# Supplementary material for: The Effect of Macromolecular Crowding on the Electrostatic Component of Barnase–Barstar Binding: A Computational, Implicit Solvent-Based Study
Source: PLoS One. 2014 Jun 10;9(6):e98618. doi: 10.1371/journal.pone.0098618 (PMC4051634; doi:10.1371/journal.pone.0098618)
Supplement: File S1 — Contains sample pdb files used in our analyses; each contains the barnase/barstar complex with a specific random placement of crowders of varying radii at 30% crowding density. Also included are files specifying, for each pdb file, the radii of each atom and model crowder. (TAR) [file pone.0098618.s005.tar]

Archive with 102 entries (102 files):
- vary30percent_pdb/crowders_radii-10.siz
- vary30percent_pdb/crowders_radii-11.siz
- vary30percent_pdb/crowders_radii-12.siz
- vary30percent_pdb/crowders_radii-13.siz
- vary30percent_pdb/crowders_radii-14.siz
- vary30percent_pdb/crowders_radii-15.siz
- vary30percent_pdb/crowders_radii-16.siz
- vary30percent_pdb/crowders_radii-17.siz
- vary30percent_pdb/crowders_radii-18.siz
- vary30percent_pdb/crowders_radii-19.siz
- vary30percent_pdb/crowders_radii-1.siz
- vary30percent_pdb/crowders_radii-20.siz
- vary30percent_pdb/crowders_radii-21.siz
- vary30percent_pdb/crowders_radii-22.siz
- vary30percent_pdb/crowders_radii-23.siz
- vary30percent_pdb/crowders_radii-24.siz
- vary30percent_pdb/crowders_radii-25.siz
- vary30percent_pdb/crowders_radii-26.siz
- vary30percent_pdb/crowders_radii-27.siz
- vary30percent_pdb/crowders_radii-28.siz
- vary30percent_pdb/crowders_radii-29.siz
- vary30percent_pdb/crowders_radii-2.siz
- vary30percent_pdb/crowders_radii-30.siz
- vary30percent_pdb/crowders_radii-31.siz
- vary30percent_pdb/crowders_radii-32.siz
- vary30percent_pdb/crowders_radii-33.siz
- vary30percent_pdb/crowders_radii-34.siz
- vary30percent_pdb/crowders_radii-35.siz
- vary30percent_pdb/crowders_radii-36.siz
- vary30percent_pdb/crowders_radii-37.siz
- vary30percent_pdb/crowders_radii-38.siz
- vary30percent_pdb/crowders_radii-39.siz
- vary30percent_pdb/crowders_radii-3.siz
- vary30percent_pdb/crowders_radii-40.siz
- vary30percent_pdb/crowders_radii-41.siz
- vary30percent_pdb/crowders_radii-42.siz
- vary30percent_pdb/crowders_radii-43.siz
- vary30percent_pdb/crowders_radii-44.siz
- vary30percent_pdb/crowders_radii-45.siz
- vary30percent_pdb/crowders_radii-46.siz
- vary30percent_pdb/crowders_radii-47.siz
- vary30percent_pdb/crowders_radii-48.siz
- vary30percent_pdb/crowders_radii-49.siz
- vary30percent_pdb/crowders_radii-4.siz
- vary30percent_pdb/crowders_radii-50.siz
- vary30percent_pdb/crowders_radii-5.siz
- vary30percent_pdb/crowders_radii-6.siz
- vary30percent_pdb/crowders_radii-7.siz
- vary30percent_pdb/crowders_radii-8.siz
- vary30percent_pdb/crowders_radii-9.siz
- vary30percent_pdb/with_crowders-10.pdb
- vary30percent_pdb/with_crowders-11.pdb
- vary30percent_pdb/with_crowders-12.pdb
- vary30percent_pdb/with_crowders-13.pdb
- vary30percent_pdb/with_crowders-14.pdb
- vary30percent_pdb/with_crowders-15.pdb
- vary30percent_pdb/with_crowders-16.pdb
- vary30percent_pdb/with_crowders-17.pdb
- vary30percent_pdb/with_crowders-18.pdb
- vary30percent_pdb/with_crowders-19.pdb
- vary30percent_pdb/with_crowders-1.pdb
- vary30percent_pdb/with_crowders-20.pdb
- vary30percent_pdb/with_crowders-21.pdb
- vary30percent_pdb/with_crowders-22.pdb
- vary30percent_pdb/with_crowders-23.pdb
- vary30percent_pdb/with_crowders-24.pdb
- vary30percent_pdb/with_crowders-25.pdb
- vary30percent_pdb/with_crowders-26.pdb
- vary30percent_pdb/with_crowders-27.pdb
- vary30percent_pdb/with_crowders-28.pdb
- vary30percent_pdb/with_crowders-29.pdb
- vary30percent_pdb/with_crowders-2.pdb
- vary30percent_pdb/with_crowders-30.pdb
- vary30percent_pdb/with_crowders-31.pdb
- vary30percent_pdb/with_crowders-32.pdb
- vary30percent_pdb/with_crowders-33.pdb
- vary30percent_pdb/with_crowders-34.pdb
- vary30percent_pdb/with_crowders-35.pdb
- vary30percent_pdb/with_crowders-36.pdb
- vary30percent_pdb/with_crowders-37.pdb
- vary30percent_pdb/with_crowders-38.pdb
- vary30percent_pdb/with_crowders-39.pdb
- vary30percent_pdb/with_crowders-3.pdb
- vary30percent_pdb/with_crowders-40.pdb
- vary30percent_pdb/with_crowders-41.pdb
- vary30percent_pdb/with_crowders-42.pdb
- vary30percent_pdb/with_crowders-43.pdb
- vary30percent_pdb/with_crowders-44.pdb
- vary30percent_pdb/with_crowders-45.pdb
- vary30percent_pdb/with_crowders-46.pdb
- vary30percent_pdb/with_crowders-47.pdb
- vary30percent_pdb/with_crowders-48.pdb
- vary30percent_pdb/with_crowders-49.pdb
- vary30percent_pdb/with_crowders-4.pdb
- vary30percent_pdb/with_crowders-50.pdb
- vary30percent_pdb/with_crowders-5.pdb
- vary30percent_pdb/with_crowders-6.pdb
- vary30percent_pdb/with_crowders-7.pdb
- vary30percent_pdb/with_crowders-8.pdb
- vary30percent_pdb/with_crowders-9.pdb
- vary30percent_pdb/without_crowders.pdb
- vary30percent_pdb/without_crowders_radii.siz
