# Supplementary material for: The Effect of Macromolecular Crowding on the Electrostatic Component of Barnase–Barstar Binding: A Computational, Implicit Solvent-Based Study
Source: PLoS One. 2014 Jun 10;9(6):e98618. doi: 10.1371/journal.pone.0098618 (PMC4051634; doi:10.1371/journal.pone.0098618)
Supplement: File S1 — Contains sample pdb files used in our analyses; each contains the barnase/barstar complex with a specific random placement of crowders of varying radii at 30% crowding density. Also included are files specifying, for each pdb file, the radii of each atom and model crowder. (TAR) [file pone.0098618.s005.tar › vary30percent_pdb/crowders_radii-10.siz]

aaaaaannnrrrrrrrr
  HN2      1.0000
 R185      1.8500
 HCT1      1.0000
  HN1      1.0000
  R15      1.5000
  NCT      1.5000
 OCT1      1.4000
 OCT2      1.4000
  HT1      1.0000
  HA1      0.0000
  CNT      1.7000
 HCT2      1.0000
 HT2G      0.0000
  NXT      1.5000
  OT1      1.4000
  CAY      2.0000
   OY      1.4000
  R18      1.8000
 HT2B      0.0000
  R20      2.0000
  R05      0.5000
 R195      1.9500
   CY      1.7000
 HTB3      0.0000
  HT2      1.0000
  R14      1.4000
  CTB      2.0000
  CAT      2.0000
  R19      1.9000
 HTB2      0.0000
  R00      0.0000
  R10      1.0000
   NT      1.5000
  HT3      1.0000
  R17      1.7000
 HT2A      0.0000
  HA2      0.0000
 R135      1.3500
 HT2C      0.0000
  OT2      1.4000
  ONT      1.4000
  CT2      2.0000
 HTB1      0.0000
  HNT      1.0000
  HY3      0.0000
  HY1      0.0000
  HY2      0.0000
  OXT      1.4000
   N7 QSI  1.5000
  DTY DTY  6.0628
  CYZ CYZ  5.8412
  BOO BOO  6.1661
   C6 TSA  1.7000
  AFY AFY  5.0806
  CJL CJL  5.5786
  CAI CAI  9.0963
  BNV BNV  7.4191
  CFM CFM  7.1101
  BYC BYC  6.4313
  ADP ADP  9.2808
  BXK BXK  6.7153
  BQR BQR  5.2936
  BYW BYW  8.4621
   HA HYD  0.0000
    N PHE  1.5000
  DLN DLN  5.0015
  CVA CVA  12.4145
  BMB BMB  7.0608
  HB1 AS1  0.0000
  DOF DOF  5.3134
  CNK CNK  5.9809
  BRS BRS  5.6243
   CD PRO  2.0000
  BRB BRB  5.8202
  BMD BMD  6.6541
  H2' QSI  1.0000
  DTX DTX  5.1832
  BPY BPY  6.5504
    C PHE  1.7000
 H31B XK2  0.0000
  BND BND  6.1779
   C3 XK2  2.0000
  AVY AVY  5.3764
   HN SEP  1.0000
  CIB CIB  5.7948
  CUC CUC  7.9273
  BUR BUR  9.1204
  ASS ASS  5.7113
  CCK CCK  5.2150
  BGX BGX  5.1144
  BHT BHT  5.2795
  CBF CBF  5.8659
  C3' QSI  2.0000
  ATX ATX  5.7363
  H79 XK2  1.0000
  CQS CQS  8.9938
  AHY AHY  7.5778
  CHG CHG  5.8936
  APV APV  5.6272
  DMZ DMZ  9.5369
  BSX BSX  7.7270
  DCL DCL  5.3503
  AEM AEM  11.1320
  DXM DXM  5.8821
  CDF CDF  6.2582
  AGD AGD  8.5101
  HD1 HSD  1.0000
  AXE AXE  5.9268
  BJS BJS  5.5778
  DID DID  7.1539
  CEF CEF  5.3514
  AGN AGN  6.7273
  CYR CYR  5.7866
  AMK AMK  5.5024
  CTQ CTQ  13.7021
  BBB BBB  5.9640
  AFT AFT  8.5904
  CDJ CDJ  5.6312
  ATE ATE  6.4930
  CD2 HSE  1.7000
  BNU BNU  7.6217
  BZF BZF  6.3769
  BMN BMN  5.0813
  DDD DDD  6.3626
  CWH CWH  8.5921
  CRV CRV  11.3479
   CG ASP  1.7000
  DOS DOS  7.1997
  DSR DSR  5.3943
    C CYS  1.7000
  DSF DSF  9.5280
  AFH AFH  5.7720
  ARD ARD  6.0360
    C TRP  1.7000
  DRJ DRJ  5.4475
  CYT CYT  5.1705
  COE COE  5.7326
  BIG BIG  5.4980
  AFI AFI  9.8824
  DWA DWA  5.0693
  ASF ASF  7.3867
  BHY BHY  5.1388
  CUK CUK  15.4448
  DJX DJX  6.0916
  CAM CAM  6.2347
  CTG CTG  16.6310
  DDU DDU  5.0359
  CYG CYG  6.7526
  HE1 GL1  1.0000
  ASX ASX  8.2145
  CKI CKI  5.7641
  HB2 AS2  0.0000
  DLE DLE  5.1726
  BTK BTK  7.0060
  CHS CHS  6.8283
  BUI BUI  5.4139
  HE2 TYR  1.0000
  DKN DKN  5.8967
  BTO BTO  12.2817
  BSK BSK  8.7395
  ARI ARI  5.9644
   HA GLU  0.0000
  BYQ BYQ  7.8601
  H22 XK2  1.0000
  HE3 TRP  1.0000
  COK COK  5.7632
  AKW AKW  6.6484
  ALU ALU  8.9970
  DMY DMY  5.1154
  BXB BXB  7.0532
  OD1 AS2  1.4000
  CKY CKY  8.1519
  BIS BIS  9.6298
  DTH DTH  6.1822
  DQZ DQZ  9.3202
  CDR CDR  5.0265
  DHT DHT  10.6458
  CCD CCD  6.4243
  BWU BWU  5.7873
  CXI CXI  12.7954
  BYD BYD  7.0896
  CGG CGG  5.4220
  DWX DWX  6.6937
   CB GLN  2.0000
  CE1 TYR  1.7000
  AGT AGT  5.8983
  ADW ADW  7.6012
  HG2 QSI  0.0000
  DKF DKF  6.8678
   C1 XK2  1.7000
    O ASN  1.4000
  AOB AOB  11.5950
  DOL DOL  6.4259
  DGP DGP  5.7103
  CZI CZI  5.7556
  CPN CPN  5.3771
  CZN CZN  8.1500
  AEU AEU  8.3983
  C18 TSA  1.7000
  ANX ANX  5.3982
  CMF CMF  6.4054
  BRP BRP  11.6366
  BIE BIE  21.5467
   CD QSI  1.7000
  CRM CRM  11.4926
  AIS AIS  6.2106
  AWN AWN  5.0096
   H5 TSA  1.0000
  BBQ BBQ  5.7572
  BLK BLK  14.5688
  ALD ALD  6.3247
  CSM CSM  5.5655
  BZP BZP  5.5179
  DIG DIG  6.2591
  AIY AIY  7.5436
  ACD ACD  7.6617
  CLZ CLZ  6.4211
  CZL CZL  10.5924
  DIE DIE  11.0836
  BKH BKH  9.1887
  AMP AMP  7.9222
  AOY AOY  8.3718
  CXG CXG  6.7817
  COF COF  5.3748
  BFH BFH  5.6086
  DBX DBX  6.3738
  BBH BBH  5.2582
  BSE BSE  7.3678
  AKF AKF  6.8023
  CGC CGC  7.6437
   CB CYS  2.0000
  DEK DEK  9.2379
  DHC DHC  5.4307
  BHM BHM  5.4470
  APS APS  5.1950
   C4 QSI  1.7000
   CZ PHE  1.7000
  O3' QSI  1.4000
  CKS CKS  6.5350
    N HIS  1.5000
  CXT CXT  6.3715
  CFO CFO  5.5339
  CFH CFH  5.1605
  AIR AIR  11.0753
  HB2 SER  0.0000
  CRA CRA  10.0021
  O2S QSI  1.4000
  APX APX  8.1500
  BEU BEU  5.2810
  ACY ACY  11.2813
  DRO DRO  7.1403
  H37 XK2  1.0000
  CKZ CKZ  6.0743
    O VAL  1.4000
  DEA DEA  5.2139
  BOE BOE  6.9936
  CWD CWD  9.3965
  CEO CEO  5.1784
  CTD CTD  6.4549
  DFN DFN  9.0883
  ACC ACC  8.1249
  HE1 HSC  1.0000
   CA ALA  2.0000
  DAP DAP  6.2260
  AQI AQI  5.6962
   H1 OH2  1.0000
  CJG CJG  5.0774
  AYX AYX  5.6728
  DVC DVC  5.5318
  BJB BJB  11.5074
  CSX CSX  6.2636
   CD GLN  1.7000
  AGJ AGJ  5.9269
  CDL CDL  6.3417
  CXN CXN  7.0049
  BVO BVO  7.7479
  DWO DWO  5.2554
  AEF AEF  7.3357
    H ARG  1.0000
  AXT AXT  5.9709
  AQC AQC  5.9343
    N AS2  1.5000
  BEZ BEZ  6.2516
  CRN CRN  18.1538
  BWJ BWJ  5.8880
  AES AES  6.8406
  BXV BXV  5.8423
  AEI AEI  9.7612
  APQ APQ  6.6384
  OE1 GLU  1.4000
  H34 XK2  1.0000
  DEF DEF  6.9655
  DAT DAT  7.3881
  CBI CBI  6.1643
  HE1 TRP  1.0000
  CTC CTC  10.9911
  DIO DIO  9.6201
  CXE CXE  6.7864
  CQL CQL  6.4963
  BNE BNE  5.6350
  CVL CVL  13.5821
  CLE CLE  5.2399
    N HSD  1.5000
   CB PRO  2.0000
  DGS DGS  6.1852
  CHU CHU  6.4501
  BOQ BOQ  6.1921
  HG2 ARG  0.0000
  CEI CEI  8.0959
  HB2 PHE  0.0000
  DQF DQF  5.1651
  CTI CTI  6.7901
  CMQ CMQ  5.5889
  BKV BKV  7.3295
  AVF AVF  5.9535
  DES DES  5.3628
  CGQ CGQ  5.1458
  BIU BIU  8.9694
    O HSD  1.4000
  BBM BBM  6.0457
  CVQ CVQ  6.0572
  AQP AQP  6.7310
  AOD AOD  6.1155
 HG13 VAL  0.0000
    H MET  1.0000
  H12 TSA  1.0000
  BUC BUC  8.7099
  AVW AVW  5.8149
   HA LYS  0.0000
  CWY CWY  5.1919
  BDX BDX  5.1350
  ARC ARC  6.3813
  C5' QSI  2.0000
  ASG ASG  5.2406
  AMB AMB  5.6061
   CG TYR  1.7000
  C33 XK2  1.7000
   CA SER  2.0000
  BLE BLE  7.4840
  BZM BZM  5.4463
  DUL DUL  6.2420
  HB1 ARG  0.0000
  AYL AYL  5.9100
  C28 XK2  1.7000
  BCS BCS  5.0894
  BNF BNF  12.2435
  BHI BHI  5.0460
  BBZ BBZ  6.7925
  DXC DXC  5.0372
  BFJ BFJ  8.0191
  AZI AZI  5.2977
  AKD AKD  6.5846
  CSV CSV  8.0679
  HB1 AS2  0.0000
  CCQ CCQ  5.8082
  AUD AUD  5.5527
  BNM BNM  5.5841
  ALI ALI  6.0835
  OD1 ASN  1.4000
  C67 XK2  1.7000
  C72 XK2  1.7000
  DNR DNR  7.7408
  CBE CBE  6.0639
  CLO CLO  6.4957
  BJT BJT  7.5604
  ABM ABM  7.3844
  CNH CNH  8.0525
  C1' QSI  2.0000
  AHX AHX  6.8734
  DMG DMG  7.9039
  ACO ACO  7.3657
   HN ALA  1.0000
  CBM CBM  8.2355
   HN HYD  1.0000
  CGZ CGZ  5.6994
  BSC BSC  5.6387
  HG1 MET  0.0000
  DFF DFF  6.4924
  BSU BSU  6.5820
  BKI BKI  21.6351
  BCZ BCZ  5.5292
  AGV AGV  8.2059
  AKJ AKJ  10.2152
  CBX CBX  5.7547
 HE21 GLN  1.0000
   HG CYS  1.0000
  AUZ AUZ  5.4688
  AYT AYT  5.9078
  BQV BQV  5.6235
  AIC AIC  5.8472
   OC VDW  0.0000
  BVX BVX  5.9655
  HB1 LEU  0.0000
  DTD DTD  6.0311
  DGK DGK  6.7470
  N10 QSI  1.5000
  AYZ AYZ  6.5883
  BRF BRF  14.3316
  BPT BPT  8.9941
  CHZ CHZ  5.5116
  BKC BKC  11.5160
  BJI BJI  6.6649
  BCG BCG  6.5888
  H35 XK2  1.0000
  BLX BLX  8.9056
  BYU BYU  7.0913
  CHB CHB  5.8338
  BPZ BPZ  7.2715
   HA HSE  0.0000
  BJL BJL  11.0914
  AGS AGS  5.4943
   CD GLU  1.7000
  DNU DNU  7.9087
  AGF AGF  9.9060
   CB HIS  2.0000
  CND CND  6.5485
  ARS ARS  5.6760
  DWW DWW  6.0487
  CTV CTV  9.0927
  DRM DRM  5.6290
 H2'' QSI  0.0000
  AWX AWX  5.8962
  AJL AJL  6.0476
  OH2 HOH  1.4000
  CHV CHV  5.1973
  DLY DLY  7.4809
  DGU DGU  6.3715
  CD2 LEU  2.0000
  BGF BGF  5.4117
  BLI BLI  12.6769
  DGB DGB  5.6182
 HD22 LEU  0.0000
  DCX DCX  10.9865
  CZF CZF  5.4356
  CTY CTY  8.4328
    O THR  1.4000
  CHN CHN  6.8789
  DIW DIW  5.3604
  AKV AKV  6.4117
  AEJ AEJ  6.5117
  DMA DMA  5.0595
  ARR ARR  6.0054
  HD3 ILE  0.0000
  CDM CDM  5.4440
  ACI ACI  6.7617
  H71 XK2  1.0000
  DAI DAI  11.8323
  AMI AMI  9.1747
  CD1 PHE  1.7000
  CKB CKB  9.4263
  BLQ BLQ  5.3172
  AOP AOP  5.6024
  AWC AWC  7.1050
  DLP DLP  6.4549
  DEZ DEZ  6.8221
  DCC DCC  7.2517
  AZL AZL  6.8467
  AHP AHP  9.1784
  DRL DRL  5.1543
  CSU CSU  6.0672
  AYW AYW  5.6063
   CG LYS  2.0000
  CGP CGP  5.7609
  DAH DAH  8.6366
  DWU DWU  5.3562
  ANI ANI  5.0556
  DUG DUG  5.7154
  DNX DNX  8.3975
  BGD BGD  7.4797
  CSB CSB  5.0643
  ATL ATL  5.5410
  DDC DDC  5.2393
  CLF CLF  5.8017
  AOO AOO  6.2645
  CGR CGR  5.4688
  AXM AXM  5.1395
   CG HIS  1.7000
  CHE CHE  5.0781
  CIC CIC  5.5327
   O7 TSA  1.4000
  DEM DEM  7.5747
  BCM BCM  8.9455
 HD22 ASN  1.0000
  ATV ATV  7.7947
    C LYS  1.7000
  BGA BGA  6.0182
  CHA CHA  5.6579
  CGE CGE  6.8163
  DTS DTS  5.8318
  AGC AGC  5.7546
  DSW DSW  6.5789
  DMJ DMJ  6.3667
  DXK DXK  5.6195
   HB ILE  0.0000
  CEU CEU  5.0481
  CUT CUT  15.2871
  BKA BKA  8.3561
  BWL BWL  6.9471
  CVT CVT  8.5528
  BCY BCY  5.1638
  AVB AVB  7.1570
 HG22 ILE  0.0000
  CWL CWL  13.2128
  CDI CDI  5.8488
  BJX BJX  9.2979
  CEQ CEQ  6.0410
  AVZ AVZ  6.0243
  BVW BVW  6.4398
  AHM AHM  7.6328
  HB2 ARG  0.0000
  DTJ DTJ  7.1422
  BPQ BPQ  5.0655
  BWY BWY  6.3567
  BON BON  5.8354
  ABT ABT  12.3503
  C20 XK2  1.7000
  CQC CQC  7.2050
  ANY ANY  5.3428
  BKT BKT  5.1985
  AXA AXA  7.7338
  DLO DLO  5.8019
  BDA BDA  5.0868
  BCX BCX  6.5493
  BMS BMS  14.8699
  COG COG  5.3347
  BCL BCL  6.7151
  AOA AOA  6.7321
  CVS CVS  8.7229
   CZ ARG  1.7000
  AIX AIX  5.3234
  DEW DEW  5.0286
  CUD CUD  10.0702
  BOH BOH  15.3282
  ASY ASY  6.3346
  CJO CJO  5.0698
  DRN DRN  5.6255
  CZB CZB  7.1322
  BHW BHW  5.3306
  DPY DPY  5.5912
  DEG DEG  5.3441
  CBO CBO  6.5656
  CLA CLA  6.0133
    H ILE  1.0000
  CCJ CCJ  6.6548
  AUR AUR  6.3974
    N ALA  1.5000
  CKT CKT  5.8544
  DED DED  6.1298
  BOV BOV  5.3480
  BOM BOM  6.3446
  DNF DNF  5.2643
  CJW CJW  6.0845
  BAQ BAQ  8.7758
  O15 TSA  1.4000
  NE2 HSD  1.5000
  OE2 GL1  1.4000
  CMM CMM  5.5430
   CB TRP  2.0000
  BMQ BMQ  7.1427
  AUU AUU  5.9940
  ANO ANO  9.5485
  HE1 HIS  1.0000
  AFQ AFQ  6.0315
  DWR DWR  5.0932
  AMT AMT  5.7259
   CD GL1  1.7000
  CBY CBY  6.1252
  ALG ALG  6.1217
 HG21 VAL  0.0000
  AOQ AOQ  6.3678
  DWL DWL  5.8853
  OE1 QSI  1.4000
  HG2 MET  0.0000
  HB2 HSE  0.0000
  BTF BTF  10.2239
  BST BST  5.9789
  AFF AFF  7.4209
   HN CYS  1.0000
    H ASP  1.0000
  AIW AIW  5.3126
  DBA DBA  5.9799
  CQA CQA  20.6842
  CHX CHX  5.7022
    O GL1  1.4000
  CEG CEG  5.7115
  CMB CMB  5.6700
  AML AML  6.4772
  AMX AMX  5.8846
  DFB DFB  7.5341
  NE2 GLN  1.5000
  BVQ BVQ  5.3785
  BMI BMI  6.8211
  BJM BJM  8.8678
  CLL CLL  5.0616
  DFX DFX  6.0266
  CFR CFR  5.0310
  ADV ADV  10.0600
  BVF BVF  8.4911
  ASN ASN  5.6713
  HD1 HSC  1.0000
  DSL DSL  6.3747
    N TRP  1.5000
  ABG ABG  19.5632
  BRQ BRQ  5.8608
  CWM CWM  8.8610
  BMY BMY  8.5659
    C ASP  1.7000
  DOV DOV  6.3491
  BLD BLD  9.8012
  AAJ AAJ  18.1290
  CE1 HSE  1.7000
  BUX BUX  8.9788
  BHF BHF  5.1990
   HN TRP  1.0000
  AUB AUB  5.6385
  CMW CMW  5.9967
  BBY BBY  6.5492
  AZM AZM  5.3036
  ACR ACR  5.6602
  AXR AXR  11.6519
  CMK CMK  5.5735
  DPP DPP  5.6057
  BXW BXW  5.4252
  ABP ABP  8.3375
  BLF BLF  12.9811
  DUY DUY  5.4901
  AIQ AIQ  5.3816
  AYA AYA  5.1000
  DKJ DKJ  5.2555
  CFL CFL  12.5274
  CQO CQO  13.4747
  DIQ DIQ  5.8344
  DTQ DTQ  6.4882
  BXO BXO  5.9959
  CMN CMN  6.0031
  DSS DSS  5.7383
  DOK DOK  5.6299
  DJT DJT  5.7538
  CCA CCA  5.4934
  AJA AJA  7.0163
  DFH DFH  6.5979
  BUQ BUQ  9.0725
  HG1 ARG  0.0000
  BVP BVP  6.1293
  CEC CEC  5.3061
  DNM DNM  5.1055
  DER DER  5.4757
  CIH CIH  6.5254
  HE2 MET  0.0000
  NE2 HIS  1.5000
  CJQ CJQ  9.2846
  ACN ACN  12.7544
   CG PHE  1.7000
 H31A XK2  0.0000
  BUK BUK  7.3154
  H25 TSA  1.0000
  DAY DAY  7.8963
  DBK DBK  5.2558
  BRO BRO  8.6669
  DTR DTR  5.7289
  BNP BNP  8.5286
  AWL AWL  6.2486
  BZH BZH  6.0064
  DUZ DUZ  5.7836
  CCN CCN  6.2415
  DEO DEO  7.0310
  BNR BNR  6.6492
  DNP DNP  6.7466
   HE GLU  1.0000
  AXS AXS  5.4728
  AFJ AFJ  7.7524
  DVM DVM  5.3603
  CIF CIF  7.7875
  CCM CCM  7.6555
  AIN AIN  5.4258
  CQJ CQJ  19.2149
  BLH BLH  7.7761
  DQY DQY  6.5477
  BDE BDE  5.1868
  AEX AEX  7.3048
   CB MET  2.0000
  DQG DQG  5.3834
  DKY DKY  6.0208
  ALM ALM  6.9346
   H1 TIP  1.0000
  CRJ CRJ  6.7699
  BJE BJE  8.7139
  CMV CMV  5.5910
  BXE BXE  5.0911
  BAP BAP  5.0470
  ANZ ANZ  5.9307
  AJO AJO  14.2821
  DCN DCN  7.2253
  DQK DQK  7.5809
  BMJ BMJ  5.1682
  AXK AXK  5.9115
  CJN CJN  6.2368
  BXI BXI  5.8333
  BGT BGT  5.9278
 HG12 ILE  0.0000
  DJD DJD  5.2175
  AKY AKY  5.5367
  BGZ BGZ  6.9391
  AZY AZY  6.5451
  AVH AVH  5.5739
  ARQ ARQ  5.8249
  ADU ADU  6.6019
  CRC CRC  6.8682
  ARW ARW  6.6145
  AQO AQO  7.9735
  AVV AVV  5.1727
  OE1 GL2  1.4000
  BWE BWE  5.6956
  COY COY  6.8966
  AFK AFK  7.0276
  APT APT  5.5548
  CUW CUW  6.1267
  CLR CLR  5.7566
  BGK BGK  6.1171
  BDY BDY  5.3941
  AOC AOC  5.3937
   CG GL2  2.0000
   CA MET  2.0000
  CRI CRI  18.0480
  BHP BHP  5.4684
  DDH DDH  9.4855
  AQW AQW  5.3965
  H65 XK2  1.0000
  DAF DAF  10.0446
  AEL AEL  8.4032
  CUO CUO  9.6598
  CXM CXM  7.4845
  CCT CCT  7.1072
  AXF AXF  8.4129
  AGE AGE  8.3117
  CRH CRH  5.9427
  BCE BCE  6.0190
  DLR DLR  7.5652
  DDQ DDQ  5.3269
  BFX BFX  5.2943
  DPV DPV  5.2974
  BHD BHD  8.1899
  CD2 HSC  1.7000
    N GL1  1.5000
   CA ARG  2.0000
  APM APM  5.2135
  BAO BAO  7.6154
  AEA AEA  9.9457
  HB1 PHE  0.0000
  C66 XK2  1.7000
  CBU CBU  8.1924
  ACW ACW  10.2159
  CEP CEP  6.1332
  DXS DXS  5.9096
  BLS BLS  6.5510
  AXB AXB  7.3564
  ASE ASE  9.5735
  DIJ DIJ  8.0009
  DFC DFC  7.9586
  HG1 GLN  0.0000
  CJV CJV  5.8327
  CUJ CUJ  6.8304
  DSC DSC  5.2586
  DCP DCP  5.0161
  AQK AQK  5.0375
  DIT DIT  5.7474
  ND1 HSE  1.5000
  AZQ AZQ  7.6108
  BEV BEV  9.5633
    C MET  1.7000
  AVP AVP  5.5240
  DVQ DVQ  6.3175
  ANE ANE  8.4619
   H3 XK2  0.0000
  AOW AOW  5.1158
  CQN CQN  7.0658
  AEP AEP  5.3336
  H3' QSI  1.0000
  DNK DNK  5.2433
  ATJ ATJ  8.4347
  O2' QSI  1.4000
   SD MET  1.8500
  DVI DVI  5.8031
  DBJ DBJ  6.6023
  ARP ARP  6.1305
  ABH ABH  13.0490
  DMP DMP  5.8369
  DJJ DJJ  5.6043
  HB1 ASN  0.0000
  CUN CUN  8.7307
  AYU AYU  5.5996
  DUF DUF  6.5446
  ABO ABO  16.8675
   CA CYS  2.0000
  DGF DGF  6.5740
  BFI BFI  7.4726
  AZJ AZJ  5.8071
  BJZ BJZ  9.9640
  CIX CIX  5.6772
  BFV BFV  5.4744
  ATH ATH  6.7592
  BAH BAH  5.1072
  BFS BFS  6.5285
  AGY AGY  8.7303
  BKW BKW  8.0846
    C GL2  1.7000
  BSD BSD  11.0933
  BVK BVK  7.7212
  AMF AMF  7.0158
  AKA AKA  5.4088
    O PHE  1.4000
  DVE DVE  7.4477
 H61A XK2  0.0000
  AIB AIB  6.3563
  HE1 GL2  1.0000
  BEC BEC  7.1095
  AXD AXD  5.6784
  AOZ AOZ  5.5028
  AOE AOE  5.0735
  CPZ CPZ  13.9219
  AGX AGX  5.0158
   CG HSE  1.7000
  DKK DKK  6.4670
  AKB AKB  6.8361
  CKO CKO  8.0471
  DVA DVA  5.4730
   N7 XK2  1.5000
  DJW DJW  5.5363
  CMX CMX  6.2172
  CRL CRL  5.9420
  BXY BXY  6.7708
  BNL BNL  7.6529
  BAK BAK  5.3896
  ACJ ACJ  8.9908
  BEG BEG  5.7313
    H SEP  1.0000
  CFJ CFJ  5.2908
  HB2 AS1  0.0000
   SG CYS  1.8500
  HD2 ILE  0.0000
  BZL BZL  6.8863
  ARH ARH  7.8998
  CMR CMR  5.8663
    O HSE  1.4000
  CD1 LEU  2.0000
  CCW CCW  6.6640
  BSA BSA  5.5680
  CXV CXV  5.0357
  CGM CGM  9.4812
  DLW DLW  6.7214
  BRL BRL  5.1667
  BNN BNN  6.7353
  CXQ CXQ  5.2842
  DXB DXB  6.3348
  BVG BVG  6.3507
  CE2 TRP  1.7000
  CRZ CRZ  11.8233
  HB1 QSI  0.0000
  BFR BFR  5.3290
  DKS DKS  7.7641
  APN APN  7.6585
  DSN DSN  7.8906
  HB2 CYS  0.0000
  CDW CDW  5.1653
  AZK AZK  9.1368
  BBP BBP  6.3189
  ARX ARX  6.7392
  AOI AOI  8.7254
  BJV BJV  7.9071
  BBC BBC  5.8799
  CWR CWR  6.8540
   CG GLU  2.0000
  COH COH  5.0103
  AHZ AHZ  8.8750
  DIY DIY  5.5266
  CZD CZD  7.0683
  AKH AKH  8.9063
  ADO ADO  14.5881
  DMS DMS  6.5795
  BMK BMK  6.8228
  H63 XK2  1.0000
  DWF DWF  5.3661
  DHF DHF  5.4229
  ACU ACU  8.1159
  CPU CPU  11.9741
  CBS CBS  7.5528
  DXQ DXQ  5.7149
 HE22 GLN  1.0000
  ADQ ADQ  9.8676
  ARK ARK  8.0525
  DWQ DWQ  5.4349
   O4 XK2  1.4000
  BXQ BXQ  6.4575
  CLQ CLQ  6.5592
  CSG CSG  19.6515
  BZU BZU  10.1445
  CUQ CUQ  7.3367
  CSZ CSZ  9.2417
  DHL DHL  7.7364
  CVV CVV  5.7847
   HN TYR  1.0000
  AUN AUN  5.5687
  CYD CYD  6.7980
  CUH CUH  6.3818
  DFO DFO  5.3080
  CHC CHC  5.5499
  AMY AMY  5.7097
  DUC DUC  6.0621
  BYM BYM  6.5664
  DPF DPF  6.8197
  DLZ DLZ  5.9537
  DHH DHH  6.8112
  AIF AIF  6.5076
  ABZ ABZ  8.6984
  CPE CPE  5.3810
  CNX CNX  5.8915
  CHJ CHJ  5.8026
  APC APC  8.2989
  BJJ BJJ  11.7553
  BQN BQN  6.7331
  CRK CRK  10.6616
  BSO BSO  5.3179
  DCB DCB  5.4223
  BSB BSB  8.0483
    C HSD  1.7000
   HA ARG  0.0000
  DSK DSK  5.5617
  DTG DTG  7.1003
  AYQ AYQ  7.2534
  CYS CYS  8.6027
  DQI DQI  6.6944
  AIZ AIZ  13.0785
  BBN BBN  7.2385
  DGX DGX  7.9983
  DLT DLT  6.7352
  CQK CQK  6.6190
  DUU DUU  5.1737
  CRX CRX  11.5289
  AMM AMM  5.4182
  DQN DQN  6.7162
  AVM AVM  6.2305
  CRW CRW  12.1206
 HD12 ILE  0.0000
  ATC ATC  5.1241
  CET CET  7.2147
  DHM DHM  5.6426
  BDL BDL  5.1293
   CB GL1  2.0000
  ATR ATR  5.9624
  DVK DVK  6.6838
  C19 TSA  1.7000
  AYB AYB  6.2348
  DOM DOM  5.4040
  DIZ DIZ  9.3382
  AAE AAE  22.0046
  OE1 GLN  1.4000
  AUJ AUJ  6.5663
  DVX DVX  5.5865
  BUH BUH  5.5327
  AUX AUX  10.0226
  DNY DNY  6.7091
  H21 TSA  1.0000
  AWD AWD  5.7503
  CYI CYI  11.9410
  CBQ CBQ  5.4700
  AKO AKO  7.3057
  BLR BLR  9.7670
  DLQ DLQ  5.8469
  BSR BSR  6.8244
  BSG BSG  5.8330
   HN ASP  1.0000
 H3'' QSI  0.0000
  DWV DWV  6.0063
  DJF DJF  10.3828
  CFZ CFZ  6.3789
  BMG BMG  7.7731
  CFU CFU  5.0143
  ATI ATI  7.2192
  DMN DMN  5.3579
 HG21 ILE  0.0000
   HA ILE  0.0000
   CB HSE  2.0000
  CUX CUX  11.1219
  BCW BCW  6.2843
  BHE BHE  5.0825
  BDC BDC  5.3864
  AFB AFB  6.3404
  BFQ BFQ  5.4359
  BXS BXS  5.0006
  ANW ANW  6.0331
    O CYS  1.4000
  DKT DKT  5.8099
  AQZ AQZ  5.4137
  AMU AMU  9.0980
   C6 XK2  2.0000
  BSW BSW  8.9452
  BMZ BMZ  8.0740
  BWB BWB  5.6773
 HD21 LEU  0.0000
  AHE AHE  9.9758
  ADM ADM  12.4864
    O ASP  1.4000
  AJU AJU  7.5709
  DCW DCW  5.1467
  AQU AQU  7.5460
  DHV DHV  5.2197
  CAS CAS  7.6193
  BOR BOR  6.2607
   N3 QSI  1.5000
  DVY DVY  7.2743
  BHC BHC  5.1795
  CFI CFI  5.0891
  ACX ACX  13.2685
  OD2 AS1  1.4000
    H GL2  1.0000
  HB1 GLN  0.0000
  DFU DFU  6.3122
  CKX CKX  5.3740
  CFD CFD  7.5996
  CNI CNI  5.5503
  AQX AQX  9.9473
  DRS DRS  5.0463
  BFP BFP  5.8693
  DKV DKV  5.9963
  CFW CFW  9.3595
    C GL1  1.7000
  COQ COQ  5.4047
  AQF AQF  5.9309
  AVG AVG  5.8923
  C2' QSI  2.0000
 HD13 LEU  0.0000
  AGP AGP  6.4710
  CHO CHO  5.1229
   HB VAL  0.0000
  CSP CSP  14.4320
  CFS CFS  5.8958
  CJS CJS  5.3682
  CAN CAN  5.8841
  AXC AXC  5.7672
   HA VAL  0.0000
  DCA DCA  6.7528
  DBD DBD  7.1693
  AHT AHT  8.8476
  BAN BAN  6.9016
  BCT BCT  6.2518
  BID BID  19.2654
  AQB AQB  7.0213
  BYS BYS  5.4403
  DJB DJB  5.6110
  CVJ CVJ  8.8782
  AOR AOR  7.0524
  CBD CBD  5.4550
  DPB DPB  5.4425
  AUS AUS  6.9319
  ADR ADR  12.2392
  DKO DKO  5.2093
  AHD AHD  8.1986
  CTX CTX  9.8819
  DBR DBR  6.5137
  CKP CKP  7.0016
  ABD ABD  8.9168
  ALE ALE  5.5579
  DCS DCS  6.5881
  CZK CZK  7.0765
  AZH AZH  5.1232
  BHB BHB  5.3782
  BZE BZE  6.3155
  BIM BIM  7.7355
  AAU AAU  5.2441
  CAX CAX  5.3026
  CCG CCG  9.4737
    O QSI  1.4000
  ASK ASK  6.0941
  BOL BOL  13.0840
  BSQ BSQ  5.3278
  CVP CVP  7.3831
  BCK BCK  6.2494
  ARF ARF  6.2712
  CE2 TYR  1.7000
  BRE BRE  10.4776
  H25 XK2  1.0000
  CSI CSI  8.4846
  DIV DIV  5.1568
   CA HYD  2.0000
   NH VDW  0.0000
  C22 XK2  1.7000
  ALF ALF  6.0598
  AKU AKU  6.3288
  DDJ DDJ  5.9643
  H11 TSA  1.0000
  DBL DBL  10.0946
  DKQ DKQ  9.8889
  CVK CVK  7.7394
  BIJ BIJ  6.9143
  CPG CPG  5.4919
   HA CYS  0.0000
  BZY BZY  6.8340
  BMV BMV  6.3567
  BBT BBT  6.2189
  DAJ DAJ  5.6851
  BLG BLG  10.8595
    H TRP  1.0000
  COW COW  5.2764
  BOC BOC  9.0581
  AID AID  5.5623
  AHI AHI  5.3642
  CVI CVI  5.0337
   HN GLU  1.0000
  CRQ CRQ  15.4735
  DCQ DCQ  5.9584
  C70 XK2  1.7000
  DWG DWG  5.1211
  AQL AQL  5.1370
   SG HYD  1.8500
  DLV DLV  5.0453
  CTT CTT  14.6538
  BQO BQO  6.4230
    N GLN  1.5000
   CA PRO  2.0000
  CFG CFG  7.7436
  BXX BXX  7.0858
  DTI DTI  6.4584
  DEI DEI  7.5435
  DQC DQC  5.7782
   H6 XK2  0.0000
  BGV BGV  5.1143
  AMN AMN  6.5942
  COT COT  6.3733
  AYO AYO  5.1602
  HB2 ALA  0.0000
  CZX CZX  7.2044
  AFL AFL  5.1939
  DCJ DCJ  5.0981
  CQE CQE  11.3776
  BUD BUD  5.1880
  AFS AFS  6.0565
  AYH AYH  8.7480
  DCU DCU  5.0357
   N2 XK2  1.5000
  TWE TWE  20.0000
  DWY DWY  6.1699
   CG LEU  2.0000
  AFA AFA  8.8390
  ATN ATN  5.9213
  DUP DUP  5.7672
  AQV AQV  5.3932
   CB LYS  2.0000
  CZ2 TRP  1.7000
  BOU BOU  8.8570
  DGT DGT  5.2088
  AAG AAG  7.6203
  CID CID  8.7882
  DTW DTW  5.0608
  DQE DQE  6.1294
  BQK BQK  10.6891
  ARO ARO  6.5759
  ANH ANH  6.0611
  CKU CKU  5.4265
  AOK AOK  5.8840
  CEH CEH  5.5919
  DME DME  5.1900
  DGN DGN  9.3979
  DLD DLD  5.4778
  BIA BIA  5.0128
  ASH ASH  5.0780
  CDT CDT  5.8208
  DUA DUA  5.4771
  AMJ AMJ  7.4759
  CBB CBB  7.4123
  BUZ BUZ  7.0514
  BOD BOD  6.9709
  HD1 HSE  1.0000
  AWB AWB  9.2953
  ARE ARE  6.7921
  BMP BMP  7.3424
  CNC CNC  5.5811
  BZK BZK  10.3962
  BLO BLO  15.2435
  BAR BAR  5.6258
  AJQ AJQ  13.9150
  HB1 TRP  0.0000
  BQM BQM  11.3307
  BEN BEN  5.3253
  BGP BGP  5.7865
  DFD DFD  6.9098
  HT2 QSI  1.0000
  CEX CEX  5.9647
  CGD CGD  5.8602
  BTA BTA  6.7564
    N ASP  1.5000
  DTZ DTZ  6.1962
  DFA DFA  8.0227
  CVN CVN  8.9804
   CG GLN  2.0000
  CPH CPH  6.6006
  ABJ ABJ  6.3567
  AGB AGB  7.1980
  CGJ CGJ  5.7727
  AFV AFV  9.7858
  CNB CNB  5.1204
  HG2 GLN  0.0000
  AWZ AWZ  5.2746
  BZC BZC  7.6136
  DVW DVW  5.0014
  BFE BFE  8.1461
  CG2 THR  2.0000
  CTK CTK  10.3693
  CTJ CTJ  7.1773
  BXP BXP  6.1319
  BTL BTL  6.1826
  AJH AJH  12.4389
  DWT DWT  5.9111
  BCH BCH  5.0255
  CBG CBG  5.8427
  ASB ASB  8.8576
  BLW BLW  10.6093
  DVT DVT  6.4908
  COC COC  5.0132
  BUV BUV  5.6438
  BBF BBF  6.9546
  O1S QSI  1.4000
  DLX DLX  5.3303
  ACF ACF  6.5870
  BZJ BZJ  5.0467
  AZU AZU  5.2966
  COP COP  5.0719
   CG PRO  2.0000
  BHO BHO  5.7543
  CGW CGW  5.8345
  BZB BZB  5.6017
   HA SER  0.0000
  BPK BPK  5.8498
  BVL BVL  7.9307
    C SEP  1.7000
  CMI CMI  5.0301
  BUP BUP  5.7860
  ALO ALO  6.5722
    H LEU  1.0000
  CXU CXU  7.3416
  BDO BDO  5.8297
    N AS1  1.5000
  DOQ DOQ  5.0629
  ATQ ATQ  7.0002
   CA HSE  2.0000
  DRT DRT  5.2531
  DPX DPX  5.0869
  AXN AXN  5.0481
  AEG AEG  5.9164
  CYX CYX  11.4726
  BHA BHA  6.1571
  HB2 LEU  0.0000
  CQY CQY  9.6362
   HE GL1  1.0000
  CMP CMP  5.0817
  AGH AGH  7.4362
  DOG DOG  5.0174
  CDQ CDQ  7.9894
  BER BER  6.9846
  AHS AHS  8.3794
  DSI DSI  5.6994
  AQE AQE  5.1078
    N ILE  1.5000
  BHQ BHQ  8.1940
   C2 QSI  1.7000
  CQX CQX  8.7814
  CEA CEA  5.4430
  DEY DEY  6.8307
  ACS ACS  15.1630
  ALK ALK  6.1283
  BBE BBE  5.1252
  CZP CZP  5.5966
  H64 XK2  1.0000
    N HSE  1.5000
  BGN BGN  5.5861
  BQH BQH  6.2410
  AKQ AKQ  5.1281
  AAX AAX  12.0951
  DHG DHG  7.7334
    O HSC  1.4000
  DJZ DJZ  5.2642
  CUA CUA  9.0526
  CRY CRY  5.3594
  BNS BNS  6.2378
  CKK CKK  5.1968
  BJG BJG  10.7908
  SPH NBN  1.5000
  COS COS  6.0484
  BZZ BZZ  5.8574
   HA HIS  0.0000
  DKZ DKZ  5.0203
  ACE ACE  8.7425
  BZA BZA  7.8782
  CNE CNE  6.7468
  HD1 AS1  1.0000
  CIS CIS  6.3924
  BZS BZS  6.0135
  DGQ DGQ  5.1645
   HD ASP  1.0000
  CSW CSW  7.0196
  BRH BRH  10.1402
  CGA CGA  5.2941
  BWO BWO  6.9850
  CLU CLU  5.1655
  CHR CHR  6.1570
  CLT CLT  6.5324
  DEV DEV  6.0294
  ATW ATW  5.0813
  APG APG  5.8409
  BIY BIY  10.2623
  AER AER  8.9058
  CLX CLX  5.5185
  DAC DAC  5.8444
  AHW AHW  7.2857
  DOW DOW  5.1111
  BZV BZV  6.0875
  HB2 GLN  0.0000
  HE2 GL2  1.0000
  DJM DJM  5.8127
  BME BME  8.3283
   HN GLY  1.0000
   HN LYS  1.0000
  BEI BEI  6.4708
  CSK CSK  8.4681
  BKJ BKJ  14.3223
  ALS ALS  8.0390
  BCD BCD  5.7584
  CES CES  5.1409
  CDO CDO  5.6290
  DPA DPA  6.2389
  DOE DOE  5.2066
  CHL CHL  5.5481
  BWM BWM  5.9294
  NE1 TRP  1.5000
  COL COL  5.8181
  CUR CUR  8.4798
    H HSE  1.0000
  BTV BTV  6.0976
   CB PHE  2.0000
  BVE BVE  5.4140
  DBV DBV  5.3661
  DDX DDX  6.0561
  ATT ATT  6.4685
  BQE BQE  11.4923
  AJD AJD  9.2184
  COZ COZ  5.5488
  CNN CNN  5.9925
  BIF BIF  15.9612
  DHO DHO  5.0263
  CPA CPA  5.2221
  CIP CIP  5.9823
  AOF AOF  6.5426
  ADS ADS  15.5870
  DGC DGC  5.0042
   H1 HOH  1.0000
  DAW DAW  7.7209
  BHR BHR  5.2638
  DMD DMD  5.9553
  DNT DNT  7.3249
  CGF CGF  7.8373
  CSJ CSJ  6.6387
  CLS CLS  5.7248
  HA1 GLY  0.0000
  CLK CLK  5.2117
  CRS CRS  10.7060
  AAS AAS  8.2470
   HA LEU  0.0000
  BQX BQX  10.6478
  HZ2 LYS  1.0000
    C ALA  1.7000
   O3 SEP  1.4000
  BYL BYL  6.0316
   CB SER  2.0000
  DMH DMH  5.9125
  CZO CZO  8.4291
  COI COI  6.9819
   HN SER  1.0000
  AND AND  8.3481
  DTO DTO  6.4652
  DEE DEE  7.5312
  CLM CLM  5.4948
  AHN AHN  12.6344
   HE GL2  1.0000
  BDK BDK  5.4570
  OE1 GL1  1.4000
  HB2 QSI  0.0000
  ADT ADT  9.1691
  CUU CUU  5.3084
  CGB CGB  5.0728
  ACM ACM  10.0130
  HB2 HIS  0.0000
 HD21 ASN  1.0000
    O HOH  1.4000
  HD2 PHE  1.0000
  BKM BKM  10.0605
   HA ASN  0.0000
  DQL DQL  6.0681
  ASM ASM  7.9781
  DIN DIN  5.0666
   HG LEU  0.0000
  DQO DQO  5.6812
  CEZ CEZ  7.4875
  HB2 ASN  0.0000
  DHY DHY  6.5989
  BBS BBS  6.2174
  CML CML  6.8460
  AZP AZP  7.0027
  HE3 MET  0.0000
  BWZ BWZ  10.2143
  CGU CGU  6.1313
  BVJ BVJ  11.2742
   CA GL1  2.0000
  BEK BEK  6.2284
  DBF DBF  5.8272
  CWA CWA  5.5048
  CUP CUP  10.5604
  CTO CTO  8.4996
  BPE BPE  6.4248
  ANU ANU  5.5168
  AME AME  10.8975
 HG23 THR  0.0000
  DNG DNG  7.6413
  DCZ DCZ  7.1715
  CTM CTM  9.5412
  ADF ADF  10.4498
  DMW DMW  7.1227
  DWH DWH  5.0772
  BBG BBG  6.3408
   HA GL1  0.0000
  CJY CJY  5.3654
  BJO BJO  13.8073
  CYA CYA  7.9655
  CLD CLD  5.5257
  AJP AJP  6.2474
  DQD DQD  5.1369
  CTR CTR  6.4457
  COX COX  6.0155
   HA PRO  0.0000
  BQB BQB  9.8252
  BDZ BDZ  5.1886
  CJR CJR  5.9740
  DFW DFW  7.8665
  DGA DGA  6.3224
  BOY BOY  5.2054
  DTK DTK  6.1672
  AJF AJF  6.9459
  DOY DOY  5.4273
  ND1 HSD  1.5000
  BTZ BTZ  5.3202
  BTB BTB  5.1042
  CYE CYE  6.2652
  ABK ABK  13.1751
  BSP BSP  5.6483
  CMD CMD  6.1217
  AKL AKL  9.4151
 HG23 ILE  0.0000
  AHF AHF  8.8173
  DAU DAU  7.9600
  DPU DPU  5.1170
  DUE DUE  5.8637
  BVR BVR  5.7846
  DEN DEN  10.2254
  AAP AAP  9.1106
  BKY BKY  5.2843
  BWA BWA  5.0314
    H GLU  1.0000
  DTN DTN  5.4411
  DQM DQM  6.8374
  CHH CHH  5.6939
  BTT BTT  5.3428
  ABV ABV  12.6289
  ND2 ASN  1.5000
  BVN BVN  5.4651
  BMH BMH  7.6284
  DST DST  5.1050
  BGO BGO  5.4425
   CG TRP  1.7000
  DSQ DSQ  5.5343
  CD2 TRP  1.7000
  DUO DUO  5.0581
  DCM DCM  7.5310
  AUM AUM  5.6894
  H14 TSA  1.0000
  DRF DRF  6.0052
    O ILE  1.4000
  DTP DTP  6.2224
  AWW AWW  5.6515
  BMX BMX  8.5668
  AXX AXX  6.7349
   CB AS2  2.0000
  DXI DXI  5.3254
  DKH DKH  5.9338
  NE2 HSC  1.5000
  BOZ BOZ  5.0488
  ANA ANA  5.8313
  CPF CPF  5.3503
  AWH AWH  5.3638
  AIV AIV  8.2663
  CFK CFK  5.4933
  O24 TSA  1.4000
  DHZ DHZ  5.1700
  AHC AHC  6.7597
    H HYD  1.0000
  CAR CAR  6.0784
  ARN ARN  9.7732
  DLS DLS  5.0798
    O ALA  1.4000
  ANM ANM  6.0847
  DNI DNI  7.4683
  HB2 TYR  0.0000
  DKB DKB  8.7279
   CA ASN  2.0000
  CIA CIA  5.2666
  DWI DWI  5.2428
  BEM BEM  6.7523
  CPX CPX  6.0622
  DAX DAX  5.4104
   CA LYS  2.0000
  CWS CWS  13.4510
  BOA BOA  8.2746
  BYF BYF  6.3634
  BIW BIW  15.8911
  HG1 GL2  0.0000
  DSU DSU  5.5415
  DJC DJC  6.2435
  CZR CZR  9.2765
  AFC AFC  5.8081
  BXU BXU  5.6727
   CG GL1  2.0000
  CVR CVR  6.2178
  AZS AZS  7.4187
  DQV DQV  5.2571
  BBV BBV  5.4250
  BES BES  5.3045
  BDP BDP  5.3882
  CVX CVX  7.3066
  CTF CTF  6.0528
  CPM CPM  6.1520
  CDK CDK  8.2824
  ANR ANR  7.0786
  H74 XK2  1.0000
  AWJ AWJ  5.3017
  CIY CIY  6.0737
  HB2 GL1  0.0000
  CQU CQU  5.7310
  CJT CJT  6.6429
  BXG BXG  6.1387
  BOF BOF  10.2666
  BDJ BDJ  6.5557
  DTM DTM  5.2891
 HG11 VAL  0.0000
  BFN BFN  5.6007
  BML BML  8.2643
  CHM CHM  5.6845
  CBJ CBJ  5.5768
  ARA ARA  5.5963
  AJC AJC  9.7999
  DAE DAE  6.9722
  AQN AQN  5.5356
  HB1 HYD  0.0000
  DQX DQX  7.7730
  BZX BZX  6.0230
  CG1 VAL  2.0000
  CZW CZW  5.4275
  DUW DUW  5.6862
  AJY AJY  6.5480
  CIN CIN  5.3758
  C63 XK2  1.7000
  DCT DCT  7.1846
  CPV CPV  19.9035
  DXU DXU  5.2991
  BKE BKE  9.7802
    N TYR  1.5000
  DEJ DEJ  6.4485
  ABS ABS  15.6386
  CCO CCO  7.2726
  CIO CIO  6.9774
  BKG BKG  19.1977
    C TYR  1.7000
  BMC BMC  6.3200
  CAQ CAQ  9.3254
  BDN BDN  5.1924
  BQQ BQQ  6.9089
  AHJ AHJ  6.6661
  CLN CLN  5.2223
  ACP ACP  5.4353
  DPM DPM  6.1618
  CMC CMC  5.3823
  BVT BVT  8.4053
  CTN CTN  8.3210
  DHS DHS  5.1623
  CNJ CNJ  7.0814
  AXL AXL  5.2094
  AEH AEH  5.6335
  ACB ACB  9.3608
  BEL BEL  5.0476
  DHB DHB  7.5185
  BRX BRX  9.4214
  C73 XK2  1.7000
   NZ LYS  2.0000
  DVR DVR  5.9503
    N HYD  1.5000
  HG2 GL1  0.0000
 HE22 QSI  1.0000
  CTL CTL  9.4852
  C76 XK2  1.7000
  DLH DLH  5.2237
  AJK AJK  10.3948
  CBP CBP  7.2639
  ATM ATM  9.2407
  ASO ASO  5.7926
  SPH SPH  1.5000
  AJN AJN  9.7930
  AYC AYC  5.0097
  H67 XK2  1.0000
  AAZ AAZ  16.9919
  HE1 GLU  1.0000
  HB2 MET  0.0000
    H SER  1.0000
  CZC CZC  6.4689
  ABA ABA  13.4427
  ATK ATK  7.1869
  DJK DJK  5.6589
  DMT DMT  5.2666
  HB1 HSC  0.0000
  CPP CPP  7.4209
  BGL BGL  6.5874
  CKD CKD  5.7571
  BJN BJN  23.5414
  AAT AAT  12.6879
  HZ2 TRP  1.0000
  H21 XK2  1.0000
  C71 XK2  1.7000
  DCD DCD  7.5988
  CHI CHI  6.3767
  BSZ BSZ  5.9474
   C3 TSA  2.0000
  DQA DQA  5.3317
  DEP DEP  7.2953
  HT1 QSI  1.0000
  ATY ATY  7.4591
  DWJ DWJ  5.1447
  BSS BSS  6.0113
  DFP DFP  6.0225
  ACK ACK  6.1206
  BQL BQL  8.7069
  DKE DKE  5.0228
  DRZ DRZ  5.1295
  BRV BRV  8.4443
  DRI DRI  6.7976
  BZT BZT  6.4489
  OE2 GL2  1.4000
  DTL DTL  5.3693
  ADK ADK  6.6199
  BJY BJY  12.7863
    P SEP  1.9000
  CVC CVC  5.3393
  HO4 XK2  1.0000
  AVN AVN  5.6498
  DHR DHR  5.4641
    O SEP  1.4000
  ANQ ANQ  6.9880
  CPO CPO  5.0693
  CAZ CAZ  7.9242
  DDS DDS  5.9697
  ASZ ASZ  6.3166
  CER CER  6.4234
  AQM AQM  5.7348
  DOZ DOZ  5.1500
  CFX CFX  6.0796
  CNG CNG  5.0497
  CFV CFV  6.1010
  DRX DRX  6.2349
  DOJ DOJ  6.0979
  AGW AGW  5.0155
  CVH CVH  11.1374
  ART ART  6.4959
  DRQ DRQ  5.2569
  DLJ DLJ  5.6055
  ACH ACH  8.4199
  DET DET  8.1113
  CEE CEE  5.9512
  AGO AGO  7.2012
  AWY AWY  6.0889
  AUO AUO  5.8313
  AOG AOG  5.4832
   OG SER  1.4000
  DXF DXF  6.3997
  C77 XK2  1.7000
   HN HIS  1.0000
  HE2 HSC  1.0000
  CDA CDA  5.7469
  BKZ BKZ  10.3927
  CPB CPB  6.2690
   CG AS2  1.7000
  CWV CWV  8.2112
    S QSI  1.8500
  AIG AIG  6.2526
  CFY CFY  5.7547
  CSE CSE  7.8782
  BTI BTI  5.4045
  CTZ CTZ  8.7388
  DSH DSH  5.2760
  ATZ ATZ  6.6993
  DKI DKI  6.4721
  CZJ CZJ  8.6450
  AUI AUI  7.1632
  DON DON  5.0282
  BCO BCO  9.4793
  CIZ CIZ  5.2999
  CXJ CXJ  8.1831
  BUA BUA  7.9366
  CE3 TRP  1.7000
  BKD BKD  5.6896
  HD2 HSD  1.0000
   HA QSI  0.0000
    O HIS  1.4000
    N LEU  1.5000
  BPS BPS  9.3840
    C HSE  1.7000
  HZ3 LYS  1.0000
  DOO DOO  7.1881
  DVF DVF  6.0747
  DNZ DNZ  5.5431
    H VAL  1.0000
  DNA DNA  6.2077
    N GL2  1.5000
  HE2 LYS  0.0000
  CKH CKH  7.2297
  AEB AEB  10.4981
  BFM BFM  5.5107
  DOP DOP  6.9291
  DFL DFL  8.4880
  C64 XK2  1.7000
  HB1 SER  0.0000
  CWT CWT  8.1570
  CDH CDH  5.4839
  DGV DGV  7.7788
  CYW CYW  10.7373
  HE1 MET  0.0000
  AGR AGR  9.6508
  CQM CQM  5.3963
  DLI DLI  6.1963
  ANG ANG  8.5999
  BCB BCB  5.6900
  AYG AYG  5.3344
  AOU AOU  7.2469
  ADN ADN  14.0730
  H1' QSI  0.0000
  AWT AWT  6.4518
  BSL BSL  8.8918
  AAM AAM  6.8459
  ABC ABC  10.4982
  DDR DDR  6.9915
  DSY DSY  5.3522
   O1 TSA  1.4000
  CRU CRU  15.5598
  BTH BTH  5.7433
  C65 XK2  1.7000
  DGI DGI  7.5567
  DFI DFI  7.6021
  DFG DFG  6.8177
  BDV BDV  6.4880
  CUY CUY  9.6559
  ABQ ABQ  21.4293
  AOX AOX  5.9670
  AQY AQY  5.7938
  AFX AFX  5.5870
  APB APB  5.3018
  DIA DIA  9.2633
  AFG AFG  11.0109
   HN LEU  1.0000
  CVZ CVZ  7.1373
  BRD BRD  7.1953
  BOK BOK  5.2619
  AMQ AMQ  7.3407
  BAE BAE  7.2867
  AQH AQH  8.8344
  CCY CCY  5.5465
  AHL AHL  7.9992
  BLJ BLJ  12.7841
  AHH AHH  5.1110
   CG HSC  1.7000
  CVB CVB  6.1630
  DOD DOD  6.7904
  BFC BFC  6.5592
 HD11 LEU  0.0000
  ARG ARG  6.9051
  CCP CCP  5.0447
    H GLY  1.0000
  AJT AJT  5.2326
  DCR DCR  5.2889
  APO APO  5.1754
  CAW CAW  5.7705
   CB VAL  2.0000
  CNP CNP  5.1907
  ALT ALT  8.1501
  AJI AJI  6.8927
  DRW DRW  6.0073
  DCI DCI  5.0977
  C22 TSA  1.7000
  COJ COJ  6.0939
  CDB CDB  6.3795
  AVX AVX  6.7311
  BTY BTY  5.2669
  CFF CFF  5.0178
  BVB BVB  5.6961
  DVS DVS  8.4634
    C QSI  1.7000
  DHU DHU  5.5779
   HA ALA  0.0000
  DRR DRR  8.1452
  AVQ AVQ  5.2441
  CLJ CLJ  5.3655
  BNZ BNZ  6.0090
  CDE CDE  5.0680
  CSN CSN  14.9268
  BSF BSF  5.1354
  AUL AUL  5.9880
  AHU AHU  13.3138
  NH2 ARG  1.5000
  CWG CWG  6.2814
  AKT AKT  5.9852
  HE1 PHE  1.0000
  BEH BEH  5.3107
  DXR DXR  5.9625
  CFQ CFQ  6.6244
  AKX AKX  6.7401
   CA SEP  2.0000
  CGT CGT  8.5577
  ACA ACA  11.2748
  ADE ADE  11.8497
    H TYR  1.0000
  AYS AYS  5.0942
  DRV DRV  8.7819
  BEB BEB  8.0811
  AXO AXO  5.4993
  DQP DQP  6.3093
  CGH CGH  6.4925
  BMF BMF  9.0589
    H GL1  1.0000
  OG1 THR  1.4000
    C HIS  1.7000
    N PRO  1.5000
  AII AII  6.8499
  BRI BRI  5.0641
  DXJ DXJ  6.3130
  DIS DIS  5.8082
  BBK BBK  5.4561
  AFM AFM  5.9958
    O MET  1.4000
  COM COM  6.1542
  CJH CJH  5.5767
  BQW BQW  5.7934
  BAY BAY  5.1403
   NE ARG  1.5000
  CCR CCR  6.6009
    H HSD  1.0000
  AJM AJM  5.6251
  CNU CNU  6.4859
  DEX DEX  6.6637
  CAJ CAJ  8.4090
  BBI BBI  5.3407
  CQZ CQZ  13.1983
  CIQ CIQ  6.3463
  ALJ ALJ  5.7318
  BJW BJW  10.5179
  AVE AVE  6.0999
  CNF CNF  6.4820
  DRK DRK  7.5698
  BJQ BJQ  5.5988
   HA GLN  0.0000
  DCO DCO  7.0899
  HB2 ASP  0.0000
  DNW DNW  6.8549
  DHE DHE  5.2574
  HD1 PRO  0.0000
  AGK AGK  14.6787
  DSB DSB  5.8072
   HN AS1  1.0000
  HE2 HIS  1.0000
 HG21 THR  0.0000
  DJY DJY  6.1506
  DJN DJN  5.9397
  BSV BSV  8.2253
  BAT BAT  6.0117
  CAD CAD  5.1882
  AVS AVS  5.3085
  AKP AKP  5.3484
  CIV CIV  5.2264
  APP APP  5.7848
  BUB BUB  5.0891
  DEH DEH  5.0878
  AGM AGM  6.8293
  AUQ AUQ  7.3755
  CMG CMG  5.8031
  COA COA  5.6519
  AJX AJX  5.2259
  AJV AJV  6.7141
  AFU AFU  5.8837
  ANV ANV  5.1917
   CZ TYR  1.7000
 HD12 LEU  0.0000
  DKG DKG  5.3397
  DSP DSP  6.0908
  H33 XK2  1.0000
  C36 XK2  1.7000
   CB ALA  2.0000
  CJI CJI  5.6406
  ARB ARB  7.4270
  DPL DPL  5.1597
  DLK DLK  5.2924
  BCA BCA  6.6739
  ABL ABL  20.3697
  BZG BZG  5.4427
  AUF AUF  8.5587
  CWB CWB  8.0395
  BHL BHL  6.3603
  CD2 HSD  1.7000
  BYG BYG  8.3700
  BMM BMM  7.8830
  HB1 TYR  0.0000
  CKL CKL  6.2584
  DXH DXH  5.4796
   HN ILE  1.0000
  CD2 HIS  1.7000
  BIQ BIQ  13.3311
  C62 XK2  1.7000
  HG1 LYS  0.0000
  CDU CDU  7.6210
  AYM AYM  5.7710
  DJE DJE  5.7365
  HD1 TYR  1.0000
  C23 XK2  1.7000
  DCE DCE  5.0490
  CIT CIT  5.3010
  BSN BSN  5.0849
  ABX ABX  6.6660
  CIK CIK  5.5612
  DOC DOC  5.2111
  CKM CKM  5.2577
  BWQ BWQ  7.1875
  CEV CEV  5.5255
  BYO BYO  5.3302
  BTS BTS  5.7664
  CNQ CNQ  5.9511
  AGA AGA  5.2900
  CLC CLC  6.1884
  CLG CLG  7.0707
  AUC AUC  5.9868
  HG1 QSI  0.0000
  DTB DTB  5.5688
  DRY DRY  5.6196
  CKR CKR  8.4898
  BQD BQD  5.1435
  CLY CLY  5.9487
  AZX AZX  5.7787
  DUK DUK  6.9418
  ASI ASI  5.2289
  AZA AZA  7.8667
  CKE CKE  5.6447
    H ASN  1.0000
  HZ1 LYS  1.0000
  CCS CCS  5.1705
  CJB CJB  6.0210
  DQS DQS  5.9808
  BXD BXD  6.8914
  BKP BKP  8.8887
  CNR CNR  5.0318
  HB1 GL2  0.0000
  CKQ CKQ  7.1806
  DPO DPO  7.8922
   OH TYR  1.4000
  C34 XK2  1.7000
  DFK DFK  6.8304
    O PRO  1.4000
  BWG BWG  13.4033
  AEZ AEZ  7.5206
   H4 TSA  1.0000
  DWM DWM  5.9539
  DGW DGW  6.7703
  BYT BYT  6.4256
  BQZ BQZ  5.7070
  AZE AZE  6.0992
  BHN BHN  5.8011
  CWI CWI  7.0107
   CD GL2  1.7000
  CAU CAU  6.3751
  AZN AZN  5.2943
  CYM CYM  5.5094
  AKZ AKZ  6.2291
  CUB CUB  6.2040
  CE2 PHE  1.7000
  DUR DUR  7.0420
  DDK DDK  8.3576
    H THR  1.0000
    H LYS  1.0000
  DDF DDF  5.6256
  DPZ DPZ  5.1722
  DJL DJL  9.6746
  AIJ AIJ  6.2542
  BKQ BKQ  5.6834
  BFL BFL  5.0060
  DNB DNB  5.1092
  CXP CXP  6.3989
  AXU AXU  5.7079
  AUV AUV  5.1261
  BWR BWR  9.5768
    C THR  1.7000
  DUT DUT  6.5003
  CXS CXS  5.7782
  AWE AWE  5.1972
  DBU DBU  6.3051
  CKC CKC  5.0958
  BGG BGG  5.0029
  CRR CRR  16.6727
  CZE CZE  6.0148
  BVM BVM  6.5843
  DRC DRC  5.0051
  AKE AKE  5.6116
  DXL DXL  5.0487
  BTP BTP  5.0487
  AWG AWG  5.0162
  OD1 AS1  1.4000
  DHI DHI  6.5057
  AEE AEE  8.6166
 HD23 LEU  0.0000
  DVP DVP  6.0096
  CYF CYF  8.3423
  HG1 SER  1.0000
  BTE BTE  7.3983
 HH22 ARG  1.0000
  CCX CCX  9.4232
  DRP DRP  5.5571
  DDW DDW  7.6780
  DCF DCF  9.2580
  DAN DAN  5.3197
  CAK CAK  7.1873
  AXV AXV  6.2897
  DFR DFR  5.0213
  DAB DAB  6.8012
  DIF DIF  7.8534
  BVS BVS  7.5489
  DOR DOR  5.5485
  AGL AGL  5.6466
   CB GLU  2.0000
  BZW BZW  5.6754
  BRA BRA  10.5164
   H8 QSI  1.0000
  CJP CJP  5.2307
  BPC BPC  10.0222
  AGI AGI  6.3102
  BCU BCU  5.4873
  AMR AMR  6.6397
  HD2 PRO  0.0000
  DWP DWP  6.8549
  BPO BPO  6.0003
  ARU ARU  7.4826
  DRG DRG  5.3309
  BSH BSH  10.3377
  AAK AAK  16.7495
  BTW BTW  9.9597
  AQJ AQJ  5.2021
  AFO AFO  8.8817
  AUH AUH  5.3915
  ATS ATS  8.1365
  H10 QSI  1.0000
  HD2 HIS  1.0000
  DEL DEL  8.8788
  DDB DDB  6.2786
  AIE AIE  8.9946
  CZT CZT  5.1219
  DBM DBM  5.0098
  BKK BKK  7.3515
  DBN DBN  6.7472
  DPH DPH  6.2754
  AYR AYR  5.0223
   CA TYR  2.0000
  DPT DPT  5.0196
  BBU BBU  5.0755
  AQT AQT  5.7082
  CWC CWC  6.9079
  ATO ATO  5.0212
  CCU CCU  5.1633
  BMW BMW  12.4523
  ADH ADH  14.7598
  DCK DCK  7.9280
  GRD GRD  0.0000
  CQV CQV  5.0606
  CGK CGK  5.2533
  CYN CYN  10.5786
  HE2 GL1  1.0000
  DAD DAD  6.4803
    N CYS  1.5000
  CAC CAC  6.9319
  AMS AMS  9.3317
  CQD CQD  12.7534
  BXH BXH  5.5164
  BHX BHX  6.1717
 HD13 ILE  0.0000
  BUY BUY  5.3007
  BUU BUU  7.7127
  CQB CQB  19.1473
  DIH DIH  5.6788
  CPI CPI  6.5884
  CNZ CNZ  5.9153
  BFT BFT  5.0426
  CKV CKV  5.3910
  BUO BUO  6.8691
  BAI BAI  5.9308
  DMI DMI  5.9771
  BGH BGH  5.7287
   HN HSE  1.0000
   CB HSD  2.0000
  ASV ASV  5.5119
  BUW BUW  6.6366
  BKL BKL  5.5663
  AJE AJE  8.2569
  CUE CUE  11.5703
  BLU BLU  5.1958
   HA TYR  0.0000
    N SEP  1.5000
  AEV AEV  5.2066
  BZO BZO  7.2693
    O TRP  1.4000
  DCV DCV  9.2796
  OD2 AS2  1.4000
  BFB BFB  5.4592
  AMD AMD  6.6122
   CA HSD  2.0000
  BEF BEF  5.2516
  APK APK  8.5753
  AKM AKM  10.2362
  APU APU  9.1142
  CSY CSY  13.2293
  C10 TSA  2.0000
  SP1 SP1  1.0000
  H7A XK2  0.0000
  CNW CNW  5.2588
   H2 HOH  1.0000
  DOX DOX  5.5298
  CUI CUI  5.7097
  CJC CJC  5.5950
  BNY BNY  6.6064
  ADB ADB  5.4971
  HD2 TYR  1.0000
  HE1 HSD  1.0000
  DVD DVD  6.6979
  HB1 ASP  0.0000
  C79 XK2  1.7000
   CA LEU  2.0000
  BMO BMO  13.3280
  BGM BGM  5.2841
  BKB BKB  13.5045
  ADX ADX  13.8316
  DEQ DEQ  7.5347
  ASJ ASJ  6.9389
  HB2 SEP  0.0000
   HA HSD  0.0000
  ABE ABE  11.2208
  CQG CQG  17.6240
  HZ3 TRP  1.0000
  AIO AIO  8.1331
  BEQ BEQ  5.0622
  BLL BLL  9.5787
  CJZ CJZ  6.0959
  CD1 TYR  1.7000
  CFT CFT  5.1320
  BPV BPV  6.5920
  CHK CHK  6.2963
 DUM2 DUM  0.0000
  AMH AMH  7.5321
  ATP ATP  6.4675
  HG2 GLU  0.0000
  CYB CYB  5.9513
  CRE CRE  8.1484
   HD AS1  1.0000
   O5 XK2  1.4000
  CQP CQP  12.6430
  DLB DLB  9.0135
  DQT DQT  6.0900
  CNT CNT  5.5340
  DDV DDV  7.1122
  BOJ BOJ  5.6852
  BIR BIR  22.7192
  CDZ CDZ  5.1095
  AEC AEC  5.1778
   HN VAL  1.0000
    N SER  1.5000
  AZV AZV  5.6203
  BPN BPN  6.8308
  CRT CRT  7.2374
  HE1 LYS  0.0000
  DUD DUD  7.4959
  CTW CTW  9.8215
  OH2 OH2  1.4000
  AYN AYN  5.0947
  BCV BCV  5.4368
  AVJ AVJ  10.6276
  AIH AIH  6.0382
  BAF BAF  5.3327
  AMC AMC  6.5907
  DPR DPR  5.2171
  DNJ DNJ  5.4609
  BRM BRM  5.7830
  AVR AVR  7.9804
  CCV CCV  5.2462
  COD COD  8.4637
    O HYD  1.4000
  AEQ AEQ  7.4733
  CJE CJE  9.0183
   CA QSI  2.0000
  ARY ARY  5.2023
   H5 XK2  0.0000
   HN HSD  1.0000
  C17 TSA  2.0000
  DBZ DBZ  5.3414
  CFE CFE  5.4679
  BTJ BTJ  5.2001
  CJJ CJJ  6.5334
  AZR AZR  6.1296
    N HSC  1.5000
  DMR DMR  5.1634
  BWI BWI  5.3257
  BHG BHG  5.2062
  BSM BSM  6.0539
  ANK ANK  6.9020
   CA HSC  2.0000
  BVV BVV  9.7910
  DNL DNL  6.6010
  BRW BRW  10.5012
  DGJ DGJ  6.3090
  BUJ BUJ  6.8854
  DQB DQB  7.3387
  H20 TSA  1.0000
  CXO CXO  8.3169
  DRA DRA  5.0118
  BIP BIP  7.3751
  AJZ AJZ  5.3633
  DHA DHA  5.9595
  BKR BKR  13.7662
  BYK BYK  5.7746
  ACL ACL  19.2822
  AZT AZT  5.1090
  HG1 PRO  0.0000
  BOX BOX  6.2930
  CVF CVF  6.5931
  ALP ALP  5.5512
  AAR AAR  11.4286
  CUV CUV  6.2644
  DGR DGR  5.7886
  CIE CIE  6.0366
  DLF DLF  6.0398
  ASU ASU  6.4302
   CB HYD  2.0000
  CMO CMO  5.2788
  BWH BWH  5.2268
  CXD CXD  6.6014
  ADY ADY  7.5965
  ALR ALR  5.1058
  SPH BON  1.5000
  BKX BKX  9.0038
  DBG DBG  7.7372
  CED CED  6.4441
  BQT BQT  6.3759
  DBW DBW  6.5334
  CHF CHF  7.2161
  CIU CIU  5.2150
  C26 XK2  1.7000
  BPD BPD  6.5566
  ASA ASA  5.4984
  CPS CPS  21.5197
 HH21 ARG  1.0000
  BJK BJK  8.7913
  CUM CUM  5.5199
  DVL DVL  5.1860
   N1 QSI  1.5000
  BLM BLM  8.6929
  BVI BVI  5.1920
   HE ARG  1.0000
  CEY CEY  6.1298
  CG2 ILE  2.0000
  H78 XK2  1.0000
  CDC CDC  5.5008
  CCL CCL  6.9036
  DKL DKL  5.1332
  CST CST  5.2487
  HB2 GL2  0.0000
  DOB DOB  5.7906
  AGU AGU  9.2700
  BTU BTU  6.3590
  DMX DMX  5.6419
  CSH CSH  9.3920
  AQS AQS  5.4727
  CTU CTU  7.0083
  BXL BXL  6.5284
  AFP AFP  7.1171
  HB1 LYS  0.0000
   HA AS2  0.0000
  BSJ BSJ  5.7649
   CA AS1  2.0000
  BPP BPP  5.4593
  CAP CAP  5.4121
  BOI BOI  10.5566
  AJJ AJJ  10.8802
   HZ PHE  1.0000
  DHQ DHQ  5.7663
 HD11 ILE  0.0000
   HA GL2  0.0000
  CZV CZV  8.5500
  ALY ALY  5.3512
  HD1 PHE  1.0000
  C27 XK2  1.7000
   CA GLU  2.0000
  AZB AZB  5.2468
  BHS BHS  5.6021
  CCH CCH  5.7237
    H PHE  1.0000
  BFW BFW  5.0790
  BEJ BEJ  6.4710
  HG2 GL2  0.0000
  HB1 HSD  0.0000
  AAH AAH  11.1126
  DCH DCH  13.7967
  AXW AXW  8.0748
  APZ APZ  6.4447
  CE1 HSC  1.7000
  AON AON  6.4150
  COV COV  5.1213
  DUI DUI  5.5577
  BIK BIK  16.6630
   H2 OH2  1.0000
  DBI DBI  8.6079
  BAV BAV  7.0688
  BBA BBA  5.2081
  CDY CDY  6.3549
  HB1 ALA  0.0000
  BZR BZR  7.1571
  HB1 CYS  0.0000
  DSG DSG  5.0031
  AVA AVA  5.6716
  O4' QSI  1.4000
   CE LYS  2.0000
  BNJ BNJ  5.8945
  BMA BMA  5.7995
  CUF CUF  9.3011
  CDV CDV  5.8984
  BUT BUT  7.4331
  BEP BEP  7.4754
  ALH ALH  9.6746
    C PRO  1.7000
  H62 QSI  1.0000
  BIT BIT  10.8892
  DNV DNV  5.7022
  C4' QSI  2.0000
  DUV DUV  5.0563
  BNG BNG  7.0533
  DJU DJU  7.2113
  DML DML  5.9027
  CWJ CWJ  7.9773
  CSF CSF  15.7426
    H AS1  1.0000
  BBD BBD  5.1801
  H4' QSI  0.0000
  CDG CDG  6.5130
  AIM AIM  7.3908
  CCC CCC  6.8797
  AZW AZW  5.1930
  CBC CBC  8.4425
  DSO DSO  6.4916
  ALZ ALZ  9.9730
  DJG DJG  5.6924
  CNL CNL  5.3186
  CJK CJK  5.7598
  AQA AQA  7.9936
  HD1 HIS  1.0000
  AAC AAC  13.5033
    C HSC  1.7000
  BDH BDH  5.2257
  DMB DMB  7.2118
  CD2 TYR  1.7000
  AAN AAN  9.5172
  CMJ CMJ  5.1374
  AWI AWI  7.7486
  BRJ BRJ  14.3301
  CQR CQR  12.7218
  HD2 HSC  1.0000
  BHU BHU  5.4580
  BDF BDF  5.2053
   CA AS2  2.0000
  BFF BFF  5.7928
  CSA CSA  8.6558
  CIL CIL  5.2425
  H26 XK2  1.0000
  DDM DDM  7.1663
  CMY CMY  5.2852
  CDN CDN  5.2537
  BGB BGB  8.1450
  DXN DXN  5.6622
  HE2 HSD  1.0000
  BIX BIX  12.2761
  BRG BRG  8.8611
   CE MET  2.0000
  BGS BGS  6.0852
  AIT AIT  6.6343
  ACV ACV  9.0539
  CRF CRF  9.3201
  DUQ DUQ  5.2331
  AWR AWR  5.7177
  AIA AIA  8.2613
  AEN AEN  11.0927
    C VAL  1.7000
    C AS2  1.7000
  HD1 ARG  0.0000
  CAT CAT  5.1996
  BYX BYX  6.7240
  DBC DBC  6.7152
  CNO CNO  5.0111
  CMZ CMZ  6.4266
  CFB CFB  5.7959
  BOS BOS  9.4856
  AWO AWO  5.3798
  DFY DFY  8.4314
  CLB CLB  5.4654
  HD2 LYS  0.0000
  DFV DFV  8.0548
  BKN BKN  5.9648
   HN GL2  1.0000
  DLM DLM  6.3022
  BGE BGE  5.6681
  AQQ AQQ  6.3083
  DND DND  6.3386
  DJA DJA  5.8620
  CEB CEB  5.8990
  ANT ANT  7.6451
   C2 TSA  2.0000
  OH2 TIP  1.4000
  DKD DKD  7.0003
  AMW AMW  5.2044
  AYD AYD  5.6785
  BCP BCP  5.0375
 H5'' QSI  0.0000
  BQJ BQJ  5.4784
 HH12 ARG  1.0000
  BPI BPI  6.5665
  DAO DAO  5.6516
   CD LYS  2.0000
   CB AS1  2.0000
  HB2 PRO  0.0000
  DJR DJR  8.3238
  HB2 HSC  0.0000
  CJM CJM  6.6479
  DJQ DJQ  5.7666
  BHK BHK  5.2322
   CA THR  2.0000
  DPJ DPJ  7.5059
  CZM CZM  9.9772
  H7B XK2  0.0000
  AXZ AXZ  5.1918
  AUT AUT  5.6261
   CD ARG  2.0000
  HD1 TRP  1.0000
  CWZ CWZ  13.6496
   CG HSD  1.7000
  AOM AOM  6.9224
  BDR BDR  7.8100
  ADC ADC  9.2054
  CKA CKA  5.6813
  CVY CVY  7.6318
  BPH BPH  5.3958
  OD1 ASP  1.4000
  CXX CXX  6.4736
    C ASN  1.7000
  CHT CHT  5.6637
  ASP ASP  5.2161
 H61B XK2  0.0000
  DEC DEC  5.1292
  AVL AVL  5.8354
  ASW ASW  6.4336
  AMV AMV  5.5620
  CCZ CCZ  5.0642
  DLA DLA  6.1678
  BYJ BYJ  6.2790
  AAQ AAQ  5.3258
  AOS AOS  5.4621
  DKA DKA  6.0933
  CFP CFP  5.1946
  DPC DPC  5.5027
  HD2 HSE  1.0000
  BGJ BGJ  5.9676
    D max  0.0000
    O AS2  1.4000
  DIK DIK  6.0715
  BKO BKO  11.0206
  BLZ BLZ  8.4207
 HG12 VAL  0.0000
  BJA BJA  7.6004
  AUP AUP  5.5387
    N THR  1.5000
  BUG BUG  5.7203
  CIJ CIJ  5.4055
  AWM AWM  5.0467
  BTX BTX  9.5242
  DOA DOA  5.3094
  DJH DJH  5.3253
  AVO AVO  5.7782
   CB THR  2.0000
  CAO CAO  7.7973
  DDZ DDZ  5.4312
  BIB BIB  5.4771
  C31 XK2  2.0000
  DXG DXG  6.3111
  CCE CCE  5.3135
  BIV BIV  11.9919
  SP2 SP2  1.5000
  HG1 THR  1.0000
  BWD BWD  6.0725
  CD1 ILE  2.0000
  BYR BYR  5.0870
  ARL ARL  5.4063
  AEO AEO  8.0367
  DLL DLL  6.0676
  CWF CWF  6.0898
  APH APH  7.4673
  AUA AUA  8.0336
  AFE AFE  8.3382
  AEY AEY  13.3210
  APD APD  7.4278
  BAS BAS  6.6439
    O LEU  1.4000
  DDE DDE  6.3451
  APY APY  5.1551
   CA TRP  2.0000
   H2 TIP  1.0000
  C78 XK2  1.7000
  AZZ AZZ  7.4869
  HB1 HIS  0.0000
  BBR BBR  5.5783
  DTU DTU  5.7712
  CFC CFC  7.7723
  CJF CJF  5.5625
  AKC AKC  5.5137
  CPW CPW  7.6095
  H26 TSA  1.0000
  AIP AIP  7.2731
  DFE DFE  5.6254
  CAB CAB  5.7056
  DWK DWK  5.2289
  CNA CNA  6.4038
   CB ASN  2.0000
  CQQ CQQ  7.2170
  CGX CGX  5.8158
  CTB CTB  7.8421
  AKI AKI  8.1378
  HD1 ASP  1.0000
  DVB DVB  5.2456
  H16 TSA  1.0000
    N ASN  1.5000
  DGG DGG  8.7943
  AWQ AWQ  5.0454
  BZD BZD  6.4612
   CA ILE  2.0000
  CKN CKN  6.0862
  DDN DDN  5.5597
  AZF AZF  5.3313
  BKS BKS  6.0752
  CAE CAE  6.3466
  AMA AMA  5.6581
  CSQ CSQ  5.5150
  AKG AKG  6.9803
   OD HYD  1.4000
  ABW ABW  15.1703
  C61 XK2  2.0000
   HG SER  1.0000
  CRB CRB  8.8529
  BYY BYY  6.5959
  C37 XK2  1.7000
  CXH CXH  6.8035
  BQI BQI  8.7110
    O ARG  1.4000
 HH11 ARG  1.0000
  DXO DXO  5.4782
  DUM DUM  7.3591
  BYN BYN  5.3907
  CGS CGS  5.1578
  DBE DBE  11.8124
  BOG BOG  7.1004
  DLG DLG  5.1411
  BFZ BFZ  5.3508
    C LEU  1.7000
  DHW DHW  5.7314
  CG1 ILE  2.0000
  DNC DNC  6.5046
  HB1 GLU  0.0000
  DGH DGH  8.1166
  AXP AXP  6.5475
  ACG ACG  9.4965
    N GLY  1.5000
   CG AS1  1.7000
  DBQ DBQ  6.0173
  DBO DBO  7.1571
   OG SEP  1.4000
  BZQ BZQ  7.1825
  AOV AOV  5.4611
  AXI AXI  5.0867
   N6 QSI  1.5000
  DIU DIU  5.5399
  AAL AAL  21.4893
    O SER  1.4000
   O1 XK2  1.4000
  AKK AKK  7.8458
  CZS CZS  5.5912
  BBO BBO  5.3179
   CG ARG  2.0000
  DUX DUX  6.6770
   HB THR  0.0000
    C SER  1.7000
  AVK AVK  5.9432
   HN THR  1.0000
  BAJ BAJ  6.8189
  HD2 ASP  1.0000
  DWE DWE  7.3788
  DQW DQW  5.8575
  BDU BDU  5.4123
  BCF BCF  5.7734
  CLP CLP  7.6122
  DXD DXD  5.7844
   HA SEP  0.0000
  CLI CLI  5.0157
  BNX BNX  11.3410
  BCJ BCJ  5.2221
  BYI BYI  8.7597
  ANB ANB  6.7869
  CPY CPY  10.0764
  BBW BBW  5.3192
  DWC DWC  6.0754
  CYY CYY  10.4507
  CPJ CPJ  5.1357
  AHQ AHQ  7.0995
  AOL AOL  7.1156
  DLC DLC  6.6765
  CAF CAF  7.6050
  BHJ BHJ  5.8015
  HG2 PRO  0.0000
  BAM BAM  6.0976
  HE2 HSE  1.0000
  CBT CBT  6.8537
  APW APW  5.1883
  BGC BGC  5.0611
  DVZ DVZ  9.4047
  DLU DLU  5.0670
  DBS DBS  5.2208
  COU COU  5.8280
  BRT BRT  5.4490
  BPL BPL  6.1421
  NH1 ARG  1.5000
   HN MET  1.0000
  DMQ DMQ  5.3557
  AKR AKR  5.1064
  DDA DDA  5.9402
  CJD CJD  5.5600
  H36 XK2  1.0000
  DQU DQU  5.7188
  CPQ CPQ  17.4575
  BNT BNT  11.4654
  BNO BNO  7.0761
  DPI DPI  5.8470
  ACQ ACQ  5.2120
  DQQ DQQ  5.0932
  BOB BOB  5.9349
  AHV AHV  6.9116
  DOH DOH  7.6127
  AQG AQG  5.3033
  AZG AZG  6.6822
  AYK AYK  5.3970
  DVO DVO  6.3403
  BIH BIH  5.5843
  CSO CSO  5.0236
  CXA CXA  5.4880
  HB1 GL1  0.0000
  BNK BNK  12.8405
  DTC DTC  5.8914
  DPD DPD  6.9849
  CWW CWW  7.4114
  AWA AWA  5.6998
  AAY AAY  8.1314
  BCC BCC  8.2662
  AAD AAD  12.5830
  COO COO  6.9239
  CBL CBL  7.2409
  BAB BAB  5.3691
   HN ARG  1.0000
  CUZ CUZ  8.7130
  CTE CTE  12.5249
  BJD BJD  10.3384
  AWF AWF  5.8863
  AVD AVD  5.5165
  BVC BVC  6.1184
  DMM DMM  6.0563
  CTS CTS  11.9765
  CRD CRD  6.0322
   CA ASP  2.0000
  CBH CBH  6.9484
  CAG CAG  5.5765
   CB QSI  2.0000
  DTF DTF  5.2472
  CEK CEK  7.1431
  DKU DKU  8.1076
  DAK DAK  5.5747
  CGI CGI  5.4432
  BNI BNI  6.4426
   HA PHE  0.0000
  DCY DCY  5.9725
  CGO CGO  7.9500
  BED BED  6.8488
  BAL BAL  5.1435
  DAS DAS  6.0340
  DMC DMC  5.5322
  CNM CNM  6.0185
  CTP CTP  10.8771
  HE2 GLU  1.0000
  BNQ BNQ  6.8241
  BLA BLA  14.0047
    H HIS  1.0000
  AKS AKS  6.3533
  HG1 CYS  1.0000
  AAF AAF  19.5307
  BQS BQS  8.7595
  CVW CVW  11.8648
  CME CME  5.3484
  AVC AVC  7.3105
  APJ APJ  5.2333
  DNN DNN  6.9868
  DCG DCG  6.1604
  HB1 MET  0.0000
  DSV DSV  6.3785
  CXF CXF  6.0360
  BYP BYP  6.3817
  AQR AQR  6.1071
  BOP BOP  6.8082
  DGM DGM  6.6624
  DSM DSM  5.3028
  H73 XK2  1.0000
  BFD BFD  5.2806
  CZ3 TRP  1.7000
  BHH BHH  5.5913
  AFR AFR  5.3218
  BGU BGU  7.6561
  H5' QSI  0.0000
  BPX BPX  8.2109
  AJG AJG  5.1751
    N QSI  1.5000
  BDW BDW  5.3759
  CJU CJU  7.6277
  BLC BLC  6.8378
  CD2 PHE  1.7000
  DMU DMU  6.3522
  CGY CGY  7.1807
  DMF DMF  6.7437
  H27 XK2  1.0000
  BWC BWC  7.4684
  DGD DGD  6.0306
  H29 XK2  1.0000
  AAV AAV  18.9099
  DRU DRU  5.8809
  CE1 PHE  1.7000
  AGQ AGQ  11.1358
  BHZ BHZ  6.0162
  CVG CVG  6.9204
  CCF CCF  7.0300
  COR COR  5.0081
  CEW CEW  6.7066
  AHG AHG  7.3477
  DAZ DAZ  6.0225
  CNS CNS  5.5738
    C GLU  1.7000
  BUF BUF  8.4356
  BGQ BGQ  7.8597
  ND1 HIS  1.5000
  DGL DGL  5.5131
  AYF AYF  5.8053
  BVY BVY  6.3020
  CBV CBV  5.4435
  DAG DAG  9.4447
  BRY BRY  5.7616
  AZC AZC  5.1937
 HE21 QSI  1.0000
  CSD CSD  9.9447
  BWW BWW  5.4676
  BNA BNA  5.6170
  BJU BJU  11.3494
  BHV BHV  5.5006
  BYZ BYZ  5.4644
  CJX CJX  5.2109
  CII CII  6.0207
  AWS AWS  6.1496
  DXP DXP  6.4330
  DAQ DAQ  7.0265
  CBR CBR  6.7514
  AAA AAA  13.5946
  DEB DEB  8.5694
  DBH DBH  5.6766
  CPD CPD  5.1765
  CRO CRO  15.3065
  CSC CSC  8.5683
  HB1 HSE  0.0000
  DHJ DHJ  5.1659
  AUY AUY  7.2000
  DTE DTE  6.2684
  ASQ ASQ  6.8536
  ANC ANC  9.1572
   CD ILE  2.0000
  BVZ BVZ  5.7369
  BFA BFA  5.1140
  DPK DPK  5.9074
   CB SEP  2.0000
  CQI CQI  15.3145
  APL APL  7.5041
  AHK AHK  5.4975
  BLP BLP  6.5051
  BDS BDS  5.9126
  DBT DBT  5.9982
  HO5 XK2  1.0000
  ARJ ARJ  6.7652
  CBW CBW  5.2414
  BPJ BPJ  7.1409
   HA HSC  0.0000
  CYL CYL  6.5296
  BTR BTR  6.8418
  BLT BLT  18.7756
  ASD ASD  5.7795
  HB1 PRO  0.0000
  BVH BVH  7.4341
  DDG DDG  5.5937
  HE1 HSE  1.0000
  CVE CVE  6.9129
  BMR BMR  8.9105
  DWB DWB  7.9218
  BCN BCN  7.2949
  AOH AOH  8.5942
  BIC BIC  8.6434
  BTN BTN  5.1687
  DJI DJI  7.0853
 HG23 VAL  0.0000
   HA MET  0.0000
  BFK BFK  5.6314
  AEK AEK  5.4757
  BQU BQU  5.8404
  BII BII  18.7409
   HH TYR  1.0000
  CIR CIR  6.6436
  BFU BFU  5.8886
  ANP ANP  5.6117
  CYH CYH  5.9927
  BXA BXA  6.0891
  DTA DTA  5.1161
  CYV CYV  5.4315
  DKC DKC  5.6787
  CJA CJA  5.0402
  O23 TSA  1.4000
  CPR CPR  11.1240
  ADZ ADZ  11.2085
  BRN BRN  5.8807
  H24 XK2  1.0000
  AFD AFD  10.7643
    C AS1  1.7000
  BOT BOT  6.9354
  H2B XK2  0.0000
   O8 TSA  1.4000
  BAW BAW  5.9474
    N VAL  1.5000
  CXL CXL  11.8052
  AYI AYI  6.8543
  ABY ABY  8.4852
 HG11 ILE  0.0000
  BAZ BAZ  6.7876
   HN ASN  1.0000
   CB ARG  2.0000
  CD1 TRP  1.7000
   C6 QSI  1.7000
  CEM CEM  6.3363
  DWN DWN  5.6147
  DNH DNH  5.4622
  BWP BWP  7.3959
  DIL DIL  6.1151
   O2 SEP  1.4000
  AUG AUG  6.2411
  AFW AFW  8.4369
  BBL BBL  6.4330
  NE2 QSI  1.5000
  ABB ABB  5.6079
    H ALA  1.0000
  BLB BLB  13.1516
  BJP BJP  7.1706
    O LYS  1.4000
  DPQ DPQ  5.8117
  BMT BMT  11.8447
  DKR DKR  6.9827
  CBN CBN  6.0107
  BDM BDM  6.2361
  DEU DEU  5.1382
  BXT BXT  5.5480
  BGW BGW  5.0330
  AVI AVI  5.7196
   HA THR  0.0000
  DUJ DUJ  5.2759
  CKW CKW  7.2303
  CAH CAH  5.5025
  BAX BAX  5.1925
  DHP DHP  8.5935
  AWP AWP  5.1037
  BOW BOW  6.5109
  CMU CMU  5.2172
  BDI BDI  5.0593
  C21 XK2  1.7000
  BSI BSI  5.3963
  ATF ATF  5.7521
  DNS DNS  6.7213
  CHP CHP  5.3729
  CON CON  5.4441
  CNV CNV  7.1943
  ND1 HSC  1.5000
  CGN CGN  8.0878
  DJS DJS  6.4299
   CA GL2  2.0000
   C7 XK2  2.0000
  DQH DQH  5.3986
  CLH CLH  5.4343
   H4 XK2  0.0000
  CMH CMH  6.1559
  DUN DUN  5.5357
  DUB DUB  6.2925
  DJV DJV  5.4218
  BRU BRU  11.8269
   C5 XK2  2.0000
    N LYS  1.5000
  BSY BSY  8.4387
  ADD ADD  5.4268
  CGV CGV  5.6293
  BTG BTG  7.7799
  BXJ BXJ  5.4835
  APA APA  5.0066
  BYH BYH  7.0357
  BDD BDD  5.8044
  AWV AWV  6.5982
   HA AS1  0.0000
  DUS DUS  6.7778
  BGR BGR  6.1698
  CGL CGL  8.0253
  ARV ARV  8.0587
  AHB AHB  6.6733
  AJW AJW  5.1139
  AWU AWU  6.4130
  AJS AJS  6.6809
  BWS BWS  5.5648
  DRH DRH  5.5112
  BWF BWF  8.6682
  CXK CXK  6.3852
  CXB CXB  5.6990
  CKF CKF  6.3176
  BGY BGY  5.5441
  AST AST  5.5328
  AFZ AFZ  6.5162
  ABU ABU  10.3053
  HB2 TRP  0.0000
  HD1 ILE  0.0000
  CXC CXC  5.8809
  CHD CHD  5.6658
  DFQ DFQ  7.2452
    O GL2  1.4000
  BXZ BXZ  5.7861
  BEW BEW  6.2376
  BZN BZN  5.2723
  DHN DHN  7.7988
  CMT CMT  7.3207
  BQP BQP  9.9327
    C GLY  1.7000
  APE APE  6.4755
  AIL AIL  5.5802
   HN GLN  1.0000
  AXH AXH  5.0401
  HB1 SEP  0.0000
  DXA DXA  5.6620
  DTV DTV  5.3017
  DPE DPE  5.5491
  BUM BUM  8.5436
  BAD BAD  5.0206
  ADA ADA  13.6975
  BEA BEA  5.7934
  DVG DVG  7.5817
  C35 XK2  1.7000
  DOI DOI  5.2669
  AVT AVT  6.8947
  AHO AHO  7.8489
  CZY CZY  7.8885
  CUS CUS  12.0057
  HH2 TRP  1.0000
  CAY CAY  7.5631
  ASC ASC  6.6612
  AYP AYP  5.0310
  ACT ACT  5.9236
  DKW DKW  5.9287
  C74 XK2  1.7000
   CG MET  2.0000
  DRB DRB  5.3379
 HG22 THR  0.0000
  AJR AJR  8.2675
  H66 XK2  1.0000
  BXM BXM  5.4908
  CYU CYU  12.7319
  CEN CEN  5.9257
  BCI BCI  6.7500
  BLY BLY  6.5641
  CDD CDD  5.4856
  CH2 TRP  1.7000
  HT3 QSI  1.0000
  ADL ADL  7.3058
  CAV CAV  7.1915
  ALW ALW  6.2077
  CXY CXY  5.3540
  CG2 VAL  2.0000
  DGE DGE  8.8473
    H GLN  1.0000
    D min  0.0000
  HE1 TYR  1.0000
    O GLN  1.4000
  BTD BTD  12.3199
  BEY BEY  5.1113
  BXN BXN  6.0128
  AYY AYY  5.7669
  AXJ AXJ  7.1789
    O TYR  1.4000
   C9 TSA  2.0000
  BEX BEX  7.2077
  BAC BAC  5.8425
  AAB AAB  9.2119
  ACZ ACZ  5.0384
   C4 XK2  2.0000
  BAG BAG  6.1251
  CCI CCI  5.4379
  BPR BPR  7.2765
  DVN DVN  5.5647
  BBX BBX  6.4085
  HE2 PHE  1.0000
  HB2 LYS  0.0000
  BCQ BCQ  5.7223
  DFM DFM  6.7243
  CVU CVU  8.6318
  ABR ABR  10.0463
  DTT DTT  5.9442
    C ILE  1.7000
  DAM DAM  7.3565
  BXF BXF  5.6485
  CWN CWN  7.2337
  DAR DAR  7.8468
  APF APF  5.9431
  OD2 ASP  1.4000
    H CYS  1.0000
  BKF BKF  9.3853
  OE2 GLU  1.4000
  CBA CBA  5.9367
  BET BET  5.2982
  BAU BAU  5.4794
  ALC ALC  6.1273
  DRD DRD  7.3210
  CQF CQF  5.2258
  DRE DRE  6.3224
  AUW AUW  6.2705
   CA HIS  2.0000
  DDL DDL  5.4636
  ALQ ALQ  5.3381
   CB ILE  2.0000
  DDI DDI  5.9653
  BPU BPU  7.1323
 DUM1 DUM  0.0000
  CZU CZU  9.1013
   CG QSI  2.0000
  HA2 GLY  0.0000
  DNE DNE  7.5034
  DBP DBP  5.1357
  BRC BRC  7.0660
  DJO DJO  7.7552
  AED AED  6.7811
  BPW BPW  6.7060
  DGO DGO  6.2752
  BVA BVA  5.0990
  CSL CSL  9.8066
  BUS BUS  5.6874
  CHW CHW  5.1813
  CPT CPT  8.4446
  ADJ ADJ  6.5414
  BYV BYV  5.5018
  BTC BTC  8.7397
  BDG BDG  7.0072
  AXQ AXQ  6.0569
  BPM BPM  8.7707
  CIW CIW  6.1456
    N GLU  1.5000
  CKJ CKJ  6.6091
  BJC BJC  8.4881
  CYP CYP  5.2522
  BDT BDT  7.0159
  AWK AWK  5.6910
  DOT DOT  5.7330
   C5 QSI  1.7000
  AAO AAO  20.1340
   HN PHE  1.0000
  DPG DPG  7.1613
  CWX CWX  10.2601
  AHA AHA  7.1299
  DIM DIM  8.7032
  DIC DIC  7.0341
  C29 XK2  1.7000
  ARZ ARZ  6.7283
  ANJ ANJ  5.6876
  C75 XK2  1.7000
  CUL CUL  7.1124
  BJR BJR  22.1173
  AYE AYE  5.5179
  ANF ANF  8.8764
  DWZ DWZ  6.3876
  ANS ANS  6.0486
  HD2 ARG  0.0000
  AIU AIU  7.6730
  CKG CKG  5.9310
  AVU AVU  6.6565
    N MET  1.5000
  H76 XK2  1.0000
  ABF ABF  11.7314
  CZA CZA  11.5562
  BIN BIN  12.8509
  DVV DVV  7.8031
  BWN BWN  6.0080
  CYO CYO  5.2572
  BNW BNW  10.4188
  CCB CCB  6.0240
  ASR ASR  5.9230
  DFT DFT  5.0634
  CRP CRP  9.1542
  AYV AYV  5.6123
   HN GL1  1.0000
  DXT DXT  5.3410
   CB LEU  2.0000
  HD1 LYS  0.0000
  DSX DSX  5.4882
  ALL ALL  5.2769
  APR APR  5.7506
  BTQ BTQ  6.0228
  BTM BTM  10.0517
  BPA BPA  9.3637
  DAA DAA  9.2547
  BIZ BIZ  8.7783
  AMG AMG  5.6757
  AZD AZD  5.6941
  BGI BGI  5.0311
  CUG CUG  8.7821
  DMO DMO  5.6024
    H HSC  1.0000
  DDT DDT  5.4261
  BVD BVD  8.0444
  CWK CWK  8.4642
  CZG CZG  5.1134
  HG2 LYS  0.0000
   CB HSC  2.0000
  DPW DPW  6.2428
  DVH DVH  6.0302
  CAA CAA  8.8353
   HN AS2  1.0000
  DDO DDO  6.5230
  ADG ADG  11.8488
  BIO BIO  19.0815
    C ARG  1.7000
  CSS CSS  5.4763
  ALN ALN  5.9995
  DSJ DSJ  5.7206
    O GLY  1.4000
  BWT BWT  6.7277
  CWE CWE  5.9962
  AOT AOT  9.3660
   CG ASN  1.7000
  DMV DMV  6.1797
  DSA DSA  8.9403
  CBK CBK  6.4273
  DFS DFS  6.4524
  CZQ CZQ  7.5296
   HA TRP  0.0000
  ABN ABN  8.7302
  AGG AGG  12.2391
  ALV ALV  7.1065
  DQR DQR  6.1060
  DXE DXE  5.1283
  DWD DWD  5.6169
  BFO BFO  6.0441
  AUE AUE  6.0097
  ATG ATG  5.0894
  DKP DKP  7.5941
  DIP DIP  7.2560
   HN HSC  1.0000
  CFA CFA  6.2705
  BAA BAA  7.0973
  BRR BRR  5.6370
  AMO AMO  6.2423
  CYJ CYJ  14.1551
  CHY CHY  5.3494
   CA PHE  2.0000
   O1 SEP  1.4000
  CIM CIM  6.2187
  HD2 AS2  1.0000
  DFJ DFJ  5.6318
  CDS CDS  5.0047
  HG1 GLU  0.0000
  BQG BQG  13.1185
  HG1 GL1  0.0000
  CVD CVD  10.2823
  BKU BKU  6.9550
  COB COB  7.0458
  DPN DPN  5.6232
  CPL CPL  5.0514
  BUL BUL  7.4957
   CB ASP  2.0000
  BFY BFY  5.5830
  C32 XK2  1.7000
  AFN AFN  9.3158
  CXW CXW  7.2434
  ANL ANL  7.1127
  BYB BYB  5.5944
  DSD DSD  5.3009
  DAV DAV  8.1095
  BPB BPB  12.1424
  DHD DHD  6.1774
  AYJ AYJ  5.4572
  ASL ASL  5.3341
  DJP DJP  5.4332
  AGZ AGZ  5.0774
    O AS1  1.4000
  DNO DNO  9.8447
  CEJ CEJ  6.9262
  AQD AQD  11.6423
   HD AS2  1.0000
  ATU ATU  7.7181
  AKN AKN  7.4916
  C25 XK2  1.7000
  BNC BNC  5.4504
  CAL CAL  5.5219
   N9 QSI  1.5000
  AEW AEW  14.9105
  CE1 HSD  1.7000
  BNH BNH  7.8002
  DUH DUH  5.2197
  BXC BXC  9.1799
  DVU DVU  6.1140
    C HYD  1.7000
  CQT CQT  9.0478
  CMA CMA  6.6283
  CBZ CBZ  6.9982
  BXR BXR  6.9492
  API API  5.9078
  CE1 HIS  1.7000
  BVU BVU  6.3555
  HB2 HYD  0.0000
  BEO BEO  5.2368
  DIX DIX  6.9978
   CA GLN  2.0000
  CSR CSR  6.8812
  BCR BCR  5.2722
  BPG BPG  11.3647
  BWV BWV  5.3413
  DDP DDP  6.3742
  BQA BQA  6.3761
  BEE BEE  5.2292
  ATA ATA  5.2848
  ATB ATB  5.0195
  CQW CQW  15.8386
  CMS CMS  6.0104
  CRG CRG  12.7745
  HB2 GLU  0.0000
  DNQ DNQ  6.4586
  BLV BLV  9.1444
  BFG BFG  5.2114
  AOJ AOJ  8.0810
   HA ASP  0.0000
  DIB DIB  5.4134
  CYC CYC  7.1364
  CPK CPK  5.0612
  CWP CWP  6.9664
  CIG CIG  7.0004
   C8 QSI  1.7000
  ALA ALA  5.7762
  BWK BWK  6.2022
  BQY BQY  5.3488
  HB3 ALA  0.0000
   HD HYD  1.0000
  AMZ AMZ  6.1097
  DVJ DVJ  5.4542
  C24 XK2  1.7000
  BDQ BDQ  5.5947
  DSE DSE  5.7706
  DKM DKM  6.4509
  BZI BZI  5.1419
  CVM CVM  7.8549
  CHQ CHQ  5.3113
  CDP CDP  6.7227
  CZH CZH  8.4235
  ADI ADI  12.4688
   H2 QSI  1.0000
  AHR AHR  14.8649
  DGZ DGZ  7.5966
  DBB DBB  5.8596
    O GLU  1.4000
  CQH CQH  15.7048
   C2 XK2  2.0000
  DSZ DSZ  5.8985
  ARM ARM  6.5267
   CA VAL  2.0000
  CWQ CWQ  5.5185
  BQF BQF  5.0649
  BJH BJH  17.9118
  DII DII  5.1652
  ATD ATD  5.9666
  CZZ CZZ  6.5161
  CTH CTH  8.7760
  C13 TSA  2.0000
  BQC BQC  11.1884
  CYK CYK  6.7145
  BJF BJF  13.7644
   CB GL2  2.0000
  CYQ CYQ  8.4812
  CVO CVO  6.4660
  CNY CNY  5.4570
  DIR DIR  9.5300
  CLV CLV  5.2915
  BRZ BRZ  7.5736
  AUK AUK  5.1519
  AAI AAI  15.0320
 HG22 VAL  0.0000
  DOU DOU  9.3540
  CWU CWU  5.1176
  CFN CFN  5.5586
  DGY DGY  5.5794
  BNB BNB  7.8639
  DQJ DQJ  5.0510
  DKX DKX  5.6347
    C GLN  1.7000
  BDB BDB  5.1901
  ABI ABI  7.1163
  AET AET  5.3024
  CEL CEL  5.4780
  CLW CLW  5.5352
  CWO CWO  12.8417
   CB TYR  2.0000
  BUN BUN  8.4879
  AJB AJB  5.4699
  H75 XK2  1.0000
  CPC CPC  5.7648
  BPF BPF  10.7382
  BIL BIL  9.5162
    H AS2  1.0000
  DHX DHX  5.6922
  DAL DAL  6.5681
  BYA BYA  6.3250
  BWX BWX  6.4387
  ALX ALX  8.7952
  O5' QSI  1.4000
  BBJ BBJ  5.4096
  NE2 HSE  1.5000
    N ARG  1.5000
  AIK AIK  7.9438
  DDY DDY  8.1365
  CXR CXR  8.8404
  AZO AZO  5.4794
  AAW AAW  8.8530
  DPS DPS  5.4570
  DMK DMK  6.1734
  AXG AXG  8.7398
  H2A XK2  0.0000
  BMU BMU  8.8186
  HB2 HSD  0.0000
   CA GLY  2.0000
  ANN ANN  5.1964
  ALB ALB  5.5913
  CTA CTA  12.4067
  BLN BLN  5.1944
  DHK DHK  5.6003
  DFZ DFZ  5.7748
  CDX CDX  5.5945
  CXZ CXZ  5.3977
  BRK BRK  5.9270
  DBY DBY  8.0474
  BYE BYE  5.3743
  AXY AXY  5.1588
  DWS DWS  5.2064
  BUE BUE  8.5245
  H61 QSI  1.0000
