# Supplementary material for: The Effect of Macromolecular Crowding on the Electrostatic Component of Barnase–Barstar Binding: A Computational, Implicit Solvent-Based Study
Source: PLoS One. 2014 Jun 10;9(6):e98618. doi: 10.1371/journal.pone.0098618 (PMC4051634; doi:10.1371/journal.pone.0098618)
Supplement: File S1 — Contains sample pdb files used in our analyses; each contains the barnase/barstar complex with a specific random placement of crowders of varying radii at 30% crowding density. Also included are files specifying, for each pdb file, the radii of each atom and model crowder. (TAR) [file pone.0098618.s005.tar › vary30percent_pdb/crowders_radii-11.siz]

aaaaaannnrrrrrrrr
  HN2      1.0000
 R185      1.8500
 HCT1      1.0000
  HN1      1.0000
  R15      1.5000
  NCT      1.5000
 OCT1      1.4000
 OCT2      1.4000
  HT1      1.0000
  HA1      0.0000
  CNT      1.7000
 HCT2      1.0000
 HT2G      0.0000
  NXT      1.5000
  OT1      1.4000
  CAY      2.0000
   OY      1.4000
  R18      1.8000
 HT2B      0.0000
  R20      2.0000
  R05      0.5000
 R195      1.9500
   CY      1.7000
 HTB3      0.0000
  HT2      1.0000
  R14      1.4000
  CTB      2.0000
  CAT      2.0000
  R19      1.9000
 HTB2      0.0000
  R00      0.0000
  R10      1.0000
   NT      1.5000
  HT3      1.0000
  R17      1.7000
 HT2A      0.0000
  HA2      0.0000
 R135      1.3500
 HT2C      0.0000
  OT2      1.4000
  ONT      1.4000
  CT2      2.0000
 HTB1      0.0000
  HNT      1.0000
  HY3      0.0000
  HY1      0.0000
  HY2      0.0000
  OXT      1.4000
   N7 QSI  1.5000
  DTY DTY  5.2814
  CYZ CYZ  6.6204
  BOO BOO  13.1630
   C6 TSA  1.7000
  AFY AFY  7.3705
  CJL CJL  5.3907
  CAI CAI  6.3237
  BNV BNV  8.5579
  CFM CFM  5.9677
  BYC BYC  5.6935
  ADP ADP  14.6864
  DZV DZV  5.2447
  BXK BXK  5.2762
  BQR BQR  7.9540
  BYW BYW  5.4215
   HA HYD  0.0000
    N PHE  1.5000
  DLN DLN  6.0982
  CVA CVA  5.9053
  BMB BMB  7.8801
  HB1 AS1  0.0000
  DOF DOF  5.4554
  CNK CNK  5.4593
  BRS BRS  5.7761
   CD PRO  2.0000
  BRB BRB  5.1642
  BMD BMD  11.9886
  H2' QSI  1.0000
  DTX DTX  5.3271
  BPY BPY  7.6151
    C PHE  1.7000
 H31B XK2  0.0000
  EAW EAW  7.1113
  BND BND  9.5547
   C3 XK2  2.0000
  AVY AVY  6.7025
   HN SEP  1.0000
  CIB CIB  6.0295
  CUC CUC  18.9174
  BUR BUR  6.3869
  ASS ASS  7.9769
  CCK CCK  5.1495
  BGX BGX  12.9211
  BHT BHT  5.6695
  CBF CBF  7.2570
  C3' QSI  2.0000
  ATX ATX  5.4618
  H79 XK2  1.0000
  CQS CQS  5.9066
  AHY AHY  5.3745
  CHG CHG  7.1152
  APV APV  7.6372
  DMZ DMZ  5.3766
  BSX BSX  6.6449
  DCL DCL  6.3582
  AEM AEM  13.3182
  DXM DXM  5.9477
  CDF CDF  5.1089
  AGD AGD  12.1966
  HD1 HSD  1.0000
  AXE AXE  8.2496
  BJS BJS  7.7573
  DID DID  5.7748
  CEF CEF  6.2789
  AGN AGN  7.4201
  CYR CYR  16.2994
  AMK AMK  9.0638
  CTQ CTQ  7.4033
  BBB BBB  5.2447
  AFT AFT  9.8979
  CDJ CDJ  5.6372
  ATE ATE  5.2828
  CD2 HSE  1.7000
  BNU BNU  10.0386
  DYV DYV  5.3407
  BZF BZF  6.6053
  BMN BMN  6.7069
  DDD DDD  10.3370
  CWH CWH  14.0065
  CRV CRV  5.9981
   CG ASP  1.7000
  DOS DOS  5.9692
  DSR DSR  6.2138
    C CYS  1.7000
  DSF DSF  5.5574
  AFH AFH  9.7382
  ARD ARD  7.0816
  ECF ECF  5.1908
    C TRP  1.7000
  DRJ DRJ  6.5136
  CYT CYT  7.3773
  COE COE  5.4234
  BIG BIG  5.0028
  AFI AFI  5.5818
  DWA DWA  5.8600
  ASF ASF  7.5045
  BHY BHY  10.1749
  CUK CUK  11.3085
  DJX DJX  5.2643
  CAM CAM  7.3044
  CTG CTG  5.4617
  DDU DDU  6.2795
  CYG CYG  5.5577
  HE1 GL1  1.0000
  ASX ASX  6.9395
  CKI CKI  5.3065
  HB2 AS2  0.0000
  DLE DLE  6.0695
  BTK BTK  6.6435
  CHS CHS  8.5709
  BUI BUI  5.7626
  DZI DZI  5.1478
  HE2 TYR  1.0000
  DKN DKN  5.1243
  BTO BTO  6.1867
  BSK BSK  5.9957
  ARI ARI  7.7444
   HA GLU  0.0000
  BYQ BYQ  5.3204
  H22 XK2  1.0000
  HE3 TRP  1.0000
  COK COK  6.2419
  AKW AKW  5.3842
  ALU ALU  5.0187
  DMY DMY  5.5976
  BXB BXB  6.1029
  OD1 AS2  1.4000
  CKY CKY  5.5326
  BIS BIS  8.0667
  DTH DTH  6.4000
  DQZ DQZ  5.3241
  CDR CDR  7.9981
  DHT DHT  5.7696
  CCD CCD  6.0985
  BWU BWU  6.9883
  CXI CXI  8.4465
  BYD BYD  5.4160
  CGG CGG  5.2828
  DWX DWX  6.5068
   CB GLN  2.0000
  CE1 TYR  1.7000
  AGT AGT  6.1647
  ADW ADW  5.0577
  HG2 QSI  0.0000
  DKF DKF  5.3659
   C1 XK2  1.7000
    O ASN  1.4000
  AOB AOB  5.5707
  DOL DOL  5.4342
  DGP DGP  6.7630
  CZI CZI  9.4646
  CPN CPN  5.6927
  CZN CZN  5.6633
  AEU AEU  11.1708
  C18 TSA  1.7000
  ANX ANX  6.3291
  CMF CMF  5.9683
  BRP BRP  5.2742
  BIE BIE  5.9787
   CD QSI  1.7000
  CRM CRM  5.4605
  AIS AIS  7.9489
  AWN AWN  5.0426
   H5 TSA  1.0000
  BBQ BBQ  5.1178
  BLK BLK  7.1995
  ALD ALD  8.0879
  CSM CSM  5.7559
  BZP BZP  5.2678
  DIG DIG  8.8252
  AIY AIY  7.0158
  ACD ACD  13.9358
  CLZ CLZ  6.1152
  CZL CZL  5.4169
  DIE DIE  5.9971
  BKH BKH  9.2444
  AMP AMP  7.3601
  AOY AOY  7.0954
  CXG CXG  8.4845
  COF COF  5.4127
  BFH BFH  6.1778
  DBX DBX  6.9872
  BBH BBH  5.0358
  BSE BSE  5.8480
  AKF AKF  7.6200
  CGC CGC  6.5623
   CB CYS  2.0000
  DEK DEK  6.8152
  DHC DHC  7.8991
  BHM BHM  5.7876
  APS APS  8.5686
   C4 QSI  1.7000
  EAF EAF  6.2879
   CZ PHE  1.7000
  O3' QSI  1.4000
  CKS CKS  5.1339
    N HIS  1.5000
  CXT CXT  10.9986
  CFO CFO  5.6122
  CFH CFH  7.7081
  AIR AIR  11.8706
  HB2 SER  0.0000
  CRA CRA  6.7613
  O2S QSI  1.4000
  APX APX  5.4843
  BEU BEU  5.0081
  ACY ACY  16.1951
  DRO DRO  5.9084
  H37 XK2  1.0000
  CKZ CKZ  6.0662
    O VAL  1.4000
  DEA DEA  6.7222
  BOE BOE  6.4833
  CWD CWD  7.5649
  CEO CEO  5.2724
  CTD CTD  5.2953
  DFN DFN  5.5067
  ACC ACC  7.9444
  HE1 HSC  1.0000
   CA ALA  2.0000
  DAP DAP  12.9149
  DYR DYR  5.2439
  AQI AQI  5.8533
   H1 OH2  1.0000
  CJG CJG  6.1248
  AYX AYX  5.1067
  DVC DVC  6.5304
  BJB BJB  12.4999
  CSX CSX  5.4574
   CD GLN  1.7000
  AGJ AGJ  6.6214
  CDL CDL  5.8987
  CXN CXN  9.8081
  BVO BVO  6.8072
  DWO DWO  5.4268
  AEF AEF  5.0159
    H ARG  1.0000
  AXT AXT  7.6438
  AQC AQC  5.5327
    N AS2  1.5000
  BEZ BEZ  6.7570
  CRN CRN  5.9552
  BWJ BWJ  5.6765
  AES AES  6.8499
  BXV BXV  10.5487
  AEI AEI  5.6923
  APQ APQ  6.4055
  OE1 GLU  1.4000
  H34 XK2  1.0000
  DEF DEF  7.1878
  DAT DAT  9.2933
  CBI CBI  8.3305
  HE1 TRP  1.0000
  CTC CTC  5.6387
  DIO DIO  5.7128
  CXE CXE  9.5897
  CQL CQL  5.9447
  BNE BNE  7.4740
  CVL CVL  22.0290
  CLE CLE  6.0069
    N HSD  1.5000
   CB PRO  2.0000
  EBJ EBJ  5.8630
  DGS DGS  6.7865
  CHU CHU  5.7147
  BOQ BOQ  6.2044
  HG2 ARG  0.0000
  CEI CEI  5.0543
  HB2 PHE  0.0000
  DQF DQF  5.7459
  CTI CTI  11.9334
  CMQ CMQ  5.3730
  BKV BKV  7.4021
  AVF AVF  5.5220
  DES DES  7.9012
  CGQ CGQ  6.5059
  BIU BIU  6.8093
    O HSD  1.4000
  BBM BBM  7.5205
  CVQ CVQ  18.8547
  AQP AQP  11.1156
  AOD AOD  11.0397
 HG13 VAL  0.0000
    H MET  1.0000
  DXV DXV  5.3950
  H12 TSA  1.0000
  BUC BUC  10.6260
  AVW AVW  5.4302
   HA LYS  0.0000
  CWY CWY  9.8645
  BDX BDX  5.5829
  ARC ARC  6.1169
  C5' QSI  2.0000
  ASG ASG  6.1149
  AMB AMB  7.8255
   CG TYR  1.7000
  C33 XK2  1.7000
   CA SER  2.0000
  BLE BLE  11.2674
  BZM BZM  7.2709
  DUL DUL  7.4453
  HB1 ARG  0.0000
  AYL AYL  6.5215
  C28 XK2  1.7000
  BCS BCS  6.2203
  BNF BNF  5.9273
  BHI BHI  8.5219
  BBZ BBZ  5.3560
  DXC DXC  6.6703
  BFJ BFJ  6.1699
  AZI AZI  5.0943
  AKD AKD  8.0579
  CSV CSV  5.3542
  HB1 AS2  0.0000
  CCQ CCQ  6.4064
  AUD AUD  6.6343
  BNM BNM  6.5539
  ALI ALI  5.1449
  OD1 ASN  1.4000
  C67 XK2  1.7000
  C72 XK2  1.7000
  DNR DNR  6.7957
  CBE CBE  7.0616
  CLO CLO  5.6717
  BJT BJT  9.6956
  ABM ABM  5.2207
  CNH CNH  5.8825
  C1' QSI  2.0000
  AHX AHX  7.7467
  DMG DMG  6.0037
  ACO ACO  11.2603
   HN ALA  1.0000
  CBM CBM  6.9429
   HN HYD  1.0000
  CGZ CGZ  6.3878
  BSC BSC  5.4550
  HG1 MET  0.0000
  DFF DFF  6.1833
  BSU BSU  9.1181
  BKI BKI  6.2364
  BCZ BCZ  5.1133
  AGV AGV  5.2701
  AKJ AKJ  8.1359
  CBX CBX  5.1886
 HE21 GLN  1.0000
   HG CYS  1.0000
  AUZ AUZ  7.0249
  AYT AYT  5.3976
  BQV BQV  5.5935
  AIC AIC  7.3345
   OC VDW  0.0000
  BVX BVX  6.7335
  HB1 LEU  0.0000
  DTD DTD  5.4072
  DGK DGK  5.9924
  N10 QSI  1.5000
  AYZ AYZ  5.1898
  BRF BRF  10.6236
  BPT BPT  7.5627
  CHZ CHZ  5.2007
  BKC BKC  7.3215
  BJI BJI  13.5521
  BCG BCG  7.5454
  H35 XK2  1.0000
  BLX BLX  5.4013
  BYU BYU  7.5758
  CHB CHB  5.9916
  BPZ BPZ  7.4289
   HA HSE  0.0000
  BJL BJL  14.5443
  AGS AGS  8.4537
   CD GLU  1.7000
  DNU DNU  5.5865
  AGF AGF  7.5347
   CB HIS  2.0000
  CND CND  5.4439
  ARS ARS  8.3887
  DWW DWW  5.3520
  CTV CTV  5.8355
  DRM DRM  5.5191
 H2'' QSI  0.0000
  AWX AWX  5.8814
  AJL AJL  6.3127
  OH2 HOH  1.4000
  CHV CHV  5.2805
  DLY DLY  6.4611
  DGU DGU  5.5387
  CD2 LEU  2.0000
  BGF BGF  10.1248
  BLI BLI  7.4843
  DGB DGB  6.5033
 HD22 LEU  0.0000
  DCX DCX  5.3146
  CZF CZF  6.0052
  CTY CTY  13.0008
    O THR  1.4000
  CHN CHN  5.5442
  DIW DIW  6.7909
  AKV AKV  7.3451
  AEJ AEJ  8.3596
  DMA DMA  6.0239
  ARR ARR  6.0159
  HD3 ILE  0.0000
  CDM CDM  7.4968
  ACI ACI  6.9516
  H71 XK2  1.0000
  DAI DAI  7.8032
  AMI AMI  6.3262
  CD1 PHE  1.7000
  CKB CKB  5.0200
  BLQ BLQ  7.0928
  AOP AOP  9.3274
  AWC AWC  9.6580
  DLP DLP  7.7128
  DEZ DEZ  14.4830
  DCC DCC  5.8165
  AZL AZL  5.7934
  AHP AHP  13.3937
  DRL DRL  6.8932
  CSU CSU  5.9201
  AYW AYW  5.6817
   CG LYS  2.0000
  CGP CGP  5.2007
  DAH DAH  5.4051
  DWU DWU  6.2145
  ANI ANI  6.9759
  DUG DUG  6.8917
  DNX DNX  5.6066
  BGD BGD  5.1012
  CSB CSB  5.6756
  ATL ATL  5.5957
  DDC DDC  10.0741
  CLF CLF  6.4175
  AOO AOO  5.9674
  CGR CGR  6.1393
  AXM AXM  5.0957
   CG HIS  1.7000
  CHE CHE  6.6100
  CIC CIC  5.8426
   O7 TSA  1.4000
  DEM DEM  9.5203
  BCM BCM  6.4869
 HD22 ASN  1.0000
  ATV ATV  5.8880
    C LYS  1.7000
  BGA BGA  22.7112
  CHA CHA  5.6092
  CGE CGE  7.0375
  DTS DTS  6.5665
  AGC AGC  10.7446
  EBV EBV  5.0055
  DSW DSW  5.4942
  DMJ DMJ  5.6985
  DXK DXK  8.3351
   HB ILE  0.0000
  CEU CEU  6.3826
  CUT CUT  7.2394
  BKA BKA  8.5922
  BWL BWL  5.7179
  CVT CVT  8.7531
  BCY BCY  6.5301
  AVB AVB  5.9122
 HG22 ILE  0.0000
  CWL CWL  5.3573
  CDI CDI  6.2102
  BJX BJX  9.6244
  CEQ CEQ  5.8612
  AVZ AVZ  5.0507
  BVW BVW  5.0740
  AHM AHM  5.3529
  HB2 ARG  0.0000
  DTJ DTJ  5.8316
  BPQ BPQ  6.1424
  BWY BWY  6.0440
  BON BON  7.7987
  ABT ABT  5.5045
  C20 XK2  1.7000
  CQC CQC  5.7795
  ANY ANY  6.2303
  BKT BKT  5.4208
  AXA AXA  7.5470
  EBH EBH  5.4097
  DLO DLO  5.0121
  BDA BDA  5.9972
  BCX BCX  6.1414
  BMS BMS  7.4640
  COG COG  5.4558
  BCL BCL  5.6924
  AOA AOA  5.1557
  CVS CVS  6.3328
   CZ ARG  1.7000
  AIX AIX  6.1179
  DEW DEW  6.0847
  CUD CUD  10.4207
  BOH BOH  6.6442
  ASY ASY  5.9160
  CJO CJO  6.4559
  DRN DRN  8.6390
  CZB CZB  9.5588
  BHW BHW  10.0247
  DPY DPY  6.1614
  DEG DEG  7.2077
  CBO CBO  6.2022
  CLA CLA  6.3032
    H ILE  1.0000
  CCJ CCJ  5.4086
  AUR AUR  5.2838
    N ALA  1.5000
  CKT CKT  5.0773
  DED DED  7.7462
  BOV BOV  7.6896
  BOM BOM  7.4646
  DNF DNF  7.6745
  CJW CJW  5.3326
  BAQ BAQ  6.9897
  O15 TSA  1.4000
  NE2 HSD  1.5000
  OE2 GL1  1.4000
  CMM CMM  6.2986
   CB TRP  2.0000
  BMQ BMQ  8.4399
  AUU AUU  5.4469
  ANO ANO  5.1884
  HE1 HIS  1.0000
  AFQ AFQ  7.2867
  DWR DWR  5.9704
  AMT AMT  8.0787
   CD GL1  1.7000
  CBY CBY  8.3840
  ALG ALG  5.0381
 HG21 VAL  0.0000
  AOQ AOQ  10.4727
  DWL DWL  5.4210
  DYQ DYQ  5.7463
  OE1 QSI  1.4000
  HG2 MET  0.0000
  HB2 HSE  0.0000
  BTF BTF  6.9637
  BST BST  5.8233
  AFF AFF  10.8228
   HN CYS  1.0000
    H ASP  1.0000
  AIW AIW  6.8209
  DBA DBA  5.9178
  CQA CQA  5.2317
  DZG DZG  6.2625
  CHX CHX  5.0045
    O GL1  1.4000
  CEG CEG  5.0980
  CMB CMB  5.5475
  AML AML  9.3308
  AMX AMX  5.9347
  DFB DFB  9.0447
  NE2 GLN  1.5000
  BVQ BVQ  6.2690
  BMI BMI  8.3258
  BJM BJM  20.3651
  CLL CLL  5.4344
  DFX DFX  8.8947
  CFR CFR  5.0272
  ADV ADV  6.6935
  BVF BVF  6.1070
  ASN ASN  5.8858
  HD1 HSC  1.0000
  DSL DSL  7.4167
    N TRP  1.5000
  EAO EAO  5.2433
  ABG ABG  5.7605
  BRQ BRQ  7.1940
  CWM CWM  14.8601
  BMY BMY  10.9234
    C ASP  1.7000
  DOV DOV  7.7496
  BLD BLD  7.8505
  AAJ AAJ  7.6767
  CE1 HSE  1.7000
  BUX BUX  7.2564
  BHF BHF  7.6996
   HN TRP  1.0000
  AUB AUB  7.8949
  CMW CMW  5.9367
  BBY BBY  5.4319
  AZM AZM  5.2274
  ACR ACR  11.2637
  AXR AXR  5.2464
  CMK CMK  5.6271
  DPP DPP  10.5747
  BXW BXW  6.4858
  ABP ABP  12.9441
  BLF BLF  8.0240
  DUY DUY  5.5123
  AIQ AIQ  5.7504
  AYA AYA  5.1494
  DKJ DKJ  6.0944
  CFL CFL  5.4172
  CQO CQO  5.1443
  DIQ DIQ  5.3346
  DTQ DTQ  6.3366
  BXO BXO  5.1779
  CMN CMN  5.1083
  DSS DSS  5.0073
  DOK DOK  5.2805
  DJT DJT  5.4485
  CCA CCA  5.6176
  AJA AJA  8.7008
  DFH DFH  7.5839
  BUQ BUQ  5.0331
  HG1 ARG  0.0000
  BVP BVP  8.6276
  CEC CEC  7.4703
  DNM DNM  6.3899
  DER DER  5.6903
  CIH CIH  8.7652
  HE2 MET  0.0000
  NE2 HIS  1.5000
  CJQ CJQ  5.9654
  ACN ACN  6.7031
  DZS DZS  6.9606
   CG PHE  1.7000
 H31A XK2  0.0000
  BUK BUK  6.4762
  H25 TSA  1.0000
  DAY DAY  8.8422
  DBK DBK  6.6006
  BRO BRO  5.8426
  DTR DTR  7.3846
  BNP BNP  5.4696
  AWL AWL  6.9769
  BZH BZH  5.9622
  DUZ DUZ  6.0457
  CCN CCN  5.6099
  DEO DEO  5.8877
  BNR BNR  9.9643
  DNP DNP  7.4172
   HE GLU  1.0000
  AXS AXS  5.7085
  AFJ AFJ  13.3650
  DVM DVM  5.7400
  CIF CIF  5.5546
  CCM CCM  5.7760
  AIN AIN  8.4526
  CQJ CQJ  6.1633
  BLH BLH  6.9584
  EBD EBD  5.6234
  DQY DQY  5.3712
  BDE BDE  5.7337
  AEX AEX  8.0736
   CB MET  2.0000
  DQG DQG  5.3704
  DKY DKY  6.1494
  ALM ALM  5.0849
   H1 TIP  1.0000
  CRJ CRJ  6.1473
  BJE BJE  9.2595
  CMV CMV  5.6007
  BXE BXE  6.5701
  BAP BAP  6.4047
  ANZ ANZ  6.6088
  AJO AJO  5.9729
  DCN DCN  8.0575
  DQK DQK  5.6381
  BMJ BMJ  6.6950
  AXK AXK  9.0812
  CJN CJN  5.7188
  BXI BXI  6.1791
  BGT BGT  8.3341
 HG12 ILE  0.0000
  DJD DJD  5.7034
  AKY AKY  6.3338
  BGZ BGZ  11.3157
  AZY AZY  5.9409
  DZH DZH  5.4612
  AVH AVH  5.0801
  ARQ ARQ  7.5651
  ADU ADU  5.6132
  CRC CRC  6.4323
  ARW ARW  6.2903
  DZW DZW  5.2571
  AQO AQO  5.7010
  AVV AVV  8.1669
  OE1 GL2  1.4000
  BWE BWE  6.3924
  COY COY  5.2096
  AFK AFK  5.9830
  APT APT  5.6530
  CUW CUW  12.1617
  CLR CLR  5.9268
  BGK BGK  8.9870
  BDY BDY  8.2179
  AOC AOC  5.1900
   CG GL2  2.0000
   CA MET  2.0000
  DYU DYU  5.3019
  CRI CRI  5.5663
  BHP BHP  12.8817
  DDH DDH  10.6985
  AQW AQW  5.8459
  H65 XK2  1.0000
  DAF DAF  8.4192
  AEL AEL  6.0722
  CUO CUO  22.7101
  CXM CXM  7.0084
  CCT CCT  5.1465
  AXF AXF  7.4688
  AGE AGE  6.9276
  CRH CRH  5.9461
  BCE BCE  6.8357
  EBN EBN  6.0770
  DLR DLR  5.3764
  DDQ DDQ  5.2574
  BFX BFX  14.9641
  DPV DPV  5.7936
  BHD BHD  7.3943
  CD2 HSC  1.7000
    N GL1  1.5000
   CA ARG  2.0000
  APM APM  5.8794
  BAO BAO  7.1472
  DXZ DXZ  7.1879
  AEA AEA  9.2611
  HB1 PHE  0.0000
  C66 XK2  1.7000
  CBU CBU  5.2050
  ACW ACW  11.2785
  CEP CEP  6.8969
  DXS DXS  5.5596
  BLS BLS  6.1635
  AXB AXB  6.7589
  ASE ASE  7.1459
  DIJ DIJ  5.2363
  DFC DFC  5.8287
  HG1 GLN  0.0000
  CJV CJV  5.0589
  CUJ CUJ  5.5889
  DSC DSC  6.5400
  DCP DCP  6.2499
  AQK AQK  5.3915
  DIT DIT  8.0907
  ND1 HSE  1.5000
  AZQ AZQ  5.4117
  BEV BEV  6.2503
    C MET  1.7000
  AVP AVP  5.4058
  DVQ DVQ  6.1560
  ANE ANE  6.4480
   H3 XK2  0.0000
  AOW AOW  5.9980
  CQN CQN  5.0113
  AEP AEP  5.8967
  H3' QSI  1.0000
  DNK DNK  5.2365
  ATJ ATJ  5.0510
  O2' QSI  1.4000
   SD MET  1.8500
  DVI DVI  5.0736
  DBJ DBJ  5.4253
  ARP ARP  7.7838
  ABH ABH  10.9565
  DYZ DYZ  5.0946
  DMP DMP  5.1987
  DJJ DJJ  5.3659
  HB1 ASN  0.0000
  CUN CUN  8.6421
  AYU AYU  5.4744
  DUF DUF  5.8514
  ABO ABO  8.8102
   CA CYS  2.0000
  DGF DGF  5.5667
  BFI BFI  5.8575
  AZJ AZJ  5.1323
  BJZ BJZ  15.3324
  CIX CIX  5.2059
  BFV BFV  16.7767
  ATH ATH  5.0850
  BAH BAH  6.1587
  BFS BFS  17.1131
  AGY AGY  7.7198
  BKW BKW  9.1235
    C GL2  1.7000
  BSD BSD  5.4022
  BVK BVK  6.5799
  AMF AMF  10.9298
  AKA AKA  5.4683
    O PHE  1.4000
  DVE DVE  6.5462
 H61A XK2  0.0000
  AIB AIB  11.3443
  HE1 GL2  1.0000
  BEC BEC  5.2958
  AXD AXD  5.3187
  AOZ AOZ  6.6699
  AOE AOE  7.7783
  CPZ CPZ  5.3988
  AGX AGX  7.1384
   CG HSE  1.7000
  DKK DKK  5.5705
  AKB AKB  8.4159
  CKO CKO  5.6769
  DVA DVA  5.4806
   N7 XK2  1.5000
  DJW DJW  7.0277
  CMX CMX  7.1926
  CRL CRL  5.4194
  BXY BXY  5.6777
  BNL BNL  7.8781
  BAK BAK  5.3829
  ACJ ACJ  7.2931
  DZE DZE  8.6353
  BEG BEG  5.7551
    H SEP  1.0000
  CFJ CFJ  5.7569
  HB2 AS1  0.0000
   SG CYS  1.8500
  HD2 ILE  0.0000
  BZL BZL  5.5842
  ARH ARH  5.0482
  CMR CMR  5.6600
    O HSE  1.4000
  CD1 LEU  2.0000
  CCW CCW  5.8354
  BSA BSA  5.3395
  CXV CXV  7.1998
  CGM CGM  6.4956
  DLW DLW  6.5885
  BRL BRL  6.2769
  BNN BNN  7.5293
  CXQ CXQ  6.8063
  DXB DXB  5.0266
  BVG BVG  6.3355
  CE2 TRP  1.7000
  CRZ CRZ  5.9367
  HB1 QSI  0.0000
  BFR BFR  18.4011
  DKS DKS  6.6478
  APN APN  7.6385
  DSN DSN  5.4207
  HB2 CYS  0.0000
  CDW CDW  5.7253
  AZK AZK  6.3300
  BBP BBP  5.0679
  ARX ARX  5.2252
  AOI AOI  5.2840
  BJV BJV  8.0562
  BBC BBC  8.0123
  CWR CWR  6.9956
   CG GLU  2.0000
  COH COH  5.9106
  AHZ AHZ  6.0172
  DIY DIY  8.8846
  CZD CZD  7.2197
  AKH AKH  6.0294
  ADO ADO  12.1439
  DMS DMS  5.0864
  BMK BMK  8.7362
  H63 XK2  1.0000
  DWF DWF  6.3715
  DHF DHF  5.1685
  ACU ACU  14.7241
  CPU CPU  5.5161
  CBS CBS  7.8103
  DXQ DXQ  5.5174
 HE22 GLN  1.0000
  EAT EAT  5.1009
  ADQ ADQ  6.0418
  ARK ARK  6.2072
  DWQ DWQ  7.0504
   O4 XK2  1.4000
  BXQ BXQ  12.5346
  CLQ CLQ  5.7243
  CSG CSG  5.0200
  BZU BZU  7.8227
  CUQ CUQ  8.4943
  CSZ CSZ  5.8277
  EAS EAS  5.9790
  DHL DHL  8.1591
  CVV CVV  5.0540
   HN TYR  1.0000
  AUN AUN  7.2725
  CYD CYD  9.8157
  CUH CUH  11.9170
  DFO DFO  8.1010
  CHC CHC  6.8937
  AMY AMY  5.2450
  DUC DUC  5.8457
  BYM BYM  7.3405
  DPF DPF  7.5174
  DLZ DLZ  6.2695
  DHH DHH  7.1921
  AIF AIF  5.9654
  ABZ ABZ  11.7969
  CPE CPE  5.0873
  CNX CNX  5.9882
  CHJ CHJ  8.1339
  APC APC  8.9539
  BJJ BJJ  9.0143
  BQN BQN  5.2820
  CRK CRK  5.3292
  BSO BSO  6.8978
  DZJ DZJ  5.3122
  DCB DCB  8.9404
  BSB BSB  5.1181
    C HSD  1.7000
   HA ARG  0.0000
  DSK DSK  5.4932
  DTG DTG  5.0746
  AYQ AYQ  5.7348
  CYS CYS  5.5966
  DQI DQI  6.4605
  AIZ AIZ  11.0917
  BBN BBN  6.0955
  DGX DGX  6.7509
  DLT DLT  8.7914
  CQK CQK  5.2687
  DUU DUU  6.9417
  CRX CRX  5.7584
  AMM AMM  6.2751
  DQN DQN  7.7644
  AVM AVM  5.1010
  CRW CRW  5.0492
 HD12 ILE  0.0000
  ATC ATC  9.0703
  CET CET  8.0979
  DHM DHM  8.4196
  BDL BDL  5.8048
   CB GL1  2.0000
  ATR ATR  5.3226
  DVK DVK  5.0968
  C19 TSA  1.7000
  AYB AYB  5.8404
  DOM DOM  5.4599
  DIZ DIZ  5.5420
  AAE AAE  9.0205
  OE1 GLN  1.4000
  AUJ AUJ  7.2562
  DVX DVX  5.1397
  BUH BUH  6.9904
  AUX AUX  5.3269
  DNY DNY  9.2933
  EBS EBS  5.5005
  H21 TSA  1.0000
  EBC EBC  5.5358
  AWD AWD  5.3456
  CYI CYI  10.3980
  EAM EAM  6.4927
  CBQ CBQ  5.2611
  AKO AKO  8.5982
  BLR BLR  11.3724
  DLQ DLQ  5.0882
  BSR BSR  6.6321
  BSG BSG  5.1060
   HN ASP  1.0000
 H3'' QSI  0.0000
  DWV DWV  5.2174
  DJF DJF  5.9679
  CFZ CFZ  5.2705
  BMG BMG  7.2965
  CFU CFU  7.1478
  ATI ATI  5.8821
  DMN DMN  5.5246
 HG21 ILE  0.0000
   HA ILE  0.0000
   CB HSE  2.0000
  CUX CUX  7.2467
  BCW BCW  5.9097
  BHE BHE  7.0178
  BDC BDC  7.5324
  AFB AFB  9.7668
  BFQ BFQ  11.2645
  BXS BXS  5.6974
  ANW ANW  6.6232
    O CYS  1.4000
  DKT DKT  5.0943
  AQZ AQZ  5.3166
  AMU AMU  5.3802
   C6 XK2  2.0000
  BSW BSW  5.3215
  EBI EBI  7.7136
  BMZ BMZ  9.4215
  BWB BWB  6.6810
 HD21 LEU  0.0000
  AHE AHE  5.6799
  ADM ADM  6.9997
    O ASP  1.4000
  AJU AJU  8.6329
  DCW DCW  5.9352
  AQU AQU  6.0374
  DHV DHV  6.0060
  CAS CAS  5.2425
  BOR BOR  5.3044
   N3 QSI  1.5000
  DVY DVY  6.7175
  BHC BHC  7.0513
  CFI CFI  5.9691
  ACX ACX  8.6163
  OD2 AS1  1.4000
    H GL2  1.0000
  HB1 GLN  0.0000
  DFU DFU  5.0493
  CKX CKX  5.1244
  CFD CFD  5.3766
  CNI CNI  5.0268
  AQX AQX  5.4340
  DRS DRS  6.0701
  BFP BFP  12.7317
  DKV DKV  7.7230
  CFW CFW  5.2569
    C GL1  1.7000
  COQ COQ  5.5273
  AQF AQF  7.9579
  AVG AVG  5.5807
  C2' QSI  2.0000
 HD13 LEU  0.0000
  AGP AGP  6.4689
  CHO CHO  5.9135
   HB VAL  0.0000
  CSP CSP  5.5155
  CFS CFS  5.5755
  CJS CJS  5.2151
  CAN CAN  6.1786
  AXC AXC  6.0245
   HA VAL  0.0000
  DCA DCA  6.4329
  DBD DBD  5.9435
  AHT AHT  5.2011
  BAN BAN  6.8545
  BCT BCT  5.1811
  BID BID  8.2486
  AQB AQB  5.2384
  BYS BYS  8.7069
  DJB DJB  7.6405
  CVJ CVJ  9.1958
  AOR AOR  5.3537
  CBD CBD  5.5125
  DPB DPB  5.0762
  AUS AUS  5.1914
  ADR ADR  11.1248
  DKO DKO  6.3725
  AHD AHD  6.0923
  CTX CTX  13.5157
  DBR DBR  8.0707
  CKP CKP  5.2297
  ABD ABD  8.4138
  ALE ALE  9.3583
  DCS DCS  9.7035
  CZK CZK  13.4937
  AZH AZH  5.3657
  BHB BHB  6.9607
  BZE BZE  5.5719
  BIM BIM  9.3067
  AAU AAU  8.5063
  CAX CAX  10.7467
  CCG CCG  8.5791
    O QSI  1.4000
  ASK ASK  5.7074
  BOL BOL  8.3945
  BSQ BSQ  5.5009
  CVP CVP  5.2771
  BCK BCK  5.2933
  ARF ARF  7.2261
  CE2 TYR  1.7000
  BRE BRE  6.0128
  H25 XK2  1.0000
  CSI CSI  5.5797
  DIV DIV  7.2318
   CA HYD  2.0000
   NH VDW  0.0000
  C22 XK2  1.7000
  ALF ALF  6.3787
  AKU AKU  6.2726
  DDJ DDJ  6.2587
  H11 TSA  1.0000
  DBL DBL  7.4659
  DKQ DKQ  5.8208
  CVK CVK  6.7860
  BIJ BIJ  12.5092
  CPG CPG  5.3690
   HA CYS  0.0000
  BZY BZY  5.3656
  EAK EAK  5.0889
  BMV BMV  8.8826
  BBT BBT  7.1212
  DAJ DAJ  9.4628
  BLG BLG  10.0519
    H TRP  1.0000
  COW COW  5.0765
  BOC BOC  9.2571
  AID AID  5.6676
  AHI AHI  8.1255
  CVI CVI  12.0524
   HN GLU  1.0000
  CRQ CRQ  5.6792
  DYD DYD  5.9647
  EAX EAX  5.0330
  DCQ DCQ  7.2676
  C70 XK2  1.7000
  DWG DWG  6.0254
  AQL AQL  5.0249
   SG HYD  1.8500
  DLV DLV  6.6395
  CTT CTT  8.3806
  BQO BQO  5.5536
    N GLN  1.5000
   CA PRO  2.0000
  CFG CFG  6.8875
  BXX BXX  5.4671
  DTI DTI  6.7186
  DEI DEI  5.1529
  DQC DQC  6.0091
   H6 XK2  0.0000
  BGV BGV  5.0777
  AMN AMN  5.8544
  COT COT  5.5737
  AYO AYO  5.9918
  HB2 ALA  0.0000
  CZX CZX  5.9031
  AFL AFL  6.1909
  DCJ DCJ  6.9851
  CQE CQE  5.9790
  BUD BUD  5.6468
  AFS AFS  7.4415
  AYH AYH  5.8076
  DCU DCU  7.3401
   N2 XK2  1.5000
  TWE TWE  20.0000
  DWY DWY  5.2769
   CG LEU  2.0000
  AFA AFA  9.0133
  ATN ATN  8.6914
  DZC DZC  5.9956
  DUP DUP  6.6245
  AQV AQV  9.0945
   CB LYS  2.0000
  CZ2 TRP  1.7000
  BOU BOU  5.7222
  DGT DGT  6.0526
  AAG AAG  14.1692
  CID CID  5.9018
  DTW DTW  5.6833
  DQE DQE  5.8633
  BQK BQK  5.4521
  ARO ARO  7.7396
  ANH ANH  6.1273
  CKU CKU  7.0971
  AOK AOK  5.7263
  CEH CEH  7.4092
  DME DME  5.1303
  DGN DGN  5.3178
  DLD DLD  6.9427
  BIA BIA  5.2703
  ASH ASH  6.9315
  CDT CDT  5.8866
  DUA DUA  5.4469
  AMJ AMJ  6.7990
  CBB CBB  5.3369
  BUZ BUZ  7.4577
  BOD BOD  9.8714
  HD1 HSE  1.0000
  AWB AWB  7.2401
  ARE ARE  8.5566
  BMP BMP  6.4606
  CNC CNC  5.5959
  BZK BZK  6.0994
  BLO BLO  7.0972
  BAR BAR  6.9570
  AJQ AJQ  8.0635
  HB1 TRP  0.0000
  BQM BQM  9.5484
  BEN BEN  5.3985
  BGP BGP  12.4500
  DFD DFD  5.5163
  HT2 QSI  1.0000
  CEX CEX  5.0928
  CGD CGD  5.5550
  BTA BTA  5.2448
    N ASP  1.5000
  DTZ DTZ  5.8765
  DFA DFA  5.9555
  CVN CVN  21.3993
   CG GLN  2.0000
  CPH CPH  5.4704
  ABJ ABJ  24.0501
  AGB AGB  8.8326
  CGJ CGJ  7.0410
  AFV AFV  6.7936
  CNB CNB  5.5510
  HG2 GLN  0.0000
  DXX DXX  5.4878
  AWZ AWZ  5.0843
  BZC BZC  7.6750
  DVW DVW  5.7364
  BFE BFE  5.2335
  CG2 THR  2.0000
  CTK CTK  6.6630
  CTJ CTJ  7.5036
  BXP BXP  7.0441
  BTL BTL  6.6829
  AJH AJH  17.1982
  DWT DWT  5.4245
  BCH BCH  6.2591
  CBG CBG  5.2304
  ASB ASB  6.4464
  BLW BLW  7.0073
  DZL DZL  5.4510
  DVT DVT  5.3542
  COC COC  5.2142
  BUV BUV  5.3619
  BBF BBF  5.0054
  O1S QSI  1.4000
  DLX DLX  5.0003
  ACF ACF  16.2768
  BZJ BZJ  5.4614
  AZU AZU  5.0652
  COP COP  5.2484
   CG PRO  2.0000
  EBU EBU  6.0151
  BHO BHO  11.1908
  CGW CGW  6.1735
  BZB BZB  7.0014
   HA SER  0.0000
  BPK BPK  6.2175
  BVL BVL  7.7569
    C SEP  1.7000
  CMI CMI  7.3580
  BUP BUP  6.1248
  ALO ALO  5.7671
    H LEU  1.0000
  CXU CXU  5.2226
  BDO BDO  5.5621
    N AS1  1.5000
  DOQ DOQ  6.4703
  ATQ ATQ  6.9863
   CA HSE  2.0000
  DRT DRT  5.5822
  DPX DPX  7.7334
  AXN AXN  6.1764
  AEG AEG  6.2956
  CYX CYX  5.5691
  BHA BHA  11.4929
  HB2 LEU  0.0000
  CQY CQY  5.1723
   HE GL1  1.0000
  CMP CMP  6.5894
  AGH AGH  7.8340
  DOG DOG  5.3383
  CDQ CDQ  6.5804
  BER BER  5.8624
  AHS AHS  8.7918
  EAI EAI  6.3169
  DSI DSI  6.4607
  AQE AQE  7.0065
    N ILE  1.5000
  BHQ BHQ  6.7464
   C2 QSI  1.7000
  CQX CQX  6.2338
  CEA CEA  5.4378
  DEY DEY  6.4468
  ACS ACS  6.9396
  EBF EBF  6.5283
  ALK ALK  5.3916
  BBE BBE  5.5475
  CZP CZP  9.0615
  H64 XK2  1.0000
    N HSE  1.5000
  BGN BGN  11.5805
  BQH BQH  8.7916
  AKQ AKQ  7.2425
  AAX AAX  10.0939
  DHG DHG  5.3913
  DZY DZY  7.0226
    O HSC  1.4000
  DJZ DJZ  6.3214
  CUA CUA  6.5392
  EAC EAC  7.7154
  EBW EBW  5.0111
  CRY CRY  7.1152
  BNS BNS  7.3514
  CKK CKK  6.4196
  BJG BJG  5.1919
  SPH NBN  1.5000
  COS COS  5.4222
  BZZ BZZ  6.1331
   HA HIS  0.0000
  DKZ DKZ  7.9708
  ACE ACE  13.4020
  BZA BZA  7.2494
  CNE CNE  6.1037
  HD1 AS1  1.0000
  CIS CIS  5.5806
  BZS BZS  5.8903
  DGQ DGQ  5.3324
   HD ASP  1.0000
  CSW CSW  7.3423
  BRH BRH  5.5974
  CGA CGA  8.1574
  BWO BWO  5.5016
  CLU CLU  5.3838
  CHR CHR  5.1538
  CLT CLT  5.2928
  DEV DEV  9.6036
  ATW ATW  6.8281
  APG APG  5.7729
  BIY BIY  5.1688
  AER AER  7.5999
  CLX CLX  6.2197
  DAC DAC  6.4189
  AHW AHW  5.7064
  DOW DOW  7.1377
  BZV BZV  6.4187
  HB2 GLN  0.0000
  HE2 GL2  1.0000
  DYM DYM  5.3365
  DJM DJM  7.5947
  BME BME  7.9586
   HN GLY  1.0000
   HN LYS  1.0000
  BEI BEI  5.4073
  CSK CSK  5.8509
  BKJ BKJ  7.6892
  ALS ALS  9.6151
  BCD BCD  5.1880
  CES CES  8.3831
  CDO CDO  5.4017
  DPA DPA  7.7946
  DOE DOE  7.5923
  CHL CHL  6.4781
  BWM BWM  10.9127
  NE1 TRP  1.5000
  COL COL  5.8784
  CUR CUR  7.9870
    H HSE  1.0000
  BTV BTV  5.7978
   CB PHE  2.0000
  BVE BVE  8.6736
  DBV DBV  6.9736
  DDX DDX  11.3605
  ATT ATT  6.0634
  BQE BQE  7.4725
  AJD AJD  5.6746
  COZ COZ  5.0060
  CNN CNN  5.3042
  BIF BIF  12.4365
  DHO DHO  6.7524
  CPA CPA  5.3877
  CIP CIP  5.5662
  AOF AOF  7.2553
  ADS ADS  6.2373
  DYF DYF  5.3187
  DGC DGC  7.5475
  DYL DYL  5.0027
  EBB EBB  7.6477
   H1 HOH  1.0000
  DAW DAW  6.5819
  BHR BHR  5.0275
  DMD DMD  5.6435
  DNT DNT  6.9646
  CGF CGF  5.2113
  CSJ CSJ  5.4296
  CLS CLS  7.6801
  HA1 GLY  0.0000
  CLK CLK  6.5132
  CRS CRS  5.0075
  AAS AAS  21.1844
   HA LEU  0.0000
  BQX BQX  5.3049
  HZ2 LYS  1.0000
    C ALA  1.7000
   O3 SEP  1.4000
  BYL BYL  5.2258
   CB SER  2.0000
  DMH DMH  5.1202
  CZO CZO  10.9598
  COI COI  5.4114
   HN SER  1.0000
  AND AND  5.4977
  DTO DTO  5.1279
  DEE DEE  6.7489
  CLM CLM  5.4134
  AHN AHN  8.6815
   HE GL2  1.0000
  BDK BDK  7.1622
  OE1 GL1  1.4000
  HB2 QSI  0.0000
  ADT ADT  13.1078
  CUU CUU  13.1556
  CGB CGB  6.5410
  ACM ACM  9.6882
  HB2 HIS  0.0000
 HD21 ASN  1.0000
    O HOH  1.4000
  HD2 PHE  1.0000
  BKM BKM  5.3180
   HA ASN  0.0000
  DQL DQL  5.6603
  ASM ASM  5.9728
  DIN DIN  5.8048
   HG LEU  0.0000
  DQO DQO  5.3073
  CEZ CEZ  5.3470
  HB2 ASN  0.0000
  DHY DHY  10.2974
  BBS BBS  5.3072
  CML CML  5.0053
  AZP AZP  5.6043
  HE3 MET  0.0000
  BWZ BWZ  7.0645
  CGU CGU  6.0087
  BVJ BVJ  6.0905
  DZM DZM  5.3359
   CA GL1  2.0000
  BEK BEK  6.3614
  DBF DBF  6.8629
  CWA CWA  5.8876
  CUP CUP  11.7840
  CTO CTO  7.0164
  BPE BPE  5.3963
  ANU ANU  7.2192
  AME AME  6.4323
 HG23 THR  0.0000
  DNG DNG  9.1037
  DCZ DCZ  6.9912
  CTM CTM  8.0281
  ADF ADF  9.6954
  DMW DMW  6.6983
  DWH DWH  6.7082
  BBG BBG  5.9541
   HA GL1  0.0000
  CJY CJY  5.2326
  BJO BJO  7.1539
  CYA CYA  7.1694
  CLD CLD  5.1921
  AJP AJP  10.4724
  DQD DQD  7.1632
  CTR CTR  5.5591
  COX COX  5.5903
   HA PRO  0.0000
  BQB BQB  5.7140
  BDZ BDZ  5.0741
  CJR CJR  5.3743
  DFW DFW  8.1572
  DGA DGA  5.1771
  BOY BOY  7.1293
  EAD EAD  5.2900
  DTK DTK  5.6025
  AJF AJF  5.2692
  DOY DOY  5.2637
  ND1 HSD  1.5000
  BTZ BTZ  7.1734
  BTB BTB  5.7926
  CYE CYE  7.9888
  ABK ABK  11.7858
  BSP BSP  7.3446
  CMD CMD  5.4679
  AKL AKL  5.1319
 HG23 ILE  0.0000
  AHF AHF  10.5462
  DAU DAU  8.1985
  DPU DPU  5.2394
  DUE DUE  5.9365
  BVR BVR  6.8739
  DEN DEN  5.1197
  AAP AAP  5.1162
  BKY BKY  5.7489
  BWA BWA  5.2142
    H GLU  1.0000
  DTN DTN  5.0913
  DQM DQM  6.4035
  CHH CHH  5.0399
  BTT BTT  5.4076
  ABV ABV  6.6257
  ND2 ASN  1.5000
  BVN BVN  7.7643
  BMH BMH  5.4855
  DST DST  7.3261
  BGO BGO  7.3661
   CG TRP  1.7000
  DSQ DSQ  5.2482
  CD2 TRP  1.7000
  DUO DUO  7.4572
  DCM DCM  8.7721
  AUM AUM  5.9900
  H14 TSA  1.0000
  DRF DRF  8.6111
    O ILE  1.4000
  DTP DTP  6.0954
  AWW AWW  5.0631
  BMX BMX  5.2368
  AXX AXX  5.5022
   CB AS2  2.0000
  DXI DXI  5.3962
  DKH DKH  5.5373
  NE2 HSC  1.5000
  EBZ EBZ  6.1275
  BOZ BOZ  9.0160
  ANA ANA  5.0191
  CPF CPF  5.3902
  AWH AWH  5.3387
  AIV AIV  7.3059
  CFK CFK  7.8732
  O24 TSA  1.4000
  DHZ DHZ  5.0524
  AHC AHC  12.1129
  DXW DXW  6.1217
    H HYD  1.0000
  CAR CAR  8.0006
  ARN ARN  7.2234
  DLS DLS  5.2569
    O ALA  1.4000
  ANM ANM  5.6206
  DNI DNI  5.4283
  HB2 TYR  0.0000
  DKB DKB  6.1431
   CA ASN  2.0000
  CIA CIA  6.4157
  EAN EAN  5.0826
  DWI DWI  7.9671
  BEM BEM  5.1182
  CPX CPX  5.9519
  DAX DAX  8.7042
   CA LYS  2.0000
  CWS CWS  9.2396
  BOA BOA  7.0134
  BYF BYF  6.0568
  BIW BIW  6.4555
  HG1 GL2  0.0000
  DSU DSU  5.1369
  DJC DJC  9.6993
  CZR CZR  14.9655
  AFC AFC  7.6380
  BXU BXU  8.1498
   CG GL1  2.0000
  CVR CVR  9.3746
  AZS AZS  5.0619
  DQV DQV  5.6956
  BBV BBV  5.0779
  BES BES  5.5144
  BDP BDP  5.9279
  CVX CVX  18.0309
  CTF CTF  5.0889
  CPM CPM  5.1441
  CDK CDK  8.1322
  ANR ANR  8.0792
  H74 XK2  1.0000
  AWJ AWJ  5.5495
  CIY CIY  6.2412
  HB2 GL1  0.0000
  CQU CQU  5.2872
  CJT CJT  5.0675
  BXG BXG  6.7377
  BOF BOF  6.3888
  BDJ BDJ  8.3364
  DTM DTM  5.3462
  ECE ECE  5.9672
 HG11 VAL  0.0000
  BFN BFN  5.0086
  BML BML  12.8822
  CHM CHM  5.0729
  CBJ CBJ  6.7556
  ARA ARA  5.8089
  AJC AJC  7.7330
  DAE DAE  7.2019
  AQN AQN  5.1998
  HB1 HYD  0.0000
  DQX DQX  6.7559
  BZX BZX  6.0158
  CG1 VAL  2.0000
  CZW CZW  7.7378
  DUW DUW  7.5226
  AJY AJY  13.1773
  CIN CIN  5.2251
  C63 XK2  1.7000
  DCT DCT  7.6196
  CPV CPV  6.6228
  DXU DXU  6.2632
  BKE BKE  8.2298
    N TYR  1.5000
  DEJ DEJ  5.5969
  ABS ABS  15.4980
  CCO CCO  5.3072
  CIO CIO  5.0372
  BKG BKG  9.2629
    C TYR  1.7000
  BMC BMC  7.6452
  CAQ CAQ  7.6429
  BDN BDN  5.3406
  BQQ BQQ  5.9000
  AHJ AHJ  5.6547
  CLN CLN  6.1801
  ACP ACP  10.4067
  DPM DPM  6.5247
  CMC CMC  6.1158
  BVT BVT  5.1421
  CTN CTN  6.7322
  DHS DHS  5.6493
  CNJ CNJ  6.1371
  AXL AXL  7.3756
  AEH AEH  13.1977
  ACB ACB  10.7440
  BEL BEL  5.1014
  DHB DHB  6.1714
  BRX BRX  7.0223
  DZA DZA  7.7491
  C73 XK2  1.7000
   NZ LYS  2.0000
  DVR DVR  5.4174
    N HYD  1.5000
  HG2 GL1  0.0000
 HE22 QSI  1.0000
  CTL CTL  11.9913
  C76 XK2  1.7000
  DLH DLH  5.8262
  AJK AJK  13.0114
  CBP CBP  5.6578
  ATM ATM  5.5907
  ASO ASO  7.3383
  SPH SPH  1.5000
  AJN AJN  7.2569
  AYC AYC  5.9343
  H67 XK2  1.0000
  AAZ AAZ  8.2664
  HE1 GLU  1.0000
  HB2 MET  0.0000
    H SER  1.0000
  CZC CZC  6.5295
  ABA ABA  13.0207
  ATK ATK  5.1813
  DJK DJK  5.6842
  DZK DZK  6.4204
  DMT DMT  5.5218
  HB1 HSC  0.0000
  CPP CPP  5.2860
  BGL BGL  23.3457
  CKD CKD  5.3688
  BJN BJN  5.8228
  AAT AAT  5.1188
  HZ2 TRP  1.0000
  H21 XK2  1.0000
  C71 XK2  1.7000
  DCD DCD  6.6644
  CHI CHI  5.5477
  EBO EBO  6.5830
  BSZ BSZ  7.3660
   C3 TSA  2.0000
  DQA DQA  5.3786
  DEP DEP  9.1166
  HT1 QSI  1.0000
  ATY ATY  6.1656
  DWJ DWJ  5.2532
  BSS BSS  6.6970
  DFP DFP  5.8631
  ACK ACK  15.1175
  BQL BQL  5.1396
  DKE DKE  5.5611
  DRZ DRZ  5.8601
  BRV BRV  5.0575
  DRI DRI  5.8736
  BZT BZT  8.8154
  OE2 GL2  1.4000
  DTL DTL  5.1530
  ADK ADK  7.9321
  BJY BJY  5.4745
    P SEP  1.9000
  CVC CVC  17.9870
  HO4 XK2  1.0000
  AVN AVN  7.1674
  DHR DHR  7.5355
    O SEP  1.4000
  ANQ ANQ  7.6440
  CPO CPO  5.5152
  CAZ CAZ  5.1914
  DDS DDS  8.8740
  ASZ ASZ  5.4879
  CER CER  5.6462
  AQM AQM  5.7561
  DOZ DOZ  5.1175
  CFX CFX  6.3440
  CNG CNG  5.5116
  CFV CFV  7.0132
  DRX DRX  5.1974
  DOJ DOJ  6.7089
  AGW AGW  9.4090
  CVH CVH  6.6411
  ART ART  5.4198
  DRQ DRQ  6.1239
  DLJ DLJ  7.6943
  ACH ACH  14.0134
  DET DET  6.3363
  CEE CEE  5.7478
  AGO AGO  5.4683
  AWY AWY  5.7366
  AUO AUO  7.0622
  AOG AOG  6.6480
   OG SER  1.4000
  DXF DXF  6.0258
  C77 XK2  1.7000
   HN HIS  1.0000
  HE2 HSC  1.0000
  CDA CDA  7.4713
  BKZ BKZ  5.7634
  CPB CPB  5.5486
   CG AS2  1.7000
  CWV CWV  8.2121
    S QSI  1.8500
  AIG AIG  7.7329
  CFY CFY  7.1110
  CSE CSE  5.5115
  BTI BTI  5.4811
  CTZ CTZ  8.1864
  DSH DSH  5.7063
  ATZ ATZ  5.9136
  DKI DKI  9.9421
  CZJ CZJ  6.7197
  AUI AUI  5.8518
  DON DON  6.2109
  BCO BCO  5.4824
  CIZ CIZ  7.7258
  CXJ CXJ  18.5084
  BUA BUA  5.8752
  CE3 TRP  1.7000
  BKD BKD  7.3011
  HD2 HSD  1.0000
   HA QSI  0.0000
    O HIS  1.4000
    N LEU  1.5000
  BPS BPS  5.3277
    C HSE  1.7000
  HZ3 LYS  1.0000
  DOO DOO  5.5214
  DVF DVF  5.2140
  DNZ DNZ  5.5730
    H VAL  1.0000
  DNA DNA  6.6395
    N GL2  1.5000
  HE2 LYS  0.0000
  CKH CKH  5.0118
  AEB AEB  6.6527
  BFM BFM  5.5696
  DOP DOP  7.8669
  DFL DFL  5.5469
  C64 XK2  1.7000
  HB1 SER  0.0000
  CWT CWT  6.2282
  CDH CDH  5.1308
  DGV DGV  5.0777
  CYW CYW  8.9173
  HE1 MET  0.0000
  AGR AGR  5.3082
  CQM CQM  5.3396
  DLI DLI  9.3538
  ANG ANG  5.7365
  BCB BCB  5.3170
  AYG AYG  6.2753
  AOU AOU  5.5155
  ADN ADN  11.9527
  H1' QSI  0.0000
  AWT AWT  5.5457
  BSL BSL  7.3762
  AAM AAM  10.2819
  ABC ABC  11.2518
  DDR DDR  9.7805
  DSY DSY  5.8385
   O1 TSA  1.4000
  CRU CRU  5.1834
  BTH BTH  7.2645
  C65 XK2  1.7000
  DGI DGI  5.1209
  DFI DFI  6.1783
  DFG DFG  6.2178
  BDV BDV  6.0164
  CUY CUY  9.1027
  ABQ ABQ  13.3775
  AOX AOX  6.0453
  AQY AQY  7.3620
  AFX AFX  6.6998
  APB APB  6.7422
  DIA DIA  6.6785
  AFG AFG  5.4943
   HN LEU  1.0000
  CVZ CVZ  6.7130
  BRD BRD  5.4573
  BOK BOK  9.0699
  EBX EBX  5.5104
  AMQ AMQ  9.3077
  BAE BAE  5.1459
  AQH AQH  7.9103
  CCY CCY  6.0146
  AHL AHL  5.4468
  BLJ BLJ  8.5592
  AHH AHH  9.2312
  DYI DYI  5.8798
   CG HSC  1.7000
  CVB CVB  6.1097
  DOD DOD  5.5449
  BFC BFC  6.3228
 HD11 LEU  0.0000
  ARG ARG  6.0409
  CCP CCP  5.0455
    H GLY  1.0000
  AJT AJT  5.3960
  DCR DCR  11.7398
  APO APO  5.1448
  CAW CAW  5.2882
   CB VAL  2.0000
  CNP CNP  6.5677
  ALT ALT  11.8639
  AJI AJI  6.9828
  DRW DRW  5.2710
  EAG EAG  5.0091
  DCI DCI  6.2387
  C22 TSA  1.7000
  DZF DZF  5.1274
  COJ COJ  5.5208
  EBA EBA  6.8332
  CDB CDB  5.9040
  AVX AVX  6.2518
  BTY BTY  7.7565
  CFF CFF  5.9710
  BVB BVB  5.5720
  DVS DVS  6.2881
    C QSI  1.7000
  DHU DHU  6.6613
   HA ALA  0.0000
  DRR DRR  6.1679
  AVQ AVQ  5.4343
  CLJ CLJ  5.0889
  BNZ BNZ  6.8844
  CDE CDE  5.7915
  CSN CSN  5.4784
  BSF BSF  10.5562
  AUL AUL  6.7140
  AHU AHU  7.9960
  NH2 ARG  1.5000
  CWG CWG  6.6542
  AKT AKT  6.1051
  HE1 PHE  1.0000
  BEH BEH  5.3981
  DXR DXR  6.4104
  CFQ CFQ  5.4276
  AKX AKX  5.5880
   CA SEP  2.0000
  CGT CGT  6.7962
  ACA ACA  6.6372
  ADE ADE  6.5879
    H TYR  1.0000
  AYS AYS  6.5135
  DRV DRV  8.6846
  BEB BEB  5.7747
  AXO AXO  6.6853
  DQP DQP  5.9992
  CGH CGH  5.0709
  BMF BMF  6.5703
    H GL1  1.0000
  OG1 THR  1.4000
    C HIS  1.7000
    N PRO  1.5000
  AII AII  5.7089
  BRI BRI  7.5953
  DXJ DXJ  5.5658
  DZD DZD  5.7032
  DIS DIS  5.7007
  BBK BBK  8.1148
  AFM AFM  9.0469
    O MET  1.4000
  COM COM  5.6735
  CJH CJH  5.0017
  BQW BQW  6.9747
  BAY BAY  6.7413
   NE ARG  1.5000
  CCR CCR  6.5044
    H HSD  1.0000
  AJM AJM  7.2725
  CNU CNU  5.5780
  DEX DEX  5.2638
  CAJ CAJ  7.0140
  BBI BBI  5.8432
  EBR EBR  5.8044
  CQZ CQZ  6.6877
  CIQ CIQ  5.8394
  ALJ ALJ  5.5049
  BJW BJW  11.8780
  AVE AVE  8.6050
  CNF CNF  5.0211
  DRK DRK  5.3265
  BJQ BJQ  5.1495
   HA GLN  0.0000
  DYA DYA  5.8198
  DCO DCO  6.1312
  HB2 ASP  0.0000
  EAA EAA  5.0918
  DNW DNW  5.8581
  DHE DHE  7.2859
  HD1 PRO  0.0000
  EAQ EAQ  6.1456
  AGK AGK  7.7854
  DSB DSB  5.2742
   HN AS1  1.0000
  HE2 HIS  1.0000
 HG21 THR  0.0000
  DJY DJY  5.1248
  DJN DJN  9.3984
  BSV BSV  5.1830
  BAT BAT  7.6615
  CAD CAD  5.7101
  AVS AVS  5.3790
  AKP AKP  6.1309
  DZR DZR  6.7480
  CIV CIV  5.4271
  APP APP  5.5636
  BUB BUB  9.1841
  DEH DEH  6.0439
  AGM AGM  8.1903
  AUQ AUQ  7.7345
  CMG CMG  5.6640
  COA COA  5.1756
  AJX AJX  5.0371
  AJV AJV  6.7624
  AFU AFU  10.1076
  ANV ANV  7.2440
   CZ TYR  1.7000
 HD12 LEU  0.0000
  DKG DKG  5.5901
  DSP DSP  6.5265
  H33 XK2  1.0000
  C36 XK2  1.7000
   CB ALA  2.0000
  CJI CJI  5.2093
  ARB ARB  5.3323
  DPL DPL  5.4921
  DLK DLK  6.5336
  BCA BCA  5.9135
  ABL ABL  6.9372
  BZG BZG  7.5083
  AUF AUF  8.5275
  CWB CWB  7.6797
  BHL BHL  5.0209
  EAP EAP  5.2831
  DYX DYX  6.8040
  CD2 HSD  1.7000
  BYG BYG  8.5744
  BMM BMM  5.2463
  HB1 TYR  0.0000
  CKL CKL  5.0418
  DXH DXH  5.0513
   HN ILE  1.0000
  CD2 HIS  1.7000
  BIQ BIQ  7.0998
  C62 XK2  1.7000
  HG1 LYS  0.0000
  CDU CDU  5.8252
  AYM AYM  6.3683
  DJE DJE  5.5810
  HD1 TYR  1.0000
  C23 XK2  1.7000
  DCE DCE  7.2782
  CIT CIT  7.2755
  BSN BSN  6.2963
  ABX ABX  14.6844
  CIK CIK  5.8551
  DOC DOC  5.7284
  CKM CKM  5.0792
  EBY EBY  6.5039
  BWQ BWQ  5.4557
  CEV CEV  6.6775
  BYO BYO  7.0263
  BTS BTS  5.1832
  CNQ CNQ  5.8656
  AGA AGA  12.0099
  CLC CLC  6.5603
  EBP EBP  5.9675
  CLG CLG  5.1004
  AUC AUC  5.3128
  HG1 QSI  0.0000
  DTB DTB  5.4583
  DRY DRY  5.0836
  CKR CKR  6.9453
  BQD BQD  6.0594
  CLY CLY  7.1447
  AZX AZX  5.0484
  DUK DUK  7.2535
  ASI ASI  5.8052
  AZA AZA  6.1737
  CKE CKE  5.1503
    H ASN  1.0000
  HZ1 LYS  1.0000
  CCS CCS  5.5682
  CJB CJB  5.1840
  DQS DQS  5.3928
  BXD BXD  5.1338
  BKP BKP  5.0790
  CNR CNR  5.7913
  HB1 GL2  0.0000
  CKQ CKQ  6.1005
  DPO DPO  5.2205
   OH TYR  1.4000
  C34 XK2  1.7000
  DFK DFK  5.6767
    O PRO  1.4000
  BWG BWG  7.4555
  AEZ AEZ  6.2584
   H4 TSA  1.0000
  DWM DWM  5.0471
  DGW DGW  5.9081
  BYT BYT  5.4154
  BQZ BQZ  7.1715
  AZE AZE  5.4426
  BHN BHN  17.4994
  CWI CWI  9.3462
   CD GL2  1.7000
  DYE DYE  5.3677
  CAU CAU  8.1614
  AZN AZN  5.7247
  CYM CYM  6.3732
  AKZ AKZ  5.6373
  CUB CUB  8.0334
  CE2 PHE  1.7000
  DUR DUR  6.1034
  DDK DDK  7.1504
    H THR  1.0000
    H LYS  1.0000
  DDF DDF  9.8451
  DPZ DPZ  5.2506
  DJL DJL  9.2041
  AIJ AIJ  8.6596
  BKQ BKQ  8.1838
  BFL BFL  5.2828
  DNB DNB  5.9004
  CXP CXP  11.7878
  AXU AXU  5.0099
  AUV AUV  7.6513
  BWR BWR  6.4664
    C THR  1.7000
  DUT DUT  6.8538
  CXS CXS  9.7125
  AWE AWE  7.4919
  DBU DBU  8.1327
  CKC CKC  5.6981
  BGG BGG  10.8673
  CRR CRR  5.0739
  CZE CZE  9.7697
  BVM BVM  7.8229
  DRC DRC  5.1071
  AKE AKE  6.2410
  DXL DXL  5.5989
  BTP BTP  6.0594
  AWG AWG  6.0887
  OD1 AS1  1.4000
  DHI DHI  6.4826
  AEE AEE  6.5742
 HD23 LEU  0.0000
  DVP DVP  6.5198
  CYF CYF  5.7555
  HG1 SER  1.0000
  BTE BTE  8.2370
 HH22 ARG  1.0000
  CCX CCX  5.3621
  DRP DRP  5.5957
  DDW DDW  11.4852
  DCF DCF  10.0315
  DAN DAN  5.5391
  CAK CAK  6.7471
  AXV AXV  7.1331
  DYT DYT  5.9474
  DFR DFR  5.9751
  DAB DAB  6.3813
  DIF DIF  6.3841
  BVS BVS  6.0728
  DOR DOR  8.0138
  AGL AGL  11.1433
  DYJ DYJ  5.4725
   CB GLU  2.0000
  BZW BZW  5.3386
  BRA BRA  5.8827
   H8 QSI  1.0000
  CJP CJP  6.4769
  BPC BPC  8.1093
  AGI AGI  9.6083
  BCU BCU  6.8304
  AMR AMR  7.4679
  HD2 PRO  0.0000
  DWP DWP  5.4056
  BPO BPO  5.7942
  ARU ARU  5.1461
  DRG DRG  6.5179
  BSH BSH  6.4362
  AAK AAK  8.6714
  BTW BTW  9.7536
  AQJ AQJ  5.5479
  AFO AFO  5.9250
  AUH AUH  5.2631
  ATS ATS  7.8176
  H10 QSI  1.0000
  HD2 HIS  1.0000
  DEL DEL  8.2514
  DDB DDB  5.5490
  AIE AIE  8.3783
  CZT CZT  7.4000
  DBM DBM  5.2263
  BKK BKK  6.7424
  DBN DBN  7.5970
  DPH DPH  6.3884
  AYR AYR  5.1718
   CA TYR  2.0000
  DPT DPT  5.2562
  DZT DZT  5.2351
  BBU BBU  6.1409
  AQT AQT  5.6651
  CWC CWC  14.4468
  ATO ATO  6.2211
  CCU CCU  6.4078
  BMW BMW  7.4584
  ADH ADH  6.6148
  DCK DCK  11.6671
  GRD GRD  0.0000
  CQV CQV  5.2331
  CGK CGK  6.6584
  CYN CYN  5.4366
  HE2 GL1  1.0000
  DAD DAD  10.1689
    N CYS  1.5000
  CAC CAC  5.9342
  AMS AMS  7.1773
  CQD CQD  6.7845
  BXH BXH  5.4306
  BHX BHX  17.4802
 HD13 ILE  0.0000
  BUY BUY  14.4164
  BUU BUU  5.0849
  CQB CQB  6.1032
  DIH DIH  7.9368
  CPI CPI  5.8892
  CNZ CNZ  5.2659
  BFT BFT  5.7070
  DZZ DZZ  7.3610
  CKV CKV  5.5578
  BUO BUO  5.4338
  BAI BAI  8.0948
  DMI DMI  5.0103
  BGH BGH  13.3203
   HN HSE  1.0000
   CB HSD  2.0000
  ECD ECD  5.0057
  ASV ASV  8.1257
  BUW BUW  5.2793
  BKL BKL  7.1594
  AJE AJE  7.9165
  DXY DXY  5.6147
  CUE CUE  7.5284
  BLU BLU  8.1739
   HA TYR  0.0000
    N SEP  1.5000
  AEV AEV  7.1778
  BZO BZO  6.8081
    O TRP  1.4000
  DCV DCV  10.1044
  OD2 AS2  1.4000
  BFB BFB  6.5061
  AMD AMD  9.2378
   CA HSD  2.0000
  ECA ECA  5.1879
  BEF BEF  5.4350
  APK APK  6.6676
  AKM AKM  9.5558
  APU APU  5.0410
  CSY CSY  8.0793
  C10 TSA  2.0000
  SP1 SP1  1.0000
  H7A XK2  0.0000
  CNW CNW  5.5543
   H2 HOH  1.0000
  DOX DOX  6.0797
  CUI CUI  24.1431
  CJC CJC  5.2294
  BNY BNY  5.0023
  ADB ADB  7.3395
  HD2 TYR  1.0000
  HE1 HSD  1.0000
  DVD DVD  6.2231
  HB1 ASP  0.0000
  C79 XK2  1.7000
   CA LEU  2.0000
  BMO BMO  7.7426
  BGM BGM  21.1336
  BKB BKB  7.7975
  ADX ADX  5.7133
  DEQ DEQ  9.2463
  ASJ ASJ  6.0965
  HB2 SEP  0.0000
   HA HSD  0.0000
  ABE ABE  12.6641
  CQG CQG  6.2028
  HZ3 TRP  1.0000
  AIO AIO  13.5583
  BEQ BEQ  6.3453
  BLL BLL  7.5252
  CJZ CJZ  8.3059
  CD1 TYR  1.7000
  CFT CFT  5.9601
  BPV BPV  6.4779
  CHK CHK  5.7603
  DZU DZU  6.6250
 DUM2 DUM  0.0000
  AMH AMH  9.3284
  ATP ATP  6.9816
  HG2 GLU  0.0000
  CYB CYB  6.2785
  CRE CRE  5.1133
   HD AS1  1.0000
   O5 XK2  1.4000
  CQP CQP  5.2558
  DLB DLB  5.4041
  DQT DQT  5.2598
  CNT CNT  5.7959
  DDV DDV  6.8029
  BOJ BOJ  8.2376
  BIR BIR  5.9722
  CDZ CDZ  7.4799
  AEC AEC  5.6693
   HN VAL  1.0000
    N SER  1.5000
  AZV AZV  6.3276
  BPN BPN  6.5488
  CRT CRT  5.0042
  HE1 LYS  0.0000
  DUD DUD  6.1587
  CTW CTW  6.3391
  OH2 OH2  1.4000
  AYN AYN  8.2674
  BCV BCV  6.0469
  AVJ AVJ  5.6050
  AIH AIH  5.2309
  BAF BAF  5.9259
  AMC AMC  5.2311
  DPR DPR  5.8689
  DNJ DNJ  5.8173
  BRM BRM  5.6640
  AVR AVR  8.5262
  CCV CCV  8.2655
  COD COD  5.0142
    O HYD  1.4000
  AEQ AEQ  10.3884
  CJE CJE  5.0682
   CA QSI  2.0000
  ARY ARY  5.8897
   H5 XK2  0.0000
   HN HSD  1.0000
  C17 TSA  2.0000
  DBZ DBZ  6.9600
  CFE CFE  5.4008
  BTJ BTJ  6.1234
  CJJ CJJ  5.8935
  AZR AZR  7.7503
    N HSC  1.5000
  EBL EBL  5.0112
  DMR DMR  6.0233
  BWI BWI  5.4780
  BHG BHG  16.1920
  BSM BSM  5.2150
  ANK ANK  7.0162
   CA HSC  2.0000
  BVV BVV  5.3158
  DNL DNL  5.2519
  BRW BRW  9.0672
  DGJ DGJ  5.1136
  BUJ BUJ  5.9001
  DQB DQB  10.1313
  H20 TSA  1.0000
  CXO CXO  17.2100
  DRA DRA  7.9986
  DYN DYN  5.9546
  BIP BIP  12.4576
  AJZ AJZ  8.5923
  DHA DHA  6.4592
  BKR BKR  11.0315
  BYK BYK  5.8560
  ACL ACL  6.7147
  AZT AZT  6.5058
  HG1 PRO  0.0000
  BOX BOX  6.3295
  CVF CVF  11.6825
  ALP ALP  5.6539
  AAR AAR  11.4597
  CUV CUV  13.3718
  DGR DGR  7.0166
  CIE CIE  8.3100
  DLF DLF  5.2440
  ASU ASU  5.7651
  DYG DYG  7.7980
   CB HYD  2.0000
  CMO CMO  6.5916
  BWH BWH  5.4739
  CXD CXD  5.6870
  ADY ADY  5.8901
  ALR ALR  8.0179
  SPH BON  1.5000
  BKX BKX  9.6976
  DBG DBG  7.0011
  CED CED  5.5499
  BQT BQT  8.4967
  DBW DBW  6.3836
  CHF CHF  5.0107
  CIU CIU  5.7490
  C26 XK2  1.7000
  BPD BPD  6.0883
  ASA ASA  7.9714
  CPS CPS  5.3178
 HH21 ARG  1.0000
  BJK BJK  8.5281
  CUM CUM  15.2160
  DVL DVL  7.0270
   N1 QSI  1.5000
  BLM BLM  6.1457
  BVI BVI  7.0251
   HE ARG  1.0000
  CEY CEY  6.1393
  CG2 ILE  2.0000
  H78 XK2  1.0000
  CDC CDC  6.2210
  CCL CCL  7.0902
  DKL DKL  7.3566
  CST CST  5.5668
  HB2 GL2  0.0000
  DOB DOB  6.9644
  AGU AGU  5.6176
  BTU BTU  6.6242
  DMX DMX  8.4022
  CSH CSH  5.4296
  AQS AQS  5.2439
  CTU CTU  17.5445
  BXL BXL  5.2515
  AFP AFP  6.9493
  HB1 LYS  0.0000
   HA AS2  0.0000
  BSJ BSJ  7.7347
   CA AS1  2.0000
  BPP BPP  9.4102
  CAP CAP  6.4461
  BOI BOI  5.3827
  AJJ AJJ  5.7482
   HZ PHE  1.0000
  DHQ DHQ  5.5622
 HD11 ILE  0.0000
   HA GL2  0.0000
  CZV CZV  10.2119
  ALY ALY  5.2601
  HD1 PHE  1.0000
  C27 XK2  1.7000
   CA GLU  2.0000
  AZB AZB  5.3418
  BHS BHS  7.2591
  CCH CCH  7.3901
    H PHE  1.0000
  BFW BFW  13.8579
  BEJ BEJ  5.6065
  HG2 GL2  0.0000
  HB1 HSD  0.0000
  AAH AAH  8.1197
  DCH DCH  5.5201
  AXW AXW  5.4244
  APZ APZ  5.9374
  CE1 HSC  1.7000
  AON AON  6.0703
  COV COV  5.3953
  DUI DUI  6.9732
  BIK BIK  13.0141
   H2 OH2  1.0000
  DBI DBI  5.5376
  BAV BAV  5.2977
  BBA BBA  5.1120
  ECB ECB  5.1237
  CDY CDY  8.6757
  HB1 ALA  0.0000
  BZR BZR  6.5992
  HB1 CYS  0.0000
  DSG DSG  6.7324
  AVA AVA  6.1865
  O4' QSI  1.4000
   CE LYS  2.0000
  BNJ BNJ  7.9402
  BMA BMA  6.0172
  CUF CUF  9.5383
  CDV CDV  5.0675
  BUT BUT  6.6092
  BEP BEP  6.2396
  ALH ALH  5.1247
    C PRO  1.7000
  H62 QSI  1.0000
  BIT BIT  12.4797
  DNV DNV  8.6417
  C4' QSI  2.0000
  DUV DUV  6.0002
  BNG BNG  6.9672
  DJU DJU  9.5054
  DML DML  5.2949
  CWJ CWJ  6.2126
  CSF CSF  7.2898
    H AS1  1.0000
  BBD BBD  6.5091
  H4' QSI  0.0000
  CDG CDG  5.2976
  AIM AIM  7.1824
  CCC CCC  5.3884
  AZW AZW  5.2938
  CBC CBC  8.7994
  DSO DSO  6.5155
  ALZ ALZ  6.7339
  DJG DJG  7.6298
  CNL CNL  5.4635
  CJK CJK  6.9372
  AQA AQA  6.3502
  HD1 HIS  1.0000
  AAC AAC  6.8216
    C HSC  1.7000
  BDH BDH  5.7572
  DMB DMB  5.9310
  CD2 TYR  1.7000
  AAN AAN  7.3568
  CMJ CMJ  5.0919
  AWI AWI  5.3259
  BRJ BRJ  6.0061
  CQR CQR  5.0087
  HD2 HSC  1.0000
  BHU BHU  14.2679
  BDF BDF  5.1553
   CA AS2  2.0000
  EBT EBT  5.0393
  BFF BFF  5.0405
  CSA CSA  5.1120
  CIL CIL  6.7954
  H26 XK2  1.0000
  DDM DDM  8.1072
  CMY CMY  5.0040
  CDN CDN  6.0970
  BGB BGB  5.7497
  DXN DXN  6.5584
  HE2 HSD  1.0000
  BIX BIX  6.2988
  BRG BRG  5.3436
   CE MET  2.0000
  BGS BGS  17.1378
  AIT AIT  10.9682
  ACV ACV  16.5552
  CRF CRF  5.0969
  DUQ DUQ  5.4402
  AWR AWR  5.6933
  AIA AIA  9.6336
  AEN AEN  6.5691
    C VAL  1.7000
    C AS2  1.7000
  HD1 ARG  0.0000
  CAT CAT  9.1180
  BYX BYX  6.3510
  DBC DBC  5.2270
  CNO CNO  5.5543
  CMZ CMZ  5.9693
  CFB CFB  5.3280
  BOS BOS  7.6111
  AWO AWO  6.3120
  DFY DFY  7.3341
  CLB CLB  5.1217
  HD2 LYS  0.0000
  ECH ECH  5.0268
  DZN DZN  8.8968
  DFV DFV  5.4290
  BKN BKN  10.0067
   HN GL2  1.0000
  DLM DLM  7.0877
  BGE BGE  9.8577
  AQQ AQQ  5.1269
  DND DND  5.6529
  DJA DJA  6.8005
  CEB CEB  6.6590
  EAZ EAZ  5.0916
  ANT ANT  6.3878
   C2 TSA  2.0000
  OH2 TIP  1.4000
  DKD DKD  10.4570
  AMW AMW  6.3105
  AYD AYD  7.6429
  BCP BCP  6.4568
 H5'' QSI  0.0000
  BQJ BQJ  5.6964
 HH12 ARG  1.0000
  BPI BPI  7.6799
  DAO DAO  7.5369
   CD LYS  2.0000
   CB AS1  2.0000
  HB2 PRO  0.0000
  DJR DJR  7.5608
  HB2 HSC  0.0000
  CJM CJM  5.5055
  DJQ DJQ  5.0948
  BHK BHK  12.1120
   CA THR  2.0000
  DPJ DPJ  6.3370
  ECG ECG  5.0464
  CZM CZM  7.9108
  H7B XK2  0.0000
  AXZ AXZ  6.7511
  AUT AUT  5.5733
   CD ARG  2.0000
  HD1 TRP  1.0000
  CWZ CWZ  17.9162
   CG HSD  1.7000
  AOM AOM  8.4117
  BDR BDR  5.1770
  ADC ADC  5.8916
  CKA CKA  5.6867
  CVY CVY  8.8720
  BPH BPH  7.9242
  OD1 ASP  1.4000
  CXX CXX  8.0971
    C ASN  1.7000
  CHT CHT  5.7044
  ASP ASP  6.0776
 H61B XK2  0.0000
  DEC DEC  10.1744
  AVL AVL  7.0554
  ASW ASW  9.4463
  AMV AMV  6.1107
  CCZ CCZ  5.7312
  DLA DLA  5.9802
  BYJ BYJ  5.6577
  AAQ AAQ  21.9286
  AOS AOS  5.5374
  DKA DKA  7.5291
  CFP CFP  6.5824
  DPC DPC  7.2392
  HD2 HSE  1.0000
  BGJ BGJ  9.7949
    D max  0.0000
    O AS2  1.4000
  DIK DIK  6.2182
  BKO BKO  10.6871
  BLZ BLZ  6.5089
 HG12 VAL  0.0000
  BJA BJA  5.0390
  AUP AUP  10.0355
    N THR  1.5000
  BUG BUG  5.3443
  CIJ CIJ  7.6127
  AWM AWM  5.8166
  BTX BTX  5.7277
  DOA DOA  5.6390
  DJH DJH  7.3625
  AVO AVO  5.3039
   CB THR  2.0000
  CAO CAO  7.0294
  DDZ DDZ  7.4896
  EAB EAB  5.4849
  BIB BIB  16.6082
  C31 XK2  2.0000
  DXG DXG  6.7800
  CCE CCE  5.8837
  BIV BIV  6.6954
  SP2 SP2  1.5000
  HG1 THR  1.0000
  BWD BWD  7.4792
  CD1 ILE  2.0000
  BYR BYR  7.9225
  ARL ARL  10.7625
  AEO AEO  20.3669
  DLL DLL  6.4320
  CWF CWF  5.8426
  APH APH  7.3943
  AUA AUA  5.5408
  AFE AFE  10.7816
  AEY AEY  5.1703
  APD APD  5.7559
  DZO DZO  5.2821
  EBM EBM  7.0124
  BAS BAS  6.7454
    O LEU  1.4000
  DDE DDE  6.7942
  APY APY  7.7350
   CA TRP  2.0000
   H2 TIP  1.0000
  C78 XK2  1.7000
  AZZ AZZ  5.0038
  HB1 HIS  0.0000
  EAE EAE  5.8905
  BBR BBR  7.5638
  DTU DTU  5.6371
  CFC CFC  5.1865
  CJF CJF  7.8436
  AKC AKC  12.3306
  CPW CPW  5.0750
  H26 TSA  1.0000
  AIP AIP  6.2706
  DFE DFE  6.5949
  CAB CAB  7.6147
  DWK DWK  5.5437
  CNA CNA  5.6249
   CB ASN  2.0000
  DYS DYS  6.1136
  CQQ CQQ  5.2824
  CGX CGX  5.1971
  CTB CTB  5.4552
  AKI AKI  5.8489
  HD1 ASP  1.0000
  DYP DYP  5.3232
  DVB DVB  5.2404
  H16 TSA  1.0000
    N ASN  1.5000
  DGG DGG  8.0898
  AWQ AWQ  6.3941
  BZD BZD  5.3310
   CA ILE  2.0000
  CKN CKN  5.7112
  DDN DDN  5.7104
  AZF AZF  5.3010
  BKS BKS  7.3782
  CAE CAE  5.2454
  AMA AMA  7.7914
  CSQ CSQ  6.2526
  AKG AKG  6.0323
   OD HYD  1.4000
  ABW ABW  11.3014
  C61 XK2  2.0000
   HG SER  1.0000
  CRB CRB  5.5146
  BYY BYY  8.1691
  C37 XK2  1.7000
  CXH CXH  6.2013
  BQI BQI  6.5376
    O ARG  1.4000
 HH11 ARG  1.0000
  DXO DXO  5.1226
  DUM DUM  7.1348
  BYN BYN  6.9027
  CGS CGS  7.3593
  DBE DBE  6.5832
  BOG BOG  5.9735
  DLG DLG  6.8813
  BFZ BFZ  10.4376
    C LEU  1.7000
  DHW DHW  6.0078
  CG1 ILE  2.0000
  DNC DNC  5.4973
  HB1 GLU  0.0000
  DGH DGH  6.4934
  AXP AXP  7.6485
  ACG ACG  5.6106
    N GLY  1.5000
   CG AS1  1.7000
  DBQ DBQ  5.1172
  DBO DBO  5.9043
   OG SEP  1.4000
  BZQ BZQ  6.0805
  AOV AOV  5.4278
  AXI AXI  5.1553
   N6 QSI  1.5000
  DIU DIU  10.8081
  AAL AAL  14.2648
    O SER  1.4000
   O1 XK2  1.4000
  AKK AKK  5.9975
  CZS CZS  11.9498
  BBO BBO  5.8538
   CG ARG  2.0000
  DUX DUX  5.8423
   HB THR  0.0000
    C SER  1.7000
  AVK AVK  7.2612
   HN THR  1.0000
  BAJ BAJ  5.2663
  HD2 ASP  1.0000
  DWE DWE  5.9976
  DQW DQW  6.3882
  BDU BDU  5.1594
  BCF BCF  6.6170
  CLP CLP  5.4087
  DXD DXD  5.5631
   HA SEP  0.0000
  CLI CLI  6.9232
  BNX BNX  10.0335
  BCJ BCJ  6.0891
  BYI BYI  6.0024
  ANB ANB  5.5155
  CPY CPY  6.3380
  BBW BBW  5.7261
  DWC DWC  5.2312
  CYY CYY  15.0671
  CPJ CPJ  5.5422
  AHQ AHQ  9.2310
  AOL AOL  9.9643
  EBK EBK  5.1660
  DLC DLC  7.6598
  CAF CAF  5.9513
  BHJ BHJ  6.5239
  HG2 PRO  0.0000
  BAM BAM  7.0824
  HE2 HSE  1.0000
  CBT CBT  6.9442
  APW APW  5.8308
  ECC ECC  6.0130
  BGC BGC  12.3250
  DVZ DVZ  6.8761
  DLU DLU  6.3278
  DBS DBS  7.2564
  COU COU  7.3116
  BRT BRT  6.1378
  BPL BPL  6.2626
  NH1 ARG  1.5000
   HN MET  1.0000
  DYO DYO  5.1496
  DMQ DMQ  7.9244
  AKR AKR  5.0953
  DZB DZB  5.8885
  DDA DDA  5.8052
  CJD CJD  5.8175
  H36 XK2  1.0000
  DQU DQU  5.0241
  CPQ CPQ  5.6249
  BNT BNT  8.9739
  BNO BNO  5.7322
  DPI DPI  6.1052
  ACQ ACQ  10.3529
  DQQ DQQ  5.1765
  BOB BOB  7.2299
  AHV AHV  7.2347
  DOH DOH  6.4553
  AQG AQG  5.0446
  AZG AZG  5.8749
  AYK AYK  6.1644
  DVO DVO  5.6034
  BIH BIH  9.6378
  CSO CSO  5.3734
  CXA CXA  10.6676
  HB1 GL1  0.0000
  DYC DYC  5.9758
  BNK BNK  8.9497
  DTC DTC  5.1630
  DPD DPD  5.0076
  CWW CWW  5.9648
  AWA AWA  5.3513
  AAY AAY  15.8272
  BCC BCC  6.8393
  AAD AAD  16.7691
  COO COO  5.4847
  CBL CBL  6.0737
  BAB BAB  7.7195
   HN ARG  1.0000
  CUZ CUZ  16.4405
  CTE CTE  5.0619
  BJD BJD  9.5461
  AWF AWF  9.9644
  AVD AVD  7.6522
  BVC BVC  9.3472
  DMM DMM  8.0929
  CTS CTS  8.4049
  CRD CRD  5.5596
   CA ASP  2.0000
  CBH CBH  5.7536
  EBQ EBQ  6.6736
  CAG CAG  6.5828
   CB QSI  2.0000
  DTF DTF  5.4035
  CEK CEK  7.8617
  DKU DKU  6.8832
  DAK DAK  11.9409
  CGI CGI  5.6681
  BNI BNI  5.6018
   HA PHE  0.0000
  DCY DCY  10.2412
  CGO CGO  5.4803
  BED BED  5.0462
  BAL BAL  6.0220
  DAS DAS  5.5266
  DMC DMC  5.0771
  CNM CNM  5.0242
  CTP CTP  8.9862
  HE2 GLU  1.0000
  BNQ BNQ  5.7020
  BLA BLA  8.6193
    H HIS  1.0000
  AKS AKS  5.8575
  HG1 CYS  1.0000
  AAF AAF  15.3695
  BQS BQS  5.4861
  CVW CVW  8.5040
  CME CME  5.4337
  AVC AVC  6.0701
  APJ APJ  6.7323
  DNN DNN  5.1374
  DCG DCG  7.9066
  HB1 MET  0.0000
  DSV DSV  6.1895
  CXF CXF  8.6659
  BYP BYP  6.6731
  AQR AQR  5.2216
  BOP BOP  5.0503
  DGM DGM  5.5778
  DSM DSM  5.2153
  H73 XK2  1.0000
  BFD BFD  5.6577
  CZ3 TRP  1.7000
  BHH BHH  5.7032
  AFR AFR  11.6687
  BGU BGU  11.6237
  H5' QSI  0.0000
  BPX BPX  7.3072
  AJG AJG  8.8270
    N QSI  1.5000
  EAV EAV  5.1534
  BDW BDW  5.2542
  CJU CJU  5.5360
  BLC BLC  5.0596
  CD2 PHE  1.7000
  DMU DMU  6.1755
  CGY CGY  5.6867
  DMF DMF  7.2756
  H27 XK2  1.0000
  BWC BWC  5.3308
  DGD DGD  5.0233
  H29 XK2  1.0000
  AAV AAV  14.8503
  DRU DRU  6.2485
  CE1 PHE  1.7000
  AGQ AGQ  5.4213
  BHZ BHZ  8.2950
  CVG CVG  10.7357
  CCF CCF  5.6066
  COR COR  5.1604
  CEW CEW  5.6419
  AHG AHG  12.6052
  DAZ DAZ  6.3228
  CNS CNS  5.7097
    C GLU  1.7000
  BUF BUF  5.1363
  BGQ BGQ  10.7444
  ND1 HIS  1.5000
  DGL DGL  7.1307
  AYF AYF  5.3325
  BVY BVY  7.6488
  CBV CBV  5.8431
  DAG DAG  6.7381
  BRY BRY  5.7461
  AZC AZC  5.9658
 HE21 QSI  1.0000
  CSD CSD  5.4404
  BWW BWW  6.4566
  BNA BNA  11.2858
  BJU BJU  5.4183
  BHV BHV  6.0903
  BYZ BYZ  5.9659
  CJX CJX  5.1208
  CII CII  7.7844
  AWS AWS  5.1980
  DXP DXP  8.3089
  DAQ DAQ  9.2748
  CBR CBR  7.1459
  AAA AAA  13.1518
  DEB DEB  5.4541
  DBH DBH  11.0929
  DZX DZX  5.0806
  CPD CPD  7.4179
  CRO CRO  5.6426
  CSC CSC  5.2199
  HB1 HSE  0.0000
  DHJ DHJ  5.0603
  AUY AUY  5.4727
  DTE DTE  5.3131
  ASQ ASQ  5.9252
  ANC ANC  5.8304
   CD ILE  2.0000
  BVZ BVZ  10.8870
  BFA BFA  5.2951
  DPK DPK  6.4888
   CB SEP  2.0000
  CQI CQI  5.4891
  APL APL  6.6742
  AHK AHK  10.4448
  BLP BLP  9.8997
  BDS BDS  5.7173
  DBT DBT  12.5053
  HO5 XK2  1.0000
  ARJ ARJ  6.6057
  CBW CBW  6.6187
  BPJ BPJ  5.1866
   HA HSC  0.0000
  CYL CYL  15.0738
  BTR BTR  8.4496
  BLT BLT  7.2444
  ASD ASD  5.4130
  HB1 PRO  0.0000
  BVH BVH  10.2026
  DDG DDG  5.7851
  HE1 HSE  1.0000
  CVE CVE  5.5656
  BMR BMR  7.5900
  DWB DWB  5.5627
  BCN BCN  5.0363
  AOH AOH  7.9448
  BIC BIC  10.5856
  BTN BTN  5.1044
  DJI DJI  6.2961
 HG23 VAL  0.0000
   HA MET  0.0000
  BFK BFK  8.1729
  AEK AEK  10.9904
  BQU BQU  6.4626
  BII BII  16.4832
   HH TYR  1.0000
  CIR CIR  6.3252
  BFU BFU  16.4182
  ANP ANP  7.3452
  CYH CYH  9.5529
  BXA BXA  7.1519
  DTA DTA  5.6633
  CYV CYV  10.6306
  DKC DKC  6.9356
  CJA CJA  5.6718
  O23 TSA  1.4000
  EBE EBE  5.2596
  CPR CPR  5.3110
  ADZ ADZ  7.2822
  BRN BRN  5.7992
  H24 XK2  1.0000
  AFD AFD  9.0314
    C AS1  1.7000
  BOT BOT  5.1571
  H2B XK2  0.0000
   O8 TSA  1.4000
  BAW BAW  6.0713
    N VAL  1.5000
  CXL CXL  7.6063
  AYI AYI  5.6620
  EAY EAY  5.2551
  ABY ABY  6.5428
 HG11 ILE  0.0000
  BAZ BAZ  5.4958
   HN ASN  1.0000
   CB ARG  2.0000
  CD1 TRP  1.7000
   C6 QSI  1.7000
  CEM CEM  5.5861
  DWN DWN  5.3158
  DNH DNH  9.0657
  BWP BWP  6.7336
  DIL DIL  5.4144
   O2 SEP  1.4000
  AUG AUG  5.1508
  AFW AFW  6.6216
  BBL BBL  7.2950
  NE2 QSI  1.5000
  ABB ABB  8.7687
    H ALA  1.0000
  BLB BLB  5.6570
  BJP BJP  8.8887
    O LYS  1.4000
  DPQ DPQ  5.2549
  BMT BMT  7.5038
  DKR DKR  5.2633
  CBN CBN  8.2458
  BDM BDM  6.4429
  DEU DEU  10.7592
  BXT BXT  5.0686
  BGW BGW  5.1293
  AVI AVI  5.2906
   HA THR  0.0000
  DUJ DUJ  8.9371
  CKW CKW  5.6163
  CAH CAH  8.4319
  BAX BAX  6.9194
  DZP DZP  6.2771
  DHP DHP  9.7574
  AWP AWP  5.0105
  BOW BOW  7.7535
  CMU CMU  5.2939
  BDI BDI  5.3553
  C21 XK2  1.7000
  BSI BSI  5.7506
  DYK DYK  5.2598
  ATF ATF  7.7618
  DNS DNS  6.6826
  CHP CHP  6.3861
  CON CON  5.6409
  CNV CNV  5.1621
  ND1 HSC  1.5000
  CGN CGN  6.0888
  DJS DJS  5.8722
   CA GL2  2.0000
   C7 XK2  2.0000
  DQH DQH  5.3196
  CLH CLH  5.1228
   H4 XK2  0.0000
  CMH CMH  6.2715
  DUN DUN  5.2117
  DUB DUB  5.0244
  DJV DJV  5.1019
  BRU BRU  5.8669
   C5 XK2  2.0000
    N LYS  1.5000
  BSY BSY  5.9857
  ADD ADD  14.5874
  DYY DYY  5.1173
  CGV CGV  7.8649
  BTG BTG  6.8503
  BXJ BXJ  7.0719
  APA APA  5.4190
  BYH BYH  6.1201
  BDD BDD  5.0977
  AWV AWV  5.4371
   HA AS1  0.0000
  DUS DUS  5.0643
  BGR BGR  9.1134
  CGL CGL  5.2257
  ARV ARV  5.1794
  AHB AHB  6.4001
  AJW AJW  11.9324
  AWU AWU  8.2318
  AJS AJS  8.0374
  BWS BWS  5.5598
  DRH DRH  8.5113
  BWF BWF  5.2512
  CXK CXK  5.1242
  CXB CXB  5.6567
  CKF CKF  5.4211
  BGY BGY  13.8790
  AST AST  5.6876
  AFZ AFZ  10.4331
  ABU ABU  14.7649
  HB2 TRP  0.0000
  HD1 ILE  0.0000
  CXC CXC  9.0267
  CHD CHD  5.6197
  DFQ DFQ  6.0646
    O GL2  1.4000
  BXZ BXZ  6.9723
  BEW BEW  6.6708
  BZN BZN  5.4683
  DHN DHN  5.2613
  CMT CMT  5.1889
  BQP BQP  6.3394
    C GLY  1.7000
  APE APE  5.3918
  AIL AIL  7.8908
   HN GLN  1.0000
  AXH AXH  5.0959
  HB1 SEP  0.0000
  DXA DXA  6.9970
  DTV DTV  8.3043
  DPE DPE  5.2479
  BUM BUM  5.0694
  EAL EAL  6.1782
  BAD BAD  5.1734
  ADA ADA  11.7547
  BEA BEA  5.9335
  DVG DVG  5.5711
  EAH EAH  6.2794
  C35 XK2  1.7000
  DOI DOI  5.1738
  AVT AVT  8.3968
  AHO AHO  6.0169
  CZY CZY  5.0090
  CUS CUS  18.7399
  HH2 TRP  1.0000
  CAY CAY  6.1725
  ASC ASC  5.3190
  AYP AYP  7.7267
  ACT ACT  5.0042
  DKW DKW  6.3706
  C74 XK2  1.7000
   CG MET  2.0000
  DRB DRB  6.1546
 HG22 THR  0.0000
  AJR AJR  7.4656
  DYH DYH  5.6200
  H66 XK2  1.0000
  BXM BXM  6.8144
  CYU CYU  5.0598
  CEN CEN  5.5326
  BCI BCI  5.3376
  BLY BLY  7.3335
  CDD CDD  5.0203
  CH2 TRP  1.7000
  HT3 QSI  1.0000
  ADL ADL  14.7432
  CAV CAV  7.5272
  ALW ALW  5.0078
  CXY CXY  8.5042
  CG2 VAL  2.0000
  DGE DGE  9.5257
    H GLN  1.0000
    D min  0.0000
  HE1 TYR  1.0000
    O GLN  1.4000
  BTD BTD  5.4291
  BEY BEY  5.9950
  BXN BXN  5.2264
  AYY AYY  5.4615
  EAJ EAJ  6.4031
  AXJ AXJ  6.8742
    O TYR  1.4000
   C9 TSA  2.0000
  BEX BEX  5.3599
  BAC BAC  5.2907
  AAB AAB  10.8651
  DYW DYW  5.0726
  ACZ ACZ  8.5122
   C4 XK2  2.0000
  BAG BAG  5.4415
  CCI CCI  6.6567
  BPR BPR  9.6282
  DVN DVN  5.1342
  BBX BBX  5.4358
  HE2 PHE  1.0000
  HB2 LYS  0.0000
  BCQ BCQ  6.0700
  DFM DFM  8.9825
  CVU CVU  6.3001
  ABR ABR  16.6014
  DTT DTT  6.6803
    C ILE  1.7000
  DAM DAM  7.1469
  BXF BXF  5.2301
  CWN CWN  13.6076
  DAR DAR  7.3851
  EAR EAR  7.1483
  APF APF  6.2364
  OD2 ASP  1.4000
    H CYS  1.0000
  BKF BKF  5.7327
  OE2 GLU  1.4000
  CBA CBA  6.9244
  BET BET  6.1107
  BAU BAU  6.0899
  ALC ALC  5.6366
  DRD DRD  7.5282
  CQF CQF  5.1925
  DRE DRE  5.8901
  AUW AUW  7.7822
   CA HIS  2.0000
  DDL DDL  5.1254
  ALQ ALQ  5.1638
   CB ILE  2.0000
  DZQ DZQ  6.9900
  DDI DDI  7.0098
  BPU BPU  7.0592
 DUM1 DUM  0.0000
  CZU CZU  6.0159
   CG QSI  2.0000
  HA2 GLY  0.0000
  DNE DNE  6.5235
  DBP DBP  7.5639
  BRC BRC  5.0499
  DJO DJO  7.5702
  AED AED  10.5162
  BPW BPW  6.7762
  DGO DGO  8.9602
  BVA BVA  5.7020
  CSL CSL  6.0871
  BUS BUS  8.1095
  CHW CHW  6.3366
  CPT CPT  5.1335
  ADJ ADJ  6.7043
  BYV BYV  7.6825
  BTC BTC  5.2139
  BDG BDG  5.6897
  AXQ AXQ  7.8826
  BPM BPM  6.1046
  CIW CIW  5.8695
    N GLU  1.5000
  CKJ CKJ  6.6451
  BJC BJC  11.9584
  CYP CYP  8.1370
  BDT BDT  5.1627
  AWK AWK  5.2158
  DOT DOT  5.6140
  DYB DYB  5.5486
   C5 QSI  1.7000
  AAO AAO  23.8748
   HN PHE  1.0000
  DPG DPG  6.5793
  CWX CWX  5.5869
  AHA AHA  5.8062
  DIM DIM  6.6071
  DIC DIC  5.4984
  C29 XK2  1.7000
  ARZ ARZ  5.9004
  ANJ ANJ  5.9725
  C75 XK2  1.7000
  CUL CUL  6.8243
  BJR BJR  11.0474
  AYE AYE  6.1242
  ANF ANF  7.2622
  DWZ DWZ  7.8504
  ANS ANS  6.6307
  HD2 ARG  0.0000
  AIU AIU  9.1959
  CKG CKG  5.4689
  AVU AVU  5.2093
    N MET  1.5000
  H76 XK2  1.0000
  ABF ABF  16.6339
  CZA CZA  8.6672
  BIN BIN  14.6800
  DVV DVV  5.3250
  BWN BWN  5.6184
  CYO CYO  9.6337
  BNW BNW  9.7825
  CCB CCB  5.6048
  ASR ASR  9.3887
  DFT DFT  12.1589
  CRP CRP  5.4272
  AYV AYV  6.4526
   HN GL1  1.0000
  DXT DXT  5.3539
   CB LEU  2.0000
  HD1 LYS  0.0000
  DSX DSX  5.3183
  ALL ALL  5.6301
  APR APR  5.0434
  BTQ BTQ  5.9956
  BTM BTM  6.9430
  BPA BPA  6.5659
  DAA DAA  12.1753
  BIZ BIZ  7.8353
  AMG AMG  5.5662
  AZD AZD  5.7907
  BGI BGI  6.1549
  CUG CUG  9.4199
  DMO DMO  7.6910
    H HSC  1.0000
  DDT DDT  6.9210
  BVD BVD  7.2938
  CWK CWK  10.1577
  CZG CZG  13.4545
  HG2 LYS  0.0000
   CB HSC  2.0000
  DPW DPW  5.9551
  DVH DVH  5.3377
  CAA CAA  5.9571
   HN AS2  1.0000
  DDO DDO  6.6152
  ADG ADG  17.4318
  BIO BIO  8.3970
    C ARG  1.7000
  CSS CSS  6.9762
  ALN ALN  8.5147
  DSJ DSJ  7.3738
    O GLY  1.4000
  BWT BWT  7.9402
  CWE CWE  7.0525
  AOT AOT  5.8557
   CG ASN  1.7000
  DMV DMV  5.7566
  DSA DSA  7.5686
  CBK CBK  5.5402
  DFS DFS  9.6941
  CZQ CZQ  6.2758
   HA TRP  0.0000
  ABN ABN  16.0308
  AGG AGG  10.6774
  ALV ALV  6.7725
  DQR DQR  5.4194
  DXE DXE  7.2855
  DWD DWD  6.4160
  BFO BFO  8.0976
  AUE AUE  6.2264
  ATG ATG  6.9045
  DKP DKP  7.9883
  DIP DIP  6.7463
   HN HSC  1.0000
  CFA CFA  7.0937
  BAA BAA  5.4960
  BRR BRR  6.0200
  AMO AMO  5.0409
  CYJ CYJ  9.2914
  CHY CHY  7.5039
   CA PHE  2.0000
   O1 SEP  1.4000
  CIM CIM  7.1147
  HD2 AS2  1.0000
  DFJ DFJ  7.4698
  CDS CDS  7.7420
  HG1 GLU  0.0000
  BQG BQG  6.7487
  HG1 GL1  0.0000
  CVD CVD  5.9478
  BKU BKU  8.8382
  COB COB  5.6910
  DPN DPN  8.1331
  CPL CPL  6.4707
  BUL BUL  7.6966
   CB ASP  2.0000
  BFY BFY  10.2195
  C32 XK2  1.7000
  AFN AFN  5.6290
  CXW CXW  8.6017
  ANL ANL  5.8789
  BYB BYB  5.8377
  DSD DSD  6.1050
  DAV DAV  5.5911
  BPB BPB  5.7913
  DHD DHD  10.2296
  AYJ AYJ  5.1810
  ASL ASL  6.3041
  EBG EBG  5.4481
  DJP DJP  9.8312
  AGZ AGZ  6.6121
    O AS1  1.4000
  DNO DNO  5.3269
  CEJ CEJ  6.0348
  AQD AQD  6.3684
   HD AS2  1.0000
  ATU ATU  5.2533
  AKN AKN  6.5953
  C25 XK2  1.7000
  BNC BNC  5.5385
  CAL CAL  6.7019
   N9 QSI  1.5000
  AEW AEW  6.2128
  CE1 HSD  1.7000
  BNH BNH  10.1195
  DUH DUH  5.3775
  BXC BXC  7.8020
  DVU DVU  5.8956
    C HYD  1.7000
  CQT CQT  6.2607
  CMA CMA  5.1777
  CBZ CBZ  5.2806
  BXR BXR  7.9043
  API API  5.0586
  CE1 HIS  1.7000
  BVU BVU  5.7822
  HB2 HYD  0.0000
  BEO BEO  5.9888
  DIX DIX  9.0189
   CA GLN  2.0000
  CSR CSR  5.7231
  BCR BCR  5.8822
  BPG BPG  6.8431
  BWV BWV  6.7974
  DDP DDP  6.1888
  BQA BQA  5.4555
  BEE BEE  5.0418
  ATA ATA  7.4264
  ATB ATB  5.1887
  CQW CQW  5.1885
  CMS CMS  5.8267
  CRG CRG  5.0776
  HB2 GLU  0.0000
  DNQ DNQ  5.5280
  BLV BLV  10.1252
  BFG BFG  6.1266
  AOJ AOJ  7.7604
   HA ASP  0.0000
  DIB DIB  9.4769
  CYC CYC  9.4446
  CPK CPK  5.7882
  CWP CWP  10.9273
  CIG CIG  6.1173
   C8 QSI  1.7000
  EAU EAU  5.7733
  ALA ALA  7.0998
  BWK BWK  6.0452
  BQY BQY  8.0208
  HB3 ALA  0.0000
   HD HYD  1.0000
  AMZ AMZ  7.2138
  DVJ DVJ  6.3093
  C24 XK2  1.7000
  BDQ BDQ  5.7257
  DSE DSE  5.0622
  DKM DKM  5.5250
  BZI BZI  5.3205
  CVM CVM  12.9596
  CHQ CHQ  5.3299
  CDP CDP  5.3510
  CZH CZH  10.2982
  ADI ADI  11.0203
   H2 QSI  1.0000
  AHR AHR  9.2190
  DGZ DGZ  6.4267
  DBB DBB  6.4981
    O GLU  1.4000
  CQH CQH  7.9331
   C2 XK2  2.0000
  DSZ DSZ  5.9826
  ARM ARM  6.2507
   CA VAL  2.0000
  CWQ CWQ  6.0026
  BQF BQF  6.2945
  BJH BJH  10.1642
  DII DII  9.1654
  ATD ATD  5.9364
  CZZ CZZ  7.3006
  CTH CTH  5.1174
  C13 TSA  2.0000
  BQC BQC  9.8429
  CYK CYK  8.9511
  BJF BJF  5.5691
   CB GL2  2.0000
  CYQ CYQ  5.1523
  CVO CVO  7.8135
  CNY CNY  7.1467
  DIR DIR  5.8968
  CLV CLV  5.1865
  BRZ BRZ  5.3440
  AUK AUK  5.7871
  AAI AAI  8.5952
 HG22 VAL  0.0000
  DOU DOU  5.2088
  CWU CWU  11.5160
  CFN CFN  5.9225
  DGY DGY  5.5385
  BNB BNB  6.0974
  DQJ DQJ  9.3274
  DKX DKX  5.0771
    C GLN  1.7000
  BDB BDB  5.8616
  ABI ABI  15.9721
  AET AET  6.6948
  CEL CEL  6.0471
  CLW CLW  7.0227
  CWO CWO  7.0366
   CB TYR  2.0000
  BUN BUN  7.1846
  AJB AJB  6.9742
  H75 XK2  1.0000
  CPC CPC  5.1799
  BPF BPF  6.0586
  BIL BIL  10.0109
    H AS2  1.0000
  DHX DHX  5.4989
  DAL DAL  7.1031
  BYA BYA  6.8742
  BWX BWX  7.0155
  ALX ALX  5.6528
  O5' QSI  1.4000
  BBJ BBJ  8.2210
  NE2 HSE  1.5000
    N ARG  1.5000
  AIK AIK  6.1476
  DDY DDY  8.8271
  CXR CXR  5.1744
  AZO AZO  5.5461
  AAW AAW  10.7828
  DPS DPS  6.1093
  DMK DMK  6.5912
  AXG AXG  6.1767
  H2A XK2  0.0000
  BMU BMU  10.3430
  HB2 HSD  0.0000
   CA GLY  2.0000
  ANN ANN  5.9348
  ALB ALB  8.7869
  CTA CTA  5.0258
  BLN BLN  10.2029
  DHK DHK  6.4134
  DFZ DFZ  7.0859
  CDX CDX  5.2948
  CXZ CXZ  12.3400
  BRK BRK  11.4285
  DBY DBY  7.2385
  BYE BYE  5.3083
  AXY AXY  9.9403
  DWS DWS  6.3405
  BUE BUE  12.4039
  H61 QSI  1.0000
