# Supplementary material for: The Effect of Macromolecular Crowding on the Electrostatic Component of Barnase–Barstar Binding: A Computational, Implicit Solvent-Based Study
Source: PLoS One. 2014 Jun 10;9(6):e98618. doi: 10.1371/journal.pone.0098618 (PMC4051634; doi:10.1371/journal.pone.0098618)
Supplement: File S1 — Contains sample pdb files used in our analyses; each contains the barnase/barstar complex with a specific random placement of crowders of varying radii at 30% crowding density. Also included are files specifying, for each pdb file, the radii of each atom and model crowder. (TAR) [file pone.0098618.s005.tar › vary30percent_pdb/crowders_radii-12.siz]

aaaaaannnrrrrrrrr
  HN2      1.0000
 R185      1.8500
 HCT1      1.0000
  HN1      1.0000
  R15      1.5000
  NCT      1.5000
 OCT1      1.4000
 OCT2      1.4000
  HT1      1.0000
  HA1      0.0000
  CNT      1.7000
 HCT2      1.0000
 HT2G      0.0000
  NXT      1.5000
  OT1      1.4000
  CAY      2.0000
   OY      1.4000
  R18      1.8000
 HT2B      0.0000
  R20      2.0000
  R05      0.5000
 R195      1.9500
   CY      1.7000
 HTB3      0.0000
  HT2      1.0000
  R14      1.4000
  CTB      2.0000
  CAT      2.0000
  R19      1.9000
 HTB2      0.0000
  R00      0.0000
  R10      1.0000
   NT      1.5000
  HT3      1.0000
  R17      1.7000
 HT2A      0.0000
  HA2      0.0000
 R135      1.3500
 HT2C      0.0000
  OT2      1.4000
  ONT      1.4000
  CT2      2.0000
 HTB1      0.0000
  HNT      1.0000
  HY3      0.0000
  HY1      0.0000
  HY2      0.0000
  OXT      1.4000
   N7 QSI  1.5000
  CYZ CYZ  5.2248
  BOO BOO  6.5608
   C6 TSA  1.7000
  AFY AFY  6.8563
  CJL CJL  5.4623
  CAI CAI  5.3906
  BNV BNV  9.5546
  CFM CFM  5.0644
  BYC BYC  5.9106
  ADP ADP  5.6181
  BXK BXK  11.7749
  BQR BQR  7.0854
  BYW BYW  5.0892
   HA HYD  0.0000
    N PHE  1.5000
  DLN DLN  5.4545
  CVA CVA  8.0295
  BMB BMB  7.8405
  HB1 AS1  0.0000
  DOF DOF  5.5966
  CNK CNK  7.9091
  BRS BRS  8.4920
   CD PRO  2.0000
  BRB BRB  6.8202
  BMD BMD  6.3453
  H2' QSI  1.0000
  BPY BPY  6.2491
    C PHE  1.7000
 H31B XK2  0.0000
  BND BND  6.2793
   C3 XK2  2.0000
  AVY AVY  5.2534
   HN SEP  1.0000
  CIB CIB  6.8672
  CUC CUC  6.3777
  BUR BUR  6.8556
  ASS ASS  7.2166
  CCK CCK  5.3466
  BGX BGX  10.2183
  BHT BHT  9.3447
  CBF CBF  7.2883
  C3' QSI  2.0000
  ATX ATX  5.4813
  H79 XK2  1.0000
  CQS CQS  8.4370
  AHY AHY  6.3769
  CHG CHG  5.0614
  APV APV  10.6262
  DMZ DMZ  5.2981
  BSX BSX  9.7906
  DCL DCL  5.0305
  AEM AEM  6.1518
  CDF CDF  5.2695
  AGD AGD  9.7679
  HD1 HSD  1.0000
  AXE AXE  6.4634
  BJS BJS  7.8165
  DID DID  6.0030
  CEF CEF  6.1174
  AGN AGN  5.8434
  CYR CYR  10.4353
  AMK AMK  5.7290
  CTQ CTQ  7.4649
  BBB BBB  6.6548
  AFT AFT  11.9973
  CDJ CDJ  6.6004
  ATE ATE  5.5566
  CD2 HSE  1.7000
  BNU BNU  6.0438
  BZF BZF  6.5880
  BMN BMN  7.3794
  DDD DDD  5.1482
  CWH CWH  5.2051
  CRV CRV  8.6998
   CG ASP  1.7000
  DOS DOS  5.1151
    C CYS  1.7000
  DSF DSF  7.2733
  AFH AFH  9.8718
  ARD ARD  8.5852
    C TRP  1.7000
  DRJ DRJ  5.6184
  CYT CYT  8.2520
  COE COE  14.1838
  BIG BIG  5.1994
  AFI AFI  7.1968
  ASF ASF  5.2039
  BHY BHY  19.2331
  CUK CUK  6.0223
  DJX DJX  6.0808
  CAM CAM  5.3817
  CTG CTG  6.0478
  DDU DDU  7.9186
  CYG CYG  5.6201
  HE1 GL1  1.0000
  ASX ASX  6.6525
  CKI CKI  5.8007
  HB2 AS2  0.0000
  DLE DLE  6.4535
  BTK BTK  7.4165
  CHS CHS  5.0092
  BUI BUI  5.3383
  HE2 TYR  1.0000
  DKN DKN  5.8434
  BTO BTO  8.1943
  BSK BSK  10.3461
  ARI ARI  5.4619
   HA GLU  0.0000
  BYQ BYQ  7.1550
  H22 XK2  1.0000
  HE3 TRP  1.0000
  COK COK  16.6028
  AKW AKW  7.5817
  ALU ALU  6.9023
  DMY DMY  6.9765
  BXB BXB  5.4494
  OD1 AS2  1.4000
  CKY CKY  6.4980
  BIS BIS  8.5023
  DQZ DQZ  5.9215
  CDR CDR  6.1682
  DHT DHT  6.1652
  CCD CCD  5.6428
  BWU BWU  8.4998
  CXI CXI  6.2734
  BYD BYD  7.9665
  CGG CGG  5.3441
   CB GLN  2.0000
  CE1 TYR  1.7000
  AGT AGT  9.2556
  ADW ADW  8.7651
  HG2 QSI  0.0000
  DKF DKF  7.4968
   C1 XK2  1.7000
    O ASN  1.4000
  AOB AOB  9.3568
  DOL DOL  5.2861
  DGP DGP  6.9084
  CZI CZI  6.8907
  CPN CPN  9.0188
  CZN CZN  7.6937
  AEU AEU  7.8938
  C18 TSA  1.7000
  ANX ANX  6.1096
  CMF CMF  5.0732
  BRP BRP  5.7003
  BIE BIE  7.0512
   CD QSI  1.7000
  CRM CRM  6.5972
  AIS AIS  5.0241
  AWN AWN  5.0251
   H5 TSA  1.0000
  BBQ BBQ  7.3275
  BLK BLK  5.8106
  ALD ALD  7.7718
  CSM CSM  5.6935
  BZP BZP  5.6408
  DIG DIG  5.7517
  AIY AIY  5.1370
  ACD ACD  10.0197
  CLZ CLZ  5.7801
  CZL CZL  7.4580
  DIE DIE  5.1335
  BKH BKH  5.7313
  AMP AMP  8.7987
  AOY AOY  5.5522
  CXG CXG  6.5145
  COF COF  18.1841
  BFH BFH  11.1734
  DBX DBX  6.9888
  BBH BBH  5.1044
  BSE BSE  10.1672
  AKF AKF  8.1687
  CGC CGC  9.5263
   CB CYS  2.0000
  DEK DEK  8.6526
  DHC DHC  5.0491
  BHM BHM  7.3242
  APS APS  8.8114
   C4 QSI  1.7000
   CZ PHE  1.7000
  O3' QSI  1.4000
  CKS CKS  5.7039
    N HIS  1.5000
  CXT CXT  7.6569
  CFO CFO  6.1010
  CFH CFH  5.8807
  AIR AIR  7.7809
  HB2 SER  0.0000
  CRA CRA  5.0727
  O2S QSI  1.4000
  APX APX  6.8321
  BEU BEU  16.1246
  ACY ACY  7.2355
  DRO DRO  6.4990
  H37 XK2  1.0000
  CKZ CKZ  5.4015
    O VAL  1.4000
  DEA DEA  5.0619
  BOE BOE  10.6920
  CWD CWD  9.2594
  CEO CEO  5.0145
  CTD CTD  10.9638
  DFN DFN  5.4058
  ACC ACC  9.1714
  HE1 HSC  1.0000
   CA ALA  2.0000
  DAP DAP  7.2759
  AQI AQI  5.6198
   H1 OH2  1.0000
  CJG CJG  5.7425
  AYX AYX  6.3413
  BJB BJB  9.8816
  CSX CSX  7.7719
   CD GLN  1.7000
  AGJ AGJ  5.5333
  CDL CDL  6.5225
  CXN CXN  9.7663
  BVO BVO  5.0399
  AEF AEF  7.3708
    H ARG  1.0000
  AXT AXT  6.6147
  AQC AQC  5.7205
    N AS2  1.5000
  BEZ BEZ  7.3819
  CRN CRN  8.9083
  BWJ BWJ  8.6917
  AES AES  6.0848
  BXV BXV  6.1970
  AEI AEI  8.5187
  APQ APQ  5.8337
  OE1 GLU  1.4000
  H34 XK2  1.0000
  DEF DEF  7.4225
  DAT DAT  5.9729
  CBI CBI  5.8415
  HE1 TRP  1.0000
  CTC CTC  9.4976
  DIO DIO  6.3832
  CXE CXE  7.0308
  CQL CQL  8.2355
  BNE BNE  6.2850
  CVL CVL  9.7517
  CLE CLE  7.0626
    N HSD  1.5000
   CB PRO  2.0000
  DGS DGS  5.4579
  CHU CHU  6.4860
  BOQ BOQ  10.3848
  HG2 ARG  0.0000
  CEI CEI  6.4552
  HB2 PHE  0.0000
  DQF DQF  6.2575
  CTI CTI  5.7829
  CMQ CMQ  5.3084
  BKV BKV  8.1230
  AVF AVF  9.1177
  DES DES  5.2099
  CGQ CGQ  5.1859
  BIU BIU  10.8501
    O HSD  1.4000
  BBM BBM  5.0805
  CVQ CVQ  6.3387
  AQP AQP  5.5630
  AOD AOD  8.6823
 HG13 VAL  0.0000
    H MET  1.0000
  H12 TSA  1.0000
  BUC BUC  6.7183
  AVW AVW  5.5500
   HA LYS  0.0000
  CWY CWY  9.5709
  BDX BDX  5.2906
  ARC ARC  7.1896
  C5' QSI  2.0000
  ASG ASG  9.8272
  AMB AMB  5.3759
   CG TYR  1.7000
  C33 XK2  1.7000
   CA SER  2.0000
  BLE BLE  8.9441
  BZM BZM  6.4304
  HB1 ARG  0.0000
  AYL AYL  5.4735
  C28 XK2  1.7000
  BCS BCS  6.3883
  BNF BNF  9.2946
  BHI BHI  5.8831
  BBZ BBZ  7.7409
  BFJ BFJ  7.5091
  AZI AZI  5.9974
  AKD AKD  5.5639
  CSV CSV  6.2218
  HB1 AS2  0.0000
  CCQ CCQ  6.6895
  AUD AUD  5.3208
  BNM BNM  7.2097
  ALI ALI  6.4523
  OD1 ASN  1.4000
  C67 XK2  1.7000
  C72 XK2  1.7000
  DNR DNR  6.3156
  CBE CBE  6.1127
  CLO CLO  6.7048
  BJT BJT  9.8090
  ABM ABM  10.4921
  CNH CNH  6.2270
  C1' QSI  2.0000
  AHX AHX  10.0712
  DMG DMG  8.1591
  ACO ACO  9.3660
   HN ALA  1.0000
  CBM CBM  6.5942
   HN HYD  1.0000
  CGZ CGZ  6.9713
  BSC BSC  7.9403
  HG1 MET  0.0000
  DFF DFF  9.7924
  BSU BSU  5.4547
  BKI BKI  8.7985
  BCZ BCZ  5.1527
  AGV AGV  8.7571
  AKJ AKJ  7.5857
  CBX CBX  8.7000
 HE21 GLN  1.0000
   HG CYS  1.0000
  AUZ AUZ  5.0546
  AYT AYT  5.4706
  BQV BQV  5.3590
  AIC AIC  6.1611
   OC VDW  0.0000
  BVX BVX  5.6662
  HB1 LEU  0.0000
  DGK DGK  7.7897
  N10 QSI  1.5000
  AYZ AYZ  6.1437
  BRF BRF  5.8699
  BPT BPT  6.4491
  CHZ CHZ  5.5240
  BKC BKC  6.9257
  BJI BJI  6.7082
  BCG BCG  7.2918
  H35 XK2  1.0000
  BLX BLX  6.6774
  BYU BYU  8.2982
  CHB CHB  5.2565
  BPZ BPZ  5.6999
   HA HSE  0.0000
  BJL BJL  5.3650
  AGS AGS  6.5696
   CD GLU  1.7000
  DNU DNU  6.9647
  AGF AGF  11.7149
   CB HIS  2.0000
  CND CND  5.0448
  ARS ARS  5.7670
  CTV CTV  6.0603
  DRM DRM  5.5367
 H2'' QSI  0.0000
  AWX AWX  5.1415
  AJL AJL  9.1196
  OH2 HOH  1.4000
  CHV CHV  5.7610
  DLY DLY  7.8119
  DGU DGU  7.6003
  CD2 LEU  2.0000
  BGF BGF  6.4733
  BLI BLI  8.1126
  DGB DGB  5.1849
 HD22 LEU  0.0000
  DCX DCX  5.1767
  CZF CZF  7.1655
  CTY CTY  5.2909
    O THR  1.4000
  CHN CHN  5.4586
  DIW DIW  5.2669
  AKV AKV  8.2178
  AEJ AEJ  5.9209
  DMA DMA  7.7911
  ARR ARR  6.8508
  HD3 ILE  0.0000
  CDM CDM  6.7425
  ACI ACI  5.4289
  H71 XK2  1.0000
  DAI DAI  8.2244
  AMI AMI  6.6084
  CD1 PHE  1.7000
  CKB CKB  5.0443
  BLQ BLQ  6.1690
  AOP AOP  8.4042
  AWC AWC  5.7079
  DLP DLP  5.3158
  DEZ DEZ  5.0979
  DCC DCC  5.2861
  AZL AZL  7.2843
  AHP AHP  5.3476
  DRL DRL  5.0246
  CSU CSU  5.6665
  AYW AYW  5.0791
   CG LYS  2.0000
  CGP CGP  5.3219
  DAH DAH  6.4771
  ANI ANI  6.6604
  DNX DNX  5.3436
  BGD BGD  16.9815
  CSB CSB  7.1297
  ATL ATL  8.4727
  DDC DDC  5.2908
  CLF CLF  5.9547
  AOO AOO  6.0157
  CGR CGR  5.1082
  AXM AXM  5.9836
   CG HIS  1.7000
  CHE CHE  5.2613
  CIC CIC  6.9627
   O7 TSA  1.4000
  DEM DEM  6.3163
  BCM BCM  6.2409
 HD22 ASN  1.0000
  ATV ATV  5.4618
    C LYS  1.7000
  BGA BGA  15.9265
  CHA CHA  5.1237
  CGE CGE  5.4026
  AGC AGC  7.1314
  DMJ DMJ  5.0388
   HB ILE  0.0000
  CEU CEU  7.3035
  CUT CUT  6.7963
  BKA BKA  5.2970
  BWL BWL  5.4778
  CVT CVT  5.5862
  BCY BCY  6.1430
  AVB AVB  5.8006
 HG22 ILE  0.0000
  CWL CWL  8.1655
  CDI CDI  5.4785
  BJX BJX  9.2570
  CEQ CEQ  6.3242
  AVZ AVZ  6.0518
  BVW BVW  5.7793
  AHM AHM  5.2450
  HB2 ARG  0.0000
  BPQ BPQ  5.7361
  BWY BWY  5.4164
  BON BON  7.6288
  ABT ABT  11.3587
  C20 XK2  1.7000
  CQC CQC  8.9835
  ANY ANY  9.1165
  BKT BKT  5.6074
  AXA AXA  5.6778
  DLO DLO  6.0672
  BDA BDA  6.0777
  BCX BCX  5.5124
  BMS BMS  5.3594
  COG COG  18.2937
  BCL BCL  5.6907
  AOA AOA  7.4898
  CVS CVS  5.0730
   CZ ARG  1.7000
  AIX AIX  10.7204
  DEW DEW  5.8483
  CUD CUD  6.3234
  BOH BOH  9.1298
  ASY ASY  6.0437
  CJO CJO  7.7959
  DRN DRN  7.4415
  CZB CZB  7.1867
  BHW BHW  8.2231
  DPY DPY  5.5586
  DEG DEG  7.3165
  CBO CBO  8.8221
  CLA CLA  5.1239
    H ILE  1.0000
  CCJ CCJ  6.8753
  AUR AUR  6.2562
    N ALA  1.5000
  CKT CKT  7.1346
  DED DED  8.2057
  BOV BOV  6.2124
  BOM BOM  5.1158
  DNF DNF  5.1337
  CJW CJW  6.2917
  BAQ BAQ  6.0269
  O15 TSA  1.4000
  NE2 HSD  1.5000
  OE2 GL1  1.4000
  CMM CMM  5.9309
   CB TRP  2.0000
  BMQ BMQ  5.2265
  AUU AUU  6.7241
  ANO ANO  6.8044
  HE1 HIS  1.0000
  AFQ AFQ  5.7959
  AMT AMT  7.6857
   CD GL1  1.7000
  CBY CBY  8.5827
  ALG ALG  6.5241
 HG21 VAL  0.0000
  AOQ AOQ  5.3463
  OE1 QSI  1.4000
  HG2 MET  0.0000
  HB2 HSE  0.0000
  BTF BTF  12.4866
  BST BST  5.8246
  AFF AFF  7.1159
   HN CYS  1.0000
    H ASP  1.0000
  AIW AIW  12.9994
  DBA DBA  7.3895
  CQA CQA  9.0119
  CHX CHX  5.5777
    O GL1  1.4000
  CEG CEG  6.1421
  CMB CMB  5.4867
  AML AML  5.7205
  AMX AMX  5.5174
  DFB DFB  5.8755
  NE2 GLN  1.5000
  BVQ BVQ  8.6490
  BMI BMI  6.8706
  BJM BJM  10.3955
  CLL CLL  8.0158
  DFX DFX  6.5520
  CFR CFR  6.3184
  ADV ADV  21.0312
  BVF BVF  5.5695
  ASN ASN  7.1395
  HD1 HSC  1.0000
    N TRP  1.5000
  ABG ABG  11.5623
  BRQ BRQ  10.1740
  CWM CWM  9.7984
  BMY BMY  7.5010
    C ASP  1.7000
  DOV DOV  5.3161
  BLD BLD  7.8743
  AAJ AAJ  20.2718
  CE1 HSE  1.7000
  BUX BUX  5.5708
  BHF BHF  10.1906
   HN TRP  1.0000
  AUB AUB  6.0786
  CMW CMW  5.1914
  BBY BBY  7.8072
  AZM AZM  5.5471
  ACR ACR  7.8314
  AXR AXR  7.4218
  CMK CMK  5.4572
  DPP DPP  5.7926
  BXW BXW  5.5385
  ABP ABP  5.7069
  BLF BLF  5.0837
  AIQ AIQ  8.0381
  AYA AYA  5.5483
  DKJ DKJ  6.6833
  CFL CFL  7.6897
  CQO CQO  10.0550
  DIQ DIQ  6.2236
  BXO BXO  5.8694
  CMN CMN  5.4155
  DOK DOK  5.0298
  DJT DJT  6.1443
  CCA CCA  5.0561
  AJA AJA  12.8118
  DFH DFH  7.7300
  BUQ BUQ  5.4319
  HG1 ARG  0.0000
  BVP BVP  7.8785
  CEC CEC  6.2727
  DNM DNM  5.8892
  DER DER  5.0952
  CIH CIH  5.0723
  HE2 MET  0.0000
  NE2 HIS  1.5000
  CJQ CJQ  5.1275
  ACN ACN  5.5595
   CG PHE  1.7000
 H31A XK2  0.0000
  BUK BUK  6.1443
  H25 TSA  1.0000
  DAY DAY  8.3928
  DBK DBK  6.8962
  BRO BRO  7.3049
  BNP BNP  7.4403
  AWL AWL  7.1717
  BZH BZH  6.8589
  CCN CCN  6.8102
  DEO DEO  5.4243
  BNR BNR  6.9725
  DNP DNP  8.7079
   HE GLU  1.0000
  AXS AXS  6.6489
  AFJ AFJ  6.8620
  CIF CIF  5.4572
  CCM CCM  6.1515
  AIN AIN  7.8592
  CQJ CQJ  13.1911
  BLH BLH  7.9384
  DQY DQY  7.1443
  BDE BDE  5.6163
  AEX AEX  7.2329
   CB MET  2.0000
  DQG DQG  5.9845
  DKY DKY  5.8260
  ALM ALM  11.1930
   H1 TIP  1.0000
  CRJ CRJ  5.6178
  BJE BJE  5.2177
  CMV CMV  6.5238
  BXE BXE  6.9008
  BAP BAP  5.8404
  ANZ ANZ  8.8667
  AJO AJO  5.2127
  DCN DCN  5.6202
  DQK DQK  5.6020
  BMJ BMJ  5.8902
  AXK AXK  6.7054
  CJN CJN  5.4194
  BXI BXI  6.9332
  BGT BGT  18.1970
 HG12 ILE  0.0000
  DJD DJD  5.4500
  AKY AKY  8.8447
  BGZ BGZ  5.2577
  AZY AZY  6.4584
  AVH AVH  12.7212
  ARQ ARQ  5.7702
  ADU ADU  11.6140
  CRC CRC  6.8049
  ARW ARW  8.7077
  AQO AQO  6.5968
  AVV AVV  8.2985
  OE1 GL2  1.4000
  BWE BWE  6.4960
  COY COY  6.8625
  AFK AFK  5.5980
  APT APT  7.5212
  CUW CUW  11.4620
  CLR CLR  5.2610
  BGK BGK  12.0614
  BDY BDY  5.6783
  AOC AOC  8.3714
   CG GL2  2.0000
   CA MET  2.0000
  CRI CRI  10.1837
  BHP BHP  9.0926
  DDH DDH  5.2131
  AQW AQW  5.2031
  H65 XK2  1.0000
  DAF DAF  5.0306
  AEL AEL  7.2878
  CUO CUO  8.0430
  CXM CXM  11.3068
  CCT CCT  6.0285
  AXF AXF  8.0619
  AGE AGE  10.5064
  CRH CRH  19.3723
  BCE BCE  5.8815
  DLR DLR  5.3027
  DDQ DDQ  5.3549
  BFX BFX  5.2255
  DPV DPV  5.4107
  BHD BHD  8.2774
  CD2 HSC  1.7000
    N GL1  1.5000
   CA ARG  2.0000
  APM APM  7.5126
  BAO BAO  7.4112
  AEA AEA  8.8657
  HB1 PHE  0.0000
  C66 XK2  1.7000
  CBU CBU  5.4473
  ACW ACW  14.0274
  CEP CEP  6.1819
  BLS BLS  5.3708
  AXB AXB  5.1466
  ASE ASE  9.4479
  DIJ DIJ  6.6790
  DFC DFC  5.8292
  HG1 GLN  0.0000
  CJV CJV  6.1907
  CUJ CUJ  6.4446
  DSC DSC  5.3996
  DCP DCP  8.6030
  AQK AQK  6.5442
  DIT DIT  9.8547
  ND1 HSE  1.5000
  AZQ AZQ  5.5689
  BEV BEV  9.8135
    C MET  1.7000
  AVP AVP  5.3800
  ANE ANE  5.0715
   H3 XK2  0.0000
  AOW AOW  5.0980
  CQN CQN  7.7621
  AEP AEP  13.3132
  H3' QSI  1.0000
  DNK DNK  5.1279
  ATJ ATJ  5.8463
  O2' QSI  1.4000
   SD MET  1.8500
  DBJ DBJ  7.4620
  ARP ARP  5.0044
  ABH ABH  7.4327
  DMP DMP  7.0305
  DJJ DJJ  7.5800
  HB1 ASN  0.0000
  CUN CUN  6.9067
  AYU AYU  5.7168
  ABO ABO  18.3787
   CA CYS  2.0000
  DGF DGF  5.1541
  BFI BFI  18.0607
  AZJ AZJ  5.8558
  BJZ BJZ  14.5055
  CIX CIX  5.3437
  BFV BFV  12.0302
  ATH ATH  7.3335
  BAH BAH  7.6559
  BFS BFS  16.0225
  AGY AGY  5.9139
  BKW BKW  5.7255
    C GL2  1.7000
  BSD BSD  5.3321
  BVK BVK  5.6465
  AMF AMF  5.7138
  AKA AKA  7.3022
    O PHE  1.4000
 H61A XK2  0.0000
  AIB AIB  5.4734
  HE1 GL2  1.0000
  BEC BEC  5.4715
  AXD AXD  10.5633
  AOZ AOZ  8.4423
  AOE AOE  6.0070
  CPZ CPZ  5.7504
  AGX AGX  5.0725
   CG HSE  1.7000
  DKK DKK  6.1022
  AKB AKB  7.1469
  CKO CKO  6.3624
   N7 XK2  1.5000
  DJW DJW  5.2786
  CMX CMX  5.7712
  CRL CRL  18.9659
  BXY BXY  5.6903
  BNL BNL  5.0922
  BAK BAK  5.2731
  ACJ ACJ  16.1800
  BEG BEG  5.4976
    H SEP  1.0000
  CFJ CFJ  5.6733
  HB2 AS1  0.0000
   SG CYS  1.8500
  HD2 ILE  0.0000
  BZL BZL  5.0807
  ARH ARH  5.9817
  CMR CMR  5.0832
    O HSE  1.4000
  CD1 LEU  2.0000
  CCW CCW  5.3831
  BSA BSA  5.1756
  CXV CXV  7.3799
  CGM CGM  6.9438
  DLW DLW  5.0274
  BRL BRL  7.2838
  BNN BNN  5.2130
  CXQ CXQ  8.7900
  BVG BVG  6.4499
  CE2 TRP  1.7000
  CRZ CRZ  7.3810
  HB1 QSI  0.0000
  BFR BFR  16.0461
  DKS DKS  5.7648
  APN APN  6.0317
  HB2 CYS  0.0000
  CDW CDW  6.0157
  AZK AZK  5.7467
  BBP BBP  5.1544
  ARX ARX  7.9757
  AOI AOI  9.4344
  BJV BJV  9.7572
  BBC BBC  6.0164
  CWR CWR  9.7626
   CG GLU  2.0000
  COH COH  6.7280
  AHZ AHZ  6.5087
  DIY DIY  5.7612
  CZD CZD  5.9036
  AKH AKH  6.8266
  ADO ADO  8.6922
  DMS DMS  6.0175
  BMK BMK  8.5599
  H63 XK2  1.0000
  DHF DHF  6.5618
  ACU ACU  5.6827
  CPU CPU  6.5513
  CBS CBS  5.8360
 HE22 GLN  1.0000
  ADQ ADQ  5.9371
  ARK ARK  6.9421
   O4 XK2  1.4000
  BXQ BXQ  5.2208
  CLQ CLQ  6.7587
  CSG CSG  7.5185
  BZU BZU  5.9734
  CUQ CUQ  6.8682
  CSZ CSZ  5.2472
  DHL DHL  6.6795
  CVV CVV  5.7716
   HN TYR  1.0000
  AUN AUN  5.2049
  CYD CYD  5.9962
  CUH CUH  7.9671
  DFO DFO  5.5174
  CHC CHC  6.2122
  AMY AMY  5.6052
  BYM BYM  5.5513
  DPF DPF  5.3513
  DLZ DLZ  5.9743
  DHH DHH  5.7902
  AIF AIF  10.5845
  ABZ ABZ  7.5596
  CPE CPE  11.3847
  CNX CNX  9.8017
  CHJ CHJ  5.0200
  APC APC  7.6259
  BJJ BJJ  6.0876
  BQN BQN  11.1105
  CRK CRK  11.5604
  BSO BSO  5.3331
  DCB DCB  5.2783
  BSB BSB  7.8365
    C HSD  1.7000
   HA ARG  0.0000
  AYQ AYQ  6.6252
  CYS CYS  5.1618
  DQI DQI  5.0295
  AIZ AIZ  7.2538
  BBN BBN  6.9051
  DGX DGX  6.1194
  DLT DLT  6.5496
  CQK CQK  7.8038
  CRX CRX  13.0048
  AMM AMM  5.0908
  DQN DQN  5.4676
  AVM AVM  6.4892
  CRW CRW  8.4609
 HD12 ILE  0.0000
  ATC ATC  9.8492
  CET CET  5.1455
  DHM DHM  5.7988
  BDL BDL  5.4982
   CB GL1  2.0000
  ATR ATR  8.1226
  C19 TSA  1.7000
  AYB AYB  6.8881
  DOM DOM  6.3082
  DIZ DIZ  6.0350
  AAE AAE  16.0116
  OE1 GLN  1.4000
  AUJ AUJ  5.8323
  BUH BUH  6.9962
  AUX AUX  5.2148
  DNY DNY  5.2516
  H21 TSA  1.0000
  AWD AWD  5.5384
  CYI CYI  9.8702
  CBQ CBQ  5.8504
  AKO AKO  7.3156
  BLR BLR  8.5853
  DLQ DLQ  5.8738
  BSR BSR  7.5572
  BSG BSG  5.2883
   HN ASP  1.0000
 H3'' QSI  0.0000
  DJF DJF  7.0990
  CFZ CFZ  5.5609
  BMG BMG  12.6085
  CFU CFU  5.2985
  ATI ATI  6.1193
  DMN DMN  5.1192
 HG21 ILE  0.0000
   HA ILE  0.0000
   CB HSE  2.0000
  CUX CUX  5.3667
  BCW BCW  5.0104
  BHE BHE  13.6233
  BDC BDC  7.7013
  AFB AFB  5.7114
  BFQ BFQ  7.0575
  BXS BXS  6.2013
  ANW ANW  5.2328
    O CYS  1.4000
  DKT DKT  5.4193
  AQZ AQZ  6.2462
  AMU AMU  9.9952
   C6 XK2  2.0000
  BSW BSW  6.3557
  BMZ BMZ  6.0078
  BWB BWB  5.5447
 HD21 LEU  0.0000
  AHE AHE  8.1702
  ADM ADM  11.3870
    O ASP  1.4000
  AJU AJU  5.1247
  DCW DCW  5.0230
  AQU AQU  7.5101
  DHV DHV  7.4765
  CAS CAS  6.3265
  BOR BOR  7.7442
   N3 QSI  1.5000
  BHC BHC  8.0685
  CFI CFI  7.3368
  ACX ACX  7.4016
  OD2 AS1  1.4000
    H GL2  1.0000
  HB1 GLN  0.0000
  DFU DFU  8.2421
  CKX CKX  5.7478
  CFD CFD  5.5455
  CNI CNI  13.8255
  AQX AQX  5.3389
  DRS DRS  5.4757
  BFP BFP  6.3477
  DKV DKV  6.2710
  CFW CFW  5.4907
    C GL1  1.7000
  COQ COQ  18.2451
  AQF AQF  5.4563
  AVG AVG  7.7041
  C2' QSI  2.0000
 HD13 LEU  0.0000
  AGP AGP  12.6351
  CHO CHO  5.7589
   HB VAL  0.0000
  CSP CSP  10.6287
  CFS CFS  5.9621
  CJS CJS  6.8277
  CAN CAN  5.5322
  AXC AXC  5.0530
   HA VAL  0.0000
  DCA DCA  5.2011
  DBD DBD  5.0277
  AHT AHT  9.5695
  BAN BAN  7.4193
  BCT BCT  6.4472
  BID BID  6.2766
  AQB AQB  5.0681
  BYS BYS  7.3271
  DJB DJB  5.0015
  CVJ CVJ  5.9210
  AOR AOR  5.0647
  CBD CBD  5.0226
  DPB DPB  6.0870
  AUS AUS  5.6459
  ADR ADR  12.9069
  DKO DKO  7.9626
  AHD AHD  5.2081
  CTX CTX  8.1531
  DBR DBR  6.9998
  CKP CKP  5.5500
  ABD ABD  18.9513
  ALE ALE  8.5533
  DCS DCS  5.7178
  CZK CZK  6.1761
  AZH AZH  6.8804
  BHB BHB  7.6166
  BZE BZE  7.0487
  BIM BIM  7.0665
  AAU AAU  7.9327
  CAX CAX  5.6923
  CCG CCG  12.6660
    O QSI  1.4000
  ASK ASK  5.2323
  BOL BOL  5.8431
  BSQ BSQ  9.1330
  CVP CVP  15.1704
  BCK BCK  5.2779
  ARF ARF  5.1869
  CE2 TYR  1.7000
  BRE BRE  5.3376
  H25 XK2  1.0000
  CSI CSI  8.6675
  DIV DIV  5.4245
   CA HYD  2.0000
   NH VDW  0.0000
  C22 XK2  1.7000
  ALF ALF  5.4572
  AKU AKU  7.7384
  DDJ DDJ  7.4659
  H11 TSA  1.0000
  DBL DBL  10.0866
  DKQ DKQ  5.1602
  CVK CVK  5.6634
  BIJ BIJ  7.6972
  CPG CPG  9.7814
   HA CYS  0.0000
  BZY BZY  5.2279
  BMV BMV  6.4015
  BBT BBT  5.0913
  DAJ DAJ  5.4972
  BLG BLG  9.8964
    H TRP  1.0000
  COW COW  24.6913
  BOC BOC  9.7865
  AID AID  5.9684
  AHI AHI  9.1883
  CVI CVI  9.2091
   HN GLU  1.0000
  CRQ CRQ  9.9286
  DCQ DCQ  5.5546
  C70 XK2  1.7000
  AQL AQL  7.2449
   SG HYD  1.8500
  DLV DLV  5.7622
  CTT CTT  5.1462
  BQO BQO  5.4433
    N GLN  1.5000
   CA PRO  2.0000
  CFG CFG  5.3903
  BXX BXX  6.4302
  DEI DEI  9.9887
  DQC DQC  5.1294
   H6 XK2  0.0000
  BGV BGV  16.6503
  AMN AMN  5.4986
  COT COT  17.3776
  AYO AYO  5.0985
  HB2 ALA  0.0000
  CZX CZX  7.0184
  AFL AFL  5.4982
  DCJ DCJ  5.4371
  CQE CQE  19.1915
  BUD BUD  5.1993
  AFS AFS  7.5913
  AYH AYH  5.6819
  DCU DCU  5.1816
   N2 XK2  1.5000
  TWE TWE  20.0000
   CG LEU  2.0000
  AFA AFA  9.7624
  ATN ATN  9.5932
  AQV AQV  8.2584
   CB LYS  2.0000
  CZ2 TRP  1.7000
  BOU BOU  8.4164
  DGT DGT  5.0518
  AAG AAG  10.1654
  CID CID  8.0569
  DQE DQE  5.3128
  BQK BQK  7.4242
  ARO ARO  5.3017
  ANH ANH  5.7325
  CKU CKU  5.7309
  AOK AOK  10.3828
  CEH CEH  5.4119
  DME DME  5.2278
  DGN DGN  7.4143
  DLD DLD  5.0766
  BIA BIA  11.1879
  ASH ASH  5.1363
  CDT CDT  5.1393
  AMJ AMJ  5.5052
  CBB CBB  9.9406
  BUZ BUZ  5.6731
  BOD BOD  6.0939
  HD1 HSE  1.0000
  AWB AWB  5.7023
  ARE ARE  6.3106
  BMP BMP  7.6532
  CNC CNC  5.4404
  BZK BZK  8.1268
  BLO BLO  5.9343
  BAR BAR  6.1384
  AJQ AJQ  7.3758
  HB1 TRP  0.0000
  BQM BQM  7.0416
  BEN BEN  5.6119
  BGP BGP  9.2796
  DFD DFD  5.9267
  HT2 QSI  1.0000
  CEX CEX  5.5386
  CGD CGD  7.6272
  BTA BTA  5.8718
    N ASP  1.5000
  DFA DFA  7.5614
  CVN CVN  7.7099
   CG GLN  2.0000
  CPH CPH  8.2359
  ABJ ABJ  7.4617
  AGB AGB  13.1124
  CGJ CGJ  5.1469
  AFV AFV  6.4458
  CNB CNB  5.8502
  HG2 GLN  0.0000
  AWZ AWZ  5.7579
  BZC BZC  6.6054
  BFE BFE  11.0074
  CG2 THR  2.0000
  CTK CTK  5.2064
  CTJ CTJ  11.5892
  BXP BXP  5.0078
  BTL BTL  7.2522
  AJH AJH  8.1243
  BCH BCH  6.9753
  CBG CBG  7.0673
  ASB ASB  8.6607
  BLW BLW  5.5730
  COC COC  7.4292
  BUV BUV  7.2031
  BBF BBF  5.7227
  O1S QSI  1.4000
  DLX DLX  5.2992
  ACF ACF  6.3554
  BZJ BZJ  5.8413
  AZU AZU  7.1515
  COP COP  14.6837
   CG PRO  2.0000
  BHO BHO  13.0419
  CGW CGW  5.2433
  BZB BZB  6.6492
   HA SER  0.0000
  BPK BPK  6.2372
  BVL BVL  6.9098
    C SEP  1.7000
  CMI CMI  5.5765
  BUP BUP  7.0793
  ALO ALO  5.1390
    H LEU  1.0000
  CXU CXU  5.6981
  BDO BDO  5.6493
    N AS1  1.5000
  DOQ DOQ  5.5113
  ATQ ATQ  5.0138
   CA HSE  2.0000
  DRT DRT  5.4578
  DPX DPX  5.3375
  AXN AXN  5.3888
  AEG AEG  7.4628
  CYX CYX  5.1488
  BHA BHA  15.8122
  HB2 LEU  0.0000
  CQY CQY  8.5309
   HE GL1  1.0000
  CMP CMP  6.1405
  AGH AGH  5.7206
  DOG DOG  6.6015
  CDQ CDQ  5.5271
  BER BER  6.3888
  AHS AHS  8.5909
  AQE AQE  6.6874
    N ILE  1.5000
  BHQ BHQ  15.2242
   C2 QSI  1.7000
  CQX CQX  15.4654
  CEA CEA  7.0477
  DEY DEY  7.6140
  ACS ACS  14.4505
  ALK ALK  7.5685
  BBE BBE  6.0349
  CZP CZP  5.6204
  H64 XK2  1.0000
    N HSE  1.5000
  BGN BGN  11.0840
  BQH BQH  7.2484
  AKQ AKQ  5.6614
  AAX AAX  6.3031
  DHG DHG  8.0393
    O HSC  1.4000
  DJZ DJZ  6.2755
  CUA CUA  6.1926
  CRY CRY  7.1358
  BNS BNS  8.8284
  CKK CKK  5.3902
  BJG BJG  8.3469
  SPH NBN  1.5000
  COS COS  10.8550
  BZZ BZZ  5.9408
   HA HIS  0.0000
  DKZ DKZ  7.5649
  ACE ACE  5.4866
  BZA BZA  5.2382
  CNE CNE  6.0152
  HD1 AS1  1.0000
  CIS CIS  6.5245
  BZS BZS  6.5872
  DGQ DGQ  9.4023
   HD ASP  1.0000
  CSW CSW  14.5054
  BRH BRH  10.0948
  CGA CGA  5.5572
  BWO BWO  6.9123
  CLU CLU  5.0811
  CHR CHR  5.7361
  CLT CLT  5.8256
  DEV DEV  6.0656
  ATW ATW  5.5744
  APG APG  5.1408
  BIY BIY  8.0784
  AER AER  5.2132
  CLX CLX  5.7071
  DAC DAC  10.0554
  AHW AHW  9.5256
  DOW DOW  6.1487
  BZV BZV  6.2701
  HB2 GLN  0.0000
  HE2 GL2  1.0000
  DJM DJM  6.2906
  BME BME  10.6903
   HN GLY  1.0000
   HN LYS  1.0000
  BEI BEI  5.1376
  CSK CSK  14.1113
  BKJ BKJ  7.5938
  ALS ALS  6.1147
  BCD BCD  6.6513
  CES CES  5.1241
  CDO CDO  6.0403
  DPA DPA  5.3265
  DOE DOE  6.5989
  CHL CHL  5.8972
  BWM BWM  6.1324
  NE1 TRP  1.5000
  COL COL  7.8564
  CUR CUR  5.4134
    H HSE  1.0000
  BTV BTV  6.2246
   CB PHE  2.0000
  BVE BVE  7.2473
  DBV DBV  9.1253
  DDX DDX  9.5254
  ATT ATT  7.6459
  BQE BQE  9.9201
  AJD AJD  5.4019
  COZ COZ  19.4325
  CNN CNN  10.1335
  BIF BIF  11.1253
  DHO DHO  5.7026
  CPA CPA  8.9089
  CIP CIP  6.3404
  AOF AOF  5.2425
  ADS ADS  10.6748
  DGC DGC  5.3292
   H1 HOH  1.0000
  DAW DAW  5.9089
  BHR BHR  5.8454
  DMD DMD  6.8462
  DNT DNT  5.6940
  CGF CGF  6.9852
  CSJ CSJ  9.4443
  CLS CLS  8.5352
  HA1 GLY  0.0000
  CLK CLK  6.4419
  CRS CRS  10.4059
  AAS AAS  11.7588
   HA LEU  0.0000
  BQX BQX  5.8038
  HZ2 LYS  1.0000
    C ALA  1.7000
   O3 SEP  1.4000
  BYL BYL  7.4512
   CB SER  2.0000
  DMH DMH  6.2510
  CZO CZO  5.2463
  COI COI  13.4488
   HN SER  1.0000
  AND AND  6.3745
  DEE DEE  5.2936
  CLM CLM  5.8283
  AHN AHN  11.5767
   HE GL2  1.0000
  BDK BDK  5.7068
  OE1 GL1  1.4000
  HB2 QSI  0.0000
  ADT ADT  11.4803
  CUU CUU  9.9113
  CGB CGB  6.8989
  ACM ACM  14.5278
  HB2 HIS  0.0000
 HD21 ASN  1.0000
    O HOH  1.4000
  HD2 PHE  1.0000
  BKM BKM  8.6082
   HA ASN  0.0000
  DQL DQL  5.8150
  ASM ASM  7.4489
  DIN DIN  7.8554
   HG LEU  0.0000
  DQO DQO  6.1215
  CEZ CEZ  7.1879
  HB2 ASN  0.0000
  DHY DHY  5.0255
  BBS BBS  7.3397
  CML CML  5.9926
  AZP AZP  5.7997
  HE3 MET  0.0000
  BWZ BWZ  5.8568
  CGU CGU  6.8444
  BVJ BVJ  5.2789
   CA GL1  2.0000
  BEK BEK  6.3215
  DBF DBF  6.6383
  CWA CWA  5.7997
  CUP CUP  7.7065
  CTO CTO  6.7037
  BPE BPE  8.5655
  ANU ANU  10.2847
  AME AME  6.2583
 HG23 THR  0.0000
  DNG DNG  6.8826
  DCZ DCZ  7.5650
  CTM CTM  11.4780
  ADF ADF  13.4555
  DMW DMW  6.5030
  BBG BBG  5.2170
   HA GL1  0.0000
  CJY CJY  5.2336
  BJO BJO  11.4151
  CYA CYA  10.2507
  CLD CLD  7.1674
  AJP AJP  6.5642
  DQD DQD  5.2221
  CTR CTR  8.4701
  COX COX  7.8373
   HA PRO  0.0000
  BQB BQB  8.0406
  BDZ BDZ  5.3015
  CJR CJR  5.1301
  DFW DFW  7.6378
  DGA DGA  7.9148
  BOY BOY  5.3367
  AJF AJF  6.0552
  DOY DOY  5.2969
  ND1 HSD  1.5000
  BTZ BTZ  5.4480
  BTB BTB  7.1733
  CYE CYE  6.7039
  ABK ABK  15.3910
  BSP BSP  9.7370
  CMD CMD  5.2153
  AKL AKL  6.3504
 HG23 ILE  0.0000
  AHF AHF  9.4313
  DAU DAU  7.8953
  DPU DPU  5.0548
  BVR BVR  5.7426
  DEN DEN  6.1406
  AAP AAP  16.5247
  BKY BKY  8.9734
  BWA BWA  7.8107
    H GLU  1.0000
  DQM DQM  5.4165
  CHH CHH  5.8547
  BTT BTT  6.7600
  ABV ABV  17.5396
  ND2 ASN  1.5000
  BVN BVN  7.3809
  BMH BMH  6.8082
  BGO BGO  9.5940
   CG TRP  1.7000
  CD2 TRP  1.7000
  DCM DCM  5.4208
  AUM AUM  6.2063
  H14 TSA  1.0000
  DRF DRF  5.8500
    O ILE  1.4000
  AWW AWW  9.8580
  BMX BMX  6.4301
  AXX AXX  5.0650
   CB AS2  2.0000
  DKH DKH  6.2043
  NE2 HSC  1.5000
  BOZ BOZ  6.0379
  ANA ANA  5.9380
  CPF CPF  10.1047
  AWH AWH  8.7177
  AIV AIV  12.0631
  CFK CFK  6.0901
  O24 TSA  1.4000
  DHZ DHZ  5.0650
  AHC AHC  7.4878
    H HYD  1.0000
  CAR CAR  5.3569
  ARN ARN  5.2276
  DLS DLS  5.2905
    O ALA  1.4000
  ANM ANM  5.9140
  DNI DNI  5.0854
  HB2 TYR  0.0000
  DKB DKB  5.2023
   CA ASN  2.0000
  CIA CIA  5.8966
  BEM BEM  7.1288
  CPX CPX  6.1182
  DAX DAX  10.5998
   CA LYS  2.0000
  CWS CWS  7.8446
  BOA BOA  5.5807
  BYF BYF  5.1250
  BIW BIW  8.2355
  HG1 GL2  0.0000
  DJC DJC  5.0788
  CZR CZR  6.3729
  AFC AFC  10.9639
  BXU BXU  9.1102
   CG GL1  2.0000
  CVR CVR  6.7418
  AZS AZS  5.2763
  DQV DQV  5.5106
  BBV BBV  5.2580
  BES BES  19.9827
  BDP BDP  5.4155
  CVX CVX  6.3480
  CTF CTF  8.7624
  CPM CPM  6.0662
  CDK CDK  5.6420
  ANR ANR  6.3983
  H74 XK2  1.0000
  AWJ AWJ  5.4184
  CIY CIY  6.0501
  HB2 GL1  0.0000
  CQU CQU  6.6089
  CJT CJT  5.0404
  BXG BXG  5.3936
  BOF BOF  5.6475
  BDJ BDJ  5.1581
 HG11 VAL  0.0000
  BFN BFN  5.8895
  BML BML  5.2984
  CHM CHM  6.4630
  CBJ CBJ  5.3831
  ARA ARA  8.2830
  AJC AJC  7.9045
  DAE DAE  5.9378
  AQN AQN  7.4883
  HB1 HYD  0.0000
  DQX DQX  5.7320
  BZX BZX  7.0768
  CG1 VAL  2.0000
  CZW CZW  7.2935
  AJY AJY  5.0234
  CIN CIN  6.1548
  C63 XK2  1.7000
  DCT DCT  6.1434
  CPV CPV  11.9278
  BKE BKE  9.6223
    N TYR  1.5000
  DEJ DEJ  5.4885
  ABS ABS  6.6380
  CCO CCO  5.6177
  CIO CIO  5.9939
  BKG BKG  8.6980
    C TYR  1.7000
  BMC BMC  8.9142
  CAQ CAQ  5.3108
  BDN BDN  5.0901
  BQQ BQQ  9.1688
  AHJ AHJ  6.3357
  CLN CLN  5.8683
  ACP ACP  5.0640
  DPM DPM  6.5077
  CMC CMC  5.6234
  BVT BVT  6.7086
  CTN CTN  13.1478
  DHS DHS  5.5899
  CNJ CNJ  18.5998
  AXL AXL  6.7126
  AEH AEH  9.9862
  ACB ACB  17.9518
  BEL BEL  6.2945
  DHB DHB  7.3574
  BRX BRX  7.3486
  C73 XK2  1.7000
   NZ LYS  2.0000
    N HYD  1.5000
  HG2 GL1  0.0000
 HE22 QSI  1.0000
  CTL CTL  7.3862
  C76 XK2  1.7000
  DLH DLH  5.4035
  AJK AJK  6.3257
  CBP CBP  8.0508
  ATM ATM  7.8189
  ASO ASO  6.3255
  SPH SPH  1.5000
  AJN AJN  9.3808
  AYC AYC  5.2702
  H67 XK2  1.0000
  AAZ AAZ  9.9317
  HE1 GLU  1.0000
  HB2 MET  0.0000
    H SER  1.0000
  CZC CZC  5.3654
  ABA ABA  11.2760
  ATK ATK  5.4937
  DJK DJK  7.6158
  DMT DMT  5.2878
  HB1 HSC  0.0000
  CPP CPP  14.5776
  BGL BGL  6.4325
  CKD CKD  5.2516
  BJN BJN  8.2712
  AAT AAT  12.6078
  HZ2 TRP  1.0000
  H21 XK2  1.0000
  C71 XK2  1.7000
  DCD DCD  10.4626
  CHI CHI  6.7112
  BSZ BSZ  6.0983
   C3 TSA  2.0000
  DQA DQA  8.0678
  DEP DEP  5.9934
  HT1 QSI  1.0000
  ATY ATY  6.9528
  BSS BSS  5.1880
  DFP DFP  7.5929
  ACK ACK  16.7623
  BQL BQL  9.1990
  DKE DKE  5.2463
  DRZ DRZ  5.1851
  BRV BRV  5.5953
  DRI DRI  7.1159
  BZT BZT  5.3326
  OE2 GL2  1.4000
  ADK ADK  10.2541
  BJY BJY  7.1836
    P SEP  1.9000
  CVC CVC  11.5429
  HO4 XK2  1.0000
  AVN AVN  5.4497
  DHR DHR  5.1365
    O SEP  1.4000
  ANQ ANQ  6.3058
  CPO CPO  11.8483
  CAZ CAZ  6.4867
  DDS DDS  5.5906
  ASZ ASZ  5.4747
  CER CER  5.1329
  AQM AQM  8.3329
  DOZ DOZ  6.6174
  CFX CFX  5.0087
  CNG CNG  5.0269
  CFV CFV  5.4769
  DRX DRX  5.8554
  DOJ DOJ  5.2009
  AGW AGW  9.7349
  CVH CVH  5.0450
  ART ART  5.1395
  DRQ DRQ  5.6452
  DLJ DLJ  5.1875
  ACH ACH  9.4847
  DET DET  5.2061
  CEE CEE  8.9208
  AGO AGO  5.0033
  AWY AWY  7.5384
  AUO AUO  6.0393
  AOG AOG  6.5013
   OG SER  1.4000
  C77 XK2  1.7000
   HN HIS  1.0000
  HE2 HSC  1.0000
  CDA CDA  5.3662
  BKZ BKZ  7.5572
  CPB CPB  19.1223
   CG AS2  1.7000
  CWV CWV  5.3324
    S QSI  1.8500
  AIG AIG  11.8708
  CFY CFY  5.7716
  CSE CSE  5.7105
  BTI BTI  5.1431
  CTZ CTZ  6.2937
  ATZ ATZ  5.1408
  DKI DKI  5.8169
  CZJ CZJ  6.9317
  AUI AUI  6.1729
  DON DON  7.4357
  BCO BCO  6.0774
  CIZ CIZ  5.3613
  CXJ CXJ  9.6822
  BUA BUA  8.3946
  CE3 TRP  1.7000
  BKD BKD  5.1772
  HD2 HSD  1.0000
   HA QSI  0.0000
    O HIS  1.4000
    N LEU  1.5000
  BPS BPS  8.1210
    C HSE  1.7000
  HZ3 LYS  1.0000
  DOO DOO  5.8581
  DNZ DNZ  6.2138
    H VAL  1.0000
  DNA DNA  6.1303
    N GL2  1.5000
  HE2 LYS  0.0000
  CKH CKH  6.0356
  AEB AEB  5.6891
  BFM BFM  11.1006
  DOP DOP  7.5230
  DFL DFL  5.5702
  C64 XK2  1.7000
  HB1 SER  0.0000
  CWT CWT  8.0703
  CDH CDH  6.7488
  DGV DGV  6.2157
  CYW CYW  6.2769
  HE1 MET  0.0000
  AGR AGR  6.9354
  CQM CQM  11.1740
  DLI DLI  5.9532
  ANG ANG  5.2534
  BCB BCB  7.8812
  AYG AYG  5.7123
  AOU AOU  6.4146
  ADN ADN  5.4578
  H1' QSI  0.0000
  AWT AWT  5.8172
  BSL BSL  9.2835
  AAM AAM  9.4259
  ABC ABC  11.9852
  DDR DDR  6.9960
   O1 TSA  1.4000
  CRU CRU  7.5536
  BTH BTH  5.7287
  C65 XK2  1.7000
  DGI DGI  6.5062
  DFI DFI  6.7498
  DFG DFG  5.6066
  BDV BDV  7.9504
  CUY CUY  7.6168
  ABQ ABQ  19.2587
  AOX AOX  5.5048
  AQY AQY  7.2658
  AFX AFX  5.8149
  APB APB  5.3298
  DIA DIA  6.9528
  AFG AFG  5.3654
   HN LEU  1.0000
  CVZ CVZ  5.9667
  BRD BRD  5.0438
  BOK BOK  7.0474
  AMQ AMQ  7.5613
  BAE BAE  5.7798
  AQH AQH  6.4063
  CCY CCY  5.9207
  AHL AHL  5.4478
  BLJ BLJ  5.9400
  AHH AHH  5.5110
   CG HSC  1.7000
  CVB CVB  7.0056
  DOD DOD  7.3695
  BFC BFC  8.9721
 HD11 LEU  0.0000
  ARG ARG  6.3559
  CCP CCP  6.0208
    H GLY  1.0000
  AJT AJT  7.6687
  DCR DCR  5.6996
  APO APO  5.9943
  CAW CAW  5.1900
   CB VAL  2.0000
  CNP CNP  6.6759
  ALT ALT  5.0670
  AJI AJI  10.5180
  DRW DRW  6.2541
  DCI DCI  7.8004
  C22 TSA  1.7000
  COJ COJ  8.2993
  CDB CDB  5.2928
  AVX AVX  5.6528
  BTY BTY  5.7668
  CFF CFF  5.1276
  BVB BVB  5.6053
    C QSI  1.7000
  DHU DHU  5.7297
   HA ALA  0.0000
  DRR DRR  5.2930
  AVQ AVQ  5.0209
  CLJ CLJ  5.1979
  BNZ BNZ  12.8698
  CDE CDE  5.4347
  CSN CSN  14.9468
  BSF BSF  5.4790
  AUL AUL  6.4419
  AHU AHU  8.1927
  NH2 ARG  1.5000
  CWG CWG  5.2179
  AKT AKT  6.3868
  HE1 PHE  1.0000
  BEH BEH  5.2069
  CFQ CFQ  7.0732
  AKX AKX  7.5738
   CA SEP  2.0000
  CGT CGT  5.1950
  ACA ACA  6.2167
  ADE ADE  5.2092
    H TYR  1.0000
  AYS AYS  5.8828
  DRV DRV  6.7001
  BEB BEB  5.9016
  AXO AXO  5.7679
  DQP DQP  6.7880
  CGH CGH  6.2430
  BMF BMF  8.7046
    H GL1  1.0000
  OG1 THR  1.4000
    C HIS  1.7000
    N PRO  1.5000
  AII AII  13.5772
  BRI BRI  5.3924
  DIS DIS  6.6114
  BBK BBK  5.9263
  AFM AFM  8.9421
    O MET  1.4000
  COM COM  11.1793
  CJH CJH  5.1437
  BQW BQW  8.6224
  BAY BAY  5.1039
   NE ARG  1.5000
  CCR CCR  5.2348
    H HSD  1.0000
  AJM AJM  7.3063
  CNU CNU  22.8473
  DEX DEX  6.7850
  CAJ CAJ  6.6688
  BBI BBI  6.0885
  CQZ CQZ  5.4853
  CIQ CIQ  6.1336
  ALJ ALJ  8.3223
  BJW BJW  5.0013
  AVE AVE  5.3759
  CNF CNF  5.4326
  DRK DRK  5.5158
  BJQ BJQ  13.2432
   HA GLN  0.0000
  DCO DCO  5.4056
  HB2 ASP  0.0000
  DNW DNW  7.9200
  DHE DHE  6.0244
  HD1 PRO  0.0000
  AGK AGK  10.5733
  DSB DSB  5.6082
   HN AS1  1.0000
  HE2 HIS  1.0000
 HG21 THR  0.0000
  DJY DJY  6.0727
  DJN DJN  5.9647
  BSV BSV  6.9615
  BAT BAT  5.3471
  CAD CAD  7.3349
  AVS AVS  5.0432
  AKP AKP  8.9091
  CIV CIV  5.5922
  APP APP  5.8512
  BUB BUB  5.6702
  DEH DEH  5.6277
  AGM AGM  5.4095
  AUQ AUQ  8.2326
  CMG CMG  5.2671
  COA COA  13.0701
  AJX AJX  8.3203
  AJV AJV  8.5282
  AFU AFU  5.5004
  ANV ANV  6.6334
   CZ TYR  1.7000
 HD12 LEU  0.0000
  DKG DKG  5.5632
  H33 XK2  1.0000
  C36 XK2  1.7000
   CB ALA  2.0000
  CJI CJI  9.5225
  ARB ARB  8.3618
  DPL DPL  5.5757
  DLK DLK  5.6336
  BCA BCA  7.5670
  ABL ABL  6.5567
  BZG BZG  7.8718
  AUF AUF  5.2316
  CWB CWB  12.1338
  BHL BHL  7.5972
  CD2 HSD  1.7000
  BYG BYG  5.4802
  BMM BMM  7.3376
  HB1 TYR  0.0000
  CKL CKL  5.1469
   HN ILE  1.0000
  CD2 HIS  1.7000
  BIQ BIQ  9.3577
  C62 XK2  1.7000
  HG1 LYS  0.0000
  CDU CDU  5.1058
  AYM AYM  6.5513
  DJE DJE  5.7136
  HD1 TYR  1.0000
  C23 XK2  1.7000
  DCE DCE  8.8447
  CIT CIT  6.0172
  BSN BSN  6.0684
  ABX ABX  12.2612
  CIK CIK  7.5255
  DOC DOC  6.6393
  CKM CKM  6.3062
  BWQ BWQ  6.4754
  CEV CEV  5.5528
  BYO BYO  6.2209
  BTS BTS  5.1034
  CNQ CNQ  6.4151
  AGA AGA  7.5987
  CLC CLC  7.4491
  CLG CLG  7.0539
  AUC AUC  7.9796
  HG1 QSI  0.0000
  DRY DRY  6.2427
  CKR CKR  5.9623
  BQD BQD  7.1612
  CLY CLY  5.0548
  AZX AZX  6.1147
  ASI ASI  5.1018
  AZA AZA  5.3052
  CKE CKE  5.1057
    H ASN  1.0000
  HZ1 LYS  1.0000
  CCS CCS  6.4344
  CJB CJB  5.3338
  DQS DQS  6.0025
  BXD BXD  6.2409
  BKP BKP  5.6061
  CNR CNR  15.3121
  HB1 GL2  0.0000
  CKQ CKQ  5.6645
  DPO DPO  6.1978
   OH TYR  1.4000
  C34 XK2  1.7000
  DFK DFK  5.6564
    O PRO  1.4000
  BWG BWG  6.1829
  AEZ AEZ  6.5372
   H4 TSA  1.0000
  DGW DGW  5.5401
  BYT BYT  5.3123
  BQZ BQZ  10.7042
  AZE AZE  5.3432
  BHN BHN  10.9522
  CWI CWI  5.0285
   CD GL2  1.7000
  CAU CAU  6.4696
  AZN AZN  6.3564
  CYM CYM  5.7863
  AKZ AKZ  6.6178
  CUB CUB  9.5656
  CE2 PHE  1.7000
  DDK DDK  6.4085
    H THR  1.0000
    H LYS  1.0000
  DDF DDF  5.0350
  DPZ DPZ  5.4686
  DJL DJL  6.9160
  AIJ AIJ  5.1098
  BKQ BKQ  9.0109
  BFL BFL  7.6829
  DNB DNB  7.3881
  CXP CXP  8.9560
  AXU AXU  6.6024
  AUV AUV  5.9828
  BWR BWR  8.1791
    C THR  1.7000
  CXS CXS  5.4818
  AWE AWE  6.1621
  DBU DBU  6.8414
  CKC CKC  5.9600
  BGG BGG  15.2482
  CRR CRR  5.9559
  CZE CZE  8.9406
  BVM BVM  7.1951
  DRC DRC  8.0638
  AKE AKE  6.4782
  BTP BTP  7.2944
  AWG AWG  5.7616
  OD1 AS1  1.4000
  DHI DHI  5.0936
  AEE AEE  6.8018
 HD23 LEU  0.0000
  CYF CYF  8.5854
  HG1 SER  1.0000
  BTE BTE  8.3450
 HH22 ARG  1.0000
  CCX CCX  5.1020
  DRP DRP  6.4821
  DDW DDW  5.3131
  DCF DCF  7.4558
  DAN DAN  11.6495
  CAK CAK  6.3392
  AXV AXV  6.2517
  DFR DFR  5.1971
  DAB DAB  6.6447
  DIF DIF  5.4368
  BVS BVS  5.6555
  DOR DOR  6.2892
  AGL AGL  11.2415
   CB GLU  2.0000
  BZW BZW  5.6475
  BRA BRA  7.7692
   H8 QSI  1.0000
  CJP CJP  6.4098
  BPC BPC  7.6733
  AGI AGI  6.5096
  BCU BCU  5.0801
  AMR AMR  5.8906
  HD2 PRO  0.0000
  BPO BPO  9.6031
  ARU ARU  6.8231
  DRG DRG  6.1660
  BSH BSH  6.0525
  AAK AAK  14.7214
  BTW BTW  5.7330
  AQJ AQJ  9.7166
  AFO AFO  7.7996
  AUH AUH  7.1672
  ATS ATS  5.6228
  H10 QSI  1.0000
  HD2 HIS  1.0000
  DEL DEL  7.3055
  DDB DDB  5.5012
  AIE AIE  7.6826
  CZT CZT  5.2486
  DBM DBM  5.0377
  BKK BKK  5.5747
  DBN DBN  5.7079
  DPH DPH  5.1222
  AYR AYR  6.9033
   CA TYR  2.0000
  DPT DPT  6.2557
  BBU BBU  5.7909
  AQT AQT  5.2181
  CWC CWC  5.2798
  ATO ATO  5.8853
  CCU CCU  5.4665
  BMW BMW  5.4568
  ADH ADH  13.2372
  DCK DCK  7.9533
  GRD GRD  0.0000
  CQV CQV  9.5275
  CGK CGK  5.8799
  CYN CYN  8.5837
  HE2 GL1  1.0000
  DAD DAD  6.7583
    N CYS  1.5000
  CAC CAC  6.4889
  AMS AMS  5.4346
  CQD CQD  6.3694
  BXH BXH  6.1585
  BHX BHX  8.3971
 HD13 ILE  0.0000
  BUY BUY  5.2048
  BUU BUU  6.2195
  CQB CQB  9.0041
  DIH DIH  6.3403
  CPI CPI  8.8565
  CNZ CNZ  9.9439
  BFT BFT  14.8636
  CKV CKV  6.2729
  BUO BUO  6.1476
  BAI BAI  6.0202
  DMI DMI  6.3999
  BGH BGH  5.9328
   HN HSE  1.0000
   CB HSD  2.0000
  ASV ASV  5.4427
  BUW BUW  5.2735
  BKL BKL  12.0997
  AJE AJE  6.1668
  CUE CUE  5.5583
  BLU BLU  5.7816
   HA TYR  0.0000
    N SEP  1.5000
  AEV AEV  12.5890
  BZO BZO  6.9907
    O TRP  1.4000
  DCV DCV  6.3523
  OD2 AS2  1.4000
  BFB BFB  14.8723
  AMD AMD  6.5911
   CA HSD  2.0000
  BEF BEF  5.5110
  APK APK  7.8209
  AKM AKM  6.4413
  APU APU  7.8653
  CSY CSY  10.7020
  C10 TSA  2.0000
  SP1 SP1  1.0000
  H7A XK2  0.0000
  CNW CNW  14.8342
   H2 HOH  1.0000
  DOX DOX  5.6173
  CUI CUI  9.5678
  CJC CJC  5.5540
  BNY BNY  5.6430
  ADB ADB  12.4314
  HD2 TYR  1.0000
  HE1 HSD  1.0000
  HB1 ASP  0.0000
  C79 XK2  1.7000
   CA LEU  2.0000
  BMO BMO  7.2726
  BGM BGM  13.8153
  BKB BKB  9.7663
  ADX ADX  9.2674
  DEQ DEQ  7.9813
  ASJ ASJ  5.0857
  HB2 SEP  0.0000
   HA HSD  0.0000
  ABE ABE  8.6867
  CQG CQG  13.9989
  HZ3 TRP  1.0000
  AIO AIO  6.3963
  BEQ BEQ  5.8915
  BLL BLL  6.0845
  CJZ CJZ  5.3331
  CD1 TYR  1.7000
  CFT CFT  5.4010
  BPV BPV  10.6332
  CHK CHK  5.1560
 DUM2 DUM  0.0000
  AMH AMH  8.3950
  ATP ATP  6.8248
  HG2 GLU  0.0000
  CYB CYB  7.5491
  CRE CRE  6.7163
   HD AS1  1.0000
   O5 XK2  1.4000
  CQP CQP  12.1270
  DLB DLB  8.2495
  DQT DQT  7.0034
  CNT CNT  12.4944
  DDV DDV  5.3872
  BOJ BOJ  8.7556
  BIR BIR  12.4671
  CDZ CDZ  8.1236
  AEC AEC  10.3167
   HN VAL  1.0000
    N SER  1.5000
  AZV AZV  5.0341
  BPN BPN  6.5759
  CRT CRT  5.0182
  HE1 LYS  0.0000
  CTW CTW  5.1545
  OH2 OH2  1.4000
  AYN AYN  5.6810
  BCV BCV  5.2896
  AVJ AVJ  7.0400
  AIH AIH  9.2160
  BAF BAF  6.2498
  AMC AMC  5.6438
  DPR DPR  5.7853
  DNJ DNJ  7.7796
  BRM BRM  7.0522
  AVR AVR  5.0252
  CCV CCV  5.2042
  COD COD  7.7694
    O HYD  1.4000
  AEQ AEQ  14.7425
  CJE CJE  5.2196
   CA QSI  2.0000
  ARY ARY  5.1151
   H5 XK2  0.0000
   HN HSD  1.0000
  C17 TSA  2.0000
  DBZ DBZ  7.2823
  CFE CFE  5.9412
  BTJ BTJ  5.2049
  CJJ CJJ  5.2545
  AZR AZR  5.0511
    N HSC  1.5000
  DMR DMR  6.5738
  BWI BWI  6.3050
  BHG BHG  7.4860
  BSM BSM  5.3373
  ANK ANK  6.0534
   CA HSC  2.0000
  BVV BVV  5.6864
  DNL DNL  5.4076
  BRW BRW  7.9981
  DGJ DGJ  9.0599
  BUJ BUJ  6.0611
  DQB DQB  5.1637
  H20 TSA  1.0000
  CXO CXO  5.1807
  DRA DRA  5.5851
  BIP BIP  5.0982
  AJZ AJZ  11.2476
  DHA DHA  5.5020
  BKR BKR  7.3333
  BYK BYK  5.3953
  ACL ACL  14.7673
  AZT AZT  5.0742
  HG1 PRO  0.0000
  BOX BOX  6.1293
  CVF CVF  6.3313
  ALP ALP  6.0244
  AAR AAR  7.5428
  CUV CUV  7.8064
  DGR DGR  6.7899
  CIE CIE  6.3168
  DLF DLF  5.1790
  ASU ASU  5.5934
   CB HYD  2.0000
  CMO CMO  5.2400
  BWH BWH  7.0951
  CXD CXD  8.9140
  ADY ADY  7.1462
  ALR ALR  7.1588
  SPH BON  1.5000
  BKX BKX  6.0620
  DBG DBG  5.7259
  CED CED  5.0490
  BQT BQT  6.7293
  DBW DBW  7.3518
  CHF CHF  5.3070
  CIU CIU  5.1565
  C26 XK2  1.7000
  BPD BPD  6.7453
  ASA ASA  5.6266
  CPS CPS  14.3219
 HH21 ARG  1.0000
  BJK BJK  6.1983
  CUM CUM  5.1571
   N1 QSI  1.5000
  BLM BLM  7.1028
  BVI BVI  5.5624
   HE ARG  1.0000
  CEY CEY  5.2357
  CG2 ILE  2.0000
  H78 XK2  1.0000
  CDC CDC  5.8915
  CCL CCL  6.2493
  DKL DKL  5.1322
  CST CST  8.2006
  HB2 GL2  0.0000
  DOB DOB  5.0928
  AGU AGU  6.7309
  BTU BTU  6.2986
  DMX DMX  6.4456
  CSH CSH  10.8822
  AQS AQS  5.0907
  CTU CTU  5.9077
  BXL BXL  5.6469
  AFP AFP  5.6487
  HB1 LYS  0.0000
   HA AS2  0.0000
  BSJ BSJ  6.8995
   CA AS1  2.0000
  BPP BPP  9.3911
  CAP CAP  5.1627
  BOI BOI  5.5859
  AJJ AJJ  7.9096
   HZ PHE  1.0000
  DHQ DHQ  5.0720
 HD11 ILE  0.0000
   HA GL2  0.0000
  CZV CZV  5.2012
  ALY ALY  8.4249
  HD1 PHE  1.0000
  C27 XK2  1.7000
   CA GLU  2.0000
  AZB AZB  5.1444
  BHS BHS  12.5585
  CCH CCH  7.8414
    H PHE  1.0000
  BFW BFW  8.2525
  BEJ BEJ  5.1811
  HG2 GL2  0.0000
  HB1 HSD  0.0000
  AAH AAH  7.1887
  DCH DCH  6.4033
  AXW AXW  5.5354
  APZ APZ  5.6894
  CE1 HSC  1.7000
  AON AON  5.4198
  COV COV  11.8993
  BIK BIK  7.4759
   H2 OH2  1.0000
  DBI DBI  5.1601
  BAV BAV  5.0691
  BBA BBA  6.1189
  CDY CDY  5.0239
  HB1 ALA  0.0000
  BZR BZR  5.9237
  HB1 CYS  0.0000
  DSG DSG  5.1182
  AVA AVA  10.3735
  O4' QSI  1.4000
   CE LYS  2.0000
  BNJ BNJ  6.0692
  BMA BMA  6.7271
  CUF CUF  5.9252
  CDV CDV  5.1214
  BUT BUT  6.8950
  BEP BEP  5.4843
  ALH ALH  7.8982
    C PRO  1.7000
  H62 QSI  1.0000
  BIT BIT  6.2612
  DNV DNV  6.0366
  C4' QSI  2.0000
  BNG BNG  10.1654
  DJU DJU  7.9166
  DML DML  5.2990
  CWJ CWJ  7.4107
  CSF CSF  10.6879
    H AS1  1.0000
  BBD BBD  6.4746
  H4' QSI  0.0000
  CDG CDG  7.2135
  AIM AIM  5.6453
  CCC CCC  8.6597
  AZW AZW  6.9674
  CBC CBC  5.0050
  ALZ ALZ  9.5089
  DJG DJG  7.2223
  CNL CNL  14.2867
  CJK CJK  5.1218
  AQA AQA  9.9236
  HD1 HIS  1.0000
  AAC AAC  9.1197
    C HSC  1.7000
  BDH BDH  5.7429
  DMB DMB  6.5560
  CD2 TYR  1.7000
  AAN AAN  10.4177
  CMJ CMJ  5.4244
  AWI AWI  7.3859
  BRJ BRJ  8.1940
  CQR CQR  5.2572
  HD2 HSC  1.0000
  BHU BHU  9.8628
  BDF BDF  5.7556
   CA AS2  2.0000
  BFF BFF  5.0596
  CSA CSA  5.6331
  CIL CIL  5.2746
  H26 XK2  1.0000
  DDM DDM  5.2476
  CMY CMY  7.5089
  CDN CDN  7.4048
  BGB BGB  20.0692
  HE2 HSD  1.0000
  BIX BIX  8.5122
  BRG BRG  8.8349
   CE MET  2.0000
  BGS BGS  13.3742
  AIT AIT  8.9817
  ACV ACV  5.6357
  CRF CRF  8.0108
  AWR AWR  6.0638
  AIA AIA  9.4681
  AEN AEN  12.8011
    C VAL  1.7000
    C AS2  1.7000
  HD1 ARG  0.0000
  CAT CAT  5.5651
  BYX BYX  7.4361
  DBC DBC  9.2413
  CNO CNO  5.3272
  CMZ CMZ  5.0664
  CFB CFB  5.1129
  BOS BOS  6.7808
  AWO AWO  6.1466
  DFY DFY  9.7893
  CLB CLB  5.3881
  HD2 LYS  0.0000
  DFV DFV  9.1723
  BKN BKN  7.5088
   HN GL2  1.0000
  DLM DLM  6.4035
  BGE BGE  11.4756
  AQQ AQQ  5.3549
  DND DND  6.2803
  DJA DJA  5.0289
  CEB CEB  5.2463
  ANT ANT  5.5380
   C2 TSA  2.0000
  OH2 TIP  1.4000
  DKD DKD  5.3698
  AMW AMW  5.7106
  AYD AYD  6.9851
  BCP BCP  5.5646
 H5'' QSI  0.0000
  BQJ BQJ  5.6095
 HH12 ARG  1.0000
  BPI BPI  6.3270
  DAO DAO  6.7811
   CD LYS  2.0000
   CB AS1  2.0000
  HB2 PRO  0.0000
  DJR DJR  5.2161
  HB2 HSC  0.0000
  CJM CJM  5.6847
  DJQ DJQ  5.3742
  BHK BHK  7.6292
   CA THR  2.0000
  DPJ DPJ  6.8557
  CZM CZM  6.6383
  H7B XK2  0.0000
  AXZ AXZ  6.3418
  AUT AUT  6.5400
   CD ARG  2.0000
  HD1 TRP  1.0000
  CWZ CWZ  7.5743
   CG HSD  1.7000
  AOM AOM  5.0599
  BDR BDR  6.4891
  ADC ADC  5.0872
  CKA CKA  6.0608
  CVY CVY  5.6493
  BPH BPH  7.5129
  OD1 ASP  1.4000
  CXX CXX  10.8568
    C ASN  1.7000
  CHT CHT  7.8510
  ASP ASP  5.5275
 H61B XK2  0.0000
  DEC DEC  5.1134
  AVL AVL  5.0138
  ASW ASW  6.5043
  AMV AMV  5.4638
  CCZ CCZ  5.4203
  DLA DLA  8.0473
  BYJ BYJ  5.8136
  AAQ AAQ  8.4860
  AOS AOS  5.2089
  DKA DKA  6.1391
  CFP CFP  5.7514
  DPC DPC  5.9541
  HD2 HSE  1.0000
  BGJ BGJ  8.5933
    D max  0.0000
    O AS2  1.4000
  DIK DIK  7.4824
  BKO BKO  9.3161
  BLZ BLZ  14.4250
 HG12 VAL  0.0000
  BJA BJA  5.9569
  AUP AUP  5.7188
    N THR  1.5000
  BUG BUG  6.9852
  CIJ CIJ  5.3755
  AWM AWM  8.2577
  BTX BTX  11.5215
  DOA DOA  5.3793
  DJH DJH  5.6242
  AVO AVO  5.0644
   CB THR  2.0000
  CAO CAO  5.2570
  DDZ DDZ  5.0092
  BIB BIB  7.6158
  C31 XK2  2.0000
  CCE CCE  6.4745
  BIV BIV  11.4156
  SP2 SP2  1.5000
  HG1 THR  1.0000
  BWD BWD  5.5887
  CD1 ILE  2.0000
  BYR BYR  5.0449
  ARL ARL  5.2870
  AEO AEO  8.0940
  DLL DLL  9.1818
  CWF CWF  6.0944
  APH APH  9.7689
  AUA AUA  7.6273
  AFE AFE  6.1890
  AEY AEY  8.4113
  APD APD  7.3521
  BAS BAS  5.9158
    O LEU  1.4000
  DDE DDE  5.2119
  APY APY  7.3452
   CA TRP  2.0000
   H2 TIP  1.0000
  C78 XK2  1.7000
  AZZ AZZ  6.1304
  HB1 HIS  0.0000
  BBR BBR  5.1155
  CFC CFC  6.0341
  CJF CJF  5.6580
  AKC AKC  6.4193
  CPW CPW  9.6176
  H26 TSA  1.0000
  AIP AIP  6.0697
  DFE DFE  6.2368
  CAB CAB  5.1600
  CNA CNA  5.0290
   CB ASN  2.0000
  CQQ CQQ  8.8633
  CGX CGX  5.8571
  CTB CTB  5.3582
  AKI AKI  5.2200
  HD1 ASP  1.0000
  H16 TSA  1.0000
    N ASN  1.5000
  DGG DGG  7.4254
  AWQ AWQ  7.1138
  BZD BZD  7.9968
   CA ILE  2.0000
  CKN CKN  6.0625
  DDN DDN  5.6616
  AZF AZF  5.0054
  BKS BKS  11.0270
  CAE CAE  5.2685
  AMA AMA  7.1452
  CSQ CSQ  12.1761
  AKG AKG  9.3768
   OD HYD  1.4000
  ABW ABW  8.8208
  C61 XK2  2.0000
   HG SER  1.0000
  CRB CRB  6.7915
  BYY BYY  5.3281
  C37 XK2  1.7000
  CXH CXH  10.7267
  BQI BQI  12.5398
    O ARG  1.4000
 HH11 ARG  1.0000
  BYN BYN  7.1438
  CGS CGS  5.4075
  DBE DBE  5.7689
  BOG BOG  8.1871
  DLG DLG  5.2052
  BFZ BFZ  20.3218
    C LEU  1.7000
  DHW DHW  7.3999
  CG1 ILE  2.0000
  DNC DNC  7.0426
  HB1 GLU  0.0000
  DGH DGH  5.4818
  AXP AXP  5.5931
  ACG ACG  8.6836
    N GLY  1.5000
   CG AS1  1.7000
  DBQ DBQ  5.2991
  DBO DBO  5.4157
   OG SEP  1.4000
  BZQ BZQ  6.8123
  AOV AOV  5.3953
  AXI AXI  5.1076
   N6 QSI  1.5000
  DIU DIU  7.5970
  AAL AAL  20.8513
    O SER  1.4000
   O1 XK2  1.4000
  AKK AKK  7.6268
  CZS CZS  5.4205
  BBO BBO  5.7089
   CG ARG  2.0000
   HB THR  0.0000
    C SER  1.7000
  AVK AVK  5.6247
   HN THR  1.0000
  BAJ BAJ  7.0687
  HD2 ASP  1.0000
  DQW DQW  7.5813
  BDU BDU  5.4936
  BCF BCF  5.0149
  CLP CLP  5.0147
   HA SEP  0.0000
  CLI CLI  5.6471
  BNX BNX  9.4897
  BCJ BCJ  6.6540
  BYI BYI  5.8923
  ANB ANB  7.3465
  CPY CPY  16.3292
  BBW BBW  6.6524
  CYY CYY  6.6513
  CPJ CPJ  6.6355
  AHQ AHQ  9.1356
  AOL AOL  5.1796
  DLC DLC  5.5293
  CAF CAF  5.9878
  BHJ BHJ  22.6664
  HG2 PRO  0.0000
  BAM BAM  6.6834
  HE2 HSE  1.0000
  CBT CBT  6.7910
  APW APW  8.3821
  BGC BGC  5.1457
  DLU DLU  6.9469
  DBS DBS  6.8010
  COU COU  5.0924
  BRT BRT  5.5155
  BPL BPL  5.7502
  NH1 ARG  1.5000
   HN MET  1.0000
  DMQ DMQ  6.1113
  AKR AKR  5.9619
  DDA DDA  6.2625
  CJD CJD  7.1054
  H36 XK2  1.0000
  DQU DQU  7.1774
  CPQ CPQ  10.6084
  BNT BNT  7.5589
  BNO BNO  9.8564
  DPI DPI  6.2018
  ACQ ACQ  5.8979
  DQQ DQQ  5.1369
  BOB BOB  8.2096
  AHV AHV  5.4510
  DOH DOH  5.1162
  AQG AQG  6.1683
  AZG AZG  7.5377
  AYK AYK  5.3735
  BIH BIH  12.2678
  CSO CSO  5.0919
  CXA CXA  6.0159
  HB1 GL1  0.0000
  BNK BNK  5.8228
  DPD DPD  6.8197
  CWW CWW  5.6616
  AWA AWA  6.8387
  AAY AAY  7.3501
  BCC BCC  5.4734
  AAD AAD  12.6518
  COO COO  9.6543
  CBL CBL  5.0928
  BAB BAB  5.4133
   HN ARG  1.0000
  CUZ CUZ  5.5033
  CTE CTE  5.2807
  BJD BJD  9.8555
  AWF AWF  5.0196
  AVD AVD  5.8113
  BVC BVC  7.6816
  DMM DMM  5.1417
  CTS CTS  16.8050
  CRD CRD  15.9773
   CA ASP  2.0000
  CBH CBH  5.0873
  CAG CAG  5.6454
   CB QSI  2.0000
  CEK CEK  6.3976
  DKU DKU  6.6773
  DAK DAK  7.7837
  CGI CGI  5.4568
  BNI BNI  6.0871
   HA PHE  0.0000
  DCY DCY  5.1516
  CGO CGO  5.2597
  BED BED  5.3514
  BAL BAL  5.3326
  DAS DAS  6.9559
  DMC DMC  5.0085
  CNM CNM  6.5402
  CTP CTP  13.1164
  HE2 GLU  1.0000
  BNQ BNQ  9.4610
  BLA BLA  8.0249
    H HIS  1.0000
  AKS AKS  5.7940
  HG1 CYS  1.0000
  AAF AAF  10.4745
  BQS BQS  6.0456
  CVW CVW  5.0995
  CME CME  5.4846
  AVC AVC  7.7435
  APJ APJ  6.0659
  DNN DNN  5.5394
  DCG DCG  6.2825
  HB1 MET  0.0000
  CXF CXF  9.0962
  BYP BYP  6.9687
  AQR AQR  5.2669
  BOP BOP  5.1280
  DGM DGM  6.1562
  H73 XK2  1.0000
  BFD BFD  10.0368
  CZ3 TRP  1.7000
  BHH BHH  7.5194
  AFR AFR  8.5332
  BGU BGU  10.2380
  H5' QSI  0.0000
  BPX BPX  7.0382
  AJG AJG  5.7186
    N QSI  1.5000
  BDW BDW  5.9017
  CJU CJU  5.2396
  BLC BLC  7.3283
  CD2 PHE  1.7000
  DMU DMU  5.2094
  CGY CGY  5.9577
  DMF DMF  5.2802
  H27 XK2  1.0000
  BWC BWC  8.8714
  DGD DGD  6.2914
  H29 XK2  1.0000
  AAV AAV  16.8756
  DRU DRU  5.2180
  CE1 PHE  1.7000
  AGQ AGQ  6.0004
  BHZ BHZ  15.5376
  CVG CVG  6.4058
  CCF CCF  6.7888
  COR COR  15.0664
  CEW CEW  5.3008
  AHG AHG  6.9428
  DAZ DAZ  5.1580
  CNS CNS  20.4763
    C GLU  1.7000
  BUF BUF  6.4366
  BGQ BGQ  5.2164
  ND1 HIS  1.5000
  DGL DGL  5.5820
  AYF AYF  7.0925
  BVY BVY  5.2939
  CBV CBV  5.0017
  DAG DAG  6.3491
  BRY BRY  5.7758
  AZC AZC  6.0078
 HE21 QSI  1.0000
  CSD CSD  6.4955
  BWW BWW  5.6898
  BNA BNA  5.0417
  BJU BJU  8.2968
  BHV BHV  9.1940
  BYZ BYZ  5.7563
  CJX CJX  8.3682
  CII CII  5.2573
  AWS AWS  5.7539
  DAQ DAQ  6.0120
  CBR CBR  6.3912
  AAA AAA  17.6111
  DEB DEB  5.5405
  DBH DBH  6.9660
  CPD CPD  8.2332
  CRO CRO  6.4238
  CSC CSC  6.2783
  HB1 HSE  0.0000
  DHJ DHJ  5.7887
  AUY AUY  5.9430
  ASQ ASQ  5.2848
  ANC ANC  7.2418
   CD ILE  2.0000
  BVZ BVZ  8.0541
  BFA BFA  8.2332
  DPK DPK  6.3560
   CB SEP  2.0000
  CQI CQI  11.3907
  APL APL  7.2710
  AHK AHK  9.8722
  BLP BLP  6.2763
  BDS BDS  5.9725
  DBT DBT  5.4228
  HO5 XK2  1.0000
  ARJ ARJ  5.3007
  CBW CBW  9.0034
  BPJ BPJ  5.0775
   HA HSC  0.0000
  CYL CYL  5.3625
  BTR BTR  6.7469
  BLT BLT  10.4949
  ASD ASD  7.0395
  HB1 PRO  0.0000
  BVH BVH  5.0679
  DDG DDG  7.7326
  HE1 HSE  1.0000
  CVE CVE  7.4862
  BMR BMR  5.2209
  BCN BCN  5.4833
  AOH AOH  7.5188
  BIC BIC  14.4396
  BTN BTN  5.4564
  DJI DJI  6.1985
 HG23 VAL  0.0000
   HA MET  0.0000
  BFK BFK  11.4400
  AEK AEK  5.2109
  BQU BQU  6.6617
  BII BII  6.3545
   HH TYR  1.0000
  CIR CIR  6.0825
  BFU BFU  16.3803
  ANP ANP  6.9481
  CYH CYH  5.0776
  BXA BXA  8.2569
  CYV CYV  11.5344
  DKC DKC  6.0133
  CJA CJA  6.3421
  O23 TSA  1.4000
  CPR CPR  12.6299
  ADZ ADZ  8.4854
  BRN BRN  7.2351
  H24 XK2  1.0000
  AFD AFD  6.9834
    C AS1  1.7000
  BOT BOT  6.0084
  H2B XK2  0.0000
   O8 TSA  1.4000
  BAW BAW  5.6099
    N VAL  1.5000
  CXL CXL  5.3339
  AYI AYI  5.6243
  ABY ABY  6.3298
 HG11 ILE  0.0000
  BAZ BAZ  5.4667
   HN ASN  1.0000
   CB ARG  2.0000
  CD1 TRP  1.7000
   C6 QSI  1.7000
  CEM CEM  8.4907
  DNH DNH  5.4092
  BWP BWP  5.5272
  DIL DIL  5.1813
   O2 SEP  1.4000
  AUG AUG  5.7757
  AFW AFW  9.7199
  BBL BBL  5.1376
  NE2 QSI  1.5000
  ABB ABB  18.4737
    H ALA  1.0000
  BLB BLB  6.8343
  BJP BJP  8.4306
    O LYS  1.4000
  DPQ DPQ  5.3924
  BMT BMT  8.8455
  DKR DKR  5.1410
  CBN CBN  6.1131
  BDM BDM  5.1481
  DEU DEU  6.6121
  BXT BXT  6.7338
  BGW BGW  8.8288
  AVI AVI  6.9442
   HA THR  0.0000
  CKW CKW  5.5565
  CAH CAH  7.2635
  BAX BAX  5.4517
  DHP DHP  5.3825
  AWP AWP  5.6910
  BOW BOW  8.2248
  CMU CMU  5.0813
  BDI BDI  6.0782
  C21 XK2  1.7000
  BSI BSI  5.4171
  ATF ATF  6.2861
  DNS DNS  5.6939
  CHP CHP  8.0737
  CON CON  9.9669
  CNV CNV  12.8748
  ND1 HSC  1.5000
  CGN CGN  5.0519
  DJS DJS  7.0306
   CA GL2  2.0000
   C7 XK2  2.0000
  DQH DQH  6.3381
  CLH CLH  5.3689
   H4 XK2  0.0000
  CMH CMH  5.5212
  DJV DJV  5.2492
  BRU BRU  6.5888
   C5 XK2  2.0000
    N LYS  1.5000
  BSY BSY  5.9623
  ADD ADD  5.0245
  CGV CGV  5.2614
  BTG BTG  6.9268
  BXJ BXJ  5.2014
  APA APA  5.7198
  BYH BYH  5.4559
  BDD BDD  5.5420
  AWV AWV  5.5794
   HA AS1  0.0000
  BGR BGR  6.9026
  CGL CGL  7.2680
  ARV ARV  6.3759
  AHB AHB  6.0626
  AJW AJW  6.9517
  AWU AWU  5.7815
  AJS AJS  6.8196
  BWS BWS  7.1142
  DRH DRH  5.2689
  BWF BWF  6.8381
  CXK CXK  7.5715
  CXB CXB  5.8721
  CKF CKF  6.7765
  BGY BGY  13.9845
  AST AST  5.4407
  AFZ AFZ  10.3361
  ABU ABU  16.4353
  HB2 TRP  0.0000
  HD1 ILE  0.0000
  CXC CXC  8.2052
  CHD CHD  5.9909
  DFQ DFQ  5.4078
    O GL2  1.4000
  BXZ BXZ  6.0849
  BEW BEW  5.0178
  BZN BZN  5.2525
  DHN DHN  7.0173
  CMT CMT  7.1704
  BQP BQP  5.3327
    C GLY  1.7000
  APE APE  8.8107
  AIL AIL  5.5555
   HN GLN  1.0000
  AXH AXH  10.0132
  HB1 SEP  0.0000
  DPE DPE  5.5344
  BUM BUM  5.3662
  BAD BAD  9.0027
  ADA ADA  12.6714
  BEA BEA  5.2186
  C35 XK2  1.7000
  DOI DOI  5.3192
  AVT AVT  6.0218
  AHO AHO  7.6256
  CZY CZY  8.1362
  CUS CUS  8.1226
  HH2 TRP  1.0000
  CAY CAY  5.3797
  ASC ASC  7.4649
  AYP AYP  5.3853
  ACT ACT  5.2337
  DKW DKW  5.5775
  C74 XK2  1.7000
   CG MET  2.0000
  DRB DRB  5.2054
 HG22 THR  0.0000
  AJR AJR  8.5713
  H66 XK2  1.0000
  BXM BXM  6.1652
  CYU CYU  6.3218
  CEN CEN  6.1626
  BCI BCI  6.5054
  BLY BLY  9.1344
  CDD CDD  5.0546
  CH2 TRP  1.7000
  HT3 QSI  1.0000
  ADL ADL  8.1473
  CAV CAV  7.2332
  ALW ALW  6.5506
  CXY CXY  6.5458
  CG2 VAL  2.0000
  DGE DGE  6.5371
    H GLN  1.0000
    D min  0.0000
  HE1 TYR  1.0000
    O GLN  1.4000
  BTD BTD  6.5789
  BEY BEY  14.7284
  BXN BXN  8.7791
  AYY AYY  6.3424
  AXJ AXJ  5.9273
    O TYR  1.4000
   C9 TSA  2.0000
  BEX BEX  24.2217
  BAC BAC  5.8450
  AAB AAB  18.0751
  ACZ ACZ  9.4804
   C4 XK2  2.0000
  BAG BAG  5.8575
  CCI CCI  7.2338
  BPR BPR  7.6557
  BBX BBX  5.5952
  HE2 PHE  1.0000
  HB2 LYS  0.0000
  BCQ BCQ  5.5177
  DFM DFM  5.0457
  CVU CVU  11.8844
  ABR ABR  7.3770
    C ILE  1.7000
  DAM DAM  7.4458
  BXF BXF  6.8192
  CWN CWN  8.3351
  DAR DAR  6.6010
  APF APF  5.8837
  OD2 ASP  1.4000
    H CYS  1.0000
  BKF BKF  6.5184
  OE2 GLU  1.4000
  CBA CBA  6.1036
  BET BET  9.0647
  BAU BAU  5.1201
  ALC ALC  10.4953
  DRD DRD  5.3737
  CQF CQF  9.6197
  DRE DRE  6.9400
  AUW AUW  5.6004
   CA HIS  2.0000
  DDL DDL  8.4438
  ALQ ALQ  6.6460
   CB ILE  2.0000
  DDI DDI  6.0839
  BPU BPU  5.7107
 DUM1 DUM  0.0000
  CZU CZU  5.2074
   CG QSI  2.0000
  HA2 GLY  0.0000
  DNE DNE  6.3579
  DBP DBP  6.0806
  BRC BRC  7.6728
  DJO DJO  6.1198
  AED AED  8.4266
  BPW BPW  5.3119
  DGO DGO  7.1143
  BVA BVA  7.4225
  CSL CSL  6.7199
  BUS BUS  8.1626
  CHW CHW  5.4462
  CPT CPT  11.1769
  ADJ ADJ  13.4834
  BYV BYV  5.3788
  BTC BTC  6.7879
  BDG BDG  5.6875
  AXQ AXQ  5.9657
  BPM BPM  6.6972
  CIW CIW  5.0703
    N GLU  1.5000
  CKJ CKJ  5.8404
  BJC BJC  8.3462
  CYP CYP  10.3086
  BDT BDT  5.0025
  AWK AWK  5.0759
  DOT DOT  5.4462
   C5 QSI  1.7000
  AAO AAO  16.2346
   HN PHE  1.0000
  DPG DPG  5.1510
  CWX CWX  6.3033
  AHA AHA  8.7843
  DIM DIM  5.7571
  DIC DIC  7.2293
  C29 XK2  1.7000
  ARZ ARZ  7.2434
  ANJ ANJ  6.7900
  C75 XK2  1.7000
  CUL CUL  6.8665
  BJR BJR  12.7107
  AYE AYE  5.7599
  ANF ANF  8.3428
  ANS ANS  7.1056
  HD2 ARG  0.0000
  AIU AIU  8.0482
  CKG CKG  6.7536
  AVU AVU  8.9546
    N MET  1.5000
  H76 XK2  1.0000
  ABF ABF  20.8298
  CZA CZA  5.2651
  BIN BIN  8.9756
  BWN BWN  5.6643
  CYO CYO  7.4758
  BNW BNW  8.1802
  CCB CCB  5.2874
  ASR ASR  5.5304
  DFT DFT  6.1496
  CRP CRP  7.9965
  AYV AYV  5.6215
   HN GL1  1.0000
   CB LEU  2.0000
  HD1 LYS  0.0000
  ALL ALL  8.9504
  APR APR  5.0852
  BTQ BTQ  7.2892
  BTM BTM  5.4509
  BPA BPA  7.0070
  DAA DAA  5.6900
  BIZ BIZ  14.2595
  AMG AMG  6.4791
  AZD AZD  5.1340
  BGI BGI  12.6279
  CUG CUG  7.1924
  DMO DMO  6.7789
    H HSC  1.0000
  DDT DDT  8.2492
  BVD BVD  5.2837
  CWK CWK  5.5771
  CZG CZG  5.0585
  HG2 LYS  0.0000
   CB HSC  2.0000
  DPW DPW  6.4382
  CAA CAA  7.6887
   HN AS2  1.0000
  DDO DDO  7.6912
  ADG ADG  7.8732
  BIO BIO  11.0054
    C ARG  1.7000
  CSS CSS  6.5731
  ALN ALN  5.2138
    O GLY  1.4000
  BWT BWT  7.1390
  CWE CWE  7.7532
  AOT AOT  7.3260
   CG ASN  1.7000
  DMV DMV  5.2746
  DSA DSA  7.2439
  CBK CBK  8.3680
  DFS DFS  5.1891
  CZQ CZQ  6.9237
   HA TRP  0.0000
  ABN ABN  5.4609
  AGG AGG  7.3965
  ALV ALV  5.1273
  DQR DQR  5.9482
  BFO BFO  11.1852
  AUE AUE  9.3504
  ATG ATG  6.9747
  DKP DKP  6.0124
  DIP DIP  5.0448
   HN HSC  1.0000
  CFA CFA  5.0182
  BAA BAA  5.1296
  BRR BRR  7.6420
  AMO AMO  5.1455
  CYJ CYJ  8.9633
  CHY CHY  5.5093
   CA PHE  2.0000
   O1 SEP  1.4000
  CIM CIM  5.5362
  HD2 AS2  1.0000
  DFJ DFJ  5.6599
  CDS CDS  5.8389
  HG1 GLU  0.0000
  BQG BQG  5.2549
  HG1 GL1  0.0000
  CVD CVD  7.1894
  BKU BKU  8.4748
  COB COB  7.3282
  DPN DPN  5.0982
  CPL CPL  8.7010
  BUL BUL  8.0923
   CB ASP  2.0000
  BFY BFY  7.3452
  C32 XK2  1.7000
  AFN AFN  6.9279
  CXW CXW  6.3036
  ANL ANL  8.2995
  BYB BYB  6.4732
  DSD DSD  6.5824
  DAV DAV  5.5003
  BPB BPB  6.6115
  DHD DHD  5.5868
  AYJ AYJ  5.2336
  ASL ASL  5.9656
  DJP DJP  5.1470
  AGZ AGZ  5.6125
    O AS1  1.4000
  DNO DNO  6.2704
  CEJ CEJ  5.7411
  AQD AQD  5.2278
   HD AS2  1.0000
  ATU ATU  5.2951
  AKN AKN  8.4163
  C25 XK2  1.7000
  BNC BNC  8.8029
  CAL CAL  5.3495
   N9 QSI  1.5000
  AEW AEW  6.2554
  CE1 HSD  1.7000
  BNH BNH  6.6658
  BXC BXC  8.2595
    C HYD  1.7000
  CQT CQT  8.3774
  CMA CMA  6.0879
  CBZ CBZ  5.4973
  BXR BXR  7.6442
  API API  7.5159
  CE1 HIS  1.7000
  BVU BVU  5.5994
  HB2 HYD  0.0000
  BEO BEO  5.2411
  DIX DIX  6.5343
   CA GLN  2.0000
  CSR CSR  6.5185
  BCR BCR  5.4272
  BPG BPG  5.9871
  BWV BWV  8.6734
  DDP DDP  5.6746
  BQA BQA  5.3003
  BEE BEE  6.9008
  ATA ATA  6.9224
  ATB ATB  7.5365
  CQW CQW  8.1468
  CMS CMS  5.9355
  CRG CRG  5.6740
  HB2 GLU  0.0000
  DNQ DNQ  6.4585
  BLV BLV  8.8014
  BFG BFG  5.0224
  AOJ AOJ  5.1994
   HA ASP  0.0000
  DIB DIB  6.2809
  CYC CYC  6.0594
  CPK CPK  8.3533
  CWP CWP  10.3449
  CIG CIG  5.2296
   C8 QSI  1.7000
  ALA ALA  5.6405
  BWK BWK  6.4197
  BQY BQY  6.7400
  HB3 ALA  0.0000
   HD HYD  1.0000
  AMZ AMZ  5.2627
  C24 XK2  1.7000
  BDQ BDQ  5.7328
  DSE DSE  5.8820
  DKM DKM  6.2008
  BZI BZI  5.6287
  CVM CVM  7.5483
  CHQ CHQ  6.7338
  CDP CDP  7.0555
  CZH CZH  6.6275
  ADI ADI  15.5707
   H2 QSI  1.0000
  AHR AHR  6.6517
  DGZ DGZ  7.3195
  DBB DBB  5.5799
    O GLU  1.4000
  CQH CQH  11.3293
   C2 XK2  2.0000
  ARM ARM  5.1149
   CA VAL  2.0000
  CWQ CWQ  8.1000
  BQF BQF  8.6568
  BJH BJH  11.8349
  DII DII  7.3042
  ATD ATD  6.0712
  CZZ CZZ  5.7016
  CTH CTH  6.6877
  C13 TSA  2.0000
  BQC BQC  6.5808
  CYK CYK  5.8576
  BJF BJF  6.1674
   CB GL2  2.0000
  CYQ CYQ  5.7626
  CVO CVO  12.6071
  CNY CNY  19.0048
  DIR DIR  5.7973
  CLV CLV  5.7379
  BRZ BRZ  7.9003
  AUK AUK  5.5434
  AAI AAI  22.2362
 HG22 VAL  0.0000
  DOU DOU  5.6558
  CWU CWU  5.2267
  CFN CFN  6.0647
  DGY DGY  5.7523
  BNB BNB  5.8164
  DQJ DQJ  5.6573
  DKX DKX  7.8468
    C GLN  1.7000
  BDB BDB  5.5500
  ABI ABI  10.9166
  AET AET  6.5320
  CEL CEL  7.0152
  CLW CLW  6.5699
  CWO CWO  5.4775
   CB TYR  2.0000
  BUN BUN  6.1230
  AJB AJB  7.5559
  H75 XK2  1.0000
  CPC CPC  6.7521
  BPF BPF  6.5870
  BIL BIL  9.0360
    H AS2  1.0000
  DHX DHX  8.5292
  DAL DAL  6.5816
  BYA BYA  9.7621
  BWX BWX  5.1039
  ALX ALX  7.9604
  O5' QSI  1.4000
  BBJ BBJ  6.3698
  NE2 HSE  1.5000
    N ARG  1.5000
  AIK AIK  11.5195
  DDY DDY  7.1108
  CXR CXR  5.3355
  AZO AZO  5.1317
  AAW AAW  16.8102
  DPS DPS  5.0549
  DMK DMK  6.5138
  AXG AXG  5.8270
  H2A XK2  0.0000
  BMU BMU  8.7635
  HB2 HSD  0.0000
   CA GLY  2.0000
  ANN ANN  5.3811
  ALB ALB  9.0845
  CTA CTA  7.3636
  BLN BLN  6.3424
  DHK DHK  6.4976
  DFZ DFZ  6.0598
  CDX CDX  8.6873
  CXZ CXZ  5.2824
  BRK BRK  5.3363
  DBY DBY  9.3593
  BYE BYE  5.4033
  AXY AXY  6.5060
  BUE BUE  5.2059
  H61 QSI  1.0000
