# Supplementary material for: The Effect of Macromolecular Crowding on the Electrostatic Component of Barnase–Barstar Binding: A Computational, Implicit Solvent-Based Study
Source: PLoS One. 2014 Jun 10;9(6):e98618. doi: 10.1371/journal.pone.0098618 (PMC4051634; doi:10.1371/journal.pone.0098618)
Supplement: File S1 — Contains sample pdb files used in our analyses; each contains the barnase/barstar complex with a specific random placement of crowders of varying radii at 30% crowding density. Also included are files specifying, for each pdb file, the radii of each atom and model crowder. (TAR) [file pone.0098618.s005.tar › vary30percent_pdb/crowders_radii-13.siz]

aaaaaannnrrrrrrrr
  HN2      1.0000
 R185      1.8500
 HCT1      1.0000
  HN1      1.0000
  R15      1.5000
  NCT      1.5000
 OCT1      1.4000
 OCT2      1.4000
  HT1      1.0000
  HA1      0.0000
  CNT      1.7000
 HCT2      1.0000
 HT2G      0.0000
  NXT      1.5000
  OT1      1.4000
  CAY      2.0000
   OY      1.4000
  R18      1.8000
 HT2B      0.0000
  R20      2.0000
  R05      0.5000
 R195      1.9500
   CY      1.7000
 HTB3      0.0000
  HT2      1.0000
  R14      1.4000
  CTB      2.0000
  CAT      2.0000
  R19      1.9000
 HTB2      0.0000
  R00      0.0000
  R10      1.0000
   NT      1.5000
  HT3      1.0000
  R17      1.7000
 HT2A      0.0000
  HA2      0.0000
 R135      1.3500
 HT2C      0.0000
  OT2      1.4000
  ONT      1.4000
  CT2      2.0000
 HTB1      0.0000
  HNT      1.0000
  HY3      0.0000
  HY1      0.0000
  HY2      0.0000
  OXT      1.4000
   N7 QSI  1.5000
  DTY DTY  5.8586
  CYZ CYZ  5.6834
  BOO BOO  9.0846
   C6 TSA  1.7000
  AFY AFY  10.5038
  CJL CJL  5.0761
  CAI CAI  5.0006
  BNV BNV  8.0471
  CFM CFM  5.3004
  BYC BYC  8.1736
  ADP ADP  5.5088
  BXK BXK  6.8186
  BQR BQR  8.0314
  BYW BYW  7.0737
   HA HYD  0.0000
    N PHE  1.5000
  DLN DLN  6.6850
  CVA CVA  7.5517
  BMB BMB  7.0283
  HB1 AS1  0.0000
  DOF DOF  7.4096
  CNK CNK  16.1913
  BRS BRS  5.2917
   CD PRO  2.0000
  BRB BRB  9.3704
  BMD BMD  6.7840
  H2' QSI  1.0000
  DTX DTX  6.2239
  BPY BPY  5.1761
    C PHE  1.7000
 H31B XK2  0.0000
  BND BND  5.8755
   C3 XK2  2.0000
  AVY AVY  5.4689
   HN SEP  1.0000
  CIB CIB  6.6528
  CUC CUC  8.4450
  BUR BUR  7.2612
  ASS ASS  5.6479
  CCK CCK  7.3075
  BGX BGX  6.1405
  BHT BHT  10.7556
  CBF CBF  7.5359
  C3' QSI  2.0000
  ATX ATX  6.8577
  H79 XK2  1.0000
  CQS CQS  6.6390
  AHY AHY  5.3633
  CHG CHG  5.3925
  APV APV  5.3402
  DMZ DMZ  5.2585
  BSX BSX  7.8780
  DCL DCL  5.5204
  AEM AEM  5.5193
  CDF CDF  6.4581
  AGD AGD  6.1984
  HD1 HSD  1.0000
  AXE AXE  5.2760
  BJS BJS  11.3617
  DID DID  6.1337
  CEF CEF  6.8527
  AGN AGN  7.3952
  CYR CYR  8.9041
  AMK AMK  5.5071
  CTQ CTQ  8.4772
  BBB BBB  5.9945
  AFT AFT  5.5836
  CDJ CDJ  5.0281
  ATE ATE  7.4706
  CD2 HSE  1.7000
  BNU BNU  5.6500
  BZF BZF  6.4282
  BMN BMN  5.0139
  DDD DDD  9.3757
  CWH CWH  5.7889
  CRV CRV  9.5032
   CG ASP  1.7000
  DOS DOS  6.1371
  DSR DSR  5.4278
    C CYS  1.7000
  DSF DSF  7.3773
  AFH AFH  8.2475
  ARD ARD  5.4850
    C TRP  1.7000
  DRJ DRJ  7.0018
  CYT CYT  6.6863
  COE COE  6.4441
  BIG BIG  5.2662
  AFI AFI  5.3125
  DWA DWA  6.1391
  ASF ASF  5.8875
  BHY BHY  9.7953
  CUK CUK  6.6267
  DJX DJX  6.3859
  CAM CAM  6.5121
  CTG CTG  6.5023
  DDU DDU  8.1959
  CYG CYG  5.3864
  HE1 GL1  1.0000
  ASX ASX  6.5051
  CKI CKI  6.9832
  HB2 AS2  0.0000
  DLE DLE  5.3683
  BTK BTK  6.5880
  CHS CHS  5.9194
  BUI BUI  9.3236
  HE2 TYR  1.0000
  DKN DKN  5.5196
  BTO BTO  5.1490
  BSK BSK  8.4560
  ARI ARI  6.6759
   HA GLU  0.0000
  BYQ BYQ  7.1500
  H22 XK2  1.0000
  HE3 TRP  1.0000
  COK COK  17.8707
  AKW AKW  11.8699
  ALU ALU  6.5929
  DMY DMY  5.0381
  BXB BXB  6.0071
  OD1 AS2  1.4000
  CKY CKY  5.8742
  BIS BIS  5.9411
  DTH DTH  5.6816
  DQZ DQZ  6.2393
  CDR CDR  6.4875
  DHT DHT  7.7018
  CCD CCD  5.8211
  BWU BWU  9.6237
  CXI CXI  9.5298
  BYD BYD  6.9980
  CGG CGG  5.9602
   CB GLN  2.0000
  CE1 TYR  1.7000
  AGT AGT  10.1466
  ADW ADW  8.8831
  HG2 QSI  0.0000
  DKF DKF  7.1461
   C1 XK2  1.7000
    O ASN  1.4000
  AOB AOB  6.7597
  DOL DOL  7.3983
  DGP DGP  7.6310
  CZI CZI  9.3439
  CPN CPN  14.1199
  CZN CZN  5.3858
  AEU AEU  5.0943
  C18 TSA  1.7000
  ANX ANX  10.3682
  CMF CMF  5.0373
  BRP BRP  5.7596
  BIE BIE  8.7192
   CD QSI  1.7000
  CRM CRM  10.1234
  AIS AIS  8.2550
  AWN AWN  5.2740
   H5 TSA  1.0000
  BBQ BBQ  5.7263
  BLK BLK  7.6986
  ALD ALD  8.3589
  CSM CSM  10.2006
  BZP BZP  6.5614
  DIG DIG  6.7298
  AIY AIY  6.5940
  ACD ACD  11.2528
  CLZ CLZ  5.5554
  CZL CZL  7.8802
  DIE DIE  5.5830
  BKH BKH  7.1892
  AMP AMP  7.4923
  AOY AOY  6.7494
  CXG CXG  6.2772
  COF COF  12.9478
  BFH BFH  7.2686
  DBX DBX  5.0738
  BBH BBH  5.5323
  BSE BSE  7.5646
  AKF AKF  9.0706
  CGC CGC  5.1354
   CB CYS  2.0000
  DEK DEK  5.1542
  DHC DHC  5.0469
  BHM BHM  9.0886
  APS APS  6.5066
   C4 QSI  1.7000
   CZ PHE  1.7000
  O3' QSI  1.4000
  CKS CKS  5.1203
    N HIS  1.5000
  CXT CXT  6.8456
  CFO CFO  6.1855
  CFH CFH  5.3421
  AIR AIR  6.1572
  HB2 SER  0.0000
  CRA CRA  13.8887
  O2S QSI  1.4000
  APX APX  5.6523
  BEU BEU  5.7549
  ACY ACY  5.4894
  DRO DRO  5.4219
  H37 XK2  1.0000
  CKZ CKZ  5.3925
    O VAL  1.4000
  DEA DEA  5.1256
  BOE BOE  10.6279
  CWD CWD  9.2840
  CEO CEO  5.4483
  CTD CTD  9.6870
  DFN DFN  5.8898
  ACC ACC  7.2405
  HE1 HSC  1.0000
   CA ALA  2.0000
  DAP DAP  5.9220
  AQI AQI  5.1792
   H1 OH2  1.0000
  CJG CJG  6.8255
  AYX AYX  8.5605
  DVC DVC  6.6492
  BJB BJB  8.5966
  CSX CSX  12.7719
   CD GLN  1.7000
  AGJ AGJ  6.5912
  CDL CDL  5.2044
  CXN CXN  6.3230
  BVO BVO  6.8780
  DWO DWO  6.6281
  AEF AEF  11.3983
    H ARG  1.0000
  AXT AXT  5.1396
  AQC AQC  6.3321
    N AS2  1.5000
  BEZ BEZ  7.1251
  CRN CRN  14.3161
  BWJ BWJ  6.2396
  AES AES  5.6750
  BXV BXV  5.5664
  AEI AEI  5.5172
  APQ APQ  5.6185
  OE1 GLU  1.4000
  H34 XK2  1.0000
  DEF DEF  7.3908
  DAT DAT  5.1121
  CBI CBI  5.2982
  HE1 TRP  1.0000
  CTC CTC  10.0085
  DIO DIO  5.2836
  CXE CXE  7.8141
  CQL CQL  7.7428
  BNE BNE  9.9549
  CVL CVL  7.8763
  CLE CLE  5.6587
    N HSD  1.5000
   CB PRO  2.0000
  DGS DGS  5.4326
  CHU CHU  6.0744
  BOQ BOQ  6.9706
  HG2 ARG  0.0000
  CEI CEI  5.4256
  HB2 PHE  0.0000
  DQF DQF  5.7981
  CTI CTI  6.5774
  CMQ CMQ  5.1973
  BKV BKV  8.0073
  AVF AVF  6.4067
  DES DES  6.1915
  CGQ CGQ  5.1300
  BIU BIU  8.9862
    O HSD  1.4000
  BBM BBM  6.3372
  CVQ CVQ  10.8192
  AQP AQP  5.4075
  AOD AOD  5.0824
 HG13 VAL  0.0000
    H MET  1.0000
  H12 TSA  1.0000
  BUC BUC  7.3543
  AVW AVW  5.7787
   HA LYS  0.0000
  CWY CWY  6.3303
  BDX BDX  7.0294
  ARC ARC  7.3447
  C5' QSI  2.0000
  ASG ASG  6.1018
  AMB AMB  5.3900
   CG TYR  1.7000
  C33 XK2  1.7000
   CA SER  2.0000
  BLE BLE  8.8585
  BZM BZM  5.7513
  DUL DUL  5.7058
  HB1 ARG  0.0000
  AYL AYL  6.4036
  C28 XK2  1.7000
  BCS BCS  5.3227
  BNF BNF  12.4284
  BHI BHI  6.3897
  BBZ BBZ  8.1416
  BFJ BFJ  17.7553
  AZI AZI  5.6908
  AKD AKD  8.4846
  CSV CSV  12.2593
  HB1 AS2  0.0000
  CCQ CCQ  6.1006
  AUD AUD  5.0659
  BNM BNM  9.2164
  ALI ALI  7.1774
  OD1 ASN  1.4000
  C67 XK2  1.7000
  C72 XK2  1.7000
  DNR DNR  5.2862
  CBE CBE  5.9939
  CLO CLO  5.3208
  BJT BJT  7.1881
  ABM ABM  20.4608
  CNH CNH  13.0694
  C1' QSI  2.0000
  AHX AHX  6.4577
  DMG DMG  5.9563
  ACO ACO  8.3433
   HN ALA  1.0000
  CBM CBM  7.0060
   HN HYD  1.0000
  CGZ CGZ  5.2069
  BSC BSC  7.2653
  HG1 MET  0.0000
  DFF DFF  9.3062
  BSU BSU  5.7532
  BKI BKI  6.6790
  BCZ BCZ  6.3891
  AGV AGV  6.5504
  AKJ AKJ  8.2954
  CBX CBX  7.0581
 HE21 GLN  1.0000
   HG CYS  1.0000
  AUZ AUZ  5.3671
  AYT AYT  6.7789
  BQV BQV  5.7348
  AIC AIC  6.0039
   OC VDW  0.0000
  BVX BVX  5.6838
  HB1 LEU  0.0000
  DTD DTD  6.2349
  DGK DGK  5.5672
  N10 QSI  1.5000
  AYZ AYZ  5.4114
  BRF BRF  7.1046
  BPT BPT  7.2941
  CHZ CHZ  5.3156
  BKC BKC  5.2180
  BJI BJI  17.3906
  BCG BCG  5.2225
  H35 XK2  1.0000
  BLX BLX  7.7894
  BYU BYU  5.2879
  CHB CHB  5.3828
  BPZ BPZ  5.9667
   HA HSE  0.0000
  BJL BJL  10.8961
  AGS AGS  9.7847
   CD GLU  1.7000
  DNU DNU  5.7915
  AGF AGF  5.9800
   CB HIS  2.0000
  CND CND  5.2179
  ARS ARS  5.8173
  CTV CTV  5.1755
  DRM DRM  5.0068
 H2'' QSI  0.0000
  AWX AWX  5.0544
  AJL AJL  6.1701
  OH2 HOH  1.4000
  CHV CHV  6.2424
  DLY DLY  8.3222
  DGU DGU  7.7143
  CD2 LEU  2.0000
  BGF BGF  5.1849
  BLI BLI  7.6255
  DGB DGB  5.9254
 HD22 LEU  0.0000
  DCX DCX  5.4353
  CZF CZF  5.6303
  CTY CTY  7.9632
    O THR  1.4000
  CHN CHN  5.7590
  DIW DIW  5.8112
  AKV AKV  7.1811
  AEJ AEJ  12.7110
  DMA DMA  6.2779
  ARR ARR  5.4623
  HD3 ILE  0.0000
  CDM CDM  6.2220
  ACI ACI  6.3514
  H71 XK2  1.0000
  DAI DAI  7.0138
  AMI AMI  5.8407
  CD1 PHE  1.7000
  CKB CKB  5.1770
  BLQ BLQ  9.5141
  AOP AOP  5.9336
  AWC AWC  5.1287
  DLP DLP  5.6904
  DEZ DEZ  5.6216
  DCC DCC  8.3033
  AZL AZL  6.9971
  AHP AHP  8.8236
  DRL DRL  5.0457
  CSU CSU  9.5284
  AYW AYW  6.1452
   CG LYS  2.0000
  CGP CGP  6.1835
  DAH DAH  5.0523
  ANI ANI  5.7620
  DUG DUG  5.3040
  DNX DNX  5.4849
  BGD BGD  7.3448
  CSB CSB  5.6450
  ATL ATL  5.3498
  DDC DDC  6.7416
  CLF CLF  5.7948
  AOO AOO  5.8510
  CGR CGR  5.4944
  AXM AXM  5.7758
   CG HIS  1.7000
  CHE CHE  6.0697
  CIC CIC  6.0287
   O7 TSA  1.4000
  DEM DEM  6.1263
  BCM BCM  5.0590
 HD22 ASN  1.0000
  ATV ATV  5.0778
    C LYS  1.7000
  BGA BGA  10.1427
  CHA CHA  5.5487
  CGE CGE  7.1843
  DTS DTS  6.7436
  AGC AGC  6.8994
  DSW DSW  6.0519
  DMJ DMJ  7.0789
   HB ILE  0.0000
  CEU CEU  5.7644
  CUT CUT  5.3309
  BKA BKA  5.3003
  BWL BWL  6.2490
  CVT CVT  5.4133
  BCY BCY  5.3736
  AVB AVB  6.5412
 HG22 ILE  0.0000
  CWL CWL  12.0025
  CDI CDI  6.3797
  BJX BJX  13.1481
  CEQ CEQ  6.0158
  AVZ AVZ  6.4376
  BVW BVW  5.3711
  AHM AHM  8.5444
  HB2 ARG  0.0000
  DTJ DTJ  7.2202
  BPQ BPQ  10.6342
  BWY BWY  6.1320
  BON BON  5.0026
  ABT ABT  18.3677
  C20 XK2  1.7000
  CQC CQC  7.7402
  ANY ANY  5.4700
  BKT BKT  6.4268
  AXA AXA  5.4392
  DLO DLO  7.6210
  BDA BDA  5.4948
  BCX BCX  5.2309
  BMS BMS  5.0235
  COG COG  10.8141
  BCL BCL  6.7391
  AOA AOA  6.1923
  CVS CVS  9.5033
   CZ ARG  1.7000
  AIX AIX  6.0464
  DEW DEW  7.1976
  CUD CUD  9.1893
  BOH BOH  9.2417
  ASY ASY  5.7725
  CJO CJO  5.5779
  DRN DRN  5.4069
  CZB CZB  6.8693
  BHW BHW  5.8125
  DPY DPY  5.0278
  DEG DEG  6.6240
  CBO CBO  5.8786
  CLA CLA  5.2293
    H ILE  1.0000
  CCJ CCJ  6.4741
  AUR AUR  6.2154
    N ALA  1.5000
  CKT CKT  5.0565
  DED DED  6.7129
  BOV BOV  6.8146
  BOM BOM  6.4918
  DNF DNF  5.8811
  CJW CJW  5.2616
  BAQ BAQ  6.8490
  O15 TSA  1.4000
  NE2 HSD  1.5000
  OE2 GL1  1.4000
  CMM CMM  5.5804
   CB TRP  2.0000
  BMQ BMQ  5.3059
  AUU AUU  5.0919
  ANO ANO  6.2124
  HE1 HIS  1.0000
  AFQ AFQ  6.4862
  DWR DWR  6.1988
  AMT AMT  5.7655
   CD GL1  1.7000
  CBY CBY  6.3315
  ALG ALG  9.5464
 HG21 VAL  0.0000
  AOQ AOQ  6.5270
  DWL DWL  5.2121
  OE1 QSI  1.4000
  HG2 MET  0.0000
  HB2 HSE  0.0000
  BTF BTF  8.0541
  BST BST  5.1011
  AFF AFF  8.9263
   HN CYS  1.0000
    H ASP  1.0000
  AIW AIW  9.1034
  DBA DBA  7.5272
  CQA CQA  6.6393
  CHX CHX  5.1654
    O GL1  1.4000
  CEG CEG  5.3410
  CMB CMB  5.5648
  AML AML  6.7617
  AMX AMX  5.5738
  DFB DFB  6.9232
  NE2 GLN  1.5000
  BVQ BVQ  5.0374
  BMI BMI  5.3575
  BJM BJM  11.6261
  CLL CLL  6.6842
  DFX DFX  6.8237
  CFR CFR  6.0400
  ADV ADV  12.1241
  BVF BVF  9.9857
  ASN ASN  6.4458
  HD1 HSC  1.0000
  DSL DSL  5.3043
    N TRP  1.5000
  ABG ABG  22.9242
  BRQ BRQ  6.1006
  CWM CWM  7.7835
  BMY BMY  8.4257
    C ASP  1.7000
  DOV DOV  5.0871
  BLD BLD  7.0489
  AAJ AAJ  16.6033
  CE1 HSE  1.7000
  BUX BUX  7.7417
  BHF BHF  13.3657
   HN TRP  1.0000
  AUB AUB  7.2072
  CMW CMW  5.2869
  BBY BBY  5.7809
  AZM AZM  5.2054
  ACR ACR  7.9037
  AXR AXR  5.4567
  CMK CMK  5.0146
  DPP DPP  6.9855
  BXW BXW  6.5454
  ABP ABP  15.9156
  BLF BLF  5.0802
  DUY DUY  5.0426
  AIQ AIQ  10.7082
  AYA AYA  6.5712
  DKJ DKJ  5.4780
  CFL CFL  5.8539
  CQO CQO  7.9890
  DIQ DIQ  5.9030
  DTQ DTQ  5.0962
  BXO BXO  7.6709
  CMN CMN  5.4994
  DSS DSS  5.4614
  DOK DOK  5.7311
  DJT DJT  6.4296
  CCA CCA  9.8905
  AJA AJA  7.1269
  DFH DFH  7.1168
  BUQ BUQ  5.3303
  HG1 ARG  0.0000
  BVP BVP  6.3732
  CEC CEC  5.2554
  DNM DNM  5.6806
  DER DER  7.0352
  CIH CIH  6.3899
  HE2 MET  0.0000
  NE2 HIS  1.5000
  CJQ CJQ  6.0206
  ACN ACN  11.9500
   CG PHE  1.7000
 H31A XK2  0.0000
  BUK BUK  5.4041
  H25 TSA  1.0000
  DAY DAY  6.5664
  DBK DBK  7.0314
  BRO BRO  8.4681
  DTR DTR  5.5538
  BNP BNP  13.3878
  AWL AWL  8.6108
  BZH BZH  6.3787
  DUZ DUZ  5.4058
  CCN CCN  7.4515
  DEO DEO  6.3901
  BNR BNR  6.6083
  DNP DNP  6.5405
   HE GLU  1.0000
  AXS AXS  5.6121
  AFJ AFJ  5.2672
  DVM DVM  5.2400
  CIF CIF  5.6176
  CCM CCM  6.4535
  AIN AIN  11.4673
  CQJ CQJ  8.4020
  BLH BLH  9.9187
  DQY DQY  5.8148
  BDE BDE  8.2369
  AEX AEX  10.5248
   CB MET  2.0000
  DQG DQG  5.4599
  DKY DKY  6.0269
  ALM ALM  5.3816
   H1 TIP  1.0000
  CRJ CRJ  7.3789
  BJE BJE  5.7037
  CMV CMV  5.7074
  BXE BXE  6.1323
  BAP BAP  5.3589
  ANZ ANZ  5.4045
  AJO AJO  5.6599
  DCN DCN  5.1179
  DQK DQK  5.3332
  BMJ BMJ  9.1484
  AXK AXK  5.1110
  CJN CJN  5.6342
  BXI BXI  5.9371
  BGT BGT  9.3899
 HG12 ILE  0.0000
  DJD DJD  6.5040
  AKY AKY  6.2852
  BGZ BGZ  5.5390
  AZY AZY  6.0341
  AVH AVH  6.1384
  ARQ ARQ  9.0476
  ADU ADU  8.3304
  CRC CRC  7.8068
  ARW ARW  7.2379
  AQO AQO  5.9382
  AVV AVV  7.4084
  OE1 GL2  1.4000
  BWE BWE  5.6596
  COY COY  15.5401
  AFK AFK  15.4385
  APT APT  5.8976
  CUW CUW  15.2301
  CLR CLR  7.5287
  BGK BGK  7.4221
  BDY BDY  16.4364
  AOC AOC  6.8197
   CG GL2  2.0000
   CA MET  2.0000
  CRI CRI  8.7625
  BHP BHP  6.7753
  DDH DDH  7.5302
  AQW AQW  5.1663
  H65 XK2  1.0000
  DAF DAF  8.3870
  AEL AEL  7.5566
  CUO CUO  5.8000
  CXM CXM  7.0920
  CCT CCT  5.1538
  AXF AXF  5.0373
  AGE AGE  5.2145
  CRH CRH  9.3590
  BCE BCE  5.0686
  DLR DLR  5.6606
  DDQ DDQ  7.0284
  BFX BFX  9.1849
  DPV DPV  6.8107
  BHD BHD  9.0663
  CD2 HSC  1.7000
    N GL1  1.5000
   CA ARG  2.0000
  APM APM  5.1104
  BAO BAO  5.2016
  AEA AEA  6.5407
  HB1 PHE  0.0000
  C66 XK2  1.7000
  CBU CBU  5.6332
  ACW ACW  7.4910
  CEP CEP  5.2067
  BLS BLS  5.5666
  AXB AXB  6.2097
  ASE ASE  9.2624
  DIJ DIJ  6.7549
  DFC DFC  5.5353
  HG1 GLN  0.0000
  CJV CJV  5.0298
  CUJ CUJ  8.0883
  DSC DSC  5.3325
  DCP DCP  8.1025
  AQK AQK  5.7877
  DIT DIT  7.6958
  ND1 HSE  1.5000
  AZQ AZQ  7.1010
  BEV BEV  7.3293
    C MET  1.7000
  AVP AVP  8.1842
  DVQ DVQ  6.3042
  ANE ANE  6.8447
   H3 XK2  0.0000
  AOW AOW  5.7334
  CQN CQN  9.0076
  AEP AEP  5.2860
  H3' QSI  1.0000
  DNK DNK  5.4932
  ATJ ATJ  6.1775
  O2' QSI  1.4000
   SD MET  1.8500
  DVI DVI  5.0191
  DBJ DBJ  6.9774
  ARP ARP  6.8707
  ABH ABH  7.3441
  DMP DMP  5.9568
  DJJ DJJ  6.3778
  HB1 ASN  0.0000
  CUN CUN  7.8112
  AYU AYU  5.2848
  DUF DUF  7.3891
  ABO ABO  14.4906
   CA CYS  2.0000
  DGF DGF  5.9054
  BFI BFI  19.6357
  AZJ AZJ  7.2711
  BJZ BJZ  6.4703
  CIX CIX  6.4788
  BFV BFV  6.5692
  ATH ATH  6.1483
  BAH BAH  5.0112
  BFS BFS  8.0490
  AGY AGY  9.5066
  BKW BKW  6.6475
    C GL2  1.7000
  BSD BSD  6.2623
  BVK BVK  7.2530
  AMF AMF  6.5403
  AKA AKA  10.0637
    O PHE  1.4000
  DVE DVE  5.1254
 H61A XK2  0.0000
  AIB AIB  6.1725
  HE1 GL2  1.0000
  BEC BEC  17.7914
  AXD AXD  5.5624
  AOZ AOZ  7.3348
  AOE AOE  8.0647
  CPZ CPZ  8.6125
  AGX AGX  10.7419
   CG HSE  1.7000
  DKK DKK  5.8576
  AKB AKB  5.2495
  CKO CKO  6.3291
  DVA DVA  5.1106
   N7 XK2  1.5000
  DJW DJW  5.7551
  CMX CMX  6.5172
  CRL CRL  5.7030
  BXY BXY  6.6189
  BNL BNL  7.4472
  BAK BAK  8.6217
  ACJ ACJ  7.7307
  BEG BEG  6.9252
    H SEP  1.0000
  CFJ CFJ  5.0280
  HB2 AS1  0.0000
   SG CYS  1.8500
  HD2 ILE  0.0000
  BZL BZL  5.9524
  ARH ARH  5.8725
  CMR CMR  5.3038
    O HSE  1.4000
  CD1 LEU  2.0000
  CCW CCW  8.4163
  BSA BSA  6.2635
  CXV CXV  5.9483
  CGM CGM  5.1020
  DLW DLW  5.8089
  BRL BRL  6.1953
  BNN BNN  6.9939
  CXQ CXQ  5.0312
  BVG BVG  10.2815
  CE2 TRP  1.7000
  CRZ CRZ  5.9991
  HB1 QSI  0.0000
  BFR BFR  13.5060
  DKS DKS  5.1269
  APN APN  6.2686
  DSN DSN  6.3349
  HB2 CYS  0.0000
  CDW CDW  6.6853
  AZK AZK  6.2126
  BBP BBP  6.0594
  ARX ARX  6.4095
  AOI AOI  7.9564
  BJV BJV  6.0002
  BBC BBC  5.2083
  CWR CWR  8.4906
   CG GLU  2.0000
  COH COH  8.1444
  AHZ AHZ  8.0556
  DIY DIY  5.6174
  CZD CZD  8.4689
  AKH AKH  6.0133
  ADO ADO  7.1302
  DMS DMS  5.4729
  BMK BMK  9.2895
  H63 XK2  1.0000
  DWF DWF  6.2362
  DHF DHF  6.9979
  ACU ACU  5.1189
  CPU CPU  5.6220
  CBS CBS  5.8033
 HE22 GLN  1.0000
  ADQ ADQ  6.8418
  ARK ARK  8.0749
  DWQ DWQ  5.6039
   O4 XK2  1.4000
  BXQ BXQ  6.4637
  CLQ CLQ  5.0638
  CSG CSG  9.0622
  BZU BZU  5.3347
  CUQ CUQ  8.5407
  CSZ CSZ  13.8849
  DHL DHL  8.2560
  CVV CVV  7.2330
   HN TYR  1.0000
  AUN AUN  5.3838
  CYD CYD  6.5257
  CUH CUH  7.6670
  DFO DFO  5.4494
  CHC CHC  5.0833
  AMY AMY  6.3860
  DUC DUC  5.6600
  BYM BYM  5.4865
  DPF DPF  6.8630
  DLZ DLZ  6.4710
  DHH DHH  6.2260
  AIF AIF  12.7718
  ABZ ABZ  13.2517
  CPE CPE  21.9095
  CNX CNX  8.9989
  CHJ CHJ  5.4499
  APC APC  7.8802
  BJJ BJJ  9.2109
  BQN BQN  6.3056
  CRK CRK  10.1969
  BSO BSO  5.5106
  DCB DCB  10.4263
  BSB BSB  5.9043
    C HSD  1.7000
   HA ARG  0.0000
  DSK DSK  5.7558
  DTG DTG  7.9658
  AYQ AYQ  5.6963
  CYS CYS  5.4035
  DQI DQI  7.4495
  AIZ AIZ  6.1964
  BBN BBN  6.6535
  DGX DGX  5.0388
  DLT DLT  5.6190
  CQK CQK  12.4970
  DUU DUU  7.1314
  CRX CRX  5.2608
  AMM AMM  5.9407
  DQN DQN  6.7315
  AVM AVM  5.6247
  CRW CRW  13.5389
 HD12 ILE  0.0000
  ATC ATC  6.9466
  CET CET  5.3287
  DHM DHM  10.4592
  BDL BDL  15.2217
   CB GL1  2.0000
  ATR ATR  5.0574
  DVK DVK  5.2632
  C19 TSA  1.7000
  AYB AYB  5.7592
  DOM DOM  5.3217
  DIZ DIZ  5.0951
  AAE AAE  12.9515
  OE1 GLN  1.4000
  AUJ AUJ  5.7533
  DVX DVX  5.4424
  BUH BUH  5.6095
  AUX AUX  5.5639
  DNY DNY  6.2639
  H21 TSA  1.0000
  AWD AWD  5.7047
  CYI CYI  5.2585
  CBQ CBQ  7.6379
  AKO AKO  5.6507
  BLR BLR  5.4767
  DLQ DLQ  5.8776
  BSR BSR  6.1744
  BSG BSG  5.4077
   HN ASP  1.0000
 H3'' QSI  0.0000
  DJF DJF  5.0843
  CFZ CFZ  6.6690
  BMG BMG  5.2979
  CFU CFU  6.0811
  ATI ATI  5.5719
  DMN DMN  6.2640
 HG21 ILE  0.0000
   HA ILE  0.0000
   CB HSE  2.0000
  CUX CUX  7.2909
  BCW BCW  5.1292
  BHE BHE  5.1414
  BDC BDC  10.5548
  AFB AFB  7.0437
  BFQ BFQ  6.6145
  BXS BXS  6.7699
  ANW ANW  6.4860
    O CYS  1.4000
  DKT DKT  7.5208
  AQZ AQZ  6.7871
  AMU AMU  6.7655
   C6 XK2  2.0000
  BSW BSW  5.4618
  BMZ BMZ  5.0269
  BWB BWB  7.4022
 HD21 LEU  0.0000
  AHE AHE  6.4555
  ADM ADM  5.9631
    O ASP  1.4000
  AJU AJU  5.2122
  DCW DCW  8.1648
  AQU AQU  6.1929
  DHV DHV  6.9142
  CAS CAS  9.1148
  BOR BOR  6.3679
   N3 QSI  1.5000
  DVY DVY  5.0778
  BHC BHC  10.4372
  CFI CFI  5.8987
  ACX ACX  11.6727
  OD2 AS1  1.4000
    H GL2  1.0000
  HB1 GLN  0.0000
  DFU DFU  5.8994
  CKX CKX  5.7662
  CFD CFD  5.1435
  CNI CNI  14.2496
  AQX AQX  5.6080
  DRS DRS  7.4931
  BFP BFP  7.4891
  DKV DKV  5.3485
  CFW CFW  5.2819
    C GL1  1.7000
  COQ COQ  5.0914
  AQF AQF  8.4753
  AVG AVG  5.8280
  C2' QSI  2.0000
 HD13 LEU  0.0000
  AGP AGP  6.0472
  CHO CHO  5.0895
   HB VAL  0.0000
  CSP CSP  8.2202
  CFS CFS  6.5251
  CJS CJS  6.4929
  CAN CAN  5.9661
  AXC AXC  5.1813
   HA VAL  0.0000
  DCA DCA  6.7018
  DBD DBD  6.2304
  AHT AHT  7.1077
  BAN BAN  5.8952
  BCT BCT  6.8141
  BID BID  5.6282
  AQB AQB  5.1124
  BYS BYS  5.9084
  DJB DJB  6.2058
  CVJ CVJ  11.8874
  AOR AOR  8.7179
  CBD CBD  5.8321
  DPB DPB  5.0566
  AUS AUS  10.2599
  ADR ADR  5.9399
  DKO DKO  6.6808
  AHD AHD  5.7913
  CTX CTX  9.0670
  DBR DBR  7.2483
  CKP CKP  5.1697
  ABD ABD  17.3285
  ALE ALE  6.3595
  DCS DCS  12.2844
  CZK CZK  5.4972
  AZH AZH  5.1163
  BHB BHB  5.6022
  BZE BZE  5.4531
  BIM BIM  8.7471
  AAU AAU  8.6833
  CAX CAX  5.2479
  CCG CCG  5.6110
    O QSI  1.4000
  ASK ASK  5.7004
  BOL BOL  8.5776
  BSQ BSQ  8.0019
  CVP CVP  8.0370
  BCK BCK  5.1672
  ARF ARF  5.3868
  CE2 TYR  1.7000
  BRE BRE  8.9634
  H25 XK2  1.0000
  CSI CSI  11.9569
  DIV DIV  6.0948
   CA HYD  2.0000
   NH VDW  0.0000
  C22 XK2  1.7000
  ALF ALF  9.2561
  AKU AKU  6.8276
  DDJ DDJ  5.4420
  H11 TSA  1.0000
  DBL DBL  7.5691
  DKQ DKQ  6.2717
  CVK CVK  6.4524
  BIJ BIJ  9.3428
  CPG CPG  7.8524
   HA CYS  0.0000
  BZY BZY  6.1514
  BMV BMV  9.3161
  BBT BBT  5.3795
  DAJ DAJ  7.3659
  BLG BLG  6.4303
    H TRP  1.0000
  COW COW  7.3068
  BOC BOC  10.0564
  AID AID  5.2143
  AHI AHI  8.2620
  CVI CVI  6.3050
   HN GLU  1.0000
  CRQ CRQ  6.8737
  DCQ DCQ  6.3041
  C70 XK2  1.7000
  DWG DWG  5.6709
  AQL AQL  6.5523
   SG HYD  1.8500
  DLV DLV  5.2898
  CTT CTT  5.0635
  BQO BQO  7.9378
    N GLN  1.5000
   CA PRO  2.0000
  CFG CFG  5.0396
  BXX BXX  6.0542
  DTI DTI  6.0938
  DEI DEI  8.7417
  DQC DQC  5.9031
   H6 XK2  0.0000
  BGV BGV  13.1347
  AMN AMN  7.0777
  COT COT  8.0033
  AYO AYO  5.1516
  HB2 ALA  0.0000
  CZX CZX  6.6815
  AFL AFL  7.6046
  DCJ DCJ  9.0924
  CQE CQE  11.1013
  BUD BUD  6.3123
  AFS AFS  6.5309
  AYH AYH  5.5212
  DCU DCU  5.1887
   N2 XK2  1.5000
  TWE TWE  20.0000
   CG LEU  2.0000
  AFA AFA  7.4573
  ATN ATN  5.9181
  DUP DUP  5.8051
  AQV AQV  5.0486
   CB LYS  2.0000
  CZ2 TRP  1.7000
  BOU BOU  5.1273
  DGT DGT  5.0428
  AAG AAG  22.2532
  CID CID  6.1709
  DTW DTW  8.1159
  DQE DQE  6.5152
  BQK BQK  9.2546
  ARO ARO  5.1103
  ANH ANH  7.6364
  CKU CKU  6.0097
  AOK AOK  10.6204
  CEH CEH  5.2719
  DME DME  6.0793
  DGN DGN  8.2170
  DLD DLD  8.2169
  BIA BIA  9.4750
  ASH ASH  7.0270
  CDT CDT  6.5972
  DUA DUA  5.0475
  AMJ AMJ  5.3100
  CBB CBB  6.1535
  BUZ BUZ  6.2310
  BOD BOD  10.3962
  HD1 HSE  1.0000
  AWB AWB  8.1608
  ARE ARE  5.1924
  BMP BMP  8.0561
  CNC CNC  5.5586
  BZK BZK  6.2573
  BLO BLO  7.2500
  BAR BAR  7.7455
  AJQ AJQ  6.4051
  HB1 TRP  0.0000
  BQM BQM  7.6636
  BEN BEN  9.8631
  BGP BGP  16.4002
  DFD DFD  5.4726
  HT2 QSI  1.0000
  CEX CEX  6.1959
  CGD CGD  6.2826
  BTA BTA  7.9519
    N ASP  1.5000
  DTZ DTZ  5.0831
  DFA DFA  8.9100
  CVN CVN  6.4578
   CG GLN  2.0000
  CPH CPH  14.9395
  ABJ ABJ  9.4979
  AGB AGB  7.7404
  CGJ CGJ  6.7293
  AFV AFV  5.2144
  CNB CNB  6.4567
  HG2 GLN  0.0000
  AWZ AWZ  5.2465
  BZC BZC  7.3217
  DVW DVW  6.0459
  BFE BFE  8.7508
  CG2 THR  2.0000
  CTK CTK  5.8040
  CTJ CTJ  5.1083
  BXP BXP  6.0002
  BTL BTL  11.1895
  AJH AJH  5.1188
  BCH BCH  5.2993
  CBG CBG  6.2590
  ASB ASB  5.1272
  BLW BLW  9.9664
  DVT DVT  5.3666
  COC COC  14.2083
  BUV BUV  8.7198
  BBF BBF  5.8967
  O1S QSI  1.4000
  DLX DLX  6.8848
  ACF ACF  6.5794
  BZJ BZJ  5.0628
  AZU AZU  6.7295
  COP COP  9.4051
   CG PRO  2.0000
  BHO BHO  13.1609
  CGW CGW  6.1497
  BZB BZB  5.9882
   HA SER  0.0000
  BPK BPK  8.2705
  BVL BVL  5.5669
    C SEP  1.7000
  CMI CMI  7.3649
  BUP BUP  5.2603
  ALO ALO  5.5568
    H LEU  1.0000
  CXU CXU  5.6766
  BDO BDO  11.7045
    N AS1  1.5000
  DOQ DOQ  7.0773
  ATQ ATQ  7.0556
   CA HSE  2.0000
  DRT DRT  7.3707
  DPX DPX  5.0491
  AXN AXN  5.1457
  AEG AEG  6.0757
  CYX CYX  7.5574
  BHA BHA  19.1678
  HB2 LEU  0.0000
  CQY CQY  15.8583
   HE GL1  1.0000
  CMP CMP  5.2744
  AGH AGH  12.1580
  DOG DOG  5.8340
  CDQ CDQ  5.4377
  BER BER  10.3635
  AHS AHS  11.6196
  DSI DSI  5.9359
  AQE AQE  6.1385
    N ILE  1.5000
  BHQ BHQ  6.3354
   C2 QSI  1.7000
  CQX CQX  15.5879
  CEA CEA  5.4183
  DEY DEY  10.0936
  ACS ACS  11.2569
  ALK ALK  6.3905
  BBE BBE  8.0595
  CZP CZP  7.1032
  H64 XK2  1.0000
    N HSE  1.5000
  BGN BGN  9.7286
  BQH BQH  7.6376
  AKQ AKQ  7.6161
  AAX AAX  6.7285
  DHG DHG  5.2866
    O HSC  1.4000
  DJZ DJZ  5.9010
  CUA CUA  5.6064
  CRY CRY  7.7086
  BNS BNS  5.1030
  CKK CKK  5.3241
  BJG BJG  5.9723
  SPH NBN  1.5000
  COS COS  5.5671
  BZZ BZZ  6.3911
   HA HIS  0.0000
  DKZ DKZ  5.5952
  ACE ACE  8.7331
  BZA BZA  7.2284
  CNE CNE  5.9115
  HD1 AS1  1.0000
  CIS CIS  6.0275
  BZS BZS  6.9131
  DGQ DGQ  6.2056
   HD ASP  1.0000
  CSW CSW  6.5029
  BRH BRH  5.3034
  CGA CGA  5.4829
  BWO BWO  7.5257
  CLU CLU  6.0017
  CHR CHR  5.0248
  CLT CLT  6.6210
  DEV DEV  5.3720
  ATW ATW  5.7985
  APG APG  6.8777
  BIY BIY  7.9302
  AER AER  5.6540
  CLX CLX  6.6375
  DAC DAC  5.3095
  AHW AHW  6.8937
  DOW DOW  5.0917
  BZV BZV  6.1258
  HB2 GLN  0.0000
  HE2 GL2  1.0000
  DJM DJM  5.1453
  BME BME  11.0021
   HN GLY  1.0000
   HN LYS  1.0000
  BEI BEI  12.7187
  CSK CSK  13.0156
  BKJ BKJ  5.1350
  ALS ALS  8.7875
  BCD BCD  5.8228
  CES CES  5.1025
  CDO CDO  7.2936
  DPA DPA  5.2113
  DOE DOE  6.3939
  CHL CHL  6.6306
  BWM BWM  5.2144
  NE1 TRP  1.5000
  COL COL  11.1325
  CUR CUR  7.1139
    H HSE  1.0000
  BTV BTV  5.5024
   CB PHE  2.0000
  BVE BVE  5.1284
  DBV DBV  6.2701
  DDX DDX  5.3842
  ATT ATT  5.9978
  BQE BQE  6.2185
  AJD AJD  8.7458
  COZ COZ  9.9804
  CNN CNN  5.3343
  BIF BIF  5.8518
  DHO DHO  5.2309
  CPA CPA  5.8435
  CIP CIP  5.7037
  AOF AOF  5.3532
  ADS ADS  6.0321
  DGC DGC  5.7858
   H1 HOH  1.0000
  DAW DAW  5.9190
  BHR BHR  9.3816
  DMD DMD  5.3176
  DNT DNT  5.0970
  CGF CGF  5.6014
  CSJ CSJ  11.0223
  CLS CLS  5.0265
  HA1 GLY  0.0000
  CLK CLK  6.8178
  CRS CRS  6.5802
  AAS AAS  11.5059
   HA LEU  0.0000
  BQX BQX  5.8028
  HZ2 LYS  1.0000
    C ALA  1.7000
   O3 SEP  1.4000
  BYL BYL  6.4133
   CB SER  2.0000
  DMH DMH  5.4740
  CZO CZO  5.6920
  COI COI  9.0892
   HN SER  1.0000
  AND AND  7.2302
  DTO DTO  5.8245
  DEE DEE  5.2516
  CLM CLM  5.4342
  AHN AHN  5.1995
   HE GL2  1.0000
  BDK BDK  13.1582
  OE1 GL1  1.4000
  HB2 QSI  0.0000
  ADT ADT  10.3734
  CUU CUU  9.2854
  CGB CGB  5.7326
  ACM ACM  6.9567
  HB2 HIS  0.0000
 HD21 ASN  1.0000
    O HOH  1.4000
  HD2 PHE  1.0000
  BKM BKM  10.1502
   HA ASN  0.0000
  DQL DQL  6.0570
  ASM ASM  5.2291
  DIN DIN  5.7331
   HG LEU  0.0000
  DQO DQO  5.3042
  CEZ CEZ  5.5340
  HB2 ASN  0.0000
  DHY DHY  8.9744
  BBS BBS  5.1381
  CML CML  6.0300
  AZP AZP  5.9261
  HE3 MET  0.0000
  BWZ BWZ  5.4515
  CGU CGU  6.9696
  BVJ BVJ  7.1015
   CA GL1  2.0000
  BEK BEK  13.2230
  DBF DBF  7.3205
  CWA CWA  6.7833
  CUP CUP  5.6388
  CTO CTO  8.3748
  BPE BPE  5.6011
  ANU ANU  9.6180
  AME AME  5.4116
 HG23 THR  0.0000
  DNG DNG  6.1622
  DCZ DCZ  5.4998
  CTM CTM  11.3794
  ADF ADF  20.8133
  DMW DMW  6.2337
  DWH DWH  5.1888
  BBG BBG  6.6374
   HA GL1  0.0000
  CJY CJY  6.3333
  BJO BJO  8.5366
  CYA CYA  5.1637
  CLD CLD  5.7814
  AJP AJP  7.6141
  DQD DQD  5.0869
  CTR CTR  5.4700
  COX COX  5.3168
   HA PRO  0.0000
  BQB BQB  6.5495
  BDZ BDZ  17.8095
  CJR CJR  5.4226
  DFW DFW  5.1541
  DGA DGA  5.2093
  BOY BOY  9.2254
  DTK DTK  5.4570
  AJF AJF  8.9404
  DOY DOY  5.1868
  ND1 HSD  1.5000
  BTZ BTZ  6.3424
  BTB BTB  5.2404
  CYE CYE  7.2471
  ABK ABK  8.4055
  BSP BSP  5.4073
  CMD CMD  5.0241
  AKL AKL  5.4008
 HG23 ILE  0.0000
  AHF AHF  9.3243
  DAU DAU  5.2624
  DPU DPU  5.4269
  DUE DUE  5.2813
  BVR BVR  5.9275
  DEN DEN  10.1199
  AAP AAP  20.2794
  BKY BKY  6.9192
  BWA BWA  5.7159
    H GLU  1.0000
  DTN DTN  6.0705
  DQM DQM  6.0440
  CHH CHH  5.2695
  BTT BTT  5.4503
  ABV ABV  9.6326
  ND2 ASN  1.5000
  BVN BVN  6.6020
  BMH BMH  5.9095
  DST DST  6.2824
  BGO BGO  6.1704
   CG TRP  1.7000
  DSQ DSQ  5.5111
  CD2 TRP  1.7000
  DUO DUO  6.8467
  DCM DCM  8.4089
  AUM AUM  5.7592
  H14 TSA  1.0000
  DRF DRF  7.2843
    O ILE  1.4000
  DTP DTP  6.3405
  AWW AWW  6.5172
  BMX BMX  10.7798
  AXX AXX  5.2030
   CB AS2  2.0000
  DKH DKH  5.7110
  NE2 HSC  1.5000
  BOZ BOZ  7.6918
  ANA ANA  6.1472
  CPF CPF  9.0590
  AWH AWH  5.3474
  AIV AIV  7.2152
  CFK CFK  5.0467
  O24 TSA  1.4000
  DHZ DHZ  6.3122
  AHC AHC  5.0039
    H HYD  1.0000
  CAR CAR  5.0793
  ARN ARN  5.6518
  DLS DLS  5.3000
    O ALA  1.4000
  ANM ANM  5.1351
  DNI DNI  5.5496
  HB2 TYR  0.0000
  DKB DKB  8.0867
   CA ASN  2.0000
  CIA CIA  5.0803
  DWI DWI  5.3878
  BEM BEM  9.0632
  CPX CPX  6.2516
  DAX DAX  5.5820
   CA LYS  2.0000
  CWS CWS  6.5762
  BOA BOA  5.5852
  BYF BYF  7.7708
  BIW BIW  5.5399
  HG1 GL2  0.0000
  DSU DSU  5.3724
  DJC DJC  5.3040
  CZR CZR  10.1158
  AFC AFC  8.4392
  BXU BXU  5.5063
   CG GL1  2.0000
  CVR CVR  8.7932
  AZS AZS  5.7428
  DQV DQV  5.5537
  BBV BBV  5.0153
  BES BES  5.8652
  BDP BDP  5.5991
  CVX CVX  6.0057
  CTF CTF  6.4556
  CPM CPM  6.6877
  CDK CDK  7.2229
  ANR ANR  5.1544
  H74 XK2  1.0000
  AWJ AWJ  7.7875
  CIY CIY  5.6935
  HB2 GL1  0.0000
  CQU CQU  8.9194
  CJT CJT  5.1268
  BXG BXG  8.9213
  BOF BOF  6.7753
  BDJ BDJ  16.2920
  DTM DTM  6.0675
 HG11 VAL  0.0000
  BFN BFN  15.9241
  BML BML  7.0690
  CHM CHM  5.5935
  CBJ CBJ  7.5635
  ARA ARA  5.5987
  AJC AJC  6.1922
  DAE DAE  6.3738
  AQN AQN  5.3786
  HB1 HYD  0.0000
  DQX DQX  5.4252
  BZX BZX  8.2881
  CG1 VAL  2.0000
  CZW CZW  5.6129
  DUW DUW  5.5786
  AJY AJY  5.0073
  CIN CIN  5.8754
  C63 XK2  1.7000
  DCT DCT  6.0548
  CPV CPV  14.6731
  BKE BKE  5.8406
    N TYR  1.5000
  DEJ DEJ  8.8427
  ABS ABS  6.8232
  CCO CCO  6.8873
  CIO CIO  6.3392
  BKG BKG  8.3743
    C TYR  1.7000
  BMC BMC  6.0106
  CAQ CAQ  6.8133
  BDN BDN  7.0545
  BQQ BQQ  5.3833
  AHJ AHJ  10.1803
  CLN CLN  5.5221
  ACP ACP  11.5658
  DPM DPM  5.7417
  CMC CMC  5.0122
  BVT BVT  6.8334
  CTN CTN  6.5563
  DHS DHS  7.8182
  CNJ CNJ  15.3445
  AXL AXL  5.2544
  AEH AEH  7.7036
  ACB ACB  11.2314
  BEL BEL  6.4646
  DHB DHB  6.5598
  BRX BRX  6.7383
  C73 XK2  1.7000
   NZ LYS  2.0000
  DVR DVR  6.9568
    N HYD  1.5000
  HG2 GL1  0.0000
 HE22 QSI  1.0000
  CTL CTL  10.4826
  C76 XK2  1.7000
  DLH DLH  5.0461
  AJK AJK  7.1873
  CBP CBP  5.1406
  ATM ATM  6.2155
  ASO ASO  5.8659
  SPH SPH  1.5000
  AJN AJN  6.3536
  AYC AYC  5.3351
  H67 XK2  1.0000
  AAZ AAZ  24.5127
  HE1 GLU  1.0000
  HB2 MET  0.0000
    H SER  1.0000
  CZC CZC  12.7973
  ABA ABA  17.9990
  ATK ATK  5.0846
  DJK DJK  5.2724
  DMT DMT  5.2042
  HB1 HSC  0.0000
  CPP CPP  7.1048
  BGL BGL  18.2061
  CKD CKD  5.7794
  BJN BJN  8.0706
  AAT AAT  9.4605
  HZ2 TRP  1.0000
  H21 XK2  1.0000
  C71 XK2  1.7000
  DCD DCD  6.4864
  CHI CHI  6.7727
  BSZ BSZ  7.1110
   C3 TSA  2.0000
  DQA DQA  5.1223
  DEP DEP  6.7062
  HT1 QSI  1.0000
  ATY ATY  7.5949
  DWJ DWJ  7.3763
  BSS BSS  5.1567
  DFP DFP  5.2421
  ACK ACK  6.6305
  BQL BQL  6.8912
  DKE DKE  5.6009
  DRZ DRZ  5.4975
  BRV BRV  6.1671
  DRI DRI  6.5832
  BZT BZT  5.2256
  OE2 GL2  1.4000
  DTL DTL  5.7261
  ADK ADK  10.6857
  BJY BJY  9.2482
    P SEP  1.9000
  CVC CVC  11.6093
  HO4 XK2  1.0000
  AVN AVN  6.1209
  DHR DHR  5.1792
    O SEP  1.4000
  ANQ ANQ  6.6498
  CPO CPO  5.1747
  CAZ CAZ  5.9951
  DDS DDS  5.5335
  ASZ ASZ  9.4489
  CER CER  6.0582
  AQM AQM  5.5647
  DOZ DOZ  5.2225
  CFX CFX  6.5774
  CNG CNG  14.7643
  CFV CFV  5.4379
  DRX DRX  5.3505
  DOJ DOJ  5.0219
  AGW AGW  6.2033
  CVH CVH  11.0532
  ART ART  7.7351
  DRQ DRQ  6.1338
  DLJ DLJ  8.4933
  ACH ACH  11.8483
  DET DET  5.0415
  CEE CEE  6.3705
  AGO AGO  5.6280
  AWY AWY  5.3441
  AUO AUO  7.9267
  AOG AOG  5.5177
   OG SER  1.4000
  C77 XK2  1.7000
   HN HIS  1.0000
  HE2 HSC  1.0000
  CDA CDA  6.3093
  BKZ BKZ  5.9958
  CPB CPB  6.2858
   CG AS2  1.7000
  CWV CWV  5.0415
    S QSI  1.8500
  AIG AIG  6.8803
  CFY CFY  5.8972
  CSE CSE  5.9709
  BTI BTI  7.9850
  CTZ CTZ  7.3110
  DSH DSH  7.5438
  ATZ ATZ  7.2386
  DKI DKI  6.0596
  CZJ CZJ  6.8310
  AUI AUI  5.7852
  DON DON  5.7545
  BCO BCO  5.4178
  CIZ CIZ  5.3411
  CXJ CXJ  5.7363
  BUA BUA  6.4025
  CE3 TRP  1.7000
  BKD BKD  5.0517
  HD2 HSD  1.0000
   HA QSI  0.0000
    O HIS  1.4000
    N LEU  1.5000
  BPS BPS  6.4832
    C HSE  1.7000
  HZ3 LYS  1.0000
  DOO DOO  5.9782
  DVF DVF  6.6547
  DNZ DNZ  5.1199
    H VAL  1.0000
  DNA DNA  5.6134
    N GL2  1.5000
  HE2 LYS  0.0000
  CKH CKH  5.8037
  AEB AEB  5.1452
  BFM BFM  5.0255
  DOP DOP  7.1727
  DFL DFL  5.7307
  C64 XK2  1.7000
  HB1 SER  0.0000
  CWT CWT  5.1452
  CDH CDH  5.5017
  DGV DGV  5.7429
  CYW CYW  6.7393
  HE1 MET  0.0000
  AGR AGR  8.7850
  CQM CQM  11.0940
  DLI DLI  5.1174
  ANG ANG  5.0892
  BCB BCB  5.8387
  AYG AYG  5.6820
  AOU AOU  7.0530
  ADN ADN  11.9774
  H1' QSI  0.0000
  AWT AWT  6.8477
  BSL BSL  7.9512
  AAM AAM  15.9346
  ABC ABC  5.2965
  DDR DDR  5.8327
  DSY DSY  6.5889
   O1 TSA  1.4000
  CRU CRU  7.7820
  BTH BTH  6.7708
  C65 XK2  1.7000
  DGI DGI  5.4147
  DFI DFI  8.6378
  DFG DFG  6.5907
  BDV BDV  9.3654
  CUY CUY  5.4211
  ABQ ABQ  5.9508
  AOX AOX  6.7205
  AQY AQY  5.4283
  AFX AFX  8.6546
  APB APB  6.6311
  DIA DIA  5.7286
  AFG AFG  10.6899
   HN LEU  1.0000
  CVZ CVZ  7.7879
  BRD BRD  10.5015
  BOK BOK  7.6167
  AMQ AMQ  7.2864
  BAE BAE  6.2953
  AQH AQH  5.0369
  CCY CCY  5.0026
  AHL AHL  7.7060
  BLJ BLJ  7.0475
  AHH AHH  5.9949
   CG HSC  1.7000
  CVB CVB  5.2092
  DOD DOD  5.3305
  BFC BFC  12.8558
 HD11 LEU  0.0000
  ARG ARG  5.2445
  CCP CCP  5.9527
    H GLY  1.0000
  AJT AJT  8.1585
  DCR DCR  5.5533
  APO APO  7.7936
  CAW CAW  5.8611
   CB VAL  2.0000
  CNP CNP  21.3001
  ALT ALT  6.8829
  AJI AJI  15.2855
  DRW DRW  6.0447
  DCI DCI  5.2644
  C22 TSA  1.7000
  COJ COJ  7.1360
  CDB CDB  5.3994
  AVX AVX  5.5008
  BTY BTY  5.5168
  CFF CFF  5.7415
  BVB BVB  5.9946
  DVS DVS  5.3176
    C QSI  1.7000
  DHU DHU  5.1928
   HA ALA  0.0000
  DRR DRR  5.5860
  AVQ AVQ  7.9927
  CLJ CLJ  5.1380
  BNZ BNZ  5.4138
  CDE CDE  5.1662
  CSN CSN  5.1223
  BSF BSF  5.1790
  AUL AUL  5.4814
  AHU AHU  7.6265
  NH2 ARG  1.5000
  CWG CWG  5.4381
  AKT AKT  10.6724
  HE1 PHE  1.0000
  BEH BEH  10.4492
  CFQ CFQ  5.5103
  AKX AKX  5.7005
   CA SEP  2.0000
  CGT CGT  6.0095
  ACA ACA  10.7875
  ADE ADE  12.0547
    H TYR  1.0000
  AYS AYS  5.1205
  DRV DRV  5.5276
  BEB BEB  11.2906
  AXO AXO  6.2752
  DQP DQP  5.5442
  CGH CGH  6.1061
  BMF BMF  7.9030
    H GL1  1.0000
  OG1 THR  1.4000
    C HIS  1.7000
    N PRO  1.5000
  AII AII  6.0332
  BRI BRI  6.2784
  DIS DIS  8.0044
  BBK BBK  5.3887
  AFM AFM  8.8608
    O MET  1.4000
  COM COM  19.0766
  CJH CJH  5.4505
  BQW BQW  6.1894
  BAY BAY  6.4173
   NE ARG  1.5000
  CCR CCR  7.1730
    H HSD  1.0000
  AJM AJM  5.9064
  CNU CNU  18.2325
  DEX DEX  8.8575
  CAJ CAJ  5.5100
  BBI BBI  6.6199
  CQZ CQZ  7.2584
  CIQ CIQ  6.3952
  ALJ ALJ  8.6793
  BJW BJW  5.8856
  AVE AVE  8.2086
  CNF CNF  7.5384
  DRK DRK  6.1840
  BJQ BJQ  6.7100
   HA GLN  0.0000
  DCO DCO  8.5322
  HB2 ASP  0.0000
  DNW DNW  6.4449
  DHE DHE  6.8319
  HD1 PRO  0.0000
  AGK AGK  7.8419
  DSB DSB  7.1498
   HN AS1  1.0000
  HE2 HIS  1.0000
 HG21 THR  0.0000
  DJY DJY  6.8755
  DJN DJN  6.5586
  BSV BSV  6.9795
  BAT BAT  5.4541
  CAD CAD  7.3392
  AVS AVS  6.0565
  AKP AKP  8.6498
  CIV CIV  5.3997
  APP APP  6.8933
  BUB BUB  5.2625
  DEH DEH  7.3963
  AGM AGM  6.6021
  AUQ AUQ  8.0508
  CMG CMG  5.1324
  COA COA  13.8062
  AJX AJX  10.7740
  AJV AJV  10.1774
  AFU AFU  11.7001
  ANV ANV  8.4006
   CZ TYR  1.7000
 HD12 LEU  0.0000
  DKG DKG  5.4619
  DSP DSP  6.0598
  H33 XK2  1.0000
  C36 XK2  1.7000
   CB ALA  2.0000
  CJI CJI  5.2607
  ARB ARB  7.9112
  DPL DPL  5.5172
  DLK DLK  8.3022
  BCA BCA  5.1710
  ABL ABL  5.2737
  BZG BZG  6.3393
  AUF AUF  5.1166
  CWB CWB  6.2597
  BHL BHL  15.3567
  CD2 HSD  1.7000
  BYG BYG  5.1451
  BMM BMM  7.8145
  HB1 TYR  0.0000
  CKL CKL  5.2354
   HN ILE  1.0000
  CD2 HIS  1.7000
  BIQ BIQ  6.5888
  C62 XK2  1.7000
  HG1 LYS  0.0000
  CDU CDU  5.1110
  AYM AYM  5.5987
  DJE DJE  6.5486
  HD1 TYR  1.0000
  C23 XK2  1.7000
  DCE DCE  5.8336
  CIT CIT  5.8162
  BSN BSN  6.5896
  ABX ABX  5.8311
  CIK CIK  5.1530
  DOC DOC  5.0480
  CKM CKM  6.0455
  BWQ BWQ  6.3002
  CEV CEV  7.9835
  BYO BYO  5.3108
  BTS BTS  5.5211
  CNQ CNQ  19.7285
  AGA AGA  9.5048
  CLC CLC  6.5315
  CLG CLG  6.0387
  AUC AUC  5.3219
  HG1 QSI  0.0000
  DTB DTB  7.0456
  DRY DRY  5.4790
  CKR CKR  5.7042
  BQD BQD  7.2559
  CLY CLY  6.5481
  AZX AZX  7.0196
  DUK DUK  5.2150
  ASI ASI  5.7269
  AZA AZA  6.1440
  CKE CKE  5.0801
    H ASN  1.0000
  HZ1 LYS  1.0000
  CCS CCS  7.8296
  CJB CJB  5.6437
  DQS DQS  5.8027
  BXD BXD  5.6183
  BKP BKP  6.1864
  CNR CNR  15.4793
  HB1 GL2  0.0000
  CKQ CKQ  6.1591
  DPO DPO  7.2435
   OH TYR  1.4000
  C34 XK2  1.7000
  DFK DFK  6.2444
    O PRO  1.4000
  BWG BWG  5.8156
  AEZ AEZ  8.4419
   H4 TSA  1.0000
  DWM DWM  5.0423
  DGW DGW  5.2424
  BYT BYT  6.1744
  BQZ BQZ  5.8282
  AZE AZE  7.6468
  BHN BHN  10.0416
  CWI CWI  5.8973
   CD GL2  1.7000
  CAU CAU  5.1784
  AZN AZN  5.0387
  CYM CYM  6.3304
  AKZ AKZ  6.0369
  CUB CUB  7.2558
  CE2 PHE  1.7000
  DUR DUR  5.6770
  DDK DDK  9.8729
    H THR  1.0000
    H LYS  1.0000
  DDF DDF  6.8909
  DPZ DPZ  6.5101
  DJL DJL  6.0548
  AIJ AIJ  6.7788
  BKQ BKQ  5.8230
  BFL BFL  12.0078
  DNB DNB  5.3252
  CXP CXP  5.7200
  AXU AXU  5.2403
  AUV AUV  5.6959
  BWR BWR  6.0483
    C THR  1.7000
  DUT DUT  5.5185
  CXS CXS  6.4407
  AWE AWE  5.4387
  DBU DBU  5.9433
  CKC CKC  5.9057
  BGG BGG  15.6051
  CRR CRR  5.5110
  CZE CZE  5.1552
  BVM BVM  8.9274
  DRC DRC  5.6775
  AKE AKE  9.8115
  BTP BTP  5.1114
  AWG AWG  5.0098
  OD1 AS1  1.4000
  DHI DHI  5.0078
  AEE AEE  14.4134
 HD23 LEU  0.0000
  DVP DVP  5.0748
  CYF CYF  5.1077
  HG1 SER  1.0000
  BTE BTE  10.0343
 HH22 ARG  1.0000
  CCX CCX  5.3473
  DRP DRP  5.2083
  DDW DDW  6.2199
  DCF DCF  6.5935
  DAN DAN  5.3276
  CAK CAK  5.1489
  AXV AXV  6.4073
  DFR DFR  9.1637
  DAB DAB  7.0375
  DIF DIF  7.6349
  BVS BVS  8.0646
  DOR DOR  6.3089
  AGL AGL  8.2856
   CB GLU  2.0000
  BZW BZW  7.4575
  BRA BRA  5.6216
   H8 QSI  1.0000
  CJP CJP  5.5312
  BPC BPC  5.1225
  AGI AGI  5.0004
  BCU BCU  5.9846
  AMR AMR  7.2998
  HD2 PRO  0.0000
  DWP DWP  6.3237
  BPO BPO  5.3570
  ARU ARU  6.1756
  DRG DRG  5.9930
  BSH BSH  5.8624
  AAK AAK  14.2763
  BTW BTW  6.0792
  AQJ AQJ  11.8424
  AFO AFO  8.8678
  AUH AUH  5.5411
  ATS ATS  5.3023
  H10 QSI  1.0000
  HD2 HIS  1.0000
  DEL DEL  5.3320
  DDB DDB  5.6244
  AIE AIE  6.8763
  CZT CZT  7.3388
  DBM DBM  5.9280
  BKK BKK  9.7493
  DBN DBN  7.3518
  DPH DPH  5.8507
  AYR AYR  7.0676
   CA TYR  2.0000
  DPT DPT  5.4584
  BBU BBU  5.5589
  AQT AQT  5.2607
  CWC CWC  8.9239
  ATO ATO  5.0047
  CCU CCU  5.4076
  BMW BMW  5.6178
  ADH ADH  5.6416
  DCK DCK  6.8949
  GRD GRD  0.0000
  CQV CQV  5.0085
  CGK CGK  5.3816
  CYN CYN  6.9895
  HE2 GL1  1.0000
  DAD DAD  7.5862
    N CYS  1.5000
  CAC CAC  5.1385
  AMS AMS  8.8726
  CQD CQD  8.3564
  BXH BXH  8.0640
  BHX BHX  11.9306
 HD13 ILE  0.0000
  BUY BUY  6.1248
  BUU BUU  5.6651
  CQB CQB  8.1302
  DIH DIH  5.6767
  CPI CPI  19.1157
  CNZ CNZ  12.9974
  BFT BFT  12.3619
  CKV CKV  5.0199
  BUO BUO  5.1965
  BAI BAI  5.5136
  DMI DMI  5.8514
  BGH BGH  10.7148
   HN HSE  1.0000
   CB HSD  2.0000
  ASV ASV  5.2154
  BUW BUW  5.0682
  BKL BKL  6.4686
  AJE AJE  5.3219
  CUE CUE  8.0379
  BLU BLU  11.8873
   HA TYR  0.0000
    N SEP  1.5000
  AEV AEV  11.3300
  BZO BZO  5.7162
    O TRP  1.4000
  DCV DCV  5.7569
  OD2 AS2  1.4000
  BFB BFB  16.2449
  AMD AMD  5.3565
   CA HSD  2.0000
  BEF BEF  11.7687
  APK APK  5.8023
  AKM AKM  5.0251
  APU APU  6.8001
  CSY CSY  6.0716
  C10 TSA  2.0000
  SP1 SP1  1.0000
  H7A XK2  0.0000
  CNW CNW  12.3979
   H2 HOH  1.0000
  DOX DOX  8.3921
  CUI CUI  6.3839
  CJC CJC  6.0435
  BNY BNY  5.0467
  ADB ADB  8.7324
  HD2 TYR  1.0000
  HE1 HSD  1.0000
  DVD DVD  6.0329
  HB1 ASP  0.0000
  C79 XK2  1.7000
   CA LEU  2.0000
  BMO BMO  8.1439
  BGM BGM  6.0316
  BKB BKB  8.5515
  ADX ADX  5.0986
  DEQ DEQ  5.3104
  ASJ ASJ  8.2376
  HB2 SEP  0.0000
   HA HSD  0.0000
  ABE ABE  12.6983
  CQG CQG  8.1103
  HZ3 TRP  1.0000
  AIO AIO  10.0598
  BEQ BEQ  8.6689
  BLL BLL  9.3797
  CJZ CJZ  5.3574
  CD1 TYR  1.7000
  CFT CFT  6.1222
  BPV BPV  5.4937
  CHK CHK  6.4524
 DUM2 DUM  0.0000
  AMH AMH  9.7674
  ATP ATP  6.9095
  HG2 GLU  0.0000
  CYB CYB  5.9915
  CRE CRE  10.0674
   HD AS1  1.0000
   O5 XK2  1.4000
  CQP CQP  10.8295
  DLB DLB  6.5204
  DQT DQT  5.4677
  CNT CNT  16.2096
  DDV DDV  6.8476
  BOJ BOJ  6.2525
  BIR BIR  9.2578
  CDZ CDZ  5.7862
  AEC AEC  6.6685
   HN VAL  1.0000
    N SER  1.5000
  AZV AZV  5.1712
  BPN BPN  5.5420
  CRT CRT  5.1336
  HE1 LYS  0.0000
  DUD DUD  8.7664
  CTW CTW  6.5284
  OH2 OH2  1.4000
  AYN AYN  7.6160
  BCV BCV  5.8670
  AVJ AVJ  6.3052
  AIH AIH  8.3475
  BAF BAF  7.0457
  AMC AMC  5.8371
  DPR DPR  5.4696
  DNJ DNJ  5.4306
  BRM BRM  6.4414
  AVR AVR  6.0877
  CCV CCV  5.3385
  COD COD  8.2665
    O HYD  1.4000
  AEQ AEQ  7.0008
  CJE CJE  7.7089
   CA QSI  2.0000
  ARY ARY  6.5264
   H5 XK2  0.0000
   HN HSD  1.0000
  C17 TSA  2.0000
  DBZ DBZ  5.2181
  CFE CFE  6.4924
  BTJ BTJ  6.4987
  CJJ CJJ  6.5324
  AZR AZR  5.0169
    N HSC  1.5000
  DMR DMR  8.6853
  BWI BWI  5.2370
  BHG BHG  8.4727
  BSM BSM  5.5690
  ANK ANK  6.1563
   CA HSC  2.0000
  BVV BVV  5.9321
  DNL DNL  5.4885
  BRW BRW  7.7975
  DGJ DGJ  5.0209
  BUJ BUJ  6.3838
  DQB DQB  6.1929
  H20 TSA  1.0000
  CXO CXO  9.1794
  DRA DRA  8.5580
  BIP BIP  10.2456
  AJZ AJZ  6.1954
  DHA DHA  6.4821
  BKR BKR  6.9121
  BYK BYK  6.0996
  ACL ACL  11.9425
  AZT AZT  5.1404
  HG1 PRO  0.0000
  BOX BOX  7.5678
  CVF CVF  7.6631
  ALP ALP  5.6078
  AAR AAR  14.2930
  CUV CUV  9.1594
  DGR DGR  7.0243
  CIE CIE  5.4937
  DLF DLF  6.3462
  ASU ASU  8.0344
   CB HYD  2.0000
  CMO CMO  5.0350
  BWH BWH  8.0757
  CXD CXD  8.7579
  ADY ADY  13.9697
  ALR ALR  6.3872
  SPH BON  1.5000
  BKX BKX  6.3368
  DBG DBG  7.0492
  CED CED  8.3432
  BQT BQT  5.8554
  DBW DBW  6.8585
  CHF CHF  5.3305
  CIU CIU  5.8685
  C26 XK2  1.7000
  BPD BPD  7.8677
  ASA ASA  10.5388
  CPS CPS  7.3899
 HH21 ARG  1.0000
  BJK BJK  7.3641
  CUM CUM  5.3741
  DVL DVL  5.3916
   N1 QSI  1.5000
  BLM BLM  8.3963
  BVI BVI  5.8992
   HE ARG  1.0000
  CEY CEY  5.4940
  CG2 ILE  2.0000
  H78 XK2  1.0000
  CDC CDC  5.4477
  CCL CCL  5.2851
  DKL DKL  5.7093
  CST CST  5.4062
  HB2 GL2  0.0000
  DOB DOB  5.0547
  AGU AGU  5.8456
  BTU BTU  5.4983
  DMX DMX  6.2641
  CSH CSH  11.3795
  AQS AQS  8.0914
  CTU CTU  6.2336
  BXL BXL  5.4628
  AFP AFP  6.3501
  HB1 LYS  0.0000
   HA AS2  0.0000
  BSJ BSJ  5.3383
   CA AS1  2.0000
  BPP BPP  5.1437
  CAP CAP  5.3444
  BOI BOI  6.9626
  AJJ AJJ  7.4955
   HZ PHE  1.0000
  DHQ DHQ  7.6984
 HD11 ILE  0.0000
   HA GL2  0.0000
  CZV CZV  5.0081
  ALY ALY  8.6376
  HD1 PHE  1.0000
  C27 XK2  1.7000
   CA GLU  2.0000
  AZB AZB  5.7188
  BHS BHS  5.8770
  CCH CCH  5.6702
    H PHE  1.0000
  BFW BFW  10.3448
  BEJ BEJ  10.2641
  HG2 GL2  0.0000
  HB1 HSD  0.0000
  AAH AAH  6.6771
  DCH DCH  6.9650
  AXW AXW  5.5492
  APZ APZ  5.7527
  CE1 HSC  1.7000
  AON AON  7.0476
  COV COV  12.4969
  DUI DUI  8.4695
  BIK BIK  9.9281
   H2 OH2  1.0000
  DBI DBI  7.3524
  BAV BAV  5.6299
  BBA BBA  5.6218
  CDY CDY  5.0087
  HB1 ALA  0.0000
  BZR BZR  6.0028
  HB1 CYS  0.0000
  DSG DSG  5.5958
  AVA AVA  5.2992
  O4' QSI  1.4000
   CE LYS  2.0000
  BNJ BNJ  5.1702
  BMA BMA  8.9382
  CUF CUF  8.2498
  CDV CDV  5.7586
  BUT BUT  5.4259
  BEP BEP  17.5822
  ALH ALH  5.1264
    C PRO  1.7000
  H62 QSI  1.0000
  BIT BIT  5.6148
  DNV DNV  6.7187
  C4' QSI  2.0000
  DUV DUV  6.5954
  BNG BNG  10.3117
  DJU DJU  5.2009
  DML DML  6.7470
  CWJ CWJ  9.6097
  CSF CSF  5.8010
    H AS1  1.0000
  BBD BBD  5.7379
  H4' QSI  0.0000
  CDG CDG  5.3542
  AIM AIM  7.0672
  CCC CCC  6.9294
  AZW AZW  6.5145
  CBC CBC  5.4312
  DSO DSO  7.1434
  ALZ ALZ  5.9452
  DJG DJG  7.3339
  CNL CNL  6.5034
  CJK CJK  5.0460
  AQA AQA  7.8312
  HD1 HIS  1.0000
  AAC AAC  6.2377
    C HSC  1.7000
  BDH BDH  5.5342
  DMB DMB  5.7247
  CD2 TYR  1.7000
  AAN AAN  16.4025
  CMJ CMJ  5.6779
  AWI AWI  7.3053
  BRJ BRJ  10.4179
  CQR CQR  9.2159
  HD2 HSC  1.0000
  BHU BHU  6.1954
  BDF BDF  14.2568
   CA AS2  2.0000
  BFF BFF  9.4297
  CSA CSA  6.1483
  CIL CIL  6.0341
  H26 XK2  1.0000
  DDM DDM  7.4793
  CMY CMY  5.6024
  CDN CDN  5.7770
  BGB BGB  9.4741
  HE2 HSD  1.0000
  BIX BIX  6.5751
  BRG BRG  6.1457
   CE MET  2.0000
  BGS BGS  15.4429
  AIT AIT  12.3895
  ACV ACV  7.8812
  CRF CRF  6.2888
  DUQ DUQ  6.2005
  AWR AWR  5.4924
  AIA AIA  8.2982
  AEN AEN  13.4333
    C VAL  1.7000
    C AS2  1.7000
  HD1 ARG  0.0000
  CAT CAT  5.8446
  BYX BYX  6.2526
  DBC DBC  10.9301
  CNO CNO  6.2288
  CMZ CMZ  5.6898
  CFB CFB  6.3999
  BOS BOS  5.9011
  AWO AWO  8.1647
  DFY DFY  5.9102
  CLB CLB  6.7505
  HD2 LYS  0.0000
  DFV DFV  5.2141
  BKN BKN  6.9719
   HN GL2  1.0000
  DLM DLM  7.1806
  BGE BGE  6.8752
  AQQ AQQ  7.4133
  DND DND  6.6377
  DJA DJA  7.8308
  CEB CEB  6.1125
  ANT ANT  8.5838
   C2 TSA  2.0000
  OH2 TIP  1.4000
  DKD DKD  5.2890
  AMW AMW  5.1969
  AYD AYD  5.9428
  BCP BCP  5.1246
 H5'' QSI  0.0000
  BQJ BQJ  6.6694
 HH12 ARG  1.0000
  BPI BPI  8.9010
  DAO DAO  5.0459
   CD LYS  2.0000
   CB AS1  2.0000
  HB2 PRO  0.0000
  DJR DJR  7.1191
  HB2 HSC  0.0000
  CJM CJM  5.2713
  DJQ DJQ  5.3053
  BHK BHK  9.2427
   CA THR  2.0000
  DPJ DPJ  5.8490
  CZM CZM  5.4896
  H7B XK2  0.0000
  AXZ AXZ  5.5099
  AUT AUT  5.3048
   CD ARG  2.0000
  HD1 TRP  1.0000
  CWZ CWZ  5.2218
   CG HSD  1.7000
  AOM AOM  10.0010
  BDR BDR  8.8072
  ADC ADC  5.2576
  CKA CKA  5.4764
  CVY CVY  7.2664
  BPH BPH  7.3026
  OD1 ASP  1.4000
  CXX CXX  7.7857
    C ASN  1.7000
  CHT CHT  9.0959
  ASP ASP  7.0938
 H61B XK2  0.0000
  DEC DEC  7.0570
  AVL AVL  6.4366
  ASW ASW  5.2254
  AMV AMV  5.3885
  CCZ CCZ  7.2950
  DLA DLA  6.5071
  BYJ BYJ  5.2265
  AAQ AAQ  9.6914
  AOS AOS  9.5980
  DKA DKA  6.5440
  CFP CFP  5.5037
  DPC DPC  6.7025
  HD2 HSE  1.0000
  BGJ BGJ  7.6466
    D max  0.0000
    O AS2  1.4000
  DIK DIK  6.0785
  BKO BKO  6.7985
  BLZ BLZ  7.5674
 HG12 VAL  0.0000
  BJA BJA  9.8899
  AUP AUP  5.8691
    N THR  1.5000
  BUG BUG  12.5237
  CIJ CIJ  8.7688
  AWM AWM  8.3274
  BTX BTX  6.9920
  DOA DOA  5.1664
  DJH DJH  5.0986
  AVO AVO  5.5748
   CB THR  2.0000
  CAO CAO  5.9022
  DDZ DDZ  6.1962
  BIB BIB  14.8460
  C31 XK2  2.0000
  CCE CCE  6.0658
  BIV BIV  5.4267
  SP2 SP2  1.5000
  HG1 THR  1.0000
  BWD BWD  5.8457
  CD1 ILE  2.0000
  BYR BYR  6.3472
  ARL ARL  5.6106
  AEO AEO  7.9115
  DLL DLL  9.4671
  CWF CWF  7.5267
  APH APH  6.3437
  AUA AUA  7.1954
  AFE AFE  10.2504
  AEY AEY  9.4826
  APD APD  6.9185
  BAS BAS  5.0696
    O LEU  1.4000
  DDE DDE  7.0664
  APY APY  5.0035
   CA TRP  2.0000
   H2 TIP  1.0000
  C78 XK2  1.7000
  AZZ AZZ  6.9103
  HB1 HIS  0.0000
  BBR BBR  5.0293
  DTU DTU  5.1810
  CFC CFC  5.8476
  CJF CJF  5.6285
  AKC AKC  7.1255
  CPW CPW  20.2395
  H26 TSA  1.0000
  AIP AIP  7.4053
  DFE DFE  5.1263
  CAB CAB  6.3293
  DWK DWK  5.2604
  CNA CNA  5.3151
   CB ASN  2.0000
  CQQ CQQ  10.7429
  CGX CGX  5.1849
  CTB CTB  5.0548
  AKI AKI  6.9015
  HD1 ASP  1.0000
  DVB DVB  5.1334
  H16 TSA  1.0000
    N ASN  1.5000
  DGG DGG  5.1844
  AWQ AWQ  6.7066
  BZD BZD  8.4576
   CA ILE  2.0000
  CKN CKN  5.3286
  DDN DDN  6.7944
  AZF AZF  7.9507
  BKS BKS  5.2166
  CAE CAE  5.7323
  AMA AMA  11.0481
  CSQ CSQ  10.7697
  AKG AKG  7.6727
   OD HYD  1.4000
  ABW ABW  7.7158
  C61 XK2  2.0000
   HG SER  1.0000
  CRB CRB  5.2800
  BYY BYY  5.9067
  C37 XK2  1.7000
  CXH CXH  6.9520
  BQI BQI  5.9081
    O ARG  1.4000
 HH11 ARG  1.0000
  DUM DUM  5.8307
  BYN BYN  8.1576
  CGS CGS  5.4820
  DBE DBE  5.8318
  BOG BOG  9.1432
  DLG DLG  6.0336
  BFZ BFZ  5.3875
    C LEU  1.7000
  DHW DHW  5.0735
  CG1 ILE  2.0000
  DNC DNC  5.7159
  HB1 GLU  0.0000
  DGH DGH  5.9803
  AXP AXP  5.2017
  ACG ACG  7.2299
    N GLY  1.5000
   CG AS1  1.7000
  DBQ DBQ  7.7756
  DBO DBO  5.7145
   OG SEP  1.4000
  BZQ BZQ  5.2757
  AOV AOV  5.3873
  AXI AXI  7.6586
   N6 QSI  1.5000
  DIU DIU  6.4492
  AAL AAL  15.3634
    O SER  1.4000
   O1 XK2  1.4000
  AKK AKK  9.7303
  CZS CZS  7.9226
  BBO BBO  6.1220
   CG ARG  2.0000
  DUX DUX  6.0312
   HB THR  0.0000
    C SER  1.7000
  AVK AVK  6.3836
   HN THR  1.0000
  BAJ BAJ  5.3124
  HD2 ASP  1.0000
  DWE DWE  5.2916
  DQW DQW  5.3806
  BDU BDU  10.1736
  BCF BCF  5.5070
  CLP CLP  6.7924
   HA SEP  0.0000
  CLI CLI  6.5603
  BNX BNX  6.8440
  BCJ BCJ  5.6472
  BYI BYI  5.1584
  ANB ANB  5.3733
  CPY CPY  5.9993
  BBW BBW  7.2494
  DWC DWC  5.2029
  CYY CYY  6.7423
  CPJ CPJ  11.2029
  AHQ AHQ  7.9245
  AOL AOL  6.8534
  DLC DLC  6.7322
  CAF CAF  6.6240
  BHJ BHJ  6.8210
  HG2 PRO  0.0000
  BAM BAM  6.9131
  HE2 HSE  1.0000
  CBT CBT  6.8622
  APW APW  5.3314
  BGC BGC  8.8627
  DVZ DVZ  5.6695
  DLU DLU  5.7842
  DBS DBS  8.5751
  COU COU  13.3861
  BRT BRT  5.7206
  BPL BPL  6.3467
  NH1 ARG  1.5000
   HN MET  1.0000
  DMQ DMQ  5.8191
  AKR AKR  9.3462
  DDA DDA  6.0709
  CJD CJD  6.0457
  H36 XK2  1.0000
  DQU DQU  7.8273
  CPQ CPQ  10.5122
  BNT BNT  8.8262
  BNO BNO  9.1216
  DPI DPI  5.6598
  ACQ ACQ  5.2089
  DQQ DQQ  5.1824
  BOB BOB  6.4599
  AHV AHV  6.3289
  DOH DOH  5.3198
  AQG AQG  8.4750
  AZG AZG  5.3984
  AYK AYK  5.4801
  DVO DVO  5.1399
  BIH BIH  5.0494
  CSO CSO  8.0912
  CXA CXA  5.5345
  HB1 GL1  0.0000
  BNK BNK  6.3490
  DTC DTC  5.3343
  DPD DPD  5.1850
  CWW CWW  11.3417
  AWA AWA  5.6348
  AAY AAY  19.0348
  BCC BCC  5.3020
  AAD AAD  13.0733
  COO COO  13.9323
  CBL CBL  6.0973
  BAB BAB  5.0572
   HN ARG  1.0000
  CUZ CUZ  5.3636
  CTE CTE  11.0069
  BJD BJD  5.6422
  AWF AWF  5.5468
  AVD AVD  7.8972
  BVC BVC  6.4243
  DMM DMM  5.7799
  CTS CTS  5.2741
  CRD CRD  8.9112
   CA ASP  2.0000
  CBH CBH  7.4829
  CAG CAG  6.9678
   CB QSI  2.0000
  DTF DTF  6.5908
  CEK CEK  6.4296
  DKU DKU  6.0457
  DAK DAK  7.4064
  CGI CGI  5.2900
  BNI BNI  6.2534
   HA PHE  0.0000
  DCY DCY  6.1900
  CGO CGO  6.3378
  BED BED  10.0299
  BAL BAL  5.8764
  DAS DAS  9.2612
  DMC DMC  5.2805
  CNM CNM  10.1025
  CTP CTP  6.6483
  HE2 GLU  1.0000
  BNQ BNQ  5.3615
  BLA BLA  11.2079
    H HIS  1.0000
  AKS AKS  7.4078
  HG1 CYS  1.0000
  AAF AAF  6.0185
  BQS BQS  5.4837
  CVW CVW  9.2202
  CME CME  5.4571
  AVC AVC  5.3942
  APJ APJ  6.6749
  DNN DNN  5.1320
  DCG DCG  5.6681
  HB1 MET  0.0000
  DSV DSV  5.9353
  CXF CXF  7.3623
  BYP BYP  6.4807
  AQR AQR  11.1623
  BOP BOP  5.0448
  DGM DGM  5.5736
  DSM DSM  5.4942
  H73 XK2  1.0000
  BFD BFD  19.6955
  CZ3 TRP  1.7000
  BHH BHH  24.9720
  AFR AFR  7.0923
  BGU BGU  5.3656
  H5' QSI  0.0000
  BPX BPX  7.1287
  AJG AJG  5.9780
    N QSI  1.5000
  BDW BDW  5.4255
  CJU CJU  5.4189
  BLC BLC  6.4653
  CD2 PHE  1.7000
  DMU DMU  7.4846
  CGY CGY  5.5175
  DMF DMF  9.6604
  H27 XK2  1.0000
  BWC BWC  6.4405
  DGD DGD  7.9555
  H29 XK2  1.0000
  AAV AAV  8.8259
  DRU DRU  5.7198
  CE1 PHE  1.7000
  AGQ AGQ  8.8328
  BHZ BHZ  9.7922
  CVG CVG  7.3152
  CCF CCF  5.3106
  COR COR  14.2263
  CEW CEW  5.5084
  AHG AHG  5.5455
  DAZ DAZ  6.2238
  CNS CNS  5.0347
    C GLU  1.7000
  BUF BUF  7.5084
  BGQ BGQ  11.1729
  ND1 HIS  1.5000
  DGL DGL  5.8223
  AYF AYF  6.3141
  BVY BVY  5.3333
  CBV CBV  6.3446
  DAG DAG  5.6267
  BRY BRY  5.8493
  AZC AZC  5.1141
 HE21 QSI  1.0000
  CSD CSD  5.5650
  BWW BWW  6.9636
  BNA BNA  6.7908
  BJU BJU  7.7984
  BHV BHV  9.2910
  BYZ BYZ  5.2565
  CJX CJX  5.3371
  CII CII  6.2756
  AWS AWS  5.4805
  DAQ DAQ  8.8047
  CBR CBR  6.9852
  AAA AAA  9.0661
  DEB DEB  6.5250
  DBH DBH  5.5690
  CPD CPD  15.1461
  CRO CRO  9.0182
  CSC CSC  6.1318
  HB1 HSE  0.0000
  DHJ DHJ  6.8262
  AUY AUY  6.7024
  DTE DTE  6.4550
  ASQ ASQ  8.1697
  ANC ANC  10.1463
   CD ILE  2.0000
  BVZ BVZ  6.0740
  BFA BFA  8.1607
  DPK DPK  6.1805
   CB SEP  2.0000
  CQI CQI  7.7325
  APL APL  5.9960
  AHK AHK  6.7323
  BLP BLP  6.0838
  BDS BDS  5.8093
  DBT DBT  8.3304
  HO5 XK2  1.0000
  ARJ ARJ  5.8853
  CBW CBW  9.3982
  BPJ BPJ  5.0070
   HA HSC  0.0000
  CYL CYL  7.7104
  BTR BTR  5.9150
  BLT BLT  5.8909
  ASD ASD  5.6212
  HB1 PRO  0.0000
  BVH BVH  5.6254
  DDG DDG  6.7387
  HE1 HSE  1.0000
  CVE CVE  5.7741
  BMR BMR  5.8169
  DWB DWB  5.5736
  BCN BCN  6.6154
  AOH AOH  7.2803
  BIC BIC  8.0598
  BTN BTN  5.8248
  DJI DJI  6.7150
 HG23 VAL  0.0000
   HA MET  0.0000
  BFK BFK  6.8270
  AEK AEK  12.0493
  BQU BQU  8.3789
  BII BII  5.7451
   HH TYR  1.0000
  CIR CIR  6.0679
  BFU BFU  7.4874
  ANP ANP  6.4881
  CYH CYH  5.6232
  BXA BXA  6.7759
  DTA DTA  5.7916
  CYV CYV  5.7029
  DKC DKC  6.2661
  CJA CJA  5.4585
  O23 TSA  1.4000
  CPR CPR  6.7087
  ADZ ADZ  8.5657
  BRN BRN  5.4756
  H24 XK2  1.0000
  AFD AFD  8.7812
    C AS1  1.7000
  BOT BOT  10.9152
  H2B XK2  0.0000
   O8 TSA  1.4000
  BAW BAW  5.7058
    N VAL  1.5000
  CXL CXL  5.0357
  AYI AYI  5.8875
  ABY ABY  9.0967
 HG11 ILE  0.0000
  BAZ BAZ  5.3224
   HN ASN  1.0000
   CB ARG  2.0000
  CD1 TRP  1.7000
   C6 QSI  1.7000
  CEM CEM  5.2828
  DWN DWN  5.9995
  DNH DNH  5.1931
  BWP BWP  7.4385
  DIL DIL  5.6489
   O2 SEP  1.4000
  AUG AUG  6.5743
  AFW AFW  5.6400
  BBL BBL  5.2462
  NE2 QSI  1.5000
  ABB ABB  15.0112
    H ALA  1.0000
  BLB BLB  8.5238
  BJP BJP  5.9080
    O LYS  1.4000
  DPQ DPQ  5.3873
  BMT BMT  6.8628
  DKR DKR  5.4854
  CBN CBN  5.7456
  BDM BDM  17.9892
  DEU DEU  5.4772
  BXT BXT  5.4331
  BGW BGW  9.6132
  AVI AVI  7.8685
   HA THR  0.0000
  DUJ DUJ  6.1737
  CKW CKW  5.8585
  CAH CAH  5.0994
  BAX BAX  5.6242
  DHP DHP  8.6582
  AWP AWP  7.9733
  BOW BOW  6.4361
  CMU CMU  5.8232
  BDI BDI  7.7220
  C21 XK2  1.7000
  BSI BSI  8.3215
  ATF ATF  8.5619
  DNS DNS  6.0566
  CHP CHP  8.1117
  CON CON  11.1125
  CNV CNV  7.9474
  ND1 HSC  1.5000
  CGN CGN  5.3484
  DJS DJS  5.9595
   CA GL2  2.0000
   C7 XK2  2.0000
  DQH DQH  6.6149
  CLH CLH  7.4923
   H4 XK2  0.0000
  CMH CMH  5.0372
  DUN DUN  7.4008
  DUB DUB  6.3407
  DJV DJV  6.0364
  BRU BRU  7.2767
   C5 XK2  2.0000
    N LYS  1.5000
  BSY BSY  5.3017
  ADD ADD  9.0784
  CGV CGV  5.6473
  BTG BTG  10.8182
  BXJ BXJ  5.2703
  APA APA  5.8505
  BYH BYH  6.4565
  BDD BDD  5.9997
  AWV AWV  5.5260
   HA AS1  0.0000
  DUS DUS  5.6409
  BGR BGR  13.6347
  CGL CGL  7.6767
  ARV ARV  5.0357
  AHB AHB  14.7526
  AJW AJW  7.9067
  AWU AWU  7.7990
  AJS AJS  5.9627
  BWS BWS  7.7355
  DRH DRH  5.4129
  BWF BWF  10.2131
  CXK CXK  7.7594
  CXB CXB  8.6850
  CKF CKF  5.1981
  BGY BGY  5.8164
  AST AST  5.4919
  AFZ AFZ  5.8629
  ABU ABU  10.2045
  HB2 TRP  0.0000
  HD1 ILE  0.0000
  CXC CXC  8.0673
  CHD CHD  5.3132
  DFQ DFQ  5.5409
    O GL2  1.4000
  BXZ BXZ  5.3191
  BEW BEW  10.9417
  BZN BZN  5.1217
  DHN DHN  5.2142
  CMT CMT  5.7516
  BQP BQP  5.8745
    C GLY  1.7000
  APE APE  5.0399
  AIL AIL  5.7282
   HN GLN  1.0000
  AXH AXH  7.0997
  HB1 SEP  0.0000
  DTV DTV  5.0306
  DPE DPE  6.1386
  BUM BUM  5.3103
  BAD BAD  7.0836
  ADA ADA  7.6051
  BEA BEA  7.4856
  DVG DVG  7.3721
  C35 XK2  1.7000
  DOI DOI  6.6154
  AVT AVT  5.1287
  AHO AHO  6.0852
  CZY CZY  6.1090
  CUS CUS  5.4191
  HH2 TRP  1.0000
  CAY CAY  5.6844
  ASC ASC  11.0204
  AYP AYP  6.6810
  ACT ACT  13.0981
  DKW DKW  8.7974
  C74 XK2  1.7000
   CG MET  2.0000
  DRB DRB  5.0793
 HG22 THR  0.0000
  AJR AJR  6.2552
  H66 XK2  1.0000
  BXM BXM  5.7054
  CYU CYU  5.8648
  CEN CEN  6.6435
  BCI BCI  5.6147
  BLY BLY  9.9515
  CDD CDD  6.9104
  CH2 TRP  1.7000
  HT3 QSI  1.0000
  ADL ADL  5.3621
  CAV CAV  5.6629
  ALW ALW  8.0132
  CXY CXY  5.1394
  CG2 VAL  2.0000
  DGE DGE  6.4439
    H GLN  1.0000
    D min  0.0000
  HE1 TYR  1.0000
    O GLN  1.4000
  BTD BTD  5.3877
  BEY BEY  16.8549
  BXN BXN  6.7258
  AYY AYY  5.3342
  AXJ AXJ  5.0117
    O TYR  1.4000
   C9 TSA  2.0000
  BEX BEX  11.7762
  BAC BAC  5.2385
  AAB AAB  14.8759
  ACZ ACZ  17.8827
   C4 XK2  2.0000
  BAG BAG  5.0103
  CCI CCI  5.6597
  BPR BPR  10.4853
  DVN DVN  5.8384
  BBX BBX  5.0668
  HE2 PHE  1.0000
  HB2 LYS  0.0000
  BCQ BCQ  5.8237
  DFM DFM  5.3747
  CVU CVU  6.9384
  ABR ABR  5.4402
  DTT DTT  5.4439
    C ILE  1.7000
  DAM DAM  9.0078
  BXF BXF  5.4595
  CWN CWN  8.2013
  DAR DAR  5.5177
  APF APF  8.4541
  OD2 ASP  1.4000
    H CYS  1.0000
  BKF BKF  8.7946
  OE2 GLU  1.4000
  CBA CBA  5.8546
  BET BET  6.7586
  BAU BAU  5.0028
  ALC ALC  10.9352
  DRD DRD  5.8930
  CQF CQF  14.8016
  DRE DRE  5.6926
  AUW AUW  5.7661
   CA HIS  2.0000
  DDL DDL  5.9188
  ALQ ALQ  7.7395
   CB ILE  2.0000
  DDI DDI  5.7573
  BPU BPU  6.5221
 DUM1 DUM  0.0000
  CZU CZU  6.8524
   CG QSI  2.0000
  HA2 GLY  0.0000
  DNE DNE  5.0209
  DBP DBP  6.5939
  BRC BRC  5.1749
  DJO DJO  7.2955
  AED AED  5.7474
  BPW BPW  5.8932
  DGO DGO  5.4630
  BVA BVA  6.7097
  CSL CSL  6.5942
  BUS BUS  7.8360
  CHW CHW  7.1580
  CPT CPT  5.8676
  ADJ ADJ  7.2799
  BYV BYV  6.3189
  BTC BTC  5.1398
  BDG BDG  6.7877
  AXQ AXQ  5.3664
  BPM BPM  7.8863
  CIW CIW  6.1477
    N GLU  1.5000
  CKJ CKJ  6.0472
  BJC BJC  5.0741
  CYP CYP  8.8480
  BDT BDT  6.0719
  AWK AWK  5.7128
  DOT DOT  7.8366
   C5 QSI  1.7000
  AAO AAO  14.8150
   HN PHE  1.0000
  DPG DPG  5.2262
  CWX CWX  7.1460
  AHA AHA  11.6099
  DIM DIM  7.1262
  DIC DIC  7.2236
  C29 XK2  1.7000
  ARZ ARZ  5.2023
  ANJ ANJ  5.6474
  C75 XK2  1.7000
  CUL CUL  5.9815
  BJR BJR  11.8964
  AYE AYE  5.6423
  ANF ANF  6.4548
  ANS ANS  5.6272
  HD2 ARG  0.0000
  AIU AIU  9.5198
  CKG CKG  5.3936
  AVU AVU  5.6377
    N MET  1.5000
  H76 XK2  1.0000
  ABF ABF  23.3473
  CZA CZA  8.7555
  BIN BIN  8.2332
  DVV DVV  6.3914
  BWN BWN  5.2763
  CYO CYO  7.8634
  BNW BNW  9.2848
  CCB CCB  5.6426
  ASR ASR  7.0300
  DFT DFT  7.2495
  CRP CRP  6.3865
  AYV AYV  6.4101
   HN GL1  1.0000
   CB LEU  2.0000
  HD1 LYS  0.0000
  DSX DSX  6.8443
  ALL ALL  8.3757
  APR APR  7.3787
  BTQ BTQ  5.6329
  BTM BTM  5.4995
  BPA BPA  5.3192
  DAA DAA  7.6899
  BIZ BIZ  6.1277
  AMG AMG  5.9012
  AZD AZD  6.1179
  BGI BGI  8.4785
  CUG CUG  7.1523
  DMO DMO  5.4106
    H HSC  1.0000
  DDT DDT  5.8224
  BVD BVD  7.1367
  CWK CWK  7.2672
  CZG CZG  7.9950
  HG2 LYS  0.0000
   CB HSC  2.0000
  DPW DPW  5.5726
  DVH DVH  6.2328
  CAA CAA  6.0600
   HN AS2  1.0000
  DDO DDO  5.6791
  ADG ADG  10.1116
  BIO BIO  5.8239
    C ARG  1.7000
  CSS CSS  5.0514
  ALN ALN  6.0932
  DSJ DSJ  5.4570
    O GLY  1.4000
  BWT BWT  8.6735
  CWE CWE  5.4287
  AOT AOT  10.6227
   CG ASN  1.7000
  DMV DMV  5.3954
  DSA DSA  6.3943
  CBK CBK  5.6401
  DFS DFS  5.5381
  CZQ CZQ  9.8463
   HA TRP  0.0000
  ABN ABN  16.4148
  AGG AGG  5.6252
  ALV ALV  12.2655
  DQR DQR  5.8421
  DWD DWD  5.7204
  BFO BFO  8.8396
  AUE AUE  5.6006
  ATG ATG  6.1678
  DKP DKP  5.8330
  DIP DIP  6.0653
   HN HSC  1.0000
  CFA CFA  5.3782
  BAA BAA  7.0223
  BRR BRR  7.5683
  AMO AMO  8.8708
  CYJ CYJ  6.4149
  CHY CHY  6.4560
   CA PHE  2.0000
   O1 SEP  1.4000
  CIM CIM  5.9061
  HD2 AS2  1.0000
  DFJ DFJ  5.5067
  CDS CDS  6.4383
  HG1 GLU  0.0000
  BQG BQG  5.8341
  HG1 GL1  0.0000
  CVD CVD  10.3764
  BKU BKU  6.4780
  COB COB  13.7732
  DPN DPN  5.2510
  CPL CPL  18.7476
  BUL BUL  5.8640
   CB ASP  2.0000
  BFY BFY  7.8531
  C32 XK2  1.7000
  AFN AFN  21.9276
  CXW CXW  6.5200
  ANL ANL  5.2061
  BYB BYB  7.3679
  DSD DSD  5.7984
  DAV DAV  6.5482
  BPB BPB  5.2419
  DHD DHD  7.1281
  AYJ AYJ  7.3973
  ASL ASL  9.4153
  DJP DJP  6.5788
  AGZ AGZ  9.2390
    O AS1  1.4000
  DNO DNO  6.5634
  CEJ CEJ  5.2351
  AQD AQD  7.2393
   HD AS2  1.0000
  ATU ATU  5.0898
  AKN AKN  5.7017
  C25 XK2  1.7000
  BNC BNC  5.1066
  CAL CAL  6.3287
   N9 QSI  1.5000
  AEW AEW  6.7337
  CE1 HSD  1.7000
  BNH BNH  5.8505
  DUH DUH  5.4287
  BXC BXC  7.8963
  DVU DVU  6.1115
    C HYD  1.7000
  CQT CQT  5.6372
  CMA CMA  5.2809
  CBZ CBZ  7.6291
  BXR BXR  10.1551
  API API  6.9410
  CE1 HIS  1.7000
  BVU BVU  7.2071
  HB2 HYD  0.0000
  BEO BEO  7.7003
  DIX DIX  5.2939
   CA GLN  2.0000
  CSR CSR  5.1010
  BCR BCR  5.6799
  BPG BPG  8.2514
  BWV BWV  6.1219
  DDP DDP  6.1415
  BQA BQA  7.8845
  BEE BEE  5.6302
  ATA ATA  9.6375
  ATB ATB  5.7874
  CQW CQW  5.2644
  CMS CMS  5.4440
  CRG CRG  8.7133
  HB2 GLU  0.0000
  DNQ DNQ  5.5382
  BLV BLV  9.7391
  BFG BFG  17.1137
  AOJ AOJ  8.3889
   HA ASP  0.0000
  DIB DIB  5.2270
  CYC CYC  7.3869
  CPK CPK  8.5610
  CWP CWP  5.6038
  CIG CIG  5.7379
   C8 QSI  1.7000
  ALA ALA  5.7357
  BWK BWK  10.1185
  BQY BQY  7.0180
  HB3 ALA  0.0000
   HD HYD  1.0000
  AMZ AMZ  8.0644
  DVJ DVJ  5.2499
  C24 XK2  1.7000
  BDQ BDQ  8.6148
  DSE DSE  5.3824
  DKM DKM  5.5940
  BZI BZI  6.8724
  CVM CVM  6.7000
  CHQ CHQ  6.7143
  CDP CDP  6.9940
  CZH CZH  9.7368
  ADI ADI  12.4440
   H2 QSI  1.0000
  AHR AHR  7.1885
  DGZ DGZ  5.1313
  DBB DBB  9.5367
    O GLU  1.4000
  CQH CQH  6.4363
   C2 XK2  2.0000
  DSZ DSZ  5.4545
  ARM ARM  6.5026
   CA VAL  2.0000
  CWQ CWQ  14.5625
  BQF BQF  5.7774
  BJH BJH  5.6893
  DII DII  5.2255
  ATD ATD  6.7410
  CZZ CZZ  5.3847
  CTH CTH  10.2853
  C13 TSA  2.0000
  BQC BQC  6.2836
  CYK CYK  5.4609
  BJF BJF  7.2812
   CB GL2  2.0000
  CYQ CYQ  5.2538
  CVO CVO  9.1601
  CNY CNY  16.0587
  DIR DIR  5.3739
  CLV CLV  6.3671
  BRZ BRZ  5.3698
  AUK AUK  5.7215
  AAI AAI  5.1263
 HG22 VAL  0.0000
  DOU DOU  5.0050
  CWU CWU  12.4281
  CFN CFN  5.2153
  DGY DGY  6.5963
  BNB BNB  8.6119
  DQJ DQJ  5.1370
  DKX DKX  6.0112
    C GLN  1.7000
  BDB BDB  5.1419
  ABI ABI  7.7874
  AET AET  7.7601
  CEL CEL  6.2484
  CLW CLW  5.0192
  CWO CWO  9.0137
   CB TYR  2.0000
  BUN BUN  5.1822
  AJB AJB  5.8126
  H75 XK2  1.0000
  CPC CPC  5.4063
  BPF BPF  9.5474
  BIL BIL  6.6652
    H AS2  1.0000
  DHX DHX  6.7183
  DAL DAL  6.4062
  BYA BYA  5.3036
  BWX BWX  5.4815
  ALX ALX  5.1113
  O5' QSI  1.4000
  BBJ BBJ  5.0702
  NE2 HSE  1.5000
    N ARG  1.5000
  AIK AIK  10.6591
  DDY DDY  9.3495
  CXR CXR  6.6012
  AZO AZO  6.8706
  AAW AAW  9.8088
  DPS DPS  5.2189
  DMK DMK  6.8804
  AXG AXG  5.3189
  H2A XK2  0.0000
  BMU BMU  6.5803
  HB2 HSD  0.0000
   CA GLY  2.0000
  ANN ANN  7.1611
  ALB ALB  5.1585
  CTA CTA  7.3026
  BLN BLN  9.5733
  DHK DHK  5.5937
  DFZ DFZ  7.9374
  CDX CDX  5.8252
  CXZ CXZ  5.9679
  BRK BRK  5.3542
  DBY DBY  5.0228
  BYE BYE  6.2920
  AXY AXY  5.2119
  DWS DWS  6.5079
  BUE BUE  5.4987
  H61 QSI  1.0000
