# Supplementary material for: The Effect of Macromolecular Crowding on the Electrostatic Component of Barnase–Barstar Binding: A Computational, Implicit Solvent-Based Study
Source: PLoS One. 2014 Jun 10;9(6):e98618. doi: 10.1371/journal.pone.0098618 (PMC4051634; doi:10.1371/journal.pone.0098618)
Supplement: File S1 — Contains sample pdb files used in our analyses; each contains the barnase/barstar complex with a specific random placement of crowders of varying radii at 30% crowding density. Also included are files specifying, for each pdb file, the radii of each atom and model crowder. (TAR) [file pone.0098618.s005.tar › vary30percent_pdb/crowders_radii-14.siz]

aaaaaannnrrrrrrrr
  HN2      1.0000
 R185      1.8500
 HCT1      1.0000
  HN1      1.0000
  R15      1.5000
  NCT      1.5000
 OCT1      1.4000
 OCT2      1.4000
  HT1      1.0000
  HA1      0.0000
  CNT      1.7000
 HCT2      1.0000
 HT2G      0.0000
  NXT      1.5000
  OT1      1.4000
  CAY      2.0000
   OY      1.4000
  R18      1.8000
 HT2B      0.0000
  R20      2.0000
  R05      0.5000
 R195      1.9500
   CY      1.7000
 HTB3      0.0000
  HT2      1.0000
  R14      1.4000
  CTB      2.0000
  CAT      2.0000
  R19      1.9000
 HTB2      0.0000
  R00      0.0000
  R10      1.0000
   NT      1.5000
  HT3      1.0000
  R17      1.7000
 HT2A      0.0000
  HA2      0.0000
 R135      1.3500
 HT2C      0.0000
  OT2      1.4000
  ONT      1.4000
  CT2      2.0000
 HTB1      0.0000
  HNT      1.0000
  HY3      0.0000
  HY1      0.0000
  HY2      0.0000
  OXT      1.4000
   N7 QSI  1.5000
  DTY DTY  5.5524
  CYZ CYZ  7.9253
  BOO BOO  6.2047
   C6 TSA  1.7000
  AFY AFY  6.7339
  CJL CJL  6.0017
  CAI CAI  5.5968
  BNV BNV  8.7383
  CFM CFM  7.6172
  BYC BYC  7.0984
  ADP ADP  5.2193
  BXK BXK  6.2421
  BQR BQR  6.4896
  BYW BYW  6.5933
   HA HYD  0.0000
    N PHE  1.5000
  DLN DLN  5.9726
  CVA CVA  7.8626
  BMB BMB  9.9747
  HB1 AS1  0.0000
  DOF DOF  5.1287
  CNK CNK  5.3408
  BRS BRS  10.2632
   CD PRO  2.0000
  BRB BRB  5.1762
  BMD BMD  6.3512
  H2' QSI  1.0000
  DTX DTX  5.1004
  BPY BPY  9.3628
    C PHE  1.7000
 H31B XK2  0.0000
  BND BND  5.5848
   C3 XK2  2.0000
  AVY AVY  5.3563
   HN SEP  1.0000
  CIB CIB  7.4111
  CUC CUC  5.8437
  BUR BUR  5.0573
  ASS ASS  6.9726
  CCK CCK  6.2771
  BGX BGX  7.3327
  BHT BHT  5.6284
  CBF CBF  6.0574
  C3' QSI  2.0000
  ATX ATX  5.0748
  H79 XK2  1.0000
  CQS CQS  20.1665
  AHY AHY  6.3066
  CHG CHG  6.6394
  APV APV  8.5217
  DMZ DMZ  6.0769
  BSX BSX  8.2415
  DCL DCL  6.6588
  AEM AEM  8.7968
  CDF CDF  5.5691
  AGD AGD  7.8451
  HD1 HSD  1.0000
  AXE AXE  5.2837
  BJS BJS  15.2196
  DID DID  5.0446
  CEF CEF  5.1186
  AGN AGN  5.5905
  CYR CYR  6.3442
  AMK AMK  5.6231
  CTQ CTQ  9.2046
  BBB BBB  5.6718
  AFT AFT  9.7937
  CDJ CDJ  9.5662
  ATE ATE  7.5703
  CD2 HSE  1.7000
  BNU BNU  5.9415
  BZF BZF  5.3797
  BMN BMN  9.3992
  DDD DDD  7.9206
  CWH CWH  9.7207
  CRV CRV  9.0473
   CG ASP  1.7000
  DOS DOS  5.3932
  DSR DSR  6.3661
    C CYS  1.7000
  DSF DSF  5.7230
  AFH AFH  10.1026
  ARD ARD  6.0570
    C TRP  1.7000
  DRJ DRJ  5.0922
  CYT CYT  5.2188
  COE COE  7.9459
  BIG BIG  5.2607
  AFI AFI  6.6099
  ASF ASF  5.6881
  BHY BHY  6.3767
  CUK CUK  21.1647
  DJX DJX  5.9770
  CAM CAM  5.1233
  CTG CTG  11.9947
  DDU DDU  5.0632
  CYG CYG  7.3009
  HE1 GL1  1.0000
  ASX ASX  5.0809
  CKI CKI  6.0986
  HB2 AS2  0.0000
  DLE DLE  5.1737
  BTK BTK  7.5260
  CHS CHS  6.1649
  BUI BUI  8.7411
  HE2 TYR  1.0000
  DKN DKN  8.0941
  BTO BTO  5.5212
  BSK BSK  8.4298
  ARI ARI  7.4694
   HA GLU  0.0000
  BYQ BYQ  5.2217
  H22 XK2  1.0000
  HE3 TRP  1.0000
  COK COK  5.1141
  AKW AKW  5.3652
  ALU ALU  7.4679
  DMY DMY  8.2123
  BXB BXB  5.1620
  OD1 AS2  1.4000
  CKY CKY  5.1421
  BIS BIS  16.6316
  DTH DTH  5.6179
  DQZ DQZ  8.3476
  CDR CDR  6.4881
  DHT DHT  6.0435
  CCD CCD  5.6285
  BWU BWU  6.4036
  CXI CXI  5.1900
  BYD BYD  5.6377
  CGG CGG  5.1787
   CB GLN  2.0000
  CE1 TYR  1.7000
  AGT AGT  12.9650
  ADW ADW  7.1223
  HG2 QSI  0.0000
  DKF DKF  5.0171
   C1 XK2  1.7000
    O ASN  1.4000
  AOB AOB  5.2042
  DOL DOL  6.1171
  DGP DGP  6.3712
  CZI CZI  11.6998
  CPN CPN  5.8499
  CZN CZN  5.1638
  AEU AEU  7.6499
  C18 TSA  1.7000
  ANX ANX  11.6979
  CMF CMF  6.5164
  BRP BRP  6.8112
  BIE BIE  5.1679
   CD QSI  1.7000
  CRM CRM  12.9708
  AIS AIS  11.6331
  AWN AWN  6.2177
   H5 TSA  1.0000
  BBQ BBQ  5.2275
  BLK BLK  9.9746
  ALD ALD  5.6871
  CSM CSM  7.4130
  BZP BZP  5.2128
  DIG DIG  5.3410
  AIY AIY  5.7104
  ACD ACD  6.9772
  CLZ CLZ  5.7624
  CZL CZL  6.0397
  DIE DIE  5.9989
  BKH BKH  7.0323
  AMP AMP  8.4772
  AOY AOY  5.1540
  CXG CXG  9.9218
  COF COF  7.6917
  BFH BFH  6.7447
  DBX DBX  11.9111
  BBH BBH  6.0585
  BSE BSE  7.8903
  AKF AKF  9.4196
  CGC CGC  9.9407
   CB CYS  2.0000
  DEK DEK  5.3941
  DHC DHC  6.0138
  BHM BHM  5.6722
  APS APS  5.5318
   C4 QSI  1.7000
   CZ PHE  1.7000
  O3' QSI  1.4000
  CKS CKS  6.5986
    N HIS  1.5000
  CXT CXT  9.2942
  CFO CFO  6.1678
  CFH CFH  8.6260
  AIR AIR  10.5062
  HB2 SER  0.0000
  CRA CRA  17.9644
  O2S QSI  1.4000
  APX APX  5.4713
  BEU BEU  5.8873
  ACY ACY  5.3845
  DRO DRO  5.9290
  H37 XK2  1.0000
  CKZ CKZ  5.6364
    O VAL  1.4000
  DEA DEA  8.0234
  BOE BOE  10.0142
  CWD CWD  6.6758
  CEO CEO  6.4728
  CTD CTD  8.1012
  DFN DFN  8.7812
  ACC ACC  10.6879
  HE1 HSC  1.0000
   CA ALA  2.0000
  DAP DAP  8.0727
  AQI AQI  6.5421
   H1 OH2  1.0000
  CJG CJG  5.6138
  AYX AYX  5.0097
  BJB BJB  11.5564
  CSX CSX  13.4187
   CD GLN  1.7000
  AGJ AGJ  7.4262
  CDL CDL  7.5526
  CXN CXN  6.1918
  BVO BVO  6.5087
  AEF AEF  16.2584
    H ARG  1.0000
  AXT AXT  5.8806
  AQC AQC  7.4430
    N AS2  1.5000
  BEZ BEZ  6.0810
  CRN CRN  8.7820
  BWJ BWJ  6.2378
  AES AES  10.8070
  BXV BXV  5.7106
  AEI AEI  5.1057
  APQ APQ  6.5207
  OE1 GLU  1.4000
  H34 XK2  1.0000
  DEF DEF  5.2747
  DAT DAT  5.1440
  CBI CBI  10.3905
  HE1 TRP  1.0000
  CTC CTC  6.6985
  DIO DIO  5.2047
  CXE CXE  7.6998
  CQL CQL  14.9242
  BNE BNE  6.3959
  CVL CVL  9.1846
  CLE CLE  5.1912
    N HSD  1.5000
   CB PRO  2.0000
  DGS DGS  5.7016
  CHU CHU  5.3476
  BOQ BOQ  5.8185
  HG2 ARG  0.0000
  CEI CEI  6.9159
  HB2 PHE  0.0000
  DQF DQF  5.4959
  CTI CTI  6.5064
  CMQ CMQ  6.1084
  BKV BKV  17.8500
  AVF AVF  5.6928
  DES DES  7.6296
  CGQ CGQ  5.6565
  BIU BIU  22.3640
    O HSD  1.4000
  BBM BBM  5.0469
  CVQ CVQ  8.8276
  AQP AQP  6.6684
  AOD AOD  5.0134
 HG13 VAL  0.0000
    H MET  1.0000
  H12 TSA  1.0000
  BUC BUC  6.6506
  AVW AVW  5.2233
   HA LYS  0.0000
  CWY CWY  5.8189
  BDX BDX  6.2379
  ARC ARC  5.5261
  C5' QSI  2.0000
  ASG ASG  8.0158
  AMB AMB  6.4377
   CG TYR  1.7000
  C33 XK2  1.7000
   CA SER  2.0000
  BLE BLE  13.9141
  BZM BZM  6.0705
  DUL DUL  5.3505
  HB1 ARG  0.0000
  AYL AYL  5.1005
  C28 XK2  1.7000
  BCS BCS  5.1723
  BNF BNF  6.1307
  BHI BHI  5.9851
  BBZ BBZ  7.3685
  BFJ BFJ  5.1528
  AZI AZI  6.6018
  AKD AKD  6.3488
  CSV CSV  13.1755
  HB1 AS2  0.0000
  CCQ CCQ  5.3813
  AUD AUD  6.8979
  BNM BNM  8.4546
  ALI ALI  5.4821
  OD1 ASN  1.4000
  C67 XK2  1.7000
  C72 XK2  1.7000
  DNR DNR  6.4771
  CBE CBE  5.6609
  CLO CLO  5.2359
  BJT BJT  9.1573
  ABM ABM  6.1049
  CNH CNH  5.4491
  C1' QSI  2.0000
  AHX AHX  14.6840
  DMG DMG  5.2747
  ACO ACO  7.6188
   HN ALA  1.0000
  CBM CBM  6.3464
   HN HYD  1.0000
  CGZ CGZ  5.3201
  BSC BSC  11.9154
  HG1 MET  0.0000
  DFF DFF  7.4452
  BSU BSU  5.3959
  BKI BKI  16.4519
  BCZ BCZ  5.0360
  AGV AGV  5.3695
  AKJ AKJ  9.5299
  CBX CBX  5.1687
 HE21 GLN  1.0000
   HG CYS  1.0000
  AUZ AUZ  6.0643
  AYT AYT  7.0849
  BQV BQV  11.1261
  AIC AIC  9.3692
   OC VDW  0.0000
  BVX BVX  6.3855
  HB1 LEU  0.0000
  DTD DTD  5.1849
  DGK DGK  5.1080
  N10 QSI  1.5000
  AYZ AYZ  5.5888
  BRF BRF  5.9346
  BPT BPT  10.5931
  CHZ CHZ  5.0687
  BKC BKC  10.2013
  BJI BJI  9.3283
  BCG BCG  6.1382
  H35 XK2  1.0000
  BLX BLX  5.5532
  BYU BYU  6.7531
  CHB CHB  5.7780
  BPZ BPZ  8.5325
   HA HSE  0.0000
  BJL BJL  19.6387
  AGS AGS  7.9742
   CD GLU  1.7000
  DNU DNU  8.5021
  AGF AGF  5.5573
   CB HIS  2.0000
  CND CND  5.0803
  ARS ARS  5.7665
  CTV CTV  9.0581
  DRM DRM  5.8239
 H2'' QSI  0.0000
  AWX AWX  5.6865
  AJL AJL  5.6356
  OH2 HOH  1.4000
  CHV CHV  5.8936
  DLY DLY  6.9940
  DGU DGU  5.3655
  CD2 LEU  2.0000
  BGF BGF  6.0652
  BLI BLI  6.3650
  DGB DGB  10.5276
 HD22 LEU  0.0000
  DCX DCX  9.9431
  CZF CZF  9.2042
  CTY CTY  10.0602
    O THR  1.4000
  CHN CHN  7.5741
  DIW DIW  9.4315
  AKV AKV  8.9594
  AEJ AEJ  5.7184
  DMA DMA  6.5516
  ARR ARR  5.6263
  HD3 ILE  0.0000
  CDM CDM  7.2560
  ACI ACI  9.8689
  H71 XK2  1.0000
  DAI DAI  7.9867
  AMI AMI  6.3291
  CD1 PHE  1.7000
  CKB CKB  5.5929
  BLQ BLQ  5.3717
  AOP AOP  6.3947
  AWC AWC  5.2081
  DLP DLP  7.1260
  DEZ DEZ  5.3014
  DCC DCC  6.0973
  AZL AZL  6.4030
  AHP AHP  12.2955
  DRL DRL  5.0800
  CSU CSU  5.8161
  AYW AYW  5.0152
   CG LYS  2.0000
  CGP CGP  5.6385
  DAH DAH  5.2401
  ANI ANI  7.8508
  DUG DUG  6.5869
  DNX DNX  6.8736
  BGD BGD  6.0739
  CSB CSB  7.1223
  ATL ATL  6.3872
  DDC DDC  7.2405
  CLF CLF  6.4338
  AOO AOO  5.6383
  CGR CGR  6.1546
  AXM AXM  5.6351
   CG HIS  1.7000
  CHE CHE  6.4890
  CIC CIC  7.6523
   O7 TSA  1.4000
  DEM DEM  7.0066
  BCM BCM  5.5905
 HD22 ASN  1.0000
  ATV ATV  8.1152
    C LYS  1.7000
  BGA BGA  7.5663
  CHA CHA  6.3966
  CGE CGE  5.5056
  DTS DTS  5.9124
  AGC AGC  6.5944
  DSW DSW  5.1959
  DMJ DMJ  6.8364
   HB ILE  0.0000
  CEU CEU  5.0149
  CUT CUT  6.2593
  BKA BKA  11.5840
  BWL BWL  6.6732
  CVT CVT  6.7994
  BCY BCY  5.6572
  AVB AVB  5.4603
 HG22 ILE  0.0000
  CWL CWL  5.0315
  CDI CDI  6.0097
  BJX BJX  7.2934
  CEQ CEQ  7.1375
  AVZ AVZ  6.4177
  BVW BVW  6.3517
  AHM AHM  12.3034
  HB2 ARG  0.0000
  DTJ DTJ  5.4821
  BPQ BPQ  5.7288
  BWY BWY  7.0181
  BON BON  6.2480
  ABT ABT  8.3486
  C20 XK2  1.7000
  CQC CQC  8.1221
  ANY ANY  6.2687
  BKT BKT  8.8611
  AXA AXA  5.5551
  DLO DLO  6.7338
  BDA BDA  5.0802
  BCX BCX  5.7916
  BMS BMS  14.0093
  COG COG  5.5078
  BCL BCL  6.8622
  AOA AOA  7.8929
  CVS CVS  11.2113
   CZ ARG  1.7000
  AIX AIX  6.1547
  DEW DEW  6.2926
  CUD CUD  6.1021
  BOH BOH  7.3654
  ASY ASY  6.1800
  CJO CJO  5.1963
  DRN DRN  8.0417
  CZB CZB  6.0014
  BHW BHW  5.2075
  DPY DPY  6.5813
  DEG DEG  5.0339
  CBO CBO  5.4557
  CLA CLA  5.8346
    H ILE  1.0000
  CCJ CCJ  9.4773
  AUR AUR  5.7420
    N ALA  1.5000
  CKT CKT  8.7729
  DED DED  6.1577
  BOV BOV  9.6691
  BOM BOM  6.1870
  DNF DNF  6.5045
  CJW CJW  5.3579
  BAQ BAQ  5.6458
  O15 TSA  1.4000
  NE2 HSD  1.5000
  OE2 GL1  1.4000
  CMM CMM  5.0591
   CB TRP  2.0000
  BMQ BMQ  15.3805
  AUU AUU  5.3686
  ANO ANO  5.0802
  HE1 HIS  1.0000
  AFQ AFQ  10.0709
  AMT AMT  5.3390
   CD GL1  1.7000
  CBY CBY  7.4030
  ALG ALG  5.9526
 HG21 VAL  0.0000
  AOQ AOQ  5.4993
  OE1 QSI  1.4000
  HG2 MET  0.0000
  HB2 HSE  0.0000
  BTF BTF  6.7674
  BST BST  9.0140
  AFF AFF  5.4329
   HN CYS  1.0000
    H ASP  1.0000
  AIW AIW  6.5348
  DBA DBA  6.7925
  CQA CQA  18.5133
  CHX CHX  5.7054
    O GL1  1.4000
  CEG CEG  6.3131
  CMB CMB  5.9634
  AML AML  6.7133
  AMX AMX  6.1228
  DFB DFB  5.0844
  NE2 GLN  1.5000
  BVQ BVQ  9.3055
  BMI BMI  6.0923
  BJM BJM  5.3116
  CLL CLL  5.0612
  DFX DFX  7.5398
  CFR CFR  5.9927
  ADV ADV  13.7294
  BVF BVF  5.8031
  ASN ASN  6.0209
  HD1 HSC  1.0000
  DSL DSL  6.6551
    N TRP  1.5000
  ABG ABG  16.8275
  BRQ BRQ  9.8311
  CWM CWM  5.7329
  BMY BMY  14.4198
    C ASP  1.7000
  DOV DOV  7.4228
  BLD BLD  9.6583
  AAJ AAJ  6.8955
  CE1 HSE  1.7000
  BUX BUX  5.1511
  BHF BHF  6.2402
   HN TRP  1.0000
  AUB AUB  7.8026
  CMW CMW  5.7003
  BBY BBY  5.0072
  AZM AZM  5.6035
  ACR ACR  10.8144
  AXR AXR  5.1436
  CMK CMK  6.6338
  DPP DPP  5.0819
  BXW BXW  6.4292
  ABP ABP  6.6412
  BLF BLF  13.1588
  AIQ AIQ  8.0481
  AYA AYA  5.1370
  DKJ DKJ  6.1859
  CFL CFL  6.8862
  CQO CQO  23.0567
  DIQ DIQ  5.9059
  DTQ DTQ  5.1998
  BXO BXO  5.2241
  CMN CMN  8.2314
  DSS DSS  5.9592
  DOK DOK  5.2402
  DJT DJT  5.1386
  CCA CCA  6.6861
  AJA AJA  5.2667
  DFH DFH  5.1925
  BUQ BUQ  6.5486
  HG1 ARG  0.0000
  BVP BVP  7.8568
  CEC CEC  8.9426
  DNM DNM  5.5567
  DER DER  6.3700
  CIH CIH  5.1266
  HE2 MET  0.0000
  NE2 HIS  1.5000
  CJQ CJQ  5.2626
  ACN ACN  6.7376
   CG PHE  1.7000
 H31A XK2  0.0000
  BUK BUK  9.7173
  H25 TSA  1.0000
  DAY DAY  6.0283
  DBK DBK  11.7747
  BRO BRO  5.4573
  DTR DTR  6.6665
  BNP BNP  5.1555
  AWL AWL  5.2977
  BZH BZH  5.5257
  CCN CCN  6.2634
  DEO DEO  7.5864
  BNR BNR  9.1836
  DNP DNP  5.0152
   HE GLU  1.0000
  AXS AXS  5.5378
  AFJ AFJ  5.0865
  CIF CIF  5.8909
  CCM CCM  5.8120
  AIN AIN  5.8815
  CQJ CQJ  20.0166
  BLH BLH  13.2451
  DQY DQY  5.6332
  BDE BDE  6.4595
  AEX AEX  6.4869
   CB MET  2.0000
  DQG DQG  5.2446
  DKY DKY  5.2925
  ALM ALM  5.7865
   H1 TIP  1.0000
  CRJ CRJ  14.3012
  BJE BJE  17.4161
  CMV CMV  5.0290
  BXE BXE  5.5040
  BAP BAP  6.2784
  ANZ ANZ  5.9325
  AJO AJO  5.8481
  DCN DCN  8.8743
  DQK DQK  6.9510
  BMJ BMJ  13.2866
  AXK AXK  5.8540
  CJN CJN  6.6274
  BXI BXI  5.7929
  BGT BGT  5.2500
 HG12 ILE  0.0000
  DJD DJD  5.0159
  AKY AKY  6.7711
  BGZ BGZ  5.3036
  AZY AZY  6.7387
  AVH AVH  7.0869
  ARQ ARQ  5.2127
  ADU ADU  20.6348
  CRC CRC  8.0789
  ARW ARW  5.2808
  AQO AQO  10.3983
  AVV AVV  5.0144
  OE1 GL2  1.4000
  BWE BWE  5.3237
  COY COY  5.0557
  AFK AFK  7.2031
  APT APT  5.4124
  CUW CUW  10.9814
  CLR CLR  6.0667
  BGK BGK  5.1006
  BDY BDY  5.4675
  AOC AOC  5.0213
   CG GL2  2.0000
   CA MET  2.0000
  CRI CRI  9.8252
  BHP BHP  7.3616
  DDH DDH  5.9028
  AQW AQW  7.0928
  H65 XK2  1.0000
  DAF DAF  6.0618
  AEL AEL  7.6644
  CUO CUO  9.3033
  CXM CXM  10.5787
  CCT CCT  5.5568
  AXF AXF  5.2157
  AGE AGE  12.1358
  CRH CRH  16.7070
  BCE BCE  5.1997
  DLR DLR  6.5029
  DDQ DDQ  6.3449
  BFX BFX  6.0006
  DPV DPV  7.6889
  BHD BHD  5.9793
  CD2 HSC  1.7000
    N GL1  1.5000
   CA ARG  2.0000
  APM APM  5.2689
  BAO BAO  7.7692
  AEA AEA  7.0787
  HB1 PHE  0.0000
  C66 XK2  1.7000
  CBU CBU  6.0207
  ACW ACW  7.7239
  CEP CEP  6.2569
  BLS BLS  7.0646
  AXB AXB  7.5331
  ASE ASE  6.3438
  DIJ DIJ  5.2873
  DFC DFC  5.0692
  HG1 GLN  0.0000
  CJV CJV  5.6783
  CUJ CUJ  5.8572
  DSC DSC  5.2386
  DCP DCP  5.8696
  AQK AQK  10.4364
  DIT DIT  5.4605
  ND1 HSE  1.5000
  AZQ AZQ  5.5766
  BEV BEV  5.4974
    C MET  1.7000
  AVP AVP  6.5758
  ANE ANE  6.8489
   H3 XK2  0.0000
  AOW AOW  7.5343
  CQN CQN  22.6663
  AEP AEP  10.7975
  H3' QSI  1.0000
  DNK DNK  5.6273
  ATJ ATJ  5.2631
  O2' QSI  1.4000
   SD MET  1.8500
  DBJ DBJ  8.2068
  ARP ARP  8.2720
  ABH ABH  15.7003
  DMP DMP  5.4710
  DJJ DJJ  8.7060
  HB1 ASN  0.0000
  CUN CUN  5.7948
  AYU AYU  6.8269
  DUF DUF  5.0052
  ABO ABO  16.1655
   CA CYS  2.0000
  DGF DGF  5.5951
  BFI BFI  6.5052
  AZJ AZJ  9.3051
  BJZ BJZ  12.2163
  CIX CIX  5.6879
  BFV BFV  5.7279
  ATH ATH  5.3517
  BAH BAH  5.0637
  BFS BFS  6.8471
  AGY AGY  6.1014
  BKW BKW  10.0136
    C GL2  1.7000
  BSD BSD  10.0153
  BVK BVK  9.3389
  AMF AMF  5.1858
  AKA AKA  8.9381
    O PHE  1.4000
 H61A XK2  0.0000
  AIB AIB  7.8337
  HE1 GL2  1.0000
  BEC BEC  6.1019
  AXD AXD  6.1155
  AOZ AOZ  7.0087
  AOE AOE  6.8172
  CPZ CPZ  12.9499
  AGX AGX  8.5314
   CG HSE  1.7000
  DKK DKK  5.4829
  AKB AKB  11.2099
  CKO CKO  5.1390
   N7 XK2  1.5000
  DJW DJW  5.9634
  CMX CMX  5.8363
  CRL CRL  8.4276
  BXY BXY  8.4485
  BNL BNL  8.1445
  BAK BAK  7.8893
  ACJ ACJ  8.1784
  BEG BEG  5.6078
    H SEP  1.0000
  CFJ CFJ  5.1710
  HB2 AS1  0.0000
   SG CYS  1.8500
  HD2 ILE  0.0000
  BZL BZL  5.8178
  ARH ARH  5.7498
  CMR CMR  6.2905
    O HSE  1.4000
  CD1 LEU  2.0000
  CCW CCW  7.0556
  BSA BSA  10.3035
  CXV CXV  7.9588
  CGM CGM  7.7387
  DLW DLW  5.2272
  BRL BRL  5.2068
  BNN BNN  5.3845
  CXQ CXQ  5.5821
  BVG BVG  9.1183
  CE2 TRP  1.7000
  CRZ CRZ  10.5726
  HB1 QSI  0.0000
  BFR BFR  5.0268
  DKS DKS  6.9461
  APN APN  5.1644
  DSN DSN  5.7425
  HB2 CYS  0.0000
  CDW CDW  6.9943
  AZK AZK  9.6222
  BBP BBP  6.5250
  ARX ARX  7.2939
  AOI AOI  7.1148
  BJV BJV  10.1218
  BBC BBC  5.6503
  CWR CWR  12.2484
   CG GLU  2.0000
  COH COH  5.9359
  AHZ AHZ  7.3255
  DIY DIY  8.8609
  CZD CZD  5.4401
  AKH AKH  5.2444
  ADO ADO  17.0779
  DMS DMS  5.6015
  BMK BMK  5.5869
  H63 XK2  1.0000
  DHF DHF  5.1995
  ACU ACU  11.4508
  CPU CPU  5.3704
  CBS CBS  5.6438
 HE22 GLN  1.0000
  ADQ ADQ  5.7259
  ARK ARK  5.5349
   O4 XK2  1.4000
  BXQ BXQ  7.7723
  CLQ CLQ  5.0852
  CSG CSG  12.3814
  BZU BZU  6.0406
  CUQ CUQ  7.5283
  CSZ CSZ  7.1373
  DHL DHL  5.5438
  CVV CVV  9.0251
   HN TYR  1.0000
  AUN AUN  5.2712
  CYD CYD  9.0369
  CUH CUH  11.3284
  DFO DFO  5.5676
  CHC CHC  6.0970
  AMY AMY  7.2330
  DUC DUC  5.9014
  BYM BYM  5.5949
  DPF DPF  6.7177
  DLZ DLZ  5.1527
  DHH DHH  5.8198
  AIF AIF  7.1894
  ABZ ABZ  12.1287
  CPE CPE  5.0928
  CNX CNX  5.3740
  CHJ CHJ  5.2539
  APC APC  7.3119
  BJJ BJJ  12.3588
  BQN BQN  5.0917
  CRK CRK  9.0224
  BSO BSO  7.2132
  DCB DCB  5.0597
  BSB BSB  9.0474
    C HSD  1.7000
   HA ARG  0.0000
  DSK DSK  5.3740
  DTG DTG  6.2134
  AYQ AYQ  5.6941
  CYS CYS  6.8381
  DQI DQI  7.6670
  AIZ AIZ  8.5666
  BBN BBN  6.1942
  DGX DGX  8.8377
  DLT DLT  5.9765
  CQK CQK  7.9301
  CRX CRX  6.4955
  AMM AMM  5.2551
  DQN DQN  6.3238
  AVM AVM  6.8056
  CRW CRW  6.0919
 HD12 ILE  0.0000
  ATC ATC  6.2274
  CET CET  6.3333
  DHM DHM  7.8828
  BDL BDL  6.3072
   CB GL1  2.0000
  ATR ATR  5.8773
  C19 TSA  1.7000
  AYB AYB  5.4436
  DOM DOM  5.8421
  DIZ DIZ  11.4866
  AAE AAE  6.7865
  OE1 GLN  1.4000
  AUJ AUJ  5.7422
  BUH BUH  5.1406
  AUX AUX  5.1863
  DNY DNY  5.0044
  H21 TSA  1.0000
  AWD AWD  5.4916
  CYI CYI  6.7550
  CBQ CBQ  5.4978
  AKO AKO  7.4531
  BLR BLR  5.3515
  DLQ DLQ  6.5218
  BSR BSR  7.0261
  BSG BSG  8.9203
   HN ASP  1.0000
 H3'' QSI  0.0000
  DJF DJF  5.4579
  CFZ CFZ  6.7793
  BMG BMG  8.0198
  CFU CFU  5.0308
  ATI ATI  7.4225
  DMN DMN  6.5503
 HG21 ILE  0.0000
   HA ILE  0.0000
   CB HSE  2.0000
  CUX CUX  8.0449
  BCW BCW  5.7457
  BHE BHE  5.8654
  BDC BDC  5.2424
  AFB AFB  8.3355
  BFQ BFQ  6.9985
  BXS BXS  5.4112
  ANW ANW  10.6122
    O CYS  1.4000
  DKT DKT  5.4194
  AQZ AQZ  5.7479
  AMU AMU  6.7022
   C6 XK2  2.0000
  BSW BSW  8.4423
  BMZ BMZ  6.8577
  BWB BWB  5.1690
 HD21 LEU  0.0000
  AHE AHE  8.4904
  ADM ADM  5.9007
    O ASP  1.4000
  AJU AJU  5.0057
  DCW DCW  7.8930
  AQU AQU  6.3638
  DHV DHV  5.6715
  CAS CAS  10.9413
  BOR BOR  6.0063
   N3 QSI  1.5000
  BHC BHC  6.2071
  CFI CFI  6.8014
  ACX ACX  9.1582
  OD2 AS1  1.4000
    H GL2  1.0000
  HB1 GLN  0.0000
  DFU DFU  6.7664
  CKX CKX  5.4696
  CFD CFD  5.9403
  CNI CNI  6.9700
  AQX AQX  5.4112
  DRS DRS  7.8607
  BFP BFP  5.4988
  DKV DKV  6.0663
  CFW CFW  5.8775
    C GL1  1.7000
  COQ COQ  5.2514
  AQF AQF  5.2263
  AVG AVG  7.4493
  C2' QSI  2.0000
 HD13 LEU  0.0000
  AGP AGP  7.2492
  CHO CHO  5.4733
   HB VAL  0.0000
  CSP CSP  5.0093
  CFS CFS  5.8953
  CJS CJS  6.1397
  CAN CAN  7.5796
  AXC AXC  7.0298
   HA VAL  0.0000
  DCA DCA  7.7409
  DBD DBD  9.5449
  AHT AHT  7.1208
  BAN BAN  5.8921
  BCT BCT  5.4990
  BID BID  5.5891
  AQB AQB  5.3721
  BYS BYS  7.5260
  DJB DJB  5.1423
  CVJ CVJ  7.9718
  AOR AOR  6.5873
  CBD CBD  5.2195
  DPB DPB  5.5540
  AUS AUS  6.3554
  ADR ADR  6.0297
  DKO DKO  7.2779
  AHD AHD  10.2849
  CTX CTX  6.4212
  DBR DBR  5.9763
  CKP CKP  5.5175
  ABD ABD  12.1179
  ALE ALE  6.8404
  DCS DCS  7.2331
  CZK CZK  7.2935
  AZH AZH  5.4815
  BHB BHB  5.5198
  BZE BZE  7.2339
  BIM BIM  5.0055
  AAU AAU  8.7947
  CAX CAX  5.8227
  CCG CCG  6.7205
    O QSI  1.4000
  ASK ASK  7.8656
  BOL BOL  10.2251
  BSQ BSQ  8.6649
  CVP CVP  5.6549
  BCK BCK  5.6597
  ARF ARF  10.0474
  CE2 TYR  1.7000
  BRE BRE  6.8327
  H25 XK2  1.0000
  CSI CSI  14.1338
  DIV DIV  6.6705
   CA HYD  2.0000
   NH VDW  0.0000
  C22 XK2  1.7000
  ALF ALF  8.0216
  AKU AKU  5.1052
  DDJ DDJ  7.2660
  H11 TSA  1.0000
  DBL DBL  7.9394
  DKQ DKQ  6.6070
  CVK CVK  7.4461
  BIJ BIJ  5.0852
  CPG CPG  5.4622
   HA CYS  0.0000
  BZY BZY  5.6847
  BMV BMV  14.3945
  BBT BBT  5.0108
  DAJ DAJ  8.2118
  BLG BLG  10.8347
    H TRP  1.0000
  COW COW  5.7273
  BOC BOC  10.4399
  AID AID  6.8713
  AHI AHI  5.4945
  CVI CVI  6.8486
   HN GLU  1.0000
  CRQ CRQ  7.2829
  DCQ DCQ  5.3319
  C70 XK2  1.7000
  AQL AQL  5.1207
   SG HYD  1.8500
  DLV DLV  6.4620
  CTT CTT  9.9861
  BQO BQO  5.0056
    N GLN  1.5000
   CA PRO  2.0000
  CFG CFG  8.4952
  BXX BXX  5.0110
  DTI DTI  6.8882
  DEI DEI  5.2798
  DQC DQC  5.9226
   H6 XK2  0.0000
  BGV BGV  5.1373
  AMN AMN  5.1461
  COT COT  5.2126
  AYO AYO  5.0394
  HB2 ALA  0.0000
  CZX CZX  6.2187
  AFL AFL  5.4366
  DCJ DCJ  6.1644
  CQE CQE  5.3663
  BUD BUD  8.3450
  AFS AFS  11.5473
  AYH AYH  6.6427
  DCU DCU  5.5669
   N2 XK2  1.5000
  TWE TWE  20.0000
   CG LEU  2.0000
  AFA AFA  7.0037
  ATN ATN  6.0957
  AQV AQV  8.2028
   CB LYS  2.0000
  CZ2 TRP  1.7000
  BOU BOU  9.1884
  DGT DGT  6.0808
  AAG AAG  20.4071
  CID CID  5.4530
  DTW DTW  5.0358
  DQE DQE  7.1164
  BQK BQK  5.0760
  ARO ARO  5.4556
  ANH ANH  6.1479
  CKU CKU  6.1844
  AOK AOK  6.8553
  CEH CEH  7.2018
  DME DME  5.4619
  DGN DGN  5.4831
  DLD DLD  5.0080
  BIA BIA  6.4891
  ASH ASH  7.7945
  CDT CDT  5.7805
  DUA DUA  7.4750
  AMJ AMJ  8.6657
  CBB CBB  5.9388
  BUZ BUZ  7.7424
  BOD BOD  7.3508
  HD1 HSE  1.0000
  AWB AWB  7.2117
  ARE ARE  6.2555
  BMP BMP  8.1987
  CNC CNC  5.4946
  BZK BZK  6.9009
  BLO BLO  5.6753
  BAR BAR  5.0400
  AJQ AJQ  7.6316
  HB1 TRP  0.0000
  BQM BQM  7.5206
  BEN BEN  5.1845
  BGP BGP  6.9443
  DFD DFD  5.2624
  HT2 QSI  1.0000
  CEX CEX  5.3883
  CGD CGD  5.2256
  BTA BTA  7.7668
    N ASP  1.5000
  DTZ DTZ  6.8440
  DFA DFA  6.6536
  CVN CVN  5.8214
   CG GLN  2.0000
  CPH CPH  6.0932
  ABJ ABJ  9.6288
  AGB AGB  6.2763
  CGJ CGJ  6.0748
  AFV AFV  6.8375
  CNB CNB  5.0906
  HG2 GLN  0.0000
  AWZ AWZ  7.4527
  BZC BZC  7.6401
  BFE BFE  7.5896
  CG2 THR  2.0000
  CTK CTK  6.7523
  CTJ CTJ  7.5033
  BXP BXP  6.1461
  BTL BTL  6.0455
  AJH AJH  6.8605
  BCH BCH  5.5543
  CBG CBG  5.9050
  ASB ASB  12.5939
  BLW BLW  9.6251
  COC COC  5.5792
  BUV BUV  10.8701
  BBF BBF  5.3003
  O1S QSI  1.4000
  DLX DLX  6.2884
  ACF ACF  16.2231
  BZJ BZJ  6.0434
  AZU AZU  7.1249
  COP COP  8.0994
   CG PRO  2.0000
  BHO BHO  5.0476
  CGW CGW  5.0134
  BZB BZB  6.9397
   HA SER  0.0000
  BPK BPK  7.5501
  BVL BVL  7.1521
    C SEP  1.7000
  CMI CMI  5.6557
  BUP BUP  6.8599
  ALO ALO  10.5980
    H LEU  1.0000
  CXU CXU  5.1359
  BDO BDO  5.1345
    N AS1  1.5000
  DOQ DOQ  5.7535
  ATQ ATQ  6.9021
   CA HSE  2.0000
  DRT DRT  6.1706
  DPX DPX  5.4484
  AXN AXN  5.6892
  AEG AEG  5.3517
  CYX CYX  6.0533
  BHA BHA  5.8520
  HB2 LEU  0.0000
  CQY CQY  10.9701
   HE GL1  1.0000
  CMP CMP  5.4108
  AGH AGH  6.9334
  DOG DOG  5.6676
  CDQ CDQ  6.7276
  BER BER  5.0212
  AHS AHS  14.1885
  DSI DSI  6.6123
  AQE AQE  5.1180
    N ILE  1.5000
  BHQ BHQ  5.9942
   C2 QSI  1.7000
  CQX CQX  10.3340
  CEA CEA  5.3226
  DEY DEY  7.3959
  ACS ACS  8.0781
  ALK ALK  7.4906
  BBE BBE  5.0927
  CZP CZP  9.7676
  H64 XK2  1.0000
    N HSE  1.5000
  BGN BGN  6.1662
  BQH BQH  12.5723
  AKQ AKQ  6.7890
  AAX AAX  18.7116
  DHG DHG  7.1265
    O HSC  1.4000
  DJZ DJZ  5.4989
  CUA CUA  11.1601
  CRY CRY  10.3983
  BNS BNS  5.3738
  CKK CKK  6.2700
  BJG BJG  8.0562
  SPH NBN  1.5000
  COS COS  5.4285
  BZZ BZZ  6.2147
   HA HIS  0.0000
  DKZ DKZ  5.7163
  ACE ACE  5.5793
  BZA BZA  5.7064
  CNE CNE  5.2591
  HD1 AS1  1.0000
  CIS CIS  6.0127
  BZS BZS  6.3979
  DGQ DGQ  5.0114
   HD ASP  1.0000
  CSW CSW  12.7122
  BRH BRH  10.3676
  CGA CGA  5.2257
  BWO BWO  8.0631
  CLU CLU  6.1008
  CHR CHR  6.3006
  CLT CLT  6.0833
  DEV DEV  6.4867
  ATW ATW  5.4554
  APG APG  6.0175
  BIY BIY  13.6365
  AER AER  5.0134
  CLX CLX  7.8642
  DAC DAC  5.9415
  AHW AHW  5.9665
  DOW DOW  5.1839
  BZV BZV  6.2128
  HB2 GLN  0.0000
  HE2 GL2  1.0000
  DJM DJM  8.2750
  BME BME  6.4482
   HN GLY  1.0000
   HN LYS  1.0000
  BEI BEI  6.5494
  CSK CSK  12.0890
  BKJ BKJ  11.4281
  ALS ALS  10.8798
  BCD BCD  5.1582
  CES CES  6.1316
  CDO CDO  5.5513
  DPA DPA  5.5532
  DOE DOE  8.0163
  CHL CHL  5.8779
  BWM BWM  7.3907
  NE1 TRP  1.5000
  COL COL  7.3464
  CUR CUR  13.8380
    H HSE  1.0000
  BTV BTV  7.6142
   CB PHE  2.0000
  BVE BVE  6.9643
  DBV DBV  5.3913
  DDX DDX  8.3823
  ATT ATT  7.4247
  BQE BQE  5.7303
  AJD AJD  8.2500
  COZ COZ  5.2114
  CNN CNN  5.3131
  BIF BIF  5.3190
  DHO DHO  6.0023
  CPA CPA  5.1825
  CIP CIP  5.3687
  AOF AOF  7.4334
  ADS ADS  9.9343
  DGC DGC  5.0527
   H1 HOH  1.0000
  DAW DAW  6.6345
  BHR BHR  5.5612
  DMD DMD  5.5801
  DNT DNT  5.6310
  CGF CGF  5.1746
  CSJ CSJ  17.1682
  CLS CLS  6.0850
  HA1 GLY  0.0000
  CLK CLK  5.3756
  CRS CRS  7.3641
  AAS AAS  9.2846
   HA LEU  0.0000
  BQX BQX  7.4602
  HZ2 LYS  1.0000
    C ALA  1.7000
   O3 SEP  1.4000
  BYL BYL  5.6362
   CB SER  2.0000
  DMH DMH  8.1282
  CZO CZO  6.8974
  COI COI  6.5480
   HN SER  1.0000
  AND AND  7.3417
  DTO DTO  5.4648
  DEE DEE  8.1081
  CLM CLM  5.8147
  AHN AHN  5.0552
   HE GL2  1.0000
  BDK BDK  6.2380
  OE1 GL1  1.4000
  HB2 QSI  0.0000
  ADT ADT  8.6241
  CUU CUU  18.2227
  CGB CGB  5.8725
  ACM ACM  12.0834
  HB2 HIS  0.0000
 HD21 ASN  1.0000
    O HOH  1.4000
  HD2 PHE  1.0000
  BKM BKM  12.4299
   HA ASN  0.0000
  DQL DQL  5.8568
  ASM ASM  5.6545
  DIN DIN  5.5260
   HG LEU  0.0000
  DQO DQO  5.3396
  CEZ CEZ  5.9554
  HB2 ASN  0.0000
  DHY DHY  5.7080
  BBS BBS  5.1814
  CML CML  6.4734
  AZP AZP  7.1532
  HE3 MET  0.0000
  BWZ BWZ  8.1377
  CGU CGU  7.3188
  BVJ BVJ  6.5707
   CA GL1  2.0000
  BEK BEK  6.7832
  DBF DBF  9.0006
  CWA CWA  8.1534
  CUP CUP  5.5983
  CTO CTO  8.1023
  BPE BPE  6.5877
  ANU ANU  6.6217
  AME AME  5.3011
 HG23 THR  0.0000
  DNG DNG  6.4540
  DCZ DCZ  5.5937
  CTM CTM  6.7419
  ADF ADF  10.2431
  DMW DMW  5.8188
  BBG BBG  5.2352
   HA GL1  0.0000
  CJY CJY  5.5657
  BJO BJO  16.9803
  CYA CYA  8.4397
  CLD CLD  5.7742
  AJP AJP  13.8672
  DQD DQD  5.7237
  CTR CTR  5.8969
  COX COX  5.4388
   HA PRO  0.0000
  BQB BQB  5.5444
  BDZ BDZ  6.3354
  CJR CJR  6.3080
  DFW DFW  7.1524
  DGA DGA  7.5185
  BOY BOY  7.9177
  DTK DTK  7.4093
  AJF AJF  6.4598
  DOY DOY  5.0569
  ND1 HSD  1.5000
  BTZ BTZ  5.6429
  BTB BTB  5.6579
  CYE CYE  5.7155
  ABK ABK  7.9470
  BSP BSP  6.6563
  CMD CMD  5.7895
  AKL AKL  7.9289
 HG23 ILE  0.0000
  AHF AHF  11.6470
  DAU DAU  7.3550
  DPU DPU  5.0876
  DUE DUE  7.5121
  BVR BVR  5.6876
  DEN DEN  5.9341
  AAP AAP  5.5741
  BKY BKY  7.2196
  BWA BWA  6.1288
    H GLU  1.0000
  DTN DTN  5.0007
  DQM DQM  6.2915
  CHH CHH  5.4830
  BTT BTT  6.8179
  ABV ABV  5.5010
  ND2 ASN  1.5000
  BVN BVN  8.2492
  BMH BMH  9.8992
  DST DST  5.6021
  BGO BGO  5.6861
   CG TRP  1.7000
  DSQ DSQ  5.1933
  CD2 TRP  1.7000
  DCM DCM  5.6107
  AUM AUM  5.4107
  H14 TSA  1.0000
  DRF DRF  8.1225
    O ILE  1.4000
  DTP DTP  5.0103
  AWW AWW  5.4935
  BMX BMX  9.0183
  AXX AXX  5.0647
   CB AS2  2.0000
  DKH DKH  6.9126
  NE2 HSC  1.5000
  BOZ BOZ  6.3474
  ANA ANA  8.7999
  CPF CPF  5.9172
  AWH AWH  6.3919
  AIV AIV  7.7420
  CFK CFK  6.5381
  O24 TSA  1.4000
  DHZ DHZ  5.7048
  AHC AHC  6.6185
    H HYD  1.0000
  CAR CAR  5.8822
  ARN ARN  5.8740
  DLS DLS  5.2941
    O ALA  1.4000
  ANM ANM  5.6340
  DNI DNI  5.2562
  HB2 TYR  0.0000
  DKB DKB  6.4223
   CA ASN  2.0000
  CIA CIA  6.7968
  BEM BEM  5.2150
  CPX CPX  18.6284
  DAX DAX  9.9232
   CA LYS  2.0000
  CWS CWS  6.0485
  BOA BOA  5.2959
  BYF BYF  6.2809
  BIW BIW  14.6381
  HG1 GL2  0.0000
  DSU DSU  8.3240
  DJC DJC  5.1236
  CZR CZR  5.7865
  AFC AFC  8.8765
  BXU BXU  6.3066
   CG GL1  2.0000
  CVR CVR  5.8071
  AZS AZS  5.2197
  DQV DQV  5.7023
  BBV BBV  5.7286
  BES BES  6.2734
  BDP BDP  7.5303
  CVX CVX  6.4851
  CTF CTF  6.0261
  CPM CPM  5.3529
  CDK CDK  5.8453
  ANR ANR  5.9965
  H74 XK2  1.0000
  AWJ AWJ  5.8229
  CIY CIY  9.9222
  HB2 GL1  0.0000
  CQU CQU  5.4714
  CJT CJT  5.3769
  BXG BXG  6.0713
  BOF BOF  6.0033
  BDJ BDJ  5.5077
  DTM DTM  5.4119
 HG11 VAL  0.0000
  BFN BFN  5.3275
  BML BML  9.9634
  CHM CHM  5.3235
  CBJ CBJ  5.9857
  ARA ARA  5.5714
  AJC AJC  10.0087
  DAE DAE  6.2496
  AQN AQN  6.6969
  HB1 HYD  0.0000
  DQX DQX  7.0601
  BZX BZX  5.7419
  CG1 VAL  2.0000
  CZW CZW  7.3973
  AJY AJY  9.2864
  CIN CIN  5.7125
  C63 XK2  1.7000
  DCT DCT  5.4262
  CPV CPV  5.4919
  BKE BKE  18.8943
    N TYR  1.5000
  DEJ DEJ  5.8957
  ABS ABS  15.0841
  CCO CCO  8.5430
  CIO CIO  7.7042
  BKG BKG  8.1370
    C TYR  1.7000
  BMC BMC  6.8522
  CAQ CAQ  6.1766
  BDN BDN  6.4722
  BQQ BQQ  6.3793
  AHJ AHJ  16.0083
  CLN CLN  5.7840
  ACP ACP  5.8165
  DPM DPM  7.2694
  CMC CMC  5.1083
  BVT BVT  5.6191
  CTN CTN  7.2080
  DHS DHS  8.3562
  CNJ CNJ  5.9387
  AXL AXL  5.1936
  AEH AEH  6.0992
  ACB ACB  6.3780
  BEL BEL  5.5053
  DHB DHB  6.3286
  BRX BRX  8.2555
  C73 XK2  1.7000
   NZ LYS  2.0000
    N HYD  1.5000
  HG2 GL1  0.0000
 HE22 QSI  1.0000
  CTL CTL  6.5372
  C76 XK2  1.7000
  DLH DLH  5.4045
  AJK AJK  5.5138
  CBP CBP  6.0231
  ATM ATM  5.5187
  ASO ASO  7.7693
  SPH SPH  1.5000
  AJN AJN  6.1542
  AYC AYC  5.2010
  H67 XK2  1.0000
  AAZ AAZ  12.0738
  HE1 GLU  1.0000
  HB2 MET  0.0000
    H SER  1.0000
  CZC CZC  7.9701
  ABA ABA  10.4555
  ATK ATK  8.0839
  DJK DJK  6.1007
  DMT DMT  6.1631
  HB1 HSC  0.0000
  CPP CPP  5.3679
  BGL BGL  5.5310
  CKD CKD  5.9498
  BJN BJN  17.0528
  AAT AAT  24.0730
  HZ2 TRP  1.0000
  H21 XK2  1.0000
  C71 XK2  1.7000
  DCD DCD  5.9321
  CHI CHI  5.5175
  BSZ BSZ  5.4701
   C3 TSA  2.0000
  DQA DQA  6.3823
  DEP DEP  7.6912
  HT1 QSI  1.0000
  ATY ATY  5.0077
  BSS BSS  5.7556
  DFP DFP  8.9450
  ACK ACK  15.1924
  BQL BQL  5.5932
  DKE DKE  5.6304
  DRZ DRZ  5.6072
  BRV BRV  10.2794
  DRI DRI  6.6621
  BZT BZT  5.7055
  OE2 GL2  1.4000
  DTL DTL  5.9301
  ADK ADK  8.8578
  BJY BJY  11.9772
    P SEP  1.9000
  CVC CVC  6.0107
  HO4 XK2  1.0000
  AVN AVN  9.6806
  DHR DHR  6.8607
    O SEP  1.4000
  ANQ ANQ  5.2827
  CPO CPO  5.9727
  CAZ CAZ  5.2543
  DDS DDS  5.3920
  ASZ ASZ  7.0321
  CER CER  5.1557
  AQM AQM  5.3129
  DOZ DOZ  5.9059
  CFX CFX  6.1407
  CNG CNG  5.4908
  CFV CFV  5.4408
  DRX DRX  5.1905
  DOJ DOJ  7.3469
  AGW AGW  5.3326
  CVH CVH  8.0592
  ART ART  5.6606
  DRQ DRQ  5.3076
  DLJ DLJ  7.7656
  ACH ACH  6.4012
  DET DET  6.3820
  CEE CEE  5.3884
  AGO AGO  6.3222
  AWY AWY  7.9069
  AUO AUO  5.9002
  AOG AOG  11.4920
   OG SER  1.4000
  C77 XK2  1.7000
   HN HIS  1.0000
  HE2 HSC  1.0000
  CDA CDA  7.8707
  BKZ BKZ  6.4779
  CPB CPB  5.2332
   CG AS2  1.7000
  CWV CWV  6.7577
    S QSI  1.8500
  AIG AIG  5.7759
  CFY CFY  6.6474
  CSE CSE  6.4632
  BTI BTI  5.6377
  CTZ CTZ  8.7274
  DSH DSH  5.7809
  ATZ ATZ  6.2528
  DKI DKI  6.5076
  CZJ CZJ  5.2299
  AUI AUI  7.4809
  DON DON  5.2615
  BCO BCO  5.3863
  CIZ CIZ  5.9193
  CXJ CXJ  6.0075
  BUA BUA  6.3592
  CE3 TRP  1.7000
  BKD BKD  20.0921
  HD2 HSD  1.0000
   HA QSI  0.0000
    O HIS  1.4000
    N LEU  1.5000
  BPS BPS  7.5194
    C HSE  1.7000
  HZ3 LYS  1.0000
  DOO DOO  5.3124
  DNZ DNZ  8.9064
    H VAL  1.0000
  DNA DNA  5.2441
    N GL2  1.5000
  HE2 LYS  0.0000
  CKH CKH  6.0636
  AEB AEB  9.1381
  BFM BFM  5.4995
  DOP DOP  6.6695
  DFL DFL  6.1827
  C64 XK2  1.7000
  HB1 SER  0.0000
  CWT CWT  5.3911
  CDH CDH  6.0275
  DGV DGV  5.5571
  CYW CYW  6.6914
  HE1 MET  0.0000
  AGR AGR  5.9844
  CQM CQM  11.6166
  DLI DLI  5.4903
  ANG ANG  5.0450
  BCB BCB  7.4065
  AYG AYG  5.2485
  AOU AOU  6.9925
  ADN ADN  7.0774
  H1' QSI  0.0000
  AWT AWT  8.3103
  BSL BSL  6.5977
  AAM AAM  6.3322
  ABC ABC  6.4724
  DDR DDR  7.5658
  DSY DSY  5.8467
   O1 TSA  1.4000
  CRU CRU  12.8453
  BTH BTH  5.1788
  C65 XK2  1.7000
  DGI DGI  6.7964
  DFI DFI  6.3155
  DFG DFG  7.0902
  BDV BDV  5.3591
  CUY CUY  8.3105
  ABQ ABQ  16.3130
  AOX AOX  7.9912
  AQY AQY  8.1413
  AFX AFX  6.5311
  APB APB  7.1208
  DIA DIA  5.1862
  AFG AFG  7.4379
   HN LEU  1.0000
  CVZ CVZ  7.9938
  BRD BRD  7.7704
  BOK BOK  5.9387
  AMQ AMQ  7.1529
  BAE BAE  5.3052
  AQH AQH  6.0800
  CCY CCY  9.8834
  AHL AHL  9.0938
  BLJ BLJ  11.7779
  AHH AHH  7.1828
   CG HSC  1.7000
  CVB CVB  9.1529
  DOD DOD  7.1091
  BFC BFC  6.0068
 HD11 LEU  0.0000
  ARG ARG  5.3864
  CCP CCP  5.1355
    H GLY  1.0000
  AJT AJT  5.1034
  DCR DCR  9.1274
  APO APO  8.2631
  CAW CAW  6.4426
   CB VAL  2.0000
  CNP CNP  5.7691
  ALT ALT  11.1322
  AJI AJI  6.9882
  DRW DRW  6.4606
  DCI DCI  6.6470
  C22 TSA  1.7000
  COJ COJ  5.5930
  CDB CDB  6.4849
  AVX AVX  5.9377
  BTY BTY  5.7972
  CFF CFF  5.1056
  BVB BVB  8.3920
    C QSI  1.7000
  DHU DHU  6.7442
   HA ALA  0.0000
  DRR DRR  5.0705
  AVQ AVQ  5.6092
  CLJ CLJ  6.3726
  BNZ BNZ  10.3867
  CDE CDE  5.2485
  CSN CSN  6.7736
  BSF BSF  5.0177
  AUL AUL  5.7033
  AHU AHU  6.4424
  NH2 ARG  1.5000
  CWG CWG  6.1790
  AKT AKT  9.8391
  HE1 PHE  1.0000
  BEH BEH  7.9444
  CFQ CFQ  7.2341
  AKX AKX  7.4748
   CA SEP  2.0000
  CGT CGT  5.9869
  ACA ACA  6.8196
  ADE ADE  7.3657
    H TYR  1.0000
  AYS AYS  6.3565
  DRV DRV  6.5238
  BEB BEB  5.7291
  AXO AXO  7.5728
  DQP DQP  5.5803
  CGH CGH  5.2486
  BMF BMF  6.3389
    H GL1  1.0000
  OG1 THR  1.4000
    C HIS  1.7000
    N PRO  1.5000
  AII AII  9.4279
  BRI BRI  6.6248
  DIS DIS  6.1575
  BBK BBK  5.6149
  AFM AFM  8.0067
    O MET  1.4000
  COM COM  5.9665
  CJH CJH  5.0293
  BQW BQW  7.7346
  BAY BAY  6.1535
   NE ARG  1.5000
  CCR CCR  5.6559
    H HSD  1.0000
  AJM AJM  11.9227
  CNU CNU  5.3833
  DEX DEX  5.8732
  CAJ CAJ  6.0278
  BBI BBI  5.0011
  CQZ CQZ  11.9839
  CIQ CIQ  5.4867
  ALJ ALJ  8.5934
  BJW BJW  8.2598
  AVE AVE  5.3789
  CNF CNF  5.4078
  DRK DRK  5.9154
  BJQ BJQ  24.7469
   HA GLN  0.0000
  DCO DCO  5.5579
  HB2 ASP  0.0000
  DNW DNW  5.9370
  DHE DHE  7.6147
  HD1 PRO  0.0000
  AGK AGK  6.9363
  DSB DSB  5.1147
   HN AS1  1.0000
  HE2 HIS  1.0000
 HG21 THR  0.0000
  DJY DJY  7.1649
  DJN DJN  5.6854
  BSV BSV  8.0609
  BAT BAT  5.6516
  CAD CAD  5.7106
  AVS AVS  6.0581
  AKP AKP  6.7324
  CIV CIV  6.4345
  APP APP  5.9142
  BUB BUB  6.1879
  DEH DEH  6.5899
  AGM AGM  8.8836
  AUQ AUQ  6.4928
  CMG CMG  5.5338
  COA COA  6.0491
  AJX AJX  7.7121
  AJV AJV  9.4635
  AFU AFU  5.0004
  ANV ANV  6.0124
   CZ TYR  1.7000
 HD12 LEU  0.0000
  DKG DKG  5.1361
  DSP DSP  5.0085
  H33 XK2  1.0000
  C36 XK2  1.7000
   CB ALA  2.0000
  CJI CJI  5.4599
  ARB ARB  7.9230
  DPL DPL  5.9003
  DLK DLK  6.3985
  BCA BCA  5.7567
  ABL ABL  6.1871
  BZG BZG  9.6375
  AUF AUF  6.7394
  CWB CWB  6.1503
  BHL BHL  6.0450
  CD2 HSD  1.7000
  BYG BYG  8.7358
  BMM BMM  8.4032
  HB1 TYR  0.0000
  CKL CKL  5.2705
   HN ILE  1.0000
  CD2 HIS  1.7000
  BIQ BIQ  7.4174
  C62 XK2  1.7000
  HG1 LYS  0.0000
  CDU CDU  5.1658
  AYM AYM  5.8705
  DJE DJE  5.1373
  HD1 TYR  1.0000
  C23 XK2  1.7000
  DCE DCE  9.5709
  CIT CIT  6.4821
  BSN BSN  5.0403
  ABX ABX  10.4513
  CIK CIK  5.4940
  DOC DOC  6.6436
  CKM CKM  5.6531
  BWQ BWQ  8.7866
  CEV CEV  5.9895
  BYO BYO  7.1175
  BTS BTS  6.7858
  CNQ CNQ  5.0800
  AGA AGA  10.8099
  CLC CLC  7.1744
  CLG CLG  6.9616
  AUC AUC  5.1406
  HG1 QSI  0.0000
  DTB DTB  5.1740
  DRY DRY  6.6045
  CKR CKR  7.6722
  BQD BQD  13.5710
  CLY CLY  5.3228
  AZX AZX  5.7552
  DUK DUK  5.2650
  ASI ASI  5.4517
  AZA AZA  5.4296
  CKE CKE  6.4429
    H ASN  1.0000
  HZ1 LYS  1.0000
  CCS CCS  6.7415
  CJB CJB  6.7768
  DQS DQS  5.2118
  BXD BXD  6.4592
  BKP BKP  7.8731
  CNR CNR  6.0510
  HB1 GL2  0.0000
  CKQ CKQ  5.9952
  DPO DPO  6.4926
   OH TYR  1.4000
  C34 XK2  1.7000
  DFK DFK  7.9017
    O PRO  1.4000
  BWG BWG  5.4696
  AEZ AEZ  8.8377
   H4 TSA  1.0000
  DGW DGW  6.9264
  BYT BYT  5.5931
  BQZ BQZ  7.0070
  AZE AZE  6.7409
  BHN BHN  5.1006
  CWI CWI  6.5461
   CD GL2  1.7000
  CAU CAU  6.1408
  AZN AZN  5.5315
  CYM CYM  6.2553
  AKZ AKZ  5.1735
  CUB CUB  6.7094
  CE2 PHE  1.7000
  DDK DDK  5.0794
    H THR  1.0000
    H LYS  1.0000
  DDF DDF  8.0340
  DPZ DPZ  5.1189
  DJL DJL  5.8633
  AIJ AIJ  5.2377
  BKQ BKQ  11.6000
  BFL BFL  5.5128
  DNB DNB  5.0896
  CXP CXP  5.6510
  AXU AXU  7.8618
  AUV AUV  5.8525
  BWR BWR  7.4309
    C THR  1.7000
  CXS CXS  6.4723
  AWE AWE  6.1640
  DBU DBU  6.0013
  CKC CKC  5.8313
  BGG BGG  5.3898
  CRR CRR  8.2073
  CZE CZE  9.6768
  BVM BVM  6.0618
  DRC DRC  7.4997
  AKE AKE  5.5382
  BTP BTP  5.8760
  AWG AWG  7.0597
  OD1 AS1  1.4000
  DHI DHI  5.6119
  AEE AEE  10.0293
 HD23 LEU  0.0000
  CYF CYF  6.3653
  HG1 SER  1.0000
  BTE BTE  11.3512
 HH22 ARG  1.0000
  CCX CCX  8.1542
  DRP DRP  5.3114
  DDW DDW  5.4461
  DCF DCF  6.2935
  DAN DAN  5.9285
  CAK CAK  5.0930
  AXV AXV  6.7217
  DFR DFR  6.2981
  DAB DAB  5.2920
  DIF DIF  5.2381
  BVS BVS  7.4680
  DOR DOR  5.6784
  AGL AGL  5.1415
   CB GLU  2.0000
  BZW BZW  5.1159
  BRA BRA  6.6757
   H8 QSI  1.0000
  CJP CJP  8.2155
  BPC BPC  8.1153
  AGI AGI  5.8950
  BCU BCU  5.1361
  AMR AMR  8.2507
  HD2 PRO  0.0000
  BPO BPO  9.2907
  ARU ARU  7.7241
  DRG DRG  6.2459
  BSH BSH  6.7339
  AAK AAK  20.8757
  BTW BTW  7.5589
  AQJ AQJ  7.7069
  AFO AFO  7.4375
  AUH AUH  5.1143
  ATS ATS  6.3523
  H10 QSI  1.0000
  HD2 HIS  1.0000
  DEL DEL  5.1281
  DDB DDB  5.1507
  AIE AIE  5.7976
  CZT CZT  6.3284
  DBM DBM  8.6393
  BKK BKK  9.9472
  DBN DBN  5.9461
  DPH DPH  5.7517
  AYR AYR  5.8411
   CA TYR  2.0000
  DPT DPT  6.6304
  BBU BBU  5.7113
  AQT AQT  7.3037
  CWC CWC  11.7790
  ATO ATO  5.9347
  CCU CCU  6.5987
  BMW BMW  6.3234
  ADH ADH  7.0804
  DCK DCK  5.4334
  GRD GRD  0.0000
  CQV CQV  10.8626
  CGK CGK  5.9536
  CYN CYN  8.3150
  HE2 GL1  1.0000
  DAD DAD  5.1242
    N CYS  1.5000
  CAC CAC  6.0921
  AMS AMS  5.8227
  CQD CQD  6.1058
  BXH BXH  6.2706
  BHX BHX  5.5079
 HD13 ILE  0.0000
  BUY BUY  5.9510
  BUU BUU  10.5485
  CQB CQB  15.7413
  DIH DIH  5.3292
  CPI CPI  6.2790
  CNZ CNZ  5.2684
  BFT BFT  5.2462
  CKV CKV  5.0872
  BUO BUO  6.2310
  BAI BAI  5.5944
  DMI DMI  5.9168
  BGH BGH  5.1015
   HN HSE  1.0000
   CB HSD  2.0000
  ASV ASV  5.4518
  BUW BUW  6.1476
  BKL BKL  14.8497
  AJE AJE  6.3235
  CUE CUE  7.7463
  BLU BLU  10.9553
   HA TYR  0.0000
    N SEP  1.5000
  AEV AEV  6.8076
  BZO BZO  5.6358
    O TRP  1.4000
  DCV DCV  5.1039
  OD2 AS2  1.4000
  BFB BFB  5.9171
  AMD AMD  7.3565
   CA HSD  2.0000
  BEF BEF  5.1843
  APK APK  9.0637
  AKM AKM  5.6292
  APU APU  5.2537
  CSY CSY  13.9699
  C10 TSA  2.0000
  SP1 SP1  1.0000
  H7A XK2  0.0000
  CNW CNW  5.9543
   H2 HOH  1.0000
  DOX DOX  5.0186
  CUI CUI  9.6919
  CJC CJC  5.1417
  BNY BNY  11.0825
  ADB ADB  6.1833
  HD2 TYR  1.0000
  HE1 HSD  1.0000
  HB1 ASP  0.0000
  C79 XK2  1.7000
   CA LEU  2.0000
  BMO BMO  14.6440
  BGM BGM  6.0686
  BKB BKB  8.3418
  ADX ADX  8.1067
  DEQ DEQ  7.0799
  ASJ ASJ  6.9172
  HB2 SEP  0.0000
   HA HSD  0.0000
  ABE ABE  11.9301
  CQG CQG  8.1321
  HZ3 TRP  1.0000
  AIO AIO  6.2880
  BEQ BEQ  6.3521
  BLL BLL  7.9812
  CJZ CJZ  5.5297
  CD1 TYR  1.7000
  CFT CFT  5.4808
  BPV BPV  6.3617
  CHK CHK  6.3920
 DUM2 DUM  0.0000
  AMH AMH  7.5000
  ATP ATP  5.8800
  HG2 GLU  0.0000
  CYB CYB  6.2321
  CRE CRE  20.4212
   HD AS1  1.0000
   O5 XK2  1.4000
  CQP CQP  9.8287
  DLB DLB  5.0192
  DQT DQT  5.7820
  CNT CNT  6.9917
  DDV DDV  5.6463
  BOJ BOJ  10.2636
  BIR BIR  14.6292
  CDZ CDZ  10.8267
  AEC AEC  6.5347
   HN VAL  1.0000
    N SER  1.5000
  AZV AZV  7.7777
  BPN BPN  6.1897
  CRT CRT  17.1881
  HE1 LYS  0.0000
  DUD DUD  5.8466
  CTW CTW  16.5075
  OH2 OH2  1.4000
  AYN AYN  5.6670
  BCV BCV  5.0461
  AVJ AVJ  7.6566
  AIH AIH  10.7016
  BAF BAF  5.2738
  AMC AMC  6.3521
  DPR DPR  6.4444
  DNJ DNJ  6.9279
  BRM BRM  6.5406
  AVR AVR  5.9635
  CCV CCV  5.9075
  COD COD  5.1375
    O HYD  1.4000
  AEQ AEQ  5.6082
  CJE CJE  6.9715
   CA QSI  2.0000
  ARY ARY  8.4669
   H5 XK2  0.0000
   HN HSD  1.0000
  C17 TSA  2.0000
  DBZ DBZ  6.8653
  CFE CFE  5.6582
  BTJ BTJ  7.2801
  CJJ CJJ  5.2177
  AZR AZR  6.2680
    N HSC  1.5000
  DMR DMR  5.8792
  BWI BWI  5.0979
  BHG BHG  5.7702
  BSM BSM  5.7790
  ANK ANK  8.9199
   CA HSC  2.0000
  BVV BVV  7.9456
  DNL DNL  6.7767
  BRW BRW  8.6899
  DGJ DGJ  7.0161
  BUJ BUJ  5.7485
  DQB DQB  7.3652
  H20 TSA  1.0000
  CXO CXO  7.1674
  DRA DRA  5.4406
  BIP BIP  6.1369
  AJZ AJZ  7.6186
  DHA DHA  5.3529
  BKR BKR  9.2423
  BYK BYK  5.6759
  ACL ACL  7.8593
  AZT AZT  6.1693
  HG1 PRO  0.0000
  BOX BOX  9.6030
  CVF CVF  6.5394
  ALP ALP  8.5413
  AAR AAR  7.0094
  CUV CUV  8.0763
  DGR DGR  8.7898
  CIE CIE  5.0881
  DLF DLF  6.8457
  ASU ASU  5.2645
   CB HYD  2.0000
  CMO CMO  5.6243
  BWH BWH  5.0222
  CXD CXD  5.2091
  ADY ADY  13.2589
  ALR ALR  6.6378
  SPH BON  1.5000
  BKX BKX  7.0380
  DBG DBG  8.2225
  CED CED  5.1061
  BQT BQT  5.1259
  DBW DBW  5.6857
  CHF CHF  5.1618
  CIU CIU  6.6243
  C26 XK2  1.7000
  BPD BPD  5.8185
  ASA ASA  5.0592
  CPS CPS  5.4032
 HH21 ARG  1.0000
  BJK BJK  24.2820
  CUM CUM  5.2697
   N1 QSI  1.5000
  BLM BLM  8.6758
  BVI BVI  6.0057
   HE ARG  1.0000
  CEY CEY  5.5475
  CG2 ILE  2.0000
  H78 XK2  1.0000
  CDC CDC  5.7774
  CCL CCL  5.9854
  DKL DKL  5.8267
  CST CST  6.3057
  HB2 GL2  0.0000
  DOB DOB  5.0001
  AGU AGU  5.8577
  BTU BTU  6.3649
  DMX DMX  7.1139
  CSH CSH  9.6406
  AQS AQS  5.8151
  CTU CTU  10.2604
  BXL BXL  6.3148
  AFP AFP  5.3601
  HB1 LYS  0.0000
   HA AS2  0.0000
  BSJ BSJ  5.1039
   CA AS1  2.0000
  BPP BPP  6.8710
  CAP CAP  5.5735
  BOI BOI  5.1477
  AJJ AJJ  6.7852
   HZ PHE  1.0000
  DHQ DHQ  6.0123
 HD11 ILE  0.0000
   HA GL2  0.0000
  CZV CZV  7.5409
  ALY ALY  7.6632
  HD1 PHE  1.0000
  C27 XK2  1.7000
   CA GLU  2.0000
  AZB AZB  5.6787
  BHS BHS  5.6040
  CCH CCH  6.3680
    H PHE  1.0000
  BFW BFW  5.3381
  BEJ BEJ  6.2830
  HG2 GL2  0.0000
  HB1 HSD  0.0000
  AAH AAH  12.3472
  DCH DCH  5.7950
  AXW AXW  5.7757
  APZ APZ  5.7430
  CE1 HSC  1.7000
  AON AON  7.9321
  COV COV  5.0487
  DUI DUI  6.5174
  BIK BIK  5.6592
   H2 OH2  1.0000
  DBI DBI  6.5659
  BAV BAV  5.7403
  BBA BBA  5.0828
  CDY CDY  6.1518
  HB1 ALA  0.0000
  BZR BZR  5.2133
  HB1 CYS  0.0000
  DSG DSG  5.1354
  AVA AVA  7.5457
  O4' QSI  1.4000
   CE LYS  2.0000
  BNJ BNJ  6.7428
  BMA BMA  10.8012
  CUF CUF  6.6929
  CDV CDV  5.2770
  BUT BUT  6.4636
  BEP BEP  7.2311
  ALH ALH  9.6834
    C PRO  1.7000
  H62 QSI  1.0000
  BIT BIT  14.6252
  DNV DNV  6.6607
  C4' QSI  2.0000
  BNG BNG  10.8307
  DJU DJU  5.9237
  DML DML  7.9675
  CWJ CWJ  7.8349
  CSF CSF  5.8168
    H AS1  1.0000
  BBD BBD  5.2169
  H4' QSI  0.0000
  CDG CDG  6.2322
  AIM AIM  8.5181
  CCC CCC  7.0695
  AZW AZW  5.5662
  CBC CBC  5.9935
  DSO DSO  5.4137
  ALZ ALZ  5.0062
  DJG DJG  6.4527
  CNL CNL  5.2340
  CJK CJK  5.5590
  AQA AQA  6.1936
  HD1 HIS  1.0000
  AAC AAC  6.6703
    C HSC  1.7000
  BDH BDH  5.2122
  DMB DMB  5.5045
  CD2 TYR  1.7000
  AAN AAN  6.5686
  CMJ CMJ  5.4916
  AWI AWI  8.7922
  BRJ BRJ  5.8753
  CQR CQR  12.3050
  HD2 HSC  1.0000
  BHU BHU  6.9891
  BDF BDF  7.2100
   CA AS2  2.0000
  BFF BFF  5.5008
  CSA CSA  5.4247
  CIL CIL  5.2336
  H26 XK2  1.0000
  DDM DDM  8.9151
  CMY CMY  5.2720
  CDN CDN  5.5734
  BGB BGB  5.1757
  HE2 HSD  1.0000
  BIX BIX  11.9921
  BRG BRG  6.1042
   CE MET  2.0000
  BGS BGS  5.2773
  AIT AIT  6.0709
  ACV ACV  5.5608
  CRF CRF  5.6576
  AWR AWR  5.2060
  AIA AIA  14.9416
  AEN AEN  11.0657
    C VAL  1.7000
    C AS2  1.7000
  HD1 ARG  0.0000
  CAT CAT  5.5582
  BYX BYX  9.8410
  DBC DBC  7.6125
  CNO CNO  5.0354
  CMZ CMZ  5.6890
  CFB CFB  7.8388
  BOS BOS  10.1110
  AWO AWO  6.8385
  DFY DFY  7.9712
  CLB CLB  5.1846
  HD2 LYS  0.0000
  DFV DFV  6.2773
  BKN BKN  15.2903
   HN GL2  1.0000
  DLM DLM  7.9218
  BGE BGE  5.3402
  AQQ AQQ  7.2346
  DND DND  7.0856
  DJA DJA  5.1699
  CEB CEB  6.0121
  ANT ANT  7.2089
   C2 TSA  2.0000
  OH2 TIP  1.4000
  DKD DKD  5.1557
  AMW AMW  7.6275
  AYD AYD  6.1865
  BCP BCP  6.7068
 H5'' QSI  0.0000
  BQJ BQJ  8.8178
 HH12 ARG  1.0000
  BPI BPI  13.1374
  DAO DAO  11.2746
   CD LYS  2.0000
   CB AS1  2.0000
  HB2 PRO  0.0000
  DJR DJR  5.9527
  HB2 HSC  0.0000
  CJM CJM  5.6590
  DJQ DJQ  6.9897
  BHK BHK  5.9562
   CA THR  2.0000
  DPJ DPJ  6.8477
  CZM CZM  5.4180
  H7B XK2  0.0000
  AXZ AXZ  5.4242
  AUT AUT  5.7368
   CD ARG  2.0000
  HD1 TRP  1.0000
  CWZ CWZ  6.2722
   CG HSD  1.7000
  AOM AOM  5.3444
  BDR BDR  7.8452
  ADC ADC  5.8161
  CKA CKA  8.1707
  CVY CVY  9.8341
  BPH BPH  8.1796
  OD1 ASP  1.4000
  CXX CXX  5.7484
    C ASN  1.7000
  CHT CHT  5.6327
  ASP ASP  6.9272
 H61B XK2  0.0000
  DEC DEC  6.3020
  AVL AVL  5.3444
  ASW ASW  5.4352
  AMV AMV  5.0859
  CCZ CCZ  5.1820
  DLA DLA  6.6971
  BYJ BYJ  5.3818
  AAQ AAQ  13.2365
  AOS AOS  6.3134
  DKA DKA  8.8895
  CFP CFP  7.6483
  DPC DPC  5.8373
  HD2 HSE  1.0000
  BGJ BGJ  6.3870
    D max  0.0000
    O AS2  1.4000
  DIK DIK  6.5400
  BKO BKO  7.4574
  BLZ BLZ  10.8898
 HG12 VAL  0.0000
  BJA BJA  9.0435
  AUP AUP  6.1420
    N THR  1.5000
  BUG BUG  5.5061
  CIJ CIJ  5.4714
  AWM AWM  5.8796
  BTX BTX  5.6993
  DOA DOA  5.0629
  DJH DJH  6.5311
  AVO AVO  5.2219
   CB THR  2.0000
  CAO CAO  6.9310
  DDZ DDZ  6.2421
  BIB BIB  7.0070
  C31 XK2  2.0000
  CCE CCE  5.2683
  BIV BIV  7.2517
  SP2 SP2  1.5000
  HG1 THR  1.0000
  BWD BWD  5.1911
  CD1 ILE  2.0000
  BYR BYR  8.1389
  ARL ARL  7.9833
  AEO AEO  6.5088
  DLL DLL  6.3323
  CWF CWF  6.9852
  APH APH  6.5271
  AUA AUA  5.6788
  AFE AFE  5.2210
  AEY AEY  7.2245
  APD APD  5.5329
  BAS BAS  5.9669
    O LEU  1.4000
  DDE DDE  6.3812
  APY APY  5.2442
   CA TRP  2.0000
   H2 TIP  1.0000
  C78 XK2  1.7000
  AZZ AZZ  5.4704
  HB1 HIS  0.0000
  BBR BBR  7.6874
  DTU DTU  5.9791
  CFC CFC  5.8190
  CJF CJF  5.6134
  AKC AKC  5.8099
  CPW CPW  5.0121
  H26 TSA  1.0000
  AIP AIP  5.4675
  DFE DFE  9.8967
  CAB CAB  5.4924
  CNA CNA  6.2621
   CB ASN  2.0000
  CQQ CQQ  7.9651
  CGX CGX  5.0868
  CTB CTB  9.1836
  AKI AKI  7.8578
  HD1 ASP  1.0000
  H16 TSA  1.0000
    N ASN  1.5000
  DGG DGG  5.1807
  AWQ AWQ  6.2660
  BZD BZD  6.3726
   CA ILE  2.0000
  CKN CKN  5.1119
  DDN DDN  5.5054
  AZF AZF  5.9250
  BKS BKS  6.3510
  CAE CAE  6.4391
  AMA AMA  9.7558
  CSQ CSQ  10.5617
  AKG AKG  5.9975
   OD HYD  1.4000
  ABW ABW  11.7720
  C61 XK2  2.0000
   HG SER  1.0000
  CRB CRB  6.0839
  BYY BYY  5.9119
  C37 XK2  1.7000
  CXH CXH  10.1281
  BQI BQI  11.3572
    O ARG  1.4000
 HH11 ARG  1.0000
  BYN BYN  5.6932
  CGS CGS  5.0900
  DBE DBE  7.6046
  BOG BOG  7.6387
  DLG DLG  6.4053
  BFZ BFZ  5.0519
    C LEU  1.7000
  DHW DHW  5.1676
  CG1 ILE  2.0000
  DNC DNC  6.2545
  HB1 GLU  0.0000
  DGH DGH  7.4002
  AXP AXP  5.1746
  ACG ACG  8.9997
    N GLY  1.5000
   CG AS1  1.7000
  DBQ DBQ  5.5978
  DBO DBO  6.9735
   OG SEP  1.4000
  BZQ BZQ  6.0596
  AOV AOV  8.8613
  AXI AXI  5.5116
   N6 QSI  1.5000
  DIU DIU  5.5240
  AAL AAL  23.7213
    O SER  1.4000
   O1 XK2  1.4000
  AKK AKK  11.3911
  CZS CZS  6.9440
  BBO BBO  5.2864
   CG ARG  2.0000
   HB THR  0.0000
    C SER  1.7000
  AVK AVK  6.3688
   HN THR  1.0000
  BAJ BAJ  6.2584
  HD2 ASP  1.0000
  DQW DQW  5.7703
  BDU BDU  5.9698
  BCF BCF  6.5369
  CLP CLP  5.0825
   HA SEP  0.0000
  CLI CLI  6.6464
  BNX BNX  6.5483
  BCJ BCJ  5.6307
  BYI BYI  7.2687
  ANB ANB  5.2170
  CPY CPY  16.0034
  BBW BBW  5.9692
  CYY CYY  5.9626
  CPJ CPJ  5.3450
  AHQ AHQ  10.4240
  AOL AOL  6.3376
  DLC DLC  7.1031
  CAF CAF  6.3052
  BHJ BHJ  6.2410
  HG2 PRO  0.0000
  BAM BAM  5.6841
  HE2 HSE  1.0000
  CBT CBT  6.9994
  APW APW  6.5647
  BGC BGC  5.1285
  DLU DLU  7.4124
  DBS DBS  9.1723
  COU COU  5.0809
  BRT BRT  9.9409
  BPL BPL  14.9447
  NH1 ARG  1.5000
   HN MET  1.0000
  DMQ DMQ  5.7679
  AKR AKR  6.4779
  DDA DDA  5.1107
  CJD CJD  6.5550
  H36 XK2  1.0000
  DQU DQU  5.8775
  CPQ CPQ  5.0160
  BNT BNT  5.8584
  BNO BNO  10.0982
  DPI DPI  5.3070
  ACQ ACQ  6.0162
  DQQ DQQ  6.2821
  BOB BOB  6.4188
  AHV AHV  8.5290
  DOH DOH  6.3549
  AQG AQG  8.1858
  AZG AZG  5.8828
  AYK AYK  6.3039
  BIH BIH  5.4773
  CSO CSO  5.0599
  CXA CXA  14.9693
  HB1 GL1  0.0000
  BNK BNK  10.0269
  DTC DTC  5.0095
  DPD DPD  5.4854
  CWW CWW  12.3113
  AWA AWA  8.0963
  AAY AAY  11.9395
  BCC BCC  6.8863
  AAD AAD  5.2583
  COO COO  5.4857
  CBL CBL  8.1352
  BAB BAB  5.6890
   HN ARG  1.0000
  CUZ CUZ  14.1718
  CTE CTE  16.1151
  BJD BJD  10.8864
  AWF AWF  5.8260
  AVD AVD  5.0634
  BVC BVC  5.3249
  DMM DMM  5.1382
  CTS CTS  7.4699
  CRD CRD  17.1067
   CA ASP  2.0000
  CBH CBH  5.4835
  CAG CAG  5.0595
   CB QSI  2.0000
  DTF DTF  5.7698
  CEK CEK  6.6926
  DKU DKU  5.4491
  DAK DAK  8.6983
  CGI CGI  5.4219
  BNI BNI  7.2714
   HA PHE  0.0000
  DCY DCY  5.3433
  CGO CGO  5.0335
  BED BED  5.6228
  BAL BAL  5.3574
  DAS DAS  5.1477
  DMC DMC  5.4123
  CNM CNM  5.8211
  CTP CTP  9.8195
  HE2 GLU  1.0000
  BNQ BNQ  6.4029
  BLA BLA  12.6626
    H HIS  1.0000
  AKS AKS  6.7417
  HG1 CYS  1.0000
  AAF AAF  5.4686
  BQS BQS  6.7481
  CVW CVW  11.3533
  CME CME  5.0858
  AVC AVC  7.0726
  APJ APJ  7.1510
  DNN DNN  7.2539
  DCG DCG  5.8284
  HB1 MET  0.0000
  DSV DSV  5.8683
  CXF CXF  6.7810
  BYP BYP  5.5839
  AQR AQR  5.7659
  BOP BOP  6.6112
  DGM DGM  6.0960
  DSM DSM  5.0675
  H73 XK2  1.0000
  BFD BFD  7.9398
  CZ3 TRP  1.7000
  BHH BHH  6.1514
  AFR AFR  7.5276
  BGU BGU  6.0196
  H5' QSI  0.0000
  BPX BPX  9.2178
  AJG AJG  5.9674
    N QSI  1.5000
  BDW BDW  6.5402
  CJU CJU  6.0209
  BLC BLC  5.5180
  CD2 PHE  1.7000
  DMU DMU  5.9127
  CGY CGY  5.2748
  DMF DMF  5.5684
  H27 XK2  1.0000
  BWC BWC  8.4550
  DGD DGD  5.7614
  H29 XK2  1.0000
  AAV AAV  9.2498
  DRU DRU  5.6282
  CE1 PHE  1.7000
  AGQ AGQ  7.0372
  BHZ BHZ  10.5992
  CVG CVG  12.2098
  CCF CCF  5.2082
  COR COR  5.6180
  CEW CEW  5.0626
  AHG AHG  5.3869
  DAZ DAZ  5.1721
  CNS CNS  5.5044
    C GLU  1.7000
  BUF BUF  8.1605
  BGQ BGQ  5.6334
  ND1 HIS  1.5000
  DGL DGL  7.5619
  AYF AYF  6.0697
  BVY BVY  5.0606
  CBV CBV  6.5489
  DAG DAG  5.2699
  BRY BRY  6.4039
  AZC AZC  8.0552
 HE21 QSI  1.0000
  CSD CSD  10.6652
  BWW BWW  5.8260
  BNA BNA  9.9904
  BJU BJU  5.0393
  BHV BHV  6.1461
  BYZ BYZ  8.6531
  CJX CJX  5.5812
  CII CII  5.0767
  AWS AWS  5.4438
  DAQ DAQ  10.5134
  CBR CBR  8.1086
  AAA AAA  5.4061
  DEB DEB  10.8171
  DBH DBH  9.3075
  CPD CPD  5.1275
  CRO CRO  7.6943
  CSC CSC  15.5869
  HB1 HSE  0.0000
  DHJ DHJ  5.2215
  AUY AUY  7.0964
  DTE DTE  6.4659
  ASQ ASQ  6.6664
  ANC ANC  5.4745
   CD ILE  2.0000
  BVZ BVZ  6.5159
  BFA BFA  5.7894
  DPK DPK  6.5320
   CB SEP  2.0000
  CQI CQI  15.3395
  APL APL  7.0181
  AHK AHK  7.5143
  BLP BLP  8.8476
  BDS BDS  5.1566
  DBT DBT  8.7304
  HO5 XK2  1.0000
  ARJ ARJ  5.2794
  CBW CBW  5.5428
  BPJ BPJ  7.2745
   HA HSC  0.0000
  CYL CYL  6.4104
  BTR BTR  5.2098
  BLT BLT  17.2107
  ASD ASD  8.1673
  HB1 PRO  0.0000
  BVH BVH  5.4332
  DDG DDG  5.7251
  HE1 HSE  1.0000
  CVE CVE  5.6615
  BMR BMR  8.0181
  BCN BCN  5.3189
  AOH AOH  7.0609
  BIC BIC  6.1064
  BTN BTN  8.1190
  DJI DJI  7.6949
 HG23 VAL  0.0000
   HA MET  0.0000
  BFK BFK  5.1297
  AEK AEK  6.8592
  BQU BQU  5.0650
  BII BII  6.8866
   HH TYR  1.0000
  CIR CIR  5.2711
  BFU BFU  7.7998
  ANP ANP  5.5554
  CYH CYH  5.7208
  BXA BXA  6.2916
  DTA DTA  5.3930
  CYV CYV  6.8934
  DKC DKC  7.1869
  CJA CJA  5.4717
  O23 TSA  1.4000
  CPR CPR  7.2049
  ADZ ADZ  9.6181
  BRN BRN  9.8638
  H24 XK2  1.0000
  AFD AFD  7.9744
    C AS1  1.7000
  BOT BOT  7.7902
  H2B XK2  0.0000
   O8 TSA  1.4000
  BAW BAW  6.4706
    N VAL  1.5000
  CXL CXL  5.6688
  AYI AYI  6.0882
  ABY ABY  11.1683
 HG11 ILE  0.0000
  BAZ BAZ  5.3596
   HN ASN  1.0000
   CB ARG  2.0000
  CD1 TRP  1.7000
   C6 QSI  1.7000
  CEM CEM  5.2542
  DNH DNH  5.3606
  BWP BWP  6.3798
  DIL DIL  5.6607
   O2 SEP  1.4000
  AUG AUG  5.5375
  AFW AFW  5.5233
  BBL BBL  5.3111
  NE2 QSI  1.5000
  ABB ABB  8.4439
    H ALA  1.0000
  BLB BLB  17.4770
  BJP BJP  11.1532
    O LYS  1.4000
  DPQ DPQ  5.1554
  BMT BMT  6.8493
  DKR DKR  5.8018
  CBN CBN  6.6213
  BDM BDM  5.1267
  DEU DEU  5.9742
  BXT BXT  6.7353
  BGW BGW  5.2465
  AVI AVI  5.2946
   HA THR  0.0000
  DUJ DUJ  5.7721
  CKW CKW  5.7863
  CAH CAH  7.0244
  BAX BAX  5.8465
  DHP DHP  5.0432
  AWP AWP  6.7905
  BOW BOW  5.4672
  CMU CMU  7.1222
  BDI BDI  7.0646
  C21 XK2  1.7000
  BSI BSI  7.4723
  ATF ATF  7.6930
  DNS DNS  6.0463
  CHP CHP  7.2883
  CON CON  5.3190
  CNV CNV  5.0839
  ND1 HSC  1.5000
  CGN CGN  6.6849
  DJS DJS  5.4520
   CA GL2  2.0000
   C7 XK2  2.0000
  DQH DQH  7.2657
  CLH CLH  5.7563
   H4 XK2  0.0000
  CMH CMH  6.8971
  DUB DUB  6.2344
  DJV DJV  5.5693
  BRU BRU  7.1738
   C5 XK2  2.0000
    N LYS  1.5000
  BSY BSY  6.4590
  ADD ADD  11.0155
  CGV CGV  7.8135
  BTG BTG  6.3050
  BXJ BXJ  6.2270
  APA APA  5.4757
  BYH BYH  8.0424
  BDD BDD  6.6593
  AWV AWV  6.9856
   HA AS1  0.0000
  BGR BGR  7.2549
  CGL CGL  6.2502
  ARV ARV  6.6380
  AHB AHB  5.3928
  AJW AJW  8.4341
  AWU AWU  5.7946
  AJS AJS  7.4092
  BWS BWS  5.1607
  DRH DRH  10.4826
  BWF BWF  7.8252
  CXK CXK  6.3168
  CXB CXB  5.9380
  CKF CKF  6.2627
  BGY BGY  5.1328
  AST AST  5.2996
  AFZ AFZ  10.3825
  ABU ABU  21.1289
  HB2 TRP  0.0000
  HD1 ILE  0.0000
  CXC CXC  14.0379
  CHD CHD  5.1966
  DFQ DFQ  6.6890
    O GL2  1.4000
  BXZ BXZ  5.1485
  BEW BEW  5.7178
  BZN BZN  5.3097
  DHN DHN  7.0744
  CMT CMT  6.0892
  BQP BQP  5.4266
    C GLY  1.7000
  APE APE  5.7637
  AIL AIL  11.6474
   HN GLN  1.0000
  AXH AXH  5.3546
  HB1 SEP  0.0000
  DTV DTV  5.1624
  DPE DPE  5.3381
  BUM BUM  10.2771
  BAD BAD  8.4682
  ADA ADA  5.2611
  BEA BEA  6.1201
  C35 XK2  1.7000
  DOI DOI  8.0278
  AVT AVT  6.7113
  AHO AHO  7.3143
  CZY CZY  9.5189
  CUS CUS  6.6055
  HH2 TRP  1.0000
  CAY CAY  5.3604
  ASC ASC  6.7771
  AYP AYP  6.0384
  ACT ACT  9.9630
  DKW DKW  5.8669
  C74 XK2  1.7000
   CG MET  2.0000
  DRB DRB  5.2546
 HG22 THR  0.0000
  AJR AJR  6.6218
  H66 XK2  1.0000
  BXM BXM  5.3009
  CYU CYU  6.1758
  CEN CEN  5.2846
  BCI BCI  6.9620
  BLY BLY  9.6762
  CDD CDD  7.6543
  CH2 TRP  1.7000
  HT3 QSI  1.0000
  ADL ADL  11.4579
  CAV CAV  6.7525
  ALW ALW  5.2016
  CXY CXY  9.9371
  CG2 VAL  2.0000
  DGE DGE  6.3421
    H GLN  1.0000
    D min  0.0000
  HE1 TYR  1.0000
    O GLN  1.4000
  BTD BTD  6.6263
  BEY BEY  5.2150
  BXN BXN  5.4005
  AYY AYY  7.0006
  AXJ AXJ  8.0273
    O TYR  1.4000
   C9 TSA  2.0000
  BEX BEX  5.3876
  BAC BAC  5.0165
  AAB AAB  20.2571
  ACZ ACZ  5.3660
   C4 XK2  2.0000
  BAG BAG  5.1593
  CCI CCI  6.5252
  BPR BPR  5.9312
  BBX BBX  5.3128
  HE2 PHE  1.0000
  HB2 LYS  0.0000
  BCQ BCQ  7.4677
  DFM DFM  8.3686
  CVU CVU  12.8179
  ABR ABR  13.7791
  DTT DTT  5.2370
    C ILE  1.7000
  DAM DAM  5.8751
  BXF BXF  6.1028
  CWN CWN  7.2783
  DAR DAR  15.6616
  APF APF  6.3528
  OD2 ASP  1.4000
    H CYS  1.0000
  BKF BKF  8.4164
  OE2 GLU  1.4000
  CBA CBA  6.6416
  BET BET  5.1861
  BAU BAU  6.1483
  ALC ALC  7.7090
  DRD DRD  5.4212
  CQF CQF  10.8928
  DRE DRE  5.0705
  AUW AUW  6.2733
   CA HIS  2.0000
  DDL DDL  5.0571
  ALQ ALQ  5.2516
   CB ILE  2.0000
  DDI DDI  5.8885
  BPU BPU  5.0343
 DUM1 DUM  0.0000
  CZU CZU  6.1158
   CG QSI  2.0000
  HA2 GLY  0.0000
  DNE DNE  5.1843
  DBP DBP  8.9666
  BRC BRC  6.3321
  DJO DJO  5.2674
  AED AED  19.8157
  BPW BPW  8.0663
  DGO DGO  5.5471
  BVA BVA  6.6006
  CSL CSL  9.9182
  BUS BUS  5.0293
  CHW CHW  6.6303
  CPT CPT  5.7698
  ADJ ADJ  7.2321
  BYV BYV  8.2486
  BTC BTC  5.3299
  BDG BDG  5.3177
  AXQ AXQ  5.9574
  BPM BPM  6.7075
  CIW CIW  5.4505
    N GLU  1.5000
  CKJ CKJ  5.3273
  BJC BJC  9.8324
  CYP CYP  6.2199
  BDT BDT  5.8768
  AWK AWK  5.2630
  DOT DOT  9.3580
   C5 QSI  1.7000
  AAO AAO  18.0331
   HN PHE  1.0000
  DPG DPG  5.9776
  CWX CWX  6.5984
  AHA AHA  5.1725
  DIM DIM  7.2681
  DIC DIC  8.4796
  C29 XK2  1.7000
  ARZ ARZ  5.0007
  ANJ ANJ  7.7183
  C75 XK2  1.7000
  CUL CUL  10.8212
  BJR BJR  5.3952
  AYE AYE  6.2997
  ANF ANF  6.4519
  ANS ANS  8.7803
  HD2 ARG  0.0000
  AIU AIU  5.4387
  CKG CKG  5.1301
  AVU AVU  5.3295
    N MET  1.5000
  H76 XK2  1.0000
  ABF ABF  10.8395
  CZA CZA  6.4346
  BIN BIN  5.1715
  BWN BWN  5.7652
  CYO CYO  10.1577
  BNW BNW  7.5025
  CCB CCB  5.0025
  ASR ASR  5.2712
  DFT DFT  7.5977
  CRP CRP  15.6798
  AYV AYV  7.0775
   HN GL1  1.0000
   CB LEU  2.0000
  HD1 LYS  0.0000
  DSX DSX  6.4318
  ALL ALL  5.0708
  APR APR  5.6638
  BTQ BTQ  8.2204
  BTM BTM  9.5979
  BPA BPA  15.0613
  DAA DAA  9.2136
  BIZ BIZ  6.3140
  AMG AMG  10.6330
  AZD AZD  7.7461
  BGI BGI  5.3131
  CUG CUG  12.6328
  DMO DMO  7.2097
    H HSC  1.0000
  DDT DDT  6.6502
  BVD BVD  6.2382
  CWK CWK  6.7149
  CZG CZG  6.9380
  HG2 LYS  0.0000
   CB HSC  2.0000
  DPW DPW  7.1662
  CAA CAA  6.1544
   HN AS2  1.0000
  DDO DDO  5.5718
  ADG ADG  10.5412
  BIO BIO  5.1109
    C ARG  1.7000
  CSS CSS  8.8045
  ALN ALN  5.3846
  DSJ DSJ  6.3888
    O GLY  1.4000
  BWT BWT  11.4701
  CWE CWE  7.4684
  AOT AOT  5.0254
   CG ASN  1.7000
  DMV DMV  6.9019
  DSA DSA  5.1754
  CBK CBK  6.0546
  DFS DFS  8.4377
  CZQ CZQ  7.8561
   HA TRP  0.0000
  ABN ABN  6.7319
  AGG AGG  5.6448
  ALV ALV  5.0519
  DQR DQR  5.5680
  BFO BFO  6.1489
  AUE AUE  5.4016
  ATG ATG  5.0572
  DKP DKP  7.9520
  DIP DIP  6.9180
   HN HSC  1.0000
  CFA CFA  5.2123
  BAA BAA  6.0202
  BRR BRR  11.2599
  AMO AMO  8.6444
  CYJ CYJ  12.0319
  CHY CHY  5.3212
   CA PHE  2.0000
   O1 SEP  1.4000
  CIM CIM  7.3035
  HD2 AS2  1.0000
  DFJ DFJ  8.1666
  CDS CDS  5.2743
  HG1 GLU  0.0000
  BQG BQG  8.2340
  HG1 GL1  0.0000
  CVD CVD  5.0149
  BKU BKU  12.7261
  COB COB  5.1562
  DPN DPN  6.4564
  CPL CPL  7.0279
  BUL BUL  5.9585
   CB ASP  2.0000
  BFY BFY  5.5369
  C32 XK2  1.7000
  AFN AFN  11.5788
  CXW CXW  6.9521
  ANL ANL  5.0034
  BYB BYB  7.6240
  DSD DSD  5.0648
  DAV DAV  10.2943
  BPB BPB  8.4383
  DHD DHD  7.8176
  AYJ AYJ  5.6963
  ASL ASL  5.2088
  DJP DJP  5.0882
  AGZ AGZ  5.3580
    O AS1  1.4000
  DNO DNO  7.3957
  CEJ CEJ  5.0188
  AQD AQD  5.2981
   HD AS2  1.0000
  ATU ATU  6.4657
  AKN AKN  8.0541
  C25 XK2  1.7000
  BNC BNC  6.8294
  CAL CAL  5.7868
   N9 QSI  1.5000
  AEW AEW  6.5032
  CE1 HSD  1.7000
  BNH BNH  8.7899
  DUH DUH  6.4441
  BXC BXC  6.0364
    C HYD  1.7000
  CQT CQT  7.3954
  CMA CMA  6.9459
  CBZ CBZ  8.4013
  BXR BXR  5.0289
  API API  6.4835
  CE1 HIS  1.7000
  BVU BVU  5.8053
  HB2 HYD  0.0000
  BEO BEO  6.5337
  DIX DIX  7.0563
   CA GLN  2.0000
  CSR CSR  7.8260
  BCR BCR  5.8083
  BPG BPG  5.8006
  BWV BWV  8.0679
  DDP DDP  7.7579
  BQA BQA  7.8299
  BEE BEE  6.3368
  ATA ATA  6.3078
  ATB ATB  5.8629
  CQW CQW  19.6548
  CMS CMS  5.9537
  CRG CRG  18.5486
  HB2 GLU  0.0000
  DNQ DNQ  6.9648
  BLV BLV  12.8656
  BFG BFG  5.1781
  AOJ AOJ  5.4198
   HA ASP  0.0000
  DIB DIB  6.1997
  CYC CYC  6.5352
  CPK CPK  6.7662
  CWP CWP  14.1358
  CIG CIG  7.5516
   C8 QSI  1.7000
  ALA ALA  8.3619
  BWK BWK  5.3204
  BQY BQY  10.6373
  HB3 ALA  0.0000
   HD HYD  1.0000
  AMZ AMZ  7.4739
  C24 XK2  1.7000
  BDQ BDQ  6.8383
  DSE DSE  5.5006
  DKM DKM  5.5373
  BZI BZI  6.1831
  CVM CVM  7.3941
  CHQ CHQ  5.9886
  CDP CDP  5.2926
  CZH CZH  6.7263
  ADI ADI  11.4144
   H2 QSI  1.0000
  AHR AHR  6.2898
  DGZ DGZ  5.0966
  DBB DBB  6.7812
    O GLU  1.4000
  CQH CQH  12.9934
   C2 XK2  2.0000
  DSZ DSZ  6.6831
  ARM ARM  7.0411
   CA VAL  2.0000
  CWQ CWQ  9.1751
  BQF BQF  7.1249
  BJH BJH  8.8397
  DII DII  5.1254
  ATD ATD  7.5787
  CZZ CZZ  7.0663
  CTH CTH  5.6897
  C13 TSA  2.0000
  BQC BQC  5.3555
  CYK CYK  5.5152
  BJF BJF  20.1456
   CB GL2  2.0000
  CYQ CYQ  8.9756
  CVO CVO  6.6769
  CNY CNY  5.2770
  DIR DIR  5.5709
  CLV CLV  7.4715
  BRZ BRZ  5.9160
  AUK AUK  7.0045
  AAI AAI  5.4667
 HG22 VAL  0.0000
  DOU DOU  5.5438
  CWU CWU  15.0492
  CFN CFN  7.7928
  DGY DGY  5.4260
  BNB BNB  5.9939
  DQJ DQJ  5.5236
  DKX DKX  6.8575
    C GLN  1.7000
  BDB BDB  6.5377
  ABI ABI  10.7815
  AET AET  11.0879
  CEL CEL  5.2541
  CLW CLW  7.0092
  CWO CWO  8.7922
   CB TYR  2.0000
  BUN BUN  5.3628
  AJB AJB  8.6854
  H75 XK2  1.0000
  CPC CPC  5.2312
  BPF BPF  6.9031
  BIL BIL  5.2005
    H AS2  1.0000
  DHX DHX  6.2689
  DAL DAL  5.3233
  BYA BYA  7.3336
  BWX BWX  7.1971
  ALX ALX  6.7689
  O5' QSI  1.4000
  BBJ BBJ  6.9802
  NE2 HSE  1.5000
    N ARG  1.5000
  AIK AIK  7.3324
  DDY DDY  5.4124
  CXR CXR  7.6704
  AZO AZO  7.5170
  AAW AAW  13.6741
  DPS DPS  5.3887
  DMK DMK  5.8848
  AXG AXG  5.8259
  H2A XK2  0.0000
  BMU BMU  5.4965
  HB2 HSD  0.0000
   CA GLY  2.0000
  ANN ANN  8.3523
  ALB ALB  5.9632
  CTA CTA  7.3154
  BLN BLN  10.2070
  DHK DHK  6.2562
  DFZ DFZ  5.7220
  CDX CDX  5.4178
  CXZ CXZ  5.0716
  BRK BRK  7.7365
  DBY DBY  8.4376
  BYE BYE  7.8007
  AXY AXY  6.7532
  BUE BUE  10.0153
  H61 QSI  1.0000
