# Supplementary material for: The Effect of Macromolecular Crowding on the Electrostatic Component of Barnase–Barstar Binding: A Computational, Implicit Solvent-Based Study
Source: PLoS One. 2014 Jun 10;9(6):e98618. doi: 10.1371/journal.pone.0098618 (PMC4051634; doi:10.1371/journal.pone.0098618)
Supplement: File S1 — Contains sample pdb files used in our analyses; each contains the barnase/barstar complex with a specific random placement of crowders of varying radii at 30% crowding density. Also included are files specifying, for each pdb file, the radii of each atom and model crowder. (TAR) [file pone.0098618.s005.tar › vary30percent_pdb/crowders_radii-15.siz]

aaaaaannnrrrrrrrr
  HN2      1.0000
 R185      1.8500
 HCT1      1.0000
  HN1      1.0000
  R15      1.5000
  NCT      1.5000
 OCT1      1.4000
 OCT2      1.4000
  HT1      1.0000
  HA1      0.0000
  CNT      1.7000
 HCT2      1.0000
 HT2G      0.0000
  NXT      1.5000
  OT1      1.4000
  CAY      2.0000
   OY      1.4000
  R18      1.8000
 HT2B      0.0000
  R20      2.0000
  R05      0.5000
 R195      1.9500
   CY      1.7000
 HTB3      0.0000
  HT2      1.0000
  R14      1.4000
  CTB      2.0000
  CAT      2.0000
  R19      1.9000
 HTB2      0.0000
  R00      0.0000
  R10      1.0000
   NT      1.5000
  HT3      1.0000
  R17      1.7000
 HT2A      0.0000
  HA2      0.0000
 R135      1.3500
 HT2C      0.0000
  OT2      1.4000
  ONT      1.4000
  CT2      2.0000
 HTB1      0.0000
  HNT      1.0000
  HY3      0.0000
  HY1      0.0000
  HY2      0.0000
  OXT      1.4000
   N7 QSI  1.5000
  CYZ CYZ  9.6303
  BOO BOO  5.4140
   C6 TSA  1.7000
  AFY AFY  5.7416
  CJL CJL  9.0835
  CAI CAI  8.3244
  BNV BNV  7.7292
  CFM CFM  5.4765
  BYC BYC  9.5995
  ADP ADP  5.8388
  BXK BXK  6.7118
  BQR BQR  7.7608
  BYW BYW  7.6505
   HA HYD  0.0000
    N PHE  1.5000
  DLN DLN  6.9836
  CVA CVA  5.5194
  BMB BMB  10.4991
  HB1 AS1  0.0000
  CNK CNK  13.2336
  BRS BRS  5.0283
   CD PRO  2.0000
  BRB BRB  7.1677
  BMD BMD  8.7959
  H2' QSI  1.0000
  BPY BPY  7.2242
    C PHE  1.7000
 H31B XK2  0.0000
  BND BND  5.9906
   C3 XK2  2.0000
  AVY AVY  5.6272
   HN SEP  1.0000
  CIB CIB  5.1148
  CUC CUC  11.9271
  BUR BUR  6.1875
  ASS ASS  6.1892
  CCK CCK  5.8394
  BGX BGX  5.5122
  BHT BHT  7.8614
  CBF CBF  5.0718
  C3' QSI  2.0000
  ATX ATX  6.3227
  H79 XK2  1.0000
  CQS CQS  6.1185
  AHY AHY  7.3385
  CHG CHG  5.3364
  APV APV  5.0125
  BSX BSX  8.6944
  DCL DCL  5.0213
  AEM AEM  6.6348
  CDF CDF  5.3519
  AGD AGD  7.9671
  HD1 HSD  1.0000
  AXE AXE  5.2877
  BJS BJS  5.3326
  DID DID  5.6308
  CEF CEF  6.1169
  AGN AGN  8.7143
  CYR CYR  6.2775
  AMK AMK  7.4045
  CTQ CTQ  5.4066
  BBB BBB  5.4619
  AFT AFT  9.0144
  CDJ CDJ  6.4307
  ATE ATE  5.5611
  CD2 HSE  1.7000
  BNU BNU  6.0607
  BZF BZF  7.1224
  BMN BMN  5.4349
  DDD DDD  9.3275
  CWH CWH  7.1012
  CRV CRV  7.0737
   CG ASP  1.7000
    C CYS  1.7000
  AFH AFH  8.1972
  ARD ARD  7.8862
    C TRP  1.7000
  CYT CYT  6.7997
  COE COE  6.1951
  BIG BIG  8.6977
  AFI AFI  5.8199
  ASF ASF  5.8853
  BHY BHY  5.1055
  CUK CUK  8.9018
  DJX DJX  5.2755
  CAM CAM  5.0654
  CTG CTG  5.5630
  DDU DDU  5.0336
  CYG CYG  5.0689
  HE1 GL1  1.0000
  ASX ASX  6.3847
  CKI CKI  12.0467
  HB2 AS2  0.0000
  DLE DLE  5.0781
  BTK BTK  5.5895
  CHS CHS  5.7280
  BUI BUI  5.8371
  HE2 TYR  1.0000
  DKN DKN  5.5040
  BTO BTO  6.7413
  BSK BSK  5.0310
  ARI ARI  6.6607
   HA GLU  0.0000
  BYQ BYQ  5.6009
  H22 XK2  1.0000
  HE3 TRP  1.0000
  COK COK  12.3677
  AKW AKW  8.4816
  ALU ALU  7.7270
  BXB BXB  5.1712
  OD1 AS2  1.4000
  CKY CKY  7.8632
  BIS BIS  13.6364
  CDR CDR  5.2338
  DHT DHT  5.4673
  CCD CCD  5.4526
  BWU BWU  6.0065
  CXI CXI  8.8287
  BYD BYD  7.1624
  CGG CGG  7.3845
   CB GLN  2.0000
  CE1 TYR  1.7000
  AGT AGT  5.7932
  ADW ADW  11.8044
  HG2 QSI  0.0000
  DKF DKF  5.4350
   C1 XK2  1.7000
    O ASN  1.4000
  AOB AOB  5.9131
  DGP DGP  8.7289
  CZI CZI  6.1106
  CPN CPN  8.1937
  CZN CZN  6.0054
  AEU AEU  6.0927
  C18 TSA  1.7000
  ANX ANX  5.6619
  CMF CMF  9.4097
  BRP BRP  8.5484
  BIE BIE  6.8226
   CD QSI  1.7000
  CRM CRM  6.3332
  AIS AIS  6.3286
  AWN AWN  5.2218
   H5 TSA  1.0000
  BBQ BBQ  6.0135
  BLK BLK  7.9864
  ALD ALD  5.3019
  CSM CSM  7.3365
  BZP BZP  5.6606
  DIG DIG  7.8018
  AIY AIY  7.6416
  ACD ACD  6.0792
  CLZ CLZ  5.3867
  CZL CZL  5.5861
  DIE DIE  8.3419
  BKH BKH  11.8737
  AMP AMP  7.1854
  AOY AOY  6.5034
  CXG CXG  5.4649
  COF COF  11.3763
  BFH BFH  5.2921
  DBX DBX  7.2231
  BBH BBH  5.8398
  BSE BSE  8.3374
  AKF AKF  5.3705
  CGC CGC  5.1345
   CB CYS  2.0000
  DEK DEK  6.9592
  DHC DHC  5.6915
  BHM BHM  6.8093
  APS APS  7.4558
   C4 QSI  1.7000
   CZ PHE  1.7000
  O3' QSI  1.4000
  CKS CKS  5.8830
    N HIS  1.5000
  CXT CXT  5.5922
  CFO CFO  6.2179
  CFH CFH  9.4446
  AIR AIR  5.3819
  HB2 SER  0.0000
  CRA CRA  7.4559
  O2S QSI  1.4000
  APX APX  7.3826
  BEU BEU  5.3620
  ACY ACY  11.4820
  H37 XK2  1.0000
  CKZ CKZ  6.5496
    O VAL  1.4000
  DEA DEA  6.3635
  BOE BOE  6.0621
  CWD CWD  6.6881
  CEO CEO  6.2189
  CTD CTD  5.9359
  DFN DFN  6.0354
  ACC ACC  5.4619
  HE1 HSC  1.0000
   CA ALA  2.0000
  DAP DAP  7.4877
  AQI AQI  6.4177
   H1 OH2  1.0000
  CJG CJG  6.7466
  AYX AYX  5.9780
  BJB BJB  8.2296
  CSX CSX  7.0360
   CD GLN  1.7000
  AGJ AGJ  6.0691
  CDL CDL  5.2404
  CXN CXN  5.3854
  BVO BVO  8.7448
  AEF AEF  7.2723
    H ARG  1.0000
  AXT AXT  5.2310
  AQC AQC  5.8637
    N AS2  1.5000
  BEZ BEZ  5.5505
  CRN CRN  7.3516
  BWJ BWJ  5.3619
  AES AES  10.4882
  BXV BXV  5.0600
  AEI AEI  6.4268
  APQ APQ  5.1034
  OE1 GLU  1.4000
  H34 XK2  1.0000
  DEF DEF  5.3306
  DAT DAT  5.1512
  CBI CBI  5.1470
  HE1 TRP  1.0000
  CTC CTC  13.4772
  DIO DIO  5.2520
  CXE CXE  6.6455
  CQL CQL  7.9112
  BNE BNE  7.7989
  CVL CVL  6.2414
  CLE CLE  11.7659
    N HSD  1.5000
   CB PRO  2.0000
  DGS DGS  7.0314
  CHU CHU  5.0855
  BOQ BOQ  11.5303
  HG2 ARG  0.0000
  CEI CEI  5.7390
  HB2 PHE  0.0000
  CTI CTI  6.4107
  CMQ CMQ  13.4517
  BKV BKV  7.0478
  AVF AVF  6.4963
  DES DES  5.9949
  CGQ CGQ  5.6685
  BIU BIU  16.1548
    O HSD  1.4000
  BBM BBM  5.4951
  CVQ CVQ  6.1919
  AQP AQP  5.2062
  AOD AOD  5.9896
 HG13 VAL  0.0000
    H MET  1.0000
  H12 TSA  1.0000
  BUC BUC  6.1415
  AVW AVW  6.2165
   HA LYS  0.0000
  CWY CWY  10.9524
  BDX BDX  5.7565
  ARC ARC  7.3743
  C5' QSI  2.0000
  ASG ASG  5.8625
  AMB AMB  7.6138
   CG TYR  1.7000
  C33 XK2  1.7000
   CA SER  2.0000
  BLE BLE  7.0159
  BZM BZM  5.0624
  HB1 ARG  0.0000
  AYL AYL  5.1778
  C28 XK2  1.7000
  BCS BCS  5.8536
  BNF BNF  6.2312
  BHI BHI  8.4563
  BBZ BBZ  6.4267
  BFJ BFJ  12.8956
  AZI AZI  9.3773
  AKD AKD  6.0459
  CSV CSV  9.9377
  HB1 AS2  0.0000
  CCQ CCQ  5.2322
  AUD AUD  7.6905
  BNM BNM  5.0053
  ALI ALI  6.9575
  OD1 ASN  1.4000
  C67 XK2  1.7000
  C72 XK2  1.7000
  CBE CBE  5.7938
  CLO CLO  6.8888
  BJT BJT  8.3193
  ABM ABM  7.6829
  CNH CNH  17.4611
  C1' QSI  2.0000
  AHX AHX  6.4275
  DMG DMG  8.3353
  ACO ACO  5.9829
   HN ALA  1.0000
  CBM CBM  5.9508
   HN HYD  1.0000
  CGZ CGZ  6.0267
  BSC BSC  7.8853
  HG1 MET  0.0000
  DFF DFF  5.3118
  BSU BSU  8.3598
  BKI BKI  12.8193
  BCZ BCZ  6.5183
  AGV AGV  11.7140
  AKJ AKJ  10.8874
  CBX CBX  5.7594
 HE21 GLN  1.0000
   HG CYS  1.0000
  AUZ AUZ  6.8481
  AYT AYT  5.7243
  BQV BQV  5.9776
  AIC AIC  5.1022
   OC VDW  0.0000
  BVX BVX  5.6168
  HB1 LEU  0.0000
  DGK DGK  5.6167
  N10 QSI  1.5000
  AYZ AYZ  5.3249
  BRF BRF  7.0907
  BPT BPT  6.2186
  CHZ CHZ  6.2443
  BKC BKC  9.4615
  BJI BJI  5.7568
  BCG BCG  5.2400
  H35 XK2  1.0000
  BLX BLX  5.0330
  BYU BYU  8.7586
  CHB CHB  5.5792
  BPZ BPZ  7.3747
   HA HSE  0.0000
  BJL BJL  15.1504
  AGS AGS  6.1836
   CD GLU  1.7000
  AGF AGF  10.1323
   CB HIS  2.0000
  CND CND  13.4536
  ARS ARS  6.3137
  CTV CTV  5.7010
 H2'' QSI  0.0000
  AWX AWX  6.5732
  AJL AJL  7.6449
  OH2 HOH  1.4000
  CHV CHV  5.4284
  DLY DLY  6.1311
  DGU DGU  6.2392
  CD2 LEU  2.0000
  BGF BGF  16.8576
  BLI BLI  5.4530
  DGB DGB  6.0352
 HD22 LEU  0.0000
  DCX DCX  8.8520
  CZF CZF  5.5328
  CTY CTY  11.2259
    O THR  1.4000
  CHN CHN  5.1697
  DIW DIW  6.5441
  AKV AKV  10.8903
  AEJ AEJ  13.6640
  DMA DMA  5.4843
  ARR ARR  8.7869
  HD3 ILE  0.0000
  CDM CDM  5.8411
  ACI ACI  16.4345
  H71 XK2  1.0000
  DAI DAI  7.3448
  AMI AMI  7.4617
  CD1 PHE  1.7000
  CKB CKB  6.8294
  BLQ BLQ  7.8047
  AOP AOP  5.0571
  AWC AWC  5.3135
  DLP DLP  5.0952
  DEZ DEZ  5.4215
  DCC DCC  7.5686
  AZL AZL  5.0665
  AHP AHP  5.2768
  CSU CSU  9.9698
  AYW AYW  9.4849
   CG LYS  2.0000
  CGP CGP  7.7341
  DAH DAH  5.1163
  ANI ANI  5.1079
  BGD BGD  10.9329
  CSB CSB  9.1546
  ATL ATL  5.4371
  DDC DDC  9.1630
  CLF CLF  6.2848
  AOO AOO  7.6177
  CGR CGR  8.8363
  AXM AXM  7.4089
   CG HIS  1.7000
  CHE CHE  7.1132
  CIC CIC  7.9936
   O7 TSA  1.4000
  DEM DEM  8.1135
  BCM BCM  6.5302
 HD22 ASN  1.0000
  ATV ATV  5.9697
    C LYS  1.7000
  BGA BGA  6.1179
  CHA CHA  6.0838
  CGE CGE  5.4015
  AGC AGC  6.8364
  DMJ DMJ  5.2490
   HB ILE  0.0000
  CEU CEU  5.3873
  CUT CUT  6.4109
  BKA BKA  9.1354
  BWL BWL  6.2245
  CVT CVT  8.5168
  BCY BCY  6.3854
  AVB AVB  5.5383
 HG22 ILE  0.0000
  CWL CWL  5.3117
  CDI CDI  5.9097
  BJX BJX  11.1329
  CEQ CEQ  8.6759
  AVZ AVZ  5.2831
  BVW BVW  5.1876
  AHM AHM  5.6571
  HB2 ARG  0.0000
  BPQ BPQ  5.9644
  BWY BWY  5.0239
  BON BON  10.4126
  ABT ABT  20.9104
  C20 XK2  1.7000
  CQC CQC  13.0728
  ANY ANY  6.1766
  BKT BKT  13.4486
  AXA AXA  5.7081
  DLO DLO  6.1606
  BDA BDA  5.1434
  BCX BCX  5.1081
  BMS BMS  5.7186
  COG COG  11.0825
  BCL BCL  5.9046
  AOA AOA  6.0233
  CVS CVS  10.3513
   CZ ARG  1.7000
  AIX AIX  7.8434
  DEW DEW  7.3315
  CUD CUD  5.1089
  BOH BOH  7.6535
  ASY ASY  6.7334
  CJO CJO  19.1109
  CZB CZB  6.6214
  BHW BHW  5.5075
  DEG DEG  5.1714
  CBO CBO  7.1405
  CLA CLA  6.6394
    H ILE  1.0000
  CCJ CCJ  5.7048
  AUR AUR  8.8595
    N ALA  1.5000
  CKT CKT  13.6840
  DED DED  6.5207
  BOV BOV  6.4688
  BOM BOM  12.2102
  CJW CJW  5.2002
  BAQ BAQ  5.1580
  O15 TSA  1.4000
  NE2 HSD  1.5000
  OE2 GL1  1.4000
  CMM CMM  8.4615
   CB TRP  2.0000
  BMQ BMQ  5.2289
  AUU AUU  8.3647
  ANO ANO  5.9378
  HE1 HIS  1.0000
  AFQ AFQ  5.5497
  AMT AMT  6.6032
   CD GL1  1.7000
  CBY CBY  8.7171
  ALG ALG  7.3103
 HG21 VAL  0.0000
  AOQ AOQ  5.1470
  OE1 QSI  1.4000
  HG2 MET  0.0000
  HB2 HSE  0.0000
  BTF BTF  5.2057
  BST BST  5.0501
  AFF AFF  5.3699
   HN CYS  1.0000
    H ASP  1.0000
  AIW AIW  5.6174
  DBA DBA  5.0160
  CQA CQA  6.8356
  CHX CHX  5.8115
    O GL1  1.4000
  CEG CEG  5.1776
  CMB CMB  11.7403
  AML AML  5.2875
  AMX AMX  5.1806
  DFB DFB  5.5029
  NE2 GLN  1.5000
  BVQ BVQ  6.1953
  BMI BMI  6.3233
  BJM BJM  10.8705
  CLL CLL  6.9722
  DFX DFX  5.4127
  CFR CFR  5.6819
  ADV ADV  11.1199
  BVF BVF  7.4729
  ASN ASN  6.0853
  HD1 HSC  1.0000
    N TRP  1.5000
  ABG ABG  11.5587
  BRQ BRQ  5.2475
  CWM CWM  5.1925
  BMY BMY  7.1982
    C ASP  1.7000
  BLD BLD  6.0167
  AAJ AAJ  5.6471
  CE1 HSE  1.7000
  BUX BUX  5.0567
  BHF BHF  13.0598
   HN TRP  1.0000
  AUB AUB  5.3824
  CMW CMW  7.0942
  BBY BBY  5.0501
  AZM AZM  6.9616
  ACR ACR  9.1730
  AXR AXR  5.4827
  CMK CMK  12.0896
  BXW BXW  5.8318
  ABP ABP  12.4787
  BLF BLF  10.4047
  AIQ AIQ  7.1790
  AYA AYA  6.9733
  DKJ DKJ  5.8711
  CFL CFL  5.8574
  CQO CQO  9.9052
  DIQ DIQ  5.9904
  BXO BXO  5.8431
  CMN CMN  5.8425
  DJT DJT  9.0698
  CCA CCA  6.6294
  AJA AJA  6.1527
  DFH DFH  6.9022
  BUQ BUQ  8.7644
  HG1 ARG  0.0000
  BVP BVP  5.4569
  CEC CEC  7.0842
  DER DER  5.9430
  CIH CIH  5.2153
  HE2 MET  0.0000
  NE2 HIS  1.5000
  CJQ CJQ  7.3084
  ACN ACN  9.3852
   CG PHE  1.7000
 H31A XK2  0.0000
  BUK BUK  11.0190
  H25 TSA  1.0000
  DAY DAY  5.7908
  DBK DBK  7.4911
  BRO BRO  6.4857
  BNP BNP  6.6971
  AWL AWL  5.6002
  BZH BZH  5.0966
  CCN CCN  5.7253
  DEO DEO  5.9827
  BNR BNR  11.2677
   HE GLU  1.0000
  AXS AXS  5.2238
  AFJ AFJ  6.0186
  CIF CIF  5.4084
  CCM CCM  6.1571
  AIN AIN  7.1476
  CQJ CQJ  9.6766
  BLH BLH  6.9987
  BDE BDE  6.0740
  AEX AEX  10.9412
   CB MET  2.0000
  DKY DKY  5.7941
  ALM ALM  10.4669
   H1 TIP  1.0000
  CRJ CRJ  8.2840
  BJE BJE  6.2308
  CMV CMV  7.1301
  BXE BXE  6.6274
  BAP BAP  5.7117
  ANZ ANZ  7.0540
  AJO AJO  7.2640
  DCN DCN  5.0409
  BMJ BMJ  6.2367
  AXK AXK  6.9439
  CJN CJN  10.7959
  BXI BXI  5.4510
  BGT BGT  6.4378
 HG12 ILE  0.0000
  DJD DJD  6.1171
  AKY AKY  8.7319
  BGZ BGZ  7.0210
  AZY AZY  5.7457
  AVH AVH  7.8148
  ARQ ARQ  5.3613
  ADU ADU  15.7151
  CRC CRC  5.7656
  ARW ARW  8.4092
  AQO AQO  5.8109
  AVV AVV  5.2060
  OE1 GL2  1.4000
  BWE BWE  5.6416
  COY COY  8.3620
  AFK AFK  5.3787
  APT APT  6.1420
  CUW CUW  7.7931
  CLR CLR  11.1688
  BGK BGK  9.1144
  BDY BDY  5.1250
  AOC AOC  8.8469
   CG GL2  2.0000
   CA MET  2.0000
  CRI CRI  6.3367
  BHP BHP  8.6920
  DDH DDH  5.9787
  AQW AQW  5.9324
  H65 XK2  1.0000
  DAF DAF  5.0998
  AEL AEL  7.6148
  CUO CUO  7.9309
  CXM CXM  6.1065
  CCT CCT  5.6033
  AXF AXF  5.1438
  AGE AGE  9.0695
  CRH CRH  6.2565
  BCE BCE  5.7551
  DLR DLR  7.2051
  DDQ DDQ  8.4363
  BFX BFX  7.2222
  BHD BHD  12.8091
  CD2 HSC  1.7000
    N GL1  1.5000
   CA ARG  2.0000
  APM APM  6.1411
  BAO BAO  5.0273
  AEA AEA  9.0493
  HB1 PHE  0.0000
  C66 XK2  1.7000
  CBU CBU  5.1052
  ACW ACW  16.8875
  CEP CEP  5.4816
  BLS BLS  10.6471
  AXB AXB  5.4423
  ASE ASE  7.7546
  DIJ DIJ  5.4938
  DFC DFC  5.6188
  HG1 GLN  0.0000
  CJV CJV  12.6125
  CUJ CUJ  6.5644
  DCP DCP  7.5136
  AQK AQK  7.1203
  DIT DIT  6.4819
  ND1 HSE  1.5000
  AZQ AZQ  5.3047
  BEV BEV  5.1555
    C MET  1.7000
  AVP AVP  5.1386
  ANE ANE  6.9845
   H3 XK2  0.0000
  AOW AOW  6.6150
  CQN CQN  7.0674
  AEP AEP  6.4136
  H3' QSI  1.0000
  ATJ ATJ  6.4032
  O2' QSI  1.4000
   SD MET  1.8500
  DBJ DBJ  5.5559
  ARP ARP  8.2865
  ABH ABH  15.1591
  DMP DMP  5.1097
  DJJ DJJ  6.7044
  HB1 ASN  0.0000
  CUN CUN  5.9246
  AYU AYU  5.5195
  ABO ABO  9.3756
   CA CYS  2.0000
  DGF DGF  6.5650
  BFI BFI  15.3477
  AZJ AZJ  6.8384
  BJZ BJZ  7.5164
  CIX CIX  7.7957
  BFV BFV  22.6068
  ATH ATH  6.2830
  BAH BAH  5.4295
  BFS BFS  16.4012
  AGY AGY  7.9471
  BKW BKW  5.3029
    C GL2  1.7000
  BSD BSD  9.5089
  BVK BVK  8.4303
  AMF AMF  9.1680
  AKA AKA  6.2261
    O PHE  1.4000
 H61A XK2  0.0000
  AIB AIB  5.7320
  HE1 GL2  1.0000
  BEC BEC  7.4665
  AXD AXD  5.1859
  AOZ AOZ  5.4418
  AOE AOE  6.5558
  CPZ CPZ  7.1002
  AGX AGX  7.2967
   CG HSE  1.7000
  DKK DKK  5.3613
  AKB AKB  5.5925
  CKO CKO  20.5828
   N7 XK2  1.5000
  DJW DJW  5.5929
  CMX CMX  5.2085
  CRL CRL  7.9141
  BXY BXY  7.8202
  BNL BNL  5.2579
  BAK BAK  10.6691
  ACJ ACJ  6.6862
  BEG BEG  5.7598
    H SEP  1.0000
  CFJ CFJ  5.9937
  HB2 AS1  0.0000
   SG CYS  1.8500
  HD2 ILE  0.0000
  BZL BZL  7.0160
  ARH ARH  5.8379
  CMR CMR  7.3525
    O HSE  1.4000
  CD1 LEU  2.0000
  CCW CCW  5.9111
  BSA BSA  6.3851
  CXV CXV  7.1618
  CGM CGM  6.8716
  DLW DLW  5.2593
  BRL BRL  8.9126
  BNN BNN  6.1790
  CXQ CXQ  6.7617
  BVG BVG  5.4665
  CE2 TRP  1.7000
  CRZ CRZ  14.8278
  HB1 QSI  0.0000
  BFR BFR  18.0287
  DKS DKS  7.9328
  APN APN  6.9893
  HB2 CYS  0.0000
  CDW CDW  6.3372
  AZK AZK  7.2079
  BBP BBP  6.1746
  ARX ARX  5.3964
  AOI AOI  6.0916
  BJV BJV  8.0642
  BBC BBC  7.2377
  CWR CWR  5.9232
   CG GLU  2.0000
  COH COH  6.2601
  AHZ AHZ  6.9270
  DIY DIY  6.0432
  CZD CZD  7.9788
  AKH AKH  5.0072
  ADO ADO  13.1299
  BMK BMK  5.7617
  H63 XK2  1.0000
  DHF DHF  5.3284
  ACU ACU  7.3166
  CPU CPU  5.0398
  CBS CBS  6.5518
 HE22 GLN  1.0000
  ADQ ADQ  10.5437
  ARK ARK  5.0429
   O4 XK2  1.4000
  BXQ BXQ  7.0241
  CLQ CLQ  15.4939
  CSG CSG  8.1151
  BZU BZU  5.4148
  CUQ CUQ  5.5780
  CSZ CSZ  5.0689
  DHL DHL  5.0204
  CVV CVV  9.6425
   HN TYR  1.0000
  AUN AUN  8.6823
  CYD CYD  6.8898
  CUH CUH  7.0089
  DFO DFO  9.5991
  CHC CHC  5.1965
  AMY AMY  7.0114
  BYM BYM  7.2225
  DLZ DLZ  6.4469
  DHH DHH  6.4676
  AIF AIF  5.9509
  ABZ ABZ  7.5750
  CPE CPE  6.2254
  CNX CNX  6.7563
  CHJ CHJ  5.6860
  APC APC  5.7412
  BJJ BJJ  11.3366
  BQN BQN  9.6499
  CRK CRK  6.0983
  BSO BSO  5.1094
  DCB DCB  7.4618
  BSB BSB  5.5206
    C HSD  1.7000
   HA ARG  0.0000
  AYQ AYQ  7.6183
  CYS CYS  6.3593
  AIZ AIZ  6.4198
  BBN BBN  6.1654
  DGX DGX  8.1656
  DLT DLT  5.5058
  CQK CQK  7.4824
  CRX CRX  6.7357
  AMM AMM  6.8061
  AVM AVM  7.7122
  CRW CRW  7.9397
 HD12 ILE  0.0000
  ATC ATC  5.4654
  CET CET  7.2415
  DHM DHM  5.2962
  BDL BDL  5.4176
   CB GL1  2.0000
  ATR ATR  5.2963
  C19 TSA  1.7000
  AYB AYB  6.4576
  DIZ DIZ  5.6825
  AAE AAE  16.8422
  OE1 GLN  1.4000
  AUJ AUJ  9.8060
  BUH BUH  6.0378
  AUX AUX  7.3476
  H21 TSA  1.0000
  AWD AWD  6.4885
  CYI CYI  12.1562
  CBQ CBQ  6.2636
  AKO AKO  6.1919
  BLR BLR  9.3086
  DLQ DLQ  5.3561
  BSR BSR  9.5804
  BSG BSG  6.7050
   HN ASP  1.0000
 H3'' QSI  0.0000
  DJF DJF  6.3086
  CFZ CFZ  5.0312
  BMG BMG  9.5212
  CFU CFU  5.6795
  ATI ATI  6.2003
  DMN DMN  5.1563
 HG21 ILE  0.0000
   HA ILE  0.0000
   CB HSE  2.0000
  CUX CUX  6.7460
  BCW BCW  5.2389
  BHE BHE  13.5968
  BDC BDC  5.3740
  AFB AFB  7.5008
  BFQ BFQ  12.5289
  BXS BXS  6.3901
  ANW ANW  6.5953
    O CYS  1.4000
  DKT DKT  5.9022
  AQZ AQZ  7.1609
  AMU AMU  5.3752
   C6 XK2  2.0000
  BSW BSW  5.7774
  BMZ BMZ  5.5383
  BWB BWB  6.1015
 HD21 LEU  0.0000
  AHE AHE  5.8434
  ADM ADM  10.5328
    O ASP  1.4000
  AJU AJU  6.9223
  DCW DCW  5.2221
  AQU AQU  5.5699
  DHV DHV  6.4895
  CAS CAS  5.8526
  BOR BOR  10.2156
   N3 QSI  1.5000
  BHC BHC  9.3204
  CFI CFI  5.4705
  ACX ACX  15.1300
  OD2 AS1  1.4000
    H GL2  1.0000
  HB1 GLN  0.0000
  DFU DFU  5.7426
  CKX CKX  14.7272
  CFD CFD  8.3189
  CNI CNI  6.6757
  AQX AQX  6.1484
  BFP BFP  10.5010
  DKV DKV  5.3648
  CFW CFW  7.4906
    C GL1  1.7000
  COQ COQ  5.8344
  AQF AQF  6.9502
  AVG AVG  5.0267
  C2' QSI  2.0000
 HD13 LEU  0.0000
  AGP AGP  12.4176
  CHO CHO  5.8646
   HB VAL  0.0000
  CSP CSP  8.0289
  CFS CFS  5.0772
  CJS CJS  21.7454
  CAN CAN  6.4378
  AXC AXC  9.9654
   HA VAL  0.0000
  DCA DCA  5.0915
  DBD DBD  6.5313
  AHT AHT  6.4449
  BAN BAN  6.2719
  BCT BCT  6.5549
  BID BID  10.1263
  AQB AQB  6.7717
  BYS BYS  5.4123
  DJB DJB  5.0284
  CVJ CVJ  5.9692
  AOR AOR  6.4316
  CBD CBD  8.0671
  AUS AUS  7.9220
  ADR ADR  6.1535
  DKO DKO  6.3171
  AHD AHD  9.2676
  CTX CTX  7.5782
  DBR DBR  5.6868
  CKP CKP  7.7815
  ABD ABD  14.4484
  ALE ALE  8.6901
  DCS DCS  5.0519
  CZK CZK  7.7777
  AZH AZH  7.2348
  BHB BHB  8.9795
  BZE BZE  6.3301
  BIM BIM  5.2472
  AAU AAU  13.7285
  CAX CAX  6.8985
  CCG CCG  5.6994
    O QSI  1.4000
  ASK ASK  6.0774
  BOL BOL  5.0608
  BSQ BSQ  7.4260
  CVP CVP  5.3345
  BCK BCK  5.4103
  ARF ARF  6.4549
  CE2 TYR  1.7000
  BRE BRE  6.1608
  H25 XK2  1.0000
  CSI CSI  8.6281
  DIV DIV  6.7969
   CA HYD  2.0000
   NH VDW  0.0000
  C22 XK2  1.7000
  ALF ALF  6.5912
  AKU AKU  8.1315
  DDJ DDJ  5.0803
  H11 TSA  1.0000
  DBL DBL  6.2194
  DKQ DKQ  5.3403
  CVK CVK  5.4017
  BIJ BIJ  16.2081
  CPG CPG  7.4955
   HA CYS  0.0000
  BZY BZY  6.7122
  BMV BMV  5.2676
  BBT BBT  5.5856
  DAJ DAJ  5.7140
  BLG BLG  8.8582
    H TRP  1.0000
  COW COW  8.6729
  BOC BOC  6.1949
  AID AID  12.5972
  AHI AHI  5.4787
  CVI CVI  6.0389
   HN GLU  1.0000
  CRQ CRQ  5.1360
  DCQ DCQ  5.7903
  C70 XK2  1.7000
  AQL AQL  5.0340
   SG HYD  1.8500
  DLV DLV  5.2217
  CTT CTT  9.4231
  BQO BQO  5.2175
    N GLN  1.5000
   CA PRO  2.0000
  CFG CFG  5.0648
  BXX BXX  8.9127
  DEI DEI  8.7221
   H6 XK2  0.0000
  BGV BGV  6.4733
  AMN AMN  5.2876
  COT COT  5.0673
  AYO AYO  5.2471
  HB2 ALA  0.0000
  CZX CZX  5.1978
  AFL AFL  8.0353
  DCJ DCJ  7.8255
  CQE CQE  5.5386
  BUD BUD  5.5655
  AFS AFS  7.6770
  AYH AYH  8.4001
  DCU DCU  9.3066
   N2 XK2  1.5000
  TWE TWE  20.0000
   CG LEU  2.0000
  AFA AFA  7.2824
  ATN ATN  5.5660
  AQV AQV  7.5987
   CB LYS  2.0000
  CZ2 TRP  1.7000
  BOU BOU  8.5226
  DGT DGT  6.3893
  AAG AAG  11.1749
  CID CID  5.4943
  BQK BQK  7.1201
  ARO ARO  6.9215
  ANH ANH  5.1653
  CKU CKU  5.2634
  AOK AOK  6.7698
  CEH CEH  6.6110
  DME DME  5.8926
  DGN DGN  5.7987
  DLD DLD  5.0717
  BIA BIA  7.8031
  ASH ASH  5.6839
  CDT CDT  6.7488
  AMJ AMJ  8.3482
  CBB CBB  5.5754
  BUZ BUZ  6.9180
  BOD BOD  6.1573
  HD1 HSE  1.0000
  AWB AWB  5.9169
  ARE ARE  5.6885
  BMP BMP  13.1241
  CNC CNC  9.8042
  BZK BZK  6.7676
  BLO BLO  7.4974
  BAR BAR  6.0721
  AJQ AJQ  5.5486
  HB1 TRP  0.0000
  BQM BQM  5.7854
  BEN BEN  6.8340
  BGP BGP  14.4568
  DFD DFD  5.8388
  HT2 QSI  1.0000
  CEX CEX  5.2531
  CGD CGD  5.2751
  BTA BTA  6.3366
    N ASP  1.5000
  DFA DFA  5.0914
  CVN CVN  6.2057
   CG GLN  2.0000
  CPH CPH  5.1346
  ABJ ABJ  10.2656
  AGB AGB  7.5386
  CGJ CGJ  5.6797
  AFV AFV  5.9384
  CNB CNB  6.4974
  HG2 GLN  0.0000
  AWZ AWZ  7.4379
  BZC BZC  6.4756
  BFE BFE  11.7907
  CG2 THR  2.0000
  CTK CTK  6.0213
  CTJ CTJ  9.5774
  BXP BXP  7.8355
  BTL BTL  6.7857
  AJH AJH  5.9352
  BCH BCH  5.1979
  CBG CBG  5.9463
  ASB ASB  8.9497
  BLW BLW  5.1636
  COC COC  5.2554
  BUV BUV  6.2159
  BBF BBF  6.0503
  O1S QSI  1.4000
  DLX DLX  5.5920
  ACF ACF  7.2512
  BZJ BZJ  6.6732
  AZU AZU  7.0493
  COP COP  8.2225
   CG PRO  2.0000
  BHO BHO  7.4544
  CGW CGW  6.3662
  BZB BZB  6.0218
   HA SER  0.0000
  BPK BPK  8.2495
  BVL BVL  7.7247
    C SEP  1.7000
  CMI CMI  6.6271
  BUP BUP  6.7825
  ALO ALO  7.4932
    H LEU  1.0000
  CXU CXU  5.2079
  BDO BDO  5.8514
    N AS1  1.5000
  ATQ ATQ  8.0761
   CA HSE  2.0000
  AXN AXN  9.7160
  AEG AEG  12.5122
  CYX CYX  5.3230
  BHA BHA  9.4060
  HB2 LEU  0.0000
  CQY CQY  8.0751
   HE GL1  1.0000
  CMP CMP  11.0764
  AGH AGH  5.8382
  CDQ CDQ  6.3083
  BER BER  6.1999
  AHS AHS  5.0271
  AQE AQE  6.1009
    N ILE  1.5000
  BHQ BHQ  12.1814
   C2 QSI  1.7000
  CQX CQX  9.5004
  CEA CEA  7.2303
  DEY DEY  6.7855
  ACS ACS  11.8080
  ALK ALK  9.0960
  BBE BBE  5.4307
  CZP CZP  5.5563
  H64 XK2  1.0000
    N HSE  1.5000
  BGN BGN  11.3832
  BQH BQH  8.7160
  AKQ AKQ  5.0405
  AAX AAX  8.6549
  DHG DHG  6.3574
    O HSC  1.4000
  DJZ DJZ  6.0600
  CUA CUA  5.8852
  CRY CRY  8.7975
  BNS BNS  10.0492
  CKK CKK  24.0120
  BJG BJG  12.4869
  SPH NBN  1.5000
  COS COS  5.4104
  BZZ BZZ  5.2304
   HA HIS  0.0000
  DKZ DKZ  5.0737
  ACE ACE  9.6818
  BZA BZA  8.0664
  CNE CNE  5.1135
  HD1 AS1  1.0000
  CIS CIS  5.0400
  BZS BZS  7.7264
  DGQ DGQ  5.0762
   HD ASP  1.0000
  CSW CSW  5.6699
  BRH BRH  7.2097
  CGA CGA  8.7835
  BWO BWO  10.6880
  CLU CLU  5.3087
  CHR CHR  6.7507
  CLT CLT  19.4444
  DEV DEV  6.4943
  ATW ATW  5.0680
  APG APG  5.6579
  BIY BIY  7.8471
  AER AER  5.2465
  CLX CLX  9.1896
  DAC DAC  6.3032
  AHW AHW  8.2419
  BZV BZV  8.8635
  HB2 GLN  0.0000
  HE2 GL2  1.0000
  DJM DJM  6.3769
  BME BME  6.6724
   HN GLY  1.0000
   HN LYS  1.0000
  BEI BEI  5.6994
  CSK CSK  9.7089
  BKJ BKJ  7.8757
  ALS ALS  5.8823
  BCD BCD  6.3276
  CES CES  5.0555
  CDO CDO  5.9338
  CHL CHL  5.6942
  BWM BWM  9.1079
  NE1 TRP  1.5000
  COL COL  7.0007
  CUR CUR  6.4419
    H HSE  1.0000
  BTV BTV  5.0728
   CB PHE  2.0000
  BVE BVE  9.4781
  DBV DBV  6.6915
  DDX DDX  6.1401
  ATT ATT  7.6286
  BQE BQE  7.5071
  AJD AJD  8.9168
  COZ COZ  5.3736
  CNN CNN  5.4708
  BIF BIF  6.6970
  DHO DHO  5.8191
  CPA CPA  11.2407
  CIP CIP  9.2342
  AOF AOF  5.2636
  ADS ADS  5.4760
  DGC DGC  6.6737
   H1 HOH  1.0000
  DAW DAW  6.1646
  BHR BHR  11.9202
  DMD DMD  5.9595
  CGF CGF  5.0601
  CSJ CSJ  9.1304
  CLS CLS  8.2544
  HA1 GLY  0.0000
  CLK CLK  6.8007
  CRS CRS  6.7655
  AAS AAS  15.6392
   HA LEU  0.0000
  BQX BQX  9.7925
  HZ2 LYS  1.0000
    C ALA  1.7000
   O3 SEP  1.4000
  BYL BYL  5.2504
   CB SER  2.0000
  DMH DMH  6.2702
  CZO CZO  5.2722
  COI COI  9.7146
   HN SER  1.0000
  AND AND  5.9499
  DEE DEE  6.3361
  CLM CLM  15.1987
  AHN AHN  10.3198
   HE GL2  1.0000
  BDK BDK  6.0475
  OE1 GL1  1.4000
  HB2 QSI  0.0000
  ADT ADT  11.7180
  CUU CUU  7.5272
  CGB CGB  5.2676
  ACM ACM  7.8516
  HB2 HIS  0.0000
 HD21 ASN  1.0000
    O HOH  1.4000
  HD2 PHE  1.0000
  BKM BKM  10.5197
   HA ASN  0.0000
  ASM ASM  5.2054
  DIN DIN  6.1460
   HG LEU  0.0000
  CEZ CEZ  5.8003
  HB2 ASN  0.0000
  DHY DHY  5.6264
  BBS BBS  8.6281
  CML CML  6.1658
  AZP AZP  6.1877
  HE3 MET  0.0000
  BWZ BWZ  5.0541
  CGU CGU  6.2245
  BVJ BVJ  5.5347
   CA GL1  2.0000
  BEK BEK  5.3795
  DBF DBF  6.8962
  CWA CWA  7.1181
  CUP CUP  8.7691
  CTO CTO  7.7739
  BPE BPE  5.2601
  ANU ANU  6.3202
  AME AME  8.2557
 HG23 THR  0.0000
  DCZ DCZ  7.0054
  CTM CTM  5.1002
  ADF ADF  20.7860
  BBG BBG  6.0025
   HA GL1  0.0000
  CJY CJY  5.9035
  BJO BJO  6.6846
  CYA CYA  6.4427
  CLD CLD  23.8376
  AJP AJP  11.8375
  CTR CTR  7.2775
  COX COX  9.7152
   HA PRO  0.0000
  BQB BQB  7.3551
  BDZ BDZ  5.4827
  CJR CJR  11.6735
  DFW DFW  5.1246
  DGA DGA  5.9024
  BOY BOY  6.8600
  AJF AJF  5.8684
  ND1 HSD  1.5000
  BTZ BTZ  6.8744
  BTB BTB  5.5912
  CYE CYE  5.4386
  ABK ABK  5.9221
  BSP BSP  6.1245
  CMD CMD  8.4909
  AKL AKL  10.2469
 HG23 ILE  0.0000
  AHF AHF  5.6065
  DAU DAU  6.3128
  BVR BVR  6.0021
  DEN DEN  5.0544
  AAP AAP  12.7794
  BKY BKY  9.6048
  BWA BWA  8.1036
    H GLU  1.0000
  CHH CHH  7.2455
  BTT BTT  6.1618
  ABV ABV  7.4614
  ND2 ASN  1.5000
  BVN BVN  6.5623
  BMH BMH  8.4042
  BGO BGO  9.6972
   CG TRP  1.7000
  CD2 TRP  1.7000
  DCM DCM  6.0878
  AUM AUM  7.3174
  H14 TSA  1.0000
    O ILE  1.4000
  AWW AWW  5.2568
  BMX BMX  6.6549
  AXX AXX  5.2400
   CB AS2  2.0000
  DKH DKH  5.5474
  NE2 HSC  1.5000
  BOZ BOZ  7.1368
  ANA ANA  7.7598
  CPF CPF  5.9309
  AWH AWH  6.2263
  AIV AIV  8.3810
  CFK CFK  7.3234
  O24 TSA  1.4000
  DHZ DHZ  7.5232
  AHC AHC  5.3791
    H HYD  1.0000
  CAR CAR  5.4319
  ARN ARN  7.8102
  DLS DLS  5.8597
    O ALA  1.4000
  ANM ANM  10.9782
  HB2 TYR  0.0000
  DKB DKB  5.5615
   CA ASN  2.0000
  CIA CIA  6.3889
  BEM BEM  6.1437
  CPX CPX  5.9908
  DAX DAX  7.0768
   CA LYS  2.0000
  CWS CWS  5.8254
  BOA BOA  5.9408
  BYF BYF  5.2349
  BIW BIW  5.8899
  HG1 GL2  0.0000
  DJC DJC  7.7174
  CZR CZR  5.3293
  AFC AFC  8.8891
  BXU BXU  6.5646
   CG GL1  2.0000
  CVR CVR  5.2749
  AZS AZS  9.5141
  BBV BBV  5.3455
  BES BES  5.9707
  BDP BDP  5.7043
  CVX CVX  5.0692
  CTF CTF  5.6582
  CPM CPM  7.7706
  CDK CDK  7.0567
  ANR ANR  7.3341
  H74 XK2  1.0000
  AWJ AWJ  5.8325
  CIY CIY  18.5930
  HB2 GL1  0.0000
  CQU CQU  5.2621
  CJT CJT  9.4035
  BXG BXG  9.3550
  BOF BOF  5.2809
  BDJ BDJ  7.3252
 HG11 VAL  0.0000
  BFN BFN  10.3156
  BML BML  9.2732
  CHM CHM  6.1386
  CBJ CBJ  7.0875
  ARA ARA  9.8531
  AJC AJC  6.0651
  DAE DAE  6.1406
  AQN AQN  6.8287
  HB1 HYD  0.0000
  BZX BZX  5.4284
  CG1 VAL  2.0000
  CZW CZW  6.0462
  AJY AJY  6.1345
  CIN CIN  5.6436
  C63 XK2  1.7000
  DCT DCT  6.2045
  CPV CPV  12.5755
  BKE BKE  7.5618
    N TYR  1.5000
  DEJ DEJ  5.6678
  ABS ABS  6.7898
  CCO CCO  5.3306
  CIO CIO  5.3957
  BKG BKG  11.8591
    C TYR  1.7000
  BMC BMC  9.8242
  CAQ CAQ  5.9567
  BDN BDN  5.1348
  BQQ BQQ  5.0620
  AHJ AHJ  6.2948
  CLN CLN  12.7393
  ACP ACP  5.3109
  CMC CMC  5.7247
  BVT BVT  6.1265
  CTN CTN  5.8918
  DHS DHS  7.5421
  CNJ CNJ  5.8116
  AXL AXL  7.6946
  AEH AEH  8.7194
  ACB ACB  7.8603
  BEL BEL  5.1264
  DHB DHB  5.4532
  BRX BRX  11.0288
  C73 XK2  1.7000
   NZ LYS  2.0000
    N HYD  1.5000
  HG2 GL1  0.0000
 HE22 QSI  1.0000
  CTL CTL  10.1921
  C76 XK2  1.7000
  DLH DLH  7.1739
  AJK AJK  6.2398
  CBP CBP  5.8140
  ATM ATM  6.6365
  ASO ASO  5.5992
  SPH SPH  1.5000
  AJN AJN  6.1600
  AYC AYC  7.6473
  H67 XK2  1.0000
  AAZ AAZ  9.6295
  HE1 GLU  1.0000
  HB2 MET  0.0000
    H SER  1.0000
  CZC CZC  5.4637
  ABA ABA  7.7967
  ATK ATK  10.3886
  DJK DJK  6.4328
  HB1 HSC  0.0000
  CPP CPP  5.0035
  BGL BGL  12.3886
  CKD CKD  9.8148
  BJN BJN  13.6943
  AAT AAT  10.4818
  HZ2 TRP  1.0000
  H21 XK2  1.0000
  C71 XK2  1.7000
  DCD DCD  5.5600
  CHI CHI  6.2478
  BSZ BSZ  10.3919
   C3 TSA  2.0000
  DEP DEP  7.9860
  HT1 QSI  1.0000
  ATY ATY  5.7513
  BSS BSS  5.9303
  DFP DFP  5.8369
  ACK ACK  5.2190
  BQL BQL  5.0566
  DKE DKE  5.9343
  BRV BRV  6.7114
  BZT BZT  5.2258
  OE2 GL2  1.4000
  ADK ADK  6.6177
  BJY BJY  5.1590
    P SEP  1.9000
  CVC CVC  6.8740
  HO4 XK2  1.0000
  AVN AVN  8.5267
  DHR DHR  5.0439
    O SEP  1.4000
  ANQ ANQ  9.3294
  CPO CPO  6.2474
  CAZ CAZ  6.7248
  DDS DDS  6.7877
  ASZ ASZ  6.8089
  CER CER  5.5564
  AQM AQM  5.5870
  CFX CFX  5.0049
  CNG CNG  6.9149
  CFV CFV  5.7856
  AGW AGW  5.4164
  CVH CVH  7.3747
  ART ART  6.3373
  DLJ DLJ  7.9108
  ACH ACH  7.7354
  DET DET  9.7858
  CEE CEE  5.6152
  AGO AGO  13.5073
  AWY AWY  5.2503
  AUO AUO  7.4141
  AOG AOG  9.8075
   OG SER  1.4000
  C77 XK2  1.7000
   HN HIS  1.0000
  HE2 HSC  1.0000
  CDA CDA  5.1359
  BKZ BKZ  10.2764
  CPB CPB  7.0684
   CG AS2  1.7000
  CWV CWV  5.3047
    S QSI  1.8500
  AIG AIG  6.0109
  CFY CFY  5.1140
  CSE CSE  12.7003
  BTI BTI  10.2664
  CTZ CTZ  6.5242
  ATZ ATZ  5.2847
  DKI DKI  7.2780
  CZJ CZJ  9.6993
  AUI AUI  5.4497
  BCO BCO  5.5473
  CIZ CIZ  15.0188
  CXJ CXJ  5.4403
  BUA BUA  6.3195
  CE3 TRP  1.7000
  BKD BKD  12.0462
  HD2 HSD  1.0000
   HA QSI  0.0000
    O HIS  1.4000
    N LEU  1.5000
  BPS BPS  5.6622
    C HSE  1.7000
  HZ3 LYS  1.0000
    H VAL  1.0000
    N GL2  1.5000
  HE2 LYS  0.0000
  CKH CKH  7.5337
  AEB AEB  10.8402
  BFM BFM  14.3679
  DFL DFL  5.0541
  C64 XK2  1.7000
  HB1 SER  0.0000
  CWT CWT  7.8143
  CDH CDH  6.2564
  DGV DGV  6.9860
  CYW CYW  5.7477
  HE1 MET  0.0000
  AGR AGR  6.1631
  CQM CQM  5.8867
  DLI DLI  5.2845
  ANG ANG  8.0719
  BCB BCB  5.3446
  AYG AYG  5.2013
  AOU AOU  5.1413
  ADN ADN  6.0906
  H1' QSI  0.0000
  AWT AWT  9.6241
  BSL BSL  7.5097
  AAM AAM  5.9657
  ABC ABC  21.9520
  DDR DDR  6.0664
   O1 TSA  1.4000
  CRU CRU  8.7226
  BTH BTH  5.8660
  C65 XK2  1.7000
  DGI DGI  5.9143
  DFI DFI  7.0916
  DFG DFG  6.3625
  BDV BDV  5.0663
  CUY CUY  8.6396
  ABQ ABQ  7.2892
  AOX AOX  5.8170
  AQY AQY  7.4400
  AFX AFX  7.1637
  APB APB  7.3574
  DIA DIA  5.0582
  AFG AFG  11.3234
   HN LEU  1.0000
  CVZ CVZ  8.2316
  BRD BRD  10.2600
  BOK BOK  6.3779
  AMQ AMQ  7.4047
  BAE BAE  5.4100
  AQH AQH  5.5540
  CCY CCY  9.4736
  AHL AHL  5.3994
  BLJ BLJ  9.6662
  AHH AHH  5.9270
   CG HSC  1.7000
  CVB CVB  6.2615
  BFC BFC  18.6361
 HD11 LEU  0.0000
  ARG ARG  5.1357
  CCP CCP  6.0370
    H GLY  1.0000
  AJT AJT  9.2569
  DCR DCR  5.1187
  APO APO  5.7631
  CAW CAW  5.1307
   CB VAL  2.0000
  CNP CNP  6.8662
  ALT ALT  9.3532
  AJI AJI  5.8739
  DCI DCI  5.8908
  C22 TSA  1.7000
  COJ COJ  11.2892
  CDB CDB  5.1228
  AVX AVX  5.0327
  BTY BTY  6.0937
  CFF CFF  6.8139
  BVB BVB  9.7735
    C QSI  1.7000
  DHU DHU  7.3710
   HA ALA  0.0000
  AVQ AVQ  6.6109
  CLJ CLJ  8.1764
  BNZ BNZ  6.2042
  CDE CDE  5.3178
  CSN CSN  6.8138
  BSF BSF  5.4210
  AUL AUL  6.7681
  AHU AHU  7.1168
  NH2 ARG  1.5000
  CWG CWG  5.1534
  AKT AKT  6.1324
  HE1 PHE  1.0000
  BEH BEH  5.0805
  CFQ CFQ  5.8807
  AKX AKX  7.6452
   CA SEP  2.0000
  CGT CGT  6.0659
  ACA ACA  9.4780
  ADE ADE  5.4883
    H TYR  1.0000
  AYS AYS  8.9920
  BEB BEB  5.3415
  AXO AXO  6.7314
  CGH CGH  5.1097
  BMF BMF  5.0889
    H GL1  1.0000
  OG1 THR  1.4000
    C HIS  1.7000
    N PRO  1.5000
  AII AII  6.8266
  BRI BRI  5.1056
  DIS DIS  7.6032
  BBK BBK  7.9510
  AFM AFM  5.7805
    O MET  1.4000
  COM COM  6.4432
  CJH CJH  7.2148
  BQW BQW  5.4160
  BAY BAY  5.5404
   NE ARG  1.5000
  CCR CCR  6.1693
    H HSD  1.0000
  AJM AJM  5.8556
  CNU CNU  10.9501
  DEX DEX  7.3073
  CAJ CAJ  6.4396
  BBI BBI  5.4858
  CQZ CQZ  8.9804
  CIQ CIQ  5.6430
  ALJ ALJ  5.9370
  BJW BJW  5.6540
  AVE AVE  7.9859
  CNF CNF  7.1408
  BJQ BJQ  8.4828
   HA GLN  0.0000
  DCO DCO  7.0807
  HB2 ASP  0.0000
  DHE DHE  5.7238
  HD1 PRO  0.0000
  AGK AGK  6.6900
   HN AS1  1.0000
  HE2 HIS  1.0000
 HG21 THR  0.0000
  DJY DJY  5.8505
  DJN DJN  5.8214
  BSV BSV  8.3139
  BAT BAT  5.4149
  CAD CAD  6.4265
  AVS AVS  9.9575
  AKP AKP  9.5585
  CIV CIV  5.3482
  APP APP  5.7356
  BUB BUB  6.2019
  DEH DEH  7.0605
  AGM AGM  5.0073
  AUQ AUQ  8.8282
  CMG CMG  7.7701
  COA COA  8.0487
  AJX AJX  5.2624
  AJV AJV  7.5147
  AFU AFU  7.3073
  ANV ANV  5.0123
   CZ TYR  1.7000
 HD12 LEU  0.0000
  DKG DKG  5.1753
  H33 XK2  1.0000
  C36 XK2  1.7000
   CB ALA  2.0000
  CJI CJI  12.2737
  ARB ARB  5.5500
  DLK DLK  5.0696
  BCA BCA  5.3324
  ABL ABL  11.4325
  BZG BZG  8.6385
  AUF AUF  5.9374
  CWB CWB  6.9721
  BHL BHL  11.6440
  CD2 HSD  1.7000
  BYG BYG  5.0922
  BMM BMM  5.5837
  HB1 TYR  0.0000
  CKL CKL  7.3558
   HN ILE  1.0000
  CD2 HIS  1.7000
  BIQ BIQ  7.4401
  C62 XK2  1.7000
  HG1 LYS  0.0000
  CDU CDU  5.4927
  AYM AYM  5.6577
  DJE DJE  5.6176
  HD1 TYR  1.0000
  C23 XK2  1.7000
  DCE DCE  5.1945
  CIT CIT  8.1787
  BSN BSN  5.8105
  ABX ABX  5.2500
  CIK CIK  6.1689
  CKM CKM  10.6424
  BWQ BWQ  5.2381
  CEV CEV  6.0990
  BYO BYO  5.7881
  BTS BTS  6.1136
  CNQ CNQ  7.1883
  AGA AGA  6.5831
  CLC CLC  5.9539
  CLG CLG  6.7449
  AUC AUC  6.1336
  HG1 QSI  0.0000
  CKR CKR  12.5773
  BQD BQD  9.5406
  CLY CLY  7.2735
  AZX AZX  7.8887
  ASI ASI  6.2605
  AZA AZA  5.2093
  CKE CKE  18.8715
    H ASN  1.0000
  HZ1 LYS  1.0000
  CCS CCS  6.2589
  CJB CJB  19.9326
  BXD BXD  6.8850
  BKP BKP  5.8889
  CNR CNR  6.7463
  HB1 GL2  0.0000
  CKQ CKQ  23.6360
   OH TYR  1.4000
  C34 XK2  1.7000
  DFK DFK  6.0501
    O PRO  1.4000
  BWG BWG  5.6865
  AEZ AEZ  11.2616
   H4 TSA  1.0000
  DGW DGW  5.1371
  BYT BYT  5.9816
  BQZ BQZ  8.0463
  AZE AZE  5.4657
  BHN BHN  19.1044
  CWI CWI  7.5603
   CD GL2  1.7000
  CAU CAU  6.2251
  AZN AZN  5.6469
  CYM CYM  8.9599
  AKZ AKZ  8.8012
  CUB CUB  8.5064
  CE2 PHE  1.7000
  DDK DDK  8.3825
    H THR  1.0000
    H LYS  1.0000
  DDF DDF  5.5770
  DJL DJL  5.4954
  AIJ AIJ  7.8238
  BKQ BKQ  8.3959
  BFL BFL  5.5082
  CXP CXP  6.4018
  AXU AXU  7.5554
  AUV AUV  5.7532
  BWR BWR  6.9177
    C THR  1.7000
  CXS CXS  8.4800
  AWE AWE  5.7854
  DBU DBU  8.6408
  CKC CKC  10.1457
  BGG BGG  12.5264
  CRR CRR  7.3533
  CZE CZE  7.6041
  BVM BVM  7.0194
  AKE AKE  8.0921
  BTP BTP  8.9230
  AWG AWG  7.3477
  OD1 AS1  1.4000
  DHI DHI  5.8200
  AEE AEE  5.2939
 HD23 LEU  0.0000
  CYF CYF  8.6028
  HG1 SER  1.0000
  BTE BTE  8.4646
 HH22 ARG  1.0000
  CCX CCX  5.4894
  DDW DDW  6.5147
  DCF DCF  7.3118
  DAN DAN  8.6647
  CAK CAK  6.2007
  AXV AXV  5.4706
  DFR DFR  6.9301
  DAB DAB  6.1208
  DIF DIF  6.6655
  BVS BVS  7.1791
  AGL AGL  8.1801
   CB GLU  2.0000
  BZW BZW  10.1967
  BRA BRA  5.1273
   H8 QSI  1.0000
  CJP CJP  9.1069
  BPC BPC  5.8772
  AGI AGI  5.7290
  BCU BCU  6.3328
  AMR AMR  5.5783
  HD2 PRO  0.0000
  BPO BPO  7.4814
  ARU ARU  6.3164
  BSH BSH  7.2670
  AAK AAK  8.9500
  BTW BTW  6.9585
  AQJ AQJ  7.1653
  AFO AFO  6.7531
  AUH AUH  6.0240
  ATS ATS  7.0525
  H10 QSI  1.0000
  HD2 HIS  1.0000
  DEL DEL  5.0453
  DDB DDB  5.5119
  AIE AIE  6.2904
  CZT CZT  5.3503
  DBM DBM  6.2891
  BKK BKK  5.6728
  DBN DBN  5.0102
  AYR AYR  5.1742
   CA TYR  2.0000
  BBU BBU  5.1117
  AQT AQT  5.5821
  CWC CWC  8.2482
  ATO ATO  6.4912
  CCU CCU  5.9488
  BMW BMW  10.3922
  ADH ADH  9.8941
  DCK DCK  5.0744
  GRD GRD  0.0000
  CQV CQV  7.8517
  CGK CGK  5.5857
  CYN CYN  6.0777
  HE2 GL1  1.0000
  DAD DAD  6.5618
    N CYS  1.5000
  CAC CAC  5.1084
  AMS AMS  6.8047
  CQD CQD  7.5042
  BXH BXH  6.6654
  BHX BHX  6.7346
 HD13 ILE  0.0000
  BUY BUY  7.5153
  BUU BUU  5.3544
  CQB CQB  5.2759
  DIH DIH  5.8949
  CPI CPI  6.4028
  CNZ CNZ  13.0242
  BFT BFT  7.2565
  CKV CKV  15.8919
  BUO BUO  5.0555
  BAI BAI  6.2870
  DMI DMI  7.5854
  BGH BGH  12.7800
   HN HSE  1.0000
   CB HSD  2.0000
  ASV ASV  5.9915
  BUW BUW  8.8818
  BKL BKL  11.9806
  AJE AJE  9.4782
  CUE CUE  6.1944
  BLU BLU  6.6782
   HA TYR  0.0000
    N SEP  1.5000
  AEV AEV  12.3308
  BZO BZO  5.1522
    O TRP  1.4000
  DCV DCV  5.4802
  OD2 AS2  1.4000
  BFB BFB  6.5676
  AMD AMD  9.0436
   CA HSD  2.0000
  BEF BEF  5.8172
  APK APK  6.3489
  AKM AKM  8.0596
  APU APU  5.9674
  CSY CSY  6.1818
  C10 TSA  2.0000
  SP1 SP1  1.0000
  H7A XK2  0.0000
  CNW CNW  5.9719
   H2 HOH  1.0000
  CUI CUI  9.3717
  CJC CJC  20.5394
  BNY BNY  5.8019
  ADB ADB  10.9863
  HD2 TYR  1.0000
  HE1 HSD  1.0000
  HB1 ASP  0.0000
  C79 XK2  1.7000
   CA LEU  2.0000
  BMO BMO  5.0767
  BGM BGM  9.4008
  BKB BKB  10.2003
  ADX ADX  7.8747
  DEQ DEQ  5.6648
  ASJ ASJ  5.9013
  HB2 SEP  0.0000
   HA HSD  0.0000
  ABE ABE  10.7758
  CQG CQG  11.5717
  HZ3 TRP  1.0000
  AIO AIO  7.1027
  BEQ BEQ  5.0830
  BLL BLL  8.1021
  CJZ CJZ  16.1105
  CD1 TYR  1.7000
  CFT CFT  5.8357
  BPV BPV  7.2425
  CHK CHK  5.0892
 DUM2 DUM  0.0000
  AMH AMH  5.4311
  ATP ATP  5.2003
  HG2 GLU  0.0000
  CYB CYB  5.7661
  CRE CRE  6.0786
   HD AS1  1.0000
   O5 XK2  1.4000
  CQP CQP  9.1854
  DLB DLB  5.0475
  CNT CNT  6.5234
  DDV DDV  6.2301
  BOJ BOJ  5.1048
  BIR BIR  5.6243
  CDZ CDZ  5.2612
  AEC AEC  7.0035
   HN VAL  1.0000
    N SER  1.5000
  AZV AZV  6.1008
  BPN BPN  7.8881
  CRT CRT  6.3913
  HE1 LYS  0.0000
  CTW CTW  5.5219
  OH2 OH2  1.4000
  AYN AYN  8.1398
  BCV BCV  5.4421
  AVJ AVJ  5.0725
  AIH AIH  7.4585
  BAF BAF  5.7726
  AMC AMC  9.0060
  BRM BRM  6.1875
  AVR AVR  7.4810
  CCV CCV  5.2212
  COD COD  7.1296
    O HYD  1.4000
  AEQ AEQ  5.2420
  CJE CJE  11.0183
   CA QSI  2.0000
  ARY ARY  5.2147
   H5 XK2  0.0000
   HN HSD  1.0000
  C17 TSA  2.0000
  DBZ DBZ  8.8510
  CFE CFE  5.8636
  BTJ BTJ  7.6470
  CJJ CJJ  18.8362
  AZR AZR  5.1270
    N HSC  1.5000
  BWI BWI  6.6391
  BHG BHG  13.1251
  BSM BSM  6.2697
  ANK ANK  6.8508
   CA HSC  2.0000
  BVV BVV  7.4703
  BRW BRW  7.5280
  DGJ DGJ  5.1016
  BUJ BUJ  6.1229
  H20 TSA  1.0000
  CXO CXO  7.2990
  BIP BIP  6.5302
  AJZ AJZ  6.9585
  DHA DHA  5.6666
  BKR BKR  6.6219
  BYK BYK  5.3360
  ACL ACL  12.5910
  AZT AZT  6.2434
  HG1 PRO  0.0000
  BOX BOX  5.6169
  CVF CVF  12.2555
  ALP ALP  8.2925
  AAR AAR  17.5394
  CUV CUV  8.3488
  DGR DGR  5.6153
  CIE CIE  5.5367
  DLF DLF  5.0042
  ASU ASU  6.0885
   CB HYD  2.0000
  CMO CMO  7.2385
  BWH BWH  7.0817
  CXD CXD  7.1556
  ADY ADY  6.8564
  ALR ALR  6.3328
  SPH BON  1.5000
  BKX BKX  15.0146
  DBG DBG  5.1565
  CED CED  5.0135
  BQT BQT  9.0939
  DBW DBW  7.3023
  CHF CHF  5.1809
  CIU CIU  6.1007
  C26 XK2  1.7000
  BPD BPD  8.8317
  ASA ASA  9.4713
  CPS CPS  7.4772
 HH21 ARG  1.0000
  BJK BJK  8.5287
  CUM CUM  5.0307
   N1 QSI  1.5000
  BLM BLM  12.9411
  BVI BVI  5.2203
   HE ARG  1.0000
  CEY CEY  5.1584
  CG2 ILE  2.0000
  H78 XK2  1.0000
  CDC CDC  5.4271
  CCL CCL  5.5739
  DKL DKL  5.6915
  CST CST  5.4508
  HB2 GL2  0.0000
  AGU AGU  13.8769
  BTU BTU  5.9968
  CSH CSH  9.6547
  AQS AQS  7.5946
  CTU CTU  5.1594
  BXL BXL  7.2866
  AFP AFP  13.1374
  HB1 LYS  0.0000
   HA AS2  0.0000
  BSJ BSJ  5.0870
   CA AS1  2.0000
  BPP BPP  7.8524
  CAP CAP  5.6240
  BOI BOI  6.0036
  AJJ AJJ  6.4115
   HZ PHE  1.0000
  DHQ DHQ  6.7308
 HD11 ILE  0.0000
   HA GL2  0.0000
  CZV CZV  8.9308
  ALY ALY  5.3291
  HD1 PHE  1.0000
  C27 XK2  1.7000
   CA GLU  2.0000
  AZB AZB  5.3657
  BHS BHS  15.1470
  CCH CCH  5.5268
    H PHE  1.0000
  BFW BFW  6.9956
  BEJ BEJ  5.9036
  HG2 GL2  0.0000
  HB1 HSD  0.0000
  AAH AAH  7.3903
  DCH DCH  5.0879
  AXW AXW  7.5958
  APZ APZ  5.2901
  CE1 HSC  1.7000
  AON AON  5.5297
  COV COV  5.0228
  BIK BIK  7.1326
   H2 OH2  1.0000
  DBI DBI  6.4258
  BAV BAV  5.0883
  BBA BBA  6.3751
  CDY CDY  5.0727
  HB1 ALA  0.0000
  BZR BZR  5.1653
  HB1 CYS  0.0000
  AVA AVA  5.3905
  O4' QSI  1.4000
   CE LYS  2.0000
  BNJ BNJ  8.7015
  BMA BMA  6.0744
  CUF CUF  5.2171
  CDV CDV  6.2793
  BUT BUT  6.2253
  BEP BEP  5.7431
  ALH ALH  7.4853
    C PRO  1.7000
  H62 QSI  1.0000
  BIT BIT  6.5095
  C4' QSI  2.0000
  BNG BNG  8.7231
  DJU DJU  6.4861
  DML DML  6.4403
  CWJ CWJ  6.7352
  CSF CSF  7.3031
    H AS1  1.0000
  BBD BBD  5.8791
  H4' QSI  0.0000
  CDG CDG  5.7991
  AIM AIM  7.0526
  CCC CCC  6.4776
  AZW AZW  5.2441
  CBC CBC  5.1454
  ALZ ALZ  6.5226
  DJG DJG  6.4633
  CNL CNL  9.5948
  CJK CJK  8.3643
  AQA AQA  5.1767
  HD1 HIS  1.0000
  AAC AAC  9.4308
    C HSC  1.7000
  BDH BDH  6.3606
  DMB DMB  5.9487
  CD2 TYR  1.7000
  AAN AAN  12.7955
  CMJ CMJ  18.2829
  AWI AWI  5.7573
  BRJ BRJ  11.5170
  CQR CQR  8.0169
  HD2 HSC  1.0000
  BHU BHU  12.3665
  BDF BDF  6.4556
   CA AS2  2.0000
  BFF BFF  22.3430
  CSA CSA  5.4475
  CIL CIL  5.5171
  H26 XK2  1.0000
  DDM DDM  6.2793
  CMY CMY  6.4142
  CDN CDN  5.0107
  BGB BGB  5.1383
  HE2 HSD  1.0000
  BIX BIX  6.7255
  BRG BRG  6.7618
   CE MET  2.0000
  BGS BGS  7.9697
  AIT AIT  5.7642
  ACV ACV  13.2738
  CRF CRF  5.8335
  AWR AWR  5.8191
  AIA AIA  5.5051
  AEN AEN  15.2294
    C VAL  1.7000
    C AS2  1.7000
  HD1 ARG  0.0000
  CAT CAT  5.9804
  BYX BYX  6.9493
  DBC DBC  9.2519
  CNO CNO  7.1640
  CMZ CMZ  7.5642
  CFB CFB  6.7399
  BOS BOS  8.2086
  AWO AWO  5.3244
  DFY DFY  5.2382
  CLB CLB  14.0697
  HD2 LYS  0.0000
  DFV DFV  5.6390
  BKN BKN  5.0349
   HN GL2  1.0000
  DLM DLM  5.3649
  BGE BGE  17.4254
  AQQ AQQ  5.9461
  DJA DJA  6.6379
  CEB CEB  5.9269
  ANT ANT  5.2795
   C2 TSA  2.0000
  OH2 TIP  1.4000
  DKD DKD  7.1774
  AMW AMW  6.6863
  AYD AYD  5.9824
  BCP BCP  5.0889
 H5'' QSI  0.0000
  BQJ BQJ  7.0181
 HH12 ARG  1.0000
  BPI BPI  6.5216
  DAO DAO  5.1553
   CD LYS  2.0000
   CB AS1  2.0000
  HB2 PRO  0.0000
  DJR DJR  5.3156
  HB2 HSC  0.0000
  CJM CJM  12.5132
  DJQ DJQ  5.9757
  BHK BHK  7.1963
   CA THR  2.0000
  CZM CZM  5.6133
  H7B XK2  0.0000
  AXZ AXZ  7.2452
  AUT AUT  5.6186
   CD ARG  2.0000
  HD1 TRP  1.0000
  CWZ CWZ  5.3378
   CG HSD  1.7000
  AOM AOM  6.0935
  BDR BDR  5.6412
  ADC ADC  11.2338
  CKA CKA  6.6227
  CVY CVY  5.4645
  BPH BPH  5.7785
  OD1 ASP  1.4000
  CXX CXX  7.3828
    C ASN  1.7000
  CHT CHT  6.1832
  ASP ASP  6.9300
 H61B XK2  0.0000
  DEC DEC  5.0416
  AVL AVL  6.7470
  ASW ASW  5.7218
  AMV AMV  5.9632
  CCZ CCZ  5.5059
  DLA DLA  7.0345
  BYJ BYJ  5.2535
  AAQ AAQ  17.9850
  AOS AOS  6.5246
  DKA DKA  5.2558
  CFP CFP  6.9824
  HD2 HSE  1.0000
  BGJ BGJ  6.8362
    D max  0.0000
    O AS2  1.4000
  DIK DIK  6.5845
  BKO BKO  18.5003
  BLZ BLZ  10.0993
 HG12 VAL  0.0000
  BJA BJA  10.4801
  AUP AUP  7.1269
    N THR  1.5000
  BUG BUG  6.9260
  CIJ CIJ  8.7505
  AWM AWM  6.3132
  BTX BTX  6.5059
  DJH DJH  6.0915
  AVO AVO  6.2242
   CB THR  2.0000
  CAO CAO  5.6612
  DDZ DDZ  6.1034
  BIB BIB  6.5549
  C31 XK2  2.0000
  CCE CCE  7.5533
  BIV BIV  7.6761
  SP2 SP2  1.5000
  HG1 THR  1.0000
  BWD BWD  5.2802
  CD1 ILE  2.0000
  BYR BYR  5.5666
  ARL ARL  6.7894
  AEO AEO  5.2025
  DLL DLL  5.3024
  CWF CWF  6.5178
  APH APH  5.5140
  AUA AUA  5.0511
  AFE AFE  12.3780
  AEY AEY  5.4557
  APD APD  5.2273
  BAS BAS  5.7343
    O LEU  1.4000
  DDE DDE  8.2675
  APY APY  9.7064
   CA TRP  2.0000
   H2 TIP  1.0000
  C78 XK2  1.7000
  AZZ AZZ  5.7218
  HB1 HIS  0.0000
  BBR BBR  6.4228
  CFC CFC  6.0899
  CJF CJF  14.8918
  AKC AKC  14.1638
  CPW CPW  13.2159
  H26 TSA  1.0000
  AIP AIP  6.1222
  DFE DFE  5.8284
  CAB CAB  5.7513
  CNA CNA  9.0822
   CB ASN  2.0000
  CQQ CQQ  5.2909
  CGX CGX  5.2818
  CTB CTB  5.9674
  AKI AKI  6.4339
  HD1 ASP  1.0000
  H16 TSA  1.0000
    N ASN  1.5000
  DGG DGG  5.6228
  AWQ AWQ  5.4696
  BZD BZD  7.3173
   CA ILE  2.0000
  CKN CKN  10.3786
  DDN DDN  6.1980
  AZF AZF  6.4664
  BKS BKS  5.2600
  CAE CAE  6.1725
  AMA AMA  6.9355
  CSQ CSQ  5.2208
  AKG AKG  5.7293
   OD HYD  1.4000
  ABW ABW  24.0043
  C61 XK2  2.0000
   HG SER  1.0000
  CRB CRB  5.9857
  BYY BYY  5.6080
  C37 XK2  1.7000
  CXH CXH  6.0320
  BQI BQI  9.3077
    O ARG  1.4000
 HH11 ARG  1.0000
  BYN BYN  6.2984
  CGS CGS  6.0838
  DBE DBE  5.4731
  BOG BOG  5.4369
  DLG DLG  5.4304
  BFZ BFZ  14.9154
    C LEU  1.7000
  DHW DHW  6.3217
  CG1 ILE  2.0000
  HB1 GLU  0.0000
  DGH DGH  6.5721
  AXP AXP  7.8795
  ACG ACG  7.8991
    N GLY  1.5000
   CG AS1  1.7000
  DBQ DBQ  5.1849
  DBO DBO  5.9803
   OG SEP  1.4000
  BZQ BZQ  8.5070
  AOV AOV  7.8781
  AXI AXI  5.5689
   N6 QSI  1.5000
  DIU DIU  6.1866
  AAL AAL  11.6464
    O SER  1.4000
   O1 XK2  1.4000
  AKK AKK  12.3685
  CZS CZS  7.4097
  BBO BBO  5.0493
   CG ARG  2.0000
   HB THR  0.0000
    C SER  1.7000
  AVK AVK  5.6427
   HN THR  1.0000
  BAJ BAJ  5.4496
  HD2 ASP  1.0000
  BDU BDU  6.2679
  BCF BCF  5.6740
  CLP CLP  12.1893
   HA SEP  0.0000
  CLI CLI  5.4707
  BNX BNX  8.0860
  BCJ BCJ  5.8762
  BYI BYI  6.2006
  ANB ANB  6.0653
  CPY CPY  7.7612
  BBW BBW  5.8984
  CYY CYY  5.3954
  CPJ CPJ  6.1638
  AHQ AHQ  8.1232
  AOL AOL  10.4466
  DLC DLC  5.2742
  CAF CAF  5.3663
  BHJ BHJ  6.4843
  HG2 PRO  0.0000
  BAM BAM  5.7346
  HE2 HSE  1.0000
  CBT CBT  6.2384
  APW APW  7.5277
  BGC BGC  6.0264
  DLU DLU  6.0078
  DBS DBS  6.3831
  COU COU  8.1757
  BRT BRT  7.8898
  BPL BPL  10.0612
  NH1 ARG  1.5000
   HN MET  1.0000
  AKR AKR  6.4726
  DDA DDA  5.1205
  CJD CJD  13.7654
  H36 XK2  1.0000
  CPQ CPQ  6.7547
  BNT BNT  5.2758
  BNO BNO  7.2125
  ACQ ACQ  17.8601
  BOB BOB  5.6520
  AHV AHV  10.8306
  AQG AQG  5.7524
  AZG AZG  7.9009
  AYK AYK  5.3224
  BIH BIH  8.7701
  CSO CSO  10.5306
  CXA CXA  6.3574
  HB1 GL1  0.0000
  BNK BNK  5.2993
  CWW CWW  5.4304
  AWA AWA  5.1103
  AAY AAY  9.1343
  BCC BCC  6.1365
  AAD AAD  8.6251
  COO COO  9.7336
  CBL CBL  6.4512
  BAB BAB  6.4298
   HN ARG  1.0000
  CUZ CUZ  11.9054
  CTE CTE  6.0891
  BJD BJD  9.3238
  AWF AWF  6.7990
  AVD AVD  5.1913
  BVC BVC  6.1217
  DMM DMM  5.0473
  CTS CTS  7.1636
  CRD CRD  5.5609
   CA ASP  2.0000
  CBH CBH  7.4266
  CAG CAG  5.3921
   CB QSI  2.0000
  CEK CEK  6.3493
  DKU DKU  6.0644
  DAK DAK  7.4130
  CGI CGI  5.6663
  BNI BNI  13.7572
   HA PHE  0.0000
  DCY DCY  6.4221
  CGO CGO  7.0886
  BED BED  5.4286
  BAL BAL  5.9269
  DAS DAS  6.5894
  DMC DMC  5.7243
  CNM CNM  6.0503
  CTP CTP  6.7803
  HE2 GLU  1.0000
  BNQ BNQ  5.4012
  BLA BLA  7.5231
    H HIS  1.0000
  AKS AKS  6.9398
  HG1 CYS  1.0000
  AAF AAF  14.2096
  BQS BQS  6.6050
  CVW CVW  7.3616
  CME CME  6.1810
  AVC AVC  5.9369
  APJ APJ  6.3479
  DCG DCG  5.3583
  HB1 MET  0.0000
  CXF CXF  7.2996
  BYP BYP  5.9983
  AQR AQR  5.3499
  BOP BOP  8.9706
  DGM DGM  6.6397
  H73 XK2  1.0000
  BFD BFD  5.7805
  CZ3 TRP  1.7000
  BHH BHH  12.8659
  AFR AFR  5.4927
  BGU BGU  7.7722
  H5' QSI  0.0000
  BPX BPX  5.5891
  AJG AJG  6.1556
    N QSI  1.5000
  BDW BDW  8.3342
  CJU CJU  6.7244
  BLC BLC  9.0371
  CD2 PHE  1.7000
  CGY CGY  5.0654
  DMF DMF  6.7135
  H27 XK2  1.0000
  BWC BWC  5.4996
  DGD DGD  5.8929
  H29 XK2  1.0000
  AAV AAV  6.4099
  CE1 PHE  1.7000
  AGQ AGQ  5.0945
  BHZ BHZ  13.9221
  CVG CVG  6.5283
  CCF CCF  7.1849
  COR COR  6.0158
  CEW CEW  6.4128
  AHG AHG  11.9246
  DAZ DAZ  6.9017
  CNS CNS  5.3757
    C GLU  1.7000
  BUF BUF  7.3516
  BGQ BGQ  7.1873
  ND1 HIS  1.5000
  DGL DGL  6.5944
  AYF AYF  5.3301
  BVY BVY  5.6808
  CBV CBV  8.4686
  DAG DAG  5.2502
  BRY BRY  6.1231
  AZC AZC  5.4301
 HE21 QSI  1.0000
  CSD CSD  5.4331
  BWW BWW  7.0813
  BNA BNA  7.5719
  BJU BJU  6.9124
  BHV BHV  5.2404
  BYZ BYZ  8.5125
  CJX CJX  8.3830
  CII CII  6.6560
  AWS AWS  8.2129
  DAQ DAQ  5.6284
  CBR CBR  5.1672
  AAA AAA  9.9072
  DEB DEB  5.0904
  DBH DBH  8.2997
  CPD CPD  6.2300
  CRO CRO  5.8545
  CSC CSC  7.5693
  HB1 HSE  0.0000
  DHJ DHJ  6.0084
  AUY AUY  7.3477
  ASQ ASQ  5.5018
  ANC ANC  7.8092
   CD ILE  2.0000
  BVZ BVZ  5.8841
  BFA BFA  5.5664
   CB SEP  2.0000
  CQI CQI  8.0846
  APL APL  5.9704
  AHK AHK  6.1185
  BLP BLP  5.3095
  BDS BDS  6.7507
  DBT DBT  6.8940
  HO5 XK2  1.0000
  ARJ ARJ  7.5985
  CBW CBW  6.2557
  BPJ BPJ  9.2462
   HA HSC  0.0000
  CYL CYL  5.9407
  BTR BTR  5.0622
  BLT BLT  14.0652
  ASD ASD  5.2635
  HB1 PRO  0.0000
  BVH BVH  5.0883
  DDG DDG  6.1319
  HE1 HSE  1.0000
  CVE CVE  6.2179
  BMR BMR  8.0604
  BCN BCN  5.7702
  AOH AOH  9.5960
  BIC BIC  6.5959
  BTN BTN  11.8693
  DJI DJI  7.1816
 HG23 VAL  0.0000
   HA MET  0.0000
  BFK BFK  21.2284
  AEK AEK  13.1167
  BQU BQU  8.7607
  BII BII  5.2169
   HH TYR  1.0000
  CIR CIR  5.5967
  BFU BFU  20.0814
  ANP ANP  5.7115
  CYH CYH  5.4049
  BXA BXA  6.6379
  CYV CYV  5.8328
  DKC DKC  8.7566
  CJA CJA  22.5250
  O23 TSA  1.4000
  CPR CPR  6.8336
  ADZ ADZ  7.9188
  BRN BRN  7.0063
  H24 XK2  1.0000
  AFD AFD  8.3106
    C AS1  1.7000
  BOT BOT  9.9611
  H2B XK2  0.0000
   O8 TSA  1.4000
  BAW BAW  5.5980
    N VAL  1.5000
  CXL CXL  7.4784
  AYI AYI  5.0587
  ABY ABY  7.9886
 HG11 ILE  0.0000
  BAZ BAZ  5.5597
   HN ASN  1.0000
   CB ARG  2.0000
  CD1 TRP  1.7000
   C6 QSI  1.7000
  CEM CEM  7.7012
  BWP BWP  5.9924
  DIL DIL  6.2494
   O2 SEP  1.4000
  AUG AUG  5.2804
  AFW AFW  13.9223
  BBL BBL  5.4612
  NE2 QSI  1.5000
  ABB ABB  7.5791
    H ALA  1.0000
  BLB BLB  6.1937
  BJP BJP  9.7084
    O LYS  1.4000
  BMT BMT  7.1265
  DKR DKR  8.4168
  CBN CBN  5.6539
  BDM BDM  5.4416
  DEU DEU  5.8325
  BXT BXT  5.6170
  BGW BGW  7.3064
  AVI AVI  6.3395
   HA THR  0.0000
  CKW CKW  5.1013
  CAH CAH  6.1210
  BAX BAX  5.1762
  DHP DHP  5.0779
  AWP AWP  5.5439
  BOW BOW  9.9031
  CMU CMU  5.9123
  BDI BDI  6.0151
  C21 XK2  1.7000
  BSI BSI  7.1826
  ATF ATF  9.9514
  CHP CHP  5.8054
  CON CON  10.1465
  CNV CNV  6.2477
  ND1 HSC  1.5000
  CGN CGN  5.1333
  DJS DJS  6.0988
   CA GL2  2.0000
   C7 XK2  2.0000
  CLH CLH  5.5479
   H4 XK2  0.0000
  CMH CMH  11.2336
  DJV DJV  5.6729
  BRU BRU  5.0917
   C5 XK2  2.0000
    N LYS  1.5000
  BSY BSY  8.2548
  ADD ADD  5.9414
  CGV CGV  5.9149
  BTG BTG  7.0213
  BXJ BXJ  6.7392
  APA APA  7.3889
  BYH BYH  5.9926
  BDD BDD  6.0138
  AWV AWV  7.6318
   HA AS1  0.0000
  BGR BGR  10.6972
  CGL CGL  6.1567
  ARV ARV  6.8801
  AHB AHB  5.1515
  AJW AJW  9.4820
  AWU AWU  6.4152
  AJS AJS  9.0357
  BWS BWS  6.8492
  BWF BWF  6.7814
  CXK CXK  6.2583
  CXB CXB  5.3903
  CKF CKF  5.9794
  BGY BGY  14.1454
  AST AST  6.5958
  AFZ AFZ  6.5650
  ABU ABU  12.0456
  HB2 TRP  0.0000
  HD1 ILE  0.0000
  CXC CXC  8.3968
  CHD CHD  7.3601
  DFQ DFQ  5.1881
    O GL2  1.4000
  BXZ BXZ  7.6728
  BEW BEW  5.0130
  BZN BZN  8.8295
  DHN DHN  6.1887
  CMT CMT  9.4102
  BQP BQP  6.5408
    C GLY  1.7000
  APE APE  6.1439
  AIL AIL  7.9024
   HN GLN  1.0000
  AXH AXH  7.4313
  HB1 SEP  0.0000
  BUM BUM  6.5155
  BAD BAD  5.0216
  ADA ADA  5.8397
  BEA BEA  5.0593
  C35 XK2  1.7000
  AVT AVT  7.1188
  AHO AHO  9.3061
  CZY CZY  5.9896
  CUS CUS  7.0775
  HH2 TRP  1.0000
  CAY CAY  5.9798
  ASC ASC  5.3549
  AYP AYP  7.5297
  ACT ACT  5.4483
  DKW DKW  5.1652
  C74 XK2  1.7000
   CG MET  2.0000
 HG22 THR  0.0000
  AJR AJR  12.2649
  H66 XK2  1.0000
  BXM BXM  5.5805
  CYU CYU  6.6855
  CEN CEN  5.4490
  BCI BCI  5.1934
  BLY BLY  5.9546
  CDD CDD  6.8006
  CH2 TRP  1.7000
  HT3 QSI  1.0000
  ADL ADL  8.2854
  CAV CAV  5.8261
  ALW ALW  8.2935
  CXY CXY  7.1319
  CG2 VAL  2.0000
  DGE DGE  7.3097
    H GLN  1.0000
    D min  0.0000
  HE1 TYR  1.0000
    O GLN  1.4000
  BTD BTD  6.6555
  BEY BEY  5.0604
  BXN BXN  5.1329
  AYY AYY  5.2149
  AXJ AXJ  5.6850
    O TYR  1.4000
   C9 TSA  2.0000
  BEX BEX  5.1059
  BAC BAC  5.1103
  AAB AAB  19.0508
  ACZ ACZ  6.0787
   C4 XK2  2.0000
  BAG BAG  6.3480
  CCI CCI  6.2476
  BPR BPR  5.9454
  BBX BBX  5.7824
  HE2 PHE  1.0000
  HB2 LYS  0.0000
  BCQ BCQ  7.1814
  DFM DFM  5.1406
  CVU CVU  7.7840
  ABR ABR  8.2870
    C ILE  1.7000
  DAM DAM  6.8620
  BXF BXF  8.2265
  CWN CWN  5.7512
  DAR DAR  7.1836
  APF APF  6.6020
  OD2 ASP  1.4000
    H CYS  1.0000
  BKF BKF  8.9179
  OE2 GLU  1.4000
  CBA CBA  8.2632
  BET BET  5.1432
  BAU BAU  6.5557
  ALC ALC  6.9517
  CQF CQF  6.0180
  AUW AUW  5.3382
   CA HIS  2.0000
  DDL DDL  5.0005
  ALQ ALQ  6.2806
   CB ILE  2.0000
  DDI DDI  5.0310
  BPU BPU  7.1183
 DUM1 DUM  0.0000
  CZU CZU  5.0771
   CG QSI  2.0000
  HA2 GLY  0.0000
  DBP DBP  5.9790
  BRC BRC  5.9236
  DJO DJO  5.4659
  AED AED  6.4721
  BPW BPW  6.4846
  DGO DGO  5.2028
  BVA BVA  8.2977
  CSL CSL  5.1975
  BUS BUS  6.4842
  CHW CHW  8.0538
  CPT CPT  5.0686
  ADJ ADJ  10.5357
  BYV BYV  6.2498
  BTC BTC  8.9799
  BDG BDG  6.7580
  AXQ AXQ  6.2697
  BPM BPM  6.7006
  CIW CIW  6.9635
    N GLU  1.5000
  CKJ CKJ  9.8568
  BJC BJC  11.0636
  CYP CYP  5.8051
  BDT BDT  6.5268
  AWK AWK  7.0458
   C5 QSI  1.7000
  AAO AAO  20.3445
   HN PHE  1.0000
  CWX CWX  5.0992
  AHA AHA  6.8791
  DIM DIM  6.6743
  DIC DIC  6.1070
  C29 XK2  1.7000
  ARZ ARZ  7.4753
  ANJ ANJ  7.2131
  C75 XK2  1.7000
  CUL CUL  6.7734
  BJR BJR  8.1796
  AYE AYE  5.3976
  ANF ANF  5.2888
  ANS ANS  5.2703
  HD2 ARG  0.0000
  AIU AIU  12.5993
  CKG CKG  5.6709
  AVU AVU  7.7702
    N MET  1.5000
  H76 XK2  1.0000
  ABF ABF  5.9063
  CZA CZA  7.8514
  BIN BIN  8.7606
  BWN BWN  5.0463
  CYO CYO  8.8470
  BNW BNW  5.2115
  CCB CCB  6.7349
  ASR ASR  7.0065
  DFT DFT  5.6224
  CRP CRP  5.6129
  AYV AYV  7.8674
   HN GL1  1.0000
   CB LEU  2.0000
  HD1 LYS  0.0000
  ALL ALL  8.3966
  APR APR  6.0739
  BTQ BTQ  7.0087
  BTM BTM  8.2821
  BPA BPA  5.8080
  DAA DAA  5.3633
  BIZ BIZ  6.6225
  AMG AMG  5.9411
  AZD AZD  7.5698
  BGI BGI  23.6388
  CUG CUG  8.3393
  DMO DMO  5.6407
    H HSC  1.0000
  DDT DDT  7.5507
  BVD BVD  5.8118
  CWK CWK  7.2980
  CZG CZG  5.9885
  HG2 LYS  0.0000
   CB HSC  2.0000
  CAA CAA  8.1507
   HN AS2  1.0000
  DDO DDO  5.6469
  ADG ADG  10.9617
  BIO BIO  9.5968
    C ARG  1.7000
  CSS CSS  8.1838
  ALN ALN  8.8989
    O GLY  1.4000
  BWT BWT  8.5158
  CWE CWE  6.6436
  AOT AOT  6.4975
   CG ASN  1.7000
  CBK CBK  5.1671
  DFS DFS  6.0874
  CZQ CZQ  7.3934
   HA TRP  0.0000
  ABN ABN  20.2025
  AGG AGG  9.3497
  ALV ALV  8.3128
  BFO BFO  12.5744
  AUE AUE  7.8937
  ATG ATG  7.7613
  DKP DKP  6.5991
  DIP DIP  6.2601
   HN HSC  1.0000
  CFA CFA  6.4527
  BAA BAA  5.7936
  BRR BRR  7.2069
  AMO AMO  5.7585
  CYJ CYJ  5.0222
  CHY CHY  6.5674
   CA PHE  2.0000
   O1 SEP  1.4000
  CIM CIM  5.6997
  HD2 AS2  1.0000
  DFJ DFJ  5.1420
  CDS CDS  5.9337
  HG1 GLU  0.0000
  BQG BQG  8.3881
  HG1 GL1  0.0000
  CVD CVD  6.4762
  BKU BKU  9.9627
  COB COB  19.6458
  CPL CPL  7.2399
  BUL BUL  7.4098
   CB ASP  2.0000
  BFY BFY  15.3676
  C32 XK2  1.7000
  AFN AFN  6.0940
  CXW CXW  6.6849
  ANL ANL  6.1560
  BYB BYB  7.4628
  DAV DAV  6.5601
  BPB BPB  8.0089
  DHD DHD  5.0154
  AYJ AYJ  5.6176
  ASL ASL  6.4035
  DJP DJP  5.2933
  AGZ AGZ  9.4871
    O AS1  1.4000
  CEJ CEJ  5.3758
  AQD AQD  5.4144
   HD AS2  1.0000
  ATU ATU  5.3168
  AKN AKN  5.2765
  C25 XK2  1.7000
  BNC BNC  7.7215
  CAL CAL  5.5809
   N9 QSI  1.5000
  AEW AEW  5.8367
  CE1 HSD  1.7000
  BNH BNH  12.3460
  BXC BXC  5.0221
    C HYD  1.7000
  CQT CQT  7.0747
  CMA CMA  7.9421
  CBZ CBZ  6.8476
  BXR BXR  5.1567
  API API  7.0638
  CE1 HIS  1.7000
  BVU BVU  5.1913
  HB2 HYD  0.0000
  BEO BEO  5.1480
  DIX DIX  5.0616
   CA GLN  2.0000
  CSR CSR  6.7343
  BCR BCR  5.1989
  BPG BPG  5.7631
  BWV BWV  9.7771
  DDP DDP  8.9118
  BQA BQA  5.1075
  BEE BEE  6.4114
  ATA ATA  5.4061
  ATB ATB  6.0558
  CQW CQW  7.2009
  CMS CMS  8.7809
  CRG CRG  7.5213
  HB2 GLU  0.0000
  BLV BLV  13.7547
  BFG BFG  8.8228
  AOJ AOJ  5.4362
   HA ASP  0.0000
  DIB DIB  6.0203
  CYC CYC  6.0137
  CPK CPK  6.3503
  CWP CWP  5.9788
  CIG CIG  5.2993
   C8 QSI  1.7000
  ALA ALA  5.3968
  BWK BWK  5.1517
  BQY BQY  7.6908
  HB3 ALA  0.0000
   HD HYD  1.0000
  AMZ AMZ  6.4107
  C24 XK2  1.7000
  BDQ BDQ  5.5659
  DKM DKM  5.2245
  BZI BZI  7.3544
  CVM CVM  6.8806
  CHQ CHQ  5.8803
  CDP CDP  5.7970
  CZH CZH  5.0455
  ADI ADI  7.7760
   H2 QSI  1.0000
  AHR AHR  5.2386
  DGZ DGZ  7.1562
  DBB DBB  5.3616
    O GLU  1.4000
  CQH CQH  6.5146
   C2 XK2  2.0000
  ARM ARM  7.2282
   CA VAL  2.0000
  CWQ CWQ  5.8517
  BQF BQF  6.7090
  BJH BJH  6.8264
  DII DII  5.1175
  ATD ATD  8.1367
  CZZ CZZ  6.9050
  CTH CTH  8.7466
  C13 TSA  2.0000
  BQC BQC  6.2393
  CYK CYK  7.7494
  BJF BJF  19.4958
   CB GL2  2.0000
  CYQ CYQ  5.6544
  CVO CVO  6.4805
  CNY CNY  8.1461
  DIR DIR  5.0746
  CLV CLV  9.9923
  BRZ BRZ  5.1003
  AUK AUK  5.9954
  AAI AAI  15.3285
 HG22 VAL  0.0000
  CWU CWU  5.2510
  CFN CFN  5.1183
  DGY DGY  6.2737
  BNB BNB  5.2063
  DKX DKX  7.0330
    C GLN  1.7000
  BDB BDB  7.1003
  ABI ABI  21.0920
  AET AET  7.6303
  CEL CEL  5.1351
  CLW CLW  8.3153
  CWO CWO  5.6817
   CB TYR  2.0000
  BUN BUN  7.2582
  AJB AJB  9.0951
  H75 XK2  1.0000
  CPC CPC  13.8108
  BPF BPF  9.0736
  BIL BIL  13.9293
    H AS2  1.0000
  DHX DHX  5.2989
  DAL DAL  6.8203
  BYA BYA  6.8096
  BWX BWX  6.6590
  ALX ALX  5.5385
  O5' QSI  1.4000
  BBJ BBJ  5.5847
  NE2 HSE  1.5000
    N ARG  1.5000
  AIK AIK  12.1101
  DDY DDY  5.1387
  CXR CXR  6.4627
  AZO AZO  5.5177
  AAW AAW  24.0110
  DMK DMK  5.1461
  AXG AXG  5.3618
  H2A XK2  0.0000
  BMU BMU  7.4995
  HB2 HSD  0.0000
   CA GLY  2.0000
  ANN ANN  6.1088
  ALB ALB  5.4792
  CTA CTA  6.3963
  BLN BLN  6.1269
  DHK DHK  6.1695
  DFZ DFZ  5.7114
  CDX CDX  5.8916
  CXZ CXZ  5.6191
  BRK BRK  13.4638
  DBY DBY  7.1401
  BYE BYE  6.7656
  AXY AXY  5.3260
  BUE BUE  7.9172
  H61 QSI  1.0000
