# Supplementary material for: The Effect of Macromolecular Crowding on the Electrostatic Component of Barnase–Barstar Binding: A Computational, Implicit Solvent-Based Study
Source: PLoS One. 2014 Jun 10;9(6):e98618. doi: 10.1371/journal.pone.0098618 (PMC4051634; doi:10.1371/journal.pone.0098618)
Supplement: File S1 — Contains sample pdb files used in our analyses; each contains the barnase/barstar complex with a specific random placement of crowders of varying radii at 30% crowding density. Also included are files specifying, for each pdb file, the radii of each atom and model crowder. (TAR) [file pone.0098618.s005.tar › vary30percent_pdb/crowders_radii-16.siz]

aaaaaannnrrrrrrrr
  HN2      1.0000
 R185      1.8500
 HCT1      1.0000
  HN1      1.0000
  R15      1.5000
  NCT      1.5000
 OCT1      1.4000
 OCT2      1.4000
  HT1      1.0000
  HA1      0.0000
  CNT      1.7000
 HCT2      1.0000
 HT2G      0.0000
  NXT      1.5000
  OT1      1.4000
  CAY      2.0000
   OY      1.4000
  R18      1.8000
 HT2B      0.0000
  R20      2.0000
  R05      0.5000
 R195      1.9500
   CY      1.7000
 HTB3      0.0000
  HT2      1.0000
  R14      1.4000
  CTB      2.0000
  CAT      2.0000
  R19      1.9000
 HTB2      0.0000
  R00      0.0000
  R10      1.0000
   NT      1.5000
  HT3      1.0000
  R17      1.7000
 HT2A      0.0000
  HA2      0.0000
 R135      1.3500
 HT2C      0.0000
  OT2      1.4000
  ONT      1.4000
  CT2      2.0000
 HTB1      0.0000
  HNT      1.0000
  HY3      0.0000
  HY1      0.0000
  HY2      0.0000
  OXT      1.4000
   N7 QSI  1.5000
  CYZ CYZ  6.5224
  BOO BOO  8.5367
   C6 TSA  1.7000
  AFY AFY  6.0398
  CJL CJL  6.0657
  CAI CAI  5.1327
  BNV BNV  6.1006
  CFM CFM  6.4156
  BYC BYC  5.8062
  ADP ADP  5.6528
  BXK BXK  8.5179
  BQR BQR  5.1122
  BYW BYW  7.0446
   HA HYD  0.0000
    N PHE  1.5000
  DLN DLN  7.0044
  CVA CVA  10.0301
  BMB BMB  12.9566
  HB1 AS1  0.0000
  CNK CNK  6.1586
  BRS BRS  5.6707
   CD PRO  2.0000
  BRB BRB  5.6268
  BMD BMD  7.2077
  H2' QSI  1.0000
  BPY BPY  7.3310
    C PHE  1.7000
 H31B XK2  0.0000
  BND BND  18.1333
   C3 XK2  2.0000
  AVY AVY  5.1385
   HN SEP  1.0000
  CIB CIB  5.8791
  CUC CUC  6.1382
  BUR BUR  9.0425
  ASS ASS  6.1943
  CCK CCK  5.5022
  BGX BGX  6.1339
  BHT BHT  5.0230
  CBF CBF  7.1989
  C3' QSI  2.0000
  ATX ATX  7.7253
  H79 XK2  1.0000
  CQS CQS  6.3419
  AHY AHY  7.1800
  CHG CHG  5.4078
  APV APV  7.1609
  BSX BSX  5.8087
  DCL DCL  6.6591
  AEM AEM  6.9077
  CDF CDF  6.1543
  AGD AGD  6.4295
  HD1 HSD  1.0000
  AXE AXE  5.5088
  BJS BJS  6.3712
  DID DID  6.6417
  CEF CEF  7.4306
  AGN AGN  10.2310
  CYR CYR  6.4190
  AMK AMK  10.5861
  CTQ CTQ  5.6757
  BBB BBB  6.7372
  AFT AFT  12.1052
  CDJ CDJ  5.0856
  ATE ATE  5.2465
  CD2 HSE  1.7000
  BNU BNU  8.8175
  BZF BZF  6.7645
  BMN BMN  5.3131
  DDD DDD  5.2737
  CWH CWH  5.5422
  CRV CRV  6.5056
   CG ASP  1.7000
    C CYS  1.7000
  AFH AFH  6.1738
  ARD ARD  5.7020
    C TRP  1.7000
  CYT CYT  15.3717
  COE COE  8.6125
  BIG BIG  5.2028
  AFI AFI  5.4970
  ASF ASF  7.4167
  BHY BHY  5.9849
  CUK CUK  7.8939
  DJX DJX  8.5896
  CAM CAM  8.6855
  CTG CTG  8.1553
  DDU DDU  5.8623
  CYG CYG  6.4709
  HE1 GL1  1.0000
  ASX ASX  6.1261
  CKI CKI  5.0572
  HB2 AS2  0.0000
  DLE DLE  5.2593
  BTK BTK  7.8367
  CHS CHS  5.4240
  BUI BUI  5.2358
  HE2 TYR  1.0000
  DKN DKN  5.4225
  BTO BTO  5.6340
  BSK BSK  6.2739
  ARI ARI  7.5986
   HA GLU  0.0000
  BYQ BYQ  5.2062
  H22 XK2  1.0000
  HE3 TRP  1.0000
  COK COK  6.3820
  AKW AKW  9.0014
  ALU ALU  7.5232
  BXB BXB  5.2720
  OD1 AS2  1.4000
  CKY CKY  5.5215
  BIS BIS  24.4612
  CDR CDR  6.7341
  DHT DHT  5.4466
  CCD CCD  5.3283
  BWU BWU  6.9075
  CXI CXI  12.3739
  BYD BYD  5.6207
  CGG CGG  8.4272
   CB GLN  2.0000
  CE1 TYR  1.7000
  AGT AGT  5.6347
  ADW ADW  6.3357
  HG2 QSI  0.0000
  DKF DKF  5.8087
   C1 XK2  1.7000
    O ASN  1.4000
  AOB AOB  5.2696
  DGP DGP  5.9722
  CZI CZI  5.7170
  CPN CPN  5.8347
  CZN CZN  8.7790
  AEU AEU  8.1076
  C18 TSA  1.7000
  ANX ANX  6.4694
  CMF CMF  6.6447
  BRP BRP  10.1739
  BIE BIE  5.4228
   CD QSI  1.7000
  CRM CRM  10.3081
  AIS AIS  8.8331
  AWN AWN  5.1006
   H5 TSA  1.0000
  BBQ BBQ  6.6023
  BLK BLK  8.8169
  ALD ALD  5.5412
  CSM CSM  9.2671
  BZP BZP  6.9333
  DIG DIG  5.6494
  AIY AIY  6.9271
  ACD ACD  6.8657
  CLZ CLZ  18.6904
  CZL CZL  8.3375
  DIE DIE  5.3133
  BKH BKH  13.0153
  AMP AMP  8.4694
  AOY AOY  8.9185
  CXG CXG  5.3976
  COF COF  5.5555
  BFH BFH  5.0583
  DBX DBX  6.1730
  BBH BBH  5.4038
  BSE BSE  5.3542
  AKF AKF  5.0647
  CGC CGC  6.0438
   CB CYS  2.0000
  DEK DEK  5.4895
  DHC DHC  5.3199
  BHM BHM  5.7322
  APS APS  5.8402
   C4 QSI  1.7000
   CZ PHE  1.7000
  O3' QSI  1.4000
  CKS CKS  5.5369
    N HIS  1.5000
  CXT CXT  6.2278
  CFO CFO  7.5581
  CFH CFH  6.4122
  AIR AIR  9.6778
  HB2 SER  0.0000
  CRA CRA  6.3198
  O2S QSI  1.4000
  APX APX  8.3050
  BEU BEU  5.8929
  ACY ACY  9.4793
  H37 XK2  1.0000
  CKZ CKZ  17.4413
    O VAL  1.4000
  DEA DEA  5.4157
  BOE BOE  6.6654
  CWD CWD  9.4982
  CEO CEO  5.3453
  CTD CTD  6.0244
  DFN DFN  5.5702
  ACC ACC  5.5254
  HE1 HSC  1.0000
   CA ALA  2.0000
  DAP DAP  6.7217
  AQI AQI  6.4979
   H1 OH2  1.0000
  CJG CJG  6.3232
  AYX AYX  5.9680
  BJB BJB  9.3576
  CSX CSX  5.6351
   CD GLN  1.7000
  AGJ AGJ  8.3105
  CDL CDL  7.3791
  CXN CXN  6.2094
  BVO BVO  7.1819
  AEF AEF  11.9892
    H ARG  1.0000
  AXT AXT  5.1077
  AQC AQC  6.4469
    N AS2  1.5000
  BEZ BEZ  7.1409
  CRN CRN  5.3798
  BWJ BWJ  6.0641
  AES AES  5.3410
  BXV BXV  5.9551
  AEI AEI  13.2872
  APQ APQ  5.1575
  OE1 GLU  1.4000
  H34 XK2  1.0000
  DEF DEF  5.2341
  DAT DAT  5.4751
  CBI CBI  5.4051
  HE1 TRP  1.0000
  CTC CTC  7.0887
  DIO DIO  5.3236
  CXE CXE  7.1470
  CQL CQL  5.7352
  BNE BNE  11.4231
  CVL CVL  7.0861
  CLE CLE  19.3530
    N HSD  1.5000
   CB PRO  2.0000
  DGS DGS  6.1335
  CHU CHU  7.7086
  BOQ BOQ  6.7279
  HG2 ARG  0.0000
  CEI CEI  5.9221
  HB2 PHE  0.0000
  CTI CTI  6.3665
  CMQ CMQ  13.9521
  BKV BKV  9.8599
  AVF AVF  7.7935
  DES DES  9.0650
  CGQ CGQ  5.2885
  BIU BIU  16.6463
    O HSD  1.4000
  BBM BBM  5.0875
  CVQ CVQ  8.2166
  AQP AQP  5.9343
  AOD AOD  5.0771
 HG13 VAL  0.0000
    H MET  1.0000
  H12 TSA  1.0000
  BUC BUC  10.9657
  AVW AVW  5.2209
   HA LYS  0.0000
  CWY CWY  6.5240
  BDX BDX  6.1053
  ARC ARC  7.3782
  C5' QSI  2.0000
  ASG ASG  5.1306
  AMB AMB  6.8304
   CG TYR  1.7000
  C33 XK2  1.7000
   CA SER  2.0000
  BLE BLE  7.9965
  BZM BZM  7.3488
  HB1 ARG  0.0000
  AYL AYL  5.5193
  C28 XK2  1.7000
  BCS BCS  5.0196
  BNF BNF  7.6743
  BHI BHI  5.8995
  BBZ BBZ  5.4190
  BFJ BFJ  5.4880
  AZI AZI  5.4913
  AKD AKD  7.3662
  CSV CSV  8.1059
  HB1 AS2  0.0000
  CCQ CCQ  7.6720
  AUD AUD  8.6381
  BNM BNM  6.0111
  ALI ALI  5.4342
  OD1 ASN  1.4000
  C67 XK2  1.7000
  C72 XK2  1.7000
  CBE CBE  5.2159
  CLO CLO  18.4452
  BJT BJT  8.7064
  ABM ABM  10.4287
  CNH CNH  7.0507
  C1' QSI  2.0000
  AHX AHX  6.0554
  DMG DMG  5.2358
  ACO ACO  12.5734
   HN ALA  1.0000
  CBM CBM  5.0325
   HN HYD  1.0000
  CGZ CGZ  5.4833
  BSC BSC  6.3263
  HG1 MET  0.0000
  DFF DFF  5.3785
  BSU BSU  5.4258
  BKI BKI  5.9549
  BCZ BCZ  5.4406
  AGV AGV  6.6865
  AKJ AKJ  11.3871
  CBX CBX  5.4159
 HE21 GLN  1.0000
   HG CYS  1.0000
  AUZ AUZ  5.5044
  AYT AYT  5.0952
  BQV BQV  5.1364
  AIC AIC  7.4923
   OC VDW  0.0000
  BVX BVX  8.9065
  HB1 LEU  0.0000
  DGK DGK  5.9810
  N10 QSI  1.5000
  AYZ AYZ  5.3049
  BRF BRF  5.6606
  BPT BPT  9.4424
  CHZ CHZ  6.0625
  BKC BKC  24.5187
  BJI BJI  13.5071
  BCG BCG  5.5947
  H35 XK2  1.0000
  BLX BLX  5.9208
  BYU BYU  8.0604
  CHB CHB  5.5374
  BPZ BPZ  8.4305
   HA HSE  0.0000
  BJL BJL  7.6037
  AGS AGS  6.2503
   CD GLU  1.7000
  AGF AGF  9.8980
   CB HIS  2.0000
  CND CND  11.0752
  ARS ARS  5.1126
  CTV CTV  5.1841
 H2'' QSI  0.0000
  AWX AWX  6.9718
  AJL AJL  10.1677
  OH2 HOH  1.4000
  CHV CHV  5.7694
  DLY DLY  5.7306
  DGU DGU  5.4510
  CD2 LEU  2.0000
  BGF BGF  6.6263
  BLI BLI  8.1621
  DGB DGB  5.7085
 HD22 LEU  0.0000
  DCX DCX  8.4521
  CZF CZF  5.3171
  CTY CTY  11.7720
    O THR  1.4000
  CHN CHN  5.0885
  DIW DIW  8.8483
  AKV AKV  6.0231
  AEJ AEJ  5.9790
  DMA DMA  7.1617
  ARR ARR  7.7179
  HD3 ILE  0.0000
  CDM CDM  7.5481
  ACI ACI  9.5979
  H71 XK2  1.0000
  DAI DAI  5.3492
  AMI AMI  5.2485
  CD1 PHE  1.7000
  CKB CKB  5.6794
  BLQ BLQ  8.9542
  AOP AOP  6.7086
  AWC AWC  5.9766
  DLP DLP  5.5036
  DEZ DEZ  7.6573
  DCC DCC  5.1015
  AZL AZL  6.7990
  AHP AHP  8.8448
  CSU CSU  5.7056
  AYW AYW  5.7364
   CG LYS  2.0000
  CGP CGP  7.0169
  DAH DAH  5.8241
  ANI ANI  6.9211
  BGD BGD  5.4030
  CSB CSB  7.1438
  ATL ATL  6.9615
  DDC DDC  5.2217
  CLF CLF  16.3817
  AOO AOO  5.8206
  CGR CGR  6.6482
  AXM AXM  5.2572
   CG HIS  1.7000
  CHE CHE  5.7097
  CIC CIC  6.0249
   O7 TSA  1.4000
  DEM DEM  6.4542
  BCM BCM  5.0454
 HD22 ASN  1.0000
  ATV ATV  5.6724
    C LYS  1.7000
  BGA BGA  5.3259
  CHA CHA  5.4532
  CGE CGE  8.0667
  AGC AGC  6.2633
  DMJ DMJ  5.1616
   HB ILE  0.0000
  CEU CEU  6.6933
  CUT CUT  8.4437
  BKA BKA  12.6050
  BWL BWL  5.0665
  CVT CVT  7.5415
  BCY BCY  5.7591
  AVB AVB  5.1041
 HG22 ILE  0.0000
  CWL CWL  6.2706
  CDI CDI  5.2124
  BJX BJX  7.8534
  CEQ CEQ  6.6259
  AVZ AVZ  6.3650
  BVW BVW  5.2578
  AHM AHM  6.3334
  HB2 ARG  0.0000
  BPQ BPQ  6.4502
  BWY BWY  8.9157
  BON BON  5.8816
  ABT ABT  6.3692
  C20 XK2  1.7000
  CQC CQC  10.0260
  ANY ANY  5.0881
  BKT BKT  15.5211
  AXA AXA  5.8114
  DLO DLO  6.3889
  BDA BDA  5.6276
  BCX BCX  6.0458
  BMS BMS  7.2803
  COG COG  14.1136
  BCL BCL  5.4830
  AOA AOA  6.5366
  CVS CVS  7.1010
   CZ ARG  1.7000
  AIX AIX  6.3073
  DEW DEW  7.0578
  CUD CUD  6.8832
  BOH BOH  5.2623
  ASY ASY  7.4859
  CJO CJO  5.0337
  CZB CZB  7.3177
  BHW BHW  5.1758
  DEG DEG  6.3204
  CBO CBO  5.7327
  CLA CLA  22.3170
    H ILE  1.0000
  CCJ CCJ  7.0056
  AUR AUR  5.5559
    N ALA  1.5000
  CKT CKT  23.2333
  DED DED  5.9003
  BOV BOV  5.4939
  BOM BOM  8.2452
  CJW CJW  5.5659
  BAQ BAQ  5.8679
  O15 TSA  1.4000
  NE2 HSD  1.5000
  OE2 GL1  1.4000
  CMM CMM  7.8282
   CB TRP  2.0000
  BMQ BMQ  6.4036
  AUU AUU  5.0997
  ANO ANO  5.2088
  HE1 HIS  1.0000
  AFQ AFQ  5.1321
  AMT AMT  9.0744
   CD GL1  1.7000
  CBY CBY  6.4885
  ALG ALG  11.1919
 HG21 VAL  0.0000
  AOQ AOQ  6.5286
  OE1 QSI  1.4000
  HG2 MET  0.0000
  HB2 HSE  0.0000
  BTF BTF  5.8428
  BST BST  7.0680
  AFF AFF  6.7788
   HN CYS  1.0000
    H ASP  1.0000
  AIW AIW  7.2567
  DBA DBA  8.9874
  CQA CQA  12.9435
  CHX CHX  5.0920
    O GL1  1.4000
  CEG CEG  6.2486
  CMB CMB  9.2646
  AML AML  6.0370
  AMX AMX  5.4851
  DFB DFB  5.0882
  NE2 GLN  1.5000
  BVQ BVQ  9.0268
  BMI BMI  5.1200
  BJM BJM  11.5645
  CLL CLL  7.3237
  DFX DFX  5.0925
  CFR CFR  5.6214
  ADV ADV  7.8603
  BVF BVF  6.3953
  ASN ASN  6.8203
  HD1 HSC  1.0000
    N TRP  1.5000
  ABG ABG  9.8110
  BRQ BRQ  6.7261
  CWM CWM  5.0349
  BMY BMY  7.3122
    C ASP  1.7000
  BLD BLD  8.7333
  AAJ AAJ  16.5249
  CE1 HSE  1.7000
  BUX BUX  6.4416
  BHF BHF  5.3754
   HN TRP  1.0000
  AUB AUB  5.5982
  CMW CMW  5.6345
  BBY BBY  6.4323
  AZM AZM  5.5697
  ACR ACR  6.2304
  AXR AXR  5.0657
  CMK CMK  7.2454
  BXW BXW  6.3199
  ABP ABP  16.7850
  BLF BLF  24.0127
  AIQ AIQ  6.0424
  AYA AYA  5.0521
  DKJ DKJ  5.9180
  CFL CFL  6.1552
  CQO CQO  11.2295
  DIQ DIQ  7.2214
  BXO BXO  7.8496
  CMN CMN  10.6312
  DJT DJT  6.4935
  CCA CCA  6.5947
  AJA AJA  5.5173
  DFH DFH  6.0365
  BUQ BUQ  5.7071
  HG1 ARG  0.0000
  BVP BVP  5.4518
  CEC CEC  5.4749
  DER DER  7.0377
  CIH CIH  5.5878
  HE2 MET  0.0000
  NE2 HIS  1.5000
  CJQ CJQ  5.0271
  ACN ACN  12.3689
   CG PHE  1.7000
 H31A XK2  0.0000
  BUK BUK  5.9572
  H25 TSA  1.0000
  DAY DAY  6.2789
  DBK DBK  8.7800
  BRO BRO  5.8901
  BNP BNP  6.5347
  AWL AWL  5.5259
  BZH BZH  5.4793
  CCN CCN  5.1877
  DEO DEO  5.0608
  BNR BNR  7.5392
   HE GLU  1.0000
  AXS AXS  5.6379
  AFJ AFJ  10.4802
  CIF CIF  5.0553
  CCM CCM  5.2127
  AIN AIN  6.6293
  CQJ CQJ  6.7238
  BLH BLH  6.2513
  BDE BDE  5.6809
  AEX AEX  9.6738
   CB MET  2.0000
  DKY DKY  5.1080
  ALM ALM  10.0679
   H1 TIP  1.0000
  CRJ CRJ  6.6508
  BJE BJE  8.5741
  CMV CMV  8.5822
  BXE BXE  5.6570
  BAP BAP  6.0211
  ANZ ANZ  9.4801
  AJO AJO  12.3486
  DCN DCN  5.8469
  BMJ BMJ  7.1546
  AXK AXK  5.4802
  CJN CJN  8.4470
  BXI BXI  6.3137
  BGT BGT  5.0313
 HG12 ILE  0.0000
  DJD DJD  5.6004
  AKY AKY  5.5244
  BGZ BGZ  5.1507
  AZY AZY  7.6572
  AVH AVH  6.5814
  ARQ ARQ  6.0549
  ADU ADU  5.0181
  CRC CRC  7.0346
  ARW ARW  5.7426
  AQO AQO  5.6983
  AVV AVV  5.8982
  OE1 GL2  1.4000
  BWE BWE  7.0741
  COY COY  9.6049
  AFK AFK  6.4245
  APT APT  5.2756
  CUW CUW  5.8170
  CLR CLR  10.2709
  BGK BGK  7.2467
  BDY BDY  8.3063
  AOC AOC  7.0930
   CG GL2  2.0000
   CA MET  2.0000
  CRI CRI  6.3253
  BHP BHP  6.4432
  DDH DDH  5.6078
  AQW AQW  6.8773
  H65 XK2  1.0000
  DAF DAF  5.6994
  AEL AEL  6.6912
  CUO CUO  5.9170
  CXM CXM  5.5092
  CCT CCT  5.6158
  AXF AXF  5.4621
  AGE AGE  5.6494
  CRH CRH  5.2044
  BCE BCE  6.1706
  DLR DLR  5.8590
  DDQ DDQ  7.1010
  BFX BFX  7.3729
  BHD BHD  6.5704
  CD2 HSC  1.7000
    N GL1  1.5000
   CA ARG  2.0000
  APM APM  5.3792
  BAO BAO  7.1902
  AEA AEA  7.6270
  HB1 PHE  0.0000
  C66 XK2  1.7000
  CBU CBU  5.0057
  ACW ACW  19.4545
  CEP CEP  5.2911
  BLS BLS  6.0258
  AXB AXB  8.7289
  ASE ASE  5.2533
  DIJ DIJ  5.2673
  DFC DFC  5.9532
  HG1 GLN  0.0000
  CJV CJV  5.4661
  CUJ CUJ  5.5868
  DCP DCP  5.9030
  AQK AQK  5.3254
  DIT DIT  5.8286
  ND1 HSE  1.5000
  AZQ AZQ  6.4713
  BEV BEV  6.3923
    C MET  1.7000
  AVP AVP  7.3155
  ANE ANE  9.5604
   H3 XK2  0.0000
  AOW AOW  9.0838
  CQN CQN  8.5523
  AEP AEP  12.3687
  H3' QSI  1.0000
  ATJ ATJ  6.0298
  O2' QSI  1.4000
   SD MET  1.8500
  DBJ DBJ  7.0108
  ARP ARP  6.2373
  ABH ABH  15.6994
  DJJ DJJ  7.1188
  HB1 ASN  0.0000
  CUN CUN  7.4899
  AYU AYU  5.2370
  ABO ABO  8.8398
   CA CYS  2.0000
  DGF DGF  5.4621
  BFI BFI  7.0276
  AZJ AZJ  6.7837
  BJZ BJZ  5.9579
  CIX CIX  6.6573
  BFV BFV  6.3986
  ATH ATH  6.0449
  BAH BAH  6.2306
  BFS BFS  5.0280
  AGY AGY  5.9964
  BKW BKW  5.1734
    C GL2  1.7000
  BSD BSD  6.1275
  BVK BVK  5.0355
  AMF AMF  5.2688
  AKA AKA  7.5133
    O PHE  1.4000
 H61A XK2  0.0000
  AIB AIB  7.3996
  HE1 GL2  1.0000
  BEC BEC  5.2987
  AXD AXD  5.3609
  AOZ AOZ  6.2064
  AOE AOE  7.7840
  CPZ CPZ  7.6207
  AGX AGX  12.8022
   CG HSE  1.7000
  DKK DKK  5.7823
  AKB AKB  5.7425
  CKO CKO  18.9294
   N7 XK2  1.5000
  DJW DJW  5.4170
  CMX CMX  7.5808
  CRL CRL  5.1337
  BXY BXY  5.1151
  BNL BNL  9.9072
  BAK BAK  5.3024
  ACJ ACJ  7.3923
  BEG BEG  5.1788
    H SEP  1.0000
  CFJ CFJ  5.2138
  HB2 AS1  0.0000
   SG CYS  1.8500
  HD2 ILE  0.0000
  BZL BZL  6.1227
  ARH ARH  6.9156
  CMR CMR  5.1472
    O HSE  1.4000
  CD1 LEU  2.0000
  CCW CCW  5.5087
  BSA BSA  11.8083
  CXV CXV  5.6140
  CGM CGM  5.4611
  DLW DLW  5.1885
  BRL BRL  14.7474
  BNN BNN  9.6107
  CXQ CXQ  6.1172
  BVG BVG  5.5234
  CE2 TRP  1.7000
  CRZ CRZ  9.8255
  HB1 QSI  0.0000
  BFR BFR  5.2725
  DKS DKS  7.2587
  APN APN  9.3276
  HB2 CYS  0.0000
  CDW CDW  6.3422
  AZK AZK  5.6165
  BBP BBP  6.1303
  ARX ARX  6.0157
  AOI AOI  6.5736
  BJV BJV  19.9303
  BBC BBC  5.1668
  CWR CWR  6.1224
   CG GLU  2.0000
  COH COH  6.8098
  AHZ AHZ  5.5748
  DIY DIY  5.9983
  CZD CZD  6.2990
  AKH AKH  5.6847
  ADO ADO  6.0796
  BMK BMK  6.3852
  H63 XK2  1.0000
  DHF DHF  5.3546
  ACU ACU  12.2426
  CPU CPU  5.5809
  CBS CBS  6.6976
 HE22 GLN  1.0000
  ADQ ADQ  7.4665
  ARK ARK  5.3243
   O4 XK2  1.4000
  BXQ BXQ  7.6874
  CLQ CLQ  15.9065
  CSG CSG  8.6826
  BZU BZU  5.4216
  CUQ CUQ  5.4225
  CSZ CSZ  8.5731
  DHL DHL  7.2811
  CVV CVV  9.9812
   HN TYR  1.0000
  AUN AUN  5.2806
  CYD CYD  5.1257
  CUH CUH  5.4875
  DFO DFO  5.1008
  CHC CHC  5.7381
  AMY AMY  6.9872
  BYM BYM  5.4467
  DLZ DLZ  5.3797
  DHH DHH  6.1477
  AIF AIF  6.4404
  ABZ ABZ  11.3508
  CPE CPE  14.1978
  CNX CNX  6.2723
  CHJ CHJ  5.2426
  APC APC  5.9889
  BJJ BJJ  9.7634
  BQN BQN  7.0496
  CRK CRK  7.7407
  BSO BSO  6.6573
  DCB DCB  5.4390
  BSB BSB  5.1644
    C HSD  1.7000
   HA ARG  0.0000
  AYQ AYQ  5.2722
  CYS CYS  7.7225
  AIZ AIZ  5.4065
  BBN BBN  5.1119
  DGX DGX  5.8556
  DLT DLT  5.0041
  CQK CQK  6.6610
  CRX CRX  5.8787
  AMM AMM  10.0783
  AVM AVM  5.5258
  CRW CRW  6.2699
 HD12 ILE  0.0000
  ATC ATC  6.0736
  CET CET  6.3918
  DHM DHM  5.5552
  BDL BDL  5.3234
   CB GL1  2.0000
  ATR ATR  5.2996
  C19 TSA  1.7000
  AYB AYB  6.1067
  DIZ DIZ  5.1002
  AAE AAE  7.0118
  OE1 GLN  1.4000
  AUJ AUJ  7.2456
  BUH BUH  5.0829
  AUX AUX  5.2616
  H21 TSA  1.0000
  AWD AWD  5.5571
  CYI CYI  7.6100
  CBQ CBQ  5.0098
  AKO AKO  8.2180
  BLR BLR  5.7773
  DLQ DLQ  6.0392
  BSR BSR  6.9318
  BSG BSG  6.0454
   HN ASP  1.0000
 H3'' QSI  0.0000
  DJF DJF  6.2779
  CFZ CFZ  5.6688
  BMG BMG  13.9702
  CFU CFU  5.3346
  ATI ATI  8.7438
 HG21 ILE  0.0000
   HA ILE  0.0000
   CB HSE  2.0000
  CUX CUX  8.3259
  BCW BCW  5.2542
  BHE BHE  7.8130
  BDC BDC  5.0718
  AFB AFB  8.3725
  BFQ BFQ  5.2945
  BXS BXS  6.7384
  ANW ANW  7.0539
    O CYS  1.4000
  DKT DKT  6.1057
  AQZ AQZ  7.9140
  AMU AMU  6.6596
   C6 XK2  2.0000
  BSW BSW  6.9229
  BMZ BMZ  6.7878
  BWB BWB  5.5344
 HD21 LEU  0.0000
  AHE AHE  12.7813
  ADM ADM  6.0995
    O ASP  1.4000
  AJU AJU  5.6813
  DCW DCW  9.0318
  AQU AQU  5.1450
  DHV DHV  7.0700
  CAS CAS  5.5731
  BOR BOR  11.5340
   N3 QSI  1.5000
  BHC BHC  5.0000
  CFI CFI  6.6754
  ACX ACX  12.8677
  OD2 AS1  1.4000
    H GL2  1.0000
  HB1 GLN  0.0000
  DFU DFU  5.8194
  CKX CKX  9.2694
  CFD CFD  8.2585
  CNI CNI  11.1243
  AQX AQX  5.5246
  BFP BFP  5.0173
  DKV DKV  5.1606
  CFW CFW  7.7369
    C GL1  1.7000
  COQ COQ  5.9802
  AQF AQF  5.5240
  AVG AVG  5.2436
  C2' QSI  2.0000
 HD13 LEU  0.0000
  AGP AGP  8.6487
  CHO CHO  5.4844
   HB VAL  0.0000
  CSP CSP  6.4172
  CFS CFS  5.0751
  CJS CJS  6.2107
  CAN CAN  5.4160
  AXC AXC  5.2399
   HA VAL  0.0000
  DCA DCA  5.0089
  DBD DBD  5.4651
  AHT AHT  6.6768
  BAN BAN  5.2726
  BCT BCT  5.3842
  BID BID  5.5783
  AQB AQB  10.4080
  BYS BYS  5.4269
  DJB DJB  6.7153
  CVJ CVJ  8.2478
  AOR AOR  7.4663
  CBD CBD  6.2671
  AUS AUS  6.6308
  ADR ADR  11.0692
  DKO DKO  6.1465
  AHD AHD  5.0460
  CTX CTX  6.5261
  DBR DBR  9.0469
  CKP CKP  24.8314
  ABD ABD  10.2517
  ALE ALE  6.2472
  DCS DCS  8.6283
  CZK CZK  7.5864
  AZH AZH  6.6392
  BHB BHB  7.5335
  BZE BZE  7.3089
  BIM BIM  5.6860
  AAU AAU  10.9860
  CAX CAX  5.2705
  CCG CCG  5.2162
    O QSI  1.4000
  ASK ASK  5.1944
  BOL BOL  7.1026
  BSQ BSQ  8.5521
  CVP CVP  8.9895
  BCK BCK  6.1124
  ARF ARF  7.6611
  CE2 TYR  1.7000
  BRE BRE  8.5034
  H25 XK2  1.0000
  CSI CSI  6.7757
  DIV DIV  5.0460
   CA HYD  2.0000
   NH VDW  0.0000
  C22 XK2  1.7000
  ALF ALF  8.7831
  AKU AKU  7.5112
  DDJ DDJ  8.4637
  H11 TSA  1.0000
  DBL DBL  5.6790
  DKQ DKQ  5.8569
  CVK CVK  5.9489
  BIJ BIJ  6.8277
  CPG CPG  8.9825
   HA CYS  0.0000
  BZY BZY  6.9955
  BMV BMV  6.1601
  BBT BBT  5.3574
  DAJ DAJ  7.9069
  BLG BLG  7.1787
    H TRP  1.0000
  COW COW  6.9581
  BOC BOC  5.4581
  AID AID  9.7118
  AHI AHI  10.8397
  CVI CVI  5.1645
   HN GLU  1.0000
  CRQ CRQ  7.9266
  DCQ DCQ  5.9626
  C70 XK2  1.7000
  AQL AQL  5.9034
   SG HYD  1.8500
  DLV DLV  5.0449
  CTT CTT  11.8783
  BQO BQO  8.0317
    N GLN  1.5000
   CA PRO  2.0000
  CFG CFG  5.3123
  BXX BXX  7.5711
  DEI DEI  5.1013
   H6 XK2  0.0000
  BGV BGV  5.9300
  AMN AMN  6.1622
  COT COT  7.9441
  AYO AYO  5.5130
  HB2 ALA  0.0000
  CZX CZX  7.7972
  AFL AFL  7.8555
  DCJ DCJ  5.6556
  CQE CQE  6.1964
  BUD BUD  5.5635
  AFS AFS  6.4097
  AYH AYH  9.4348
  DCU DCU  5.1989
   N2 XK2  1.5000
  TWE TWE  20.0000
   CG LEU  2.0000
  AFA AFA  5.5568
  ATN ATN  9.3874
  AQV AQV  6.8373
   CB LYS  2.0000
  CZ2 TRP  1.7000
  BOU BOU  5.9843
  DGT DGT  6.3795
  AAG AAG  19.1262
  CID CID  7.4653
  BQK BQK  7.6489
  ARO ARO  5.0939
  ANH ANH  6.1781
  CKU CKU  5.0055
  AOK AOK  5.4698
  CEH CEH  5.4564
  DME DME  6.8732
  DGN DGN  6.1885
  DLD DLD  5.2110
  BIA BIA  5.3788
  ASH ASH  6.7870
  CDT CDT  7.1726
  AMJ AMJ  5.7815
  CBB CBB  8.3975
  BUZ BUZ  6.1986
  BOD BOD  6.4085
  HD1 HSE  1.0000
  AWB AWB  5.0896
  ARE ARE  7.8203
  BMP BMP  14.2711
  CNC CNC  5.4238
  BZK BZK  5.4964
  BLO BLO  17.8815
  BAR BAR  5.6306
  AJQ AJQ  5.1993
  HB1 TRP  0.0000
  BQM BQM  10.0817
  BEN BEN  5.8904
  BGP BGP  6.7102
  DFD DFD  6.8000
  HT2 QSI  1.0000
  CEX CEX  7.0483
  CGD CGD  6.4439
  BTA BTA  9.5004
    N ASP  1.5000
  DFA DFA  7.9233
  CVN CVN  12.5331
   CG GLN  2.0000
  CPH CPH  7.4649
  ABJ ABJ  10.9125
  AGB AGB  10.9116
  CGJ CGJ  5.5505
  AFV AFV  5.7072
  CNB CNB  13.2218
  HG2 GLN  0.0000
  AWZ AWZ  6.3222
  BZC BZC  5.5463
  BFE BFE  5.4625
  CG2 THR  2.0000
  CTK CTK  7.1572
  CTJ CTJ  7.5323
  BXP BXP  6.5196
  BTL BTL  8.6830
  AJH AJH  5.6032
  BCH BCH  6.0910
  CBG CBG  6.6171
  ASB ASB  6.6125
  BLW BLW  13.3683
  COC COC  13.6311
  BUV BUV  5.8573
  BBF BBF  6.0750
  O1S QSI  1.4000
  DLX DLX  5.2154
  ACF ACF  9.3521
  BZJ BZJ  9.0974
  AZU AZU  5.4270
  COP COP  9.1308
   CG PRO  2.0000
  BHO BHO  7.2705
  CGW CGW  6.5560
  BZB BZB  6.5680
   HA SER  0.0000
  BPK BPK  11.9492
  BVL BVL  6.3435
    C SEP  1.7000
  CMI CMI  6.9082
  BUP BUP  6.0585
  ALO ALO  13.1176
    H LEU  1.0000
  CXU CXU  5.6733
  BDO BDO  5.1269
    N AS1  1.5000
  ATQ ATQ  5.6973
   CA HSE  2.0000
  AXN AXN  5.5755
  AEG AEG  12.2028
  CYX CYX  5.7385
  BHA BHA  5.2955
  HB2 LEU  0.0000
  CQY CQY  5.5012
   HE GL1  1.0000
  CMP CMP  12.6329
  AGH AGH  10.5111
  CDQ CDQ  6.6513
  BER BER  5.4752
  AHS AHS  5.3395
  AQE AQE  8.4717
    N ILE  1.5000
  BHQ BHQ  6.5786
   C2 QSI  1.7000
  CQX CQX  5.6335
  CEA CEA  5.0811
  DEY DEY  6.8818
  ACS ACS  13.0797
  ALK ALK  5.3737
  BBE BBE  5.3907
  CZP CZP  7.4586
  H64 XK2  1.0000
    N HSE  1.5000
  BGN BGN  6.0519
  BQH BQH  8.8791
  AKQ AKQ  7.2725
  AAX AAX  14.5280
  DHG DHG  5.1294
    O HSC  1.4000
  DJZ DJZ  5.1502
  CUA CUA  8.2262
  CRY CRY  7.2792
  BNS BNS  5.3117
  CKK CKK  5.3297
  BJG BJG  10.5849
  SPH NBN  1.5000
  COS COS  11.7576
  BZZ BZZ  5.1571
   HA HIS  0.0000
  DKZ DKZ  7.2825
  ACE ACE  6.5984
  BZA BZA  7.2406
  CNE CNE  6.1950
  HD1 AS1  1.0000
  CIS CIS  6.1889
  BZS BZS  5.2860
  DGQ DGQ  5.1411
   HD ASP  1.0000
  CSW CSW  6.7879
  BRH BRH  10.5105
  CGA CGA  5.4646
  BWO BWO  5.3122
  CLU CLU  24.7991
  CHR CHR  5.0468
  CLT CLT  17.0428
  DEV DEV  5.3427
  ATW ATW  6.3891
  APG APG  5.6786
  BIY BIY  10.5593
  AER AER  5.5301
  CLX CLX  8.1934
  DAC DAC  5.5372
  AHW AHW  6.6750
  BZV BZV  5.0366
  HB2 GLN  0.0000
  HE2 GL2  1.0000
  DJM DJM  7.2323
  BME BME  5.1641
   HN GLY  1.0000
   HN LYS  1.0000
  BEI BEI  7.1343
  CSK CSK  6.0057
  BKJ BKJ  21.3665
  ALS ALS  6.2737
  BCD BCD  5.2254
  CES CES  5.5079
  CDO CDO  5.2426
  CHL CHL  6.4135
  BWM BWM  9.6820
  NE1 TRP  1.5000
  COL COL  7.0772
  CUR CUR  6.6669
    H HSE  1.0000
  BTV BTV  5.9848
   CB PHE  2.0000
  BVE BVE  11.5264
  DBV DBV  7.8095
  DDX DDX  5.2580
  ATT ATT  6.3891
  BQE BQE  5.9509
  AJD AJD  7.3710
  COZ COZ  6.5772
  CNN CNN  11.2378
  BIF BIF  5.1525
  DHO DHO  6.5088
  CPA CPA  6.4345
  CIP CIP  5.1570
  AOF AOF  5.9598
  ADS ADS  7.3757
  DGC DGC  5.9001
   H1 HOH  1.0000
  DAW DAW  7.7979
  BHR BHR  5.0710
  DMD DMD  5.4629
  CGF CGF  9.9889
  CSJ CSJ  5.0724
  CLS CLS  10.7399
  HA1 GLY  0.0000
  CLK CLK  5.1816
  CRS CRS  5.9994
  AAS AAS  23.5081
   HA LEU  0.0000
  BQX BQX  5.1957
  HZ2 LYS  1.0000
    C ALA  1.7000
   O3 SEP  1.4000
  BYL BYL  11.1548
   CB SER  2.0000
  DMH DMH  5.8168
  CZO CZO  5.0803
  COI COI  10.4835
   HN SER  1.0000
  AND AND  6.2773
  DEE DEE  6.2173
  CLM CLM  23.4610
  AHN AHN  5.3473
   HE GL2  1.0000
  BDK BDK  7.5273
  OE1 GL1  1.4000
  HB2 QSI  0.0000
  ADT ADT  7.1216
  CUU CUU  5.2384
  CGB CGB  6.5877
  ACM ACM  12.6357
  HB2 HIS  0.0000
 HD21 ASN  1.0000
    O HOH  1.4000
  HD2 PHE  1.0000
  BKM BKM  10.9969
   HA ASN  0.0000
  ASM ASM  6.8168
  DIN DIN  5.0295
   HG LEU  0.0000
  CEZ CEZ  5.8912
  HB2 ASN  0.0000
  DHY DHY  6.6657
  BBS BBS  5.2116
  CML CML  12.3431
  AZP AZP  5.5705
  HE3 MET  0.0000
  BWZ BWZ  6.3385
  CGU CGU  6.8166
  BVJ BVJ  5.4234
   CA GL1  2.0000
  BEK BEK  6.7624
  DBF DBF  5.3195
  CWA CWA  6.9918
  CUP CUP  6.1037
  CTO CTO  9.7722
  BPE BPE  5.8695
  ANU ANU  5.8526
  AME AME  5.7487
 HG23 THR  0.0000
  DCZ DCZ  6.8173
  CTM CTM  5.0208
  ADF ADF  15.9391
  BBG BBG  6.2697
   HA GL1  0.0000
  CJY CJY  5.7007
  BJO BJO  16.9642
  CYA CYA  5.2766
  CLD CLD  5.2319
  AJP AJP  6.6051
  CTR CTR  5.8407
  COX COX  8.7456
   HA PRO  0.0000
  BQB BQB  7.2049
  BDZ BDZ  5.7183
  CJR CJR  5.0392
  DFW DFW  6.1267
  DGA DGA  6.5021
  BOY BOY  7.1641
  AJF AJF  5.8254
  ND1 HSD  1.5000
  BTZ BTZ  8.9558
  BTB BTB  5.1126
  CYE CYE  6.0220
  ABK ABK  15.9070
  BSP BSP  8.0671
  CMD CMD  15.4732
  AKL AKL  5.8211
 HG23 ILE  0.0000
  AHF AHF  11.9835
  DAU DAU  6.2669
  BVR BVR  5.1273
  DEN DEN  5.4474
  AAP AAP  18.9932
  BKY BKY  8.0679
  BWA BWA  6.2725
    H GLU  1.0000
  CHH CHH  5.1840
  BTT BTT  11.2326
  ABV ABV  9.0109
  ND2 ASN  1.5000
  BVN BVN  7.2012
  BMH BMH  9.2336
  BGO BGO  5.7281
   CG TRP  1.7000
  CD2 TRP  1.7000
  DCM DCM  5.5727
  AUM AUM  5.2367
  H14 TSA  1.0000
    O ILE  1.4000
  AWW AWW  6.0268
  BMX BMX  10.9736
  AXX AXX  7.4068
   CB AS2  2.0000
  DKH DKH  6.2781
  NE2 HSC  1.5000
  BOZ BOZ  13.1402
  ANA ANA  6.3697
  CPF CPF  8.0535
  AWH AWH  7.0873
  AIV AIV  8.7991
  CFK CFK  6.9036
  O24 TSA  1.4000
  DHZ DHZ  6.3063
  AHC AHC  5.6038
    H HYD  1.0000
  CAR CAR  6.9632
  ARN ARN  6.9220
  DLS DLS  5.4398
    O ALA  1.4000
  ANM ANM  5.5625
  HB2 TYR  0.0000
  DKB DKB  6.1500
   CA ASN  2.0000
  CIA CIA  7.2937
  BEM BEM  7.6893
  CPX CPX  8.4848
  DAX DAX  5.8578
   CA LYS  2.0000
  CWS CWS  6.4407
  BOA BOA  9.8271
  BYF BYF  6.3464
  BIW BIW  19.6146
  HG1 GL2  0.0000
  DJC DJC  6.9375
  CZR CZR  5.3066
  AFC AFC  11.2476
  BXU BXU  7.3299
   CG GL1  2.0000
  CVR CVR  7.0515
  AZS AZS  5.9690
  BBV BBV  5.1884
  BES BES  5.3341
  BDP BDP  6.4489
  CVX CVX  6.1380
  CTF CTF  5.1713
  CPM CPM  8.1967
  CDK CDK  6.4672
  ANR ANR  6.6690
  H74 XK2  1.0000
  AWJ AWJ  5.9061
  CIY CIY  5.4095
  HB2 GL1  0.0000
  CQU CQU  7.4500
  CJT CJT  5.1990
  BXG BXG  5.7560
  BOF BOF  8.6816
  BDJ BDJ  5.3157
 HG11 VAL  0.0000
  BFN BFN  5.5966
  BML BML  11.9147
  CHM CHM  5.6803
  CBJ CBJ  8.8093
  ARA ARA  10.9482
  AJC AJC  5.4529
  DAE DAE  7.2861
  AQN AQN  6.4274
  HB1 HYD  0.0000
  BZX BZX  5.2705
  CG1 VAL  2.0000
  CZW CZW  5.4026
  AJY AJY  6.9613
  CIN CIN  5.8330
  C63 XK2  1.7000
  DCT DCT  5.1168
  CPV CPV  11.6472
  BKE BKE  5.2067
    N TYR  1.5000
  DEJ DEJ  5.4124
  ABS ABS  8.3614
  CCO CCO  7.7163
  CIO CIO  7.1276
  BKG BKG  22.4919
    C TYR  1.7000
  BMC BMC  6.5662
  CAQ CAQ  7.4176
  BDN BDN  5.3880
  BQQ BQQ  6.7937
  AHJ AHJ  9.4585
  CLN CLN  7.0777
  ACP ACP  13.6533
  CMC CMC  13.5987
  BVT BVT  8.1604
  CTN CTN  6.2451
  DHS DHS  6.4444
  CNJ CNJ  9.2654
  AXL AXL  5.3881
  AEH AEH  8.3025
  ACB ACB  9.5661
  BEL BEL  6.0275
  DHB DHB  5.8298
  BRX BRX  6.1014
  C73 XK2  1.7000
   NZ LYS  2.0000
    N HYD  1.5000
  HG2 GL1  0.0000
 HE22 QSI  1.0000
  CTL CTL  9.1026
  C76 XK2  1.7000
  DLH DLH  5.1230
  AJK AJK  10.9009
  CBP CBP  5.7775
  ATM ATM  6.0559
  ASO ASO  8.2283
  SPH SPH  1.5000
  AJN AJN  7.4719
  AYC AYC  5.7926
  H67 XK2  1.0000
  AAZ AAZ  21.4974
  HE1 GLU  1.0000
  HB2 MET  0.0000
    H SER  1.0000
  CZC CZC  7.5253
  ABA ABA  14.0748
  ATK ATK  5.9680
  DJK DJK  5.0476
  HB1 HSC  0.0000
  CPP CPP  9.8692
  BGL BGL  5.4122
  CKD CKD  5.2723
  BJN BJN  10.4924
  AAT AAT  13.2628
  HZ2 TRP  1.0000
  H21 XK2  1.0000
  C71 XK2  1.7000
  DCD DCD  5.7159
  CHI CHI  5.3583
  BSZ BSZ  7.7172
   C3 TSA  2.0000
  DEP DEP  5.7654
  HT1 QSI  1.0000
  ATY ATY  5.0111
  BSS BSS  6.0472
  DFP DFP  6.0035
  ACK ACK  7.1947
  BQL BQL  9.2951
  DKE DKE  5.1551
  BRV BRV  5.0104
  BZT BZT  6.6856
  OE2 GL2  1.4000
  ADK ADK  12.9991
  BJY BJY  14.5557
    P SEP  1.9000
  CVC CVC  5.0485
  HO4 XK2  1.0000
  AVN AVN  5.1742
  DHR DHR  7.5440
    O SEP  1.4000
  ANQ ANQ  5.1657
  CPO CPO  6.4344
  CAZ CAZ  6.0733
  DDS DDS  6.6466
  ASZ ASZ  6.7647
  CER CER  5.2576
  AQM AQM  6.1138
  CFX CFX  5.8833
  CNG CNG  7.1213
  CFV CFV  6.6886
  AGW AGW  12.0209
  CVH CVH  7.4584
  ART ART  5.5709
  DLJ DLJ  5.2680
  ACH ACH  12.0608
  DET DET  7.1905
  CEE CEE  6.0323
  AGO AGO  11.0002
  AWY AWY  7.8990
  AUO AUO  5.1964
  AOG AOG  8.2416
   OG SER  1.4000
  C77 XK2  1.7000
   HN HIS  1.0000
  HE2 HSC  1.0000
  CDA CDA  5.3379
  BKZ BKZ  9.5649
  CPB CPB  10.3189
   CG AS2  1.7000
  CWV CWV  6.3842
    S QSI  1.8500
  AIG AIG  6.8085
  CFY CFY  5.6334
  CSE CSE  8.2517
  BTI BTI  6.1381
  CTZ CTZ  7.4306
  ATZ ATZ  7.0446
  DKI DKI  7.2395
  CZJ CZJ  7.1622
  AUI AUI  5.0858
  BCO BCO  5.2649
  CIZ CIZ  7.5798
  CXJ CXJ  6.7855
  BUA BUA  5.0598
  CE3 TRP  1.7000
  BKD BKD  15.3251
  HD2 HSD  1.0000
   HA QSI  0.0000
    O HIS  1.4000
    N LEU  1.5000
  BPS BPS  7.6020
    C HSE  1.7000
  HZ3 LYS  1.0000
    H VAL  1.0000
    N GL2  1.5000
  HE2 LYS  0.0000
  CKH CKH  5.7481
  AEB AEB  10.3111
  BFM BFM  5.3535
  DFL DFL  8.8341
  C64 XK2  1.7000
  HB1 SER  0.0000
  CWT CWT  7.3287
  CDH CDH  9.3180
  DGV DGV  5.0944
  CYW CYW  5.3113
  HE1 MET  0.0000
  AGR AGR  7.3869
  CQM CQM  14.1229
  DLI DLI  5.8320
  ANG ANG  8.6208
  BCB BCB  5.0700
  AYG AYG  5.4581
  AOU AOU  8.7331
  ADN ADN  8.1058
  H1' QSI  0.0000
  AWT AWT  5.1958
  BSL BSL  7.7573
  AAM AAM  14.4458
  ABC ABC  15.7586
  DDR DDR  6.7271
   O1 TSA  1.4000
  CRU CRU  6.5731
  BTH BTH  5.0859
  C65 XK2  1.7000
  DGI DGI  7.8735
  DFI DFI  5.7663
  DFG DFG  6.9197
  BDV BDV  6.5209
  CUY CUY  9.7336
  ABQ ABQ  8.4979
  AOX AOX  9.0007
  AQY AQY  6.9323
  AFX AFX  7.1348
  APB APB  5.0310
  DIA DIA  5.6121
  AFG AFG  8.7433
   HN LEU  1.0000
  CVZ CVZ  7.6495
  BRD BRD  6.4993
  BOK BOK  7.9556
  AMQ AMQ  11.4120
  BAE BAE  5.2319
  AQH AQH  9.2112
  CCY CCY  6.5757
  AHL AHL  5.6337
  BLJ BLJ  17.2126
  AHH AHH  6.0931
   CG HSC  1.7000
  CVB CVB  7.1679
  BFC BFC  6.0639
 HD11 LEU  0.0000
  ARG ARG  5.7772
  CCP CCP  5.9577
    H GLY  1.0000
  AJT AJT  6.2049
  DCR DCR  5.5765
  APO APO  11.1998
  CAW CAW  7.3386
   CB VAL  2.0000
  CNP CNP  8.0205
  ALT ALT  7.7108
  AJI AJI  8.7506
  DCI DCI  7.0566
  C22 TSA  1.7000
  COJ COJ  8.1918
  CDB CDB  6.1504
  AVX AVX  5.2635
  BTY BTY  6.4143
  CFF CFF  5.3445
  BVB BVB  11.8930
    C QSI  1.7000
  DHU DHU  5.8829
   HA ALA  0.0000
  AVQ AVQ  7.2666
  CLJ CLJ  8.3886
  BNZ BNZ  7.9628
  CDE CDE  6.3037
  CSN CSN  7.1802
  BSF BSF  5.4551
  AUL AUL  5.4682
  AHU AHU  6.9172
  NH2 ARG  1.5000
  CWG CWG  6.1036
  AKT AKT  11.5346
  HE1 PHE  1.0000
  BEH BEH  6.8668
  CFQ CFQ  8.4648
  AKX AKX  7.2007
   CA SEP  2.0000
  CGT CGT  5.5209
  ACA ACA  9.5137
  ADE ADE  7.2481
    H TYR  1.0000
  AYS AYS  5.0604
  BEB BEB  5.4139
  AXO AXO  7.1234
  CGH CGH  5.1322
  BMF BMF  6.2217
    H GL1  1.0000
  OG1 THR  1.4000
    C HIS  1.7000
    N PRO  1.5000
  AII AII  7.2229
  BRI BRI  5.0266
  DIS DIS  5.1636
  BBK BBK  6.6748
  AFM AFM  6.1208
    O MET  1.4000
  COM COM  12.8819
  CJH CJH  6.2986
  BQW BQW  8.1381
  BAY BAY  5.1183
   NE ARG  1.5000
  CCR CCR  7.7548
    H HSD  1.0000
  AJM AJM  7.4196
  CNU CNU  8.7347
  DEX DEX  5.2292
  CAJ CAJ  5.8600
  BBI BBI  5.5221
  CQZ CQZ  7.3044
  CIQ CIQ  7.1109
  ALJ ALJ  6.7929
  BJW BJW  16.0473
  AVE AVE  6.6971
  CNF CNF  6.0697
  BJQ BJQ  12.9955
   HA GLN  0.0000
  DCO DCO  6.3369
  HB2 ASP  0.0000
  DHE DHE  8.0307
  HD1 PRO  0.0000
  AGK AGK  8.7228
   HN AS1  1.0000
  HE2 HIS  1.0000
 HG21 THR  0.0000
  DJY DJY  5.2807
  DJN DJN  5.4315
  BSV BSV  5.3344
  BAT BAT  6.0908
  CAD CAD  5.5847
  AVS AVS  5.1787
  AKP AKP  9.4236
  CIV CIV  5.6328
  APP APP  5.9832
  BUB BUB  9.4198
  DEH DEH  5.1349
  AGM AGM  8.3940
  AUQ AUQ  5.8792
  CMG CMG  17.5028
  COA COA  8.5963
  AJX AJX  6.9218
  AJV AJV  5.9138
  AFU AFU  10.8637
  ANV ANV  5.4858
   CZ TYR  1.7000
 HD12 LEU  0.0000
  DKG DKG  6.2887
  H33 XK2  1.0000
  C36 XK2  1.7000
   CB ALA  2.0000
  CJI CJI  6.7456
  ARB ARB  5.4859
  DLK DLK  5.1794
  BCA BCA  5.8512
  ABL ABL  5.9496
  BZG BZG  8.6611
  AUF AUF  5.9971
  CWB CWB  6.9302
  BHL BHL  7.1306
  CD2 HSD  1.7000
  BYG BYG  5.0223
  BMM BMM  12.7635
  HB1 TYR  0.0000
  CKL CKL  5.0320
   HN ILE  1.0000
  CD2 HIS  1.7000
  BIQ BIQ  5.5497
  C62 XK2  1.7000
  HG1 LYS  0.0000
  CDU CDU  8.0573
  AYM AYM  7.6621
  DJE DJE  5.3353
  HD1 TYR  1.0000
  C23 XK2  1.7000
  DCE DCE  5.3383
  CIT CIT  5.9592
  BSN BSN  8.2205
  ABX ABX  5.9797
  CIK CIK  5.9808
  CKM CKM  5.1910
  BWQ BWQ  7.4047
  CEV CEV  6.8671
  BYO BYO  6.5273
  BTS BTS  10.9779
  CNQ CNQ  11.1228
  AGA AGA  10.0980
  CLC CLC  5.7758
  CLG CLG  7.7417
  AUC AUC  7.7248
  HG1 QSI  0.0000
  CKR CKR  6.4785
  BQD BQD  6.2143
  CLY CLY  21.0864
  AZX AZX  8.4693
  ASI ASI  6.0975
  AZA AZA  7.2155
  CKE CKE  5.3015
    H ASN  1.0000
  HZ1 LYS  1.0000
  CCS CCS  6.8062
  CJB CJB  7.4106
  BXD BXD  7.2930
  BKP BKP  9.0883
  CNR CNR  6.9375
  HB1 GL2  0.0000
  CKQ CKQ  20.0386
   OH TYR  1.4000
  C34 XK2  1.7000
  DFK DFK  5.6620
    O PRO  1.4000
  BWG BWG  5.0537
  AEZ AEZ  13.5049
   H4 TSA  1.0000
  DGW DGW  6.3800
  BYT BYT  6.4205
  BQZ BQZ  9.5097
  AZE AZE  7.1124
  BHN BHN  5.7730
  CWI CWI  5.3611
   CD GL2  1.7000
  CAU CAU  8.3101
  AZN AZN  5.3699
  CYM CYM  5.7698
  AKZ AKZ  6.9034
  CUB CUB  5.5927
  CE2 PHE  1.7000
  DDK DDK  5.0014
    H THR  1.0000
    H LYS  1.0000
  DDF DDF  6.0935
  DJL DJL  7.7913
  AIJ AIJ  5.5699
  BKQ BKQ  11.0830
  BFL BFL  5.0386
  CXP CXP  5.3564
  AXU AXU  7.6714
  AUV AUV  5.1612
  BWR BWR  8.2175
    C THR  1.7000
  CXS CXS  6.1063
  AWE AWE  8.4846
  DBU DBU  7.0142
  CKC CKC  6.4328
  BGG BGG  5.3179
  CRR CRR  6.5730
  CZE CZE  6.4835
  BVM BVM  6.8228
  AKE AKE  8.5554
  BTP BTP  7.4429
  AWG AWG  5.9715
  OD1 AS1  1.4000
  DHI DHI  6.1161
  AEE AEE  9.4277
 HD23 LEU  0.0000
  CYF CYF  9.4102
  HG1 SER  1.0000
  BTE BTE  5.2861
 HH22 ARG  1.0000
  CCX CCX  8.3855
  DDW DDW  8.3582
  DCF DCF  7.0989
  DAN DAN  9.6359
  CAK CAK  8.3765
  AXV AXV  7.2660
  DFR DFR  7.6548
  DAB DAB  6.4216
  DIF DIF  6.6741
  BVS BVS  5.6660
  AGL AGL  11.3335
   CB GLU  2.0000
  BZW BZW  5.1367
  BRA BRA  5.1205
   H8 QSI  1.0000
  CJP CJP  5.8607
  BPC BPC  7.2844
  AGI AGI  7.0844
  BCU BCU  5.1983
  AMR AMR  9.7537
  HD2 PRO  0.0000
  BPO BPO  5.3339
  ARU ARU  5.0449
  BSH BSH  10.4631
  AAK AAK  21.3827
  BTW BTW  8.2659
  AQJ AQJ  5.9338
  AFO AFO  7.4052
  AUH AUH  5.9029
  ATS ATS  5.2069
  H10 QSI  1.0000
  HD2 HIS  1.0000
  DEL DEL  5.9306
  DDB DDB  5.5956
  AIE AIE  11.6748
  CZT CZT  6.4631
  DBM DBM  7.6869
  BKK BKK  5.4754
  DBN DBN  6.3259
  AYR AYR  5.1990
   CA TYR  2.0000
  BBU BBU  8.3848
  AQT AQT  6.6075
  CWC CWC  7.0521
  ATO ATO  5.8581
  CCU CCU  5.4232
  BMW BMW  11.4108
  ADH ADH  7.3979
  DCK DCK  5.9806
  GRD GRD  0.0000
  CQV CQV  6.4050
  CGK CGK  7.6651
  CYN CYN  7.7263
  HE2 GL1  1.0000
  DAD DAD  6.5629
    N CYS  1.5000
  CAC CAC  6.2549
  AMS AMS  6.8150
  CQD CQD  8.6073
  BXH BXH  5.4182
  BHX BHX  7.8044
 HD13 ILE  0.0000
  BUY BUY  8.2093
  BUU BUU  6.9774
  CQB CQB  9.1141
  DIH DIH  5.5709
  CPI CPI  6.6716
  CNZ CNZ  7.6092
  BFT BFT  5.2341
  CKV CKV  19.7847
  BUO BUO  5.0648
  BAI BAI  5.1317
  DMI DMI  5.8439
  BGH BGH  6.2340
   HN HSE  1.0000
   CB HSD  2.0000
  ASV ASV  6.1009
  BUW BUW  5.7435
  BKL BKL  6.7426
  AJE AJE  5.4138
  CUE CUE  10.0464
  BLU BLU  9.2017
   HA TYR  0.0000
    N SEP  1.5000
  AEV AEV  5.0550
  BZO BZO  7.5388
    O TRP  1.4000
  DCV DCV  5.3925
  OD2 AS2  1.4000
  BFB BFB  6.0989
  AMD AMD  6.4796
   CA HSD  2.0000
  BEF BEF  6.0393
  APK APK  6.3209
  AKM AKM  7.7164
  APU APU  8.6719
  CSY CSY  8.0213
  C10 TSA  2.0000
  SP1 SP1  1.0000
  H7A XK2  0.0000
  CNW CNW  9.1496
   H2 HOH  1.0000
  CUI CUI  7.9810
  CJC CJC  5.1853
  BNY BNY  7.0401
  ADB ADB  5.1038
  HD2 TYR  1.0000
  HE1 HSD  1.0000
  HB1 ASP  0.0000
  C79 XK2  1.7000
   CA LEU  2.0000
  BMO BMO  8.1584
  BGM BGM  5.3592
  BKB BKB  8.8639
  ADX ADX  11.6535
  DEQ DEQ  5.6020
  ASJ ASJ  5.1908
  HB2 SEP  0.0000
   HA HSD  0.0000
  ABE ABE  11.5804
  CQG CQG  7.5565
  HZ3 TRP  1.0000
  AIO AIO  8.0978
  BEQ BEQ  7.7422
  BLL BLL  6.3847
  CJZ CJZ  5.2445
  CD1 TYR  1.7000
  CFT CFT  5.0892
  BPV BPV  7.7563
  CHK CHK  5.3171
 DUM2 DUM  0.0000
  AMH AMH  6.0878
  ATP ATP  5.2055
  HG2 GLU  0.0000
  CYB CYB  6.3396
  CRE CRE  7.3643
   HD AS1  1.0000
   O5 XK2  1.4000
  CQP CQP  6.3351
  DLB DLB  6.2627
  CNT CNT  16.0923
  DDV DDV  8.1763
  BOJ BOJ  6.3693
  BIR BIR  16.5966
  CDZ CDZ  7.8124
  AEC AEC  10.5256
   HN VAL  1.0000
    N SER  1.5000
  AZV AZV  5.7035
  BPN BPN  8.8163
  CRT CRT  5.6870
  HE1 LYS  0.0000
  CTW CTW  9.7764
  OH2 OH2  1.4000
  AYN AYN  5.0810
  BCV BCV  5.5346
  AVJ AVJ  8.3039
  AIH AIH  7.3095
  BAF BAF  7.1437
  AMC AMC  7.3662
  BRM BRM  5.5124
  AVR AVR  7.7560
  CCV CCV  8.4684
  COD COD  8.8642
    O HYD  1.4000
  AEQ AEQ  7.7582
  CJE CJE  5.6565
   CA QSI  2.0000
  ARY ARY  6.5928
   H5 XK2  0.0000
   HN HSD  1.0000
  C17 TSA  2.0000
  DBZ DBZ  7.7411
  CFE CFE  5.9756
  BTJ BTJ  5.4330
  CJJ CJJ  5.5536
  AZR AZR  5.9156
    N HSC  1.5000
  BWI BWI  6.8394
  BHG BHG  6.0460
  BSM BSM  5.1457
  ANK ANK  9.8333
   CA HSC  2.0000
  BVV BVV  5.3500
  BRW BRW  5.2841
  DGJ DGJ  5.2527
  BUJ BUJ  6.0775
  H20 TSA  1.0000
  CXO CXO  7.7956
  BIP BIP  5.4865
  AJZ AJZ  7.5878
  DHA DHA  6.6837
  BKR BKR  8.9341
  BYK BYK  5.3097
  ACL ACL  5.9379
  AZT AZT  8.3962
  HG1 PRO  0.0000
  BOX BOX  6.3316
  CVF CVF  11.6398
  ALP ALP  5.5847
  AAR AAR  14.5554
  CUV CUV  8.1295
  DGR DGR  5.0018
  CIE CIE  6.1571
  DLF DLF  6.4724
  ASU ASU  7.1276
   CB HYD  2.0000
  CMO CMO  10.8364
  BWH BWH  5.2649
  CXD CXD  9.6942
  ADY ADY  5.0722
  ALR ALR  10.4137
  SPH BON  1.5000
  BKX BKX  13.5869
  DBG DBG  6.0375
  CED CED  5.4209
  BQT BQT  10.1638
  DBW DBW  5.3939
  CHF CHF  6.2501
  CIU CIU  7.3493
  C26 XK2  1.7000
  BPD BPD  6.9984
  ASA ASA  7.6183
  CPS CPS  6.9948
 HH21 ARG  1.0000
  BJK BJK  24.8258
  CUM CUM  6.4593
   N1 QSI  1.5000
  BLM BLM  5.9934
  BVI BVI  8.9504
   HE ARG  1.0000
  CEY CEY  5.4592
  CG2 ILE  2.0000
  H78 XK2  1.0000
  CDC CDC  5.5649
  CCL CCL  6.4822
  DKL DKL  5.7189
  CST CST  7.0321
  HB2 GL2  0.0000
  AGU AGU  5.4223
  BTU BTU  5.5905
  CSH CSH  5.7316
  AQS AQS  6.0099
  CTU CTU  5.1279
  BXL BXL  6.4061
  AFP AFP  9.5669
  HB1 LYS  0.0000
   HA AS2  0.0000
  BSJ BSJ  6.1182
   CA AS1  2.0000
  BPP BPP  9.2034
  CAP CAP  5.3690
  BOI BOI  5.1617
  AJJ AJJ  8.6762
   HZ PHE  1.0000
  DHQ DHQ  5.0751
 HD11 ILE  0.0000
   HA GL2  0.0000
  CZV CZV  6.6354
  ALY ALY  6.0353
  HD1 PHE  1.0000
  C27 XK2  1.7000
   CA GLU  2.0000
  AZB AZB  9.5459
  BHS BHS  5.3893
  CCH CCH  6.5635
    H PHE  1.0000
  BFW BFW  5.1660
  BEJ BEJ  5.3107
  HG2 GL2  0.0000
  HB1 HSD  0.0000
  AAH AAH  10.3917
  DCH DCH  5.8856
  AXW AXW  5.1399
  APZ APZ  5.5172
  CE1 HSC  1.7000
  AON AON  6.9504
  COV COV  5.2499
  BIK BIK  7.4313
   H2 OH2  1.0000
  DBI DBI  6.1446
  BAV BAV  7.7110
  BBA BBA  5.6419
  CDY CDY  6.7037
  HB1 ALA  0.0000
  BZR BZR  5.5286
  HB1 CYS  0.0000
  AVA AVA  5.3331
  O4' QSI  1.4000
   CE LYS  2.0000
  BNJ BNJ  9.5731
  BMA BMA  8.0778
  CUF CUF  7.9141
  CDV CDV  5.6795
  BUT BUT  7.3545
  BEP BEP  8.5993
  ALH ALH  10.6492
    C PRO  1.7000
  H62 QSI  1.0000
  BIT BIT  6.3296
  C4' QSI  2.0000
  BNG BNG  11.9378
  DJU DJU  6.1258
  CWJ CWJ  7.8085
  CSF CSF  5.0906
    H AS1  1.0000
  BBD BBD  5.0891
  H4' QSI  0.0000
  CDG CDG  5.4888
  AIM AIM  5.5750
  CCC CCC  5.8498
  AZW AZW  5.0797
  CBC CBC  5.5420
  ALZ ALZ  5.7003
  DJG DJG  5.7162
  CNL CNL  8.3520
  CJK CJK  5.1170
  AQA AQA  6.0055
  HD1 HIS  1.0000
  AAC AAC  13.1416
    C HSC  1.7000
  BDH BDH  5.5790
  DMB DMB  7.8027
  CD2 TYR  1.7000
  AAN AAN  9.7105
  CMJ CMJ  9.8698
  AWI AWI  6.6133
  BRJ BRJ  5.4870
  CQR CQR  5.8617
  HD2 HSC  1.0000
  BHU BHU  5.0598
  BDF BDF  6.7913
   CA AS2  2.0000
  BFF BFF  5.9287
  CSA CSA  5.2690
  CIL CIL  6.1400
  H26 XK2  1.0000
  DDM DDM  6.4549
  CMY CMY  12.1552
  CDN CDN  7.5223
  BGB BGB  6.6914
  HE2 HSD  1.0000
  BIX BIX  5.0270
  BRG BRG  8.6871
   CE MET  2.0000
  BGS BGS  5.3285
  AIT AIT  8.0088
  ACV ACV  5.2356
  CRF CRF  7.3010
  AWR AWR  5.6008
  AIA AIA  6.1375
  AEN AEN  12.3075
    C VAL  1.7000
    C AS2  1.7000
  HD1 ARG  0.0000
  CAT CAT  9.4093
  BYX BYX  5.6549
  DBC DBC  5.2000
  CNO CNO  12.3687
  CMZ CMZ  6.0034
  CFB CFB  5.1393
  BOS BOS  5.9337
  AWO AWO  6.3722
  DFY DFY  6.6617
  CLB CLB  10.1732
  HD2 LYS  0.0000
  DFV DFV  6.0303
  BKN BKN  8.1531
   HN GL2  1.0000
  DLM DLM  6.1295
  BGE BGE  5.1166
  AQQ AQQ  5.8230
  DJA DJA  5.9412
  CEB CEB  6.0462
  ANT ANT  5.0022
   C2 TSA  2.0000
  OH2 TIP  1.4000
  DKD DKD  5.3523
  AMW AMW  7.2827
  AYD AYD  5.4804
  BCP BCP  6.5811
 H5'' QSI  0.0000
  BQJ BQJ  9.0349
 HH12 ARG  1.0000
  BPI BPI  11.9345
  DAO DAO  6.7454
   CD LYS  2.0000
   CB AS1  2.0000
  HB2 PRO  0.0000
  DJR DJR  6.7258
  HB2 HSC  0.0000
  CJM CJM  5.2395
  DJQ DJQ  5.6834
  BHK BHK  5.4003
   CA THR  2.0000
  CZM CZM  6.2558
  H7B XK2  0.0000
  AXZ AXZ  5.6364
  AUT AUT  6.2659
   CD ARG  2.0000
  HD1 TRP  1.0000
  CWZ CWZ  6.0236
   CG HSD  1.7000
  AOM AOM  5.0025
  BDR BDR  7.2142
  ADC ADC  5.6877
  CKA CKA  7.3798
  CVY CVY  6.5738
  BPH BPH  6.6448
  OD1 ASP  1.4000
  CXX CXX  7.4229
    C ASN  1.7000
  CHT CHT  7.1070
  ASP ASP  6.4899
 H61B XK2  0.0000
  DEC DEC  7.1514
  AVL AVL  5.2889
  ASW ASW  8.5784
  AMV AMV  5.2323
  CCZ CCZ  7.1290
  DLA DLA  6.2364
  BYJ BYJ  7.4222
  AAQ AAQ  6.2577
  AOS AOS  6.4461
  DKA DKA  5.2105
  CFP CFP  8.8712
  HD2 HSE  1.0000
  BGJ BGJ  5.3542
    D max  0.0000
    O AS2  1.4000
  DIK DIK  5.7830
  BKO BKO  6.5623
  BLZ BLZ  9.3315
 HG12 VAL  0.0000
  BJA BJA  23.6546
  AUP AUP  8.1823
    N THR  1.5000
  BUG BUG  9.3862
  CIJ CIJ  5.5612
  AWM AWM  7.7956
  BTX BTX  13.6096
  DJH DJH  5.0007
  AVO AVO  5.3737
   CB THR  2.0000
  CAO CAO  6.7419
  DDZ DDZ  5.4156
  BIB BIB  5.7670
  C31 XK2  2.0000
  CCE CCE  6.0728
  BIV BIV  6.3403
  SP2 SP2  1.5000
  HG1 THR  1.0000
  BWD BWD  9.2469
  CD1 ILE  2.0000
  BYR BYR  5.8253
  ARL ARL  5.8667
  AEO AEO  6.6784
  DLL DLL  5.2460
  CWF CWF  5.5137
  APH APH  8.8273
  AUA AUA  7.6873
  AFE AFE  10.0416
  AEY AEY  5.8720
  APD APD  6.3418
  BAS BAS  6.8585
    O LEU  1.4000
  DDE DDE  5.1145
  APY APY  10.2081
   CA TRP  2.0000
   H2 TIP  1.0000
  C78 XK2  1.7000
  AZZ AZZ  6.1595
  HB1 HIS  0.0000
  BBR BBR  7.6632
  CFC CFC  8.2147
  CJF CJF  5.8459
  AKC AKC  7.6436
  CPW CPW  8.2310
  H26 TSA  1.0000
  AIP AIP  9.3763
  DFE DFE  6.1731
  CAB CAB  6.3649
  CNA CNA  10.5722
   CB ASN  2.0000
  CQQ CQQ  11.1016
  CGX CGX  5.9615
  CTB CTB  5.6986
  AKI AKI  6.4057
  HD1 ASP  1.0000
  H16 TSA  1.0000
    N ASN  1.5000
  DGG DGG  6.1490
  AWQ AWQ  6.3159
  BZD BZD  6.7325
   CA ILE  2.0000
  CKN CKN  9.9217
  DDN DDN  7.5988
  AZF AZF  5.5912
  BKS BKS  8.2874
  CAE CAE  5.9296
  AMA AMA  11.5179
  CSQ CSQ  5.4232
  AKG AKG  6.9481
   OD HYD  1.4000
  ABW ABW  10.2954
  C61 XK2  2.0000
   HG SER  1.0000
  CRB CRB  13.1983
  BYY BYY  6.1189
  C37 XK2  1.7000
  CXH CXH  5.8855
  BQI BQI  5.1479
    O ARG  1.4000
 HH11 ARG  1.0000
  BYN BYN  5.7673
  CGS CGS  5.0038
  DBE DBE  6.6832
  BOG BOG  5.8612
  DLG DLG  6.0175
  BFZ BFZ  7.2795
    C LEU  1.7000
  DHW DHW  5.1229
  CG1 ILE  2.0000
  HB1 GLU  0.0000
  DGH DGH  5.8985
  AXP AXP  7.8600
  ACG ACG  11.4664
    N GLY  1.5000
   CG AS1  1.7000
  DBQ DBQ  5.6258
  DBO DBO  10.5810
   OG SEP  1.4000
  BZQ BZQ  5.4469
  AOV AOV  5.5674
  AXI AXI  7.9268
   N6 QSI  1.5000
  DIU DIU  6.2791
  AAL AAL  8.0887
    O SER  1.4000
   O1 XK2  1.4000
  AKK AKK  9.5394
  CZS CZS  8.1134
  BBO BBO  6.0736
   CG ARG  2.0000
   HB THR  0.0000
    C SER  1.7000
  AVK AVK  5.8139
   HN THR  1.0000
  BAJ BAJ  5.3037
  HD2 ASP  1.0000
  BDU BDU  5.5366
  BCF BCF  5.1416
  CLP CLP  17.9873
   HA SEP  0.0000
  CLI CLI  15.5216
  BNX BNX  6.0352
  BCJ BCJ  5.1901
  BYI BYI  6.8601
  ANB ANB  9.9048
  CPY CPY  6.0419
  BBW BBW  7.3300
  CYY CYY  5.0309
  CPJ CPJ  17.1144
  AHQ AHQ  8.0758
  AOL AOL  5.5203
  DLC DLC  5.7126
  CAF CAF  7.9764
  BHJ BHJ  5.4093
  HG2 PRO  0.0000
  BAM BAM  5.5006
  HE2 HSE  1.0000
  CBT CBT  6.2310
  APW APW  7.1112
  BGC BGC  5.0592
  DLU DLU  5.0127
  DBS DBS  5.9139
  COU COU  12.1232
  BRT BRT  8.0619
  BPL BPL  9.1161
  NH1 ARG  1.5000
   HN MET  1.0000
  AKR AKR  9.4743
  DDA DDA  6.2450
  CJD CJD  8.0917
  H36 XK2  1.0000
  CPQ CPQ  5.6430
  BNT BNT  5.2016
  BNO BNO  5.4691
  ACQ ACQ  7.7421
  BOB BOB  12.6401
  AHV AHV  7.6268
  AQG AQG  5.6492
  AZG AZG  7.7009
  AYK AYK  5.1790
  BIH BIH  6.7130
  CSO CSO  11.1124
  CXA CXA  9.1927
  HB1 GL1  0.0000
  BNK BNK  11.2558
  CWW CWW  5.8584
  AWA AWA  5.6341
  AAY AAY  5.3632
  BCC BCC  5.0298
  AAD AAD  18.4834
  COO COO  14.9418
  CBL CBL  5.7741
  BAB BAB  5.3961
   HN ARG  1.0000
  CUZ CUZ  7.0069
  CTE CTE  5.7372
  BJD BJD  13.2047
  AWF AWF  5.7596
  AVD AVD  7.4347
  BVC BVC  6.5906
  CTS CTS  5.8713
  CRD CRD  5.3421
   CA ASP  2.0000
  CBH CBH  5.7234
  CAG CAG  5.9016
   CB QSI  2.0000
  CEK CEK  5.2134
  DKU DKU  6.8133
  DAK DAK  7.3230
  CGI CGI  6.0462
  BNI BNI  8.7454
   HA PHE  0.0000
  DCY DCY  5.2009
  CGO CGO  5.8932
  BED BED  7.6734
  BAL BAL  6.1249
  DAS DAS  5.0235
  DMC DMC  5.6266
  CNM CNM  7.1517
  CTP CTP  6.7215
  HE2 GLU  1.0000
  BNQ BNQ  8.1102
  BLA BLA  10.5491
    H HIS  1.0000
  AKS AKS  6.4371
  HG1 CYS  1.0000
  AAF AAF  8.0753
  BQS BQS  5.3914
  CVW CVW  8.9699
  CME CME  9.4073
  AVC AVC  8.8955
  APJ APJ  7.0320
  DCG DCG  5.1988
  HB1 MET  0.0000
  CXF CXF  7.3755
  BYP BYP  8.1663
  AQR AQR  6.7576
  BOP BOP  7.5843
  DGM DGM  5.0476
  H73 XK2  1.0000
  BFD BFD  5.0693
  CZ3 TRP  1.7000
  BHH BHH  5.4837
  AFR AFR  8.4458
  BGU BGU  6.2777
  H5' QSI  0.0000
  BPX BPX  9.8873
  AJG AJG  5.9477
    N QSI  1.5000
  BDW BDW  6.5300
  CJU CJU  5.8494
  BLC BLC  10.8840
  CD2 PHE  1.7000
  CGY CGY  5.4750
  DMF DMF  5.9862
  H27 XK2  1.0000
  BWC BWC  6.5527
  DGD DGD  5.5160
  H29 XK2  1.0000
  AAV AAV  9.4060
  CE1 PHE  1.7000
  AGQ AGQ  6.6285
  BHZ BHZ  6.4425
  CVG CVG  6.0762
  CCF CCF  6.4333
  COR COR  8.6155
  CEW CEW  5.0446
  AHG AHG  8.0185
  DAZ DAZ  6.5741
  CNS CNS  8.7662
    C GLU  1.7000
  BUF BUF  5.3847
  BGQ BGQ  6.4954
  ND1 HIS  1.5000
  DGL DGL  5.1095
  AYF AYF  5.1278
  BVY BVY  5.7051
  CBV CBV  5.3800
  DAG DAG  5.3930
  BRY BRY  7.1488
  AZC AZC  5.0335
 HE21 QSI  1.0000
  CSD CSD  7.6596
  BWW BWW  5.0522
  BNA BNA  6.9898
  BJU BJU  5.8526
  BHV BHV  5.2823
  BYZ BYZ  6.0841
  CJX CJX  5.1479
  CII CII  5.6973
  AWS AWS  6.0230
  DAQ DAQ  6.2434
  CBR CBR  6.3246
  AAA AAA  16.7704
  DEB DEB  7.0301
  DBH DBH  5.8738
  CPD CPD  7.4592
  CRO CRO  6.5105
  CSC CSC  5.9157
  HB1 HSE  0.0000
  DHJ DHJ  6.9496
  AUY AUY  6.3767
  ASQ ASQ  7.2557
  ANC ANC  5.1250
   CD ILE  2.0000
  BVZ BVZ  5.4517
  BFA BFA  7.8010
   CB SEP  2.0000
  CQI CQI  5.4701
  APL APL  9.2378
  AHK AHK  5.4509
  BLP BLP  5.6795
  BDS BDS  5.4815
  DBT DBT  7.6416
  HO5 XK2  1.0000
  ARJ ARJ  6.6273
  CBW CBW  5.7791
  BPJ BPJ  9.7552
   HA HSC  0.0000
  CYL CYL  7.8649
  BTR BTR  5.5769
  BLT BLT  13.0678
  ASD ASD  5.6513
  HB1 PRO  0.0000
  BVH BVH  7.3318
  DDG DDG  6.7666
  HE1 HSE  1.0000
  CVE CVE  8.0936
  BMR BMR  12.2802
  BCN BCN  5.3197
  AOH AOH  7.8847
  BIC BIC  5.6695
  BTN BTN  6.5575
  DJI DJI  6.2300
 HG23 VAL  0.0000
   HA MET  0.0000
  BFK BFK  5.3882
  AEK AEK  6.6173
  BQU BQU  9.5093
  BII BII  5.1068
   HH TYR  1.0000
  CIR CIR  5.6136
  BFU BFU  5.6622
  ANP ANP  5.9922
  CYH CYH  10.4839
  BXA BXA  6.8429
  CYV CYV  6.8049
  DKC DKC  6.1540
  CJA CJA  7.6481
  O23 TSA  1.4000
  CPR CPR  11.2009
  ADZ ADZ  7.0441
  BRN BRN  6.8063
  H24 XK2  1.0000
  AFD AFD  7.0517
    C AS1  1.7000
  BOT BOT  6.4781
  H2B XK2  0.0000
   O8 TSA  1.4000
  BAW BAW  5.0721
    N VAL  1.5000
  CXL CXL  6.1661
  AYI AYI  5.9769
  ABY ABY  10.6967
 HG11 ILE  0.0000
  BAZ BAZ  6.6270
   HN ASN  1.0000
   CB ARG  2.0000
  CD1 TRP  1.7000
   C6 QSI  1.7000
  CEM CEM  7.7578
  BWP BWP  6.7675
  DIL DIL  6.6475
   O2 SEP  1.4000
  AUG AUG  5.5711
  AFW AFW  7.2180
  BBL BBL  7.4157
  NE2 QSI  1.5000
  ABB ABB  5.1881
    H ALA  1.0000
  BLB BLB  13.1114
  BJP BJP  13.8323
    O LYS  1.4000
  BMT BMT  10.8254
  DKR DKR  5.7704
  CBN CBN  6.2489
  BDM BDM  9.3141
  DEU DEU  6.1895
  BXT BXT  5.7014
  BGW BGW  5.2799
  AVI AVI  8.2158
   HA THR  0.0000
  CKW CKW  11.4338
  CAH CAH  6.0218
  BAX BAX  6.4732
  DHP DHP  6.5697
  AWP AWP  7.7305
  BOW BOW  6.4780
  CMU CMU  8.1230
  BDI BDI  6.7921
  C21 XK2  1.7000
  BSI BSI  7.5104
  ATF ATF  5.5230
  CHP CHP  5.5482
  CON CON  6.5025
  CNV CNV  12.6122
  ND1 HSC  1.5000
  CGN CGN  5.0945
  DJS DJS  5.4228
   CA GL2  2.0000
   C7 XK2  2.0000
  CLH CLH  12.3128
   H4 XK2  0.0000
  CMH CMH  8.8147
  DJV DJV  5.3188
  BRU BRU  9.6005
   C5 XK2  2.0000
    N LYS  1.5000
  BSY BSY  9.4922
  ADD ADD  9.3098
  CGV CGV  5.2574
  BTG BTG  5.7445
  BXJ BXJ  5.8794
  APA APA  7.3695
  BYH BYH  5.8447
  BDD BDD  5.6605
  AWV AWV  6.5351
   HA AS1  0.0000
  BGR BGR  6.2177
  CGL CGL  5.1857
  ARV ARV  8.5257
  AHB AHB  5.7208
  AJW AJW  6.6335
  AWU AWU  7.3930
  AJS AJS  7.9215
  BWS BWS  5.4062
  BWF BWF  6.8946
  CXK CXK  6.6982
  CXB CXB  6.3052
  CKF CKF  7.0467
  BGY BGY  5.1641
  AST AST  10.2622
  AFZ AFZ  6.8184
  ABU ABU  6.4438
  HB2 TRP  0.0000
  HD1 ILE  0.0000
  CXC CXC  7.7835
  CHD CHD  5.4670
  DFQ DFQ  6.1334
    O GL2  1.4000
  BXZ BXZ  5.0732
  BEW BEW  5.1945
  BZN BZN  6.3031
  DHN DHN  7.2358
  CMT CMT  6.2162
  BQP BQP  5.8284
    C GLY  1.7000
  APE APE  8.8632
  AIL AIL  6.5230
   HN GLN  1.0000
  AXH AXH  5.7392
  HB1 SEP  0.0000
  BUM BUM  10.4012
  BAD BAD  6.3114
  ADA ADA  9.3723
  BEA BEA  6.0109
  C35 XK2  1.7000
  AVT AVT  5.3144
  AHO AHO  7.8046
  CZY CZY  5.4815
  CUS CUS  6.7577
  HH2 TRP  1.0000
  CAY CAY  10.4556
  ASC ASC  6.3901
  AYP AYP  5.1678
  ACT ACT  17.5881
  DKW DKW  5.2605
  C74 XK2  1.7000
   CG MET  2.0000
 HG22 THR  0.0000
  AJR AJR  7.3618
  H66 XK2  1.0000
  BXM BXM  5.6741
  CYU CYU  7.4618
  CEN CEN  5.0862
  BCI BCI  6.6310
  BLY BLY  5.8843
  CDD CDD  9.2563
  CH2 TRP  1.7000
  HT3 QSI  1.0000
  ADL ADL  6.3305
  CAV CAV  6.3651
  ALW ALW  5.8976
  CXY CXY  5.1210
  CG2 VAL  2.0000
  DGE DGE  5.7234
    H GLN  1.0000
    D min  0.0000
  HE1 TYR  1.0000
    O GLN  1.4000
  BTD BTD  5.4187
  BEY BEY  5.8360
  BXN BXN  5.3167
  AYY AYY  5.8106
  AXJ AXJ  5.5234
    O TYR  1.4000
   C9 TSA  2.0000
  BEX BEX  6.8168
  BAC BAC  5.1822
  AAB AAB  7.2343
  ACZ ACZ  12.8439
   C4 XK2  2.0000
  BAG BAG  7.6764
  CCI CCI  7.1121
  BPR BPR  5.1668
  BBX BBX  6.9803
  HE2 PHE  1.0000
  HB2 LYS  0.0000
  BCQ BCQ  6.8753
  DFM DFM  7.7536
  CVU CVU  6.5725
  ABR ABR  6.6478
    C ILE  1.7000
  DAM DAM  9.2361
  BXF BXF  8.0282
  CWN CWN  10.3628
  DAR DAR  8.0248
  APF APF  6.2920
  OD2 ASP  1.4000
    H CYS  1.0000
  BKF BKF  5.9338
  OE2 GLU  1.4000
  CBA CBA  5.6581
  BET BET  7.1254
  BAU BAU  5.5697
  ALC ALC  6.4555
  CQF CQF  8.6767
  AUW AUW  5.5430
   CA HIS  2.0000
  DDL DDL  8.9605
  ALQ ALQ  9.5215
   CB ILE  2.0000
  DDI DDI  5.3230
  BPU BPU  6.4394
 DUM1 DUM  0.0000
  CZU CZU  6.1228
   CG QSI  2.0000
  HA2 GLY  0.0000
  DBP DBP  8.7550
  BRC BRC  7.0561
  DJO DJO  5.4951
  AED AED  6.0539
  BPW BPW  7.4469
  DGO DGO  6.7555
  BVA BVA  10.0795
  CSL CSL  8.1911
  BUS BUS  6.1074
  CHW CHW  5.9166
  CPT CPT  13.2553
  ADJ ADJ  7.9700
  BYV BYV  5.0502
  BTC BTC  9.3515
  BDG BDG  5.4975
  AXQ AXQ  5.7172
  BPM BPM  6.6964
  CIW CIW  5.0819
    N GLU  1.5000
  CKJ CKJ  6.1109
  BJC BJC  8.8242
  CYP CYP  6.3656
  BDT BDT  5.4770
  AWK AWK  7.1903
   C5 QSI  1.7000
  AAO AAO  10.3251
   HN PHE  1.0000
  CWX CWX  7.1378
  AHA AHA  7.9175
  DIM DIM  5.7117
  DIC DIC  7.2532
  C29 XK2  1.7000
  ARZ ARZ  8.5371
  ANJ ANJ  7.1173
  C75 XK2  1.7000
  CUL CUL  5.6245
  BJR BJR  9.1093
  AYE AYE  6.5104
  ANF ANF  5.4358
  ANS ANS  8.4846
  HD2 ARG  0.0000
  AIU AIU  9.3719
  CKG CKG  5.7765
  AVU AVU  5.3858
    N MET  1.5000
  H76 XK2  1.0000
  ABF ABF  13.1367
  CZA CZA  5.3550
  BIN BIN  5.0223
  BWN BWN  5.0479
  CYO CYO  5.2013
  BNW BNW  8.5220
  CCB CCB  5.7262
  ASR ASR  6.7041
  DFT DFT  5.4497
  CRP CRP  5.3287
  AYV AYV  5.3582
   HN GL1  1.0000
   CB LEU  2.0000
  HD1 LYS  0.0000
  ALL ALL  6.2053
  APR APR  7.8118
  BTQ BTQ  5.5903
  BTM BTM  5.0734
  BPA BPA  9.6983
  DAA DAA  8.0389
  BIZ BIZ  23.7997
  AMG AMG  6.1610
  AZD AZD  5.4796
  BGI BGI  5.2943
  CUG CUG  6.1317
    H HSC  1.0000
  DDT DDT  5.6487
  BVD BVD  5.9868
  CWK CWK  5.7739
  CZG CZG  7.2833
  HG2 LYS  0.0000
   CB HSC  2.0000
  CAA CAA  5.1482
   HN AS2  1.0000
  DDO DDO  5.9951
  ADG ADG  5.6546
  BIO BIO  5.1903
    C ARG  1.7000
  CSS CSS  5.1923
  ALN ALN  7.6066
    O GLY  1.4000
  BWT BWT  6.1436
  CWE CWE  8.3820
  AOT AOT  7.0710
   CG ASN  1.7000
  CBK CBK  7.3371
  DFS DFS  5.2219
  CZQ CZQ  5.4700
   HA TRP  0.0000
  ABN ABN  7.6646
  AGG AGG  6.0939
  ALV ALV  5.4729
  BFO BFO  7.2083
  AUE AUE  7.4945
  ATG ATG  6.0977
  DKP DKP  6.2925
  DIP DIP  5.3407
   HN HSC  1.0000
  CFA CFA  6.0197
  BAA BAA  5.0620
  BRR BRR  6.5303
  AMO AMO  5.3443
  CYJ CYJ  8.0808
  CHY CHY  5.5209
   CA PHE  2.0000
   O1 SEP  1.4000
  CIM CIM  6.0165
  HD2 AS2  1.0000
  DFJ DFJ  7.0135
  CDS CDS  6.9390
  HG1 GLU  0.0000
  BQG BQG  8.1458
  HG1 GL1  0.0000
  CVD CVD  11.2168
  BKU BKU  10.4472
  COB COB  14.5606
  CPL CPL  7.4766
  BUL BUL  13.4092
   CB ASP  2.0000
  BFY BFY  6.0283
  C32 XK2  1.7000
  AFN AFN  6.0529
  CXW CXW  7.3889
  ANL ANL  6.0267
  BYB BYB  5.3753
  DAV DAV  5.6350
  BPB BPB  7.6377
  DHD DHD  5.3391
  AYJ AYJ  6.2956
  ASL ASL  5.0202
  DJP DJP  6.3057
  AGZ AGZ  6.0994
    O AS1  1.4000
  CEJ CEJ  6.8044
  AQD AQD  5.7387
   HD AS2  1.0000
  ATU ATU  7.0058
  AKN AKN  5.8416
  C25 XK2  1.7000
  BNC BNC  8.1931
  CAL CAL  5.2731
   N9 QSI  1.5000
  AEW AEW  6.0443
  CE1 HSD  1.7000
  BNH BNH  8.4526
  BXC BXC  8.2628
    C HYD  1.7000
  CQT CQT  5.3174
  CMA CMA  16.1821
  CBZ CBZ  7.5164
  BXR BXR  7.0637
  API API  10.0447
  CE1 HIS  1.7000
  BVU BVU  7.8600
  HB2 HYD  0.0000
  BEO BEO  5.1898
  DIX DIX  5.1918
   CA GLN  2.0000
  CSR CSR  11.4982
  BCR BCR  5.4614
  BPG BPG  10.5362
  BWV BWV  6.0195
  DDP DDP  5.5901
  BQA BQA  6.1161
  BEE BEE  5.8931
  ATA ATA  5.1265
  ATB ATB  10.2775
  CQW CQW  13.8022
  CMS CMS  13.1184
  CRG CRG  6.6893
  HB2 GLU  0.0000
  BLV BLV  5.8985
  BFG BFG  9.0068
  AOJ AOJ  5.8003
   HA ASP  0.0000
  DIB DIB  5.0698
  CYC CYC  5.9065
  CPK CPK  6.0021
  CWP CWP  5.1662
  CIG CIG  5.4398
   C8 QSI  1.7000
  ALA ALA  6.4446
  BWK BWK  8.1717
  BQY BQY  5.4516
  HB3 ALA  0.0000
   HD HYD  1.0000
  AMZ AMZ  5.8897
  C24 XK2  1.7000
  BDQ BDQ  8.0011
  DKM DKM  5.3848
  BZI BZI  5.0840
  CVM CVM  5.3280
  CHQ CHQ  6.4304
  CDP CDP  6.9968
  CZH CZH  6.0769
  ADI ADI  8.6992
   H2 QSI  1.0000
  AHR AHR  8.7552
  DGZ DGZ  5.5025
  DBB DBB  8.6839
    O GLU  1.4000
  CQH CQH  6.3889
   C2 XK2  2.0000
  ARM ARM  7.2744
   CA VAL  2.0000
  CWQ CWQ  5.2336
  BQF BQF  5.7625
  BJH BJH  10.1573
  DII DII  7.5831
  ATD ATD  6.9285
  CZZ CZZ  5.9215
  CTH CTH  6.2225
  C13 TSA  2.0000
  BQC BQC  9.0594
  CYK CYK  5.0095
  BJF BJF  6.6346
   CB GL2  2.0000
  CYQ CYQ  6.4787
  CVO CVO  7.9202
  CNY CNY  9.8751
  DIR DIR  5.5196
  CLV CLV  7.6533
  BRZ BRZ  6.3237
  AUK AUK  5.8900
  AAI AAI  18.9138
 HG22 VAL  0.0000
  CWU CWU  6.8999
  CFN CFN  5.8903
  DGY DGY  6.5397
  BNB BNB  13.9110
  DKX DKX  5.6673
    C GLN  1.7000
  BDB BDB  5.7618
  ABI ABI  16.2203
  AET AET  5.8942
  CEL CEL  6.8120
  CLW CLW  14.6324
  CWO CWO  7.6432
   CB TYR  2.0000
  BUN BUN  6.9156
  AJB AJB  5.8350
  H75 XK2  1.0000
  CPC CPC  6.9176
  BPF BPF  6.5544
  BIL BIL  5.4955
    H AS2  1.0000
  DHX DHX  5.4225
  DAL DAL  5.0152
  BYA BYA  5.2783
  BWX BWX  8.1537
  ALX ALX  8.2186
  O5' QSI  1.4000
  BBJ BBJ  5.7968
  NE2 HSE  1.5000
    N ARG  1.5000
  AIK AIK  10.1012
  DDY DDY  5.6570
  CXR CXR  11.4566
  AZO AZO  5.4075
  AAW AAW  5.9775
  AXG AXG  7.5406
  H2A XK2  0.0000
  BMU BMU  9.0409
  HB2 HSD  0.0000
   CA GLY  2.0000
  ANN ANN  6.8045
  ALB ALB  5.0676
  CTA CTA  8.9766
  BLN BLN  13.8514
  DHK DHK  6.8529
  DFZ DFZ  5.0799
  CDX CDX  5.7147
  CXZ CXZ  5.1078
  BRK BRK  5.3227
  DBY DBY  6.8088
  BYE BYE  13.5396
  AXY AXY  5.3561
  BUE BUE  5.3012
  H61 QSI  1.0000
