# Supplementary material for: The Effect of Macromolecular Crowding on the Electrostatic Component of Barnase–Barstar Binding: A Computational, Implicit Solvent-Based Study
Source: PLoS One. 2014 Jun 10;9(6):e98618. doi: 10.1371/journal.pone.0098618 (PMC4051634; doi:10.1371/journal.pone.0098618)
Supplement: File S1 — Contains sample pdb files used in our analyses; each contains the barnase/barstar complex with a specific random placement of crowders of varying radii at 30% crowding density. Also included are files specifying, for each pdb file, the radii of each atom and model crowder. (TAR) [file pone.0098618.s005.tar › vary30percent_pdb/crowders_radii-17.siz]

aaaaaannnrrrrrrrr
  HN2      1.0000
 R185      1.8500
 HCT1      1.0000
  HN1      1.0000
  R15      1.5000
  NCT      1.5000
 OCT1      1.4000
 OCT2      1.4000
  HT1      1.0000
  HA1      0.0000
  CNT      1.7000
 HCT2      1.0000
 HT2G      0.0000
  NXT      1.5000
  OT1      1.4000
  CAY      2.0000
   OY      1.4000
  R18      1.8000
 HT2B      0.0000
  R20      2.0000
  R05      0.5000
 R195      1.9500
   CY      1.7000
 HTB3      0.0000
  HT2      1.0000
  R14      1.4000
  CTB      2.0000
  CAT      2.0000
  R19      1.9000
 HTB2      0.0000
  R00      0.0000
  R10      1.0000
   NT      1.5000
  HT3      1.0000
  R17      1.7000
 HT2A      0.0000
  HA2      0.0000
 R135      1.3500
 HT2C      0.0000
  OT2      1.4000
  ONT      1.4000
  CT2      2.0000
 HTB1      0.0000
  HNT      1.0000
  HY3      0.0000
  HY1      0.0000
  HY2      0.0000
  OXT      1.4000
   N7 QSI  1.5000
  CYZ CYZ  6.6178
  BOO BOO  8.5320
   C6 TSA  1.7000
  AFY AFY  6.1653
  CJL CJL  13.0994
  CAI CAI  5.1948
  BNV BNV  6.2526
  CFM CFM  6.4088
  BYC BYC  6.0717
  ADP ADP  13.8959
  BXK BXK  5.5648
  BQR BQR  13.6975
  BYW BYW  5.8714
   HA HYD  0.0000
    N PHE  1.5000
  DLN DLN  7.2148
  CVA CVA  6.5288
  BMB BMB  6.7642
  HB1 AS1  0.0000
  CNK CNK  8.7846
  BRS BRS  7.5479
   CD PRO  2.0000
  BRB BRB  6.6376
  BMD BMD  8.7909
  H2' QSI  1.0000
  BPY BPY  5.1581
    C PHE  1.7000
 H31B XK2  0.0000
  BND BND  5.4151
   C3 XK2  2.0000
  AVY AVY  5.6760
   HN SEP  1.0000
  CIB CIB  12.0468
  CUC CUC  11.3369
  BUR BUR  5.5957
  ASS ASS  6.3280
  CCK CCK  5.0309
  BGX BGX  24.3107
  BHT BHT  6.4494
  CBF CBF  5.2925
  C3' QSI  2.0000
  ATX ATX  5.8748
  H79 XK2  1.0000
  CQS CQS  11.7394
  AHY AHY  9.5126
  CHG CHG  15.5622
  APV APV  7.1020
  BSX BSX  7.6000
  DCL DCL  5.5087
  AEM AEM  7.9375
  CDF CDF  5.1107
  AGD AGD  5.6031
  HD1 HSD  1.0000
  AXE AXE  8.3271
  BJS BJS  6.9982
  DID DID  6.7766
  CEF CEF  7.8433
  AGN AGN  6.1542
  CYR CYR  5.2495
  AMK AMK  5.2116
  CTQ CTQ  5.7766
  BBB BBB  5.6002
  AFT AFT  6.3276
  CDJ CDJ  5.1794
  ATE ATE  7.7472
  CD2 HSE  1.7000
  BNU BNU  5.1223
  BZF BZF  6.0657
  BMN BMN  6.4038
  DDD DDD  5.1966
  CWH CWH  5.5370
  CRV CRV  5.2333
   CG ASP  1.7000
    C CYS  1.7000
  AFH AFH  9.5301
  ARD ARD  7.1807
    C TRP  1.7000
  CYT CYT  5.7129
  COE COE  7.3518
  BIG BIG  5.2426
  AFI AFI  6.5902
  ASF ASF  6.4596
  BHY BHY  6.0074
  CUK CUK  6.2279
  DJX DJX  7.1658
  CAM CAM  7.0208
  CTG CTG  7.5288
  DDU DDU  6.2262
  CYG CYG  6.8171
  HE1 GL1  1.0000
  ASX ASX  8.1970
  CKI CKI  13.3600
  HB2 AS2  0.0000
  DLE DLE  5.5590
  BTK BTK  5.1370
  CHS CHS  7.8207
  BUI BUI  6.3962
  HE2 TYR  1.0000
  DKN DKN  5.5703
  BTO BTO  5.8996
  BSK BSK  5.7363
  ARI ARI  6.2038
   HA GLU  0.0000
  BYQ BYQ  6.3494
  H22 XK2  1.0000
  HE3 TRP  1.0000
  COK COK  5.3740
  AKW AKW  8.4915
  ALU ALU  6.5337
  BXB BXB  5.4307
  OD1 AS2  1.4000
  CKY CKY  14.4731
  BIS BIS  5.3341
  CDR CDR  7.1712
  DHT DHT  5.1311
  CCD CCD  6.8977
  BWU BWU  5.0165
  CXI CXI  5.3593
  BYD BYD  6.1217
  CGG CGG  8.0429
   CB GLN  2.0000
  CE1 TYR  1.7000
  AGT AGT  5.3926
  ADW ADW  12.7949
  HG2 QSI  0.0000
  DKF DKF  5.0429
   C1 XK2  1.7000
    O ASN  1.4000
  AOB AOB  6.4222
  DGP DGP  5.1277
  CZI CZI  5.4537
  CPN CPN  10.9329
  CZN CZN  5.1575
  AEU AEU  5.6693
  C18 TSA  1.7000
  ANX ANX  7.1697
  CMF CMF  12.4760
  BRP BRP  8.3109
  BIE BIE  5.0232
   CD QSI  1.7000
  CRM CRM  6.8228
  AIS AIS  5.4910
  AWN AWN  5.6816
   H5 TSA  1.0000
  BBQ BBQ  7.5833
  BLK BLK  8.0487
  ALD ALD  7.2809
  CSM CSM  5.9197
  BZP BZP  5.4731
  DIG DIG  7.0377
  AIY AIY  8.7873
  ACD ACD  22.9534
  CLZ CLZ  9.0617
  CZL CZL  5.9686
  DIE DIE  5.5107
  BKH BKH  10.7641
  AMP AMP  7.4361
  AOY AOY  5.3350
  CXG CXG  5.6913
  COF COF  6.2903
  BFH BFH  5.1869
  DBX DBX  6.1454
  BBH BBH  6.2927
  BSE BSE  5.7988
  AKF AKF  5.9336
  CGC CGC  5.0878
   CB CYS  2.0000
  DEK DEK  5.3394
  DHC DHC  5.4668
  BHM BHM  12.1884
  APS APS  5.8923
   C4 QSI  1.7000
   CZ PHE  1.7000
  O3' QSI  1.4000
  CKS CKS  21.0361
    N HIS  1.5000
  CXT CXT  8.5794
  CFO CFO  7.1477
  CFH CFH  5.5843
  AIR AIR  14.5577
  HB2 SER  0.0000
  CRA CRA  6.0056
  O2S QSI  1.4000
  APX APX  8.4979
  BEU BEU  16.8408
  ACY ACY  17.6506
  H37 XK2  1.0000
  CKZ CKZ  5.6862
    O VAL  1.4000
  DEA DEA  5.0853
  BOE BOE  7.3038
  CWD CWD  6.2894
  CEO CEO  5.4719
  CTD CTD  5.6198
  DFN DFN  6.0469
  ACC ACC  5.4124
  HE1 HSC  1.0000
   CA ALA  2.0000
  DAP DAP  6.1137
  AQI AQI  7.7165
   H1 OH2  1.0000
  CJG CJG  8.0325
  AYX AYX  5.6450
  BJB BJB  10.0736
  CSX CSX  5.3094
   CD GLN  1.7000
  AGJ AGJ  9.8301
  CDL CDL  6.8638
  CXN CXN  5.8514
  BVO BVO  7.8044
  AEF AEF  5.7729
    H ARG  1.0000
  AXT AXT  5.4621
  AQC AQC  7.5198
    N AS2  1.5000
  BEZ BEZ  6.1769
  CRN CRN  6.8338
  BWJ BWJ  5.3980
  AES AES  9.3398
  BXV BXV  5.6548
  AEI AEI  9.8131
  APQ APQ  5.9077
  OE1 GLU  1.4000
  H34 XK2  1.0000
  DEF DEF  5.6175
  DAT DAT  5.9928
  CBI CBI  5.9733
  HE1 TRP  1.0000
  CTC CTC  11.2428
  DIO DIO  5.5887
  CXE CXE  5.2165
  CQL CQL  11.6155
  BNE BNE  5.5545
  CVL CVL  5.6352
  CLE CLE  5.8629
    N HSD  1.5000
   CB PRO  2.0000
  DGS DGS  6.2444
  CHU CHU  9.0478
  BOQ BOQ  7.8781
  HG2 ARG  0.0000
  CEI CEI  5.7875
  HB2 PHE  0.0000
  CTI CTI  8.9615
  CMQ CMQ  11.2585
  BKV BKV  5.7354
  AVF AVF  6.3460
  DES DES  5.8503
  CGQ CGQ  5.1245
  BIU BIU  5.1691
    O HSD  1.4000
  BBM BBM  5.2089
  CVQ CVQ  6.2004
  AQP AQP  5.7802
  AOD AOD  5.3008
 HG13 VAL  0.0000
    H MET  1.0000
  H12 TSA  1.0000
  BUC BUC  6.0885
  AVW AVW  5.4449
   HA LYS  0.0000
  CWY CWY  5.5833
  BDX BDX  6.0748
  ARC ARC  7.1171
  C5' QSI  2.0000
  ASG ASG  8.0802
  AMB AMB  5.0627
   CG TYR  1.7000
  C33 XK2  1.7000
   CA SER  2.0000
  BLE BLE  5.2513
  BZM BZM  7.0103
  HB1 ARG  0.0000
  AYL AYL  7.1897
  C28 XK2  1.7000
  BCS BCS  7.2892
  BNF BNF  5.7661
  BHI BHI  9.8171
  BBZ BBZ  5.0282
  BFJ BFJ  8.1407
  AZI AZI  5.1542
  AKD AKD  9.2340
  CSV CSV  7.3416
  HB1 AS2  0.0000
  CCQ CCQ  9.7613
  AUD AUD  5.6281
  BNM BNM  8.9347
  ALI ALI  9.3850
  OD1 ASN  1.4000
  C67 XK2  1.7000
  C72 XK2  1.7000
  CBE CBE  6.1378
  CLO CLO  8.4500
  BJT BJT  7.0755
  ABM ABM  8.6829
  CNH CNH  11.2879
  C1' QSI  2.0000
  AHX AHX  6.4957
  DMG DMG  5.0531
  ACO ACO  8.0325
   HN ALA  1.0000
  CBM CBM  5.5957
   HN HYD  1.0000
  CGZ CGZ  6.4103
  BSC BSC  6.4283
  HG1 MET  0.0000
  DFF DFF  7.2590
  BSU BSU  9.0919
  BKI BKI  14.3377
  BCZ BCZ  5.0901
  AGV AGV  6.0167
  AKJ AKJ  7.1854
  CBX CBX  5.2423
 HE21 GLN  1.0000
   HG CYS  1.0000
  AUZ AUZ  6.3945
  AYT AYT  5.8603
  BQV BQV  8.4576
  AIC AIC  11.4707
   OC VDW  0.0000
  BVX BVX  5.2341
  HB1 LEU  0.0000
  DGK DGK  5.3975
  N10 QSI  1.5000
  AYZ AYZ  5.3654
  BRF BRF  7.8994
  BPT BPT  5.5127
  CHZ CHZ  13.3324
  BKC BKC  12.2417
  BJI BJI  13.3963
  BCG BCG  5.0079
  H35 XK2  1.0000
  BLX BLX  6.0744
  BYU BYU  5.6510
  CHB CHB  5.1602
  BPZ BPZ  10.0892
   HA HSE  0.0000
  BJL BJL  14.9870
  AGS AGS  10.7488
   CD GLU  1.7000
  AGF AGF  6.2813
   CB HIS  2.0000
  CND CND  10.1803
  ARS ARS  6.7935
  CTV CTV  7.5642
 H2'' QSI  0.0000
  AWX AWX  5.3753
  AJL AJL  7.2647
  OH2 HOH  1.4000
  CHV CHV  6.1921
  DLY DLY  5.7782
  DGU DGU  6.5343
  CD2 LEU  2.0000
  BGF BGF  8.4749
  BLI BLI  6.7349
  DGB DGB  6.8004
 HD22 LEU  0.0000
  DCX DCX  5.1261
  CZF CZF  5.8411
  CTY CTY  6.9617
    O THR  1.4000
  CHN CHN  8.6544
  DIW DIW  6.1767
  AKV AKV  5.8444
  AEJ AEJ  6.2820
  DMA DMA  5.5826
  ARR ARR  5.2997
  HD3 ILE  0.0000
  CDM CDM  5.1592
  ACI ACI  12.7637
  H71 XK2  1.0000
  DAI DAI  5.4357
  AMI AMI  7.4490
  CD1 PHE  1.7000
  CKB CKB  15.2381
  BLQ BLQ  6.5400
  AOP AOP  5.6528
  AWC AWC  5.9787
  DLP DLP  6.1486
  DEZ DEZ  6.7369
  DCC DCC  5.7889
  AZL AZL  5.6355
  AHP AHP  5.9424
  CSU CSU  5.1521
  AYW AYW  5.2200
   CG LYS  2.0000
  CGP CGP  5.6705
  DAH DAH  9.2465
  ANI ANI  5.2365
  BGD BGD  15.7997
  CSB CSB  6.7960
  ATL ATL  5.2141
  DDC DDC  5.5607
  CLF CLF  5.9225
  AOO AOO  6.0776
  CGR CGR  7.4749
  AXM AXM  6.4513
   CG HIS  1.7000
  CHE CHE  5.1892
  CIC CIC  24.7396
   O7 TSA  1.4000
  DEM DEM  6.5868
  BCM BCM  5.5286
 HD22 ASN  1.0000
  ATV ATV  6.4218
    C LYS  1.7000
  BGA BGA  11.0884
  CHA CHA  7.9115
  CGE CGE  6.5919
  AGC AGC  5.9117
  DMJ DMJ  5.2427
   HB ILE  0.0000
  CEU CEU  7.3273
  CUT CUT  5.1703
  BKA BKA  6.6184
  BWL BWL  7.5676
  CVT CVT  5.0327
  BCY BCY  5.5428
  AVB AVB  5.2305
 HG22 ILE  0.0000
  CWL CWL  6.0929
  CDI CDI  6.5782
  BJX BJX  7.1616
  CEQ CEQ  5.0985
  AVZ AVZ  5.8906
  BVW BVW  6.2249
  AHM AHM  5.5504
  HB2 ARG  0.0000
  BPQ BPQ  6.6404
  BWY BWY  7.5470
  BON BON  8.3293
  ABT ABT  14.4926
  C20 XK2  1.7000
  CQC CQC  7.5713
  ANY ANY  6.5578
  BKT BKT  6.9895
  AXA AXA  7.1593
  DLO DLO  5.1783
  BDA BDA  6.2888
  BCX BCX  5.4027
  BMS BMS  5.7057
  COG COG  5.3903
  BCL BCL  5.1946
  AOA AOA  10.5617
  CVS CVS  11.9374
   CZ ARG  1.7000
  AIX AIX  5.2694
  DEW DEW  6.4346
  CUD CUD  6.0168
  BOH BOH  9.4282
  ASY ASY  7.2088
  CJO CJO  9.6433
  CZB CZB  5.9014
  BHW BHW  15.8010
  DEG DEG  7.4410
  CBO CBO  6.5764
  CLA CLA  6.2860
    H ILE  1.0000
  CCJ CCJ  5.1155
  AUR AUR  6.7796
    N ALA  1.5000
  CKT CKT  6.6782
  DED DED  7.4352
  BOV BOV  6.5164
  BOM BOM  6.1981
  CJW CJW  6.4092
  BAQ BAQ  5.8731
  O15 TSA  1.4000
  NE2 HSD  1.5000
  OE2 GL1  1.4000
  CMM CMM  7.6991
   CB TRP  2.0000
  BMQ BMQ  5.9183
  AUU AUU  9.5083
  ANO ANO  8.1540
  HE1 HIS  1.0000
  AFQ AFQ  5.9150
  AMT AMT  6.0968
   CD GL1  1.7000
  CBY CBY  8.7726
  ALG ALG  10.8077
 HG21 VAL  0.0000
  AOQ AOQ  7.4448
  OE1 QSI  1.4000
  HG2 MET  0.0000
  HB2 HSE  0.0000
  BTF BTF  7.0199
  BST BST  6.6042
  AFF AFF  6.5149
   HN CYS  1.0000
    H ASP  1.0000
  AIW AIW  8.7516
  DBA DBA  5.6968
  CQA CQA  5.2724
  CHX CHX  5.4893
    O GL1  1.4000
  CEG CEG  5.5987
  CMB CMB  10.2748
  AML AML  7.1000
  AMX AMX  12.5983
  DFB DFB  6.3838
  NE2 GLN  1.5000
  BVQ BVQ  7.5752
  BMI BMI  7.2478
  BJM BJM  6.4323
  CLL CLL  6.4541
  DFX DFX  5.9694
  CFR CFR  5.4233
  ADV ADV  8.5046
  BVF BVF  5.5876
  ASN ASN  5.7750
  HD1 HSC  1.0000
    N TRP  1.5000
  ABG ABG  5.7808
  BRQ BRQ  9.0548
  CWM CWM  7.6020
  BMY BMY  8.1636
    C ASP  1.7000
  BLD BLD  8.2719
  AAJ AAJ  7.8742
  CE1 HSE  1.7000
  BUX BUX  5.3934
  BHF BHF  12.2638
   HN TRP  1.0000
  AUB AUB  5.0449
  CMW CMW  9.3741
  BBY BBY  6.6122
  AZM AZM  9.2666
  ACR ACR  5.8625
  AXR AXR  7.6115
  CMK CMK  10.0811
  BXW BXW  5.4886
  ABP ABP  12.6774
  BLF BLF  7.5844
  AIQ AIQ  6.6328
  AYA AYA  5.2464
  DKJ DKJ  5.3121
  CFL CFL  5.0718
  CQO CQO  7.7252
  DIQ DIQ  6.3861
  BXO BXO  6.3296
  CMN CMN  12.1560
  DJT DJT  5.1210
  CCA CCA  6.6126
  AJA AJA  5.5608
  DFH DFH  5.6218
  BUQ BUQ  5.7452
  HG1 ARG  0.0000
  BVP BVP  6.3684
  CEC CEC  6.5992
  DER DER  5.3213
  CIH CIH  13.0052
  HE2 MET  0.0000
  NE2 HIS  1.5000
  CJQ CJQ  6.4883
  ACN ACN  11.9059
   CG PHE  1.7000
 H31A XK2  0.0000
  BUK BUK  6.2542
  H25 TSA  1.0000
  DAY DAY  5.6859
  DBK DBK  5.1889
  BRO BRO  5.0812
  BNP BNP  13.0264
  AWL AWL  6.9686
  BZH BZH  6.4495
  CCN CCN  6.1247
  DEO DEO  6.2928
  BNR BNR  9.6010
   HE GLU  1.0000
  AXS AXS  6.1832
  AFJ AFJ  8.3125
  CIF CIF  8.3277
  CCM CCM  5.4974
  AIN AIN  9.2298
  CQJ CQJ  7.4491
  BLH BLH  10.5663
  BDE BDE  5.1033
  AEX AEX  5.6205
   CB MET  2.0000
  DKY DKY  5.3620
  ALM ALM  9.9425
   H1 TIP  1.0000
  CRJ CRJ  6.1135
  BJE BJE  5.8065
  CMV CMV  7.5040
  BXE BXE  9.4181
  BAP BAP  5.3139
  ANZ ANZ  8.2000
  AJO AJO  7.0963
  DCN DCN  6.1636
  BMJ BMJ  5.2012
  AXK AXK  5.4328
  CJN CJN  20.2696
  BXI BXI  7.7339
  BGT BGT  16.9281
 HG12 ILE  0.0000
  DJD DJD  6.0179
  AKY AKY  5.0352
  BGZ BGZ  15.8579
  AZY AZY  6.7497
  AVH AVH  5.3808
  ARQ ARQ  5.5279
  ADU ADU  10.5455
  CRC CRC  7.5625
  ARW ARW  6.4616
  AQO AQO  6.1426
  AVV AVV  6.2043
  OE1 GL2  1.4000
  BWE BWE  6.2244
  COY COY  8.0416
  AFK AFK  5.4040
  APT APT  5.7584
  CUW CUW  5.2331
  CLR CLR  13.7115
  BGK BGK  8.0145
  BDY BDY  5.0250
  AOC AOC  8.1156
   CG GL2  2.0000
   CA MET  2.0000
  CRI CRI  8.2510
  BHP BHP  6.0237
  DDH DDH  6.5385
  AQW AQW  6.3663
  H65 XK2  1.0000
  DAF DAF  5.8206
  AEL AEL  6.1580
  CUO CUO  8.0037
  CXM CXM  6.7599
  CCT CCT  7.6280
  AXF AXF  6.7351
  AGE AGE  5.5043
  CRH CRH  8.3699
  BCE BCE  5.7035
  DLR DLR  5.3794
  DDQ DDQ  5.7341
  BFX BFX  15.2805
  BHD BHD  5.8178
  CD2 HSC  1.7000
    N GL1  1.5000
   CA ARG  2.0000
  APM APM  6.7075
  BAO BAO  7.4067
  AEA AEA  8.4728
  HB1 PHE  0.0000
  C66 XK2  1.7000
  CBU CBU  5.4203
  ACW ACW  11.7867
  CEP CEP  5.9659
  BLS BLS  5.2469
  AXB AXB  6.3447
  ASE ASE  9.1861
  DIJ DIJ  5.2649
  DFC DFC  5.1734
  HG1 GLN  0.0000
  CJV CJV  10.0924
  CUJ CUJ  8.0051
  DCP DCP  5.7059
  AQK AQK  6.8200
  DIT DIT  5.4559
  ND1 HSE  1.5000
  AZQ AZQ  5.8702
  BEV BEV  7.8173
    C MET  1.7000
  AVP AVP  5.0115
  ANE ANE  6.3637
   H3 XK2  0.0000
  AOW AOW  5.8594
  CQN CQN  6.8220
  AEP AEP  10.0081
  H3' QSI  1.0000
  ATJ ATJ  5.0120
  O2' QSI  1.4000
   SD MET  1.8500
  DBJ DBJ  5.5834
  ARP ARP  5.0941
  ABH ABH  6.5119
  DJJ DJJ  5.0807
  HB1 ASN  0.0000
  CUN CUN  7.5072
  AYU AYU  6.1098
  ABO ABO  9.5881
   CA CYS  2.0000
  DGF DGF  5.1244
  BFI BFI  5.5257
  AZJ AZJ  5.4467
  BJZ BJZ  9.9502
  CIX CIX  8.8760
  BFV BFV  5.8016
  ATH ATH  5.4151
  BAH BAH  5.2643
  BFS BFS  15.0639
  AGY AGY  7.1826
  BKW BKW  5.6020
    C GL2  1.7000
  BSD BSD  7.9330
  BVK BVK  5.4677
  AMF AMF  8.0777
  AKA AKA  6.9692
    O PHE  1.4000
 H61A XK2  0.0000
  AIB AIB  5.8692
  HE1 GL2  1.0000
  BEC BEC  5.2668
  AXD AXD  8.2844
  AOZ AOZ  5.4962
  AOE AOE  7.0098
  CPZ CPZ  10.8781
  AGX AGX  5.4507
   CG HSE  1.7000
  DKK DKK  5.1232
  AKB AKB  5.8733
  CKO CKO  7.6472
   N7 XK2  1.5000
  DJW DJW  5.6092
  CMX CMX  13.4569
  CRL CRL  5.8688
  BXY BXY  5.5882
  BNL BNL  5.6598
  BAK BAK  5.7005
  ACJ ACJ  16.0743
  BEG BEG  6.8727
    H SEP  1.0000
  CFJ CFJ  7.6157
  HB2 AS1  0.0000
   SG CYS  1.8500
  HD2 ILE  0.0000
  BZL BZL  5.2722
  ARH ARH  5.8464
  CMR CMR  7.3857
    O HSE  1.4000
  CD1 LEU  2.0000
  CCW CCW  5.1245
  BSA BSA  7.2790
  CXV CXV  5.3947
  CGM CGM  6.2130
  DLW DLW  5.5481
  BRL BRL  6.5124
  BNN BNN  5.0394
  CXQ CXQ  6.0215
  BVG BVG  5.0464
  CE2 TRP  1.7000
  CRZ CRZ  7.6953
  HB1 QSI  0.0000
  BFR BFR  7.9869
  DKS DKS  5.5595
  APN APN  6.1448
  HB2 CYS  0.0000
  CDW CDW  5.9989
  AZK AZK  5.1735
  BBP BBP  5.0678
  ARX ARX  7.6201
  AOI AOI  6.6078
  BJV BJV  6.3622
  BBC BBC  5.9780
  CWR CWR  5.4251
   CG GLU  2.0000
  COH COH  9.7846
  AHZ AHZ  5.1810
  DIY DIY  6.2707
  CZD CZD  6.0825
  AKH AKH  6.5005
  ADO ADO  8.8298
  BMK BMK  5.9266
  H63 XK2  1.0000
  DHF DHF  5.5667
  ACU ACU  5.7929
  CPU CPU  8.6118
  CBS CBS  5.0264
 HE22 GLN  1.0000
  ADQ ADQ  9.8079
  ARK ARK  7.4131
   O4 XK2  1.4000
  BXQ BXQ  6.8323
  CLQ CLQ  8.7564
  CSG CSG  8.2586
  BZU BZU  6.5045
  CUQ CUQ  5.2548
  CSZ CSZ  5.1144
  DHL DHL  6.8206
  CVV CVV  6.1913
   HN TYR  1.0000
  AUN AUN  5.6703
  CYD CYD  7.7873
  CUH CUH  7.0517
  DFO DFO  5.0805
  CHC CHC  5.6141
  AMY AMY  5.3412
  BYM BYM  8.6169
  DLZ DLZ  6.8476
  DHH DHH  5.9845
  AIF AIF  9.5863
  ABZ ABZ  21.0936
  CPE CPE  6.4244
  CNX CNX  6.2095
  CHJ CHJ  10.1159
  APC APC  5.6181
  BJJ BJJ  8.6425
  BQN BQN  10.5840
  CRK CRK  8.6767
  BSO BSO  8.9885
  DCB DCB  5.1186
  BSB BSB  6.3687
    C HSD  1.7000
   HA ARG  0.0000
  AYQ AYQ  5.8048
  CYS CYS  5.1171
  AIZ AIZ  7.9042
  BBN BBN  5.1535
  DGX DGX  5.6566
  DLT DLT  5.5342
  CQK CQK  5.0852
  CRX CRX  5.5605
  AMM AMM  5.4034
  AVM AVM  6.0982
  CRW CRW  6.9865
 HD12 ILE  0.0000
  ATC ATC  5.3608
  CET CET  5.6762
  DHM DHM  5.3394
  BDL BDL  7.3157
   CB GL1  2.0000
  ATR ATR  6.9295
  C19 TSA  1.7000
  AYB AYB  5.0142
  DIZ DIZ  6.3323
  AAE AAE  9.9474
  OE1 GLN  1.4000
  AUJ AUJ  5.8675
  BUH BUH  7.6850
  AUX AUX  5.7795
  H21 TSA  1.0000
  AWD AWD  5.4763
  CYI CYI  6.0795
  CBQ CBQ  5.3137
  AKO AKO  8.9678
  BLR BLR  5.8826
  DLQ DLQ  5.6815
  BSR BSR  7.8522
  BSG BSG  7.1931
   HN ASP  1.0000
 H3'' QSI  0.0000
  DJF DJF  6.6244
  CFZ CFZ  6.1888
  BMG BMG  5.7987
  CFU CFU  8.3220
  ATI ATI  5.1606
 HG21 ILE  0.0000
   HA ILE  0.0000
   CB HSE  2.0000
  CUX CUX  7.0471
  BCW BCW  7.6947
  BHE BHE  6.7488
  BDC BDC  6.3850
  AFB AFB  6.5636
  BFQ BFQ  5.8657
  BXS BXS  9.4244
  ANW ANW  5.4598
    O CYS  1.4000
  DKT DKT  7.2152
  AQZ AQZ  5.9008
  AMU AMU  7.9496
   C6 XK2  2.0000
  BSW BSW  6.3911
  BMZ BMZ  5.5330
  BWB BWB  5.5397
 HD21 LEU  0.0000
  AHE AHE  7.6139
  ADM ADM  12.9119
    O ASP  1.4000
  AJU AJU  7.9381
  DCW DCW  6.2874
  AQU AQU  8.8478
  DHV DHV  6.3165
  CAS CAS  8.0294
  BOR BOR  9.4837
   N3 QSI  1.5000
  BHC BHC  7.0773
  CFI CFI  5.0838
  ACX ACX  6.6814
  OD2 AS1  1.4000
    H GL2  1.0000
  HB1 GLN  0.0000
  DFU DFU  8.1763
  CKX CKX  15.1948
  CFD CFD  5.5504
  CNI CNI  5.0348
  AQX AQX  5.8208
  BFP BFP  15.6064
  DKV DKV  5.2957
  CFW CFW  5.6477
    C GL1  1.7000
  COQ COQ  8.6693
  AQF AQF  7.4014
  AVG AVG  7.9590
  C2' QSI  2.0000
 HD13 LEU  0.0000
  AGP AGP  5.5443
  CHO CHO  6.2937
   HB VAL  0.0000
  CSP CSP  5.2113
  CFS CFS  6.2243
  CJS CJS  6.8574
  CAN CAN  5.3261
  AXC AXC  5.0170
   HA VAL  0.0000
  DCA DCA  6.5523
  DBD DBD  6.5358
  AHT AHT  9.6170
  BAN BAN  6.1348
  BCT BCT  6.1170
  BID BID  10.7661
  AQB AQB  5.9461
  BYS BYS  5.9798
  DJB DJB  7.4242
  CVJ CVJ  7.7909
  AOR AOR  5.5432
  CBD CBD  5.3481
  AUS AUS  8.1774
  ADR ADR  8.9116
  DKO DKO  6.5233
  AHD AHD  9.9982
  CTX CTX  5.7239
  DBR DBR  7.2228
  CKP CKP  11.1935
  ABD ABD  8.8372
  ALE ALE  9.7024
  DCS DCS  5.3595
  CZK CZK  5.7799
  AZH AZH  6.0271
  BHB BHB  12.8888
  BZE BZE  6.0530
  BIM BIM  5.9511
  AAU AAU  11.2364
  CAX CAX  5.5737
  CCG CCG  5.3439
    O QSI  1.4000
  ASK ASK  5.0927
  BOL BOL  6.8276
  BSQ BSQ  5.0630
  CVP CVP  5.6481
  BCK BCK  5.0526
  ARF ARF  6.8268
  CE2 TYR  1.7000
  BRE BRE  5.3216
  H25 XK2  1.0000
  CSI CSI  7.3826
  DIV DIV  5.1414
   CA HYD  2.0000
   NH VDW  0.0000
  C22 XK2  1.7000
  ALF ALF  5.4192
  AKU AKU  5.6373
  DDJ DDJ  6.9840
  H11 TSA  1.0000
  DBL DBL  5.7433
  DKQ DKQ  6.9753
  CVK CVK  7.8713
  BIJ BIJ  8.2306
  CPG CPG  5.4251
   HA CYS  0.0000
  BZY BZY  10.9582
  BMV BMV  7.5879
  BBT BBT  5.6755
  DAJ DAJ  5.8955
  BLG BLG  9.4384
    H TRP  1.0000
  COW COW  6.2007
  BOC BOC  11.8977
  AID AID  6.3738
  AHI AHI  5.1915
  CVI CVI  7.1854
   HN GLU  1.0000
  CRQ CRQ  5.1990
  DCQ DCQ  6.6991
  C70 XK2  1.7000
  AQL AQL  10.2527
   SG HYD  1.8500
  DLV DLV  6.1537
  CTT CTT  8.5296
  BQO BQO  5.6639
    N GLN  1.5000
   CA PRO  2.0000
  CFG CFG  6.2377
  BXX BXX  7.5358
  DEI DEI  6.1329
   H6 XK2  0.0000
  BGV BGV  11.4028
  AMN AMN  7.9823
  COT COT  6.5882
  AYO AYO  5.0349
  HB2 ALA  0.0000
  CZX CZX  6.6212
  AFL AFL  6.7754
  DCJ DCJ  5.6449
  CQE CQE  6.9868
  BUD BUD  5.3926
  AFS AFS  9.1265
  AYH AYH  5.7297
  DCU DCU  6.7060
   N2 XK2  1.5000
  TWE TWE  20.0000
   CG LEU  2.0000
  AFA AFA  7.6862
  ATN ATN  7.7796
  AQV AQV  6.6579
   CB LYS  2.0000
  CZ2 TRP  1.7000
  BOU BOU  7.3908
  DGT DGT  5.1511
  AAG AAG  12.4148
  CID CID  21.3931
  BQK BQK  6.0369
  ARO ARO  7.3739
  ANH ANH  6.2539
  CKU CKU  5.9118
  AOK AOK  6.0549
  CEH CEH  5.2107
  DME DME  5.6373
  DGN DGN  6.6031
  DLD DLD  5.6730
  BIA BIA  11.1272
  ASH ASH  5.5059
  CDT CDT  7.3253
  AMJ AMJ  6.0455
  CBB CBB  6.8234
  BUZ BUZ  6.1453
  BOD BOD  6.3791
  HD1 HSE  1.0000
  AWB AWB  6.7580
  ARE ARE  8.4649
  BMP BMP  10.5214
  CNC CNC  6.1768
  BZK BZK  9.3405
  BLO BLO  5.5933
  BAR BAR  5.5283
  AJQ AJQ  5.4127
  HB1 TRP  0.0000
  BQM BQM  7.6327
  BEN BEN  5.0019
  BGP BGP  10.7216
  DFD DFD  5.0233
  HT2 QSI  1.0000
  CEX CEX  7.3083
  CGD CGD  5.5050
  BTA BTA  9.7497
    N ASP  1.5000
  DFA DFA  5.0346
  CVN CVN  9.2176
   CG GLN  2.0000
  CPH CPH  9.8631
  ABJ ABJ  10.9213
  AGB AGB  7.7839
  CGJ CGJ  5.4603
  AFV AFV  7.2264
  CNB CNB  6.3378
  HG2 GLN  0.0000
  AWZ AWZ  6.2261
  BZC BZC  7.0578
  BFE BFE  10.4087
  CG2 THR  2.0000
  CTK CTK  8.9915
  CTJ CTJ  9.5373
  BXP BXP  5.6444
  BTL BTL  9.1208
  AJH AJH  8.9815
  BCH BCH  7.5347
  CBG CBG  6.1909
  ASB ASB  5.7926
  BLW BLW  5.8565
  COC COC  6.7672
  BUV BUV  6.3486
  BBF BBF  5.3216
  O1S QSI  1.4000
  DLX DLX  5.1229
  ACF ACF  10.7510
  BZJ BZJ  5.6507
  AZU AZU  5.1791
  COP COP  8.5251
   CG PRO  2.0000
  BHO BHO  5.1132
  CGW CGW  5.7645
  BZB BZB  5.3897
   HA SER  0.0000
  BPK BPK  10.8532
  BVL BVL  6.8122
    C SEP  1.7000
  CMI CMI  11.4404
  BUP BUP  5.3710
  ALO ALO  6.3548
    H LEU  1.0000
  CXU CXU  7.3065
  BDO BDO  5.5093
    N AS1  1.5000
  ATQ ATQ  5.1346
   CA HSE  2.0000
  AXN AXN  6.0956
  AEG AEG  6.3697
  CYX CYX  5.8607
  BHA BHA  5.5179
  HB2 LEU  0.0000
  CQY CQY  8.1488
   HE GL1  1.0000
  CMP CMP  9.3211
  AGH AGH  6.9794
  CDQ CDQ  5.4103
  BER BER  20.0398
  AHS AHS  6.2172
  AQE AQE  5.4720
    N ILE  1.5000
  BHQ BHQ  13.4003
   C2 QSI  1.7000
  CQX CQX  7.2102
  CEA CEA  5.5378
  DEY DEY  5.5510
  ACS ACS  5.0627
  ALK ALK  7.8113
  BBE BBE  6.4958
  CZP CZP  6.9736
  H64 XK2  1.0000
    N HSE  1.5000
  BGN BGN  15.3820
  BQH BQH  5.2138
  AKQ AKQ  7.4708
  AAX AAX  6.7985
  DHG DHG  6.2151
    O HSC  1.4000
  DJZ DJZ  5.1085
  CUA CUA  6.4047
  CRY CRY  7.2321
  BNS BNS  5.4089
  CKK CKK  5.7393
  BJG BJG  7.2097
  SPH NBN  1.5000
  COS COS  11.0367
  BZZ BZZ  7.3779
   HA HIS  0.0000
  DKZ DKZ  5.1302
  ACE ACE  13.1854
  BZA BZA  6.3693
  CNE CNE  5.6863
  HD1 AS1  1.0000
  CIS CIS  8.0451
  BZS BZS  6.2598
  DGQ DGQ  5.8438
   HD ASP  1.0000
  CSW CSW  10.7501
  BRH BRH  5.9443
  CGA CGA  5.6163
  BWO BWO  6.2250
  CLU CLU  7.1655
  CHR CHR  17.5314
  CLT CLT  10.3277
  DEV DEV  6.7024
  ATW ATW  5.0640
  APG APG  5.0776
  BIY BIY  9.1209
  AER AER  8.3719
  CLX CLX  13.6251
  DAC DAC  7.4915
  AHW AHW  5.3862
  BZV BZV  5.0424
  HB2 GLN  0.0000
  HE2 GL2  1.0000
  DJM DJM  5.6098
  BME BME  5.7107
   HN GLY  1.0000
   HN LYS  1.0000
  BEI BEI  5.3647
  CSK CSK  6.1896
  BKJ BKJ  5.1331
  ALS ALS  9.7793
  BCD BCD  5.2679
  CES CES  5.9616
  CDO CDO  6.2468
  CHL CHL  17.1171
  BWM BWM  6.6604
  NE1 TRP  1.5000
  COL COL  10.5144
  CUR CUR  5.2998
    H HSE  1.0000
  BTV BTV  5.2796
   CB PHE  2.0000
  BVE BVE  7.3552
  DBV DBV  7.9742
  DDX DDX  5.6624
  ATT ATT  5.6656
  BQE BQE  7.4362
  AJD AJD  6.2576
  COZ COZ  5.9717
  CNN CNN  7.4023
  BIF BIF  7.0209
  DHO DHO  7.7481
  CPA CPA  8.7874
  CIP CIP  8.3483
  AOF AOF  11.4854
  ADS ADS  6.9614
  DGC DGC  7.3281
   H1 HOH  1.0000
  DAW DAW  5.5687
  BHR BHR  5.7431
  DMD DMD  6.0475
  CGF CGF  5.4863
  CSJ CSJ  5.2770
  CLS CLS  7.1817
  HA1 GLY  0.0000
  CLK CLK  5.9093
  CRS CRS  7.1713
  AAS AAS  8.6261
   HA LEU  0.0000
  BQX BQX  5.3637
  HZ2 LYS  1.0000
    C ALA  1.7000
   O3 SEP  1.4000
  BYL BYL  9.7740
   CB SER  2.0000
  DMH DMH  5.2248
  CZO CZO  5.2875
  COI COI  8.9038
   HN SER  1.0000
  AND AND  6.0497
  DEE DEE  7.0765
  CLM CLM  11.1896
  AHN AHN  5.3163
   HE GL2  1.0000
  BDK BDK  7.0037
  OE1 GL1  1.4000
  HB2 QSI  0.0000
  ADT ADT  7.3141
  CUU CUU  5.2582
  CGB CGB  5.3194
  ACM ACM  6.7100
  HB2 HIS  0.0000
 HD21 ASN  1.0000
    O HOH  1.4000
  HD2 PHE  1.0000
  BKM BKM  6.3958
   HA ASN  0.0000
  ASM ASM  6.2538
  DIN DIN  6.7135
   HG LEU  0.0000
  CEZ CEZ  5.1882
  HB2 ASN  0.0000
  DHY DHY  6.9230
  BBS BBS  6.0255
  CML CML  8.4820
  AZP AZP  5.4796
  HE3 MET  0.0000
  BWZ BWZ  8.8169
  CGU CGU  6.9776
  BVJ BVJ  8.1248
   CA GL1  2.0000
  BEK BEK  6.7535
  DBF DBF  5.5156
  CWA CWA  5.0466
  CUP CUP  7.4121
  CTO CTO  7.2204
  BPE BPE  7.8197
  ANU ANU  8.0522
  AME AME  5.3275
 HG23 THR  0.0000
  DCZ DCZ  7.4889
  CTM CTM  5.6450
  ADF ADF  12.6862
  BBG BBG  5.3816
   HA GL1  0.0000
  CJY CJY  6.4745
  BJO BJO  5.6537
  CYA CYA  5.3164
  CLD CLD  5.1009
  AJP AJP  5.5772
  CTR CTR  6.0188
  COX COX  7.1550
   HA PRO  0.0000
  BQB BQB  8.8948
  BDZ BDZ  5.7932
  CJR CJR  7.3001
  DFW DFW  6.4220
  DGA DGA  7.0000
  BOY BOY  5.5021
  AJF AJF  10.8748
  ND1 HSD  1.5000
  BTZ BTZ  5.5616
  BTB BTB  5.2167
  CYE CYE  5.5014
  ABK ABK  23.8823
  BSP BSP  5.0241
  CMD CMD  14.0480
  AKL AKL  14.5452
 HG23 ILE  0.0000
  AHF AHF  11.7391
  DAU DAU  7.9551
  BVR BVR  5.9314
  DEN DEN  8.1747
  AAP AAP  9.4096
  BKY BKY  11.0529
  BWA BWA  6.5383
    H GLU  1.0000
  CHH CHH  10.1417
  BTT BTT  5.2027
  ABV ABV  6.3937
  ND2 ASN  1.5000
  BVN BVN  9.0280
  BMH BMH  5.6331
  BGO BGO  8.9181
   CG TRP  1.7000
  CD2 TRP  1.7000
  DCM DCM  6.0991
  AUM AUM  7.0667
  H14 TSA  1.0000
    O ILE  1.4000
  AWW AWW  5.2472
  BMX BMX  5.7992
  AXX AXX  7.9106
   CB AS2  2.0000
  DKH DKH  5.7055
  NE2 HSC  1.5000
  BOZ BOZ  5.4351
  ANA ANA  5.6583
  CPF CPF  8.1902
  AWH AWH  6.5140
  AIV AIV  9.5051
  CFK CFK  6.0162
  O24 TSA  1.4000
  DHZ DHZ  5.7103
  AHC AHC  9.1343
    H HYD  1.0000
  CAR CAR  5.3143
  ARN ARN  5.3816
  DLS DLS  5.7649
    O ALA  1.4000
  ANM ANM  6.9335
  HB2 TYR  0.0000
  DKB DKB  5.3721
   CA ASN  2.0000
  CIA CIA  13.5052
  BEM BEM  5.0471
  CPX CPX  9.2858
  DAX DAX  6.4873
   CA LYS  2.0000
  CWS CWS  9.6658
  BOA BOA  5.2374
  BYF BYF  5.0737
  BIW BIW  11.4181
  HG1 GL2  0.0000
  DJC DJC  9.6254
  CZR CZR  6.9184
  AFC AFC  9.5711
  BXU BXU  7.5809
   CG GL1  2.0000
  CVR CVR  6.3608
  AZS AZS  8.4754
  BBV BBV  6.1681
  BES BES  19.8038
  BDP BDP  5.3711
  CVX CVX  5.2210
  CTF CTF  6.7099
  CPM CPM  6.1682
  CDK CDK  5.5853
  ANR ANR  7.0609
  H74 XK2  1.0000
  AWJ AWJ  7.5304
  CIY CIY  8.1809
  HB2 GL1  0.0000
  CQU CQU  7.6107
  CJT CJT  7.2537
  BXG BXG  5.2764
  BOF BOF  6.5380
  BDJ BDJ  7.0322
 HG11 VAL  0.0000
  BFN BFN  8.9929
  BML BML  11.0751
  CHM CHM  7.1079
  CBJ CBJ  5.4591
  ARA ARA  5.4148
  AJC AJC  8.3554
  DAE DAE  5.8646
  AQN AQN  5.0805
  HB1 HYD  0.0000
  BZX BZX  6.8363
  CG1 VAL  2.0000
  CZW CZW  5.8968
  AJY AJY  7.4003
  CIN CIN  13.0379
  C63 XK2  1.7000
  DCT DCT  9.8702
  CPV CPV  6.8527
  BKE BKE  6.0860
    N TYR  1.5000
  DEJ DEJ  7.7117
  ABS ABS  17.2883
  CCO CCO  5.5168
  CIO CIO  11.3784
  BKG BKG  7.4360
    C TYR  1.7000
  BMC BMC  8.1671
  CAQ CAQ  7.3924
  BDN BDN  5.0013
  BQQ BQQ  6.0322
  AHJ AHJ  7.3360
  CLN CLN  6.7874
  ACP ACP  10.6606
  CMC CMC  8.1239
  BVT BVT  8.2797
  CTN CTN  6.4305
  DHS DHS  9.6684
  CNJ CNJ  5.3919
  AXL AXL  7.2331
  AEH AEH  15.4518
  ACB ACB  15.5509
  BEL BEL  5.1011
  DHB DHB  5.2262
  BRX BRX  8.1720
  C73 XK2  1.7000
   NZ LYS  2.0000
    N HYD  1.5000
  HG2 GL1  0.0000
 HE22 QSI  1.0000
  CTL CTL  5.4327
  C76 XK2  1.7000
  DLH DLH  5.2572
  AJK AJK  5.1766
  CBP CBP  6.1634
  ATM ATM  5.3458
  ASO ASO  5.7877
  SPH SPH  1.5000
  AJN AJN  8.2257
  AYC AYC  5.9990
  H67 XK2  1.0000
  AAZ AAZ  7.8494
  HE1 GLU  1.0000
  HB2 MET  0.0000
    H SER  1.0000
  CZC CZC  6.8961
  ABA ABA  7.2822
  ATK ATK  5.8345
  DJK DJK  6.5587
  HB1 HSC  0.0000
  CPP CPP  5.0733
  BGL BGL  7.5640
  CKD CKD  5.6113
  BJN BJN  6.4258
  AAT AAT  15.0282
  HZ2 TRP  1.0000
  H21 XK2  1.0000
  C71 XK2  1.7000
  DCD DCD  5.5593
  CHI CHI  12.8958
  BSZ BSZ  8.9922
   C3 TSA  2.0000
  DEP DEP  5.1507
  HT1 QSI  1.0000
  ATY ATY  5.7665
  BSS BSS  5.6741
  DFP DFP  7.4111
  ACK ACK  7.2139
  BQL BQL  7.1018
  DKE DKE  5.6453
  BRV BRV  6.5421
  BZT BZT  6.0656
  OE2 GL2  1.4000
  ADK ADK  13.5147
  BJY BJY  8.0619
    P SEP  1.9000
  CVC CVC  6.4686
  HO4 XK2  1.0000
  AVN AVN  5.1273
  DHR DHR  5.3728
    O SEP  1.4000
  ANQ ANQ  5.0582
  CPO CPO  5.6692
  CAZ CAZ  6.1744
  DDS DDS  6.6691
  ASZ ASZ  5.0322
  CER CER  5.6443
  AQM AQM  5.7495
  CFX CFX  5.8714
  CNG CNG  5.3243
  CFV CFV  7.6395
  AGW AGW  10.3249
  CVH CVH  6.6839
  ART ART  7.0010
  DLJ DLJ  5.3964
  ACH ACH  11.4542
  DET DET  6.6657
  CEE CEE  5.4089
  AGO AGO  5.9983
  AWY AWY  5.6300
  AUO AUO  5.2547
  AOG AOG  8.1774
   OG SER  1.4000
  C77 XK2  1.7000
   HN HIS  1.0000
  HE2 HSC  1.0000
  CDA CDA  6.7978
  BKZ BKZ  8.8268
  CPB CPB  5.1665
   CG AS2  1.7000
  CWV CWV  7.9994
    S QSI  1.8500
  AIG AIG  8.9648
  CFY CFY  5.8319
  CSE CSE  6.0841
  BTI BTI  7.4744
  CTZ CTZ  5.7563
  ATZ ATZ  5.4593
  DKI DKI  5.2149
  CZJ CZJ  5.2948
  AUI AUI  5.4468
  BCO BCO  5.5065
  CIZ CIZ  12.1464
  CXJ CXJ  5.7727
  BUA BUA  6.8283
  CE3 TRP  1.7000
  BKD BKD  6.3057
  HD2 HSD  1.0000
   HA QSI  0.0000
    O HIS  1.4000
    N LEU  1.5000
  BPS BPS  6.2655
    C HSE  1.7000
  HZ3 LYS  1.0000
    H VAL  1.0000
    N GL2  1.5000
  HE2 LYS  0.0000
  CKH CKH  11.5692
  AEB AEB  6.5330
  BFM BFM  22.5816
  DFL DFL  6.5553
  C64 XK2  1.7000
  HB1 SER  0.0000
  CWT CWT  7.2557
  CDH CDH  5.5212
  DGV DGV  7.2010
  CYW CYW  5.9765
  HE1 MET  0.0000
  AGR AGR  5.8267
  CQM CQM  8.6342
  DLI DLI  5.8927
  ANG ANG  6.9117
  BCB BCB  6.1133
  AYG AYG  5.1943
  AOU AOU  6.7447
  ADN ADN  17.4790
  H1' QSI  0.0000
  AWT AWT  5.0964
  BSL BSL  7.2918
  AAM AAM  7.5388
  ABC ABC  6.1521
  DDR DDR  5.6880
   O1 TSA  1.4000
  CRU CRU  5.8331
  BTH BTH  6.8947
  C65 XK2  1.7000
  DGI DGI  7.1199
  DFI DFI  5.0187
  DFG DFG  5.0858
  BDV BDV  6.0869
  CUY CUY  5.3770
  ABQ ABQ  6.5808
  AOX AOX  5.2007
  AQY AQY  8.3568
  AFX AFX  13.9662
  APB APB  7.0949
  DIA DIA  7.9218
  AFG AFG  5.7981
   HN LEU  1.0000
  CVZ CVZ  6.1666
  BRD BRD  6.8001
  BOK BOK  10.1382
  AMQ AMQ  7.3297
  BAE BAE  5.9605
  AQH AQH  5.3696
  CCY CCY  5.3659
  AHL AHL  7.8211
  BLJ BLJ  7.3060
  AHH AHH  5.6923
   CG HSC  1.7000
  CVB CVB  5.9942
  BFC BFC  6.1187
 HD11 LEU  0.0000
  ARG ARG  5.3286
  CCP CCP  5.5026
    H GLY  1.0000
  AJT AJT  5.8365
  DCR DCR  5.6794
  APO APO  7.3593
  CAW CAW  5.7708
   CB VAL  2.0000
  CNP CNP  14.4890
  ALT ALT  6.2561
  AJI AJI  9.1673
  DCI DCI  7.0340
  C22 TSA  1.7000
  COJ COJ  6.2258
  CDB CDB  5.4118
  AVX AVX  7.3981
  BTY BTY  5.3467
  CFF CFF  5.0394
  BVB BVB  5.3280
    C QSI  1.7000
  DHU DHU  5.3280
   HA ALA  0.0000
  AVQ AVQ  6.1930
  CLJ CLJ  6.9209
  BNZ BNZ  5.9008
  CDE CDE  6.7578
  CSN CSN  6.3549
  BSF BSF  5.9516
  AUL AUL  6.8158
  AHU AHU  5.3039
  NH2 ARG  1.5000
  CWG CWG  5.9846
  AKT AKT  5.1519
  HE1 PHE  1.0000
  BEH BEH  6.3621
  CFQ CFQ  6.1078
  AKX AKX  6.1647
   CA SEP  2.0000
  CGT CGT  5.0311
  ACA ACA  7.3421
  ADE ADE  8.1489
    H TYR  1.0000
  AYS AYS  5.5460
  BEB BEB  6.8112
  AXO AXO  6.5149
  CGH CGH  5.9065
  BMF BMF  5.0641
    H GL1  1.0000
  OG1 THR  1.4000
    C HIS  1.7000
    N PRO  1.5000
  AII AII  12.1750
  BRI BRI  5.8810
  DIS DIS  6.3162
  BBK BBK  5.6907
  AFM AFM  6.1774
    O MET  1.4000
  COM COM  8.6361
  CJH CJH  9.6612
  BQW BQW  6.5676
  BAY BAY  5.5940
   NE ARG  1.5000
  CCR CCR  5.3015
    H HSD  1.0000
  AJM AJM  5.5232
  CNU CNU  10.4083
  DEX DEX  5.7287
  CAJ CAJ  5.1117
  BBI BBI  7.2405
  CQZ CQZ  7.0217
  CIQ CIQ  9.4988
  ALJ ALJ  6.3495
  BJW BJW  6.9364
  AVE AVE  6.3316
  CNF CNF  7.3221
  BJQ BJQ  8.1581
   HA GLN  0.0000
  DCO DCO  5.3556
  HB2 ASP  0.0000
  DHE DHE  7.3814
  HD1 PRO  0.0000
  AGK AGK  11.1940
   HN AS1  1.0000
  HE2 HIS  1.0000
 HG21 THR  0.0000
  DJY DJY  8.9647
  DJN DJN  5.0661
  BSV BSV  5.4360
  BAT BAT  5.5908
  CAD CAD  7.2103
  AVS AVS  5.2596
  AKP AKP  8.5117
  CIV CIV  15.8003
  APP APP  7.7409
  BUB BUB  6.5366
  DEH DEH  5.0726
  AGM AGM  5.4440
  AUQ AUQ  5.5971
  CMG CMG  7.4994
  COA COA  5.2293
  AJX AJX  7.8885
  AJV AJV  6.7015
  AFU AFU  5.4194
  ANV ANV  6.6922
   CZ TYR  1.7000
 HD12 LEU  0.0000
  DKG DKG  5.3278
  H33 XK2  1.0000
  C36 XK2  1.7000
   CB ALA  2.0000
  CJI CJI  9.1724
  ARB ARB  6.3731
  DLK DLK  6.1085
  BCA BCA  7.1588
  ABL ABL  21.5745
  BZG BZG  8.9766
  AUF AUF  5.4354
  CWB CWB  10.2280
  BHL BHL  10.8980
  CD2 HSD  1.7000
  BYG BYG  5.3729
  BMM BMM  6.9124
  HB1 TYR  0.0000
  CKL CKL  18.7184
   HN ILE  1.0000
  CD2 HIS  1.7000
  BIQ BIQ  7.4447
  C62 XK2  1.7000
  HG1 LYS  0.0000
  CDU CDU  5.6340
  AYM AYM  5.1483
  DJE DJE  5.5600
  HD1 TYR  1.0000
  C23 XK2  1.7000
  DCE DCE  8.7050
  CIT CIT  10.3333
  BSN BSN  7.0963
  ABX ABX  14.9271
  CIK CIK  5.1763
  CKM CKM  11.1760
  BWQ BWQ  8.2479
  CEV CEV  6.6277
  BYO BYO  6.2517
  BTS BTS  5.4036
  CNQ CNQ  6.2475
  AGA AGA  5.2689
  CLC CLC  10.2374
  CLG CLG  5.5061
  AUC AUC  6.1306
  HG1 QSI  0.0000
  CKR CKR  12.3854
  BQD BQD  13.4765
  CLY CLY  7.4383
  AZX AZX  5.2353
  ASI ASI  5.7050
  AZA AZA  5.4182
  CKE CKE  5.3098
    H ASN  1.0000
  HZ1 LYS  1.0000
  CCS CCS  5.4653
  CJB CJB  5.4829
  BXD BXD  7.6465
  BKP BKP  7.8019
  CNR CNR  6.8808
  HB1 GL2  0.0000
  CKQ CKQ  5.1305
   OH TYR  1.4000
  C34 XK2  1.7000
  DFK DFK  6.3960
    O PRO  1.4000
  BWG BWG  8.0401
  AEZ AEZ  9.1355
   H4 TSA  1.0000
  DGW DGW  5.1587
  BYT BYT  5.0787
  BQZ BQZ  5.6753
  AZE AZE  6.3323
  BHN BHN  9.3380
  CWI CWI  6.9716
   CD GL2  1.7000
  CAU CAU  10.8459
  AZN AZN  7.3803
  CYM CYM  9.8313
  AKZ AKZ  5.9463
  CUB CUB  7.2132
  CE2 PHE  1.7000
  DDK DDK  6.3807
    H THR  1.0000
    H LYS  1.0000
  DDF DDF  5.1174
  DJL DJL  5.0715
  AIJ AIJ  8.6182
  BKQ BKQ  11.3775
  BFL BFL  6.1393
  CXP CXP  5.7000
  AXU AXU  6.6097
  AUV AUV  5.6824
  BWR BWR  6.2238
    C THR  1.7000
  CXS CXS  6.4130
  AWE AWE  5.2191
  DBU DBU  5.8469
  CKC CKC  6.0165
  BGG BGG  9.9136
  CRR CRR  8.4993
  CZE CZE  7.3470
  BVM BVM  7.0911
  AKE AKE  5.9926
  BTP BTP  6.1532
  AWG AWG  5.3763
  OD1 AS1  1.4000
  DHI DHI  5.2968
  AEE AEE  5.3898
 HD23 LEU  0.0000
  CYF CYF  8.1583
  HG1 SER  1.0000
  BTE BTE  8.9509
 HH22 ARG  1.0000
  CCX CCX  5.0510
  DDW DDW  6.2408
  DCF DCF  5.2046
  DAN DAN  7.2949
  CAK CAK  5.4279
  AXV AXV  8.2714
  DFR DFR  7.7519
  DAB DAB  8.9780
  DIF DIF  5.5613
  BVS BVS  5.0724
  AGL AGL  5.8015
   CB GLU  2.0000
  BZW BZW  9.0625
  BRA BRA  9.3914
   H8 QSI  1.0000
  CJP CJP  17.5605
  BPC BPC  6.9940
  AGI AGI  6.1359
  BCU BCU  5.0274
  AMR AMR  7.1277
  HD2 PRO  0.0000
  BPO BPO  5.2616
  ARU ARU  5.1187
  BSH BSH  5.4020
  AAK AAK  16.4875
  BTW BTW  6.8418
  AQJ AQJ  5.4518
  AFO AFO  9.6597
  AUH AUH  5.0862
  ATS ATS  7.8137
  H10 QSI  1.0000
  HD2 HIS  1.0000
  DEL DEL  5.8197
  DDB DDB  5.5247
  AIE AIE  6.3835
  CZT CZT  6.7465
  DBM DBM  6.1713
  BKK BKK  10.7737
  DBN DBN  5.7576
  AYR AYR  6.8508
   CA TYR  2.0000
  BBU BBU  5.9848
  AQT AQT  6.9009
  CWC CWC  5.3500
  ATO ATO  6.5945
  CCU CCU  5.5083
  BMW BMW  6.0571
  ADH ADH  5.5662
  DCK DCK  6.0219
  GRD GRD  0.0000
  CQV CQV  12.7843
  CGK CGK  6.8674
  CYN CYN  5.4786
  HE2 GL1  1.0000
  DAD DAD  5.1793
    N CYS  1.5000
  CAC CAC  6.7627
  AMS AMS  6.9724
  CQD CQD  9.9494
  BXH BXH  5.3198
  BHX BHX  10.7331
 HD13 ILE  0.0000
  BUY BUY  7.5554
  BUU BUU  7.5579
  CQB CQB  7.1707
  DIH DIH  7.5404
  CPI CPI  7.1592
  CNZ CNZ  8.2288
  BFT BFT  5.1670
  CKV CKV  14.2638
  BUO BUO  5.0349
  BAI BAI  5.5505
  DMI DMI  5.9885
  BGH BGH  20.2253
   HN HSE  1.0000
   CB HSD  2.0000
  ASV ASV  6.0680
  BUW BUW  6.3433
  BKL BKL  8.1612
  AJE AJE  7.0077
  CUE CUE  9.5649
  BLU BLU  5.8985
   HA TYR  0.0000
    N SEP  1.5000
  AEV AEV  8.3551
  BZO BZO  5.1830
    O TRP  1.4000
  DCV DCV  5.9154
  OD2 AS2  1.4000
  BFB BFB  14.5502
  AMD AMD  6.7087
   CA HSD  2.0000
  BEF BEF  6.7772
  APK APK  6.8556
  AKM AKM  6.1619
  APU APU  6.0752
  CSY CSY  5.1489
  C10 TSA  2.0000
  SP1 SP1  1.0000
  H7A XK2  0.0000
  CNW CNW  9.2200
   H2 HOH  1.0000
  CUI CUI  5.5948
  CJC CJC  5.4480
  BNY BNY  5.2358
  ADB ADB  11.7623
  HD2 TYR  1.0000
  HE1 HSD  1.0000
  HB1 ASP  0.0000
  C79 XK2  1.7000
   CA LEU  2.0000
  BMO BMO  7.9210
  BGM BGM  16.1700
  BKB BKB  12.4365
  ADX ADX  5.7187
  DEQ DEQ  5.9812
  ASJ ASJ  7.8381
  HB2 SEP  0.0000
   HA HSD  0.0000
  ABE ABE  16.8041
  CQG CQG  10.7964
  HZ3 TRP  1.0000
  AIO AIO  9.7586
  BEQ BEQ  9.8441
  BLL BLL  11.6003
  CJZ CJZ  10.9487
  CD1 TYR  1.7000
  CFT CFT  5.2704
  BPV BPV  5.6425
  CHK CHK  13.6002
 DUM2 DUM  0.0000
  AMH AMH  7.3452
  ATP ATP  5.1884
  HG2 GLU  0.0000
  CYB CYB  5.7213
  CRE CRE  5.0919
   HD AS1  1.0000
   O5 XK2  1.4000
  CQP CQP  6.9537
  DLB DLB  5.6396
  CNT CNT  7.8679
  DDV DDV  6.0385
  BOJ BOJ  5.9148
  BIR BIR  6.1157
  CDZ CDZ  6.0538
  AEC AEC  14.3277
   HN VAL  1.0000
    N SER  1.5000
  AZV AZV  5.0850
  BPN BPN  5.9781
  CRT CRT  6.9563
  HE1 LYS  0.0000
  CTW CTW  7.3243
  OH2 OH2  1.4000
  AYN AYN  5.6289
  BCV BCV  5.6064
  AVJ AVJ  7.1934
  AIH AIH  5.3947
  BAF BAF  5.2370
  AMC AMC  5.9980
  BRM BRM  5.6260
  AVR AVR  5.2849
  CCV CCV  6.0036
  COD COD  8.2655
    O HYD  1.4000
  AEQ AEQ  7.9537
  CJE CJE  14.8582
   CA QSI  2.0000
  ARY ARY  5.0353
   H5 XK2  0.0000
   HN HSD  1.0000
  C17 TSA  2.0000
  DBZ DBZ  6.1137
  CFE CFE  5.3778
  BTJ BTJ  7.5230
  CJJ CJJ  5.3431
  AZR AZR  5.7057
    N HSC  1.5000
  BWI BWI  6.4664
  BHG BHG  19.8518
  BSM BSM  5.4426
  ANK ANK  6.8717
   CA HSC  2.0000
  BVV BVV  5.3714
  BRW BRW  7.0082
  DGJ DGJ  9.8453
  BUJ BUJ  6.5162
  H20 TSA  1.0000
  CXO CXO  8.0637
  BIP BIP  10.1184
  AJZ AJZ  7.2305
  DHA DHA  6.6636
  BKR BKR  12.4524
  BYK BYK  6.7892
  ACL ACL  8.7782
  AZT AZT  5.1013
  HG1 PRO  0.0000
  BOX BOX  6.6453
  CVF CVF  7.1485
  ALP ALP  5.1616
  AAR AAR  11.4964
  CUV CUV  5.5369
  DGR DGR  5.5097
  CIE CIE  5.8233
  DLF DLF  6.0727
  ASU ASU  10.7741
   CB HYD  2.0000
  CMO CMO  9.2632
  BWH BWH  8.8430
  CXD CXD  9.2879
  ADY ADY  6.5835
  ALR ALR  8.8087
  SPH BON  1.5000
  BKX BKX  5.7179
  DBG DBG  8.0370
  CED CED  5.7911
  BQT BQT  6.4442
  DBW DBW  6.3184
  CHF CHF  5.3316
  CIU CIU  16.7831
  C26 XK2  1.7000
  BPD BPD  5.6288
  ASA ASA  9.3773
  CPS CPS  7.1819
 HH21 ARG  1.0000
  BJK BJK  10.4728
  CUM CUM  7.5266
   N1 QSI  1.5000
  BLM BLM  8.8186
  BVI BVI  5.3128
   HE ARG  1.0000
  CEY CEY  5.8384
  CG2 ILE  2.0000
  H78 XK2  1.0000
  CDC CDC  6.4418
  CCL CCL  7.5120
  DKL DKL  5.4889
  CST CST  10.2960
  HB2 GL2  0.0000
  AGU AGU  12.3486
  BTU BTU  5.7073
  CSH CSH  5.0874
  AQS AQS  5.5254
  CTU CTU  6.2662
  BXL BXL  6.8584
  AFP AFP  5.6266
  HB1 LYS  0.0000
   HA AS2  0.0000
  BSJ BSJ  9.2169
   CA AS1  2.0000
  BPP BPP  7.1850
  CAP CAP  5.1561
  BOI BOI  7.9618
  AJJ AJJ  7.6627
   HZ PHE  1.0000
  DHQ DHQ  7.8245
 HD11 ILE  0.0000
   HA GL2  0.0000
  CZV CZV  6.9033
  ALY ALY  6.9072
  HD1 PHE  1.0000
  C27 XK2  1.7000
   CA GLU  2.0000
  AZB AZB  6.4277
  BHS BHS  5.7850
  CCH CCH  6.1797
    H PHE  1.0000
  BFW BFW  5.4860
  BEJ BEJ  7.8705
  HG2 GL2  0.0000
  HB1 HSD  0.0000
  AAH AAH  10.9772
  DCH DCH  6.1679
  AXW AXW  8.2720
  APZ APZ  7.6412
  CE1 HSC  1.7000
  AON AON  5.2085
  COV COV  7.4130
  BIK BIK  8.7482
   H2 OH2  1.0000
  DBI DBI  5.3256
  BAV BAV  5.3467
  BBA BBA  5.2035
  CDY CDY  5.7073
  HB1 ALA  0.0000
  BZR BZR  6.4810
  HB1 CYS  0.0000
  AVA AVA  7.9360
  O4' QSI  1.4000
   CE LYS  2.0000
  BNJ BNJ  11.8817
  BMA BMA  6.3670
  CUF CUF  5.5654
  CDV CDV  5.6204
  BUT BUT  5.7101
  BEP BEP  22.6244
  ALH ALH  5.2883
    C PRO  1.7000
  H62 QSI  1.0000
  BIT BIT  10.1161
  C4' QSI  2.0000
  BNG BNG  6.4664
  DJU DJU  5.2698
  DML DML  5.4499
  CWJ CWJ  6.5398
  CSF CSF  8.6537
    H AS1  1.0000
  BBD BBD  5.3190
  H4' QSI  0.0000
  CDG CDG  7.5986
  AIM AIM  5.2190
  CCC CCC  5.6878
  AZW AZW  6.2682
  CBC CBC  6.9678
  ALZ ALZ  7.9089
  DJG DJG  5.2106
  CNL CNL  7.4631
  CJK CJK  10.1672
  AQA AQA  5.5055
  HD1 HIS  1.0000
  AAC AAC  14.4492
    C HSC  1.7000
  BDH BDH  5.0229
  DMB DMB  5.5163
  CD2 TYR  1.7000
  AAN AAN  8.8209
  CMJ CMJ  12.7490
  AWI AWI  5.6369
  BRJ BRJ  6.4123
  CQR CQR  7.1385
  HD2 HSC  1.0000
  BHU BHU  10.6091
  BDF BDF  5.3474
   CA AS2  2.0000
  BFF BFF  16.9079
  CSA CSA  5.0378
  CIL CIL  16.8950
  H26 XK2  1.0000
  DDM DDM  7.2289
  CMY CMY  8.0836
  CDN CDN  7.0674
  BGB BGB  11.3918
  HE2 HSD  1.0000
  BIX BIX  11.5977
  BRG BRG  5.7387
   CE MET  2.0000
  BGS BGS  17.8702
  AIT AIT  9.8342
  ACV ACV  12.8532
  CRF CRF  9.7510
  AWR AWR  5.8338
  AIA AIA  7.2612
  AEN AEN  7.7617
    C VAL  1.7000
    C AS2  1.7000
  HD1 ARG  0.0000
  CAT CAT  5.3290
  BYX BYX  5.6837
  DBC DBC  5.0688
  CNO CNO  5.4361
  CMZ CMZ  9.0046
  CFB CFB  5.1447
  BOS BOS  6.1719
  AWO AWO  5.2777
  DFY DFY  7.8304
  CLB CLB  8.2988
  HD2 LYS  0.0000
  DFV DFV  5.0336
  BKN BKN  7.4732
   HN GL2  1.0000
  DLM DLM  6.8543
  BGE BGE  12.9374
  AQQ AQQ  6.8851
  DJA DJA  5.9639
  CEB CEB  5.2965
  ANT ANT  5.8947
   C2 TSA  2.0000
  OH2 TIP  1.4000
  DKD DKD  6.2040
  AMW AMW  6.3088
  AYD AYD  5.2619
  BCP BCP  5.1327
 H5'' QSI  0.0000
  BQJ BQJ  7.3264
 HH12 ARG  1.0000
  BPI BPI  7.0723
  DAO DAO  5.1340
   CD LYS  2.0000
   CB AS1  2.0000
  HB2 PRO  0.0000
  DJR DJR  6.4619
  HB2 HSC  0.0000
  CJM CJM  13.4419
  DJQ DJQ  5.9138
  BHK BHK  14.2173
   CA THR  2.0000
  CZM CZM  5.0432
  H7B XK2  0.0000
  AXZ AXZ  5.1188
  AUT AUT  5.1664
   CD ARG  2.0000
  HD1 TRP  1.0000
  CWZ CWZ  5.9838
   CG HSD  1.7000
  AOM AOM  5.5379
  BDR BDR  7.1981
  ADC ADC  16.3045
  CKA CKA  9.8628
  CVY CVY  7.4120
  BPH BPH  5.1264
  OD1 ASP  1.4000
  CXX CXX  7.0307
    C ASN  1.7000
  CHT CHT  13.4392
  ASP ASP  6.3678
 H61B XK2  0.0000
  DEC DEC  5.2623
  AVL AVL  8.0937
  ASW ASW  5.6277
  AMV AMV  5.1757
  CCZ CCZ  7.7829
  DLA DLA  5.3237
  BYJ BYJ  8.9563
  AAQ AAQ  21.0396
  AOS AOS  5.7241
  DKA DKA  5.6666
  CFP CFP  5.5596
  HD2 HSE  1.0000
  BGJ BGJ  6.7804
    D max  0.0000
    O AS2  1.4000
  DIK DIK  6.2885
  BKO BKO  5.3997
  BLZ BLZ  9.4308
 HG12 VAL  0.0000
  BJA BJA  7.4366
  AUP AUP  5.5017
    N THR  1.5000
  BUG BUG  9.5833
  CIJ CIJ  14.8090
  AWM AWM  5.5455
  BTX BTX  7.1102
  DJH DJH  6.4048
  AVO AVO  5.5622
   CB THR  2.0000
  CAO CAO  5.6657
  DDZ DDZ  7.2119
  BIB BIB  7.1382
  C31 XK2  2.0000
  CCE CCE  7.6167
  BIV BIV  7.1091
  SP2 SP2  1.5000
  HG1 THR  1.0000
  BWD BWD  6.6962
  CD1 ILE  2.0000
  BYR BYR  5.9960
  ARL ARL  6.0099
  AEO AEO  5.6152
  DLL DLL  6.5811
  CWF CWF  6.9180
  APH APH  7.8731
  AUA AUA  5.8281
  AFE AFE  9.3710
  AEY AEY  7.0959
  APD APD  5.9265
  BAS BAS  7.5645
    O LEU  1.4000
  DDE DDE  5.5494
  APY APY  5.0870
   CA TRP  2.0000
   H2 TIP  1.0000
  C78 XK2  1.7000
  AZZ AZZ  8.5311
  HB1 HIS  0.0000
  BBR BBR  5.7556
  CFC CFC  5.6613
  CJF CJF  10.4142
  AKC AKC  6.3279
  CPW CPW  7.0388
  H26 TSA  1.0000
  AIP AIP  9.8148
  DFE DFE  5.0275
  CAB CAB  6.7608
  CNA CNA  7.6000
   CB ASN  2.0000
  CQQ CQQ  7.4025
  CGX CGX  7.0381
  CTB CTB  17.4644
  AKI AKI  6.8466
  HD1 ASP  1.0000
  H16 TSA  1.0000
    N ASN  1.5000
  DGG DGG  6.1294
  AWQ AWQ  5.5100
  BZD BZD  7.0400
   CA ILE  2.0000
  CKN CKN  7.4030
  DDN DDN  6.6873
  AZF AZF  5.3925
  BKS BKS  7.0467
  CAE CAE  5.8500
  AMA AMA  6.7442
  CSQ CSQ  9.1513
  AKG AKG  10.4440
   OD HYD  1.4000
  ABW ABW  6.2933
  C61 XK2  2.0000
   HG SER  1.0000
  CRB CRB  5.7975
  BYY BYY  6.2817
  C37 XK2  1.7000
  CXH CXH  8.1429
  BQI BQI  8.9942
    O ARG  1.4000
 HH11 ARG  1.0000
  BYN BYN  5.1135
  CGS CGS  5.1329
  DBE DBE  5.0079
  BOG BOG  5.7393
  DLG DLG  6.4270
  BFZ BFZ  21.0945
    C LEU  1.7000
  DHW DHW  5.6151
  CG1 ILE  2.0000
  HB1 GLU  0.0000
  DGH DGH  5.2760
  AXP AXP  5.8925
  ACG ACG  5.2615
    N GLY  1.5000
   CG AS1  1.7000
  DBQ DBQ  5.9716
  DBO DBO  5.2983
   OG SEP  1.4000
  BZQ BZQ  5.3341
  AOV AOV  6.4220
  AXI AXI  5.6771
   N6 QSI  1.5000
  DIU DIU  6.3581
  AAL AAL  14.8174
    O SER  1.4000
   O1 XK2  1.4000
  AKK AKK  6.6402
  CZS CZS  5.5475
  BBO BBO  5.6421
   CG ARG  2.0000
   HB THR  0.0000
    C SER  1.7000
  AVK AVK  7.1514
   HN THR  1.0000
  BAJ BAJ  6.4769
  HD2 ASP  1.0000
  BDU BDU  5.3499
  BCF BCF  5.0087
  CLP CLP  8.2296
   HA SEP  0.0000
  CLI CLI  6.8988
  BNX BNX  7.1373
  BCJ BCJ  6.9525
  BYI BYI  7.1738
  ANB ANB  6.0465
  CPY CPY  6.3026
  BBW BBW  5.9546
  CYY CYY  8.6094
  CPJ CPJ  9.6637
  AHQ AHQ  12.5784
  AOL AOL  7.0953
  DLC DLC  5.3066
  CAF CAF  5.3504
  BHJ BHJ  8.7916
  HG2 PRO  0.0000
  BAM BAM  5.9788
  HE2 HSE  1.0000
  CBT CBT  6.5436
  APW APW  5.6221
  BGC BGC  12.6117
  DLU DLU  5.5925
  DBS DBS  5.3746
  COU COU  5.4929
  BRT BRT  5.0144
  BPL BPL  7.5883
  NH1 ARG  1.5000
   HN MET  1.0000
  AKR AKR  7.1668
  DDA DDA  5.7264
  CJD CJD  11.4978
  H36 XK2  1.0000
  CPQ CPQ  6.1721
  BNT BNT  8.6713
  BNO BNO  9.8745
  ACQ ACQ  10.6927
  BOB BOB  8.2956
  AHV AHV  7.2301
  AQG AQG  5.3425
  AZG AZG  7.4781
  AYK AYK  5.2368
  BIH BIH  5.2819
  CSO CSO  7.7629
  CXA CXA  5.5811
  HB1 GL1  0.0000
  BNK BNK  5.9150
  CWW CWW  9.8800
  AWA AWA  8.2972
  AAY AAY  10.3640
  BCC BCC  6.5028
  AAD AAD  17.6406
  COO COO  9.3044
  CBL CBL  7.0585
  BAB BAB  6.2211
   HN ARG  1.0000
  CUZ CUZ  5.5933
  CTE CTE  5.7579
  BJD BJD  8.2198
  AWF AWF  5.5921
  AVD AVD  6.2084
  BVC BVC  7.2692
  CTS CTS  9.5859
  CRD CRD  5.0664
   CA ASP  2.0000
  CBH CBH  5.3519
  CAG CAG  9.0446
   CB QSI  2.0000
  CEK CEK  6.0648
  DKU DKU  5.0593
  DAK DAK  5.5212
  CGI CGI  5.7973
  BNI BNI  6.2990
   HA PHE  0.0000
  DCY DCY  5.9555
  CGO CGO  5.2562
  BED BED  5.3012
  BAL BAL  5.0552
  DAS DAS  6.4703
  DMC DMC  5.9602
  CNM CNM  5.1608
  CTP CTP  6.8031
  HE2 GLU  1.0000
  BNQ BNQ  10.1978
  BLA BLA  5.7734
    H HIS  1.0000
  AKS AKS  5.1497
  HG1 CYS  1.0000
  AAF AAF  6.9460
  BQS BQS  8.6815
  CVW CVW  7.7267
  CME CME  5.0209
  AVC AVC  6.2026
  APJ APJ  8.1018
  DCG DCG  5.3381
  HB1 MET  0.0000
  CXF CXF  5.4714
  BYP BYP  5.7343
  AQR AQR  5.8519
  BOP BOP  5.1039
  DGM DGM  5.5318
  H73 XK2  1.0000
  BFD BFD  11.6781
  CZ3 TRP  1.7000
  BHH BHH  14.3413
  AFR AFR  6.8498
  BGU BGU  6.4579
  H5' QSI  0.0000
  BPX BPX  7.8556
  AJG AJG  5.0565
    N QSI  1.5000
  BDW BDW  6.3823
  CJU CJU  14.2220
  BLC BLC  6.6283
  CD2 PHE  1.7000
  CGY CGY  5.9887
  DMF DMF  5.7018
  H27 XK2  1.0000
  BWC BWC  9.8845
  DGD DGD  5.7019
  H29 XK2  1.0000
  AAV AAV  9.5021
  CE1 PHE  1.7000
  AGQ AGQ  6.8884
  BHZ BHZ  5.7409
  CVG CVG  6.7495
  CCF CCF  5.4643
  COR COR  19.0107
  CEW CEW  5.4961
  AHG AHG  16.6778
  DAZ DAZ  9.3062
  CNS CNS  7.4265
    C GLU  1.7000
  BUF BUF  7.3699
  BGQ BGQ  7.6792
  ND1 HIS  1.5000
  DGL DGL  5.7993
  AYF AYF  5.9257
  BVY BVY  7.8983
  CBV CBV  5.3929
  DAG DAG  6.6979
  BRY BRY  7.3255
  AZC AZC  6.4124
 HE21 QSI  1.0000
  CSD CSD  7.1139
  BWW BWW  5.4008
  BNA BNA  7.6033
  BJU BJU  5.3381
  BHV BHV  15.1887
  BYZ BYZ  8.3377
  CJX CJX  5.3155
  CII CII  10.2838
  AWS AWS  6.0277
  DAQ DAQ  6.3001
  CBR CBR  5.3868
  AAA AAA  19.8940
  DEB DEB  6.2076
  DBH DBH  6.8542
  CPD CPD  8.6772
  CRO CRO  8.6543
  CSC CSC  10.9395
  HB1 HSE  0.0000
  DHJ DHJ  7.9615
  AUY AUY  5.8844
  ASQ ASQ  6.6923
  ANC ANC  5.6317
   CD ILE  2.0000
  BVZ BVZ  8.3416
  BFA BFA  16.5230
   CB SEP  2.0000
  CQI CQI  5.0455
  APL APL  10.2984
  AHK AHK  8.6311
  BLP BLP  5.2712
  BDS BDS  6.0201
  DBT DBT  7.6769
  HO5 XK2  1.0000
  ARJ ARJ  5.8537
  CBW CBW  5.5042
  BPJ BPJ  9.2845
   HA HSC  0.0000
  CYL CYL  5.0606
  BTR BTR  8.8002
  BLT BLT  5.6828
  ASD ASD  8.2253
  HB1 PRO  0.0000
  BVH BVH  7.0783
  DDG DDG  5.4557
  HE1 HSE  1.0000
  CVE CVE  10.0817
  BMR BMR  8.0284
  BCN BCN  5.3436
  AOH AOH  6.5218
  BIC BIC  8.3662
  BTN BTN  6.4161
  DJI DJI  5.0997
 HG23 VAL  0.0000
   HA MET  0.0000
  BFK BFK  11.1877
  AEK AEK  11.6954
  BQU BQU  5.9206
  BII BII  16.1645
   HH TYR  1.0000
  CIR CIR  12.8912
  BFU BFU  13.2699
  ANP ANP  6.5940
  CYH CYH  5.3070
  BXA BXA  5.9556
  CYV CYV  8.1656
  DKC DKC  7.9941
  CJA CJA  20.0129
  O23 TSA  1.4000
  CPR CPR  8.2096
  ADZ ADZ  19.0340
  BRN BRN  5.8584
  H24 XK2  1.0000
  AFD AFD  6.6540
    C AS1  1.7000
  BOT BOT  11.1274
  H2B XK2  0.0000
   O8 TSA  1.4000
  BAW BAW  5.0894
    N VAL  1.5000
  CXL CXL  5.8081
  AYI AYI  5.3793
  ABY ABY  7.7509
 HG11 ILE  0.0000
  BAZ BAZ  5.8955
   HN ASN  1.0000
   CB ARG  2.0000
  CD1 TRP  1.7000
   C6 QSI  1.7000
  CEM CEM  7.9379
  BWP BWP  7.8458
  DIL DIL  6.6310
   O2 SEP  1.4000
  AUG AUG  9.3053
  AFW AFW  8.8016
  BBL BBL  5.1344
  NE2 QSI  1.5000
  ABB ABB  14.3216
    H ALA  1.0000
  BLB BLB  11.3287
  BJP BJP  5.2910
    O LYS  1.4000
  BMT BMT  7.6540
  DKR DKR  5.0029
  CBN CBN  5.2353
  BDM BDM  5.9535
  DEU DEU  5.2055
  BXT BXT  7.2739
  BGW BGW  10.6758
  AVI AVI  7.6594
   HA THR  0.0000
  CKW CKW  11.1610
  CAH CAH  5.8103
  BAX BAX  5.9593
  DHP DHP  5.0910
  AWP AWP  5.3331
  BOW BOW  7.0338
  CMU CMU  14.4975
  BDI BDI  5.7156
  C21 XK2  1.7000
  BSI BSI  5.9708
  ATF ATF  5.9701
  CHP CHP  6.0845
  CON CON  10.0396
  CNV CNV  6.7203
  ND1 HSC  1.5000
  CGN CGN  5.0802
  DJS DJS  5.3089
   CA GL2  2.0000
   C7 XK2  2.0000
  CLH CLH  7.4236
   H4 XK2  0.0000
  CMH CMH  11.3369
  DJV DJV  6.3822
  BRU BRU  5.4823
   C5 XK2  2.0000
    N LYS  1.5000
  BSY BSY  6.5388
  ADD ADD  11.3066
  CGV CGV  5.7427
  BTG BTG  9.6875
  BXJ BXJ  10.3306
  APA APA  9.6224
  BYH BYH  5.3534
  BDD BDD  5.1529
  AWV AWV  5.7811
   HA AS1  0.0000
  BGR BGR  23.3162
  CGL CGL  7.7291
  ARV ARV  6.2244
  AHB AHB  9.4638
  AJW AJW  7.0092
  AWU AWU  6.2253
  AJS AJS  5.5543
  BWS BWS  5.9458
  BWF BWF  5.0559
  CXK CXK  8.4708
  CXB CXB  5.7587
  CKF CKF  5.4366
  BGY BGY  8.9862
  AST AST  5.1555
  AFZ AFZ  5.8966
  ABU ABU  18.3732
  HB2 TRP  0.0000
  HD1 ILE  0.0000
  CXC CXC  6.2972
  CHD CHD  5.3287
  DFQ DFQ  7.8736
    O GL2  1.4000
  BXZ BXZ  6.1207
  BEW BEW  8.3615
  BZN BZN  5.0230
  DHN DHN  8.5686
  CMT CMT  7.7754
  BQP BQP  6.4436
    C GLY  1.7000
  APE APE  5.4858
  AIL AIL  9.0928
   HN GLN  1.0000
  AXH AXH  5.9560
  HB1 SEP  0.0000
  BUM BUM  7.6551
  BAD BAD  5.7606
  ADA ADA  14.2664
  BEA BEA  7.0566
  C35 XK2  1.7000
  AVT AVT  6.8381
  AHO AHO  5.4602
  CZY CZY  5.2353
  CUS CUS  7.5188
  HH2 TRP  1.0000
  CAY CAY  5.7742
  ASC ASC  7.9899
  AYP AYP  5.8483
  ACT ACT  6.9190
  DKW DKW  5.5789
  C74 XK2  1.7000
   CG MET  2.0000
 HG22 THR  0.0000
  AJR AJR  6.0950
  H66 XK2  1.0000
  BXM BXM  6.2711
  CYU CYU  6.3892
  CEN CEN  5.2681
  BCI BCI  6.8074
  BLY BLY  5.5960
  CDD CDD  6.8509
  CH2 TRP  1.7000
  HT3 QSI  1.0000
  ADL ADL  14.2699
  CAV CAV  5.7302
  ALW ALW  5.9439
  CXY CXY  5.9819
  CG2 VAL  2.0000
  DGE DGE  5.1954
    H GLN  1.0000
    D min  0.0000
  HE1 TYR  1.0000
    O GLN  1.4000
  BTD BTD  7.3110
  BEY BEY  7.6555
  BXN BXN  6.4103
  AYY AYY  5.0404
  AXJ AXJ  5.2005
    O TYR  1.4000
   C9 TSA  2.0000
  BEX BEX  7.4072
  BAC BAC  7.2366
  AAB AAB  10.2499
  ACZ ACZ  5.0510
   C4 XK2  2.0000
  BAG BAG  7.5165
  CCI CCI  7.9330
  BPR BPR  10.9179
  BBX BBX  8.4495
  HE2 PHE  1.0000
  HB2 LYS  0.0000
  BCQ BCQ  5.2106
  DFM DFM  7.1418
  CVU CVU  5.0384
  ABR ABR  5.1384
    C ILE  1.7000
  DAM DAM  5.8208
  BXF BXF  7.8619
  CWN CWN  7.0116
  DAR DAR  5.7808
  APF APF  6.2252
  OD2 ASP  1.4000
    H CYS  1.0000
  BKF BKF  9.6400
  OE2 GLU  1.4000
  CBA CBA  11.1900
  BET BET  15.9529
  BAU BAU  5.0904
  ALC ALC  8.0115
  CQF CQF  8.9851
  AUW AUW  5.2328
   CA HIS  2.0000
  DDL DDL  5.8166
  ALQ ALQ  7.4775
   CB ILE  2.0000
  DDI DDI  5.1689
  BPU BPU  11.3969
 DUM1 DUM  0.0000
  CZU CZU  5.1123
   CG QSI  2.0000
  HA2 GLY  0.0000
  DBP DBP  9.0897
  BRC BRC  5.3677
  DJO DJO  6.0840
  AED AED  8.5072
  BPW BPW  9.5253
  DGO DGO  5.3040
  BVA BVA  6.3059
  CSL CSL  5.4468
  BUS BUS  8.6409
  CHW CHW  11.2734
  CPT CPT  11.3029
  ADJ ADJ  7.9253
  BYV BYV  6.7379
  BTC BTC  5.6959
  BDG BDG  5.4190
  AXQ AXQ  5.9501
  BPM BPM  5.6956
  CIW CIW  18.3245
    N GLU  1.5000
  CKJ CKJ  10.9251
  BJC BJC  6.0773
  CYP CYP  6.2898
  BDT BDT  6.5093
  AWK AWK  5.8593
   C5 QSI  1.7000
  AAO AAO  23.0993
   HN PHE  1.0000
  CWX CWX  9.5833
  AHA AHA  5.0527
  DIM DIM  6.6138
  DIC DIC  5.5089
  C29 XK2  1.7000
  ARZ ARZ  6.3276
  ANJ ANJ  7.0097
  C75 XK2  1.7000
  CUL CUL  5.4349
  BJR BJR  7.5357
  AYE AYE  5.7119
  ANF ANF  8.7948
  ANS ANS  9.6830
  HD2 ARG  0.0000
  AIU AIU  7.7693
  CKG CKG  6.4710
  AVU AVU  9.3461
    N MET  1.5000
  H76 XK2  1.0000
  ABF ABF  11.7986
  CZA CZA  5.5416
  BIN BIN  8.9869
  BWN BWN  6.0077
  CYO CYO  6.4857
  BNW BNW  9.3985
  CCB CCB  7.4684
  ASR ASR  5.6903
  DFT DFT  5.2636
  CRP CRP  9.1306
  AYV AYV  7.9423
   HN GL1  1.0000
   CB LEU  2.0000
  HD1 LYS  0.0000
  ALL ALL  8.1602
  APR APR  6.6908
  BTQ BTQ  8.3317
  BTM BTM  5.1183
  BPA BPA  5.8333
  DAA DAA  5.6677
  BIZ BIZ  8.4530
  AMG AMG  5.6745
  AZD AZD  5.7989
  BGI BGI  10.2338
  CUG CUG  5.6046
    H HSC  1.0000
  DDT DDT  5.8830
  BVD BVD  5.0334
  CWK CWK  8.1536
  CZG CZG  6.1368
  HG2 LYS  0.0000
   CB HSC  2.0000
  CAA CAA  6.3386
   HN AS2  1.0000
  DDO DDO  5.6261
  ADG ADG  12.6158
  BIO BIO  6.6581
    C ARG  1.7000
  CSS CSS  6.3906
  ALN ALN  9.1100
    O GLY  1.4000
  BWT BWT  5.0125
  CWE CWE  5.8607
  AOT AOT  9.0777
   CG ASN  1.7000
  CBK CBK  7.7270
  DFS DFS  5.0100
  CZQ CZQ  5.3664
   HA TRP  0.0000
  ABN ABN  11.1835
  AGG AGG  5.2824
  ALV ALV  5.1281
  BFO BFO  9.3068
  AUE AUE  6.1754
  ATG ATG  5.4924
  DKP DKP  5.3296
  DIP DIP  5.8185
   HN HSC  1.0000
  CFA CFA  6.5300
  BAA BAA  5.0989
  BRR BRR  5.2756
  AMO AMO  5.6707
  CYJ CYJ  7.3135
  CHY CHY  7.5557
   CA PHE  2.0000
   O1 SEP  1.4000
  CIM CIM  14.5435
  HD2 AS2  1.0000
  DFJ DFJ  5.0203
  CDS CDS  5.1562
  HG1 GLU  0.0000
  BQG BQG  8.1246
  HG1 GL1  0.0000
  CVD CVD  6.0392
  BKU BKU  6.6520
  COB COB  10.3689
  CPL CPL  6.6257
  BUL BUL  8.8959
   CB ASP  2.0000
  BFY BFY  10.1973
  C32 XK2  1.7000
  AFN AFN  8.2714
  CXW CXW  8.5908
  ANL ANL  5.7472
  BYB BYB  7.8972
  DAV DAV  5.1315
  BPB BPB  5.1299
  DHD DHD  6.3024
  AYJ AYJ  6.0099
  ASL ASL  5.1217
  DJP DJP  6.1673
  AGZ AGZ  5.9978
    O AS1  1.4000
  CEJ CEJ  5.4257
  AQD AQD  5.9928
   HD AS2  1.0000
  ATU ATU  5.7682
  AKN AKN  8.8045
  C25 XK2  1.7000
  BNC BNC  6.8203
  CAL CAL  6.6140
   N9 QSI  1.5000
  AEW AEW  7.1045
  CE1 HSD  1.7000
  BNH BNH  9.3857
  BXC BXC  6.2253
    C HYD  1.7000
  CQT CQT  8.5244
  CMA CMA  5.6609
  CBZ CBZ  5.5941
  BXR BXR  7.9932
  API API  6.4092
  CE1 HIS  1.7000
  BVU BVU  7.4192
  HB2 HYD  0.0000
  BEO BEO  6.2474
  DIX DIX  7.1921
   CA GLN  2.0000
  CSR CSR  6.6455
  BCR BCR  6.3150
  BPG BPG  5.6018
  BWV BWV  5.3512
  DDP DDP  7.0002
  BQA BQA  5.1947
  BEE BEE  5.8066
  ATA ATA  5.2254
  ATB ATB  5.6807
  CQW CQW  7.8458
  CMS CMS  9.1284
  CRG CRG  7.1073
  HB2 GLU  0.0000
  BLV BLV  6.1208
  BFG BFG  12.7783
  AOJ AOJ  5.3076
   HA ASP  0.0000
  DIB DIB  6.0212
  CYC CYC  7.9142
  CPK CPK  5.0264
  CWP CWP  5.4263
  CIG CIG  8.4438
   C8 QSI  1.7000
  ALA ALA  5.4717
  BWK BWK  5.7683
  BQY BQY  10.0146
  HB3 ALA  0.0000
   HD HYD  1.0000
  AMZ AMZ  5.5793
  C24 XK2  1.7000
  BDQ BDQ  6.3976
  DKM DKM  6.5902
  BZI BZI  8.3475
  CVM CVM  5.9764
  CHQ CHQ  12.4441
  CDP CDP  6.1510
  CZH CZH  5.4479
  ADI ADI  8.4162
   H2 QSI  1.0000
  AHR AHR  6.3268
  DGZ DGZ  6.4055
  DBB DBB  7.5576
    O GLU  1.4000
  CQH CQH  13.0344
   C2 XK2  2.0000
  ARM ARM  5.3899
   CA VAL  2.0000
  CWQ CWQ  6.7225
  BQF BQF  9.5144
  BJH BJH  10.0589
  DII DII  5.2742
  ATD ATD  9.5098
  CZZ CZZ  6.0328
  CTH CTH  7.6543
  C13 TSA  2.0000
  BQC BQC  6.9853
  CYK CYK  7.9161
  BJF BJF  6.9827
   CB GL2  2.0000
  CYQ CYQ  5.3878
  CVO CVO  6.3634
  CNY CNY  5.1393
  DIR DIR  5.2274
  CLV CLV  6.1914
  BRZ BRZ  7.8744
  AUK AUK  6.3514
  AAI AAI  8.9553
 HG22 VAL  0.0000
  CWU CWU  5.2856
  CFN CFN  5.7189
  DGY DGY  6.8082
  BNB BNB  5.4649
  DKX DKX  6.1547
    C GLN  1.7000
  BDB BDB  6.3344
  ABI ABI  6.9884
  AET AET  5.3776
  CEL CEL  5.6557
  CLW CLW  11.2778
  CWO CWO  5.7837
   CB TYR  2.0000
  BUN BUN  6.1507
  AJB AJB  5.0905
  H75 XK2  1.0000
  CPC CPC  8.1223
  BPF BPF  6.5220
  BIL BIL  5.8791
    H AS2  1.0000
  DHX DHX  5.8373
  DAL DAL  9.2828
  BYA BYA  5.2745
  BWX BWX  6.8833
  ALX ALX  6.1003
  O5' QSI  1.4000
  BBJ BBJ  5.2831
  NE2 HSE  1.5000
    N ARG  1.5000
  AIK AIK  5.9058
  DDY DDY  7.0598
  CXR CXR  8.8782
  AZO AZO  7.9645
  AAW AAW  10.5802
  DMK DMK  5.3440
  AXG AXG  6.2017
  H2A XK2  0.0000
  BMU BMU  7.7359
  HB2 HSD  0.0000
   CA GLY  2.0000
  ANN ANN  7.8333
  ALB ALB  5.5943
  CTA CTA  7.4872
  BLN BLN  7.1176
  DHK DHK  6.6136
  DFZ DFZ  5.4665
  CDX CDX  5.0225
  CXZ CXZ  5.5260
  BRK BRK  6.1392
  DBY DBY  6.1509
  BYE BYE  7.0082
  AXY AXY  5.2142
  BUE BUE  10.5592
  H61 QSI  1.0000
