# Supplementary material for: The Effect of Macromolecular Crowding on the Electrostatic Component of Barnase–Barstar Binding: A Computational, Implicit Solvent-Based Study
Source: PLoS One. 2014 Jun 10;9(6):e98618. doi: 10.1371/journal.pone.0098618 (PMC4051634; doi:10.1371/journal.pone.0098618)
Supplement: File S1 — Contains sample pdb files used in our analyses; each contains the barnase/barstar complex with a specific random placement of crowders of varying radii at 30% crowding density. Also included are files specifying, for each pdb file, the radii of each atom and model crowder. (TAR) [file pone.0098618.s005.tar › vary30percent_pdb/crowders_radii-18.siz]

aaaaaannnrrrrrrrr
  HN2      1.0000
 R185      1.8500
 HCT1      1.0000
  HN1      1.0000
  R15      1.5000
  NCT      1.5000
 OCT1      1.4000
 OCT2      1.4000
  HT1      1.0000
  HA1      0.0000
  CNT      1.7000
 HCT2      1.0000
 HT2G      0.0000
  NXT      1.5000
  OT1      1.4000
  CAY      2.0000
   OY      1.4000
  R18      1.8000
 HT2B      0.0000
  R20      2.0000
  R05      0.5000
 R195      1.9500
   CY      1.7000
 HTB3      0.0000
  HT2      1.0000
  R14      1.4000
  CTB      2.0000
  CAT      2.0000
  R19      1.9000
 HTB2      0.0000
  R00      0.0000
  R10      1.0000
   NT      1.5000
  HT3      1.0000
  R17      1.7000
 HT2A      0.0000
  HA2      0.0000
 R135      1.3500
 HT2C      0.0000
  OT2      1.4000
  ONT      1.4000
  CT2      2.0000
 HTB1      0.0000
  HNT      1.0000
  HY3      0.0000
  HY1      0.0000
  HY2      0.0000
  OXT      1.4000
   N7 QSI  1.5000
  DTY DTY  5.2116
  CYZ CYZ  6.4412
  BOO BOO  5.3013
   C6 TSA  1.7000
  AFY AFY  11.3128
  CJL CJL  5.2271
  CAI CAI  7.6120
  BNV BNV  5.8851
  CFM CFM  5.8989
  BYC BYC  10.8257
  ADP ADP  7.7228
  BXK BXK  9.4796
  BQR BQR  6.7984
  BYW BYW  8.4334
   HA HYD  0.0000
    N PHE  1.5000
  DLN DLN  5.3008
  CVA CVA  7.1364
  BMB BMB  7.5220
  HB1 AS1  0.0000
  DOF DOF  5.0290
  CNK CNK  5.1568
  BRS BRS  7.0440
   CD PRO  2.0000
  BRB BRB  6.6765
  BMD BMD  6.2303
  H2' QSI  1.0000
  DTX DTX  6.2720
  BPY BPY  8.2715
    C PHE  1.7000
 H31B XK2  0.0000
  BND BND  6.0516
   C3 XK2  2.0000
  AVY AVY  5.8167
   HN SEP  1.0000
  CIB CIB  6.6147
  CUC CUC  5.5975
  BUR BUR  11.4888
  ASS ASS  7.2356
  CCK CCK  5.8269
  BGX BGX  13.6983
  BHT BHT  9.2224
  CBF CBF  5.5373
  C3' QSI  2.0000
  ATX ATX  8.1043
  H79 XK2  1.0000
  CQS CQS  9.3368
  AHY AHY  9.3839
  CHG CHG  5.4308
  APV APV  7.8684
  DMZ DMZ  5.1073
  BSX BSX  6.0803
  DCL DCL  8.0137
  AEM AEM  5.9505
  CDF CDF  6.6493
  AGD AGD  9.3884
  HD1 HSD  1.0000
  AXE AXE  6.8315
  BJS BJS  6.7449
  DID DID  5.6638
  CEF CEF  5.0624
  AGN AGN  5.0467
  CYR CYR  6.7918
  AMK AMK  6.9234
  CTQ CTQ  7.0618
  BBB BBB  6.2998
  AFT AFT  6.1476
  CDJ CDJ  6.7983
  ATE ATE  8.0776
  CD2 HSE  1.7000
  BNU BNU  5.5679
  BZF BZF  5.0527
  BMN BMN  5.0366
  DDD DDD  5.4322
  CWH CWH  9.4214
  CRV CRV  8.5098
   CG ASP  1.7000
  DOS DOS  5.5194
  DSR DSR  6.8276
    C CYS  1.7000
  DSF DSF  5.7337
  AFH AFH  9.6157
  ARD ARD  6.2720
    C TRP  1.7000
  DRJ DRJ  5.3280
  CYT CYT  5.2450
  COE COE  10.1428
  BIG BIG  14.9101
  AFI AFI  10.1344
  DWA DWA  5.6880
  ASF ASF  6.2830
  BHY BHY  5.8218
  CUK CUK  5.4138
  DJX DJX  6.5343
  CAM CAM  6.8121
  CTG CTG  6.9379
  DDU DDU  5.1774
  CYG CYG  5.1872
  HE1 GL1  1.0000
  ASX ASX  7.3046
  CKI CKI  6.1509
  HB2 AS2  0.0000
  DLE DLE  9.5739
  BTK BTK  6.4157
  CHS CHS  5.2908
  BUI BUI  7.3018
  HE2 TYR  1.0000
  DKN DKN  5.7729
  BTO BTO  6.5562
  BSK BSK  9.2549
  ARI ARI  5.6945
   HA GLU  0.0000
  BYQ BYQ  5.6289
  H22 XK2  1.0000
  HE3 TRP  1.0000
  COK COK  15.6082
  AKW AKW  5.1781
  ALU ALU  5.0316
  DMY DMY  6.1284
  BXB BXB  5.3678
  OD1 AS2  1.4000
  CKY CKY  5.0750
  BIS BIS  6.3861
  DTH DTH  5.8297
  DQZ DQZ  5.1175
  CDR CDR  6.0193
  DHT DHT  7.4699
  CCD CCD  6.7174
  BWU BWU  6.0515
  CXI CXI  6.0033
  BYD BYD  6.1436
  CGG CGG  6.0576
   CB GLN  2.0000
  CE1 TYR  1.7000
  AGT AGT  7.1377
  ADW ADW  9.0229
  HG2 QSI  0.0000
  DKF DKF  6.7144
   C1 XK2  1.7000
    O ASN  1.4000
  AOB AOB  5.7964
  DOL DOL  6.8476
  DGP DGP  6.3422
  CZI CZI  7.1952
  CPN CPN  8.9975
  CZN CZN  6.8229
  AEU AEU  5.8456
  C18 TSA  1.7000
  ANX ANX  8.1157
  CMF CMF  5.4942
  BRP BRP  6.7040
  BIE BIE  8.7717
   CD QSI  1.7000
  CRM CRM  5.8034
  AIS AIS  7.8805
  AWN AWN  6.2450
   H5 TSA  1.0000
  BBQ BBQ  5.3328
  BLK BLK  6.8629
  ALD ALD  5.8020
  CSM CSM  12.5553
  BZP BZP  6.5006
  DIG DIG  6.0190
  AIY AIY  7.2036
  ACD ACD  15.4630
  CLZ CLZ  5.5678
  CZL CZL  5.4458
  DIE DIE  7.7108
  BKH BKH  6.7942
  AMP AMP  7.4902
  AOY AOY  5.3366
  CXG CXG  10.3743
  COF COF  10.2490
  BFH BFH  11.1152
  DBX DBX  5.7836
  BBH BBH  5.4226
  BSE BSE  8.4445
  AKF AKF  9.1297
  CGC CGC  6.2137
   CB CYS  2.0000
  DEK DEK  6.5688
  DHC DHC  5.5763
  BHM BHM  5.5748
  APS APS  10.6521
   C4 QSI  1.7000
   CZ PHE  1.7000
  O3' QSI  1.4000
  CKS CKS  6.8953
    N HIS  1.5000
  CXT CXT  5.5160
  CFO CFO  5.0140
  CFH CFH  5.5491
  AIR AIR  12.6942
  HB2 SER  0.0000
  CRA CRA  16.7060
  O2S QSI  1.4000
  APX APX  6.4311
  BEU BEU  13.9137
  ACY ACY  5.7084
  DRO DRO  5.2167
  H37 XK2  1.0000
  CKZ CKZ  5.1857
    O VAL  1.4000
  DEA DEA  5.5971
  BOE BOE  5.3366
  CWD CWD  8.7101
  CEO CEO  5.6731
  CTD CTD  7.9705
  DFN DFN  5.1976
  ACC ACC  9.9774
  HE1 HSC  1.0000
   CA ALA  2.0000
  DAP DAP  7.8357
  AQI AQI  6.6003
   H1 OH2  1.0000
  CJG CJG  5.3492
  AYX AYX  7.7327
  DVC DVC  6.2983
  BJB BJB  6.8536
  CSX CSX  8.1846
   CD GLN  1.7000
  AGJ AGJ  7.3685
  CDL CDL  6.2704
  CXN CXN  8.0430
  BVO BVO  5.9486
  DWO DWO  5.3221
  AEF AEF  13.9601
    H ARG  1.0000
  AXT AXT  6.2143
  AQC AQC  10.5718
    N AS2  1.5000
  BEZ BEZ  8.0000
  CRN CRN  5.3729
  BWJ BWJ  6.1940
  AES AES  5.8960
  BXV BXV  6.3697
  AEI AEI  6.5843
  APQ APQ  6.8643
  OE1 GLU  1.4000
  H34 XK2  1.0000
  DEF DEF  6.2596
  DAT DAT  7.0176
  CBI CBI  6.1081
  HE1 TRP  1.0000
  CTC CTC  8.7107
  DIO DIO  5.6060
  CXE CXE  6.3958
  CQL CQL  13.0282
  BNE BNE  6.9729
  CVL CVL  7.6018
  CLE CLE  5.3135
    N HSD  1.5000
   CB PRO  2.0000
  DGS DGS  6.5493
  CHU CHU  6.9584
  BOQ BOQ  6.1611
  HG2 ARG  0.0000
  CEI CEI  5.0279
  HB2 PHE  0.0000
  DQF DQF  5.2732
  CTI CTI  5.1339
  CMQ CMQ  5.5281
  BKV BKV  11.7780
  AVF AVF  5.0987
  DES DES  5.2946
  CGQ CGQ  5.2980
  BIU BIU  5.2435
    O HSD  1.4000
  BBM BBM  6.2037
  CVQ CVQ  7.9710
  AQP AQP  6.5940
  AOD AOD  5.1345
 HG13 VAL  0.0000
    H MET  1.0000
  H12 TSA  1.0000
  BUC BUC  6.3497
  AVW AVW  9.1677
   HA LYS  0.0000
  CWY CWY  7.5880
  BDX BDX  5.3346
  ARC ARC  5.4670
  C5' QSI  2.0000
  ASG ASG  5.0285
  AMB AMB  5.2223
   CG TYR  1.7000
  C33 XK2  1.7000
   CA SER  2.0000
  BLE BLE  9.9056
  BZM BZM  5.2575
  DUL DUL  6.4069
  HB1 ARG  0.0000
  AYL AYL  5.3687
  C28 XK2  1.7000
  BCS BCS  6.2564
  BNF BNF  5.9612
  BHI BHI  5.7778
  BBZ BBZ  9.0595
  BFJ BFJ  8.3472
  AZI AZI  5.4036
  AKD AKD  5.3647
  CSV CSV  9.5781
  HB1 AS2  0.0000
  CCQ CCQ  5.0253
  AUD AUD  5.7035
  BNM BNM  5.3745
  ALI ALI  9.2861
  OD1 ASN  1.4000
  C67 XK2  1.7000
  C72 XK2  1.7000
  DNR DNR  5.7208
  CBE CBE  6.3944
  CLO CLO  5.3676
  BJT BJT  9.3886
  ABM ABM  9.0791
  CNH CNH  5.3878
  C1' QSI  2.0000
  AHX AHX  9.5913
  DMG DMG  5.5747
  ACO ACO  9.8005
   HN ALA  1.0000
  CBM CBM  5.1369
   HN HYD  1.0000
  CGZ CGZ  8.0102
  BSC BSC  6.9195
  HG1 MET  0.0000
  DFF DFF  5.9736
  BSU BSU  7.3707
  BKI BKI  5.4507
  BCZ BCZ  7.6108
  AGV AGV  9.2517
  AKJ AKJ  6.5600
  CBX CBX  8.0707
 HE21 GLN  1.0000
   HG CYS  1.0000
  AUZ AUZ  6.1813
  AYT AYT  6.1056
  BQV BQV  6.1116
  AIC AIC  9.3433
   OC VDW  0.0000
  BVX BVX  5.4288
  HB1 LEU  0.0000
  DTD DTD  5.4231
  DGK DGK  5.3027
  N10 QSI  1.5000
  AYZ AYZ  5.7159
  BRF BRF  7.5747
  BPT BPT  6.1110
  CHZ CHZ  5.2037
  BKC BKC  6.7482
  BJI BJI  5.0704
  BCG BCG  6.0224
  H35 XK2  1.0000
  BLX BLX  6.6553
  BYU BYU  6.0574
  CHB CHB  6.0133
  BPZ BPZ  5.1384
   HA HSE  0.0000
  BJL BJL  10.2483
  AGS AGS  6.9702
   CD GLU  1.7000
  DNU DNU  5.5735
  AGF AGF  5.4928
   CB HIS  2.0000
  CND CND  5.4571
  ARS ARS  6.5048
  CTV CTV  6.1383
  DRM DRM  5.2854
 H2'' QSI  0.0000
  AWX AWX  5.3255
  AJL AJL  5.6337
  OH2 HOH  1.4000
  CHV CHV  5.8030
  DLY DLY  5.4850
  DGU DGU  6.2411
  CD2 LEU  2.0000
  BGF BGF  17.2947
  BLI BLI  6.7435
  DGB DGB  5.0434
 HD22 LEU  0.0000
  DCX DCX  5.4968
  CZF CZF  5.1820
  CTY CTY  7.0615
    O THR  1.4000
  CHN CHN  5.9556
  DIW DIW  6.0942
  AKV AKV  5.1673
  AEJ AEJ  9.4191
  DMA DMA  7.0334
  ARR ARR  7.8575
  HD3 ILE  0.0000
  CDM CDM  6.7624
  ACI ACI  11.3842
  H71 XK2  1.0000
  DAI DAI  7.3235
  AMI AMI  5.8083
  CD1 PHE  1.7000
  CKB CKB  7.0343
  BLQ BLQ  6.8723
  AOP AOP  5.3538
  AWC AWC  5.6481
  DLP DLP  8.0541
  DEZ DEZ  7.5934
  DCC DCC  8.5316
  AZL AZL  5.0611
  AHP AHP  5.6070
  DRL DRL  5.9234
  CSU CSU  5.6310
  AYW AYW  6.6812
   CG LYS  2.0000
  CGP CGP  7.1069
  DAH DAH  5.3472
  ANI ANI  7.0658
  DUG DUG  5.5718
  DNX DNX  5.4727
  BGD BGD  5.0460
  CSB CSB  17.2285
  ATL ATL  6.8653
  DDC DDC  7.9424
  CLF CLF  5.0051
  AOO AOO  7.0346
  CGR CGR  7.0799
  AXM AXM  5.3596
   CG HIS  1.7000
  CHE CHE  5.9333
  CIC CIC  5.6275
   O7 TSA  1.4000
  DEM DEM  6.9940
  BCM BCM  5.5173
 HD22 ASN  1.0000
  ATV ATV  6.0100
    C LYS  1.7000
  BGA BGA  8.1880
  CHA CHA  5.4861
  CGE CGE  5.0507
  DTS DTS  6.6307
  AGC AGC  13.8462
  DSW DSW  6.2179
  DMJ DMJ  5.3202
   HB ILE  0.0000
  CEU CEU  5.0874
  CUT CUT  5.2847
  BKA BKA  5.7960
  BWL BWL  8.5630
  CVT CVT  6.3372
  BCY BCY  6.4992
  AVB AVB  5.6366
 HG22 ILE  0.0000
  CWL CWL  5.3067
  CDI CDI  6.5470
  BJX BJX  10.4045
  CEQ CEQ  6.4745
  AVZ AVZ  5.3116
  BVW BVW  6.6546
  AHM AHM  5.6704
  HB2 ARG  0.0000
  DTJ DTJ  5.2909
  BPQ BPQ  5.2715
  BWY BWY  5.6849
  BON BON  9.7158
  ABT ABT  6.5798
  C20 XK2  1.7000
  CQC CQC  7.1958
  ANY ANY  5.4491
  BKT BKT  5.7137
  AXA AXA  5.2411
  DLO DLO  6.7158
  BDA BDA  6.4494
  BCX BCX  5.3375
  BMS BMS  9.6902
  COG COG  10.1341
  BCL BCL  5.0235
  AOA AOA  5.4590
  CVS CVS  12.1636
   CZ ARG  1.7000
  AIX AIX  6.7103
  DEW DEW  7.1115
  CUD CUD  5.4369
  BOH BOH  7.4604
  ASY ASY  5.7693
  CJO CJO  5.0385
  DRN DRN  6.3557
  CZB CZB  6.0704
  BHW BHW  5.3556
  DPY DPY  5.4901
  DEG DEG  6.8490
  CBO CBO  5.1148
  CLA CLA  5.9263
    H ILE  1.0000
  CCJ CCJ  7.1963
  AUR AUR  6.7722
    N ALA  1.5000
  CKT CKT  5.5005
  DED DED  6.1543
  BOV BOV  6.8197
  BOM BOM  6.6730
  DNF DNF  5.2420
  CJW CJW  6.2027
  BAQ BAQ  5.9316
  O15 TSA  1.4000
  NE2 HSD  1.5000
  OE2 GL1  1.4000
  CMM CMM  5.9388
   CB TRP  2.0000
  BMQ BMQ  7.9266
  AUU AUU  5.8784
  ANO ANO  9.3828
  HE1 HIS  1.0000
  AFQ AFQ  7.1932
  AMT AMT  6.1160
   CD GL1  1.7000
  CBY CBY  5.8968
  ALG ALG  12.5559
 HG21 VAL  0.0000
  AOQ AOQ  5.3864
  DWL DWL  5.6962
  OE1 QSI  1.4000
  HG2 MET  0.0000
  HB2 HSE  0.0000
  BTF BTF  6.4653
  BST BST  6.1848
  AFF AFF  6.0601
   HN CYS  1.0000
    H ASP  1.0000
  AIW AIW  8.7092
  DBA DBA  5.1912
  CQA CQA  6.9905
  CHX CHX  7.2121
    O GL1  1.4000
  CEG CEG  5.0054
  CMB CMB  5.8444
  AML AML  6.0919
  AMX AMX  6.4145
  DFB DFB  6.1531
  NE2 GLN  1.5000
  BVQ BVQ  5.5956
  BMI BMI  5.9221
  BJM BJM  6.3711
  CLL CLL  6.1057
  DFX DFX  10.4368
  CFR CFR  5.1706
  ADV ADV  9.8090
  BVF BVF  5.5763
  ASN ASN  7.6332
  HD1 HSC  1.0000
  DSL DSL  5.6666
    N TRP  1.5000
  ABG ABG  15.7856
  BRQ BRQ  6.3454
  CWM CWM  6.1571
  BMY BMY  11.7100
    C ASP  1.7000
  DOV DOV  6.1786
  BLD BLD  12.0833
  AAJ AAJ  13.6191
  CE1 HSE  1.7000
  BUX BUX  5.5818
  BHF BHF  5.7507
   HN TRP  1.0000
  AUB AUB  7.2643
  CMW CMW  5.1447
  BBY BBY  5.8058
  AZM AZM  6.8553
  ACR ACR  7.8845
  AXR AXR  7.7736
  CMK CMK  5.2154
  DPP DPP  5.3253
  BXW BXW  6.0584
  ABP ABP  7.4111
  BLF BLF  9.0336
  DUY DUY  5.6942
  AIQ AIQ  6.9006
  AYA AYA  6.1608
  DKJ DKJ  6.2495
  CFL CFL  6.2846
  CQO CQO  10.6553
  DIQ DIQ  5.3366
  DTQ DTQ  5.0558
  BXO BXO  5.6673
  CMN CMN  5.5766
  DSS DSS  5.7073
  DOK DOK  5.4301
  DJT DJT  5.0465
  CCA CCA  5.0603
  AJA AJA  8.7287
  DFH DFH  5.1593
  BUQ BUQ  5.3758
  HG1 ARG  0.0000
  BVP BVP  5.9734
  CEC CEC  6.0402
  DNM DNM  8.8621
  DER DER  6.5076
  CIH CIH  5.3209
  HE2 MET  0.0000
  NE2 HIS  1.5000
  CJQ CJQ  5.1260
  ACN ACN  7.2797
   CG PHE  1.7000
 H31A XK2  0.0000
  BUK BUK  6.1578
  H25 TSA  1.0000
  DAY DAY  7.1303
  DBK DBK  5.0044
  BRO BRO  5.5106
  DTR DTR  5.8267
  BNP BNP  5.8404
  AWL AWL  5.3192
  BZH BZH  6.7849
  DUZ DUZ  5.9276
  CCN CCN  6.4934
  DEO DEO  6.4498
  BNR BNR  6.5326
  DNP DNP  5.8349
   HE GLU  1.0000
  AXS AXS  8.6440
  AFJ AFJ  9.9795
  DVM DVM  5.3487
  CIF CIF  5.4352
  CCM CCM  8.1260
  AIN AIN  10.1804
  CQJ CQJ  9.7501
  BLH BLH  11.0027
  DQY DQY  5.6343
  BDE BDE  6.8025
  AEX AEX  6.4261
   CB MET  2.0000
  DQG DQG  6.0695
  DKY DKY  7.9761
  ALM ALM  7.2994
   H1 TIP  1.0000
  CRJ CRJ  6.4185
  BJE BJE  8.3377
  CMV CMV  5.8545
  BXE BXE  6.0888
  BAP BAP  5.0440
  ANZ ANZ  9.0425
  AJO AJO  8.1777
  DCN DCN  5.2119
  DQK DQK  5.4877
  BMJ BMJ  9.2546
  AXK AXK  6.3338
  CJN CJN  5.0870
  BXI BXI  7.8349
  BGT BGT  17.5998
 HG12 ILE  0.0000
  DJD DJD  6.1817
  AKY AKY  5.5661
  BGZ BGZ  15.2354
  AZY AZY  5.4782
  AVH AVH  5.2886
  ARQ ARQ  6.0614
  ADU ADU  6.0799
  CRC CRC  8.2703
  ARW ARW  6.1617
  AQO AQO  11.0993
  AVV AVV  10.4819
  OE1 GL2  1.4000
  BWE BWE  8.1699
  COY COY  19.0832
  AFK AFK  9.4490
  APT APT  5.2130
  CUW CUW  7.7036
  CLR CLR  5.5768
  BGK BGK  6.0587
  BDY BDY  7.0612
  AOC AOC  5.2149
   CG GL2  2.0000
   CA MET  2.0000
  CRI CRI  9.9369
  BHP BHP  5.3235
  DDH DDH  7.1250
  AQW AQW  5.7058
  H65 XK2  1.0000
  DAF DAF  5.9468
  AEL AEL  8.0544
  CUO CUO  8.7303
  CXM CXM  7.7519
  CCT CCT  5.2424
  AXF AXF  6.3100
  AGE AGE  10.3857
  CRH CRH  7.5458
  BCE BCE  5.1775
  DLR DLR  6.7645
  DDQ DDQ  6.1560
  BFX BFX  12.6406
  DPV DPV  8.6417
  BHD BHD  11.5741
  CD2 HSC  1.7000
    N GL1  1.5000
   CA ARG  2.0000
  APM APM  5.3903
  BAO BAO  7.6571
  AEA AEA  11.9902
  HB1 PHE  0.0000
  C66 XK2  1.7000
  CBU CBU  6.4580
  ACW ACW  10.0180
  CEP CEP  5.5368
  BLS BLS  6.2649
  AXB AXB  7.4239
  ASE ASE  5.4420
  DIJ DIJ  5.5880
  DFC DFC  6.5509
  HG1 GLN  0.0000
  CJV CJV  5.0239
  CUJ CUJ  8.8632
  DSC DSC  5.0065
  DCP DCP  10.3540
  AQK AQK  5.7397
  DIT DIT  7.6864
  ND1 HSE  1.5000
  AZQ AZQ  6.1052
  BEV BEV  5.2788
    C MET  1.7000
  AVP AVP  5.9382
  DVQ DVQ  5.3136
  ANE ANE  5.5244
   H3 XK2  0.0000
  AOW AOW  5.0767
  CQN CQN  6.6935
  AEP AEP  9.3955
  H3' QSI  1.0000
  DNK DNK  5.2026
  ATJ ATJ  6.6045
  O2' QSI  1.4000
   SD MET  1.8500
  DVI DVI  5.1628
  DBJ DBJ  5.6596
  ARP ARP  5.9339
  ABH ABH  6.8240
  DMP DMP  5.9277
  DJJ DJJ  5.0625
  HB1 ASN  0.0000
  CUN CUN  5.3358
  AYU AYU  6.3123
  DUF DUF  5.4675
  ABO ABO  5.8305
   CA CYS  2.0000
  DGF DGF  8.4277
  BFI BFI  8.7109
  AZJ AZJ  5.0964
  BJZ BJZ  7.1582
  CIX CIX  5.3672
  BFV BFV  10.1468
  ATH ATH  6.9054
  BAH BAH  5.0366
  BFS BFS  14.0625
  AGY AGY  6.6443
  BKW BKW  7.0935
    C GL2  1.7000
  BSD BSD  5.0423
  BVK BVK  5.8819
  AMF AMF  8.8979
  AKA AKA  6.5805
    O PHE  1.4000
  DVE DVE  5.0725
 H61A XK2  0.0000
  AIB AIB  5.3390
  HE1 GL2  1.0000
  BEC BEC  5.8424
  AXD AXD  5.1061
  AOZ AOZ  6.2777
  AOE AOE  5.5235
  CPZ CPZ  12.6849
  AGX AGX  6.7777
   CG HSE  1.7000
  DKK DKK  5.7989
  AKB AKB  5.5186
  CKO CKO  5.1781
  DVA DVA  7.5922
   N7 XK2  1.5000
  DJW DJW  5.6145
  CMX CMX  7.1894
  CRL CRL  5.0299
  BXY BXY  7.0490
  BNL BNL  8.9213
  BAK BAK  5.4499
  ACJ ACJ  13.4775
  BEG BEG  5.0893
    H SEP  1.0000
  CFJ CFJ  6.0760
  HB2 AS1  0.0000
   SG CYS  1.8500
  HD2 ILE  0.0000
  BZL BZL  9.1129
  ARH ARH  7.8417
  CMR CMR  5.2090
    O HSE  1.4000
  CD1 LEU  2.0000
  CCW CCW  5.9406
  BSA BSA  6.0586
  CXV CXV  5.6145
  CGM CGM  6.0995
  DLW DLW  7.0362
  BRL BRL  5.4784
  BNN BNN  9.2972
  CXQ CXQ  5.2030
  BVG BVG  5.9750
  CE2 TRP  1.7000
  CRZ CRZ  5.7087
  HB1 QSI  0.0000
  BFR BFR  12.2649
  DKS DKS  5.4240
  APN APN  5.0846
  DSN DSN  5.3564
  HB2 CYS  0.0000
  CDW CDW  6.5719
  AZK AZK  5.1677
  BBP BBP  5.7807
  ARX ARX  5.8531
  AOI AOI  7.9280
  BJV BJV  8.6215
  BBC BBC  5.0944
  CWR CWR  9.5332
   CG GLU  2.0000
  COH COH  11.6504
  AHZ AHZ  10.2944
  DIY DIY  6.1970
  CZD CZD  6.4454
  AKH AKH  6.6018
  ADO ADO  7.9974
  DMS DMS  5.9834
  BMK BMK  8.3932
  H63 XK2  1.0000
  DWF DWF  6.1833
  DHF DHF  5.6003
  ACU ACU  6.6830
  CPU CPU  7.9999
  CBS CBS  5.5544
 HE22 GLN  1.0000
  ADQ ADQ  10.6984
  ARK ARK  5.3063
  DWQ DWQ  5.0801
   O4 XK2  1.4000
  BXQ BXQ  5.0158
  CLQ CLQ  5.7334
  CSG CSG  12.6975
  BZU BZU  6.1121
  CUQ CUQ  7.3064
  CSZ CSZ  6.7043
  DHL DHL  5.3828
  CVV CVV  6.5708
   HN TYR  1.0000
  AUN AUN  6.1605
  CYD CYD  5.3711
  CUH CUH  5.1431
  DFO DFO  5.8065
  CHC CHC  5.2754
  AMY AMY  5.5835
  DUC DUC  5.1901
  BYM BYM  5.0619
  DPF DPF  7.2460
  DLZ DLZ  5.5983
  DHH DHH  6.1485
  AIF AIF  5.3603
  ABZ ABZ  7.2403
  CPE CPE  21.2876
  CNX CNX  20.4737
  CHJ CHJ  5.3193
  APC APC  8.2479
  BJJ BJJ  7.1729
  BQN BQN  7.3792
  CRK CRK  14.5477
  BSO BSO  9.6652
  DCB DCB  5.2293
  BSB BSB  6.0963
    C HSD  1.7000
   HA ARG  0.0000
  DSK DSK  5.3300
  DTG DTG  5.1349
  AYQ AYQ  6.3462
  CYS CYS  6.7853
  DQI DQI  7.6891
  AIZ AIZ  7.3628
  BBN BBN  6.9502
  DGX DGX  6.7624
  DLT DLT  5.3993
  CQK CQK  11.4229
  DUU DUU  7.5656
  CRX CRX  11.6761
  AMM AMM  8.5256
  DQN DQN  6.0132
  AVM AVM  9.3265
  CRW CRW  6.5428
 HD12 ILE  0.0000
  ATC ATC  7.2193
  CET CET  7.1475
  DHM DHM  6.6740
  BDL BDL  5.5731
   CB GL1  2.0000
  ATR ATR  8.3049
  DVK DVK  5.3182
  C19 TSA  1.7000
  AYB AYB  6.5765
  DOM DOM  6.3177
  DIZ DIZ  6.6475
  AAE AAE  19.7857
  OE1 GLN  1.4000
  AUJ AUJ  5.8720
  DVX DVX  7.2390
  BUH BUH  6.1561
  AUX AUX  5.2879
  DNY DNY  5.0520
  H21 TSA  1.0000
  AWD AWD  5.1740
  CYI CYI  10.1355
  CBQ CBQ  5.4214
  AKO AKO  7.0557
  BLR BLR  6.6589
  DLQ DLQ  5.5054
  BSR BSR  5.0977
  BSG BSG  6.7850
   HN ASP  1.0000
 H3'' QSI  0.0000
  DJF DJF  6.3684
  CFZ CFZ  7.2745
  BMG BMG  7.0573
  CFU CFU  5.3327
  ATI ATI  7.2725
  DMN DMN  5.6789
 HG21 ILE  0.0000
   HA ILE  0.0000
   CB HSE  2.0000
  CUX CUX  5.9476
  BCW BCW  5.9460
  BHE BHE  8.1958
  BDC BDC  5.9160
  AFB AFB  6.6396
  BFQ BFQ  10.8905
  BXS BXS  5.2263
  ANW ANW  6.8871
    O CYS  1.4000
  DKT DKT  8.1996
  AQZ AQZ  6.5399
  AMU AMU  8.0453
   C6 XK2  2.0000
  BSW BSW  9.2975
  BMZ BMZ  5.2939
  BWB BWB  7.2018
 HD21 LEU  0.0000
  AHE AHE  8.7384
  ADM ADM  9.5591
    O ASP  1.4000
  AJU AJU  6.0830
  DCW DCW  7.2841
  AQU AQU  5.1769
  DHV DHV  5.3651
  CAS CAS  6.1141
  BOR BOR  5.7673
   N3 QSI  1.5000
  DVY DVY  5.0595
  BHC BHC  5.6344
  CFI CFI  6.0081
  ACX ACX  6.8703
  OD2 AS1  1.4000
    H GL2  1.0000
  HB1 GLN  0.0000
  DFU DFU  6.3379
  CKX CKX  7.8469
  CFD CFD  6.1854
  CNI CNI  7.7673
  AQX AQX  9.7699
  DRS DRS  6.2929
  BFP BFP  12.6319
  DKV DKV  5.8479
  CFW CFW  6.3698
    C GL1  1.7000
  COQ COQ  20.3948
  AQF AQF  5.9890
  AVG AVG  6.2051
  C2' QSI  2.0000
 HD13 LEU  0.0000
  AGP AGP  8.5008
  CHO CHO  5.6902
   HB VAL  0.0000
  CSP CSP  8.9500
  CFS CFS  5.5309
  CJS CJS  5.1292
  CAN CAN  5.3682
  AXC AXC  5.8692
   HA VAL  0.0000
  DCA DCA  6.5496
  DBD DBD  11.8425
  AHT AHT  6.5958
  BAN BAN  6.2496
  BCT BCT  5.2574
  BID BID  10.9820
  AQB AQB  5.3446
  BYS BYS  5.8565
  DJB DJB  5.9483
  CVJ CVJ  9.1726
  AOR AOR  5.3425
  CBD CBD  5.0296
  DPB DPB  5.4638
  AUS AUS  8.6290
  ADR ADR  7.2706
  DKO DKO  6.5709
  AHD AHD  5.3262
  CTX CTX  6.8881
  DBR DBR  6.8187
  CKP CKP  5.5281
  ABD ABD  7.7669
  ALE ALE  7.9245
  DCS DCS  5.5675
  CZK CZK  10.5700
  AZH AZH  5.2710
  BHB BHB  13.5878
  BZE BZE  5.0092
  BIM BIM  10.7594
  AAU AAU  9.7970
  CAX CAX  5.6518
  CCG CCG  6.2743
    O QSI  1.4000
  ASK ASK  7.1022
  BOL BOL  6.7255
  BSQ BSQ  6.2629
  CVP CVP  6.0851
  BCK BCK  5.4726
  ARF ARF  8.7284
  CE2 TYR  1.7000
  BRE BRE  6.9556
  H25 XK2  1.0000
  CSI CSI  5.3723
  DIV DIV  5.7292
   CA HYD  2.0000
   NH VDW  0.0000
  C22 XK2  1.7000
  ALF ALF  5.7523
  AKU AKU  6.2756
  DDJ DDJ  6.9284
  H11 TSA  1.0000
  DBL DBL  7.2925
  DKQ DKQ  7.5027
  CVK CVK  10.4198
  BIJ BIJ  8.9932
  CPG CPG  6.5163
   HA CYS  0.0000
  BZY BZY  6.4117
  BMV BMV  9.9562
  BBT BBT  5.4480
  DAJ DAJ  7.6492
  BLG BLG  5.7194
    H TRP  1.0000
  COW COW  19.5082
  BOC BOC  6.2006
  AID AID  8.5298
  AHI AHI  6.1092
  CVI CVI  9.8822
   HN GLU  1.0000
  CRQ CRQ  7.5030
  DCQ DCQ  8.2253
  C70 XK2  1.7000
  DWG DWG  8.1177
  AQL AQL  5.2420
   SG HYD  1.8500
  DLV DLV  5.3717
  CTT CTT  7.4130
  BQO BQO  5.8751
    N GLN  1.5000
   CA PRO  2.0000
  CFG CFG  8.0145
  BXX BXX  5.3161
  DTI DTI  5.7773
  DEI DEI  5.9602
  DQC DQC  7.0910
   H6 XK2  0.0000
  BGV BGV  11.8107
  AMN AMN  5.5608
  COT COT  6.2308
  AYO AYO  5.0294
  HB2 ALA  0.0000
  CZX CZX  6.3992
  AFL AFL  7.7875
  DCJ DCJ  5.0588
  CQE CQE  6.0869
  BUD BUD  5.5585
  AFS AFS  6.7279
  AYH AYH  5.6942
  DCU DCU  5.8783
   N2 XK2  1.5000
  TWE TWE  20.0000
   CG LEU  2.0000
  AFA AFA  6.4857
  ATN ATN  7.4554
  DUP DUP  6.6619
  AQV AQV  6.2775
   CB LYS  2.0000
  CZ2 TRP  1.7000
  BOU BOU  5.4312
  DGT DGT  5.5352
  AAG AAG  16.9588
  CID CID  5.3900
  DTW DTW  5.7234
  DQE DQE  6.3149
  BQK BQK  5.0323
  ARO ARO  5.1783
  ANH ANH  9.5550
  CKU CKU  7.1230
  AOK AOK  5.1001
  CEH CEH  6.1491
  DME DME  5.1075
  DGN DGN  5.6121
  DLD DLD  5.4394
  BIA BIA  5.1593
  ASH ASH  5.3324
  CDT CDT  5.2939
  DUA DUA  5.2372
  AMJ AMJ  10.6491
  CBB CBB  6.2284
  BUZ BUZ  7.7360
  BOD BOD  5.2712
  HD1 HSE  1.0000
  AWB AWB  5.4285
  ARE ARE  7.2713
  BMP BMP  5.3645
  CNC CNC  5.3960
  BZK BZK  5.5414
  BLO BLO  6.3208
  BAR BAR  6.9065
  AJQ AJQ  7.1642
  HB1 TRP  0.0000
  BQM BQM  5.7929
  BEN BEN  5.6074
  BGP BGP  10.3102
  DFD DFD  6.0607
  HT2 QSI  1.0000
  CEX CEX  5.6883
  CGD CGD  5.9988
  BTA BTA  10.5364
    N ASP  1.5000
  DTZ DTZ  5.5013
  DFA DFA  5.3265
  CVN CVN  5.1566
   CG GLN  2.0000
  CPH CPH  6.8616
  ABJ ABJ  23.3100
  AGB AGB  5.7428
  CGJ CGJ  8.7827
  AFV AFV  9.5050
  CNB CNB  6.0035
  HG2 GLN  0.0000
  AWZ AWZ  5.6272
  BZC BZC  5.7166
  DVW DVW  5.5877
  BFE BFE  10.5601
  CG2 THR  2.0000
  CTK CTK  7.4100
  CTJ CTJ  10.5130
  BXP BXP  5.0214
  BTL BTL  10.6200
  AJH AJH  6.3886
  BCH BCH  6.5400
  CBG CBG  6.7192
  ASB ASB  5.9952
  BLW BLW  6.7423
  DVT DVT  7.6488
  COC COC  15.9424
  BUV BUV  9.0414
  BBF BBF  7.6020
  O1S QSI  1.4000
  DLX DLX  5.0919
  ACF ACF  11.2322
  BZJ BZJ  5.5856
  AZU AZU  7.2078
  COP COP  19.6899
   CG PRO  2.0000
  BHO BHO  10.8122
  CGW CGW  5.9804
  BZB BZB  6.8881
   HA SER  0.0000
  BPK BPK  7.3485
  BVL BVL  8.0312
    C SEP  1.7000
  CMI CMI  6.1239
  BUP BUP  5.3105
  ALO ALO  6.5837
    H LEU  1.0000
  CXU CXU  6.2744
  BDO BDO  5.8955
    N AS1  1.5000
  DOQ DOQ  6.1864
  ATQ ATQ  5.4573
   CA HSE  2.0000
  DRT DRT  6.9830
  DPX DPX  7.5119
  AXN AXN  5.7556
  AEG AEG  11.2911
  CYX CYX  5.0803
  BHA BHA  7.4888
  HB2 LEU  0.0000
  CQY CQY  11.8672
   HE GL1  1.0000
  CMP CMP  5.0064
  AGH AGH  12.2001
  DOG DOG  5.4736
  CDQ CDQ  5.3030
  BER BER  15.5020
  AHS AHS  6.8560
  DSI DSI  5.5446
  AQE AQE  5.3617
    N ILE  1.5000
  BHQ BHQ  14.4821
   C2 QSI  1.7000
  CQX CQX  7.7993
  CEA CEA  5.4717
  DEY DEY  5.1812
  ACS ACS  10.0819
  ALK ALK  10.1893
  BBE BBE  7.8046
  CZP CZP  5.0709
  H64 XK2  1.0000
    N HSE  1.5000
  BGN BGN  7.0150
  BQH BQH  7.1735
  AKQ AKQ  6.0080
  AAX AAX  11.5511
  DHG DHG  6.9703
    O HSC  1.4000
  DJZ DJZ  5.7737
  CUA CUA  9.0522
  CRY CRY  6.6340
  BNS BNS  8.9490
  CKK CKK  6.2083
  BJG BJG  9.5632
  SPH NBN  1.5000
  COS COS  10.5851
  BZZ BZZ  5.2637
   HA HIS  0.0000
  DKZ DKZ  5.9042
  ACE ACE  5.9449
  BZA BZA  5.8319
  CNE CNE  6.7893
  HD1 AS1  1.0000
  CIS CIS  6.8682
  BZS BZS  5.7975
  DGQ DGQ  5.3143
   HD ASP  1.0000
  CSW CSW  11.0269
  BRH BRH  7.5391
  CGA CGA  5.1074
  BWO BWO  5.1481
  CLU CLU  6.3277
  CHR CHR  5.4799
  CLT CLT  6.9987
  DEV DEV  5.9274
  ATW ATW  5.4189
  APG APG  6.0192
  BIY BIY  9.8710
  AER AER  6.7045
  CLX CLX  5.1356
  DAC DAC  8.1300
  AHW AHW  12.3394
  DOW DOW  6.8608
  BZV BZV  9.0459
  HB2 GLN  0.0000
  HE2 GL2  1.0000
  DJM DJM  6.8824
  BME BME  12.3795
   HN GLY  1.0000
   HN LYS  1.0000
  BEI BEI  11.0895
  CSK CSK  12.9486
  BKJ BKJ  8.5512
  ALS ALS  6.1174
  BCD BCD  5.5140
  CES CES  5.6877
  CDO CDO  6.9758
  DPA DPA  5.4745
  DOE DOE  5.5261
  CHL CHL  5.0060
  BWM BWM  6.4428
  NE1 TRP  1.5000
  COL COL  14.0227
  CUR CUR  8.3580
    H HSE  1.0000
  BTV BTV  6.9088
   CB PHE  2.0000
  BVE BVE  8.1658
  DBV DBV  8.6720
  DDX DDX  6.1471
  ATT ATT  8.4706
  BQE BQE  8.7665
  AJD AJD  6.0510
  COZ COZ  16.6202
  CNN CNN  5.7283
  BIF BIF  15.4061
  DHO DHO  6.8006
  CPA CPA  23.7381
  CIP CIP  5.1129
  AOF AOF  8.8621
  ADS ADS  5.2857
  DGC DGC  7.8746
   H1 HOH  1.0000
  DAW DAW  5.6916
  BHR BHR  5.6488
  DMD DMD  5.1094
  DNT DNT  5.6691
  CGF CGF  5.3655
  CSJ CSJ  6.6459
  CLS CLS  7.0972
  HA1 GLY  0.0000
  CLK CLK  5.1282
  CRS CRS  6.5772
  AAS AAS  17.3658
   HA LEU  0.0000
  BQX BQX  5.8246
  HZ2 LYS  1.0000
    C ALA  1.7000
   O3 SEP  1.4000
  BYL BYL  5.2033
   CB SER  2.0000
  DMH DMH  5.5730
  CZO CZO  9.2347
  COI COI  13.2753
   HN SER  1.0000
  AND AND  9.9121
  DTO DTO  5.2425
  DEE DEE  6.1011
  CLM CLM  5.6487
  AHN AHN  7.7232
   HE GL2  1.0000
  BDK BDK  8.3704
  OE1 GL1  1.4000
  HB2 QSI  0.0000
  ADT ADT  7.2581
  CUU CUU  10.1846
  CGB CGB  6.0424
  ACM ACM  5.5531
  HB2 HIS  0.0000
 HD21 ASN  1.0000
    O HOH  1.4000
  HD2 PHE  1.0000
  BKM BKM  8.4321
   HA ASN  0.0000
  DQL DQL  5.9373
  ASM ASM  8.0384
  DIN DIN  5.4068
   HG LEU  0.0000
  DQO DQO  6.1097
  CEZ CEZ  5.0892
  HB2 ASN  0.0000
  DHY DHY  5.8888
  BBS BBS  6.5648
  CML CML  5.7650
  AZP AZP  7.2675
  HE3 MET  0.0000
  BWZ BWZ  6.1132
  CGU CGU  5.2705
  BVJ BVJ  7.4960
   CA GL1  2.0000
  BEK BEK  16.4619
  DBF DBF  6.4679
  CWA CWA  8.7046
  CUP CUP  10.4366
  CTO CTO  5.7554
  BPE BPE  6.6564
  ANU ANU  5.4437
  AME AME  7.6381
 HG23 THR  0.0000
  DNG DNG  5.7502
  DCZ DCZ  6.4805
  CTM CTM  5.6743
  ADF ADF  10.8782
  DMW DMW  8.1766
  DWH DWH  6.4085
  BBG BBG  5.7855
   HA GL1  0.0000
  CJY CJY  7.0310
  BJO BJO  7.7254
  CYA CYA  6.8586
  CLD CLD  5.3992
  AJP AJP  7.6225
  DQD DQD  6.0667
  CTR CTR  7.4831
  COX COX  7.0666
   HA PRO  0.0000
  BQB BQB  5.0938
  BDZ BDZ  6.0804
  CJR CJR  6.6929
  DFW DFW  6.2320
  DGA DGA  5.5329
  BOY BOY  10.5647
  DTK DTK  6.1791
  AJF AJF  10.0935
  DOY DOY  6.8513
  ND1 HSD  1.5000
  BTZ BTZ  9.6332
  BTB BTB  9.6384
  CYE CYE  8.2150
  ABK ABK  12.1396
  BSP BSP  5.4362
  CMD CMD  6.2389
  AKL AKL  6.2733
 HG23 ILE  0.0000
  AHF AHF  5.3426
  DAU DAU  6.4035
  DPU DPU  5.1248
  DUE DUE  5.2881
  BVR BVR  5.1996
  DEN DEN  5.5769
  AAP AAP  23.5474
  BKY BKY  6.0176
  BWA BWA  6.8443
    H GLU  1.0000
  DTN DTN  6.0533
  DQM DQM  5.8814
  CHH CHH  5.7573
  BTT BTT  5.2468
  ABV ABV  10.9387
  ND2 ASN  1.5000
  BVN BVN  5.3273
  BMH BMH  6.0998
  DST DST  6.0893
  BGO BGO  6.3825
   CG TRP  1.7000
  DSQ DSQ  5.4987
  CD2 TRP  1.7000
  DUO DUO  5.8991
  DCM DCM  5.8155
  AUM AUM  5.2105
  H14 TSA  1.0000
  DRF DRF  6.5550
    O ILE  1.4000
  DTP DTP  5.3081
  AWW AWW  7.0618
  BMX BMX  5.1321
  AXX AXX  6.2760
   CB AS2  2.0000
  DKH DKH  5.0718
  NE2 HSC  1.5000
  BOZ BOZ  8.8187
  ANA ANA  6.9370
  CPF CPF  15.7903
  AWH AWH  6.1019
  AIV AIV  7.9963
  CFK CFK  7.2701
  O24 TSA  1.4000
  DHZ DHZ  5.8059
  AHC AHC  6.2361
    H HYD  1.0000
  CAR CAR  5.1755
  ARN ARN  6.7874
  DLS DLS  6.9363
    O ALA  1.4000
  ANM ANM  6.1439
  DNI DNI  6.4721
  HB2 TYR  0.0000
  DKB DKB  9.7126
   CA ASN  2.0000
  CIA CIA  5.1826
  DWI DWI  5.3858
  BEM BEM  6.2934
  CPX CPX  10.3387
  DAX DAX  5.6646
   CA LYS  2.0000
  CWS CWS  11.1394
  BOA BOA  5.0739
  BYF BYF  5.1416
  BIW BIW  7.2401
  HG1 GL2  0.0000
  DSU DSU  5.9017
  DJC DJC  9.1073
  CZR CZR  5.0064
  AFC AFC  6.9788
  BXU BXU  5.3120
   CG GL1  2.0000
  CVR CVR  8.0883
  AZS AZS  5.5545
  DQV DQV  8.9367
  BBV BBV  5.4886
  BES BES  5.8675
  BDP BDP  5.7608
  CVX CVX  6.7887
  CTF CTF  9.4529
  CPM CPM  15.1817
  CDK CDK  5.3255
  ANR ANR  6.5920
  H74 XK2  1.0000
  AWJ AWJ  5.4913
  CIY CIY  7.2098
  HB2 GL1  0.0000
  CQU CQU  6.4606
  CJT CJT  6.8170
  BXG BXG  5.5303
  BOF BOF  6.0584
  BDJ BDJ  5.8032
  DTM DTM  5.7061
 HG11 VAL  0.0000
  BFN BFN  13.6125
  BML BML  7.2838
  CHM CHM  5.4570
  CBJ CBJ  5.8615
  ARA ARA  5.5876
  AJC AJC  8.0153
  DAE DAE  5.9869
  AQN AQN  5.8306
  HB1 HYD  0.0000
  DQX DQX  5.4253
  BZX BZX  5.2272
  CG1 VAL  2.0000
  CZW CZW  5.6445
  DUW DUW  6.1392
  AJY AJY  6.1164
  CIN CIN  5.9310
  C63 XK2  1.7000
  DCT DCT  5.3182
  CPV CPV  5.1813
  BKE BKE  6.6895
    N TYR  1.5000
  DEJ DEJ  5.1946
  ABS ABS  10.0985
  CCO CCO  6.1631
  CIO CIO  5.0503
  BKG BKG  5.8922
    C TYR  1.7000
  BMC BMC  7.9438
  CAQ CAQ  5.1646
  BDN BDN  5.0743
  BQQ BQQ  5.8374
  AHJ AHJ  5.0880
  CLN CLN  5.3051
  ACP ACP  9.7159
  DPM DPM  6.5270
  CMC CMC  5.3628
  BVT BVT  7.9704
  CTN CTN  5.0382
  DHS DHS  5.1302
  CNJ CNJ  5.1599
  AXL AXL  5.3948
  AEH AEH  8.5571
  ACB ACB  7.6866
  BEL BEL  17.2467
  DHB DHB  7.8160
  BRX BRX  5.1718
  C73 XK2  1.7000
   NZ LYS  2.0000
  DVR DVR  5.0571
    N HYD  1.5000
  HG2 GL1  0.0000
 HE22 QSI  1.0000
  CTL CTL  9.8741
  C76 XK2  1.7000
  DLH DLH  6.5803
  AJK AJK  7.2353
  CBP CBP  6.1703
  ATM ATM  8.7785
  ASO ASO  6.8734
  SPH SPH  1.5000
  AJN AJN  5.7366
  AYC AYC  5.1876
  H67 XK2  1.0000
  AAZ AAZ  18.8283
  HE1 GLU  1.0000
  HB2 MET  0.0000
    H SER  1.0000
  CZC CZC  6.8366
  ABA ABA  5.5202
  ATK ATK  5.1164
  DJK DJK  5.5174
  DMT DMT  5.6493
  HB1 HSC  0.0000
  CPP CPP  10.8618
  BGL BGL  10.6954
  CKD CKD  7.1722
  BJN BJN  6.9303
  AAT AAT  23.0538
  HZ2 TRP  1.0000
  H21 XK2  1.0000
  C71 XK2  1.7000
  DCD DCD  6.0913
  CHI CHI  5.7036
  BSZ BSZ  6.0053
   C3 TSA  2.0000
  DQA DQA  5.0641
  DEP DEP  6.4447
  HT1 QSI  1.0000
  ATY ATY  5.5586
  DWJ DWJ  5.2395
  BSS BSS  7.4805
  DFP DFP  6.9560
  ACK ACK  12.6776
  BQL BQL  7.0008
  DKE DKE  9.9727
  DRZ DRZ  5.1416
  BRV BRV  5.5126
  DRI DRI  5.5299
  BZT BZT  5.1579
  OE2 GL2  1.4000
  DTL DTL  5.2610
  ADK ADK  20.3076
  BJY BJY  5.6362
    P SEP  1.9000
  CVC CVC  6.2633
  HO4 XK2  1.0000
  AVN AVN  7.4101
  DHR DHR  6.1261
    O SEP  1.4000
  ANQ ANQ  6.3085
  CPO CPO  7.7024
  CAZ CAZ  5.4816
  DDS DDS  6.0954
  ASZ ASZ  5.4032
  CER CER  5.6063
  AQM AQM  5.8515
  DOZ DOZ  6.1198
  CFX CFX  5.0595
  CNG CNG  7.1770
  CFV CFV  7.2097
  DRX DRX  7.2026
  DOJ DOJ  5.7131
  AGW AGW  14.1134
  CVH CVH  5.2921
  ART ART  7.4096
  DRQ DRQ  5.8523
  DLJ DLJ  5.6869
  ACH ACH  11.1661
  DET DET  8.8089
  CEE CEE  7.2199
  AGO AGO  6.3528
  AWY AWY  6.2688
  AUO AUO  5.5595
  AOG AOG  6.3372
   OG SER  1.4000
  C77 XK2  1.7000
   HN HIS  1.0000
  HE2 HSC  1.0000
  CDA CDA  6.1337
  BKZ BKZ  5.3734
  CPB CPB  10.0641
   CG AS2  1.7000
  CWV CWV  7.5667
    S QSI  1.8500
  AIG AIG  7.9524
  CFY CFY  7.4065
  CSE CSE  7.9539
  BTI BTI  7.7825
  CTZ CTZ  7.2335
  DSH DSH  5.2572
  ATZ ATZ  6.8430
  DKI DKI  5.1770
  CZJ CZJ  6.2733
  AUI AUI  8.5582
  DON DON  6.0252
  BCO BCO  5.2667
  CIZ CIZ  5.0003
  CXJ CXJ  5.1220
  BUA BUA  6.0021
  CE3 TRP  1.7000
  BKD BKD  9.3455
  HD2 HSD  1.0000
   HA QSI  0.0000
    O HIS  1.4000
    N LEU  1.5000
  BPS BPS  7.8941
    C HSE  1.7000
  HZ3 LYS  1.0000
  DOO DOO  5.9712
  DVF DVF  5.1509
  DNZ DNZ  7.3282
    H VAL  1.0000
  DNA DNA  6.1159
    N GL2  1.5000
  HE2 LYS  0.0000
  CKH CKH  5.0497
  AEB AEB  7.1226
  BFM BFM  11.8180
  DOP DOP  6.0918
  DFL DFL  6.7220
  C64 XK2  1.7000
  HB1 SER  0.0000
  CWT CWT  5.5877
  CDH CDH  6.8940
  DGV DGV  5.3469
  CYW CYW  8.8306
  HE1 MET  0.0000
  AGR AGR  7.0976
  CQM CQM  7.9427
  DLI DLI  5.5783
  ANG ANG  5.9617
  BCB BCB  5.2121
  AYG AYG  8.5515
  AOU AOU  5.0581
  ADN ADN  7.4370
  H1' QSI  0.0000
  AWT AWT  5.1810
  BSL BSL  5.9801
  AAM AAM  7.5652
  ABC ABC  5.4723
  DDR DDR  6.7307
  DSY DSY  5.6482
   O1 TSA  1.4000
  CRU CRU  8.0921
  BTH BTH  5.7796
  C65 XK2  1.7000
  DGI DGI  6.7022
  DFI DFI  8.3824
  DFG DFG  5.4343
  BDV BDV  5.6064
  CUY CUY  10.4821
  ABQ ABQ  8.5602
  AOX AOX  8.6039
  AQY AQY  6.3152
  AFX AFX  12.4977
  APB APB  6.1366
  DIA DIA  5.9030
  AFG AFG  6.5535
   HN LEU  1.0000
  CVZ CVZ  5.2955
  BRD BRD  7.7129
  BOK BOK  5.0063
  AMQ AMQ  8.1377
  BAE BAE  5.2435
  AQH AQH  5.6589
  CCY CCY  7.6293
  AHL AHL  5.5045
  BLJ BLJ  5.0824
  AHH AHH  5.8734
   CG HSC  1.7000
  CVB CVB  10.0760
  DOD DOD  5.4480
  BFC BFC  12.1811
 HD11 LEU  0.0000
  ARG ARG  5.1398
  CCP CCP  7.0992
    H GLY  1.0000
  AJT AJT  6.0589
  DCR DCR  8.0102
  APO APO  5.3903
  CAW CAW  5.2671
   CB VAL  2.0000
  CNP CNP  7.2955
  ALT ALT  5.2014
  AJI AJI  6.1716
  DRW DRW  7.4366
  DCI DCI  6.7187
  C22 TSA  1.7000
  COJ COJ  11.0127
  CDB CDB  6.0796
  AVX AVX  5.6757
  BTY BTY  5.6402
  CFF CFF  5.7656
  BVB BVB  7.2406
  DVS DVS  6.0123
    C QSI  1.7000
  DHU DHU  6.9789
   HA ALA  0.0000
  DRR DRR  5.4877
  AVQ AVQ  6.1161
  CLJ CLJ  5.5558
  BNZ BNZ  9.1804
  CDE CDE  5.3053
  CSN CSN  6.9406
  BSF BSF  5.6080
  AUL AUL  7.8248
  AHU AHU  5.0169
  NH2 ARG  1.5000
  CWG CWG  6.3986
  AKT AKT  5.7642
  HE1 PHE  1.0000
  BEH BEH  6.9422
  CFQ CFQ  7.1214
  AKX AKX  7.7341
   CA SEP  2.0000
  CGT CGT  6.3481
  ACA ACA  8.1360
  ADE ADE  9.8464
    H TYR  1.0000
  AYS AYS  5.1030
  DRV DRV  5.7270
  BEB BEB  6.2235
  AXO AXO  6.2493
  DQP DQP  5.6795
  CGH CGH  5.6157
  BMF BMF  7.4158
    H GL1  1.0000
  OG1 THR  1.4000
    C HIS  1.7000
    N PRO  1.5000
  AII AII  8.5178
  BRI BRI  6.1772
  DIS DIS  5.5775
  BBK BBK  5.1973
  AFM AFM  8.0983
    O MET  1.4000
  COM COM  12.9231
  CJH CJH  5.1677
  BQW BQW  7.5881
  BAY BAY  5.8656
   NE ARG  1.5000
  CCR CCR  5.0440
    H HSD  1.0000
  AJM AJM  12.5873
  CNU CNU  6.9510
  DEX DEX  6.2806
  CAJ CAJ  6.5967
  BBI BBI  5.7930
  CQZ CQZ  8.5613
  CIQ CIQ  6.4814
  ALJ ALJ  5.7968
  BJW BJW  9.4322
  AVE AVE  5.1398
  CNF CNF  5.3839
  DRK DRK  6.2698
  BJQ BJQ  6.3223
   HA GLN  0.0000
  DCO DCO  5.8890
  HB2 ASP  0.0000
  DNW DNW  7.8290
  DHE DHE  5.6685
  HD1 PRO  0.0000
  AGK AGK  5.5111
  DSB DSB  5.4048
   HN AS1  1.0000
  HE2 HIS  1.0000
 HG21 THR  0.0000
  DJY DJY  6.0763
  DJN DJN  9.3332
  BSV BSV  5.3661
  BAT BAT  6.8390
  CAD CAD  5.4644
  AVS AVS  6.5735
  AKP AKP  12.2451
  CIV CIV  6.1315
  APP APP  6.3794
  BUB BUB  8.1784
  DEH DEH  10.3642
  AGM AGM  10.2477
  AUQ AUQ  5.7425
  CMG CMG  5.7440
  COA COA  9.5256
  AJX AJX  10.6858
  AJV AJV  7.2212
  AFU AFU  5.8525
  ANV ANV  6.8209
   CZ TYR  1.7000
 HD12 LEU  0.0000
  DKG DKG  5.1369
  DSP DSP  5.6889
  H33 XK2  1.0000
  C36 XK2  1.7000
   CB ALA  2.0000
  CJI CJI  5.0829
  ARB ARB  7.0002
  DPL DPL  5.6106
  DLK DLK  5.1713
  BCA BCA  5.0890
  ABL ABL  6.7762
  BZG BZG  7.2725
  AUF AUF  6.7343
  CWB CWB  6.3400
  BHL BHL  16.1803
  CD2 HSD  1.7000
  BYG BYG  5.4717
  BMM BMM  11.2053
  HB1 TYR  0.0000
  CKL CKL  5.0851
   HN ILE  1.0000
  CD2 HIS  1.7000
  BIQ BIQ  9.5272
  C62 XK2  1.7000
  HG1 LYS  0.0000
  CDU CDU  5.6797
  AYM AYM  5.0976
  DJE DJE  7.0505
  HD1 TYR  1.0000
  C23 XK2  1.7000
  DCE DCE  6.4028
  CIT CIT  5.3225
  BSN BSN  7.5620
  ABX ABX  16.5526
  CIK CIK  5.7076
  DOC DOC  5.8235
  CKM CKM  5.3528
  BWQ BWQ  5.2896
  CEV CEV  6.7236
  BYO BYO  5.9997
  BTS BTS  8.3421
  CNQ CNQ  5.7341
  AGA AGA  5.6788
  CLC CLC  5.5945
  CLG CLG  6.2664
  AUC AUC  9.5166
  HG1 QSI  0.0000
  DTB DTB  5.2229
  DRY DRY  5.3845
  CKR CKR  5.1413
  BQD BQD  8.1505
  CLY CLY  5.5702
  AZX AZX  5.7974
  DUK DUK  5.2301
  ASI ASI  5.1071
  AZA AZA  5.0657
  CKE CKE  5.5770
    H ASN  1.0000
  HZ1 LYS  1.0000
  CCS CCS  6.5392
  CJB CJB  6.4059
  DQS DQS  9.2703
  BXD BXD  5.3649
  BKP BKP  5.5074
  CNR CNR  6.9308
  HB1 GL2  0.0000
  CKQ CKQ  5.7695
  DPO DPO  6.1997
   OH TYR  1.4000
  C34 XK2  1.7000
  DFK DFK  6.9826
    O PRO  1.4000
  BWG BWG  7.8764
  AEZ AEZ  6.0955
   H4 TSA  1.0000
  DWM DWM  7.7941
  DGW DGW  6.9483
  BYT BYT  5.2363
  BQZ BQZ  7.5848
  AZE AZE  5.1405
  BHN BHN  12.9730
  CWI CWI  5.6731
   CD GL2  1.7000
  CAU CAU  11.2893
  AZN AZN  5.1849
  CYM CYM  5.3620
  AKZ AKZ  5.8850
  CUB CUB  5.5928
  CE2 PHE  1.7000
  DUR DUR  5.0860
  DDK DDK  6.9832
    H THR  1.0000
    H LYS  1.0000
  DDF DDF  5.6925
  DPZ DPZ  5.6502
  DJL DJL  6.2897
  AIJ AIJ  8.2745
  BKQ BKQ  7.0838
  BFL BFL  6.3502
  DNB DNB  7.4099
  CXP CXP  6.1855
  AXU AXU  5.4082
  AUV AUV  6.1237
  BWR BWR  7.6576
    C THR  1.7000
  DUT DUT  5.3330
  CXS CXS  7.1460
  AWE AWE  6.7817
  DBU DBU  7.5989
  CKC CKC  7.4614
  BGG BGG  13.8713
  CRR CRR  6.4420
  CZE CZE  13.6474
  BVM BVM  7.2282
  DRC DRC  5.3807
  AKE AKE  6.7782
  BTP BTP  5.4433
  AWG AWG  5.2848
  OD1 AS1  1.4000
  DHI DHI  6.2662
  AEE AEE  10.7699
 HD23 LEU  0.0000
  DVP DVP  6.9810
  CYF CYF  9.3449
  HG1 SER  1.0000
  BTE BTE  5.8505
 HH22 ARG  1.0000
  CCX CCX  5.0452
  DRP DRP  5.0769
  DDW DDW  6.3509
  DCF DCF  5.9520
  DAN DAN  6.4662
  CAK CAK  5.0739
  AXV AXV  5.0193
  DFR DFR  5.4345
  DAB DAB  8.4868
  DIF DIF  8.1220
  BVS BVS  6.7734
  DOR DOR  6.2965
  AGL AGL  7.0855
   CB GLU  2.0000
  BZW BZW  5.2874
  BRA BRA  13.0206
   H8 QSI  1.0000
  CJP CJP  6.4267
  BPC BPC  10.5441
  AGI AGI  7.6017
  BCU BCU  5.2079
  AMR AMR  9.7500
  HD2 PRO  0.0000
  DWP DWP  5.3817
  BPO BPO  8.6105
  ARU ARU  5.6204
  DRG DRG  5.0751
  BSH BSH  6.3010
  AAK AAK  18.4691
  BTW BTW  7.4942
  AQJ AQJ  5.7019
  AFO AFO  5.2470
  AUH AUH  5.2955
  ATS ATS  5.4309
  H10 QSI  1.0000
  HD2 HIS  1.0000
  DEL DEL  5.8058
  DDB DDB  5.3582
  AIE AIE  5.2991
  CZT CZT  6.4639
  DBM DBM  9.5939
  BKK BKK  5.3747
  DBN DBN  6.9083
  DPH DPH  5.4881
  AYR AYR  5.9109
   CA TYR  2.0000
  DPT DPT  5.0344
  BBU BBU  5.0463
  AQT AQT  8.9554
  CWC CWC  10.3489
  ATO ATO  5.7825
  CCU CCU  8.4988
  BMW BMW  10.1545
  ADH ADH  8.2605
  DCK DCK  7.4583
  GRD GRD  0.0000
  CQV CQV  7.1506
  CGK CGK  5.1886
  CYN CYN  5.8651
  HE2 GL1  1.0000
  DAD DAD  7.9650
    N CYS  1.5000
  CAC CAC  6.6730
  AMS AMS  9.7204
  CQD CQD  11.6296
  BXH BXH  6.5766
  BHX BHX  5.6718
 HD13 ILE  0.0000
  BUY BUY  5.7794
  BUU BUU  5.0429
  CQB CQB  13.3882
  DIH DIH  6.3843
  CPI CPI  12.6898
  CNZ CNZ  13.0867
  BFT BFT  15.2491
  CKV CKV  5.0994
  BUO BUO  6.7747
  BAI BAI  6.8333
  DMI DMI  7.0604
  BGH BGH  9.4223
   HN HSE  1.0000
   CB HSD  2.0000
  ASV ASV  5.5278
  BUW BUW  5.9843
  BKL BKL  5.1935
  AJE AJE  5.5851
  CUE CUE  8.5566
  BLU BLU  5.8624
   HA TYR  0.0000
    N SEP  1.5000
  AEV AEV  5.5472
  BZO BZO  7.3308
    O TRP  1.4000
  DCV DCV  9.3315
  OD2 AS2  1.4000
  BFB BFB  8.5587
  AMD AMD  6.5209
   CA HSD  2.0000
  BEF BEF  5.3004
  APK APK  8.0733
  AKM AKM  9.1226
  APU APU  5.2298
  CSY CSY  8.3464
  C10 TSA  2.0000
  SP1 SP1  1.0000
  H7A XK2  0.0000
  CNW CNW  15.4628
   H2 HOH  1.0000
  DOX DOX  5.6626
  CUI CUI  9.4056
  CJC CJC  6.9260
  BNY BNY  11.0829
  ADB ADB  19.4953
  HD2 TYR  1.0000
  HE1 HSD  1.0000
  DVD DVD  5.3971
  HB1 ASP  0.0000
  C79 XK2  1.7000
   CA LEU  2.0000
  BMO BMO  5.6080
  BGM BGM  7.8691
  BKB BKB  10.2530
  ADX ADX  8.4081
  DEQ DEQ  5.9971
  ASJ ASJ  7.4195
  HB2 SEP  0.0000
   HA HSD  0.0000
  ABE ABE  9.0929
  CQG CQG  14.4906
  HZ3 TRP  1.0000
  AIO AIO  7.0118
  BEQ BEQ  23.1175
  BLL BLL  10.7601
  CJZ CJZ  5.2660
  CD1 TYR  1.7000
  CFT CFT  5.4662
  BPV BPV  5.2244
  CHK CHK  5.0415
 DUM2 DUM  0.0000
  AMH AMH  8.7448
  ATP ATP  7.4349
  HG2 GLU  0.0000
  CYB CYB  5.6060
  CRE CRE  10.1129
   HD AS1  1.0000
   O5 XK2  1.4000
  CQP CQP  7.9280
  DLB DLB  5.0123
  DQT DQT  5.0324
  CNT CNT  6.9834
  DDV DDV  7.2800
  BOJ BOJ  6.7897
  BIR BIR  6.8577
  CDZ CDZ  5.4954
  AEC AEC  10.7892
   HN VAL  1.0000
    N SER  1.5000
  AZV AZV  5.0542
  BPN BPN  8.5956
  CRT CRT  9.1359
  HE1 LYS  0.0000
  DUD DUD  5.3643
  CTW CTW  7.2498
  OH2 OH2  1.4000
  AYN AYN  5.7446
  BCV BCV  6.4323
  AVJ AVJ  9.6167
  AIH AIH  6.5713
  BAF BAF  6.4614
  AMC AMC  7.0099
  DPR DPR  5.1280
  DNJ DNJ  5.5097
  BRM BRM  5.2028
  AVR AVR  6.8526
  CCV CCV  5.4769
  COD COD  14.4886
    O HYD  1.4000
  AEQ AEQ  7.3573
  CJE CJE  5.5751
   CA QSI  2.0000
  ARY ARY  6.7430
   H5 XK2  0.0000
   HN HSD  1.0000
  C17 TSA  2.0000
  DBZ DBZ  5.2655
  CFE CFE  5.4679
  BTJ BTJ  8.7357
  CJJ CJJ  5.1395
  AZR AZR  5.8307
    N HSC  1.5000
  DMR DMR  7.7489
  BWI BWI  6.6747
  BHG BHG  14.1832
  BSM BSM  6.4436
  ANK ANK  5.3027
   CA HSC  2.0000
  BVV BVV  13.1992
  DNL DNL  6.6508
  BRW BRW  6.5858
  DGJ DGJ  8.1242
  BUJ BUJ  6.2880
  DQB DQB  5.1696
  H20 TSA  1.0000
  CXO CXO  10.2263
  DRA DRA  5.9446
  BIP BIP  13.2551
  AJZ AJZ  8.6934
  DHA DHA  8.3181
  BKR BKR  5.2904
  BYK BYK  8.2192
  ACL ACL  11.3847
  AZT AZT  6.2547
  HG1 PRO  0.0000
  BOX BOX  10.8088
  CVF CVF  6.7966
  ALP ALP  10.7873
  AAR AAR  8.2827
  CUV CUV  10.4824
  DGR DGR  5.4210
  CIE CIE  5.6405
  DLF DLF  5.2210
  ASU ASU  8.1251
   CB HYD  2.0000
  CMO CMO  5.9322
  BWH BWH  5.4309
  CXD CXD  7.9178
  ADY ADY  8.6776
  ALR ALR  5.5535
  SPH BON  1.5000
  BKX BKX  10.4602
  DBG DBG  5.4431
  CED CED  5.2008
  BQT BQT  5.0159
  DBW DBW  6.4289
  CHF CHF  8.7227
  CIU CIU  7.5045
  C26 XK2  1.7000
  BPD BPD  5.9134
  ASA ASA  5.0391
  CPS CPS  18.9168
 HH21 ARG  1.0000
  BJK BJK  5.1548
  CUM CUM  7.0189
  DVL DVL  5.6630
   N1 QSI  1.5000
  BLM BLM  5.5664
  BVI BVI  6.1990
   HE ARG  1.0000
  CEY CEY  8.8236
  CG2 ILE  2.0000
  H78 XK2  1.0000
  CDC CDC  5.2153
  CCL CCL  6.8627
  DKL DKL  6.7196
  CST CST  5.3199
  HB2 GL2  0.0000
  DOB DOB  5.5373
  AGU AGU  9.6067
  BTU BTU  6.9109
  DMX DMX  5.4679
  CSH CSH  7.5202
  AQS AQS  5.1670
  CTU CTU  5.6907
  BXL BXL  8.5664
  AFP AFP  5.5518
  HB1 LYS  0.0000
   HA AS2  0.0000
  BSJ BSJ  5.3511
   CA AS1  2.0000
  BPP BPP  5.8759
  CAP CAP  8.6383
  BOI BOI  6.7524
  AJJ AJJ  11.2908
   HZ PHE  1.0000
  DHQ DHQ  5.8395
 HD11 ILE  0.0000
   HA GL2  0.0000
  CZV CZV  6.4525
  ALY ALY  6.9171
  HD1 PHE  1.0000
  C27 XK2  1.7000
   CA GLU  2.0000
  AZB AZB  5.7239
  BHS BHS  10.2997
  CCH CCH  6.1139
    H PHE  1.0000
  BFW BFW  9.6153
  BEJ BEJ  13.5715
  HG2 GL2  0.0000
  HB1 HSD  0.0000
  AAH AAH  21.1337
  DCH DCH  7.1542
  AXW AXW  6.7644
  APZ APZ  8.0981
  CE1 HSC  1.7000
  AON AON  5.0961
  COV COV  5.6523
  DUI DUI  5.9640
  BIK BIK  9.0939
   H2 OH2  1.0000
  DBI DBI  6.8089
  BAV BAV  5.6373
  BBA BBA  6.4589
  CDY CDY  5.4732
  HB1 ALA  0.0000
  BZR BZR  5.4100
  HB1 CYS  0.0000
  DSG DSG  5.7000
  AVA AVA  5.1299
  O4' QSI  1.4000
   CE LYS  2.0000
  BNJ BNJ  7.5351
  BMA BMA  7.7122
  CUF CUF  5.7076
  CDV CDV  5.3533
  BUT BUT  8.6474
  BEP BEP  21.0405
  ALH ALH  5.7693
    C PRO  1.7000
  H62 QSI  1.0000
  BIT BIT  5.6607
  DNV DNV  8.0714
  C4' QSI  2.0000
  DUV DUV  6.0609
  BNG BNG  5.2959
  DJU DJU  6.4253
  DML DML  5.5092
  CWJ CWJ  5.2388
  CSF CSF  8.9586
    H AS1  1.0000
  BBD BBD  5.9124
  H4' QSI  0.0000
  CDG CDG  5.0234
  AIM AIM  6.1465
  CCC CCC  6.8134
  AZW AZW  5.5864
  CBC CBC  5.0515
  DSO DSO  6.0885
  ALZ ALZ  6.6689
  DJG DJG  5.9477
  CNL CNL  5.2676
  CJK CJK  5.0869
  AQA AQA  6.7800
  HD1 HIS  1.0000
  AAC AAC  23.1942
    C HSC  1.7000
  BDH BDH  5.9864
  DMB DMB  8.1502
  CD2 TYR  1.7000
  AAN AAN  16.4264
  CMJ CMJ  8.7959
  AWI AWI  5.5584
  BRJ BRJ  6.1496
  CQR CQR  15.9557
  HD2 HSC  1.0000
  BHU BHU  7.0848
  BDF BDF  7.3343
   CA AS2  2.0000
  BFF BFF  15.8189
  CSA CSA  7.1729
  CIL CIL  5.1008
  H26 XK2  1.0000
  DDM DDM  6.8485
  CMY CMY  5.0737
  CDN CDN  6.6044
  BGB BGB  6.8773
  HE2 HSD  1.0000
  BIX BIX  12.8054
  BRG BRG  9.1140
   CE MET  2.0000
  BGS BGS  9.3926
  AIT AIT  5.7262
  ACV ACV  8.3080
  CRF CRF  12.6586
  DUQ DUQ  6.0061
  AWR AWR  5.9966
  AIA AIA  6.1233
  AEN AEN  11.4718
    C VAL  1.7000
    C AS2  1.7000
  HD1 ARG  0.0000
  CAT CAT  6.1783
  BYX BYX  5.2330
  DBC DBC  5.9644
  CNO CNO  5.5832
  CMZ CMZ  5.3597
  CFB CFB  5.1445
  BOS BOS  6.5808
  AWO AWO  5.2665
  DFY DFY  5.8136
  CLB CLB  5.0747
  HD2 LYS  0.0000
  DFV DFV  6.1813
  BKN BKN  7.0540
   HN GL2  1.0000
  DLM DLM  5.5918
  BGE BGE  11.4343
  AQQ AQQ  5.4499
  DND DND  6.0462
  DJA DJA  5.7525
  CEB CEB  5.8035
  ANT ANT  10.2939
   C2 TSA  2.0000
  OH2 TIP  1.4000
  DKD DKD  7.4941
  AMW AMW  9.1674
  AYD AYD  5.3204
  BCP BCP  5.2664
 H5'' QSI  0.0000
  BQJ BQJ  6.8244
 HH12 ARG  1.0000
  BPI BPI  5.3277
  DAO DAO  9.3694
   CD LYS  2.0000
   CB AS1  2.0000
  HB2 PRO  0.0000
  DJR DJR  5.0513
  HB2 HSC  0.0000
  CJM CJM  5.9368
  DJQ DJQ  5.9304
  BHK BHK  6.4888
   CA THR  2.0000
  DPJ DPJ  7.1671
  CZM CZM  9.4965
  H7B XK2  0.0000
  AXZ AXZ  5.0459
  AUT AUT  5.0872
   CD ARG  2.0000
  HD1 TRP  1.0000
  CWZ CWZ  10.2987
   CG HSD  1.7000
  AOM AOM  5.8242
  BDR BDR  5.2122
  ADC ADC  7.6985
  CKA CKA  6.3885
  CVY CVY  8.9000
  BPH BPH  5.0572
  OD1 ASP  1.4000
  CXX CXX  7.1626
    C ASN  1.7000
  CHT CHT  6.3597
  ASP ASP  5.8030
 H61B XK2  0.0000
  DEC DEC  5.8461
  AVL AVL  6.5532
  ASW ASW  6.4677
  AMV AMV  5.0189
  CCZ CCZ  5.0914
  DLA DLA  6.9207
  BYJ BYJ  5.7623
  AAQ AAQ  7.7284
  AOS AOS  5.2897
  DKA DKA  5.0089
  CFP CFP  6.9554
  DPC DPC  5.9262
  HD2 HSE  1.0000
  BGJ BGJ  10.0759
    D max  0.0000
    O AS2  1.4000
  DIK DIK  8.4245
  BKO BKO  10.7680
  BLZ BLZ  5.4803
 HG12 VAL  0.0000
  BJA BJA  11.6088
  AUP AUP  7.7939
    N THR  1.5000
  BUG BUG  6.2028
  CIJ CIJ  5.8029
  AWM AWM  5.6087
  BTX BTX  5.6283
  DOA DOA  5.6612
  DJH DJH  7.7244
  AVO AVO  5.2030
   CB THR  2.0000
  CAO CAO  5.8642
  DDZ DDZ  5.1511
  BIB BIB  7.0823
  C31 XK2  2.0000
  CCE CCE  6.2390
  BIV BIV  10.3042
  SP2 SP2  1.5000
  HG1 THR  1.0000
  BWD BWD  7.0473
  CD1 ILE  2.0000
  BYR BYR  5.8035
  ARL ARL  11.8521
  AEO AEO  9.1562
  DLL DLL  6.1169
  CWF CWF  6.2662
  APH APH  6.3877
  AUA AUA  5.2341
  AFE AFE  9.0330
  AEY AEY  6.7343
  APD APD  5.6316
  BAS BAS  7.5925
    O LEU  1.4000
  DDE DDE  7.4261
  APY APY  6.6098
   CA TRP  2.0000
   H2 TIP  1.0000
  C78 XK2  1.7000
  AZZ AZZ  5.2433
  HB1 HIS  0.0000
  BBR BBR  5.6016
  DTU DTU  5.0455
  CFC CFC  5.7322
  CJF CJF  5.8585
  AKC AKC  6.9258
  CPW CPW  7.2310
  H26 TSA  1.0000
  AIP AIP  7.5120
  DFE DFE  5.2384
  CAB CAB  6.4692
  DWK DWK  5.4211
  CNA CNA  5.5707
   CB ASN  2.0000
  CQQ CQQ  12.8563
  CGX CGX  6.8759
  CTB CTB  5.4399
  AKI AKI  6.3833
  HD1 ASP  1.0000
  DVB DVB  5.5258
  H16 TSA  1.0000
    N ASN  1.5000
  DGG DGG  7.7116
  AWQ AWQ  5.0201
  BZD BZD  6.2469
   CA ILE  2.0000
  CKN CKN  6.1869
  DDN DDN  6.5794
  AZF AZF  6.3187
  BKS BKS  11.7455
  CAE CAE  5.6427
  AMA AMA  10.3251
  CSQ CSQ  6.6545
  AKG AKG  5.8077
   OD HYD  1.4000
  ABW ABW  12.5245
  C61 XK2  2.0000
   HG SER  1.0000
  CRB CRB  7.9607
  BYY BYY  6.6844
  C37 XK2  1.7000
  CXH CXH  5.8868
  BQI BQI  6.8906
    O ARG  1.4000
 HH11 ARG  1.0000
  DUM DUM  6.8397
  BYN BYN  6.8230
  CGS CGS  5.0537
  DBE DBE  5.6999
  BOG BOG  9.5787
  DLG DLG  6.1770
  BFZ BFZ  8.4176
    C LEU  1.7000
  DHW DHW  5.8399
  CG1 ILE  2.0000
  DNC DNC  5.7073
  HB1 GLU  0.0000
  DGH DGH  6.2538
  AXP AXP  5.8317
  ACG ACG  17.1741
    N GLY  1.5000
   CG AS1  1.7000
  DBQ DBQ  5.4627
  DBO DBO  5.7726
   OG SEP  1.4000
  BZQ BZQ  7.4481
  AOV AOV  5.4432
  AXI AXI  6.3257
   N6 QSI  1.5000
  DIU DIU  5.9814
  AAL AAL  17.8729
    O SER  1.4000
   O1 XK2  1.4000
  AKK AKK  8.4486
  CZS CZS  5.7933
  BBO BBO  7.6335
   CG ARG  2.0000
  DUX DUX  7.2578
   HB THR  0.0000
    C SER  1.7000
  AVK AVK  5.2364
   HN THR  1.0000
  BAJ BAJ  5.3237
  HD2 ASP  1.0000
  DWE DWE  5.3234
  DQW DQW  5.3154
  BDU BDU  5.8413
  BCF BCF  6.9908
  CLP CLP  5.5375
   HA SEP  0.0000
  CLI CLI  5.5600
  BNX BNX  7.1890
  BCJ BCJ  5.9047
  BYI BYI  5.9459
  ANB ANB  10.6848
  CPY CPY  8.3409
  BBW BBW  5.7183
  DWC DWC  6.6886
  CYY CYY  5.0463
  CPJ CPJ  6.0303
  AHQ AHQ  6.3090
  AOL AOL  6.5633
  DLC DLC  7.5278
  CAF CAF  5.5802
  BHJ BHJ  12.0758
  HG2 PRO  0.0000
  BAM BAM  5.4342
  HE2 HSE  1.0000
  CBT CBT  6.3720
  APW APW  6.2948
  BGC BGC  5.6235
  DVZ DVZ  5.8279
  DLU DLU  6.6031
  DBS DBS  7.3645
  COU COU  14.4556
  BRT BRT  5.1394
  BPL BPL  5.2775
  NH1 ARG  1.5000
   HN MET  1.0000
  DMQ DMQ  6.7947
  AKR AKR  7.4972
  DDA DDA  5.2197
  CJD CJD  5.2801
  H36 XK2  1.0000
  DQU DQU  5.2469
  CPQ CPQ  10.8345
  BNT BNT  6.9753
  BNO BNO  5.7255
  DPI DPI  5.9736
  ACQ ACQ  5.7763
  DQQ DQQ  6.3327
  BOB BOB  6.0067
  AHV AHV  9.9334
  DOH DOH  6.8601
  AQG AQG  7.4698
  AZG AZG  6.5789
  AYK AYK  5.8167
  DVO DVO  5.0912
  BIH BIH  8.3531
  CSO CSO  13.7184
  CXA CXA  6.2601
  HB1 GL1  0.0000
  BNK BNK  5.7814
  DTC DTC  5.7652
  DPD DPD  5.0997
  CWW CWW  6.0420
  AWA AWA  5.3290
  AAY AAY  5.1146
  BCC BCC  5.4435
  AAD AAD  5.3240
  COO COO  15.7511
  CBL CBL  7.7281
  BAB BAB  6.1820
   HN ARG  1.0000
  CUZ CUZ  9.2541
  CTE CTE  7.6193
  BJD BJD  9.5604
  AWF AWF  6.1175
  AVD AVD  5.0240
  BVC BVC  6.0788
  DMM DMM  5.7424
  CTS CTS  11.6756
  CRD CRD  14.3786
   CA ASP  2.0000
  CBH CBH  5.9927
  CAG CAG  5.1152
   CB QSI  2.0000
  DTF DTF  6.9193
  CEK CEK  5.1004
  DKU DKU  5.7716
  DAK DAK  5.6233
  CGI CGI  6.4267
  BNI BNI  5.7918
   HA PHE  0.0000
  DCY DCY  8.5643
  CGO CGO  5.0904
  BED BED  6.1140
  BAL BAL  5.1228
  DAS DAS  6.0176
  DMC DMC  5.6378
  CNM CNM  6.7570
  CTP CTP  8.8298
  HE2 GLU  1.0000
  BNQ BNQ  5.3231
  BLA BLA  6.1287
    H HIS  1.0000
  AKS AKS  8.5662
  HG1 CYS  1.0000
  AAF AAF  10.7329
  BQS BQS  6.7782
  CVW CVW  5.9458
  CME CME  5.9385
  AVC AVC  7.4243
  APJ APJ  8.0616
  DNN DNN  5.0052
  DCG DCG  5.8200
  HB1 MET  0.0000
  DSV DSV  5.0556
  CXF CXF  6.1868
  BYP BYP  5.5814
  AQR AQR  6.5332
  BOP BOP  10.4386
  DGM DGM  5.4060
  DSM DSM  5.0784
  H73 XK2  1.0000
  BFD BFD  11.3920
  CZ3 TRP  1.7000
  BHH BHH  12.4127
  AFR AFR  6.7063
  BGU BGU  15.6868
  H5' QSI  0.0000
  BPX BPX  7.2034
  AJG AJG  5.0950
    N QSI  1.5000
  BDW BDW  6.6109
  CJU CJU  5.5472
  BLC BLC  6.0458
  CD2 PHE  1.7000
  DMU DMU  5.2799
  CGY CGY  5.0041
  DMF DMF  7.3779
  H27 XK2  1.0000
  BWC BWC  6.9947
  DGD DGD  8.4304
  H29 XK2  1.0000
  AAV AAV  6.7970
  DRU DRU  5.1758
  CE1 PHE  1.7000
  AGQ AGQ  10.2532
  BHZ BHZ  20.0015
  CVG CVG  7.3571
  CCF CCF  6.0537
  COR COR  6.4436
  CEW CEW  6.0602
  AHG AHG  8.8750
  DAZ DAZ  5.0074
  CNS CNS  6.0768
    C GLU  1.7000
  BUF BUF  5.8577
  BGQ BGQ  9.8180
  ND1 HIS  1.5000
  DGL DGL  5.3498
  AYF AYF  7.0758
  BVY BVY  5.5013
  CBV CBV  5.3440
  DAG DAG  9.5695
  BRY BRY  9.2329
  AZC AZC  5.7492
 HE21 QSI  1.0000
  CSD CSD  6.5161
  BWW BWW  5.6872
  BNA BNA  7.0712
  BJU BJU  5.4646
  BHV BHV  7.1766
  BYZ BYZ  6.9895
  CJX CJX  5.6772
  CII CII  5.1355
  AWS AWS  6.1009
  DAQ DAQ  10.1758
  CBR CBR  7.2003
  AAA AAA  6.7548
  DEB DEB  7.0462
  DBH DBH  8.2769
  CPD CPD  9.4035
  CRO CRO  11.2162
  CSC CSC  7.2510
  HB1 HSE  0.0000
  DHJ DHJ  6.5653
  AUY AUY  5.1747
  DTE DTE  5.3433
  ASQ ASQ  6.8816
  ANC ANC  9.9116
   CD ILE  2.0000
  BVZ BVZ  6.5817
  BFA BFA  14.7838
  DPK DPK  6.7909
   CB SEP  2.0000
  CQI CQI  7.4632
  APL APL  9.5536
  AHK AHK  9.1652
  BLP BLP  6.9423
  BDS BDS  5.4813
  DBT DBT  6.3177
  HO5 XK2  1.0000
  ARJ ARJ  5.4356
  CBW CBW  5.0151
  BPJ BPJ  7.7265
   HA HSC  0.0000
  CYL CYL  5.8101
  BTR BTR  10.8367
  BLT BLT  5.0117
  ASD ASD  6.4894
  HB1 PRO  0.0000
  BVH BVH  5.6112
  DDG DDG  5.3495
  HE1 HSE  1.0000
  CVE CVE  10.2684
  BMR BMR  11.5404
  DWB DWB  5.8481
  BCN BCN  8.6032
  AOH AOH  5.1771
  BIC BIC  6.2452
  BTN BTN  5.7263
  DJI DJI  6.5679
 HG23 VAL  0.0000
   HA MET  0.0000
  BFK BFK  10.6593
  AEK AEK  10.7233
  BQU BQU  5.0903
  BII BII  10.1868
   HH TYR  1.0000
  CIR CIR  5.7072
  BFU BFU  10.8932
  ANP ANP  6.4814
  CYH CYH  7.3118
  BXA BXA  8.0988
  DTA DTA  5.1805
  CYV CYV  6.7381
  DKC DKC  5.8300
  CJA CJA  5.1876
  O23 TSA  1.4000
  CPR CPR  7.1078
  ADZ ADZ  8.2144
  BRN BRN  5.2413
  H24 XK2  1.0000
  AFD AFD  5.6825
    C AS1  1.7000
  BOT BOT  6.1709
  H2B XK2  0.0000
   O8 TSA  1.4000
  BAW BAW  5.1280
    N VAL  1.5000
  CXL CXL  10.6053
  AYI AYI  6.0560
  ABY ABY  7.7796
 HG11 ILE  0.0000
  BAZ BAZ  5.2736
   HN ASN  1.0000
   CB ARG  2.0000
  CD1 TRP  1.7000
   C6 QSI  1.7000
  CEM CEM  6.1441
  DWN DWN  5.1543
  DNH DNH  6.6427
  BWP BWP  5.6885
  DIL DIL  5.2846
   O2 SEP  1.4000
  AUG AUG  8.8432
  AFW AFW  7.1726
  BBL BBL  5.6087
  NE2 QSI  1.5000
  ABB ABB  13.0865
    H ALA  1.0000
  BLB BLB  5.5218
  BJP BJP  5.3966
    O LYS  1.4000
  DPQ DPQ  5.9995
  BMT BMT  5.8346
  DKR DKR  5.8272
  CBN CBN  8.7933
  BDM BDM  6.6749
  DEU DEU  7.5390
  BXT BXT  5.0106
  BGW BGW  17.4010
  AVI AVI  7.6227
   HA THR  0.0000
  DUJ DUJ  5.6889
  CKW CKW  5.7512
  CAH CAH  6.5935
  BAX BAX  5.9816
  DHP DHP  8.5274
  AWP AWP  5.3402
  BOW BOW  9.6877
  CMU CMU  5.8966
  BDI BDI  5.0587
  C21 XK2  1.7000
  BSI BSI  6.2566
  ATF ATF  8.5251
  DNS DNS  7.4726
  CHP CHP  6.9060
  CON CON  9.6227
  CNV CNV  5.7690
  ND1 HSC  1.5000
  CGN CGN  5.1157
  DJS DJS  9.1770
   CA GL2  2.0000
   C7 XK2  2.0000
  DQH DQH  5.4917
  CLH CLH  5.3226
   H4 XK2  0.0000
  CMH CMH  5.4296
  DUN DUN  5.9648
  DUB DUB  5.8678
  DJV DJV  5.6956
  BRU BRU  6.3077
   C5 XK2  2.0000
    N LYS  1.5000
  BSY BSY  8.5507
  ADD ADD  10.0759
  CGV CGV  7.2526
  BTG BTG  7.0113
  BXJ BXJ  6.7862
  APA APA  10.0596
  BYH BYH  6.1691
  BDD BDD  7.6182
  AWV AWV  5.2046
   HA AS1  0.0000
  DUS DUS  5.8507
  BGR BGR  12.4509
  CGL CGL  5.1684
  ARV ARV  5.6842
  AHB AHB  8.9713
  AJW AJW  5.2530
  AWU AWU  5.1705
  AJS AJS  10.9571
  BWS BWS  10.2973
  DRH DRH  6.2095
  BWF BWF  5.0269
  CXK CXK  7.9265
  CXB CXB  5.5877
  CKF CKF  8.0317
  BGY BGY  13.5880
  AST AST  6.4106
  AFZ AFZ  9.7410
  ABU ABU  9.3941
  HB2 TRP  0.0000
  HD1 ILE  0.0000
  CXC CXC  5.0788
  CHD CHD  5.6848
  DFQ DFQ  7.7287
    O GL2  1.4000
  BXZ BXZ  6.6843
  BEW BEW  19.5520
  BZN BZN  8.3973
  DHN DHN  6.2695
  CMT CMT  5.4591
  BQP BQP  5.9997
    C GLY  1.7000
  APE APE  5.6384
  AIL AIL  6.3341
   HN GLN  1.0000
  AXH AXH  8.5108
  HB1 SEP  0.0000
  DTV DTV  5.2540
  DPE DPE  7.9741
  BUM BUM  5.7026
  BAD BAD  6.3808
  ADA ADA  5.3658
  BEA BEA  5.1205
  DVG DVG  5.2371
  C35 XK2  1.7000
  DOI DOI  5.5324
  AVT AVT  7.2730
  AHO AHO  5.1057
  CZY CZY  6.1093
  CUS CUS  7.1211
  HH2 TRP  1.0000
  CAY CAY  5.7629
  ASC ASC  6.2023
  AYP AYP  6.6428
  ACT ACT  7.0425
  DKW DKW  6.1751
  C74 XK2  1.7000
   CG MET  2.0000
  DRB DRB  6.3190
 HG22 THR  0.0000
  AJR AJR  8.6797
  H66 XK2  1.0000
  BXM BXM  8.3782
  CYU CYU  5.1983
  CEN CEN  6.3406
  BCI BCI  5.9120
  BLY BLY  8.3449
  CDD CDD  5.9770
  CH2 TRP  1.7000
  HT3 QSI  1.0000
  ADL ADL  5.4717
  CAV CAV  5.8976
  ALW ALW  10.4457
  CXY CXY  9.5565
  CG2 VAL  2.0000
  DGE DGE  6.7157
    H GLN  1.0000
    D min  0.0000
  HE1 TYR  1.0000
    O GLN  1.4000
  BTD BTD  5.7808
  BEY BEY  8.0960
  BXN BXN  6.9411
  AYY AYY  5.8071
  AXJ AXJ  7.0738
    O TYR  1.4000
   C9 TSA  2.0000
  BEX BEX  18.4253
  BAC BAC  5.0145
  AAB AAB  7.1907
  ACZ ACZ  13.9978
   C4 XK2  2.0000
  BAG BAG  6.7659
  CCI CCI  6.0877
  BPR BPR  9.2619
  DVN DVN  5.7225
  BBX BBX  6.4597
  HE2 PHE  1.0000
  HB2 LYS  0.0000
  BCQ BCQ  6.5994
  DFM DFM  6.0450
  CVU CVU  6.2797
  ABR ABR  16.6424
  DTT DTT  5.0295
    C ILE  1.7000
  DAM DAM  6.9155
  BXF BXF  5.7289
  CWN CWN  6.1838
  DAR DAR  9.7055
  APF APF  5.4866
  OD2 ASP  1.4000
    H CYS  1.0000
  BKF BKF  7.9863
  OE2 GLU  1.4000
  CBA CBA  5.1634
  BET BET  16.3105
  BAU BAU  5.9520
  ALC ALC  11.1666
  DRD DRD  5.1928
  CQF CQF  9.7929
  DRE DRE  5.4176
  AUW AUW  6.5452
   CA HIS  2.0000
  DDL DDL  5.8888
  ALQ ALQ  7.9988
   CB ILE  2.0000
  DDI DDI  5.9972
  BPU BPU  5.7175
 DUM1 DUM  0.0000
  CZU CZU  7.1067
   CG QSI  2.0000
  HA2 GLY  0.0000
  DNE DNE  7.5823
  DBP DBP  6.9684
  BRC BRC  8.1076
  DJO DJO  5.7124
  AED AED  8.1203
  BPW BPW  6.7741
  DGO DGO  6.2611
  BVA BVA  5.5758
  CSL CSL  7.8202
  BUS BUS  5.6736
  CHW CHW  5.6559
  CPT CPT  8.8300
  ADJ ADJ  6.8068
  BYV BYV  5.6198
  BTC BTC  9.2052
  BDG BDG  6.4037
  AXQ AXQ  6.1638
  BPM BPM  8.6909
  CIW CIW  6.3835
    N GLU  1.5000
  CKJ CKJ  5.2032
  BJC BJC  11.9029
  CYP CYP  5.9389
  BDT BDT  5.5171
  AWK AWK  5.7366
  DOT DOT  5.5208
   C5 QSI  1.7000
  AAO AAO  7.6723
   HN PHE  1.0000
  DPG DPG  6.9688
  CWX CWX  8.0244
  AHA AHA  13.4427
  DIM DIM  5.7451
  DIC DIC  5.1520
  C29 XK2  1.7000
  ARZ ARZ  7.1014
  ANJ ANJ  5.6509
  C75 XK2  1.7000
  CUL CUL  9.8498
  BJR BJR  8.2048
  AYE AYE  5.2414
  ANF ANF  7.0152
  ANS ANS  5.4420
  HD2 ARG  0.0000
  AIU AIU  8.2704
  CKG CKG  5.1256
  AVU AVU  5.9055
    N MET  1.5000
  H76 XK2  1.0000
  ABF ABF  9.7273
  CZA CZA  7.0254
  BIN BIN  14.5725
  DVV DVV  6.0932
  BWN BWN  6.2165
  CYO CYO  6.2511
  BNW BNW  6.7375
  CCB CCB  5.6202
  ASR ASR  6.7825
  DFT DFT  5.7345
  CRP CRP  8.5430
  AYV AYV  5.2219
   HN GL1  1.0000
   CB LEU  2.0000
  HD1 LYS  0.0000
  DSX DSX  5.1021
  ALL ALL  8.4100
  APR APR  5.8948
  BTQ BTQ  7.3414
  BTM BTM  5.0446
  BPA BPA  6.0649
  DAA DAA  9.6254
  BIZ BIZ  6.1804
  AMG AMG  6.6241
  AZD AZD  6.6656
  BGI BGI  6.9736
  CUG CUG  10.2106
  DMO DMO  5.1130
    H HSC  1.0000
  DDT DDT  6.1400
  BVD BVD  8.2038
  CWK CWK  11.1354
  CZG CZG  6.0551
  HG2 LYS  0.0000
   CB HSC  2.0000
  DPW DPW  5.0539
  DVH DVH  5.6522
  CAA CAA  5.7566
   HN AS2  1.0000
  DDO DDO  7.3886
  ADG ADG  8.8106
  BIO BIO  11.6024
    C ARG  1.7000
  CSS CSS  10.1891
  ALN ALN  5.6287
  DSJ DSJ  7.0635
    O GLY  1.4000
  BWT BWT  9.5769
  CWE CWE  7.0848
  AOT AOT  5.5415
   CG ASN  1.7000
  DMV DMV  5.5616
  DSA DSA  6.1998
  CBK CBK  8.0999
  DFS DFS  7.9385
  CZQ CZQ  8.2573
   HA TRP  0.0000
  ABN ABN  10.8530
  AGG AGG  7.0730
  ALV ALV  9.1232
  DQR DQR  5.3513
  DWD DWD  5.4872
  BFO BFO  7.6382
  AUE AUE  5.6792
  ATG ATG  6.2357
  DKP DKP  5.8004
  DIP DIP  5.9742
   HN HSC  1.0000
  CFA CFA  5.3789
  BAA BAA  5.4625
  BRR BRR  5.7625
  AMO AMO  7.2576
  CYJ CYJ  7.9141
  CHY CHY  5.6849
   CA PHE  2.0000
   O1 SEP  1.4000
  CIM CIM  6.6833
  HD2 AS2  1.0000
  DFJ DFJ  7.7249
  CDS CDS  7.0236
  HG1 GLU  0.0000
  BQG BQG  7.4868
  HG1 GL1  0.0000
  CVD CVD  5.5234
  BKU BKU  10.1595
  COB COB  7.5639
  DPN DPN  5.0519
  CPL CPL  5.3050
  BUL BUL  7.2177
   CB ASP  2.0000
  BFY BFY  12.1905
  C32 XK2  1.7000
  AFN AFN  6.8139
  CXW CXW  8.4870
  ANL ANL  7.9437
  BYB BYB  5.3195
  DSD DSD  6.0771
  DAV DAV  8.8306
  BPB BPB  6.1664
  DHD DHD  6.3217
  AYJ AYJ  7.8642
  ASL ASL  6.2093
  DJP DJP  7.2521
  AGZ AGZ  8.4647
    O AS1  1.4000
  DNO DNO  6.1297
  CEJ CEJ  5.0536
  AQD AQD  7.1785
   HD AS2  1.0000
  ATU ATU  6.5650
  AKN AKN  7.2484
  C25 XK2  1.7000
  BNC BNC  9.0138
  CAL CAL  5.0488
   N9 QSI  1.5000
  AEW AEW  5.4633
  CE1 HSD  1.7000
  BNH BNH  6.2648
  DUH DUH  5.0113
  BXC BXC  9.6200
  DVU DVU  5.7966
    C HYD  1.7000
  CQT CQT  5.8943
  CMA CMA  5.4180
  CBZ CBZ  7.8406
  BXR BXR  6.1713
  API API  5.4911
  CE1 HIS  1.7000
  BVU BVU  7.8707
  HB2 HYD  0.0000
  BEO BEO  13.0078
  DIX DIX  6.0023
   CA GLN  2.0000
  CSR CSR  9.3555
  BCR BCR  5.2273
  BPG BPG  5.5632
  BWV BWV  5.8132
  DDP DDP  5.5620
  BQA BQA  5.3075
  BEE BEE  6.7110
  ATA ATA  5.5674
  ATB ATB  7.0343
  CQW CQW  15.3254
  CMS CMS  5.0758
  CRG CRG  11.4523
  HB2 GLU  0.0000
  DNQ DNQ  5.6524
  BLV BLV  8.7557
  BFG BFG  7.5495
  AOJ AOJ  5.9309
   HA ASP  0.0000
  DIB DIB  6.1359
  CYC CYC  6.9801
  CPK CPK  16.0170
  CWP CWP  5.7228
  CIG CIG  5.5398
   C8 QSI  1.7000
  ALA ALA  7.0000
  BWK BWK  6.5388
  BQY BQY  6.7360
  HB3 ALA  0.0000
   HD HYD  1.0000
  AMZ AMZ  5.1532
  DVJ DVJ  5.0982
  C24 XK2  1.7000
  BDQ BDQ  6.5735
  DSE DSE  5.2426
  DKM DKM  6.7535
  BZI BZI  5.2508
  CVM CVM  6.8336
  CHQ CHQ  8.3495
  CDP CDP  5.6932
  CZH CZH  7.2484
  ADI ADI  6.1236
   H2 QSI  1.0000
  AHR AHR  7.5204
  DGZ DGZ  6.0353
  DBB DBB  7.2742
    O GLU  1.4000
  CQH CQH  7.7100
   C2 XK2  2.0000
  DSZ DSZ  5.5614
  ARM ARM  6.1783
   CA VAL  2.0000
  CWQ CWQ  9.3018
  BQF BQF  5.2648
  BJH BJH  7.3265
  DII DII  6.1437
  ATD ATD  6.1679
  CZZ CZZ  5.4827
  CTH CTH  8.6307
  C13 TSA  2.0000
  BQC BQC  9.7633
  CYK CYK  7.7885
  BJF BJF  5.6079
   CB GL2  2.0000
  CYQ CYQ  5.1259
  CVO CVO  9.8677
  CNY CNY  17.0122
  DIR DIR  5.2645
  CLV CLV  7.4059
  BRZ BRZ  7.3208
  AUK AUK  9.1872
  AAI AAI  11.2867
 HG22 VAL  0.0000
  DOU DOU  5.9401
  CWU CWU  6.5093
  CFN CFN  5.0230
  DGY DGY  6.1054
  BNB BNB  6.7908
  DQJ DQJ  5.8671
  DKX DKX  5.1600
    C GLN  1.7000
  BDB BDB  6.0939
  ABI ABI  20.5297
  AET AET  5.1350
  CEL CEL  5.7144
  CLW CLW  8.1934
  CWO CWO  13.0576
   CB TYR  2.0000
  BUN BUN  5.3946
  AJB AJB  8.8943
  H75 XK2  1.0000
  CPC CPC  12.2995
  BPF BPF  7.2546
  BIL BIL  9.6042
    H AS2  1.0000
  DHX DHX  6.5800
  DAL DAL  5.9341
  BYA BYA  5.5295
  BWX BWX  7.6502
  ALX ALX  5.5721
  O5' QSI  1.4000
  BBJ BBJ  6.0012
  NE2 HSE  1.5000
    N ARG  1.5000
  AIK AIK  5.4475
  DDY DDY  5.7772
  CXR CXR  7.3252
  AZO AZO  5.3677
  AAW AAW  16.0659
  DPS DPS  5.2987
  DMK DMK  5.9095
  AXG AXG  5.0811
  H2A XK2  0.0000
  BMU BMU  5.8655
  HB2 HSD  0.0000
   CA GLY  2.0000
  ANN ANN  6.0360
  ALB ALB  6.0958
  CTA CTA  6.9404
  BLN BLN  8.3015
  DHK DHK  5.4991
  DFZ DFZ  5.0124
  CDX CDX  5.7394
  CXZ CXZ  5.6175
  BRK BRK  8.7609
  DBY DBY  7.5694
  BYE BYE  7.3388
  AXY AXY  5.3016
  BUE BUE  6.8425
  H61 QSI  1.0000
