# Supplementary material for: The Effect of Macromolecular Crowding on the Electrostatic Component of Barnase–Barstar Binding: A Computational, Implicit Solvent-Based Study
Source: PLoS One. 2014 Jun 10;9(6):e98618. doi: 10.1371/journal.pone.0098618 (PMC4051634; doi:10.1371/journal.pone.0098618)
Supplement: File S1 — Contains sample pdb files used in our analyses; each contains the barnase/barstar complex with a specific random placement of crowders of varying radii at 30% crowding density. Also included are files specifying, for each pdb file, the radii of each atom and model crowder. (TAR) [file pone.0098618.s005.tar › vary30percent_pdb/crowders_radii-19.siz]

aaaaaannnrrrrrrrr
  HN2      1.0000
 R185      1.8500
 HCT1      1.0000
  HN1      1.0000
  R15      1.5000
  NCT      1.5000
 OCT1      1.4000
 OCT2      1.4000
  HT1      1.0000
  HA1      0.0000
  CNT      1.7000
 HCT2      1.0000
 HT2G      0.0000
  NXT      1.5000
  OT1      1.4000
  CAY      2.0000
   OY      1.4000
  R18      1.8000
 HT2B      0.0000
  R20      2.0000
  R05      0.5000
 R195      1.9500
   CY      1.7000
 HTB3      0.0000
  HT2      1.0000
  R14      1.4000
  CTB      2.0000
  CAT      2.0000
  R19      1.9000
 HTB2      0.0000
  R00      0.0000
  R10      1.0000
   NT      1.5000
  HT3      1.0000
  R17      1.7000
 HT2A      0.0000
  HA2      0.0000
 R135      1.3500
 HT2C      0.0000
  OT2      1.4000
  ONT      1.4000
  CT2      2.0000
 HTB1      0.0000
  HNT      1.0000
  HY3      0.0000
  HY1      0.0000
  HY2      0.0000
  OXT      1.4000
   N7 QSI  1.5000
  CYZ CYZ  5.1088
  BOO BOO  8.4508
   C6 TSA  1.7000
  AFY AFY  8.7950
  CJL CJL  5.5358
  CAI CAI  8.3369
  BNV BNV  6.7022
  CFM CFM  5.8453
  BYC BYC  8.5946
  ADP ADP  5.1968
  BXK BXK  6.8446
  BQR BQR  9.2321
  BYW BYW  7.2262
   HA HYD  0.0000
    N PHE  1.5000
  DLN DLN  8.4139
  CVA CVA  8.9533
  BMB BMB  7.1252
  HB1 AS1  0.0000
  DOF DOF  5.6553
  CNK CNK  14.9648
  BRS BRS  6.1582
   CD PRO  2.0000
  BRB BRB  6.8087
  BMD BMD  10.5108
  H2' QSI  1.0000
  BPY BPY  5.1934
    C PHE  1.7000
 H31B XK2  0.0000
  BND BND  10.2159
   C3 XK2  2.0000
  AVY AVY  6.3806
   HN SEP  1.0000
  CIB CIB  5.1125
  CUC CUC  5.1882
  BUR BUR  5.6238
  ASS ASS  6.8111
  CCK CCK  7.7707
  BGX BGX  5.5433
  BHT BHT  5.9382
  CBF CBF  6.7474
  C3' QSI  2.0000
  ATX ATX  5.2718
  H79 XK2  1.0000
  CQS CQS  7.0291
  AHY AHY  10.9392
  CHG CHG  7.2561
  APV APV  5.4127
  DMZ DMZ  5.0665
  BSX BSX  6.2549
  DCL DCL  7.1927
  AEM AEM  11.7626
  CDF CDF  6.8597
  AGD AGD  11.6770
  HD1 HSD  1.0000
  AXE AXE  5.3493
  BJS BJS  5.3262
  DID DID  5.2996
  CEF CEF  5.5666
  AGN AGN  10.5443
  CYR CYR  6.8717
  AMK AMK  7.6900
  CTQ CTQ  5.0873
  BBB BBB  6.1336
  AFT AFT  6.2538
  CDJ CDJ  7.6962
  ATE ATE  5.1697
  CD2 HSE  1.7000
  BNU BNU  9.8583
  BZF BZF  6.1454
  BMN BMN  15.7193
  DDD DDD  5.5587
  CWH CWH  5.1369
  CRV CRV  5.0258
   CG ASP  1.7000
    C CYS  1.7000
  AFH AFH  5.3506
  ARD ARD  5.2482
    C TRP  1.7000
  CYT CYT  7.4043
  COE COE  5.3334
  BIG BIG  6.8593
  AFI AFI  7.5399
  ASF ASF  5.2296
  BHY BHY  5.6163
  CUK CUK  5.5638
  DJX DJX  8.7315
  CAM CAM  7.4565
  CTG CTG  10.1523
  DDU DDU  6.0592
  CYG CYG  7.0498
  HE1 GL1  1.0000
  ASX ASX  5.7198
  CKI CKI  22.7478
  HB2 AS2  0.0000
  DLE DLE  6.2315
  BTK BTK  7.9897
  CHS CHS  7.6133
  BUI BUI  7.6295
  HE2 TYR  1.0000
  DKN DKN  5.3899
  BTO BTO  5.0895
  BSK BSK  5.2619
  ARI ARI  6.9639
   HA GLU  0.0000
  BYQ BYQ  6.2054
  H22 XK2  1.0000
  HE3 TRP  1.0000
  COK COK  5.9114
  AKW AKW  8.5025
  ALU ALU  6.2003
  DMY DMY  5.9664
  BXB BXB  5.7424
  OD1 AS2  1.4000
  CKY CKY  11.3312
  BIS BIS  6.3012
  CDR CDR  6.0312
  DHT DHT  6.8347
  CCD CCD  5.7803
  BWU BWU  7.3326
  CXI CXI  10.8804
  BYD BYD  5.7592
  CGG CGG  7.5887
   CB GLN  2.0000
  CE1 TYR  1.7000
  AGT AGT  8.7072
  ADW ADW  5.5311
  HG2 QSI  0.0000
  DKF DKF  6.0403
   C1 XK2  1.7000
    O ASN  1.4000
  AOB AOB  5.1923
  DGP DGP  6.0340
  CZI CZI  6.9297
  CPN CPN  7.4682
  CZN CZN  6.4543
  AEU AEU  7.4319
  C18 TSA  1.7000
  ANX ANX  5.6656
  CMF CMF  7.5969
  BRP BRP  6.7896
  BIE BIE  5.1164
   CD QSI  1.7000
  CRM CRM  5.3134
  AIS AIS  8.0729
  AWN AWN  7.8900
   H5 TSA  1.0000
  BBQ BBQ  5.1725
  BLK BLK  12.8178
  ALD ALD  6.5535
  CSM CSM  5.3585
  BZP BZP  7.0946
  DIG DIG  8.0828
  AIY AIY  6.3367
  ACD ACD  8.8217
  CLZ CLZ  5.2329
  CZL CZL  5.4496
  DIE DIE  6.7481
  BKH BKH  7.5820
  AMP AMP  5.7016
  AOY AOY  7.2239
  CXG CXG  6.4791
  COF COF  14.0158
  BFH BFH  5.4203
  DBX DBX  7.9568
  BBH BBH  5.4516
  BSE BSE  6.8238
  AKF AKF  5.0157
  CGC CGC  6.4730
   CB CYS  2.0000
  DEK DEK  6.4114
  DHC DHC  5.0233
  BHM BHM  5.3942
  APS APS  6.3345
   C4 QSI  1.7000
   CZ PHE  1.7000
  O3' QSI  1.4000
  CKS CKS  12.3782
    N HIS  1.5000
  CXT CXT  7.2874
  CFO CFO  6.0612
  CFH CFH  5.1409
  AIR AIR  7.3586
  HB2 SER  0.0000
  CRA CRA  9.5692
  O2S QSI  1.4000
  APX APX  5.2071
  BEU BEU  5.3648
  ACY ACY  10.8414
  H37 XK2  1.0000
  CKZ CKZ  8.0720
    O VAL  1.4000
  DEA DEA  5.4305
  BOE BOE  5.8201
  CWD CWD  7.4229
  CEO CEO  7.3080
  CTD CTD  7.7756
  DFN DFN  7.2435
  ACC ACC  6.4046
  HE1 HSC  1.0000
   CA ALA  2.0000
  DAP DAP  6.8242
  AQI AQI  5.7081
   H1 OH2  1.0000
  CJG CJG  8.0857
  AYX AYX  5.7128
  BJB BJB  5.0392
  CSX CSX  7.5054
   CD GLN  1.7000
  AGJ AGJ  7.6439
  CDL CDL  6.0891
  CXN CXN  9.0874
  BVO BVO  7.8792
  AEF AEF  10.0561
    H ARG  1.0000
  AXT AXT  5.1652
  AQC AQC  6.1943
    N AS2  1.5000
  BEZ BEZ  5.5849
  CRN CRN  7.0453
  BWJ BWJ  9.0015
  AES AES  6.3548
  BXV BXV  5.5780
  AEI AEI  9.6088
  APQ APQ  7.4154
  OE1 GLU  1.4000
  H34 XK2  1.0000
  DEF DEF  7.0863
  DAT DAT  7.1828
  CBI CBI  5.8900
  HE1 TRP  1.0000
  CTC CTC  7.3367
  DIO DIO  6.2422
  CXE CXE  6.4747
  CQL CQL  8.7288
  BNE BNE  8.6288
  CVL CVL  5.7027
  CLE CLE  6.5967
    N HSD  1.5000
   CB PRO  2.0000
  DGS DGS  5.9165
  CHU CHU  8.1901
  BOQ BOQ  17.1919
  HG2 ARG  0.0000
  CEI CEI  5.1485
  HB2 PHE  0.0000
  CTI CTI  10.3406
  CMQ CMQ  8.4543
  BKV BKV  5.2340
  AVF AVF  5.9032
  DES DES  6.0853
  CGQ CGQ  5.2434
  BIU BIU  7.1433
    O HSD  1.4000
  BBM BBM  5.5468
  CVQ CVQ  6.1439
  AQP AQP  5.8969
  AOD AOD  9.6564
 HG13 VAL  0.0000
    H MET  1.0000
  H12 TSA  1.0000
  BUC BUC  7.8896
  AVW AVW  6.2523
   HA LYS  0.0000
  CWY CWY  5.8885
  BDX BDX  5.2660
  ARC ARC  6.0451
  C5' QSI  2.0000
  ASG ASG  6.7673
  AMB AMB  5.2115
   CG TYR  1.7000
  C33 XK2  1.7000
   CA SER  2.0000
  BLE BLE  24.7142
  BZM BZM  8.4535
  HB1 ARG  0.0000
  AYL AYL  7.0706
  C28 XK2  1.7000
  BCS BCS  6.8012
  BNF BNF  7.3094
  BHI BHI  6.1987
  BBZ BBZ  6.4585
  BFJ BFJ  5.0086
  AZI AZI  5.1414
  AKD AKD  8.0525
  CSV CSV  9.9306
  HB1 AS2  0.0000
  CCQ CCQ  8.2308
  AUD AUD  5.0117
  BNM BNM  8.1643
  ALI ALI  6.5476
  OD1 ASN  1.4000
  C67 XK2  1.7000
  C72 XK2  1.7000
  DNR DNR  5.0160
  CBE CBE  5.8802
  CLO CLO  8.2708
  BJT BJT  6.0576
  ABM ABM  9.0084
  CNH CNH  15.0139
  C1' QSI  2.0000
  AHX AHX  6.8913
  DMG DMG  6.4768
  ACO ACO  8.1642
   HN ALA  1.0000
  CBM CBM  8.8914
   HN HYD  1.0000
  CGZ CGZ  5.1633
  BSC BSC  5.6980
  HG1 MET  0.0000
  DFF DFF  7.4103
  BSU BSU  7.2477
  BKI BKI  6.2325
  BCZ BCZ  5.6762
  AGV AGV  7.6826
  AKJ AKJ  7.2701
  CBX CBX  6.9651
 HE21 GLN  1.0000
   HG CYS  1.0000
  AUZ AUZ  8.2830
  AYT AYT  5.2876
  BQV BQV  8.6596
  AIC AIC  5.6913
   OC VDW  0.0000
  BVX BVX  6.0815
  HB1 LEU  0.0000
  DGK DGK  7.4544
  N10 QSI  1.5000
  AYZ AYZ  5.0377
  BRF BRF  8.2295
  BPT BPT  6.6866
  CHZ CHZ  7.0949
  BKC BKC  6.8801
  BJI BJI  5.1604
  BCG BCG  6.7286
  H35 XK2  1.0000
  BLX BLX  6.2987
  BYU BYU  7.5005
  CHB CHB  5.3057
  BPZ BPZ  5.3899
   HA HSE  0.0000
  BJL BJL  5.9717
  AGS AGS  6.3854
   CD GLU  1.7000
  DNU DNU  7.2633
  AGF AGF  5.6536
   CB HIS  2.0000
  CND CND  5.9581
  ARS ARS  8.0282
  CTV CTV  6.9275
 H2'' QSI  0.0000
  AWX AWX  7.3261
  AJL AJL  7.9985
  OH2 HOH  1.4000
  CHV CHV  5.5224
  DLY DLY  5.1389
  DGU DGU  6.1820
  CD2 LEU  2.0000
  BGF BGF  8.2949
  BLI BLI  24.3421
  DGB DGB  8.2651
 HD22 LEU  0.0000
  DCX DCX  5.2341
  CZF CZF  8.6000
  CTY CTY  5.7067
    O THR  1.4000
  CHN CHN  5.1324
  DIW DIW  6.3741
  AKV AKV  9.9501
  AEJ AEJ  11.4267
  DMA DMA  6.5357
  ARR ARR  7.6439
  HD3 ILE  0.0000
  CDM CDM  5.1258
  ACI ACI  5.8763
  H71 XK2  1.0000
  DAI DAI  5.4742
  AMI AMI  9.0425
  CD1 PHE  1.7000
  CKB CKB  5.7433
  BLQ BLQ  11.6023
  AOP AOP  5.2846
  AWC AWC  6.6781
  DLP DLP  6.4104
  DEZ DEZ  7.5708
  DCC DCC  6.0650
  AZL AZL  5.3490
  AHP AHP  5.6531
  CSU CSU  6.9217
  AYW AYW  5.1484
   CG LYS  2.0000
  CGP CGP  7.8714
  DAH DAH  6.4755
  ANI ANI  5.0417
  DNX DNX  6.9527
  BGD BGD  5.7438
  CSB CSB  7.1596
  ATL ATL  5.2733
  DDC DDC  6.8581
  CLF CLF  5.0696
  AOO AOO  6.3063
  CGR CGR  5.6051
  AXM AXM  6.1470
   CG HIS  1.7000
  CHE CHE  6.5227
  CIC CIC  5.1416
   O7 TSA  1.4000
  DEM DEM  5.3760
  BCM BCM  6.1964
 HD22 ASN  1.0000
  ATV ATV  5.1180
    C LYS  1.7000
  BGA BGA  5.6164
  CHA CHA  5.0092
  CGE CGE  5.1241
  AGC AGC  5.8473
  DMJ DMJ  6.5976
   HB ILE  0.0000
  CEU CEU  7.1195
  CUT CUT  11.1958
  BKA BKA  5.2580
  BWL BWL  5.9129
  CVT CVT  5.6479
  BCY BCY  6.0138
  AVB AVB  5.7205
 HG22 ILE  0.0000
  CWL CWL  6.9009
  CDI CDI  6.3295
  BJX BJX  5.2562
  CEQ CEQ  5.9640
  AVZ AVZ  5.0944
  BVW BVW  6.1759
  AHM AHM  7.3346
  HB2 ARG  0.0000
  BPQ BPQ  7.2911
  BWY BWY  5.8088
  BON BON  8.9276
  ABT ABT  6.0124
  C20 XK2  1.7000
  CQC CQC  5.4186
  ANY ANY  12.0077
  BKT BKT  6.2357
  AXA AXA  8.9929
  DLO DLO  6.7323
  BDA BDA  5.6424
  BCX BCX  6.2748
  BMS BMS  12.3554
  COG COG  11.6662
  BCL BCL  6.1699
  AOA AOA  6.3811
  CVS CVS  6.2674
   CZ ARG  1.7000
  AIX AIX  7.6204
  DEW DEW  5.6154
  CUD CUD  5.0426
  BOH BOH  10.9587
  ASY ASY  7.4331
  CJO CJO  7.7139
  CZB CZB  9.7165
  BHW BHW  6.2026
  DEG DEG  7.4231
  CBO CBO  8.3126
  CLA CLA  11.1536
    H ILE  1.0000
  CCJ CCJ  7.5867
  AUR AUR  5.2663
    N ALA  1.5000
  CKT CKT  5.7513
  DED DED  7.0722
  BOV BOV  5.2731
  BOM BOM  8.3685
  DNF DNF  6.3527
  CJW CJW  5.4450
  BAQ BAQ  6.9574
  O15 TSA  1.4000
  NE2 HSD  1.5000
  OE2 GL1  1.4000
  CMM CMM  19.4560
   CB TRP  2.0000
  BMQ BMQ  13.5872
  AUU AUU  5.0874
  ANO ANO  5.4779
  HE1 HIS  1.0000
  AFQ AFQ  7.2152
  AMT AMT  5.4338
   CD GL1  1.7000
  CBY CBY  5.5734
  ALG ALG  8.5442
 HG21 VAL  0.0000
  AOQ AOQ  5.3795
  OE1 QSI  1.4000
  HG2 MET  0.0000
  HB2 HSE  0.0000
  BTF BTF  6.0377
  BST BST  8.8350
  AFF AFF  9.3738
   HN CYS  1.0000
    H ASP  1.0000
  AIW AIW  6.9982
  DBA DBA  6.5779
  CQA CQA  10.2308
  CHX CHX  6.0279
    O GL1  1.4000
  CEG CEG  5.8989
  CMB CMB  9.9238
  AML AML  7.0982
  AMX AMX  7.4602
  DFB DFB  9.5222
  NE2 GLN  1.5000
  BVQ BVQ  5.8344
  BMI BMI  13.0715
  BJM BJM  5.7470
  CLL CLL  13.5527
  DFX DFX  5.3493
  CFR CFR  5.2634
  ADV ADV  5.2536
  BVF BVF  5.6005
  ASN ASN  5.3552
  HD1 HSC  1.0000
    N TRP  1.5000
  ABG ABG  12.8942
  BRQ BRQ  14.2234
  CWM CWM  5.5078
  BMY BMY  5.4279
    C ASP  1.7000
  BLD BLD  11.2243
  AAJ AAJ  18.9770
  CE1 HSE  1.7000
  BUX BUX  5.5053
  BHF BHF  5.7754
   HN TRP  1.0000
  AUB AUB  5.7233
  CMW CMW  9.6294
  BBY BBY  5.9004
  AZM AZM  5.7065
  ACR ACR  5.7148
  AXR AXR  7.2228
  CMK CMK  7.1134
  BXW BXW  5.4937
  ABP ABP  18.6499
  BLF BLF  13.6665
  AIQ AIQ  10.4315
  AYA AYA  8.0771
  DKJ DKJ  5.1641
  CFL CFL  7.9925
  CQO CQO  13.8049
  DIQ DIQ  5.9294
  BXO BXO  9.7049
  CMN CMN  5.4275
  DJT DJT  7.8710
  CCA CCA  8.5628
  AJA AJA  6.7828
  DFH DFH  7.4705
  BUQ BUQ  9.7140
  HG1 ARG  0.0000
  BVP BVP  5.1098
  CEC CEC  5.5574
  DNM DNM  6.9178
  DER DER  5.5749
  CIH CIH  5.3620
  HE2 MET  0.0000
  NE2 HIS  1.5000
  CJQ CJQ  5.0234
  ACN ACN  13.3517
   CG PHE  1.7000
 H31A XK2  0.0000
  BUK BUK  7.6014
  H25 TSA  1.0000
  DAY DAY  6.0232
  DBK DBK  6.2274
  BRO BRO  6.1739
  BNP BNP  10.1537
  AWL AWL  5.3472
  BZH BZH  6.0214
  CCN CCN  7.1322
  DEO DEO  5.8404
  BNR BNR  7.8869
  DNP DNP  6.0325
   HE GLU  1.0000
  AXS AXS  5.4869
  AFJ AFJ  6.1031
  CIF CIF  6.4596
  CCM CCM  5.8602
  AIN AIN  8.0006
  CQJ CQJ  15.8655
  BLH BLH  22.0476
  BDE BDE  5.7651
  AEX AEX  16.3625
   CB MET  2.0000
  DKY DKY  5.0292
  ALM ALM  5.2978
   H1 TIP  1.0000
  CRJ CRJ  7.5742
  BJE BJE  6.0070
  CMV CMV  10.9652
  BXE BXE  5.6550
  BAP BAP  5.3164
  ANZ ANZ  9.8202
  AJO AJO  7.7510
  DCN DCN  5.7267
  BMJ BMJ  11.5632
  AXK AXK  8.2158
  CJN CJN  6.6075
  BXI BXI  5.6024
  BGT BGT  5.4430
 HG12 ILE  0.0000
  DJD DJD  6.6500
  AKY AKY  12.0758
  BGZ BGZ  5.0333
  AZY AZY  5.4186
  AVH AVH  5.5836
  ARQ ARQ  5.0477
  ADU ADU  7.8362
  CRC CRC  7.3975
  ARW ARW  5.3395
  AQO AQO  5.7419
  AVV AVV  5.1428
  OE1 GL2  1.4000
  BWE BWE  12.0576
  COY COY  6.4136
  AFK AFK  12.3439
  APT APT  7.8410
  CUW CUW  6.9174
  CLR CLR  5.4049
  BGK BGK  6.2195
  BDY BDY  6.5061
  AOC AOC  6.1302
   CG GL2  2.0000
   CA MET  2.0000
  CRI CRI  8.8832
  BHP BHP  6.6418
  DDH DDH  5.7550
  AQW AQW  9.9637
  H65 XK2  1.0000
  DAF DAF  6.7496
  AEL AEL  5.7101
  CUO CUO  7.7626
  CXM CXM  8.4166
  CCT CCT  5.4107
  AXF AXF  7.4729
  AGE AGE  6.2502
  CRH CRH  5.4362
  BCE BCE  6.7581
  DLR DLR  5.0904
  DDQ DDQ  5.0077
  BFX BFX  5.0400
  BHD BHD  5.1496
  CD2 HSC  1.7000
    N GL1  1.5000
   CA ARG  2.0000
  APM APM  5.2838
  BAO BAO  5.6982
  AEA AEA  6.8375
  HB1 PHE  0.0000
  C66 XK2  1.7000
  CBU CBU  6.1880
  ACW ACW  12.8293
  CEP CEP  5.4718
  BLS BLS  21.0840
  AXB AXB  6.3057
  ASE ASE  5.7623
  DIJ DIJ  5.2898
  DFC DFC  8.6163
  HG1 GLN  0.0000
  CJV CJV  5.1830
  CUJ CUJ  5.6549
  DCP DCP  5.4157
  AQK AQK  5.8256
  DIT DIT  6.3702
  ND1 HSE  1.5000
  AZQ AZQ  8.2959
  BEV BEV  5.0734
    C MET  1.7000
  AVP AVP  7.0876
  ANE ANE  9.9388
   H3 XK2  0.0000
  AOW AOW  8.6166
  CQN CQN  6.2489
  AEP AEP  5.8341
  H3' QSI  1.0000
  DNK DNK  5.8794
  ATJ ATJ  5.8637
  O2' QSI  1.4000
   SD MET  1.8500
  DBJ DBJ  8.0152
  ARP ARP  6.2812
  ABH ABH  9.5965
  DMP DMP  7.1650
  DJJ DJJ  6.4655
  HB1 ASN  0.0000
  CUN CUN  5.8930
  AYU AYU  5.3615
  ABO ABO  14.5512
   CA CYS  2.0000
  DGF DGF  5.2348
  BFI BFI  6.5776
  AZJ AZJ  6.8914
  BJZ BJZ  5.2824
  CIX CIX  7.5607
  BFV BFV  5.5604
  ATH ATH  5.2185
  BAH BAH  7.8287
  BFS BFS  5.4458
  AGY AGY  6.5483
  BKW BKW  6.5034
    C GL2  1.7000
  BSD BSD  8.0023
  BVK BVK  11.4517
  AMF AMF  5.9487
  AKA AKA  7.1927
    O PHE  1.4000
 H61A XK2  0.0000
  AIB AIB  7.5637
  HE1 GL2  1.0000
  BEC BEC  5.7688
  AXD AXD  6.5848
  AOZ AOZ  5.5587
  AOE AOE  9.3394
  CPZ CPZ  6.7780
  AGX AGX  11.7895
   CG HSE  1.7000
  DKK DKK  5.5005
  AKB AKB  5.1846
  CKO CKO  13.6884
   N7 XK2  1.5000
  DJW DJW  6.5903
  CMX CMX  5.0488
  CRL CRL  5.3825
  BXY BXY  5.2008
  BNL BNL  16.6500
  BAK BAK  5.7902
  ACJ ACJ  8.1499
  BEG BEG  5.5250
    H SEP  1.0000
  CFJ CFJ  5.0997
  HB2 AS1  0.0000
   SG CYS  1.8500
  HD2 ILE  0.0000
  BZL BZL  5.6844
  ARH ARH  7.0125
  CMR CMR  14.8175
    O HSE  1.4000
  CD1 LEU  2.0000
  CCW CCW  6.1376
  BSA BSA  8.8570
  CXV CXV  6.2774
  CGM CGM  5.0250
  DLW DLW  5.1051
  BRL BRL  7.9351
  BNN BNN  7.5090
  CXQ CXQ  8.4306
  BVG BVG  5.4811
  CE2 TRP  1.7000
  CRZ CRZ  8.3098
  HB1 QSI  0.0000
  BFR BFR  6.3408
  DKS DKS  5.5229
  APN APN  6.1093
  HB2 CYS  0.0000
  CDW CDW  9.5099
  AZK AZK  8.8444
  BBP BBP  5.7016
  ARX ARX  7.2224
  AOI AOI  9.2059
  BJV BJV  5.7699
  BBC BBC  5.5681
  CWR CWR  6.0918
   CG GLU  2.0000
  COH COH  12.6745
  AHZ AHZ  10.1845
  DIY DIY  7.3276
  CZD CZD  8.8863
  AKH AKH  6.3923
  ADO ADO  9.6791
  DMS DMS  5.0624
  BMK BMK  12.6939
  H63 XK2  1.0000
  DHF DHF  5.0890
  ACU ACU  7.2515
  CPU CPU  6.2093
  CBS CBS  5.5174
 HE22 GLN  1.0000
  ADQ ADQ  6.0922
  ARK ARK  6.6892
   O4 XK2  1.4000
  BXQ BXQ  5.1109
  CLQ CLQ  9.3241
  CSG CSG  6.0069
  BZU BZU  7.8310
  CUQ CUQ  10.2197
  CSZ CSZ  8.4011
  DHL DHL  5.0436
  CVV CVV  6.0429
   HN TYR  1.0000
  AUN AUN  6.4807
  CYD CYD  5.5645
  CUH CUH  5.7723
  DFO DFO  8.0528
  CHC CHC  5.1262
  AMY AMY  6.8963
  BYM BYM  5.3909
  DLZ DLZ  5.9683
  DHH DHH  7.2854
  AIF AIF  5.0502
  ABZ ABZ  16.2161
  CPE CPE  9.1220
  CNX CNX  9.8154
  CHJ CHJ  5.7278
  APC APC  6.3856
  BJJ BJJ  5.0606
  BQN BQN  9.0211
  CRK CRK  5.7187
  BSO BSO  8.1760
  DCB DCB  6.5433
  BSB BSB  6.2859
    C HSD  1.7000
   HA ARG  0.0000
  AYQ AYQ  7.3109
  CYS CYS  7.4735
  AIZ AIZ  5.2471
  BBN BBN  7.3094
  DGX DGX  6.4422
  DLT DLT  5.0324
  CQK CQK  6.5227
  CRX CRX  7.0042
  AMM AMM  6.0034
  AVM AVM  6.5253
  CRW CRW  13.2838
 HD12 ILE  0.0000
  ATC ATC  5.0234
  CET CET  7.0482
  DHM DHM  6.2351
  BDL BDL  5.5427
   CB GL1  2.0000
  ATR ATR  5.4747
  C19 TSA  1.7000
  AYB AYB  5.5441
  DIZ DIZ  6.8958
  AAE AAE  5.3232
  OE1 GLN  1.4000
  AUJ AUJ  5.3256
  BUH BUH  5.8534
  AUX AUX  8.6744
  DNY DNY  5.6505
  H21 TSA  1.0000
  AWD AWD  5.2883
  CYI CYI  5.4873
  CBQ CBQ  7.5734
  AKO AKO  7.6222
  BLR BLR  9.4632
  DLQ DLQ  5.2870
  BSR BSR  6.8777
  BSG BSG  10.0695
   HN ASP  1.0000
 H3'' QSI  0.0000
  DJF DJF  5.5685
  CFZ CFZ  5.6782
  BMG BMG  9.3129
  CFU CFU  5.1535
  ATI ATI  6.8914
  DMN DMN  5.4073
 HG21 ILE  0.0000
   HA ILE  0.0000
   CB HSE  2.0000
  CUX CUX  5.8882
  BCW BCW  5.0385
  BHE BHE  5.3517
  BDC BDC  5.0434
  AFB AFB  7.1864
  BFQ BFQ  5.2423
  BXS BXS  6.2648
  ANW ANW  6.5655
    O CYS  1.4000
  DKT DKT  5.3115
  AQZ AQZ  6.4316
  AMU AMU  8.9681
   C6 XK2  2.0000
  BSW BSW  5.7235
  BMZ BMZ  5.1714
  BWB BWB  5.1663
 HD21 LEU  0.0000
  AHE AHE  7.8548
  ADM ADM  7.1146
    O ASP  1.4000
  AJU AJU  9.6454
  DCW DCW  5.0292
  AQU AQU  6.1710
  DHV DHV  5.2888
  CAS CAS  6.6233
  BOR BOR  7.6360
   N3 QSI  1.5000
  BHC BHC  5.8445
  CFI CFI  7.6148
  ACX ACX  13.0851
  OD2 AS1  1.4000
    H GL2  1.0000
  HB1 GLN  0.0000
  DFU DFU  5.5243
  CKX CKX  18.3320
  CFD CFD  5.5532
  CNI CNI  7.5984
  AQX AQX  5.4172
  BFP BFP  5.4153
  DKV DKV  7.2058
  CFW CFW  9.6026
    C GL1  1.7000
  COQ COQ  5.2059
  AQF AQF  7.5298
  AVG AVG  8.1000
  C2' QSI  2.0000
 HD13 LEU  0.0000
  AGP AGP  9.0703
  CHO CHO  6.1935
   HB VAL  0.0000
  CSP CSP  5.0810
  CFS CFS  5.1334
  CJS CJS  6.3142
  CAN CAN  7.5366
  AXC AXC  6.0829
   HA VAL  0.0000
  DCA DCA  6.8950
  DBD DBD  8.0724
  AHT AHT  9.0410
  BAN BAN  6.3052
  BCT BCT  5.8724
  BID BID  5.0883
  AQB AQB  6.7814
  BYS BYS  6.7291
  DJB DJB  7.1741
  CVJ CVJ  6.2450
  AOR AOR  7.0229
  CBD CBD  5.1903
  AUS AUS  6.8741
  ADR ADR  7.8723
  DKO DKO  5.6633
  AHD AHD  5.8984
  CTX CTX  5.5687
  DBR DBR  6.2348
  CKP CKP  14.0387
  ABD ABD  10.1608
  ALE ALE  7.4528
  DCS DCS  5.7437
  CZK CZK  5.6341
  AZH AZH  5.2831
  BHB BHB  5.4462
  BZE BZE  6.0243
  BIM BIM  5.4568
  AAU AAU  11.8325
  CAX CAX  8.4768
  CCG CCG  5.1963
    O QSI  1.4000
  ASK ASK  7.1422
  BOL BOL  14.8562
  BSQ BSQ  5.3022
  CVP CVP  5.7140
  BCK BCK  5.4269
  ARF ARF  5.0124
  CE2 TYR  1.7000
  BRE BRE  7.2584
  H25 XK2  1.0000
  CSI CSI  5.0456
  DIV DIV  5.3850
   CA HYD  2.0000
   NH VDW  0.0000
  C22 XK2  1.7000
  ALF ALF  5.4105
  AKU AKU  7.4250
  DDJ DDJ  8.5545
  H11 TSA  1.0000
  DBL DBL  5.2182
  DKQ DKQ  5.8907
  CVK CVK  6.5290
  BIJ BIJ  5.0609
  CPG CPG  7.7205
   HA CYS  0.0000
  BZY BZY  8.4514
  BMV BMV  12.6125
  BBT BBT  5.8338
  DAJ DAJ  5.0811
  BLG BLG  8.7018
    H TRP  1.0000
  COW COW  7.4522
  BOC BOC  8.2551
  AID AID  10.5632
  AHI AHI  8.0210
  CVI CVI  7.5757
   HN GLU  1.0000
  CRQ CRQ  6.9647
  DCQ DCQ  8.4809
  C70 XK2  1.7000
  AQL AQL  8.6780
   SG HYD  1.8500
  DLV DLV  5.8189
  CTT CTT  5.5147
  BQO BQO  11.3584
    N GLN  1.5000
   CA PRO  2.0000
  CFG CFG  9.0162
  BXX BXX  5.5606
  DEI DEI  6.1029
   H6 XK2  0.0000
  BGV BGV  5.6006
  AMN AMN  7.4518
  COT COT  12.3542
  AYO AYO  5.1534
  HB2 ALA  0.0000
  CZX CZX  11.1551
  AFL AFL  6.8377
  DCJ DCJ  5.0335
  CQE CQE  9.7188
  BUD BUD  6.8086
  AFS AFS  7.5647
  AYH AYH  5.1615
  DCU DCU  5.3653
   N2 XK2  1.5000
  TWE TWE  20.0000
   CG LEU  2.0000
  AFA AFA  5.6689
  ATN ATN  5.7055
  AQV AQV  6.6121
   CB LYS  2.0000
  CZ2 TRP  1.7000
  BOU BOU  9.5748
  DGT DGT  5.0995
  AAG AAG  6.5481
  CID CID  7.2699
  BQK BQK  8.3434
  ARO ARO  5.6697
  ANH ANH  7.1760
  CKU CKU  22.6872
  AOK AOK  6.4534
  CEH CEH  5.1379
  DME DME  5.2962
  DGN DGN  6.9196
  DLD DLD  6.8833
  BIA BIA  6.3926
  ASH ASH  6.8857
  CDT CDT  5.0029
  AMJ AMJ  5.6068
  CBB CBB  8.7320
  BUZ BUZ  8.6358
  BOD BOD  12.3082
  HD1 HSE  1.0000
  AWB AWB  6.6863
  ARE ARE  5.0482
  BMP BMP  8.2459
  CNC CNC  7.7442
  BZK BZK  6.8072
  BLO BLO  14.8017
  BAR BAR  6.9744
  AJQ AJQ  5.7128
  HB1 TRP  0.0000
  BQM BQM  8.0981
  BEN BEN  6.3947
  BGP BGP  5.0961
  DFD DFD  5.2737
  HT2 QSI  1.0000
  CEX CEX  5.9516
  CGD CGD  5.6922
  BTA BTA  5.3836
    N ASP  1.5000
  DFA DFA  6.1732
  CVN CVN  9.4998
   CG GLN  2.0000
  CPH CPH  7.2308
  ABJ ABJ  16.9737
  AGB AGB  5.8093
  CGJ CGJ  5.2564
  AFV AFV  7.6162
  CNB CNB  12.1651
  HG2 GLN  0.0000
  AWZ AWZ  5.3215
  BZC BZC  7.7611
  BFE BFE  6.2211
  CG2 THR  2.0000
  CTK CTK  10.4594
  CTJ CTJ  6.0646
  BXP BXP  9.3188
  BTL BTL  5.2201
  AJH AJH  7.2598
  BCH BCH  5.6653
  CBG CBG  5.7619
  ASB ASB  6.1956
  BLW BLW  19.0290
  COC COC  5.0055
  BUV BUV  6.7023
  BBF BBF  5.2718
  O1S QSI  1.4000
  DLX DLX  5.2977
  ACF ACF  11.4590
  BZJ BZJ  9.6776
  AZU AZU  5.4917
  COP COP  9.2312
   CG PRO  2.0000
  BHO BHO  5.3046
  CGW CGW  5.6412
  BZB BZB  6.0454
   HA SER  0.0000
  BPK BPK  6.5798
  BVL BVL  5.7661
    C SEP  1.7000
  CMI CMI  13.1703
  BUP BUP  7.4343
  ALO ALO  6.3092
    H LEU  1.0000
  CXU CXU  6.7406
  BDO BDO  5.6550
    N AS1  1.5000
  ATQ ATQ  5.0851
   CA HSE  2.0000
  AXN AXN  6.0959
  AEG AEG  7.6182
  CYX CYX  5.7658
  BHA BHA  5.7936
  HB2 LEU  0.0000
  CQY CQY  6.4262
   HE GL1  1.0000
  CMP CMP  16.7856
  AGH AGH  6.6580
  DOG DOG  5.8798
  CDQ CDQ  6.9215
  BER BER  5.8509
  AHS AHS  5.6919
  AQE AQE  5.6910
    N ILE  1.5000
  BHQ BHQ  5.8043
   C2 QSI  1.7000
  CQX CQX  9.7202
  CEA CEA  8.7906
  DEY DEY  6.0885
  ACS ACS  19.4831
  ALK ALK  6.1103
  BBE BBE  5.2501
  CZP CZP  7.1976
  H64 XK2  1.0000
    N HSE  1.5000
  BGN BGN  5.4547
  BQH BQH  8.2036
  AKQ AKQ  5.8076
  AAX AAX  15.4591
  DHG DHG  5.2527
    O HSC  1.4000
  DJZ DJZ  5.2460
  CUA CUA  8.5074
  CRY CRY  12.3373
  BNS BNS  7.4719
  CKK CKK  8.1550
  BJG BJG  5.1166
  SPH NBN  1.5000
  COS COS  6.1318
  BZZ BZZ  6.6431
   HA HIS  0.0000
  DKZ DKZ  6.0474
  ACE ACE  13.9997
  BZA BZA  9.4760
  CNE CNE  7.1125
  HD1 AS1  1.0000
  CIS CIS  5.5827
  BZS BZS  9.7596
  DGQ DGQ  5.2331
   HD ASP  1.0000
  CSW CSW  5.1082
  BRH BRH  7.2120
  CGA CGA  5.4977
  BWO BWO  5.9105
  CLU CLU  14.9259
  CHR CHR  6.6198
  CLT CLT  6.3944
  DEV DEV  5.9131
  ATW ATW  5.9401
  APG APG  6.9784
  BIY BIY  5.8139
  AER AER  10.8979
  CLX CLX  18.5437
  DAC DAC  7.9250
  AHW AHW  5.3461
  BZV BZV  5.9072
  HB2 GLN  0.0000
  HE2 GL2  1.0000
  DJM DJM  6.3906
  BME BME  12.5310
   HN GLY  1.0000
   HN LYS  1.0000
  BEI BEI  5.7581
  CSK CSK  10.4083
  BKJ BKJ  5.0944
  ALS ALS  6.4541
  BCD BCD  6.5683
  CES CES  5.4508
  CDO CDO  6.2445
  DOE DOE  5.1935
  CHL CHL  8.9154
  BWM BWM  5.8714
  NE1 TRP  1.5000
  COL COL  5.6608
  CUR CUR  5.5734
    H HSE  1.0000
  BTV BTV  6.4524
   CB PHE  2.0000
  BVE BVE  6.3492
  DBV DBV  5.3380
  DDX DDX  5.5074
  ATT ATT  5.7666
  BQE BQE  5.6242
  AJD AJD  6.4465
  COZ COZ  7.9344
  CNN CNN  5.2563
  BIF BIF  5.0564
  DHO DHO  6.7902
  CPA CPA  6.2963
  CIP CIP  5.4371
  AOF AOF  6.4373
  ADS ADS  9.1992
  DGC DGC  5.5476
   H1 HOH  1.0000
  DAW DAW  6.2346
  BHR BHR  5.2802
  DMD DMD  5.8973
  DNT DNT  5.2878
  CGF CGF  6.5864
  CSJ CSJ  5.9651
  CLS CLS  6.7110
  HA1 GLY  0.0000
  CLK CLK  8.3149
  CRS CRS  9.7815
  AAS AAS  10.9145
   HA LEU  0.0000
  BQX BQX  5.9522
  HZ2 LYS  1.0000
    C ALA  1.7000
   O3 SEP  1.4000
  BYL BYL  6.9961
   CB SER  2.0000
  DMH DMH  5.1781
  CZO CZO  5.3868
  COI COI  13.6339
   HN SER  1.0000
  AND AND  5.6625
  DEE DEE  5.7915
  CLM CLM  15.3745
  AHN AHN  11.0188
   HE GL2  1.0000
  BDK BDK  6.1828
  OE1 GL1  1.4000
  HB2 QSI  0.0000
  ADT ADT  8.4381
  CUU CUU  8.1358
  CGB CGB  5.8561
  ACM ACM  14.5579
  HB2 HIS  0.0000
 HD21 ASN  1.0000
    O HOH  1.4000
  HD2 PHE  1.0000
  BKM BKM  5.6384
   HA ASN  0.0000
  ASM ASM  6.6283
  DIN DIN  6.7435
   HG LEU  0.0000
  CEZ CEZ  6.5319
  HB2 ASN  0.0000
  DHY DHY  7.4196
  BBS BBS  6.0877
  CML CML  14.1347
  AZP AZP  5.3844
  HE3 MET  0.0000
  BWZ BWZ  7.7997
  CGU CGU  6.1599
  BVJ BVJ  6.2584
   CA GL1  2.0000
  BEK BEK  5.3412
  DBF DBF  7.1808
  CWA CWA  9.8622
  CUP CUP  5.4139
  CTO CTO  5.9241
  BPE BPE  6.4580
  ANU ANU  5.0632
  AME AME  7.8959
 HG23 THR  0.0000
  DNG DNG  6.3526
  DCZ DCZ  6.6261
  CTM CTM  7.7290
  ADF ADF  6.2138
  DMW DMW  5.4528
  BBG BBG  5.5803
   HA GL1  0.0000
  CJY CJY  7.8831
  BJO BJO  5.1032
  CYA CYA  5.2025
  CLD CLD  10.4030
  AJP AJP  11.0193
  CTR CTR  7.4814
  COX COX  10.1507
   HA PRO  0.0000
  BQB BQB  8.3744
  BDZ BDZ  5.9578
  CJR CJR  5.9349
  DFW DFW  6.7601
  DGA DGA  5.6105
  BOY BOY  5.1217
  AJF AJF  5.0784
  ND1 HSD  1.5000
  BTZ BTZ  11.0989
  BTB BTB  9.6253
  CYE CYE  7.4097
  ABK ABK  5.6697
  BSP BSP  8.6983
  CMD CMD  11.6001
  AKL AKL  8.5260
 HG23 ILE  0.0000
  AHF AHF  6.9028
  DAU DAU  6.6601
  BVR BVR  8.3084
  DEN DEN  5.5987
  AAP AAP  9.1900
  BKY BKY  6.0905
  BWA BWA  5.2669
    H GLU  1.0000
  CHH CHH  6.7059
  BTT BTT  5.2736
  ABV ABV  10.7445
  ND2 ASN  1.5000
  BVN BVN  5.8719
  BMH BMH  5.8314
  BGO BGO  5.1730
   CG TRP  1.7000
  CD2 TRP  1.7000
  DCM DCM  6.3126
  AUM AUM  7.7168
  H14 TSA  1.0000
    O ILE  1.4000
  AWW AWW  5.9766
  BMX BMX  13.4641
  AXX AXX  6.1315
   CB AS2  2.0000
  DKH DKH  5.1045
  NE2 HSC  1.5000
  BOZ BOZ  10.1627
  ANA ANA  8.3977
  CPF CPF  7.1871
  AWH AWH  5.7193
  AIV AIV  7.7318
  CFK CFK  6.6279
  O24 TSA  1.4000
  DHZ DHZ  5.0805
  AHC AHC  9.1577
    H HYD  1.0000
  CAR CAR  7.4481
  ARN ARN  6.3766
  DLS DLS  7.1219
    O ALA  1.4000
  ANM ANM  5.1087
  DNI DNI  5.6514
  HB2 TYR  0.0000
  DKB DKB  5.9907
   CA ASN  2.0000
  CIA CIA  5.8618
  BEM BEM  6.3300
  CPX CPX  5.9549
  DAX DAX  6.5687
   CA LYS  2.0000
  CWS CWS  8.3499
  BOA BOA  19.0908
  BYF BYF  8.5587
  BIW BIW  5.6320
  HG1 GL2  0.0000
  DJC DJC  5.0709
  CZR CZR  7.2575
  AFC AFC  11.1928
  BXU BXU  7.1597
   CG GL1  2.0000
  CVR CVR  6.3585
  AZS AZS  6.6114
  BBV BBV  8.3416
  BES BES  6.9002
  BDP BDP  5.2810
  CVX CVX  8.5236
  CTF CTF  7.0564
  CPM CPM  8.3481
  CDK CDK  5.0597
  ANR ANR  9.3194
  H74 XK2  1.0000
  AWJ AWJ  6.3358
  CIY CIY  6.4198
  HB2 GL1  0.0000
  CQU CQU  10.6859
  CJT CJT  5.9893
  BXG BXG  5.0397
  BOF BOF  14.5852
  BDJ BDJ  6.9715
 HG11 VAL  0.0000
  BFN BFN  5.3703
  BML BML  9.4662
  CHM CHM  6.6522
  CBJ CBJ  6.4436
  ARA ARA  5.7409
  AJC AJC  5.1564
  DAE DAE  8.9562
  AQN AQN  6.5772
  HB1 HYD  0.0000
  BZX BZX  5.8095
  CG1 VAL  2.0000
  CZW CZW  9.7994
  AJY AJY  8.1973
  CIN CIN  7.3844
  C63 XK2  1.7000
  DCT DCT  5.3238
  CPV CPV  5.7990
  BKE BKE  6.1392
    N TYR  1.5000
  DEJ DEJ  5.9937
  ABS ABS  8.8166
  CCO CCO  6.6598
  CIO CIO  5.4096
  BKG BKG  5.5029
    C TYR  1.7000
  BMC BMC  8.0124
  CAQ CAQ  6.5121
  BDN BDN  5.7394
  BQQ BQQ  6.0692
  AHJ AHJ  10.1505
  CLN CLN  16.8309
  ACP ACP  8.9394
  CMC CMC  9.4395
  BVT BVT  10.9450
  CTN CTN  5.5421
  DHS DHS  5.5950
  CNJ CNJ  8.6118
  AXL AXL  5.4062
  AEH AEH  5.0229
  ACB ACB  9.0572
  BEL BEL  5.4311
  DHB DHB  6.3154
  BRX BRX  7.8388
  C73 XK2  1.7000
   NZ LYS  2.0000
    N HYD  1.5000
  HG2 GL1  0.0000
 HE22 QSI  1.0000
  CTL CTL  6.3763
  C76 XK2  1.7000
  DLH DLH  5.2861
  AJK AJK  6.3686
  CBP CBP  5.4403
  ATM ATM  5.5878
  ASO ASO  5.4039
  SPH SPH  1.5000
  AJN AJN  6.3777
  AYC AYC  5.1415
  H67 XK2  1.0000
  AAZ AAZ  6.0855
  HE1 GLU  1.0000
  HB2 MET  0.0000
    H SER  1.0000
  CZC CZC  5.5233
  ABA ABA  10.2447
  ATK ATK  5.0378
  DJK DJK  5.3730
  DMT DMT  5.1749
  HB1 HSC  0.0000
  CPP CPP  8.2162
  BGL BGL  6.1784
  CKD CKD  7.3065
  BJN BJN  5.6793
  AAT AAT  8.0891
  HZ2 TRP  1.0000
  H21 XK2  1.0000
  C71 XK2  1.7000
  DCD DCD  5.5492
  CHI CHI  5.8008
  BSZ BSZ  9.0705
   C3 TSA  2.0000
  DEP DEP  5.7347
  HT1 QSI  1.0000
  ATY ATY  5.1455
  BSS BSS  5.1369
  DFP DFP  5.7252
  ACK ACK  8.0082
  BQL BQL  11.4659
  DKE DKE  5.1126
  BRV BRV  6.9142
  BZT BZT  5.4391
  OE2 GL2  1.4000
  ADK ADK  7.6816
  BJY BJY  5.1194
    P SEP  1.9000
  CVC CVC  6.1453
  HO4 XK2  1.0000
  AVN AVN  5.3730
  DHR DHR  6.7752
    O SEP  1.4000
  ANQ ANQ  5.0831
  CPO CPO  7.5396
  CAZ CAZ  5.4443
  DDS DDS  7.0225
  ASZ ASZ  6.2474
  CER CER  5.0297
  AQM AQM  8.2696
  CFX CFX  5.5900
  CNG CNG  7.9702
  CFV CFV  6.1538
  AGW AGW  6.7249
  CVH CVH  5.9305
  ART ART  5.6190
  DLJ DLJ  6.9286
  ACH ACH  5.0460
  DET DET  5.9071
  CEE CEE  5.0176
  AGO AGO  6.9254
  AWY AWY  7.8211
  AUO AUO  5.3541
  AOG AOG  6.1369
   OG SER  1.4000
  C77 XK2  1.7000
   HN HIS  1.0000
  HE2 HSC  1.0000
  CDA CDA  5.9339
  BKZ BKZ  6.1471
  CPB CPB  10.8772
   CG AS2  1.7000
  CWV CWV  7.7701
    S QSI  1.8500
  AIG AIG  6.3725
  CFY CFY  6.2229
  CSE CSE  5.6142
  BTI BTI  5.8348
  CTZ CTZ  8.5924
  ATZ ATZ  5.5574
  DKI DKI  5.0011
  CZJ CZJ  5.9890
  AUI AUI  5.6728
  BCO BCO  8.2822
  CIZ CIZ  7.6489
  CXJ CXJ  5.7883
  BUA BUA  5.4374
  CE3 TRP  1.7000
  BKD BKD  5.8512
  HD2 HSD  1.0000
   HA QSI  0.0000
    O HIS  1.4000
    N LEU  1.5000
  BPS BPS  5.7459
    C HSE  1.7000
  HZ3 LYS  1.0000
  DNZ DNZ  6.5747
    H VAL  1.0000
  DNA DNA  6.4971
    N GL2  1.5000
  HE2 LYS  0.0000
  CKH CKH  7.2528
  AEB AEB  7.0120
  BFM BFM  7.7466
  DFL DFL  8.0685
  C64 XK2  1.7000
  HB1 SER  0.0000
  CWT CWT  6.4635
  CDH CDH  7.5351
  DGV DGV  5.7393
  CYW CYW  5.8096
  HE1 MET  0.0000
  AGR AGR  8.5721
  CQM CQM  6.1461
  DLI DLI  5.5083
  ANG ANG  6.4070
  BCB BCB  5.7005
  AYG AYG  6.8872
  AOU AOU  5.7713
  ADN ADN  12.1448
  H1' QSI  0.0000
  AWT AWT  8.4952
  BSL BSL  5.9848
  AAM AAM  15.2682
  ABC ABC  5.5489
  DDR DDR  5.2589
   O1 TSA  1.4000
  CRU CRU  8.0107
  BTH BTH  7.0741
  C65 XK2  1.7000
  DGI DGI  5.4879
  DFI DFI  5.8652
  DFG DFG  5.8356
  BDV BDV  5.6993
  CUY CUY  5.2406
  ABQ ABQ  15.8408
  AOX AOX  6.0912
  AQY AQY  5.3269
  AFX AFX  8.5421
  APB APB  5.1008
  DIA DIA  5.8884
  AFG AFG  10.4070
   HN LEU  1.0000
  CVZ CVZ  6.1091
  BRD BRD  5.5220
  BOK BOK  5.7166
  AMQ AMQ  5.6194
  BAE BAE  6.1149
  AQH AQH  7.2612
  CCY CCY  5.9668
  AHL AHL  7.5012
  BLJ BLJ  20.2944
  AHH AHH  7.1622
   CG HSC  1.7000
  CVB CVB  6.3634
  DOD DOD  5.8597
  BFC BFC  5.3881
 HD11 LEU  0.0000
  ARG ARG  7.0617
  CCP CCP  6.4801
    H GLY  1.0000
  AJT AJT  10.7287
  DCR DCR  6.3039
  APO APO  5.5443
  CAW CAW  5.8848
   CB VAL  2.0000
  CNP CNP  7.4961
  ALT ALT  6.8727
  AJI AJI  10.7873
  DCI DCI  5.4253
  C22 TSA  1.7000
  COJ COJ  10.9247
  CDB CDB  7.3666
  AVX AVX  6.1268
  BTY BTY  11.4361
  CFF CFF  5.7287
  BVB BVB  8.9259
    C QSI  1.7000
  DHU DHU  6.2290
   HA ALA  0.0000
  AVQ AVQ  5.0950
  CLJ CLJ  10.9329
  BNZ BNZ  14.0412
  CDE CDE  5.1809
  CSN CSN  5.4422
  BSF BSF  6.0285
  AUL AUL  6.3261
  AHU AHU  5.5944
  NH2 ARG  1.5000
  CWG CWG  7.3350
  AKT AKT  5.1922
  HE1 PHE  1.0000
  BEH BEH  7.8679
  CFQ CFQ  5.4037
  AKX AKX  13.4238
   CA SEP  2.0000
  CGT CGT  5.8847
  ACA ACA  10.0523
  ADE ADE  8.3201
    H TYR  1.0000
  AYS AYS  6.4616
  BEB BEB  5.0248
  AXO AXO  5.8074
  CGH CGH  6.2941
  BMF BMF  18.6319
    H GL1  1.0000
  OG1 THR  1.4000
    C HIS  1.7000
    N PRO  1.5000
  AII AII  5.6628
  BRI BRI  5.8879
  DIS DIS  5.0237
  BBK BBK  5.7220
  AFM AFM  18.5136
    O MET  1.4000
  COM COM  11.6413
  CJH CJH  5.4691
  BQW BQW  6.4324
  BAY BAY  5.1543
   NE ARG  1.5000
  CCR CCR  5.5013
    H HSD  1.0000
  AJM AJM  7.8665
  CNU CNU  15.6376
  DEX DEX  5.3185
  CAJ CAJ  5.0998
  BBI BBI  5.0056
  CQZ CQZ  8.8972
  CIQ CIQ  5.1577
  ALJ ALJ  7.1341
  BJW BJW  5.3022
  AVE AVE  6.1014
  CNF CNF  8.5218
  BJQ BJQ  6.1170
   HA GLN  0.0000
  DCO DCO  7.2229
  HB2 ASP  0.0000
  DNW DNW  5.0712
  DHE DHE  6.0492
  HD1 PRO  0.0000
  AGK AGK  6.8338
   HN AS1  1.0000
  HE2 HIS  1.0000
 HG21 THR  0.0000
  DJY DJY  6.1184
  DJN DJN  5.6151
  BSV BSV  6.2477
  BAT BAT  5.3235
  CAD CAD  6.4191
  AVS AVS  6.1164
  AKP AKP  7.7281
  CIV CIV  5.8720
  APP APP  5.4707
  BUB BUB  7.3935
  DEH DEH  7.2381
  AGM AGM  5.1867
  AUQ AUQ  7.4020
  CMG CMG  7.8792
  COA COA  5.7560
  AJX AJX  7.6914
  AJV AJV  6.4197
  AFU AFU  6.3433
  ANV ANV  7.0128
   CZ TYR  1.7000
 HD12 LEU  0.0000
  DKG DKG  6.3371
  H33 XK2  1.0000
  C36 XK2  1.7000
   CB ALA  2.0000
  CJI CJI  7.9575
  ARB ARB  6.8111
  DLK DLK  6.5460
  BCA BCA  6.6557
  ABL ABL  7.2911
  BZG BZG  8.5941
  AUF AUF  5.0913
  CWB CWB  9.9246
  BHL BHL  6.4559
  CD2 HSD  1.7000
  BYG BYG  6.1298
  BMM BMM  6.5549
  HB1 TYR  0.0000
  CKL CKL  10.7397
   HN ILE  1.0000
  CD2 HIS  1.7000
  BIQ BIQ  8.2011
  C62 XK2  1.7000
  HG1 LYS  0.0000
  CDU CDU  5.0695
  AYM AYM  5.3994
  DJE DJE  5.6492
  HD1 TYR  1.0000
  C23 XK2  1.7000
  DCE DCE  5.9852
  CIT CIT  6.2263
  BSN BSN  5.2567
  ABX ABX  8.1175
  CIK CIK  5.8823
  DOC DOC  5.0832
  CKM CKM  11.9268
  BWQ BWQ  6.1961
  CEV CEV  5.5370
  BYO BYO  6.1556
  BTS BTS  8.4557
  CNQ CNQ  22.0917
  AGA AGA  5.1735
  CLC CLC  11.3626
  CLG CLG  13.2275
  AUC AUC  5.8830
  HG1 QSI  0.0000
  CKR CKR  6.0370
  BQD BQD  11.9954
  CLY CLY  20.6384
  AZX AZX  9.5813
  ASI ASI  5.3785
  AZA AZA  5.5573
  CKE CKE  12.2143
    H ASN  1.0000
  HZ1 LYS  1.0000
  CCS CCS  6.2912
  CJB CJB  7.1212
  BXD BXD  6.2456
  BKP BKP  5.7155
  CNR CNR  6.0908
  HB1 GL2  0.0000
  CKQ CKQ  12.2043
   OH TYR  1.4000
  C34 XK2  1.7000
  DFK DFK  6.1184
    O PRO  1.4000
  BWG BWG  6.8444
  AEZ AEZ  6.8748
   H4 TSA  1.0000
  DGW DGW  5.5064
  BYT BYT  10.4546
  BQZ BQZ  5.1818
  AZE AZE  5.7854
  BHN BHN  5.3166
  CWI CWI  11.8636
   CD GL2  1.7000
  CAU CAU  6.7821
  AZN AZN  5.4442
  CYM CYM  12.0077
  AKZ AKZ  5.8263
  CUB CUB  5.5815
  CE2 PHE  1.7000
  DDK DDK  6.9876
    H THR  1.0000
    H LYS  1.0000
  DDF DDF  5.4248
  DJL DJL  5.2920
  AIJ AIJ  7.1198
  BKQ BKQ  5.8578
  BFL BFL  5.6024
  DNB DNB  6.1114
  CXP CXP  6.4499
  AXU AXU  7.3200
  AUV AUV  6.8826
  BWR BWR  7.2790
    C THR  1.7000
  CXS CXS  5.1840
  AWE AWE  5.1778
  DBU DBU  6.0957
  CKC CKC  5.4154
  BGG BGG  6.5728
  CRR CRR  12.0661
  CZE CZE  5.6230
  BVM BVM  7.4535
  AKE AKE  5.7737
  BTP BTP  7.4692
  AWG AWG  6.0059
  OD1 AS1  1.4000
  DHI DHI  7.7528
  AEE AEE  9.6221
 HD23 LEU  0.0000
  CYF CYF  5.9319
  HG1 SER  1.0000
  BTE BTE  10.2667
 HH22 ARG  1.0000
  CCX CCX  6.2728
  DDW DDW  5.1861
  DCF DCF  8.2993
  DAN DAN  5.4878
  CAK CAK  10.7426
  AXV AXV  5.1175
  DFR DFR  6.4352
  DAB DAB  6.1062
  DIF DIF  5.2316
  BVS BVS  12.3751
  AGL AGL  15.5119
   CB GLU  2.0000
  BZW BZW  7.0220
  BRA BRA  6.3023
   H8 QSI  1.0000
  CJP CJP  5.4549
  BPC BPC  11.7930
  AGI AGI  7.1377
  BCU BCU  5.7161
  AMR AMR  5.0974
  HD2 PRO  0.0000
  BPO BPO  7.9074
  ARU ARU  6.9543
  BSH BSH  8.1394
  AAK AAK  8.1935
  BTW BTW  5.5838
  AQJ AQJ  8.9360
  AFO AFO  5.3055
  AUH AUH  5.3627
  ATS ATS  8.0990
  H10 QSI  1.0000
  HD2 HIS  1.0000
  DEL DEL  11.1234
  DDB DDB  5.0858
  AIE AIE  6.3505
  CZT CZT  5.4725
  DBM DBM  9.2832
  BKK BKK  7.2113
  DBN DBN  5.4397
  AYR AYR  8.6359
   CA TYR  2.0000
  BBU BBU  6.1389
  AQT AQT  10.8023
  CWC CWC  5.2073
  ATO ATO  5.2216
  CCU CCU  8.9567
  BMW BMW  6.4602
  ADH ADH  9.7814
  DCK DCK  7.6398
  GRD GRD  0.0000
  CQV CQV  9.8567
  CGK CGK  5.6441
  CYN CYN  8.1849
  HE2 GL1  1.0000
  DAD DAD  7.4514
    N CYS  1.5000
  CAC CAC  9.7083
  AMS AMS  5.4784
  CQD CQD  9.0988
  BXH BXH  8.3404
  BHX BHX  6.0327
 HD13 ILE  0.0000
  BUY BUY  8.9481
  BUU BUU  5.2119
  CQB CQB  8.8647
  DIH DIH  6.8054
  CPI CPI  7.5666
  CNZ CNZ  12.6129
  BFT BFT  7.7778
  CKV CKV  13.7643
  BUO BUO  5.4038
  BAI BAI  5.9332
  DMI DMI  5.3449
  BGH BGH  5.1583
   HN HSE  1.0000
   CB HSD  2.0000
  ASV ASV  6.0356
  BUW BUW  7.9576
  BKL BKL  5.2705
  AJE AJE  6.2474
  CUE CUE  6.2913
  BLU BLU  21.4932
   HA TYR  0.0000
    N SEP  1.5000
  AEV AEV  6.1735
  BZO BZO  7.7080
    O TRP  1.4000
  DCV DCV  5.3284
  OD2 AS2  1.4000
  BFB BFB  5.6655
  AMD AMD  6.8173
   CA HSD  2.0000
  BEF BEF  7.1237
  APK APK  6.6982
  AKM AKM  7.9979
  APU APU  7.2538
  CSY CSY  6.3611
  C10 TSA  2.0000
  SP1 SP1  1.0000
  H7A XK2  0.0000
  CNW CNW  8.6605
   H2 HOH  1.0000
  CUI CUI  7.8207
  CJC CJC  5.6909
  BNY BNY  16.1471
  ADB ADB  7.6006
  HD2 TYR  1.0000
  HE1 HSD  1.0000
  HB1 ASP  0.0000
  C79 XK2  1.7000
   CA LEU  2.0000
  BMO BMO  14.5310
  BGM BGM  6.8685
  BKB BKB  5.0461
  ADX ADX  5.8505
  DEQ DEQ  8.5947
  ASJ ASJ  5.8330
  HB2 SEP  0.0000
   HA HSD  0.0000
  ABE ABE  7.2141
  CQG CQG  5.6490
  HZ3 TRP  1.0000
  AIO AIO  10.4664
  BEQ BEQ  6.0962
  BLL BLL  17.1905
  CJZ CJZ  8.2983
  CD1 TYR  1.7000
  CFT CFT  5.7828
  BPV BPV  12.8629
  CHK CHK  6.9201
 DUM2 DUM  0.0000
  AMH AMH  10.8789
  ATP ATP  8.1956
  HG2 GLU  0.0000
  CYB CYB  6.7015
  CRE CRE  9.4133
   HD AS1  1.0000
   O5 XK2  1.4000
  CQP CQP  8.7411
  DLB DLB  6.3684
  CNT CNT  7.0786
  DDV DDV  6.8966
  BOJ BOJ  9.7409
  BIR BIR  5.0802
  CDZ CDZ  8.8172
  AEC AEC  7.5300
   HN VAL  1.0000
    N SER  1.5000
  AZV AZV  6.3330
  BPN BPN  14.5774
  CRT CRT  5.4306
  HE1 LYS  0.0000
  CTW CTW  7.8007
  OH2 OH2  1.4000
  AYN AYN  6.3640
  BCV BCV  7.5613
  AVJ AVJ  6.8096
  AIH AIH  5.0858
  BAF BAF  6.0476
  AMC AMC  5.3428
  DNJ DNJ  5.1013
  BRM BRM  9.9158
  AVR AVR  5.1010
  CCV CCV  5.6768
  COD COD  19.4401
    O HYD  1.4000
  AEQ AEQ  12.7559
  CJE CJE  5.2921
   CA QSI  2.0000
  ARY ARY  5.0234
   H5 XK2  0.0000
   HN HSD  1.0000
  C17 TSA  2.0000
  DBZ DBZ  8.2074
  CFE CFE  6.6621
  BTJ BTJ  7.4749
  CJJ CJJ  5.4838
  AZR AZR  7.3903
    N HSC  1.5000
  DMR DMR  5.3971
  BWI BWI  5.7482
  BHG BHG  5.1791
  BSM BSM  5.9820
  ANK ANK  6.1060
   CA HSC  2.0000
  BVV BVV  7.6265
  DNL DNL  7.8961
  BRW BRW  8.3941
  DGJ DGJ  6.4615
  BUJ BUJ  8.7023
  H20 TSA  1.0000
  CXO CXO  5.3570
  BIP BIP  5.7435
  AJZ AJZ  7.0728
  DHA DHA  5.5738
  BKR BKR  5.1911
  BYK BYK  7.5613
  ACL ACL  6.7313
  AZT AZT  6.1423
  HG1 PRO  0.0000
  BOX BOX  6.5404
  CVF CVF  9.1136
  ALP ALP  5.8518
  AAR AAR  10.2303
  CUV CUV  5.2499
  DGR DGR  5.3428
  CIE CIE  5.4689
  DLF DLF  5.0761
  ASU ASU  5.3659
   CB HYD  2.0000
  CMO CMO  8.3663
  BWH BWH  5.3698
  CXD CXD  5.8478
  ADY ADY  11.0626
  ALR ALR  10.2691
  SPH BON  1.5000
  BKX BKX  6.9538
  DBG DBG  7.1431
  CED CED  5.7860
  BQT BQT  6.7686
  DBW DBW  5.0610
  CHF CHF  7.7618
  CIU CIU  5.8986
  C26 XK2  1.7000
  BPD BPD  6.3009
  ASA ASA  5.0144
  CPS CPS  7.1730
 HH21 ARG  1.0000
  BJK BJK  6.2570
  CUM CUM  10.8928
   N1 QSI  1.5000
  BLM BLM  8.6368
  BVI BVI  9.6841
   HE ARG  1.0000
  CEY CEY  6.7691
  CG2 ILE  2.0000
  H78 XK2  1.0000
  CDC CDC  5.4207
  CCL CCL  5.4191
  DKL DKL  6.7971
  CST CST  7.2843
  HB2 GL2  0.0000
  DOB DOB  5.7950
  AGU AGU  5.8396
  BTU BTU  6.6994
  DMX DMX  5.9510
  CSH CSH  6.3564
  AQS AQS  7.2871
  CTU CTU  5.5140
  BXL BXL  5.0146
  AFP AFP  6.3094
  HB1 LYS  0.0000
   HA AS2  0.0000
  BSJ BSJ  8.1635
   CA AS1  2.0000
  BPP BPP  10.1812
  CAP CAP  5.2508
  BOI BOI  10.8177
  AJJ AJJ  6.7196
   HZ PHE  1.0000
  DHQ DHQ  6.4511
 HD11 ILE  0.0000
   HA GL2  0.0000
  CZV CZV  8.2530
  ALY ALY  6.2972
  HD1 PHE  1.0000
  C27 XK2  1.7000
   CA GLU  2.0000
  AZB AZB  6.4925
  BHS BHS  5.5037
  CCH CCH  5.0156
    H PHE  1.0000
  BFW BFW  5.4163
  BEJ BEJ  5.1138
  HG2 GL2  0.0000
  HB1 HSD  0.0000
  AAH AAH  6.9929
  DCH DCH  8.1498
  AXW AXW  6.2998
  APZ APZ  10.3117
  CE1 HSC  1.7000
  AON AON  5.2366
  COV COV  9.3109
  BIK BIK  5.9931
   H2 OH2  1.0000
  DBI DBI  5.4797
  BAV BAV  6.1868
  BBA BBA  6.9151
  CDY CDY  6.6113
  HB1 ALA  0.0000
  BZR BZR  5.7408
  HB1 CYS  0.0000
  AVA AVA  5.2295
  O4' QSI  1.4000
   CE LYS  2.0000
  BNJ BNJ  22.4552
  BMA BMA  6.9302
  CUF CUF  7.3510
  CDV CDV  5.9091
  BUT BUT  10.6435
  BEP BEP  5.6472
  ALH ALH  13.7919
    C PRO  1.7000
  H62 QSI  1.0000
  BIT BIT  7.1727
  DNV DNV  5.1081
  C4' QSI  2.0000
  BNG BNG  5.6447
  DJU DJU  5.4107
  DML DML  5.7711
  CWJ CWJ  6.3548
  CSF CSF  5.5614
    H AS1  1.0000
  BBD BBD  5.4290
  H4' QSI  0.0000
  CDG CDG  5.9643
  AIM AIM  5.4215
  CCC CCC  5.6177
  AZW AZW  5.0442
  CBC CBC  5.5641
  ALZ ALZ  6.7256
  DJG DJG  5.9853
  CNL CNL  13.2010
  CJK CJK  6.1741
  AQA AQA  6.9244
  HD1 HIS  1.0000
  AAC AAC  14.4656
    C HSC  1.7000
  BDH BDH  5.6533
  DMB DMB  5.5818
  CD2 TYR  1.7000
  AAN AAN  5.9671
  CMJ CMJ  8.7663
  AWI AWI  6.4165
  BRJ BRJ  7.7605
  CQR CQR  7.0505
  HD2 HSC  1.0000
  BHU BHU  5.6207
  BDF BDF  5.3368
   CA AS2  2.0000
  BFF BFF  5.1898
  CSA CSA  6.7554
  CIL CIL  5.9659
  H26 XK2  1.0000
  DDM DDM  5.4297
  CMY CMY  8.8778
  CDN CDN  9.6684
  BGB BGB  5.0635
  HE2 HSD  1.0000
  BIX BIX  5.8912
  BRG BRG  6.1309
   CE MET  2.0000
  BGS BGS  5.0341
  AIT AIT  16.0616
  ACV ACV  18.0150
  CRF CRF  9.1729
  AWR AWR  5.4314
  AIA AIA  10.6010
  AEN AEN  5.6836
    C VAL  1.7000
    C AS2  1.7000
  HD1 ARG  0.0000
  CAT CAT  7.2485
  BYX BYX  7.8551
  DBC DBC  7.1573
  CNO CNO  12.1920
  CMZ CMZ  9.1694
  CFB CFB  5.4824
  BOS BOS  16.8546
  AWO AWO  7.0530
  DFY DFY  7.0987
  CLB CLB  18.7614
  HD2 LYS  0.0000
  DFV DFV  5.6043
  BKN BKN  5.2729
   HN GL2  1.0000
  DLM DLM  5.7421
  BGE BGE  5.0899
  AQQ AQQ  6.7400
  DND DND  7.2055
  DJA DJA  5.9371
  CEB CEB  5.3738
  ANT ANT  9.8726
   C2 TSA  2.0000
  OH2 TIP  1.4000
  DKD DKD  5.4073
  AMW AMW  8.2321
  AYD AYD  6.1167
  BCP BCP  7.3708
 H5'' QSI  0.0000
  BQJ BQJ  10.1456
 HH12 ARG  1.0000
  BPI BPI  8.0462
  DAO DAO  8.7369
   CD LYS  2.0000
   CB AS1  2.0000
  HB2 PRO  0.0000
  DJR DJR  6.2793
  HB2 HSC  0.0000
  CJM CJM  7.3111
  DJQ DJQ  5.2528
  BHK BHK  5.9893
   CA THR  2.0000
  CZM CZM  5.0965
  H7B XK2  0.0000
  AXZ AXZ  7.4697
  AUT AUT  5.7462
   CD ARG  2.0000
  HD1 TRP  1.0000
  CWZ CWZ  6.1889
   CG HSD  1.7000
  AOM AOM  7.4863
  BDR BDR  5.2684
  ADC ADC  10.8127
  CKA CKA  6.0134
  CVY CVY  5.6680
  BPH BPH  9.4886
  OD1 ASP  1.4000
  CXX CXX  5.8361
    C ASN  1.7000
  CHT CHT  5.4396
  ASP ASP  7.1626
 H61B XK2  0.0000
  DEC DEC  6.1111
  AVL AVL  5.4187
  ASW ASW  8.5188
  AMV AMV  5.1943
  CCZ CCZ  5.9585
  DLA DLA  5.2128
  BYJ BYJ  5.4664
  AAQ AAQ  16.0124
  AOS AOS  5.4678
  DKA DKA  6.1003
  CFP CFP  7.1084
  HD2 HSE  1.0000
  BGJ BGJ  5.2899
    D max  0.0000
    O AS2  1.4000
  DIK DIK  6.9661
  BKO BKO  5.3133
  BLZ BLZ  19.3406
 HG12 VAL  0.0000
  BJA BJA  5.2223
  AUP AUP  7.5326
    N THR  1.5000
  BUG BUG  6.7163
  CIJ CIJ  5.0188
  AWM AWM  5.7699
  BTX BTX  7.3345
  DOA DOA  5.3114
  DJH DJH  5.2094
  AVO AVO  5.5058
   CB THR  2.0000
  CAO CAO  5.9586
  DDZ DDZ  8.7662
  BIB BIB  5.7938
  C31 XK2  2.0000
  CCE CCE  6.0837
  BIV BIV  6.9097
  SP2 SP2  1.5000
  HG1 THR  1.0000
  BWD BWD  6.0984
  CD1 ILE  2.0000
  BYR BYR  6.6816
  ARL ARL  6.2243
  AEO AEO  9.3315
  DLL DLL  5.4663
  CWF CWF  10.4383
  APH APH  6.1033
  AUA AUA  7.4866
  AFE AFE  5.3105
  AEY AEY  9.7221
  APD APD  6.9291
  BAS BAS  5.8997
    O LEU  1.4000
  DDE DDE  6.6573
  APY APY  6.9694
   CA TRP  2.0000
   H2 TIP  1.0000
  C78 XK2  1.7000
  AZZ AZZ  6.3500
  HB1 HIS  0.0000
  BBR BBR  5.0122
  CFC CFC  6.1936
  CJF CJF  9.3677
  AKC AKC  12.5435
  CPW CPW  6.6840
  H26 TSA  1.0000
  AIP AIP  6.4164
  DFE DFE  6.0493
  CAB CAB  6.7027
  CNA CNA  5.3660
   CB ASN  2.0000
  CQQ CQQ  7.8390
  CGX CGX  8.4634
  CTB CTB  10.4794
  AKI AKI  6.3591
  HD1 ASP  1.0000
  H16 TSA  1.0000
    N ASN  1.5000
  DGG DGG  7.1988
  AWQ AWQ  6.8949
  BZD BZD  5.0850
   CA ILE  2.0000
  CKN CKN  11.0997
  DDN DDN  5.3103
  AZF AZF  6.0623
  BKS BKS  6.6568
  CAE CAE  7.1182
  AMA AMA  9.4540
  CSQ CSQ  7.7292
  AKG AKG  8.5062
   OD HYD  1.4000
  ABW ABW  14.4217
  C61 XK2  2.0000
   HG SER  1.0000
  CRB CRB  7.7716
  BYY BYY  5.1002
  C37 XK2  1.7000
  CXH CXH  6.6555
  BQI BQI  5.1419
    O ARG  1.4000
 HH11 ARG  1.0000
  BYN BYN  10.0563
  CGS CGS  5.0289
  DBE DBE  6.4362
  BOG BOG  8.3487
  DLG DLG  5.7732
  BFZ BFZ  6.2759
    C LEU  1.7000
  DHW DHW  5.3027
  CG1 ILE  2.0000
  DNC DNC  7.1045
  HB1 GLU  0.0000
  DGH DGH  6.0878
  AXP AXP  7.2757
  ACG ACG  6.5402
    N GLY  1.5000
   CG AS1  1.7000
  DBQ DBQ  7.9163
  DBO DBO  5.7772
   OG SEP  1.4000
  BZQ BZQ  6.8255
  AOV AOV  7.2398
  AXI AXI  7.5959
   N6 QSI  1.5000
  DIU DIU  7.8819
  AAL AAL  7.9338
    O SER  1.4000
   O1 XK2  1.4000
  AKK AKK  6.4639
  CZS CZS  11.8493
  BBO BBO  6.1230
   CG ARG  2.0000
   HB THR  0.0000
    C SER  1.7000
  AVK AVK  7.2461
   HN THR  1.0000
  BAJ BAJ  6.1669
  HD2 ASP  1.0000
  BDU BDU  6.3436
  BCF BCF  5.6934
  CLP CLP  10.2924
   HA SEP  0.0000
  CLI CLI  16.6927
  BNX BNX  14.7225
  BCJ BCJ  5.5517
  BYI BYI  7.3591
  ANB ANB  7.4324
  CPY CPY  8.0416
  BBW BBW  5.7958
  CYY CYY  5.4794
  CPJ CPJ  9.1563
  AHQ AHQ  6.6641
  AOL AOL  7.3038
  DLC DLC  5.7775
  CAF CAF  6.7875
  BHJ BHJ  6.0136
  HG2 PRO  0.0000
  BAM BAM  5.6363
  HE2 HSE  1.0000
  CBT CBT  7.5049
  APW APW  5.7717
  BGC BGC  5.2061
  DLU DLU  6.1923
  DBS DBS  5.2454
  COU COU  7.3265
  BRT BRT  7.9752
  BPL BPL  5.9596
  NH1 ARG  1.5000
   HN MET  1.0000
  DMQ DMQ  5.6063
  AKR AKR  6.9841
  DDA DDA  6.3532
  CJD CJD  5.0760
  H36 XK2  1.0000
  CPQ CPQ  5.5596
  BNT BNT  11.4555
  BNO BNO  10.7500
  ACQ ACQ  7.3607
  BOB BOB  6.2591
  AHV AHV  11.7086
  DOH DOH  5.2962
  AQG AQG  5.4212
  AZG AZG  5.5631
  AYK AYK  5.5531
  BIH BIH  5.8363
  CSO CSO  6.5158
  CXA CXA  7.3329
  HB1 GL1  0.0000
  BNK BNK  9.4403
  CWW CWW  6.1243
  AWA AWA  6.7638
  AAY AAY  5.1979
  BCC BCC  6.6339
  AAD AAD  6.3819
  COO COO  10.3622
  CBL CBL  5.0646
  BAB BAB  5.6690
   HN ARG  1.0000
  CUZ CUZ  9.3067
  CTE CTE  8.8040
  BJD BJD  5.3346
  AWF AWF  5.9670
  AVD AVD  5.2013
  BVC BVC  9.6392
  DMM DMM  5.7409
  CTS CTS  6.9805
  CRD CRD  5.2871
   CA ASP  2.0000
  CBH CBH  5.0370
  CAG CAG  5.3579
   CB QSI  2.0000
  CEK CEK  6.2574
  DKU DKU  5.2018
  DAK DAK  5.3241
  CGI CGI  5.1746
  BNI BNI  8.8329
   HA PHE  0.0000
  DCY DCY  5.5769
  CGO CGO  5.5001
  BED BED  5.3940
  BAL BAL  5.4123
  DAS DAS  5.7776
  DMC DMC  5.2569
  CNM CNM  16.8173
  CTP CTP  9.1571
  HE2 GLU  1.0000
  BNQ BNQ  5.7673
  BLA BLA  5.0445
    H HIS  1.0000
  AKS AKS  8.1394
  HG1 CYS  1.0000
  AAF AAF  23.3406
  BQS BQS  8.2550
  CVW CVW  6.3824
  CME CME  14.6020
  AVC AVC  5.1127
  APJ APJ  6.6294
  DNN DNN  5.5740
  DCG DCG  6.0431
  HB1 MET  0.0000
  CXF CXF  9.6163
  BYP BYP  5.1328
  AQR AQR  5.3222
  BOP BOP  5.5826
  DGM DGM  7.2057
  H73 XK2  1.0000
  BFD BFD  8.5061
  CZ3 TRP  1.7000
  BHH BHH  6.4766
  AFR AFR  6.2415
  BGU BGU  5.7976
  H5' QSI  0.0000
  BPX BPX  8.2798
  AJG AJG  5.1257
    N QSI  1.5000
  BDW BDW  7.4630
  CJU CJU  5.2455
  BLC BLC  6.0003
  CD2 PHE  1.7000
  DMU DMU  5.5361
  CGY CGY  5.0408
  DMF DMF  5.8339
  H27 XK2  1.0000
  BWC BWC  8.0748
  DGD DGD  5.0563
  H29 XK2  1.0000
  AAV AAV  11.3474
  CE1 PHE  1.7000
  AGQ AGQ  5.2995
  BHZ BHZ  5.7932
  CVG CVG  6.6015
  CCF CCF  5.7907
  COR COR  7.6990
  CEW CEW  7.0701
  AHG AHG  10.2189
  DAZ DAZ  6.8438
  CNS CNS  5.5524
    C GLU  1.7000
  BUF BUF  8.0948
  BGQ BGQ  5.2696
  ND1 HIS  1.5000
  DGL DGL  7.7478
  AYF AYF  9.3127
  BVY BVY  6.9041
  CBV CBV  6.2836
  DAG DAG  6.5752
  BRY BRY  7.5620
  AZC AZC  5.1795
 HE21 QSI  1.0000
  CSD CSD  5.7834
  BWW BWW  6.7785
  BNA BNA  11.5947
  BJU BJU  5.0916
  BHV BHV  5.1933
  BYZ BYZ  7.2897
  CJX CJX  5.4445
  CII CII  5.5427
  AWS AWS  6.6066
  DAQ DAQ  5.1441
  CBR CBR  6.7203
  AAA AAA  12.8056
  DEB DEB  6.3957
  DBH DBH  5.5406
  CPD CPD  14.7175
  CRO CRO  7.5146
  CSC CSC  9.4863
  HB1 HSE  0.0000
  DHJ DHJ  5.6476
  AUY AUY  5.0282
  ASQ ASQ  5.5769
  ANC ANC  5.5882
   CD ILE  2.0000
  BVZ BVZ  5.5639
  BFA BFA  5.3095
   CB SEP  2.0000
  CQI CQI  8.4555
  APL APL  6.4552
  AHK AHK  7.9500
  BLP BLP  13.7669
  BDS BDS  5.9072
  DBT DBT  5.7407
  HO5 XK2  1.0000
  ARJ ARJ  5.0476
  CBW CBW  5.5069
  BPJ BPJ  8.7199
   HA HSC  0.0000
  CYL CYL  6.7072
  BTR BTR  7.9234
  BLT BLT  15.5519
  ASD ASD  5.1649
  HB1 PRO  0.0000
  BVH BVH  8.0172
  DDG DDG  5.8485
  HE1 HSE  1.0000
  CVE CVE  6.2204
  BMR BMR  7.4675
  BCN BCN  5.2602
  AOH AOH  6.5102
  BIC BIC  6.4378
  BTN BTN  9.0166
  DJI DJI  6.5884
 HG23 VAL  0.0000
   HA MET  0.0000
  BFK BFK  8.9319
  AEK AEK  7.2551
  BQU BQU  8.3685
  BII BII  5.1016
   HH TYR  1.0000
  CIR CIR  5.3594
  BFU BFU  6.0667
  ANP ANP  6.2088
  CYH CYH  5.9464
  BXA BXA  5.7078
  CYV CYV  8.4324
  DKC DKC  7.0661
  CJA CJA  6.0348
  O23 TSA  1.4000
  CPR CPR  10.2688
  ADZ ADZ  18.5601
  BRN BRN  5.2591
  H24 XK2  1.0000
  AFD AFD  7.7714
    C AS1  1.7000
  BOT BOT  18.0502
  H2B XK2  0.0000
   O8 TSA  1.4000
  BAW BAW  6.5249
    N VAL  1.5000
  CXL CXL  5.0641
  AYI AYI  5.0273
  ABY ABY  14.7353
 HG11 ILE  0.0000
  BAZ BAZ  5.2853
   HN ASN  1.0000
   CB ARG  2.0000
  CD1 TRP  1.7000
   C6 QSI  1.7000
  CEM CEM  5.7085
  DNH DNH  5.7413
  BWP BWP  5.3633
  DIL DIL  5.9174
   O2 SEP  1.4000
  AUG AUG  6.8249
  AFW AFW  7.7609
  BBL BBL  6.3599
  NE2 QSI  1.5000
  ABB ABB  5.6015
    H ALA  1.0000
  BLB BLB  11.2071
  BJP BJP  5.0348
    O LYS  1.4000
  BMT BMT  12.3072
  DKR DKR  5.3634
  CBN CBN  10.5262
  BDM BDM  5.2590
  DEU DEU  5.7915
  BXT BXT  5.3602
  BGW BGW  7.5518
  AVI AVI  8.6604
   HA THR  0.0000
  CKW CKW  6.3240
  CAH CAH  8.2499
  BAX BAX  5.6985
  DHP DHP  8.0778
  AWP AWP  7.4508
  BOW BOW  12.5217
  CMU CMU  6.4427
  BDI BDI  7.1716
  C21 XK2  1.7000
  BSI BSI  13.7597
  ATF ATF  5.5080
  DNS DNS  5.8700
  CHP CHP  5.8502
  CON CON  6.3521
  CNV CNV  6.3567
  ND1 HSC  1.5000
  CGN CGN  5.1752
  DJS DJS  6.6076
   CA GL2  2.0000
   C7 XK2  2.0000
  CLH CLH  16.1480
   H4 XK2  0.0000
  CMH CMH  6.3715
  DJV DJV  7.7865
  BRU BRU  9.0414
   C5 XK2  2.0000
    N LYS  1.5000
  BSY BSY  9.3662
  ADD ADD  9.0992
  CGV CGV  5.6840
  BTG BTG  9.2818
  BXJ BXJ  5.9557
  APA APA  5.8126
  BYH BYH  8.1633
  BDD BDD  5.2287
  AWV AWV  5.3656
   HA AS1  0.0000
  BGR BGR  7.7188
  CGL CGL  7.6620
  ARV ARV  5.4633
  AHB AHB  8.9899
  AJW AJW  7.2819
  AWU AWU  5.7939
  AJS AJS  7.1432
  BWS BWS  7.5546
  BWF BWF  7.4506
  CXK CXK  5.1562
  CXB CXB  8.2837
  CKF CKF  18.8970
  BGY BGY  5.1938
  AST AST  5.3260
  AFZ AFZ  7.1583
  ABU ABU  19.7689
  HB2 TRP  0.0000
  HD1 ILE  0.0000
  CXC CXC  8.4111
  CHD CHD  6.0485
  DFQ DFQ  7.0359
    O GL2  1.4000
  BXZ BXZ  6.6166
  BEW BEW  6.2322
  BZN BZN  5.7359
  DHN DHN  5.2206
  CMT CMT  12.3736
  BQP BQP  7.5201
    C GLY  1.7000
  APE APE  6.8794
  AIL AIL  6.8582
   HN GLN  1.0000
  AXH AXH  5.1577
  HB1 SEP  0.0000
  BUM BUM  8.3919
  BAD BAD  5.4225
  ADA ADA  13.9176
  BEA BEA  5.2303
  C35 XK2  1.7000
  AVT AVT  5.0115
  AHO AHO  8.0415
  CZY CZY  6.3581
  CUS CUS  5.5079
  HH2 TRP  1.0000
  CAY CAY  7.3691
  ASC ASC  5.1380
  AYP AYP  5.8735
  ACT ACT  6.5041
  DKW DKW  7.8720
  C74 XK2  1.7000
   CG MET  2.0000
 HG22 THR  0.0000
  AJR AJR  10.5476
  H66 XK2  1.0000
  BXM BXM  5.4282
  CYU CYU  6.6779
  CEN CEN  5.0569
  BCI BCI  5.4778
  BLY BLY  9.2108
  CDD CDD  5.9581
  CH2 TRP  1.7000
  HT3 QSI  1.0000
  ADL ADL  5.7942
  CAV CAV  6.1019
  ALW ALW  5.4892
  CXY CXY  8.5324
  CG2 VAL  2.0000
  DGE DGE  5.7305
    H GLN  1.0000
    D min  0.0000
  HE1 TYR  1.0000
    O GLN  1.4000
  BTD BTD  9.1694
  BEY BEY  5.5980
  BXN BXN  5.6359
  AYY AYY  8.1730
  AXJ AXJ  6.2400
    O TYR  1.4000
   C9 TSA  2.0000
  BEX BEX  5.5508
  BAC BAC  5.1672
  AAB AAB  7.6422
  ACZ ACZ  12.8194
   C4 XK2  2.0000
  BAG BAG  5.1985
  CCI CCI  5.2690
  BPR BPR  11.8471
  BBX BBX  5.1286
  HE2 PHE  1.0000
  HB2 LYS  0.0000
  BCQ BCQ  5.2229
  DFM DFM  5.9419
  CVU CVU  11.3658
  ABR ABR  15.8581
    C ILE  1.7000
  DAM DAM  6.4723
  BXF BXF  6.5330
  CWN CWN  6.6826
  DAR DAR  7.4696
  APF APF  5.5418
  OD2 ASP  1.4000
    H CYS  1.0000
  BKF BKF  5.5719
  OE2 GLU  1.4000
  CBA CBA  5.2045
  BET BET  5.3612
  BAU BAU  5.8492
  ALC ALC  5.2544
  CQF CQF  10.4953
  AUW AUW  5.1852
   CA HIS  2.0000
  DDL DDL  5.3149
  ALQ ALQ  9.0465
   CB ILE  2.0000
  DDI DDI  5.4231
  BPU BPU  5.4537
 DUM1 DUM  0.0000
  CZU CZU  7.7708
   CG QSI  2.0000
  HA2 GLY  0.0000
  DNE DNE  5.4756
  DBP DBP  11.3392
  BRC BRC  6.8380
  DJO DJO  7.2242
  AED AED  9.6384
  BPW BPW  15.4320
  DGO DGO  5.5061
  BVA BVA  5.0026
  CSL CSL  7.4028
  BUS BUS  5.4817
  CHW CHW  7.1425
  CPT CPT  8.8064
  ADJ ADJ  6.1728
  BYV BYV  8.6786
  BTC BTC  5.6877
  BDG BDG  9.6519
  AXQ AXQ  5.0064
  BPM BPM  10.9947
  CIW CIW  6.1485
    N GLU  1.5000
  CKJ CKJ  5.0722
  BJC BJC  5.4983
  CYP CYP  6.8609
  BDT BDT  6.6099
  AWK AWK  6.3439
   C5 QSI  1.7000
  AAO AAO  8.3220
   HN PHE  1.0000
  CWX CWX  5.1283
  AHA AHA  6.4996
  DIM DIM  5.3127
  DIC DIC  6.5386
  C29 XK2  1.7000
  ARZ ARZ  5.6233
  ANJ ANJ  5.2555
  C75 XK2  1.7000
  CUL CUL  8.4585
  BJR BJR  5.2952
  AYE AYE  5.2145
  ANF ANF  5.3153
  ANS ANS  6.3272
  HD2 ARG  0.0000
  AIU AIU  7.0279
  CKG CKG  8.3524
  AVU AVU  7.7689
    N MET  1.5000
  H76 XK2  1.0000
  ABF ABF  5.1129
  CZA CZA  5.1352
  BIN BIN  7.0867
  BWN BWN  8.6217
  CYO CYO  5.7031
  BNW BNW  14.4268
  CCB CCB  5.4971
  ASR ASR  5.4178
  DFT DFT  5.8659
  CRP CRP  10.4795
  AYV AYV  5.3433
   HN GL1  1.0000
   CB LEU  2.0000
  HD1 LYS  0.0000
  ALL ALL  6.3392
  APR APR  5.8577
  BTQ BTQ  5.8574
  BTM BTM  5.8307
  BPA BPA  5.0010
  DAA DAA  7.0699
  BIZ BIZ  5.0480
  AMG AMG  9.3466
  AZD AZD  6.5814
  BGI BGI  5.1552
  CUG CUG  6.0709
  DMO DMO  5.6954
    H HSC  1.0000
  DDT DDT  5.8155
  BVD BVD  9.3223
  CWK CWK  7.4246
  CZG CZG  7.3293
  HG2 LYS  0.0000
   CB HSC  2.0000
  CAA CAA  7.8036
   HN AS2  1.0000
  DDO DDO  7.8744
  ADG ADG  13.9870
  BIO BIO  6.1240
    C ARG  1.7000
  CSS CSS  5.4932
  ALN ALN  7.2858
    O GLY  1.4000
  BWT BWT  9.3361
  CWE CWE  5.7883
  AOT AOT  8.8849
   CG ASN  1.7000
  DMV DMV  6.8098
  CBK CBK  5.2176
  DFS DFS  6.4767
  CZQ CZQ  7.8723
   HA TRP  0.0000
  ABN ABN  6.4626
  AGG AGG  6.8587
  ALV ALV  11.4729
  BFO BFO  7.3040
  AUE AUE  8.0708
  ATG ATG  8.0157
  DKP DKP  5.9809
  DIP DIP  5.0405
   HN HSC  1.0000
  CFA CFA  7.3846
  BAA BAA  5.1582
  BRR BRR  8.3560
  AMO AMO  7.8810
  CYJ CYJ  5.5314
  CHY CHY  5.5054
   CA PHE  2.0000
   O1 SEP  1.4000
  CIM CIM  6.5383
  HD2 AS2  1.0000
  DFJ DFJ  5.1340
  CDS CDS  7.2043
  HG1 GLU  0.0000
  BQG BQG  5.0940
  HG1 GL1  0.0000
  CVD CVD  5.6583
  BKU BKU  6.7159
  COB COB  10.3019
  CPL CPL  15.5293
  BUL BUL  5.6414
   CB ASP  2.0000
  BFY BFY  5.9775
  C32 XK2  1.7000
  AFN AFN  6.6713
  CXW CXW  6.8117
  ANL ANL  9.4858
  BYB BYB  9.6172
  DAV DAV  6.0532
  BPB BPB  6.3682
  DHD DHD  7.4231
  AYJ AYJ  5.4904
  ASL ASL  7.9896
  DJP DJP  5.9497
  AGZ AGZ  5.1880
    O AS1  1.4000
  DNO DNO  7.1206
  CEJ CEJ  6.5963
  AQD AQD  7.4406
   HD AS2  1.0000
  ATU ATU  5.1113
  AKN AKN  5.3910
  C25 XK2  1.7000
  BNC BNC  7.4544
  CAL CAL  5.5618
   N9 QSI  1.5000
  AEW AEW  6.9509
  CE1 HSD  1.7000
  BNH BNH  8.5159
  BXC BXC  6.0291
    C HYD  1.7000
  CQT CQT  8.9592
  CMA CMA  7.8751
  CBZ CBZ  5.7610
  BXR BXR  9.6501
  API API  7.1263
  CE1 HIS  1.7000
  BVU BVU  5.6176
  HB2 HYD  0.0000
  BEO BEO  5.3500
  DIX DIX  5.2003
   CA GLN  2.0000
  CSR CSR  6.2702
  BCR BCR  5.6369
  BPG BPG  6.5507
  BWV BWV  6.1731
  DDP DDP  5.5552
  BQA BQA  16.4266
  BEE BEE  5.9090
  ATA ATA  9.1565
  ATB ATB  5.2675
  CQW CQW  8.0024
  CMS CMS  11.7793
  CRG CRG  14.7628
  HB2 GLU  0.0000
  DNQ DNQ  5.3041
  BLV BLV  9.7344
  BFG BFG  5.2733
  AOJ AOJ  5.0992
   HA ASP  0.0000
  DIB DIB  5.0055
  CYC CYC  6.5474
  CPK CPK  10.2172
  CWP CWP  5.3051
  CIG CIG  6.2085
   C8 QSI  1.7000
  ALA ALA  5.8017
  BWK BWK  6.5110
  BQY BQY  8.3818
  HB3 ALA  0.0000
   HD HYD  1.0000
  AMZ AMZ  6.1568
  C24 XK2  1.7000
  BDQ BDQ  5.3716
  DKM DKM  6.8385
  BZI BZI  7.7869
  CVM CVM  10.6899
  CHQ CHQ  5.1082
  CDP CDP  5.0250
  CZH CZH  5.6050
  ADI ADI  5.6788
   H2 QSI  1.0000
  AHR AHR  9.8105
  DGZ DGZ  5.2804
  DBB DBB  6.7712
    O GLU  1.4000
  CQH CQH  8.3552
   C2 XK2  2.0000
  ARM ARM  7.4023
   CA VAL  2.0000
  CWQ CWQ  5.3186
  BQF BQF  7.1442
  BJH BJH  5.0193
  DII DII  6.0617
  ATD ATD  5.2186
  CZZ CZZ  5.6548
  CTH CTH  6.2686
  C13 TSA  2.0000
  BQC BQC  10.3649
  CYK CYK  5.5723
  BJF BJF  5.2288
   CB GL2  2.0000
  CYQ CYQ  5.4803
  CVO CVO  5.6412
  CNY CNY  14.1955
  DIR DIR  6.0524
  CLV CLV  15.8827
  BRZ BRZ  8.9056
  AUK AUK  5.4323
  AAI AAI  22.1953
 HG22 VAL  0.0000
  CWU CWU  7.3576
  CFN CFN  6.7865
  DGY DGY  8.0804
  BNB BNB  22.8730
  DKX DKX  5.0700
    C GLN  1.7000
  BDB BDB  7.2412
  ABI ABI  14.2193
  AET AET  8.2290
  CEL CEL  5.8473
  CLW CLW  8.1507
  CWO CWO  8.0238
   CB TYR  2.0000
  BUN BUN  9.8063
  AJB AJB  5.5199
  H75 XK2  1.0000
  CPC CPC  10.6738
  BPF BPF  12.2515
  BIL BIL  5.0575
    H AS2  1.0000
  DHX DHX  5.0676
  DAL DAL  8.7056
  BYA BYA  10.9454
  BWX BWX  9.6566
  ALX ALX  6.8892
  O5' QSI  1.4000
  BBJ BBJ  5.8508
  NE2 HSE  1.5000
    N ARG  1.5000
  AIK AIK  7.9875
  DDY DDY  5.0138
  CXR CXR  5.7448
  AZO AZO  6.9392
  AAW AAW  7.0877
  DMK DMK  5.7379
  AXG AXG  5.2841
  H2A XK2  0.0000
  BMU BMU  5.7675
  HB2 HSD  0.0000
   CA GLY  2.0000
  ANN ANN  11.7521
  ALB ALB  5.7176
  CTA CTA  5.4474
  BLN BLN  17.5523
  DHK DHK  5.0615
  DFZ DFZ  7.5721
  CDX CDX  5.2970
  CXZ CXZ  5.4657
  BRK BRK  10.3966
  DBY DBY  5.9818
  BYE BYE  6.2629
  AXY AXY  6.8402
  BUE BUE  5.1859
  H61 QSI  1.0000
