# Supplementary material for: The Effect of Macromolecular Crowding on the Electrostatic Component of Barnase–Barstar Binding: A Computational, Implicit Solvent-Based Study
Source: PLoS One. 2014 Jun 10;9(6):e98618. doi: 10.1371/journal.pone.0098618 (PMC4051634; doi:10.1371/journal.pone.0098618)
Supplement: File S1 — Contains sample pdb files used in our analyses; each contains the barnase/barstar complex with a specific random placement of crowders of varying radii at 30% crowding density. Also included are files specifying, for each pdb file, the radii of each atom and model crowder. (TAR) [file pone.0098618.s005.tar › vary30percent_pdb/crowders_radii-1.siz]

aaaaaannnrrrrrrrr
  HN2      1.0000
 R185      1.8500
 HCT1      1.0000
  HN1      1.0000
  R15      1.5000
  NCT      1.5000
 OCT1      1.4000
 OCT2      1.4000
  HT1      1.0000
  HA1      0.0000
  CNT      1.7000
 HCT2      1.0000
 HT2G      0.0000
  NXT      1.5000
  OT1      1.4000
  CAY      2.0000
   OY      1.4000
  R18      1.8000
 HT2B      0.0000
  R20      2.0000
  R05      0.5000
 R195      1.9500
   CY      1.7000
 HTB3      0.0000
  HT2      1.0000
  R14      1.4000
  CTB      2.0000
  CAT      2.0000
  R19      1.9000
 HTB2      0.0000
  R00      0.0000
  R10      1.0000
   NT      1.5000
  HT3      1.0000
  R17      1.7000
 HT2A      0.0000
  HA2      0.0000
 R135      1.3500
 HT2C      0.0000
  OT2      1.4000
  ONT      1.4000
  CT2      2.0000
 HTB1      0.0000
  HNT      1.0000
  HY3      0.0000
  HY1      0.0000
  HY2      0.0000
  OXT      1.4000
   N7 QSI  1.5000
  CYZ CYZ  9.0240
  BOO BOO  8.5806
   C6 TSA  1.7000
  AFY AFY  8.3445
  CJL CJL  5.2723
  CAI CAI  6.0462
  BNV BNV  6.0407
  CFM CFM  6.0567
  BYC BYC  6.9221
  ADP ADP  6.1559
  BXK BXK  5.0725
  BQR BQR  8.9554
  BYW BYW  6.4126
   HA HYD  0.0000
    N PHE  1.5000
  DLN DLN  5.2535
  CVA CVA  6.1092
  BMB BMB  12.2865
  HB1 AS1  0.0000
  DOF DOF  5.6337
  CNK CNK  5.2109
  BRS BRS  9.4090
   CD PRO  2.0000
  BRB BRB  6.0940
  BMD BMD  6.1590
  H2' QSI  1.0000
  BPY BPY  8.2410
    C PHE  1.7000
 H31B XK2  0.0000
  BND BND  6.7447
   C3 XK2  2.0000
  AVY AVY  5.2950
   HN SEP  1.0000
  CIB CIB  7.0892
  CUC CUC  5.2162
  BUR BUR  5.9480
  ASS ASS  8.4313
  CCK CCK  5.2713
  BGX BGX  21.3106
  BHT BHT  8.3436
  CBF CBF  7.1688
  C3' QSI  2.0000
  ATX ATX  5.2412
  H79 XK2  1.0000
  CQS CQS  10.7237
  AHY AHY  7.3522
  CHG CHG  5.3191
  APV APV  8.0749
  DMZ DMZ  7.2947
  BSX BSX  5.5158
  DCL DCL  11.3589
  AEM AEM  7.5608
  CDF CDF  6.0647
  AGD AGD  7.6111
  HD1 HSD  1.0000
  AXE AXE  5.5451
  BJS BJS  5.7344
  DID DID  8.0677
  CEF CEF  7.3710
  AGN AGN  5.8762
  CYR CYR  6.1155
  AMK AMK  6.4424
  CTQ CTQ  8.2586
  BBB BBB  5.4223
  AFT AFT  5.5140
  CDJ CDJ  6.0476
  ATE ATE  5.9235
  CD2 HSE  1.7000
  BNU BNU  9.1631
  BZF BZF  5.0038
  BMN BMN  5.7048
  DDD DDD  5.9062
  CWH CWH  5.7449
  CRV CRV  5.3299
   CG ASP  1.7000
  DOS DOS  8.4209
    C CYS  1.7000
  AFH AFH  10.4590
  ARD ARD  6.6403
    C TRP  1.7000
  CYT CYT  6.1543
  COE COE  5.7776
  BIG BIG  14.1583
  AFI AFI  6.3577
  ASF ASF  5.3809
  BHY BHY  5.5153
  CUK CUK  10.0664
  DJX DJX  7.3405
  CAM CAM  7.2248
  CTG CTG  5.6285
  DDU DDU  5.1577
  CYG CYG  5.6034
  HE1 GL1  1.0000
  ASX ASX  7.0311
  CKI CKI  5.9468
  HB2 AS2  0.0000
  DLE DLE  5.6100
  BTK BTK  7.1204
  CHS CHS  5.5213
  BUI BUI  6.2861
  HE2 TYR  1.0000
  DKN DKN  9.6411
  BTO BTO  10.2075
  BSK BSK  5.5954
  ARI ARI  5.4086
   HA GLU  0.0000
  BYQ BYQ  6.8771
  H22 XK2  1.0000
  HE3 TRP  1.0000
  COK COK  5.5258
  AKW AKW  5.4850
  ALU ALU  5.2347
  DMY DMY  8.6773
  BXB BXB  6.2645
  OD1 AS2  1.4000
  CKY CKY  5.0642
  BIS BIS  8.1150
  CDR CDR  5.2347
  DHT DHT  5.4863
  CCD CCD  6.4092
  BWU BWU  7.4153
  CXI CXI  5.2680
  BYD BYD  5.5668
  CGG CGG  5.8543
   CB GLN  2.0000
  CE1 TYR  1.7000
  AGT AGT  7.0580
  ADW ADW  9.3381
  HG2 QSI  0.0000
  DKF DKF  5.1634
   C1 XK2  1.7000
    O ASN  1.4000
  AOB AOB  5.6335
  DOL DOL  5.6140
  DGP DGP  6.9001
  CZI CZI  5.4317
  CPN CPN  6.5473
  CZN CZN  8.4562
  AEU AEU  9.2732
  C18 TSA  1.7000
  ANX ANX  6.5385
  CMF CMF  6.2378
  BRP BRP  5.7225
  BIE BIE  20.0823
   CD QSI  1.7000
  CRM CRM  5.3117
  AIS AIS  5.1779
  AWN AWN  9.4755
   H5 TSA  1.0000
  BBQ BBQ  6.2197
  BLK BLK  5.6424
  ALD ALD  5.8590
  CSM CSM  11.0513
  BZP BZP  5.4707
  DIG DIG  5.3958
  AIY AIY  6.2780
  ACD ACD  8.3077
  CLZ CLZ  6.5656
  CZL CZL  5.5496
  DIE DIE  7.1924
  BKH BKH  11.1165
  AMP AMP  5.6052
  AOY AOY  5.9050
  CXG CXG  7.1954
  COF COF  6.1438
  BFH BFH  5.1902
  DBX DBX  7.4798
  BBH BBH  5.9780
  BSE BSE  8.8112
  AKF AKF  9.2139
  CGC CGC  5.0179
   CB CYS  2.0000
  DEK DEK  9.2738
  DHC DHC  10.6456
  BHM BHM  7.8660
  APS APS  5.9539
   C4 QSI  1.7000
   CZ PHE  1.7000
  O3' QSI  1.4000
  CKS CKS  7.8011
    N HIS  1.5000
  CXT CXT  9.0806
  CFO CFO  6.0159
  CFH CFH  7.9313
  AIR AIR  6.3259
  HB2 SER  0.0000
  CRA CRA  6.4206
  O2S QSI  1.4000
  APX APX  7.5718
  BEU BEU  5.8976
  ACY ACY  12.8058
  H37 XK2  1.0000
  CKZ CKZ  5.7042
    O VAL  1.4000
  DEA DEA  6.9265
  BOE BOE  12.1368
  CWD CWD  10.7424
  CEO CEO  5.1456
  CTD CTD  12.0643
  DFN DFN  6.6769
  ACC ACC  8.5806
  HE1 HSC  1.0000
   CA ALA  2.0000
  DAP DAP  5.5581
  AQI AQI  5.2303
   H1 OH2  1.0000
  CJG CJG  5.8508
  AYX AYX  7.4957
  BJB BJB  7.4187
  CSX CSX  6.3952
   CD GLN  1.7000
  AGJ AGJ  5.2617
  CDL CDL  5.3111
  CXN CXN  5.1432
  BVO BVO  5.2141
  AEF AEF  10.6257
    H ARG  1.0000
  AXT AXT  5.1379
  AQC AQC  8.0118
    N AS2  1.5000
  BEZ BEZ  5.4200
  CRN CRN  5.3581
  BWJ BWJ  12.2489
  AES AES  10.5686
  BXV BXV  5.4465
  AEI AEI  8.0284
  APQ APQ  5.3870
  OE1 GLU  1.4000
  H34 XK2  1.0000
  DEF DEF  6.4573
  DAT DAT  7.4671
  CBI CBI  6.2896
  HE1 TRP  1.0000
  CTC CTC  9.7622
  DIO DIO  5.2710
  CXE CXE  7.6114
  CQL CQL  5.6995
  BNE BNE  13.4104
  CVL CVL  5.9381
  CLE CLE  5.0919
    N HSD  1.5000
   CB PRO  2.0000
  DGS DGS  5.2302
  CHU CHU  5.0162
  BOQ BOQ  7.7210
  HG2 ARG  0.0000
  CEI CEI  7.7437
  HB2 PHE  0.0000
  CTI CTI  5.7093
  CMQ CMQ  5.5901
  BKV BKV  10.2922
  AVF AVF  5.9005
  DES DES  5.6146
  CGQ CGQ  7.4687
  BIU BIU  6.6665
    O HSD  1.4000
  BBM BBM  5.1657
  CVQ CVQ  5.5532
  AQP AQP  10.3520
  AOD AOD  5.6629
 HG13 VAL  0.0000
    H MET  1.0000
  H12 TSA  1.0000
  BUC BUC  7.5148
  AVW AVW  7.4376
   HA LYS  0.0000
  CWY CWY  5.2283
  BDX BDX  5.6136
  ARC ARC  5.2705
  C5' QSI  2.0000
  ASG ASG  9.4656
  AMB AMB  6.2884
   CG TYR  1.7000
  C33 XK2  1.7000
   CA SER  2.0000
  BLE BLE  8.7132
  BZM BZM  5.7404
  HB1 ARG  0.0000
  AYL AYL  6.0740
  C28 XK2  1.7000
  BCS BCS  6.6897
  BNF BNF  6.5882
  BHI BHI  13.4174
  BBZ BBZ  6.3756
  BFJ BFJ  6.0823
  AZI AZI  5.6832
  AKD AKD  5.5539
  CSV CSV  10.0093
  HB1 AS2  0.0000
  CCQ CCQ  6.4721
  AUD AUD  6.3150
  BNM BNM  11.9934
  ALI ALI  5.1335
  OD1 ASN  1.4000
  C67 XK2  1.7000
  C72 XK2  1.7000
  DNR DNR  5.0921
  CBE CBE  5.3193
  CLO CLO  7.7508
  BJT BJT  7.1972
  ABM ABM  12.5191
  CNH CNH  5.9338
  C1' QSI  2.0000
  AHX AHX  5.0372
  DMG DMG  7.2246
  ACO ACO  6.1978
   HN ALA  1.0000
  CBM CBM  8.5204
   HN HYD  1.0000
  CGZ CGZ  6.4999
  BSC BSC  8.4373
  HG1 MET  0.0000
  DFF DFF  6.3664
  BSU BSU  5.3096
  BKI BKI  7.3191
  BCZ BCZ  5.9198
  AGV AGV  6.4399
  AKJ AKJ  5.9449
  CBX CBX  5.1563
 HE21 GLN  1.0000
   HG CYS  1.0000
  AUZ AUZ  6.2155
  AYT AYT  5.2081
  BQV BQV  7.0595
  AIC AIC  10.1868
   OC VDW  0.0000
  BVX BVX  5.0192
  HB1 LEU  0.0000
  DGK DGK  5.1062
  N10 QSI  1.5000
  AYZ AYZ  5.0323
  BRF BRF  5.5689
  BPT BPT  6.9203
  CHZ CHZ  5.2272
  BKC BKC  10.9234
  BJI BJI  8.8323
  BCG BCG  5.1191
  H35 XK2  1.0000
  BLX BLX  7.4446
  BYU BYU  8.7559
  CHB CHB  5.6965
  BPZ BPZ  8.5351
   HA HSE  0.0000
  BJL BJL  11.8428
  AGS AGS  8.6616
   CD GLU  1.7000
  DNU DNU  5.1790
  AGF AGF  8.9440
   CB HIS  2.0000
  CND CND  5.2414
  ARS ARS  6.0311
  CTV CTV  13.0486
 H2'' QSI  0.0000
  AWX AWX  5.4661
  AJL AJL  7.3678
  OH2 HOH  1.4000
  CHV CHV  6.7708
  DLY DLY  5.1697
  DGU DGU  7.3736
  CD2 LEU  2.0000
  BGF BGF  11.5255
  BLI BLI  7.0457
  DGB DGB  6.0885
 HD22 LEU  0.0000
  DCX DCX  7.0820
  CZF CZF  8.9467
  CTY CTY  9.0957
    O THR  1.4000
  CHN CHN  5.6447
  DIW DIW  6.6969
  AKV AKV  8.4342
  AEJ AEJ  6.3144
  DMA DMA  6.7285
  ARR ARR  7.1841
  HD3 ILE  0.0000
  CDM CDM  6.0194
  ACI ACI  10.8735
  H71 XK2  1.0000
  DAI DAI  6.1900
  AMI AMI  5.3239
  CD1 PHE  1.7000
  CKB CKB  6.4281
  BLQ BLQ  14.3119
  AOP AOP  6.2103
  AWC AWC  6.3650
  DLP DLP  5.1257
  DEZ DEZ  9.3502
  DCC DCC  5.6628
  AZL AZL  5.2808
  AHP AHP  12.5183
  CSU CSU  6.8733
  AYW AYW  5.2471
   CG LYS  2.0000
  CGP CGP  5.7674
  DAH DAH  7.2947
  ANI ANI  8.5472
  DNX DNX  5.3267
  BGD BGD  13.3052
  CSB CSB  12.9255
  ATL ATL  7.4558
  DDC DDC  5.3327
  CLF CLF  7.1226
  AOO AOO  5.1598
  CGR CGR  10.5480
  AXM AXM  6.6306
   CG HIS  1.7000
  CHE CHE  5.6032
  CIC CIC  5.1369
   O7 TSA  1.4000
  DEM DEM  7.4606
  BCM BCM  5.2104
 HD22 ASN  1.0000
  ATV ATV  5.4146
    C LYS  1.7000
  BGA BGA  7.1425
  CHA CHA  6.2043
  CGE CGE  5.7952
  AGC AGC  10.3763
  DMJ DMJ  5.4573
   HB ILE  0.0000
  CEU CEU  5.6639
  CUT CUT  6.4322
  BKA BKA  5.6799
  BWL BWL  10.1713
  CVT CVT  7.5515
  BCY BCY  5.0988
  AVB AVB  5.9790
 HG22 ILE  0.0000
  CWL CWL  14.6295
  CDI CDI  5.0956
  BJX BJX  7.4562
  CEQ CEQ  8.6467
  AVZ AVZ  5.6138
  BVW BVW  5.6738
  AHM AHM  5.2282
  HB2 ARG  0.0000
  BPQ BPQ  11.6448
  BWY BWY  6.8252
  BON BON  5.2081
  ABT ABT  8.6789
  C20 XK2  1.7000
  CQC CQC  6.0298
  ANY ANY  5.1490
  BKT BKT  12.7607
  AXA AXA  7.2135
  DLO DLO  5.0905
  BDA BDA  5.1119
  BCX BCX  5.0368
  BMS BMS  8.1366
  COG COG  6.5172
  BCL BCL  5.3920
  AOA AOA  11.7124
  CVS CVS  8.8444
   CZ ARG  1.7000
  AIX AIX  9.0858
  DEW DEW  5.3646
  CUD CUD  8.1274
  BOH BOH  7.0601
  ASY ASY  6.3594
  CJO CJO  8.2572
  CZB CZB  7.9275
  BHW BHW  15.0103
  DEG DEG  5.3155
  CBO CBO  5.2157
  CLA CLA  5.2024
    H ILE  1.0000
  CCJ CCJ  5.2795
  AUR AUR  5.1707
    N ALA  1.5000
  CKT CKT  5.9947
  DED DED  7.7636
  BOV BOV  9.3305
  BOM BOM  7.9825
  DNF DNF  6.9546
  CJW CJW  5.6110
  BAQ BAQ  6.5886
  O15 TSA  1.4000
  NE2 HSD  1.5000
  OE2 GL1  1.4000
  CMM CMM  5.0965
   CB TRP  2.0000
  BMQ BMQ  12.2515
  AUU AUU  7.1366
  ANO ANO  7.2576
  HE1 HIS  1.0000
  AFQ AFQ  8.8653
  AMT AMT  5.3545
   CD GL1  1.7000
  CBY CBY  5.8040
  ALG ALG  5.0262
 HG21 VAL  0.0000
  AOQ AOQ  8.5424
  OE1 QSI  1.4000
  HG2 MET  0.0000
  HB2 HSE  0.0000
  BTF BTF  9.3338
  BST BST  5.1373
  AFF AFF  9.5350
   HN CYS  1.0000
    H ASP  1.0000
  AIW AIW  7.4566
  DBA DBA  6.8640
  CQA CQA  9.4906
  CHX CHX  6.2061
    O GL1  1.4000
  CEG CEG  8.4577
  CMB CMB  5.6360
  AML AML  6.0777
  AMX AMX  8.0372
  DFB DFB  6.3367
  NE2 GLN  1.5000
  BVQ BVQ  8.8930
  BMI BMI  6.0437
  BJM BJM  6.1010
  CLL CLL  5.5691
  DFX DFX  6.3818
  CFR CFR  6.9303
  ADV ADV  18.2499
  BVF BVF  6.0984
  ASN ASN  7.8377
  HD1 HSC  1.0000
    N TRP  1.5000
  ABG ABG  5.8374
  BRQ BRQ  7.6845
  CWM CWM  6.6470
  BMY BMY  5.0656
    C ASP  1.7000
  DOV DOV  7.3829
  BLD BLD  12.8224
  AAJ AAJ  7.1207
  CE1 HSE  1.7000
  BUX BUX  5.6422
  BHF BHF  7.0248
   HN TRP  1.0000
  AUB AUB  7.5550
  CMW CMW  6.3669
  BBY BBY  7.8578
  AZM AZM  7.2318
  ACR ACR  9.6817
  AXR AXR  6.3951
  CMK CMK  5.6882
  DPP DPP  6.2887
  BXW BXW  8.0398
  ABP ABP  5.6245
  BLF BLF  13.7153
  AIQ AIQ  7.8378
  AYA AYA  5.5131
  DKJ DKJ  5.7781
  CFL CFL  5.8091
  CQO CQO  14.0507
  DIQ DIQ  5.0680
  BXO BXO  7.6653
  CMN CMN  5.2323
  DOK DOK  5.0388
  DJT DJT  9.1578
  CCA CCA  6.3620
  AJA AJA  7.3681
  DFH DFH  9.0276
  BUQ BUQ  6.1374
  HG1 ARG  0.0000
  BVP BVP  5.0202
  CEC CEC  7.1457
  DNM DNM  6.4255
  DER DER  5.2201
  CIH CIH  5.2816
  HE2 MET  0.0000
  NE2 HIS  1.5000
  CJQ CJQ  5.0714
  ACN ACN  6.1429
   CG PHE  1.7000
 H31A XK2  0.0000
  BUK BUK  6.6126
  H25 TSA  1.0000
  DAY DAY  8.6339
  DBK DBK  6.2716
  BRO BRO  5.9837
  BNP BNP  10.3726
  AWL AWL  6.5291
  BZH BZH  5.0317
  CCN CCN  5.7445
  DEO DEO  6.4678
  BNR BNR  7.7328
  DNP DNP  5.6601
   HE GLU  1.0000
  AXS AXS  5.2937
  AFJ AFJ  9.3012
  CIF CIF  5.5801
  CCM CCM  5.8555
  AIN AIN  6.6153
  CQJ CQJ  11.2786
  BLH BLH  8.8058
  BDE BDE  6.1192
  AEX AEX  5.6306
   CB MET  2.0000
  DKY DKY  5.0537
  ALM ALM  7.3153
   H1 TIP  1.0000
  CRJ CRJ  6.6103
  BJE BJE  8.4634
  CMV CMV  5.2615
  BXE BXE  6.3462
  BAP BAP  5.6317
  ANZ ANZ  7.7159
  AJO AJO  6.1170
  DCN DCN  5.5158
  BMJ BMJ  5.0954
  AXK AXK  7.7682
  CJN CJN  5.8128
  BXI BXI  5.4767
  BGT BGT  11.5526
 HG12 ILE  0.0000
  DJD DJD  7.3358
  AKY AKY  6.9156
  BGZ BGZ  8.3460
  AZY AZY  6.3442
  AVH AVH  7.8635
  ARQ ARQ  9.4950
  ADU ADU  14.6691
  CRC CRC  11.4861
  ARW ARW  6.0137
  AQO AQO  7.7805
  AVV AVV  6.1740
  OE1 GL2  1.4000
  BWE BWE  6.5859
  COY COY  23.5484
  AFK AFK  5.4097
  APT APT  7.1802
  CUW CUW  5.1341
  CLR CLR  5.0416
  BGK BGK  18.9353
  BDY BDY  6.2196
  AOC AOC  7.3993
   CG GL2  2.0000
   CA MET  2.0000
  CRI CRI  14.6440
  BHP BHP  18.0021
  DDH DDH  10.5266
  AQW AQW  5.0480
  H65 XK2  1.0000
  DAF DAF  5.9429
  AEL AEL  6.3161
  CUO CUO  5.7781
  CXM CXM  7.7459
  CCT CCT  6.2262
  AXF AXF  5.5819
  AGE AGE  5.3106
  CRH CRH  5.0481
  BCE BCE  5.7014
  DLR DLR  6.2405
  DDQ DDQ  6.3912
  BFX BFX  6.2105
  BHD BHD  10.5543
  CD2 HSC  1.7000
    N GL1  1.5000
   CA ARG  2.0000
  APM APM  6.1363
  BAO BAO  6.1732
  AEA AEA  7.7844
  HB1 PHE  0.0000
  C66 XK2  1.7000
  CBU CBU  6.9205
  ACW ACW  11.3722
  CEP CEP  6.4268
  BLS BLS  7.8318
  AXB AXB  5.0582
  ASE ASE  7.0954
  DIJ DIJ  7.5820
  DFC DFC  6.3317
  HG1 GLN  0.0000
  CJV CJV  5.3853
  CUJ CUJ  10.1598
  DCP DCP  9.8003
  AQK AQK  6.1304
  DIT DIT  5.5494
  ND1 HSE  1.5000
  AZQ AZQ  6.2629
  BEV BEV  5.7155
    C MET  1.7000
  AVP AVP  7.4242
  ANE ANE  6.6863
   H3 XK2  0.0000
  AOW AOW  5.0244
  CQN CQN  6.5142
  AEP AEP  13.5915
  H3' QSI  1.0000
  DNK DNK  6.5293
  ATJ ATJ  5.6009
  O2' QSI  1.4000
   SD MET  1.8500
  DBJ DBJ  9.5017
  ARP ARP  6.4847
  ABH ABH  12.1273
  DMP DMP  5.8922
  DJJ DJJ  5.5903
  HB1 ASN  0.0000
  CUN CUN  5.5093
  AYU AYU  6.3809
  ABO ABO  20.0441
   CA CYS  2.0000
  DGF DGF  5.8028
  BFI BFI  5.2671
  AZJ AZJ  9.5425
  BJZ BJZ  6.2284
  CIX CIX  5.6946
  BFV BFV  5.6125
  ATH ATH  5.8506
  BAH BAH  5.2547
  BFS BFS  5.1856
  AGY AGY  12.2503
  BKW BKW  8.6901
    C GL2  1.7000
  BSD BSD  7.5359
  BVK BVK  8.8922
  AMF AMF  7.4187
  AKA AKA  6.2063
    O PHE  1.4000
 H61A XK2  0.0000
  AIB AIB  5.0727
  HE1 GL2  1.0000
  BEC BEC  7.7265
  AXD AXD  5.2234
  AOZ AOZ  5.1422
  AOE AOE  5.0968
  CPZ CPZ  18.0726
  AGX AGX  9.2837
   CG HSE  1.7000
  DKK DKK  5.2388
  AKB AKB  11.1933
  CKO CKO  6.7437
   N7 XK2  1.5000
  DJW DJW  7.1248
  CMX CMX  5.4128
  CRL CRL  11.2956
  BXY BXY  6.4837
  BNL BNL  6.6815
  BAK BAK  7.1370
  ACJ ACJ  15.8370
  BEG BEG  5.6945
    H SEP  1.0000
  CFJ CFJ  6.5336
  HB2 AS1  0.0000
   SG CYS  1.8500
  HD2 ILE  0.0000
  BZL BZL  5.5560
  ARH ARH  5.1151
  CMR CMR  5.3036
    O HSE  1.4000
  CD1 LEU  2.0000
  CCW CCW  5.9159
  BSA BSA  8.4352
  CXV CXV  6.0129
  CGM CGM  5.5517
  DLW DLW  5.0893
  BRL BRL  5.0570
  BNN BNN  12.1190
  CXQ CXQ  7.2595
  BVG BVG  5.0786
  CE2 TRP  1.7000
  CRZ CRZ  9.2309
  HB1 QSI  0.0000
  BFR BFR  5.3393
  DKS DKS  5.6164
  APN APN  6.9298
  HB2 CYS  0.0000
  CDW CDW  5.3416
  AZK AZK  5.7803
  BBP BBP  6.0916
  ARX ARX  6.3420
  AOI AOI  5.5658
  BJV BJV  5.6923
  BBC BBC  8.2505
  CWR CWR  5.9462
   CG GLU  2.0000
  COH COH  8.0103
  AHZ AHZ  14.9782
  DIY DIY  8.8653
  CZD CZD  5.6067
  AKH AKH  6.8646
  ADO ADO  9.8073
  DMS DMS  5.7521
  BMK BMK  12.0639
  H63 XK2  1.0000
  DHF DHF  6.7376
  ACU ACU  7.5863
  CPU CPU  8.2651
  CBS CBS  6.9906
 HE22 GLN  1.0000
  ADQ ADQ  8.3094
  ARK ARK  5.7983
   O4 XK2  1.4000
  BXQ BXQ  5.0655
  CLQ CLQ  5.6148
  CSG CSG  13.9542
  BZU BZU  6.2292
  CUQ CUQ  7.7338
  CSZ CSZ  9.5007
  DHL DHL  7.7134
  CVV CVV  6.6292
   HN TYR  1.0000
  AUN AUN  7.1878
  CYD CYD  7.1744
  CUH CUH  11.0380
  DFO DFO  5.1496
  CHC CHC  6.5963
  AMY AMY  5.3107
  BYM BYM  6.9581
  DPF DPF  5.3878
  DLZ DLZ  5.1490
  DHH DHH  7.0008
  AIF AIF  5.1907
  ABZ ABZ  9.2281
  CPE CPE  19.3609
  CNX CNX  5.2262
  CHJ CHJ  6.2835
  APC APC  6.1113
  BJJ BJJ  7.0055
  BQN BQN  6.7252
  CRK CRK  6.7362
  BSO BSO  7.0633
  DCB DCB  6.3743
  BSB BSB  8.5623
   HA ARG  0.0000
    C HSD  1.7000
  AYQ AYQ  5.4872
  CYS CYS  5.8769
  AIZ AIZ  5.4870
  BBN BBN  6.8768
  DGX DGX  5.1515
  DLT DLT  5.5096
  CQK CQK  10.3781
  CRX CRX  8.6205
  AMM AMM  7.7565
  AVM AVM  5.8143
  CRW CRW  6.3472
 HD12 ILE  0.0000
  ATC ATC  5.2291
  CET CET  5.4769
  DHM DHM  6.2814
  BDL BDL  6.5462
   CB GL1  2.0000
  ATR ATR  5.2564
  C19 TSA  1.7000
  AYB AYB  5.4204
  DOM DOM  5.2402
  DIZ DIZ  5.1541
  OE1 GLN  1.4000
  AAE AAE  8.0958
  AUJ AUJ  6.9117
  BUH BUH  5.6774
  AUX AUX  6.1388
  DNY DNY  5.6234
  H21 TSA  1.0000
  AWD AWD  6.1059
  CYI CYI  7.0630
  CBQ CBQ  5.4951
  AKO AKO  5.0308
  BLR BLR  9.4330
  DLQ DLQ  6.2929
  BSR BSR  8.7798
  BSG BSG  5.6433
   HN ASP  1.0000
 H3'' QSI  0.0000
  DJF DJF  6.6724
  CFZ CFZ  6.5330
  BMG BMG  7.0544
  CFU CFU  5.2158
  ATI ATI  5.9859
  DMN DMN  6.1109
 HG21 ILE  0.0000
   HA ILE  0.0000
   CB HSE  2.0000
  CUX CUX  7.5856
  BCW BCW  5.7378
  BHE BHE  15.0465
  BDC BDC  5.3875
  AFB AFB  6.8613
  BFQ BFQ  5.5644
  BXS BXS  5.6800
  ANW ANW  10.3414
    O CYS  1.4000
  DKT DKT  5.1139
  AQZ AQZ  6.0972
  AMU AMU  6.5106
   C6 XK2  2.0000
  BSW BSW  5.0388
  BMZ BMZ  7.1942
  BWB BWB  5.0022
 HD21 LEU  0.0000
  AHE AHE  9.1648
    O ASP  1.4000
  ADM ADM  11.3505
  AJU AJU  9.3863
  DCW DCW  5.5598
  AQU AQU  7.7047
  DHV DHV  5.5870
  CAS CAS  5.9178
  BOR BOR  7.4309
   N3 QSI  1.5000
  BHC BHC  16.7434
  CFI CFI  7.4840
  OD2 AS1  1.4000
  ACX ACX  7.6332
  HB1 GLN  0.0000
    H GL2  1.0000
  DFU DFU  6.6872
  CKX CKX  5.5807
  CFD CFD  5.0906
  CNI CNI  5.3595
  AQX AQX  5.0669
  BFP BFP  7.8589
  DKV DKV  7.4750
  CFW CFW  7.1792
    C GL1  1.7000
  COQ COQ  5.0084
  AQF AQF  5.7180
  AVG AVG  8.4317
 HD13 LEU  0.0000
  C2' QSI  2.0000
  AGP AGP  5.6203
  CHO CHO  5.1187
   HB VAL  0.0000
  CSP CSP  8.6015
  CFS CFS  5.6871
  CJS CJS  6.5508
  CAN CAN  6.6037
  AXC AXC  7.6215
   HA VAL  0.0000
  DCA DCA  5.6303
  DBD DBD  10.0905
  AHT AHT  6.1113
  BAN BAN  5.5616
  BCT BCT  6.2888
  BID BID  8.5615
  AQB AQB  5.5843
  BYS BYS  5.7571
  DJB DJB  9.8864
  CVJ CVJ  6.7555
  AOR AOR  5.8834
  CBD CBD  5.0204
  DPB DPB  6.5539
  AUS AUS  5.9181
  ADR ADR  17.6757
  DKO DKO  5.1446
  AHD AHD  9.6127
  CTX CTX  15.3481
  DBR DBR  7.0795
  CKP CKP  5.2174
  ABD ABD  6.1803
  ALE ALE  8.5134
  DCS DCS  5.0236
  CZK CZK  7.8563
  AZH AZH  6.5572
  BHB BHB  12.5278
  BZE BZE  5.6679
  BIM BIM  10.0947
  AAU AAU  7.5518
  CAX CAX  7.4357
  CCG CCG  7.1395
    O QSI  1.4000
  ASK ASK  7.1400
  BOL BOL  5.6678
  BSQ BSQ  9.2084
  CVP CVP  10.9928
  BCK BCK  5.8375
  ARF ARF  5.9968
  CE2 TYR  1.7000
  BRE BRE  6.3366
  H25 XK2  1.0000
  CSI CSI  11.1151
  DIV DIV  6.0324
   CA HYD  2.0000
   NH VDW  0.0000
  C22 XK2  1.7000
  AKU AKU  5.3587
  ALF ALF  5.1887
  DDJ DDJ  6.5618
  H11 TSA  1.0000
  DBL DBL  8.5923
  DKQ DKQ  6.1067
  CVK CVK  9.4393
  BIJ BIJ  10.5522
  CPG CPG  11.2456
   HA CYS  0.0000
  BZY BZY  5.3414
  BMV BMV  8.4432
  BBT BBT  6.0487
  DAJ DAJ  6.4467
  BLG BLG  7.9668
    H TRP  1.0000
  COW COW  20.6217
  BOC BOC  8.8455
  AID AID  8.4453
  AHI AHI  6.3233
  CVI CVI  6.1026
   HN GLU  1.0000
  CRQ CRQ  8.9774
  DCQ DCQ  8.6866
  C70 XK2  1.7000
  AQL AQL  5.1524
   SG HYD  1.8500
  DLV DLV  8.1004
  CTT CTT  11.9732
  BQO BQO  9.9631
    N GLN  1.5000
   CA PRO  2.0000
  CFG CFG  5.4186
  BXX BXX  5.5040
  DEI DEI  6.8652
   H6 XK2  0.0000
  BGV BGV  13.4567
  AMN AMN  5.5224
  COT COT  10.4418
  AYO AYO  5.6967
  HB2 ALA  0.0000
  CZX CZX  5.7911
  AFL AFL  7.2832
  DCJ DCJ  8.8276
  CQE CQE  14.9523
  BUD BUD  5.8975
  AFS AFS  9.7846
  AYH AYH  5.0200
  DCU DCU  7.4187
  TWE TWE  20.0000
   N2 XK2  1.5000
   CG LEU  2.0000
  AFA AFA  10.9311
  ATN ATN  6.4714
  AQV AQV  6.0782
  CZ2 TRP  1.7000
   CB LYS  2.0000
  BOU BOU  7.6962
  DGT DGT  7.1375
  AAG AAG  21.1033
  CID CID  8.6788
  BQK BQK  8.1086
  ARO ARO  6.0646
  ANH ANH  10.0043
  CKU CKU  5.0715
  AOK AOK  5.5868
  CEH CEH  5.1397
  DME DME  6.1842
  DGN DGN  7.1768
  DLD DLD  6.5248
  BIA BIA  6.5825
  ASH ASH  5.1644
  CDT CDT  5.4451
  AMJ AMJ  5.2261
  CBB CBB  5.4644
  BUZ BUZ  5.8876
  BOD BOD  6.5511
  HD1 HSE  1.0000
  AWB AWB  10.6468
  ARE ARE  9.8930
  BMP BMP  7.1327
  CNC CNC  5.5722
  BZK BZK  5.7690
  BLO BLO  6.4105
  BAR BAR  5.9212
  AJQ AJQ  10.5004
  HB1 TRP  0.0000
  BQM BQM  8.4499
  BEN BEN  6.2406
  BGP BGP  17.7196
  DFD DFD  5.6319
  HT2 QSI  1.0000
  CEX CEX  5.4357
  CGD CGD  5.4713
  BTA BTA  8.7924
    N ASP  1.5000
  DFA DFA  8.5462
  CVN CVN  11.2444
   CG GLN  2.0000
  CPH CPH  20.8417
  ABJ ABJ  13.7204
  AGB AGB  5.6995
  CGJ CGJ  8.3141
  AFV AFV  8.3925
  CNB CNB  6.3697
  HG2 GLN  0.0000
  AWZ AWZ  5.6545
  BZC BZC  7.3282
  BFE BFE  6.0807
  CG2 THR  2.0000
  CTK CTK  14.7789
  CTJ CTJ  11.7607
  BXP BXP  6.1915
  BTL BTL  9.4494
  AJH AJH  6.0230
  BCH BCH  5.0072
  CBG CBG  6.4879
  ASB ASB  9.4774
  BLW BLW  5.8407
  COC COC  6.7174
  BUV BUV  8.5888
  BBF BBF  5.1713
  O1S QSI  1.4000
  DLX DLX  6.2522
  ACF ACF  5.0033
  BZJ BZJ  5.4043
  AZU AZU  7.2898
  COP COP  6.0368
   CG PRO  2.0000
  BHO BHO  8.1781
  CGW CGW  5.1564
  BZB BZB  6.0290
   HA SER  0.0000
  BPK BPK  6.0275
  BVL BVL  6.4910
    C SEP  1.7000
  CMI CMI  5.4386
  BUP BUP  9.0223
  ALO ALO  6.3842
    H LEU  1.0000
  CXU CXU  8.3670
  BDO BDO  5.5743
    N AS1  1.5000
  DOQ DOQ  7.7431
  ATQ ATQ  9.1232
   CA HSE  2.0000
  AXN AXN  6.0752
  AEG AEG  8.3693
  CYX CYX  6.5562
  BHA BHA  13.6426
  HB2 LEU  0.0000
  CQY CQY  5.8843
   HE GL1  1.0000
  CMP CMP  5.1704
  AGH AGH  6.6684
  DOG DOG  5.5094
  CDQ CDQ  6.4399
  BER BER  5.3470
  AHS AHS  5.4332
  AQE AQE  5.6906
    N ILE  1.5000
  BHQ BHQ  12.5280
   C2 QSI  1.7000
  CQX CQX  11.8451
  CEA CEA  6.2265
  DEY DEY  6.5580
  ACS ACS  7.4311
  ALK ALK  7.5448
  BBE BBE  5.9798
  CZP CZP  11.5341
    N HSE  1.5000
  H64 XK2  1.0000
  BGN BGN  12.4677
  BQH BQH  5.0680
  AAX AAX  6.6007
  AKQ AKQ  7.9836
  DHG DHG  7.3858
    O HSC  1.4000
  DJZ DJZ  5.8230
  CUA CUA  6.1175
  CRY CRY  5.7680
  BNS BNS  5.2649
  CKK CKK  6.2276
  BJG BJG  16.1487
  SPH NBN  1.5000
  COS COS  8.5214
  BZZ BZZ  6.3782
   HA HIS  0.0000
  DKZ DKZ  5.4204
  ACE ACE  5.0092
  BZA BZA  7.4881
  CNE CNE  5.7764
  HD1 AS1  1.0000
  CIS CIS  5.0162
  BZS BZS  5.3869
  DGQ DGQ  8.7519
   HD ASP  1.0000
  CSW CSW  11.1782
  BRH BRH  8.7381
  CGA CGA  6.2848
  BWO BWO  7.3611
  CLU CLU  6.3199
  CHR CHR  5.2837
  CLT CLT  5.4460
  DEV DEV  11.8675
  ATW ATW  6.9779
  APG APG  7.9181
  BIY BIY  7.5802
  AER AER  6.9605
  CLX CLX  6.0534
  DAC DAC  5.2730
  AHW AHW  7.8373
  DOW DOW  5.8706
  BZV BZV  6.3875
  HE2 GL2  1.0000
  HB2 GLN  0.0000
  DJM DJM  6.3085
  BME BME  6.6094
   HN GLY  1.0000
   HN LYS  1.0000
  BEI BEI  6.2130
  CSK CSK  9.0631
  BKJ BKJ  9.7387
  ALS ALS  7.0730
  BCD BCD  7.9387
  CES CES  6.8307
  CDO CDO  5.9227
  DPA DPA  7.3715
  DOE DOE  5.4510
  CHL CHL  6.7140
  BWM BWM  6.3836
  NE1 TRP  1.5000
  COL COL  5.0419
  CUR CUR  10.4483
    H HSE  1.0000
  BTV BTV  7.1643
   CB PHE  2.0000
  BVE BVE  6.4263
  DBV DBV  7.9347
  DDX DDX  6.2453
  ATT ATT  5.4374
  BQE BQE  5.6992
  AJD AJD  6.5132
  COZ COZ  11.6845
  CNN CNN  6.1386
  BIF BIF  8.9064
  DHO DHO  7.2155
  CPA CPA  22.8118
  CIP CIP  5.0364
  AOF AOF  7.7158
  ADS ADS  7.8854
  DGC DGC  5.8692
   H1 HOH  1.0000
  DAW DAW  7.9146
  BHR BHR  13.2497
  DMD DMD  5.3361
  DNT DNT  5.9631
  CGF CGF  5.8338
  CSJ CSJ  11.6660
  CLS CLS  6.5750
  HA1 GLY  0.0000
  CLK CLK  6.7623
  CRS CRS  7.7636
   HA LEU  0.0000
  AAS AAS  7.2744
  BQX BQX  6.3130
    C ALA  1.7000
  HZ2 LYS  1.0000
   O3 SEP  1.4000
  BYL BYL  5.5712
   CB SER  2.0000
  DMH DMH  5.7669
  CZO CZO  6.4528
  COI COI  6.0183
   HN SER  1.0000
  AND AND  5.7268
  DEE DEE  5.3308
  CLM CLM  5.0354
  AHN AHN  5.6604
   HE GL2  1.0000
  BDK BDK  5.1843
  HB2 QSI  0.0000
  OE1 GL1  1.4000
  ADT ADT  6.0553
  CUU CUU  7.2756
  CGB CGB  5.4184
  ACM ACM  5.5269
  HB2 HIS  0.0000
 HD21 ASN  1.0000
    O HOH  1.4000
  HD2 PHE  1.0000
  BKM BKM  12.2481
   HA ASN  0.0000
  ASM ASM  5.0599
  DIN DIN  9.0269
   HG LEU  0.0000
  CEZ CEZ  6.4971
  HB2 ASN  0.0000
  DHY DHY  5.8373
  BBS BBS  9.1179
  CML CML  7.0944
  AZP AZP  8.1619
  HE3 MET  0.0000
  BWZ BWZ  6.9805
  CGU CGU  5.7338
  BVJ BVJ  7.1801
   CA GL1  2.0000
  BEK BEK  5.3131
  DBF DBF  7.7359
  CWA CWA  7.5547
  CUP CUP  5.0072
  CTO CTO  8.8907
  BPE BPE  5.0651
  ANU ANU  9.8059
 HG23 THR  0.0000
  AME AME  6.0014
  DNG DNG  5.1785
  DCZ DCZ  5.2356
  CTM CTM  5.6365
  ADF ADF  17.4089
  DMW DMW  5.0605
  BBG BBG  5.5911
   HA GL1  0.0000
  CJY CJY  5.5310
  BJO BJO  5.5488
  CYA CYA  6.8238
  CLD CLD  5.7811
  AJP AJP  8.7884
  CTR CTR  6.2236
  COX COX  7.9021
   HA PRO  0.0000
  BQB BQB  7.0893
  BDZ BDZ  5.6820
  CJR CJR  5.2715
  DFW DFW  7.7703
  DGA DGA  7.3730
  BOY BOY  7.0522
  AJF AJF  7.1876
  DOY DOY  5.2249
  ND1 HSD  1.5000
  BTZ BTZ  7.0525
  BTB BTB  8.5463
  CYE CYE  5.5779
  ABK ABK  7.2676
  BSP BSP  8.6696
  CMD CMD  6.2663
  AKL AKL  5.2007
 HG23 ILE  0.0000
  AHF AHF  6.5145
  DAU DAU  5.3257
  BVR BVR  6.2249
  DEN DEN  5.3003
  AAP AAP  19.0729
  BKY BKY  7.4777
  BWA BWA  6.4448
    H GLU  1.0000
  CHH CHH  5.4935
  BTT BTT  9.8552
  ABV ABV  15.1868
  ND2 ASN  1.5000
  BVN BVN  6.5647
  BMH BMH  9.8385
  BGO BGO  10.2904
   CG TRP  1.7000
  CD2 TRP  1.7000
  DCM DCM  5.7972
  AUM AUM  8.0901
  H14 TSA  1.0000
    O ILE  1.4000
  AWW AWW  7.0753
  BMX BMX  8.9567
  AXX AXX  9.2425
   CB AS2  2.0000
  DKH DKH  5.0654
  NE2 HSC  1.5000
  BOZ BOZ  7.5007
  ANA ANA  5.4073
  CPF CPF  10.7197
  AWH AWH  6.6478
  AIV AIV  8.0844
  CFK CFK  6.2661
  O24 TSA  1.4000
  DHZ DHZ  6.3270
  AHC AHC  7.5986
    H HYD  1.0000
  CAR CAR  5.2980
  ARN ARN  6.0248
  DLS DLS  6.0657
    O ALA  1.4000
  ANM ANM  8.8736
  DNI DNI  5.8800
  HB2 TYR  0.0000
  DKB DKB  7.7351
   CA ASN  2.0000
  CIA CIA  6.7370
  BEM BEM  5.0341
  CPX CPX  17.0905
  DAX DAX  10.7922
   CA LYS  2.0000
  CWS CWS  6.4170
  BOA BOA  8.9072
  BYF BYF  6.5934
  BIW BIW  11.5808
  HG1 GL2  0.0000
  DJC DJC  7.6164
  CZR CZR  12.5757
  AFC AFC  8.6769
  BXU BXU  6.2302
   CG GL1  2.0000
  CVR CVR  9.6854
  AZS AZS  5.4037
  BBV BBV  5.3905
  BES BES  6.6691
  BDP BDP  6.1612
  CVX CVX  5.8062
  CTF CTF  6.3382
  CPM CPM  6.0020
  CDK CDK  5.0812
  ANR ANR  5.7880
  H74 XK2  1.0000
  AWJ AWJ  5.3128
  CIY CIY  5.8002
  HB2 GL1  0.0000
  CQU CQU  10.7288
  CJT CJT  5.5976
  BXG BXG  9.7668
  BOF BOF  7.2525
  BDJ BDJ  5.8899
 HG11 VAL  0.0000
  BFN BFN  6.6303
  BML BML  9.0729
  CHM CHM  6.2965
  CBJ CBJ  5.6190
  ARA ARA  6.0051
  AJC AJC  6.2345
  DAE DAE  6.1253
  AQN AQN  5.9229
  HB1 HYD  0.0000
  BZX BZX  6.5694
  CG1 VAL  2.0000
  CZW CZW  5.1761
  AJY AJY  9.1857
  CIN CIN  6.9993
  C63 XK2  1.7000
  DCT DCT  5.6806
  CPV CPV  5.6981
  BKE BKE  6.1392
    N TYR  1.5000
  DEJ DEJ  5.1000
  ABS ABS  17.3860
  CCO CCO  7.0104
  CIO CIO  5.3030
  BKG BKG  7.3482
    C TYR  1.7000
  BMC BMC  8.5614
  CAQ CAQ  5.4400
  BDN BDN  5.5341
  BQQ BQQ  9.5144
  AHJ AHJ  6.0191
  CLN CLN  5.2950
  ACP ACP  7.1305
  DPM DPM  5.1545
  CMC CMC  5.1503
  BVT BVT  5.8332
  CTN CTN  10.1797
  DHS DHS  5.3524
  CNJ CNJ  7.4137
  AXL AXL  5.8681
  AEH AEH  8.1309
  ACB ACB  13.2587
  BEL BEL  5.9491
  DHB DHB  5.0145
  BRX BRX  5.1231
  C73 XK2  1.7000
   NZ LYS  2.0000
    N HYD  1.5000
  HG2 GL1  0.0000
 HE22 QSI  1.0000
  CTL CTL  5.8851
  C76 XK2  1.7000
  DLH DLH  7.0357
  AJK AJK  6.0449
  CBP CBP  6.9775
  ATM ATM  5.0264
  ASO ASO  5.6446
  SPH SPH  1.5000
  AJN AJN  5.2265
  AYC AYC  6.2848
  H67 XK2  1.0000
  HB2 MET  0.0000
  HE1 GLU  1.0000
  AAZ AAZ  10.3809
    H SER  1.0000
  CZC CZC  6.7698
  ABA ABA  8.9702
  ATK ATK  6.8148
  DJK DJK  5.1152
  DMT DMT  7.0145
  HB1 HSC  0.0000
  CPP CPP  16.3741
  BGL BGL  13.5452
  CKD CKD  5.0898
  BJN BJN  8.7321
  HZ2 TRP  1.0000
  AAT AAT  11.3558
  H21 XK2  1.0000
  C71 XK2  1.7000
  DCD DCD  5.1525
  CHI CHI  5.8013
  BSZ BSZ  5.7786
   C3 TSA  2.0000
  DEP DEP  5.8848
  HT1 QSI  1.0000
  ATY ATY  5.3810
  BSS BSS  7.1648
  DFP DFP  7.2198
  ACK ACK  7.5030
  BQL BQL  5.1045
  DKE DKE  5.0874
  BRV BRV  6.1306
  BZT BZT  5.9265
  OE2 GL2  1.4000
  ADK ADK  9.5539
  BJY BJY  10.0146
    P SEP  1.9000
  CVC CVC  6.0848
  HO4 XK2  1.0000
  AVN AVN  6.1257
  DHR DHR  6.0611
    O SEP  1.4000
  ANQ ANQ  5.0613
  CPO CPO  10.5879
  CAZ CAZ  5.1463
  DDS DDS  5.3092
  ASZ ASZ  7.1561
  CER CER  5.0518
  AQM AQM  9.2117
  DOZ DOZ  6.1105
  CFX CFX  5.3123
  CNG CNG  6.1537
  CFV CFV  5.7279
  DOJ DOJ  6.2314
  AGW AGW  5.9457
  CVH CVH  7.4991
  ART ART  6.0319
  DLJ DLJ  5.8573
  ACH ACH  7.6775
  DET DET  6.7340
  CEE CEE  5.0210
  AGO AGO  12.2539
  AWY AWY  8.2138
  AUO AUO  5.1709
  AOG AOG  9.9381
   OG SER  1.4000
   HN HIS  1.0000
  C77 XK2  1.7000
  HE2 HSC  1.0000
  CDA CDA  5.5821
  BKZ BKZ  5.2663
  CPB CPB  6.8791
   CG AS2  1.7000
  CWV CWV  7.8435
    S QSI  1.8500
  AIG AIG  8.1141
  CFY CFY  5.5632
  CSE CSE  19.0099
  BTI BTI  7.1008
  CTZ CTZ  7.5995
  ATZ ATZ  5.4359
  DKI DKI  7.5605
  CZJ CZJ  5.9579
  AUI AUI  6.2031
  DON DON  5.9511
  BCO BCO  5.5152
  CIZ CIZ  5.5044
  CXJ CXJ  5.7695
  BUA BUA  6.7027
  CE3 TRP  1.7000
  BKD BKD  8.0403
  HD2 HSD  1.0000
    O HIS  1.4000
   HA QSI  0.0000
    N LEU  1.5000
  BPS BPS  5.0659
  HZ3 LYS  1.0000
    C HSE  1.7000
  DOO DOO  5.0111
  DNZ DNZ  6.0995
    H VAL  1.0000
  DNA DNA  7.9763
    N GL2  1.5000
  HE2 LYS  0.0000
  CKH CKH  5.0371
  AEB AEB  9.4107
  BFM BFM  5.9581
  DOP DOP  7.6347
  DFL DFL  5.6345
  C64 XK2  1.7000
  HB1 SER  0.0000
  CWT CWT  5.9817
  CDH CDH  6.8560
  DGV DGV  8.2561
  CYW CYW  7.4922
  HE1 MET  0.0000
  AGR AGR  8.6861
  CQM CQM  11.2752
  DLI DLI  5.3395
  ANG ANG  5.4480
  BCB BCB  5.5568
  AYG AYG  5.8359
  AOU AOU  7.3297
  ADN ADN  5.0348
  H1' QSI  0.0000
  AWT AWT  7.0374
  AAM AAM  6.0163
  BSL BSL  7.6984
  ABC ABC  5.9596
  DDR DDR  6.2426
   O1 TSA  1.4000
  CRU CRU  19.9234
  C65 XK2  1.7000
  BTH BTH  5.9508
  DGI DGI  6.8160
  DFI DFI  6.4358
  DFG DFG  7.9425
  BDV BDV  6.9958
  CUY CUY  5.7420
  ABQ ABQ  7.9902
  AOX AOX  10.2958
  AQY AQY  5.9113
  AFX AFX  12.0488
  APB APB  6.9120
  DIA DIA  6.6853
  AFG AFG  13.4640
   HN LEU  1.0000
  CVZ CVZ  8.0065
  BOK BOK  5.9865
  BRD BRD  9.5453
  AMQ AMQ  5.8131
  BAE BAE  5.1332
  AQH AQH  7.1058
  CCY CCY  6.0041
  AHL AHL  6.2796
  AHH AHH  9.0309
  BLJ BLJ  8.1124
   CG HSC  1.7000
  CVB CVB  10.1985
  DOD DOD  5.0868
 HD11 LEU  0.0000
  BFC BFC  5.3011
  ARG ARG  5.1491
  CCP CCP  6.6559
    H GLY  1.0000
  AJT AJT  10.4453
  DCR DCR  6.1027
  APO APO  5.6167
  CAW CAW  5.3533
   CB VAL  2.0000
  CNP CNP  5.7171
  AJI AJI  11.2255
  ALT ALT  9.0948
  DCI DCI  6.5932
  C22 TSA  1.7000
  COJ COJ  5.3213
  CDB CDB  5.8430
  AVX AVX  8.1782
  BTY BTY  5.4876
  CFF CFF  6.1795
  BVB BVB  6.4923
    C QSI  1.7000
  DHU DHU  7.4548
   HA ALA  0.0000
  AVQ AVQ  5.1873
  CLJ CLJ  5.5637
  BNZ BNZ  6.9585
  CDE CDE  8.6411
  CSN CSN  10.1243
  AUL AUL  5.8426
  BSF BSF  7.1280
  AHU AHU  5.3612
  NH2 ARG  1.5000
  CWG CWG  6.9124
  HE1 PHE  1.0000
  AKT AKT  6.1497
  BEH BEH  6.4023
  CFQ CFQ  9.2490
   CA SEP  2.0000
  AKX AKX  10.0646
  CGT CGT  5.9086
  ACA ACA  7.0198
  ADE ADE  11.8077
    H TYR  1.0000
  AYS AYS  6.0585
  AXO AXO  8.5034
  BEB BEB  6.3390
  CGH CGH  5.7265
  BMF BMF  10.8776
  OG1 THR  1.4000
    H GL1  1.0000
    C HIS  1.7000
    N PRO  1.5000
  AII AII  5.9604
  BRI BRI  7.9723
  DIS DIS  6.5794
  AFM AFM  6.7337
  BBK BBK  6.3659
    O MET  1.4000
  COM COM  6.1419
  CJH CJH  5.3890
  BQW BQW  7.7522
  BAY BAY  5.6369
   NE ARG  1.5000
  CCR CCR  6.4315
    H HSD  1.0000
  AJM AJM  9.0960
  CNU CNU  5.5783
  DEX DEX  6.5566
  CAJ CAJ  8.8075
  BBI BBI  6.3229
  CQZ CQZ  12.7624
  CIQ CIQ  5.2787
  ALJ ALJ  5.1413
  AVE AVE  7.7682
  BJW BJW  7.2514
  CNF CNF  5.6894
   HA GLN  0.0000
  BJQ BJQ  11.3773
  DCO DCO  5.9953
  HB2 ASP  0.0000
  DNW DNW  5.3839
  DHE DHE  6.9603
  HD1 PRO  0.0000
  AGK AGK  6.6476
 HG21 THR  0.0000
  HE2 HIS  1.0000
   HN AS1  1.0000
  DJY DJY  8.1266
  DJN DJN  6.0864
  BSV BSV  7.8202
  BAT BAT  5.1558
  CAD CAD  8.0275
  AKP AKP  5.1770
  AVS AVS  5.8278
  CIV CIV  7.3537
  APP APP  5.7835
  BUB BUB  5.6454
  DEH DEH  6.8487
  AGM AGM  5.8617
  AUQ AUQ  5.6132
  CMG CMG  5.3291
  COA COA  6.2428
  AJX AJX  7.8626
  AFU AFU  6.9649
  AJV AJV  9.4131
  ANV ANV  5.8001
   CZ TYR  1.7000
 HD12 LEU  0.0000
  DKG DKG  5.6640
  H33 XK2  1.0000
  C36 XK2  1.7000
   CB ALA  2.0000
  CJI CJI  5.1912
  ARB ARB  5.3145
  DPL DPL  6.4252
  DLK DLK  6.9513
  BCA BCA  6.1642
  ABL ABL  13.9488
  AUF AUF  6.6310
  BZG BZG  7.9317
  CWB CWB  6.2277
  BHL BHL  10.3435
  CD2 HSD  1.7000
  BMM BMM  5.2408
  BYG BYG  5.2076
  HB1 TYR  0.0000
  CKL CKL  5.3085
  CD2 HIS  1.7000
   HN ILE  1.0000
  HG1 LYS  0.0000
  C62 XK2  1.7000
  BIQ BIQ  13.2899
  CDU CDU  5.2109
  AYM AYM  5.6464
  DJE DJE  5.4385
  HD1 TYR  1.0000
  C23 XK2  1.7000
  DCE DCE  5.2471
  CIT CIT  5.0223
  BSN BSN  7.3676
  ABX ABX  6.2207
  CIK CIK  5.8479
  DOC DOC  7.0346
  CKM CKM  5.1417
  BWQ BWQ  5.2968
  CEV CEV  5.4176
  BTS BTS  5.9395
  BYO BYO  5.0889
  CNQ CNQ  5.2573
  AGA AGA  9.2634
  CLC CLC  5.4827
  CLG CLG  5.4763
  AUC AUC  5.1033
  HG1 QSI  0.0000
  CKR CKR  5.0290
  BQD BQD  7.4422
  CLY CLY  6.1375
  AZX AZX  5.4629
  ASI ASI  6.5526
  AZA AZA  5.4090
  CKE CKE  6.0355
    H ASN  1.0000
  HZ1 LYS  1.0000
  CCS CCS  5.3246
  CJB CJB  5.1204
  BKP BKP  12.1577
  BXD BXD  6.8149
  CNR CNR  6.1051
  HB1 GL2  0.0000
  CKQ CKQ  6.2081
  DPO DPO  7.0335
  C34 XK2  1.7000
   OH TYR  1.4000
  DFK DFK  9.0224
    O PRO  1.4000
  AEZ AEZ  8.2242
  BWG BWG  5.0656
   H4 TSA  1.0000
  DGW DGW  5.8982
  BYT BYT  8.0028
  AZE AZE  5.5974
  BQZ BQZ  9.7731
  BHN BHN  5.4786
  CWI CWI  6.4301
   CD GL2  1.7000
  CAU CAU  5.0898
  AZN AZN  5.6260
  CYM CYM  5.0282
  AKZ AKZ  5.5062
  CUB CUB  13.2289
  CE2 PHE  1.7000
  DDK DDK  6.0697
    H THR  1.0000
    H LYS  1.0000
  DDF DDF  6.8821
  DJL DJL  6.5013
  AIJ AIJ  7.5128
  BFL BFL  6.0017
  BKQ BKQ  8.5915
  DNB DNB  5.0435
  CXP CXP  9.5478
  AXU AXU  5.9601
  AUV AUV  5.9790
  BWR BWR  5.4695
    C THR  1.7000
  CXS CXS  5.1799
  AWE AWE  5.2910
  DBU DBU  6.6606
  CKC CKC  7.6408
  BGG BGG  10.9752
  CRR CRR  6.0082
  CZE CZE  5.4164
  BVM BVM  5.4828
  AKE AKE  8.4020
  BTP BTP  5.9658
  OD1 AS1  1.4000
  AWG AWG  5.1021
  DHI DHI  5.9181
 HD23 LEU  0.0000
  AEE AEE  8.9126
  CYF CYF  6.2227
  HG1 SER  1.0000
 HH22 ARG  1.0000
  BTE BTE  7.6465
  CCX CCX  7.6032
  DDW DDW  7.5408
  DCF DCF  7.3247
  DAN DAN  8.0468
  CAK CAK  6.0371
  AXV AXV  5.8700
  DFR DFR  7.4487
  DAB DAB  9.1081
  DIF DIF  5.7112
  BVS BVS  7.6911
  DOR DOR  6.0687
  AGL AGL  6.3742
   CB GLU  2.0000
  BRA BRA  7.0671
  BZW BZW  6.5951
   H8 QSI  1.0000
  CJP CJP  5.3962
  AGI AGI  9.3428
  BPC BPC  6.0406
  AMR AMR  11.6590
  BCU BCU  5.4343
  HD2 PRO  0.0000
  BPO BPO  6.4304
  ARU ARU  6.4367
  AAK AAK  13.2117
  BSH BSH  5.1732
  BTW BTW  7.9102
  AFO AFO  5.7632
  AQJ AQJ  6.6505
  AUH AUH  6.4545
  HD2 HIS  1.0000
  H10 QSI  1.0000
  ATS ATS  5.2916
  DEL DEL  7.5172
  DDB DDB  7.5684
  AIE AIE  12.0412
  CZT CZT  5.4600
  DBM DBM  8.1227
  BKK BKK  5.5355
  DBN DBN  8.9109
  DPH DPH  6.0446
  AYR AYR  6.4154
   CA TYR  2.0000
  AQT AQT  5.4287
  BBU BBU  6.7283
  CWC CWC  5.7018
  ATO ATO  5.7541
  CCU CCU  6.3112
  ADH ADH  6.4469
  BMW BMW  7.3643
  DCK DCK  7.0545
  GRD GRD  0.0000
  CQV CQV  12.4529
  CGK CGK  5.1775
  CYN CYN  5.1436
  HE2 GL1  1.0000
  DAD DAD  7.4673
    N CYS  1.5000
  CAC CAC  8.8750
  AMS AMS  6.8034
  CQD CQD  10.0824
 HD13 ILE  0.0000
  BHX BHX  17.6279
  BXH BXH  8.7043
  BUY BUY  5.2870
  BUU BUU  7.0108
  CQB CQB  7.9858
  DIH DIH  5.1161
  CPI CPI  9.3503
  CNZ CNZ  5.7378
  BFT BFT  5.9289
  CKV CKV  5.3886
  BAI BAI  5.9379
  BUO BUO  6.2872
  DMI DMI  8.4158
  BGH BGH  7.8781
   HN HSE  1.0000
   CB HSD  2.0000
  ASV ASV  6.5735
  BUW BUW  5.3499
  BKL BKL  8.7176
  AJE AJE  5.3294
  CUE CUE  8.5912
  BLU BLU  7.6568
    N SEP  1.5000
   HA TYR  0.0000
  AEV AEV  8.6521
  BZO BZO  11.1236
    O TRP  1.4000
  DCV DCV  8.5971
  OD2 AS2  1.4000
  BFB BFB  6.0310
   CA HSD  2.0000
  AMD AMD  6.8318
  BEF BEF  5.7186
  AKM AKM  7.5505
  APK APK  5.1541
  APU APU  5.1727
  CSY CSY  5.1916
  C10 TSA  2.0000
  H7A XK2  0.0000
  SP1 SP1  1.0000
  CNW CNW  5.5716
   H2 HOH  1.0000
  DOX DOX  5.3998
  CUI CUI  5.8403
  CJC CJC  8.0519
  ADB ADB  9.1497
  BNY BNY  6.3315
  HE1 HSD  1.0000
  HD2 TYR  1.0000
  C79 XK2  1.7000
  HB1 ASP  0.0000
   CA LEU  2.0000
  BGM BGM  7.5188
  BMO BMO  5.7393
  ADX ADX  11.1519
  BKB BKB  9.7071
  DEQ DEQ  8.0573
  HB2 SEP  0.0000
  ASJ ASJ  7.5689
   HA HSD  0.0000
  ABE ABE  18.5897
  CQG CQG  9.2567
  HZ3 TRP  1.0000
  AIO AIO  8.6644
  BEQ BEQ  5.4252
  BLL BLL  5.2762
  CJZ CJZ  6.2769
  CD1 TYR  1.7000
  CFT CFT  5.1603
  BPV BPV  7.5734
  CHK CHK  6.3329
 DUM2 DUM  0.0000
  AMH AMH  7.8997
  HG2 GLU  0.0000
  ATP ATP  7.3091
  CYB CYB  7.6971
  CRE CRE  7.4421
   O5 XK2  1.4000
   HD AS1  1.0000
  CQP CQP  8.8611
  DLB DLB  6.3685
  CNT CNT  5.6947
  DDV DDV  6.1797
  BOJ BOJ  7.2920
  BIR BIR  10.1002
  CDZ CDZ  6.0384
  AEC AEC  8.9643
    N SER  1.5000
   HN VAL  1.0000
  AZV AZV  5.4723
  BPN BPN  6.9511
  CRT CRT  8.1313
  HE1 LYS  0.0000
  CTW CTW  6.2499
  OH2 OH2  1.4000
  AYN AYN  6.6710
  AIH AIH  10.3643
  AVJ AVJ  5.2724
  BCV BCV  5.4331
  BAF BAF  5.2736
  AMC AMC  7.0001
  DPR DPR  5.2639
  DNJ DNJ  7.2462
  BRM BRM  10.7042
  AVR AVR  6.9409
  CCV CCV  6.0252
  COD COD  6.4849
    O HYD  1.4000
  AEQ AEQ  6.1956
  CJE CJE  5.0741
   CA QSI  2.0000
   H5 XK2  0.0000
  ARY ARY  5.0391
  C17 TSA  2.0000
   HN HSD  1.0000
  DBZ DBZ  5.9639
  CFE CFE  5.6001
  BTJ BTJ  6.5356
  CJJ CJJ  6.1522
  AZR AZR  5.7504
    N HSC  1.5000
  DMR DMR  5.7005
  BHG BHG  11.5053
  BWI BWI  7.1863
  ANK ANK  5.2745
  BSM BSM  5.2059
   CA HSC  2.0000
  BVV BVV  9.2690
  DNL DNL  5.1912
  BRW BRW  6.3830
  DGJ DGJ  5.3500
  BUJ BUJ  6.0557
  H20 TSA  1.0000
  CXO CXO  10.4678
  BIP BIP  15.3595
  AJZ AJZ  6.0933
  DHA DHA  5.6402
  BKR BKR  6.6210
  ACL ACL  6.3569
  BYK BYK  6.8606
  AZT AZT  5.5653
  HG1 PRO  0.0000
  BOX BOX  9.0900
  CVF CVF  7.9361
  AAR AAR  13.9914
  ALP ALP  7.5355
  CUV CUV  9.8131
  DGR DGR  6.0056
  CIE CIE  5.5233
  DLF DLF  6.1046
  ASU ASU  11.7954
   CB HYD  2.0000
  CMO CMO  5.0220
  BWH BWH  6.7733
  CXD CXD  7.7987
  ADY ADY  6.7504
  ALR ALR  8.1389
  SPH BON  1.5000
  BKX BKX  6.5491
  DBG DBG  6.5825
  CED CED  7.5736
  BQT BQT  5.4141
  DBW DBW  6.1977
  CHF CHF  6.3501
  CIU CIU  5.3924
  C26 XK2  1.7000
  ASA ASA  5.4759
  BPD BPD  5.8143
  CPS CPS  11.7066
 HH21 ARG  1.0000
  BJK BJK  7.1760
  CUM CUM  10.7761
   N1 QSI  1.5000
  BLM BLM  5.6066
   HE ARG  1.0000
  BVI BVI  5.1446
  CEY CEY  5.6933
  H78 XK2  1.0000
  CG2 ILE  2.0000
  CDC CDC  7.8056
  CCL CCL  5.8601
  DKL DKL  6.5514
  CST CST  16.6235
  HB2 GL2  0.0000
  DOB DOB  6.4554
  AGU AGU  5.2023
  BTU BTU  8.8373
  DMX DMX  5.6910
  CSH CSH  5.7331
  AQS AQS  5.3163
  CTU CTU  5.0516
  BXL BXL  5.9696
  AFP AFP  5.4806
   HA AS2  0.0000
  HB1 LYS  0.0000
   CA AS1  2.0000
  BSJ BSJ  7.1515
  BPP BPP  5.2493
  CAP CAP  5.5702
  AJJ AJJ  8.8286
  BOI BOI  10.1330
   HZ PHE  1.0000
  DHQ DHQ  8.9357
   HA GL2  0.0000
 HD11 ILE  0.0000
  CZV CZV  7.9796
  ALY ALY  5.0691
  C27 XK2  1.7000
  HD1 PHE  1.0000
   CA GLU  2.0000
  AZB AZB  5.1003
  BHS BHS  16.2219
  CCH CCH  6.7287
    H PHE  1.0000
  HG2 GL2  0.0000
  BEJ BEJ  5.7777
  BFW BFW  5.7074
  HB1 HSD  0.0000
  AAH AAH  18.7963
  DCH DCH  9.5435
  AXW AXW  5.5024
  CE1 HSC  1.7000
  APZ APZ  5.2077
  AON AON  5.8025
  COV COV  7.4595
  BIK BIK  8.0060
   H2 OH2  1.0000
  DBI DBI  5.3634
  BAV BAV  6.5438
  BBA BBA  5.6835
  CDY CDY  7.3570
  HB1 ALA  0.0000
  HB1 CYS  0.0000
  BZR BZR  8.9226
  O4' QSI  1.4000
  AVA AVA  10.3420
   CE LYS  2.0000
  BMA BMA  8.0596
  BNJ BNJ  7.1518
  CUF CUF  9.3291
  CDV CDV  5.2164
  H62 QSI  1.0000
    C PRO  1.7000
  ALH ALH  7.4972
  BEP BEP  5.2796
  BUT BUT  8.4467
  BIT BIT  6.7352
  DNV DNV  5.1820
  C4' QSI  2.0000
  BNG BNG  11.4264
  DJU DJU  5.8470
  DML DML  5.3342
  CWJ CWJ  5.1446
  CSF CSF  19.0499
    H AS1  1.0000
  BBD BBD  5.0748
  H4' QSI  0.0000
  CDG CDG  6.7912
  AIM AIM  5.3404
  CCC CCC  6.1892
  AZW AZW  5.0261
  CBC CBC  6.4600
  ALZ ALZ  8.0798
  DJG DJG  6.0773
  CNL CNL  5.1656
  CJK CJK  5.1186
  HD1 HIS  1.0000
  AQA AQA  5.0582
    C HSC  1.7000
  AAC AAC  9.2156
  BDH BDH  5.6119
  DMB DMB  7.2406
  CD2 TYR  1.7000
  AAN AAN  21.4696
  CMJ CMJ  5.2039
  AWI AWI  5.0613
  BRJ BRJ  8.2001
  CQR CQR  12.4978
  HD2 HSC  1.0000
  BDF BDF  6.1608
  BHU BHU  8.6648
   CA AS2  2.0000
  BFF BFF  7.0631
  CSA CSA  9.0470
  CIL CIL  5.1809
  H26 XK2  1.0000
  DDM DDM  6.9680
  CMY CMY  5.1746
  CDN CDN  10.2955
  BGB BGB  6.0253
  HE2 HSD  1.0000
  BIX BIX  9.4828
   CE MET  2.0000
  BRG BRG  5.1891
  ACV ACV  10.1866
  AIT AIT  6.7124
  BGS BGS  11.9798
  CRF CRF  6.6604
  AIA AIA  8.0191
  AWR AWR  6.8798
  AEN AEN  17.4895
    C VAL  1.7000
  HD1 ARG  0.0000
    C AS2  1.7000
  CAT CAT  8.2022
  BYX BYX  8.5848
  DBC DBC  5.6554
  CNO CNO  5.0464
  CMZ CMZ  5.2180
  CFB CFB  5.3059
  AWO AWO  10.2990
  BOS BOS  5.0819
  DFY DFY  9.0920
  CLB CLB  6.4984
  HD2 LYS  0.0000
  DFV DFV  9.2417
   HN GL2  1.0000
  BKN BKN  5.5067
  DLM DLM  5.5311
  BGE BGE  5.3600
  AQQ AQQ  6.2217
  DND DND  5.2124
  DJA DJA  7.5577
  CEB CEB  5.5935
  OH2 TIP  1.4000
   C2 TSA  2.0000
  ANT ANT  6.1932
  DKD DKD  7.9878
  AMW AMW  6.8133
  AYD AYD  6.8423
 H5'' QSI  0.0000
  BCP BCP  7.4834
  BQJ BQJ  5.3984
 HH12 ARG  1.0000
  BPI BPI  7.5396
  DAO DAO  7.1308
   CD LYS  2.0000
  HB2 PRO  0.0000
   CB AS1  2.0000
  DJR DJR  5.7213
  HB2 HSC  0.0000
  CJM CJM  6.4716
  DJQ DJQ  5.2030
   CA THR  2.0000
  BHK BHK  6.1041
  DPJ DPJ  5.4405
  CZM CZM  10.7767
  H7B XK2  0.0000
  HD1 TRP  1.0000
   CD ARG  2.0000
  AUT AUT  5.8522
  AXZ AXZ  5.1499
  CWZ CWZ  6.2385
   CG HSD  1.7000
  AOM AOM  5.1072
  BDR BDR  5.5050
  ADC ADC  12.6278
  CKA CKA  6.8428
  CVY CVY  8.8910
  BPH BPH  8.8288
  OD1 ASP  1.4000
  CXX CXX  6.0636
    C ASN  1.7000
  CHT CHT  6.0823
 H61B XK2  0.0000
  ASP ASP  7.1565
  DEC DEC  6.1865
  AMV AMV  5.3933
  ASW ASW  8.8902
  AVL AVL  7.1547
  CCZ CCZ  6.2111
  DLA DLA  5.5957
  BYJ BYJ  5.6506
  AAQ AAQ  9.4498
  AOS AOS  5.4468
  DKA DKA  7.6713
  CFP CFP  5.4754
  DPC DPC  5.7813
  HD2 HSE  1.0000
  BGJ BGJ  23.4901
    O AS2  1.4000
    D max  0.0000
  DIK DIK  5.1823
  BKO BKO  11.6701
  BLZ BLZ  11.2316
 HG12 VAL  0.0000
  AUP AUP  5.2020
  BJA BJA  6.7475
    N THR  1.5000
  BUG BUG  5.2834
  CIJ CIJ  5.8793
  AWM AWM  6.7189
  BTX BTX  7.2390
  DOA DOA  6.9892
  DJH DJH  5.5329
  AVO AVO  5.2038
   CB THR  2.0000
  CAO CAO  5.0028
  DDZ DDZ  7.6011
  C31 XK2  2.0000
  BIB BIB  14.1459
  CCE CCE  6.2187
  BIV BIV  16.0374
  HG1 THR  1.0000
  SP2 SP2  1.5000
  CD1 ILE  2.0000
  BWD BWD  7.9580
  BYR BYR  6.5210
  AEO AEO  6.5896
  ARL ARL  8.7397
  DLL DLL  6.7064
  CWF CWF  9.7964
  APH APH  6.7973
  AUA AUA  8.0431
  AFE AFE  5.6987
  AEY AEY  9.8820
  APD APD  7.8512
    O LEU  1.4000
  BAS BAS  5.3553
  DDE DDE  8.6619
  APY APY  5.1415
   H2 TIP  1.0000
   CA TRP  2.0000
  C78 XK2  1.7000
  AZZ AZZ  6.9975
  HB1 HIS  0.0000
  BBR BBR  6.0727
  CFC CFC  6.6273
  CJF CJF  6.5326
  AKC AKC  9.7228
  CPW CPW  12.3338
  H26 TSA  1.0000
  AIP AIP  6.3218
  DFE DFE  5.9784
  CAB CAB  5.0903
  CNA CNA  5.6383
   CB ASN  2.0000
  CQQ CQQ  17.4251
  CGX CGX  5.6841
  CTB CTB  5.1615
  AKI AKI  8.9845
  HD1 ASP  1.0000
  H16 TSA  1.0000
    N ASN  1.5000
  DGG DGG  7.8359
  AWQ AWQ  5.1903
  BZD BZD  7.5136
   CA ILE  2.0000
  CKN CKN  5.6946
  DDN DDN  6.6962
  AZF AZF  6.1879
  BKS BKS  13.8506
  CAE CAE  5.0772
  AMA AMA  5.0777
  CSQ CSQ  7.1813
  AKG AKG  5.6999
   OD HYD  1.4000
  ABW ABW  5.7596
  C61 XK2  2.0000
   HG SER  1.0000
  CRB CRB  23.6769
  BYY BYY  9.6674
  C37 XK2  1.7000
  CXH CXH  8.8392
    O ARG  1.4000
  BQI BQI  5.8356
 HH11 ARG  1.0000
  BYN BYN  5.1292
  CGS CGS  5.2632
  DBE DBE  5.4192
  BOG BOG  7.9541
  DLG DLG  6.5188
    C LEU  1.7000
  BFZ BFZ  5.0801
  DHW DHW  5.6921
  CG1 ILE  2.0000
  DNC DNC  5.6869
  HB1 GLU  0.0000
  DGH DGH  5.7712
  AXP AXP  5.3352
  ACG ACG  7.0600
    N GLY  1.5000
   CG AS1  1.7000
  DBQ DBQ  5.1944
  DBO DBO  6.5878
   OG SEP  1.4000
  AOV AOV  6.1490
  BZQ BZQ  6.8598
   N6 QSI  1.5000
  AXI AXI  6.1959
  DIU DIU  7.6772
  AAL AAL  19.1693
    O SER  1.4000
   O1 XK2  1.4000
  AKK AKK  5.5195
  CZS CZS  9.7980
   CG ARG  2.0000
  BBO BBO  5.0543
   HB THR  0.0000
    C SER  1.7000
  AVK AVK  5.7834
   HN THR  1.0000
  BAJ BAJ  10.5126
  HD2 ASP  1.0000
  BCF BCF  5.7875
  BDU BDU  7.7637
  CLP CLP  5.3980
   HA SEP  0.0000
  CLI CLI  5.4142
  BCJ BCJ  6.2333
  BNX BNX  8.6618
  BYI BYI  5.7821
  ANB ANB  7.7488
  CPY CPY  13.2020
  BBW BBW  5.1505
  CYY CYY  7.8434
  CPJ CPJ  7.6704
  AHQ AHQ  5.1695
  AOL AOL  6.6920
  DLC DLC  8.4667
  CAF CAF  5.3855
  BHJ BHJ  14.3433
  HG2 PRO  0.0000
  BAM BAM  5.2273
  HE2 HSE  1.0000
  CBT CBT  5.7072
  APW APW  5.5173
  BGC BGC  5.1878
  DLU DLU  6.7040
  DBS DBS  5.0578
  COU COU  23.1466
  BRT BRT  7.0583
  BPL BPL  5.2238
  NH1 ARG  1.5000
   HN MET  1.0000
  DMQ DMQ  6.9566
  AKR AKR  6.1680
  DDA DDA  5.6061
  CJD CJD  6.3205
  H36 XK2  1.0000
  CPQ CPQ  15.4339
  BNO BNO  5.8695
  BNT BNT  5.2644
  DPI DPI  6.0655
  ACQ ACQ  10.6585
  BOB BOB  5.5178
  AHV AHV  6.9435
  DOH DOH  7.3092
  AQG AQG  6.3238
  AZG AZG  6.4937
  AYK AYK  7.4432
  BIH BIH  8.4877
  CSO CSO  5.1021
  CXA CXA  7.6321
  HB1 GL1  0.0000
  BNK BNK  8.9657
  DPD DPD  5.2168
  CWW CWW  7.1343
  AWA AWA  5.3478
  AAY AAY  10.0080
  AAD AAD  15.9568
  BCC BCC  7.3101
  COO COO  7.5811
  CBL CBL  6.3592
   HN ARG  1.0000
  BAB BAB  5.3138
  CUZ CUZ  5.3842
  CTE CTE  7.0213
  BJD BJD  5.2054
  AVD AVD  6.9646
  AWF AWF  6.9704
  BVC BVC  6.2516
  DMM DMM  5.3611
  CTS CTS  11.4331
  CRD CRD  5.7640
   CA ASP  2.0000
  CBH CBH  5.4433
  CAG CAG  6.6019
   CB QSI  2.0000
  CEK CEK  7.2768
  DKU DKU  6.9248
  DAK DAK  5.5922
  CGI CGI  5.7693
  BNI BNI  9.3605
   HA PHE  0.0000
  DCY DCY  8.2002
  CGO CGO  5.4314
  BAL BAL  5.2283
  BED BED  5.3745
  DAS DAS  7.9751
  DMC DMC  5.2455
  CNM CNM  5.4097
  CTP CTP  11.3642
  HE2 GLU  1.0000
    H HIS  1.0000
  BLA BLA  7.4750
  BNQ BNQ  5.5460
  AKS AKS  9.5617
  HG1 CYS  1.0000
  AAF AAF  24.0131
  BQS BQS  7.3988
  CVW CVW  5.4439
  CME CME  5.0325
  APJ APJ  6.6598
  AVC AVC  6.1914
  DNN DNN  5.3985
  DCG DCG  6.3833
  HB1 MET  0.0000
  CXF CXF  7.9404
  AQR AQR  9.2783
  BYP BYP  5.6074
  BOP BOP  6.4455
  DGM DGM  5.7324
  H73 XK2  1.0000
  CZ3 TRP  1.7000
  BFD BFD  5.8860
  AFR AFR  6.7009
  BHH BHH  19.9746
  BGU BGU  6.5543
  H5' QSI  0.0000
  AJG AJG  5.2502
    N QSI  1.5000
  BPX BPX  5.0067
  BDW BDW  5.1344
  CJU CJU  8.1208
  CD2 PHE  1.7000
  BLC BLC  9.1734
  DMU DMU  7.2402
  CGY CGY  5.8264
  DMF DMF  5.3262
  H27 XK2  1.0000
  BWC BWC  6.7999
  DGD DGD  5.4182
  H29 XK2  1.0000
  AAV AAV  15.4781
  CE1 PHE  1.7000
  AGQ AGQ  5.4612
  BHZ BHZ  11.0591
  CVG CVG  10.6783
  CCF CCF  7.7531
  COR COR  20.1431
  CEW CEW  6.4585
  AHG AHG  5.8380
  DAZ DAZ  7.0148
  CNS CNS  5.5024
    C GLU  1.7000
  ND1 HIS  1.5000
  BGQ BGQ  6.0184
  BUF BUF  5.6070
  DGL DGL  5.3007
  AYF AYF  5.9792
  BVY BVY  5.0216
  CBV CBV  6.5258
  DAG DAG  9.4280
  BRY BRY  5.9434
  AZC AZC  7.5728
 HE21 QSI  1.0000
  CSD CSD  5.3258
  BJU BJU  6.9782
  BNA BNA  6.8711
  BWW BWW  6.3176
  BHV BHV  15.5621
  BYZ BYZ  7.3552
  CJX CJX  7.2630
  CII CII  5.7121
  AWS AWS  6.5789
  DAQ DAQ  5.8654
  CBR CBR  7.7531
  AAA AAA  15.2371
  DEB DEB  7.4831
  DBH DBH  6.0395
  CPD CPD  13.9611
  CRO CRO  6.8953
  CSC CSC  12.2910
  HB1 HSE  0.0000
  DHJ DHJ  5.3973
  AUY AUY  5.7062
  ASQ ASQ  5.2890
  ANC ANC  7.2134
   CD ILE  2.0000
  BVZ BVZ  5.7386
  BFA BFA  5.9105
  DPK DPK  7.3305
   CB SEP  2.0000
  CQI CQI  7.0500
  AHK AHK  7.0047
  APL APL  7.7336
  BDS BDS  5.6806
  BLP BLP  5.4872
  DBT DBT  6.5031
  HO5 XK2  1.0000
  ARJ ARJ  5.7025
  CBW CBW  5.5994
  BPJ BPJ  8.9084
   HA HSC  0.0000
  CYL CYL  10.6866
  ASD ASD  6.2936
  BLT BLT  5.4659
  BTR BTR  5.0793
  HB1 PRO  0.0000
  BVH BVH  5.1015
  DDG DDG  6.1145
  HE1 HSE  1.0000
  CVE CVE  5.9607
  BMR BMR  5.5275
  BCN BCN  5.8843
  AOH AOH  5.9056
  BIC BIC  15.9384
  BTN BTN  5.7373
  DJI DJI  6.4604
 HG23 VAL  0.0000
   HA MET  0.0000
  BFK BFK  5.4864
  AEK AEK  8.7066
  BQU BQU  9.1843
  BII BII  7.1922
   HH TYR  1.0000
  CIR CIR  7.2370
  BFU BFU  5.5652
  ANP ANP  6.0124
  CYH CYH  6.1643
  BXA BXA  6.3644
  CYV CYV  5.4765
  DKC DKC  5.6281
  CJA CJA  5.0031
  O23 TSA  1.4000
  CPR CPR  7.9461
  ADZ ADZ  7.1071
  BRN BRN  5.0411
  H24 XK2  1.0000
  AFD AFD  6.5409
    C AS1  1.7000
  H2B XK2  0.0000
  BOT BOT  6.6481
   O8 TSA  1.4000
  BAW BAW  5.7322
    N VAL  1.5000
  CXL CXL  5.5702
  AYI AYI  5.7383
  ABY ABY  5.3766
 HG11 ILE  0.0000
   HN ASN  1.0000
   CB ARG  2.0000
  BAZ BAZ  5.0523
  CD1 TRP  1.7000
   C6 QSI  1.7000
  CEM CEM  5.0186
  DNH DNH  5.4255
  BWP BWP  8.7222
  DIL DIL  5.8818
   O2 SEP  1.4000
  AFW AFW  6.6330
  AUG AUG  5.0276
  NE2 QSI  1.5000
  BBL BBL  5.3472
  ABB ABB  5.0608
    H ALA  1.0000
    O LYS  1.4000
  BJP BJP  6.3103
  BLB BLB  9.5322
  DPQ DPQ  6.0571
  BMT BMT  8.7416
  DKR DKR  6.1312
  CBN CBN  5.4671
  BDM BDM  6.0257
  DEU DEU  5.3811
  BXT BXT  7.2215
  AVI AVI  5.1892
  BGW BGW  9.5316
   HA THR  0.0000
  CKW CKW  6.7604
  CAH CAH  5.2655
  BAX BAX  5.7234
  DHP DHP  5.3675
  AWP AWP  6.1648
  BOW BOW  6.9390
  CMU CMU  5.8764
  C21 XK2  1.7000
  BDI BDI  5.7939
  BSI BSI  5.4424
  ATF ATF  5.8771
  DNS DNS  8.4888
  CHP CHP  6.0478
  CON CON  6.7058
  CNV CNV  8.7284
  ND1 HSC  1.5000
  CGN CGN  8.3394
  DJS DJS  8.3420
   CA GL2  2.0000
   C7 XK2  2.0000
  CLH CLH  6.5789
   H4 XK2  0.0000
  CMH CMH  6.1798
  DJV DJV  7.7612
  BRU BRU  5.3725
   C5 XK2  2.0000
    N LYS  1.5000
  ADD ADD  16.5529
  BSY BSY  5.2707
  CGV CGV  5.0683
  BTG BTG  5.3293
  BXJ BXJ  6.4161
  APA APA  5.9615
  BYH BYH  8.7717
  BDD BDD  5.3957
   HA AS1  0.0000
  AWV AWV  5.8656
  BGR BGR  21.8490
  CGL CGL  5.1888
  AHB AHB  8.6537
  ARV ARV  7.5829
  AJW AJW  6.5901
  AJS AJS  7.0011
  AWU AWU  5.1006
  BWS BWS  6.3946
  BWF BWF  8.5642
  CXK CXK  7.8354
  CXB CXB  6.5962
  CKF CKF  6.4603
  AST AST  5.5471
  BGY BGY  6.2855
  AFZ AFZ  5.7880
  ABU ABU  5.9832
  HB2 TRP  0.0000
  HD1 ILE  0.0000
  CXC CXC  5.3864
  CHD CHD  5.3828
  DFQ DFQ  9.0259
    O GL2  1.4000
  BEW BEW  5.2803
  BXZ BXZ  5.3391
  BZN BZN  7.4001
  DHN DHN  7.6830
  CMT CMT  5.3610
  BQP BQP  5.4212
    C GLY  1.7000
  AIL AIL  7.4627
  APE APE  6.1876
   HN GLN  1.0000
  HB1 SEP  0.0000
  AXH AXH  8.6900
  DPE DPE  5.0916
  BUM BUM  7.7742
  BAD BAD  7.0853
  ADA ADA  14.0135
  BEA BEA  5.6354
  C35 XK2  1.7000
  DOI DOI  5.3210
  AHO AHO  5.9948
  AVT AVT  6.1802
  CZY CZY  8.4304
  CUS CUS  11.4986
  HH2 TRP  1.0000
  CAY CAY  7.1694
  ASC ASC  8.0533
  ACT ACT  6.2353
  AYP AYP  5.7478
  DKW DKW  6.7025
  C74 XK2  1.7000
   CG MET  2.0000
 HG22 THR  0.0000
  AJR AJR  7.9120
  H66 XK2  1.0000
  BXM BXM  6.4410
  CYU CYU  5.2405
  CEN CEN  6.5247
  BCI BCI  8.0972
  BLY BLY  6.1057
  CDD CDD  5.0757
  CH2 TRP  1.7000
  HT3 QSI  1.0000
  ADL ADL  7.3842
  CAV CAV  5.6198
  ALW ALW  6.6449
  CXY CXY  10.9580
  CG2 VAL  2.0000
  DGE DGE  7.0731
    H GLN  1.0000
    D min  0.0000
  HE1 TYR  1.0000
    O GLN  1.4000
  BEY BEY  5.1452
  BTD BTD  5.4343
  BXN BXN  5.0429
  AYY AYY  8.9160
  AXJ AXJ  5.4575
    O TYR  1.4000
   C9 TSA  2.0000
  AAB AAB  15.1930
  BAC BAC  5.4721
  BEX BEX  5.2231
  ACZ ACZ  15.2060
   C4 XK2  2.0000
  BAG BAG  5.9435
  CCI CCI  5.0796
  BPR BPR  5.5543
  HE2 PHE  1.0000
  BBX BBX  6.4403
  HB2 LYS  0.0000
  BCQ BCQ  7.0393
  DFM DFM  7.6622
  CVU CVU  9.0377
  ABR ABR  11.9261
    C ILE  1.7000
  DAM DAM  5.5861
  BXF BXF  5.5361
  CWN CWN  9.8317
  DAR DAR  6.6629
  APF APF  5.7961
  OD2 ASP  1.4000
    H CYS  1.0000
  OE2 GLU  1.4000
  BKF BKF  7.0151
  CBA CBA  6.3838
  ALC ALC  5.5046
  BAU BAU  5.5495
  BET BET  7.7463
  CQF CQF  11.0097
  AUW AUW  6.2117
   CA HIS  2.0000
  DDL DDL  6.7772
  ALQ ALQ  8.0404
   CB ILE  2.0000
  DDI DDI  5.4185
 DUM1 DUM  0.0000
  BPU BPU  9.4081
  CZU CZU  7.8056
   CG QSI  2.0000
  HA2 GLY  0.0000
  DNE DNE  5.0080
  DBP DBP  6.6540
  BRC BRC  5.3116
  DJO DJO  6.6456
  AED AED  5.9437
  BPW BPW  6.2286
  DGO DGO  9.4644
  BVA BVA  8.2286
  CSL CSL  6.2985
  BUS BUS  6.9995
  CHW CHW  6.1345
  CPT CPT  10.9720
  ADJ ADJ  13.5996
  BDG BDG  5.3168
  BTC BTC  6.9103
  BYV BYV  7.2895
  AXQ AXQ  5.8432
  BPM BPM  7.3956
  CIW CIW  6.6534
    N GLU  1.5000
  CKJ CKJ  5.5319
  BJC BJC  7.1641
  CYP CYP  6.0340
  BDT BDT  5.0907
  AWK AWK  7.2489
  DOT DOT  6.1521
   C5 QSI  1.7000
  AAO AAO  11.6504
   HN PHE  1.0000
  DPG DPG  6.7786
  CWX CWX  7.7732
  AHA AHA  6.3961
  DIM DIM  5.7629
  DIC DIC  5.1701
  C29 XK2  1.7000
  ARZ ARZ  6.6506
  C75 XK2  1.7000
  ANJ ANJ  6.7972
  CUL CUL  5.0566
  BJR BJR  9.2620
  AYE AYE  5.3411
  ANF ANF  5.4119
  ANS ANS  5.8394
  HD2 ARG  0.0000
  AIU AIU  7.6331
  CKG CKG  5.7068
  AVU AVU  5.4480
    N MET  1.5000
  H76 XK2  1.0000
  ABF ABF  9.0825
  CZA CZA  10.5848
  BIN BIN  11.5905
  BWN BWN  5.0668
  CYO CYO  5.2517
  BNW BNW  8.4385
  CCB CCB  5.2406
  ASR ASR  11.3981
  DFT DFT  6.7678
  CRP CRP  11.3913
   HN GL1  1.0000
  AYV AYV  5.4995
   CB LEU  2.0000
  HD1 LYS  0.0000
  ALL ALL  5.1178
  APR APR  5.4559
  BTQ BTQ  8.1644
  BPA BPA  6.0392
  BTM BTM  7.9383
  DAA DAA  8.5588
  AMG AMG  6.5191
  BIZ BIZ  7.4752
  AZD AZD  5.6887
  BGI BGI  8.2226
  CUG CUG  13.2191
  DMO DMO  5.8773
    H HSC  1.0000
  DDT DDT  5.2588
  BVD BVD  5.6251
  CWK CWK  7.1188
  CZG CZG  5.6333
  HG2 LYS  0.0000
   CB HSC  2.0000
  CAA CAA  8.8519
   HN AS2  1.0000
  DDO DDO  6.3242
  ADG ADG  7.8752
  BIO BIO  7.5753
    C ARG  1.7000
  CSS CSS  6.6633
  ALN ALN  10.8178
    O GLY  1.4000
  BWT BWT  8.4435
  CWE CWE  6.1698
  AOT AOT  5.4069
   CG ASN  1.7000
  DMV DMV  6.7514
  CBK CBK  6.8299
  DFS DFS  5.2770
  CZQ CZQ  8.9686
   HA TRP  0.0000
  ABN ABN  21.3024
  AGG AGG  5.3277
  ALV ALV  6.8190
  BFO BFO  6.1352
  AUE AUE  5.9638
  ATG ATG  5.6485
  DKP DKP  5.5617
  DIP DIP  5.5975
   HN HSC  1.0000
  CFA CFA  5.1981
  BAA BAA  6.1811
  BRR BRR  7.4276
  AMO AMO  5.2506
  CYJ CYJ  11.2169
  CHY CHY  5.0751
   CA PHE  2.0000
   O1 SEP  1.4000
  CIM CIM  7.1443
  HD2 AS2  1.0000
  DFJ DFJ  7.5635
  CDS CDS  5.3943
  HG1 GLU  0.0000
  BQG BQG  5.8747
  HG1 GL1  0.0000
  CVD CVD  7.6115
  BKU BKU  9.5630
  COB COB  5.0407
  DPN DPN  5.4152
  CPL CPL  8.8573
   CB ASP  2.0000
  BUL BUL  8.6176
  C32 XK2  1.7000
  BFY BFY  5.4346
  AFN AFN  5.7998
  CXW CXW  5.8049
  ANL ANL  6.9986
  BYB BYB  8.1251
  DAV DAV  7.3081
  BPB BPB  10.4496
  DHD DHD  8.1007
  ASL ASL  7.5118
  AYJ AYJ  5.9692
  DJP DJP  5.4817
  AGZ AGZ  9.0465
    O AS1  1.4000
  DNO DNO  7.0308
  CEJ CEJ  5.6807
   HD AS2  1.0000
  AQD AQD  5.1313
  AKN AKN  5.1125
  ATU ATU  6.4656
  C25 XK2  1.7000
  CAL CAL  7.4252
   N9 QSI  1.5000
  BNC BNC  8.5474
  AEW AEW  5.9547
  CE1 HSD  1.7000
  BNH BNH  5.5773
  BXC BXC  6.2641
    C HYD  1.7000
  CQT CQT  12.7509
  CMA CMA  7.0628
  CBZ CBZ  7.3309
  CE1 HIS  1.7000
  API API  7.6051
  BXR BXR  6.7822
  BVU BVU  8.2773
  HB2 HYD  0.0000
  BEO BEO  5.3142
  DIX DIX  5.1227
   CA GLN  2.0000
  CSR CSR  5.1010
  BCR BCR  6.5849
  BPG BPG  8.4495
  BWV BWV  9.2340
  DDP DDP  7.1165
  BQA BQA  8.7892
  ATA ATA  5.7236
  BEE BEE  6.8354
  ATB ATB  6.4369
  CQW CQW  9.4217
  CMS CMS  5.0655
  CRG CRG  10.6365
  HB2 GLU  0.0000
  DNQ DNQ  5.4918
  BFG BFG  5.9007
  BLV BLV  9.7009
   HA ASP  0.0000
  AOJ AOJ  6.9810
  DIB DIB  6.0843
  CYC CYC  7.8607
  CPK CPK  11.4520
  CWP CWP  8.6155
  CIG CIG  5.8822
   C8 QSI  1.7000
  ALA ALA  7.9279
  BWK BWK  7.4450
  BQY BQY  6.1837
  HB3 ALA  0.0000
   HD HYD  1.0000
  AMZ AMZ  7.5195
  C24 XK2  1.7000
  BDQ BDQ  5.7731
  DKM DKM  6.8108
  BZI BZI  6.0359
  CVM CVM  8.7267
  CHQ CHQ  5.4382
  CDP CDP  5.5564
  CZH CZH  5.9660
  ADI ADI  8.3706
   H2 QSI  1.0000
  AHR AHR  9.9387
  DGZ DGZ  5.4937
  DBB DBB  6.0763
    O GLU  1.4000
  CQH CQH  20.1397
   C2 XK2  2.0000
   CA VAL  2.0000
  ARM ARM  6.8596
  CWQ CWQ  9.7347
  BJH BJH  9.8791
  BQF BQF  6.0953
  DII DII  6.6978
  ATD ATD  6.4872
  CZZ CZZ  5.9064
  CTH CTH  7.4924
  C13 TSA  2.0000
  BQC BQC  7.5911
  CYK CYK  6.3316
   CB GL2  2.0000
  BJF BJF  7.0835
  CYQ CYQ  5.6571
  CVO CVO  8.6892
  CNY CNY  8.1858
  DIR DIR  6.3674
  CLV CLV  5.8539
  AAI AAI  10.6064
 HG22 VAL  0.0000
  AUK AUK  5.2120
  BRZ BRZ  6.5688
  DOU DOU  5.1627
  CWU CWU  6.5712
  CFN CFN  6.0607
  DGY DGY  5.0949
  BNB BNB  5.5849
  DKX DKX  5.9635
    C GLN  1.7000
  ABI ABI  8.0185
  BDB BDB  5.2916
  AET AET  14.5196
  CEL CEL  5.6855
  CLW CLW  5.3868
  CWO CWO  5.0542
   CB TYR  2.0000
  BUN BUN  5.1156
  AJB AJB  5.0362
  H75 XK2  1.0000
  CPC CPC  18.5941
  BIL BIL  12.5114
  BPF BPF  13.0777
    H AS2  1.0000
  DHX DHX  6.7066
  DAL DAL  12.2500
  BWX BWX  5.2127
  BYA BYA  6.8339
  ALX ALX  7.0464
  O5' QSI  1.4000
  NE2 HSE  1.5000
  BBJ BBJ  5.0765
    N ARG  1.5000
  AIK AIK  8.9432
  DDY DDY  6.2254
  CXR CXR  7.4947
  AAW AAW  21.3683
  AZO AZO  5.8326
  DPS DPS  6.0818
  DMK DMK  5.0186
  AXG AXG  6.6491
  H2A XK2  0.0000
  HB2 HSD  0.0000
   CA GLY  2.0000
  BMU BMU  14.2661
  ALB ALB  6.3092
  ANN ANN  6.4444
  CTA CTA  8.1702
  BLN BLN  6.0933
  DHK DHK  9.1744
  DFZ DFZ  6.1878
  CDX CDX  6.1968
  CXZ CXZ  7.3101
  BRK BRK  9.8975
  DBY DBY  6.3403
  AXY AXY  5.4460
  BYE BYE  5.7115
  BUE BUE  5.7690
  H61 QSI  1.0000
