# Supplementary material for: The Effect of Macromolecular Crowding on the Electrostatic Component of Barnase–Barstar Binding: A Computational, Implicit Solvent-Based Study
Source: PLoS One. 2014 Jun 10;9(6):e98618. doi: 10.1371/journal.pone.0098618 (PMC4051634; doi:10.1371/journal.pone.0098618)
Supplement: File S1 — Contains sample pdb files used in our analyses; each contains the barnase/barstar complex with a specific random placement of crowders of varying radii at 30% crowding density. Also included are files specifying, for each pdb file, the radii of each atom and model crowder. (TAR) [file pone.0098618.s005.tar › vary30percent_pdb/crowders_radii-20.siz]

aaaaaannnrrrrrrrr
  HN2      1.0000
 R185      1.8500
 HCT1      1.0000
  HN1      1.0000
  R15      1.5000
  NCT      1.5000
 OCT1      1.4000
 OCT2      1.4000
  HT1      1.0000
  HA1      0.0000
  CNT      1.7000
 HCT2      1.0000
 HT2G      0.0000
  NXT      1.5000
  OT1      1.4000
  CAY      2.0000
   OY      1.4000
  R18      1.8000
 HT2B      0.0000
  R20      2.0000
  R05      0.5000
 R195      1.9500
   CY      1.7000
 HTB3      0.0000
  HT2      1.0000
  R14      1.4000
  CTB      2.0000
  CAT      2.0000
  R19      1.9000
 HTB2      0.0000
  R00      0.0000
  R10      1.0000
   NT      1.5000
  HT3      1.0000
  R17      1.7000
 HT2A      0.0000
  HA2      0.0000
 R135      1.3500
 HT2C      0.0000
  OT2      1.4000
  ONT      1.4000
  CT2      2.0000
 HTB1      0.0000
  HNT      1.0000
  HY3      0.0000
  HY1      0.0000
  HY2      0.0000
  OXT      1.4000
   N7 QSI  1.5000
  CYZ CYZ  7.4267
  BOO BOO  6.2723
   C6 TSA  1.7000
  AFY AFY  7.4583
  CJL CJL  5.1414
  CAI CAI  7.1669
  BNV BNV  13.2799
  CFM CFM  5.6223
  BYC BYC  6.0387
  ADP ADP  11.4448
  BXK BXK  8.7339
  BQR BQR  9.3252
  BYW BYW  5.3137
   HA HYD  0.0000
    N PHE  1.5000
  DLN DLN  7.4979
  CVA CVA  6.0226
  BMB BMB  7.4860
  HB1 AS1  0.0000
  DOF DOF  5.3741
  CNK CNK  6.7817
  BRS BRS  8.9001
   CD PRO  2.0000
  BRB BRB  5.4805
  BMD BMD  11.0363
  H2' QSI  1.0000
  BPY BPY  7.3448
    C PHE  1.7000
 H31B XK2  0.0000
  BND BND  8.3827
   C3 XK2  2.0000
  AVY AVY  6.8190
   HN SEP  1.0000
  CIB CIB  6.2992
  CUC CUC  7.7083
  BUR BUR  11.4751
  ASS ASS  8.0859
  CCK CCK  7.3822
  BGX BGX  6.4322
  BHT BHT  6.4861
  CBF CBF  7.5380
  C3' QSI  2.0000
  ATX ATX  5.0346
  H79 XK2  1.0000
  CQS CQS  7.8713
  AHY AHY  5.7577
  CHG CHG  5.6995
  APV APV  9.8260
  DMZ DMZ  6.0923
  BSX BSX  6.9923
  DCL DCL  6.0337
  AEM AEM  11.7916
  CDF CDF  5.1968
  AGD AGD  5.9682
  HD1 HSD  1.0000
  AXE AXE  7.2581
  BJS BJS  8.9097
  DID DID  6.3266
  CEF CEF  5.4723
  AGN AGN  9.7460
  CYR CYR  6.7695
  AMK AMK  7.6538
  CTQ CTQ  7.2551
  BBB BBB  5.1498
  AFT AFT  6.3482
  CDJ CDJ  5.4916
  ATE ATE  6.3509
  CD2 HSE  1.7000
  BNU BNU  6.2159
  BZF BZF  6.8862
  BMN BMN  11.4425
  DDD DDD  5.4633
  CWH CWH  13.2658
  CRV CRV  10.5376
   CG ASP  1.7000
  DOS DOS  7.1449
  DSR DSR  6.2103
    C CYS  1.7000
  DSF DSF  5.0131
  AFH AFH  8.3006
  ARD ARD  7.3898
    C TRP  1.7000
  DRJ DRJ  5.4836
  CYT CYT  6.3504
  COE COE  5.5036
  BIG BIG  8.2028
  AFI AFI  7.5141
  ASF ASF  6.9647
  BHY BHY  6.6867
  CUK CUK  5.5120
  DJX DJX  5.7336
  CAM CAM  5.3195
  CTG CTG  5.3067
  DDU DDU  5.9983
  CYG CYG  8.2709
  HE1 GL1  1.0000
  ASX ASX  5.5677
  CKI CKI  5.0397
  HB2 AS2  0.0000
  DLE DLE  7.1222
  BTK BTK  6.1143
  CHS CHS  6.4799
  BUI BUI  6.4346
  HE2 TYR  1.0000
  DKN DKN  5.3042
  BTO BTO  5.0327
  BSK BSK  5.7148
  ARI ARI  7.1961
   HA GLU  0.0000
  BYQ BYQ  6.6877
  H22 XK2  1.0000
  HE3 TRP  1.0000
  COK COK  6.3280
  AKW AKW  9.0938
  ALU ALU  6.0490
  DMY DMY  6.4486
  BXB BXB  5.6691
  OD1 AS2  1.4000
  CKY CKY  5.1444
  BIS BIS  17.5439
  DTH DTH  5.2811
  DQZ DQZ  7.0223
  CDR CDR  5.4768
  DHT DHT  6.3259
  CCD CCD  5.2439
  BWU BWU  5.9951
  CXI CXI  5.6265
  BYD BYD  5.0716
  CGG CGG  5.8648
   CB GLN  2.0000
  CE1 TYR  1.7000
  AGT AGT  6.2073
  ADW ADW  14.0996
  HG2 QSI  0.0000
  DKF DKF  6.1110
   C1 XK2  1.7000
    O ASN  1.4000
  AOB AOB  6.0103
  DOL DOL  5.7470
  DGP DGP  5.8559
  CZI CZI  6.5423
  CPN CPN  11.1132
  CZN CZN  9.5564
  AEU AEU  8.4869
  C18 TSA  1.7000
  ANX ANX  6.4816
  CMF CMF  5.5673
  BRP BRP  10.3643
  BIE BIE  19.0567
   CD QSI  1.7000
  CRM CRM  8.2568
  AIS AIS  8.9289
  AWN AWN  6.2265
   H5 TSA  1.0000
  BBQ BBQ  7.6896
  BLK BLK  9.7100
  ALD ALD  9.6908
  CSM CSM  8.5506
  BZP BZP  9.7461
  DIG DIG  5.0174
  AIY AIY  5.6168
  ACD ACD  18.6467
  CLZ CLZ  6.0254
  CZL CZL  9.5249
  DIE DIE  7.7503
  BKH BKH  10.8571
  AMP AMP  7.4121
  AOY AOY  6.9673
  CXG CXG  5.5155
  COF COF  5.1456
  BFH BFH  6.4582
  DBX DBX  8.6336
  BBH BBH  6.5469
  BSE BSE  8.7333
  AKF AKF  8.4122
  CGC CGC  6.4632
   CB CYS  2.0000
  DEK DEK  7.3275
  DHC DHC  5.2324
  BHM BHM  5.2456
  APS APS  5.9968
   C4 QSI  1.7000
   CZ PHE  1.7000
  O3' QSI  1.4000
  CKS CKS  5.0475
    N HIS  1.5000
  CXT CXT  16.4585
  CFO CFO  5.1163
  CFH CFH  5.2430
  AIR AIR  5.6367
  HB2 SER  0.0000
  CRA CRA  12.9457
  O2S QSI  1.4000
  APX APX  5.4830
  BEU BEU  6.8212
  ACY ACY  8.4781
  DRO DRO  6.0817
  H37 XK2  1.0000
  CKZ CKZ  5.1434
    O VAL  1.4000
  DEA DEA  7.8086
  BOE BOE  6.0088
  CWD CWD  9.5568
  CEO CEO  5.0574
  CTD CTD  8.0695
  DFN DFN  6.2858
  ACC ACC  15.5001
  HE1 HSC  1.0000
   CA ALA  2.0000
  DAP DAP  8.0428
  AQI AQI  7.8491
   H1 OH2  1.0000
  CJG CJG  6.4182
  AYX AYX  6.8947
  BJB BJB  16.3579
  CSX CSX  7.1221
   CD GLN  1.7000
  AGJ AGJ  5.0994
  CDL CDL  5.3353
  CXN CXN  5.6887
  BVO BVO  7.7538
  AEF AEF  11.2756
    H ARG  1.0000
  AXT AXT  5.7937
  AQC AQC  5.0575
    N AS2  1.5000
  BEZ BEZ  7.3275
  CRN CRN  11.4472
  BWJ BWJ  6.3221
  AES AES  8.4684
  BXV BXV  8.3612
  AEI AEI  5.5255
  APQ APQ  5.1295
  OE1 GLU  1.4000
  H34 XK2  1.0000
  DEF DEF  5.4880
  DAT DAT  9.4983
  CBI CBI  5.2996
  HE1 TRP  1.0000
  CTC CTC  12.0193
  DIO DIO  6.0404
  CXE CXE  7.1583
  CQL CQL  11.7842
  BNE BNE  6.2416
  CVL CVL  5.3233
  CLE CLE  5.6804
    N HSD  1.5000
   CB PRO  2.0000
  DGS DGS  5.7842
  CHU CHU  5.7984
  BOQ BOQ  9.7078
  HG2 ARG  0.0000
  CEI CEI  6.3318
  HB2 PHE  0.0000
  DQF DQF  5.3756
  CTI CTI  12.5414
  CMQ CMQ  5.1175
  BKV BKV  10.2472
  AVF AVF  7.4727
  DES DES  5.3844
  CGQ CGQ  5.2114
  BIU BIU  8.5365
    O HSD  1.4000
  BBM BBM  6.5505
  CVQ CVQ  10.9316
  AQP AQP  9.4397
  AOD AOD  7.6651
 HG13 VAL  0.0000
    H MET  1.0000
  H12 TSA  1.0000
  BUC BUC  5.3672
  AVW AVW  7.3282
   HA LYS  0.0000
  CWY CWY  8.5197
  BDX BDX  5.5941
  ARC ARC  7.2337
  C5' QSI  2.0000
  ASG ASG  5.7509
  AMB AMB  10.8005
   CG TYR  1.7000
  C33 XK2  1.7000
   CA SER  2.0000
  BLE BLE  7.6966
  BZM BZM  7.6095
  HB1 ARG  0.0000
  AYL AYL  5.4484
  C28 XK2  1.7000
  BCS BCS  5.1295
  BNF BNF  6.1077
  BHI BHI  5.1375
  BBZ BBZ  5.0803
  BFJ BFJ  5.8574
  AZI AZI  6.3723
  AKD AKD  6.1844
  CSV CSV  7.1427
  HB1 AS2  0.0000
  CCQ CCQ  6.3604
  AUD AUD  5.8551
  BNM BNM  7.7228
  ALI ALI  8.2870
  OD1 ASN  1.4000
  C67 XK2  1.7000
  C72 XK2  1.7000
  DNR DNR  7.1276
  CBE CBE  6.2808
  CLO CLO  6.7058
  BJT BJT  9.4788
  ABM ABM  15.7457
  CNH CNH  5.6880
  C1' QSI  2.0000
  AHX AHX  5.7674
  DMG DMG  5.4842
  ACO ACO  6.6544
   HN ALA  1.0000
  CBM CBM  6.5761
   HN HYD  1.0000
  CGZ CGZ  5.6815
  BSC BSC  10.9741
  HG1 MET  0.0000
  DFF DFF  7.7764
  BSU BSU  6.5894
  BKI BKI  16.8091
  BCZ BCZ  6.3967
  AGV AGV  6.5452
  AKJ AKJ  7.5582
  CBX CBX  5.3899
 HE21 GLN  1.0000
   HG CYS  1.0000
  AUZ AUZ  5.5999
  AYT AYT  5.0213
  BQV BQV  6.3071
  AIC AIC  10.5443
   OC VDW  0.0000
  BVX BVX  6.8772
  HB1 LEU  0.0000
  DTD DTD  5.7824
  DGK DGK  6.4145
  N10 QSI  1.5000
  AYZ AYZ  5.8654
  BRF BRF  7.5640
  BPT BPT  7.5325
  CHZ CHZ  6.2801
  BKC BKC  16.2196
  BJI BJI  9.1486
  BCG BCG  5.1240
  H35 XK2  1.0000
  BLX BLX  9.8146
  BYU BYU  5.3182
  CHB CHB  5.3099
  BPZ BPZ  5.4673
   HA HSE  0.0000
  BJL BJL  14.1851
  AGS AGS  6.7199
   CD GLU  1.7000
  DNU DNU  7.4113
  AGF AGF  8.0846
   CB HIS  2.0000
  CND CND  5.2988
  ARS ARS  5.7378
  CTV CTV  10.6980
  DRM DRM  5.2278
 H2'' QSI  0.0000
  AWX AWX  5.1448
  AJL AJL  6.5222
  OH2 HOH  1.4000
  CHV CHV  7.8724
  DLY DLY  6.2018
  DGU DGU  6.5403
  CD2 LEU  2.0000
  BGF BGF  5.8360
  BLI BLI  7.4749
  DGB DGB  5.1558
 HD22 LEU  0.0000
  DCX DCX  8.0713
  CZF CZF  8.2076
  CTY CTY  8.9699
    O THR  1.4000
  CHN CHN  5.0925
  DIW DIW  6.2322
  AKV AKV  5.3640
  AEJ AEJ  7.9594
  DMA DMA  5.3451
  ARR ARR  5.7900
  HD3 ILE  0.0000
  CDM CDM  5.7318
  ACI ACI  8.9897
  H71 XK2  1.0000
  DAI DAI  5.7210
  AMI AMI  5.6022
  CD1 PHE  1.7000
  CKB CKB  7.0532
  BLQ BLQ  6.7508
  AOP AOP  5.9645
  AWC AWC  5.2378
  DLP DLP  6.0533
  DEZ DEZ  5.6297
  DCC DCC  5.8755
  AZL AZL  6.0784
  AHP AHP  7.6324
  DRL DRL  6.1382
  CSU CSU  9.8532
  AYW AYW  7.0584
   CG LYS  2.0000
  CGP CGP  6.6125
  DAH DAH  9.1995
  ANI ANI  5.6105
  DNX DNX  5.1441
  BGD BGD  7.0693
  CSB CSB  8.6886
  ATL ATL  5.0632
  DDC DDC  6.8089
  CLF CLF  5.7561
  AOO AOO  5.2042
  CGR CGR  8.9818
  AXM AXM  9.9880
   CG HIS  1.7000
  CHE CHE  6.8949
  CIC CIC  6.0434
   O7 TSA  1.4000
  DEM DEM  7.0132
  BCM BCM  6.9931
 HD22 ASN  1.0000
  ATV ATV  6.0349
    C LYS  1.7000
  BGA BGA  5.5859
  CHA CHA  5.0306
  CGE CGE  5.1683
  AGC AGC  6.0296
  DSW DSW  8.5734
  DMJ DMJ  5.1434
   HB ILE  0.0000
  CEU CEU  6.7872
  CUT CUT  7.3976
  BKA BKA  9.0746
  BWL BWL  6.5442
  CVT CVT  8.3700
  BCY BCY  5.6642
  AVB AVB  5.7464
 HG22 ILE  0.0000
  CWL CWL  6.5565
  CDI CDI  7.6624
  BJX BJX  5.4205
  CEQ CEQ  5.1561
  AVZ AVZ  5.7803
  BVW BVW  6.6727
  AHM AHM  5.3156
  HB2 ARG  0.0000
  DTJ DTJ  5.6866
  BPQ BPQ  5.5950
  BWY BWY  5.3747
  BON BON  5.4897
  ABT ABT  9.6013
  C20 XK2  1.7000
  CQC CQC  7.7844
  ANY ANY  5.6048
  BKT BKT  7.5581
  AXA AXA  5.4327
  DLO DLO  5.1993
  BDA BDA  5.5818
  BCX BCX  5.2141
  BMS BMS  6.4245
  COG COG  5.8687
  BCL BCL  5.3064
  AOA AOA  5.5982
  CVS CVS  10.7214
   CZ ARG  1.7000
  AIX AIX  8.5663
  DEW DEW  5.8968
  CUD CUD  10.2642
  BOH BOH  13.8968
  ASY ASY  5.0625
  CJO CJO  5.1461
  DRN DRN  6.1370
  CZB CZB  8.2013
  BHW BHW  5.8459
  DPY DPY  5.1295
  DEG DEG  6.7044
  CBO CBO  5.2823
  CLA CLA  5.3404
    H ILE  1.0000
  CCJ CCJ  7.9296
  AUR AUR  6.2628
    N ALA  1.5000
  CKT CKT  6.3673
  DED DED  5.7095
  BOV BOV  6.7456
  BOM BOM  8.9577
  DNF DNF  5.8921
  CJW CJW  5.1486
  BAQ BAQ  8.2682
  O15 TSA  1.4000
  NE2 HSD  1.5000
  OE2 GL1  1.4000
  CMM CMM  6.1651
   CB TRP  2.0000
  BMQ BMQ  5.3219
  AUU AUU  5.5621
  ANO ANO  5.4168
  HE1 HIS  1.0000
  AFQ AFQ  6.1652
  AMT AMT  10.4697
   CD GL1  1.7000
  CBY CBY  5.4791
  ALG ALG  6.4197
 HG21 VAL  0.0000
  AOQ AOQ  6.6852
  OE1 QSI  1.4000
  HG2 MET  0.0000
  HB2 HSE  0.0000
  BTF BTF  6.2962
  BST BST  5.1040
  AFF AFF  13.2172
   HN CYS  1.0000
    H ASP  1.0000
  AIW AIW  8.6166
  DBA DBA  6.6213
  CQA CQA  9.6406
  CHX CHX  6.5307
    O GL1  1.4000
  CEG CEG  6.3904
  CMB CMB  6.0928
  AML AML  5.6923
  AMX AMX  9.5629
  DFB DFB  6.1641
  NE2 GLN  1.5000
  BVQ BVQ  11.0454
  BMI BMI  5.7327
  BJM BJM  14.5655
  CLL CLL  5.4251
  DFX DFX  5.4507
  CFR CFR  6.3879
  ADV ADV  11.2774
  BVF BVF  5.8709
  ASN ASN  6.7466
  HD1 HSC  1.0000
  DSL DSL  5.1850
    N TRP  1.5000
  ABG ABG  9.0260
  BRQ BRQ  7.2091
  CWM CWM  5.9179
  BMY BMY  8.5930
    C ASP  1.7000
  DOV DOV  7.6844
  BLD BLD  5.1059
  AAJ AAJ  10.9637
  CE1 HSE  1.7000
  BUX BUX  6.0210
  BHF BHF  6.2155
   HN TRP  1.0000
  AUB AUB  6.0903
  CMW CMW  5.7300
  BBY BBY  6.5154
  AZM AZM  7.4411
  ACR ACR  7.9791
  AXR AXR  5.8975
  CMK CMK  5.1133
  DPP DPP  5.2479
  BXW BXW  6.3948
  ABP ABP  5.1173
  BLF BLF  11.4511
  AIQ AIQ  5.9920
  AYA AYA  7.3865
  DKJ DKJ  8.3758
  CFL CFL  5.1391
  CQO CQO  11.9608
  DIQ DIQ  5.2911
  BXO BXO  5.7272
  CMN CMN  5.2741
  DSS DSS  5.8574
  DOK DOK  5.4689
  DJT DJT  5.1352
  CCA CCA  5.6160
  AJA AJA  5.8070
  DFH DFH  7.3660
  BUQ BUQ  12.0892
  HG1 ARG  0.0000
  BVP BVP  5.6050
  CEC CEC  6.1491
  DNM DNM  10.0426
  DER DER  7.8814
  CIH CIH  8.4772
  HE2 MET  0.0000
  NE2 HIS  1.5000
  CJQ CJQ  5.1654
  ACN ACN  14.0939
   CG PHE  1.7000
 H31A XK2  0.0000
  BUK BUK  7.0081
  H25 TSA  1.0000
  DAY DAY  6.3036
  DBK DBK  5.5751
  BRO BRO  9.0012
  BNP BNP  5.6978
  AWL AWL  6.7033
  BZH BZH  6.3028
  CCN CCN  5.4012
  DEO DEO  5.1412
  BNR BNR  9.9780
  DNP DNP  5.8866
   HE GLU  1.0000
  AXS AXS  5.8972
  AFJ AFJ  6.4457
  CIF CIF  7.7511
  CCM CCM  6.7321
  AIN AIN  9.1699
  CQJ CQJ  23.0993
  BLH BLH  11.9597
  DQY DQY  5.9976
  BDE BDE  5.2557
  AEX AEX  7.0570
   CB MET  2.0000
  DQG DQG  5.0837
  DKY DKY  5.9715
  ALM ALM  7.8132
   H1 TIP  1.0000
  CRJ CRJ  6.1631
  BJE BJE  12.0549
  CMV CMV  8.5191
  BXE BXE  5.1392
  BAP BAP  6.5067
  ANZ ANZ  5.6428
  AJO AJO  6.2978
  DCN DCN  5.2796
  DQK DQK  5.0397
  BMJ BMJ  6.1340
  AXK AXK  7.8795
  CJN CJN  5.3286
  BXI BXI  7.7859
  BGT BGT  5.3367
 HG12 ILE  0.0000
  DJD DJD  6.0271
  AKY AKY  11.8856
  BGZ BGZ  5.2371
  AZY AZY  5.8273
  AVH AVH  7.3932
  ARQ ARQ  5.6624
  ADU ADU  5.2409
  CRC CRC  6.5516
  ARW ARW  5.5033
  AQO AQO  6.6243
  AVV AVV  6.4242
  OE1 GL2  1.4000
  BWE BWE  7.3982
  COY COY  16.2760
  AFK AFK  7.1314
  APT APT  8.0305
  CUW CUW  7.5013
  CLR CLR  5.9718
  BGK BGK  5.4726
  BDY BDY  5.7345
  AOC AOC  7.2077
   CG GL2  2.0000
   CA MET  2.0000
  CRI CRI  16.1338
  BHP BHP  6.6708
  DDH DDH  5.6843
  AQW AQW  9.1197
  H65 XK2  1.0000
  DAF DAF  8.4495
  AEL AEL  9.3490
  CUO CUO  9.0915
  CXM CXM  10.3112
  CCT CCT  5.2630
  AXF AXF  5.4508
  AGE AGE  5.6120
  CRH CRH  6.6344
  BCE BCE  6.2629
  DLR DLR  5.6388
  DDQ DDQ  5.4133
  BFX BFX  5.2229
  DPV DPV  5.8345
  BHD BHD  5.8006
  CD2 HSC  1.7000
    N GL1  1.5000
   CA ARG  2.0000
  APM APM  5.7494
  BAO BAO  5.6286
  AEA AEA  11.7321
  HB1 PHE  0.0000
  C66 XK2  1.7000
  CBU CBU  7.2585
  ACW ACW  6.3454
  CEP CEP  6.5342
  BLS BLS  12.7405
  AXB AXB  5.5054
  ASE ASE  5.4549
  DIJ DIJ  6.0058
  DFC DFC  5.3137
  HG1 GLN  0.0000
  CJV CJV  7.5003
  CUJ CUJ  10.5298
  DSC DSC  6.0898
  DCP DCP  9.2644
  AQK AQK  6.2060
  DIT DIT  7.9336
  ND1 HSE  1.5000
  AZQ AZQ  5.2811
  BEV BEV  6.2633
    C MET  1.7000
  AVP AVP  5.0956
  ANE ANE  5.9263
   H3 XK2  0.0000
  AOW AOW  5.9702
  CQN CQN  14.6083
  AEP AEP  7.5273
  H3' QSI  1.0000
  DNK DNK  6.5369
  ATJ ATJ  5.1920
  O2' QSI  1.4000
   SD MET  1.8500
  DBJ DBJ  13.0547
  ARP ARP  6.8149
  ABH ABH  5.6831
  DMP DMP  5.1802
  DJJ DJJ  8.1338
  HB1 ASN  0.0000
  CUN CUN  12.7248
  AYU AYU  5.0147
  ABO ABO  18.8767
   CA CYS  2.0000
  DGF DGF  5.7011
  BFI BFI  7.1536
  AZJ AZJ  5.4732
  BJZ BJZ  11.2829
  CIX CIX  5.1681
  BFV BFV  7.2885
  ATH ATH  7.8516
  BAH BAH  5.5997
  BFS BFS  6.1558
  AGY AGY  8.1029
  BKW BKW  15.4898
    C GL2  1.7000
  BSD BSD  5.8291
  BVK BVK  5.0869
  AMF AMF  6.0404
  AKA AKA  8.8533
    O PHE  1.4000
 H61A XK2  0.0000
  AIB AIB  6.8509
  HE1 GL2  1.0000
  BEC BEC  7.0894
  AXD AXD  6.5556
  AOZ AOZ  7.7880
  AOE AOE  5.3130
  CPZ CPZ  23.2277
  AGX AGX  6.8933
   CG HSE  1.7000
  DKK DKK  8.6315
  AKB AKB  6.5826
  CKO CKO  8.6028
   N7 XK2  1.5000
  DJW DJW  5.3740
  CMX CMX  5.4154
  CRL CRL  5.0849
  BXY BXY  8.2044
  BNL BNL  5.3139
  BAK BAK  5.9184
  ACJ ACJ  11.6872
  BEG BEG  6.0274
    H SEP  1.0000
  CFJ CFJ  6.2571
  HB2 AS1  0.0000
   SG CYS  1.8500
  HD2 ILE  0.0000
  BZL BZL  7.5700
  ARH ARH  6.6410
  CMR CMR  5.4692
    O HSE  1.4000
  CD1 LEU  2.0000
  CCW CCW  7.3247
  BSA BSA  5.3375
  CXV CXV  5.1191
  CGM CGM  5.7801
  DLW DLW  5.4268
  BRL BRL  9.8300
  BNN BNN  10.7091
  CXQ CXQ  10.8958
  BVG BVG  5.6020
  CE2 TRP  1.7000
  CRZ CRZ  5.1697
  HB1 QSI  0.0000
  BFR BFR  5.6224
  DKS DKS  6.3630
  APN APN  5.7996
  DSN DSN  5.6932
  HB2 CYS  0.0000
  CDW CDW  5.4191
  AZK AZK  5.2624
  BBP BBP  6.5662
  ARX ARX  5.1208
  AOI AOI  8.4353
  BJV BJV  7.8568
  BBC BBC  5.1288
  CWR CWR  9.4098
   CG GLU  2.0000
  COH COH  5.3452
  AHZ AHZ  11.1356
  DIY DIY  5.8144
  CZD CZD  7.8891
  AKH AKH  6.5233
  ADO ADO  8.9755
  DMS DMS  10.7744
  BMK BMK  9.6253
  H63 XK2  1.0000
  DHF DHF  10.9596
  ACU ACU  9.4019
  CPU CPU  5.4697
  CBS CBS  6.6542
 HE22 GLN  1.0000
  ADQ ADQ  12.6478
  ARK ARK  5.1454
   O4 XK2  1.4000
  BXQ BXQ  5.5662
  CLQ CLQ  5.5350
  CSG CSG  5.7972
  BZU BZU  8.2365
  CUQ CUQ  5.6736
  CSZ CSZ  7.3270
  DHL DHL  5.8531
  CVV CVV  7.0232
   HN TYR  1.0000
  AUN AUN  5.7532
  CYD CYD  11.1960
  CUH CUH  11.1404
  DFO DFO  5.6019
  CHC CHC  6.0774
  AMY AMY  6.5441
  BYM BYM  5.5935
  DPF DPF  5.2567
  DLZ DLZ  5.3412
  DHH DHH  7.3144
  AIF AIF  9.2324
  ABZ ABZ  6.7235
  CPE CPE  9.8184
  CNX CNX  6.4715
  CHJ CHJ  5.5020
  APC APC  9.7867
  BJJ BJJ  15.9197
  BQN BQN  9.2743
  CRK CRK  5.8707
  BSO BSO  5.5652
  DCB DCB  5.6534
  BSB BSB  6.7585
    C HSD  1.7000
   HA ARG  0.0000
  DSK DSK  5.1818
  DTG DTG  5.1642
  AYQ AYQ  5.2012
  CYS CYS  9.0376
  DQI DQI  5.3404
  AIZ AIZ  10.2114
  BBN BBN  7.1969
  DGX DGX  6.7806
  DLT DLT  6.8104
  CQK CQK  12.0056
  CRX CRX  6.4815
  AMM AMM  7.5387
  DQN DQN  6.3167
  AVM AVM  7.4512
  CRW CRW  13.5678
 HD12 ILE  0.0000
  ATC ATC  10.2229
  CET CET  7.8701
  DHM DHM  5.6935
  BDL BDL  7.4680
   CB GL1  2.0000
  ATR ATR  6.0235
  C19 TSA  1.7000
  AYB AYB  5.7075
  DOM DOM  7.3857
  DIZ DIZ  6.2655
  AAE AAE  19.8860
  OE1 GLN  1.4000
  AUJ AUJ  6.4072
  BUH BUH  7.9272
  AUX AUX  5.5078
  DNY DNY  5.6900
  H21 TSA  1.0000
  AWD AWD  7.3426
  CYI CYI  14.5018
  CBQ CBQ  5.8999
  AKO AKO  6.2491
  BLR BLR  8.4822
  DLQ DLQ  5.7037
  BSR BSR  5.1699
  BSG BSG  5.0248
   HN ASP  1.0000
 H3'' QSI  0.0000
  DJF DJF  6.5573
  CFZ CFZ  5.0602
  BMG BMG  9.2699
  CFU CFU  6.7600
  ATI ATI  6.7701
  DMN DMN  5.3181
 HG21 ILE  0.0000
   HA ILE  0.0000
   CB HSE  2.0000
  CUX CUX  19.5227
  BCW BCW  5.4414
  BHE BHE  5.9836
  BDC BDC  5.2133
  AFB AFB  6.0471
  BFQ BFQ  5.1704
  BXS BXS  7.7442
  ANW ANW  5.7893
    O CYS  1.4000
  DKT DKT  8.9422
  AQZ AQZ  5.7336
  AMU AMU  5.4416
   C6 XK2  2.0000
  BSW BSW  6.1864
  BMZ BMZ  10.5419
  BWB BWB  5.2707
 HD21 LEU  0.0000
  AHE AHE  7.5121
  ADM ADM  11.3431
    O ASP  1.4000
  AJU AJU  5.5367
  DCW DCW  5.9371
  AQU AQU  6.6275
  DHV DHV  5.2442
  CAS CAS  5.6566
  BOR BOR  14.5019
   N3 QSI  1.5000
  BHC BHC  5.7083
  CFI CFI  8.5128
  ACX ACX  11.8077
  OD2 AS1  1.4000
    H GL2  1.0000
  HB1 GLN  0.0000
  DFU DFU  5.0882
  CKX CKX  5.8749
  CFD CFD  8.9283
  CNI CNI  6.5684
  AQX AQX  5.7392
  DRS DRS  7.3112
  BFP BFP  5.4392
  DKV DKV  5.9522
  CFW CFW  6.4133
    C GL1  1.7000
  COQ COQ  5.3903
  AQF AQF  7.0143
  AVG AVG  7.3052
  C2' QSI  2.0000
 HD13 LEU  0.0000
  AGP AGP  6.6561
  CHO CHO  5.3250
   HB VAL  0.0000
  CSP CSP  9.1615
  CFS CFS  6.1807
  CJS CJS  5.6562
  CAN CAN  6.3688
  AXC AXC  7.0171
   HA VAL  0.0000
  DCA DCA  5.5759
  DBD DBD  7.0950
  AHT AHT  5.5166
  BAN BAN  5.5761
  BCT BCT  8.6369
  BID BID  7.5835
  AQB AQB  6.7499
  BYS BYS  5.2258
  DJB DJB  7.2169
  CVJ CVJ  7.1961
  AOR AOR  9.7633
  CBD CBD  5.5232
  DPB DPB  6.6468
  AUS AUS  6.0109
  ADR ADR  8.9514
  DKO DKO  9.3928
  AHD AHD  6.0440
  CTX CTX  7.9052
  DBR DBR  6.2894
  CKP CKP  5.0364
  ABD ABD  15.1249
  ALE ALE  5.3795
  DCS DCS  8.9871
  CZK CZK  6.0318
  AZH AZH  5.0400
  BHB BHB  5.3810
  BZE BZE  8.2331
  BIM BIM  13.0685
  AAU AAU  15.3334
  CAX CAX  7.6601
  CCG CCG  5.5940
    O QSI  1.4000
  ASK ASK  6.6501
  BOL BOL  5.3849
  BSQ BSQ  5.2921
  CVP CVP  10.0230
  BCK BCK  6.2607
  ARF ARF  7.2990
  CE2 TYR  1.7000
  BRE BRE  8.6014
  H25 XK2  1.0000
  CSI CSI  6.5912
  DIV DIV  5.6160
   CA HYD  2.0000
   NH VDW  0.0000
  C22 XK2  1.7000
  ALF ALF  6.1971
  AKU AKU  8.9864
  DDJ DDJ  6.9070
  H11 TSA  1.0000
  DBL DBL  6.5573
  DKQ DKQ  6.5095
  CVK CVK  13.6176
  BIJ BIJ  11.7326
  CPG CPG  7.4976
   HA CYS  0.0000
  BZY BZY  6.0180
  BMV BMV  6.0572
  BBT BBT  9.9003
  DAJ DAJ  7.2500
  BLG BLG  10.8606
    H TRP  1.0000
  COW COW  22.1118
  BOC BOC  5.5886
  AID AID  7.2625
  AHI AHI  10.2453
  CVI CVI  7.5126
   HN GLU  1.0000
  CRQ CRQ  5.1569
  DCQ DCQ  12.5114
  C70 XK2  1.7000
  AQL AQL  7.4973
   SG HYD  1.8500
  DLV DLV  8.1494
  CTT CTT  13.9549
  BQO BQO  5.4299
    N GLN  1.5000
   CA PRO  2.0000
  CFG CFG  7.3828
  BXX BXX  6.6403
  DTI DTI  5.5920
  DEI DEI  7.6604
  DQC DQC  6.8928
   H6 XK2  0.0000
  BGV BGV  5.1419
  AMN AMN  6.2143
  COT COT  6.9373
  AYO AYO  5.9612
  HB2 ALA  0.0000
  CZX CZX  6.7287
  AFL AFL  5.7740
  DCJ DCJ  8.1517
  CQE CQE  12.3611
  BUD BUD  7.7361
  AFS AFS  6.3147
  AYH AYH  6.1118
  DCU DCU  6.1993
   N2 XK2  1.5000
  TWE TWE  20.0000
   CG LEU  2.0000
  AFA AFA  12.0350
  ATN ATN  7.5618
  AQV AQV  7.1750
   CB LYS  2.0000
  CZ2 TRP  1.7000
  BOU BOU  9.3700
  DGT DGT  5.8030
  AAG AAG  14.2161
  CID CID  8.6820
  DQE DQE  5.1241
  BQK BQK  6.6315
  ARO ARO  7.9040
  ANH ANH  6.9375
  CKU CKU  5.3488
  AOK AOK  5.9871
  CEH CEH  5.2631
  DME DME  5.2316
  DGN DGN  5.8862
  DLD DLD  5.5004
  BIA BIA  17.7200
  ASH ASH  5.8838
  CDT CDT  8.1707
  AMJ AMJ  5.6814
  CBB CBB  5.2338
  BUZ BUZ  7.2417
  BOD BOD  7.8446
  HD1 HSE  1.0000
  AWB AWB  5.2389
  ARE ARE  8.1540
  BMP BMP  5.9263
  CNC CNC  5.5259
  BZK BZK  5.3252
  BLO BLO  5.4102
  BAR BAR  5.2874
  AJQ AJQ  6.1879
  HB1 TRP  0.0000
  BQM BQM  5.7923
  BEN BEN  5.4502
  BGP BGP  6.0330
  DFD DFD  5.5252
  HT2 QSI  1.0000
  CEX CEX  5.1613
  CGD CGD  8.1789
  BTA BTA  8.6705
    N ASP  1.5000
  DFA DFA  6.0490
  CVN CVN  9.9355
   CG GLN  2.0000
  CPH CPH  16.9022
  ABJ ABJ  6.4352
  AGB AGB  10.9394
  CGJ CGJ  7.4610
  AFV AFV  6.3923
  CNB CNB  7.8278
  HG2 GLN  0.0000
  AWZ AWZ  5.0899
  BZC BZC  5.1926
  BFE BFE  5.6768
  CG2 THR  2.0000
  CTK CTK  8.5591
  CTJ CTJ  7.7137
  BXP BXP  5.2883
  BTL BTL  6.3334
  AJH AJH  6.6526
  BCH BCH  7.8567
  CBG CBG  7.8332
  ASB ASB  6.2890
  BLW BLW  10.4323
  COC COC  5.0364
  BUV BUV  6.2662
  BBF BBF  6.1064
  O1S QSI  1.4000
  DLX DLX  5.5029
  ACF ACF  12.9215
  BZJ BZJ  5.3369
  AZU AZU  5.4120
  COP COP  6.5263
   CG PRO  2.0000
  BHO BHO  5.7065
  CGW CGW  6.2880
  BZB BZB  7.8437
   HA SER  0.0000
  BPK BPK  8.7569
  BVL BVL  8.2269
    C SEP  1.7000
  CMI CMI  5.3200
  BUP BUP  5.8082
  ALO ALO  8.3537
    H LEU  1.0000
  CXU CXU  8.3111
  BDO BDO  7.2880
    N AS1  1.5000
  DOQ DOQ  5.4986
  ATQ ATQ  5.8278
   CA HSE  2.0000
  DRT DRT  5.9565
  DPX DPX  5.9993
  AXN AXN  6.1518
  AEG AEG  5.3990
  CYX CYX  6.5600
  BHA BHA  6.8297
  HB2 LEU  0.0000
  CQY CQY  11.8111
   HE GL1  1.0000
  CMP CMP  6.1023
  AGH AGH  7.2568
  DOG DOG  5.6337
  CDQ CDQ  5.8239
  BER BER  5.8134
  AHS AHS  6.4022
  DSI DSI  6.6233
  AQE AQE  6.1551
    N ILE  1.5000
  BHQ BHQ  6.2134
   C2 QSI  1.7000
  CQX CQX  10.9162
  CEA CEA  6.0623
  DEY DEY  6.6946
  ACS ACS  7.1561
  ALK ALK  7.5746
  BBE BBE  5.1030
  CZP CZP  9.6614
  H64 XK2  1.0000
    N HSE  1.5000
  BGN BGN  5.1885
  BQH BQH  6.0685
  AKQ AKQ  8.7441
  AAX AAX  7.5022
  DHG DHG  5.0463
    O HSC  1.4000
  DJZ DJZ  7.2240
  CUA CUA  10.0989
  CRY CRY  5.8456
  BNS BNS  6.2392
  CKK CKK  5.4745
  BJG BJG  9.9509
  SPH NBN  1.5000
  COS COS  6.0163
  BZZ BZZ  9.8779
   HA HIS  0.0000
  DKZ DKZ  5.9670
  ACE ACE  8.6752
  BZA BZA  5.0065
  CNE CNE  5.7049
  HD1 AS1  1.0000
  CIS CIS  5.1071
  BZS BZS  7.5337
  DGQ DGQ  7.9137
   HD ASP  1.0000
  CSW CSW  5.0315
  BRH BRH  5.3046
  CGA CGA  9.0908
  BWO BWO  6.8162
  CLU CLU  8.5852
  CHR CHR  6.0140
  CLT CLT  5.0676
  DEV DEV  5.7735
  ATW ATW  10.0357
  APG APG  9.0796
  BIY BIY  11.0633
  AER AER  5.1977
  CLX CLX  5.5203
  DAC DAC  7.5028
  AHW AHW  9.7329
  DOW DOW  5.6142
  BZV BZV  5.9911
  HB2 GLN  0.0000
  HE2 GL2  1.0000
  DJM DJM  8.5789
  BME BME  8.9655
   HN GLY  1.0000
   HN LYS  1.0000
  BEI BEI  7.6751
  CSK CSK  10.5023
  BKJ BKJ  11.6589
  ALS ALS  5.5587
  BCD BCD  5.9015
  CES CES  7.4469
  CDO CDO  8.6194
  DPA DPA  5.9615
  DOE DOE  5.2662
  CHL CHL  5.9696
  BWM BWM  5.4691
  NE1 TRP  1.5000
  COL COL  5.7108
  CUR CUR  10.5018
    H HSE  1.0000
  BTV BTV  6.1932
   CB PHE  2.0000
  BVE BVE  6.5532
  DBV DBV  6.3428
  DDX DDX  5.3434
  ATT ATT  7.2395
  BQE BQE  9.6113
  AJD AJD  7.9447
  COZ COZ  23.8235
  CNN CNN  5.8262
  BIF BIF  23.9795
  DHO DHO  5.3897
  CPA CPA  16.7910
  CIP CIP  6.8623
  AOF AOF  8.9493
  ADS ADS  10.4134
  DGC DGC  5.5524
   H1 HOH  1.0000
  DAW DAW  6.9689
  BHR BHR  5.2890
  DMD DMD  5.8257
  DNT DNT  5.6506
  CGF CGF  5.3370
  CSJ CSJ  5.7270
  CLS CLS  6.0539
  HA1 GLY  0.0000
  CLK CLK  5.2676
  CRS CRS  6.4126
  AAS AAS  14.8004
   HA LEU  0.0000
  BQX BQX  6.9040
  HZ2 LYS  1.0000
    C ALA  1.7000
   O3 SEP  1.4000
  BYL BYL  8.9438
   CB SER  2.0000
  DMH DMH  5.7539
  CZO CZO  5.5470
  COI COI  5.9402
   HN SER  1.0000
  AND AND  5.8153
  DEE DEE  9.2334
  CLM CLM  5.1369
  AHN AHN  6.9845
   HE GL2  1.0000
  BDK BDK  5.7009
  OE1 GL1  1.4000
  HB2 QSI  0.0000
  ADT ADT  6.1158
  CUU CUU  5.7215
  CGB CGB  6.8142
  ACM ACM  7.7503
  HB2 HIS  0.0000
 HD21 ASN  1.0000
    O HOH  1.4000
  HD2 PHE  1.0000
  BKM BKM  9.0617
   HA ASN  0.0000
  DQL DQL  6.2728
  ASM ASM  5.3237
  DIN DIN  6.2186
   HG LEU  0.0000
  DQO DQO  5.3875
  CEZ CEZ  8.2612
  HB2 ASN  0.0000
  DHY DHY  5.0338
  BBS BBS  6.0535
  CML CML  5.0646
  AZP AZP  5.4891
  HE3 MET  0.0000
  BWZ BWZ  6.9232
  CGU CGU  6.5509
  BVJ BVJ  5.1148
   CA GL1  2.0000
  BEK BEK  5.3901
  DBF DBF  5.4224
  CWA CWA  6.0472
  CUP CUP  12.1230
  CTO CTO  5.2838
  BPE BPE  10.7666
  ANU ANU  7.8850
  AME AME  6.7007
 HG23 THR  0.0000
  DNG DNG  6.6961
  DCZ DCZ  6.3822
  CTM CTM  6.3758
  ADF ADF  16.8453
  DMW DMW  5.5913
  BBG BBG  5.7414
   HA GL1  0.0000
  CJY CJY  8.0049
  BJO BJO  21.5365
  CYA CYA  6.9547
  CLD CLD  5.4840
  AJP AJP  9.1510
  DQD DQD  9.1888
  CTR CTR  5.8521
  COX COX  18.3423
   HA PRO  0.0000
  BQB BQB  9.3955
  BDZ BDZ  5.0941
  CJR CJR  5.4992
  DFW DFW  5.3319
  DGA DGA  6.4857
  BOY BOY  6.4652
  DTK DTK  5.4014
  AJF AJF  5.2433
  DOY DOY  5.2338
  ND1 HSD  1.5000
  BTZ BTZ  8.8418
  BTB BTB  8.2137
  CYE CYE  5.6991
  ABK ABK  13.5188
  BSP BSP  5.2055
  CMD CMD  5.5058
  AKL AKL  9.1792
 HG23 ILE  0.0000
  AHF AHF  7.4518
  DAU DAU  6.7986
  DPU DPU  6.4522
  BVR BVR  6.8758
  DEN DEN  10.9969
  AAP AAP  11.7719
  BKY BKY  5.4814
  BWA BWA  5.1306
    H GLU  1.0000
  DQM DQM  5.6862
  CHH CHH  5.1774
  BTT BTT  6.0907
  ABV ABV  9.6797
  ND2 ASN  1.5000
  BVN BVN  6.8783
  BMH BMH  8.1981
  DST DST  5.6540
  BGO BGO  5.3637
   CG TRP  1.7000
  DSQ DSQ  7.9981
  CD2 TRP  1.7000
  DCM DCM  5.4099
  AUM AUM  5.3410
  H14 TSA  1.0000
  DRF DRF  5.0629
    O ILE  1.4000
  AWW AWW  6.0219
  BMX BMX  5.6839
  AXX AXX  6.7954
   CB AS2  2.0000
  DKH DKH  6.7280
  NE2 HSC  1.5000
  BOZ BOZ  5.6830
  ANA ANA  6.3768
  CPF CPF  13.8890
  AWH AWH  7.3165
  AIV AIV  7.4103
  CFK CFK  5.4234
  O24 TSA  1.4000
  DHZ DHZ  7.0231
  AHC AHC  7.6119
    H HYD  1.0000
  CAR CAR  5.3769
  ARN ARN  6.9808
  DLS DLS  5.6899
    O ALA  1.4000
  ANM ANM  5.7606
  DNI DNI  5.7356
  HB2 TYR  0.0000
  DKB DKB  6.1170
   CA ASN  2.0000
  CIA CIA  5.3637
  BEM BEM  5.2629
  CPX CPX  14.4276
  DAX DAX  8.4581
   CA LYS  2.0000
  CWS CWS  6.3076
  BOA BOA  10.8480
  BYF BYF  5.9704
  BIW BIW  11.4100
  HG1 GL2  0.0000
  DSU DSU  6.5708
  DJC DJC  5.0052
  CZR CZR  5.2660
  AFC AFC  5.3803
  BXU BXU  6.0268
   CG GL1  2.0000
  CVR CVR  9.9474
  AZS AZS  5.0804
  DQV DQV  5.7730
  BBV BBV  5.7581
  BES BES  5.9308
  BDP BDP  5.9066
  CVX CVX  10.1950
  CTF CTF  6.4440
  CPM CPM  10.4626
  CDK CDK  9.2754
  ANR ANR  5.7292
  H74 XK2  1.0000
  AWJ AWJ  5.4461
  CIY CIY  6.0560
  HB2 GL1  0.0000
  CQU CQU  6.7618
  CJT CJT  6.6985
  BXG BXG  7.3322
  BOF BOF  8.0923
  BDJ BDJ  6.9006
 HG11 VAL  0.0000
  BFN BFN  5.2154
  BML BML  8.6766
  CHM CHM  6.6023
  CBJ CBJ  6.9697
  ARA ARA  5.9040
  AJC AJC  5.9510
  DAE DAE  6.0922
  AQN AQN  6.3248
  HB1 HYD  0.0000
  DQX DQX  5.1058
  BZX BZX  6.0513
  CG1 VAL  2.0000
  CZW CZW  9.3036
  AJY AJY  5.8748
  CIN CIN  5.8623
  C63 XK2  1.7000
  DCT DCT  7.4465
  CPV CPV  6.6858
  BKE BKE  20.1860
    N TYR  1.5000
  DEJ DEJ  5.4137
  ABS ABS  6.8383
  CCO CCO  5.6303
  CIO CIO  5.3125
  BKG BKG  6.5278
    C TYR  1.7000
  BMC BMC  9.6838
  CAQ CAQ  6.6192
  BDN BDN  6.5089
  BQQ BQQ  11.6957
  AHJ AHJ  6.1102
  CLN CLN  5.1129
  ACP ACP  5.3104
  DPM DPM  5.0394
  CMC CMC  5.2042
  BVT BVT  8.6114
  CTN CTN  7.3392
  DHS DHS  5.6742
  CNJ CNJ  5.3074
  AXL AXL  5.2733
  AEH AEH  9.7799
  ACB ACB  5.1628
  BEL BEL  5.4960
  DHB DHB  5.1747
  BRX BRX  5.2389
  C73 XK2  1.7000
   NZ LYS  2.0000
    N HYD  1.5000
  HG2 GL1  0.0000
 HE22 QSI  1.0000
  CTL CTL  5.5377
  C76 XK2  1.7000
  DLH DLH  5.7158
  AJK AJK  8.8390
  CBP CBP  5.1628
  ATM ATM  5.6395
  ASO ASO  8.7721
  SPH SPH  1.5000
  AJN AJN  6.3159
  AYC AYC  5.1017
  H67 XK2  1.0000
  AAZ AAZ  7.4099
  HE1 GLU  1.0000
  HB2 MET  0.0000
    H SER  1.0000
  CZC CZC  6.4252
  ABA ABA  7.9707
  ATK ATK  5.3070
  DJK DJK  5.5366
  DMT DMT  5.1641
  HB1 HSC  0.0000
  CPP CPP  21.8285
  BGL BGL  5.8094
  CKD CKD  5.8548
  BJN BJN  7.8043
  AAT AAT  20.5481
  HZ2 TRP  1.0000
  H21 XK2  1.0000
  C71 XK2  1.7000
  DCD DCD  7.4721
  CHI CHI  6.3733
  BSZ BSZ  5.3138
   C3 TSA  2.0000
  DQA DQA  5.7562
  DEP DEP  5.0946
  HT1 QSI  1.0000
  ATY ATY  10.3598
  BSS BSS  9.0934
  DFP DFP  5.7200
  ACK ACK  5.8676
  BQL BQL  6.9484
  DKE DKE  6.7644
  DRZ DRZ  5.0767
  BRV BRV  5.2896
  DRI DRI  5.0462
  BZT BZT  5.6740
  OE2 GL2  1.4000
  ADK ADK  5.2888
  BJY BJY  11.0468
    P SEP  1.9000
  CVC CVC  9.4571
  HO4 XK2  1.0000
  AVN AVN  7.2234
  DHR DHR  5.0724
    O SEP  1.4000
  ANQ ANQ  6.4776
  CPO CPO  10.7024
  CAZ CAZ  6.0233
  DDS DDS  5.5925
  ASZ ASZ  5.5303
  CER CER  5.2595
  AQM AQM  5.2783
  DOZ DOZ  6.2485
  CFX CFX  6.1053
  CNG CNG  5.9482
  CFV CFV  7.9189
  DRX DRX  6.0768
  DOJ DOJ  6.9739
  AGW AGW  6.8038
  CVH CVH  8.2846
  ART ART  8.0336
  DRQ DRQ  6.5162
  DLJ DLJ  6.6869
  ACH ACH  7.2176
  DET DET  5.5858
  CEE CEE  6.5439
  AGO AGO  9.3626
  AWY AWY  5.3830
  AUO AUO  5.9618
  AOG AOG  7.8498
   OG SER  1.4000
  C77 XK2  1.7000
   HN HIS  1.0000
  HE2 HSC  1.0000
  CDA CDA  7.1189
  BKZ BKZ  5.7993
  CPB CPB  7.6730
   CG AS2  1.7000
  CWV CWV  7.0582
    S QSI  1.8500
  AIG AIG  9.1475
  CFY CFY  8.8052
  CSE CSE  10.1389
  BTI BTI  6.5528
  CTZ CTZ  7.4035
  DSH DSH  5.6292
  ATZ ATZ  6.0811
  DKI DKI  5.0407
  CZJ CZJ  6.6892
  AUI AUI  6.0914
  DON DON  5.4029
  BCO BCO  5.5859
  CIZ CIZ  9.0324
  CXJ CXJ  5.4226
  BUA BUA  5.6454
  CE3 TRP  1.7000
  BKD BKD  7.2327
  HD2 HSD  1.0000
   HA QSI  0.0000
    O HIS  1.4000
    N LEU  1.5000
  BPS BPS  5.7482
    C HSE  1.7000
  HZ3 LYS  1.0000
  DOO DOO  7.0899
  DNZ DNZ  5.0375
    H VAL  1.0000
  DNA DNA  5.2465
    N GL2  1.5000
  HE2 LYS  0.0000
  CKH CKH  5.4393
  AEB AEB  7.8155
  BFM BFM  6.7701
  DOP DOP  5.9527
  DFL DFL  5.5250
  C64 XK2  1.7000
  HB1 SER  0.0000
  CWT CWT  5.5561
  CDH CDH  5.2183
  DGV DGV  6.8125
  CYW CYW  5.5584
  HE1 MET  0.0000
  AGR AGR  9.9642
  CQM CQM  10.8617
  DLI DLI  6.2784
  ANG ANG  5.1705
  BCB BCB  5.0348
  AYG AYG  5.2132
  AOU AOU  5.5783
  ADN ADN  5.8667
  H1' QSI  0.0000
  AWT AWT  5.5503
  BSL BSL  5.0834
  AAM AAM  7.8820
  ABC ABC  16.9714
  DDR DDR  6.5078
  DSY DSY  8.3856
   O1 TSA  1.4000
  CRU CRU  7.1941
  BTH BTH  6.5130
  C65 XK2  1.7000
  DGI DGI  6.0002
  DFI DFI  5.9276
  DFG DFG  7.5316
  BDV BDV  5.4868
  CUY CUY  5.7227
  ABQ ABQ  6.5072
  AOX AOX  10.7093
  AQY AQY  6.8905
  AFX AFX  7.6286
  APB APB  7.4902
  DIA DIA  5.7398
  AFG AFG  11.9710
   HN LEU  1.0000
  CVZ CVZ  5.3496
  BRD BRD  8.9189
  BOK BOK  6.9592
  AMQ AMQ  7.3728
  BAE BAE  6.3919
  AQH AQH  7.4282
  CCY CCY  6.2723
  AHL AHL  5.2196
  BLJ BLJ  10.7413
  AHH AHH  5.1353
   CG HSC  1.7000
  CVB CVB  6.9473
  DOD DOD  6.4518
  BFC BFC  6.2034
 HD11 LEU  0.0000
  ARG ARG  5.4795
  CCP CCP  7.3700
    H GLY  1.0000
  AJT AJT  5.6322
  DCR DCR  5.5258
  APO APO  5.4119
  CAW CAW  5.1982
   CB VAL  2.0000
  CNP CNP  5.1404
  ALT ALT  5.5659
  AJI AJI  8.9826
  DRW DRW  5.9105
  DCI DCI  5.0053
  C22 TSA  1.7000
  COJ COJ  5.2182
  CDB CDB  6.0218
  AVX AVX  5.1876
  BTY BTY  5.0327
  CFF CFF  6.6058
  BVB BVB  7.9074
    C QSI  1.7000
  DHU DHU  6.8063
   HA ALA  0.0000
  DRR DRR  5.3989
  AVQ AVQ  5.2687
  CLJ CLJ  5.6880
  BNZ BNZ  6.8962
  CDE CDE  5.5956
  CSN CSN  8.0391
  BSF BSF  8.8134
  AUL AUL  5.2610
  AHU AHU  9.7231
  NH2 ARG  1.5000
  CWG CWG  6.5974
  AKT AKT  8.7142
  HE1 PHE  1.0000
  BEH BEH  7.5162
  CFQ CFQ  7.0264
  AKX AKX  6.3324
   CA SEP  2.0000
  CGT CGT  5.5120
  ACA ACA  10.4823
  ADE ADE  8.9848
    H TYR  1.0000
  AYS AYS  6.7549
  DRV DRV  5.8065
  BEB BEB  6.1537
  AXO AXO  5.0340
  DQP DQP  6.1513
  CGH CGH  6.4166
  BMF BMF  11.4361
    H GL1  1.0000
  OG1 THR  1.4000
    C HIS  1.7000
    N PRO  1.5000
  AII AII  7.9481
  BRI BRI  6.4565
  DIS DIS  7.0506
  BBK BBK  6.2452
  AFM AFM  7.9621
    O MET  1.4000
  COM COM  5.9478
  CJH CJH  5.0474
  BQW BQW  7.9146
  BAY BAY  5.3879
   NE ARG  1.5000
  CCR CCR  7.1540
    H HSD  1.0000
  AJM AJM  6.3494
  CNU CNU  5.8186
  DEX DEX  5.0616
  CAJ CAJ  9.5043
  BBI BBI  6.0979
  CQZ CQZ  6.3222
  CIQ CIQ  5.7198
  ALJ ALJ  8.3220
  BJW BJW  11.0701
  AVE AVE  5.3420
  CNF CNF  6.0869
  DRK DRK  5.2168
  BJQ BJQ  8.1668
   HA GLN  0.0000
  DCO DCO  5.0821
  HB2 ASP  0.0000
  DNW DNW  5.0377
  DHE DHE  6.8049
  HD1 PRO  0.0000
  AGK AGK  10.6031
  DSB DSB  5.2940
   HN AS1  1.0000
  HE2 HIS  1.0000
 HG21 THR  0.0000
  DJY DJY  5.0079
  DJN DJN  5.0457
  BSV BSV  6.1328
  BAT BAT  7.1052
  CAD CAD  5.1799
  AVS AVS  8.4164
  AKP AKP  6.4561
  CIV CIV  6.2718
  APP APP  5.5598
  BUB BUB  5.1836
  DEH DEH  5.8016
  AGM AGM  6.1276
  AUQ AUQ  5.6205
  CMG CMG  5.2329
  COA COA  7.1671
  AJX AJX  5.6130
  AJV AJV  6.6018
  AFU AFU  6.3776
  ANV ANV  5.5407
   CZ TYR  1.7000
 HD12 LEU  0.0000
  DKG DKG  7.9937
  DSP DSP  5.5884
  H33 XK2  1.0000
  C36 XK2  1.7000
   CB ALA  2.0000
  CJI CJI  5.8326
  ARB ARB  8.8194
  DPL DPL  5.6794
  DLK DLK  5.8188
  BCA BCA  7.3140
  ABL ABL  6.9560
  BZG BZG  5.3213
  AUF AUF  5.0603
  CWB CWB  5.4296
  BHL BHL  5.4808
  CD2 HSD  1.7000
  BYG BYG  8.4831
  BMM BMM  13.9375
  HB1 TYR  0.0000
  CKL CKL  5.8402
   HN ILE  1.0000
  CD2 HIS  1.7000
  BIQ BIQ  15.8998
  C62 XK2  1.7000
  HG1 LYS  0.0000
  CDU CDU  6.8569
  AYM AYM  5.0645
  DJE DJE  5.5130
  HD1 TYR  1.0000
  C23 XK2  1.7000
  DCE DCE  5.9746
  CIT CIT  5.1785
  BSN BSN  9.5659
  ABX ABX  11.8323
  CIK CIK  5.4288
  DOC DOC  5.2299
  CKM CKM  5.1069
  BWQ BWQ  5.1643
  CEV CEV  7.5873
  BYO BYO  5.5664
  BTS BTS  5.3628
  CNQ CNQ  5.8537
  AGA AGA  6.0588
  CLC CLC  5.8510
  CLG CLG  7.7685
  AUC AUC  10.6016
  HG1 QSI  0.0000
  DTB DTB  6.6647
  DRY DRY  5.5516
  CKR CKR  5.0371
  BQD BQD  7.6129
  CLY CLY  6.9432
  AZX AZX  7.0968
  ASI ASI  6.5449
  AZA AZA  6.0151
  CKE CKE  5.9365
    H ASN  1.0000
  HZ1 LYS  1.0000
  CCS CCS  5.0106
  CJB CJB  5.3652
  DQS DQS  5.8579
  BXD BXD  7.6689
  BKP BKP  10.8155
  CNR CNR  7.4465
  HB1 GL2  0.0000
  CKQ CKQ  5.5261
  DPO DPO  5.3344
   OH TYR  1.4000
  C34 XK2  1.7000
  DFK DFK  12.0202
    O PRO  1.4000
  BWG BWG  5.9224
  AEZ AEZ  5.1937
   H4 TSA  1.0000
  DGW DGW  5.3205
  BYT BYT  6.1049
  BQZ BQZ  6.1951
  AZE AZE  5.3085
  BHN BHN  6.2290
  CWI CWI  16.1124
   CD GL2  1.7000
  CAU CAU  5.6476
  AZN AZN  7.0082
  CYM CYM  9.9281
  AKZ AKZ  6.8644
  CUB CUB  5.8918
  CE2 PHE  1.7000
  DDK DDK  6.7725
    H THR  1.0000
    H LYS  1.0000
  DDF DDF  6.8291
  DPZ DPZ  6.0949
  DJL DJL  5.3615
  AIJ AIJ  6.9254
  BKQ BKQ  13.2531
  BFL BFL  5.3702
  DNB DNB  5.8092
  CXP CXP  9.2491
  AXU AXU  5.3796
  AUV AUV  6.3001
  BWR BWR  5.8884
    C THR  1.7000
  CXS CXS  6.0600
  AWE AWE  6.0157
  DBU DBU  5.6817
  CKC CKC  5.5684
  BGG BGG  5.0644
  CRR CRR  5.7112
  CZE CZE  7.3424
  BVM BVM  9.9423
  DRC DRC  5.0663
  AKE AKE  6.5486
  BTP BTP  10.5772
  AWG AWG  7.1208
  OD1 AS1  1.4000
  DHI DHI  5.5678
  AEE AEE  10.0216
 HD23 LEU  0.0000
  CYF CYF  5.5334
  HG1 SER  1.0000
  BTE BTE  5.8981
 HH22 ARG  1.0000
  CCX CCX  7.1382
  DRP DRP  5.7891
  DDW DDW  5.6091
  DCF DCF  5.0156
  DAN DAN  5.7038
  CAK CAK  5.6210
  AXV AXV  5.3865
  DFR DFR  7.0020
  DAB DAB  5.4543
  DIF DIF  8.0266
  BVS BVS  11.6479
  DOR DOR  5.0788
  AGL AGL  8.2807
   CB GLU  2.0000
  BZW BZW  5.3549
  BRA BRA  6.1608
   H8 QSI  1.0000
  CJP CJP  5.4212
  BPC BPC  5.2520
  AGI AGI  7.7930
  BCU BCU  6.0438
  AMR AMR  5.3929
  HD2 PRO  0.0000
  BPO BPO  7.1616
  ARU ARU  7.0644
  DRG DRG  7.5062
  BSH BSH  10.7054
  AAK AAK  15.8293
  BTW BTW  5.1843
  AQJ AQJ  6.3628
  AFO AFO  20.2705
  AUH AUH  6.6466
  ATS ATS  6.1949
  H10 QSI  1.0000
  HD2 HIS  1.0000
  DEL DEL  5.7333
  DDB DDB  10.6728
  AIE AIE  7.7112
  CZT CZT  7.8619
  DBM DBM  7.4828
  BKK BKK  12.6685
  DBN DBN  6.5383
  DPH DPH  6.8689
  AYR AYR  6.9720
   CA TYR  2.0000
  DPT DPT  7.7077
  BBU BBU  8.6145
  AQT AQT  7.5771
  CWC CWC  5.2141
  ATO ATO  5.2738
  CCU CCU  5.0349
  BMW BMW  6.4449
  ADH ADH  5.7462
  DCK DCK  9.0251
  GRD GRD  0.0000
  CQV CQV  9.5327
  CGK CGK  5.1425
  CYN CYN  5.5423
  HE2 GL1  1.0000
  DAD DAD  8.2120
    N CYS  1.5000
  CAC CAC  7.3605
  AMS AMS  8.8401
  CQD CQD  14.1982
  BXH BXH  6.1128
  BHX BHX  6.1064
 HD13 ILE  0.0000
  BUY BUY  5.1792
  BUU BUU  6.9659
  CQB CQB  20.6640
  DIH DIH  5.8854
  CPI CPI  19.3016
  CNZ CNZ  6.7853
  BFT BFT  5.9921
  CKV CKV  5.4900
  BUO BUO  5.3628
  BAI BAI  6.0073
  DMI DMI  5.5867
  BGH BGH  5.4716
   HN HSE  1.0000
   CB HSD  2.0000
  ASV ASV  5.1757
  BUW BUW  5.2278
  BKL BKL  5.6436
  AJE AJE  5.3735
  CUE CUE  9.3320
  BLU BLU  11.5576
   HA TYR  0.0000
    N SEP  1.5000
  AEV AEV  7.3728
  BZO BZO  5.2126
    O TRP  1.4000
  DCV DCV  5.5027
  OD2 AS2  1.4000
  BFB BFB  5.3942
  AMD AMD  10.3762
   CA HSD  2.0000
  BEF BEF  7.1015
  APK APK  7.4188
  AKM AKM  5.8746
  APU APU  5.6916
  CSY CSY  8.3487
  C10 TSA  2.0000
  SP1 SP1  1.0000
  H7A XK2  0.0000
  CNW CNW  6.3502
   H2 HOH  1.0000
  DOX DOX  7.4787
  CUI CUI  5.0187
  CJC CJC  6.8889
  BNY BNY  11.6109
  ADB ADB  8.8390
  HD2 TYR  1.0000
  HE1 HSD  1.0000
  HB1 ASP  0.0000
  C79 XK2  1.7000
   CA LEU  2.0000
  BMO BMO  8.6546
  BGM BGM  5.2316
  BKB BKB  5.9682
  ADX ADX  9.4367
  DEQ DEQ  5.8369
  ASJ ASJ  6.8779
  HB2 SEP  0.0000
   HA HSD  0.0000
  ABE ABE  11.4732
  CQG CQG  9.0567
  HZ3 TRP  1.0000
  AIO AIO  5.0938
  BEQ BEQ  5.4871
  BLL BLL  13.4946
  CJZ CJZ  6.2378
  CD1 TYR  1.7000
  CFT CFT  5.9922
  BPV BPV  6.7046
  CHK CHK  5.2081
 DUM2 DUM  0.0000
  AMH AMH  6.9220
  ATP ATP  6.8505
  HG2 GLU  0.0000
  CYB CYB  5.3969
  CRE CRE  7.8395
   HD AS1  1.0000
   O5 XK2  1.4000
  CQP CQP  11.3361
  DLB DLB  5.5819
  DQT DQT  5.4192
  CNT CNT  5.8491
  DDV DDV  6.5109
  BOJ BOJ  10.9183
  BIR BIR  15.1337
  CDZ CDZ  5.8152
  AEC AEC  9.4251
   HN VAL  1.0000
    N SER  1.5000
  AZV AZV  5.3155
  BPN BPN  6.7355
  CRT CRT  8.9568
  HE1 LYS  0.0000
  CTW CTW  6.7000
  OH2 OH2  1.4000
  AYN AYN  12.4081
  BCV BCV  5.7025
  AVJ AVJ  6.8474
  AIH AIH  7.3181
  BAF BAF  6.1562
  AMC AMC  7.4217
  DPR DPR  5.7986
  DNJ DNJ  5.0753
  BRM BRM  7.5034
  AVR AVR  5.1454
  CCV CCV  5.2700
  COD COD  5.3363
    O HYD  1.4000
  AEQ AEQ  5.1920
  CJE CJE  8.0853
   CA QSI  2.0000
  ARY ARY  6.8171
   H5 XK2  0.0000
   HN HSD  1.0000
  C17 TSA  2.0000
  DBZ DBZ  8.1402
  CFE CFE  5.9448
  BTJ BTJ  5.2907
  CJJ CJJ  6.2049
  AZR AZR  5.1816
    N HSC  1.5000
  DMR DMR  5.4027
  BWI BWI  7.7657
  BHG BHG  5.6993
  BSM BSM  7.5238
  ANK ANK  8.2297
   CA HSC  2.0000
  BVV BVV  5.1997
  DNL DNL  6.3682
  BRW BRW  8.4143
  DGJ DGJ  6.4921
  BUJ BUJ  9.6096
  DQB DQB  5.1751
  H20 TSA  1.0000
  CXO CXO  7.6140
  DRA DRA  5.7444
  BIP BIP  9.1069
  AJZ AJZ  6.7902
  DHA DHA  5.5456
  BKR BKR  7.6961
  BYK BYK  6.0502
  ACL ACL  10.4965
  AZT AZT  6.0599
  HG1 PRO  0.0000
  BOX BOX  6.3086
  CVF CVF  6.8530
  ALP ALP  5.3877
  AAR AAR  9.0102
  CUV CUV  12.1856
  DGR DGR  5.4706
  CIE CIE  5.8945
  DLF DLF  7.7924
  ASU ASU  7.5676
   CB HYD  2.0000
  CMO CMO  6.7936
  BWH BWH  7.2340
  CXD CXD  10.0405
  ADY ADY  14.8732
  ALR ALR  9.1970
  SPH BON  1.5000
  BKX BKX  10.5537
  DBG DBG  6.8615
  CED CED  5.2439
  BQT BQT  5.0669
  DBW DBW  6.5841
  CHF CHF  6.1299
  CIU CIU  6.0140
  C26 XK2  1.7000
  BPD BPD  5.9199
  ASA ASA  6.5647
  CPS CPS  5.7711
 HH21 ARG  1.0000
  BJK BJK  13.2939
  CUM CUM  5.9045
   N1 QSI  1.5000
  BLM BLM  14.8066
  BVI BVI  5.6734
   HE ARG  1.0000
  CEY CEY  7.0262
  CG2 ILE  2.0000
  H78 XK2  1.0000
  CDC CDC  5.2860
  CCL CCL  5.8393
  DKL DKL  7.6258
  CST CST  5.0185
  HB2 GL2  0.0000
  DOB DOB  5.0196
  AGU AGU  7.7896
  BTU BTU  6.4152
  DMX DMX  5.3487
  CSH CSH  12.0741
  AQS AQS  6.0815
  CTU CTU  8.8659
  BXL BXL  5.8469
  AFP AFP  11.0327
  HB1 LYS  0.0000
   HA AS2  0.0000
  BSJ BSJ  6.2409
   CA AS1  2.0000
  BPP BPP  6.0562
  CAP CAP  5.3473
  BOI BOI  6.5245
  AJJ AJJ  5.3697
   HZ PHE  1.0000
  DHQ DHQ  6.6584
 HD11 ILE  0.0000
   HA GL2  0.0000
  CZV CZV  7.6452
  ALY ALY  5.7930
  HD1 PHE  1.0000
  C27 XK2  1.7000
   CA GLU  2.0000
  AZB AZB  5.6404
  BHS BHS  7.3638
  CCH CCH  6.5816
    H PHE  1.0000
  BFW BFW  5.1159
  BEJ BEJ  5.4554
  HG2 GL2  0.0000
  HB1 HSD  0.0000
  AAH AAH  8.2637
  DCH DCH  5.8384
  AXW AXW  7.2732
  APZ APZ  5.1727
  CE1 HSC  1.7000
  AON AON  5.7305
  COV COV  5.6506
  BIK BIK  8.1309
   H2 OH2  1.0000
  DBI DBI  6.7218
  BAV BAV  5.5230
  BBA BBA  5.5332
  CDY CDY  5.2979
  HB1 ALA  0.0000
  BZR BZR  7.5311
  HB1 CYS  0.0000
  DSG DSG  5.5872
  AVA AVA  5.7109
  O4' QSI  1.4000
   CE LYS  2.0000
  BNJ BNJ  9.9921
  BMA BMA  8.4092
  CUF CUF  11.9974
  CDV CDV  6.1360
  BUT BUT  6.9270
  BEP BEP  6.6358
  ALH ALH  6.4425
    C PRO  1.7000
  H62 QSI  1.0000
  BIT BIT  6.3842
  DNV DNV  5.9018
  C4' QSI  2.0000
  BNG BNG  14.2540
  DJU DJU  5.1770
  DML DML  9.9536
  CWJ CWJ  7.5913
  CSF CSF  7.9084
    H AS1  1.0000
  BBD BBD  6.4746
  H4' QSI  0.0000
  CDG CDG  5.4147
  AIM AIM  7.6564
  CCC CCC  8.0395
  AZW AZW  5.7200
  CBC CBC  5.1085
  DSO DSO  5.0567
  ALZ ALZ  5.6076
  DJG DJG  6.7738
  CNL CNL  5.1767
  CJK CJK  5.7011
  AQA AQA  6.2894
  HD1 HIS  1.0000
  AAC AAC  24.0421
    C HSC  1.7000
  BDH BDH  6.1099
  DMB DMB  5.2704
  CD2 TYR  1.7000
  AAN AAN  6.2638
  CMJ CMJ  5.2082
  AWI AWI  6.5976
  BRJ BRJ  7.7308
  CQR CQR  6.4252
  HD2 HSC  1.0000
  BHU BHU  7.3359
  BDF BDF  5.4730
   CA AS2  2.0000
  BFF BFF  5.0230
  CSA CSA  9.9906
  CIL CIL  5.1614
  H26 XK2  1.0000
  DDM DDM  8.6883
  CMY CMY  6.1539
  CDN CDN  5.5577
  BGB BGB  5.1754
  HE2 HSD  1.0000
  BIX BIX  19.9785
  BRG BRG  6.7241
   CE MET  2.0000
  BGS BGS  5.0405
  AIT AIT  6.0360
  ACV ACV  9.2937
  CRF CRF  7.8380
  AWR AWR  9.1868
  AIA AIA  6.4530
  AEN AEN  5.8168
    C VAL  1.7000
    C AS2  1.7000
  HD1 ARG  0.0000
  CAT CAT  5.4158
  BYX BYX  6.8010
  DBC DBC  8.9536
  CNO CNO  5.6316
  CMZ CMZ  6.0849
  CFB CFB  6.8191
  BOS BOS  12.8709
  AWO AWO  5.2980
  DFY DFY  7.0628
  CLB CLB  5.0310
  HD2 LYS  0.0000
  DFV DFV  5.5889
  BKN BKN  6.5107
   HN GL2  1.0000
  DLM DLM  5.1481
  BGE BGE  5.5649
  AQQ AQQ  7.0596
  DND DND  5.7484
  DJA DJA  5.0407
  CEB CEB  7.6902
  ANT ANT  9.1698
   C2 TSA  2.0000
  OH2 TIP  1.4000
  DKD DKD  6.3548
  AMW AMW  7.8248
  AYD AYD  6.3492
  BCP BCP  5.6279
 H5'' QSI  0.0000
  BQJ BQJ  5.4177
 HH12 ARG  1.0000
  BPI BPI  5.5026
  DAO DAO  11.8712
   CD LYS  2.0000
   CB AS1  2.0000
  HB2 PRO  0.0000
  DJR DJR  5.9947
  HB2 HSC  0.0000
  CJM CJM  5.3535
  DJQ DJQ  5.2360
  BHK BHK  6.4007
   CA THR  2.0000
  DPJ DPJ  5.7082
  CZM CZM  6.0426
  H7B XK2  0.0000
  AXZ AXZ  5.5427
  AUT AUT  6.7167
   CD ARG  2.0000
  HD1 TRP  1.0000
  CWZ CWZ  5.2093
   CG HSD  1.7000
  AOM AOM  7.3694
  BDR BDR  7.4457
  ADC ADC  8.7076
  CKA CKA  5.0577
  CVY CVY  7.7959
  BPH BPH  5.3713
  OD1 ASP  1.4000
  CXX CXX  7.4325
    C ASN  1.7000
  CHT CHT  5.2115
  ASP ASP  6.4522
 H61B XK2  0.0000
  DEC DEC  7.0006
  AVL AVL  6.8612
  ASW ASW  5.8231
  AMV AMV  8.8153
  CCZ CCZ  7.0265
  DLA DLA  6.1883
  BYJ BYJ  5.4757
  AAQ AAQ  13.8899
  AOS AOS  7.4345
  DKA DKA  5.1297
  CFP CFP  5.7867
  DPC DPC  5.8498
  HD2 HSE  1.0000
  BGJ BGJ  5.8362
    D max  0.0000
    O AS2  1.4000
  DIK DIK  5.1776
  BKO BKO  5.1939
  BLZ BLZ  6.0309
 HG12 VAL  0.0000
  BJA BJA  5.7520
  AUP AUP  6.9316
    N THR  1.5000
  BUG BUG  7.0685
  CIJ CIJ  6.1450
  AWM AWM  6.8105
  BTX BTX  5.1464
  DOA DOA  5.3431
  DJH DJH  6.2126
  AVO AVO  5.3720
   CB THR  2.0000
  CAO CAO  5.3285
  DDZ DDZ  8.4137
  BIB BIB  15.2439
  C31 XK2  2.0000
  CCE CCE  7.4435
  BIV BIV  13.2127
  SP2 SP2  1.5000
  HG1 THR  1.0000
  BWD BWD  8.8390
  CD1 ILE  2.0000
  BYR BYR  6.0165
  ARL ARL  6.1613
  AEO AEO  13.5587
  DLL DLL  5.0382
  CWF CWF  5.6182
  APH APH  5.5404
  AUA AUA  5.3481
  AFE AFE  8.1881
  AEY AEY  6.9127
  APD APD  7.0714
  BAS BAS  5.2131
    O LEU  1.4000
  DDE DDE  6.4601
  APY APY  5.9534
   CA TRP  2.0000
   H2 TIP  1.0000
  C78 XK2  1.7000
  AZZ AZZ  8.0499
  HB1 HIS  0.0000
  BBR BBR  6.0808
  CFC CFC  5.5867
  CJF CJF  5.7245
  AKC AKC  5.6438
  CPW CPW  18.5787
  H26 TSA  1.0000
  AIP AIP  8.4812
  DFE DFE  5.9302
  CAB CAB  5.0334
  CNA CNA  6.0797
   CB ASN  2.0000
  CQQ CQQ  8.7188
  CGX CGX  6.8504
  CTB CTB  10.7032
  AKI AKI  6.1680
  HD1 ASP  1.0000
  H16 TSA  1.0000
    N ASN  1.5000
  DGG DGG  5.9301
  AWQ AWQ  5.8525
  BZD BZD  7.0316
   CA ILE  2.0000
  CKN CKN  5.6895
  DDN DDN  5.6073
  AZF AZF  6.1979
  BKS BKS  8.5500
  CAE CAE  6.2490
  AMA AMA  9.6932
  CSQ CSQ  9.4628
  AKG AKG  6.3782
   OD HYD  1.4000
  ABW ABW  7.4069
  C61 XK2  2.0000
   HG SER  1.0000
  CRB CRB  9.2030
  BYY BYY  6.8351
  C37 XK2  1.7000
  CXH CXH  5.7492
  BQI BQI  6.5297
    O ARG  1.4000
 HH11 ARG  1.0000
  BYN BYN  6.2098
  CGS CGS  6.5746
  DBE DBE  5.8725
  BOG BOG  10.9860
  DLG DLG  5.6510
  BFZ BFZ  5.1413
    C LEU  1.7000
  DHW DHW  5.2097
  CG1 ILE  2.0000
  DNC DNC  5.6425
  HB1 GLU  0.0000
  DGH DGH  5.0011
  AXP AXP  5.9423
  ACG ACG  8.8628
    N GLY  1.5000
   CG AS1  1.7000
  DBQ DBQ  7.0081
  DBO DBO  5.0315
   OG SEP  1.4000
  BZQ BZQ  10.7809
  AOV AOV  5.1275
  AXI AXI  6.6289
   N6 QSI  1.5000
  DIU DIU  8.8893
  AAL AAL  15.2256
    O SER  1.4000
   O1 XK2  1.4000
  AKK AKK  5.7110
  CZS CZS  7.9194
  BBO BBO  5.5951
   CG ARG  2.0000
   HB THR  0.0000
    C SER  1.7000
  AVK AVK  5.4364
   HN THR  1.0000
  BAJ BAJ  8.7525
  HD2 ASP  1.0000
  DQW DQW  5.9868
  BDU BDU  6.6188
  BCF BCF  5.3850
  CLP CLP  5.2205
   HA SEP  0.0000
  CLI CLI  5.6361
  BNX BNX  7.4449
  BCJ BCJ  6.5476
  BYI BYI  5.8844
  ANB ANB  5.9177
  CPY CPY  21.7883
  BBW BBW  5.9492
  CYY CYY  7.4802
  CPJ CPJ  7.2023
  AHQ AHQ  7.8663
  AOL AOL  5.3849
  DLC DLC  6.4360
  CAF CAF  7.8557
  BHJ BHJ  9.2020
  HG2 PRO  0.0000
  BAM BAM  6.9380
  HE2 HSE  1.0000
  CBT CBT  6.2972
  APW APW  6.1957
  BGC BGC  5.9455
  DLU DLU  5.3106
  DBS DBS  6.1115
  COU COU  5.6276
  BRT BRT  6.1724
  BPL BPL  5.4667
  NH1 ARG  1.5000
   HN MET  1.0000
  DMQ DMQ  10.3961
  AKR AKR  10.5682
  DDA DDA  6.8226
  CJD CJD  5.2018
  H36 XK2  1.0000
  DQU DQU  5.0747
  CPQ CPQ  9.4119
  BNT BNT  14.9968
  BNO BNO  11.0062
  DPI DPI  5.6492
  ACQ ACQ  6.8641
  DQQ DQQ  5.8593
  BOB BOB  8.3527
  AHV AHV  10.4121
  DOH DOH  5.9995
  AQG AQG  5.6486
  AZG AZG  5.0805
  AYK AYK  9.0610
  BIH BIH  13.2637
  CSO CSO  6.4052
  CXA CXA  7.1467
  HB1 GL1  0.0000
  BNK BNK  8.2436
  DTC DTC  8.5605
  DPD DPD  5.0692
  CWW CWW  6.3331
  AWA AWA  9.0824
  AAY AAY  9.1536
  BCC BCC  5.1547
  AAD AAD  18.5655
  COO COO  5.3959
  CBL CBL  6.1008
  BAB BAB  5.3325
   HN ARG  1.0000
  CUZ CUZ  9.7531
  CTE CTE  5.1559
  BJD BJD  8.7523
  AWF AWF  7.1461
  AVD AVD  7.5319
  BVC BVC  5.9640
  DMM DMM  5.1928
  CTS CTS  7.6734
  CRD CRD  5.4037
   CA ASP  2.0000
  CBH CBH  6.2137
  CAG CAG  7.1669
   CB QSI  2.0000
  DTF DTF  6.6567
  CEK CEK  6.4479
  DKU DKU  5.8272
  DAK DAK  5.6413
  CGI CGI  5.9445
  BNI BNI  9.8553
   HA PHE  0.0000
  DCY DCY  5.4106
  CGO CGO  5.0563
  BED BED  7.6382
  BAL BAL  5.0188
  DAS DAS  12.0420
  DMC DMC  6.1669
  CNM CNM  5.0544
  CTP CTP  7.2075
  HE2 GLU  1.0000
  BNQ BNQ  6.7172
  BLA BLA  7.8361
    H HIS  1.0000
  AKS AKS  8.4650
  HG1 CYS  1.0000
  AAF AAF  16.4943
  BQS BQS  5.3090
  CVW CVW  8.0470
  CME CME  6.0249
  AVC AVC  5.3073
  APJ APJ  8.4000
  DNN DNN  5.0400
  DCG DCG  5.2553
  HB1 MET  0.0000
  DSV DSV  5.5267
  CXF CXF  9.7496
  BYP BYP  7.2237
  AQR AQR  5.3068
  BOP BOP  5.2190
  DGM DGM  6.1168
  DSM DSM  5.2038
  H73 XK2  1.0000
  BFD BFD  6.4786
  CZ3 TRP  1.7000
  BHH BHH  5.5789
  AFR AFR  7.0308
  BGU BGU  5.6910
  H5' QSI  0.0000
  BPX BPX  7.0784
  AJG AJG  5.7289
    N QSI  1.5000
  BDW BDW  5.1823
  CJU CJU  6.1821
  BLC BLC  8.2487
  CD2 PHE  1.7000
  DMU DMU  6.3940
  CGY CGY  5.1735
  DMF DMF  5.9277
  H27 XK2  1.0000
  BWC BWC  11.0578
  DGD DGD  5.0011
  H29 XK2  1.0000
  AAV AAV  15.7079
  DRU DRU  5.1953
  CE1 PHE  1.7000
  AGQ AGQ  8.0571
  BHZ BHZ  11.2205
  CVG CVG  7.2658
  CCF CCF  9.2194
  COR COR  5.6639
  CEW CEW  6.3647
  AHG AHG  8.9559
  DAZ DAZ  8.7076
  CNS CNS  6.8232
    C GLU  1.7000
  BUF BUF  5.2284
  BGQ BGQ  5.0307
  ND1 HIS  1.5000
  DGL DGL  7.9140
  AYF AYF  6.5422
  BVY BVY  8.8503
  CBV CBV  5.6589
  DAG DAG  7.7314
  BRY BRY  9.4445
  AZC AZC  5.7932
 HE21 QSI  1.0000
  CSD CSD  12.3002
  BWW BWW  6.7983
  BNA BNA  5.1888
  BJU BJU  9.5984
  BHV BHV  5.9315
  BYZ BYZ  9.5563
  CJX CJX  5.5598
  CII CII  6.0062
  AWS AWS  5.9063
  DAQ DAQ  8.5286
  CBR CBR  6.5008
  AAA AAA  6.2158
  DEB DEB  5.7093
  DBH DBH  6.8665
  CPD CPD  18.6453
  CRO CRO  11.0720
  CSC CSC  8.7865
  HB1 HSE  0.0000
  DHJ DHJ  8.5735
  AUY AUY  5.4404
  DTE DTE  5.4699
  ASQ ASQ  6.8587
  ANC ANC  10.0304
   CD ILE  2.0000
  BVZ BVZ  6.4880
  BFA BFA  6.7235
  DPK DPK  6.1051
   CB SEP  2.0000
  CQI CQI  6.7985
  APL APL  7.1858
  AHK AHK  6.4369
  BLP BLP  6.0291
  BDS BDS  5.7785
  DBT DBT  7.2549
  HO5 XK2  1.0000
  ARJ ARJ  5.3429
  CBW CBW  5.6990
  BPJ BPJ  5.8753
   HA HSC  0.0000
  CYL CYL  8.1284
  BTR BTR  7.8107
  BLT BLT  6.6028
  ASD ASD  9.8159
  HB1 PRO  0.0000
  BVH BVH  7.2805
  DDG DDG  7.5301
  HE1 HSE  1.0000
  CVE CVE  6.1155
  BMR BMR  14.5904
  BCN BCN  6.2669
  AOH AOH  7.3129
  BIC BIC  6.8348
  BTN BTN  7.6456
  DJI DJI  7.3514
 HG23 VAL  0.0000
   HA MET  0.0000
  BFK BFK  6.5532
  AEK AEK  11.3102
  BQU BQU  5.4689
  BII BII  8.9415
   HH TYR  1.0000
  CIR CIR  5.0394
  BFU BFU  6.2981
  ANP ANP  6.9321
  CYH CYH  10.4075
  BXA BXA  7.1441
  DTA DTA  5.2117
  CYV CYV  7.2963
  DKC DKC  5.1164
  CJA CJA  5.2328
  O23 TSA  1.4000
  CPR CPR  12.6625
  ADZ ADZ  8.3390
  BRN BRN  5.3296
  H24 XK2  1.0000
  AFD AFD  7.8884
    C AS1  1.7000
  BOT BOT  5.3078
  H2B XK2  0.0000
   O8 TSA  1.4000
  BAW BAW  5.1554
    N VAL  1.5000
  CXL CXL  6.3478
  AYI AYI  5.8708
  ABY ABY  21.0797
 HG11 ILE  0.0000
  BAZ BAZ  5.6121
   HN ASN  1.0000
   CB ARG  2.0000
  CD1 TRP  1.7000
   C6 QSI  1.7000
  CEM CEM  6.3076
  DNH DNH  7.3258
  BWP BWP  10.3493
  DIL DIL  8.1812
   O2 SEP  1.4000
  AUG AUG  7.2164
  AFW AFW  18.2823
  BBL BBL  9.4108
  NE2 QSI  1.5000
  ABB ABB  6.1449
    H ALA  1.0000
  BLB BLB  5.2296
  BJP BJP  15.7937
    O LYS  1.4000
  DPQ DPQ  7.9429
  BMT BMT  8.0083
  DKR DKR  7.6270
  CBN CBN  7.5187
  BDM BDM  5.4043
  DEU DEU  5.3309
  BXT BXT  6.2912
  BGW BGW  5.4352
  AVI AVI  5.5102
   HA THR  0.0000
  CKW CKW  7.0262
  CAH CAH  5.1551
  BAX BAX  5.7003
  DHP DHP  5.3003
  AWP AWP  5.5162
  BOW BOW  7.6354
  CMU CMU  6.5756
  BDI BDI  6.5506
  C21 XK2  1.7000
  BSI BSI  6.8161
  ATF ATF  6.0293
  DNS DNS  5.1626
  CHP CHP  5.0455
  CON CON  5.9454
  CNV CNV  5.4713
  ND1 HSC  1.5000
  CGN CGN  5.3827
  DJS DJS  7.6541
   CA GL2  2.0000
   C7 XK2  2.0000
  DQH DQH  6.1162
  CLH CLH  5.5888
   H4 XK2  0.0000
  CMH CMH  5.2785
  DJV DJV  5.3717
  BRU BRU  8.2258
   C5 XK2  2.0000
    N LYS  1.5000
  BSY BSY  8.1102
  ADD ADD  19.6669
  CGV CGV  5.5947
  BTG BTG  5.4693
  BXJ BXJ  8.2178
  APA APA  5.3236
  BYH BYH  6.7786
  BDD BDD  6.9250
  AWV AWV  5.3557
   HA AS1  0.0000
  BGR BGR  5.9572
  CGL CGL  5.9654
  ARV ARV  6.2401
  AHB AHB  8.2269
  AJW AJW  5.3950
  AWU AWU  5.0980
  AJS AJS  10.4640
  BWS BWS  5.4259
  DRH DRH  6.8624
  BWF BWF  10.0830
  CXK CXK  5.5237
  CXB CXB  11.1888
  CKF CKF  5.5880
  BGY BGY  5.5102
  AST AST  5.0224
  AFZ AFZ  5.3116
  ABU ABU  14.3849
  HB2 TRP  0.0000
  HD1 ILE  0.0000
  CXC CXC  5.7060
  CHD CHD  5.7855
  DFQ DFQ  7.2113
    O GL2  1.4000
  BXZ BXZ  9.4434
  BEW BEW  5.1343
  BZN BZN  12.2128
  DHN DHN  5.1995
  CMT CMT  6.0062
  BQP BQP  6.0786
    C GLY  1.7000
  APE APE  6.3645
  AIL AIL  8.0146
   HN GLN  1.0000
  AXH AXH  5.3235
  HB1 SEP  0.0000
  DPE DPE  5.3080
  BUM BUM  5.7862
  BAD BAD  9.3457
  ADA ADA  7.0415
  BEA BEA  5.9044
  C35 XK2  1.7000
  DOI DOI  5.2286
  AVT AVT  7.1135
  AHO AHO  6.5178
  CZY CZY  9.0614
  CUS CUS  6.4133
  HH2 TRP  1.0000
  CAY CAY  5.0945
  ASC ASC  5.9310
  AYP AYP  5.4120
  ACT ACT  10.8903
  DKW DKW  5.4252
  C74 XK2  1.7000
   CG MET  2.0000
  DRB DRB  5.8190
 HG22 THR  0.0000
  AJR AJR  8.0130
  H66 XK2  1.0000
  BXM BXM  7.1032
  CYU CYU  10.2037
  CEN CEN  6.3771
  BCI BCI  8.1912
  BLY BLY  14.7060
  CDD CDD  8.5450
  CH2 TRP  1.7000
  HT3 QSI  1.0000
  ADL ADL  7.0307
  CAV CAV  6.1173
  ALW ALW  5.7438
  CXY CXY  6.0131
  CG2 VAL  2.0000
  DGE DGE  8.5133
    H GLN  1.0000
    D min  0.0000
  HE1 TYR  1.0000
    O GLN  1.4000
  BTD BTD  5.3420
  BEY BEY  5.1745
  BXN BXN  6.0063
  AYY AYY  6.6203
  AXJ AXJ  6.1940
    O TYR  1.4000
   C9 TSA  2.0000
  BEX BEX  5.7487
  BAC BAC  5.0924
  AAB AAB  9.1737
  ACZ ACZ  8.9954
   C4 XK2  2.0000
  BAG BAG  6.8376
  CCI CCI  5.0889
  BPR BPR  9.2008
  BBX BBX  6.0164
  HE2 PHE  1.0000
  HB2 LYS  0.0000
  BCQ BCQ  6.2358
  DFM DFM  7.1025
  CVU CVU  11.6912
  ABR ABR  11.1554
    C ILE  1.7000
  DAM DAM  5.1159
  BXF BXF  6.2341
  CWN CWN  5.5073
  DAR DAR  6.9651
  APF APF  8.0846
  OD2 ASP  1.4000
    H CYS  1.0000
  BKF BKF  10.5270
  OE2 GLU  1.4000
  CBA CBA  5.5856
  BET BET  6.1841
  BAU BAU  6.5137
  ALC ALC  11.6632
  DRD DRD  5.0569
  CQF CQF  12.3883
  DRE DRE  5.6055
  AUW AUW  6.1222
   CA HIS  2.0000
  DDL DDL  5.3988
  ALQ ALQ  5.8687
   CB ILE  2.0000
  DDI DDI  6.6642
  BPU BPU  5.9869
 DUM1 DUM  0.0000
  CZU CZU  5.0012
   CG QSI  2.0000
  HA2 GLY  0.0000
  DNE DNE  6.4823
  DBP DBP  7.0672
  BRC BRC  10.2704
  DJO DJO  5.9965
  AED AED  9.4207
  BPW BPW  5.0170
  DGO DGO  5.4878
  BVA BVA  10.6433
  CSL CSL  9.1344
  BUS BUS  8.7250
  CHW CHW  5.0941
  CPT CPT  7.9687
  ADJ ADJ  11.9523
  BYV BYV  6.1165
  BTC BTC  6.6012
  BDG BDG  5.3562
  AXQ AXQ  5.5217
  BPM BPM  5.1880
  CIW CIW  6.1479
    N GLU  1.5000
  CKJ CKJ  6.2367
  BJC BJC  21.2514
  CYP CYP  6.1258
  BDT BDT  6.6683
  AWK AWK  5.1681
  DOT DOT  6.6895
   C5 QSI  1.7000
  AAO AAO  15.5491
   HN PHE  1.0000
  DPG DPG  5.2902
  CWX CWX  6.1073
  AHA AHA  10.1606
  DIM DIM  6.6354
  DIC DIC  8.1943
  C29 XK2  1.7000
  ARZ ARZ  5.1028
  ANJ ANJ  5.7394
  C75 XK2  1.7000
  CUL CUL  5.0716
  BJR BJR  9.0003
  AYE AYE  5.9649
  ANF ANF  5.9141
  ANS ANS  7.7081
  HD2 ARG  0.0000
  AIU AIU  5.8688
  CKG CKG  6.5157
  AVU AVU  5.3650
    N MET  1.5000
  H76 XK2  1.0000
  ABF ABF  9.8492
  CZA CZA  8.1164
  BIN BIN  15.0937
  BWN BWN  6.1432
  CYO CYO  7.9910
  BNW BNW  8.1339
  CCB CCB  8.0257
  ASR ASR  5.8013
  DFT DFT  5.8001
  CRP CRP  7.0351
  AYV AYV  8.8140
   HN GL1  1.0000
   CB LEU  2.0000
  HD1 LYS  0.0000
  DSX DSX  6.7323
  ALL ALL  5.1478
  APR APR  5.2613
  BTQ BTQ  8.5651
  BTM BTM  6.3666
  BPA BPA  5.9953
  DAA DAA  5.7657
  BIZ BIZ  11.3047
  AMG AMG  7.7728
  AZD AZD  6.3705
  BGI BGI  5.4401
  CUG CUG  8.5059
  DMO DMO  7.9646
    H HSC  1.0000
  DDT DDT  8.7683
  BVD BVD  6.5638
  CWK CWK  6.4284
  CZG CZG  5.5812
  HG2 LYS  0.0000
   CB HSC  2.0000
  DPW DPW  5.0795
  CAA CAA  5.8876
   HN AS2  1.0000
  DDO DDO  5.8217
  ADG ADG  7.1679
  BIO BIO  5.1582
    C ARG  1.7000
  CSS CSS  6.3381
  ALN ALN  8.1760
  DSJ DSJ  5.5366
    O GLY  1.4000
  BWT BWT  11.1576
  CWE CWE  5.3100
  AOT AOT  5.1235
   CG ASN  1.7000
  DMV DMV  6.2890
  DSA DSA  5.3688
  CBK CBK  5.2977
  DFS DFS  5.5830
  CZQ CZQ  6.2872
   HA TRP  0.0000
  ABN ABN  7.7672
  AGG AGG  6.1929
  ALV ALV  6.1155
  DQR DQR  5.8119
  BFO BFO  5.0299
  AUE AUE  6.1813
  ATG ATG  6.2401
  DKP DKP  6.7339
  DIP DIP  7.9759
   HN HSC  1.0000
  CFA CFA  5.0335
  BAA BAA  5.6255
  BRR BRR  5.7807
  AMO AMO  8.9971
  CYJ CYJ  5.5684
  CHY CHY  5.2652
   CA PHE  2.0000
   O1 SEP  1.4000
  CIM CIM  6.1479
  HD2 AS2  1.0000
  DFJ DFJ  6.7869
  CDS CDS  5.6473
  HG1 GLU  0.0000
  BQG BQG  6.7511
  HG1 GL1  0.0000
  CVD CVD  7.7723
  BKU BKU  8.9614
  COB COB  5.0058
  DPN DPN  7.2667
  CPL CPL  14.8748
  BUL BUL  7.1264
   CB ASP  2.0000
  BFY BFY  5.6353
  C32 XK2  1.7000
  AFN AFN  9.8778
  CXW CXW  6.0073
  ANL ANL  5.2112
  BYB BYB  6.7697
  DSD DSD  7.0329
  DAV DAV  7.4644
  BPB BPB  5.4880
  DHD DHD  6.0275
  AYJ AYJ  7.9823
  ASL ASL  5.2441
  DJP DJP  6.1022
  AGZ AGZ  6.9979
    O AS1  1.4000
  DNO DNO  6.3310
  CEJ CEJ  5.4406
  AQD AQD  5.5686
   HD AS2  1.0000
  ATU ATU  10.0490
  AKN AKN  5.0366
  C25 XK2  1.7000
  BNC BNC  8.4222
  CAL CAL  8.5800
   N9 QSI  1.5000
  AEW AEW  9.5062
  CE1 HSD  1.7000
  BNH BNH  6.7031
  BXC BXC  6.1519
    C HYD  1.7000
  CQT CQT  7.0766
  CMA CMA  5.4728
  CBZ CBZ  5.7953
  BXR BXR  5.6518
  API API  5.0078
  CE1 HIS  1.7000
  BVU BVU  5.9921
  HB2 HYD  0.0000
  BEO BEO  6.8019
  DIX DIX  5.2143
   CA GLN  2.0000
  CSR CSR  6.2314
  BCR BCR  6.9549
  BPG BPG  5.1112
  BWV BWV  5.1884
  DDP DDP  7.1802
  BQA BQA  7.4516
  BEE BEE  5.4116
  ATA ATA  6.0701
  ATB ATB  9.4551
  CQW CQW  14.1948
  CMS CMS  6.3864
  CRG CRG  5.9321
  HB2 GLU  0.0000
  DNQ DNQ  6.2612
  BLV BLV  7.2984
  BFG BFG  5.0429
  AOJ AOJ  7.0965
   HA ASP  0.0000
  DIB DIB  7.0050
  CYC CYC  7.7805
  CPK CPK  7.5030
  CWP CWP  5.9317
  CIG CIG  5.9138
   C8 QSI  1.7000
  ALA ALA  5.4415
  BWK BWK  8.5090
  BQY BQY  9.5272
  HB3 ALA  0.0000
   HD HYD  1.0000
  AMZ AMZ  6.0705
  C24 XK2  1.7000
  BDQ BDQ  6.0281
  DSE DSE  6.5856
  DKM DKM  6.0542
  BZI BZI  5.7339
  CVM CVM  10.0157
  CHQ CHQ  6.4700
  CDP CDP  5.5081
  CZH CZH  7.0413
  ADI ADI  10.6050
   H2 QSI  1.0000
  AHR AHR  11.4657
  DGZ DGZ  5.7042
  DBB DBB  5.4391
    O GLU  1.4000
  CQH CQH  7.4819
   C2 XK2  2.0000
  DSZ DSZ  5.3902
  ARM ARM  7.8420
   CA VAL  2.0000
  CWQ CWQ  6.9844
  BQF BQF  7.0035
  BJH BJH  11.4047
  DII DII  6.4997
  ATD ATD  5.4893
  CZZ CZZ  6.8357
  CTH CTH  7.5276
  C13 TSA  2.0000
  BQC BQC  6.7854
  CYK CYK  6.2382
  BJF BJF  14.9580
   CB GL2  2.0000
  CYQ CYQ  5.5579
  CVO CVO  5.4827
  CNY CNY  5.1181
  DIR DIR  6.8825
  CLV CLV  6.1374
  BRZ BRZ  6.1303
  AUK AUK  5.1576
  AAI AAI  11.3923
 HG22 VAL  0.0000
  DOU DOU  5.4288
  CWU CWU  6.9995
  CFN CFN  5.1844
  DGY DGY  7.7322
  BNB BNB  5.9666
  DQJ DQJ  5.5680
  DKX DKX  7.4446
    C GLN  1.7000
  BDB BDB  5.7285
  ABI ABI  5.4377
  AET AET  5.1010
  CEL CEL  5.7448
  CLW CLW  5.4823
  CWO CWO  6.7189
   CB TYR  2.0000
  BUN BUN  5.8112
  AJB AJB  5.2667
  H75 XK2  1.0000
  CPC CPC  11.6050
  BPF BPF  7.0583
  BIL BIL  21.8955
    H AS2  1.0000
  DHX DHX  5.3111
  DAL DAL  5.7465
  BYA BYA  6.3795
  BWX BWX  5.6256
  ALX ALX  6.1488
  O5' QSI  1.4000
  BBJ BBJ  6.7241
  NE2 HSE  1.5000
    N ARG  1.5000
  AIK AIK  9.7050
  DDY DDY  6.1989
  CXR CXR  8.5502
  AZO AZO  6.7631
  AAW AAW  5.7468
  DPS DPS  8.6387
  DMK DMK  5.8842
  AXG AXG  5.1757
  H2A XK2  0.0000
  BMU BMU  5.3846
  HB2 HSD  0.0000
   CA GLY  2.0000
  ANN ANN  5.8113
  ALB ALB  5.3179
  CTA CTA  10.8033
  BLN BLN  7.6573
  DHK DHK  5.1206
  DFZ DFZ  6.0755
  CDX CDX  6.3081
  CXZ CXZ  12.9222
  BRK BRK  6.7264
  DBY DBY  8.3586
  BYE BYE  7.0335
  AXY AXY  5.2947
  BUE BUE  8.0323
  H61 QSI  1.0000
