# Supplementary material for: The Effect of Macromolecular Crowding on the Electrostatic Component of Barnase–Barstar Binding: A Computational, Implicit Solvent-Based Study
Source: PLoS One. 2014 Jun 10;9(6):e98618. doi: 10.1371/journal.pone.0098618 (PMC4051634; doi:10.1371/journal.pone.0098618)
Supplement: File S1 — Contains sample pdb files used in our analyses; each contains the barnase/barstar complex with a specific random placement of crowders of varying radii at 30% crowding density. Also included are files specifying, for each pdb file, the radii of each atom and model crowder. (TAR) [file pone.0098618.s005.tar › vary30percent_pdb/crowders_radii-21.siz]

aaaaaannnrrrrrrrr
  HN2      1.0000
 R185      1.8500
 HCT1      1.0000
  HN1      1.0000
  R15      1.5000
  NCT      1.5000
 OCT1      1.4000
 OCT2      1.4000
  HT1      1.0000
  HA1      0.0000
  CNT      1.7000
 HCT2      1.0000
 HT2G      0.0000
  NXT      1.5000
  OT1      1.4000
  CAY      2.0000
   OY      1.4000
  R18      1.8000
 HT2B      0.0000
  R20      2.0000
  R05      0.5000
 R195      1.9500
   CY      1.7000
 HTB3      0.0000
  HT2      1.0000
  R14      1.4000
  CTB      2.0000
  CAT      2.0000
  R19      1.9000
 HTB2      0.0000
  R00      0.0000
  R10      1.0000
   NT      1.5000
  HT3      1.0000
  R17      1.7000
 HT2A      0.0000
  HA2      0.0000
 R135      1.3500
 HT2C      0.0000
  OT2      1.4000
  ONT      1.4000
  CT2      2.0000
 HTB1      0.0000
  HNT      1.0000
  HY3      0.0000
  HY1      0.0000
  HY2      0.0000
  OXT      1.4000
   N7 QSI  1.5000
  DTY DTY  6.3427
  CYZ CYZ  5.1351
  BOO BOO  5.9856
   C6 TSA  1.7000
  AFY AFY  17.2822
  CJL CJL  5.0644
  CAI CAI  5.3091
  BNV BNV  6.8548
  CFM CFM  5.4499
  BYC BYC  6.2023
  ADP ADP  5.1550
  BXK BXK  5.3663
  BQR BQR  8.2173
  BYW BYW  5.3877
   HA HYD  0.0000
    N PHE  1.5000
  DLN DLN  6.0570
  CVA CVA  7.2473
  BMB BMB  7.0776
  HB1 AS1  0.0000
  DOF DOF  6.0337
  CNK CNK  5.8699
  BRS BRS  6.3929
   CD PRO  2.0000
  BRB BRB  7.9453
  BMD BMD  5.2887
  H2' QSI  1.0000
  DTX DTX  5.4499
  BPY BPY  6.2868
    C PHE  1.7000
 H31B XK2  0.0000
  BND BND  16.1948
   C3 XK2  2.0000
  AVY AVY  6.9444
   HN SEP  1.0000
  CIB CIB  6.2546
  CUC CUC  6.5209
  BUR BUR  5.8941
  ASS ASS  5.8467
  CCK CCK  5.2592
  BGX BGX  5.3386
  BHT BHT  5.1147
  CBF CBF  6.0612
  C3' QSI  2.0000
  ATX ATX  6.4893
  H79 XK2  1.0000
  CQS CQS  7.6508
  AHY AHY  10.4191
  CHG CHG  5.0967
  APV APV  5.4854
  DMZ DMZ  5.1299
  BSX BSX  8.9796
  DCL DCL  10.6195
  AEM AEM  7.9472
  CDF CDF  5.6178
  AGD AGD  10.4051
  HD1 HSD  1.0000
  AXE AXE  8.0158
  BJS BJS  5.6272
  DID DID  6.5599
  CEF CEF  6.0909
  AGN AGN  6.8927
  CYR CYR  6.3627
  AMK AMK  6.1602
  CTQ CTQ  8.2370
  BBB BBB  7.5729
  AFT AFT  5.6294
  CDJ CDJ  5.6622
  ATE ATE  6.3068
  CD2 HSE  1.7000
  BNU BNU  5.2592
  BZF BZF  5.0661
  BMN BMN  13.6782
  DDD DDD  5.0171
  CWH CWH  8.4700
  CRV CRV  9.4707
   CG ASP  1.7000
  DOS DOS  6.3678
  DSR DSR  5.0311
    C CYS  1.7000
  DSF DSF  5.6739
  AFH AFH  6.9238
  ARD ARD  6.8755
    C TRP  1.7000
  DRJ DRJ  5.1127
  CYT CYT  9.8042
  COE COE  9.8181
  BIG BIG  6.2413
  AFI AFI  10.3288
  DWA DWA  5.3892
  ASF ASF  6.1343
  BHY BHY  5.6564
  CUK CUK  7.9796
  DJX DJX  5.0070
  CAM CAM  5.7902
  CTG CTG  7.6409
  DDU DDU  7.4499
  CYG CYG  8.0624
  HE1 GL1  1.0000
  ASX ASX  8.3600
  CKI CKI  6.0869
  HB2 AS2  0.0000
  DLE DLE  7.7069
  BTK BTK  8.4895
  CHS CHS  5.7417
  BUI BUI  5.3082
  HE2 TYR  1.0000
  DKN DKN  5.1380
  BTO BTO  5.2108
  BSK BSK  5.6839
  ARI ARI  6.2388
   HA GLU  0.0000
  BYQ BYQ  5.5685
  H22 XK2  1.0000
  HE3 TRP  1.0000
  COK COK  11.5140
  AKW AKW  5.9733
  ALU ALU  7.3675
  DMY DMY  5.5766
  BXB BXB  5.2390
  OD1 AS2  1.4000
  CKY CKY  9.9274
  BIS BIS  5.0609
  DTH DTH  5.8957
  DQZ DQZ  5.3938
  CDR CDR  6.0265
  DHT DHT  5.4237
  CCD CCD  6.4435
  BWU BWU  12.9949
  CXI CXI  8.1077
  BYD BYD  5.1813
  CGG CGG  5.8483
  DWX DWX  5.1083
   CB GLN  2.0000
  CE1 TYR  1.7000
  AGT AGT  6.2064
  ADW ADW  6.8078
  HG2 QSI  0.0000
  DKF DKF  6.8828
   C1 XK2  1.7000
    O ASN  1.4000
  AOB AOB  10.1946
  DOL DOL  5.3558
  DGP DGP  5.1754
  CZI CZI  10.5844
  CPN CPN  11.7362
  CZN CZN  5.2568
  AEU AEU  6.3922
  C18 TSA  1.7000
  ANX ANX  5.0185
  CMF CMF  5.6512
  BRP BRP  5.0105
  BIE BIE  5.6466
   CD QSI  1.7000
  CRM CRM  8.2341
  AIS AIS  5.1380
  AWN AWN  6.5781
   H5 TSA  1.0000
  BBQ BBQ  5.1947
  BLK BLK  11.1645
  ALD ALD  7.0465
  CSM CSM  13.1117
  BZP BZP  6.1710
  DIG DIG  5.5083
  AIY AIY  6.6183
  ACD ACD  6.2878
  CLZ CLZ  5.6581
  CZL CZL  6.7571
  DIE DIE  5.9050
  BKH BKH  5.1863
  AMP AMP  6.9576
  AOY AOY  5.2989
  CXG CXG  10.9385
  COF COF  6.6930
  BFH BFH  5.1616
  DBX DBX  7.0512
  BBH BBH  8.0242
  BSE BSE  6.7752
  AKF AKF  9.5106
  CGC CGC  6.6024
   CB CYS  2.0000
  DEK DEK  5.8557
  DHC DHC  9.6245
  BHM BHM  5.7711
  APS APS  6.2417
   C4 QSI  1.7000
   CZ PHE  1.7000
  O3' QSI  1.4000
  CKS CKS  5.3020
    N HIS  1.5000
  CXT CXT  6.7113
  CFO CFO  6.5551
  CFH CFH  5.9177
  AIR AIR  6.4171
  HB2 SER  0.0000
  CRA CRA  6.3054
  O2S QSI  1.4000
  APX APX  6.7086
  BEU BEU  5.2710
  ACY ACY  5.1747
  DRO DRO  5.0267
  H37 XK2  1.0000
  CKZ CKZ  7.5712
    O VAL  1.4000
  DEA DEA  6.4606
  BOE BOE  9.7965
  CWD CWD  5.6520
  CEO CEO  5.7624
  CTD CTD  6.9197
  DFN DFN  5.4500
  ACC ACC  9.3207
  HE1 HSC  1.0000
   CA ALA  2.0000
  DAP DAP  6.4341
  AQI AQI  6.0379
   H1 OH2  1.0000
  CJG CJG  5.6381
  AYX AYX  5.2832
  DVC DVC  6.1517
  BJB BJB  5.1267
  CSX CSX  10.8272
   CD GLN  1.7000
  AGJ AGJ  9.9858
  CDL CDL  5.5955
  CXN CXN  6.6048
  BVO BVO  8.1996
  DWO DWO  5.1314
  AEF AEF  5.9947
    H ARG  1.0000
  AXT AXT  7.9372
  AQC AQC  6.4596
    N AS2  1.5000
  BEZ BEZ  7.4355
  CRN CRN  11.0544
  BWJ BWJ  6.7538
  AES AES  6.1874
  BXV BXV  7.2403
  AEI AEI  8.7793
  APQ APQ  5.4297
  OE1 GLU  1.4000
  H34 XK2  1.0000
  DEF DEF  5.7420
  DAT DAT  5.4064
  CBI CBI  5.8330
  HE1 TRP  1.0000
  CTC CTC  8.1407
  DIO DIO  5.6345
  CXE CXE  5.0035
  CQL CQL  11.4027
  BNE BNE  12.8953
  CVL CVL  5.9790
  CLE CLE  6.0822
    N HSD  1.5000
   CB PRO  2.0000
  DGS DGS  5.1403
  CHU CHU  6.0365
  BOQ BOQ  11.8584
  HG2 ARG  0.0000
  CEI CEI  6.5039
  HB2 PHE  0.0000
  DQF DQF  6.4882
  CTI CTI  9.1489
  CMQ CMQ  5.6828
  BKV BKV  14.9565
  AVF AVF  6.1659
  DES DES  9.5777
  CGQ CGQ  5.9607
  BIU BIU  5.2228
    O HSD  1.4000
  BBM BBM  5.7449
  CVQ CVQ  11.7077
  AQP AQP  5.9106
  AOD AOD  7.0291
 HG13 VAL  0.0000
    H MET  1.0000
  H12 TSA  1.0000
  BUC BUC  9.2967
  AVW AVW  5.0250
   HA LYS  0.0000
  CWY CWY  8.8613
  BDX BDX  5.8007
  ARC ARC  6.3519
  C5' QSI  2.0000
  ASG ASG  6.7359
  AMB AMB  5.0734
   CG TYR  1.7000
  C33 XK2  1.7000
   CA SER  2.0000
  BLE BLE  6.3746
  BZM BZM  7.5363
  DUL DUL  5.4192
  HB1 ARG  0.0000
  AYL AYL  5.7231
  C28 XK2  1.7000
  BCS BCS  5.7808
  BNF BNF  5.8842
  BHI BHI  5.4727
  BBZ BBZ  5.5952
  DXC DXC  6.4466
  BFJ BFJ  6.6272
  AZI AZI  5.0441
  AKD AKD  5.0029
  CSV CSV  8.7393
  HB1 AS2  0.0000
  CCQ CCQ  6.2844
  AUD AUD  8.1985
  BNM BNM  13.8623
  ALI ALI  6.3150
  OD1 ASN  1.4000
  C67 XK2  1.7000
  C72 XK2  1.7000
  DNR DNR  5.3344
  CBE CBE  6.2266
  CLO CLO  6.0762
  BJT BJT  5.8920
  ABM ABM  17.8746
  CNH CNH  5.8065
  C1' QSI  2.0000
  AHX AHX  6.4504
  DMG DMG  5.8619
  ACO ACO  8.9839
   HN ALA  1.0000
  CBM CBM  5.3550
   HN HYD  1.0000
  CGZ CGZ  5.3095
  BSC BSC  5.0413
  HG1 MET  0.0000
  DFF DFF  9.6219
  BSU BSU  11.8033
  BKI BKI  5.4694
  BCZ BCZ  5.2041
  AGV AGV  12.9235
  AKJ AKJ  5.9144
  CBX CBX  5.4536
 HE21 GLN  1.0000
   HG CYS  1.0000
  AUZ AUZ  5.5763
  AYT AYT  6.9203
  BQV BQV  7.1008
  AIC AIC  5.7531
   OC VDW  0.0000
  BVX BVX  10.1078
  HB1 LEU  0.0000
  DTD DTD  5.6343
  DGK DGK  6.2777
  N10 QSI  1.5000
  AYZ AYZ  5.5759
  BRF BRF  7.5719
  BPT BPT  6.7402
  CHZ CHZ  7.5400
  BKC BKC  5.6353
  BJI BJI  5.5180
  BCG BCG  5.0089
  H35 XK2  1.0000
  BLX BLX  19.6845
  BYU BYU  5.5265
  CHB CHB  7.3194
  BPZ BPZ  8.8756
   HA HSE  0.0000
  BJL BJL  5.8985
  AGS AGS  9.6985
   CD GLU  1.7000
  DNU DNU  5.2883
  AGF AGF  6.9684
   CB HIS  2.0000
  CND CND  5.1623
  ARS ARS  5.4946
  DWW DWW  6.5030
  CTV CTV  9.9435
  DRM DRM  5.2303
 H2'' QSI  0.0000
  AWX AWX  5.7053
  AJL AJL  6.0166
  OH2 HOH  1.4000
  CHV CHV  6.1701
  DLY DLY  6.1979
  DGU DGU  6.6878
  CD2 LEU  2.0000
  BGF BGF  7.3517
  BLI BLI  12.7842
  DGB DGB  5.8744
 HD22 LEU  0.0000
  DCX DCX  6.1903
  CZF CZF  10.2572
  CTY CTY  9.0725
    O THR  1.4000
  CHN CHN  6.9161
  DIW DIW  5.3524
  AKV AKV  7.8141
  AEJ AEJ  7.5006
  DMA DMA  5.1824
  ARR ARR  5.4283
  HD3 ILE  0.0000
  CDM CDM  6.8322
  ACI ACI  12.0145
  H71 XK2  1.0000
  DAI DAI  5.5175
  AMI AMI  7.0665
  CD1 PHE  1.7000
  CKB CKB  5.3635
  BLQ BLQ  6.1568
  AOP AOP  11.7247
  AWC AWC  6.2223
  DLP DLP  6.5481
  DEZ DEZ  5.5407
  DCC DCC  6.7345
  AZL AZL  7.4991
  AHP AHP  14.9660
  DRL DRL  6.3384
  CSU CSU  10.0694
  AYW AYW  5.9486
   CG LYS  2.0000
  CGP CGP  7.3635
  DAH DAH  11.6418
  DWU DWU  5.0324
  ANI ANI  6.6074
  DUG DUG  6.9364
  DNX DNX  7.1553
  BGD BGD  7.6607
  CSB CSB  6.6914
  ATL ATL  5.5170
  DDC DDC  5.7737
  CLF CLF  5.3792
  AOO AOO  8.6033
  CGR CGR  5.6512
  AXM AXM  5.8077
   CG HIS  1.7000
  CHE CHE  6.7071
  CIC CIC  5.2418
   O7 TSA  1.4000
  DEM DEM  8.7573
  BCM BCM  6.5234
 HD22 ASN  1.0000
  ATV ATV  5.3967
    C LYS  1.7000
  BGA BGA  5.8825
  CHA CHA  6.3791
  CGE CGE  6.4924
  DTS DTS  5.9726
  AGC AGC  5.2142
  DSW DSW  5.2966
  DMJ DMJ  5.2225
  DXK DXK  5.3603
   HB ILE  0.0000
  CEU CEU  5.7216
  CUT CUT  5.9785
  BKA BKA  5.8475
  BWL BWL  7.4771
  CVT CVT  7.3212
  BCY BCY  6.3263
  AVB AVB  6.8133
 HG22 ILE  0.0000
  CWL CWL  11.5040
  CDI CDI  6.7071
  BJX BJX  5.7673
  CEQ CEQ  5.0143
  AVZ AVZ  6.1103
  BVW BVW  9.0432
  AHM AHM  10.2656
  HB2 ARG  0.0000
  DTJ DTJ  5.9023
  BPQ BPQ  13.1393
  BWY BWY  5.1414
  BON BON  7.7068
  ABT ABT  14.5254
  C20 XK2  1.7000
  CQC CQC  8.2000
  ANY ANY  5.5023
  BKT BKT  12.0829
  AXA AXA  5.7059
  DLO DLO  7.0043
  BDA BDA  7.3988
  BCX BCX  5.6008
  BMS BMS  9.0920
  COG COG  20.7058
  BCL BCL  5.8018
  AOA AOA  5.6045
  CVS CVS  5.0549
   CZ ARG  1.7000
  AIX AIX  5.3844
  DEW DEW  7.3136
  CUD CUD  5.0376
  BOH BOH  6.9653
  ASY ASY  9.0451
  CJO CJO  5.9303
  DRN DRN  5.1463
  CZB CZB  7.8190
  BHW BHW  5.4958
  DPY DPY  5.4189
  DEG DEG  6.5808
  CBO CBO  5.6042
  CLA CLA  5.0397
    H ILE  1.0000
  CCJ CCJ  7.5223
  AUR AUR  5.2377
    N ALA  1.5000
  CKT CKT  7.4547
  DED DED  6.7870
  BOV BOV  7.1854
  BOM BOM  6.3935
  DNF DNF  5.2061
  CJW CJW  8.5999
  BAQ BAQ  6.3759
  O15 TSA  1.4000
  NE2 HSD  1.5000
  OE2 GL1  1.4000
  CMM CMM  5.7171
   CB TRP  2.0000
  BMQ BMQ  16.3664
  AUU AUU  5.9076
  ANO ANO  6.1990
  HE1 HIS  1.0000
  AFQ AFQ  10.2834
  DWR DWR  5.0400
  AMT AMT  7.0126
   CD GL1  1.7000
  CBY CBY  6.0127
  ALG ALG  5.4231
 HG21 VAL  0.0000
  AOQ AOQ  6.1229
  DWL DWL  5.0125
  OE1 QSI  1.4000
  HG2 MET  0.0000
  HB2 HSE  0.0000
  BTF BTF  12.0495
  BST BST  6.7422
  AFF AFF  8.8747
   HN CYS  1.0000
    H ASP  1.0000
  AIW AIW  7.6143
  DBA DBA  6.2515
  CQA CQA  18.8438
  CHX CHX  5.6005
    O GL1  1.4000
  CEG CEG  5.9204
  CMB CMB  5.7996
  AML AML  6.2585
  AMX AMX  5.3090
  DFB DFB  5.4877
  NE2 GLN  1.5000
  BVQ BVQ  5.5038
  BMI BMI  12.9694
  BJM BJM  5.7744
  CLL CLL  5.6335
  DFX DFX  9.0173
  CFR CFR  5.4853
  ADV ADV  6.7318
  BVF BVF  8.9826
  ASN ASN  9.6214
  HD1 HSC  1.0000
  DSL DSL  5.2511
    N TRP  1.5000
  ABG ABG  11.3655
  BRQ BRQ  6.0438
  CWM CWM  13.1781
  BMY BMY  5.9481
    C ASP  1.7000
  DOV DOV  6.6119
  BLD BLD  17.2257
  AAJ AAJ  7.7172
  CE1 HSE  1.7000
  BUX BUX  10.1876
  BHF BHF  5.7203
   HN TRP  1.0000
  AUB AUB  5.6420
  CMW CMW  6.8080
  BBY BBY  6.1190
  AZM AZM  7.7797
  ACR ACR  5.7317
  AXR AXR  8.8551
  CMK CMK  5.1703
  DPP DPP  5.8554
  BXW BXW  6.3909
  ABP ABP  8.3385
  BLF BLF  10.6165
  DUY DUY  6.0788
  AIQ AIQ  5.3174
  AYA AYA  5.6912
  DKJ DKJ  5.2874
  CFL CFL  5.4848
  CQO CQO  10.3692
  DIQ DIQ  5.8182
  DTQ DTQ  5.9216
  BXO BXO  5.8321
  CMN CMN  5.7490
  DSS DSS  5.7733
  DOK DOK  6.5668
  DJT DJT  5.3510
  CCA CCA  7.4498
  AJA AJA  9.7364
  DFH DFH  5.3747
  BUQ BUQ  5.2380
  HG1 ARG  0.0000
  BVP BVP  6.2441
  CEC CEC  5.0338
  DNM DNM  5.8319
  DER DER  6.6644
  CIH CIH  6.6306
  HE2 MET  0.0000
  NE2 HIS  1.5000
  CJQ CJQ  5.0617
  ACN ACN  7.4074
   CG PHE  1.7000
 H31A XK2  0.0000
  BUK BUK  5.0252
  H25 TSA  1.0000
  DAY DAY  5.3571
  DBK DBK  5.1614
  BRO BRO  6.1197
  DTR DTR  6.4323
  BNP BNP  9.1126
  AWL AWL  5.1463
  BZH BZH  5.0411
  DUZ DUZ  5.3759
  CCN CCN  7.8891
  DEO DEO  5.8821
  BNR BNR  6.1679
  DNP DNP  5.2672
   HE GLU  1.0000
  AXS AXS  7.6796
  AFJ AFJ  7.8058
  DVM DVM  5.1317
  CIF CIF  5.5389
  CCM CCM  5.6373
  AIN AIN  6.5500
  CQJ CQJ  15.9336
  BLH BLH  15.9431
  DQY DQY  5.0892
  BDE BDE  5.0868
  AEX AEX  5.3615
   CB MET  2.0000
  DQG DQG  6.1632
  DKY DKY  6.1636
  ALM ALM  6.8654
   H1 TIP  1.0000
  CRJ CRJ  8.2307
  BJE BJE  5.2614
  CMV CMV  5.5731
  BXE BXE  5.9780
  BAP BAP  6.1365
  ANZ ANZ  5.5961
  AJO AJO  7.8452
  DCN DCN  5.7775
  DQK DQK  6.5662
  BMJ BMJ  11.5387
  AXK AXK  5.4619
  CJN CJN  5.1814
  BXI BXI  7.8278
  BGT BGT  5.2496
 HG12 ILE  0.0000
  DJD DJD  5.2060
  AKY AKY  5.3039
  BGZ BGZ  5.2954
  AZY AZY  6.8808
  AVH AVH  7.7665
  ARQ ARQ  5.4962
  ADU ADU  12.1707
  CRC CRC  8.6590
  ARW ARW  5.1400
  AQO AQO  8.3910
  AVV AVV  5.3896
  OE1 GL2  1.4000
  BWE BWE  6.9787
  COY COY  10.8219
  AFK AFK  7.7919
  APT APT  5.2125
  CUW CUW  6.0415
  CLR CLR  5.0840
  BGK BGK  5.2496
  BDY BDY  5.1070
  AOC AOC  8.5548
   CG GL2  2.0000
   CA MET  2.0000
  CRI CRI  11.3938
  BHP BHP  5.0164
  DDH DDH  5.8954
  AQW AQW  8.1163
  H65 XK2  1.0000
  DAF DAF  8.1175
  AEL AEL  14.7100
  CUO CUO  8.1554
  CXM CXM  10.2608
  CCT CCT  7.2043
  AXF AXF  7.9279
  AGE AGE  6.7918
  CRH CRH  7.3146
  BCE BCE  5.5330
  DLR DLR  5.9792
  DDQ DDQ  5.8200
  BFX BFX  5.0769
  DPV DPV  5.3368
  BHD BHD  6.6296
  CD2 HSC  1.7000
    N GL1  1.5000
   CA ARG  2.0000
  APM APM  5.3901
  BAO BAO  5.7158
  AEA AEA  8.5883
  HB1 PHE  0.0000
  C66 XK2  1.7000
  CBU CBU  5.8822
  ACW ACW  14.7740
  CEP CEP  7.6286
  BLS BLS  12.0243
  AXB AXB  5.0418
  ASE ASE  6.3510
  DIJ DIJ  5.9098
  DFC DFC  6.3107
  HG1 GLN  0.0000
  CJV CJV  5.7829
  CUJ CUJ  8.2804
  DSC DSC  5.2977
  DCP DCP  5.1018
  AQK AQK  6.3689
  DIT DIT  7.6443
  ND1 HSE  1.5000
  AZQ AZQ  5.2407
  BEV BEV  5.2069
    C MET  1.7000
  AVP AVP  6.0992
  DVQ DVQ  5.4763
  ANE ANE  7.3598
   H3 XK2  0.0000
  AOW AOW  6.5986
  CQN CQN  9.7159
  AEP AEP  6.8272
  H3' QSI  1.0000
  DNK DNK  5.1706
  ATJ ATJ  5.2882
  O2' QSI  1.4000
   SD MET  1.8500
  DVI DVI  5.4445
  DBJ DBJ  7.4013
  ARP ARP  5.7735
  ABH ABH  7.9715
  DMP DMP  5.2693
  DJJ DJJ  5.4045
  HB1 ASN  0.0000
  CUN CUN  5.9439
  AYU AYU  6.1453
  DUF DUF  5.3346
  ABO ABO  6.9941
   CA CYS  2.0000
  DGF DGF  5.0975
  BFI BFI  5.1685
  AZJ AZJ  7.1606
  BJZ BJZ  6.5110
  CIX CIX  5.8519
  BFV BFV  6.7378
  ATH ATH  9.2195
  BAH BAH  5.0495
  BFS BFS  6.4846
  AGY AGY  7.1109
  BKW BKW  16.0059
    C GL2  1.7000
  BSD BSD  5.3994
  BVK BVK  8.6530
  AMF AMF  7.0929
  AKA AKA  6.1559
    O PHE  1.4000
  DVE DVE  5.2009
 H61A XK2  0.0000
  AIB AIB  7.4139
  HE1 GL2  1.0000
  BEC BEC  7.2180
  AXD AXD  9.0243
  AOZ AOZ  6.4497
  AOE AOE  7.3889
  CPZ CPZ  6.4732
  AGX AGX  6.0146
   CG HSE  1.7000
  DKK DKK  6.4439
  AKB AKB  5.8691
  CKO CKO  6.2155
  DVA DVA  5.5608
   N7 XK2  1.5000
  DJW DJW  12.2638
  CMX CMX  5.7453
  CRL CRL  9.0730
  BXY BXY  7.9335
  BNL BNL  8.0843
  BAK BAK  5.3913
  ACJ ACJ  7.1102
  BEG BEG  6.1466
    H SEP  1.0000
  CFJ CFJ  5.3751
  HB2 AS1  0.0000
   SG CYS  1.8500
  HD2 ILE  0.0000
  BZL BZL  10.3571
  ARH ARH  5.3996
  CMR CMR  5.4227
    O HSE  1.4000
  CD1 LEU  2.0000
  CCW CCW  5.6331
  BSA BSA  5.6211
  CXV CXV  5.0360
  CGM CGM  6.3870
  DLW DLW  7.1412
  BRL BRL  6.2013
  BNN BNN  13.2332
  CXQ CXQ  6.8179
  DXB DXB  5.6479
  BVG BVG  6.6401
  CE2 TRP  1.7000
  CRZ CRZ  10.0639
  HB1 QSI  0.0000
  BFR BFR  5.2165
  DKS DKS  6.4243
  APN APN  5.0509
  DSN DSN  5.1982
  HB2 CYS  0.0000
  CDW CDW  5.9201
  AZK AZK  5.9506
  BBP BBP  5.6150
  ARX ARX  7.1753
  AOI AOI  8.7919
  BJV BJV  6.4573
  BBC BBC  8.2304
  CWR CWR  8.8683
   CG GLU  2.0000
  COH COH  16.8040
  AHZ AHZ  5.6636
  DIY DIY  5.8730
  CZD CZD  7.2747
  AKH AKH  8.2763
  ADO ADO  6.0415
  DMS DMS  7.3440
  BMK BMK  7.6370
  H63 XK2  1.0000
  DWF DWF  5.1336
  DHF DHF  5.0555
  ACU ACU  12.0567
  CPU CPU  10.6295
  CBS CBS  6.9320
 HE22 GLN  1.0000
  ADQ ADQ  6.7115
  ARK ARK  5.6181
  DWQ DWQ  6.8126
   O4 XK2  1.4000
  BXQ BXQ  6.9377
  CLQ CLQ  6.6577
  CSG CSG  8.3949
  BZU BZU  7.5734
  CUQ CUQ  7.3734
  CSZ CSZ  11.8834
  DHL DHL  5.8911
  CVV CVV  5.3507
   HN TYR  1.0000
  AUN AUN  5.9824
  CYD CYD  8.6536
  CUH CUH  6.5164
  DFO DFO  6.9662
  CHC CHC  7.2229
  AMY AMY  5.8203
  DUC DUC  5.2428
  BYM BYM  6.4885
  DPF DPF  5.1748
  DLZ DLZ  5.2917
  DHH DHH  7.5044
  AIF AIF  8.2721
  ABZ ABZ  6.8912
  CPE CPE  9.2021
  CNX CNX  20.7852
  CHJ CHJ  5.3773
  APC APC  7.0850
  BJJ BJJ  7.1919
  BQN BQN  10.1251
  CRK CRK  9.0623
  BSO BSO  6.9429
  DCB DCB  5.8619
  BSB BSB  6.8242
    C HSD  1.7000
   HA ARG  0.0000
  DSK DSK  5.5565
  DTG DTG  7.4344
  AYQ AYQ  6.9526
  CYS CYS  6.3069
  DQI DQI  5.4671
  AIZ AIZ  8.8308
  BBN BBN  5.8292
  DGX DGX  6.2761
  DLT DLT  5.8142
  CQK CQK  13.2788
  DUU DUU  5.0845
  CRX CRX  8.4823
  AMM AMM  8.4949
  DQN DQN  6.6325
  AVM AVM  6.3654
  CRW CRW  12.1624
 HD12 ILE  0.0000
  ATC ATC  5.3333
  CET CET  5.8102
  DHM DHM  5.6320
  BDL BDL  6.1338
   CB GL1  2.0000
  ATR ATR  5.3480
  DVK DVK  6.9837
  C19 TSA  1.7000
  AYB AYB  6.0543
  DOM DOM  5.0007
  DIZ DIZ  6.4838
  AAE AAE  6.9676
  OE1 GLN  1.4000
  AUJ AUJ  6.4149
  DVX DVX  5.4802
  BUH BUH  8.7214
  AUX AUX  7.2785
  DNY DNY  6.9078
  H21 TSA  1.0000
  AWD AWD  5.6340
  CYI CYI  9.2597
  CBQ CBQ  6.4198
  AKO AKO  5.3424
  BLR BLR  17.6485
  DLQ DLQ  5.8788
  BSR BSR  8.5463
  BSG BSG  9.3008
   HN ASP  1.0000
 H3'' QSI  0.0000
  DWV DWV  5.5323
  DJF DJF  6.9766
  CFZ CFZ  5.1596
  BMG BMG  5.3646
  CFU CFU  5.7370
  ATI ATI  6.0492
  DMN DMN  5.0915
 HG21 ILE  0.0000
   HA ILE  0.0000
   CB HSE  2.0000
  CUX CUX  9.3235
  BCW BCW  6.1412
  BHE BHE  6.9101
  BDC BDC  5.2075
  AFB AFB  6.9482
  BFQ BFQ  5.7224
  BXS BXS  5.3112
  ANW ANW  7.6050
    O CYS  1.4000
  DKT DKT  5.2246
  AQZ AQZ  7.6414
  AMU AMU  5.3732
   C6 XK2  2.0000
  BSW BSW  6.7260
  BMZ BMZ  5.3957
  BWB BWB  9.4145
 HD21 LEU  0.0000
  AHE AHE  10.9802
  ADM ADM  5.9274
    O ASP  1.4000
  AJU AJU  7.0089
  DCW DCW  6.2923
  AQU AQU  6.6361
  DHV DHV  5.3729
  CAS CAS  5.4084
  BOR BOR  11.7131
   N3 QSI  1.5000
  DVY DVY  5.8452
  BHC BHC  5.0909
  CFI CFI  5.1859
  ACX ACX  7.1153
  OD2 AS1  1.4000
    H GL2  1.0000
  HB1 GLN  0.0000
  DFU DFU  5.5518
  CKX CKX  5.6413
  CFD CFD  7.6989
  CNI CNI  8.3891
  AQX AQX  6.1657
  DRS DRS  5.9182
  BFP BFP  6.2027
  DKV DKV  6.7457
  CFW CFW  6.8266
    C GL1  1.7000
  COQ COQ  13.2614
  AQF AQF  5.5826
  AVG AVG  5.0578
  C2' QSI  2.0000
 HD13 LEU  0.0000
  AGP AGP  6.6937
  CHO CHO  5.8114
   HB VAL  0.0000
  CSP CSP  5.2096
  CFS CFS  5.2454
  CJS CJS  7.6415
  CAN CAN  8.5357
  AXC AXC  9.6465
   HA VAL  0.0000
  DCA DCA  7.1237
  DBD DBD  6.2276
  AHT AHT  7.9895
  BAN BAN  5.5133
  BCT BCT  5.6819
  BID BID  6.0214
  AQB AQB  6.6365
  BYS BYS  6.5367
  DJB DJB  6.7173
  CVJ CVJ  6.1476
  AOR AOR  7.1277
  CBD CBD  5.7633
  DPB DPB  5.3494
  AUS AUS  7.0709
  ADR ADR  12.3013
  DKO DKO  6.8778
  AHD AHD  10.3577
  CTX CTX  6.2999
  DBR DBR  5.8515
  CKP CKP  5.5240
  ABD ABD  8.8534
  ALE ALE  11.3332
  DCS DCS  8.1965
  CZK CZK  7.1300
  AZH AZH  7.6069
  BHB BHB  5.4521
  BZE BZE  8.4582
  BIM BIM  5.4113
  AAU AAU  12.9032
  CAX CAX  7.0503
  CCG CCG  8.0613
    O QSI  1.4000
  ASK ASK  5.8221
  BOL BOL  6.2563
  BSQ BSQ  7.4232
  CVP CVP  5.1748
  BCK BCK  6.1174
  ARF ARF  5.5995
  CE2 TYR  1.7000
  BRE BRE  5.7982
  H25 XK2  1.0000
  CSI CSI  5.5145
  DIV DIV  6.4458
   CA HYD  2.0000
   NH VDW  0.0000
  C22 XK2  1.7000
  ALF ALF  5.2586
  AKU AKU  5.7511
  DDJ DDJ  8.7272
  H11 TSA  1.0000
  DBL DBL  7.1740
  DKQ DKQ  5.3854
  CVK CVK  10.2481
  BIJ BIJ  5.0631
  CPG CPG  15.6368
   HA CYS  0.0000
  BZY BZY  7.1036
  BMV BMV  11.3987
  BBT BBT  6.6471
  DAJ DAJ  5.5910
  BLG BLG  11.6610
    H TRP  1.0000
  COW COW  13.4332
  BOC BOC  14.9299
  AID AID  15.6382
  AHI AHI  6.7412
  CVI CVI  5.5721
   HN GLU  1.0000
  CRQ CRQ  5.3072
  DCQ DCQ  7.3900
  C70 XK2  1.7000
  DWG DWG  5.0314
  AQL AQL  8.0195
   SG HYD  1.8500
  DLV DLV  5.6759
  CTT CTT  6.2946
  BQO BQO  7.4150
    N GLN  1.5000
   CA PRO  2.0000
  CFG CFG  6.1819
  BXX BXX  10.1478
  DTI DTI  7.5853
  DEI DEI  7.8115
  DQC DQC  5.2378
   H6 XK2  0.0000
  BGV BGV  6.4143
  AMN AMN  7.1087
  COT COT  9.6719
  AYO AYO  5.7610
  HB2 ALA  0.0000
  CZX CZX  10.0952
  AFL AFL  8.8073
  DCJ DCJ  5.0752
  CQE CQE  10.1567
  BUD BUD  6.9210
  AFS AFS  8.5413
  AYH AYH  6.2185
  DCU DCU  5.3142
   N2 XK2  1.5000
  TWE TWE  20.0000
  DWY DWY  5.1569
   CG LEU  2.0000
  AFA AFA  7.3587
  ATN ATN  5.8364
  DUP DUP  6.0278
  AQV AQV  6.9589
   CB LYS  2.0000
  CZ2 TRP  1.7000
  BOU BOU  6.6875
  DGT DGT  10.6430
  AAG AAG  7.4129
  CID CID  6.2410
  DTW DTW  5.0372
  DQE DQE  6.0555
  BQK BQK  5.5755
  ARO ARO  5.0107
  ANH ANH  5.1768
  CKU CKU  5.5271
  AOK AOK  6.4330
  CEH CEH  7.7216
  DME DME  5.0108
  DGN DGN  6.7304
  DLD DLD  7.8158
  BIA BIA  6.4698
  ASH ASH  10.1398
  CDT CDT  7.6193
  DUA DUA  6.1289
  AMJ AMJ  9.2946
  CBB CBB  7.2712
  BUZ BUZ  11.4549
  BOD BOD  5.1553
  HD1 HSE  1.0000
  AWB AWB  5.1296
  ARE ARE  6.7353
  BMP BMP  12.6887
  CNC CNC  5.2759
  BZK BZK  7.9367
  BLO BLO  6.9221
  BAR BAR  5.9284
  AJQ AJQ  5.7678
  HB1 TRP  0.0000
  BQM BQM  7.9949
  BEN BEN  5.7972
  BGP BGP  5.1522
  DFD DFD  6.2474
  HT2 QSI  1.0000
  CEX CEX  5.2538
  CGD CGD  7.4501
  BTA BTA  7.9045
    N ASP  1.5000
  DTZ DTZ  7.2509
  DFA DFA  8.0370
  CVN CVN  8.5214
   CG GLN  2.0000
  CPH CPH  8.3668
  ABJ ABJ  16.8869
  AGB AGB  9.7628
  CGJ CGJ  5.1464
  AFV AFV  8.5025
  CNB CNB  7.3642
  HG2 GLN  0.0000
  AWZ AWZ  5.4824
  BZC BZC  7.1896
  DVW DVW  6.2410
  BFE BFE  5.9637
  CG2 THR  2.0000
  CTK CTK  10.3192
  CTJ CTJ  6.8181
  BXP BXP  5.8826
  BTL BTL  5.4044
  AJH AJH  10.2413
  DWT DWT  5.9262
  BCH BCH  6.9900
  CBG CBG  8.6370
  ASB ASB  8.0312
  BLW BLW  21.6614
  DVT DVT  5.0123
  COC COC  22.6708
  BUV BUV  7.8051
  BBF BBF  5.4055
  O1S QSI  1.4000
  DLX DLX  6.0866
  ACF ACF  7.3802
  BZJ BZJ  5.2651
  AZU AZU  6.0167
  COP COP  7.5006
   CG PRO  2.0000
  BHO BHO  6.3135
  CGW CGW  5.6817
  BZB BZB  6.4765
   HA SER  0.0000
  BPK BPK  5.9033
  BVL BVL  10.1150
    C SEP  1.7000
  CMI CMI  5.3251
  BUP BUP  9.0719
  ALO ALO  6.3359
    H LEU  1.0000
  CXU CXU  5.0319
  BDO BDO  6.5985
    N AS1  1.5000
  DOQ DOQ  5.2994
  ATQ ATQ  5.6758
   CA HSE  2.0000
  DRT DRT  5.0841
  DPX DPX  5.3372
  AXN AXN  7.3829
  AEG AEG  5.3686
  CYX CYX  5.6755
  BHA BHA  7.5348
  HB2 LEU  0.0000
  CQY CQY  9.8337
   HE GL1  1.0000
  CMP CMP  5.3954
  AGH AGH  7.1833
  DOG DOG  5.3431
  CDQ CDQ  5.8647
  BER BER  5.2994
  AHS AHS  5.0086
  DSI DSI  7.5339
  AQE AQE  6.4347
    N ILE  1.5000
  BHQ BHQ  5.2372
   C2 QSI  1.7000
  CQX CQX  10.4998
  CEA CEA  5.3170
  DEY DEY  5.9695
  ACS ACS  15.7925
  ALK ALK  5.1615
  BBE BBE  6.8751
  CZP CZP  7.2253
  H64 XK2  1.0000
    N HSE  1.5000
  BGN BGN  5.3358
  BQH BQH  5.0416
  AKQ AKQ  9.7708
  AAX AAX  5.2437
  DHG DHG  5.7662
    O HSC  1.4000
  DJZ DJZ  5.6494
  CUA CUA  9.4752
  CRY CRY  8.0369
  BNS BNS  8.1408
  CKK CKK  5.7331
  BJG BJG  5.2867
  SPH NBN  1.5000
  COS COS  5.2863
  BZZ BZZ  5.2962
   HA HIS  0.0000
  DKZ DKZ  5.6629
  ACE ACE  11.3788
  BZA BZA  6.7066
  CNE CNE  5.9404
  HD1 AS1  1.0000
  CIS CIS  5.1780
  BZS BZS  6.3624
  DGQ DGQ  6.0805
   HD ASP  1.0000
  CSW CSW  7.5515
  BRH BRH  7.4000
  CGA CGA  6.4379
  BWO BWO  8.1978
  CLU CLU  5.1102
  CHR CHR  5.2331
  CLT CLT  5.8565
  DEV DEV  5.2734
  ATW ATW  9.3649
  APG APG  5.1987
  BIY BIY  5.0620
  AER AER  10.5332
  CLX CLX  5.6913
  DAC DAC  5.9821
  AHW AHW  8.1859
  DOW DOW  6.8818
  BZV BZV  9.9358
  HB2 GLN  0.0000
  HE2 GL2  1.0000
  DJM DJM  5.4813
  BME BME  10.6251
   HN GLY  1.0000
   HN LYS  1.0000
  BEI BEI  5.0662
  CSK CSK  11.0710
  BKJ BKJ  5.6133
  ALS ALS  6.0899
  BCD BCD  7.3365
  CES CES  9.3833
  CDO CDO  5.9750
  DPA DPA  5.5245
  DOE DOE  6.1145
  CHL CHL  5.2728
  BWM BWM  6.5271
  NE1 TRP  1.5000
  COL COL  13.8745
  CUR CUR  8.8200
    H HSE  1.0000
  BTV BTV  5.7987
   CB PHE  2.0000
  BVE BVE  6.3480
  DBV DBV  6.1165
  DDX DDX  5.1002
  ATT ATT  6.1859
  BQE BQE  5.2393
  AJD AJD  8.0439
  COZ COZ  10.0803
  CNN CNN  5.0012
  BIF BIF  5.0229
  DHO DHO  5.3910
  CPA CPA  15.4165
  CIP CIP  7.2071
  AOF AOF  5.1199
  ADS ADS  9.2027
  DGC DGC  7.8147
   H1 HOH  1.0000
  DAW DAW  6.4324
  BHR BHR  6.4447
  DMD DMD  6.8493
  DNT DNT  5.0851
  CGF CGF  7.5219
  CSJ CSJ  8.4089
  CLS CLS  5.8071
  HA1 GLY  0.0000
  CLK CLK  5.0625
  CRS CRS  6.2448
  AAS AAS  17.9939
   HA LEU  0.0000
  BQX BQX  8.3694
  HZ2 LYS  1.0000
    C ALA  1.7000
   O3 SEP  1.4000
  BYL BYL  7.2085
   CB SER  2.0000
  DMH DMH  7.3157
  CZO CZO  5.9875
  COI COI  7.5829
   HN SER  1.0000
  AND AND  5.4873
  DTO DTO  5.3259
  DEE DEE  7.5949
  CLM CLM  6.0118
  AHN AHN  5.3328
   HE GL2  1.0000
  BDK BDK  5.8572
  OE1 GL1  1.4000
  HB2 QSI  0.0000
  ADT ADT  9.2980
  CUU CUU  8.9240
  CGB CGB  5.4560
  ACM ACM  11.2210
  HB2 HIS  0.0000
 HD21 ASN  1.0000
    O HOH  1.4000
  HD2 PHE  1.0000
  BKM BKM  5.5050
   HA ASN  0.0000
  DQL DQL  5.5051
  ASM ASM  5.0597
  DIN DIN  5.3238
   HG LEU  0.0000
  DQO DQO  8.1264
  CEZ CEZ  5.8732
  HB2 ASN  0.0000
  DHY DHY  6.7452
  BBS BBS  5.4529
  CML CML  5.0495
  AZP AZP  8.5474
  HE3 MET  0.0000
  BWZ BWZ  8.1651
  CGU CGU  5.2924
  BVJ BVJ  6.1557
   CA GL1  2.0000
  BEK BEK  5.8817
  DBF DBF  5.1891
  CWA CWA  8.1264
  CUP CUP  10.3489
  CTO CTO  5.1272
  BPE BPE  6.0155
  ANU ANU  6.6545
  AME AME  9.6676
 HG23 THR  0.0000
  DNG DNG  5.5728
  DCZ DCZ  9.7544
  CTM CTM  6.6037
  ADF ADF  6.2659
  DMW DMW  5.0929
  DWH DWH  5.2480
  BBG BBG  6.5564
   HA GL1  0.0000
  CJY CJY  5.4396
  BJO BJO  6.3341
  CYA CYA  5.3163
  CLD CLD  5.2709
  AJP AJP  11.9661
  DQD DQD  5.7428
  CTR CTR  11.3182
  COX COX  12.6778
   HA PRO  0.0000
  BQB BQB  18.5975
  BDZ BDZ  7.1910
  CJR CJR  5.7798
  DFW DFW  5.1016
  DGA DGA  5.5502
  BOY BOY  5.2950
  DTK DTK  5.3099
  AJF AJF  5.5401
  DOY DOY  6.5059
  ND1 HSD  1.5000
  BTZ BTZ  6.9017
  BTB BTB  9.7860
  CYE CYE  5.1638
  ABK ABK  12.2141
  BSP BSP  8.8867
  CMD CMD  6.6948
  AKL AKL  7.2766
 HG23 ILE  0.0000
  AHF AHF  9.5486
  DAU DAU  6.3463
  DPU DPU  6.7000
  DUE DUE  5.5896
  BVR BVR  7.1388
  DEN DEN  7.9426
  AAP AAP  13.7360
  BKY BKY  19.4923
  BWA BWA  6.7550
    H GLU  1.0000
  DTN DTN  5.8158
  DQM DQM  6.8936
  CHH CHH  5.7006
  BTT BTT  5.1461
  ABV ABV  13.0350
  ND2 ASN  1.5000
  BVN BVN  12.4972
  BMH BMH  16.3826
  DST DST  5.0820
  BGO BGO  6.2493
   CG TRP  1.7000
  DSQ DSQ  5.0487
  CD2 TRP  1.7000
  DUO DUO  8.9527
  DCM DCM  5.5416
  AUM AUM  6.4184
  H14 TSA  1.0000
  DRF DRF  5.7668
    O ILE  1.4000
  DTP DTP  5.5819
  AWW AWW  5.3367
  BMX BMX  5.5072
  AXX AXX  5.1382
   CB AS2  2.0000
  DXI DXI  5.3709
  DKH DKH  7.0180
  NE2 HSC  1.5000
  BOZ BOZ  6.0864
  ANA ANA  5.6431
  CPF CPF  5.5072
  AWH AWH  7.7026
  AIV AIV  7.9626
  CFK CFK  7.7713
  O24 TSA  1.4000
  DHZ DHZ  7.4416
  AHC AHC  5.2318
    H HYD  1.0000
  CAR CAR  5.3130
  ARN ARN  5.6424
  DLS DLS  5.5284
    O ALA  1.4000
  ANM ANM  6.1095
  DNI DNI  5.2843
  HB2 TYR  0.0000
  DKB DKB  5.4375
   CA ASN  2.0000
  CIA CIA  6.3923
  DWI DWI  9.2759
  BEM BEM  6.7997
  CPX CPX  5.5452
  DAX DAX  8.9386
   CA LYS  2.0000
  CWS CWS  9.0358
  BOA BOA  6.5863
  BYF BYF  5.1051
  BIW BIW  5.1558
  HG1 GL2  0.0000
  DSU DSU  5.7477
  DJC DJC  5.0744
  CZR CZR  6.0244
  AFC AFC  5.5510
  BXU BXU  6.8127
   CG GL1  2.0000
  CVR CVR  9.7341
  AZS AZS  5.3769
  DQV DQV  5.1762
  BBV BBV  8.5157
  BES BES  5.9622
  BDP BDP  5.0342
  CVX CVX  7.6765
  CTF CTF  6.6345
  CPM CPM  10.1831
  CDK CDK  9.5486
  ANR ANR  5.5725
  H74 XK2  1.0000
  AWJ AWJ  6.1025
  CIY CIY  9.3834
  HB2 GL1  0.0000
  CQU CQU  11.7849
  CJT CJT  5.9886
  BXG BXG  6.4374
  BOF BOF  6.0673
  BDJ BDJ  5.9812
  DTM DTM  5.4914
 HG11 VAL  0.0000
  BFN BFN  7.0362
  BML BML  17.5056
  CHM CHM  5.3821
  CBJ CBJ  5.5860
  ARA ARA  5.2815
  AJC AJC  7.7972
  DAE DAE  5.3898
  AQN AQN  6.4825
  HB1 HYD  0.0000
  DQX DQX  5.1935
  BZX BZX  5.4578
  CG1 VAL  2.0000
  CZW CZW  6.9242
  DUW DUW  5.7828
  AJY AJY  5.6289
  CIN CIN  5.5451
  C63 XK2  1.7000
  DCT DCT  5.9190
  CPV CPV  11.2033
  BKE BKE  5.7248
    N TYR  1.5000
  DEJ DEJ  6.3003
  ABS ABS  15.7777
  CCO CCO  5.1084
  CIO CIO  6.4101
  BKG BKG  5.6448
    C TYR  1.7000
  BMC BMC  20.9310
  CAQ CAQ  5.6144
  BDN BDN  6.7921
  BQQ BQQ  5.5321
  AHJ AHJ  5.8140
  CLN CLN  7.5906
  ACP ACP  6.6344
  DPM DPM  5.5991
  CMC CMC  5.1579
  BVT BVT  5.1383
  CTN CTN  7.8986
  DHS DHS  6.7641
  CNJ CNJ  6.3405
  AXL AXL  8.4142
  AEH AEH  12.5471
  ACB ACB  5.6964
  BEL BEL  5.1972
  DHB DHB  5.6712
  BRX BRX  7.1702
  C73 XK2  1.7000
   NZ LYS  2.0000
  DVR DVR  6.7863
    N HYD  1.5000
  HG2 GL1  0.0000
 HE22 QSI  1.0000
  CTL CTL  7.2018
  C76 XK2  1.7000
  DLH DLH  7.9055
  AJK AJK  10.3362
  CBP CBP  5.3991
  ATM ATM  5.3945
  ASO ASO  5.0974
  SPH SPH  1.5000
  AJN AJN  6.9913
  AYC AYC  5.5611
  H67 XK2  1.0000
  AAZ AAZ  18.2444
  HE1 GLU  1.0000
  HB2 MET  0.0000
    H SER  1.0000
  CZC CZC  12.5472
  ABA ABA  5.3680
  ATK ATK  9.1611
  DJK DJK  6.2703
  DMT DMT  8.3815
  HB1 HSC  0.0000
  CPP CPP  9.5699
  BGL BGL  5.0107
  CKD CKD  7.4870
  BJN BJN  6.4106
  AAT AAT  20.9697
  HZ2 TRP  1.0000
  H21 XK2  1.0000
  C71 XK2  1.7000
  DCD DCD  6.2498
  CHI CHI  7.6793
  BSZ BSZ  5.0634
   C3 TSA  2.0000
  DQA DQA  5.8822
  DEP DEP  7.5291
  HT1 QSI  1.0000
  ATY ATY  8.5447
  DWJ DWJ  6.1286
  BSS BSS  9.1139
  DFP DFP  5.0075
  ACK ACK  14.5846
  BQL BQL  13.5690
  DKE DKE  5.3722
  DRZ DRZ  6.5027
  BRV BRV  5.4703
  DRI DRI  5.2807
  BZT BZT  9.2215
  OE2 GL2  1.4000
  DTL DTL  6.5541
  ADK ADK  5.3833
  BJY BJY  6.7097
    P SEP  1.9000
  CVC CVC  6.6882
  HO4 XK2  1.0000
  AVN AVN  6.4351
  DHR DHR  7.3443
    O SEP  1.4000
  ANQ ANQ  6.5258
  CPO CPO  7.8102
  CAZ CAZ  5.1291
  DDS DDS  9.3432
  ASZ ASZ  5.3145
  CER CER  6.9217
  AQM AQM  8.3835
  DOZ DOZ  5.4622
  CFX CFX  5.1385
  CNG CNG  5.1460
  CFV CFV  5.3483
  DRX DRX  5.4233
  DOJ DOJ  5.7188
  AGW AGW  9.6508
  CVH CVH  9.2911
  ART ART  7.5565
  DRQ DRQ  5.2433
  DLJ DLJ  5.6011
  ACH ACH  12.4799
  DET DET  9.5103
  CEE CEE  6.8288
  AGO AGO  5.8331
  AWY AWY  5.2082
  AUO AUO  5.4320
  AOG AOG  7.3168
   OG SER  1.4000
  DXF DXF  6.5043
  C77 XK2  1.7000
   HN HIS  1.0000
  HE2 HSC  1.0000
  CDA CDA  5.7348
  BKZ BKZ  5.8470
  CPB CPB  14.8375
   CG AS2  1.7000
  CWV CWV  6.1212
    S QSI  1.8500
  AIG AIG  8.8544
  CFY CFY  5.7603
  CSE CSE  12.5654
  BTI BTI  7.0014
  CTZ CTZ  6.9938
  DSH DSH  6.1673
  ATZ ATZ  6.1496
  DKI DKI  5.3816
  CZJ CZJ  11.8440
  AUI AUI  6.1733
  DON DON  6.2511
  BCO BCO  5.1782
  CIZ CIZ  6.9685
  CXJ CXJ  9.4508
  BUA BUA  5.1333
  CE3 TRP  1.7000
  BKD BKD  6.1822
  HD2 HSD  1.0000
   HA QSI  0.0000
    O HIS  1.4000
    N LEU  1.5000
  BPS BPS  8.4479
    C HSE  1.7000
  HZ3 LYS  1.0000
  DOO DOO  5.3029
  DVF DVF  5.4768
  DNZ DNZ  5.2825
    H VAL  1.0000
  DNA DNA  5.8835
    N GL2  1.5000
  HE2 LYS  0.0000
  CKH CKH  8.4316
  AEB AEB  6.8691
  BFM BFM  6.1086
  DOP DOP  6.0319
  DFL DFL  6.2381
  C64 XK2  1.7000
  HB1 SER  0.0000
  CWT CWT  5.5437
  CDH CDH  6.2314
  DGV DGV  7.1084
  CYW CYW  5.5427
  HE1 MET  0.0000
  AGR AGR  5.4803
  CQM CQM  8.2816
  DLI DLI  5.8489
  ANG ANG  9.4810
  BCB BCB  5.7915
  AYG AYG  5.5532
  AOU AOU  10.3418
  ADN ADN  5.4916
  H1' QSI  0.0000
  AWT AWT  7.8414
  BSL BSL  8.2771
  AAM AAM  6.2759
  ABC ABC  16.5930
  DDR DDR  6.8800
  DSY DSY  5.4399
   O1 TSA  1.4000
  CRU CRU  8.6287
  BTH BTH  6.0395
  C65 XK2  1.7000
  DGI DGI  7.4967
  DFI DFI  8.2841
  DFG DFG  7.4499
  BDV BDV  6.6785
  CUY CUY  9.4120
  ABQ ABQ  5.3386
  AOX AOX  5.1129
  AQY AQY  5.2679
  AFX AFX  14.1077
  APB APB  6.4078
  DIA DIA  6.1071
  AFG AFG  7.7603
   HN LEU  1.0000
  CVZ CVZ  5.5980
  BRD BRD  9.9724
  BOK BOK  7.2806
  AMQ AMQ  8.8547
  BAE BAE  7.2173
  AQH AQH  6.8487
  CCY CCY  5.7419
  AHL AHL  9.5121
  BLJ BLJ  5.3264
  AHH AHH  8.3639
   CG HSC  1.7000
  CVB CVB  5.8261
  DOD DOD  5.0533
  BFC BFC  5.4156
 HD11 LEU  0.0000
  ARG ARG  5.2434
  CCP CCP  7.4648
    H GLY  1.0000
  AJT AJT  7.5413
  DCR DCR  5.3912
  APO APO  10.5509
  CAW CAW  6.6069
   CB VAL  2.0000
  CNP CNP  15.2766
  ALT ALT  5.3988
  AJI AJI  5.8056
  DRW DRW  6.0879
  DCI DCI  8.7077
  C22 TSA  1.7000
  COJ COJ  6.8638
  CDB CDB  5.9520
  AVX AVX  5.4529
  BTY BTY  6.2295
  CFF CFF  5.2174
  BVB BVB  5.6319
  DVS DVS  5.1101
    C QSI  1.7000
  DHU DHU  6.4464
   HA ALA  0.0000
  DRR DRR  7.2406
  AVQ AVQ  5.4075
  CLJ CLJ  7.2999
  BNZ BNZ  9.0318
  CDE CDE  5.5168
  CSN CSN  8.6214
  BSF BSF  9.6250
  AUL AUL  5.5144
  AHU AHU  11.8478
  NH2 ARG  1.5000
  CWG CWG  10.0088
  AKT AKT  6.0339
  HE1 PHE  1.0000
  BEH BEH  5.0438
  CFQ CFQ  6.7741
  AKX AKX  9.6315
   CA SEP  2.0000
  CGT CGT  8.4991
  ACA ACA  7.1239
  ADE ADE  9.2037
    H TYR  1.0000
  AYS AYS  8.1741
  DRV DRV  6.5800
  BEB BEB  5.7481
  AXO AXO  7.5453
  DQP DQP  5.6388
  CGH CGH  5.9719
  BMF BMF  6.0678
    H GL1  1.0000
  OG1 THR  1.4000
    C HIS  1.7000
    N PRO  1.5000
  AII AII  11.2489
  BRI BRI  8.0030
  DXJ DXJ  5.1903
  DIS DIS  5.1196
  BBK BBK  6.0791
  AFM AFM  8.3666
    O MET  1.4000
  COM COM  12.0398
  CJH CJH  5.2130
  BQW BQW  7.2578
  BAY BAY  5.0870
   NE ARG  1.5000
  CCR CCR  8.6224
    H HSD  1.0000
  AJM AJM  5.3983
  CNU CNU  8.7808
  DEX DEX  6.1912
  CAJ CAJ  5.6586
  BBI BBI  5.6728
  CQZ CQZ  8.6867
  CIQ CIQ  5.4711
  ALJ ALJ  6.7758
  BJW BJW  5.9840
  AVE AVE  7.0150
  CNF CNF  5.0171
  DRK DRK  5.5694
  BJQ BJQ  5.6534
   HA GLN  0.0000
  DCO DCO  5.0839
  HB2 ASP  0.0000
  DNW DNW  5.7856
  DHE DHE  5.2237
  HD1 PRO  0.0000
  AGK AGK  5.1000
  DSB DSB  5.1069
   HN AS1  1.0000
  HE2 HIS  1.0000
 HG21 THR  0.0000
  DJY DJY  7.1486
  DJN DJN  7.0902
  BSV BSV  10.2383
  BAT BAT  5.0057
  CAD CAD  5.0238
  AVS AVS  6.3388
  AKP AKP  8.0198
  CIV CIV  5.6448
  APP APP  9.1694
  BUB BUB  6.8227
  DEH DEH  5.7689
  AGM AGM  10.9934
  AUQ AUQ  5.5923
  CMG CMG  5.5904
  COA COA  8.3676
  AJX AJX  6.9405
  AJV AJV  10.3006
  AFU AFU  5.7067
  ANV ANV  5.0581
   CZ TYR  1.7000
 HD12 LEU  0.0000
  DKG DKG  5.6737
  DSP DSP  7.3339
  H33 XK2  1.0000
  C36 XK2  1.7000
   CB ALA  2.0000
  CJI CJI  5.5986
  ARB ARB  5.3710
  DPL DPL  5.5886
  DLK DLK  7.2118
  BCA BCA  5.2122
  ABL ABL  7.1062
  BZG BZG  5.0112
  AUF AUF  6.2191
  CWB CWB  6.6782
  BHL BHL  7.1169
  CD2 HSD  1.7000
  BYG BYG  8.9644
  BMM BMM  11.2484
  HB1 TYR  0.0000
  CKL CKL  5.1769
  DXH DXH  5.0943
   HN ILE  1.0000
  CD2 HIS  1.7000
  BIQ BIQ  5.9959
  C62 XK2  1.7000
  HG1 LYS  0.0000
  CDU CDU  6.9582
  AYM AYM  5.7761
  DJE DJE  5.2723
  HD1 TYR  1.0000
  C23 XK2  1.7000
  DCE DCE  5.6624
  CIT CIT  5.4726
  BSN BSN  6.3659
  ABX ABX  15.8487
  CIK CIK  7.3634
  DOC DOC  5.3827
  CKM CKM  6.0419
  BWQ BWQ  5.2193
  CEV CEV  7.9962
  BYO BYO  6.2081
  BTS BTS  6.3472
  CNQ CNQ  7.8132
  AGA AGA  6.5881
  CLC CLC  5.1595
  CLG CLG  5.7690
  AUC AUC  9.0848
  HG1 QSI  0.0000
  DTB DTB  7.4222
  DRY DRY  5.6571
  CKR CKR  5.2735
  BQD BQD  10.4493
  CLY CLY  5.0237
  AZX AZX  5.0320
  DUK DUK  5.4299
  ASI ASI  8.1122
  AZA AZA  7.1459
  CKE CKE  6.1298
    H ASN  1.0000
  HZ1 LYS  1.0000
  CCS CCS  6.1748
  CJB CJB  5.0938
  DQS DQS  5.8596
  BXD BXD  5.1887
  BKP BKP  12.3105
  CNR CNR  10.9166
  HB1 GL2  0.0000
  CKQ CKQ  5.7062
  DPO DPO  6.8089
   OH TYR  1.4000
  C34 XK2  1.7000
  DFK DFK  5.5113
    O PRO  1.4000
  BWG BWG  6.5205
  AEZ AEZ  6.2961
   H4 TSA  1.0000
  DWM DWM  5.3851
  DGW DGW  5.2238
  BYT BYT  5.2789
  BQZ BQZ  6.9479
  AZE AZE  6.8818
  BHN BHN  5.9606
  CWI CWI  5.0541
   CD GL2  1.7000
  CAU CAU  6.2049
  AZN AZN  5.4822
  CYM CYM  7.2505
  AKZ AKZ  5.9773
  CUB CUB  12.8722
  CE2 PHE  1.7000
  DUR DUR  5.7268
  DDK DDK  8.2945
    H THR  1.0000
    H LYS  1.0000
  DDF DDF  6.0391
  DPZ DPZ  5.7537
  DJL DJL  7.1625
  AIJ AIJ  9.2125
  BKQ BKQ  9.6336
  BFL BFL  6.5040
  DNB DNB  5.6212
  CXP CXP  5.2828
  AXU AXU  6.6595
  AUV AUV  5.8257
  BWR BWR  5.5545
    C THR  1.7000
  DUT DUT  5.6406
  CXS CXS  6.9293
  AWE AWE  5.5576
  DBU DBU  6.6017
  CKC CKC  5.6650
  BGG BGG  6.3857
  CRR CRR  12.3668
  CZE CZE  5.3509
  BVM BVM  5.6900
  DRC DRC  5.4125
  AKE AKE  7.7195
  BTP BTP  6.7844
  AWG AWG  5.1696
  OD1 AS1  1.4000
  DHI DHI  7.8032
  AEE AEE  6.1579
 HD23 LEU  0.0000
  DVP DVP  5.0675
  CYF CYF  5.5586
  HG1 SER  1.0000
  BTE BTE  5.1217
 HH22 ARG  1.0000
  CCX CCX  7.4468
  DRP DRP  6.6807
  DDW DDW  5.6346
  DCF DCF  5.1068
  DAN DAN  10.8011
  CAK CAK  5.8148
  AXV AXV  5.3295
  DFR DFR  6.1732
  DAB DAB  7.2752
  DIF DIF  6.2982
  BVS BVS  6.7579
  DOR DOR  7.4206
  AGL AGL  13.1771
   CB GLU  2.0000
  BZW BZW  5.3298
  BRA BRA  5.8579
   H8 QSI  1.0000
  CJP CJP  6.6630
  BPC BPC  9.1297
  AGI AGI  8.5012
  BCU BCU  5.9218
  AMR AMR  6.1586
  HD2 PRO  0.0000
  DWP DWP  5.1517
  BPO BPO  8.5321
  ARU ARU  8.4074
  DRG DRG  5.5229
  BSH BSH  8.1656
  AAK AAK  12.4588
  BTW BTW  7.6539
  AQJ AQJ  8.9076
  AFO AFO  5.3232
  AUH AUH  6.5008
  ATS ATS  6.6576
  H10 QSI  1.0000
  HD2 HIS  1.0000
  DEL DEL  5.8844
  DDB DDB  7.2382
  AIE AIE  7.7810
  CZT CZT  6.1553
  DBM DBM  8.2532
  BKK BKK  5.0175
  DBN DBN  6.0653
  DPH DPH  7.9560
  AYR AYR  7.2435
   CA TYR  2.0000
  DPT DPT  5.0204
  BBU BBU  5.6264
  AQT AQT  5.6386
  CWC CWC  7.3454
  ATO ATO  8.8060
  CCU CCU  6.0267
  BMW BMW  14.3438
  ADH ADH  7.1434
  DCK DCK  5.8618
  GRD GRD  0.0000
  CQV CQV  6.0851
  CGK CGK  5.6291
  CYN CYN  6.8586
  HE2 GL1  1.0000
  DAD DAD  5.3259
    N CYS  1.5000
  CAC CAC  6.3219
  AMS AMS  7.6031
  CQD CQD  7.6165
  BXH BXH  6.8717
  BHX BHX  5.3035
 HD13 ILE  0.0000
  BUY BUY  12.6873
  BUU BUU  5.0662
  CQB CQB  7.0380
  DIH DIH  5.3352
  CPI CPI  9.8474
  CNZ CNZ  14.0649
  BFT BFT  5.9389
  CKV CKV  6.0244
  BUO BUO  6.7644
  BAI BAI  5.5999
  DMI DMI  6.8139
  BGH BGH  6.7009
   HN HSE  1.0000
   CB HSD  2.0000
  ASV ASV  5.6075
  BUW BUW  7.8022
  BKL BKL  5.5002
  AJE AJE  5.8873
  CUE CUE  7.7113
  BLU BLU  11.5907
   HA TYR  0.0000
    N SEP  1.5000
  AEV AEV  12.4769
  BZO BZO  7.2285
    O TRP  1.4000
  DCV DCV  6.3413
  OD2 AS2  1.4000
  BFB BFB  5.8424
  AMD AMD  6.8391
   CA HSD  2.0000
  BEF BEF  7.6189
  APK APK  6.0321
  AKM AKM  10.2503
  APU APU  5.5663
  CSY CSY  6.2247
  C10 TSA  2.0000
  SP1 SP1  1.0000
  H7A XK2  0.0000
  CNW CNW  19.4494
   H2 HOH  1.0000
  DOX DOX  6.3534
  CUI CUI  6.5965
  CJC CJC  5.0417
  BNY BNY  10.7156
  ADB ADB  6.6412
  HD2 TYR  1.0000
  HE1 HSD  1.0000
  DVD DVD  5.3557
  HB1 ASP  0.0000
  C79 XK2  1.7000
   CA LEU  2.0000
  BMO BMO  18.7981
  BGM BGM  5.6279
  BKB BKB  5.0893
  ADX ADX  6.8259
  DEQ DEQ  6.4328
  ASJ ASJ  5.2058
  HB2 SEP  0.0000
   HA HSD  0.0000
  ABE ABE  12.1337
  CQG CQG  10.3414
  HZ3 TRP  1.0000
  AIO AIO  6.3236
  BEQ BEQ  5.5481
  BLL BLL  15.3744
  CJZ CJZ  5.8959
  CD1 TYR  1.7000
  CFT CFT  8.9309
  BPV BPV  7.7777
  CHK CHK  5.2927
 DUM2 DUM  0.0000
  AMH AMH  5.1854
  ATP ATP  5.5654
  HG2 GLU  0.0000
  CYB CYB  5.3714
  CRE CRE  6.3255
   HD AS1  1.0000
   O5 XK2  1.4000
  CQP CQP  11.5270
  DLB DLB  6.3219
  DQT DQT  8.1675
  CNT CNT  16.0261
  DDV DDV  8.9473
  BOJ BOJ  5.9567
  BIR BIR  5.9247
  CDZ CDZ  5.4905
  AEC AEC  14.8059
   HN VAL  1.0000
    N SER  1.5000
  AZV AZV  5.5536
  BPN BPN  10.2829
  CRT CRT  12.4551
  HE1 LYS  0.0000
  DUD DUD  5.9969
  CTW CTW  10.8974
  OH2 OH2  1.4000
  AYN AYN  5.4827
  BCV BCV  5.2308
  AVJ AVJ  8.3195
  AIH AIH  11.5961
  BAF BAF  5.0681
  AMC AMC  5.3083
  DPR DPR  5.9369
  DNJ DNJ  6.5803
  BRM BRM  7.2362
  AVR AVR  7.1565
  CCV CCV  6.9175
  COD COD  10.0244
    O HYD  1.4000
  AEQ AEQ  10.6392
  CJE CJE  5.8390
   CA QSI  2.0000
  ARY ARY  6.4020
   H5 XK2  0.0000
   HN HSD  1.0000
  C17 TSA  2.0000
  DBZ DBZ  10.5034
  CFE CFE  7.3297
  BTJ BTJ  8.4705
  CJJ CJJ  5.9245
  AZR AZR  5.5010
    N HSC  1.5000
  DMR DMR  6.8830
  BWI BWI  6.3681
  BHG BHG  8.0120
  BSM BSM  13.3450
  ANK ANK  5.9486
   CA HSC  2.0000
  BVV BVV  5.3968
  DNL DNL  5.8912
  BRW BRW  13.1958
  DGJ DGJ  6.6567
  BUJ BUJ  5.0439
  DQB DQB  5.2905
  H20 TSA  1.0000
  CXO CXO  8.4519
  DRA DRA  6.4722
  BIP BIP  5.8395
  AJZ AJZ  9.4015
  DHA DHA  5.2945
  BKR BKR  15.3838
  BYK BYK  5.3282
  ACL ACL  12.5055
  AZT AZT  5.0337
  HG1 PRO  0.0000
  BOX BOX  5.2603
  CVF CVF  10.2453
  ALP ALP  6.6011
  AAR AAR  14.3832
  CUV CUV  6.7483
  DGR DGR  5.6862
  CIE CIE  5.5960
  DLF DLF  5.1085
  ASU ASU  6.2106
   CB HYD  2.0000
  CMO CMO  5.1601
  BWH BWH  5.6721
  CXD CXD  5.4119
  ADY ADY  7.9191
  ALR ALR  6.1187
  SPH BON  1.5000
  BKX BKX  23.8783
  DBG DBG  7.4667
  CED CED  5.5523
  BQT BQT  7.1001
  DBW DBW  6.8478
  CHF CHF  5.2359
  CIU CIU  5.2761
  C26 XK2  1.7000
  BPD BPD  6.3044
  ASA ASA  7.6278
  CPS CPS  17.5581
 HH21 ARG  1.0000
  BJK BJK  6.4004
  CUM CUM  6.8489
  DVL DVL  5.5964
   N1 QSI  1.5000
  BLM BLM  5.5372
  BVI BVI  6.9464
   HE ARG  1.0000
  CEY CEY  6.5025
  CG2 ILE  2.0000
  H78 XK2  1.0000
  CDC CDC  5.3280
  CCL CCL  6.0185
  DKL DKL  5.7101
  CST CST  5.9121
  HB2 GL2  0.0000
  DOB DOB  5.8010
  AGU AGU  8.8709
  BTU BTU  7.3745
  DMX DMX  5.1275
  CSH CSH  7.8835
  AQS AQS  9.4475
  CTU CTU  8.7725
  BXL BXL  5.4024
  AFP AFP  5.9716
  HB1 LYS  0.0000
   HA AS2  0.0000
  BSJ BSJ  7.8124
   CA AS1  2.0000
  BPP BPP  9.1156
  CAP CAP  10.2764
  BOI BOI  8.0203
  AJJ AJJ  5.0921
   HZ PHE  1.0000
  DHQ DHQ  6.7894
 HD11 ILE  0.0000
   HA GL2  0.0000
  CZV CZV  5.3903
  ALY ALY  7.9622
  HD1 PHE  1.0000
  C27 XK2  1.7000
   CA GLU  2.0000
  AZB AZB  6.4273
  BHS BHS  5.0630
  CCH CCH  5.6321
    H PHE  1.0000
  BFW BFW  6.3230
  BEJ BEJ  8.1871
  HG2 GL2  0.0000
  HB1 HSD  0.0000
  AAH AAH  6.4873
  DCH DCH  10.8123
  AXW AXW  7.2862
  APZ APZ  5.4736
  CE1 HSC  1.7000
  AON AON  8.8954
  COV COV  5.5194
  DUI DUI  6.1194
  BIK BIK  5.4498
   H2 OH2  1.0000
  DBI DBI  8.3389
  BAV BAV  5.9268
  BBA BBA  5.9667
  CDY CDY  9.1544
  HB1 ALA  0.0000
  BZR BZR  5.6905
  HB1 CYS  0.0000
  DSG DSG  5.7079
  AVA AVA  8.7607
  O4' QSI  1.4000
   CE LYS  2.0000
  BNJ BNJ  5.9640
  BMA BMA  6.4848
  CUF CUF  5.1715
  CDV CDV  5.3854
  BUT BUT  5.3274
  BEP BEP  5.4375
  ALH ALH  7.8289
    C PRO  1.7000
  H62 QSI  1.0000
  BIT BIT  5.8489
  DNV DNV  5.8221
  C4' QSI  2.0000
  DUV DUV  5.4086
  BNG BNG  6.1597
  DJU DJU  8.5087
  DML DML  6.8620
  CWJ CWJ  6.3790
  CSF CSF  8.5583
    H AS1  1.0000
  BBD BBD  6.9144
  H4' QSI  0.0000
  CDG CDG  6.6784
  AIM AIM  5.1826
  CCC CCC  8.7300
  AZW AZW  6.0954
  CBC CBC  6.8353
  DSO DSO  8.0563
  ALZ ALZ  7.5673
  DJG DJG  5.4198
  CNL CNL  5.5506
  CJK CJK  5.1191
  AQA AQA  9.8645
  HD1 HIS  1.0000
  AAC AAC  17.9447
    C HSC  1.7000
  BDH BDH  6.2902
  DMB DMB  6.5807
  CD2 TYR  1.7000
  AAN AAN  8.7106
  CMJ CMJ  5.4370
  AWI AWI  5.2102
  BRJ BRJ  11.4012
  CQR CQR  11.7750
  HD2 HSC  1.0000
  BHU BHU  7.1991
  BDF BDF  5.5508
   CA AS2  2.0000
  BFF BFF  6.1685
  CSA CSA  6.3491
  CIL CIL  6.7090
  H26 XK2  1.0000
  DDM DDM  8.3648
  CMY CMY  5.1101
  CDN CDN  7.8600
  BGB BGB  5.2641
  HE2 HSD  1.0000
  BIX BIX  5.6383
  BRG BRG  8.1782
   CE MET  2.0000
  BGS BGS  5.1051
  AIT AIT  7.4536
  ACV ACV  8.3294
  CRF CRF  6.8441
  DUQ DUQ  6.5516
  AWR AWR  6.7971
  AIA AIA  8.5650
  AEN AEN  6.1030
    C VAL  1.7000
    C AS2  1.7000
  HD1 ARG  0.0000
  CAT CAT  5.8921
  BYX BYX  6.1351
  DBC DBC  5.1397
  CNO CNO  5.6910
  CMZ CMZ  6.6511
  CFB CFB  7.5353
  BOS BOS  10.1596
  AWO AWO  5.4782
  DFY DFY  6.7535
  CLB CLB  5.3062
  HD2 LYS  0.0000
  DFV DFV  7.1609
  BKN BKN  5.1704
   HN GL2  1.0000
  DLM DLM  5.6662
  BGE BGE  5.0391
  AQQ AQQ  8.0941
  DND DND  7.6050
  DJA DJA  6.2259
  CEB CEB  7.3022
  ANT ANT  6.0572
   C2 TSA  2.0000
  OH2 TIP  1.4000
  DKD DKD  6.3073
  AMW AMW  5.6466
  AYD AYD  5.4648
  BCP BCP  8.5226
 H5'' QSI  0.0000
  BQJ BQJ  10.8886
 HH12 ARG  1.0000
  BPI BPI  7.6550
  DAO DAO  6.9813
   CD LYS  2.0000
   CB AS1  2.0000
  HB2 PRO  0.0000
  DJR DJR  5.4670
  HB2 HSC  0.0000
  CJM CJM  8.2278
  DJQ DJQ  5.9223
  BHK BHK  5.7408
   CA THR  2.0000
  DPJ DPJ  5.2420
  CZM CZM  5.2705
  H7B XK2  0.0000
  AXZ AXZ  6.2014
  AUT AUT  5.7897
   CD ARG  2.0000
  HD1 TRP  1.0000
  CWZ CWZ  5.1556
   CG HSD  1.7000
  AOM AOM  7.4396
  BDR BDR  6.5456
  ADC ADC  7.7847
  CKA CKA  5.0550
  CVY CVY  7.1124
  BPH BPH  5.0763
  OD1 ASP  1.4000
  CXX CXX  6.3619
    C ASN  1.7000
  CHT CHT  5.4386
  ASP ASP  6.3435
 H61B XK2  0.0000
  DEC DEC  6.5602
  AVL AVL  5.3837
  ASW ASW  8.1418
  AMV AMV  6.1273
  CCZ CCZ  5.2276
  DLA DLA  5.5048
  BYJ BYJ  7.3884
  AAQ AAQ  18.0469
  AOS AOS  7.5377
  DKA DKA  6.0092
  CFP CFP  5.0809
  DPC DPC  5.1786
  HD2 HSE  1.0000
  BGJ BGJ  5.9848
    D max  0.0000
    O AS2  1.4000
  DIK DIK  5.5046
  BKO BKO  15.4488
  BLZ BLZ  21.5535
 HG12 VAL  0.0000
  BJA BJA  5.7292
  AUP AUP  9.6324
    N THR  1.5000
  BUG BUG  5.6591
  CIJ CIJ  7.5609
  AWM AWM  6.9033
  BTX BTX  6.6178
  DOA DOA  5.7973
  DJH DJH  7.0885
  AVO AVO  5.9901
   CB THR  2.0000
  CAO CAO  5.4189
  DDZ DDZ  5.3538
  BIB BIB  5.7459
  C31 XK2  2.0000
  DXG DXG  5.8347
  CCE CCE  5.0507
  BIV BIV  7.3810
  SP2 SP2  1.5000
  HG1 THR  1.0000
  BWD BWD  5.1831
  CD1 ILE  2.0000
  BYR BYR  7.3933
  ARL ARL  9.3336
  AEO AEO  11.0060
  DLL DLL  7.7801
  CWF CWF  7.3884
  APH APH  5.1143
  AUA AUA  5.8161
  AFE AFE  8.2325
  AEY AEY  7.1678
  APD APD  7.6463
  BAS BAS  5.9898
    O LEU  1.4000
  DDE DDE  5.8340
  APY APY  5.5377
   CA TRP  2.0000
   H2 TIP  1.0000
  C78 XK2  1.7000
  AZZ AZZ  7.2200
  HB1 HIS  0.0000
  BBR BBR  7.4279
  DTU DTU  5.3520
  CFC CFC  5.1535
  CJF CJF  5.0947
  AKC AKC  6.8837
  CPW CPW  16.3611
  H26 TSA  1.0000
  AIP AIP  5.1132
  DFE DFE  6.3164
  CAB CAB  5.0174
  DWK DWK  6.1091
  CNA CNA  6.1892
   CB ASN  2.0000
  CQQ CQQ  13.9825
  CGX CGX  6.2965
  CTB CTB  6.0091
  AKI AKI  7.0300
  HD1 ASP  1.0000
  DVB DVB  6.3793
  H16 TSA  1.0000
    N ASN  1.5000
  DGG DGG  7.2470
  AWQ AWQ  5.3203
  BZD BZD  5.6880
   CA ILE  2.0000
  CKN CKN  5.0319
  DDN DDN  7.1693
  AZF AZF  5.1439
  BKS BKS  6.3848
  CAE CAE  7.2050
  AMA AMA  5.0285
  CSQ CSQ  8.4636
  AKG AKG  10.4977
   OD HYD  1.4000
  ABW ABW  6.6746
  C61 XK2  2.0000
   HG SER  1.0000
  CRB CRB  18.1886
  BYY BYY  5.7534
  C37 XK2  1.7000
  CXH CXH  6.2346
  BQI BQI  12.3937
    O ARG  1.4000
 HH11 ARG  1.0000
  DUM DUM  5.2434
  BYN BYN  5.8948
  CGS CGS  7.4403
  DBE DBE  6.1108
  BOG BOG  9.7380
  DLG DLG  5.7333
  BFZ BFZ  7.4558
    C LEU  1.7000
  DHW DHW  5.9614
  CG1 ILE  2.0000
  DNC DNC  5.1232
  HB1 GLU  0.0000
  DGH DGH  7.4859
  AXP AXP  5.5488
  ACG ACG  8.9208
    N GLY  1.5000
   CG AS1  1.7000
  DBQ DBQ  6.0077
  DBO DBO  5.6605
   OG SEP  1.4000
  BZQ BZQ  5.6116
  AOV AOV  6.2397
  AXI AXI  7.8033
   N6 QSI  1.5000
  DIU DIU  5.2770
  AAL AAL  20.6297
    O SER  1.4000
   O1 XK2  1.4000
  AKK AKK  8.3727
  CZS CZS  7.2084
  BBO BBO  5.2622
   CG ARG  2.0000
  DUX DUX  5.3530
   HB THR  0.0000
    C SER  1.7000
  AVK AVK  5.1268
   HN THR  1.0000
  BAJ BAJ  5.2705
  HD2 ASP  1.0000
  DWE DWE  6.2080
  DQW DQW  5.3029
  BDU BDU  5.5891
  BCF BCF  5.2492
  CLP CLP  5.4663
  DXD DXD  5.6088
   HA SEP  0.0000
  CLI CLI  5.4363
  BNX BNX  5.9336
  BCJ BCJ  5.6001
  BYI BYI  5.1582
  ANB ANB  5.0130
  CPY CPY  5.0979
  BBW BBW  6.6498
  DWC DWC  6.3154
  CYY CYY  8.3629
  CPJ CPJ  10.5335
  AHQ AHQ  6.2042
  AOL AOL  7.6408
  DLC DLC  7.5952
  CAF CAF  5.4998
  BHJ BHJ  6.5306
  HG2 PRO  0.0000
  BAM BAM  5.0935
  HE2 HSE  1.0000
  CBT CBT  6.2815
  APW APW  10.1430
  BGC BGC  5.2791
  DVZ DVZ  5.4870
  DLU DLU  6.0682
  DBS DBS  6.8896
  COU COU  16.2840
  BRT BRT  6.6448
  BPL BPL  5.8644
  NH1 ARG  1.5000
   HN MET  1.0000
  DMQ DMQ  5.3669
  AKR AKR  5.4854
  DDA DDA  7.8684
  CJD CJD  5.8657
  H36 XK2  1.0000
  DQU DQU  7.5185
  CPQ CPQ  11.2950
  BNT BNT  5.1556
  BNO BNO  16.6792
  DPI DPI  5.7488
  ACQ ACQ  6.7680
  DQQ DQQ  7.3977
  BOB BOB  5.0249
  AHV AHV  6.5042
  DOH DOH  5.4179
  AQG AQG  6.1290
  AZG AZG  5.2841
  AYK AYK  5.5498
  DVO DVO  5.2952
  BIH BIH  7.0826
  CSO CSO  6.2691
  CXA CXA  8.7450
  HB1 GL1  0.0000
  BNK BNK  13.7335
  DTC DTC  5.5289
  DPD DPD  6.1551
  CWW CWW  8.5507
  AWA AWA  8.5344
  AAY AAY  12.0326
  BCC BCC  6.1028
  AAD AAD  10.7458
  COO COO  19.5530
  CBL CBL  5.8591
  BAB BAB  5.2399
   HN ARG  1.0000
  CUZ CUZ  5.0161
  CTE CTE  12.0712
  BJD BJD  5.0312
  AWF AWF  5.8308
  AVD AVD  5.0457
  BVC BVC  9.5919
  DMM DMM  6.9507
  CTS CTS  9.6167
  CRD CRD  5.5045
   CA ASP  2.0000
  CBH CBH  5.8100
  CAG CAG  6.9038
   CB QSI  2.0000
  DTF DTF  7.8101
  CEK CEK  5.0030
  DKU DKU  6.4574
  DAK DAK  7.7208
  CGI CGI  7.5555
  BNI BNI  10.6385
   HA PHE  0.0000
  DCY DCY  5.8882
  CGO CGO  6.3685
  BED BED  5.4865
  BAL BAL  5.2832
  DAS DAS  9.6118
  DMC DMC  5.3682
  CNM CNM  6.0026
  CTP CTP  7.9139
  HE2 GLU  1.0000
  BNQ BNQ  5.0947
  BLA BLA  13.8962
    H HIS  1.0000
  AKS AKS  5.2672
  HG1 CYS  1.0000
  AAF AAF  12.0658
  BQS BQS  7.5744
  CVW CVW  5.8496
  CME CME  5.2162
  AVC AVC  7.1312
  APJ APJ  8.5265
  DNN DNN  5.9026
  DCG DCG  7.9661
  HB1 MET  0.0000
  DSV DSV  5.0879
  CXF CXF  7.3379
  BYP BYP  10.4631
  AQR AQR  5.8614
  BOP BOP  8.8802
  DGM DGM  8.2941
  DSM DSM  6.2824
  H73 XK2  1.0000
  BFD BFD  5.0746
  CZ3 TRP  1.7000
  BHH BHH  5.9040
  AFR AFR  5.0493
  BGU BGU  5.4531
  H5' QSI  0.0000
  BPX BPX  7.3898
  AJG AJG  8.7037
    N QSI  1.5000
  BDW BDW  5.6327
  CJU CJU  8.6701
  BLC BLC  18.7152
  CD2 PHE  1.7000
  DMU DMU  5.5150
  CGY CGY  5.5481
  DMF DMF  6.5875
  H27 XK2  1.0000
  BWC BWC  10.5548
  DGD DGD  6.9675
  H29 XK2  1.0000
  AAV AAV  13.8010
  DRU DRU  5.4930
  CE1 PHE  1.7000
  AGQ AGQ  11.1340
  BHZ BHZ  5.3868
  CVG CVG  8.2661
  CCF CCF  5.8269
  COR COR  12.4787
  CEW CEW  7.5414
  AHG AHG  10.6866
  DAZ DAZ  5.4491
  CNS CNS  14.7051
    C GLU  1.7000
  BUF BUF  5.1927
  BGQ BGQ  5.0683
  ND1 HIS  1.5000
  DGL DGL  5.4230
  AYF AYF  5.9719
  BVY BVY  6.0000
  CBV CBV  5.9188
  DAG DAG  8.0035
  BRY BRY  8.8444
  AZC AZC  6.7075
 HE21 QSI  1.0000
  CSD CSD  6.7381
  BWW BWW  10.1559
  BNA BNA  20.2264
  BJU BJU  7.1078
  BHV BHV  5.7807
  BYZ BYZ  6.0088
  CJX CJX  5.8171
  CII CII  7.5349
  AWS AWS  5.2982
  DAQ DAQ  8.7714
  CBR CBR  6.1490
  AAA AAA  10.7792
  DEB DEB  5.3499
  DBH DBH  5.2962
  CPD CPD  9.4442
  CRO CRO  6.6783
  CSC CSC  5.8101
  HB1 HSE  0.0000
  DHJ DHJ  5.0810
  AUY AUY  5.6870
  DTE DTE  6.4037
  ASQ ASQ  6.6086
  ANC ANC  5.2720
   CD ILE  2.0000
  BVZ BVZ  5.9951
  BFA BFA  5.5934
  DPK DPK  5.4562
   CB SEP  2.0000
  CQI CQI  5.1968
  APL APL  8.0957
  AHK AHK  5.0064
  BLP BLP  17.4197
  BDS BDS  5.8932
  DBT DBT  8.3449
  HO5 XK2  1.0000
  ARJ ARJ  5.0517
  CBW CBW  6.4363
  BPJ BPJ  6.9671
   HA HSC  0.0000
  CYL CYL  6.9939
  BTR BTR  5.1242
  BLT BLT  5.8399
  ASD ASD  5.1067
  HB1 PRO  0.0000
  BVH BVH  8.4208
  DDG DDG  8.0731
  HE1 HSE  1.0000
  CVE CVE  5.8060
  BMR BMR  14.5909
  DWB DWB  5.9497
  BCN BCN  5.3190
  AOH AOH  5.2895
  BIC BIC  5.4726
  BTN BTN  9.8254
  DJI DJI  6.5583
 HG23 VAL  0.0000
   HA MET  0.0000
  BFK BFK  6.3994
  AEK AEK  7.2825
  BQU BQU  8.0404
  BII BII  6.3472
   HH TYR  1.0000
  CIR CIR  5.8354
  BFU BFU  5.4184
  ANP ANP  7.6107
  CYH CYH  7.2462
  BXA BXA  8.1892
  DTA DTA  6.5314
  CYV CYV  5.6343
  DKC DKC  6.8342
  CJA CJA  5.5296
  O23 TSA  1.4000
  CPR CPR  10.6051
  ADZ ADZ  8.9214
  BRN BRN  10.0292
  H24 XK2  1.0000
  AFD AFD  6.0205
    C AS1  1.7000
  BOT BOT  6.1066
  H2B XK2  0.0000
   O8 TSA  1.4000
  BAW BAW  5.4232
    N VAL  1.5000
  CXL CXL  11.0890
  AYI AYI  7.6332
  ABY ABY  5.8969
 HG11 ILE  0.0000
  BAZ BAZ  5.8392
   HN ASN  1.0000
   CB ARG  2.0000
  CD1 TRP  1.7000
   C6 QSI  1.7000
  CEM CEM  5.2826
  DWN DWN  5.1509
  DNH DNH  6.5934
  BWP BWP  5.9356
  DIL DIL  7.3368
   O2 SEP  1.4000
  AUG AUG  8.3972
  AFW AFW  7.1107
  BBL BBL  5.2825
  NE2 QSI  1.5000
  ABB ABB  9.1120
    H ALA  1.0000
  BLB BLB  8.3589
  BJP BJP  8.1089
    O LYS  1.4000
  DPQ DPQ  5.9549
  BMT BMT  16.1777
  DKR DKR  5.4921
  CBN CBN  5.6881
  BDM BDM  6.5738
  DEU DEU  5.1150
  BXT BXT  8.0886
  BGW BGW  5.8747
  AVI AVI  6.7058
   HA THR  0.0000
  DUJ DUJ  5.7288
  CKW CKW  6.5724
  CAH CAH  7.1776
  BAX BAX  5.9431
  DHP DHP  6.9038
  AWP AWP  6.2668
  BOW BOW  7.6051
  CMU CMU  6.5943
  BDI BDI  5.2276
  C21 XK2  1.7000
  BSI BSI  7.4474
  ATF ATF  5.5763
  DNS DNS  5.2909
  CHP CHP  5.9837
  CON CON  12.0907
  CNV CNV  10.1620
  ND1 HSC  1.5000
  CGN CGN  6.6229
  DJS DJS  5.6716
   CA GL2  2.0000
   C7 XK2  2.0000
  DQH DQH  5.6527
  CLH CLH  6.4863
   H4 XK2  0.0000
  CMH CMH  6.3833
  DUN DUN  5.4510
  DUB DUB  6.4552
  DJV DJV  6.8776
  BRU BRU  8.2201
   C5 XK2  2.0000
    N LYS  1.5000
  BSY BSY  6.8693
  ADD ADD  7.2232
  CGV CGV  5.2932
  BTG BTG  10.0166
  BXJ BXJ  5.5193
  APA APA  5.6141
  BYH BYH  7.4932
  BDD BDD  5.9686
  AWV AWV  8.8076
   HA AS1  0.0000
  DUS DUS  5.0976
  BGR BGR  5.0951
  CGL CGL  5.6949
  ARV ARV  6.2311
  AHB AHB  8.5020
  AJW AJW  12.1208
  AWU AWU  7.7312
  AJS AJS  6.1019
  BWS BWS  6.0390
  DRH DRH  5.2411
  BWF BWF  11.5178
  CXK CXK  5.0930
  CXB CXB  11.6173
  CKF CKF  6.4637
  BGY BGY  5.6258
  AST AST  5.9150
  AFZ AFZ  7.5403
  ABU ABU  7.2314
  HB2 TRP  0.0000
  HD1 ILE  0.0000
  CXC CXC  5.1161
  CHD CHD  5.1860
  DFQ DFQ  5.1849
    O GL2  1.4000
  BXZ BXZ  5.8127
  BEW BEW  6.8260
  BZN BZN  5.3050
  DHN DHN  8.2278
  CMT CMT  5.3139
  BQP BQP  8.5591
    C GLY  1.7000
  APE APE  6.1743
  AIL AIL  13.9123
   HN GLN  1.0000
  AXH AXH  7.1581
  HB1 SEP  0.0000
  DXA DXA  5.7060
  DTV DTV  5.0479
  DPE DPE  6.4939
  BUM BUM  7.2576
  BAD BAD  5.6582
  ADA ADA  15.7287
  BEA BEA  7.8239
  DVG DVG  5.5510
  C35 XK2  1.7000
  DOI DOI  5.0136
  AVT AVT  5.0322
  AHO AHO  7.2231
  CZY CZY  5.0930
  CUS CUS  9.0760
  HH2 TRP  1.0000
  CAY CAY  7.4907
  ASC ASC  8.6814
  AYP AYP  5.2604
  ACT ACT  14.8382
  DKW DKW  6.2279
  C74 XK2  1.7000
   CG MET  2.0000
  DRB DRB  6.7152
 HG22 THR  0.0000
  AJR AJR  7.6940
  H66 XK2  1.0000
  BXM BXM  5.2897
  CYU CYU  6.7247
  CEN CEN  6.6090
  BCI BCI  5.8990
  BLY BLY  8.0978
  CDD CDD  8.5072
  CH2 TRP  1.7000
  HT3 QSI  1.0000
  ADL ADL  5.5132
  CAV CAV  5.4943
  ALW ALW  6.9614
  CXY CXY  5.7837
  CG2 VAL  2.0000
  DGE DGE  5.3482
    H GLN  1.0000
    D min  0.0000
  HE1 TYR  1.0000
    O GLN  1.4000
  BTD BTD  10.1811
  BEY BEY  6.1970
  BXN BXN  10.6347
  AYY AYY  5.4529
  AXJ AXJ  5.1145
    O TYR  1.4000
   C9 TSA  2.0000
  BEX BEX  5.3051
  BAC BAC  6.9076
  AAB AAB  17.7841
  ACZ ACZ  10.5243
   C4 XK2  2.0000
  BAG BAG  6.4394
  CCI CCI  5.7618
  BPR BPR  5.6549
  DVN DVN  5.0528
  BBX BBX  6.2249
  HE2 PHE  1.0000
  HB2 LYS  0.0000
  BCQ BCQ  5.2160
  DFM DFM  7.1059
  CVU CVU  5.5561
  ABR ABR  5.5851
  DTT DTT  5.8622
    C ILE  1.7000
  DAM DAM  6.1495
  BXF BXF  5.3640
  CWN CWN  11.9043
  DAR DAR  5.6720
  APF APF  5.1186
  OD2 ASP  1.4000
    H CYS  1.0000
  BKF BKF  5.7335
  OE2 GLU  1.4000
  CBA CBA  7.3133
  BET BET  5.1430
  BAU BAU  6.0018
  ALC ALC  5.9507
  DRD DRD  5.5674
  CQF CQF  6.8305
  DRE DRE  5.0646
  AUW AUW  5.2587
   CA HIS  2.0000
  DDL DDL  6.1274
  ALQ ALQ  8.2886
   CB ILE  2.0000
  DDI DDI  5.8736
  BPU BPU  7.4262
 DUM1 DUM  0.0000
  CZU CZU  7.1558
   CG QSI  2.0000
  HA2 GLY  0.0000
  DNE DNE  5.6773
  DBP DBP  7.6353
  BRC BRC  5.6312
  DJO DJO  5.5267
  AED AED  5.1869
  BPW BPW  9.0145
  DGO DGO  7.3898
  BVA BVA  6.8190
  CSL CSL  5.4741
  BUS BUS  9.1974
  CHW CHW  6.6520
  CPT CPT  16.3069
  ADJ ADJ  6.7356
  BYV BYV  6.1226
  BTC BTC  5.3781
  BDG BDG  8.2020
  AXQ AXQ  6.1748
  BPM BPM  10.3733
  CIW CIW  5.7066
    N GLU  1.5000
  CKJ CKJ  5.7246
  BJC BJC  5.3230
  CYP CYP  5.2615
  BDT BDT  5.7423
  AWK AWK  6.4205
  DOT DOT  5.6556
   C5 QSI  1.7000
  AAO AAO  15.0516
   HN PHE  1.0000
  DPG DPG  5.8752
  CWX CWX  11.8517
  AHA AHA  7.4493
  DIM DIM  8.9354
  DIC DIC  6.9264
  C29 XK2  1.7000
  ARZ ARZ  5.1544
  ANJ ANJ  6.4420
  C75 XK2  1.7000
  CUL CUL  8.2300
  BJR BJR  5.4684
  AYE AYE  5.4183
  ANF ANF  6.3619
  DWZ DWZ  6.7737
  ANS ANS  8.5756
  HD2 ARG  0.0000
  AIU AIU  5.1021
  CKG CKG  5.0350
  AVU AVU  6.1280
    N MET  1.5000
  H76 XK2  1.0000
  ABF ABF  6.6727
  CZA CZA  9.5428
  BIN BIN  5.1819
  DVV DVV  5.5964
  BWN BWN  6.9470
  CYO CYO  8.5428
  BNW BNW  5.2485
  CCB CCB  6.6799
  ASR ASR  5.0835
  DFT DFT  5.6930
  CRP CRP  9.1691
  AYV AYV  5.4900
   HN GL1  1.0000
   CB LEU  2.0000
  HD1 LYS  0.0000
  DSX DSX  6.0053
  ALL ALL  6.2328
  APR APR  6.8897
  BTQ BTQ  11.6897
  BTM BTM  8.2439
  BPA BPA  10.5994
  DAA DAA  5.8661
  BIZ BIZ  6.4052
  AMG AMG  6.0131
  AZD AZD  6.1518
  BGI BGI  5.3219
  CUG CUG  7.5319
  DMO DMO  6.3740
    H HSC  1.0000
  DDT DDT  8.1967
  BVD BVD  11.3376
  CWK CWK  7.1840
  CZG CZG  7.4545
  HG2 LYS  0.0000
   CB HSC  2.0000
  DPW DPW  5.1943
  DVH DVH  5.9101
  CAA CAA  5.9414
   HN AS2  1.0000
  DDO DDO  5.6657
  ADG ADG  6.9490
  BIO BIO  5.0644
    C ARG  1.7000
  CSS CSS  7.2187
  ALN ALN  5.8263
  DSJ DSJ  6.7962
    O GLY  1.4000
  BWT BWT  7.3613
  CWE CWE  7.0613
  AOT AOT  6.7951
   CG ASN  1.7000
  DMV DMV  5.2813
  DSA DSA  6.4538
  CBK CBK  5.3935
  DFS DFS  6.4790
  CZQ CZQ  5.8609
   HA TRP  0.0000
  ABN ABN  6.8123
  AGG AGG  7.0508
  ALV ALV  9.4799
  DQR DQR  5.7625
  DXE DXE  6.6889
  DWD DWD  6.0116
  BFO BFO  7.0938
  AUE AUE  5.6418
  ATG ATG  8.8006
  DKP DKP  6.0722
  DIP DIP  5.5092
   HN HSC  1.0000
  CFA CFA  9.7280
  BAA BAA  7.2330
  BRR BRR  6.2942
  AMO AMO  5.1320
  CYJ CYJ  6.4266
  CHY CHY  6.2946
   CA PHE  2.0000
   O1 SEP  1.4000
  CIM CIM  5.9240
  HD2 AS2  1.0000
  DFJ DFJ  10.0068
  CDS CDS  7.2582
  HG1 GLU  0.0000
  BQG BQG  14.7238
  HG1 GL1  0.0000
  CVD CVD  5.1978
  BKU BKU  16.9137
  COB COB  6.1746
  DPN DPN  5.5281
  CPL CPL  6.3833
  BUL BUL  7.5744
   CB ASP  2.0000
  BFY BFY  5.5531
  C32 XK2  1.7000
  AFN AFN  5.8700
  CXW CXW  5.3774
  ANL ANL  5.5725
  BYB BYB  6.3750
  DSD DSD  5.5803
  DAV DAV  6.1624
  BPB BPB  5.8372
  DHD DHD  5.8494
  AYJ AYJ  7.7589
  ASL ASL  7.1819
  DJP DJP  7.2880
  AGZ AGZ  8.8213
    O AS1  1.4000
  DNO DNO  7.1852
  CEJ CEJ  5.7919
  AQD AQD  9.4482
   HD AS2  1.0000
  ATU ATU  5.7790
  AKN AKN  6.1597
  C25 XK2  1.7000
  BNC BNC  14.1570
  CAL CAL  6.6902
   N9 QSI  1.5000
  AEW AEW  12.6236
  CE1 HSD  1.7000
  BNH BNH  10.6553
  DUH DUH  5.2323
  BXC BXC  5.6011
  DVU DVU  5.6755
    C HYD  1.7000
  CQT CQT  6.7854
  CMA CMA  5.3956
  CBZ CBZ  5.1864
  BXR BXR  11.7159
  API API  8.1349
  CE1 HIS  1.7000
  BVU BVU  5.6621
  HB2 HYD  0.0000
  BEO BEO  7.0381
  DIX DIX  5.3729
   CA GLN  2.0000
  CSR CSR  11.6072
  BCR BCR  5.8814
  BPG BPG  7.1376
  BWV BWV  6.8940
  DDP DDP  10.2701
  BQA BQA  5.8575
  BEE BEE  5.9724
  ATA ATA  5.0632
  ATB ATB  5.6119
  CQW CQW  10.7694
  CMS CMS  5.3144
  CRG CRG  7.6008
  HB2 GLU  0.0000
  DNQ DNQ  6.7998
  BLV BLV  5.4469
  BFG BFG  7.5807
  AOJ AOJ  6.7264
   HA ASP  0.0000
  DIB DIB  6.0120
  CYC CYC  12.3897
  CPK CPK  10.6601
  CWP CWP  7.3344
  CIG CIG  5.7706
   C8 QSI  1.7000
  ALA ALA  7.4215
  BWK BWK  6.6511
  BQY BQY  7.5223
  HB3 ALA  0.0000
   HD HYD  1.0000
  AMZ AMZ  6.3161
  DVJ DVJ  5.3782
  C24 XK2  1.7000
  BDQ BDQ  7.4881
  DSE DSE  5.1747
  DKM DKM  7.4837
  BZI BZI  10.2286
  CVM CVM  8.9290
  CHQ CHQ  6.6205
  CDP CDP  5.7797
  CZH CZH  6.9660
  ADI ADI  11.3587
   H2 QSI  1.0000
  AHR AHR  5.3242
  DGZ DGZ  6.5395
  DBB DBB  9.2606
    O GLU  1.4000
  CQH CQH  8.4751
   C2 XK2  2.0000
  DSZ DSZ  6.0524
  ARM ARM  5.0166
   CA VAL  2.0000
  CWQ CWQ  7.7348
  BQF BQF  9.8981
  BJH BJH  5.1666
  DII DII  6.0612
  ATD ATD  7.2103
  CZZ CZZ  5.5458
  CTH CTH  9.0557
  C13 TSA  2.0000
  BQC BQC  6.5207
  CYK CYK  8.1988
  BJF BJF  6.1563
   CB GL2  2.0000
  CYQ CYQ  6.1387
  CVO CVO  6.0738
  CNY CNY  9.4259
  DIR DIR  8.4605
  CLV CLV  5.8870
  BRZ BRZ  5.3991
  AUK AUK  6.8059
  AAI AAI  14.7659
 HG22 VAL  0.0000
  DOU DOU  5.8323
  CWU CWU  5.7705
  CFN CFN  6.0759
  DGY DGY  5.4764
  BNB BNB  7.7252
  DQJ DQJ  5.2688
  DKX DKX  7.8709
    C GLN  1.7000
  BDB BDB  5.6572
  ABI ABI  9.2813
  AET AET  8.3559
  CEL CEL  5.3753
  CLW CLW  5.1255
  CWO CWO  5.2079
   CB TYR  2.0000
  BUN BUN  6.5089
  AJB AJB  5.1301
  H75 XK2  1.0000
  CPC CPC  9.7652
  BPF BPF  5.4362
  BIL BIL  5.9285
    H AS2  1.0000
  DHX DHX  5.6847
  DAL DAL  7.1178
  BYA BYA  5.1928
  BWX BWX  6.8311
  ALX ALX  12.2207
  O5' QSI  1.4000
  BBJ BBJ  5.7297
  NE2 HSE  1.5000
    N ARG  1.5000
  AIK AIK  7.2375
  DDY DDY  5.6714
  CXR CXR  5.8887
  AZO AZO  6.4164
  AAW AAW  13.4636
  DPS DPS  6.4905
  DMK DMK  5.1650
  AXG AXG  6.0238
  H2A XK2  0.0000
  BMU BMU  18.8251
  HB2 HSD  0.0000
   CA GLY  2.0000
  ANN ANN  7.0543
  ALB ALB  6.8483
  CTA CTA  9.8365
  BLN BLN  7.7833
  DHK DHK  5.4865
  DFZ DFZ  5.1226
  CDX CDX  8.4465
  CXZ CXZ  5.7745
  BRK BRK  6.1364
  DBY DBY  9.4364
  BYE BYE  5.4878
  AXY AXY  7.1683
  DWS DWS  5.5809
  BUE BUE  10.1577
  H61 QSI  1.0000
