# Supplementary material for: The Effect of Macromolecular Crowding on the Electrostatic Component of Barnase–Barstar Binding: A Computational, Implicit Solvent-Based Study
Source: PLoS One. 2014 Jun 10;9(6):e98618. doi: 10.1371/journal.pone.0098618 (PMC4051634; doi:10.1371/journal.pone.0098618)
Supplement: File S1 — Contains sample pdb files used in our analyses; each contains the barnase/barstar complex with a specific random placement of crowders of varying radii at 30% crowding density. Also included are files specifying, for each pdb file, the radii of each atom and model crowder. (TAR) [file pone.0098618.s005.tar › vary30percent_pdb/crowders_radii-22.siz]

aaaaaannnrrrrrrrr
  HN2      1.0000
 R185      1.8500
 HCT1      1.0000
  HN1      1.0000
  R15      1.5000
  NCT      1.5000
 OCT1      1.4000
 OCT2      1.4000
  HT1      1.0000
  HA1      0.0000
  CNT      1.7000
 HCT2      1.0000
 HT2G      0.0000
  NXT      1.5000
  OT1      1.4000
  CAY      2.0000
   OY      1.4000
  R18      1.8000
 HT2B      0.0000
  R20      2.0000
  R05      0.5000
 R195      1.9500
   CY      1.7000
 HTB3      0.0000
  HT2      1.0000
  R14      1.4000
  CTB      2.0000
  CAT      2.0000
  R19      1.9000
 HTB2      0.0000
  R00      0.0000
  R10      1.0000
   NT      1.5000
  HT3      1.0000
  R17      1.7000
 HT2A      0.0000
  HA2      0.0000
 R135      1.3500
 HT2C      0.0000
  OT2      1.4000
  ONT      1.4000
  CT2      2.0000
 HTB1      0.0000
  HNT      1.0000
  HY3      0.0000
  HY1      0.0000
  HY2      0.0000
  OXT      1.4000
   N7 QSI  1.5000
  CYZ CYZ  5.8538
  BOO BOO  6.7325
   C6 TSA  1.7000
  AFY AFY  5.2501
  CJL CJL  6.9388
  CAI CAI  7.5178
  BNV BNV  6.5643
  CFM CFM  6.1906
  BYC BYC  5.2087
  ADP ADP  6.2643
  BXK BXK  7.4601
  BQR BQR  5.9949
  BYW BYW  5.4320
   HA HYD  0.0000
    N PHE  1.5000
  DLN DLN  6.3473
  CVA CVA  6.1905
  BMB BMB  5.7658
  HB1 AS1  0.0000
  CNK CNK  10.0859
  BRS BRS  7.0245
   CD PRO  2.0000
  BRB BRB  7.7776
  BMD BMD  5.9163
  H2' QSI  1.0000
  BPY BPY  6.7788
    C PHE  1.7000
 H31B XK2  0.0000
  BND BND  9.1807
   C3 XK2  2.0000
  AVY AVY  5.8458
   HN SEP  1.0000
  CIB CIB  6.1497
  CUC CUC  7.8002
  BUR BUR  6.5958
  ASS ASS  5.8591
  CCK CCK  5.6155
  BGX BGX  9.1549
  BHT BHT  5.9307
  CBF CBF  5.0802
  C3' QSI  2.0000
  ATX ATX  5.4317
  H79 XK2  1.0000
  CQS CQS  5.2818
  AHY AHY  9.7161
  CHG CHG  5.9094
  APV APV  6.1359
  DMZ DMZ  6.6197
  BSX BSX  8.8300
  DCL DCL  5.0821
  AEM AEM  6.5861
  CDF CDF  5.1648
  AGD AGD  12.0891
  HD1 HSD  1.0000
  AXE AXE  5.0719
  BJS BJS  6.4223
  DID DID  5.8246
  CEF CEF  5.6479
  AGN AGN  8.0266
  CYR CYR  10.2896
  AMK AMK  5.0756
  CTQ CTQ  7.0611
  BBB BBB  6.7462
  AFT AFT  9.7412
  CDJ CDJ  5.0175
  ATE ATE  7.5285
  CD2 HSE  1.7000
  BNU BNU  6.0773
  BZF BZF  5.1385
  BMN BMN  5.6005
  DDD DDD  7.3622
  CWH CWH  5.1008
  CRV CRV  5.6009
   CG ASP  1.7000
    C CYS  1.7000
  AFH AFH  8.4978
  ARD ARD  5.9343
    C TRP  1.7000
  CYT CYT  6.2884
  COE COE  5.7372
  BIG BIG  9.8369
  AFI AFI  10.4431
  ASF ASF  6.4412
  BHY BHY  6.1704
  CUK CUK  9.8699
  DJX DJX  5.0909
  CAM CAM  5.4976
  CTG CTG  6.7100
  DDU DDU  7.3015
  CYG CYG  5.6586
  HE1 GL1  1.0000
  ASX ASX  6.6495
  CKI CKI  5.1157
  HB2 AS2  0.0000
  DLE DLE  5.5596
  BTK BTK  9.5099
  CHS CHS  6.3212
  BUI BUI  7.7781
  HE2 TYR  1.0000
  DKN DKN  6.8217
  BTO BTO  7.5924
  BSK BSK  5.5796
  ARI ARI  5.2752
   HA GLU  0.0000
  BYQ BYQ  6.1631
  H22 XK2  1.0000
  HE3 TRP  1.0000
  COK COK  6.3162
  AKW AKW  5.4930
  ALU ALU  6.0188
  DMY DMY  6.9031
  BXB BXB  5.1452
  OD1 AS2  1.4000
  CKY CKY  5.9609
  BIS BIS  8.8934
  CDR CDR  6.1135
  DHT DHT  5.2803
  CCD CCD  12.1817
  BWU BWU  6.2002
  CXI CXI  7.3078
  BYD BYD  6.6778
  CGG CGG  5.4640
   CB GLN  2.0000
  CE1 TYR  1.7000
  AGT AGT  9.9294
  ADW ADW  5.7107
  HG2 QSI  0.0000
  DKF DKF  10.1288
   C1 XK2  1.7000
    O ASN  1.4000
  AOB AOB  5.8302
  DGP DGP  5.6395
  CZI CZI  6.0237
  CPN CPN  9.6966
  CZN CZN  6.2482
  AEU AEU  6.5359
  C18 TSA  1.7000
  ANX ANX  5.9352
  CMF CMF  24.3394
  BRP BRP  5.9187
  BIE BIE  6.8004
   CD QSI  1.7000
  CRM CRM  7.1565
  AIS AIS  8.7799
  AWN AWN  5.0049
   H5 TSA  1.0000
  BBQ BBQ  5.6425
  BLK BLK  5.0296
  ALD ALD  8.7920
  CSM CSM  7.8887
  BZP BZP  9.4582
  DIG DIG  5.3243
  AIY AIY  5.6969
  ACD ACD  11.5842
  CLZ CLZ  6.7343
  CZL CZL  6.0906
  DIE DIE  5.7109
  BKH BKH  6.5508
  AMP AMP  7.0110
  AOY AOY  6.7699
  CXG CXG  5.1939
  COF COF  5.1302
  BFH BFH  5.2415
  DBX DBX  6.0664
  BBH BBH  5.9959
  BSE BSE  7.9144
  AKF AKF  11.6844
  CGC CGC  5.4699
   CB CYS  2.0000
  DEK DEK  7.4022
  DHC DHC  5.0285
  BHM BHM  8.8487
  APS APS  7.6703
   C4 QSI  1.7000
   CZ PHE  1.7000
  O3' QSI  1.4000
  CKS CKS  5.6885
    N HIS  1.5000
  CXT CXT  5.4786
  CFO CFO  7.3596
  CFH CFH  6.8738
  AIR AIR  5.1782
  HB2 SER  0.0000
  CRA CRA  12.3270
  O2S QSI  1.4000
  APX APX  5.1551
  BEU BEU  5.2558
  ACY ACY  7.9145
  H37 XK2  1.0000
  CKZ CKZ  5.1186
    O VAL  1.4000
  DEA DEA  10.0474
  BOE BOE  6.9496
  CWD CWD  6.7527
  CEO CEO  5.7173
  CTD CTD  7.6169
  DFN DFN  5.4912
  ACC ACC  6.9876
  HE1 HSC  1.0000
   CA ALA  2.0000
  DAP DAP  5.2095
  AQI AQI  5.7652
   H1 OH2  1.0000
  CJG CJG  5.5154
  AYX AYX  5.0784
  BJB BJB  19.3290
  CSX CSX  5.0372
   CD GLN  1.7000
  AGJ AGJ  7.7118
  CDL CDL  8.2238
  CXN CXN  10.5412
  BVO BVO  6.2766
  AEF AEF  11.9318
    H ARG  1.0000
  AXT AXT  5.5354
  AQC AQC  6.2589
    N AS2  1.5000
  BEZ BEZ  5.9231
  CRN CRN  13.8384
  BWJ BWJ  5.7217
  AES AES  6.9091
  BXV BXV  6.9760
  AEI AEI  6.7273
  APQ APQ  6.5696
  OE1 GLU  1.4000
  H34 XK2  1.0000
  DEF DEF  6.5048
  DAT DAT  6.9610
  CBI CBI  8.7319
  HE1 TRP  1.0000
  CTC CTC  7.4787
  DIO DIO  6.4546
  CXE CXE  8.3780
  CQL CQL  10.6921
  BNE BNE  6.9355
  CVL CVL  6.7314
  CLE CLE  5.7939
    N HSD  1.5000
   CB PRO  2.0000
  DGS DGS  6.9570
  CHU CHU  6.1922
  BOQ BOQ  5.2834
  HG2 ARG  0.0000
  CEI CEI  5.9721
  HB2 PHE  0.0000
  CTI CTI  5.1227
  CMQ CMQ  20.9980
  BKV BKV  5.5008
  AVF AVF  5.0237
  DES DES  6.5608
  CGQ CGQ  5.9460
  BIU BIU  15.3208
    O HSD  1.4000
  BBM BBM  5.5979
  CVQ CVQ  10.3966
  AQP AQP  7.0285
  AOD AOD  7.9965
 HG13 VAL  0.0000
    H MET  1.0000
  H12 TSA  1.0000
  BUC BUC  5.6482
  AVW AVW  5.3421
   HA LYS  0.0000
  CWY CWY  15.1945
  BDX BDX  7.6420
  ARC ARC  6.2426
  C5' QSI  2.0000
  ASG ASG  5.5847
  AMB AMB  11.5470
   CG TYR  1.7000
  C33 XK2  1.7000
   CA SER  2.0000
  BLE BLE  8.6061
  BZM BZM  5.5890
  HB1 ARG  0.0000
  AYL AYL  7.9820
  C28 XK2  1.7000
  BCS BCS  6.9368
  BNF BNF  5.6919
  BHI BHI  7.5453
  BBZ BBZ  6.4475
  BFJ BFJ  5.8084
  AZI AZI  7.2332
  AKD AKD  8.7567
  CSV CSV  5.5251
  HB1 AS2  0.0000
  CCQ CCQ  9.0655
  AUD AUD  5.5366
  BNM BNM  5.6691
  ALI ALI  8.6789
  OD1 ASN  1.4000
  C67 XK2  1.7000
  C72 XK2  1.7000
  CBE CBE  5.7926
  CLO CLO  5.0051
  BJT BJT  12.9006
  ABM ABM  11.5411
  CNH CNH  9.2664
  C1' QSI  2.0000
  AHX AHX  5.4144
  DMG DMG  5.6741
  ACO ACO  9.4820
   HN ALA  1.0000
  CBM CBM  8.3056
   HN HYD  1.0000
  CGZ CGZ  5.3509
  BSC BSC  5.0127
  HG1 MET  0.0000
  DFF DFF  5.5957
  BSU BSU  5.3009
  BKI BKI  6.2569
  BCZ BCZ  5.1421
  AGV AGV  7.8222
  AKJ AKJ  6.2128
  CBX CBX  6.5958
 HE21 GLN  1.0000
   HG CYS  1.0000
  AUZ AUZ  7.4963
  AYT AYT  5.5794
  BQV BQV  5.5239
  AIC AIC  12.3175
   OC VDW  0.0000
  BVX BVX  7.4407
  HB1 LEU  0.0000
  DGK DGK  6.8734
  N10 QSI  1.5000
  AYZ AYZ  9.8546
  BRF BRF  9.7358
  BPT BPT  8.4836
  CHZ CHZ  7.1283
  BKC BKC  5.9077
  BJI BJI  11.5248
  BCG BCG  6.2395
  H35 XK2  1.0000
  BLX BLX  10.0681
  BYU BYU  6.3691
  CHB CHB  5.2859
  BPZ BPZ  11.1957
   HA HSE  0.0000
  BJL BJL  6.5517
  AGS AGS  7.7214
   CD GLU  1.7000
  AGF AGF  8.7035
   CB HIS  2.0000
  CND CND  13.9732
  ARS ARS  5.1145
  CTV CTV  12.0653
 H2'' QSI  0.0000
  AWX AWX  8.7277
  AJL AJL  5.6685
  OH2 HOH  1.4000
  CHV CHV  7.1140
  DLY DLY  5.6199
  DGU DGU  9.5618
  CD2 LEU  2.0000
  BGF BGF  9.3315
  BLI BLI  7.2688
  DGB DGB  6.8282
 HD22 LEU  0.0000
  DCX DCX  6.5102
  CZF CZF  5.8915
  CTY CTY  5.8602
    O THR  1.4000
  CHN CHN  5.0145
  DIW DIW  5.6790
  AKV AKV  8.3619
  AEJ AEJ  7.4620
  DMA DMA  5.9233
  ARR ARR  7.0276
  HD3 ILE  0.0000
  CDM CDM  5.7882
  ACI ACI  7.7240
  H71 XK2  1.0000
  DAI DAI  5.1468
  AMI AMI  6.2484
  CD1 PHE  1.7000
  CKB CKB  5.2293
  BLQ BLQ  5.6912
  AOP AOP  6.5563
  AWC AWC  5.1803
  DLP DLP  5.3780
  DEZ DEZ  5.3405
  DCC DCC  6.5543
  AZL AZL  5.3138
  AHP AHP  9.9418
  CSU CSU  5.1579
  AYW AYW  5.0901
   CG LYS  2.0000
  CGP CGP  6.2147
  DAH DAH  5.5657
  ANI ANI  7.3247
  BGD BGD  14.4053
  CSB CSB  8.0114
  ATL ATL  5.2254
  DDC DDC  7.2571
  CLF CLF  6.6936
  AOO AOO  6.8997
  CGR CGR  6.1373
  AXM AXM  7.7722
   CG HIS  1.7000
  CHE CHE  5.0886
  CIC CIC  5.7831
   O7 TSA  1.4000
  DEM DEM  7.4442
  BCM BCM  5.2715
 HD22 ASN  1.0000
  ATV ATV  5.1810
    C LYS  1.7000
  BGA BGA  7.3890
  CHA CHA  5.6122
  CGE CGE  6.5777
  AGC AGC  8.7424
  DMJ DMJ  5.7708
   HB ILE  0.0000
  CEU CEU  5.8379
  CUT CUT  7.1762
  BKA BKA  8.7950
  BWL BWL  9.2129
  CVT CVT  5.4186
  BCY BCY  5.0512
  AVB AVB  8.6503
 HG22 ILE  0.0000
  CWL CWL  9.3121
  CDI CDI  6.1784
  BJX BJX  7.3759
  CEQ CEQ  5.6461
  AVZ AVZ  5.5376
  BVW BVW  6.6762
  AHM AHM  6.4414
  HB2 ARG  0.0000
  BPQ BPQ  7.6540
  BWY BWY  8.3226
  BON BON  6.6794
  ABT ABT  5.3961
  C20 XK2  1.7000
  CQC CQC  7.7645
  ANY ANY  6.5424
  BKT BKT  11.0368
  AXA AXA  5.5109
  DLO DLO  5.4591
  BDA BDA  5.2012
  BCX BCX  6.6242
  BMS BMS  7.9623
  COG COG  10.2984
  BCL BCL  6.0837
  AOA AOA  5.2115
  CVS CVS  5.5450
   CZ ARG  1.7000
  AIX AIX  9.9313
  DEW DEW  5.9082
  CUD CUD  14.3476
  BOH BOH  7.4474
  ASY ASY  5.5878
  CJO CJO  5.0943
  CZB CZB  6.7479
  BHW BHW  5.1619
  DEG DEG  9.1762
  CBO CBO  7.3558
  CLA CLA  6.7553
    H ILE  1.0000
  CCJ CCJ  6.6002
  AUR AUR  7.1512
    N ALA  1.5000
  CKT CKT  5.2784
  DED DED  5.7676
  BOV BOV  8.2937
  BOM BOM  5.9174
  DNF DNF  5.2275
  CJW CJW  5.5096
  BAQ BAQ  5.1067
  O15 TSA  1.4000
  NE2 HSD  1.5000
  OE2 GL1  1.4000
  CMM CMM  11.0581
   CB TRP  2.0000
  BMQ BMQ  11.6417
  AUU AUU  7.6244
  ANO ANO  5.3908
  HE1 HIS  1.0000
  AFQ AFQ  6.1605
  AMT AMT  5.6498
   CD GL1  1.7000
  CBY CBY  5.8497
  ALG ALG  8.2839
 HG21 VAL  0.0000
  AOQ AOQ  5.8250
  OE1 QSI  1.4000
  HG2 MET  0.0000
  HB2 HSE  0.0000
  BTF BTF  5.9321
  BST BST  6.5901
  AFF AFF  5.0468
   HN CYS  1.0000
    H ASP  1.0000
  AIW AIW  8.0995
  DBA DBA  6.8274
  CQA CQA  13.8514
  CHX CHX  5.0871
    O GL1  1.4000
  CEG CEG  5.0424
  CMB CMB  8.7505
  AML AML  7.2466
  AMX AMX  6.4948
  DFB DFB  6.7481
  NE2 GLN  1.5000
  BVQ BVQ  5.6286
  BMI BMI  10.8464
  BJM BJM  11.8850
  CLL CLL  5.4588
  DFX DFX  5.1862
  CFR CFR  6.2576
  ADV ADV  5.2564
  BVF BVF  6.7629
  ASN ASN  5.7008
  HD1 HSC  1.0000
    N TRP  1.5000
  ABG ABG  12.7167
  BRQ BRQ  8.2174
  CWM CWM  10.4831
  BMY BMY  6.1769
    C ASP  1.7000
  BLD BLD  6.9688
  AAJ AAJ  17.5035
  CE1 HSE  1.7000
  BUX BUX  5.9205
  BHF BHF  5.0138
   HN TRP  1.0000
  AUB AUB  5.5748
  CMW CMW  6.5147
  BBY BBY  5.2068
  AZM AZM  5.6578
  ACR ACR  7.2183
  AXR AXR  5.9530
  CMK CMK  10.1988
  BXW BXW  6.3343
  ABP ABP  8.2111
  BLF BLF  11.3802
  AIQ AIQ  5.1109
  AYA AYA  5.5653
  DKJ DKJ  6.8136
  CFL CFL  6.6155
  CQO CQO  5.0903
  DIQ DIQ  5.4466
  BXO BXO  5.1765
  CMN CMN  10.4096
  DJT DJT  5.6785
  CCA CCA  6.3936
  AJA AJA  5.7200
  DFH DFH  7.8270
  BUQ BUQ  6.3069
  HG1 ARG  0.0000
  BVP BVP  5.0214
  CEC CEC  6.9958
  DER DER  5.7689
  CIH CIH  5.6423
  HE2 MET  0.0000
  NE2 HIS  1.5000
  CJQ CJQ  7.1305
  ACN ACN  6.5228
   CG PHE  1.7000
 H31A XK2  0.0000
  BUK BUK  7.9267
  H25 TSA  1.0000
  DAY DAY  5.1898
  DBK DBK  5.5710
  BRO BRO  5.4896
  BNP BNP  5.0613
  AWL AWL  5.2560
  BZH BZH  5.5847
  CCN CCN  6.6242
  DEO DEO  6.3338
  BNR BNR  5.4050
   HE GLU  1.0000
  AXS AXS  5.0845
  AFJ AFJ  9.7084
  CIF CIF  5.7055
  CCM CCM  5.9847
  AIN AIN  10.6986
  CQJ CQJ  13.2024
  BLH BLH  12.6699
  BDE BDE  6.6243
  AEX AEX  11.5474
   CB MET  2.0000
  DKY DKY  5.0904
  ALM ALM  9.6532
   H1 TIP  1.0000
  CRJ CRJ  5.7703
  BJE BJE  8.7491
  CMV CMV  9.6052
  BXE BXE  6.5775
  BAP BAP  5.5965
  ANZ ANZ  5.2401
  AJO AJO  9.5191
  DCN DCN  8.1780
  BMJ BMJ  5.8178
  AXK AXK  5.0051
  CJN CJN  5.6986
  BXI BXI  5.3622
  BGT BGT  8.5068
 HG12 ILE  0.0000
  DJD DJD  5.4047
  AKY AKY  6.0624
  BGZ BGZ  8.5123
  AZY AZY  5.4861
  AVH AVH  5.2127
  ARQ ARQ  5.8003
  ADU ADU  15.8420
  CRC CRC  8.9267
  ARW ARW  6.0422
  AQO AQO  5.3322
  AVV AVV  5.0917
  OE1 GL2  1.4000
  BWE BWE  5.7517
  COY COY  19.3329
  AFK AFK  5.6607
  APT APT  5.3852
  CUW CUW  9.4360
  CLR CLR  7.2103
  BGK BGK  8.4943
  BDY BDY  5.0710
  AOC AOC  5.2722
   CG GL2  2.0000
   CA MET  2.0000
  CRI CRI  9.2368
  BHP BHP  15.8577
  DDH DDH  6.9489
  AQW AQW  5.4923
  H65 XK2  1.0000
  DAF DAF  7.1743
  AEL AEL  5.5477
  CUO CUO  5.2408
  CXM CXM  6.7961
  CCT CCT  5.4186
  AXF AXF  6.1753
  AGE AGE  7.7767
  CRH CRH  7.1810
  BCE BCE  5.3266
  DLR DLR  6.4968
  DDQ DDQ  5.4846
  BFX BFX  5.0831
  BHD BHD  17.8941
  CD2 HSC  1.7000
    N GL1  1.5000
   CA ARG  2.0000
  APM APM  6.4606
  BAO BAO  5.3673
  AEA AEA  5.3736
  HB1 PHE  0.0000
  C66 XK2  1.7000
  CBU CBU  6.4529
  ACW ACW  6.0130
  CEP CEP  5.4680
  BLS BLS  10.9469
  AXB AXB  7.2667
  ASE ASE  5.4110
  DIJ DIJ  5.2812
  DFC DFC  5.4931
  HG1 GLN  0.0000
  CJV CJV  5.5453
  CUJ CUJ  6.3045
  DCP DCP  6.5664
  AQK AQK  5.9767
  DIT DIT  6.7281
  ND1 HSE  1.5000
  AZQ AZQ  6.9356
  BEV BEV  5.5165
    C MET  1.7000
  AVP AVP  7.9404
  ANE ANE  7.6669
   H3 XK2  0.0000
  AOW AOW  8.8011
  CQN CQN  10.8507
  AEP AEP  8.1707
  H3' QSI  1.0000
  ATJ ATJ  6.0634
  O2' QSI  1.4000
   SD MET  1.8500
  DBJ DBJ  6.5830
  ARP ARP  6.6787
  ABH ABH  15.6406
  DMP DMP  5.6217
  DJJ DJJ  5.9954
  HB1 ASN  0.0000
  CUN CUN  9.7669
  AYU AYU  7.1048
  ABO ABO  6.9934
   CA CYS  2.0000
  DGF DGF  6.3588
  BFI BFI  5.0330
  AZJ AZJ  6.1608
  BJZ BJZ  6.6984
  CIX CIX  5.9162
  BFV BFV  6.7928
  ATH ATH  8.2104
  BAH BAH  5.2933
  BFS BFS  5.5418
  AGY AGY  5.7208
  BKW BKW  5.9840
    C GL2  1.7000
  BSD BSD  10.5208
  BVK BVK  7.2629
  AMF AMF  7.7423
  AKA AKA  8.5618
    O PHE  1.4000
 H61A XK2  0.0000
  AIB AIB  6.6485
  HE1 GL2  1.0000
  BEC BEC  5.0340
  AXD AXD  6.5620
  AOZ AOZ  9.5009
  AOE AOE  7.4603
  CPZ CPZ  9.7363
  AGX AGX  7.4957
   CG HSE  1.7000
  DKK DKK  5.6137
  AKB AKB  8.8236
  CKO CKO  6.8949
   N7 XK2  1.5000
  DJW DJW  5.2564
  CMX CMX  6.0076
  CRL CRL  7.1852
  BXY BXY  5.6154
  BNL BNL  8.1789
  BAK BAK  5.3441
  ACJ ACJ  12.4228
  BEG BEG  5.9327
    H SEP  1.0000
  CFJ CFJ  5.6583
  HB2 AS1  0.0000
   SG CYS  1.8500
  HD2 ILE  0.0000
  BZL BZL  5.7863
  ARH ARH  7.2413
  CMR CMR  13.9068
    O HSE  1.4000
  CD1 LEU  2.0000
  CCW CCW  7.3868
  BSA BSA  5.5046
  CXV CXV  8.3689
  CGM CGM  5.2277
  DLW DLW  5.2189
  BRL BRL  7.9881
  BNN BNN  5.5250
  CXQ CXQ  9.8302
  BVG BVG  9.1128
  CE2 TRP  1.7000
  CRZ CRZ  7.6223
  HB1 QSI  0.0000
  BFR BFR  5.0966
  DKS DKS  6.8842
  APN APN  6.1352
  HB2 CYS  0.0000
  CDW CDW  5.1382
  AZK AZK  6.7966
  BBP BBP  6.9088
  ARX ARX  6.7031
  AOI AOI  6.3341
  BJV BJV  8.0954
  BBC BBC  5.1375
  CWR CWR  8.2520
   CG GLU  2.0000
  COH COH  6.2166
  AHZ AHZ  16.7997
  DIY DIY  5.0333
  CZD CZD  8.1980
  AKH AKH  6.7345
  ADO ADO  7.6574
  DMS DMS  6.3984
  BMK BMK  7.7092
  H63 XK2  1.0000
  DHF DHF  5.3604
  ACU ACU  7.6704
  CPU CPU  6.1915
  CBS CBS  8.1268
 HE22 GLN  1.0000
  ADQ ADQ  10.5276
  ARK ARK  5.1677
   O4 XK2  1.4000
  BXQ BXQ  6.2051
  CLQ CLQ  5.4754
  CSG CSG  6.8021
  BZU BZU  6.3281
  CUQ CUQ  8.9606
  CSZ CSZ  5.0551
  DHL DHL  7.1939
  CVV CVV  5.5680
   HN TYR  1.0000
  AUN AUN  5.5376
  CYD CYD  5.4852
  CUH CUH  10.7317
  DFO DFO  5.8738
  CHC CHC  5.4450
  AMY AMY  5.4730
  BYM BYM  6.4949
  DLZ DLZ  5.8111
  DHH DHH  5.4695
  AIF AIF  14.4575
  ABZ ABZ  14.3772
  CPE CPE  5.4554
  CNX CNX  5.6898
  CHJ CHJ  5.4277
  APC APC  8.2507
  BJJ BJJ  5.1953
  BQN BQN  6.6196
  CRK CRK  11.2406
  BSO BSO  7.7520
  DCB DCB  7.3822
  BSB BSB  5.6724
    C HSD  1.7000
   HA ARG  0.0000
  AYQ AYQ  5.9840
  CYS CYS  8.9498
  AIZ AIZ  8.6956
  BBN BBN  5.6653
  DGX DGX  5.0246
  DLT DLT  5.0142
  CQK CQK  8.4162
  CRX CRX  5.6683
  AMM AMM  5.3527
  AVM AVM  5.3753
  CRW CRW  8.8108
 HD12 ILE  0.0000
  ATC ATC  5.1296
  CET CET  6.9696
  DHM DHM  5.3454
  BDL BDL  5.3258
   CB GL1  2.0000
  ATR ATR  5.1009
  C19 TSA  1.7000
  AYB AYB  5.1962
  DIZ DIZ  6.1185
  AAE AAE  10.4342
  OE1 GLN  1.4000
  AUJ AUJ  6.7161
  BUH BUH  5.2192
  AUX AUX  5.4257
  H21 TSA  1.0000
  AWD AWD  5.1872
  CYI CYI  6.9615
  CBQ CBQ  5.1278
  AKO AKO  9.9447
  BLR BLR  5.2317
  DLQ DLQ  10.0011
  BSR BSR  6.4964
  BSG BSG  6.0289
   HN ASP  1.0000
 H3'' QSI  0.0000
  DJF DJF  5.2669
  CFZ CFZ  6.4884
  BMG BMG  5.5380
  CFU CFU  6.0320
  ATI ATI  5.3551
  DMN DMN  9.8327
 HG21 ILE  0.0000
   HA ILE  0.0000
   CB HSE  2.0000
  CUX CUX  7.3489
  BCW BCW  7.7776
  BHE BHE  15.7346
  BDC BDC  5.2071
  AFB AFB  5.4344
  BFQ BFQ  5.0726
  BXS BXS  6.1070
  ANW ANW  5.1194
    O CYS  1.4000
  DKT DKT  6.1072
  AQZ AQZ  5.3046
  AMU AMU  6.8388
   C6 XK2  2.0000
  BSW BSW  5.8566
  BMZ BMZ  5.9160
  BWB BWB  5.6409
 HD21 LEU  0.0000
  AHE AHE  6.1145
  ADM ADM  11.0272
    O ASP  1.4000
  AJU AJU  6.2382
  DCW DCW  6.8213
  AQU AQU  5.2149
  DHV DHV  6.2797
  CAS CAS  7.0680
  BOR BOR  8.3226
   N3 QSI  1.5000
  BHC BHC  6.5403
  CFI CFI  5.8457
  ACX ACX  14.3261
  OD2 AS1  1.4000
    H GL2  1.0000
  HB1 GLN  0.0000
  DFU DFU  6.0993
  CKX CKX  5.3581
  CFD CFD  6.5189
  CNI CNI  11.3537
  AQX AQX  6.1732
  BFP BFP  5.5733
  DKV DKV  5.8110
  CFW CFW  8.3251
    C GL1  1.7000
  COQ COQ  8.8491
  AQF AQF  6.3429
  AVG AVG  5.0739
  C2' QSI  2.0000
 HD13 LEU  0.0000
  AGP AGP  6.4818
  CHO CHO  6.6833
   HB VAL  0.0000
  CSP CSP  5.1056
  CFS CFS  5.0826
  CJS CJS  5.0245
  CAN CAN  7.0669
  AXC AXC  6.5269
   HA VAL  0.0000
  DCA DCA  6.5459
  DBD DBD  10.0522
  AHT AHT  15.1249
  BAN BAN  5.4138
  BCT BCT  5.6582
  BID BID  12.1608
  AQB AQB  7.0648
  BYS BYS  5.4058
  DJB DJB  5.8141
  CVJ CVJ  5.2360
  AOR AOR  8.9520
  CBD CBD  6.9491
  AUS AUS  6.8009
  ADR ADR  5.0412
  DKO DKO  5.3371
  AHD AHD  5.4333
  CTX CTX  9.6465
  DBR DBR  6.1062
  CKP CKP  5.6662
  ABD ABD  23.4949
  ALE ALE  5.6012
  DCS DCS  7.4184
  CZK CZK  6.5393
  AZH AZH  7.8232
  BHB BHB  5.4661
  BZE BZE  5.1089
  BIM BIM  11.1381
  AAU AAU  7.1698
  CAX CAX  6.8725
  CCG CCG  5.6189
    O QSI  1.4000
  ASK ASK  6.1897
  BOL BOL  5.3692
  BSQ BSQ  6.0494
  CVP CVP  9.8222
  BCK BCK  5.5279
  ARF ARF  5.8665
  CE2 TYR  1.7000
  BRE BRE  12.2924
  H25 XK2  1.0000
  CSI CSI  5.5774
  DIV DIV  9.8505
   CA HYD  2.0000
   NH VDW  0.0000
  C22 XK2  1.7000
  ALF ALF  12.2838
  AKU AKU  5.1941
  DDJ DDJ  6.1324
  H11 TSA  1.0000
  DBL DBL  6.5571
  DKQ DKQ  6.8884
  CVK CVK  7.3200
  BIJ BIJ  7.2070
  CPG CPG  7.4295
   HA CYS  0.0000
  BZY BZY  5.5306
  BMV BMV  8.3138
  BBT BBT  7.5596
  DAJ DAJ  7.2677
  BLG BLG  11.8323
    H TRP  1.0000
  COW COW  10.7427
  BOC BOC  6.7390
  AID AID  7.2015
  AHI AHI  5.7021
  CVI CVI  9.2876
   HN GLU  1.0000
  CRQ CRQ  9.4282
  DCQ DCQ  9.9182
  C70 XK2  1.7000
  AQL AQL  6.5111
   SG HYD  1.8500
  DLV DLV  6.1345
  CTT CTT  7.8458
  BQO BQO  11.4367
    N GLN  1.5000
   CA PRO  2.0000
  CFG CFG  5.2567
  BXX BXX  7.0468
  DEI DEI  5.6891
   H6 XK2  0.0000
  BGV BGV  20.8563
  AMN AMN  6.4330
  COT COT  6.2680
  AYO AYO  5.0171
  HB2 ALA  0.0000
  CZX CZX  7.1989
  AFL AFL  6.8072
  DCJ DCJ  8.5872
  CQE CQE  10.8130
  BUD BUD  5.4835
  AFS AFS  5.4436
  AYH AYH  5.3216
  DCU DCU  5.0677
   N2 XK2  1.5000
  TWE TWE  20.0000
   CG LEU  2.0000
  AFA AFA  7.7653
  ATN ATN  7.5046
  AQV AQV  5.3735
   CB LYS  2.0000
  CZ2 TRP  1.7000
  BOU BOU  5.4098
  DGT DGT  5.4889
  AAG AAG  8.0731
  CID CID  5.2446
  BQK BQK  5.1312
  ARO ARO  6.9199
  ANH ANH  7.5950
  CKU CKU  5.6482
  AOK AOK  5.1755
  CEH CEH  6.2504
  DME DME  5.7259
  DGN DGN  5.2738
  DLD DLD  7.1837
  BIA BIA  13.3183
  ASH ASH  6.8168
  CDT CDT  5.1032
  AMJ AMJ  6.5186
  CBB CBB  9.3349
  BUZ BUZ  5.5465
  BOD BOD  6.8524
  HD1 HSE  1.0000
  AWB AWB  5.9856
  ARE ARE  6.3817
  BMP BMP  10.1449
  CNC CNC  12.2270
  BZK BZK  6.1105
  BLO BLO  7.2753
  BAR BAR  5.6958
  AJQ AJQ  8.3159
  HB1 TRP  0.0000
  BQM BQM  7.0342
  BEN BEN  5.3147
  BGP BGP  8.0990
  DFD DFD  7.0317
  HT2 QSI  1.0000
  CEX CEX  5.4983
  CGD CGD  5.5170
  BTA BTA  6.1893
    N ASP  1.5000
  DFA DFA  5.2675
  CVN CVN  5.0853
   CG GLN  2.0000
  CPH CPH  6.5681
  ABJ ABJ  9.9237
  AGB AGB  6.4876
  CGJ CGJ  6.5721
  AFV AFV  15.1188
  CNB CNB  19.3749
  HG2 GLN  0.0000
  AWZ AWZ  7.2304
  BZC BZC  7.9279
  BFE BFE  5.6911
  CG2 THR  2.0000
  CTK CTK  5.2667
  CTJ CTJ  5.1810
  BXP BXP  6.6826
  BTL BTL  5.9361
  AJH AJH  6.1604
  BCH BCH  7.5992
  CBG CBG  5.8594
  ASB ASB  5.8940
  BLW BLW  7.1674
  COC COC  5.9061
  BUV BUV  5.5091
  BBF BBF  5.0049
  O1S QSI  1.4000
  DLX DLX  6.6726
  ACF ACF  7.2293
  BZJ BZJ  6.1134
  AZU AZU  5.5152
  COP COP  5.3025
   CG PRO  2.0000
  BHO BHO  5.3038
  CGW CGW  5.7484
  BZB BZB  7.3673
   HA SER  0.0000
  BPK BPK  7.4359
  BVL BVL  5.6984
    C SEP  1.7000
  CMI CMI  9.9784
  BUP BUP  5.2261
  ALO ALO  6.9787
    H LEU  1.0000
  CXU CXU  8.3762
  BDO BDO  5.6463
    N AS1  1.5000
  ATQ ATQ  5.1033
   CA HSE  2.0000
  AXN AXN  5.3244
  AEG AEG  6.7752
  CYX CYX  7.3519
  BHA BHA  5.6867
  HB2 LEU  0.0000
  CQY CQY  6.9777
   HE GL1  1.0000
  CMP CMP  7.9270
  AGH AGH  7.6368
  CDQ CDQ  6.2112
  BER BER  6.3258
  AHS AHS  8.3550
  AQE AQE  5.1976
    N ILE  1.5000
  BHQ BHQ  10.3940
   C2 QSI  1.7000
  CQX CQX  5.8466
  CEA CEA  5.8041
  DEY DEY  8.0284
  ACS ACS  6.3765
  ALK ALK  9.2989
  BBE BBE  7.9601
  CZP CZP  5.2992
  H64 XK2  1.0000
    N HSE  1.5000
  BGN BGN  15.4714
  BQH BQH  8.5281
  AKQ AKQ  7.1033
  AAX AAX  12.1994
  DHG DHG  5.0923
    O HSC  1.4000
  DJZ DJZ  6.5515
  CUA CUA  6.2286
  CRY CRY  8.8370
  BNS BNS  10.2495
  CKK CKK  6.2239
  BJG BJG  5.6635
  SPH NBN  1.5000
  COS COS  14.5823
  BZZ BZZ  9.4157
   HA HIS  0.0000
  DKZ DKZ  6.3690
  ACE ACE  9.3997
  BZA BZA  5.9352
  CNE CNE  6.3771
  HD1 AS1  1.0000
  CIS CIS  5.1784
  BZS BZS  5.0774
  DGQ DGQ  5.5921
   HD ASP  1.0000
  CSW CSW  6.1663
  BRH BRH  5.3839
  CGA CGA  5.2849
  BWO BWO  9.3978
  CLU CLU  13.0988
  CHR CHR  7.5025
  CLT CLT  5.3450
  DEV DEV  8.0716
  ATW ATW  5.1075
  APG APG  5.8290
  BIY BIY  10.8210
  AER AER  5.3637
  CLX CLX  10.6245
  DAC DAC  6.2335
  AHW AHW  6.6829
  BZV BZV  5.1429
  HB2 GLN  0.0000
  HE2 GL2  1.0000
  DJM DJM  7.1073
  BME BME  10.4675
   HN GLY  1.0000
   HN LYS  1.0000
  BEI BEI  6.7898
  CSK CSK  6.8973
  BKJ BKJ  14.6734
  ALS ALS  5.8707
  BCD BCD  6.5461
  CES CES  6.5858
  CDO CDO  5.1929
  CHL CHL  5.8339
  BWM BWM  6.8273
  NE1 TRP  1.5000
  COL COL  16.5011
  CUR CUR  10.2041
    H HSE  1.0000
  BTV BTV  6.1778
   CB PHE  2.0000
  BVE BVE  5.4780
  DBV DBV  7.3562
  DDX DDX  5.3109
  ATT ATT  7.8119
  BQE BQE  8.8507
  AJD AJD  8.6671
  COZ COZ  8.4470
  CNN CNN  11.9919
  BIF BIF  13.2383
  DHO DHO  5.5720
  CPA CPA  6.2216
  CIP CIP  6.4542
  AOF AOF  10.3700
  ADS ADS  12.6221
  DGC DGC  6.3408
   H1 HOH  1.0000
  DAW DAW  6.4356
  BHR BHR  5.6664
  DMD DMD  5.6233
  CGF CGF  6.1423
  CSJ CSJ  5.7370
  CLS CLS  6.3589
  HA1 GLY  0.0000
  CLK CLK  5.0536
  CRS CRS  13.4222
  AAS AAS  20.0185
   HA LEU  0.0000
  BQX BQX  8.4311
  HZ2 LYS  1.0000
    C ALA  1.7000
   O3 SEP  1.4000
  BYL BYL  5.7720
   CB SER  2.0000
  DMH DMH  6.1332
  CZO CZO  5.6999
  COI COI  6.5641
   HN SER  1.0000
  AND AND  6.6973
  DEE DEE  7.4340
  CLM CLM  5.4054
  AHN AHN  9.2631
   HE GL2  1.0000
  BDK BDK  6.0554
  OE1 GL1  1.4000
  HB2 QSI  0.0000
  ADT ADT  11.1709
  CUU CUU  7.2959
  CGB CGB  6.1537
  ACM ACM  17.7832
  HB2 HIS  0.0000
 HD21 ASN  1.0000
    O HOH  1.4000
  HD2 PHE  1.0000
  BKM BKM  7.6868
   HA ASN  0.0000
  ASM ASM  10.0882
  DIN DIN  5.5794
   HG LEU  0.0000
  CEZ CEZ  5.5009
  HB2 ASN  0.0000
  DHY DHY  6.0017
  BBS BBS  5.5559
  CML CML  22.3709
  AZP AZP  7.8587
  HE3 MET  0.0000
  BWZ BWZ  7.0692
  CGU CGU  6.3144
  BVJ BVJ  11.4073
   CA GL1  2.0000
  BEK BEK  5.3167
  DBF DBF  6.5218
  CWA CWA  5.8436
  CUP CUP  6.3467
  CTO CTO  5.4547
  BPE BPE  5.1139
  ANU ANU  9.5032
  AME AME  8.1141
 HG23 THR  0.0000
  DNG DNG  5.1010
  DCZ DCZ  5.8234
  CTM CTM  9.5935
  ADF ADF  7.3164
  DMW DMW  6.9337
  BBG BBG  6.0316
   HA GL1  0.0000
  CJY CJY  5.0187
  BJO BJO  8.5778
  CYA CYA  5.4554
  CLD CLD  5.8327
  AJP AJP  5.0094
  CTR CTR  5.9016
  COX COX  5.7317
   HA PRO  0.0000
  BQB BQB  7.2874
  BDZ BDZ  5.2516
  CJR CJR  5.2072
  DFW DFW  5.1073
  DGA DGA  6.0892
  BOY BOY  6.8236
  AJF AJF  7.6856
  ND1 HSD  1.5000
  BTZ BTZ  6.4863
  BTB BTB  7.0879
  CYE CYE  5.8007
  ABK ABK  6.4370
  BSP BSP  7.8382
  CMD CMD  19.5710
  AKL AKL  6.1458
 HG23 ILE  0.0000
  AHF AHF  5.7003
  DAU DAU  8.5025
  BVR BVR  5.2529
  DEN DEN  5.9902
  AAP AAP  14.2984
  BKY BKY  12.4978
  BWA BWA  5.1578
    H GLU  1.0000
  CHH CHH  7.5384
  BTT BTT  6.7382
  ABV ABV  6.8622
  ND2 ASN  1.5000
  BVN BVN  7.2582
  BMH BMH  9.1943
  BGO BGO  6.9620
   CG TRP  1.7000
  CD2 TRP  1.7000
  DCM DCM  5.4302
  AUM AUM  10.8165
  H14 TSA  1.0000
    O ILE  1.4000
  AWW AWW  5.5540
  BMX BMX  13.2039
  AXX AXX  6.2450
   CB AS2  2.0000
  DKH DKH  5.9910
  NE2 HSC  1.5000
  BOZ BOZ  8.9637
  ANA ANA  7.5806
  CPF CPF  15.3830
  AWH AWH  5.1944
  AIV AIV  6.1383
  CFK CFK  5.0329
  O24 TSA  1.4000
  DHZ DHZ  6.6567
  AHC AHC  13.2025
    H HYD  1.0000
  CAR CAR  6.0653
  ARN ARN  7.3373
  DLS DLS  6.5448
    O ALA  1.4000
  ANM ANM  6.6370
  DNI DNI  5.6421
  HB2 TYR  0.0000
  DKB DKB  7.3010
   CA ASN  2.0000
  CIA CIA  5.0024
  BEM BEM  5.5230
  CPX CPX  8.7724
  DAX DAX  6.6733
   CA LYS  2.0000
  CWS CWS  6.3477
  BOA BOA  5.9807
  BYF BYF  6.5571
  BIW BIW  8.6435
  HG1 GL2  0.0000
  DJC DJC  7.1465
  CZR CZR  7.7976
  AFC AFC  7.8301
  BXU BXU  11.9177
   CG GL1  2.0000
  CVR CVR  6.3558
  AZS AZS  5.9039
  BBV BBV  7.9181
  BES BES  7.1066
  BDP BDP  6.1602
  CVX CVX  6.4463
  CTF CTF  8.2751
  CPM CPM  8.2324
  CDK CDK  7.0137
  ANR ANR  6.1977
  H74 XK2  1.0000
  AWJ AWJ  7.5545
  CIY CIY  6.3921
  HB2 GL1  0.0000
  CQU CQU  7.5067
  CJT CJT  5.6654
  BXG BXG  5.6669
  BOF BOF  7.2336
  BDJ BDJ  7.7866
 HG11 VAL  0.0000
  BFN BFN  7.1040
  BML BML  6.1668
  CHM CHM  5.2526
  CBJ CBJ  5.9694
  ARA ARA  5.8226
  AJC AJC  6.5880
  DAE DAE  8.0689
  AQN AQN  5.3299
  HB1 HYD  0.0000
  BZX BZX  7.0106
  CG1 VAL  2.0000
  CZW CZW  5.6620
  AJY AJY  5.4159
  CIN CIN  5.3106
  C63 XK2  1.7000
  DCT DCT  8.4591
  CPV CPV  10.9023
  BKE BKE  5.3403
    N TYR  1.5000
  DEJ DEJ  5.1299
  ABS ABS  19.3882
  CCO CCO  5.0022
  CIO CIO  5.1260
  BKG BKG  6.3029
    C TYR  1.7000
  BMC BMC  5.7784
  CAQ CAQ  5.4291
  BDN BDN  5.1555
  BQQ BQQ  8.2202
  AHJ AHJ  8.2599
  CLN CLN  5.0053
  ACP ACP  19.5384
  CMC CMC  14.4979
  BVT BVT  5.0572
  CTN CTN  5.3283
  DHS DHS  5.4148
  CNJ CNJ  20.8473
  AXL AXL  6.3296
  AEH AEH  5.0023
  ACB ACB  6.4748
  BEL BEL  6.4597
  DHB DHB  7.9574
  BRX BRX  5.6375
  C73 XK2  1.7000
   NZ LYS  2.0000
    N HYD  1.5000
  HG2 GL1  0.0000
 HE22 QSI  1.0000
  CTL CTL  11.4478
  C76 XK2  1.7000
  DLH DLH  5.0429
  AJK AJK  7.9261
  CBP CBP  6.0160
  ATM ATM  5.3909
  ASO ASO  5.5127
  SPH SPH  1.5000
  AJN AJN  11.8833
  AYC AYC  6.1003
  H67 XK2  1.0000
  AAZ AAZ  8.6731
  HE1 GLU  1.0000
  HB2 MET  0.0000
    H SER  1.0000
  CZC CZC  6.5670
  ABA ABA  13.0021
  ATK ATK  7.1158
  DJK DJK  5.2883
  DMT DMT  5.3371
  HB1 HSC  0.0000
  CPP CPP  5.6065
  BGL BGL  22.7571
  CKD CKD  8.0365
  BJN BJN  7.6353
  AAT AAT  5.3989
  HZ2 TRP  1.0000
  H21 XK2  1.0000
  C71 XK2  1.7000
  DCD DCD  7.1915
  CHI CHI  6.2184
  BSZ BSZ  6.6172
   C3 TSA  2.0000
  DEP DEP  7.0823
  HT1 QSI  1.0000
  ATY ATY  6.0747
  BSS BSS  5.3041
  DFP DFP  6.8299
  ACK ACK  8.0555
  BQL BQL  8.2287
  DKE DKE  5.7832
  BRV BRV  6.8540
  BZT BZT  5.7482
  OE2 GL2  1.4000
  ADK ADK  10.8598
  BJY BJY  10.6765
    P SEP  1.9000
  CVC CVC  9.7699
  HO4 XK2  1.0000
  AVN AVN  5.0361
  DHR DHR  6.4723
    O SEP  1.4000
  ANQ ANQ  8.4128
  CPO CPO  7.6587
  CAZ CAZ  9.6630
  DDS DDS  5.9322
  ASZ ASZ  5.2829
  CER CER  5.4992
  AQM AQM  6.3285
  CFX CFX  6.6384
  CNG CNG  11.3088
  CFV CFV  6.3372
  AGW AGW  9.6507
  CVH CVH  8.0180
  ART ART  7.5523
  DLJ DLJ  5.6668
  ACH ACH  12.1410
  DET DET  7.3949
  CEE CEE  5.9232
  AGO AGO  5.8511
  AWY AWY  5.6498
  AUO AUO  8.7502
  AOG AOG  6.7141
   OG SER  1.4000
  C77 XK2  1.7000
   HN HIS  1.0000
  HE2 HSC  1.0000
  CDA CDA  5.0199
  BKZ BKZ  8.5631
  CPB CPB  5.4988
   CG AS2  1.7000
  CWV CWV  7.4084
    S QSI  1.8500
  AIG AIG  8.9816
  CFY CFY  7.0111
  CSE CSE  5.4339
  BTI BTI  7.9672
  CTZ CTZ  5.0596
  ATZ ATZ  5.3418
  DKI DKI  5.7309
  CZJ CZJ  7.4827
  AUI AUI  6.7305
  BCO BCO  5.2273
  CIZ CIZ  5.5948
  CXJ CXJ  8.3179
  BUA BUA  5.3543
  CE3 TRP  1.7000
  BKD BKD  5.7601
  HD2 HSD  1.0000
   HA QSI  0.0000
    O HIS  1.4000
    N LEU  1.5000
  BPS BPS  9.8794
    C HSE  1.7000
  HZ3 LYS  1.0000
    H VAL  1.0000
  DNA DNA  5.3769
    N GL2  1.5000
  HE2 LYS  0.0000
  CKH CKH  10.2000
  AEB AEB  8.9757
  BFM BFM  7.6060
  DFL DFL  5.0864
  C64 XK2  1.7000
  HB1 SER  0.0000
  CWT CWT  10.2322
  CDH CDH  5.6734
  DGV DGV  6.2369
  CYW CYW  5.7987
  HE1 MET  0.0000
  AGR AGR  7.4607
  CQM CQM  6.7788
  DLI DLI  5.1153
  ANG ANG  7.2173
  BCB BCB  6.0620
  AYG AYG  5.4667
  AOU AOU  9.7362
  ADN ADN  5.6954
  H1' QSI  0.0000
  AWT AWT  6.7220
  BSL BSL  6.9409
  AAM AAM  14.6093
  ABC ABC  11.8267
  DDR DDR  5.8215
   O1 TSA  1.4000
  CRU CRU  16.8594
  BTH BTH  10.1429
  C65 XK2  1.7000
  DGI DGI  5.6519
  DFI DFI  5.1339
  DFG DFG  7.9449
  BDV BDV  6.2744
  CUY CUY  6.7019
  ABQ ABQ  7.3755
  AOX AOX  7.5800
  AQY AQY  5.2721
  AFX AFX  9.5126
  APB APB  7.2870
  DIA DIA  7.2627
  AFG AFG  6.3494
   HN LEU  1.0000
  CVZ CVZ  7.1667
  BRD BRD  10.0700
  BOK BOK  6.7485
  AMQ AMQ  8.2156
  BAE BAE  7.2497
  AQH AQH  6.6788
  CCY CCY  6.8359
  AHL AHL  5.7016
  BLJ BLJ  7.1692
  AHH AHH  5.0619
   CG HSC  1.7000
  CVB CVB  8.9892
  BFC BFC  7.2371
 HD11 LEU  0.0000
  ARG ARG  8.9412
  CCP CCP  5.0141
    H GLY  1.0000
  AJT AJT  8.3624
  DCR DCR  5.9390
  APO APO  5.6929
  CAW CAW  5.1463
   CB VAL  2.0000
  CNP CNP  8.7896
  ALT ALT  8.7396
  AJI AJI  6.4084
  DCI DCI  7.1344
  C22 TSA  1.7000
  COJ COJ  12.1262
  CDB CDB  5.5326
  AVX AVX  5.7193
  BTY BTY  8.9480
  CFF CFF  5.7518
  BVB BVB  6.1985
    C QSI  1.7000
  DHU DHU  5.2040
   HA ALA  0.0000
  AVQ AVQ  5.4837
  CLJ CLJ  7.3939
  BNZ BNZ  7.0907
  CDE CDE  8.1305
  CSN CSN  9.6218
  BSF BSF  9.4336
  AUL AUL  6.4379
  AHU AHU  8.6602
  NH2 ARG  1.5000
  CWG CWG  5.3616
  AKT AKT  5.9720
  HE1 PHE  1.0000
  BEH BEH  5.4024
  CFQ CFQ  6.5606
  AKX AKX  5.0451
   CA SEP  2.0000
  CGT CGT  5.5870
  ACA ACA  7.8802
  ADE ADE  5.5633
    H TYR  1.0000
  AYS AYS  5.4627
  BEB BEB  5.8471
  AXO AXO  5.2169
  CGH CGH  5.0057
  BMF BMF  5.2423
    H GL1  1.0000
  OG1 THR  1.4000
    C HIS  1.7000
    N PRO  1.5000
  AII AII  5.2421
  BRI BRI  5.8740
  DIS DIS  5.4112
  BBK BBK  6.3481
  AFM AFM  9.6777
    O MET  1.4000
  COM COM  5.4985
  CJH CJH  5.0141
  BQW BQW  6.1954
  BAY BAY  5.4525
   NE ARG  1.5000
  CCR CCR  6.2678
    H HSD  1.0000
  AJM AJM  6.7788
  CNU CNU  12.2935
  DEX DEX  5.3109
  CAJ CAJ  5.4195
  BBI BBI  5.7188
  CQZ CQZ  13.7695
  CIQ CIQ  5.1084
  ALJ ALJ  9.8955
  BJW BJW  6.2776
  AVE AVE  5.4998
  CNF CNF  14.7664
  BJQ BJQ  10.5192
   HA GLN  0.0000
  DCO DCO  7.7767
  HB2 ASP  0.0000
  DHE DHE  5.0509
  HD1 PRO  0.0000
  AGK AGK  6.4796
   HN AS1  1.0000
  HE2 HIS  1.0000
 HG21 THR  0.0000
  DJY DJY  6.3512
  DJN DJN  5.9349
  BSV BSV  5.7341
  BAT BAT  5.0832
  CAD CAD  6.6622
  AVS AVS  5.1285
  AKP AKP  5.2196
  CIV CIV  6.5802
  APP APP  5.9755
  BUB BUB  7.8683
  DEH DEH  9.2405
  AGM AGM  10.6963
  AUQ AUQ  8.0385
  CMG CMG  24.0441
  COA COA  11.8472
  AJX AJX  6.6806
  AJV AJV  6.2406
  AFU AFU  8.1888
  ANV ANV  6.6958
   CZ TYR  1.7000
 HD12 LEU  0.0000
  DKG DKG  5.4262
  H33 XK2  1.0000
  C36 XK2  1.7000
   CB ALA  2.0000
  CJI CJI  5.2091
  ARB ARB  7.7914
  DLK DLK  6.5018
  BCA BCA  5.0547
  ABL ABL  5.3696
  BZG BZG  5.0156
  AUF AUF  6.8669
  CWB CWB  6.3878
  BHL BHL  10.9701
  CD2 HSD  1.7000
  BYG BYG  5.1173
  BMM BMM  9.3756
  HB1 TYR  0.0000
  CKL CKL  5.0874
   HN ILE  1.0000
  CD2 HIS  1.7000
  BIQ BIQ  10.9444
  C62 XK2  1.7000
  HG1 LYS  0.0000
  CDU CDU  5.8238
  AYM AYM  5.1570
  DJE DJE  5.2182
  HD1 TYR  1.0000
  C23 XK2  1.7000
  DCE DCE  7.9369
  CIT CIT  6.0369
  BSN BSN  5.7082
  ABX ABX  14.1534
  CIK CIK  8.2586
  CKM CKM  5.4740
  BWQ BWQ  6.1319
  CEV CEV  5.2106
  BYO BYO  6.7546
  BTS BTS  5.6136
  CNQ CNQ  7.3401
  AGA AGA  7.1859
  CLC CLC  5.1845
  CLG CLG  7.1098
  AUC AUC  5.5353
  HG1 QSI  0.0000
  CKR CKR  5.8353
  BQD BQD  6.6587
  CLY CLY  7.5523
  AZX AZX  5.0809
  ASI ASI  6.2227
  AZA AZA  8.1666
  CKE CKE  5.1590
    H ASN  1.0000
  HZ1 LYS  1.0000
  CCS CCS  6.4543
  CJB CJB  5.1992
  BXD BXD  6.7797
  BKP BKP  7.6187
  CNR CNR  12.1337
  HB1 GL2  0.0000
  CKQ CKQ  5.1433
   OH TYR  1.4000
  C34 XK2  1.7000
  DFK DFK  5.3702
    O PRO  1.4000
  BWG BWG  5.6875
  AEZ AEZ  9.5342
   H4 TSA  1.0000
  DGW DGW  6.9570
  BYT BYT  5.5733
  BQZ BQZ  7.7983
  AZE AZE  6.9954
  BHN BHN  12.3111
  CWI CWI  8.6165
   CD GL2  1.7000
  CAU CAU  6.8001
  AZN AZN  6.2479
  CYM CYM  6.3140
  AKZ AKZ  8.0418
  CUB CUB  6.3154
  CE2 PHE  1.7000
  DDK DDK  5.5080
    H THR  1.0000
    H LYS  1.0000
  DDF DDF  7.9377
  DJL DJL  6.0184
  AIJ AIJ  6.9566
  BKQ BKQ  7.7479
  BFL BFL  6.0745
  DNB DNB  6.5982
  CXP CXP  5.9148
  AXU AXU  5.3236
  AUV AUV  5.2351
  BWR BWR  6.3259
    C THR  1.7000
  CXS CXS  6.5627
  AWE AWE  8.0717
  DBU DBU  5.8717
  CKC CKC  6.8269
  BGG BGG  8.9318
  CRR CRR  5.5935
  CZE CZE  6.2283
  BVM BVM  5.5239
  AKE AKE  5.1142
  BTP BTP  6.4961
  AWG AWG  5.5752
  OD1 AS1  1.4000
  DHI DHI  6.4563
  AEE AEE  6.5361
 HD23 LEU  0.0000
  CYF CYF  5.3327
  HG1 SER  1.0000
  BTE BTE  5.8580
 HH22 ARG  1.0000
  CCX CCX  7.2360
  DDW DDW  5.5796
  DCF DCF  5.0011
  DAN DAN  5.2783
  CAK CAK  5.2914
  AXV AXV  5.4211
  DFR DFR  5.2064
  DAB DAB  6.5962
  DIF DIF  7.0771
  BVS BVS  5.3269
  AGL AGL  6.1528
   CB GLU  2.0000
  BZW BZW  7.9577
  BRA BRA  7.8218
   H8 QSI  1.0000
  CJP CJP  6.4496
  BPC BPC  7.3589
  AGI AGI  5.9137
  BCU BCU  6.3444
  AMR AMR  7.6357
  HD2 PRO  0.0000
  BPO BPO  6.8269
  ARU ARU  6.3872
  BSH BSH  5.8252
  AAK AAK  22.7306
  BTW BTW  5.5949
  AQJ AQJ  7.6196
  AFO AFO  8.5538
  AUH AUH  6.0504
  ATS ATS  5.2454
  H10 QSI  1.0000
  HD2 HIS  1.0000
  DEL DEL  6.1733
  DDB DDB  5.6977
  AIE AIE  7.0193
  CZT CZT  5.2383
  DBM DBM  5.0122
  BKK BKK  14.4167
  DBN DBN  8.0386
  AYR AYR  6.0599
   CA TYR  2.0000
  BBU BBU  5.1021
  AQT AQT  8.9177
  CWC CWC  6.9751
  ATO ATO  6.6851
  CCU CCU  5.7247
  BMW BMW  5.7794
  ADH ADH  7.0686
  DCK DCK  9.3192
  GRD GRD  0.0000
  CQV CQV  9.8621
  CGK CGK  5.4400
  CYN CYN  5.2647
  HE2 GL1  1.0000
  DAD DAD  5.0096
    N CYS  1.5000
  CAC CAC  5.5271
  AMS AMS  6.9614
  CQD CQD  7.7010
  BXH BXH  7.2782
  BHX BHX  5.7864
 HD13 ILE  0.0000
  BUY BUY  7.2358
  BUU BUU  6.1561
  CQB CQB  13.0616
  DIH DIH  5.8833
  CPI CPI  6.1093
  CNZ CNZ  9.1722
  BFT BFT  6.7343
  CKV CKV  5.2425
  BUO BUO  5.7692
  BAI BAI  6.2374
  DMI DMI  5.7030
  BGH BGH  6.2871
   HN HSE  1.0000
   CB HSD  2.0000
  ASV ASV  6.0909
  BUW BUW  5.6028
  BKL BKL  5.9652
  AJE AJE  9.9932
  CUE CUE  5.2659
  BLU BLU  18.0805
   HA TYR  0.0000
    N SEP  1.5000
  AEV AEV  9.7238
  BZO BZO  6.7315
    O TRP  1.4000
  DCV DCV  7.3218
  OD2 AS2  1.4000
  BFB BFB  5.4201
  AMD AMD  7.2505
   CA HSD  2.0000
  BEF BEF  5.7672
  APK APK  5.4671
  AKM AKM  5.1502
  APU APU  6.9233
  CSY CSY  7.1434
  C10 TSA  2.0000
  SP1 SP1  1.0000
  H7A XK2  0.0000
  CNW CNW  11.4173
   H2 HOH  1.0000
  CUI CUI  8.3099
  CJC CJC  5.7221
  BNY BNY  5.9409
  ADB ADB  11.2410
  HD2 TYR  1.0000
  HE1 HSD  1.0000
  HB1 ASP  0.0000
  C79 XK2  1.7000
   CA LEU  2.0000
  BMO BMO  11.3054
  BGM BGM  12.3930
  BKB BKB  6.3378
  ADX ADX  11.8586
  DEQ DEQ  5.6305
  ASJ ASJ  5.6368
  HB2 SEP  0.0000
   HA HSD  0.0000
  ABE ABE  9.6837
  CQG CQG  8.8300
  HZ3 TRP  1.0000
  AIO AIO  8.0725
  BEQ BEQ  5.2681
  BLL BLL  21.1181
  CJZ CJZ  5.7427
  CD1 TYR  1.7000
  CFT CFT  7.1083
  BPV BPV  5.1960
  CHK CHK  5.0441
 DUM2 DUM  0.0000
  AMH AMH  5.1687
  ATP ATP  5.6860
  HG2 GLU  0.0000
  CYB CYB  8.7907
  CRE CRE  14.6430
   HD AS1  1.0000
   O5 XK2  1.4000
  CQP CQP  7.0505
  DLB DLB  6.6395
  CNT CNT  12.2313
  DDV DDV  6.0145
  BOJ BOJ  7.2932
  BIR BIR  7.0779
  CDZ CDZ  6.5188
  AEC AEC  6.6615
   HN VAL  1.0000
    N SER  1.5000
  AZV AZV  5.1878
  BPN BPN  7.6822
  CRT CRT  9.8564
  HE1 LYS  0.0000
  CTW CTW  5.1749
  OH2 OH2  1.4000
  AYN AYN  5.7519
  BCV BCV  6.0165
  AVJ AVJ  5.7543
  AIH AIH  6.2640
  BAF BAF  8.9301
  AMC AMC  10.9809
  BRM BRM  5.7764
  AVR AVR  8.3950
  CCV CCV  8.0524
  COD COD  11.9808
    O HYD  1.4000
  AEQ AEQ  7.9301
  CJE CJE  5.1904
   CA QSI  2.0000
  ARY ARY  5.8868
   H5 XK2  0.0000
   HN HSD  1.0000
  C17 TSA  2.0000
  DBZ DBZ  8.0931
  CFE CFE  6.1564
  BTJ BTJ  10.4211
  CJJ CJJ  5.6888
  AZR AZR  5.7002
    N HSC  1.5000
  DMR DMR  5.0266
  BWI BWI  5.5955
  BHG BHG  8.6316
  BSM BSM  5.3599
  ANK ANK  5.5642
   CA HSC  2.0000
  BVV BVV  5.2045
  BRW BRW  5.6034
  DGJ DGJ  8.1385
  BUJ BUJ  6.1975
  H20 TSA  1.0000
  CXO CXO  8.8379
  BIP BIP  11.4245
  AJZ AJZ  6.5130
  DHA DHA  7.0811
  BKR BKR  6.0666
  BYK BYK  5.4881
  ACL ACL  13.8971
  AZT AZT  5.0406
  HG1 PRO  0.0000
  BOX BOX  12.6621
  CVF CVF  9.2014
  ALP ALP  7.0967
  AAR AAR  6.5616
  CUV CUV  5.0991
  DGR DGR  6.8642
  CIE CIE  6.3193
  DLF DLF  5.9059
  ASU ASU  6.8125
   CB HYD  2.0000
  CMO CMO  5.2463
  BWH BWH  8.6083
  CXD CXD  6.5427
  ADY ADY  7.5211
  ALR ALR  5.6646
  SPH BON  1.5000
  BKX BKX  9.8790
  DBG DBG  5.4520
  CED CED  6.7209
  BQT BQT  5.0507
  DBW DBW  6.4963
  CHF CHF  5.8342
  CIU CIU  6.1490
  C26 XK2  1.7000
  BPD BPD  8.9934
  ASA ASA  5.1149
  CPS CPS  9.4644
 HH21 ARG  1.0000
  BJK BJK  6.5477
  CUM CUM  7.0606
   N1 QSI  1.5000
  BLM BLM  6.1588
  BVI BVI  6.5111
   HE ARG  1.0000
  CEY CEY  5.7204
  CG2 ILE  2.0000
  H78 XK2  1.0000
  CDC CDC  5.1944
  CCL CCL  6.3720
  DKL DKL  5.0393
  CST CST  7.0921
  HB2 GL2  0.0000
  AGU AGU  10.8032
  BTU BTU  5.0575
  DMX DMX  6.0929
  CSH CSH  5.0642
  AQS AQS  5.0712
  CTU CTU  5.1444
  BXL BXL  5.3471
  AFP AFP  6.5467
  HB1 LYS  0.0000
   HA AS2  0.0000
  BSJ BSJ  7.6598
   CA AS1  2.0000
  BPP BPP  7.9193
  CAP CAP  6.2717
  BOI BOI  8.7693
  AJJ AJJ  7.5663
   HZ PHE  1.0000
  DHQ DHQ  6.9806
 HD11 ILE  0.0000
   HA GL2  0.0000
  CZV CZV  6.4433
  ALY ALY  6.7707
  HD1 PHE  1.0000
  C27 XK2  1.7000
   CA GLU  2.0000
  AZB AZB  5.2472
  BHS BHS  10.4950
  CCH CCH  5.2303
    H PHE  1.0000
  BFW BFW  5.2740
  BEJ BEJ  7.2198
  HG2 GL2  0.0000
  HB1 HSD  0.0000
  AAH AAH  10.0350
  DCH DCH  7.3809
  AXW AXW  5.4625
  APZ APZ  6.3418
  CE1 HSC  1.7000
  AON AON  5.1016
  COV COV  15.4316
  BIK BIK  14.4792
   H2 OH2  1.0000
  DBI DBI  6.9213
  BAV BAV  5.1337
  BBA BBA  5.0399
  CDY CDY  5.4543
  HB1 ALA  0.0000
  BZR BZR  5.4176
  HB1 CYS  0.0000
  AVA AVA  7.6808
  O4' QSI  1.4000
   CE LYS  2.0000
  BNJ BNJ  5.3901
  BMA BMA  7.8978
  CUF CUF  6.6084
  CDV CDV  5.0846
  BUT BUT  6.7926
  BEP BEP  5.4420
  ALH ALH  5.4825
    C PRO  1.7000
  H62 QSI  1.0000
  BIT BIT  20.4767
  C4' QSI  2.0000
  BNG BNG  7.9461
  DJU DJU  7.5955
  DML DML  5.9902
  CWJ CWJ  8.8493
  CSF CSF  7.6366
    H AS1  1.0000
  BBD BBD  5.3933
  H4' QSI  0.0000
  CDG CDG  5.6698
  AIM AIM  5.9673
  CCC CCC  5.0978
  AZW AZW  5.5041
  CBC CBC  5.8333
  ALZ ALZ  7.7718
  DJG DJG  5.0922
  CNL CNL  22.8358
  CJK CJK  7.2014
  AQA AQA  8.7040
  HD1 HIS  1.0000
  AAC AAC  19.0410
    C HSC  1.7000
  BDH BDH  6.0760
  DMB DMB  5.5627
  CD2 TYR  1.7000
  AAN AAN  18.5752
  CMJ CMJ  6.1396
  AWI AWI  6.4222
  BRJ BRJ  5.3815
  CQR CQR  12.4789
  HD2 HSC  1.0000
  BHU BHU  12.7552
  BDF BDF  5.5737
   CA AS2  2.0000
  BFF BFF  6.3104
  CSA CSA  6.4225
  CIL CIL  5.6210
  H26 XK2  1.0000
  DDM DDM  6.7530
  CMY CMY  13.3863
  CDN CDN  8.1392
  BGB BGB  18.9096
  HE2 HSD  1.0000
  BIX BIX  12.4103
  BRG BRG  5.0420
   CE MET  2.0000
  BGS BGS  9.6660
  AIT AIT  6.1192
  ACV ACV  15.2180
  CRF CRF  6.9509
  AWR AWR  5.7706
  AIA AIA  5.8573
  AEN AEN  14.8388
    C VAL  1.7000
    C AS2  1.7000
  HD1 ARG  0.0000
  CAT CAT  6.0543
  BYX BYX  6.3305
  DBC DBC  5.0848
  CNO CNO  14.3490
  CMZ CMZ  5.5914
  CFB CFB  6.8976
  BOS BOS  5.1525
  AWO AWO  7.5994
  DFY DFY  6.7781
  CLB CLB  6.5252
  HD2 LYS  0.0000
  DFV DFV  8.9268
  BKN BKN  8.7938
   HN GL2  1.0000
  DLM DLM  7.1225
  BGE BGE  21.7245
  AQQ AQQ  6.9676
  DND DND  5.0145
  DJA DJA  7.5167
  CEB CEB  7.4874
  ANT ANT  7.6607
   C2 TSA  2.0000
  OH2 TIP  1.4000
  DKD DKD  5.2165
  AMW AMW  5.1370
  AYD AYD  7.2593
  BCP BCP  7.5343
 H5'' QSI  0.0000
  BQJ BQJ  6.4909
 HH12 ARG  1.0000
  BPI BPI  5.5027
  DAO DAO  6.5666
   CD LYS  2.0000
   CB AS1  2.0000
  HB2 PRO  0.0000
  DJR DJR  5.0012
  HB2 HSC  0.0000
  CJM CJM  5.4913
  DJQ DJQ  5.3242
  BHK BHK  16.1374
   CA THR  2.0000
  CZM CZM  5.9680
  H7B XK2  0.0000
  AXZ AXZ  6.0770
  AUT AUT  5.0010
   CD ARG  2.0000
  HD1 TRP  1.0000
  CWZ CWZ  10.2562
   CG HSD  1.7000
  AOM AOM  7.4176
  BDR BDR  6.0672
  ADC ADC  20.2315
  CKA CKA  6.9793
  CVY CVY  5.8218
  BPH BPH  9.1049
  OD1 ASP  1.4000
  CXX CXX  5.7819
    C ASN  1.7000
  CHT CHT  6.3503
  ASP ASP  6.7389
 H61B XK2  0.0000
  DEC DEC  5.4059
  AVL AVL  5.4615
  ASW ASW  5.7535
  AMV AMV  7.1311
  CCZ CCZ  5.2586
  DLA DLA  5.4483
  BYJ BYJ  5.1163
  AAQ AAQ  5.2848
  AOS AOS  7.1191
  DKA DKA  5.2472
  CFP CFP  5.9955
  HD2 HSE  1.0000
  BGJ BGJ  16.5601
    D max  0.0000
    O AS2  1.4000
  DIK DIK  5.5283
  BKO BKO  7.3979
  BLZ BLZ  6.2718
 HG12 VAL  0.0000
  BJA BJA  11.0875
  AUP AUP  6.2942
    N THR  1.5000
  BUG BUG  5.6382
  CIJ CIJ  6.3631
  AWM AWM  6.3050
  BTX BTX  7.6505
  DJH DJH  5.0060
  AVO AVO  8.0796
   CB THR  2.0000
  CAO CAO  7.1440
  DDZ DDZ  7.6283
  BIB BIB  12.5217
  C31 XK2  2.0000
  CCE CCE  5.2912
  BIV BIV  9.6560
  SP2 SP2  1.5000
  HG1 THR  1.0000
  BWD BWD  6.6416
  CD1 ILE  2.0000
  BYR BYR  5.3379
  ARL ARL  6.0009
  AEO AEO  7.4402
  DLL DLL  6.1839
  CWF CWF  8.4779
  APH APH  5.1704
  AUA AUA  6.8046
  AFE AFE  5.3493
  AEY AEY  14.5486
  APD APD  9.0593
  BAS BAS  5.6526
    O LEU  1.4000
  DDE DDE  7.0451
  APY APY  5.5762
   CA TRP  2.0000
   H2 TIP  1.0000
  C78 XK2  1.7000
  AZZ AZZ  5.3386
  HB1 HIS  0.0000
  BBR BBR  6.0110
  CFC CFC  5.0127
  CJF CJF  7.6658
  AKC AKC  9.5356
  CPW CPW  5.9897
  H26 TSA  1.0000
  AIP AIP  9.5731
  DFE DFE  8.5437
  CAB CAB  6.5910
  CNA CNA  6.8183
   CB ASN  2.0000
  CQQ CQQ  5.9434
  CGX CGX  6.5829
  CTB CTB  5.2105
  AKI AKI  6.4028
  HD1 ASP  1.0000
  H16 TSA  1.0000
    N ASN  1.5000
  DGG DGG  6.3102
  AWQ AWQ  6.7977
  BZD BZD  10.0078
   CA ILE  2.0000
  CKN CKN  5.0347
  DDN DDN  6.2694
  AZF AZF  5.6504
  BKS BKS  7.0327
  CAE CAE  6.2401
  AMA AMA  5.1587
  CSQ CSQ  6.3225
  AKG AKG  5.3217
   OD HYD  1.4000
  ABW ABW  7.3201
  C61 XK2  2.0000
   HG SER  1.0000
  CRB CRB  8.6395
  BYY BYY  6.0772
  C37 XK2  1.7000
  CXH CXH  7.7305
  BQI BQI  5.5974
    O ARG  1.4000
 HH11 ARG  1.0000
  BYN BYN  6.0377
  CGS CGS  6.0357
  DBE DBE  7.7966
  BOG BOG  5.4381
  DLG DLG  5.1215
  BFZ BFZ  13.4631
    C LEU  1.7000
  DHW DHW  5.4768
  CG1 ILE  2.0000
  DNC DNC  5.4233
  HB1 GLU  0.0000
  DGH DGH  5.2158
  AXP AXP  5.1376
  ACG ACG  12.8390
    N GLY  1.5000
   CG AS1  1.7000
  DBQ DBQ  6.5492
  DBO DBO  5.8273
   OG SEP  1.4000
  BZQ BZQ  5.3350
  AOV AOV  5.8284
  AXI AXI  7.8638
   N6 QSI  1.5000
  DIU DIU  5.1483
  AAL AAL  17.9589
    O SER  1.4000
   O1 XK2  1.4000
  AKK AKK  8.3328
  CZS CZS  5.6039
  BBO BBO  5.1752
   CG ARG  2.0000
   HB THR  0.0000
    C SER  1.7000
  AVK AVK  5.2274
   HN THR  1.0000
  BAJ BAJ  6.5527
  HD2 ASP  1.0000
  BDU BDU  6.2125
  BCF BCF  7.3416
  CLP CLP  8.3589
   HA SEP  0.0000
  CLI CLI  5.5979
  BNX BNX  8.1163
  BCJ BCJ  7.2111
  BYI BYI  5.2583
  ANB ANB  6.2338
  CPY CPY  16.9118
  BBW BBW  5.8177
  CYY CYY  9.2279
  CPJ CPJ  5.6286
  AHQ AHQ  10.1406
  AOL AOL  6.3361
  DLC DLC  5.3327
  CAF CAF  5.1318
  BHJ BHJ  22.9015
  HG2 PRO  0.0000
  BAM BAM  6.7738
  HE2 HSE  1.0000
  CBT CBT  6.0078
  APW APW  5.6703
  BGC BGC  10.0614
  DLU DLU  6.6250
  DBS DBS  6.2219
  COU COU  7.3681
  BRT BRT  7.0594
  BPL BPL  5.4599
  NH1 ARG  1.5000
   HN MET  1.0000
  DMQ DMQ  5.8756
  AKR AKR  8.8409
  DDA DDA  6.0670
  CJD CJD  5.1358
  H36 XK2  1.0000
  CPQ CPQ  9.4203
  BNT BNT  5.3137
  BNO BNO  8.1512
  ACQ ACQ  11.9843
  BOB BOB  5.8028
  AHV AHV  13.5771
  AQG AQG  6.9881
  AZG AZG  5.6195
  AYK AYK  6.4738
  BIH BIH  9.4145
  CSO CSO  5.4186
  CXA CXA  5.1595
  HB1 GL1  0.0000
  BNK BNK  7.7409
  CWW CWW  7.2135
  AWA AWA  5.8818
  AAY AAY  5.2217
  BCC BCC  5.8431
  AAD AAD  5.1440
  COO COO  9.6744
  CBL CBL  7.3295
  BAB BAB  5.7057
   HN ARG  1.0000
  CUZ CUZ  6.8319
  CTE CTE  11.6648
  BJD BJD  16.9302
  AWF AWF  5.9462
  AVD AVD  5.8596
  BVC BVC  5.8971
  DMM DMM  7.9344
  CTS CTS  6.5173
  CRD CRD  5.2769
   CA ASP  2.0000
  CBH CBH  5.8188
  CAG CAG  5.1381
   CB QSI  2.0000
  CEK CEK  5.1206
  DKU DKU  5.2686
  DAK DAK  5.6464
  CGI CGI  5.0746
  BNI BNI  7.6615
   HA PHE  0.0000
  DCY DCY  5.4114
  CGO CGO  5.5569
  BED BED  7.6086
  BAL BAL  6.0205
  DAS DAS  5.3336
  DMC DMC  5.0437
  CNM CNM  10.6181
  CTP CTP  5.6159
  HE2 GLU  1.0000
  BNQ BNQ  10.0897
  BLA BLA  11.0304
    H HIS  1.0000
  AKS AKS  5.7744
  HG1 CYS  1.0000
  AAF AAF  8.9179
  BQS BQS  7.2540
  CVW CVW  6.2572
  CME CME  6.7435
  AVC AVC  5.7958
  APJ APJ  8.4912
  DCG DCG  8.5908
  HB1 MET  0.0000
  CXF CXF  6.2490
  BYP BYP  6.0028
  AQR AQR  5.2801
  BOP BOP  6.5889
  DGM DGM  9.8764
  H73 XK2  1.0000
  BFD BFD  9.0754
  CZ3 TRP  1.7000
  BHH BHH  19.3707
  AFR AFR  6.8915
  BGU BGU  9.0751
  H5' QSI  0.0000
  BPX BPX  7.4678
  AJG AJG  6.2935
    N QSI  1.5000
  BDW BDW  5.2310
  CJU CJU  5.3949
  BLC BLC  10.5125
  CD2 PHE  1.7000
  DMU DMU  5.2667
  CGY CGY  6.1333
  DMF DMF  5.5454
  H27 XK2  1.0000
  BWC BWC  6.5316
  DGD DGD  6.7689
  H29 XK2  1.0000
  AAV AAV  6.9333
  CE1 PHE  1.7000
  AGQ AGQ  11.2652
  BHZ BHZ  10.7790
  CVG CVG  5.4954
  CCF CCF  5.9320
  COR COR  5.2602
  CEW CEW  5.0528
  AHG AHG  9.6411
  DAZ DAZ  7.8894
  CNS CNS  8.6187
    C GLU  1.7000
  BUF BUF  7.3646
  BGQ BGQ  7.1743
  ND1 HIS  1.5000
  DGL DGL  5.1621
  AYF AYF  5.2029
  BVY BVY  6.5544
  CBV CBV  7.2923
  DAG DAG  6.7277
  BRY BRY  5.8971
  AZC AZC  6.5982
 HE21 QSI  1.0000
  CSD CSD  12.9498
  BWW BWW  6.8726
  BNA BNA  5.1080
  BJU BJU  7.1870
  BHV BHV  5.4054
  BYZ BYZ  9.1214
  CJX CJX  6.8041
  CII CII  5.8682
  AWS AWS  7.6847
  DAQ DAQ  10.0972
  CBR CBR  5.2516
  AAA AAA  6.6558
  DEB DEB  8.1460
  DBH DBH  5.1616
  CPD CPD  6.4709
  CRO CRO  8.4864
  CSC CSC  6.7099
  HB1 HSE  0.0000
  DHJ DHJ  6.4560
  AUY AUY  6.2812
  ASQ ASQ  5.7198
  ANC ANC  6.0034
   CD ILE  2.0000
  BVZ BVZ  6.0366
  BFA BFA  5.0901
   CB SEP  2.0000
  CQI CQI  12.8113
  APL APL  6.1758
  AHK AHK  8.0689
  BLP BLP  5.3112
  BDS BDS  5.5139
  DBT DBT  6.7018
  HO5 XK2  1.0000
  ARJ ARJ  6.3887
  CBW CBW  5.6212
  BPJ BPJ  5.0918
   HA HSC  0.0000
  CYL CYL  6.4799
  BTR BTR  6.5773
  BLT BLT  9.4487
  ASD ASD  7.2193
  HB1 PRO  0.0000
  BVH BVH  6.5549
  DDG DDG  5.8238
  HE1 HSE  1.0000
  CVE CVE  7.7666
  BMR BMR  8.2404
  BCN BCN  7.6703
  AOH AOH  5.7260
  BIC BIC  10.4361
  BTN BTN  8.5799
  DJI DJI  5.0196
 HG23 VAL  0.0000
   HA MET  0.0000
  BFK BFK  5.4297
  AEK AEK  6.3878
  BQU BQU  6.8391
  BII BII  8.8932
   HH TYR  1.0000
  CIR CIR  6.8530
  BFU BFU  5.5999
  ANP ANP  5.8264
  CYH CYH  8.3203
  BXA BXA  5.7436
  CYV CYV  5.3440
  DKC DKC  7.3268
  CJA CJA  5.6202
  O23 TSA  1.4000
  CPR CPR  13.5230
  ADZ ADZ  12.2503
  BRN BRN  7.8869
  H24 XK2  1.0000
  AFD AFD  11.2872
    C AS1  1.7000
  BOT BOT  6.0609
  H2B XK2  0.0000
   O8 TSA  1.4000
  BAW BAW  5.8256
    N VAL  1.5000
  CXL CXL  7.0433
  AYI AYI  7.7557
  ABY ABY  5.8157
 HG11 ILE  0.0000
  BAZ BAZ  7.1787
   HN ASN  1.0000
   CB ARG  2.0000
  CD1 TRP  1.7000
   C6 QSI  1.7000
  CEM CEM  5.3815
  DNH DNH  5.7034
  BWP BWP  8.1380
  DIL DIL  5.1927
   O2 SEP  1.4000
  AUG AUG  6.8293
  AFW AFW  5.8748
  BBL BBL  5.7802
  NE2 QSI  1.5000
  ABB ABB  8.3117
    H ALA  1.0000
  BLB BLB  18.0949
  BJP BJP  12.3198
    O LYS  1.4000
  BMT BMT  13.9966
  DKR DKR  5.7468
  CBN CBN  5.0894
  BDM BDM  7.6747
  DEU DEU  6.2025
  BXT BXT  6.3484
  BGW BGW  18.4835
  AVI AVI  6.9443
   HA THR  0.0000
  CKW CKW  7.4403
  CAH CAH  11.2958
  BAX BAX  5.6383
  DHP DHP  5.2857
  AWP AWP  5.3263
  BOW BOW  5.5961
  CMU CMU  17.2841
  BDI BDI  5.4004
  C21 XK2  1.7000
  BSI BSI  5.0226
  ATF ATF  6.1055
  CHP CHP  6.1009
  CON CON  9.4028
  CNV CNV  17.6034
  ND1 HSC  1.5000
  CGN CGN  5.7127
  DJS DJS  5.4672
   CA GL2  2.0000
   C7 XK2  2.0000
  CLH CLH  6.9623
   H4 XK2  0.0000
  CMH CMH  23.8503
  DJV DJV  6.4335
  BRU BRU  5.1453
   C5 XK2  2.0000
    N LYS  1.5000
  BSY BSY  6.3049
  ADD ADD  9.0429
  CGV CGV  5.6017
  BTG BTG  6.5871
  BXJ BXJ  5.5118
  APA APA  6.6990
  BYH BYH  5.1893
  BDD BDD  6.0307
  AWV AWV  8.1319
   HA AS1  0.0000
  BGR BGR  12.6188
  CGL CGL  7.4811
  ARV ARV  6.0044
  AHB AHB  9.9026
  AJW AJW  5.7422
  AWU AWU  5.8074
  AJS AJS  5.7024
  BWS BWS  6.1798
  BWF BWF  7.9328
  CXK CXK  5.2548
  CXB CXB  5.6024
  CKF CKF  5.9962
  BGY BGY  11.6006
  AST AST  5.4717
  AFZ AFZ  15.9470
  ABU ABU  10.6383
  HB2 TRP  0.0000
  HD1 ILE  0.0000
  CXC CXC  9.7207
  CHD CHD  5.9429
  DFQ DFQ  7.3742
    O GL2  1.4000
  BXZ BXZ  7.2595
  BEW BEW  6.4989
  BZN BZN  5.5635
  DHN DHN  7.2927
  CMT CMT  14.5233
  BQP BQP  5.9942
    C GLY  1.7000
  APE APE  5.5896
  AIL AIL  7.4234
   HN GLN  1.0000
  AXH AXH  5.9779
  HB1 SEP  0.0000
  BUM BUM  6.3084
  BAD BAD  6.1645
  ADA ADA  14.0933
  BEA BEA  5.2785
  C35 XK2  1.7000
  AVT AVT  8.1056
  AHO AHO  5.7444
  CZY CZY  9.7306
  CUS CUS  5.5425
  HH2 TRP  1.0000
  CAY CAY  6.7017
  ASC ASC  5.2440
  AYP AYP  5.3209
  ACT ACT  13.2806
  DKW DKW  5.0058
  C74 XK2  1.7000
   CG MET  2.0000
 HG22 THR  0.0000
  AJR AJR  5.7318
  H66 XK2  1.0000
  BXM BXM  6.9588
  CYU CYU  6.8291
  CEN CEN  6.7463
  BCI BCI  5.2930
  BLY BLY  13.7523
  CDD CDD  6.8736
  CH2 TRP  1.7000
  HT3 QSI  1.0000
  ADL ADL  12.0515
  CAV CAV  5.0765
  ALW ALW  6.8033
  CXY CXY  7.2258
  CG2 VAL  2.0000
  DGE DGE  8.2632
    H GLN  1.0000
    D min  0.0000
  HE1 TYR  1.0000
    O GLN  1.4000
  BTD BTD  6.3235
  BEY BEY  7.2108
  BXN BXN  8.0684
  AYY AYY  5.6143
  AXJ AXJ  5.4732
    O TYR  1.4000
   C9 TSA  2.0000
  BEX BEX  5.3859
  BAC BAC  5.2488
  AAB AAB  8.2745
  ACZ ACZ  6.6540
   C4 XK2  2.0000
  BAG BAG  6.6575
  CCI CCI  5.2135
  BPR BPR  5.7225
  BBX BBX  5.3457
  HE2 PHE  1.0000
  HB2 LYS  0.0000
  BCQ BCQ  6.7854
  DFM DFM  5.7762
  CVU CVU  7.0470
  ABR ABR  15.6224
    C ILE  1.7000
  DAM DAM  5.3588
  BXF BXF  10.3134
  CWN CWN  9.7184
  DAR DAR  5.4538
  APF APF  5.7494
  OD2 ASP  1.4000
    H CYS  1.0000
  BKF BKF  7.4273
  OE2 GLU  1.4000
  CBA CBA  9.6396
  BET BET  5.7786
  BAU BAU  7.8466
  ALC ALC  5.9311
  CQF CQF  8.9291
  AUW AUW  7.7223
   CA HIS  2.0000
  DDL DDL  5.9500
  ALQ ALQ  5.0234
   CB ILE  2.0000
  DDI DDI  8.4808
  BPU BPU  8.9830
 DUM1 DUM  0.0000
  CZU CZU  5.3945
   CG QSI  2.0000
  HA2 GLY  0.0000
  DNE DNE  5.3193
  DBP DBP  5.4961
  BRC BRC  5.3799
  DJO DJO  5.4502
  AED AED  15.9710
  BPW BPW  5.4898
  DGO DGO  5.1309
  BVA BVA  5.4414
  CSL CSL  7.5972
  BUS BUS  11.1434
  CHW CHW  5.8153
  CPT CPT  7.5033
  ADJ ADJ  11.8475
  BYV BYV  6.9572
  BTC BTC  5.5688
  BDG BDG  6.5131
  AXQ AXQ  6.6220
  BPM BPM  8.2584
  CIW CIW  6.2454
    N GLU  1.5000
  CKJ CKJ  5.2978
  BJC BJC  6.8079
  CYP CYP  5.8222
  BDT BDT  5.4358
  AWK AWK  5.2811
   C5 QSI  1.7000
  AAO AAO  5.6408
   HN PHE  1.0000
  CWX CWX  5.7773
  AHA AHA  5.1267
  DIM DIM  6.7366
  DIC DIC  5.4275
  C29 XK2  1.7000
  ARZ ARZ  6.0222
  ANJ ANJ  6.8835
  C75 XK2  1.7000
  CUL CUL  6.2484
  BJR BJR  5.6614
  AYE AYE  7.1837
  ANF ANF  9.2758
  ANS ANS  5.8810
  HD2 ARG  0.0000
  AIU AIU  7.3770
  CKG CKG  8.0515
  AVU AVU  7.1156
    N MET  1.5000
  H76 XK2  1.0000
  ABF ABF  8.8231
  CZA CZA  5.6822
  BIN BIN  9.6406
  BWN BWN  7.6004
  CYO CYO  5.7784
  BNW BNW  8.4920
  CCB CCB  6.5836
  ASR ASR  5.6838
  DFT DFT  5.2382
  CRP CRP  8.8987
  AYV AYV  8.0313
   HN GL1  1.0000
   CB LEU  2.0000
  HD1 LYS  0.0000
  ALL ALL  5.5610
  APR APR  9.1704
  BTQ BTQ  5.5254
  BTM BTM  5.2774
  BPA BPA  8.1104
  DAA DAA  6.6901
  BIZ BIZ  11.3761
  AMG AMG  5.5448
  AZD AZD  9.1092
  BGI BGI  18.3886
  CUG CUG  5.2945
  DMO DMO  7.1720
    H HSC  1.0000
  DDT DDT  6.1194
  BVD BVD  8.6393
  CWK CWK  5.9045
  CZG CZG  5.6768
  HG2 LYS  0.0000
   CB HSC  2.0000
  CAA CAA  7.2348
   HN AS2  1.0000
  DDO DDO  5.0634
  ADG ADG  17.6993
  BIO BIO  10.5025
    C ARG  1.7000
  CSS CSS  6.2600
  ALN ALN  5.0836
    O GLY  1.4000
  BWT BWT  5.2790
  CWE CWE  6.3218
  AOT AOT  5.3370
   CG ASN  1.7000
  DMV DMV  5.1535
  CBK CBK  6.2540
  DFS DFS  5.5007
  CZQ CZQ  5.6320
   HA TRP  0.0000
  ABN ABN  16.6826
  AGG AGG  5.3693
  ALV ALV  11.2372
  BFO BFO  6.3712
  AUE AUE  6.1588
  ATG ATG  6.0862
  DKP DKP  5.3596
  DIP DIP  5.2703
   HN HSC  1.0000
  CFA CFA  5.1002
  BAA BAA  6.4388
  BRR BRR  5.2754
  AMO AMO  5.8921
  CYJ CYJ  5.2672
  CHY CHY  6.9458
   CA PHE  2.0000
   O1 SEP  1.4000
  CIM CIM  5.8331
  HD2 AS2  1.0000
  DFJ DFJ  6.2299
  CDS CDS  7.1848
  HG1 GLU  0.0000
  BQG BQG  5.2553
  HG1 GL1  0.0000
  CVD CVD  5.6628
  BKU BKU  7.1693
  COB COB  6.8972
  CPL CPL  10.2790
  BUL BUL  8.7292
   CB ASP  2.0000
  BFY BFY  5.1423
  C32 XK2  1.7000
  AFN AFN  6.6224
  CXW CXW  9.2470
  ANL ANL  7.8735
  BYB BYB  6.6610
  DAV DAV  10.8180
  BPB BPB  8.7081
  DHD DHD  5.3074
  AYJ AYJ  6.4042
  ASL ASL  7.7516
  DJP DJP  5.2511
  AGZ AGZ  6.7327
    O AS1  1.4000
  CEJ CEJ  6.6478
  AQD AQD  5.4981
   HD AS2  1.0000
  ATU ATU  6.1322
  AKN AKN  6.4875
  C25 XK2  1.7000
  BNC BNC  7.8676
  CAL CAL  5.0835
   N9 QSI  1.5000
  AEW AEW  5.4360
  CE1 HSD  1.7000
  BNH BNH  5.0859
  BXC BXC  5.6383
    C HYD  1.7000
  CQT CQT  6.2858
  CMA CMA  9.9834
  CBZ CBZ  6.0088
  BXR BXR  6.0606
  API API  5.0142
  CE1 HIS  1.7000
  BVU BVU  5.1831
  HB2 HYD  0.0000
  BEO BEO  6.1219
  DIX DIX  5.4012
   CA GLN  2.0000
  CSR CSR  6.6174
  BCR BCR  5.8307
  BPG BPG  9.2189
  BWV BWV  6.0773
  DDP DDP  7.2781
  BQA BQA  8.2844
  BEE BEE  5.0925
  ATA ATA  6.2945
  ATB ATB  5.7770
  CQW CQW  6.1211
  CMS CMS  10.4614
  CRG CRG  7.2764
  HB2 GLU  0.0000
  BLV BLV  7.2352
  BFG BFG  5.7431
  AOJ AOJ  6.5494
   HA ASP  0.0000
  DIB DIB  6.9241
  CYC CYC  6.3406
  CPK CPK  5.8247
  CWP CWP  8.4287
  CIG CIG  6.0107
   C8 QSI  1.7000
  ALA ALA  5.4098
  BWK BWK  5.4162
  BQY BQY  5.2729
  HB3 ALA  0.0000
   HD HYD  1.0000
  AMZ AMZ  5.6419
  C24 XK2  1.7000
  BDQ BDQ  5.1245
  DKM DKM  8.2369
  BZI BZI  7.1052
  CVM CVM  6.8913
  CHQ CHQ  5.3931
  CDP CDP  6.2449
  CZH CZH  6.3383
  ADI ADI  7.2120
   H2 QSI  1.0000
  AHR AHR  14.1286
  DGZ DGZ  8.3444
  DBB DBB  8.3681
    O GLU  1.4000
  CQH CQH  8.0453
   C2 XK2  2.0000
  ARM ARM  5.9429
   CA VAL  2.0000
  CWQ CWQ  8.0786
  BQF BQF  8.7880
  BJH BJH  6.5813
  DII DII  6.2537
  ATD ATD  7.2887
  CZZ CZZ  6.1686
  CTH CTH  9.6651
  C13 TSA  2.0000
  BQC BQC  6.9861
  CYK CYK  5.4127
  BJF BJF  10.5807
   CB GL2  2.0000
  CYQ CYQ  6.7369
  CVO CVO  8.2448
  CNY CNY  5.0973
  DIR DIR  5.0198
  CLV CLV  11.3187
  BRZ BRZ  6.6957
  AUK AUK  5.1106
  AAI AAI  15.5426
 HG22 VAL  0.0000
  CWU CWU  5.1764
  CFN CFN  9.7528
  DGY DGY  7.9292
  BNB BNB  5.3763
  DKX DKX  6.1315
    C GLN  1.7000
  BDB BDB  5.6469
  ABI ABI  7.7661
  AET AET  10.3631
  CEL CEL  5.5483
  CLW CLW  24.8027
  CWO CWO  5.9457
   CB TYR  2.0000
  BUN BUN  8.0173
  AJB AJB  5.0884
  H75 XK2  1.0000
  CPC CPC  6.7712
  BPF BPF  6.2981
  BIL BIL  5.9933
    H AS2  1.0000
  DHX DHX  6.1566
  DAL DAL  5.8411
  BYA BYA  5.3909
  BWX BWX  7.2415
  ALX ALX  6.7999
  O5' QSI  1.4000
  BBJ BBJ  5.8035
  NE2 HSE  1.5000
    N ARG  1.5000
  AIK AIK  7.2521
  DDY DDY  6.8754
  CXR CXR  6.5084
  AZO AZO  5.3670
  AAW AAW  12.1696
  DMK DMK  5.1124
  AXG AXG  5.3695
  H2A XK2  0.0000
  BMU BMU  7.1064
  HB2 HSD  0.0000
   CA GLY  2.0000
  ANN ANN  6.5454
  ALB ALB  9.1609
  CTA CTA  9.1268
  BLN BLN  7.1019
  DHK DHK  5.0022
  DFZ DFZ  6.0483
  CDX CDX  5.6367
  CXZ CXZ  7.9827
  BRK BRK  5.2651
  DBY DBY  5.7017
  BYE BYE  5.1239
  AXY AXY  6.0374
  BUE BUE  9.5863
  H61 QSI  1.0000
