# Supplementary material for: The Effect of Macromolecular Crowding on the Electrostatic Component of Barnase–Barstar Binding: A Computational, Implicit Solvent-Based Study
Source: PLoS One. 2014 Jun 10;9(6):e98618. doi: 10.1371/journal.pone.0098618 (PMC4051634; doi:10.1371/journal.pone.0098618)
Supplement: File S1 — Contains sample pdb files used in our analyses; each contains the barnase/barstar complex with a specific random placement of crowders of varying radii at 30% crowding density. Also included are files specifying, for each pdb file, the radii of each atom and model crowder. (TAR) [file pone.0098618.s005.tar › vary30percent_pdb/crowders_radii-23.siz]

aaaaaannnrrrrrrrr
  HN2      1.0000
 R185      1.8500
 HCT1      1.0000
  HN1      1.0000
  R15      1.5000
  NCT      1.5000
 OCT1      1.4000
 OCT2      1.4000
  HT1      1.0000
  HA1      0.0000
  CNT      1.7000
 HCT2      1.0000
 HT2G      0.0000
  NXT      1.5000
  OT1      1.4000
  CAY      2.0000
   OY      1.4000
  R18      1.8000
 HT2B      0.0000
  R20      2.0000
  R05      0.5000
 R195      1.9500
   CY      1.7000
 HTB3      0.0000
  HT2      1.0000
  R14      1.4000
  CTB      2.0000
  CAT      2.0000
  R19      1.9000
 HTB2      0.0000
  R00      0.0000
  R10      1.0000
   NT      1.5000
  HT3      1.0000
  R17      1.7000
 HT2A      0.0000
  HA2      0.0000
 R135      1.3500
 HT2C      0.0000
  OT2      1.4000
  ONT      1.4000
  CT2      2.0000
 HTB1      0.0000
  HNT      1.0000
  HY3      0.0000
  HY1      0.0000
  HY2      0.0000
  OXT      1.4000
   N7 QSI  1.5000
  CYZ CYZ  5.8001
  BOO BOO  7.9049
   C6 TSA  1.7000
  AFY AFY  7.6112
  CJL CJL  5.3824
  CAI CAI  8.8808
  BNV BNV  5.5930
  CFM CFM  24.2285
  BYC BYC  7.7949
  ADP ADP  5.2734
  BXK BXK  5.7180
  BQR BQR  10.1690
  BYW BYW  5.1060
   HA HYD  0.0000
    N PHE  1.5000
  CVA CVA  5.6724
  BMB BMB  8.1596
  HB1 AS1  0.0000
  CNK CNK  5.5025
  BRS BRS  7.2499
   CD PRO  2.0000
  BRB BRB  8.0987
  BMD BMD  9.0661
  H2' QSI  1.0000
  BPY BPY  8.7964
    C PHE  1.7000
 H31B XK2  0.0000
  BND BND  11.5688
   C3 XK2  2.0000
  AVY AVY  7.8460
   HN SEP  1.0000
  CIB CIB  11.2076
  CUC CUC  5.3412
  BUR BUR  5.7677
  ASS ASS  5.4542
  CCK CCK  6.5302
  BGX BGX  5.4927
  BHT BHT  8.5262
  CBF CBF  7.3061
  C3' QSI  2.0000
  ATX ATX  6.8144
  H79 XK2  1.0000
  CQS CQS  6.8855
  AHY AHY  7.1922
  CHG CHG  7.1292
  APV APV  9.2984
  BSX BSX  5.3591
  DCL DCL  5.9371
  AEM AEM  12.0797
  CDF CDF  5.1481
  AGD AGD  5.3858
  HD1 HSD  1.0000
  AXE AXE  5.8959
  BJS BJS  8.5794
  DID DID  6.6541
  CEF CEF  5.0723
  AGN AGN  12.0328
  CYR CYR  7.2185
  AMK AMK  6.6488
  CTQ CTQ  6.4928
  BBB BBB  5.7119
  AFT AFT  5.7267
  CDJ CDJ  5.2508
  ATE ATE  5.7798
  CD2 HSE  1.7000
  BNU BNU  5.0312
  BZF BZF  5.6459
  BMN BMN  5.2701
  DDD DDD  6.2064
  CWH CWH  5.4162
  CRV CRV  5.4705
   CG ASP  1.7000
    C CYS  1.7000
  AFH AFH  6.0730
  ARD ARD  6.2660
    C TRP  1.7000
  CYT CYT  5.7012
  COE COE  13.5794
  BIG BIG  7.4130
  AFI AFI  6.3533
  ASF ASF  6.3517
  BHY BHY  11.8686
  CUK CUK  6.8971
  CAM CAM  9.5555
  CTG CTG  6.9199
  DDU DDU  6.0638
  CYG CYG  5.4124
  HE1 GL1  1.0000
  ASX ASX  5.3734
  CKI CKI  11.6016
  HB2 AS2  0.0000
  BTK BTK  7.5831
  CHS CHS  9.7179
  BUI BUI  5.0522
  HE2 TYR  1.0000
  BTO BTO  6.3298
  BSK BSK  7.9773
  ARI ARI  5.7567
   HA GLU  0.0000
  BYQ BYQ  5.6144
  H22 XK2  1.0000
  HE3 TRP  1.0000
  COK COK  6.0350
  AKW AKW  5.1691
  ALU ALU  5.2138
  BXB BXB  5.1564
  OD1 AS2  1.4000
  CKY CKY  7.3331
  BIS BIS  10.3908
  CDR CDR  6.2057
  DHT DHT  5.0494
  CCD CCD  5.2305
  BWU BWU  5.1560
  CXI CXI  6.8611
  BYD BYD  5.0176
  CGG CGG  19.1474
   CB GLN  2.0000
  CE1 TYR  1.7000
  AGT AGT  5.9862
  ADW ADW  10.8666
  HG2 QSI  0.0000
   C1 XK2  1.7000
    O ASN  1.4000
  AOB AOB  5.4188
  DGP DGP  5.1991
  CZI CZI  5.2144
  CPN CPN  5.7536
  CZN CZN  8.1073
  AEU AEU  8.2116
  C18 TSA  1.7000
  ANX ANX  8.0148
  CMF CMF  10.8539
  BRP BRP  5.6944
  BIE BIE  10.5248
   CD QSI  1.7000
  CRM CRM  5.8803
  AIS AIS  11.6203
  AWN AWN  5.1596
   H5 TSA  1.0000
  BBQ BBQ  5.0364
  BLK BLK  9.7871
  ALD ALD  10.1974
  CSM CSM  5.4570
  BZP BZP  5.0447
  DIG DIG  5.7024
  AIY AIY  8.3620
  ACD ACD  12.7190
  CLZ CLZ  9.4624
  CZL CZL  5.1632
  DIE DIE  5.6074
  BKH BKH  5.4994
  AMP AMP  7.8694
  AOY AOY  5.8991
  CXG CXG  5.2472
  COF COF  8.0139
  BFH BFH  9.6637
  DBX DBX  5.5990
  BBH BBH  5.1576
  BSE BSE  6.7788
  AKF AKF  6.2449
  CGC CGC  8.3434
   CB CYS  2.0000
  DEK DEK  7.8734
  DHC DHC  5.4759
  BHM BHM  7.2011
  APS APS  5.8518
   C4 QSI  1.7000
   CZ PHE  1.7000
  O3' QSI  1.4000
  CKS CKS  5.5231
    N HIS  1.5000
  CXT CXT  5.8866
  CFO CFO  10.6939
  CFH CFH  9.8714
  AIR AIR  5.4603
  HB2 SER  0.0000
  CRA CRA  6.5474
  O2S QSI  1.4000
  APX APX  5.8074
  BEU BEU  9.4678
  ACY ACY  17.3502
  H37 XK2  1.0000
  CKZ CKZ  8.7278
    O VAL  1.4000
  DEA DEA  5.1318
  BOE BOE  10.3430
  CWD CWD  5.5854
  CEO CEO  5.6892
  CTD CTD  6.2304
  DFN DFN  5.3198
  ACC ACC  8.2887
  HE1 HSC  1.0000
   CA ALA  2.0000
  DAP DAP  6.2585
  AQI AQI  5.6721
   H1 OH2  1.0000
  CJG CJG  8.6492
  AYX AYX  5.1166
  BJB BJB  8.2570
  CSX CSX  5.9488
   CD GLN  1.7000
  AGJ AGJ  5.9893
  CDL CDL  5.8716
  CXN CXN  5.8867
  BVO BVO  6.3001
  AEF AEF  8.3609
    H ARG  1.0000
  AXT AXT  5.4328
  AQC AQC  7.8687
    N AS2  1.5000
  BEZ BEZ  6.2937
  CRN CRN  7.0537
  BWJ BWJ  6.0416
  AES AES  5.1391
  BXV BXV  6.1711
  AEI AEI  6.4647
  APQ APQ  5.9028
  OE1 GLU  1.4000
  H34 XK2  1.0000
  DEF DEF  5.0258
  DAT DAT  7.7910
  CBI CBI  5.9680
  HE1 TRP  1.0000
  CTC CTC  7.2191
  DIO DIO  5.6043
  CXE CXE  5.1728
  CQL CQL  10.5854
  BNE BNE  7.9937
  CVL CVL  6.1466
  CLE CLE  5.6765
    N HSD  1.5000
   CB PRO  2.0000
  DGS DGS  5.0864
  CHU CHU  8.0221
  BOQ BOQ  7.4350
  HG2 ARG  0.0000
  CEI CEI  7.4363
  HB2 PHE  0.0000
  CTI CTI  7.2153
  CMQ CMQ  10.7619
  BKV BKV  5.4281
  AVF AVF  6.5354
  DES DES  5.0395
  CGQ CGQ  6.3018
  BIU BIU  5.7976
    O HSD  1.4000
  BBM BBM  5.1176
  CVQ CVQ  5.1325
  AQP AQP  5.6156
  AOD AOD  5.9824
 HG13 VAL  0.0000
    H MET  1.0000
  H12 TSA  1.0000
  BUC BUC  5.4469
  AVW AVW  6.2925
   HA LYS  0.0000
  CWY CWY  5.7478
  BDX BDX  8.4306
  ARC ARC  6.8136
  C5' QSI  2.0000
  ASG ASG  8.1264
  AMB AMB  7.6881
   CG TYR  1.7000
  C33 XK2  1.7000
   CA SER  2.0000
  BLE BLE  6.5780
  BZM BZM  6.5065
  HB1 ARG  0.0000
  AYL AYL  5.7081
  C28 XK2  1.7000
  BCS BCS  9.8560
  BNF BNF  7.0205
  BHI BHI  13.7628
  BBZ BBZ  8.6130
  BFJ BFJ  8.9644
  AZI AZI  5.2495
  AKD AKD  7.8329
  CSV CSV  5.7545
  HB1 AS2  0.0000
  CCQ CCQ  6.3501
  AUD AUD  6.0568
  BNM BNM  7.1881
  ALI ALI  6.0922
  OD1 ASN  1.4000
  C67 XK2  1.7000
  C72 XK2  1.7000
  CBE CBE  5.8698
  CLO CLO  10.5796
  BJT BJT  5.5885
  ABM ABM  17.3824
  CNH CNH  5.0194
  C1' QSI  2.0000
  AHX AHX  7.9992
  ACO ACO  8.1722
   HN ALA  1.0000
  CBM CBM  5.1645
   HN HYD  1.0000
  CGZ CGZ  11.7289
  BSC BSC  8.8407
  HG1 MET  0.0000
  DFF DFF  5.4198
  BSU BSU  6.3701
  BKI BKI  8.9944
  BCZ BCZ  7.1364
  AGV AGV  11.1432
  AKJ AKJ  8.3178
  CBX CBX  5.6167
 HE21 GLN  1.0000
   HG CYS  1.0000
  AUZ AUZ  5.4131
  AYT AYT  5.5088
  BQV BQV  6.0016
  AIC AIC  6.8637
   OC VDW  0.0000
  BVX BVX  7.5135
  HB1 LEU  0.0000
  DGK DGK  7.2754
  N10 QSI  1.5000
  AYZ AYZ  6.0371
  BRF BRF  5.0391
  BPT BPT  6.4775
  CHZ CHZ  6.0646
  BKC BKC  5.0583
  BJI BJI  11.5631
  BCG BCG  5.7392
  H35 XK2  1.0000
  BLX BLX  10.7316
  BYU BYU  6.4010
  CHB CHB  8.5904
  BPZ BPZ  7.0500
   HA HSE  0.0000
  BJL BJL  6.5801
  AGS AGS  5.2693
   CD GLU  1.7000
  AGF AGF  7.7566
   CB HIS  2.0000
  CND CND  5.9821
  ARS ARS  5.3677
  CTV CTV  6.1084
 H2'' QSI  0.0000
  AWX AWX  6.3784
  AJL AJL  6.5581
  OH2 HOH  1.4000
  CHV CHV  8.9140
  DGU DGU  7.9170
  CD2 LEU  2.0000
  BGF BGF  6.4313
  BLI BLI  8.5074
  DGB DGB  5.7336
 HD22 LEU  0.0000
  DCX DCX  5.0902
  CZF CZF  6.3067
  CTY CTY  5.0116
    O THR  1.4000
  CHN CHN  12.9685
  DIW DIW  5.4574
  AKV AKV  8.0683
  AEJ AEJ  5.8884
  ARR ARR  7.2494
  HD3 ILE  0.0000
  CDM CDM  6.0405
  ACI ACI  20.6565
  H71 XK2  1.0000
  DAI DAI  5.8922
  AMI AMI  7.1553
  CD1 PHE  1.7000
  CKB CKB  12.3767
  BLQ BLQ  5.2944
  AOP AOP  5.6922
  AWC AWC  6.2633
  DEZ DEZ  5.7905
  DCC DCC  7.1700
  AZL AZL  5.1964
  AHP AHP  17.2287
  CSU CSU  5.5808
  AYW AYW  6.6730
   CG LYS  2.0000
  CGP CGP  9.0482
  DAH DAH  5.0672
  ANI ANI  5.3651
  BGD BGD  6.6053
  CSB CSB  5.9091
  ATL ATL  5.2890
  DDC DDC  5.3624
  CLF CLF  8.4794
  AOO AOO  6.0416
  CGR CGR  5.9500
  AXM AXM  5.8364
   CG HIS  1.7000
  CHE CHE  10.6070
  CIC CIC  8.5527
   O7 TSA  1.4000
  DEM DEM  6.3491
  BCM BCM  9.6162
 HD22 ASN  1.0000
  ATV ATV  5.3277
    C LYS  1.7000
  BGA BGA  8.6704
  CHA CHA  13.1157
  CGE CGE  18.2748
  AGC AGC  5.5430
   HB ILE  0.0000
  CEU CEU  6.3273
  CUT CUT  5.9733
  BKA BKA  7.1542
  BWL BWL  5.5471
  CVT CVT  5.0220
  BCY BCY  10.1064
  AVB AVB  6.4863
 HG22 ILE  0.0000
  CWL CWL  9.1129
  CDI CDI  5.1608
  BJX BJX  7.9497
  CEQ CEQ  6.4955
  AVZ AVZ  8.8517
  BVW BVW  5.6708
  AHM AHM  8.6359
  HB2 ARG  0.0000
  BPQ BPQ  5.5623
  BWY BWY  7.5137
  BON BON  6.3199
  ABT ABT  9.1448
  C20 XK2  1.7000
  CQC CQC  11.3021
  ANY ANY  6.1254
  BKT BKT  5.2431
  AXA AXA  6.2519
  BDA BDA  22.6778
  BCX BCX  7.1350
  BMS BMS  8.3907
  COG COG  6.3743
  BCL BCL  7.9983
  AOA AOA  5.9815
  CVS CVS  5.6865
   CZ ARG  1.7000
  AIX AIX  7.1329
  DEW DEW  7.0114
  CUD CUD  5.3545
  BOH BOH  10.9845
  ASY ASY  5.9672
  CJO CJO  7.9070
  CZB CZB  5.6272
  BHW BHW  11.3934
  DEG DEG  5.0556
  CBO CBO  5.6876
  CLA CLA  6.8487
    H ILE  1.0000
  CCJ CCJ  5.2123
  AUR AUR  6.9683
    N ALA  1.5000
  CKT CKT  6.5888
  DED DED  6.1585
  BOV BOV  7.5542
  BOM BOM  5.9626
  CJW CJW  5.5365
  BAQ BAQ  5.0760
  O15 TSA  1.4000
  NE2 HSD  1.5000
  OE2 GL1  1.4000
  CMM CMM  5.2434
   CB TRP  2.0000
  BMQ BMQ  8.1657
  AUU AUU  5.7148
  ANO ANO  5.3722
  HE1 HIS  1.0000
  AFQ AFQ  10.3158
  AMT AMT  5.4313
   CD GL1  1.7000
  CBY CBY  5.5255
  ALG ALG  10.4254
 HG21 VAL  0.0000
  AOQ AOQ  7.2734
  OE1 QSI  1.4000
  HG2 MET  0.0000
  HB2 HSE  0.0000
  BTF BTF  7.0520
  BST BST  5.1102
  AFF AFF  12.9546
   HN CYS  1.0000
    H ASP  1.0000
  AIW AIW  6.2965
  DBA DBA  5.4126
  CQA CQA  5.9437
  CHX CHX  11.5860
    O GL1  1.4000
  CEG CEG  6.9337
  CMB CMB  9.9017
  AML AML  5.3829
  AMX AMX  7.3783
  DFB DFB  6.3256
  NE2 GLN  1.5000
  BVQ BVQ  7.2138
  BMI BMI  5.0697
  BJM BJM  8.0960
  CLL CLL  6.1746
  DFX DFX  6.3400
  CFR CFR  11.3238
  ADV ADV  7.1539
  BVF BVF  9.0813
  ASN ASN  6.3417
  HD1 HSC  1.0000
    N TRP  1.5000
  ABG ABG  14.0571
  BRQ BRQ  5.5887
  CWM CWM  5.8723
  BMY BMY  6.2757
    C ASP  1.7000
  BLD BLD  7.1122
  AAJ AAJ  15.3742
  CE1 HSE  1.7000
  BUX BUX  9.8953
  BHF BHF  5.3985
   HN TRP  1.0000
  AUB AUB  6.0583
  CMW CMW  6.0254
  BBY BBY  13.3439
  AZM AZM  7.5079
  ACR ACR  8.5278
  AXR AXR  6.1155
  CMK CMK  6.2436
  BXW BXW  5.4854
  ABP ABP  6.6889
  BLF BLF  8.4526
  AIQ AIQ  6.2403
  AYA AYA  5.5092
  CFL CFL  6.4231
  CQO CQO  7.5310
  DIQ DIQ  6.2487
  BXO BXO  8.6642
  CMN CMN  6.0430
  CCA CCA  7.0809
  AJA AJA  8.2509
  DFH DFH  5.0831
  BUQ BUQ  5.4857
  HG1 ARG  0.0000
  BVP BVP  5.6208
  CEC CEC  6.1243
  DER DER  5.1349
  CIH CIH  7.6091
  HE2 MET  0.0000
  NE2 HIS  1.5000
  CJQ CJQ  8.7748
  ACN ACN  7.7841
   CG PHE  1.7000
 H31A XK2  0.0000
  BUK BUK  5.3058
  H25 TSA  1.0000
  DAY DAY  8.3864
  DBK DBK  5.2458
  BRO BRO  6.1132
  BNP BNP  6.2870
  AWL AWL  5.2558
  BZH BZH  6.7108
  CCN CCN  8.6399
  DEO DEO  6.6555
  BNR BNR  5.6419
   HE GLU  1.0000
  AXS AXS  5.7740
  AFJ AFJ  6.9168
  CIF CIF  6.9133
  CCM CCM  5.5919
  AIN AIN  5.3137
  CQJ CQJ  7.2982
  BLH BLH  5.6404
  BDE BDE  16.9033
  AEX AEX  11.9252
   CB MET  2.0000
  ALM ALM  5.3873
   H1 TIP  1.0000
  CRJ CRJ  7.0444
  BJE BJE  6.3351
  CMV CMV  5.4431
  BXE BXE  8.8271
  BAP BAP  5.6127
  ANZ ANZ  5.0733
  AJO AJO  10.6197
  DCN DCN  5.0380
  BMJ BMJ  8.0997
  AXK AXK  5.1888
  CJN CJN  6.9577
  BXI BXI  8.0999
  BGT BGT  9.0557
 HG12 ILE  0.0000
  DJD DJD  5.4866
  AKY AKY  6.3126
  BGZ BGZ  9.3198
  AZY AZY  6.3709
  AVH AVH  6.3410
  ARQ ARQ  5.4882
  ADU ADU  10.3532
  CRC CRC  6.6057
  ARW ARW  7.4091
  AQO AQO  8.3598
  AVV AVV  5.6028
  OE1 GL2  1.4000
  BWE BWE  7.7047
  COY COY  9.9219
  AFK AFK  7.8040
  APT APT  5.4509
  CUW CUW  7.6182
  CLR CLR  12.4173
  BGK BGK  9.6078
  BDY BDY  5.9812
  AOC AOC  11.2954
   CG GL2  2.0000
   CA MET  2.0000
  CRI CRI  6.1563
  BHP BHP  9.5279
  DDH DDH  7.6545
  AQW AQW  5.1014
  H65 XK2  1.0000
  DAF DAF  5.5607
  AEL AEL  9.6146
  CUO CUO  5.9128
  CXM CXM  7.0927
  CCT CCT  7.6643
  AXF AXF  6.4276
  AGE AGE  12.3829
  CRH CRH  10.4506
  BCE BCE  10.4125
  DDQ DDQ  6.1820
  BFX BFX  5.1250
  BHD BHD  9.7629
  CD2 HSC  1.7000
    N GL1  1.5000
   CA ARG  2.0000
  APM APM  6.5819
  BAO BAO  5.3280
  AEA AEA  8.0864
  HB1 PHE  0.0000
  C66 XK2  1.7000
  CBU CBU  5.4048
  ACW ACW  8.9738
  CEP CEP  6.7390
  BLS BLS  12.3636
  AXB AXB  6.5527
  ASE ASE  5.3907
  DIJ DIJ  5.8396
  DFC DFC  5.2691
  HG1 GLN  0.0000
  CJV CJV  5.3137
  CUJ CUJ  5.9038
  DCP DCP  7.3281
  AQK AQK  6.0019
  DIT DIT  5.1334
  ND1 HSE  1.5000
  AZQ AZQ  5.1150
  BEV BEV  14.7007
    C MET  1.7000
  AVP AVP  8.4165
  ANE ANE  5.3573
   H3 XK2  0.0000
  AOW AOW  5.1453
  CQN CQN  10.4509
  AEP AEP  7.3939
  H3' QSI  1.0000
  ATJ ATJ  5.3801
  O2' QSI  1.4000
   SD MET  1.8500
  DBJ DBJ  6.5974
  ARP ARP  5.1061
  ABH ABH  19.5895
  DJJ DJJ  6.0254
  HB1 ASN  0.0000
  CUN CUN  5.9842
  AYU AYU  5.5957
  ABO ABO  20.9417
   CA CYS  2.0000
  DGF DGF  5.9932
  BFI BFI  14.6217
  AZJ AZJ  5.4128
  BJZ BJZ  8.7455
  CIX CIX  5.9546
  BFV BFV  10.8996
  ATH ATH  6.0563
  BAH BAH  6.3242
  BFS BFS  15.6559
  AGY AGY  7.4990
  BKW BKW  12.3912
    C GL2  1.7000
  BSD BSD  5.6000
  BVK BVK  6.4784
  AMF AMF  7.6696
  AKA AKA  6.7048
    O PHE  1.4000
 H61A XK2  0.0000
  AIB AIB  7.2159
  HE1 GL2  1.0000
  BEC BEC  6.2818
  AXD AXD  5.2350
  AOZ AOZ  5.3442
  AOE AOE  5.3784
  CPZ CPZ  9.6071
  AGX AGX  6.6812
   CG HSE  1.7000
  AKB AKB  6.0451
  CKO CKO  6.6810
   N7 XK2  1.5000
  CMX CMX  6.0010
  CRL CRL  5.9317
  BXY BXY  5.5815
  BNL BNL  5.7037
  BAK BAK  6.7993
  ACJ ACJ  7.3606
  BEG BEG  5.6366
    H SEP  1.0000
  CFJ CFJ  14.3188
  HB2 AS1  0.0000
   SG CYS  1.8500
  HD2 ILE  0.0000
  BZL BZL  5.7784
  ARH ARH  7.8473
  CMR CMR  19.2459
    O HSE  1.4000
  CD1 LEU  2.0000
  CCW CCW  5.3478
  BSA BSA  6.5409
  CXV CXV  6.3880
  CGM CGM  21.5225
  BRL BRL  7.2469
  BNN BNN  9.0779
  CXQ CXQ  6.7159
  BVG BVG  6.8883
  CE2 TRP  1.7000
  CRZ CRZ  5.1259
  HB1 QSI  0.0000
  BFR BFR  15.3073
  APN APN  9.3216
  HB2 CYS  0.0000
  CDW CDW  6.0101
  AZK AZK  5.9625
  BBP BBP  5.6622
  ARX ARX  5.8500
  AOI AOI  6.8843
  BJV BJV  6.3578
  BBC BBC  5.0218
  CWR CWR  5.2277
   CG GLU  2.0000
  COH COH  11.4251
  AHZ AHZ  6.9818
  DIY DIY  7.4798
  CZD CZD  5.1150
  AKH AKH  8.6032
  ADO ADO  5.9705
  BMK BMK  6.2806
  H63 XK2  1.0000
  DHF DHF  5.4311
  ACU ACU  21.9181
  CPU CPU  5.0678
  CBS CBS  5.6889
 HE22 GLN  1.0000
  ADQ ADQ  6.8892
  ARK ARK  5.1913
   O4 XK2  1.4000
  BXQ BXQ  8.8567
  CLQ CLQ  7.5019
  CSG CSG  7.5883
  BZU BZU  8.3944
  CUQ CUQ  6.8194
  CSZ CSZ  5.0846
  DHL DHL  5.7313
  CVV CVV  5.2845
   HN TYR  1.0000
  AUN AUN  9.2215
  CYD CYD  6.5956
  CUH CUH  5.1798
  DFO DFO  5.3251
  CHC CHC  16.5414
  AMY AMY  5.6891
  BYM BYM  5.6613
  DHH DHH  5.3010
  AIF AIF  8.1358
  ABZ ABZ  8.0429
  CPE CPE  5.1669
  CNX CNX  7.5498
  CHJ CHJ  15.2497
  APC APC  7.7176
  BJJ BJJ  5.9416
  BQN BQN  7.2677
  CRK CRK  8.1392
  BSO BSO  5.6282
  DCB DCB  7.1362
  BSB BSB  5.1185
    C HSD  1.7000
   HA ARG  0.0000
  AYQ AYQ  5.8042
  CYS CYS  5.6320
  AIZ AIZ  5.8838
  BBN BBN  5.6484
  DGX DGX  6.5677
  CQK CQK  5.6116
  CRX CRX  5.1454
  AMM AMM  8.3686
  AVM AVM  5.0637
  CRW CRW  6.3813
 HD12 ILE  0.0000
  ATC ATC  6.1106
  CET CET  5.2953
  DHM DHM  6.0644
  BDL BDL  10.2784
   CB GL1  2.0000
  ATR ATR  6.4970
  C19 TSA  1.7000
  AYB AYB  5.0525
  DIZ DIZ  5.0353
  AAE AAE  11.6152
  OE1 GLN  1.4000
  AUJ AUJ  6.1891
  BUH BUH  5.9590
  AUX AUX  5.1773
  H21 TSA  1.0000
  AWD AWD  6.3678
  CYI CYI  5.2491
  CBQ CBQ  6.3710
  AKO AKO  5.9621
  BLR BLR  6.3385
  BSR BSR  9.5911
  BSG BSG  7.1487
   HN ASP  1.0000
 H3'' QSI  0.0000
  DJF DJF  5.1395
  CFZ CFZ  11.9351
  BMG BMG  5.1389
  CFU CFU  11.2043
  ATI ATI  7.0211
 HG21 ILE  0.0000
   HA ILE  0.0000
   CB HSE  2.0000
  CUX CUX  5.1664
  BCW BCW  7.0227
  BHE BHE  5.9825
  BDC BDC  14.1644
  AFB AFB  7.5571
  BFQ BFQ  15.4240
  BXS BXS  5.3104
  ANW ANW  6.7427
    O CYS  1.4000
  AQZ AQZ  5.3879
  AMU AMU  6.7595
   C6 XK2  2.0000
  BSW BSW  5.1666
  BMZ BMZ  5.0624
  BWB BWB  5.5875
 HD21 LEU  0.0000
  AHE AHE  9.8584
  ADM ADM  10.9768
    O ASP  1.4000
  AJU AJU  6.6766
  DCW DCW  5.9178
  AQU AQU  5.6521
  DHV DHV  6.0324
  CAS CAS  6.2172
  BOR BOR  8.4354
   N3 QSI  1.5000
  BHC BHC  7.9239
  CFI CFI  23.8640
  ACX ACX  10.9865
  OD2 AS1  1.4000
    H GL2  1.0000
  HB1 GLN  0.0000
  DFU DFU  7.1316
  CKX CKX  6.4045
  CFD CFD  8.1999
  CNI CNI  5.1005
  AQX AQX  5.9370
  BFP BFP  9.0589
  CFW CFW  24.0244
    C GL1  1.7000
  COQ COQ  6.6932
  AQF AQF  5.3555
  AVG AVG  5.9625
  C2' QSI  2.0000
 HD13 LEU  0.0000
  AGP AGP  7.7252
  CHO CHO  5.2905
   HB VAL  0.0000
  CSP CSP  9.5145
  CFS CFS  5.6078
  CJS CJS  6.4895
  CAN CAN  5.4134
  AXC AXC  5.8030
   HA VAL  0.0000
  DCA DCA  5.1861
  DBD DBD  6.2627
  AHT AHT  8.9680
  BAN BAN  5.0807
  BCT BCT  13.1919
  BID BID  7.5668
  AQB AQB  5.4596
  BYS BYS  5.1919
  DJB DJB  5.6656
  CVJ CVJ  5.7846
  AOR AOR  5.6668
  CBD CBD  7.7737
  AUS AUS  5.4388
  ADR ADR  6.2518
  AHD AHD  9.5290
  CTX CTX  5.5765
  DBR DBR  9.1425
  CKP CKP  6.4316
  ABD ABD  11.1084
  ALE ALE  5.5939
  DCS DCS  5.8408
  CZK CZK  9.5820
  AZH AZH  5.2302
  BHB BHB  9.6103
  BZE BZE  5.3078
  BIM BIM  13.1533
  AAU AAU  19.8452
  CAX CAX  9.4150
  CCG CCG  5.2063
    O QSI  1.4000
  ASK ASK  8.4658
  BOL BOL  6.6524
  BSQ BSQ  7.2408
  CVP CVP  5.1500
  BCK BCK  17.1931
  ARF ARF  7.4563
  CE2 TYR  1.7000
  BRE BRE  6.2879
  H25 XK2  1.0000
  CSI CSI  7.0858
  DIV DIV  5.7634
   CA HYD  2.0000
   NH VDW  0.0000
  C22 XK2  1.7000
  ALF ALF  6.5590
  AKU AKU  7.0672
  DDJ DDJ  5.1497
  H11 TSA  1.0000
  DBL DBL  5.5452
  CVK CVK  5.9401
  BIJ BIJ  5.8017
  CPG CPG  11.5912
   HA CYS  0.0000
  BZY BZY  5.7901
  BMV BMV  8.2729
  BBT BBT  5.3938
  DAJ DAJ  8.0854
  BLG BLG  8.6623
    H TRP  1.0000
  COW COW  8.2136
  BOC BOC  5.7223
  AID AID  7.3078
  AHI AHI  13.4394
  CVI CVI  5.5394
   HN GLU  1.0000
  CRQ CRQ  5.7349
  DCQ DCQ  8.3321
  C70 XK2  1.7000
  AQL AQL  6.4173
   SG HYD  1.8500
  CTT CTT  5.9952
  BQO BQO  6.2414
    N GLN  1.5000
   CA PRO  2.0000
  CFG CFG  7.5580
  BXX BXX  5.0607
  DEI DEI  5.0241
   H6 XK2  0.0000
  BGV BGV  6.0103
  AMN AMN  6.1082
  COT COT  6.5030
  AYO AYO  5.4056
  HB2 ALA  0.0000
  CZX CZX  5.5750
  AFL AFL  15.4232
  DCJ DCJ  5.0307
  CQE CQE  5.2856
  BUD BUD  6.0096
  AFS AFS  8.5223
  AYH AYH  7.2602
  DCU DCU  5.8999
   N2 XK2  1.5000
  TWE TWE  20.0000
   CG LEU  2.0000
  AFA AFA  15.6988
  ATN ATN  8.2115
  AQV AQV  9.7600
   CB LYS  2.0000
  CZ2 TRP  1.7000
  BOU BOU  5.1864
  DGT DGT  5.8359
  AAG AAG  13.2899
  CID CID  12.3160
  BQK BQK  5.5076
  ARO ARO  6.6215
  ANH ANH  5.0041
  CKU CKU  7.1836
  AOK AOK  9.7985
  CEH CEH  5.2862
  DGN DGN  5.8450
  BIA BIA  11.7212
  ASH ASH  5.7154
  CDT CDT  5.9238
  AMJ AMJ  5.1085
  CBB CBB  5.6498
  BUZ BUZ  5.7610
  BOD BOD  10.5816
  HD1 HSE  1.0000
  AWB AWB  6.9190
  ARE ARE  5.1941
  BMP BMP  5.2965
  CNC CNC  7.5683
  BZK BZK  5.3664
  BLO BLO  7.5037
  BAR BAR  5.7192
  AJQ AJQ  8.8465
  HB1 TRP  0.0000
  BQM BQM  7.2141
  BEN BEN  17.2260
  BGP BGP  5.4500
  DFD DFD  6.2914
  HT2 QSI  1.0000
  CEX CEX  5.0933
  CGD CGD  10.3496
  BTA BTA  7.6698
    N ASP  1.5000
  DFA DFA  6.4624
  CVN CVN  8.9645
   CG GLN  2.0000
  CPH CPH  5.1282
  ABJ ABJ  21.7688
  AGB AGB  6.0572
  CGJ CGJ  11.2224
  AFV AFV  8.8106
  CNB CNB  8.5258
  HG2 GLN  0.0000
  AWZ AWZ  7.7786
  BZC BZC  9.1822
  BFE BFE  8.4512
  CG2 THR  2.0000
  CTK CTK  7.4547
  CTJ CTJ  6.2722
  BXP BXP  5.7315
  BTL BTL  5.1936
  AJH AJH  7.7609
  BCH BCH  19.6067
  CBG CBG  7.5105
  ASB ASB  7.7097
  BLW BLW  14.3602
  COC COC  5.4180
  BUV BUV  8.3556
  BBF BBF  5.2436
  O1S QSI  1.4000
  ACF ACF  9.7328
  BZJ BZJ  5.5072
  AZU AZU  5.5841
  COP COP  5.3727
   CG PRO  2.0000
  BHO BHO  14.2958
  CGW CGW  5.3967
  BZB BZB  5.5500
   HA SER  0.0000
  BPK BPK  5.6619
  BVL BVL  5.2731
    C SEP  1.7000
  CMI CMI  7.9259
  BUP BUP  5.5856
  ALO ALO  5.7123
    H LEU  1.0000
  CXU CXU  5.6259
  BDO BDO  5.6523
    N AS1  1.5000
  ATQ ATQ  10.0840
   CA HSE  2.0000
  AXN AXN  5.9668
  AEG AEG  17.8743
  CYX CYX  6.1910
  BHA BHA  12.7674
  HB2 LEU  0.0000
  CQY CQY  6.7882
   HE GL1  1.0000
  CMP CMP  5.2959
  AGH AGH  9.2256
  CDQ CDQ  6.6209
  BER BER  12.7863
  AHS AHS  5.8979
  AQE AQE  7.7722
    N ILE  1.5000
  BHQ BHQ  6.4070
   C2 QSI  1.7000
  CQX CQX  6.9839
  CEA CEA  6.9015
  DEY DEY  7.0370
  ACS ACS  9.4024
  ALK ALK  5.2780
  BBE BBE  5.0274
  CZP CZP  9.9359
  H64 XK2  1.0000
    N HSE  1.5000
  BGN BGN  7.6500
  BQH BQH  6.0767
  AKQ AKQ  5.3885
  AAX AAX  5.0651
  DHG DHG  5.0916
    O HSC  1.4000
  CUA CUA  9.5727
  CRY CRY  6.1730
  BNS BNS  6.1202
  CKK CKK  10.4089
  BJG BJG  12.8997
  SPH NBN  1.5000
  COS COS  5.4450
  BZZ BZZ  7.5473
   HA HIS  0.0000
  ACE ACE  5.0649
  BZA BZA  5.7606
  CNE CNE  9.4282
  HD1 AS1  1.0000
  CIS CIS  5.6776
  BZS BZS  7.5549
  DGQ DGQ  5.0465
   HD ASP  1.0000
  CSW CSW  5.3615
  BRH BRH  6.8863
  CGA CGA  22.0508
  BWO BWO  5.4179
  CLU CLU  7.2557
  CHR CHR  15.8917
  CLT CLT  10.6708
  DEV DEV  5.8885
  ATW ATW  7.7917
  APG APG  7.0934
  BIY BIY  8.6947
  AER AER  5.4505
  CLX CLX  10.8455
  DAC DAC  5.0662
  AHW AHW  6.5636
  BZV BZV  6.3576
  HB2 GLN  0.0000
  HE2 GL2  1.0000
  DJM DJM  5.8506
  BME BME  9.9489
   HN GLY  1.0000
   HN LYS  1.0000
  BEI BEI  6.6126
  CSK CSK  6.1354
  BKJ BKJ  6.5952
  ALS ALS  6.7356
  BCD BCD  5.0375
  CES CES  6.5175
  CDO CDO  5.2407
  CHL CHL  5.4884
  BWM BWM  8.2812
  NE1 TRP  1.5000
  COL COL  8.8604
  CUR CUR  7.4129
    H HSE  1.0000
  BTV BTV  5.3884
   CB PHE  2.0000
  BVE BVE  6.0157
  DBV DBV  5.3461
  DDX DDX  5.3689
  ATT ATT  8.7284
  BQE BQE  5.2268
  AJD AJD  7.3631
  COZ COZ  9.3895
  CNN CNN  5.9337
  BIF BIF  14.7585
  DHO DHO  5.5170
  CPA CPA  6.8150
  CIP CIP  6.6083
  AOF AOF  6.6332
  ADS ADS  12.3293
  DGC DGC  6.6870
   H1 HOH  1.0000
  DAW DAW  5.4743
  BHR BHR  10.4006
  CGF CGF  12.6962
  CSJ CSJ  7.7946
  CLS CLS  7.1763
  HA1 GLY  0.0000
  CLK CLK  6.5147
  CRS CRS  7.3120
  AAS AAS  8.5474
   HA LEU  0.0000
  BQX BQX  8.5306
  HZ2 LYS  1.0000
    C ALA  1.7000
   O3 SEP  1.4000
  BYL BYL  6.9684
   CB SER  2.0000
  CZO CZO  7.2517
  COI COI  10.2336
   HN SER  1.0000
  AND AND  5.0249
  DEE DEE  5.2051
  CLM CLM  7.1899
  AHN AHN  6.4875
   HE GL2  1.0000
  BDK BDK  10.1721
  OE1 GL1  1.4000
  HB2 QSI  0.0000
  ADT ADT  5.7208
  CUU CUU  6.8990
  CGB CGB  8.8317
  ACM ACM  8.3631
  HB2 HIS  0.0000
 HD21 ASN  1.0000
    O HOH  1.4000
  HD2 PHE  1.0000
  BKM BKM  11.8283
   HA ASN  0.0000
  ASM ASM  5.3911
  DIN DIN  5.1680
   HG LEU  0.0000
  CEZ CEZ  5.0035
  HB2 ASN  0.0000
  DHY DHY  6.2124
  BBS BBS  5.5853
  CML CML  10.6566
  AZP AZP  5.3501
  HE3 MET  0.0000
  BWZ BWZ  6.3621
  CGU CGU  8.7036
  BVJ BVJ  5.0627
   CA GL1  2.0000
  BEK BEK  10.2609
  DBF DBF  5.6884
  CWA CWA  8.6746
  CUP CUP  5.0292
  CTO CTO  8.0467
  BPE BPE  6.1873
  ANU ANU  5.4010
  AME AME  5.8049
 HG23 THR  0.0000
  DCZ DCZ  6.0769
  CTM CTM  5.6913
  ADF ADF  8.3275
  BBG BBG  6.0478
   HA GL1  0.0000
  CJY CJY  6.9941
  BJO BJO  7.8413
  CYA CYA  7.1553
  CLD CLD  7.4164
  AJP AJP  7.8071
  CTR CTR  5.1293
  COX COX  6.5133
   HA PRO  0.0000
  BQB BQB  7.0798
  BDZ BDZ  6.3068
  CJR CJR  5.0100
  DFW DFW  5.4380
  DGA DGA  5.1360
  BOY BOY  5.7532
  AJF AJF  6.9468
  ND1 HSD  1.5000
  BTZ BTZ  5.9209
  BTB BTB  5.3817
  CYE CYE  8.3461
  ABK ABK  6.1506
  BSP BSP  5.0225
  CMD CMD  5.3697
  AKL AKL  7.9399
 HG23 ILE  0.0000
  AHF AHF  5.6660
  DAU DAU  5.0174
  BVR BVR  5.7188
  DEN DEN  7.9030
  AAP AAP  6.4295
  BKY BKY  5.9945
  BWA BWA  5.2648
    H GLU  1.0000
  CHH CHH  9.5867
  BTT BTT  5.2987
  ABV ABV  6.2173
  ND2 ASN  1.5000
  BVN BVN  5.9278
  BMH BMH  5.1123
  BGO BGO  8.5789
   CG TRP  1.7000
  CD2 TRP  1.7000
  DCM DCM  5.6715
  AUM AUM  7.2676
  H14 TSA  1.0000
    O ILE  1.4000
  AWW AWW  5.6452
  BMX BMX  5.5040
  AXX AXX  5.7830
   CB AS2  2.0000
  NE2 HSC  1.5000
  BOZ BOZ  5.1998
  ANA ANA  5.3084
  CPF CPF  10.7396
  AWH AWH  5.6098
  AIV AIV  6.8319
  CFK CFK  9.1742
  O24 TSA  1.4000
  DHZ DHZ  5.2383
  AHC AHC  5.9574
    H HYD  1.0000
  CAR CAR  6.1370
  ARN ARN  5.3873
    O ALA  1.4000
  ANM ANM  7.7023
  HB2 TYR  0.0000
   CA ASN  2.0000
  CIA CIA  10.4310
  BEM BEM  6.9920
  CPX CPX  5.1583
  DAX DAX  5.8921
   CA LYS  2.0000
  CWS CWS  6.6757
  BOA BOA  5.3432
  BYF BYF  6.4828
  BIW BIW  5.8068
  HG1 GL2  0.0000
  DJC DJC  8.3642
  CZR CZR  5.2717
  AFC AFC  11.4990
  BXU BXU  6.4638
   CG GL1  2.0000
  CVR CVR  8.4461
  AZS AZS  7.2945
  BBV BBV  5.4389
  BES BES  14.4042
  BDP BDP  10.1346
  CVX CVX  8.2510
  CTF CTF  7.8974
  CPM CPM  7.6438
  CDK CDK  6.8096
  ANR ANR  8.2965
  H74 XK2  1.0000
  AWJ AWJ  7.0473
  CIY CIY  6.0880
  HB2 GL1  0.0000
  CQU CQU  6.6899
  CJT CJT  5.1518
  BXG BXG  5.7333
  BOF BOF  5.6048
  BDJ BDJ  13.6164
 HG11 VAL  0.0000
  BFN BFN  13.7117
  BML BML  8.4548
  CHM CHM  6.0719
  CBJ CBJ  5.8871
  ARA ARA  6.5133
  AJC AJC  6.9626
  DAE DAE  5.9229
  AQN AQN  5.9823
  HB1 HYD  0.0000
  BZX BZX  5.0307
  CG1 VAL  2.0000
  CZW CZW  5.0663
  AJY AJY  5.0740
  CIN CIN  8.3267
  C63 XK2  1.7000
  DCT DCT  5.7968
  CPV CPV  7.3700
  BKE BKE  7.4928
    N TYR  1.5000
  DEJ DEJ  5.1255
  ABS ABS  10.6713
  CCO CCO  5.3753
  CIO CIO  5.9649
  BKG BKG  10.4892
    C TYR  1.7000
  BMC BMC  5.7463
  CAQ CAQ  5.5474
  BDN BDN  7.8904
  BQQ BQQ  7.8400
  AHJ AHJ  7.6424
  CLN CLN  7.8798
  ACP ACP  17.3094
  CMC CMC  6.0548
  BVT BVT  5.1052
  CTN CTN  5.4087
  DHS DHS  6.3967
  CNJ CNJ  5.2128
  AXL AXL  6.4659
  AEH AEH  6.7743
  ACB ACB  8.4512
  BEL BEL  8.1334
  DHB DHB  8.5839
  BRX BRX  7.9857
  C73 XK2  1.7000
   NZ LYS  2.0000
    N HYD  1.5000
  HG2 GL1  0.0000
 HE22 QSI  1.0000
  CTL CTL  5.4225
  C76 XK2  1.7000
  AJK AJK  6.4405
  CBP CBP  5.2401
  ATM ATM  7.4256
  ASO ASO  5.4810
  SPH SPH  1.5000
  AJN AJN  5.4690
  AYC AYC  6.7885
  H67 XK2  1.0000
  AAZ AAZ  6.0880
  HE1 GLU  1.0000
  HB2 MET  0.0000
    H SER  1.0000
  CZC CZC  5.8791
  ABA ABA  14.6978
  ATK ATK  6.0175
  DJK DJK  5.0227
  HB1 HSC  0.0000
  CPP CPP  8.4608
  BGL BGL  5.7095
  CKD CKD  7.4852
  BJN BJN  5.8057
  AAT AAT  8.2122
  HZ2 TRP  1.0000
  H21 XK2  1.0000
  C71 XK2  1.7000
  DCD DCD  6.3271
  CHI CHI  5.2079
  BSZ BSZ  5.8165
   C3 TSA  2.0000
  DEP DEP  7.5745
  HT1 QSI  1.0000
  ATY ATY  5.7371
  BSS BSS  6.9037
  DFP DFP  5.6011
  ACK ACK  13.0136
  BQL BQL  5.8344
  BRV BRV  5.5070
  BZT BZT  5.5384
  OE2 GL2  1.4000
  ADK ADK  7.8114
  BJY BJY  6.3322
    P SEP  1.9000
  CVC CVC  6.0682
  HO4 XK2  1.0000
  AVN AVN  6.9995
  DHR DHR  5.7111
    O SEP  1.4000
  ANQ ANQ  5.8577
  CPO CPO  6.4988
  CAZ CAZ  5.0073
  DDS DDS  8.0119
  ASZ ASZ  6.4926
  CER CER  5.1001
  AQM AQM  5.6345
  CFX CFX  11.4564
  CNG CNG  5.6623
  CFV CFV  23.5301
  AGW AGW  7.2715
  CVH CVH  5.5953
  ART ART  6.2951
  ACH ACH  6.9101
  DET DET  5.0993
  CEE CEE  5.3437
  AGO AGO  6.3423
  AWY AWY  6.5408
  AUO AUO  5.8785
  AOG AOG  8.4373
   OG SER  1.4000
  C77 XK2  1.7000
   HN HIS  1.0000
  HE2 HSC  1.0000
  CDA CDA  7.3882
  BKZ BKZ  5.5157
  CPB CPB  11.3090
   CG AS2  1.7000
  CWV CWV  6.5864
    S QSI  1.8500
  AIG AIG  8.2508
  CFY CFY  13.1324
  CSE CSE  5.2316
  BTI BTI  6.2038
  CTZ CTZ  6.9225
  ATZ ATZ  7.8896
  CZJ CZJ  5.4787
  AUI AUI  5.8395
  BCO BCO  9.8439
  CIZ CIZ  9.7754
  CXJ CXJ  7.1232
  BUA BUA  5.0953
  CE3 TRP  1.7000
  BKD BKD  6.5244
  HD2 HSD  1.0000
   HA QSI  0.0000
    O HIS  1.4000
    N LEU  1.5000
  BPS BPS  5.1072
    C HSE  1.7000
  HZ3 LYS  1.0000
    H VAL  1.0000
    N GL2  1.5000
  HE2 LYS  0.0000
  CKH CKH  6.7804
  AEB AEB  14.5821
  BFM BFM  6.1204
  DFL DFL  5.3045
  C64 XK2  1.7000
  HB1 SER  0.0000
  CWT CWT  6.0677
  CDH CDH  5.5985
  DGV DGV  5.8385
  CYW CYW  5.8360
  HE1 MET  0.0000
  AGR AGR  6.0264
  CQM CQM  10.6656
  ANG ANG  7.1229
  BCB BCB  13.2877
  AYG AYG  5.7536
  AOU AOU  6.2193
  ADN ADN  10.3965
  H1' QSI  0.0000
  AWT AWT  6.6729
  BSL BSL  7.9821
  AAM AAM  22.7639
  ABC ABC  6.6959
  DDR DDR  6.0951
   O1 TSA  1.4000
  CRU CRU  5.1769
  BTH BTH  6.8192
  C65 XK2  1.7000
  DGI DGI  8.3361
  DFI DFI  5.3413
  DFG DFG  6.8276
  BDV BDV  13.5946
  CUY CUY  6.5569
  ABQ ABQ  16.2397
  AOX AOX  6.3089
  AQY AQY  5.6779
  AFX AFX  15.3900
  APB APB  5.4134
  DIA DIA  6.9162
  AFG AFG  16.0818
   HN LEU  1.0000
  CVZ CVZ  5.5061
  BRD BRD  7.5916
  BOK BOK  6.6389
  AMQ AMQ  6.5500
  BAE BAE  6.4667
  AQH AQH  6.0063
  CCY CCY  6.0379
  AHL AHL  14.9226
  BLJ BLJ  6.5114
  AHH AHH  7.8982
   CG HSC  1.7000
  CVB CVB  5.6494
  BFC BFC  17.5974
 HD11 LEU  0.0000
  ARG ARG  5.7938
  CCP CCP  5.8347
    H GLY  1.0000
  AJT AJT  5.6768
  DCR DCR  6.7440
  APO APO  8.3320
  CAW CAW  5.3551
   CB VAL  2.0000
  CNP CNP  5.5828
  ALT ALT  13.3130
  AJI AJI  6.6670
  DCI DCI  5.4865
  C22 TSA  1.7000
  COJ COJ  5.5099
  CDB CDB  5.8083
  AVX AVX  9.4134
  BTY BTY  5.0993
  CFF CFF  8.3003
  BVB BVB  6.1609
    C QSI  1.7000
  DHU DHU  5.2935
   HA ALA  0.0000
  AVQ AVQ  5.0183
  CLJ CLJ  5.6853
  BNZ BNZ  7.0327
  CDE CDE  5.9528
  CSN CSN  5.0667
  BSF BSF  5.5516
  AUL AUL  6.7762
  AHU AHU  9.3751
  NH2 ARG  1.5000
  CWG CWG  5.7193
  AKT AKT  8.9782
  HE1 PHE  1.0000
  BEH BEH  20.0487
  CFQ CFQ  7.2334
  AKX AKX  6.6205
   CA SEP  2.0000
  CGT CGT  8.4192
  ACA ACA  9.7178
  ADE ADE  10.8373
    H TYR  1.0000
  AYS AYS  5.0518
  BEB BEB  9.1219
  AXO AXO  5.4268
  CGH CGH  12.0978
  BMF BMF  5.8677
    H GL1  1.0000
  OG1 THR  1.4000
    C HIS  1.7000
    N PRO  1.5000
  AII AII  6.9901
  BRI BRI  5.9926
  DIS DIS  5.6974
  BBK BBK  6.0996
  AFM AFM  10.1787
    O MET  1.4000
  COM COM  6.2486
  CJH CJH  9.2292
  BQW BQW  5.3936
  BAY BAY  6.3801
   NE ARG  1.5000
  CCR CCR  5.3793
    H HSD  1.0000
  AJM AJM  8.7306
  CNU CNU  10.6750
  DEX DEX  5.2299
  CAJ CAJ  7.5896
  BBI BBI  7.1478
  CQZ CQZ  8.0639
  CIQ CIQ  8.7647
  ALJ ALJ  5.7753
  BJW BJW  7.8245
  AVE AVE  6.0589
  CNF CNF  12.1289
  BJQ BJQ  6.2409
   HA GLN  0.0000
  DCO DCO  5.3266
  HB2 ASP  0.0000
  DHE DHE  5.1768
  HD1 PRO  0.0000
  AGK AGK  7.4481
   HN AS1  1.0000
  HE2 HIS  1.0000
 HG21 THR  0.0000
  DJN DJN  5.7137
  BSV BSV  5.7932
  BAT BAT  6.5497
  CAD CAD  5.1603
  AVS AVS  5.7460
  AKP AKP  7.2540
  CIV CIV  8.5980
  APP APP  6.6644
  BUB BUB  6.2724
  DEH DEH  7.1841
  AGM AGM  5.6524
  AUQ AUQ  5.1555
  CMG CMG  6.3856
  COA COA  5.4438
  AJX AJX  10.8084
  AJV AJV  6.7407
  AFU AFU  5.1065
  ANV ANV  8.7408
   CZ TYR  1.7000
 HD12 LEU  0.0000
  H33 XK2  1.0000
  C36 XK2  1.7000
   CB ALA  2.0000
  CJI CJI  13.2507
  ARB ARB  5.6004
  BCA BCA  6.2065
  ABL ABL  11.6663
  BZG BZG  6.9904
  AUF AUF  5.7374
  CWB CWB  7.4266
  BHL BHL  7.6034
  CD2 HSD  1.7000
  BYG BYG  5.2092
  BMM BMM  8.4577
  HB1 TYR  0.0000
  CKL CKL  6.4780
   HN ILE  1.0000
  CD2 HIS  1.7000
  BIQ BIQ  5.1517
  C62 XK2  1.7000
  HG1 LYS  0.0000
  CDU CDU  5.8032
  AYM AYM  5.1697
  DJE DJE  5.2793
  HD1 TYR  1.0000
  C23 XK2  1.7000
  DCE DCE  6.5771
  CIT CIT  13.4227
  BSN BSN  8.8247
  ABX ABX  19.3151
  CIK CIK  16.7043
  CKM CKM  5.7237
  BWQ BWQ  5.7289
  CEV CEV  5.9223
  BYO BYO  5.8478
  BTS BTS  5.5836
  CNQ CNQ  6.4610
  AGA AGA  9.6864
  CLC CLC  8.0896
  CLG CLG  5.4474
  AUC AUC  6.7153
  HG1 QSI  0.0000
  CKR CKR  10.8479
  BQD BQD  5.2917
  CLY CLY  10.9003
  AZX AZX  6.0924
  ASI ASI  6.3261
  AZA AZA  5.0167
  CKE CKE  13.3376
    H ASN  1.0000
  HZ1 LYS  1.0000
  CCS CCS  6.1446
  CJB CJB  11.6472
  BXD BXD  6.3301
  BKP BKP  8.3781
  CNR CNR  9.1357
  HB1 GL2  0.0000
  CKQ CKQ  6.6382
   OH TYR  1.4000
  C34 XK2  1.7000
  DFK DFK  5.6181
    O PRO  1.4000
  BWG BWG  6.4923
  AEZ AEZ  6.0962
   H4 TSA  1.0000
  DGW DGW  5.3637
  BYT BYT  5.3469
  BQZ BQZ  7.5700
  AZE AZE  5.9738
  BHN BHN  5.3736
  CWI CWI  6.0879
   CD GL2  1.7000
  CAU CAU  8.1964
  AZN AZN  6.5209
  CYM CYM  5.9524
  AKZ AKZ  9.3922
  CUB CUB  7.8719
  CE2 PHE  1.7000
  DDK DDK  5.0496
    H THR  1.0000
    H LYS  1.0000
  DDF DDF  7.4417
  DJL DJL  7.7481
  AIJ AIJ  7.3972
  BKQ BKQ  6.3024
  BFL BFL  5.4470
  CXP CXP  5.3940
  AXU AXU  5.5796
  AUV AUV  5.7016
  BWR BWR  7.9554
    C THR  1.7000
  CXS CXS  5.3399
  AWE AWE  7.0329
  DBU DBU  5.3983
  CKC CKC  5.9455
  BGG BGG  7.3375
  CRR CRR  5.8339
  CZE CZE  6.3619
  BVM BVM  6.9220
  AKE AKE  7.3221
  BTP BTP  5.6782
  AWG AWG  5.2467
  OD1 AS1  1.4000
  DHI DHI  6.0150
  AEE AEE  6.9492
 HD23 LEU  0.0000
  CYF CYF  6.3771
  HG1 SER  1.0000
  BTE BTE  6.1660
 HH22 ARG  1.0000
  CCX CCX  6.3854
  DDW DDW  5.0146
  DCF DCF  6.3776
  DAN DAN  5.1405
  CAK CAK  5.3076
  AXV AXV  6.6433
  DFR DFR  5.0959
  DAB DAB  7.1397
  DIF DIF  5.4995
  BVS BVS  6.3741
  AGL AGL  11.4804
   CB GLU  2.0000
  BZW BZW  5.3739
  BRA BRA  9.2991
   H8 QSI  1.0000
  CJP CJP  9.1200
  BPC BPC  5.4565
  AGI AGI  10.1461
  BCU BCU  5.5613
  AMR AMR  5.2035
  HD2 PRO  0.0000
  BPO BPO  7.1641
  ARU ARU  7.0527
  BSH BSH  5.0654
  AAK AAK  17.4085
  BTW BTW  5.6486
  AQJ AQJ  6.9022
  AFO AFO  11.0059
  AUH AUH  5.2627
  ATS ATS  5.4466
  H10 QSI  1.0000
  HD2 HIS  1.0000
  DEL DEL  6.3589
  DDB DDB  7.4787
  AIE AIE  5.9105
  CZT CZT  6.6846
  DBM DBM  5.0749
  BKK BKK  11.6441
  DBN DBN  5.2562
  AYR AYR  7.4280
   CA TYR  2.0000
  BBU BBU  5.0080
  AQT AQT  5.9574
  CWC CWC  5.6796
  ATO ATO  5.2605
  CCU CCU  5.4400
  BMW BMW  5.7702
  ADH ADH  5.7914
  DCK DCK  5.1333
  GRD GRD  0.0000
  CQV CQV  6.0830
  CGK CGK  6.9775
  CYN CYN  5.3227
  HE2 GL1  1.0000
  DAD DAD  6.3471
    N CYS  1.5000
  CAC CAC  5.3452
  AMS AMS  7.5422
  CQD CQD  9.4840
  BXH BXH  8.2756
  BHX BHX  6.0143
 HD13 ILE  0.0000
  BUY BUY  7.1652
  BUU BUU  6.5631
  CQB CQB  6.2222
  DIH DIH  5.2288
  CPI CPI  5.4431
  CNZ CNZ  7.5969
  BFT BFT  6.7200
  CKV CKV  10.5846
  BUO BUO  5.4482
  BAI BAI  6.3626
  BGH BGH  8.6215
   HN HSE  1.0000
   CB HSD  2.0000
  ASV ASV  6.1941
  BUW BUW  6.2565
  BKL BKL  8.4154
  AJE AJE  5.3805
  CUE CUE  7.4577
  BLU BLU  5.1046
   HA TYR  0.0000
    N SEP  1.5000
  AEV AEV  6.6982
  BZO BZO  5.6041
    O TRP  1.4000
  DCV DCV  6.2089
  OD2 AS2  1.4000
  BFB BFB  5.4178
  AMD AMD  7.9373
   CA HSD  2.0000
  BEF BEF  7.9107
  APK APK  5.5322
  AKM AKM  5.9355
  APU APU  5.0616
  CSY CSY  5.4742
  C10 TSA  2.0000
  SP1 SP1  1.0000
  H7A XK2  0.0000
  CNW CNW  5.4364
   H2 HOH  1.0000
  CUI CUI  5.0804
  CJC CJC  5.7321
  BNY BNY  9.1569
  ADB ADB  5.5871
  HD2 TYR  1.0000
  HE1 HSD  1.0000
  HB1 ASP  0.0000
  C79 XK2  1.7000
   CA LEU  2.0000
  BMO BMO  5.6065
  BGM BGM  5.4171
  BKB BKB  8.2741
  ADX ADX  6.4870
  DEQ DEQ  5.0906
  ASJ ASJ  5.6565
  HB2 SEP  0.0000
   HA HSD  0.0000
  ABE ABE  18.6363
  CQG CQG  9.9495
  HZ3 TRP  1.0000
  AIO AIO  6.6536
  BEQ BEQ  8.0517
  BLL BLL  9.0989
  CJZ CJZ  5.7262
  CD1 TYR  1.7000
  CFT CFT  21.5109
  BPV BPV  6.4627
  CHK CHK  5.7449
 DUM2 DUM  0.0000
  AMH AMH  6.6824
  ATP ATP  11.4450
  HG2 GLU  0.0000
  CYB CYB  5.3646
  CRE CRE  5.0553
   HD AS1  1.0000
   O5 XK2  1.4000
  CQP CQP  5.1206
  CNT CNT  6.8801
  DDV DDV  6.8764
  BOJ BOJ  8.0679
  BIR BIR  6.8198
  CDZ CDZ  6.2136
  AEC AEC  6.0099
   HN VAL  1.0000
    N SER  1.5000
  AZV AZV  6.6637
  BPN BPN  5.0537
  CRT CRT  7.2931
  HE1 LYS  0.0000
  CTW CTW  5.8148
  OH2 OH2  1.4000
  AYN AYN  5.4987
  BCV BCV  18.1778
  AVJ AVJ  5.3897
  AIH AIH  5.2766
  BAF BAF  5.2041
  AMC AMC  6.8974
  BRM BRM  5.3477
  AVR AVR  6.7943
  CCV CCV  7.7016
  COD COD  5.8287
    O HYD  1.4000
  AEQ AEQ  7.6297
  CJE CJE  10.1037
   CA QSI  2.0000
  ARY ARY  5.8072
   H5 XK2  0.0000
   HN HSD  1.0000
  C17 TSA  2.0000
  DBZ DBZ  6.2169
  CFE CFE  14.8663
  BTJ BTJ  7.4307
  CJJ CJJ  8.8658
  AZR AZR  6.5694
    N HSC  1.5000
  BWI BWI  6.7791
  BHG BHG  5.4028
  BSM BSM  8.7205
  ANK ANK  5.1131
   CA HSC  2.0000
  BVV BVV  6.9142
  BRW BRW  6.9543
  DGJ DGJ  5.5124
  BUJ BUJ  8.0460
  H20 TSA  1.0000
  CXO CXO  6.5465
  BIP BIP  5.3812
  AJZ AJZ  5.4576
  DHA DHA  5.2539
  BKR BKR  7.9436
  BYK BYK  5.0248
  ACL ACL  7.6882
  AZT AZT  5.4333
  HG1 PRO  0.0000
  BOX BOX  11.1658
  CVF CVF  7.2901
  ALP ALP  6.7000
  AAR AAR  12.9128
  CUV CUV  5.4316
  DGR DGR  5.6562
  CIE CIE  7.1793
  ASU ASU  6.1059
   CB HYD  2.0000
  CMO CMO  5.2683
  BWH BWH  7.3030
  CXD CXD  7.2477
  ADY ADY  6.3637
  ALR ALR  7.5920
  SPH BON  1.5000
  BKX BKX  10.8567
  DBG DBG  5.3096
  CED CED  6.9974
  BQT BQT  5.1665
  DBW DBW  5.1635
  CHF CHF  5.0490
  CIU CIU  12.6876
  C26 XK2  1.7000
  BPD BPD  5.1288
  ASA ASA  8.0910
  CPS CPS  9.2935
 HH21 ARG  1.0000
  BJK BJK  8.5684
  CUM CUM  6.1013
   N1 QSI  1.5000
  BLM BLM  8.8982
  BVI BVI  5.0355
   HE ARG  1.0000
  CEY CEY  5.4551
  CG2 ILE  2.0000
  H78 XK2  1.0000
  CDC CDC  8.1005
  CCL CCL  5.5357
  CST CST  6.0156
  HB2 GL2  0.0000
  AGU AGU  6.9810
  BTU BTU  7.4445
  CSH CSH  5.0478
  AQS AQS  5.9194
  CTU CTU  5.9591
  BXL BXL  5.5368
  AFP AFP  9.7898
  HB1 LYS  0.0000
   HA AS2  0.0000
  BSJ BSJ  5.6415
   CA AS1  2.0000
  BPP BPP  5.0981
  CAP CAP  7.3980
  BOI BOI  5.4926
  AJJ AJJ  5.0118
   HZ PHE  1.0000
  DHQ DHQ  8.2081
 HD11 ILE  0.0000
   HA GL2  0.0000
  CZV CZV  7.6328
  ALY ALY  8.1821
  HD1 PHE  1.0000
  C27 XK2  1.7000
   CA GLU  2.0000
  AZB AZB  5.2874
  BHS BHS  5.0903
  CCH CCH  6.5497
    H PHE  1.0000
  BFW BFW  9.9130
  BEJ BEJ  6.2912
  HG2 GL2  0.0000
  HB1 HSD  0.0000
  AAH AAH  16.4913
  DCH DCH  7.2274
  AXW AXW  5.5482
  APZ APZ  5.2072
  CE1 HSC  1.7000
  AON AON  7.8554
  COV COV  7.5882
  BIK BIK  5.0849
   H2 OH2  1.0000
  DBI DBI  6.4930
  BAV BAV  5.1621
  BBA BBA  5.5777
  CDY CDY  6.0771
  HB1 ALA  0.0000
  BZR BZR  5.0057
  HB1 CYS  0.0000
  AVA AVA  5.2981
  O4' QSI  1.4000
   CE LYS  2.0000
  BNJ BNJ  5.8738
  BMA BMA  6.1901
  CUF CUF  7.8012
  CDV CDV  5.3110
  BUT BUT  6.4086
  BEP BEP  5.3055
  ALH ALH  13.1465
    C PRO  1.7000
  H62 QSI  1.0000
  BIT BIT  6.7661
  C4' QSI  2.0000
  BNG BNG  6.0052
  CWJ CWJ  6.5617
  CSF CSF  6.0686
    H AS1  1.0000
  BBD BBD  5.1592
  H4' QSI  0.0000
  CDG CDG  9.2640
  AIM AIM  6.4799
  CCC CCC  6.6827
  AZW AZW  6.9240
  CBC CBC  6.2917
  ALZ ALZ  5.0576
  DJG DJG  5.9564
  CNL CNL  9.3470
  CJK CJK  8.3978
  AQA AQA  7.6003
  HD1 HIS  1.0000
  AAC AAC  5.7580
    C HSC  1.7000
  BDH BDH  5.3137
  CD2 TYR  1.7000
  AAN AAN  5.7606
  CMJ CMJ  5.5407
  AWI AWI  5.3211
  BRJ BRJ  5.1833
  CQR CQR  5.6911
  HD2 HSC  1.0000
  BHU BHU  11.3890
  BDF BDF  21.1836
   CA AS2  2.0000
  BFF BFF  6.7790
  CSA CSA  5.1860
  CIL CIL  12.1310
  H26 XK2  1.0000
  DDM DDM  6.7220
  CMY CMY  7.9187
  CDN CDN  5.9211
  BGB BGB  9.7135
  HE2 HSD  1.0000
  BIX BIX  5.8940
  BRG BRG  6.2278
   CE MET  2.0000
  BGS BGS  14.1765
  AIT AIT  6.2915
  ACV ACV  10.7665
  CRF CRF  5.2435
  AWR AWR  5.7721
  AIA AIA  12.4002
  AEN AEN  10.4992
    C VAL  1.7000
    C AS2  1.7000
  HD1 ARG  0.0000
  CAT CAT  5.9469
  BYX BYX  5.3037
  DBC DBC  5.1182
  CNO CNO  6.5935
  CMZ CMZ  6.4579
  CFB CFB  17.0404
  BOS BOS  6.8800
  AWO AWO  6.6393
  DFY DFY  5.0976
  CLB CLB  9.0124
  HD2 LYS  0.0000
  DFV DFV  5.3674
  BKN BKN  6.0662
   HN GL2  1.0000
  BGE BGE  5.7545
  AQQ AQQ  6.1977
  DJA DJA  5.0409
  CEB CEB  7.9391
  ANT ANT  5.1899
   C2 TSA  2.0000
  OH2 TIP  1.4000
  AMW AMW  6.2211
  AYD AYD  6.0921
  BCP BCP  15.1889
 H5'' QSI  0.0000
  BQJ BQJ  6.3640
 HH12 ARG  1.0000
  BPI BPI  7.4771
  DAO DAO  6.2842
   CD LYS  2.0000
   CB AS1  2.0000
  HB2 PRO  0.0000
  DJR DJR  5.7286
  HB2 HSC  0.0000
  CJM CJM  14.4118
  DJQ DJQ  7.1307
  BHK BHK  8.1713
   CA THR  2.0000
  CZM CZM  5.8236
  H7B XK2  0.0000
  AXZ AXZ  7.3377
  AUT AUT  8.1009
   CD ARG  2.0000
  HD1 TRP  1.0000
  CWZ CWZ  5.8737
   CG HSD  1.7000
  AOM AOM  7.9064
  BDR BDR  13.4688
  ADC ADC  7.9225
  CKA CKA  5.8833
  CVY CVY  7.5553
  BPH BPH  10.0404
  OD1 ASP  1.4000
  CXX CXX  6.5818
    C ASN  1.7000
  CHT CHT  11.4825
  ASP ASP  5.3849
 H61B XK2  0.0000
  DEC DEC  5.7881
  AVL AVL  5.1475
  ASW ASW  5.1908
  AMV AMV  7.0928
  CCZ CCZ  6.2261
  BYJ BYJ  5.0782
  AAQ AAQ  8.5278
  AOS AOS  7.8967
  CFP CFP  9.1325
  HD2 HSE  1.0000
  BGJ BGJ  5.5821
    D max  0.0000
    O AS2  1.4000
  DIK DIK  7.4175
  BKO BKO  5.8068
  BLZ BLZ  10.9803
 HG12 VAL  0.0000
  BJA BJA  9.3899
  AUP AUP  6.6095
    N THR  1.5000
  BUG BUG  5.9475
  CIJ CIJ  7.0117
  AWM AWM  7.1193
  BTX BTX  10.3096
  DJH DJH  7.2535
  AVO AVO  10.2176
   CB THR  2.0000
  CAO CAO  7.5493
  DDZ DDZ  5.3953
  BIB BIB  6.2026
  C31 XK2  2.0000
  CCE CCE  6.4714
  BIV BIV  8.2178
  SP2 SP2  1.5000
  HG1 THR  1.0000
  BWD BWD  6.0585
  CD1 ILE  2.0000
  BYR BYR  5.7057
  ARL ARL  5.3539
  AEO AEO  11.8796
  CWF CWF  8.9344
  APH APH  5.3878
  AUA AUA  7.9060
  AFE AFE  5.1253
  AEY AEY  11.3064
  APD APD  6.0060
  BAS BAS  5.8030
    O LEU  1.4000
  DDE DDE  5.2251
  APY APY  5.7232
   CA TRP  2.0000
   H2 TIP  1.0000
  C78 XK2  1.7000
  AZZ AZZ  5.1506
  HB1 HIS  0.0000
  BBR BBR  5.9312
  CFC CFC  16.4739
  CJF CJF  6.3667
  AKC AKC  5.5363
  CPW CPW  9.3715
  H26 TSA  1.0000
  AIP AIP  6.7249
  DFE DFE  6.9523
  CAB CAB  5.4656
  CNA CNA  6.7183
   CB ASN  2.0000
  CQQ CQQ  5.1424
  CGX CGX  12.1120
  CTB CTB  5.6023
  AKI AKI  5.8904
  HD1 ASP  1.0000
  H16 TSA  1.0000
    N ASN  1.5000
  DGG DGG  5.6926
  AWQ AWQ  5.5419
  BZD BZD  6.9318
   CA ILE  2.0000
  CKN CKN  10.0614
  DDN DDN  5.5606
  AZF AZF  5.0633
  BKS BKS  9.6423
  CAE CAE  5.3287
  AMA AMA  6.6122
  CSQ CSQ  5.2955
  AKG AKG  5.2130
   OD HYD  1.4000
  ABW ABW  11.6907
  C61 XK2  2.0000
   HG SER  1.0000
  CRB CRB  5.8623
  BYY BYY  5.3347
  C37 XK2  1.7000
  CXH CXH  5.0138
  BQI BQI  7.3229
    O ARG  1.4000
 HH11 ARG  1.0000
  BYN BYN  5.3473
  CGS CGS  6.7221
  DBE DBE  7.2580
  BOG BOG  6.3888
  BFZ BFZ  6.4323
    C LEU  1.7000
  DHW DHW  6.9086
  CG1 ILE  2.0000
  HB1 GLU  0.0000
  DGH DGH  5.9261
  AXP AXP  5.8575
  ACG ACG  9.1386
    N GLY  1.5000
   CG AS1  1.7000
  DBQ DBQ  5.8717
  DBO DBO  5.0123
   OG SEP  1.4000
  BZQ BZQ  5.9046
  AOV AOV  6.7531
  AXI AXI  5.2106
   N6 QSI  1.5000
  DIU DIU  6.2779
  AAL AAL  6.6707
    O SER  1.4000
   O1 XK2  1.4000
  AKK AKK  7.3992
  CZS CZS  6.4605
  BBO BBO  7.0220
   CG ARG  2.0000
   HB THR  0.0000
    C SER  1.7000
  AVK AVK  7.6139
   HN THR  1.0000
  BAJ BAJ  5.5003
  HD2 ASP  1.0000
  BDU BDU  12.1491
  BCF BCF  16.8479
  CLP CLP  5.6040
   HA SEP  0.0000
  CLI CLI  8.1878
  BNX BNX  8.7635
  BCJ BCJ  16.4637
  BYI BYI  5.7328
  ANB ANB  5.1129
  CPY CPY  8.6139
  BBW BBW  12.3533
  CYY CYY  5.0167
  CPJ CPJ  5.1495
  AHQ AHQ  5.3619
  AOL AOL  5.3026
  CAF CAF  6.6454
  BHJ BHJ  9.5221
  HG2 PRO  0.0000
  BAM BAM  5.6341
  HE2 HSE  1.0000
  CBT CBT  5.1755
  APW APW  9.0186
  BGC BGC  8.9146
  DBS DBS  5.2461
  COU COU  5.6929
  BRT BRT  5.1785
  BPL BPL  7.0433
  NH1 ARG  1.5000
   HN MET  1.0000
  AKR AKR  5.7723
  DDA DDA  5.3881
  CJD CJD  6.0376
  H36 XK2  1.0000
  CPQ CPQ  5.6143
  BNT BNT  5.0166
  BNO BNO  5.8306
  ACQ ACQ  5.4133
  BOB BOB  6.8101
  AHV AHV  6.6669
  AQG AQG  7.0246
  AZG AZG  7.0844
  AYK AYK  5.7096
  BIH BIH  8.8701
  CSO CSO  6.7085
  CXA CXA  7.7268
  HB1 GL1  0.0000
  BNK BNK  8.1529
  CWW CWW  5.9079
  AWA AWA  7.0991
  AAY AAY  14.9767
  BCC BCC  8.6862
  AAD AAD  13.2840
  COO COO  10.4946
  CBL CBL  6.3832
  BAB BAB  5.5650
   HN ARG  1.0000
  CUZ CUZ  7.8467
  CTE CTE  5.5750
  BJD BJD  8.4258
  AWF AWF  6.8635
  AVD AVD  5.5294
  BVC BVC  6.4784
  CTS CTS  5.0365
  CRD CRD  7.2629
   CA ASP  2.0000
  CBH CBH  7.0580
  CAG CAG  5.4820
   CB QSI  2.0000
  CEK CEK  8.0876
  DAK DAK  6.9757
  CGI CGI  10.8872
  BNI BNI  9.5618
   HA PHE  0.0000
  DCY DCY  5.0625
  CGO CGO  6.0556
  BED BED  21.7331
  BAL BAL  6.1384
  DAS DAS  6.7901
  CNM CNM  11.3759
  CTP CTP  6.1047
  HE2 GLU  1.0000
  BNQ BNQ  6.0303
  BLA BLA  9.8743
    H HIS  1.0000
  AKS AKS  8.6525
  HG1 CYS  1.0000
  AAF AAF  18.7949
  BQS BQS  7.1031
  CVW CVW  6.9229
  CME CME  5.9291
  AVC AVC  9.8674
  APJ APJ  6.1641
  DCG DCG  7.2525
  HB1 MET  0.0000
  CXF CXF  5.5306
  BYP BYP  6.9043
  AQR AQR  6.9965
  BOP BOP  6.1409
  DGM DGM  6.1338
  H73 XK2  1.0000
  BFD BFD  5.5241
  CZ3 TRP  1.7000
  BHH BHH  11.5365
  AFR AFR  9.3436
  BGU BGU  5.0657
  H5' QSI  0.0000
  BPX BPX  5.6140
  AJG AJG  5.4298
    N QSI  1.5000
  BDW BDW  12.6175
  CJU CJU  5.1012
  BLC BLC  6.6809
  CD2 PHE  1.7000
  CGY CGY  8.3409
  H27 XK2  1.0000
  BWC BWC  6.1694
  DGD DGD  5.7870
  H29 XK2  1.0000
  AAV AAV  13.2920
  CE1 PHE  1.7000
  AGQ AGQ  6.7466
  BHZ BHZ  5.8689
  CVG CVG  7.4280
  CCF CCF  5.1470
  COR COR  5.1044
  CEW CEW  5.7465
  AHG AHG  9.0955
  DAZ DAZ  5.6531
  CNS CNS  5.1106
    C GLU  1.7000
  BUF BUF  10.0493
  BGQ BGQ  16.1474
  ND1 HIS  1.5000
  DGL DGL  6.5051
  AYF AYF  6.2023
  BVY BVY  6.7033
  CBV CBV  5.3836
  DAG DAG  7.6381
  BRY BRY  6.4839
  AZC AZC  6.0542
 HE21 QSI  1.0000
  CSD CSD  6.1106
  BWW BWW  5.1260
  BNA BNA  7.8742
  BJU BJU  7.2198
  BHV BHV  8.0712
  BYZ BYZ  6.0205
  CJX CJX  5.7287
  CII CII  11.2771
  AWS AWS  5.7332
  DAQ DAQ  5.3591
  CBR CBR  5.5203
  AAA AAA  11.8590
  DEB DEB  7.9622
  DBH DBH  5.0598
  CPD CPD  6.4311
  CRO CRO  8.7028
  CSC CSC  5.7215
  HB1 HSE  0.0000
  DHJ DHJ  6.0350
  AUY AUY  6.3437
  ASQ ASQ  10.5232
  ANC ANC  7.8881
   CD ILE  2.0000
  BVZ BVZ  7.4227
  BFA BFA  6.0944
   CB SEP  2.0000
  CQI CQI  5.1428
  APL APL  5.2106
  AHK AHK  8.9229
  BLP BLP  9.9253
  BDS BDS  7.6567
  DBT DBT  7.1967
  HO5 XK2  1.0000
  ARJ ARJ  5.2986
  CBW CBW  6.0743
  BPJ BPJ  9.0765
   HA HSC  0.0000
  CYL CYL  7.3013
  BTR BTR  5.6798
  BLT BLT  6.0573
  ASD ASD  6.8318
  HB1 PRO  0.0000
  BVH BVH  5.0026
  DDG DDG  6.0297
  HE1 HSE  1.0000
  CVE CVE  6.8947
  BMR BMR  5.6630
  BCN BCN  8.5076
  AOH AOH  5.3651
  BIC BIC  7.4337
  BTN BTN  5.2212
  DJI DJI  6.9261
 HG23 VAL  0.0000
   HA MET  0.0000
  BFK BFK  12.6297
  AEK AEK  5.3778
  BQU BQU  5.8322
  BII BII  10.2553
   HH TYR  1.0000
  CIR CIR  9.6351
  BFU BFU  12.4167
  ANP ANP  5.2043
  CYH CYH  5.3167
  BXA BXA  5.2907
  CYV CYV  7.0785
  CJA CJA  6.6980
  O23 TSA  1.4000
  CPR CPR  7.0600
  ADZ ADZ  10.9650
  BRN BRN  5.3623
  H24 XK2  1.0000
  AFD AFD  11.1242
    C AS1  1.7000
  BOT BOT  5.4377
  H2B XK2  0.0000
   O8 TSA  1.4000
  BAW BAW  5.1074
    N VAL  1.5000
  CXL CXL  8.3516
  AYI AYI  5.8907
  ABY ABY  15.2853
 HG11 ILE  0.0000
  BAZ BAZ  5.3745
   HN ASN  1.0000
   CB ARG  2.0000
  CD1 TRP  1.7000
   C6 QSI  1.7000
  CEM CEM  5.4912
  BWP BWP  7.1807
  DIL DIL  5.3297
   O2 SEP  1.4000
  AUG AUG  6.4662
  AFW AFW  8.3930
  BBL BBL  5.3333
  NE2 QSI  1.5000
  ABB ABB  21.8911
    H ALA  1.0000
  BLB BLB  9.2258
  BJP BJP  7.5385
    O LYS  1.4000
  BMT BMT  11.3511
  CBN CBN  6.4927
  BDM BDM  9.4329
  DEU DEU  5.1459
  BXT BXT  5.3312
  BGW BGW  6.8391
  AVI AVI  6.5371
   HA THR  0.0000
  CKW CKW  5.6450
  CAH CAH  5.6982
  BAX BAX  5.5623
  DHP DHP  5.8895
  AWP AWP  5.9651
  BOW BOW  9.4263
  CMU CMU  6.5378
  BDI BDI  6.7987
  C21 XK2  1.7000
  BSI BSI  7.3079
  ATF ATF  5.5660
  CHP CHP  6.9295
  CON CON  9.0235
  CNV CNV  5.0128
  ND1 HSC  1.5000
  CGN CGN  11.4064
   CA GL2  2.0000
   C7 XK2  2.0000
  CLH CLH  5.6847
   H4 XK2  0.0000
  CMH CMH  10.2070
  BRU BRU  5.5234
   C5 XK2  2.0000
    N LYS  1.5000
  BSY BSY  5.5676
  ADD ADD  8.6107
  CGV CGV  9.0802
  BTG BTG  7.7003
  BXJ BXJ  5.3878
  APA APA  7.3805
  BYH BYH  5.1316
  BDD BDD  7.2048
  AWV AWV  5.8614
   HA AS1  0.0000
  BGR BGR  7.4303
  CGL CGL  23.9511
  ARV ARV  5.0537
  AHB AHB  6.9931
  AJW AJW  10.5473
  AWU AWU  6.6009
  AJS AJS  8.9202
  BWS BWS  6.6576
  BWF BWF  9.3927
  CXK CXK  7.8987
  CXB CXB  5.3662
  CKF CKF  5.2750
  BGY BGY  5.4296
  AST AST  5.4086
  AFZ AFZ  5.1570
  ABU ABU  6.7824
  HB2 TRP  0.0000
  HD1 ILE  0.0000
  CXC CXC  6.3238
  CHD CHD  13.4843
  DFQ DFQ  6.0522
    O GL2  1.4000
  BXZ BXZ  5.6222
  BEW BEW  15.5042
  BZN BZN  5.5711
  DHN DHN  5.6941
  CMT CMT  8.0711
  BQP BQP  5.1906
    C GLY  1.7000
  APE APE  7.0411
  AIL AIL  5.3922
   HN GLN  1.0000
  AXH AXH  6.2901
  HB1 SEP  0.0000
  BUM BUM  6.8454
  BAD BAD  5.0953
  ADA ADA  11.9161
  BEA BEA  5.6185
  C35 XK2  1.7000
  AVT AVT  7.0329
  AHO AHO  6.6737
  CZY CZY  5.4580
  CUS CUS  7.6986
  HH2 TRP  1.0000
  CAY CAY  5.5534
  ASC ASC  5.5527
  AYP AYP  5.1155
  ACT ACT  13.5135
  C74 XK2  1.7000
   CG MET  2.0000
 HG22 THR  0.0000
  AJR AJR  5.9061
  H66 XK2  1.0000
  BXM BXM  6.7100
  CYU CYU  6.9530
  CEN CEN  5.1700
  BCI BCI  24.0828
  BLY BLY  5.2782
  CDD CDD  6.1588
  CH2 TRP  1.7000
  HT3 QSI  1.0000
  ADL ADL  6.3428
  CAV CAV  5.3595
  ALW ALW  5.8681
  CXY CXY  6.1298
  CG2 VAL  2.0000
  DGE DGE  5.9230
    H GLN  1.0000
    D min  0.0000
  HE1 TYR  1.0000
    O GLN  1.4000
  BTD BTD  5.4713
  BEY BEY  19.5418
  BXN BXN  5.2328
  AYY AYY  5.6849
  AXJ AXJ  6.4357
    O TYR  1.4000
   C9 TSA  2.0000
  BEX BEX  9.3021
  BAC BAC  5.0013
  AAB AAB  17.6382
  ACZ ACZ  6.2331
   C4 XK2  2.0000
  BAG BAG  6.0561
  CCI CCI  5.0021
  BPR BPR  5.8443
  BBX BBX  18.6170
  HE2 PHE  1.0000
  HB2 LYS  0.0000
  BCQ BCQ  17.0905
  DFM DFM  6.5606
  CVU CVU  6.8572
  ABR ABR  8.5682
    C ILE  1.7000
  DAM DAM  8.7814
  BXF BXF  7.3335
  CWN CWN  5.2659
  DAR DAR  5.8364
  APF APF  7.7762
  OD2 ASP  1.4000
    H CYS  1.0000
  BKF BKF  7.4079
  OE2 GLU  1.4000
  CBA CBA  5.2418
  BET BET  7.1187
  BAU BAU  7.6903
  ALC ALC  7.2791
  CQF CQF  6.5039
  AUW AUW  5.3424
   CA HIS  2.0000
  DDL DDL  6.9609
  ALQ ALQ  5.3709
   CB ILE  2.0000
  DDI DDI  7.1020
  BPU BPU  5.0701
 DUM1 DUM  0.0000
  CZU CZU  5.9408
   CG QSI  2.0000
  HA2 GLY  0.0000
  DBP DBP  5.2656
  BRC BRC  6.3845
  DJO DJO  5.0974
  AED AED  5.0959
  BPW BPW  6.1483
  DGO DGO  6.2240
  BVA BVA  6.5379
  CSL CSL  5.9416
  BUS BUS  5.9739
  CHW CHW  8.6512
  CPT CPT  5.3905
  ADJ ADJ  7.2211
  BYV BYV  5.3784
  BTC BTC  6.1828
  BDG BDG  12.6509
  AXQ AXQ  5.1372
  BPM BPM  8.7081
  CIW CIW  7.1764
    N GLU  1.5000
  CKJ CKJ  8.0012
  BJC BJC  5.2713
  CYP CYP  7.1551
  BDT BDT  8.1204
  AWK AWK  5.6329
   C5 QSI  1.7000
  AAO AAO  16.4857
   HN PHE  1.0000
  CWX CWX  7.2745
  AHA AHA  5.3579
  DIM DIM  5.1864
  DIC DIC  5.6561
  C29 XK2  1.7000
  ARZ ARZ  5.9853
  ANJ ANJ  6.3554
  C75 XK2  1.7000
  CUL CUL  6.7319
  BJR BJR  6.5513
  AYE AYE  5.0838
  ANF ANF  5.6352
  ANS ANS  8.6297
  HD2 ARG  0.0000
  AIU AIU  8.8896
  CKG CKG  12.3517
  AVU AVU  7.7980
    N MET  1.5000
  H76 XK2  1.0000
  ABF ABF  10.9141
  CZA CZA  6.7745
  BIN BIN  6.5583
  BWN BWN  7.9898
  CYO CYO  5.4873
  BNW BNW  5.8421
  CCB CCB  5.8723
  ASR ASR  8.1686
  DFT DFT  6.8510
  CRP CRP  5.5081
  AYV AYV  5.2563
   HN GL1  1.0000
   CB LEU  2.0000
  HD1 LYS  0.0000
  ALL ALL  7.1760
  APR APR  5.6754
  BTQ BTQ  6.1539
  BTM BTM  5.7735
  BPA BPA  6.6036
  DAA DAA  6.4437
  BIZ BIZ  7.1485
  AMG AMG  11.1720
  AZD AZD  7.8267
  BGI BGI  8.0709
  CUG CUG  7.2154
    H HSC  1.0000
  DDT DDT  5.0647
  BVD BVD  6.3656
  CWK CWK  7.3762
  CZG CZG  6.5243
  HG2 LYS  0.0000
   CB HSC  2.0000
  CAA CAA  7.4241
   HN AS2  1.0000
  DDO DDO  9.0812
  ADG ADG  5.9751
  BIO BIO  9.1784
    C ARG  1.7000
  CSS CSS  6.7822
  ALN ALN  8.4412
    O GLY  1.4000
  BWT BWT  5.5476
  CWE CWE  7.4258
  AOT AOT  5.1577
   CG ASN  1.7000
  CBK CBK  7.9778
  DFS DFS  6.3016
  CZQ CZQ  6.0713
   HA TRP  0.0000
  ABN ABN  5.1370
  AGG AGG  6.4404
  ALV ALV  5.0332
  BFO BFO  7.0281
  AUE AUE  6.2262
  ATG ATG  7.5441
  DIP DIP  6.1554
   HN HSC  1.0000
  CFA CFA  17.5303
  BAA BAA  5.4180
  BRR BRR  6.0023
  AMO AMO  7.5367
  CYJ CYJ  5.2036
  CHY CHY  7.4247
   CA PHE  2.0000
   O1 SEP  1.4000
  CIM CIM  10.8984
  HD2 AS2  1.0000
  DFJ DFJ  5.3650
  CDS CDS  6.0164
  HG1 GLU  0.0000
  BQG BQG  8.8599
  HG1 GL1  0.0000
  CVD CVD  7.4878
  BKU BKU  6.1223
  COB COB  9.1267
  CPL CPL  9.1509
  BUL BUL  7.3262
   CB ASP  2.0000
  BFY BFY  6.4264
  C32 XK2  1.7000
  AFN AFN  7.5982
  CXW CXW  5.1716
  ANL ANL  8.8046
  BYB BYB  5.4422
  DAV DAV  5.0910
  BPB BPB  8.9710
  DHD DHD  6.4006
  AYJ AYJ  5.3369
  ASL ASL  5.3280
  DJP DJP  5.2301
  AGZ AGZ  12.7048
    O AS1  1.4000
  CEJ CEJ  7.7243
  AQD AQD  5.5789
   HD AS2  1.0000
  ATU ATU  5.6936
  AKN AKN  9.1494
  C25 XK2  1.7000
  BNC BNC  12.4847
  CAL CAL  5.6911
   N9 QSI  1.5000
  AEW AEW  12.6214
  CE1 HSD  1.7000
  BNH BNH  5.5871
  BXC BXC  6.7470
    C HYD  1.7000
  CQT CQT  6.4304
  CMA CMA  8.1724
  CBZ CBZ  5.1931
  BXR BXR  5.5697
  API API  7.7587
  CE1 HIS  1.7000
  BVU BVU  6.8753
  HB2 HYD  0.0000
  BEO BEO  5.9545
  DIX DIX  5.3465
   CA GLN  2.0000
  CSR CSR  8.7951
  BCR BCR  7.0945
  BPG BPG  6.0325
  BWV BWV  5.7632
  DDP DDP  6.9627
  BQA BQA  7.9015
  BEE BEE  16.3342
  ATA ATA  5.9844
  ATB ATB  7.5422
  CQW CQW  7.9744
  CMS CMS  12.0272
  CRG CRG  9.8664
  HB2 GLU  0.0000
  BLV BLV  5.1570
  BFG BFG  9.0022
  AOJ AOJ  5.0822
   HA ASP  0.0000
  DIB DIB  6.5045
  CYC CYC  5.6130
  CPK CPK  9.4972
  CWP CWP  6.7348
  CIG CIG  9.9449
   C8 QSI  1.7000
  ALA ALA  7.5163
  BWK BWK  5.3737
  BQY BQY  7.7565
  HB3 ALA  0.0000
   HD HYD  1.0000
  AMZ AMZ  6.1720
  C24 XK2  1.7000
  BDQ BDQ  10.6209
  BZI BZI  6.4164
  CVM CVM  5.3281
  CHQ CHQ  8.1719
  CDP CDP  5.4566
  CZH CZH  7.6163
  ADI ADI  5.8520
   H2 QSI  1.0000
  AHR AHR  11.3752
  DGZ DGZ  6.2825
  DBB DBB  7.3038
    O GLU  1.4000
  CQH CQH  8.6639
   C2 XK2  2.0000
  ARM ARM  7.3622
   CA VAL  2.0000
  CWQ CWQ  7.4871
  BQF BQF  8.2449
  BJH BJH  8.2647
  DII DII  5.2047
  ATD ATD  7.2422
  CZZ CZZ  6.4203
  CTH CTH  8.8094
  C13 TSA  2.0000
  BQC BQC  6.2511
  CYK CYK  7.9021
  BJF BJF  5.2321
   CB GL2  2.0000
  CYQ CYQ  5.9217
  CVO CVO  5.7511
  CNY CNY  5.2610
  DIR DIR  6.6859
  CLV CLV  7.1155
  BRZ BRZ  5.8697
  AUK AUK  7.5610
  AAI AAI  7.2234
 HG22 VAL  0.0000
  CWU CWU  8.5411
  CFN CFN  7.0023
  DGY DGY  5.2420
  BNB BNB  5.4342
    C GLN  1.7000
  BDB BDB  13.3403
  ABI ABI  12.5448
  AET AET  7.4420
  CEL CEL  5.6335
  CLW CLW  6.7583
  CWO CWO  5.1256
   CB TYR  2.0000
  BUN BUN  5.2697
  AJB AJB  7.7361
  H75 XK2  1.0000
  CPC CPC  5.9810
  BPF BPF  10.3515
  BIL BIL  6.4792
    H AS2  1.0000
  DHX DHX  6.2387
  DAL DAL  8.2689
  BYA BYA  7.3156
  BWX BWX  5.8176
  ALX ALX  7.8251
  O5' QSI  1.4000
  BBJ BBJ  6.1682
  NE2 HSE  1.5000
    N ARG  1.5000
  AIK AIK  5.4810
  DDY DDY  5.2093
  CXR CXR  9.9558
  AZO AZO  6.2261
  AAW AAW  7.0079
  AXG AXG  5.1327
  H2A XK2  0.0000
  BMU BMU  6.7649
  HB2 HSD  0.0000
   CA GLY  2.0000
  ANN ANN  5.5228
  ALB ALB  5.4377
  CTA CTA  5.4423
  BLN BLN  5.9509
  DHK DHK  6.5153
  DFZ DFZ  5.9093
  CDX CDX  5.5266
  CXZ CXZ  6.9877
  BRK BRK  6.8039
  DBY DBY  5.2820
  BYE BYE  7.8482
  AXY AXY  7.7868
  BUE BUE  5.6822
  H61 QSI  1.0000
