# Supplementary material for: The Effect of Macromolecular Crowding on the Electrostatic Component of Barnase–Barstar Binding: A Computational, Implicit Solvent-Based Study
Source: PLoS One. 2014 Jun 10;9(6):e98618. doi: 10.1371/journal.pone.0098618 (PMC4051634; doi:10.1371/journal.pone.0098618)
Supplement: File S1 — Contains sample pdb files used in our analyses; each contains the barnase/barstar complex with a specific random placement of crowders of varying radii at 30% crowding density. Also included are files specifying, for each pdb file, the radii of each atom and model crowder. (TAR) [file pone.0098618.s005.tar › vary30percent_pdb/crowders_radii-24.siz]

aaaaaannnrrrrrrrr
  HN2      1.0000
 R185      1.8500
 HCT1      1.0000
  HN1      1.0000
  R15      1.5000
  NCT      1.5000
 OCT1      1.4000
 OCT2      1.4000
  HT1      1.0000
  HA1      0.0000
  CNT      1.7000
 HCT2      1.0000
 HT2G      0.0000
  NXT      1.5000
  OT1      1.4000
  CAY      2.0000
   OY      1.4000
  R18      1.8000
 HT2B      0.0000
  R20      2.0000
  R05      0.5000
 R195      1.9500
   CY      1.7000
 HTB3      0.0000
  HT2      1.0000
  R14      1.4000
  CTB      2.0000
  CAT      2.0000
  R19      1.9000
 HTB2      0.0000
  R00      0.0000
  R10      1.0000
   NT      1.5000
  HT3      1.0000
  R17      1.7000
 HT2A      0.0000
  HA2      0.0000
 R135      1.3500
 HT2C      0.0000
  OT2      1.4000
  ONT      1.4000
  CT2      2.0000
 HTB1      0.0000
  HNT      1.0000
  HY3      0.0000
  HY1      0.0000
  HY2      0.0000
  OXT      1.4000
   N7 QSI  1.5000
  CYZ CYZ  6.7401
  BOO BOO  6.8984
   C6 TSA  1.7000
  AFY AFY  8.0071
  CJL CJL  6.2348
  CAI CAI  5.8996
  BNV BNV  16.4719
  CFM CFM  5.2614
  BYC BYC  6.3110
  ADP ADP  9.0678
  BXK BXK  5.1884
  BQR BQR  8.5821
  BYW BYW  5.0378
   HA HYD  0.0000
    N PHE  1.5000
  DLN DLN  5.6084
  CVA CVA  6.6925
  BMB BMB  5.1079
  HB1 AS1  0.0000
  CNK CNK  9.3886
  BRS BRS  5.8809
   CD PRO  2.0000
  BRB BRB  5.3674
  BMD BMD  7.1995
  H2' QSI  1.0000
  BPY BPY  10.7651
    C PHE  1.7000
 H31B XK2  0.0000
  BND BND  12.0729
   C3 XK2  2.0000
  AVY AVY  5.1651
   HN SEP  1.0000
  CIB CIB  7.4806
  CUC CUC  5.3079
  BUR BUR  9.1727
  ASS ASS  6.2268
  CCK CCK  7.9866
  BGX BGX  5.7207
  BHT BHT  16.2080
  CBF CBF  6.2381
  C3' QSI  2.0000
  ATX ATX  6.6887
  H79 XK2  1.0000
  CQS CQS  7.3869
  AHY AHY  5.0985
  CHG CHG  5.8728
  APV APV  6.2512
  DMZ DMZ  9.0297
  BSX BSX  8.6360
  DCL DCL  6.1235
  AEM AEM  9.1720
  CDF CDF  5.3688
  AGD AGD  5.6025
  HD1 HSD  1.0000
  AXE AXE  8.6482
  BJS BJS  6.9656
  DID DID  6.1580
  CEF CEF  5.9432
  AGN AGN  8.0807
  CYR CYR  7.9225
  AMK AMK  11.5420
  CTQ CTQ  6.3075
  BBB BBB  5.8125
  AFT AFT  13.5082
  CDJ CDJ  9.3599
  ATE ATE  5.4074
  CD2 HSE  1.7000
  BNU BNU  7.4721
  BZF BZF  5.1146
  BMN BMN  6.3664
  DDD DDD  5.0198
  CWH CWH  8.5229
  CRV CRV  7.8300
   CG ASP  1.7000
    C CYS  1.7000
  AFH AFH  13.1728
  ARD ARD  5.1519
    C TRP  1.7000
  CYT CYT  5.0087
  COE COE  11.0442
  BIG BIG  7.8490
  AFI AFI  5.1513
  ASF ASF  5.9984
  BHY BHY  13.9171
  CUK CUK  8.4041
  DJX DJX  5.1876
  CAM CAM  7.3946
  CTG CTG  6.2634
  DDU DDU  5.4153
  CYG CYG  5.1995
  HE1 GL1  1.0000
  ASX ASX  8.3467
  CKI CKI  8.2281
  HB2 AS2  0.0000
  DLE DLE  5.1411
  BTK BTK  8.8367
  CHS CHS  5.6151
  BUI BUI  6.3187
  HE2 TYR  1.0000
  DKN DKN  9.2298
  BTO BTO  7.7001
  BSK BSK  5.6147
  ARI ARI  6.4164
   HA GLU  0.0000
  BYQ BYQ  5.3579
  H22 XK2  1.0000
  HE3 TRP  1.0000
  COK COK  9.7636
  AKW AKW  10.3467
  ALU ALU  5.6593
  DMY DMY  6.1278
  BXB BXB  8.1648
  OD1 AS2  1.4000
  CKY CKY  5.1418
  BIS BIS  12.2302
  CDR CDR  5.6755
  DHT DHT  6.4253
  CCD CCD  6.3044
  BWU BWU  5.4990
  CXI CXI  5.0127
  BYD BYD  8.1471
  CGG CGG  6.9677
   CB GLN  2.0000
  CE1 TYR  1.7000
  AGT AGT  7.0104
  ADW ADW  7.3656
  HG2 QSI  0.0000
  DKF DKF  6.5056
   C1 XK2  1.7000
    O ASN  1.4000
  AOB AOB  5.2289
  DGP DGP  6.9594
  CZI CZI  10.5628
  CPN CPN  7.2679
  CZN CZN  9.4430
  AEU AEU  7.6954
  C18 TSA  1.7000
  ANX ANX  7.5419
  CMF CMF  5.4248
  BRP BRP  7.9291
  BIE BIE  16.1481
   CD QSI  1.7000
  CRM CRM  9.3329
  AIS AIS  7.7914
  AWN AWN  5.0618
   H5 TSA  1.0000
  BBQ BBQ  5.2157
  BLK BLK  5.3924
  ALD ALD  11.9753
  CSM CSM  6.3607
  BZP BZP  6.6487
  DIG DIG  6.6315
  AIY AIY  8.8988
  ACD ACD  7.6323
  CLZ CLZ  5.8394
  CZL CZL  6.1978
  DIE DIE  6.8904
  BKH BKH  10.2140
  AMP AMP  5.5262
  AOY AOY  10.4758
  CXG CXG  9.4674
  COF COF  9.1958
  BFH BFH  6.8354
  DBX DBX  6.7563
  BBH BBH  6.8236
  BSE BSE  7.5982
  AKF AKF  5.6060
  CGC CGC  7.2582
   CB CYS  2.0000
  DEK DEK  5.8228
  DHC DHC  5.9442
  BHM BHM  5.6858
  APS APS  5.6445
   C4 QSI  1.7000
   CZ PHE  1.7000
  O3' QSI  1.4000
  CKS CKS  5.9770
    N HIS  1.5000
  CXT CXT  5.8836
  CFO CFO  7.8136
  CFH CFH  5.3025
  AIR AIR  7.0232
  HB2 SER  0.0000
  CRA CRA  5.4751
  O2S QSI  1.4000
  APX APX  5.6854
  BEU BEU  5.1380
  ACY ACY  10.4617
  H37 XK2  1.0000
  CKZ CKZ  5.4643
    O VAL  1.4000
  DEA DEA  5.3942
  BOE BOE  8.7433
  CWD CWD  5.0175
  CEO CEO  6.4572
  CTD CTD  12.2145
  DFN DFN  5.6071
  ACC ACC  11.5602
  HE1 HSC  1.0000
   CA ALA  2.0000
  DAP DAP  8.0033
  AQI AQI  7.4060
   H1 OH2  1.0000
  CJG CJG  5.3616
  AYX AYX  5.1640
  BJB BJB  12.9929
  CSX CSX  17.3996
   CD GLN  1.7000
  AGJ AGJ  5.7257
  CDL CDL  5.5978
  CXN CXN  6.4645
  BVO BVO  5.2388
  AEF AEF  8.8601
    H ARG  1.0000
  AXT AXT  6.4705
  AQC AQC  8.1032
    N AS2  1.5000
  BEZ BEZ  5.0218
  CRN CRN  8.6784
  BWJ BWJ  8.5708
  AES AES  5.8428
  BXV BXV  5.5544
  AEI AEI  14.9582
  APQ APQ  6.6274
  OE1 GLU  1.4000
  H34 XK2  1.0000
  DEF DEF  5.0517
  DAT DAT  7.9589
  CBI CBI  5.3547
  HE1 TRP  1.0000
  CTC CTC  5.9314
  DIO DIO  5.2874
  CXE CXE  6.3199
  CQL CQL  11.0936
  BNE BNE  7.9708
  CVL CVL  5.0836
  CLE CLE  6.5170
    N HSD  1.5000
   CB PRO  2.0000
  DGS DGS  5.4757
  CHU CHU  5.0691
  BOQ BOQ  10.7346
  HG2 ARG  0.0000
  CEI CEI  5.7857
  HB2 PHE  0.0000
  CTI CTI  6.2471
  CMQ CMQ  11.9417
  BKV BKV  7.8409
  AVF AVF  6.3503
  DES DES  6.8752
  CGQ CGQ  6.6980
  BIU BIU  17.1160
    O HSD  1.4000
  BBM BBM  6.1076
  CVQ CVQ  18.2529
  AQP AQP  5.3033
  AOD AOD  7.1684
 HG13 VAL  0.0000
    H MET  1.0000
  H12 TSA  1.0000
  BUC BUC  6.1345
  AVW AVW  9.5107
   HA LYS  0.0000
  CWY CWY  5.4541
  BDX BDX  5.2838
  ARC ARC  7.2748
  C5' QSI  2.0000
  ASG ASG  9.0497
  AMB AMB  7.7434
   CG TYR  1.7000
  C33 XK2  1.7000
   CA SER  2.0000
  BLE BLE  13.2763
  BZM BZM  6.7819
  HB1 ARG  0.0000
  AYL AYL  6.5435
  C28 XK2  1.7000
  BCS BCS  5.8853
  BNF BNF  6.2654
  BHI BHI  5.2448
  BBZ BBZ  5.7900
  BFJ BFJ  5.1421
  AZI AZI  5.5402
  AKD AKD  7.9566
  CSV CSV  10.6444
  HB1 AS2  0.0000
  CCQ CCQ  6.4196
  AUD AUD  5.5805
  BNM BNM  6.0095
  ALI ALI  6.4746
  OD1 ASN  1.4000
  C67 XK2  1.7000
  C72 XK2  1.7000
  DNR DNR  5.0978
  CBE CBE  6.3779
  CLO CLO  5.9997
  BJT BJT  14.9941
  ABM ABM  5.4789
  CNH CNH  18.8445
  C1' QSI  2.0000
  AHX AHX  6.2816
  DMG DMG  5.3776
  ACO ACO  24.0007
   HN ALA  1.0000
  CBM CBM  7.0992
   HN HYD  1.0000
  CGZ CGZ  5.1435
  BSC BSC  6.6695
  HG1 MET  0.0000
  DFF DFF  6.0270
  BSU BSU  5.1750
  BKI BKI  10.5255
  BCZ BCZ  5.4206
  AGV AGV  10.1264
  AKJ AKJ  6.6754
  CBX CBX  5.4853
 HE21 GLN  1.0000
   HG CYS  1.0000
  AUZ AUZ  5.7807
  AYT AYT  6.1059
  BQV BQV  6.5893
  AIC AIC  5.6764
   OC VDW  0.0000
  BVX BVX  5.5080
  HB1 LEU  0.0000
  DGK DGK  5.5078
  N10 QSI  1.5000
  AYZ AYZ  5.2185
  BRF BRF  8.2517
  BPT BPT  6.8862
  CHZ CHZ  6.5516
  BKC BKC  6.2490
  BJI BJI  12.3458
  BCG BCG  7.0943
  H35 XK2  1.0000
  BLX BLX  7.6717
  BYU BYU  6.8069
  CHB CHB  8.0693
  BPZ BPZ  10.2013
   HA HSE  0.0000
  BJL BJL  6.7204
  AGS AGS  6.3563
   CD GLU  1.7000
  DNU DNU  5.6965
  AGF AGF  5.7146
   CB HIS  2.0000
  CND CND  11.8127
  ARS ARS  5.4504
  CTV CTV  5.3114
 H2'' QSI  0.0000
  AWX AWX  5.3596
  AJL AJL  6.3547
  OH2 HOH  1.4000
  CHV CHV  6.4240
  DLY DLY  7.3025
  DGU DGU  8.6384
  CD2 LEU  2.0000
  BGF BGF  5.6657
  BLI BLI  5.3186
  DGB DGB  5.5036
 HD22 LEU  0.0000
  DCX DCX  6.7892
  CZF CZF  8.7811
  CTY CTY  9.7431
    O THR  1.4000
  CHN CHN  6.1648
  DIW DIW  8.6352
  AKV AKV  7.0864
  AEJ AEJ  6.0348
  DMA DMA  7.0563
  ARR ARR  5.1456
  HD3 ILE  0.0000
  CDM CDM  7.4558
  ACI ACI  11.7789
  H71 XK2  1.0000
  DAI DAI  5.9764
  AMI AMI  7.5255
  CD1 PHE  1.7000
  CKB CKB  6.4787
  BLQ BLQ  8.7773
  AOP AOP  6.3642
  AWC AWC  9.1169
  DLP DLP  5.2345
  DEZ DEZ  8.2723
  DCC DCC  5.4560
  AZL AZL  5.0285
  AHP AHP  5.3013
  CSU CSU  6.9767
  AYW AYW  6.9510
   CG LYS  2.0000
  CGP CGP  7.0310
  DAH DAH  6.5658
  ANI ANI  6.6268
  BGD BGD  6.5202
  CSB CSB  5.6954
  ATL ATL  5.6371
  DDC DDC  5.5925
  CLF CLF  6.4340
  AOO AOO  6.0904
  CGR CGR  7.2830
  AXM AXM  6.8526
   CG HIS  1.7000
  CHE CHE  7.4809
  CIC CIC  6.4671
   O7 TSA  1.4000
  DEM DEM  8.4664
  BCM BCM  5.5899
 HD22 ASN  1.0000
  ATV ATV  5.6305
    C LYS  1.7000
  BGA BGA  5.2037
  CHA CHA  5.1632
  CGE CGE  9.1121
  AGC AGC  9.4263
  DMJ DMJ  6.3952
   HB ILE  0.0000
  CEU CEU  5.2196
  CUT CUT  8.6508
  BKA BKA  9.6054
  BWL BWL  5.5378
  CVT CVT  8.8720
  BCY BCY  5.3463
  AVB AVB  6.0747
 HG22 ILE  0.0000
  CWL CWL  10.0281
  CDI CDI  6.3799
  BJX BJX  11.3217
  CEQ CEQ  5.9700
  AVZ AVZ  5.8049
  BVW BVW  6.3665
  AHM AHM  7.8013
  HB2 ARG  0.0000
  BPQ BPQ  10.6095
  BWY BWY  5.6488
  BON BON  7.4566
  ABT ABT  7.4557
  C20 XK2  1.7000
  CQC CQC  5.0612
  ANY ANY  7.0981
  BKT BKT  5.8109
  AXA AXA  6.2307
  DLO DLO  6.2418
  BDA BDA  6.1557
  BCX BCX  6.4876
  BMS BMS  9.0849
  COG COG  11.9699
  BCL BCL  5.7768
  AOA AOA  5.8400
  CVS CVS  6.0173
   CZ ARG  1.7000
  AIX AIX  9.5744
  DEW DEW  6.6491
  CUD CUD  6.0509
  BOH BOH  5.0919
  ASY ASY  5.2484
  CJO CJO  5.0846
  CZB CZB  6.9010
  BHW BHW  17.3983
  DEG DEG  6.2992
  CBO CBO  10.9285
  CLA CLA  5.5624
    H ILE  1.0000
  CCJ CCJ  7.6010
  AUR AUR  10.3754
    N ALA  1.5000
  CKT CKT  5.1629
  DED DED  5.4128
  BOV BOV  5.8022
  BOM BOM  10.6780
  DNF DNF  8.1698
  CJW CJW  7.5016
  BAQ BAQ  5.0910
  O15 TSA  1.4000
  NE2 HSD  1.5000
  OE2 GL1  1.4000
  CMM CMM  5.0165
   CB TRP  2.0000
  BMQ BMQ  15.3053
  AUU AUU  5.6218
  ANO ANO  5.1417
  HE1 HIS  1.0000
  AFQ AFQ  7.0313
  AMT AMT  8.5372
   CD GL1  1.7000
  CBY CBY  7.2802
  ALG ALG  5.4443
 HG21 VAL  0.0000
  AOQ AOQ  5.7998
  OE1 QSI  1.4000
  HG2 MET  0.0000
  HB2 HSE  0.0000
  BTF BTF  8.9981
  BST BST  5.2043
  AFF AFF  8.4627
   HN CYS  1.0000
    H ASP  1.0000
  AIW AIW  5.7334
  DBA DBA  5.5132
  CQA CQA  6.1778
  CHX CHX  6.2346
    O GL1  1.4000
  CEG CEG  5.4704
  CMB CMB  5.0230
  AML AML  5.4497
  AMX AMX  6.1406
  DFB DFB  5.7656
  NE2 GLN  1.5000
  BVQ BVQ  6.7026
  BMI BMI  8.4437
  BJM BJM  8.1253
  CLL CLL  5.2123
  DFX DFX  6.1061
  CFR CFR  5.0294
  ADV ADV  8.9384
  BVF BVF  5.0137
  ASN ASN  5.4979
  HD1 HSC  1.0000
    N TRP  1.5000
  ABG ABG  9.2358
  BRQ BRQ  7.7877
  CWM CWM  7.3211
  BMY BMY  6.9657
    C ASP  1.7000
  BLD BLD  6.5975
  AAJ AAJ  15.0702
  CE1 HSE  1.7000
  BUX BUX  6.2928
  BHF BHF  6.2766
   HN TRP  1.0000
  AUB AUB  5.9394
  CMW CMW  17.3531
  BBY BBY  5.9291
  AZM AZM  5.2649
  ACR ACR  9.4215
  AXR AXR  5.7449
  CMK CMK  6.2717
  BXW BXW  5.4608
  ABP ABP  9.7080
  BLF BLF  13.1476
  AIQ AIQ  5.3969
  AYA AYA  5.3329
  DKJ DKJ  5.6243
  CFL CFL  6.7368
  CQO CQO  9.5993
  DIQ DIQ  5.3619
  BXO BXO  5.7996
  CMN CMN  5.6475
  DJT DJT  7.6417
  CCA CCA  7.2620
  AJA AJA  5.2154
  DFH DFH  5.4742
  BUQ BUQ  8.2029
  HG1 ARG  0.0000
  BVP BVP  5.0650
  CEC CEC  5.4426
  DNM DNM  7.8224
  DER DER  5.6644
  CIH CIH  5.2718
  HE2 MET  0.0000
  NE2 HIS  1.5000
  CJQ CJQ  6.0814
  ACN ACN  5.8503
   CG PHE  1.7000
 H31A XK2  0.0000
  BUK BUK  5.9033
  H25 TSA  1.0000
  DAY DAY  6.6355
  DBK DBK  6.9673
  BRO BRO  7.4912
  BNP BNP  10.3233
  AWL AWL  6.9725
  BZH BZH  6.4520
  CCN CCN  5.6371
  DEO DEO  6.1737
  BNR BNR  7.7306
  DNP DNP  7.4013
   HE GLU  1.0000
  AXS AXS  5.9771
  AFJ AFJ  7.1872
  CIF CIF  6.2891
  CCM CCM  5.0831
  AIN AIN  7.5022
  CQJ CQJ  9.7617
  BLH BLH  12.2102
  BDE BDE  5.4763
  AEX AEX  6.4914
   CB MET  2.0000
  DKY DKY  7.0237
  ALM ALM  8.8122
   H1 TIP  1.0000
  CRJ CRJ  6.1754
  BJE BJE  5.9780
  CMV CMV  13.0253
  BXE BXE  7.2489
  BAP BAP  5.4782
  ANZ ANZ  5.4897
  AJO AJO  8.3165
  DCN DCN  6.0331
  BMJ BMJ  6.2137
  AXK AXK  5.6067
  CJN CJN  5.4646
  BXI BXI  5.3023
  BGT BGT  5.0853
 HG12 ILE  0.0000
  DJD DJD  6.3558
  AKY AKY  10.6587
  BGZ BGZ  5.0358
  AZY AZY  5.2007
  AVH AVH  5.1936
  ARQ ARQ  6.2778
  ADU ADU  9.6919
  CRC CRC  6.5678
  ARW ARW  6.9427
  AQO AQO  5.6770
  AVV AVV  5.0353
  OE1 GL2  1.4000
  BWE BWE  7.4420
  COY COY  5.8373
  AFK AFK  6.5073
  APT APT  7.3758
  CUW CUW  5.0303
  CLR CLR  5.8577
  BGK BGK  6.1476
  BDY BDY  5.3406
  AOC AOC  8.3322
   CG GL2  2.0000
   CA MET  2.0000
  CRI CRI  9.4020
  BHP BHP  7.1559
  DDH DDH  8.0520
  AQW AQW  6.1305
  H65 XK2  1.0000
  DAF DAF  7.6248
  AEL AEL  5.5837
  CUO CUO  7.2171
  CXM CXM  5.2349
  CCT CCT  6.2524
  AXF AXF  6.2670
  AGE AGE  9.1092
  CRH CRH  6.5133
  BCE BCE  6.5837
  DLR DLR  6.3092
  DDQ DDQ  5.8072
  BFX BFX  5.8645
  BHD BHD  5.6546
  CD2 HSC  1.7000
    N GL1  1.5000
   CA ARG  2.0000
  APM APM  7.4856
  BAO BAO  5.7893
  AEA AEA  13.8044
  HB1 PHE  0.0000
  C66 XK2  1.7000
  CBU CBU  6.3883
  ACW ACW  11.5051
  CEP CEP  5.7256
  BLS BLS  8.2382
  AXB AXB  8.8754
  ASE ASE  7.8601
  DIJ DIJ  8.5274
  DFC DFC  8.2841
  HG1 GLN  0.0000
  CJV CJV  5.3451
  CUJ CUJ  6.5608
  DCP DCP  5.6496
  AQK AQK  5.6355
  DIT DIT  6.4500
  ND1 HSE  1.5000
  AZQ AZQ  5.4076
  BEV BEV  6.1401
    C MET  1.7000
  AVP AVP  8.2531
  ANE ANE  10.8713
   H3 XK2  0.0000
  AOW AOW  9.7212
  CQN CQN  9.4545
  AEP AEP  7.4648
  H3' QSI  1.0000
  DNK DNK  5.1675
  ATJ ATJ  5.0752
  O2' QSI  1.4000
   SD MET  1.8500
  DBJ DBJ  5.5539
  ARP ARP  9.9501
  ABH ABH  8.8135
  DMP DMP  6.5160
  DJJ DJJ  5.4287
  HB1 ASN  0.0000
  CUN CUN  6.0604
  AYU AYU  5.9977
  ABO ABO  11.7644
   CA CYS  2.0000
  DGF DGF  5.7653
  BFI BFI  6.7714
  AZJ AZJ  5.1598
  BJZ BJZ  14.9555
  CIX CIX  5.0270
  BFV BFV  5.4998
  ATH ATH  6.3281
  BAH BAH  7.2007
  BFS BFS  5.7884
  AGY AGY  10.3668
  BKW BKW  11.0179
    C GL2  1.7000
  BSD BSD  5.5806
  BVK BVK  5.2401
  AMF AMF  6.2824
  AKA AKA  10.3479
    O PHE  1.4000
 H61A XK2  0.0000
  AIB AIB  5.6199
  HE1 GL2  1.0000
  BEC BEC  6.4232
  AXD AXD  5.2994
  AOZ AOZ  7.9515
  AOE AOE  5.1817
  CPZ CPZ  8.5889
  AGX AGX  6.3783
   CG HSE  1.7000
  DKK DKK  8.3586
  AKB AKB  6.9333
  CKO CKO  7.6649
   N7 XK2  1.5000
  DJW DJW  5.7402
  CMX CMX  12.6871
  CRL CRL  9.8301
  BXY BXY  6.1110
  BNL BNL  6.8230
  BAK BAK  5.4758
  ACJ ACJ  5.2291
  BEG BEG  5.0507
    H SEP  1.0000
  CFJ CFJ  5.0638
  HB2 AS1  0.0000
   SG CYS  1.8500
  HD2 ILE  0.0000
  BZL BZL  6.9253
  ARH ARH  6.4874
  CMR CMR  11.1166
    O HSE  1.4000
  CD1 LEU  2.0000
  CCW CCW  5.3956
  BSA BSA  7.3893
  CXV CXV  5.7798
  CGM CGM  5.1102
  DLW DLW  7.8483
  BRL BRL  6.0878
  BNN BNN  7.9934
  CXQ CXQ  5.7566
  BVG BVG  7.7982
  CE2 TRP  1.7000
  CRZ CRZ  6.9722
  HB1 QSI  0.0000
  BFR BFR  5.4418
  DKS DKS  5.6428
  APN APN  5.4777
  HB2 CYS  0.0000
  CDW CDW  6.1908
  AZK AZK  5.1885
  BBP BBP  5.2428
  ARX ARX  6.3427
  AOI AOI  5.1348
  BJV BJV  5.1793
  BBC BBC  6.2561
  CWR CWR  8.6343
   CG GLU  2.0000
  COH COH  8.3664
  AHZ AHZ  5.8233
  DIY DIY  6.5478
  CZD CZD  8.6157
  AKH AKH  7.4967
  ADO ADO  9.0358
  DMS DMS  5.5910
  BMK BMK  10.4241
  H63 XK2  1.0000
  DHF DHF  8.2448
  ACU ACU  7.2178
  CPU CPU  10.7463
  CBS CBS  8.1576
 HE22 GLN  1.0000
  ADQ ADQ  9.6704
  ARK ARK  6.6613
   O4 XK2  1.4000
  BXQ BXQ  6.4279
  CLQ CLQ  6.2168
  CSG CSG  5.6079
  BZU BZU  5.4155
  CUQ CUQ  5.1300
  CSZ CSZ  8.4334
  DHL DHL  5.6152
  CVV CVV  5.9300
   HN TYR  1.0000
  AUN AUN  8.4419
  CYD CYD  7.7712
  CUH CUH  7.5966
  DFO DFO  6.0534
  CHC CHC  5.4294
  AMY AMY  6.2992
  BYM BYM  8.9315
  DLZ DLZ  5.3653
  DHH DHH  6.7183
  AIF AIF  8.1488
  ABZ ABZ  6.2089
  CPE CPE  7.3494
  CNX CNX  7.0933
  CHJ CHJ  7.5943
  APC APC  5.4520
  BJJ BJJ  23.4679
  BQN BQN  6.5587
  CRK CRK  10.9264
  BSO BSO  5.6151
  DCB DCB  7.9418
  BSB BSB  9.4212
    C HSD  1.7000
   HA ARG  0.0000
  AYQ AYQ  6.6045
  CYS CYS  6.6508
  AIZ AIZ  8.7399
  BBN BBN  5.4723
  DGX DGX  7.2550
  DLT DLT  5.1409
  CQK CQK  11.4532
  CRX CRX  6.5446
  AMM AMM  9.6187
  AVM AVM  6.0544
  CRW CRW  8.6030
 HD12 ILE  0.0000
  ATC ATC  5.1029
  CET CET  5.2080
  DHM DHM  6.7045
  BDL BDL  5.4502
   CB GL1  2.0000
  ATR ATR  6.2665
  C19 TSA  1.7000
  AYB AYB  5.5153
  DIZ DIZ  5.9229
  AAE AAE  6.7561
  OE1 GLN  1.4000
  AUJ AUJ  5.5686
  BUH BUH  5.1629
  AUX AUX  7.8145
  H21 TSA  1.0000
  AWD AWD  5.3764
  CYI CYI  10.5420
  CBQ CBQ  5.4595
  AKO AKO  6.3257
  BLR BLR  7.4898
  DLQ DLQ  6.0525
  BSR BSR  5.0327
  BSG BSG  6.9560
   HN ASP  1.0000
 H3'' QSI  0.0000
  DJF DJF  5.6685
  CFZ CFZ  6.0016
  BMG BMG  6.5575
  CFU CFU  9.3194
  ATI ATI  5.6154
  DMN DMN  5.2383
 HG21 ILE  0.0000
   HA ILE  0.0000
   CB HSE  2.0000
  CUX CUX  7.5115
  BCW BCW  7.3210
  BHE BHE  6.0399
  BDC BDC  7.4563
  AFB AFB  12.0152
  BFQ BFQ  5.8707
  BXS BXS  10.4797
  ANW ANW  8.7211
    O CYS  1.4000
  DKT DKT  8.0760
  AQZ AQZ  7.1886
  AMU AMU  7.7968
   C6 XK2  2.0000
  BSW BSW  8.2018
  BMZ BMZ  6.3423
  BWB BWB  5.3182
 HD21 LEU  0.0000
  AHE AHE  8.3447
  ADM ADM  5.6796
    O ASP  1.4000
  AJU AJU  11.7708
  DCW DCW  5.1702
  AQU AQU  7.0676
  DHV DHV  5.4955
  CAS CAS  6.6546
  BOR BOR  5.6135
   N3 QSI  1.5000
  BHC BHC  7.4797
  CFI CFI  7.2328
  ACX ACX  16.2229
  OD2 AS1  1.4000
    H GL2  1.0000
  HB1 GLN  0.0000
  DFU DFU  6.0820
  CKX CKX  6.2685
  CFD CFD  6.4051
  CNI CNI  10.4574
  AQX AQX  6.2695
  BFP BFP  8.4761
  DKV DKV  5.3946
  CFW CFW  5.1088
    C GL1  1.7000
  COQ COQ  7.7001
  AQF AQF  6.0668
  AVG AVG  10.6025
  C2' QSI  2.0000
 HD13 LEU  0.0000
  AGP AGP  6.8268
  CHO CHO  5.0524
   HB VAL  0.0000
  CSP CSP  5.3015
  CFS CFS  5.6916
  CJS CJS  6.2244
  CAN CAN  6.4112
  AXC AXC  6.7837
   HA VAL  0.0000
  DCA DCA  7.6409
  DBD DBD  6.4121
  AHT AHT  6.3230
  BAN BAN  7.1722
  BCT BCT  7.6732
  BID BID  8.1958
  AQB AQB  9.2291
  BYS BYS  5.9633
  DJB DJB  7.1381
  CVJ CVJ  6.8224
  AOR AOR  7.7431
  CBD CBD  5.5358
  AUS AUS  6.7967
  ADR ADR  6.3639
  DKO DKO  6.0857
  AHD AHD  7.4683
  CTX CTX  13.5888
  DBR DBR  8.1077
  CKP CKP  5.7479
  ABD ABD  22.0951
  ALE ALE  10.2169
  DCS DCS  7.4110
  CZK CZK  7.6330
  AZH AZH  6.1568
  BHB BHB  5.3571
  BZE BZE  6.1141
  BIM BIM  19.8336
  AAU AAU  12.7567
  CAX CAX  7.2374
  CCG CCG  6.6400
    O QSI  1.4000
  ASK ASK  6.3037
  BOL BOL  13.4039
  BSQ BSQ  6.0615
  CVP CVP  9.1843
  BCK BCK  5.0869
  ARF ARF  7.4745
  CE2 TYR  1.7000
  BRE BRE  11.8163
  H25 XK2  1.0000
  CSI CSI  6.7904
  DIV DIV  5.3329
   CA HYD  2.0000
   NH VDW  0.0000
  C22 XK2  1.7000
  ALF ALF  8.5514
  AKU AKU  8.8486
  DDJ DDJ  5.0842
  H11 TSA  1.0000
  DBL DBL  6.7468
  DKQ DKQ  6.5972
  CVK CVK  7.4402
  BIJ BIJ  16.1919
  CPG CPG  7.1505
   HA CYS  0.0000
  BZY BZY  5.3784
  BMV BMV  6.0588
  BBT BBT  5.8453
  DAJ DAJ  5.7930
  BLG BLG  9.9768
    H TRP  1.0000
  COW COW  6.1489
  BOC BOC  6.3286
  AID AID  6.2335
  AHI AHI  6.1161
  CVI CVI  10.0677
   HN GLU  1.0000
  CRQ CRQ  8.7200
  DCQ DCQ  9.3360
  C70 XK2  1.7000
  AQL AQL  5.8527
   SG HYD  1.8500
  DLV DLV  5.2821
  CTT CTT  7.9141
  BQO BQO  6.9816
    N GLN  1.5000
   CA PRO  2.0000
  CFG CFG  6.1463
  BXX BXX  6.7198
  DEI DEI  7.2894
   H6 XK2  0.0000
  BGV BGV  5.9174
  AMN AMN  5.7946
  COT COT  9.4833
  AYO AYO  5.2742
  HB2 ALA  0.0000
  CZX CZX  8.4604
  AFL AFL  6.4253
  DCJ DCJ  5.0034
  CQE CQE  6.4125
  BUD BUD  5.5919
  AFS AFS  6.0597
  AYH AYH  6.3263
  DCU DCU  7.9645
   N2 XK2  1.5000
  TWE TWE  20.0000
   CG LEU  2.0000
  AFA AFA  8.7133
  ATN ATN  5.5688
  AQV AQV  5.6237
   CB LYS  2.0000
  CZ2 TRP  1.7000
  BOU BOU  7.5699
  DGT DGT  6.3748
  AAG AAG  17.6902
  CID CID  5.0774
  BQK BQK  15.0054
  ARO ARO  5.4387
  ANH ANH  5.5917
  CKU CKU  5.0322
  AOK AOK  6.1827
  CEH CEH  5.2805
  DME DME  7.8790
  DGN DGN  6.2325
  DLD DLD  5.7508
  BIA BIA  14.4517
  ASH ASH  6.8092
  CDT CDT  7.3884
  AMJ AMJ  7.4002
  CBB CBB  6.9352
  BUZ BUZ  5.3539
  BOD BOD  9.2343
  HD1 HSE  1.0000
  AWB AWB  6.7213
  ARE ARE  6.5819
  BMP BMP  5.7935
  CNC CNC  24.2589
  BZK BZK  8.0269
  BLO BLO  5.2640
  BAR BAR  5.1347
  AJQ AJQ  8.3526
  HB1 TRP  0.0000
  BQM BQM  5.6309
  BEN BEN  5.7665
  BGP BGP  6.3647
  DFD DFD  7.5247
  HT2 QSI  1.0000
  CEX CEX  7.4061
  CGD CGD  6.0909
  BTA BTA  5.2309
    N ASP  1.5000
  DFA DFA  5.7249
  CVN CVN  9.0876
   CG GLN  2.0000
  CPH CPH  7.1360
  ABJ ABJ  10.1377
  AGB AGB  8.3928
  CGJ CGJ  5.6787
  AFV AFV  6.8969
  CNB CNB  13.5579
  HG2 GLN  0.0000
  AWZ AWZ  5.7893
  BZC BZC  5.3486
  BFE BFE  5.2284
  CG2 THR  2.0000
  CTK CTK  7.6275
  CTJ CTJ  7.1529
  BXP BXP  8.4846
  BTL BTL  6.9526
  AJH AJH  6.1115
  BCH BCH  5.7429
  CBG CBG  5.6509
  ASB ASB  7.6055
  BLW BLW  10.4792
  COC COC  10.3873
  BUV BUV  5.1588
  BBF BBF  5.6878
  O1S QSI  1.4000
  DLX DLX  7.5997
  ACF ACF  8.6460
  BZJ BZJ  8.3831
  AZU AZU  7.6811
  COP COP  7.8242
   CG PRO  2.0000
  BHO BHO  5.6218
  CGW CGW  6.0321
  BZB BZB  6.2921
   HA SER  0.0000
  BPK BPK  5.3333
  BVL BVL  7.2341
    C SEP  1.7000
  CMI CMI  5.2682
  BUP BUP  5.9865
  ALO ALO  7.7448
    H LEU  1.0000
  CXU CXU  5.2327
  BDO BDO  5.1221
    N AS1  1.5000
  ATQ ATQ  7.4843
   CA HSE  2.0000
  AXN AXN  5.2478
  AEG AEG  5.4274
  CYX CYX  9.0770
  BHA BHA  6.0337
  HB2 LEU  0.0000
  CQY CQY  5.4484
   HE GL1  1.0000
  CMP CMP  10.1857
  AGH AGH  10.5474
  CDQ CDQ  5.8066
  BER BER  5.4463
  AHS AHS  6.0925
  AQE AQE  7.3946
    N ILE  1.5000
  BHQ BHQ  5.4705
   C2 QSI  1.7000
  CQX CQX  5.4153
  CEA CEA  5.3957
  DEY DEY  6.9047
  ACS ACS  7.3193
  ALK ALK  5.6363
  BBE BBE  6.3097
  CZP CZP  6.4779
  H64 XK2  1.0000
    N HSE  1.5000
  BGN BGN  6.1342
  BQH BQH  6.7162
  AKQ AKQ  5.2658
  AAX AAX  9.7858
  DHG DHG  6.0436
    O HSC  1.4000
  DJZ DJZ  5.4482
  CUA CUA  6.1275
  CRY CRY  5.1378
  BNS BNS  8.8118
  CKK CKK  5.2926
  BJG BJG  13.5841
  SPH NBN  1.5000
  COS COS  5.9293
  BZZ BZZ  5.7174
   HA HIS  0.0000
  DKZ DKZ  5.2996
  ACE ACE  8.4536
  BZA BZA  6.4747
  CNE CNE  13.3514
  HD1 AS1  1.0000
  CIS CIS  5.4327
  BZS BZS  8.1684
  DGQ DGQ  6.3209
   HD ASP  1.0000
  CSW CSW  9.1343
  BRH BRH  8.4382
  CGA CGA  6.6770
  BWO BWO  7.0806
  CLU CLU  5.9124
  CHR CHR  5.1569
  CLT CLT  5.9150
  DEV DEV  6.5421
  ATW ATW  6.7604
  APG APG  6.8409
  BIY BIY  12.4465
  AER AER  5.2685
  CLX CLX  5.3880
  DAC DAC  6.7460
  AHW AHW  6.1114
  BZV BZV  5.5088
  HB2 GLN  0.0000
  HE2 GL2  1.0000
  DJM DJM  7.5688
  BME BME  8.5718
   HN GLY  1.0000
   HN LYS  1.0000
  BEI BEI  5.1076
  CSK CSK  11.3957
  BKJ BKJ  6.0190
  ALS ALS  6.7174
  BCD BCD  5.5991
  CES CES  6.7343
  CDO CDO  6.2598
  CHL CHL  5.6245
  BWM BWM  9.7957
  NE1 TRP  1.5000
  COL COL  9.1132
  CUR CUR  5.5670
    H HSE  1.0000
  BTV BTV  6.7253
   CB PHE  2.0000
  BVE BVE  6.3486
  DBV DBV  9.1268
  DDX DDX  6.5748
  ATT ATT  5.7621
  BQE BQE  8.3745
  AJD AJD  6.3306
  COZ COZ  9.1335
  CNN CNN  10.9228
  BIF BIF  11.0288
  DHO DHO  5.4145
  CPA CPA  9.9869
  CIP CIP  5.1872
  AOF AOF  6.0866
  ADS ADS  13.8259
  DGC DGC  5.1272
   H1 HOH  1.0000
  DAW DAW  7.4644
  BHR BHR  5.9399
  DMD DMD  8.6092
  DNT DNT  5.1260
  CGF CGF  6.8631
  CSJ CSJ  5.2358
  CLS CLS  6.9919
  HA1 GLY  0.0000
  CLK CLK  6.1052
  CRS CRS  8.6787
  AAS AAS  16.9520
   HA LEU  0.0000
  BQX BQX  5.0470
  HZ2 LYS  1.0000
    C ALA  1.7000
   O3 SEP  1.4000
  BYL BYL  6.4109
   CB SER  2.0000
  DMH DMH  6.1516
  CZO CZO  6.6944
  COI COI  7.7731
   HN SER  1.0000
  AND AND  5.1933
  DEE DEE  6.6191
  CLM CLM  5.8815
  AHN AHN  9.2419
   HE GL2  1.0000
  BDK BDK  5.3837
  OE1 GL1  1.4000
  HB2 QSI  0.0000
  ADT ADT  10.6188
  CUU CUU  7.5720
  CGB CGB  6.9333
  ACM ACM  7.8525
  HB2 HIS  0.0000
 HD21 ASN  1.0000
    O HOH  1.4000
  HD2 PHE  1.0000
  BKM BKM  15.7649
   HA ASN  0.0000
  ASM ASM  5.5452
  DIN DIN  6.7512
   HG LEU  0.0000
  CEZ CEZ  6.8868
  HB2 ASN  0.0000
  DHY DHY  8.7118
  BBS BBS  7.4291
  CML CML  6.0154
  AZP AZP  5.5758
  HE3 MET  0.0000
  BWZ BWZ  9.8828
  CGU CGU  5.4490
  BVJ BVJ  6.5463
   CA GL1  2.0000
  BEK BEK  5.5385
  DBF DBF  6.8482
  CWA CWA  9.6465
  CUP CUP  6.9625
  CTO CTO  5.2289
  BPE BPE  5.3488
  ANU ANU  7.6800
  AME AME  5.5694
 HG23 THR  0.0000
  DNG DNG  5.6092
  DCZ DCZ  7.7359
  CTM CTM  14.3138
  ADF ADF  8.7947
  DMW DMW  6.5653
  BBG BBG  5.6896
   HA GL1  0.0000
  CJY CJY  5.5805
  BJO BJO  7.2297
  CYA CYA  7.6460
  CLD CLD  6.3899
  AJP AJP  6.6892
  CTR CTR  7.8529
  COX COX  11.1448
   HA PRO  0.0000
  BQB BQB  5.6105
  BDZ BDZ  6.3739
  CJR CJR  7.4796
  DFW DFW  6.1729
  DGA DGA  5.2788
  BOY BOY  6.4865
  AJF AJF  6.5987
  ND1 HSD  1.5000
  BTZ BTZ  6.8553
  BTB BTB  7.6761
  CYE CYE  5.4290
  ABK ABK  12.4338
  BSP BSP  6.1540
  CMD CMD  5.2184
  AKL AKL  6.2569
 HG23 ILE  0.0000
  AHF AHF  12.7704
  DAU DAU  6.9035
  BVR BVR  5.3267
  DEN DEN  6.0932
  AAP AAP  14.1781
  BKY BKY  8.2345
  BWA BWA  5.0502
    H GLU  1.0000
  CHH CHH  5.0656
  BTT BTT  5.1882
  ABV ABV  20.6248
  ND2 ASN  1.5000
  BVN BVN  5.5299
  BMH BMH  6.5175
  BGO BGO  5.2653
   CG TRP  1.7000
  CD2 TRP  1.7000
  DCM DCM  5.1361
  AUM AUM  6.1484
  H14 TSA  1.0000
    O ILE  1.4000
  AWW AWW  8.1002
  BMX BMX  12.1551
  AXX AXX  6.6176
   CB AS2  2.0000
  DKH DKH  5.1661
  NE2 HSC  1.5000
  BOZ BOZ  5.2017
  ANA ANA  7.8870
  CPF CPF  11.5445
  AWH AWH  5.6714
  AIV AIV  5.0115
  CFK CFK  5.4231
  O24 TSA  1.4000
  DHZ DHZ  7.1431
  AHC AHC  11.0170
    H HYD  1.0000
  CAR CAR  7.7116
  ARN ARN  6.1909
  DLS DLS  5.4241
    O ALA  1.4000
  ANM ANM  8.6786
  DNI DNI  5.7235
  HB2 TYR  0.0000
  DKB DKB  5.5038
   CA ASN  2.0000
  CIA CIA  5.6759
  BEM BEM  7.4773
  CPX CPX  5.0693
  DAX DAX  6.4689
   CA LYS  2.0000
  CWS CWS  5.8059
  BOA BOA  6.2861
  BYF BYF  5.1746
  BIW BIW  11.3760
  HG1 GL2  0.0000
  DJC DJC  5.5334
  CZR CZR  6.2894
  AFC AFC  5.0787
  BXU BXU  8.2248
   CG GL1  2.0000
  CVR CVR  5.2531
  AZS AZS  5.1860
  BBV BBV  6.4408
  BES BES  6.5305
  BDP BDP  5.2123
  CVX CVX  5.9177
  CTF CTF  8.8210
  CPM CPM  6.4818
  CDK CDK  8.0967
  ANR ANR  5.9777
  H74 XK2  1.0000
  AWJ AWJ  5.2852
  CIY CIY  8.7490
  HB2 GL1  0.0000
  CQU CQU  5.9914
  CJT CJT  5.7889
  BXG BXG  5.9665
  BOF BOF  7.4574
  BDJ BDJ  6.2587
 HG11 VAL  0.0000
  BFN BFN  5.6498
  BML BML  7.8792
  CHM CHM  6.5660
  CBJ CBJ  11.7524
  ARA ARA  7.7998
  AJC AJC  6.9667
  DAE DAE  12.7000
  AQN AQN  5.0415
  HB1 HYD  0.0000
  BZX BZX  6.9652
  CG1 VAL  2.0000
  CZW CZW  5.9431
  AJY AJY  8.0456
  CIN CIN  5.9048
  C63 XK2  1.7000
  DCT DCT  6.8145
  CPV CPV  24.2892
  BKE BKE  12.7782
    N TYR  1.5000
  DEJ DEJ  6.1546
  ABS ABS  6.1636
  CCO CCO  6.7155
  CIO CIO  7.8893
  BKG BKG  8.3808
    C TYR  1.7000
  BMC BMC  5.3423
  CAQ CAQ  6.3207
  BDN BDN  5.3845
  BQQ BQQ  6.2781
  AHJ AHJ  6.9907
  CLN CLN  5.6102
  ACP ACP  6.2575
  CMC CMC  5.3882
  BVT BVT  6.1228
  CTN CTN  6.5414
  DHS DHS  5.3585
  CNJ CNJ  12.2428
  AXL AXL  5.3567
  AEH AEH  6.1972
  ACB ACB  18.4756
  BEL BEL  5.6178
  DHB DHB  9.6586
  BRX BRX  6.0959
  C73 XK2  1.7000
   NZ LYS  2.0000
    N HYD  1.5000
  HG2 GL1  0.0000
 HE22 QSI  1.0000
  CTL CTL  10.1086
  C76 XK2  1.7000
  DLH DLH  6.2924
  AJK AJK  10.9666
  CBP CBP  5.1812
  ATM ATM  5.6004
  ASO ASO  5.0033
  SPH SPH  1.5000
  AJN AJN  6.7636
  AYC AYC  6.0580
  H67 XK2  1.0000
  AAZ AAZ  11.7613
  HE1 GLU  1.0000
  HB2 MET  0.0000
    H SER  1.0000
  CZC CZC  5.3298
  ABA ABA  22.5329
  ATK ATK  6.2356
  DJK DJK  5.7326
  DMT DMT  5.5503
  HB1 HSC  0.0000
  CPP CPP  6.2394
  BGL BGL  5.3649
  CKD CKD  7.0633
  BJN BJN  20.9533
  AAT AAT  11.1597
  HZ2 TRP  1.0000
  H21 XK2  1.0000
  C71 XK2  1.7000
  DCD DCD  5.9984
  CHI CHI  5.6341
  BSZ BSZ  6.9842
   C3 TSA  2.0000
  DEP DEP  5.4850
  HT1 QSI  1.0000
  ATY ATY  5.7928
  BSS BSS  5.1026
  DFP DFP  5.7526
  ACK ACK  11.6170
  BQL BQL  7.0320
  DKE DKE  5.2128
  BRV BRV  5.1375
  BZT BZT  5.0001
  OE2 GL2  1.4000
  ADK ADK  5.8825
  BJY BJY  16.9657
    P SEP  1.9000
  CVC CVC  6.9017
  HO4 XK2  1.0000
  AVN AVN  5.8397
  DHR DHR  5.2038
    O SEP  1.4000
  ANQ ANQ  7.6502
  CPO CPO  8.9620
  CAZ CAZ  6.6761
  DDS DDS  9.2860
  ASZ ASZ  6.2908
  CER CER  5.1329
  AQM AQM  5.3478
  CFX CFX  5.1347
  CNG CNG  21.7784
  CFV CFV  5.9064
  AGW AGW  5.2639
  CVH CVH  7.3573
  ART ART  6.2746
  DLJ DLJ  6.5375
  ACH ACH  6.5068
  DET DET  7.5404
  CEE CEE  5.8184
  AGO AGO  9.1472
  AWY AWY  7.9620
  AUO AUO  7.2247
  AOG AOG  5.7843
   OG SER  1.4000
  C77 XK2  1.7000
   HN HIS  1.0000
  HE2 HSC  1.0000
  CDA CDA  6.7319
  BKZ BKZ  8.3069
  CPB CPB  13.9325
   CG AS2  1.7000
  CWV CWV  8.3291
    S QSI  1.8500
  AIG AIG  6.3848
  CFY CFY  5.1411
  CSE CSE  11.1093
  BTI BTI  6.3468
  CTZ CTZ  8.8512
  ATZ ATZ  6.1648
  DKI DKI  5.7836
  CZJ CZJ  8.8445
  AUI AUI  7.4553
  BCO BCO  5.7489
  CIZ CIZ  6.1345
  CXJ CXJ  5.5942
  BUA BUA  12.0054
  CE3 TRP  1.7000
  BKD BKD  7.7955
  HD2 HSD  1.0000
   HA QSI  0.0000
    O HIS  1.4000
    N LEU  1.5000
  BPS BPS  6.1893
    C HSE  1.7000
  HZ3 LYS  1.0000
    H VAL  1.0000
  DNA DNA  5.1197
    N GL2  1.5000
  HE2 LYS  0.0000
  CKH CKH  5.1586
  AEB AEB  9.9853
  BFM BFM  6.2845
  DFL DFL  6.7496
  C64 XK2  1.7000
  HB1 SER  0.0000
  CWT CWT  9.8066
  CDH CDH  5.2328
  DGV DGV  5.8409
  CYW CYW  5.8662
  HE1 MET  0.0000
  AGR AGR  6.5470
  CQM CQM  12.6453
  DLI DLI  5.4788
  ANG ANG  7.4199
  BCB BCB  5.1198
  AYG AYG  7.6518
  AOU AOU  7.3270
  ADN ADN  5.4651
  H1' QSI  0.0000
  AWT AWT  5.2997
  BSL BSL  11.0447
  AAM AAM  11.9489
  ABC ABC  10.2452
  DDR DDR  7.3900
   O1 TSA  1.4000
  CRU CRU  10.8679
  BTH BTH  5.9873
  C65 XK2  1.7000
  DGI DGI  7.6562
  DFI DFI  5.6846
  DFG DFG  7.1892
  BDV BDV  5.5954
  CUY CUY  6.8855
  ABQ ABQ  6.7838
  AOX AOX  6.3342
  AQY AQY  5.9827
  AFX AFX  7.9933
  APB APB  7.3322
  DIA DIA  5.1118
  AFG AFG  5.2836
   HN LEU  1.0000
  CVZ CVZ  6.9369
  BRD BRD  7.4432
  BOK BOK  8.1045
  AMQ AMQ  10.4344
  BAE BAE  5.1455
  AQH AQH  5.1340
  CCY CCY  7.2583
  AHL AHL  7.5428
  BLJ BLJ  9.9375
  AHH AHH  8.2415
   CG HSC  1.7000
  CVB CVB  7.1714
  BFC BFC  7.3071
 HD11 LEU  0.0000
  ARG ARG  7.3049
  CCP CCP  5.2877
    H GLY  1.0000
  AJT AJT  11.7400
  DCR DCR  8.6370
  APO APO  7.0987
  CAW CAW  7.1370
   CB VAL  2.0000
  CNP CNP  8.3515
  ALT ALT  5.7264
  AJI AJI  6.4117
  DCI DCI  8.0077
  C22 TSA  1.7000
  COJ COJ  5.3439
  CDB CDB  6.4304
  AVX AVX  5.9002
  BTY BTY  8.6693
  CFF CFF  5.2811
  BVB BVB  5.1942
    C QSI  1.7000
  DHU DHU  5.9096
   HA ALA  0.0000
  AVQ AVQ  5.8325
  CLJ CLJ  5.2547
  BNZ BNZ  7.2439
  CDE CDE  6.0348
  CSN CSN  8.1335
  BSF BSF  7.6870
  AUL AUL  5.0832
  AHU AHU  10.9969
  NH2 ARG  1.5000
  CWG CWG  7.1341
  AKT AKT  5.8496
  HE1 PHE  1.0000
  BEH BEH  5.6958
  CFQ CFQ  6.4450
  AKX AKX  5.7156
   CA SEP  2.0000
  CGT CGT  8.0840
  ACA ACA  13.2179
  ADE ADE  7.8321
    H TYR  1.0000
  AYS AYS  5.0158
  BEB BEB  5.0638
  AXO AXO  6.2918
  CGH CGH  8.8490
  BMF BMF  9.4150
    H GL1  1.0000
  OG1 THR  1.4000
    C HIS  1.7000
    N PRO  1.5000
  AII AII  7.0624
  BRI BRI  8.4450
  DIS DIS  6.0097
  BBK BBK  7.2619
  AFM AFM  9.2057
    O MET  1.4000
  COM COM  6.7882
  CJH CJH  5.8484
  BQW BQW  6.1311
  BAY BAY  5.6971
   NE ARG  1.5000
  CCR CCR  6.6311
    H HSD  1.0000
  AJM AJM  9.1958
  CNU CNU  9.3714
  DEX DEX  5.0599
  CAJ CAJ  7.2199
  BBI BBI  5.0951
  CQZ CQZ  11.3493
  CIQ CIQ  5.3814
  ALJ ALJ  6.3551
  BJW BJW  5.7882
  AVE AVE  5.1813
  CNF CNF  7.3467
  BJQ BJQ  15.4149
   HA GLN  0.0000
  DCO DCO  6.8123
  HB2 ASP  0.0000
  DNW DNW  6.3156
  DHE DHE  6.7616
  HD1 PRO  0.0000
  AGK AGK  6.8304
   HN AS1  1.0000
  HE2 HIS  1.0000
 HG21 THR  0.0000
  DJY DJY  5.0794
  DJN DJN  5.5682
  BSV BSV  9.7465
  BAT BAT  5.3708
  CAD CAD  5.2060
  AVS AVS  6.3860
  AKP AKP  5.9850
  CIV CIV  6.6878
  APP APP  7.5795
  BUB BUB  5.8624
  DEH DEH  7.1727
  AGM AGM  5.4375
  AUQ AUQ  6.6966
  CMG CMG  5.0202
  COA COA  15.3271
  AJX AJX  5.0131
  AJV AJV  8.4437
  AFU AFU  6.3958
  ANV ANV  8.3969
   CZ TYR  1.7000
 HD12 LEU  0.0000
  DKG DKG  5.0127
  H33 XK2  1.0000
  C36 XK2  1.7000
   CB ALA  2.0000
  CJI CJI  5.5025
  ARB ARB  5.3833
  DLK DLK  6.0754
  BCA BCA  6.4711
  ABL ABL  18.9487
  BZG BZG  5.7815
  AUF AUF  6.4794
  CWB CWB  7.3702
  BHL BHL  5.1308
  CD2 HSD  1.7000
  BYG BYG  7.6605
  BMM BMM  21.0884
  HB1 TYR  0.0000
  CKL CKL  5.1362
   HN ILE  1.0000
  CD2 HIS  1.7000
  BIQ BIQ  15.3883
  C62 XK2  1.7000
  HG1 LYS  0.0000
  CDU CDU  6.8699
  AYM AYM  5.3334
  DJE DJE  5.9706
  HD1 TYR  1.0000
  C23 XK2  1.7000
  DCE DCE  7.1743
  CIT CIT  5.1907
  BSN BSN  5.0708
  ABX ABX  18.2384
  CIK CIK  5.9814
  CKM CKM  6.2842
  BWQ BWQ  6.3158
  CEV CEV  5.2194
  BYO BYO  6.6829
  BTS BTS  5.5114
  CNQ CNQ  15.9814
  AGA AGA  7.7996
  CLC CLC  5.9845
  CLG CLG  5.8150
  AUC AUC  7.3452
  HG1 QSI  0.0000
  CKR CKR  5.4089
  BQD BQD  6.2537
  CLY CLY  5.1121
  AZX AZX  6.4863
  ASI ASI  5.7290
  AZA AZA  6.2328
  CKE CKE  5.4227
    H ASN  1.0000
  HZ1 LYS  1.0000
  CCS CCS  5.6510
  CJB CJB  5.4106
  BXD BXD  5.7086
  BKP BKP  8.0777
  CNR CNR  5.6471
  HB1 GL2  0.0000
  CKQ CKQ  5.3531
   OH TYR  1.4000
  C34 XK2  1.7000
  DFK DFK  6.4153
    O PRO  1.4000
  BWG BWG  6.9142
  AEZ AEZ  5.1728
   H4 TSA  1.0000
  DGW DGW  5.0735
  BYT BYT  5.0524
  BQZ BQZ  7.0203
  AZE AZE  5.0140
  BHN BHN  5.2380
  CWI CWI  6.7532
   CD GL2  1.7000
  CAU CAU  5.8118
  AZN AZN  8.8492
  CYM CYM  5.9085
  AKZ AKZ  5.7075
  CUB CUB  8.1960
  CE2 PHE  1.7000
  DDK DDK  8.7414
    H THR  1.0000
    H LYS  1.0000
  DDF DDF  5.3161
  DJL DJL  7.0658
  AIJ AIJ  6.0872
  BKQ BKQ  6.7314
  BFL BFL  5.1248
  DNB DNB  6.1345
  CXP CXP  5.8509
  AXU AXU  5.1739
  AUV AUV  6.1652
  BWR BWR  6.4738
    C THR  1.7000
  CXS CXS  5.0006
  AWE AWE  5.7234
  DBU DBU  6.4039
  CKC CKC  6.1771
  BGG BGG  5.0639
  CRR CRR  10.1064
  CZE CZE  5.8709
  BVM BVM  6.0563
  AKE AKE  11.4811
  BTP BTP  5.0378
  AWG AWG  5.1574
  OD1 AS1  1.4000
  DHI DHI  5.4757
  AEE AEE  5.0722
 HD23 LEU  0.0000
  CYF CYF  7.5972
  HG1 SER  1.0000
  BTE BTE  5.9432
 HH22 ARG  1.0000
  CCX CCX  5.4671
  DDW DDW  5.2339
  DCF DCF  8.7274
  DAN DAN  5.0210
  CAK CAK  6.2665
  AXV AXV  5.4598
  DFR DFR  5.0848
  DAB DAB  7.5158
  DIF DIF  6.3083
  BVS BVS  5.0949
  AGL AGL  8.3326
   CB GLU  2.0000
  BZW BZW  5.7849
  BRA BRA  6.2581
   H8 QSI  1.0000
  CJP CJP  7.3195
  BPC BPC  6.1452
  AGI AGI  7.9128
  BCU BCU  5.0342
  AMR AMR  6.4163
  HD2 PRO  0.0000
  BPO BPO  7.5744
  ARU ARU  7.6323
  BSH BSH  7.1988
  AAK AAK  8.6034
  BTW BTW  5.0461
  AQJ AQJ  6.1396
  AFO AFO  9.9034
  AUH AUH  8.8614
  ATS ATS  5.0680
  H10 QSI  1.0000
  HD2 HIS  1.0000
  DEL DEL  5.6176
  DDB DDB  6.2976
  AIE AIE  5.0680
  CZT CZT  5.8610
  DBM DBM  6.0643
  BKK BKK  5.1728
  DBN DBN  5.9917
  AYR AYR  6.9707
   CA TYR  2.0000
  BBU BBU  5.5202
  AQT AQT  5.9631
  CWC CWC  6.9235
  ATO ATO  6.8559
  CCU CCU  6.2570
  BMW BMW  10.3987
  ADH ADH  5.1051
  DCK DCK  6.6031
  GRD GRD  0.0000
  CQV CQV  7.8656
  CGK CGK  5.6039
  CYN CYN  5.0462
  HE2 GL1  1.0000
  DAD DAD  6.2135
    N CYS  1.5000
  CAC CAC  6.1339
  AMS AMS  5.3810
  CQD CQD  8.7087
  BXH BXH  7.0044
  BHX BHX  17.8958
 HD13 ILE  0.0000
  BUY BUY  8.8350
  BUU BUU  6.5825
  CQB CQB  6.3647
  DIH DIH  5.1327
  CPI CPI  8.9195
  CNZ CNZ  11.5187
  BFT BFT  5.0647
  CKV CKV  5.9710
  BUO BUO  9.8987
  BAI BAI  6.4429
  DMI DMI  8.0139
  BGH BGH  6.7833
   HN HSE  1.0000
   CB HSD  2.0000
  ASV ASV  5.3534
  BUW BUW  5.4280
  BKL BKL  10.3085
  AJE AJE  10.0337
  CUE CUE  5.2129
  BLU BLU  5.5452
   HA TYR  0.0000
    N SEP  1.5000
  AEV AEV  13.6613
  BZO BZO  5.6463
    O TRP  1.4000
  DCV DCV  5.3036
  OD2 AS2  1.4000
  BFB BFB  5.5194
  AMD AMD  7.0216
   CA HSD  2.0000
  BEF BEF  6.3034
  APK APK  6.1900
  AKM AKM  9.6082
  APU APU  7.5989
  CSY CSY  8.4661
  C10 TSA  2.0000
  SP1 SP1  1.0000
  H7A XK2  0.0000
  CNW CNW  17.4369
   H2 HOH  1.0000
  CUI CUI  14.7993
  CJC CJC  5.6507
  BNY BNY  5.7442
  ADB ADB  8.4276
  HD2 TYR  1.0000
  HE1 HSD  1.0000
  HB1 ASP  0.0000
  C79 XK2  1.7000
   CA LEU  2.0000
  BMO BMO  11.5769
  BGM BGM  6.3226
  BKB BKB  6.0365
  ADX ADX  8.7289
  DEQ DEQ  7.3933
  ASJ ASJ  5.7960
  HB2 SEP  0.0000
   HA HSD  0.0000
  ABE ABE  10.0980
  CQG CQG  6.9663
  HZ3 TRP  1.0000
  AIO AIO  14.6271
  BEQ BEQ  5.2750
  BLL BLL  5.3010
  CJZ CJZ  5.8863
  CD1 TYR  1.7000
  CFT CFT  7.3033
  BPV BPV  5.9074
  CHK CHK  6.8957
 DUM2 DUM  0.0000
  AMH AMH  7.4116
  ATP ATP  5.9551
  HG2 GLU  0.0000
  CYB CYB  5.4429
  CRE CRE  18.1419
   HD AS1  1.0000
   O5 XK2  1.4000
  CQP CQP  8.0268
  DLB DLB  7.6775
  CNT CNT  22.0760
  DDV DDV  5.3725
  BOJ BOJ  5.2699
  BIR BIR  6.1077
  CDZ CDZ  6.7963
  AEC AEC  8.7948
   HN VAL  1.0000
    N SER  1.5000
  AZV AZV  5.4977
  BPN BPN  5.9697
  CRT CRT  6.9233
  HE1 LYS  0.0000
  CTW CTW  5.8367
  OH2 OH2  1.4000
  AYN AYN  6.6302
  BCV BCV  8.0593
  AVJ AVJ  6.3254
  AIH AIH  5.6314
  BAF BAF  5.2624
  AMC AMC  6.6562
  DNJ DNJ  7.3178
  BRM BRM  7.5279
  AVR AVR  5.3244
  CCV CCV  5.2266
  COD COD  5.9565
    O HYD  1.4000
  AEQ AEQ  8.4531
  CJE CJE  7.3505
   CA QSI  2.0000
  ARY ARY  5.8070
   H5 XK2  0.0000
   HN HSD  1.0000
  C17 TSA  2.0000
  DBZ DBZ  6.6822
  CFE CFE  5.0963
  BTJ BTJ  7.4741
  CJJ CJJ  5.7309
  AZR AZR  5.7063
    N HSC  1.5000
  DMR DMR  5.3035
  BWI BWI  7.6180
  BHG BHG  5.6068
  BSM BSM  6.8685
  ANK ANK  10.1159
   CA HSC  2.0000
  BVV BVV  8.6033
  DNL DNL  6.2861
  BRW BRW  8.6863
  DGJ DGJ  5.7140
  BUJ BUJ  9.9321
  H20 TSA  1.0000
  CXO CXO  6.6491
  BIP BIP  13.9203
  AJZ AJZ  10.7187
  DHA DHA  5.1732
  BKR BKR  6.7282
  BYK BYK  11.6586
  ACL ACL  6.4197
  AZT AZT  5.1798
  HG1 PRO  0.0000
  BOX BOX  9.9754
  CVF CVF  5.0154
  ALP ALP  5.5108
  AAR AAR  19.5414
  CUV CUV  5.4447
  DGR DGR  6.9522
  CIE CIE  9.2482
  DLF DLF  8.0756
  ASU ASU  6.1621
   CB HYD  2.0000
  CMO CMO  5.0403
  BWH BWH  5.5113
  CXD CXD  5.0981
  ADY ADY  13.2989
  ALR ALR  8.1846
  SPH BON  1.5000
  BKX BKX  5.4190
  DBG DBG  6.0702
  CED CED  7.9216
  BQT BQT  9.0605
  DBW DBW  5.4193
  CHF CHF  8.3579
  CIU CIU  6.5727
  C26 XK2  1.7000
  BPD BPD  8.8576
  ASA ASA  5.7445
  CPS CPS  11.1179
 HH21 ARG  1.0000
  BJK BJK  10.1482
  CUM CUM  8.4914
   N1 QSI  1.5000
  BLM BLM  5.4167
  BVI BVI  6.7336
   HE ARG  1.0000
  CEY CEY  5.5878
  CG2 ILE  2.0000
  H78 XK2  1.0000
  CDC CDC  7.1679
  CCL CCL  5.4155
  DKL DKL  5.9766
  CST CST  8.8290
  HB2 GL2  0.0000
  AGU AGU  7.1252
  BTU BTU  6.3802
  DMX DMX  6.6076
  CSH CSH  5.9877
  AQS AQS  8.2841
  CTU CTU  6.6680
  BXL BXL  5.9548
  AFP AFP  11.7465
  HB1 LYS  0.0000
   HA AS2  0.0000
  BSJ BSJ  5.1781
   CA AS1  2.0000
  BPP BPP  5.6023
  CAP CAP  8.3302
  BOI BOI  7.1827
  AJJ AJJ  10.4208
   HZ PHE  1.0000
  DHQ DHQ  5.9465
 HD11 ILE  0.0000
   HA GL2  0.0000
  CZV CZV  6.8762
  ALY ALY  5.3712
  HD1 PHE  1.0000
  C27 XK2  1.7000
   CA GLU  2.0000
  AZB AZB  6.5181
  BHS BHS  12.9029
  CCH CCH  5.2075
    H PHE  1.0000
  BFW BFW  5.5879
  BEJ BEJ  5.7640
  HG2 GL2  0.0000
  HB1 HSD  0.0000
  AAH AAH  9.4729
  DCH DCH  6.1855
  AXW AXW  10.0701
  APZ APZ  6.2324
  CE1 HSC  1.7000
  AON AON  5.9028
  COV COV  6.8895
  BIK BIK  10.0397
   H2 OH2  1.0000
  DBI DBI  6.6677
  BAV BAV  6.4411
  BBA BBA  7.7685
  CDY CDY  6.7768
  HB1 ALA  0.0000
  BZR BZR  5.9441
  HB1 CYS  0.0000
  AVA AVA  5.3509
  O4' QSI  1.4000
   CE LYS  2.0000
  BNJ BNJ  12.3495
  BMA BMA  9.3884
  CUF CUF  6.1400
  CDV CDV  5.6899
  BUT BUT  6.2568
  BEP BEP  5.7339
  ALH ALH  5.6375
    C PRO  1.7000
  H62 QSI  1.0000
  BIT BIT  9.2469
  DNV DNV  5.7733
  C4' QSI  2.0000
  BNG BNG  5.3147
  DJU DJU  6.7960
  DML DML  5.4479
  CWJ CWJ  5.4819
  CSF CSF  5.3633
    H AS1  1.0000
  BBD BBD  5.9862
  H4' QSI  0.0000
  CDG CDG  6.1366
  AIM AIM  9.8527
  CCC CCC  6.7566
  AZW AZW  7.6729
  CBC CBC  5.4623
  ALZ ALZ  5.1011
  DJG DJG  6.6073
  CNL CNL  16.7679
  CJK CJK  5.0517
  AQA AQA  5.7029
  HD1 HIS  1.0000
  AAC AAC  6.3403
    C HSC  1.7000
  BDH BDH  5.6309
  DMB DMB  5.0969
  CD2 TYR  1.7000
  AAN AAN  11.8448
  CMJ CMJ  5.3802
  AWI AWI  7.9758
  BRJ BRJ  6.8426
  CQR CQR  11.2545
  HD2 HSC  1.0000
  BHU BHU  17.5056
  BDF BDF  8.2260
   CA AS2  2.0000
  BFF BFF  7.5053
  CSA CSA  7.3444
  CIL CIL  5.8569
  H26 XK2  1.0000
  DDM DDM  7.2215
  CMY CMY  17.5354
  CDN CDN  7.5734
  BGB BGB  5.8856
  HE2 HSD  1.0000
  BIX BIX  5.2818
  BRG BRG  5.9230
   CE MET  2.0000
  BGS BGS  5.0218
  AIT AIT  10.2555
  ACV ACV  5.0181
  CRF CRF  5.7159
  AWR AWR  6.1397
  AIA AIA  12.9186
  AEN AEN  6.1156
    C VAL  1.7000
    C AS2  1.7000
  HD1 ARG  0.0000
  CAT CAT  5.8385
  BYX BYX  5.2472
  DBC DBC  8.9283
  CNO CNO  6.7051
  CMZ CMZ  20.7618
  CFB CFB  6.5552
  BOS BOS  6.7261
  AWO AWO  5.4804
  DFY DFY  5.5856
  CLB CLB  5.1306
  HD2 LYS  0.0000
  DFV DFV  7.9466
  BKN BKN  10.9094
   HN GL2  1.0000
  DLM DLM  5.8844
  BGE BGE  5.5962
  AQQ AQQ  5.6368
  DND DND  5.0639
  DJA DJA  5.8090
  CEB CEB  5.1636
  ANT ANT  5.3963
   C2 TSA  2.0000
  OH2 TIP  1.4000
  DKD DKD  6.3634
  AMW AMW  6.9493
  AYD AYD  5.7942
  BCP BCP  5.5687
 H5'' QSI  0.0000
  BQJ BQJ  6.9669
 HH12 ARG  1.0000
  BPI BPI  7.4765
  DAO DAO  5.7062
   CD LYS  2.0000
   CB AS1  2.0000
  HB2 PRO  0.0000
  DJR DJR  6.2872
  HB2 HSC  0.0000
  CJM CJM  6.5889
  DJQ DJQ  5.5763
  BHK BHK  7.4912
   CA THR  2.0000
  CZM CZM  6.0417
  H7B XK2  0.0000
  AXZ AXZ  5.3514
  AUT AUT  5.1485
   CD ARG  2.0000
  HD1 TRP  1.0000
  CWZ CWZ  5.6683
   CG HSD  1.7000
  AOM AOM  8.4401
  BDR BDR  6.3972
  ADC ADC  6.7941
  CKA CKA  5.3820
  CVY CVY  7.3197
  BPH BPH  10.7612
  OD1 ASP  1.4000
  CXX CXX  5.5142
    C ASN  1.7000
  CHT CHT  6.4889
  ASP ASP  5.4745
 H61B XK2  0.0000
  DEC DEC  5.2075
  AVL AVL  7.1347
  ASW ASW  5.0551
  AMV AMV  5.9353
  CCZ CCZ  5.9961
  DLA DLA  5.2476
  BYJ BYJ  8.7038
  AAQ AAQ  11.0881
  AOS AOS  5.4529
  DKA DKA  5.3681
  CFP CFP  6.7364
  HD2 HSE  1.0000
  BGJ BGJ  5.2153
    D max  0.0000
    O AS2  1.4000
  DIK DIK  7.0988
  BKO BKO  9.6087
  BLZ BLZ  18.4342
 HG12 VAL  0.0000
  BJA BJA  6.4117
  AUP AUP  7.2059
    N THR  1.5000
  BUG BUG  5.6816
  CIJ CIJ  6.0020
  AWM AWM  5.2282
  BTX BTX  6.6323
  DJH DJH  6.2943
  AVO AVO  7.3362
   CB THR  2.0000
  CAO CAO  6.0051
  DDZ DDZ  6.0892
  BIB BIB  23.2970
  C31 XK2  2.0000
  CCE CCE  6.2834
  BIV BIV  11.4141
  SP2 SP2  1.5000
  HG1 THR  1.0000
  BWD BWD  5.8046
  CD1 ILE  2.0000
  BYR BYR  7.9931
  ARL ARL  6.6416
  AEO AEO  8.4451
  DLL DLL  9.8046
  CWF CWF  5.6592
  APH APH  7.4424
  AUA AUA  7.0999
  AFE AFE  10.7211
  AEY AEY  15.1250
  APD APD  6.0901
  BAS BAS  5.2536
    O LEU  1.4000
  DDE DDE  6.7580
  APY APY  7.6325
   CA TRP  2.0000
   H2 TIP  1.0000
  C78 XK2  1.7000
  AZZ AZZ  5.2268
  HB1 HIS  0.0000
  BBR BBR  5.1785
  CFC CFC  7.2254
  CJF CJF  5.1747
  AKC AKC  6.0566
  CPW CPW  14.3812
  H26 TSA  1.0000
  AIP AIP  10.9019
  DFE DFE  5.5884
  CAB CAB  5.6002
  CNA CNA  6.9359
   CB ASN  2.0000
  CQQ CQQ  12.5225
  CGX CGX  5.8801
  CTB CTB  6.1696
  AKI AKI  5.0277
  HD1 ASP  1.0000
  H16 TSA  1.0000
    N ASN  1.5000
  DGG DGG  6.6468
  AWQ AWQ  6.5465
  BZD BZD  7.0743
   CA ILE  2.0000
  CKN CKN  5.1068
  DDN DDN  7.3593
  AZF AZF  5.2610
  BKS BKS  6.3295
  CAE CAE  5.7971
  AMA AMA  7.3746
  CSQ CSQ  5.0826
  AKG AKG  6.2365
   OD HYD  1.4000
  ABW ABW  6.2575
  C61 XK2  2.0000
   HG SER  1.0000
  CRB CRB  5.5963
  BYY BYY  7.1246
  C37 XK2  1.7000
  CXH CXH  7.3470
  BQI BQI  8.3695
    O ARG  1.4000
 HH11 ARG  1.0000
  BYN BYN  7.8091
  CGS CGS  7.2327
  DBE DBE  5.4883
  BOG BOG  7.3892
  DLG DLG  5.0750
  BFZ BFZ  5.0755
    C LEU  1.7000
  DHW DHW  5.6183
  CG1 ILE  2.0000
  DNC DNC  5.9072
  HB1 GLU  0.0000
  DGH DGH  6.9577
  AXP AXP  5.6763
  ACG ACG  8.9941
    N GLY  1.5000
   CG AS1  1.7000
  DBQ DBQ  6.1260
  DBO DBO  5.2004
   OG SEP  1.4000
  BZQ BZQ  7.8292
  AOV AOV  5.5483
  AXI AXI  5.9040
   N6 QSI  1.5000
  DIU DIU  6.0498
  AAL AAL  15.7319
    O SER  1.4000
   O1 XK2  1.4000
  AKK AKK  8.8356
  CZS CZS  6.8337
  BBO BBO  6.0265
   CG ARG  2.0000
   HB THR  0.0000
    C SER  1.7000
  AVK AVK  5.0051
   HN THR  1.0000
  BAJ BAJ  5.4659
  HD2 ASP  1.0000
  BDU BDU  6.1100
  BCF BCF  5.1514
  CLP CLP  6.3444
   HA SEP  0.0000
  CLI CLI  5.6797
  BNX BNX  8.4299
  BCJ BCJ  8.8878
  BYI BYI  5.0332
  ANB ANB  7.9990
  CPY CPY  7.3067
  BBW BBW  6.0966
  CYY CYY  5.6613
  CPJ CPJ  16.3427
  AHQ AHQ  8.8588
  AOL AOL  6.4411
  DLC DLC  5.6199
  CAF CAF  5.1729
  BHJ BHJ  5.4301
  HG2 PRO  0.0000
  BAM BAM  7.1926
  HE2 HSE  1.0000
  CBT CBT  5.9488
  APW APW  5.7319
  BGC BGC  5.0782
  DLU DLU  5.3241
  DBS DBS  6.4655
  COU COU  8.5220
  BRT BRT  9.6358
  BPL BPL  7.1086
  NH1 ARG  1.5000
   HN MET  1.0000
  DMQ DMQ  6.6824
  AKR AKR  5.4904
  DDA DDA  7.5647
  CJD CJD  5.6187
  H36 XK2  1.0000
  CPQ CPQ  6.9757
  BNT BNT  10.2986
  BNO BNO  7.4852
  ACQ ACQ  13.5263
  BOB BOB  11.2051
  AHV AHV  5.5416
  AQG AQG  5.1347
  AZG AZG  6.2803
  AYK AYK  5.4344
  BIH BIH  7.5157
  CSO CSO  9.3056
  CXA CXA  6.1978
  HB1 GL1  0.0000
  BNK BNK  9.6533
  CWW CWW  6.8684
  AWA AWA  6.9829
  AAY AAY  6.2259
  BCC BCC  7.8182
  AAD AAD  7.7587
  COO COO  9.1017
  CBL CBL  5.1890
  BAB BAB  6.0065
   HN ARG  1.0000
  CUZ CUZ  7.3983
  CTE CTE  5.9647
  BJD BJD  7.5357
  AWF AWF  5.3220
  AVD AVD  7.6593
  BVC BVC  5.6123
  DMM DMM  5.1404
  CTS CTS  6.7937
  CRD CRD  13.8919
   CA ASP  2.0000
  CBH CBH  6.5530
  CAG CAG  5.5751
   CB QSI  2.0000
  CEK CEK  5.0030
  DKU DKU  6.9744
  DAK DAK  5.0325
  CGI CGI  6.0049
  BNI BNI  6.4607
   HA PHE  0.0000
  DCY DCY  5.7762
  CGO CGO  5.7533
  BED BED  6.2350
  BAL BAL  5.6631
  DAS DAS  5.8281
  DMC DMC  6.2758
  CNM CNM  5.5525
  CTP CTP  5.2450
  HE2 GLU  1.0000
  BNQ BNQ  13.3776
  BLA BLA  8.6042
    H HIS  1.0000
  AKS AKS  6.0862
  HG1 CYS  1.0000
  AAF AAF  13.2421
  BQS BQS  6.1922
  CVW CVW  8.1361
  CME CME  5.7003
  AVC AVC  6.2219
  APJ APJ  6.3431
  DNN DNN  5.4392
  DCG DCG  5.8190
  HB1 MET  0.0000
  CXF CXF  6.6133
  BYP BYP  5.2236
  AQR AQR  8.0507
  BOP BOP  9.2283
  DGM DGM  7.2517
  H73 XK2  1.0000
  BFD BFD  6.5671
  CZ3 TRP  1.7000
  BHH BHH  6.8188
  AFR AFR  8.6818
  BGU BGU  5.1318
  H5' QSI  0.0000
  BPX BPX  6.1302
  AJG AJG  8.6747
    N QSI  1.5000
  BDW BDW  7.1255
  CJU CJU  5.7376
  BLC BLC  6.7455
  CD2 PHE  1.7000
  DMU DMU  5.9243
  CGY CGY  6.4876
  DMF DMF  6.3470
  H27 XK2  1.0000
  BWC BWC  5.2295
  DGD DGD  5.0680
  H29 XK2  1.0000
  AAV AAV  5.3993
  CE1 PHE  1.7000
  AGQ AGQ  8.4828
  BHZ BHZ  5.5525
  CVG CVG  16.4403
  CCF CCF  5.5115
  COR COR  8.5555
  CEW CEW  5.5342
  AHG AHG  9.8799
  DAZ DAZ  7.3998
  CNS CNS  21.7189
    C GLU  1.7000
  BUF BUF  7.9575
  BGQ BGQ  5.0135
  ND1 HIS  1.5000
  DGL DGL  5.5866
  AYF AYF  5.1744
  BVY BVY  6.5550
  CBV CBV  5.7222
  DAG DAG  5.1060
  BRY BRY  5.6497
  AZC AZC  5.3292
 HE21 QSI  1.0000
  CSD CSD  7.0915
  BWW BWW  5.4964
  BNA BNA  7.2993
  BJU BJU  8.7462
  BHV BHV  8.4893
  BYZ BYZ  6.1638
  CJX CJX  5.9537
  CII CII  5.2767
  AWS AWS  5.5593
  DAQ DAQ  5.5607
  CBR CBR  6.3817
  AAA AAA  24.5561
  DEB DEB  5.1689
  DBH DBH  7.2391
  CPD CPD  6.7249
  CRO CRO  15.2499
  CSC CSC  6.5055
  HB1 HSE  0.0000
  DHJ DHJ  5.0570
  AUY AUY  5.1819
  ASQ ASQ  6.8843
  ANC ANC  8.1724
   CD ILE  2.0000
  BVZ BVZ  5.2616
  BFA BFA  6.7404
   CB SEP  2.0000
  CQI CQI  6.4599
  APL APL  5.3353
  AHK AHK  8.3607
  BLP BLP  10.2218
  BDS BDS  5.3000
  DBT DBT  5.1337
  HO5 XK2  1.0000
  ARJ ARJ  5.6360
  CBW CBW  5.9509
  BPJ BPJ  5.0535
   HA HSC  0.0000
  CYL CYL  5.2709
  BTR BTR  7.5345
  BLT BLT  10.5510
  ASD ASD  5.1571
  HB1 PRO  0.0000
  BVH BVH  5.4042
  DDG DDG  5.6937
  HE1 HSE  1.0000
  CVE CVE  8.7371
  BMR BMR  10.9598
  BCN BCN  5.2957
  AOH AOH  7.1007
  BIC BIC  6.1872
  BTN BTN  5.8886
  DJI DJI  6.7251
 HG23 VAL  0.0000
   HA MET  0.0000
  BFK BFK  5.5276
  AEK AEK  11.3898
  BQU BQU  5.7276
  BII BII  10.2908
   HH TYR  1.0000
  CIR CIR  6.7477
  BFU BFU  6.6018
  ANP ANP  7.9540
  CYH CYH  5.7103
  BXA BXA  6.9339
  CYV CYV  6.5090
  DKC DKC  5.1851
  CJA CJA  6.0111
  O23 TSA  1.4000
  CPR CPR  7.7572
  ADZ ADZ  13.1316
  BRN BRN  5.8340
  H24 XK2  1.0000
  AFD AFD  5.6153
    C AS1  1.7000
  BOT BOT  6.9500
  H2B XK2  0.0000
   O8 TSA  1.4000
  BAW BAW  5.3463
    N VAL  1.5000
  CXL CXL  6.1330
  AYI AYI  5.4719
  ABY ABY  11.2653
 HG11 ILE  0.0000
  BAZ BAZ  5.5631
   HN ASN  1.0000
   CB ARG  2.0000
  CD1 TRP  1.7000
   C6 QSI  1.7000
  CEM CEM  7.2450
  DNH DNH  6.2031
  BWP BWP  5.4209
  DIL DIL  5.3819
   O2 SEP  1.4000
  AUG AUG  6.3748
  AFW AFW  7.0966
  BBL BBL  5.1469
  NE2 QSI  1.5000
  ABB ABB  5.8457
    H ALA  1.0000
  BLB BLB  12.9471
  BJP BJP  22.0527
    O LYS  1.4000
  BMT BMT  6.9685
  DKR DKR  5.7965
  CBN CBN  5.4109
  BDM BDM  6.1173
  DEU DEU  7.5024
  BXT BXT  5.2901
  BGW BGW  6.2950
  AVI AVI  8.1659
   HA THR  0.0000
  CKW CKW  8.3939
  CAH CAH  6.5396
  BAX BAX  5.6316
  DHP DHP  5.0334
  AWP AWP  5.8081
  BOW BOW  12.3746
  CMU CMU  22.7781
  BDI BDI  5.2059
  C21 XK2  1.7000
  BSI BSI  5.0298
  ATF ATF  6.1570
  DNS DNS  6.6315
  CHP CHP  5.5834
  CON CON  7.6111
  CNV CNV  8.6064
  ND1 HSC  1.5000
  CGN CGN  5.4499
  DJS DJS  5.7616
   CA GL2  2.0000
   C7 XK2  2.0000
  CLH CLH  8.2706
   H4 XK2  0.0000
  CMH CMH  5.2673
  DJV DJV  7.4541
  BRU BRU  5.0422
   C5 XK2  2.0000
    N LYS  1.5000
  BSY BSY  8.9143
  ADD ADD  12.9206
  CGV CGV  7.5112
  BTG BTG  6.3587
  BXJ BXJ  5.3477
  APA APA  5.2362
  BYH BYH  6.8483
  BDD BDD  6.6951
  AWV AWV  9.2867
   HA AS1  0.0000
  BGR BGR  6.4433
  CGL CGL  5.8615
  ARV ARV  8.2289
  AHB AHB  7.5192
  AJW AJW  5.5197
  AWU AWU  5.7355
  AJS AJS  6.2095
  BWS BWS  6.7789
  BWF BWF  6.3662
  CXK CXK  6.4262
  CXB CXB  10.9178
  CKF CKF  5.5082
  BGY BGY  5.0832
  AST AST  5.8984
  AFZ AFZ  5.5595
  ABU ABU  10.9999
  HB2 TRP  0.0000
  HD1 ILE  0.0000
  CXC CXC  5.7463
  CHD CHD  8.1107
  DFQ DFQ  5.9306
    O GL2  1.4000
  BXZ BXZ  6.8975
  BEW BEW  5.8480
  BZN BZN  7.5070
  DHN DHN  5.9850
  CMT CMT  7.9210
  BQP BQP  5.0299
    C GLY  1.7000
  APE APE  8.2031
  AIL AIL  7.1372
   HN GLN  1.0000
  AXH AXH  5.1645
  HB1 SEP  0.0000
  BUM BUM  8.6684
  BAD BAD  7.1254
  ADA ADA  5.9025
  BEA BEA  6.2830
  C35 XK2  1.7000
  AVT AVT  5.6058
  AHO AHO  6.0668
  CZY CZY  5.3622
  CUS CUS  7.7510
  HH2 TRP  1.0000
  CAY CAY  7.1799
  ASC ASC  6.9324
  AYP AYP  5.1361
  ACT ACT  13.3570
  DKW DKW  6.4672
  C74 XK2  1.7000
   CG MET  2.0000
 HG22 THR  0.0000
  AJR AJR  6.2422
  H66 XK2  1.0000
  BXM BXM  7.2243
  CYU CYU  8.7897
  CEN CEN  5.0219
  BCI BCI  8.3798
  BLY BLY  15.1734
  CDD CDD  6.1785
  CH2 TRP  1.7000
  HT3 QSI  1.0000
  ADL ADL  7.1212
  CAV CAV  5.0526
  ALW ALW  6.5473
  CXY CXY  6.0665
  CG2 VAL  2.0000
  DGE DGE  6.2277
    H GLN  1.0000
    D min  0.0000
  HE1 TYR  1.0000
    O GLN  1.4000
  BTD BTD  5.3238
  BEY BEY  5.7921
  BXN BXN  8.3971
  AYY AYY  5.9181
  AXJ AXJ  5.5299
    O TYR  1.4000
   C9 TSA  2.0000
  BEX BEX  5.4940
  BAC BAC  5.7684
  AAB AAB  12.5420
  ACZ ACZ  5.4322
   C4 XK2  2.0000
  BAG BAG  6.1685
  CCI CCI  5.5147
  BPR BPR  8.1843
  BBX BBX  6.3061
  HE2 PHE  1.0000
  HB2 LYS  0.0000
  BCQ BCQ  6.1192
  DFM DFM  6.2418
  CVU CVU  8.9578
  ABR ABR  6.2059
    C ILE  1.7000
  DAM DAM  5.0986
  BXF BXF  5.2198
  CWN CWN  6.5609
  DAR DAR  5.4613
  APF APF  5.6655
  OD2 ASP  1.4000
    H CYS  1.0000
  BKF BKF  7.2428
  OE2 GLU  1.4000
  CBA CBA  7.4564
  BET BET  5.2217
  BAU BAU  7.5138
  ALC ALC  11.9548
  CQF CQF  15.8592
  AUW AUW  5.0233
   CA HIS  2.0000
  DDL DDL  6.7491
  ALQ ALQ  7.6651
   CB ILE  2.0000
  DDI DDI  7.2245
  BPU BPU  13.7679
 DUM1 DUM  0.0000
  CZU CZU  5.8162
   CG QSI  2.0000
  HA2 GLY  0.0000
  DNE DNE  6.6895
  DBP DBP  8.3057
  BRC BRC  6.6194
  DJO DJO  7.4126
  AED AED  9.1732
  BPW BPW  5.9238
  DGO DGO  6.7500
  BVA BVA  7.4165
  CSL CSL  6.8801
  BUS BUS  9.4598
  CHW CHW  5.5552
  CPT CPT  8.1687
  ADJ ADJ  9.4557
  BYV BYV  7.1700
  BTC BTC  6.4587
  BDG BDG  5.2171
  AXQ AXQ  6.0491
  BPM BPM  6.7442
  CIW CIW  6.1625
    N GLU  1.5000
  CKJ CKJ  5.2031
  BJC BJC  6.7397
  CYP CYP  6.8831
  BDT BDT  10.0228
  AWK AWK  5.6185
   C5 QSI  1.7000
  AAO AAO  8.4491
   HN PHE  1.0000
  CWX CWX  6.5864
  AHA AHA  14.0118
  DIM DIM  6.5635
  DIC DIC  5.6851
  C29 XK2  1.7000
  ARZ ARZ  9.1444
  ANJ ANJ  5.2506
  C75 XK2  1.7000
  CUL CUL  7.7530
  BJR BJR  7.7674
  AYE AYE  7.7613
  ANF ANF  6.0363
  ANS ANS  7.0029
  HD2 ARG  0.0000
  AIU AIU  15.2649
  CKG CKG  5.9684
  AVU AVU  5.2815
    N MET  1.5000
  H76 XK2  1.0000
  ABF ABF  5.8827
  CZA CZA  6.7296
  BIN BIN  7.4560
  BWN BWN  5.7582
  CYO CYO  6.7197
  BNW BNW  6.9556
  CCB CCB  5.2285
  ASR ASR  7.5743
  DFT DFT  6.0573
  CRP CRP  5.0324
  AYV AYV  6.5409
   HN GL1  1.0000
   CB LEU  2.0000
  HD1 LYS  0.0000
  ALL ALL  5.0430
  APR APR  5.8108
  BTQ BTQ  7.6315
  BTM BTM  7.2982
  BPA BPA  12.4301
  DAA DAA  8.8501
  BIZ BIZ  23.8799
  AMG AMG  7.1206
  AZD AZD  7.7672
  BGI BGI  5.4862
  CUG CUG  10.5328
  DMO DMO  5.0712
    H HSC  1.0000
  DDT DDT  5.5701
  BVD BVD  7.5364
  CWK CWK  5.7319
  CZG CZG  5.5946
  HG2 LYS  0.0000
   CB HSC  2.0000
  CAA CAA  8.9127
   HN AS2  1.0000
  DDO DDO  8.1257
  ADG ADG  5.7917
  BIO BIO  11.7033
    C ARG  1.7000
  CSS CSS  9.2904
  ALN ALN  7.2896
    O GLY  1.4000
  BWT BWT  7.8601
  CWE CWE  8.8573
  AOT AOT  6.5239
   CG ASN  1.7000
  DMV DMV  6.7873
  CBK CBK  5.2665
  DFS DFS  8.5677
  CZQ CZQ  7.1485
   HA TRP  0.0000
  ABN ABN  5.9268
  AGG AGG  6.1888
  ALV ALV  7.0614
  BFO BFO  6.0236
  AUE AUE  5.7589
  ATG ATG  5.3222
  DKP DKP  5.4704
  DIP DIP  5.0442
   HN HSC  1.0000
  CFA CFA  5.7739
  BAA BAA  5.1172
  BRR BRR  8.7893
  AMO AMO  8.6364
  CYJ CYJ  6.0550
  CHY CHY  7.3588
   CA PHE  2.0000
   O1 SEP  1.4000
  CIM CIM  5.7498
  HD2 AS2  1.0000
  DFJ DFJ  8.6117
  CDS CDS  5.6198
  HG1 GLU  0.0000
  BQG BQG  6.9289
  HG1 GL1  0.0000
  CVD CVD  5.9834
  BKU BKU  9.6126
  COB COB  22.0523
  CPL CPL  5.8014
  BUL BUL  6.6946
   CB ASP  2.0000
  BFY BFY  5.8481
  C32 XK2  1.7000
  AFN AFN  7.8613
  CXW CXW  7.2398
  ANL ANL  9.8551
  BYB BYB  7.5006
  DAV DAV  9.3797
  BPB BPB  6.0923
  DHD DHD  6.4379
  AYJ AYJ  7.1426
  ASL ASL  8.0465
  DJP DJP  6.1893
  AGZ AGZ  11.6259
    O AS1  1.4000
  DNO DNO  5.2397
  CEJ CEJ  5.5671
  AQD AQD  5.1777
   HD AS2  1.0000
  ATU ATU  5.4373
  AKN AKN  5.2253
  C25 XK2  1.7000
  BNC BNC  10.1255
  CAL CAL  5.9899
   N9 QSI  1.5000
  AEW AEW  7.0414
  CE1 HSD  1.7000
  BNH BNH  5.1563
  BXC BXC  6.0841
    C HYD  1.7000
  CQT CQT  7.2857
  CMA CMA  5.3780
  CBZ CBZ  7.3423
  BXR BXR  5.4483
  API API  5.8843
  CE1 HIS  1.7000
  BVU BVU  8.0764
  HB2 HYD  0.0000
  BEO BEO  5.7018
  DIX DIX  6.9568
   CA GLN  2.0000
  CSR CSR  5.8776
  BCR BCR  5.0775
  BPG BPG  6.8680
  BWV BWV  6.2426
  DDP DDP  6.4779
  BQA BQA  6.5565
  BEE BEE  6.5258
  ATA ATA  5.5329
  ATB ATB  5.3895
  CQW CQW  6.9994
  CMS CMS  20.1898
  CRG CRG  17.1800
  HB2 GLU  0.0000
  DNQ DNQ  5.3090
  BLV BLV  10.4920
  BFG BFG  7.2982
  AOJ AOJ  6.0345
   HA ASP  0.0000
  DIB DIB  5.4354
  CYC CYC  9.0302
  CPK CPK  10.6329
  CWP CWP  11.6907
  CIG CIG  6.6846
   C8 QSI  1.7000
  ALA ALA  5.3380
  BWK BWK  5.8259
  BQY BQY  9.2665
  HB3 ALA  0.0000
   HD HYD  1.0000
  AMZ AMZ  6.8878
  C24 XK2  1.7000
  BDQ BDQ  5.9999
  DKM DKM  5.5279
  BZI BZI  9.8839
  CVM CVM  6.7461
  CHQ CHQ  6.7352
  CDP CDP  6.1814
  CZH CZH  12.3950
  ADI ADI  7.7879
   H2 QSI  1.0000
  AHR AHR  8.9025
  DGZ DGZ  5.0861
  DBB DBB  6.7462
    O GLU  1.4000
  CQH CQH  5.1243
   C2 XK2  2.0000
  ARM ARM  8.5320
   CA VAL  2.0000
  CWQ CWQ  6.1763
  BQF BQF  7.1336
  BJH BJH  8.6706
  DII DII  6.6589
  ATD ATD  5.8941
  CZZ CZZ  8.1755
  CTH CTH  7.5213
  C13 TSA  2.0000
  BQC BQC  5.2432
  CYK CYK  8.5155
  BJF BJF  6.5608
   CB GL2  2.0000
  CYQ CYQ  5.5927
  CVO CVO  7.6121
  CNY CNY  20.5729
  DIR DIR  5.0258
  CLV CLV  5.0853
  BRZ BRZ  6.9459
  AUK AUK  9.2067
  AAI AAI  7.7919
 HG22 VAL  0.0000
  CWU CWU  6.8800
  CFN CFN  5.7721
  DGY DGY  5.7289
  BNB BNB  10.4079
  DKX DKX  5.1488
    C GLN  1.7000
  BDB BDB  6.6612
  ABI ABI  9.4914
  AET AET  8.0428
  CEL CEL  5.6366
  CLW CLW  5.0051
  CWO CWO  9.7367
   CB TYR  2.0000
  BUN BUN  5.5152
  AJB AJB  7.3663
  H75 XK2  1.0000
  CPC CPC  14.6198
  BPF BPF  7.4257
  BIL BIL  12.2797
    H AS2  1.0000
  DHX DHX  5.7094
  DAL DAL  7.5451
  BYA BYA  6.9321
  BWX BWX  5.5279
  ALX ALX  5.9744
  O5' QSI  1.4000
  BBJ BBJ  5.1750
  NE2 HSE  1.5000
    N ARG  1.5000
  AIK AIK  6.0014
  DDY DDY  7.0461
  CXR CXR  5.6731
  AZO AZO  6.1786
  AAW AAW  5.3477
  DMK DMK  5.3597
  AXG AXG  7.0291
  H2A XK2  0.0000
  BMU BMU  9.7437
  HB2 HSD  0.0000
   CA GLY  2.0000
  ANN ANN  9.5224
  ALB ALB  5.8309
  CTA CTA  8.8062
  BLN BLN  11.1067
  DHK DHK  6.3711
  DFZ DFZ  6.2285
  CDX CDX  5.2683
  CXZ CXZ  5.8846
  BRK BRK  8.1407
  DBY DBY  7.4239
  BYE BYE  7.8067
  AXY AXY  5.7314
  BUE BUE  6.3790
  H61 QSI  1.0000
