# Supplementary material for: The Effect of Macromolecular Crowding on the Electrostatic Component of Barnase–Barstar Binding: A Computational, Implicit Solvent-Based Study
Source: PLoS One. 2014 Jun 10;9(6):e98618. doi: 10.1371/journal.pone.0098618 (PMC4051634; doi:10.1371/journal.pone.0098618)
Supplement: File S1 — Contains sample pdb files used in our analyses; each contains the barnase/barstar complex with a specific random placement of crowders of varying radii at 30% crowding density. Also included are files specifying, for each pdb file, the radii of each atom and model crowder. (TAR) [file pone.0098618.s005.tar › vary30percent_pdb/crowders_radii-25.siz]

aaaaaannnrrrrrrrr
  HN2      1.0000
 R185      1.8500
 HCT1      1.0000
  HN1      1.0000
  R15      1.5000
  NCT      1.5000
 OCT1      1.4000
 OCT2      1.4000
  HT1      1.0000
  HA1      0.0000
  CNT      1.7000
 HCT2      1.0000
 HT2G      0.0000
  NXT      1.5000
  OT1      1.4000
  CAY      2.0000
   OY      1.4000
  R18      1.8000
 HT2B      0.0000
  R20      2.0000
  R05      0.5000
 R195      1.9500
   CY      1.7000
 HTB3      0.0000
  HT2      1.0000
  R14      1.4000
  CTB      2.0000
  CAT      2.0000
  R19      1.9000
 HTB2      0.0000
  R00      0.0000
  R10      1.0000
   NT      1.5000
  HT3      1.0000
  R17      1.7000
 HT2A      0.0000
  HA2      0.0000
 R135      1.3500
 HT2C      0.0000
  OT2      1.4000
  ONT      1.4000
  CT2      2.0000
 HTB1      0.0000
  HNT      1.0000
  HY3      0.0000
  HY1      0.0000
  HY2      0.0000
  OXT      1.4000
   N7 QSI  1.5000
  CYZ CYZ  9.6252
  BOO BOO  10.8510
   C6 TSA  1.7000
  AFY AFY  11.5895
  CJL CJL  5.1556
  CAI CAI  6.4040
  BNV BNV  9.6188
  CFM CFM  6.5329
  BYC BYC  5.1888
  ADP ADP  11.5168
  BXK BXK  5.0180
  BQR BQR  5.9113
  BYW BYW  6.1465
   HA HYD  0.0000
    N PHE  1.5000
  DLN DLN  5.4981
  CVA CVA  6.6639
  BMB BMB  10.7647
  HB1 AS1  0.0000
  DOF DOF  7.8848
  CNK CNK  5.0656
  BRS BRS  5.8416
   CD PRO  2.0000
  BRB BRB  5.8494
  BMD BMD  7.3090
  H2' QSI  1.0000
  BPY BPY  11.9355
    C PHE  1.7000
 H31B XK2  0.0000
  BND BND  6.3112
   C3 XK2  2.0000
  AVY AVY  7.4033
   HN SEP  1.0000
  CIB CIB  5.9532
  CUC CUC  8.9073
  BUR BUR  7.1610
  ASS ASS  6.7949
  CCK CCK  6.1424
  BGX BGX  5.7045
  BHT BHT  15.6891
  CBF CBF  5.7360
  C3' QSI  2.0000
  ATX ATX  5.6634
  H79 XK2  1.0000
  CQS CQS  16.2231
  AHY AHY  9.6391
  CHG CHG  7.8325
  APV APV  6.0805
  DMZ DMZ  9.1019
  BSX BSX  6.0053
  DCL DCL  8.1376
  AEM AEM  15.0006
  CDF CDF  5.5530
  AGD AGD  10.2383
  HD1 HSD  1.0000
  AXE AXE  6.1283
  BJS BJS  6.7728
  DID DID  5.8842
  CEF CEF  5.4511
  AGN AGN  5.3187
  CYR CYR  6.7733
  AMK AMK  6.3500
  CTQ CTQ  6.9347
  BBB BBB  7.7038
  AFT AFT  7.0355
  CDJ CDJ  7.2674
  ATE ATE  6.2921
  CD2 HSE  1.7000
  BNU BNU  5.7226
  BZF BZF  5.6636
  BMN BMN  14.1182
  DDD DDD  6.1961
  CWH CWH  5.5604
  CRV CRV  7.3902
   CG ASP  1.7000
  DOS DOS  5.8364
  DSR DSR  5.8716
    C CYS  1.7000
  DSF DSF  5.6118
  AFH AFH  5.4763
  ARD ARD  5.2268
    C TRP  1.7000
  DRJ DRJ  5.0052
  CYT CYT  8.6952
  COE COE  10.3878
  BIG BIG  23.0330
  AFI AFI  7.5704
  ASF ASF  6.0118
  BHY BHY  5.2464
  CUK CUK  6.7172
  DJX DJX  7.6270
  CAM CAM  6.5600
  CTG CTG  5.2038
  DDU DDU  5.8320
  CYG CYG  10.2554
  HE1 GL1  1.0000
  ASX ASX  5.2688
  CKI CKI  5.1788
  HB2 AS2  0.0000
  DLE DLE  6.4885
  BTK BTK  6.6077
  CHS CHS  5.2586
  BUI BUI  6.4955
  HE2 TYR  1.0000
  DKN DKN  5.0577
  BTO BTO  5.2735
  BSK BSK  6.5884
  ARI ARI  8.1104
   HA GLU  0.0000
  BYQ BYQ  5.2958
  H22 XK2  1.0000
  HE3 TRP  1.0000
  COK COK  10.3964
  AKW AKW  6.1007
  ALU ALU  5.0879
  DMY DMY  6.1443
  BXB BXB  5.1134
  OD1 AS2  1.4000
  CKY CKY  5.7874
  BIS BIS  20.7003
  DQZ DQZ  7.5912
  CDR CDR  5.4003
  DHT DHT  5.1778
  CCD CCD  7.7873
  BWU BWU  5.2114
  CXI CXI  7.6047
  BYD BYD  7.5519
  CGG CGG  5.2022
   CB GLN  2.0000
  CE1 TYR  1.7000
  AGT AGT  7.0442
  ADW ADW  10.6189
  HG2 QSI  0.0000
  DKF DKF  7.2396
   C1 XK2  1.7000
    O ASN  1.4000
  AOB AOB  5.3632
  DOL DOL  6.6176
  DGP DGP  10.5573
  CZI CZI  5.9009
  CPN CPN  8.0606
  CZN CZN  5.4264
  AEU AEU  6.7505
  C18 TSA  1.7000
  ANX ANX  5.0660
  CMF CMF  6.0348
  BRP BRP  5.1160
  BIE BIE  8.9250
   CD QSI  1.7000
  CRM CRM  6.4592
  AIS AIS  5.2931
  AWN AWN  6.0573
   H5 TSA  1.0000
  BBQ BBQ  5.1016
  BLK BLK  6.8509
  ALD ALD  8.4046
  CSM CSM  5.9750
  BZP BZP  5.0866
  DIG DIG  6.5530
  AIY AIY  8.8867
  ACD ACD  5.8005
  CLZ CLZ  6.9577
  CZL CZL  6.0630
  DIE DIE  7.6553
  BKH BKH  7.7048
  AMP AMP  8.8757
  AOY AOY  5.3173
  CXG CXG  7.6356
  COF COF  8.1355
  BFH BFH  6.4595
  DBX DBX  11.0301
  BBH BBH  6.9682
  BSE BSE  6.0470
  AKF AKF  6.6530
  CGC CGC  6.4478
   CB CYS  2.0000
  DEK DEK  11.6150
  DHC DHC  7.2411
  BHM BHM  14.8358
  APS APS  5.2652
   C4 QSI  1.7000
   CZ PHE  1.7000
  O3' QSI  1.4000
  CKS CKS  5.1683
    N HIS  1.5000
  CXT CXT  5.3688
  CFO CFO  5.5556
  CFH CFH  5.0565
  AIR AIR  10.4912
  HB2 SER  0.0000
  CRA CRA  7.1020
  O2S QSI  1.4000
  APX APX  6.1802
  BEU BEU  5.5291
  ACY ACY  10.9819
  DRO DRO  5.2455
  H37 XK2  1.0000
  CKZ CKZ  7.1779
    O VAL  1.4000
  DEA DEA  8.4698
  BOE BOE  9.3290
  CWD CWD  8.9824
  CEO CEO  5.8710
  CTD CTD  7.0244
  DFN DFN  7.9384
  ACC ACC  6.1828
  HE1 HSC  1.0000
   CA ALA  2.0000
  DAP DAP  6.5629
  AQI AQI  5.4131
   H1 OH2  1.0000
  CJG CJG  5.5916
  AYX AYX  5.5026
  BJB BJB  6.3451
  CSX CSX  6.8640
   CD GLN  1.7000
  AGJ AGJ  10.8105
  CDL CDL  5.9331
  CXN CXN  7.4971
  BVO BVO  6.1631
  AEF AEF  10.6109
    H ARG  1.0000
  AXT AXT  5.5636
  AQC AQC  5.0552
    N AS2  1.5000
  BEZ BEZ  5.1638
  CRN CRN  10.5551
  BWJ BWJ  5.1835
  AES AES  6.9653
  BXV BXV  7.0854
  AEI AEI  8.3212
  APQ APQ  5.5584
  OE1 GLU  1.4000
  H34 XK2  1.0000
  DEF DEF  7.8120
  DAT DAT  10.7378
  CBI CBI  5.3834
  HE1 TRP  1.0000
  CTC CTC  5.2915
  DIO DIO  6.1034
  CXE CXE  5.7984
  CQL CQL  10.2206
  BNE BNE  14.9936
  CVL CVL  7.6729
  CLE CLE  6.8431
    N HSD  1.5000
   CB PRO  2.0000
  DGS DGS  5.4174
  CHU CHU  5.8036
  BOQ BOQ  9.7810
  HG2 ARG  0.0000
  CEI CEI  5.1505
  HB2 PHE  0.0000
  DQF DQF  6.2539
  CTI CTI  10.8368
  CMQ CMQ  7.0181
  BKV BKV  7.4844
  AVF AVF  7.6514
  DES DES  5.4769
  CGQ CGQ  5.1329
  BIU BIU  9.5755
    O HSD  1.4000
  BBM BBM  5.9037
  CVQ CVQ  12.1489
  AQP AQP  5.4738
  AOD AOD  8.6864
 HG13 VAL  0.0000
    H MET  1.0000
  H12 TSA  1.0000
  BUC BUC  5.4452
  AVW AVW  6.3819
   HA LYS  0.0000
  CWY CWY  6.9537
  BDX BDX  5.6676
  ARC ARC  5.2487
  C5' QSI  2.0000
  ASG ASG  6.6510
  AMB AMB  6.6451
   CG TYR  1.7000
  C33 XK2  1.7000
   CA SER  2.0000
  BLE BLE  5.1991
  BZM BZM  5.6093
  HB1 ARG  0.0000
  AYL AYL  6.1699
  C28 XK2  1.7000
  BCS BCS  8.2576
  BNF BNF  6.4382
  BHI BHI  24.6194
  BBZ BBZ  5.5148
  BFJ BFJ  5.7306
  AZI AZI  5.3600
  AKD AKD  6.6920
  CSV CSV  5.5069
  HB1 AS2  0.0000
  CCQ CCQ  6.2609
  AUD AUD  6.3455
  BNM BNM  8.0985
  ALI ALI  8.5131
  OD1 ASN  1.4000
  C67 XK2  1.7000
  C72 XK2  1.7000
  DNR DNR  6.1807
  CBE CBE  5.4593
  CLO CLO  5.3994
  BJT BJT  10.4985
  ABM ABM  7.1492
  CNH CNH  6.5287
  C1' QSI  2.0000
  AHX AHX  5.0849
  DMG DMG  5.3981
  ACO ACO  13.7996
   HN ALA  1.0000
  CBM CBM  5.5916
   HN HYD  1.0000
  CGZ CGZ  5.3725
  BSC BSC  12.9163
  HG1 MET  0.0000
  DFF DFF  5.4803
  BSU BSU  9.8033
  BKI BKI  5.6620
  BCZ BCZ  6.0582
  AGV AGV  8.7950
  AKJ AKJ  5.9684
  CBX CBX  6.1063
 HE21 GLN  1.0000
   HG CYS  1.0000
  AUZ AUZ  5.0060
  AYT AYT  6.5258
  BQV BQV  6.1969
  AIC AIC  5.0461
   OC VDW  0.0000
  BVX BVX  5.3623
  HB1 LEU  0.0000
  DGK DGK  6.9532
  N10 QSI  1.5000
  AYZ AYZ  5.7202
  BRF BRF  7.2772
  BPT BPT  6.0069
  CHZ CHZ  5.8435
  BKC BKC  7.0898
  BJI BJI  8.2006
  BCG BCG  5.9710
  H35 XK2  1.0000
  BLX BLX  6.1497
  BYU BYU  5.1789
  CHB CHB  5.5338
  BPZ BPZ  10.2250
   HA HSE  0.0000
  BJL BJL  9.7057
  AGS AGS  8.6728
   CD GLU  1.7000
  DNU DNU  5.6089
  AGF AGF  8.2492
   CB HIS  2.0000
  CND CND  5.5076
  ARS ARS  5.9341
  CTV CTV  5.6526
  DRM DRM  5.2724
 H2'' QSI  0.0000
  AWX AWX  6.9706
  AJL AJL  5.4207
  OH2 HOH  1.4000
  CHV CHV  5.3881
  DLY DLY  5.1386
  DGU DGU  5.6376
  CD2 LEU  2.0000
  BGF BGF  5.4731
  BLI BLI  9.5282
  DGB DGB  5.2495
 HD22 LEU  0.0000
  DCX DCX  7.1610
  CZF CZF  7.0193
  CTY CTY  5.0951
    O THR  1.4000
  CHN CHN  7.3135
  DIW DIW  5.1768
  AKV AKV  6.9163
  AEJ AEJ  14.3737
  DMA DMA  6.4091
  ARR ARR  8.0380
  HD3 ILE  0.0000
  CDM CDM  5.7701
  ACI ACI  8.2138
  H71 XK2  1.0000
  DAI DAI  5.1836
  AMI AMI  8.3950
  CD1 PHE  1.7000
  CKB CKB  5.6128
  BLQ BLQ  6.1976
  AOP AOP  5.9278
  AWC AWC  7.0064
  DLP DLP  5.5167
  DEZ DEZ  7.4219
  DCC DCC  9.0396
  AZL AZL  5.3083
  AHP AHP  5.8515
  DRL DRL  5.0272
  CSU CSU  8.8909
  AYW AYW  5.7363
   CG LYS  2.0000
  CGP CGP  6.7488
  DAH DAH  5.8815
  ANI ANI  6.0530
  DNX DNX  6.3772
  BGD BGD  5.5525
  CSB CSB  9.0499
  ATL ATL  5.6100
  DDC DDC  5.8942
  CLF CLF  5.8158
  AOO AOO  5.6182
  CGR CGR  5.2650
  AXM AXM  7.5845
   CG HIS  1.7000
  CHE CHE  6.0615
  CIC CIC  6.1911
   O7 TSA  1.4000
  DEM DEM  6.1104
  BCM BCM  6.7269
 HD22 ASN  1.0000
  ATV ATV  6.3704
    C LYS  1.7000
  BGA BGA  5.3494
  CHA CHA  5.0467
  CGE CGE  7.2717
  AGC AGC  7.7849
  DSW DSW  7.2050
  DMJ DMJ  6.4306
   HB ILE  0.0000
  CEU CEU  6.5019
  CUT CUT  6.6782
  BKA BKA  8.3987
  BWL BWL  9.2377
  CVT CVT  6.9688
  BCY BCY  5.8800
  AVB AVB  6.6066
 HG22 ILE  0.0000
  CWL CWL  10.4297
  CDI CDI  5.3218
  BJX BJX  8.1414
  CEQ CEQ  5.0045
  AVZ AVZ  5.1127
  BVW BVW  5.7855
  AHM AHM  8.6568
  HB2 ARG  0.0000
  BPQ BPQ  12.0456
  BWY BWY  5.6499
  BON BON  8.9194
  ABT ABT  15.0780
  C20 XK2  1.7000
  CQC CQC  14.2608
  ANY ANY  5.1359
  BKT BKT  5.3071
  AXA AXA  7.1099
  DLO DLO  7.4727
  BDA BDA  5.0137
  BCX BCX  5.5188
  BMS BMS  8.5525
  COG COG  8.1331
  BCL BCL  7.4902
  AOA AOA  9.0562
  CVS CVS  11.7878
   CZ ARG  1.7000
  AIX AIX  6.4203
  DEW DEW  6.8391
  CUD CUD  5.6541
  BOH BOH  11.7932
  ASY ASY  6.0156
  CJO CJO  7.6615
  DRN DRN  5.0993
  CZB CZB  9.8029
  BHW BHW  9.5959
  DPY DPY  5.0801
  DEG DEG  6.3538
  CBO CBO  5.0119
  CLA CLA  7.0125
    H ILE  1.0000
  CCJ CCJ  5.4882
  AUR AUR  5.4379
    N ALA  1.5000
  CKT CKT  5.1737
  DED DED  6.1177
  BOV BOV  7.1415
  BOM BOM  5.3194
  DNF DNF  5.1331
  CJW CJW  5.9256
  BAQ BAQ  6.1916
  O15 TSA  1.4000
  NE2 HSD  1.5000
  OE2 GL1  1.4000
  CMM CMM  6.3560
   CB TRP  2.0000
  BMQ BMQ  7.3298
  AUU AUU  5.8739
  ANO ANO  6.8109
  HE1 HIS  1.0000
  AFQ AFQ  7.8782
  AMT AMT  6.1571
   CD GL1  1.7000
  CBY CBY  5.0626
  ALG ALG  5.9653
 HG21 VAL  0.0000
  AOQ AOQ  9.3592
  OE1 QSI  1.4000
  HG2 MET  0.0000
  HB2 HSE  0.0000
  BTF BTF  7.3209
  BST BST  6.0603
  AFF AFF  9.2919
   HN CYS  1.0000
    H ASP  1.0000
  AIW AIW  9.8722
  DBA DBA  7.0812
  CQA CQA  7.0323
  CHX CHX  5.1905
    O GL1  1.4000
  CEG CEG  5.0045
  CMB CMB  6.0853
  AML AML  6.7509
  AMX AMX  8.1348
  DFB DFB  5.2710
  NE2 GLN  1.5000
  BVQ BVQ  5.5475
  BMI BMI  7.6163
  BJM BJM  5.1384
  CLL CLL  5.3789
  DFX DFX  6.3783
  CFR CFR  6.1692
  ADV ADV  6.9581
  BVF BVF  6.1355
  ASN ASN  5.3730
  HD1 HSC  1.0000
  DSL DSL  5.4051
    N TRP  1.5000
  ABG ABG  6.6604
  BRQ BRQ  7.5415
  CWM CWM  7.8868
  BMY BMY  6.2386
    C ASP  1.7000
  DOV DOV  5.4574
  BLD BLD  10.0994
  AAJ AAJ  10.5684
  CE1 HSE  1.7000
  BUX BUX  7.0627
  BHF BHF  7.1902
   HN TRP  1.0000
  AUB AUB  5.3111
  CMW CMW  5.5895
  BBY BBY  7.2146
  AZM AZM  5.3669
  ACR ACR  7.0674
  AXR AXR  5.3509
  CMK CMK  5.2336
  DPP DPP  7.1815
  BXW BXW  5.6584
  ABP ABP  19.3066
  BLF BLF  7.7526
  AIQ AIQ  5.7122
  AYA AYA  7.2531
  DKJ DKJ  6.0210
  CFL CFL  5.1177
  CQO CQO  5.6261
  DIQ DIQ  6.5195
  BXO BXO  6.6153
  CMN CMN  5.1090
  DSS DSS  6.6358
  DOK DOK  7.5421
  DJT DJT  6.7420
  CCA CCA  5.1721
  AJA AJA  12.2446
  DFH DFH  5.1524
  BUQ BUQ  5.0908
  HG1 ARG  0.0000
  BVP BVP  5.1167
  CEC CEC  7.0660
  DNM DNM  6.3826
  DER DER  5.3394
  CIH CIH  8.3051
  HE2 MET  0.0000
  NE2 HIS  1.5000
  CJQ CJQ  5.3779
  ACN ACN  8.9587
   CG PHE  1.7000
 H31A XK2  0.0000
  BUK BUK  7.0431
  H25 TSA  1.0000
  DAY DAY  6.8732
  DBK DBK  6.9250
  BRO BRO  8.1558
  BNP BNP  5.3514
  AWL AWL  8.0305
  BZH BZH  5.2535
  CCN CCN  7.2786
  DEO DEO  5.7457
  BNR BNR  5.0042
  DNP DNP  6.2578
   HE GLU  1.0000
  AXS AXS  6.7873
  AFJ AFJ  5.4402
  CIF CIF  7.8492
  CCM CCM  5.1661
  AIN AIN  5.1223
  CQJ CQJ  6.2904
  BLH BLH  9.3722
  DQY DQY  5.1216
  BDE BDE  6.6896
  AEX AEX  5.1472
   CB MET  2.0000
  DQG DQG  5.8975
  DKY DKY  5.7252
  ALM ALM  5.6192
   H1 TIP  1.0000
  CRJ CRJ  6.0591
  BJE BJE  12.1027
  CMV CMV  6.4993
  BXE BXE  5.1517
  BAP BAP  5.9389
  ANZ ANZ  9.1292
  AJO AJO  6.0074
  DCN DCN  7.1330
  DQK DQK  6.8133
  BMJ BMJ  9.3715
  AXK AXK  7.3113
  CJN CJN  5.4345
  BXI BXI  5.1796
  BGT BGT  5.6625
 HG12 ILE  0.0000
  DJD DJD  5.0425
  AKY AKY  6.4996
  BGZ BGZ  11.6023
  AZY AZY  5.6519
  AVH AVH  6.6628
  ARQ ARQ  8.1784
  ADU ADU  10.7794
  CRC CRC  9.1152
  ARW ARW  7.4159
  AQO AQO  5.2670
  AVV AVV  7.8081
  OE1 GL2  1.4000
  BWE BWE  5.3835
  COY COY  17.9130
  AFK AFK  13.2256
  APT APT  6.1640
  CUW CUW  6.0004
  CLR CLR  5.3248
  BGK BGK  6.1955
  BDY BDY  5.0193
  AOC AOC  5.2240
   CG GL2  2.0000
   CA MET  2.0000
  CRI CRI  20.9054
  BHP BHP  17.9809
  DDH DDH  6.2754
  AQW AQW  5.1895
  H65 XK2  1.0000
  DAF DAF  6.2600
  AEL AEL  7.3009
  CUO CUO  6.8838
  CXM CXM  5.9386
  CCT CCT  7.2829
  AXF AXF  6.5436
  AGE AGE  5.2815
  CRH CRH  7.3185
  BCE BCE  6.0383
  DLR DLR  5.1250
  DDQ DDQ  6.7551
  BFX BFX  5.6885
  DPV DPV  5.8031
  BHD BHD  12.2001
  CD2 HSC  1.7000
    N GL1  1.5000
   CA ARG  2.0000
  APM APM  6.0140
  BAO BAO  5.5077
  AEA AEA  6.1396
  HB1 PHE  0.0000
  C66 XK2  1.7000
  CBU CBU  5.2228
  ACW ACW  9.8057
  CEP CEP  5.6576
  BLS BLS  5.1084
  AXB AXB  5.3006
  ASE ASE  7.5354
  DIJ DIJ  5.2882
  DFC DFC  7.3605
  HG1 GLN  0.0000
  CJV CJV  5.9307
  CUJ CUJ  5.3614
  DSC DSC  6.8868
  DCP DCP  6.1942
  AQK AQK  5.7859
  DIT DIT  6.0503
  ND1 HSE  1.5000
  AZQ AZQ  5.9223
  BEV BEV  6.6346
    C MET  1.7000
  AVP AVP  5.5108
  ANE ANE  7.1458
   H3 XK2  0.0000
  AOW AOW  7.5567
  CQN CQN  11.0743
  AEP AEP  11.0878
  H3' QSI  1.0000
  DNK DNK  5.7929
  ATJ ATJ  5.4657
  O2' QSI  1.4000
   SD MET  1.8500
  DBJ DBJ  9.0058
  ARP ARP  5.2283
  ABH ABH  9.2342
  DMP DMP  5.9130
  DJJ DJJ  5.0145
  HB1 ASN  0.0000
  CUN CUN  5.2525
  AYU AYU  8.8767
  ABO ABO  21.5326
   CA CYS  2.0000
  DGF DGF  10.3044
  BFI BFI  6.3481
  AZJ AZJ  7.4906
  BJZ BJZ  14.3234
  CIX CIX  5.6439
  BFV BFV  6.1139
  ATH ATH  5.2948
  BAH BAH  7.0937
  BFS BFS  5.0808
  AGY AGY  6.0107
  BKW BKW  5.3436
    C GL2  1.7000
  BSD BSD  7.6561
  BVK BVK  6.7699
  AMF AMF  5.5514
  AKA AKA  5.6566
    O PHE  1.4000
 H61A XK2  0.0000
  AIB AIB  5.7781
  HE1 GL2  1.0000
  BEC BEC  5.1771
  AXD AXD  5.0989
  AOZ AOZ  5.3467
  AOE AOE  7.6767
  CPZ CPZ  22.9235
  AGX AGX  6.9722
   CG HSE  1.7000
  DKK DKK  5.7852
  AKB AKB  6.5225
  CKO CKO  5.5594
   N7 XK2  1.5000
  DJW DJW  6.8222
  CMX CMX  5.1244
  CRL CRL  5.2426
  BXY BXY  5.9059
  BNL BNL  6.5758
  BAK BAK  5.0274
  ACJ ACJ  11.5247
  BEG BEG  5.5334
    H SEP  1.0000
  CFJ CFJ  5.1360
  HB2 AS1  0.0000
   SG CYS  1.8500
  HD2 ILE  0.0000
  BZL BZL  5.2687
  ARH ARH  5.3105
  CMR CMR  5.3533
    O HSE  1.4000
  CD1 LEU  2.0000
  CCW CCW  8.7644
  BSA BSA  5.9132
  CXV CXV  7.2436
  CGM CGM  7.9669
  DLW DLW  6.7806
  BRL BRL  5.0258
  BNN BNN  12.7767
  CXQ CXQ  8.2456
  BVG BVG  6.5081
  CE2 TRP  1.7000
  CRZ CRZ  5.0554
  HB1 QSI  0.0000
  BFR BFR  5.9353
  DKS DKS  7.3163
  APN APN  6.2783
  DSN DSN  5.9477
  HB2 CYS  0.0000
  CDW CDW  5.9843
  AZK AZK  6.9767
  BBP BBP  6.6457
  ARX ARX  11.7512
  AOI AOI  8.1233
  BJV BJV  6.0024
  BBC BBC  5.1614
  CWR CWR  10.7224
   CG GLU  2.0000
  COH COH  10.6833
  AHZ AHZ  12.2302
  DIY DIY  5.8616
  CZD CZD  5.9450
  AKH AKH  7.4982
  ADO ADO  14.2887
  DMS DMS  6.8901
  BMK BMK  8.9467
  H63 XK2  1.0000
  DHF DHF  5.5956
  ACU ACU  18.4279
  CPU CPU  11.4014
  CBS CBS  8.0194
 HE22 GLN  1.0000
  ADQ ADQ  5.8334
  ARK ARK  5.0950
   O4 XK2  1.4000
  BXQ BXQ  7.5429
  CLQ CLQ  7.5508
  CSG CSG  16.2140
  BZU BZU  5.2874
  CUQ CUQ  8.6175
  CSZ CSZ  10.0182
  DHL DHL  5.8673
  CVV CVV  9.3288
   HN TYR  1.0000
  AUN AUN  5.3629
  CYD CYD  10.6979
  CUH CUH  5.9951
  DFO DFO  6.5628
  CHC CHC  5.9053
  AMY AMY  7.7773
  BYM BYM  7.6476
  DPF DPF  6.1067
  DLZ DLZ  5.4959
  DHH DHH  5.8731
  AIF AIF  10.8797
  ABZ ABZ  7.4799
  CPE CPE  14.9777
  CNX CNX  12.2586
  CHJ CHJ  5.0046
  APC APC  7.3808
  BJJ BJJ  5.5243
  BQN BQN  5.5904
  CRK CRK  6.1694
  BSO BSO  6.4652
  DCB DCB  5.3742
  BSB BSB  6.6468
    C HSD  1.7000
   HA ARG  0.0000
  DSK DSK  5.8867
  AYQ AYQ  5.0101
  CYS CYS  6.9857
  DQI DQI  6.9629
  AIZ AIZ  7.2234
  BBN BBN  6.9110
  DGX DGX  9.6028
  DLT DLT  5.8075
  CQK CQK  15.3061
  CRX CRX  7.6339
  AMM AMM  9.2841
  DQN DQN  5.4393
  AVM AVM  6.3131
  CRW CRW  10.0644
 HD12 ILE  0.0000
  ATC ATC  5.7076
  CET CET  5.1146
  DHM DHM  5.4136
  BDL BDL  6.1373
   CB GL1  2.0000
  ATR ATR  9.0127
  C19 TSA  1.7000
  AYB AYB  5.8596
  DOM DOM  5.2118
  DIZ DIZ  5.9310
  AAE AAE  17.8258
  OE1 GLN  1.4000
  AUJ AUJ  8.3753
  BUH BUH  6.7152
  AUX AUX  8.2825
  DNY DNY  5.6592
  H21 TSA  1.0000
  AWD AWD  5.6236
  CYI CYI  5.4199
  CBQ CBQ  5.4246
  AKO AKO  8.0315
  BLR BLR  7.7339
  DLQ DLQ  8.4489
  BSR BSR  5.0441
  BSG BSG  10.5369
   HN ASP  1.0000
 H3'' QSI  0.0000
  DJF DJF  5.2737
  CFZ CFZ  5.0267
  BMG BMG  7.8607
  CFU CFU  7.0346
  ATI ATI  8.2705
  DMN DMN  6.0618
 HG21 ILE  0.0000
   HA ILE  0.0000
   CB HSE  2.0000
  CUX CUX  5.7635
  BCW BCW  5.1682
  BHE BHE  5.0668
  BDC BDC  5.6125
  AFB AFB  13.9484
  BFQ BFQ  5.6876
  BXS BXS  5.6881
  ANW ANW  7.0009
    O CYS  1.4000
  DKT DKT  5.6638
  AQZ AQZ  7.5182
  AMU AMU  6.4043
   C6 XK2  2.0000
  BSW BSW  6.4958
  BMZ BMZ  13.2407
  BWB BWB  6.1702
 HD21 LEU  0.0000
  AHE AHE  8.6333
  ADM ADM  6.6485
    O ASP  1.4000
  AJU AJU  5.0589
  DCW DCW  6.2431
  AQU AQU  8.0314
  DHV DHV  6.9085
  CAS CAS  5.6432
  BOR BOR  6.9848
   N3 QSI  1.5000
  BHC BHC  6.5398
  CFI CFI  5.1643
  ACX ACX  7.8315
  OD2 AS1  1.4000
    H GL2  1.0000
  HB1 GLN  0.0000
  DFU DFU  5.9887
  CKX CKX  6.3177
  CFD CFD  5.9196
  CNI CNI  5.5974
  AQX AQX  5.3845
  DRS DRS  7.1375
  BFP BFP  5.5299
  DKV DKV  5.0366
  CFW CFW  5.8874
    C GL1  1.7000
  COQ COQ  5.3040
  AQF AQF  5.1362
  AVG AVG  7.6128
  C2' QSI  2.0000
 HD13 LEU  0.0000
  AGP AGP  8.3962
  CHO CHO  5.6732
   HB VAL  0.0000
  CSP CSP  10.3073
  CFS CFS  7.5861
  CJS CJS  5.3303
  CAN CAN  6.0843
  AXC AXC  5.4689
   HA VAL  0.0000
  DCA DCA  5.1732
  DBD DBD  5.6996
  AHT AHT  5.3580
  BAN BAN  6.6331
  BCT BCT  5.6538
  BID BID  13.5376
  AQB AQB  9.8263
  BYS BYS  5.0897
  DJB DJB  5.0486
  CVJ CVJ  12.1828
  AOR AOR  5.4319
  CBD CBD  6.2713
  DPB DPB  6.4899
  AUS AUS  5.4055
  ADR ADR  14.0204
  DKO DKO  5.7274
  AHD AHD  5.2746
  CTX CTX  11.8740
  DBR DBR  5.6203
  CKP CKP  5.3005
  ABD ABD  10.2835
  ALE ALE  8.4175
  DCS DCS  7.1435
  CZK CZK  5.5305
  AZH AZH  5.2507
  BHB BHB  19.8531
  BZE BZE  6.5409
  BIM BIM  9.4436
  AAU AAU  8.3530
  CAX CAX  5.9511
  CCG CCG  7.3519
    O QSI  1.4000
  ASK ASK  5.6250
  BOL BOL  7.5368
  BSQ BSQ  7.1184
  CVP CVP  6.4886
  BCK BCK  7.0418
  ARF ARF  6.7607
  CE2 TYR  1.7000
  BRE BRE  5.5581
  H25 XK2  1.0000
  CSI CSI  10.8428
  DIV DIV  5.0673
   CA HYD  2.0000
   NH VDW  0.0000
  C22 XK2  1.7000
  ALF ALF  11.2296
  AKU AKU  9.5449
  DDJ DDJ  7.1066
  H11 TSA  1.0000
  DBL DBL  6.0336
  DKQ DKQ  5.8332
  CVK CVK  7.3291
  BIJ BIJ  7.1678
  CPG CPG  10.6283
   HA CYS  0.0000
  BZY BZY  6.5396
  BMV BMV  5.8207
  BBT BBT  5.4374
  DAJ DAJ  6.5986
  BLG BLG  5.5351
    H TRP  1.0000
  COW COW  10.1416
  BOC BOC  16.3997
  AID AID  9.5838
  AHI AHI  6.9910
  CVI CVI  6.8785
   HN GLU  1.0000
  CRQ CRQ  15.5662
  DCQ DCQ  5.0522
  C70 XK2  1.7000
  AQL AQL  6.5923
   SG HYD  1.8500
  DLV DLV  5.1140
  CTT CTT  5.7164
  BQO BQO  10.6622
    N GLN  1.5000
   CA PRO  2.0000
  CFG CFG  5.4918
  BXX BXX  5.3967
  DEI DEI  6.3182
  DQC DQC  5.2009
   H6 XK2  0.0000
  BGV BGV  7.1434
  AMN AMN  8.6851
  COT COT  23.5980
  AYO AYO  5.3740
  HB2 ALA  0.0000
  CZX CZX  7.5761
  AFL AFL  9.6529
  DCJ DCJ  6.0488
  CQE CQE  9.4836
  BUD BUD  6.5276
  AFS AFS  8.6970
  AYH AYH  5.9625
  DCU DCU  5.2061
   N2 XK2  1.5000
  TWE TWE  20.0000
   CG LEU  2.0000
  AFA AFA  5.2487
  ATN ATN  7.6837
  AQV AQV  7.6878
   CB LYS  2.0000
  CZ2 TRP  1.7000
  BOU BOU  9.2698
  DGT DGT  5.6566
  AAG AAG  11.1928
  CID CID  6.1955
  DQE DQE  5.2293
  BQK BQK  6.6366
  ARO ARO  7.5155
  ANH ANH  6.1866
  CKU CKU  5.8532
  AOK AOK  5.0729
  CEH CEH  6.2152
  DME DME  6.2846
  DGN DGN  5.7023
  DLD DLD  6.7705
  BIA BIA  11.8810
  ASH ASH  6.1949
  CDT CDT  5.2209
  AMJ AMJ  6.6163
  CBB CBB  6.3554
  BUZ BUZ  10.3954
  BOD BOD  9.3493
  HD1 HSE  1.0000
  AWB AWB  5.0185
  ARE ARE  8.4185
  BMP BMP  7.1612
  CNC CNC  5.8759
  BZK BZK  6.7224
  BLO BLO  5.2904
  BAR BAR  5.3854
  AJQ AJQ  9.2756
  HB1 TRP  0.0000
  BQM BQM  5.9805
  BEN BEN  5.9027
  BGP BGP  5.2036
  DFD DFD  5.3263
  HT2 QSI  1.0000
  CEX CEX  9.2333
  CGD CGD  5.8163
  BTA BTA  9.4285
    N ASP  1.5000
  DFA DFA  9.7823
  CVN CVN  5.3210
   CG GLN  2.0000
  CPH CPH  20.9408
  ABJ ABJ  12.3622
  AGB AGB  7.7626
  CGJ CGJ  5.2363
  AFV AFV  8.4011
  CNB CNB  5.5617
  HG2 GLN  0.0000
  AWZ AWZ  5.9196
  BZC BZC  6.5524
  BFE BFE  5.0038
  CG2 THR  2.0000
  CTK CTK  6.4988
  CTJ CTJ  11.1436
  BXP BXP  6.1831
  BTL BTL  8.6341
  AJH AJH  8.3766
  BCH BCH  5.7649
  CBG CBG  7.5958
  ASB ASB  6.6048
  BLW BLW  10.1337
  COC COC  14.1714
  BUV BUV  6.3771
  BBF BBF  5.9312
  O1S QSI  1.4000
  DLX DLX  5.6487
  ACF ACF  14.6530
  BZJ BZJ  5.4953
  AZU AZU  5.3938
  COP COP  5.3159
   CG PRO  2.0000
  BHO BHO  12.1087
  CGW CGW  5.8892
  BZB BZB  5.3484
   HA SER  0.0000
  BPK BPK  5.3906
  BVL BVL  7.7559
    C SEP  1.7000
  CMI CMI  5.0252
  BUP BUP  5.4965
  ALO ALO  6.3768
    H LEU  1.0000
  CXU CXU  6.8886
  BDO BDO  8.3017
    N AS1  1.5000
  DOQ DOQ  6.5117
  ATQ ATQ  6.3185
   CA HSE  2.0000
  DRT DRT  5.8984
  DPX DPX  5.2743
  AXN AXN  5.1344
  AEG AEG  7.7794
  CYX CYX  6.9326
  BHA BHA  14.8811
  HB2 LEU  0.0000
  CQY CQY  10.7370
   HE GL1  1.0000
  CMP CMP  5.8141
  AGH AGH  7.5048
  DOG DOG  5.8885
  CDQ CDQ  5.1119
  BER BER  5.3498
  AHS AHS  11.6821
  DSI DSI  6.9487
  AQE AQE  10.4267
    N ILE  1.5000
  BHQ BHQ  12.0096
   C2 QSI  1.7000
  CQX CQX  8.6761
  CEA CEA  6.0262
  DEY DEY  6.3902
  ACS ACS  7.3395
  ALK ALK  7.8043
  BBE BBE  7.0111
  CZP CZP  7.1231
  H64 XK2  1.0000
    N HSE  1.5000
  BGN BGN  5.5092
  BQH BQH  8.7704
  AKQ AKQ  5.1014
  AAX AAX  9.4840
  DHG DHG  5.6296
    O HSC  1.4000
  DJZ DJZ  8.3718
  CUA CUA  6.6515
  CRY CRY  5.2596
  BNS BNS  6.5139
  CKK CKK  5.8750
  BJG BJG  13.1349
  SPH NBN  1.5000
  COS COS  13.6865
  BZZ BZZ  5.1231
   HA HIS  0.0000
  DKZ DKZ  8.2131
  ACE ACE  7.1599
  BZA BZA  6.5803
  CNE CNE  5.2392
  HD1 AS1  1.0000
  CIS CIS  5.0467
  BZS BZS  6.6674
  DGQ DGQ  11.3763
   HD ASP  1.0000
  CSW CSW  9.0865
  BRH BRH  5.8619
  CGA CGA  5.8484
  BWO BWO  9.2392
  CLU CLU  5.3501
  CHR CHR  5.0966
  CLT CLT  5.3413
  DEV DEV  5.9662
  ATW ATW  7.4220
  APG APG  5.4071
  BIY BIY  6.5598
  AER AER  9.4993
  CLX CLX  5.9768
  DAC DAC  5.2978
  AHW AHW  6.7398
  DOW DOW  7.0796
  BZV BZV  7.7316
  HB2 GLN  0.0000
  HE2 GL2  1.0000
  DJM DJM  6.0112
  BME BME  7.9512
   HN GLY  1.0000
   HN LYS  1.0000
  BEI BEI  6.6716
  CSK CSK  15.2392
  BKJ BKJ  11.7292
  ALS ALS  6.1804
  BCD BCD  5.2824
  CES CES  5.5078
  CDO CDO  8.0076
  DPA DPA  6.2117
  DOE DOE  6.4242
  CHL CHL  5.0260
  BWM BWM  8.3942
  NE1 TRP  1.5000
  COL COL  8.1916
  CUR CUR  8.4637
    H HSE  1.0000
  BTV BTV  5.9054
   CB PHE  2.0000
  BVE BVE  6.2563
  DBV DBV  10.3930
  DDX DDX  6.9370
  ATT ATT  5.3228
  BQE BQE  5.5011
  AJD AJD  6.4878
  COZ COZ  20.2076
  CNN CNN  5.9224
  BIF BIF  12.7521
  DHO DHO  5.2842
  CPA CPA  16.9519
  CIP CIP  5.0415
  AOF AOF  8.6328
  ADS ADS  12.3878
  DGC DGC  8.6825
   H1 HOH  1.0000
  DAW DAW  6.9183
  BHR BHR  6.0823
  DMD DMD  5.3799
  DNT DNT  7.6510
  CGF CGF  6.7971
  CSJ CSJ  5.4014
  CLS CLS  5.6882
  HA1 GLY  0.0000
  CLK CLK  6.8883
  CRS CRS  11.3923
  AAS AAS  6.3250
   HA LEU  0.0000
  BQX BQX  13.0888
  HZ2 LYS  1.0000
    C ALA  1.7000
   O3 SEP  1.4000
  BYL BYL  8.6155
   CB SER  2.0000
  DMH DMH  5.4899
  CZO CZO  5.2945
  COI COI  15.6915
   HN SER  1.0000
  AND AND  8.4972
  DEE DEE  5.3344
  CLM CLM  7.2245
  AHN AHN  8.8684
   HE GL2  1.0000
  BDK BDK  5.1740
  OE1 GL1  1.4000
  HB2 QSI  0.0000
  ADT ADT  7.0336
  CUU CUU  5.6748
  CGB CGB  7.5593
  ACM ACM  9.0302
  HB2 HIS  0.0000
 HD21 ASN  1.0000
    O HOH  1.4000
  HD2 PHE  1.0000
  BKM BKM  13.5712
   HA ASN  0.0000
  DQL DQL  5.7212
  ASM ASM  7.1035
  DIN DIN  7.1969
   HG LEU  0.0000
  DQO DQO  7.8208
  CEZ CEZ  5.9160
  HB2 ASN  0.0000
  DHY DHY  5.2735
  BBS BBS  6.4480
  CML CML  6.2840
  AZP AZP  6.2744
  HE3 MET  0.0000
  BWZ BWZ  5.9749
  CGU CGU  7.3120
  BVJ BVJ  6.0832
   CA GL1  2.0000
  BEK BEK  5.0804
  DBF DBF  5.5820
  CWA CWA  5.8641
  CUP CUP  12.3486
  CTO CTO  8.5568
  BPE BPE  5.6446
  ANU ANU  7.7116
  AME AME  11.8971
 HG23 THR  0.0000
  DNG DNG  5.0030
  DCZ DCZ  8.6653
  CTM CTM  7.1972
  ADF ADF  5.7319
  DMW DMW  5.9392
  BBG BBG  5.3542
   HA GL1  0.0000
  CJY CJY  5.8011
  BJO BJO  9.7205
  CYA CYA  9.6553
  CLD CLD  7.0070
  AJP AJP  10.2716
  DQD DQD  5.4046
  CTR CTR  8.9350
  COX COX  16.0807
   HA PRO  0.0000
  BQB BQB  6.0421
  BDZ BDZ  6.4623
  CJR CJR  5.4354
  DFW DFW  5.4438
  DGA DGA  5.1960
  BOY BOY  13.9083
  AJF AJF  6.8398
  DOY DOY  5.1237
  ND1 HSD  1.5000
  BTZ BTZ  7.6712
  BTB BTB  6.8340
  CYE CYE  7.8001
  ABK ABK  17.4720
  BSP BSP  5.1428
  CMD CMD  5.2549
  AKL AKL  8.0595
 HG23 ILE  0.0000
  AHF AHF  8.5473
  DAU DAU  10.5664
  DPU DPU  5.3686
  BVR BVR  6.5778
  DEN DEN  5.6731
  AAP AAP  9.9289
  BKY BKY  8.5557
  BWA BWA  6.5142
    H GLU  1.0000
  DQM DQM  5.4653
  CHH CHH  7.8260
  BTT BTT  10.0155
  ABV ABV  10.1717
  ND2 ASN  1.5000
  BVN BVN  5.8854
  BMH BMH  6.7050
  DST DST  9.8154
  BGO BGO  6.5138
   CG TRP  1.7000
  DSQ DSQ  5.0176
  CD2 TRP  1.7000
  DCM DCM  9.3762
  AUM AUM  5.4259
  H14 TSA  1.0000
  DRF DRF  6.9183
    O ILE  1.4000
  AWW AWW  5.6540
  BMX BMX  8.9201
  AXX AXX  6.3224
   CB AS2  2.0000
  DKH DKH  5.5311
  NE2 HSC  1.5000
  BOZ BOZ  6.8567
  ANA ANA  13.2512
  CPF CPF  8.4147
  AWH AWH  5.8705
  AIV AIV  10.2660
  CFK CFK  5.1418
  O24 TSA  1.4000
  DHZ DHZ  5.8167
  AHC AHC  8.3487
    H HYD  1.0000
  CAR CAR  6.8424
  ARN ARN  6.3363
  DLS DLS  5.8203
    O ALA  1.4000
  ANM ANM  6.6327
  DNI DNI  5.6149
  HB2 TYR  0.0000
  DKB DKB  7.2725
   CA ASN  2.0000
  CIA CIA  5.0854
  BEM BEM  6.0544
  CPX CPX  7.3446
  DAX DAX  5.4058
   CA LYS  2.0000
  CWS CWS  6.3106
  BOA BOA  9.8450
  BYF BYF  5.4469
  BIW BIW  6.1121
  HG1 GL2  0.0000
  DSU DSU  5.0159
  DJC DJC  5.5414
  CZR CZR  8.9717
  AFC AFC  7.4662
  BXU BXU  5.9373
   CG GL1  2.0000
  CVR CVR  5.2690
  AZS AZS  5.1121
  DQV DQV  6.0054
  BBV BBV  5.5230
  BES BES  6.7747
  BDP BDP  6.1609
  CVX CVX  5.3347
  CTF CTF  6.7267
  CPM CPM  6.0666
  CDK CDK  5.9583
  ANR ANR  5.0676
  H74 XK2  1.0000
  AWJ AWJ  7.4806
  CIY CIY  5.2574
  HB2 GL1  0.0000
  CQU CQU  5.1372
  CJT CJT  7.5184
  BXG BXG  10.4881
  BOF BOF  5.0276
  BDJ BDJ  5.1587
 HG11 VAL  0.0000
  BFN BFN  5.2841
  BML BML  5.2451
  CHM CHM  5.0578
  CBJ CBJ  6.0017
  ARA ARA  7.8448
  AJC AJC  5.0174
  DAE DAE  5.8073
  AQN AQN  6.4679
  HB1 HYD  0.0000
  DQX DQX  5.9038
  BZX BZX  5.4916
  CG1 VAL  2.0000
  CZW CZW  7.0378
  AJY AJY  5.3600
  CIN CIN  5.3647
  C63 XK2  1.7000
  DCT DCT  6.1198
  CPV CPV  5.9542
  BKE BKE  5.2036
    N TYR  1.5000
  DEJ DEJ  6.9646
  ABS ABS  5.3147
  CCO CCO  6.7847
  CIO CIO  5.2406
  BKG BKG  9.8582
    C TYR  1.7000
  BMC BMC  7.0635
  CAQ CAQ  5.0761
  BDN BDN  6.1075
  BQQ BQQ  5.9435
  AHJ AHJ  12.4257
  CLN CLN  6.3089
  ACP ACP  17.4946
  DPM DPM  6.1823
  CMC CMC  6.8532
  BVT BVT  5.5414
  CTN CTN  7.6996
  DHS DHS  6.9118
  CNJ CNJ  6.7101
  AXL AXL  5.6265
  AEH AEH  8.0221
  ACB ACB  10.1428
  BEL BEL  5.6900
  DHB DHB  5.5475
  BRX BRX  7.4254
  C73 XK2  1.7000
   NZ LYS  2.0000
    N HYD  1.5000
  HG2 GL1  0.0000
 HE22 QSI  1.0000
  CTL CTL  7.3928
  C76 XK2  1.7000
  DLH DLH  5.6998
  AJK AJK  9.1862
  CBP CBP  8.3286
  ATM ATM  9.6868
  ASO ASO  6.1194
  SPH SPH  1.5000
  AJN AJN  5.4029
  AYC AYC  6.5951
  H67 XK2  1.0000
  AAZ AAZ  10.4509
  HE1 GLU  1.0000
  HB2 MET  0.0000
    H SER  1.0000
  CZC CZC  9.8576
  ABA ABA  6.8652
  ATK ATK  5.2585
  DJK DJK  8.9927
  DMT DMT  5.1307
  HB1 HSC  0.0000
  CPP CPP  6.6203
  BGL BGL  5.0079
  CKD CKD  7.7298
  BJN BJN  8.2881
  AAT AAT  6.0630
  HZ2 TRP  1.0000
  H21 XK2  1.0000
  C71 XK2  1.7000
  DCD DCD  6.1168
  CHI CHI  6.5168
  BSZ BSZ  6.1925
   C3 TSA  2.0000
  DQA DQA  8.5727
  DEP DEP  5.4546
  HT1 QSI  1.0000
  ATY ATY  6.6345
  BSS BSS  7.2503
  DFP DFP  8.0216
  ACK ACK  14.4065
  BQL BQL  6.9376
  DKE DKE  5.5026
  DRZ DRZ  5.3580
  BRV BRV  7.3269
  DRI DRI  7.6644
  BZT BZT  5.0299
  OE2 GL2  1.4000
  ADK ADK  5.4524
  BJY BJY  9.7692
    P SEP  1.9000
  CVC CVC  8.6652
  HO4 XK2  1.0000
  AVN AVN  6.2141
  DHR DHR  6.2225
    O SEP  1.4000
  ANQ ANQ  5.7642
  CPO CPO  11.7334
  CAZ CAZ  6.1337
  DDS DDS  5.4203
  ASZ ASZ  6.2124
  CER CER  7.5875
  AQM AQM  5.5727
  DOZ DOZ  5.4668
  CFX CFX  5.1035
  CNG CNG  6.6881
  CFV CFV  5.7464
  DRX DRX  5.2778
  DOJ DOJ  5.0765
  AGW AGW  7.5573
  CVH CVH  5.3056
  ART ART  5.2511
  DRQ DRQ  6.4018
  DLJ DLJ  7.5219
  ACH ACH  5.1853
  DET DET  7.4714
  CEE CEE  6.4706
  AGO AGO  5.9603
  AWY AWY  5.8832
  AUO AUO  7.3315
  AOG AOG  5.2966
   OG SER  1.4000
  C77 XK2  1.7000
   HN HIS  1.0000
  HE2 HSC  1.0000
  CDA CDA  7.1880
  BKZ BKZ  21.6789
  CPB CPB  13.1007
   CG AS2  1.7000
  CWV CWV  8.9894
    S QSI  1.8500
  AIG AIG  7.7754
  CFY CFY  6.1242
  CSE CSE  11.2751
  BTI BTI  6.9820
  CTZ CTZ  6.2975
  DSH DSH  8.7826
  ATZ ATZ  5.3727
  DKI DKI  8.0126
  CZJ CZJ  5.0304
  AUI AUI  5.9903
  DON DON  5.5091
  BCO BCO  8.2252
  CIZ CIZ  6.1030
  CXJ CXJ  8.6362
  BUA BUA  5.8975
  CE3 TRP  1.7000
  BKD BKD  8.1906
  HD2 HSD  1.0000
   HA QSI  0.0000
    O HIS  1.4000
    N LEU  1.5000
  BPS BPS  7.8786
    C HSE  1.7000
  HZ3 LYS  1.0000
  DOO DOO  6.4467
  DNZ DNZ  6.0199
    H VAL  1.0000
  DNA DNA  5.0218
    N GL2  1.5000
  HE2 LYS  0.0000
  CKH CKH  6.1703
  AEB AEB  7.0692
  BFM BFM  7.1483
  DOP DOP  5.8769
  DFL DFL  6.1652
  C64 XK2  1.7000
  HB1 SER  0.0000
  CWT CWT  10.4594
  CDH CDH  5.8309
  DGV DGV  6.3685
  CYW CYW  7.3434
  HE1 MET  0.0000
  AGR AGR  7.7084
  CQM CQM  8.3332
  DLI DLI  6.6856
  ANG ANG  5.1214
  BCB BCB  6.3579
  AYG AYG  6.5855
  AOU AOU  6.5678
  ADN ADN  9.3028
  H1' QSI  0.0000
  AWT AWT  5.0145
  BSL BSL  9.5938
  AAM AAM  14.5068
  ABC ABC  7.8372
  DDR DDR  5.5124
  DSY DSY  6.2554
   O1 TSA  1.4000
  CRU CRU  6.6831
  BTH BTH  7.2401
  C65 XK2  1.7000
  DGI DGI  5.7922
  DFI DFI  5.1382
  DFG DFG  5.3347
  BDV BDV  5.0100
  CUY CUY  6.2242
  ABQ ABQ  9.1857
  AOX AOX  7.2657
  AQY AQY  6.6780
  AFX AFX  13.0871
  APB APB  5.7647
  DIA DIA  5.0580
  AFG AFG  11.8438
   HN LEU  1.0000
  CVZ CVZ  11.5434
  BRD BRD  7.3761
  BOK BOK  8.9828
  AMQ AMQ  7.9367
  BAE BAE  5.5030
  AQH AQH  6.8644
  CCY CCY  6.0831
  AHL AHL  9.8941
  BLJ BLJ  5.9213
  AHH AHH  10.6779
   CG HSC  1.7000
  CVB CVB  9.6094
  DOD DOD  5.5173
  BFC BFC  5.2227
 HD11 LEU  0.0000
  ARG ARG  8.7054
  CCP CCP  7.0303
    H GLY  1.0000
  AJT AJT  9.6291
  DCR DCR  8.9246
  APO APO  5.7742
  CAW CAW  5.2884
   CB VAL  2.0000
  CNP CNP  5.2676
  ALT ALT  6.1168
  AJI AJI  6.5673
  DRW DRW  5.9696
  DCI DCI  7.1624
  C22 TSA  1.7000
  COJ COJ  5.1860
  CDB CDB  6.0196
  AVX AVX  5.4277
  BTY BTY  9.3174
  CFF CFF  7.7302
  BVB BVB  5.7828
    C QSI  1.7000
  DHU DHU  6.2014
   HA ALA  0.0000
  DRR DRR  6.9626
  AVQ AVQ  5.6807
  CLJ CLJ  6.5534
  BNZ BNZ  5.7092
  CDE CDE  6.5602
  CSN CSN  10.5141
  BSF BSF  6.0866
  AUL AUL  7.5242
  AHU AHU  9.9202
  NH2 ARG  1.5000
  CWG CWG  7.8474
  AKT AKT  7.0017
  HE1 PHE  1.0000
  BEH BEH  5.0455
  CFQ CFQ  6.4745
  AKX AKX  5.2071
   CA SEP  2.0000
  CGT CGT  5.2154
  ACA ACA  5.1381
  ADE ADE  5.5426
    H TYR  1.0000
  AYS AYS  6.1872
  DRV DRV  5.8199
  BEB BEB  5.1796
  AXO AXO  8.1809
  DQP DQP  6.1334
  CGH CGH  6.2422
  BMF BMF  7.0706
    H GL1  1.0000
  OG1 THR  1.4000
    C HIS  1.7000
    N PRO  1.5000
  AII AII  5.7220
  BRI BRI  6.5940
  DIS DIS  6.2510
  BBK BBK  5.0922
  AFM AFM  5.7444
    O MET  1.4000
  COM COM  10.4178
  CJH CJH  5.3434
  BQW BQW  7.7111
  BAY BAY  5.2972
   NE ARG  1.5000
  CCR CCR  5.0322
    H HSD  1.0000
  AJM AJM  5.0750
  CNU CNU  17.4072
  DEX DEX  7.9390
  CAJ CAJ  6.1767
  BBI BBI  5.7245
  CQZ CQZ  12.1097
  CIQ CIQ  7.2303
  ALJ ALJ  5.3499
  BJW BJW  5.4634
  AVE AVE  5.3252
  CNF CNF  5.0826
  DRK DRK  6.8442
  BJQ BJQ  6.3082
   HA GLN  0.0000
  DCO DCO  5.8665
  HB2 ASP  0.0000
  DNW DNW  5.1120
  DHE DHE  5.3815
  HD1 PRO  0.0000
  AGK AGK  6.1204
  DSB DSB  7.2486
   HN AS1  1.0000
  HE2 HIS  1.0000
 HG21 THR  0.0000
  DJY DJY  9.0360
  DJN DJN  5.8333
  BSV BSV  8.9559
  BAT BAT  6.5672
  CAD CAD  7.1035
  AVS AVS  6.1076
  AKP AKP  6.1769
  CIV CIV  5.6339
  APP APP  5.4123
  BUB BUB  10.9774
  DEH DEH  5.1131
  AGM AGM  10.4118
  AUQ AUQ  6.2158
  CMG CMG  5.4978
  COA COA  9.8407
  AJX AJX  8.3510
  AJV AJV  5.3154
  AFU AFU  8.4434
  ANV ANV  5.2742
   CZ TYR  1.7000
 HD12 LEU  0.0000
  DKG DKG  8.2869
  DSP DSP  6.2226
  H33 XK2  1.0000
  C36 XK2  1.7000
   CB ALA  2.0000
  CJI CJI  7.5008
  ARB ARB  5.6479
  DPL DPL  5.2925
  DLK DLK  6.0907
  BCA BCA  5.3023
  ABL ABL  7.1341
  BZG BZG  5.7745
  AUF AUF  5.2737
  CWB CWB  5.5932
  BHL BHL  6.3211
  CD2 HSD  1.7000
  BYG BYG  7.1699
  BMM BMM  5.2947
  HB1 TYR  0.0000
  CKL CKL  5.3369
   HN ILE  1.0000
  CD2 HIS  1.7000
  BIQ BIQ  11.0131
  C62 XK2  1.7000
  HG1 LYS  0.0000
  CDU CDU  5.3732
  AYM AYM  7.1063
  DJE DJE  6.1124
  HD1 TYR  1.0000
  C23 XK2  1.7000
  DCE DCE  5.2204
  CIT CIT  6.4866
  BSN BSN  5.8532
  ABX ABX  8.5261
  CIK CIK  6.5137
  DOC DOC  5.9985
  CKM CKM  5.8754
  BWQ BWQ  5.1743
  CEV CEV  5.3706
  BYO BYO  5.3362
  BTS BTS  7.7812
  CNQ CNQ  6.0859
  AGA AGA  5.6311
  CLC CLC  6.1218
  CLG CLG  5.1659
  AUC AUC  6.0929
  HG1 QSI  0.0000
  DTB DTB  6.7585
  DRY DRY  5.0606
  CKR CKR  5.4927
  BQD BQD  7.4147
  CLY CLY  5.4637
  AZX AZX  5.0570
  ASI ASI  5.0352
  AZA AZA  6.4773
  CKE CKE  5.7488
    H ASN  1.0000
  HZ1 LYS  1.0000
  CCS CCS  7.6148
  CJB CJB  6.1868
  DQS DQS  5.3465
  BXD BXD  6.1280
  BKP BKP  5.4420
  CNR CNR  6.7347
  HB1 GL2  0.0000
  CKQ CKQ  6.3655
  DPO DPO  6.7867
   OH TYR  1.4000
  C34 XK2  1.7000
  DFK DFK  8.1573
    O PRO  1.4000
  BWG BWG  5.6602
  AEZ AEZ  9.3991
   H4 TSA  1.0000
  DGW DGW  7.9367
  BYT BYT  6.3927
  BQZ BQZ  7.5357
  AZE AZE  7.4337
  BHN BHN  14.5503
  CWI CWI  7.5056
   CD GL2  1.7000
  CAU CAU  6.2303
  AZN AZN  7.8765
  CYM CYM  7.3944
  AKZ AKZ  9.1454
  CUB CUB  7.5978
  CE2 PHE  1.7000
  DDK DDK  5.7397
    H THR  1.0000
    H LYS  1.0000
  DDF DDF  6.0874
  DPZ DPZ  7.2374
  DJL DJL  5.2534
  AIJ AIJ  6.3026
  BKQ BKQ  12.9340
  BFL BFL  6.3949
  DNB DNB  7.6172
  CXP CXP  8.7710
  AXU AXU  6.9503
  AUV AUV  5.8210
  BWR BWR  6.3166
    C THR  1.7000
  CXS CXS  5.3746
  AWE AWE  9.4249
  DBU DBU  5.5419
  CKC CKC  6.1612
  BGG BGG  6.7930
  CRR CRR  5.0604
  CZE CZE  9.2675
  BVM BVM  7.6401
  DRC DRC  5.0503
  AKE AKE  12.2472
  BTP BTP  7.1652
  AWG AWG  5.4693
  OD1 AS1  1.4000
  DHI DHI  5.3102
  AEE AEE  8.3362
 HD23 LEU  0.0000
  CYF CYF  5.4468
  HG1 SER  1.0000
  BTE BTE  5.1454
 HH22 ARG  1.0000
  CCX CCX  6.1484
  DRP DRP  9.7400
  DDW DDW  9.7246
  DCF DCF  5.3019
  DAN DAN  5.4647
  CAK CAK  8.7785
  AXV AXV  7.8833
  DFR DFR  6.4297
  DAB DAB  11.3424
  DIF DIF  5.1550
  BVS BVS  7.1296
  DOR DOR  5.4477
  AGL AGL  10.6763
   CB GLU  2.0000
  BZW BZW  5.9588
  BRA BRA  5.9426
   H8 QSI  1.0000
  CJP CJP  6.0850
  BPC BPC  6.8602
  AGI AGI  11.5011
  BCU BCU  5.5303
  AMR AMR  7.1998
  HD2 PRO  0.0000
  BPO BPO  8.0740
  ARU ARU  7.1413
  DRG DRG  5.2922
  BSH BSH  7.8795
  AAK AAK  5.8443
  BTW BTW  5.3505
  AQJ AQJ  10.1655
  AFO AFO  6.8732
  AUH AUH  7.4945
  ATS ATS  6.6384
  H10 QSI  1.0000
  HD2 HIS  1.0000
  DEL DEL  5.7563
  DDB DDB  7.8132
  AIE AIE  6.5559
  CZT CZT  5.8273
  DBM DBM  9.9299
  BKK BKK  11.1832
  DBN DBN  7.3140
  DPH DPH  6.7337
  AYR AYR  5.3184
   CA TYR  2.0000
  DPT DPT  5.1101
  BBU BBU  5.7794
  AQT AQT  6.9397
  CWC CWC  10.2345
  ATO ATO  7.8292
  CCU CCU  5.5410
  BMW BMW  8.9193
  ADH ADH  5.6801
  DCK DCK  5.1501
  GRD GRD  0.0000
  CQV CQV  8.5295
  CGK CGK  6.5664
  CYN CYN  9.4668
  HE2 GL1  1.0000
  DAD DAD  6.4338
    N CYS  1.5000
  CAC CAC  7.1067
  AMS AMS  7.7442
  CQD CQD  8.6273
  BXH BXH  5.7614
  BHX BHX  12.4357
 HD13 ILE  0.0000
  BUY BUY  6.1577
  BUU BUU  10.7302
  CQB CQB  8.6080
  DIH DIH  7.0307
  CPI CPI  5.3801
  CNZ CNZ  7.2684
  BFT BFT  5.1746
  CKV CKV  5.0005
  BUO BUO  6.9249
  BAI BAI  7.8789
  DMI DMI  5.1726
  BGH BGH  8.4572
   HN HSE  1.0000
   CB HSD  2.0000
  ASV ASV  9.0537
  BUW BUW  7.2251
  BKL BKL  10.4280
  AJE AJE  11.9740
  CUE CUE  7.9764
  BLU BLU  8.4094
   HA TYR  0.0000
    N SEP  1.5000
  AEV AEV  6.0640
  BZO BZO  5.1407
    O TRP  1.4000
  DCV DCV  7.0066
  OD2 AS2  1.4000
  BFB BFB  5.3552
  AMD AMD  6.2908
   CA HSD  2.0000
  BEF BEF  5.3424
  APK APK  5.1242
  AKM AKM  11.3033
  APU APU  6.7950
  CSY CSY  5.1716
  C10 TSA  2.0000
  SP1 SP1  1.0000
  H7A XK2  0.0000
  CNW CNW  7.1413
   H2 HOH  1.0000
  DOX DOX  5.5813
  CUI CUI  5.8721
  CJC CJC  6.0876
  BNY BNY  5.1294
  ADB ADB  14.7192
  HD2 TYR  1.0000
  HE1 HSD  1.0000
  HB1 ASP  0.0000
  C79 XK2  1.7000
   CA LEU  2.0000
  BMO BMO  7.4880
  BGM BGM  5.3906
  BKB BKB  5.9966
  ADX ADX  13.4071
  DEQ DEQ  6.5555
  ASJ ASJ  7.3294
  HB2 SEP  0.0000
   HA HSD  0.0000
  ABE ABE  12.0661
  CQG CQG  6.0298
  HZ3 TRP  1.0000
  AIO AIO  7.0189
  BEQ BEQ  5.4449
  BLL BLL  7.7691
  CJZ CJZ  5.7811
  CD1 TYR  1.7000
  CFT CFT  6.8352
  BPV BPV  5.0867
  CHK CHK  5.0134
 DUM2 DUM  0.0000
  AMH AMH  6.5076
  ATP ATP  7.0781
  HG2 GLU  0.0000
  CYB CYB  6.2894
  CRE CRE  14.2407
   HD AS1  1.0000
   O5 XK2  1.4000
  CQP CQP  5.0191
  DLB DLB  5.3350
  DQT DQT  5.9365
  CNT CNT  5.0278
  DDV DDV  5.9165
  BOJ BOJ  10.0398
  BIR BIR  14.2307
  CDZ CDZ  6.1307
  AEC AEC  6.9712
   HN VAL  1.0000
    N SER  1.5000
  AZV AZV  6.1603
  BPN BPN  9.7565
  CRT CRT  6.6064
  HE1 LYS  0.0000
  CTW CTW  14.2045
  OH2 OH2  1.4000
  AYN AYN  6.6108
  BCV BCV  7.3978
  AVJ AVJ  7.0961
  AIH AIH  5.2475
  BAF BAF  5.1094
  AMC AMC  6.2520
  DPR DPR  5.0154
  DNJ DNJ  6.0097
  BRM BRM  6.4990
  AVR AVR  6.2559
  CCV CCV  5.8393
  COD COD  20.2466
    O HYD  1.4000
  AEQ AEQ  5.5396
  CJE CJE  6.1227
   CA QSI  2.0000
  ARY ARY  6.6974
   H5 XK2  0.0000
   HN HSD  1.0000
  C17 TSA  2.0000
  DBZ DBZ  8.4563
  CFE CFE  7.1984
  BTJ BTJ  6.2423
  CJJ CJJ  5.4604
  AZR AZR  5.0691
    N HSC  1.5000
  DMR DMR  5.1022
  BWI BWI  6.9694
  BHG BHG  22.6131
  BSM BSM  6.0190
  ANK ANK  6.0401
   CA HSC  2.0000
  BVV BVV  7.8642
  DNL DNL  6.8339
  BRW BRW  5.2788
  DGJ DGJ  8.0699
  BUJ BUJ  8.4550
  DQB DQB  5.4568
  H20 TSA  1.0000
  CXO CXO  7.4427
  DRA DRA  5.0252
  BIP BIP  9.7997
  AJZ AJZ  7.9500
  DHA DHA  5.1531
  BKR BKR  9.1417
  BYK BYK  5.8944
  ACL ACL  8.6352
  AZT AZT  6.9372
  HG1 PRO  0.0000
  BOX BOX  7.3566
  CVF CVF  5.0284
  ALP ALP  5.1631
  AAR AAR  24.1278
  CUV CUV  13.8816
  DGR DGR  5.2549
  CIE CIE  5.0787
  DLF DLF  9.2502
  ASU ASU  6.8777
   CB HYD  2.0000
  CMO CMO  6.3106
  BWH BWH  6.8378
  CXD CXD  5.0830
  ADY ADY  7.2646
  ALR ALR  6.5786
  SPH BON  1.5000
  BKX BKX  9.0318
  DBG DBG  10.1260
  CED CED  5.4594
  BQT BQT  6.8637
  DBW DBW  6.1042
  CHF CHF  6.2793
  CIU CIU  5.8498
  C26 XK2  1.7000
  BPD BPD  16.8027
  ASA ASA  7.4693
  CPS CPS  6.1289
 HH21 ARG  1.0000
  BJK BJK  7.0074
  CUM CUM  5.1493
   N1 QSI  1.5000
  BLM BLM  7.5192
  BVI BVI  8.0513
   HE ARG  1.0000
  CEY CEY  5.0114
  CG2 ILE  2.0000
  H78 XK2  1.0000
  CDC CDC  6.0526
  CCL CCL  5.8883
  DKL DKL  5.6364
  CST CST  6.7219
  HB2 GL2  0.0000
  DOB DOB  6.1620
  AGU AGU  6.5713
  BTU BTU  5.7555
  DMX DMX  5.1335
  CSH CSH  5.2810
  AQS AQS  10.4192
  CTU CTU  10.5828
  BXL BXL  5.2891
  AFP AFP  5.3413
  HB1 LYS  0.0000
   HA AS2  0.0000
  BSJ BSJ  10.9899
   CA AS1  2.0000
  BPP BPP  6.3194
  CAP CAP  6.7207
  BOI BOI  7.4917
  AJJ AJJ  9.4470
   HZ PHE  1.0000
  DHQ DHQ  6.0296
 HD11 ILE  0.0000
   HA GL2  0.0000
  CZV CZV  5.0026
  ALY ALY  7.8036
  HD1 PHE  1.0000
  C27 XK2  1.7000
   CA GLU  2.0000
  AZB AZB  5.7631
  BHS BHS  7.1855
  CCH CCH  7.5064
    H PHE  1.0000
  BFW BFW  6.8319
  BEJ BEJ  6.3098
  HG2 GL2  0.0000
  HB1 HSD  0.0000
  AAH AAH  9.6851
  DCH DCH  8.7843
  AXW AXW  5.6231
  APZ APZ  5.2836
  CE1 HSC  1.7000
  AON AON  6.8989
  COV COV  22.8167
  BIK BIK  16.6932
   H2 OH2  1.0000
  DBI DBI  5.3070
  BAV BAV  6.1563
  BBA BBA  5.4528
  CDY CDY  5.4451
  HB1 ALA  0.0000
  BZR BZR  6.0876
  HB1 CYS  0.0000
  DSG DSG  5.4739
  AVA AVA  5.6264
  O4' QSI  1.4000
   CE LYS  2.0000
  BNJ BNJ  9.6844
  BMA BMA  8.7084
  CUF CUF  6.5905
  CDV CDV  5.4734
  BUT BUT  8.4251
  BEP BEP  5.9031
  ALH ALH  6.1960
    C PRO  1.7000
  H62 QSI  1.0000
  BIT BIT  5.3570
  DNV DNV  5.9372
  C4' QSI  2.0000
  BNG BNG  5.3048
  DJU DJU  7.2274
  DML DML  6.4055
  CWJ CWJ  9.6144
  CSF CSF  7.6387
    H AS1  1.0000
  BBD BBD  6.5773
  H4' QSI  0.0000
  CDG CDG  5.8772
  AIM AIM  7.2857
  CCC CCC  5.3041
  AZW AZW  6.3493
  CBC CBC  5.6885
  DSO DSO  8.9765
  ALZ ALZ  6.3321
  DJG DJG  6.5019
  CNL CNL  5.5530
  CJK CJK  5.1357
  AQA AQA  5.7790
  HD1 HIS  1.0000
  AAC AAC  18.9331
    C HSC  1.7000
  BDH BDH  5.8327
  DMB DMB  5.3744
  CD2 TYR  1.7000
  AAN AAN  15.5911
  CMJ CMJ  7.4029
  AWI AWI  5.5315
  BRJ BRJ  6.7459
  CQR CQR  12.3420
  HD2 HSC  1.0000
  BHU BHU  7.0389
  BDF BDF  5.1828
   CA AS2  2.0000
  BFF BFF  5.3317
  CSA CSA  6.6602
  CIL CIL  6.0764
  H26 XK2  1.0000
  DDM DDM  9.1340
  CMY CMY  7.4620
  CDN CDN  7.8979
  BGB BGB  5.0726
  HE2 HSD  1.0000
  BIX BIX  6.1131
  BRG BRG  5.8528
   CE MET  2.0000
  BGS BGS  6.5042
  AIT AIT  5.1104
  ACV ACV  5.9417
  CRF CRF  8.8382
  AWR AWR  5.8918
  AIA AIA  5.3578
  AEN AEN  7.5679
    C VAL  1.7000
    C AS2  1.7000
  HD1 ARG  0.0000
  CAT CAT  6.6950
  BYX BYX  6.3330
  DBC DBC  10.1886
  CNO CNO  5.3610
  CMZ CMZ  5.9571
  CFB CFB  7.1429
  BOS BOS  7.9771
  AWO AWO  7.2170
  DFY DFY  5.7503
  CLB CLB  5.5294
  HD2 LYS  0.0000
  DFV DFV  5.0031
  BKN BKN  5.8065
   HN GL2  1.0000
  DLM DLM  6.0148
  BGE BGE  6.1952
  AQQ AQQ  7.0456
  DND DND  7.3066
  DJA DJA  8.1233
  CEB CEB  5.7972
  ANT ANT  8.2011
   C2 TSA  2.0000
  OH2 TIP  1.4000
  DKD DKD  5.5680
  AMW AMW  6.1649
  AYD AYD  7.5698
  BCP BCP  6.6563
 H5'' QSI  0.0000
  BQJ BQJ  5.2644
 HH12 ARG  1.0000
  BPI BPI  6.9099
  DAO DAO  6.0545
   CD LYS  2.0000
   CB AS1  2.0000
  HB2 PRO  0.0000
  DJR DJR  5.9962
  HB2 HSC  0.0000
  CJM CJM  6.2437
  DJQ DJQ  6.7430
  BHK BHK  10.5238
   CA THR  2.0000
  DPJ DPJ  5.0307
  CZM CZM  5.8558
  H7B XK2  0.0000
  AXZ AXZ  5.9953
  AUT AUT  6.9798
   CD ARG  2.0000
  HD1 TRP  1.0000
  CWZ CWZ  5.8296
   CG HSD  1.7000
  AOM AOM  6.2973
  BDR BDR  7.0593
  ADC ADC  10.6025
  CKA CKA  6.2197
  CVY CVY  5.2309
  BPH BPH  10.7695
  OD1 ASP  1.4000
  CXX CXX  6.8313
    C ASN  1.7000
  CHT CHT  5.0076
  ASP ASP  8.2713
 H61B XK2  0.0000
  DEC DEC  5.0618
  AVL AVL  5.2608
  ASW ASW  6.6764
  AMV AMV  5.0447
  CCZ CCZ  6.5726
  DLA DLA  5.2630
  BYJ BYJ  8.4180
  AAQ AAQ  11.8972
  AOS AOS  8.7316
  DKA DKA  11.0377
  CFP CFP  5.3571
  DPC DPC  5.0320
  HD2 HSE  1.0000
  BGJ BGJ  5.0689
    D max  0.0000
    O AS2  1.4000
  DIK DIK  5.6051
  BKO BKO  9.6099
  BLZ BLZ  5.7574
 HG12 VAL  0.0000
  BJA BJA  10.8798
  AUP AUP  8.4493
    N THR  1.5000
  BUG BUG  5.1037
  CIJ CIJ  6.9592
  AWM AWM  6.8296
  BTX BTX  9.8946
  DOA DOA  8.9429
  DJH DJH  5.3624
  AVO AVO  5.4684
   CB THR  2.0000
  CAO CAO  5.9674
  DDZ DDZ  6.1513
  BIB BIB  11.8991
  C31 XK2  2.0000
  CCE CCE  5.7566
  BIV BIV  10.5899
  SP2 SP2  1.5000
  HG1 THR  1.0000
  BWD BWD  5.6255
  CD1 ILE  2.0000
  BYR BYR  5.4829
  ARL ARL  5.8460
  AEO AEO  6.3536
  DLL DLL  6.3622
  CWF CWF  5.1665
  APH APH  6.2175
  AUA AUA  6.1332
  AFE AFE  5.0002
  AEY AEY  10.8391
  APD APD  5.5849
  BAS BAS  6.5255
    O LEU  1.4000
  DDE DDE  6.0400
  APY APY  8.1939
   CA TRP  2.0000
   H2 TIP  1.0000
  C78 XK2  1.7000
  AZZ AZZ  6.1107
  HB1 HIS  0.0000
  BBR BBR  5.7394
  CFC CFC  6.3585
  CJF CJF  5.3005
  AKC AKC  11.2764
  CPW CPW  8.0478
  H26 TSA  1.0000
  AIP AIP  7.3821
  DFE DFE  6.4030
  CAB CAB  8.8262
  CNA CNA  5.8194
   CB ASN  2.0000
  CQQ CQQ  11.4294
  CGX CGX  7.4832
  CTB CTB  5.0570
  AKI AKI  6.3915
  HD1 ASP  1.0000
  H16 TSA  1.0000
    N ASN  1.5000
  DGG DGG  5.3738
  AWQ AWQ  6.2704
  BZD BZD  8.0090
   CA ILE  2.0000
  CKN CKN  8.0403
  DDN DDN  7.2529
  AZF AZF  5.6875
  BKS BKS  8.3878
  CAE CAE  5.9208
  AMA AMA  6.0052
  CSQ CSQ  5.2282
  AKG AKG  6.5025
   OD HYD  1.4000
  ABW ABW  16.5543
  C61 XK2  2.0000
   HG SER  1.0000
  CRB CRB  7.7358
  BYY BYY  6.4205
  C37 XK2  1.7000
  CXH CXH  10.2986
  BQI BQI  5.1848
    O ARG  1.4000
 HH11 ARG  1.0000
  BYN BYN  5.8602
  CGS CGS  5.0298
  DBE DBE  6.3972
  BOG BOG  9.0521
  DLG DLG  5.2465
  BFZ BFZ  5.6664
    C LEU  1.7000
  DHW DHW  6.6542
  CG1 ILE  2.0000
  DNC DNC  5.1553
  HB1 GLU  0.0000
  DGH DGH  6.4397
  AXP AXP  5.5269
  ACG ACG  5.2968
    N GLY  1.5000
   CG AS1  1.7000
  DBQ DBQ  7.7243
  DBO DBO  7.0577
   OG SEP  1.4000
  BZQ BZQ  5.3554
  AOV AOV  8.7892
  AXI AXI  5.4280
   N6 QSI  1.5000
  DIU DIU  8.7939
  AAL AAL  9.8739
    O SER  1.4000
   O1 XK2  1.4000
  AKK AKK  5.6159
  CZS CZS  6.0015
  BBO BBO  5.4274
   CG ARG  2.0000
   HB THR  0.0000
    C SER  1.7000
  AVK AVK  5.8477
   HN THR  1.0000
  BAJ BAJ  8.5610
  HD2 ASP  1.0000
  DQW DQW  5.8634
  BDU BDU  5.0952
  BCF BCF  5.3444
  CLP CLP  6.0046
   HA SEP  0.0000
  CLI CLI  5.0731
  BNX BNX  7.0734
  BCJ BCJ  5.4750
  BYI BYI  6.0640
  ANB ANB  6.3995
  CPY CPY  6.6398
  BBW BBW  6.5903
  CYY CYY  7.3150
  CPJ CPJ  16.3565
  AHQ AHQ  5.3294
  AOL AOL  5.4822
  DLC DLC  5.1233
  CAF CAF  8.5416
  BHJ BHJ  8.0007
  HG2 PRO  0.0000
  BAM BAM  5.6945
  HE2 HSE  1.0000
  CBT CBT  6.5066
  APW APW  5.0007
  BGC BGC  5.2991
  DLU DLU  5.3321
  DBS DBS  6.0817
  COU COU  10.7315
  BRT BRT  11.6978
  BPL BPL  6.1675
  NH1 ARG  1.5000
   HN MET  1.0000
  DMQ DMQ  6.0122
  AKR AKR  5.2221
  DDA DDA  6.4132
  CJD CJD  7.3542
  H36 XK2  1.0000
  DQU DQU  6.5506
  CPQ CPQ  17.5632
  BNT BNT  9.6870
  BNO BNO  15.8669
  DPI DPI  8.1267
  ACQ ACQ  6.6270
  DQQ DQQ  7.7980
  BOB BOB  9.3320
  AHV AHV  6.5350
  DOH DOH  5.0341
  AQG AQG  7.3031
  AZG AZG  6.6344
  AYK AYK  7.1805
  BIH BIH  9.1423
  CSO CSO  11.8546
  CXA CXA  6.2318
  HB1 GL1  0.0000
  BNK BNK  9.4763
  DTC DTC  5.4261
  DPD DPD  6.7791
  CWW CWW  7.8973
  AWA AWA  5.3469
  AAY AAY  10.0544
  BCC BCC  6.1887
  AAD AAD  8.7999
  COO COO  7.7329
  CBL CBL  6.4614
  BAB BAB  5.1502
   HN ARG  1.0000
  CUZ CUZ  6.2141
  CTE CTE  6.8673
  BJD BJD  9.8799
  AWF AWF  5.0570
  AVD AVD  6.8004
  BVC BVC  6.4423
  DMM DMM  5.3796
  CTS CTS  11.6818
  CRD CRD  11.0216
   CA ASP  2.0000
  CBH CBH  8.3120
  CAG CAG  7.0424
   CB QSI  2.0000
  CEK CEK  5.0164
  DKU DKU  5.2294
  DAK DAK  8.4590
  CGI CGI  6.4836
  BNI BNI  10.9792
   HA PHE  0.0000
  DCY DCY  9.6736
  CGO CGO  6.0667
  BED BED  5.5827
  BAL BAL  5.2785
  DAS DAS  5.5817
  DMC DMC  6.6341
  CNM CNM  5.1261
  CTP CTP  8.6180
  HE2 GLU  1.0000
  BNQ BNQ  6.0945
  BLA BLA  10.2197
    H HIS  1.0000
  AKS AKS  8.1307
  HG1 CYS  1.0000
  AAF AAF  5.3846
  BQS BQS  10.8699
  CVW CVW  9.1154
  CME CME  5.8722
  AVC AVC  6.3935
  APJ APJ  5.4250
  DNN DNN  6.9438
  DCG DCG  6.2520
  HB1 MET  0.0000
  DSV DSV  5.7467
  CXF CXF  5.1062
  BYP BYP  6.2943
  AQR AQR  9.6287
  BOP BOP  6.0166
  DGM DGM  8.3489
  DSM DSM  5.4659
  H73 XK2  1.0000
  BFD BFD  5.2739
  CZ3 TRP  1.7000
  BHH BHH  11.4710
  AFR AFR  8.3440
  BGU BGU  5.7206
  H5' QSI  0.0000
  BPX BPX  6.3831
  AJG AJG  8.6229
    N QSI  1.5000
  BDW BDW  6.3177
  CJU CJU  5.3168
  BLC BLC  8.0376
  CD2 PHE  1.7000
  DMU DMU  5.0307
  CGY CGY  5.6404
  DMF DMF  6.1269
  H27 XK2  1.0000
  BWC BWC  6.4457
  DGD DGD  5.5486
  H29 XK2  1.0000
  AAV AAV  15.7554
  DRU DRU  5.3264
  CE1 PHE  1.7000
  AGQ AGQ  5.9044
  BHZ BHZ  7.2597
  CVG CVG  7.3443
  CCF CCF  5.0424
  COR COR  12.4844
  CEW CEW  5.6427
  AHG AHG  6.2784
  DAZ DAZ  7.2010
  CNS CNS  5.6121
    C GLU  1.7000
  BUF BUF  7.8864
  BGQ BGQ  7.8538
  ND1 HIS  1.5000
  DGL DGL  5.8664
  AYF AYF  5.9852
  BVY BVY  5.6534
  CBV CBV  9.3169
  DAG DAG  6.5635
  BRY BRY  8.6145
  AZC AZC  5.1954
 HE21 QSI  1.0000
  CSD CSD  8.0046
  BWW BWW  5.0698
  BNA BNA  6.4874
  BJU BJU  5.0769
  BHV BHV  20.0190
  BYZ BYZ  7.2764
  CJX CJX  5.1435
  CII CII  5.3544
  AWS AWS  6.5777
  DAQ DAQ  9.9058
  CBR CBR  5.4140
  AAA AAA  15.8975
  DEB DEB  8.5182
  DBH DBH  9.6698
  CPD CPD  10.8494
  CRO CRO  6.7712
  CSC CSC  5.2520
  HB1 HSE  0.0000
  DHJ DHJ  8.0175
  AUY AUY  6.6116
  ASQ ASQ  7.6931
  ANC ANC  6.0802
   CD ILE  2.0000
  BVZ BVZ  6.3604
  BFA BFA  6.2007
  DPK DPK  5.5101
   CB SEP  2.0000
  CQI CQI  9.0635
  APL APL  5.5095
  AHK AHK  6.2846
  BLP BLP  10.1885
  BDS BDS  6.2512
  DBT DBT  6.6872
  HO5 XK2  1.0000
  ARJ ARJ  5.2517
  CBW CBW  5.6396
  BPJ BPJ  5.1134
   HA HSC  0.0000
  CYL CYL  7.4328
  BTR BTR  6.7811
  BLT BLT  5.4155
  ASD ASD  7.0213
  HB1 PRO  0.0000
  BVH BVH  5.4780
  DDG DDG  6.7069
  HE1 HSE  1.0000
  CVE CVE  5.9416
  BMR BMR  9.9513
  BCN BCN  6.9815
  AOH AOH  5.0332
  BIC BIC  6.3230
  BTN BTN  7.1529
  DJI DJI  6.2773
 HG23 VAL  0.0000
   HA MET  0.0000
  BFK BFK  5.9980
  AEK AEK  10.3707
  BQU BQU  6.5489
  BII BII  19.0827
   HH TYR  1.0000
  CIR CIR  5.2448
  BFU BFU  7.7576
  ANP ANP  6.8957
  CYH CYH  6.3481
  BXA BXA  7.5988
  DTA DTA  6.2738
  CYV CYV  5.4122
  DKC DKC  5.1243
  CJA CJA  5.5452
  O23 TSA  1.4000
  CPR CPR  6.4943
  ADZ ADZ  8.5843
  BRN BRN  6.6805
  H24 XK2  1.0000
  AFD AFD  8.3167
    C AS1  1.7000
  BOT BOT  5.5326
  H2B XK2  0.0000
   O8 TSA  1.4000
  BAW BAW  6.7722
    N VAL  1.5000
  CXL CXL  6.3051
  AYI AYI  7.6023
  ABY ABY  5.3465
 HG11 ILE  0.0000
  BAZ BAZ  5.4568
   HN ASN  1.0000
   CB ARG  2.0000
  CD1 TRP  1.7000
   C6 QSI  1.7000
  CEM CEM  5.8888
  DNH DNH  5.1147
  BWP BWP  5.6056
  DIL DIL  5.7895
   O2 SEP  1.4000
  AUG AUG  5.2804
  AFW AFW  7.7265
  BBL BBL  5.5534
  NE2 QSI  1.5000
  ABB ABB  9.2942
    H ALA  1.0000
  BLB BLB  11.3103
  BJP BJP  7.8470
    O LYS  1.4000
  DPQ DPQ  8.4448
  BMT BMT  12.9146
  DKR DKR  8.0269
  CBN CBN  7.8964
  BDM BDM  5.8639
  DEU DEU  5.6864
  BXT BXT  6.8549
  BGW BGW  5.7526
  AVI AVI  6.3589
   HA THR  0.0000
  CKW CKW  5.4247
  CAH CAH  7.3543
  BAX BAX  8.7082
  DHP DHP  7.3146
  AWP AWP  8.0274
  BOW BOW  9.3127
  CMU CMU  7.7433
  BDI BDI  6.2448
  C21 XK2  1.7000
  BSI BSI  6.7350
  ATF ATF  6.7694
  DNS DNS  5.5030
  CHP CHP  5.9226
  CON CON  11.6175
  CNV CNV  16.4227
  ND1 HSC  1.5000
  CGN CGN  6.2614
  DJS DJS  5.4082
   CA GL2  2.0000
   C7 XK2  2.0000
  DQH DQH  5.9581
  CLH CLH  5.2558
   H4 XK2  0.0000
  CMH CMH  5.4970
  DJV DJV  6.1778
  BRU BRU  5.7486
   C5 XK2  2.0000
    N LYS  1.5000
  BSY BSY  7.1126
  ADD ADD  10.8385
  CGV CGV  6.4098
  BTG BTG  7.4104
  BXJ BXJ  9.4905
  APA APA  6.6816
  BYH BYH  5.9918
  BDD BDD  5.0667
  AWV AWV  6.4634
   HA AS1  0.0000
  BGR BGR  6.3646
  CGL CGL  6.3454
  ARV ARV  6.6414
  AHB AHB  5.7668
  AJW AJW  11.5216
  AWU AWU  5.2519
  AJS AJS  8.1288
  BWS BWS  7.5846
  DRH DRH  6.7548
  BWF BWF  6.3417
  CXK CXK  7.1894
  CXB CXB  5.5839
  CKF CKF  6.5219
  BGY BGY  7.8734
  AST AST  5.8242
  AFZ AFZ  6.7746
  ABU ABU  14.8213
  HB2 TRP  0.0000
  HD1 ILE  0.0000
  CXC CXC  8.4384
  CHD CHD  6.8441
  DFQ DFQ  10.7190
    O GL2  1.4000
  BXZ BXZ  7.0352
  BEW BEW  6.8344
  BZN BZN  6.5082
  DHN DHN  5.0174
  CMT CMT  6.8030
  BQP BQP  7.7564
    C GLY  1.7000
  APE APE  7.4802
  AIL AIL  5.1048
   HN GLN  1.0000
  AXH AXH  5.1634
  HB1 SEP  0.0000
  DPE DPE  7.9089
  BUM BUM  6.1602
  BAD BAD  5.7512
  ADA ADA  9.9636
  BEA BEA  5.4932
  C35 XK2  1.7000
  DOI DOI  5.3575
  AVT AVT  6.5493
  AHO AHO  6.9861
  CZY CZY  7.1468
  CUS CUS  8.4335
  HH2 TRP  1.0000
  CAY CAY  6.3444
  ASC ASC  5.4902
  AYP AYP  5.2116
  ACT ACT  5.1411
  DKW DKW  7.3955
  C74 XK2  1.7000
   CG MET  2.0000
  DRB DRB  7.2719
 HG22 THR  0.0000
  AJR AJR  5.8479
  H66 XK2  1.0000
  BXM BXM  6.4680
  CYU CYU  6.4125
  CEN CEN  6.3191
  BCI BCI  6.6494
  BLY BLY  8.5546
  CDD CDD  5.4247
  CH2 TRP  1.7000
  HT3 QSI  1.0000
  ADL ADL  11.6742
  CAV CAV  5.5447
  ALW ALW  7.6064
  CXY CXY  8.2069
  CG2 VAL  2.0000
  DGE DGE  6.7052
    H GLN  1.0000
    D min  0.0000
  HE1 TYR  1.0000
    O GLN  1.4000
  BTD BTD  6.3919
  BEY BEY  5.0819
  BXN BXN  7.5343
  AYY AYY  5.0334
  AXJ AXJ  6.4056
    O TYR  1.4000
   C9 TSA  2.0000
  BEX BEX  5.2207
  BAC BAC  5.2466
  AAB AAB  19.4686
  ACZ ACZ  8.4225
   C4 XK2  2.0000
  BAG BAG  5.3281
  CCI CCI  6.8263
  BPR BPR  8.9909
  BBX BBX  5.5792
  HE2 PHE  1.0000
  HB2 LYS  0.0000
  BCQ BCQ  7.2315
  DFM DFM  5.2385
  CVU CVU  8.0062
  ABR ABR  9.3224
    C ILE  1.7000
  DAM DAM  5.3134
  BXF BXF  5.2533
  CWN CWN  5.0243
  DAR DAR  7.7557
  APF APF  6.0092
  OD2 ASP  1.4000
    H CYS  1.0000
  BKF BKF  11.0861
  OE2 GLU  1.4000
  CBA CBA  6.2931
  BET BET  5.2402
  BAU BAU  5.0337
  ALC ALC  11.9007
  DRD DRD  6.8955
  CQF CQF  6.7366
  DRE DRE  5.7514
  AUW AUW  5.3855
   CA HIS  2.0000
  DDL DDL  5.8350
  ALQ ALQ  5.9343
   CB ILE  2.0000
  DDI DDI  6.2458
  BPU BPU  5.6967
 DUM1 DUM  0.0000
  CZU CZU  10.1122
   CG QSI  2.0000
  HA2 GLY  0.0000
  DNE DNE  6.1066
  DBP DBP  5.5223
  BRC BRC  5.8759
  DJO DJO  5.2393
  AED AED  15.3899
  BPW BPW  5.9951
  DGO DGO  5.8768
  BVA BVA  5.1092
  CSL CSL  8.6003
  BUS BUS  5.4212
  CHW CHW  6.9764
  CPT CPT  8.8817
  ADJ ADJ  8.4044
  BYV BYV  8.4843
  BTC BTC  5.9251
  BDG BDG  5.5862
  AXQ AXQ  6.4576
  BPM BPM  9.1312
  CIW CIW  5.7550
    N GLU  1.5000
  CKJ CKJ  5.9109
  BJC BJC  21.5251
  CYP CYP  8.2902
  BDT BDT  5.4090
  AWK AWK  5.3003
  DOT DOT  5.3302
   C5 QSI  1.7000
  AAO AAO  23.9579
   HN PHE  1.0000
  DPG DPG  5.1743
  CWX CWX  6.5769
  AHA AHA  8.6378
  DIM DIM  6.6675
  DIC DIC  5.6784
  C29 XK2  1.7000
  ARZ ARZ  6.9033
  ANJ ANJ  5.9879
  C75 XK2  1.7000
  CUL CUL  5.4601
  BJR BJR  12.3472
  AYE AYE  5.3176
  ANF ANF  5.5008
  ANS ANS  5.4481
  HD2 ARG  0.0000
  AIU AIU  6.5122
  CKG CKG  5.0232
  AVU AVU  8.0441
    N MET  1.5000
  H76 XK2  1.0000
  ABF ABF  11.9267
  CZA CZA  6.1274
  BIN BIN  9.2749
  BWN BWN  5.5195
  CYO CYO  10.5438
  BNW BNW  11.9139
  CCB CCB  7.9309
  ASR ASR  5.5526
  DFT DFT  8.3355
  CRP CRP  6.0856
  AYV AYV  6.2517
   HN GL1  1.0000
   CB LEU  2.0000
  HD1 LYS  0.0000
  DSX DSX  5.1587
  ALL ALL  5.5945
  APR APR  5.3414
  BTQ BTQ  8.7159
  BTM BTM  9.7741
  BPA BPA  5.5301
  DAA DAA  5.3547
  BIZ BIZ  5.6627
  AMG AMG  6.2183
  AZD AZD  6.2753
  BGI BGI  7.4390
  CUG CUG  10.2589
  DMO DMO  6.9845
    H HSC  1.0000
  DDT DDT  8.2447
  BVD BVD  6.3765
  CWK CWK  5.6609
  CZG CZG  8.0417
  HG2 LYS  0.0000
   CB HSC  2.0000
  DPW DPW  6.4932
  CAA CAA  5.9366
   HN AS2  1.0000
  DDO DDO  8.5488
  ADG ADG  6.2458
  BIO BIO  10.4194
    C ARG  1.7000
  CSS CSS  8.0387
  ALN ALN  7.1557
  DSJ DSJ  7.2487
    O GLY  1.4000
  BWT BWT  5.9842
  CWE CWE  9.9159
  AOT AOT  6.7175
   CG ASN  1.7000
  DMV DMV  6.5134
  DSA DSA  5.5744
  CBK CBK  6.5592
  DFS DFS  5.3785
  CZQ CZQ  11.4995
   HA TRP  0.0000
  ABN ABN  15.6924
  AGG AGG  6.1455
  ALV ALV  7.9751
  DQR DQR  5.5934
  BFO BFO  8.2190
  AUE AUE  7.0122
  ATG ATG  5.2656
  DKP DKP  7.6515
  DIP DIP  5.6603
   HN HSC  1.0000
  CFA CFA  5.6092
  BAA BAA  6.2525
  BRR BRR  5.2471
  AMO AMO  9.4438
  CYJ CYJ  10.4040
  CHY CHY  5.0505
   CA PHE  2.0000
   O1 SEP  1.4000
  CIM CIM  5.9462
  HD2 AS2  1.0000
  DFJ DFJ  5.5960
  CDS CDS  5.0394
  HG1 GLU  0.0000
  BQG BQG  10.6838
  HG1 GL1  0.0000
  CVD CVD  6.6232
  BKU BKU  12.3865
  COB COB  10.3463
  DPN DPN  5.4654
  CPL CPL  7.1091
  BUL BUL  7.0346
   CB ASP  2.0000
  BFY BFY  5.0631
  C32 XK2  1.7000
  AFN AFN  7.9192
  CXW CXW  5.3491
  ANL ANL  5.2854
  BYB BYB  5.0364
  DSD DSD  5.0354
  DAV DAV  5.0720
  BPB BPB  7.0809
  DHD DHD  9.3815
  AYJ AYJ  5.5068
  ASL ASL  9.2082
  DJP DJP  6.3633
  AGZ AGZ  6.3055
    O AS1  1.4000
  DNO DNO  8.9827
  CEJ CEJ  5.6593
  AQD AQD  5.1833
   HD AS2  1.0000
  ATU ATU  5.9911
  AKN AKN  12.2332
  C25 XK2  1.7000
  BNC BNC  8.5110
  CAL CAL  6.1527
   N9 QSI  1.5000
  AEW AEW  6.9213
  CE1 HSD  1.7000
  BNH BNH  5.4422
  BXC BXC  7.7310
    C HYD  1.7000
  CQT CQT  5.8198
  CMA CMA  5.1611
  CBZ CBZ  7.4234
  BXR BXR  5.7146
  API API  5.8815
  CE1 HIS  1.7000
  BVU BVU  5.5849
  HB2 HYD  0.0000
  BEO BEO  5.4123
  DIX DIX  5.1193
   CA GLN  2.0000
  CSR CSR  5.4758
  BCR BCR  5.3125
  BPG BPG  9.1404
  BWV BWV  5.2643
  DDP DDP  5.4838
  BQA BQA  5.8751
  BEE BEE  5.0730
  ATA ATA  5.0054
  ATB ATB  6.2250
  CQW CQW  20.6512
  CMS CMS  5.9903
  CRG CRG  11.1416
  HB2 GLU  0.0000
  DNQ DNQ  5.0140
  BLV BLV  5.4743
  BFG BFG  5.9362
  AOJ AOJ  5.3535
   HA ASP  0.0000
  DIB DIB  5.2707
  CYC CYC  5.4131
  CPK CPK  5.5712
  CWP CWP  9.9559
  CIG CIG  5.7763
   C8 QSI  1.7000
  ALA ALA  6.7876
  BWK BWK  8.0866
  BQY BQY  9.1407
  HB3 ALA  0.0000
   HD HYD  1.0000
  AMZ AMZ  6.2235
  C24 XK2  1.7000
  BDQ BDQ  6.3655
  DSE DSE  6.2493
  DKM DKM  7.0674
  BZI BZI  5.1415
  CVM CVM  10.2924
  CHQ CHQ  8.8944
  CDP CDP  5.6799
  CZH CZH  5.0647
  ADI ADI  8.5377
   H2 QSI  1.0000
  AHR AHR  5.6075
  DGZ DGZ  7.8613
  DBB DBB  6.3994
    O GLU  1.4000
  CQH CQH  11.3099
   C2 XK2  2.0000
  DSZ DSZ  5.5170
  ARM ARM  8.6022
   CA VAL  2.0000
  CWQ CWQ  7.8028
  BQF BQF  6.0031
  BJH BJH  6.6620
  DII DII  6.0448
  ATD ATD  5.1157
  CZZ CZZ  8.6982
  CTH CTH  8.8880
  C13 TSA  2.0000
  BQC BQC  5.2582
  CYK CYK  7.7186
  BJF BJF  16.6300
   CB GL2  2.0000
  CYQ CYQ  5.9841
  CVO CVO  6.2146
  CNY CNY  5.0930
  DIR DIR  6.9279
  CLV CLV  7.5936
  BRZ BRZ  8.4093
  AUK AUK  5.0538
  AAI AAI  14.8259
 HG22 VAL  0.0000
  DOU DOU  5.2351
  CWU CWU  7.6883
  CFN CFN  5.1117
  DGY DGY  6.5131
  BNB BNB  5.1274
  DQJ DQJ  6.5093
  DKX DKX  5.4864
    C GLN  1.7000
  BDB BDB  7.0999
  ABI ABI  7.6763
  AET AET  5.4669
  CEL CEL  5.0703
  CLW CLW  5.3027
  CWO CWO  6.2254
   CB TYR  2.0000
  BUN BUN  6.6947
  AJB AJB  5.1661
  H75 XK2  1.0000
  CPC CPC  7.2137
  BPF BPF  12.9998
  BIL BIL  10.8575
    H AS2  1.0000
  DHX DHX  5.1285
  DAL DAL  8.4010
  BYA BYA  5.1317
  BWX BWX  5.4788
  ALX ALX  5.2764
  O5' QSI  1.4000
  BBJ BBJ  5.9102
  NE2 HSE  1.5000
    N ARG  1.5000
  AIK AIK  7.9763
  DDY DDY  6.0267
  CXR CXR  7.5795
  AZO AZO  5.8190
  AAW AAW  18.5173
  DPS DPS  5.8245
  DMK DMK  5.1048
  AXG AXG  5.4295
  H2A XK2  0.0000
  BMU BMU  8.9961
  HB2 HSD  0.0000
   CA GLY  2.0000
  ANN ANN  9.4022
  ALB ALB  6.2730
  CTA CTA  6.1462
  BLN BLN  10.2912
  DHK DHK  6.1820
  DFZ DFZ  6.1541
  CDX CDX  6.4699
  CXZ CXZ  9.7817
  BRK BRK  5.7306
  DBY DBY  5.6131
  BYE BYE  11.2738
  AXY AXY  5.5036
  BUE BUE  5.7673
  H61 QSI  1.0000
