# Supplementary material for: The Effect of Macromolecular Crowding on the Electrostatic Component of Barnase–Barstar Binding: A Computational, Implicit Solvent-Based Study
Source: PLoS One. 2014 Jun 10;9(6):e98618. doi: 10.1371/journal.pone.0098618 (PMC4051634; doi:10.1371/journal.pone.0098618)
Supplement: File S1 — Contains sample pdb files used in our analyses; each contains the barnase/barstar complex with a specific random placement of crowders of varying radii at 30% crowding density. Also included are files specifying, for each pdb file, the radii of each atom and model crowder. (TAR) [file pone.0098618.s005.tar › vary30percent_pdb/crowders_radii-26.siz]

aaaaaannnrrrrrrrr
  HN2      1.0000
 R185      1.8500
 HCT1      1.0000
  HN1      1.0000
  R15      1.5000
  NCT      1.5000
 OCT1      1.4000
 OCT2      1.4000
  HT1      1.0000
  HA1      0.0000
  CNT      1.7000
 HCT2      1.0000
 HT2G      0.0000
  NXT      1.5000
  OT1      1.4000
  CAY      2.0000
   OY      1.4000
  R18      1.8000
 HT2B      0.0000
  R20      2.0000
  R05      0.5000
 R195      1.9500
   CY      1.7000
 HTB3      0.0000
  HT2      1.0000
  R14      1.4000
  CTB      2.0000
  CAT      2.0000
  R19      1.9000
 HTB2      0.0000
  R00      0.0000
  R10      1.0000
   NT      1.5000
  HT3      1.0000
  R17      1.7000
 HT2A      0.0000
  HA2      0.0000
 R135      1.3500
 HT2C      0.0000
  OT2      1.4000
  ONT      1.4000
  CT2      2.0000
 HTB1      0.0000
  HNT      1.0000
  HY3      0.0000
  HY1      0.0000
  HY2      0.0000
  OXT      1.4000
   N7 QSI  1.5000
  CYZ CYZ  6.3419
  BOO BOO  5.1763
   C6 TSA  1.7000
  AFY AFY  10.4953
  CJL CJL  12.5117
  CAI CAI  5.4085
  BNV BNV  9.3799
  CFM CFM  6.9232
  BYC BYC  5.7347
  ADP ADP  10.1350
  BXK BXK  7.8175
  BQR BQR  7.2555
  BYW BYW  5.1315
   HA HYD  0.0000
    N PHE  1.5000
  DLN DLN  5.1558
  CVA CVA  5.5703
  BMB BMB  6.5096
  HB1 AS1  0.0000
  CNK CNK  6.3058
  BRS BRS  5.6460
   CD PRO  2.0000
  BRB BRB  6.3216
  BMD BMD  5.4028
  H2' QSI  1.0000
  BPY BPY  7.1646
    C PHE  1.7000
 H31B XK2  0.0000
  BND BND  9.7329
   C3 XK2  2.0000
  AVY AVY  5.6655
   HN SEP  1.0000
  CIB CIB  7.0065
  CUC CUC  5.7783
  BUR BUR  5.1359
  ASS ASS  10.2044
  CCK CCK  5.0664
  BGX BGX  6.0865
  BHT BHT  9.5925
  CBF CBF  5.5753
  C3' QSI  2.0000
  ATX ATX  6.2290
  H79 XK2  1.0000
  CQS CQS  6.0086
  AHY AHY  6.0348
  CHG CHG  6.8806
  APV APV  6.0863
  DMZ DMZ  5.0462
  BSX BSX  9.6121
  DCL DCL  5.2632
  AEM AEM  12.0463
  CDF CDF  5.8675
  AGD AGD  5.0267
  HD1 HSD  1.0000
  AXE AXE  5.6375
  BJS BJS  8.8327
  DID DID  5.1360
  CEF CEF  6.8179
  AGN AGN  5.2284
  CYR CYR  5.8177
  AMK AMK  5.5590
  CTQ CTQ  8.1198
  BBB BBB  6.6931
  AFT AFT  14.5280
  CDJ CDJ  8.3647
  ATE ATE  5.2640
  CD2 HSE  1.7000
  BNU BNU  6.9826
  BZF BZF  5.5798
  BMN BMN  6.2651
  DDD DDD  8.5122
  CWH CWH  8.0039
  CRV CRV  8.3846
   CG ASP  1.7000
    C CYS  1.7000
  AFH AFH  6.6089
  ARD ARD  7.2221
    C TRP  1.7000
  CYT CYT  5.7172
  COE COE  5.0495
  BIG BIG  7.3911
  AFI AFI  9.9683
  ASF ASF  5.8900
  BHY BHY  8.6257
  CUK CUK  5.4875
  DJX DJX  5.1834
  CAM CAM  7.2265
  CTG CTG  5.8939
  DDU DDU  5.3044
  CYG CYG  7.4724
  HE1 GL1  1.0000
  ASX ASX  5.4313
  CKI CKI  11.6918
  HB2 AS2  0.0000
  DLE DLE  5.1053
  BTK BTK  8.3586
  CHS CHS  6.1063
  BUI BUI  8.6706
  HE2 TYR  1.0000
  DKN DKN  6.5368
  BTO BTO  8.3897
  BSK BSK  5.3444
  ARI ARI  5.4708
   HA GLU  0.0000
  BYQ BYQ  6.5289
  H22 XK2  1.0000
  HE3 TRP  1.0000
  COK COK  13.1491
  AKW AKW  5.4769
  ALU ALU  6.1610
  DMY DMY  5.8071
  BXB BXB  6.6736
  OD1 AS2  1.4000
  CKY CKY  19.4365
  BIS BIS  5.3575
  CDR CDR  7.1985
  DHT DHT  6.5274
  CCD CCD  5.1591
  BWU BWU  5.5500
  CXI CXI  5.7481
  BYD BYD  7.2872
  CGG CGG  5.5352
   CB GLN  2.0000
  CE1 TYR  1.7000
  AGT AGT  5.9188
  ADW ADW  8.4638
  HG2 QSI  0.0000
  DKF DKF  5.3781
   C1 XK2  1.7000
    O ASN  1.4000
  AOB AOB  5.2490
  DGP DGP  6.6831
  CZI CZI  6.5961
  CPN CPN  8.0962
  CZN CZN  5.1106
  AEU AEU  5.9983
  C18 TSA  1.7000
  ANX ANX  6.9491
  CMF CMF  5.3196
  BRP BRP  6.9482
  BIE BIE  13.4831
   CD QSI  1.7000
  CRM CRM  8.9789
  AIS AIS  5.9138
  AWN AWN  8.1199
   H5 TSA  1.0000
  BBQ BBQ  6.5915
  BLK BLK  6.3791
  ALD ALD  5.5633
  CSM CSM  6.8981
  BZP BZP  5.8723
  DIG DIG  5.5304
  AIY AIY  8.1457
  ACD ACD  8.2392
  CLZ CLZ  5.2678
  CZL CZL  5.2286
  DIE DIE  9.6312
  BKH BKH  10.9866
  AMP AMP  6.4610
  AOY AOY  6.3493
  CXG CXG  5.2490
  COF COF  9.3137
  BFH BFH  5.7951
  DBX DBX  6.9267
  BBH BBH  6.6720
  BSE BSE  5.1751
  AKF AKF  5.8386
  CGC CGC  5.7792
   CB CYS  2.0000
  DEK DEK  6.3793
  DHC DHC  5.3707
  BHM BHM  5.9482
  APS APS  6.7412
   C4 QSI  1.7000
   CZ PHE  1.7000
  O3' QSI  1.4000
  CKS CKS  19.4709
    N HIS  1.5000
  CXT CXT  5.1456
  CFO CFO  6.0864
  CFH CFH  5.8170
  AIR AIR  10.2188
  HB2 SER  0.0000
  CRA CRA  6.1537
  O2S QSI  1.4000
  APX APX  5.9381
  BEU BEU  15.5981
  ACY ACY  9.1412
  H37 XK2  1.0000
  CKZ CKZ  14.9424
    O VAL  1.4000
  DEA DEA  5.8779
  BOE BOE  8.3605
  CWD CWD  10.3257
  CEO CEO  5.1031
  CTD CTD  5.9992
  DFN DFN  6.2605
  ACC ACC  7.0336
  HE1 HSC  1.0000
   CA ALA  2.0000
  DAP DAP  5.5048
  AQI AQI  6.1245
   H1 OH2  1.0000
  CJG CJG  7.5941
  AYX AYX  5.0231
  BJB BJB  5.9168
  CSX CSX  8.4027
   CD GLN  1.7000
  AGJ AGJ  9.4525
  CDL CDL  6.6183
  CXN CXN  7.4703
  BVO BVO  5.1649
  AEF AEF  6.2378
    H ARG  1.0000
  AXT AXT  5.8906
  AQC AQC  5.4881
    N AS2  1.5000
  BEZ BEZ  8.1064
  CRN CRN  5.3570
  BWJ BWJ  7.9147
  AES AES  5.7067
  BXV BXV  6.2296
  AEI AEI  7.2633
  APQ APQ  5.3833
  OE1 GLU  1.4000
  H34 XK2  1.0000
  DEF DEF  5.0486
  DAT DAT  5.6560
  CBI CBI  6.3658
  HE1 TRP  1.0000
  CTC CTC  6.9929
  DIO DIO  5.4680
  CXE CXE  5.7464
  CQL CQL  5.5912
  BNE BNE  5.4409
  CVL CVL  5.2620
  CLE CLE  5.6437
    N HSD  1.5000
   CB PRO  2.0000
  DGS DGS  5.6845
  CHU CHU  5.2044
  BOQ BOQ  5.9240
  HG2 ARG  0.0000
  CEI CEI  5.3101
  HB2 PHE  0.0000
  CTI CTI  5.7146
  CMQ CMQ  7.8065
  BKV BKV  6.2083
  AVF AVF  7.8129
  DES DES  6.3821
  CGQ CGQ  7.5162
  BIU BIU  7.4891
    O HSD  1.4000
  BBM BBM  8.4393
  CVQ CVQ  6.1413
  AQP AQP  8.4174
  AOD AOD  8.4030
 HG13 VAL  0.0000
    H MET  1.0000
  H12 TSA  1.0000
  BUC BUC  6.0213
  AVW AVW  5.0259
   HA LYS  0.0000
  CWY CWY  5.3027
  BDX BDX  8.3252
  ARC ARC  10.1907
  C5' QSI  2.0000
  ASG ASG  5.7700
  AMB AMB  6.4753
   CG TYR  1.7000
  C33 XK2  1.7000
   CA SER  2.0000
  BLE BLE  8.8776
  BZM BZM  5.1705
  HB1 ARG  0.0000
  AYL AYL  9.0260
  C28 XK2  1.7000
  BCS BCS  5.9835
  BNF BNF  8.6261
  BHI BHI  10.7248
  BBZ BBZ  5.2589
  BFJ BFJ  13.5057
  AZI AZI  5.0690
  AKD AKD  8.9746
  CSV CSV  8.8528
  HB1 AS2  0.0000
  CCQ CCQ  6.7051
  AUD AUD  5.4660
  BNM BNM  6.0841
  ALI ALI  5.0391
  OD1 ASN  1.4000
  C67 XK2  1.7000
  C72 XK2  1.7000
  DNR DNR  6.8185
  CBE CBE  8.2576
  CLO CLO  6.2145
  BJT BJT  5.6477
  ABM ABM  15.0256
  CNH CNH  11.3801
  C1' QSI  2.0000
  AHX AHX  11.2752
  DMG DMG  5.3764
  ACO ACO  6.1317
   HN ALA  1.0000
  CBM CBM  6.1157
   HN HYD  1.0000
  CGZ CGZ  5.2037
  BSC BSC  5.1956
  HG1 MET  0.0000
  DFF DFF  5.2595
  BSU BSU  10.3726
  BKI BKI  6.7559
  BCZ BCZ  5.7608
  AGV AGV  6.3600
  AKJ AKJ  8.0867
  CBX CBX  5.6338
 HE21 GLN  1.0000
   HG CYS  1.0000
  AUZ AUZ  8.4699
  AYT AYT  5.6812
  BQV BQV  5.4305
  AIC AIC  9.1037
   OC VDW  0.0000
  BVX BVX  6.1541
  HB1 LEU  0.0000
  DGK DGK  5.4627
  N10 QSI  1.5000
  AYZ AYZ  5.4211
  BRF BRF  5.2043
  BPT BPT  5.2290
  CHZ CHZ  7.5948
  BKC BKC  7.2642
  BJI BJI  7.9980
  BCG BCG  5.7775
  H35 XK2  1.0000
  BLX BLX  15.9842
  BYU BYU  6.1307
  CHB CHB  5.1523
  BPZ BPZ  7.9393
   HA HSE  0.0000
  BJL BJL  8.3551
  AGS AGS  5.5665
   CD GLU  1.7000
  DNU DNU  5.2634
  AGF AGF  5.4107
   CB HIS  2.0000
  CND CND  6.4178
  ARS ARS  6.9835
  CTV CTV  7.6438
 H2'' QSI  0.0000
  AWX AWX  5.6420
  AJL AJL  7.9890
  OH2 HOH  1.4000
  CHV CHV  5.4288
  DLY DLY  5.0958
  DGU DGU  6.6904
  CD2 LEU  2.0000
  BGF BGF  14.9046
  BLI BLI  8.2232
  DGB DGB  5.8866
 HD22 LEU  0.0000
  DCX DCX  6.0846
  CZF CZF  5.2854
  CTY CTY  9.7550
    O THR  1.4000
  CHN CHN  5.0684
  DIW DIW  6.4905
  AKV AKV  7.3891
  AEJ AEJ  7.0285
  DMA DMA  5.7780
  ARR ARR  5.7526
  HD3 ILE  0.0000
  CDM CDM  5.2440
  ACI ACI  11.3326
  H71 XK2  1.0000
  DAI DAI  7.9267
  AMI AMI  9.6766
  CD1 PHE  1.7000
  CKB CKB  16.3543
  BLQ BLQ  8.3302
  AOP AOP  9.8836
  AWC AWC  6.4530
  DLP DLP  5.1023
  DEZ DEZ  6.3714
  DCC DCC  5.1149
  AZL AZL  6.4987
  AHP AHP  5.0747
  CSU CSU  5.9136
  AYW AYW  5.5351
   CG LYS  2.0000
  CGP CGP  5.8546
  DAH DAH  6.0057
  ANI ANI  7.0236
  DNX DNX  5.2756
  BGD BGD  7.2437
  CSB CSB  8.6851
  ATL ATL  7.1638
  DDC DDC  6.4751
  CLF CLF  10.4762
  AOO AOO  7.4319
  CGR CGR  5.3168
  AXM AXM  7.0079
   CG HIS  1.7000
  CHE CHE  5.1722
  CIC CIC  7.3774
   O7 TSA  1.4000
  DEM DEM  6.0865
  BCM BCM  5.6377
 HD22 ASN  1.0000
  ATV ATV  7.4666
    C LYS  1.7000
  BGA BGA  7.9020
  CHA CHA  6.4647
  CGE CGE  5.3124
  AGC AGC  10.3183
  DMJ DMJ  5.3923
   HB ILE  0.0000
  CEU CEU  5.4430
  CUT CUT  8.3396
  BKA BKA  8.0081
  BWL BWL  5.5549
  CVT CVT  9.2656
  BCY BCY  5.2949
  AVB AVB  5.3279
 HG22 ILE  0.0000
  CWL CWL  7.6799
  CDI CDI  5.4051
  BJX BJX  5.1935
  CEQ CEQ  5.4524
  AVZ AVZ  5.6873
  BVW BVW  7.7255
  AHM AHM  12.1280
  HB2 ARG  0.0000
  BPQ BPQ  5.7943
  BWY BWY  5.0331
  BON BON  9.6256
  ABT ABT  8.7973
  C20 XK2  1.7000
  CQC CQC  12.1412
  ANY ANY  7.8934
  BKT BKT  5.3571
  AXA AXA  5.2483
  DLO DLO  6.0622
  BDA BDA  6.9551
  BCX BCX  6.8267
  BMS BMS  6.7693
  COG COG  5.7769
  BCL BCL  5.7777
  AOA AOA  7.5020
  CVS CVS  5.5310
   CZ ARG  1.7000
  AIX AIX  9.0801
  DEW DEW  7.3062
  CUD CUD  5.0339
  BOH BOH  6.5889
  ASY ASY  5.4309
  CJO CJO  20.3285
  CZB CZB  5.9698
  BHW BHW  8.7288
  DEG DEG  5.9571
  CBO CBO  5.1761
  CLA CLA  9.4953
    H ILE  1.0000
  CCJ CCJ  6.5254
  AUR AUR  6.2093
    N ALA  1.5000
  CKT CKT  16.0473
  DED DED  5.4162
  BOV BOV  8.4330
  BOM BOM  9.4809
  DNF DNF  5.9157
  CJW CJW  13.0137
  BAQ BAQ  5.1930
  O15 TSA  1.4000
  NE2 HSD  1.5000
  OE2 GL1  1.4000
  CMM CMM  9.7593
   CB TRP  2.0000
  BMQ BMQ  9.0505
  AUU AUU  6.7726
  ANO ANO  5.0195
  HE1 HIS  1.0000
  AFQ AFQ  9.4414
  AMT AMT  5.4016
   CD GL1  1.7000
  CBY CBY  6.2954
  ALG ALG  6.0754
 HG21 VAL  0.0000
  AOQ AOQ  7.0011
  OE1 QSI  1.4000
  HG2 MET  0.0000
  HB2 HSE  0.0000
  BTF BTF  6.3466
  BST BST  6.7314
  AFF AFF  6.4235
   HN CYS  1.0000
    H ASP  1.0000
  AIW AIW  11.4338
  DBA DBA  6.4113
  CQA CQA  6.2726
  CHX CHX  6.3319
    O GL1  1.4000
  CEG CEG  6.5015
  CMB CMB  9.1922
  AML AML  5.9983
  AMX AMX  11.5358
  DFB DFB  6.4200
  NE2 GLN  1.5000
  BVQ BVQ  7.7644
  BMI BMI  5.8747
  BJM BJM  7.2134
  CLL CLL  9.4220
  DFX DFX  5.7679
  CFR CFR  5.8459
  ADV ADV  14.6158
  BVF BVF  6.5129
  ASN ASN  9.0547
  HD1 HSC  1.0000
    N TRP  1.5000
  ABG ABG  8.8865
  BRQ BRQ  5.5531
  CWM CWM  6.1625
  BMY BMY  9.2571
    C ASP  1.7000
  BLD BLD  10.6119
  AAJ AAJ  7.5905
  CE1 HSE  1.7000
  BUX BUX  5.9297
  BHF BHF  5.4456
   HN TRP  1.0000
  AUB AUB  5.0959
  CMW CMW  12.6329
  BBY BBY  5.3641
  AZM AZM  7.6522
  ACR ACR  13.8916
  AXR AXR  5.4467
  CMK CMK  5.7580
  BXW BXW  5.4180
  ABP ABP  9.8782
  BLF BLF  8.5822
  AIQ AIQ  7.3972
  AYA AYA  6.4411
  DKJ DKJ  5.5285
  CFL CFL  5.3311
  CQO CQO  8.2575
  DIQ DIQ  6.7558
  BXO BXO  9.2307
  CMN CMN  6.9740
  DJT DJT  6.4703
  CCA CCA  5.4530
  AJA AJA  5.4682
  DFH DFH  6.2925
  BUQ BUQ  5.3514
  HG1 ARG  0.0000
  BVP BVP  6.5419
  CEC CEC  5.0825
  DNM DNM  5.1454
  DER DER  5.1784
  CIH CIH  6.6128
  HE2 MET  0.0000
  NE2 HIS  1.5000
  CJQ CJQ  24.0595
  ACN ACN  11.0646
   CG PHE  1.7000
 H31A XK2  0.0000
  BUK BUK  7.6559
  H25 TSA  1.0000
  DAY DAY  5.0560
  DBK DBK  6.3307
  BRO BRO  6.1872
  BNP BNP  5.4831
  AWL AWL  6.0642
  BZH BZH  5.0634
  CCN CCN  5.9220
  DEO DEO  6.2060
  BNR BNR  7.3870
  DNP DNP  5.3995
   HE GLU  1.0000
  AXS AXS  5.4815
  AFJ AFJ  6.0513
  CIF CIF  5.1778
  CCM CCM  5.3017
  AIN AIN  10.5966
  CQJ CQJ  7.1484
  BLH BLH  8.5789
  BDE BDE  5.0142
  AEX AEX  5.7051
   CB MET  2.0000
  DKY DKY  5.6993
  ALM ALM  6.1375
   H1 TIP  1.0000
  CRJ CRJ  6.7976
  BJE BJE  10.6057
  CMV CMV  5.7823
  BXE BXE  5.4176
  BAP BAP  5.3663
  ANZ ANZ  7.9233
  AJO AJO  6.5187
  DCN DCN  5.9893
  BMJ BMJ  10.0458
  AXK AXK  7.3922
  CJN CJN  22.8143
  BXI BXI  5.5965
  BGT BGT  13.5151
 HG12 ILE  0.0000
  DJD DJD  5.6740
  AKY AKY  6.0438
  BGZ BGZ  9.7498
  AZY AZY  5.3044
  AVH AVH  5.3005
  ARQ ARQ  6.5556
  ADU ADU  7.7372
  CRC CRC  5.5253
  ARW ARW  5.8777
  AQO AQO  5.3521
  AVV AVV  6.9205
  OE1 GL2  1.4000
  BWE BWE  6.1873
  COY COY  6.8551
  AFK AFK  6.7356
  APT APT  5.5077
  CUW CUW  6.5035
  CLR CLR  10.6555
  BGK BGK  11.7545
  BDY BDY  6.2173
  AOC AOC  6.1209
   CG GL2  2.0000
   CA MET  2.0000
  CRI CRI  5.2530
  BHP BHP  5.7767
  DDH DDH  7.6614
  AQW AQW  6.3263
  H65 XK2  1.0000
  DAF DAF  5.9906
  AEL AEL  6.6443
  CUO CUO  5.2261
  CXM CXM  5.2314
  CCT CCT  5.6344
  AXF AXF  6.5064
  AGE AGE  6.4006
  CRH CRH  7.6539
  BCE BCE  5.0356
  DLR DLR  5.4070
  DDQ DDQ  5.2293
  BFX BFX  19.4685
  BHD BHD  5.1116
  CD2 HSC  1.7000
    N GL1  1.5000
   CA ARG  2.0000
  APM APM  6.6774
  BAO BAO  5.7515
  AEA AEA  15.4330
  HB1 PHE  0.0000
  C66 XK2  1.7000
  CBU CBU  6.2479
  ACW ACW  6.5481
  CEP CEP  7.3437
  BLS BLS  6.1690
  AXB AXB  5.7321
  ASE ASE  5.1483
  DIJ DIJ  5.4511
  DFC DFC  6.6298
  HG1 GLN  0.0000
  CJV CJV  5.6145
  CUJ CUJ  5.2176
  DCP DCP  6.5106
  AQK AQK  8.3773
  DIT DIT  5.4223
  ND1 HSE  1.5000
  AZQ AZQ  5.3203
  BEV BEV  15.0641
    C MET  1.7000
  AVP AVP  5.2902
  ANE ANE  5.3383
   H3 XK2  0.0000
  AOW AOW  6.8404
  CQN CQN  13.3648
  AEP AEP  7.1102
  H3' QSI  1.0000
  DNK DNK  6.6938
  ATJ ATJ  7.0141
  O2' QSI  1.4000
   SD MET  1.8500
  DBJ DBJ  7.4086
  ARP ARP  7.2933
  ABH ABH  12.4988
  DMP DMP  5.7241
  DJJ DJJ  6.1228
  HB1 ASN  0.0000
  CUN CUN  5.7610
  AYU AYU  5.8985
  ABO ABO  19.0566
   CA CYS  2.0000
  DGF DGF  8.5228
  BFI BFI  9.9127
  AZJ AZJ  5.9559
  BJZ BJZ  9.3689
  CIX CIX  5.7462
  BFV BFV  16.3291
  ATH ATH  5.5651
  BAH BAH  7.5214
  BFS BFS  9.8374
  AGY AGY  5.2523
  BKW BKW  6.9160
    C GL2  1.7000
  BSD BSD  6.2398
  BVK BVK  7.9981
  AMF AMF  7.7791
  AKA AKA  6.0823
    O PHE  1.4000
 H61A XK2  0.0000
  AIB AIB  7.3515
  HE1 GL2  1.0000
  BEC BEC  6.2782
  AXD AXD  6.5723
  AOZ AOZ  6.9552
  AOE AOE  6.3730
  CPZ CPZ  9.0348
  AGX AGX  5.3890
   CG HSE  1.7000
  DKK DKK  5.7870
  AKB AKB  5.6732
  CKO CKO  9.9284
   N7 XK2  1.5000
  DJW DJW  6.2457
  CMX CMX  9.5617
  CRL CRL  7.0857
  BXY BXY  6.5876
  BNL BNL  5.5939
  BAK BAK  6.5709
  ACJ ACJ  8.9099
  BEG BEG  5.6433
    H SEP  1.0000
  CFJ CFJ  5.1952
  HB2 AS1  0.0000
   SG CYS  1.8500
  HD2 ILE  0.0000
  BZL BZL  5.7002
  ARH ARH  5.1574
  CMR CMR  6.9392
    O HSE  1.4000
  CD1 LEU  2.0000
  CCW CCW  5.6354
  BSA BSA  6.9096
  CXV CXV  5.0850
  CGM CGM  8.8718
  DLW DLW  6.0834
  BRL BRL  5.0892
  BNN BNN  6.8522
  CXQ CXQ  9.4216
  BVG BVG  5.4250
  CE2 TRP  1.7000
  CRZ CRZ  5.2548
  HB1 QSI  0.0000
  BFR BFR  15.3074
  DKS DKS  6.4509
  APN APN  8.7429
  HB2 CYS  0.0000
  CDW CDW  5.7473
  AZK AZK  6.2829
  BBP BBP  7.8920
  ARX ARX  6.2634
  AOI AOI  5.0530
  BJV BJV  7.1687
  BBC BBC  6.1425
  CWR CWR  7.3098
   CG GLU  2.0000
  COH COH  7.4958
  AHZ AHZ  7.7457
  DIY DIY  5.1632
  CZD CZD  5.1067
  AKH AKH  9.3438
  ADO ADO  6.6828
  DMS DMS  7.0667
  BMK BMK  5.7588
  H63 XK2  1.0000
  DHF DHF  5.1731
  ACU ACU  10.1579
  CPU CPU  12.0670
  CBS CBS  8.7369
 HE22 GLN  1.0000
  ADQ ADQ  5.6295
  ARK ARK  6.9068
   O4 XK2  1.4000
  BXQ BXQ  7.6532
  CLQ CLQ  6.0720
  CSG CSG  9.0993
  BZU BZU  8.1619
  CUQ CUQ  6.3231
  CSZ CSZ  5.4481
  DHL DHL  5.1076
  CVV CVV  9.1153
   HN TYR  1.0000
  AUN AUN  8.1043
  CYD CYD  5.8718
  CUH CUH  8.8935
  DFO DFO  6.5299
  CHC CHC  5.1971
  AMY AMY  6.0612
  BYM BYM  7.8889
  DLZ DLZ  5.1310
  DHH DHH  5.8336
  AIF AIF  5.2952
  ABZ ABZ  8.0384
  CPE CPE  7.1259
  CNX CNX  14.2403
  CHJ CHJ  7.8876
  APC APC  5.4095
  BJJ BJJ  14.3315
  BQN BQN  5.3438
  CRK CRK  6.0644
  BSO BSO  6.7173
  DCB DCB  7.3874
  BSB BSB  5.4282
    C HSD  1.7000
   HA ARG  0.0000
  AYQ AYQ  5.3599
  CYS CYS  5.4931
  AIZ AIZ  6.0048
  BBN BBN  5.7269
  DGX DGX  6.9369
  DLT DLT  5.6783
  CQK CQK  10.9976
  CRX CRX  7.1596
  AMM AMM  5.0257
  AVM AVM  7.5921
  CRW CRW  6.2712
 HD12 ILE  0.0000
  ATC ATC  5.1325
  CET CET  8.0024
  DHM DHM  6.0971
  BDL BDL  6.6888
   CB GL1  2.0000
  ATR ATR  5.1292
  C19 TSA  1.7000
  AYB AYB  5.9037
  DIZ DIZ  5.6700
  AAE AAE  13.2276
  OE1 GLN  1.4000
  AUJ AUJ  5.0226
  BUH BUH  6.7343
  AUX AUX  6.9459
  DNY DNY  7.1843
  H21 TSA  1.0000
  AWD AWD  7.0972
  CYI CYI  5.5158
  CBQ CBQ  7.2145
  AKO AKO  8.4834
  BLR BLR  9.4374
  DLQ DLQ  5.3033
  BSR BSR  5.1499
  BSG BSG  9.4338
   HN ASP  1.0000
 H3'' QSI  0.0000
  DJF DJF  5.4423
  CFZ CFZ  5.0239
  BMG BMG  10.7950
  CFU CFU  5.9175
  ATI ATI  6.0936
  DMN DMN  5.9213
 HG21 ILE  0.0000
   HA ILE  0.0000
   CB HSE  2.0000
  CUX CUX  6.5210
  BCW BCW  5.5625
  BHE BHE  5.2881
  BDC BDC  6.6295
  AFB AFB  6.5833
  BFQ BFQ  11.5068
  BXS BXS  5.3662
  ANW ANW  8.3645
    O CYS  1.4000
  DKT DKT  5.7172
  AQZ AQZ  6.1249
  AMU AMU  9.4762
   C6 XK2  2.0000
  BSW BSW  6.7779
  BMZ BMZ  6.3724
  BWB BWB  5.3103
 HD21 LEU  0.0000
  AHE AHE  8.7297
  ADM ADM  7.6754
    O ASP  1.4000
  AJU AJU  9.0245
  DCW DCW  6.9731
  AQU AQU  5.2887
  DHV DHV  5.1897
  CAS CAS  6.6758
  BOR BOR  10.1814
   N3 QSI  1.5000
  BHC BHC  9.3011
  CFI CFI  6.8430
  ACX ACX  6.6829
  OD2 AS1  1.4000
    H GL2  1.0000
  HB1 GLN  0.0000
  DFU DFU  5.0753
  CKX CKX  14.2252
  CFD CFD  6.4972
  CNI CNI  10.3303
  AQX AQX  5.2895
  BFP BFP  7.6693
  DKV DKV  6.4394
  CFW CFW  6.0330
    C GL1  1.7000
  COQ COQ  6.2066
  AQF AQF  5.3568
  AVG AVG  6.8561
  C2' QSI  2.0000
 HD13 LEU  0.0000
  AGP AGP  5.8717
  CHO CHO  5.7371
   HB VAL  0.0000
  CSP CSP  5.8235
  CFS CFS  7.1263
  CJS CJS  9.8086
  CAN CAN  5.4082
  AXC AXC  5.7494
   HA VAL  0.0000
  DCA DCA  5.4551
  DBD DBD  5.4017
  AHT AHT  5.1425
  BAN BAN  6.5367
  BCT BCT  5.8335
  BID BID  5.2133
  AQB AQB  5.5551
  BYS BYS  7.0444
  DJB DJB  5.2888
  CVJ CVJ  6.9993
  AOR AOR  5.4704
  CBD CBD  5.4566
  AUS AUS  5.8407
  ADR ADR  6.3703
  DKO DKO  5.9778
  AHD AHD  6.6728
  CTX CTX  9.1248
  DBR DBR  6.9597
  CKP CKP  8.0736
  ABD ABD  9.0204
  ALE ALE  7.9520
  DCS DCS  7.6603
  CZK CZK  5.3116
  AZH AZH  5.8991
  BHB BHB  5.9770
  BZE BZE  7.6595
  BIM BIM  8.0924
  AAU AAU  22.6213
  CAX CAX  6.3134
  CCG CCG  5.4770
    O QSI  1.4000
  ASK ASK  8.9699
  BOL BOL  6.8524
  BSQ BSQ  6.8563
  CVP CVP  8.7429
  BCK BCK  5.3703
  ARF ARF  5.3183
  CE2 TYR  1.7000
  BRE BRE  8.9027
  H25 XK2  1.0000
  CSI CSI  7.1251
  DIV DIV  7.2252
   CA HYD  2.0000
   NH VDW  0.0000
  C22 XK2  1.7000
  ALF ALF  8.0235
  AKU AKU  7.9391
  DDJ DDJ  5.2483
  H11 TSA  1.0000
  DBL DBL  7.0698
  DKQ DKQ  6.4401
  CVK CVK  7.4447
  BIJ BIJ  7.1429
  CPG CPG  5.5127
   HA CYS  0.0000
  BZY BZY  6.7635
  BMV BMV  5.0430
  BBT BBT  5.4013
  DAJ DAJ  7.5160
  BLG BLG  7.3458
    H TRP  1.0000
  COW COW  5.0885
  BOC BOC  9.6988
  AID AID  6.4479
  AHI AHI  13.1772
  CVI CVI  8.1482
   HN GLU  1.0000
  CRQ CRQ  10.0955
  DCQ DCQ  7.0905
  C70 XK2  1.7000
  AQL AQL  7.6868
   SG HYD  1.8500
  DLV DLV  7.5482
  CTT CTT  7.8066
  BQO BQO  5.3794
    N GLN  1.5000
   CA PRO  2.0000
  CFG CFG  5.2302
  BXX BXX  5.3396
  DEI DEI  5.0621
   H6 XK2  0.0000
  BGV BGV  5.1511
  AMN AMN  6.5648
  COT COT  10.2612
  AYO AYO  6.9053
  HB2 ALA  0.0000
  CZX CZX  6.2476
  AFL AFL  5.6192
  DCJ DCJ  6.3304
  CQE CQE  10.1197
  BUD BUD  8.8504
  AFS AFS  8.9631
  AYH AYH  11.7116
  DCU DCU  6.9690
   N2 XK2  1.5000
  TWE TWE  20.0000
   CG LEU  2.0000
  AFA AFA  6.7230
  ATN ATN  5.2774
  AQV AQV  5.0685
   CB LYS  2.0000
  CZ2 TRP  1.7000
  BOU BOU  7.8976
  DGT DGT  5.7404
  AAG AAG  21.3195
  CID CID  5.6535
  BQK BQK  6.2500
  ARO ARO  5.5376
  ANH ANH  7.8861
  CKU CKU  12.2873
  AOK AOK  7.7364
  CEH CEH  9.8595
  DME DME  5.6334
  DGN DGN  6.5099
  DLD DLD  8.3740
  BIA BIA  14.5406
  ASH ASH  7.4409
  CDT CDT  5.0412
  AMJ AMJ  8.0287
  CBB CBB  5.5713
  BUZ BUZ  7.4953
  BOD BOD  6.1584
  HD1 HSE  1.0000
  AWB AWB  5.8811
  ARE ARE  6.2766
  BMP BMP  6.8855
  CNC CNC  7.4014
  BZK BZK  5.9823
  BLO BLO  8.4846
  BAR BAR  6.0272
  AJQ AJQ  8.5887
  HB1 TRP  0.0000
  BQM BQM  7.7702
  BEN BEN  7.5358
  BGP BGP  14.9825
  DFD DFD  5.1798
  HT2 QSI  1.0000
  CEX CEX  5.0212
  CGD CGD  5.6297
  BTA BTA  7.7035
    N ASP  1.5000
  DFA DFA  5.6182
  CVN CVN  5.5363
   CG GLN  2.0000
  CPH CPH  5.6646
  ABJ ABJ  12.0584
  AGB AGB  10.4051
  CGJ CGJ  5.0324
  AFV AFV  8.6003
  CNB CNB  5.9123
  HG2 GLN  0.0000
  AWZ AWZ  5.0248
  BZC BZC  6.8548
  BFE BFE  16.5275
  CG2 THR  2.0000
  CTK CTK  5.4401
  CTJ CTJ  6.5739
  BXP BXP  5.7244
  BTL BTL  7.9232
  AJH AJH  5.3416
  BCH BCH  5.2544
  CBG CBG  6.4804
  ASB ASB  7.3489
  BLW BLW  7.6865
  COC COC  5.4533
  BUV BUV  5.8485
  BBF BBF  7.3921
  O1S QSI  1.4000
  DLX DLX  7.3305
  ACF ACF  12.4795
  BZJ BZJ  5.3152
  AZU AZU  6.6568
  COP COP  6.1431
   CG PRO  2.0000
  BHO BHO  9.0625
  CGW CGW  5.2779
  BZB BZB  6.7596
   HA SER  0.0000
  BPK BPK  9.1533
  BVL BVL  5.7441
    C SEP  1.7000
  CMI CMI  5.0258
  BUP BUP  8.5807
  ALO ALO  7.9217
    H LEU  1.0000
  CXU CXU  5.2911
  BDO BDO  5.4259
    N AS1  1.5000
  ATQ ATQ  6.9176
   CA HSE  2.0000
  AXN AXN  5.6959
  AEG AEG  6.4546
  CYX CYX  5.3009
  BHA BHA  13.3176
  HB2 LEU  0.0000
  CQY CQY  5.6019
   HE GL1  1.0000
  CMP CMP  10.6044
  AGH AGH  5.3050
  CDQ CDQ  5.3560
  BER BER  12.2310
  AHS AHS  7.9768
  AQE AQE  6.0545
    N ILE  1.5000
  BHQ BHQ  9.7733
   C2 QSI  1.7000
  CQX CQX  6.4381
  CEA CEA  6.2236
  DEY DEY  5.4718
  ACS ACS  14.5371
  ALK ALK  6.7927
  BBE BBE  6.9501
  CZP CZP  8.3663
  H64 XK2  1.0000
    N HSE  1.5000
  BGN BGN  7.2405
  BQH BQH  10.1865
  AKQ AKQ  6.7449
  AAX AAX  14.3617
  DHG DHG  5.7032
    O HSC  1.4000
  DJZ DJZ  6.0223
  CUA CUA  8.3164
  CRY CRY  8.8996
  BNS BNS  5.5035
  CKK CKK  13.0938
  BJG BJG  10.6259
  SPH NBN  1.5000
  COS COS  5.0424
  BZZ BZZ  7.2994
   HA HIS  0.0000
  DKZ DKZ  5.7935
  ACE ACE  6.4402
  BZA BZA  5.2503
  CNE CNE  6.7267
  HD1 AS1  1.0000
  CIS CIS  5.7708
  BZS BZS  5.2818
  DGQ DGQ  7.1399
   HD ASP  1.0000
  CSW CSW  7.0785
  BRH BRH  5.2829
  CGA CGA  6.7025
  BWO BWO  5.2129
  CLU CLU  8.2620
  CHR CHR  5.0811
  CLT CLT  17.9583
  DEV DEV  6.6069
  ATW ATW  5.2874
  APG APG  5.4364
  BIY BIY  5.0506
  AER AER  5.6231
  CLX CLX  5.9610
  DAC DAC  5.9768
  AHW AHW  6.1159
  BZV BZV  7.7253
  HB2 GLN  0.0000
  HE2 GL2  1.0000
  DJM DJM  6.0632
  BME BME  8.3354
   HN GLY  1.0000
   HN LYS  1.0000
  BEI BEI  5.1536
  CSK CSK  10.4661
  BKJ BKJ  12.2550
  ALS ALS  9.4460
  BCD BCD  5.3392
  CES CES  5.1301
  CDO CDO  6.3261
  CHL CHL  5.6408
  BWM BWM  8.7754
  NE1 TRP  1.5000
  COL COL  5.3067
  CUR CUR  5.3268
    H HSE  1.0000
  BTV BTV  7.6127
   CB PHE  2.0000
  BVE BVE  10.4175
  DBV DBV  5.6437
  DDX DDX  5.5825
  ATT ATT  7.9512
  BQE BQE  6.3146
  AJD AJD  11.2919
  COZ COZ  6.5075
  CNN CNN  5.9337
  BIF BIF  11.1298
  DHO DHO  7.0676
  CPA CPA  7.4848
  CIP CIP  5.8139
  AOF AOF  6.9795
  ADS ADS  5.6827
  DGC DGC  5.4921
   H1 HOH  1.0000
  DAW DAW  6.1708
  BHR BHR  10.6813
  DMD DMD  5.9952
  DNT DNT  5.0998
  CGF CGF  5.1356
  CSJ CSJ  5.0359
  CLS CLS  5.6932
  HA1 GLY  0.0000
  CLK CLK  10.1685
  CRS CRS  6.9784
  AAS AAS  14.9973
   HA LEU  0.0000
  BQX BQX  7.0590
  HZ2 LYS  1.0000
    C ALA  1.7000
   O3 SEP  1.4000
  BYL BYL  8.6788
   CB SER  2.0000
  DMH DMH  5.1836
  CZO CZO  8.9220
  COI COI  5.6362
   HN SER  1.0000
  AND AND  8.1679
  DEE DEE  5.1393
  CLM CLM  5.9841
  AHN AHN  7.6619
   HE GL2  1.0000
  BDK BDK  5.5250
  OE1 GL1  1.4000
  HB2 QSI  0.0000
  ADT ADT  9.4864
  CUU CUU  10.5604
  CGB CGB  7.1262
  ACM ACM  12.0013
  HB2 HIS  0.0000
 HD21 ASN  1.0000
    O HOH  1.4000
  HD2 PHE  1.0000
  BKM BKM  9.8775
   HA ASN  0.0000
  ASM ASM  5.2925
  DIN DIN  7.3786
   HG LEU  0.0000
  CEZ CEZ  7.7633
  HB2 ASN  0.0000
  DHY DHY  6.5826
  BBS BBS  7.7439
  CML CML  9.0060
  AZP AZP  6.9754
  HE3 MET  0.0000
  BWZ BWZ  6.7839
  CGU CGU  5.1485
  BVJ BVJ  5.5030
   CA GL1  2.0000
  BEK BEK  15.3161
  DBF DBF  6.8946
  CWA CWA  8.2817
  CUP CUP  5.1589
  CTO CTO  6.7438
  BPE BPE  8.4437
  ANU ANU  6.0481
  AME AME  5.1345
 HG23 THR  0.0000
  DNG DNG  5.5639
  DCZ DCZ  7.4639
  CTM CTM  9.9142
  ADF ADF  14.1072
  DMW DMW  5.1291
  BBG BBG  5.9127
   HA GL1  0.0000
  CJY CJY  6.2015
  BJO BJO  9.2497
  CYA CYA  7.8401
  CLD CLD  17.1026
  AJP AJP  5.5483
  CTR CTR  6.4213
  COX COX  6.1637
   HA PRO  0.0000
  BQB BQB  6.3603
  BDZ BDZ  5.8275
  CJR CJR  14.2593
  DFW DFW  6.8152
  DGA DGA  7.5377
  BOY BOY  9.9587
  AJF AJF  5.2651
  ND1 HSD  1.5000
  BTZ BTZ  5.0445
  BTB BTB  5.6912
  CYE CYE  8.2104
  ABK ABK  23.0094
  BSP BSP  5.6852
  CMD CMD  11.7220
  AKL AKL  6.0379
 HG23 ILE  0.0000
  AHF AHF  9.5916
  DAU DAU  5.4439
  BVR BVR  8.3111
  DEN DEN  5.5935
  AAP AAP  5.7442
  BKY BKY  7.1110
  BWA BWA  5.3136
    H GLU  1.0000
  CHH CHH  6.7814
  BTT BTT  5.8780
  ABV ABV  6.9658
  ND2 ASN  1.5000
  BVN BVN  6.6510
  BMH BMH  12.1309
  BGO BGO  12.8183
   CG TRP  1.7000
  CD2 TRP  1.7000
  DCM DCM  6.5599
  AUM AUM  5.9576
  H14 TSA  1.0000
    O ILE  1.4000
  AWW AWW  5.5820
  BMX BMX  5.0086
  AXX AXX  5.7994
   CB AS2  2.0000
  DKH DKH  7.4006
  NE2 HSC  1.5000
  BOZ BOZ  8.5840
  ANA ANA  6.1979
  CPF CPF  9.4637
  AWH AWH  6.4901
  AIV AIV  5.5797
  CFK CFK  6.4420
  O24 TSA  1.4000
  DHZ DHZ  5.0952
  AHC AHC  5.7536
    H HYD  1.0000
  CAR CAR  5.3035
  ARN ARN  6.8621
  DLS DLS  5.5744
    O ALA  1.4000
  ANM ANM  5.4044
  DNI DNI  5.2178
  HB2 TYR  0.0000
  DKB DKB  5.7096
   CA ASN  2.0000
  CIA CIA  6.8571
  BEM BEM  15.3699
  CPX CPX  6.1928
  DAX DAX  10.5252
   CA LYS  2.0000
  CWS CWS  5.8249
  BOA BOA  10.5090
  BYF BYF  5.0748
  BIW BIW  10.0578
  HG1 GL2  0.0000
  DJC DJC  6.7788
  CZR CZR  7.7858
  AFC AFC  5.6472
  BXU BXU  5.8421
   CG GL1  2.0000
  CVR CVR  6.1359
  AZS AZS  6.3648
  BBV BBV  5.4856
  BES BES  20.4559
  BDP BDP  5.9411
  CVX CVX  6.2765
  CTF CTF  8.6879
  CPM CPM  6.0141
  CDK CDK  5.0070
  ANR ANR  5.5187
  H74 XK2  1.0000
  AWJ AWJ  5.7327
  CIY CIY  5.6655
  HB2 GL1  0.0000
  CQU CQU  6.9184
  CJT CJT  22.1348
  BXG BXG  5.2370
  BOF BOF  7.1738
  BDJ BDJ  7.0562
 HG11 VAL  0.0000
  BFN BFN  5.3813
  BML BML  9.3618
  CHM CHM  7.8321
  CBJ CBJ  6.3051
  ARA ARA  7.6437
  AJC AJC  5.8966
  DAE DAE  8.4714
  AQN AQN  5.1174
  HB1 HYD  0.0000
  BZX BZX  6.1002
  CG1 VAL  2.0000
  CZW CZW  5.1390
  AJY AJY  12.6602
  CIN CIN  5.6508
  C63 XK2  1.7000
  DCT DCT  6.1813
  CPV CPV  9.0536
  BKE BKE  13.3239
    N TYR  1.5000
  DEJ DEJ  7.3690
  ABS ABS  6.3989
  CCO CCO  5.7907
  CIO CIO  6.4396
  BKG BKG  9.7505
    C TYR  1.7000
  BMC BMC  7.4147
  CAQ CAQ  6.3088
  BDN BDN  6.3841
  BQQ BQQ  6.2964
  AHJ AHJ  5.0008
  CLN CLN  10.0970
  ACP ACP  18.8525
  CMC CMC  7.2169
  BVT BVT  6.1292
  CTN CTN  11.2221
  DHS DHS  6.1073
  CNJ CNJ  16.3227
  AXL AXL  5.3038
  AEH AEH  8.5638
  ACB ACB  9.0906
  BEL BEL  5.8397
  DHB DHB  5.6566
  BRX BRX  7.3719
  C73 XK2  1.7000
   NZ LYS  2.0000
    N HYD  1.5000
  HG2 GL1  0.0000
 HE22 QSI  1.0000
  CTL CTL  5.6715
  C76 XK2  1.7000
  DLH DLH  6.5065
  AJK AJK  11.8519
  CBP CBP  5.2583
  ATM ATM  6.0460
  ASO ASO  6.1579
  SPH SPH  1.5000
  AJN AJN  5.5641
  AYC AYC  6.2858
  H67 XK2  1.0000
  AAZ AAZ  14.0075
  HE1 GLU  1.0000
  HB2 MET  0.0000
    H SER  1.0000
  CZC CZC  6.3775
  ABA ABA  22.9467
  ATK ATK  6.5056
  DJK DJK  5.2958
  DMT DMT  5.3458
  HB1 HSC  0.0000
  CPP CPP  5.3566
  BGL BGL  7.9214
  CKD CKD  6.6316
  BJN BJN  5.3757
  AAT AAT  13.1325
  HZ2 TRP  1.0000
  H21 XK2  1.0000
  C71 XK2  1.7000
  DCD DCD  5.3499
  CHI CHI  5.1144
  BSZ BSZ  5.2977
   C3 TSA  2.0000
  DEP DEP  5.7326
  HT1 QSI  1.0000
  ATY ATY  7.0374
  BSS BSS  5.0888
  DFP DFP  5.0811
  ACK ACK  10.3233
  BQL BQL  8.0278
  DKE DKE  5.2238
  BRV BRV  6.5832
  BZT BZT  5.8950
  OE2 GL2  1.4000
  ADK ADK  7.2007
  BJY BJY  15.0715
    P SEP  1.9000
  CVC CVC  5.4788
  HO4 XK2  1.0000
  AVN AVN  5.1356
  DHR DHR  6.5770
    O SEP  1.4000
  ANQ ANQ  5.8052
  CPO CPO  10.0229
  CAZ CAZ  6.0065
  DDS DDS  7.5910
  ASZ ASZ  8.2172
  CER CER  5.4164
  AQM AQM  5.0924
  CFX CFX  6.5148
  CNG CNG  7.0911
  CFV CFV  5.4233
  AGW AGW  8.3974
  CVH CVH  10.0282
  ART ART  5.8727
  DLJ DLJ  6.4707
  ACH ACH  12.9502
  DET DET  5.9261
  CEE CEE  7.0010
  AGO AGO  8.6358
  AWY AWY  5.4077
  AUO AUO  6.6378
  AOG AOG  8.7374
   OG SER  1.4000
  C77 XK2  1.7000
   HN HIS  1.0000
  HE2 HSC  1.0000
  CDA CDA  5.7420
  BKZ BKZ  5.5257
  CPB CPB  8.0503
   CG AS2  1.7000
  CWV CWV  7.5579
    S QSI  1.8500
  AIG AIG  5.3498
  CFY CFY  6.2205
  CSE CSE  10.3478
  BTI BTI  6.7326
  CTZ CTZ  5.5818
  ATZ ATZ  5.2214
  DKI DKI  7.9956
  CZJ CZJ  5.4090
  AUI AUI  8.3621
  BCO BCO  5.1368
  CIZ CIZ  5.8315
  CXJ CXJ  5.9522
  BUA BUA  6.5563
  CE3 TRP  1.7000
  BKD BKD  8.1377
  HD2 HSD  1.0000
   HA QSI  0.0000
    O HIS  1.4000
    N LEU  1.5000
  BPS BPS  5.8190
    C HSE  1.7000
  HZ3 LYS  1.0000
  DNZ DNZ  5.8103
    H VAL  1.0000
  DNA DNA  5.9837
    N GL2  1.5000
  HE2 LYS  0.0000
  CKH CKH  7.8958
  AEB AEB  12.2941
  BFM BFM  6.1479
  DFL DFL  7.6802
  C64 XK2  1.7000
  HB1 SER  0.0000
  CWT CWT  8.2092
  CDH CDH  5.2619
  DGV DGV  8.5772
  CYW CYW  5.0560
  HE1 MET  0.0000
  AGR AGR  6.2011
  CQM CQM  10.5302
  DLI DLI  6.8072
  ANG ANG  5.0723
  BCB BCB  7.0080
  AYG AYG  7.4420
  AOU AOU  5.4065
  ADN ADN  6.0790
  H1' QSI  0.0000
  AWT AWT  5.8844
  BSL BSL  6.1876
  AAM AAM  9.3688
  ABC ABC  10.8040
  DDR DDR  6.5619
   O1 TSA  1.4000
  CRU CRU  8.7410
  BTH BTH  6.4978
  C65 XK2  1.7000
  DGI DGI  5.5453
  DFI DFI  6.0192
  DFG DFG  6.2803
  BDV BDV  5.0707
  CUY CUY  7.1033
  ABQ ABQ  16.0390
  AOX AOX  5.7141
  AQY AQY  6.4683
  AFX AFX  5.3192
  APB APB  5.7638
  DIA DIA  5.4630
  AFG AFG  5.2222
   HN LEU  1.0000
  CVZ CVZ  6.2442
  BRD BRD  9.7819
  BOK BOK  9.6181
  AMQ AMQ  6.3052
  BAE BAE  5.3284
  AQH AQH  5.0618
  CCY CCY  5.5927
  AHL AHL  8.4878
  BLJ BLJ  8.6602
  AHH AHH  9.7483
   CG HSC  1.7000
  CVB CVB  7.5572
  BFC BFC  10.1145
 HD11 LEU  0.0000
  ARG ARG  5.4130
  CCP CCP  6.7925
    H GLY  1.0000
  AJT AJT  9.7988
  DCR DCR  6.5906
  APO APO  5.4154
  CAW CAW  5.3250
   CB VAL  2.0000
  CNP CNP  6.7661
  ALT ALT  8.9525
  AJI AJI  9.8114
  DCI DCI  5.6111
  C22 TSA  1.7000
  COJ COJ  8.8334
  CDB CDB  5.4382
  AVX AVX  5.3479
  BTY BTY  5.3774
  CFF CFF  6.5679
  BVB BVB  9.0424
    C QSI  1.7000
  DHU DHU  5.7205
   HA ALA  0.0000
  AVQ AVQ  5.3335
  CLJ CLJ  8.8270
  BNZ BNZ  7.0926
  CDE CDE  7.5019
  CSN CSN  11.3024
  BSF BSF  6.2304
  AUL AUL  5.7401
  AHU AHU  5.1740
  NH2 ARG  1.5000
  CWG CWG  5.1302
  AKT AKT  7.1716
  HE1 PHE  1.0000
  BEH BEH  5.0602
  CFQ CFQ  6.5323
  AKX AKX  8.1453
   CA SEP  2.0000
  CGT CGT  6.0355
  ACA ACA  9.2236
  ADE ADE  8.5582
    H TYR  1.0000
  AYS AYS  5.8513
  BEB BEB  7.0173
  AXO AXO  7.1710
  CGH CGH  5.2124
  BMF BMF  6.3411
    H GL1  1.0000
  OG1 THR  1.4000
    C HIS  1.7000
    N PRO  1.5000
  AII AII  5.3161
  BRI BRI  7.7491
  DIS DIS  5.7600
  BBK BBK  5.7170
  AFM AFM  6.2785
    O MET  1.4000
  COM COM  9.8264
  CJH CJH  5.0855
  BQW BQW  5.1095
  BAY BAY  5.8542
   NE ARG  1.5000
  CCR CCR  5.0898
    H HSD  1.0000
  AJM AJM  6.1694
  CNU CNU  14.3672
  DEX DEX  5.9333
  CAJ CAJ  8.9494
  BBI BBI  5.6815
  CQZ CQZ  5.4172
  CIQ CIQ  6.2492
  ALJ ALJ  5.7336
  BJW BJW  6.1506
  AVE AVE  6.3148
  CNF CNF  10.6792
  BJQ BJQ  6.4319
   HA GLN  0.0000
  DCO DCO  7.9594
  HB2 ASP  0.0000
  DNW DNW  7.2644
  DHE DHE  8.1480
  HD1 PRO  0.0000
  AGK AGK  5.8384
   HN AS1  1.0000
  HE2 HIS  1.0000
 HG21 THR  0.0000
  DJY DJY  5.9944
  DJN DJN  6.0371
  BSV BSV  5.0146
  BAT BAT  8.2870
  CAD CAD  5.2055
  AVS AVS  6.6788
  AKP AKP  7.9999
  CIV CIV  5.1841
  APP APP  6.6328
  BUB BUB  5.8155
  DEH DEH  7.0018
  AGM AGM  9.1099
  AUQ AUQ  6.0354
  CMG CMG  14.7508
  COA COA  7.1575
  AJX AJX  7.2415
  AJV AJV  8.6171
  AFU AFU  7.4091
  ANV ANV  5.0194
   CZ TYR  1.7000
 HD12 LEU  0.0000
  DKG DKG  5.5391
  H33 XK2  1.0000
  C36 XK2  1.7000
   CB ALA  2.0000
  CJI CJI  5.9617
  ARB ARB  9.9727
  DLK DLK  5.5954
  BCA BCA  8.2121
  ABL ABL  7.7801
  BZG BZG  5.5448
  AUF AUF  5.0260
  CWB CWB  7.9677
  BHL BHL  6.6653
  CD2 HSD  1.7000
  BYG BYG  6.4671
  BMM BMM  7.8037
  HB1 TYR  0.0000
  CKL CKL  14.6189
   HN ILE  1.0000
  CD2 HIS  1.7000
  BIQ BIQ  6.7018
  C62 XK2  1.7000
  HG1 LYS  0.0000
  CDU CDU  5.3211
  AYM AYM  6.7780
  DJE DJE  5.2922
  HD1 TYR  1.0000
  C23 XK2  1.7000
  DCE DCE  6.7278
  CIT CIT  6.3367
  BSN BSN  7.3835
  ABX ABX  8.8311
  CIK CIK  5.2599
  CKM CKM  7.4768
  BWQ BWQ  5.2217
  CEV CEV  5.5366
  BYO BYO  6.1672
  BTS BTS  6.6110
  CNQ CNQ  5.5241
  AGA AGA  7.1909
  CLC CLC  19.8304
  CLG CLG  12.9843
  AUC AUC  5.7737
  HG1 QSI  0.0000
  CKR CKR  12.0419
  BQD BQD  5.1583
  CLY CLY  6.5196
  AZX AZX  6.0473
  ASI ASI  7.3451
  AZA AZA  5.1067
  CKE CKE  7.3767
    H ASN  1.0000
  HZ1 LYS  1.0000
  CCS CCS  5.6964
  CJB CJB  5.5788
  BXD BXD  6.8154
  BKP BKP  7.0091
  CNR CNR  8.2673
  HB1 GL2  0.0000
  CKQ CKQ  6.1285
   OH TYR  1.4000
  C34 XK2  1.7000
  DFK DFK  6.4389
    O PRO  1.4000
  BWG BWG  6.8980
  AEZ AEZ  9.8164
   H4 TSA  1.0000
  DGW DGW  5.9231
  BYT BYT  7.4479
  BQZ BQZ  6.3055
  AZE AZE  6.7951
  BHN BHN  6.7203
  CWI CWI  5.4189
   CD GL2  1.7000
  CAU CAU  7.8243
  AZN AZN  5.2547
  CYM CYM  7.5119
  AKZ AKZ  7.9142
  CUB CUB  6.8343
  CE2 PHE  1.7000
  DDK DDK  6.3558
    H THR  1.0000
    H LYS  1.0000
  DDF DDF  5.4805
  DJL DJL  5.0245
  AIJ AIJ  11.6077
  BKQ BKQ  11.1638
  BFL BFL  9.8757
  DNB DNB  5.0493
  CXP CXP  6.8099
  AXU AXU  5.6578
  AUV AUV  5.2899
  BWR BWR  5.1114
    C THR  1.7000
  CXS CXS  7.1017
  AWE AWE  6.6609
  DBU DBU  8.6212
  CKC CKC  13.2939
  BGG BGG  5.1494
  CRR CRR  5.9635
  CZE CZE  7.0207
  BVM BVM  5.2179
  AKE AKE  13.3968
  BTP BTP  5.8551
  AWG AWG  5.3230
  OD1 AS1  1.4000
  DHI DHI  5.0625
  AEE AEE  5.6348
 HD23 LEU  0.0000
  CYF CYF  5.2961
  HG1 SER  1.0000
  BTE BTE  6.8442
 HH22 ARG  1.0000
  CCX CCX  6.8264
  DDW DDW  5.3587
  DCF DCF  9.8963
  DAN DAN  5.5538
  CAK CAK  6.4704
  AXV AXV  5.3379
  DFR DFR  5.7416
  DAB DAB  5.9310
  DIF DIF  6.4839
  BVS BVS  5.5435
  AGL AGL  9.6221
   CB GLU  2.0000
  BZW BZW  6.5871
  BRA BRA  5.6310
   H8 QSI  1.0000
  CJP CJP  8.6711
  BPC BPC  9.1810
  AGI AGI  7.4267
  BCU BCU  5.2473
  AMR AMR  6.6647
  HD2 PRO  0.0000
  BPO BPO  10.7531
  ARU ARU  6.0496
  BSH BSH  8.4006
  AAK AAK  17.2422
  BTW BTW  5.8813
  AQJ AQJ  5.1052
  AFO AFO  6.9878
  AUH AUH  6.0610
  ATS ATS  6.5707
  H10 QSI  1.0000
  HD2 HIS  1.0000
  DEL DEL  5.6738
  DDB DDB  6.1343
  AIE AIE  9.3443
  CZT CZT  5.9535
  DBM DBM  5.5131
  BKK BKK  8.4525
  DBN DBN  7.1802
  AYR AYR  5.2769
   CA TYR  2.0000
  BBU BBU  5.9695
  AQT AQT  5.8928
  CWC CWC  6.5841
  ATO ATO  5.7090
  CCU CCU  5.6893
  BMW BMW  5.4753
  ADH ADH  7.2654
  DCK DCK  5.4162
  GRD GRD  0.0000
  CQV CQV  7.2996
  CGK CGK  6.1522
  CYN CYN  5.6647
  HE2 GL1  1.0000
  DAD DAD  7.3617
    N CYS  1.5000
  CAC CAC  9.2815
  AMS AMS  6.7932
  CQD CQD  10.9387
  BXH BXH  5.2557
  BHX BHX  13.8517
 HD13 ILE  0.0000
  BUY BUY  7.5016
  BUU BUU  5.8191
  CQB CQB  7.6173
  DIH DIH  7.3191
  CPI CPI  7.1234
  CNZ CNZ  12.8868
  BFT BFT  7.3012
  CKV CKV  12.7976
  BUO BUO  7.1412
  BAI BAI  5.0983
  DMI DMI  6.7746
  BGH BGH  5.1610
   HN HSE  1.0000
   CB HSD  2.0000
  ASV ASV  5.1776
  BUW BUW  5.1978
  BKL BKL  5.9017
  AJE AJE  10.3125
  CUE CUE  9.1576
  BLU BLU  9.1579
   HA TYR  0.0000
    N SEP  1.5000
  AEV AEV  6.8962
  BZO BZO  6.6529
    O TRP  1.4000
  DCV DCV  5.9781
  OD2 AS2  1.4000
  BFB BFB  10.5993
  AMD AMD  7.3293
   CA HSD  2.0000
  BEF BEF  5.9204
  APK APK  8.6945
  AKM AKM  6.7581
  APU APU  5.5971
  CSY CSY  7.8895
  C10 TSA  2.0000
  SP1 SP1  1.0000
  H7A XK2  0.0000
  CNW CNW  14.8054
   H2 HOH  1.0000
  CUI CUI  6.0574
  CJC CJC  6.7614
  BNY BNY  9.7738
  ADB ADB  7.1258
  HD2 TYR  1.0000
  HE1 HSD  1.0000
  HB1 ASP  0.0000
  C79 XK2  1.7000
   CA LEU  2.0000
  BMO BMO  7.2286
  BGM BGM  7.3801
  BKB BKB  5.7773
  ADX ADX  8.3203
  DEQ DEQ  5.6850
  ASJ ASJ  5.1798
  HB2 SEP  0.0000
   HA HSD  0.0000
  ABE ABE  19.0369
  CQG CQG  10.0292
  HZ3 TRP  1.0000
  AIO AIO  8.7220
  BEQ BEQ  7.1235
  BLL BLL  8.6680
  CJZ CJZ  11.8374
  CD1 TYR  1.7000
  CFT CFT  5.5225
  BPV BPV  5.6958
  CHK CHK  6.0531
 DUM2 DUM  0.0000
  AMH AMH  5.0253
  ATP ATP  6.4029
  HG2 GLU  0.0000
  CYB CYB  5.3212
  CRE CRE  12.1882
   HD AS1  1.0000
   O5 XK2  1.4000
  CQP CQP  11.7388
  DLB DLB  5.3582
  CNT CNT  8.1522
  DDV DDV  8.5478
  BOJ BOJ  11.4483
  BIR BIR  19.9651
  CDZ CDZ  5.7195
  AEC AEC  6.9102
   HN VAL  1.0000
    N SER  1.5000
  AZV AZV  5.7577
  BPN BPN  5.5780
  CRT CRT  13.0205
  HE1 LYS  0.0000
  CTW CTW  7.0903
  OH2 OH2  1.4000
  AYN AYN  7.2326
  BCV BCV  6.5135
  AVJ AVJ  6.5550
  AIH AIH  7.5088
  BAF BAF  5.2606
  AMC AMC  6.8739
  DNJ DNJ  7.0924
  BRM BRM  8.1291
  AVR AVR  5.3395
  CCV CCV  5.3538
  COD COD  5.5233
    O HYD  1.4000
  AEQ AEQ  5.8535
  CJE CJE  6.0978
   CA QSI  2.0000
  ARY ARY  5.4129
   H5 XK2  0.0000
   HN HSD  1.0000
  C17 TSA  2.0000
  DBZ DBZ  6.2185
  CFE CFE  5.1424
  BTJ BTJ  5.3242
  CJJ CJJ  10.1883
  AZR AZR  5.7245
    N HSC  1.5000
  DMR DMR  5.3267
  BWI BWI  7.4136
  BHG BHG  10.1720
  BSM BSM  10.5686
  ANK ANK  6.0388
   CA HSC  2.0000
  BVV BVV  5.5313
  DNL DNL  5.2440
  BRW BRW  5.1998
  DGJ DGJ  8.1397
  BUJ BUJ  6.1472
  H20 TSA  1.0000
  CXO CXO  9.2951
  BIP BIP  8.8689
  AJZ AJZ  5.0966
  DHA DHA  6.4165
  BKR BKR  8.4009
  BYK BYK  8.2106
  ACL ACL  5.0148
  AZT AZT  6.0587
  HG1 PRO  0.0000
  BOX BOX  6.8004
  CVF CVF  10.1657
  ALP ALP  6.8996
  AAR AAR  6.6315
  CUV CUV  5.8840
  DGR DGR  6.6455
  CIE CIE  5.2324
  DLF DLF  5.2702
  ASU ASU  5.0759
   CB HYD  2.0000
  CMO CMO  6.9421
  BWH BWH  8.1761
  CXD CXD  7.6063
  ADY ADY  8.3389
  ALR ALR  7.8632
  SPH BON  1.5000
  BKX BKX  7.3178
  DBG DBG  5.6630
  CED CED  5.6927
  BQT BQT  6.5877
  DBW DBW  5.4573
  CHF CHF  5.9429
  CIU CIU  5.5675
  C26 XK2  1.7000
  BPD BPD  7.0343
  ASA ASA  7.7372
  CPS CPS  9.8747
 HH21 ARG  1.0000
  BJK BJK  6.4522
  CUM CUM  5.7172
   N1 QSI  1.5000
  BLM BLM  14.1239
  BVI BVI  11.5866
   HE ARG  1.0000
  CEY CEY  5.5607
  CG2 ILE  2.0000
  H78 XK2  1.0000
  CDC CDC  6.2879
  CCL CCL  6.5542
  DKL DKL  5.7200
  CST CST  5.7016
  HB2 GL2  0.0000
  DOB DOB  5.3651
  AGU AGU  7.3428
  BTU BTU  8.0315
  DMX DMX  6.8041
  CSH CSH  7.1073
  AQS AQS  5.6557
  CTU CTU  8.0534
  BXL BXL  5.6673
  AFP AFP  5.8603
  HB1 LYS  0.0000
   HA AS2  0.0000
  BSJ BSJ  6.6119
   CA AS1  2.0000
  BPP BPP  10.0024
  CAP CAP  6.0598
  BOI BOI  8.8552
  AJJ AJJ  5.9945
   HZ PHE  1.0000
  DHQ DHQ  5.8281
 HD11 ILE  0.0000
   HA GL2  0.0000
  CZV CZV  6.0803
  ALY ALY  6.8656
  HD1 PHE  1.0000
  C27 XK2  1.7000
   CA GLU  2.0000
  AZB AZB  6.6980
  BHS BHS  14.0814
  CCH CCH  6.8152
    H PHE  1.0000
  BFW BFW  8.4114
  BEJ BEJ  17.4254
  HG2 GL2  0.0000
  HB1 HSD  0.0000
  AAH AAH  20.2477
  DCH DCH  6.0270
  AXW AXW  5.6677
  APZ APZ  8.3012
  CE1 HSC  1.7000
  AON AON  5.7607
  COV COV  10.3787
  BIK BIK  12.5702
   H2 OH2  1.0000
  DBI DBI  6.6432
  BAV BAV  6.4977
  BBA BBA  5.8776
  CDY CDY  6.6415
  HB1 ALA  0.0000
  BZR BZR  6.2472
  HB1 CYS  0.0000
  AVA AVA  6.7707
  O4' QSI  1.4000
   CE LYS  2.0000
  BNJ BNJ  7.0458
  BMA BMA  8.4649
  CUF CUF  6.3796
  CDV CDV  5.9876
  BUT BUT  8.5603
  BEP BEP  24.2409
  ALH ALH  13.0086
    C PRO  1.7000
  H62 QSI  1.0000
  BIT BIT  5.6862
  DNV DNV  5.7416
  C4' QSI  2.0000
  BNG BNG  11.2180
  DJU DJU  5.4462
  DML DML  6.0192
  CWJ CWJ  5.9520
  CSF CSF  7.3639
    H AS1  1.0000
  BBD BBD  6.1612
  H4' QSI  0.0000
  CDG CDG  5.5502
  AIM AIM  10.5613
  CCC CCC  5.9262
  AZW AZW  5.2386
  CBC CBC  6.9031
  ALZ ALZ  6.6335
  DJG DJG  7.3196
  CNL CNL  7.8072
  CJK CJK  16.9659
  AQA AQA  5.9926
  HD1 HIS  1.0000
  AAC AAC  21.1749
    C HSC  1.7000
  BDH BDH  5.2586
  DMB DMB  6.6937
  CD2 TYR  1.7000
  AAN AAN  5.3242
  CMJ CMJ  7.4083
  AWI AWI  6.6736
  BRJ BRJ  5.2100
  CQR CQR  7.0623
  HD2 HSC  1.0000
  BHU BHU  13.0350
  BDF BDF  5.8485
   CA AS2  2.0000
  BFF BFF  19.1679
  CSA CSA  8.2668
  CIL CIL  6.4320
  H26 XK2  1.0000
  DDM DDM  7.6925
  CMY CMY  9.0507
  CDN CDN  5.2467
  BGB BGB  8.5978
  HE2 HSD  1.0000
  BIX BIX  10.8784
  BRG BRG  5.8501
   CE MET  2.0000
  BGS BGS  19.0383
  AIT AIT  11.3298
  ACV ACV  6.0218
  CRF CRF  5.6516
  AWR AWR  5.5146
  AIA AIA  6.5567
  AEN AEN  12.9825
    C VAL  1.7000
    C AS2  1.7000
  HD1 ARG  0.0000
  CAT CAT  6.2528
  BYX BYX  5.2782
  DBC DBC  5.3386
  CNO CNO  14.9947
  CMZ CMZ  8.6304
  CFB CFB  5.0199
  BOS BOS  5.0936
  AWO AWO  6.0126
  DFY DFY  5.7028
  CLB CLB  10.7372
  HD2 LYS  0.0000
  DFV DFV  6.0470
  BKN BKN  5.5995
   HN GL2  1.0000
  DLM DLM  8.1668
  BGE BGE  6.2527
  AQQ AQQ  6.2189
  DND DND  5.7324
  DJA DJA  7.4217
  CEB CEB  9.1122
  ANT ANT  5.5965
   C2 TSA  2.0000
  OH2 TIP  1.4000
  DKD DKD  5.0317
  AMW AMW  6.6090
  AYD AYD  6.9065
  BCP BCP  5.8592
 H5'' QSI  0.0000
  BQJ BQJ  5.5950
 HH12 ARG  1.0000
  BPI BPI  5.2158
  DAO DAO  6.8493
   CD LYS  2.0000
   CB AS1  2.0000
  HB2 PRO  0.0000
  DJR DJR  8.6091
  HB2 HSC  0.0000
  CJM CJM  15.6418
  DJQ DJQ  7.0484
  BHK BHK  6.1815
   CA THR  2.0000
  CZM CZM  9.8272
  H7B XK2  0.0000
  AXZ AXZ  5.4104
  AUT AUT  5.6218
   CD ARG  2.0000
  HD1 TRP  1.0000
  CWZ CWZ  7.4105
   CG HSD  1.7000
  AOM AOM  8.6007
  BDR BDR  5.5993
  ADC ADC  11.0389
  CKA CKA  7.4652
  CVY CVY  7.2976
  BPH BPH  9.8672
  OD1 ASP  1.4000
  CXX CXX  7.2197
    C ASN  1.7000
  CHT CHT  5.8817
  ASP ASP  5.0046
 H61B XK2  0.0000
  DEC DEC  5.2451
  AVL AVL  6.7999
  ASW ASW  5.0269
  AMV AMV  6.9481
  CCZ CCZ  7.9734
  DLA DLA  6.6021
  BYJ BYJ  5.7821
  AAQ AAQ  15.5984
  AOS AOS  5.6731
  DKA DKA  5.5530
  CFP CFP  8.0256
  HD2 HSE  1.0000
  BGJ BGJ  5.3178
    D max  0.0000
    O AS2  1.4000
  DIK DIK  5.1310
  BKO BKO  5.9582
  BLZ BLZ  9.0686
 HG12 VAL  0.0000
  BJA BJA  5.7579
  AUP AUP  7.2159
    N THR  1.5000
  BUG BUG  5.6625
  CIJ CIJ  5.1965
  AWM AWM  6.2427
  BTX BTX  5.1413
  DOA DOA  5.1394
  DJH DJH  5.5447
  AVO AVO  6.5281
   CB THR  2.0000
  CAO CAO  5.5758
  DDZ DDZ  5.4619
  BIB BIB  15.8781
  C31 XK2  2.0000
  CCE CCE  5.8425
  BIV BIV  11.9741
  SP2 SP2  1.5000
  HG1 THR  1.0000
  BWD BWD  8.8588
  CD1 ILE  2.0000
  BYR BYR  5.1247
  ARL ARL  5.7055
  AEO AEO  9.0685
  DLL DLL  5.7903
  CWF CWF  9.3846
  APH APH  5.1393
  AUA AUA  6.3499
  AFE AFE  9.3403
  AEY AEY  6.1225
  APD APD  5.8777
  BAS BAS  6.1665
    O LEU  1.4000
  DDE DDE  5.0009
  APY APY  5.5711
   CA TRP  2.0000
   H2 TIP  1.0000
  C78 XK2  1.7000
  AZZ AZZ  5.5382
  HB1 HIS  0.0000
  BBR BBR  7.4645
  CFC CFC  6.3982
  CJF CJF  5.5955
  AKC AKC  8.6163
  CPW CPW  6.5711
  H26 TSA  1.0000
  AIP AIP  5.1517
  DFE DFE  5.1873
  CAB CAB  5.1980
  CNA CNA  7.0098
   CB ASN  2.0000
  CQQ CQQ  6.4927
  CGX CGX  5.2926
  CTB CTB  9.6004
  AKI AKI  6.4258
  HD1 ASP  1.0000
  H16 TSA  1.0000
    N ASN  1.5000
  DGG DGG  5.0169
  AWQ AWQ  6.4450
  BZD BZD  7.4378
   CA ILE  2.0000
  CKN CKN  21.4539
  DDN DDN  6.2101
  AZF AZF  5.1607
  BKS BKS  5.0522
  CAE CAE  6.2637
  AMA AMA  10.2540
  CSQ CSQ  7.9017
  AKG AKG  9.5230
   OD HYD  1.4000
  ABW ABW  7.9135
  C61 XK2  2.0000
   HG SER  1.0000
  CRB CRB  10.0465
  BYY BYY  5.3279
  C37 XK2  1.7000
  CXH CXH  5.1349
  BQI BQI  8.9949
    O ARG  1.4000
 HH11 ARG  1.0000
  BYN BYN  5.2024
  CGS CGS  7.5636
  DBE DBE  6.4371
  BOG BOG  6.8316
  DLG DLG  5.4883
  BFZ BFZ  11.3719
    C LEU  1.7000
  DHW DHW  5.4926
  CG1 ILE  2.0000
  DNC DNC  5.0073
  HB1 GLU  0.0000
  DGH DGH  6.0892
  AXP AXP  6.1549
  ACG ACG  8.0175
    N GLY  1.5000
   CG AS1  1.7000
  DBQ DBQ  8.5591
  DBO DBO  5.6681
   OG SEP  1.4000
  BZQ BZQ  5.0759
  AOV AOV  5.9919
  AXI AXI  5.5203
   N6 QSI  1.5000
  DIU DIU  5.6333
  AAL AAL  10.0370
    O SER  1.4000
   O1 XK2  1.4000
  AKK AKK  6.9051
  CZS CZS  6.1382
  BBO BBO  5.5134
   CG ARG  2.0000
   HB THR  0.0000
    C SER  1.7000
  AVK AVK  5.6618
   HN THR  1.0000
  BAJ BAJ  5.3626
  HD2 ASP  1.0000
  BDU BDU  5.0901
  BCF BCF  6.3240
  CLP CLP  11.8162
   HA SEP  0.0000
  CLI CLI  5.9404
  BNX BNX  5.1585
  BCJ BCJ  5.5756
  BYI BYI  5.7890
  ANB ANB  5.6048
  CPY CPY  7.4805
  BBW BBW  7.9308
  CYY CYY  7.8569
  CPJ CPJ  7.7819
  AHQ AHQ  7.8342
  AOL AOL  5.6937
  DLC DLC  6.6183
  CAF CAF  5.1594
  BHJ BHJ  5.2904
  HG2 PRO  0.0000
  BAM BAM  6.2181
  HE2 HSE  1.0000
  CBT CBT  6.0725
  APW APW  7.4411
  BGC BGC  6.6686
  DLU DLU  6.5668
  DBS DBS  5.9650
  COU COU  7.5120
  BRT BRT  7.7114
  BPL BPL  8.7191
  NH1 ARG  1.5000
   HN MET  1.0000
  DMQ DMQ  8.1224
  AKR AKR  5.0979
  DDA DDA  5.9308
  CJD CJD  6.0530
  H36 XK2  1.0000
  CPQ CPQ  11.6168
  BNT BNT  5.3392
  BNO BNO  6.8261
  ACQ ACQ  5.9280
  BOB BOB  6.9221
  AHV AHV  5.6612
  AQG AQG  6.1464
  AZG AZG  5.2453
  AYK AYK  5.5302
  BIH BIH  12.3351
  CSO CSO  9.2161
  CXA CXA  8.6675
  HB1 GL1  0.0000
  BNK BNK  8.3861
  CWW CWW  5.6380
  AWA AWA  5.3516
  AAY AAY  12.5206
  BCC BCC  5.7799
  AAD AAD  6.6030
  COO COO  6.0331
  CBL CBL  5.3202
  BAB BAB  5.3194
   HN ARG  1.0000
  CUZ CUZ  8.0559
  CTE CTE  5.2319
  BJD BJD  7.8227
  AWF AWF  6.0524
  AVD AVD  5.2839
  BVC BVC  5.7521
  DMM DMM  5.9204
  CTS CTS  6.7853
  CRD CRD  11.1679
   CA ASP  2.0000
  CBH CBH  5.1952
  CAG CAG  7.8487
   CB QSI  2.0000
  CEK CEK  6.9912
  DKU DKU  5.9653
  DAK DAK  5.0360
  CGI CGI  7.2227
  BNI BNI  6.5160
   HA PHE  0.0000
  DCY DCY  5.1394
  CGO CGO  6.7999
  BED BED  5.1888
  BAL BAL  5.5318
  DAS DAS  7.9513
  DMC DMC  5.3324
  CNM CNM  6.7225
  CTP CTP  6.0366
  HE2 GLU  1.0000
  BNQ BNQ  7.6871
  BLA BLA  6.6749
    H HIS  1.0000
  AKS AKS  8.3692
  HG1 CYS  1.0000
  AAF AAF  10.4318
  BQS BQS  9.8974
  CVW CVW  8.1178
  CME CME  5.9628
  AVC AVC  5.3379
  APJ APJ  5.9917
  DNN DNN  5.1865
  DCG DCG  6.8527
  HB1 MET  0.0000
  CXF CXF  6.1306
  BYP BYP  5.2851
  AQR AQR  5.8341
  BOP BOP  9.2201
  DGM DGM  6.4336
  H73 XK2  1.0000
  BFD BFD  9.0782
  CZ3 TRP  1.7000
  BHH BHH  5.3756
  AFR AFR  6.0232
  BGU BGU  14.8642
  H5' QSI  0.0000
  BPX BPX  8.2637
  AJG AJG  5.4437
    N QSI  1.5000
  BDW BDW  6.3128
  CJU CJU  19.8105
  BLC BLC  10.8011
  CD2 PHE  1.7000
  DMU DMU  5.3682
  CGY CGY  5.4813
  DMF DMF  5.9329
  H27 XK2  1.0000
  BWC BWC  5.9279
  DGD DGD  9.6218
  H29 XK2  1.0000
  AAV AAV  13.0012
  CE1 PHE  1.7000
  AGQ AGQ  5.3051
  BHZ BHZ  8.8057
  CVG CVG  7.2343
  CCF CCF  5.0006
  COR COR  6.9057
  CEW CEW  5.2402
  AHG AHG  11.6098
  DAZ DAZ  8.7919
  CNS CNS  13.2315
    C GLU  1.7000
  BUF BUF  8.9645
  BGQ BGQ  18.2539
  ND1 HIS  1.5000
  DGL DGL  5.3780
  AYF AYF  5.9847
  BVY BVY  6.0203
  CBV CBV  5.0283
  DAG DAG  5.8744
  BRY BRY  6.8515
  AZC AZC  6.6946
 HE21 QSI  1.0000
  CSD CSD  7.0515
  BWW BWW  8.5319
  BNA BNA  8.6018
  BJU BJU  5.0625
  BHV BHV  6.2563
  BYZ BYZ  7.3069
  CJX CJX  6.5486
  CII CII  5.2130
  AWS AWS  7.2859
  DAQ DAQ  7.1948
  CBR CBR  6.0438
  AAA AAA  16.2528
  DEB DEB  6.1364
  DBH DBH  6.1022
  CPD CPD  8.6124
  CRO CRO  7.8883
  CSC CSC  5.1601
  HB1 HSE  0.0000
  DHJ DHJ  5.9267
  AUY AUY  6.4402
  ASQ ASQ  7.5370
  ANC ANC  6.6093
   CD ILE  2.0000
  BVZ BVZ  9.3882
  BFA BFA  18.8661
   CB SEP  2.0000
  CQI CQI  7.8459
  APL APL  7.9878
  AHK AHK  5.2525
  BLP BLP  9.5443
  BDS BDS  6.8736
  DBT DBT  5.8083
  HO5 XK2  1.0000
  ARJ ARJ  6.3168
  CBW CBW  5.2442
  BPJ BPJ  6.1856
   HA HSC  0.0000
  CYL CYL  7.5466
  BTR BTR  6.9423
  BLT BLT  6.0296
  ASD ASD  9.9976
  HB1 PRO  0.0000
  BVH BVH  5.9418
  DDG DDG  7.4435
  HE1 HSE  1.0000
  CVE CVE  11.7627
  BMR BMR  5.7143
  BCN BCN  5.7782
  AOH AOH  10.4479
  BIC BIC  7.3508
  BTN BTN  6.0880
  DJI DJI  5.2341
 HG23 VAL  0.0000
   HA MET  0.0000
  BFK BFK  10.5448
  AEK AEK  7.6937
  BQU BQU  8.8853
  BII BII  13.6461
   HH TYR  1.0000
  CIR CIR  5.5293
  BFU BFU  11.1750
  ANP ANP  5.6731
  CYH CYH  6.0183
  BXA BXA  9.0782
  CYV CYV  7.2004
  DKC DKC  8.1000
  CJA CJA  7.1599
  O23 TSA  1.4000
  CPR CPR  7.9005
  ADZ ADZ  5.6016
  BRN BRN  7.4843
  H24 XK2  1.0000
  AFD AFD  7.6250
    C AS1  1.7000
  BOT BOT  5.7570
  H2B XK2  0.0000
   O8 TSA  1.4000
  BAW BAW  5.3442
    N VAL  1.5000
  CXL CXL  7.6061
  AYI AYI  5.0142
  ABY ABY  10.2996
 HG11 ILE  0.0000
  BAZ BAZ  5.4210
   HN ASN  1.0000
   CB ARG  2.0000
  CD1 TRP  1.7000
   C6 QSI  1.7000
  CEM CEM  5.0569
  DNH DNH  5.8526
  BWP BWP  6.8029
  DIL DIL  5.1573
   O2 SEP  1.4000
  AUG AUG  8.6461
  AFW AFW  16.9573
  BBL BBL  6.1851
  NE2 QSI  1.5000
  ABB ABB  7.4411
    H ALA  1.0000
  BLB BLB  9.8472
  BJP BJP  8.5616
    O LYS  1.4000
  BMT BMT  7.9928
  DKR DKR  5.2637
  CBN CBN  5.5172
  BDM BDM  5.2669
  DEU DEU  7.1708
  BXT BXT  5.7529
  BGW BGW  7.3302
  AVI AVI  5.3006
   HA THR  0.0000
  CKW CKW  5.7053
  CAH CAH  6.8485
  BAX BAX  7.5874
  DHP DHP  6.4451
  AWP AWP  5.1642
  BOW BOW  7.0754
  CMU CMU  5.2855
  BDI BDI  5.2726
  C21 XK2  1.7000
  BSI BSI  7.6034
  ATF ATF  8.2067
  DNS DNS  6.1741
  CHP CHP  6.5029
  CON CON  6.8247
  CNV CNV  17.1934
  ND1 HSC  1.5000
  CGN CGN  5.1886
  DJS DJS  5.7468
   CA GL2  2.0000
   C7 XK2  2.0000
  CLH CLH  6.6599
   H4 XK2  0.0000
  CMH CMH  7.1406
  DJV DJV  7.1851
  BRU BRU  7.6372
   C5 XK2  2.0000
    N LYS  1.5000
  BSY BSY  7.0814
  ADD ADD  13.0471
  CGV CGV  5.3109
  BTG BTG  6.1869
  BXJ BXJ  6.5880
  APA APA  5.0109
  BYH BYH  6.2517
  BDD BDD  7.0252
  AWV AWV  5.6797
   HA AS1  0.0000
  BGR BGR  8.3101
  CGL CGL  5.6673
  ARV ARV  5.5667
  AHB AHB  7.6600
  AJW AJW  8.2889
  AWU AWU  5.1355
  AJS AJS  6.2409
  BWS BWS  5.4452
  BWF BWF  5.6429
  CXK CXK  6.9972
  CXB CXB  5.3373
  CKF CKF  14.3273
  BGY BGY  8.7857
  AST AST  5.4996
  AFZ AFZ  8.0200
  ABU ABU  12.2584
  HB2 TRP  0.0000
  HD1 ILE  0.0000
  CXC CXC  5.9850
  CHD CHD  5.9128
  DFQ DFQ  6.6021
    O GL2  1.4000
  BXZ BXZ  5.2768
  BEW BEW  22.0922
  BZN BZN  7.3153
  DHN DHN  5.2230
  CMT CMT  11.7651
  BQP BQP  6.7605
    C GLY  1.7000
  APE APE  10.9743
  AIL AIL  5.1952
   HN GLN  1.0000
  AXH AXH  7.1533
  HB1 SEP  0.0000
  BUM BUM  8.8331
  BAD BAD  5.0895
  ADA ADA  5.8184
  BEA BEA  6.4578
  C35 XK2  1.7000
  AVT AVT  5.5270
  AHO AHO  9.0410
  CZY CZY  7.7579
  CUS CUS  5.0328
  HH2 TRP  1.0000
  CAY CAY  6.4409
  ASC ASC  5.0821
  AYP AYP  6.5842
  ACT ACT  10.7595
  DKW DKW  5.2490
  C74 XK2  1.7000
   CG MET  2.0000
 HG22 THR  0.0000
  AJR AJR  5.0634
  H66 XK2  1.0000
  BXM BXM  5.5412
  CYU CYU  5.0597
  CEN CEN  5.5006
  BCI BCI  5.0822
  BLY BLY  5.0997
  CDD CDD  5.5426
  CH2 TRP  1.7000
  HT3 QSI  1.0000
  ADL ADL  8.4202
  CAV CAV  5.6202
  ALW ALW  6.7021
  CXY CXY  9.5090
  CG2 VAL  2.0000
  DGE DGE  5.1386
    H GLN  1.0000
    D min  0.0000
  HE1 TYR  1.0000
    O GLN  1.4000
  BTD BTD  5.5330
  BEY BEY  5.6798
  BXN BXN  5.0630
  AYY AYY  5.9149
  AXJ AXJ  6.5064
    O TYR  1.4000
   C9 TSA  2.0000
  BEX BEX  24.7985
  BAC BAC  5.0598
  AAB AAB  17.0129
  ACZ ACZ  8.6007
   C4 XK2  2.0000
  BAG BAG  5.1668
  CCI CCI  5.5549
  BPR BPR  7.0764
  BBX BBX  6.0520
  HE2 PHE  1.0000
  HB2 LYS  0.0000
  BCQ BCQ  5.2378
  DFM DFM  6.1357
  CVU CVU  5.0067
  ABR ABR  15.3642
    C ILE  1.7000
  DAM DAM  6.2413
  BXF BXF  8.1387
  CWN CWN  5.0937
  DAR DAR  8.1111
  APF APF  8.4496
  OD2 ASP  1.4000
    H CYS  1.0000
  BKF BKF  8.5248
  OE2 GLU  1.4000
  CBA CBA  8.4834
  BET BET  10.7136
  BAU BAU  5.8793
  ALC ALC  6.2385
  CQF CQF  6.4880
  AUW AUW  6.7604
   CA HIS  2.0000
  DDL DDL  7.2859
  ALQ ALQ  6.8218
   CB ILE  2.0000
  DDI DDI  7.8120
  BPU BPU  7.4857
 DUM1 DUM  0.0000
  CZU CZU  7.1465
   CG QSI  2.0000
  HA2 GLY  0.0000
  DNE DNE  5.7879
  DBP DBP  7.1665
  BRC BRC  5.0206
  DJO DJO  5.7651
  AED AED  8.4442
  BPW BPW  6.5707
  DGO DGO  5.0713
  BVA BVA  6.4790
  CSL CSL  7.9155
  BUS BUS  8.4776
  CHW CHW  5.2237
  CPT CPT  14.2993
  ADJ ADJ  8.1411
  BYV BYV  5.2083
  BTC BTC  8.0175
  BDG BDG  5.1855
  AXQ AXQ  5.4348
  BPM BPM  9.0081
  CIW CIW  5.8420
    N GLU  1.5000
  CKJ CKJ  5.7608
  BJC BJC  5.7487
  CYP CYP  5.8704
  BDT BDT  5.3594
  AWK AWK  6.4385
   C5 QSI  1.7000
  AAO AAO  18.9146
   HN PHE  1.0000
  CWX CWX  5.9823
  AHA AHA  7.8960
  DIM DIM  6.5895
  DIC DIC  5.1709
  C29 XK2  1.7000
  ARZ ARZ  5.6806
  ANJ ANJ  6.1022
  C75 XK2  1.7000
  CUL CUL  8.9390
  BJR BJR  5.8824
  AYE AYE  6.2894
  ANF ANF  6.8799
  ANS ANS  5.4681
  HD2 ARG  0.0000
  AIU AIU  8.3214
  CKG CKG  16.9024
  AVU AVU  5.4498
    N MET  1.5000
  H76 XK2  1.0000
  ABF ABF  21.7517
  CZA CZA  5.7209
  BIN BIN  9.4372
  BWN BWN  6.1909
  CYO CYO  6.6932
  BNW BNW  8.9232
  CCB CCB  5.9053
  ASR ASR  8.2822
  DFT DFT  5.3062
  CRP CRP  8.1259
  AYV AYV  5.3101
   HN GL1  1.0000
   CB LEU  2.0000
  HD1 LYS  0.0000
  ALL ALL  7.8934
  APR APR  6.7004
  BTQ BTQ  7.1626
  BTM BTM  6.6291
  BPA BPA  10.8309
  DAA DAA  5.9138
  BIZ BIZ  10.5514
  AMG AMG  6.2988
  AZD AZD  7.9442
  BGI BGI  13.3817
  CUG CUG  6.7556
  DMO DMO  5.9830
    H HSC  1.0000
  DDT DDT  5.1402
  BVD BVD  5.6744
  CWK CWK  10.4534
  CZG CZG  7.8249
  HG2 LYS  0.0000
   CB HSC  2.0000
  CAA CAA  5.2310
   HN AS2  1.0000
  DDO DDO  6.4415
  ADG ADG  15.2422
  BIO BIO  5.0490
    C ARG  1.7000
  CSS CSS  7.3806
  ALN ALN  7.5191
    O GLY  1.4000
  BWT BWT  6.4054
  CWE CWE  5.4007
  AOT AOT  5.3861
   CG ASN  1.7000
  DMV DMV  6.3274
  CBK CBK  5.0530
  DFS DFS  5.3453
  CZQ CZQ  5.4772
   HA TRP  0.0000
  ABN ABN  5.7338
  AGG AGG  11.5670
  ALV ALV  5.0100
  BFO BFO  10.4103
  AUE AUE  6.4104
  ATG ATG  6.8606
  DKP DKP  5.9656
  DIP DIP  5.1908
   HN HSC  1.0000
  CFA CFA  5.2460
  BAA BAA  5.0365
  BRR BRR  5.7253
  AMO AMO  5.6180
  CYJ CYJ  5.4179
  CHY CHY  5.0666
   CA PHE  2.0000
   O1 SEP  1.4000
  CIM CIM  5.3334
  HD2 AS2  1.0000
  DFJ DFJ  6.0005
  CDS CDS  6.6063
  HG1 GLU  0.0000
  BQG BQG  6.3599
  HG1 GL1  0.0000
  CVD CVD  5.2343
  BKU BKU  5.6629
  COB COB  7.1399
  CPL CPL  12.0300
  BUL BUL  6.0018
   CB ASP  2.0000
  BFY BFY  7.7306
  C32 XK2  1.7000
  AFN AFN  5.0291
  CXW CXW  5.8459
  ANL ANL  6.6828
  BYB BYB  7.0780
  DAV DAV  6.8438
  BPB BPB  6.5217
  DHD DHD  5.1609
  AYJ AYJ  5.2533
  ASL ASL  5.3739
  DJP DJP  5.7199
  AGZ AGZ  7.3634
    O AS1  1.4000
  DNO DNO  5.8219
  CEJ CEJ  5.2987
  AQD AQD  5.2766
   HD AS2  1.0000
  ATU ATU  5.7079
  AKN AKN  10.3021
  C25 XK2  1.7000
  BNC BNC  6.2338
  CAL CAL  5.3063
   N9 QSI  1.5000
  AEW AEW  12.2244
  CE1 HSD  1.7000
  BNH BNH  5.5393
  BXC BXC  8.6462
    C HYD  1.7000
  CQT CQT  5.7942
  CMA CMA  12.2601
  CBZ CBZ  5.1058
  BXR BXR  5.1357
  API API  5.9840
  CE1 HIS  1.7000
  BVU BVU  6.1063
  HB2 HYD  0.0000
  BEO BEO  17.0289
  DIX DIX  7.2287
   CA GLN  2.0000
  CSR CSR  5.9520
  BCR BCR  5.3652
  BPG BPG  6.7164
  BWV BWV  5.3116
  DDP DDP  5.1355
  BQA BQA  5.5343
  BEE BEE  6.6282
  ATA ATA  7.2190
  ATB ATB  6.6572
  CQW CQW  5.1839
  CMS CMS  5.9480
  CRG CRG  5.7492
  HB2 GLU  0.0000
  DNQ DNQ  5.4121
  BLV BLV  6.6791
  BFG BFG  8.6575
  AOJ AOJ  6.5138
   HA ASP  0.0000
  DIB DIB  6.0350
  CYC CYC  5.5711
  CPK CPK  7.3500
  CWP CWP  7.6806
  CIG CIG  5.3044
   C8 QSI  1.7000
  ALA ALA  6.3356
  BWK BWK  5.1649
  BQY BQY  6.7629
  HB3 ALA  0.0000
   HD HYD  1.0000
  AMZ AMZ  6.9991
  C24 XK2  1.7000
  BDQ BDQ  5.5382
  DKM DKM  5.1069
  BZI BZI  5.6209
  CVM CVM  6.2553
  CHQ CHQ  6.7372
  CDP CDP  5.4685
  CZH CZH  5.0560
  ADI ADI  10.1747
   H2 QSI  1.0000
  AHR AHR  7.5337
  DGZ DGZ  7.2402
  DBB DBB  5.0140
    O GLU  1.4000
  CQH CQH  11.4224
   C2 XK2  2.0000
  ARM ARM  8.2301
   CA VAL  2.0000
  CWQ CWQ  6.6336
  BQF BQF  5.1742
  BJH BJH  9.1225
  DII DII  6.4127
  ATD ATD  5.8671
  CZZ CZZ  7.3991
  CTH CTH  6.3125
  C13 TSA  2.0000
  BQC BQC  6.4633
  CYK CYK  5.3308
  BJF BJF  6.0183
   CB GL2  2.0000
  CYQ CYQ  7.1687
  CVO CVO  14.5146
  CNY CNY  15.9009
  DIR DIR  6.9431
  CLV CLV  10.3900
  BRZ BRZ  9.2523
  AUK AUK  5.4755
  AAI AAI  8.5680
 HG22 VAL  0.0000
  CWU CWU  5.3211
  CFN CFN  5.4678
  DGY DGY  6.0444
  BNB BNB  6.3364
  DKX DKX  6.4127
    C GLN  1.7000
  BDB BDB  5.4075
  ABI ABI  16.2390
  AET AET  13.4680
  CEL CEL  5.6438
  CLW CLW  9.5329
  CWO CWO  6.5820
   CB TYR  2.0000
  BUN BUN  5.0053
  AJB AJB  7.4909
  H75 XK2  1.0000
  CPC CPC  6.9927
  BPF BPF  7.3774
  BIL BIL  5.2045
    H AS2  1.0000
  DHX DHX  6.1918
  DAL DAL  5.7163
  BYA BYA  7.0248
  BWX BWX  6.8718
  ALX ALX  6.2373
  O5' QSI  1.4000
  BBJ BBJ  7.9556
  NE2 HSE  1.5000
    N ARG  1.5000
  AIK AIK  6.7018
  DDY DDY  8.5508
  CXR CXR  7.6649
  AZO AZO  8.4390
  AAW AAW  5.8678
  DMK DMK  5.4396
  AXG AXG  5.4630
  H2A XK2  0.0000
  BMU BMU  8.2120
  HB2 HSD  0.0000
   CA GLY  2.0000
  ANN ANN  7.0410
  ALB ALB  8.4773
  CTA CTA  8.4879
  BLN BLN  5.2641
  DHK DHK  5.7415
  DFZ DFZ  5.5762
  CDX CDX  6.6620
  CXZ CXZ  6.5189
  BRK BRK  5.3384
  DBY DBY  6.9527
  BYE BYE  6.2228
  AXY AXY  5.2003
  BUE BUE  5.2246
  H61 QSI  1.0000
