# Supplementary material for: The Effect of Macromolecular Crowding on the Electrostatic Component of Barnase–Barstar Binding: A Computational, Implicit Solvent-Based Study
Source: PLoS One. 2014 Jun 10;9(6):e98618. doi: 10.1371/journal.pone.0098618 (PMC4051634; doi:10.1371/journal.pone.0098618)
Supplement: File S1 — Contains sample pdb files used in our analyses; each contains the barnase/barstar complex with a specific random placement of crowders of varying radii at 30% crowding density. Also included are files specifying, for each pdb file, the radii of each atom and model crowder. (TAR) [file pone.0098618.s005.tar › vary30percent_pdb/crowders_radii-27.siz]

aaaaaannnrrrrrrrr
  HN2      1.0000
 R185      1.8500
 HCT1      1.0000
  HN1      1.0000
  R15      1.5000
  NCT      1.5000
 OCT1      1.4000
 OCT2      1.4000
  HT1      1.0000
  HA1      0.0000
  CNT      1.7000
 HCT2      1.0000
 HT2G      0.0000
  NXT      1.5000
  OT1      1.4000
  CAY      2.0000
   OY      1.4000
  R18      1.8000
 HT2B      0.0000
  R20      2.0000
  R05      0.5000
 R195      1.9500
   CY      1.7000
 HTB3      0.0000
  HT2      1.0000
  R14      1.4000
  CTB      2.0000
  CAT      2.0000
  R19      1.9000
 HTB2      0.0000
  R00      0.0000
  R10      1.0000
   NT      1.5000
  HT3      1.0000
  R17      1.7000
 HT2A      0.0000
  HA2      0.0000
 R135      1.3500
 HT2C      0.0000
  OT2      1.4000
  ONT      1.4000
  CT2      2.0000
 HTB1      0.0000
  HNT      1.0000
  HY3      0.0000
  HY1      0.0000
  HY2      0.0000
  OXT      1.4000
   N7 QSI  1.5000
  CYZ CYZ  5.9430
  BOO BOO  7.2651
   C6 TSA  1.7000
  AFY AFY  11.1413
  CJL CJL  5.9696
  CAI CAI  5.7759
  BNV BNV  5.9130
  CFM CFM  6.0423
  BYC BYC  5.0924
  ADP ADP  6.4768
  BXK BXK  5.9477
  BQR BQR  6.4321
  BYW BYW  6.2193
   HA HYD  0.0000
    N PHE  1.5000
  DLN DLN  7.6805
  CVA CVA  8.1804
  BMB BMB  11.4400
  HB1 AS1  0.0000
  DOF DOF  10.3646
  CNK CNK  5.0306
  BRS BRS  9.7638
   CD PRO  2.0000
  BRB BRB  5.8179
  BMD BMD  5.3914
  H2' QSI  1.0000
  BPY BPY  5.8264
    C PHE  1.7000
 H31B XK2  0.0000
  BND BND  5.2162
   C3 XK2  2.0000
  AVY AVY  6.0167
   HN SEP  1.0000
  CIB CIB  6.3828
  CUC CUC  16.4031
  BUR BUR  5.5256
  ASS ASS  5.9960
  CCK CCK  5.5833
  BGX BGX  8.7914
  BHT BHT  15.7498
  CBF CBF  7.1299
  C3' QSI  2.0000
  ATX ATX  5.2750
  H79 XK2  1.0000
  CQS CQS  8.7777
  AHY AHY  5.2925
  CHG CHG  7.1555
  APV APV  5.4115
  DMZ DMZ  5.9334
  BSX BSX  5.6613
  DCL DCL  8.8753
  AEM AEM  12.0142
  CDF CDF  6.8948
  AGD AGD  11.5260
  HD1 HSD  1.0000
  AXE AXE  5.0172
  BJS BJS  6.4606
  DID DID  6.6443
  CEF CEF  5.2174
  AGN AGN  11.6883
  CYR CYR  15.0605
  AMK AMK  7.2627
  CTQ CTQ  7.6060
  BBB BBB  5.4531
  AFT AFT  5.9119
  CDJ CDJ  5.2481
  ATE ATE  5.9849
  CD2 HSE  1.7000
  BNU BNU  5.6787
  BZF BZF  8.5654
  BMN BMN  9.3745
  DDD DDD  6.1770
  CWH CWH  11.6770
  CRV CRV  5.7310
   CG ASP  1.7000
  DOS DOS  5.0219
    C CYS  1.7000
  AFH AFH  11.3937
  ARD ARD  5.5508
    C TRP  1.7000
  CYT CYT  5.7928
  COE COE  5.9115
  BIG BIG  9.9076
  AFI AFI  12.0728
  ASF ASF  5.4345
  BHY BHY  9.2775
  CUK CUK  6.9269
  DJX DJX  7.4092
  CAM CAM  8.7740
  CTG CTG  6.4753
  DDU DDU  6.7374
  CYG CYG  6.5895
  HE1 GL1  1.0000
  ASX ASX  6.6330
  CKI CKI  5.1827
  HB2 AS2  0.0000
  DLE DLE  6.1951
  BTK BTK  5.4188
  CHS CHS  5.2996
  BUI BUI  5.7162
  HE2 TYR  1.0000
  DKN DKN  7.0353
  BTO BTO  8.9284
  BSK BSK  5.2802
  ARI ARI  5.6277
   HA GLU  0.0000
  BYQ BYQ  5.4421
  H22 XK2  1.0000
  HE3 TRP  1.0000
  COK COK  5.3419
  AKW AKW  5.3467
  ALU ALU  6.7990
  DMY DMY  5.5482
  BXB BXB  7.8953
  OD1 AS2  1.4000
  CKY CKY  5.5198
  BIS BIS  7.7682
  CDR CDR  5.6337
  DHT DHT  5.6893
  CCD CCD  5.9100
  BWU BWU  6.7176
  CXI CXI  6.2649
  BYD BYD  5.1094
  CGG CGG  5.5953
   CB GLN  2.0000
  CE1 TYR  1.7000
  AGT AGT  8.9728
  ADW ADW  5.6276
  HG2 QSI  0.0000
  DKF DKF  8.0049
   C1 XK2  1.7000
    O ASN  1.4000
  AOB AOB  6.1129
  DOL DOL  5.3547
  DGP DGP  5.2932
  CZI CZI  7.1158
  CPN CPN  5.1996
  CZN CZN  6.3132
  AEU AEU  8.7781
  C18 TSA  1.7000
  ANX ANX  8.6584
  CMF CMF  5.2078
  BRP BRP  5.5444
  BIE BIE  8.1257
   CD QSI  1.7000
  CRM CRM  15.7617
  AIS AIS  6.1107
  AWN AWN  6.2457
   H5 TSA  1.0000
  BBQ BBQ  6.0898
  BLK BLK  5.0432
  ALD ALD  6.7855
  CSM CSM  5.1862
  BZP BZP  8.8101
  DIG DIG  7.7038
  AIY AIY  5.1930
  ACD ACD  14.5012
  CLZ CLZ  5.2710
  CZL CZL  6.2019
  DIE DIE  6.7072
  BKH BKH  7.1927
  AMP AMP  7.7719
  AOY AOY  6.2265
  CXG CXG  6.2067
  COF COF  5.3880
  BFH BFH  16.1891
  DBX DBX  11.6063
  BBH BBH  5.2839
  BSE BSE  7.3580
  AKF AKF  7.4745
  CGC CGC  6.2358
   CB CYS  2.0000
  DEK DEK  8.0117
  DHC DHC  6.4604
  BHM BHM  7.0626
  APS APS  5.2058
   C4 QSI  1.7000
   CZ PHE  1.7000
  O3' QSI  1.4000
  CKS CKS  5.6445
    N HIS  1.5000
  CXT CXT  5.6080
  CFO CFO  6.0544
  CFH CFH  5.6154
  AIR AIR  5.2327
  HB2 SER  0.0000
  CRA CRA  13.1269
  O2S QSI  1.4000
  APX APX  5.6963
  BEU BEU  5.4897
  ACY ACY  7.6472
  H37 XK2  1.0000
  CKZ CKZ  5.1838
    O VAL  1.4000
  DEA DEA  11.4665
  BOE BOE  5.4500
  CWD CWD  11.3634
  CEO CEO  6.6488
  CTD CTD  14.6390
  DFN DFN  8.5871
  ACC ACC  6.7565
  HE1 HSC  1.0000
   CA ALA  2.0000
  DAP DAP  8.8906
  AQI AQI  6.1813
   H1 OH2  1.0000
  CJG CJG  5.3134
  AYX AYX  5.5316
  BJB BJB  11.8272
  CSX CSX  6.9113
   CD GLN  1.7000
  AGJ AGJ  7.8649
  CDL CDL  6.0980
  CXN CXN  5.7111
  BVO BVO  5.5393
  AEF AEF  10.9421
    H ARG  1.0000
  AXT AXT  5.9864
  AQC AQC  8.6070
    N AS2  1.5000
  BEZ BEZ  5.6981
  CRN CRN  9.2149
  BWJ BWJ  5.6521
  AES AES  9.7077
  BXV BXV  5.0866
  AEI AEI  5.1193
  APQ APQ  7.5659
  OE1 GLU  1.4000
  H34 XK2  1.0000
  DEF DEF  5.7839
  DAT DAT  8.6843
  CBI CBI  7.5816
  HE1 TRP  1.0000
  CTC CTC  13.2771
  DIO DIO  5.5734
  CXE CXE  9.8563
  CQL CQL  8.9069
  BNE BNE  8.0902
  CVL CVL  11.7866
  CLE CLE  5.9334
    N HSD  1.5000
   CB PRO  2.0000
  DGS DGS  5.8376
  CHU CHU  5.1333
  BOQ BOQ  6.6888
  HG2 ARG  0.0000
  CEI CEI  6.7007
  HB2 PHE  0.0000
  CTI CTI  5.8145
  CMQ CMQ  5.3806
  BKV BKV  5.6037
  AVF AVF  5.0567
  DES DES  10.5125
  CGQ CGQ  6.3616
  BIU BIU  10.1650
    O HSD  1.4000
  BBM BBM  5.7911
  CVQ CVQ  10.6180
  AQP AQP  5.6062
  AOD AOD  5.4864
 HG13 VAL  0.0000
    H MET  1.0000
  H12 TSA  1.0000
  BUC BUC  5.9446
  AVW AVW  8.4596
   HA LYS  0.0000
  CWY CWY  5.5736
  BDX BDX  5.6348
  ARC ARC  5.3912
  C5' QSI  2.0000
  ASG ASG  5.9570
  AMB AMB  6.1822
   CG TYR  1.7000
  C33 XK2  1.7000
   CA SER  2.0000
  BLE BLE  7.0587
  BZM BZM  7.2055
  HB1 ARG  0.0000
  AYL AYL  5.6958
  C28 XK2  1.7000
  BCS BCS  5.2243
  BNF BNF  12.3130
  BHI BHI  13.1569
  BBZ BBZ  5.7340
  BFJ BFJ  9.9200
  AZI AZI  9.2487
  AKD AKD  5.3437
  CSV CSV  5.9516
  HB1 AS2  0.0000
  CCQ CCQ  6.5391
  AUD AUD  5.3423
  BNM BNM  5.8782
  ALI ALI  13.7087
  OD1 ASN  1.4000
  C67 XK2  1.7000
  C72 XK2  1.7000
  DNR DNR  5.7201
  CBE CBE  6.7111
  CLO CLO  6.3729
  BJT BJT  12.2232
  ABM ABM  12.0663
  CNH CNH  5.0069
  C1' QSI  2.0000
  AHX AHX  7.0737
  DMG DMG  7.0460
  ACO ACO  5.7308
   HN ALA  1.0000
  CBM CBM  5.9002
   HN HYD  1.0000
  CGZ CGZ  5.1057
  BSC BSC  5.0371
  HG1 MET  0.0000
  DFF DFF  7.0571
  BSU BSU  11.4350
  BKI BKI  5.4906
  BCZ BCZ  5.1518
  AGV AGV  5.5382
  AKJ AKJ  13.4931
  CBX CBX  5.3912
 HE21 GLN  1.0000
   HG CYS  1.0000
  AUZ AUZ  5.9356
  AYT AYT  6.1495
  BQV BQV  7.1136
  AIC AIC  5.1881
   OC VDW  0.0000
  BVX BVX  5.1662
  HB1 LEU  0.0000
  DGK DGK  8.3762
  N10 QSI  1.5000
  AYZ AYZ  5.1382
  BRF BRF  7.6783
  BPT BPT  9.3272
  CHZ CHZ  6.6827
  BKC BKC  5.0265
  BJI BJI  7.6864
  BCG BCG  7.5707
  H35 XK2  1.0000
  BLX BLX  5.5593
  BYU BYU  5.1483
  CHB CHB  5.9964
  BPZ BPZ  5.7763
   HA HSE  0.0000
  BJL BJL  9.5624
  AGS AGS  7.4609
   CD GLU  1.7000
  DNU DNU  5.2126
  AGF AGF  8.9157
   CB HIS  2.0000
  CND CND  5.5338
  ARS ARS  5.2779
  CTV CTV  7.0914
 H2'' QSI  0.0000
  AWX AWX  5.2475
  AJL AJL  6.1027
  OH2 HOH  1.4000
  CHV CHV  5.2617
  DLY DLY  6.5885
  DGU DGU  5.0224
  CD2 LEU  2.0000
  BGF BGF  14.7112
  BLI BLI  8.0986
  DGB DGB  9.4945
 HD22 LEU  0.0000
  DCX DCX  5.8611
  CZF CZF  5.0931
  CTY CTY  14.0523
    O THR  1.4000
  CHN CHN  5.0055
  DIW DIW  5.6336
  AKV AKV  5.5485
  AEJ AEJ  9.1064
  DMA DMA  7.1326
  ARR ARR  5.4694
  HD3 ILE  0.0000
  CDM CDM  5.6908
  ACI ACI  9.2421
  H71 XK2  1.0000
  DAI DAI  9.0864
  AMI AMI  8.7457
  CD1 PHE  1.7000
  CKB CKB  7.5230
  BLQ BLQ  8.2979
  AOP AOP  6.7999
  AWC AWC  8.8111
  DLP DLP  7.7917
  DEZ DEZ  8.9350
  DCC DCC  9.3276
  AZL AZL  7.8309
  AHP AHP  7.0640
  CSU CSU  7.8414
  AYW AYW  5.3775
   CG LYS  2.0000
  CGP CGP  5.2962
  DAH DAH  7.7857
  ANI ANI  6.1998
  DNX DNX  6.7429
  BGD BGD  17.3718
  CSB CSB  9.5458
  ATL ATL  5.1839
  DDC DDC  8.0243
  CLF CLF  6.6380
  AOO AOO  5.6083
  CGR CGR  5.3520
  AXM AXM  5.1881
   CG HIS  1.7000
  CHE CHE  5.8818
  CIC CIC  5.3500
   O7 TSA  1.4000
  DEM DEM  6.0455
  BCM BCM  5.5117
 HD22 ASN  1.0000
  ATV ATV  5.5545
    C LYS  1.7000
  BGA BGA  11.2368
  CHA CHA  5.7773
  CGE CGE  7.4554
  AGC AGC  5.3366
  DMJ DMJ  5.7824
   HB ILE  0.0000
  CEU CEU  5.9586
  CUT CUT  7.7822
  BKA BKA  7.6587
  BWL BWL  5.6978
  CVT CVT  5.6767
  BCY BCY  5.7705
  AVB AVB  5.5749
 HG22 ILE  0.0000
  CWL CWL  8.4359
  CDI CDI  5.3027
  BJX BJX  8.3538
  CEQ CEQ  7.5489
  AVZ AVZ  7.0421
  BVW BVW  5.1771
  AHM AHM  6.3966
  HB2 ARG  0.0000
  BPQ BPQ  8.0209
  BWY BWY  5.6235
  BON BON  9.9812
  ABT ABT  16.9935
  C20 XK2  1.7000
  CQC CQC  13.8434
  ANY ANY  7.1315
  BKT BKT  7.2472
  AXA AXA  5.8162
  DLO DLO  5.2928
  BDA BDA  6.2136
  BCX BCX  6.5555
  BMS BMS  7.6866
  COG COG  5.8868
  BCL BCL  5.4639
  AOA AOA  6.7018
  CVS CVS  11.0516
   CZ ARG  1.7000
  AIX AIX  9.3682
  DEW DEW  5.1452
  CUD CUD  8.9326
  BOH BOH  7.9609
  ASY ASY  8.0507
  CJO CJO  5.4894
  CZB CZB  8.7564
  BHW BHW  8.1987
  DEG DEG  5.6864
  CBO CBO  5.6263
  CLA CLA  5.7694
    H ILE  1.0000
  CCJ CCJ  6.0121
  AUR AUR  5.8869
    N ALA  1.5000
  CKT CKT  5.4045
  DED DED  8.1684
  BOV BOV  11.4893
  BOM BOM  9.4145
  DNF DNF  5.1733
  CJW CJW  5.2098
  BAQ BAQ  5.4094
  O15 TSA  1.4000
  NE2 HSD  1.5000
  OE2 GL1  1.4000
  CMM CMM  8.5821
   CB TRP  2.0000
  BMQ BMQ  6.6997
  AUU AUU  5.5804
  ANO ANO  7.5651
  HE1 HIS  1.0000
  AFQ AFQ  11.8468
  AMT AMT  5.4662
   CD GL1  1.7000
  CBY CBY  5.1722
  ALG ALG  5.3534
 HG21 VAL  0.0000
  AOQ AOQ  5.6932
  OE1 QSI  1.4000
  HG2 MET  0.0000
  HB2 HSE  0.0000
  BTF BTF  7.7030
  BST BST  9.2941
  AFF AFF  6.3526
   HN CYS  1.0000
    H ASP  1.0000
  AIW AIW  10.7607
  DBA DBA  6.4178
  CQA CQA  12.9017
  CHX CHX  5.5353
    O GL1  1.4000
  CEG CEG  5.6686
  CMB CMB  5.4780
  AML AML  5.5838
  AMX AMX  5.0520
  DFB DFB  5.1247
  NE2 GLN  1.5000
  BVQ BVQ  5.7346
  BMI BMI  5.7349
  BJM BJM  5.5340
  CLL CLL  5.9702
  DFX DFX  6.4940
  CFR CFR  5.2934
  ADV ADV  5.9215
  BVF BVF  7.4217
  ASN ASN  8.1780
  HD1 HSC  1.0000
    N TRP  1.5000
  ABG ABG  17.1387
  BRQ BRQ  5.1135
  CWM CWM  8.1119
  BMY BMY  5.2662
    C ASP  1.7000
  BLD BLD  6.3683
  AAJ AAJ  14.3973
  CE1 HSE  1.7000
  BUX BUX  6.1615
  BHF BHF  6.4155
   HN TRP  1.0000
  AUB AUB  9.6570
  CMW CMW  5.2244
  BBY BBY  5.8559
  AZM AZM  5.8466
  ACR ACR  6.4182
  AXR AXR  5.9419
  CMK CMK  5.5065
  BXW BXW  6.6816
  ABP ABP  24.2254
  BLF BLF  8.9501
  AIQ AIQ  6.1600
  AYA AYA  6.1563
  DKJ DKJ  8.8371
  CFL CFL  5.1186
  CQO CQO  17.5846
  DIQ DIQ  5.2340
  BXO BXO  5.9645
  CMN CMN  5.9120
  DOK DOK  5.2002
  DJT DJT  7.6231
  CCA CCA  5.2698
  AJA AJA  5.8412
  DFH DFH  11.0050
  BUQ BUQ  9.2972
  HG1 ARG  0.0000
  BVP BVP  8.7084
  CEC CEC  5.3397
  DNM DNM  5.8240
  DER DER  5.1260
  CIH CIH  6.3861
  HE2 MET  0.0000
  NE2 HIS  1.5000
  CJQ CJQ  5.0048
  ACN ACN  5.6842
   CG PHE  1.7000
 H31A XK2  0.0000
  BUK BUK  7.0864
  H25 TSA  1.0000
  DAY DAY  7.3080
  DBK DBK  8.5112
  BRO BRO  5.9185
  BNP BNP  6.9317
  AWL AWL  5.1695
  BZH BZH  9.6142
  CCN CCN  7.0173
  DEO DEO  6.9914
  BNR BNR  5.7022
  DNP DNP  5.6348
   HE GLU  1.0000
  AXS AXS  5.6206
  AFJ AFJ  6.5592
  CIF CIF  6.0371
  CCM CCM  6.1105
  AIN AIN  7.0512
  CQJ CQJ  15.4674
  BLH BLH  5.8749
  BDE BDE  5.4700
  AEX AEX  15.3006
   CB MET  2.0000
  DKY DKY  5.0579
  ALM ALM  6.5171
   H1 TIP  1.0000
  CRJ CRJ  12.1304
  BJE BJE  5.3339
  CMV CMV  5.5854
  BXE BXE  6.1683
  BAP BAP  6.3496
  ANZ ANZ  5.8448
  AJO AJO  9.8118
  DCN DCN  5.7802
  BMJ BMJ  5.8778
  AXK AXK  7.5316
  CJN CJN  6.2322
  BXI BXI  5.3169
  BGT BGT  5.4454
 HG12 ILE  0.0000
  DJD DJD  5.5469
  AKY AKY  6.1391
  BGZ BGZ  17.8527
  AZY AZY  5.3154
  AVH AVH  5.8144
  ARQ ARQ  5.4752
  ADU ADU  7.8223
  CRC CRC  5.0790
  ARW ARW  6.8704
  AQO AQO  8.8973
  AVV AVV  7.8036
  OE1 GL2  1.4000
  BWE BWE  5.6396
  COY COY  6.0485
  AFK AFK  8.3009
  APT APT  7.6478
  CUW CUW  5.6480
  CLR CLR  5.0155
  BGK BGK  5.8064
  BDY BDY  5.9603
  AOC AOC  8.1320
   CG GL2  2.0000
   CA MET  2.0000
  CRI CRI  10.1780
  BHP BHP  8.3831
  DDH DDH  5.0403
  AQW AQW  7.8485
  H65 XK2  1.0000
  DAF DAF  7.4248
  AEL AEL  5.3908
  CUO CUO  11.3239
  CXM CXM  7.0664
  CCT CCT  7.2289
  AXF AXF  5.5932
  AGE AGE  7.9150
  CRH CRH  23.2026
  BCE BCE  6.0468
  DLR DLR  5.4252
  DDQ DDQ  8.9766
  BFX BFX  14.2542
  BHD BHD  5.2615
  CD2 HSC  1.7000
    N GL1  1.5000
   CA ARG  2.0000
  APM APM  9.1108
  BAO BAO  6.2284
  AEA AEA  5.8052
  HB1 PHE  0.0000
  C66 XK2  1.7000
  CBU CBU  5.5079
  ACW ACW  8.7170
  CEP CEP  6.0914
  BLS BLS  11.9519
  AXB AXB  5.0452
  ASE ASE  6.8192
  DIJ DIJ  5.1951
  DFC DFC  5.0577
  HG1 GLN  0.0000
  CJV CJV  5.0987
  CUJ CUJ  5.1138
  DCP DCP  6.6156
  AQK AQK  10.2318
  DIT DIT  6.1873
  ND1 HSE  1.5000
  AZQ AZQ  5.1364
  BEV BEV  5.1449
    C MET  1.7000
  AVP AVP  6.1226
  ANE ANE  5.4386
   H3 XK2  0.0000
  AOW AOW  5.2324
  CQN CQN  22.5030
  AEP AEP  10.6943
  H3' QSI  1.0000
  DNK DNK  5.4986
  ATJ ATJ  9.8940
  O2' QSI  1.4000
   SD MET  1.8500
  DBJ DBJ  7.0228
  ARP ARP  5.0774
  ABH ABH  10.0016
  DMP DMP  5.8743
  DJJ DJJ  5.5663
  HB1 ASN  0.0000
  CUN CUN  8.4970
  AYU AYU  5.3062
  ABO ABO  11.3738
   CA CYS  2.0000
  DGF DGF  5.0174
  BFI BFI  20.5801
  AZJ AZJ  5.6019
  BJZ BJZ  13.5434
  CIX CIX  6.4317
  BFV BFV  12.1213
  ATH ATH  6.4585
  BAH BAH  6.5479
  BFS BFS  13.9641
  AGY AGY  5.2203
  BKW BKW  12.9429
    C GL2  1.7000
  BSD BSD  5.9194
  BVK BVK  7.1185
  AMF AMF  5.4972
  AKA AKA  5.2573
    O PHE  1.4000
 H61A XK2  0.0000
  AIB AIB  5.1093
  HE1 GL2  1.0000
  BEC BEC  6.2609
  AXD AXD  5.5040
  AOZ AOZ  5.6570
  AOE AOE  5.9307
  CPZ CPZ  24.1932
  AGX AGX  5.5589
   CG HSE  1.7000
  DKK DKK  5.1097
  AKB AKB  7.6783
  CKO CKO  5.3042
   N7 XK2  1.5000
  DJW DJW  5.3780
  CMX CMX  5.6490
  CRL CRL  7.5421
  BXY BXY  5.9422
  BNL BNL  8.6002
  BAK BAK  5.5024
  ACJ ACJ  9.6254
  BEG BEG  5.0976
    H SEP  1.0000
  CFJ CFJ  7.0899
  HB2 AS1  0.0000
   SG CYS  1.8500
  HD2 ILE  0.0000
  BZL BZL  5.5119
  ARH ARH  5.6383
  CMR CMR  5.4549
    O HSE  1.4000
  CD1 LEU  2.0000
  CCW CCW  6.2449
  BSA BSA  5.4149
  CXV CXV  5.4215
  CGM CGM  6.0331
  DLW DLW  5.3595
  BRL BRL  7.5481
  BNN BNN  9.7638
  CXQ CXQ  5.0518
  BVG BVG  5.2520
  CE2 TRP  1.7000
  CRZ CRZ  16.2698
  HB1 QSI  0.0000
  BFR BFR  6.0972
  DKS DKS  6.5760
  APN APN  7.1067
  HB2 CYS  0.0000
  CDW CDW  7.3288
  AZK AZK  5.9819
  BBP BBP  6.1718
  ARX ARX  5.2121
  AOI AOI  6.7382
  BJV BJV  7.3069
  BBC BBC  5.0336
  CWR CWR  8.6221
   CG GLU  2.0000
  COH COH  5.9779
  AHZ AHZ  8.2509
  DIY DIY  8.4607
  CZD CZD  7.0502
  AKH AKH  5.0271
  ADO ADO  7.7671
  DMS DMS  5.0115
  BMK BMK  5.3202
  H63 XK2  1.0000
  DHF DHF  5.3431
  ACU ACU  6.2234
  CPU CPU  5.1646
  CBS CBS  6.2168
 HE22 GLN  1.0000
  ADQ ADQ  11.4790
  ARK ARK  8.8345
   O4 XK2  1.4000
  BXQ BXQ  6.2695
  CLQ CLQ  5.1822
  CSG CSG  6.3328
  BZU BZU  5.4687
  CUQ CUQ  6.1862
  CSZ CSZ  8.7105
  DHL DHL  5.3917
  CVV CVV  5.3189
   HN TYR  1.0000
  AUN AUN  5.7953
  CYD CYD  7.8941
  CUH CUH  5.6574
  DFO DFO  6.6577
  CHC CHC  5.6382
  AMY AMY  6.2247
  BYM BYM  5.7621
  DLZ DLZ  6.4055
  DHH DHH  5.0884
  AIF AIF  6.8612
  ABZ ABZ  19.1045
  CPE CPE  6.9139
  CNX CNX  5.7890
  CHJ CHJ  6.5973
  APC APC  9.1150
  BJJ BJJ  5.7139
  BQN BQN  5.7148
  CRK CRK  18.2773
  BSO BSO  6.9446
  DCB DCB  5.8847
  BSB BSB  7.5886
    C HSD  1.7000
   HA ARG  0.0000
  AYQ AYQ  6.3494
  CYS CYS  7.0247
  AIZ AIZ  5.6596
  BBN BBN  5.1891
  DGX DGX  5.8483
  DLT DLT  8.5643
  CQK CQK  10.6376
  CRX CRX  12.6934
  AMM AMM  5.9602
  AVM AVM  6.2036
  CRW CRW  8.6832
 HD12 ILE  0.0000
  ATC ATC  5.0382
  CET CET  7.0185
  DHM DHM  7.9163
  BDL BDL  7.3653
   CB GL1  2.0000
  ATR ATR  6.5411
  C19 TSA  1.7000
  AYB AYB  5.5703
  DOM DOM  6.0935
  DIZ DIZ  9.3717
  AAE AAE  5.8730
  OE1 GLN  1.4000
  AUJ AUJ  5.6576
  BUH BUH  8.3863
  AUX AUX  5.1026
  DNY DNY  5.5112
  H21 TSA  1.0000
  AWD AWD  5.5625
  CYI CYI  10.0177
  CBQ CBQ  6.8940
  AKO AKO  5.7837
  BLR BLR  6.7162
  DLQ DLQ  5.4270
  BSR BSR  10.0221
  BSG BSG  7.7819
   HN ASP  1.0000
 H3'' QSI  0.0000
  DJF DJF  8.8952
  CFZ CFZ  7.7981
  BMG BMG  7.1889
  CFU CFU  5.0795
  ATI ATI  5.5666
  DMN DMN  5.7654
 HG21 ILE  0.0000
   HA ILE  0.0000
   CB HSE  2.0000
  CUX CUX  10.0287
  BCW BCW  5.0421
  BHE BHE  5.6331
  BDC BDC  5.1188
  AFB AFB  5.4324
  BFQ BFQ  20.7665
  BXS BXS  7.4483
  ANW ANW  7.6704
    O CYS  1.4000
  DKT DKT  5.9349
  AQZ AQZ  10.0671
  AMU AMU  8.3656
   C6 XK2  2.0000
  BSW BSW  6.2895
  BMZ BMZ  6.0495
  BWB BWB  5.8138
 HD21 LEU  0.0000
  AHE AHE  9.4177
  ADM ADM  7.4684
    O ASP  1.4000
  AJU AJU  5.6695
  DCW DCW  8.8775
  AQU AQU  5.1569
  DHV DHV  5.5195
  CAS CAS  5.0842
  BOR BOR  5.7487
   N3 QSI  1.5000
  BHC BHC  10.4261
  CFI CFI  9.4779
  ACX ACX  8.7268
  OD2 AS1  1.4000
    H GL2  1.0000
  HB1 GLN  0.0000
  DFU DFU  5.0075
  CKX CKX  6.4142
  CFD CFD  5.8792
  CNI CNI  7.0781
  AQX AQX  5.7138
  BFP BFP  22.5399
  DKV DKV  6.7561
  CFW CFW  6.2256
    C GL1  1.7000
  COQ COQ  5.3071
  AQF AQF  5.9721
  AVG AVG  8.7002
  C2' QSI  2.0000
 HD13 LEU  0.0000
  AGP AGP  5.5129
  CHO CHO  6.4531
   HB VAL  0.0000
  CSP CSP  9.5584
  CFS CFS  5.1585
  CJS CJS  6.2458
  CAN CAN  6.8679
  AXC AXC  5.2163
   HA VAL  0.0000
  DCA DCA  6.6542
  DBD DBD  6.0016
  AHT AHT  6.7670
  BAN BAN  6.3495
  BCT BCT  5.0732
  BID BID  20.2674
  AQB AQB  8.2119
  BYS BYS  8.4392
  DJB DJB  7.1918
  CVJ CVJ  6.3739
  AOR AOR  6.5967
  CBD CBD  5.0652
  AUS AUS  5.4310
  ADR ADR  7.4360
  DKO DKO  5.4088
  AHD AHD  6.0683
  CTX CTX  9.3223
  DBR DBR  6.9839
  CKP CKP  5.0452
  ABD ABD  5.4008
  ALE ALE  5.7162
  DCS DCS  8.3991
  CZK CZK  6.5519
  AZH AZH  5.5878
  BHB BHB  5.5821
  BZE BZE  7.4632
  BIM BIM  7.5616
  AAU AAU  7.0168
  CAX CAX  5.7855
  CCG CCG  6.3957
    O QSI  1.4000
  ASK ASK  6.2281
  BOL BOL  7.2833
  BSQ BSQ  6.1733
  CVP CVP  5.2297
  BCK BCK  5.8415
  ARF ARF  5.6810
  CE2 TYR  1.7000
  BRE BRE  7.0698
  H25 XK2  1.0000
  CSI CSI  5.8238
  DIV DIV  5.7781
   CA HYD  2.0000
   NH VDW  0.0000
  C22 XK2  1.7000
  ALF ALF  7.4433
  AKU AKU  5.8878
  DDJ DDJ  5.5350
  H11 TSA  1.0000
  DBL DBL  5.1474
  DKQ DKQ  7.8157
  CVK CVK  7.5735
  BIJ BIJ  6.6106
  CPG CPG  5.0325
   HA CYS  0.0000
  BZY BZY  6.5199
  BMV BMV  7.8845
  BBT BBT  5.9919
  DAJ DAJ  9.5133
  BLG BLG  6.9306
    H TRP  1.0000
  COW COW  6.2380
  BOC BOC  9.8958
  AID AID  6.9608
  AHI AHI  8.5513
  CVI CVI  9.8831
   HN GLU  1.0000
  CRQ CRQ  9.0296
  DCQ DCQ  5.3144
  C70 XK2  1.7000
  AQL AQL  7.6998
   SG HYD  1.8500
  DLV DLV  5.3755
  CTT CTT  18.9047
  BQO BQO  8.7837
    N GLN  1.5000
   CA PRO  2.0000
  CFG CFG  6.0700
  BXX BXX  5.3550
  DEI DEI  6.0408
   H6 XK2  0.0000
  BGV BGV  5.5985
  AMN AMN  6.2345
  COT COT  5.4103
  AYO AYO  5.0142
  HB2 ALA  0.0000
  CZX CZX  9.8878
  AFL AFL  8.8712
  DCJ DCJ  5.1266
  CQE CQE  11.9683
  BUD BUD  7.1668
  AFS AFS  8.4036
  AYH AYH  6.0328
  DCU DCU  5.3701
   N2 XK2  1.5000
  TWE TWE  20.0000
   CG LEU  2.0000
  AFA AFA  7.5917
  ATN ATN  7.5131
  AQV AQV  6.7245
   CB LYS  2.0000
  CZ2 TRP  1.7000
  BOU BOU  9.5321
  DGT DGT  5.5757
  AAG AAG  12.1110
  CID CID  6.3376
  BQK BQK  5.4144
  ARO ARO  6.5892
  ANH ANH  5.1274
  CKU CKU  5.2220
  AOK AOK  5.6419
  CEH CEH  7.0794
  DME DME  5.7865
  DGN DGN  5.8454
  DLD DLD  5.9326
  BIA BIA  5.1922
  ASH ASH  8.1360
  CDT CDT  5.8343
  AMJ AMJ  7.5891
  CBB CBB  5.8517
  BUZ BUZ  5.0956
  BOD BOD  8.0398
  HD1 HSE  1.0000
  AWB AWB  6.0714
  ARE ARE  6.3280
  BMP BMP  5.8526
  CNC CNC  5.4942
  BZK BZK  6.8519
  BLO BLO  11.3416
  BAR BAR  5.4363
  AJQ AJQ  7.6926
  HB1 TRP  0.0000
  BQM BQM  5.1873
  BEN BEN  5.6469
  BGP BGP  8.8047
  DFD DFD  6.0161
  HT2 QSI  1.0000
  CEX CEX  6.0696
  CGD CGD  5.4891
  BTA BTA  5.2638
    N ASP  1.5000
  DFA DFA  7.7647
  CVN CVN  8.3110
   CG GLN  2.0000
  CPH CPH  8.0882
  ABJ ABJ  9.1717
  AGB AGB  5.0750
  CGJ CGJ  7.0975
  AFV AFV  7.6793
  CNB CNB  5.3906
  HG2 GLN  0.0000
  AWZ AWZ  5.1690
  BZC BZC  7.2427
  BFE BFE  6.1469
  CG2 THR  2.0000
  CTK CTK  5.8819
  CTJ CTJ  10.0126
  BXP BXP  5.3075
  BTL BTL  8.6848
  AJH AJH  8.7591
  BCH BCH  6.6792
  CBG CBG  5.7620
  ASB ASB  8.5962
  BLW BLW  7.0025
  COC COC  7.2223
  BUV BUV  6.2485
  BBF BBF  5.6220
  O1S QSI  1.4000
  DLX DLX  6.0436
  ACF ACF  7.7873
  BZJ BZJ  9.0551
  AZU AZU  5.2638
  COP COP  5.6000
   CG PRO  2.0000
  BHO BHO  9.9888
  CGW CGW  9.9499
  BZB BZB  8.6427
   HA SER  0.0000
  BPK BPK  6.7070
  BVL BVL  6.5804
    C SEP  1.7000
  CMI CMI  5.7050
  BUP BUP  5.9555
  ALO ALO  8.0406
    H LEU  1.0000
  CXU CXU  5.3309
  BDO BDO  6.1584
    N AS1  1.5000
  DOQ DOQ  6.5498
  ATQ ATQ  6.7471
   CA HSE  2.0000
  AXN AXN  7.5537
  AEG AEG  7.2446
  CYX CYX  5.0734
  BHA BHA  16.9903
  HB2 LEU  0.0000
  CQY CQY  6.0991
   HE GL1  1.0000
  CMP CMP  5.7177
  AGH AGH  5.5447
  DOG DOG  6.3800
  CDQ CDQ  5.1639
  BER BER  6.0752
  AHS AHS  8.5155
  AQE AQE  7.5953
    N ILE  1.5000
  BHQ BHQ  6.4627
   C2 QSI  1.7000
  CQX CQX  17.5952
  CEA CEA  5.5250
  DEY DEY  5.0571
  ACS ACS  6.0683
  ALK ALK  10.3509
  BBE BBE  5.1806
  CZP CZP  11.4861
  H64 XK2  1.0000
    N HSE  1.5000
  BGN BGN  10.7063
  BQH BQH  8.1731
  AKQ AKQ  6.1367
  AAX AAX  23.1149
  DHG DHG  7.2767
    O HSC  1.4000
  DJZ DJZ  5.3881
  CUA CUA  6.0398
  CRY CRY  11.7114
  BNS BNS  12.3242
  CKK CKK  5.4188
  BJG BJG  5.7662
  SPH NBN  1.5000
  COS COS  5.3208
  BZZ BZZ  5.2438
   HA HIS  0.0000
  DKZ DKZ  5.0183
  ACE ACE  11.2469
  BZA BZA  6.4199
  CNE CNE  6.1377
  HD1 AS1  1.0000
  CIS CIS  5.9953
  BZS BZS  5.1754
  DGQ DGQ  6.6689
   HD ASP  1.0000
  CSW CSW  10.1930
  BRH BRH  8.0215
  CGA CGA  6.0810
  BWO BWO  6.0875
  CLU CLU  5.0438
  CHR CHR  5.3963
  CLT CLT  5.9754
  DEV DEV  9.3222
  ATW ATW  5.5758
  APG APG  5.0346
  BIY BIY  8.2626
  AER AER  5.9791
  CLX CLX  6.1897
  DAC DAC  8.1992
  AHW AHW  5.4979
  BZV BZV  6.0071
  HB2 GLN  0.0000
  HE2 GL2  1.0000
  DJM DJM  5.7197
  BME BME  7.1476
   HN GLY  1.0000
   HN LYS  1.0000
  BEI BEI  6.4219
  CSK CSK  7.6780
  BKJ BKJ  13.9606
  ALS ALS  5.7781
  BCD BCD  5.4953
  CES CES  5.2354
  CDO CDO  5.5590
  DOE DOE  5.1724
  CHL CHL  5.4633
  BWM BWM  10.5400
  NE1 TRP  1.5000
  COL COL  5.4443
  CUR CUR  5.2112
    H HSE  1.0000
  BTV BTV  8.6018
   CB PHE  2.0000
  BVE BVE  6.0484
  DBV DBV  5.4092
  DDX DDX  5.1374
  ATT ATT  6.4412
  BQE BQE  6.4357
  AJD AJD  6.0419
  COZ COZ  6.1900
  CNN CNN  8.3617
  BIF BIF  9.8341
  DHO DHO  8.2451
  CPA CPA  5.0659
  CIP CIP  6.4326
  AOF AOF  5.7525
  ADS ADS  6.7134
  DGC DGC  5.2493
   H1 HOH  1.0000
  DAW DAW  7.4949
  BHR BHR  7.1651
  DMD DMD  7.0039
  DNT DNT  5.7745
  CGF CGF  5.5064
  CSJ CSJ  11.9690
  CLS CLS  5.8591
  HA1 GLY  0.0000
  CLK CLK  5.4925
  CRS CRS  12.7355
  AAS AAS  7.6376
   HA LEU  0.0000
  BQX BQX  7.7710
  HZ2 LYS  1.0000
    C ALA  1.7000
   O3 SEP  1.4000
  BYL BYL  8.1750
   CB SER  2.0000
  DMH DMH  5.2378
  CZO CZO  7.0502
  COI COI  7.1108
   HN SER  1.0000
  AND AND  6.5257
  DEE DEE  5.7502
  CLM CLM  6.8661
  AHN AHN  5.1960
   HE GL2  1.0000
  BDK BDK  5.1128
  OE1 GL1  1.4000
  HB2 QSI  0.0000
  ADT ADT  5.9614
  CUU CUU  5.5565
  CGB CGB  7.4237
  ACM ACM  8.4351
  HB2 HIS  0.0000
 HD21 ASN  1.0000
    O HOH  1.4000
  HD2 PHE  1.0000
  BKM BKM  7.8297
   HA ASN  0.0000
  ASM ASM  7.1247
  DIN DIN  6.9639
   HG LEU  0.0000
  CEZ CEZ  5.8793
  HB2 ASN  0.0000
  DHY DHY  5.9744
  BBS BBS  5.6027
  CML CML  5.2497
  AZP AZP  5.4913
  HE3 MET  0.0000
  BWZ BWZ  8.5258
  CGU CGU  7.2415
  BVJ BVJ  5.0073
   CA GL1  2.0000
  BEK BEK  6.1001
  DBF DBF  6.9809
  CWA CWA  9.3917
  CUP CUP  7.0246
  CTO CTO  12.2999
  BPE BPE  7.2135
  ANU ANU  7.7359
  AME AME  5.2409
 HG23 THR  0.0000
  DNG DNG  6.6969
  DCZ DCZ  5.1457
  CTM CTM  18.0042
  ADF ADF  6.1637
  DMW DMW  5.2101
  BBG BBG  5.0103
   HA GL1  0.0000
  CJY CJY  5.9661
  BJO BJO  7.3213
  CYA CYA  5.1367
  CLD CLD  5.7739
  AJP AJP  5.3608
  CTR CTR  5.1195
  COX COX  5.6183
   HA PRO  0.0000
  BQB BQB  5.8285
  BDZ BDZ  6.2294
  CJR CJR  5.3179
  DFW DFW  6.7142
  DGA DGA  5.2614
  BOY BOY  6.9580
  AJF AJF  5.0946
  ND1 HSD  1.5000
  BTZ BTZ  10.9630
  BTB BTB  5.3238
  CYE CYE  7.3934
  ABK ABK  6.8849
  BSP BSP  6.5785
  CMD CMD  6.0943
  AKL AKL  11.8021
 HG23 ILE  0.0000
  AHF AHF  8.2715
  DAU DAU  7.0337
  BVR BVR  7.8241
  DEN DEN  10.8838
  AAP AAP  13.4012
  BKY BKY  10.9985
  BWA BWA  7.4808
    H GLU  1.0000
  CHH CHH  5.1495
  BTT BTT  10.7419
  ABV ABV  11.9302
  ND2 ASN  1.5000
  BVN BVN  6.2283
  BMH BMH  5.2343
  BGO BGO  8.2613
   CG TRP  1.7000
  CD2 TRP  1.7000
  DCM DCM  8.5918
  AUM AUM  5.0471
  H14 TSA  1.0000
    O ILE  1.4000
  AWW AWW  5.4202
  BMX BMX  5.1879
  AXX AXX  5.2997
   CB AS2  2.0000
  DKH DKH  8.0606
  NE2 HSC  1.5000
  BOZ BOZ  6.8377
  ANA ANA  6.0353
  CPF CPF  5.3129
  AWH AWH  5.5070
  AIV AIV  7.7595
  CFK CFK  5.0484
  O24 TSA  1.4000
  DHZ DHZ  6.4161
  AHC AHC  8.8498
    H HYD  1.0000
  CAR CAR  6.2562
  ARN ARN  5.3505
  DLS DLS  5.1860
    O ALA  1.4000
  ANM ANM  5.1828
  DNI DNI  5.7698
  HB2 TYR  0.0000
  DKB DKB  7.4784
   CA ASN  2.0000
  CIA CIA  5.3627
  BEM BEM  5.6458
  CPX CPX  15.1507
  DAX DAX  5.8858
   CA LYS  2.0000
  CWS CWS  6.4767
  BOA BOA  5.5132
  BYF BYF  7.9452
  BIW BIW  7.5939
  HG1 GL2  0.0000
  DJC DJC  6.9958
  CZR CZR  6.7775
  AFC AFC  8.3694
  BXU BXU  8.5173
   CG GL1  2.0000
  CVR CVR  8.4631
  AZS AZS  5.3860
  BBV BBV  7.1147
  BES BES  5.8390
  BDP BDP  5.0287
  CVX CVX  8.4277
  CTF CTF  11.1524
  CPM CPM  5.0532
  CDK CDK  5.3005
  ANR ANR  5.4028
  H74 XK2  1.0000
  AWJ AWJ  6.3024
  CIY CIY  5.9665
  HB2 GL1  0.0000
  CQU CQU  14.6240
  CJT CJT  5.1482
  BXG BXG  6.0763
  BOF BOF  7.2171
  BDJ BDJ  6.0366
 HG11 VAL  0.0000
  BFN BFN  15.1362
  BML BML  11.1349
  CHM CHM  6.6216
  CBJ CBJ  9.1158
  ARA ARA  7.2572
  AJC AJC  6.6239
  DAE DAE  9.8353
  AQN AQN  6.6169
  HB1 HYD  0.0000
  BZX BZX  9.1685
  CG1 VAL  2.0000
  CZW CZW  7.6237
  AJY AJY  7.5522
  CIN CIN  5.8585
  C63 XK2  1.7000
  DCT DCT  7.7352
  CPV CPV  6.1751
  BKE BKE  5.8816
    N TYR  1.5000
  DEJ DEJ  5.4025
  ABS ABS  6.8475
  CCO CCO  5.3201
  CIO CIO  6.0212
  BKG BKG  5.5019
    C TYR  1.7000
  BMC BMC  7.5807
  CAQ CAQ  6.2538
  BDN BDN  5.6716
  BQQ BQQ  8.3952
  AHJ AHJ  10.5575
  CLN CLN  7.2149
  ACP ACP  11.3233
  CMC CMC  6.7098
  BVT BVT  5.8468
  CTN CTN  5.3629
  DHS DHS  7.2262
  CNJ CNJ  7.3805
  AXL AXL  5.4851
  AEH AEH  10.9008
  ACB ACB  13.2549
  BEL BEL  5.5858
  DHB DHB  9.5939
  BRX BRX  6.2262
  C73 XK2  1.7000
   NZ LYS  2.0000
    N HYD  1.5000
  HG2 GL1  0.0000
 HE22 QSI  1.0000
  CTL CTL  8.6595
  C76 XK2  1.7000
  DLH DLH  7.0865
  AJK AJK  6.3721
  CBP CBP  5.4413
  ATM ATM  5.1483
  ASO ASO  7.5149
  SPH SPH  1.5000
  AJN AJN  5.4085
  AYC AYC  5.1341
  H67 XK2  1.0000
  AAZ AAZ  9.0537
  HE1 GLU  1.0000
  HB2 MET  0.0000
    H SER  1.0000
  CZC CZC  5.2119
  ABA ABA  14.0581
  ATK ATK  5.7572
  DJK DJK  5.8364
  DMT DMT  5.8934
  HB1 HSC  0.0000
  CPP CPP  5.7916
  BGL BGL  8.0278
  CKD CKD  7.1875
  BJN BJN  9.4609
  AAT AAT  23.9145
  HZ2 TRP  1.0000
  H21 XK2  1.0000
  C71 XK2  1.7000
  DCD DCD  5.6203
  CHI CHI  6.4529
  BSZ BSZ  5.0284
   C3 TSA  2.0000
  DEP DEP  5.5373
  HT1 QSI  1.0000
  ATY ATY  7.0655
  BSS BSS  5.2997
  DFP DFP  6.7717
  ACK ACK  7.6774
  BQL BQL  7.0915
  DKE DKE  6.1213
  BRV BRV  8.7018
  BZT BZT  6.5023
  OE2 GL2  1.4000
  ADK ADK  10.8844
  BJY BJY  8.7805
    P SEP  1.9000
  CVC CVC  5.8710
  HO4 XK2  1.0000
  AVN AVN  6.1603
  DHR DHR  5.0055
    O SEP  1.4000
  ANQ ANQ  6.6659
  CPO CPO  5.2997
  CAZ CAZ  7.8933
  DDS DDS  6.4770
  ASZ ASZ  6.1943
  CER CER  5.9256
  AQM AQM  9.7418
  CFX CFX  5.4358
  CNG CNG  5.8762
  CFV CFV  5.4515
  DOJ DOJ  5.1815
  AGW AGW  9.1880
  CVH CVH  7.6665
  ART ART  10.0982
  DLJ DLJ  8.6679
  ACH ACH  5.1654
  DET DET  6.9425
  CEE CEE  5.5153
  AGO AGO  9.2029
  AWY AWY  5.6312
  AUO AUO  5.2206
  AOG AOG  6.0358
   OG SER  1.4000
  C77 XK2  1.7000
   HN HIS  1.0000
  HE2 HSC  1.0000
  CDA CDA  5.3374
  BKZ BKZ  5.5095
  CPB CPB  5.4802
   CG AS2  1.7000
  CWV CWV  5.2933
    S QSI  1.8500
  AIG AIG  9.1717
  CFY CFY  5.9397
  CSE CSE  15.9537
  BTI BTI  6.4532
  CTZ CTZ  9.5798
  ATZ ATZ  5.7944
  DKI DKI  7.4093
  CZJ CZJ  9.3376
  AUI AUI  5.8805
  DON DON  8.1402
  BCO BCO  5.9239
  CIZ CIZ  6.1411
  CXJ CXJ  6.5026
  BUA BUA  5.4101
  CE3 TRP  1.7000
  BKD BKD  16.0296
  HD2 HSD  1.0000
   HA QSI  0.0000
    O HIS  1.4000
    N LEU  1.5000
  BPS BPS  7.3989
    C HSE  1.7000
  HZ3 LYS  1.0000
  DOO DOO  5.9233
  DNZ DNZ  6.2975
    H VAL  1.0000
  DNA DNA  7.2510
    N GL2  1.5000
  HE2 LYS  0.0000
  CKH CKH  5.2340
  AEB AEB  13.6935
  BFM BFM  11.2289
  DOP DOP  6.5283
  DFL DFL  7.8322
  C64 XK2  1.7000
  HB1 SER  0.0000
  CWT CWT  10.9854
  CDH CDH  6.4081
  DGV DGV  5.6518
  CYW CYW  9.7249
  HE1 MET  0.0000
  AGR AGR  5.9984
  CQM CQM  6.3678
  DLI DLI  5.1854
  ANG ANG  7.4914
  BCB BCB  6.8311
  AYG AYG  5.8594
  AOU AOU  5.6072
  ADN ADN  7.6143
  H1' QSI  0.0000
  AWT AWT  5.0117
  BSL BSL  5.5918
  AAM AAM  14.7880
  ABC ABC  14.1262
  DDR DDR  5.7887
   O1 TSA  1.4000
  CRU CRU  16.0160
  BTH BTH  6.8507
  C65 XK2  1.7000
  DGI DGI  7.3855
  DFI DFI  5.4472
  DFG DFG  5.6248
  BDV BDV  5.0000
  CUY CUY  5.2055
  ABQ ABQ  10.4898
  AOX AOX  7.8507
  AQY AQY  5.6950
  AFX AFX  12.1487
  APB APB  5.1092
  DIA DIA  5.7344
  AFG AFG  7.2567
   HN LEU  1.0000
  CVZ CVZ  7.1711
  BRD BRD  5.8533
  BOK BOK  7.7588
  AMQ AMQ  5.4510
  BAE BAE  5.4234
  AQH AQH  6.7166
  CCY CCY  6.0273
  AHL AHL  5.5030
  BLJ BLJ  5.8459
  AHH AHH  6.3445
   CG HSC  1.7000
  CVB CVB  6.0593
  DOD DOD  5.0169
  BFC BFC  5.4104
 HD11 LEU  0.0000
  ARG ARG  6.1184
  CCP CCP  7.0375
    H GLY  1.0000
  AJT AJT  6.2669
  DCR DCR  5.6156
  APO APO  5.1361
  CAW CAW  7.7914
   CB VAL  2.0000
  CNP CNP  5.0159
  ALT ALT  5.2071
  AJI AJI  7.8974
  DCI DCI  5.0023
  C22 TSA  1.7000
  COJ COJ  5.7965
  CDB CDB  5.1619
  AVX AVX  5.5856
  BTY BTY  8.9593
  CFF CFF  6.2957
  BVB BVB  5.5945
    C QSI  1.7000
  DHU DHU  8.3808
   HA ALA  0.0000
  AVQ AVQ  6.2019
  CLJ CLJ  5.3469
  BNZ BNZ  6.4411
  CDE CDE  8.4832
  CSN CSN  9.4169
  BSF BSF  5.2261
  AUL AUL  5.2672
  AHU AHU  6.1650
  NH2 ARG  1.5000
  CWG CWG  6.3309
  AKT AKT  6.2802
  HE1 PHE  1.0000
  BEH BEH  5.9062
  CFQ CFQ  5.7369
  AKX AKX  8.5948
   CA SEP  2.0000
  CGT CGT  6.4181
  ACA ACA  11.0669
  ADE ADE  6.7372
    H TYR  1.0000
  AYS AYS  6.2024
  BEB BEB  7.8265
  AXO AXO  6.8395
  CGH CGH  5.8070
  BMF BMF  5.8555
    H GL1  1.0000
  OG1 THR  1.4000
    C HIS  1.7000
    N PRO  1.5000
  AII AII  5.0531
  BRI BRI  6.3641
  DIS DIS  8.5416
  BBK BBK  5.0175
  AFM AFM  5.4884
    O MET  1.4000
  COM COM  5.7436
  CJH CJH  5.6584
  BQW BQW  10.4928
  BAY BAY  5.6196
   NE ARG  1.5000
  CCR CCR  5.4828
    H HSD  1.0000
  AJM AJM  10.2726
  CNU CNU  6.6008
  DEX DEX  6.4944
  CAJ CAJ  7.5145
  BBI BBI  5.1709
  CQZ CQZ  5.2222
  CIQ CIQ  5.2490
  ALJ ALJ  9.8132
  BJW BJW  12.9499
  AVE AVE  8.2318
  CNF CNF  5.5497
  BJQ BJQ  6.8134
   HA GLN  0.0000
  DCO DCO  5.6917
  HB2 ASP  0.0000
  DNW DNW  6.0912
  DHE DHE  5.3054
  HD1 PRO  0.0000
  AGK AGK  5.0495
   HN AS1  1.0000
  HE2 HIS  1.0000
 HG21 THR  0.0000
  DJY DJY  5.8844
  DJN DJN  6.4187
  BSV BSV  5.4038
  BAT BAT  5.8311
  CAD CAD  7.9017
  AVS AVS  6.5223
  AKP AKP  7.2737
  CIV CIV  5.0200
  APP APP  5.5666
  BUB BUB  10.7391
  DEH DEH  6.1032
  AGM AGM  6.0759
  AUQ AUQ  5.0746
  CMG CMG  5.1381
  COA COA  5.8806
  AJX AJX  6.9448
  AJV AJV  6.0163
  AFU AFU  9.2728
  ANV ANV  6.5703
   CZ TYR  1.7000
 HD12 LEU  0.0000
  DKG DKG  6.5045
  H33 XK2  1.0000
  C36 XK2  1.7000
   CB ALA  2.0000
  CJI CJI  5.0692
  ARB ARB  6.1735
  DLK DLK  5.3670
  BCA BCA  6.4442
  ABL ABL  10.5691
  BZG BZG  6.2635
  AUF AUF  9.6253
  CWB CWB  6.4321
  BHL BHL  5.3289
  CD2 HSD  1.7000
  BYG BYG  5.9058
  BMM BMM  8.2351
  HB1 TYR  0.0000
  CKL CKL  6.9270
   HN ILE  1.0000
  CD2 HIS  1.7000
  BIQ BIQ  10.6108
  C62 XK2  1.7000
  HG1 LYS  0.0000
  CDU CDU  5.1391
  AYM AYM  7.1685
  DJE DJE  6.9554
  HD1 TYR  1.0000
  C23 XK2  1.7000
  DCE DCE  7.1428
  CIT CIT  8.1923
  BSN BSN  7.5426
  ABX ABX  19.7020
  CIK CIK  6.0684
  DOC DOC  5.5914
  CKM CKM  5.7426
  BWQ BWQ  5.6440
  CEV CEV  7.1169
  BYO BYO  7.2178
  BTS BTS  5.2398
  CNQ CNQ  5.1611
  AGA AGA  5.8743
  CLC CLC  5.6751
  CLG CLG  5.2228
  AUC AUC  5.6831
  HG1 QSI  0.0000
  CKR CKR  5.6169
  BQD BQD  12.1066
  CLY CLY  5.9259
  AZX AZX  5.5595
  ASI ASI  6.2585
  AZA AZA  5.0853
  CKE CKE  5.6049
    H ASN  1.0000
  HZ1 LYS  1.0000
  CCS CCS  5.9147
  CJB CJB  6.7491
  BXD BXD  5.1941
  BKP BKP  6.6512
  CNR CNR  5.0288
  HB1 GL2  0.0000
  CKQ CKQ  5.4743
   OH TYR  1.4000
  C34 XK2  1.7000
  DFK DFK  5.8791
    O PRO  1.4000
  BWG BWG  9.2713
  AEZ AEZ  10.8021
   H4 TSA  1.0000
  DGW DGW  8.9763
  BYT BYT  7.5386
  BQZ BQZ  6.3669
  AZE AZE  8.9342
  BHN BHN  6.3648
  CWI CWI  7.7104
   CD GL2  1.7000
  CAU CAU  5.3785
  AZN AZN  5.6547
  CYM CYM  6.3441
  AKZ AKZ  9.5898
  CUB CUB  8.7917
  CE2 PHE  1.7000
  DDK DDK  8.6502
    H THR  1.0000
    H LYS  1.0000
  DDF DDF  7.2869
  DJL DJL  5.9813
  AIJ AIJ  9.3771
  BKQ BKQ  14.2616
  BFL BFL  10.0684
  DNB DNB  8.0387
  CXP CXP  6.1199
  AXU AXU  5.3495
  AUV AUV  5.3350
  BWR BWR  6.2409
    C THR  1.7000
  CXS CXS  6.5880
  AWE AWE  5.4423
  DBU DBU  6.0677
  CKC CKC  5.5802
  BGG BGG  8.4204
  CRR CRR  15.2481
  CZE CZE  5.7944
  BVM BVM  5.8660
  AKE AKE  10.3755
  BTP BTP  5.7933
  AWG AWG  7.8567
  OD1 AS1  1.4000
  DHI DHI  5.0323
  AEE AEE  8.9266
 HD23 LEU  0.0000
  CYF CYF  8.8258
  HG1 SER  1.0000
  BTE BTE  7.4753
 HH22 ARG  1.0000
  CCX CCX  5.9625
  DDW DDW  9.4020
  DCF DCF  7.1306
  DAN DAN  8.3790
  CAK CAK  5.2625
  AXV AXV  5.1634
  DFR DFR  5.2198
  DAB DAB  7.6607
  DIF DIF  5.4303
  BVS BVS  7.2296
  DOR DOR  5.8595
  AGL AGL  9.4713
   CB GLU  2.0000
  BZW BZW  5.1360
  BRA BRA  8.9190
   H8 QSI  1.0000
  CJP CJP  8.0057
  BPC BPC  5.2358
  AGI AGI  6.7132
  BCU BCU  6.5640
  AMR AMR  5.3586
  HD2 PRO  0.0000
  BPO BPO  9.8184
  ARU ARU  5.2208
  BSH BSH  5.0021
  AAK AAK  12.5084
  BTW BTW  9.7899
  AQJ AQJ  5.1296
  AFO AFO  8.6612
  AUH AUH  5.7125
  ATS ATS  6.2510
  H10 QSI  1.0000
  HD2 HIS  1.0000
  DEL DEL  6.3493
  DDB DDB  7.2725
  AIE AIE  5.4969
  CZT CZT  8.1174
  DBM DBM  6.3862
  BKK BKK  7.2312
  DBN DBN  6.0653
  AYR AYR  5.6832
   CA TYR  2.0000
  BBU BBU  6.1197
  AQT AQT  6.1724
  CWC CWC  7.8008
  ATO ATO  5.8483
  CCU CCU  5.4666
  BMW BMW  8.3104
  ADH ADH  17.5333
  DCK DCK  7.5435
  GRD GRD  0.0000
  CQV CQV  17.5807
  CGK CGK  5.1486
  CYN CYN  11.8791
  HE2 GL1  1.0000
  DAD DAD  9.4278
    N CYS  1.5000
  CAC CAC  9.0426
  AMS AMS  6.3881
  CQD CQD  9.5469
  BXH BXH  6.5070
  BHX BHX  9.1855
 HD13 ILE  0.0000
  BUY BUY  10.5672
  BUU BUU  7.9260
  CQB CQB  15.0930
  DIH DIH  5.3121
  CPI CPI  5.2792
  CNZ CNZ  6.9309
  BFT BFT  14.8769
  CKV CKV  6.1165
  BUO BUO  6.5669
  BAI BAI  7.9375
  DMI DMI  9.0683
  BGH BGH  17.9111
   HN HSE  1.0000
   CB HSD  2.0000
  ASV ASV  5.2332
  BUW BUW  6.0851
  BKL BKL  6.5415
  AJE AJE  5.7644
  CUE CUE  11.2583
  BLU BLU  10.6314
   HA TYR  0.0000
    N SEP  1.5000
  AEV AEV  8.4333
  BZO BZO  5.3278
    O TRP  1.4000
  DCV DCV  5.6289
  OD2 AS2  1.4000
  BFB BFB  5.3974
  AMD AMD  5.1109
   CA HSD  2.0000
  BEF BEF  7.1169
  APK APK  5.8210
  AKM AKM  5.4475
  APU APU  5.5256
  CSY CSY  14.3639
  C10 TSA  2.0000
  SP1 SP1  1.0000
  H7A XK2  0.0000
  CNW CNW  5.4127
   H2 HOH  1.0000
  CUI CUI  6.7608
  CJC CJC  5.0169
  BNY BNY  5.6632
  ADB ADB  7.6200
  HD2 TYR  1.0000
  HE1 HSD  1.0000
  HB1 ASP  0.0000
  C79 XK2  1.7000
   CA LEU  2.0000
  BMO BMO  9.7462
  BGM BGM  5.5394
  BKB BKB  6.8950
  ADX ADX  5.7065
  DEQ DEQ  6.2058
  ASJ ASJ  5.4651
  HB2 SEP  0.0000
   HA HSD  0.0000
  ABE ABE  24.7883
  CQG CQG  11.1707
  HZ3 TRP  1.0000
  AIO AIO  6.6652
  BEQ BEQ  5.8210
  BLL BLL  5.6212
  CJZ CJZ  5.2546
  CD1 TYR  1.7000
  CFT CFT  5.4153
  BPV BPV  10.0822
  CHK CHK  7.5401
 DUM2 DUM  0.0000
  AMH AMH  6.0565
  ATP ATP  5.4773
  HG2 GLU  0.0000
  CYB CYB  7.2450
  CRE CRE  5.7780
   HD AS1  1.0000
   O5 XK2  1.4000
  CQP CQP  9.7848
  DLB DLB  5.2408
  CNT CNT  5.0061
  DDV DDV  6.8001
  BOJ BOJ  13.4106
  BIR BIR  7.9698
  CDZ CDZ  6.1205
  AEC AEC  13.7996
   HN VAL  1.0000
    N SER  1.5000
  AZV AZV  5.1752
  BPN BPN  5.8165
  CRT CRT  5.9103
  HE1 LYS  0.0000
  CTW CTW  6.0361
  OH2 OH2  1.4000
  AYN AYN  6.1241
  BCV BCV  5.3674
  AVJ AVJ  6.9785
  AIH AIH  7.0412
  BAF BAF  7.8782
  AMC AMC  6.1786
  DNJ DNJ  5.5145
  BRM BRM  5.6602
  AVR AVR  8.1285
  CCV CCV  5.6483
  COD COD  5.6302
    O HYD  1.4000
  AEQ AEQ  6.9386
  CJE CJE  5.4485
   CA QSI  2.0000
  ARY ARY  7.2536
   H5 XK2  0.0000
   HN HSD  1.0000
  C17 TSA  2.0000
  DBZ DBZ  7.1292
  CFE CFE  5.7142
  BTJ BTJ  8.5283
  CJJ CJJ  6.5749
  AZR AZR  7.7683
    N HSC  1.5000
  DMR DMR  5.3274
  BWI BWI  5.4152
  BHG BHG  18.2805
  BSM BSM  5.2583
  ANK ANK  8.7051
   CA HSC  2.0000
  BVV BVV  5.0712
  DNL DNL  6.4470
  BRW BRW  8.6219
  DGJ DGJ  5.8177
  BUJ BUJ  5.1054
  H20 TSA  1.0000
  CXO CXO  6.1519
  BIP BIP  7.0163
  AJZ AJZ  5.7507
  DHA DHA  5.5524
  BKR BKR  5.1826
  BYK BYK  6.3380
  ACL ACL  15.3654
  AZT AZT  7.2047
  HG1 PRO  0.0000
  BOX BOX  8.8307
  CVF CVF  9.6439
  ALP ALP  5.7155
  AAR AAR  8.6116
  CUV CUV  5.0735
  DGR DGR  5.4003
  CIE CIE  7.0097
  DLF DLF  9.2614
  ASU ASU  6.3407
   CB HYD  2.0000
  CMO CMO  5.3356
  BWH BWH  6.6007
  CXD CXD  6.0721
  ADY ADY  5.2218
  ALR ALR  7.3335
  SPH BON  1.5000
  BKX BKX  6.5671
  DBG DBG  5.1005
  CED CED  5.9805
  BQT BQT  5.7151
  DBW DBW  5.5266
  CHF CHF  7.6413
  CIU CIU  6.1238
  C26 XK2  1.7000
  BPD BPD  9.6223
  ASA ASA  5.3432
  CPS CPS  5.2986
 HH21 ARG  1.0000
  BJK BJK  6.4943
  CUM CUM  5.6121
   N1 QSI  1.5000
  BLM BLM  5.5358
  BVI BVI  5.5341
   HE ARG  1.0000
  CEY CEY  5.4924
  CG2 ILE  2.0000
  H78 XK2  1.0000
  CDC CDC  5.6706
  CCL CCL  9.2201
  DKL DKL  7.1365
  CST CST  10.7994
  HB2 GL2  0.0000
  DOB DOB  5.0669
  AGU AGU  6.7070
  BTU BTU  7.2485
  DMX DMX  5.4081
  CSH CSH  6.2074
  AQS AQS  8.8359
  CTU CTU  5.0264
  BXL BXL  5.2623
  AFP AFP  9.1862
  HB1 LYS  0.0000
   HA AS2  0.0000
  BSJ BSJ  8.6717
   CA AS1  2.0000
  BPP BPP  9.1270
  CAP CAP  7.5803
  BOI BOI  5.5250
  AJJ AJJ  9.8949
   HZ PHE  1.0000
  DHQ DHQ  5.0356
 HD11 ILE  0.0000
   HA GL2  0.0000
  CZV CZV  8.5391
  ALY ALY  6.4027
  HD1 PHE  1.0000
  C27 XK2  1.7000
   CA GLU  2.0000
  AZB AZB  5.2861
  BHS BHS  9.0186
  CCH CCH  5.0782
    H PHE  1.0000
  BFW BFW  11.5986
  BEJ BEJ  5.5089
  HG2 GL2  0.0000
  HB1 HSD  0.0000
  AAH AAH  15.0758
  DCH DCH  5.1251
  AXW AXW  6.8027
  APZ APZ  5.0505
  CE1 HSC  1.7000
  AON AON  5.9292
  COV COV  5.1325
  BIK BIK  10.2614
   H2 OH2  1.0000
  DBI DBI  8.0142
  BAV BAV  5.1927
  BBA BBA  6.5663
  CDY CDY  5.6683
  HB1 ALA  0.0000
  BZR BZR  6.9314
  HB1 CYS  0.0000
  AVA AVA  7.1176
  O4' QSI  1.4000
   CE LYS  2.0000
  BNJ BNJ  8.6875
  BMA BMA  8.7610
  CUF CUF  8.5008
  CDV CDV  5.5931
  BUT BUT  5.4336
  BEP BEP  6.7504
  ALH ALH  8.3467
    C PRO  1.7000
  H62 QSI  1.0000
  BIT BIT  11.1075
  DNV DNV  5.2952
  C4' QSI  2.0000
  BNG BNG  10.7697
  DJU DJU  5.0128
  DML DML  8.9123
  CWJ CWJ  15.2730
  CSF CSF  7.0648
    H AS1  1.0000
  BBD BBD  5.8372
  H4' QSI  0.0000
  CDG CDG  5.7235
  AIM AIM  5.4641
  CCC CCC  6.7759
  AZW AZW  5.7603
  CBC CBC  9.4094
  ALZ ALZ  5.6345
  DJG DJG  6.8644
  CNL CNL  5.0076
  CJK CJK  5.6375
  AQA AQA  5.8874
  HD1 HIS  1.0000
  AAC AAC  24.0059
    C HSC  1.7000
  BDH BDH  5.2516
  DMB DMB  5.4879
  CD2 TYR  1.7000
  AAN AAN  17.1253
  CMJ CMJ  5.9106
  AWI AWI  5.9571
  BRJ BRJ  6.6687
  CQR CQR  7.4980
  HD2 HSC  1.0000
  BHU BHU  9.0072
  BDF BDF  5.2052
   CA AS2  2.0000
  BFF BFF  5.0749
  CSA CSA  12.2594
  CIL CIL  6.7566
  H26 XK2  1.0000
  DDM DDM  5.8385
  CMY CMY  5.9811
  CDN CDN  5.1071
  BGB BGB  21.5217
  HE2 HSD  1.0000
  BIX BIX  6.4193
  BRG BRG  5.5728
   CE MET  2.0000
  BGS BGS  7.1999
  AIT AIT  5.2457
  ACV ACV  9.2481
  CRF CRF  15.8558
  AWR AWR  7.6422
  AIA AIA  10.1466
  AEN AEN  5.0839
    C VAL  1.7000
    C AS2  1.7000
  HD1 ARG  0.0000
  CAT CAT  8.1021
  BYX BYX  6.2892
  DBC DBC  7.6162
  CNO CNO  5.6498
  CMZ CMZ  6.5209
  CFB CFB  5.2737
  BOS BOS  5.4770
  AWO AWO  6.3653
  DFY DFY  7.5115
  CLB CLB  5.1402
  HD2 LYS  0.0000
  DFV DFV  5.4174
  BKN BKN  5.5888
   HN GL2  1.0000
  DLM DLM  5.3847
  BGE BGE  6.9317
  AQQ AQQ  5.8223
  DND DND  6.7231
  DJA DJA  7.4897
  CEB CEB  8.4638
  ANT ANT  6.7257
   C2 TSA  2.0000
  OH2 TIP  1.4000
  DKD DKD  5.6705
  AMW AMW  7.8947
  AYD AYD  5.3168
  BCP BCP  5.6085
 H5'' QSI  0.0000
  BQJ BQJ  8.9823
 HH12 ARG  1.0000
  BPI BPI  7.9307
  DAO DAO  7.1377
   CD LYS  2.0000
   CB AS1  2.0000
  HB2 PRO  0.0000
  DJR DJR  7.8874
  HB2 HSC  0.0000
  CJM CJM  5.4630
  DJQ DJQ  8.9699
  BHK BHK  7.0191
   CA THR  2.0000
  CZM CZM  5.7167
  H7B XK2  0.0000
  AXZ AXZ  5.1815
  AUT AUT  5.6075
   CD ARG  2.0000
  HD1 TRP  1.0000
  CWZ CWZ  5.8821
   CG HSD  1.7000
  AOM AOM  5.3534
  BDR BDR  7.5586
  ADC ADC  8.0883
  CKA CKA  6.3050
  CVY CVY  9.1545
  BPH BPH  5.3477
  OD1 ASP  1.4000
  CXX CXX  9.7097
    C ASN  1.7000
  CHT CHT  8.5360
  ASP ASP  5.5123
 H61B XK2  0.0000
  DEC DEC  5.5279
  AVL AVL  5.4253
  ASW ASW  5.1097
  AMV AMV  5.6072
  CCZ CCZ  6.6443
  DLA DLA  7.8935
  BYJ BYJ  5.4335
  AAQ AAQ  8.9306
  AOS AOS  7.5631
  DKA DKA  6.5611
  CFP CFP  5.7787
  HD2 HSE  1.0000
  BGJ BGJ  10.8978
    D max  0.0000
    O AS2  1.4000
  DIK DIK  6.1497
  BKO BKO  8.3009
  BLZ BLZ  6.7557
 HG12 VAL  0.0000
  BJA BJA  5.2002
  AUP AUP  5.8972
    N THR  1.5000
  BUG BUG  6.5883
  CIJ CIJ  6.1244
  AWM AWM  5.2948
  BTX BTX  5.8836
  DOA DOA  5.2402
  DJH DJH  6.9910
  AVO AVO  5.2870
   CB THR  2.0000
  CAO CAO  6.9471
  DDZ DDZ  5.0824
  BIB BIB  7.8269
  C31 XK2  2.0000
  CCE CCE  6.0862
  BIV BIV  11.9764
  SP2 SP2  1.5000
  HG1 THR  1.0000
  BWD BWD  9.7204
  CD1 ILE  2.0000
  BYR BYR  5.5347
  ARL ARL  6.9653
  AEO AEO  11.3393
  DLL DLL  6.8142
  CWF CWF  7.4746
  APH APH  5.3212
  AUA AUA  8.6718
  AFE AFE  12.0522
  AEY AEY  10.2633
  APD APD  6.1070
  BAS BAS  5.4269
    O LEU  1.4000
  DDE DDE  5.5987
  APY APY  7.0225
   CA TRP  2.0000
   H2 TIP  1.0000
  C78 XK2  1.7000
  AZZ AZZ  9.0847
  HB1 HIS  0.0000
  BBR BBR  5.3568
  CFC CFC  5.4770
  CJF CJF  5.3136
  AKC AKC  5.4829
  CPW CPW  8.3170
  H26 TSA  1.0000
  AIP AIP  5.6575
  DFE DFE  5.7612
  CAB CAB  5.7654
  CNA CNA  5.7620
   CB ASN  2.0000
  CQQ CQQ  8.1484
  CGX CGX  5.1952
  CTB CTB  15.7789
  AKI AKI  7.7285
  HD1 ASP  1.0000
  H16 TSA  1.0000
    N ASN  1.5000
  DGG DGG  5.1589
  AWQ AWQ  5.7424
  BZD BZD  5.0404
   CA ILE  2.0000
  CKN CKN  5.0203
  DDN DDN  8.0506
  AZF AZF  5.4312
  BKS BKS  12.8134
  CAE CAE  5.4868
  AMA AMA  5.1646
  CSQ CSQ  14.2752
  AKG AKG  9.3632
   OD HYD  1.4000
  ABW ABW  10.5269
  C61 XK2  2.0000
   HG SER  1.0000
  CRB CRB  6.2262
  BYY BYY  6.7109
  C37 XK2  1.7000
  CXH CXH  17.1685
  BQI BQI  10.8747
    O ARG  1.4000
 HH11 ARG  1.0000
  BYN BYN  5.9545
  CGS CGS  9.0254
  DBE DBE  5.8274
  BOG BOG  5.8670
  DLG DLG  5.4673
  BFZ BFZ  6.4715
    C LEU  1.7000
  DHW DHW  5.9192
  CG1 ILE  2.0000
  DNC DNC  5.4288
  HB1 GLU  0.0000
  DGH DGH  7.1800
  AXP AXP  5.3672
  ACG ACG  10.6556
    N GLY  1.5000
   CG AS1  1.7000
  DBQ DBQ  5.8527
  DBO DBO  7.8180
   OG SEP  1.4000
  BZQ BZQ  7.1131
  AOV AOV  5.2305
  AXI AXI  5.2451
   N6 QSI  1.5000
  DIU DIU  6.8977
  AAL AAL  7.6417
    O SER  1.4000
   O1 XK2  1.4000
  AKK AKK  5.0324
  CZS CZS  5.4167
  BBO BBO  6.0676
   CG ARG  2.0000
   HB THR  0.0000
    C SER  1.7000
  AVK AVK  7.3596
   HN THR  1.0000
  BAJ BAJ  5.5521
  HD2 ASP  1.0000
  BDU BDU  5.1027
  BCF BCF  5.1407
  CLP CLP  5.3669
   HA SEP  0.0000
  CLI CLI  6.4702
  BNX BNX  5.2701
  BCJ BCJ  5.4494
  BYI BYI  7.0095
  ANB ANB  8.0470
  CPY CPY  21.0980
  BBW BBW  6.6191
  CYY CYY  8.8249
  CPJ CPJ  5.4808
  AHQ AHQ  7.7332
  AOL AOL  6.3117
  DLC DLC  7.3073
  CAF CAF  5.7100
  BHJ BHJ  5.2504
  HG2 PRO  0.0000
  BAM BAM  6.5824
  HE2 HSE  1.0000
  CBT CBT  5.2136
  APW APW  8.6512
  BGC BGC  16.9497
  DLU DLU  6.5874
  DBS DBS  6.0394
  COU COU  6.4477
  BRT BRT  7.5566
  BPL BPL  6.1370
  NH1 ARG  1.5000
   HN MET  1.0000
  DMQ DMQ  5.9315
  AKR AKR  5.6683
  DDA DDA  6.0420
  CJD CJD  6.1757
  H36 XK2  1.0000
  CPQ CPQ  5.3909
  BNT BNT  11.2705
  BNO BNO  12.2939
  ACQ ACQ  14.2689
  BOB BOB  7.1345
  AHV AHV  10.2318
  DOH DOH  5.0550
  AQG AQG  7.8518
  AZG AZG  6.7765
  AYK AYK  6.0048
  BIH BIH  7.0317
  CSO CSO  7.3059
  CXA CXA  8.6965
  HB1 GL1  0.0000
  BNK BNK  10.7306
  CWW CWW  6.6926
  AWA AWA  6.2974
  AAY AAY  7.1364
  BCC BCC  5.1642
  AAD AAD  6.8149
  COO COO  5.1456
  CBL CBL  6.5159
  BAB BAB  5.2431
   HN ARG  1.0000
  CUZ CUZ  11.3421
  CTE CTE  17.5322
  BJD BJD  8.5981
  AWF AWF  5.3701
  AVD AVD  7.7602
  BVC BVC  5.3113
  DMM DMM  6.1760
  CTS CTS  9.8821
  CRD CRD  9.3649
   CA ASP  2.0000
  CBH CBH  7.3337
  CAG CAG  6.3584
   CB QSI  2.0000
  CEK CEK  6.4852
  DKU DKU  8.2296
  DAK DAK  7.7991
  CGI CGI  6.5994
  BNI BNI  10.1187
   HA PHE  0.0000
  DCY DCY  7.8762
  CGO CGO  6.0205
  BED BED  5.7160
  BAL BAL  7.0106
  DAS DAS  8.4562
  DMC DMC  5.0088
  CNM CNM  6.1869
  CTP CTP  7.6885
  HE2 GLU  1.0000
  BNQ BNQ  6.1761
  BLA BLA  9.2189
    H HIS  1.0000
  AKS AKS  6.8253
  HG1 CYS  1.0000
  AAF AAF  10.6384
  BQS BQS  10.9627
  CVW CVW  5.2841
  CME CME  5.6138
  AVC AVC  5.0118
  APJ APJ  8.4522
  DNN DNN  5.7564
  DCG DCG  8.7637
  HB1 MET  0.0000
  CXF CXF  6.1242
  BYP BYP  5.7247
  AQR AQR  5.2709
  BOP BOP  10.3951
  DGM DGM  9.4578
  H73 XK2  1.0000
  BFD BFD  5.1827
  CZ3 TRP  1.7000
  BHH BHH  5.8144
  AFR AFR  13.1314
  BGU BGU  12.8749
  H5' QSI  0.0000
  BPX BPX  8.3273
  AJG AJG  5.1873
    N QSI  1.5000
  BDW BDW  5.2953
  CJU CJU  5.1610
  BLC BLC  12.2054
  CD2 PHE  1.7000
  DMU DMU  5.0047
  CGY CGY  5.5934
  DMF DMF  5.6872
  H27 XK2  1.0000
  BWC BWC  5.5887
  DGD DGD  5.0045
  H29 XK2  1.0000
  AAV AAV  14.4653
  CE1 PHE  1.7000
  AGQ AGQ  5.8191
  BHZ BHZ  7.4729
  CVG CVG  7.7157
  CCF CCF  5.5710
  COR COR  5.3513
  CEW CEW  5.9691
  AHG AHG  5.7672
  DAZ DAZ  7.5835
  CNS CNS  5.5902
    C GLU  1.7000
  BUF BUF  5.2061
  BGQ BGQ  12.5884
  ND1 HIS  1.5000
  DGL DGL  5.8634
  AYF AYF  5.2611
  BVY BVY  5.0124
  CBV CBV  5.0150
  DAG DAG  9.0505
  BRY BRY  12.5851
  AZC AZC  5.4652
 HE21 QSI  1.0000
  CSD CSD  6.6810
  BWW BWW  8.0873
  BNA BNA  8.5803
  BJU BJU  6.0382
  BHV BHV  7.9130
  BYZ BYZ  5.6807
  CJX CJX  5.3510
  CII CII  5.1006
  AWS AWS  8.1137
  DAQ DAQ  5.4240
  CBR CBR  5.1522
  AAA AAA  7.0111
  DEB DEB  5.0394
  DBH DBH  5.4692
  CPD CPD  6.2074
  CRO CRO  7.1771
  CSC CSC  14.3755
  HB1 HSE  0.0000
  DHJ DHJ  5.7903
  AUY AUY  5.0964
  ASQ ASQ  6.2787
  ANC ANC  10.8134
   CD ILE  2.0000
  BVZ BVZ  7.7735
  BFA BFA  5.0662
   CB SEP  2.0000
  CQI CQI  21.4214
  APL APL  5.2301
  AHK AHK  6.5601
  BLP BLP  11.1446
  BDS BDS  5.0266
  DBT DBT  8.7938
  HO5 XK2  1.0000
  ARJ ARJ  5.5808
  CBW CBW  5.0377
  BPJ BPJ  8.0716
   HA HSC  0.0000
  CYL CYL  6.7948
  BTR BTR  5.7489
  BLT BLT  10.9513
  ASD ASD  6.7176
  HB1 PRO  0.0000
  BVH BVH  5.3593
  DDG DDG  6.0968
  HE1 HSE  1.0000
  CVE CVE  5.9208
  BMR BMR  14.5854
  BCN BCN  5.7140
  AOH AOH  6.2227
  BIC BIC  7.2906
  BTN BTN  5.4059
  DJI DJI  6.8605
 HG23 VAL  0.0000
   HA MET  0.0000
  BFK BFK  12.6277
  AEK AEK  5.7482
  BQU BQU  8.1539
  BII BII  5.4433
   HH TYR  1.0000
  CIR CIR  5.3260
  BFU BFU  11.1796
  ANP ANP  8.3180
  CYH CYH  7.8069
  BXA BXA  8.6678
  CYV CYV  5.5264
  DKC DKC  5.7615
  CJA CJA  6.1882
  O23 TSA  1.4000
  CPR CPR  5.9645
  ADZ ADZ  7.3736
  BRN BRN  6.8210
  H24 XK2  1.0000
  AFD AFD  5.0232
    C AS1  1.7000
  BOT BOT  5.3801
  H2B XK2  0.0000
   O8 TSA  1.4000
  BAW BAW  5.0688
    N VAL  1.5000
  CXL CXL  7.9975
  AYI AYI  7.6125
  ABY ABY  10.9346
 HG11 ILE  0.0000
  BAZ BAZ  6.2744
   HN ASN  1.0000
   CB ARG  2.0000
  CD1 TRP  1.7000
   C6 QSI  1.7000
  CEM CEM  5.4106
  DNH DNH  5.9634
  BWP BWP  9.7121
  DIL DIL  5.1842
   O2 SEP  1.4000
  AUG AUG  5.0459
  AFW AFW  5.0528
  BBL BBL  5.6190
  NE2 QSI  1.5000
  ABB ABB  16.9321
    H ALA  1.0000
  BLB BLB  12.4811
  BJP BJP  7.2568
    O LYS  1.4000
  BMT BMT  8.1391
  DKR DKR  5.8252
  CBN CBN  6.1518
  BDM BDM  5.2911
  DEU DEU  7.0749
  BXT BXT  7.0129
  BGW BGW  10.6773
  AVI AVI  5.0149
   HA THR  0.0000
  CKW CKW  6.4432
  CAH CAH  8.1639
  BAX BAX  5.4562
  DHP DHP  6.3251
  AWP AWP  7.4053
  BOW BOW  7.6724
  CMU CMU  5.0434
  BDI BDI  5.7527
  C21 XK2  1.7000
  BSI BSI  5.7374
  ATF ATF  6.5453
  DNS DNS  8.0929
  CHP CHP  5.6208
  CON CON  7.1502
  CNV CNV  5.8984
  ND1 HSC  1.5000
  CGN CGN  6.2916
  DJS DJS  5.5770
   CA GL2  2.0000
   C7 XK2  2.0000
  CLH CLH  5.4262
   H4 XK2  0.0000
  CMH CMH  5.6109
  DJV DJV  6.0463
  BRU BRU  5.6598
   C5 XK2  2.0000
    N LYS  1.5000
  BSY BSY  6.8699
  ADD ADD  10.6293
  CGV CGV  5.1616
  BTG BTG  10.5050
  BXJ BXJ  6.2178
  APA APA  5.9185
  BYH BYH  5.7193
  BDD BDD  5.3758
  AWV AWV  5.4491
   HA AS1  0.0000
  BGR BGR  8.3697
  CGL CGL  7.8708
  ARV ARV  8.6249
  AHB AHB  7.7870
  AJW AJW  7.4960
  AWU AWU  6.1824
  AJS AJS  6.9104
  BWS BWS  6.2071
  BWF BWF  5.5142
  CXK CXK  5.2988
  CXB CXB  5.6933
  CKF CKF  5.3810
  BGY BGY  7.3455
  AST AST  5.9579
  AFZ AFZ  5.1192
  ABU ABU  11.6670
  HB2 TRP  0.0000
  HD1 ILE  0.0000
  CXC CXC  8.6984
  CHD CHD  5.5634
  DFQ DFQ  5.6188
    O GL2  1.4000
  BXZ BXZ  5.4457
  BEW BEW  5.1700
  BZN BZN  5.3419
  DHN DHN  7.1785
  CMT CMT  5.4614
  BQP BQP  5.0235
    C GLY  1.7000
  APE APE  6.5684
  AIL AIL  5.7115
   HN GLN  1.0000
  AXH AXH  6.5621
  HB1 SEP  0.0000
  BUM BUM  7.3519
  BAD BAD  5.0018
  ADA ADA  10.8112
  BEA BEA  6.4277
  C35 XK2  1.7000
  DOI DOI  6.0690
  AVT AVT  5.2156
  AHO AHO  7.3216
  CZY CZY  6.3293
  CUS CUS  5.1846
  HH2 TRP  1.0000
  CAY CAY  6.2130
  ASC ASC  7.6875
  AYP AYP  8.3787
  ACT ACT  7.6314
  DKW DKW  6.0356
  C74 XK2  1.7000
   CG MET  2.0000
 HG22 THR  0.0000
  AJR AJR  5.2363
  H66 XK2  1.0000
  BXM BXM  7.5039
  CYU CYU  10.3295
  CEN CEN  6.5519
  BCI BCI  5.8910
  BLY BLY  5.0903
  CDD CDD  7.0196
  CH2 TRP  1.7000
  HT3 QSI  1.0000
  ADL ADL  5.0910
  CAV CAV  5.9429
  ALW ALW  7.4858
  CXY CXY  6.1460
  CG2 VAL  2.0000
  DGE DGE  6.6094
    H GLN  1.0000
    D min  0.0000
  HE1 TYR  1.0000
    O GLN  1.4000
  BTD BTD  5.8140
  BEY BEY  5.4252
  BXN BXN  5.2442
  AYY AYY  5.1623
  AXJ AXJ  7.9489
    O TYR  1.4000
   C9 TSA  2.0000
  BEX BEX  6.9892
  BAC BAC  5.3039
  AAB AAB  16.1463
  ACZ ACZ  12.0008
   C4 XK2  2.0000
  BAG BAG  5.0977
  CCI CCI  5.7803
  BPR BPR  11.3738
  BBX BBX  7.0313
  HE2 PHE  1.0000
  HB2 LYS  0.0000
  BCQ BCQ  5.5611
  DFM DFM  7.9235
  CVU CVU  5.6988
  ABR ABR  11.3740
    C ILE  1.7000
  DAM DAM  11.1029
  BXF BXF  6.1801
  CWN CWN  7.9714
  DAR DAR  7.9572
  APF APF  5.9031
  OD2 ASP  1.4000
    H CYS  1.0000
  BKF BKF  13.3715
  OE2 GLU  1.4000
  CBA CBA  6.8104
  BET BET  5.2107
  BAU BAU  5.8966
  ALC ALC  5.3471
  CQF CQF  8.2331
  AUW AUW  5.2536
   CA HIS  2.0000
  DDL DDL  5.0096
  ALQ ALQ  6.1750
   CB ILE  2.0000
  DDI DDI  9.4519
  BPU BPU  5.2672
 DUM1 DUM  0.0000
  CZU CZU  11.3297
   CG QSI  2.0000
  HA2 GLY  0.0000
  DNE DNE  5.1103
  DBP DBP  6.4291
  BRC BRC  5.6078
  DJO DJO  5.8418
  AED AED  9.1679
  BPW BPW  6.1537
  DGO DGO  7.1757
  BVA BVA  7.2454
  CSL CSL  10.0320
  BUS BUS  6.2774
  CHW CHW  5.7085
  CPT CPT  6.0596
  ADJ ADJ  12.4802
  BYV BYV  5.2643
  BTC BTC  5.3695
  BDG BDG  6.4260
  AXQ AXQ  8.2376
  BPM BPM  6.0946
  CIW CIW  5.0787
    N GLU  1.5000
  CKJ CKJ  6.2702
  BJC BJC  8.0527
  CYP CYP  5.8103
  BDT BDT  6.9805
  AWK AWK  6.2778
  DOT DOT  5.9755
   C5 QSI  1.7000
  AAO AAO  5.0053
   HN PHE  1.0000
  CWX CWX  10.4763
  AHA AHA  6.9279
  DIM DIM  6.4771
  DIC DIC  7.4024
  C29 XK2  1.7000
  ARZ ARZ  5.6224
  ANJ ANJ  7.1441
  C75 XK2  1.7000
  CUL CUL  9.3792
  BJR BJR  6.0192
  AYE AYE  6.6474
  ANF ANF  10.1731
  ANS ANS  7.7917
  HD2 ARG  0.0000
  AIU AIU  7.5743
  CKG CKG  5.5110
  AVU AVU  5.9635
    N MET  1.5000
  H76 XK2  1.0000
  ABF ABF  18.6929
  CZA CZA  7.9632
  BIN BIN  8.0257
  BWN BWN  8.3045
  CYO CYO  8.1762
  BNW BNW  11.9074
  CCB CCB  5.5493
  ASR ASR  6.0488
  DFT DFT  6.9584
  CRP CRP  19.8294
  AYV AYV  6.5681
   HN GL1  1.0000
   CB LEU  2.0000
  HD1 LYS  0.0000
  ALL ALL  6.9085
  APR APR  5.8173
  BTQ BTQ  5.3639
  BTM BTM  5.8301
  BPA BPA  5.0224
  DAA DAA  7.1137
  BIZ BIZ  10.1528
  AMG AMG  9.8977
  AZD AZD  5.1209
  BGI BGI  8.3947
  CUG CUG  9.0404
  DMO DMO  5.5277
    H HSC  1.0000
  DDT DDT  5.4443
  BVD BVD  7.9409
  CWK CWK  12.0961
  CZG CZG  9.8361
  HG2 LYS  0.0000
   CB HSC  2.0000
  CAA CAA  5.8423
   HN AS2  1.0000
  DDO DDO  5.9094
  ADG ADG  10.4074
  BIO BIO  7.3800
    C ARG  1.7000
  CSS CSS  6.7546
  ALN ALN  5.1662
    O GLY  1.4000
  BWT BWT  6.5715
  CWE CWE  9.1343
  AOT AOT  5.9694
   CG ASN  1.7000
  DMV DMV  7.1176
  CBK CBK  5.3808
  DFS DFS  5.0659
  CZQ CZQ  5.8731
   HA TRP  0.0000
  ABN ABN  18.1490
  AGG AGG  7.7135
  ALV ALV  6.1781
  BFO BFO  7.5698
  AUE AUE  5.6364
  ATG ATG  7.1953
  DKP DKP  6.0943
  DIP DIP  5.9981
   HN HSC  1.0000
  CFA CFA  5.5773
  BAA BAA  7.4017
  BRR BRR  8.0518
  AMO AMO  7.9981
  CYJ CYJ  8.8115
  CHY CHY  5.8875
   CA PHE  2.0000
   O1 SEP  1.4000
  CIM CIM  6.0091
  HD2 AS2  1.0000
  DFJ DFJ  5.5670
  CDS CDS  7.9524
  HG1 GLU  0.0000
  BQG BQG  5.8282
  HG1 GL1  0.0000
  CVD CVD  13.2275
  BKU BKU  6.9381
  COB COB  5.3729
  CPL CPL  5.5844
  BUL BUL  7.0795
   CB ASP  2.0000
  BFY BFY  8.9211
  C32 XK2  1.7000
  AFN AFN  5.2035
  CXW CXW  6.1688
  ANL ANL  6.4693
  BYB BYB  5.1443
  DAV DAV  12.8564
  BPB BPB  11.7947
  DHD DHD  10.2585
  AYJ AYJ  5.5128
  ASL ASL  5.7519
  DJP DJP  5.1269
  AGZ AGZ  9.0082
    O AS1  1.4000
  DNO DNO  5.9288
  CEJ CEJ  7.4121
  AQD AQD  7.5427
   HD AS2  1.0000
  ATU ATU  5.1579
  AKN AKN  5.5180
  C25 XK2  1.7000
  BNC BNC  5.7203
  CAL CAL  5.6154
   N9 QSI  1.5000
  AEW AEW  7.8451
  CE1 HSD  1.7000
  BNH BNH  12.6441
  BXC BXC  5.1495
    C HYD  1.7000
  CQT CQT  15.9459
  CMA CMA  6.4195
  CBZ CBZ  5.0115
  BXR BXR  12.3104
  API API  6.4169
  CE1 HIS  1.7000
  BVU BVU  5.8173
  HB2 HYD  0.0000
  BEO BEO  6.5634
  DIX DIX  5.9837
   CA GLN  2.0000
  CSR CSR  11.4795
  BCR BCR  6.4459
  BPG BPG  6.9875
  BWV BWV  5.2062
  DDP DDP  5.6406
  BQA BQA  5.5507
  BEE BEE  6.3868
  ATA ATA  5.7870
  ATB ATB  6.7053
  CQW CQW  18.0644
  CMS CMS  5.8524
  CRG CRG  7.6901
  HB2 GLU  0.0000
  DNQ DNQ  7.6614
  BLV BLV  5.4600
  BFG BFG  5.0308
  AOJ AOJ  5.2471
   HA ASP  0.0000
  DIB DIB  5.6807
  CYC CYC  10.2152
  CPK CPK  6.2518
  CWP CWP  5.1594
  CIG CIG  5.8855
   C8 QSI  1.7000
  ALA ALA  6.1216
  BWK BWK  5.2328
  BQY BQY  6.2442
  HB3 ALA  0.0000
   HD HYD  1.0000
  AMZ AMZ  5.1897
  C24 XK2  1.7000
  BDQ BDQ  5.2917
  DKM DKM  6.4261
  BZI BZI  5.1194
  CVM CVM  8.1789
  CHQ CHQ  5.1663
  CDP CDP  5.3701
  CZH CZH  5.3019
  ADI ADI  10.1777
   H2 QSI  1.0000
  AHR AHR  6.4413
  DGZ DGZ  9.6458
  DBB DBB  5.3804
    O GLU  1.4000
  CQH CQH  23.5351
   C2 XK2  2.0000
  ARM ARM  6.7256
   CA VAL  2.0000
  CWQ CWQ  9.6808
  BQF BQF  7.2767
  BJH BJH  6.2955
  DII DII  6.8267
  ATD ATD  5.4182
  CZZ CZZ  5.0876
  CTH CTH  10.0159
  C13 TSA  2.0000
  BQC BQC  6.1393
  CYK CYK  9.9573
  BJF BJF  8.0644
   CB GL2  2.0000
  CYQ CYQ  6.7595
  CVO CVO  12.5347
  CNY CNY  5.0912
  DIR DIR  9.1401
  CLV CLV  5.4059
  BRZ BRZ  7.0808
  AUK AUK  5.4386
  AAI AAI  19.9059
 HG22 VAL  0.0000
  DOU DOU  5.1828
  CWU CWU  13.5564
  CFN CFN  5.7497
  DGY DGY  5.2359
  BNB BNB  7.1002
  DKX DKX  6.2049
    C GLN  1.7000
  BDB BDB  5.3175
  ABI ABI  12.2241
  AET AET  6.4544
  CEL CEL  7.0028
  CLW CLW  5.7012
  CWO CWO  6.4638
   CB TYR  2.0000
  BUN BUN  7.0170
  AJB AJB  9.7229
  H75 XK2  1.0000
  CPC CPC  5.1548
  BPF BPF  6.0387
  BIL BIL  12.6573
    H AS2  1.0000
  DHX DHX  5.9069
  DAL DAL  6.4167
  BYA BYA  6.6344
  BWX BWX  5.8894
  ALX ALX  6.3597
  O5' QSI  1.4000
  BBJ BBJ  5.7995
  NE2 HSE  1.5000
    N ARG  1.5000
  AIK AIK  7.0737
  DDY DDY  7.6906
  CXR CXR  5.8826
  AZO AZO  5.9246
  AAW AAW  16.0160
  DMK DMK  5.4170
  AXG AXG  6.5147
  H2A XK2  0.0000
  BMU BMU  5.5480
  HB2 HSD  0.0000
   CA GLY  2.0000
  ANN ANN  7.6031
  ALB ALB  6.7614
  CTA CTA  5.9084
  BLN BLN  9.1754
  DHK DHK  5.0628
  DFZ DFZ  11.8395
  CDX CDX  5.3150
  CXZ CXZ  6.2382
  BRK BRK  7.6552
  DBY DBY  8.5110
  BYE BYE  5.7595
  AXY AXY  5.2262
  BUE BUE  9.0310
  H61 QSI  1.0000
