# Supplementary material for: The Effect of Macromolecular Crowding on the Electrostatic Component of Barnase–Barstar Binding: A Computational, Implicit Solvent-Based Study
Source: PLoS One. 2014 Jun 10;9(6):e98618. doi: 10.1371/journal.pone.0098618 (PMC4051634; doi:10.1371/journal.pone.0098618)
Supplement: File S1 — Contains sample pdb files used in our analyses; each contains the barnase/barstar complex with a specific random placement of crowders of varying radii at 30% crowding density. Also included are files specifying, for each pdb file, the radii of each atom and model crowder. (TAR) [file pone.0098618.s005.tar › vary30percent_pdb/crowders_radii-28.siz]

aaaaaannnrrrrrrrr
  HN2      1.0000
 R185      1.8500
 HCT1      1.0000
  HN1      1.0000
  R15      1.5000
  NCT      1.5000
 OCT1      1.4000
 OCT2      1.4000
  HT1      1.0000
  HA1      0.0000
  CNT      1.7000
 HCT2      1.0000
 HT2G      0.0000
  NXT      1.5000
  OT1      1.4000
  CAY      2.0000
   OY      1.4000
  R18      1.8000
 HT2B      0.0000
  R20      2.0000
  R05      0.5000
 R195      1.9500
   CY      1.7000
 HTB3      0.0000
  HT2      1.0000
  R14      1.4000
  CTB      2.0000
  CAT      2.0000
  R19      1.9000
 HTB2      0.0000
  R00      0.0000
  R10      1.0000
   NT      1.5000
  HT3      1.0000
  R17      1.7000
 HT2A      0.0000
  HA2      0.0000
 R135      1.3500
 HT2C      0.0000
  OT2      1.4000
  ONT      1.4000
  CT2      2.0000
 HTB1      0.0000
  HNT      1.0000
  HY3      0.0000
  HY1      0.0000
  HY2      0.0000
  OXT      1.4000
   N7 QSI  1.5000
  CYZ CYZ  6.6203
  BOO BOO  5.0016
   C6 TSA  1.7000
  AFY AFY  7.7693
  CJL CJL  6.1956
  CAI CAI  5.5440
  BNV BNV  7.4466
  CFM CFM  6.1783
  BYC BYC  5.1196
  ADP ADP  6.3737
  BXK BXK  5.6997
  BQR BQR  6.0514
  BYW BYW  8.8105
   HA HYD  0.0000
    N PHE  1.5000
  DLN DLN  5.0761
  CVA CVA  5.9583
  BMB BMB  6.5368
  HB1 AS1  0.0000
  CNK CNK  23.1648
  BRS BRS  6.4713
   CD PRO  2.0000
  BRB BRB  5.9468
  BMD BMD  7.2963
  H2' QSI  1.0000
  BPY BPY  8.1481
    C PHE  1.7000
 H31B XK2  0.0000
  BND BND  7.2506
   C3 XK2  2.0000
  AVY AVY  7.9091
   HN SEP  1.0000
  CIB CIB  5.1060
  CUC CUC  6.5527
  BUR BUR  10.4383
  ASS ASS  8.2623
  CCK CCK  5.2265
  BGX BGX  7.1720
  BHT BHT  11.4330
  CBF CBF  5.0751
  C3' QSI  2.0000
  ATX ATX  6.4449
  H79 XK2  1.0000
  CQS CQS  18.9829
  AHY AHY  5.0678
  CHG CHG  5.4384
  APV APV  5.3798
  DMZ DMZ  5.3478
  BSX BSX  6.2881
  DCL DCL  5.7549
  AEM AEM  5.8929
  CDF CDF  7.9275
  AGD AGD  7.4857
  HD1 HSD  1.0000
  AXE AXE  7.4999
  BJS BJS  5.7234
  DID DID  6.3352
  CEF CEF  6.2414
  AGN AGN  5.9459
  CYR CYR  6.2967
  AMK AMK  5.1841
  CTQ CTQ  7.1814
  BBB BBB  5.0546
  AFT AFT  7.9106
  CDJ CDJ  5.5022
  ATE ATE  6.7352
  CD2 HSE  1.7000
  BNU BNU  6.7987
  BZF BZF  5.5962
  BMN BMN  5.7137
  DDD DDD  8.9113
  CWH CWH  8.2605
  CRV CRV  19.9156
   CG ASP  1.7000
    C CYS  1.7000
  AFH AFH  5.5204
  ARD ARD  5.9281
    C TRP  1.7000
  CYT CYT  5.5661
  COE COE  8.0760
  BIG BIG  6.4772
  AFI AFI  6.2178
  ASF ASF  9.4580
  BHY BHY  9.5972
  CUK CUK  10.8228
  DJX DJX  6.5531
  CAM CAM  5.6821
  CTG CTG  5.7877
  DDU DDU  5.5855
  CYG CYG  5.1510
  HE1 GL1  1.0000
  ASX ASX  5.7924
  CKI CKI  5.1273
  HB2 AS2  0.0000
  DLE DLE  5.5604
  BTK BTK  7.1055
  CHS CHS  5.1574
  BUI BUI  6.6175
  HE2 TYR  1.0000
  DKN DKN  5.2240
  BTO BTO  5.2947
  BSK BSK  5.7357
  ARI ARI  8.8222
   HA GLU  0.0000
  BYQ BYQ  6.3688
  H22 XK2  1.0000
  HE3 TRP  1.0000
  COK COK  5.1955
  AKW AKW  6.9061
  ALU ALU  5.4030
  DMY DMY  5.9014
  BXB BXB  6.2573
  OD1 AS2  1.4000
  CKY CKY  5.3642
  BIS BIS  6.1638
  CDR CDR  5.4448
  DHT DHT  6.3861
  CCD CCD  6.5633
  BWU BWU  5.6480
  CXI CXI  5.2841
  BYD BYD  6.2083
  CGG CGG  5.3593
   CB GLN  2.0000
  CE1 TYR  1.7000
  AGT AGT  5.4654
  ADW ADW  8.9740
  HG2 QSI  0.0000
  DKF DKF  5.3933
   C1 XK2  1.7000
    O ASN  1.4000
  AOB AOB  5.5277
  DGP DGP  6.7948
  CZI CZI  6.3531
  CPN CPN  13.1760
  CZN CZN  7.7886
  AEU AEU  14.3911
  C18 TSA  1.7000
  ANX ANX  6.1480
  CMF CMF  5.2311
  BRP BRP  5.7901
  BIE BIE  12.1782
   CD QSI  1.7000
  CRM CRM  10.6271
  AIS AIS  6.0389
  AWN AWN  5.2235
   H5 TSA  1.0000
  BBQ BBQ  5.1309
  BLK BLK  12.1193
  ALD ALD  6.7446
  CSM CSM  8.2884
  BZP BZP  5.5080
  DIG DIG  5.1896
  AIY AIY  5.1200
  ACD ACD  14.8277
  CLZ CLZ  6.5314
  CZL CZL  5.7167
  DIE DIE  9.8900
  BKH BKH  7.9982
  AMP AMP  6.3377
  AOY AOY  5.4295
  CXG CXG  7.3593
  COF COF  22.1633
  BFH BFH  9.5959
  DBX DBX  5.2011
  BBH BBH  5.7162
  BSE BSE  7.2559
  AKF AKF  6.7880
  CGC CGC  5.2633
   CB CYS  2.0000
  DEK DEK  7.3975
  DHC DHC  5.2666
  BHM BHM  6.0313
  APS APS  5.9248
   C4 QSI  1.7000
   CZ PHE  1.7000
  O3' QSI  1.4000
  CKS CKS  5.2152
    N HIS  1.5000
  CXT CXT  7.2122
  CFO CFO  7.0197
  CFH CFH  5.1612
  AIR AIR  6.9542
  HB2 SER  0.0000
  CRA CRA  9.5454
  O2S QSI  1.4000
  APX APX  6.4267
  BEU BEU  9.9681
  ACY ACY  8.9154
  H37 XK2  1.0000
  CKZ CKZ  5.9996
    O VAL  1.4000
  DEA DEA  6.9365
  BOE BOE  10.0024
  CWD CWD  5.5923
  CEO CEO  6.6250
  CTD CTD  10.6352
  DFN DFN  6.3229
  ACC ACC  9.4836
  HE1 HSC  1.0000
   CA ALA  2.0000
  DAP DAP  9.5683
  AQI AQI  5.2471
   H1 OH2  1.0000
  CJG CJG  5.6237
  AYX AYX  5.0352
  BJB BJB  6.2640
  CSX CSX  6.9830
   CD GLN  1.7000
  AGJ AGJ  9.1419
  CDL CDL  7.8461
  CXN CXN  7.4514
  BVO BVO  6.6850
  AEF AEF  5.3894
    H ARG  1.0000
  AXT AXT  6.5064
  AQC AQC  7.0248
    N AS2  1.5000
  BEZ BEZ  6.0182
  CRN CRN  7.1776
  BWJ BWJ  6.1954
  AES AES  8.9871
  BXV BXV  6.4906
  AEI AEI  9.4627
  APQ APQ  9.3529
  OE1 GLU  1.4000
  H34 XK2  1.0000
  DEF DEF  5.8503
  DAT DAT  7.9922
  CBI CBI  6.4932
  HE1 TRP  1.0000
  CTC CTC  8.4564
  DIO DIO  5.9536
  CXE CXE  6.9585
  CQL CQL  5.0668
  BNE BNE  7.7007
  CVL CVL  6.1603
  CLE CLE  5.3295
    N HSD  1.5000
   CB PRO  2.0000
  DGS DGS  6.0583
  CHU CHU  5.2932
  BOQ BOQ  5.0042
  HG2 ARG  0.0000
  CEI CEI  8.1024
  HB2 PHE  0.0000
  CTI CTI  5.9362
  CMQ CMQ  5.5551
  BKV BKV  6.5844
  AVF AVF  8.9911
  DES DES  5.0944
  CGQ CGQ  6.3682
  BIU BIU  5.8851
    O HSD  1.4000
  BBM BBM  5.9855
  CVQ CVQ  5.6050
  AQP AQP  5.7741
  AOD AOD  7.1018
 HG13 VAL  0.0000
    H MET  1.0000
  H12 TSA  1.0000
  BUC BUC  5.9462
  AVW AVW  7.1870
   HA LYS  0.0000
  CWY CWY  8.7959
  BDX BDX  6.7612
  ARC ARC  6.9234
  C5' QSI  2.0000
  ASG ASG  5.0196
  AMB AMB  8.8838
   CG TYR  1.7000
  C33 XK2  1.7000
   CA SER  2.0000
  BLE BLE  5.9856
  BZM BZM  8.1868
  HB1 ARG  0.0000
  AYL AYL  7.2275
  C28 XK2  1.7000
  BCS BCS  5.0986
  BNF BNF  6.6869
  BHI BHI  20.7692
  BBZ BBZ  7.0632
  BFJ BFJ  12.1380
  AZI AZI  8.5879
  AKD AKD  11.1449
  CSV CSV  10.4300
  HB1 AS2  0.0000
  CCQ CCQ  5.5094
  AUD AUD  7.0889
  BNM BNM  14.3536
  ALI ALI  6.2387
  OD1 ASN  1.4000
  C67 XK2  1.7000
  C72 XK2  1.7000
  CBE CBE  5.8220
  CLO CLO  6.9092
  BJT BJT  7.7522
  ABM ABM  7.8707
  CNH CNH  8.8283
  C1' QSI  2.0000
  AHX AHX  5.6846
  DMG DMG  6.3187
  ACO ACO  7.5101
   HN ALA  1.0000
  CBM CBM  8.7390
   HN HYD  1.0000
  CGZ CGZ  5.6818
  BSC BSC  5.8342
  HG1 MET  0.0000
  DFF DFF  5.6103
  BSU BSU  5.7496
  BKI BKI  8.3871
  BCZ BCZ  5.7996
  AGV AGV  6.9971
  AKJ AKJ  6.9991
  CBX CBX  6.1338
 HE21 GLN  1.0000
   HG CYS  1.0000
  AUZ AUZ  8.5155
  AYT AYT  5.1000
  BQV BQV  7.0991
  AIC AIC  6.7985
   OC VDW  0.0000
  BVX BVX  5.4951
  HB1 LEU  0.0000
  DGK DGK  8.2674
  N10 QSI  1.5000
  AYZ AYZ  9.8151
  BRF BRF  6.1163
  BPT BPT  5.1830
  CHZ CHZ  5.0052
  BKC BKC  6.5610
  BJI BJI  9.3849
  BCG BCG  5.2819
  H35 XK2  1.0000
  BLX BLX  8.9447
  BYU BYU  5.1527
  CHB CHB  6.6709
  BPZ BPZ  10.3997
   HA HSE  0.0000
  BJL BJL  10.3332
  AGS AGS  8.2330
   CD GLU  1.7000
  AGF AGF  15.6430
   CB HIS  2.0000
  CND CND  14.1884
  ARS ARS  5.8935
  CTV CTV  10.0225
 H2'' QSI  0.0000
  AWX AWX  6.1147
  AJL AJL  5.7953
  OH2 HOH  1.4000
  CHV CHV  6.9628
  DLY DLY  5.7475
  DGU DGU  5.2740
  CD2 LEU  2.0000
  BGF BGF  12.0598
  BLI BLI  8.2194
  DGB DGB  5.0497
 HD22 LEU  0.0000
  DCX DCX  6.4711
  CZF CZF  5.5623
  CTY CTY  6.3785
    O THR  1.4000
  CHN CHN  6.4110
  DIW DIW  9.2529
  AKV AKV  5.9241
  AEJ AEJ  8.1180
  DMA DMA  5.5750
  ARR ARR  5.3490
  HD3 ILE  0.0000
  CDM CDM  6.2489
  ACI ACI  6.7912
  H71 XK2  1.0000
  DAI DAI  6.1937
  AMI AMI  5.0655
  CD1 PHE  1.7000
  CKB CKB  6.1107
  BLQ BLQ  7.4325
  AOP AOP  8.3937
  AWC AWC  7.6992
  DLP DLP  5.7290
  DEZ DEZ  5.0599
  DCC DCC  6.3282
  AZL AZL  5.4862
  AHP AHP  9.7530
  CSU CSU  7.9363
  AYW AYW  5.2927
   CG LYS  2.0000
  CGP CGP  6.5548
  DAH DAH  5.1469
  ANI ANI  6.4467
  BGD BGD  10.1806
  CSB CSB  5.4302
  ATL ATL  5.5054
  DDC DDC  5.3845
  CLF CLF  5.2496
  AOO AOO  8.9845
  CGR CGR  5.0814
  AXM AXM  8.7654
   CG HIS  1.7000
  CHE CHE  6.9777
  CIC CIC  5.5373
   O7 TSA  1.4000
  DEM DEM  7.9560
  BCM BCM  5.2018
 HD22 ASN  1.0000
  ATV ATV  6.2661
    C LYS  1.7000
  BGA BGA  17.6106
  CHA CHA  5.0642
  CGE CGE  5.3148
  AGC AGC  7.4608
  DMJ DMJ  5.3181
   HB ILE  0.0000
  CEU CEU  5.2106
  CUT CUT  6.6077
  BKA BKA  7.2416
  BWL BWL  7.1998
  CVT CVT  9.3195
  BCY BCY  5.9921
  AVB AVB  6.4495
 HG22 ILE  0.0000
  CWL CWL  12.7061
  CDI CDI  6.0533
  BJX BJX  9.3938
  CEQ CEQ  5.3150
  AVZ AVZ  5.0135
  BVW BVW  7.2462
  AHM AHM  6.7786
  HB2 ARG  0.0000
  BPQ BPQ  9.5952
  BWY BWY  5.8694
  BON BON  9.0864
  ABT ABT  10.4620
  C20 XK2  1.7000
  CQC CQC  15.0331
  ANY ANY  15.0367
  BKT BKT  5.9801
  AXA AXA  5.4775
  DLO DLO  6.0229
  BDA BDA  5.4598
  BCX BCX  5.9637
  BMS BMS  9.0311
  COG COG  8.0764
  BCL BCL  5.2709
  AOA AOA  6.2415
  CVS CVS  5.8347
   CZ ARG  1.7000
  AIX AIX  6.5102
  DEW DEW  7.5673
  CUD CUD  9.4659
  BOH BOH  5.3313
  ASY ASY  6.4134
  CJO CJO  5.5758
  CZB CZB  6.0236
  BHW BHW  12.3450
  DEG DEG  5.2224
  CBO CBO  5.3704
  CLA CLA  5.3320
    H ILE  1.0000
  CCJ CCJ  5.7398
  AUR AUR  5.8986
    N ALA  1.5000
  CKT CKT  6.3088
  DED DED  6.5348
  BOV BOV  6.4410
  BOM BOM  6.6285
  DNF DNF  5.6548
  CJW CJW  6.1977
  BAQ BAQ  5.4166
  O15 TSA  1.4000
  NE2 HSD  1.5000
  OE2 GL1  1.4000
  CMM CMM  5.2341
   CB TRP  2.0000
  BMQ BMQ  7.0329
  AUU AUU  8.1130
  ANO ANO  5.5766
  HE1 HIS  1.0000
  AFQ AFQ  8.4357
  AMT AMT  8.9468
   CD GL1  1.7000
  CBY CBY  5.7702
  ALG ALG  6.2977
 HG21 VAL  0.0000
  AOQ AOQ  5.2482
  OE1 QSI  1.4000
  HG2 MET  0.0000
  HB2 HSE  0.0000
  BTF BTF  7.4437
  BST BST  8.3774
  AFF AFF  10.3008
   HN CYS  1.0000
    H ASP  1.0000
  AIW AIW  7.3030
  DBA DBA  6.5505
  CQA CQA  24.3706
  CHX CHX  5.4744
    O GL1  1.4000
  CEG CEG  6.6697
  CMB CMB  5.5043
  AML AML  6.0625
  AMX AMX  6.8974
  DFB DFB  5.0941
  NE2 GLN  1.5000
  BVQ BVQ  6.0315
  BMI BMI  10.3618
  BJM BJM  9.2335
  CLL CLL  6.1686
  DFX DFX  8.1240
  CFR CFR  7.0649
  ADV ADV  7.6777
  BVF BVF  7.8442
  ASN ASN  5.4705
  HD1 HSC  1.0000
    N TRP  1.5000
  ABG ABG  14.6939
  BRQ BRQ  6.1812
  CWM CWM  8.0027
  BMY BMY  8.3399
    C ASP  1.7000
  BLD BLD  6.3052
  AAJ AAJ  5.2051
  CE1 HSE  1.7000
  BUX BUX  6.0381
  BHF BHF  17.0467
   HN TRP  1.0000
  AUB AUB  7.0511
  CMW CMW  6.7967
  BBY BBY  6.3086
  AZM AZM  6.2468
  ACR ACR  5.8205
  AXR AXR  6.8133
  CMK CMK  5.0179
  BXW BXW  5.4733
  ABP ABP  5.3056
  BLF BLF  12.2139
  AIQ AIQ  8.4689
  AYA AYA  6.3097
  DKJ DKJ  8.1814
  CFL CFL  7.3621
  CQO CQO  7.2992
  DIQ DIQ  6.6083
  BXO BXO  5.8145
  CMN CMN  6.2262
  DJT DJT  6.2615
  CCA CCA  5.1362
  AJA AJA  5.4775
  DFH DFH  8.5084
  BUQ BUQ  8.2768
  HG1 ARG  0.0000
  BVP BVP  6.4650
  CEC CEC  5.2950
  DNM DNM  5.2483
  DER DER  6.9871
  CIH CIH  6.9044
  HE2 MET  0.0000
  NE2 HIS  1.5000
  CJQ CJQ  5.6723
  ACN ACN  6.7640
   CG PHE  1.7000
 H31A XK2  0.0000
  BUK BUK  5.6597
  H25 TSA  1.0000
  DAY DAY  8.4159
  DBK DBK  7.0222
  BRO BRO  6.9880
  BNP BNP  5.7674
  AWL AWL  5.4870
  BZH BZH  5.4307
  CCN CCN  5.0689
  DEO DEO  7.0055
  BNR BNR  7.7771
   HE GLU  1.0000
  AXS AXS  6.8474
  AFJ AFJ  12.7914
  CIF CIF  5.8691
  CCM CCM  6.1939
  AIN AIN  10.0725
  CQJ CQJ  12.2435
  BLH BLH  6.4400
  BDE BDE  6.1015
  AEX AEX  15.2982
   CB MET  2.0000
  DKY DKY  5.4229
  ALM ALM  8.4832
   H1 TIP  1.0000
  CRJ CRJ  10.1078
  BJE BJE  6.2474
  CMV CMV  8.7421
  BXE BXE  8.2091
  BAP BAP  5.0750
  ANZ ANZ  6.7991
  AJO AJO  8.3244
  DCN DCN  8.3894
  BMJ BMJ  5.1994
  AXK AXK  5.8283
  CJN CJN  5.2474
  BXI BXI  6.4995
  BGT BGT  9.8885
 HG12 ILE  0.0000
  DJD DJD  7.7749
  AKY AKY  7.0530
  BGZ BGZ  5.4235
  AZY AZY  7.3120
  AVH AVH  6.3393
  ARQ ARQ  5.2649
  ADU ADU  11.8867
  CRC CRC  6.7546
  ARW ARW  6.6590
  AQO AQO  6.8424
  AVV AVV  6.2860
  OE1 GL2  1.4000
  BWE BWE  6.0078
  COY COY  7.7721
  AFK AFK  5.7259
  APT APT  5.3752
  CUW CUW  10.3777
  CLR CLR  5.1641
  BGK BGK  6.5268
  BDY BDY  5.8262
  AOC AOC  6.0677
   CG GL2  2.0000
   CA MET  2.0000
  CRI CRI  7.3307
  BHP BHP  6.4069
  DDH DDH  7.6082
  AQW AQW  6.9025
  H65 XK2  1.0000
  DAF DAF  7.2669
  AEL AEL  5.0062
  CUO CUO  6.6988
  CXM CXM  6.7013
  CCT CCT  6.9850
  AXF AXF  6.0589
  AGE AGE  5.0085
  CRH CRH  9.3204
  BCE BCE  6.1857
  DLR DLR  5.6176
  DDQ DDQ  7.2033
  BFX BFX  17.4994
  BHD BHD  6.7314
  CD2 HSC  1.7000
    N GL1  1.5000
   CA ARG  2.0000
  APM APM  7.4774
  BAO BAO  5.1634
  AEA AEA  11.5548
  HB1 PHE  0.0000
  C66 XK2  1.7000
  CBU CBU  7.3465
  ACW ACW  14.1184
  CEP CEP  5.6049
  BLS BLS  5.1889
  AXB AXB  6.4319
  ASE ASE  8.1938
  DIJ DIJ  5.5220
  DFC DFC  8.5380
  HG1 GLN  0.0000
  CJV CJV  5.1444
  CUJ CUJ  9.2266
  DCP DCP  5.1820
  AQK AQK  5.5425
  DIT DIT  10.1091
  ND1 HSE  1.5000
  AZQ AZQ  6.5388
  BEV BEV  16.2746
    C MET  1.7000
  AVP AVP  5.5902
  ANE ANE  5.1679
   H3 XK2  0.0000
  AOW AOW  7.8074
  CQN CQN  8.2272
  AEP AEP  11.5908
  H3' QSI  1.0000
  DNK DNK  5.4026
  ATJ ATJ  6.0326
  O2' QSI  1.4000
   SD MET  1.8500
  DBJ DBJ  9.3559
  ARP ARP  5.2388
  ABH ABH  12.5765
  DMP DMP  5.3148
  DJJ DJJ  6.6635
  HB1 ASN  0.0000
  CUN CUN  9.8396
  AYU AYU  7.1318
  ABO ABO  6.0119
   CA CYS  2.0000
  DGF DGF  6.3016
  BFI BFI  14.9213
  AZJ AZJ  5.6341
  BJZ BJZ  10.1353
  CIX CIX  5.7073
  BFV BFV  5.2908
  ATH ATH  6.0124
  BAH BAH  7.4869
  BFS BFS  5.5825
  AGY AGY  8.5002
  BKW BKW  5.5172
    C GL2  1.7000
  BSD BSD  8.2854
  BVK BVK  5.4411
  AMF AMF  6.5021
  AKA AKA  5.9765
    O PHE  1.4000
 H61A XK2  0.0000
  AIB AIB  6.5357
  HE1 GL2  1.0000
  BEC BEC  24.6697
  AXD AXD  5.7546
  AOZ AOZ  8.5075
  AOE AOE  6.9483
  CPZ CPZ  5.9900
  AGX AGX  5.3883
   CG HSE  1.7000
  DKK DKK  5.0252
  AKB AKB  6.5293
  CKO CKO  6.5928
   N7 XK2  1.5000
  DJW DJW  6.1001
  CMX CMX  5.6332
  CRL CRL  10.7295
  BXY BXY  7.1476
  BNL BNL  8.1995
  BAK BAK  6.2648
  ACJ ACJ  7.1428
  BEG BEG  11.0131
    H SEP  1.0000
  CFJ CFJ  7.1649
  HB2 AS1  0.0000
   SG CYS  1.8500
  HD2 ILE  0.0000
  BZL BZL  6.2282
  ARH ARH  7.2535
  CMR CMR  6.0768
    O HSE  1.4000
  CD1 LEU  2.0000
  CCW CCW  5.1951
  BSA BSA  5.1962
  CXV CXV  12.4705
  CGM CGM  6.2249
  DLW DLW  6.2286
  BRL BRL  8.5212
  BNN BNN  7.5638
  CXQ CXQ  6.2546
  BVG BVG  7.8533
  CE2 TRP  1.7000
  CRZ CRZ  5.6540
  HB1 QSI  0.0000
  BFR BFR  10.1038
  DKS DKS  5.2283
  APN APN  6.1852
  HB2 CYS  0.0000
  CDW CDW  5.0359
  AZK AZK  7.0938
  BBP BBP  5.7435
  ARX ARX  5.8243
  AOI AOI  9.8552
  BJV BJV  5.3563
  BBC BBC  6.2900
  CWR CWR  6.1519
   CG GLU  2.0000
  COH COH  6.9895
  AHZ AHZ  5.7934
  DIY DIY  7.4807
  CZD CZD  9.8414
  AKH AKH  5.6398
  ADO ADO  5.5941
  DMS DMS  5.0634
  BMK BMK  8.5967
  H63 XK2  1.0000
  DHF DHF  5.3580
  ACU ACU  8.6666
  CPU CPU  5.1838
  CBS CBS  5.3768
 HE22 GLN  1.0000
  ADQ ADQ  8.2663
  ARK ARK  7.9500
   O4 XK2  1.4000
  BXQ BXQ  8.2117
  CLQ CLQ  5.8469
  CSG CSG  6.7227
  BZU BZU  5.2077
  CUQ CUQ  5.5859
  CSZ CSZ  5.4241
  DHL DHL  6.4793
  CVV CVV  8.0808
   HN TYR  1.0000
  AUN AUN  5.8125
  CYD CYD  6.9928
  CUH CUH  6.8827
  DFO DFO  5.0532
  CHC CHC  5.1812
  AMY AMY  8.1754
  BYM BYM  5.9422
  DLZ DLZ  5.6467
  DHH DHH  6.3038
  AIF AIF  7.5217
  ABZ ABZ  10.1869
  CPE CPE  16.6281
  CNX CNX  18.9810
  CHJ CHJ  5.3887
  APC APC  6.2982
  BJJ BJJ  5.7847
  BQN BQN  7.3062
  CRK CRK  6.5651
  BSO BSO  7.4892
  DCB DCB  5.4738
  BSB BSB  6.2670
    C HSD  1.7000
   HA ARG  0.0000
  AYQ AYQ  5.2945
  CYS CYS  9.0932
  AIZ AIZ  7.1397
  BBN BBN  5.0547
  DGX DGX  6.1738
  DLT DLT  5.1083
  CQK CQK  7.9200
  CRX CRX  5.2051
  AMM AMM  5.4179
  AVM AVM  6.2406
  CRW CRW  7.2909
 HD12 ILE  0.0000
  ATC ATC  8.3440
  CET CET  5.2809
  DHM DHM  5.5229
  BDL BDL  6.2990
   CB GL1  2.0000
  ATR ATR  5.4834
  C19 TSA  1.7000
  AYB AYB  8.6831
  DIZ DIZ  5.2906
  AAE AAE  19.1604
  OE1 GLN  1.4000
  AUJ AUJ  5.0425
  BUH BUH  8.9529
  AUX AUX  7.6610
  H21 TSA  1.0000
  AWD AWD  5.4983
  CYI CYI  6.8897
  CBQ CBQ  6.6543
  AKO AKO  7.5202
  BLR BLR  7.8205
  DLQ DLQ  5.0491
  BSR BSR  5.8574
  BSG BSG  5.1442
   HN ASP  1.0000
 H3'' QSI  0.0000
  DJF DJF  5.1519
  CFZ CFZ  5.0412
  BMG BMG  5.2557
  CFU CFU  8.4555
  ATI ATI  5.0624
  DMN DMN  5.1070
 HG21 ILE  0.0000
   HA ILE  0.0000
   CB HSE  2.0000
  CUX CUX  10.8970
  BCW BCW  7.8101
  BHE BHE  7.6439
  BDC BDC  5.0685
  AFB AFB  9.5303
  BFQ BFQ  7.5712
  BXS BXS  5.6175
  ANW ANW  7.7996
    O CYS  1.4000
  DKT DKT  5.4908
  AQZ AQZ  5.9649
  AMU AMU  7.1115
   C6 XK2  2.0000
  BSW BSW  5.0553
  BMZ BMZ  9.1212
  BWB BWB  5.7232
 HD21 LEU  0.0000
  AHE AHE  5.5653
  ADM ADM  9.2703
    O ASP  1.4000
  AJU AJU  8.4425
  DCW DCW  6.2015
  AQU AQU  7.2260
  DHV DHV  5.8401
  CAS CAS  9.0771
  BOR BOR  8.1872
   N3 QSI  1.5000
  BHC BHC  12.8142
  CFI CFI  7.6389
  ACX ACX  8.2302
  OD2 AS1  1.4000
    H GL2  1.0000
  HB1 GLN  0.0000
  DFU DFU  5.6112
  CKX CKX  5.6380
  CFD CFD  5.4759
  CNI CNI  10.6215
  AQX AQX  5.3118
  BFP BFP  6.4107
  DKV DKV  6.3346
  CFW CFW  5.3937
    C GL1  1.7000
  COQ COQ  22.7648
  AQF AQF  7.8171
  AVG AVG  5.6533
  C2' QSI  2.0000
 HD13 LEU  0.0000
  AGP AGP  6.9307
  CHO CHO  6.7244
   HB VAL  0.0000
  CSP CSP  12.2803
  CFS CFS  5.8204
  CJS CJS  6.1149
  CAN CAN  7.3469
  AXC AXC  5.4357
   HA VAL  0.0000
  DCA DCA  7.4626
  DBD DBD  6.6855
  AHT AHT  8.9723
  BAN BAN  7.1424
  BCT BCT  6.4795
  BID BID  9.1007
  AQB AQB  5.2514
  BYS BYS  6.4105
  DJB DJB  6.3756
  CVJ CVJ  7.3318
  AOR AOR  5.5072
  CBD CBD  5.9096
  AUS AUS  5.9328
  ADR ADR  6.7158
  DKO DKO  9.0654
  AHD AHD  7.5638
  CTX CTX  7.3822
  DBR DBR  5.4049
  CKP CKP  6.4458
  ABD ABD  16.1094
  ALE ALE  7.1994
  DCS DCS  5.5503
  CZK CZK  5.0069
  AZH AZH  5.6647
  BHB BHB  6.1404
  BZE BZE  5.9552
  BIM BIM  6.2336
  AAU AAU  20.1755
  CAX CAX  5.7688
  CCG CCG  6.4262
    O QSI  1.4000
  ASK ASK  6.4014
  BOL BOL  5.3746
  BSQ BSQ  5.7439
  CVP CVP  8.2863
  BCK BCK  9.0406
  ARF ARF  5.3035
  CE2 TYR  1.7000
  BRE BRE  5.2748
  H25 XK2  1.0000
  CSI CSI  7.5321
  DIV DIV  5.3886
   CA HYD  2.0000
   NH VDW  0.0000
  C22 XK2  1.7000
  ALF ALF  5.8909
  AKU AKU  9.0156
  DDJ DDJ  5.3073
  H11 TSA  1.0000
  DBL DBL  5.9826
  DKQ DKQ  5.2085
  CVK CVK  6.8557
  BIJ BIJ  11.0595
  CPG CPG  13.7474
   HA CYS  0.0000
  BZY BZY  7.6632
  BMV BMV  5.8217
  BBT BBT  5.0425
  DAJ DAJ  5.1155
  BLG BLG  5.3475
    H TRP  1.0000
  COW COW  9.9937
  BOC BOC  5.2621
  AID AID  11.1132
  AHI AHI  5.5025
  CVI CVI  8.7714
   HN GLU  1.0000
  CRQ CRQ  10.5068
  DCQ DCQ  6.8106
  C70 XK2  1.7000
  AQL AQL  5.4225
   SG HYD  1.8500
  DLV DLV  5.2586
  CTT CTT  6.9742
  BQO BQO  7.5008
    N GLN  1.5000
   CA PRO  2.0000
  CFG CFG  5.9023
  BXX BXX  6.1435
  DEI DEI  6.2128
   H6 XK2  0.0000
  BGV BGV  12.2378
  AMN AMN  5.0702
  COT COT  9.0617
  AYO AYO  5.1384
  HB2 ALA  0.0000
  CZX CZX  10.0329
  AFL AFL  11.3460
  DCJ DCJ  7.7748
  CQE CQE  6.7305
  BUD BUD  5.1740
  AFS AFS  6.9461
  AYH AYH  6.4423
  DCU DCU  7.1465
   N2 XK2  1.5000
  TWE TWE  20.0000
   CG LEU  2.0000
  AFA AFA  9.3199
  ATN ATN  6.2363
  AQV AQV  6.7319
   CB LYS  2.0000
  CZ2 TRP  1.7000
  BOU BOU  8.8517
  DGT DGT  6.1481
  AAG AAG  8.1955
  CID CID  6.5086
  BQK BQK  5.3669
  ARO ARO  7.2686
  ANH ANH  7.8091
  CKU CKU  5.0030
  AOK AOK  5.3593
  CEH CEH  7.9097
  DME DME  6.3585
  DGN DGN  7.1628
  DLD DLD  6.3494
  BIA BIA  13.8500
  ASH ASH  5.2919
  CDT CDT  5.2669
  AMJ AMJ  8.8839
  CBB CBB  6.8414
  BUZ BUZ  6.1926
  BOD BOD  6.0883
  HD1 HSE  1.0000
  AWB AWB  5.5454
  ARE ARE  6.8347
  BMP BMP  7.6760
  CNC CNC  10.3047
  BZK BZK  5.7863
  BLO BLO  5.1502
  BAR BAR  5.1687
  AJQ AJQ  8.0288
  HB1 TRP  0.0000
  BQM BQM  8.7449
  BEN BEN  8.1417
  BGP BGP  12.7599
  DFD DFD  5.3633
  HT2 QSI  1.0000
  CEX CEX  5.8448
  CGD CGD  6.6162
  BTA BTA  7.3324
    N ASP  1.5000
  DFA DFA  10.0920
  CVN CVN  7.1037
   CG GLN  2.0000
  CPH CPH  10.8153
  ABJ ABJ  6.2803
  AGB AGB  5.1071
  CGJ CGJ  5.5637
  AFV AFV  9.3465
  CNB CNB  10.9856
  HG2 GLN  0.0000
  AWZ AWZ  5.7415
  BZC BZC  6.9421
  BFE BFE  11.3606
  CG2 THR  2.0000
  CTK CTK  5.1386
  CTJ CTJ  8.1341
  BXP BXP  8.6825
  BTL BTL  5.0390
  AJH AJH  7.2717
  BCH BCH  5.1423
  CBG CBG  6.7911
  ASB ASB  6.7635
  BLW BLW  5.0341
  COC COC  11.9514
  BUV BUV  5.5029
  BBF BBF  6.5575
  O1S QSI  1.4000
  DLX DLX  5.6914
  ACF ACF  7.5118
  BZJ BZJ  7.7134
  AZU AZU  7.1661
  COP COP  6.4127
   CG PRO  2.0000
  BHO BHO  5.4572
  CGW CGW  6.5430
  BZB BZB  9.9901
   HA SER  0.0000
  BPK BPK  5.1506
  BVL BVL  5.9595
    C SEP  1.7000
  CMI CMI  5.9690
  BUP BUP  5.2098
  ALO ALO  6.0834
    H LEU  1.0000
  CXU CXU  7.2552
  BDO BDO  6.2851
    N AS1  1.5000
  ATQ ATQ  5.5532
   CA HSE  2.0000
  AXN AXN  6.0307
  AEG AEG  7.9009
  CYX CYX  11.1787
  BHA BHA  9.0657
  HB2 LEU  0.0000
  CQY CQY  6.7313
   HE GL1  1.0000
  CMP CMP  5.0207
  AGH AGH  6.6039
  CDQ CDQ  5.1009
  BER BER  7.1935
  AHS AHS  6.7301
  AQE AQE  7.5433
    N ILE  1.5000
  BHQ BHQ  7.5670
   C2 QSI  1.7000
  CQX CQX  7.5100
  CEA CEA  5.9863
  DEY DEY  5.7686
  ACS ACS  13.8318
  ALK ALK  5.5331
  BBE BBE  5.0543
  CZP CZP  9.3446
  H64 XK2  1.0000
    N HSE  1.5000
  BGN BGN  10.3325
  BQH BQH  9.3964
  AKQ AKQ  8.3239
  AAX AAX  8.2305
  DHG DHG  5.2966
    O HSC  1.4000
  DJZ DJZ  5.9001
  CUA CUA  5.2267
  CRY CRY  10.0898
  BNS BNS  6.4031
  CKK CKK  5.3588
  BJG BJG  6.1923
  SPH NBN  1.5000
  COS COS  10.6108
  BZZ BZZ  7.7305
   HA HIS  0.0000
  DKZ DKZ  6.9212
  ACE ACE  16.6847
  BZA BZA  6.2912
  CNE CNE  7.0811
  HD1 AS1  1.0000
  CIS CIS  5.8995
  BZS BZS  6.2393
  DGQ DGQ  7.5593
   HD ASP  1.0000
  CSW CSW  5.2581
  BRH BRH  8.8013
  CGA CGA  5.4442
  BWO BWO  5.0324
  CLU CLU  6.0669
  CHR CHR  5.2028
  CLT CLT  6.8752
  DEV DEV  6.2046
  ATW ATW  8.0703
  APG APG  7.3266
  BIY BIY  5.1629
  AER AER  9.1397
  CLX CLX  5.5224
  DAC DAC  5.0753
  AHW AHW  5.4008
  BZV BZV  5.1570
  HB2 GLN  0.0000
  HE2 GL2  1.0000
  DJM DJM  5.5601
  BME BME  9.8962
   HN GLY  1.0000
   HN LYS  1.0000
  BEI BEI  5.7107
  CSK CSK  7.0693
  BKJ BKJ  6.4803
  ALS ALS  7.8525
  BCD BCD  6.6359
  CES CES  5.1806
  CDO CDO  5.8838
  CHL CHL  6.3117
  BWM BWM  7.6938
  NE1 TRP  1.5000
  COL COL  20.9048
  CUR CUR  10.1368
    H HSE  1.0000
  BTV BTV  5.3638
   CB PHE  2.0000
  BVE BVE  5.7963
  DBV DBV  6.5969
  DDX DDX  5.4020
  ATT ATT  5.4757
  BQE BQE  6.2114
  AJD AJD  7.0407
  COZ COZ  13.8986
  CNN CNN  10.8838
  BIF BIF  13.9593
  DHO DHO  6.0326
  CPA CPA  6.0737
  CIP CIP  6.8673
  AOF AOF  7.2009
  ADS ADS  5.9937
  DGC DGC  5.7141
   H1 HOH  1.0000
  DAW DAW  5.0513
  BHR BHR  7.1180
  DMD DMD  5.8322
  CGF CGF  5.1865
  CSJ CSJ  7.2471
  CLS CLS  5.4038
  HA1 GLY  0.0000
  CLK CLK  5.3487
  CRS CRS  13.8439
  AAS AAS  12.9808
   HA LEU  0.0000
  BQX BQX  6.2965
  HZ2 LYS  1.0000
    C ALA  1.7000
   O3 SEP  1.4000
  BYL BYL  6.9970
   CB SER  2.0000
  DMH DMH  5.2192
  CZO CZO  9.4982
  COI COI  6.3484
   HN SER  1.0000
  AND AND  7.7618
  DEE DEE  6.6913
  CLM CLM  5.3275
  AHN AHN  5.2615
   HE GL2  1.0000
  BDK BDK  6.3014
  OE1 GL1  1.4000
  HB2 QSI  0.0000
  ADT ADT  13.6632
  CUU CUU  7.3193
  CGB CGB  5.0183
  ACM ACM  12.4856
  HB2 HIS  0.0000
 HD21 ASN  1.0000
    O HOH  1.4000
  HD2 PHE  1.0000
  BKM BKM  12.1904
   HA ASN  0.0000
  ASM ASM  6.6385
  DIN DIN  6.2159
   HG LEU  0.0000
  CEZ CEZ  6.1716
  HB2 ASN  0.0000
  DHY DHY  6.6075
  BBS BBS  6.5382
  CML CML  5.0327
  AZP AZP  5.3610
  HE3 MET  0.0000
  BWZ BWZ  5.7057
  CGU CGU  5.3712
  BVJ BVJ  5.4438
   CA GL1  2.0000
  BEK BEK  7.8273
  DBF DBF  6.8507
  CWA CWA  5.5910
  CUP CUP  7.3000
  CTO CTO  6.8010
  BPE BPE  6.0297
  ANU ANU  5.0292
  AME AME  5.2311
 HG23 THR  0.0000
  DNG DNG  5.7943
  DCZ DCZ  5.6058
  CTM CTM  6.1848
  ADF ADF  5.3164
  DMW DMW  5.2877
  BBG BBG  7.3000
   HA GL1  0.0000
  CJY CJY  5.0515
  BJO BJO  5.5860
  CYA CYA  8.0323
  CLD CLD  5.3305
  AJP AJP  6.1667
  CTR CTR  7.8934
  COX COX  5.0311
   HA PRO  0.0000
  BQB BQB  5.1795
  BDZ BDZ  5.0556
  CJR CJR  5.6948
  DFW DFW  5.0293
  DGA DGA  6.0641
  BOY BOY  5.2025
  AJF AJF  6.5028
  ND1 HSD  1.5000
  BTZ BTZ  5.1210
  BTB BTB  6.4466
  CYE CYE  8.5662
  ABK ABK  7.5638
  BSP BSP  7.2741
  CMD CMD  5.6073
  AKL AKL  15.1680
 HG23 ILE  0.0000
  AHF AHF  8.7686
  DAU DAU  6.2678
  BVR BVR  6.0086
  DEN DEN  6.4142
  AAP AAP  16.7170
  BKY BKY  13.6212
  BWA BWA  5.3279
    H GLU  1.0000
  CHH CHH  5.5927
  BTT BTT  6.0747
  ABV ABV  5.4558
  ND2 ASN  1.5000
  BVN BVN  6.9621
  BMH BMH  9.1150
  BGO BGO  8.5334
   CG TRP  1.7000
  CD2 TRP  1.7000
  DCM DCM  5.1166
  AUM AUM  8.5500
  H14 TSA  1.0000
    O ILE  1.4000
  AWW AWW  8.6028
  BMX BMX  11.2998
  AXX AXX  5.6908
   CB AS2  2.0000
  DKH DKH  5.9472
  NE2 HSC  1.5000
  BOZ BOZ  6.5993
  ANA ANA  6.2871
  CPF CPF  7.0472
  AWH AWH  6.4040
  AIV AIV  6.4451
  CFK CFK  5.7674
  O24 TSA  1.4000
  DHZ DHZ  6.0957
  AHC AHC  10.3674
    H HYD  1.0000
  CAR CAR  5.6367
  ARN ARN  5.1100
  DLS DLS  5.2316
    O ALA  1.4000
  ANM ANM  8.8487
  DNI DNI  7.2260
  HB2 TYR  0.0000
  DKB DKB  7.1021
   CA ASN  2.0000
  CIA CIA  6.2679
  BEM BEM  10.6193
  CPX CPX  17.0477
  DAX DAX  6.0847
   CA LYS  2.0000
  CWS CWS  10.5103
  BOA BOA  5.0694
  BYF BYF  6.3761
  BIW BIW  12.2062
  HG1 GL2  0.0000
  DJC DJC  8.6764
  CZR CZR  7.8113
  AFC AFC  6.2332
  BXU BXU  5.5343
   CG GL1  2.0000
  CVR CVR  11.1530
  AZS AZS  5.0396
  BBV BBV  5.5429
  BES BES  11.5873
  BDP BDP  5.4932
  CVX CVX  9.8116
  CTF CTF  9.7651
  CPM CPM  9.4980
  CDK CDK  5.5791
  ANR ANR  5.7895
  H74 XK2  1.0000
  AWJ AWJ  5.2761
  CIY CIY  6.9886
  HB2 GL1  0.0000
  CQU CQU  10.3082
  CJT CJT  6.7103
  BXG BXG  5.0206
  BOF BOF  6.5230
  BDJ BDJ  5.0709
 HG11 VAL  0.0000
  BFN BFN  5.3800
  BML BML  8.6096
  CHM CHM  5.4055
  CBJ CBJ  5.5971
  ARA ARA  5.3611
  AJC AJC  9.1102
  DAE DAE  6.9660
  AQN AQN  6.9707
  HB1 HYD  0.0000
  BZX BZX  5.6982
  CG1 VAL  2.0000
  CZW CZW  11.8152
  AJY AJY  7.7309
  CIN CIN  7.2671
  C63 XK2  1.7000
  DCT DCT  8.0680
  CPV CPV  5.1432
  BKE BKE  5.1119
    N TYR  1.5000
  DEJ DEJ  8.1087
  ABS ABS  11.8769
  CCO CCO  6.3325
  CIO CIO  5.0638
  BKG BKG  8.0354
    C TYR  1.7000
  BMC BMC  10.1120
  CAQ CAQ  5.5078
  BDN BDN  5.5345
  BQQ BQQ  5.5204
  AHJ AHJ  6.0571
  CLN CLN  7.0238
  ACP ACP  13.5283
  CMC CMC  5.6941
  BVT BVT  5.9474
  CTN CTN  6.2665
  DHS DHS  5.0570
  CNJ CNJ  22.7295
  AXL AXL  7.3432
  AEH AEH  13.6673
  ACB ACB  8.6533
  BEL BEL  21.6044
  DHB DHB  5.5637
  BRX BRX  5.8120
  C73 XK2  1.7000
   NZ LYS  2.0000
    N HYD  1.5000
  HG2 GL1  0.0000
 HE22 QSI  1.0000
  CTL CTL  8.7688
  C76 XK2  1.7000
  DLH DLH  5.9934
  AJK AJK  6.4889
  CBP CBP  5.6066
  ATM ATM  6.9683
  ASO ASO  5.0645
  SPH SPH  1.5000
  AJN AJN  8.4680
  AYC AYC  5.3746
  H67 XK2  1.0000
  AAZ AAZ  8.9286
  HE1 GLU  1.0000
  HB2 MET  0.0000
    H SER  1.0000
  CZC CZC  6.2998
  ABA ABA  17.1997
  ATK ATK  5.6104
  DJK DJK  5.0042
  DMT DMT  5.3628
  HB1 HSC  0.0000
  CPP CPP  5.8198
  BGL BGL  7.9332
  CKD CKD  5.8246
  BJN BJN  5.5169
  AAT AAT  17.0911
  HZ2 TRP  1.0000
  H21 XK2  1.0000
  C71 XK2  1.7000
  DCD DCD  6.2572
  CHI CHI  6.9612
  BSZ BSZ  7.7006
   C3 TSA  2.0000
  DEP DEP  7.9250
  HT1 QSI  1.0000
  ATY ATY  5.4070
  BSS BSS  8.0657
  DFP DFP  6.5916
  ACK ACK  13.4341
  BQL BQL  13.0102
  DKE DKE  5.3606
  BRV BRV  5.3447
  BZT BZT  6.3857
  OE2 GL2  1.4000
  ADK ADK  7.9187
  BJY BJY  5.4288
    P SEP  1.9000
  CVC CVC  7.0600
  HO4 XK2  1.0000
  AVN AVN  5.2900
  DHR DHR  7.5095
    O SEP  1.4000
  ANQ ANQ  6.5435
  CPO CPO  13.5230
  CAZ CAZ  5.8249
  DDS DDS  5.8844
  ASZ ASZ  5.4813
  CER CER  8.2785
  AQM AQM  5.3347
  CFX CFX  5.3552
  CNG CNG  18.1405
  CFV CFV  5.2599
  AGW AGW  6.6847
  CVH CVH  10.0981
  ART ART  5.4721
  DLJ DLJ  6.6160
  ACH ACH  13.9586
  DET DET  5.6246
  CEE CEE  5.2401
  AGO AGO  5.2812
  AWY AWY  6.8490
  AUO AUO  5.1481
  AOG AOG  7.0645
   OG SER  1.4000
  C77 XK2  1.7000
   HN HIS  1.0000
  HE2 HSC  1.0000
  CDA CDA  6.6634
  BKZ BKZ  5.2939
  CPB CPB  7.5188
   CG AS2  1.7000
  CWV CWV  8.3395
    S QSI  1.8500
  AIG AIG  6.0307
  CFY CFY  5.1314
  CSE CSE  9.8833
  BTI BTI  7.4168
  CTZ CTZ  11.8771
  ATZ ATZ  5.2628
  DKI DKI  5.6233
  CZJ CZJ  6.2285
  AUI AUI  7.6742
  BCO BCO  6.0781
  CIZ CIZ  5.9665
  CXJ CXJ  5.5481
  BUA BUA  7.6582
  CE3 TRP  1.7000
  BKD BKD  5.9291
  HD2 HSD  1.0000
   HA QSI  0.0000
    O HIS  1.4000
    N LEU  1.5000
  BPS BPS  5.7695
    C HSE  1.7000
  HZ3 LYS  1.0000
    H VAL  1.0000
  DNA DNA  5.5216
    N GL2  1.5000
  HE2 LYS  0.0000
  CKH CKH  5.4823
  AEB AEB  8.8533
  BFM BFM  7.2451
  DFL DFL  7.3104
  C64 XK2  1.7000
  HB1 SER  0.0000
  CWT CWT  5.7581
  CDH CDH  5.5497
  DGV DGV  7.5082
  CYW CYW  7.0587
  HE1 MET  0.0000
  AGR AGR  6.3991
  CQM CQM  17.7028
  DLI DLI  7.2075
  ANG ANG  6.8439
  BCB BCB  5.3845
  AYG AYG  8.0701
  AOU AOU  6.4578
  ADN ADN  16.0896
  H1' QSI  0.0000
  AWT AWT  5.5335
  BSL BSL  7.5706
  AAM AAM  18.6695
  ABC ABC  15.6143
  DDR DDR  7.9468
   O1 TSA  1.4000
  CRU CRU  6.2996
  BTH BTH  7.7559
  C65 XK2  1.7000
  DGI DGI  7.8493
  DFI DFI  5.8535
  DFG DFG  5.1111
  BDV BDV  5.3251
  CUY CUY  5.9250
  ABQ ABQ  13.5866
  AOX AOX  6.3590
  AQY AQY  5.1835
  AFX AFX  5.7366
  APB APB  7.7525
  DIA DIA  5.2253
  AFG AFG  5.5022
   HN LEU  1.0000
  CVZ CVZ  7.2432
  BRD BRD  7.3584
  BOK BOK  9.4172
  AMQ AMQ  5.0973
  BAE BAE  5.3109
  AQH AQH  11.1563
  CCY CCY  5.0134
  AHL AHL  8.4293
  BLJ BLJ  5.3739
  AHH AHH  7.9352
   CG HSC  1.7000
  CVB CVB  7.5696
  BFC BFC  9.5930
 HD11 LEU  0.0000
  ARG ARG  5.2187
  CCP CCP  6.1108
    H GLY  1.0000
  AJT AJT  8.6856
  DCR DCR  6.5724
  APO APO  7.5795
  CAW CAW  6.4748
   CB VAL  2.0000
  CNP CNP  7.4967
  ALT ALT  9.9018
  AJI AJI  5.1300
  DCI DCI  5.1575
  C22 TSA  1.7000
  COJ COJ  10.1337
  CDB CDB  5.5109
  AVX AVX  9.2232
  BTY BTY  7.6028
  CFF CFF  7.4999
  BVB BVB  7.3328
    C QSI  1.7000
  DHU DHU  7.2066
   HA ALA  0.0000
  AVQ AVQ  8.8522
  CLJ CLJ  5.4578
  BNZ BNZ  8.9739
  CDE CDE  5.3781
  CSN CSN  10.3539
  BSF BSF  5.2045
  AUL AUL  5.9816
  AHU AHU  5.7777
  NH2 ARG  1.5000
  CWG CWG  5.8750
  AKT AKT  5.4447
  HE1 PHE  1.0000
  BEH BEH  15.8830
  CFQ CFQ  5.7365
  AKX AKX  8.2083
   CA SEP  2.0000
  CGT CGT  5.0603
  ACA ACA  8.5013
  ADE ADE  9.0028
    H TYR  1.0000
  AYS AYS  5.6890
  BEB BEB  11.5131
  AXO AXO  6.1984
  CGH CGH  5.2840
  BMF BMF  5.7694
    H GL1  1.0000
  OG1 THR  1.4000
    C HIS  1.7000
    N PRO  1.5000
  AII AII  6.5277
  BRI BRI  5.5293
  DIS DIS  6.3042
  BBK BBK  5.9450
  AFM AFM  11.5551
    O MET  1.4000
  COM COM  7.4231
  CJH CJH  5.0632
  BQW BQW  5.0318
  BAY BAY  7.2647
   NE ARG  1.5000
  CCR CCR  5.7568
    H HSD  1.0000
  AJM AJM  5.1789
  CNU CNU  18.7941
  DEX DEX  5.2322
  CAJ CAJ  5.9496
  BBI BBI  6.6270
  CQZ CQZ  9.0326
  CIQ CIQ  7.0458
  ALJ ALJ  7.3378
  BJW BJW  7.1000
  AVE AVE  6.3121
  CNF CNF  13.8096
  BJQ BJQ  5.5062
   HA GLN  0.0000
  DCO DCO  5.6005
  HB2 ASP  0.0000
  DHE DHE  6.2414
  HD1 PRO  0.0000
  AGK AGK  8.4180
   HN AS1  1.0000
  HE2 HIS  1.0000
 HG21 THR  0.0000
  DJY DJY  5.5398
  DJN DJN  5.3535
  BSV BSV  6.0408
  BAT BAT  6.1668
  CAD CAD  5.6476
  AVS AVS  5.9308
  AKP AKP  5.8372
  CIV CIV  5.9891
  APP APP  9.9484
  BUB BUB  9.2855
  DEH DEH  5.8795
  AGM AGM  11.3050
  AUQ AUQ  5.6084
  CMG CMG  5.0015
  COA COA  9.2601
  AJX AJX  5.8896
  AJV AJV  5.5001
  AFU AFU  5.5027
  ANV ANV  5.2219
   CZ TYR  1.7000
 HD12 LEU  0.0000
  DKG DKG  6.0827
  H33 XK2  1.0000
  C36 XK2  1.7000
   CB ALA  2.0000
  CJI CJI  7.1798
  ARB ARB  5.2391
  DLK DLK  5.9291
  BCA BCA  5.8911
  ABL ABL  12.3775
  BZG BZG  5.6285
  AUF AUF  5.1055
  CWB CWB  11.7351
  BHL BHL  7.0232
  CD2 HSD  1.7000
  BYG BYG  6.3316
  BMM BMM  8.1756
  HB1 TYR  0.0000
  CKL CKL  5.0311
   HN ILE  1.0000
  CD2 HIS  1.7000
  BIQ BIQ  7.5550
  C62 XK2  1.7000
  HG1 LYS  0.0000
  CDU CDU  6.4266
  AYM AYM  6.5167
  DJE DJE  6.4462
  HD1 TYR  1.0000
  C23 XK2  1.7000
  DCE DCE  6.8435
  CIT CIT  5.4799
  BSN BSN  5.9868
  ABX ABX  12.0569
  CIK CIK  5.6440
  CKM CKM  5.2508
  BWQ BWQ  9.2981
  CEV CEV  5.4336
  BYO BYO  6.2721
  BTS BTS  5.6175
  CNQ CNQ  9.5611
  AGA AGA  10.8138
  CLC CLC  5.0647
  CLG CLG  5.2650
  AUC AUC  5.1785
  HG1 QSI  0.0000
  CKR CKR  5.7251
  BQD BQD  10.4830
  CLY CLY  5.1808
  AZX AZX  5.6923
  ASI ASI  5.6368
  AZA AZA  5.6552
  CKE CKE  5.3326
    H ASN  1.0000
  HZ1 LYS  1.0000
  CCS CCS  6.1206
  CJB CJB  5.6456
  BXD BXD  7.6129
  BKP BKP  7.4268
  CNR CNR  8.5432
  HB1 GL2  0.0000
  CKQ CKQ  5.6713
   OH TYR  1.4000
  C34 XK2  1.7000
  DFK DFK  5.2958
    O PRO  1.4000
  BWG BWG  6.8365
  AEZ AEZ  9.9656
   H4 TSA  1.0000
  DGW DGW  6.6646
  BYT BYT  5.6943
  BQZ BQZ  5.1216
  AZE AZE  5.6585
  BHN BHN  11.7421
  CWI CWI  8.5827
   CD GL2  1.7000
  CAU CAU  5.2679
  AZN AZN  5.0993
  CYM CYM  12.2263
  AKZ AKZ  13.0167
  CUB CUB  5.3137
  CE2 PHE  1.7000
  DDK DDK  6.7123
    H THR  1.0000
    H LYS  1.0000
  DDF DDF  6.3586
  DJL DJL  5.2854
  AIJ AIJ  8.5124
  BKQ BKQ  6.1766
  BFL BFL  8.0712
  DNB DNB  5.2158
  CXP CXP  7.3304
  AXU AXU  8.2183
  AUV AUV  6.3203
  BWR BWR  5.9103
    C THR  1.7000
  CXS CXS  6.4162
  AWE AWE  8.0331
  DBU DBU  7.0440
  CKC CKC  5.4896
  BGG BGG  9.7738
  CRR CRR  6.0787
  CZE CZE  6.4834
  BVM BVM  5.9269
  AKE AKE  7.3961
  BTP BTP  7.7705
  AWG AWG  6.0462
  OD1 AS1  1.4000
  DHI DHI  6.1811
  AEE AEE  6.1603
 HD23 LEU  0.0000
  CYF CYF  5.9579
  HG1 SER  1.0000
  BTE BTE  10.2271
 HH22 ARG  1.0000
  CCX CCX  6.7271
  DDW DDW  5.3379
  DCF DCF  5.4563
  DAN DAN  7.9704
  CAK CAK  5.0269
  AXV AXV  5.4937
  DFR DFR  6.3307
  DAB DAB  6.3701
  DIF DIF  5.4775
  BVS BVS  8.4175
  AGL AGL  12.2877
   CB GLU  2.0000
  BZW BZW  6.6813
  BRA BRA  6.5830
   H8 QSI  1.0000
  CJP CJP  5.4492
  BPC BPC  5.3773
  AGI AGI  5.0631
  BCU BCU  6.7249
  AMR AMR  7.7436
  HD2 PRO  0.0000
  BPO BPO  6.9035
  ARU ARU  5.4480
  BSH BSH  5.1724
  AAK AAK  19.3983
  BTW BTW  6.4641
  AQJ AQJ  5.0388
  AFO AFO  11.4943
  AUH AUH  9.1356
  ATS ATS  5.4023
  H10 QSI  1.0000
  HD2 HIS  1.0000
  DEL DEL  7.0847
  DDB DDB  5.8487
  AIE AIE  8.4058
  CZT CZT  5.7653
  DBM DBM  5.1013
  BKK BKK  10.1361
  DBN DBN  6.7315
  AYR AYR  5.7058
   CA TYR  2.0000
  BBU BBU  5.7479
  AQT AQT  5.7479
  CWC CWC  6.0532
  ATO ATO  5.5614
  CCU CCU  6.4243
  BMW BMW  10.3625
  ADH ADH  11.0187
  DCK DCK  5.1087
  GRD GRD  0.0000
  CQV CQV  7.0915
  CGK CGK  5.5044
  CYN CYN  5.0244
  HE2 GL1  1.0000
  DAD DAD  7.2624
    N CYS  1.5000
  CAC CAC  5.4138
  AMS AMS  8.3384
  CQD CQD  15.9645
  BXH BXH  8.0056
  BHX BHX  7.2479
 HD13 ILE  0.0000
  BUY BUY  5.9640
  BUU BUU  10.4910
  CQB CQB  10.9824
  DIH DIH  6.0249
  CPI CPI  5.7417
  CNZ CNZ  8.4360
  BFT BFT  6.1719
  CKV CKV  5.3775
  BUO BUO  9.9679
  BAI BAI  5.2973
  DMI DMI  5.3651
  BGH BGH  6.0561
   HN HSE  1.0000
   CB HSD  2.0000
  ASV ASV  5.7088
  BUW BUW  5.0055
  BKL BKL  9.9081
  AJE AJE  6.7341
  CUE CUE  8.7467
  BLU BLU  6.4728
   HA TYR  0.0000
    N SEP  1.5000
  AEV AEV  10.7375
  BZO BZO  6.3630
    O TRP  1.4000
  DCV DCV  6.0125
  OD2 AS2  1.4000
  BFB BFB  5.2772
  AMD AMD  5.2756
   CA HSD  2.0000
  BEF BEF  10.5085
  APK APK  5.1836
  AKM AKM  5.0473
  APU APU  5.4785
  CSY CSY  10.3078
  C10 TSA  2.0000
  SP1 SP1  1.0000
  H7A XK2  0.0000
  CNW CNW  8.9978
   H2 HOH  1.0000
  CUI CUI  11.2062
  CJC CJC  6.3006
  BNY BNY  9.3028
  ADB ADB  7.1680
  HD2 TYR  1.0000
  HE1 HSD  1.0000
  HB1 ASP  0.0000
  C79 XK2  1.7000
   CA LEU  2.0000
  BMO BMO  5.0413
  BGM BGM  13.8154
  BKB BKB  5.9565
  ADX ADX  10.3142
  DEQ DEQ  5.3971
  ASJ ASJ  6.4753
  HB2 SEP  0.0000
   HA HSD  0.0000
  ABE ABE  11.5367
  CQG CQG  5.5547
  HZ3 TRP  1.0000
  AIO AIO  6.4094
  BEQ BEQ  19.2863
  BLL BLL  5.3167
  CJZ CJZ  5.8840
  CD1 TYR  1.7000
  CFT CFT  5.6990
  BPV BPV  9.5196
  CHK CHK  5.2136
 DUM2 DUM  0.0000
  AMH AMH  6.7086
  ATP ATP  5.6885
  HG2 GLU  0.0000
  CYB CYB  5.0406
  CRE CRE  5.5005
   HD AS1  1.0000
   O5 XK2  1.4000
  CQP CQP  14.5640
  DLB DLB  5.0487
  CNT CNT  12.6392
  DDV DDV  7.0666
  BOJ BOJ  9.9934
  BIR BIR  8.6958
  CDZ CDZ  5.3866
  AEC AEC  5.2963
   HN VAL  1.0000
    N SER  1.5000
  AZV AZV  7.5971
  BPN BPN  5.9140
  CRT CRT  12.3783
  HE1 LYS  0.0000
  CTW CTW  8.5158
  OH2 OH2  1.4000
  AYN AYN  5.0525
  BCV BCV  5.4249
  AVJ AVJ  6.6869
  AIH AIH  5.3158
  BAF BAF  5.6408
  AMC AMC  6.1141
  DNJ DNJ  5.2015
  BRM BRM  9.4794
  AVR AVR  5.1154
  CCV CCV  5.1383
  COD COD  11.1385
    O HYD  1.4000
  AEQ AEQ  6.9721
  CJE CJE  5.1680
   CA QSI  2.0000
  ARY ARY  6.6400
   H5 XK2  0.0000
   HN HSD  1.0000
  C17 TSA  2.0000
  DBZ DBZ  5.0804
  CFE CFE  5.1826
  BTJ BTJ  8.1156
  CJJ CJJ  6.0486
  AZR AZR  5.9260
    N HSC  1.5000
  DMR DMR  5.0381
  BWI BWI  9.1939
  BHG BHG  10.5194
  BSM BSM  6.1662
  ANK ANK  5.4405
   CA HSC  2.0000
  BVV BVV  6.4489
  DNL DNL  5.7080
  BRW BRW  6.8237
  DGJ DGJ  6.1549
  BUJ BUJ  6.6262
  H20 TSA  1.0000
  CXO CXO  7.6275
  BIP BIP  5.5773
  AJZ AJZ  5.0168
  DHA DHA  7.5119
  BKR BKR  5.3211
  BYK BYK  5.7979
  ACL ACL  5.2842
  AZT AZT  5.7963
  HG1 PRO  0.0000
  BOX BOX  11.3585
  CVF CVF  7.2612
  ALP ALP  5.7972
  AAR AAR  19.8330
  CUV CUV  5.5428
  DGR DGR  5.3762
  CIE CIE  5.3843
  DLF DLF  5.6952
  ASU ASU  5.3134
   CB HYD  2.0000
  CMO CMO  5.4147
  BWH BWH  6.2349
  CXD CXD  6.1272
  ADY ADY  6.0610
  ALR ALR  5.4579
  SPH BON  1.5000
  BKX BKX  5.4312
  DBG DBG  5.8939
  CED CED  7.6007
  BQT BQT  5.2415
  DBW DBW  5.4894
  CHF CHF  5.9133
  CIU CIU  5.5691
  C26 XK2  1.7000
  BPD BPD  8.6736
  ASA ASA  6.9560
  CPS CPS  6.1649
 HH21 ARG  1.0000
  BJK BJK  7.3963
  CUM CUM  11.0651
   N1 QSI  1.5000
  BLM BLM  8.7356
  BVI BVI  5.9302
   HE ARG  1.0000
  CEY CEY  5.9341
  CG2 ILE  2.0000
  H78 XK2  1.0000
  CDC CDC  6.5708
  CCL CCL  7.1225
  DKL DKL  5.8831
  CST CST  5.5410
  HB2 GL2  0.0000
  AGU AGU  5.3403
  BTU BTU  6.2707
  DMX DMX  6.0475
  CSH CSH  6.8971
  AQS AQS  5.4531
  CTU CTU  5.2660
  BXL BXL  5.4662
  AFP AFP  5.5219
  HB1 LYS  0.0000
   HA AS2  0.0000
  BSJ BSJ  6.3369
   CA AS1  2.0000
  BPP BPP  7.1480
  CAP CAP  5.0079
  BOI BOI  12.2918
  AJJ AJJ  13.0815
   HZ PHE  1.0000
  DHQ DHQ  7.5403
 HD11 ILE  0.0000
   HA GL2  0.0000
  CZV CZV  5.6923
  ALY ALY  8.5677
  HD1 PHE  1.0000
  C27 XK2  1.7000
   CA GLU  2.0000
  AZB AZB  6.0156
  BHS BHS  8.2577
  CCH CCH  6.7617
    H PHE  1.0000
  BFW BFW  9.2492
  BEJ BEJ  5.7326
  HG2 GL2  0.0000
  HB1 HSD  0.0000
  AAH AAH  5.6990
  DCH DCH  5.9780
  AXW AXW  6.2458
  APZ APZ  5.0162
  CE1 HSC  1.7000
  AON AON  5.1674
  COV COV  9.7492
  BIK BIK  6.3496
   H2 OH2  1.0000
  DBI DBI  7.3420
  BAV BAV  7.0526
  BBA BBA  5.6594
  CDY CDY  5.6912
  HB1 ALA  0.0000
  BZR BZR  6.8492
  HB1 CYS  0.0000
  AVA AVA  8.9914
  O4' QSI  1.4000
   CE LYS  2.0000
  BNJ BNJ  7.1327
  BMA BMA  5.5630
  CUF CUF  10.7255
  CDV CDV  6.8015
  BUT BUT  5.4715
  BEP BEP  5.3957
  ALH ALH  7.1312
    C PRO  1.7000
  H62 QSI  1.0000
  BIT BIT  12.6001
  C4' QSI  2.0000
  BNG BNG  6.2603
  DJU DJU  5.1119
  DML DML  5.7676
  CWJ CWJ  9.4093
  CSF CSF  5.7718
    H AS1  1.0000
  BBD BBD  5.1502
  H4' QSI  0.0000
  CDG CDG  5.4509
  AIM AIM  6.4378
  CCC CCC  5.1165
  AZW AZW  7.3550
  CBC CBC  5.2009
  ALZ ALZ  6.2758
  DJG DJG  5.5021
  CNL CNL  17.7527
  CJK CJK  5.5660
  AQA AQA  5.5282
  HD1 HIS  1.0000
  AAC AAC  20.8379
    C HSC  1.7000
  BDH BDH  6.7323
  DMB DMB  6.4649
  CD2 TYR  1.7000
  AAN AAN  15.4095
  CMJ CMJ  5.4424
  AWI AWI  7.0927
  BRJ BRJ  8.3444
  CQR CQR  7.5979
  HD2 HSC  1.0000
  BHU BHU  13.5707
  BDF BDF  5.3564
   CA AS2  2.0000
  BFF BFF  6.6152
  CSA CSA  8.7216
  CIL CIL  6.2676
  H26 XK2  1.0000
  DDM DDM  8.0015
  CMY CMY  5.5159
  CDN CDN  5.9677
  BGB BGB  12.4111
  HE2 HSD  1.0000
  BIX BIX  6.4696
  BRG BRG  6.3991
   CE MET  2.0000
  BGS BGS  6.4674
  AIT AIT  5.3133
  ACV ACV  10.8849
  CRF CRF  5.2756
  AWR AWR  9.8425
  AIA AIA  5.3571
  AEN AEN  5.6932
    C VAL  1.7000
    C AS2  1.7000
  HD1 ARG  0.0000
  CAT CAT  5.8422
  BYX BYX  5.8720
  DBC DBC  6.2230
  CNO CNO  5.9164
  CMZ CMZ  9.4652
  CFB CFB  9.4697
  BOS BOS  5.5978
  AWO AWO  7.1041
  DFY DFY  6.4346
  CLB CLB  5.1824
  HD2 LYS  0.0000
  DFV DFV  5.5227
  BKN BKN  7.7732
   HN GL2  1.0000
  DLM DLM  5.0436
  BGE BGE  6.8208
  AQQ AQQ  5.3647
  DND DND  6.7689
  DJA DJA  6.5859
  CEB CEB  5.3352
  ANT ANT  7.6827
   C2 TSA  2.0000
  OH2 TIP  1.4000
  DKD DKD  7.9698
  AMW AMW  7.1429
  AYD AYD  5.4742
  BCP BCP  7.2565
 H5'' QSI  0.0000
  BQJ BQJ  8.5037
 HH12 ARG  1.0000
  BPI BPI  5.7612
  DAO DAO  6.2351
   CD LYS  2.0000
   CB AS1  2.0000
  HB2 PRO  0.0000
  DJR DJR  6.3203
  HB2 HSC  0.0000
  CJM CJM  5.7414
  DJQ DJQ  5.4001
  BHK BHK  6.1178
   CA THR  2.0000
  CZM CZM  5.7514
  H7B XK2  0.0000
  AXZ AXZ  6.1946
  AUT AUT  5.2294
   CD ARG  2.0000
  HD1 TRP  1.0000
  CWZ CWZ  5.2309
   CG HSD  1.7000
  AOM AOM  5.5333
  BDR BDR  6.1423
  ADC ADC  11.7816
  CKA CKA  6.0886
  CVY CVY  13.0212
  BPH BPH  7.6731
  OD1 ASP  1.4000
  CXX CXX  6.8620
    C ASN  1.7000
  CHT CHT  6.4968
  ASP ASP  6.8537
 H61B XK2  0.0000
  DEC DEC  6.8204
  AVL AVL  6.0618
  ASW ASW  6.5611
  AMV AMV  8.5604
  CCZ CCZ  5.8261
  DLA DLA  7.0175
  BYJ BYJ  6.2775
  AAQ AAQ  7.1748
  AOS AOS  6.3549
  DKA DKA  5.4732
  CFP CFP  5.3782
  HD2 HSE  1.0000
  BGJ BGJ  22.9338
    D max  0.0000
    O AS2  1.4000
  DIK DIK  5.3868
  BKO BKO  6.5820
  BLZ BLZ  5.8427
 HG12 VAL  0.0000
  BJA BJA  9.0167
  AUP AUP  6.6449
    N THR  1.5000
  BUG BUG  6.7466
  CIJ CIJ  5.1106
  AWM AWM  8.9337
  BTX BTX  9.0300
  DJH DJH  5.8107
  AVO AVO  7.4669
   CB THR  2.0000
  CAO CAO  6.7576
  DDZ DDZ  6.4427
  BIB BIB  7.3313
  C31 XK2  2.0000
  CCE CCE  5.5900
  BIV BIV  14.3537
  SP2 SP2  1.5000
  HG1 THR  1.0000
  BWD BWD  8.0530
  CD1 ILE  2.0000
  BYR BYR  6.2637
  ARL ARL  5.0803
  AEO AEO  7.6751
  DLL DLL  5.3157
  CWF CWF  7.0389
  APH APH  5.2862
  AUA AUA  5.4402
  AFE AFE  16.1506
  AEY AEY  7.1179
  APD APD  8.1645
  BAS BAS  6.3554
    O LEU  1.4000
  DDE DDE  5.2596
  APY APY  5.0185
   CA TRP  2.0000
   H2 TIP  1.0000
  C78 XK2  1.7000
  AZZ AZZ  5.4682
  HB1 HIS  0.0000
  BBR BBR  5.8568
  CFC CFC  5.0304
  CJF CJF  5.0034
  AKC AKC  8.9409
  CPW CPW  7.1784
  H26 TSA  1.0000
  AIP AIP  6.4328
  DFE DFE  5.1651
  CAB CAB  9.5795
  CNA CNA  19.1483
   CB ASN  2.0000
  CQQ CQQ  6.9296
  CGX CGX  6.2100
  CTB CTB  9.1748
  AKI AKI  6.7091
  HD1 ASP  1.0000
  H16 TSA  1.0000
    N ASN  1.5000
  DGG DGG  7.2053
  AWQ AWQ  7.7873
  BZD BZD  7.0699
   CA ILE  2.0000
  CKN CKN  6.5265
  DDN DDN  7.1393
  AZF AZF  5.7484
  BKS BKS  7.6921
  CAE CAE  5.3743
  AMA AMA  9.5167
  CSQ CSQ  9.9554
  AKG AKG  6.5407
   OD HYD  1.4000
  ABW ABW  5.6786
  C61 XK2  2.0000
   HG SER  1.0000
  CRB CRB  11.7141
  BYY BYY  5.1077
  C37 XK2  1.7000
  CXH CXH  10.8521
  BQI BQI  7.3899
    O ARG  1.4000
 HH11 ARG  1.0000
  BYN BYN  5.9457
  CGS CGS  7.3350
  DBE DBE  7.2660
  BOG BOG  6.6065
  DLG DLG  5.4162
  BFZ BFZ  17.3268
    C LEU  1.7000
  DHW DHW  5.7901
  CG1 ILE  2.0000
  DNC DNC  5.2564
  HB1 GLU  0.0000
  DGH DGH  5.2797
  AXP AXP  6.1987
  ACG ACG  12.7447
    N GLY  1.5000
   CG AS1  1.7000
  DBQ DBQ  5.7329
  DBO DBO  6.4688
   OG SEP  1.4000
  BZQ BZQ  5.6526
  AOV AOV  5.3188
  AXI AXI  5.6440
   N6 QSI  1.5000
  DIU DIU  8.8599
  AAL AAL  6.2662
    O SER  1.4000
   O1 XK2  1.4000
  AKK AKK  7.0707
  CZS CZS  5.8751
  BBO BBO  6.8295
   CG ARG  2.0000
   HB THR  0.0000
    C SER  1.7000
  AVK AVK  6.0519
   HN THR  1.0000
  BAJ BAJ  5.6552
  HD2 ASP  1.0000
  BDU BDU  5.1511
  BCF BCF  7.9717
  CLP CLP  5.5684
   HA SEP  0.0000
  CLI CLI  5.9855
  BNX BNX  9.1140
  BCJ BCJ  7.5381
  BYI BYI  6.0828
  ANB ANB  5.1460
  CPY CPY  7.3712
  BBW BBW  5.7511
  CYY CYY  7.3826
  CPJ CPJ  17.5709
  AHQ AHQ  5.9294
  AOL AOL  6.5859
  DLC DLC  5.3400
  CAF CAF  7.5306
  BHJ BHJ  8.2492
  HG2 PRO  0.0000
  BAM BAM  5.6114
  HE2 HSE  1.0000
  CBT CBT  6.0455
  APW APW  6.2425
  BGC BGC  16.0000
  DLU DLU  5.7163
  DBS DBS  5.3394
  COU COU  12.2623
  BRT BRT  5.3995
  BPL BPL  7.2845
  NH1 ARG  1.5000
   HN MET  1.0000
  DMQ DMQ  5.5027
  AKR AKR  5.8616
  DDA DDA  6.1459
  CJD CJD  5.6618
  H36 XK2  1.0000
  CPQ CPQ  16.8950
  BNT BNT  5.4209
  BNO BNO  7.9658
  ACQ ACQ  8.4806
  BOB BOB  9.0202
  AHV AHV  8.0846
  AQG AQG  5.9396
  AZG AZG  5.9188
  AYK AYK  5.4067
  BIH BIH  5.5893
  CSO CSO  9.7947
  CXA CXA  5.4912
  HB1 GL1  0.0000
  BNK BNK  10.0936
  CWW CWW  5.3834
  AWA AWA  5.8031
  AAY AAY  11.6263
  BCC BCC  7.7388
  AAD AAD  21.4026
  COO COO  5.8579
  CBL CBL  5.9316
  BAB BAB  5.8778
   HN ARG  1.0000
  CUZ CUZ  7.1576
  CTE CTE  7.2908
  BJD BJD  5.8826
  AWF AWF  5.4897
  AVD AVD  6.4427
  BVC BVC  6.2403
  DMM DMM  7.4629
  CTS CTS  6.4292
  CRD CRD  8.1204
   CA ASP  2.0000
  CBH CBH  5.0948
  CAG CAG  5.2787
   CB QSI  2.0000
  CEK CEK  7.0218
  DKU DKU  7.5675
  DAK DAK  7.8284
  CGI CGI  6.5436
  BNI BNI  6.5633
   HA PHE  0.0000
  DCY DCY  7.9031
  CGO CGO  6.6188
  BED BED  18.9737
  BAL BAL  6.9746
  DAS DAS  5.5994
  DMC DMC  6.5611
  CNM CNM  21.1139
  CTP CTP  6.2988
  HE2 GLU  1.0000
  BNQ BNQ  5.8199
  BLA BLA  5.0721
    H HIS  1.0000
  AKS AKS  10.3601
  HG1 CYS  1.0000
  AAF AAF  18.5842
  BQS BQS  5.7040
  CVW CVW  7.6284
  CME CME  6.2127
  AVC AVC  7.1228
  APJ APJ  5.8478
  DNN DNN  5.0137
  DCG DCG  7.2046
  HB1 MET  0.0000
  CXF CXF  5.2422
  BYP BYP  9.0800
  AQR AQR  5.4066
  BOP BOP  7.2835
  DGM DGM  9.2705
  H73 XK2  1.0000
  BFD BFD  18.2734
  CZ3 TRP  1.7000
  BHH BHH  8.5649
  AFR AFR  11.8221
  BGU BGU  8.8608
  H5' QSI  0.0000
  BPX BPX  5.0171
  AJG AJG  5.0096
    N QSI  1.5000
  BDW BDW  5.7970
  CJU CJU  5.0309
  BLC BLC  15.0575
  CD2 PHE  1.7000
  DMU DMU  6.6295
  CGY CGY  7.0811
  DMF DMF  6.6896
  H27 XK2  1.0000
  BWC BWC  5.0903
  DGD DGD  8.1651
  H29 XK2  1.0000
  AAV AAV  8.1945
  CE1 PHE  1.7000
  AGQ AGQ  6.9597
  BHZ BHZ  7.6867
  CVG CVG  11.8186
  CCF CCF  5.3435
  COR COR  13.7591
  CEW CEW  5.1529
  AHG AHG  5.5993
  DAZ DAZ  6.1205
  CNS CNS  5.9445
    C GLU  1.7000
  BUF BUF  6.6786
  BGQ BGQ  10.7075
  ND1 HIS  1.5000
  DGL DGL  7.1973
  AYF AYF  7.0112
  BVY BVY  7.9448
  CBV CBV  5.0629
  DAG DAG  5.1750
  BRY BRY  6.7798
  AZC AZC  7.1276
 HE21 QSI  1.0000
  CSD CSD  5.2914
  BWW BWW  6.0282
  BNA BNA  5.2571
  BJU BJU  5.8480
  BHV BHV  10.1051
  BYZ BYZ  8.6241
  CJX CJX  5.4357
  CII CII  6.0739
  AWS AWS  6.1114
  DAQ DAQ  5.2979
  CBR CBR  6.5492
  AAA AAA  8.3047
  DEB DEB  6.1702
  DBH DBH  5.2035
  CPD CPD  7.7391
  CRO CRO  10.7761
  CSC CSC  9.7240
  HB1 HSE  0.0000
  DHJ DHJ  5.4340
  AUY AUY  5.3532
  ASQ ASQ  6.6400
  ANC ANC  6.0141
   CD ILE  2.0000
  BVZ BVZ  6.2006
  BFA BFA  12.7657
   CB SEP  2.0000
  CQI CQI  15.9362
  APL APL  6.0768
  AHK AHK  6.3528
  BLP BLP  13.2351
  BDS BDS  6.6535
  DBT DBT  5.9896
  HO5 XK2  1.0000
  ARJ ARJ  5.2230
  CBW CBW  5.0298
  BPJ BPJ  5.0242
   HA HSC  0.0000
  CYL CYL  9.5245
  BTR BTR  7.8993
  BLT BLT  5.8844
  ASD ASD  6.8958
  HB1 PRO  0.0000
  BVH BVH  5.0290
  DDG DDG  5.8636
  HE1 HSE  1.0000
  CVE CVE  6.6195
  BMR BMR  8.3861
  BCN BCN  5.7016
  AOH AOH  5.6147
  BIC BIC  6.1761
  BTN BTN  8.1220
  DJI DJI  7.4324
 HG23 VAL  0.0000
   HA MET  0.0000
  BFK BFK  6.5716
  AEK AEK  9.3659
  BQU BQU  7.2611
  BII BII  10.9342
   HH TYR  1.0000
  CIR CIR  5.2548
  BFU BFU  10.4301
  ANP ANP  7.0846
  CYH CYH  6.3597
  BXA BXA  7.0342
  CYV CYV  6.3745
  DKC DKC  5.4539
  CJA CJA  5.7416
  O23 TSA  1.4000
  CPR CPR  7.2520
  ADZ ADZ  7.3230
  BRN BRN  8.2898
  H24 XK2  1.0000
  AFD AFD  8.4088
    C AS1  1.7000
  BOT BOT  11.2361
  H2B XK2  0.0000
   O8 TSA  1.4000
  BAW BAW  5.1353
    N VAL  1.5000
  CXL CXL  10.2223
  AYI AYI  5.5237
  ABY ABY  5.5624
 HG11 ILE  0.0000
  BAZ BAZ  6.5885
   HN ASN  1.0000
   CB ARG  2.0000
  CD1 TRP  1.7000
   C6 QSI  1.7000
  CEM CEM  5.1126
  DNH DNH  5.5799
  BWP BWP  5.7822
  DIL DIL  7.4159
   O2 SEP  1.4000
  AUG AUG  6.7141
  AFW AFW  8.6851
  BBL BBL  5.4749
  NE2 QSI  1.5000
  ABB ABB  13.8473
    H ALA  1.0000
  BLB BLB  7.2342
  BJP BJP  10.0319
    O LYS  1.4000
  BMT BMT  6.8078
  DKR DKR  5.9368
  CBN CBN  5.5052
  BDM BDM  5.3001
  DEU DEU  5.9823
  BXT BXT  6.3454
  BGW BGW  11.2920
  AVI AVI  7.3077
   HA THR  0.0000
  CKW CKW  6.1012
  CAH CAH  5.1261
  BAX BAX  6.9865
  DHP DHP  5.9342
  AWP AWP  5.6518
  BOW BOW  5.7198
  CMU CMU  6.9352
  BDI BDI  5.0759
  C21 XK2  1.7000
  BSI BSI  5.6173
  ATF ATF  6.3981
  CHP CHP  7.4579
  CON CON  8.9883
  CNV CNV  16.2582
  ND1 HSC  1.5000
  CGN CGN  6.1872
  DJS DJS  7.0798
   CA GL2  2.0000
   C7 XK2  2.0000
  CLH CLH  6.0022
   H4 XK2  0.0000
  CMH CMH  5.2996
  DJV DJV  7.7488
  BRU BRU  5.0659
   C5 XK2  2.0000
    N LYS  1.5000
  BSY BSY  5.5893
  ADD ADD  16.3791
  CGV CGV  5.0019
  BTG BTG  6.7721
  BXJ BXJ  5.3943
  APA APA  5.3644
  BYH BYH  6.4425
  BDD BDD  5.2441
  AWV AWV  5.7386
   HA AS1  0.0000
  BGR BGR  9.5486
  CGL CGL  5.0272
  ARV ARV  9.1258
  AHB AHB  10.4765
  AJW AJW  8.9076
  AWU AWU  7.6009
  AJS AJS  6.8418
  BWS BWS  5.5774
  BWF BWF  5.5007
  CXK CXK  6.2389
  CXB CXB  5.7541
  CKF CKF  5.3219
  BGY BGY  11.3307
  AST AST  5.2169
  AFZ AFZ  11.2342
  ABU ABU  6.6145
  HB2 TRP  0.0000
  HD1 ILE  0.0000
  CXC CXC  9.5741
  CHD CHD  5.1251
  DFQ DFQ  5.4249
    O GL2  1.4000
  BXZ BXZ  5.5938
  BEW BEW  5.8120
  BZN BZN  8.0959
  DHN DHN  5.2766
  CMT CMT  6.0033
  BQP BQP  8.8345
    C GLY  1.7000
  APE APE  9.7215
  AIL AIL  9.3201
   HN GLN  1.0000
  AXH AXH  5.1080
  HB1 SEP  0.0000
  BUM BUM  6.1313
  BAD BAD  5.0433
  ADA ADA  11.9850
  BEA BEA  16.9234
  C35 XK2  1.7000
  AVT AVT  5.1734
  AHO AHO  8.1958
  CZY CZY  7.5033
  CUS CUS  5.3951
  HH2 TRP  1.0000
  CAY CAY  5.7211
  ASC ASC  5.9499
  AYP AYP  8.6318
  ACT ACT  11.7103
  DKW DKW  6.8789
  C74 XK2  1.7000
   CG MET  2.0000
 HG22 THR  0.0000
  AJR AJR  5.3964
  H66 XK2  1.0000
  BXM BXM  5.8268
  CYU CYU  7.1016
  CEN CEN  6.9021
  BCI BCI  5.1057
  BLY BLY  7.3393
  CDD CDD  6.3873
  CH2 TRP  1.7000
  HT3 QSI  1.0000
  ADL ADL  8.7386
  CAV CAV  5.7140
  ALW ALW  8.8033
  CXY CXY  8.5458
  CG2 VAL  2.0000
  DGE DGE  5.5052
    H GLN  1.0000
    D min  0.0000
  HE1 TYR  1.0000
    O GLN  1.4000
  BTD BTD  7.6701
  BEY BEY  19.6997
  BXN BXN  6.9632
  AYY AYY  5.5708
  AXJ AXJ  5.1316
    O TYR  1.4000
   C9 TSA  2.0000
  BEX BEX  6.8649
  BAC BAC  5.3087
  AAB AAB  23.7043
  ACZ ACZ  16.2128
   C4 XK2  2.0000
  BAG BAG  7.0833
  CCI CCI  5.4089
  BPR BPR  5.5856
  BBX BBX  6.1907
  HE2 PHE  1.0000
  HB2 LYS  0.0000
  BCQ BCQ  5.7760
  DFM DFM  5.2337
  CVU CVU  7.6620
  ABR ABR  15.7284
    C ILE  1.7000
  DAM DAM  6.9503
  BXF BXF  5.3916
  CWN CWN  5.0570
  DAR DAR  7.2650
  APF APF  9.1635
  OD2 ASP  1.4000
    H CYS  1.0000
  BKF BKF  6.4438
  OE2 GLU  1.4000
  CBA CBA  5.0155
  BET BET  10.5701
  BAU BAU  5.1013
  ALC ALC  5.0925
  CQF CQF  13.2546
  AUW AUW  5.5750
   CA HIS  2.0000
  DDL DDL  6.5754
  ALQ ALQ  5.1928
   CB ILE  2.0000
  DDI DDI  5.4541
  BPU BPU  7.1159
 DUM1 DUM  0.0000
  CZU CZU  10.0082
   CG QSI  2.0000
  HA2 GLY  0.0000
  DNE DNE  5.0896
  DBP DBP  5.9538
  BRC BRC  7.4866
  DJO DJO  6.1368
  AED AED  9.0459
  BPW BPW  13.1659
  DGO DGO  5.8843
  BVA BVA  6.1734
  CSL CSL  11.9687
  BUS BUS  10.2524
  CHW CHW  5.5952
  CPT CPT  9.5069
  ADJ ADJ  11.4074
  BYV BYV  8.2458
  BTC BTC  5.2220
  BDG BDG  6.0809
  AXQ AXQ  9.1202
  BPM BPM  5.0928
  CIW CIW  5.5932
    N GLU  1.5000
  CKJ CKJ  5.2178
  BJC BJC  6.1812
  CYP CYP  8.9591
  BDT BDT  5.2957
  AWK AWK  6.4765
   C5 QSI  1.7000
  AAO AAO  10.2643
   HN PHE  1.0000
  CWX CWX  5.6743
  AHA AHA  7.6727
  DIM DIM  7.5793
  DIC DIC  7.3181
  C29 XK2  1.7000
  ARZ ARZ  6.8697
  ANJ ANJ  5.9300
  C75 XK2  1.7000
  CUL CUL  8.6772
  BJR BJR  5.5924
  AYE AYE  7.1510
  ANF ANF  6.1235
  ANS ANS  5.7835
  HD2 ARG  0.0000
  AIU AIU  7.7506
  CKG CKG  6.9408
  AVU AVU  5.3762
    N MET  1.5000
  H76 XK2  1.0000
  ABF ABF  16.2874
  CZA CZA  5.6962
  BIN BIN  10.5812
  BWN BWN  7.9783
  CYO CYO  5.6712
  BNW BNW  6.6419
  CCB CCB  5.7550
  ASR ASR  5.8170
  DFT DFT  5.4289
  CRP CRP  10.7111
  AYV AYV  5.0750
   HN GL1  1.0000
   CB LEU  2.0000
  HD1 LYS  0.0000
  ALL ALL  7.1051
  APR APR  5.5931
  BTQ BTQ  8.0885
  BTM BTM  6.0736
  BPA BPA  5.5850
  DAA DAA  8.1367
  BIZ BIZ  5.9192
  AMG AMG  5.6998
  AZD AZD  8.4567
  BGI BGI  7.1852
  CUG CUG  7.3616
  DMO DMO  7.2306
    H HSC  1.0000
  DDT DDT  8.0543
  BVD BVD  5.0911
  CWK CWK  10.9772
  CZG CZG  5.2174
  HG2 LYS  0.0000
   CB HSC  2.0000
  CAA CAA  7.0048
   HN AS2  1.0000
  DDO DDO  5.5548
  ADG ADG  8.0782
  BIO BIO  5.8389
    C ARG  1.7000
  CSS CSS  6.0683
  ALN ALN  6.8860
    O GLY  1.4000
  BWT BWT  8.2536
  CWE CWE  9.4818
  AOT AOT  6.8910
   CG ASN  1.7000
  DMV DMV  6.0967
  CBK CBK  6.5087
  DFS DFS  8.7876
  CZQ CZQ  12.0985
   HA TRP  0.0000
  ABN ABN  5.9607
  AGG AGG  7.5491
  ALV ALV  9.4909
  BFO BFO  10.7853
  AUE AUE  5.1118
  ATG ATG  6.7274
  DKP DKP  8.6325
  DIP DIP  6.5945
   HN HSC  1.0000
  CFA CFA  7.0659
  BAA BAA  5.8018
  BRR BRR  9.0587
  AMO AMO  6.5609
  CYJ CYJ  6.2755
  CHY CHY  5.0468
   CA PHE  2.0000
   O1 SEP  1.4000
  CIM CIM  6.2316
  HD2 AS2  1.0000
  DFJ DFJ  7.0693
  CDS CDS  5.0392
  HG1 GLU  0.0000
  BQG BQG  8.9676
  HG1 GL1  0.0000
  CVD CVD  6.9714
  BKU BKU  8.4588
  COB COB  8.0834
  CPL CPL  12.0176
  BUL BUL  5.1022
   CB ASP  2.0000
  BFY BFY  8.9633
  C32 XK2  1.7000
  AFN AFN  8.4221
  CXW CXW  7.4037
  ANL ANL  6.0789
  BYB BYB  6.2260
  DAV DAV  5.3700
  BPB BPB  5.3530
  DHD DHD  5.8708
  AYJ AYJ  5.3587
  ASL ASL  5.2582
  DJP DJP  5.3498
  AGZ AGZ  6.1512
    O AS1  1.4000
  CEJ CEJ  6.2313
  AQD AQD  7.9765
   HD AS2  1.0000
  ATU ATU  6.4584
  AKN AKN  6.5568
  C25 XK2  1.7000
  BNC BNC  12.2737
  CAL CAL  6.0690
   N9 QSI  1.5000
  AEW AEW  7.0933
  CE1 HSD  1.7000
  BNH BNH  7.5999
  BXC BXC  5.2273
    C HYD  1.7000
  CQT CQT  12.8193
  CMA CMA  5.5266
  CBZ CBZ  5.5200
  BXR BXR  5.0865
  API API  7.2106
  CE1 HIS  1.7000
  BVU BVU  5.0940
  HB2 HYD  0.0000
  BEO BEO  7.1042
  DIX DIX  7.6660
   CA GLN  2.0000
  CSR CSR  14.1772
  BCR BCR  5.9545
  BPG BPG  9.2938
  BWV BWV  5.2838
  DDP DDP  5.2455
  BQA BQA  5.4298
  BEE BEE  19.4621
  ATA ATA  8.8368
  ATB ATB  5.5870
  CQW CQW  10.5601
  CMS CMS  5.8207
  CRG CRG  8.8334
  HB2 GLU  0.0000
  BLV BLV  5.5031
  BFG BFG  6.4165
  AOJ AOJ  5.2369
   HA ASP  0.0000
  DIB DIB  5.4243
  CYC CYC  8.2218
  CPK CPK  7.1879
  CWP CWP  5.5350
  CIG CIG  5.3357
   C8 QSI  1.7000
  ALA ALA  6.2182
  BWK BWK  5.0353
  BQY BQY  9.8064
  HB3 ALA  0.0000
   HD HYD  1.0000
  AMZ AMZ  5.6600
  C24 XK2  1.7000
  BDQ BDQ  5.0416
  DKM DKM  5.2139
  BZI BZI  5.9463
  CVM CVM  6.1928
  CHQ CHQ  7.8144
  CDP CDP  5.7924
  CZH CZH  6.6114
  ADI ADI  15.9701
   H2 QSI  1.0000
  AHR AHR  9.8167
  DGZ DGZ  6.8381
  DBB DBB  5.8327
    O GLU  1.4000
  CQH CQH  5.9226
   C2 XK2  2.0000
  ARM ARM  9.2948
   CA VAL  2.0000
  CWQ CWQ  5.0427
  BQF BQF  7.6867
  BJH BJH  9.4139
  DII DII  6.0667
  ATD ATD  7.8051
  CZZ CZZ  6.0384
  CTH CTH  7.8001
  C13 TSA  2.0000
  BQC BQC  5.3817
  CYK CYK  8.7114
  BJF BJF  10.8473
   CB GL2  2.0000
  CYQ CYQ  10.7745
  CVO CVO  5.2701
  CNY CNY  5.6812
  DIR DIR  7.9319
  CLV CLV  5.0241
  BRZ BRZ  6.8114
  AUK AUK  7.7251
  AAI AAI  15.5502
 HG22 VAL  0.0000
  CWU CWU  5.8985
  CFN CFN  5.7165
  DGY DGY  6.1191
  BNB BNB  8.6573
  DKX DKX  5.0396
    C GLN  1.7000
  BDB BDB  5.7437
  ABI ABI  5.5773
  AET AET  11.7849
  CEL CEL  5.1573
  CLW CLW  5.6886
  CWO CWO  6.8558
   CB TYR  2.0000
  BUN BUN  5.3726
  AJB AJB  8.8597
  H75 XK2  1.0000
  CPC CPC  9.8173
  BPF BPF  6.5567
  BIL BIL  5.8853
    H AS2  1.0000
  DHX DHX  5.6909
  DAL DAL  6.9448
  BYA BYA  8.6511
  BWX BWX  6.5068
  ALX ALX  6.8942
  O5' QSI  1.4000
  BBJ BBJ  6.8627
  NE2 HSE  1.5000
    N ARG  1.5000
  AIK AIK  6.6536
  DDY DDY  5.2682
  CXR CXR  6.5015
  AZO AZO  5.1800
  AAW AAW  5.4503
  DMK DMK  5.2867
  AXG AXG  5.1349
  H2A XK2  0.0000
  BMU BMU  6.1090
  HB2 HSD  0.0000
   CA GLY  2.0000
  ANN ANN  5.5257
  ALB ALB  7.6861
  CTA CTA  11.2011
  BLN BLN  5.5988
  DHK DHK  5.6765
  DFZ DFZ  5.4370
  CDX CDX  7.4346
  CXZ CXZ  5.8779
  BRK BRK  7.8198
  DBY DBY  6.4770
  BYE BYE  6.5793
  AXY AXY  6.1530
  BUE BUE  8.1894
  H61 QSI  1.0000
