# Supplementary material for: The Effect of Macromolecular Crowding on the Electrostatic Component of Barnase–Barstar Binding: A Computational, Implicit Solvent-Based Study
Source: PLoS One. 2014 Jun 10;9(6):e98618. doi: 10.1371/journal.pone.0098618 (PMC4051634; doi:10.1371/journal.pone.0098618)
Supplement: File S1 — Contains sample pdb files used in our analyses; each contains the barnase/barstar complex with a specific random placement of crowders of varying radii at 30% crowding density. Also included are files specifying, for each pdb file, the radii of each atom and model crowder. (TAR) [file pone.0098618.s005.tar › vary30percent_pdb/crowders_radii-29.siz]

aaaaaannnrrrrrrrr
  HN2      1.0000
 R185      1.8500
 HCT1      1.0000
  HN1      1.0000
  R15      1.5000
  NCT      1.5000
 OCT1      1.4000
 OCT2      1.4000
  HT1      1.0000
  HA1      0.0000
  CNT      1.7000
 HCT2      1.0000
 HT2G      0.0000
  NXT      1.5000
  OT1      1.4000
  CAY      2.0000
   OY      1.4000
  R18      1.8000
 HT2B      0.0000
  R20      2.0000
  R05      0.5000
 R195      1.9500
   CY      1.7000
 HTB3      0.0000
  HT2      1.0000
  R14      1.4000
  CTB      2.0000
  CAT      2.0000
  R19      1.9000
 HTB2      0.0000
  R00      0.0000
  R10      1.0000
   NT      1.5000
  HT3      1.0000
  R17      1.7000
 HT2A      0.0000
  HA2      0.0000
 R135      1.3500
 HT2C      0.0000
  OT2      1.4000
  ONT      1.4000
  CT2      2.0000
 HTB1      0.0000
  HNT      1.0000
  HY3      0.0000
  HY1      0.0000
  HY2      0.0000
  OXT      1.4000
   N7 QSI  1.5000
  CYZ CYZ  8.3475
  BOO BOO  6.6803
   C6 TSA  1.7000
  AFY AFY  7.8463
  CJL CJL  7.1403
  CAI CAI  5.5758
  BNV BNV  9.2418
  CFM CFM  6.5656
  BYC BYC  5.4178
  ADP ADP  13.0541
  BXK BXK  6.6499
  BQR BQR  9.9076
  BYW BYW  6.8115
   HA HYD  0.0000
    N PHE  1.5000
  DLN DLN  5.3567
  CVA CVA  9.9546
  BMB BMB  8.4684
  HB1 AS1  0.0000
  DOF DOF  5.0587
  CNK CNK  5.5166
  BRS BRS  6.9010
   CD PRO  2.0000
  BRB BRB  7.6134
  BMD BMD  5.9894
  H2' QSI  1.0000
  BPY BPY  9.1577
    C PHE  1.7000
 H31B XK2  0.0000
  BND BND  7.3900
   C3 XK2  2.0000
  AVY AVY  5.2546
   HN SEP  1.0000
  CIB CIB  6.2014
  CUC CUC  8.7782
  BUR BUR  6.8199
  ASS ASS  10.4451
  CCK CCK  5.8865
  BGX BGX  9.7369
  BHT BHT  5.5540
  CBF CBF  5.9614
  C3' QSI  2.0000
  ATX ATX  6.3249
  H79 XK2  1.0000
  CQS CQS  8.4114
  AHY AHY  11.0201
  CHG CHG  5.1373
  APV APV  7.0802
  DMZ DMZ  6.7383
  BSX BSX  5.1023
  DCL DCL  5.8190
  AEM AEM  6.3704
  CDF CDF  6.5299
  AGD AGD  5.2522
  HD1 HSD  1.0000
  AXE AXE  5.0261
  BJS BJS  14.9886
  DID DID  10.0012
  CEF CEF  5.0290
  AGN AGN  11.7245
  CYR CYR  10.0250
  AMK AMK  7.0142
  CTQ CTQ  17.4135
  BBB BBB  5.9837
  AFT AFT  11.1216
  CDJ CDJ  5.4168
  ATE ATE  5.3167
  CD2 HSE  1.7000
  BNU BNU  5.0665
  BZF BZF  6.2913
  BMN BMN  9.4691
  DDD DDD  5.1713
  CWH CWH  5.5748
  CRV CRV  10.2033
   CG ASP  1.7000
  DOS DOS  5.0643
    C CYS  1.7000
  DSF DSF  5.9388
  AFH AFH  8.3990
  ARD ARD  8.5126
    C TRP  1.7000
  DRJ DRJ  5.3959
  CYT CYT  7.8287
  COE COE  6.3065
  BIG BIG  8.6620
  AFI AFI  6.6812
  ASF ASF  7.1537
  BHY BHY  6.9371
  CUK CUK  8.6925
  DJX DJX  5.8972
  CAM CAM  5.7209
  CTG CTG  6.5783
  DDU DDU  5.3498
  CYG CYG  7.2993
  HE1 GL1  1.0000
  ASX ASX  5.1088
  CKI CKI  5.8701
  HB2 AS2  0.0000
  DLE DLE  8.7145
  BTK BTK  8.4389
  CHS CHS  5.4819
  BUI BUI  5.9112
  HE2 TYR  1.0000
  DKN DKN  5.8657
  BTO BTO  5.2326
  BSK BSK  5.4088
  ARI ARI  5.3582
   HA GLU  0.0000
  BYQ BYQ  6.7483
  H22 XK2  1.0000
  HE3 TRP  1.0000
  COK COK  5.7563
  AKW AKW  5.8246
  ALU ALU  10.6800
  DMY DMY  8.2395
  BXB BXB  6.1012
  OD1 AS2  1.4000
  CKY CKY  6.1023
  BIS BIS  10.2990
  DQZ DQZ  6.8173
  CDR CDR  5.1131
  DHT DHT  5.6618
  CCD CCD  5.0802
  BWU BWU  5.8031
  CXI CXI  5.4152
  BYD BYD  7.6624
  CGG CGG  5.3432
   CB GLN  2.0000
  CE1 TYR  1.7000
  AGT AGT  7.6386
  ADW ADW  10.2115
  HG2 QSI  0.0000
  DKF DKF  5.1459
   C1 XK2  1.7000
    O ASN  1.4000
  AOB AOB  6.0200
  DOL DOL  5.9430
  DGP DGP  7.2986
  CZI CZI  6.7751
  CPN CPN  20.5649
  CZN CZN  5.8609
  AEU AEU  5.8917
  C18 TSA  1.7000
  ANX ANX  8.2568
  CMF CMF  5.2865
  BRP BRP  6.8539
  BIE BIE  6.1251
   CD QSI  1.7000
  CRM CRM  11.4778
  AIS AIS  5.2306
  AWN AWN  7.0671
   H5 TSA  1.0000
  BBQ BBQ  6.8989
  BLK BLK  7.0594
  ALD ALD  5.7309
  CSM CSM  12.5792
  BZP BZP  5.8304
  DIG DIG  8.3409
  AIY AIY  5.7403
  ACD ACD  10.9471
  CLZ CLZ  5.5549
  CZL CZL  6.7161
  DIE DIE  6.4683
  BKH BKH  8.1554
  AMP AMP  6.3694
  AOY AOY  7.4855
  CXG CXG  8.7283
  COF COF  5.4207
  BFH BFH  5.0651
  DBX DBX  6.0205
  BBH BBH  5.5527
  BSE BSE  6.3426
  AKF AKF  7.3455
  CGC CGC  5.7078
   CB CYS  2.0000
  DEK DEK  7.1758
  DHC DHC  6.3202
  BHM BHM  7.7766
  APS APS  6.1625
   C4 QSI  1.7000
   CZ PHE  1.7000
  O3' QSI  1.4000
  CKS CKS  5.0917
    N HIS  1.5000
  CXT CXT  10.2662
  CFO CFO  5.1723
  CFH CFH  6.3574
  AIR AIR  11.5321
  HB2 SER  0.0000
  CRA CRA  6.2858
  O2S QSI  1.4000
  APX APX  6.2327
  BEU BEU  6.0984
  ACY ACY  12.4509
  DRO DRO  5.8421
  H37 XK2  1.0000
  CKZ CKZ  5.0451
    O VAL  1.4000
  DEA DEA  6.9835
  BOE BOE  5.2868
  CWD CWD  11.0213
  CEO CEO  5.4071
  CTD CTD  6.8863
  DFN DFN  7.0593
  ACC ACC  12.9654
  HE1 HSC  1.0000
   CA ALA  2.0000
  DAP DAP  6.0851
  AQI AQI  5.7817
   H1 OH2  1.0000
  CJG CJG  5.8413
  AYX AYX  7.6014
  BJB BJB  8.0381
  CSX CSX  9.4641
   CD GLN  1.7000
  AGJ AGJ  9.7086
  CDL CDL  7.4791
  CXN CXN  5.7365
  BVO BVO  6.3664
  AEF AEF  13.3136
    H ARG  1.0000
  AXT AXT  8.0323
  AQC AQC  7.4836
    N AS2  1.5000
  BEZ BEZ  5.3032
  CRN CRN  7.0918
  BWJ BWJ  5.0682
  AES AES  5.5672
  BXV BXV  5.5955
  AEI AEI  6.4632
  APQ APQ  6.1321
  OE1 GLU  1.4000
  H34 XK2  1.0000
  DEF DEF  8.5110
  DAT DAT  6.8798
  CBI CBI  8.1847
  HE1 TRP  1.0000
  CTC CTC  6.4506
  DIO DIO  7.5306
  CXE CXE  6.7477
  CQL CQL  12.2967
  BNE BNE  6.8120
  CVL CVL  5.3745
  CLE CLE  5.2844
    N HSD  1.5000
   CB PRO  2.0000
  DGS DGS  5.2285
  CHU CHU  6.2395
  BOQ BOQ  11.1583
  HG2 ARG  0.0000
  CEI CEI  5.0818
  HB2 PHE  0.0000
  DQF DQF  5.8266
  CTI CTI  6.2796
  CMQ CMQ  6.1563
  BKV BKV  5.6295
  AVF AVF  6.0151
  DES DES  8.6960
  CGQ CGQ  5.2557
  BIU BIU  12.1870
    O HSD  1.4000
  BBM BBM  6.2344
  CVQ CVQ  5.8476
  AQP AQP  6.1438
  AOD AOD  9.3534
 HG13 VAL  0.0000
    H MET  1.0000
  H12 TSA  1.0000
  BUC BUC  9.2372
  AVW AVW  5.0319
   HA LYS  0.0000
  CWY CWY  7.8668
  BDX BDX  5.5975
  ARC ARC  5.2913
  C5' QSI  2.0000
  ASG ASG  5.4444
  AMB AMB  8.1566
   CG TYR  1.7000
  C33 XK2  1.7000
   CA SER  2.0000
  BLE BLE  5.9709
  BZM BZM  6.8401
  HB1 ARG  0.0000
  AYL AYL  5.2221
  C28 XK2  1.7000
  BCS BCS  5.3402
  BNF BNF  6.9844
  BHI BHI  8.2088
  BBZ BBZ  7.0783
  BFJ BFJ  5.9625
  AZI AZI  5.7226
  AKD AKD  12.0236
  CSV CSV  7.7524
  HB1 AS2  0.0000
  CCQ CCQ  5.6054
  AUD AUD  5.5211
  BNM BNM  7.4517
  ALI ALI  5.5112
  OD1 ASN  1.4000
  C67 XK2  1.7000
  C72 XK2  1.7000
  DNR DNR  7.4250
  CBE CBE  9.0668
  CLO CLO  6.0975
  BJT BJT  7.0529
  ABM ABM  5.9499
  CNH CNH  5.1902
  C1' QSI  2.0000
  AHX AHX  5.5924
  DMG DMG  7.6573
  ACO ACO  20.0267
   HN ALA  1.0000
  CBM CBM  6.3695
   HN HYD  1.0000
  CGZ CGZ  5.2354
  BSC BSC  5.8546
  HG1 MET  0.0000
  DFF DFF  8.7283
  BSU BSU  7.7187
  BKI BKI  7.6013
  BCZ BCZ  5.0889
  AGV AGV  6.2226
  AKJ AKJ  6.7138
  CBX CBX  5.9836
 HE21 GLN  1.0000
   HG CYS  1.0000
  AUZ AUZ  6.4670
  AYT AYT  5.6125
  BQV BQV  7.7945
  AIC AIC  6.6285
   OC VDW  0.0000
  BVX BVX  6.9549
  HB1 LEU  0.0000
  DGK DGK  6.0397
  N10 QSI  1.5000
  AYZ AYZ  5.0778
  BRF BRF  6.1649
  BPT BPT  7.1565
  CHZ CHZ  5.4882
  BKC BKC  5.0492
  BJI BJI  5.6821
  BCG BCG  5.2968
  H35 XK2  1.0000
  BLX BLX  12.7293
  BYU BYU  5.5739
  CHB CHB  7.4879
  BPZ BPZ  7.3075
   HA HSE  0.0000
  BJL BJL  8.8846
  AGS AGS  5.0956
   CD GLU  1.7000
  DNU DNU  5.0469
  AGF AGF  8.2877
   CB HIS  2.0000
  CND CND  7.0638
  ARS ARS  6.1788
  CTV CTV  7.5170
  DRM DRM  5.0944
 H2'' QSI  0.0000
  AWX AWX  5.8694
  AJL AJL  5.1795
  OH2 HOH  1.4000
  CHV CHV  5.4469
  DLY DLY  6.6975
  DGU DGU  6.3497
  CD2 LEU  2.0000
  BGF BGF  5.8024
  BLI BLI  8.1183
  DGB DGB  5.0926
 HD22 LEU  0.0000
  DCX DCX  6.7820
  CZF CZF  9.3777
  CTY CTY  12.3857
    O THR  1.4000
  CHN CHN  5.7773
  DIW DIW  6.1577
  AKV AKV  5.3725
  AEJ AEJ  6.3851
  DMA DMA  6.3050
  ARR ARR  6.5531
  HD3 ILE  0.0000
  CDM CDM  5.4616
  ACI ACI  6.2721
  H71 XK2  1.0000
  DAI DAI  6.4821
  AMI AMI  5.4545
  CD1 PHE  1.7000
  CKB CKB  5.8848
  BLQ BLQ  7.9719
  AOP AOP  6.3277
  AWC AWC  5.3790
  DLP DLP  6.4040
  DEZ DEZ  5.0420
  DCC DCC  5.4177
  AZL AZL  5.6276
  AHP AHP  9.0259
  DRL DRL  6.0722
  CSU CSU  9.8076
  AYW AYW  5.1119
   CG LYS  2.0000
  CGP CGP  6.2716
  DAH DAH  9.8058
  ANI ANI  7.3837
  DNX DNX  6.8372
  BGD BGD  8.3560
  CSB CSB  5.1766
  ATL ATL  6.7898
  DDC DDC  5.4769
  CLF CLF  5.4930
  AOO AOO  5.5430
  CGR CGR  5.0573
  AXM AXM  6.8448
   CG HIS  1.7000
  CHE CHE  5.3107
  CIC CIC  6.6458
   O7 TSA  1.4000
  DEM DEM  5.0141
  BCM BCM  5.2663
 HD22 ASN  1.0000
  ATV ATV  5.0203
    C LYS  1.7000
  BGA BGA  24.3679
  CHA CHA  5.1530
  CGE CGE  5.0897
  AGC AGC  6.4876
  DMJ DMJ  5.3906
   HB ILE  0.0000
  CEU CEU  5.6156
  CUT CUT  6.7678
  BKA BKA  11.8692
  BWL BWL  5.4827
  CVT CVT  6.5973
  BCY BCY  5.1035
  AVB AVB  7.7563
 HG22 ILE  0.0000
  CWL CWL  6.2908
  CDI CDI  6.3479
  BJX BJX  14.0736
  CEQ CEQ  5.9023
  AVZ AVZ  6.2362
  BVW BVW  5.5815
  AHM AHM  8.6370
  HB2 ARG  0.0000
  BPQ BPQ  8.7496
  BWY BWY  6.2598
  BON BON  8.7097
  ABT ABT  13.0587
  C20 XK2  1.7000
  CQC CQC  9.2733
  ANY ANY  5.0194
  BKT BKT  6.7146
  AXA AXA  5.7841
  DLO DLO  5.1764
  BDA BDA  7.6909
  BCX BCX  5.0611
  BMS BMS  5.0870
  COG COG  5.0456
  BCL BCL  7.8009
  AOA AOA  5.9578
  CVS CVS  7.2359
   CZ ARG  1.7000
  AIX AIX  8.5991
  DEW DEW  6.3284
  CUD CUD  7.2161
  BOH BOH  6.0456
  ASY ASY  7.1209
  CJO CJO  5.7868
  DRN DRN  6.0269
  CZB CZB  8.0209
  BHW BHW  5.4283
  DPY DPY  5.0308
  DEG DEG  5.2030
  CBO CBO  7.5940
  CLA CLA  5.7223
    H ILE  1.0000
  CCJ CCJ  9.1802
  AUR AUR  8.1393
    N ALA  1.5000
  CKT CKT  6.5627
  DED DED  6.5391
  BOV BOV  5.0568
  BOM BOM  6.5668
  DNF DNF  6.8832
  CJW CJW  5.0706
  BAQ BAQ  5.2115
  O15 TSA  1.4000
  NE2 HSD  1.5000
  OE2 GL1  1.4000
  CMM CMM  5.0503
   CB TRP  2.0000
  BMQ BMQ  7.7708
  AUU AUU  6.5190
  ANO ANO  8.6743
  HE1 HIS  1.0000
  AFQ AFQ  11.5529
  AMT AMT  5.7011
   CD GL1  1.7000
  CBY CBY  8.2840
  ALG ALG  7.6999
 HG21 VAL  0.0000
  AOQ AOQ  5.9242
  OE1 QSI  1.4000
  HG2 MET  0.0000
  HB2 HSE  0.0000
  BTF BTF  9.0891
  BST BST  5.8412
  AFF AFF  5.0830
   HN CYS  1.0000
    H ASP  1.0000
  AIW AIW  5.3212
  DBA DBA  7.8501
  CQA CQA  8.3552
  CHX CHX  8.5125
    O GL1  1.4000
  CEG CEG  5.4262
  CMB CMB  6.6331
  AML AML  5.6045
  AMX AMX  5.2233
  DFB DFB  6.1486
  NE2 GLN  1.5000
  BVQ BVQ  6.8649
  BMI BMI  12.8138
  BJM BJM  10.7361
  CLL CLL  5.1821
  DFX DFX  5.5343
  CFR CFR  8.1646
  ADV ADV  5.3698
  BVF BVF  9.8137
  ASN ASN  7.7033
  HD1 HSC  1.0000
    N TRP  1.5000
  ABG ABG  5.3528
  BRQ BRQ  5.2712
  CWM CWM  11.1154
  BMY BMY  6.0142
    C ASP  1.7000
  DOV DOV  5.6488
  BLD BLD  5.7614
  AAJ AAJ  22.4327
  CE1 HSE  1.7000
  BUX BUX  6.2963
  BHF BHF  11.2202
   HN TRP  1.0000
  AUB AUB  5.5681
  CMW CMW  6.7691
  BBY BBY  5.9551
  AZM AZM  5.2550
  ACR ACR  11.0528
  AXR AXR  5.3253
  CMK CMK  5.2551
  DPP DPP  5.2282
  BXW BXW  5.9518
  ABP ABP  7.3514
  BLF BLF  7.7818
  AIQ AIQ  5.3092
  AYA AYA  5.6447
  DKJ DKJ  6.9947
  CFL CFL  5.3828
  CQO CQO  5.9694
  DIQ DIQ  8.4990
  BXO BXO  5.6102
  CMN CMN  5.1907
  DOK DOK  5.1639
  DJT DJT  5.8485
  CCA CCA  6.2605
  AJA AJA  7.4239
  DFH DFH  5.5071
  BUQ BUQ  5.0725
  HG1 ARG  0.0000
  BVP BVP  6.0905
  CEC CEC  5.6047
  DNM DNM  5.8842
  DER DER  8.0415
  CIH CIH  9.1540
  HE2 MET  0.0000
  NE2 HIS  1.5000
  CJQ CJQ  9.0907
  ACN ACN  9.3968
   CG PHE  1.7000
 H31A XK2  0.0000
  BUK BUK  7.2423
  H25 TSA  1.0000
  DAY DAY  9.3285
  DBK DBK  5.3866
  BRO BRO  6.7619
  BNP BNP  7.6398
  AWL AWL  5.4972
  BZH BZH  5.8653
  CCN CCN  5.4635
  DEO DEO  6.1008
  BNR BNR  10.0640
  DNP DNP  5.1535
   HE GLU  1.0000
  AXS AXS  6.8130
  AFJ AFJ  8.0251
  CIF CIF  6.1969
  CCM CCM  7.4897
  AIN AIN  5.2057
  CQJ CQJ  12.9547
  BLH BLH  8.6758
  DQY DQY  5.1388
  BDE BDE  7.3086
  AEX AEX  7.1470
   CB MET  2.0000
  DQG DQG  9.4274
  DKY DKY  6.1015
  ALM ALM  5.2616
   H1 TIP  1.0000
  CRJ CRJ  8.3656
  BJE BJE  10.5138
  CMV CMV  7.7195
  BXE BXE  6.8692
  BAP BAP  5.7360
  ANZ ANZ  9.8015
  AJO AJO  6.8467
  DCN DCN  5.4386
  DQK DQK  5.1852
  BMJ BMJ  5.7218
  AXK AXK  6.2384
  CJN CJN  6.0141
  BXI BXI  5.2325
  BGT BGT  19.8883
 HG12 ILE  0.0000
  DJD DJD  6.0549
  AKY AKY  7.3851
  BGZ BGZ  5.3176
  AZY AZY  7.9286
  AVH AVH  8.1763
  ARQ ARQ  5.6752
  ADU ADU  15.8852
  CRC CRC  8.5276
  ARW ARW  5.2176
  AQO AQO  7.9827
  AVV AVV  7.5137
  OE1 GL2  1.4000
  BWE BWE  6.3786
  COY COY  20.4661
  AFK AFK  8.1408
  APT APT  6.6523
  CUW CUW  8.0491
  CLR CLR  5.6602
  BGK BGK  7.9265
  BDY BDY  5.3754
  AOC AOC  6.1839
   CG GL2  2.0000
   CA MET  2.0000
  CRI CRI  6.7103
  BHP BHP  9.1893
  DDH DDH  5.8686
  AQW AQW  6.9303
  H65 XK2  1.0000
  DAF DAF  5.9605
  AEL AEL  5.8121
  CUO CUO  7.6458
  CXM CXM  5.0025
  CCT CCT  5.8246
  AXF AXF  5.6199
  AGE AGE  5.1033
  CRH CRH  5.0856
  BCE BCE  6.1666
  DLR DLR  5.3082
  DDQ DDQ  5.4475
  BFX BFX  15.1892
  DPV DPV  6.4344
  BHD BHD  14.8570
  CD2 HSC  1.7000
    N GL1  1.5000
   CA ARG  2.0000
  APM APM  6.2697
  BAO BAO  6.5333
  AEA AEA  5.0586
  HB1 PHE  0.0000
  C66 XK2  1.7000
  CBU CBU  7.6261
  ACW ACW  7.8844
  CEP CEP  5.1403
  BLS BLS  9.2127
  AXB AXB  6.7725
  ASE ASE  7.9461
  DIJ DIJ  6.3730
  DFC DFC  5.0529
  HG1 GLN  0.0000
  CJV CJV  5.0752
  CUJ CUJ  6.0611
  DSC DSC  5.6061
  DCP DCP  6.5073
  AQK AQK  8.0072
  DIT DIT  6.2740
  ND1 HSE  1.5000
  AZQ AZQ  5.1234
  BEV BEV  6.0183
    C MET  1.7000
  AVP AVP  8.7518
  ANE ANE  5.0612
   H3 XK2  0.0000
  AOW AOW  5.1389
  CQN CQN  7.1637
  AEP AEP  6.5480
  H3' QSI  1.0000
  DNK DNK  6.4108
  ATJ ATJ  8.3639
  O2' QSI  1.4000
   SD MET  1.8500
  DBJ DBJ  6.6198
  ARP ARP  5.4871
  ABH ABH  8.9880
  DMP DMP  5.6741
  DJJ DJJ  6.6273
  HB1 ASN  0.0000
  CUN CUN  11.2306
  AYU AYU  5.9398
  ABO ABO  7.0911
   CA CYS  2.0000
  DGF DGF  9.3935
  BFI BFI  6.2978
  AZJ AZJ  5.2291
  BJZ BJZ  10.4881
  CIX CIX  5.1665
  BFV BFV  7.3388
  ATH ATH  6.0975
  BAH BAH  5.2076
  BFS BFS  21.5501
  AGY AGY  6.0523
  BKW BKW  13.9634
    C GL2  1.7000
  BSD BSD  5.5030
  BVK BVK  5.0791
  AMF AMF  7.9080
  AKA AKA  9.4491
    O PHE  1.4000
 H61A XK2  0.0000
  AIB AIB  6.4657
  HE1 GL2  1.0000
  BEC BEC  5.4658
  AXD AXD  6.8540
  AOZ AOZ  5.3059
  AOE AOE  9.8810
  CPZ CPZ  9.2665
  AGX AGX  6.9543
   CG HSE  1.7000
  DKK DKK  5.0227
  AKB AKB  7.8064
  CKO CKO  8.2273
   N7 XK2  1.5000
  DJW DJW  6.9053
  CMX CMX  5.3544
  CRL CRL  8.1081
  BXY BXY  5.2356
  BNL BNL  6.0484
  BAK BAK  5.2848
  ACJ ACJ  5.6356
  BEG BEG  5.1311
    H SEP  1.0000
  CFJ CFJ  5.1354
  HB2 AS1  0.0000
   SG CYS  1.8500
  HD2 ILE  0.0000
  BZL BZL  7.8619
  ARH ARH  8.4948
  CMR CMR  5.8617
    O HSE  1.4000
  CD1 LEU  2.0000
  CCW CCW  6.9096
  BSA BSA  8.8780
  CXV CXV  8.6239
  CGM CGM  8.0364
  DLW DLW  5.9259
  BRL BRL  8.5735
  BNN BNN  8.4796
  CXQ CXQ  9.0880
  BVG BVG  7.1844
  CE2 TRP  1.7000
  CRZ CRZ  9.3015
  HB1 QSI  0.0000
  BFR BFR  13.9361
  DKS DKS  5.5997
  APN APN  5.6724
  HB2 CYS  0.0000
  CDW CDW  6.0603
  AZK AZK  8.6442
  BBP BBP  5.4728
  ARX ARX  6.0292
  AOI AOI  6.6043
  BJV BJV  7.5500
  BBC BBC  12.2747
  CWR CWR  9.4623
   CG GLU  2.0000
  COH COH  5.4693
  AHZ AHZ  7.9121
  DIY DIY  5.4320
  CZD CZD  5.6359
  AKH AKH  6.6545
  ADO ADO  12.3577
  DMS DMS  5.2401
  BMK BMK  6.3487
  H63 XK2  1.0000
  DHF DHF  5.5974
  ACU ACU  7.1111
  CPU CPU  14.9489
  CBS CBS  5.0659
 HE22 GLN  1.0000
  ADQ ADQ  6.8343
  ARK ARK  5.9004
   O4 XK2  1.4000
  BXQ BXQ  6.1721
  CLQ CLQ  5.9516
  CSG CSG  16.0591
  BZU BZU  7.1704
  CUQ CUQ  5.2217
  CSZ CSZ  10.4085
  DHL DHL  7.0377
  CVV CVV  6.1914
   HN TYR  1.0000
  AUN AUN  5.6673
  CYD CYD  5.6146
  CUH CUH  7.3196
  DFO DFO  5.0156
  CHC CHC  5.7771
  AMY AMY  6.1885
  BYM BYM  6.4643
  DPF DPF  5.1432
  DLZ DLZ  5.4633
  DHH DHH  8.4505
  AIF AIF  5.0917
  ABZ ABZ  8.5600
  CPE CPE  6.3661
  CNX CNX  7.1767
  CHJ CHJ  6.5971
  APC APC  5.8940
  BJJ BJJ  5.4898
  BQN BQN  5.7284
  CRK CRK  9.1414
  BSO BSO  7.4269
  DCB DCB  7.2826
  BSB BSB  6.6542
    C HSD  1.7000
   HA ARG  0.0000
  AYQ AYQ  6.8943
  CYS CYS  7.0659
  DQI DQI  7.0219
  AIZ AIZ  7.9552
  BBN BBN  8.6630
  DGX DGX  5.7328
  DLT DLT  7.3108
  CQK CQK  5.7293
  CRX CRX  5.3635
  AMM AMM  5.4044
  DQN DQN  5.5413
  AVM AVM  5.8493
  CRW CRW  8.0152
 HD12 ILE  0.0000
  ATC ATC  5.3491
  CET CET  5.3326
  DHM DHM  7.3388
  BDL BDL  5.4348
   CB GL1  2.0000
  ATR ATR  6.0982
  C19 TSA  1.7000
  AYB AYB  6.7835
  DOM DOM  5.8105
  DIZ DIZ  6.6694
  AAE AAE  7.0618
  OE1 GLN  1.4000
  AUJ AUJ  6.2364
  BUH BUH  5.1310
  AUX AUX  7.8272
  DNY DNY  5.4828
  H21 TSA  1.0000
  AWD AWD  5.6964
  CYI CYI  12.0605
  CBQ CBQ  7.9841
  AKO AKO  8.5134
  BLR BLR  9.6119
  DLQ DLQ  5.2899
  BSR BSR  6.4872
  BSG BSG  7.0294
   HN ASP  1.0000
 H3'' QSI  0.0000
  DJF DJF  5.1388
  CFZ CFZ  5.1928
  BMG BMG  5.4375
  CFU CFU  6.4575
  ATI ATI  5.8474
  DMN DMN  5.1133
 HG21 ILE  0.0000
   HA ILE  0.0000
   CB HSE  2.0000
  CUX CUX  7.8129
  BCW BCW  5.4538
  BHE BHE  9.9236
  BDC BDC  5.7089
  AFB AFB  7.5740
  BFQ BFQ  5.1712
  BXS BXS  5.8675
  ANW ANW  5.5550
    O CYS  1.4000
  DKT DKT  6.7238
  AQZ AQZ  5.9511
  AMU AMU  5.8371
   C6 XK2  2.0000
  BSW BSW  5.5933
  BMZ BMZ  9.3779
  BWB BWB  5.6629
 HD21 LEU  0.0000
  AHE AHE  5.8817
  ADM ADM  9.8367
    O ASP  1.4000
  AJU AJU  6.2085
  DCW DCW  8.3938
  AQU AQU  6.8377
  DHV DHV  7.6142
  CAS CAS  8.4573
  BOR BOR  7.2007
   N3 QSI  1.5000
  BHC BHC  6.4336
  CFI CFI  6.1913
  ACX ACX  9.1551
  OD2 AS1  1.4000
    H GL2  1.0000
  HB1 GLN  0.0000
  DFU DFU  6.0560
  CKX CKX  5.0911
  CFD CFD  5.0530
  CNI CNI  5.2357
  AQX AQX  5.5044
  DRS DRS  5.9211
  BFP BFP  5.5717
  DKV DKV  7.4454
  CFW CFW  6.9332
    C GL1  1.7000
  COQ COQ  5.2307
  AQF AQF  5.6913
  AVG AVG  5.5371
  C2' QSI  2.0000
 HD13 LEU  0.0000
  AGP AGP  7.7431
  CHO CHO  5.0617
   HB VAL  0.0000
  CSP CSP  9.7571
  CFS CFS  6.0212
  CJS CJS  5.4477
  CAN CAN  5.0337
  AXC AXC  7.1928
   HA VAL  0.0000
  DCA DCA  8.3163
  DBD DBD  6.2053
  AHT AHT  7.9881
  BAN BAN  5.0526
  BCT BCT  5.7479
  BID BID  10.6225
  AQB AQB  6.1778
  BYS BYS  9.0091
  DJB DJB  6.8612
  CVJ CVJ  10.9838
  AOR AOR  7.4383
  CBD CBD  7.1178
  DPB DPB  7.1482
  AUS AUS  7.5266
  ADR ADR  8.7688
  DKO DKO  7.3076
  AHD AHD  5.4261
  CTX CTX  8.1430
  DBR DBR  5.8698
  CKP CKP  5.5850
  ABD ABD  23.9426
  ALE ALE  9.5427
  DCS DCS  5.9419
  CZK CZK  5.3761
  AZH AZH  5.1254
  BHB BHB  17.8169
  BZE BZE  7.6638
  BIM BIM  14.3367
  AAU AAU  23.5028
  CAX CAX  5.1608
  CCG CCG  7.9535
    O QSI  1.4000
  ASK ASK  7.4634
  BOL BOL  5.3368
  BSQ BSQ  8.1196
  CVP CVP  7.4300
  BCK BCK  5.2011
  ARF ARF  6.5968
  CE2 TYR  1.7000
  BRE BRE  6.2636
  H25 XK2  1.0000
  CSI CSI  8.3386
  DIV DIV  7.0096
   CA HYD  2.0000
   NH VDW  0.0000
  C22 XK2  1.7000
  ALF ALF  6.5200
  AKU AKU  5.9245
  DDJ DDJ  5.2192
  H11 TSA  1.0000
  DBL DBL  8.2350
  DKQ DKQ  5.1481
  CVK CVK  8.3861
  BIJ BIJ  13.4928
  CPG CPG  8.2464
   HA CYS  0.0000
  BZY BZY  6.4306
  BMV BMV  6.3096
  BBT BBT  5.1494
  DAJ DAJ  9.6180
  BLG BLG  7.0635
    H TRP  1.0000
  COW COW  9.1670
  BOC BOC  5.0768
  AID AID  8.7873
  AHI AHI  6.3283
  CVI CVI  9.3104
   HN GLU  1.0000
  CRQ CRQ  5.2060
  DCQ DCQ  7.0461
  C70 XK2  1.7000
  AQL AQL  5.9347
   SG HYD  1.8500
  DLV DLV  5.3003
  CTT CTT  5.7950
  BQO BQO  6.6520
    N GLN  1.5000
   CA PRO  2.0000
  CFG CFG  5.6212
  BXX BXX  7.3527
  DEI DEI  5.9591
  DQC DQC  5.3041
   H6 XK2  0.0000
  BGV BGV  5.3326
  AMN AMN  6.8754
  COT COT  7.5380
  AYO AYO  5.7913
  HB2 ALA  0.0000
  CZX CZX  7.9861
  AFL AFL  8.8885
  DCJ DCJ  5.2931
  CQE CQE  9.9295
  BUD BUD  5.4819
  AFS AFS  8.9274
  AYH AYH  5.2466
  DCU DCU  5.3510
   N2 XK2  1.5000
  TWE TWE  20.0000
   CG LEU  2.0000
  AFA AFA  9.0513
  ATN ATN  5.5159
  AQV AQV  5.1751
   CB LYS  2.0000
  CZ2 TRP  1.7000
  BOU BOU  5.4266
  DGT DGT  6.3459
  AAG AAG  12.9483
  CID CID  6.2941
  DQE DQE  6.0474
  BQK BQK  6.7962
  ARO ARO  6.1456
  ANH ANH  6.8755
  CKU CKU  5.1181
  AOK AOK  7.4695
  CEH CEH  5.2920
  DME DME  6.6019
  DGN DGN  6.9094
  DLD DLD  5.6050
  BIA BIA  6.2907
  ASH ASH  6.9975
  CDT CDT  7.0280
  AMJ AMJ  8.5197
  CBB CBB  6.1261
  BUZ BUZ  6.0539
  BOD BOD  5.7037
  HD1 HSE  1.0000
  AWB AWB  5.4531
  ARE ARE  5.1434
  BMP BMP  7.0880
  CNC CNC  5.3836
  BZK BZK  5.1785
  BLO BLO  5.4749
  BAR BAR  5.1477
  AJQ AJQ  7.8257
  HB1 TRP  0.0000
  BQM BQM  5.9419
  BEN BEN  5.8195
  BGP BGP  6.2958
  DFD DFD  5.9984
  HT2 QSI  1.0000
  CEX CEX  5.4338
  CGD CGD  7.6603
  BTA BTA  7.7659
    N ASP  1.5000
  DFA DFA  5.4724
  CVN CVN  9.1667
   CG GLN  2.0000
  CPH CPH  7.8596
  ABJ ABJ  6.8257
  AGB AGB  21.8556
  CGJ CGJ  5.5632
  AFV AFV  5.2265
  CNB CNB  5.6067
  HG2 GLN  0.0000
  AWZ AWZ  6.4809
  BZC BZC  5.9677
  BFE BFE  6.1606
  CG2 THR  2.0000
  CTK CTK  5.5681
  CTJ CTJ  5.5627
  BXP BXP  6.0514
  BTL BTL  5.6686
  AJH AJH  8.3331
  BCH BCH  6.7395
  CBG CBG  5.3898
  ASB ASB  5.6215
  BLW BLW  11.9552
  COC COC  5.3489
  BUV BUV  6.8770
  BBF BBF  8.0423
  O1S QSI  1.4000
  DLX DLX  5.2783
  ACF ACF  10.0233
  BZJ BZJ  6.0538
  AZU AZU  6.6769
  COP COP  9.6251
   CG PRO  2.0000
  BHO BHO  6.8030
  CGW CGW  7.9489
  BZB BZB  5.1093
   HA SER  0.0000
  BPK BPK  5.9145
  BVL BVL  6.8686
    C SEP  1.7000
  CMI CMI  5.2763
  BUP BUP  7.1347
  ALO ALO  7.0225
    H LEU  1.0000
  CXU CXU  7.7059
  BDO BDO  6.0558
    N AS1  1.5000
  DOQ DOQ  6.2459
  ATQ ATQ  6.7575
   CA HSE  2.0000
  DRT DRT  5.0260
  DPX DPX  5.7254
  AXN AXN  6.5563
  AEG AEG  8.0806
  CYX CYX  5.5224
  BHA BHA  9.0546
  HB2 LEU  0.0000
  CQY CQY  5.5435
   HE GL1  1.0000
  CMP CMP  5.8010
  AGH AGH  7.9275
  DOG DOG  8.6850
  CDQ CDQ  6.2932
  BER BER  6.1390
  AHS AHS  7.2375
  AQE AQE  6.7321
    N ILE  1.5000
  BHQ BHQ  22.4883
   C2 QSI  1.7000
  CQX CQX  6.2358
  CEA CEA  5.0545
  DEY DEY  6.5409
  ACS ACS  9.1871
  ALK ALK  8.2719
  BBE BBE  5.7078
  CZP CZP  5.5346
  H64 XK2  1.0000
    N HSE  1.5000
  BGN BGN  16.9814
  BQH BQH  5.0433
  AKQ AKQ  8.1538
  AAX AAX  5.0230
  DHG DHG  6.2919
    O HSC  1.4000
  DJZ DJZ  8.5187
  CUA CUA  16.5591
  CRY CRY  11.7587
  BNS BNS  7.4314
  CKK CKK  5.1424
  BJG BJG  16.2146
  SPH NBN  1.5000
  COS COS  6.9800
  BZZ BZZ  6.3838
   HA HIS  0.0000
  DKZ DKZ  6.2526
  ACE ACE  7.3636
  BZA BZA  7.3346
  CNE CNE  5.9891
  HD1 AS1  1.0000
  CIS CIS  5.0832
  BZS BZS  6.1901
  DGQ DGQ  5.9996
   HD ASP  1.0000
  CSW CSW  5.2573
  BRH BRH  8.6952
  CGA CGA  5.1202
  BWO BWO  5.4887
  CLU CLU  5.1203
  CHR CHR  6.8099
  CLT CLT  7.5046
  DEV DEV  6.2184
  ATW ATW  6.2132
  APG APG  7.9332
  BIY BIY  5.7104
  AER AER  8.2537
  CLX CLX  6.4228
  DAC DAC  9.9278
  AHW AHW  8.1269
  DOW DOW  5.9605
  BZV BZV  5.4767
  HB2 GLN  0.0000
  HE2 GL2  1.0000
  DJM DJM  7.9609
  BME BME  7.4525
   HN GLY  1.0000
   HN LYS  1.0000
  BEI BEI  5.6336
  CSK CSK  8.3311
  BKJ BKJ  11.1762
  ALS ALS  5.8308
  BCD BCD  6.7263
  CES CES  5.5402
  CDO CDO  6.8963
  DPA DPA  6.0951
  DOE DOE  5.7764
  CHL CHL  5.1336
  BWM BWM  7.9514
  NE1 TRP  1.5000
  COL COL  6.5911
  CUR CUR  10.2812
    H HSE  1.0000
  BTV BTV  5.0027
   CB PHE  2.0000
  BVE BVE  12.8251
  DBV DBV  6.4603
  DDX DDX  7.9975
  ATT ATT  6.6870
  BQE BQE  5.1689
  AJD AJD  10.7240
  COZ COZ  5.9464
  CNN CNN  5.9576
  BIF BIF  7.9755
  DHO DHO  5.7097
  CPA CPA  5.0177
  CIP CIP  5.3924
  AOF AOF  5.2449
  ADS ADS  5.7742
  DGC DGC  8.4058
   H1 HOH  1.0000
  DAW DAW  8.6669
  BHR BHR  14.2711
  DMD DMD  5.4660
  DNT DNT  6.5972
  CGF CGF  5.9186
  CSJ CSJ  7.1549
  CLS CLS  5.2430
  HA1 GLY  0.0000
  CLK CLK  5.0374
  CRS CRS  8.7102
  AAS AAS  13.3427
   HA LEU  0.0000
  BQX BQX  5.9387
  HZ2 LYS  1.0000
    C ALA  1.7000
   O3 SEP  1.4000
  BYL BYL  8.0440
   CB SER  2.0000
  DMH DMH  5.8359
  CZO CZO  6.0461
  COI COI  5.4015
   HN SER  1.0000
  AND AND  8.8902
  DEE DEE  5.4013
  CLM CLM  6.6286
  AHN AHN  7.0164
   HE GL2  1.0000
  BDK BDK  6.1616
  OE1 GL1  1.4000
  HB2 QSI  0.0000
  ADT ADT  7.6554
  CUU CUU  6.2133
  CGB CGB  6.2436
  ACM ACM  15.7696
  HB2 HIS  0.0000
 HD21 ASN  1.0000
    O HOH  1.4000
  HD2 PHE  1.0000
  BKM BKM  13.4905
   HA ASN  0.0000
  DQL DQL  5.1869
  ASM ASM  5.1007
  DIN DIN  6.0939
   HG LEU  0.0000
  DQO DQO  5.5610
  CEZ CEZ  6.3779
  HB2 ASN  0.0000
  DHY DHY  5.5713
  BBS BBS  6.2232
  CML CML  7.0807
  AZP AZP  6.1544
  HE3 MET  0.0000
  BWZ BWZ  6.5776
  CGU CGU  6.5701
  BVJ BVJ  6.6014
   CA GL1  2.0000
  BEK BEK  5.1732
  DBF DBF  5.8379
  CWA CWA  5.7505
  CUP CUP  8.8172
  CTO CTO  6.7638
  BPE BPE  12.2501
  ANU ANU  9.7113
  AME AME  6.1214
 HG23 THR  0.0000
  DNG DNG  8.6961
  DCZ DCZ  5.3245
  CTM CTM  8.0641
  ADF ADF  6.4418
  DMW DMW  5.3860
  BBG BBG  6.3158
   HA GL1  0.0000
  CJY CJY  6.4158
  BJO BJO  7.3985
  CYA CYA  5.6163
  CLD CLD  5.1229
  AJP AJP  8.8942
  DQD DQD  5.1848
  CTR CTR  9.0793
  COX COX  21.6509
   HA PRO  0.0000
  BQB BQB  8.1182
  BDZ BDZ  6.1889
  CJR CJR  5.8108
  DFW DFW  7.0018
  DGA DGA  7.8987
  BOY BOY  9.8385
  AJF AJF  10.7632
  DOY DOY  6.8366
  ND1 HSD  1.5000
  BTZ BTZ  9.5894
  BTB BTB  8.3451
  CYE CYE  5.2712
  ABK ABK  11.3182
  BSP BSP  7.5428
  CMD CMD  6.2074
  AKL AKL  6.5172
 HG23 ILE  0.0000
  AHF AHF  6.4609
  DAU DAU  5.7035
  DPU DPU  5.7037
  BVR BVR  5.0157
  DEN DEN  6.3059
  AAP AAP  13.4478
  BKY BKY  7.0219
  BWA BWA  5.1126
    H GLU  1.0000
  DQM DQM  8.0446
  CHH CHH  5.5458
  BTT BTT  5.7368
  ABV ABV  5.9167
  ND2 ASN  1.5000
  BVN BVN  9.0022
  BMH BMH  10.5057
  BGO BGO  12.2243
   CG TRP  1.7000
  CD2 TRP  1.7000
  DCM DCM  6.8764
  AUM AUM  6.0158
  H14 TSA  1.0000
  DRF DRF  5.5711
    O ILE  1.4000
  AWW AWW  5.6065
  BMX BMX  5.2627
  AXX AXX  5.5482
   CB AS2  2.0000
  DKH DKH  5.1476
  NE2 HSC  1.5000
  BOZ BOZ  6.4817
  ANA ANA  5.0493
  CPF CPF  13.8405
  AWH AWH  6.0189
  AIV AIV  7.6922
  CFK CFK  5.4512
  O24 TSA  1.4000
  DHZ DHZ  6.5404
  AHC AHC  13.0478
    H HYD  1.0000
  CAR CAR  5.6588
  ARN ARN  5.0600
  DLS DLS  5.3726
    O ALA  1.4000
  ANM ANM  7.3771
  DNI DNI  8.2968
  HB2 TYR  0.0000
  DKB DKB  5.1275
   CA ASN  2.0000
  CIA CIA  5.0699
  BEM BEM  9.0820
  CPX CPX  24.9085
  DAX DAX  9.6024
   CA LYS  2.0000
  CWS CWS  8.9047
  BOA BOA  11.2529
  BYF BYF  10.0363
  BIW BIW  19.3603
  HG1 GL2  0.0000
  DJC DJC  5.1047
  CZR CZR  8.6715
  AFC AFC  5.7675
  BXU BXU  5.4626
   CG GL1  2.0000
  CVR CVR  6.9028
  AZS AZS  6.4227
  DQV DQV  6.6315
  BBV BBV  6.0982
  BES BES  7.7234
  BDP BDP  5.3983
  CVX CVX  8.3422
  CTF CTF  8.2049
  CPM CPM  10.8672
  CDK CDK  5.8603
  ANR ANR  5.4057
  H74 XK2  1.0000
  AWJ AWJ  6.5346
  CIY CIY  6.0705
  HB2 GL1  0.0000
  CQU CQU  10.0940
  CJT CJT  5.4669
  BXG BXG  6.3010
  BOF BOF  5.1940
  BDJ BDJ  5.8515
 HG11 VAL  0.0000
  BFN BFN  5.4810
  BML BML  5.9140
  CHM CHM  5.3896
  CBJ CBJ  5.1547
  ARA ARA  7.3533
  AJC AJC  6.4710
  DAE DAE  9.0188
  AQN AQN  6.8963
  HB1 HYD  0.0000
  DQX DQX  6.5903
  BZX BZX  5.4817
  CG1 VAL  2.0000
  CZW CZW  7.1985
  AJY AJY  7.8488
  CIN CIN  5.8629
  C63 XK2  1.7000
  DCT DCT  5.9000
  CPV CPV  14.6540
  BKE BKE  6.1083
    N TYR  1.5000
  DEJ DEJ  5.6851
  ABS ABS  11.1810
  CCO CCO  6.6658
  CIO CIO  6.4001
  BKG BKG  7.0061
    C TYR  1.7000
  BMC BMC  5.0883
  CAQ CAQ  5.2568
  BDN BDN  8.8272
  BQQ BQQ  5.9521
  AHJ AHJ  10.4264
  CLN CLN  5.0883
  ACP ACP  5.0448
  DPM DPM  6.3021
  CMC CMC  5.9487
  BVT BVT  7.0102
  CTN CTN  12.9456
  DHS DHS  5.5295
  CNJ CNJ  5.6678
  AXL AXL  7.9908
  AEH AEH  5.8972
  ACB ACB  19.7132
  BEL BEL  5.2759
  DHB DHB  6.2262
  BRX BRX  5.5203
  C73 XK2  1.7000
   NZ LYS  2.0000
    N HYD  1.5000
  HG2 GL1  0.0000
 HE22 QSI  1.0000
  CTL CTL  5.4199
  C76 XK2  1.7000
  DLH DLH  6.2749
  AJK AJK  6.3528
  CBP CBP  5.9420
  ATM ATM  5.4980
  ASO ASO  6.5359
  SPH SPH  1.5000
  AJN AJN  5.4949
  AYC AYC  6.4005
  H67 XK2  1.0000
  AAZ AAZ  7.3671
  HE1 GLU  1.0000
  HB2 MET  0.0000
    H SER  1.0000
  CZC CZC  7.3126
  ABA ABA  7.2341
  ATK ATK  7.4649
  DJK DJK  6.6573
  DMT DMT  5.8174
  HB1 HSC  0.0000
  CPP CPP  13.7290
  BGL BGL  11.9129
  CKD CKD  5.5296
  BJN BJN  17.0394
  AAT AAT  5.7945
  HZ2 TRP  1.0000
  H21 XK2  1.0000
  C71 XK2  1.7000
  DCD DCD  5.7110
  CHI CHI  6.3585
  BSZ BSZ  6.0819
   C3 TSA  2.0000
  DQA DQA  7.3467
  DEP DEP  6.3055
  HT1 QSI  1.0000
  ATY ATY  5.8005
  BSS BSS  8.0225
  DFP DFP  6.2484
  ACK ACK  17.6031
  BQL BQL  9.2226
  DKE DKE  5.1034
  DRZ DRZ  6.5392
  BRV BRV  10.7891
  DRI DRI  5.3999
  BZT BZT  5.8624
  OE2 GL2  1.4000
  ADK ADK  5.3766
  BJY BJY  6.7242
    P SEP  1.9000
  CVC CVC  10.4489
  HO4 XK2  1.0000
  AVN AVN  5.3190
  DHR DHR  6.3321
    O SEP  1.4000
  ANQ ANQ  5.0895
  CPO CPO  9.1356
  CAZ CAZ  10.1974
  DDS DDS  7.6884
  ASZ ASZ  5.2825
  CER CER  7.3320
  AQM AQM  7.9359
  DOZ DOZ  6.3037
  CFX CFX  6.0253
  CNG CNG  5.0529
  CFV CFV  6.2346
  DRX DRX  5.1523
  DOJ DOJ  7.6951
  AGW AGW  8.9232
  CVH CVH  8.6161
  ART ART  7.7490
  DRQ DRQ  5.7235
  DLJ DLJ  5.8880
  ACH ACH  8.3140
  DET DET  5.1007
  CEE CEE  9.3430
  AGO AGO  5.9585
  AWY AWY  5.2135
  AUO AUO  6.4194
  AOG AOG  8.1232
   OG SER  1.4000
  C77 XK2  1.7000
   HN HIS  1.0000
  HE2 HSC  1.0000
  CDA CDA  10.6707
  BKZ BKZ  10.0578
  CPB CPB  13.0553
   CG AS2  1.7000
  CWV CWV  8.3064
    S QSI  1.8500
  AIG AIG  5.9269
  CFY CFY  5.9081
  CSE CSE  5.7598
  BTI BTI  8.9288
  CTZ CTZ  5.7976
  ATZ ATZ  5.3430
  DKI DKI  7.0855
  CZJ CZJ  7.5663
  AUI AUI  5.0147
  DON DON  5.1493
  BCO BCO  6.8088
  CIZ CIZ  6.8413
  CXJ CXJ  8.5133
  BUA BUA  7.3867
  CE3 TRP  1.7000
  BKD BKD  8.4851
  HD2 HSD  1.0000
   HA QSI  0.0000
    O HIS  1.4000
    N LEU  1.5000
  BPS BPS  6.1050
    C HSE  1.7000
  HZ3 LYS  1.0000
  DOO DOO  7.6285
  DNZ DNZ  5.6064
    H VAL  1.0000
  DNA DNA  5.3910
    N GL2  1.5000
  HE2 LYS  0.0000
  CKH CKH  5.2728
  AEB AEB  5.5185
  BFM BFM  5.4645
  DOP DOP  6.0095
  DFL DFL  7.2202
  C64 XK2  1.7000
  HB1 SER  0.0000
  CWT CWT  7.6165
  CDH CDH  5.1195
  DGV DGV  6.5142
  CYW CYW  5.5427
  HE1 MET  0.0000
  AGR AGR  10.3524
  CQM CQM  9.5330
  DLI DLI  5.0524
  ANG ANG  5.0918
  BCB BCB  7.1714
  AYG AYG  5.9534
  AOU AOU  7.2778
  ADN ADN  6.9724
  H1' QSI  0.0000
  AWT AWT  6.4544
  BSL BSL  9.4435
  AAM AAM  11.5795
  ABC ABC  21.9359
  DDR DDR  5.6207
   O1 TSA  1.4000
  CRU CRU  6.6371
  BTH BTH  7.0280
  C65 XK2  1.7000
  DGI DGI  7.4511
  DFI DFI  9.8018
  DFG DFG  6.7324
  BDV BDV  6.2954
  CUY CUY  5.1736
  ABQ ABQ  14.3425
  AOX AOX  6.0442
  AQY AQY  7.0515
  AFX AFX  5.6912
  APB APB  5.4696
  DIA DIA  5.0270
  AFG AFG  7.1508
   HN LEU  1.0000
  CVZ CVZ  9.7991
  BRD BRD  5.0705
  BOK BOK  7.3310
  AMQ AMQ  5.5873
  BAE BAE  5.4737
  AQH AQH  5.2038
  CCY CCY  5.1915
  AHL AHL  7.7826
  BLJ BLJ  9.7622
  AHH AHH  5.7336
   CG HSC  1.7000
  CVB CVB  13.0594
  DOD DOD  5.2301
  BFC BFC  5.9696
 HD11 LEU  0.0000
  ARG ARG  5.6544
  CCP CCP  5.5668
    H GLY  1.0000
  AJT AJT  10.0322
  DCR DCR  8.2633
  APO APO  8.9899
  CAW CAW  5.8580
   CB VAL  2.0000
  CNP CNP  5.1989
  ALT ALT  7.7130
  AJI AJI  7.6449
  DRW DRW  5.1948
  DCI DCI  8.5092
  C22 TSA  1.7000
  COJ COJ  5.3360
  CDB CDB  5.4925
  AVX AVX  5.8030
  BTY BTY  6.8870
  CFF CFF  5.7587
  BVB BVB  5.5199
    C QSI  1.7000
  DHU DHU  7.0206
   HA ALA  0.0000
  DRR DRR  5.4646
  AVQ AVQ  5.5912
  CLJ CLJ  6.4159
  BNZ BNZ  8.9549
  CDE CDE  5.1065
  CSN CSN  9.0839
  BSF BSF  7.6659
  AUL AUL  5.2954
  AHU AHU  9.5829
  NH2 ARG  1.5000
  CWG CWG  5.0896
  AKT AKT  6.6277
  HE1 PHE  1.0000
  BEH BEH  6.5255
  CFQ CFQ  6.1334
  AKX AKX  6.9244
   CA SEP  2.0000
  CGT CGT  5.0378
  ACA ACA  16.7472
  ADE ADE  7.4631
    H TYR  1.0000
  AYS AYS  6.3225
  DRV DRV  6.2475
  BEB BEB  5.3520
  AXO AXO  6.4899
  DQP DQP  5.6715
  CGH CGH  5.1407
  BMF BMF  10.6839
    H GL1  1.0000
  OG1 THR  1.4000
    C HIS  1.7000
    N PRO  1.5000
  AII AII  9.2591
  BRI BRI  9.7318
  DIS DIS  6.5473
  BBK BBK  5.1625
  AFM AFM  6.8621
    O MET  1.4000
  COM COM  5.7765
  CJH CJH  5.5688
  BQW BQW  8.3989
  BAY BAY  6.8652
   NE ARG  1.5000
  CCR CCR  6.2485
    H HSD  1.0000
  AJM AJM  9.0020
  CNU CNU  5.3423
  DEX DEX  5.8788
  CAJ CAJ  5.9495
  BBI BBI  5.2990
  CQZ CQZ  16.1458
  CIQ CIQ  5.4064
  ALJ ALJ  7.9220
  BJW BJW  5.2376
  AVE AVE  7.3105
  CNF CNF  5.4478
  DRK DRK  5.2523
  BJQ BJQ  11.2846
   HA GLN  0.0000
  DCO DCO  7.9138
  HB2 ASP  0.0000
  DNW DNW  5.3451
  DHE DHE  7.5917
  HD1 PRO  0.0000
  AGK AGK  5.3381
  DSB DSB  6.9586
   HN AS1  1.0000
  HE2 HIS  1.0000
 HG21 THR  0.0000
  DJY DJY  7.0704
  DJN DJN  5.6232
  BSV BSV  6.6599
  BAT BAT  5.2434
  CAD CAD  6.5395
  AVS AVS  6.9756
  AKP AKP  8.2149
  CIV CIV  6.5855
  APP APP  9.5617
  BUB BUB  5.2361
  DEH DEH  5.5073
  AGM AGM  9.8751
  AUQ AUQ  5.1352
  CMG CMG  5.1357
  COA COA  5.9828
  AJX AJX  9.1905
  AJV AJV  5.8973
  AFU AFU  6.0410
  ANV ANV  5.6839
   CZ TYR  1.7000
 HD12 LEU  0.0000
  DKG DKG  6.0735
  H33 XK2  1.0000
  C36 XK2  1.7000
   CB ALA  2.0000
  CJI CJI  5.1037
  ARB ARB  6.3351
  DPL DPL  5.2792
  DLK DLK  5.4001
  BCA BCA  7.2729
  ABL ABL  8.1272
  BZG BZG  7.4938
  AUF AUF  9.6105
  CWB CWB  5.4629
  BHL BHL  15.6691
  CD2 HSD  1.7000
  BYG BYG  7.0917
  BMM BMM  8.6598
  HB1 TYR  0.0000
  CKL CKL  5.4148
   HN ILE  1.0000
  CD2 HIS  1.7000
  BIQ BIQ  9.8700
  C62 XK2  1.7000
  HG1 LYS  0.0000
  CDU CDU  6.1355
  AYM AYM  5.0657
  DJE DJE  5.8854
  HD1 TYR  1.0000
  C23 XK2  1.7000
  DCE DCE  9.1599
  CIT CIT  6.3541
  BSN BSN  5.9204
  ABX ABX  16.3323
  CIK CIK  5.4187
  DOC DOC  5.2065
  CKM CKM  5.5580
  BWQ BWQ  8.3487
  CEV CEV  7.6853
  BYO BYO  5.0754
  BTS BTS  7.5378
  CNQ CNQ  5.1389
  AGA AGA  5.8535
  CLC CLC  5.3513
  CLG CLG  6.7084
  AUC AUC  8.6793
  HG1 QSI  0.0000
  DRY DRY  7.2909
  CKR CKR  6.7719
  BQD BQD  7.2859
  CLY CLY  5.2826
  AZX AZX  6.6560
  ASI ASI  5.3901
  AZA AZA  5.7127
  CKE CKE  5.6986
    H ASN  1.0000
  HZ1 LYS  1.0000
  CCS CCS  5.2357
  CJB CJB  5.0711
  DQS DQS  5.3477
  BXD BXD  8.9838
  BKP BKP  8.4726
  CNR CNR  5.4259
  HB1 GL2  0.0000
  CKQ CKQ  6.6694
  DPO DPO  7.4684
   OH TYR  1.4000
  C34 XK2  1.7000
  DFK DFK  6.7145
    O PRO  1.4000
  BWG BWG  8.9519
  AEZ AEZ  7.7649
   H4 TSA  1.0000
  DGW DGW  5.7302
  BYT BYT  5.0317
  BQZ BQZ  8.3684
  AZE AZE  7.8242
  BHN BHN  11.4556
  CWI CWI  6.3565
   CD GL2  1.7000
  CAU CAU  5.6523
  AZN AZN  5.3992
  CYM CYM  7.1619
  AKZ AKZ  5.9916
  CUB CUB  7.3932
  CE2 PHE  1.7000
  DDK DDK  5.5678
    H THR  1.0000
    H LYS  1.0000
  DDF DDF  5.8512
  DPZ DPZ  5.2432
  DJL DJL  5.2637
  AIJ AIJ  6.0056
  BKQ BKQ  7.5609
  BFL BFL  8.4093
  DNB DNB  5.9709
  CXP CXP  6.3969
  AXU AXU  6.7286
  AUV AUV  5.5563
  BWR BWR  6.0943
    C THR  1.7000
  CXS CXS  9.4883
  AWE AWE  5.0253
  DBU DBU  5.1725
  CKC CKC  6.0994
  BGG BGG  7.5019
  CRR CRR  18.5930
  CZE CZE  5.3776
  BVM BVM  6.2081
  DRC DRC  5.3455
  AKE AKE  6.1259
  BTP BTP  8.5435
  AWG AWG  5.1201
  OD1 AS1  1.4000
  DHI DHI  5.0925
  AEE AEE  6.5410
 HD23 LEU  0.0000
  CYF CYF  7.3216
  HG1 SER  1.0000
  BTE BTE  6.7075
 HH22 ARG  1.0000
  CCX CCX  6.4668
  DRP DRP  6.0396
  DDW DDW  5.0103
  DCF DCF  6.0991
  DAN DAN  8.3734
  CAK CAK  7.5740
  AXV AXV  6.9085
  DFR DFR  7.4564
  DAB DAB  5.6079
  DIF DIF  5.9591
  BVS BVS  5.9019
  DOR DOR  7.6084
  AGL AGL  6.7302
   CB GLU  2.0000
  BZW BZW  7.1336
  BRA BRA  5.1899
   H8 QSI  1.0000
  CJP CJP  7.9453
  BPC BPC  11.6968
  AGI AGI  8.4271
  BCU BCU  5.5209
  AMR AMR  5.8050
  HD2 PRO  0.0000
  BPO BPO  8.4341
  ARU ARU  5.8648
  DRG DRG  6.1954
  BSH BSH  6.5416
  AAK AAK  15.8789
  BTW BTW  6.2081
  AQJ AQJ  6.1080
  AFO AFO  6.7082
  AUH AUH  8.6088
  ATS ATS  7.4930
  H10 QSI  1.0000
  HD2 HIS  1.0000
  DEL DEL  6.0721
  DDB DDB  5.1016
  AIE AIE  6.7086
  CZT CZT  6.4566
  DBM DBM  6.3619
  BKK BKK  13.6771
  DBN DBN  6.7912
  DPH DPH  7.3352
  AYR AYR  8.4282
   CA TYR  2.0000
  DPT DPT  5.0348
  BBU BBU  8.0837
  AQT AQT  5.2627
  CWC CWC  5.2790
  ATO ATO  8.7351
  CCU CCU  5.7199
  BMW BMW  5.8994
  ADH ADH  9.7772
  DCK DCK  10.5234
  GRD GRD  0.0000
  CQV CQV  10.5854
  CGK CGK  5.6474
  CYN CYN  7.0337
  HE2 GL1  1.0000
  DAD DAD  5.7881
    N CYS  1.5000
  CAC CAC  6.9459
  AMS AMS  5.3397
  CQD CQD  9.9933
  BXH BXH  6.3032
  BHX BHX  11.3207
 HD13 ILE  0.0000
  BUY BUY  7.0906
  BUU BUU  5.8146
  CQB CQB  12.9932
  DIH DIH  5.6264
  CPI CPI  22.7219
  CNZ CNZ  5.8005
  BFT BFT  10.3895
  CKV CKV  5.5037
  BUO BUO  11.2043
  BAI BAI  5.4037
  DMI DMI  5.3875
  BGH BGH  13.0992
   HN HSE  1.0000
   CB HSD  2.0000
  ASV ASV  5.0558
  BUW BUW  6.9863
  BKL BKL  5.1402
  AJE AJE  6.8133
  CUE CUE  5.1610
  BLU BLU  5.8696
   HA TYR  0.0000
    N SEP  1.5000
  AEV AEV  7.7238
  BZO BZO  6.7593
    O TRP  1.4000
  DCV DCV  7.8262
  OD2 AS2  1.4000
  BFB BFB  6.6501
  AMD AMD  8.5410
   CA HSD  2.0000
  BEF BEF  5.6832
  APK APK  11.0408
  AKM AKM  9.1342
  APU APU  6.9408
  CSY CSY  6.2367
  C10 TSA  2.0000
  SP1 SP1  1.0000
  H7A XK2  0.0000
  CNW CNW  5.0622
   H2 HOH  1.0000
  DOX DOX  5.6908
  CUI CUI  11.7769
  CJC CJC  6.5036
  BNY BNY  5.7865
  ADB ADB  10.8407
  HD2 TYR  1.0000
  HE1 HSD  1.0000
  HB1 ASP  0.0000
  C79 XK2  1.7000
   CA LEU  2.0000
  BMO BMO  8.8985
  BGM BGM  7.1269
  BKB BKB  11.5337
  ADX ADX  10.0959
  DEQ DEQ  6.3731
  ASJ ASJ  5.4307
  HB2 SEP  0.0000
   HA HSD  0.0000
  ABE ABE  16.1945
  CQG CQG  20.4760
  HZ3 TRP  1.0000
  AIO AIO  6.7314
  BEQ BEQ  6.8784
  BLL BLL  11.9556
  CJZ CJZ  5.8504
  CD1 TYR  1.7000
  CFT CFT  5.0447
  BPV BPV  14.0274
  CHK CHK  5.4856
 DUM2 DUM  0.0000
  AMH AMH  5.6527
  ATP ATP  5.7824
  HG2 GLU  0.0000
  CYB CYB  5.4720
  CRE CRE  14.4682
   HD AS1  1.0000
   O5 XK2  1.4000
  CQP CQP  11.4498
  DLB DLB  5.6508
  DQT DQT  6.8138
  CNT CNT  6.7306
  DDV DDV  5.4483
  BOJ BOJ  5.3544
  BIR BIR  11.9558
  CDZ CDZ  5.0646
  AEC AEC  10.1997
   HN VAL  1.0000
    N SER  1.5000
  AZV AZV  5.7733
  BPN BPN  5.9058
  CRT CRT  14.8163
  HE1 LYS  0.0000
  CTW CTW  5.2045
  OH2 OH2  1.4000
  AYN AYN  5.6520
  BCV BCV  7.2680
  AVJ AVJ  5.4477
  AIH AIH  9.4023
  BAF BAF  5.1425
  AMC AMC  5.2844
  DPR DPR  6.1614
  DNJ DNJ  6.1892
  BRM BRM  8.6963
  AVR AVR  5.1211
  CCV CCV  6.1208
  COD COD  5.3954
    O HYD  1.4000
  AEQ AEQ  5.1707
  CJE CJE  6.4491
   CA QSI  2.0000
  ARY ARY  5.4638
   H5 XK2  0.0000
   HN HSD  1.0000
  C17 TSA  2.0000
  DBZ DBZ  7.2919
  CFE CFE  5.4845
  BTJ BTJ  5.2171
  CJJ CJJ  6.5443
  AZR AZR  6.7425
    N HSC  1.5000
  DMR DMR  5.5614
  BWI BWI  9.1191
  BHG BHG  9.8063
  BSM BSM  7.4492
  ANK ANK  8.8268
   CA HSC  2.0000
  BVV BVV  9.1440
  DNL DNL  6.7040
  BRW BRW  5.1734
  DGJ DGJ  6.8252
  BUJ BUJ  5.4172
  DQB DQB  5.6362
  H20 TSA  1.0000
  CXO CXO  5.8921
  DRA DRA  7.2474
  BIP BIP  9.0444
  AJZ AJZ  6.2168
  DHA DHA  8.5195
  BKR BKR  9.2833
  BYK BYK  7.9852
  ACL ACL  6.5669
  AZT AZT  6.7958
  HG1 PRO  0.0000
  BOX BOX  10.1599
  CVF CVF  8.0913
  ALP ALP  5.9419
  AAR AAR  11.2669
  CUV CUV  8.1954
  DGR DGR  9.1745
  CIE CIE  5.4878
  DLF DLF  5.8987
  ASU ASU  6.6585
   CB HYD  2.0000
  CMO CMO  5.1093
  BWH BWH  5.6601
  CXD CXD  6.1931
  ADY ADY  6.2230
  ALR ALR  5.2065
  SPH BON  1.5000
  BKX BKX  8.2312
  DBG DBG  9.0875
  CED CED  5.2769
  BQT BQT  9.9085
  DBW DBW  5.9256
  CHF CHF  5.5623
  CIU CIU  5.9670
  C26 XK2  1.7000
  BPD BPD  9.4865
  ASA ASA  8.4115
  CPS CPS  24.7190
 HH21 ARG  1.0000
  BJK BJK  11.6215
  CUM CUM  6.5631
   N1 QSI  1.5000
  BLM BLM  6.6825
  BVI BVI  5.0915
   HE ARG  1.0000
  CEY CEY  7.6908
  CG2 ILE  2.0000
  H78 XK2  1.0000
  CDC CDC  5.5046
  CCL CCL  9.2247
  DKL DKL  5.6148
  CST CST  5.9705
  HB2 GL2  0.0000
  DOB DOB  7.7387
  AGU AGU  5.3435
  BTU BTU  5.5555
  DMX DMX  8.2297
  CSH CSH  8.0947
  AQS AQS  5.1489
  CTU CTU  8.4893
  BXL BXL  5.5816
  AFP AFP  9.1814
  HB1 LYS  0.0000
   HA AS2  0.0000
  BSJ BSJ  11.2184
   CA AS1  2.0000
  BPP BPP  6.0843
  CAP CAP  5.8909
  BOI BOI  6.4647
  AJJ AJJ  6.2979
   HZ PHE  1.0000
  DHQ DHQ  7.3403
 HD11 ILE  0.0000
   HA GL2  0.0000
  CZV CZV  9.4665
  ALY ALY  6.0918
  HD1 PHE  1.0000
  C27 XK2  1.7000
   CA GLU  2.0000
  AZB AZB  5.9775
  BHS BHS  8.9251
  CCH CCH  5.1629
    H PHE  1.0000
  BFW BFW  11.4158
  BEJ BEJ  6.3296
  HG2 GL2  0.0000
  HB1 HSD  0.0000
  AAH AAH  14.1122
  DCH DCH  5.7024
  AXW AXW  6.0312
  APZ APZ  6.3496
  CE1 HSC  1.7000
  AON AON  7.4400
  COV COV  11.5364
  BIK BIK  10.8930
   H2 OH2  1.0000
  DBI DBI  7.6313
  BAV BAV  8.6261
  BBA BBA  5.3043
  CDY CDY  5.8518
  HB1 ALA  0.0000
  BZR BZR  5.2658
  HB1 CYS  0.0000
  AVA AVA  5.0439
  O4' QSI  1.4000
   CE LYS  2.0000
  BNJ BNJ  12.6071
  BMA BMA  10.0159
  CUF CUF  7.9902
  CDV CDV  6.1803
  BUT BUT  5.0303
  BEP BEP  5.5837
  ALH ALH  5.0667
    C PRO  1.7000
  H62 QSI  1.0000
  BIT BIT  7.8437
  DNV DNV  6.0000
  C4' QSI  2.0000
  BNG BNG  7.3466
  DJU DJU  8.2252
  DML DML  9.0744
  CWJ CWJ  8.2498
  CSF CSF  8.3744
    H AS1  1.0000
  BBD BBD  5.3197
  H4' QSI  0.0000
  CDG CDG  6.3420
  AIM AIM  9.5675
  CCC CCC  5.0114
  AZW AZW  5.9805
  CBC CBC  5.5808
  ALZ ALZ  9.0568
  DJG DJG  6.3162
  CNL CNL  6.7616
  CJK CJK  5.2351
  AQA AQA  6.0288
  HD1 HIS  1.0000
  AAC AAC  14.9442
    C HSC  1.7000
  BDH BDH  9.5019
  DMB DMB  5.0969
  CD2 TYR  1.7000
  AAN AAN  5.0836
  CMJ CMJ  5.9719
  AWI AWI  5.1371
  BRJ BRJ  7.1177
  CQR CQR  6.2124
  HD2 HSC  1.0000
  BHU BHU  11.5705
  BDF BDF  5.3056
   CA AS2  2.0000
  BFF BFF  6.0464
  CSA CSA  11.7004
  CIL CIL  5.8912
  H26 XK2  1.0000
  DDM DDM  8.1479
  CMY CMY  7.5415
  CDN CDN  8.0700
  BGB BGB  17.2737
  HE2 HSD  1.0000
  BIX BIX  13.2380
  BRG BRG  5.4690
   CE MET  2.0000
  BGS BGS  6.7864
  AIT AIT  5.6101
  ACV ACV  5.8280
  CRF CRF  5.0515
  AWR AWR  5.0022
  AIA AIA  5.4194
  AEN AEN  6.8934
    C VAL  1.7000
    C AS2  1.7000
  HD1 ARG  0.0000
  CAT CAT  5.3081
  BYX BYX  6.7103
  DBC DBC  8.4830
  CNO CNO  5.6710
  CMZ CMZ  5.3093
  CFB CFB  5.6980
  BOS BOS  9.0775
  AWO AWO  5.6759
  DFY DFY  5.0313
  CLB CLB  5.5462
  HD2 LYS  0.0000
  DFV DFV  7.3500
  BKN BKN  8.9219
   HN GL2  1.0000
  DLM DLM  5.0105
  BGE BGE  21.1000
  AQQ AQQ  5.3046
  DND DND  5.4082
  DJA DJA  6.9494
  CEB CEB  6.1267
  ANT ANT  7.8316
   C2 TSA  2.0000
  OH2 TIP  1.4000
  DKD DKD  7.4721
  AMW AMW  5.0888
  AYD AYD  8.1327
  BCP BCP  6.7741
 H5'' QSI  0.0000
  BQJ BQJ  6.2471
 HH12 ARG  1.0000
  BPI BPI  7.2485
  DAO DAO  5.1400
   CD LYS  2.0000
   CB AS1  2.0000
  HB2 PRO  0.0000
  DJR DJR  5.2347
  HB2 HSC  0.0000
  CJM CJM  5.1508
  DJQ DJQ  6.7824
  BHK BHK  6.8864
   CA THR  2.0000
  DPJ DPJ  5.8112
  CZM CZM  5.2628
  H7B XK2  0.0000
  AXZ AXZ  5.8722
  AUT AUT  5.6246
   CD ARG  2.0000
  HD1 TRP  1.0000
  CWZ CWZ  5.6690
   CG HSD  1.7000
  AOM AOM  5.0307
  BDR BDR  5.0499
  ADC ADC  12.8753
  CKA CKA  6.8682
  CVY CVY  11.6803
  BPH BPH  10.0016
  OD1 ASP  1.4000
  CXX CXX  11.3497
    C ASN  1.7000
  CHT CHT  5.4360
  ASP ASP  5.4500
 H61B XK2  0.0000
  DEC DEC  5.2409
  AVL AVL  7.6393
  ASW ASW  6.2313
  AMV AMV  5.5534
  CCZ CCZ  5.2303
  DLA DLA  5.7810
  BYJ BYJ  6.2046
  AAQ AAQ  5.6760
  AOS AOS  9.7139
  DKA DKA  7.3532
  CFP CFP  5.4298
  DPC DPC  8.1418
  HD2 HSE  1.0000
  BGJ BGJ  7.8127
    D max  0.0000
    O AS2  1.4000
  DIK DIK  5.3799
  BKO BKO  12.1082
  BLZ BLZ  5.5100
 HG12 VAL  0.0000
  BJA BJA  5.6239
  AUP AUP  5.8870
    N THR  1.5000
  BUG BUG  8.3582
  CIJ CIJ  5.5388
  AWM AWM  6.8401
  BTX BTX  5.2905
  DOA DOA  7.9671
  DJH DJH  6.6527
  AVO AVO  6.4975
   CB THR  2.0000
  CAO CAO  5.6855
  DDZ DDZ  5.1503
  BIB BIB  6.5877
  C31 XK2  2.0000
  CCE CCE  6.0363
  BIV BIV  13.1364
  SP2 SP2  1.5000
  HG1 THR  1.0000
  BWD BWD  8.1815
  CD1 ILE  2.0000
  BYR BYR  5.2412
  ARL ARL  5.6637
  AEO AEO  15.1780
  DLL DLL  5.2350
  CWF CWF  6.5212
  APH APH  6.2101
  AUA AUA  6.1294
  AFE AFE  9.0624
  AEY AEY  5.8194
  APD APD  5.8344
  BAS BAS  6.0052
    O LEU  1.4000
  DDE DDE  5.4604
  APY APY  6.2872
   CA TRP  2.0000
   H2 TIP  1.0000
  C78 XK2  1.7000
  AZZ AZZ  5.1967
  HB1 HIS  0.0000
  BBR BBR  5.3429
  CFC CFC  5.8362
  CJF CJF  6.4046
  AKC AKC  9.0102
  CPW CPW  22.5563
  H26 TSA  1.0000
  AIP AIP  8.3191
  DFE DFE  7.8440
  CAB CAB  5.0606
  CNA CNA  6.4797
   CB ASN  2.0000
  CQQ CQQ  10.0726
  CGX CGX  6.5128
  CTB CTB  11.2905
  AKI AKI  7.2859
  HD1 ASP  1.0000
  H16 TSA  1.0000
    N ASN  1.5000
  DGG DGG  8.1738
  AWQ AWQ  5.5574
  BZD BZD  5.1081
   CA ILE  2.0000
  CKN CKN  6.1390
  DDN DDN  5.3386
  AZF AZF  7.9737
  BKS BKS  12.2408
  CAE CAE  5.2069
  AMA AMA  5.7072
  CSQ CSQ  9.1352
  AKG AKG  7.7542
   OD HYD  1.4000
  ABW ABW  12.6835
  C61 XK2  2.0000
   HG SER  1.0000
  CRB CRB  5.2710
  BYY BYY  5.9499
  C37 XK2  1.7000
  CXH CXH  6.6786
  BQI BQI  5.2143
    O ARG  1.4000
 HH11 ARG  1.0000
  BYN BYN  5.4582
  CGS CGS  5.1215
  DBE DBE  9.3007
  BOG BOG  6.1081
  DLG DLG  5.5182
  BFZ BFZ  5.4777
    C LEU  1.7000
  DHW DHW  5.7566
  CG1 ILE  2.0000
  DNC DNC  6.9648
  HB1 GLU  0.0000
  DGH DGH  5.8095
  AXP AXP  9.1225
  ACG ACG  17.3456
    N GLY  1.5000
   CG AS1  1.7000
  DBQ DBQ  6.3648
  DBO DBO  7.6652
   OG SEP  1.4000
  BZQ BZQ  5.2636
  AOV AOV  5.3737
  AXI AXI  5.9678
   N6 QSI  1.5000
  DIU DIU  7.9912
  AAL AAL  24.8974
    O SER  1.4000
   O1 XK2  1.4000
  AKK AKK  7.3314
  CZS CZS  7.8639
  BBO BBO  5.9298
   CG ARG  2.0000
   HB THR  0.0000
    C SER  1.7000
  AVK AVK  6.9846
   HN THR  1.0000
  BAJ BAJ  7.5169
  HD2 ASP  1.0000
  DQW DQW  5.4287
  BDU BDU  5.3100
  BCF BCF  5.5100
  CLP CLP  5.2331
   HA SEP  0.0000
  CLI CLI  5.7338
  BNX BNX  9.0147
  BCJ BCJ  5.0949
  BYI BYI  5.7475
  ANB ANB  8.3296
  CPY CPY  6.4002
  BBW BBW  5.3261
  CYY CYY  6.0336
  CPJ CPJ  21.0558
  AHQ AHQ  11.2306
  AOL AOL  5.4534
  DLC DLC  6.0877
  CAF CAF  5.8596
  BHJ BHJ  5.9087
  HG2 PRO  0.0000
  BAM BAM  6.6055
  HE2 HSE  1.0000
  CBT CBT  5.7483
  APW APW  8.0791
  BGC BGC  6.1296
  DLU DLU  5.3608
  DBS DBS  5.5846
  COU COU  7.0365
  BRT BRT  5.6979
  BPL BPL  5.5034
  NH1 ARG  1.5000
   HN MET  1.0000
  DMQ DMQ  6.3047
  AKR AKR  7.1002
  DDA DDA  5.1132
  CJD CJD  5.1940
  H36 XK2  1.0000
  DQU DQU  5.9721
  CPQ CPQ  15.3151
  BNT BNT  5.3077
  BNO BNO  5.9384
  DPI DPI  6.1642
  ACQ ACQ  10.9080
  DQQ DQQ  5.0778
  BOB BOB  8.5272
  AHV AHV  6.0928
  DOH DOH  6.0183
  AQG AQG  8.2568
  AZG AZG  7.6140
  AYK AYK  9.0032
  BIH BIH  9.0709
  CSO CSO  10.3563
  CXA CXA  11.8658
  HB1 GL1  0.0000
  BNK BNK  5.0362
  DPD DPD  5.9317
  CWW CWW  5.2880
  AWA AWA  5.8274
  AAY AAY  17.1505
  BCC BCC  5.0025
  AAD AAD  5.3510
  COO COO  5.3083
  CBL CBL  7.4539
  BAB BAB  7.7045
   HN ARG  1.0000
  CUZ CUZ  5.3555
  CTE CTE  8.0681
  BJD BJD  9.0877
  AWF AWF  7.4541
  AVD AVD  7.6603
  BVC BVC  6.6095
  DMM DMM  6.0246
  CTS CTS  5.3026
  CRD CRD  11.3799
   CA ASP  2.0000
  CBH CBH  5.4453
  CAG CAG  5.2086
   CB QSI  2.0000
  CEK CEK  6.3844
  DKU DKU  5.7387
  DAK DAK  7.4377
  CGI CGI  6.9103
  BNI BNI  9.0744
   HA PHE  0.0000
  DCY DCY  5.8393
  CGO CGO  5.9974
  BED BED  6.8090
  BAL BAL  5.0405
  DAS DAS  7.0996
  DMC DMC  6.4399
  CNM CNM  7.5572
  CTP CTP  7.6233
  HE2 GLU  1.0000
  BNQ BNQ  5.1154
  BLA BLA  7.4004
    H HIS  1.0000
  AKS AKS  6.5006
  HG1 CYS  1.0000
  AAF AAF  8.2084
  BQS BQS  6.0325
  CVW CVW  6.6870
  CME CME  7.4955
  AVC AVC  5.6892
  APJ APJ  5.5101
  DNN DNN  5.8305
  DCG DCG  6.2041
  HB1 MET  0.0000
  CXF CXF  5.7817
  BYP BYP  5.2056
  AQR AQR  6.2750
  BOP BOP  5.3219
  DGM DGM  6.7502
  H73 XK2  1.0000
  BFD BFD  5.3806
  CZ3 TRP  1.7000
  BHH BHH  8.4816
  AFR AFR  12.1012
  BGU BGU  15.8843
  H5' QSI  0.0000
  BPX BPX  7.7719
  AJG AJG  7.0409
    N QSI  1.5000
  BDW BDW  6.2680
  CJU CJU  5.1488
  BLC BLC  8.3140
  CD2 PHE  1.7000
  DMU DMU  5.7272
  CGY CGY  5.2547
  DMF DMF  5.3815
  H27 XK2  1.0000
  BWC BWC  8.1078
  DGD DGD  7.1031
  H29 XK2  1.0000
  AAV AAV  11.4975
  DRU DRU  6.5125
  CE1 PHE  1.7000
  AGQ AGQ  8.4888
  BHZ BHZ  6.0653
  CVG CVG  5.4995
  CCF CCF  5.7267
  COR COR  13.5741
  CEW CEW  5.6656
  AHG AHG  8.5528
  DAZ DAZ  5.1958
  CNS CNS  5.3166
    C GLU  1.7000
  BUF BUF  5.7268
  BGQ BGQ  6.3598
  ND1 HIS  1.5000
  DGL DGL  6.0846
  AYF AYF  5.6838
  BVY BVY  8.3675
  CBV CBV  5.0621
  DAG DAG  6.9386
  BRY BRY  10.9710
  AZC AZC  6.0459
 HE21 QSI  1.0000
  CSD CSD  8.9258
  BWW BWW  5.7618
  BNA BNA  5.1184
  BJU BJU  7.4843
  BHV BHV  6.2051
  BYZ BYZ  6.2519
  CJX CJX  5.4074
  CII CII  5.6769
  AWS AWS  5.7182
  DAQ DAQ  5.9938
  CBR CBR  5.8295
  AAA AAA  11.6590
  DEB DEB  7.9502
  DBH DBH  7.3365
  CPD CPD  12.3969
  CRO CRO  7.6156
  CSC CSC  8.2307
  HB1 HSE  0.0000
  DHJ DHJ  6.9303
  AUY AUY  9.3897
  ASQ ASQ  5.0132
  ANC ANC  5.9488
   CD ILE  2.0000
  BVZ BVZ  6.5154
  BFA BFA  5.3803
  DPK DPK  5.7686
   CB SEP  2.0000
  CQI CQI  17.5721
  APL APL  5.4998
  AHK AHK  9.3838
  BLP BLP  6.8647
  BDS BDS  7.3491
  DBT DBT  5.8183
  HO5 XK2  1.0000
  ARJ ARJ  6.1406
  CBW CBW  6.0378
  BPJ BPJ  6.0387
   HA HSC  0.0000
  CYL CYL  11.5385
  BTR BTR  8.4860
  BLT BLT  8.7626
  ASD ASD  5.5302
  HB1 PRO  0.0000
  BVH BVH  7.2505
  DDG DDG  8.2082
  HE1 HSE  1.0000
  CVE CVE  9.6595
  BMR BMR  10.1314
  BCN BCN  6.2931
  AOH AOH  5.5840
  BIC BIC  13.4927
  BTN BTN  5.4824
  DJI DJI  5.8709
 HG23 VAL  0.0000
   HA MET  0.0000
  BFK BFK  5.5647
  AEK AEK  6.0707
  BQU BQU  5.1248
  BII BII  11.5441
   HH TYR  1.0000
  CIR CIR  5.2921
  BFU BFU  20.7514
  ANP ANP  7.7626
  CYH CYH  11.7917
  BXA BXA  6.7579
  CYV CYV  5.9103
  DKC DKC  5.5231
  CJA CJA  8.2406
  O23 TSA  1.4000
  CPR CPR  20.3057
  ADZ ADZ  8.3691
  BRN BRN  8.1095
  H24 XK2  1.0000
  AFD AFD  20.1658
    C AS1  1.7000
  BOT BOT  5.0593
  H2B XK2  0.0000
   O8 TSA  1.4000
  BAW BAW  6.4319
    N VAL  1.5000
  CXL CXL  11.3810
  AYI AYI  6.7310
  ABY ABY  7.4950
 HG11 ILE  0.0000
  BAZ BAZ  5.5459
   HN ASN  1.0000
   CB ARG  2.0000
  CD1 TRP  1.7000
   C6 QSI  1.7000
  CEM CEM  6.8894
  DNH DNH  7.1229
  BWP BWP  5.6513
  DIL DIL  6.3344
   O2 SEP  1.4000
  AUG AUG  5.8755
  AFW AFW  6.8768
  BBL BBL  5.2707
  NE2 QSI  1.5000
  ABB ABB  7.2222
    H ALA  1.0000
  BLB BLB  7.5390
  BJP BJP  7.7178
    O LYS  1.4000
  DPQ DPQ  5.0102
  BMT BMT  7.7527
  DKR DKR  5.6648
  CBN CBN  5.5980
  BDM BDM  6.3147
  DEU DEU  5.7762
  BXT BXT  5.4961
  BGW BGW  5.1514
  AVI AVI  5.0579
   HA THR  0.0000
  CKW CKW  5.6873
  CAH CAH  6.1879
  BAX BAX  6.8511
  DHP DHP  5.8436
  AWP AWP  5.2120
  BOW BOW  6.8348
  CMU CMU  6.0696
  BDI BDI  5.6284
  C21 XK2  1.7000
  BSI BSI  9.2050
  ATF ATF  5.4500
  DNS DNS  6.2750
  CHP CHP  5.0279
  CON CON  5.0270
  CNV CNV  5.8172
  ND1 HSC  1.5000
  CGN CGN  6.1757
  DJS DJS  7.9711
   CA GL2  2.0000
   C7 XK2  2.0000
  DQH DQH  5.6160
  CLH CLH  5.2312
   H4 XK2  0.0000
  CMH CMH  6.2233
  DJV DJV  7.2725
  BRU BRU  9.4151
   C5 XK2  2.0000
    N LYS  1.5000
  BSY BSY  5.9238
  ADD ADD  8.0329
  CGV CGV  6.5417
  BTG BTG  5.4741
  BXJ BXJ  6.3489
  APA APA  7.3196
  BYH BYH  6.5191
  BDD BDD  5.0735
  AWV AWV  6.4392
   HA AS1  0.0000
  BGR BGR  6.5558
  CGL CGL  5.0898
  ARV ARV  6.0794
  AHB AHB  6.0060
  AJW AJW  7.7319
  AWU AWU  5.4471
  AJS AJS  5.7756
  BWS BWS  6.4038
  DRH DRH  6.1036
  BWF BWF  7.4190
  CXK CXK  11.7074
  CXB CXB  5.9232
  CKF CKF  5.7222
  BGY BGY  12.7692
  AST AST  5.4145
  AFZ AFZ  6.0503
  ABU ABU  5.9978
  HB2 TRP  0.0000
  HD1 ILE  0.0000
  CXC CXC  5.0981
  CHD CHD  6.3296
  DFQ DFQ  5.5087
    O GL2  1.4000
  BXZ BXZ  7.5536
  BEW BEW  6.3430
  BZN BZN  8.8679
  DHN DHN  5.4349
  CMT CMT  5.2473
  BQP BQP  6.3101
    C GLY  1.7000
  APE APE  5.4631
  AIL AIL  5.0045
   HN GLN  1.0000
  AXH AXH  5.6305
  HB1 SEP  0.0000
  DPE DPE  5.3136
  BUM BUM  7.1900
  BAD BAD  5.5352
  ADA ADA  9.4058
  BEA BEA  5.8402
  C35 XK2  1.7000
  DOI DOI  5.3185
  AVT AVT  6.3805
  AHO AHO  5.3362
  CZY CZY  6.6095
  CUS CUS  6.4421
  HH2 TRP  1.0000
  CAY CAY  5.3804
  ASC ASC  6.8581
  AYP AYP  6.8487
  ACT ACT  8.0559
  DKW DKW  7.2750
  C74 XK2  1.7000
   CG MET  2.0000
  DRB DRB  5.1542
 HG22 THR  0.0000
  AJR AJR  8.5471
  H66 XK2  1.0000
  BXM BXM  8.1488
  CYU CYU  5.3608
  CEN CEN  5.2816
  BCI BCI  6.8657
  BLY BLY  8.7053
  CDD CDD  5.1575
  CH2 TRP  1.7000
  HT3 QSI  1.0000
  ADL ADL  16.6483
  CAV CAV  6.7739
  ALW ALW  6.5248
  CXY CXY  5.6339
  CG2 VAL  2.0000
  DGE DGE  5.5493
    H GLN  1.0000
    D min  0.0000
  HE1 TYR  1.0000
    O GLN  1.4000
  BTD BTD  5.6222
  BEY BEY  5.4221
  BXN BXN  6.8604
  AYY AYY  5.2618
  AXJ AXJ  7.3442
    O TYR  1.4000
   C9 TSA  2.0000
  BEX BEX  6.0307
  BAC BAC  6.7843
  AAB AAB  8.8245
  ACZ ACZ  8.4053
   C4 XK2  2.0000
  BAG BAG  5.7145
  CCI CCI  5.2878
  BPR BPR  6.2463
  BBX BBX  5.8906
  HE2 PHE  1.0000
  HB2 LYS  0.0000
  BCQ BCQ  5.3924
  DFM DFM  6.0299
  CVU CVU  5.3833
  ABR ABR  15.4285
    C ILE  1.7000
  DAM DAM  5.8339
  BXF BXF  6.3912
  CWN CWN  12.0630
  DAR DAR  5.0524
  APF APF  9.6007
  OD2 ASP  1.4000
    H CYS  1.0000
  BKF BKF  6.0890
  OE2 GLU  1.4000
  CBA CBA  5.5534
  BET BET  6.6117
  BAU BAU  6.0510
  ALC ALC  12.6321
  DRD DRD  5.2099
  CQF CQF  17.7782
  DRE DRE  5.3188
  AUW AUW  7.3835
   CA HIS  2.0000
  DDL DDL  5.0902
  ALQ ALQ  6.4303
   CB ILE  2.0000
  DDI DDI  5.6690
  BPU BPU  11.5945
 DUM1 DUM  0.0000
  CZU CZU  6.2568
   CG QSI  2.0000
  HA2 GLY  0.0000
  DNE DNE  6.5964
  DBP DBP  8.2382
  BRC BRC  9.1639
  DJO DJO  5.3491
  AED AED  5.4284
  BPW BPW  5.0006
  DGO DGO  7.0858
  BVA BVA  6.1093
  CSL CSL  11.8077
  BUS BUS  5.0021
  CHW CHW  6.3785
  CPT CPT  8.7256
  ADJ ADJ  9.5244
  BYV BYV  5.3411
  BTC BTC  9.4674
  BDG BDG  5.5852
  AXQ AXQ  5.5338
  BPM BPM  5.9778
  CIW CIW  5.4076
    N GLU  1.5000
  CKJ CKJ  5.5953
  BJC BJC  6.6411
  CYP CYP  11.1059
  BDT BDT  5.1478
  AWK AWK  7.5769
  DOT DOT  5.7033
   C5 QSI  1.7000
  AAO AAO  11.2433
   HN PHE  1.0000
  DPG DPG  6.0217
  CWX CWX  6.7195
  AHA AHA  7.1374
  DIM DIM  5.0628
  DIC DIC  8.9884
  C29 XK2  1.7000
  ARZ ARZ  6.2715
  ANJ ANJ  5.7398
  C75 XK2  1.7000
  CUL CUL  7.2751
  BJR BJR  11.0003
  AYE AYE  5.5999
  ANF ANF  6.4721
  ANS ANS  7.2819
  HD2 ARG  0.0000
  AIU AIU  5.8631
  CKG CKG  6.4366
  AVU AVU  5.9535
    N MET  1.5000
  H76 XK2  1.0000
  ABF ABF  9.5809
  CZA CZA  5.6933
  BIN BIN  11.2544
  BWN BWN  5.3620
  CYO CYO  6.0122
  BNW BNW  8.7557
  CCB CCB  6.0329
  ASR ASR  5.0265
  DFT DFT  6.2814
  CRP CRP  11.5119
  AYV AYV  5.4640
   HN GL1  1.0000
   CB LEU  2.0000
  HD1 LYS  0.0000
  ALL ALL  7.7282
  APR APR  7.2162
  BTQ BTQ  5.0575
  BTM BTM  5.3207
  BPA BPA  7.9620
  DAA DAA  7.2621
  BIZ BIZ  6.8938
  AMG AMG  6.3100
  AZD AZD  6.1274
  BGI BGI  5.1452
  CUG CUG  5.0567
  DMO DMO  6.3811
    H HSC  1.0000
  DDT DDT  7.5472
  BVD BVD  6.3483
  CWK CWK  10.2856
  CZG CZG  6.9536
  HG2 LYS  0.0000
   CB HSC  2.0000
  DPW DPW  5.8005
  CAA CAA  5.6071
   HN AS2  1.0000
  DDO DDO  6.5780
  ADG ADG  7.6096
  BIO BIO  11.5379
    C ARG  1.7000
  CSS CSS  5.3339
  ALN ALN  5.0098
    O GLY  1.4000
  BWT BWT  5.8589
  CWE CWE  5.8326
  AOT AOT  5.6554
   CG ASN  1.7000
  DMV DMV  7.5383
  DSA DSA  6.7035
  CBK CBK  5.7960
  DFS DFS  5.5746
  CZQ CZQ  7.3306
   HA TRP  0.0000
  ABN ABN  7.4120
  AGG AGG  10.7629
  ALV ALV  5.5227
  DQR DQR  5.9162
  BFO BFO  5.7508
  AUE AUE  6.1847
  ATG ATG  5.2552
  DKP DKP  5.7585
  DIP DIP  5.5593
   HN HSC  1.0000
  CFA CFA  5.8839
  BAA BAA  6.6963
  BRR BRR  7.5886
  AMO AMO  5.0490
  CYJ CYJ  5.1353
  CHY CHY  5.1430
   CA PHE  2.0000
   O1 SEP  1.4000
  CIM CIM  5.9628
  HD2 AS2  1.0000
  DFJ DFJ  11.1944
  CDS CDS  7.1386
  HG1 GLU  0.0000
  BQG BQG  9.2862
  HG1 GL1  0.0000
  CVD CVD  7.2366
  BKU BKU  13.1104
  COB COB  5.1771
  DPN DPN  6.1249
  CPL CPL  7.3162
  BUL BUL  7.5163
   CB ASP  2.0000
  BFY BFY  7.4563
  C32 XK2  1.7000
  AFN AFN  5.1297
  CXW CXW  9.0718
  ANL ANL  7.2189
  BYB BYB  7.4940
  DSD DSD  8.1985
  DAV DAV  5.5392
  BPB BPB  5.7318
  DHD DHD  7.7261
  AYJ AYJ  5.4656
  ASL ASL  10.5330
  DJP DJP  5.3089
  AGZ AGZ  5.0077
    O AS1  1.4000
  DNO DNO  5.6501
  CEJ CEJ  5.2570
  AQD AQD  7.3581
   HD AS2  1.0000
  ATU ATU  6.7620
  AKN AKN  7.6574
  C25 XK2  1.7000
  BNC BNC  8.3343
  CAL CAL  9.0506
   N9 QSI  1.5000
  AEW AEW  6.4672
  CE1 HSD  1.7000
  BNH BNH  5.8972
  BXC BXC  7.3402
    C HYD  1.7000
  CQT CQT  7.6986
  CMA CMA  5.5924
  CBZ CBZ  5.2162
  BXR BXR  5.2862
  API API  7.0898
  CE1 HIS  1.7000
  BVU BVU  5.5111
  HB2 HYD  0.0000
  BEO BEO  5.0485
  DIX DIX  5.7910
   CA GLN  2.0000
  CSR CSR  10.0483
  BCR BCR  7.2364
  BPG BPG  6.3158
  BWV BWV  5.5674
  DDP DDP  5.6620
  BQA BQA  7.4923
  BEE BEE  5.2943
  ATA ATA  5.3583
  ATB ATB  8.0014
  CQW CQW  5.3809
  CMS CMS  6.3900
  CRG CRG  10.5791
  HB2 GLU  0.0000
  DNQ DNQ  6.2951
  BLV BLV  6.2416
  BFG BFG  6.4071
  AOJ AOJ  5.9166
   HA ASP  0.0000
  DIB DIB  5.6439
  CYC CYC  8.2197
  CPK CPK  15.6358
  CWP CWP  5.4555
  CIG CIG  5.5532
   C8 QSI  1.7000
  ALA ALA  6.8784
  BWK BWK  5.2659
  BQY BQY  5.2596
  HB3 ALA  0.0000
   HD HYD  1.0000
  AMZ AMZ  5.2110
  C24 XK2  1.7000
  BDQ BDQ  6.6181
  DSE DSE  6.0354
  DKM DKM  6.5721
  BZI BZI  5.0367
  CVM CVM  8.8937
  CHQ CHQ  5.0559
  CDP CDP  7.3526
  CZH CZH  7.6282
  ADI ADI  14.8253
   H2 QSI  1.0000
  AHR AHR  5.7064
  DGZ DGZ  6.2375
  DBB DBB  5.5435
    O GLU  1.4000
  CQH CQH  5.0751
   C2 XK2  2.0000
  ARM ARM  5.1192
   CA VAL  2.0000
  CWQ CWQ  7.0140
  BQF BQF  5.0648
  BJH BJH  5.8583
  DII DII  8.6212
  ATD ATD  7.5423
  CZZ CZZ  5.2475
  CTH CTH  6.0889
  C13 TSA  2.0000
  BQC BQC  6.5651
  CYK CYK  8.1891
  BJF BJF  8.7235
   CB GL2  2.0000
  CYQ CYQ  6.0541
  CVO CVO  7.4402
  CNY CNY  5.0935
  DIR DIR  5.4415
  CLV CLV  5.6839
  BRZ BRZ  9.3124
  AUK AUK  5.5965
  AAI AAI  10.6907
 HG22 VAL  0.0000
  DOU DOU  5.4883
  CWU CWU  6.8442
  CFN CFN  5.0203
  DGY DGY  6.3481
  BNB BNB  5.4230
  DQJ DQJ  5.4005
  DKX DKX  5.0915
    C GLN  1.7000
  BDB BDB  5.0339
  ABI ABI  10.1122
  AET AET  11.3256
  CEL CEL  5.3261
  CLW CLW  5.4996
  CWO CWO  7.3105
   CB TYR  2.0000
  BUN BUN  6.9245
  AJB AJB  7.4371
  H75 XK2  1.0000
  CPC CPC  17.7337
  BPF BPF  5.0422
  BIL BIL  11.5472
    H AS2  1.0000
  DHX DHX  5.9345
  DAL DAL  9.0645
  BYA BYA  6.0508
  BWX BWX  5.0660
  ALX ALX  5.6429
  O5' QSI  1.4000
  BBJ BBJ  5.5117
  NE2 HSE  1.5000
    N ARG  1.5000
  AIK AIK  6.3340
  DDY DDY  11.3323
  CXR CXR  5.9843
  AZO AZO  5.3525
  AAW AAW  5.8341
  DPS DPS  5.2058
  DMK DMK  6.1766
  AXG AXG  5.6891
  H2A XK2  0.0000
  BMU BMU  7.3286
  HB2 HSD  0.0000
   CA GLY  2.0000
  ANN ANN  5.1355
  ALB ALB  5.2538
  CTA CTA  6.7434
  BLN BLN  6.4062
  DHK DHK  6.3133
  DFZ DFZ  5.1804
  CDX CDX  5.4068
  CXZ CXZ  6.1108
  BRK BRK  10.1504
  DBY DBY  8.8340
  BYE BYE  7.4573
  AXY AXY  8.3668
  BUE BUE  10.3099
  H61 QSI  1.0000
