# Supplementary material for: The Effect of Macromolecular Crowding on the Electrostatic Component of Barnase–Barstar Binding: A Computational, Implicit Solvent-Based Study
Source: PLoS One. 2014 Jun 10;9(6):e98618. doi: 10.1371/journal.pone.0098618 (PMC4051634; doi:10.1371/journal.pone.0098618)
Supplement: File S1 — Contains sample pdb files used in our analyses; each contains the barnase/barstar complex with a specific random placement of crowders of varying radii at 30% crowding density. Also included are files specifying, for each pdb file, the radii of each atom and model crowder. (TAR) [file pone.0098618.s005.tar › vary30percent_pdb/crowders_radii-2.siz]

aaaaaannnrrrrrrrr
  HN2      1.0000
 R185      1.8500
 HCT1      1.0000
  HN1      1.0000
  R15      1.5000
  NCT      1.5000
 OCT1      1.4000
 OCT2      1.4000
  HT1      1.0000
  HA1      0.0000
  CNT      1.7000
 HCT2      1.0000
 HT2G      0.0000
  NXT      1.5000
  OT1      1.4000
  CAY      2.0000
   OY      1.4000
  R18      1.8000
 HT2B      0.0000
  R20      2.0000
  R05      0.5000
 R195      1.9500
   CY      1.7000
 HTB3      0.0000
  HT2      1.0000
  R14      1.4000
  CTB      2.0000
  CAT      2.0000
  R19      1.9000
 HTB2      0.0000
  R00      0.0000
  R10      1.0000
   NT      1.5000
  HT3      1.0000
  R17      1.7000
 HT2A      0.0000
  HA2      0.0000
 R135      1.3500
 HT2C      0.0000
  OT2      1.4000
  ONT      1.4000
  CT2      2.0000
 HTB1      0.0000
  HNT      1.0000
  HY3      0.0000
  HY1      0.0000
  HY2      0.0000
  OXT      1.4000
   N7 QSI  1.5000
  CYZ CYZ  5.3465
  BOO BOO  6.0988
   C6 TSA  1.7000
  AFY AFY  13.3840
  CJL CJL  6.1719
  CAI CAI  5.6780
  BNV BNV  11.1738
  CFM CFM  6.0667
  BYC BYC  7.4255
  ADP ADP  7.9032
  BXK BXK  6.5883
  BQR BQR  6.3176
  BYW BYW  5.0563
   HA HYD  0.0000
    N PHE  1.5000
  DLN DLN  5.0815
  CVA CVA  7.7728
  BMB BMB  5.6021
  HB1 AS1  0.0000
  CNK CNK  6.7014
  BRS BRS  7.3672
   CD PRO  2.0000
  BRB BRB  6.9630
  BMD BMD  5.0282
  H2' QSI  1.0000
  BPY BPY  5.2350
    C PHE  1.7000
 H31B XK2  0.0000
  BND BND  7.5223
   C3 XK2  2.0000
  AVY AVY  5.0635
   HN SEP  1.0000
  CIB CIB  7.4926
  CUC CUC  7.1569
  BUR BUR  5.5350
  ASS ASS  7.5677
  CCK CCK  5.2242
  BGX BGX  6.8764
  BHT BHT  6.4538
  CBF CBF  7.2176
  C3' QSI  2.0000
  ATX ATX  5.7221
  H79 XK2  1.0000
  CQS CQS  7.7525
  AHY AHY  7.0349
  CHG CHG  7.2418
  APV APV  6.4598
  DMZ DMZ  5.4416
  BSX BSX  6.9667
  DCL DCL  6.3825
  AEM AEM  8.5911
  CDF CDF  6.3950
  AGD AGD  9.2658
  HD1 HSD  1.0000
  AXE AXE  6.2599
  BJS BJS  5.6539
  DID DID  6.9583
  CEF CEF  5.6065
  AGN AGN  10.0816
  CYR CYR  5.3962
  AMK AMK  6.3383
  CTQ CTQ  7.1104
  BBB BBB  6.3175
  AFT AFT  9.4543
  CDJ CDJ  10.0434
  ATE ATE  8.5651
  CD2 HSE  1.7000
  BNU BNU  5.3434
  BZF BZF  7.0584
  BMN BMN  8.9588
  DDD DDD  6.2267
  CWH CWH  5.6431
  CRV CRV  8.9426
   CG ASP  1.7000
    C CYS  1.7000
  AFH AFH  14.0349
  ARD ARD  7.6301
    C TRP  1.7000
  CYT CYT  5.7454
  COE COE  8.6875
  BIG BIG  6.8066
  AFI AFI  11.9249
  ASF ASF  8.3358
  BHY BHY  17.4925
  CUK CUK  8.0690
  DJX DJX  6.8157
  CAM CAM  5.0473
  CTG CTG  6.4967
  DDU DDU  5.5961
  CYG CYG  5.7701
  HE1 GL1  1.0000
  ASX ASX  6.3161
  CKI CKI  10.5439
  HB2 AS2  0.0000
  DLE DLE  6.4235
  BTK BTK  8.9309
  CHS CHS  5.0912
  BUI BUI  6.2049
  HE2 TYR  1.0000
  DKN DKN  5.1942
  BTO BTO  5.8175
  BSK BSK  8.2594
  ARI ARI  6.1169
   HA GLU  0.0000
  BYQ BYQ  5.3782
  H22 XK2  1.0000
  HE3 TRP  1.0000
  COK COK  6.2775
  AKW AKW  8.0379
  ALU ALU  9.2168
  DMY DMY  5.6330
  BXB BXB  5.2592
  OD1 AS2  1.4000
  CKY CKY  13.7920
  BIS BIS  8.5062
  CDR CDR  5.6714
  DHT DHT  6.5969
  CCD CCD  6.5612
  BWU BWU  7.2157
  CXI CXI  7.7286
  BYD BYD  7.1333
  CGG CGG  5.9707
   CB GLN  2.0000
  CE1 TYR  1.7000
  AGT AGT  8.3160
  ADW ADW  5.3109
  HG2 QSI  0.0000
  DKF DKF  5.7060
   C1 XK2  1.7000
    O ASN  1.4000
  AOB AOB  6.9495
  DGP DGP  6.2363
  CZI CZI  5.3532
  CPN CPN  7.8619
  CZN CZN  5.9128
  AEU AEU  5.3948
  C18 TSA  1.7000
  ANX ANX  10.4196
  CMF CMF  9.1784
  BRP BRP  5.7333
  BIE BIE  12.3301
   CD QSI  1.7000
  CRM CRM  9.5032
  AIS AIS  5.7177
  AWN AWN  8.0117
   H5 TSA  1.0000
  BBQ BBQ  5.0677
  BLK BLK  6.4162
  ALD ALD  6.1487
  CSM CSM  5.5823
  BZP BZP  10.2906
  DIG DIG  6.5185
  AIY AIY  5.5092
  ACD ACD  5.4139
  CLZ CLZ  5.1339
  CZL CZL  5.7225
  DIE DIE  6.3939
  BKH BKH  8.5349
  AMP AMP  8.0674
  AOY AOY  6.8535
  CXG CXG  7.7711
  COF COF  6.4027
  BFH BFH  18.6327
  DBX DBX  5.1155
  BBH BBH  5.1435
  BSE BSE  5.5891
  AKF AKF  6.0118
  CGC CGC  5.2092
   CB CYS  2.0000
  DEK DEK  7.0593
  DHC DHC  6.4358
  BHM BHM  7.5748
  APS APS  5.4745
   C4 QSI  1.7000
   CZ PHE  1.7000
  O3' QSI  1.4000
  CKS CKS  9.2546
    N HIS  1.5000
  CXT CXT  6.0944
  CFO CFO  5.5393
  CFH CFH  6.5033
  AIR AIR  8.4474
  HB2 SER  0.0000
  CRA CRA  5.7105
  O2S QSI  1.4000
  APX APX  6.9739
  BEU BEU  22.2616
  ACY ACY  5.0716
  H37 XK2  1.0000
  CKZ CKZ  15.1090
    O VAL  1.4000
  DEA DEA  6.1068
  BOE BOE  5.6225
  CWD CWD  7.2750
  CEO CEO  5.5986
  CTD CTD  10.9313
  DFN DFN  5.9562
  ACC ACC  6.2298
  HE1 HSC  1.0000
   CA ALA  2.0000
  DAP DAP  5.4771
  AQI AQI  6.5921
   H1 OH2  1.0000
  CJG CJG  18.1438
  AYX AYX  5.5465
  BJB BJB  14.4822
  CSX CSX  6.3344
   CD GLN  1.7000
  AGJ AGJ  5.0051
  CDL CDL  5.6313
  CXN CXN  5.6370
  BVO BVO  6.0362
  AEF AEF  5.9204
    H ARG  1.0000
  AXT AXT  5.3396
  AQC AQC  6.4473
    N AS2  1.5000
  BEZ BEZ  10.0157
  CRN CRN  5.7328
  BWJ BWJ  6.9219
  AES AES  8.3541
  BXV BXV  5.2503
  AEI AEI  6.8489
  APQ APQ  8.0876
  OE1 GLU  1.4000
  H34 XK2  1.0000
  DEF DEF  8.3289
  DAT DAT  6.5032
  CBI CBI  6.1347
  HE1 TRP  1.0000
  CTC CTC  5.7389
  DIO DIO  5.1882
  CXE CXE  5.0556
  CQL CQL  7.9579
  BNE BNE  9.2435
  CVL CVL  7.8859
  CLE CLE  5.1476
    N HSD  1.5000
   CB PRO  2.0000
  DGS DGS  7.8937
  CHU CHU  5.8171
  BOQ BOQ  6.0289
  HG2 ARG  0.0000
  CEI CEI  5.5760
  HB2 PHE  0.0000
  CTI CTI  7.6729
  CMQ CMQ  5.3682
  BKV BKV  6.0157
  AVF AVF  6.4951
  DES DES  5.1169
  CGQ CGQ  5.3758
  BIU BIU  6.1047
    O HSD  1.4000
  BBM BBM  6.4961
  CVQ CVQ  5.3572
  AQP AQP  5.2411
  AOD AOD  5.0024
 HG13 VAL  0.0000
    H MET  1.0000
  H12 TSA  1.0000
  BUC BUC  7.8928
  AVW AVW  8.1496
   HA LYS  0.0000
  CWY CWY  7.1781
  BDX BDX  5.5146
  ARC ARC  5.3785
  C5' QSI  2.0000
  ASG ASG  6.9299
  AMB AMB  5.3824
   CG TYR  1.7000
  C33 XK2  1.7000
   CA SER  2.0000
  BLE BLE  11.0504
  BZM BZM  6.6162
  HB1 ARG  0.0000
  AYL AYL  6.5131
  C28 XK2  1.7000
  BCS BCS  5.0311
  BNF BNF  5.3297
  BHI BHI  5.4146
  BBZ BBZ  5.8088
  BFJ BFJ  9.3916
  AZI AZI  6.5550
  AKD AKD  8.2418
  CSV CSV  5.9917
  HB1 AS2  0.0000
  CCQ CCQ  5.1415
  AUD AUD  5.1550
  BNM BNM  6.3649
  ALI ALI  5.5551
  OD1 ASN  1.4000
  C67 XK2  1.7000
  C72 XK2  1.7000
  DNR DNR  5.0430
  CBE CBE  6.0106
  CLO CLO  20.3992
  BJT BJT  7.8336
  ABM ABM  8.7014
  CNH CNH  10.6160
  C1' QSI  2.0000
  AHX AHX  11.4705
  DMG DMG  5.0565
  ACO ACO  21.5620
   HN ALA  1.0000
  CBM CBM  6.2907
   HN HYD  1.0000
  CGZ CGZ  5.8451
  BSC BSC  6.0669
  HG1 MET  0.0000
  DFF DFF  5.0984
  BSU BSU  7.5187
  BKI BKI  8.5863
  BCZ BCZ  5.3906
  AGV AGV  15.3050
  AKJ AKJ  6.7052
  CBX CBX  5.8047
 HE21 GLN  1.0000
   HG CYS  1.0000
  AUZ AUZ  5.3858
  AYT AYT  5.2288
  BQV BQV  7.4159
  AIC AIC  5.2374
   OC VDW  0.0000
  BVX BVX  6.5202
  HB1 LEU  0.0000
  DGK DGK  8.3936
  N10 QSI  1.5000
  AYZ AYZ  5.2551
  BRF BRF  7.9170
  BPT BPT  8.3995
  CHZ CHZ  5.2793
  BKC BKC  6.3426
  BJI BJI  8.0210
  BCG BCG  5.8604
  H35 XK2  1.0000
  BLX BLX  11.3591
  BYU BYU  7.4776
  CHB CHB  5.4200
  BPZ BPZ  7.6976
   HA HSE  0.0000
  BJL BJL  15.4722
  AGS AGS  7.8338
   CD GLU  1.7000
  DNU DNU  5.5733
  AGF AGF  12.5268
   CB HIS  2.0000
  CND CND  5.4576
  ARS ARS  6.3860
  CTV CTV  6.7966
 H2'' QSI  0.0000
  AWX AWX  8.6650
  AJL AJL  7.4224
  OH2 HOH  1.4000
  CHV CHV  5.7919
  DLY DLY  5.2708
  DGU DGU  5.1416
  CD2 LEU  2.0000
  BGF BGF  5.6367
  BLI BLI  6.2452
  DGB DGB  5.7657
 HD22 LEU  0.0000
  DCX DCX  6.8382
  CZF CZF  8.9748
  CTY CTY  8.2745
    O THR  1.4000
  CHN CHN  5.0673
  DIW DIW  5.0738
  AKV AKV  7.5114
  AEJ AEJ  6.2032
  DMA DMA  6.0026
  ARR ARR  5.1657
  HD3 ILE  0.0000
  CDM CDM  5.2729
  ACI ACI  6.9484
  H71 XK2  1.0000
  DAI DAI  6.6904
  AMI AMI  5.0464
  CD1 PHE  1.7000
  CKB CKB  7.5295
  BLQ BLQ  8.1871
  AOP AOP  5.9293
  AWC AWC  6.6699
  DLP DLP  7.2313
  DEZ DEZ  6.2298
  DCC DCC  6.0767
  AZL AZL  7.9394
  AHP AHP  8.3361
  CSU CSU  10.7294
  AYW AYW  6.6451
   CG LYS  2.0000
  CGP CGP  5.2673
  DAH DAH  5.9984
  ANI ANI  8.3194
  BGD BGD  9.5414
  CSB CSB  5.0711
  ATL ATL  6.3508
  DDC DDC  7.7649
  CLF CLF  5.6223
  AOO AOO  9.9116
  CGR CGR  5.6066
  AXM AXM  6.4178
   CG HIS  1.7000
  CHE CHE  5.4616
  CIC CIC  6.8075
   O7 TSA  1.4000
  DEM DEM  6.0844
  BCM BCM  8.0318
 HD22 ASN  1.0000
  ATV ATV  5.0911
    C LYS  1.7000
  BGA BGA  8.8676
  CHA CHA  7.9275
  CGE CGE  5.4924
  AGC AGC  7.2895
  DMJ DMJ  6.3419
   HB ILE  0.0000
  CEU CEU  5.0619
  CUT CUT  5.4403
  BKA BKA  5.8648
  BWL BWL  7.9405
  CVT CVT  5.0802
  BCY BCY  5.0942
  AVB AVB  6.7885
 HG22 ILE  0.0000
  CWL CWL  7.2076
  CDI CDI  6.0264
  BJX BJX  5.6371
  CEQ CEQ  6.9991
  AVZ AVZ  7.6544
  BVW BVW  7.0519
  AHM AHM  13.8567
  HB2 ARG  0.0000
  BPQ BPQ  6.4378
  BWY BWY  6.2149
  BON BON  5.5324
  ABT ABT  11.0579
  C20 XK2  1.7000
  CQC CQC  8.7855
  ANY ANY  5.6495
  BKT BKT  7.5542
  AXA AXA  5.5516
  DLO DLO  5.5134
  BDA BDA  5.3223
  BCX BCX  5.8970
  BMS BMS  6.2874
  COG COG  6.6343
  BCL BCL  6.8514
  AOA AOA  6.8052
  CVS CVS  5.7908
   CZ ARG  1.7000
  AIX AIX  10.2779
  DEW DEW  7.7592
  CUD CUD  7.1583
  BOH BOH  5.2003
  ASY ASY  6.1163
  CJO CJO  20.5114
  CZB CZB  5.5712
  BHW BHW  5.0342
  DEG DEG  7.3761
  CBO CBO  5.8962
  CLA CLA  7.8196
    H ILE  1.0000
  CCJ CCJ  6.8346
  AUR AUR  6.0740
    N ALA  1.5000
  CKT CKT  10.0824
  DED DED  8.5410
  BOV BOV  8.7682
  BOM BOM  5.0255
  DNF DNF  5.6572
  CJW CJW  10.8420
  BAQ BAQ  5.2008
  O15 TSA  1.4000
  NE2 HSD  1.5000
  OE2 GL1  1.4000
  CMM CMM  9.3423
   CB TRP  2.0000
  BMQ BMQ  6.8933
  AUU AUU  5.3739
  ANO ANO  5.6663
  HE1 HIS  1.0000
  AFQ AFQ  5.2013
  AMT AMT  8.8196
   CD GL1  1.7000
  CBY CBY  5.4320
  ALG ALG  6.8915
 HG21 VAL  0.0000
  AOQ AOQ  5.1068
  OE1 QSI  1.4000
  HG2 MET  0.0000
  HB2 HSE  0.0000
  BTF BTF  8.0291
  BST BST  9.2568
  AFF AFF  7.6338
   HN CYS  1.0000
    H ASP  1.0000
  AIW AIW  9.2831
  DBA DBA  6.0761
  CQA CQA  13.0734
  CHX CHX  5.7189
    O GL1  1.4000
  CEG CEG  5.9165
  CMB CMB  6.4641
  AML AML  5.4239
  AMX AMX  7.4400
  DFB DFB  9.1692
  NE2 GLN  1.5000
  BVQ BVQ  7.9080
  BMI BMI  11.3664
  BJM BJM  5.6513
  CLL CLL  21.4880
  DFX DFX  5.7989
  CFR CFR  6.2155
  ADV ADV  5.8129
  BVF BVF  5.8321
  ASN ASN  5.2550
  HD1 HSC  1.0000
    N TRP  1.5000
  ABG ABG  12.9067
  BRQ BRQ  9.6252
  CWM CWM  5.1895
  BMY BMY  6.4996
    C ASP  1.7000
  BLD BLD  6.0363
  AAJ AAJ  22.7116
  CE1 HSE  1.7000
  BUX BUX  8.8231
  BHF BHF  11.0564
   HN TRP  1.0000
  AUB AUB  5.3488
  CMW CMW  5.5768
  BBY BBY  5.7377
  AZM AZM  6.4211
  ACR ACR  7.4781
  AXR AXR  7.0389
  CMK CMK  10.5817
  BXW BXW  6.6229
  ABP ABP  10.0164
  BLF BLF  7.4398
  AIQ AIQ  9.8413
  AYA AYA  5.1620
  DKJ DKJ  6.5669
  CFL CFL  5.8615
  CQO CQO  8.6916
  DIQ DIQ  5.2628
  BXO BXO  6.4044
  CMN CMN  10.2987
  DJT DJT  8.8711
  CCA CCA  6.7557
  AJA AJA  6.9095
  DFH DFH  5.5020
  BUQ BUQ  8.5794
  HG1 ARG  0.0000
  BVP BVP  9.4991
  CEC CEC  5.0067
  DNM DNM  5.3034
  DER DER  6.2800
  CIH CIH  7.3693
  HE2 MET  0.0000
  NE2 HIS  1.5000
  CJQ CJQ  12.0749
  ACN ACN  10.0709
   CG PHE  1.7000
 H31A XK2  0.0000
  BUK BUK  5.5721
  H25 TSA  1.0000
  DAY DAY  5.1530
  DBK DBK  6.9813
  BRO BRO  5.0284
  BNP BNP  5.4184
  AWL AWL  5.2694
  BZH BZH  5.1269
  CCN CCN  5.2904
  DEO DEO  6.2301
  BNR BNR  10.6078
  DNP DNP  5.4651
   HE GLU  1.0000
  AXS AXS  5.4054
  AFJ AFJ  6.0457
  CIF CIF  5.2311
  CCM CCM  5.3481
  AIN AIN  8.6995
  CQJ CQJ  5.4562
  BLH BLH  13.7742
  BDE BDE  5.0197
  AEX AEX  5.2972
   CB MET  2.0000
  DKY DKY  5.0852
  ALM ALM  7.2043
   H1 TIP  1.0000
  CRJ CRJ  5.9883
  BJE BJE  5.7115
  CMV CMV  6.6204
  BXE BXE  8.4422
  BAP BAP  5.0838
  ANZ ANZ  7.9885
  AJO AJO  9.3254
  DCN DCN  7.5406
  BMJ BMJ  8.0558
  AXK AXK  6.9456
  CJN CJN  18.4820
  BXI BXI  5.1365
  BGT BGT  10.1739
 HG12 ILE  0.0000
  DJD DJD  5.0100
  AKY AKY  8.4022
  BGZ BGZ  17.7700
  AZY AZY  5.3294
  AVH AVH  5.6098
  ARQ ARQ  5.6496
  ADU ADU  7.6536
  CRC CRC  5.6100
  ARW ARW  6.6100
  AQO AQO  9.1089
  AVV AVV  7.7831
  OE1 GL2  1.4000
  BWE BWE  5.3014
  COY COY  6.1898
  AFK AFK  6.2745
  APT APT  6.4168
  CUW CUW  5.4231
  CLR CLR  10.1232
  BGK BGK  16.4917
  BDY BDY  5.1008
  AOC AOC  7.2801
   CG GL2  2.0000
   CA MET  2.0000
  CRI CRI  7.4371
  BHP BHP  9.5836
  DDH DDH  7.0341
  AQW AQW  5.5942
  H65 XK2  1.0000
  DAF DAF  5.9876
  AEL AEL  8.9210
  CUO CUO  5.9056
  CXM CXM  7.3212
  CCT CCT  6.1023
  AXF AXF  5.0849
  AGE AGE  7.2153
  CRH CRH  6.3300
  BCE BCE  7.2199
  DLR DLR  5.9986
  DDQ DDQ  6.1332
  BFX BFX  6.6282
  BHD BHD  11.7044
  CD2 HSC  1.7000
    N GL1  1.5000
   CA ARG  2.0000
  APM APM  5.1330
  BAO BAO  5.0901
  AEA AEA  6.5875
  HB1 PHE  0.0000
  C66 XK2  1.7000
  CBU CBU  6.0043
  ACW ACW  8.0509
  CEP CEP  7.2466
  BLS BLS  8.0728
  AXB AXB  6.0002
  ASE ASE  6.2068
  DIJ DIJ  5.7879
  DFC DFC  8.3330
  HG1 GLN  0.0000
  CJV CJV  9.1196
  CUJ CUJ  9.9575
  DCP DCP  6.5296
  AQK AQK  7.3591
  DIT DIT  5.7314
  ND1 HSE  1.5000
  AZQ AZQ  6.0074
  BEV BEV  23.6023
    C MET  1.7000
  AVP AVP  7.7398
  ANE ANE  6.2094
   H3 XK2  0.0000
  AOW AOW  6.2284
  CQN CQN  7.4755
  AEP AEP  5.8825
  H3' QSI  1.0000
  DNK DNK  5.7104
  ATJ ATJ  7.9611
  O2' QSI  1.4000
   SD MET  1.8500
  DBJ DBJ  5.8792
  ARP ARP  5.4077
  ABH ABH  5.8972
  DMP DMP  5.0225
  DJJ DJJ  6.5032
  HB1 ASN  0.0000
  CUN CUN  5.5258
  AYU AYU  5.7183
  ABO ABO  6.4918
   CA CYS  2.0000
  DGF DGF  5.5040
  BFI BFI  8.1925
  AZJ AZJ  5.8212
  BJZ BJZ  12.5861
  CIX CIX  5.1081
  BFV BFV  14.2913
  ATH ATH  5.3758
  BAH BAH  5.6422
  BFS BFS  11.6258
  AGY AGY  11.7588
  BKW BKW  10.7496
    C GL2  1.7000
  BSD BSD  6.2148
  BVK BVK  6.6539
  AMF AMF  6.3075
  AKA AKA  8.6842
    O PHE  1.4000
 H61A XK2  0.0000
  AIB AIB  11.1533
  HE1 GL2  1.0000
  BEC BEC  5.0958
  AXD AXD  6.5712
  AOZ AOZ  8.6850
  AOE AOE  5.5106
  CPZ CPZ  7.9072
  AGX AGX  6.3615
   CG HSE  1.7000
  DKK DKK  5.6114
  AKB AKB  12.7771
  CKO CKO  8.7155
   N7 XK2  1.5000
  DJW DJW  5.9280
  CMX CMX  6.4149
  CRL CRL  5.4418
  BXY BXY  5.7428
  BNL BNL  7.2723
  BAK BAK  5.6115
  ACJ ACJ  9.6757
  BEG BEG  6.2299
    H SEP  1.0000
  CFJ CFJ  5.8161
  HB2 AS1  0.0000
   SG CYS  1.8500
  HD2 ILE  0.0000
  BZL BZL  7.1320
  ARH ARH  5.9905
  CMR CMR  7.9706
    O HSE  1.4000
  CD1 LEU  2.0000
  CCW CCW  7.8321
  BSA BSA  5.2685
  CXV CXV  6.8828
  CGM CGM  5.2022
  DLW DLW  5.4800
  BRL BRL  5.2517
  BNN BNN  6.7882
  CXQ CXQ  5.3038
  BVG BVG  7.6941
  CE2 TRP  1.7000
  CRZ CRZ  5.8726
  HB1 QSI  0.0000
  BFR BFR  9.1893
  DKS DKS  5.3042
  APN APN  6.5159
  HB2 CYS  0.0000
  CDW CDW  5.1410
  AZK AZK  5.3824
  BBP BBP  6.9957
  ARX ARX  6.9850
  AOI AOI  6.7253
  BJV BJV  5.2549
  BBC BBC  7.9212
  CWR CWR  5.1904
   CG GLU  2.0000
  COH COH  15.0863
  AHZ AHZ  7.6028
  DIY DIY  5.8811
  CZD CZD  6.4385
  AKH AKH  9.0550
  ADO ADO  14.2633
  DMS DMS  5.6523
  BMK BMK  6.8716
  H63 XK2  1.0000
  DHF DHF  6.4596
  ACU ACU  10.5695
  CPU CPU  6.7472
  CBS CBS  5.6132
 HE22 GLN  1.0000
  ADQ ADQ  5.3997
  ARK ARK  5.1356
   O4 XK2  1.4000
  BXQ BXQ  5.4355
  CLQ CLQ  13.4675
  CSG CSG  11.0653
  BZU BZU  5.9240
  CUQ CUQ  8.9205
  CSZ CSZ  5.1622
  DHL DHL  5.2394
  CVV CVV  8.7768
   HN TYR  1.0000
  AUN AUN  5.7512
  CYD CYD  5.9761
  CUH CUH  5.8291
  DFO DFO  5.7648
  CHC CHC  6.2562
  AMY AMY  7.2365
  BYM BYM  5.7892
  DLZ DLZ  6.1701
  DHH DHH  5.2636
  AIF AIF  7.0222
  ABZ ABZ  7.9471
  CPE CPE  5.2457
  CNX CNX  12.0617
  CHJ CHJ  7.6363
  APC APC  5.3241
  BJJ BJJ  7.4466
  BQN BQN  5.2487
  CRK CRK  6.6239
  BSO BSO  8.1842
  DCB DCB  5.1240
  BSB BSB  5.2350
    C HSD  1.7000
   HA ARG  0.0000
  AYQ AYQ  5.4790
  CYS CYS  5.1455
  AIZ AIZ  7.0750
  BBN BBN  5.1030
  DGX DGX  6.9651
  DLT DLT  5.2343
  CQK CQK  5.8316
  CRX CRX  8.3024
  AMM AMM  8.0482
  AVM AVM  5.2281
  CRW CRW  8.8746
 HD12 ILE  0.0000
  ATC ATC  10.0918
  CET CET  7.1318
  DHM DHM  8.4580
  BDL BDL  6.8970
   CB GL1  2.0000
  ATR ATR  5.2371
  C19 TSA  1.7000
  AYB AYB  6.6135
  DIZ DIZ  5.0589
  AAE AAE  15.4617
  OE1 GLN  1.4000
  AUJ AUJ  8.3292
  BUH BUH  8.2200
  AUX AUX  5.9033
  H21 TSA  1.0000
  AWD AWD  5.0538
  CYI CYI  6.7889
  CBQ CBQ  7.9576
  AKO AKO  7.8679
  BLR BLR  5.7099
  DLQ DLQ  6.3944
  BSR BSR  6.6269
  BSG BSG  6.5722
   HN ASP  1.0000
 H3'' QSI  0.0000
  DJF DJF  6.0147
  CFZ CFZ  6.8419
  BMG BMG  8.3070
  CFU CFU  6.3434
  ATI ATI  8.2205
  DMN DMN  6.1593
 HG21 ILE  0.0000
   HA ILE  0.0000
   CB HSE  2.0000
  CUX CUX  6.8454
  BCW BCW  6.4709
  BHE BHE  11.0298
  BDC BDC  5.5905
  AFB AFB  6.5828
  BFQ BFQ  5.7493
  BXS BXS  6.0165
  ANW ANW  5.1780
    O CYS  1.4000
  DKT DKT  6.8924
  AQZ AQZ  5.2834
  AMU AMU  7.1235
   C6 XK2  2.0000
  BSW BSW  8.1261
  BMZ BMZ  8.9768
  BWB BWB  5.1827
 HD21 LEU  0.0000
  AHE AHE  5.2344
  ADM ADM  5.1415
    O ASP  1.4000
  AJU AJU  5.6024
  DCW DCW  5.5030
  AQU AQU  6.2552
  DHV DHV  5.5910
  CAS CAS  6.2998
  BOR BOR  5.6379
   N3 QSI  1.5000
  BHC BHC  8.2507
  CFI CFI  5.0424
  ACX ACX  17.9334
  OD2 AS1  1.4000
    H GL2  1.0000
  HB1 GLN  0.0000
  DFU DFU  6.7301
  CKX CKX  12.7619
  CFD CFD  5.5574
  CNI CNI  12.4438
  AQX AQX  5.9565
  BFP BFP  6.1959
  DKV DKV  5.0812
  CFW CFW  6.2437
    C GL1  1.7000
  COQ COQ  10.3720
  AQF AQF  6.1225
  AVG AVG  5.5059
  C2' QSI  2.0000
 HD13 LEU  0.0000
  AGP AGP  8.0588
  CHO CHO  5.6614
   HB VAL  0.0000
  CSP CSP  7.7861
  CFS CFS  5.1790
  CJS CJS  11.0898
  CAN CAN  6.9669
  AXC AXC  8.0389
   HA VAL  0.0000
  DCA DCA  5.3763
  DBD DBD  5.6696
  AHT AHT  5.8172
  BAN BAN  5.8179
  BCT BCT  5.3676
  BID BID  6.8300
  AQB AQB  6.4798
  BYS BYS  7.3502
  DJB DJB  6.3157
  CVJ CVJ  9.2567
  AOR AOR  5.2046
  CBD CBD  6.6752
  AUS AUS  5.6456
  ADR ADR  11.7868
  DKO DKO  6.0922
  AHD AHD  5.5744
  CTX CTX  11.0547
  DBR DBR  5.0769
  CKP CKP  7.1555
  ABD ABD  5.7175
  ALE ALE  5.1569
  DCS DCS  5.6554
  CZK CZK  5.2910
  AZH AZH  6.7283
  BHB BHB  15.5114
  BZE BZE  5.5558
  BIM BIM  10.3757
  AAU AAU  14.4548
  CAX CAX  5.6879
  CCG CCG  7.1292
    O QSI  1.4000
  ASK ASK  5.9436
  BOL BOL  6.5105
  BSQ BSQ  5.0674
  CVP CVP  5.2288
  BCK BCK  6.8407
  ARF ARF  5.4135
  CE2 TYR  1.7000
  BRE BRE  6.3314
  H25 XK2  1.0000
  CSI CSI  6.2493
  DIV DIV  5.1218
   CA HYD  2.0000
   NH VDW  0.0000
  C22 XK2  1.7000
  ALF ALF  7.0060
  AKU AKU  5.2878
  DDJ DDJ  5.0745
  H11 TSA  1.0000
  DBL DBL  6.5548
  DKQ DKQ  6.6979
  CVK CVK  7.8470
  BIJ BIJ  5.1562
  CPG CPG  9.5318
   HA CYS  0.0000
  BZY BZY  6.4447
  BMV BMV  13.7889
  BBT BBT  5.6360
  DAJ DAJ  7.5344
  BLG BLG  8.2484
    H TRP  1.0000
  COW COW  8.7652
  BOC BOC  5.2088
  AID AID  6.6016
  AHI AHI  8.9119
  CVI CVI  9.9614
   HN GLU  1.0000
  CRQ CRQ  12.8446
  DCQ DCQ  5.0382
  C70 XK2  1.7000
  AQL AQL  5.5785
   SG HYD  1.8500
  DLV DLV  5.8709
  CTT CTT  12.8669
  BQO BQO  8.0414
    N GLN  1.5000
   CA PRO  2.0000
  CFG CFG  5.6671
  BXX BXX  5.3546
  DEI DEI  5.0582
   H6 XK2  0.0000
  BGV BGV  17.4029
  AMN AMN  6.4640
  COT COT  5.4135
  AYO AYO  5.1597
  HB2 ALA  0.0000
  CZX CZX  7.2820
  AFL AFL  6.3334
  DCJ DCJ  5.3142
  CQE CQE  5.2297
  BUD BUD  7.0501
  AFS AFS  9.0157
  AYH AYH  5.0036
  DCU DCU  5.8155
   N2 XK2  1.5000
  TWE TWE  20.0000
   CG LEU  2.0000
  AFA AFA  6.4741
  ATN ATN  7.0913
  AQV AQV  7.1620
   CB LYS  2.0000
  CZ2 TRP  1.7000
  BOU BOU  7.3570
  DGT DGT  5.0564
  AAG AAG  9.8350
  CID CID  5.1613
  BQK BQK  7.1394
  ARO ARO  5.3115
  ANH ANH  7.4889
  CKU CKU  13.2210
  AOK AOK  7.5771
  CEH CEH  6.2691
  DME DME  6.6278
  DGN DGN  6.5801
  DLD DLD  5.2272
  BIA BIA  5.7367
  ASH ASH  5.5548
  CDT CDT  6.8415
  AMJ AMJ  6.2160
  CBB CBB  5.0709
  BUZ BUZ  6.0371
  BOD BOD  6.5964
  HD1 HSE  1.0000
  AWB AWB  6.9426
  ARE ARE  5.3180
  BMP BMP  5.5723
  CNC CNC  6.9046
  BZK BZK  5.4546
  BLO BLO  6.3722
  BAR BAR  6.2767
  AJQ AJQ  5.2302
  HB1 TRP  0.0000
  BQM BQM  6.6994
  BEN BEN  6.9901
  BGP BGP  5.2374
  DFD DFD  5.2972
  HT2 QSI  1.0000
  CEX CEX  5.8296
  CGD CGD  6.0065
  BTA BTA  5.7791
    N ASP  1.5000
  DFA DFA  5.5013
  CVN CVN  7.1711
   CG GLN  2.0000
  CPH CPH  6.4672
  ABJ ABJ  9.4136
  AGB AGB  6.5694
  CGJ CGJ  6.1446
  AFV AFV  6.7064
  CNB CNB  8.2172
  HG2 GLN  0.0000
  AWZ AWZ  5.5849
  BZC BZC  6.1692
  BFE BFE  9.1324
  CG2 THR  2.0000
  CTK CTK  6.7001
  CTJ CTJ  9.5236
  BXP BXP  6.0809
  BTL BTL  6.9792
  AJH AJH  7.2797
  BCH BCH  5.8428
  CBG CBG  8.6137
  ASB ASB  5.5610
  BLW BLW  5.8887
  COC COC  14.4956
  BUV BUV  5.9058
  BBF BBF  5.0163
  O1S QSI  1.4000
  DLX DLX  6.0496
  ACF ACF  11.4343
  BZJ BZJ  6.3404
  AZU AZU  5.3282
  COP COP  5.2588
   CG PRO  2.0000
  BHO BHO  16.0114
  CGW CGW  6.9138
  BZB BZB  8.6870
   HA SER  0.0000
  BPK BPK  5.1128
  BVL BVL  5.6740
    C SEP  1.7000
  CMI CMI  16.9635
  BUP BUP  5.6368
  ALO ALO  5.0616
    H LEU  1.0000
  CXU CXU  5.3708
  BDO BDO  5.1251
    N AS1  1.5000
  ATQ ATQ  5.1336
   CA HSE  2.0000
  AXN AXN  5.0238
  AEG AEG  7.7568
  CYX CYX  5.3377
  BHA BHA  14.5932
  HB2 LEU  0.0000
  CQY CQY  8.5239
   HE GL1  1.0000
  CMP CMP  9.0871
  AGH AGH  8.2574
  CDQ CDQ  8.4917
  BER BER  5.6519
  AHS AHS  8.2505
  AQE AQE  6.2223
    N ILE  1.5000
  BHQ BHQ  9.1324
   C2 QSI  1.7000
  CQX CQX  6.4587
  CEA CEA  5.3837
  DEY DEY  5.1531
  ACS ACS  6.9222
  ALK ALK  6.7396
  BBE BBE  5.6228
  CZP CZP  5.3776
  H64 XK2  1.0000
    N HSE  1.5000
  BGN BGN  6.6827
  BQH BQH  5.2019
  AKQ AKQ  6.0553
  AAX AAX  20.2092
  DHG DHG  7.6223
    O HSC  1.4000
  DJZ DJZ  5.9266
  CUA CUA  5.1895
  CRY CRY  6.1805
  BNS BNS  5.9723
  CKK CKK  5.3252
  BJG BJG  5.7170
  SPH NBN  1.5000
  COS COS  5.0257
  BZZ BZZ  5.6304
   HA HIS  0.0000
  DKZ DKZ  5.2734
  ACE ACE  9.4986
  BZA BZA  5.9026
  CNE CNE  7.3800
  HD1 AS1  1.0000
  CIS CIS  6.6446
  BZS BZS  7.1325
  DGQ DGQ  6.4018
   HD ASP  1.0000
  CSW CSW  11.4953
  BRH BRH  7.0340
  CGA CGA  6.2049
  BWO BWO  7.7453
  CLU CLU  5.0480
  CHR CHR  5.0449
  CLT CLT  16.8339
  DEV DEV  8.6575
  ATW ATW  6.0701
  APG APG  6.0369
  BIY BIY  6.0265
  AER AER  8.3492
  CLX CLX  24.8253
  DAC DAC  7.4437
  AHW AHW  11.1447
  BZV BZV  5.2340
  HB2 GLN  0.0000
  HE2 GL2  1.0000
  DJM DJM  5.2507
  BME BME  12.7281
   HN GLY  1.0000
   HN LYS  1.0000
  BEI BEI  5.8563
  CSK CSK  5.2693
  BKJ BKJ  8.8846
  ALS ALS  7.6557
  BCD BCD  6.6172
  CES CES  5.2138
  CDO CDO  7.5186
  CHL CHL  5.7797
  BWM BWM  5.1403
  NE1 TRP  1.5000
  COL COL  6.1381
  CUR CUR  5.4947
    H HSE  1.0000
  BTV BTV  7.7663
   CB PHE  2.0000
  BVE BVE  5.2600
  DBV DBV  5.2680
  DDX DDX  6.5945
  ATT ATT  5.4355
  BQE BQE  6.2385
  AJD AJD  5.1203
  COZ COZ  6.7845
  CNN CNN  5.6224
  BIF BIF  13.9995
  DHO DHO  5.1248
  CPA CPA  5.2705
  CIP CIP  5.7027
  AOF AOF  10.3154
  ADS ADS  6.6854
  DGC DGC  5.9063
   H1 HOH  1.0000
  DAW DAW  7.4461
  BHR BHR  15.1488
  DMD DMD  5.5768
  DNT DNT  5.1771
  CGF CGF  8.0501
  CSJ CSJ  8.4939
  CLS CLS  8.3090
  HA1 GLY  0.0000
  CLK CLK  8.4563
  CRS CRS  11.4065
  AAS AAS  7.3227
   HA LEU  0.0000
  BQX BQX  6.4872
  HZ2 LYS  1.0000
    C ALA  1.7000
   O3 SEP  1.4000
  BYL BYL  8.6440
   CB SER  2.0000
  DMH DMH  6.5507
  CZO CZO  9.2156
  COI COI  6.9702
   HN SER  1.0000
  AND AND  6.0304
  DEE DEE  5.8962
  CLM CLM  10.0448
  AHN AHN  5.5894
   HE GL2  1.0000
  BDK BDK  5.4002
  OE1 GL1  1.4000
  HB2 QSI  0.0000
  ADT ADT  9.4735
  CUU CUU  6.3286
  CGB CGB  5.1948
  ACM ACM  6.0756
  HB2 HIS  0.0000
 HD21 ASN  1.0000
    O HOH  1.4000
  HD2 PHE  1.0000
  BKM BKM  10.0729
   HA ASN  0.0000
  ASM ASM  6.8649
  DIN DIN  5.4474
   HG LEU  0.0000
  CEZ CEZ  5.3883
  HB2 ASN  0.0000
  DHY DHY  5.4163
  BBS BBS  6.7693
  CML CML  11.9630
  AZP AZP  5.1843
  HE3 MET  0.0000
  BWZ BWZ  5.4643
  CGU CGU  5.5885
  BVJ BVJ  5.1852
   CA GL1  2.0000
  BEK BEK  6.8337
  DBF DBF  5.2251
  CWA CWA  5.1423
  CUP CUP  5.3837
  CTO CTO  5.1773
  BPE BPE  9.1968
  ANU ANU  5.3125
  AME AME  7.3690
 HG23 THR  0.0000
  DNG DNG  5.1525
  DCZ DCZ  5.0226
  CTM CTM  9.8897
  ADF ADF  5.6486
  DMW DMW  6.9329
  BBG BBG  5.2515
   HA GL1  0.0000
  CJY CJY  10.5069
  BJO BJO  7.2077
  CYA CYA  7.3723
  CLD CLD  8.2063
  AJP AJP  7.8806
  CTR CTR  5.6002
  COX COX  7.3373
   HA PRO  0.0000
  BQB BQB  10.7988
  BDZ BDZ  5.3308
  CJR CJR  6.1473
  DFW DFW  6.9555
  DGA DGA  6.1469
  BOY BOY  6.4860
  AJF AJF  7.1195
  ND1 HSD  1.5000
  BTZ BTZ  6.1795
  BTB BTB  5.2145
  CYE CYE  9.6492
  ABK ABK  6.3336
  BSP BSP  8.0154
  CMD CMD  8.6858
  AKL AKL  6.2563
 HG23 ILE  0.0000
  AHF AHF  9.9552
  DAU DAU  6.9592
  BVR BVR  7.9901
  DEN DEN  5.1422
  AAP AAP  9.2852
  BKY BKY  7.7109
  BWA BWA  7.4589
    H GLU  1.0000
  CHH CHH  8.2259
  BTT BTT  9.8002
  ABV ABV  9.4714
  ND2 ASN  1.5000
  BVN BVN  6.8899
  BMH BMH  8.0676
  BGO BGO  13.4014
   CG TRP  1.7000
  CD2 TRP  1.7000
  DCM DCM  6.5022
  AUM AUM  5.7487
  H14 TSA  1.0000
    O ILE  1.4000
  AWW AWW  7.3798
  BMX BMX  6.3227
  AXX AXX  6.5254
   CB AS2  2.0000
  DKH DKH  6.1969
  NE2 HSC  1.5000
  BOZ BOZ  6.0675
  ANA ANA  12.6398
  CPF CPF  6.9202
  AWH AWH  6.8058
  AIV AIV  7.6333
  CFK CFK  6.0064
  O24 TSA  1.4000
  DHZ DHZ  8.8654
  AHC AHC  10.4946
    H HYD  1.0000
  CAR CAR  8.7488
  ARN ARN  8.7289
  DLS DLS  6.2281
    O ALA  1.4000
  ANM ANM  7.5546
  DNI DNI  6.7214
  HB2 TYR  0.0000
  DKB DKB  6.0376
   CA ASN  2.0000
  CIA CIA  6.2479
  BEM BEM  5.8993
  CPX CPX  7.1549
  DAX DAX  6.5604
   CA LYS  2.0000
  CWS CWS  7.3591
  BOA BOA  8.5078
  BYF BYF  5.5278
  BIW BIW  10.1931
  HG1 GL2  0.0000
  DJC DJC  5.3803
  CZR CZR  5.3696
  AFC AFC  11.0024
  BXU BXU  5.4624
   CG GL1  2.0000
  CVR CVR  6.9323
  AZS AZS  5.2334
  BBV BBV  5.9127
  BES BES  6.5243
  BDP BDP  5.6837
  CVX CVX  5.7687
  CTF CTF  8.0819
  CPM CPM  9.7819
  CDK CDK  5.2129
  ANR ANR  5.5287
  H74 XK2  1.0000
  AWJ AWJ  6.5224
  CIY CIY  5.0705
  HB2 GL1  0.0000
  CQU CQU  10.2232
  CJT CJT  9.3226
  BXG BXG  6.7084
  BOF BOF  5.1497
  BDJ BDJ  6.9701
 HG11 VAL  0.0000
  BFN BFN  18.7303
  BML BML  5.4543
  CHM CHM  6.1891
  CBJ CBJ  5.2995
  ARA ARA  5.5151
  AJC AJC  6.0925
  DAE DAE  6.4125
  AQN AQN  5.9545
  HB1 HYD  0.0000
  BZX BZX  5.2473
  CG1 VAL  2.0000
  CZW CZW  5.9605
  AJY AJY  6.8343
  CIN CIN  5.3444
  C63 XK2  1.7000
  DCT DCT  5.6022
  CPV CPV  5.4878
  BKE BKE  13.7359
    N TYR  1.5000
  DEJ DEJ  5.2368
  ABS ABS  6.1189
  CCO CCO  5.0754
  CIO CIO  6.8547
  BKG BKG  8.8132
    C TYR  1.7000
  BMC BMC  9.2902
  CAQ CAQ  5.3614
  BDN BDN  5.7346
  BQQ BQQ  6.9778
  AHJ AHJ  8.6630
  CLN CLN  6.6145
  ACP ACP  9.6498
  CMC CMC  5.6042
  BVT BVT  7.7618
  CTN CTN  6.3684
  DHS DHS  5.2574
  CNJ CNJ  5.1686
  AXL AXL  6.0512
  AEH AEH  5.6391
  ACB ACB  8.7369
  BEL BEL  5.8732
  DHB DHB  6.9153
  BRX BRX  10.9714
  C73 XK2  1.7000
   NZ LYS  2.0000
    N HYD  1.5000
  HG2 GL1  0.0000
 HE22 QSI  1.0000
  CTL CTL  6.4251
  C76 XK2  1.7000
  DLH DLH  6.3126
  AJK AJK  5.7817
  CBP CBP  6.6770
  ATM ATM  7.2617
  ASO ASO  6.9170
  SPH SPH  1.5000
  AJN AJN  7.5057
  AYC AYC  5.8097
  H67 XK2  1.0000
  AAZ AAZ  18.1632
  HE1 GLU  1.0000
  HB2 MET  0.0000
    H SER  1.0000
  CZC CZC  8.4716
  ABA ABA  10.7777
  ATK ATK  6.9226
  DJK DJK  5.7179
  DMT DMT  5.9873
  HB1 HSC  0.0000
  CPP CPP  9.2248
  BGL BGL  9.9474
  CKD CKD  5.1807
  BJN BJN  5.2471
  AAT AAT  8.8837
  HZ2 TRP  1.0000
  H21 XK2  1.0000
  C71 XK2  1.7000
  DCD DCD  10.2665
  CHI CHI  7.4660
  BSZ BSZ  5.1798
   C3 TSA  2.0000
  DEP DEP  6.2217
  HT1 QSI  1.0000
  ATY ATY  8.3837
  BSS BSS  8.6113
  DFP DFP  6.4544
  ACK ACK  17.5743
  BQL BQL  8.3576
  DKE DKE  6.3370
  BRV BRV  7.7273
  BZT BZT  11.6103
  OE2 GL2  1.4000
  ADK ADK  12.9059
  BJY BJY  9.0619
    P SEP  1.9000
  CVC CVC  7.2475
  HO4 XK2  1.0000
  AVN AVN  9.5236
  DHR DHR  5.3960
    O SEP  1.4000
  ANQ ANQ  6.8272
  CPO CPO  10.6029
  CAZ CAZ  6.1291
  DDS DDS  7.5273
  ASZ ASZ  6.1834
  CER CER  5.1881
  AQM AQM  5.0253
  CFX CFX  5.0757
  CNG CNG  8.2397
  CFV CFV  6.4283
  AGW AGW  8.8265
  CVH CVH  8.9876
  ART ART  11.6337
  DLJ DLJ  6.8382
  ACH ACH  7.9299
  DET DET  6.1142
  CEE CEE  5.7967
  AGO AGO  5.1585
  AWY AWY  8.0718
  AUO AUO  5.8115
  AOG AOG  9.8995
   OG SER  1.4000
  C77 XK2  1.7000
   HN HIS  1.0000
  HE2 HSC  1.0000
  CDA CDA  5.3447
  BKZ BKZ  6.8950
  CPB CPB  10.3964
   CG AS2  1.7000
  CWV CWV  5.5400
    S QSI  1.8500
  AIG AIG  6.0773
  CFY CFY  5.4444
  CSE CSE  6.6149
  BTI BTI  5.1996
  CTZ CTZ  6.8589
  ATZ ATZ  7.4042
  DKI DKI  5.0264
  CZJ CZJ  8.0390
  AUI AUI  6.0743
  BCO BCO  5.0921
  CIZ CIZ  5.4584
  CXJ CXJ  6.3410
  BUA BUA  5.7386
  CE3 TRP  1.7000
  BKD BKD  5.2025
  HD2 HSD  1.0000
   HA QSI  0.0000
    O HIS  1.4000
    N LEU  1.5000
  BPS BPS  5.0524
    C HSE  1.7000
  HZ3 LYS  1.0000
    H VAL  1.0000
  DNA DNA  5.1537
    N GL2  1.5000
  HE2 LYS  0.0000
  CKH CKH  20.4136
  AEB AEB  5.4662
  BFM BFM  7.7302
  DFL DFL  5.3104
  C64 XK2  1.7000
  HB1 SER  0.0000
  CWT CWT  5.5142
  CDH CDH  6.4495
  DGV DGV  5.4100
  CYW CYW  6.6784
  HE1 MET  0.0000
  AGR AGR  13.5001
  CQM CQM  6.0474
  DLI DLI  5.0929
  ANG ANG  6.9695
  BCB BCB  6.1192
  AYG AYG  5.5004
  AOU AOU  5.9924
  ADN ADN  9.3345
  H1' QSI  0.0000
  AWT AWT  5.4880
  BSL BSL  7.3500
  AAM AAM  19.7669
  ABC ABC  9.5149
  DDR DDR  5.9616
   O1 TSA  1.4000
  CRU CRU  10.1062
  BTH BTH  5.0108
  C65 XK2  1.7000
  DGI DGI  7.0002
  DFI DFI  5.1590
  DFG DFG  6.7585
  BDV BDV  5.2349
  CUY CUY  7.0094
  ABQ ABQ  11.5031
  AOX AOX  6.4536
  AQY AQY  8.5008
  AFX AFX  6.2895
  APB APB  6.1176
  DIA DIA  7.4173
  AFG AFG  7.6320
   HN LEU  1.0000
  CVZ CVZ  5.1068
  BRD BRD  5.9987
  BOK BOK  6.7538
  AMQ AMQ  5.5974
  BAE BAE  5.8756
  AQH AQH  8.4112
  CCY CCY  5.3776
  AHL AHL  8.5111
  BLJ BLJ  7.3629
  AHH AHH  6.8824
   CG HSC  1.7000
  CVB CVB  5.1588
  BFC BFC  10.9499
 HD11 LEU  0.0000
  ARG ARG  9.3424
  CCP CCP  5.8841
    H GLY  1.0000
  AJT AJT  6.0212
  DCR DCR  6.0018
  APO APO  6.2831
  CAW CAW  5.8432
   CB VAL  2.0000
  CNP CNP  5.5425
  ALT ALT  5.4484
  AJI AJI  8.3325
  DCI DCI  5.0069
  C22 TSA  1.7000
  COJ COJ  9.2022
  CDB CDB  5.0708
  AVX AVX  5.6402
  BTY BTY  5.0121
  CFF CFF  5.6997
  BVB BVB  7.4313
    C QSI  1.7000
  DHU DHU  7.2463
   HA ALA  0.0000
  AVQ AVQ  9.0922
  CLJ CLJ  20.3034
  BNZ BNZ  5.8742
  CDE CDE  6.8057
  CSN CSN  5.6861
  BSF BSF  5.7837
  AUL AUL  7.2836
  AHU AHU  7.5015
  NH2 ARG  1.5000
  CWG CWG  5.3347
  AKT AKT  6.7741
  HE1 PHE  1.0000
  BEH BEH  5.2599
  CFQ CFQ  5.7194
  AKX AKX  6.8817
   CA SEP  2.0000
  CGT CGT  5.9768
  ACA ACA  6.2173
  ADE ADE  14.1680
    H TYR  1.0000
  AYS AYS  5.2180
  BEB BEB  5.2363
  AXO AXO  6.1899
  CGH CGH  5.0800
  BMF BMF  5.9709
    H GL1  1.0000
  OG1 THR  1.4000
    C HIS  1.7000
    N PRO  1.5000
  AII AII  7.3623
  BRI BRI  5.1068
  DIS DIS  5.7769
  BBK BBK  7.2429
  AFM AFM  5.5897
    O MET  1.4000
  COM COM  8.2185
  CJH CJH  12.3453
  BQW BQW  7.7214
  BAY BAY  6.8675
   NE ARG  1.5000
  CCR CCR  5.6399
    H HSD  1.0000
  AJM AJM  5.8994
  CNU CNU  5.4904
  DEX DEX  7.3434
  CAJ CAJ  5.4336
  BBI BBI  7.6462
  CQZ CQZ  5.5800
  CIQ CIQ  5.6625
  ALJ ALJ  8.8367
  BJW BJW  7.0730
  AVE AVE  5.6923
  CNF CNF  8.3914
  BJQ BJQ  12.1281
   HA GLN  0.0000
  DCO DCO  7.0337
  HB2 ASP  0.0000
  DHE DHE  5.5442
  HD1 PRO  0.0000
  AGK AGK  13.8161
   HN AS1  1.0000
  HE2 HIS  1.0000
 HG21 THR  0.0000
  DJY DJY  6.9852
  DJN DJN  5.5218
  BSV BSV  6.7033
  BAT BAT  5.2375
  CAD CAD  5.0495
  AVS AVS  5.2747
  AKP AKP  5.5062
  CIV CIV  5.6535
  APP APP  5.2964
  BUB BUB  6.2618
  DEH DEH  5.0810
  AGM AGM  8.6984
  AUQ AUQ  6.2457
  CMG CMG  5.2846
  COA COA  10.2306
  AJX AJX  7.9094
  AJV AJV  6.1794
  AFU AFU  11.9881
  ANV ANV  11.3186
   CZ TYR  1.7000
 HD12 LEU  0.0000
  DKG DKG  6.0725
  H33 XK2  1.0000
  C36 XK2  1.7000
   CB ALA  2.0000
  CJI CJI  17.3687
  ARB ARB  6.4506
  DLK DLK  5.6193
  BCA BCA  5.5222
  ABL ABL  13.2974
  BZG BZG  7.3991
  AUF AUF  5.5309
  CWB CWB  5.3316
  BHL BHL  6.5635
  CD2 HSD  1.7000
  BYG BYG  6.3119
  BMM BMM  11.6359
  HB1 TYR  0.0000
  CKL CKL  12.4287
   HN ILE  1.0000
  CD2 HIS  1.7000
  BIQ BIQ  11.9928
  C62 XK2  1.7000
  HG1 LYS  0.0000
  CDU CDU  5.3968
  AYM AYM  7.5283
  DJE DJE  5.0451
  HD1 TYR  1.0000
  C23 XK2  1.7000
  DCE DCE  6.5237
  CIT CIT  5.5993
  BSN BSN  6.2467
  ABX ABX  11.3440
  CIK CIK  7.1015
  CKM CKM  8.6863
  BWQ BWQ  6.4822
  CEV CEV  5.1151
  BYO BYO  7.1306
  BTS BTS  7.1573
  CNQ CNQ  6.2437
  AGA AGA  9.2930
  CLC CLC  7.6718
  CLG CLG  5.1431
  AUC AUC  9.7503
  HG1 QSI  0.0000
  CKR CKR  14.1928
  BQD BQD  7.7079
  CLY CLY  15.6764
  AZX AZX  7.0038
  ASI ASI  5.1694
  AZA AZA  5.7224
  CKE CKE  8.7752
    H ASN  1.0000
  HZ1 LYS  1.0000
  CCS CCS  8.5442
  CJB CJB  5.5239
  BXD BXD  5.2425
  BKP BKP  6.1310
  CNR CNR  7.3390
  HB1 GL2  0.0000
  CKQ CKQ  13.8829
   OH TYR  1.4000
  C34 XK2  1.7000
  DFK DFK  8.7330
    O PRO  1.4000
  BWG BWG  5.6898
  AEZ AEZ  5.0337
   H4 TSA  1.0000
  DGW DGW  5.4267
  BYT BYT  6.6748
  BQZ BQZ  8.8707
  AZE AZE  5.0943
  BHN BHN  5.2798
  CWI CWI  6.3312
   CD GL2  1.7000
  CAU CAU  5.8616
  AZN AZN  6.0807
  CYM CYM  6.9648
  AKZ AKZ  6.2817
  CUB CUB  5.3841
  CE2 PHE  1.7000
  DDK DDK  6.5190
    H THR  1.0000
    H LYS  1.0000
  DDF DDF  5.6665
  DJL DJL  5.2737
  AIJ AIJ  13.9851
  BKQ BKQ  5.9749
  BFL BFL  8.8081
  DNB DNB  6.8647
  CXP CXP  6.8772
  AXU AXU  6.5395
  AUV AUV  6.8205
  BWR BWR  6.7559
    C THR  1.7000
  CXS CXS  5.1188
  AWE AWE  5.1128
  DBU DBU  6.2860
  CKC CKC  5.0286
  BGG BGG  6.0362
  CRR CRR  8.2212
  CZE CZE  6.2623
  BVM BVM  6.4206
  AKE AKE  7.7411
  BTP BTP  5.4474
  AWG AWG  5.5391
  OD1 AS1  1.4000
  DHI DHI  5.8350
  AEE AEE  15.1807
 HD23 LEU  0.0000
  CYF CYF  5.5503
  HG1 SER  1.0000
  BTE BTE  5.2630
 HH22 ARG  1.0000
  CCX CCX  8.1124
  DDW DDW  6.6501
  DCF DCF  9.1031
  DAN DAN  7.9813
  CAK CAK  6.0438
  AXV AXV  5.7055
  DFR DFR  6.1051
  DAB DAB  5.7627
  DIF DIF  5.5696
  BVS BVS  5.8615
  AGL AGL  7.6290
   CB GLU  2.0000
  BZW BZW  6.8583
  BRA BRA  8.3162
   H8 QSI  1.0000
  CJP CJP  16.6432
  BPC BPC  9.5680
  AGI AGI  6.7737
  BCU BCU  8.1950
  AMR AMR  5.1921
  HD2 PRO  0.0000
  BPO BPO  10.1730
  ARU ARU  5.2321
  BSH BSH  6.8109
  AAK AAK  16.6183
  BTW BTW  5.0606
  AQJ AQJ  10.4784
  AFO AFO  6.0638
  AUH AUH  5.9081
  ATS ATS  5.8706
  H10 QSI  1.0000
  HD2 HIS  1.0000
  DEL DEL  5.7859
  DDB DDB  6.5170
  AIE AIE  5.5181
  CZT CZT  6.5536
  DBM DBM  7.3599
  BKK BKK  5.5614
  DBN DBN  5.3431
  AYR AYR  7.1743
   CA TYR  2.0000
  BBU BBU  6.0521
  AQT AQT  5.2476
  CWC CWC  5.0775
  ATO ATO  5.4979
  CCU CCU  5.2041
  BMW BMW  11.3223
  ADH ADH  15.6820
  DCK DCK  5.4929
  GRD GRD  0.0000
  CQV CQV  8.9948
  CGK CGK  5.8578
  CYN CYN  7.2838
  HE2 GL1  1.0000
  DAD DAD  5.9757
    N CYS  1.5000
  CAC CAC  7.6984
  AMS AMS  7.0414
  CQD CQD  6.8282
  BXH BXH  9.2850
  BHX BHX  5.3042
 HD13 ILE  0.0000
  BUY BUY  9.4334
  BUU BUU  8.1231
  CQB CQB  6.9532
  DIH DIH  6.9049
  CPI CPI  5.9309
  CNZ CNZ  11.0743
  BFT BFT  8.0061
  CKV CKV  7.6219
  BUO BUO  7.7026
  BAI BAI  5.1108
  DMI DMI  6.9665
  BGH BGH  5.8870
   HN HSE  1.0000
   CB HSD  2.0000
  ASV ASV  6.3464
  BUW BUW  10.2870
  BKL BKL  5.1145
  AJE AJE  6.4068
  CUE CUE  6.6783
  BLU BLU  6.3937
   HA TYR  0.0000
    N SEP  1.5000
  AEV AEV  5.0150
  BZO BZO  5.5916
    O TRP  1.4000
  DCV DCV  8.5871
  OD2 AS2  1.4000
  BFB BFB  24.5201
  AMD AMD  5.9993
   CA HSD  2.0000
  BEF BEF  5.7473
  APK APK  5.0487
  AKM AKM  5.6950
  APU APU  5.4405
  CSY CSY  5.6775
  C10 TSA  2.0000
  SP1 SP1  1.0000
  H7A XK2  0.0000
  CNW CNW  6.5525
   H2 HOH  1.0000
  CUI CUI  5.5783
  CJC CJC  8.5159
  BNY BNY  7.4610
  ADB ADB  12.2961
  HD2 TYR  1.0000
  HE1 HSD  1.0000
  HB1 ASP  0.0000
  C79 XK2  1.7000
   CA LEU  2.0000
  BMO BMO  5.2153
  BGM BGM  9.2051
  BKB BKB  12.5377
  ADX ADX  7.5158
  DEQ DEQ  6.8410
  ASJ ASJ  5.2109
  HB2 SEP  0.0000
   HA HSD  0.0000
  ABE ABE  9.8075
  CQG CQG  9.6088
  HZ3 TRP  1.0000
  AIO AIO  5.0762
  BEQ BEQ  5.7105
  BLL BLL  5.2180
  CJZ CJZ  16.0589
  CD1 TYR  1.7000
  CFT CFT  6.7984
  BPV BPV  6.8009
  CHK CHK  6.0800
 DUM2 DUM  0.0000
  AMH AMH  5.3167
  ATP ATP  6.9519
  HG2 GLU  0.0000
  CYB CYB  5.9590
  CRE CRE  5.9400
   HD AS1  1.0000
   O5 XK2  1.4000
  CQP CQP  6.5234
  DLB DLB  5.2173
  CNT CNT  7.4217
  DDV DDV  6.0144
  BOJ BOJ  7.9289
  BIR BIR  5.6454
  CDZ CDZ  5.5810
  AEC AEC  5.6543
   HN VAL  1.0000
    N SER  1.5000
  AZV AZV  5.2874
  BPN BPN  6.9030
  CRT CRT  6.0131
  HE1 LYS  0.0000
  CTW CTW  7.7284
  OH2 OH2  1.4000
  AYN AYN  6.7028
  BCV BCV  6.4052
  AVJ AVJ  6.3090
  AIH AIH  7.4355
  BAF BAF  5.2298
  AMC AMC  8.2734
  DNJ DNJ  5.5130
  BRM BRM  5.3581
  AVR AVR  5.0175
  CCV CCV  5.2544
  COD COD  5.6232
    O HYD  1.4000
  AEQ AEQ  7.3540
  CJE CJE  18.1540
   CA QSI  2.0000
  ARY ARY  7.1167
   H5 XK2  0.0000
   HN HSD  1.0000
  C17 TSA  2.0000
  DBZ DBZ  6.1224
  CFE CFE  6.6823
  BTJ BTJ  7.3408
  CJJ CJJ  21.4027
  AZR AZR  5.5983
    N HSC  1.5000
  DMR DMR  5.2802
  BWI BWI  6.2313
  BHG BHG  6.3381
  BSM BSM  7.6128
  ANK ANK  10.6854
   CA HSC  2.0000
  BVV BVV  8.2951
  DNL DNL  5.4359
  BRW BRW  5.2116
  DGJ DGJ  6.1309
  BUJ BUJ  6.9018
  H20 TSA  1.0000
  CXO CXO  9.0109
  BIP BIP  7.0883
  AJZ AJZ  7.3563
  DHA DHA  6.3386
  BKR BKR  7.4592
  BYK BYK  6.6912
  ACL ACL  15.8432
  AZT AZT  5.1799
  HG1 PRO  0.0000
  BOX BOX  6.3854
  CVF CVF  6.3071
  ALP ALP  6.8551
  AAR AAR  6.7986
  CUV CUV  6.5304
  DGR DGR  6.9680
  CIE CIE  6.1430
  DLF DLF  6.0420
  ASU ASU  6.8155
   CB HYD  2.0000
  CMO CMO  6.6536
  BWH BWH  5.2168
  CXD CXD  5.5349
  ADY ADY  9.9249
  ALR ALR  5.6749
  SPH BON  1.5000
  BKX BKX  6.0385
  DBG DBG  6.2745
  CED CED  5.0147
  BQT BQT  6.8943
  DBW DBW  5.1824
  CHF CHF  5.9096
  CIU CIU  5.5655
  C26 XK2  1.7000
  BPD BPD  6.7500
  ASA ASA  6.0290
  CPS CPS  6.4307
 HH21 ARG  1.0000
  BJK BJK  5.1630
  CUM CUM  6.9908
   N1 QSI  1.5000
  BLM BLM  6.7324
  BVI BVI  5.1003
   HE ARG  1.0000
  CEY CEY  7.9649
  CG2 ILE  2.0000
  H78 XK2  1.0000
  CDC CDC  5.7031
  CCL CCL  5.1791
  DKL DKL  5.2330
  CST CST  8.5609
  HB2 GL2  0.0000
  AGU AGU  8.3443
  BTU BTU  8.3829
  DMX DMX  6.1063
  CSH CSH  6.8176
  AQS AQS  5.8461
  CTU CTU  5.7702
  BXL BXL  6.5542
  AFP AFP  7.2898
  HB1 LYS  0.0000
   HA AS2  0.0000
  BSJ BSJ  9.8804
   CA AS1  2.0000
  BPP BPP  5.0696
  CAP CAP  5.8405
  BOI BOI  5.4353
  AJJ AJJ  5.9093
   HZ PHE  1.0000
  DHQ DHQ  7.5299
 HD11 ILE  0.0000
   HA GL2  0.0000
  CZV CZV  8.2064
  ALY ALY  5.9415
  HD1 PHE  1.0000
  C27 XK2  1.7000
   CA GLU  2.0000
  AZB AZB  5.6772
  BHS BHS  11.7086
  CCH CCH  5.3769
    H PHE  1.0000
  BFW BFW  12.8186
  BEJ BEJ  5.0893
  HG2 GL2  0.0000
  HB1 HSD  0.0000
  AAH AAH  10.5391
  DCH DCH  5.3072
  AXW AXW  5.6293
  APZ APZ  6.3007
  CE1 HSC  1.7000
  AON AON  5.6042
  COV COV  10.2557
  BIK BIK  5.2041
   H2 OH2  1.0000
  DBI DBI  5.9759
  BAV BAV  5.8083
  BBA BBA  5.5889
  CDY CDY  5.7521
  HB1 ALA  0.0000
  BZR BZR  6.9596
  HB1 CYS  0.0000
  AVA AVA  5.6391
  O4' QSI  1.4000
   CE LYS  2.0000
  BNJ BNJ  8.7870
  BMA BMA  5.9813
  CUF CUF  8.5476
  CDV CDV  6.4012
  BUT BUT  5.6748
  BEP BEP  5.7954
  ALH ALH  9.4263
    C PRO  1.7000
  H62 QSI  1.0000
  BIT BIT  7.9715
  C4' QSI  2.0000
  BNG BNG  8.6434
  DJU DJU  5.2181
  DML DML  5.0767
  CWJ CWJ  7.1780
  CSF CSF  6.1872
    H AS1  1.0000
  BBD BBD  5.2890
  H4' QSI  0.0000
  CDG CDG  6.5588
  AIM AIM  6.7626
  CCC CCC  5.1539
  AZW AZW  5.5146
  CBC CBC  5.0288
  ALZ ALZ  6.1152
  DJG DJG  5.2222
  CNL CNL  8.2312
  CJK CJK  17.6203
  AQA AQA  5.8605
  HD1 HIS  1.0000
  AAC AAC  12.9162
    C HSC  1.7000
  BDH BDH  5.1972
  DMB DMB  5.9404
  CD2 TYR  1.7000
  AAN AAN  24.1859
  CMJ CMJ  16.1781
  AWI AWI  7.9638
  BRJ BRJ  5.5338
  CQR CQR  6.4817
  HD2 HSC  1.0000
  BHU BHU  8.4396
  BDF BDF  8.1899
   CA AS2  2.0000
  BFF BFF  14.0266
  CSA CSA  5.2895
  CIL CIL  6.3000
  H26 XK2  1.0000
  DDM DDM  5.4512
  CMY CMY  6.9023
  CDN CDN  5.7189
  BGB BGB  9.8511
  HE2 HSD  1.0000
  BIX BIX  11.7656
  BRG BRG  6.6909
   CE MET  2.0000
  BGS BGS  5.8853
  AIT AIT  5.6713
  ACV ACV  13.1421
  CRF CRF  6.3044
  AWR AWR  5.3812
  AIA AIA  8.7511
  AEN AEN  6.4821
    C VAL  1.7000
    C AS2  1.7000
  HD1 ARG  0.0000
  CAT CAT  6.7604
  BYX BYX  6.3784
  DBC DBC  5.1741
  CNO CNO  5.9320
  CMZ CMZ  5.3858
  CFB CFB  5.0432
  BOS BOS  8.9104
  AWO AWO  5.9552
  DFY DFY  6.6155
  CLB CLB  5.2218
  HD2 LYS  0.0000
  DFV DFV  5.8971
  BKN BKN  8.3317
   HN GL2  1.0000
  DLM DLM  5.2376
  BGE BGE  5.3440
  AQQ AQQ  5.0850
  DND DND  5.8331
  DJA DJA  5.5895
  CEB CEB  5.4958
  ANT ANT  7.9645
   C2 TSA  2.0000
  OH2 TIP  1.4000
  DKD DKD  5.3363
  AMW AMW  6.8220
  AYD AYD  5.9345
  BCP BCP  5.1525
 H5'' QSI  0.0000
  BQJ BQJ  6.5737
 HH12 ARG  1.0000
  BPI BPI  5.9664
  DAO DAO  6.4734
   CD LYS  2.0000
   CB AS1  2.0000
  HB2 PRO  0.0000
  DJR DJR  5.7554
  HB2 HSC  0.0000
  CJM CJM  21.8002
  DJQ DJQ  5.1713
  BHK BHK  18.1569
   CA THR  2.0000
  CZM CZM  5.2785
  H7B XK2  0.0000
  AXZ AXZ  6.1180
  AUT AUT  5.6976
   CD ARG  2.0000
  HD1 TRP  1.0000
  CWZ CWZ  6.6437
   CG HSD  1.7000
  AOM AOM  11.5637
  BDR BDR  6.1195
  ADC ADC  6.9163
  CKA CKA  12.1606
  CVY CVY  9.2012
  BPH BPH  6.5444
  OD1 ASP  1.4000
  CXX CXX  5.0770
    C ASN  1.7000
  CHT CHT  5.8975
  ASP ASP  5.1884
 H61B XK2  0.0000
  DEC DEC  5.5355
  AVL AVL  7.7721
  ASW ASW  5.0169
  AMV AMV  5.3179
  CCZ CCZ  5.9156
  DLA DLA  5.4633
  BYJ BYJ  6.9157
  AAQ AAQ  8.7244
  AOS AOS  6.8417
  DKA DKA  5.2585
  CFP CFP  5.7181
  HD2 HSE  1.0000
  BGJ BGJ  10.3077
    D max  0.0000
    O AS2  1.4000
  DIK DIK  5.4299
  BKO BKO  10.5361
  BLZ BLZ  6.8782
 HG12 VAL  0.0000
  BJA BJA  5.2317
  AUP AUP  6.1237
    N THR  1.5000
  BUG BUG  5.1625
  CIJ CIJ  5.0166
  AWM AWM  7.0694
  BTX BTX  7.9144
  DJH DJH  5.5415
  AVO AVO  5.8017
   CB THR  2.0000
  CAO CAO  5.5265
  DDZ DDZ  5.8217
  BIB BIB  7.9214
  C31 XK2  2.0000
  CCE CCE  5.6381
  BIV BIV  7.3312
  SP2 SP2  1.5000
  HG1 THR  1.0000
  BWD BWD  6.4455
  CD1 ILE  2.0000
  BYR BYR  8.9769
  ARL ARL  5.8018
  AEO AEO  9.5392
  DLL DLL  6.4225
  CWF CWF  5.7197
  APH APH  6.2703
  AUA AUA  7.0025
  AFE AFE  5.4384
  AEY AEY  8.9346
  APD APD  6.0030
  BAS BAS  5.0919
    O LEU  1.4000
  DDE DDE  5.9361
  APY APY  8.1779
   CA TRP  2.0000
   H2 TIP  1.0000
  C78 XK2  1.7000
  AZZ AZZ  5.3739
  HB1 HIS  0.0000
  BBR BBR  5.1404
  CFC CFC  5.0198
  CJF CJF  6.0860
  AKC AKC  5.4511
  CPW CPW  8.1398
  H26 TSA  1.0000
  AIP AIP  7.6972
  DFE DFE  7.6389
  CAB CAB  8.6483
  CNA CNA  6.2128
   CB ASN  2.0000
  CQQ CQQ  6.4480
  CGX CGX  6.4691
  CTB CTB  5.8746
  AKI AKI  6.2497
  HD1 ASP  1.0000
  H16 TSA  1.0000
    N ASN  1.5000
  DGG DGG  6.7200
  AWQ AWQ  5.8050
  BZD BZD  7.3397
   CA ILE  2.0000
  CKN CKN  11.3414
  DDN DDN  5.1168
  AZF AZF  6.1456
  BKS BKS  12.4799
  CAE CAE  5.8849
  AMA AMA  5.4048
  CSQ CSQ  11.5846
  AKG AKG  5.7655
   OD HYD  1.4000
  ABW ABW  7.6512
  C61 XK2  2.0000
   HG SER  1.0000
  CRB CRB  6.0043
  BYY BYY  7.5131
  C37 XK2  1.7000
  CXH CXH  6.7016
  BQI BQI  5.1040
    O ARG  1.4000
 HH11 ARG  1.0000
  BYN BYN  6.7662
  CGS CGS  6.2719
  DBE DBE  7.5876
  BOG BOG  5.4402
  DLG DLG  5.6238
  BFZ BFZ  5.5549
    C LEU  1.7000
  DHW DHW  6.6319
  CG1 ILE  2.0000
  DNC DNC  5.1363
  HB1 GLU  0.0000
  DGH DGH  6.3021
  AXP AXP  5.2435
  ACG ACG  16.7001
    N GLY  1.5000
   CG AS1  1.7000
  DBQ DBQ  5.2602
  DBO DBO  6.9579
   OG SEP  1.4000
  BZQ BZQ  5.7019
  AOV AOV  6.8509
  AXI AXI  6.6665
   N6 QSI  1.5000
  DIU DIU  6.4016
  AAL AAL  10.6358
    O SER  1.4000
   O1 XK2  1.4000
  AKK AKK  6.5701
  CZS CZS  6.7023
  BBO BBO  5.6776
   CG ARG  2.0000
   HB THR  0.0000
    C SER  1.7000
  AVK AVK  5.9556
   HN THR  1.0000
  BAJ BAJ  5.9554
  HD2 ASP  1.0000
  BDU BDU  6.9002
  BCF BCF  5.1658
  CLP CLP  10.2897
   HA SEP  0.0000
  CLI CLI  8.4519
  BNX BNX  8.9042
  BCJ BCJ  6.3916
  BYI BYI  5.4932
  ANB ANB  7.0866
  CPY CPY  5.7650
  BBW BBW  5.5806
  CYY CYY  5.4128
  CPJ CPJ  5.3808
  AHQ AHQ  10.4652
  AOL AOL  7.6487
  DLC DLC  6.8453
  CAF CAF  7.3824
  BHJ BHJ  16.2500
  HG2 PRO  0.0000
  BAM BAM  5.4175
  HE2 HSE  1.0000
  CBT CBT  6.2216
  APW APW  7.5034
  BGC BGC  13.8632
  DLU DLU  6.9929
  DBS DBS  10.2989
  COU COU  9.7307
  BRT BRT  5.4500
  BPL BPL  6.6203
  NH1 ARG  1.5000
   HN MET  1.0000
  DMQ DMQ  6.2374
  AKR AKR  8.6843
  DDA DDA  8.3759
  CJD CJD  14.6758
  H36 XK2  1.0000
  CPQ CPQ  6.3284
  BNT BNT  5.9434
  BNO BNO  6.8639
  ACQ ACQ  13.9913
  BOB BOB  6.6010
  AHV AHV  10.9175
  AQG AQG  6.5257
  AZG AZG  5.0430
  AYK AYK  5.3758
  BIH BIH  14.3234
  CSO CSO  7.8713
  CXA CXA  8.1609
  HB1 GL1  0.0000
  BNK BNK  5.4874
  CWW CWW  5.0558
  AWA AWA  6.0216
  AAY AAY  19.3613
  BCC BCC  5.3543
  AAD AAD  20.4290
  COO COO  5.4343
  CBL CBL  5.8064
  BAB BAB  7.7414
   HN ARG  1.0000
  CUZ CUZ  5.3173
  CTE CTE  5.6720
  BJD BJD  5.8431
  AWF AWF  5.5942
  AVD AVD  5.7103
  BVC BVC  9.2190
  DMM DMM  6.2740
  CTS CTS  5.2488
  CRD CRD  7.0713
   CA ASP  2.0000
  CBH CBH  6.0123
  CAG CAG  7.6242
   CB QSI  2.0000
  CEK CEK  7.4639
  DKU DKU  5.0959
  DAK DAK  5.2419
  CGI CGI  5.7777
  BNI BNI  9.6490
   HA PHE  0.0000
  DCY DCY  5.6619
  CGO CGO  5.1097
  BED BED  6.7920
  BAL BAL  5.8273
  DAS DAS  6.6759
  DMC DMC  5.0953
  CNM CNM  5.5847
  CTP CTP  6.8898
  HE2 GLU  1.0000
  BNQ BNQ  5.0287
  BLA BLA  10.7384
    H HIS  1.0000
  AKS AKS  7.2240
  HG1 CYS  1.0000
  AAF AAF  7.7489
  BQS BQS  8.6072
  CVW CVW  6.7340
  CME CME  10.8784
  AVC AVC  6.4067
  APJ APJ  6.1727
  DNN DNN  5.7724
  DCG DCG  5.1654
  HB1 MET  0.0000
  CXF CXF  6.0388
  BYP BYP  10.1212
  AQR AQR  5.6048
  BOP BOP  7.9199
  DGM DGM  6.7165
  H73 XK2  1.0000
  BFD BFD  6.5544
  CZ3 TRP  1.7000
  BHH BHH  5.6181
  AFR AFR  9.0183
  BGU BGU  5.6436
  H5' QSI  0.0000
  BPX BPX  5.3842
  AJG AJG  5.0311
    N QSI  1.5000
  BDW BDW  5.5792
  CJU CJU  6.3092
  BLC BLC  8.3182
  CD2 PHE  1.7000
  DMU DMU  5.0803
  CGY CGY  5.3749
  DMF DMF  5.3074
  H27 XK2  1.0000
  BWC BWC  5.8596
  DGD DGD  5.0924
  H29 XK2  1.0000
  AAV AAV  6.5824
  CE1 PHE  1.7000
  AGQ AGQ  12.2224
  BHZ BHZ  12.1960
  CVG CVG  5.2681
  CCF CCF  5.1639
  COR COR  15.0847
  CEW CEW  5.2899
  AHG AHG  6.4705
  DAZ DAZ  5.6591
  CNS CNS  9.6364
    C GLU  1.7000
  BUF BUF  7.4142
  BGQ BGQ  14.7049
  ND1 HIS  1.5000
  DGL DGL  5.7937
  AYF AYF  10.1144
  BVY BVY  6.7564
  CBV CBV  5.2349
  DAG DAG  7.4709
  BRY BRY  5.6568
  AZC AZC  6.3578
 HE21 QSI  1.0000
  CSD CSD  5.8727
  BWW BWW  7.9196
  BNA BNA  7.4897
  BJU BJU  6.5038
  BHV BHV  8.9384
  BYZ BYZ  6.0501
  CJX CJX  18.1321
  CII CII  6.0212
  AWS AWS  5.4147
  DAQ DAQ  5.2249
  CBR CBR  7.2788
  AAA AAA  20.9492
  DEB DEB  6.8148
  DBH DBH  9.1120
  CPD CPD  6.5115
  CRO CRO  6.9213
  CSC CSC  9.8002
  HB1 HSE  0.0000
  DHJ DHJ  5.0131
  AUY AUY  5.3464
  ASQ ASQ  7.2379
  ANC ANC  6.4733
   CD ILE  2.0000
  BVZ BVZ  7.0051
  BFA BFA  8.6953
   CB SEP  2.0000
  CQI CQI  5.4590
  APL APL  5.0757
  AHK AHK  6.4534
  BLP BLP  12.9938
  BDS BDS  5.8363
  DBT DBT  6.3323
  HO5 XK2  1.0000
  ARJ ARJ  6.8223
  CBW CBW  5.9673
  BPJ BPJ  6.1781
   HA HSC  0.0000
  CYL CYL  8.2131
  BTR BTR  5.1719
  BLT BLT  13.9398
  ASD ASD  6.2883
  HB1 PRO  0.0000
  BVH BVH  5.7663
  DDG DDG  6.5152
  HE1 HSE  1.0000
  CVE CVE  9.4175
  BMR BMR  6.0602
  BCN BCN  6.8030
  AOH AOH  6.3858
  BIC BIC  11.3487
  BTN BTN  5.4590
  DJI DJI  5.2951
 HG23 VAL  0.0000
   HA MET  0.0000
  BFK BFK  12.7920
  AEK AEK  12.0265
  BQU BQU  5.3308
  BII BII  8.6700
   HH TYR  1.0000
  CIR CIR  8.0865
  BFU BFU  10.4763
  ANP ANP  8.7219
  CYH CYH  5.6840
  BXA BXA  7.3406
  CYV CYV  6.4715
  DKC DKC  5.1050
  CJA CJA  5.6503
  O23 TSA  1.4000
  CPR CPR  10.0661
  ADZ ADZ  6.7132
  BRN BRN  6.6975
  H24 XK2  1.0000
  AFD AFD  13.6920
    C AS1  1.7000
  BOT BOT  8.4907
  H2B XK2  0.0000
   O8 TSA  1.4000
  BAW BAW  7.3745
    N VAL  1.5000
  CXL CXL  7.3978
  AYI AYI  8.1011
  ABY ABY  7.0344
 HG11 ILE  0.0000
  BAZ BAZ  5.5777
   HN ASN  1.0000
   CB ARG  2.0000
  CD1 TRP  1.7000
   C6 QSI  1.7000
  CEM CEM  5.3121
  DNH DNH  5.5846
  BWP BWP  6.1169
  DIL DIL  7.9707
   O2 SEP  1.4000
  AUG AUG  6.6459
  AFW AFW  10.0778
  BBL BBL  8.6825
  NE2 QSI  1.5000
  ABB ABB  15.7025
    H ALA  1.0000
  BLB BLB  11.2154
  BJP BJP  7.0059
    O LYS  1.4000
  BMT BMT  10.7709
  DKR DKR  6.1697
  CBN CBN  5.0647
  BDM BDM  5.8442
  DEU DEU  5.7813
  BXT BXT  6.8901
  BGW BGW  14.6165
  AVI AVI  6.5955
   HA THR  0.0000
  CKW CKW  7.4742
  CAH CAH  5.4686
  BAX BAX  5.7663
  DHP DHP  6.2182
  AWP AWP  6.1469
  BOW BOW  7.8245
  CMU CMU  6.4974
  BDI BDI  5.8620
  C21 XK2  1.7000
  BSI BSI  8.7465
  ATF ATF  5.1954
  DNS DNS  5.9475
  CHP CHP  6.8567
  CON CON  5.6557
  CNV CNV  10.6843
  ND1 HSC  1.5000
  CGN CGN  6.1526
  DJS DJS  5.7748
   CA GL2  2.0000
   C7 XK2  2.0000
  CLH CLH  16.4743
   H4 XK2  0.0000
  CMH CMH  12.1963
  DJV DJV  6.2449
  BRU BRU  10.2883
   C5 XK2  2.0000
    N LYS  1.5000
  BSY BSY  9.2377
  ADD ADD  5.3745
  CGV CGV  5.5175
  BTG BTG  5.5183
  BXJ BXJ  5.1749
  APA APA  5.5524
  BYH BYH  5.0117
  BDD BDD  8.4851
  AWV AWV  5.1158
   HA AS1  0.0000
  BGR BGR  22.7355
  CGL CGL  6.3274
  ARV ARV  8.0887
  AHB AHB  6.9821
  AJW AJW  10.3757
  AWU AWU  7.2935
  AJS AJS  7.0904
  BWS BWS  7.4552
  BWF BWF  6.8210
  CXK CXK  5.8330
  CXB CXB  8.7875
  CKF CKF  17.0317
  BGY BGY  11.0880
  AST AST  5.0910
  AFZ AFZ  10.7575
  ABU ABU  8.9718
  HB2 TRP  0.0000
  HD1 ILE  0.0000
  CXC CXC  9.0239
  CHD CHD  6.0118
  DFQ DFQ  7.6716
    O GL2  1.4000
  BXZ BXZ  5.8773
  BEW BEW  12.0810
  BZN BZN  5.1323
  DHN DHN  6.7167
  CMT CMT  8.3075
  BQP BQP  6.9567
    C GLY  1.7000
  APE APE  5.9947
  AIL AIL  9.4785
   HN GLN  1.0000
  AXH AXH  8.2098
  HB1 SEP  0.0000
  BUM BUM  5.1935
  BAD BAD  9.0748
  ADA ADA  12.9958
  BEA BEA  5.6934
  C35 XK2  1.7000
  AVT AVT  5.2121
  AHO AHO  5.1567
  CZY CZY  8.8757
  CUS CUS  5.0012
  HH2 TRP  1.0000
  CAY CAY  5.0451
  ASC ASC  5.7702
  AYP AYP  5.0075
  ACT ACT  8.1913
  DKW DKW  5.7622
  C74 XK2  1.7000
   CG MET  2.0000
 HG22 THR  0.0000
  AJR AJR  6.8202
  H66 XK2  1.0000
  BXM BXM  5.3836
  CYU CYU  5.1771
  CEN CEN  5.4588
  BCI BCI  8.1526
  BLY BLY  8.6749
  CDD CDD  5.2987
  CH2 TRP  1.7000
  HT3 QSI  1.0000
  ADL ADL  6.1976
  CAV CAV  5.9126
  ALW ALW  6.2984
  CXY CXY  6.7664
  CG2 VAL  2.0000
  DGE DGE  5.0913
    H GLN  1.0000
    D min  0.0000
  HE1 TYR  1.0000
    O GLN  1.4000
  BTD BTD  5.6229
  BEY BEY  6.4030
  BXN BXN  5.3012
  AYY AYY  5.5023
  AXJ AXJ  5.1400
    O TYR  1.4000
   C9 TSA  2.0000
  BEX BEX  7.9132
  BAC BAC  6.4895
  AAB AAB  9.3283
  ACZ ACZ  6.2593
   C4 XK2  2.0000
  BAG BAG  5.7587
  CCI CCI  5.2991
  BPR BPR  9.3525
  BBX BBX  5.6482
  HE2 PHE  1.0000
  HB2 LYS  0.0000
  BCQ BCQ  6.5333
  DFM DFM  5.7052
  CVU CVU  5.9982
  ABR ABR  23.2449
    C ILE  1.7000
  DAM DAM  7.2357
  BXF BXF  6.4031
  CWN CWN  7.8472
  DAR DAR  7.2253
  APF APF  8.6923
  OD2 ASP  1.4000
    H CYS  1.0000
  BKF BKF  6.0805
  OE2 GLU  1.4000
  CBA CBA  5.1150
  BET BET  15.0956
  BAU BAU  5.1653
  ALC ALC  5.5090
  CQF CQF  6.2436
  AUW AUW  6.9886
   CA HIS  2.0000
  DDL DDL  6.7786
  ALQ ALQ  8.0454
   CB ILE  2.0000
  DDI DDI  5.9458
  BPU BPU  6.8139
 DUM1 DUM  0.0000
  CZU CZU  6.5434
   CG QSI  2.0000
  HA2 GLY  0.0000
  DNE DNE  5.9901
  DBP DBP  9.6481
  BRC BRC  6.3135
  DJO DJO  5.8284
  AED AED  7.3750
  BPW BPW  7.2347
  DGO DGO  8.4878
  BVA BVA  5.7574
  CSL CSL  5.3266
  BUS BUS  5.0402
  CHW CHW  5.5847
  CPT CPT  6.4069
  ADJ ADJ  6.1456
  BYV BYV  5.3659
  BTC BTC  5.5021
  BDG BDG  5.8920
  AXQ AXQ  5.7748
  BPM BPM  6.9107
  CIW CIW  6.1050
    N GLU  1.5000
  CKJ CKJ  13.7538
  BJC BJC  5.3853
  CYP CYP  5.4426
  BDT BDT  6.0025
  AWK AWK  5.1769
   C5 QSI  1.7000
  AAO AAO  8.2727
   HN PHE  1.0000
  CWX CWX  5.2851
  AHA AHA  10.7047
  DIM DIM  5.7271
  DIC DIC  5.3097
  C29 XK2  1.7000
  ARZ ARZ  5.5104
  ANJ ANJ  5.5189
  C75 XK2  1.7000
  CUL CUL  6.5846
  BJR BJR  12.8662
  AYE AYE  5.4546
  ANF ANF  5.3015
  ANS ANS  7.9109
  HD2 ARG  0.0000
  AIU AIU  7.6517
  CKG CKG  17.9447
  AVU AVU  6.8807
    N MET  1.5000
  H76 XK2  1.0000
  ABF ABF  6.2663
  CZA CZA  8.1592
  BIN BIN  14.5246
  BWN BWN  5.1521
  CYO CYO  5.7746
  BNW BNW  7.7136
  CCB CCB  5.4208
  ASR ASR  10.0146
  DFT DFT  7.4693
  CRP CRP  5.3011
  AYV AYV  9.4068
   HN GL1  1.0000
   CB LEU  2.0000
  HD1 LYS  0.0000
  ALL ALL  5.5908
  APR APR  7.4131
  BTQ BTQ  6.0171
  BTM BTM  6.4289
  BPA BPA  12.3842
  DAA DAA  7.3196
  BIZ BIZ  21.8350
  AMG AMG  6.6184
  AZD AZD  5.4009
  BGI BGI  17.2638
  CUG CUG  5.1583
  DMO DMO  5.0278
    H HSC  1.0000
  DDT DDT  6.7877
  BVD BVD  11.2882
  CWK CWK  9.6195
  CZG CZG  9.8115
  HG2 LYS  0.0000
   CB HSC  2.0000
  CAA CAA  5.4376
   HN AS2  1.0000
  DDO DDO  5.5711
  ADG ADG  18.5172
  BIO BIO  16.1787
    C ARG  1.7000
  CSS CSS  5.8504
  ALN ALN  5.3934
    O GLY  1.4000
  BWT BWT  5.2716
  CWE CWE  7.7293
  AOT AOT  7.4835
   CG ASN  1.7000
  DMV DMV  5.6949
  CBK CBK  5.1817
  DFS DFS  6.2949
  CZQ CZQ  7.1316
   HA TRP  0.0000
  ABN ABN  6.2771
  AGG AGG  7.9434
  ALV ALV  5.0694
  BFO BFO  15.7894
  AUE AUE  5.8321
  ATG ATG  5.0661
  DKP DKP  5.7588
  DIP DIP  5.6441
   HN HSC  1.0000
  CFA CFA  6.0210
  BAA BAA  6.3874
  BRR BRR  10.0980
  AMO AMO  5.3287
  CYJ CYJ  5.8769
  CHY CHY  5.2881
   CA PHE  2.0000
   O1 SEP  1.4000
  CIM CIM  5.4638
  HD2 AS2  1.0000
  DFJ DFJ  5.9546
  CDS CDS  5.1035
  HG1 GLU  0.0000
  BQG BQG  5.1936
  HG1 GL1  0.0000
  CVD CVD  6.7568
  BKU BKU  5.1903
  COB COB  12.5265
  CPL CPL  8.0051
  BUL BUL  7.7182
   CB ASP  2.0000
  BFY BFY  5.6833
  C32 XK2  1.7000
  AFN AFN  12.6509
  CXW CXW  7.1203
  ANL ANL  5.9175
  BYB BYB  5.8507
  DAV DAV  6.2792
  BPB BPB  5.9462
  DHD DHD  6.4103
  AYJ AYJ  5.2539
  ASL ASL  5.4180
  DJP DJP  6.2124
  AGZ AGZ  6.5108
    O AS1  1.4000
  DNO DNO  5.3708
  CEJ CEJ  5.7606
  AQD AQD  5.2199
   HD AS2  1.0000
  ATU ATU  5.4743
  AKN AKN  5.9825
  C25 XK2  1.7000
  BNC BNC  7.9088
  CAL CAL  5.2569
   N9 QSI  1.5000
  AEW AEW  7.7835
  CE1 HSD  1.7000
  BNH BNH  7.0248
  BXC BXC  7.6793
    C HYD  1.7000
  CQT CQT  9.8136
  CMA CMA  11.8585
  CBZ CBZ  6.4097
  BXR BXR  5.6662
  API API  7.4303
  CE1 HIS  1.7000
  BVU BVU  5.3223
  HB2 HYD  0.0000
  BEO BEO  8.5175
  DIX DIX  5.6117
   CA GLN  2.0000
  CSR CSR  5.0008
  BCR BCR  5.3242
  BPG BPG  5.8796
  BWV BWV  5.4705
  DDP DDP  6.1448
  BQA BQA  5.0550
  BEE BEE  5.3102
  ATA ATA  5.1942
  ATB ATB  5.7639
  CQW CQW  7.6496
  CMS CMS  7.2375
  CRG CRG  10.7833
  HB2 GLU  0.0000
  DNQ DNQ  5.0860
  BLV BLV  8.3270
  BFG BFG  11.7029
  AOJ AOJ  5.9075
   HA ASP  0.0000
  DIB DIB  6.8793
  CYC CYC  5.0097
  CPK CPK  7.1607
  CWP CWP  15.7594
  CIG CIG  8.0939
   C8 QSI  1.7000
  ALA ALA  6.4949
  BWK BWK  8.1896
  BQY BQY  5.6581
  HB3 ALA  0.0000
   HD HYD  1.0000
  AMZ AMZ  5.6768
  C24 XK2  1.7000
  BDQ BDQ  5.9351
  DKM DKM  6.6586
  BZI BZI  5.8511
  CVM CVM  6.0005
  CHQ CHQ  6.5332
  CDP CDP  5.5956
  CZH CZH  5.2144
  ADI ADI  7.9110
   H2 QSI  1.0000
  AHR AHR  5.1639
  DGZ DGZ  7.8948
  DBB DBB  8.7632
    O GLU  1.4000
  CQH CQH  7.3120
   C2 XK2  2.0000
  ARM ARM  5.8473
   CA VAL  2.0000
  CWQ CWQ  5.4851
  BQF BQF  8.4158
  BJH BJH  9.6050
  DII DII  5.0403
  ATD ATD  7.4165
  CZZ CZZ  7.2968
  CTH CTH  6.3603
  C13 TSA  2.0000
  BQC BQC  5.3950
  CYK CYK  7.6858
  BJF BJF  11.7019
   CB GL2  2.0000
  CYQ CYQ  6.9454
  CVO CVO  5.3066
  CNY CNY  7.4928
  DIR DIR  6.3409
  CLV CLV  6.3505
  BRZ BRZ  7.1009
  AUK AUK  5.8443
  AAI AAI  6.1480
 HG22 VAL  0.0000
  CWU CWU  8.5102
  CFN CFN  7.9353
  DGY DGY  6.3054
  BNB BNB  7.9686
  DKX DKX  5.8678
    C GLN  1.7000
  BDB BDB  5.2012
  ABI ABI  6.7184
  AET AET  8.2709
  CEL CEL  7.4929
  CLW CLW  8.5198
  CWO CWO  6.7490
   CB TYR  2.0000
  BUN BUN  7.4547
  AJB AJB  6.9226
  H75 XK2  1.0000
  CPC CPC  10.2183
  BPF BPF  5.5423
  BIL BIL  10.3975
    H AS2  1.0000
  DHX DHX  5.0638
  DAL DAL  5.5670
  BYA BYA  5.3312
  BWX BWX  5.6705
  ALX ALX  7.1379
  O5' QSI  1.4000
  BBJ BBJ  5.0662
  NE2 HSE  1.5000
    N ARG  1.5000
  AIK AIK  8.1496
  DDY DDY  5.6271
  CXR CXR  5.5149
  AZO AZO  7.7266
  AAW AAW  6.7272
  DMK DMK  6.0351
  AXG AXG  6.5616
  H2A XK2  0.0000
  BMU BMU  10.9058
  HB2 HSD  0.0000
   CA GLY  2.0000
  ANN ANN  8.7367
  ALB ALB  9.1290
  CTA CTA  8.0469
  BLN BLN  9.4642
  DHK DHK  5.2236
  DFZ DFZ  5.8693
  CDX CDX  7.1964
  CXZ CXZ  6.1968
  BRK BRK  5.9983
  DBY DBY  5.3553
  BYE BYE  8.4468
  AXY AXY  11.4674
  BUE BUE  5.4732
  H61 QSI  1.0000
