# Supplementary material for: The Effect of Macromolecular Crowding on the Electrostatic Component of Barnase–Barstar Binding: A Computational, Implicit Solvent-Based Study
Source: PLoS One. 2014 Jun 10;9(6):e98618. doi: 10.1371/journal.pone.0098618 (PMC4051634; doi:10.1371/journal.pone.0098618)
Supplement: File S1 — Contains sample pdb files used in our analyses; each contains the barnase/barstar complex with a specific random placement of crowders of varying radii at 30% crowding density. Also included are files specifying, for each pdb file, the radii of each atom and model crowder. (TAR) [file pone.0098618.s005.tar › vary30percent_pdb/crowders_radii-30.siz]

aaaaaannnrrrrrrrr
  HN2      1.0000
 R185      1.8500
 HCT1      1.0000
  HN1      1.0000
  R15      1.5000
  NCT      1.5000
 OCT1      1.4000
 OCT2      1.4000
  HT1      1.0000
  HA1      0.0000
  CNT      1.7000
 HCT2      1.0000
 HT2G      0.0000
  NXT      1.5000
  OT1      1.4000
  CAY      2.0000
   OY      1.4000
  R18      1.8000
 HT2B      0.0000
  R20      2.0000
  R05      0.5000
 R195      1.9500
   CY      1.7000
 HTB3      0.0000
  HT2      1.0000
  R14      1.4000
  CTB      2.0000
  CAT      2.0000
  R19      1.9000
 HTB2      0.0000
  R00      0.0000
  R10      1.0000
   NT      1.5000
  HT3      1.0000
  R17      1.7000
 HT2A      0.0000
  HA2      0.0000
 R135      1.3500
 HT2C      0.0000
  OT2      1.4000
  ONT      1.4000
  CT2      2.0000
 HTB1      0.0000
  HNT      1.0000
  HY3      0.0000
  HY1      0.0000
  HY2      0.0000
  OXT      1.4000
   N7 QSI  1.5000
  CYZ CYZ  8.3378
  BOO BOO  6.7716
   C6 TSA  1.7000
  AFY AFY  8.3093
  CJL CJL  19.6915
  CAI CAI  5.8533
  BNV BNV  5.6880
  CFM CFM  5.3932
  BYC BYC  6.9124
  ADP ADP  6.4537
  BXK BXK  7.5581
  BQR BQR  5.8147
  BYW BYW  6.4502
   HA HYD  0.0000
    N PHE  1.5000
  DLN DLN  5.4326
  CVA CVA  9.9974
  BMB BMB  6.0586
  HB1 AS1  0.0000
  DOF DOF  7.0234
  CNK CNK  12.1260
  BRS BRS  6.3358
   CD PRO  2.0000
  BRB BRB  8.3096
  BMD BMD  6.9144
  H2' QSI  1.0000
  BPY BPY  5.9176
    C PHE  1.7000
 H31B XK2  0.0000
  BND BND  7.5914
   C3 XK2  2.0000
  AVY AVY  5.7706
   HN SEP  1.0000
  CIB CIB  6.0972
  CUC CUC  5.0183
  BUR BUR  5.3102
  ASS ASS  6.6532
  CCK CCK  5.9023
  BGX BGX  17.0946
  BHT BHT  9.1662
  CBF CBF  5.9339
  C3' QSI  2.0000
  ATX ATX  5.1292
  H79 XK2  1.0000
  CQS CQS  6.7934
  AHY AHY  5.2973
  CHG CHG  8.0324
  APV APV  5.4980
  DMZ DMZ  5.3536
  BSX BSX  5.4144
  DCL DCL  5.5160
  AEM AEM  6.6708
  CDF CDF  6.1202
  AGD AGD  7.3804
  HD1 HSD  1.0000
  AXE AXE  6.3513
  BJS BJS  12.7913
  DID DID  6.1306
  CEF CEF  8.0296
  AGN AGN  9.3176
  CYR CYR  5.0769
  AMK AMK  7.9241
  CTQ CTQ  6.4074
  BBB BBB  5.5027
  AFT AFT  9.2650
  CDJ CDJ  5.2694
  ATE ATE  6.0948
  CD2 HSE  1.7000
  BNU BNU  7.9442
  BZF BZF  5.9559
  BMN BMN  5.2501
  DDD DDD  5.5139
  CWH CWH  8.2514
  CRV CRV  7.8969
   CG ASP  1.7000
  DOS DOS  6.6351
    C CYS  1.7000
  AFH AFH  7.7678
  ARD ARD  6.8825
    C TRP  1.7000
  CYT CYT  8.0524
  COE COE  9.2376
  BIG BIG  5.8026
  AFI AFI  6.4012
  ASF ASF  5.5618
  BHY BHY  7.7663
  CUK CUK  7.2847
  DJX DJX  5.3466
  CAM CAM  5.6982
  CTG CTG  8.9118
  DDU DDU  5.4783
  CYG CYG  7.0091
  HE1 GL1  1.0000
  ASX ASX  8.4242
  CKI CKI  7.9162
  HB2 AS2  0.0000
  DLE DLE  5.2377
  BTK BTK  5.8108
  CHS CHS  6.6953
  BUI BUI  9.1131
  HE2 TYR  1.0000
  DKN DKN  5.5308
  BTO BTO  7.0936
  BSK BSK  5.4452
  ARI ARI  6.2876
   HA GLU  0.0000
  BYQ BYQ  6.4078
  H22 XK2  1.0000
  HE3 TRP  1.0000
  COK COK  6.3341
  AKW AKW  6.9495
  ALU ALU  12.6651
  DMY DMY  6.6050
  BXB BXB  6.9464
  OD1 AS2  1.4000
  CKY CKY  11.0842
  BIS BIS  9.5817
  CDR CDR  5.3460
  DHT DHT  6.4657
  CCD CCD  7.0797
  BWU BWU  6.9457
  CXI CXI  5.3451
  BYD BYD  7.7548
  CGG CGG  5.6005
   CB GLN  2.0000
  CE1 TYR  1.7000
  AGT AGT  7.0371
  ADW ADW  13.7862
  HG2 QSI  0.0000
  DKF DKF  5.2856
   C1 XK2  1.7000
    O ASN  1.4000
  AOB AOB  6.8637
  DOL DOL  5.4852
  DGP DGP  5.9274
  CZI CZI  6.9941
  CPN CPN  5.3594
  CZN CZN  5.7375
  AEU AEU  5.8412
  C18 TSA  1.7000
  ANX ANX  6.0511
  CMF CMF  5.1316
  BRP BRP  5.8423
  BIE BIE  8.7448
   CD QSI  1.7000
  CRM CRM  5.7414
  AIS AIS  6.5713
  AWN AWN  6.0972
   H5 TSA  1.0000
  BBQ BBQ  7.2136
  BLK BLK  5.4357
  ALD ALD  5.7212
  CSM CSM  7.7193
  BZP BZP  6.2406
  DIG DIG  8.1340
  AIY AIY  10.5214
  ACD ACD  14.7593
  CLZ CLZ  5.4703
  CZL CZL  8.0832
  DIE DIE  6.3762
  BKH BKH  5.8520
  AMP AMP  6.1973
  AOY AOY  5.1865
  CXG CXG  5.8767
  COF COF  17.2404
  BFH BFH  21.8015
  DBX DBX  7.7986
  BBH BBH  7.4066
  BSE BSE  7.3370
  AKF AKF  6.7751
  CGC CGC  5.1277
   CB CYS  2.0000
  DEK DEK  5.3689
  DHC DHC  6.9630
  BHM BHM  8.4948
  APS APS  8.0785
   C4 QSI  1.7000
   CZ PHE  1.7000
  O3' QSI  1.4000
  CKS CKS  12.4913
    N HIS  1.5000
  CXT CXT  6.3118
  CFO CFO  5.0019
  CFH CFH  5.1671
  AIR AIR  7.0219
  HB2 SER  0.0000
  CRA CRA  6.9772
  O2S QSI  1.4000
  APX APX  7.8775
  BEU BEU  6.4898
  ACY ACY  5.6464
  H37 XK2  1.0000
  CKZ CKZ  10.0405
    O VAL  1.4000
  DEA DEA  5.6409
  BOE BOE  7.2390
  CWD CWD  9.3413
  CEO CEO  5.0120
  CTD CTD  5.8139
  DFN DFN  7.6353
  ACC ACC  5.5579
  HE1 HSC  1.0000
   CA ALA  2.0000
  DAP DAP  6.3712
  AQI AQI  5.6127
   H1 OH2  1.0000
  CJG CJG  24.2788
  AYX AYX  6.4618
  BJB BJB  7.8165
  CSX CSX  6.8646
   CD GLN  1.7000
  AGJ AGJ  13.2496
  CDL CDL  5.2745
  CXN CXN  5.9474
  BVO BVO  5.5374
  AEF AEF  6.2170
    H ARG  1.0000
  AXT AXT  6.5997
  AQC AQC  5.8041
    N AS2  1.5000
  BEZ BEZ  6.0676
  CRN CRN  11.4236
  BWJ BWJ  5.4213
  AES AES  6.0183
  BXV BXV  7.5562
  AEI AEI  5.6516
  APQ APQ  5.4962
  OE1 GLU  1.4000
  H34 XK2  1.0000
  DEF DEF  5.8468
  DAT DAT  5.0006
  CBI CBI  5.8840
  HE1 TRP  1.0000
  CTC CTC  7.8135
  DIO DIO  5.4036
  CXE CXE  5.3598
  CQL CQL  5.3662
  BNE BNE  7.2963
  CVL CVL  6.2117
  CLE CLE  12.8060
    N HSD  1.5000
   CB PRO  2.0000
  DGS DGS  5.3395
  CHU CHU  7.1892
  BOQ BOQ  5.8614
  HG2 ARG  0.0000
  CEI CEI  6.5743
  HB2 PHE  0.0000
  CTI CTI  6.5401
  CMQ CMQ  7.6283
  BKV BKV  9.6231
  AVF AVF  7.5256
  DES DES  5.8891
  CGQ CGQ  6.3018
  BIU BIU  9.5616
    O HSD  1.4000
  BBM BBM  5.3315
  CVQ CVQ  7.2250
  AQP AQP  6.5154
  AOD AOD  5.2274
 HG13 VAL  0.0000
    H MET  1.0000
  H12 TSA  1.0000
  BUC BUC  5.6213
  AVW AVW  5.5918
   HA LYS  0.0000
  CWY CWY  9.3406
  BDX BDX  12.1720
  ARC ARC  5.9559
  C5' QSI  2.0000
  ASG ASG  6.1871
  AMB AMB  5.5453
   CG TYR  1.7000
  C33 XK2  1.7000
   CA SER  2.0000
  BLE BLE  5.4930
  BZM BZM  6.2402
  HB1 ARG  0.0000
  AYL AYL  5.5202
  C28 XK2  1.7000
  BCS BCS  5.7679
  BNF BNF  8.2825
  BHI BHI  7.3814
  BBZ BBZ  5.4070
  BFJ BFJ  11.2414
  AZI AZI  7.4379
  AKD AKD  9.4797
  CSV CSV  5.4560
  HB1 AS2  0.0000
  CCQ CCQ  6.2593
  AUD AUD  5.3114
  BNM BNM  7.4304
  ALI ALI  5.1903
  OD1 ASN  1.4000
  C67 XK2  1.7000
  C72 XK2  1.7000
  DNR DNR  6.0456
  CBE CBE  5.2518
  CLO CLO  10.8739
  BJT BJT  8.5026
  ABM ABM  22.7690
  CNH CNH  5.8530
  C1' QSI  2.0000
  AHX AHX  5.5227
  DMG DMG  5.5570
  ACO ACO  8.2181
   HN ALA  1.0000
  CBM CBM  5.3549
   HN HYD  1.0000
  CGZ CGZ  5.9976
  BSC BSC  6.5915
  HG1 MET  0.0000
  DFF DFF  5.6799
  BSU BSU  8.8653
  BKI BKI  5.9035
  BCZ BCZ  5.1567
  AGV AGV  7.7029
  AKJ AKJ  6.2046
  CBX CBX  5.3956
 HE21 GLN  1.0000
   HG CYS  1.0000
  AUZ AUZ  5.8617
  AYT AYT  6.4816
  BQV BQV  5.1658
  AIC AIC  8.0176
   OC VDW  0.0000
  BVX BVX  5.3220
  HB1 LEU  0.0000
  DGK DGK  6.6296
  N10 QSI  1.5000
  AYZ AYZ  5.3963
  BRF BRF  6.0054
  BPT BPT  9.4535
  CHZ CHZ  5.4039
  BKC BKC  5.0182
  BJI BJI  12.8974
  BCG BCG  5.6996
  H35 XK2  1.0000
  BLX BLX  6.3476
  BYU BYU  5.8938
  CHB CHB  5.0116
  BPZ BPZ  6.7450
   HA HSE  0.0000
  BJL BJL  5.7232
  AGS AGS  5.3169
   CD GLU  1.7000
  DNU DNU  5.0858
  AGF AGF  7.9051
   CB HIS  2.0000
  CND CND  5.6256
  ARS ARS  6.7121
  CTV CTV  5.2205
 H2'' QSI  0.0000
  AWX AWX  5.1989
  AJL AJL  7.1513
  OH2 HOH  1.4000
  CHV CHV  5.9711
  DLY DLY  6.5657
  DGU DGU  6.5024
  CD2 LEU  2.0000
  BGF BGF  7.1353
  BLI BLI  7.5017
  DGB DGB  6.0151
 HD22 LEU  0.0000
  DCX DCX  5.2724
  CZF CZF  6.5641
  CTY CTY  5.0835
    O THR  1.4000
  CHN CHN  5.1617
  DIW DIW  5.4731
  AKV AKV  7.6155
  AEJ AEJ  6.7997
  DMA DMA  6.0765
  ARR ARR  6.4564
  HD3 ILE  0.0000
  CDM CDM  5.8803
  ACI ACI  12.7728
  H71 XK2  1.0000
  DAI DAI  5.3873
  AMI AMI  7.6670
  CD1 PHE  1.7000
  CKB CKB  20.6272
  BLQ BLQ  6.8884
  AOP AOP  5.6850
  AWC AWC  6.1892
  DLP DLP  6.7538
  DEZ DEZ  6.0908
  DCC DCC  5.7586
  AZL AZL  5.0306
  AHP AHP  5.2510
  CSU CSU  8.1849
  AYW AYW  8.1930
   CG LYS  2.0000
  CGP CGP  5.9540
  DAH DAH  5.0960
  ANI ANI  11.3865
  DNX DNX  5.0671
  BGD BGD  9.9362
  CSB CSB  5.5481
  ATL ATL  5.7981
  DDC DDC  5.4732
  CLF CLF  6.0887
  AOO AOO  7.2882
  CGR CGR  5.0600
  AXM AXM  5.0676
   CG HIS  1.7000
  CHE CHE  6.4769
  CIC CIC  5.6803
   O7 TSA  1.4000
  DEM DEM  7.4020
  BCM BCM  8.7589
 HD22 ASN  1.0000
  ATV ATV  6.3422
    C LYS  1.7000
  BGA BGA  6.3260
  CHA CHA  5.6019
  CGE CGE  5.9130
  AGC AGC  8.7368
  DMJ DMJ  5.6063
   HB ILE  0.0000
  CEU CEU  5.5561
  CUT CUT  6.0579
  BKA BKA  5.5616
  BWL BWL  6.3778
  CVT CVT  9.0579
  BCY BCY  5.7379
  AVB AVB  5.8701
 HG22 ILE  0.0000
  CWL CWL  5.7818
  CDI CDI  6.8330
  BJX BJX  5.5192
  CEQ CEQ  5.3612
  AVZ AVZ  5.1524
  BVW BVW  5.3188
  AHM AHM  5.2824
  HB2 ARG  0.0000
  BPQ BPQ  8.7529
  BWY BWY  7.1286
  BON BON  6.7013
  ABT ABT  10.3299
  C20 XK2  1.7000
  CQC CQC  8.1624
  ANY ANY  5.0320
  BKT BKT  8.5980
  AXA AXA  5.6807
  DLO DLO  5.8059
  BDA BDA  5.3649
  BCX BCX  5.0286
  BMS BMS  5.5248
  COG COG  12.3838
  BCL BCL  6.1718
  AOA AOA  7.5168
  CVS CVS  8.2446
   CZ ARG  1.7000
  AIX AIX  9.2794
  DEW DEW  5.4139
  CUD CUD  5.1196
  BOH BOH  6.3541
  ASY ASY  6.0533
  CJO CJO  13.4024
  CZB CZB  6.1625
  BHW BHW  6.8271
  DEG DEG  9.7332
  CBO CBO  7.7165
  CLA CLA  15.0817
    H ILE  1.0000
  CCJ CCJ  5.9595
  AUR AUR  5.0891
    N ALA  1.5000
  CKT CKT  18.6168
  DED DED  5.2664
  BOV BOV  6.5841
  BOM BOM  7.4078
  DNF DNF  6.0332
  CJW CJW  6.5628
  BAQ BAQ  5.4246
  O15 TSA  1.4000
  NE2 HSD  1.5000
  OE2 GL1  1.4000
  CMM CMM  5.8160
   CB TRP  2.0000
  BMQ BMQ  6.0282
  AUU AUU  5.6567
  ANO ANO  8.6169
  HE1 HIS  1.0000
  AFQ AFQ  6.0663
  AMT AMT  7.2228
   CD GL1  1.7000
  CBY CBY  6.0434
  ALG ALG  6.8015
 HG21 VAL  0.0000
  AOQ AOQ  5.9227
  OE1 QSI  1.4000
  HG2 MET  0.0000
  HB2 HSE  0.0000
  BTF BTF  8.9006
  BST BST  5.5506
  AFF AFF  8.9420
   HN CYS  1.0000
    H ASP  1.0000
  AIW AIW  10.6664
  DBA DBA  5.6242
  CQA CQA  6.2805
  CHX CHX  5.1374
    O GL1  1.4000
  CEG CEG  6.4041
  CMB CMB  7.6790
  AML AML  5.2151
  AMX AMX  8.3660
  DFB DFB  5.0208
  NE2 GLN  1.5000
  BVQ BVQ  11.7602
  BMI BMI  5.5912
  BJM BJM  7.4191
  CLL CLL  13.4393
  DFX DFX  6.1519
  CFR CFR  6.3491
  ADV ADV  7.6247
  BVF BVF  7.1271
  ASN ASN  5.8841
  HD1 HSC  1.0000
    N TRP  1.5000
  ABG ABG  10.9544
  BRQ BRQ  5.3456
  CWM CWM  5.5443
  BMY BMY  5.6218
    C ASP  1.7000
  DOV DOV  6.0753
  BLD BLD  13.8704
  AAJ AAJ  20.0589
  CE1 HSE  1.7000
  BUX BUX  5.4487
  BHF BHF  7.4874
   HN TRP  1.0000
  AUB AUB  6.0687
  CMW CMW  7.9688
  BBY BBY  5.5885
  AZM AZM  5.6533
  ACR ACR  9.3863
  AXR AXR  8.1377
  CMK CMK  12.0564
  DPP DPP  5.0310
  BXW BXW  6.3871
  ABP ABP  14.9759
  BLF BLF  10.9687
  AIQ AIQ  7.7607
  AYA AYA  7.4195
  DKJ DKJ  7.0528
  CFL CFL  5.3836
  CQO CQO  11.1631
  DIQ DIQ  7.5241
  BXO BXO  5.2607
  CMN CMN  5.3735
  DOK DOK  5.3861
  DJT DJT  8.3008
  CCA CCA  5.5046
  AJA AJA  5.9871
  DFH DFH  7.2718
  BUQ BUQ  5.3309
  HG1 ARG  0.0000
  BVP BVP  7.1312
  CEC CEC  8.6630
  DNM DNM  7.5052
  DER DER  5.5430
  CIH CIH  6.4829
  HE2 MET  0.0000
  NE2 HIS  1.5000
  CJQ CJQ  5.6592
  ACN ACN  9.8278
   CG PHE  1.7000
 H31A XK2  0.0000
  BUK BUK  5.4869
  H25 TSA  1.0000
  DAY DAY  5.9951
  DBK DBK  5.3974
  BRO BRO  7.4942
  BNP BNP  8.7392
  AWL AWL  6.1046
  BZH BZH  7.1246
  CCN CCN  7.1575
  DEO DEO  5.4027
  BNR BNR  5.8493
  DNP DNP  5.4988
   HE GLU  1.0000
  AXS AXS  7.4642
  AFJ AFJ  6.9348
  CIF CIF  5.3286
  CCM CCM  6.2846
  AIN AIN  7.2638
  CQJ CQJ  5.1676
  BLH BLH  7.3078
  BDE BDE  6.3325
  AEX AEX  7.1714
   CB MET  2.0000
  DKY DKY  5.5780
  ALM ALM  6.1558
   H1 TIP  1.0000
  CRJ CRJ  5.4496
  BJE BJE  7.8129
  CMV CMV  7.5156
  BXE BXE  6.4849
  BAP BAP  6.9967
  ANZ ANZ  5.4782
  AJO AJO  7.9246
  DCN DCN  5.9037
  BMJ BMJ  7.9457
  AXK AXK  8.4677
  CJN CJN  6.4208
  BXI BXI  7.9961
  BGT BGT  10.1919
 HG12 ILE  0.0000
  DJD DJD  5.3297
  AKY AKY  5.5938
  BGZ BGZ  6.2717
  AZY AZY  5.4019
  AVH AVH  6.7549
  ARQ ARQ  6.2107
  ADU ADU  13.4161
  CRC CRC  8.9338
  ARW ARW  5.6081
  AQO AQO  6.3754
  AVV AVV  5.0281
  OE1 GL2  1.4000
  BWE BWE  6.5430
  COY COY  9.4433
  AFK AFK  5.4487
  APT APT  5.2706
  CUW CUW  10.2539
  CLR CLR  5.7844
  BGK BGK  6.3208
  BDY BDY  13.1537
  AOC AOC  6.3077
   CG GL2  2.0000
   CA MET  2.0000
  CRI CRI  10.3937
  BHP BHP  15.6378
  DDH DDH  6.0545
  AQW AQW  5.5611
  H65 XK2  1.0000
  DAF DAF  5.0476
  AEL AEL  19.4325
  CUO CUO  7.9059
  CXM CXM  5.0286
  CCT CCT  5.3179
  AXF AXF  5.1118
  AGE AGE  6.5227
  CRH CRH  7.9678
  BCE BCE  6.0648
  DLR DLR  7.4076
  DDQ DDQ  5.4828
  BFX BFX  11.0361
  DPV DPV  5.5068
  BHD BHD  11.0127
  CD2 HSC  1.7000
    N GL1  1.5000
   CA ARG  2.0000
  APM APM  5.1472
  BAO BAO  5.1206
  AEA AEA  7.8277
  HB1 PHE  0.0000
  C66 XK2  1.7000
  CBU CBU  8.2617
  ACW ACW  11.3315
  CEP CEP  6.5432
  BLS BLS  8.6877
  AXB AXB  5.2405
  ASE ASE  5.3914
  DIJ DIJ  5.8602
  DFC DFC  7.2596
  HG1 GLN  0.0000
  CJV CJV  6.6468
  CUJ CUJ  6.6364
  DCP DCP  5.7878
  AQK AQK  5.0312
  DIT DIT  6.5180
  ND1 HSE  1.5000
  AZQ AZQ  7.2456
  BEV BEV  18.8580
    C MET  1.7000
  AVP AVP  8.6562
  ANE ANE  5.7889
   H3 XK2  0.0000
  AOW AOW  5.8915
  CQN CQN  6.6732
  AEP AEP  5.3723
  H3' QSI  1.0000
  DNK DNK  6.1375
  ATJ ATJ  5.0388
  O2' QSI  1.4000
   SD MET  1.8500
  DBJ DBJ  5.1740
  ARP ARP  10.4393
  ABH ABH  19.0509
  DMP DMP  6.7153
  DJJ DJJ  5.7968
  HB1 ASN  0.0000
  CUN CUN  5.8467
  AYU AYU  6.8581
  ABO ABO  10.8304
   CA CYS  2.0000
  DGF DGF  5.7412
  BFI BFI  7.9552
  AZJ AZJ  5.1827
  BJZ BJZ  5.4023
  CIX CIX  6.9542
  BFV BFV  9.7476
  ATH ATH  5.2734
  BAH BAH  6.0666
  BFS BFS  12.8643
  AGY AGY  7.5339
  BKW BKW  7.8740
    C GL2  1.7000
  BSD BSD  5.8197
  BVK BVK  6.5063
  AMF AMF  10.3810
  AKA AKA  7.3553
    O PHE  1.4000
 H61A XK2  0.0000
  AIB AIB  8.0386
  HE1 GL2  1.0000
  BEC BEC  7.5364
  AXD AXD  6.4718
  AOZ AOZ  7.0232
  AOE AOE  5.3747
  CPZ CPZ  7.8727
  AGX AGX  6.2463
   CG HSE  1.7000
  DKK DKK  5.7769
  AKB AKB  10.1074
  CKO CKO  14.6079
   N7 XK2  1.5000
  DJW DJW  6.0944
  CMX CMX  8.7475
  CRL CRL  6.0579
  BXY BXY  5.7265
  BNL BNL  8.0609
  BAK BAK  5.5076
  ACJ ACJ  6.2953
  BEG BEG  8.1732
    H SEP  1.0000
  CFJ CFJ  5.9926
  HB2 AS1  0.0000
   SG CYS  1.8500
  HD2 ILE  0.0000
  BZL BZL  5.3373
  ARH ARH  7.2558
  CMR CMR  12.0648
    O HSE  1.4000
  CD1 LEU  2.0000
  CCW CCW  6.1059
  BSA BSA  5.1683
  CXV CXV  8.1723
  CGM CGM  5.4423
  DLW DLW  5.4430
  BRL BRL  5.7545
  BNN BNN  12.7446
  CXQ CXQ  6.9175
  BVG BVG  7.2793
  CE2 TRP  1.7000
  CRZ CRZ  11.9805
  HB1 QSI  0.0000
  BFR BFR  12.1249
  DKS DKS  5.3428
  APN APN  5.0569
  HB2 CYS  0.0000
  CDW CDW  5.0924
  AZK AZK  6.3054
  BBP BBP  6.0236
  ARX ARX  7.0511
  AOI AOI  6.9048
  BJV BJV  6.0233
  BBC BBC  5.1810
  CWR CWR  9.2564
   CG GLU  2.0000
  COH COH  8.3187
  AHZ AHZ  5.3269
  DIY DIY  7.4448
  CZD CZD  6.4406
  AKH AKH  5.8543
  ADO ADO  5.7228
  DMS DMS  6.3941
  BMK BMK  9.5290
  H63 XK2  1.0000
  DHF DHF  7.3314
  ACU ACU  5.4880
  CPU CPU  5.1086
  CBS CBS  5.1631
 HE22 GLN  1.0000
  ADQ ADQ  8.5687
  ARK ARK  5.7667
   O4 XK2  1.4000
  BXQ BXQ  6.5757
  CLQ CLQ  7.0123
  CSG CSG  6.7533
  BZU BZU  5.2251
  CUQ CUQ  9.1239
  CSZ CSZ  8.4838
  DHL DHL  5.5616
  CVV CVV  5.0440
   HN TYR  1.0000
  AUN AUN  7.1784
  CYD CYD  6.0913
  CUH CUH  11.1484
  DFO DFO  8.8096
  CHC CHC  5.6372
  AMY AMY  5.2679
  BYM BYM  7.7835
  DPF DPF  6.3187
  DLZ DLZ  6.3279
  DHH DHH  5.5362
  AIF AIF  5.9825
  ABZ ABZ  17.8222
  CPE CPE  5.7913
  CNX CNX  14.7478
  CHJ CHJ  6.5094
  APC APC  5.2371
  BJJ BJJ  10.1816
  BQN BQN  5.0799
  CRK CRK  5.1789
  BSO BSO  6.0338
  DCB DCB  5.7816
  BSB BSB  6.5183
    C HSD  1.7000
   HA ARG  0.0000
  AYQ AYQ  5.1229
  CYS CYS  5.6789
  AIZ AIZ  6.8851
  BBN BBN  5.2896
  DGX DGX  5.6448
  DLT DLT  5.9755
  CQK CQK  7.7284
  CRX CRX  5.5743
  AMM AMM  7.2251
  AVM AVM  6.8991
  CRW CRW  5.0724
 HD12 ILE  0.0000
  ATC ATC  6.2859
  CET CET  5.4765
  DHM DHM  5.3466
  BDL BDL  5.3718
   CB GL1  2.0000
  ATR ATR  7.7045
  C19 TSA  1.7000
  AYB AYB  6.9638
  DOM DOM  5.3185
  DIZ DIZ  5.5358
  AAE AAE  9.0926
  OE1 GLN  1.4000
  AUJ AUJ  6.4240
  BUH BUH  10.0655
  AUX AUX  5.8708
  DNY DNY  7.3514
  H21 TSA  1.0000
  AWD AWD  7.3957
  CYI CYI  8.5636
  CBQ CBQ  7.8107
  AKO AKO  5.2172
  BLR BLR  9.9158
  DLQ DLQ  5.9109
  BSR BSR  6.4757
  BSG BSG  6.2025
   HN ASP  1.0000
 H3'' QSI  0.0000
  DJF DJF  5.7102
  CFZ CFZ  7.1424
  BMG BMG  5.7811
  CFU CFU  5.0466
  ATI ATI  6.5231
  DMN DMN  6.9255
 HG21 ILE  0.0000
   HA ILE  0.0000
   CB HSE  2.0000
  CUX CUX  5.4074
  BCW BCW  5.6420
  BHE BHE  6.7537
  BDC BDC  8.5411
  AFB AFB  10.6751
  BFQ BFQ  8.1056
  BXS BXS  6.1098
  ANW ANW  5.6257
    O CYS  1.4000
  DKT DKT  5.0615
  AQZ AQZ  8.9230
  AMU AMU  6.2312
   C6 XK2  2.0000
  BSW BSW  9.5939
  BMZ BMZ  7.0974
  BWB BWB  9.4239
 HD21 LEU  0.0000
  AHE AHE  8.0459
  ADM ADM  7.3241
    O ASP  1.4000
  AJU AJU  5.0700
  DCW DCW  5.8897
  AQU AQU  7.4169
  DHV DHV  5.3050
  CAS CAS  5.5398
  BOR BOR  6.3291
   N3 QSI  1.5000
  BHC BHC  15.8289
  CFI CFI  6.2584
  ACX ACX  8.0407
  OD2 AS1  1.4000
    H GL2  1.0000
  HB1 GLN  0.0000
  DFU DFU  5.7847
  CKX CKX  7.8421
  CFD CFD  6.3375
  CNI CNI  12.4681
  AQX AQX  5.6141
  BFP BFP  10.6338
  DKV DKV  6.4348
  CFW CFW  6.9683
    C GL1  1.7000
  COQ COQ  7.5480
  AQF AQF  7.1572
  AVG AVG  5.4849
  C2' QSI  2.0000
 HD13 LEU  0.0000
  AGP AGP  6.1973
  CHO CHO  6.1498
   HB VAL  0.0000
  CSP CSP  7.9795
  CFS CFS  5.6258
  CJS CJS  23.1319
  CAN CAN  5.7356
  AXC AXC  7.5012
   HA VAL  0.0000
  DCA DCA  5.6871
  DBD DBD  7.0780
  AHT AHT  8.9176
  BAN BAN  7.4556
  BCT BCT  6.0154
  BID BID  10.8463
  AQB AQB  8.5312
  BYS BYS  5.1324
  DJB DJB  6.1657
  CVJ CVJ  7.7101
  AOR AOR  6.2947
  CBD CBD  5.5878
  DPB DPB  5.2258
  AUS AUS  5.4367
  ADR ADR  7.2329
  DKO DKO  5.0885
  AHD AHD  7.6392
  CTX CTX  5.7447
  DBR DBR  9.2044
  CKP CKP  11.7629
  ABD ABD  17.0125
  ALE ALE  13.4237
  DCS DCS  6.3747
  CZK CZK  5.3369
  AZH AZH  6.9131
  BHB BHB  7.2657
  BZE BZE  5.7633
  BIM BIM  6.0990
  AAU AAU  14.6685
  CAX CAX  5.8881
  CCG CCG  8.1906
    O QSI  1.4000
  ASK ASK  5.6505
  BOL BOL  5.2224
  BSQ BSQ  9.3500
  CVP CVP  6.5383
  BCK BCK  5.7403
  ARF ARF  6.4779
  CE2 TYR  1.7000
  BRE BRE  8.7711
  H25 XK2  1.0000
  CSI CSI  5.3197
  DIV DIV  5.9207
   CA HYD  2.0000
   NH VDW  0.0000
  C22 XK2  1.7000
  ALF ALF  7.2805
  AKU AKU  6.3804
  DDJ DDJ  5.1093
  H11 TSA  1.0000
  DBL DBL  5.2488
  DKQ DKQ  6.6152
  CVK CVK  6.4479
  BIJ BIJ  9.7016
  CPG CPG  5.3768
   HA CYS  0.0000
  BZY BZY  9.4480
  BMV BMV  7.8280
  BBT BBT  6.9173
  DAJ DAJ  7.2234
  BLG BLG  5.8373
    H TRP  1.0000
  COW COW  5.5326
  BOC BOC  8.3441
  AID AID  8.9284
  AHI AHI  9.9669
  CVI CVI  6.2450
   HN GLU  1.0000
  CRQ CRQ  11.4337
  DCQ DCQ  6.8439
  C70 XK2  1.7000
  AQL AQL  7.3427
   SG HYD  1.8500
  DLV DLV  6.3496
  CTT CTT  5.1502
  BQO BQO  7.5320
    N GLN  1.5000
   CA PRO  2.0000
  CFG CFG  6.0296
  BXX BXX  7.5200
  DEI DEI  6.0629
   H6 XK2  0.0000
  BGV BGV  8.1803
  AMN AMN  8.7747
  COT COT  16.7356
  AYO AYO  5.4262
  HB2 ALA  0.0000
  CZX CZX  5.6086
  AFL AFL  8.4659
  DCJ DCJ  5.4352
  CQE CQE  11.2741
  BUD BUD  8.6229
  AFS AFS  7.2942
  AYH AYH  7.6353
  DCU DCU  5.1671
   N2 XK2  1.5000
  TWE TWE  20.0000
   CG LEU  2.0000
  AFA AFA  11.1605
  ATN ATN  5.8340
  AQV AQV  9.0782
   CB LYS  2.0000
  CZ2 TRP  1.7000
  BOU BOU  9.1429
  DGT DGT  5.0441
  AAG AAG  11.9062
  CID CID  5.2699
  BQK BQK  5.0335
  ARO ARO  5.9725
  ANH ANH  8.2496
  CKU CKU  6.7398
  AOK AOK  5.3586
  CEH CEH  5.0890
  DME DME  5.6976
  DGN DGN  7.9549
  DLD DLD  6.9149
  BIA BIA  9.3282
  ASH ASH  5.0087
  CDT CDT  5.5984
  AMJ AMJ  9.4604
  CBB CBB  5.1359
  BUZ BUZ  7.2375
  BOD BOD  9.4379
  HD1 HSE  1.0000
  AWB AWB  5.6281
  ARE ARE  6.3370
  BMP BMP  9.9480
  CNC CNC  6.5983
  BZK BZK  5.8845
  BLO BLO  5.9143
  BAR BAR  5.4218
  AJQ AJQ  6.9557
  HB1 TRP  0.0000
  BQM BQM  7.9224
  BEN BEN  6.0321
  BGP BGP  10.9759
  DFD DFD  5.9604
  HT2 QSI  1.0000
  CEX CEX  8.7402
  CGD CGD  5.7248
  BTA BTA  6.5765
    N ASP  1.5000
  DFA DFA  6.2520
  CVN CVN  9.4934
   CG GLN  2.0000
  CPH CPH  10.0372
  ABJ ABJ  13.8178
  AGB AGB  5.1870
  CGJ CGJ  7.4953
  AFV AFV  7.5150
  CNB CNB  9.7798
  HG2 GLN  0.0000
  AWZ AWZ  5.6012
  BZC BZC  5.2197
  BFE BFE  10.1902
  CG2 THR  2.0000
  CTK CTK  5.0626
  CTJ CTJ  7.7510
  BXP BXP  5.2809
  BTL BTL  5.7119
  AJH AJH  7.6169
  BCH BCH  6.4657
  CBG CBG  5.0127
  ASB ASB  5.5525
  BLW BLW  6.6355
  COC COC  5.5537
  BUV BUV  7.3735
  BBF BBF  5.0649
  O1S QSI  1.4000
  DLX DLX  6.3464
  ACF ACF  8.0697
  BZJ BZJ  7.7023
  AZU AZU  5.4445
  COP COP  9.0180
   CG PRO  2.0000
  BHO BHO  11.1962
  CGW CGW  5.9760
  BZB BZB  7.1045
   HA SER  0.0000
  BPK BPK  6.5317
  BVL BVL  8.2571
    C SEP  1.7000
  CMI CMI  5.8120
  BUP BUP  5.5764
  ALO ALO  5.2793
    H LEU  1.0000
  CXU CXU  6.9906
  BDO BDO  5.2128
    N AS1  1.5000
  DOQ DOQ  5.2449
  ATQ ATQ  6.0841
   CA HSE  2.0000
  AXN AXN  6.8868
  AEG AEG  6.1878
  CYX CYX  5.9496
  BHA BHA  8.4103
  HB2 LEU  0.0000
  CQY CQY  6.0841
   HE GL1  1.0000
  CMP CMP  5.5183
  AGH AGH  5.8798
  DOG DOG  7.7440
  CDQ CDQ  6.9064
  BER BER  5.1454
  AHS AHS  5.8687
  AQE AQE  6.8206
    N ILE  1.5000
  BHQ BHQ  7.0965
   C2 QSI  1.7000
  CQX CQX  5.0779
  CEA CEA  10.2514
  DEY DEY  7.1741
  ACS ACS  13.8978
  ALK ALK  8.1834
  BBE BBE  6.3160
  CZP CZP  6.7587
  H64 XK2  1.0000
    N HSE  1.5000
  BGN BGN  18.5385
  BQH BQH  5.7696
  AKQ AKQ  5.0691
  AAX AAX  18.8058
  DHG DHG  5.6256
    O HSC  1.4000
  DJZ DJZ  6.1335
  CUA CUA  7.7282
  CRY CRY  6.8421
  BNS BNS  8.7473
  CKK CKK  7.7543
  BJG BJG  7.4362
  SPH NBN  1.5000
  COS COS  8.4100
  BZZ BZZ  5.3586
   HA HIS  0.0000
  DKZ DKZ  5.3050
  ACE ACE  12.5323
  BZA BZA  6.2417
  CNE CNE  7.3878
  HD1 AS1  1.0000
  CIS CIS  5.3360
  BZS BZS  5.9549
  DGQ DGQ  5.4671
   HD ASP  1.0000
  CSW CSW  9.4076
  BRH BRH  9.0763
  CGA CGA  7.2858
  BWO BWO  6.9026
  CLU CLU  15.5453
  CHR CHR  5.2426
  CLT CLT  10.1951
  DEV DEV  8.5060
  ATW ATW  6.2840
  APG APG  6.4492
  BIY BIY  10.8536
  AER AER  5.1420
  CLX CLX  8.6172
  DAC DAC  6.1272
  AHW AHW  6.2084
  DOW DOW  5.6752
  BZV BZV  6.2827
  HB2 GLN  0.0000
  HE2 GL2  1.0000
  DJM DJM  5.9273
  BME BME  5.4912
   HN GLY  1.0000
   HN LYS  1.0000
  BEI BEI  19.6802
  CSK CSK  9.5648
  BKJ BKJ  8.2449
  ALS ALS  6.7806
  BCD BCD  6.5072
  CES CES  5.1125
  CDO CDO  5.8805
  DPA DPA  5.3419
  DOE DOE  6.1750
  CHL CHL  5.2446
  BWM BWM  6.4468
  NE1 TRP  1.5000
  COL COL  11.3157
  CUR CUR  5.5440
    H HSE  1.0000
  BTV BTV  7.5466
   CB PHE  2.0000
  BVE BVE  5.1375
  DBV DBV  5.6281
  DDX DDX  7.8274
  ATT ATT  6.3257
  BQE BQE  5.1303
  AJD AJD  6.1310
  COZ COZ  9.7729
  CNN CNN  12.2016
  BIF BIF  9.6954
  DHO DHO  6.3430
  CPA CPA  5.9788
  CIP CIP  5.1186
  AOF AOF  7.9887
  ADS ADS  8.0218
  DGC DGC  6.1548
   H1 HOH  1.0000
  DAW DAW  7.4884
  BHR BHR  6.4220
  DMD DMD  5.4427
  DNT DNT  5.1719
  CGF CGF  5.8398
  CSJ CSJ  5.4061
  CLS CLS  10.5427
  HA1 GLY  0.0000
  CLK CLK  13.8467
  CRS CRS  5.0084
  AAS AAS  9.8058
   HA LEU  0.0000
  BQX BQX  9.2773
  HZ2 LYS  1.0000
    C ALA  1.7000
   O3 SEP  1.4000
  BYL BYL  5.3266
   CB SER  2.0000
  DMH DMH  5.4133
  CZO CZO  5.0624
  COI COI  11.4357
   HN SER  1.0000
  AND AND  8.9635
  DEE DEE  5.4138
  CLM CLM  13.2827
  AHN AHN  10.7230
   HE GL2  1.0000
  BDK BDK  5.0270
  OE1 GL1  1.4000
  HB2 QSI  0.0000
  ADT ADT  14.3663
  CUU CUU  5.7949
  CGB CGB  5.3673
  ACM ACM  9.2100
  HB2 HIS  0.0000
 HD21 ASN  1.0000
    O HOH  1.4000
  HD2 PHE  1.0000
  BKM BKM  5.0334
   HA ASN  0.0000
  ASM ASM  6.6188
  DIN DIN  5.0235
   HG LEU  0.0000
  CEZ CEZ  5.9814
  HB2 ASN  0.0000
  DHY DHY  6.2320
  BBS BBS  5.5462
  CML CML  9.6325
  AZP AZP  5.0773
  HE3 MET  0.0000
  BWZ BWZ  5.6718
  CGU CGU  5.8823
  BVJ BVJ  8.9553
   CA GL1  2.0000
  BEK BEK  5.3764
  DBF DBF  5.6429
  CWA CWA  8.5046
  CUP CUP  12.9465
  CTO CTO  5.2537
  BPE BPE  7.1656
  ANU ANU  5.0117
  AME AME  8.3067
 HG23 THR  0.0000
  DNG DNG  6.2094
  DCZ DCZ  5.1741
  CTM CTM  6.1768
  ADF ADF  8.1068
  DMW DMW  5.7036
  BBG BBG  6.6321
   HA GL1  0.0000
  CJY CJY  5.6619
  BJO BJO  6.8916
  CYA CYA  5.6847
  CLD CLD  10.6405
  AJP AJP  6.0129
  CTR CTR  7.1413
  COX COX  12.6428
   HA PRO  0.0000
  BQB BQB  6.6680
  BDZ BDZ  14.4822
  CJR CJR  12.3126
  DFW DFW  5.8904
  DGA DGA  8.3230
  BOY BOY  10.2065
  AJF AJF  7.4057
  DOY DOY  5.7297
  ND1 HSD  1.5000
  BTZ BTZ  8.8514
  BTB BTB  6.4733
  CYE CYE  6.4290
  ABK ABK  7.2981
  BSP BSP  7.8124
  CMD CMD  6.0398
  AKL AKL  5.1934
 HG23 ILE  0.0000
  AHF AHF  6.4883
  DAU DAU  5.2177
  DPU DPU  6.6556
  BVR BVR  5.0574
  DEN DEN  6.3332
  AAP AAP  9.6654
  BKY BKY  5.1558
  BWA BWA  5.6114
    H GLU  1.0000
  CHH CHH  5.6922
  BTT BTT  6.8099
  ABV ABV  7.1302
  ND2 ASN  1.5000
  BVN BVN  5.1144
  BMH BMH  7.0111
  BGO BGO  11.0152
   CG TRP  1.7000
  CD2 TRP  1.7000
  DCM DCM  7.4210
  AUM AUM  5.1422
  H14 TSA  1.0000
    O ILE  1.4000
  AWW AWW  5.1946
  BMX BMX  10.0808
  AXX AXX  8.7268
   CB AS2  2.0000
  DKH DKH  6.3039
  NE2 HSC  1.5000
  BOZ BOZ  7.3485
  ANA ANA  5.2020
  CPF CPF  5.3043
  AWH AWH  5.9185
  AIV AIV  7.9194
  CFK CFK  8.0277
  O24 TSA  1.4000
  DHZ DHZ  5.3595
  AHC AHC  8.6686
    H HYD  1.0000
  CAR CAR  5.4822
  ARN ARN  5.4283
  DLS DLS  6.1402
    O ALA  1.4000
  ANM ANM  6.4467
  DNI DNI  8.3369
  HB2 TYR  0.0000
  DKB DKB  5.1839
   CA ASN  2.0000
  CIA CIA  7.7983
  BEM BEM  11.5290
  CPX CPX  7.4523
  DAX DAX  6.4748
   CA LYS  2.0000
  CWS CWS  12.1623
  BOA BOA  5.8131
  BYF BYF  6.3239
  BIW BIW  11.1975
  HG1 GL2  0.0000
  DJC DJC  6.0520
  CZR CZR  6.1199
  AFC AFC  9.1928
  BXU BXU  6.6852
   CG GL1  2.0000
  CVR CVR  6.3077
  AZS AZS  5.2573
  BBV BBV  5.0432
  BES BES  15.7870
  BDP BDP  5.2548
  CVX CVX  7.9621
  CTF CTF  7.8382
  CPM CPM  5.0479
  CDK CDK  5.1852
  ANR ANR  5.5551
  H74 XK2  1.0000
  AWJ AWJ  5.0762
  CIY CIY  7.2030
  HB2 GL1  0.0000
  CQU CQU  9.4272
  CJT CJT  6.3289
  BXG BXG  10.0356
  BOF BOF  5.1448
  BDJ BDJ  6.1494
 HG11 VAL  0.0000
  BFN BFN  10.5159
  BML BML  6.5338
  CHM CHM  5.7227
  CBJ CBJ  6.2023
  ARA ARA  11.4622
  AJC AJC  5.1098
  DAE DAE  6.0860
  AQN AQN  7.1846
  HB1 HYD  0.0000
  BZX BZX  6.6081
  CG1 VAL  2.0000
  CZW CZW  8.7791
  AJY AJY  6.8751
  CIN CIN  5.0768
  C63 XK2  1.7000
  DCT DCT  5.0715
  CPV CPV  9.7322
  BKE BKE  8.3898
    N TYR  1.5000
  DEJ DEJ  5.1470
  ABS ABS  11.4082
  CCO CCO  6.9482
  CIO CIO  5.8449
  BKG BKG  9.1297
    C TYR  1.7000
  BMC BMC  6.6537
  CAQ CAQ  5.2698
  BDN BDN  6.7416
  BQQ BQQ  7.5343
  AHJ AHJ  5.5086
  CLN CLN  11.0114
  ACP ACP  9.6463
  DPM DPM  6.3029
  CMC CMC  12.0765
  BVT BVT  9.7560
  CTN CTN  5.5845
  DHS DHS  6.3205
  CNJ CNJ  13.3191
  AXL AXL  5.7430
  AEH AEH  7.7322
  ACB ACB  8.7656
  BEL BEL  20.7646
  DHB DHB  7.0569
  BRX BRX  6.3015
  C73 XK2  1.7000
   NZ LYS  2.0000
    N HYD  1.5000
  HG2 GL1  0.0000
 HE22 QSI  1.0000
  CTL CTL  5.7347
  C76 XK2  1.7000
  DLH DLH  5.2757
  AJK AJK  6.5016
  CBP CBP  5.4289
  ATM ATM  5.6250
  ASO ASO  5.7759
  SPH SPH  1.5000
  AJN AJN  5.3625
  AYC AYC  7.8121
  H67 XK2  1.0000
  AAZ AAZ  6.3877
  HE1 GLU  1.0000
  HB2 MET  0.0000
    H SER  1.0000
  CZC CZC  6.8465
  ABA ABA  12.5866
  ATK ATK  7.3823
  DJK DJK  5.0515
  DMT DMT  6.6818
  HB1 HSC  0.0000
  CPP CPP  7.8152
  BGL BGL  5.8351
  CKD CKD  14.0856
  BJN BJN  7.2593
  AAT AAT  23.3630
  HZ2 TRP  1.0000
  H21 XK2  1.0000
  C71 XK2  1.7000
  DCD DCD  8.7672
  CHI CHI  5.2715
  BSZ BSZ  5.2587
   C3 TSA  2.0000
  DEP DEP  5.8164
  HT1 QSI  1.0000
  ATY ATY  5.5895
  BSS BSS  5.5079
  DFP DFP  6.0164
  ACK ACK  11.7199
  BQL BQL  6.2112
  DKE DKE  5.0224
  BRV BRV  9.7729
  BZT BZT  7.7537
  OE2 GL2  1.4000
  ADK ADK  11.1285
  BJY BJY  8.9820
    P SEP  1.9000
  CVC CVC  11.4968
  HO4 XK2  1.0000
  AVN AVN  5.8656
  DHR DHR  6.5924
    O SEP  1.4000
  ANQ ANQ  5.6527
  CPO CPO  5.0405
  CAZ CAZ  5.8906
  DDS DDS  5.3932
  ASZ ASZ  6.3247
  CER CER  5.5385
  AQM AQM  5.5613
  DOZ DOZ  5.4482
  CFX CFX  5.2039
  CNG CNG  13.8084
  CFV CFV  5.0758
  DOJ DOJ  5.5963
  AGW AGW  6.0478
  CVH CVH  5.8088
  ART ART  5.8455
  DLJ DLJ  5.6767
  ACH ACH  10.5748
  DET DET  5.0089
  CEE CEE  6.1033
  AGO AGO  6.2620
  AWY AWY  8.2677
  AUO AUO  5.1167
  AOG AOG  6.0037
   OG SER  1.4000
  C77 XK2  1.7000
   HN HIS  1.0000
  HE2 HSC  1.0000
  CDA CDA  5.9679
  BKZ BKZ  5.4715
  CPB CPB  14.2536
   CG AS2  1.7000
  CWV CWV  11.2947
    S QSI  1.8500
  AIG AIG  6.8617
  CFY CFY  6.0052
  CSE CSE  8.3970
  BTI BTI  6.8757
  CTZ CTZ  7.4503
  ATZ ATZ  6.8696
  DKI DKI  5.9599
  CZJ CZJ  5.2472
  AUI AUI  5.6077
  DON DON  5.3371
  BCO BCO  6.4572
  CIZ CIZ  5.9580
  CXJ CXJ  7.5118
  BUA BUA  5.0506
  CE3 TRP  1.7000
  BKD BKD  5.6832
  HD2 HSD  1.0000
   HA QSI  0.0000
    O HIS  1.4000
    N LEU  1.5000
  BPS BPS  5.0129
    C HSE  1.7000
  HZ3 LYS  1.0000
  DOO DOO  6.5484
  DNZ DNZ  5.0435
    H VAL  1.0000
  DNA DNA  5.7472
    N GL2  1.5000
  HE2 LYS  0.0000
  CKH CKH  5.2257
  AEB AEB  6.5395
  BFM BFM  6.6081
  DOP DOP  8.5181
  DFL DFL  5.1458
  C64 XK2  1.7000
  HB1 SER  0.0000
  CWT CWT  6.1479
  CDH CDH  6.2121
  DGV DGV  5.2322
  CYW CYW  6.6949
  HE1 MET  0.0000
  AGR AGR  8.6689
  CQM CQM  5.5912
  DLI DLI  6.2470
  ANG ANG  7.4811
  BCB BCB  5.3182
  AYG AYG  6.2169
  AOU AOU  6.8276
  ADN ADN  12.1894
  H1' QSI  0.0000
  AWT AWT  5.5294
  BSL BSL  5.7293
  AAM AAM  17.6000
  ABC ABC  18.8771
  DDR DDR  5.9438
   O1 TSA  1.4000
  CRU CRU  5.4118
  BTH BTH  7.4757
  C65 XK2  1.7000
  DGI DGI  7.5568
  DFI DFI  6.5845
  DFG DFG  5.0171
  BDV BDV  5.6115
  CUY CUY  6.5754
  ABQ ABQ  10.4810
  AOX AOX  5.2199
  AQY AQY  6.8084
  AFX AFX  13.9195
  APB APB  11.1797
  DIA DIA  5.5004
  AFG AFG  7.8169
   HN LEU  1.0000
  CVZ CVZ  6.1973
  BRD BRD  5.0066
  BOK BOK  5.0572
  AMQ AMQ  5.1002
  BAE BAE  5.4047
  AQH AQH  5.6565
  CCY CCY  5.5730
  AHL AHL  6.7194
  BLJ BLJ  5.0291
  AHH AHH  5.5891
   CG HSC  1.7000
  CVB CVB  8.5039
  DOD DOD  6.4980
  BFC BFC  9.2721
 HD11 LEU  0.0000
  ARG ARG  5.2397
  CCP CCP  7.0395
    H GLY  1.0000
  AJT AJT  8.9393
  DCR DCR  6.0521
  APO APO  5.1622
  CAW CAW  5.7991
   CB VAL  2.0000
  CNP CNP  6.3435
  ALT ALT  6.2344
  AJI AJI  5.3523
  DCI DCI  5.0130
  C22 TSA  1.7000
  COJ COJ  5.3522
  CDB CDB  7.4616
  AVX AVX  6.1146
  BTY BTY  5.3399
  CFF CFF  5.0768
  BVB BVB  7.0982
    C QSI  1.7000
  DHU DHU  5.6825
   HA ALA  0.0000
  AVQ AVQ  5.8244
  CLJ CLJ  9.8680
  BNZ BNZ  12.2319
  CDE CDE  10.5526
  CSN CSN  10.1713
  BSF BSF  5.1358
  AUL AUL  5.3940
  AHU AHU  7.1232
  NH2 ARG  1.5000
  CWG CWG  6.7524
  AKT AKT  8.7309
  HE1 PHE  1.0000
  BEH BEH  22.0013
  CFQ CFQ  7.4134
  AKX AKX  6.4019
   CA SEP  2.0000
  CGT CGT  5.4049
  ACA ACA  7.6053
  ADE ADE  11.9213
    H TYR  1.0000
  AYS AYS  5.2634
  BEB BEB  16.9222
  AXO AXO  5.4004
  CGH CGH  6.2256
  BMF BMF  8.3828
    H GL1  1.0000
  OG1 THR  1.4000
    C HIS  1.7000
    N PRO  1.5000
  AII AII  5.0850
  BRI BRI  6.0479
  DIS DIS  5.0407
  BBK BBK  5.3449
  AFM AFM  9.9305
    O MET  1.4000
  COM COM  8.2154
  CJH CJH  9.0022
  BQW BQW  6.8509
  BAY BAY  7.9027
   NE ARG  1.5000
  CCR CCR  6.0893
    H HSD  1.0000
  AJM AJM  5.7146
  CNU CNU  7.8069
  DEX DEX  6.4795
  CAJ CAJ  5.5484
  BBI BBI  6.5618
  CQZ CQZ  6.2693
  CIQ CIQ  6.5358
  ALJ ALJ  7.4097
  BJW BJW  12.5852
  AVE AVE  5.4558
  CNF CNF  12.5672
  BJQ BJQ  6.6890
   HA GLN  0.0000
  DCO DCO  5.2494
  HB2 ASP  0.0000
  DNW DNW  7.4275
  DHE DHE  5.3317
  HD1 PRO  0.0000
  AGK AGK  7.6345
   HN AS1  1.0000
  HE2 HIS  1.0000
 HG21 THR  0.0000
  DJY DJY  5.4017
  DJN DJN  5.3838
  BSV BSV  5.9012
  BAT BAT  5.1666
  CAD CAD  5.5372
  AVS AVS  5.5804
  AKP AKP  6.9490
  CIV CIV  5.6607
  APP APP  6.3780
  BUB BUB  10.5270
  DEH DEH  8.0139
  AGM AGM  5.9047
  AUQ AUQ  6.4589
  CMG CMG  10.5059
  COA COA  5.9057
  AJX AJX  7.2001
  AJV AJV  8.0112
  AFU AFU  10.2415
  ANV ANV  7.6301
   CZ TYR  1.7000
 HD12 LEU  0.0000
  DKG DKG  6.4733
  H33 XK2  1.0000
  C36 XK2  1.7000
   CB ALA  2.0000
  CJI CJI  13.2741
  ARB ARB  5.9418
  DPL DPL  5.3634
  DLK DLK  8.1659
  BCA BCA  5.0541
  ABL ABL  11.0723
  BZG BZG  5.6371
  AUF AUF  6.0045
  CWB CWB  6.0907
  BHL BHL  7.9870
  CD2 HSD  1.7000
  BYG BYG  5.0712
  BMM BMM  5.7364
  HB1 TYR  0.0000
  CKL CKL  11.0586
   HN ILE  1.0000
  CD2 HIS  1.7000
  BIQ BIQ  8.0128
  C62 XK2  1.7000
  HG1 LYS  0.0000
  CDU CDU  6.8836
  AYM AYM  5.1555
  DJE DJE  7.2619
  HD1 TYR  1.0000
  C23 XK2  1.7000
  DCE DCE  8.5171
  CIT CIT  6.2782
  BSN BSN  9.1136
  ABX ABX  18.5667
  CIK CIK  5.4808
  DOC DOC  5.7216
  CKM CKM  9.5207
  BWQ BWQ  5.1891
  CEV CEV  5.8695
  BYO BYO  7.1040
  BTS BTS  9.5446
  CNQ CNQ  6.7400
  AGA AGA  6.1051
  CLC CLC  10.2719
  CLG CLG  11.1406
  AUC AUC  5.9585
  HG1 QSI  0.0000
  CKR CKR  16.6119
  BQD BQD  6.1655
  CLY CLY  14.9783
  AZX AZX  6.3508
  ASI ASI  7.2106
  AZA AZA  5.7052
  CKE CKE  17.4200
    H ASN  1.0000
  HZ1 LYS  1.0000
  CCS CCS  5.1865
  CJB CJB  10.6779
  BXD BXD  5.1166
  BKP BKP  7.7401
  CNR CNR  12.3142
  HB1 GL2  0.0000
  CKQ CKQ  7.6596
  DPO DPO  7.0754
   OH TYR  1.4000
  C34 XK2  1.7000
  DFK DFK  5.4824
    O PRO  1.4000
  BWG BWG  5.0080
  AEZ AEZ  8.2351
   H4 TSA  1.0000
  DGW DGW  5.3067
  BYT BYT  8.1139
  BQZ BQZ  5.6098
  AZE AZE  6.0596
  BHN BHN  10.2036
  CWI CWI  9.8456
   CD GL2  1.7000
  CAU CAU  5.0224
  AZN AZN  5.8481
  CYM CYM  10.8752
  AKZ AKZ  5.2542
  CUB CUB  5.1043
  CE2 PHE  1.7000
  DDK DDK  5.8074
    H THR  1.0000
    H LYS  1.0000
  DDF DDF  5.7696
  DJL DJL  5.4895
  AIJ AIJ  5.7728
  BKQ BKQ  5.5203
  BFL BFL  12.5012
  DNB DNB  5.2662
  CXP CXP  5.4522
  AXU AXU  6.0370
  AUV AUV  5.1043
  BWR BWR  6.0196
    C THR  1.7000
  CXS CXS  5.3763
  AWE AWE  6.0577
  DBU DBU  6.0728
  CKC CKC  6.7315
  BGG BGG  7.8262
  CRR CRR  12.6285
  CZE CZE  5.6536
  BVM BVM  5.6592
  AKE AKE  6.5373
  BTP BTP  6.4455
  AWG AWG  5.9886
  OD1 AS1  1.4000
  DHI DHI  7.2861
  AEE AEE  9.2420
 HD23 LEU  0.0000
  CYF CYF  5.2420
  HG1 SER  1.0000
  BTE BTE  5.0867
 HH22 ARG  1.0000
  CCX CCX  5.0747
  DDW DDW  5.0415
  DCF DCF  5.9267
  DAN DAN  5.0643
  CAK CAK  6.3987
  AXV AXV  6.2247
  DFR DFR  5.4345
  DAB DAB  7.0343
  DIF DIF  5.7782
  BVS BVS  6.0013
  DOR DOR  8.0097
  AGL AGL  5.8963
   CB GLU  2.0000
  BZW BZW  7.2183
  BRA BRA  9.1820
   H8 QSI  1.0000
  CJP CJP  10.5904
  BPC BPC  10.2118
  AGI AGI  14.4821
  BCU BCU  8.5226
  AMR AMR  6.4537
  HD2 PRO  0.0000
  BPO BPO  8.4296
  ARU ARU  5.5247
  BSH BSH  7.2193
  AAK AAK  12.6745
  BTW BTW  6.0547
  AQJ AQJ  5.4328
  AFO AFO  6.1633
  AUH AUH  6.0559
  ATS ATS  6.9318
  H10 QSI  1.0000
  HD2 HIS  1.0000
  DEL DEL  7.3258
  DDB DDB  6.5579
  AIE AIE  9.3593
  CZT CZT  6.0124
  DBM DBM  5.6164
  BKK BKK  6.8203
  DBN DBN  5.0023
  DPH DPH  5.0351
  AYR AYR  6.0591
   CA TYR  2.0000
  DPT DPT  5.9299
  BBU BBU  7.2277
  AQT AQT  5.2437
  CWC CWC  8.4184
  ATO ATO  5.3098
  CCU CCU  5.7736
  BMW BMW  6.1196
  ADH ADH  5.3850
  DCK DCK  5.5239
  GRD GRD  0.0000
  CQV CQV  5.6937
  CGK CGK  5.1443
  CYN CYN  7.6214
  HE2 GL1  1.0000
  DAD DAD  5.5010
    N CYS  1.5000
  CAC CAC  5.2442
  AMS AMS  6.6599
  CQD CQD  7.4152
  BXH BXH  8.2944
  BHX BHX  10.9458
 HD13 ILE  0.0000
  BUY BUY  5.4650
  BUU BUU  6.7818
  CQB CQB  11.3361
  DIH DIH  5.2645
  CPI CPI  5.1165
  CNZ CNZ  6.1693
  BFT BFT  8.7161
  CKV CKV  15.2185
  BUO BUO  8.1133
  BAI BAI  5.0362
  DMI DMI  6.2553
  BGH BGH  6.5086
   HN HSE  1.0000
   CB HSD  2.0000
  ASV ASV  5.3790
  BUW BUW  5.5098
  BKL BKL  5.0198
  AJE AJE  6.0375
  CUE CUE  6.9727
  BLU BLU  6.8012
   HA TYR  0.0000
    N SEP  1.5000
  AEV AEV  13.7672
  BZO BZO  5.7112
    O TRP  1.4000
  DCV DCV  7.4486
  OD2 AS2  1.4000
  BFB BFB  10.1457
  AMD AMD  8.1381
   CA HSD  2.0000
  BEF BEF  6.6659
  APK APK  7.5759
  AKM AKM  5.2415
  APU APU  7.0759
  CSY CSY  6.4757
  C10 TSA  2.0000
  SP1 SP1  1.0000
  H7A XK2  0.0000
  CNW CNW  6.2302
   H2 HOH  1.0000
  DOX DOX  5.2425
  CUI CUI  6.6431
  CJC CJC  16.2833
  BNY BNY  5.0633
  ADB ADB  15.2842
  HD2 TYR  1.0000
  HE1 HSD  1.0000
  HB1 ASP  0.0000
  C79 XK2  1.7000
   CA LEU  2.0000
  BMO BMO  6.8829
  BGM BGM  5.8545
  BKB BKB  8.7827
  ADX ADX  6.9598
  DEQ DEQ  5.8908
  ASJ ASJ  5.9644
  HB2 SEP  0.0000
   HA HSD  0.0000
  ABE ABE  7.7334
  CQG CQG  6.5231
  HZ3 TRP  1.0000
  AIO AIO  10.9949
  BEQ BEQ  8.8004
  BLL BLL  5.2532
  CJZ CJZ  15.0105
  CD1 TYR  1.7000
  CFT CFT  6.7756
  BPV BPV  8.5309
  CHK CHK  5.4395
 DUM2 DUM  0.0000
  AMH AMH  7.6206
  ATP ATP  10.0496
  HG2 GLU  0.0000
  CYB CYB  5.1676
  CRE CRE  6.8131
   HD AS1  1.0000
   O5 XK2  1.4000
  CQP CQP  12.7181
  DLB DLB  7.1678
  CNT CNT  9.4014
  DDV DDV  7.4681
  BOJ BOJ  7.9020
  BIR BIR  8.0751
  CDZ CDZ  6.8755
  AEC AEC  18.2359
   HN VAL  1.0000
    N SER  1.5000
  AZV AZV  5.5009
  BPN BPN  7.3797
  CRT CRT  5.1256
  HE1 LYS  0.0000
  CTW CTW  6.7676
  OH2 OH2  1.4000
  AYN AYN  5.5345
  BCV BCV  6.8846
  AVJ AVJ  5.8058
  AIH AIH  8.0275
  BAF BAF  5.0606
  AMC AMC  6.9684
  DPR DPR  5.0251
  DNJ DNJ  9.3104
  BRM BRM  5.8494
  AVR AVR  5.2485
  CCV CCV  5.5128
  COD COD  6.5278
    O HYD  1.4000
  AEQ AEQ  5.5056
  CJE CJE  23.4441
   CA QSI  2.0000
  ARY ARY  5.1384
   H5 XK2  0.0000
   HN HSD  1.0000
  C17 TSA  2.0000
  DBZ DBZ  6.4523
  CFE CFE  6.9885
  BTJ BTJ  5.1211
  CJJ CJJ  7.0271
  AZR AZR  5.5646
    N HSC  1.5000
  DMR DMR  5.0335
  BWI BWI  6.0955
  BHG BHG  11.1467
  BSM BSM  5.1884
  ANK ANK  10.1524
   CA HSC  2.0000
  BVV BVV  8.4906
  DNL DNL  6.5074
  BRW BRW  10.4327
  DGJ DGJ  5.2828
  BUJ BUJ  9.9085
  H20 TSA  1.0000
  CXO CXO  5.2221
  BIP BIP  7.0449
  AJZ AJZ  10.6980
  DHA DHA  9.7007
  BKR BKR  5.8603
  BYK BYK  7.6731
  ACL ACL  6.3143
  AZT AZT  6.9659
  HG1 PRO  0.0000
  BOX BOX  5.2436
  CVF CVF  6.4734
  ALP ALP  8.8376
  AAR AAR  10.7065
  CUV CUV  5.2342
  DGR DGR  5.7266
  CIE CIE  5.8756
  DLF DLF  5.3969
  ASU ASU  5.2870
   CB HYD  2.0000
  CMO CMO  8.3632
  BWH BWH  5.7464
  CXD CXD  6.4738
  ADY ADY  6.4161
  ALR ALR  5.0271
  SPH BON  1.5000
  BKX BKX  6.5280
  DBG DBG  9.7299
  CED CED  5.2619
  BQT BQT  5.6879
  DBW DBW  6.0596
  CHF CHF  5.7192
  CIU CIU  5.2252
  C26 XK2  1.7000
  BPD BPD  7.4393
  ASA ASA  6.0085
  CPS CPS  7.9237
 HH21 ARG  1.0000
  BJK BJK  5.5108
  CUM CUM  5.7033
   N1 QSI  1.5000
  BLM BLM  9.2974
  BVI BVI  8.6191
   HE ARG  1.0000
  CEY CEY  5.5694
  CG2 ILE  2.0000
  H78 XK2  1.0000
  CDC CDC  5.6735
  CCL CCL  5.9835
  DKL DKL  6.4889
  CST CST  5.8796
  HB2 GL2  0.0000
  DOB DOB  6.0087
  AGU AGU  7.3478
  BTU BTU  6.3242
  DMX DMX  5.6309
  CSH CSH  9.3373
  AQS AQS  7.7605
  CTU CTU  11.0250
  BXL BXL  9.0024
  AFP AFP  5.7717
  HB1 LYS  0.0000
   HA AS2  0.0000
  BSJ BSJ  5.5880
   CA AS1  2.0000
  BPP BPP  5.0193
  CAP CAP  6.5027
  BOI BOI  10.9196
  AJJ AJJ  7.0570
   HZ PHE  1.0000
  DHQ DHQ  5.7407
 HD11 ILE  0.0000
   HA GL2  0.0000
  CZV CZV  5.8865
  ALY ALY  8.0991
  HD1 PHE  1.0000
  C27 XK2  1.7000
   CA GLU  2.0000
  AZB AZB  5.0419
  BHS BHS  11.5724
  CCH CCH  6.5595
    H PHE  1.0000
  BFW BFW  13.7607
  BEJ BEJ  7.1396
  HG2 GL2  0.0000
  HB1 HSD  0.0000
  AAH AAH  8.9193
  DCH DCH  7.1945
  AXW AXW  6.3287
  APZ APZ  5.5003
  CE1 HSC  1.7000
  AON AON  7.8486
  COV COV  12.4857
  BIK BIK  9.3248
   H2 OH2  1.0000
  DBI DBI  6.2587
  BAV BAV  8.5399
  BBA BBA  7.2372
  CDY CDY  6.0692
  HB1 ALA  0.0000
  BZR BZR  6.7540
  HB1 CYS  0.0000
  AVA AVA  7.6068
  O4' QSI  1.4000
   CE LYS  2.0000
  BNJ BNJ  5.0123
  BMA BMA  7.4545
  CUF CUF  5.6632
  CDV CDV  9.4513
  BUT BUT  6.1087
  BEP BEP  18.4575
  ALH ALH  5.0892
    C PRO  1.7000
  H62 QSI  1.0000
  BIT BIT  8.9605
  DNV DNV  5.5093
  C4' QSI  2.0000
  BNG BNG  7.8048
  DJU DJU  6.0311
  DML DML  5.2874
  CWJ CWJ  7.1873
  CSF CSF  10.3769
    H AS1  1.0000
  BBD BBD  5.6782
  H4' QSI  0.0000
  CDG CDG  6.0935
  AIM AIM  5.1665
  CCC CCC  5.2241
  AZW AZW  6.6881
  CBC CBC  6.0103
  ALZ ALZ  5.1280
  DJG DJG  5.2699
  CNL CNL  13.3116
  CJK CJK  6.3854
  AQA AQA  7.1764
  HD1 HIS  1.0000
  AAC AAC  6.0015
    C HSC  1.7000
  BDH BDH  5.3361
  DMB DMB  6.5064
  CD2 TYR  1.7000
  AAN AAN  9.5505
  CMJ CMJ  5.3685
  AWI AWI  6.1218
  BRJ BRJ  9.0703
  CQR CQR  10.8510
  HD2 HSC  1.0000
  BHU BHU  11.2549
  BDF BDF  7.3428
   CA AS2  2.0000
  BFF BFF  9.1559
  CSA CSA  6.8321
  CIL CIL  5.3506
  H26 XK2  1.0000
  DDM DDM  5.9108
  CMY CMY  13.2666
  CDN CDN  5.0947
  BGB BGB  13.9552
  HE2 HSD  1.0000
  BIX BIX  12.2998
  BRG BRG  11.8835
   CE MET  2.0000
  BGS BGS  5.6042
  AIT AIT  9.2969
  ACV ACV  7.6043
  CRF CRF  5.3543
  AWR AWR  5.2507
  AIA AIA  5.7376
  AEN AEN  5.9786
    C VAL  1.7000
    C AS2  1.7000
  HD1 ARG  0.0000
  CAT CAT  7.0089
  BYX BYX  5.0161
  DBC DBC  6.4317
  CNO CNO  10.8240
  CMZ CMZ  8.1894
  CFB CFB  6.8087
  BOS BOS  7.6056
  AWO AWO  6.4439
  DFY DFY  6.1088
  CLB CLB  14.8504
  HD2 LYS  0.0000
  DFV DFV  5.8820
  BKN BKN  9.1781
   HN GL2  1.0000
  DLM DLM  5.5459
  BGE BGE  10.2726
  AQQ AQQ  5.4192
  DND DND  6.1945
  DJA DJA  5.7924
  CEB CEB  5.5501
  ANT ANT  6.7745
   C2 TSA  2.0000
  OH2 TIP  1.4000
  DKD DKD  5.1118
  AMW AMW  9.9083
  AYD AYD  5.4986
  BCP BCP  5.3282
 H5'' QSI  0.0000
  BQJ BQJ  5.6516
 HH12 ARG  1.0000
  BPI BPI  8.3830
  DAO DAO  6.2758
   CD LYS  2.0000
   CB AS1  2.0000
  HB2 PRO  0.0000
  DJR DJR  6.9625
  HB2 HSC  0.0000
  CJM CJM  9.7472
  DJQ DJQ  6.5177
  BHK BHK  9.5370
   CA THR  2.0000
  DPJ DPJ  5.0988
  CZM CZM  5.1461
  H7B XK2  0.0000
  AXZ AXZ  5.0762
  AUT AUT  6.7863
   CD ARG  2.0000
  HD1 TRP  1.0000
  CWZ CWZ  5.1009
   CG HSD  1.7000
  AOM AOM  5.1912
  BDR BDR  5.6385
  ADC ADC  6.3431
  CKA CKA  8.1671
  CVY CVY  6.8965
  BPH BPH  8.0157
  OD1 ASP  1.4000
  CXX CXX  8.4887
    C ASN  1.7000
  CHT CHT  5.3562
  ASP ASP  6.9348
 H61B XK2  0.0000
  DEC DEC  6.1567
  AVL AVL  5.1114
  ASW ASW  7.0702
  AMV AMV  6.6244
  CCZ CCZ  7.0804
  DLA DLA  6.0075
  BYJ BYJ  5.9402
  AAQ AAQ  8.1079
  AOS AOS  5.1977
  DKA DKA  7.4368
  CFP CFP  5.8894
  DPC DPC  5.5898
  HD2 HSE  1.0000
  BGJ BGJ  7.0043
    D max  0.0000
    O AS2  1.4000
  DIK DIK  5.7911
  BKO BKO  8.5964
  BLZ BLZ  7.8141
 HG12 VAL  0.0000
  BJA BJA  7.4154
  AUP AUP  6.9686
    N THR  1.5000
  BUG BUG  8.5637
  CIJ CIJ  5.3925
  AWM AWM  5.8550
  BTX BTX  6.4215
  DOA DOA  5.4557
  DJH DJH  5.2342
  AVO AVO  5.3398
   CB THR  2.0000
  CAO CAO  7.1622
  DDZ DDZ  5.2862
  BIB BIB  15.6565
  C31 XK2  2.0000
  CCE CCE  5.3223
  BIV BIV  7.5745
  SP2 SP2  1.5000
  HG1 THR  1.0000
  BWD BWD  7.0657
  CD1 ILE  2.0000
  BYR BYR  5.7298
  ARL ARL  10.0298
  AEO AEO  8.6036
  DLL DLL  5.9897
  CWF CWF  7.3297
  APH APH  6.2488
  AUA AUA  5.1838
  AFE AFE  5.7134
  AEY AEY  11.9077
  APD APD  5.7828
  BAS BAS  5.1100
    O LEU  1.4000
  DDE DDE  8.1828
  APY APY  5.2022
   CA TRP  2.0000
   H2 TIP  1.0000
  C78 XK2  1.7000
  AZZ AZZ  6.0697
  HB1 HIS  0.0000
  BBR BBR  6.1337
  CFC CFC  7.6637
  CJF CJF  12.9351
  AKC AKC  9.8916
  CPW CPW  6.9036
  H26 TSA  1.0000
  AIP AIP  14.6005
  DFE DFE  5.8607
  CAB CAB  6.4079
  CNA CNA  5.1955
   CB ASN  2.0000
  CQQ CQQ  6.0056
  CGX CGX  5.3894
  CTB CTB  7.1756
  AKI AKI  8.1009
  HD1 ASP  1.0000
  H16 TSA  1.0000
    N ASN  1.5000
  DGG DGG  8.1866
  AWQ AWQ  5.2337
  BZD BZD  6.3129
   CA ILE  2.0000
  CKN CKN  10.6078
  DDN DDN  6.5376
  AZF AZF  5.2283
  BKS BKS  5.8154
  CAE CAE  9.3491
  AMA AMA  6.2495
  CSQ CSQ  6.2368
  AKG AKG  5.8871
   OD HYD  1.4000
  ABW ABW  5.6032
  C61 XK2  2.0000
   HG SER  1.0000
  CRB CRB  5.2681
  BYY BYY  5.3476
  C37 XK2  1.7000
  CXH CXH  5.7816
  BQI BQI  5.4146
    O ARG  1.4000
 HH11 ARG  1.0000
  BYN BYN  5.4863
  CGS CGS  7.6021
  DBE DBE  5.8005
  BOG BOG  5.6790
  DLG DLG  7.9133
  BFZ BFZ  16.2807
    C LEU  1.7000
  DHW DHW  8.0246
  CG1 ILE  2.0000
  DNC DNC  5.5712
  HB1 GLU  0.0000
  DGH DGH  8.3742
  AXP AXP  8.5911
  ACG ACG  11.7879
    N GLY  1.5000
   CG AS1  1.7000
  DBQ DBQ  5.0970
  DBO DBO  7.3191
   OG SEP  1.4000
  BZQ BZQ  5.3883
  AOV AOV  5.7659
  AXI AXI  6.0219
   N6 QSI  1.5000
  DIU DIU  5.7173
  AAL AAL  20.0151
    O SER  1.4000
   O1 XK2  1.4000
  AKK AKK  9.9567
  CZS CZS  6.6573
  BBO BBO  7.5762
   CG ARG  2.0000
   HB THR  0.0000
    C SER  1.7000
  AVK AVK  6.5240
   HN THR  1.0000
  BAJ BAJ  5.4560
  HD2 ASP  1.0000
  BDU BDU  17.9253
  BCF BCF  5.4031
  CLP CLP  14.8516
   HA SEP  0.0000
  CLI CLI  9.3483
  BNX BNX  8.0777
  BCJ BCJ  6.9105
  BYI BYI  6.4218
  ANB ANB  8.2278
  CPY CPY  8.6438
  BBW BBW  5.4332
  CYY CYY  6.3712
  CPJ CPJ  5.1742
  AHQ AHQ  9.6432
  AOL AOL  5.9804
  DLC DLC  5.0909
  CAF CAF  6.1372
  BHJ BHJ  8.4192
  HG2 PRO  0.0000
  BAM BAM  5.4093
  HE2 HSE  1.0000
  CBT CBT  5.9213
  APW APW  8.1470
  BGC BGC  12.8999
  DLU DLU  5.4745
  DBS DBS  5.0681
  COU COU  9.8501
  BRT BRT  5.1947
  BPL BPL  6.6558
  NH1 ARG  1.5000
   HN MET  1.0000
  DMQ DMQ  6.1052
  AKR AKR  8.4289
  DDA DDA  6.1407
  CJD CJD  5.3151
  H36 XK2  1.0000
  CPQ CPQ  5.8254
  BNT BNT  5.3537
  BNO BNO  5.2026
  DPI DPI  5.8154
  ACQ ACQ  15.0087
  BOB BOB  5.7750
  AHV AHV  5.5089
  DOH DOH  5.2217
  AQG AQG  5.3372
  AZG AZG  5.7201
  AYK AYK  5.3297
  BIH BIH  10.9693
  CSO CSO  5.5604
  CXA CXA  7.3658
  HB1 GL1  0.0000
  BNK BNK  7.1755
  DPD DPD  6.3270
  CWW CWW  6.2125
  AWA AWA  7.6832
  AAY AAY  9.4749
  BCC BCC  5.0005
  AAD AAD  6.0425
  COO COO  11.1986
  CBL CBL  5.7418
  BAB BAB  5.0878
   HN ARG  1.0000
  CUZ CUZ  6.2294
  CTE CTE  9.0363
  BJD BJD  10.3441
  AWF AWF  5.8341
  AVD AVD  6.6202
  BVC BVC  5.1398
  DMM DMM  5.1812
  CTS CTS  6.7557
  CRD CRD  5.9893
   CA ASP  2.0000
  CBH CBH  5.9545
  CAG CAG  5.7805
   CB QSI  2.0000
  CEK CEK  5.5203
  DKU DKU  6.1047
  DAK DAK  5.3983
  CGI CGI  6.0105
  BNI BNI  7.0172
   HA PHE  0.0000
  DCY DCY  5.7433
  CGO CGO  7.8663
  BED BED  16.1083
  BAL BAL  5.3987
  DAS DAS  7.8606
  DMC DMC  5.7099
  CNM CNM  8.2015
  CTP CTP  7.8387
  HE2 GLU  1.0000
  BNQ BNQ  5.6495
  BLA BLA  5.9637
    H HIS  1.0000
  AKS AKS  8.0182
  HG1 CYS  1.0000
  AAF AAF  8.0637
  BQS BQS  9.0527
  CVW CVW  6.2140
  CME CME  11.4077
  AVC AVC  7.5519
  APJ APJ  6.2773
  DNN DNN  6.1635
  DCG DCG  6.9952
  HB1 MET  0.0000
  CXF CXF  6.0472
  BYP BYP  6.8545
  AQR AQR  5.2194
  BOP BOP  6.2886
  DGM DGM  6.5613
  H73 XK2  1.0000
  BFD BFD  13.7360
  CZ3 TRP  1.7000
  BHH BHH  8.1978
  AFR AFR  9.5631
  BGU BGU  10.7222
  H5' QSI  0.0000
  BPX BPX  8.0911
  AJG AJG  8.0550
    N QSI  1.5000
  BDW BDW  14.5121
  CJU CJU  7.0519
  BLC BLC  8.0211
  CD2 PHE  1.7000
  DMU DMU  5.6275
  CGY CGY  6.3818
  DMF DMF  5.0691
  H27 XK2  1.0000
  BWC BWC  5.1846
  DGD DGD  5.5797
  H29 XK2  1.0000
  AAV AAV  16.7885
  CE1 PHE  1.7000
  AGQ AGQ  10.2194
  BHZ BHZ  5.4330
  CVG CVG  6.1250
  CCF CCF  5.2151
  COR COR  5.0421
  CEW CEW  5.4445
  AHG AHG  9.7094
  DAZ DAZ  6.7245
  CNS CNS  9.0740
    C GLU  1.7000
  BUF BUF  5.0108
  BGQ BGQ  8.4357
  ND1 HIS  1.5000
  DGL DGL  5.9431
  AYF AYF  5.7122
  BVY BVY  5.2454
  CBV CBV  6.6758
  DAG DAG  6.6899
  BRY BRY  7.0631
  AZC AZC  7.0377
 HE21 QSI  1.0000
  CSD CSD  5.7273
  BWW BWW  7.7040
  BNA BNA  6.6150
  BJU BJU  6.9363
  BHV BHV  7.1866
  BYZ BYZ  6.1345
  CJX CJX  9.5689
  CII CII  5.8022
  AWS AWS  6.6678
  DAQ DAQ  5.7783
  CBR CBR  5.2122
  AAA AAA  23.5213
  DEB DEB  5.1167
  DBH DBH  6.1056
  CPD CPD  9.1844
  CRO CRO  6.4524
  CSC CSC  5.0538
  HB1 HSE  0.0000
  DHJ DHJ  6.3233
  AUY AUY  5.5429
  ASQ ASQ  6.4350
  ANC ANC  7.6993
   CD ILE  2.0000
  BVZ BVZ  8.9843
  BFA BFA  18.3403
  DPK DPK  7.4946
   CB SEP  2.0000
  CQI CQI  7.4009
  APL APL  5.6990
  AHK AHK  8.1348
  BLP BLP  6.9051
  BDS BDS  5.4740
  DBT DBT  5.0898
  HO5 XK2  1.0000
  ARJ ARJ  6.6810
  CBW CBW  7.1607
  BPJ BPJ  7.0308
   HA HSC  0.0000
  CYL CYL  5.2279
  BTR BTR  5.3958
  BLT BLT  6.3050
  ASD ASD  5.0486
  HB1 PRO  0.0000
  BVH BVH  5.6416
  DDG DDG  5.1565
  HE1 HSE  1.0000
  CVE CVE  6.7117
  BMR BMR  8.4449
  BCN BCN  7.6810
  AOH AOH  6.5720
  BIC BIC  14.6127
  BTN BTN  5.2081
  DJI DJI  5.2096
 HG23 VAL  0.0000
   HA MET  0.0000
  BFK BFK  14.0064
  AEK AEK  5.4586
  BQU BQU  7.1839
  BII BII  6.3971
   HH TYR  1.0000
  CIR CIR  6.4511
  BFU BFU  12.1448
  ANP ANP  9.3865
  CYH CYH  6.6344
  BXA BXA  5.0704
  CYV CYV  6.8015
  DKC DKC  5.0041
  CJA CJA  5.6694
  O23 TSA  1.4000
  CPR CPR  8.2174
  ADZ ADZ  13.0202
  BRN BRN  6.3294
  H24 XK2  1.0000
  AFD AFD  11.7479
    C AS1  1.7000
  BOT BOT  5.8284
  H2B XK2  0.0000
   O8 TSA  1.4000
  BAW BAW  5.1506
    N VAL  1.5000
  CXL CXL  9.6610
  AYI AYI  6.6389
  ABY ABY  7.2505
 HG11 ILE  0.0000
  BAZ BAZ  5.6026
   HN ASN  1.0000
   CB ARG  2.0000
  CD1 TRP  1.7000
   C6 QSI  1.7000
  CEM CEM  6.6592
  DNH DNH  5.4130
  BWP BWP  6.3375
  DIL DIL  5.6104
   O2 SEP  1.4000
  AUG AUG  6.8126
  AFW AFW  7.3216
  BBL BBL  5.6582
  NE2 QSI  1.5000
  ABB ABB  6.7780
    H ALA  1.0000
  BLB BLB  12.0677
  BJP BJP  13.8424
    O LYS  1.4000
  DPQ DPQ  6.3858
  BMT BMT  9.1050
  DKR DKR  5.9695
  CBN CBN  5.7374
  BDM BDM  5.7893
  DEU DEU  5.6926
  BXT BXT  5.4369
  BGW BGW  7.9783
  AVI AVI  7.9219
   HA THR  0.0000
  CKW CKW  6.0905
  CAH CAH  5.4772
  BAX BAX  7.9364
  DHP DHP  5.2278
  AWP AWP  5.9675
  BOW BOW  15.1137
  CMU CMU  7.9822
  BDI BDI  6.0167
  C21 XK2  1.7000
  BSI BSI  5.8766
  ATF ATF  5.8385
  DNS DNS  6.1368
  CHP CHP  5.8183
  CON CON  7.1562
  CNV CNV  8.4849
  ND1 HSC  1.5000
  CGN CGN  5.1999
  DJS DJS  5.2193
   CA GL2  2.0000
   C7 XK2  2.0000
  CLH CLH  7.9160
   H4 XK2  0.0000
  CMH CMH  10.1175
  DJV DJV  5.9828
  BRU BRU  7.0637
   C5 XK2  2.0000
    N LYS  1.5000
  BSY BSY  7.1335
  ADD ADD  6.9827
  CGV CGV  6.0429
  BTG BTG  7.3508
  BXJ BXJ  7.9826
  APA APA  8.3252
  BYH BYH  6.3572
  BDD BDD  5.5723
  AWV AWV  6.9548
   HA AS1  0.0000
  BGR BGR  10.6097
  CGL CGL  7.6914
  ARV ARV  5.4696
  AHB AHB  6.7142
  AJW AJW  5.1527
  AWU AWU  5.4391
  AJS AJS  9.0465
  BWS BWS  5.6425
  BWF BWF  5.2889
  CXK CXK  9.1818
  CXB CXB  6.2164
  CKF CKF  12.8558
  BGY BGY  11.4396
  AST AST  6.4713
  AFZ AFZ  5.5613
  ABU ABU  5.0730
  HB2 TRP  0.0000
  HD1 ILE  0.0000
  CXC CXC  6.6636
  CHD CHD  7.3087
  DFQ DFQ  5.9817
    O GL2  1.4000
  BXZ BXZ  7.8210
  BEW BEW  7.8479
  BZN BZN  5.2487
  DHN DHN  5.3694
  CMT CMT  8.2926
  BQP BQP  6.7872
    C GLY  1.7000
  APE APE  5.3342
  AIL AIL  5.3484
   HN GLN  1.0000
  AXH AXH  5.1089
  HB1 SEP  0.0000
  DPE DPE  5.0620
  BUM BUM  5.4319
  BAD BAD  5.4596
  ADA ADA  6.5422
  BEA BEA  9.1454
  C35 XK2  1.7000
  DOI DOI  5.0019
  AVT AVT  6.7111
  AHO AHO  12.4704
  CZY CZY  6.8390
  CUS CUS  6.2673
  HH2 TRP  1.0000
  CAY CAY  8.0234
  ASC ASC  5.5545
  AYP AYP  6.6683
  ACT ACT  6.7586
  DKW DKW  8.0660
  C74 XK2  1.7000
   CG MET  2.0000
 HG22 THR  0.0000
  AJR AJR  5.1688
  H66 XK2  1.0000
  BXM BXM  6.7249
  CYU CYU  5.8015
  CEN CEN  5.3567
  BCI BCI  5.0778
  BLY BLY  8.1615
  CDD CDD  5.5307
  CH2 TRP  1.7000
  HT3 QSI  1.0000
  ADL ADL  7.2980
  CAV CAV  5.0192
  ALW ALW  8.6803
  CXY CXY  5.4542
  CG2 VAL  2.0000
  DGE DGE  5.0171
    H GLN  1.0000
    D min  0.0000
  HE1 TYR  1.0000
    O GLN  1.4000
  BTD BTD  6.0896
  BEY BEY  5.4397
  BXN BXN  5.7252
  AYY AYY  8.5535
  AXJ AXJ  7.2730
    O TYR  1.4000
   C9 TSA  2.0000
  BEX BEX  9.0995
  BAC BAC  6.1531
  AAB AAB  11.0220
  ACZ ACZ  5.2642
   C4 XK2  2.0000
  BAG BAG  7.0193
  CCI CCI  5.8191
  BPR BPR  6.4193
  BBX BBX  5.4360
  HE2 PHE  1.0000
  HB2 LYS  0.0000
  BCQ BCQ  5.0698
  DFM DFM  6.8912
  CVU CVU  7.0287
  ABR ABR  11.9573
    C ILE  1.7000
  DAM DAM  5.7305
  BXF BXF  5.1373
  CWN CWN  6.7173
  DAR DAR  6.0823
  APF APF  6.0416
  OD2 ASP  1.4000
    H CYS  1.0000
  BKF BKF  5.1769
  OE2 GLU  1.4000
  CBA CBA  5.1714
  BET BET  11.8733
  BAU BAU  5.1342
  ALC ALC  5.0646
  CQF CQF  8.9889
  AUW AUW  5.9563
   CA HIS  2.0000
  DDL DDL  5.2405
  ALQ ALQ  8.1380
   CB ILE  2.0000
  DDI DDI  5.8953
  BPU BPU  7.5472
 DUM1 DUM  0.0000
  CZU CZU  8.5091
   CG QSI  2.0000
  HA2 GLY  0.0000
  DNE DNE  5.1587
  DBP DBP  5.5714
  BRC BRC  9.3208
  DJO DJO  5.0847
  AED AED  11.7136
  BPW BPW  7.7290
  DGO DGO  10.8335
  BVA BVA  7.4177
  CSL CSL  8.2916
  BUS BUS  6.2516
  CHW CHW  5.2063
  CPT CPT  5.9990
  ADJ ADJ  7.5266
  BYV BYV  5.4335
  BTC BTC  8.4033
  BDG BDG  6.0141
  AXQ AXQ  6.6426
  BPM BPM  7.5984
  CIW CIW  7.1504
    N GLU  1.5000
  CKJ CKJ  14.9180
  BJC BJC  15.6080
  CYP CYP  5.0227
  BDT BDT  6.3855
  AWK AWK  7.5423
  DOT DOT  5.4163
   C5 QSI  1.7000
  AAO AAO  10.8651
   HN PHE  1.0000
  DPG DPG  8.2575
  CWX CWX  10.1817
  AHA AHA  5.6639
  DIM DIM  5.7509
  DIC DIC  5.6227
  C29 XK2  1.7000
  ARZ ARZ  7.6964
  ANJ ANJ  6.4608
  C75 XK2  1.7000
  CUL CUL  5.9666
  BJR BJR  8.8296
  AYE AYE  5.9030
  ANF ANF  7.8738
  ANS ANS  8.1388
  HD2 ARG  0.0000
  AIU AIU  11.4734
  CKG CKG  12.7094
  AVU AVU  6.7252
    N MET  1.5000
  H76 XK2  1.0000
  ABF ABF  19.7357
  CZA CZA  5.9435
  BIN BIN  7.1964
  BWN BWN  5.5174
  CYO CYO  5.5880
  BNW BNW  6.3692
  CCB CCB  5.3792
  ASR ASR  8.3171
  DFT DFT  5.4045
  CRP CRP  7.2046
  AYV AYV  6.2998
   HN GL1  1.0000
   CB LEU  2.0000
  HD1 LYS  0.0000
  ALL ALL  5.1716
  APR APR  5.7549
  BTQ BTQ  10.5832
  BTM BTM  8.9732
  BPA BPA  5.3506
  DAA DAA  5.6409
  BIZ BIZ  5.1217
  AMG AMG  9.4088
  AZD AZD  8.9257
  BGI BGI  15.2903
  CUG CUG  10.2902
  DMO DMO  6.9941
    H HSC  1.0000
  DDT DDT  6.5362
  BVD BVD  6.4068
  CWK CWK  7.6371
  CZG CZG  5.2114
  HG2 LYS  0.0000
   CB HSC  2.0000
  CAA CAA  7.0006
   HN AS2  1.0000
  DDO DDO  6.7147
  ADG ADG  5.2000
  BIO BIO  19.5420
    C ARG  1.7000
  CSS CSS  5.2722
  ALN ALN  8.1812
    O GLY  1.4000
  BWT BWT  5.6522
  CWE CWE  7.7613
  AOT AOT  5.5361
   CG ASN  1.7000
  DMV DMV  5.9952
  CBK CBK  6.1044
  DFS DFS  5.5912
  CZQ CZQ  5.2263
   HA TRP  0.0000
  ABN ABN  13.0001
  AGG AGG  13.2224
  ALV ALV  8.6009
  BFO BFO  12.8455
  AUE AUE  8.1958
  ATG ATG  5.4904
  DKP DKP  6.5527
  DIP DIP  5.0575
   HN HSC  1.0000
  CFA CFA  5.5948
  BAA BAA  5.7744
  BRR BRR  5.9488
  AMO AMO  5.3715
  CYJ CYJ  6.5898
  CHY CHY  5.4739
   CA PHE  2.0000
   O1 SEP  1.4000
  CIM CIM  5.1339
  HD2 AS2  1.0000
  DFJ DFJ  8.8179
  CDS CDS  6.1134
  HG1 GLU  0.0000
  BQG BQG  8.1746
  HG1 GL1  0.0000
  CVD CVD  6.0837
  BKU BKU  8.0852
  COB COB  5.3809
  DPN DPN  7.2666
  CPL CPL  5.6251
  BUL BUL  6.4496
   CB ASP  2.0000
  BFY BFY  6.4397
  C32 XK2  1.7000
  AFN AFN  7.0289
  CXW CXW  5.8818
  ANL ANL  8.2336
  BYB BYB  8.5624
  DAV DAV  5.9841
  BPB BPB  5.1548
  DHD DHD  5.3453
  AYJ AYJ  6.9012
  ASL ASL  6.9601
  DJP DJP  5.8386
  AGZ AGZ  6.0546
    O AS1  1.4000
  DNO DNO  5.4767
  CEJ CEJ  6.1762
  AQD AQD  7.2378
   HD AS2  1.0000
  ATU ATU  7.3937
  AKN AKN  6.0186
  C25 XK2  1.7000
  BNC BNC  8.2589
  CAL CAL  6.7703
   N9 QSI  1.5000
  AEW AEW  13.9271
  CE1 HSD  1.7000
  BNH BNH  5.7045
  BXC BXC  5.8309
    C HYD  1.7000
  CQT CQT  6.5163
  CMA CMA  9.9326
  CBZ CBZ  5.5565
  BXR BXR  6.0639
  API API  5.7746
  CE1 HIS  1.7000
  BVU BVU  5.2009
  HB2 HYD  0.0000
  BEO BEO  20.0069
  DIX DIX  5.2743
   CA GLN  2.0000
  CSR CSR  5.0394
  BCR BCR  6.6712
  BPG BPG  5.7016
  BWV BWV  6.1839
  DDP DDP  8.5097
  BQA BQA  7.0338
  BEE BEE  10.8444
  ATA ATA  5.4486
  ATB ATB  7.5412
  CQW CQW  5.4012
  CMS CMS  7.1157
  CRG CRG  9.2838
  HB2 GLU  0.0000
  DNQ DNQ  5.1982
  BLV BLV  6.3027
  BFG BFG  5.6767
  AOJ AOJ  9.9355
   HA ASP  0.0000
  DIB DIB  5.2743
  CYC CYC  6.8094
  CPK CPK  7.1652
  CWP CWP  5.3895
  CIG CIG  5.1739
   C8 QSI  1.7000
  ALA ALA  5.6752
  BWK BWK  6.1567
  BQY BQY  10.6118
  HB3 ALA  0.0000
   HD HYD  1.0000
  AMZ AMZ  5.5811
  C24 XK2  1.7000
  BDQ BDQ  5.7804
  DKM DKM  5.2251
  BZI BZI  9.5223
  CVM CVM  7.7772
  CHQ CHQ  5.7545
  CDP CDP  6.0097
  CZH CZH  13.2843
  ADI ADI  6.7654
   H2 QSI  1.0000
  AHR AHR  9.6016
  DGZ DGZ  5.7398
  DBB DBB  5.9718
    O GLU  1.4000
  CQH CQH  5.7751
   C2 XK2  2.0000
  ARM ARM  5.8391
   CA VAL  2.0000
  CWQ CWQ  5.1331
  BQF BQF  7.0889
  BJH BJH  6.7190
  DII DII  7.2459
  ATD ATD  5.5502
  CZZ CZZ  5.8942
  CTH CTH  11.2822
  C13 TSA  2.0000
  BQC BQC  8.0953
  CYK CYK  5.8664
  BJF BJF  10.0304
   CB GL2  2.0000
  CYQ CYQ  5.3804
  CVO CVO  5.7765
  CNY CNY  7.4647
  DIR DIR  5.8519
  CLV CLV  13.4796
  BRZ BRZ  5.0432
  AUK AUK  6.6938
  AAI AAI  21.6725
 HG22 VAL  0.0000
  DOU DOU  5.0618
  CWU CWU  8.4698
  CFN CFN  5.4134
  DGY DGY  6.3213
  BNB BNB  10.7739
  DKX DKX  5.1301
    C GLN  1.7000
  BDB BDB  7.1613
  ABI ABI  10.8644
  AET AET  9.3449
  CEL CEL  6.1012
  CLW CLW  13.8193
  CWO CWO  5.5461
   CB TYR  2.0000
  BUN BUN  5.4392
  AJB AJB  8.9548
  H75 XK2  1.0000
  CPC CPC  7.9768
  BPF BPF  5.2628
  BIL BIL  12.5413
    H AS2  1.0000
  DHX DHX  6.0823
  DAL DAL  6.9231
  BYA BYA  8.6552
  BWX BWX  7.7686
  ALX ALX  7.3624
  O5' QSI  1.4000
  BBJ BBJ  6.5899
  NE2 HSE  1.5000
    N ARG  1.5000
  AIK AIK  9.3558
  DDY DDY  5.1785
  CXR CXR  5.7698
  AZO AZO  7.3817
  AAW AAW  13.2552
  DPS DPS  5.9693
  DMK DMK  5.2573
  AXG AXG  5.1782
  H2A XK2  0.0000
  BMU BMU  6.2510
  HB2 HSD  0.0000
   CA GLY  2.0000
  ANN ANN  5.8614
  ALB ALB  5.5572
  CTA CTA  5.1603
  BLN BLN  5.5714
  DHK DHK  5.0603
  DFZ DFZ  8.2313
  CDX CDX  7.5155
  CXZ CXZ  12.7480
  BRK BRK  10.1014
  DBY DBY  7.6576
  BYE BYE  5.5401
  AXY AXY  5.8768
  BUE BUE  6.1551
  H61 QSI  1.0000
