# Supplementary material for: The Effect of Macromolecular Crowding on the Electrostatic Component of Barnase–Barstar Binding: A Computational, Implicit Solvent-Based Study
Source: PLoS One. 2014 Jun 10;9(6):e98618. doi: 10.1371/journal.pone.0098618 (PMC4051634; doi:10.1371/journal.pone.0098618)
Supplement: File S1 — Contains sample pdb files used in our analyses; each contains the barnase/barstar complex with a specific random placement of crowders of varying radii at 30% crowding density. Also included are files specifying, for each pdb file, the radii of each atom and model crowder. (TAR) [file pone.0098618.s005.tar › vary30percent_pdb/crowders_radii-31.siz]

aaaaaannnrrrrrrrr
  HN2      1.0000
 R185      1.8500
 HCT1      1.0000
  HN1      1.0000
  R15      1.5000
  NCT      1.5000
 OCT1      1.4000
 OCT2      1.4000
  HT1      1.0000
  HA1      0.0000
  CNT      1.7000
 HCT2      1.0000
 HT2G      0.0000
  NXT      1.5000
  OT1      1.4000
  CAY      2.0000
   OY      1.4000
  R18      1.8000
 HT2B      0.0000
  R20      2.0000
  R05      0.5000
 R195      1.9500
   CY      1.7000
 HTB3      0.0000
  HT2      1.0000
  R14      1.4000
  CTB      2.0000
  CAT      2.0000
  R19      1.9000
 HTB2      0.0000
  R00      0.0000
  R10      1.0000
   NT      1.5000
  HT3      1.0000
  R17      1.7000
 HT2A      0.0000
  HA2      0.0000
 R135      1.3500
 HT2C      0.0000
  OT2      1.4000
  ONT      1.4000
  CT2      2.0000
 HTB1      0.0000
  HNT      1.0000
  HY3      0.0000
  HY1      0.0000
  HY2      0.0000
  OXT      1.4000
   N7 QSI  1.5000
  CYZ CYZ  5.9195
  BOO BOO  6.9693
   C6 TSA  1.7000
  AFY AFY  14.0318
  CJL CJL  6.1958
  CAI CAI  6.1023
  BNV BNV  7.0147
  CFM CFM  6.6302
  BYC BYC  6.1711
  ADP ADP  10.8204
  BXK BXK  6.8089
  BQR BQR  8.8108
  BYW BYW  9.5526
   HA HYD  0.0000
    N PHE  1.5000
  DLN DLN  6.3369
  CVA CVA  5.5185
  BMB BMB  8.1839
  HB1 AS1  0.0000
  DOF DOF  5.1344
  CNK CNK  9.6737
  BRS BRS  7.1101
   CD PRO  2.0000
  BRB BRB  7.3518
  BMD BMD  5.7963
  H2' QSI  1.0000
  BPY BPY  11.0206
    C PHE  1.7000
 H31B XK2  0.0000
  BND BND  7.1209
   C3 XK2  2.0000
  AVY AVY  5.1680
   HN SEP  1.0000
  CIB CIB  20.5453
  CUC CUC  7.0503
  BUR BUR  5.6303
  ASS ASS  5.1991
  CCK CCK  6.0339
  BGX BGX  20.1251
  BHT BHT  12.8312
  CBF CBF  5.2496
  C3' QSI  2.0000
  ATX ATX  5.9349
  H79 XK2  1.0000
  CQS CQS  6.3615
  AHY AHY  5.5883
  CHG CHG  5.4225
  APV APV  5.8073
  DMZ DMZ  6.0550
  BSX BSX  8.2930
  DCL DCL  5.6385
  AEM AEM  12.2527
  CDF CDF  5.4093
  AGD AGD  7.1107
  HD1 HSD  1.0000
  AXE AXE  5.6500
  BJS BJS  9.3492
  DID DID  6.0885
  CEF CEF  7.1359
  AGN AGN  8.5933
  CYR CYR  5.5034
  AMK AMK  11.0215
  CTQ CTQ  6.0147
  BBB BBB  5.0889
  AFT AFT  5.1669
  CDJ CDJ  7.6749
  ATE ATE  6.4242
  CD2 HSE  1.7000
  BNU BNU  8.6929
  BZF BZF  5.7140
  BMN BMN  9.5302
  DDD DDD  5.2826
  CWH CWH  6.9097
  CRV CRV  7.6132
   CG ASP  1.7000
  DOS DOS  6.3517
    C CYS  1.7000
  AFH AFH  7.2506
  ARD ARD  5.7233
    C TRP  1.7000
  CYT CYT  5.6209
  COE COE  9.5443
  BIG BIG  7.7156
  AFI AFI  7.3679
  ASF ASF  5.0316
  BHY BHY  7.2393
  CUK CUK  6.7171
  DJX DJX  5.3403
  CAM CAM  7.2848
  CTG CTG  7.5283
  DDU DDU  7.1576
  CYG CYG  5.2787
  HE1 GL1  1.0000
  ASX ASX  5.0063
  CKI CKI  11.5975
  HB2 AS2  0.0000
  DLE DLE  5.5901
  BTK BTK  5.4921
  CHS CHS  5.7656
  BUI BUI  5.3428
  HE2 TYR  1.0000
  DKN DKN  5.4899
  BTO BTO  7.5063
  BSK BSK  5.9391
  ARI ARI  8.3548
   HA GLU  0.0000
  BYQ BYQ  10.8008
  H22 XK2  1.0000
  HE3 TRP  1.0000
  COK COK  8.3766
  AKW AKW  8.3750
  ALU ALU  8.3800
  DMY DMY  5.5342
  BXB BXB  6.0558
  OD1 AS2  1.4000
  CKY CKY  6.2387
  BIS BIS  6.1308
  CDR CDR  7.6264
  DHT DHT  6.5270
  CCD CCD  6.2391
  BWU BWU  6.6808
  CXI CXI  5.7072
  BYD BYD  5.3176
  CGG CGG  5.6670
   CB GLN  2.0000
  CE1 TYR  1.7000
  AGT AGT  9.7918
  ADW ADW  7.5133
  HG2 QSI  0.0000
  DKF DKF  6.1889
   C1 XK2  1.7000
    O ASN  1.4000
  AOB AOB  5.1943
  DOL DOL  7.5358
  DGP DGP  6.8536
  CZI CZI  5.7924
  CPN CPN  8.6297
  CZN CZN  7.4822
  AEU AEU  9.3652
  C18 TSA  1.7000
  ANX ANX  9.3577
  CMF CMF  6.1756
  BRP BRP  9.6754
  BIE BIE  9.9133
   CD QSI  1.7000
  CRM CRM  5.5741
  AIS AIS  5.8925
  AWN AWN  5.7750
   H5 TSA  1.0000
  BBQ BBQ  6.8563
  BLK BLK  6.0652
  ALD ALD  5.0794
  CSM CSM  7.4644
  BZP BZP  6.8754
  DIG DIG  5.2945
  AIY AIY  5.6606
  ACD ACD  16.6256
  CLZ CLZ  8.0560
  CZL CZL  6.5840
  DIE DIE  6.0397
  BKH BKH  5.4885
  AMP AMP  5.5294
  AOY AOY  5.7079
  CXG CXG  6.7040
  COF COF  12.5195
  BFH BFH  5.3387
  DBX DBX  6.2574
  BBH BBH  5.3373
  BSE BSE  11.9273
  AKF AKF  11.5900
  CGC CGC  7.1488
   CB CYS  2.0000
  DEK DEK  7.0595
  DHC DHC  9.2455
  BHM BHM  10.4664
  APS APS  8.4588
   C4 QSI  1.7000
   CZ PHE  1.7000
  O3' QSI  1.4000
  CKS CKS  12.3775
    N HIS  1.5000
  CXT CXT  6.6458
  CFO CFO  6.9868
  CFH CFH  5.0242
  AIR AIR  5.4588
  HB2 SER  0.0000
  CRA CRA  6.6959
  O2S QSI  1.4000
  APX APX  5.9191
  BEU BEU  6.7963
  ACY ACY  12.5964
  H37 XK2  1.0000
  CKZ CKZ  10.9551
    O VAL  1.4000
  DEA DEA  6.3087
  BOE BOE  5.9680
  CWD CWD  5.2225
  CEO CEO  5.6233
  CTD CTD  6.5854
  DFN DFN  5.8175
  ACC ACC  15.0961
  HE1 HSC  1.0000
   CA ALA  2.0000
  DAP DAP  5.3235
  AQI AQI  5.5796
   H1 OH2  1.0000
  CJG CJG  16.5077
  AYX AYX  5.4212
  BJB BJB  9.2520
  CSX CSX  5.4261
   CD GLN  1.7000
  AGJ AGJ  9.3829
  CDL CDL  5.4419
  CXN CXN  8.0449
  BVO BVO  5.1174
  AEF AEF  6.1581
    H ARG  1.0000
  AXT AXT  6.1228
  AQC AQC  5.9865
    N AS2  1.5000
  BEZ BEZ  6.7212
  CRN CRN  10.9088
  BWJ BWJ  5.8422
  AES AES  6.9731
  BXV BXV  5.2643
  AEI AEI  9.4779
  APQ APQ  5.4878
  OE1 GLU  1.4000
  H34 XK2  1.0000
  DEF DEF  6.1351
  DAT DAT  6.2799
  CBI CBI  5.8016
  HE1 TRP  1.0000
  CTC CTC  5.0332
  DIO DIO  8.7324
  CXE CXE  9.4863
  CQL CQL  6.1336
  BNE BNE  5.1756
  CVL CVL  5.2391
  CLE CLE  6.7937
    N HSD  1.5000
   CB PRO  2.0000
  DGS DGS  5.3802
  CHU CHU  9.1137
  BOQ BOQ  5.1712
  HG2 ARG  0.0000
  CEI CEI  6.9552
  HB2 PHE  0.0000
  CTI CTI  5.5812
  CMQ CMQ  6.7168
  BKV BKV  13.3429
  AVF AVF  9.3819
  DES DES  7.8078
  CGQ CGQ  5.5905
  BIU BIU  9.2641
    O HSD  1.4000
  BBM BBM  5.2878
  CVQ CVQ  5.0832
  AQP AQP  8.4693
  AOD AOD  6.6202
 HG13 VAL  0.0000
    H MET  1.0000
  H12 TSA  1.0000
  BUC BUC  8.7638
  AVW AVW  6.9752
   HA LYS  0.0000
  CWY CWY  7.0232
  BDX BDX  6.0450
  ARC ARC  7.8236
  C5' QSI  2.0000
  ASG ASG  8.5338
  AMB AMB  9.0974
   CG TYR  1.7000
  C33 XK2  1.7000
   CA SER  2.0000
  BLE BLE  6.1968
  BZM BZM  7.5930
  HB1 ARG  0.0000
  AYL AYL  6.7891
  C28 XK2  1.7000
  BCS BCS  6.1443
  BNF BNF  8.9830
  BHI BHI  6.9144
  BBZ BBZ  6.9209
  BFJ BFJ  5.3146
  AZI AZI  7.7044
  AKD AKD  10.8546
  CSV CSV  5.4674
  HB1 AS2  0.0000
  CCQ CCQ  6.4110
  AUD AUD  7.5187
  BNM BNM  7.4951
  ALI ALI  6.8570
  OD1 ASN  1.4000
  C67 XK2  1.7000
  C72 XK2  1.7000
  DNR DNR  5.3444
  CBE CBE  5.8334
  CLO CLO  7.2995
  BJT BJT  12.4719
  ABM ABM  11.7734
  CNH CNH  18.0089
  C1' QSI  2.0000
  AHX AHX  6.5898
  DMG DMG  5.3572
  ACO ACO  6.3879
   HN ALA  1.0000
  CBM CBM  6.4397
   HN HYD  1.0000
  CGZ CGZ  5.1906
  BSC BSC  5.2537
  HG1 MET  0.0000
  DFF DFF  5.5840
  BSU BSU  5.1160
  BKI BKI  6.2963
  BCZ BCZ  5.3555
  AGV AGV  7.0323
  AKJ AKJ  7.7990
  CBX CBX  5.0907
 HE21 GLN  1.0000
   HG CYS  1.0000
  AUZ AUZ  6.2015
  AYT AYT  5.4163
  BQV BQV  8.1029
  AIC AIC  8.1360
   OC VDW  0.0000
  BVX BVX  6.2271
  HB1 LEU  0.0000
  DGK DGK  5.2096
  N10 QSI  1.5000
  AYZ AYZ  5.9269
  BRF BRF  6.4984
  BPT BPT  6.2461
  CHZ CHZ  8.5947
  BKC BKC  17.9562
  BJI BJI  5.1717
  BCG BCG  5.3916
  H35 XK2  1.0000
  BLX BLX  6.4818
  BYU BYU  5.3773
  CHB CHB  5.5791
  BPZ BPZ  8.3553
   HA HSE  0.0000
  BJL BJL  5.3948
  AGS AGS  8.0036
   CD GLU  1.7000
  DNU DNU  5.4247
  AGF AGF  12.7804
   CB HIS  2.0000
  CND CND  8.3362
  ARS ARS  8.2604
  CTV CTV  5.4518
 H2'' QSI  0.0000
  AWX AWX  5.4778
  AJL AJL  7.6702
  OH2 HOH  1.4000
  CHV CHV  7.2502
  DLY DLY  5.3926
  DGU DGU  7.4405
  CD2 LEU  2.0000
  BGF BGF  13.1917
  BLI BLI  8.4888
  DGB DGB  5.2323
 HD22 LEU  0.0000
  DCX DCX  5.6326
  CZF CZF  7.2100
  CTY CTY  7.2667
    O THR  1.4000
  CHN CHN  12.4022
  DIW DIW  7.0209
  AKV AKV  10.7881
  AEJ AEJ  7.5547
  DMA DMA  5.0487
  ARR ARR  5.4476
  HD3 ILE  0.0000
  CDM CDM  5.2321
  ACI ACI  7.1990
  H71 XK2  1.0000
  DAI DAI  5.4824
  AMI AMI  6.1745
  CD1 PHE  1.7000
  CKB CKB  15.4685
  BLQ BLQ  9.6605
  AOP AOP  9.6477
  AWC AWC  5.3590
  DLP DLP  6.0403
  DEZ DEZ  6.2562
  DCC DCC  6.2895
  AZL AZL  5.1870
  AHP AHP  8.3196
  CSU CSU  5.3328
  AYW AYW  6.6250
   CG LYS  2.0000
  CGP CGP  5.3541
  DAH DAH  5.2262
  ANI ANI  6.1533
  DNX DNX  5.0484
  BGD BGD  7.8093
  CSB CSB  5.8552
  ATL ATL  5.0184
  DDC DDC  5.4088
  CLF CLF  7.7663
  AOO AOO  7.5838
  CGR CGR  6.5316
  AXM AXM  5.0002
   CG HIS  1.7000
  CHE CHE  9.8847
  CIC CIC  9.5803
   O7 TSA  1.4000
  DEM DEM  6.4096
  BCM BCM  6.3783
 HD22 ASN  1.0000
  ATV ATV  7.2729
    C LYS  1.7000
  BGA BGA  24.4252
  CHA CHA  10.6429
  CGE CGE  7.2512
  AGC AGC  8.8036
  DMJ DMJ  5.0716
   HB ILE  0.0000
  CEU CEU  5.3041
  CUT CUT  7.0145
  BKA BKA  5.3135
  BWL BWL  5.1424
  CVT CVT  5.2587
  BCY BCY  5.3116
  AVB AVB  6.9485
 HG22 ILE  0.0000
  CWL CWL  5.8422
  CDI CDI  5.6165
  BJX BJX  6.0299
  CEQ CEQ  5.3018
  AVZ AVZ  5.0356
  BVW BVW  10.2642
  AHM AHM  8.9867
  HB2 ARG  0.0000
  BPQ BPQ  10.3189
  BWY BWY  5.1543
  BON BON  6.2945
  ABT ABT  15.7480
  C20 XK2  1.7000
  CQC CQC  9.6237
  ANY ANY  8.4232
  BKT BKT  5.8409
  AXA AXA  6.3129
  DLO DLO  5.5765
  BDA BDA  6.5216
  BCX BCX  6.8213
  BMS BMS  6.4567
  COG COG  13.1364
  BCL BCL  5.0180
  AOA AOA  5.0767
  CVS CVS  8.3777
   CZ ARG  1.7000
  AIX AIX  6.3790
  DEW DEW  6.3268
  CUD CUD  6.7765
  BOH BOH  7.0107
  ASY ASY  5.1976
  CJO CJO  5.1038
  CZB CZB  5.8590
  BHW BHW  6.8993
  DEG DEG  7.0084
  CBO CBO  7.4538
  CLA CLA  12.6838
    H ILE  1.0000
  CCJ CCJ  6.8836
  AUR AUR  6.3128
    N ALA  1.5000
  CKT CKT  5.7451
  DED DED  5.3162
  BOV BOV  6.9451
  BOM BOM  5.6613
  DNF DNF  5.3369
  CJW CJW  13.9025
  BAQ BAQ  5.9352
  O15 TSA  1.4000
  NE2 HSD  1.5000
  OE2 GL1  1.4000
  CMM CMM  7.1110
   CB TRP  2.0000
  BMQ BMQ  5.4731
  AUU AUU  5.4779
  ANO ANO  7.1822
  HE1 HIS  1.0000
  AFQ AFQ  7.5191
  AMT AMT  5.3688
   CD GL1  1.7000
  CBY CBY  6.3570
  ALG ALG  6.0081
 HG21 VAL  0.0000
  AOQ AOQ  8.1636
  OE1 QSI  1.4000
  HG2 MET  0.0000
  HB2 HSE  0.0000
  BTF BTF  6.9041
  BST BST  6.6115
  AFF AFF  7.5796
   HN CYS  1.0000
    H ASP  1.0000
  AIW AIW  11.2736
  DBA DBA  7.2206
  CQA CQA  6.1762
  CHX CHX  5.9565
    O GL1  1.4000
  CEG CEG  5.9888
  CMB CMB  6.9283
  AML AML  5.1529
  AMX AMX  7.1794
  DFB DFB  5.7612
  NE2 GLN  1.5000
  BVQ BVQ  8.7260
  BMI BMI  10.0622
  BJM BJM  5.3809
  CLL CLL  13.0671
  DFX DFX  5.5380
  CFR CFR  5.2959
  ADV ADV  11.9232
  BVF BVF  5.5039
  ASN ASN  5.0315
  HD1 HSC  1.0000
    N TRP  1.5000
  ABG ABG  10.7643
  BRQ BRQ  7.0701
  CWM CWM  5.0250
  BMY BMY  6.4230
    C ASP  1.7000
  DOV DOV  5.8982
  BLD BLD  5.1214
  AAJ AAJ  11.0885
  CE1 HSE  1.7000
  BUX BUX  7.0106
  BHF BHF  23.7244
   HN TRP  1.0000
  AUB AUB  5.4715
  CMW CMW  11.2535
  BBY BBY  6.8442
  AZM AZM  5.6170
  ACR ACR  7.9749
  AXR AXR  6.8987
  CMK CMK  5.0667
  BXW BXW  5.1874
  ABP ABP  14.1547
  BLF BLF  11.2287
  AIQ AIQ  7.3600
  AYA AYA  5.9265
  DKJ DKJ  6.0521
  CFL CFL  5.3474
  CQO CQO  5.7272
  DIQ DIQ  6.4468
  BXO BXO  5.5677
  CMN CMN  8.9896
  DOK DOK  7.2752
  DJT DJT  5.0127
  CCA CCA  5.0882
  AJA AJA  9.2012
  DFH DFH  8.3406
  BUQ BUQ  8.6139
  HG1 ARG  0.0000
  BVP BVP  5.6450
  CEC CEC  5.1643
  DNM DNM  5.7230
  DER DER  5.7457
  CIH CIH  13.8548
  HE2 MET  0.0000
  NE2 HIS  1.5000
  CJQ CJQ  8.7649
  ACN ACN  11.8544
   CG PHE  1.7000
 H31A XK2  0.0000
  BUK BUK  5.5836
  H25 TSA  1.0000
  DAY DAY  6.0637
  DBK DBK  5.1834
  BRO BRO  7.9389
  BNP BNP  8.7859
  AWL AWL  6.2061
  BZH BZH  5.9394
  CCN CCN  7.8995
  DEO DEO  5.1675
  BNR BNR  5.4198
  DNP DNP  5.9262
   HE GLU  1.0000
  AXS AXS  5.4135
  AFJ AFJ  6.3148
  CIF CIF  17.2071
  CCM CCM  5.8495
  AIN AIN  10.0049
  CQJ CQJ  8.2125
  BLH BLH  7.5049
  BDE BDE  6.5938
  AEX AEX  8.2127
   CB MET  2.0000
  DKY DKY  5.3562
  ALM ALM  7.1455
   H1 TIP  1.0000
  CRJ CRJ  5.6862
  BJE BJE  14.8305
  CMV CMV  9.7753
  BXE BXE  10.8474
  BAP BAP  6.0455
  ANZ ANZ  7.4505
  AJO AJO  9.6502
  DCN DCN  5.1537
  BMJ BMJ  8.8502
  AXK AXK  5.6848
  CJN CJN  10.7161
  BXI BXI  5.3903
  BGT BGT  6.1836
 HG12 ILE  0.0000
  DJD DJD  5.3552
  AKY AKY  6.3534
  BGZ BGZ  6.9426
  AZY AZY  6.2257
  AVH AVH  6.4597
  ARQ ARQ  6.3780
  ADU ADU  6.8121
  CRC CRC  7.6049
  ARW ARW  5.9107
  AQO AQO  5.5090
  AVV AVV  8.7032
  OE1 GL2  1.4000
  BWE BWE  6.1199
  COY COY  7.8981
  AFK AFK  8.1037
  APT APT  5.8130
  CUW CUW  8.0090
  CLR CLR  5.9753
  BGK BGK  9.4122
  BDY BDY  7.2146
  AOC AOC  6.1390
   CG GL2  2.0000
   CA MET  2.0000
  CRI CRI  5.5812
  BHP BHP  6.4019
  DDH DDH  5.0512
  AQW AQW  7.7868
  H65 XK2  1.0000
  DAF DAF  5.4032
  AEL AEL  5.4772
  CUO CUO  7.1683
  CXM CXM  5.1709
  CCT CCT  5.0386
  AXF AXF  6.7870
  AGE AGE  6.5826
  CRH CRH  8.9196
  BCE BCE  5.8089
  DLR DLR  5.0565
  DDQ DDQ  5.3726
  BFX BFX  22.9118
  BHD BHD  8.3874
  CD2 HSC  1.7000
    N GL1  1.5000
   CA ARG  2.0000
  APM APM  6.1086
  BAO BAO  5.0482
  AEA AEA  7.4433
  HB1 PHE  0.0000
  C66 XK2  1.7000
  CBU CBU  9.9320
  ACW ACW  6.8497
  CEP CEP  5.0122
  BLS BLS  8.1839
  AXB AXB  5.1773
  ASE ASE  7.5046
  DIJ DIJ  7.9080
  DFC DFC  5.4372
  HG1 GLN  0.0000
  CJV CJV  6.1608
  CUJ CUJ  5.9045
  DCP DCP  5.6929
  AQK AQK  9.6818
  DIT DIT  5.1084
  ND1 HSE  1.5000
  AZQ AZQ  5.6805
  BEV BEV  5.0905
    C MET  1.7000
  AVP AVP  7.3917
  ANE ANE  6.1837
   H3 XK2  0.0000
  AOW AOW  6.1335
  CQN CQN  5.7354
  AEP AEP  8.3581
  H3' QSI  1.0000
  DNK DNK  6.5357
  ATJ ATJ  5.4748
  O2' QSI  1.4000
   SD MET  1.8500
  DBJ DBJ  5.0709
  ARP ARP  7.2214
  ABH ABH  6.6237
  DMP DMP  7.1577
  DJJ DJJ  5.0506
  HB1 ASN  0.0000
  CUN CUN  5.7751
  AYU AYU  7.9851
  ABO ABO  17.3020
   CA CYS  2.0000
  DGF DGF  5.6060
  BFI BFI  7.4969
  AZJ AZJ  5.8212
  BJZ BJZ  15.0761
  CIX CIX  14.2566
  BFV BFV  8.2466
  ATH ATH  6.3735
  BAH BAH  5.6432
  BFS BFS  9.9712
  AGY AGY  6.2492
  BKW BKW  5.8023
    C GL2  1.7000
  BSD BSD  8.5415
  BVK BVK  7.6269
  AMF AMF  8.4968
  AKA AKA  7.8975
    O PHE  1.4000
 H61A XK2  0.0000
  AIB AIB  7.9684
  HE1 GL2  1.0000
  BEC BEC  8.0213
  AXD AXD  5.4485
  AOZ AOZ  5.1160
  AOE AOE  5.1342
  CPZ CPZ  5.8962
  AGX AGX  5.6926
   CG HSE  1.7000
  DKK DKK  5.7448
  AKB AKB  6.0765
  CKO CKO  13.6620
   N7 XK2  1.5000
  DJW DJW  5.7904
  CMX CMX  9.8206
  CRL CRL  5.2007
  BXY BXY  5.6557
  BNL BNL  7.2484
  BAK BAK  5.8438
  ACJ ACJ  6.1458
  BEG BEG  7.4021
    H SEP  1.0000
  CFJ CFJ  6.0585
  HB2 AS1  0.0000
   SG CYS  1.8500
  HD2 ILE  0.0000
  BZL BZL  5.7439
  ARH ARH  8.9039
  CMR CMR  5.7326
    O HSE  1.4000
  CD1 LEU  2.0000
  CCW CCW  8.1701
  BSA BSA  5.1185
  CXV CXV  6.8253
  CGM CGM  5.0482
  DLW DLW  5.8667
  BRL BRL  5.8198
  BNN BNN  5.6541
  CXQ CXQ  9.9191
  BVG BVG  5.6677
  CE2 TRP  1.7000
  CRZ CRZ  6.5244
  HB1 QSI  0.0000
  BFR BFR  16.9855
  DKS DKS  5.1718
  APN APN  6.0576
  HB2 CYS  0.0000
  CDW CDW  7.7853
  AZK AZK  5.6670
  BBP BBP  5.4778
  ARX ARX  5.1031
  AOI AOI  6.6245
  BJV BJV  7.0125
  BBC BBC  5.4667
  CWR CWR  5.5488
   CG GLU  2.0000
  COH COH  8.1122
  AHZ AHZ  6.4016
  DIY DIY  5.0609
  CZD CZD  6.3359
  AKH AKH  9.7055
  ADO ADO  5.0507
  DMS DMS  7.0516
  BMK BMK  7.8510
  H63 XK2  1.0000
  DHF DHF  5.0022
  ACU ACU  9.1697
  CPU CPU  8.2326
  CBS CBS  5.7407
 HE22 GLN  1.0000
  ADQ ADQ  12.6848
  ARK ARK  5.7165
   O4 XK2  1.4000
  BXQ BXQ  9.2702
  CLQ CLQ  7.8078
  CSG CSG  5.9818
  BZU BZU  5.7410
  CUQ CUQ  5.3323
  CSZ CSZ  10.2192
  DHL DHL  5.0646
  CVV CVV  7.9716
   HN TYR  1.0000
  AUN AUN  5.1052
  CYD CYD  5.4010
  CUH CUH  7.1160
  DFO DFO  7.0309
  CHC CHC  7.9936
  AMY AMY  7.5523
  BYM BYM  5.6550
  DPF DPF  5.7102
  DLZ DLZ  5.5231
  DHH DHH  5.7535
  AIF AIF  5.1706
  ABZ ABZ  7.8917
  CPE CPE  9.9249
  CNX CNX  8.1975
  CHJ CHJ  13.7937
  APC APC  6.4856
  BJJ BJJ  5.9842
  BQN BQN  5.0309
  CRK CRK  7.9456
  BSO BSO  5.0969
  DCB DCB  8.4672
  BSB BSB  5.5174
    C HSD  1.7000
   HA ARG  0.0000
  AYQ AYQ  5.8564
  CYS CYS  8.1839
  AIZ AIZ  5.4113
  BBN BBN  5.2194
  DGX DGX  5.8890
  DLT DLT  8.3289
  CQK CQK  9.7504
  CRX CRX  5.5917
  AMM AMM  8.4514
  AVM AVM  5.0185
  CRW CRW  7.0930
 HD12 ILE  0.0000
  ATC ATC  5.9401
  CET CET  7.8274
  DHM DHM  5.3789
  BDL BDL  5.9971
   CB GL1  2.0000
  ATR ATR  5.9994
  C19 TSA  1.7000
  AYB AYB  5.5532
  DOM DOM  6.2714
  DIZ DIZ  7.4984
  AAE AAE  14.4070
  OE1 GLN  1.4000
  AUJ AUJ  7.3159
  BUH BUH  5.3558
  AUX AUX  5.2350
  DNY DNY  5.7137
  H21 TSA  1.0000
  AWD AWD  6.1546
  CYI CYI  8.5059
  CBQ CBQ  6.9760
  AKO AKO  5.1444
  BLR BLR  9.2252
  DLQ DLQ  5.2952
  BSR BSR  7.9175
  BSG BSG  6.6274
   HN ASP  1.0000
 H3'' QSI  0.0000
  DJF DJF  7.2237
  CFZ CFZ  6.4347
  BMG BMG  7.0744
  CFU CFU  6.5522
  ATI ATI  10.3652
  DMN DMN  5.0886
 HG21 ILE  0.0000
   HA ILE  0.0000
   CB HSE  2.0000
  CUX CUX  7.3032
  BCW BCW  5.1434
  BHE BHE  9.5777
  BDC BDC  6.1845
  AFB AFB  5.1292
  BFQ BFQ  19.4586
  BXS BXS  5.0346
  ANW ANW  5.5221
    O CYS  1.4000
  DKT DKT  5.3221
  AQZ AQZ  5.6220
  AMU AMU  6.5220
   C6 XK2  2.0000
  BSW BSW  5.3498
  BMZ BMZ  13.6994
  BWB BWB  5.3770
 HD21 LEU  0.0000
  AHE AHE  9.1760
  ADM ADM  5.9864
    O ASP  1.4000
  AJU AJU  7.3522
  DCW DCW  5.1227
  AQU AQU  7.8036
  DHV DHV  5.0970
  CAS CAS  5.2698
  BOR BOR  6.5071
   N3 QSI  1.5000
  BHC BHC  7.3827
  CFI CFI  5.7501
  ACX ACX  7.4573
  OD2 AS1  1.4000
    H GL2  1.0000
  HB1 GLN  0.0000
  DFU DFU  5.8501
  CKX CKX  9.3825
  CFD CFD  5.4470
  CNI CNI  6.0048
  AQX AQX  8.0627
  BFP BFP  15.6082
  DKV DKV  6.1828
  CFW CFW  6.2706
    C GL1  1.7000
  COQ COQ  6.4718
  AQF AQF  6.6986
  AVG AVG  6.6382
  C2' QSI  2.0000
 HD13 LEU  0.0000
  AGP AGP  5.8364
  CHO CHO  12.1606
   HB VAL  0.0000
  CSP CSP  5.4626
  CFS CFS  5.7050
  CJS CJS  11.2322
  CAN CAN  5.8749
  AXC AXC  5.1957
   HA VAL  0.0000
  DCA DCA  5.1480
  DBD DBD  6.7298
  AHT AHT  5.5068
  BAN BAN  5.2600
  BCT BCT  6.1928
  BID BID  23.4517
  AQB AQB  6.4005
  BYS BYS  5.9245
  DJB DJB  8.2572
  CVJ CVJ  5.7441
  AOR AOR  8.1874
  CBD CBD  5.4977
  DPB DPB  5.7792
  AUS AUS  7.9075
  ADR ADR  15.1979
  DKO DKO  5.1201
  AHD AHD  7.0024
  CTX CTX  9.7898
  DBR DBR  8.3199
  CKP CKP  5.9175
  ABD ABD  9.2556
  ALE ALE  6.4059
  DCS DCS  8.4440
  CZK CZK  5.2382
  AZH AZH  5.9731
  BHB BHB  7.6872
  BZE BZE  7.0022
  BIM BIM  6.8685
  AAU AAU  16.1814
  CAX CAX  5.5028
  CCG CCG  5.9985
    O QSI  1.4000
  ASK ASK  5.5951
  BOL BOL  7.7974
  BSQ BSQ  5.3714
  CVP CVP  10.3897
  BCK BCK  5.6203
  ARF ARF  5.4732
  CE2 TYR  1.7000
  BRE BRE  6.6536
  H25 XK2  1.0000
  CSI CSI  8.0938
  DIV DIV  5.3716
   CA HYD  2.0000
   NH VDW  0.0000
  C22 XK2  1.7000
  ALF ALF  5.9334
  AKU AKU  9.3353
  DDJ DDJ  5.2313
  H11 TSA  1.0000
  DBL DBL  5.5757
  DKQ DKQ  8.2665
  CVK CVK  8.4785
  BIJ BIJ  13.4948
  CPG CPG  6.2720
   HA CYS  0.0000
  BZY BZY  5.3277
  BMV BMV  5.5989
  BBT BBT  6.5172
  DAJ DAJ  8.8882
  BLG BLG  7.1120
    H TRP  1.0000
  COW COW  6.2960
  BOC BOC  5.5189
  AID AID  5.2207
  AHI AHI  7.7186
  CVI CVI  5.5374
   HN GLU  1.0000
  CRQ CRQ  5.3531
  DCQ DCQ  5.0010
  C70 XK2  1.7000
  AQL AQL  5.1000
   SG HYD  1.8500
  DLV DLV  5.9283
  CTT CTT  5.2866
  BQO BQO  6.0100
    N GLN  1.5000
   CA PRO  2.0000
  CFG CFG  6.7327
  BXX BXX  6.9599
  DEI DEI  5.2252
   H6 XK2  0.0000
  BGV BGV  14.6699
  AMN AMN  6.6974
  COT COT  7.4979
  AYO AYO  6.5925
  HB2 ALA  0.0000
  CZX CZX  10.1076
  AFL AFL  10.7212
  DCJ DCJ  7.9200
  CQE CQE  10.4290
  BUD BUD  9.2166
  AFS AFS  6.1391
  AYH AYH  8.2782
  DCU DCU  6.0519
   N2 XK2  1.5000
  TWE TWE  20.0000
   CG LEU  2.0000
  AFA AFA  9.5336
  ATN ATN  6.3515
  AQV AQV  8.3002
   CB LYS  2.0000
  CZ2 TRP  1.7000
  BOU BOU  8.9910
  DGT DGT  6.0448
  AAG AAG  6.6102
  CID CID  13.1691
  BQK BQK  5.4954
  ARO ARO  6.0404
  ANH ANH  5.6344
  CKU CKU  8.4040
  AOK AOK  6.4131
  CEH CEH  6.5239
  DME DME  5.6801
  DGN DGN  6.6339
  DLD DLD  5.2976
  BIA BIA  11.4280
  ASH ASH  5.4399
  CDT CDT  5.1966
  AMJ AMJ  8.2270
  CBB CBB  6.3198
  BUZ BUZ  8.7221
  BOD BOD  6.6966
  HD1 HSE  1.0000
  AWB AWB  7.8670
  ARE ARE  6.4764
  BMP BMP  11.1309
  CNC CNC  8.5968
  BZK BZK  5.8427
  BLO BLO  5.9403
  BAR BAR  5.5895
  AJQ AJQ  7.2424
  HB1 TRP  0.0000
  BQM BQM  8.8032
  BEN BEN  6.6738
  BGP BGP  5.0940
  DFD DFD  6.7077
  HT2 QSI  1.0000
  CEX CEX  6.1366
  CGD CGD  5.2081
  BTA BTA  6.3702
    N ASP  1.5000
  DFA DFA  6.2267
  CVN CVN  8.0005
   CG GLN  2.0000
  CPH CPH  6.1767
  ABJ ABJ  10.7316
  AGB AGB  5.1545
  CGJ CGJ  5.8556
  AFV AFV  13.0993
  CNB CNB  8.0580
  HG2 GLN  0.0000
  AWZ AWZ  5.5328
  BZC BZC  5.5945
  BFE BFE  5.1475
  CG2 THR  2.0000
  CTK CTK  6.7420
  CTJ CTJ  6.4682
  BXP BXP  6.1564
  BTL BTL  6.5049
  AJH AJH  6.7899
  BCH BCH  5.5348
  CBG CBG  6.0116
  ASB ASB  8.4554
  BLW BLW  6.7197
  COC COC  5.3487
  BUV BUV  6.4285
  BBF BBF  9.9521
  O1S QSI  1.4000
  DLX DLX  6.5104
  ACF ACF  6.3218
  BZJ BZJ  6.2704
  AZU AZU  7.7724
  COP COP  7.7513
   CG PRO  2.0000
  BHO BHO  5.5644
  CGW CGW  5.8372
  BZB BZB  6.0893
   HA SER  0.0000
  BPK BPK  8.4559
  BVL BVL  5.2690
    C SEP  1.7000
  CMI CMI  5.5628
  BUP BUP  5.9437
  ALO ALO  5.3052
    H LEU  1.0000
  CXU CXU  6.4315
  BDO BDO  6.3438
    N AS1  1.5000
  DOQ DOQ  6.8513
  ATQ ATQ  5.4146
   CA HSE  2.0000
  AXN AXN  7.2611
  AEG AEG  9.9600
  CYX CYX  6.4136
  BHA BHA  12.4184
  HB2 LEU  0.0000
  CQY CQY  5.6200
   HE GL1  1.0000
  CMP CMP  10.7061
  AGH AGH  7.0944
  DOG DOG  5.0827
  CDQ CDQ  6.7698
  BER BER  5.2491
  AHS AHS  6.3514
  AQE AQE  10.1480
    N ILE  1.5000
  BHQ BHQ  9.7341
   C2 QSI  1.7000
  CQX CQX  6.5469
  CEA CEA  5.7275
  DEY DEY  7.0236
  ACS ACS  8.0243
  ALK ALK  6.2416
  BBE BBE  5.8906
  CZP CZP  5.6840
  H64 XK2  1.0000
    N HSE  1.5000
  BGN BGN  5.3045
  BQH BQH  8.0681
  AKQ AKQ  5.3219
  AAX AAX  17.9371
  DHG DHG  5.1987
    O HSC  1.4000
  DJZ DJZ  5.7781
  CUA CUA  5.6129
  CRY CRY  11.4369
  BNS BNS  5.5350
  CKK CKK  9.6278
  BJG BJG  7.8916
  SPH NBN  1.5000
  COS COS  9.2434
  BZZ BZZ  5.5642
   HA HIS  0.0000
  DKZ DKZ  5.4225
  ACE ACE  13.5176
  BZA BZA  5.8430
  CNE CNE  5.9406
  HD1 AS1  1.0000
  CIS CIS  10.5240
  BZS BZS  6.4325
  DGQ DGQ  5.0603
   HD ASP  1.0000
  CSW CSW  5.0977
  BRH BRH  5.4184
  CGA CGA  5.0398
  BWO BWO  5.8207
  CLU CLU  7.8901
  CHR CHR  8.2798
  CLT CLT  6.7330
  DEV DEV  6.9438
  ATW ATW  5.0705
  APG APG  7.6676
  BIY BIY  5.9155
  AER AER  8.6959
  CLX CLX  8.4949
  DAC DAC  6.6653
  AHW AHW  16.4632
  DOW DOW  5.8029
  BZV BZV  5.4277
  HB2 GLN  0.0000
  HE2 GL2  1.0000
  DJM DJM  5.1950
  BME BME  5.2865
   HN GLY  1.0000
   HN LYS  1.0000
  BEI BEI  6.0553
  CSK CSK  8.0110
  BKJ BKJ  9.8943
  ALS ALS  7.2989
  BCD BCD  6.7707
  CES CES  5.3809
  CDO CDO  5.5031
  DPA DPA  5.0512
  DOE DOE  5.7419
  CHL CHL  12.3931
  BWM BWM  5.2747
  NE1 TRP  1.5000
  COL COL  7.8468
  CUR CUR  7.4138
    H HSE  1.0000
  BTV BTV  7.9083
   CB PHE  2.0000
  BVE BVE  6.3972
  DBV DBV  5.1166
  DDX DDX  5.1271
  ATT ATT  8.6364
  BQE BQE  7.4551
  AJD AJD  5.9794
  COZ COZ  6.4485
  CNN CNN  10.7380
  BIF BIF  7.2293
  DHO DHO  5.8630
  CPA CPA  5.8820
  CIP CIP  10.0154
  AOF AOF  6.8219
  ADS ADS  11.2464
  DGC DGC  5.0938
   H1 HOH  1.0000
  DAW DAW  6.6050
  BHR BHR  9.3332
  DMD DMD  5.2091
  DNT DNT  6.2430
  CGF CGF  5.8720
  CSJ CSJ  7.6054
  CLS CLS  7.5464
  HA1 GLY  0.0000
  CLK CLK  7.1802
  CRS CRS  6.2224
  AAS AAS  13.5288
   HA LEU  0.0000
  BQX BQX  6.5392
  HZ2 LYS  1.0000
    C ALA  1.7000
   O3 SEP  1.4000
  BYL BYL  5.5271
   CB SER  2.0000
  DMH DMH  5.9766
  CZO CZO  5.2809
  COI COI  8.0490
   HN SER  1.0000
  AND AND  6.1503
  DEE DEE  6.2413
  CLM CLM  14.9808
  AHN AHN  5.5740
   HE GL2  1.0000
  BDK BDK  5.4685
  OE1 GL1  1.4000
  HB2 QSI  0.0000
  ADT ADT  13.0919
  CUU CUU  5.7013
  CGB CGB  5.9313
  ACM ACM  5.2667
  HB2 HIS  0.0000
 HD21 ASN  1.0000
    O HOH  1.4000
  HD2 PHE  1.0000
  BKM BKM  7.9616
   HA ASN  0.0000
  ASM ASM  5.3401
  DIN DIN  7.6766
   HG LEU  0.0000
  CEZ CEZ  5.3273
  HB2 ASN  0.0000
  DHY DHY  5.9943
  BBS BBS  5.0364
  CML CML  5.2129
  AZP AZP  6.6603
  HE3 MET  0.0000
  BWZ BWZ  6.8275
  CGU CGU  7.8668
  BVJ BVJ  5.2230
   CA GL1  2.0000
  BEK BEK  6.4778
  DBF DBF  8.9737
  CWA CWA  8.4879
  CUP CUP  10.3335
  CTO CTO  5.0696
  BPE BPE  5.5740
  ANU ANU  10.1303
  AME AME  5.5381
 HG23 THR  0.0000
  DNG DNG  5.8555
  DCZ DCZ  6.0771
  CTM CTM  7.0287
  ADF ADF  6.8504
  DMW DMW  5.5000
  BBG BBG  7.1833
   HA GL1  0.0000
  CJY CJY  12.2791
  BJO BJO  5.3940
  CYA CYA  5.8694
  CLD CLD  7.2692
  AJP AJP  6.7388
  CTR CTR  5.3399
  COX COX  8.7450
   HA PRO  0.0000
  BQB BQB  7.9394
  BDZ BDZ  5.0716
  CJR CJR  14.3463
  DFW DFW  5.2321
  DGA DGA  9.3568
  BOY BOY  7.6780
  AJF AJF  6.2619
  DOY DOY  5.1435
  ND1 HSD  1.5000
  BTZ BTZ  6.9834
  BTB BTB  8.2929
  CYE CYE  7.3885
  ABK ABK  16.5300
  BSP BSP  5.6106
  CMD CMD  5.4623
  AKL AKL  7.2338
 HG23 ILE  0.0000
  AHF AHF  5.0016
  DAU DAU  5.4024
  BVR BVR  5.0084
  DEN DEN  5.1222
  AAP AAP  10.2993
  BKY BKY  5.0272
  BWA BWA  5.2836
    H GLU  1.0000
  CHH CHH  7.3076
  BTT BTT  7.2420
  ABV ABV  8.2959
  ND2 ASN  1.5000
  BVN BVN  6.9525
  BMH BMH  5.1940
  BGO BGO  10.8322
   CG TRP  1.7000
  CD2 TRP  1.7000
  DCM DCM  5.6581
  AUM AUM  6.8641
  H14 TSA  1.0000
    O ILE  1.4000
  AWW AWW  5.3407
  BMX BMX  8.6447
  AXX AXX  5.5300
   CB AS2  2.0000
  DKH DKH  5.3962
  NE2 HSC  1.5000
  BOZ BOZ  6.6711
  ANA ANA  5.1853
  CPF CPF  7.4867
  AWH AWH  5.5894
  AIV AIV  5.3558
  CFK CFK  6.0670
  O24 TSA  1.4000
  DHZ DHZ  5.4013
  AHC AHC  5.4960
    H HYD  1.0000
  CAR CAR  5.7883
  ARN ARN  7.1761
  DLS DLS  6.0686
    O ALA  1.4000
  ANM ANM  6.8481
  DNI DNI  5.4381
  HB2 TYR  0.0000
  DKB DKB  6.6487
   CA ASN  2.0000
  CIA CIA  6.7067
  BEM BEM  7.0364
  CPX CPX  5.8612
  DAX DAX  6.5308
   CA LYS  2.0000
  CWS CWS  5.4487
  BOA BOA  5.6736
  BYF BYF  9.2266
  BIW BIW  9.5947
  HG1 GL2  0.0000
  DJC DJC  5.4869
  CZR CZR  5.1008
  AFC AFC  9.7160
  BXU BXU  5.5150
   CG GL1  2.0000
  CVR CVR  6.6239
  AZS AZS  6.7070
  BBV BBV  6.3549
  BES BES  6.6153
  BDP BDP  7.1194
  CVX CVX  8.9921
  CTF CTF  7.5884
  CPM CPM  11.8476
  CDK CDK  5.3012
  ANR ANR  8.9485
  H74 XK2  1.0000
  AWJ AWJ  5.8949
  CIY CIY  6.4026
  HB2 GL1  0.0000
  CQU CQU  8.5224
  CJT CJT  10.0465
  BXG BXG  9.4088
  BOF BOF  8.0900
  BDJ BDJ  6.1850
 HG11 VAL  0.0000
  BFN BFN  22.4982
  BML BML  5.8364
  CHM CHM  10.8815
  CBJ CBJ  8.7684
  ARA ARA  6.1778
  AJC AJC  9.6361
  DAE DAE  7.8031
  AQN AQN  8.8914
  HB1 HYD  0.0000
  BZX BZX  6.1747
  CG1 VAL  2.0000
  CZW CZW  9.2983
  AJY AJY  8.5848
  CIN CIN  11.9116
  C63 XK2  1.7000
  DCT DCT  6.9374
  CPV CPV  5.5643
  BKE BKE  5.3380
    N TYR  1.5000
  DEJ DEJ  5.0101
  ABS ABS  8.1240
  CCO CCO  5.6591
  CIO CIO  14.5483
  BKG BKG  15.1394
    C TYR  1.7000
  BMC BMC  6.4377
  CAQ CAQ  7.9296
  BDN BDN  5.0147
  BQQ BQQ  5.6174
  AHJ AHJ  5.0851
  CLN CLN  6.9576
  ACP ACP  6.9621
  CMC CMC  7.9512
  BVT BVT  5.7697
  CTN CTN  7.3983
  DHS DHS  5.1426
  CNJ CNJ  5.8256
  AXL AXL  7.1997
  AEH AEH  9.1814
  ACB ACB  20.3436
  BEL BEL  6.2873
  DHB DHB  8.6480
  BRX BRX  6.8289
  C73 XK2  1.7000
   NZ LYS  2.0000
    N HYD  1.5000
  HG2 GL1  0.0000
 HE22 QSI  1.0000
  CTL CTL  5.6736
  C76 XK2  1.7000
  DLH DLH  5.8439
  AJK AJK  6.9156
  CBP CBP  5.1619
  ATM ATM  7.7301
  ASO ASO  6.9525
  SPH SPH  1.5000
  AJN AJN  9.4445
  AYC AYC  5.4923
  H67 XK2  1.0000
  AAZ AAZ  22.5508
  HE1 GLU  1.0000
  HB2 MET  0.0000
    H SER  1.0000
  CZC CZC  5.3214
  ABA ABA  23.3235
  ATK ATK  5.3434
  DJK DJK  6.0240
  DMT DMT  5.9178
  HB1 HSC  0.0000
  CPP CPP  5.2578
  BGL BGL  7.3151
  CKD CKD  6.7115
  BJN BJN  5.6111
  AAT AAT  10.8756
  HZ2 TRP  1.0000
  H21 XK2  1.0000
  C71 XK2  1.7000
  DCD DCD  6.0427
  CHI CHI  16.7746
  BSZ BSZ  5.2870
   C3 TSA  2.0000
  DEP DEP  5.5386
  HT1 QSI  1.0000
  ATY ATY  6.6958
  BSS BSS  6.2980
  DFP DFP  7.0078
  ACK ACK  5.0705
  BQL BQL  6.4109
  DKE DKE  5.7650
  BRV BRV  5.3238
  BZT BZT  6.6413
  OE2 GL2  1.4000
  ADK ADK  8.1047
  BJY BJY  11.3711
    P SEP  1.9000
  CVC CVC  6.0993
  HO4 XK2  1.0000
  AVN AVN  8.0231
  DHR DHR  5.2927
    O SEP  1.4000
  ANQ ANQ  6.7421
  CPO CPO  5.5175
  CAZ CAZ  6.0469
  DDS DDS  5.0790
  ASZ ASZ  6.2781
  CER CER  5.1300
  AQM AQM  5.6422
  DOZ DOZ  6.4646
  CFX CFX  6.2147
  CNG CNG  8.0121
  CFV CFV  5.5348
  DOJ DOJ  5.6986
  AGW AGW  8.9072
  CVH CVH  6.4245
  ART ART  5.2177
  DLJ DLJ  6.8864
  ACH ACH  9.2444
  DET DET  8.7971
  CEE CEE  5.9539
  AGO AGO  15.3842
  AWY AWY  5.2801
  AUO AUO  6.5559
  AOG AOG  5.6970
   OG SER  1.4000
  C77 XK2  1.7000
   HN HIS  1.0000
  HE2 HSC  1.0000
  CDA CDA  5.6005
  BKZ BKZ  5.2968
  CPB CPB  7.8553
   CG AS2  1.7000
  CWV CWV  6.3089
    S QSI  1.8500
  AIG AIG  10.6173
  CFY CFY  7.2130
  CSE CSE  6.9356
  BTI BTI  5.5661
  CTZ CTZ  5.0269
  ATZ ATZ  5.5475
  DKI DKI  5.0021
  CZJ CZJ  6.3174
  AUI AUI  5.6576
  DON DON  6.3281
  BCO BCO  5.7937
  CIZ CIZ  18.4686
  CXJ CXJ  7.4547
  BUA BUA  10.6253
  CE3 TRP  1.7000
  BKD BKD  9.5800
  HD2 HSD  1.0000
   HA QSI  0.0000
    O HIS  1.4000
    N LEU  1.5000
  BPS BPS  10.2728
    C HSE  1.7000
  HZ3 LYS  1.0000
  DOO DOO  6.4600
  DNZ DNZ  5.1986
    H VAL  1.0000
  DNA DNA  5.5542
    N GL2  1.5000
  HE2 LYS  0.0000
  CKH CKH  9.5745
  AEB AEB  7.3250
  BFM BFM  22.3987
  DOP DOP  5.1840
  DFL DFL  5.5874
  C64 XK2  1.7000
  HB1 SER  0.0000
  CWT CWT  7.8922
  CDH CDH  5.4372
  DGV DGV  5.0630
  CYW CYW  9.0291
  HE1 MET  0.0000
  AGR AGR  8.6791
  CQM CQM  6.5975
  DLI DLI  6.4570
  ANG ANG  8.2703
  BCB BCB  5.1002
  AYG AYG  5.3833
  AOU AOU  7.0821
  ADN ADN  8.3854
  H1' QSI  0.0000
  AWT AWT  5.7373
  BSL BSL  6.3422
  AAM AAM  5.1117
  ABC ABC  8.6451
  DDR DDR  5.0667
   O1 TSA  1.4000
  CRU CRU  6.0507
  BTH BTH  6.9722
  C65 XK2  1.7000
  DGI DGI  5.1636
  DFI DFI  5.5256
  DFG DFG  5.6818
  BDV BDV  5.6418
  CUY CUY  8.5580
  ABQ ABQ  10.6903
  AOX AOX  7.1260
  AQY AQY  5.0337
  AFX AFX  7.9525
  APB APB  7.4702
  DIA DIA  5.1276
  AFG AFG  5.7271
   HN LEU  1.0000
  CVZ CVZ  9.8699
  BRD BRD  6.9247
  BOK BOK  9.2350
  AMQ AMQ  6.8522
  BAE BAE  6.7701
  AQH AQH  6.1966
  CCY CCY  5.9190
  AHL AHL  12.0567
  BLJ BLJ  6.2581
  AHH AHH  7.5022
   CG HSC  1.7000
  CVB CVB  9.3483
  DOD DOD  6.4435
  BFC BFC  6.1016
 HD11 LEU  0.0000
  ARG ARG  10.3995
  CCP CCP  7.8517
    H GLY  1.0000
  AJT AJT  8.6231
  DCR DCR  7.4037
  APO APO  6.6068
  CAW CAW  6.7046
   CB VAL  2.0000
  CNP CNP  10.8367
  ALT ALT  5.1425
  AJI AJI  9.9126
  DCI DCI  5.4483
  C22 TSA  1.7000
  COJ COJ  7.8224
  CDB CDB  6.6348
  AVX AVX  5.8757
  BTY BTY  7.8246
  CFF CFF  7.0966
  BVB BVB  6.3752
    C QSI  1.7000
  DHU DHU  5.4156
   HA ALA  0.0000
  AVQ AVQ  5.1971
  CLJ CLJ  5.7318
  BNZ BNZ  6.0077
  CDE CDE  6.7498
  CSN CSN  7.4083
  BSF BSF  6.2090
  AUL AUL  6.7238
  AHU AHU  8.1847
  NH2 ARG  1.5000
  CWG CWG  9.3641
  AKT AKT  6.5489
  HE1 PHE  1.0000
  BEH BEH  6.8368
  CFQ CFQ  7.0708
  AKX AKX  10.8160
   CA SEP  2.0000
  CGT CGT  6.8512
  ACA ACA  14.5865
  ADE ADE  8.0643
    H TYR  1.0000
  AYS AYS  5.9303
  BEB BEB  5.7952
  AXO AXO  5.4751
  CGH CGH  6.4992
  BMF BMF  5.4803
    H GL1  1.0000
  OG1 THR  1.4000
    C HIS  1.7000
    N PRO  1.5000
  AII AII  8.6837
  BRI BRI  9.6722
  DIS DIS  5.1969
  BBK BBK  7.3866
  AFM AFM  6.4234
    O MET  1.4000
  COM COM  5.4493
  CJH CJH  5.9431
  BQW BQW  7.1615
  BAY BAY  5.3175
   NE ARG  1.5000
  CCR CCR  5.4426
    H HSD  1.0000
  AJM AJM  6.6278
  CNU CNU  7.1849
  DEX DEX  5.5650
  CAJ CAJ  5.9534
  BBI BBI  5.1203
  CQZ CQZ  5.3965
  CIQ CIQ  13.7226
  ALJ ALJ  7.4212
  BJW BJW  11.4494
  AVE AVE  6.2965
  CNF CNF  7.1793
  BJQ BJQ  6.2246
   HA GLN  0.0000
  DCO DCO  6.3063
  HB2 ASP  0.0000
  DNW DNW  6.0834
  DHE DHE  5.4162
  HD1 PRO  0.0000
  AGK AGK  9.1061
   HN AS1  1.0000
  HE2 HIS  1.0000
 HG21 THR  0.0000
  DJY DJY  6.4727
  DJN DJN  5.5592
  BSV BSV  6.7209
  BAT BAT  6.3942
  CAD CAD  6.2902
  AVS AVS  6.1057
  AKP AKP  8.3263
  CIV CIV  7.9021
  APP APP  5.7527
  BUB BUB  5.6654
  DEH DEH  6.2676
  AGM AGM  5.5096
  AUQ AUQ  9.0333
  CMG CMG  6.0888
  COA COA  15.9702
  AJX AJX  7.8350
  AJV AJV  5.4454
  AFU AFU  5.6981
  ANV ANV  7.0992
   CZ TYR  1.7000
 HD12 LEU  0.0000
  DKG DKG  7.5377
  H33 XK2  1.0000
  C36 XK2  1.7000
   CB ALA  2.0000
  CJI CJI  10.0280
  ARB ARB  6.9918
  DLK DLK  6.4424
  BCA BCA  7.6941
  ABL ABL  6.7452
  BZG BZG  5.5610
  AUF AUF  5.6634
  CWB CWB  6.6421
  BHL BHL  9.7057
  CD2 HSD  1.7000
  BYG BYG  7.5436
  BMM BMM  5.4202
  HB1 TYR  0.0000
  CKL CKL  7.6919
   HN ILE  1.0000
  CD2 HIS  1.7000
  BIQ BIQ  14.4083
  C62 XK2  1.7000
  HG1 LYS  0.0000
  CDU CDU  5.6043
  AYM AYM  5.6966
  DJE DJE  5.8086
  HD1 TYR  1.0000
  C23 XK2  1.7000
  DCE DCE  8.0302
  CIT CIT  13.2069
  BSN BSN  9.1818
  ABX ABX  10.2490
  CIK CIK  10.4240
  DOC DOC  5.0392
  CKM CKM  16.2508
  BWQ BWQ  5.2343
  CEV CEV  5.2176
  BYO BYO  5.6300
  BTS BTS  6.1352
  CNQ CNQ  5.8017
  AGA AGA  7.1269
  CLC CLC  5.8607
  CLG CLG  6.7348
  AUC AUC  7.5079
  HG1 QSI  0.0000
  CKR CKR  10.6034
  BQD BQD  6.0421
  CLY CLY  7.4018
  AZX AZX  6.2263
  ASI ASI  5.5784
  AZA AZA  5.1099
  CKE CKE  6.6118
    H ASN  1.0000
  HZ1 LYS  1.0000
  CCS CCS  5.3517
  CJB CJB  17.8405
  BXD BXD  6.0014
  BKP BKP  14.1748
  CNR CNR  6.9925
  HB1 GL2  0.0000
  CKQ CKQ  7.4982
   OH TYR  1.4000
  C34 XK2  1.7000
  DFK DFK  7.9043
    O PRO  1.4000
  BWG BWG  6.4729
  AEZ AEZ  12.7294
   H4 TSA  1.0000
  DGW DGW  7.8128
  BYT BYT  6.6799
  BQZ BQZ  5.1371
  AZE AZE  5.3948
  BHN BHN  5.6960
  CWI CWI  7.0300
   CD GL2  1.7000
  CAU CAU  7.0826
  AZN AZN  6.4126
  CYM CYM  6.6235
  AKZ AKZ  7.4472
  CUB CUB  6.1048
  CE2 PHE  1.7000
  DDK DDK  5.3835
    H THR  1.0000
    H LYS  1.0000
  DDF DDF  5.0776
  DJL DJL  5.2464
  AIJ AIJ  6.6935
  BKQ BKQ  9.5457
  BFL BFL  9.8025
  DNB DNB  5.0750
  CXP CXP  8.1659
  AXU AXU  6.2069
  AUV AUV  5.2976
  BWR BWR  5.9277
    C THR  1.7000
  CXS CXS  5.0131
  AWE AWE  6.5031
  DBU DBU  7.4152
  CKC CKC  6.2224
  BGG BGG  8.3276
  CRR CRR  5.3808
  CZE CZE  5.6520
  BVM BVM  6.9692
  AKE AKE  7.5630
  BTP BTP  7.3449
  AWG AWG  5.2733
  OD1 AS1  1.4000
  DHI DHI  7.6516
  AEE AEE  5.6864
 HD23 LEU  0.0000
  CYF CYF  7.8054
  HG1 SER  1.0000
  BTE BTE  5.3924
 HH22 ARG  1.0000
  CCX CCX  6.0812
  DDW DDW  5.3425
  DCF DCF  6.2275
  DAN DAN  5.2695
  CAK CAK  5.1554
  AXV AXV  6.7214
  DFR DFR  7.8672
  DAB DAB  6.2272
  DIF DIF  5.3231
  BVS BVS  6.6763
  DOR DOR  7.9217
  AGL AGL  7.5323
   CB GLU  2.0000
  BZW BZW  5.1517
  BRA BRA  8.4874
   H8 QSI  1.0000
  CJP CJP  8.1613
  BPC BPC  5.8633
  AGI AGI  5.8549
  BCU BCU  5.2370
  AMR AMR  6.1009
  HD2 PRO  0.0000
  BPO BPO  5.3386
  ARU ARU  7.9792
  BSH BSH  7.7258
  AAK AAK  10.2728
  BTW BTW  5.0648
  AQJ AQJ  6.5313
  AFO AFO  6.5478
  AUH AUH  6.0310
  ATS ATS  6.5870
  H10 QSI  1.0000
  HD2 HIS  1.0000
  DEL DEL  5.6284
  DDB DDB  5.7304
  AIE AIE  9.0038
  CZT CZT  7.3519
  DBM DBM  6.6732
  BKK BKK  11.1801
  DBN DBN  5.2237
  DPH DPH  5.9515
  AYR AYR  5.9589
   CA TYR  2.0000
  BBU BBU  7.6316
  AQT AQT  5.8243
  CWC CWC  6.5277
  ATO ATO  5.0851
  CCU CCU  6.4360
  BMW BMW  7.0199
  ADH ADH  5.6702
  DCK DCK  6.7908
  GRD GRD  0.0000
  CQV CQV  5.1825
  CGK CGK  6.6369
  CYN CYN  6.7351
  HE2 GL1  1.0000
  DAD DAD  7.1661
    N CYS  1.5000
  CAC CAC  6.7421
  AMS AMS  5.4984
  CQD CQD  6.5239
  BXH BXH  6.9903
  BHX BHX  13.4461
 HD13 ILE  0.0000
  BUY BUY  7.2630
  BUU BUU  5.1115
  CQB CQB  6.9313
  DIH DIH  5.8025
  CPI CPI  11.1530
  CNZ CNZ  9.3337
  BFT BFT  8.5002
  CKV CKV  12.8646
  BUO BUO  6.4849
  BAI BAI  5.5886
  DMI DMI  5.6005
  BGH BGH  10.2548
   HN HSE  1.0000
   CB HSD  2.0000
  ASV ASV  6.2381
  BUW BUW  5.2720
  BKL BKL  10.7797
  AJE AJE  10.1743
  CUE CUE  5.7253
  BLU BLU  7.9857
   HA TYR  0.0000
    N SEP  1.5000
  AEV AEV  7.8700
  BZO BZO  5.7747
    O TRP  1.4000
  DCV DCV  6.1297
  OD2 AS2  1.4000
  BFB BFB  5.3011
  AMD AMD  6.1497
   CA HSD  2.0000
  BEF BEF  5.0061
  APK APK  5.3498
  AKM AKM  5.4707
  APU APU  6.3145
  CSY CSY  8.6577
  C10 TSA  2.0000
  SP1 SP1  1.0000
  H7A XK2  0.0000
  CNW CNW  6.7411
   H2 HOH  1.0000
  DOX DOX  7.3791
  CUI CUI  8.1950
  CJC CJC  9.0902
  BNY BNY  8.9250
  ADB ADB  9.2439
  HD2 TYR  1.0000
  HE1 HSD  1.0000
  HB1 ASP  0.0000
  C79 XK2  1.7000
   CA LEU  2.0000
  BMO BMO  6.2504
  BGM BGM  23.0430
  BKB BKB  8.6448
  ADX ADX  6.2672
  DEQ DEQ  6.3233
  ASJ ASJ  5.9946
  HB2 SEP  0.0000
   HA HSD  0.0000
  ABE ABE  5.2548
  CQG CQG  5.2883
  HZ3 TRP  1.0000
  AIO AIO  12.8419
  BEQ BEQ  5.2110
  BLL BLL  5.6488
  CJZ CJZ  6.8635
  CD1 TYR  1.7000
  CFT CFT  6.9763
  BPV BPV  5.7952
  CHK CHK  8.9060
 DUM2 DUM  0.0000
  AMH AMH  6.4782
  ATP ATP  6.4326
  HG2 GLU  0.0000
  CYB CYB  5.4048
  CRE CRE  8.6277
   HD AS1  1.0000
   O5 XK2  1.4000
  CQP CQP  5.6306
  DLB DLB  5.4347
  CNT CNT  11.0583
  DDV DDV  5.6133
  BOJ BOJ  6.0430
  BIR BIR  5.5358
  CDZ CDZ  5.0423
  AEC AEC  6.0562
   HN VAL  1.0000
    N SER  1.5000
  AZV AZV  6.3854
  BPN BPN  9.4306
  CRT CRT  5.8603
  HE1 LYS  0.0000
  CTW CTW  6.2920
  OH2 OH2  1.4000
  AYN AYN  5.8732
  BCV BCV  6.3974
  AVJ AVJ  5.2186
  AIH AIH  5.4631
  BAF BAF  7.5467
  AMC AMC  6.1332
  DNJ DNJ  6.7728
  BRM BRM  7.4486
  AVR AVR  6.1228
  CCV CCV  6.5176
  COD COD  6.2971
    O HYD  1.4000
  AEQ AEQ  11.8255
  CJE CJE  9.7869
   CA QSI  2.0000
  ARY ARY  5.7533
   H5 XK2  0.0000
   HN HSD  1.0000
  C17 TSA  2.0000
  DBZ DBZ  6.1165
  CFE CFE  5.9886
  BTJ BTJ  6.1000
  CJJ CJJ  6.7346
  AZR AZR  5.1596
    N HSC  1.5000
  DMR DMR  6.6490
  BWI BWI  6.0579
  BHG BHG  15.4117
  BSM BSM  5.5233
  ANK ANK  6.1047
   CA HSC  2.0000
  BVV BVV  6.9528
  DNL DNL  5.3338
  BRW BRW  9.3708
  DGJ DGJ  5.4561
  BUJ BUJ  8.0649
  H20 TSA  1.0000
  CXO CXO  7.6345
  BIP BIP  6.8564
  AJZ AJZ  5.3050
  DHA DHA  5.9507
  BKR BKR  6.5609
  BYK BYK  5.6496
  ACL ACL  8.5402
  AZT AZT  6.9155
  HG1 PRO  0.0000
  BOX BOX  6.8490
  CVF CVF  6.0964
  ALP ALP  6.3301
  AAR AAR  24.6134
  CUV CUV  6.9185
  DGR DGR  5.4099
  CIE CIE  9.6016
  DLF DLF  5.0210
  ASU ASU  5.7143
   CB HYD  2.0000
  CMO CMO  6.6078
  BWH BWH  5.4846
  CXD CXD  6.3667
  ADY ADY  8.8335
  ALR ALR  9.2774
  SPH BON  1.5000
  BKX BKX  8.0787
  DBG DBG  7.8914
  CED CED  6.7322
  BQT BQT  6.4008
  DBW DBW  5.7705
  CHF CHF  23.0818
  CIU CIU  10.4490
  C26 XK2  1.7000
  BPD BPD  5.9208
  ASA ASA  5.9429
  CPS CPS  5.0813
 HH21 ARG  1.0000
  BJK BJK  10.2579
  CUM CUM  8.2585
   N1 QSI  1.5000
  BLM BLM  7.8650
  BVI BVI  5.2593
   HE ARG  1.0000
  CEY CEY  7.1303
  CG2 ILE  2.0000
  H78 XK2  1.0000
  CDC CDC  6.4333
  CCL CCL  5.7843
  DKL DKL  5.5204
  CST CST  7.2142
  HB2 GL2  0.0000
  DOB DOB  6.4054
  AGU AGU  6.4541
  BTU BTU  6.2223
  DMX DMX  6.1384
  CSH CSH  6.6358
  AQS AQS  5.6027
  CTU CTU  6.0028
  BXL BXL  7.7590
  AFP AFP  6.9948
  HB1 LYS  0.0000
   HA AS2  0.0000
  BSJ BSJ  6.6409
   CA AS1  2.0000
  BPP BPP  7.3989
  CAP CAP  5.6074
  BOI BOI  7.8939
  AJJ AJJ  7.8596
   HZ PHE  1.0000
  DHQ DHQ  5.4096
 HD11 ILE  0.0000
   HA GL2  0.0000
  CZV CZV  5.6308
  ALY ALY  5.9712
  HD1 PHE  1.0000
  C27 XK2  1.7000
   CA GLU  2.0000
  AZB AZB  5.9556
  BHS BHS  5.1668
  CCH CCH  5.3169
    H PHE  1.0000
  BFW BFW  17.1791
  BEJ BEJ  5.5282
  HG2 GL2  0.0000
  HB1 HSD  0.0000
  AAH AAH  8.4972
  DCH DCH  7.7750
  AXW AXW  5.1268
  APZ APZ  5.1636
  CE1 HSC  1.7000
  AON AON  5.8815
  COV COV  7.4265
  BIK BIK  9.4295
   H2 OH2  1.0000
  DBI DBI  7.8109
  BAV BAV  5.5698
  BBA BBA  6.4308
  CDY CDY  6.8761
  HB1 ALA  0.0000
  BZR BZR  5.5669
  HB1 CYS  0.0000
  AVA AVA  5.1502
  O4' QSI  1.4000
   CE LYS  2.0000
  BNJ BNJ  6.6713
  BMA BMA  7.7135
  CUF CUF  5.6445
  CDV CDV  7.5072
  BUT BUT  5.4144
  BEP BEP  6.1245
  ALH ALH  7.6980
    C PRO  1.7000
  H62 QSI  1.0000
  BIT BIT  9.2143
  DNV DNV  5.2041
  C4' QSI  2.0000
  BNG BNG  6.2365
  DJU DJU  5.8547
  DML DML  7.0516
  CWJ CWJ  7.6783
  CSF CSF  5.7175
    H AS1  1.0000
  BBD BBD  5.6047
  H4' QSI  0.0000
  CDG CDG  6.8184
  AIM AIM  5.5807
  CCC CCC  9.1278
  AZW AZW  6.1121
  CBC CBC  5.1934
  ALZ ALZ  8.1689
  DJG DJG  5.0426
  CNL CNL  6.0860
  CJK CJK  6.0657
  AQA AQA  5.8333
  HD1 HIS  1.0000
  AAC AAC  10.1436
    C HSC  1.7000
  BDH BDH  5.1583
  DMB DMB  5.0409
  CD2 TYR  1.7000
  AAN AAN  9.6619
  CMJ CMJ  5.5039
  AWI AWI  5.3788
  BRJ BRJ  5.1936
  CQR CQR  8.0060
  HD2 HSC  1.0000
  BHU BHU  6.9285
  BDF BDF  5.3488
   CA AS2  2.0000
  BFF BFF  5.0204
  CSA CSA  8.1137
  CIL CIL  18.7868
  H26 XK2  1.0000
  DDM DDM  5.8818
  CMY CMY  6.8627
  CDN CDN  5.9567
  BGB BGB  7.1159
  HE2 HSD  1.0000
  BIX BIX  6.3640
  BRG BRG  7.3088
   CE MET  2.0000
  BGS BGS  8.5105
  AIT AIT  6.0064
  ACV ACV  7.1317
  CRF CRF  5.4766
  AWR AWR  5.7719
  AIA AIA  5.0442
  AEN AEN  6.3383
    C VAL  1.7000
    C AS2  1.7000
  HD1 ARG  0.0000
  CAT CAT  6.7074
  BYX BYX  6.7381
  DBC DBC  8.8659
  CNO CNO  8.3762
  CMZ CMZ  9.2617
  CFB CFB  7.1343
  BOS BOS  6.3275
  AWO AWO  7.5616
  DFY DFY  9.0191
  CLB CLB  6.9628
  HD2 LYS  0.0000
  DFV DFV  6.8040
  BKN BKN  8.2663
   HN GL2  1.0000
  DLM DLM  5.3636
  BGE BGE  8.3607
  AQQ AQQ  5.6879
  DND DND  8.1871
  DJA DJA  5.0563
  CEB CEB  5.4202
  ANT ANT  6.8591
   C2 TSA  2.0000
  OH2 TIP  1.4000
  DKD DKD  5.4624
  AMW AMW  5.3617
  AYD AYD  6.3602
  BCP BCP  6.8190
 H5'' QSI  0.0000
  BQJ BQJ  5.6240
 HH12 ARG  1.0000
  BPI BPI  6.5304
  DAO DAO  10.7055
   CD LYS  2.0000
   CB AS1  2.0000
  HB2 PRO  0.0000
  DJR DJR  5.0181
  HB2 HSC  0.0000
  CJM CJM  12.2880
  DJQ DJQ  5.7633
  BHK BHK  8.9852
   CA THR  2.0000
  DPJ DPJ  6.2711
  CZM CZM  6.0959
  H7B XK2  0.0000
  AXZ AXZ  7.2343
  AUT AUT  5.8417
   CD ARG  2.0000
  HD1 TRP  1.0000
  CWZ CWZ  9.7954
   CG HSD  1.7000
  AOM AOM  5.5197
  BDR BDR  8.0753
  ADC ADC  17.8127
  CKA CKA  5.9627
  CVY CVY  5.4836
  BPH BPH  6.3114
  OD1 ASP  1.4000
  CXX CXX  6.6312
    C ASN  1.7000
  CHT CHT  13.6910
  ASP ASP  5.3301
 H61B XK2  0.0000
  DEC DEC  5.6786
  AVL AVL  5.1867
  ASW ASW  9.3776
  AMV AMV  6.0304
  CCZ CCZ  5.2598
  DLA DLA  5.6876
  BYJ BYJ  7.6072
  AAQ AAQ  5.8027
  AOS AOS  8.2529
  DKA DKA  5.7525
  CFP CFP  6.7095
  DPC DPC  5.2472
  HD2 HSE  1.0000
  BGJ BGJ  10.9839
    D max  0.0000
    O AS2  1.4000
  DIK DIK  6.4883
  BKO BKO  7.1987
  BLZ BLZ  8.3962
 HG12 VAL  0.0000
  BJA BJA  6.4421
  AUP AUP  5.8566
    N THR  1.5000
  BUG BUG  7.6008
  CIJ CIJ  8.0290
  AWM AWM  5.4187
  BTX BTX  5.2519
  DOA DOA  6.5613
  DJH DJH  6.9896
  AVO AVO  5.4266
   CB THR  2.0000
  CAO CAO  5.5191
  DDZ DDZ  5.6600
  BIB BIB  9.2880
  C31 XK2  2.0000
  CCE CCE  5.0381
  BIV BIV  14.2611
  SP2 SP2  1.5000
  HG1 THR  1.0000
  BWD BWD  6.2149
  CD1 ILE  2.0000
  BYR BYR  5.7904
  ARL ARL  5.5241
  AEO AEO  6.0165
  DLL DLL  6.5020
  CWF CWF  5.2429
  APH APH  5.8950
  AUA AUA  6.2611
  AFE AFE  5.6660
  AEY AEY  5.2318
  APD APD  8.3250
  BAS BAS  6.0637
    O LEU  1.4000
  DDE DDE  6.6782
  APY APY  6.6407
   CA TRP  2.0000
   H2 TIP  1.0000
  C78 XK2  1.7000
  AZZ AZZ  7.7547
  HB1 HIS  0.0000
  BBR BBR  6.8984
  CFC CFC  5.3732
  CJF CJF  6.7287
  AKC AKC  10.0539
  CPW CPW  6.8974
  H26 TSA  1.0000
  AIP AIP  5.3515
  DFE DFE  5.9958
  CAB CAB  6.5295
  CNA CNA  5.4403
   CB ASN  2.0000
  CQQ CQQ  6.9449
  CGX CGX  5.9328
  CTB CTB  7.8731
  AKI AKI  10.0757
  HD1 ASP  1.0000
  H16 TSA  1.0000
    N ASN  1.5000
  DGG DGG  5.0426
  AWQ AWQ  7.7457
  BZD BZD  6.8575
   CA ILE  2.0000
  CKN CKN  15.8463
  DDN DDN  6.7345
  AZF AZF  8.4974
  BKS BKS  6.7098
  CAE CAE  6.3237
  AMA AMA  8.3612
  CSQ CSQ  5.2447
  AKG AKG  5.2006
   OD HYD  1.4000
  ABW ABW  9.5712
  C61 XK2  2.0000
   HG SER  1.0000
  CRB CRB  11.8397
  BYY BYY  5.9797
  C37 XK2  1.7000
  CXH CXH  6.4429
  BQI BQI  10.8122
    O ARG  1.4000
 HH11 ARG  1.0000
  BYN BYN  6.6204
  CGS CGS  6.8731
  DBE DBE  5.6315
  BOG BOG  8.3844
  DLG DLG  5.1041
  BFZ BFZ  5.7267
    C LEU  1.7000
  DHW DHW  5.4317
  CG1 ILE  2.0000
  DNC DNC  5.8807
  HB1 GLU  0.0000
  DGH DGH  7.1567
  AXP AXP  5.2288
  ACG ACG  9.0298
    N GLY  1.5000
   CG AS1  1.7000
  DBQ DBQ  5.0764
  DBO DBO  6.6111
   OG SEP  1.4000
  BZQ BZQ  6.3014
  AOV AOV  5.8462
  AXI AXI  7.5471
   N6 QSI  1.5000
  DIU DIU  5.0010
  AAL AAL  19.2793
    O SER  1.4000
   O1 XK2  1.4000
  AKK AKK  7.9013
  CZS CZS  5.2396
  BBO BBO  5.6870
   CG ARG  2.0000
   HB THR  0.0000
    C SER  1.7000
  AVK AVK  5.9476
   HN THR  1.0000
  BAJ BAJ  5.3528
  HD2 ASP  1.0000
  BDU BDU  7.6741
  BCF BCF  6.8367
  CLP CLP  5.4358
   HA SEP  0.0000
  CLI CLI  8.5323
  BNX BNX  6.2468
  BCJ BCJ  7.5978
  BYI BYI  7.5307
  ANB ANB  7.3000
  CPY CPY  6.3541
  BBW BBW  5.1924
  CYY CYY  6.5076
  CPJ CPJ  7.7034
  AHQ AHQ  6.2121
  AOL AOL  5.6599
  DLC DLC  5.5837
  CAF CAF  6.8722
  BHJ BHJ  14.6602
  HG2 PRO  0.0000
  BAM BAM  5.3999
  HE2 HSE  1.0000
  CBT CBT  6.8230
  APW APW  5.8296
  BGC BGC  13.4879
  DLU DLU  7.8833
  DBS DBS  5.8843
  COU COU  5.5434
  BRT BRT  8.0127
  BPL BPL  6.5779
  NH1 ARG  1.5000
   HN MET  1.0000
  DMQ DMQ  5.0346
  AKR AKR  5.7205
  DDA DDA  7.1742
  CJD CJD  7.2601
  H36 XK2  1.0000
  CPQ CPQ  5.9972
  BNT BNT  8.4149
  BNO BNO  5.3223
  DPI DPI  5.3210
  ACQ ACQ  11.0045
  BOB BOB  12.7618
  AHV AHV  6.1571
  DOH DOH  5.4400
  AQG AQG  5.2399
  AZG AZG  5.6528
  AYK AYK  6.7565
  BIH BIH  11.8541
  CSO CSO  6.9782
  CXA CXA  9.4045
  HB1 GL1  0.0000
  BNK BNK  8.4836
  DPD DPD  5.5189
  CWW CWW  7.0057
  AWA AWA  5.9171
  AAY AAY  9.6957
  BCC BCC  5.4924
  AAD AAD  20.0772
  COO COO  5.9850
  CBL CBL  6.9245
  BAB BAB  5.3059
   HN ARG  1.0000
  CUZ CUZ  5.0933
  CTE CTE  6.7196
  BJD BJD  5.4897
  AWF AWF  5.5041
  AVD AVD  5.5363
  BVC BVC  6.2211
  DMM DMM  5.0367
  CTS CTS  7.1879
  CRD CRD  9.2112
   CA ASP  2.0000
  CBH CBH  6.2057
  CAG CAG  5.0945
   CB QSI  2.0000
  CEK CEK  6.0351
  DKU DKU  5.7878
  DAK DAK  5.0355
  CGI CGI  5.2668
  BNI BNI  5.8315
   HA PHE  0.0000
  DCY DCY  6.6660
  CGO CGO  5.7217
  BED BED  5.3420
  BAL BAL  6.7623
  DAS DAS  5.1370
  DMC DMC  6.8891
  CNM CNM  6.4439
  CTP CTP  6.8672
  HE2 GLU  1.0000
  BNQ BNQ  6.2970
  BLA BLA  5.8781
    H HIS  1.0000
  AKS AKS  8.4113
  HG1 CYS  1.0000
  AAF AAF  18.5803
  BQS BQS  6.0645
  CVW CVW  8.3172
  CME CME  7.3574
  AVC AVC  8.0711
  APJ APJ  9.7752
  DNN DNN  6.9067
  DCG DCG  5.3880
  HB1 MET  0.0000
  CXF CXF  8.5829
  BYP BYP  6.8247
  AQR AQR  7.4224
  BOP BOP  7.5840
  DGM DGM  6.0939
  H73 XK2  1.0000
  BFD BFD  5.0034
  CZ3 TRP  1.7000
  BHH BHH  6.3240
  AFR AFR  11.1593
  BGU BGU  5.8457
  H5' QSI  0.0000
  BPX BPX  10.1590
  AJG AJG  6.1066
    N QSI  1.5000
  BDW BDW  6.0108
  CJU CJU  10.1787
  BLC BLC  10.9411
  CD2 PHE  1.7000
  DMU DMU  5.3004
  CGY CGY  5.9157
  DMF DMF  7.5763
  H27 XK2  1.0000
  BWC BWC  6.1257
  DGD DGD  6.8889
  H29 XK2  1.0000
  AAV AAV  8.9037
  CE1 PHE  1.7000
  AGQ AGQ  5.7501
  BHZ BHZ  14.5992
  CVG CVG  8.9527
  CCF CCF  6.7238
  COR COR  6.1403
  CEW CEW  5.0927
  AHG AHG  6.1598
  DAZ DAZ  6.1753
  CNS CNS  7.0206
    C GLU  1.7000
  BUF BUF  6.1106
  BGQ BGQ  6.6380
  ND1 HIS  1.5000
  DGL DGL  5.5475
  AYF AYF  6.3311
  BVY BVY  5.9651
  CBV CBV  5.5923
  DAG DAG  5.5870
  BRY BRY  6.8357
  AZC AZC  6.2194
 HE21 QSI  1.0000
  CSD CSD  5.6767
  BWW BWW  5.6089
  BNA BNA  7.1619
  BJU BJU  12.9754
  BHV BHV  6.9999
  BYZ BYZ  6.1937
  CJX CJX  11.1137
  CII CII  5.9037
  AWS AWS  5.8278
  DAQ DAQ  6.3064
  CBR CBR  6.3024
  AAA AAA  15.2397
  DEB DEB  6.2847
  DBH DBH  6.7533
  CPD CPD  7.5025
  CRO CRO  7.7488
  CSC CSC  5.5788
  HB1 HSE  0.0000
  DHJ DHJ  5.9050
  AUY AUY  7.4789
  ASQ ASQ  5.1575
  ANC ANC  5.6393
   CD ILE  2.0000
  BVZ BVZ  8.1575
  BFA BFA  6.4779
   CB SEP  2.0000
  CQI CQI  6.4189
  APL APL  5.6623
  AHK AHK  5.3214
  BLP BLP  12.9846
  BDS BDS  5.1677
  DBT DBT  5.2415
  HO5 XK2  1.0000
  ARJ ARJ  5.2500
  CBW CBW  7.8192
  BPJ BPJ  7.4686
   HA HSC  0.0000
  CYL CYL  10.6567
  BTR BTR  6.3265
  BLT BLT  6.1191
  ASD ASD  6.8955
  HB1 PRO  0.0000
  BVH BVH  6.0956
  DDG DDG  7.1352
  HE1 HSE  1.0000
  CVE CVE  7.6613
  BMR BMR  7.6066
  BCN BCN  6.0484
  AOH AOH  8.6542
  BIC BIC  9.7553
  BTN BTN  5.5043
  DJI DJI  5.5326
 HG23 VAL  0.0000
   HA MET  0.0000
  BFK BFK  5.0155
  AEK AEK  5.8554
  BQU BQU  8.3588
  BII BII  8.8856
   HH TYR  1.0000
  CIR CIR  6.3269
  BFU BFU  6.2652
  ANP ANP  6.3793
  CYH CYH  9.0590
  BXA BXA  8.0314
  CYV CYV  11.6520
  DKC DKC  5.0558
  CJA CJA  5.8535
  O23 TSA  1.4000
  CPR CPR  8.3945
  ADZ ADZ  7.3225
  BRN BRN  5.9578
  H24 XK2  1.0000
  AFD AFD  5.6766
    C AS1  1.7000
  BOT BOT  7.2107
  H2B XK2  0.0000
   O8 TSA  1.4000
  BAW BAW  5.8955
    N VAL  1.5000
  CXL CXL  6.1283
  AYI AYI  5.1179
  ABY ABY  7.9008
 HG11 ILE  0.0000
  BAZ BAZ  5.6972
   HN ASN  1.0000
   CB ARG  2.0000
  CD1 TRP  1.7000
   C6 QSI  1.7000
  CEM CEM  5.5408
  DNH DNH  5.1289
  BWP BWP  5.6618
  DIL DIL  5.2909
   O2 SEP  1.4000
  AUG AUG  6.1304
  AFW AFW  10.6112
  BBL BBL  8.1298
  NE2 QSI  1.5000
  ABB ABB  12.5469
    H ALA  1.0000
  BLB BLB  10.2806
  BJP BJP  5.0932
    O LYS  1.4000
  BMT BMT  7.5876
  DKR DKR  5.8020
  CBN CBN  5.9299
  BDM BDM  5.1002
  DEU DEU  5.4643
  BXT BXT  5.0255
  BGW BGW  16.9272
  AVI AVI  6.8364
   HA THR  0.0000
  CKW CKW  7.7721
  CAH CAH  5.9695
  BAX BAX  5.0517
  DHP DHP  5.3802
  AWP AWP  5.5884
  BOW BOW  5.3302
  CMU CMU  5.7084
  BDI BDI  5.6355
  C21 XK2  1.7000
  BSI BSI  6.9803
  ATF ATF  5.4574
  DNS DNS  5.8865
  CHP CHP  20.1136
  CON CON  7.4844
  CNV CNV  8.5678
  ND1 HSC  1.5000
  CGN CGN  6.4899
  DJS DJS  5.5733
   CA GL2  2.0000
   C7 XK2  2.0000
  CLH CLH  12.2946
   H4 XK2  0.0000
  CMH CMH  7.7744
  DJV DJV  5.0630
  BRU BRU  6.4525
   C5 XK2  2.0000
    N LYS  1.5000
  BSY BSY  5.1872
  ADD ADD  15.9120
  CGV CGV  5.0412
  BTG BTG  6.1778
  BXJ BXJ  10.2108
  APA APA  6.7700
  BYH BYH  5.7312
  BDD BDD  5.5745
  AWV AWV  5.4470
   HA AS1  0.0000
  BGR BGR  17.1560
  CGL CGL  6.0343
  ARV ARV  6.4827
  AHB AHB  7.0290
  AJW AJW  6.0885
  AWU AWU  6.7252
  AJS AJS  6.5157
  BWS BWS  8.8313
  BWF BWF  5.5397
  CXK CXK  5.6573
  CXB CXB  5.9905
  CKF CKF  10.4011
  BGY BGY  5.4272
  AST AST  6.1906
  AFZ AFZ  5.5792
  ABU ABU  7.2338
  HB2 TRP  0.0000
  HD1 ILE  0.0000
  CXC CXC  8.7422
  CHD CHD  18.7056
  DFQ DFQ  5.3434
    O GL2  1.4000
  BXZ BXZ  5.4796
  BEW BEW  6.7238
  BZN BZN  6.3118
  DHN DHN  5.0998
  CMT CMT  6.4827
  BQP BQP  8.2090
    C GLY  1.7000
  APE APE  5.3659
  AIL AIL  10.7466
   HN GLN  1.0000
  AXH AXH  5.7905
  HB1 SEP  0.0000
  DPE DPE  5.6845
  BUM BUM  5.8904
  BAD BAD  7.2299
  ADA ADA  14.0658
  BEA BEA  5.3061
  C35 XK2  1.7000
  DOI DOI  5.6907
  AVT AVT  5.9082
  AHO AHO  9.0333
  CZY CZY  5.9049
  CUS CUS  6.9849
  HH2 TRP  1.0000
  CAY CAY  5.5007
  ASC ASC  9.0655
  AYP AYP  7.1701
  ACT ACT  5.5886
  DKW DKW  8.3634
  C74 XK2  1.7000
   CG MET  2.0000
 HG22 THR  0.0000
  AJR AJR  5.5558
  H66 XK2  1.0000
  BXM BXM  5.5996
  CYU CYU  7.0327
  CEN CEN  5.1641
  BCI BCI  7.8145
  BLY BLY  5.0532
  CDD CDD  8.9046
  CH2 TRP  1.7000
  HT3 QSI  1.0000
  ADL ADL  6.6687
  CAV CAV  6.0192
  ALW ALW  5.9457
  CXY CXY  7.5340
  CG2 VAL  2.0000
  DGE DGE  5.0237
    H GLN  1.0000
    D min  0.0000
  HE1 TYR  1.0000
    O GLN  1.4000
  BTD BTD  8.2027
  BEY BEY  6.0744
  BXN BXN  7.9621
  AYY AYY  5.6855
  AXJ AXJ  5.1555
    O TYR  1.4000
   C9 TSA  2.0000
  BEX BEX  7.2564
  BAC BAC  6.7190
  AAB AAB  13.0151
  ACZ ACZ  9.5857
   C4 XK2  2.0000
  BAG BAG  6.2098
  CCI CCI  7.1647
  BPR BPR  6.7059
  BBX BBX  6.4297
  HE2 PHE  1.0000
  HB2 LYS  0.0000
  BCQ BCQ  5.9697
  DFM DFM  5.3622
  CVU CVU  9.4081
  ABR ABR  9.3585
    C ILE  1.7000
  DAM DAM  6.1562
  BXF BXF  7.5210
  CWN CWN  8.2496
  DAR DAR  6.2575
  APF APF  7.3173
  OD2 ASP  1.4000
    H CYS  1.0000
  BKF BKF  17.5722
  OE2 GLU  1.4000
  CBA CBA  6.2777
  BET BET  5.5400
  BAU BAU  6.7500
  ALC ALC  5.9129
  CQF CQF  6.6361
  AUW AUW  7.1182
   CA HIS  2.0000
  DDL DDL  5.6528
  ALQ ALQ  5.1753
   CB ILE  2.0000
  DDI DDI  6.6782
  BPU BPU  8.2455
 DUM1 DUM  0.0000
  CZU CZU  7.5528
   CG QSI  2.0000
  HA2 GLY  0.0000
  DNE DNE  5.2943
  DBP DBP  6.5964
  BRC BRC  6.6361
  DJO DJO  5.0686
  AED AED  16.6055
  BPW BPW  8.1613
  DGO DGO  6.6146
  BVA BVA  7.5320
  CSL CSL  5.2343
  BUS BUS  5.1830
  CHW CHW  14.5703
  CPT CPT  6.9510
  ADJ ADJ  5.9765
  BYV BYV  5.9721
  BTC BTC  12.9075
  BDG BDG  5.0006
  AXQ AXQ  5.6095
  BPM BPM  5.2351
  CIW CIW  7.6908
    N GLU  1.5000
  CKJ CKJ  5.2109
  BJC BJC  9.7412
  CYP CYP  6.1938
  BDT BDT  7.2278
  AWK AWK  7.0716
  DOT DOT  5.7064
   C5 QSI  1.7000
  AAO AAO  12.7692
   HN PHE  1.0000
  DPG DPG  5.7436
  CWX CWX  6.8577
  AHA AHA  6.9020
  DIM DIM  5.9953
  DIC DIC  5.0961
  C29 XK2  1.7000
  ARZ ARZ  7.5595
  ANJ ANJ  5.7852
  C75 XK2  1.7000
  CUL CUL  5.1119
  BJR BJR  7.2971
  AYE AYE  5.9183
  ANF ANF  6.1999
  ANS ANS  6.4573
  HD2 ARG  0.0000
  AIU AIU  6.7856
  CKG CKG  12.6175
  AVU AVU  5.7506
    N MET  1.5000
  H76 XK2  1.0000
  ABF ABF  7.4420
  CZA CZA  5.1649
  BIN BIN  14.8789
  BWN BWN  5.4085
  CYO CYO  7.0031
  BNW BNW  8.3767
  CCB CCB  7.0050
  ASR ASR  10.8228
  DFT DFT  5.8780
  CRP CRP  11.4263
  AYV AYV  6.6834
   HN GL1  1.0000
   CB LEU  2.0000
  HD1 LYS  0.0000
  ALL ALL  6.5700
  APR APR  7.8819
  BTQ BTQ  6.8958
  BTM BTM  7.2779
  BPA BPA  6.5197
  DAA DAA  5.1750
  BIZ BIZ  6.7605
  AMG AMG  5.2677
  AZD AZD  5.8065
  BGI BGI  15.9739
  CUG CUG  9.5313
  DMO DMO  5.4912
    H HSC  1.0000
  DDT DDT  7.6261
  BVD BVD  8.4134
  CWK CWK  5.5021
  CZG CZG  6.4120
  HG2 LYS  0.0000
   CB HSC  2.0000
  CAA CAA  5.6945
   HN AS2  1.0000
  DDO DDO  5.8758
  ADG ADG  10.3113
  BIO BIO  9.8737
    C ARG  1.7000
  CSS CSS  6.7759
  ALN ALN  5.0806
    O GLY  1.4000
  BWT BWT  6.9256
  CWE CWE  5.0673
  AOT AOT  5.4980
   CG ASN  1.7000
  DMV DMV  5.1722
  CBK CBK  5.1340
  DFS DFS  5.5516
  CZQ CZQ  6.2437
   HA TRP  0.0000
  ABN ABN  7.6316
  AGG AGG  5.4368
  ALV ALV  7.9369
  BFO BFO  15.1228
  AUE AUE  6.4220
  ATG ATG  5.3445
  DKP DKP  5.4057
  DIP DIP  5.3691
   HN HSC  1.0000
  CFA CFA  5.4324
  BAA BAA  7.9241
  BRR BRR  7.0322
  AMO AMO  7.3798
  CYJ CYJ  8.4078
  CHY CHY  18.5033
   CA PHE  2.0000
   O1 SEP  1.4000
  CIM CIM  19.2539
  HD2 AS2  1.0000
  DFJ DFJ  5.0132
  CDS CDS  5.0040
  HG1 GLU  0.0000
  BQG BQG  8.0836
  HG1 GL1  0.0000
  CVD CVD  8.2236
  BKU BKU  10.1049
  COB COB  6.3331
  CPL CPL  9.0907
  BUL BUL  5.2230
   CB ASP  2.0000
  BFY BFY  21.3077
  C32 XK2  1.7000
  AFN AFN  16.2959
  CXW CXW  5.8640
  ANL ANL  5.6248
  BYB BYB  6.7263
  DAV DAV  6.5634
  BPB BPB  7.5390
  DHD DHD  7.1244
  AYJ AYJ  8.2031
  ASL ASL  9.9035
  DJP DJP  6.1176
  AGZ AGZ  8.5440
    O AS1  1.4000
  DNO DNO  5.1109
  CEJ CEJ  5.9745
  AQD AQD  8.4925
   HD AS2  1.0000
  ATU ATU  6.4252
  AKN AKN  8.1009
  C25 XK2  1.7000
  BNC BNC  8.0218
  CAL CAL  6.5785
   N9 QSI  1.5000
  AEW AEW  6.1983
  CE1 HSD  1.7000
  BNH BNH  5.1617
  BXC BXC  5.7594
    C HYD  1.7000
  CQT CQT  11.4812
  CMA CMA  10.2607
  CBZ CBZ  7.1174
  BXR BXR  7.3501
  API API  6.4203
  CE1 HIS  1.7000
  BVU BVU  5.1434
  HB2 HYD  0.0000
  BEO BEO  6.1257
  DIX DIX  7.2176
   CA GLN  2.0000
  CSR CSR  7.5523
  BCR BCR  5.0654
  BPG BPG  6.9264
  BWV BWV  5.4414
  DDP DDP  9.8059
  BQA BQA  5.8426
  BEE BEE  5.1318
  ATA ATA  9.8792
  ATB ATB  5.9156
  CQW CQW  8.8284
  CMS CMS  18.4886
  CRG CRG  6.0296
  HB2 GLU  0.0000
  DNQ DNQ  5.4173
  BLV BLV  7.1935
  BFG BFG  5.1075
  AOJ AOJ  6.1151
   HA ASP  0.0000
  DIB DIB  6.4769
  CYC CYC  6.3671
  CPK CPK  12.8368
  CWP CWP  6.0389
  CIG CIG  11.9627
   C8 QSI  1.7000
  ALA ALA  10.3977
  BWK BWK  6.4018
  BQY BQY  7.8457
  HB3 ALA  0.0000
   HD HYD  1.0000
  AMZ AMZ  6.4956
  C24 XK2  1.7000
  BDQ BDQ  5.3022
  DKM DKM  5.3514
  BZI BZI  5.7437
  CVM CVM  7.0678
  CHQ CHQ  10.1459
  CDP CDP  5.9712
  CZH CZH  5.8955
  ADI ADI  5.5650
   H2 QSI  1.0000
  AHR AHR  5.6712
  DGZ DGZ  6.4256
  DBB DBB  9.1708
    O GLU  1.4000
  CQH CQH  8.6341
   C2 XK2  2.0000
  ARM ARM  10.5467
   CA VAL  2.0000
  CWQ CWQ  7.0114
  BQF BQF  7.2124
  BJH BJH  6.4299
  DII DII  6.0605
  ATD ATD  5.0444
  CZZ CZZ  5.1419
  CTH CTH  5.7223
  C13 TSA  2.0000
  BQC BQC  5.3327
  CYK CYK  5.7827
  BJF BJF  6.9040
   CB GL2  2.0000
  CYQ CYQ  6.0157
  CVO CVO  7.3059
  CNY CNY  5.6117
  DIR DIR  5.9852
  CLV CLV  10.4902
  BRZ BRZ  5.1007
  AUK AUK  9.3572
  AAI AAI  20.6610
 HG22 VAL  0.0000
  DOU DOU  5.8695
  CWU CWU  8.6150
  CFN CFN  5.8187
  DGY DGY  5.6161
  BNB BNB  6.2408
  DKX DKX  5.6822
    C GLN  1.7000
  BDB BDB  6.7125
  ABI ABI  7.6462
  AET AET  9.4624
  CEL CEL  5.8794
  CLW CLW  12.8945
  CWO CWO  7.1681
   CB TYR  2.0000
  BUN BUN  6.2165
  AJB AJB  9.7338
  H75 XK2  1.0000
  CPC CPC  7.8524
  BPF BPF  12.4036
  BIL BIL  22.0946
    H AS2  1.0000
  DHX DHX  7.1968
  DAL DAL  6.4425
  BYA BYA  7.2867
  BWX BWX  5.4463
  ALX ALX  9.0609
  O5' QSI  1.4000
  BBJ BBJ  6.6948
  NE2 HSE  1.5000
    N ARG  1.5000
  AIK AIK  5.4633
  DDY DDY  5.3817
  CXR CXR  6.0781
  AZO AZO  6.2890
  AAW AAW  9.8535
  DMK DMK  5.0610
  AXG AXG  7.2014
  H2A XK2  0.0000
  BMU BMU  8.2033
  HB2 HSD  0.0000
   CA GLY  2.0000
  ANN ANN  7.5450
  ALB ALB  14.0166
  CTA CTA  5.5051
  BLN BLN  8.0274
  DHK DHK  6.3409
  DFZ DFZ  5.2678
  CDX CDX  6.0811
  CXZ CXZ  5.1653
  BRK BRK  7.3016
  DBY DBY  5.1063
  BYE BYE  6.2399
  AXY AXY  5.1589
  BUE BUE  7.0034
  H61 QSI  1.0000
