# Supplementary material for: The Effect of Macromolecular Crowding on the Electrostatic Component of Barnase–Barstar Binding: A Computational, Implicit Solvent-Based Study
Source: PLoS One. 2014 Jun 10;9(6):e98618. doi: 10.1371/journal.pone.0098618 (PMC4051634; doi:10.1371/journal.pone.0098618)
Supplement: File S1 — Contains sample pdb files used in our analyses; each contains the barnase/barstar complex with a specific random placement of crowders of varying radii at 30% crowding density. Also included are files specifying, for each pdb file, the radii of each atom and model crowder. (TAR) [file pone.0098618.s005.tar › vary30percent_pdb/crowders_radii-32.siz]

aaaaaannnrrrrrrrr
  HN2      1.0000
 R185      1.8500
 HCT1      1.0000
  HN1      1.0000
  R15      1.5000
  NCT      1.5000
 OCT1      1.4000
 OCT2      1.4000
  HT1      1.0000
  HA1      0.0000
  CNT      1.7000
 HCT2      1.0000
 HT2G      0.0000
  NXT      1.5000
  OT1      1.4000
  CAY      2.0000
   OY      1.4000
  R18      1.8000
 HT2B      0.0000
  R20      2.0000
  R05      0.5000
 R195      1.9500
   CY      1.7000
 HTB3      0.0000
  HT2      1.0000
  R14      1.4000
  CTB      2.0000
  CAT      2.0000
  R19      1.9000
 HTB2      0.0000
  R00      0.0000
  R10      1.0000
   NT      1.5000
  HT3      1.0000
  R17      1.7000
 HT2A      0.0000
  HA2      0.0000
 R135      1.3500
 HT2C      0.0000
  OT2      1.4000
  ONT      1.4000
  CT2      2.0000
 HTB1      0.0000
  HNT      1.0000
  HY3      0.0000
  HY1      0.0000
  HY2      0.0000
  OXT      1.4000
   N7 QSI  1.5000
  CYZ CYZ  9.7662
  BOO BOO  6.0982
   C6 TSA  1.7000
  AFY AFY  9.6475
  CJL CJL  6.0059
  CAI CAI  6.3871
  BNV BNV  9.8982
  CFM CFM  6.3516
  BYC BYC  9.2010
  ADP ADP  8.0556
  BXK BXK  6.2639
  BQR BQR  5.4985
  BYW BYW  5.1537
   HA HYD  0.0000
    N PHE  1.5000
  DLN DLN  5.3426
  CVA CVA  8.3503
  BMB BMB  5.4262
  HB1 AS1  0.0000
  DOF DOF  5.2231
  CNK CNK  17.7024
  BRS BRS  8.7726
   CD PRO  2.0000
  BRB BRB  5.2435
  BMD BMD  8.8143
  H2' QSI  1.0000
  BPY BPY  6.9830
    C PHE  1.7000
 H31B XK2  0.0000
  BND BND  5.5742
   C3 XK2  2.0000
  AVY AVY  5.1464
   HN SEP  1.0000
  CIB CIB  5.6304
  CUC CUC  5.1995
  BUR BUR  7.9281
  ASS ASS  5.4170
  CCK CCK  7.1731
  BGX BGX  7.3611
  BHT BHT  9.4880
  CBF CBF  5.6113
  C3' QSI  2.0000
  ATX ATX  5.4033
  H79 XK2  1.0000
  CQS CQS  7.7799
  AHY AHY  11.8470
  CHG CHG  5.2795
  APV APV  6.8047
  DMZ DMZ  7.3823
  BSX BSX  6.2916
  DCL DCL  5.3350
  AEM AEM  11.6626
  CDF CDF  5.7311
  AGD AGD  5.0879
  HD1 HSD  1.0000
  AXE AXE  6.8937
  BJS BJS  11.8392
  DID DID  6.8146
  CEF CEF  5.5489
  AGN AGN  8.8625
  CYR CYR  5.6867
  AMK AMK  5.6982
  CTQ CTQ  7.4287
  BBB BBB  6.7886
  AFT AFT  6.3116
  CDJ CDJ  5.0249
  ATE ATE  5.1338
  CD2 HSE  1.7000
  BNU BNU  10.0951
  BZF BZF  6.2580
  BMN BMN  6.2178
  DDD DDD  5.5686
  CWH CWH  6.1412
  CRV CRV  6.3274
   CG ASP  1.7000
  DOS DOS  6.6299
    C CYS  1.7000
  DSF DSF  5.5611
  AFH AFH  5.3216
  ARD ARD  5.4621
    C TRP  1.7000
  DRJ DRJ  5.5531
  CYT CYT  5.2435
  COE COE  7.6388
  BIG BIG  6.1011
  AFI AFI  11.2725
  ASF ASF  5.8975
  BHY BHY  15.5269
  CUK CUK  9.1422
  DJX DJX  5.3479
  CAM CAM  5.8299
  CTG CTG  6.9680
  DDU DDU  5.2428
  CYG CYG  7.2008
  HE1 GL1  1.0000
  ASX ASX  7.5114
  CKI CKI  5.5331
  HB2 AS2  0.0000
  DLE DLE  6.2494
  BTK BTK  5.1958
  CHS CHS  5.8007
  BUI BUI  5.6505
  HE2 TYR  1.0000
  DKN DKN  5.8739
  BTO BTO  7.5947
  BSK BSK  5.1288
  ARI ARI  6.5196
   HA GLU  0.0000
  BYQ BYQ  8.3994
  H22 XK2  1.0000
  HE3 TRP  1.0000
  COK COK  5.0942
  AKW AKW  7.1221
  ALU ALU  7.4150
  DMY DMY  6.6567
  BXB BXB  6.2179
  OD1 AS2  1.4000
  CKY CKY  5.6561
  BIS BIS  6.4165
  DQZ DQZ  6.1022
  CDR CDR  5.8518
  DHT DHT  6.7675
  CCD CCD  5.8896
  BWU BWU  5.6420
  CXI CXI  10.7409
  BYD BYD  5.6738
  CGG CGG  5.6742
   CB GLN  2.0000
  CE1 TYR  1.7000
  AGT AGT  5.0161
  ADW ADW  11.2053
  HG2 QSI  0.0000
  DKF DKF  5.9695
   C1 XK2  1.7000
    O ASN  1.4000
  AOB AOB  5.3134
  DOL DOL  5.3125
  DGP DGP  5.8014
  CZI CZI  6.1408
  CPN CPN  7.9665
  CZN CZN  5.7639
  AEU AEU  10.6688
  C18 TSA  1.7000
  ANX ANX  10.7477
  CMF CMF  8.5849
  BRP BRP  6.4503
  BIE BIE  16.6205
   CD QSI  1.7000
  CRM CRM  6.1502
  AIS AIS  6.5769
  AWN AWN  5.1767
   H5 TSA  1.0000
  BBQ BBQ  5.3268
  BLK BLK  5.0512
  ALD ALD  8.0108
  CSM CSM  6.9440
  BZP BZP  5.6526
  DIG DIG  6.1241
  AIY AIY  10.8268
  ACD ACD  5.6623
  CLZ CLZ  15.2844
  CZL CZL  5.3402
  DIE DIE  5.1642
  BKH BKH  6.3585
  AMP AMP  5.0570
  AOY AOY  7.9160
  CXG CXG  5.4774
  COF COF  9.1283
  BFH BFH  5.2871
  DBX DBX  5.0947
  BBH BBH  5.9344
  BSE BSE  5.4274
  AKF AKF  7.5384
  CGC CGC  6.9054
   CB CYS  2.0000
  DEK DEK  6.9836
  DHC DHC  7.2409
  BHM BHM  6.0854
  APS APS  8.1605
   C4 QSI  1.7000
   CZ PHE  1.7000
  O3' QSI  1.4000
  CKS CKS  5.7458
    N HIS  1.5000
  CXT CXT  10.4410
  CFO CFO  5.9544
  CFH CFH  6.5747
  AIR AIR  8.8311
  HB2 SER  0.0000
  CRA CRA  7.8676
  O2S QSI  1.4000
  APX APX  6.1358
  BEU BEU  5.8090
  ACY ACY  7.3540
  DRO DRO  8.0073
  H37 XK2  1.0000
  CKZ CKZ  5.8724
    O VAL  1.4000
  DEA DEA  6.3195
  BOE BOE  5.8560
  CWD CWD  6.2111
  CEO CEO  5.9768
  CTD CTD  8.9138
  DFN DFN  8.3700
  ACC ACC  6.9085
  HE1 HSC  1.0000
   CA ALA  2.0000
  DAP DAP  6.9146
  AQI AQI  5.7846
   H1 OH2  1.0000
  CJG CJG  5.3720
  AYX AYX  5.9757
  BJB BJB  8.5265
  CSX CSX  7.5290
   CD GLN  1.7000
  AGJ AGJ  14.1068
  CDL CDL  6.0697
  CXN CXN  5.0574
  BVO BVO  5.6444
  AEF AEF  7.6772
    H ARG  1.0000
  AXT AXT  5.7668
  AQC AQC  8.6106
    N AS2  1.5000
  BEZ BEZ  5.7313
  CRN CRN  5.1940
  BWJ BWJ  7.9707
  AES AES  6.4147
  BXV BXV  5.4824
  AEI AEI  10.0643
  APQ APQ  6.7408
  OE1 GLU  1.4000
  H34 XK2  1.0000
  DEF DEF  7.8738
  DAT DAT  5.1940
  CBI CBI  5.6927
  HE1 TRP  1.0000
  CTC CTC  7.8578
  DIO DIO  8.5819
  CXE CXE  5.0272
  CQL CQL  5.1593
  BNE BNE  6.0093
  CVL CVL  7.7415
  CLE CLE  7.4286
    N HSD  1.5000
   CB PRO  2.0000
  DGS DGS  5.0118
  CHU CHU  6.2905
  BOQ BOQ  5.0369
  HG2 ARG  0.0000
  CEI CEI  7.2222
  HB2 PHE  0.0000
  DQF DQF  5.3705
  CTI CTI  7.0454
  CMQ CMQ  6.0256
  BKV BKV  5.6885
  AVF AVF  6.1089
  DES DES  7.4439
  CGQ CGQ  6.5651
  BIU BIU  14.7655
    O HSD  1.4000
  BBM BBM  5.9601
  CVQ CVQ  10.0415
  AQP AQP  5.5347
  AOD AOD  5.6101
 HG13 VAL  0.0000
    H MET  1.0000
  H12 TSA  1.0000
  BUC BUC  7.5664
  AVW AVW  7.0515
   HA LYS  0.0000
  CWY CWY  10.0995
  BDX BDX  6.2557
  ARC ARC  7.6677
  C5' QSI  2.0000
  ASG ASG  5.6147
  AMB AMB  5.3266
   CG TYR  1.7000
  C33 XK2  1.7000
   CA SER  2.0000
  BLE BLE  7.3081
  BZM BZM  5.8797
  HB1 ARG  0.0000
  AYL AYL  6.5220
  C28 XK2  1.7000
  BCS BCS  5.4015
  BNF BNF  15.0886
  BHI BHI  10.6234
  BBZ BBZ  6.8453
  BFJ BFJ  5.6625
  AZI AZI  5.2779
  AKD AKD  6.4644
  CSV CSV  7.9675
  HB1 AS2  0.0000
  CCQ CCQ  7.6426
  AUD AUD  5.9269
  BNM BNM  8.1303
  ALI ALI  7.6243
  OD1 ASN  1.4000
  C67 XK2  1.7000
  C72 XK2  1.7000
  DNR DNR  5.6520
  CBE CBE  5.8022
  CLO CLO  19.9998
  BJT BJT  10.5954
  ABM ABM  14.4609
  CNH CNH  6.4933
  C1' QSI  2.0000
  AHX AHX  7.7264
  DMG DMG  6.6916
  ACO ACO  13.7745
   HN ALA  1.0000
  CBM CBM  6.2282
   HN HYD  1.0000
  CGZ CGZ  5.3428
  BSC BSC  5.8417
  HG1 MET  0.0000
  DFF DFF  5.1225
  BSU BSU  5.3036
  BKI BKI  7.4731
  BCZ BCZ  5.4735
  AGV AGV  12.1875
  AKJ AKJ  5.3531
  CBX CBX  5.8647
 HE21 GLN  1.0000
   HG CYS  1.0000
  AUZ AUZ  6.7399
  AYT AYT  7.9811
  BQV BQV  6.4079
  AIC AIC  9.6696
   OC VDW  0.0000
  BVX BVX  5.8139
  HB1 LEU  0.0000
  DGK DGK  6.2384
  N10 QSI  1.5000
  AYZ AYZ  5.6532
  BRF BRF  6.4164
  BPT BPT  6.2595
  CHZ CHZ  6.8347
  BKC BKC  8.9908
  BJI BJI  13.1457
  BCG BCG  6.9519
  H35 XK2  1.0000
  BLX BLX  9.2152
  BYU BYU  5.2456
  CHB CHB  6.9931
  BPZ BPZ  5.3391
   HA HSE  0.0000
  BJL BJL  5.3406
  AGS AGS  9.7392
   CD GLU  1.7000
  DNU DNU  6.8515
  AGF AGF  7.2382
   CB HIS  2.0000
  CND CND  19.9949
  ARS ARS  7.1836
  CTV CTV  6.5108
  DRM DRM  5.9927
 H2'' QSI  0.0000
  AWX AWX  7.2754
  AJL AJL  7.3946
  OH2 HOH  1.4000
  CHV CHV  5.1774
  DLY DLY  5.1890
  DGU DGU  5.3849
  CD2 LEU  2.0000
  BGF BGF  24.2796
  BLI BLI  11.1461
  DGB DGB  6.4803
 HD22 LEU  0.0000
  DCX DCX  5.0469
  CZF CZF  5.2119
  CTY CTY  6.1863
    O THR  1.4000
  CHN CHN  5.6904
  DIW DIW  5.0908
  AKV AKV  5.4567
  AEJ AEJ  7.1120
  DMA DMA  6.8955
  ARR ARR  5.5757
  HD3 ILE  0.0000
  CDM CDM  5.2047
  ACI ACI  7.0117
  H71 XK2  1.0000
  DAI DAI  6.7599
  AMI AMI  5.0294
  CD1 PHE  1.7000
  CKB CKB  5.7326
  BLQ BLQ  5.3958
  AOP AOP  9.2717
  AWC AWC  5.5642
  DLP DLP  6.4620
  DEZ DEZ  7.9785
  DCC DCC  8.7322
  AZL AZL  5.6621
  AHP AHP  5.0292
  DRL DRL  5.6083
  CSU CSU  9.7416
  AYW AYW  6.7776
   CG LYS  2.0000
  CGP CGP  6.2564
  DAH DAH  12.9657
  ANI ANI  5.5171
  DNX DNX  7.7309
  BGD BGD  7.8386
  CSB CSB  11.5560
  ATL ATL  6.0558
  DDC DDC  5.3943
  CLF CLF  5.3776
  AOO AOO  7.7518
  CGR CGR  5.2584
  AXM AXM  7.4635
   CG HIS  1.7000
  CHE CHE  5.4192
  CIC CIC  6.1793
   O7 TSA  1.4000
  DEM DEM  6.8074
  BCM BCM  6.2264
 HD22 ASN  1.0000
  ATV ATV  6.1788
    C LYS  1.7000
  BGA BGA  14.7579
  CHA CHA  6.4326
  CGE CGE  7.3183
  AGC AGC  16.4615
  DMJ DMJ  6.4072
   HB ILE  0.0000
  CEU CEU  5.7408
  CUT CUT  5.0956
  BKA BKA  6.8717
  BWL BWL  5.9601
  CVT CVT  6.6300
  BCY BCY  5.3779
  AVB AVB  5.1309
 HG22 ILE  0.0000
  CWL CWL  9.4784
  CDI CDI  6.4408
  BJX BJX  8.1557
  CEQ CEQ  5.9893
  AVZ AVZ  5.1329
  BVW BVW  5.2101
  AHM AHM  6.4630
  HB2 ARG  0.0000
  BPQ BPQ  6.7897
  BWY BWY  5.1558
  BON BON  10.3314
  ABT ABT  7.2177
  C20 XK2  1.7000
  CQC CQC  8.1026
  ANY ANY  5.9834
  BKT BKT  14.3197
  AXA AXA  5.4820
  DLO DLO  5.1492
  BDA BDA  5.4083
  BCX BCX  5.2441
  BMS BMS  11.3993
  COG COG  6.3007
  BCL BCL  5.9244
  AOA AOA  7.3802
  CVS CVS  5.0163
   CZ ARG  1.7000
  AIX AIX  6.9245
  DEW DEW  5.3477
  CUD CUD  5.1170
  BOH BOH  5.4058
  ASY ASY  5.0869
  CJO CJO  5.0951
  DRN DRN  7.3484
  CZB CZB  7.5668
  BHW BHW  14.3523
  DPY DPY  6.2588
  DEG DEG  5.1127
  CBO CBO  7.6577
  CLA CLA  5.0311
    H ILE  1.0000
  CCJ CCJ  6.4951
  AUR AUR  5.1597
    N ALA  1.5000
  CKT CKT  5.8294
  DED DED  5.4781
  BOV BOV  6.7906
  BOM BOM  7.2470
  DNF DNF  5.7304
  CJW CJW  5.2108
  BAQ BAQ  5.8217
  O15 TSA  1.4000
  NE2 HSD  1.5000
  OE2 GL1  1.4000
  CMM CMM  7.3573
   CB TRP  2.0000
  BMQ BMQ  5.3014
  AUU AUU  6.1076
  ANO ANO  5.2670
  HE1 HIS  1.0000
  AFQ AFQ  7.6168
  AMT AMT  11.1189
   CD GL1  1.7000
  CBY CBY  7.8925
  ALG ALG  6.5888
 HG21 VAL  0.0000
  AOQ AOQ  5.4670
  OE1 QSI  1.4000
  HG2 MET  0.0000
  HB2 HSE  0.0000
  BTF BTF  5.8386
  BST BST  5.7124
  AFF AFF  10.4651
   HN CYS  1.0000
    H ASP  1.0000
  AIW AIW  6.0759
  DBA DBA  6.0406
  CQA CQA  8.3937
  CHX CHX  5.0766
    O GL1  1.4000
  CEG CEG  7.2256
  CMB CMB  11.7749
  AML AML  7.1130
  AMX AMX  6.8424
  DFB DFB  8.2251
  NE2 GLN  1.5000
  BVQ BVQ  5.6431
  BMI BMI  5.3790
  BJM BJM  5.1481
  CLL CLL  5.8011
  DFX DFX  5.3880
  CFR CFR  6.5314
  ADV ADV  8.1308
  BVF BVF  5.4649
  ASN ASN  5.9771
  HD1 HSC  1.0000
  DSL DSL  6.6591
    N TRP  1.5000
  ABG ABG  6.4167
  BRQ BRQ  9.2711
  CWM CWM  7.7783
  BMY BMY  9.6448
    C ASP  1.7000
  DOV DOV  5.6177
  BLD BLD  5.8497
  AAJ AAJ  13.9691
  CE1 HSE  1.7000
  BUX BUX  7.6613
  BHF BHF  6.6896
   HN TRP  1.0000
  AUB AUB  6.8942
  CMW CMW  8.0127
  BBY BBY  6.8159
  AZM AZM  6.1368
  ACR ACR  13.2842
  AXR AXR  5.2855
  CMK CMK  14.9592
  DPP DPP  6.1870
  BXW BXW  8.3859
  ABP ABP  8.0517
  BLF BLF  7.3760
  AIQ AIQ  8.9582
  AYA AYA  7.5448
  DKJ DKJ  7.3630
  CFL CFL  6.5331
  CQO CQO  13.3083
  DIQ DIQ  5.0915
  BXO BXO  6.3386
  CMN CMN  11.9728
  DOK DOK  5.5841
  DJT DJT  5.0844
  CCA CCA  5.5984
  AJA AJA  6.3935
  DFH DFH  7.2622
  BUQ BUQ  8.5548
  HG1 ARG  0.0000
  BVP BVP  5.9320
  CEC CEC  7.2555
  DNM DNM  5.9571
  DER DER  8.6136
  CIH CIH  5.9485
  HE2 MET  0.0000
  NE2 HIS  1.5000
  CJQ CJQ  5.0656
  ACN ACN  8.2597
   CG PHE  1.7000
 H31A XK2  0.0000
  BUK BUK  8.8448
  H25 TSA  1.0000
  DAY DAY  8.4463
  DBK DBK  7.4296
  BRO BRO  5.6394
  BNP BNP  8.6647
  AWL AWL  6.6068
  BZH BZH  6.0706
  CCN CCN  5.8578
  DEO DEO  10.0963
  BNR BNR  9.2578
  DNP DNP  5.4226
   HE GLU  1.0000
  AXS AXS  5.2775
  AFJ AFJ  9.2934
  CIF CIF  5.0118
  CCM CCM  5.0561
  AIN AIN  6.7217
  CQJ CQJ  8.4677
  BLH BLH  7.5191
  DQY DQY  5.9424
  BDE BDE  5.5830
  AEX AEX  5.5950
   CB MET  2.0000
  DQG DQG  5.8259
  DKY DKY  5.8448
  ALM ALM  7.0101
   H1 TIP  1.0000
  CRJ CRJ  5.9504
  BJE BJE  12.0520
  CMV CMV  15.3301
  BXE BXE  9.6436
  BAP BAP  5.7830
  ANZ ANZ  7.6420
  AJO AJO  5.0003
  DCN DCN  8.3026
  DQK DQK  5.7311
  BMJ BMJ  8.5237
  AXK AXK  5.2137
  CJN CJN  6.3610
  BXI BXI  8.7630
  BGT BGT  7.8431
 HG12 ILE  0.0000
  DJD DJD  5.4715
  AKY AKY  5.6922
  BGZ BGZ  5.1457
  AZY AZY  7.0417
  AVH AVH  5.6911
  ARQ ARQ  6.2560
  ADU ADU  10.0815
  CRC CRC  5.9645
  ARW ARW  6.0119
  AQO AQO  5.7442
  AVV AVV  7.1152
  OE1 GL2  1.4000
  BWE BWE  7.1845
  COY COY  6.5346
  AFK AFK  11.9830
  APT APT  5.8648
  CUW CUW  5.3344
  CLR CLR  14.3692
  BGK BGK  10.1694
  BDY BDY  6.5540
  AOC AOC  11.8715
   CG GL2  2.0000
   CA MET  2.0000
  CRI CRI  6.7169
  BHP BHP  16.0091
  DDH DDH  5.7364
  AQW AQW  7.9310
  H65 XK2  1.0000
  DAF DAF  5.8320
  AEL AEL  8.1827
  CUO CUO  5.4089
  CXM CXM  8.6481
  CCT CCT  6.3526
  AXF AXF  7.1803
  AGE AGE  6.9247
  CRH CRH  5.7683
  BCE BCE  5.1884
  DLR DLR  7.2434
  DDQ DDQ  5.5429
  BFX BFX  6.8745
  DPV DPV  5.2011
  BHD BHD  17.9250
  CD2 HSC  1.7000
    N GL1  1.5000
   CA ARG  2.0000
  APM APM  5.9655
  BAO BAO  5.9458
  AEA AEA  8.4307
  HB1 PHE  0.0000
  C66 XK2  1.7000
  CBU CBU  5.0292
  ACW ACW  5.7663
  CEP CEP  5.7714
  BLS BLS  7.7968
  AXB AXB  5.9773
  ASE ASE  6.5475
  DIJ DIJ  5.9050
  DFC DFC  6.0876
  HG1 GLN  0.0000
  CJV CJV  5.2548
  CUJ CUJ  6.7101
  DSC DSC  6.7072
  DCP DCP  7.2155
  AQK AQK  5.0755
  DIT DIT  5.2764
  ND1 HSE  1.5000
  AZQ AZQ  5.1861
  BEV BEV  5.5442
    C MET  1.7000
  AVP AVP  7.3885
  ANE ANE  6.7361
   H3 XK2  0.0000
  AOW AOW  8.3363
  CQN CQN  6.6608
  AEP AEP  6.6716
  H3' QSI  1.0000
  DNK DNK  5.1482
  ATJ ATJ  6.6687
  O2' QSI  1.4000
   SD MET  1.8500
  DBJ DBJ  5.3285
  ARP ARP  5.3743
  ABH ABH  12.0282
  DMP DMP  6.1790
  DJJ DJJ  5.6421
  HB1 ASN  0.0000
  CUN CUN  7.5220
  AYU AYU  5.2386
  ABO ABO  6.4955
   CA CYS  2.0000
  DGF DGF  7.4195
  BFI BFI  5.3068
  AZJ AZJ  5.6760
  BJZ BJZ  5.8422
  CIX CIX  5.7141
  BFV BFV  18.6440
  ATH ATH  5.5922
  BAH BAH  8.4048
  BFS BFS  17.3769
  AGY AGY  5.2340
  BKW BKW  8.0757
    C GL2  1.7000
  BSD BSD  5.2346
  BVK BVK  6.5188
  AMF AMF  5.8048
  AKA AKA  7.8470
    O PHE  1.4000
 H61A XK2  0.0000
  AIB AIB  5.7267
  HE1 GL2  1.0000
  BEC BEC  5.4613
  AXD AXD  9.2066
  AOZ AOZ  6.0825
  AOE AOE  6.5911
  CPZ CPZ  5.6843
  AGX AGX  8.6827
   CG HSE  1.7000
  DKK DKK  5.2255
  AKB AKB  10.5227
  CKO CKO  5.1770
   N7 XK2  1.5000
  DJW DJW  5.1355
  CMX CMX  5.6880
  CRL CRL  7.1822
  BXY BXY  5.7108
  BNL BNL  6.2136
  BAK BAK  5.4624
  ACJ ACJ  7.5921
  BEG BEG  5.9570
    H SEP  1.0000
  CFJ CFJ  5.0500
  HB2 AS1  0.0000
   SG CYS  1.8500
  HD2 ILE  0.0000
  BZL BZL  5.4156
  ARH ARH  6.7589
  CMR CMR  15.4052
    O HSE  1.4000
  CD1 LEU  2.0000
  CCW CCW  6.6407
  BSA BSA  6.0602
  CXV CXV  5.3602
  CGM CGM  5.0803
  DLW DLW  5.0704
  BRL BRL  8.9654
  BNN BNN  7.7669
  CXQ CXQ  8.6820
  BVG BVG  6.8271
  CE2 TRP  1.7000
  CRZ CRZ  5.9973
  HB1 QSI  0.0000
  BFR BFR  5.9636
  DKS DKS  7.3394
  APN APN  6.5875
  DSN DSN  5.5856
  HB2 CYS  0.0000
  CDW CDW  5.6969
  AZK AZK  5.0384
  BBP BBP  5.7794
  ARX ARX  5.7648
  AOI AOI  6.1842
  BJV BJV  10.1868
  BBC BBC  6.3147
  CWR CWR  8.7796
   CG GLU  2.0000
  COH COH  9.9671
  AHZ AHZ  6.6740
  DIY DIY  7.7747
  CZD CZD  6.4072
  AKH AKH  5.0211
  ADO ADO  9.4373
  DMS DMS  6.1423
  BMK BMK  6.8644
  H63 XK2  1.0000
  DHF DHF  6.1577
  ACU ACU  11.6480
  CPU CPU  7.0559
  CBS CBS  6.1303
 HE22 GLN  1.0000
  ADQ ADQ  10.3624
  ARK ARK  7.3008
   O4 XK2  1.4000
  BXQ BXQ  5.5040
  CLQ CLQ  7.2897
  CSG CSG  8.3155
  BZU BZU  6.6643
  CUQ CUQ  6.3599
  CSZ CSZ  7.3918
  DHL DHL  5.6306
  CVV CVV  9.5863
   HN TYR  1.0000
  AUN AUN  5.4182
  CYD CYD  5.3647
  CUH CUH  11.0699
  DFO DFO  9.0642
  CHC CHC  6.0964
  AMY AMY  6.5400
  BYM BYM  5.6125
  DPF DPF  7.0693
  DLZ DLZ  5.6901
  DHH DHH  7.4280
  AIF AIF  8.7729
  ABZ ABZ  6.2118
  CPE CPE  14.3280
  CNX CNX  12.5955
  CHJ CHJ  9.5728
  APC APC  5.7699
  BJJ BJJ  11.7178
  BQN BQN  6.6338
  CRK CRK  5.7024
  BSO BSO  5.1828
  DCB DCB  9.2083
  BSB BSB  5.0141
    C HSD  1.7000
   HA ARG  0.0000
  DSK DSK  5.2755
  AYQ AYQ  5.3534
  CYS CYS  6.1238
  DQI DQI  5.5523
  AIZ AIZ  7.0511
  BBN BBN  5.6256
  DGX DGX  7.7759
  DLT DLT  8.8944
  CQK CQK  5.0965
  CRX CRX  5.8346
  AMM AMM  6.4687
  DQN DQN  7.3067
  AVM AVM  5.3620
  CRW CRW  5.2084
 HD12 ILE  0.0000
  ATC ATC  7.2794
  CET CET  5.9004
  DHM DHM  5.3681
  BDL BDL  6.7686
   CB GL1  2.0000
  ATR ATR  5.8154
  C19 TSA  1.7000
  AYB AYB  5.9765
  DOM DOM  5.2512
  DIZ DIZ  7.9485
  AAE AAE  23.1945
  OE1 GLN  1.4000
  AUJ AUJ  5.4810
  BUH BUH  6.9664
  AUX AUX  5.0079
  DNY DNY  6.2727
  H21 TSA  1.0000
  AWD AWD  5.1140
  CYI CYI  6.0104
  CBQ CBQ  6.4682
  AKO AKO  5.9361
  BLR BLR  10.0601
  DLQ DLQ  5.3865
  BSR BSR  5.4123
  BSG BSG  6.4104
   HN ASP  1.0000
 H3'' QSI  0.0000
  DJF DJF  5.1624
  CFZ CFZ  5.0219
  BMG BMG  9.8108
  CFU CFU  6.2395
  ATI ATI  6.2689
  DMN DMN  6.9831
 HG21 ILE  0.0000
   HA ILE  0.0000
   CB HSE  2.0000
  CUX CUX  5.4001
  BCW BCW  5.7846
  BHE BHE  8.2884
  BDC BDC  6.0774
  AFB AFB  5.0603
  BFQ BFQ  5.3034
  BXS BXS  5.7234
  ANW ANW  6.7104
    O CYS  1.4000
  DKT DKT  6.5466
  AQZ AQZ  5.1132
  AMU AMU  6.5961
   C6 XK2  2.0000
  BSW BSW  9.2385
  BMZ BMZ  10.0865
  BWB BWB  7.0002
 HD21 LEU  0.0000
  AHE AHE  6.9107
  ADM ADM  6.6137
    O ASP  1.4000
  AJU AJU  5.4028
  DCW DCW  5.3834
  AQU AQU  7.4981
  DHV DHV  7.0583
  CAS CAS  5.8523
  BOR BOR  8.5747
   N3 QSI  1.5000
  BHC BHC  18.5725
  CFI CFI  6.3893
  ACX ACX  5.0485
  OD2 AS1  1.4000
    H GL2  1.0000
  HB1 GLN  0.0000
  DFU DFU  6.7425
  CKX CKX  5.4855
  CFD CFD  5.9401
  CNI CNI  18.7230
  AQX AQX  5.5736
  DRS DRS  6.2581
  BFP BFP  7.1373
  DKV DKV  5.5134
  CFW CFW  6.7842
    C GL1  1.7000
  COQ COQ  10.2088
  AQF AQF  5.7806
  AVG AVG  6.9057
  C2' QSI  2.0000
 HD13 LEU  0.0000
  AGP AGP  8.1009
  CHO CHO  6.2575
   HB VAL  0.0000
  CSP CSP  8.8059
  CFS CFS  6.0186
  CJS CJS  6.0446
  CAN CAN  7.0730
  AXC AXC  5.0811
   HA VAL  0.0000
  DCA DCA  6.0712
  DBD DBD  5.8509
  AHT AHT  5.7638
  BAN BAN  5.0129
  BCT BCT  5.6502
  BID BID  6.2342
  AQB AQB  6.0332
  BYS BYS  5.8055
  DJB DJB  5.4858
  CVJ CVJ  6.3349
  AOR AOR  5.5332
  CBD CBD  6.9189
  DPB DPB  6.3974
  AUS AUS  5.6070
  ADR ADR  9.7293
  DKO DKO  6.7214
  AHD AHD  7.9724
  CTX CTX  8.3846
  DBR DBR  5.5668
  CKP CKP  8.8080
  ABD ABD  10.7430
  ALE ALE  5.0593
  DCS DCS  5.8113
  CZK CZK  6.5636
  AZH AZH  6.6465
  BHB BHB  5.4571
  BZE BZE  7.4231
  BIM BIM  10.4964
  AAU AAU  10.6434
  CAX CAX  7.4834
  CCG CCG  5.2053
    O QSI  1.4000
  ASK ASK  5.5025
  BOL BOL  7.3172
  BSQ BSQ  6.9239
  CVP CVP  5.8215
  BCK BCK  5.4012
  ARF ARF  6.5548
  CE2 TYR  1.7000
  BRE BRE  6.2533
  H25 XK2  1.0000
  CSI CSI  5.2167
  DIV DIV  10.1044
   CA HYD  2.0000
   NH VDW  0.0000
  C22 XK2  1.7000
  ALF ALF  5.6108
  AKU AKU  5.1021
  DDJ DDJ  7.0173
  H11 TSA  1.0000
  DBL DBL  6.5141
  DKQ DKQ  5.5171
  CVK CVK  8.7102
  BIJ BIJ  15.6891
  CPG CPG  7.3397
   HA CYS  0.0000
  BZY BZY  8.0175
  BMV BMV  16.0013
  BBT BBT  6.1479
  DAJ DAJ  5.9223
  BLG BLG  8.5429
    H TRP  1.0000
  COW COW  13.2396
  BOC BOC  11.3691
  AID AID  7.8249
  AHI AHI  9.1402
  CVI CVI  8.6010
   HN GLU  1.0000
  CRQ CRQ  8.1730
  DCQ DCQ  5.3697
  C70 XK2  1.7000
  AQL AQL  5.5345
   SG HYD  1.8500
  DLV DLV  5.1526
  CTT CTT  7.7325
  BQO BQO  9.7880
    N GLN  1.5000
   CA PRO  2.0000
  CFG CFG  5.5267
  BXX BXX  5.5196
  DEI DEI  7.3587
  DQC DQC  6.3463
   H6 XK2  0.0000
  BGV BGV  6.0182
  AMN AMN  10.8900
  COT COT  7.0057
  AYO AYO  5.1041
  HB2 ALA  0.0000
  CZX CZX  7.9906
  AFL AFL  5.2335
  DCJ DCJ  5.1880
  CQE CQE  5.0115
  BUD BUD  6.0133
  AFS AFS  12.2539
  AYH AYH  5.0233
  DCU DCU  6.5702
   N2 XK2  1.5000
  TWE TWE  20.0000
   CG LEU  2.0000
  AFA AFA  6.7683
  ATN ATN  5.8306
  AQV AQV  5.1967
   CB LYS  2.0000
  CZ2 TRP  1.7000
  BOU BOU  6.7663
  DGT DGT  5.0874
  AAG AAG  11.1080
  CID CID  5.0882
  DQE DQE  8.6856
  BQK BQK  5.5977
  ARO ARO  5.9311
  ANH ANH  5.4350
  CKU CKU  6.2363
  AOK AOK  6.2430
  CEH CEH  6.3455
  DME DME  5.3772
  DGN DGN  5.8042
  DLD DLD  5.9547
  BIA BIA  15.9583
  ASH ASH  7.2516
  CDT CDT  6.2907
  AMJ AMJ  5.7142
  CBB CBB  5.1587
  BUZ BUZ  7.9114
  BOD BOD  5.8935
  HD1 HSE  1.0000
  AWB AWB  5.4585
  ARE ARE  5.6929
  BMP BMP  8.6904
  CNC CNC  6.0620
  BZK BZK  6.2863
  BLO BLO  8.5389
  BAR BAR  7.8526
  AJQ AJQ  7.2344
  HB1 TRP  0.0000
  BQM BQM  6.3460
  BEN BEN  5.4469
  BGP BGP  10.6048
  DFD DFD  6.8914
  HT2 QSI  1.0000
  CEX CEX  5.0330
  CGD CGD  5.1043
  BTA BTA  5.0698
    N ASP  1.5000
  DFA DFA  5.9953
  CVN CVN  8.9860
   CG GLN  2.0000
  CPH CPH  5.7369
  ABJ ABJ  15.9344
  AGB AGB  9.8089
  CGJ CGJ  5.4724
  AFV AFV  12.8161
  CNB CNB  5.4122
  HG2 GLN  0.0000
  AWZ AWZ  6.4162
  BZC BZC  6.8589
  BFE BFE  5.2658
  CG2 THR  2.0000
  CTK CTK  5.2192
  CTJ CTJ  7.3029
  BXP BXP  5.3415
  BTL BTL  7.2396
  AJH AJH  10.0187
  BCH BCH  5.0904
  CBG CBG  5.5955
  ASB ASB  6.3343
  BLW BLW  8.3038
  COC COC  16.4185
  BUV BUV  5.9536
  BBF BBF  5.1692
  O1S QSI  1.4000
  DLX DLX  8.3976
  ACF ACF  6.2236
  BZJ BZJ  6.0039
  AZU AZU  5.0861
  COP COP  14.7562
   CG PRO  2.0000
  BHO BHO  5.3561
  CGW CGW  5.4611
  BZB BZB  5.6352
   HA SER  0.0000
  BPK BPK  5.7608
  BVL BVL  5.3746
    C SEP  1.7000
  CMI CMI  5.7045
  BUP BUP  5.0633
  ALO ALO  7.3853
    H LEU  1.0000
  CXU CXU  9.9678
  BDO BDO  5.6287
    N AS1  1.5000
  DOQ DOQ  7.4808
  ATQ ATQ  5.6215
   CA HSE  2.0000
  DRT DRT  5.2177
  DPX DPX  5.3686
  AXN AXN  6.9967
  AEG AEG  8.2017
  CYX CYX  5.8220
  BHA BHA  8.2316
  HB2 LEU  0.0000
  CQY CQY  10.7846
   HE GL1  1.0000
  CMP CMP  7.9553
  AGH AGH  8.3315
  DOG DOG  5.4474
  CDQ CDQ  6.2369
  BER BER  5.6380
  AHS AHS  7.8079
  DSI DSI  5.0444
  AQE AQE  5.7659
    N ILE  1.5000
  BHQ BHQ  7.0662
   C2 QSI  1.7000
  CQX CQX  8.2282
  CEA CEA  5.9346
  DEY DEY  5.7202
  ACS ACS  8.6262
  ALK ALK  8.1815
  BBE BBE  5.2141
  CZP CZP  7.3953
  H64 XK2  1.0000
    N HSE  1.5000
  BGN BGN  6.2363
  BQH BQH  8.3227
  AKQ AKQ  8.1749
  AAX AAX  14.1800
  DHG DHG  7.2740
    O HSC  1.4000
  DJZ DJZ  7.1968
  CUA CUA  5.8991
  CRY CRY  10.4154
  BNS BNS  7.5427
  CKK CKK  7.3277
  BJG BJG  17.7331
  SPH NBN  1.5000
  COS COS  13.6510
  BZZ BZZ  7.7848
   HA HIS  0.0000
  DKZ DKZ  8.0190
  ACE ACE  7.4806
  BZA BZA  5.1353
  CNE CNE  8.6960
  HD1 AS1  1.0000
  CIS CIS  5.1086
  BZS BZS  5.1631
  DGQ DGQ  5.3922
   HD ASP  1.0000
  CSW CSW  6.4582
  BRH BRH  7.5253
  CGA CGA  6.7114
  BWO BWO  5.8414
  CLU CLU  6.4335
  CHR CHR  5.0482
  CLT CLT  14.6442
  DEV DEV  6.7048
  ATW ATW  5.2885
  APG APG  6.1701
  BIY BIY  9.4079
  AER AER  12.1638
  CLX CLX  9.6201
  DAC DAC  6.4533
  AHW AHW  5.9893
  DOW DOW  5.2425
  BZV BZV  5.9201
  HB2 GLN  0.0000
  HE2 GL2  1.0000
  DJM DJM  5.3990
  BME BME  8.2049
   HN GLY  1.0000
   HN LYS  1.0000
  BEI BEI  5.9920
  CSK CSK  8.3278
  BKJ BKJ  11.3582
  ALS ALS  5.9293
  BCD BCD  5.8573
  CES CES  5.7060
  CDO CDO  7.0297
  DPA DPA  5.6317
  DOE DOE  8.4467
  CHL CHL  5.2236
  BWM BWM  7.7315
  NE1 TRP  1.5000
  COL COL  8.3740
  CUR CUR  5.3613
    H HSE  1.0000
  BTV BTV  7.9572
   CB PHE  2.0000
  BVE BVE  8.0138
  DBV DBV  6.0208
  DDX DDX  6.8979
  ATT ATT  5.7596
  BQE BQE  5.7729
  AJD AJD  8.0825
  COZ COZ  11.0564
  CNN CNN  6.1108
  BIF BIF  12.3250
  DHO DHO  7.5370
  CPA CPA  12.3019
  CIP CIP  6.1367
  AOF AOF  8.4594
  ADS ADS  6.3709
  DGC DGC  5.2454
   H1 HOH  1.0000
  DAW DAW  5.9954
  BHR BHR  10.9280
  DMD DMD  5.3272
  DNT DNT  7.6825
  CGF CGF  5.4650
  CSJ CSJ  8.7942
  CLS CLS  23.9652
  HA1 GLY  0.0000
  CLK CLK  5.6564
  CRS CRS  15.7488
  AAS AAS  18.4187
   HA LEU  0.0000
  BQX BQX  10.6703
  HZ2 LYS  1.0000
    C ALA  1.7000
   O3 SEP  1.4000
  BYL BYL  5.0001
   CB SER  2.0000
  DMH DMH  5.0520
  CZO CZO  6.8038
  COI COI  8.0829
   HN SER  1.0000
  AND AND  7.4718
  DEE DEE  9.5466
  CLM CLM  5.3088
  AHN AHN  7.4850
   HE GL2  1.0000
  BDK BDK  6.8749
  OE1 GL1  1.4000
  HB2 QSI  0.0000
  ADT ADT  7.2005
  CUU CUU  9.5814
  CGB CGB  7.1594
  ACM ACM  14.9840
  HB2 HIS  0.0000
 HD21 ASN  1.0000
    O HOH  1.4000
  HD2 PHE  1.0000
  BKM BKM  5.1683
   HA ASN  0.0000
  DQL DQL  5.8890
  ASM ASM  6.2787
  DIN DIN  5.7956
   HG LEU  0.0000
  DQO DQO  6.9778
  CEZ CEZ  7.7147
  HB2 ASN  0.0000
  DHY DHY  6.7461
  BBS BBS  5.8984
  CML CML  7.7319
  AZP AZP  7.0942
  HE3 MET  0.0000
  BWZ BWZ  6.4024
  CGU CGU  5.9355
  BVJ BVJ  7.7751
   CA GL1  2.0000
  BEK BEK  5.6105
  DBF DBF  6.8856
  CWA CWA  9.4403
  CUP CUP  6.5365
  CTO CTO  5.7271
  BPE BPE  8.2478
  ANU ANU  8.1895
  AME AME  8.1572
 HG23 THR  0.0000
  DNG DNG  5.4326
  DCZ DCZ  6.4300
  CTM CTM  7.6547
  ADF ADF  5.0775
  DMW DMW  7.9646
  BBG BBG  5.7084
   HA GL1  0.0000
  CJY CJY  5.4482
  BJO BJO  6.4882
  CYA CYA  7.4557
  CLD CLD  7.1913
  AJP AJP  7.9137
  DQD DQD  6.8802
  CTR CTR  6.6357
  COX COX  7.4721
   HA PRO  0.0000
  BQB BQB  6.4076
  BDZ BDZ  5.3307
  CJR CJR  8.2769
  DFW DFW  5.3086
  DGA DGA  6.1209
  BOY BOY  5.5527
  AJF AJF  6.1288
  DOY DOY  6.0989
  ND1 HSD  1.5000
  BTZ BTZ  7.5126
  BTB BTB  5.2317
  CYE CYE  5.0949
  ABK ABK  23.7268
  BSP BSP  5.1422
  CMD CMD  7.1139
  AKL AKL  9.9655
 HG23 ILE  0.0000
  AHF AHF  5.2206
  DAU DAU  7.5580
  DPU DPU  7.6777
  BVR BVR  6.5418
  DEN DEN  5.5259
  AAP AAP  24.6541
  BKY BKY  6.9798
  BWA BWA  5.0563
    H GLU  1.0000
  DQM DQM  5.0655
  CHH CHH  5.9264
  BTT BTT  9.4998
  ABV ABV  11.0857
  ND2 ASN  1.5000
  BVN BVN  5.4153
  BMH BMH  8.9003
  BGO BGO  5.2459
   CG TRP  1.7000
  DSQ DSQ  5.0295
  CD2 TRP  1.7000
  DCM DCM  6.0362
  AUM AUM  5.2493
  H14 TSA  1.0000
  DRF DRF  5.8843
    O ILE  1.4000
  AWW AWW  6.8493
  BMX BMX  5.2535
  AXX AXX  7.5449
   CB AS2  2.0000
  DKH DKH  6.2493
  NE2 HSC  1.5000
  BOZ BOZ  10.0814
  ANA ANA  5.9662
  CPF CPF  5.0642
  AWH AWH  5.3843
  AIV AIV  8.1881
  CFK CFK  6.3352
  O24 TSA  1.4000
  DHZ DHZ  5.8491
  AHC AHC  7.3423
    H HYD  1.0000
  CAR CAR  9.0747
  ARN ARN  6.7314
  DLS DLS  5.0694
    O ALA  1.4000
  ANM ANM  6.8230
  DNI DNI  5.0172
  HB2 TYR  0.0000
  DKB DKB  6.4804
   CA ASN  2.0000
  CIA CIA  5.4260
  BEM BEM  5.8025
  CPX CPX  6.2809
  DAX DAX  7.6384
   CA LYS  2.0000
  CWS CWS  5.5121
  BOA BOA  13.7757
  BYF BYF  5.3678
  BIW BIW  7.1610
  HG1 GL2  0.0000
  DJC DJC  5.8209
  CZR CZR  9.7550
  AFC AFC  5.3405
  BXU BXU  5.7103
   CG GL1  2.0000
  CVR CVR  13.3314
  AZS AZS  5.3540
  DQV DQV  5.4128
  BBV BBV  5.1731
  BES BES  5.8277
  BDP BDP  6.0392
  CVX CVX  6.1988
  CTF CTF  6.8208
  CPM CPM  6.5648
  CDK CDK  6.5071
  ANR ANR  8.0214
  H74 XK2  1.0000
  AWJ AWJ  6.8242
  CIY CIY  5.2285
  HB2 GL1  0.0000
  CQU CQU  5.6166
  CJT CJT  5.1996
  BXG BXG  5.8220
  BOF BOF  9.2027
  BDJ BDJ  5.0647
 HG11 VAL  0.0000
  BFN BFN  5.1534
  BML BML  8.0545
  CHM CHM  5.3957
  CBJ CBJ  7.4860
  ARA ARA  6.9606
  AJC AJC  8.3324
  DAE DAE  5.0904
  AQN AQN  5.2895
  HB1 HYD  0.0000
  DQX DQX  6.9443
  BZX BZX  7.3336
  CG1 VAL  2.0000
  CZW CZW  7.4144
  AJY AJY  5.9304
  CIN CIN  5.4775
  C63 XK2  1.7000
  DCT DCT  6.3652
  CPV CPV  8.8151
  BKE BKE  6.8421
    N TYR  1.5000
  DEJ DEJ  9.0431
  ABS ABS  14.5904
  CCO CCO  5.8319
  CIO CIO  5.2273
  BKG BKG  10.5637
    C TYR  1.7000
  BMC BMC  11.2802
  CAQ CAQ  5.6643
  BDN BDN  6.2866
  BQQ BQQ  8.2966
  AHJ AHJ  9.4953
  CLN CLN  15.9843
  ACP ACP  18.0373
  DPM DPM  6.5808
  CMC CMC  12.9357
  BVT BVT  9.3979
  CTN CTN  10.9448
  DHS DHS  5.5512
  CNJ CNJ  21.2427
  AXL AXL  8.0646
  AEH AEH  8.6953
  ACB ACB  17.6606
  BEL BEL  5.0684
  DHB DHB  7.3807
  BRX BRX  8.1005
  C73 XK2  1.7000
   NZ LYS  2.0000
    N HYD  1.5000
  HG2 GL1  0.0000
 HE22 QSI  1.0000
  CTL CTL  5.2085
  C76 XK2  1.7000
  DLH DLH  5.4706
  AJK AJK  7.0737
  CBP CBP  9.3834
  ATM ATM  5.7071
  ASO ASO  7.4531
  SPH SPH  1.5000
  AJN AJN  6.0041
  AYC AYC  5.0961
  H67 XK2  1.0000
  AAZ AAZ  8.9388
  HE1 GLU  1.0000
  HB2 MET  0.0000
    H SER  1.0000
  CZC CZC  7.1912
  ABA ABA  12.5330
  ATK ATK  7.3442
  DJK DJK  6.1372
  DMT DMT  6.5203
  HB1 HSC  0.0000
  CPP CPP  9.4991
  BGL BGL  16.4618
  CKD CKD  5.1934
  BJN BJN  10.0727
  AAT AAT  12.8317
  HZ2 TRP  1.0000
  H21 XK2  1.0000
  C71 XK2  1.7000
  DCD DCD  5.7711
  CHI CHI  6.0260
  BSZ BSZ  5.1090
   C3 TSA  2.0000
  DQA DQA  5.5042
  DEP DEP  5.1922
  HT1 QSI  1.0000
  ATY ATY  5.3392
  BSS BSS  6.5614
  DFP DFP  5.2597
  ACK ACK  21.5081
  BQL BQL  10.8562
  DKE DKE  5.9541
  DRZ DRZ  6.3344
  BRV BRV  5.3972
  DRI DRI  8.0389
  BZT BZT  5.0720
  OE2 GL2  1.4000
  ADK ADK  16.3639
  BJY BJY  9.0300
    P SEP  1.9000
  CVC CVC  5.3048
  HO4 XK2  1.0000
  AVN AVN  6.1943
  DHR DHR  8.3648
    O SEP  1.4000
  ANQ ANQ  5.0914
  CPO CPO  5.0188
  CAZ CAZ  5.0920
  DDS DDS  5.6968
  ASZ ASZ  5.9639
  CER CER  7.0487
  AQM AQM  5.9896
  DOZ DOZ  5.0435
  CFX CFX  5.5811
  CNG CNG  6.8579
  CFV CFV  7.8734
  DRX DRX  6.5343
  DOJ DOJ  5.3738
  AGW AGW  8.9392
  CVH CVH  10.5321
  ART ART  5.3625
  DRQ DRQ  5.8213
  DLJ DLJ  6.9932
  ACH ACH  6.9112
  DET DET  5.5748
  CEE CEE  7.8710
  AGO AGO  6.3048
  AWY AWY  5.0413
  AUO AUO  5.3283
  AOG AOG  5.0520
   OG SER  1.4000
  C77 XK2  1.7000
   HN HIS  1.0000
  HE2 HSC  1.0000
  CDA CDA  5.5732
  BKZ BKZ  5.7839
  CPB CPB  10.1372
   CG AS2  1.7000
  CWV CWV  6.8362
    S QSI  1.8500
  AIG AIG  7.0560
  CFY CFY  6.2182
  CSE CSE  7.3936
  BTI BTI  6.7884
  CTZ CTZ  7.2009
  DSH DSH  5.8832
  ATZ ATZ  7.0785
  DKI DKI  6.5353
  CZJ CZJ  5.5178
  AUI AUI  6.8315
  DON DON  5.4618
  BCO BCO  7.4526
  CIZ CIZ  5.4030
  CXJ CXJ  5.4609
  BUA BUA  6.8727
  CE3 TRP  1.7000
  BKD BKD  7.6738
  HD2 HSD  1.0000
   HA QSI  0.0000
    O HIS  1.4000
    N LEU  1.5000
  BPS BPS  8.3925
    C HSE  1.7000
  HZ3 LYS  1.0000
  DOO DOO  5.6877
  DNZ DNZ  6.4553
    H VAL  1.0000
  DNA DNA  5.0140
    N GL2  1.5000
  HE2 LYS  0.0000
  CKH CKH  5.9646
  AEB AEB  6.3456
  BFM BFM  6.9344
  DOP DOP  5.2254
  DFL DFL  6.4334
  C64 XK2  1.7000
  HB1 SER  0.0000
  CWT CWT  5.9683
  CDH CDH  5.9040
  DGV DGV  10.1626
  CYW CYW  10.7568
  HE1 MET  0.0000
  AGR AGR  5.1938
  CQM CQM  6.5078
  DLI DLI  5.0942
  ANG ANG  5.6829
  BCB BCB  6.0280
  AYG AYG  6.3655
  AOU AOU  7.8199
  ADN ADN  6.0377
  H1' QSI  0.0000
  AWT AWT  8.9453
  BSL BSL  5.5911
  AAM AAM  15.2354
  ABC ABC  13.5086
  DDR DDR  5.0529
   O1 TSA  1.4000
  CRU CRU  12.0091
  BTH BTH  5.5330
  C65 XK2  1.7000
  DGI DGI  5.1995
  DFI DFI  5.1043
  DFG DFG  5.7332
  BDV BDV  5.8705
  CUY CUY  5.9648
  ABQ ABQ  5.3417
  AOX AOX  5.1720
  AQY AQY  7.2094
  AFX AFX  8.0762
  APB APB  5.3771
  DIA DIA  9.0149
  AFG AFG  14.1080
   HN LEU  1.0000
  CVZ CVZ  7.4800
  BRD BRD  11.2610
  BOK BOK  8.0427
  AMQ AMQ  6.5996
  BAE BAE  7.4146
  AQH AQH  6.3730
  CCY CCY  7.1116
  AHL AHL  8.4763
  BLJ BLJ  7.0098
  AHH AHH  7.5804
   CG HSC  1.7000
  CVB CVB  11.1969
  DOD DOD  5.7205
  BFC BFC  5.6715
 HD11 LEU  0.0000
  ARG ARG  7.5834
  CCP CCP  5.3610
    H GLY  1.0000
  AJT AJT  10.7701
  DCR DCR  6.7223
  APO APO  6.4936
  CAW CAW  6.9636
   CB VAL  2.0000
  CNP CNP  6.4792
  ALT ALT  8.0176
  AJI AJI  5.0730
  DRW DRW  5.9841
  DCI DCI  6.2327
  C22 TSA  1.7000
  COJ COJ  10.0511
  CDB CDB  5.7341
  AVX AVX  5.4947
  BTY BTY  6.9457
  CFF CFF  9.4075
  BVB BVB  5.0800
    C QSI  1.7000
  DHU DHU  6.8782
   HA ALA  0.0000
  DRR DRR  5.9377
  AVQ AVQ  6.9465
  CLJ CLJ  5.1366
  BNZ BNZ  7.8937
  CDE CDE  7.0084
  CSN CSN  7.7054
  BSF BSF  6.2474
  AUL AUL  7.5157
  AHU AHU  8.3503
  NH2 ARG  1.5000
  CWG CWG  5.1765
  AKT AKT  5.1438
  HE1 PHE  1.0000
  BEH BEH  5.5770
  CFQ CFQ  6.7848
  AKX AKX  7.7052
   CA SEP  2.0000
  CGT CGT  7.3085
  ACA ACA  5.6901
  ADE ADE  8.5236
    H TYR  1.0000
  AYS AYS  7.5756
  DRV DRV  5.0051
  BEB BEB  5.1951
  AXO AXO  6.0510
  DQP DQP  5.0463
  CGH CGH  6.7400
  BMF BMF  5.2288
    H GL1  1.0000
  OG1 THR  1.4000
    C HIS  1.7000
    N PRO  1.5000
  AII AII  5.2117
  BRI BRI  5.9179
  DIS DIS  5.4722
  BBK BBK  6.9877
  AFM AFM  7.5478
    O MET  1.4000
  COM COM  13.9070
  CJH CJH  5.4357
  BQW BQW  6.6456
  BAY BAY  5.0558
   NE ARG  1.5000
  CCR CCR  6.9228
    H HSD  1.0000
  AJM AJM  12.8907
  CNU CNU  11.7575
  DEX DEX  6.9491
  CAJ CAJ  5.2757
  BBI BBI  6.7515
  CQZ CQZ  7.2839
  CIQ CIQ  5.2606
  ALJ ALJ  6.0120
  BJW BJW  9.5055
  AVE AVE  7.1829
  CNF CNF  9.1428
  DRK DRK  5.6454
  BJQ BJQ  6.1832
   HA GLN  0.0000
  DCO DCO  7.1639
  HB2 ASP  0.0000
  DNW DNW  5.5987
  DHE DHE  6.5944
  HD1 PRO  0.0000
  AGK AGK  5.5731
  DSB DSB  5.1452
   HN AS1  1.0000
  HE2 HIS  1.0000
 HG21 THR  0.0000
  DJY DJY  5.9962
  DJN DJN  8.4916
  BSV BSV  8.1238
  BAT BAT  6.0465
  CAD CAD  7.3135
  AVS AVS  5.4541
  AKP AKP  7.7306
  CIV CIV  5.3046
  APP APP  5.9919
  BUB BUB  6.1854
  DEH DEH  5.1499
  AGM AGM  6.0422
  AUQ AUQ  6.8429
  CMG CMG  12.1700
  COA COA  5.3165
  AJX AJX  8.1536
  AJV AJV  9.6253
  AFU AFU  6.1328
  ANV ANV  5.0298
   CZ TYR  1.7000
 HD12 LEU  0.0000
  DKG DKG  6.5368
  DSP DSP  5.5027
  H33 XK2  1.0000
  C36 XK2  1.7000
   CB ALA  2.0000
  CJI CJI  6.5973
  ARB ARB  5.8944
  DPL DPL  7.2943
  DLK DLK  5.3625
  BCA BCA  5.2845
  ABL ABL  15.6384
  BZG BZG  5.3256
  AUF AUF  6.5494
  CWB CWB  6.0295
  BHL BHL  7.4085
  CD2 HSD  1.7000
  BYG BYG  5.3618
  BMM BMM  9.6058
  HB1 TYR  0.0000
  CKL CKL  6.7934
   HN ILE  1.0000
  CD2 HIS  1.7000
  BIQ BIQ  9.5668
  C62 XK2  1.7000
  HG1 LYS  0.0000
  CDU CDU  6.9868
  AYM AYM  5.8002
  DJE DJE  6.1654
  HD1 TYR  1.0000
  C23 XK2  1.7000
  DCE DCE  6.2021
  CIT CIT  5.0942
  BSN BSN  6.6381
  ABX ABX  13.2726
  CIK CIK  7.3783
  DOC DOC  5.0385
  CKM CKM  6.4992
  BWQ BWQ  7.9772
  CEV CEV  6.2384
  BYO BYO  5.1354
  BTS BTS  7.3654
  CNQ CNQ  5.3899
  AGA AGA  10.0847
  CLC CLC  7.0896
  CLG CLG  6.9953
  AUC AUC  6.5592
  HG1 QSI  0.0000
  DRY DRY  5.1835
  CKR CKR  5.1030
  BQD BQD  5.9913
  CLY CLY  15.6600
  AZX AZX  5.2976
  ASI ASI  5.2628
  AZA AZA  5.4703
  CKE CKE  6.4929
    H ASN  1.0000
  HZ1 LYS  1.0000
  CCS CCS  5.3571
  CJB CJB  5.5938
  DQS DQS  5.8655
  BXD BXD  5.5110
  BKP BKP  5.3535
  CNR CNR  14.1056
  HB1 GL2  0.0000
  CKQ CKQ  5.4130
  DPO DPO  5.3462
   OH TYR  1.4000
  C34 XK2  1.7000
  DFK DFK  5.1007
    O PRO  1.4000
  BWG BWG  7.8038
  AEZ AEZ  6.7078
   H4 TSA  1.0000
  DGW DGW  10.0171
  BYT BYT  5.6385
  BQZ BQZ  6.3269
  AZE AZE  8.3368
  BHN BHN  13.7213
  CWI CWI  5.4219
   CD GL2  1.7000
  CAU CAU  7.4210
  AZN AZN  5.4537
  CYM CYM  5.0062
  AKZ AKZ  6.1552
  CUB CUB  9.0022
  CE2 PHE  1.7000
  DDK DDK  7.9019
    H THR  1.0000
    H LYS  1.0000
  DDF DDF  6.2660
  DPZ DPZ  5.8175
  DJL DJL  6.5735
  AIJ AIJ  6.2816
  BKQ BKQ  6.3460
  BFL BFL  6.5850
  DNB DNB  5.5144
  CXP CXP  5.5008
  AXU AXU  6.0034
  AUV AUV  6.4188
  BWR BWR  5.6113
    C THR  1.7000
  CXS CXS  6.3358
  AWE AWE  5.9909
  DBU DBU  5.7370
  CKC CKC  5.2953
  BGG BGG  9.3482
  CRR CRR  9.1832
  CZE CZE  7.6019
  BVM BVM  6.0846
  DRC DRC  5.1694
  AKE AKE  5.5150
  BTP BTP  6.9444
  AWG AWG  5.0474
  OD1 AS1  1.4000
  DHI DHI  5.3006
  AEE AEE  5.7459
 HD23 LEU  0.0000
  CYF CYF  5.4284
  HG1 SER  1.0000
  BTE BTE  5.7929
 HH22 ARG  1.0000
  CCX CCX  6.8789
  DRP DRP  6.3281
  DDW DDW  5.4026
  DCF DCF  6.9399
  DAN DAN  5.4162
  CAK CAK  6.1192
  AXV AXV  6.5818
  DFR DFR  6.2804
  DAB DAB  7.0186
  DIF DIF  6.6231
  BVS BVS  5.7944
  DOR DOR  5.2605
  AGL AGL  6.0976
   CB GLU  2.0000
  BZW BZW  5.7395
  BRA BRA  5.6097
   H8 QSI  1.0000
  CJP CJP  5.7877
  BPC BPC  7.2516
  AGI AGI  12.9308
  BCU BCU  6.9318
  AMR AMR  5.5835
  HD2 PRO  0.0000
  BPO BPO  8.6297
  ARU ARU  8.6885
  DRG DRG  5.1589
  BSH BSH  7.8193
  AAK AAK  9.8499
  BTW BTW  6.0341
  AQJ AQJ  6.2596
  AFO AFO  5.4617
  AUH AUH  6.0153
  ATS ATS  6.1197
  H10 QSI  1.0000
  HD2 HIS  1.0000
  DEL DEL  6.2200
  DDB DDB  8.9770
  AIE AIE  7.9721
  CZT CZT  8.7449
  DBM DBM  5.6585
  BKK BKK  6.0288
  DBN DBN  5.6959
  DPH DPH  5.3363
  AYR AYR  10.4574
   CA TYR  2.0000
  DPT DPT  5.2194
  BBU BBU  6.6388
  AQT AQT  7.7850
  CWC CWC  8.0740
  ATO ATO  8.1886
  CCU CCU  5.2657
  BMW BMW  7.8250
  ADH ADH  5.4223
  DCK DCK  5.3593
  GRD GRD  0.0000
  CQV CQV  6.9250
  CGK CGK  6.7557
  CYN CYN  5.4666
  HE2 GL1  1.0000
  DAD DAD  5.9138
    N CYS  1.5000
  CAC CAC  7.0760
  AMS AMS  6.1828
  CQD CQD  9.4725
  BXH BXH  5.0588
  BHX BHX  6.7293
 HD13 ILE  0.0000
  BUY BUY  6.4614
  BUU BUU  6.7928
  CQB CQB  5.4972
  DIH DIH  5.1871
  CPI CPI  13.1373
  CNZ CNZ  13.6026
  BFT BFT  15.5848
  CKV CKV  6.1247
  BUO BUO  5.2482
  BAI BAI  5.3357
  DMI DMI  5.2004
  BGH BGH  20.1533
   HN HSE  1.0000
   CB HSD  2.0000
  ASV ASV  6.1547
  BUW BUW  6.4981
  BKL BKL  10.6802
  AJE AJE  5.6841
  CUE CUE  5.2771
  BLU BLU  9.0635
   HA TYR  0.0000
    N SEP  1.5000
  AEV AEV  5.2053
  BZO BZO  5.1390
    O TRP  1.4000
  DCV DCV  8.1684
  OD2 AS2  1.4000
  BFB BFB  5.6387
  AMD AMD  9.2130
   CA HSD  2.0000
  BEF BEF  5.9703
  APK APK  7.7553
  AKM AKM  8.9117
  APU APU  5.6898
  CSY CSY  7.9303
  C10 TSA  2.0000
  SP1 SP1  1.0000
  H7A XK2  0.0000
  CNW CNW  6.3258
   H2 HOH  1.0000
  DOX DOX  6.7349
  CUI CUI  5.4210
  CJC CJC  5.1014
  BNY BNY  8.3706
  ADB ADB  10.8929
  HD2 TYR  1.0000
  HE1 HSD  1.0000
  HB1 ASP  0.0000
  C79 XK2  1.7000
   CA LEU  2.0000
  BMO BMO  5.7913
  BGM BGM  20.3225
  BKB BKB  9.9069
  ADX ADX  16.9519
  DEQ DEQ  5.0266
  ASJ ASJ  5.3753
  HB2 SEP  0.0000
   HA HSD  0.0000
  ABE ABE  12.2102
  CQG CQG  8.4062
  HZ3 TRP  1.0000
  AIO AIO  7.8623
  BEQ BEQ  5.3751
  BLL BLL  6.5092
  CJZ CJZ  5.3172
  CD1 TYR  1.7000
  CFT CFT  5.4168
  BPV BPV  9.3374
  CHK CHK  6.2216
 DUM2 DUM  0.0000
  AMH AMH  9.0261
  ATP ATP  5.6755
  HG2 GLU  0.0000
  CYB CYB  5.2055
  CRE CRE  13.0643
   HD AS1  1.0000
   O5 XK2  1.4000
  CQP CQP  9.2320
  DLB DLB  7.6026
  DQT DQT  5.2634
  CNT CNT  8.3346
  DDV DDV  6.3429
  BOJ BOJ  7.9227
  BIR BIR  5.6628
  CDZ CDZ  5.5377
  AEC AEC  10.8916
   HN VAL  1.0000
    N SER  1.5000
  AZV AZV  6.2503
  BPN BPN  7.4324
  CRT CRT  9.1151
  HE1 LYS  0.0000
  CTW CTW  7.4952
  OH2 OH2  1.4000
  AYN AYN  5.0030
  BCV BCV  5.7235
  AVJ AVJ  5.3004
  AIH AIH  8.8960
  BAF BAF  6.9162
  AMC AMC  7.1756
  DPR DPR  5.0002
  DNJ DNJ  5.5502
  BRM BRM  6.8479
  AVR AVR  8.5049
  CCV CCV  8.6280
  COD COD  10.5708
    O HYD  1.4000
  AEQ AEQ  6.9112
  CJE CJE  5.5630
   CA QSI  2.0000
  ARY ARY  9.6567
   H5 XK2  0.0000
   HN HSD  1.0000
  C17 TSA  2.0000
  DBZ DBZ  6.7284
  CFE CFE  6.6609
  BTJ BTJ  5.4508
  CJJ CJJ  5.3308
  AZR AZR  7.2605
    N HSC  1.5000
  DMR DMR  6.2343
  BWI BWI  6.7401
  BHG BHG  11.6640
  BSM BSM  5.2994
  ANK ANK  5.2518
   CA HSC  2.0000
  BVV BVV  5.3540
  DNL DNL  5.7200
  BRW BRW  5.7911
  DGJ DGJ  6.1141
  BUJ BUJ  5.8422
  DQB DQB  5.9766
  H20 TSA  1.0000
  CXO CXO  10.0226
  DRA DRA  5.2989
  BIP BIP  6.3146
  AJZ AJZ  7.1729
  DHA DHA  6.8500
  BKR BKR  8.5633
  BYK BYK  5.2270
  ACL ACL  8.3347
  AZT AZT  8.2787
  HG1 PRO  0.0000
  BOX BOX  8.1825
  CVF CVF  7.3158
  ALP ALP  9.4358
  AAR AAR  8.4297
  CUV CUV  5.5262
  DGR DGR  5.7558
  CIE CIE  5.1239
  DLF DLF  6.7612
  ASU ASU  6.8163
   CB HYD  2.0000
  CMO CMO  13.3555
  BWH BWH  5.3154
  CXD CXD  11.0311
  ADY ADY  6.0348
  ALR ALR  7.4150
  SPH BON  1.5000
  BKX BKX  9.4044
  DBG DBG  5.1405
  CED CED  5.1274
  BQT BQT  8.3493
  DBW DBW  7.2630
  CHF CHF  5.0420
  CIU CIU  6.4019
  C26 XK2  1.7000
  BPD BPD  5.7003
  ASA ASA  6.2183
  CPS CPS  5.3072
 HH21 ARG  1.0000
  BJK BJK  7.1317
  CUM CUM  6.9107
   N1 QSI  1.5000
  BLM BLM  6.4058
  BVI BVI  6.0102
   HE ARG  1.0000
  CEY CEY  6.2492
  CG2 ILE  2.0000
  H78 XK2  1.0000
  CDC CDC  9.5450
  CCL CCL  5.4471
  DKL DKL  6.6648
  CST CST  6.5867
  HB2 GL2  0.0000
  DOB DOB  5.5967
  AGU AGU  7.9465
  BTU BTU  6.8070
  DMX DMX  5.1624
  CSH CSH  6.0809
  AQS AQS  5.5219
  CTU CTU  5.2869
  BXL BXL  6.1431
  AFP AFP  9.0309
  HB1 LYS  0.0000
   HA AS2  0.0000
  BSJ BSJ  6.0938
   CA AS1  2.0000
  BPP BPP  6.5790
  CAP CAP  6.0407
  BOI BOI  7.1406
  AJJ AJJ  7.8550
   HZ PHE  1.0000
  DHQ DHQ  7.2128
 HD11 ILE  0.0000
   HA GL2  0.0000
  CZV CZV  5.4664
  ALY ALY  7.4940
  HD1 PHE  1.0000
  C27 XK2  1.7000
   CA GLU  2.0000
  AZB AZB  6.1575
  BHS BHS  16.1660
  CCH CCH  5.5320
    H PHE  1.0000
  BFW BFW  19.6333
  BEJ BEJ  7.4716
  HG2 GL2  0.0000
  HB1 HSD  0.0000
  AAH AAH  8.9227
  DCH DCH  7.4328
  AXW AXW  5.5577
  APZ APZ  7.5200
  CE1 HSC  1.7000
  AON AON  6.1316
  COV COV  7.6505
  BIK BIK  10.3060
   H2 OH2  1.0000
  DBI DBI  6.9735
  BAV BAV  5.9081
  BBA BBA  5.1365
  CDY CDY  5.5791
  HB1 ALA  0.0000
  BZR BZR  6.5464
  HB1 CYS  0.0000
  DSG DSG  5.8611
  AVA AVA  5.0512
  O4' QSI  1.4000
   CE LYS  2.0000
  BNJ BNJ  7.8826
  BMA BMA  5.6525
  CUF CUF  7.3570
  CDV CDV  5.8250
  BUT BUT  5.9540
  BEP BEP  6.3009
  ALH ALH  5.5002
    C PRO  1.7000
  H62 QSI  1.0000
  BIT BIT  10.5560
  DNV DNV  6.1427
  C4' QSI  2.0000
  BNG BNG  6.4993
  DJU DJU  6.1622
  DML DML  6.5376
  CWJ CWJ  9.7154
  CSF CSF  5.1442
    H AS1  1.0000
  BBD BBD  5.6650
  H4' QSI  0.0000
  CDG CDG  6.2382
  AIM AIM  7.5363
  CCC CCC  7.4175
  AZW AZW  6.3733
  CBC CBC  6.8380
  DSO DSO  5.3352
  ALZ ALZ  8.6194
  DJG DJG  6.6390
  CNL CNL  19.9041
  CJK CJK  5.0417
  AQA AQA  7.6368
  HD1 HIS  1.0000
  AAC AAC  7.3074
    C HSC  1.7000
  BDH BDH  5.3805
  DMB DMB  7.5915
  CD2 TYR  1.7000
  AAN AAN  19.4618
  CMJ CMJ  8.0766
  AWI AWI  6.1579
  BRJ BRJ  5.4946
  CQR CQR  16.8635
  HD2 HSC  1.0000
  BHU BHU  11.4933
  BDF BDF  5.2563
   CA AS2  2.0000
  BFF BFF  5.2093
  CSA CSA  9.4590
  CIL CIL  6.5544
  H26 XK2  1.0000
  DDM DDM  6.9669
  CMY CMY  9.6470
  CDN CDN  6.0182
  BGB BGB  6.9667
  HE2 HSD  1.0000
  BIX BIX  10.4641
  BRG BRG  5.0450
   CE MET  2.0000
  BGS BGS  14.2726
  AIT AIT  5.5108
  ACV ACV  8.0954
  CRF CRF  6.0926
  AWR AWR  6.0711
  AIA AIA  5.7531
  AEN AEN  13.2322
    C VAL  1.7000
    C AS2  1.7000
  HD1 ARG  0.0000
  CAT CAT  11.1200
  BYX BYX  5.4586
  DBC DBC  5.1003
  CNO CNO  7.9646
  CMZ CMZ  5.5099
  CFB CFB  6.7408
  BOS BOS  8.5227
  AWO AWO  9.5388
  DFY DFY  5.5667
  CLB CLB  5.8601
  HD2 LYS  0.0000
  DFV DFV  5.4839
  BKN BKN  9.9786
   HN GL2  1.0000
  DLM DLM  5.4340
  BGE BGE  16.4730
  AQQ AQQ  8.1696
  DND DND  6.5742
  DJA DJA  6.4864
  CEB CEB  5.9756
  ANT ANT  5.6330
   C2 TSA  2.0000
  OH2 TIP  1.4000
  DKD DKD  5.7303
  AMW AMW  7.1695
  AYD AYD  6.3540
  BCP BCP  5.3484
 H5'' QSI  0.0000
  BQJ BQJ  5.7728
 HH12 ARG  1.0000
  BPI BPI  5.2814
  DAO DAO  5.4824
   CD LYS  2.0000
   CB AS1  2.0000
  HB2 PRO  0.0000
  DJR DJR  7.5776
  HB2 HSC  0.0000
  CJM CJM  6.3836
  DJQ DJQ  5.3921
  BHK BHK  8.7408
   CA THR  2.0000
  DPJ DPJ  6.2642
  CZM CZM  8.0740
  H7B XK2  0.0000
  AXZ AXZ  5.6514
  AUT AUT  5.2506
   CD ARG  2.0000
  HD1 TRP  1.0000
  CWZ CWZ  6.9172
   CG HSD  1.7000
  AOM AOM  5.1875
  BDR BDR  6.3949
  ADC ADC  6.2745
  CKA CKA  6.3398
  CVY CVY  7.3129
  BPH BPH  7.1002
  OD1 ASP  1.4000
  CXX CXX  8.3825
    C ASN  1.7000
  CHT CHT  5.3650
  ASP ASP  5.8038
 H61B XK2  0.0000
  DEC DEC  6.9498
  AVL AVL  5.9413
  ASW ASW  8.4749
  AMV AMV  5.4248
  CCZ CCZ  5.4807
  DLA DLA  5.6135
  BYJ BYJ  5.0865
  AAQ AAQ  17.2268
  AOS AOS  5.0055
  DKA DKA  5.3933
  CFP CFP  7.0050
  DPC DPC  6.6120
  HD2 HSE  1.0000
  BGJ BGJ  6.0584
    D max  0.0000
    O AS2  1.4000
  DIK DIK  5.9668
  BKO BKO  9.7810
  BLZ BLZ  7.6489
 HG12 VAL  0.0000
  BJA BJA  5.7137
  AUP AUP  7.6455
    N THR  1.5000
  BUG BUG  8.3468
  CIJ CIJ  5.1032
  AWM AWM  5.8052
  BTX BTX  8.1282
  DOA DOA  5.0956
  DJH DJH  7.9534
  AVO AVO  6.1621
   CB THR  2.0000
  CAO CAO  6.5591
  DDZ DDZ  7.1226
  BIB BIB  7.9914
  C31 XK2  2.0000
  CCE CCE  8.5922
  BIV BIV  15.7136
  SP2 SP2  1.5000
  HG1 THR  1.0000
  BWD BWD  5.9409
  CD1 ILE  2.0000
  BYR BYR  7.2298
  ARL ARL  6.8258
  AEO AEO  5.9327
  DLL DLL  9.1069
  CWF CWF  8.6220
  APH APH  5.6115
  AUA AUA  6.3683
  AFE AFE  6.2183
  AEY AEY  5.4678
  APD APD  5.1437
  BAS BAS  5.8331
    O LEU  1.4000
  DDE DDE  7.1649
  APY APY  5.5089
   CA TRP  2.0000
   H2 TIP  1.0000
  C78 XK2  1.7000
  AZZ AZZ  5.8901
  HB1 HIS  0.0000
  BBR BBR  5.4206
  CFC CFC  5.2611
  CJF CJF  5.1249
  AKC AKC  5.5242
  CPW CPW  7.8960
  H26 TSA  1.0000
  AIP AIP  7.9456
  DFE DFE  6.4762
  CAB CAB  5.0687
  CNA CNA  10.4938
   CB ASN  2.0000
  CQQ CQQ  9.5662
  CGX CGX  5.2984
  CTB CTB  8.1594
  AKI AKI  8.0482
  HD1 ASP  1.0000
  H16 TSA  1.0000
    N ASN  1.5000
  DGG DGG  5.5642
  AWQ AWQ  6.2302
  BZD BZD  6.5028
   CA ILE  2.0000
  CKN CKN  5.3950
  DDN DDN  7.1284
  AZF AZF  6.2074
  BKS BKS  11.1342
  CAE CAE  5.6382
  AMA AMA  5.4700
  CSQ CSQ  7.3430
  AKG AKG  5.3289
   OD HYD  1.4000
  ABW ABW  11.9655
  C61 XK2  2.0000
   HG SER  1.0000
  CRB CRB  6.8805
  BYY BYY  7.1680
  C37 XK2  1.7000
  CXH CXH  10.2157
  BQI BQI  5.1415
    O ARG  1.4000
 HH11 ARG  1.0000
  BYN BYN  8.2892
  CGS CGS  5.2188
  DBE DBE  7.5683
  BOG BOG  5.4692
  DLG DLG  5.2192
  BFZ BFZ  16.1000
    C LEU  1.7000
  DHW DHW  7.1083
  CG1 ILE  2.0000
  DNC DNC  5.7744
  HB1 GLU  0.0000
  DGH DGH  6.1098
  AXP AXP  7.9179
  ACG ACG  9.8609
    N GLY  1.5000
   CG AS1  1.7000
  DBQ DBQ  5.7737
  DBO DBO  7.3775
   OG SEP  1.4000
  BZQ BZQ  5.5027
  AOV AOV  6.6604
  AXI AXI  5.6806
   N6 QSI  1.5000
  DIU DIU  7.7947
  AAL AAL  22.9890
    O SER  1.4000
   O1 XK2  1.4000
  AKK AKK  5.1097
  CZS CZS  7.4311
  BBO BBO  6.0356
   CG ARG  2.0000
   HB THR  0.0000
    C SER  1.7000
  AVK AVK  10.6841
   HN THR  1.0000
  BAJ BAJ  5.7474
  HD2 ASP  1.0000
  DQW DQW  5.9165
  BDU BDU  6.1143
  BCF BCF  5.5525
  CLP CLP  14.7421
   HA SEP  0.0000
  CLI CLI  7.1655
  BNX BNX  6.0739
  BCJ BCJ  6.0760
  BYI BYI  6.0062
  ANB ANB  8.4223
  CPY CPY  6.2492
  BBW BBW  6.2117
  CYY CYY  5.5610
  CPJ CPJ  13.3357
  AHQ AHQ  9.3141
  AOL AOL  9.5953
  DLC DLC  5.8323
  CAF CAF  7.6162
  BHJ BHJ  10.3134
  HG2 PRO  0.0000
  BAM BAM  5.1701
  HE2 HSE  1.0000
  CBT CBT  8.3791
  APW APW  7.8145
  BGC BGC  8.8373
  DLU DLU  5.9479
  DBS DBS  5.1729
  COU COU  9.3859
  BRT BRT  6.3955
  BPL BPL  8.2551
  NH1 ARG  1.5000
   HN MET  1.0000
  DMQ DMQ  5.7711
  AKR AKR  9.5347
  DDA DDA  5.6129
  CJD CJD  5.9472
  H36 XK2  1.0000
  DQU DQU  5.2600
  CPQ CPQ  18.4481
  BNT BNT  7.9755
  BNO BNO  8.2248
  DPI DPI  5.3896
  ACQ ACQ  6.3099
  DQQ DQQ  5.1583
  BOB BOB  9.4692
  AHV AHV  9.5385
  DOH DOH  5.9270
  AQG AQG  6.0302
  AZG AZG  5.5161
  AYK AYK  6.5040
  BIH BIH  14.1079
  CSO CSO  7.9917
  CXA CXA  6.7011
  HB1 GL1  0.0000
  BNK BNK  6.9599
  DPD DPD  5.4914
  CWW CWW  5.9341
  AWA AWA  8.6627
  AAY AAY  11.1926
  BCC BCC  5.0885
  AAD AAD  7.2134
  COO COO  8.4350
  CBL CBL  5.1179
  BAB BAB  5.2574
   HN ARG  1.0000
  CUZ CUZ  7.5360
  CTE CTE  9.2596
  BJD BJD  16.0198
  AWF AWF  8.4395
  AVD AVD  5.1826
  BVC BVC  6.8168
  DMM DMM  5.0652
  CTS CTS  5.3272
  CRD CRD  7.7128
   CA ASP  2.0000
  CBH CBH  7.2161
  CAG CAG  5.8238
   CB QSI  2.0000
  CEK CEK  6.2457
  DKU DKU  5.0344
  DAK DAK  8.0583
  CGI CGI  5.2916
  BNI BNI  6.5241
   HA PHE  0.0000
  DCY DCY  6.2607
  CGO CGO  5.9030
  BED BED  5.3903
  BAL BAL  6.6421
  DAS DAS  6.2733
  DMC DMC  5.4592
  CNM CNM  9.2717
  CTP CTP  8.4482
  HE2 GLU  1.0000
  BNQ BNQ  9.3550
  BLA BLA  10.5532
    H HIS  1.0000
  AKS AKS  8.5293
  HG1 CYS  1.0000
  AAF AAF  6.7400
  BQS BQS  7.0513
  CVW CVW  5.1003
  CME CME  14.9149
  AVC AVC  5.7919
  APJ APJ  5.0545
  DNN DNN  5.8542
  DCG DCG  5.5561
  HB1 MET  0.0000
  CXF CXF  5.2528
  BYP BYP  5.1186
  AQR AQR  7.1122
  BOP BOP  11.1082
  DGM DGM  10.6075
  DSM DSM  5.4748
  H73 XK2  1.0000
  BFD BFD  7.5167
  CZ3 TRP  1.7000
  BHH BHH  5.2689
  AFR AFR  11.1710
  BGU BGU  9.2193
  H5' QSI  0.0000
  BPX BPX  8.5799
  AJG AJG  5.9598
    N QSI  1.5000
  BDW BDW  5.5667
  CJU CJU  5.2487
  BLC BLC  12.3072
  CD2 PHE  1.7000
  DMU DMU  5.5359
  CGY CGY  5.6408
  DMF DMF  6.8015
  H27 XK2  1.0000
  BWC BWC  5.8986
  DGD DGD  5.0312
  H29 XK2  1.0000
  AAV AAV  15.2157
  DRU DRU  5.6211
  CE1 PHE  1.7000
  AGQ AGQ  11.9491
  BHZ BHZ  11.0479
  CVG CVG  7.0348
  CCF CCF  5.2272
  COR COR  7.5027
  CEW CEW  5.4637
  AHG AHG  5.1892
  DAZ DAZ  5.0195
  CNS CNS  9.3113
    C GLU  1.7000
  BUF BUF  5.1975
  BGQ BGQ  9.2790
  ND1 HIS  1.5000
  DGL DGL  5.7747
  AYF AYF  5.1877
  BVY BVY  6.4593
  CBV CBV  5.9988
  DAG DAG  5.2389
  BRY BRY  8.0136
  AZC AZC  5.9270
 HE21 QSI  1.0000
  CSD CSD  6.6926
  BWW BWW  5.0478
  BNA BNA  7.6204
  BJU BJU  5.3767
  BHV BHV  6.0596
  BYZ BYZ  7.4880
  CJX CJX  6.8078
  CII CII  5.3043
  AWS AWS  6.6744
  DAQ DAQ  9.2540
  CBR CBR  5.4420
  AAA AAA  23.1225
  DEB DEB  5.1619
  DBH DBH  5.1630
  CPD CPD  6.1398
  CRO CRO  12.7107
  CSC CSC  9.2064
  HB1 HSE  0.0000
  DHJ DHJ  6.2719
  AUY AUY  5.5862
  ASQ ASQ  5.8168
  ANC ANC  6.9852
   CD ILE  2.0000
  BVZ BVZ  6.0818
  BFA BFA  5.6425
  DPK DPK  5.6404
   CB SEP  2.0000
  CQI CQI  5.0280
  APL APL  6.4467
  AHK AHK  8.7371
  BLP BLP  5.9236
  BDS BDS  6.1038
  DBT DBT  5.5013
  HO5 XK2  1.0000
  ARJ ARJ  5.9819
  CBW CBW  9.3076
  BPJ BPJ  7.8451
   HA HSC  0.0000
  CYL CYL  9.1039
  BTR BTR  5.3891
  BLT BLT  6.0819
  ASD ASD  6.6649
  HB1 PRO  0.0000
  BVH BVH  10.1617
  DDG DDG  5.3592
  HE1 HSE  1.0000
  CVE CVE  6.3895
  BMR BMR  6.3663
  BCN BCN  6.7259
  AOH AOH  5.7635
  BIC BIC  13.6327
  BTN BTN  7.9457
  DJI DJI  7.4094
 HG23 VAL  0.0000
   HA MET  0.0000
  BFK BFK  5.6264
  AEK AEK  5.7571
  BQU BQU  5.8590
  BII BII  10.7822
   HH TYR  1.0000
  CIR CIR  5.7108
  BFU BFU  16.7035
  ANP ANP  7.4306
  CYH CYH  6.9258
  BXA BXA  6.7336
  CYV CYV  9.6923
  DKC DKC  6.0237
  CJA CJA  5.3318
  O23 TSA  1.4000
  CPR CPR  6.3937
  ADZ ADZ  7.4888
  BRN BRN  7.5246
  H24 XK2  1.0000
  AFD AFD  8.3162
    C AS1  1.7000
  BOT BOT  5.2030
  H2B XK2  0.0000
   O8 TSA  1.4000
  BAW BAW  7.4738
    N VAL  1.5000
  CXL CXL  5.2826
  AYI AYI  5.0383
  ABY ABY  5.1362
 HG11 ILE  0.0000
  BAZ BAZ  5.1942
   HN ASN  1.0000
   CB ARG  2.0000
  CD1 TRP  1.7000
   C6 QSI  1.7000
  CEM CEM  5.3608
  DNH DNH  5.3873
  BWP BWP  7.6370
  DIL DIL  5.7768
   O2 SEP  1.4000
  AUG AUG  5.6104
  AFW AFW  5.8305
  BBL BBL  6.2071
  NE2 QSI  1.5000
  ABB ABB  16.8181
    H ALA  1.0000
  BLB BLB  9.9028
  BJP BJP  8.5782
    O LYS  1.4000
  DPQ DPQ  7.9150
  BMT BMT  12.7694
  DKR DKR  6.1852
  CBN CBN  5.3331
  BDM BDM  7.0932
  DEU DEU  5.1890
  BXT BXT  5.3309
  BGW BGW  6.0283
  AVI AVI  5.7699
   HA THR  0.0000
  CKW CKW  8.0325
  CAH CAH  5.0159
  BAX BAX  5.8501
  DHP DHP  6.8485
  AWP AWP  5.5713
  BOW BOW  12.0202
  CMU CMU  11.1551
  BDI BDI  5.5722
  C21 XK2  1.7000
  BSI BSI  7.3333
  ATF ATF  7.5781
  DNS DNS  5.9246
  CHP CHP  5.1008
  CON CON  23.5189
  CNV CNV  7.4676
  ND1 HSC  1.5000
  CGN CGN  6.0188
  DJS DJS  5.5047
   CA GL2  2.0000
   C7 XK2  2.0000
  DQH DQH  5.7190
  CLH CLH  6.3586
   H4 XK2  0.0000
  CMH CMH  10.1381
  DJV DJV  6.6525
  BRU BRU  5.0883
   C5 XK2  2.0000
    N LYS  1.5000
  BSY BSY  7.7695
  ADD ADD  5.3886
  CGV CGV  5.6137
  BTG BTG  5.1851
  BXJ BXJ  7.2726
  APA APA  5.2557
  BYH BYH  7.1492
  BDD BDD  5.8369
  AWV AWV  8.8706
   HA AS1  0.0000
  BGR BGR  18.5184
  CGL CGL  5.2388
  ARV ARV  6.6908
  AHB AHB  11.1000
  AJW AJW  6.0385
  AWU AWU  5.9284
  AJS AJS  7.1793
  BWS BWS  6.2600
  DRH DRH  5.0239
  BWF BWF  5.5237
  CXK CXK  5.2860
  CXB CXB  6.0536
  CKF CKF  5.9383
  BGY BGY  6.2769
  AST AST  5.1652
  AFZ AFZ  6.3264
  ABU ABU  5.7250
  HB2 TRP  0.0000
  HD1 ILE  0.0000
  CXC CXC  7.8514
  CHD CHD  6.4331
  DFQ DFQ  5.2403
    O GL2  1.4000
  BXZ BXZ  5.9907
  BEW BEW  6.4551
  BZN BZN  8.9635
  DHN DHN  7.2587
  CMT CMT  18.7887
  BQP BQP  6.0297
    C GLY  1.7000
  APE APE  5.7656
  AIL AIL  5.3916
   HN GLN  1.0000
  AXH AXH  5.1223
  HB1 SEP  0.0000
  DPE DPE  7.6702
  BUM BUM  5.3877
  BAD BAD  6.3302
  ADA ADA  11.8861
  BEA BEA  5.2864
  C35 XK2  1.7000
  DOI DOI  5.8792
  AVT AVT  5.0379
  AHO AHO  7.1790
  CZY CZY  5.7615
  CUS CUS  6.4299
  HH2 TRP  1.0000
  CAY CAY  5.9909
  ASC ASC  5.2911
  AYP AYP  5.3178
  ACT ACT  10.9535
  DKW DKW  7.4238
  C74 XK2  1.7000
   CG MET  2.0000
  DRB DRB  5.1207
 HG22 THR  0.0000
  AJR AJR  6.0245
  H66 XK2  1.0000
  BXM BXM  10.4294
  CYU CYU  6.4401
  CEN CEN  7.7898
  BCI BCI  5.2148
  BLY BLY  14.2463
  CDD CDD  6.3593
  CH2 TRP  1.7000
  HT3 QSI  1.0000
  ADL ADL  5.0769
  CAV CAV  6.5547
  ALW ALW  6.1431
  CXY CXY  7.0385
  CG2 VAL  2.0000
  DGE DGE  6.9798
    H GLN  1.0000
    D min  0.0000
  HE1 TYR  1.0000
    O GLN  1.4000
  BTD BTD  7.0289
  BEY BEY  5.4297
  BXN BXN  6.1209
  AYY AYY  5.1193
  AXJ AXJ  5.1955
    O TYR  1.4000
   C9 TSA  2.0000
  BEX BEX  5.1611
  BAC BAC  5.7319
  AAB AAB  7.4648
  ACZ ACZ  6.6595
   C4 XK2  2.0000
  BAG BAG  5.6887
  CCI CCI  6.2354
  BPR BPR  6.2079
  BBX BBX  6.2450
  HE2 PHE  1.0000
  HB2 LYS  0.0000
  BCQ BCQ  5.1217
  DFM DFM  5.0244
  CVU CVU  10.9796
  ABR ABR  7.9058
    C ILE  1.7000
  DAM DAM  6.2660
  BXF BXF  5.2338
  CWN CWN  8.7332
  DAR DAR  5.2706
  APF APF  9.2280
  OD2 ASP  1.4000
    H CYS  1.0000
  BKF BKF  10.3442
  OE2 GLU  1.4000
  CBA CBA  5.1759
  BET BET  5.1511
  BAU BAU  6.9731
  ALC ALC  7.3543
  DRD DRD  5.5973
  CQF CQF  6.9036
  DRE DRE  5.4741
  AUW AUW  5.0968
   CA HIS  2.0000
  DDL DDL  6.9872
  ALQ ALQ  6.0205
   CB ILE  2.0000
  DDI DDI  7.0136
  BPU BPU  6.3586
 DUM1 DUM  0.0000
  CZU CZU  5.8876
   CG QSI  2.0000
  HA2 GLY  0.0000
  DNE DNE  7.2285
  DBP DBP  8.7677
  BRC BRC  6.4235
  DJO DJO  7.0924
  AED AED  10.4882
  BPW BPW  6.5423
  DGO DGO  5.9702
  BVA BVA  7.3817
  CSL CSL  6.5931
  BUS BUS  5.3572
  CHW CHW  5.3670
  CPT CPT  9.8130
  ADJ ADJ  6.6168
  BYV BYV  6.7594
  BTC BTC  9.0101
  BDG BDG  5.2213
  AXQ AXQ  6.0923
  BPM BPM  5.9235
  CIW CIW  5.2661
    N GLU  1.5000
  CKJ CKJ  5.4724
  BJC BJC  6.8662
  CYP CYP  9.7741
  BDT BDT  5.4635
  AWK AWK  6.6680
  DOT DOT  5.1509
   C5 QSI  1.7000
  AAO AAO  6.5554
   HN PHE  1.0000
  DPG DPG  5.5739
  CWX CWX  9.0082
  AHA AHA  6.1740
  DIM DIM  6.8270
  DIC DIC  5.2546
  C29 XK2  1.7000
  ARZ ARZ  5.1021
  ANJ ANJ  5.1375
  C75 XK2  1.7000
  CUL CUL  10.1374
  BJR BJR  10.4242
  AYE AYE  7.7546
  ANF ANF  7.5241
  ANS ANS  5.2075
  HD2 ARG  0.0000
  AIU AIU  10.6873
  CKG CKG  5.7079
  AVU AVU  5.5628
    N MET  1.5000
  H76 XK2  1.0000
  ABF ABF  9.7971
  CZA CZA  6.3627
  BIN BIN  5.5440
  BWN BWN  5.4225
  CYO CYO  5.2595
  BNW BNW  5.8546
  CCB CCB  5.1748
  ASR ASR  5.3705
  DFT DFT  6.2685
  CRP CRP  7.0027
  AYV AYV  5.4860
   HN GL1  1.0000
   CB LEU  2.0000
  HD1 LYS  0.0000
  ALL ALL  6.9619
  APR APR  9.2656
  BTQ BTQ  5.7129
  BTM BTM  6.6610
  BPA BPA  5.4424
  DAA DAA  8.0145
  BIZ BIZ  5.2698
  AMG AMG  5.1971
  AZD AZD  6.2818
  BGI BGI  22.4690
  CUG CUG  8.5443
  DMO DMO  7.0824
    H HSC  1.0000
  DDT DDT  6.6792
  BVD BVD  5.0175
  CWK CWK  6.7942
  CZG CZG  5.8179
  HG2 LYS  0.0000
   CB HSC  2.0000
  DPW DPW  5.8675
  CAA CAA  6.7079
   HN AS2  1.0000
  DDO DDO  7.1548
  ADG ADG  5.4591
  BIO BIO  10.2932
    C ARG  1.7000
  CSS CSS  5.5119
  ALN ALN  5.0964
  DSJ DSJ  5.0500
    O GLY  1.4000
  BWT BWT  5.6159
  CWE CWE  9.4294
  AOT AOT  7.6767
   CG ASN  1.7000
  DMV DMV  5.3965
  DSA DSA  6.7480
  CBK CBK  5.9380
  DFS DFS  5.6688
  CZQ CZQ  5.3014
   HA TRP  0.0000
  ABN ABN  9.0282
  AGG AGG  9.9068
  ALV ALV  6.3002
  DQR DQR  6.1991
  BFO BFO  6.7445
  AUE AUE  6.3897
  ATG ATG  6.0883
  DKP DKP  5.2715
  DIP DIP  7.2982
   HN HSC  1.0000
  CFA CFA  5.3992
  BAA BAA  5.7438
  BRR BRR  7.1379
  AMO AMO  6.4779
  CYJ CYJ  5.1646
  CHY CHY  7.2902
   CA PHE  2.0000
   O1 SEP  1.4000
  CIM CIM  5.7991
  HD2 AS2  1.0000
  DFJ DFJ  5.5634
  CDS CDS  9.5818
  HG1 GLU  0.0000
  BQG BQG  5.4837
  HG1 GL1  0.0000
  CVD CVD  7.2831
  BKU BKU  9.6331
  COB COB  12.2217
  DPN DPN  5.7585
  CPL CPL  15.8421
  BUL BUL  9.1741
   CB ASP  2.0000
  BFY BFY  6.5291
  C32 XK2  1.7000
  AFN AFN  6.5736
  CXW CXW  7.2335
  ANL ANL  5.0743
  BYB BYB  5.2016
  DSD DSD  5.5196
  DAV DAV  5.5683
  BPB BPB  5.7970
  DHD DHD  5.3299
  AYJ AYJ  5.3233
  ASL ASL  5.5277
  DJP DJP  5.8338
  AGZ AGZ  8.2913
    O AS1  1.4000
  DNO DNO  7.1520
  CEJ CEJ  5.2044
  AQD AQD  5.1268
   HD AS2  1.0000
  ATU ATU  5.3746
  AKN AKN  9.1661
  C25 XK2  1.7000
  BNC BNC  12.6962
  CAL CAL  5.1548
   N9 QSI  1.5000
  AEW AEW  8.7035
  CE1 HSD  1.7000
  BNH BNH  7.7106
  BXC BXC  8.2814
    C HYD  1.7000
  CQT CQT  6.4640
  CMA CMA  10.4559
  CBZ CBZ  5.7033
  BXR BXR  5.2118
  API API  7.4298
  CE1 HIS  1.7000
  BVU BVU  10.6109
  HB2 HYD  0.0000
  BEO BEO  5.7247
  DIX DIX  5.1350
   CA GLN  2.0000
  CSR CSR  5.5178
  BCR BCR  5.4173
  BPG BPG  10.0329
  BWV BWV  7.7859
  DDP DDP  5.3563
  BQA BQA  6.9002
  BEE BEE  6.2861
  ATA ATA  5.1375
  ATB ATB  6.5980
  CQW CQW  12.1552
  CMS CMS  6.2159
  CRG CRG  11.1962
  HB2 GLU  0.0000
  DNQ DNQ  7.0826
  BLV BLV  9.9666
  BFG BFG  5.6520
  AOJ AOJ  5.4447
   HA ASP  0.0000
  DIB DIB  7.1482
  CYC CYC  6.1077
  CPK CPK  7.0390
  CWP CWP  6.4172
  CIG CIG  6.2498
   C8 QSI  1.7000
  ALA ALA  8.2189
  BWK BWK  5.6717
  BQY BQY  6.1833
  HB3 ALA  0.0000
   HD HYD  1.0000
  AMZ AMZ  5.4411
  C24 XK2  1.7000
  BDQ BDQ  5.8759
  DSE DSE  5.1552
  DKM DKM  6.5448
  BZI BZI  6.8812
  CVM CVM  5.5817
  CHQ CHQ  5.6599
  CDP CDP  7.7921
  CZH CZH  6.5245
  ADI ADI  10.0048
   H2 QSI  1.0000
  AHR AHR  5.5382
  DGZ DGZ  5.1727
  DBB DBB  7.4788
    O GLU  1.4000
  CQH CQH  10.3523
   C2 XK2  2.0000
  ARM ARM  5.7359
   CA VAL  2.0000
  CWQ CWQ  5.5243
  BQF BQF  5.7998
  BJH BJH  5.0017
  DII DII  6.3777
  ATD ATD  6.3888
  CZZ CZZ  5.2739
  CTH CTH  7.0717
  C13 TSA  2.0000
  BQC BQC  7.9309
  CYK CYK  6.4563
  BJF BJF  14.0499
   CB GL2  2.0000
  CYQ CYQ  8.4188
  CVO CVO  6.0588
  CNY CNY  5.3432
  DIR DIR  5.8075
  CLV CLV  12.4098
  BRZ BRZ  6.3406
  AUK AUK  5.1512
  AAI AAI  10.3301
 HG22 VAL  0.0000
  DOU DOU  5.2263
  CWU CWU  9.3594
  CFN CFN  5.1998
  DGY DGY  5.2198
  BNB BNB  5.2755
  DQJ DQJ  6.3684
  DKX DKX  5.2690
    C GLN  1.7000
  BDB BDB  6.1565
  ABI ABI  13.3261
  AET AET  5.4077
  CEL CEL  5.2954
  CLW CLW  11.8415
  CWO CWO  5.9405
   CB TYR  2.0000
  BUN BUN  5.2552
  AJB AJB  5.1654
  H75 XK2  1.0000
  CPC CPC  10.2548
  BPF BPF  5.1755
  BIL BIL  8.4201
    H AS2  1.0000
  DHX DHX  7.7793
  DAL DAL  6.3494
  BYA BYA  5.6818
  BWX BWX  6.0690
  ALX ALX  7.2943
  O5' QSI  1.4000
  BBJ BBJ  6.4205
  NE2 HSE  1.5000
    N ARG  1.5000
  AIK AIK  11.0419
  DDY DDY  8.1482
  CXR CXR  5.9180
  AZO AZO  5.0240
  AAW AAW  12.9564
  DPS DPS  6.6197
  DMK DMK  5.2794
  AXG AXG  7.7705
  H2A XK2  0.0000
  BMU BMU  9.9305
  HB2 HSD  0.0000
   CA GLY  2.0000
  ANN ANN  13.5344
  ALB ALB  10.3243
  CTA CTA  6.6233
  BLN BLN  8.0725
  DHK DHK  7.1926
  DFZ DFZ  5.7715
  CDX CDX  8.3327
  CXZ CXZ  8.0948
  BRK BRK  7.3023
  DBY DBY  6.4279
  BYE BYE  7.5441
  AXY AXY  5.3473
  BUE BUE  5.7244
  H61 QSI  1.0000
