# Supplementary material for: The Effect of Macromolecular Crowding on the Electrostatic Component of Barnase–Barstar Binding: A Computational, Implicit Solvent-Based Study
Source: PLoS One. 2014 Jun 10;9(6):e98618. doi: 10.1371/journal.pone.0098618 (PMC4051634; doi:10.1371/journal.pone.0098618)
Supplement: File S1 — Contains sample pdb files used in our analyses; each contains the barnase/barstar complex with a specific random placement of crowders of varying radii at 30% crowding density. Also included are files specifying, for each pdb file, the radii of each atom and model crowder. (TAR) [file pone.0098618.s005.tar › vary30percent_pdb/crowders_radii-33.siz]

aaaaaannnrrrrrrrr
  HN2      1.0000
 R185      1.8500
 HCT1      1.0000
  HN1      1.0000
  R15      1.5000
  NCT      1.5000
 OCT1      1.4000
 OCT2      1.4000
  HT1      1.0000
  HA1      0.0000
  CNT      1.7000
 HCT2      1.0000
 HT2G      0.0000
  NXT      1.5000
  OT1      1.4000
  CAY      2.0000
   OY      1.4000
  R18      1.8000
 HT2B      0.0000
  R20      2.0000
  R05      0.5000
 R195      1.9500
   CY      1.7000
 HTB3      0.0000
  HT2      1.0000
  R14      1.4000
  CTB      2.0000
  CAT      2.0000
  R19      1.9000
 HTB2      0.0000
  R00      0.0000
  R10      1.0000
   NT      1.5000
  HT3      1.0000
  R17      1.7000
 HT2A      0.0000
  HA2      0.0000
 R135      1.3500
 HT2C      0.0000
  OT2      1.4000
  ONT      1.4000
  CT2      2.0000
 HTB1      0.0000
  HNT      1.0000
  HY3      0.0000
  HY1      0.0000
  HY2      0.0000
  OXT      1.4000
   N7 QSI  1.5000
  CYZ CYZ  8.5810
  BOO BOO  7.1379
   C6 TSA  1.7000
  AFY AFY  8.6695
  CJL CJL  5.7736
  CAI CAI  5.3341
  BNV BNV  7.5559
  CFM CFM  5.3484
  BYC BYC  6.4441
  ADP ADP  6.7934
  BXK BXK  5.2689
  BQR BQR  8.7250
  BYW BYW  5.1971
   HA HYD  0.0000
    N PHE  1.5000
  DLN DLN  5.7571
  CVA CVA  6.0216
  BMB BMB  6.0713
  HB1 AS1  0.0000
  DOF DOF  5.1746
  CNK CNK  10.4621
  BRS BRS  5.2411
   CD PRO  2.0000
  BRB BRB  7.9546
  BMD BMD  7.6913
  H2' QSI  1.0000
  BPY BPY  9.0857
    C PHE  1.7000
 H31B XK2  0.0000
  BND BND  5.1780
   C3 XK2  2.0000
  AVY AVY  8.6392
   HN SEP  1.0000
  CIB CIB  5.6631
  CUC CUC  7.2335
  BUR BUR  5.2110
  ASS ASS  5.8930
  CCK CCK  7.1712
  BGX BGX  5.0594
  BHT BHT  8.1299
  CBF CBF  7.2024
  C3' QSI  2.0000
  ATX ATX  6.1043
  H79 XK2  1.0000
  CQS CQS  7.5400
  AHY AHY  5.1951
  CHG CHG  6.1636
  APV APV  5.1272
  DMZ DMZ  5.0175
  BSX BSX  9.3545
  DCL DCL  5.4754
  AEM AEM  6.2921
  CDF CDF  5.0666
  AGD AGD  5.0973
  HD1 HSD  1.0000
  AXE AXE  5.3640
  BJS BJS  8.9328
  DID DID  5.7214
  CEF CEF  6.0322
  AGN AGN  5.9557
  CYR CYR  6.5340
  AMK AMK  6.7911
  CTQ CTQ  8.9397
  BBB BBB  7.3459
  AFT AFT  6.7161
  CDJ CDJ  6.8879
  ATE ATE  5.2779
  CD2 HSE  1.7000
  BNU BNU  8.5563
  BZF BZF  7.1352
  BMN BMN  6.9481
  DDD DDD  6.5104
  CWH CWH  6.1131
  CRV CRV  6.2330
   CG ASP  1.7000
  DOS DOS  5.6448
  DSR DSR  5.5095
    C CYS  1.7000
  DSF DSF  5.2589
  AFH AFH  8.0886
  ARD ARD  5.0244
    C TRP  1.7000
  DRJ DRJ  6.6095
  CYT CYT  7.9759
  COE COE  18.2764
  BIG BIG  7.2364
  AFI AFI  10.0990
  ASF ASF  9.5622
  BHY BHY  8.4766
  CUK CUK  8.5021
  DJX DJX  6.6974
  CAM CAM  6.3160
  CTG CTG  8.2800
  DDU DDU  7.9517
  CYG CYG  5.4461
  HE1 GL1  1.0000
  ASX ASX  7.5276
  CKI CKI  5.2507
  HB2 AS2  0.0000
  DLE DLE  5.1522
  BTK BTK  5.9825
  CHS CHS  5.4749
  BUI BUI  7.5949
  HE2 TYR  1.0000
  DKN DKN  7.7542
  BTO BTO  8.9123
  BSK BSK  5.3768
  ARI ARI  7.0357
   HA GLU  0.0000
  BYQ BYQ  5.3010
  H22 XK2  1.0000
  HE3 TRP  1.0000
  COK COK  5.4034
  AKW AKW  10.1275
  ALU ALU  7.7961
  DMY DMY  6.1070
  BXB BXB  5.3686
  OD1 AS2  1.4000
  CKY CKY  6.5940
  BIS BIS  9.8624
  DQZ DQZ  6.5878
  CDR CDR  5.3949
  DHT DHT  6.3822
  CCD CCD  5.2841
  BWU BWU  6.4449
  CXI CXI  8.4176
  BYD BYD  5.6158
  CGG CGG  5.5635
   CB GLN  2.0000
  CE1 TYR  1.7000
  AGT AGT  11.0383
  ADW ADW  5.5401
  HG2 QSI  0.0000
  DKF DKF  5.0267
   C1 XK2  1.7000
    O ASN  1.4000
  AOB AOB  5.1251
  DOL DOL  7.0174
  DGP DGP  5.0343
  CZI CZI  7.8697
  CPN CPN  7.5215
  CZN CZN  8.1559
  AEU AEU  14.2458
  C18 TSA  1.7000
  ANX ANX  5.3177
  CMF CMF  21.9373
  BRP BRP  13.7335
  BIE BIE  17.4366
   CD QSI  1.7000
  CRM CRM  9.0422
  AIS AIS  5.8506
  AWN AWN  6.6274
   H5 TSA  1.0000
  BBQ BBQ  5.4611
  BLK BLK  5.6842
  ALD ALD  5.3654
  CSM CSM  6.8654
  BZP BZP  5.0334
  DIG DIG  5.1772
  AIY AIY  5.3280
  ACD ACD  14.3817
  CLZ CLZ  10.7686
  CZL CZL  7.3895
  DIE DIE  10.3550
  BKH BKH  8.1199
  AMP AMP  6.7877
  AOY AOY  6.8785
  CXG CXG  7.3157
  COF COF  9.0477
  BFH BFH  6.1886
  DBX DBX  7.0411
  BBH BBH  6.7204
  BSE BSE  6.8632
  AKF AKF  5.6499
  CGC CGC  5.9063
   CB CYS  2.0000
  DEK DEK  8.6308
  DHC DHC  6.1496
  BHM BHM  7.5245
  APS APS  6.5514
   C4 QSI  1.7000
   CZ PHE  1.7000
  O3' QSI  1.4000
  CKS CKS  7.2813
    N HIS  1.5000
  CXT CXT  10.0500
  CFO CFO  6.3377
  CFH CFH  6.0373
  AIR AIR  5.9862
  HB2 SER  0.0000
  CRA CRA  6.6739
  O2S QSI  1.4000
  APX APX  7.7737
  BEU BEU  5.7827
  ACY ACY  14.0548
  DRO DRO  5.1698
  H37 XK2  1.0000
  CKZ CKZ  5.3587
    O VAL  1.4000
  DEA DEA  5.6796
  BOE BOE  5.5835
  CWD CWD  5.7801
  CEO CEO  6.6408
  CTD CTD  5.7873
  DFN DFN  5.3351
  ACC ACC  7.6343
  HE1 HSC  1.0000
   CA ALA  2.0000
  DAP DAP  5.4854
  AQI AQI  6.6722
   H1 OH2  1.0000
  CJG CJG  8.2974
  AYX AYX  6.7016
  BJB BJB  12.7913
  CSX CSX  5.5697
   CD GLN  1.7000
  AGJ AGJ  6.1284
  CDL CDL  6.8886
  CXN CXN  7.6859
  BVO BVO  9.5693
  AEF AEF  10.3742
    H ARG  1.0000
  AXT AXT  5.0633
  AQC AQC  6.7945
    N AS2  1.5000
  BEZ BEZ  16.7988
  CRN CRN  5.8033
  BWJ BWJ  5.4238
  AES AES  8.0569
  BXV BXV  7.3264
  AEI AEI  7.2017
  APQ APQ  5.3299
  OE1 GLU  1.4000
  H34 XK2  1.0000
  DEF DEF  6.0416
  DAT DAT  5.0227
  CBI CBI  5.3888
  HE1 TRP  1.0000
  CTC CTC  9.5953
  DIO DIO  6.6679
  CXE CXE  5.9383
  CQL CQL  6.9741
  BNE BNE  8.9142
  CVL CVL  5.5186
  CLE CLE  5.1270
    N HSD  1.5000
   CB PRO  2.0000
  DGS DGS  7.0244
  CHU CHU  8.7254
  BOQ BOQ  5.4445
  HG2 ARG  0.0000
  CEI CEI  5.7691
  HB2 PHE  0.0000
  DQF DQF  6.5630
  CTI CTI  12.8905
  CMQ CMQ  6.0005
  BKV BKV  6.4877
  AVF AVF  9.4482
  DES DES  6.6659
  CGQ CGQ  5.8555
  BIU BIU  11.1152
    O HSD  1.4000
  BBM BBM  5.5114
  CVQ CVQ  8.5386
  AQP AQP  5.9198
  AOD AOD  6.5061
 HG13 VAL  0.0000
    H MET  1.0000
  H12 TSA  1.0000
  BUC BUC  5.2427
  AVW AVW  7.2274
   HA LYS  0.0000
  CWY CWY  8.2978
  BDX BDX  6.1240
  ARC ARC  8.0517
  C5' QSI  2.0000
  ASG ASG  5.7667
  AMB AMB  7.0393
   CG TYR  1.7000
  C33 XK2  1.7000
   CA SER  2.0000
  BLE BLE  10.4886
  BZM BZM  6.1653
  HB1 ARG  0.0000
  AYL AYL  5.4523
  C28 XK2  1.7000
  BCS BCS  6.0573
  BNF BNF  12.2676
  BHI BHI  8.3484
  BBZ BBZ  5.0437
  BFJ BFJ  7.2825
  AZI AZI  5.7239
  AKD AKD  5.4913
  CSV CSV  7.0603
  HB1 AS2  0.0000
  CCQ CCQ  5.1869
  AUD AUD  7.0824
  BNM BNM  6.2909
  ALI ALI  5.6087
  OD1 ASN  1.4000
  C67 XK2  1.7000
  C72 XK2  1.7000
  DNR DNR  5.4565
  CBE CBE  5.4233
  CLO CLO  5.7535
  BJT BJT  10.8430
  ABM ABM  7.9626
  CNH CNH  10.3280
  C1' QSI  2.0000
  AHX AHX  7.0661
  DMG DMG  5.0810
  ACO ACO  6.8586
   HN ALA  1.0000
  CBM CBM  5.8339
   HN HYD  1.0000
  CGZ CGZ  7.8581
  BSC BSC  8.5063
  HG1 MET  0.0000
  DFF DFF  5.4109
  BSU BSU  6.2398
  BKI BKI  9.8166
  BCZ BCZ  5.3709
  AGV AGV  6.6997
  AKJ AKJ  8.9889
  CBX CBX  5.0939
 HE21 GLN  1.0000
   HG CYS  1.0000
  AUZ AUZ  5.7620
  AYT AYT  7.0918
  BQV BQV  6.6157
  AIC AIC  10.5916
   OC VDW  0.0000
  BVX BVX  5.6158
  HB1 LEU  0.0000
  DGK DGK  7.4352
  N10 QSI  1.5000
  AYZ AYZ  6.2826
  BRF BRF  9.2587
  BPT BPT  11.1864
  CHZ CHZ  6.2624
  BKC BKC  5.0902
  BJI BJI  5.3546
  BCG BCG  5.3680
  H35 XK2  1.0000
  BLX BLX  5.0914
  BYU BYU  5.0034
  CHB CHB  6.3600
  BPZ BPZ  8.3100
   HA HSE  0.0000
  BJL BJL  10.3805
  AGS AGS  6.1930
   CD GLU  1.7000
  DNU DNU  6.1973
  AGF AGF  7.9547
   CB HIS  2.0000
  CND CND  18.1403
  ARS ARS  8.4525
  CTV CTV  9.2885
  DRM DRM  5.5175
 H2'' QSI  0.0000
  AWX AWX  5.0670
  AJL AJL  10.6838
  OH2 HOH  1.4000
  CHV CHV  5.8710
  DLY DLY  8.0197
  DGU DGU  5.4697
  CD2 LEU  2.0000
  BGF BGF  13.2196
  BLI BLI  5.5351
  DGB DGB  7.0435
 HD22 LEU  0.0000
  DCX DCX  6.9481
  CZF CZF  5.6536
  CTY CTY  10.2241
    O THR  1.4000
  CHN CHN  6.6687
  DIW DIW  6.6559
  AKV AKV  7.1528
  AEJ AEJ  12.3246
  DMA DMA  6.9036
  ARR ARR  6.1064
  HD3 ILE  0.0000
  CDM CDM  5.6963
  ACI ACI  6.7222
  H71 XK2  1.0000
  DAI DAI  8.5624
  AMI AMI  9.4378
  CD1 PHE  1.7000
  CKB CKB  7.4297
  BLQ BLQ  5.1017
  AOP AOP  5.7188
  AWC AWC  7.6689
  DLP DLP  6.1225
  DEZ DEZ  5.3269
  DCC DCC  5.6390
  AZL AZL  6.5652
  AHP AHP  10.1706
  DRL DRL  5.2160
  CSU CSU  13.3609
  AYW AYW  6.2088
   CG LYS  2.0000
  CGP CGP  5.7858
  DAH DAH  6.7988
  ANI ANI  6.9366
  DNX DNX  5.4450
  BGD BGD  9.5105
  CSB CSB  7.3419
  ATL ATL  6.2042
  DDC DDC  6.9257
  CLF CLF  5.1543
  AOO AOO  5.2131
  CGR CGR  5.8931
  AXM AXM  5.2619
   CG HIS  1.7000
  CHE CHE  5.7906
  CIC CIC  8.7454
   O7 TSA  1.4000
  DEM DEM  5.6523
  BCM BCM  5.7036
 HD22 ASN  1.0000
  ATV ATV  8.9811
    C LYS  1.7000
  BGA BGA  7.1056
  CHA CHA  5.0162
  CGE CGE  5.4514
  AGC AGC  7.0077
  DSW DSW  5.7069
  DMJ DMJ  5.1013
   HB ILE  0.0000
  CEU CEU  7.2761
  CUT CUT  7.0196
  BKA BKA  10.5105
  BWL BWL  5.6078
  CVT CVT  6.7408
  BCY BCY  5.9445
  AVB AVB  6.6486
 HG22 ILE  0.0000
  CWL CWL  5.3198
  CDI CDI  6.6672
  BJX BJX  8.7216
  CEQ CEQ  5.8727
  AVZ AVZ  6.0728
  BVW BVW  5.1595
  AHM AHM  6.7089
  HB2 ARG  0.0000
  BPQ BPQ  8.9952
  BWY BWY  6.2725
  BON BON  6.4081
  ABT ABT  12.1205
  C20 XK2  1.7000
  CQC CQC  5.8049
  ANY ANY  9.5416
  BKT BKT  9.0295
  AXA AXA  6.8023
  DLO DLO  8.8288
  BDA BDA  5.2320
  BCX BCX  5.5697
  BMS BMS  5.0329
  COG COG  15.7846
  BCL BCL  6.3280
  AOA AOA  6.4642
  CVS CVS  6.3396
   CZ ARG  1.7000
  AIX AIX  5.5492
  DEW DEW  7.6953
  CUD CUD  12.8673
  BOH BOH  11.2566
  ASY ASY  5.3847
  CJO CJO  6.1832
  DRN DRN  6.6343
  CZB CZB  6.6560
  BHW BHW  20.2735
  DPY DPY  6.1909
  DEG DEG  7.0618
  CBO CBO  6.2292
  CLA CLA  6.8348
    H ILE  1.0000
  CCJ CCJ  6.1417
  AUR AUR  7.4746
    N ALA  1.5000
  CKT CKT  5.4272
  DED DED  6.3203
  BOV BOV  7.4000
  BOM BOM  6.5923
  DNF DNF  7.5535
  CJW CJW  5.0414
  BAQ BAQ  5.1132
  O15 TSA  1.4000
  NE2 HSD  1.5000
  OE2 GL1  1.4000
  CMM CMM  9.8780
   CB TRP  2.0000
  BMQ BMQ  8.1802
  AUU AUU  6.3362
  ANO ANO  9.4888
  HE1 HIS  1.0000
  AFQ AFQ  5.6098
  AMT AMT  6.6177
   CD GL1  1.7000
  CBY CBY  5.7380
  ALG ALG  5.8252
 HG21 VAL  0.0000
  AOQ AOQ  8.0363
  OE1 QSI  1.4000
  HG2 MET  0.0000
  HB2 HSE  0.0000
  BTF BTF  5.8500
  BST BST  5.3810
  AFF AFF  7.2331
   HN CYS  1.0000
    H ASP  1.0000
  AIW AIW  10.4403
  DBA DBA  6.0448
  CQA CQA  7.5123
  CHX CHX  5.4290
    O GL1  1.4000
  CEG CEG  5.8024
  CMB CMB  10.5513
  AML AML  9.1403
  AMX AMX  6.9831
  DFB DFB  9.4119
  NE2 GLN  1.5000
  BVQ BVQ  8.4243
  BMI BMI  5.6600
  BJM BJM  5.0528
  CLL CLL  5.0138
  DFX DFX  5.2824
  CFR CFR  5.1920
  ADV ADV  7.9138
  BVF BVF  5.5159
  ASN ASN  6.9450
  HD1 HSC  1.0000
  DSL DSL  6.5545
    N TRP  1.5000
  ABG ABG  18.2086
  BRQ BRQ  6.3984
  CWM CWM  11.2738
  BMY BMY  6.5360
    C ASP  1.7000
  DOV DOV  6.2036
  BLD BLD  7.0239
  AAJ AAJ  16.7576
  CE1 HSE  1.7000
  BUX BUX  7.6394
  BHF BHF  8.0079
   HN TRP  1.0000
  AUB AUB  5.1001
  CMW CMW  16.2173
  BBY BBY  5.3775
  AZM AZM  6.9682
  ACR ACR  20.3736
  AXR AXR  5.5483
  CMK CMK  9.4318
  DPP DPP  5.8220
  BXW BXW  6.5282
  ABP ABP  10.6331
  BLF BLF  10.5126
  AIQ AIQ  10.5306
  AYA AYA  5.0105
  DKJ DKJ  5.0689
  CFL CFL  5.2502
  CQO CQO  9.4352
  DIQ DIQ  7.2414
  BXO BXO  8.6213
  CMN CMN  6.4219
  DSS DSS  5.6311
  DOK DOK  5.8654
  DJT DJT  6.4065
  CCA CCA  5.9504
  AJA AJA  7.1240
  DFH DFH  7.4094
  BUQ BUQ  6.5971
  HG1 ARG  0.0000
  BVP BVP  6.1998
  CEC CEC  6.1050
  DNM DNM  6.1106
  DER DER  9.8983
  CIH CIH  7.5040
  HE2 MET  0.0000
  NE2 HIS  1.5000
  CJQ CJQ  5.0484
  ACN ACN  8.7045
   CG PHE  1.7000
 H31A XK2  0.0000
  BUK BUK  6.0818
  H25 TSA  1.0000
  DAY DAY  5.8819
  DBK DBK  6.4822
  BRO BRO  6.0882
  BNP BNP  8.1174
  AWL AWL  5.1391
  BZH BZH  5.7691
  CCN CCN  7.6836
  DEO DEO  8.6713
  BNR BNR  13.3057
  DNP DNP  5.7294
   HE GLU  1.0000
  AXS AXS  5.4229
  AFJ AFJ  12.4721
  CIF CIF  5.3980
  CCM CCM  5.6480
  AIN AIN  5.7883
  CQJ CQJ  9.5357
  BLH BLH  10.1785
  DQY DQY  9.4766
  BDE BDE  6.9347
  AEX AEX  8.7222
   CB MET  2.0000
  DQG DQG  5.5332
  DKY DKY  7.4062
  ALM ALM  5.2482
   H1 TIP  1.0000
  CRJ CRJ  8.6817
  BJE BJE  17.0653
  CMV CMV  7.2220
  BXE BXE  5.1222
  BAP BAP  6.5143
  ANZ ANZ  7.0839
  AJO AJO  7.2971
  DCN DCN  5.1228
  DQK DQK  6.0526
  BMJ BMJ  12.3527
  AXK AXK  5.3180
  CJN CJN  5.3759
  BXI BXI  5.2671
  BGT BGT  7.6555
 HG12 ILE  0.0000
  DJD DJD  5.2314
  AKY AKY  11.3365
  BGZ BGZ  11.5073
  AZY AZY  5.4946
  AVH AVH  6.8854
  ARQ ARQ  9.4735
  ADU ADU  7.6546
  CRC CRC  8.0523
  ARW ARW  6.2296
  AQO AQO  7.5946
  AVV AVV  7.6471
  OE1 GL2  1.4000
  BWE BWE  5.8028
  COY COY  11.8284
  AFK AFK  6.5036
  APT APT  7.2001
  CUW CUW  9.1373
  CLR CLR  22.9946
  BGK BGK  5.0158
  BDY BDY  5.0759
  AOC AOC  8.3195
   CG GL2  2.0000
   CA MET  2.0000
  CRI CRI  7.1009
  BHP BHP  6.2340
  DDH DDH  7.5998
  AQW AQW  10.3519
  H65 XK2  1.0000
  DAF DAF  5.4788
  AEL AEL  8.2170
  CUO CUO  6.0746
  CXM CXM  7.9047
  CCT CCT  6.1828
  AXF AXF  6.3552
  AGE AGE  5.3606
  CRH CRH  13.1541
  BCE BCE  5.3847
  DLR DLR  6.4469
  DDQ DDQ  5.3571
  BFX BFX  14.1860
  DPV DPV  5.6486
  BHD BHD  12.5032
  CD2 HSC  1.7000
    N GL1  1.5000
   CA ARG  2.0000
  APM APM  5.9219
  BAO BAO  5.7721
  AEA AEA  5.7006
  HB1 PHE  0.0000
  C66 XK2  1.7000
  CBU CBU  5.0763
  ACW ACW  10.0872
  CEP CEP  5.3039
  BLS BLS  7.5968
  AXB AXB  5.4070
  ASE ASE  7.9994
  DIJ DIJ  5.3972
  DFC DFC  5.0386
  HG1 GLN  0.0000
  CJV CJV  6.6071
  CUJ CUJ  8.3833
  DSC DSC  5.5748
  DCP DCP  5.3065
  AQK AQK  5.5097
  DIT DIT  5.4133
  ND1 HSE  1.5000
  AZQ AZQ  5.0441
  BEV BEV  5.0557
    C MET  1.7000
  AVP AVP  7.3352
  ANE ANE  5.2810
   H3 XK2  0.0000
  AOW AOW  7.0418
  CQN CQN  6.3719
  AEP AEP  9.2652
  H3' QSI  1.0000
  DNK DNK  5.2680
  ATJ ATJ  5.2916
  O2' QSI  1.4000
   SD MET  1.8500
  DBJ DBJ  7.0167
  ARP ARP  5.0467
  ABH ABH  9.5854
  DMP DMP  5.5427
  DJJ DJJ  5.4146
  HB1 ASN  0.0000
  CUN CUN  8.0588
  AYU AYU  10.0229
  ABO ABO  6.2662
   CA CYS  2.0000
  DGF DGF  5.8907
  BFI BFI  10.0346
  AZJ AZJ  5.0846
  BJZ BJZ  6.5035
  CIX CIX  5.5123
  BFV BFV  6.9355
  ATH ATH  5.4216
  BAH BAH  5.2454
  BFS BFS  9.3538
  AGY AGY  9.6240
  BKW BKW  7.6611
    C GL2  1.7000
  BSD BSD  6.5885
  BVK BVK  6.4615
  AMF AMF  5.4031
  AKA AKA  5.9892
    O PHE  1.4000
 H61A XK2  0.0000
  AIB AIB  5.1930
  HE1 GL2  1.0000
  BEC BEC  5.8705
  AXD AXD  5.5826
  AOZ AOZ  8.0959
  AOE AOE  7.3186
  CPZ CPZ  5.5659
  AGX AGX  5.0730
   CG HSE  1.7000
  DKK DKK  5.3537
  AKB AKB  6.3793
  CKO CKO  6.1886
   N7 XK2  1.5000
  DJW DJW  5.9386
  CMX CMX  11.3629
  CRL CRL  9.0830
  BXY BXY  5.4554
  BNL BNL  15.1604
  BAK BAK  6.7406
  ACJ ACJ  7.9126
  BEG BEG  5.4847
    H SEP  1.0000
  CFJ CFJ  5.5915
  HB2 AS1  0.0000
   SG CYS  1.8500
  HD2 ILE  0.0000
  BZL BZL  5.3063
  ARH ARH  5.0119
  CMR CMR  7.9332
    O HSE  1.4000
  CD1 LEU  2.0000
  CCW CCW  5.9941
  BSA BSA  6.4938
  CXV CXV  6.9007
  CGM CGM  6.5300
  DLW DLW  5.5050
  BRL BRL  6.9873
  BNN BNN  5.1727
  CXQ CXQ  10.5049
  BVG BVG  5.4972
  CE2 TRP  1.7000
  CRZ CRZ  5.9284
  HB1 QSI  0.0000
  BFR BFR  11.6658
  DKS DKS  6.4782
  APN APN  5.2924
  DSN DSN  5.4532
  HB2 CYS  0.0000
  CDW CDW  6.0185
  AZK AZK  5.1774
  BBP BBP  8.3166
  ARX ARX  5.5593
  AOI AOI  7.4819
  BJV BJV  12.2557
  BBC BBC  5.1231
  CWR CWR  5.7345
   CG GLU  2.0000
  COH COH  6.3723
  AHZ AHZ  6.5876
  DIY DIY  6.5709
  CZD CZD  6.8603
  AKH AKH  9.8847
  ADO ADO  9.0303
  DMS DMS  5.0399
  BMK BMK  7.3759
  H63 XK2  1.0000
  DHF DHF  6.5695
  ACU ACU  6.3831
  CPU CPU  6.1968
  CBS CBS  7.3764
 HE22 GLN  1.0000
  ADQ ADQ  6.2156
  ARK ARK  5.6889
   O4 XK2  1.4000
  BXQ BXQ  5.9407
  CLQ CLQ  15.3504
  CSG CSG  7.5477
  BZU BZU  5.8169
  CUQ CUQ  9.6401
  CSZ CSZ  5.1311
  DHL DHL  7.3567
  CVV CVV  5.1976
   HN TYR  1.0000
  AUN AUN  5.0334
  CYD CYD  5.3156
  CUH CUH  6.1910
  DFO DFO  5.4186
  CHC CHC  5.1262
  AMY AMY  6.4930
  BYM BYM  5.3398
  DPF DPF  5.3752
  DLZ DLZ  5.7818
  DHH DHH  7.0330
  AIF AIF  5.8739
  ABZ ABZ  8.3224
  CPE CPE  10.0099
  CNX CNX  5.0509
  CHJ CHJ  5.2675
  APC APC  5.1357
  BJJ BJJ  16.7428
  BQN BQN  6.6754
  CRK CRK  9.0617
  BSO BSO  6.6110
  DCB DCB  6.0121
  BSB BSB  7.2245
    C HSD  1.7000
   HA ARG  0.0000
  DSK DSK  6.7253
  AYQ AYQ  8.2715
  CYS CYS  8.0738
  DQI DQI  6.1231
  AIZ AIZ  5.8664
  BBN BBN  5.1463
  DGX DGX  6.9300
  DLT DLT  6.3049
  CQK CQK  6.6418
  CRX CRX  6.5387
  AMM AMM  6.6076
  DQN DQN  5.0080
  AVM AVM  5.7457
  CRW CRW  11.9108
 HD12 ILE  0.0000
  ATC ATC  6.4752
  CET CET  5.1308
  DHM DHM  6.6672
  BDL BDL  5.5409
   CB GL1  2.0000
  ATR ATR  5.3449
  C19 TSA  1.7000
  AYB AYB  5.4886
  DOM DOM  5.4662
  DIZ DIZ  7.3813
  AAE AAE  9.0743
  OE1 GLN  1.4000
  AUJ AUJ  5.9030
  BUH BUH  5.5902
  AUX AUX  5.4231
  DNY DNY  5.1586
  H21 TSA  1.0000
  AWD AWD  5.6068
  CYI CYI  6.9224
  CBQ CBQ  6.6658
  AKO AKO  5.4011
  BLR BLR  5.6898
  DLQ DLQ  5.1024
  BSR BSR  5.2614
  BSG BSG  5.4825
   HN ASP  1.0000
 H3'' QSI  0.0000
  DJF DJF  5.0621
  CFZ CFZ  6.0330
  BMG BMG  11.8062
  CFU CFU  5.2508
  ATI ATI  9.5056
  DMN DMN  9.6185
 HG21 ILE  0.0000
   HA ILE  0.0000
   CB HSE  2.0000
  CUX CUX  5.8924
  BCW BCW  7.2794
  BHE BHE  11.2853
  BDC BDC  5.3320
  AFB AFB  12.5048
  BFQ BFQ  5.8822
  BXS BXS  5.0942
  ANW ANW  6.1547
    O CYS  1.4000
  DKT DKT  5.5924
  AQZ AQZ  7.6356
  AMU AMU  5.0189
   C6 XK2  2.0000
  BSW BSW  5.3855
  BMZ BMZ  13.1387
  BWB BWB  6.1022
 HD21 LEU  0.0000
  AHE AHE  9.7472
  ADM ADM  5.4827
    O ASP  1.4000
  AJU AJU  5.6171
  DCW DCW  6.8841
  AQU AQU  5.7039
  DHV DHV  7.5760
  CAS CAS  5.4693
  BOR BOR  5.3167
   N3 QSI  1.5000
  BHC BHC  6.3950
  CFI CFI  5.2733
  ACX ACX  9.5614
  OD2 AS1  1.4000
    H GL2  1.0000
  HB1 GLN  0.0000
  DFU DFU  5.5434
  CKX CKX  5.3314
  CFD CFD  5.3099
  CNI CNI  5.8573
  AQX AQX  7.5476
  DRS DRS  5.9455
  BFP BFP  15.2128
  DKV DKV  5.9388
  CFW CFW  5.7724
    C GL1  1.7000
  COQ COQ  9.6662
  AQF AQF  6.3452
  AVG AVG  6.6236
  C2' QSI  2.0000
 HD13 LEU  0.0000
  AGP AGP  6.0606
  CHO CHO  6.5600
   HB VAL  0.0000
  CSP CSP  10.1419
  CFS CFS  5.9396
  CJS CJS  5.7901
  CAN CAN  5.3412
  AXC AXC  6.6549
   HA VAL  0.0000
  DCA DCA  6.0047
  DBD DBD  6.7500
  AHT AHT  5.2801
  BAN BAN  5.4655
  BCT BCT  6.1247
  BID BID  9.4602
  AQB AQB  5.2856
  BYS BYS  6.4044
  DJB DJB  6.0914
  CVJ CVJ  5.0614
  AOR AOR  5.2673
  CBD CBD  5.5542
  DPB DPB  5.4063
  AUS AUS  5.6743
  ADR ADR  11.2153
  DKO DKO  5.0178
  AHD AHD  7.8174
  CTX CTX  7.2952
  DBR DBR  9.5822
  CKP CKP  5.6255
  ABD ABD  5.1495
  ALE ALE  6.5683
  DCS DCS  6.6570
  CZK CZK  6.4659
  AZH AZH  6.7142
  BHB BHB  5.2339
  BZE BZE  5.0239
  BIM BIM  11.3304
  AAU AAU  12.8525
  CAX CAX  5.1402
  CCG CCG  6.1180
    O QSI  1.4000
  ASK ASK  5.5361
  BOL BOL  5.5212
  BSQ BSQ  7.9788
  CVP CVP  7.8781
  BCK BCK  8.7886
  ARF ARF  5.4677
  CE2 TYR  1.7000
  BRE BRE  5.3406
  H25 XK2  1.0000
  CSI CSI  8.7818
  DIV DIV  6.4660
   CA HYD  2.0000
   NH VDW  0.0000
  C22 XK2  1.7000
  ALF ALF  5.6616
  AKU AKU  6.8406
  DDJ DDJ  6.2616
  H11 TSA  1.0000
  DBL DBL  8.8002
  DKQ DKQ  5.5482
  CVK CVK  7.6755
  BIJ BIJ  10.3325
  CPG CPG  9.4120
   HA CYS  0.0000
  BZY BZY  6.2996
  BMV BMV  7.1274
  BBT BBT  5.1284
  DAJ DAJ  7.8988
  BLG BLG  9.7125
    H TRP  1.0000
  COW COW  7.1903
  BOC BOC  7.9686
  AID AID  6.1356
  AHI AHI  9.3192
  CVI CVI  8.5653
   HN GLU  1.0000
  CRQ CRQ  5.2937
  DCQ DCQ  6.2691
  C70 XK2  1.7000
  AQL AQL  5.0882
   SG HYD  1.8500
  DLV DLV  5.9376
  CTT CTT  6.4186
  BQO BQO  5.3931
    N GLN  1.5000
   CA PRO  2.0000
  CFG CFG  5.4082
  BXX BXX  7.5979
  DEI DEI  5.5385
  DQC DQC  5.7845
   H6 XK2  0.0000
  BGV BGV  8.3695
  AMN AMN  5.1783
  COT COT  8.6296
  AYO AYO  5.6746
  HB2 ALA  0.0000
  CZX CZX  6.8630
  AFL AFL  6.8318
  DCJ DCJ  6.7657
  CQE CQE  5.0218
  BUD BUD  5.1451
  AFS AFS  19.4326
  AYH AYH  6.5302
  DCU DCU  6.4091
   N2 XK2  1.5000
  TWE TWE  20.0000
   CG LEU  2.0000
  AFA AFA  12.4369
  ATN ATN  5.6648
  AQV AQV  6.2389
   CB LYS  2.0000
  CZ2 TRP  1.7000
  BOU BOU  5.5400
  DGT DGT  5.5438
  AAG AAG  23.6229
  CID CID  6.6865
  DQE DQE  6.3987
  BQK BQK  8.2450
  ARO ARO  5.5850
  ANH ANH  5.9844
  CKU CKU  5.5484
  AOK AOK  6.4102
  CEH CEH  5.4512
  DME DME  5.2635
  DGN DGN  5.5932
  DLD DLD  10.5801
  BIA BIA  12.8228
  ASH ASH  5.9427
  CDT CDT  6.0974
  AMJ AMJ  5.7472
  CBB CBB  6.4684
  BUZ BUZ  7.8820
  BOD BOD  5.3220
  HD1 HSE  1.0000
  AWB AWB  5.5170
  ARE ARE  6.0319
  BMP BMP  6.8332
  CNC CNC  10.6707
  BZK BZK  7.2335
  BLO BLO  8.9384
  BAR BAR  7.6819
  AJQ AJQ  5.6177
  HB1 TRP  0.0000
  BQM BQM  5.2347
  BEN BEN  5.9430
  BGP BGP  10.8923
  DFD DFD  6.1357
  HT2 QSI  1.0000
  CEX CEX  5.1258
  CGD CGD  8.0183
  BTA BTA  6.1778
    N ASP  1.5000
  DFA DFA  6.9289
  CVN CVN  5.3696
   CG GLN  2.0000
  CPH CPH  5.5594
  ABJ ABJ  16.4146
  AGB AGB  8.9786
  CGJ CGJ  5.5050
  AFV AFV  7.3151
  CNB CNB  6.2497
  HG2 GLN  0.0000
  AWZ AWZ  6.1978
  BZC BZC  5.5561
  BFE BFE  17.0650
  CG2 THR  2.0000
  CTK CTK  6.9749
  CTJ CTJ  6.8355
  BXP BXP  6.2043
  BTL BTL  8.6457
  AJH AJH  9.2310
  BCH BCH  5.8825
  CBG CBG  5.1766
  ASB ASB  5.8147
  BLW BLW  14.6069
  COC COC  9.0626
  BUV BUV  8.9132
  BBF BBF  5.5455
  O1S QSI  1.4000
  DLX DLX  5.8751
  ACF ACF  16.7335
  BZJ BZJ  5.6612
  AZU AZU  5.3483
  COP COP  7.8660
   CG PRO  2.0000
  BHO BHO  10.4511
  CGW CGW  8.1259
  BZB BZB  8.5044
   HA SER  0.0000
  BPK BPK  11.6623
  BVL BVL  5.2049
    C SEP  1.7000
  CMI CMI  6.7305
  BUP BUP  5.7113
  ALO ALO  12.0032
    H LEU  1.0000
  CXU CXU  8.7794
  BDO BDO  5.9262
    N AS1  1.5000
  DOQ DOQ  5.0537
  ATQ ATQ  5.1685
   CA HSE  2.0000
  DRT DRT  6.9262
  DPX DPX  6.8007
  AXN AXN  6.3212
  AEG AEG  14.6130
  CYX CYX  5.7424
  BHA BHA  7.8547
  HB2 LEU  0.0000
  CQY CQY  6.0000
   HE GL1  1.0000
  CMP CMP  14.1440
  AGH AGH  10.1700
  DOG DOG  6.1138
  CDQ CDQ  6.6869
  BER BER  7.2362
  AHS AHS  5.4815
  DSI DSI  5.9997
  AQE AQE  5.3552
    N ILE  1.5000
  BHQ BHQ  6.0802
   C2 QSI  1.7000
  CQX CQX  15.1828
  CEA CEA  6.0284
  DEY DEY  5.2999
  ACS ACS  7.9480
  ALK ALK  6.5917
  BBE BBE  5.6381
  CZP CZP  5.1332
  H64 XK2  1.0000
    N HSE  1.5000
  BGN BGN  11.7531
  BQH BQH  6.4037
  AKQ AKQ  5.3421
  AAX AAX  11.2756
  DHG DHG  6.5044
    O HSC  1.4000
  DJZ DJZ  5.5960
  CUA CUA  6.6849
  CRY CRY  12.6414
  BNS BNS  7.6107
  CKK CKK  5.7340
  BJG BJG  9.9172
  SPH NBN  1.5000
  COS COS  10.3971
  BZZ BZZ  5.9871
   HA HIS  0.0000
  DKZ DKZ  5.4555
  ACE ACE  8.1383
  BZA BZA  5.9577
  CNE CNE  9.1441
  HD1 AS1  1.0000
  CIS CIS  6.7463
  BZS BZS  5.7116
  DGQ DGQ  7.5248
   HD ASP  1.0000
  CSW CSW  7.7867
  BRH BRH  5.5643
  CGA CGA  5.4624
  BWO BWO  6.8282
  CLU CLU  10.9609
  CHR CHR  6.0351
  CLT CLT  5.2453
  DEV DEV  6.7040
  ATW ATW  6.5266
  APG APG  7.3813
  BIY BIY  6.9205
  AER AER  5.1578
  CLX CLX  12.8890
  DAC DAC  6.7882
  AHW AHW  9.3854
  DOW DOW  7.5690
  BZV BZV  5.3805
  HB2 GLN  0.0000
  HE2 GL2  1.0000
  DJM DJM  6.0846
  BME BME  11.5467
   HN GLY  1.0000
   HN LYS  1.0000
  BEI BEI  6.0401
  CSK CSK  11.5604
  BKJ BKJ  6.8691
  ALS ALS  5.4519
  BCD BCD  5.6201
  CES CES  6.1246
  CDO CDO  6.5111
  DPA DPA  5.6627
  DOE DOE  7.6426
  CHL CHL  7.7215
  BWM BWM  7.4634
  NE1 TRP  1.5000
  COL COL  6.4027
  CUR CUR  7.0961
    H HSE  1.0000
  BTV BTV  6.0707
   CB PHE  2.0000
  BVE BVE  5.6943
  DBV DBV  5.3092
  DDX DDX  5.6938
  ATT ATT  6.1356
  BQE BQE  9.9487
  AJD AJD  9.0089
  COZ COZ  6.5097
  CNN CNN  13.0007
  BIF BIF  12.0093
  DHO DHO  8.2978
  CPA CPA  7.9951
  CIP CIP  5.1830
  AOF AOF  6.8540
  ADS ADS  5.1314
  DGC DGC  7.3142
   H1 HOH  1.0000
  DAW DAW  8.0649
  BHR BHR  12.3925
  DMD DMD  6.9690
  DNT DNT  6.4408
  CGF CGF  5.6632
  CSJ CSJ  7.1847
  CLS CLS  13.4519
  HA1 GLY  0.0000
  CLK CLK  6.0617
  CRS CRS  7.6324
  AAS AAS  8.0020
   HA LEU  0.0000
  BQX BQX  6.1388
  HZ2 LYS  1.0000
    C ALA  1.7000
   O3 SEP  1.4000
  BYL BYL  5.4884
   CB SER  2.0000
  DMH DMH  5.0562
  CZO CZO  5.9825
  COI COI  20.0859
   HN SER  1.0000
  AND AND  8.2518
  DEE DEE  7.1739
  CLM CLM  7.3543
  AHN AHN  10.6293
   HE GL2  1.0000
  BDK BDK  5.1088
  OE1 GL1  1.4000
  HB2 QSI  0.0000
  ADT ADT  18.6730
  CUU CUU  8.2095
  CGB CGB  5.0613
  ACM ACM  11.8325
  HB2 HIS  0.0000
 HD21 ASN  1.0000
    O HOH  1.4000
  HD2 PHE  1.0000
  BKM BKM  9.0466
   HA ASN  0.0000
  DQL DQL  5.4194
  ASM ASM  6.1924
  DIN DIN  5.3196
   HG LEU  0.0000
  DQO DQO  5.7295
  CEZ CEZ  7.2106
  HB2 ASN  0.0000
  DHY DHY  7.4487
  BBS BBS  5.1217
  CML CML  13.9870
  AZP AZP  5.0055
  HE3 MET  0.0000
  BWZ BWZ  6.5177
  CGU CGU  6.3755
  BVJ BVJ  8.3773
   CA GL1  2.0000
  BEK BEK  5.4196
  DBF DBF  7.6945
  CWA CWA  7.5230
  CUP CUP  12.4904
  CTO CTO  7.3209
  BPE BPE  7.3389
  ANU ANU  7.5901
  AME AME  5.2100
 HG23 THR  0.0000
  DNG DNG  7.3942
  DCZ DCZ  5.3421
  CTM CTM  8.2558
  ADF ADF  15.1287
  DMW DMW  6.4679
  BBG BBG  6.0039
   HA GL1  0.0000
  CJY CJY  5.4614
  BJO BJO  11.8209
  CYA CYA  7.2641
  CLD CLD  5.1447
  AJP AJP  5.0456
  DQD DQD  5.7178
  CTR CTR  8.0853
  COX COX  5.0142
   HA PRO  0.0000
  BQB BQB  8.2792
  BDZ BDZ  5.0234
  CJR CJR  6.8149
  DFW DFW  5.4680
  DGA DGA  5.5128
  BOY BOY  5.3324
  AJF AJF  6.9059
  DOY DOY  5.2996
  ND1 HSD  1.5000
  BTZ BTZ  9.5902
  BTB BTB  8.7208
  CYE CYE  5.1201
  ABK ABK  17.7113
  BSP BSP  8.8611
  CMD CMD  10.7140
  AKL AKL  5.9724
 HG23 ILE  0.0000
  AHF AHF  6.6773
  DAU DAU  7.3387
  DPU DPU  6.9996
  BVR BVR  6.0490
  DEN DEN  7.9910
  AAP AAP  11.4964
  BKY BKY  10.0756
  BWA BWA  6.2838
    H GLU  1.0000
  DQM DQM  7.0506
  CHH CHH  5.5572
  BTT BTT  7.4325
  ABV ABV  13.6241
  ND2 ASN  1.5000
  BVN BVN  7.1726
  BMH BMH  7.9229
  DST DST  5.7467
  BGO BGO  21.5036
   CG TRP  1.7000
  DSQ DSQ  5.3847
  CD2 TRP  1.7000
  DCM DCM  5.3134
  AUM AUM  6.4346
  H14 TSA  1.0000
  DRF DRF  5.8191
    O ILE  1.4000
  AWW AWW  6.9883
  BMX BMX  9.3414
  AXX AXX  5.8578
   CB AS2  2.0000
  DKH DKH  7.2099
  NE2 HSC  1.5000
  BOZ BOZ  5.1368
  ANA ANA  7.2896
  CPF CPF  9.1622
  AWH AWH  5.2191
  AIV AIV  11.6734
  CFK CFK  5.0003
  O24 TSA  1.4000
  DHZ DHZ  5.1706
  AHC AHC  7.4666
    H HYD  1.0000
  CAR CAR  5.0947
  ARN ARN  5.1417
  DLS DLS  6.3623
    O ALA  1.4000
  ANM ANM  7.5208
  DNI DNI  6.1350
  HB2 TYR  0.0000
  DKB DKB  5.3835
   CA ASN  2.0000
  CIA CIA  5.8499
  BEM BEM  7.3983
  CPX CPX  8.9086
  DAX DAX  5.6168
   CA LYS  2.0000
  CWS CWS  6.4677
  BOA BOA  9.4466
  BYF BYF  5.5903
  BIW BIW  11.5364
  HG1 GL2  0.0000
  DSU DSU  5.8541
  DJC DJC  6.1640
  CZR CZR  7.8112
  AFC AFC  6.9613
  BXU BXU  8.5259
   CG GL1  2.0000
  CVR CVR  5.0316
  AZS AZS  5.6061
  DQV DQV  5.2454
  BBV BBV  5.5357
  BES BES  5.3046
  BDP BDP  5.0931
  CVX CVX  5.8802
  CTF CTF  6.9378
  CPM CPM  5.8629
  CDK CDK  6.8862
  ANR ANR  5.6941
  H74 XK2  1.0000
  AWJ AWJ  7.4380
  CIY CIY  5.2125
  HB2 GL1  0.0000
  CQU CQU  12.3563
  CJT CJT  5.3613
  BXG BXG  6.0290
  BOF BOF  5.1777
  BDJ BDJ  5.0654
 HG11 VAL  0.0000
  BFN BFN  9.0734
  BML BML  6.5507
  CHM CHM  5.1665
  CBJ CBJ  5.4474
  ARA ARA  6.2866
  AJC AJC  6.4150
  DAE DAE  5.7576
  AQN AQN  6.0320
  HB1 HYD  0.0000
  DQX DQX  5.9346
  BZX BZX  6.2394
  CG1 VAL  2.0000
  CZW CZW  5.6562
  AJY AJY  5.2299
  CIN CIN  5.1540
  C63 XK2  1.7000
  DCT DCT  5.8831
  CPV CPV  6.0470
  BKE BKE  8.3621
    N TYR  1.5000
  DEJ DEJ  6.6827
  ABS ABS  5.3787
  CCO CCO  5.7099
  CIO CIO  5.6640
  BKG BKG  5.2218
    C TYR  1.7000
  BMC BMC  7.0271
  CAQ CAQ  6.0200
  BDN BDN  8.1565
  BQQ BQQ  8.0606
  AHJ AHJ  7.6322
  CLN CLN  5.4989
  ACP ACP  9.5028
  DPM DPM  6.5150
  CMC CMC  15.1818
  BVT BVT  5.7650
  CTN CTN  7.1691
  DHS DHS  8.1037
  CNJ CNJ  9.2065
  AXL AXL  5.0158
  AEH AEH  7.1166
  ACB ACB  6.2977
  BEL BEL  5.4982
  DHB DHB  5.3894
  BRX BRX  5.2256
  C73 XK2  1.7000
   NZ LYS  2.0000
    N HYD  1.5000
  HG2 GL1  0.0000
 HE22 QSI  1.0000
  CTL CTL  6.4960
  C76 XK2  1.7000
  DLH DLH  5.3666
  AJK AJK  8.1497
  CBP CBP  6.3414
  ATM ATM  5.4515
  ASO ASO  6.7550
  SPH SPH  1.5000
  AJN AJN  8.8090
  AYC AYC  5.1891
  H67 XK2  1.0000
  AAZ AAZ  5.2355
  HE1 GLU  1.0000
  HB2 MET  0.0000
    H SER  1.0000
  CZC CZC  8.9240
  ABA ABA  21.0797
  ATK ATK  5.2028
  DJK DJK  7.1283
  DMT DMT  5.2371
  HB1 HSC  0.0000
  CPP CPP  5.2200
  BGL BGL  12.8736
  CKD CKD  5.8764
  BJN BJN  6.6378
  AAT AAT  13.3990
  HZ2 TRP  1.0000
  H21 XK2  1.0000
  C71 XK2  1.7000
  DCD DCD  5.9291
  CHI CHI  5.9500
  BSZ BSZ  5.7769
   C3 TSA  2.0000
  DQA DQA  5.6481
  DEP DEP  5.6347
  HT1 QSI  1.0000
  ATY ATY  5.3588
  BSS BSS  9.0060
  DFP DFP  7.4611
  ACK ACK  8.4107
  BQL BQL  7.3485
  DKE DKE  6.5636
  DRZ DRZ  7.4948
  BRV BRV  6.9676
  DRI DRI  5.2687
  BZT BZT  5.0908
  OE2 GL2  1.4000
  ADK ADK  11.7896
  BJY BJY  8.5107
    P SEP  1.9000
  CVC CVC  5.6363
  HO4 XK2  1.0000
  AVN AVN  5.5919
  DHR DHR  5.7166
    O SEP  1.4000
  ANQ ANQ  8.1170
  CPO CPO  6.0111
  CAZ CAZ  5.3816
  DDS DDS  9.3927
  ASZ ASZ  7.1663
  CER CER  7.0077
  AQM AQM  5.9617
  DOZ DOZ  5.4352
  CFX CFX  5.0385
  CNG CNG  11.9487
  CFV CFV  5.4809
  DRX DRX  6.4805
  DOJ DOJ  5.4966
  AGW AGW  6.5890
  CVH CVH  5.4018
  ART ART  8.2543
  DRQ DRQ  5.7295
  DLJ DLJ  7.8024
  ACH ACH  9.6635
  DET DET  6.3978
  CEE CEE  5.8931
  AGO AGO  6.0755
  AWY AWY  8.0031
  AUO AUO  5.4686
  AOG AOG  7.2827
   OG SER  1.4000
  C77 XK2  1.7000
   HN HIS  1.0000
  HE2 HSC  1.0000
  CDA CDA  5.3989
  BKZ BKZ  7.6718
  CPB CPB  14.1702
   CG AS2  1.7000
  CWV CWV  7.0729
    S QSI  1.8500
  AIG AIG  6.7296
  CFY CFY  5.9608
  CSE CSE  7.4784
  BTI BTI  9.1107
  CTZ CTZ  6.3559
  DSH DSH  5.7902
  ATZ ATZ  5.5313
  DKI DKI  9.0981
  CZJ CZJ  7.8904
  AUI AUI  5.7922
  DON DON  5.3664
  BCO BCO  6.3084
  CIZ CIZ  5.5351
  CXJ CXJ  8.8723
  BUA BUA  6.9608
  CE3 TRP  1.7000
  BKD BKD  9.9824
  HD2 HSD  1.0000
   HA QSI  0.0000
    O HIS  1.4000
    N LEU  1.5000
  BPS BPS  7.9516
    C HSE  1.7000
  HZ3 LYS  1.0000
  DOO DOO  7.2780
  DNZ DNZ  6.7269
    H VAL  1.0000
  DNA DNA  5.8636
    N GL2  1.5000
  HE2 LYS  0.0000
  CKH CKH  5.6680
  AEB AEB  5.6809
  BFM BFM  5.0518
  DOP DOP  5.7810
  DFL DFL  8.5816
  C64 XK2  1.7000
  HB1 SER  0.0000
  CWT CWT  7.2130
  CDH CDH  6.7978
  DGV DGV  8.1041
  CYW CYW  5.8930
  HE1 MET  0.0000
  AGR AGR  6.9508
  CQM CQM  10.8835
  DLI DLI  5.3887
  ANG ANG  7.4294
  BCB BCB  6.3932
  AYG AYG  6.3942
  AOU AOU  6.5432
  ADN ADN  9.1492
  H1' QSI  0.0000
  AWT AWT  8.4114
  BSL BSL  7.7537
  AAM AAM  9.3217
  ABC ABC  16.5324
  DDR DDR  5.5006
  DSY DSY  5.4820
   O1 TSA  1.4000
  CRU CRU  6.1769
  BTH BTH  7.4928
  C65 XK2  1.7000
  DGI DGI  5.7332
  DFI DFI  5.3804
  DFG DFG  5.1797
  BDV BDV  5.5760
  CUY CUY  10.9714
  ABQ ABQ  13.8206
  AOX AOX  5.3300
  AQY AQY  7.1520
  AFX AFX  9.8947
  APB APB  5.8600
  DIA DIA  5.0550
  AFG AFG  15.1819
   HN LEU  1.0000
  CVZ CVZ  11.3405
  BRD BRD  6.1472
  BOK BOK  10.3714
  AMQ AMQ  5.1863
  BAE BAE  6.6184
  AQH AQH  6.2837
  CCY CCY  5.7396
  AHL AHL  7.8683
  BLJ BLJ  7.0723
  AHH AHH  8.5302
   CG HSC  1.7000
  CVB CVB  6.0792
  DOD DOD  5.9184
  BFC BFC  5.7981
 HD11 LEU  0.0000
  ARG ARG  5.1478
  CCP CCP  5.4306
    H GLY  1.0000
  AJT AJT  5.5939
  DCR DCR  6.1021
  APO APO  5.1391
  CAW CAW  6.1291
   CB VAL  2.0000
  CNP CNP  6.0527
  ALT ALT  7.9550
  AJI AJI  7.0352
  DRW DRW  5.7261
  DCI DCI  5.0042
  C22 TSA  1.7000
  COJ COJ  24.5074
  CDB CDB  5.1309
  AVX AVX  5.1675
  BTY BTY  5.0769
  CFF CFF  6.1982
  BVB BVB  6.4406
    C QSI  1.7000
  DHU DHU  7.0636
   HA ALA  0.0000
  DRR DRR  5.9567
  AVQ AVQ  5.5103
  CLJ CLJ  6.5935
  BNZ BNZ  12.1102
  CDE CDE  5.2100
  CSN CSN  8.8726
  BSF BSF  5.1024
  AUL AUL  5.1527
  AHU AHU  7.1234
  NH2 ARG  1.5000
  CWG CWG  5.0458
  AKT AKT  8.9845
  HE1 PHE  1.0000
  BEH BEH  5.0209
  CFQ CFQ  5.7050
  AKX AKX  6.2519
   CA SEP  2.0000
  CGT CGT  5.6007
  ACA ACA  6.7205
  ADE ADE  9.2497
    H TYR  1.0000
  AYS AYS  5.8346
  DRV DRV  5.3600
  BEB BEB  5.1528
  AXO AXO  5.2826
  DQP DQP  5.1776
  CGH CGH  7.2055
  BMF BMF  5.2075
    H GL1  1.0000
  OG1 THR  1.4000
    C HIS  1.7000
    N PRO  1.5000
  AII AII  6.7664
  BRI BRI  6.7708
  DIS DIS  6.7584
  BBK BBK  5.8819
  AFM AFM  7.0332
    O MET  1.4000
  COM COM  5.0237
  CJH CJH  5.8842
  BQW BQW  5.0240
  BAY BAY  5.2370
   NE ARG  1.5000
  CCR CCR  5.8325
    H HSD  1.0000
  AJM AJM  8.2110
  CNU CNU  12.2158
  DEX DEX  6.5040
  CAJ CAJ  5.4490
  BBI BBI  5.5302
  CQZ CQZ  6.7384
  CIQ CIQ  5.1942
  ALJ ALJ  6.0421
  BJW BJW  5.3644
  AVE AVE  6.2336
  CNF CNF  6.6976
  DRK DRK  5.2134
  BJQ BJQ  5.5897
   HA GLN  0.0000
  DCO DCO  7.1782
  HB2 ASP  0.0000
  DNW DNW  6.1125
  DHE DHE  7.0506
  HD1 PRO  0.0000
  AGK AGK  12.7905
  DSB DSB  5.0951
   HN AS1  1.0000
  HE2 HIS  1.0000
 HG21 THR  0.0000
  DJY DJY  6.8792
  DJN DJN  6.2855
  BSV BSV  7.5843
  BAT BAT  6.2857
  CAD CAD  7.3882
  AVS AVS  5.0926
  AKP AKP  6.4696
  CIV CIV  7.3535
  APP APP  8.1918
  BUB BUB  6.5974
  DEH DEH  5.5812
  AGM AGM  5.6103
  AUQ AUQ  5.5660
  CMG CMG  11.0745
  COA COA  13.9918
  AJX AJX  6.1312
  AJV AJV  12.2440
  AFU AFU  14.5655
  ANV ANV  7.3483
   CZ TYR  1.7000
 HD12 LEU  0.0000
  DKG DKG  5.8510
  DSP DSP  7.1467
  H33 XK2  1.0000
  C36 XK2  1.7000
   CB ALA  2.0000
  CJI CJI  5.7817
  ARB ARB  6.9653
  DPL DPL  5.0211
  DLK DLK  5.9050
  BCA BCA  5.5831
  ABL ABL  9.2402
  BZG BZG  5.9219
  AUF AUF  6.5221
  CWB CWB  5.7253
  BHL BHL  14.1542
  CD2 HSD  1.7000
  BYG BYG  5.3525
  BMM BMM  11.5271
  HB1 TYR  0.0000
  CKL CKL  6.2812
   HN ILE  1.0000
  CD2 HIS  1.7000
  BIQ BIQ  8.2601
  C62 XK2  1.7000
  HG1 LYS  0.0000
  CDU CDU  6.6818
  AYM AYM  5.8035
  DJE DJE  5.0007
  HD1 TYR  1.0000
  C23 XK2  1.7000
  DCE DCE  6.8309
  CIT CIT  7.3792
  BSN BSN  6.2001
  ABX ABX  5.4902
  CIK CIK  5.5437
  DOC DOC  8.9150
  CKM CKM  5.6720
  BWQ BWQ  6.2702
  CEV CEV  7.5590
  BYO BYO  7.2120
  BTS BTS  5.9881
  CNQ CNQ  8.9994
  AGA AGA  10.8390
  CLC CLC  5.8711
  CLG CLG  6.0095
  AUC AUC  7.4113
  HG1 QSI  0.0000
  DRY DRY  5.2584
  CKR CKR  7.6048
  BQD BQD  8.0176
  CLY CLY  7.1057
  AZX AZX  6.0969
  ASI ASI  6.9826
  AZA AZA  5.2998
  CKE CKE  6.7117
    H ASN  1.0000
  HZ1 LYS  1.0000
  CCS CCS  6.9378
  CJB CJB  5.8824
  DQS DQS  5.7683
  BXD BXD  5.0372
  BKP BKP  5.5602
  CNR CNR  6.8750
  HB1 GL2  0.0000
  CKQ CKQ  5.0581
  DPO DPO  5.7862
   OH TYR  1.4000
  C34 XK2  1.7000
  DFK DFK  6.9085
    O PRO  1.4000
  BWG BWG  6.1583
  AEZ AEZ  8.8028
   H4 TSA  1.0000
  DGW DGW  6.7796
  BYT BYT  5.5815
  BQZ BQZ  5.9205
  AZE AZE  5.6841
  BHN BHN  14.2911
  CWI CWI  6.3055
   CD GL2  1.7000
  CAU CAU  8.6738
  AZN AZN  7.1701
  CYM CYM  7.0017
  AKZ AKZ  6.3894
  CUB CUB  5.0791
  CE2 PHE  1.7000
  DDK DDK  8.3209
    H THR  1.0000
    H LYS  1.0000
  DDF DDF  6.2642
  DPZ DPZ  6.2169
  DJL DJL  5.4216
  AIJ AIJ  8.5270
  BKQ BKQ  5.3612
  BFL BFL  13.7344
  DNB DNB  5.9793
  CXP CXP  5.8938
  AXU AXU  5.9358
  AUV AUV  6.8663
  BWR BWR  5.5444
    C THR  1.7000
  CXS CXS  5.4345
  AWE AWE  5.7265
  DBU DBU  7.1836
  CKC CKC  5.3881
  BGG BGG  9.6913
  CRR CRR  14.4176
  CZE CZE  5.3540
  BVM BVM  5.5861
  DRC DRC  5.1352
  AKE AKE  7.9281
  BTP BTP  5.0587
  AWG AWG  5.6776
  OD1 AS1  1.4000
  DHI DHI  5.3143
  AEE AEE  13.1593
 HD23 LEU  0.0000
  CYF CYF  5.3684
  HG1 SER  1.0000
  BTE BTE  5.4845
 HH22 ARG  1.0000
  CCX CCX  5.4768
  DRP DRP  5.0673
  DDW DDW  10.3635
  DCF DCF  5.7556
  DAN DAN  8.6120
  CAK CAK  5.1587
  AXV AXV  5.9147
  DFR DFR  5.9982
  DAB DAB  9.5968
  DIF DIF  8.4032
  BVS BVS  7.8645
  DOR DOR  6.2842
  AGL AGL  6.3279
   CB GLU  2.0000
  BZW BZW  7.8847
  BRA BRA  6.4608
   H8 QSI  1.0000
  CJP CJP  6.5620
  BPC BPC  7.3456
  AGI AGI  7.7205
  BCU BCU  6.0060
  AMR AMR  6.3529
  HD2 PRO  0.0000
  BPO BPO  6.2896
  ARU ARU  6.3236
  DRG DRG  6.4498
  BSH BSH  7.6783
  AAK AAK  12.4799
  BTW BTW  6.0227
  AQJ AQJ  8.0378
  AFO AFO  8.7378
  AUH AUH  6.8036
  ATS ATS  5.8821
  H10 QSI  1.0000
  HD2 HIS  1.0000
  DEL DEL  6.4968
  DDB DDB  6.2648
  AIE AIE  7.1025
  CZT CZT  7.4030
  DBM DBM  6.8405
  BKK BKK  6.5395
  DBN DBN  9.1686
  DPH DPH  6.9895
  AYR AYR  6.0112
   CA TYR  2.0000
  DPT DPT  5.6702
  BBU BBU  5.1131
  AQT AQT  6.0481
  CWC CWC  5.2218
  ATO ATO  5.5117
  CCU CCU  6.4016
  BMW BMW  10.7608
  ADH ADH  6.7706
  DCK DCK  5.3851
  GRD GRD  0.0000
  CQV CQV  5.8832
  CGK CGK  7.2110
  CYN CYN  5.3588
  HE2 GL1  1.0000
  DAD DAD  6.2961
    N CYS  1.5000
  CAC CAC  5.6203
  AMS AMS  5.6681
  CQD CQD  6.3806
  BXH BXH  7.4493
  BHX BHX  8.3429
 HD13 ILE  0.0000
  BUY BUY  7.5498
  BUU BUU  5.1368
  CQB CQB  6.3607
  DIH DIH  5.8415
  CPI CPI  5.1063
  CNZ CNZ  6.5685
  BFT BFT  6.6736
  CKV CKV  5.8065
  BUO BUO  5.8798
  BAI BAI  5.5837
  DMI DMI  5.3604
  BGH BGH  11.2656
   HN HSE  1.0000
   CB HSD  2.0000
  ASV ASV  5.4626
  BUW BUW  5.3829
  BKL BKL  5.2699
  AJE AJE  6.1705
  CUE CUE  7.0976
  BLU BLU  5.0123
   HA TYR  0.0000
    N SEP  1.5000
  AEV AEV  15.2915
  BZO BZO  6.3820
    O TRP  1.4000
  DCV DCV  6.7283
  OD2 AS2  1.4000
  BFB BFB  7.0206
  AMD AMD  6.7483
   CA HSD  2.0000
  BEF BEF  5.3546
  APK APK  5.4283
  AKM AKM  6.7314
  APU APU  7.2277
  CSY CSY  7.7641
  C10 TSA  2.0000
  SP1 SP1  1.0000
  H7A XK2  0.0000
  CNW CNW  11.4698
   H2 HOH  1.0000
  DOX DOX  6.1738
  CUI CUI  5.9931
  CJC CJC  5.2732
  BNY BNY  5.4877
  ADB ADB  7.4755
  HD2 TYR  1.0000
  HE1 HSD  1.0000
  HB1 ASP  0.0000
  C79 XK2  1.7000
   CA LEU  2.0000
  BMO BMO  6.7392
  BGM BGM  6.3094
  BKB BKB  6.4295
  ADX ADX  10.2863
  DEQ DEQ  5.4709
  ASJ ASJ  8.8290
  HB2 SEP  0.0000
   HA HSD  0.0000
  ABE ABE  7.6863
  CQG CQG  7.7279
  HZ3 TRP  1.0000
  AIO AIO  12.4526
  BEQ BEQ  6.0332
  BLL BLL  5.7885
  CJZ CJZ  6.0073
  CD1 TYR  1.7000
  CFT CFT  5.1291
  BPV BPV  5.3473
  CHK CHK  6.6489
 DUM2 DUM  0.0000
  AMH AMH  6.5899
  ATP ATP  5.2888
  HG2 GLU  0.0000
  CYB CYB  6.4388
  CRE CRE  7.1929
   HD AS1  1.0000
   O5 XK2  1.4000
  CQP CQP  12.2500
  DLB DLB  5.2386
  DQT DQT  5.4314
  CNT CNT  6.4954
  DDV DDV  6.8250
  BOJ BOJ  11.1240
  BIR BIR  6.6205
  CDZ CDZ  7.7453
  AEC AEC  9.3977
   HN VAL  1.0000
    N SER  1.5000
  AZV AZV  5.9850
  BPN BPN  6.7505
  CRT CRT  6.2436
  HE1 LYS  0.0000
  CTW CTW  5.7444
  OH2 OH2  1.4000
  AYN AYN  6.1311
  BCV BCV  5.5287
  AVJ AVJ  7.0133
  AIH AIH  6.1392
  BAF BAF  5.4178
  AMC AMC  5.7408
  DPR DPR  6.5911
  DNJ DNJ  5.3511
  BRM BRM  8.2633
  AVR AVR  5.4192
  CCV CCV  5.3315
  COD COD  9.6355
    O HYD  1.4000
  AEQ AEQ  17.2688
  CJE CJE  5.7513
   CA QSI  2.0000
  ARY ARY  5.7596
   H5 XK2  0.0000
   HN HSD  1.0000
  C17 TSA  2.0000
  DBZ DBZ  8.4134
  CFE CFE  5.9817
  BTJ BTJ  9.2828
  CJJ CJJ  6.1102
  AZR AZR  7.3027
    N HSC  1.5000
  DMR DMR  5.3228
  BWI BWI  6.4156
  BHG BHG  9.9013
  BSM BSM  8.3340
  ANK ANK  5.4928
   CA HSC  2.0000
  BVV BVV  5.6670
  DNL DNL  6.1350
  BRW BRW  5.8870
  DGJ DGJ  7.3949
  BUJ BUJ  6.9878
  DQB DQB  5.0691
  H20 TSA  1.0000
  CXO CXO  9.9248
  DRA DRA  5.7913
  BIP BIP  8.6213
  AJZ AJZ  5.2160
  DHA DHA  6.3108
  BKR BKR  8.6732
  BYK BYK  6.9891
  ACL ACL  16.0549
  AZT AZT  6.3761
  HG1 PRO  0.0000
  BOX BOX  7.6006
  CVF CVF  5.4854
  ALP ALP  8.9558
  AAR AAR  14.0470
  CUV CUV  6.9068
  DGR DGR  5.6986
  CIE CIE  5.4437
  DLF DLF  5.2611
  ASU ASU  6.0333
   CB HYD  2.0000
  CMO CMO  5.8640
  BWH BWH  5.8883
  CXD CXD  5.2872
  ADY ADY  6.8306
  ALR ALR  10.7025
  SPH BON  1.5000
  BKX BKX  8.3750
  DBG DBG  5.3461
  CED CED  5.9606
  BQT BQT  6.3484
  DBW DBW  7.4411
  CHF CHF  5.6464
  CIU CIU  5.0071
  C26 XK2  1.7000
  BPD BPD  8.0459
  ASA ASA  5.1729
  CPS CPS  11.3911
 HH21 ARG  1.0000
  BJK BJK  14.6226
  CUM CUM  10.4651
   N1 QSI  1.5000
  BLM BLM  12.2498
  BVI BVI  6.5548
   HE ARG  1.0000
  CEY CEY  5.0453
  CG2 ILE  2.0000
  H78 XK2  1.0000
  CDC CDC  6.8896
  CCL CCL  5.9207
  DKL DKL  6.5732
  CST CST  7.8090
  HB2 GL2  0.0000
  DOB DOB  5.8222
  AGU AGU  8.3010
  BTU BTU  7.1425
  DMX DMX  6.0524
  CSH CSH  8.0421
  AQS AQS  5.0489
  CTU CTU  6.3556
  BXL BXL  5.8388
  AFP AFP  5.8311
  HB1 LYS  0.0000
   HA AS2  0.0000
  BSJ BSJ  5.0591
   CA AS1  2.0000
  BPP BPP  7.7446
  CAP CAP  7.8542
  BOI BOI  5.5607
  AJJ AJJ  5.1562
   HZ PHE  1.0000
  DHQ DHQ  6.3457
 HD11 ILE  0.0000
   HA GL2  0.0000
  CZV CZV  7.4258
  ALY ALY  5.6858
  HD1 PHE  1.0000
  C27 XK2  1.7000
   CA GLU  2.0000
  AZB AZB  5.6334
  BHS BHS  8.8671
  CCH CCH  6.3748
    H PHE  1.0000
  BFW BFW  9.3312
  BEJ BEJ  5.3009
  HG2 GL2  0.0000
  HB1 HSD  0.0000
  AAH AAH  15.4087
  DCH DCH  6.3207
  AXW AXW  6.2334
  APZ APZ  5.4625
  CE1 HSC  1.7000
  AON AON  5.6983
  COV COV  11.7833
  BIK BIK  5.9553
   H2 OH2  1.0000
  DBI DBI  5.7669
  BAV BAV  9.6187
  BBA BBA  5.5670
  CDY CDY  5.4653
  HB1 ALA  0.0000
  BZR BZR  5.8576
  HB1 CYS  0.0000
  DSG DSG  6.1208
  AVA AVA  8.9730
  O4' QSI  1.4000
   CE LYS  2.0000
  BNJ BNJ  7.3508
  BMA BMA  8.1640
  CUF CUF  7.2665
  CDV CDV  5.2433
  BUT BUT  8.4371
  BEP BEP  6.2970
  ALH ALH  11.9478
    C PRO  1.7000
  H62 QSI  1.0000
  BIT BIT  10.1182
  DNV DNV  5.5712
  C4' QSI  2.0000
  BNG BNG  5.9996
  DJU DJU  5.5077
  DML DML  7.0306
  CWJ CWJ  6.6605
  CSF CSF  7.6833
    H AS1  1.0000
  BBD BBD  5.0941
  H4' QSI  0.0000
  CDG CDG  6.2148
  AIM AIM  17.9043
  CCC CCC  7.4204
  AZW AZW  6.2109
  CBC CBC  6.4744
  DSO DSO  6.0362
  ALZ ALZ  8.7263
  DJG DJG  5.0519
  CNL CNL  12.7918
  CJK CJK  7.4735
  AQA AQA  5.4345
  HD1 HIS  1.0000
  AAC AAC  6.1268
    C HSC  1.7000
  BDH BDH  5.0295
  DMB DMB  10.1036
  CD2 TYR  1.7000
  AAN AAN  7.2335
  CMJ CMJ  5.3934
  AWI AWI  7.3628
  BRJ BRJ  5.5020
  CQR CQR  6.4050
  HD2 HSC  1.0000
  BHU BHU  6.8448
  BDF BDF  5.1779
   CA AS2  2.0000
  BFF BFF  17.3590
  CSA CSA  9.4236
  CIL CIL  6.5800
  H26 XK2  1.0000
  DDM DDM  7.1674
  CMY CMY  19.8921
  CDN CDN  5.8665
  BGB BGB  22.8914
  HE2 HSD  1.0000
  BIX BIX  7.2170
  BRG BRG  9.9876
   CE MET  2.0000
  BGS BGS  11.4443
  AIT AIT  6.8493
  ACV ACV  6.0702
  CRF CRF  10.9259
  AWR AWR  5.1900
  AIA AIA  7.3524
  AEN AEN  6.6548
    C VAL  1.7000
    C AS2  1.7000
  HD1 ARG  0.0000
  CAT CAT  6.7350
  BYX BYX  5.1927
  DBC DBC  7.5149
  CNO CNO  12.5975
  CMZ CMZ  22.2332
  CFB CFB  5.8529
  BOS BOS  5.0321
  AWO AWO  7.3798
  DFY DFY  5.4634
  CLB CLB  5.3533
  HD2 LYS  0.0000
  DFV DFV  5.8276
  BKN BKN  6.8261
   HN GL2  1.0000
  DLM DLM  5.3093
  BGE BGE  15.8450
  AQQ AQQ  6.5038
  DND DND  6.9470
  DJA DJA  6.4275
  CEB CEB  5.0214
  ANT ANT  5.6458
   C2 TSA  2.0000
  OH2 TIP  1.4000
  DKD DKD  6.6437
  AMW AMW  5.5679
  AYD AYD  5.2301
  BCP BCP  5.5644
 H5'' QSI  0.0000
  BQJ BQJ  5.8030
 HH12 ARG  1.0000
  BPI BPI  6.3653
  DAO DAO  5.3648
   CD LYS  2.0000
   CB AS1  2.0000
  HB2 PRO  0.0000
  DJR DJR  6.2087
  HB2 HSC  0.0000
  CJM CJM  5.1114
  DJQ DJQ  5.1168
  BHK BHK  12.8539
   CA THR  2.0000
  DPJ DPJ  5.2847
  CZM CZM  5.5150
  H7B XK2  0.0000
  AXZ AXZ  6.4166
  AUT AUT  6.1131
   CD ARG  2.0000
  HD1 TRP  1.0000
  CWZ CWZ  5.1902
   CG HSD  1.7000
  AOM AOM  8.5706
  BDR BDR  6.2888
  ADC ADC  9.2041
  CKA CKA  5.1736
  CVY CVY  10.7024
  BPH BPH  7.7074
  OD1 ASP  1.4000
  CXX CXX  6.4119
    C ASN  1.7000
  CHT CHT  5.4426
  ASP ASP  5.4891
 H61B XK2  0.0000
  DEC DEC  6.2604
  AVL AVL  6.8458
  ASW ASW  5.1894
  AMV AMV  10.1402
  CCZ CCZ  8.1719
  DLA DLA  5.2437
  BYJ BYJ  5.5742
  AAQ AAQ  7.6016
  AOS AOS  5.4778
  DKA DKA  5.2340
  CFP CFP  6.8225
  DPC DPC  5.7657
  HD2 HSE  1.0000
  BGJ BGJ  6.0582
    D max  0.0000
    O AS2  1.4000
  DIK DIK  5.0033
  BKO BKO  10.3348
  BLZ BLZ  11.0721
 HG12 VAL  0.0000
  BJA BJA  7.7325
  AUP AUP  5.9179
    N THR  1.5000
  BUG BUG  5.4537
  CIJ CIJ  5.3386
  AWM AWM  5.2544
  BTX BTX  6.9332
  DOA DOA  6.3651
  DJH DJH  5.9782
  AVO AVO  5.6078
   CB THR  2.0000
  CAO CAO  8.1929
  DDZ DDZ  6.1005
  BIB BIB  6.4560
  C31 XK2  2.0000
  CCE CCE  8.5842
  BIV BIV  6.9096
  SP2 SP2  1.5000
  HG1 THR  1.0000
  BWD BWD  5.5897
  CD1 ILE  2.0000
  BYR BYR  5.1284
  ARL ARL  8.1633
  AEO AEO  6.5127
  DLL DLL  6.4070
  CWF CWF  6.3900
  APH APH  8.3785
  AUA AUA  6.2335
  AFE AFE  12.0152
  AEY AEY  6.1028
  APD APD  6.1064
  BAS BAS  6.4699
    O LEU  1.4000
  DDE DDE  6.4357
  APY APY  6.1081
   CA TRP  2.0000
   H2 TIP  1.0000
  C78 XK2  1.7000
  AZZ AZZ  5.3156
  HB1 HIS  0.0000
  BBR BBR  6.7651
  CFC CFC  7.0942
  CJF CJF  5.4252
  AKC AKC  5.8737
  CPW CPW  8.9984
  H26 TSA  1.0000
  AIP AIP  7.5460
  DFE DFE  7.8782
  CAB CAB  5.7432
  CNA CNA  10.7292
   CB ASN  2.0000
  CQQ CQQ  8.8430
  CGX CGX  5.3708
  CTB CTB  8.5454
  AKI AKI  6.1800
  HD1 ASP  1.0000
  H16 TSA  1.0000
    N ASN  1.5000
  DGG DGG  5.3643
  AWQ AWQ  5.4295
  BZD BZD  5.5564
   CA ILE  2.0000
  CKN CKN  7.3243
  DDN DDN  6.1951
  AZF AZF  5.6052
  BKS BKS  7.1287
  CAE CAE  5.4775
  AMA AMA  5.6014
  CSQ CSQ  6.9673
  AKG AKG  5.3330
   OD HYD  1.4000
  ABW ABW  5.1295
  C61 XK2  2.0000
   HG SER  1.0000
  CRB CRB  14.5683
  BYY BYY  8.4691
  C37 XK2  1.7000
  CXH CXH  8.0610
  BQI BQI  7.7673
    O ARG  1.4000
 HH11 ARG  1.0000
  BYN BYN  5.6790
  CGS CGS  6.1017
  DBE DBE  6.9888
  BOG BOG  5.7405
  DLG DLG  7.6139
  BFZ BFZ  18.3917
    C LEU  1.7000
  DHW DHW  6.2503
  CG1 ILE  2.0000
  DNC DNC  5.3416
  HB1 GLU  0.0000
  DGH DGH  6.9959
  AXP AXP  5.8551
  ACG ACG  13.5099
    N GLY  1.5000
   CG AS1  1.7000
  DBQ DBQ  5.9772
  DBO DBO  5.8500
   OG SEP  1.4000
  BZQ BZQ  6.5770
  AOV AOV  6.9027
  AXI AXI  5.9925
   N6 QSI  1.5000
  DIU DIU  7.9145
  AAL AAL  10.1123
    O SER  1.4000
   O1 XK2  1.4000
  AKK AKK  7.2400
  CZS CZS  6.3347
  BBO BBO  5.8476
   CG ARG  2.0000
   HB THR  0.0000
    C SER  1.7000
  AVK AVK  5.4294
   HN THR  1.0000
  BAJ BAJ  5.3481
  HD2 ASP  1.0000
  DQW DQW  6.6141
  BDU BDU  6.3724
  BCF BCF  6.5848
  CLP CLP  8.6972
   HA SEP  0.0000
  CLI CLI  6.7044
  BNX BNX  5.4028
  BCJ BCJ  6.2383
  BYI BYI  6.9431
  ANB ANB  8.9884
  CPY CPY  10.0176
  BBW BBW  5.7193
  CYY CYY  8.3179
  CPJ CPJ  7.2520
  AHQ AHQ  7.1305
  AOL AOL  7.0529
  DLC DLC  6.3141
  CAF CAF  6.9413
  BHJ BHJ  11.3360
  HG2 PRO  0.0000
  BAM BAM  5.0964
  HE2 HSE  1.0000
  CBT CBT  5.1441
  APW APW  5.6528
  BGC BGC  5.9874
  DLU DLU  6.2358
  DBS DBS  8.6619
  COU COU  14.2491
  BRT BRT  7.5819
  BPL BPL  6.3871
  NH1 ARG  1.5000
   HN MET  1.0000
  DMQ DMQ  6.3037
  AKR AKR  5.7571
  DDA DDA  5.4799
  CJD CJD  5.1495
  H36 XK2  1.0000
  DQU DQU  6.2481
  CPQ CPQ  6.2012
  BNT BNT  5.8724
  BNO BNO  9.0100
  DPI DPI  5.0633
  ACQ ACQ  8.7754
  DQQ DQQ  5.2193
  BOB BOB  11.2805
  AHV AHV  6.7544
  DOH DOH  6.0876
  AQG AQG  6.7418
  AZG AZG  8.7376
  AYK AYK  5.0750
  BIH BIH  5.6939
  CSO CSO  5.1106
  CXA CXA  6.8718
  HB1 GL1  0.0000
  BNK BNK  6.7703
  DPD DPD  5.0700
  CWW CWW  6.1410
  AWA AWA  5.1651
  AAY AAY  7.2068
  BCC BCC  5.1145
  AAD AAD  5.3870
  COO COO  11.3797
  CBL CBL  5.3742
  BAB BAB  5.2870
   HN ARG  1.0000
  CUZ CUZ  9.6745
  CTE CTE  6.1194
  BJD BJD  16.9872
  AWF AWF  7.2249
  AVD AVD  6.1178
  BVC BVC  6.5473
  DMM DMM  5.4209
  CTS CTS  6.8963
  CRD CRD  5.1720
   CA ASP  2.0000
  CBH CBH  7.9477
  CAG CAG  5.4476
   CB QSI  2.0000
  CEK CEK  5.2076
  DKU DKU  7.3291
  DAK DAK  5.5303
  CGI CGI  6.5508
  BNI BNI  8.0500
   HA PHE  0.0000
  DCY DCY  6.1238
  CGO CGO  6.8756
  BED BED  6.0054
  BAL BAL  5.3459
  DAS DAS  5.8919
  DMC DMC  5.5979
  CNM CNM  9.2550
  CTP CTP  5.8775
  HE2 GLU  1.0000
  BNQ BNQ  6.7836
  BLA BLA  10.3871
    H HIS  1.0000
  AKS AKS  6.0279
  HG1 CYS  1.0000
  AAF AAF  7.6227
  BQS BQS  8.4872
  CVW CVW  7.1087
  CME CME  14.1782
  AVC AVC  5.0861
  APJ APJ  5.4559
  DNN DNN  6.9434
  DCG DCG  5.5164
  HB1 MET  0.0000
  DSV DSV  6.2262
  CXF CXF  7.9622
  BYP BYP  5.5502
  AQR AQR  6.9369
  BOP BOP  9.7883
  DGM DGM  5.1278
  DSM DSM  5.3013
  H73 XK2  1.0000
  BFD BFD  16.7234
  CZ3 TRP  1.7000
  BHH BHH  6.2988
  AFR AFR  5.9867
  BGU BGU  9.0351
  H5' QSI  0.0000
  BPX BPX  9.8759
  AJG AJG  12.5627
    N QSI  1.5000
  BDW BDW  5.1053
  CJU CJU  5.4963
  BLC BLC  5.0704
  CD2 PHE  1.7000
  DMU DMU  6.3463
  CGY CGY  6.1076
  DMF DMF  5.0769
  H27 XK2  1.0000
  BWC BWC  7.3151
  DGD DGD  10.2779
  H29 XK2  1.0000
  AAV AAV  15.7081
  DRU DRU  5.7201
  CE1 PHE  1.7000
  AGQ AGQ  5.6169
  BHZ BHZ  5.6204
  CVG CVG  5.1042
  CCF CCF  6.7783
  COR COR  13.4111
  CEW CEW  6.8910
  AHG AHG  6.0565
  DAZ DAZ  6.5114
  CNS CNS  16.5850
    C GLU  1.7000
  BUF BUF  5.4323
  BGQ BGQ  10.9608
  ND1 HIS  1.5000
  DGL DGL  5.6744
  AYF AYF  6.8130
  BVY BVY  5.4976
  CBV CBV  5.1526
  DAG DAG  5.4958
  BRY BRY  7.1932
  AZC AZC  5.0167
 HE21 QSI  1.0000
  CSD CSD  5.1822
  BWW BWW  8.1357
  BNA BNA  8.0464
  BJU BJU  13.0925
  BHV BHV  7.8895
  BYZ BYZ  8.1780
  CJX CJX  6.2775
  CII CII  5.0385
  AWS AWS  5.5698
  DAQ DAQ  5.6765
  CBR CBR  5.1004
  AAA AAA  22.7215
  DEB DEB  5.3740
  DBH DBH  5.5802
  CPD CPD  10.4271
  CRO CRO  5.9547
  CSC CSC  7.5866
  HB1 HSE  0.0000
  DHJ DHJ  5.0678
  AUY AUY  7.4454
  ASQ ASQ  7.1544
  ANC ANC  5.4089
   CD ILE  2.0000
  BVZ BVZ  7.3738
  BFA BFA  17.9219
  DPK DPK  5.5091
   CB SEP  2.0000
  CQI CQI  6.5125
  APL APL  5.8691
  AHK AHK  10.2591
  BLP BLP  7.5356
  BDS BDS  6.9064
  DBT DBT  6.8922
  HO5 XK2  1.0000
  ARJ ARJ  6.9084
  CBW CBW  5.2243
  BPJ BPJ  5.9054
   HA HSC  0.0000
  CYL CYL  7.2357
  BTR BTR  6.3398
  BLT BLT  5.9397
  ASD ASD  6.1505
  HB1 PRO  0.0000
  BVH BVH  5.5310
  DDG DDG  10.4945
  HE1 HSE  1.0000
  CVE CVE  9.4322
  BMR BMR  5.9480
  BCN BCN  5.3040
  AOH AOH  6.0071
  BIC BIC  9.2122
  BTN BTN  9.4671
  DJI DJI  5.3558
 HG23 VAL  0.0000
   HA MET  0.0000
  BFK BFK  16.5476
  AEK AEK  10.4982
  BQU BQU  7.6505
  BII BII  16.3551
   HH TYR  1.0000
  CIR CIR  5.6390
  BFU BFU  7.4032
  ANP ANP  8.2965
  CYH CYH  5.7778
  BXA BXA  5.1238
  CYV CYV  5.1068
  DKC DKC  5.7887
  CJA CJA  5.5508
  O23 TSA  1.4000
  CPR CPR  11.0334
  ADZ ADZ  9.8199
  BRN BRN  5.5177
  H24 XK2  1.0000
  AFD AFD  9.3465
    C AS1  1.7000
  BOT BOT  5.0363
  H2B XK2  0.0000
   O8 TSA  1.4000
  BAW BAW  6.2048
    N VAL  1.5000
  CXL CXL  6.6445
  AYI AYI  5.4478
  ABY ABY  14.4007
 HG11 ILE  0.0000
  BAZ BAZ  5.1226
   HN ASN  1.0000
   CB ARG  2.0000
  CD1 TRP  1.7000
   C6 QSI  1.7000
  CEM CEM  5.5232
  DNH DNH  5.1807
  BWP BWP  8.3625
  DIL DIL  6.6189
   O2 SEP  1.4000
  AUG AUG  5.0932
  AFW AFW  5.1491
  BBL BBL  6.9538
  NE2 QSI  1.5000
  ABB ABB  6.2384
    H ALA  1.0000
  BLB BLB  6.2466
  BJP BJP  5.8034
    O LYS  1.4000
  DPQ DPQ  5.3493
  BMT BMT  9.4055
  DKR DKR  6.2066
  CBN CBN  8.0433
  BDM BDM  6.9851
  DEU DEU  5.4130
  BXT BXT  7.9480
  BGW BGW  8.9139
  AVI AVI  5.3050
   HA THR  0.0000
  CKW CKW  5.0161
  CAH CAH  5.8145
  BAX BAX  5.7815
  DHP DHP  6.2269
  AWP AWP  5.9346
  BOW BOW  5.4802
  CMU CMU  21.3037
  BDI BDI  6.8421
  C21 XK2  1.7000
  BSI BSI  5.1131
  ATF ATF  5.0816
  DNS DNS  5.0352
  CHP CHP  5.3819
  CON CON  12.2560
  CNV CNV  5.0644
  ND1 HSC  1.5000
  CGN CGN  5.3881
  DJS DJS  5.3573
   CA GL2  2.0000
   C7 XK2  2.0000
  DQH DQH  6.0866
  CLH CLH  6.9763
   H4 XK2  0.0000
  CMH CMH  5.9552
  DJV DJV  6.8021
  BRU BRU  5.8152
   C5 XK2  2.0000
    N LYS  1.5000
  BSY BSY  7.9318
  ADD ADD  8.9223
  CGV CGV  7.0891
  BTG BTG  5.7362
  BXJ BXJ  6.2404
  APA APA  7.1275
  BYH BYH  6.4917
  BDD BDD  6.1227
  AWV AWV  5.8453
   HA AS1  0.0000
  BGR BGR  12.7925
  CGL CGL  5.2208
  ARV ARV  6.5338
  AHB AHB  6.6212
  AJW AJW  6.9950
  AWU AWU  6.0325
  AJS AJS  7.9252
  BWS BWS  6.3319
  DRH DRH  5.3254
  BWF BWF  5.9784
  CXK CXK  5.7823
  CXB CXB  5.2767
  CKF CKF  5.1403
  BGY BGY  16.5013
  AST AST  5.1483
  AFZ AFZ  9.0833
  ABU ABU  6.7664
  HB2 TRP  0.0000
  HD1 ILE  0.0000
  CXC CXC  5.6954
  CHD CHD  5.1878
  DFQ DFQ  9.1493
    O GL2  1.4000
  BXZ BXZ  5.8448
  BEW BEW  5.3100
  BZN BZN  5.7832
  DHN DHN  8.7377
  CMT CMT  10.0611
  BQP BQP  5.2531
    C GLY  1.7000
  APE APE  5.2020
  AIL AIL  7.3550
   HN GLN  1.0000
  AXH AXH  6.1696
  HB1 SEP  0.0000
  DPE DPE  6.8565
  BUM BUM  5.5597
  BAD BAD  5.3411
  ADA ADA  10.6052
  BEA BEA  5.7344
  C35 XK2  1.7000
  DOI DOI  5.8013
  AVT AVT  7.9005
  AHO AHO  6.2825
  CZY CZY  6.8307
  CUS CUS  5.0553
  HH2 TRP  1.0000
  CAY CAY  5.9337
  ASC ASC  5.6239
  AYP AYP  5.9139
  ACT ACT  7.5107
  DKW DKW  6.2209
  C74 XK2  1.7000
   CG MET  2.0000
  DRB DRB  5.6320
 HG22 THR  0.0000
  AJR AJR  7.0964
  H66 XK2  1.0000
  BXM BXM  6.8150
  CYU CYU  6.1091
  CEN CEN  6.2350
  BCI BCI  6.8973
  BLY BLY  5.1613
  CDD CDD  7.5509
  CH2 TRP  1.7000
  HT3 QSI  1.0000
  ADL ADL  5.0618
  CAV CAV  5.2284
  ALW ALW  6.4093
  CXY CXY  7.3959
  CG2 VAL  2.0000
  DGE DGE  6.8471
    H GLN  1.0000
    D min  0.0000
  HE1 TYR  1.0000
    O GLN  1.4000
  BTD BTD  9.1355
  BEY BEY  5.7540
  BXN BXN  5.1613
  AYY AYY  5.4975
  AXJ AXJ  6.7296
    O TYR  1.4000
   C9 TSA  2.0000
  BEX BEX  10.8092
  BAC BAC  5.1844
  AAB AAB  10.2581
  ACZ ACZ  19.2360
   C4 XK2  2.0000
  BAG BAG  5.7072
  CCI CCI  5.2049
  BPR BPR  5.3822
  BBX BBX  5.2538
  HE2 PHE  1.0000
  HB2 LYS  0.0000
  BCQ BCQ  5.0813
  DFM DFM  7.1290
  CVU CVU  7.2475
  ABR ABR  20.3510
    C ILE  1.7000
  DAM DAM  5.7280
  BXF BXF  5.1102
  CWN CWN  8.6770
  DAR DAR  5.4939
  APF APF  6.1887
  OD2 ASP  1.4000
    H CYS  1.0000
  BKF BKF  7.1432
  OE2 GLU  1.4000
  CBA CBA  9.2589
  BET BET  5.8809
  BAU BAU  7.0571
  ALC ALC  6.4088
  DRD DRD  5.9143
  CQF CQF  10.5133
  DRE DRE  6.0424
  AUW AUW  5.1883
   CA HIS  2.0000
  DDL DDL  6.4374
  ALQ ALQ  5.7500
   CB ILE  2.0000
  DDI DDI  6.1139
  BPU BPU  5.0006
 DUM1 DUM  0.0000
  CZU CZU  5.5085
   CG QSI  2.0000
  HA2 GLY  0.0000
  DNE DNE  5.4138
  DBP DBP  5.5219
  BRC BRC  5.2987
  DJO DJO  5.4926
  AED AED  7.4804
  BPW BPW  9.0961
  DGO DGO  6.7488
  BVA BVA  5.6884
  CSL CSL  7.2677
  BUS BUS  7.6383
  CHW CHW  5.2263
  CPT CPT  5.0324
  ADJ ADJ  6.4201
  BYV BYV  5.5036
  BTC BTC  9.0478
  BDG BDG  5.2772
  AXQ AXQ  6.8483
  BPM BPM  8.4628
  CIW CIW  5.6108
    N GLU  1.5000
  CKJ CKJ  5.3946
  BJC BJC  6.3162
  CYP CYP  7.0538
  BDT BDT  5.1116
  AWK AWK  5.2889
  DOT DOT  5.3842
   C5 QSI  1.7000
  AAO AAO  6.9277
   HN PHE  1.0000
  DPG DPG  5.3479
  CWX CWX  11.5833
  AHA AHA  8.2076
  DIM DIM  6.4648
  DIC DIC  6.9388
  C29 XK2  1.7000
  ARZ ARZ  6.7349
  ANJ ANJ  5.4444
  C75 XK2  1.7000
  CUL CUL  7.1817
  BJR BJR  5.1692
  AYE AYE  5.9482
  ANF ANF  5.3685
  ANS ANS  5.2055
  HD2 ARG  0.0000
  AIU AIU  7.9953
  CKG CKG  5.2944
  AVU AVU  6.7115
    N MET  1.5000
  H76 XK2  1.0000
  ABF ABF  12.8716
  CZA CZA  8.5982
  BIN BIN  14.5850
  BWN BWN  8.4913
  CYO CYO  9.8921
  BNW BNW  9.9668
  CCB CCB  5.9120
  ASR ASR  7.9790
  DFT DFT  7.7335
  CRP CRP  9.9769
  AYV AYV  5.2542
   HN GL1  1.0000
   CB LEU  2.0000
  HD1 LYS  0.0000
  DSX DSX  5.0593
  ALL ALL  5.5978
  APR APR  6.7589
  BTQ BTQ  5.1368
  BTM BTM  5.6134
  BPA BPA  7.5536
  DAA DAA  5.5917
  BIZ BIZ  8.7141
  AMG AMG  7.1676
  AZD AZD  6.5679
  BGI BGI  8.6319
  CUG CUG  15.1259
  DMO DMO  6.1035
    H HSC  1.0000
  DDT DDT  6.1339
  BVD BVD  6.8970
  CWK CWK  7.8489
  CZG CZG  6.3606
  HG2 LYS  0.0000
   CB HSC  2.0000
  DPW DPW  5.0315
  CAA CAA  8.3159
   HN AS2  1.0000
  DDO DDO  6.7883
  ADG ADG  11.3948
  BIO BIO  12.1230
    C ARG  1.7000
  CSS CSS  8.5574
  ALN ALN  7.2583
  DSJ DSJ  5.7164
    O GLY  1.4000
  BWT BWT  8.2724
  CWE CWE  5.0381
  AOT AOT  6.6824
   CG ASN  1.7000
  DMV DMV  5.7184
  DSA DSA  6.1641
  CBK CBK  7.2052
  DFS DFS  6.1000
  CZQ CZQ  5.3569
   HA TRP  0.0000
  ABN ABN  15.3772
  AGG AGG  12.7332
  ALV ALV  7.3385
  DQR DQR  5.5710
  BFO BFO  22.3123
  AUE AUE  5.4211
  ATG ATG  5.2685
  DKP DKP  6.2436
  DIP DIP  5.6250
   HN HSC  1.0000
  CFA CFA  5.4558
  BAA BAA  6.1436
  BRR BRR  5.8981
  AMO AMO  5.4812
  CYJ CYJ  8.1499
  CHY CHY  7.0168
   CA PHE  2.0000
   O1 SEP  1.4000
  CIM CIM  6.4438
  HD2 AS2  1.0000
  DFJ DFJ  5.3461
  CDS CDS  5.7363
  HG1 GLU  0.0000
  BQG BQG  6.7248
  HG1 GL1  0.0000
  CVD CVD  6.9288
  BKU BKU  10.3093
  COB COB  5.2835
  DPN DPN  5.9791
  CPL CPL  7.0614
  BUL BUL  7.2373
   CB ASP  2.0000
  BFY BFY  8.8442
  C32 XK2  1.7000
  AFN AFN  5.4527
  CXW CXW  6.6728
  ANL ANL  5.3544
  BYB BYB  6.4113
  DSD DSD  5.6378
  DAV DAV  5.3946
  BPB BPB  14.3168
  DHD DHD  5.5029
  AYJ AYJ  7.9218
  ASL ASL  5.0366
  DJP DJP  6.4130
  AGZ AGZ  5.7178
    O AS1  1.4000
  DNO DNO  6.2590
  CEJ CEJ  6.1296
  AQD AQD  5.0272
   HD AS2  1.0000
  ATU ATU  5.9313
  AKN AKN  6.1281
  C25 XK2  1.7000
  BNC BNC  7.4569
  CAL CAL  5.2709
   N9 QSI  1.5000
  AEW AEW  5.3669
  CE1 HSD  1.7000
  BNH BNH  8.0514
  BXC BXC  9.5000
    C HYD  1.7000
  CQT CQT  8.8712
  CMA CMA  6.2581
  CBZ CBZ  6.5188
  BXR BXR  6.4988
  API API  5.2524
  CE1 HIS  1.7000
  BVU BVU  9.0560
  HB2 HYD  0.0000
  BEO BEO  5.5082
  DIX DIX  5.9698
   CA GLN  2.0000
  CSR CSR  5.3722
  BCR BCR  5.4419
  BPG BPG  6.9030
  BWV BWV  6.7175
  DDP DDP  6.3238
  BQA BQA  6.7658
  BEE BEE  5.0601
  ATA ATA  7.2653
  ATB ATB  6.6245
  CQW CQW  7.6103
  CMS CMS  15.6177
  CRG CRG  12.0988
  HB2 GLU  0.0000
  DNQ DNQ  5.3535
  BLV BLV  12.6933
  BFG BFG  9.8956
  AOJ AOJ  7.5456
   HA ASP  0.0000
  DIB DIB  5.8729
  CYC CYC  5.8785
  CPK CPK  12.2655
  CWP CWP  6.5949
  CIG CIG  5.6221
   C8 QSI  1.7000
  ALA ALA  6.1857
  BWK BWK  5.6448
  BQY BQY  5.1620
  HB3 ALA  0.0000
   HD HYD  1.0000
  AMZ AMZ  7.6792
  C24 XK2  1.7000
  BDQ BDQ  7.0535
  DSE DSE  5.5720
  DKM DKM  5.6256
  BZI BZI  5.6745
  CVM CVM  9.8645
  CHQ CHQ  7.7220
  CDP CDP  7.1389
  CZH CZH  6.1342
  ADI ADI  6.9704
   H2 QSI  1.0000
  AHR AHR  5.3604
  DGZ DGZ  6.5525
  DBB DBB  5.9979
    O GLU  1.4000
  CQH CQH  10.3620
   C2 XK2  2.0000
  ARM ARM  6.4414
   CA VAL  2.0000
  CWQ CWQ  5.7734
  BQF BQF  5.5206
  BJH BJH  6.9302
  DII DII  7.5605
  ATD ATD  6.6097
  CZZ CZZ  7.2187
  CTH CTH  5.7039
  C13 TSA  2.0000
  BQC BQC  8.0763
  CYK CYK  5.1292
  BJF BJF  5.1857
   CB GL2  2.0000
  CYQ CYQ  8.9499
  CVO CVO  9.2215
  CNY CNY  5.0591
  DIR DIR  7.4140
  CLV CLV  12.1361
  BRZ BRZ  6.7254
  AUK AUK  6.3299
  AAI AAI  13.2848
 HG22 VAL  0.0000
  DOU DOU  5.7596
  CWU CWU  7.5611
  CFN CFN  5.3319
  DGY DGY  6.4739
  BNB BNB  11.1206
  DQJ DQJ  7.2029
  DKX DKX  5.9846
    C GLN  1.7000
  BDB BDB  6.1943
  ABI ABI  15.1600
  AET AET  10.5832
  CEL CEL  5.8695
  CLW CLW  10.6871
  CWO CWO  8.1572
   CB TYR  2.0000
  BUN BUN  8.5893
  AJB AJB  6.7842
  H75 XK2  1.0000
  CPC CPC  8.8454
  BPF BPF  6.9139
  BIL BIL  14.6534
    H AS2  1.0000
  DHX DHX  5.7414
  DAL DAL  10.0297
  BYA BYA  6.0057
  BWX BWX  5.9388
  ALX ALX  10.0791
  O5' QSI  1.4000
  BBJ BBJ  6.3006
  NE2 HSE  1.5000
    N ARG  1.5000
  AIK AIK  6.6441
  DDY DDY  5.6732
  CXR CXR  6.5245
  AZO AZO  5.8060
  AAW AAW  22.3674
  DPS DPS  7.8170
  DMK DMK  6.2413
  AXG AXG  5.6170
  H2A XK2  0.0000
  BMU BMU  10.4836
  HB2 HSD  0.0000
   CA GLY  2.0000
  ANN ANN  5.0697
  ALB ALB  10.0641
  CTA CTA  5.1350
  BLN BLN  8.8708
  DHK DHK  5.2084
  DFZ DFZ  5.4093
  CDX CDX  6.9342
  CXZ CXZ  7.9101
  BRK BRK  9.9939
  DBY DBY  8.7038
  BYE BYE  5.4931
  AXY AXY  6.8693
  BUE BUE  7.5549
  H61 QSI  1.0000
