# Supplementary material for: The Effect of Macromolecular Crowding on the Electrostatic Component of Barnase–Barstar Binding: A Computational, Implicit Solvent-Based Study
Source: PLoS One. 2014 Jun 10;9(6):e98618. doi: 10.1371/journal.pone.0098618 (PMC4051634; doi:10.1371/journal.pone.0098618)
Supplement: File S1 — Contains sample pdb files used in our analyses; each contains the barnase/barstar complex with a specific random placement of crowders of varying radii at 30% crowding density. Also included are files specifying, for each pdb file, the radii of each atom and model crowder. (TAR) [file pone.0098618.s005.tar › vary30percent_pdb/crowders_radii-34.siz]

aaaaaannnrrrrrrrr
  HN2      1.0000
 R185      1.8500
 HCT1      1.0000
  HN1      1.0000
  R15      1.5000
  NCT      1.5000
 OCT1      1.4000
 OCT2      1.4000
  HT1      1.0000
  HA1      0.0000
  CNT      1.7000
 HCT2      1.0000
 HT2G      0.0000
  NXT      1.5000
  OT1      1.4000
  CAY      2.0000
   OY      1.4000
  R18      1.8000
 HT2B      0.0000
  R20      2.0000
  R05      0.5000
 R195      1.9500
   CY      1.7000
 HTB3      0.0000
  HT2      1.0000
  R14      1.4000
  CTB      2.0000
  CAT      2.0000
  R19      1.9000
 HTB2      0.0000
  R00      0.0000
  R10      1.0000
   NT      1.5000
  HT3      1.0000
  R17      1.7000
 HT2A      0.0000
  HA2      0.0000
 R135      1.3500
 HT2C      0.0000
  OT2      1.4000
  ONT      1.4000
  CT2      2.0000
 HTB1      0.0000
  HNT      1.0000
  HY3      0.0000
  HY1      0.0000
  HY2      0.0000
  OXT      1.4000
   N7 QSI  1.5000
  CYZ CYZ  6.0333
  BOO BOO  5.6184
   C6 TSA  1.7000
  AFY AFY  5.4376
  CJL CJL  6.3946
  CAI CAI  6.8003
  BNV BNV  5.0535
  CFM CFM  6.7975
  BYC BYC  5.7045
  ADP ADP  8.0497
  BXK BXK  7.5115
  BQR BQR  7.4155
  BYW BYW  5.8090
   HA HYD  0.0000
    N PHE  1.5000
  DLN DLN  6.2167
  CVA CVA  6.0442
  BMB BMB  10.5851
  HB1 AS1  0.0000
  CNK CNK  5.9830
  BRS BRS  5.2329
   CD PRO  2.0000
  BRB BRB  6.3238
  BMD BMD  5.7040
  H2' QSI  1.0000
  BPY BPY  7.0132
    C PHE  1.7000
 H31B XK2  0.0000
  BND BND  5.6142
   C3 XK2  2.0000
  AVY AVY  5.6163
   HN SEP  1.0000
  CIB CIB  5.3768
  CUC CUC  9.5403
  BUR BUR  6.7324
  ASS ASS  7.4294
  CCK CCK  5.0909
  BGX BGX  6.8055
  BHT BHT  9.1110
  CBF CBF  5.9895
  C3' QSI  2.0000
  ATX ATX  8.0021
  H79 XK2  1.0000
  CQS CQS  8.4984
  AHY AHY  5.6856
  CHG CHG  6.3174
  APV APV  7.4084
  BSX BSX  7.6485
  DCL DCL  5.8190
  AEM AEM  6.5982
  CDF CDF  6.8810
  AGD AGD  7.0604
  HD1 HSD  1.0000
  AXE AXE  5.0070
  BJS BJS  13.5076
  DID DID  5.2869
  CEF CEF  14.9342
  AGN AGN  7.7323
  CYR CYR  7.1857
  AMK AMK  6.4754
  CTQ CTQ  5.3614
  BBB BBB  6.2499
  AFT AFT  6.0412
  CDJ CDJ  5.3165
  ATE ATE  5.5293
  CD2 HSE  1.7000
  BNU BNU  6.6271
  BZF BZF  5.3040
  BMN BMN  7.7497
  DDD DDD  6.6947
  CWH CWH  7.3779
  CRV CRV  5.7376
   CG ASP  1.7000
    C CYS  1.7000
  AFH AFH  5.3913
  ARD ARD  6.7292
    C TRP  1.7000
  CYT CYT  9.1328
  COE COE  6.2312
  BIG BIG  5.0143
  AFI AFI  8.5174
  ASF ASF  6.6086
  BHY BHY  6.6042
  CUK CUK  5.2077
  DJX DJX  6.2212
  CAM CAM  7.3469
  CTG CTG  6.5335
  DDU DDU  5.0775
  CYG CYG  5.7236
  HE1 GL1  1.0000
  ASX ASX  5.4246
  CKI CKI  6.6886
  HB2 AS2  0.0000
  DLE DLE  6.9278
  BTK BTK  6.1925
  CHS CHS  6.6178
  BUI BUI  6.6125
  HE2 TYR  1.0000
  DKN DKN  5.6766
  BTO BTO  7.3930
  BSK BSK  7.7818
  ARI ARI  5.7168
   HA GLU  0.0000
  BYQ BYQ  5.1396
  H22 XK2  1.0000
  HE3 TRP  1.0000
  COK COK  13.6456
  AKW AKW  7.7496
  ALU ALU  5.1633
  BXB BXB  6.3112
  OD1 AS2  1.4000
  CKY CKY  5.8654
  BIS BIS  5.3502
  CDR CDR  6.5634
  DHT DHT  6.3274
  CCD CCD  6.5249
  BWU BWU  5.5154
  CXI CXI  8.0573
  BYD BYD  6.3157
  CGG CGG  9.2343
   CB GLN  2.0000
  CE1 TYR  1.7000
  AGT AGT  8.0952
  ADW ADW  12.7991
  HG2 QSI  0.0000
  DKF DKF  7.3582
   C1 XK2  1.7000
    O ASN  1.4000
  AOB AOB  6.5376
  DGP DGP  6.1818
  CZI CZI  5.3722
  CPN CPN  6.6004
  CZN CZN  5.3352
  AEU AEU  6.7426
  C18 TSA  1.7000
  ANX ANX  8.2011
  CMF CMF  6.0753
  BRP BRP  6.1447
  BIE BIE  8.0143
   CD QSI  1.7000
  CRM CRM  6.2202
  AIS AIS  7.7702
  AWN AWN  5.9806
   H5 TSA  1.0000
  BBQ BBQ  15.1405
  BLK BLK  5.8323
  ALD ALD  6.2714
  CSM CSM  6.1891
  BZP BZP  8.4211
  DIG DIG  6.2211
  AIY AIY  6.3158
  ACD ACD  8.6208
  CLZ CLZ  5.0954
  CZL CZL  5.3638
  DIE DIE  5.0246
  BKH BKH  9.9138
  AMP AMP  9.8135
  AOY AOY  7.6001
  CXG CXG  6.1054
  COF COF  7.4983
  BFH BFH  11.6096
  DBX DBX  5.3907
  BBH BBH  8.0790
  BSE BSE  6.1764
  AKF AKF  6.5561
  CGC CGC  15.7304
   CB CYS  2.0000
  DEK DEK  6.3877
  DHC DHC  5.8555
  BHM BHM  5.2684
  APS APS  6.1743
   C4 QSI  1.7000
   CZ PHE  1.7000
  O3' QSI  1.4000
  CKS CKS  11.4643
    N HIS  1.5000
  CXT CXT  5.8756
  CFO CFO  10.6603
  CFH CFH  7.1835
  AIR AIR  10.5611
  HB2 SER  0.0000
  CRA CRA  7.3724
  O2S QSI  1.4000
  APX APX  5.9052
  BEU BEU  8.1626
  ACY ACY  8.3278
  H37 XK2  1.0000
  CKZ CKZ  9.5868
    O VAL  1.4000
  DEA DEA  5.5408
  BOE BOE  5.7803
  CWD CWD  6.1153
  CEO CEO  7.1736
  CTD CTD  5.1631
  DFN DFN  7.0027
  ACC ACC  9.2139
  HE1 HSC  1.0000
   CA ALA  2.0000
  DAP DAP  7.7984
  AQI AQI  6.9495
   H1 OH2  1.0000
  CJG CJG  6.2824
  AYX AYX  6.6329
  BJB BJB  7.0065
  CSX CSX  5.1661
   CD GLN  1.7000
  AGJ AGJ  5.1073
  CDL CDL  5.0261
  CXN CXN  5.0026
  BVO BVO  5.1889
  AEF AEF  12.8917
    H ARG  1.0000
  AXT AXT  5.3818
  AQC AQC  5.7880
    N AS2  1.5000
  BEZ BEZ  5.7320
  CRN CRN  6.3437
  BWJ BWJ  5.7972
  AES AES  15.5659
  BXV BXV  6.5304
  AEI AEI  14.1096
  APQ APQ  7.7218
  OE1 GLU  1.4000
  H34 XK2  1.0000
  DEF DEF  5.7695
  DAT DAT  6.8317
  CBI CBI  6.9190
  HE1 TRP  1.0000
  CTC CTC  5.8426
  DIO DIO  7.3185
  CXE CXE  7.6204
  CQL CQL  5.0394
  BNE BNE  9.5241
  CVL CVL  6.8083
  CLE CLE  6.9294
    N HSD  1.5000
   CB PRO  2.0000
  DGS DGS  6.0038
  CHU CHU  13.0221
  BOQ BOQ  10.3971
  HG2 ARG  0.0000
  CEI CEI  16.0702
  HB2 PHE  0.0000
  CTI CTI  5.0442
  CMQ CMQ  5.5077
  BKV BKV  5.2133
  AVF AVF  5.7876
  DES DES  5.4583
  CGQ CGQ  8.5908
  BIU BIU  10.0863
    O HSD  1.4000
  BBM BBM  9.4832
  CVQ CVQ  7.9011
  AQP AQP  6.8320
  AOD AOD  10.0865
 HG13 VAL  0.0000
    H MET  1.0000
  H12 TSA  1.0000
  BUC BUC  7.2027
  AVW AVW  5.4184
   HA LYS  0.0000
  CWY CWY  8.5008
  BDX BDX  7.9437
  ARC ARC  9.4819
  C5' QSI  2.0000
  ASG ASG  6.1483
  AMB AMB  11.8123
   CG TYR  1.7000
  C33 XK2  1.7000
   CA SER  2.0000
  BLE BLE  8.8138
  BZM BZM  5.2920
  HB1 ARG  0.0000
  AYL AYL  6.2718
  C28 XK2  1.7000
  BCS BCS  15.8260
  BNF BNF  5.8546
  BHI BHI  5.4318
  BBZ BBZ  10.3130
  BFJ BFJ  8.5307
  AZI AZI  6.3360
  AKD AKD  5.4179
  CSV CSV  6.5604
  HB1 AS2  0.0000
  CCQ CCQ  6.9453
  AUD AUD  6.3263
  BNM BNM  7.2523
  ALI ALI  6.3043
  OD1 ASN  1.4000
  C67 XK2  1.7000
  C72 XK2  1.7000
  CBE CBE  6.5936
  CLO CLO  9.0642
  BJT BJT  7.0217
  ABM ABM  9.6145
  CNH CNH  8.8539
  C1' QSI  2.0000
  AHX AHX  10.3960
  ACO ACO  11.6239
   HN ALA  1.0000
  CBM CBM  6.0341
   HN HYD  1.0000
  CGZ CGZ  8.3816
  BSC BSC  6.9097
  HG1 MET  0.0000
  DFF DFF  5.2637
  BSU BSU  6.5420
  BKI BKI  6.2912
  BCZ BCZ  16.2658
  AGV AGV  8.4807
  AKJ AKJ  7.2244
  CBX CBX  5.4904
 HE21 GLN  1.0000
   HG CYS  1.0000
  AUZ AUZ  5.1705
  AYT AYT  5.0150
  BQV BQV  6.7284
  AIC AIC  9.9375
   OC VDW  0.0000
  BVX BVX  8.3482
  HB1 LEU  0.0000
  DGK DGK  5.1267
  N10 QSI  1.5000
  AYZ AYZ  5.4783
  BRF BRF  5.8923
  BPT BPT  5.8964
  CHZ CHZ  7.6481
  BKC BKC  8.3712
  BJI BJI  12.5938
  BCG BCG  10.0755
  H35 XK2  1.0000
  BLX BLX  6.5001
  BYU BYU  6.7005
  CHB CHB  17.4242
  BPZ BPZ  6.2672
   HA HSE  0.0000
  BJL BJL  6.8548
  AGS AGS  6.9999
   CD GLU  1.7000
  AGF AGF  15.5046
   CB HIS  2.0000
  CND CND  5.4377
  ARS ARS  8.5205
  CTV CTV  11.0725
 H2'' QSI  0.0000
  AWX AWX  5.4376
  AJL AJL  9.1730
  OH2 HOH  1.4000
  CHV CHV  12.3334
  DLY DLY  5.2881
  DGU DGU  6.7759
  CD2 LEU  2.0000
  BGF BGF  8.7161
  BLI BLI  7.1174
  DGB DGB  5.4444
 HD22 LEU  0.0000
  DCX DCX  5.7008
  CZF CZF  8.0420
  CTY CTY  7.5384
    O THR  1.4000
  CHN CHN  8.9104
  DIW DIW  6.1752
  AKV AKV  6.0733
  AEJ AEJ  6.3179
  DMA DMA  5.0151
  ARR ARR  8.0855
  HD3 ILE  0.0000
  CDM CDM  5.5290
  ACI ACI  8.3409
  H71 XK2  1.0000
  DAI DAI  6.3150
  AMI AMI  7.3695
  CD1 PHE  1.7000
  CKB CKB  5.2198
  BLQ BLQ  14.6708
  AOP AOP  6.5588
  AWC AWC  6.4396
  DLP DLP  5.4443
  DEZ DEZ  6.5018
  DCC DCC  8.3066
  AZL AZL  5.2989
  AHP AHP  9.7679
  CSU CSU  5.3696
  AYW AYW  5.2012
   CG LYS  2.0000
  CGP CGP  7.1908
  DAH DAH  5.5036
  ANI ANI  6.2744
  BGD BGD  5.6408
  CSB CSB  7.4787
  ATL ATL  5.7255
  DDC DDC  6.5040
  CLF CLF  5.7040
  AOO AOO  5.3954
  CGR CGR  7.6597
  AXM AXM  5.8925
   CG HIS  1.7000
  CHE CHE  6.6121
  CIC CIC  7.8188
   O7 TSA  1.4000
  DEM DEM  6.0087
  BCM BCM  7.8978
 HD22 ASN  1.0000
  ATV ATV  5.4679
    C LYS  1.7000
  BGA BGA  11.2223
  CHA CHA  7.0693
  CGE CGE  14.4486
  AGC AGC  9.0352
   HB ILE  0.0000
  CEU CEU  9.3457
  CUT CUT  9.7706
  BKA BKA  6.3101
  BWL BWL  5.8484
  CVT CVT  5.8169
  BCY BCY  15.0430
  AVB AVB  6.1682
 HG22 ILE  0.0000
  CWL CWL  6.6729
  CDI CDI  5.6771
  BJX BJX  7.0719
  CEQ CEQ  24.2336
  AVZ AVZ  5.8756
  BVW BVW  6.4879
  AHM AHM  5.9192
  HB2 ARG  0.0000
  BPQ BPQ  5.2099
  BWY BWY  5.2577
  BON BON  5.8286
  ABT ABT  8.0294
  C20 XK2  1.7000
  CQC CQC  9.5538
  ANY ANY  6.8373
  BKT BKT  8.4494
  AXA AXA  5.9584
  DLO DLO  5.6112
  BDA BDA  10.6118
  BCX BCX  7.4191
  BMS BMS  5.8553
  COG COG  8.6093
  BCL BCL  6.7546
  AOA AOA  7.7998
  CVS CVS  5.7874
   CZ ARG  1.7000
  AIX AIX  6.7232
  DEW DEW  5.3741
  CUD CUD  5.6023
  BOH BOH  5.7415
  ASY ASY  5.5734
  CJO CJO  6.0955
  CZB CZB  6.8249
  BHW BHW  6.3336
  DEG DEG  5.2242
  CBO CBO  7.1314
  CLA CLA  7.5905
    H ILE  1.0000
  CCJ CCJ  7.8940
  AUR AUR  8.1164
    N ALA  1.5000
  CKT CKT  5.7947
  DED DED  6.6019
  BOV BOV  6.1738
  BOM BOM  7.9260
  CJW CJW  7.5526
  BAQ BAQ  5.2488
  O15 TSA  1.4000
  NE2 HSD  1.5000
  OE2 GL1  1.4000
  CMM CMM  7.1395
   CB TRP  2.0000
  BMQ BMQ  7.9915
  AUU AUU  5.0605
  ANO ANO  6.6023
  HE1 HIS  1.0000
  AFQ AFQ  7.0034
  AMT AMT  5.9387
   CD GL1  1.7000
  CBY CBY  7.0827
  ALG ALG  5.5995
 HG21 VAL  0.0000
  AOQ AOQ  6.5151
  OE1 QSI  1.4000
  HG2 MET  0.0000
  HB2 HSE  0.0000
  BTF BTF  5.4965
  BST BST  5.9174
  AFF AFF  5.0173
   HN CYS  1.0000
    H ASP  1.0000
  AIW AIW  5.9062
  DBA DBA  5.4342
  CQA CQA  5.1594
  CHX CHX  6.5969
    O GL1  1.4000
  CEG CEG  16.8948
  CMB CMB  10.6118
  AML AML  5.6699
  AMX AMX  5.3005
  DFB DFB  6.2349
  NE2 GLN  1.5000
  BVQ BVQ  5.4622
  BMI BMI  9.7147
  BJM BJM  14.9841
  CLL CLL  7.0305
  DFX DFX  5.7372
  CFR CFR  23.3050
  ADV ADV  13.2041
  BVF BVF  10.6414
  ASN ASN  6.0751
  HD1 HSC  1.0000
    N TRP  1.5000
  ABG ABG  24.7454
  BRQ BRQ  6.8839
  CWM CWM  8.5195
  BMY BMY  5.8802
    C ASP  1.7000
  BLD BLD  7.0687
  AAJ AAJ  11.0993
  CE1 HSE  1.7000
  BUX BUX  5.6405
  BHF BHF  7.3871
   HN TRP  1.0000
  AUB AUB  5.3523
  CMW CMW  5.9858
  BBY BBY  6.9093
  AZM AZM  7.1669
  ACR ACR  6.4291
  AXR AXR  5.3578
  CMK CMK  7.1797
  BXW BXW  5.9900
  ABP ABP  19.5852
  BLF BLF  5.7593
  AIQ AIQ  6.1149
  AYA AYA  5.5938
  DKJ DKJ  5.7666
  CFL CFL  9.4160
  CQO CQO  8.0270
  DIQ DIQ  6.1668
  BXO BXO  5.9868
  CMN CMN  6.6499
  DJT DJT  5.4284
  CCA CCA  5.2566
  AJA AJA  6.6421
  DFH DFH  5.8218
  BUQ BUQ  7.0771
  HG1 ARG  0.0000
  BVP BVP  5.8924
  CEC CEC  9.6028
  DER DER  8.0691
  CIH CIH  9.6341
  HE2 MET  0.0000
  NE2 HIS  1.5000
  CJQ CJQ  11.3456
  ACN ACN  15.3097
   CG PHE  1.7000
 H31A XK2  0.0000
  BUK BUK  5.9488
  H25 TSA  1.0000
  DAY DAY  6.1935
  DBK DBK  6.3230
  BRO BRO  8.1062
  BNP BNP  5.5001
  AWL AWL  5.3735
  BZH BZH  5.3286
  CCN CCN  5.7039
  DEO DEO  8.4427
  BNR BNR  8.1861
   HE GLU  1.0000
  AXS AXS  6.7695
  AFJ AFJ  12.1327
  CIF CIF  8.8217
  CCM CCM  5.0549
  AIN AIN  5.7222
  CQJ CQJ  6.7382
  BLH BLH  10.4576
  BDE BDE  7.6688
  AEX AEX  9.6279
   CB MET  2.0000
  DKY DKY  7.0289
  ALM ALM  8.2841
   H1 TIP  1.0000
  CRJ CRJ  6.6229
  BJE BJE  6.1033
  CMV CMV  6.8466
  BXE BXE  6.5325
  BAP BAP  8.1410
  ANZ ANZ  6.4389
  AJO AJO  5.5166
  DCN DCN  6.0639
  BMJ BMJ  10.2331
  AXK AXK  5.9537
  CJN CJN  5.1879
  BXI BXI  6.0545
  BGT BGT  9.5717
 HG12 ILE  0.0000
  DJD DJD  5.3020
  AKY AKY  5.0171
  BGZ BGZ  7.1231
  AZY AZY  5.0041
  AVH AVH  6.7841
  ARQ ARQ  7.6845
  ADU ADU  5.9029
  CRC CRC  11.9558
  ARW ARW  5.9470
  AQO AQO  7.0531
  AVV AVV  5.6686
  OE1 GL2  1.4000
  BWE BWE  5.8764
  COY COY  6.4663
  AFK AFK  10.8945
  APT APT  6.1316
  CUW CUW  6.0273
  CLR CLR  7.2385
  BGK BGK  6.1041
  BDY BDY  5.1250
  AOC AOC  5.8718
   CG GL2  2.0000
   CA MET  2.0000
  CRI CRI  7.1105
  BHP BHP  6.0922
  DDH DDH  5.8609
  AQW AQW  8.2449
  H65 XK2  1.0000
  DAF DAF  10.3058
  AEL AEL  5.3556
  CUO CUO  12.1301
  CXM CXM  7.1402
  CCT CCT  5.1791
  AXF AXF  7.1154
  AGE AGE  7.1356
  CRH CRH  5.3765
  BCE BCE  13.3610
  DLR DLR  6.9247
  DDQ DDQ  5.8585
  BFX BFX  6.1837
  BHD BHD  12.3736
  CD2 HSC  1.7000
    N GL1  1.5000
   CA ARG  2.0000
  APM APM  6.1293
  BAO BAO  8.1398
  AEA AEA  5.0385
  HB1 PHE  0.0000
  C66 XK2  1.7000
  CBU CBU  6.7711
  ACW ACW  9.5131
  CEP CEP  14.2488
  BLS BLS  5.0288
  AXB AXB  5.2256
  ASE ASE  7.0672
  DIJ DIJ  5.0123
  DFC DFC  5.9519
  HG1 GLN  0.0000
  CJV CJV  12.6231
  CUJ CUJ  5.2168
  DCP DCP  5.7367
  AQK AQK  6.7462
  DIT DIT  7.8817
  ND1 HSE  1.5000
  AZQ AZQ  5.8932
  BEV BEV  16.7793
    C MET  1.7000
  AVP AVP  5.3245
  ANE ANE  5.4018
   H3 XK2  0.0000
  AOW AOW  7.9429
  CQN CQN  6.5588
  AEP AEP  9.6079
  H3' QSI  1.0000
  ATJ ATJ  7.7527
  O2' QSI  1.4000
   SD MET  1.8500
  DBJ DBJ  5.4209
  ARP ARP  5.5292
  ABH ABH  23.2608
  DJJ DJJ  8.4504
  HB1 ASN  0.0000
  CUN CUN  6.3591
  AYU AYU  5.5457
  ABO ABO  10.2485
   CA CYS  2.0000
  DGF DGF  5.3592
  BFI BFI  5.5015
  AZJ AZJ  5.8383
  BJZ BJZ  5.4962
  CIX CIX  5.2173
  BFV BFV  5.7164
  ATH ATH  5.6716
  BAH BAH  5.1163
  BFS BFS  11.2293
  AGY AGY  10.3864
  BKW BKW  8.6538
    C GL2  1.7000
  BSD BSD  5.9470
  BVK BVK  7.4687
  AMF AMF  6.8407
  AKA AKA  9.4028
    O PHE  1.4000
 H61A XK2  0.0000
  AIB AIB  8.6465
  HE1 GL2  1.0000
  BEC BEC  5.8251
  AXD AXD  5.8843
  AOZ AOZ  10.5910
  AOE AOE  5.5160
  CPZ CPZ  9.4921
  AGX AGX  7.9440
   CG HSE  1.7000
  DKK DKK  5.1797
  AKB AKB  11.1883
  CKO CKO  7.6908
   N7 XK2  1.5000
  DJW DJW  6.2249
  CMX CMX  5.3220
  CRL CRL  11.7307
  BXY BXY  6.8368
  BNL BNL  5.4467
  BAK BAK  5.5082
  ACJ ACJ  13.1259
  BEG BEG  11.3559
    H SEP  1.0000
  CFJ CFJ  7.6397
  HB2 AS1  0.0000
   SG CYS  1.8500
  HD2 ILE  0.0000
  BZL BZL  7.1648
  ARH ARH  6.7778
  CMR CMR  7.3088
    O HSE  1.4000
  CD1 LEU  2.0000
  CCW CCW  6.0559
  BSA BSA  5.1341
  CXV CXV  5.6356
  CGM CGM  6.1636
  DLW DLW  5.9098
  BRL BRL  6.2777
  BNN BNN  5.2010
  CXQ CXQ  6.8971
  BVG BVG  7.5685
  CE2 TRP  1.7000
  CRZ CRZ  8.8198
  HB1 QSI  0.0000
  BFR BFR  6.1705
  DKS DKS  7.5048
  APN APN  6.0448
  HB2 CYS  0.0000
  CDW CDW  7.4309
  AZK AZK  5.1407
  BBP BBP  8.7562
  ARX ARX  7.7360
  AOI AOI  5.4939
  BJV BJV  6.6651
  BBC BBC  5.2544
  CWR CWR  9.9638
   CG GLU  2.0000
  COH COH  5.0783
  AHZ AHZ  6.3310
  DIY DIY  5.2524
  CZD CZD  8.2546
  AKH AKH  5.2775
  ADO ADO  5.5055
  BMK BMK  6.9321
  H63 XK2  1.0000
  DHF DHF  5.4808
  ACU ACU  11.4488
  CPU CPU  7.0184
  CBS CBS  5.3158
 HE22 GLN  1.0000
  ADQ ADQ  8.3031
  ARK ARK  7.3445
   O4 XK2  1.4000
  BXQ BXQ  5.2804
  CLQ CLQ  7.7799
  CSG CSG  8.5486
  BZU BZU  5.1134
  CUQ CUQ  5.2999
  CSZ CSZ  5.2123
  DHL DHL  5.1863
  CVV CVV  5.7192
   HN TYR  1.0000
  AUN AUN  6.3223
  CYD CYD  5.9339
  CUH CUH  8.5037
  DFO DFO  5.1077
  CHC CHC  6.9398
  AMY AMY  5.8596
  BYM BYM  5.2960
  DLZ DLZ  5.5773
  DHH DHH  5.5589
  AIF AIF  5.7964
  ABZ ABZ  5.3765
  CPE CPE  6.3205
  CNX CNX  6.8102
  CHJ CHJ  5.8482
  APC APC  8.2714
  BJJ BJJ  8.4541
  BQN BQN  5.7176
  CRK CRK  5.4037
  BSO BSO  6.1125
  DCB DCB  5.5333
  BSB BSB  8.3489
    C HSD  1.7000
   HA ARG  0.0000
  AYQ AYQ  5.6701
  CYS CYS  5.7503
  AIZ AIZ  10.4790
  BBN BBN  5.3782
  DGX DGX  6.2327
  DLT DLT  5.5401
  CQK CQK  5.3372
  CRX CRX  5.4633
  AMM AMM  5.8514
  AVM AVM  8.2143
  CRW CRW  7.2338
 HD12 ILE  0.0000
  ATC ATC  5.4094
  CET CET  16.0924
  DHM DHM  5.1623
  BDL BDL  12.3623
   CB GL1  2.0000
  ATR ATR  6.1469
  C19 TSA  1.7000
  AYB AYB  6.0441
  DIZ DIZ  6.5175
  AAE AAE  9.7898
  OE1 GLN  1.4000
  AUJ AUJ  7.5716
  BUH BUH  8.5985
  AUX AUX  10.0556
  H21 TSA  1.0000
  AWD AWD  7.1417
  CYI CYI  5.3500
  CBQ CBQ  7.3694
  AKO AKO  9.7231
  BLR BLR  5.6635
  DLQ DLQ  5.1331
  BSR BSR  5.7577
  BSG BSG  5.7288
   HN ASP  1.0000
 H3'' QSI  0.0000
  DJF DJF  5.0796
  CFZ CFZ  5.1374
  BMG BMG  6.6579
  CFU CFU  6.2264
  ATI ATI  5.8337
 HG21 ILE  0.0000
   HA ILE  0.0000
   CB HSE  2.0000
  CUX CUX  5.5660
  BCW BCW  8.2829
  BHE BHE  9.6106
  BDC BDC  12.9003
  AFB AFB  12.7056
  BFQ BFQ  14.7014
  BXS BXS  6.5511
  ANW ANW  5.5379
    O CYS  1.4000
  DKT DKT  5.3003
  AQZ AQZ  6.2681
  AMU AMU  5.5440
   C6 XK2  2.0000
  BSW BSW  6.0843
  BMZ BMZ  6.5148
  BWB BWB  7.3176
 HD21 LEU  0.0000
  AHE AHE  9.9321
  ADM ADM  12.4906
    O ASP  1.4000
  AJU AJU  5.6718
  DCW DCW  5.1735
  AQU AQU  5.3853
  DHV DHV  5.4879
  CAS CAS  5.3292
  BOR BOR  6.2048
   N3 QSI  1.5000
  BHC BHC  8.1500
  CFI CFI  10.0942
  ACX ACX  9.1499
  OD2 AS1  1.4000
    H GL2  1.0000
  HB1 GLN  0.0000
  DFU DFU  5.0808
  CKX CKX  5.5833
  CFD CFD  8.0451
  CNI CNI  5.1780
  AQX AQX  5.3934
  BFP BFP  12.8174
  DKV DKV  5.3854
  CFW CFW  8.1608
    C GL1  1.7000
  COQ COQ  6.4426
  AQF AQF  5.8055
  AVG AVG  5.0391
  C2' QSI  2.0000
 HD13 LEU  0.0000
  AGP AGP  7.1564
  CHO CHO  10.5557
   HB VAL  0.0000
  CSP CSP  5.4786
  CFS CFS  6.8189
  CJS CJS  8.5176
  CAN CAN  5.5455
  AXC AXC  6.2536
   HA VAL  0.0000
  DCA DCA  8.2761
  DBD DBD  5.2852
  AHT AHT  15.7767
  BAN BAN  6.0504
  BCT BCT  6.0156
  BID BID  5.6315
  AQB AQB  6.4941
  BYS BYS  5.4584
  DJB DJB  5.0465
  CVJ CVJ  7.0144
  AOR AOR  8.6871
  CBD CBD  7.8351
  AUS AUS  5.2267
  ADR ADR  9.2869
  DKO DKO  8.2928
  AHD AHD  10.9663
  CTX CTX  6.6575
  DBR DBR  5.0142
  CKP CKP  7.6208
  ABD ABD  21.4996
  ALE ALE  7.4285
  DCS DCS  6.3257
  CZK CZK  6.1968
  AZH AZH  5.0491
  BHB BHB  10.7636
  BZE BZE  5.7786
  BIM BIM  7.9521
  AAU AAU  7.3999
  CAX CAX  6.1359
  CCG CCG  6.3658
    O QSI  1.4000
  ASK ASK  5.5324
  BOL BOL  8.3125
  BSQ BSQ  6.8585
  CVP CVP  5.5794
  BCK BCK  12.6885
  ARF ARF  5.6152
  CE2 TYR  1.7000
  BRE BRE  6.4474
  H25 XK2  1.0000
  CSI CSI  5.8531
  DIV DIV  6.6585
   CA HYD  2.0000
   NH VDW  0.0000
  C22 XK2  1.7000
  ALF ALF  11.2220
  AKU AKU  7.0392
  DDJ DDJ  6.7001
  H11 TSA  1.0000
  DBL DBL  5.4597
  DKQ DKQ  6.7950
  CVK CVK  5.4845
  BIJ BIJ  7.6191
  CPG CPG  7.2965
   HA CYS  0.0000
  BZY BZY  7.1444
  BMV BMV  7.6534
  BBT BBT  12.1745
  DAJ DAJ  8.1336
  BLG BLG  6.1736
    H TRP  1.0000
  COW COW  6.4422
  BOC BOC  5.3503
  AID AID  5.9872
  AHI AHI  6.8355
  CVI CVI  5.5882
   HN GLU  1.0000
  CRQ CRQ  7.8070
  DCQ DCQ  5.8709
  C70 XK2  1.7000
  AQL AQL  5.7768
   SG HYD  1.8500
  DLV DLV  7.2652
  CTT CTT  7.6651
  BQO BQO  5.1724
    N GLN  1.5000
   CA PRO  2.0000
  CFG CFG  10.0870
  BXX BXX  5.3706
  DEI DEI  5.2023
   H6 XK2  0.0000
  BGV BGV  5.8137
  AMN AMN  6.0962
  COT COT  5.6097
  AYO AYO  5.6325
  HB2 ALA  0.0000
  CZX CZX  5.8876
  AFL AFL  7.6318
  DCJ DCJ  5.4409
  CQE CQE  5.6201
  BUD BUD  5.4121
  AFS AFS  11.2941
  AYH AYH  5.8645
  DCU DCU  8.7358
   N2 XK2  1.5000
  TWE TWE  20.0000
   CG LEU  2.0000
  AFA AFA  8.7191
  ATN ATN  6.4564
  AQV AQV  5.0509
   CB LYS  2.0000
  CZ2 TRP  1.7000
  BOU BOU  6.2007
  DGT DGT  5.7261
  AAG AAG  6.1279
  CID CID  7.8820
  BQK BQK  5.7514
  ARO ARO  6.1262
  ANH ANH  11.0652
  CKU CKU  5.7649
  AOK AOK  5.3727
  CEH CEH  21.0736
  DME DME  5.3210
  DGN DGN  6.1407
  DLD DLD  5.3634
  BIA BIA  7.3276
  ASH ASH  5.6193
  CDT CDT  5.1430
  AMJ AMJ  5.7239
  CBB CBB  5.0279
  BUZ BUZ  5.9941
  BOD BOD  5.9809
  HD1 HSE  1.0000
  AWB AWB  5.4142
  ARE ARE  7.4877
  BMP BMP  5.7165
  CNC CNC  6.0403
  BZK BZK  6.0160
  BLO BLO  9.3076
  BAR BAR  7.9599
  AJQ AJQ  5.8594
  HB1 TRP  0.0000
  BQM BQM  8.6395
  BEN BEN  6.9655
  BGP BGP  6.5921
  DFD DFD  5.0875
  HT2 QSI  1.0000
  CEX CEX  11.5745
  CGD CGD  10.8820
  BTA BTA  5.3075
    N ASP  1.5000
  DFA DFA  7.6544
  CVN CVN  5.0453
   CG GLN  2.0000
  CPH CPH  10.6070
  ABJ ABJ  13.0796
  AGB AGB  8.8113
  CGJ CGJ  15.1269
  AFV AFV  7.3984
  CNB CNB  5.8839
  HG2 GLN  0.0000
  AWZ AWZ  7.8822
  BZC BZC  6.8373
  BFE BFE  13.0617
  CG2 THR  2.0000
  CTK CTK  5.1521
  CTJ CTJ  6.3624
  BXP BXP  6.3853
  BTL BTL  6.6409
  AJH AJH  12.2886
  BCH BCH  14.5204
  CBG CBG  5.2262
  ASB ASB  5.5737
  BLW BLW  7.1069
  COC COC  6.2081
  BUV BUV  5.0346
  BBF BBF  5.3119
  O1S QSI  1.4000
  DLX DLX  5.0906
  ACF ACF  8.7089
  BZJ BZJ  6.8447
  AZU AZU  5.0823
  COP COP  9.5466
   CG PRO  2.0000
  BHO BHO  11.1196
  CGW CGW  5.7317
  BZB BZB  5.8663
   HA SER  0.0000
  BPK BPK  6.8379
  BVL BVL  6.7691
    C SEP  1.7000
  CMI CMI  5.5299
  BUP BUP  5.8359
  ALO ALO  5.1291
    H LEU  1.0000
  CXU CXU  5.6891
  BDO BDO  5.4620
    N AS1  1.5000
  ATQ ATQ  5.6487
   CA HSE  2.0000
  AXN AXN  6.3017
  AEG AEG  8.7753
  CYX CYX  5.3858
  BHA BHA  8.2149
  HB2 LEU  0.0000
  CQY CQY  8.2245
   HE GL1  1.0000
  CMP CMP  8.9947
  AGH AGH  7.4948
  CDQ CDQ  5.8940
  BER BER  8.4257
  AHS AHS  10.1669
  AQE AQE  8.2425
    N ILE  1.5000
  BHQ BHQ  7.2948
   C2 QSI  1.7000
  CQX CQX  6.2728
  CEA CEA  5.1188
  DEY DEY  5.5552
  ACS ACS  8.3583
  ALK ALK  9.9691
  BBE BBE  7.0494
  CZP CZP  6.6329
  H64 XK2  1.0000
    N HSE  1.5000
  BGN BGN  13.2982
  BQH BQH  8.4384
  AKQ AKQ  8.1270
  AAX AAX  10.2044
  DHG DHG  6.3102
    O HSC  1.4000
  DJZ DJZ  5.3743
  CUA CUA  6.1508
  CRY CRY  6.2396
  BNS BNS  9.7107
  CKK CKK  5.0787
  BJG BJG  12.1063
  SPH NBN  1.5000
  COS COS  8.2842
  BZZ BZZ  5.2838
   HA HIS  0.0000
  DKZ DKZ  5.5206
  ACE ACE  5.2801
  BZA BZA  6.6369
  CNE CNE  7.5053
  HD1 AS1  1.0000
  CIS CIS  7.9873
  BZS BZS  6.2119
  DGQ DGQ  8.6428
   HD ASP  1.0000
  CSW CSW  7.6345
  BRH BRH  8.2696
  CGA CGA  17.5422
  BWO BWO  6.8032
  CLU CLU  5.1255
  CHR CHR  5.3595
  CLT CLT  6.9165
  DEV DEV  6.7778
  ATW ATW  5.6123
  APG APG  5.9651
  BIY BIY  8.0414
  AER AER  14.1980
  CLX CLX  6.9915
  DAC DAC  6.5665
  AHW AHW  8.1490
  BZV BZV  5.6552
  HB2 GLN  0.0000
  HE2 GL2  1.0000
  DJM DJM  5.7109
  BME BME  7.1972
   HN GLY  1.0000
   HN LYS  1.0000
  BEI BEI  7.8512
  CSK CSK  6.6260
  BKJ BKJ  5.0889
  ALS ALS  7.3964
  BCD BCD  16.7422
  CES CES  7.0955
  CDO CDO  5.2770
  CHL CHL  14.7575
  BWM BWM  7.5070
  NE1 TRP  1.5000
  COL COL  7.1641
  CUR CUR  5.0307
    H HSE  1.0000
  BTV BTV  7.4383
   CB PHE  2.0000
  BVE BVE  5.9082
  DBV DBV  5.2830
  DDX DDX  5.4839
  ATT ATT  6.5924
  BQE BQE  6.4658
  AJD AJD  8.4099
  COZ COZ  6.3690
  CNN CNN  8.5626
  BIF BIF  8.6107
  DHO DHO  6.2237
  CPA CPA  6.9160
  CIP CIP  17.5229
  AOF AOF  5.9982
  ADS ADS  11.5100
  DGC DGC  5.1126
   H1 HOH  1.0000
  DAW DAW  5.6888
  BHR BHR  5.8748
  DMD DMD  5.6360
  CGF CGF  7.3672
  CSJ CSJ  11.4629
  CLS CLS  7.3848
  HA1 GLY  0.0000
  CLK CLK  11.2068
  CRS CRS  7.9897
  AAS AAS  6.6855
   HA LEU  0.0000
  BQX BQX  10.0528
  HZ2 LYS  1.0000
    C ALA  1.7000
   O3 SEP  1.4000
  BYL BYL  6.6802
   CB SER  2.0000
  CZO CZO  5.5185
  COI COI  5.3961
   HN SER  1.0000
  AND AND  6.5421
  DEE DEE  5.3904
  CLM CLM  5.6355
  AHN AHN  5.4235
   HE GL2  1.0000
  BDK BDK  12.1359
  OE1 GL1  1.4000
  HB2 QSI  0.0000
  ADT ADT  6.0128
  CUU CUU  5.8905
  CGB CGB  12.1028
  ACM ACM  12.9197
  HB2 HIS  0.0000
 HD21 ASN  1.0000
    O HOH  1.4000
  HD2 PHE  1.0000
  BKM BKM  6.8408
   HA ASN  0.0000
  ASM ASM  5.8306
  DIN DIN  5.2920
   HG LEU  0.0000
  CEZ CEZ  8.9508
  HB2 ASN  0.0000
  DHY DHY  5.0790
  BBS BBS  19.6016
  CML CML  7.5392
  AZP AZP  6.0980
  HE3 MET  0.0000
  BWZ BWZ  5.2010
  CGU CGU  5.8831
  BVJ BVJ  5.2707
   CA GL1  2.0000
  BEK BEK  14.8057
  DBF DBF  5.1244
  CWA CWA  5.5363
  CUP CUP  5.4777
  CTO CTO  6.8180
  BPE BPE  11.7512
  ANU ANU  6.5677
  AME AME  7.6132
 HG23 THR  0.0000
  DCZ DCZ  5.4214
  CTM CTM  5.8279
  ADF ADF  6.9979
  BBG BBG  7.5080
   HA GL1  0.0000
  CJY CJY  10.1240
  BJO BJO  13.4675
  CYA CYA  5.3375
  CLD CLD  9.6760
  AJP AJP  8.2631
  CTR CTR  5.4114
  COX COX  10.1144
   HA PRO  0.0000
  BQB BQB  7.0364
  BDZ BDZ  13.5106
  CJR CJR  10.6004
  DFW DFW  6.0194
  DGA DGA  8.7800
  BOY BOY  7.5580
  AJF AJF  6.6096
  ND1 HSD  1.5000
  BTZ BTZ  5.2655
  BTB BTB  7.5506
  CYE CYE  6.4725
  ABK ABK  9.8227
  BSP BSP  5.5140
  CMD CMD  5.1874
  AKL AKL  5.8457
 HG23 ILE  0.0000
  AHF AHF  8.8468
  DAU DAU  6.4419
  BVR BVR  6.1406
  DEN DEN  6.0152
  AAP AAP  9.9238
  BKY BKY  7.1851
  BWA BWA  8.5548
    H GLU  1.0000
  CHH CHH  7.2861
  BTT BTT  6.8473
  ABV ABV  17.1906
  ND2 ASN  1.5000
  BVN BVN  5.0683
  BMH BMH  6.5264
  BGO BGO  11.3748
   CG TRP  1.7000
  CD2 TRP  1.7000
  DCM DCM  5.0705
  AUM AUM  6.8065
  H14 TSA  1.0000
    O ILE  1.4000
  AWW AWW  7.3990
  BMX BMX  7.9972
  AXX AXX  6.4260
   CB AS2  2.0000
  DKH DKH  5.0307
  NE2 HSC  1.5000
  BOZ BOZ  6.5640
  ANA ANA  7.9000
  CPF CPF  6.2843
  AWH AWH  5.8834
  AIV AIV  7.3700
  CFK CFK  13.0804
  O24 TSA  1.4000
  DHZ DHZ  5.6362
  AHC AHC  7.6323
    H HYD  1.0000
  CAR CAR  5.2014
  ARN ARN  5.8561
  DLS DLS  5.3203
    O ALA  1.4000
  ANM ANM  8.6198
  HB2 TYR  0.0000
  DKB DKB  5.7162
   CA ASN  2.0000
  CIA CIA  9.4282
  BEM BEM  7.9915
  CPX CPX  9.7628
  DAX DAX  5.2904
   CA LYS  2.0000
  CWS CWS  6.2380
  BOA BOA  5.8306
  BYF BYF  6.6695
  BIW BIW  9.2855
  HG1 GL2  0.0000
  DJC DJC  5.4859
  CZR CZR  5.8618
  AFC AFC  5.6448
  BXU BXU  6.0520
   CG GL1  2.0000
  CVR CVR  6.3644
  AZS AZS  5.3940
  BBV BBV  10.8455
  BES BES  8.7110
  BDP BDP  8.6215
  CVX CVX  5.3036
  CTF CTF  9.2448
  CPM CPM  6.7112
  CDK CDK  5.4814
  ANR ANR  5.9415
  H74 XK2  1.0000
  AWJ AWJ  6.4342
  CIY CIY  5.1184
  HB2 GL1  0.0000
  CQU CQU  6.2200
  CJT CJT  6.8689
  BXG BXG  5.3113
  BOF BOF  5.1196
  BDJ BDJ  20.3587
 HG11 VAL  0.0000
  BFN BFN  12.2432
  BML BML  9.4451
  CHM CHM  7.6862
  CBJ CBJ  8.6108
  ARA ARA  6.7956
  AJC AJC  6.7698
  DAE DAE  6.7016
  AQN AQN  7.8955
  HB1 HYD  0.0000
  BZX BZX  6.1119
  CG1 VAL  2.0000
  CZW CZW  6.3047
  AJY AJY  5.6527
  CIN CIN  5.3690
  C63 XK2  1.7000
  DCT DCT  5.1264
  CPV CPV  11.6138
  BKE BKE  5.5511
    N TYR  1.5000
  DEJ DEJ  5.2216
  ABS ABS  5.4311
  CCO CCO  6.2357
  CIO CIO  7.7144
  BKG BKG  6.1538
    C TYR  1.7000
  BMC BMC  11.9253
  CAQ CAQ  5.2699
  BDN BDN  6.0826
  BQQ BQQ  10.9097
  AHJ AHJ  7.0516
  CLN CLN  7.7163
  ACP ACP  13.5543
  CMC CMC  9.2380
  BVT BVT  5.3386
  CTN CTN  6.3636
  DHS DHS  6.9665
  CNJ CNJ  5.0647
  AXL AXL  5.1063
  AEH AEH  10.1310
  ACB ACB  6.6474
  BEL BEL  11.0168
  DHB DHB  6.7489
  BRX BRX  5.1963
  C73 XK2  1.7000
   NZ LYS  2.0000
    N HYD  1.5000
  HG2 GL1  0.0000
 HE22 QSI  1.0000
  CTL CTL  9.3651
  C76 XK2  1.7000
  DLH DLH  5.0626
  AJK AJK  6.9632
  CBP CBP  6.6640
  ATM ATM  5.1209
  ASO ASO  5.5970
  SPH SPH  1.5000
  AJN AJN  5.9634
  AYC AYC  7.0696
  H67 XK2  1.0000
  AAZ AAZ  21.7504
  HE1 GLU  1.0000
  HB2 MET  0.0000
    H SER  1.0000
  CZC CZC  5.7815
  ABA ABA  19.9008
  ATK ATK  5.1652
  DJK DJK  5.1774
  HB1 HSC  0.0000
  CPP CPP  8.3524
  BGL BGL  5.8055
  CKD CKD  9.3548
  BJN BJN  5.1560
  AAT AAT  12.3349
  HZ2 TRP  1.0000
  H21 XK2  1.0000
  C71 XK2  1.7000
  DCD DCD  5.5953
  CHI CHI  5.9240
  BSZ BSZ  7.3786
   C3 TSA  2.0000
  DEP DEP  5.8579
  HT1 QSI  1.0000
  ATY ATY  6.2828
  BSS BSS  6.9287
  DFP DFP  5.0044
  ACK ACK  17.9627
  BQL BQL  7.0475
  DKE DKE  5.4986
  BRV BRV  5.5862
  BZT BZT  5.5259
  OE2 GL2  1.4000
  ADK ADK  8.9262
  BJY BJY  5.2477
    P SEP  1.9000
  CVC CVC  5.2720
  HO4 XK2  1.0000
  AVN AVN  5.0038
  DHR DHR  5.7187
    O SEP  1.4000
  ANQ ANQ  6.5927
  CPO CPO  8.0030
  CAZ CAZ  6.6211
  DDS DDS  5.6812
  ASZ ASZ  7.0694
  CER CER  17.6137
  AQM AQM  6.0117
  CFX CFX  8.0111
  CNG CNG  9.8305
  CFV CFV  7.7491
  AGW AGW  5.2606
  CVH CVH  6.7801
  ART ART  9.0029
  DLJ DLJ  5.8368
  ACH ACH  5.3729
  DET DET  5.1214
  CEE CEE  14.5202
  AGO AGO  5.8405
  AWY AWY  6.5450
  AUO AUO  5.1294
  AOG AOG  7.5266
   OG SER  1.4000
  C77 XK2  1.7000
   HN HIS  1.0000
  HE2 HSC  1.0000
  CDA CDA  6.0835
  BKZ BKZ  7.1793
  CPB CPB  5.1855
   CG AS2  1.7000
  CWV CWV  7.4111
    S QSI  1.8500
  AIG AIG  5.5254
  CFY CFY  7.8526
  CSE CSE  5.8669
  BTI BTI  5.2112
  CTZ CTZ  9.2474
  ATZ ATZ  5.2350
  DKI DKI  6.0716
  CZJ CZJ  5.0800
  AUI AUI  6.0813
  BCO BCO  14.6073
  CIZ CIZ  6.9040
  CXJ CXJ  5.9535
  BUA BUA  5.3870
  CE3 TRP  1.7000
  BKD BKD  5.3213
  HD2 HSD  1.0000
   HA QSI  0.0000
    O HIS  1.4000
    N LEU  1.5000
  BPS BPS  6.6104
    C HSE  1.7000
  HZ3 LYS  1.0000
    H VAL  1.0000
    N GL2  1.5000
  HE2 LYS  0.0000
  CKH CKH  10.8350
  AEB AEB  8.5284
  BFM BFM  7.5765
  DFL DFL  5.1773
  C64 XK2  1.7000
  HB1 SER  0.0000
  CWT CWT  5.0981
  CDH CDH  6.6509
  DGV DGV  6.0682
  CYW CYW  5.0219
  HE1 MET  0.0000
  AGR AGR  7.7995
  CQM CQM  10.8315
  DLI DLI  6.6647
  ANG ANG  7.6081
  BCB BCB  24.6132
  AYG AYG  6.0050
  AOU AOU  5.8772
  ADN ADN  11.6532
  H1' QSI  0.0000
  AWT AWT  5.2941
  BSL BSL  9.0002
  AAM AAM  16.5545
  ABC ABC  14.7051
  DDR DDR  5.0094
   O1 TSA  1.4000
  CRU CRU  7.2398
  BTH BTH  7.1101
  C65 XK2  1.7000
  DGI DGI  5.1546
  DFI DFI  5.0632
  DFG DFG  6.2894
  BDV BDV  16.5051
  CUY CUY  7.8392
  ABQ ABQ  9.2981
  AOX AOX  5.0796
  AQY AQY  8.0738
  AFX AFX  8.2717
  APB APB  6.9125
  DIA DIA  5.0644
  AFG AFG  9.2161
   HN LEU  1.0000
  CVZ CVZ  8.4987
  BRD BRD  5.8141
  BOK BOK  8.4128
  AMQ AMQ  7.5865
  BAE BAE  5.2454
  AQH AQH  6.0528
  CCY CCY  5.9022
  AHL AHL  12.4972
  BLJ BLJ  6.5903
  AHH AHH  5.2515
   CG HSC  1.7000
  CVB CVB  6.6847
  BFC BFC  9.8073
 HD11 LEU  0.0000
  ARG ARG  7.1193
  CCP CCP  8.5209
    H GLY  1.0000
  AJT AJT  16.0616
  DCR DCR  5.5494
  APO APO  5.8373
  CAW CAW  6.3412
   CB VAL  2.0000
  CNP CNP  5.2948
  ALT ALT  5.4983
  AJI AJI  5.5579
  DCI DCI  6.1575
  C22 TSA  1.7000
  COJ COJ  13.7314
  CDB CDB  5.2373
  AVX AVX  5.1388
  BTY BTY  8.2620
  CFF CFF  12.9238
  BVB BVB  6.0989
    C QSI  1.7000
  DHU DHU  6.7434
   HA ALA  0.0000
  AVQ AVQ  5.3515
  CLJ CLJ  5.4504
  BNZ BNZ  6.2460
  CDE CDE  5.2828
  CSN CSN  7.7637
  BSF BSF  5.6168
  AUL AUL  6.7190
  AHU AHU  7.8605
  NH2 ARG  1.5000
  CWG CWG  5.7399
  AKT AKT  5.5311
  HE1 PHE  1.0000
  BEH BEH  6.1297
  CFQ CFQ  13.1949
  AKX AKX  7.2452
   CA SEP  2.0000
  CGT CGT  6.0537
  ACA ACA  6.8546
  ADE ADE  5.5594
    H TYR  1.0000
  AYS AYS  6.1782
  BEB BEB  8.3148
  AXO AXO  7.7748
  CGH CGH  18.6989
  BMF BMF  5.4932
    H GL1  1.0000
  OG1 THR  1.4000
    C HIS  1.7000
    N PRO  1.5000
  AII AII  5.6129
  BRI BRI  7.2172
  DIS DIS  5.1100
  BBK BBK  6.9101
  AFM AFM  6.5697
    O MET  1.4000
  COM COM  5.9538
  CJH CJH  5.7738
  BQW BQW  5.6897
  BAY BAY  5.4235
   NE ARG  1.5000
  CCR CCR  6.2452
    H HSD  1.0000
  AJM AJM  7.9063
  CNU CNU  6.0578
  DEX DEX  5.6482
  CAJ CAJ  5.0718
  BBI BBI  6.8210
  CQZ CQZ  9.1954
  CIQ CIQ  8.2354
  ALJ ALJ  5.1498
  BJW BJW  6.9581
  AVE AVE  6.8704
  CNF CNF  5.1475
  BJQ BJQ  5.1081
   HA GLN  0.0000
  DCO DCO  6.5687
  HB2 ASP  0.0000
  DHE DHE  5.2363
  HD1 PRO  0.0000
  AGK AGK  6.2989
   HN AS1  1.0000
  HE2 HIS  1.0000
 HG21 THR  0.0000
  DJY DJY  5.1442
  DJN DJN  5.6458
  BSV BSV  8.5137
  BAT BAT  6.2942
  CAD CAD  6.9342
  AVS AVS  5.4714
  AKP AKP  6.3242
  CIV CIV  5.1346
  APP APP  9.7401
  BUB BUB  5.0580
  DEH DEH  6.4879
  AGM AGM  7.9459
  AUQ AUQ  6.3479
  CMG CMG  10.0152
  COA COA  6.8218
  AJX AJX  12.5703
  AJV AJV  5.8086
  AFU AFU  6.1937
  ANV ANV  7.2828
   CZ TYR  1.7000
 HD12 LEU  0.0000
  DKG DKG  5.2821
  H33 XK2  1.0000
  C36 XK2  1.7000
   CB ALA  2.0000
  CJI CJI  10.8536
  ARB ARB  5.3144
  DLK DLK  6.3132
  BCA BCA  16.3862
  ABL ABL  7.9964
  BZG BZG  5.4404
  AUF AUF  5.3432
  CWB CWB  5.1711
  BHL BHL  8.0795
  CD2 HSD  1.7000
  BYG BYG  5.6308
  BMM BMM  8.0742
  HB1 TYR  0.0000
  CKL CKL  5.6115
   HN ILE  1.0000
  CD2 HIS  1.7000
  BIQ BIQ  9.8604
  C62 XK2  1.7000
  HG1 LYS  0.0000
  CDU CDU  6.5537
  AYM AYM  7.5046
  DJE DJE  5.0259
  HD1 TYR  1.0000
  C23 XK2  1.7000
  DCE DCE  5.5747
  CIT CIT  5.4616
  BSN BSN  5.5859
  ABX ABX  8.7150
  CIK CIK  6.0203
  CKM CKM  5.1346
  BWQ BWQ  5.6369
  CEV CEV  14.4329
  BYO BYO  5.2423
  BTS BTS  6.2422
  CNQ CNQ  12.4675
  AGA AGA  11.2978
  CLC CLC  6.7504
  CLG CLG  7.5270
  AUC AUC  6.9956
  HG1 QSI  0.0000
  CKR CKR  7.4338
  BQD BQD  6.2557
  CLY CLY  7.3292
  AZX AZX  5.4339
  ASI ASI  7.2909
  AZA AZA  7.5262
  CKE CKE  5.9156
    H ASN  1.0000
  HZ1 LYS  1.0000
  CCS CCS  5.2725
  CJB CJB  5.6221
  BXD BXD  6.9547
  BKP BKP  6.0678
  CNR CNR  7.5293
  HB1 GL2  0.0000
  CKQ CKQ  6.1575
   OH TYR  1.4000
  C34 XK2  1.7000
  DFK DFK  7.3722
    O PRO  1.4000
  BWG BWG  5.1123
  AEZ AEZ  5.4909
   H4 TSA  1.0000
  DGW DGW  5.0495
  BYT BYT  5.4198
  BQZ BQZ  5.1320
  AZE AZE  5.7757
  BHN BHN  5.8796
  CWI CWI  7.4878
   CD GL2  1.7000
  CAU CAU  8.3149
  AZN AZN  5.8825
  CYM CYM  5.0629
  AKZ AKZ  6.4858
  CUB CUB  6.1515
  CE2 PHE  1.7000
  DDK DDK  5.0808
    H THR  1.0000
    H LYS  1.0000
  DDF DDF  6.7499
  DJL DJL  5.8430
  AIJ AIJ  7.4051
  BKQ BKQ  5.2091
  BFL BFL  5.4574
  CXP CXP  6.3025
  AXU AXU  5.2185
  AUV AUV  5.2157
  BWR BWR  6.1799
    C THR  1.7000
  CXS CXS  9.2839
  AWE AWE  5.7732
  DBU DBU  5.4094
  CKC CKC  14.3209
  BGG BGG  8.0151
  CRR CRR  10.6744
  CZE CZE  6.2109
  BVM BVM  5.2456
  AKE AKE  5.1521
  BTP BTP  7.3429
  AWG AWG  7.4070
  OD1 AS1  1.4000
  DHI DHI  8.4463
  AEE AEE  11.4808
 HD23 LEU  0.0000
  CYF CYF  7.0158
  HG1 SER  1.0000
  BTE BTE  7.5739
 HH22 ARG  1.0000
  CCX CCX  5.5234
  DDW DDW  6.5574
  DCF DCF  7.0026
  DAN DAN  7.7667
  CAK CAK  6.8390
  AXV AXV  5.5497
  DFR DFR  6.3287
  DAB DAB  7.4964
  DIF DIF  6.7991
  BVS BVS  6.4525
  AGL AGL  9.0388
   CB GLU  2.0000
  BZW BZW  5.3249
  BRA BRA  6.5457
   H8 QSI  1.0000
  CJP CJP  12.4816
  BPC BPC  7.1086
  AGI AGI  10.1789
  BCU BCU  5.2975
  AMR AMR  5.2039
  HD2 PRO  0.0000
  BPO BPO  5.8738
  ARU ARU  5.3483
  BSH BSH  5.5730
  AAK AAK  22.3117
  BTW BTW  7.6848
  AQJ AQJ  8.0241
  AFO AFO  6.5828
  AUH AUH  5.5841
  ATS ATS  7.4223
  H10 QSI  1.0000
  HD2 HIS  1.0000
  DEL DEL  7.7796
  DDB DDB  5.8369
  AIE AIE  6.7196
  CZT CZT  7.0307
  DBM DBM  5.3200
  BKK BKK  6.9971
  DBN DBN  7.0083
  AYR AYR  6.4926
   CA TYR  2.0000
  BBU BBU  24.4660
  AQT AQT  6.7138
  CWC CWC  5.0303
  ATO ATO  10.0553
  CCU CCU  6.0114
  BMW BMW  5.3175
  ADH ADH  9.1162
  DCK DCK  5.6077
  GRD GRD  0.0000
  CQV CQV  5.6068
  CGK CGK  10.7015
  CYN CYN  6.8572
  HE2 GL1  1.0000
  DAD DAD  5.6245
    N CYS  1.5000
  CAC CAC  5.0975
  AMS AMS  6.9466
  CQD CQD  9.8546
  BXH BXH  6.6644
  BHX BHX  5.6115
 HD13 ILE  0.0000
  BUY BUY  7.8054
  BUU BUU  5.0319
  CQB CQB  6.8985
  DIH DIH  5.4690
  CPI CPI  6.1087
  CNZ CNZ  5.3257
  BFT BFT  5.4509
  CKV CKV  12.2543
  BUO BUO  5.5582
  BAI BAI  5.0001
  BGH BGH  5.5472
   HN HSE  1.0000
   CB HSD  2.0000
  ASV ASV  5.4550
  BUW BUW  5.1775
  BKL BKL  5.0829
  AJE AJE  5.8439
  CUE CUE  5.9790
  BLU BLU  8.6589
   HA TYR  0.0000
    N SEP  1.5000
  AEV AEV  7.3093
  BZO BZO  6.5982
    O TRP  1.4000
  DCV DCV  6.4240
  OD2 AS2  1.4000
  BFB BFB  6.5953
  AMD AMD  8.7656
   CA HSD  2.0000
  BEF BEF  5.3290
  APK APK  7.3499
  AKM AKM  6.5081
  APU APU  6.7830
  CSY CSY  6.7387
  C10 TSA  2.0000
  SP1 SP1  1.0000
  H7A XK2  0.0000
  CNW CNW  11.0877
   H2 HOH  1.0000
  CUI CUI  5.1165
  CJC CJC  6.5491
  BNY BNY  6.4180
  ADB ADB  5.4401
  HD2 TYR  1.0000
  HE1 HSD  1.0000
  HB1 ASP  0.0000
  C79 XK2  1.7000
   CA LEU  2.0000
  BMO BMO  7.7650
  BGM BGM  7.2509
  BKB BKB  5.8227
  ADX ADX  9.4418
  DEQ DEQ  5.0296
  ASJ ASJ  6.9984
  HB2 SEP  0.0000
   HA HSD  0.0000
  ABE ABE  14.2220
  CQG CQG  5.2156
  HZ3 TRP  1.0000
  AIO AIO  9.0997
  BEQ BEQ  9.6559
  BLL BLL  6.1667
  CJZ CJZ  5.6784
  CD1 TYR  1.7000
  CFT CFT  6.5523
  BPV BPV  10.5613
  CHK CHK  18.2196
 DUM2 DUM  0.0000
  AMH AMH  5.5548
  ATP ATP  6.5361
  HG2 GLU  0.0000
  CYB CYB  5.4751
  CRE CRE  6.7430
   HD AS1  1.0000
   O5 XK2  1.4000
  CQP CQP  6.0484
  DLB DLB  6.0370
  CNT CNT  5.4910
  DDV DDV  7.5035
  BOJ BOJ  5.7597
  BIR BIR  5.1827
  CDZ CDZ  5.1383
  AEC AEC  6.4340
   HN VAL  1.0000
    N SER  1.5000
  AZV AZV  5.6934
  BPN BPN  5.4528
  CRT CRT  5.9859
  HE1 LYS  0.0000
  CTW CTW  7.0137
  OH2 OH2  1.4000
  AYN AYN  5.9080
  BCV BCV  16.1026
  AVJ AVJ  5.5848
  AIH AIH  7.7013
  BAF BAF  6.5877
  AMC AMC  7.1373
  BRM BRM  5.8085
  AVR AVR  5.2784
  CCV CCV  5.8854
  COD COD  5.1554
    O HYD  1.4000
  AEQ AEQ  9.9308
  CJE CJE  5.0597
   CA QSI  2.0000
  ARY ARY  5.8049
   H5 XK2  0.0000
   HN HSD  1.0000
  C17 TSA  2.0000
  DBZ DBZ  5.0984
  CFE CFE  5.9306
  BTJ BTJ  8.8162
  CJJ CJJ  5.6164
  AZR AZR  5.0717
    N HSC  1.5000
  BWI BWI  7.4994
  BHG BHG  8.3179
  BSM BSM  8.5291
  ANK ANK  6.2630
   CA HSC  2.0000
  BVV BVV  7.9881
  BRW BRW  5.7716
  DGJ DGJ  5.3843
  BUJ BUJ  5.2836
  H20 TSA  1.0000
  CXO CXO  6.5032
  BIP BIP  5.3254
  AJZ AJZ  7.4909
  DHA DHA  5.3390
  BKR BKR  6.1433
  BYK BYK  5.5254
  ACL ACL  7.8423
  AZT AZT  6.1083
  HG1 PRO  0.0000
  BOX BOX  9.7710
  CVF CVF  5.1559
  ALP ALP  7.1408
  AAR AAR  10.2626
  CUV CUV  10.0773
  DGR DGR  5.0872
  CIE CIE  5.7096
  DLF DLF  6.2694
  ASU ASU  9.2181
   CB HYD  2.0000
  CMO CMO  8.1877
  BWH BWH  5.2912
  CXD CXD  10.0862
  ADY ADY  18.3044
  ALR ALR  5.1227
  SPH BON  1.5000
  BKX BKX  8.1458
  DBG DBG  5.2599
  CED CED  13.9568
  BQT BQT  5.2108
  DBW DBW  7.1865
  CHF CHF  15.9614
  CIU CIU  5.9845
  C26 XK2  1.7000
  BPD BPD  6.8961
  ASA ASA  7.4005
  CPS CPS  7.0268
 HH21 ARG  1.0000
  BJK BJK  6.2157
  CUM CUM  9.1514
   N1 QSI  1.5000
  BLM BLM  5.5468
  BVI BVI  6.4431
   HE ARG  1.0000
  CEY CEY  16.8005
  CG2 ILE  2.0000
  H78 XK2  1.0000
  CDC CDC  5.1017
  CCL CCL  5.2409
  DKL DKL  5.5948
  CST CST  6.4143
  HB2 GL2  0.0000
  AGU AGU  5.2325
  BTU BTU  7.9232
  CSH CSH  7.4722
  AQS AQS  5.6674
  CTU CTU  7.0884
  BXL BXL  9.3938
  AFP AFP  9.8220
  HB1 LYS  0.0000
   HA AS2  0.0000
  BSJ BSJ  8.4456
   CA AS1  2.0000
  BPP BPP  7.5327
  CAP CAP  5.3039
  BOI BOI  5.0600
  AJJ AJJ  5.3806
   HZ PHE  1.0000
  DHQ DHQ  6.9241
 HD11 ILE  0.0000
   HA GL2  0.0000
  CZV CZV  7.1700
  ALY ALY  7.7907
  HD1 PHE  1.0000
  C27 XK2  1.7000
   CA GLU  2.0000
  AZB AZB  5.9787
  BHS BHS  5.1687
  CCH CCH  5.8732
    H PHE  1.0000
  BFW BFW  5.8764
  BEJ BEJ  6.6272
  HG2 GL2  0.0000
  HB1 HSD  0.0000
  AAH AAH  5.5796
  DCH DCH  6.8288
  AXW AXW  6.3119
  APZ APZ  6.7468
  CE1 HSC  1.7000
  AON AON  6.3595
  COV COV  5.6837
  BIK BIK  7.1382
   H2 OH2  1.0000
  DBI DBI  6.3576
  BAV BAV  7.8441
  BBA BBA  7.0187
  CDY CDY  5.1987
  HB1 ALA  0.0000
  BZR BZR  6.0092
  HB1 CYS  0.0000
  AVA AVA  10.1429
  O4' QSI  1.4000
   CE LYS  2.0000
  BNJ BNJ  6.2248
  BMA BMA  8.3925
  CUF CUF  7.1421
  CDV CDV  5.8274
  BUT BUT  7.1259
  BEP BEP  7.4626
  ALH ALH  6.9509
    C PRO  1.7000
  H62 QSI  1.0000
  BIT BIT  12.8294
  C4' QSI  2.0000
  BNG BNG  5.6902
  DJU DJU  5.6037
  CWJ CWJ  5.9158
  CSF CSF  6.9566
    H AS1  1.0000
  BBD BBD  5.7360
  H4' QSI  0.0000
  CDG CDG  5.2226
  AIM AIM  8.1331
  CCC CCC  6.1770
  AZW AZW  6.3715
  CBC CBC  7.3073
  ALZ ALZ  6.2218
  DJG DJG  5.3184
  CNL CNL  10.8833
  CJK CJK  5.7544
  AQA AQA  5.2718
  HD1 HIS  1.0000
  AAC AAC  22.3603
    C HSC  1.7000
  BDH BDH  13.6698
  DMB DMB  5.5815
  CD2 TYR  1.7000
  AAN AAN  13.4554
  CMJ CMJ  5.3097
  AWI AWI  5.9792
  BRJ BRJ  6.0003
  CQR CQR  5.0801
  HD2 HSC  1.0000
  BHU BHU  6.8350
  BDF BDF  7.4134
   CA AS2  2.0000
  BFF BFF  8.4166
  CSA CSA  5.6069
  CIL CIL  5.6790
  H26 XK2  1.0000
  DDM DDM  6.4345
  CMY CMY  5.1522
  CDN CDN  5.7753
  BGB BGB  7.6913
  HE2 HSD  1.0000
  BIX BIX  7.6593
  BRG BRG  7.9065
   CE MET  2.0000
  BGS BGS  6.4071
  AIT AIT  5.0826
  ACV ACV  8.6281
  CRF CRF  5.5936
  AWR AWR  6.0310
  AIA AIA  6.4379
  AEN AEN  6.8496
    C VAL  1.7000
    C AS2  1.7000
  HD1 ARG  0.0000
  CAT CAT  5.5386
  BYX BYX  5.7197
  DBC DBC  7.3699
  CNO CNO  5.0384
  CMZ CMZ  9.5040
  CFB CFB  14.2367
  BOS BOS  6.3093
  AWO AWO  6.3896
  DFY DFY  5.8680
  CLB CLB  5.7832
  HD2 LYS  0.0000
  DFV DFV  5.6383
  BKN BKN  9.5263
   HN GL2  1.0000
  DLM DLM  5.0278
  BGE BGE  7.5199
  AQQ AQQ  6.6740
  DJA DJA  6.3268
  CEB CEB  9.7323
  ANT ANT  9.2300
   C2 TSA  2.0000
  OH2 TIP  1.4000
  DKD DKD  5.3359
  AMW AMW  5.0458
  AYD AYD  8.3546
  BCP BCP  6.4124
 H5'' QSI  0.0000
  BQJ BQJ  5.2151
 HH12 ARG  1.0000
  BPI BPI  5.8120
  DAO DAO  6.7572
   CD LYS  2.0000
   CB AS1  2.0000
  HB2 PRO  0.0000
  DJR DJR  6.2469
  HB2 HSC  0.0000
  CJM CJM  5.8788
  DJQ DJQ  5.4536
  BHK BHK  5.8286
   CA THR  2.0000
  CZM CZM  6.9895
  H7B XK2  0.0000
  AXZ AXZ  5.6389
  AUT AUT  5.8260
   CD ARG  2.0000
  HD1 TRP  1.0000
  CWZ CWZ  6.2074
   CG HSD  1.7000
  AOM AOM  5.8745
  BDR BDR  5.0066
  ADC ADC  19.3312
  CKA CKA  10.6115
  CVY CVY  5.7574
  BPH BPH  6.3879
  OD1 ASP  1.4000
  CXX CXX  8.4280
    C ASN  1.7000
  CHT CHT  5.2452
  ASP ASP  6.1301
 H61B XK2  0.0000
  DEC DEC  5.3144
  AVL AVL  6.9414
  ASW ASW  8.2613
  AMV AMV  8.3262
  CCZ CCZ  5.5207
  DLA DLA  6.0620
  BYJ BYJ  6.1235
  AAQ AAQ  5.4657
  AOS AOS  5.8244
  DKA DKA  5.6619
  CFP CFP  10.0867
  HD2 HSE  1.0000
  BGJ BGJ  6.6516
    D max  0.0000
    O AS2  1.4000
  DIK DIK  6.5174
  BKO BKO  7.0710
  BLZ BLZ  5.5329
 HG12 VAL  0.0000
  BJA BJA  10.3351
  AUP AUP  6.5780
    N THR  1.5000
  BUG BUG  5.9470
  CIJ CIJ  6.9554
  AWM AWM  8.2092
  BTX BTX  5.6045
  DJH DJH  6.2525
  AVO AVO  5.7949
   CB THR  2.0000
  CAO CAO  5.9808
  DDZ DDZ  8.6517
  BIB BIB  5.9743
  C31 XK2  2.0000
  CCE CCE  5.9867
  BIV BIV  10.3496
  SP2 SP2  1.5000
  HG1 THR  1.0000
  BWD BWD  7.1196
  CD1 ILE  2.0000
  BYR BYR  5.4965
  ARL ARL  5.1744
  AEO AEO  6.1683
  DLL DLL  5.2332
  CWF CWF  6.1599
  APH APH  6.1019
  AUA AUA  5.4608
  AFE AFE  8.1577
  AEY AEY  5.1741
  APD APD  7.2231
  BAS BAS  7.2071
    O LEU  1.4000
  DDE DDE  6.7623
  APY APY  5.1948
   CA TRP  2.0000
   H2 TIP  1.0000
  C78 XK2  1.7000
  AZZ AZZ  5.4488
  HB1 HIS  0.0000
  BBR BBR  13.9788
  CFC CFC  8.4118
  CJF CJF  14.2417
  AKC AKC  7.1649
  CPW CPW  9.4485
  H26 TSA  1.0000
  AIP AIP  6.9375
  DFE DFE  5.5331
  CAB CAB  5.0638
  CNA CNA  5.7344
   CB ASN  2.0000
  CQQ CQQ  5.6383
  CGX CGX  13.2099
  CTB CTB  5.4949
  AKI AKI  7.6713
  HD1 ASP  1.0000
  H16 TSA  1.0000
    N ASN  1.5000
  DGG DGG  6.8724
  AWQ AWQ  5.6858
  BZD BZD  5.0423
   CA ILE  2.0000
  CKN CKN  12.5166
  DDN DDN  6.6004
  AZF AZF  8.3261
  BKS BKS  5.0323
  CAE CAE  5.3682
  AMA AMA  9.7049
  CSQ CSQ  8.3309
  AKG AKG  9.6950
   OD HYD  1.4000
  ABW ABW  6.1341
  C61 XK2  2.0000
   HG SER  1.0000
  CRB CRB  9.3128
  BYY BYY  6.5425
  C37 XK2  1.7000
  CXH CXH  6.1573
  BQI BQI  6.4400
    O ARG  1.4000
 HH11 ARG  1.0000
  BYN BYN  6.0067
  CGS CGS  8.3988
  DBE DBE  5.2001
  BOG BOG  5.2520
  DLG DLG  5.1912
  BFZ BFZ  8.0453
    C LEU  1.7000
  DHW DHW  6.6465
  CG1 ILE  2.0000
  HB1 GLU  0.0000
  DGH DGH  6.7290
  AXP AXP  5.9977
  ACG ACG  12.3966
    N GLY  1.5000
   CG AS1  1.7000
  DBQ DBQ  5.0122
  DBO DBO  7.4978
   OG SEP  1.4000
  BZQ BZQ  5.1493
  AOV AOV  7.9621
  AXI AXI  8.1666
   N6 QSI  1.5000
  DIU DIU  5.3344
  AAL AAL  7.5900
    O SER  1.4000
   O1 XK2  1.4000
  AKK AKK  5.4727
  CZS CZS  5.1296
  BBO BBO  24.6969
   CG ARG  2.0000
   HB THR  0.0000
    C SER  1.7000
  AVK AVK  7.2284
   HN THR  1.0000
  BAJ BAJ  5.1695
  HD2 ASP  1.0000
  BDU BDU  12.1600
  BCF BCF  13.7057
  CLP CLP  7.1450
   HA SEP  0.0000
  CLI CLI  5.1236
  BNX BNX  5.3534
  BCJ BCJ  11.9228
  BYI BYI  7.1648
  ANB ANB  6.3681
  CPY CPY  8.0828
  BBW BBW  7.2803
  CYY CYY  8.6353
  CPJ CPJ  6.6059
  AHQ AHQ  9.5459
  AOL AOL  6.4570
  DLC DLC  5.4521
  CAF CAF  5.2044
  BHJ BHJ  5.6732
  HG2 PRO  0.0000
  BAM BAM  6.2788
  HE2 HSE  1.0000
  CBT CBT  7.4310
  APW APW  5.2490
  BGC BGC  7.1214
  DLU DLU  6.1072
  DBS DBS  5.0946
  COU COU  7.4322
  BRT BRT  6.4351
  BPL BPL  5.7886
  NH1 ARG  1.5000
   HN MET  1.0000
  AKR AKR  10.0529
  DDA DDA  5.3058
  CJD CJD  6.0963
  H36 XK2  1.0000
  CPQ CPQ  7.0762
  BNT BNT  5.9098
  BNO BNO  9.3091
  ACQ ACQ  5.9597
  BOB BOB  5.9770
  AHV AHV  5.5238
  AQG AQG  8.1764
  AZG AZG  6.8520
  AYK AYK  7.5770
  BIH BIH  7.1152
  CSO CSO  7.6418
  CXA CXA  5.8649
  HB1 GL1  0.0000
  BNK BNK  9.4736
  CWW CWW  7.3547
  AWA AWA  5.6423
  AAY AAY  5.4089
  BCC BCC  21.5494
  AAD AAD  5.3089
  COO COO  11.3367
  CBL CBL  6.5726
  BAB BAB  5.0411
   HN ARG  1.0000
  CUZ CUZ  5.7735
  CTE CTE  7.1024
  BJD BJD  5.5844
  AWF AWF  5.5387
  AVD AVD  5.7781
  BVC BVC  5.4331
  CTS CTS  7.4598
  CRD CRD  5.8561
   CA ASP  2.0000
  CBH CBH  9.8121
  CAG CAG  6.8077
   CB QSI  2.0000
  CEK CEK  12.8508
  DKU DKU  6.8514
  DAK DAK  5.4489
  CGI CGI  13.1117
  BNI BNI  10.4965
   HA PHE  0.0000
  DCY DCY  6.8727
  CGO CGO  9.7092
  BED BED  11.1597
  BAL BAL  5.0463
  DAS DAS  6.0544
  DMC DMC  5.6954
  CNM CNM  7.9055
  CTP CTP  6.2975
  HE2 GLU  1.0000
  BNQ BNQ  6.0276
  BLA BLA  10.9325
    H HIS  1.0000
  AKS AKS  6.0387
  HG1 CYS  1.0000
  AAF AAF  9.7303
  BQS BQS  5.6892
  CVW CVW  7.8679
  CME CME  13.2420
  AVC AVC  7.5583
  APJ APJ  6.4939
  DCG DCG  5.6734
  HB1 MET  0.0000
  CXF CXF  5.3622
  BYP BYP  5.0463
  AQR AQR  5.0020
  BOP BOP  7.5869
  DGM DGM  8.0788
  H73 XK2  1.0000
  BFD BFD  7.3116
  CZ3 TRP  1.7000
  BHH BHH  10.5166
  AFR AFR  7.7771
  BGU BGU  12.0921
  H5' QSI  0.0000
  BPX BPX  5.7846
  AJG AJG  7.6151
    N QSI  1.5000
  BDW BDW  6.0504
  CJU CJU  5.8143
  BLC BLC  6.4445
  CD2 PHE  1.7000
  CGY CGY  5.6115
  DMF DMF  5.1357
  H27 XK2  1.0000
  BWC BWC  5.1467
  DGD DGD  5.0594
  H29 XK2  1.0000
  AAV AAV  13.6866
  CE1 PHE  1.7000
  AGQ AGQ  8.6304
  BHZ BHZ  6.3176
  CVG CVG  5.1250
  CCF CCF  6.9912
  COR COR  6.9149
  CEW CEW  8.3020
  AHG AHG  7.1845
  DAZ DAZ  7.5932
  CNS CNS  8.0091
    C GLU  1.7000
  BUF BUF  6.2646
  BGQ BGQ  10.1677
  ND1 HIS  1.5000
  DGL DGL  6.8805
  AYF AYF  5.6737
  BVY BVY  8.2777
  CBV CBV  6.1661
  DAG DAG  7.3496
  BRY BRY  7.7658
  AZC AZC  7.1306
 HE21 QSI  1.0000
  CSD CSD  6.0974
  BWW BWW  5.3835
  BNA BNA  9.9010
  BJU BJU  6.2211
  BHV BHV  10.0698
  BYZ BYZ  6.0908
  CJX CJX  6.1346
  CII CII  6.1237
  AWS AWS  5.1268
  DAQ DAQ  5.1431
  CBR CBR  5.1295
  AAA AAA  11.0173
  DEB DEB  5.4884
  DBH DBH  7.4082
  CPD CPD  10.8586
  CRO CRO  9.1541
  CSC CSC  8.0742
  HB1 HSE  0.0000
  DHJ DHJ  5.5570
  AUY AUY  5.0609
  ASQ ASQ  6.2235
  ANC ANC  5.5673
   CD ILE  2.0000
  BVZ BVZ  5.8059
  BFA BFA  8.7752
   CB SEP  2.0000
  CQI CQI  6.4139
  APL APL  6.0890
  AHK AHK  10.9834
  BLP BLP  6.0515
  BDS BDS  14.3078
  DBT DBT  6.5795
  HO5 XK2  1.0000
  ARJ ARJ  6.5706
  CBW CBW  5.8976
  BPJ BPJ  5.6272
   HA HSC  0.0000
  CYL CYL  5.1667
  BTR BTR  7.7744
  BLT BLT  10.9687
  ASD ASD  5.6691
  HB1 PRO  0.0000
  BVH BVH  6.1433
  DDG DDG  5.9465
  HE1 HSE  1.0000
  CVE CVE  5.7545
  BMR BMR  6.1097
  BCN BCN  13.2429
  AOH AOH  6.8926
  BIC BIC  11.1378
  BTN BTN  5.6945
  DJI DJI  5.1838
 HG23 VAL  0.0000
   HA MET  0.0000
  BFK BFK  14.2067
  AEK AEK  8.9408
  BQU BQU  12.2482
  BII BII  6.3104
   HH TYR  1.0000
  CIR CIR  11.6332
  BFU BFU  13.4627
  ANP ANP  5.8578
  CYH CYH  5.4336
  BXA BXA  5.8203
  CYV CYV  5.0097
  DKC DKC  5.6204
  CJA CJA  7.9624
  O23 TSA  1.4000
  CPR CPR  6.4612
  ADZ ADZ  8.4456
  BRN BRN  5.3104
  H24 XK2  1.0000
  AFD AFD  7.8002
    C AS1  1.7000
  BOT BOT  5.4167
  H2B XK2  0.0000
   O8 TSA  1.4000
  BAW BAW  5.2096
    N VAL  1.5000
  CXL CXL  5.0349
  AYI AYI  5.6559
  ABY ABY  7.7221
 HG11 ILE  0.0000
  BAZ BAZ  6.5224
   HN ASN  1.0000
   CB ARG  2.0000
  CD1 TRP  1.7000
   C6 QSI  1.7000
  CEM CEM  10.6944
  BWP BWP  6.4808
  DIL DIL  5.8182
   O2 SEP  1.4000
  AUG AUG  5.1951
  AFW AFW  7.5818
  BBL BBL  24.0640
  NE2 QSI  1.5000
  ABB ABB  7.6524
    H ALA  1.0000
  BLB BLB  9.3217
  BJP BJP  5.5340
    O LYS  1.4000
  BMT BMT  6.9254
  DKR DKR  5.1601
  CBN CBN  8.3076
  BDM BDM  5.4604
  DEU DEU  5.4213
  BXT BXT  5.8461
  BGW BGW  9.5310
  AVI AVI  8.7954
   HA THR  0.0000
  CKW CKW  10.1419
  CAH CAH  6.9459
  BAX BAX  5.8824
  DHP DHP  5.5608
  AWP AWP  6.8375
  BOW BOW  6.2305
  CMU CMU  10.4344
  BDI BDI  7.4009
  C21 XK2  1.7000
  BSI BSI  5.4456
  ATF ATF  6.1623
  CHP CHP  7.3392
  CON CON  5.3258
  CNV CNV  6.7177
  ND1 HSC  1.5000
  CGN CGN  7.3869
  DJS DJS  6.4057
   CA GL2  2.0000
   C7 XK2  2.0000
  CLH CLH  6.1545
   H4 XK2  0.0000
  CMH CMH  8.1856
  DJV DJV  5.6599
  BRU BRU  7.9092
   C5 XK2  2.0000
    N LYS  1.5000
  BSY BSY  5.0725
  ADD ADD  6.6181
  CGV CGV  5.2476
  BTG BTG  5.2356
  BXJ BXJ  5.0570
  APA APA  6.0393
  BYH BYH  8.2754
  BDD BDD  8.3123
  AWV AWV  8.1951
   HA AS1  0.0000
  BGR BGR  9.9616
  CGL CGL  6.8041
  ARV ARV  6.4866
  AHB AHB  8.4652
  AJW AJW  6.0945
  AWU AWU  6.0027
  AJS AJS  7.5131
  BWS BWS  5.9574
  BWF BWF  5.6463
  CXK CXK  8.5907
  CXB CXB  5.4969
  CKF CKF  6.7651
  BGY BGY  10.7658
  AST AST  6.2356
  AFZ AFZ  6.2298
  ABU ABU  19.8970
  HB2 TRP  0.0000
  HD1 ILE  0.0000
  CXC CXC  5.8367
  CHD CHD  6.7015
  DFQ DFQ  5.1289
    O GL2  1.4000
  BXZ BXZ  6.2865
  BEW BEW  5.9394
  BZN BZN  6.3067
  DHN DHN  5.9386
  CMT CMT  5.7760
  BQP BQP  5.8168
    C GLY  1.7000
  APE APE  6.2757
  AIL AIL  8.1730
   HN GLN  1.0000
  AXH AXH  5.0343
  HB1 SEP  0.0000
  BUM BUM  5.5537
  BAD BAD  5.9884
  ADA ADA  11.1245
  BEA BEA  11.7698
  C35 XK2  1.7000
  AVT AVT  6.3313
  AHO AHO  5.5511
  CZY CZY  5.8982
  CUS CUS  7.3870
  HH2 TRP  1.0000
  CAY CAY  5.1098
  ASC ASC  6.2842
  AYP AYP  8.1705
  ACT ACT  5.6157
  DKW DKW  5.6076
  C74 XK2  1.7000
   CG MET  2.0000
 HG22 THR  0.0000
  AJR AJR  5.7218
  H66 XK2  1.0000
  BXM BXM  6.8064
  CYU CYU  6.0902
  CEN CEN  15.3840
  BCI BCI  14.5210
  BLY BLY  7.7055
  CDD CDD  7.8674
  CH2 TRP  1.7000
  HT3 QSI  1.0000
  ADL ADL  5.6456
  CAV CAV  6.4808
  ALW ALW  7.6780
  CXY CXY  6.9732
  CG2 VAL  2.0000
  DGE DGE  5.4820
    H GLN  1.0000
    D min  0.0000
  HE1 TYR  1.0000
    O GLN  1.4000
  BTD BTD  5.4346
  BEY BEY  5.8148
  BXN BXN  6.1628
  AYY AYY  6.2756
  AXJ AXJ  6.5715
    O TYR  1.4000
   C9 TSA  2.0000
  BEX BEX  12.3165
  BAC BAC  6.2671
  AAB AAB  11.5739
  ACZ ACZ  14.4049
   C4 XK2  2.0000
  BAG BAG  5.8384
  CCI CCI  7.2203
  BPR BPR  7.4171
  BBX BBX  17.5920
  HE2 PHE  1.0000
  HB2 LYS  0.0000
  BCQ BCQ  5.3220
  DFM DFM  7.2645
  CVU CVU  9.8817
  ABR ABR  9.1430
    C ILE  1.7000
  DAM DAM  5.5090
  BXF BXF  6.8166
  CWN CWN  5.9330
  DAR DAR  5.8870
  APF APF  6.0776
  OD2 ASP  1.4000
    H CYS  1.0000
  BKF BKF  8.1523
  OE2 GLU  1.4000
  CBA CBA  5.1634
  BET BET  13.1482
  BAU BAU  7.1981
  ALC ALC  5.1747
  CQF CQF  8.1912
  AUW AUW  6.2274
   CA HIS  2.0000
  DDL DDL  8.5056
  ALQ ALQ  6.0196
   CB ILE  2.0000
  DDI DDI  7.6855
  BPU BPU  5.7862
 DUM1 DUM  0.0000
  CZU CZU  5.7185
   CG QSI  2.0000
  HA2 GLY  0.0000
  DBP DBP  5.3724
  BRC BRC  5.5681
  DJO DJO  6.0740
  AED AED  5.9032
  BPW BPW  5.4075
  DGO DGO  6.9972
  BVA BVA  5.0285
  CSL CSL  8.3270
  BUS BUS  6.8008
  CHW CHW  11.7851
  CPT CPT  6.8293
  ADJ ADJ  9.1033
  BYV BYV  5.4651
  BTC BTC  6.6292
  BDG BDG  13.5354
  AXQ AXQ  5.9977
  BPM BPM  8.9974
  CIW CIW  9.4247
    N GLU  1.5000
  CKJ CKJ  10.6962
  BJC BJC  11.1325
  CYP CYP  6.1351
  BDT BDT  14.5306
  AWK AWK  6.3912
   C5 QSI  1.7000
  AAO AAO  24.7943
   HN PHE  1.0000
  CWX CWX  7.8748
  AHA AHA  5.1654
  DIM DIM  5.9558
  DIC DIC  5.2130
  C29 XK2  1.7000
  ARZ ARZ  5.2403
  ANJ ANJ  7.3927
  C75 XK2  1.7000
  CUL CUL  9.8703
  BJR BJR  8.6118
  AYE AYE  5.1333
  ANF ANF  5.6122
  ANS ANS  7.0344
  HD2 ARG  0.0000
  AIU AIU  8.5026
  CKG CKG  10.8785
  AVU AVU  7.1966
    N MET  1.5000
  H76 XK2  1.0000
  ABF ABF  9.1075
  CZA CZA  6.1011
  BIN BIN  5.4560
  BWN BWN  5.5106
  CYO CYO  6.7689
  BNW BNW  5.2063
  CCB CCB  5.1587
  ASR ASR  5.7274
  DFT DFT  8.2601
  CRP CRP  7.4094
  AYV AYV  7.6794
   HN GL1  1.0000
   CB LEU  2.0000
  HD1 LYS  0.0000
  ALL ALL  7.2340
  APR APR  5.7793
  BTQ BTQ  5.8380
  BTM BTM  5.1998
  BPA BPA  5.5530
  DAA DAA  6.4369
  BIZ BIZ  5.4230
  AMG AMG  5.0772
  AZD AZD  5.4481
  BGI BGI  12.1385
  CUG CUG  5.2665
    H HSC  1.0000
  DDT DDT  6.1869
  BVD BVD  6.3075
  CWK CWK  5.4406
  CZG CZG  5.8719
  HG2 LYS  0.0000
   CB HSC  2.0000
  CAA CAA  5.6120
   HN AS2  1.0000
  DDO DDO  5.9397
  ADG ADG  14.0298
  BIO BIO  8.2679
    C ARG  1.7000
  CSS CSS  5.1518
  ALN ALN  13.4758
    O GLY  1.4000
  BWT BWT  6.7947
  CWE CWE  5.0779
  AOT AOT  6.6060
   CG ASN  1.7000
  CBK CBK  8.1691
  DFS DFS  6.2116
  CZQ CZQ  8.0441
   HA TRP  0.0000
  ABN ABN  17.9649
  AGG AGG  7.2223
  ALV ALV  5.5560
  BFO BFO  8.4052
  AUE AUE  5.3706
  ATG ATG  7.9078
  DKP DKP  8.1054
  DIP DIP  5.9113
   HN HSC  1.0000
  CFA CFA  11.8865
  BAA BAA  6.1292
  BRR BRR  5.1194
  AMO AMO  5.3362
  CYJ CYJ  9.3160
  CHY CHY  5.3567
   CA PHE  2.0000
   O1 SEP  1.4000
  CIM CIM  14.9303
  HD2 AS2  1.0000
  DFJ DFJ  5.1110
  CDS CDS  5.5036
  HG1 GLU  0.0000
  BQG BQG  7.8474
  HG1 GL1  0.0000
  CVD CVD  6.3166
  BKU BKU  6.6927
  COB COB  5.1383
  CPL CPL  10.6744
  BUL BUL  5.0387
   CB ASP  2.0000
  BFY BFY  8.2109
  C32 XK2  1.7000
  AFN AFN  5.2690
  CXW CXW  10.8889
  ANL ANL  6.4769
  BYB BYB  5.9171
  DAV DAV  6.4767
  BPB BPB  5.7437
  DHD DHD  5.4964
  AYJ AYJ  6.1767
  ASL ASL  5.0209
  DJP DJP  5.9177
  AGZ AGZ  5.5631
    O AS1  1.4000
  CEJ CEJ  7.7153
  AQD AQD  6.7607
   HD AS2  1.0000
  ATU ATU  5.2197
  AKN AKN  5.3598
  C25 XK2  1.7000
  BNC BNC  6.3448
  CAL CAL  5.2758
   N9 QSI  1.5000
  AEW AEW  7.1202
  CE1 HSD  1.7000
  BNH BNH  5.0751
  BXC BXC  8.2061
    C HYD  1.7000
  CQT CQT  5.2193
  CMA CMA  7.9301
  CBZ CBZ  6.2360
  BXR BXR  6.8959
  API API  5.1402
  CE1 HIS  1.7000
  BVU BVU  7.2814
  HB2 HYD  0.0000
  BEO BEO  14.9079
  DIX DIX  6.0961
   CA GLN  2.0000
  CSR CSR  5.3192
  BCR BCR  7.8005
  BPG BPG  6.2668
  BWV BWV  5.6244
  DDP DDP  5.5466
  BQA BQA  5.8851
  BEE BEE  9.9597
  ATA ATA  7.1716
  ATB ATB  7.4667
  CQW CQW  7.7547
  CMS CMS  7.7063
  CRG CRG  6.3449
  HB2 GLU  0.0000
  BLV BLV  7.2104
  BFG BFG  11.1499
  AOJ AOJ  5.3127
   HA ASP  0.0000
  DIB DIB  5.0755
  CYC CYC  7.9635
  CPK CPK  7.2414
  CWP CWP  5.0581
  CIG CIG  12.6516
   C8 QSI  1.7000
  ALA ALA  5.1046
  BWK BWK  5.3739
  BQY BQY  6.0396
  HB3 ALA  0.0000
   HD HYD  1.0000
  AMZ AMZ  5.6197
  C24 XK2  1.7000
  BDQ BDQ  9.1499
  DKM DKM  6.3086
  BZI BZI  5.4459
  CVM CVM  5.4266
  CHQ CHQ  6.1297
  CDP CDP  5.2642
  CZH CZH  5.4160
  ADI ADI  7.6763
   H2 QSI  1.0000
  AHR AHR  5.6410
  DGZ DGZ  5.7208
  DBB DBB  6.3663
    O GLU  1.4000
  CQH CQH  8.5635
   C2 XK2  2.0000
  ARM ARM  5.6193
   CA VAL  2.0000
  CWQ CWQ  5.8717
  BQF BQF  6.0622
  BJH BJH  7.7843
  DII DII  5.1601
  ATD ATD  5.3248
  CZZ CZZ  7.3900
  CTH CTH  8.3396
  C13 TSA  2.0000
  BQC BQC  5.6624
  CYK CYK  5.2000
  BJF BJF  6.5370
   CB GL2  2.0000
  CYQ CYQ  6.6244
  CVO CVO  5.4173
  CNY CNY  6.3945
  DIR DIR  5.1380
  CLV CLV  5.6420
  BRZ BRZ  5.2561
  AUK AUK  5.3516
  AAI AAI  16.6053
 HG22 VAL  0.0000
  CWU CWU  6.6012
  CFN CFN  13.9495
  DGY DGY  6.7764
  BNB BNB  6.7838
  DKX DKX  5.6688
    C GLN  1.7000
  BDB BDB  10.5144
  ABI ABI  5.1640
  AET AET  8.9549
  CEL CEL  9.4765
  CLW CLW  8.3111
  CWO CWO  6.3010
   CB TYR  2.0000
  BUN BUN  7.4712
  AJB AJB  7.5663
  H75 XK2  1.0000
  CPC CPC  6.3935
  BPF BPF  5.8815
  BIL BIL  9.3621
    H AS2  1.0000
  DHX DHX  5.9712
  DAL DAL  6.1223
  BYA BYA  6.9192
  BWX BWX  6.6715
  ALX ALX  9.9039
  O5' QSI  1.4000
  BBJ BBJ  5.1095
  NE2 HSE  1.5000
    N ARG  1.5000
  AIK AIK  7.7297
  DDY DDY  7.3110
  CXR CXR  7.7745
  AZO AZO  7.5819
  AAW AAW  5.2528
  AXG AXG  9.4472
  H2A XK2  0.0000
  BMU BMU  5.1037
  HB2 HSD  0.0000
   CA GLY  2.0000
  ANN ANN  5.6136
  ALB ALB  7.5123
  CTA CTA  6.8490
  BLN BLN  9.7720
  DHK DHK  5.3665
  DFZ DFZ  6.6360
  CDX CDX  5.2125
  CXZ CXZ  9.4883
  BRK BRK  5.9689
  DBY DBY  5.2508
  BYE BYE  6.7665
  AXY AXY  6.2718
  BUE BUE  5.3215
  H61 QSI  1.0000
