# Supplementary material for: The Effect of Macromolecular Crowding on the Electrostatic Component of Barnase–Barstar Binding: A Computational, Implicit Solvent-Based Study
Source: PLoS One. 2014 Jun 10;9(6):e98618. doi: 10.1371/journal.pone.0098618 (PMC4051634; doi:10.1371/journal.pone.0098618)
Supplement: File S1 — Contains sample pdb files used in our analyses; each contains the barnase/barstar complex with a specific random placement of crowders of varying radii at 30% crowding density. Also included are files specifying, for each pdb file, the radii of each atom and model crowder. (TAR) [file pone.0098618.s005.tar › vary30percent_pdb/crowders_radii-35.siz]

aaaaaannnrrrrrrrr
  HN2      1.0000
 R185      1.8500
 HCT1      1.0000
  HN1      1.0000
  R15      1.5000
  NCT      1.5000
 OCT1      1.4000
 OCT2      1.4000
  HT1      1.0000
  HA1      0.0000
  CNT      1.7000
 HCT2      1.0000
 HT2G      0.0000
  NXT      1.5000
  OT1      1.4000
  CAY      2.0000
   OY      1.4000
  R18      1.8000
 HT2B      0.0000
  R20      2.0000
  R05      0.5000
 R195      1.9500
   CY      1.7000
 HTB3      0.0000
  HT2      1.0000
  R14      1.4000
  CTB      2.0000
  CAT      2.0000
  R19      1.9000
 HTB2      0.0000
  R00      0.0000
  R10      1.0000
   NT      1.5000
  HT3      1.0000
  R17      1.7000
 HT2A      0.0000
  HA2      0.0000
 R135      1.3500
 HT2C      0.0000
  OT2      1.4000
  ONT      1.4000
  CT2      2.0000
 HTB1      0.0000
  HNT      1.0000
  HY3      0.0000
  HY1      0.0000
  HY2      0.0000
  OXT      1.4000
   N7 QSI  1.5000
  CYZ CYZ  9.1139
  BOO BOO  6.5603
   C6 TSA  1.7000
  AFY AFY  5.3052
  CJL CJL  14.1184
  CAI CAI  6.1981
  BNV BNV  6.1276
  CFM CFM  5.2685
  BYC BYC  5.6671
  ADP ADP  8.0103
  BXK BXK  5.9954
  BQR BQR  5.6657
  BYW BYW  7.3113
   HA HYD  0.0000
    N PHE  1.5000
  CVA CVA  8.5171
  BMB BMB  11.9513
  HB1 AS1  0.0000
  CNK CNK  6.7341
  BRS BRS  8.8260
   CD PRO  2.0000
  BRB BRB  5.5962
  BMD BMD  8.2979
  H2' QSI  1.0000
  BPY BPY  8.5505
    C PHE  1.7000
 H31B XK2  0.0000
  BND BND  7.1073
   C3 XK2  2.0000
  AVY AVY  5.3246
   HN SEP  1.0000
  CIB CIB  6.2073
  CUC CUC  6.9484
  BUR BUR  5.3247
  ASS ASS  5.0206
  CCK CCK  5.1629
  BGX BGX  10.6247
  BHT BHT  7.2757
  CBF CBF  5.5763
  C3' QSI  2.0000
  ATX ATX  5.0217
  H79 XK2  1.0000
  CQS CQS  8.9591
  AHY AHY  5.5847
  CHG CHG  5.0635
  APV APV  6.3739
  BSX BSX  6.1817
  DCL DCL  5.3989
  AEM AEM  13.0584
  CDF CDF  5.8610
  AGD AGD  9.4289
  HD1 HSD  1.0000
  AXE AXE  5.3622
  BJS BJS  8.2194
  DID DID  5.7070
  CEF CEF  5.2126
  AGN AGN  5.7804
  CYR CYR  7.0129
  AMK AMK  5.1374
  CTQ CTQ  9.0170
  BBB BBB  7.0802
  AFT AFT  5.0190
  CDJ CDJ  8.4000
  ATE ATE  5.8958
  CD2 HSE  1.7000
  BNU BNU  7.7445
  BZF BZF  7.9620
  BMN BMN  7.5122
  DDD DDD  6.2943
  CWH CWH  5.8884
  CRV CRV  5.9087
   CG ASP  1.7000
    C CYS  1.7000
  AFH AFH  6.8265
  ARD ARD  5.6632
    C TRP  1.7000
  CYT CYT  5.3863
  COE COE  5.0098
  BIG BIG  13.2418
  AFI AFI  9.5140
  ASF ASF  6.6456
  BHY BHY  5.6022
  CUK CUK  5.3235
  DJX DJX  5.0156
  CAM CAM  5.3487
  CTG CTG  5.1245
  DDU DDU  5.5177
  CYG CYG  5.3687
  HE1 GL1  1.0000
  ASX ASX  7.1972
  CKI CKI  5.7131
  HB2 AS2  0.0000
  BTK BTK  6.5754
  CHS CHS  9.6716
  BUI BUI  5.6694
  HE2 TYR  1.0000
  DKN DKN  5.8069
  BTO BTO  5.6911
  BSK BSK  5.0473
  ARI ARI  5.5583
   HA GLU  0.0000
  BYQ BYQ  5.4563
  H22 XK2  1.0000
  HE3 TRP  1.0000
  COK COK  11.5599
  AKW AKW  8.8709
  ALU ALU  6.1619
  BXB BXB  7.0474
  OD1 AS2  1.4000
  CKY CKY  11.2855
  BIS BIS  10.3251
  CDR CDR  5.9230
  DHT DHT  5.6916
  CCD CCD  6.8001
  BWU BWU  5.8296
  CXI CXI  6.6291
  BYD BYD  6.1760
  CGG CGG  5.7361
   CB GLN  2.0000
  CE1 TYR  1.7000
  AGT AGT  8.1933
  ADW ADW  14.0534
  HG2 QSI  0.0000
  DKF DKF  6.7145
   C1 XK2  1.7000
    O ASN  1.4000
  AOB AOB  5.8787
  DGP DGP  7.6781
  CZI CZI  5.3498
  CPN CPN  13.5456
  CZN CZN  5.8373
  AEU AEU  7.9992
  C18 TSA  1.7000
  ANX ANX  5.3404
  CMF CMF  6.1776
  BRP BRP  6.6922
  BIE BIE  5.7847
   CD QSI  1.7000
  CRM CRM  7.4537
  AIS AIS  6.1724
  AWN AWN  8.6638
   H5 TSA  1.0000
  BBQ BBQ  6.4239
  BLK BLK  5.2986
  ALD ALD  10.2702
  CSM CSM  5.9595
  BZP BZP  5.6189
  DIG DIG  7.3196
  AIY AIY  5.9335
  ACD ACD  5.4920
  CLZ CLZ  6.6339
  CZL CZL  6.0844
  DIE DIE  5.1781
  BKH BKH  5.4760
  AMP AMP  6.5036
  AOY AOY  6.6763
  CXG CXG  6.1369
  COF COF  5.4154
  BFH BFH  13.3145
  DBX DBX  5.7926
  BBH BBH  5.9370
  BSE BSE  6.1395
  AKF AKF  13.1162
  CGC CGC  5.1587
   CB CYS  2.0000
  DEK DEK  6.3177
  DHC DHC  5.2904
  BHM BHM  5.6730
  APS APS  6.3925
   C4 QSI  1.7000
   CZ PHE  1.7000
  O3' QSI  1.4000
  CKS CKS  11.7345
    N HIS  1.5000
  CXT CXT  8.1764
  CFO CFO  6.2003
  CFH CFH  5.3864
  AIR AIR  11.3617
  HB2 SER  0.0000
  CRA CRA  7.4106
  O2S QSI  1.4000
  APX APX  6.3158
  BEU BEU  10.9204
  ACY ACY  7.6580
  H37 XK2  1.0000
  CKZ CKZ  9.4162
    O VAL  1.4000
  DEA DEA  5.6021
  BOE BOE  5.9721
  CWD CWD  5.5681
  CEO CEO  6.5536
  CTD CTD  5.0482
  DFN DFN  5.2975
  ACC ACC  5.2239
  HE1 HSC  1.0000
   CA ALA  2.0000
  DAP DAP  5.9530
  AQI AQI  11.1973
   H1 OH2  1.0000
  CJG CJG  23.8711
  AYX AYX  5.7798
  BJB BJB  9.1993
  CSX CSX  10.9099
   CD GLN  1.7000
  AGJ AGJ  6.9163
  CDL CDL  7.3680
  CXN CXN  5.1672
  BVO BVO  5.6567
  AEF AEF  7.5942
    H ARG  1.0000
  AXT AXT  5.0095
  AQC AQC  6.0703
    N AS2  1.5000
  BEZ BEZ  13.4940
  CRN CRN  6.7939
  BWJ BWJ  5.1801
  AES AES  10.8385
  BXV BXV  7.1730
  AEI AEI  10.3596
  APQ APQ  8.3535
  OE1 GLU  1.4000
  H34 XK2  1.0000
  DEF DEF  5.1307
  DAT DAT  5.0957
  CBI CBI  5.8509
  HE1 TRP  1.0000
  CTC CTC  6.5077
  DIO DIO  6.7567
  CXE CXE  5.5481
  CQL CQL  13.3429
  BNE BNE  8.3507
  CVL CVL  6.4750
  CLE CLE  10.1546
    N HSD  1.5000
   CB PRO  2.0000
  DGS DGS  5.1787
  CHU CHU  5.0777
  BOQ BOQ  5.8330
  HG2 ARG  0.0000
  CEI CEI  6.7920
  HB2 PHE  0.0000
  CTI CTI  6.5348
  CMQ CMQ  9.4133
  BKV BKV  6.7415
  AVF AVF  5.5089
  DES DES  5.2332
  CGQ CGQ  7.9870
  BIU BIU  6.3427
    O HSD  1.4000
  BBM BBM  8.3963
  CVQ CVQ  5.6787
  AQP AQP  7.5619
  AOD AOD  7.7472
 HG13 VAL  0.0000
    H MET  1.0000
  H12 TSA  1.0000
  BUC BUC  5.9932
  AVW AVW  5.8880
   HA LYS  0.0000
  CWY CWY  5.7715
  BDX BDX  5.0000
  ARC ARC  10.2759
  C5' QSI  2.0000
  ASG ASG  8.3131
  AMB AMB  5.2916
   CG TYR  1.7000
  C33 XK2  1.7000
   CA SER  2.0000
  BLE BLE  6.6691
  BZM BZM  6.0707
  HB1 ARG  0.0000
  AYL AYL  8.8537
  C28 XK2  1.7000
  BCS BCS  5.3639
  BNF BNF  6.7202
  BHI BHI  6.6330
  BBZ BBZ  6.2698
  BFJ BFJ  5.7650
  AZI AZI  5.1765
  AKD AKD  7.6443
  CSV CSV  12.9911
  HB1 AS2  0.0000
  CCQ CCQ  5.2432
  AUD AUD  5.0391
  BNM BNM  6.5769
  ALI ALI  10.1884
  OD1 ASN  1.4000
  C67 XK2  1.7000
  C72 XK2  1.7000
  CBE CBE  5.3529
  CLO CLO  11.3960
  BJT BJT  6.7707
  ABM ABM  11.1490
  CNH CNH  11.2697
  C1' QSI  2.0000
  AHX AHX  8.9119
  ACO ACO  7.9665
   HN ALA  1.0000
  CBM CBM  6.0871
   HN HYD  1.0000
  CGZ CGZ  5.5959
  BSC BSC  6.0593
  HG1 MET  0.0000
  DFF DFF  5.3472
  BSU BSU  6.1350
  BKI BKI  9.6215
  BCZ BCZ  5.2019
  AGV AGV  8.4043
  AKJ AKJ  9.9463
  CBX CBX  5.5217
 HE21 GLN  1.0000
   HG CYS  1.0000
  AUZ AUZ  5.5191
  AYT AYT  5.2687
  BQV BQV  5.2465
  AIC AIC  6.1630
   OC VDW  0.0000
  BVX BVX  7.2071
  HB1 LEU  0.0000
  DGK DGK  5.1532
  N10 QSI  1.5000
  AYZ AYZ  5.3063
  BRF BRF  5.2122
  BPT BPT  5.9680
  CHZ CHZ  5.5297
  BKC BKC  5.9795
  BJI BJI  11.8160
  BCG BCG  7.4491
  H35 XK2  1.0000
  BLX BLX  15.4565
  BYU BYU  6.4141
  CHB CHB  5.4706
  BPZ BPZ  7.1793
   HA HSE  0.0000
  BJL BJL  8.7279
  AGS AGS  13.4506
   CD GLU  1.7000
  AGF AGF  8.0041
   CB HIS  2.0000
  CND CND  14.7328
  ARS ARS  6.5585
  CTV CTV  5.0649
 H2'' QSI  0.0000
  AWX AWX  5.8131
  AJL AJL  10.3815
  OH2 HOH  1.4000
  CHV CHV  6.5854
  DGU DGU  5.7460
  CD2 LEU  2.0000
  BGF BGF  12.1624
  BLI BLI  5.0467
  DGB DGB  8.7359
 HD22 LEU  0.0000
  DCX DCX  6.2273
  CZF CZF  9.0759
  CTY CTY  8.3179
    O THR  1.4000
  CHN CHN  8.1965
  DIW DIW  5.0382
  AKV AKV  7.1258
  AEJ AEJ  6.8371
  ARR ARR  9.2619
  HD3 ILE  0.0000
  CDM CDM  5.4003
  ACI ACI  8.1730
  H71 XK2  1.0000
  DAI DAI  5.8662
  AMI AMI  5.7446
  CD1 PHE  1.7000
  CKB CKB  15.9833
  BLQ BLQ  7.1443
  AOP AOP  5.1106
  AWC AWC  6.4996
  DEZ DEZ  5.8082
  DCC DCC  7.8903
  AZL AZL  5.5498
  AHP AHP  5.7191
  CSU CSU  6.7497
  AYW AYW  6.2066
   CG LYS  2.0000
  CGP CGP  6.2310
  DAH DAH  5.1179
  ANI ANI  5.6550
  BGD BGD  11.5015
  CSB CSB  5.1408
  ATL ATL  6.3336
  DDC DDC  5.1249
  CLF CLF  8.9471
  AOO AOO  6.6402
  CGR CGR  5.0023
  AXM AXM  5.5198
   CG HIS  1.7000
  CHE CHE  6.4721
  CIC CIC  5.1611
   O7 TSA  1.4000
  DEM DEM  5.3481
  BCM BCM  5.4852
 HD22 ASN  1.0000
  ATV ATV  5.7035
    C LYS  1.7000
  BGA BGA  6.6117
  CHA CHA  6.3477
  CGE CGE  6.0983
  AGC AGC  16.0748
   HB ILE  0.0000
  CEU CEU  5.8955
  CUT CUT  6.1158
  BKA BKA  6.5080
  BWL BWL  7.9971
  CVT CVT  8.0175
  BCY BCY  5.2355
  AVB AVB  6.4130
 HG22 ILE  0.0000
  CWL CWL  7.4044
  CDI CDI  5.6088
  BJX BJX  7.1106
  CEQ CEQ  5.1044
  AVZ AVZ  5.2131
  BVW BVW  5.3224
  AHM AHM  5.3003
  HB2 ARG  0.0000
  BPQ BPQ  5.8692
  BWY BWY  7.1650
  BON BON  7.5699
  ABT ABT  15.4187
  C20 XK2  1.7000
  CQC CQC  6.3031
  ANY ANY  6.1508
  BKT BKT  5.1174
  AXA AXA  5.3964
  BDA BDA  5.2838
  BCX BCX  5.3958
  BMS BMS  11.1585
  COG COG  5.6935
  BCL BCL  5.0634
  AOA AOA  7.1389
  CVS CVS  7.5559
   CZ ARG  1.7000
  AIX AIX  6.8239
  DEW DEW  9.5766
  CUD CUD  5.9043
  BOH BOH  5.0374
  ASY ASY  6.1274
  CJO CJO  14.5736
  CZB CZB  7.7844
  BHW BHW  6.1296
  DEG DEG  5.9361
  CBO CBO  7.5122
  CLA CLA  18.1479
    H ILE  1.0000
  CCJ CCJ  6.8806
  AUR AUR  5.6098
    N ALA  1.5000
  CKT CKT  8.7861
  DED DED  5.6028
  BOV BOV  6.7431
  BOM BOM  5.4066
  CJW CJW  8.2799
  BAQ BAQ  5.4162
  O15 TSA  1.4000
  NE2 HSD  1.5000
  OE2 GL1  1.4000
  CMM CMM  8.0943
   CB TRP  2.0000
  BMQ BMQ  6.2366
  AUU AUU  5.6635
  ANO ANO  8.0843
  HE1 HIS  1.0000
  AFQ AFQ  5.7207
  AMT AMT  7.0951
   CD GL1  1.7000
  CBY CBY  6.2333
  ALG ALG  6.2973
 HG21 VAL  0.0000
  AOQ AOQ  7.8282
  OE1 QSI  1.4000
  HG2 MET  0.0000
  HB2 HSE  0.0000
  BTF BTF  6.3263
  BST BST  8.0380
  AFF AFF  7.7434
   HN CYS  1.0000
    H ASP  1.0000
  AIW AIW  8.0258
  DBA DBA  5.1511
  CQA CQA  7.5326
  CHX CHX  5.2092
    O GL1  1.4000
  CEG CEG  6.6145
  CMB CMB  5.2757
  AML AML  5.8655
  AMX AMX  8.4163
  DFB DFB  5.3589
  NE2 GLN  1.5000
  BVQ BVQ  5.8934
  BMI BMI  5.8414
  BJM BJM  7.4180
  CLL CLL  12.2981
  DFX DFX  7.5959
  CFR CFR  5.4310
  ADV ADV  5.0860
  BVF BVF  6.8523
  ASN ASN  8.1937
  HD1 HSC  1.0000
    N TRP  1.5000
  ABG ABG  14.7078
  BRQ BRQ  5.9828
  CWM CWM  5.5250
  BMY BMY  6.1239
    C ASP  1.7000
  BLD BLD  13.0970
  AAJ AAJ  8.2673
  CE1 HSE  1.7000
  BUX BUX  5.5828
  BHF BHF  7.7469
   HN TRP  1.0000
  AUB AUB  8.2193
  CMW CMW  5.6554
  BBY BBY  6.1548
  AZM AZM  5.6934
  ACR ACR  5.4658
  AXR AXR  5.0749
  CMK CMK  6.4495
  BXW BXW  6.7471
  ABP ABP  17.1984
  BLF BLF  11.0337
  AIQ AIQ  10.2133
  AYA AYA  5.0655
  DKJ DKJ  5.3269
  CFL CFL  5.2948
  CQO CQO  5.9784
  DIQ DIQ  5.5748
  BXO BXO  5.0737
  CMN CMN  8.6017
  DJT DJT  6.1481
  CCA CCA  8.7708
  AJA AJA  11.5550
  DFH DFH  5.0379
  BUQ BUQ  9.4090
  HG1 ARG  0.0000
  BVP BVP  6.6283
  CEC CEC  6.3823
  DER DER  6.8735
  CIH CIH  5.2022
  HE2 MET  0.0000
  NE2 HIS  1.5000
  CJQ CJQ  19.0718
  ACN ACN  6.8031
   CG PHE  1.7000
 H31A XK2  0.0000
  BUK BUK  6.3899
  H25 TSA  1.0000
  DAY DAY  6.0116
  DBK DBK  5.5267
  BRO BRO  5.0321
  BNP BNP  7.0723
  AWL AWL  8.8680
  BZH BZH  7.6432
  CCN CCN  6.9025
  DEO DEO  6.6024
  BNR BNR  7.2091
   HE GLU  1.0000
  AXS AXS  6.7012
  AFJ AFJ  15.7260
  CIF CIF  5.1079
  CCM CCM  6.3495
  AIN AIN  6.5615
  CQJ CQJ  5.9098
  BLH BLH  6.2704
  BDE BDE  5.4437
  AEX AEX  12.1578
   CB MET  2.0000
  ALM ALM  8.7013
   H1 TIP  1.0000
  CRJ CRJ  10.9447
  BJE BJE  5.2875
  CMV CMV  12.2486
  BXE BXE  5.3019
  BAP BAP  5.6064
  ANZ ANZ  6.0658
  AJO AJO  8.3222
  DCN DCN  8.2245
  BMJ BMJ  7.1286
  AXK AXK  5.6200
  CJN CJN  18.5426
  BXI BXI  5.1711
  BGT BGT  5.5743
 HG12 ILE  0.0000
  DJD DJD  5.5700
  AKY AKY  5.1550
  BGZ BGZ  5.5354
  AZY AZY  5.8151
  AVH AVH  6.4504
  ARQ ARQ  5.9980
  ADU ADU  7.6439
  CRC CRC  5.2357
  ARW ARW  6.2543
  AQO AQO  8.7555
  AVV AVV  5.4958
  OE1 GL2  1.4000
  BWE BWE  6.4609
  COY COY  9.8042
  AFK AFK  6.5525
  APT APT  5.2404
  CUW CUW  7.7988
  CLR CLR  7.4276
  BGK BGK  6.6799
  BDY BDY  9.3228
  AOC AOC  5.0705
   CG GL2  2.0000
   CA MET  2.0000
  CRI CRI  10.0293
  BHP BHP  5.9282
  DDH DDH  6.1651
  AQW AQW  7.5931
  H65 XK2  1.0000
  DAF DAF  8.9313
  AEL AEL  12.0229
  CUO CUO  6.0257
  CXM CXM  7.0534
  CCT CCT  5.1059
  AXF AXF  5.9375
  AGE AGE  7.8071
  CRH CRH  7.5525
  BCE BCE  5.5118
  DDQ DDQ  8.3775
  BFX BFX  7.5470
  BHD BHD  8.9417
  CD2 HSC  1.7000
    N GL1  1.5000
   CA ARG  2.0000
  APM APM  5.6363
  BAO BAO  6.0234
  AEA AEA  5.3435
  HB1 PHE  0.0000
  C66 XK2  1.7000
  CBU CBU  5.2129
  ACW ACW  14.3018
  CEP CEP  6.5121
  BLS BLS  6.0643
  AXB AXB  5.4277
  ASE ASE  5.8676
  DIJ DIJ  5.0997
  DFC DFC  7.6899
  HG1 GLN  0.0000
  CJV CJV  9.9849
  CUJ CUJ  7.2046
  DCP DCP  6.9395
  AQK AQK  5.8283
  DIT DIT  6.8704
  ND1 HSE  1.5000
  AZQ AZQ  6.9645
  BEV BEV  15.3981
    C MET  1.7000
  AVP AVP  7.9732
  ANE ANE  6.8171
   H3 XK2  0.0000
  AOW AOW  7.4949
  CQN CQN  5.4523
  AEP AEP  7.7963
  H3' QSI  1.0000
  ATJ ATJ  5.1053
  O2' QSI  1.4000
   SD MET  1.8500
  DBJ DBJ  5.2389
  ARP ARP  6.3728
  ABH ABH  11.1918
  DJJ DJJ  5.7440
  HB1 ASN  0.0000
  CUN CUN  9.4113
  AYU AYU  5.2808
  ABO ABO  10.7765
   CA CYS  2.0000
  DGF DGF  6.0395
  BFI BFI  6.6047
  AZJ AZJ  6.1456
  BJZ BJZ  7.9453
  CIX CIX  6.5663
  BFV BFV  5.9270
  ATH ATH  7.9444
  BAH BAH  5.4304
  BFS BFS  7.5644
  AGY AGY  7.2603
  BKW BKW  7.0751
    C GL2  1.7000
  BSD BSD  6.1058
  BVK BVK  6.2376
  AMF AMF  7.7781
  AKA AKA  8.1446
    O PHE  1.4000
 H61A XK2  0.0000
  AIB AIB  7.3740
  HE1 GL2  1.0000
  BEC BEC  5.9524
  AXD AXD  5.0992
  AOZ AOZ  7.6320
  AOE AOE  6.1855
  CPZ CPZ  6.5117
  AGX AGX  7.2775
   CG HSE  1.7000
  DKK DKK  6.8044
  AKB AKB  5.2833
  CKO CKO  16.9406
   N7 XK2  1.5000
  DJW DJW  5.1644
  CMX CMX  5.6052
  CRL CRL  6.7247
  BXY BXY  5.8724
  BNL BNL  5.1054
  BAK BAK  5.8591
  ACJ ACJ  9.0125
  BEG BEG  13.9504
    H SEP  1.0000
  CFJ CFJ  5.0915
  HB2 AS1  0.0000
   SG CYS  1.8500
  HD2 ILE  0.0000
  BZL BZL  5.0581
  ARH ARH  5.8979
  CMR CMR  9.8343
    O HSE  1.4000
  CD1 LEU  2.0000
  CCW CCW  7.4943
  BSA BSA  6.7274
  CXV CXV  5.3965
  CGM CGM  7.5392
  BRL BRL  5.1214
  BNN BNN  5.7020
  CXQ CXQ  6.0491
  BVG BVG  6.6075
  CE2 TRP  1.7000
  CRZ CRZ  6.2190
  HB1 QSI  0.0000
  BFR BFR  6.7148
  DKS DKS  6.4554
  APN APN  5.2562
  HB2 CYS  0.0000
  CDW CDW  7.2090
  AZK AZK  5.4775
  BBP BBP  5.3388
  ARX ARX  6.5921
  AOI AOI  6.2912
  BJV BJV  5.2412
  BBC BBC  5.0292
  CWR CWR  5.8368
   CG GLU  2.0000
  COH COH  6.7145
  AHZ AHZ  9.3039
  DIY DIY  5.3974
  CZD CZD  5.2849
  AKH AKH  6.4260
  ADO ADO  8.1017
  BMK BMK  8.1627
  H63 XK2  1.0000
  DHF DHF  6.4099
  ACU ACU  11.4805
  CPU CPU  6.5818
  CBS CBS  5.1490
 HE22 GLN  1.0000
  ADQ ADQ  8.4432
  ARK ARK  5.6061
   O4 XK2  1.4000
  BXQ BXQ  6.4944
  CLQ CLQ  8.9692
  CSG CSG  6.2596
  BZU BZU  5.4915
  CUQ CUQ  6.9037
  CSZ CSZ  5.3037
  DHL DHL  5.6438
  CVV CVV  5.2927
   HN TYR  1.0000
  AUN AUN  9.5528
  CYD CYD  5.3641
  CUH CUH  6.0702
  DFO DFO  5.2727
  CHC CHC  5.0065
  AMY AMY  5.5841
  BYM BYM  5.6688
  DHH DHH  5.5072
  AIF AIF  7.2370
  ABZ ABZ  17.0463
  CPE CPE  5.7742
  CNX CNX  5.4042
  CHJ CHJ  5.1588
  APC APC  8.9873
  BJJ BJJ  5.7652
  BQN BQN  5.5248
  CRK CRK  7.6992
  BSO BSO  5.5585
  DCB DCB  7.0075
  BSB BSB  8.0151
    C HSD  1.7000
   HA ARG  0.0000
  AYQ AYQ  6.8623
  CYS CYS  6.0673
  AIZ AIZ  6.6953
  BBN BBN  5.1240
  DGX DGX  5.3579
  CQK CQK  8.2180
  CRX CRX  7.2883
  AMM AMM  5.5191
  AVM AVM  5.0522
  CRW CRW  5.7821
 HD12 ILE  0.0000
  ATC ATC  9.4800
  CET CET  5.8329
  DHM DHM  5.4236
  BDL BDL  11.8095
   CB GL1  2.0000
  ATR ATR  5.7684
  C19 TSA  1.7000
  AYB AYB  5.4063
  DIZ DIZ  5.1907
  AAE AAE  15.8053
  OE1 GLN  1.4000
  AUJ AUJ  6.2207
  BUH BUH  8.5315
  AUX AUX  5.2417
  H21 TSA  1.0000
  AWD AWD  6.5354
  CYI CYI  6.7193
  CBQ CBQ  6.7758
  AKO AKO  7.5774
  BLR BLR  7.8202
  BSR BSR  6.4603
  BSG BSG  8.1732
   HN ASP  1.0000
 H3'' QSI  0.0000
  DJF DJF  8.0099
  CFZ CFZ  5.1527
  BMG BMG  20.7399
  CFU CFU  6.3912
  ATI ATI  7.1379
 HG21 ILE  0.0000
   HA ILE  0.0000
   CB HSE  2.0000
  CUX CUX  6.2735
  BCW BCW  6.6635
  BHE BHE  7.3088
  BDC BDC  5.1362
  AFB AFB  10.8667
  BFQ BFQ  13.5920
  BXS BXS  5.2773
  ANW ANW  7.5886
    O CYS  1.4000
  DKT DKT  5.4882
  AQZ AQZ  6.9049
  AMU AMU  5.4460
   C6 XK2  2.0000
  BSW BSW  6.7732
  BMZ BMZ  7.1153
  BWB BWB  6.8247
 HD21 LEU  0.0000
  AHE AHE  11.4297
  ADM ADM  10.4663
    O ASP  1.4000
  AJU AJU  7.5327
  DCW DCW  7.5008
  AQU AQU  8.6622
  DHV DHV  5.3173
  CAS CAS  7.0432
  BOR BOR  8.3958
   N3 QSI  1.5000
  BHC BHC  6.9984
  CFI CFI  5.2400
  ACX ACX  5.9176
  OD2 AS1  1.4000
    H GL2  1.0000
  HB1 GLN  0.0000
  DFU DFU  5.0574
  CKX CKX  15.3800
  CFD CFD  5.1853
  CNI CNI  7.8660
  AQX AQX  5.0799
  BFP BFP  9.0137
  DKV DKV  5.2274
  CFW CFW  6.2825
    C GL1  1.7000
  COQ COQ  5.3198
  AQF AQF  10.9032
  AVG AVG  7.1680
  C2' QSI  2.0000
 HD13 LEU  0.0000
  AGP AGP  5.8987
  CHO CHO  6.0060
   HB VAL  0.0000
  CSP CSP  12.9117
  CFS CFS  6.0974
  CJS CJS  8.5952
  CAN CAN  5.0832
  AXC AXC  5.6154
   HA VAL  0.0000
  DCA DCA  5.2855
  DBD DBD  5.5678
  AHT AHT  7.5528
  BAN BAN  5.8576
  BCT BCT  8.3506
  BID BID  10.0088
  AQB AQB  5.0410
  BYS BYS  6.3393
  DJB DJB  5.3538
  CVJ CVJ  8.5425
  AOR AOR  5.0230
  CBD CBD  7.1694
  AUS AUS  5.1376
  ADR ADR  9.8833
  DKO DKO  5.8029
  AHD AHD  7.8779
  CTX CTX  8.7713
  DBR DBR  5.3268
  CKP CKP  12.4278
  ABD ABD  7.3660
  ALE ALE  7.8476
  DCS DCS  8.6976
  CZK CZK  7.7452
  AZH AZH  5.3135
  BHB BHB  8.2697
  BZE BZE  6.0248
  BIM BIM  9.0331
  AAU AAU  8.3909
  CAX CAX  6.7535
  CCG CCG  5.9607
    O QSI  1.4000
  ASK ASK  8.6868
  BOL BOL  5.6019
  BSQ BSQ  6.4319
  CVP CVP  6.7432
  BCK BCK  6.3808
  ARF ARF  9.2968
  CE2 TYR  1.7000
  BRE BRE  6.1164
  H25 XK2  1.0000
  CSI CSI  8.2222
  DIV DIV  6.6955
   CA HYD  2.0000
   NH VDW  0.0000
  C22 XK2  1.7000
  ALF ALF  6.1006
  AKU AKU  7.3199
  DDJ DDJ  5.4973
  H11 TSA  1.0000
  DBL DBL  6.1869
  DKQ DKQ  6.2251
  CVK CVK  8.9502
  BIJ BIJ  8.7393
  CPG CPG  8.8254
   HA CYS  0.0000
  BZY BZY  5.9163
  BMV BMV  5.5026
  BBT BBT  5.6610
  DAJ DAJ  6.0209
  BLG BLG  8.8288
    H TRP  1.0000
  COW COW  9.5501
  BOC BOC  6.5443
  AID AID  6.0668
  AHI AHI  8.2317
  CVI CVI  5.0853
   HN GLU  1.0000
  CRQ CRQ  6.0837
  DCQ DCQ  5.7776
  C70 XK2  1.7000
  AQL AQL  5.8916
   SG HYD  1.8500
  CTT CTT  7.1946
  BQO BQO  7.3030
    N GLN  1.5000
   CA PRO  2.0000
  CFG CFG  6.4699
  BXX BXX  6.0012
  DEI DEI  6.6098
   H6 XK2  0.0000
  BGV BGV  9.4274
  AMN AMN  6.3102
  COT COT  11.8247
  AYO AYO  5.4708
  HB2 ALA  0.0000
  CZX CZX  5.7823
  AFL AFL  5.5843
  DCJ DCJ  6.0675
  CQE CQE  5.0342
  BUD BUD  6.0451
  AFS AFS  6.8173
  AYH AYH  7.0679
  DCU DCU  5.5744
   N2 XK2  1.5000
  TWE TWE  20.0000
   CG LEU  2.0000
  AFA AFA  15.2860
  ATN ATN  7.2748
  AQV AQV  5.3826
   CB LYS  2.0000
  CZ2 TRP  1.7000
  BOU BOU  12.6679
  DGT DGT  7.0758
  AAG AAG  10.2847
  CID CID  5.5186
  BQK BQK  6.3444
  ARO ARO  7.2336
  ANH ANH  6.2740
  CKU CKU  15.7380
  AOK AOK  6.7488
  CEH CEH  5.5857
  DGN DGN  9.3379
  BIA BIA  6.4299
  ASH ASH  5.9352
  CDT CDT  6.0916
  AMJ AMJ  5.4428
  CBB CBB  5.4726
  BUZ BUZ  5.1341
  BOD BOD  7.7060
  HD1 HSE  1.0000
  AWB AWB  5.7523
  ARE ARE  5.2781
  BMP BMP  5.5319
  CNC CNC  11.0393
  BZK BZK  5.6574
  BLO BLO  13.1199
  BAR BAR  5.7880
  AJQ AJQ  5.8076
  HB1 TRP  0.0000
  BQM BQM  5.4801
  BEN BEN  8.6418
  BGP BGP  14.5211
  DFD DFD  6.9199
  HT2 QSI  1.0000
  CEX CEX  5.1345
  CGD CGD  5.0267
  BTA BTA  7.5291
    N ASP  1.5000
  DFA DFA  6.1302
  CVN CVN  6.8682
   CG GLN  2.0000
  CPH CPH  9.7600
  ABJ ABJ  9.6038
  AGB AGB  8.7621
  CGJ CGJ  5.3245
  AFV AFV  6.2537
  CNB CNB  11.2469
  HG2 GLN  0.0000
  AWZ AWZ  5.8314
  BZC BZC  6.6572
  BFE BFE  16.2088
  CG2 THR  2.0000
  CTK CTK  6.2819
  CTJ CTJ  5.0716
  BXP BXP  6.6002
  BTL BTL  7.2678
  AJH AJH  9.3802
  BCH BCH  6.5083
  CBG CBG  5.4641
  ASB ASB  8.6621
  BLW BLW  7.8611
  COC COC  6.6230
  BUV BUV  5.1464
  BBF BBF  5.6627
  O1S QSI  1.4000
  ACF ACF  9.7318
  BZJ BZJ  6.2722
  AZU AZU  5.2290
  COP COP  7.7207
   CG PRO  2.0000
  BHO BHO  11.1051
  CGW CGW  5.9823
  BZB BZB  6.0483
   HA SER  0.0000
  BPK BPK  5.6555
  BVL BVL  6.5171
    C SEP  1.7000
  CMI CMI  10.2728
  BUP BUP  5.4586
  ALO ALO  8.7480
    H LEU  1.0000
  CXU CXU  6.2885
  BDO BDO  24.0201
    N AS1  1.5000
  ATQ ATQ  6.7401
   CA HSE  2.0000
  AXN AXN  7.9089
  AEG AEG  10.4078
  CYX CYX  5.1381
  BHA BHA  10.1696
  HB2 LEU  0.0000
  CQY CQY  5.2592
   HE GL1  1.0000
  CMP CMP  11.3627
  AGH AGH  6.6018
  CDQ CDQ  5.2365
  BER BER  11.1126
  AHS AHS  6.0693
  AQE AQE  7.8062
    N ILE  1.5000
  BHQ BHQ  13.1082
   C2 QSI  1.7000
  CQX CQX  8.6440
  CEA CEA  6.3445
  DEY DEY  5.8738
  ACS ACS  7.7095
  ALK ALK  7.7237
  BBE BBE  6.5525
  CZP CZP  8.2791
  H64 XK2  1.0000
    N HSE  1.5000
  BGN BGN  7.7613
  BQH BQH  5.0458
  AKQ AKQ  10.3062
  AAX AAX  10.0584
  DHG DHG  5.5655
    O HSC  1.4000
  DJZ DJZ  5.6029
  CUA CUA  8.5028
  CRY CRY  9.1691
  BNS BNS  5.9879
  CKK CKK  13.7954
  BJG BJG  5.4401
  SPH NBN  1.5000
  COS COS  7.0478
  BZZ BZZ  7.0136
   HA HIS  0.0000
  ACE ACE  6.0660
  BZA BZA  5.5898
  CNE CNE  5.7395
  HD1 AS1  1.0000
  CIS CIS  5.4395
  BZS BZS  6.1108
  DGQ DGQ  6.7031
   HD ASP  1.0000
  CSW CSW  6.2289
  BRH BRH  5.5292
  CGA CGA  6.0122
  BWO BWO  6.0626
  CLU CLU  8.6246
  CHR CHR  5.3173
  CLT CLT  6.7697
  DEV DEV  5.5023
  ATW ATW  8.2109
  APG APG  6.1301
  BIY BIY  7.1319
  AER AER  11.9224
  CLX CLX  8.4595
  DAC DAC  7.2074
  AHW AHW  5.4183
  BZV BZV  6.1467
  HB2 GLN  0.0000
  HE2 GL2  1.0000
  DJM DJM  5.5160
  BME BME  7.4796
   HN GLY  1.0000
   HN LYS  1.0000
  BEI BEI  11.4585
  CSK CSK  5.8127
  BKJ BKJ  6.6068
  ALS ALS  6.6154
  BCD BCD  5.2027
  CES CES  5.3990
  CDO CDO  5.2505
  CHL CHL  6.3173
  BWM BWM  8.3947
  NE1 TRP  1.5000
  COL COL  5.7929
  CUR CUR  9.1016
    H HSE  1.0000
  BTV BTV  5.4787
   CB PHE  2.0000
  BVE BVE  7.1473
  DBV DBV  5.0840
  DDX DDX  5.1415
  ATT ATT  6.3963
  BQE BQE  6.2913
  AJD AJD  7.9985
  COZ COZ  6.3495
  CNN CNN  5.0458
  BIF BIF  10.2539
  DHO DHO  5.1208
  CPA CPA  6.8295
  CIP CIP  6.4349
  AOF AOF  6.0771
  ADS ADS  7.8878
  DGC DGC  5.6989
   H1 HOH  1.0000
  DAW DAW  5.5717
  BHR BHR  7.7225
  CGF CGF  5.0792
  CSJ CSJ  6.8151
  CLS CLS  7.6068
  HA1 GLY  0.0000
  CLK CLK  21.2226
  CRS CRS  5.0324
  AAS AAS  11.9902
   HA LEU  0.0000
  BQX BQX  5.9114
  HZ2 LYS  1.0000
    C ALA  1.7000
   O3 SEP  1.4000
  BYL BYL  5.1123
   CB SER  2.0000
  CZO CZO  5.0096
  COI COI  8.3463
   HN SER  1.0000
  AND AND  5.4109
  DEE DEE  6.7514
  CLM CLM  11.6148
  AHN AHN  13.8646
   HE GL2  1.0000
  BDK BDK  6.3287
  OE1 GL1  1.4000
  HB2 QSI  0.0000
  ADT ADT  11.9592
  CUU CUU  5.3066
  CGB CGB  5.5385
  ACM ACM  7.4597
  HB2 HIS  0.0000
 HD21 ASN  1.0000
    O HOH  1.4000
  HD2 PHE  1.0000
  BKM BKM  6.5682
   HA ASN  0.0000
  ASM ASM  6.2811
  DIN DIN  6.3695
   HG LEU  0.0000
  CEZ CEZ  5.5587
  HB2 ASN  0.0000
  DHY DHY  5.4554
  BBS BBS  5.9706
  CML CML  8.8774
  AZP AZP  6.1012
  HE3 MET  0.0000
  BWZ BWZ  5.3715
  CGU CGU  5.0234
  BVJ BVJ  5.1367
   CA GL1  2.0000
  BEK BEK  13.3155
  DBF DBF  5.7111
  CWA CWA  6.2801
  CUP CUP  6.5511
  CTO CTO  7.2406
  BPE BPE  5.5560
  ANU ANU  9.3348
  AME AME  8.0002
 HG23 THR  0.0000
  DCZ DCZ  7.4500
  CTM CTM  6.8823
  ADF ADF  17.4790
  BBG BBG  5.6343
   HA GL1  0.0000
  CJY CJY  16.3625
  BJO BJO  7.9173
  CYA CYA  5.8595
  CLD CLD  9.9128
  AJP AJP  5.7881
  CTR CTR  5.7658
  COX COX  8.5919
   HA PRO  0.0000
  BQB BQB  5.0849
  BDZ BDZ  12.9354
  CJR CJR  19.2167
  DFW DFW  5.2241
  DGA DGA  6.6317
  BOY BOY  9.0170
  AJF AJF  9.1231
  ND1 HSD  1.5000
  BTZ BTZ  5.0324
  BTB BTB  8.8573
  CYE CYE  7.5915
  ABK ABK  5.1777
  BSP BSP  6.4339
  CMD CMD  6.1258
  AKL AKL  6.2114
 HG23 ILE  0.0000
  AHF AHF  9.3365
  DAU DAU  6.3979
  BVR BVR  5.9223
  DEN DEN  6.0781
  AAP AAP  12.1354
  BKY BKY  6.6228
  BWA BWA  7.8851
    H GLU  1.0000
  CHH CHH  5.0623
  BTT BTT  8.3772
  ABV ABV  10.5266
  ND2 ASN  1.5000
  BVN BVN  5.8384
  BMH BMH  8.7702
  BGO BGO  9.0515
   CG TRP  1.7000
  CD2 TRP  1.7000
  DCM DCM  5.0019
  AUM AUM  5.6100
  H14 TSA  1.0000
    O ILE  1.4000
  AWW AWW  5.0830
  BMX BMX  6.9836
  AXX AXX  5.0318
   CB AS2  2.0000
  DKH DKH  7.7936
  NE2 HSC  1.5000
  BOZ BOZ  9.3499
  ANA ANA  6.8815
  CPF CPF  14.8758
  AWH AWH  5.5460
  AIV AIV  8.2819
  CFK CFK  6.4905
  O24 TSA  1.4000
  DHZ DHZ  5.5279
  AHC AHC  7.0512
    H HYD  1.0000
  CAR CAR  6.4398
  ARN ARN  7.2143
    O ALA  1.4000
  ANM ANM  8.5974
  HB2 TYR  0.0000
  DKB DKB  5.4764
   CA ASN  2.0000
  CIA CIA  5.0795
  BEM BEM  7.3414
  CPX CPX  8.5807
  DAX DAX  7.0067
   CA LYS  2.0000
  CWS CWS  6.7367
  BOA BOA  6.2124
  BYF BYF  6.8271
  BIW BIW  6.9213
  HG1 GL2  0.0000
  DJC DJC  6.3572
  CZR CZR  5.0565
  AFC AFC  10.8555
  BXU BXU  5.7160
   CG GL1  2.0000
  CVR CVR  6.1034
  AZS AZS  5.9700
  BBV BBV  5.2709
  BES BES  5.7108
  BDP BDP  21.7649
  CVX CVX  5.9453
  CTF CTF  7.1867
  CPM CPM  13.3834
  CDK CDK  5.0157
  ANR ANR  5.4437
  H74 XK2  1.0000
  AWJ AWJ  8.6211
  CIY CIY  5.2741
  HB2 GL1  0.0000
  CQU CQU  5.3745
  CJT CJT  11.4190
  BXG BXG  5.4897
  BOF BOF  5.0368
  BDJ BDJ  20.3756
 HG11 VAL  0.0000
  BFN BFN  13.6726
  BML BML  10.0578
  CHM CHM  5.3386
  CBJ CBJ  5.1991
  ARA ARA  5.5986
  AJC AJC  6.4723
  DAE DAE  6.3850
  AQN AQN  5.8222
  HB1 HYD  0.0000
  BZX BZX  5.5143
  CG1 VAL  2.0000
  CZW CZW  5.7664
  AJY AJY  10.6421
  CIN CIN  6.7805
  C63 XK2  1.7000
  DCT DCT  7.3248
  CPV CPV  8.0031
  BKE BKE  7.4504
    N TYR  1.5000
  DEJ DEJ  6.6367
  ABS ABS  17.4699
  CCO CCO  7.6628
  CIO CIO  5.5742
  BKG BKG  8.1366
    C TYR  1.7000
  BMC BMC  6.1349
  CAQ CAQ  5.2526
  BDN BDN  21.0452
  BQQ BQQ  6.9618
  AHJ AHJ  7.8449
  CLN CLN  24.4822
  ACP ACP  10.2010
  CMC CMC  8.6623
  BVT BVT  6.2021
  CTN CTN  6.7195
  DHS DHS  6.2177
  CNJ CNJ  7.2335
  AXL AXL  6.3001
  AEH AEH  7.1505
  ACB ACB  16.9482
  BEL BEL  7.2481
  DHB DHB  5.1721
  BRX BRX  7.5172
  C73 XK2  1.7000
   NZ LYS  2.0000
    N HYD  1.5000
  HG2 GL1  0.0000
 HE22 QSI  1.0000
  CTL CTL  5.3528
  C76 XK2  1.7000
  AJK AJK  8.8569
  CBP CBP  7.9195
  ATM ATM  6.0314
  ASO ASO  5.5991
  SPH SPH  1.5000
  AJN AJN  6.1504
  AYC AYC  7.1295
  H67 XK2  1.0000
  AAZ AAZ  17.0389
  HE1 GLU  1.0000
  HB2 MET  0.0000
    H SER  1.0000
  CZC CZC  6.9308
  ABA ABA  20.9325
  ATK ATK  5.0441
  DJK DJK  5.2269
  HB1 HSC  0.0000
  CPP CPP  7.9445
  BGL BGL  5.8663
  CKD CKD  5.5337
  BJN BJN  6.4642
  AAT AAT  11.9823
  HZ2 TRP  1.0000
  H21 XK2  1.0000
  C71 XK2  1.7000
  DCD DCD  5.6968
  CHI CHI  5.5702
  BSZ BSZ  5.2692
   C3 TSA  2.0000
  DEP DEP  5.0489
  HT1 QSI  1.0000
  ATY ATY  5.1508
  BSS BSS  5.6052
  DFP DFP  5.9672
  ACK ACK  14.3186
  BQL BQL  6.0972
  DKE DKE  6.6169
  BRV BRV  5.8408
  BZT BZT  6.0695
  OE2 GL2  1.4000
  ADK ADK  5.2838
  BJY BJY  6.9860
    P SEP  1.9000
  CVC CVC  7.3051
  HO4 XK2  1.0000
  AVN AVN  6.8700
  DHR DHR  6.1689
    O SEP  1.4000
  ANQ ANQ  6.3703
  CPO CPO  6.4773
  CAZ CAZ  6.3629
  DDS DDS  7.1410
  ASZ ASZ  8.0691
  CER CER  8.8864
  AQM AQM  8.0725
  CFX CFX  7.5933
  CNG CNG  8.7398
  CFV CFV  5.0681
  AGW AGW  6.1718
  CVH CVH  5.3632
  ART ART  5.7405
  ACH ACH  6.3184
  DET DET  5.2505
  CEE CEE  5.0223
  AGO AGO  8.8983
  AWY AWY  5.8135
  AUO AUO  9.2813
  AOG AOG  6.9565
   OG SER  1.4000
  C77 XK2  1.7000
   HN HIS  1.0000
  HE2 HSC  1.0000
  CDA CDA  6.3269
  BKZ BKZ  5.0805
  CPB CPB  7.5920
   CG AS2  1.7000
  CWV CWV  9.6121
    S QSI  1.8500
  AIG AIG  7.0970
  CFY CFY  6.0005
  CSE CSE  6.8870
  BTI BTI  11.0033
  CTZ CTZ  7.7458
  ATZ ATZ  5.0786
  DKI DKI  5.0674
  CZJ CZJ  5.1693
  AUI AUI  6.0903
  BCO BCO  7.9995
  CIZ CIZ  6.0311
  CXJ CXJ  7.0122
  BUA BUA  5.2744
  CE3 TRP  1.7000
  BKD BKD  5.0258
  HD2 HSD  1.0000
   HA QSI  0.0000
    O HIS  1.4000
    N LEU  1.5000
  BPS BPS  7.1027
    C HSE  1.7000
  HZ3 LYS  1.0000
    H VAL  1.0000
    N GL2  1.5000
  HE2 LYS  0.0000
  CKH CKH  15.4331
  AEB AEB  5.4071
  BFM BFM  5.7404
  DFL DFL  9.7587
  C64 XK2  1.7000
  HB1 SER  0.0000
  CWT CWT  5.3377
  CDH CDH  5.0428
  DGV DGV  5.1148
  CYW CYW  5.0474
  HE1 MET  0.0000
  AGR AGR  7.7026
  CQM CQM  10.5177
  ANG ANG  6.0354
  BCB BCB  7.5933
  AYG AYG  5.1849
  AOU AOU  7.2453
  ADN ADN  12.1923
  H1' QSI  0.0000
  AWT AWT  6.6731
  BSL BSL  5.3525
  AAM AAM  10.5597
  ABC ABC  8.3900
  DDR DDR  6.2821
   O1 TSA  1.4000
  CRU CRU  5.4252
  BTH BTH  5.1188
  C65 XK2  1.7000
  DGI DGI  5.6366
  DFI DFI  8.2568
  DFG DFG  5.8426
  BDV BDV  9.4896
  CUY CUY  7.0061
  ABQ ABQ  5.8293
  AOX AOX  6.8411
  AQY AQY  5.8787
  AFX AFX  8.2691
  APB APB  6.8686
  DIA DIA  5.3899
  AFG AFG  9.3582
   HN LEU  1.0000
  CVZ CVZ  7.0559
  BRD BRD  7.5879
  BOK BOK  5.3491
  AMQ AMQ  5.1163
  BAE BAE  5.6642
  AQH AQH  7.6161
  CCY CCY  5.1651
  AHL AHL  6.5206
  BLJ BLJ  5.1270
  AHH AHH  5.5520
   CG HSC  1.7000
  CVB CVB  7.3188
  BFC BFC  9.8754
 HD11 LEU  0.0000
  ARG ARG  5.2993
  CCP CCP  5.3553
    H GLY  1.0000
  AJT AJT  5.5774
  DCR DCR  5.4337
  APO APO  8.8642
  CAW CAW  5.4452
   CB VAL  2.0000
  CNP CNP  9.6876
  ALT ALT  12.9199
  AJI AJI  7.5332
  DCI DCI  5.3751
  C22 TSA  1.7000
  COJ COJ  6.7592
  CDB CDB  5.6457
  AVX AVX  5.3140
  BTY BTY  6.0665
  CFF CFF  5.0938
  BVB BVB  5.3835
    C QSI  1.7000
  DHU DHU  5.5513
   HA ALA  0.0000
  AVQ AVQ  5.0207
  CLJ CLJ  12.3847
  BNZ BNZ  5.0344
  CDE CDE  6.5369
  CSN CSN  7.7345
  BSF BSF  5.8466
  AUL AUL  6.9732
  AHU AHU  8.2080
  NH2 ARG  1.5000
  CWG CWG  9.1850
  AKT AKT  6.2081
  HE1 PHE  1.0000
  BEH BEH  18.6023
  CFQ CFQ  6.6160
  AKX AKX  7.3882
   CA SEP  2.0000
  CGT CGT  5.7232
  ACA ACA  19.4775
  ADE ADE  5.0084
    H TYR  1.0000
  AYS AYS  5.2793
  BEB BEB  22.3879
  AXO AXO  5.7874
  CGH CGH  5.1563
  BMF BMF  6.3411
    H GL1  1.0000
  OG1 THR  1.4000
    C HIS  1.7000
    N PRO  1.5000
  AII AII  9.9030
  BRI BRI  11.5606
  DIS DIS  5.5172
  BBK BBK  7.9704
  AFM AFM  6.3342
    O MET  1.4000
  COM COM  5.4890
  CJH CJH  17.9458
  BQW BQW  5.7604
  BAY BAY  5.2176
   NE ARG  1.5000
  CCR CCR  5.7287
    H HSD  1.0000
  AJM AJM  6.2630
  CNU CNU  5.2295
  DEX DEX  6.7856
  CAJ CAJ  5.0799
  BBI BBI  5.0703
  CQZ CQZ  5.6150
  CIQ CIQ  5.1499
  ALJ ALJ  8.5441
  BJW BJW  14.4532
  AVE AVE  7.6196
  CNF CNF  8.6847
  BJQ BJQ  6.0349
   HA GLN  0.0000
  DCO DCO  5.4952
  HB2 ASP  0.0000
  DHE DHE  5.0302
  HD1 PRO  0.0000
  AGK AGK  6.5049
   HN AS1  1.0000
  HE2 HIS  1.0000
 HG21 THR  0.0000
  DJY DJY  6.7487
  DJN DJN  6.6148
  BSV BSV  5.7715
  BAT BAT  5.7861
  CAD CAD  5.2210
  AVS AVS  6.3138
  AKP AKP  6.7449
  CIV CIV  5.3769
  APP APP  5.2858
  BUB BUB  5.3737
  DEH DEH  5.0784
  AGM AGM  5.1759
  AUQ AUQ  7.1270
  CMG CMG  5.7984
  COA COA  8.6556
  AJX AJX  6.8796
  AJV AJV  7.0455
  AFU AFU  10.5005
  ANV ANV  5.0691
   CZ TYR  1.7000
 HD12 LEU  0.0000
  DKG DKG  5.9567
  H33 XK2  1.0000
  C36 XK2  1.7000
   CB ALA  2.0000
  CJI CJI  16.7736
  ARB ARB  6.0844
  BCA BCA  6.0248
  ABL ABL  18.8524
  BZG BZG  5.4133
  AUF AUF  7.7540
  CWB CWB  5.7836
  BHL BHL  13.9475
  CD2 HSD  1.7000
  BYG BYG  6.9583
  BMM BMM  5.4341
  HB1 TYR  0.0000
  CKL CKL  14.2679
   HN ILE  1.0000
  CD2 HIS  1.7000
  BIQ BIQ  8.1045
  C62 XK2  1.7000
  HG1 LYS  0.0000
  CDU CDU  5.6117
  AYM AYM  5.2139
  DJE DJE  6.1390
  HD1 TYR  1.0000
  C23 XK2  1.7000
  DCE DCE  7.5443
  CIT CIT  5.0232
  BSN BSN  7.5707
  ABX ABX  23.5976
  CIK CIK  5.9572
  CKM CKM  7.7645
  BWQ BWQ  5.7144
  CEV CEV  6.1726
  BYO BYO  6.0981
  BTS BTS  6.3604
  CNQ CNQ  5.1508
  AGA AGA  9.1180
  CLC CLC  5.7841
  CLG CLG  7.2696
  AUC AUC  5.7205
  HG1 QSI  0.0000
  CKR CKR  6.6850
  BQD BQD  10.0786
  CLY CLY  6.4187
  AZX AZX  5.9113
  ASI ASI  5.8187
  AZA AZA  5.3439
  CKE CKE  5.0122
    H ASN  1.0000
  HZ1 LYS  1.0000
  CCS CCS  5.1008
  CJB CJB  5.6942
  BXD BXD  9.5509
  BKP BKP  5.9975
  CNR CNR  5.6648
  HB1 GL2  0.0000
  CKQ CKQ  13.9775
   OH TYR  1.4000
  C34 XK2  1.7000
  DFK DFK  8.3086
    O PRO  1.4000
  BWG BWG  6.4031
  AEZ AEZ  7.0449
   H4 TSA  1.0000
  DGW DGW  7.3298
  BYT BYT  5.9227
  BQZ BQZ  5.6554
  AZE AZE  5.6984
  BHN BHN  10.7951
  CWI CWI  6.9100
   CD GL2  1.7000
  CAU CAU  5.3915
  AZN AZN  6.9989
  CYM CYM  6.8649
  AKZ AKZ  5.6595
  CUB CUB  5.6116
  CE2 PHE  1.7000
  DDK DDK  6.2435
    H THR  1.0000
    H LYS  1.0000
  DDF DDF  6.5366
  DJL DJL  5.3292
  AIJ AIJ  8.8176
  BKQ BKQ  7.0783
  BFL BFL  13.7293
  CXP CXP  5.6448
  AXU AXU  8.2830
  AUV AUV  6.0438
  BWR BWR  5.9815
    C THR  1.7000
  CXS CXS  6.3587
  AWE AWE  5.0992
  DBU DBU  6.9687
  CKC CKC  20.6215
  BGG BGG  9.4037
  CRR CRR  11.0875
  CZE CZE  6.5356
  BVM BVM  5.9396
  AKE AKE  6.1232
  BTP BTP  5.8995
  AWG AWG  5.3538
  OD1 AS1  1.4000
  DHI DHI  5.0182
  AEE AEE  9.5270
 HD23 LEU  0.0000
  CYF CYF  5.0126
  HG1 SER  1.0000
  BTE BTE  5.7624
 HH22 ARG  1.0000
  CCX CCX  5.9514
  DDW DDW  6.8061
  DCF DCF  6.7332
  DAN DAN  5.2893
  CAK CAK  8.5373
  AXV AXV  5.5215
  DFR DFR  5.8246
  DAB DAB  8.4631
  DIF DIF  6.3253
  BVS BVS  7.2070
  AGL AGL  7.4174
   CB GLU  2.0000
  BZW BZW  5.6654
  BRA BRA  5.3955
   H8 QSI  1.0000
  CJP CJP  5.8127
  BPC BPC  7.4250
  AGI AGI  5.4172
  BCU BCU  6.2209
  AMR AMR  5.7994
  HD2 PRO  0.0000
  BPO BPO  9.0693
  ARU ARU  5.6581
  BSH BSH  6.1378
  AAK AAK  9.1321
  BTW BTW  5.1678
  AQJ AQJ  5.4941
  AFO AFO  7.5566
  AUH AUH  7.6669
  ATS ATS  6.0791
  H10 QSI  1.0000
  HD2 HIS  1.0000
  DEL DEL  5.3248
  DDB DDB  7.3706
  AIE AIE  10.9234
  CZT CZT  7.7698
  DBM DBM  5.7429
  BKK BKK  7.1910
  DBN DBN  5.4890
  AYR AYR  5.2083
   CA TYR  2.0000
  BBU BBU  6.2780
  AQT AQT  6.4062
  CWC CWC  5.6245
  ATO ATO  7.0662
  CCU CCU  6.6073
  BMW BMW  7.8485
  ADH ADH  10.1196
  DCK DCK  9.5324
  GRD GRD  0.0000
  CQV CQV  10.6729
  CGK CGK  6.8436
  CYN CYN  5.8904
  HE2 GL1  1.0000
  DAD DAD  5.1975
    N CYS  1.5000
  CAC CAC  5.1952
  AMS AMS  5.3384
  CQD CQD  5.2249
  BXH BXH  5.2277
  BHX BHX  15.5702
 HD13 ILE  0.0000
  BUY BUY  5.2302
  BUU BUU  6.9949
  CQB CQB  5.3845
  DIH DIH  6.0429
  CPI CPI  10.0714
  CNZ CNZ  12.5983
  BFT BFT  12.9503
  CKV CKV  12.2591
  BUO BUO  7.1307
  BAI BAI  7.3939
  BGH BGH  8.7737
   HN HSE  1.0000
   CB HSD  2.0000
  ASV ASV  5.8057
  BUW BUW  6.5038
  BKL BKL  7.9017
  AJE AJE  11.8472
  CUE CUE  8.0688
  BLU BLU  8.7386
   HA TYR  0.0000
    N SEP  1.5000
  AEV AEV  12.4676
  BZO BZO  5.0750
    O TRP  1.4000
  DCV DCV  5.3394
  OD2 AS2  1.4000
  BFB BFB  17.0531
  AMD AMD  7.8085
   CA HSD  2.0000
  BEF BEF  5.1628
  APK APK  7.6783
  AKM AKM  11.3253
  APU APU  6.2733
  CSY CSY  8.2538
  C10 TSA  2.0000
  SP1 SP1  1.0000
  H7A XK2  0.0000
  CNW CNW  11.8246
   H2 HOH  1.0000
  CUI CUI  5.9623
  CJC CJC  5.1600
  BNY BNY  6.2296
  ADB ADB  8.6060
  HD2 TYR  1.0000
  HE1 HSD  1.0000
  HB1 ASP  0.0000
  C79 XK2  1.7000
   CA LEU  2.0000
  BMO BMO  8.6771
  BGM BGM  5.0623
  BKB BKB  6.6472
  ADX ADX  12.4305
  DEQ DEQ  6.1792
  ASJ ASJ  6.2776
  HB2 SEP  0.0000
   HA HSD  0.0000
  ABE ABE  12.0934
  CQG CQG  10.9793
  HZ3 TRP  1.0000
  AIO AIO  6.6128
  BEQ BEQ  5.0182
  BLL BLL  5.0919
  CJZ CJZ  12.2663
  CD1 TYR  1.7000
  CFT CFT  5.1818
  BPV BPV  7.0307
  CHK CHK  5.1541
 DUM2 DUM  0.0000
  AMH AMH  8.9163
  ATP ATP  5.4133
  HG2 GLU  0.0000
  CYB CYB  5.1938
  CRE CRE  5.2697
   HD AS1  1.0000
   O5 XK2  1.4000
  CQP CQP  6.6104
  CNT CNT  10.4545
  DDV DDV  5.5539
  BOJ BOJ  5.0995
  BIR BIR  6.0886
  CDZ CDZ  5.6973
  AEC AEC  7.1959
   HN VAL  1.0000
    N SER  1.5000
  AZV AZV  5.1273
  BPN BPN  5.7460
  CRT CRT  5.1696
  HE1 LYS  0.0000
  CTW CTW  6.3509
  OH2 OH2  1.4000
  AYN AYN  5.5923
  BCV BCV  5.9358
  AVJ AVJ  5.0917
  AIH AIH  7.1186
  BAF BAF  6.9861
  AMC AMC  5.0453
  BRM BRM  5.5537
  AVR AVR  5.0714
  CCV CCV  5.2158
  COD COD  10.5290
    O HYD  1.4000
  AEQ AEQ  12.2690
  CJE CJE  5.1228
   CA QSI  2.0000
  ARY ARY  5.3747
   H5 XK2  0.0000
   HN HSD  1.0000
  C17 TSA  2.0000
  DBZ DBZ  6.1029
  CFE CFE  5.2441
  BTJ BTJ  7.7818
  CJJ CJJ  19.9564
  AZR AZR  5.4051
    N HSC  1.5000
  BWI BWI  5.9183
  BHG BHG  7.6069
  BSM BSM  9.9717
  ANK ANK  7.2194
   CA HSC  2.0000
  BVV BVV  5.6849
  BRW BRW  7.9453
  DGJ DGJ  5.3183
  BUJ BUJ  7.1259
  H20 TSA  1.0000
  CXO CXO  10.6529
  BIP BIP  6.1675
  AJZ AJZ  6.6824
  DHA DHA  5.0525
  BKR BKR  5.8411
  BYK BYK  5.0655
  ACL ACL  16.4543
  AZT AZT  5.4910
  HG1 PRO  0.0000
  BOX BOX  7.1516
  CVF CVF  7.7535
  ALP ALP  5.9495
  AAR AAR  23.2651
  CUV CUV  11.1085
  DGR DGR  7.2590
  CIE CIE  5.5735
  ASU ASU  5.0711
   CB HYD  2.0000
  CMO CMO  5.5683
  BWH BWH  6.8419
  CXD CXD  5.2846
  ADY ADY  8.0669
  ALR ALR  5.7644
  SPH BON  1.5000
  BKX BKX  5.4298
  DBG DBG  5.5391
  CED CED  5.7718
  BQT BQT  6.0796
  DBW DBW  5.1272
  CHF CHF  6.5551
  CIU CIU  5.6179
  C26 XK2  1.7000
  BPD BPD  8.8051
  ASA ASA  5.9078
  CPS CPS  9.0349
 HH21 ARG  1.0000
  BJK BJK  12.8036
  CUM CUM  6.4879
   N1 QSI  1.5000
  BLM BLM  8.3209
  BVI BVI  5.6226
   HE ARG  1.0000
  CEY CEY  5.2046
  CG2 ILE  2.0000
  H78 XK2  1.0000
  CDC CDC  7.4588
  CCL CCL  6.9620
  DKL DKL  5.8475
  CST CST  10.2878
  HB2 GL2  0.0000
  AGU AGU  5.5244
  BTU BTU  10.4714
  CSH CSH  7.0264
  AQS AQS  6.5950
  CTU CTU  6.1497
  BXL BXL  5.4981
  AFP AFP  7.4924
  HB1 LYS  0.0000
   HA AS2  0.0000
  BSJ BSJ  5.4610
   CA AS1  2.0000
  BPP BPP  6.2755
  CAP CAP  5.6862
  BOI BOI  7.4832
  AJJ AJJ  7.8064
   HZ PHE  1.0000
  DHQ DHQ  5.4302
 HD11 ILE  0.0000
   HA GL2  0.0000
  CZV CZV  5.8680
  ALY ALY  8.0170
  HD1 PHE  1.0000
  C27 XK2  1.7000
   CA GLU  2.0000
  AZB AZB  7.6095
  BHS BHS  13.4154
  CCH CCH  5.2297
    H PHE  1.0000
  BFW BFW  8.2131
  BEJ BEJ  8.3876
  HG2 GL2  0.0000
  HB1 HSD  0.0000
  AAH AAH  6.7815
  DCH DCH  5.0488
  AXW AXW  8.7755
  APZ APZ  5.5780
  CE1 HSC  1.7000
  AON AON  8.3774
  COV COV  9.8433
  BIK BIK  7.9894
   H2 OH2  1.0000
  DBI DBI  7.6585
  BAV BAV  5.2914
  BBA BBA  5.2554
  CDY CDY  5.7254
  HB1 ALA  0.0000
  BZR BZR  8.3365
  HB1 CYS  0.0000
  AVA AVA  6.0339
  O4' QSI  1.4000
   CE LYS  2.0000
  BNJ BNJ  5.2402
  BMA BMA  8.5155
  CUF CUF  7.8299
  CDV CDV  5.7655
  BUT BUT  7.3960
  BEP BEP  19.4606
  ALH ALH  9.7357
    C PRO  1.7000
  H62 QSI  1.0000
  BIT BIT  6.5800
  C4' QSI  2.0000
  BNG BNG  7.4951
  DJU DJU  8.7075
  CWJ CWJ  12.2348
  CSF CSF  7.8936
    H AS1  1.0000
  BBD BBD  6.4713
  H4' QSI  0.0000
  CDG CDG  7.3465
  AIM AIM  7.2405
  CCC CCC  5.2721
  AZW AZW  5.4346
  CBC CBC  5.5077
  ALZ ALZ  7.3099
  DJG DJG  5.8196
  CNL CNL  7.5413
  CJK CJK  15.3091
  AQA AQA  6.8022
  HD1 HIS  1.0000
  AAC AAC  22.0092
    C HSC  1.7000
  BDH BDH  13.5305
  CD2 TYR  1.7000
  AAN AAN  8.0956
  CMJ CMJ  11.8294
  AWI AWI  5.7192
  BRJ BRJ  9.8291
  CQR CQR  5.6732
  HD2 HSC  1.0000
  BHU BHU  7.7575
  BDF BDF  5.8732
   CA AS2  2.0000
  BFF BFF  6.1237
  CSA CSA  6.3922
  CIL CIL  5.0236
  H26 XK2  1.0000
  DDM DDM  6.2306
  CMY CMY  6.7959
  CDN CDN  5.4865
  BGB BGB  7.4884
  HE2 HSD  1.0000
  BIX BIX  8.0906
  BRG BRG  5.3767
   CE MET  2.0000
  BGS BGS  7.3582
  AIT AIT  7.3091
  ACV ACV  5.6315
  CRF CRF  7.6989
  AWR AWR  5.0120
  AIA AIA  5.6650
  AEN AEN  9.4354
    C VAL  1.7000
    C AS2  1.7000
  HD1 ARG  0.0000
  CAT CAT  5.3988
  BYX BYX  8.9991
  DBC DBC  7.9677
  CNO CNO  15.7958
  CMZ CMZ  5.4353
  CFB CFB  6.6131
  BOS BOS  6.6691
  AWO AWO  7.9345
  DFY DFY  5.8409
  CLB CLB  9.7809
  HD2 LYS  0.0000
  DFV DFV  6.8980
  BKN BKN  5.2928
   HN GL2  1.0000
  BGE BGE  12.1126
  AQQ AQQ  5.5804
  DJA DJA  6.8034
  CEB CEB  7.3608
  ANT ANT  5.2419
   C2 TSA  2.0000
  OH2 TIP  1.4000
  DKD DKD  5.1282
  AMW AMW  5.8934
  AYD AYD  5.6748
  BCP BCP  7.9863
 H5'' QSI  0.0000
  BQJ BQJ  10.0248
 HH12 ARG  1.0000
  BPI BPI  6.1440
  DAO DAO  6.4858
   CD LYS  2.0000
   CB AS1  2.0000
  HB2 PRO  0.0000
  DJR DJR  5.2151
  HB2 HSC  0.0000
  CJM CJM  16.5915
  DJQ DJQ  9.2488
  BHK BHK  10.9879
   CA THR  2.0000
  CZM CZM  6.0589
  H7B XK2  0.0000
  AXZ AXZ  5.5169
  AUT AUT  5.4323
   CD ARG  2.0000
  HD1 TRP  1.0000
  CWZ CWZ  5.3138
   CG HSD  1.7000
  AOM AOM  5.5653
  BDR BDR  20.7867
  ADC ADC  12.0141
  CKA CKA  21.4721
  CVY CVY  7.8152
  BPH BPH  5.0250
  OD1 ASP  1.4000
  CXX CXX  6.3889
    C ASN  1.7000
  CHT CHT  5.8639
  ASP ASP  6.5422
 H61B XK2  0.0000
  DEC DEC  6.1200
  AVL AVL  5.5266
  ASW ASW  7.5727
  AMV AMV  5.0703
  CCZ CCZ  5.7093
  BYJ BYJ  6.5083
  AAQ AAQ  8.9247
  AOS AOS  8.3588
  DKA DKA  5.0476
  CFP CFP  6.1380
  HD2 HSE  1.0000
  BGJ BGJ  12.8806
    D max  0.0000
    O AS2  1.4000
  DIK DIK  7.5798
  BKO BKO  9.4713
  BLZ BLZ  6.7361
 HG12 VAL  0.0000
  BJA BJA  9.1648
  AUP AUP  6.4415
    N THR  1.5000
  BUG BUG  6.9284
  CIJ CIJ  5.0948
  AWM AWM  6.7558
  BTX BTX  9.0205
  DJH DJH  5.1561
  AVO AVO  6.8698
   CB THR  2.0000
  CAO CAO  8.3166
  DDZ DDZ  5.8557
  BIB BIB  13.7163
  C31 XK2  2.0000
  CCE CCE  7.0365
  BIV BIV  7.6475
  SP2 SP2  1.5000
  HG1 THR  1.0000
  BWD BWD  6.3829
  CD1 ILE  2.0000
  BYR BYR  7.3477
  ARL ARL  5.3496
  AEO AEO  8.4456
  CWF CWF  5.0345
  APH APH  6.2920
  AUA AUA  5.4362
  AFE AFE  9.2961
  AEY AEY  15.9890
  APD APD  5.3436
  BAS BAS  6.8330
    O LEU  1.4000
  DDE DDE  6.2477
  APY APY  5.8906
   CA TRP  2.0000
   H2 TIP  1.0000
  C78 XK2  1.7000
  AZZ AZZ  5.7871
  HB1 HIS  0.0000
  BBR BBR  5.6410
  CFC CFC  5.0992
  CJF CJF  5.3391
  AKC AKC  5.7997
  CPW CPW  7.5143
  H26 TSA  1.0000
  AIP AIP  10.3037
  DFE DFE  6.3022
  CAB CAB  5.2116
  CNA CNA  5.3869
   CB ASN  2.0000
  CQQ CQQ  8.2919
  CGX CGX  5.0601
  CTB CTB  5.2211
  AKI AKI  7.1770
  HD1 ASP  1.0000
  H16 TSA  1.0000
    N ASN  1.5000
  DGG DGG  6.0657
  AWQ AWQ  5.2225
  BZD BZD  7.6743
   CA ILE  2.0000
  CKN CKN  12.8054
  DDN DDN  7.0178
  AZF AZF  5.5106
  BKS BKS  8.8545
  CAE CAE  7.2849
  AMA AMA  7.9021
  CSQ CSQ  5.2397
  AKG AKG  9.8815
   OD HYD  1.4000
  ABW ABW  14.7356
  C61 XK2  2.0000
   HG SER  1.0000
  CRB CRB  10.0505
  BYY BYY  7.2986
  C37 XK2  1.7000
  CXH CXH  5.5734
  BQI BQI  6.5951
    O ARG  1.4000
 HH11 ARG  1.0000
  BYN BYN  5.0910
  CGS CGS  7.2754
  DBE DBE  5.1127
  BOG BOG  8.3922
  BFZ BFZ  9.4211
    C LEU  1.7000
  DHW DHW  8.3431
  CG1 ILE  2.0000
  HB1 GLU  0.0000
  DGH DGH  8.1613
  AXP AXP  6.2198
  ACG ACG  15.3244
    N GLY  1.5000
   CG AS1  1.7000
  DBQ DBQ  6.2613
  DBO DBO  5.2752
   OG SEP  1.4000
  BZQ BZQ  5.1203
  AOV AOV  11.0175
  AXI AXI  7.1484
   N6 QSI  1.5000
  DIU DIU  5.1725
  AAL AAL  7.6487
    O SER  1.4000
   O1 XK2  1.4000
  AKK AKK  6.7599
  CZS CZS  6.2739
  BBO BBO  5.3554
   CG ARG  2.0000
   HB THR  0.0000
    C SER  1.7000
  AVK AVK  6.3099
   HN THR  1.0000
  BAJ BAJ  5.2663
  HD2 ASP  1.0000
  BDU BDU  8.7540
  BCF BCF  5.1688
  CLP CLP  8.3295
   HA SEP  0.0000
  CLI CLI  7.3652
  BNX BNX  7.1990
  BCJ BCJ  5.5405
  BYI BYI  6.3707
  ANB ANB  5.9058
  CPY CPY  5.4067
  BBW BBW  5.3265
  CYY CYY  5.1275
  CPJ CPJ  8.7223
  AHQ AHQ  8.2028
  AOL AOL  5.6270
  CAF CAF  6.3715
  BHJ BHJ  10.6184
  HG2 PRO  0.0000
  BAM BAM  5.3728
  HE2 HSE  1.0000
  CBT CBT  5.8326
  APW APW  8.3305
  BGC BGC  12.9912
  DBS DBS  5.9673
  COU COU  5.3755
  BRT BRT  5.1186
  BPL BPL  5.0149
  NH1 ARG  1.5000
   HN MET  1.0000
  AKR AKR  5.9032
  DDA DDA  7.6292
  CJD CJD  6.0719
  H36 XK2  1.0000
  CPQ CPQ  5.2474
  BNT BNT  5.8024
  BNO BNO  6.3858
  ACQ ACQ  14.2677
  BOB BOB  6.6013
  AHV AHV  8.7550
  AQG AQG  8.5751
  AZG AZG  6.3141
  AYK AYK  5.9952
  BIH BIH  8.5178
  CSO CSO  7.4494
  CXA CXA  8.3670
  HB1 GL1  0.0000
  BNK BNK  5.2012
  CWW CWW  6.3563
  AWA AWA  6.4077
  AAY AAY  8.5928
  BCC BCC  7.5000
  AAD AAD  10.5063
  COO COO  6.3937
  CBL CBL  5.3383
  BAB BAB  5.5660
   HN ARG  1.0000
  CUZ CUZ  5.8539
  CTE CTE  6.1795
  BJD BJD  5.6714
  AWF AWF  5.8938
  AVD AVD  5.1434
  BVC BVC  10.1322
  CTS CTS  5.6870
  CRD CRD  7.7110
   CA ASP  2.0000
  CBH CBH  7.2546
  CAG CAG  6.3841
   CB QSI  2.0000
  CEK CEK  5.3349
  DKU DKU  7.0948
  DAK DAK  5.0737
  CGI CGI  5.5231
  BNI BNI  8.3615
   HA PHE  0.0000
  DCY DCY  6.6750
  CGO CGO  7.3090
  BED BED  10.6087
  BAL BAL  5.9464
  DAS DAS  6.7553
  CNM CNM  6.0072
  CTP CTP  5.3172
  HE2 GLU  1.0000
  BNQ BNQ  6.5323
  BLA BLA  6.5833
    H HIS  1.0000
  AKS AKS  5.3920
  HG1 CYS  1.0000
  AAF AAF  14.1584
  BQS BQS  5.8379
  CVW CVW  8.8567
  CME CME  8.9877
  AVC AVC  5.1542
  APJ APJ  7.7444
  DCG DCG  6.1932
  HB1 MET  0.0000
  CXF CXF  5.0897
  BYP BYP  5.1869
  AQR AQR  5.0513
  BOP BOP  7.8571
  DGM DGM  6.6504
  H73 XK2  1.0000
  BFD BFD  6.5994
  CZ3 TRP  1.7000
  BHH BHH  7.6081
  AFR AFR  9.5426
  BGU BGU  5.3694
  H5' QSI  0.0000
  BPX BPX  5.7839
  AJG AJG  6.8734
    N QSI  1.5000
  BDW BDW  16.1069
  CJU CJU  12.1355
  BLC BLC  5.2844
  CD2 PHE  1.7000
  CGY CGY  7.6267
  H27 XK2  1.0000
  BWC BWC  5.0567
  DGD DGD  8.0773
  H29 XK2  1.0000
  AAV AAV  11.8658
  CE1 PHE  1.7000
  AGQ AGQ  6.0062
  BHZ BHZ  10.5078
  CVG CVG  6.4065
  CCF CCF  5.4623
  COR COR  7.4051
  CEW CEW  5.3955
  AHG AHG  5.2527
  DAZ DAZ  7.1495
  CNS CNS  7.7300
    C GLU  1.7000
  BUF BUF  5.1196
  BGQ BGQ  16.2086
  ND1 HIS  1.5000
  DGL DGL  6.9309
  AYF AYF  5.4327
  BVY BVY  6.1610
  CBV CBV  6.8578
  DAG DAG  11.8803
  BRY BRY  8.2439
  AZC AZC  7.5275
 HE21 QSI  1.0000
  CSD CSD  6.5636
  BWW BWW  7.4617
  BNA BNA  6.6512
  BJU BJU  6.3511
  BHV BHV  6.5157
  BYZ BYZ  8.7596
  CJX CJX  21.6770
  CII CII  6.8701
  AWS AWS  5.5665
  DAQ DAQ  5.1633
  CBR CBR  5.4998
  AAA AAA  9.7044
  DEB DEB  9.8262
  DBH DBH  5.4821
  CPD CPD  5.9797
  CRO CRO  8.5072
  CSC CSC  6.7335
  HB1 HSE  0.0000
  DHJ DHJ  5.5361
  AUY AUY  6.4745
  ASQ ASQ  8.4718
  ANC ANC  5.2533
   CD ILE  2.0000
  BVZ BVZ  6.3484
  BFA BFA  5.9898
   CB SEP  2.0000
  CQI CQI  5.7559
  APL APL  7.4840
  AHK AHK  10.5249
  BLP BLP  5.7516
  BDS BDS  15.9490
  DBT DBT  7.9435
  HO5 XK2  1.0000
  ARJ ARJ  5.5632
  CBW CBW  8.1390
  BPJ BPJ  7.6325
   HA HSC  0.0000
  CYL CYL  6.1926
  BTR BTR  5.3656
  BLT BLT  8.0031
  ASD ASD  5.7645
  HB1 PRO  0.0000
  BVH BVH  6.2961
  DDG DDG  5.0948
  HE1 HSE  1.0000
  CVE CVE  7.9731
  BMR BMR  5.0162
  BCN BCN  5.1216
  AOH AOH  7.4242
  BIC BIC  5.6160
  BTN BTN  5.5778
  DJI DJI  6.1798
 HG23 VAL  0.0000
   HA MET  0.0000
  BFK BFK  9.9596
  AEK AEK  5.9585
  BQU BQU  7.0538
  BII BII  10.0247
   HH TYR  1.0000
  CIR CIR  5.2540
  BFU BFU  20.0132
  ANP ANP  7.1774
  CYH CYH  5.8057
  BXA BXA  6.7577
  CYV CYV  8.3143
  DKC DKC  6.7008
  CJA CJA  6.2848
  O23 TSA  1.4000
  CPR CPR  5.5070
  ADZ ADZ  13.0937
  BRN BRN  6.1175
  H24 XK2  1.0000
  AFD AFD  5.1957
    C AS1  1.7000
  BOT BOT  9.4028
  H2B XK2  0.0000
   O8 TSA  1.4000
  BAW BAW  6.1552
    N VAL  1.5000
  CXL CXL  6.9230
  AYI AYI  6.4650
  ABY ABY  5.9153
 HG11 ILE  0.0000
  BAZ BAZ  6.0612
   HN ASN  1.0000
   CB ARG  2.0000
  CD1 TRP  1.7000
   C6 QSI  1.7000
  CEM CEM  5.1405
  BWP BWP  6.2696
  DIL DIL  5.5101
   O2 SEP  1.4000
  AUG AUG  5.2668
  AFW AFW  7.9669
  BBL BBL  6.7030
  NE2 QSI  1.5000
  ABB ABB  10.0415
    H ALA  1.0000
  BLB BLB  8.7474
  BJP BJP  8.3647
    O LYS  1.4000
  BMT BMT  7.8822
  DKR DKR  5.4478
  CBN CBN  5.2583
  BDM BDM  15.0527
  DEU DEU  6.4670
  BXT BXT  6.4401
  BGW BGW  5.9433
  AVI AVI  5.9337
   HA THR  0.0000
  CKW CKW  5.0948
  CAH CAH  9.4325
  BAX BAX  7.4989
  DHP DHP  6.0100
  AWP AWP  5.7434
  BOW BOW  5.9696
  CMU CMU  7.4673
  BDI BDI  6.9290
  C21 XK2  1.7000
  BSI BSI  5.4088
  ATF ATF  5.5444
  CHP CHP  5.1348
  CON CON  7.9947
  CNV CNV  13.6683
  ND1 HSC  1.5000
  CGN CGN  6.6849
  DJS DJS  5.3209
   CA GL2  2.0000
   C7 XK2  2.0000
  CLH CLH  24.2544
   H4 XK2  0.0000
  CMH CMH  6.3021
  DJV DJV  5.5388
  BRU BRU  5.1330
   C5 XK2  2.0000
    N LYS  1.5000
  BSY BSY  10.2068
  ADD ADD  11.4219
  CGV CGV  6.6778
  BTG BTG  5.1677
  BXJ BXJ  5.7649
  APA APA  5.1783
  BYH BYH  5.4700
  BDD BDD  7.1315
  AWV AWV  6.4231
   HA AS1  0.0000
  BGR BGR  6.4017
  CGL CGL  6.5590
  ARV ARV  7.2180
  AHB AHB  7.3234
  AJW AJW  7.4581
  AWU AWU  8.0902
  AJS AJS  5.2503
  BWS BWS  6.7213
  BWF BWF  5.2391
  CXK CXK  6.5643
  CXB CXB  5.7078
  CKF CKF  9.1322
  BGY BGY  7.1988
  AST AST  5.6873
  AFZ AFZ  7.0212
  ABU ABU  6.2349
  HB2 TRP  0.0000
  HD1 ILE  0.0000
  CXC CXC  9.5335
  CHD CHD  5.5860
  DFQ DFQ  5.5540
    O GL2  1.4000
  BXZ BXZ  6.5882
  BEW BEW  14.8928
  BZN BZN  7.9642
  DHN DHN  5.1481
  CMT CMT  6.3110
  BQP BQP  8.4599
    C GLY  1.7000
  APE APE  5.3862
  AIL AIL  8.5225
   HN GLN  1.0000
  AXH AXH  6.7251
  HB1 SEP  0.0000
  BUM BUM  5.8119
  BAD BAD  8.5435
  ADA ADA  5.2767
  BEA BEA  9.7649
  C35 XK2  1.7000
  AVT AVT  5.4014
  AHO AHO  8.8141
  CZY CZY  6.6734
  CUS CUS  5.8650
  HH2 TRP  1.0000
  CAY CAY  7.1314
  ASC ASC  5.8742
  AYP AYP  5.9524
  ACT ACT  7.7130
  DKW DKW  5.0158
  C74 XK2  1.7000
   CG MET  2.0000
 HG22 THR  0.0000
  AJR AJR  5.4781
  H66 XK2  1.0000
  BXM BXM  5.0388
  CYU CYU  5.7976
  CEN CEN  5.1327
  BCI BCI  5.4735
  BLY BLY  12.7812
  CDD CDD  5.1135
  CH2 TRP  1.7000
  HT3 QSI  1.0000
  ADL ADL  9.6872
  CAV CAV  7.5898
  ALW ALW  5.0323
  CXY CXY  6.9728
  CG2 VAL  2.0000
  DGE DGE  6.2504
    H GLN  1.0000
    D min  0.0000
  HE1 TYR  1.0000
    O GLN  1.4000
  BTD BTD  11.5792
  BEY BEY  21.9040
  BXN BXN  5.2989
  AYY AYY  5.8575
  AXJ AXJ  6.4285
    O TYR  1.4000
   C9 TSA  2.0000
  BEX BEX  7.6789
  BAC BAC  5.0993
  AAB AAB  14.6713
  ACZ ACZ  9.6783
   C4 XK2  2.0000
  BAG BAG  5.1218
  CCI CCI  5.1923
  BPR BPR  7.0223
  BBX BBX  6.2013
  HE2 PHE  1.0000
  HB2 LYS  0.0000
  BCQ BCQ  5.4503
  DFM DFM  7.6439
  CVU CVU  5.4573
  ABR ABR  14.6835
    C ILE  1.7000
  DAM DAM  7.5608
  BXF BXF  7.2832
  CWN CWN  5.8991
  DAR DAR  6.2316
  APF APF  5.6567
  OD2 ASP  1.4000
    H CYS  1.0000
  BKF BKF  5.2813
  OE2 GLU  1.4000
  CBA CBA  6.4697
  BET BET  6.1413
  BAU BAU  8.4038
  ALC ALC  8.1840
  CQF CQF  6.6379
  AUW AUW  7.3131
   CA HIS  2.0000
  DDL DDL  5.2387
  ALQ ALQ  8.8388
   CB ILE  2.0000
  DDI DDI  7.6756
  BPU BPU  7.9080
 DUM1 DUM  0.0000
  CZU CZU  6.7914
   CG QSI  2.0000
  HA2 GLY  0.0000
  DBP DBP  7.7949
  BRC BRC  5.2359
  DJO DJO  5.7359
  AED AED  10.5227
  BPW BPW  6.0170
  DGO DGO  6.4924
  BVA BVA  5.2755
  CSL CSL  5.7682
  BUS BUS  7.7618
  CHW CHW  7.6552
  CPT CPT  6.5330
  ADJ ADJ  7.0835
  BYV BYV  7.1189
  BTC BTC  5.6435
  BDG BDG  5.4116
  AXQ AXQ  5.5953
  BPM BPM  6.6927
  CIW CIW  5.8720
    N GLU  1.5000
  CKJ CKJ  18.6760
  BJC BJC  7.4046
  CYP CYP  5.2496
  BDT BDT  10.9114
  AWK AWK  6.2241
   C5 QSI  1.7000
  AAO AAO  11.9182
   HN PHE  1.0000
  CWX CWX  9.2625
  AHA AHA  5.7343
  DIM DIM  5.6035
  DIC DIC  5.1220
  C29 XK2  1.7000
  ARZ ARZ  5.2849
  ANJ ANJ  6.8412
  C75 XK2  1.7000
  CUL CUL  6.0754
  BJR BJR  9.1118
  AYE AYE  7.9149
  ANF ANF  5.4910
  ANS ANS  7.0961
  HD2 ARG  0.0000
  AIU AIU  5.2824
  CKG CKG  5.9965
  AVU AVU  6.2317
    N MET  1.5000
  H76 XK2  1.0000
  ABF ABF  10.9888
  CZA CZA  8.3121
  BIN BIN  6.4053
  BWN BWN  6.4137
  CYO CYO  5.5359
  BNW BNW  7.3169
  CCB CCB  6.4138
  ASR ASR  6.6130
  DFT DFT  6.2228
  CRP CRP  9.1644
  AYV AYV  7.3614
   HN GL1  1.0000
   CB LEU  2.0000
  HD1 LYS  0.0000
  ALL ALL  6.2570
  APR APR  6.7465
  BTQ BTQ  5.0304
  BTM BTM  10.3051
  BPA BPA  7.1798
  DAA DAA  8.3397
  BIZ BIZ  6.6337
  AMG AMG  5.7382
  AZD AZD  5.7133
  BGI BGI  7.7554
  CUG CUG  5.5384
    H HSC  1.0000
  DDT DDT  5.4382
  BVD BVD  7.7016
  CWK CWK  5.6592
  CZG CZG  6.7516
  HG2 LYS  0.0000
   CB HSC  2.0000
  CAA CAA  6.5896
   HN AS2  1.0000
  DDO DDO  5.0236
  ADG ADG  13.6608
  BIO BIO  5.1290
    C ARG  1.7000
  CSS CSS  5.0713
  ALN ALN  7.3951
    O GLY  1.4000
  BWT BWT  5.2060
  CWE CWE  5.4461
  AOT AOT  6.0119
   CG ASN  1.7000
  CBK CBK  6.1247
  DFS DFS  5.0583
  CZQ CZQ  5.6466
   HA TRP  0.0000
  ABN ABN  10.9242
  AGG AGG  11.1430
  ALV ALV  9.1903
  BFO BFO  12.0956
  AUE AUE  5.2342
  ATG ATG  6.0290
  DKP DKP  5.6366
  DIP DIP  5.0079
   HN HSC  1.0000
  CFA CFA  7.0639
  BAA BAA  5.7822
  BRR BRR  5.4425
  AMO AMO  5.5617
  CYJ CYJ  9.5364
  CHY CHY  6.3453
   CA PHE  2.0000
   O1 SEP  1.4000
  CIM CIM  5.6096
  HD2 AS2  1.0000
  DFJ DFJ  7.4443
  CDS CDS  8.0361
  HG1 GLU  0.0000
  BQG BQG  6.9525
  HG1 GL1  0.0000
  CVD CVD  7.3912
  BKU BKU  5.4201
  COB COB  13.0702
  CPL CPL  7.7872
  BUL BUL  5.7899
   CB ASP  2.0000
  BFY BFY  5.4843
  C32 XK2  1.7000
  AFN AFN  5.8549
  CXW CXW  9.1347
  ANL ANL  6.0873
  BYB BYB  5.2731
  DAV DAV  6.3408
  BPB BPB  9.0291
  DHD DHD  6.6307
  AYJ AYJ  5.7853
  ASL ASL  6.4383
  DJP DJP  5.7213
  AGZ AGZ  7.3198
    O AS1  1.4000
  CEJ CEJ  5.3511
  AQD AQD  6.3592
   HD AS2  1.0000
  ATU ATU  6.5868
  AKN AKN  11.1835
  C25 XK2  1.7000
  BNC BNC  6.8280
  CAL CAL  6.2199
   N9 QSI  1.5000
  AEW AEW  11.0096
  CE1 HSD  1.7000
  BNH BNH  8.5301
  BXC BXC  5.1458
    C HYD  1.7000
  CQT CQT  10.0133
  CMA CMA  16.7208
  CBZ CBZ  5.8892
  BXR BXR  5.3750
  API API  5.4088
  CE1 HIS  1.7000
  BVU BVU  5.0914
  HB2 HYD  0.0000
  BEO BEO  9.7286
  DIX DIX  6.3733
   CA GLN  2.0000
  CSR CSR  6.9480
  BCR BCR  5.3691
  BPG BPG  5.0589
  BWV BWV  5.0558
  DDP DDP  6.3415
  BQA BQA  5.4740
  BEE BEE  12.6660
  ATA ATA  5.7741
  ATB ATB  5.1110
  CQW CQW  5.1202
  CMS CMS  15.0574
  CRG CRG  8.9030
  HB2 GLU  0.0000
  BLV BLV  5.6340
  BFG BFG  8.2540
  AOJ AOJ  8.2786
   HA ASP  0.0000
  DIB DIB  5.9067
  CYC CYC  5.8948
  CPK CPK  9.0848
  CWP CWP  6.3956
  CIG CIG  5.4113
   C8 QSI  1.7000
  ALA ALA  7.0446
  BWK BWK  8.3254
  BQY BQY  7.6830
  HB3 ALA  0.0000
   HD HYD  1.0000
  AMZ AMZ  5.0294
  C24 XK2  1.7000
  BDQ BDQ  6.6079
  DKM DKM  6.4740
  BZI BZI  6.2969
  CVM CVM  5.8429
  CHQ CHQ  6.6307
  CDP CDP  5.6996
  CZH CZH  8.3385
  ADI ADI  10.9423
   H2 QSI  1.0000
  AHR AHR  11.4770
  DGZ DGZ  5.7809
  DBB DBB  5.9450
    O GLU  1.4000
  CQH CQH  5.4251
   C2 XK2  2.0000
  ARM ARM  8.2485
   CA VAL  2.0000
  CWQ CWQ  5.3197
  BQF BQF  6.3516
  BJH BJH  14.2264
  DII DII  5.6912
  ATD ATD  5.7230
  CZZ CZZ  5.0549
  CTH CTH  5.9893
  C13 TSA  2.0000
  BQC BQC  6.9252
  CYK CYK  5.0352
  BJF BJF  8.1438
   CB GL2  2.0000
  CYQ CYQ  5.9364
  CVO CVO  5.6455
  CNY CNY  13.2055
  DIR DIR  6.1224
  CLV CLV  5.1761
  BRZ BRZ  5.3276
  AUK AUK  5.1731
  AAI AAI  16.7330
 HG22 VAL  0.0000
  CWU CWU  6.7859
  CFN CFN  6.1389
  DGY DGY  5.1018
  BNB BNB  5.0901
    C GLN  1.7000
  BDB BDB  5.7593
  ABI ABI  18.0662
  AET AET  9.2327
  CEL CEL  5.6377
  CLW CLW  7.6209
  CWO CWO  8.5210
   CB TYR  2.0000
  BUN BUN  6.2268
  AJB AJB  7.5519
  H75 XK2  1.0000
  CPC CPC  7.6115
  BPF BPF  12.4248
  BIL BIL  6.1303
    H AS2  1.0000
  DHX DHX  7.1800
  DAL DAL  6.1835
  BYA BYA  6.3212
  BWX BWX  5.9154
  ALX ALX  6.1819
  O5' QSI  1.4000
  BBJ BBJ  5.4271
  NE2 HSE  1.5000
    N ARG  1.5000
  AIK AIK  12.1426
  DDY DDY  5.4142
  CXR CXR  8.9164
  AZO AZO  5.1965
  AAW AAW  7.2820
  AXG AXG  8.0641
  H2A XK2  0.0000
  BMU BMU  6.9624
  HB2 HSD  0.0000
   CA GLY  2.0000
  ANN ANN  8.0481
  ALB ALB  5.3455
  CTA CTA  5.4813
  BLN BLN  7.1262
  DHK DHK  5.0854
  DFZ DFZ  6.8775
  CDX CDX  5.9997
  CXZ CXZ  6.0291
  BRK BRK  6.0355
  DBY DBY  7.0314
  BYE BYE  5.7988
  AXY AXY  6.0865
  BUE BUE  10.2143
  H61 QSI  1.0000
