# Supplementary material for: The Effect of Macromolecular Crowding on the Electrostatic Component of Barnase–Barstar Binding: A Computational, Implicit Solvent-Based Study
Source: PLoS One. 2014 Jun 10;9(6):e98618. doi: 10.1371/journal.pone.0098618 (PMC4051634; doi:10.1371/journal.pone.0098618)
Supplement: File S1 — Contains sample pdb files used in our analyses; each contains the barnase/barstar complex with a specific random placement of crowders of varying radii at 30% crowding density. Also included are files specifying, for each pdb file, the radii of each atom and model crowder. (TAR) [file pone.0098618.s005.tar › vary30percent_pdb/crowders_radii-36.siz]

aaaaaannnrrrrrrrr
  HN2      1.0000
 R185      1.8500
 HCT1      1.0000
  HN1      1.0000
  R15      1.5000
  NCT      1.5000
 OCT1      1.4000
 OCT2      1.4000
  HT1      1.0000
  HA1      0.0000
  CNT      1.7000
 HCT2      1.0000
 HT2G      0.0000
  NXT      1.5000
  OT1      1.4000
  CAY      2.0000
   OY      1.4000
  R18      1.8000
 HT2B      0.0000
  R20      2.0000
  R05      0.5000
 R195      1.9500
   CY      1.7000
 HTB3      0.0000
  HT2      1.0000
  R14      1.4000
  CTB      2.0000
  CAT      2.0000
  R19      1.9000
 HTB2      0.0000
  R00      0.0000
  R10      1.0000
   NT      1.5000
  HT3      1.0000
  R17      1.7000
 HT2A      0.0000
  HA2      0.0000
 R135      1.3500
 HT2C      0.0000
  OT2      1.4000
  ONT      1.4000
  CT2      2.0000
 HTB1      0.0000
  HNT      1.0000
  HY3      0.0000
  HY1      0.0000
  HY2      0.0000
  OXT      1.4000
   N7 QSI  1.5000
  DTY DTY  5.1024
  CYZ CYZ  7.8980
  BOO BOO  12.9923
   C6 TSA  1.7000
  AFY AFY  11.1578
  CJL CJL  5.1755
  CAI CAI  5.6750
  BNV BNV  17.8875
  CFM CFM  5.9547
  BYC BYC  9.6714
  ADP ADP  13.5960
  BXK BXK  5.1959
  BQR BQR  6.2045
  BYW BYW  5.8984
   HA HYD  0.0000
    N PHE  1.5000
  DLN DLN  5.6677
  CVA CVA  5.9400
  BMB BMB  8.4032
  HB1 AS1  0.0000
  DOF DOF  5.0318
  CNK CNK  5.0078
  BRS BRS  10.4001
   CD PRO  2.0000
  BRB BRB  10.7821
  BMD BMD  10.4217
  H2' QSI  1.0000
  DTX DTX  5.9478
  BPY BPY  5.7828
    C PHE  1.7000
 H31B XK2  0.0000
  BND BND  6.7509
   C3 XK2  2.0000
  AVY AVY  9.9991
   HN SEP  1.0000
  CIB CIB  5.0447
  CUC CUC  10.8703
  BUR BUR  5.8313
  ASS ASS  5.1085
  CCK CCK  5.2958
  BGX BGX  6.4664
  BHT BHT  6.4825
  CBF CBF  5.5204
  C3' QSI  2.0000
  ATX ATX  6.3481
  H79 XK2  1.0000
  CQS CQS  11.9079
  AHY AHY  8.0356
  CHG CHG  5.4990
  APV APV  8.8129
  DMZ DMZ  7.3491
  BSX BSX  6.1128
  DCL DCL  5.0445
  AEM AEM  6.3334
  CDF CDF  7.3090
  AGD AGD  6.5061
  HD1 HSD  1.0000
  AXE AXE  5.0828
  BJS BJS  5.7597
  DID DID  5.5102
  CEF CEF  5.5288
  AGN AGN  6.3045
  CYR CYR  9.5929
  AMK AMK  5.7621
  CTQ CTQ  12.0026
  BBB BBB  5.5058
  AFT AFT  8.6855
  CDJ CDJ  5.1843
  ATE ATE  5.7895
  CD2 HSE  1.7000
  BNU BNU  13.6244
  BZF BZF  9.8327
  BMN BMN  19.2117
  DDD DDD  9.8392
  CWH CWH  7.9749
  CRV CRV  5.4812
   CG ASP  1.7000
  DOS DOS  5.5666
  DSR DSR  5.8711
    C CYS  1.7000
  DSF DSF  5.7357
  AFH AFH  7.6065
  ARD ARD  8.4519
    C TRP  1.7000
  DRJ DRJ  6.2654
  CYT CYT  11.0979
  COE COE  6.7880
  BIG BIG  5.5364
  AFI AFI  8.9010
  ASF ASF  5.3293
  BHY BHY  5.0551
  CUK CUK  13.3779
  DJX DJX  5.8374
  CAM CAM  8.6861
  CTG CTG  6.8197
  DDU DDU  8.4302
  CYG CYG  5.2639
  HE1 GL1  1.0000
  ASX ASX  6.3856
  CKI CKI  6.3281
  HB2 AS2  0.0000
  DLE DLE  8.0496
  BTK BTK  5.1510
  CHS CHS  6.3425
  BUI BUI  6.9571
  HE2 TYR  1.0000
  DKN DKN  5.8429
  BTO BTO  12.0314
  BSK BSK  10.2051
  ARI ARI  5.6715
   HA GLU  0.0000
  BYQ BYQ  7.0696
  H22 XK2  1.0000
  HE3 TRP  1.0000
  COK COK  5.3615
  AKW AKW  6.3871
  ALU ALU  9.1538
  DMY DMY  5.2592
  BXB BXB  7.6790
  OD1 AS2  1.4000
  CKY CKY  5.8419
  BIS BIS  6.6916
  DTH DTH  5.0968
  DQZ DQZ  6.0237
  CDR CDR  5.0316
  DHT DHT  8.5157
  CCD CCD  5.2735
  BWU BWU  9.2547
  CXI CXI  7.2041
  BYD BYD  6.2862
  CGG CGG  5.6139
   CB GLN  2.0000
  CE1 TYR  1.7000
  AGT AGT  6.3890
  ADW ADW  7.9414
  HG2 QSI  0.0000
  DKF DKF  7.8728
   C1 XK2  1.7000
    O ASN  1.4000
  AOB AOB  7.9567
  DOL DOL  10.1827
  DGP DGP  6.8847
  CZI CZI  7.4171
  CPN CPN  8.5324
  CZN CZN  7.0444
  AEU AEU  11.5385
  C18 TSA  1.7000
  ANX ANX  6.8472
  CMF CMF  5.5633
  BRP BRP  6.7467
  BIE BIE  5.2797
   CD QSI  1.7000
  CRM CRM  15.1684
  AIS AIS  10.9818
  AWN AWN  6.4747
   H5 TSA  1.0000
  BBQ BBQ  5.5152
  BLK BLK  20.6593
  ALD ALD  7.7490
  CSM CSM  5.3728
  BZP BZP  5.5819
  DIG DIG  8.1757
  AIY AIY  5.1504
  ACD ACD  12.4485
  CLZ CLZ  6.5683
  CZL CZL  11.4421
  DIE DIE  6.0016
  BKH BKH  5.4595
  AMP AMP  6.7916
  AOY AOY  7.5693
  CXG CXG  7.3095
  COF COF  5.9214
  BFH BFH  7.2479
  DBX DBX  7.7868
  BBH BBH  6.3410
  BSE BSE  7.6017
  AKF AKF  6.3514
  CGC CGC  7.1064
   CB CYS  2.0000
  DEK DEK  7.5384
  DHC DHC  5.1946
  BHM BHM  5.5288
  APS APS  7.4681
   C4 QSI  1.7000
   CZ PHE  1.7000
  O3' QSI  1.4000
  CKS CKS  5.2618
    N HIS  1.5000
  CXT CXT  8.6342
  CFO CFO  5.4058
  CFH CFH  6.4869
  AIR AIR  5.1061
  HB2 SER  0.0000
  CRA CRA  9.3064
  O2S QSI  1.4000
  APX APX  7.0167
  BEU BEU  6.1950
  ACY ACY  19.2202
  DRO DRO  6.1073
  H37 XK2  1.0000
  CKZ CKZ  6.2848
    O VAL  1.4000
  DEA DEA  6.2323
  BOE BOE  8.5849
  CWD CWD  13.3138
  CEO CEO  5.4551
  CTD CTD  5.3192
  DFN DFN  5.4684
  ACC ACC  11.0600
  HE1 HSC  1.0000
   CA ALA  2.0000
  DAP DAP  5.2978
  AQI AQI  5.2952
   H1 OH2  1.0000
  CJG CJG  8.0692
  AYX AYX  5.1371
  DVC DVC  5.5415
  BJB BJB  5.3912
  CSX CSX  5.7587
   CD GLN  1.7000
  AGJ AGJ  5.2591
  CDL CDL  5.2480
  CXN CXN  5.8519
  BVO BVO  6.3192
  AEF AEF  5.1312
    H ARG  1.0000
  AXT AXT  6.5398
  AQC AQC  6.5089
    N AS2  1.5000
  BEZ BEZ  5.4918
  CRN CRN  6.1033
  BWJ BWJ  5.6453
  AES AES  5.2711
  BXV BXV  9.5286
  AEI AEI  7.9663
  APQ APQ  7.9851
  OE1 GLU  1.4000
  H34 XK2  1.0000
  DEF DEF  5.6575
  DAT DAT  7.7564
  CBI CBI  8.9728
  HE1 TRP  1.0000
  CTC CTC  8.8735
  DIO DIO  9.1167
  CXE CXE  6.5518
  CQL CQL  11.5871
  BNE BNE  11.7985
  CVL CVL  5.1306
  CLE CLE  6.4365
    N HSD  1.5000
   CB PRO  2.0000
  DGS DGS  6.3505
  CHU CHU  5.7290
  BOQ BOQ  18.1516
  HG2 ARG  0.0000
  CEI CEI  7.7127
  HB2 PHE  0.0000
  DQF DQF  5.0612
  CTI CTI  5.8326
  CMQ CMQ  5.9292
  BKV BKV  7.6945
  AVF AVF  6.3452
  DES DES  6.1423
  CGQ CGQ  6.7265
  BIU BIU  5.1549
    O HSD  1.4000
  BBM BBM  5.2229
  CVQ CVQ  5.8100
  AQP AQP  5.8859
  AOD AOD  8.7046
 HG13 VAL  0.0000
    H MET  1.0000
  H12 TSA  1.0000
  BUC BUC  6.0269
  AVW AVW  8.8774
   HA LYS  0.0000
  CWY CWY  8.9789
  BDX BDX  5.6945
  ARC ARC  5.3168
  C5' QSI  2.0000
  ASG ASG  7.5566
  AMB AMB  6.2974
   CG TYR  1.7000
  C33 XK2  1.7000
   CA SER  2.0000
  BLE BLE  5.3877
  BZM BZM  8.4940
  DUL DUL  5.3209
  HB1 ARG  0.0000
  AYL AYL  5.0756
  C28 XK2  1.7000
  BCS BCS  5.9405
  BNF BNF  6.9127
  BHI BHI  5.2540
  BBZ BBZ  6.5717
  BFJ BFJ  6.3424
  AZI AZI  5.6973
  AKD AKD  5.5240
  CSV CSV  9.6925
  HB1 AS2  0.0000
  CCQ CCQ  8.2894
  AUD AUD  6.2011
  BNM BNM  11.8621
  ALI ALI  6.9237
  OD1 ASN  1.4000
  C67 XK2  1.7000
  C72 XK2  1.7000
  DNR DNR  5.3253
  CBE CBE  7.8471
  CLO CLO  8.0262
  BJT BJT  5.4347
  ABM ABM  14.9398
  CNH CNH  5.2292
  C1' QSI  2.0000
  AHX AHX  9.7836
  DMG DMG  6.1384
  ACO ACO  9.4736
   HN ALA  1.0000
  CBM CBM  6.8930
   HN HYD  1.0000
  CGZ CGZ  5.1745
  BSC BSC  8.8616
  HG1 MET  0.0000
  DFF DFF  8.9935
  BSU BSU  5.0202
  BKI BKI  6.1541
  BCZ BCZ  6.3333
  AGV AGV  11.5382
  AKJ AKJ  5.4306
  CBX CBX  5.2286
 HE21 GLN  1.0000
   HG CYS  1.0000
  AUZ AUZ  5.4790
  AYT AYT  6.4764
  BQV BQV  5.5196
  AIC AIC  7.7444
   OC VDW  0.0000
  BVX BVX  10.3586
  HB1 LEU  0.0000
  DTD DTD  5.8260
  DGK DGK  6.4397
  N10 QSI  1.5000
  AYZ AYZ  6.5093
  BRF BRF  8.3436
  BPT BPT  10.7752
  CHZ CHZ  5.3388
  BKC BKC  5.0360
  BJI BJI  5.0658
  BCG BCG  6.9171
  H35 XK2  1.0000
  BLX BLX  10.4322
  BYU BYU  6.1189
  CHB CHB  6.2486
  BPZ BPZ  6.7605
   HA HSE  0.0000
  BJL BJL  5.3025
  AGS AGS  6.8338
   CD GLU  1.7000
  DNU DNU  5.2207
  AGF AGF  6.2139
   CB HIS  2.0000
  CND CND  6.6456
  ARS ARS  7.6145
  CTV CTV  8.9197
  DRM DRM  5.7995
 H2'' QSI  0.0000
  AWX AWX  6.8975
  AJL AJL  8.8085
  OH2 HOH  1.4000
  CHV CHV  6.5039
  DLY DLY  5.4183
  DGU DGU  5.9089
  CD2 LEU  2.0000
  BGF BGF  5.3085
  BLI BLI  7.7047
  DGB DGB  5.3265
 HD22 LEU  0.0000
  DCX DCX  5.2534
  CZF CZF  6.4260
  CTY CTY  19.7452
    O THR  1.4000
  CHN CHN  7.4114
  DIW DIW  6.9635
  AKV AKV  5.5809
  AEJ AEJ  12.2643
  DMA DMA  5.6043
  ARR ARR  6.5134
  HD3 ILE  0.0000
  CDM CDM  7.7033
  ACI ACI  10.4892
  H71 XK2  1.0000
  DAI DAI  5.1493
  AMI AMI  5.6837
  CD1 PHE  1.7000
  CKB CKB  6.9091
  BLQ BLQ  11.1626
  AOP AOP  6.3436
  AWC AWC  6.9531
  DLP DLP  5.0849
  DEZ DEZ  7.5613
  DCC DCC  5.5389
  AZL AZL  5.5904
  AHP AHP  9.1287
  DRL DRL  5.0270
  CSU CSU  6.6830
  AYW AYW  7.3647
   CG LYS  2.0000
  CGP CGP  5.2463
  DAH DAH  6.6159
  ANI ANI  6.5674
  DUG DUG  5.6634
  DNX DNX  6.1502
  BGD BGD  5.1915
  CSB CSB  7.3942
  ATL ATL  5.4030
  DDC DDC  5.7882
  CLF CLF  8.9940
  AOO AOO  5.6944
  CGR CGR  5.8734
  AXM AXM  7.5383
   CG HIS  1.7000
  CHE CHE  6.1661
  CIC CIC  7.9013
   O7 TSA  1.4000
  DEM DEM  7.0508
  BCM BCM  7.8965
 HD22 ASN  1.0000
  ATV ATV  5.6444
    C LYS  1.7000
  BGA BGA  5.1838
  CHA CHA  5.6712
  CGE CGE  7.9976
  DTS DTS  5.4283
  AGC AGC  10.9386
  DSW DSW  6.2037
  DMJ DMJ  6.1045
   HB ILE  0.0000
  CEU CEU  6.0690
  CUT CUT  5.7272
  BKA BKA  5.9122
  BWL BWL  7.9104
  CVT CVT  5.8578
  BCY BCY  8.2546
  AVB AVB  6.9241
 HG22 ILE  0.0000
  CWL CWL  6.9894
  CDI CDI  5.3882
  BJX BJX  5.3954
  CEQ CEQ  6.5333
  AVZ AVZ  5.6558
  BVW BVW  7.4793
  AHM AHM  10.7614
  HB2 ARG  0.0000
  DTJ DTJ  5.5457
  BPQ BPQ  8.3866
  BWY BWY  5.0945
  BON BON  9.5827
  ABT ABT  16.1434
  C20 XK2  1.7000
  CQC CQC  5.4522
  ANY ANY  5.0389
  BKT BKT  5.7123
  AXA AXA  5.5208
  DLO DLO  5.9532
  BDA BDA  5.0917
  BCX BCX  5.8192
  BMS BMS  6.1520
  COG COG  5.0285
  BCL BCL  5.4624
  AOA AOA  5.3762
  CVS CVS  5.6131
   CZ ARG  1.7000
  AIX AIX  8.8404
  DEW DEW  7.7338
  CUD CUD  7.7343
  BOH BOH  7.6986
  ASY ASY  5.3163
  CJO CJO  6.7898
  DRN DRN  5.2421
  CZB CZB  5.5793
  BHW BHW  6.9370
  DPY DPY  5.1614
  DEG DEG  8.2801
  CBO CBO  5.5891
  CLA CLA  5.9388
    H ILE  1.0000
  CCJ CCJ  5.4642
  AUR AUR  5.5608
    N ALA  1.5000
  CKT CKT  5.3328
  DED DED  6.6645
  BOV BOV  14.6759
  BOM BOM  5.3170
  DNF DNF  5.5154
  CJW CJW  5.6857
  BAQ BAQ  6.0202
  O15 TSA  1.4000
  NE2 HSD  1.5000
  OE2 GL1  1.4000
  CMM CMM  5.7054
   CB TRP  2.0000
  BMQ BMQ  7.4004
  AUU AUU  9.7646
  ANO ANO  9.6372
  HE1 HIS  1.0000
  AFQ AFQ  8.0550
  AMT AMT  5.9308
   CD GL1  1.7000
  CBY CBY  6.4738
  ALG ALG  8.3458
 HG21 VAL  0.0000
  AOQ AOQ  5.6200
  OE1 QSI  1.4000
  HG2 MET  0.0000
  HB2 HSE  0.0000
  BTF BTF  6.7979
  BST BST  6.5354
  AFF AFF  15.2719
   HN CYS  1.0000
    H ASP  1.0000
  AIW AIW  8.2021
  DBA DBA  11.7222
  CQA CQA  21.1942
  CHX CHX  7.3718
    O GL1  1.4000
  CEG CEG  5.5288
  CMB CMB  6.8737
  AML AML  7.0811
  AMX AMX  7.0981
  DFB DFB  9.6358
  NE2 GLN  1.5000
  BVQ BVQ  6.0388
  BMI BMI  6.8326
  BJM BJM  5.0263
  CLL CLL  7.9613
  DFX DFX  5.8273
  CFR CFR  6.1613
  ADV ADV  10.9995
  BVF BVF  8.4823
  ASN ASN  6.0895
  HD1 HSC  1.0000
  DSL DSL  6.4466
    N TRP  1.5000
  ABG ABG  11.9323
  BRQ BRQ  8.6544
  CWM CWM  8.0329
  BMY BMY  11.6884
    C ASP  1.7000
  DOV DOV  5.3127
  BLD BLD  5.5465
  AAJ AAJ  8.8181
  CE1 HSE  1.7000
  BUX BUX  6.1002
  BHF BHF  7.6738
   HN TRP  1.0000
  AUB AUB  5.6422
  CMW CMW  5.1805
  BBY BBY  9.8089
  AZM AZM  6.2105
  ACR ACR  5.0822
  AXR AXR  5.8208
  CMK CMK  6.0332
  DPP DPP  5.8979
  BXW BXW  7.1422
  ABP ABP  6.6487
  BLF BLF  5.1292
  DUY DUY  5.0503
  AIQ AIQ  9.7712
  AYA AYA  5.2036
  DKJ DKJ  6.7132
  CFL CFL  9.4525
  CQO CQO  13.5683
  DIQ DIQ  5.8399
  DTQ DTQ  5.9733
  BXO BXO  7.6938
  CMN CMN  6.9826
  DSS DSS  5.7404
  DOK DOK  5.4651
  DJT DJT  5.2722
  CCA CCA  5.2656
  AJA AJA  8.1136
  DFH DFH  8.6457
  BUQ BUQ  8.1017
  HG1 ARG  0.0000
  BVP BVP  5.3033
  CEC CEC  5.0017
  DNM DNM  5.0286
  DER DER  8.4498
  CIH CIH  5.2603
  HE2 MET  0.0000
  NE2 HIS  1.5000
  CJQ CJQ  5.5950
  ACN ACN  6.7598
   CG PHE  1.7000
 H31A XK2  0.0000
  BUK BUK  7.1273
  H25 TSA  1.0000
  DAY DAY  5.0165
  DBK DBK  5.3740
  BRO BRO  7.6447
  DTR DTR  6.2730
  BNP BNP  21.6693
  AWL AWL  6.5699
  BZH BZH  6.1846
  DUZ DUZ  5.1255
  CCN CCN  5.0006
  DEO DEO  5.4150
  BNR BNR  5.6970
  DNP DNP  5.3374
   HE GLU  1.0000
  AXS AXS  6.5014
  AFJ AFJ  6.1280
  CIF CIF  6.6644
  CCM CCM  8.2768
  AIN AIN  7.7814
  CQJ CQJ  16.9231
  BLH BLH  21.1037
  DQY DQY  7.5700
  BDE BDE  5.0211
  AEX AEX  12.1483
   CB MET  2.0000
  DQG DQG  7.5711
  DKY DKY  8.1319
  ALM ALM  6.8367
   H1 TIP  1.0000
  CRJ CRJ  22.5878
  BJE BJE  7.0807
  CMV CMV  5.1334
  BXE BXE  6.0152
  BAP BAP  5.9761
  ANZ ANZ  6.7198
  AJO AJO  5.8493
  DCN DCN  5.0995
  DQK DQK  6.4293
  BMJ BMJ  10.4717
  AXK AXK  5.3305
  CJN CJN  7.1584
  BXI BXI  8.9415
  BGT BGT  6.0031
 HG12 ILE  0.0000
  DJD DJD  9.0202
  AKY AKY  8.7446
  BGZ BGZ  5.3210
  AZY AZY  7.6520
  AVH AVH  6.0486
  ARQ ARQ  5.3454
  ADU ADU  5.7024
  CRC CRC  12.1977
  ARW ARW  5.4847
  AQO AQO  6.3060
  AVV AVV  5.9375
  OE1 GL2  1.4000
  BWE BWE  5.4808
  COY COY  18.8937
  AFK AFK  11.8435
  APT APT  9.6032
  CUW CUW  10.4031
  CLR CLR  5.7391
  BGK BGK  5.9968
  BDY BDY  5.4450
  AOC AOC  8.0005
   CG GL2  2.0000
   CA MET  2.0000
  CRI CRI  9.7763
  BHP BHP  5.0777
  DDH DDH  7.7226
  AQW AQW  7.1706
  H65 XK2  1.0000
  DAF DAF  5.8543
  AEL AEL  7.5028
  CUO CUO  6.7088
  CXM CXM  8.7639
  CCT CCT  7.6221
  AXF AXF  5.7932
  AGE AGE  6.4196
  CRH CRH  10.0580
  BCE BCE  6.9835
  DLR DLR  7.2468
  DDQ DDQ  5.1219
  BFX BFX  5.3265
  DPV DPV  5.9138
  BHD BHD  5.6630
  CD2 HSC  1.7000
    N GL1  1.5000
   CA ARG  2.0000
  APM APM  6.3009
  BAO BAO  6.5524
  AEA AEA  6.1709
  HB1 PHE  0.0000
  C66 XK2  1.7000
  CBU CBU  5.7088
  ACW ACW  7.3499
  CEP CEP  6.0298
  BLS BLS  16.8143
  AXB AXB  5.2469
  ASE ASE  5.2335
  DIJ DIJ  5.8774
  DFC DFC  5.7099
  HG1 GLN  0.0000
  CJV CJV  6.0623
  CUJ CUJ  8.8968
  DSC DSC  5.3005
  DCP DCP  9.5555
  AQK AQK  8.7507
  DIT DIT  6.7239
  ND1 HSE  1.5000
  AZQ AZQ  6.6103
  BEV BEV  6.1744
    C MET  1.7000
  AVP AVP  5.9050
  ANE ANE  5.3750
   H3 XK2  0.0000
  AOW AOW  5.2347
  CQN CQN  7.4350
  AEP AEP  7.3719
  H3' QSI  1.0000
  DNK DNK  5.5142
  ATJ ATJ  5.6597
  O2' QSI  1.4000
   SD MET  1.8500
  DBJ DBJ  5.6579
  ARP ARP  5.9073
  ABH ABH  12.5602
  DMP DMP  5.7922
  DJJ DJJ  5.1341
  HB1 ASN  0.0000
  CUN CUN  6.4668
  AYU AYU  5.0691
  DUF DUF  5.0050
  ABO ABO  10.1818
   CA CYS  2.0000
  DGF DGF  7.1127
  BFI BFI  5.8950
  AZJ AZJ  5.4909
  BJZ BJZ  5.4171
  CIX CIX  5.7562
  BFV BFV  5.2394
  ATH ATH  9.8105
  BAH BAH  5.1670
  BFS BFS  5.8559
  AGY AGY  5.1027
  BKW BKW  5.0313
    C GL2  1.7000
  BSD BSD  8.5339
  BVK BVK  8.2563
  AMF AMF  5.6101
  AKA AKA  5.0002
    O PHE  1.4000
  DVE DVE  6.1810
 H61A XK2  0.0000
  AIB AIB  10.4800
  HE1 GL2  1.0000
  BEC BEC  5.1482
  AXD AXD  5.2659
  AOZ AOZ  5.6878
  AOE AOE  6.5807
  CPZ CPZ  12.8142
  AGX AGX  5.2867
   CG HSE  1.7000
  DKK DKK  7.9097
  AKB AKB  6.0474
  CKO CKO  5.5188
  DVA DVA  6.2675
   N7 XK2  1.5000
  DJW DJW  7.1887
  CMX CMX  5.7568
  CRL CRL  8.6631
  BXY BXY  5.2829
  BNL BNL  5.1040
  BAK BAK  5.0801
  ACJ ACJ  5.0522
  BEG BEG  5.2644
    H SEP  1.0000
  CFJ CFJ  5.9605
  HB2 AS1  0.0000
   SG CYS  1.8500
  HD2 ILE  0.0000
  BZL BZL  5.4168
  ARH ARH  7.9502
  CMR CMR  7.9410
    O HSE  1.4000
  CD1 LEU  2.0000
  CCW CCW  6.2445
  BSA BSA  7.5804
  CXV CXV  7.3809
  CGM CGM  5.7696
  DLW DLW  5.3719
  BRL BRL  7.9868
  BNN BNN  8.0056
  CXQ CXQ  7.3317
  BVG BVG  13.1025
  CE2 TRP  1.7000
  CRZ CRZ  12.4255
  HB1 QSI  0.0000
  BFR BFR  7.3533
  DKS DKS  6.9736
  APN APN  6.4443
  DSN DSN  7.6216
  HB2 CYS  0.0000
  CDW CDW  5.6105
  AZK AZK  5.4091
  BBP BBP  5.7276
  ARX ARX  6.5037
  AOI AOI  7.3408
  BJV BJV  6.0411
  BBC BBC  5.5385
  CWR CWR  5.9240
   CG GLU  2.0000
  COH COH  6.0705
  AHZ AHZ  5.8069
  DIY DIY  5.5197
  CZD CZD  5.4088
  AKH AKH  6.3538
  ADO ADO  12.2312
  DMS DMS  5.0845
  BMK BMK  12.4051
  H63 XK2  1.0000
  DHF DHF  5.9406
  ACU ACU  6.9267
  CPU CPU  13.8157
  CBS CBS  6.8620
 HE22 GLN  1.0000
  ADQ ADQ  8.9507
  ARK ARK  7.4991
   O4 XK2  1.4000
  BXQ BXQ  5.1303
  CLQ CLQ  6.4994
  CSG CSG  7.3079
  BZU BZU  5.8859
  CUQ CUQ  7.5091
  CSZ CSZ  11.1977
  DHL DHL  7.3996
  CVV CVV  7.9133
   HN TYR  1.0000
  AUN AUN  6.0634
  CYD CYD  9.5145
  CUH CUH  11.8953
  DFO DFO  5.3311
  CHC CHC  6.6117
  AMY AMY  5.0073
  DUC DUC  7.3253
  BYM BYM  7.9449
  DPF DPF  5.0784
  DLZ DLZ  6.8779
  DHH DHH  5.8761
  AIF AIF  12.2960
  ABZ ABZ  7.8815
  CPE CPE  11.7687
  CNX CNX  6.0401
  CHJ CHJ  6.0115
  APC APC  9.2678
  BJJ BJJ  5.5803
  BQN BQN  8.9475
  CRK CRK  13.8035
  BSO BSO  10.0513
  DCB DCB  5.0151
  BSB BSB  8.3436
    C HSD  1.7000
   HA ARG  0.0000
  DSK DSK  5.6559
  DTG DTG  5.4849
  AYQ AYQ  6.9491
  CYS CYS  5.6609
  DQI DQI  6.3787
  AIZ AIZ  7.0352
  BBN BBN  5.3199
  DGX DGX  8.8653
  DLT DLT  5.0415
  CQK CQK  20.1517
  DUU DUU  5.1082
  CRX CRX  12.2578
  AMM AMM  7.1072
  DQN DQN  6.2107
  AVM AVM  8.5307
  CRW CRW  8.0994
 HD12 ILE  0.0000
  ATC ATC  7.0713
  CET CET  5.9515
  DHM DHM  7.1103
  BDL BDL  7.0265
   CB GL1  2.0000
  ATR ATR  6.3747
  C19 TSA  1.7000
  AYB AYB  6.0971
  DOM DOM  6.8851
  DIZ DIZ  5.2931
  AAE AAE  12.0543
  OE1 GLN  1.4000
  AUJ AUJ  6.6255
  BUH BUH  5.9191
  AUX AUX  6.0502
  DNY DNY  5.7760
  H21 TSA  1.0000
  AWD AWD  5.4442
  CYI CYI  9.6494
  CBQ CBQ  6.8412
  AKO AKO  6.6430
  BLR BLR  5.4874
  DLQ DLQ  7.2480
  BSR BSR  5.2235
  BSG BSG  9.2459
   HN ASP  1.0000
 H3'' QSI  0.0000
  DJF DJF  6.0760
  CFZ CFZ  6.5320
  BMG BMG  11.2194
  CFU CFU  5.2874
  ATI ATI  8.0322
  DMN DMN  5.8437
 HG21 ILE  0.0000
   HA ILE  0.0000
   CB HSE  2.0000
  CUX CUX  7.4699
  BCW BCW  5.7387
  BHE BHE  5.5405
  BDC BDC  6.1227
  AFB AFB  9.9183
  BFQ BFQ  5.7601
  BXS BXS  6.6015
  ANW ANW  9.4916
    O CYS  1.4000
  DKT DKT  5.5563
  AQZ AQZ  5.5750
  AMU AMU  5.1765
   C6 XK2  2.0000
  BSW BSW  11.5406
  BMZ BMZ  24.3080
  BWB BWB  5.1088
 HD21 LEU  0.0000
  AHE AHE  11.0868
  ADM ADM  8.2992
    O ASP  1.4000
  AJU AJU  5.3949
  DCW DCW  6.9620
  AQU AQU  5.9993
  DHV DHV  5.2918
  CAS CAS  5.4869
  BOR BOR  7.0576
   N3 QSI  1.5000
  BHC BHC  5.6236
  CFI CFI  5.1655
  ACX ACX  6.2963
  OD2 AS1  1.4000
    H GL2  1.0000
  HB1 GLN  0.0000
  DFU DFU  8.4059
  CKX CKX  5.8138
  CFD CFD  5.1306
  CNI CNI  5.2447
  AQX AQX  7.2548
  DRS DRS  5.4132
  BFP BFP  5.7504
  DKV DKV  5.0635
  CFW CFW  5.7680
    C GL1  1.7000
  COQ COQ  5.6580
  AQF AQF  5.0266
  AVG AVG  5.1388
  C2' QSI  2.0000
 HD13 LEU  0.0000
  AGP AGP  5.1339
  CHO CHO  7.2973
   HB VAL  0.0000
  CSP CSP  7.6075
  CFS CFS  6.7496
  CJS CJS  5.7865
  CAN CAN  5.1407
  AXC AXC  5.0074
   HA VAL  0.0000
  DCA DCA  5.5757
  DBD DBD  5.4913
  AHT AHT  7.2185
  BAN BAN  5.7131
  BCT BCT  6.0930
  BID BID  5.1331
  AQB AQB  7.3534
  BYS BYS  9.7866
  DJB DJB  5.2632
  CVJ CVJ  8.1323
  AOR AOR  5.9894
  CBD CBD  5.0195
  DPB DPB  5.9181
  AUS AUS  5.1356
  ADR ADR  5.0871
  DKO DKO  5.3476
  AHD AHD  5.7604
  CTX CTX  5.0599
  DBR DBR  6.3517
  CKP CKP  7.7657
  ABD ABD  7.0713
  ALE ALE  7.2422
  DCS DCS  5.8542
  CZK CZK  7.7800
  AZH AZH  6.3338
  BHB BHB  6.5090
  BZE BZE  5.3325
  BIM BIM  5.2968
  AAU AAU  20.0238
  CAX CAX  9.6734
  CCG CCG  6.2617
    O QSI  1.4000
  ASK ASK  5.5980
  BOL BOL  8.3824
  BSQ BSQ  7.6322
  CVP CVP  5.7242
  BCK BCK  5.2392
  ARF ARF  5.4727
  CE2 TYR  1.7000
  BRE BRE  8.4461
  H25 XK2  1.0000
  CSI CSI  5.9638
  DIV DIV  6.3076
   CA HYD  2.0000
   NH VDW  0.0000
  C22 XK2  1.7000
  ALF ALF  9.7613
  AKU AKU  5.8382
  DDJ DDJ  9.4840
  H11 TSA  1.0000
  DBL DBL  7.9889
  DKQ DKQ  5.0636
  CVK CVK  5.3195
  BIJ BIJ  5.8754
  CPG CPG  22.1748
   HA CYS  0.0000
  BZY BZY  6.2615
  BMV BMV  10.1048
  BBT BBT  6.9258
  DAJ DAJ  8.3682
  BLG BLG  10.3167
    H TRP  1.0000
  COW COW  5.2866
  BOC BOC  8.8051
  AID AID  7.8651
  AHI AHI  8.2259
  CVI CVI  7.6445
   HN GLU  1.0000
  CRQ CRQ  12.1665
  DCQ DCQ  5.3730
  C70 XK2  1.7000
  AQL AQL  6.4674
   SG HYD  1.8500
  DLV DLV  5.6893
  CTT CTT  8.1857
  BQO BQO  8.3668
    N GLN  1.5000
   CA PRO  2.0000
  CFG CFG  5.0789
  BXX BXX  5.8158
  DTI DTI  5.7200
  DEI DEI  6.7598
  DQC DQC  6.8075
   H6 XK2  0.0000
  BGV BGV  5.3357
  AMN AMN  6.0693
  COT COT  17.1099
  AYO AYO  5.7147
  HB2 ALA  0.0000
  CZX CZX  6.2236
  AFL AFL  6.5052
  DCJ DCJ  6.6537
  CQE CQE  9.2491
  BUD BUD  8.3423
  AFS AFS  6.3015
  AYH AYH  5.3884
  DCU DCU  5.4722
   N2 XK2  1.5000
  TWE TWE  20.0000
   CG LEU  2.0000
  AFA AFA  12.6051
  ATN ATN  5.0847
  DUP DUP  5.2672
  AQV AQV  8.0593
   CB LYS  2.0000
  CZ2 TRP  1.7000
  BOU BOU  5.3085
  DGT DGT  5.3574
  AAG AAG  14.5714
  CID CID  6.6333
  DTW DTW  5.8342
  DQE DQE  5.5059
  BQK BQK  6.5522
  ARO ARO  6.3539
  ANH ANH  5.1401
  CKU CKU  6.5463
  AOK AOK  6.8313
  CEH CEH  6.1363
  DME DME  5.3723
  DGN DGN  5.1626
  DLD DLD  5.4775
  BIA BIA  6.3887
  ASH ASH  5.2577
  CDT CDT  7.6724
  DUA DUA  6.2338
  AMJ AMJ  6.9378
  CBB CBB  6.2017
  BUZ BUZ  7.5692
  BOD BOD  7.9800
  HD1 HSE  1.0000
  AWB AWB  6.1441
  ARE ARE  5.2862
  BMP BMP  5.9117
  CNC CNC  6.3907
  BZK BZK  6.4785
  BLO BLO  20.8704
  BAR BAR  6.8025
  AJQ AJQ  5.4877
  HB1 TRP  0.0000
  BQM BQM  5.3291
  BEN BEN  6.0636
  BGP BGP  5.4323
  DFD DFD  6.8474
  HT2 QSI  1.0000
  CEX CEX  7.0270
  CGD CGD  7.9180
  BTA BTA  7.1134
    N ASP  1.5000
  DTZ DTZ  5.5670
  DFA DFA  7.3436
  CVN CVN  6.8550
   CG GLN  2.0000
  CPH CPH  16.6528
  ABJ ABJ  11.0364
  AGB AGB  13.4718
  CGJ CGJ  5.1141
  AFV AFV  9.9154
  CNB CNB  6.5812
  HG2 GLN  0.0000
  AWZ AWZ  5.7223
  BZC BZC  7.7858
  BFE BFE  6.6520
  CG2 THR  2.0000
  CTK CTK  6.7200
  CTJ CTJ  10.0696
  BXP BXP  5.4481
  BTL BTL  5.2438
  AJH AJH  7.4568
  BCH BCH  5.3037
  CBG CBG  7.1028
  ASB ASB  5.0891
  BLW BLW  18.8632
  COC COC  6.6149
  BUV BUV  6.9610
  BBF BBF  6.1685
  O1S QSI  1.4000
  DLX DLX  7.5997
  ACF ACF  6.1919
  BZJ BZJ  7.8348
  AZU AZU  7.8246
  COP COP  5.5002
   CG PRO  2.0000
  BHO BHO  6.7928
  CGW CGW  6.9955
  BZB BZB  9.3486
   HA SER  0.0000
  BPK BPK  7.7114
  BVL BVL  5.9951
    C SEP  1.7000
  CMI CMI  5.4988
  BUP BUP  8.5637
  ALO ALO  6.8604
    H LEU  1.0000
  CXU CXU  10.2670
  BDO BDO  5.1085
    N AS1  1.5000
  DOQ DOQ  10.1145
  ATQ ATQ  8.6873
   CA HSE  2.0000
  DRT DRT  5.8310
  DPX DPX  6.5240
  AXN AXN  5.3223
  AEG AEG  13.7581
  CYX CYX  10.1205
  BHA BHA  5.8635
  HB2 LEU  0.0000
  CQY CQY  8.6719
   HE GL1  1.0000
  CMP CMP  8.5145
  AGH AGH  6.7811
  DOG DOG  5.8688
  CDQ CDQ  5.6947
  BER BER  5.3718
  AHS AHS  6.2130
  DSI DSI  5.6699
  AQE AQE  6.8276
    N ILE  1.5000
  BHQ BHQ  5.3168
   C2 QSI  1.7000
  CQX CQX  12.9510
  CEA CEA  7.4421
  DEY DEY  6.1432
  ACS ACS  6.8438
  ALK ALK  5.7375
  BBE BBE  7.9910
  CZP CZP  10.7484
  H64 XK2  1.0000
    N HSE  1.5000
  BGN BGN  7.5475
  BQH BQH  5.7705
  AKQ AKQ  7.6471
  AAX AAX  13.4899
  DHG DHG  5.4377
    O HSC  1.4000
  DJZ DJZ  5.3991
  CUA CUA  7.4482
  CRY CRY  7.0477
  BNS BNS  15.6374
  CKK CKK  6.9067
  BJG BJG  5.9796
  SPH NBN  1.5000
  COS COS  6.0636
  BZZ BZZ  7.3338
   HA HIS  0.0000
  DKZ DKZ  5.3368
  ACE ACE  8.1842
  BZA BZA  5.4386
  CNE CNE  5.7704
  HD1 AS1  1.0000
  CIS CIS  7.6836
  BZS BZS  8.1455
  DGQ DGQ  7.6375
   HD ASP  1.0000
  CSW CSW  6.4605
  BRH BRH  8.0126
  CGA CGA  6.9177
  BWO BWO  9.0947
  CLU CLU  7.4597
  CHR CHR  5.3894
  CLT CLT  6.6618
  DEV DEV  5.7782
  ATW ATW  5.6836
  APG APG  6.0419
  BIY BIY  6.5872
  AER AER  5.2185
  CLX CLX  6.7672
  DAC DAC  8.0822
  AHW AHW  7.1168
  DOW DOW  5.4519
  BZV BZV  6.6004
  HB2 GLN  0.0000
  HE2 GL2  1.0000
  DJM DJM  6.1038
  BME BME  9.5586
   HN GLY  1.0000
   HN LYS  1.0000
  BEI BEI  6.1349
  CSK CSK  7.5876
  BKJ BKJ  5.7370
  ALS ALS  8.0114
  BCD BCD  6.1973
  CES CES  5.8419
  CDO CDO  8.4825
  DPA DPA  5.0420
  DOE DOE  5.0153
  CHL CHL  5.3357
  BWM BWM  5.2685
  NE1 TRP  1.5000
  COL COL  5.4636
  CUR CUR  5.0142
    H HSE  1.0000
  BTV BTV  10.1064
   CB PHE  2.0000
  BVE BVE  5.3378
  DBV DBV  5.6455
  DDX DDX  9.3911
  ATT ATT  6.2996
  BQE BQE  6.1238
  AJD AJD  8.4043
  COZ COZ  17.3929
  CNN CNN  5.5126
  BIF BIF  5.0221
  DHO DHO  5.9091
  CPA CPA  8.1562
  CIP CIP  5.7776
  AOF AOF  9.8262
  ADS ADS  8.3055
  DGC DGC  6.3463
   H1 HOH  1.0000
  DAW DAW  7.3768
  BHR BHR  5.4388
  DMD DMD  5.3473
  DNT DNT  5.3219
  CGF CGF  6.2819
  CSJ CSJ  11.7870
  CLS CLS  6.8995
  HA1 GLY  0.0000
  CLK CLK  5.3648
  CRS CRS  12.2833
  AAS AAS  17.0862
   HA LEU  0.0000
  BQX BQX  7.9616
  HZ2 LYS  1.0000
    C ALA  1.7000
   O3 SEP  1.4000
  BYL BYL  6.6104
   CB SER  2.0000
  DMH DMH  6.4649
  CZO CZO  9.3113
  COI COI  6.5290
   HN SER  1.0000
  AND AND  5.2423
  DTO DTO  5.2775
  DEE DEE  5.3332
  CLM CLM  7.8057
  AHN AHN  7.8292
   HE GL2  1.0000
  BDK BDK  5.6584
  OE1 GL1  1.4000
  HB2 QSI  0.0000
  ADT ADT  9.0902
  CUU CUU  8.4379
  CGB CGB  5.4033
  ACM ACM  7.9574
  HB2 HIS  0.0000
 HD21 ASN  1.0000
    O HOH  1.4000
  HD2 PHE  1.0000
  BKM BKM  5.1304
   HA ASN  0.0000
  DQL DQL  5.2356
  ASM ASM  6.5487
  DIN DIN  5.6220
   HG LEU  0.0000
  DQO DQO  5.8844
  CEZ CEZ  7.6774
  HB2 ASN  0.0000
  DHY DHY  6.5275
  BBS BBS  6.4313
  CML CML  5.2345
  AZP AZP  5.2743
  HE3 MET  0.0000
  BWZ BWZ  5.7585
  CGU CGU  5.9990
  BVJ BVJ  7.1996
   CA GL1  2.0000
  BEK BEK  5.5581
  DBF DBF  5.2749
  CWA CWA  8.2744
  CUP CUP  9.2357
  CTO CTO  7.5069
  BPE BPE  8.8259
  ANU ANU  6.3537
  AME AME  8.0825
 HG23 THR  0.0000
  DNG DNG  5.3390
  DCZ DCZ  11.7347
  CTM CTM  10.4967
  ADF ADF  6.7269
  DMW DMW  5.1404
  BBG BBG  7.9995
   HA GL1  0.0000
  CJY CJY  5.7214
  BJO BJO  5.4145
  CYA CYA  6.5385
  CLD CLD  5.1306
  AJP AJP  6.0755
  DQD DQD  5.1259
  CTR CTR  5.1839
  COX COX  13.1479
   HA PRO  0.0000
  BQB BQB  10.1485
  BDZ BDZ  6.3135
  CJR CJR  5.0752
  DFW DFW  9.9445
  DGA DGA  6.4144
  BOY BOY  7.5658
  DTK DTK  6.7447
  AJF AJF  5.0225
  DOY DOY  6.1942
  ND1 HSD  1.5000
  BTZ BTZ  5.8960
  BTB BTB  7.8113
  CYE CYE  8.6568
  ABK ABK  6.7594
  BSP BSP  5.1780
  CMD CMD  5.2606
  AKL AKL  5.8672
 HG23 ILE  0.0000
  AHF AHF  6.1147
  DAU DAU  5.2734
  DPU DPU  7.3446
  DUE DUE  5.5395
  BVR BVR  8.1012
  DEN DEN  6.3999
  AAP AAP  14.2769
  BKY BKY  6.0149
  BWA BWA  5.7616
    H GLU  1.0000
  DTN DTN  6.6417
  DQM DQM  5.0919
  CHH CHH  5.1292
  BTT BTT  7.4213
  ABV ABV  6.4896
  ND2 ASN  1.5000
  BVN BVN  7.1094
  BMH BMH  10.3251
  DST DST  5.1569
  BGO BGO  9.0077
   CG TRP  1.7000
  DSQ DSQ  5.6479
  CD2 TRP  1.7000
  DUO DUO  6.3286
  DCM DCM  6.6229
  AUM AUM  5.0146
  H14 TSA  1.0000
  DRF DRF  5.8186
    O ILE  1.4000
  DTP DTP  5.7864
  AWW AWW  5.1232
  BMX BMX  10.2587
  AXX AXX  7.4915
   CB AS2  2.0000
  DKH DKH  5.3775
  NE2 HSC  1.5000
  BOZ BOZ  6.6258
  ANA ANA  10.1987
  CPF CPF  5.4917
  AWH AWH  5.6241
  AIV AIV  6.4886
  CFK CFK  7.8917
  O24 TSA  1.4000
  DHZ DHZ  5.3885
  AHC AHC  5.3359
    H HYD  1.0000
  CAR CAR  5.7100
  ARN ARN  7.5830
  DLS DLS  5.8021
    O ALA  1.4000
  ANM ANM  6.0099
  DNI DNI  5.0780
  HB2 TYR  0.0000
  DKB DKB  5.0016
   CA ASN  2.0000
  CIA CIA  5.0960
  BEM BEM  5.4774
  CPX CPX  9.1881
  DAX DAX  6.9897
   CA LYS  2.0000
  CWS CWS  6.5025
  BOA BOA  8.3049
  BYF BYF  6.6086
  BIW BIW  6.3541
  HG1 GL2  0.0000
  DSU DSU  5.9349
  DJC DJC  5.1010
  CZR CZR  5.5885
  AFC AFC  5.8985
  BXU BXU  7.2606
   CG GL1  2.0000
  CVR CVR  18.7480
  AZS AZS  7.9865
  DQV DQV  5.5906
  BBV BBV  7.2720
  BES BES  5.2621
  BDP BDP  6.7179
  CVX CVX  6.5304
  CTF CTF  5.0932
  CPM CPM  9.2252
  CDK CDK  6.3072
  ANR ANR  6.3967
  H74 XK2  1.0000
  AWJ AWJ  5.3423
  CIY CIY  5.2801
  HB2 GL1  0.0000
  CQU CQU  9.1495
  CJT CJT  7.0171
  BXG BXG  8.3740
  BOF BOF  8.6257
  BDJ BDJ  5.4509
  DTM DTM  6.6345
 HG11 VAL  0.0000
  BFN BFN  5.7399
  BML BML  8.0160
  CHM CHM  8.8497
  CBJ CBJ  5.2856
  ARA ARA  7.0462
  AJC AJC  8.2298
  DAE DAE  7.2516
  AQN AQN  8.5187
  HB1 HYD  0.0000
  DQX DQX  6.4048
  BZX BZX  6.5538
  CG1 VAL  2.0000
  CZW CZW  6.1981
  DUW DUW  5.2718
  AJY AJY  8.1118
  CIN CIN  6.3264
  C63 XK2  1.7000
  DCT DCT  5.2960
  CPV CPV  7.2683
  BKE BKE  5.9504
    N TYR  1.5000
  DEJ DEJ  6.2499
  ABS ABS  8.0754
  CCO CCO  7.7487
  CIO CIO  5.0334
  BKG BKG  5.6818
    C TYR  1.7000
  BMC BMC  18.3754
  CAQ CAQ  6.0895
  BDN BDN  5.2163
  BQQ BQQ  6.9763
  AHJ AHJ  7.4434
  CLN CLN  5.1137
  ACP ACP  14.8718
  DPM DPM  5.5604
  CMC CMC  5.8791
  BVT BVT  9.8504
  CTN CTN  8.7890
  DHS DHS  6.2762
  CNJ CNJ  7.8757
  AXL AXL  6.8845
  AEH AEH  11.1769
  ACB ACB  8.6565
  BEL BEL  5.3329
  DHB DHB  8.3977
  BRX BRX  5.3678
  C73 XK2  1.7000
   NZ LYS  2.0000
    N HYD  1.5000
  HG2 GL1  0.0000
 HE22 QSI  1.0000
  CTL CTL  6.3593
  C76 XK2  1.7000
  DLH DLH  5.8705
  AJK AJK  6.6730
  CBP CBP  6.7462
  ATM ATM  6.0948
  ASO ASO  6.2137
  SPH SPH  1.5000
  AJN AJN  8.4065
  AYC AYC  9.1643
  H67 XK2  1.0000
  AAZ AAZ  14.5230
  HE1 GLU  1.0000
  HB2 MET  0.0000
    H SER  1.0000
  CZC CZC  6.5645
  ABA ABA  5.3390
  ATK ATK  5.1254
  DJK DJK  8.2163
  DMT DMT  5.3860
  HB1 HSC  0.0000
  CPP CPP  13.5632
  BGL BGL  6.0801
  CKD CKD  5.9451
  BJN BJN  5.1227
  AAT AAT  21.3901
  HZ2 TRP  1.0000
  H21 XK2  1.0000
  C71 XK2  1.7000
  DCD DCD  7.5908
  CHI CHI  7.1053
  BSZ BSZ  6.7311
   C3 TSA  2.0000
  DQA DQA  5.8523
  DEP DEP  10.0942
  HT1 QSI  1.0000
  ATY ATY  5.2259
  BSS BSS  6.8281
  DFP DFP  5.9632
  ACK ACK  11.7486
  BQL BQL  9.4725
  DKE DKE  6.1181
  DRZ DRZ  5.1794
  BRV BRV  13.0418
  DRI DRI  5.0257
  BZT BZT  5.2990
  OE2 GL2  1.4000
  DTL DTL  6.2734
  ADK ADK  5.7639
  BJY BJY  5.9126
    P SEP  1.9000
  CVC CVC  5.1775
  HO4 XK2  1.0000
  AVN AVN  5.1007
  DHR DHR  8.6515
    O SEP  1.4000
  ANQ ANQ  5.1060
  CPO CPO  5.3002
  CAZ CAZ  7.8492
  DDS DDS  5.1696
  ASZ ASZ  5.2933
  CER CER  5.1387
  AQM AQM  5.7431
  DOZ DOZ  9.0137
  CFX CFX  5.3038
  CNG CNG  6.1923
  CFV CFV  6.1808
  DRX DRX  5.2938
  DOJ DOJ  5.1072
  AGW AGW  6.1717
  CVH CVH  5.7941
  ART ART  5.0303
  DRQ DRQ  5.3709
  DLJ DLJ  5.3429
  ACH ACH  6.1306
  DET DET  8.6059
  CEE CEE  5.0121
  AGO AGO  6.1003
  AWY AWY  8.6850
  AUO AUO  5.0385
  AOG AOG  5.6191
   OG SER  1.4000
  C77 XK2  1.7000
   HN HIS  1.0000
  HE2 HSC  1.0000
  CDA CDA  5.1600
  BKZ BKZ  5.0119
  CPB CPB  12.9937
   CG AS2  1.7000
  CWV CWV  7.7865
    S QSI  1.8500
  AIG AIG  5.4822
  CFY CFY  5.1681
  CSE CSE  10.3231
  BTI BTI  6.5534
  CTZ CTZ  5.5804
  DSH DSH  5.6889
  ATZ ATZ  5.6850
  DKI DKI  5.6597
  CZJ CZJ  7.3849
  AUI AUI  5.4961
  DON DON  6.7289
  BCO BCO  5.2897
  CIZ CIZ  5.3162
  CXJ CXJ  5.1105
  BUA BUA  5.2121
  CE3 TRP  1.7000
  BKD BKD  6.3775
  HD2 HSD  1.0000
   HA QSI  0.0000
    O HIS  1.4000
    N LEU  1.5000
  BPS BPS  9.5171
    C HSE  1.7000
  HZ3 LYS  1.0000
  DOO DOO  5.9943
  DVF DVF  6.3683
  DNZ DNZ  5.8638
    H VAL  1.0000
  DNA DNA  8.1173
    N GL2  1.5000
  HE2 LYS  0.0000
  CKH CKH  8.6917
  AEB AEB  6.8050
  BFM BFM  5.0209
  DOP DOP  6.4141
  DFL DFL  5.8693
  C64 XK2  1.7000
  HB1 SER  0.0000
  CWT CWT  6.0922
  CDH CDH  5.1706
  DGV DGV  8.2659
  CYW CYW  7.3895
  HE1 MET  0.0000
  AGR AGR  8.5576
  CQM CQM  11.7132
  DLI DLI  5.0044
  ANG ANG  5.2774
  BCB BCB  5.8359
  AYG AYG  6.0463
  AOU AOU  7.0168
  ADN ADN  6.9634
  H1' QSI  0.0000
  AWT AWT  8.3160
  BSL BSL  7.5357
  AAM AAM  9.4953
  ABC ABC  6.1449
  DDR DDR  9.2437
  DSY DSY  5.7381
   O1 TSA  1.4000
  CRU CRU  9.7070
  BTH BTH  10.8418
  C65 XK2  1.7000
  DGI DGI  5.1258
  DFI DFI  5.9552
  DFG DFG  7.5741
  BDV BDV  6.8837
  CUY CUY  6.4820
  ABQ ABQ  5.1535
  AOX AOX  11.3627
  AQY AQY  6.2860
  AFX AFX  12.4832
  APB APB  10.5569
  DIA DIA  5.6686
  AFG AFG  7.2868
   HN LEU  1.0000
  CVZ CVZ  6.9287
  BRD BRD  7.8270
  BOK BOK  6.9023
  AMQ AMQ  6.1031
  BAE BAE  8.7421
  AQH AQH  6.0802
  CCY CCY  6.9293
  AHL AHL  9.7557
  BLJ BLJ  15.7739
  AHH AHH  5.1043
   CG HSC  1.7000
  CVB CVB  5.2818
  DOD DOD  6.2323
  BFC BFC  5.3909
 HD11 LEU  0.0000
  ARG ARG  7.0129
  CCP CCP  5.3124
    H GLY  1.0000
  AJT AJT  7.4126
  DCR DCR  7.0082
  APO APO  8.5588
  CAW CAW  6.7621
   CB VAL  2.0000
  CNP CNP  6.2153
  ALT ALT  6.0362
  AJI AJI  7.1617
  DRW DRW  5.3147
  DCI DCI  5.7345
  C22 TSA  1.7000
  COJ COJ  5.6848
  CDB CDB  5.6489
  AVX AVX  5.2508
  BTY BTY  6.8860
  CFF CFF  5.3663
  BVB BVB  7.8875
    C QSI  1.7000
  DHU DHU  5.2459
   HA ALA  0.0000
  DRR DRR  5.6607
  AVQ AVQ  5.9017
  CLJ CLJ  7.6251
  BNZ BNZ  8.2007
  CDE CDE  5.3635
  CSN CSN  5.4775
  BSF BSF  10.2183
  AUL AUL  5.0155
  AHU AHU  10.3132
  NH2 ARG  1.5000
  CWG CWG  6.6612
  AKT AKT  5.4476
  HE1 PHE  1.0000
  BEH BEH  5.6362
  CFQ CFQ  5.9445
  AKX AKX  10.3948
   CA SEP  2.0000
  CGT CGT  6.2697
  ACA ACA  16.5421
  ADE ADE  12.0070
    H TYR  1.0000
  AYS AYS  7.0843
  DRV DRV  6.1842
  BEB BEB  5.1870
  AXO AXO  5.2406
  DQP DQP  5.0858
  CGH CGH  5.4335
  BMF BMF  16.3063
    H GL1  1.0000
  OG1 THR  1.4000
    C HIS  1.7000
    N PRO  1.5000
  AII AII  8.6435
  BRI BRI  7.4739
  DIS DIS  6.5482
  BBK BBK  6.4878
  AFM AFM  6.5990
    O MET  1.4000
  COM COM  5.4249
  CJH CJH  5.3357
  BQW BQW  16.9336
  BAY BAY  5.8990
   NE ARG  1.5000
  CCR CCR  5.1035
    H HSD  1.0000
  AJM AJM  5.2639
  CNU CNU  5.7903
  DEX DEX  6.4344
  CAJ CAJ  6.4901
  BBI BBI  5.8953
  CQZ CQZ  12.6073
  CIQ CIQ  5.1469
  ALJ ALJ  9.0460
  BJW BJW  5.0588
  AVE AVE  7.4575
  CNF CNF  7.5091
  DRK DRK  6.6859
  BJQ BJQ  6.3027
   HA GLN  0.0000
  DCO DCO  7.9034
  HB2 ASP  0.0000
  DNW DNW  5.3887
  DHE DHE  5.9960
  HD1 PRO  0.0000
  AGK AGK  5.7143
  DSB DSB  5.0236
   HN AS1  1.0000
  HE2 HIS  1.0000
 HG21 THR  0.0000
  DJY DJY  5.6119
  DJN DJN  6.4214
  BSV BSV  7.6902
  BAT BAT  5.2885
  CAD CAD  6.8339
  AVS AVS  5.9672
  AKP AKP  10.2971
  CIV CIV  5.1552
  APP APP  5.1951
  BUB BUB  8.5002
  DEH DEH  6.8699
  AGM AGM  5.7928
  AUQ AUQ  5.6855
  CMG CMG  6.1973
  COA COA  6.1371
  AJX AJX  5.9081
  AJV AJV  6.6450
  AFU AFU  12.6807
  ANV ANV  8.3342
   CZ TYR  1.7000
 HD12 LEU  0.0000
  DKG DKG  6.6514
  DSP DSP  5.1990
  H33 XK2  1.0000
  C36 XK2  1.7000
   CB ALA  2.0000
  CJI CJI  6.6026
  ARB ARB  8.7470
  DPL DPL  6.8452
  DLK DLK  7.7172
  BCA BCA  5.8164
  ABL ABL  6.7018
  BZG BZG  6.4359
  AUF AUF  5.2172
  CWB CWB  7.7463
  BHL BHL  6.7571
  CD2 HSD  1.7000
  BYG BYG  6.2981
  BMM BMM  10.2835
  HB1 TYR  0.0000
  CKL CKL  6.0906
   HN ILE  1.0000
  CD2 HIS  1.7000
  BIQ BIQ  5.5615
  C62 XK2  1.7000
  HG1 LYS  0.0000
  CDU CDU  9.2237
  AYM AYM  5.3119
  DJE DJE  7.8689
  HD1 TYR  1.0000
  C23 XK2  1.7000
  DCE DCE  7.4713
  CIT CIT  5.0156
  BSN BSN  7.4655
  ABX ABX  20.2398
  CIK CIK  5.2784
  DOC DOC  5.8142
  CKM CKM  5.0537
  BWQ BWQ  5.6961
  CEV CEV  5.1624
  BYO BYO  10.1919
  BTS BTS  5.6755
  CNQ CNQ  5.9172
  AGA AGA  10.4853
  CLC CLC  5.6805
  CLG CLG  5.1439
  AUC AUC  5.5024
  HG1 QSI  0.0000
  DTB DTB  5.0834
  DRY DRY  5.3916
  CKR CKR  5.0867
  BQD BQD  9.7324
  CLY CLY  6.5277
  AZX AZX  5.4494
  DUK DUK  5.8566
  ASI ASI  8.1890
  AZA AZA  6.9654
  CKE CKE  5.6662
    H ASN  1.0000
  HZ1 LYS  1.0000
  CCS CCS  9.0582
  CJB CJB  5.0666
  DQS DQS  5.6860
  BXD BXD  6.8491
  BKP BKP  6.8427
  CNR CNR  5.1768
  HB1 GL2  0.0000
  CKQ CKQ  5.2245
  DPO DPO  5.0876
   OH TYR  1.4000
  C34 XK2  1.7000
  DFK DFK  7.0600
    O PRO  1.4000
  BWG BWG  6.7148
  AEZ AEZ  12.9506
   H4 TSA  1.0000
  DGW DGW  7.2767
  BYT BYT  5.6782
  BQZ BQZ  5.8448
  AZE AZE  5.9709
  BHN BHN  5.1470
  CWI CWI  5.8204
   CD GL2  1.7000
  CAU CAU  7.7496
  AZN AZN  6.0463
  CYM CYM  7.0602
  AKZ AKZ  7.7303
  CUB CUB  5.0743
  CE2 PHE  1.7000
  DUR DUR  5.2700
  DDK DDK  5.9250
    H THR  1.0000
    H LYS  1.0000
  DDF DDF  5.0240
  DPZ DPZ  5.3150
  DJL DJL  5.6267
  AIJ AIJ  5.5601
  BKQ BKQ  6.9491
  BFL BFL  6.2767
  DNB DNB  9.4137
  CXP CXP  6.7976
  AXU AXU  7.1881
  AUV AUV  6.4656
  BWR BWR  7.9790
    C THR  1.7000
  DUT DUT  6.0031
  CXS CXS  5.4177
  AWE AWE  6.6840
  DBU DBU  5.2955
  CKC CKC  5.6152
  BGG BGG  5.7328
  CRR CRR  5.5129
  CZE CZE  5.6533
  BVM BVM  8.3840
  DRC DRC  5.1617
  AKE AKE  8.8564
  BTP BTP  8.8526
  AWG AWG  5.2412
  OD1 AS1  1.4000
  DHI DHI  8.5109
  AEE AEE  8.7674
 HD23 LEU  0.0000
  CYF CYF  5.9491
  HG1 SER  1.0000
  BTE BTE  8.8721
 HH22 ARG  1.0000
  CCX CCX  8.4826
  DRP DRP  5.1932
  DDW DDW  6.1322
  DCF DCF  5.7322
  DAN DAN  9.3661
  CAK CAK  5.1872
  AXV AXV  6.3319
  DFR DFR  8.9586
  DAB DAB  5.5215
  DIF DIF  5.8590
  BVS BVS  7.3316
  DOR DOR  5.6361
  AGL AGL  5.8953
   CB GLU  2.0000
  BZW BZW  7.8204
  BRA BRA  14.2305
   H8 QSI  1.0000
  CJP CJP  5.6048
  BPC BPC  5.5292
  AGI AGI  5.5368
  BCU BCU  5.6756
  AMR AMR  8.4076
  HD2 PRO  0.0000
  BPO BPO  7.8971
  ARU ARU  6.1978
  DRG DRG  5.2667
  BSH BSH  5.9519
  AAK AAK  11.6622
  BTW BTW  10.1304
  AQJ AQJ  7.0325
  AFO AFO  5.0818
  AUH AUH  7.3343
  ATS ATS  6.1416
  H10 QSI  1.0000
  HD2 HIS  1.0000
  DEL DEL  5.6723
  DDB DDB  5.9195
  AIE AIE  8.5614
  CZT CZT  7.9441
  DBM DBM  7.5839
  BKK BKK  5.3636
  DBN DBN  5.4669
  DPH DPH  5.3905
  AYR AYR  7.1367
   CA TYR  2.0000
  DPT DPT  5.2806
  BBU BBU  5.5423
  AQT AQT  6.4995
  CWC CWC  8.2344
  ATO ATO  6.4439
  CCU CCU  6.0849
  BMW BMW  11.2311
  ADH ADH  5.0039
  DCK DCK  8.3017
  GRD GRD  0.0000
  CQV CQV  9.8283
  CGK CGK  5.2574
  CYN CYN  6.3025
  HE2 GL1  1.0000
  DAD DAD  5.5486
    N CYS  1.5000
  CAC CAC  7.4876
  AMS AMS  5.0808
  CQD CQD  8.2984
  BXH BXH  6.6751
  BHX BHX  6.2369
 HD13 ILE  0.0000
  BUY BUY  10.9144
  BUU BUU  8.6512
  CQB CQB  9.4638
  DIH DIH  5.2806
  CPI CPI  8.2083
  CNZ CNZ  5.7323
  BFT BFT  5.1303
  CKV CKV  5.5795
  BUO BUO  6.0461
  BAI BAI  5.2177
  DMI DMI  5.8033
  BGH BGH  5.5008
   HN HSE  1.0000
   CB HSD  2.0000
  ASV ASV  6.9028
  BUW BUW  5.3257
  BKL BKL  6.4614
  AJE AJE  5.1905
  CUE CUE  6.7026
  BLU BLU  7.0319
   HA TYR  0.0000
    N SEP  1.5000
  AEV AEV  6.4401
  BZO BZO  7.1035
    O TRP  1.4000
  DCV DCV  5.5956
  OD2 AS2  1.4000
  BFB BFB  5.6935
  AMD AMD  11.0612
   CA HSD  2.0000
  BEF BEF  5.1079
  APK APK  7.0386
  AKM AKM  7.2322
  APU APU  5.6085
  CSY CSY  5.8815
  C10 TSA  2.0000
  SP1 SP1  1.0000
  H7A XK2  0.0000
  CNW CNW  5.1406
   H2 HOH  1.0000
  DOX DOX  5.4660
  CUI CUI  6.0595
  CJC CJC  5.7858
  BNY BNY  6.1355
  ADB ADB  5.0068
  HD2 TYR  1.0000
  HE1 HSD  1.0000
  DVD DVD  7.0027
  HB1 ASP  0.0000
  C79 XK2  1.7000
   CA LEU  2.0000
  BMO BMO  8.5854
  BGM BGM  6.1553
  BKB BKB  6.5122
  ADX ADX  6.9839
  DEQ DEQ  5.4490
  ASJ ASJ  8.7353
  HB2 SEP  0.0000
   HA HSD  0.0000
  ABE ABE  17.3437
  CQG CQG  21.7808
  HZ3 TRP  1.0000
  AIO AIO  6.8154
  BEQ BEQ  5.2611
  BLL BLL  7.7318
  CJZ CJZ  6.5846
  CD1 TYR  1.7000
  CFT CFT  6.7717
  BPV BPV  7.2864
  CHK CHK  6.4550
 DUM2 DUM  0.0000
  AMH AMH  7.1137
  ATP ATP  5.6578
  HG2 GLU  0.0000
  CYB CYB  16.9412
  CRE CRE  9.5596
   HD AS1  1.0000
   O5 XK2  1.4000
  CQP CQP  8.8176
  DLB DLB  7.3190
  DQT DQT  7.1911
  CNT CNT  5.2474
  DDV DDV  5.2674
  BOJ BOJ  8.0070
  BIR BIR  5.8394
  CDZ CDZ  5.8320
  AEC AEC  6.7693
   HN VAL  1.0000
    N SER  1.5000
  AZV AZV  5.6820
  BPN BPN  5.6484
  CRT CRT  6.3442
  HE1 LYS  0.0000
  DUD DUD  6.1454
  CTW CTW  6.5311
  OH2 OH2  1.4000
  AYN AYN  5.0812
  BCV BCV  5.7205
  AVJ AVJ  5.2356
  AIH AIH  5.4765
  BAF BAF  5.3581
  AMC AMC  6.0018
  DPR DPR  5.2749
  DNJ DNJ  5.9090
  BRM BRM  8.9015
  AVR AVR  7.0826
  CCV CCV  5.9316
  COD COD  5.3568
    O HYD  1.4000
  AEQ AEQ  13.8409
  CJE CJE  7.4244
   CA QSI  2.0000
  ARY ARY  5.2708
   H5 XK2  0.0000
   HN HSD  1.0000
  C17 TSA  2.0000
  DBZ DBZ  8.4339
  CFE CFE  5.7908
  BTJ BTJ  11.2555
  CJJ CJJ  6.1343
  AZR AZR  7.0365
    N HSC  1.5000
  DMR DMR  5.7369
  BWI BWI  7.8356
  BHG BHG  6.6216
  BSM BSM  5.8147
  ANK ANK  7.4442
   CA HSC  2.0000
  BVV BVV  6.8523
  DNL DNL  5.5605
  BRW BRW  6.7718
  DGJ DGJ  5.8122
  BUJ BUJ  7.9175
  DQB DQB  5.9112
  H20 TSA  1.0000
  CXO CXO  5.1372
  DRA DRA  5.4158
  BIP BIP  5.2731
  AJZ AJZ  6.1157
  DHA DHA  5.2924
  BKR BKR  6.2087
  BYK BYK  7.0289
  ACL ACL  10.7743
  AZT AZT  5.4117
  HG1 PRO  0.0000
  BOX BOX  7.1245
  CVF CVF  5.3639
  ALP ALP  8.2056
  AAR AAR  18.0077
  CUV CUV  7.0610
  DGR DGR  6.9554
  CIE CIE  11.5815
  DLF DLF  6.4952
  ASU ASU  10.8317
   CB HYD  2.0000
  CMO CMO  5.1425
  BWH BWH  7.7408
  CXD CXD  7.9452
  ADY ADY  8.9997
  ALR ALR  10.3439
  SPH BON  1.5000
  BKX BKX  5.2146
  DBG DBG  12.3727
  CED CED  6.7378
  BQT BQT  7.9995
  DBW DBW  6.2236
  CHF CHF  5.7190
  CIU CIU  5.0030
  C26 XK2  1.7000
  BPD BPD  5.3638
  ASA ASA  5.7448
  CPS CPS  9.8669
 HH21 ARG  1.0000
  BJK BJK  5.0023
  CUM CUM  8.6609
   N1 QSI  1.5000
  BLM BLM  11.8744
  BVI BVI  6.4707
   HE ARG  1.0000
  CEY CEY  6.3167
  CG2 ILE  2.0000
  H78 XK2  1.0000
  CDC CDC  5.8762
  CCL CCL  5.0226
  DKL DKL  5.1490
  CST CST  6.3200
  HB2 GL2  0.0000
  DOB DOB  5.3058
  AGU AGU  5.9110
  BTU BTU  11.2125
  DMX DMX  5.6255
  CSH CSH  5.0359
  AQS AQS  5.0030
  CTU CTU  9.0174
  BXL BXL  7.8581
  AFP AFP  5.2081
  HB1 LYS  0.0000
   HA AS2  0.0000
  BSJ BSJ  5.9721
   CA AS1  2.0000
  BPP BPP  9.5521
  CAP CAP  11.2190
  BOI BOI  8.3316
  AJJ AJJ  5.1682
   HZ PHE  1.0000
  DHQ DHQ  5.1165
 HD11 ILE  0.0000
   HA GL2  0.0000
  CZV CZV  5.0796
  ALY ALY  8.3247
  HD1 PHE  1.0000
  C27 XK2  1.7000
   CA GLU  2.0000
  AZB AZB  6.1330
  BHS BHS  5.3396
  CCH CCH  6.4988
    H PHE  1.0000
  BFW BFW  6.0629
  BEJ BEJ  5.7644
  HG2 GL2  0.0000
  HB1 HSD  0.0000
  AAH AAH  9.4810
  DCH DCH  7.1056
  AXW AXW  7.4655
  APZ APZ  7.9331
  CE1 HSC  1.7000
  AON AON  9.5528
  COV COV  15.4247
  DUI DUI  6.5923
  BIK BIK  7.5926
   H2 OH2  1.0000
  DBI DBI  6.0186
  BAV BAV  5.5276
  BBA BBA  6.1009
  CDY CDY  5.5926
  HB1 ALA  0.0000
  BZR BZR  5.7278
  HB1 CYS  0.0000
  DSG DSG  6.9026
  AVA AVA  5.6266
  O4' QSI  1.4000
   CE LYS  2.0000
  BNJ BNJ  16.6596
  BMA BMA  21.2947
  CUF CUF  5.4040
  CDV CDV  5.6833
  BUT BUT  6.1395
  BEP BEP  5.6746
  ALH ALH  8.2073
    C PRO  1.7000
  H62 QSI  1.0000
  BIT BIT  5.6436
  DNV DNV  5.9518
  C4' QSI  2.0000
  DUV DUV  5.4231
  BNG BNG  8.9218
  DJU DJU  5.4449
  DML DML  5.1936
  CWJ CWJ  5.5246
  CSF CSF  7.4043
    H AS1  1.0000
  BBD BBD  5.1295
  H4' QSI  0.0000
  CDG CDG  5.4880
  AIM AIM  7.2430
  CCC CCC  7.0759
  AZW AZW  7.9454
  CBC CBC  5.4945
  DSO DSO  6.3970
  ALZ ALZ  5.3934
  DJG DJG  5.2033
  CNL CNL  6.4698
  CJK CJK  5.9112
  AQA AQA  5.0921
  HD1 HIS  1.0000
  AAC AAC  13.0985
    C HSC  1.7000
  BDH BDH  6.6433
  DMB DMB  6.9332
  CD2 TYR  1.7000
  AAN AAN  16.2902
  CMJ CMJ  5.2969
  AWI AWI  6.2956
  BRJ BRJ  9.2068
  CQR CQR  16.8296
  HD2 HSC  1.0000
  BHU BHU  5.3344
  BDF BDF  5.3657
   CA AS2  2.0000
  BFF BFF  5.7597
  CSA CSA  7.1910
  CIL CIL  5.3436
  H26 XK2  1.0000
  DDM DDM  5.7879
  CMY CMY  6.1699
  CDN CDN  5.1705
  BGB BGB  5.2161
  HE2 HSD  1.0000
  BIX BIX  6.1490
  BRG BRG  9.4168
   CE MET  2.0000
  BGS BGS  9.6859
  AIT AIT  8.7700
  ACV ACV  7.9602
  CRF CRF  5.7447
  DUQ DUQ  5.6344
  AWR AWR  6.7971
  AIA AIA  10.5389
  AEN AEN  9.9176
    C VAL  1.7000
    C AS2  1.7000
  HD1 ARG  0.0000
  CAT CAT  7.7126
  BYX BYX  5.8263
  DBC DBC  9.2812
  CNO CNO  5.9463
  CMZ CMZ  6.0670
  CFB CFB  5.1785
  BOS BOS  20.8194
  AWO AWO  6.1231
  DFY DFY  8.4728
  CLB CLB  5.4293
  HD2 LYS  0.0000
  DFV DFV  5.8531
  BKN BKN  5.2207
   HN GL2  1.0000
  DLM DLM  6.0168
  BGE BGE  6.2069
  AQQ AQQ  5.7554
  DND DND  5.6350
  DJA DJA  5.1640
  CEB CEB  5.8365
  ANT ANT  9.8189
   C2 TSA  2.0000
  OH2 TIP  1.4000
  DKD DKD  5.5374
  AMW AMW  6.7609
  AYD AYD  5.1171
  BCP BCP  5.3819
 H5'' QSI  0.0000
  BQJ BQJ  5.7057
 HH12 ARG  1.0000
  BPI BPI  10.6033
  DAO DAO  9.2009
   CD LYS  2.0000
   CB AS1  2.0000
  HB2 PRO  0.0000
  DJR DJR  6.9164
  HB2 HSC  0.0000
  CJM CJM  5.1837
  DJQ DJQ  6.3487
  BHK BHK  6.8182
   CA THR  2.0000
  DPJ DPJ  6.6361
  CZM CZM  8.0055
  H7B XK2  0.0000
  AXZ AXZ  7.8319
  AUT AUT  6.3332
   CD ARG  2.0000
  HD1 TRP  1.0000
  CWZ CWZ  10.3572
   CG HSD  1.7000
  AOM AOM  5.3373
  BDR BDR  7.4371
  ADC ADC  6.3896
  CKA CKA  5.0093
  CVY CVY  7.7505
  BPH BPH  6.5351
  OD1 ASP  1.4000
  CXX CXX  10.5427
    C ASN  1.7000
  CHT CHT  5.6113
  ASP ASP  5.8163
 H61B XK2  0.0000
  DEC DEC  5.0168
  AVL AVL  6.8615
  ASW ASW  5.3976
  AMV AMV  6.4534
  CCZ CCZ  5.1086
  DLA DLA  6.1135
  BYJ BYJ  8.4239
  AAQ AAQ  18.2168
  AOS AOS  5.6394
  DKA DKA  7.1887
  CFP CFP  6.7420
  DPC DPC  6.7002
  HD2 HSE  1.0000
  BGJ BGJ  5.8125
    D max  0.0000
    O AS2  1.4000
  DIK DIK  5.6161
  BKO BKO  5.6957
  BLZ BLZ  16.2421
 HG12 VAL  0.0000
  BJA BJA  6.3122
  AUP AUP  5.9760
    N THR  1.5000
  BUG BUG  6.8423
  CIJ CIJ  6.7743
  AWM AWM  5.2619
  BTX BTX  5.1293
  DOA DOA  8.0117
  DJH DJH  8.8911
  AVO AVO  6.2509
   CB THR  2.0000
  CAO CAO  9.3977
  DDZ DDZ  6.6275
  BIB BIB  6.8104
  C31 XK2  2.0000
  CCE CCE  5.0455
  BIV BIV  5.7228
  SP2 SP2  1.5000
  HG1 THR  1.0000
  BWD BWD  7.9650
  CD1 ILE  2.0000
  BYR BYR  5.9248
  ARL ARL  6.7592
  AEO AEO  8.0640
  DLL DLL  5.1665
  CWF CWF  5.1828
  APH APH  8.2522
  AUA AUA  5.1687
  AFE AFE  8.6229
  AEY AEY  7.7237
  APD APD  5.3198
  BAS BAS  5.4733
    O LEU  1.4000
  DDE DDE  13.9157
  APY APY  7.7243
   CA TRP  2.0000
   H2 TIP  1.0000
  C78 XK2  1.7000
  AZZ AZZ  5.0473
  HB1 HIS  0.0000
  BBR BBR  5.4988
  DTU DTU  5.6131
  CFC CFC  8.7123
  CJF CJF  5.0334
  AKC AKC  5.6505
  CPW CPW  13.7764
  H26 TSA  1.0000
  AIP AIP  9.2574
  DFE DFE  5.1917
  CAB CAB  11.9835
  CNA CNA  5.2228
   CB ASN  2.0000
  CQQ CQQ  6.2324
  CGX CGX  5.2364
  CTB CTB  6.6507
  AKI AKI  5.7113
  HD1 ASP  1.0000
  DVB DVB  6.4911
  H16 TSA  1.0000
    N ASN  1.5000
  DGG DGG  7.4798
  AWQ AWQ  6.0559
  BZD BZD  5.5448
   CA ILE  2.0000
  CKN CKN  5.0430
  DDN DDN  7.4416
  AZF AZF  5.6499
  BKS BKS  5.6063
  CAE CAE  5.1151
  AMA AMA  5.7097
  CSQ CSQ  12.9112
  AKG AKG  5.9811
   OD HYD  1.4000
  ABW ABW  12.2801
  C61 XK2  2.0000
   HG SER  1.0000
  CRB CRB  11.7284
  BYY BYY  7.9821
  C37 XK2  1.7000
  CXH CXH  6.6822
  BQI BQI  8.7793
    O ARG  1.4000
 HH11 ARG  1.0000
  DUM DUM  7.1036
  BYN BYN  5.5520
  CGS CGS  6.9785
  DBE DBE  6.6717
  BOG BOG  5.1419
  DLG DLG  6.7916
  BFZ BFZ  7.9875
    C LEU  1.7000
  DHW DHW  6.7125
  CG1 ILE  2.0000
  DNC DNC  7.2476
  HB1 GLU  0.0000
  DGH DGH  6.4056
  AXP AXP  8.6639
  ACG ACG  6.5415
    N GLY  1.5000
   CG AS1  1.7000
  DBQ DBQ  8.5905
  DBO DBO  8.0680
   OG SEP  1.4000
  BZQ BZQ  6.0035
  AOV AOV  5.5338
  AXI AXI  5.2645
   N6 QSI  1.5000
  DIU DIU  6.3153
  AAL AAL  7.6482
    O SER  1.4000
   O1 XK2  1.4000
  AKK AKK  5.3260
  CZS CZS  5.8592
  BBO BBO  5.7856
   CG ARG  2.0000
  DUX DUX  6.6802
   HB THR  0.0000
    C SER  1.7000
  AVK AVK  5.2666
   HN THR  1.0000
  BAJ BAJ  5.2461
  HD2 ASP  1.0000
  DQW DQW  6.1245
  BDU BDU  6.5495
  BCF BCF  5.1008
  CLP CLP  5.5501
   HA SEP  0.0000
  CLI CLI  6.7221
  BNX BNX  6.9566
  BCJ BCJ  5.4081
  BYI BYI  5.9021
  ANB ANB  6.1088
  CPY CPY  13.5645
  BBW BBW  5.2431
  CYY CYY  9.0807
  CPJ CPJ  6.7246
  AHQ AHQ  6.2835
  AOL AOL  5.5898
  DLC DLC  7.8734
  CAF CAF  8.6793
  BHJ BHJ  6.5911
  HG2 PRO  0.0000
  BAM BAM  6.0527
  HE2 HSE  1.0000
  CBT CBT  6.5669
  APW APW  6.2604
  BGC BGC  5.3237
  DLU DLU  5.1470
  DBS DBS  6.5367
  COU COU  7.7992
  BRT BRT  11.3042
  BPL BPL  7.8951
  NH1 ARG  1.5000
   HN MET  1.0000
  DMQ DMQ  5.6818
  AKR AKR  9.4017
  DDA DDA  5.4642
  CJD CJD  7.1251
  H36 XK2  1.0000
  DQU DQU  6.2956
  CPQ CPQ  5.0225
  BNT BNT  5.3919
  BNO BNO  18.9447
  DPI DPI  6.3437
  ACQ ACQ  10.8425
  DQQ DQQ  6.4421
  BOB BOB  10.0635
  AHV AHV  9.6270
  DOH DOH  5.8063
  AQG AQG  5.0116
  AZG AZG  6.0574
  AYK AYK  7.5283
  BIH BIH  5.0480
  CSO CSO  9.2651
  CXA CXA  7.3743
  HB1 GL1  0.0000
  BNK BNK  5.8106
  DTC DTC  5.9499
  DPD DPD  7.2658
  CWW CWW  6.8634
  AWA AWA  5.4646
  AAY AAY  13.8955
  BCC BCC  5.9260
  AAD AAD  11.9067
  COO COO  5.1863
  CBL CBL  5.1248
  BAB BAB  6.3875
   HN ARG  1.0000
  CUZ CUZ  5.0466
  CTE CTE  5.2442
  BJD BJD  5.9775
  AWF AWF  7.5498
  AVD AVD  7.8561
  BVC BVC  7.4171
  DMM DMM  5.1956
  CTS CTS  5.3717
  CRD CRD  9.0302
   CA ASP  2.0000
  CBH CBH  7.0663
  CAG CAG  8.5614
   CB QSI  2.0000
  DTF DTF  7.1147
  CEK CEK  5.3247
  DKU DKU  7.6029
  DAK DAK  5.9113
  CGI CGI  5.9665
  BNI BNI  10.6161
   HA PHE  0.0000
  DCY DCY  5.2342
  CGO CGO  7.1216
  BED BED  5.3160
  BAL BAL  7.6123
  DAS DAS  6.6542
  DMC DMC  7.5508
  CNM CNM  7.3229
  CTP CTP  14.4478
  HE2 GLU  1.0000
  BNQ BNQ  5.5811
  BLA BLA  5.5456
    H HIS  1.0000
  AKS AKS  8.6334
  HG1 CYS  1.0000
  AAF AAF  11.6425
  BQS BQS  7.8950
  CVW CVW  10.9987
  CME CME  5.7754
  AVC AVC  5.2132
  APJ APJ  5.3983
  DNN DNN  5.7109
  DCG DCG  5.5733
  HB1 MET  0.0000
  DSV DSV  5.8480
  CXF CXF  6.8653
  BYP BYP  5.5445
  AQR AQR  6.6084
  BOP BOP  6.8713
  DGM DGM  5.3141
  DSM DSM  6.2761
  H73 XK2  1.0000
  BFD BFD  5.8074
  CZ3 TRP  1.7000
  BHH BHH  7.2701
  AFR AFR  7.2591
  BGU BGU  6.3611
  H5' QSI  0.0000
  BPX BPX  13.6506
  AJG AJG  5.7682
    N QSI  1.5000
  BDW BDW  8.0860
  CJU CJU  5.1310
  BLC BLC  5.4217
  CD2 PHE  1.7000
  DMU DMU  8.9312
  CGY CGY  5.3774
  DMF DMF  6.2526
  H27 XK2  1.0000
  BWC BWC  5.8486
  DGD DGD  5.1694
  H29 XK2  1.0000
  AAV AAV  8.0233
  DRU DRU  5.1579
  CE1 PHE  1.7000
  AGQ AGQ  5.5269
  BHZ BHZ  5.0717
  CVG CVG  9.7740
  CCF CCF  6.3214
  COR COR  6.6369
  CEW CEW  6.5678
  AHG AHG  8.4356
  DAZ DAZ  6.1276
  CNS CNS  6.8684
    C GLU  1.7000
  BUF BUF  6.4469
  BGQ BGQ  5.7332
  ND1 HIS  1.5000
  DGL DGL  5.3349
  AYF AYF  5.4283
  BVY BVY  10.8356
  CBV CBV  9.6690
  DAG DAG  5.0854
  BRY BRY  14.0783
  AZC AZC  7.8234
 HE21 QSI  1.0000
  CSD CSD  14.3899
  BWW BWW  6.6432
  BNA BNA  12.5893
  BJU BJU  7.7333
  BHV BHV  5.2959
  BYZ BYZ  11.3055
  CJX CJX  6.9400
  CII CII  6.3983
  AWS AWS  5.9186
  DAQ DAQ  5.2469
  CBR CBR  7.7599
  AAA AAA  8.3704
  DEB DEB  6.9988
  DBH DBH  5.0543
  CPD CPD  6.8572
  CRO CRO  11.3137
  CSC CSC  5.2985
  HB1 HSE  0.0000
  DHJ DHJ  7.0173
  AUY AUY  6.5344
  DTE DTE  5.1930
  ASQ ASQ  8.3352
  ANC ANC  8.3470
   CD ILE  2.0000
  BVZ BVZ  5.3571
  BFA BFA  5.6829
  DPK DPK  5.2204
   CB SEP  2.0000
  CQI CQI  11.9377
  APL APL  5.6567
  AHK AHK  5.7608
  BLP BLP  15.8862
  BDS BDS  6.2468
  DBT DBT  6.8621
  HO5 XK2  1.0000
  ARJ ARJ  5.2492
  CBW CBW  5.0884
  BPJ BPJ  7.5570
   HA HSC  0.0000
  CYL CYL  8.2132
  BTR BTR  6.5836
  BLT BLT  23.2849
  ASD ASD  5.9055
  HB1 PRO  0.0000
  BVH BVH  9.7455
  DDG DDG  7.4690
  HE1 HSE  1.0000
  CVE CVE  16.9041
  BMR BMR  9.3691
  BCN BCN  5.7534
  AOH AOH  7.6969
  BIC BIC  6.9261
  BTN BTN  7.0149
  DJI DJI  6.5457
 HG23 VAL  0.0000
   HA MET  0.0000
  BFK BFK  5.9318
  AEK AEK  6.0777
  BQU BQU  9.8904
  BII BII  5.2515
   HH TYR  1.0000
  CIR CIR  7.5485
  BFU BFU  5.2333
  ANP ANP  5.2484
  CYH CYH  5.6145
  BXA BXA  9.7132
  DTA DTA  6.5201
  CYV CYV  5.3404
  DKC DKC  5.1449
  CJA CJA  6.3743
  O23 TSA  1.4000
  CPR CPR  16.7424
  ADZ ADZ  5.7456
  BRN BRN  6.6376
  H24 XK2  1.0000
  AFD AFD  6.4613
    C AS1  1.7000
  BOT BOT  7.8901
  H2B XK2  0.0000
   O8 TSA  1.4000
  BAW BAW  7.0047
    N VAL  1.5000
  CXL CXL  6.1439
  AYI AYI  6.1034
  ABY ABY  11.3712
 HG11 ILE  0.0000
  BAZ BAZ  5.5586
   HN ASN  1.0000
   CB ARG  2.0000
  CD1 TRP  1.7000
   C6 QSI  1.7000
  CEM CEM  6.2272
  DNH DNH  5.5668
  BWP BWP  10.0340
  DIL DIL  6.7102
   O2 SEP  1.4000
  AUG AUG  6.8051
  AFW AFW  9.5997
  BBL BBL  5.1745
  NE2 QSI  1.5000
  ABB ABB  9.5910
    H ALA  1.0000
  BLB BLB  5.9779
  BJP BJP  5.5209
    O LYS  1.4000
  DPQ DPQ  5.9276
  BMT BMT  6.4283
  DKR DKR  8.5166
  CBN CBN  9.8875
  BDM BDM  5.6328
  DEU DEU  6.3884
  BXT BXT  8.0939
  BGW BGW  6.1341
  AVI AVI  6.1591
   HA THR  0.0000
  DUJ DUJ  6.4475
  CKW CKW  5.9680
  CAH CAH  5.8177
  BAX BAX  7.9547
  DHP DHP  5.2396
  AWP AWP  5.1535
  BOW BOW  6.0383
  CMU CMU  5.1434
  BDI BDI  5.6477
  C21 XK2  1.7000
  BSI BSI  6.3012
  ATF ATF  5.5999
  DNS DNS  5.6214
  CHP CHP  5.4448
  CON CON  6.1558
  CNV CNV  7.6724
  ND1 HSC  1.5000
  CGN CGN  5.7555
  DJS DJS  6.9461
   CA GL2  2.0000
   C7 XK2  2.0000
  DQH DQH  7.0432
  CLH CLH  6.1584
   H4 XK2  0.0000
  CMH CMH  6.0090
  DUN DUN  7.4707
  DUB DUB  5.0456
  DJV DJV  5.3080
  BRU BRU  7.3855
   C5 XK2  2.0000
    N LYS  1.5000
  BSY BSY  5.2608
  ADD ADD  12.7216
  CGV CGV  5.0124
  BTG BTG  6.3022
  BXJ BXJ  7.5038
  APA APA  10.3337
  BYH BYH  5.6669
  BDD BDD  6.1291
  AWV AWV  6.6251
   HA AS1  0.0000
  DUS DUS  6.0544
  BGR BGR  5.5295
  CGL CGL  8.2082
  ARV ARV  6.1502
  AHB AHB  9.9010
  AJW AJW  6.7152
  AWU AWU  6.4974
  AJS AJS  10.3249
  BWS BWS  8.1655
  DRH DRH  5.1157
  BWF BWF  5.4115
  CXK CXK  12.4224
  CXB CXB  6.4504
  CKF CKF  5.6731
  BGY BGY  7.0675
  AST AST  5.0759
  AFZ AFZ  6.0404
  ABU ABU  11.1609
  HB2 TRP  0.0000
  HD1 ILE  0.0000
  CXC CXC  7.1122
  CHD CHD  5.0957
  DFQ DFQ  7.5998
    O GL2  1.4000
  BXZ BXZ  5.0002
  BEW BEW  6.9491
  BZN BZN  8.6757
  DHN DHN  7.9380
  CMT CMT  5.7986
  BQP BQP  9.5783
    C GLY  1.7000
  APE APE  7.5293
  AIL AIL  9.1293
   HN GLN  1.0000
  AXH AXH  5.4103
  HB1 SEP  0.0000
  DTV DTV  5.3120
  DPE DPE  5.5696
  BUM BUM  8.9848
  BAD BAD  6.6981
  ADA ADA  8.8087
  BEA BEA  5.5939
  DVG DVG  7.0295
  C35 XK2  1.7000
  DOI DOI  6.0551
  AVT AVT  7.4998
  AHO AHO  5.4733
  CZY CZY  5.5646
  CUS CUS  9.4860
  HH2 TRP  1.0000
  CAY CAY  6.0467
  ASC ASC  5.2031
  AYP AYP  5.0438
  ACT ACT  13.1959
  DKW DKW  5.7895
  C74 XK2  1.7000
   CG MET  2.0000
  DRB DRB  6.8278
 HG22 THR  0.0000
  AJR AJR  6.6312
  H66 XK2  1.0000
  BXM BXM  5.4943
  CYU CYU  8.9036
  CEN CEN  6.4469
  BCI BCI  5.3618
  BLY BLY  7.3073
  CDD CDD  6.3433
  CH2 TRP  1.7000
  HT3 QSI  1.0000
  ADL ADL  7.8677
  CAV CAV  7.5605
  ALW ALW  6.3411
  CXY CXY  7.9942
  CG2 VAL  2.0000
  DGE DGE  5.2288
    H GLN  1.0000
    D min  0.0000
  HE1 TYR  1.0000
    O GLN  1.4000
  BTD BTD  8.4705
  BEY BEY  5.1626
  BXN BXN  8.4336
  AYY AYY  6.1892
  AXJ AXJ  5.9966
    O TYR  1.4000
   C9 TSA  2.0000
  BEX BEX  6.8104
  BAC BAC  5.2404
  AAB AAB  18.5316
  ACZ ACZ  15.2011
   C4 XK2  2.0000
  BAG BAG  6.3072
  CCI CCI  7.4103
  BPR BPR  5.5183
  BBX BBX  5.4515
  HE2 PHE  1.0000
  HB2 LYS  0.0000
  BCQ BCQ  5.2150
  DFM DFM  6.0207
  CVU CVU  5.2904
  ABR ABR  8.3878
  DTT DTT  5.2170
    C ILE  1.7000
  DAM DAM  5.7699
  BXF BXF  8.1452
  CWN CWN  5.1109
  DAR DAR  7.0242
  APF APF  5.3122
  OD2 ASP  1.4000
    H CYS  1.0000
  BKF BKF  5.4341
  OE2 GLU  1.4000
  CBA CBA  5.1605
  BET BET  6.7646
  BAU BAU  5.0390
  ALC ALC  13.6641
  DRD DRD  5.2877
  CQF CQF  11.1995
  DRE DRE  5.0356
  AUW AUW  5.7455
   CA HIS  2.0000
  DDL DDL  6.7881
  ALQ ALQ  7.5687
   CB ILE  2.0000
  DDI DDI  8.8165
  BPU BPU  6.4097
 DUM1 DUM  0.0000
  CZU CZU  6.8912
   CG QSI  2.0000
  HA2 GLY  0.0000
  DNE DNE  5.1894
  DBP DBP  5.8316
  BRC BRC  6.3362
  DJO DJO  7.1033
  AED AED  13.0031
  BPW BPW  7.1723
  DGO DGO  7.7846
  BVA BVA  15.1055
  CSL CSL  5.6931
  BUS BUS  5.6736
  CHW CHW  7.4498
  CPT CPT  5.1709
  ADJ ADJ  9.8874
  BYV BYV  8.0377
  BTC BTC  5.4030
  BDG BDG  5.4384
  AXQ AXQ  5.8524
  BPM BPM  11.3804
  CIW CIW  5.9411
    N GLU  1.5000
  CKJ CKJ  5.4372
  BJC BJC  5.0643
  CYP CYP  5.9327
  BDT BDT  6.5609
  AWK AWK  8.7139
  DOT DOT  6.5976
   C5 QSI  1.7000
  AAO AAO  8.3683
   HN PHE  1.0000
  DPG DPG  6.5010
  CWX CWX  6.7199
  AHA AHA  5.2692
  DIM DIM  6.5031
  DIC DIC  10.7079
  C29 XK2  1.7000
  ARZ ARZ  6.7278
  ANJ ANJ  6.9960
  C75 XK2  1.7000
  CUL CUL  10.4581
  BJR BJR  8.2606
  AYE AYE  6.5716
  ANF ANF  8.1581
  ANS ANS  9.6448
  HD2 ARG  0.0000
  AIU AIU  7.5767
  CKG CKG  5.7994
  AVU AVU  5.7274
    N MET  1.5000
  H76 XK2  1.0000
  ABF ABF  5.1171
  CZA CZA  6.4256
  BIN BIN  6.0563
  BWN BWN  5.4738
  CYO CYO  6.0465
  BNW BNW  7.4229
  CCB CCB  7.0471
  ASR ASR  6.1064
  DFT DFT  5.1232
  CRP CRP  11.3394
  AYV AYV  5.1409
   HN GL1  1.0000
   CB LEU  2.0000
  HD1 LYS  0.0000
  DSX DSX  5.9231
  ALL ALL  5.4939
  APR APR  11.2771
  BTQ BTQ  5.4244
  BTM BTM  5.4772
  BPA BPA  7.1042
  DAA DAA  6.6257
  BIZ BIZ  5.6637
  AMG AMG  5.2634
  AZD AZD  5.2228
  BGI BGI  5.6583
  CUG CUG  7.5486
  DMO DMO  6.8605
    H HSC  1.0000
  DDT DDT  8.5615
  BVD BVD  7.5173
  CWK CWK  6.2377
  CZG CZG  11.8546
  HG2 LYS  0.0000
   CB HSC  2.0000
  DPW DPW  5.7097
  DVH DVH  5.2194
  CAA CAA  6.1029
   HN AS2  1.0000
  DDO DDO  7.0134
  ADG ADG  5.5346
  BIO BIO  5.5783
    C ARG  1.7000
  CSS CSS  8.1499
  ALN ALN  5.8258
  DSJ DSJ  5.2188
    O GLY  1.4000
  BWT BWT  7.7144
  CWE CWE  9.7869
  AOT AOT  10.1364
   CG ASN  1.7000
  DMV DMV  6.7427
  DSA DSA  6.7593
  CBK CBK  6.5699
  DFS DFS  9.6815
  CZQ CZQ  6.2854
   HA TRP  0.0000
  ABN ABN  6.5835
  AGG AGG  7.0194
  ALV ALV  5.4555
  DQR DQR  5.6707
  BFO BFO  5.5748
  AUE AUE  6.1546
  ATG ATG  5.2293
  DKP DKP  5.6912
  DIP DIP  5.2903
   HN HSC  1.0000
  CFA CFA  6.4887
  BAA BAA  8.6583
  BRR BRR  5.4019
  AMO AMO  7.6548
  CYJ CYJ  10.0491
  CHY CHY  5.5331
   CA PHE  2.0000
   O1 SEP  1.4000
  CIM CIM  5.9042
  HD2 AS2  1.0000
  DFJ DFJ  5.5908
  CDS CDS  5.7161
  HG1 GLU  0.0000
  BQG BQG  8.0806
  HG1 GL1  0.0000
  CVD CVD  6.0150
  BKU BKU  5.1158
  COB COB  5.5903
  DPN DPN  5.4145
  CPL CPL  16.4711
  BUL BUL  10.4994
   CB ASP  2.0000
  BFY BFY  5.2347
  C32 XK2  1.7000
  AFN AFN  6.1421
  CXW CXW  6.2480
  ANL ANL  7.4154
  BYB BYB  6.1292
  DSD DSD  5.5991
  DAV DAV  5.0273
  BPB BPB  6.2977
  DHD DHD  5.4329
  AYJ AYJ  7.0301
  ASL ASL  5.6339
  DJP DJP  6.7706
  AGZ AGZ  8.0220
    O AS1  1.4000
  DNO DNO  5.5528
  CEJ CEJ  6.7652
  AQD AQD  8.7933
   HD AS2  1.0000
  ATU ATU  5.7642
  AKN AKN  6.3429
  C25 XK2  1.7000
  BNC BNC  6.2157
  CAL CAL  8.1733
   N9 QSI  1.5000
  AEW AEW  7.9835
  CE1 HSD  1.7000
  BNH BNH  14.5043
  DUH DUH  5.4897
  BXC BXC  7.8419
    C HYD  1.7000
  CQT CQT  6.2435
  CMA CMA  5.2036
  CBZ CBZ  5.8380
  BXR BXR  5.0395
  API API  6.2120
  CE1 HIS  1.7000
  BVU BVU  5.4814
  HB2 HYD  0.0000
  BEO BEO  6.0158
  DIX DIX  6.7157
   CA GLN  2.0000
  CSR CSR  10.7951
  BCR BCR  5.9271
  BPG BPG  5.3518
  BWV BWV  7.8074
  DDP DDP  5.5992
  BQA BQA  6.4130
  BEE BEE  6.5933
  ATA ATA  6.2691
  ATB ATB  7.9624
  CQW CQW  6.9138
  CMS CMS  5.6487
  CRG CRG  9.0495
  HB2 GLU  0.0000
  DNQ DNQ  5.3862
  BLV BLV  15.3862
  BFG BFG  5.7092
  AOJ AOJ  8.0051
   HA ASP  0.0000
  DIB DIB  5.7347
  CYC CYC  8.5477
  CPK CPK  13.9995
  CWP CWP  7.2091
  CIG CIG  5.6274
   C8 QSI  1.7000
  ALA ALA  10.8985
  BWK BWK  7.1326
  BQY BQY  8.0171
  HB3 ALA  0.0000
   HD HYD  1.0000
  AMZ AMZ  6.3700
  C24 XK2  1.7000
  BDQ BDQ  5.0527
  DSE DSE  5.5164
  DKM DKM  7.6107
  BZI BZI  7.0390
  CVM CVM  7.0298
  CHQ CHQ  6.3287
  CDP CDP  6.5176
  CZH CZH  9.5377
  ADI ADI  5.3881
   H2 QSI  1.0000
  AHR AHR  10.1590
  DGZ DGZ  5.5318
  DBB DBB  6.3427
    O GLU  1.4000
  CQH CQH  20.5842
   C2 XK2  2.0000
  DSZ DSZ  6.1942
  ARM ARM  5.3024
   CA VAL  2.0000
  CWQ CWQ  7.5992
  BQF BQF  6.8524
  BJH BJH  7.0887
  DII DII  5.7791
  ATD ATD  8.0157
  CZZ CZZ  5.2906
  CTH CTH  13.2409
  C13 TSA  2.0000
  BQC BQC  8.7792
  CYK CYK  8.3325
  BJF BJF  5.6345
   CB GL2  2.0000
  CYQ CYQ  9.6760
  CVO CVO  5.6233
  CNY CNY  6.5231
  DIR DIR  5.5745
  CLV CLV  6.1153
  BRZ BRZ  5.2332
  AUK AUK  5.7766
  AAI AAI  15.4548
 HG22 VAL  0.0000
  DOU DOU  5.9229
  CWU CWU  5.9471
  CFN CFN  6.6325
  DGY DGY  5.5135
  BNB BNB  10.9358
  DQJ DQJ  5.5264
  DKX DKX  5.3683
    C GLN  1.7000
  BDB BDB  6.1053
  ABI ABI  7.3541
  AET AET  11.4371
  CEL CEL  5.2152
  CLW CLW  5.2777
  CWO CWO  7.2226
   CB TYR  2.0000
  BUN BUN  9.7476
  AJB AJB  12.7955
  H75 XK2  1.0000
  CPC CPC  13.3375
  BPF BPF  13.7747
  BIL BIL  6.7440
    H AS2  1.0000
  DHX DHX  5.4263
  DAL DAL  5.3225
  BYA BYA  5.4247
  BWX BWX  5.9511
  ALX ALX  5.6304
  O5' QSI  1.4000
  BBJ BBJ  7.4382
  NE2 HSE  1.5000
    N ARG  1.5000
  AIK AIK  5.5519
  DDY DDY  8.0380
  CXR CXR  9.2021
  AZO AZO  7.2518
  AAW AAW  14.5486
  DPS DPS  7.0348
  DMK DMK  6.0981
  AXG AXG  5.1646
  H2A XK2  0.0000
  BMU BMU  13.3491
  HB2 HSD  0.0000
   CA GLY  2.0000
  ANN ANN  5.5798
  ALB ALB  5.1554
  CTA CTA  6.1967
  BLN BLN  13.3419
  DHK DHK  7.3988
  DFZ DFZ  6.3681
  CDX CDX  7.2716
  CXZ CXZ  8.6306
  BRK BRK  5.8377
  DBY DBY  6.6525
  BYE BYE  5.7917
  AXY AXY  6.3310
  BUE BUE  7.0091
  H61 QSI  1.0000
