# Supplementary material for: The Effect of Macromolecular Crowding on the Electrostatic Component of Barnase–Barstar Binding: A Computational, Implicit Solvent-Based Study
Source: PLoS One. 2014 Jun 10;9(6):e98618. doi: 10.1371/journal.pone.0098618 (PMC4051634; doi:10.1371/journal.pone.0098618)
Supplement: File S1 — Contains sample pdb files used in our analyses; each contains the barnase/barstar complex with a specific random placement of crowders of varying radii at 30% crowding density. Also included are files specifying, for each pdb file, the radii of each atom and model crowder. (TAR) [file pone.0098618.s005.tar › vary30percent_pdb/crowders_radii-37.siz]

aaaaaannnrrrrrrrr
  HN2      1.0000
 R185      1.8500
 HCT1      1.0000
  HN1      1.0000
  R15      1.5000
  NCT      1.5000
 OCT1      1.4000
 OCT2      1.4000
  HT1      1.0000
  HA1      0.0000
  CNT      1.7000
 HCT2      1.0000
 HT2G      0.0000
  NXT      1.5000
  OT1      1.4000
  CAY      2.0000
   OY      1.4000
  R18      1.8000
 HT2B      0.0000
  R20      2.0000
  R05      0.5000
 R195      1.9500
   CY      1.7000
 HTB3      0.0000
  HT2      1.0000
  R14      1.4000
  CTB      2.0000
  CAT      2.0000
  R19      1.9000
 HTB2      0.0000
  R00      0.0000
  R10      1.0000
   NT      1.5000
  HT3      1.0000
  R17      1.7000
 HT2A      0.0000
  HA2      0.0000
 R135      1.3500
 HT2C      0.0000
  OT2      1.4000
  ONT      1.4000
  CT2      2.0000
 HTB1      0.0000
  HNT      1.0000
  HY3      0.0000
  HY1      0.0000
  HY2      0.0000
  OXT      1.4000
   N7 QSI  1.5000
  CYZ CYZ  6.2150
  BOO BOO  7.0298
   C6 TSA  1.7000
  AFY AFY  5.5552
  CJL CJL  5.5792
  CAI CAI  6.6693
  BNV BNV  6.6128
  CFM CFM  5.6683
  BYC BYC  5.5982
  ADP ADP  7.1230
  BXK BXK  5.5772
  BQR BQR  6.1667
  BYW BYW  6.8431
   HA HYD  0.0000
    N PHE  1.5000
  DLN DLN  6.1450
  CVA CVA  9.8430
  BMB BMB  17.4354
  HB1 AS1  0.0000
  DOF DOF  6.3479
  CNK CNK  9.0875
  BRS BRS  6.7710
   CD PRO  2.0000
  BRB BRB  11.0820
  BMD BMD  6.8063
  H2' QSI  1.0000
  BPY BPY  5.4614
    C PHE  1.7000
 H31B XK2  0.0000
  BND BND  5.5666
   C3 XK2  2.0000
  AVY AVY  5.2767
   HN SEP  1.0000
  CIB CIB  5.5693
  CUC CUC  5.6027
  BUR BUR  5.1936
  ASS ASS  6.0509
  CCK CCK  5.1468
  BGX BGX  7.3663
  BHT BHT  5.5044
  CBF CBF  7.8660
  C3' QSI  2.0000
  ATX ATX  5.0760
  H79 XK2  1.0000
  CQS CQS  9.1402
  AHY AHY  12.3543
  CHG CHG  6.6532
  APV APV  7.7940
  DMZ DMZ  6.3403
  BSX BSX  6.1745
  DCL DCL  6.1089
  AEM AEM  8.8658
  CDF CDF  5.9826
  AGD AGD  12.8123
  HD1 HSD  1.0000
  AXE AXE  5.4078
  BJS BJS  6.9995
  DID DID  6.7304
  CEF CEF  6.0525
  AGN AGN  7.5206
  CYR CYR  5.4410
  AMK AMK  8.0319
  CTQ CTQ  5.8534
  BBB BBB  5.6391
  AFT AFT  6.4871
  CDJ CDJ  6.6904
  ATE ATE  6.2402
  CD2 HSE  1.7000
  BNU BNU  5.4857
  BZF BZF  6.9904
  BMN BMN  7.6299
  DDD DDD  5.0151
  CWH CWH  5.8455
  CRV CRV  6.9048
   CG ASP  1.7000
  DOS DOS  5.9422
    C CYS  1.7000
  DSF DSF  6.2691
  AFH AFH  8.4886
  ARD ARD  5.5640
    C TRP  1.7000
  DRJ DRJ  6.6030
  CYT CYT  12.8085
  COE COE  7.0658
  BIG BIG  5.7052
  AFI AFI  7.3407
  ASF ASF  9.8722
  BHY BHY  5.5180
  CUK CUK  5.4039
  DJX DJX  9.0378
  CAM CAM  6.3881
  CTG CTG  9.6817
  DDU DDU  6.2450
  CYG CYG  8.0049
  HE1 GL1  1.0000
  ASX ASX  7.0054
  CKI CKI  5.0639
  HB2 AS2  0.0000
  DLE DLE  5.2890
  BTK BTK  6.8373
  CHS CHS  5.7625
  BUI BUI  7.5734
  HE2 TYR  1.0000
  DKN DKN  6.0930
  BTO BTO  5.2129
  BSK BSK  5.0314
  ARI ARI  5.3404
   HA GLU  0.0000
  BYQ BYQ  7.3366
  H22 XK2  1.0000
  HE3 TRP  1.0000
  COK COK  5.2635
  AKW AKW  5.0435
  ALU ALU  6.3572
  DMY DMY  5.0561
  BXB BXB  5.1585
  OD1 AS2  1.4000
  CKY CKY  5.7720
  BIS BIS  9.1588
  DQZ DQZ  5.7297
  CDR CDR  5.2938
  DHT DHT  5.3598
  CCD CCD  5.9511
  BWU BWU  7.3728
  CXI CXI  5.0565
  BYD BYD  6.9508
  CGG CGG  6.4699
   CB GLN  2.0000
  CE1 TYR  1.7000
  AGT AGT  9.8760
  ADW ADW  8.1876
  HG2 QSI  0.0000
  DKF DKF  5.1775
   C1 XK2  1.7000
    O ASN  1.4000
  AOB AOB  5.7562
  DOL DOL  5.7738
  DGP DGP  7.3050
  CZI CZI  6.1905
  CPN CPN  15.7468
  CZN CZN  10.8689
  AEU AEU  7.9450
  C18 TSA  1.7000
  ANX ANX  10.3230
  CMF CMF  8.8107
  BRP BRP  5.0042
  BIE BIE  6.7293
   CD QSI  1.7000
  CRM CRM  5.8895
  AIS AIS  5.8979
  AWN AWN  7.3993
   H5 TSA  1.0000
  BBQ BBQ  5.1252
  BLK BLK  6.2829
  ALD ALD  5.3312
  CSM CSM  9.2701
  BZP BZP  5.4507
  DIG DIG  5.2614
  AIY AIY  14.3454
  ACD ACD  5.8964
  CLZ CLZ  5.8189
  CZL CZL  8.5451
  DIE DIE  5.1268
  BKH BKH  15.0388
  AMP AMP  5.5779
  AOY AOY  6.6491
  CXG CXG  10.8997
  COF COF  13.3057
  BFH BFH  6.5105
  DBX DBX  8.0939
  BBH BBH  5.2115
  BSE BSE  6.7511
  AKF AKF  7.9449
  CGC CGC  5.8810
   CB CYS  2.0000
  DEK DEK  6.0052
  DHC DHC  5.4205
  BHM BHM  6.7550
  APS APS  5.3120
   C4 QSI  1.7000
   CZ PHE  1.7000
  O3' QSI  1.4000
  CKS CKS  5.3719
    N HIS  1.5000
  CXT CXT  5.2189
  CFO CFO  5.2457
  CFH CFH  6.9343
  AIR AIR  5.8506
  HB2 SER  0.0000
  CRA CRA  10.0135
  O2S QSI  1.4000
  APX APX  6.6724
  BEU BEU  5.9571
  ACY ACY  15.3205
  DRO DRO  5.6298
  H37 XK2  1.0000
  CKZ CKZ  5.2480
    O VAL  1.4000
  DEA DEA  5.3740
  BOE BOE  6.3067
  CWD CWD  6.4412
  CEO CEO  5.4675
  CTD CTD  9.5012
  DFN DFN  5.3430
  ACC ACC  23.0012
  HE1 HSC  1.0000
   CA ALA  2.0000
  DAP DAP  6.3118
  AQI AQI  5.0408
   H1 OH2  1.0000
  CJG CJG  5.1592
  AYX AYX  8.0965
  BJB BJB  8.2199
  CSX CSX  7.0060
   CD GLN  1.7000
  AGJ AGJ  7.3743
  CDL CDL  6.6504
  CXN CXN  7.0718
  BVO BVO  7.5669
  AEF AEF  8.9218
    H ARG  1.0000
  AXT AXT  5.8381
  AQC AQC  8.6466
    N AS2  1.5000
  BEZ BEZ  5.6674
  CRN CRN  10.1789
  BWJ BWJ  5.1762
  AES AES  9.9742
  BXV BXV  5.1761
  AEI AEI  9.1911
  APQ APQ  5.1382
  OE1 GLU  1.4000
  H34 XK2  1.0000
  DEF DEF  6.4663
  DAT DAT  6.6614
  CBI CBI  7.1471
  HE1 TRP  1.0000
  CTC CTC  5.6954
  DIO DIO  6.1376
  CXE CXE  7.3448
  CQL CQL  6.1226
  BNE BNE  5.2316
  CVL CVL  8.5948
  CLE CLE  5.9882
    N HSD  1.5000
   CB PRO  2.0000
  DGS DGS  5.1793
  CHU CHU  5.4621
  BOQ BOQ  8.8894
  HG2 ARG  0.0000
  CEI CEI  8.0624
  HB2 PHE  0.0000
  DQF DQF  5.9957
  CTI CTI  8.4851
  CMQ CMQ  20.8707
  BKV BKV  8.1466
  AVF AVF  5.3306
  DES DES  5.5264
  CGQ CGQ  7.2349
  BIU BIU  23.8835
    O HSD  1.4000
  BBM BBM  6.7592
  CVQ CVQ  8.8919
  AQP AQP  6.2117
  AOD AOD  5.7787
 HG13 VAL  0.0000
    H MET  1.0000
  H12 TSA  1.0000
  BUC BUC  7.2291
  AVW AVW  5.2072
   HA LYS  0.0000
  CWY CWY  5.0813
  BDX BDX  5.1025
  ARC ARC  5.4874
  C5' QSI  2.0000
  ASG ASG  7.3984
  AMB AMB  7.5935
   CG TYR  1.7000
  C33 XK2  1.7000
   CA SER  2.0000
  BLE BLE  5.0444
  BZM BZM  7.6128
  HB1 ARG  0.0000
  AYL AYL  6.6737
  C28 XK2  1.7000
  BCS BCS  6.1331
  BNF BNF  6.3098
  BHI BHI  5.0517
  BBZ BBZ  7.6529
  BFJ BFJ  5.4415
  AZI AZI  6.4944
  AKD AKD  8.8482
  CSV CSV  10.7041
  HB1 AS2  0.0000
  CCQ CCQ  6.7869
  AUD AUD  5.9734
  BNM BNM  6.4262
  ALI ALI  5.4493
  OD1 ASN  1.4000
  C67 XK2  1.7000
  C72 XK2  1.7000
  DNR DNR  5.3087
  CBE CBE  5.7055
  CLO CLO  5.6190
  BJT BJT  7.2242
  ABM ABM  9.0459
  CNH CNH  6.6469
  C1' QSI  2.0000
  AHX AHX  7.4687
  DMG DMG  5.2604
  ACO ACO  9.4552
   HN ALA  1.0000
  CBM CBM  6.0395
   HN HYD  1.0000
  CGZ CGZ  7.6055
  BSC BSC  5.6204
  HG1 MET  0.0000
  DFF DFF  5.9488
  BSU BSU  6.8754
  BKI BKI  16.8806
  BCZ BCZ  5.6520
  AGV AGV  5.4740
  AKJ AKJ  11.0350
  CBX CBX  5.1260
 HE21 GLN  1.0000
   HG CYS  1.0000
  AUZ AUZ  6.5540
  AYT AYT  6.1526
  BQV BQV  8.2084
  AIC AIC  7.7590
   OC VDW  0.0000
  BVX BVX  7.7043
  HB1 LEU  0.0000
  DGK DGK  5.1844
  N10 QSI  1.5000
  AYZ AYZ  5.0120
  BRF BRF  5.2271
  BPT BPT  5.1568
  CHZ CHZ  5.8041
  BKC BKC  15.2265
  BJI BJI  20.9977
  BCG BCG  7.5063
  H35 XK2  1.0000
  BLX BLX  5.7536
  BYU BYU  7.7831
  CHB CHB  6.0251
  BPZ BPZ  14.2011
   HA HSE  0.0000
  BJL BJL  8.6807
  AGS AGS  5.4983
   CD GLU  1.7000
  DNU DNU  6.3004
  AGF AGF  5.3741
   CB HIS  2.0000
  CND CND  12.3667
  ARS ARS  5.3701
  CTV CTV  5.6034
  DRM DRM  5.1656
 H2'' QSI  0.0000
  AWX AWX  6.4789
  AJL AJL  12.5840
  OH2 HOH  1.4000
  CHV CHV  7.5085
  DLY DLY  5.4754
  DGU DGU  6.1637
  CD2 LEU  2.0000
  BGF BGF  6.5393
  BLI BLI  5.2694
  DGB DGB  5.3536
 HD22 LEU  0.0000
  DCX DCX  6.8252
  CZF CZF  5.8699
  CTY CTY  5.5635
    O THR  1.4000
  CHN CHN  5.0618
  DIW DIW  6.3749
  AKV AKV  7.4318
  AEJ AEJ  6.7709
  DMA DMA  5.7088
  ARR ARR  6.5657
  HD3 ILE  0.0000
  CDM CDM  5.8403
  ACI ACI  15.0850
  H71 XK2  1.0000
  DAI DAI  8.8803
  AMI AMI  8.3512
  CD1 PHE  1.7000
  CKB CKB  5.1770
  BLQ BLQ  8.9772
  AOP AOP  7.8287
  AWC AWC  8.0159
  DLP DLP  6.7096
  DEZ DEZ  6.4760
  DCC DCC  7.2079
  AZL AZL  5.1042
  AHP AHP  6.8710
  DRL DRL  6.8163
  CSU CSU  6.8063
  AYW AYW  5.2482
   CG LYS  2.0000
  CGP CGP  5.2362
  DAH DAH  5.0369
  ANI ANI  5.6913
  DNX DNX  5.6994
  BGD BGD  7.9973
  CSB CSB  6.3392
  ATL ATL  6.5633
  DDC DDC  6.5212
  CLF CLF  5.5903
  AOO AOO  13.3390
  CGR CGR  5.4275
  AXM AXM  5.6578
   CG HIS  1.7000
  CHE CHE  6.7326
  CIC CIC  5.9830
   O7 TSA  1.4000
  DEM DEM  5.2392
  BCM BCM  5.7531
 HD22 ASN  1.0000
  ATV ATV  5.1270
    C LYS  1.7000
  BGA BGA  5.1203
  CHA CHA  8.3798
  CGE CGE  6.7447
  AGC AGC  5.3244
  DMJ DMJ  5.4115
   HB ILE  0.0000
  CEU CEU  6.3765
  CUT CUT  7.4209
  BKA BKA  11.0376
  BWL BWL  5.9650
  CVT CVT  5.5454
  BCY BCY  5.8015
  AVB AVB  8.5724
 HG22 ILE  0.0000
  CWL CWL  8.3220
  CDI CDI  8.7085
  BJX BJX  13.1353
  CEQ CEQ  5.9616
  AVZ AVZ  6.0733
  BVW BVW  7.7517
  AHM AHM  7.5777
  HB2 ARG  0.0000
  BPQ BPQ  6.4010
  BWY BWY  6.5208
  BON BON  15.8780
  ABT ABT  9.3892
  C20 XK2  1.7000
  CQC CQC  8.0849
  ANY ANY  7.3847
  BKT BKT  13.6649
  AXA AXA  6.0046
  DLO DLO  5.9648
  BDA BDA  6.5127
  BCX BCX  6.7808
  BMS BMS  5.5332
  COG COG  7.1975
  BCL BCL  5.2824
  AOA AOA  6.4041
  CVS CVS  6.6566
   CZ ARG  1.7000
  AIX AIX  5.6750
  DEW DEW  5.0693
  CUD CUD  5.5649
  BOH BOH  12.4324
  ASY ASY  7.9370
  CJO CJO  7.7457
  DRN DRN  5.9798
  CZB CZB  7.3933
  BHW BHW  5.0975
  DPY DPY  7.7078
  DEG DEG  9.0712
  CBO CBO  6.0522
  CLA CLA  5.4796
    H ILE  1.0000
  CCJ CCJ  6.1241
  AUR AUR  5.0794
    N ALA  1.5000
  CKT CKT  5.6534
  DED DED  6.4507
  BOV BOV  6.1560
  BOM BOM  8.0282
  DNF DNF  5.4964
  CJW CJW  5.4552
  BAQ BAQ  5.4935
  O15 TSA  1.4000
  NE2 HSD  1.5000
  OE2 GL1  1.4000
  CMM CMM  9.3079
   CB TRP  2.0000
  BMQ BMQ  5.3387
  AUU AUU  5.9343
  ANO ANO  7.6113
  HE1 HIS  1.0000
  AFQ AFQ  7.9249
  AMT AMT  7.6065
   CD GL1  1.7000
  CBY CBY  5.1860
  ALG ALG  6.4681
 HG21 VAL  0.0000
  AOQ AOQ  5.9188
  OE1 QSI  1.4000
  HG2 MET  0.0000
  HB2 HSE  0.0000
  BTF BTF  7.8154
  BST BST  8.9247
  AFF AFF  7.9790
   HN CYS  1.0000
    H ASP  1.0000
  AIW AIW  5.3251
  DBA DBA  9.1925
  CQA CQA  9.9413
  CHX CHX  5.2149
    O GL1  1.4000
  CEG CEG  6.7654
  CMB CMB  5.0663
  AML AML  6.0643
  AMX AMX  9.7264
  DFB DFB  6.2570
  NE2 GLN  1.5000
  BVQ BVQ  8.6694
  BMI BMI  5.5973
  BJM BJM  10.6720
  CLL CLL  6.9219
  DFX DFX  5.6040
  CFR CFR  5.2898
  ADV ADV  10.4609
  BVF BVF  5.5877
  ASN ASN  5.9719
  HD1 HSC  1.0000
    N TRP  1.5000
  ABG ABG  10.9653
  BRQ BRQ  6.3173
  CWM CWM  9.1385
  BMY BMY  13.0796
    C ASP  1.7000
  DOV DOV  7.8692
  BLD BLD  5.9065
  AAJ AAJ  5.2077
  CE1 HSE  1.7000
  BUX BUX  5.3582
  BHF BHF  6.4643
   HN TRP  1.0000
  AUB AUB  5.0144
  CMW CMW  16.4427
  BBY BBY  5.1229
  AZM AZM  7.5890
  ACR ACR  17.4554
  AXR AXR  7.3853
  CMK CMK  10.5926
  DPP DPP  6.0671
  BXW BXW  5.7062
  ABP ABP  16.6549
  BLF BLF  7.2416
  AIQ AIQ  7.7270
  AYA AYA  6.2344
  DKJ DKJ  6.3508
  CFL CFL  5.7691
  CQO CQO  6.6088
  DIQ DIQ  6.4914
  BXO BXO  6.1453
  CMN CMN  5.7158
  DOK DOK  5.7499
  DJT DJT  6.6431
  CCA CCA  5.1637
  AJA AJA  5.1968
  DFH DFH  5.2564
  BUQ BUQ  7.7040
  HG1 ARG  0.0000
  BVP BVP  7.7550
  CEC CEC  5.2347
  DNM DNM  5.6742
  DER DER  6.5483
  CIH CIH  5.4575
  HE2 MET  0.0000
  NE2 HIS  1.5000
  CJQ CJQ  6.0117
  ACN ACN  5.6443
   CG PHE  1.7000
 H31A XK2  0.0000
  BUK BUK  6.2823
  H25 TSA  1.0000
  DAY DAY  7.1414
  DBK DBK  5.4870
  BRO BRO  6.0439
  BNP BNP  14.1725
  AWL AWL  5.8113
  BZH BZH  10.6556
  CCN CCN  5.3356
  DEO DEO  6.5350
  BNR BNR  6.9805
  DNP DNP  5.9544
   HE GLU  1.0000
  AXS AXS  5.2169
  AFJ AFJ  6.1582
  CIF CIF  5.6004
  CCM CCM  5.6639
  AIN AIN  12.8523
  CQJ CQJ  6.8548
  BLH BLH  16.1267
  DQY DQY  5.1397
  BDE BDE  5.2012
  AEX AEX  10.9879
   CB MET  2.0000
  DQG DQG  5.6383
  DKY DKY  5.8479
  ALM ALM  6.2919
   H1 TIP  1.0000
  CRJ CRJ  9.0595
  BJE BJE  7.7837
  CMV CMV  10.5483
  BXE BXE  5.6545
  BAP BAP  7.6684
  ANZ ANZ  10.0827
  AJO AJO  5.8025
  DCN DCN  5.3861
  DQK DQK  8.6965
  BMJ BMJ  13.3993
  AXK AXK  6.5506
  CJN CJN  5.5558
  BXI BXI  5.3193
  BGT BGT  6.4987
 HG12 ILE  0.0000
  DJD DJD  5.6346
  AKY AKY  5.3785
  BGZ BGZ  5.2314
  AZY AZY  6.8757
  AVH AVH  5.9815
  ARQ ARQ  5.0415
  ADU ADU  9.3279
  CRC CRC  10.2707
  ARW ARW  7.0832
  AQO AQO  6.1015
  AVV AVV  5.5584
  OE1 GL2  1.4000
  BWE BWE  5.3689
  COY COY  9.4631
  AFK AFK  15.8241
  APT APT  7.3574
  CUW CUW  5.9628
  CLR CLR  15.7546
  BGK BGK  5.5880
  BDY BDY  5.4781
  AOC AOC  8.9491
   CG GL2  2.0000
   CA MET  2.0000
  CRI CRI  9.3788
  BHP BHP  5.3551
  DDH DDH  6.4265
  AQW AQW  6.3453
  H65 XK2  1.0000
  DAF DAF  5.5299
  AEL AEL  8.2957
  CUO CUO  9.7097
  CXM CXM  7.4112
  CCT CCT  8.8196
  AXF AXF  5.0975
  AGE AGE  15.4992
  CRH CRH  8.2884
  BCE BCE  5.0986
  DLR DLR  5.6921
  DDQ DDQ  5.5201
  BFX BFX  5.5905
  DPV DPV  5.6529
  BHD BHD  5.9605
  CD2 HSC  1.7000
    N GL1  1.5000
   CA ARG  2.0000
  APM APM  7.9600
  BAO BAO  5.0618
  AEA AEA  5.7082
  HB1 PHE  0.0000
  C66 XK2  1.7000
  CBU CBU  5.6525
  ACW ACW  5.9320
  CEP CEP  5.5977
  BLS BLS  6.0934
  AXB AXB  5.4092
  ASE ASE  12.3148
  DIJ DIJ  5.2936
  DFC DFC  5.9354
  HG1 GLN  0.0000
  CJV CJV  5.5627
  CUJ CUJ  6.3017
  DSC DSC  5.8453
  DCP DCP  5.6519
  AQK AQK  5.1699
  DIT DIT  7.0822
  ND1 HSE  1.5000
  AZQ AZQ  5.9464
  BEV BEV  7.4575
    C MET  1.7000
  AVP AVP  5.3227
  ANE ANE  5.9364
   H3 XK2  0.0000
  AOW AOW  9.5938
  CQN CQN  6.5649
  AEP AEP  18.1644
  H3' QSI  1.0000
  DNK DNK  5.6140
  ATJ ATJ  6.2251
  O2' QSI  1.4000
   SD MET  1.8500
  DBJ DBJ  5.4176
  ARP ARP  10.1415
  ABH ABH  7.7996
  DMP DMP  5.1707
  DJJ DJJ  8.2574
  HB1 ASN  0.0000
  CUN CUN  6.7176
  AYU AYU  5.4337
  ABO ABO  11.1413
   CA CYS  2.0000
  DGF DGF  8.0449
  BFI BFI  6.6638
  AZJ AZJ  7.6853
  BJZ BJZ  12.7792
  CIX CIX  5.6727
  BFV BFV  6.5166
  ATH ATH  5.4641
  BAH BAH  5.4672
  BFS BFS  5.3978
  AGY AGY  6.7275
  BKW BKW  8.2597
    C GL2  1.7000
  BSD BSD  6.6557
  BVK BVK  5.7659
  AMF AMF  8.4723
  AKA AKA  8.6340
    O PHE  1.4000
 H61A XK2  0.0000
  AIB AIB  6.4525
  HE1 GL2  1.0000
  BEC BEC  5.3209
  AXD AXD  5.5543
  AOZ AOZ  8.9827
  AOE AOE  6.3824
  CPZ CPZ  5.8430
  AGX AGX  6.1966
   CG HSE  1.7000
  DKK DKK  6.8167
  AKB AKB  9.3134
  CKO CKO  6.3009
   N7 XK2  1.5000
  DJW DJW  5.0321
  CMX CMX  13.4672
  CRL CRL  8.9441
  BXY BXY  6.2802
  BNL BNL  14.3401
  BAK BAK  5.3187
  ACJ ACJ  10.0138
  BEG BEG  5.4765
    H SEP  1.0000
  CFJ CFJ  6.1739
  HB2 AS1  0.0000
   SG CYS  1.8500
  HD2 ILE  0.0000
  BZL BZL  6.2599
  ARH ARH  6.0143
  CMR CMR  10.6947
    O HSE  1.4000
  CD1 LEU  2.0000
  CCW CCW  6.2416
  BSA BSA  5.0398
  CXV CXV  5.4081
  CGM CGM  5.4653
  DLW DLW  8.0989
  BRL BRL  6.8706
  BNN BNN  12.2184
  CXQ CXQ  5.3890
  BVG BVG  8.5831
  CE2 TRP  1.7000
  CRZ CRZ  6.7668
  HB1 QSI  0.0000
  BFR BFR  5.8160
  DKS DKS  5.4432
  APN APN  6.9318
  HB2 CYS  0.0000
  CDW CDW  8.1129
  AZK AZK  5.4316
  BBP BBP  5.4700
  ARX ARX  5.5517
  AOI AOI  5.7935
  BJV BJV  5.0098
  BBC BBC  5.4215
  CWR CWR  5.9514
   CG GLU  2.0000
  COH COH  5.0324
  AHZ AHZ  7.2508
  DIY DIY  10.6671
  CZD CZD  11.7756
  AKH AKH  9.7321
  ADO ADO  5.0239
  DMS DMS  6.1895
  BMK BMK  9.0789
  H63 XK2  1.0000
  DHF DHF  5.3011
  ACU ACU  7.5932
  CPU CPU  8.6339
  CBS CBS  5.1526
 HE22 GLN  1.0000
  ADQ ADQ  6.2313
  ARK ARK  7.4873
   O4 XK2  1.4000
  BXQ BXQ  5.7088
  CLQ CLQ  15.0473
  CSG CSG  7.1923
  BZU BZU  5.4013
  CUQ CUQ  10.0602
  CSZ CSZ  9.0375
  DHL DHL  6.3222
  CVV CVV  5.4427
   HN TYR  1.0000
  AUN AUN  5.5643
  CYD CYD  9.1304
  CUH CUH  5.3916
  DFO DFO  7.5167
  CHC CHC  5.9313
  AMY AMY  6.5702
  BYM BYM  5.7899
  DPF DPF  5.6247
  DLZ DLZ  5.1552
  DHH DHH  5.8253
  AIF AIF  12.4557
  ABZ ABZ  10.7210
  CPE CPE  8.4108
  CNX CNX  8.2666
  CHJ CHJ  5.2193
  APC APC  7.0790
  BJJ BJJ  8.1855
  BQN BQN  8.8524
  CRK CRK  5.8932
  BSO BSO  9.6645
  DCB DCB  6.6683
  BSB BSB  5.2295
    C HSD  1.7000
   HA ARG  0.0000
  DSK DSK  5.6305
  AYQ AYQ  5.9795
  CYS CYS  6.4062
  DQI DQI  7.3696
  AIZ AIZ  5.2513
  BBN BBN  5.2082
  DGX DGX  7.2531
  DLT DLT  5.8385
  CQK CQK  7.8754
  CRX CRX  6.4341
  AMM AMM  5.1139
  DQN DQN  6.6339
  AVM AVM  6.0928
  CRW CRW  5.2028
 HD12 ILE  0.0000
  ATC ATC  5.1740
  CET CET  6.0633
  DHM DHM  6.1934
  BDL BDL  7.6011
   CB GL1  2.0000
  ATR ATR  5.1150
  C19 TSA  1.7000
  AYB AYB  7.8619
  DOM DOM  6.8893
  DIZ DIZ  6.2692
  AAE AAE  7.0787
  OE1 GLN  1.4000
  AUJ AUJ  5.4704
  BUH BUH  5.2322
  AUX AUX  7.6894
  DNY DNY  6.4666
  H21 TSA  1.0000
  AWD AWD  5.1423
  CYI CYI  7.1239
  CBQ CBQ  7.3043
  AKO AKO  6.4683
  BLR BLR  8.6589
  DLQ DLQ  6.2620
  BSR BSR  7.2469
  BSG BSG  5.5621
   HN ASP  1.0000
 H3'' QSI  0.0000
  DJF DJF  5.7506
  CFZ CFZ  7.2074
  BMG BMG  13.5905
  CFU CFU  8.8330
  ATI ATI  5.8565
  DMN DMN  6.1539
 HG21 ILE  0.0000
   HA ILE  0.0000
   CB HSE  2.0000
  CUX CUX  9.4173
  BCW BCW  6.1859
  BHE BHE  6.3705
  BDC BDC  5.8560
  AFB AFB  6.8734
  BFQ BFQ  5.0396
  BXS BXS  5.3561
  ANW ANW  5.0720
    O CYS  1.4000
  DKT DKT  6.0570
  AQZ AQZ  5.8206
  AMU AMU  5.1491
   C6 XK2  2.0000
  BSW BSW  8.3920
  BMZ BMZ  10.4802
  BWB BWB  6.0324
 HD21 LEU  0.0000
  AHE AHE  6.5559
  ADM ADM  10.8994
    O ASP  1.4000
  AJU AJU  5.0368
  DCW DCW  8.8915
  AQU AQU  5.6101
  DHV DHV  5.6613
  CAS CAS  6.6843
  BOR BOR  5.8096
   N3 QSI  1.5000
  BHC BHC  6.7651
  CFI CFI  5.9555
  ACX ACX  7.9276
  OD2 AS1  1.4000
    H GL2  1.0000
  HB1 GLN  0.0000
  DFU DFU  5.8602
  CKX CKX  6.4269
  CFD CFD  5.9043
  CNI CNI  9.8310
  AQX AQX  5.4277
  DRS DRS  5.6997
  BFP BFP  5.6059
  DKV DKV  5.6634
  CFW CFW  5.8709
    C GL1  1.7000
  COQ COQ  6.6759
  AQF AQF  6.4148
  AVG AVG  6.2504
  C2' QSI  2.0000
 HD13 LEU  0.0000
  AGP AGP  5.2341
  CHO CHO  5.6086
   HB VAL  0.0000
  CSP CSP  11.2106
  CFS CFS  8.2564
  CJS CJS  6.4125
  CAN CAN  5.8540
  AXC AXC  5.1947
   HA VAL  0.0000
  DCA DCA  5.6471
  DBD DBD  6.5593
  AHT AHT  9.1911
  BAN BAN  5.2484
  BCT BCT  5.0645
  BID BID  5.4860
  AQB AQB  6.0536
  BYS BYS  5.3100
  DJB DJB  5.9829
  CVJ CVJ  7.9782
  AOR AOR  6.0864
  CBD CBD  6.4574
  DPB DPB  5.9970
  AUS AUS  7.0042
  ADR ADR  5.5201
  DKO DKO  5.2618
  AHD AHD  9.9134
  CTX CTX  5.0498
  DBR DBR  6.5112
  CKP CKP  6.4588
  ABD ABD  14.8001
  ALE ALE  8.5399
  DCS DCS  6.8846
  CZK CZK  5.2719
  AZH AZH  5.7305
  BHB BHB  5.0816
  BZE BZE  6.7078
  BIM BIM  8.8041
  AAU AAU  12.8490
  CAX CAX  6.4770
  CCG CCG  7.6139
    O QSI  1.4000
  ASK ASK  5.7631
  BOL BOL  13.0065
  BSQ BSQ  5.0569
  CVP CVP  8.5321
  BCK BCK  5.2659
  ARF ARF  9.3265
  CE2 TYR  1.7000
  BRE BRE  6.9306
  H25 XK2  1.0000
  CSI CSI  5.9395
  DIV DIV  7.2341
   CA HYD  2.0000
   NH VDW  0.0000
  C22 XK2  1.7000
  ALF ALF  7.8344
  AKU AKU  6.3363
  DDJ DDJ  7.9163
  H11 TSA  1.0000
  DBL DBL  10.5440
  DKQ DKQ  5.3566
  CVK CVK  8.2266
  BIJ BIJ  24.9189
  CPG CPG  5.8618
   HA CYS  0.0000
  BZY BZY  5.3224
  BMV BMV  8.8801
  BBT BBT  5.4245
  DAJ DAJ  8.6019
  BLG BLG  11.8311
    H TRP  1.0000
  COW COW  6.3733
  BOC BOC  7.9490
  AID AID  9.5858
  AHI AHI  6.6777
  CVI CVI  11.2317
   HN GLU  1.0000
  CRQ CRQ  11.0991
  DCQ DCQ  6.2406
  C70 XK2  1.7000
  AQL AQL  6.5843
   SG HYD  1.8500
  DLV DLV  5.6902
  CTT CTT  8.4384
  BQO BQO  11.0970
    N GLN  1.5000
   CA PRO  2.0000
  CFG CFG  5.8927
  BXX BXX  8.9391
  DEI DEI  7.3442
  DQC DQC  6.9093
   H6 XK2  0.0000
  BGV BGV  5.5865
  AMN AMN  6.3109
  COT COT  10.1045
  AYO AYO  6.9437
  HB2 ALA  0.0000
  CZX CZX  9.6351
  AFL AFL  6.2100
  DCJ DCJ  7.7720
  CQE CQE  12.7565
  BUD BUD  7.2780
  AFS AFS  6.8801
  AYH AYH  6.0367
  DCU DCU  7.3191
   N2 XK2  1.5000
  TWE TWE  20.0000
   CG LEU  2.0000
  AFA AFA  5.6831
  ATN ATN  5.3741
  AQV AQV  6.2424
   CB LYS  2.0000
  CZ2 TRP  1.7000
  BOU BOU  5.9048
  DGT DGT  5.5633
  AAG AAG  14.8398
  CID CID  5.2953
  DQE DQE  5.1751
  BQK BQK  5.1743
  ARO ARO  6.7400
  ANH ANH  8.9239
  CKU CKU  7.0971
  AOK AOK  5.9793
  CEH CEH  8.7894
  DME DME  5.3415
  DGN DGN  6.7536
  DLD DLD  6.0136
  BIA BIA  6.2118
  ASH ASH  5.5641
  CDT CDT  6.6004
  AMJ AMJ  8.8318
  CBB CBB  6.2769
  BUZ BUZ  5.0331
  BOD BOD  8.3450
  HD1 HSE  1.0000
  AWB AWB  8.1260
  ARE ARE  5.0733
  BMP BMP  8.1990
  CNC CNC  6.8839
  BZK BZK  7.0848
  BLO BLO  5.1187
  BAR BAR  7.3495
  AJQ AJQ  5.8725
  HB1 TRP  0.0000
  BQM BQM  5.2421
  BEN BEN  5.7847
  BGP BGP  5.1455
  DFD DFD  7.1280
  HT2 QSI  1.0000
  CEX CEX  5.5560
  CGD CGD  5.2929
  BTA BTA  5.0587
    N ASP  1.5000
  DFA DFA  7.7855
  CVN CVN  8.9456
   CG GLN  2.0000
  CPH CPH  5.9874
  ABJ ABJ  5.7977
  AGB AGB  9.7223
  CGJ CGJ  6.3917
  AFV AFV  12.1734
  CNB CNB  8.0609
  HG2 GLN  0.0000
  AWZ AWZ  6.5036
  BZC BZC  5.7531
  BFE BFE  6.4175
  CG2 THR  2.0000
  CTK CTK  5.0740
  CTJ CTJ  7.6809
  BXP BXP  5.5288
  BTL BTL  8.5365
  AJH AJH  5.4891
  BCH BCH  6.1060
  CBG CBG  6.8882
  ASB ASB  5.7814
  BLW BLW  7.2877
  COC COC  8.7350
  BUV BUV  6.4535
  BBF BBF  5.9888
  O1S QSI  1.4000
  DLX DLX  5.1313
  ACF ACF  8.9447
  BZJ BZJ  5.8909
  AZU AZU  5.6410
  COP COP  12.6914
   CG PRO  2.0000
  BHO BHO  5.0908
  CGW CGW  5.4065
  BZB BZB  5.8938
   HA SER  0.0000
  BPK BPK  5.8682
  BVL BVL  5.5136
    C SEP  1.7000
  CMI CMI  9.4502
  BUP BUP  5.3570
  ALO ALO  10.2174
    H LEU  1.0000
  CXU CXU  5.7623
  BDO BDO  5.6842
    N AS1  1.5000
  DOQ DOQ  6.5372
  ATQ ATQ  5.2872
   CA HSE  2.0000
  DRT DRT  5.6541
  DPX DPX  6.2125
  AXN AXN  7.9190
  AEG AEG  5.8315
  CYX CYX  5.7169
  BHA BHA  5.8409
  HB2 LEU  0.0000
  CQY CQY  8.1951
   HE GL1  1.0000
  CMP CMP  11.5235
  AGH AGH  12.4416
  DOG DOG  6.8307
  CDQ CDQ  8.5535
  BER BER  5.5316
  AHS AHS  8.9473
  DSI DSI  5.7359
  AQE AQE  5.1697
    N ILE  1.5000
  BHQ BHQ  6.2594
   C2 QSI  1.7000
  CQX CQX  5.5240
  CEA CEA  7.0949
  DEY DEY  7.2252
  ACS ACS  10.2587
  ALK ALK  11.2425
  BBE BBE  5.4883
  CZP CZP  6.9990
  H64 XK2  1.0000
    N HSE  1.5000
  BGN BGN  5.7061
  BQH BQH  6.1503
  AKQ AKQ  9.1762
  AAX AAX  17.3914
  DHG DHG  5.9387
    O HSC  1.4000
  DJZ DJZ  5.6046
  CUA CUA  6.9172
  CRY CRY  7.3628
  BNS BNS  10.3403
  CKK CKK  5.4713
  BJG BJG  16.5030
  SPH NBN  1.5000
  COS COS  7.2632
  BZZ BZZ  6.3984
   HA HIS  0.0000
  DKZ DKZ  6.1005
  ACE ACE  11.3066
  BZA BZA  5.8184
  CNE CNE  13.4336
  HD1 AS1  1.0000
  CIS CIS  5.5567
  BZS BZS  10.8894
  DGQ DGQ  7.3982
   HD ASP  1.0000
  CSW CSW  13.6074
  BRH BRH  6.1872
  CGA CGA  5.2979
  BWO BWO  6.0053
  CLU CLU  8.9835
  CHR CHR  7.0060
  CLT CLT  14.8757
  DEV DEV  5.3583
  ATW ATW  5.6121
  APG APG  6.0568
  BIY BIY  10.9193
  AER AER  7.5288
  CLX CLX  10.7176
  DAC DAC  7.0547
  AHW AHW  6.5151
  DOW DOW  6.0973
  BZV BZV  5.6982
  HB2 GLN  0.0000
  HE2 GL2  1.0000
  DJM DJM  6.1262
  BME BME  5.3143
   HN GLY  1.0000
   HN LYS  1.0000
  BEI BEI  5.8264
  CSK CSK  5.8890
  BKJ BKJ  9.5719
  ALS ALS  5.3972
  BCD BCD  5.0464
  CES CES  5.3892
  CDO CDO  5.8346
  DPA DPA  6.3773
  DOE DOE  5.7226
  CHL CHL  5.6486
  BWM BWM  6.0647
  NE1 TRP  1.5000
  COL COL  6.3018
  CUR CUR  7.9288
    H HSE  1.0000
  BTV BTV  10.4617
   CB PHE  2.0000
  BVE BVE  7.5678
  DBV DBV  8.8551
  DDX DDX  8.7000
  ATT ATT  5.5546
  BQE BQE  7.4013
  AJD AJD  11.9037
  COZ COZ  6.0445
  CNN CNN  11.1686
  BIF BIF  5.9810
  DHO DHO  7.0197
  CPA CPA  5.9292
  CIP CIP  8.0701
  AOF AOF  8.2109
  ADS ADS  5.4298
  DGC DGC  5.0648
   H1 HOH  1.0000
  DAW DAW  8.2804
  BHR BHR  6.3065
  DMD DMD  7.4512
  DNT DNT  7.8008
  CGF CGF  5.5835
  CSJ CSJ  10.1305
  CLS CLS  13.0118
  HA1 GLY  0.0000
  CLK CLK  6.3574
  CRS CRS  7.5783
  AAS AAS  23.0643
   HA LEU  0.0000
  BQX BQX  6.5132
  HZ2 LYS  1.0000
    C ALA  1.7000
   O3 SEP  1.4000
  BYL BYL  5.0593
   CB SER  2.0000
  DMH DMH  5.6871
  CZO CZO  6.3323
  COI COI  7.5477
   HN SER  1.0000
  AND AND  5.9767
  DEE DEE  6.1432
  CLM CLM  5.3197
  AHN AHN  6.6701
   HE GL2  1.0000
  BDK BDK  5.1107
  OE1 GL1  1.4000
  HB2 QSI  0.0000
  ADT ADT  7.4470
  CUU CUU  7.3747
  CGB CGB  9.4053
  ACM ACM  7.2558
  HB2 HIS  0.0000
 HD21 ASN  1.0000
    O HOH  1.4000
  HD2 PHE  1.0000
  BKM BKM  7.4183
   HA ASN  0.0000
  DQL DQL  7.5523
  ASM ASM  7.8135
  DIN DIN  6.7594
   HG LEU  0.0000
  DQO DQO  6.0684
  CEZ CEZ  5.0721
  HB2 ASN  0.0000
  DHY DHY  5.1890
  BBS BBS  5.1090
  CML CML  17.4990
  AZP AZP  5.2758
  HE3 MET  0.0000
  BWZ BWZ  5.0798
  CGU CGU  5.1126
  BVJ BVJ  7.6400
   CA GL1  2.0000
  BEK BEK  7.1807
  DBF DBF  9.4488
  CWA CWA  8.7580
  CUP CUP  5.7929
  CTO CTO  7.6633
  BPE BPE  6.6016
  ANU ANU  8.3023
  AME AME  8.5294
 HG23 THR  0.0000
  DNG DNG  7.3381
  DCZ DCZ  5.0330
  CTM CTM  6.4110
  ADF ADF  8.8744
  DMW DMW  7.4144
  BBG BBG  5.8307
   HA GL1  0.0000
  CJY CJY  6.3614
  BJO BJO  9.1340
  CYA CYA  7.2383
  CLD CLD  5.9474
  AJP AJP  10.4250
  DQD DQD  5.5004
  CTR CTR  5.0773
  COX COX  10.5116
   HA PRO  0.0000
  BQB BQB  8.7815
  BDZ BDZ  7.5334
  CJR CJR  6.5280
  DFW DFW  5.9767
  DGA DGA  5.1083
  BOY BOY  10.2198
  AJF AJF  5.2034
  DOY DOY  5.4060
  ND1 HSD  1.5000
  BTZ BTZ  6.3041
  BTB BTB  7.5192
  CYE CYE  9.6732
  ABK ABK  8.1815
  BSP BSP  8.9760
  CMD CMD  6.6677
  AKL AKL  5.8391
 HG23 ILE  0.0000
  AHF AHF  6.8584
  DAU DAU  6.8776
  DPU DPU  6.0319
  BVR BVR  6.1852
  DEN DEN  6.6818
  AAP AAP  13.1589
  BKY BKY  11.8553
  BWA BWA  6.5758
    H GLU  1.0000
  DQM DQM  6.7646
  CHH CHH  8.8675
  BTT BTT  5.6342
  ABV ABV  16.8522
  ND2 ASN  1.5000
  BVN BVN  7.1720
  BMH BMH  12.9596
  BGO BGO  6.7091
   CG TRP  1.7000
  CD2 TRP  1.7000
  DCM DCM  5.0678
  AUM AUM  5.9404
  H14 TSA  1.0000
  DRF DRF  8.1168
    O ILE  1.4000
  AWW AWW  7.5981
  BMX BMX  8.3608
  AXX AXX  5.4239
   CB AS2  2.0000
  DKH DKH  6.4428
  NE2 HSC  1.5000
  BOZ BOZ  8.5324
  ANA ANA  5.2981
  CPF CPF  16.4593
  AWH AWH  5.7628
  AIV AIV  9.0474
  CFK CFK  6.0054
  O24 TSA  1.4000
  DHZ DHZ  6.3822
  AHC AHC  9.2482
    H HYD  1.0000
  CAR CAR  6.4089
  ARN ARN  6.6581
  DLS DLS  5.6748
    O ALA  1.4000
  ANM ANM  10.3325
  DNI DNI  5.1338
  HB2 TYR  0.0000
  DKB DKB  5.1079
   CA ASN  2.0000
  CIA CIA  5.5185
  BEM BEM  5.6228
  CPX CPX  5.8637
  DAX DAX  6.2854
   CA LYS  2.0000
  CWS CWS  7.7320
  BOA BOA  9.9853
  BYF BYF  5.4703
  BIW BIW  7.0263
  HG1 GL2  0.0000
  DJC DJC  5.0996
  CZR CZR  7.0673
  AFC AFC  5.2097
  BXU BXU  5.6545
   CG GL1  2.0000
  CVR CVR  5.7566
  AZS AZS  7.6477
  DQV DQV  6.1002
  BBV BBV  5.1436
  BES BES  6.0659
  BDP BDP  6.4787
  CVX CVX  5.3509
  CTF CTF  7.3945
  CPM CPM  10.0568
  CDK CDK  8.3019
  ANR ANR  6.4329
  H74 XK2  1.0000
  AWJ AWJ  6.7746
  CIY CIY  5.3213
  HB2 GL1  0.0000
  CQU CQU  13.9756
  CJT CJT  5.6740
  BXG BXG  7.3189
  BOF BOF  5.9301
  BDJ BDJ  5.3685
 HG11 VAL  0.0000
  BFN BFN  6.8960
  BML BML  6.8648
  CHM CHM  5.8879
  CBJ CBJ  5.3860
  ARA ARA  5.3509
  AJC AJC  5.5756
  DAE DAE  5.6455
  AQN AQN  5.0220
  HB1 HYD  0.0000
  DQX DQX  6.4034
  BZX BZX  5.5187
  CG1 VAL  2.0000
  CZW CZW  8.5272
  AJY AJY  7.3372
  CIN CIN  5.4666
  C63 XK2  1.7000
  DCT DCT  5.9962
  CPV CPV  10.9092
  BKE BKE  9.4143
    N TYR  1.5000
  DEJ DEJ  5.7386
  ABS ABS  9.7649
  CCO CCO  6.1713
  CIO CIO  7.1526
  BKG BKG  7.3244
    C TYR  1.7000
  BMC BMC  8.2635
  CAQ CAQ  5.8060
  BDN BDN  6.4585
  BQQ BQQ  7.4480
  AHJ AHJ  6.0628
  CLN CLN  6.5835
  ACP ACP  13.6022
  DPM DPM  5.1084
  CMC CMC  15.4999
  BVT BVT  5.3863
  CTN CTN  7.6125
  DHS DHS  5.8457
  CNJ CNJ  17.4018
  AXL AXL  5.0179
  AEH AEH  17.8000
  ACB ACB  6.8778
  BEL BEL  6.2725
  DHB DHB  6.4221
  BRX BRX  6.6785
  C73 XK2  1.7000
   NZ LYS  2.0000
    N HYD  1.5000
  HG2 GL1  0.0000
 HE22 QSI  1.0000
  CTL CTL  5.6055
  C76 XK2  1.7000
  DLH DLH  5.2279
  AJK AJK  9.3588
  CBP CBP  6.0490
  ATM ATM  5.1633
  ASO ASO  5.7055
  SPH SPH  1.5000
  AJN AJN  5.1576
  AYC AYC  6.9137
  H67 XK2  1.0000
  AAZ AAZ  8.0690
  HE1 GLU  1.0000
  HB2 MET  0.0000
    H SER  1.0000
  CZC CZC  5.9329
  ABA ABA  8.8889
  ATK ATK  7.5925
  DJK DJK  6.7551
  DMT DMT  5.8868
  HB1 HSC  0.0000
  CPP CPP  6.0484
  BGL BGL  5.1434
  CKD CKD  5.3831
  BJN BJN  14.3123
  AAT AAT  14.3022
  HZ2 TRP  1.0000
  H21 XK2  1.0000
  C71 XK2  1.7000
  DCD DCD  7.2862
  CHI CHI  5.9844
  BSZ BSZ  7.8443
   C3 TSA  2.0000
  DQA DQA  5.7278
  DEP DEP  5.7094
  HT1 QSI  1.0000
  ATY ATY  5.7920
  BSS BSS  9.4461
  DFP DFP  7.8413
  ACK ACK  7.1718
  BQL BQL  5.7235
  DKE DKE  5.3287
  DRZ DRZ  5.9389
  BRV BRV  7.7636
  DRI DRI  5.0204
  BZT BZT  5.0546
  OE2 GL2  1.4000
  ADK ADK  9.5922
  BJY BJY  9.4375
    P SEP  1.9000
  CVC CVC  7.5728
  HO4 XK2  1.0000
  AVN AVN  5.4967
  DHR DHR  5.8128
    O SEP  1.4000
  ANQ ANQ  6.5843
  CPO CPO  5.2429
  CAZ CAZ  5.8746
  DDS DDS  5.4369
  ASZ ASZ  6.2536
  CER CER  5.8906
  AQM AQM  5.1680
  DOZ DOZ  5.9990
  CFX CFX  6.3219
  CNG CNG  6.9980
  CFV CFV  6.5835
  DRX DRX  6.0158
  DOJ DOJ  5.1543
  AGW AGW  5.9553
  CVH CVH  5.1386
  ART ART  7.6902
  DRQ DRQ  5.1716
  DLJ DLJ  6.0741
  ACH ACH  15.2713
  DET DET  5.9953
  CEE CEE  8.1178
  AGO AGO  8.1723
  AWY AWY  6.9039
  AUO AUO  6.7988
  AOG AOG  5.1778
   OG SER  1.4000
  C77 XK2  1.7000
   HN HIS  1.0000
  HE2 HSC  1.0000
  CDA CDA  5.8252
  BKZ BKZ  5.0793
  CPB CPB  6.0111
   CG AS2  1.7000
  CWV CWV  6.2676
    S QSI  1.8500
  AIG AIG  5.2855
  CFY CFY  5.2867
  CSE CSE  6.1167
  BTI BTI  5.8376
  CTZ CTZ  5.7306
  DSH DSH  5.9723
  ATZ ATZ  6.4440
  DKI DKI  5.0884
  CZJ CZJ  5.2010
  AUI AUI  6.0220
  DON DON  5.3138
  BCO BCO  5.8887
  CIZ CIZ  6.1706
  CXJ CXJ  5.3706
  BUA BUA  13.7078
  CE3 TRP  1.7000
  BKD BKD  17.7052
  HD2 HSD  1.0000
   HA QSI  0.0000
    O HIS  1.4000
    N LEU  1.5000
  BPS BPS  7.7631
    C HSE  1.7000
  HZ3 LYS  1.0000
  DOO DOO  5.8027
  DNZ DNZ  5.3279
    H VAL  1.0000
  DNA DNA  6.0845
    N GL2  1.5000
  HE2 LYS  0.0000
  CKH CKH  5.2520
  AEB AEB  8.9384
  BFM BFM  8.2566
  DOP DOP  5.8794
  DFL DFL  6.3691
  C64 XK2  1.7000
  HB1 SER  0.0000
  CWT CWT  5.5071
  CDH CDH  6.0623
  DGV DGV  8.6135
  CYW CYW  7.6655
  HE1 MET  0.0000
  AGR AGR  5.9581
  CQM CQM  7.5729
  DLI DLI  8.4531
  ANG ANG  5.5763
  BCB BCB  5.8371
  AYG AYG  5.1347
  AOU AOU  5.1800
  ADN ADN  11.2768
  H1' QSI  0.0000
  AWT AWT  5.6989
  BSL BSL  9.3653
  AAM AAM  12.4276
  ABC ABC  8.5167
  DDR DDR  5.5793
   O1 TSA  1.4000
  CRU CRU  15.5774
  BTH BTH  9.1456
  C65 XK2  1.7000
  DGI DGI  7.4525
  DFI DFI  5.0171
  DFG DFG  8.6816
  BDV BDV  7.6686
  CUY CUY  6.2899
  ABQ ABQ  21.1094
  AOX AOX  8.0368
  AQY AQY  9.0290
  AFX AFX  6.6620
  APB APB  7.6032
  DIA DIA  6.5594
  AFG AFG  5.1332
   HN LEU  1.0000
  CVZ CVZ  10.7856
  BRD BRD  5.6022
  BOK BOK  6.0864
  AMQ AMQ  5.5857
  BAE BAE  7.5889
  AQH AQH  7.4833
  CCY CCY  5.6116
  AHL AHL  7.2281
  BLJ BLJ  9.5307
  AHH AHH  11.2124
   CG HSC  1.7000
  CVB CVB  5.6844
  DOD DOD  8.1750
  BFC BFC  5.6320
 HD11 LEU  0.0000
  ARG ARG  5.7592
  CCP CCP  6.6490
    H GLY  1.0000
  AJT AJT  9.0069
  DCR DCR  9.1700
  APO APO  5.9921
  CAW CAW  5.1195
   CB VAL  2.0000
  CNP CNP  11.4500
  ALT ALT  8.6727
  AJI AJI  5.0536
  DRW DRW  5.1079
  DCI DCI  6.9576
  C22 TSA  1.7000
  COJ COJ  6.3145
  CDB CDB  5.1823
  AVX AVX  7.3941
  BTY BTY  10.0356
  CFF CFF  5.3729
  BVB BVB  6.2026
    C QSI  1.7000
  DHU DHU  8.5560
   HA ALA  0.0000
  DRR DRR  5.4909
  AVQ AVQ  5.5255
  CLJ CLJ  6.1787
  BNZ BNZ  6.0420
  CDE CDE  5.1089
  CSN CSN  9.9997
  BSF BSF  7.0303
  AUL AUL  5.4927
  AHU AHU  8.9086
  NH2 ARG  1.5000
  CWG CWG  6.6661
  AKT AKT  9.3741
  HE1 PHE  1.0000
  BEH BEH  5.2492
  CFQ CFQ  5.1175
  AKX AKX  5.4639
   CA SEP  2.0000
  CGT CGT  5.1378
  ACA ACA  8.0954
  ADE ADE  6.9496
    H TYR  1.0000
  AYS AYS  5.5630
  DRV DRV  5.3606
  BEB BEB  7.2447
  AXO AXO  5.6405
  DQP DQP  5.3077
  CGH CGH  8.0034
  BMF BMF  14.2839
    H GL1  1.0000
  OG1 THR  1.4000
    C HIS  1.7000
    N PRO  1.5000
  AII AII  8.8316
  BRI BRI  6.8641
  DIS DIS  5.2392
  BBK BBK  5.6882
  AFM AFM  8.7614
    O MET  1.4000
  COM COM  9.7937
  CJH CJH  8.3826
  BQW BQW  6.9478
  BAY BAY  5.9090
   NE ARG  1.5000
  CCR CCR  9.0238
    H HSD  1.0000
  AJM AJM  8.8399
  CNU CNU  15.2551
  DEX DEX  6.2272
  CAJ CAJ  5.4673
  BBI BBI  5.7201
  CQZ CQZ  5.0243
  CIQ CIQ  7.3400
  ALJ ALJ  5.9968
  BJW BJW  12.3712
  AVE AVE  6.0594
  CNF CNF  9.5872
  DRK DRK  7.3916
  BJQ BJQ  18.5320
   HA GLN  0.0000
  DCO DCO  5.1290
  HB2 ASP  0.0000
  DNW DNW  5.1895
  DHE DHE  7.3136
  HD1 PRO  0.0000
  AGK AGK  8.5690
  DSB DSB  5.1081
   HN AS1  1.0000
  HE2 HIS  1.0000
 HG21 THR  0.0000
  DJY DJY  8.1820
  DJN DJN  6.6088
  BSV BSV  5.4845
  BAT BAT  6.3129
  CAD CAD  7.5572
  AVS AVS  6.1481
  AKP AKP  5.1920
  CIV CIV  6.2027
  APP APP  6.2963
  BUB BUB  8.0241
  DEH DEH  8.4998
  AGM AGM  10.6341
  AUQ AUQ  5.3525
  CMG CMG  7.3386
  COA COA  16.8246
  AJX AJX  6.5557
  AJV AJV  9.9964
  AFU AFU  7.0925
  ANV ANV  5.2473
   CZ TYR  1.7000
 HD12 LEU  0.0000
  DKG DKG  5.5933
  H33 XK2  1.0000
  C36 XK2  1.7000
   CB ALA  2.0000
  CJI CJI  6.9184
  ARB ARB  5.5539
  DPL DPL  5.2218
  DLK DLK  8.0218
  BCA BCA  6.9368
  ABL ABL  6.2699
  BZG BZG  5.4123
  AUF AUF  7.8821
  CWB CWB  5.6681
  BHL BHL  5.7921
  CD2 HSD  1.7000
  BYG BYG  6.2675
  BMM BMM  5.5933
  HB1 TYR  0.0000
  CKL CKL  6.2864
   HN ILE  1.0000
  CD2 HIS  1.7000
  BIQ BIQ  11.1059
  C62 XK2  1.7000
  HG1 LYS  0.0000
  CDU CDU  6.8647
  AYM AYM  7.2936
  DJE DJE  5.4385
  HD1 TYR  1.0000
  C23 XK2  1.7000
  DCE DCE  8.3081
  CIT CIT  5.0212
  BSN BSN  6.1548
  ABX ABX  13.1594
  CIK CIK  5.1776
  DOC DOC  5.9652
  CKM CKM  6.2089
  BWQ BWQ  5.5836
  CEV CEV  5.1425
  BYO BYO  5.0468
  BTS BTS  6.8723
  CNQ CNQ  13.9794
  AGA AGA  5.5671
  CLC CLC  5.4982
  CLG CLG  5.8159
  AUC AUC  7.3890
  HG1 QSI  0.0000
  DRY DRY  7.2957
  CKR CKR  5.1875
  BQD BQD  5.0549
  CLY CLY  20.2573
  AZX AZX  5.4224
  ASI ASI  5.0438
  AZA AZA  5.5144
  CKE CKE  6.9813
    H ASN  1.0000
  HZ1 LYS  1.0000
  CCS CCS  5.1701
  CJB CJB  5.2857
  DQS DQS  9.6867
  BXD BXD  5.1972
  BKP BKP  5.9378
  CNR CNR  5.8410
  HB1 GL2  0.0000
  CKQ CKQ  5.7877
  DPO DPO  5.9016
   OH TYR  1.4000
  C34 XK2  1.7000
  DFK DFK  7.6277
    O PRO  1.4000
  BWG BWG  5.4110
  AEZ AEZ  5.3429
   H4 TSA  1.0000
  DGW DGW  6.0592
  BYT BYT  6.6028
  BQZ BQZ  10.5657
  AZE AZE  6.8376
  BHN BHN  6.4271
  CWI CWI  11.5699
   CD GL2  1.7000
  CAU CAU  9.0344
  AZN AZN  5.3114
  CYM CYM  7.0918
  AKZ AKZ  6.1645
  CUB CUB  7.4265
  CE2 PHE  1.7000
  DDK DDK  5.8837
    H THR  1.0000
    H LYS  1.0000
  DDF DDF  5.1372
  DPZ DPZ  5.7149
  DJL DJL  6.3423
  AIJ AIJ  7.0945
  BKQ BKQ  7.5464
  BFL BFL  5.3152
  DNB DNB  6.2906
  CXP CXP  5.1790
  AXU AXU  7.9665
  AUV AUV  5.4385
  BWR BWR  5.4101
    C THR  1.7000
  CXS CXS  6.4611
  AWE AWE  5.4865
  DBU DBU  5.6316
  CKC CKC  5.1320
  BGG BGG  5.2052
  CRR CRR  6.0840
  CZE CZE  6.3136
  BVM BVM  5.2968
  DRC DRC  5.0506
  AKE AKE  6.5708
  BTP BTP  5.6995
  AWG AWG  5.4675
  OD1 AS1  1.4000
  DHI DHI  5.5238
  AEE AEE  8.0467
 HD23 LEU  0.0000
  CYF CYF  10.1279
  HG1 SER  1.0000
  BTE BTE  5.9965
 HH22 ARG  1.0000
  CCX CCX  5.2298
  DRP DRP  5.3367
  DDW DDW  5.4706
  DCF DCF  8.8615
  DAN DAN  8.3493
  CAK CAK  7.1833
  AXV AXV  5.1720
  DFR DFR  7.3705
  DAB DAB  5.3552
  DIF DIF  8.3502
  BVS BVS  7.0263
  DOR DOR  5.4523
  AGL AGL  8.8025
   CB GLU  2.0000
  BZW BZW  5.0770
  BRA BRA  11.8679
   H8 QSI  1.0000
  CJP CJP  6.9825
  BPC BPC  8.8470
  AGI AGI  6.0823
  BCU BCU  5.2494
  AMR AMR  5.4409
  HD2 PRO  0.0000
  BPO BPO  6.9028
  ARU ARU  6.3583
  DRG DRG  5.0723
  BSH BSH  6.1217
  AAK AAK  9.1595
  BTW BTW  6.4528
  AQJ AQJ  6.2490
  AFO AFO  6.8967
  AUH AUH  6.3239
  ATS ATS  5.2585
  H10 QSI  1.0000
  HD2 HIS  1.0000
  DEL DEL  6.4632
  DDB DDB  7.8439
  AIE AIE  12.6755
  CZT CZT  6.7432
  DBM DBM  9.2462
  BKK BKK  9.0387
  DBN DBN  7.4740
  DPH DPH  5.7323
  AYR AYR  5.8769
   CA TYR  2.0000
  DPT DPT  5.7081
  BBU BBU  5.6037
  AQT AQT  6.1863
  CWC CWC  6.1326
  ATO ATO  5.7479
  CCU CCU  5.2760
  BMW BMW  7.5561
  ADH ADH  7.3848
  DCK DCK  6.2270
  GRD GRD  0.0000
  CQV CQV  7.3441
  CGK CGK  5.1744
  CYN CYN  8.7682
  HE2 GL1  1.0000
  DAD DAD  5.3493
    N CYS  1.5000
  CAC CAC  6.8694
  AMS AMS  5.7227
  CQD CQD  7.2783
  BXH BXH  5.6868
  BHX BHX  5.3178
 HD13 ILE  0.0000
  BUY BUY  5.5781
  BUU BUU  5.0087
  CQB CQB  8.0473
  DIH DIH  5.5808
  CPI CPI  5.9091
  CNZ CNZ  12.0015
  BFT BFT  6.3459
  CKV CKV  5.9315
  BUO BUO  8.9250
  BAI BAI  5.2144
  DMI DMI  5.4064
  BGH BGH  5.2412
   HN HSE  1.0000
   CB HSD  2.0000
  ASV ASV  5.8043
  BUW BUW  6.0052
  BKL BKL  6.6845
  AJE AJE  8.4947
  CUE CUE  8.3350
  BLU BLU  9.1756
   HA TYR  0.0000
    N SEP  1.5000
  AEV AEV  5.7035
  BZO BZO  7.8689
    O TRP  1.4000
  DCV DCV  5.3219
  OD2 AS2  1.4000
  BFB BFB  5.4038
  AMD AMD  9.2967
   CA HSD  2.0000
  BEF BEF  5.6509
  APK APK  6.4700
  AKM AKM  5.4217
  APU APU  8.3080
  CSY CSY  5.0355
  C10 TSA  2.0000
  SP1 SP1  1.0000
  H7A XK2  0.0000
  CNW CNW  13.7248
   H2 HOH  1.0000
  DOX DOX  5.2471
  CUI CUI  5.3249
  CJC CJC  7.6950
  BNY BNY  9.0988
  ADB ADB  13.9475
  HD2 TYR  1.0000
  HE1 HSD  1.0000
  HB1 ASP  0.0000
  C79 XK2  1.7000
   CA LEU  2.0000
  BMO BMO  12.5398
  BGM BGM  5.2909
  BKB BKB  14.0526
  ADX ADX  7.4482
  DEQ DEQ  6.4629
  ASJ ASJ  9.1558
  HB2 SEP  0.0000
   HA HSD  0.0000
  ABE ABE  6.7192
  CQG CQG  9.3184
  HZ3 TRP  1.0000
  AIO AIO  6.5149
  BEQ BEQ  5.9269
  BLL BLL  8.0074
  CJZ CJZ  5.2905
  CD1 TYR  1.7000
  CFT CFT  8.1187
  BPV BPV  6.3975
  CHK CHK  5.7909
 DUM2 DUM  0.0000
  AMH AMH  8.5400
  ATP ATP  5.5168
  HG2 GLU  0.0000
  CYB CYB  9.0395
  CRE CRE  8.9890
   HD AS1  1.0000
   O5 XK2  1.4000
  CQP CQP  13.6962
  DLB DLB  6.0330
  DQT DQT  5.4106
  CNT CNT  17.3233
  DDV DDV  6.2661
  BOJ BOJ  6.0847
  BIR BIR  6.1721
  CDZ CDZ  5.6644
  AEC AEC  5.1200
   HN VAL  1.0000
    N SER  1.5000
  AZV AZV  5.9704
  BPN BPN  5.7403
  CRT CRT  10.1728
  HE1 LYS  0.0000
  CTW CTW  14.2832
  OH2 OH2  1.4000
  AYN AYN  5.7091
  BCV BCV  5.0176
  AVJ AVJ  8.2081
  AIH AIH  5.4099
  BAF BAF  5.0513
  AMC AMC  10.9468
  DPR DPR  5.1591
  DNJ DNJ  5.9289
  BRM BRM  5.3260
  AVR AVR  8.2724
  CCV CCV  7.0906
  COD COD  12.9895
    O HYD  1.4000
  AEQ AEQ  6.0349
  CJE CJE  6.7141
   CA QSI  2.0000
  ARY ARY  6.5780
   H5 XK2  0.0000
   HN HSD  1.0000
  C17 TSA  2.0000
  DBZ DBZ  5.7127
  CFE CFE  6.5512
  BTJ BTJ  5.0559
  CJJ CJJ  9.1928
  AZR AZR  5.2038
    N HSC  1.5000
  DMR DMR  5.3351
  BWI BWI  8.4506
  BHG BHG  5.1023
  BSM BSM  6.9982
  ANK ANK  6.1960
   CA HSC  2.0000
  BVV BVV  9.2647
  DNL DNL  5.3759
  BRW BRW  5.1446
  DGJ DGJ  5.0546
  BUJ BUJ  7.9558
  DQB DQB  5.0917
  H20 TSA  1.0000
  CXO CXO  5.6930
  DRA DRA  5.8049
  BIP BIP  5.3965
  AJZ AJZ  9.6338
  DHA DHA  5.2622
  BKR BKR  12.5036
  BYK BYK  6.0364
  ACL ACL  7.5205
  AZT AZT  6.5654
  HG1 PRO  0.0000
  BOX BOX  7.8187
  CVF CVF  5.6972
  ALP ALP  5.5886
  AAR AAR  7.3006
  CUV CUV  5.2248
  DGR DGR  5.7725
  CIE CIE  5.9652
  DLF DLF  5.2116
  ASU ASU  6.2805
   CB HYD  2.0000
  CMO CMO  14.4639
  BWH BWH  5.6229
  CXD CXD  5.0104
  ADY ADY  6.5077
  ALR ALR  7.6597
  SPH BON  1.5000
  BKX BKX  8.3337
  DBG DBG  5.5285
  CED CED  5.4540
  BQT BQT  6.9550
  DBW DBW  8.7490
  CHF CHF  8.2892
  CIU CIU  5.2357
  C26 XK2  1.7000
  BPD BPD  6.8790
  ASA ASA  5.8678
  CPS CPS  11.3896
 HH21 ARG  1.0000
  BJK BJK  8.3959
  CUM CUM  6.5043
   N1 QSI  1.5000
  BLM BLM  6.1685
  BVI BVI  9.6974
   HE ARG  1.0000
  CEY CEY  7.1143
  CG2 ILE  2.0000
  H78 XK2  1.0000
  CDC CDC  7.0310
  CCL CCL  5.4603
  DKL DKL  5.0481
  CST CST  6.5690
  HB2 GL2  0.0000
  DOB DOB  6.3274
  AGU AGU  7.9507
  BTU BTU  7.5163
  DMX DMX  6.1217
  CSH CSH  9.7334
  AQS AQS  9.0975
  CTU CTU  13.1861
  BXL BXL  8.7658
  AFP AFP  6.4990
  HB1 LYS  0.0000
   HA AS2  0.0000
  BSJ BSJ  5.7947
   CA AS1  2.0000
  BPP BPP  5.4073
  CAP CAP  6.2876
  BOI BOI  18.4505
  AJJ AJJ  6.4133
   HZ PHE  1.0000
  DHQ DHQ  5.9167
 HD11 ILE  0.0000
   HA GL2  0.0000
  CZV CZV  7.1545
  ALY ALY  6.0300
  HD1 PHE  1.0000
  C27 XK2  1.7000
   CA GLU  2.0000
  AZB AZB  6.6128
  BHS BHS  7.5085
  CCH CCH  5.2046
    H PHE  1.0000
  BFW BFW  5.4465
  BEJ BEJ  5.9022
  HG2 GL2  0.0000
  HB1 HSD  0.0000
  AAH AAH  8.0397
  DCH DCH  6.2854
  AXW AXW  5.5976
  APZ APZ  7.8581
  CE1 HSC  1.7000
  AON AON  6.8226
  COV COV  6.4327
  BIK BIK  9.6216
   H2 OH2  1.0000
  DBI DBI  5.9181
  BAV BAV  8.2297
  BBA BBA  7.2178
  CDY CDY  6.0650
  HB1 ALA  0.0000
  BZR BZR  8.2980
  HB1 CYS  0.0000
  DSG DSG  5.3190
  AVA AVA  9.0545
  O4' QSI  1.4000
   CE LYS  2.0000
  BNJ BNJ  22.7221
  BMA BMA  6.9961
  CUF CUF  5.2825
  CDV CDV  6.2708
  BUT BUT  5.7731
  BEP BEP  6.7779
  ALH ALH  9.9110
    C PRO  1.7000
  H62 QSI  1.0000
  BIT BIT  5.8494
  DNV DNV  5.2301
  C4' QSI  2.0000
  BNG BNG  7.0691
  DJU DJU  6.2627
  DML DML  6.8604
  CWJ CWJ  7.3781
  CSF CSF  6.1867
    H AS1  1.0000
  BBD BBD  5.2601
  H4' QSI  0.0000
  CDG CDG  8.3093
  AIM AIM  5.6900
  CCC CCC  6.4374
  AZW AZW  5.5799
  CBC CBC  5.3522
  ALZ ALZ  5.9628
  DJG DJG  5.5293
  CNL CNL  7.8078
  CJK CJK  7.2482
  AQA AQA  8.5801
  HD1 HIS  1.0000
  AAC AAC  13.7186
    C HSC  1.7000
  BDH BDH  5.7163
  DMB DMB  6.5711
  CD2 TYR  1.7000
  AAN AAN  6.5416
  CMJ CMJ  11.4418
  AWI AWI  6.6665
  BRJ BRJ  8.1561
  CQR CQR  7.2295
  HD2 HSC  1.0000
  BHU BHU  5.0547
  BDF BDF  5.4312
   CA AS2  2.0000
  BFF BFF  5.1401
  CSA CSA  7.4348
  CIL CIL  6.0416
  H26 XK2  1.0000
  DDM DDM  8.7630
  CMY CMY  10.9659
  CDN CDN  5.6905
  BGB BGB  5.7440
  HE2 HSD  1.0000
  BIX BIX  22.5975
  BRG BRG  5.7766
   CE MET  2.0000
  BGS BGS  5.2466
  AIT AIT  7.5568
  ACV ACV  8.7764
  CRF CRF  9.5435
  AWR AWR  5.5778
  AIA AIA  6.3519
  AEN AEN  5.1620
    C VAL  1.7000
    C AS2  1.7000
  HD1 ARG  0.0000
  CAT CAT  5.7160
  BYX BYX  5.0375
  DBC DBC  5.0277
  CNO CNO  13.2321
  CMZ CMZ  10.8633
  CFB CFB  5.1511
  BOS BOS  11.6365
  AWO AWO  5.1863
  DFY DFY  5.8112
  CLB CLB  6.3690
  HD2 LYS  0.0000
  DFV DFV  5.6709
  BKN BKN  13.3231
   HN GL2  1.0000
  DLM DLM  6.7967
  BGE BGE  6.0115
  AQQ AQQ  5.3297
  DND DND  5.1550
  DJA DJA  5.1818
  CEB CEB  5.3723
  ANT ANT  6.1111
   C2 TSA  2.0000
  OH2 TIP  1.4000
  DKD DKD  5.0418
  AMW AMW  6.1641
  AYD AYD  5.9053
  BCP BCP  6.0522
 H5'' QSI  0.0000
  BQJ BQJ  5.2795
 HH12 ARG  1.0000
  BPI BPI  9.3712
  DAO DAO  6.1267
   CD LYS  2.0000
   CB AS1  2.0000
  HB2 PRO  0.0000
  DJR DJR  5.7090
  HB2 HSC  0.0000
  CJM CJM  5.5599
  DJQ DJQ  5.4585
  BHK BHK  5.7049
   CA THR  2.0000
  DPJ DPJ  6.0870
  CZM CZM  6.1287
  H7B XK2  0.0000
  AXZ AXZ  5.9618
  AUT AUT  6.6052
   CD ARG  2.0000
  HD1 TRP  1.0000
  CWZ CWZ  6.6892
   CG HSD  1.7000
  AOM AOM  5.1437
  BDR BDR  5.1877
  ADC ADC  9.5513
  CKA CKA  6.2513
  CVY CVY  8.5700
  BPH BPH  6.5189
  OD1 ASP  1.4000
  CXX CXX  5.0681
    C ASN  1.7000
  CHT CHT  5.5782
  ASP ASP  6.3349
 H61B XK2  0.0000
  DEC DEC  6.9146
  AVL AVL  9.9761
  ASW ASW  5.6037
  AMV AMV  5.8875
  CCZ CCZ  5.9572
  DLA DLA  5.7860
  BYJ BYJ  8.3089
  AAQ AAQ  11.0920
  AOS AOS  6.3084
  DKA DKA  5.0014
  CFP CFP  5.6740
  DPC DPC  5.7821
  HD2 HSE  1.0000
  BGJ BGJ  5.3943
    D max  0.0000
    O AS2  1.4000
  DIK DIK  5.3394
  BKO BKO  14.3788
  BLZ BLZ  18.1239
 HG12 VAL  0.0000
  BJA BJA  8.1077
  AUP AUP  5.6947
    N THR  1.5000
  BUG BUG  6.7070
  CIJ CIJ  5.5368
  AWM AWM  6.2070
  BTX BTX  5.1912
  DOA DOA  5.4773
  DJH DJH  6.3047
  AVO AVO  9.0685
   CB THR  2.0000
  CAO CAO  5.0239
  DDZ DDZ  7.0587
  BIB BIB  5.6909
  C31 XK2  2.0000
  CCE CCE  6.8755
  BIV BIV  9.7123
  SP2 SP2  1.5000
  HG1 THR  1.0000
  BWD BWD  6.2271
  CD1 ILE  2.0000
  BYR BYR  5.3108
  ARL ARL  5.8237
  AEO AEO  15.0233
  DLL DLL  6.0566
  CWF CWF  5.0804
  APH APH  7.5563
  AUA AUA  6.7069
  AFE AFE  8.4057
  AEY AEY  5.5519
  APD APD  11.1656
  BAS BAS  5.3846
    O LEU  1.4000
  DDE DDE  8.1756
  APY APY  6.4947
   CA TRP  2.0000
   H2 TIP  1.0000
  C78 XK2  1.7000
  AZZ AZZ  5.2240
  HB1 HIS  0.0000
  BBR BBR  6.4557
  CFC CFC  6.8513
  CJF CJF  6.2462
  AKC AKC  6.0142
  CPW CPW  5.7855
  H26 TSA  1.0000
  AIP AIP  6.3812
  DFE DFE  5.9825
  CAB CAB  6.8307
  CNA CNA  12.0078
   CB ASN  2.0000
  CQQ CQQ  19.6436
  CGX CGX  7.7672
  CTB CTB  6.4932
  AKI AKI  5.6385
  HD1 ASP  1.0000
  H16 TSA  1.0000
    N ASN  1.5000
  DGG DGG  8.8959
  AWQ AWQ  7.7990
  BZD BZD  5.1395
   CA ILE  2.0000
  CKN CKN  5.1395
  DDN DDN  5.6549
  AZF AZF  5.5572
  BKS BKS  16.6917
  CAE CAE  8.0069
  AMA AMA  6.0681
  CSQ CSQ  12.0990
  AKG AKG  6.4449
   OD HYD  1.4000
  ABW ABW  6.1247
  C61 XK2  2.0000
   HG SER  1.0000
  CRB CRB  9.7071
  BYY BYY  5.3667
  C37 XK2  1.7000
  CXH CXH  5.9816
  BQI BQI  6.3775
    O ARG  1.4000
 HH11 ARG  1.0000
  BYN BYN  6.0702
  CGS CGS  6.8082
  DBE DBE  5.8180
  BOG BOG  6.3298
  DLG DLG  7.5459
  BFZ BFZ  6.2940
    C LEU  1.7000
  DHW DHW  6.3271
  CG1 ILE  2.0000
  DNC DNC  5.3861
  HB1 GLU  0.0000
  DGH DGH  6.3520
  AXP AXP  6.3520
  ACG ACG  9.0695
    N GLY  1.5000
   CG AS1  1.7000
  DBQ DBQ  5.0598
  DBO DBO  6.8599
   OG SEP  1.4000
  BZQ BZQ  6.5876
  AOV AOV  5.3433
  AXI AXI  5.2206
   N6 QSI  1.5000
  DIU DIU  5.3733
  AAL AAL  22.7077
    O SER  1.4000
   O1 XK2  1.4000
  AKK AKK  6.6773
  CZS CZS  5.0181
  BBO BBO  6.1735
   CG ARG  2.0000
   HB THR  0.0000
    C SER  1.7000
  AVK AVK  6.1440
   HN THR  1.0000
  BAJ BAJ  5.0447
  HD2 ASP  1.0000
  DQW DQW  5.3188
  BDU BDU  5.2854
  BCF BCF  5.4232
  CLP CLP  5.2464
   HA SEP  0.0000
  CLI CLI  5.8024
  BNX BNX  8.5011
  BCJ BCJ  7.1627
  BYI BYI  5.9040
  ANB ANB  5.6039
  CPY CPY  6.4335
  BBW BBW  5.9549
  CYY CYY  7.0203
  CPJ CPJ  11.6176
  AHQ AHQ  10.2333
  AOL AOL  6.0076
  DLC DLC  5.2845
  CAF CAF  6.0799
  BHJ BHJ  6.3264
  HG2 PRO  0.0000
  BAM BAM  6.2593
  HE2 HSE  1.0000
  CBT CBT  5.1841
  APW APW  7.1233
  BGC BGC  7.1415
  DLU DLU  5.3531
  DBS DBS  8.7092
  COU COU  13.3411
  BRT BRT  10.4801
  BPL BPL  6.5581
  NH1 ARG  1.5000
   HN MET  1.0000
  DMQ DMQ  5.9729
  AKR AKR  10.3527
  DDA DDA  6.3879
  CJD CJD  5.4134
  H36 XK2  1.0000
  DQU DQU  6.0510
  CPQ CPQ  5.7647
  BNT BNT  7.3259
  BNO BNO  10.3346
  DPI DPI  5.2200
  ACQ ACQ  5.7980
  DQQ DQQ  5.2025
  BOB BOB  7.0591
  AHV AHV  9.8749
  DOH DOH  9.0835
  AQG AQG  6.0118
  AZG AZG  7.1121
  AYK AYK  5.8744
  BIH BIH  5.2376
  CSO CSO  5.7224
  CXA CXA  5.3925
  HB1 GL1  0.0000
  BNK BNK  6.7052
  DPD DPD  5.5149
  CWW CWW  5.3833
  AWA AWA  5.7654
  AAY AAY  14.7661
  BCC BCC  5.4869
  AAD AAD  6.5799
  COO COO  5.7730
  CBL CBL  9.3377
  BAB BAB  5.9761
   HN ARG  1.0000
  CUZ CUZ  5.6315
  CTE CTE  7.5104
  BJD BJD  18.6799
  AWF AWF  5.5996
  AVD AVD  6.5776
  BVC BVC  8.5109
  DMM DMM  5.1629
  CTS CTS  12.9173
  CRD CRD  7.5476
   CA ASP  2.0000
  CBH CBH  7.2460
  CAG CAG  5.2768
   CB QSI  2.0000
  CEK CEK  6.6655
  DKU DKU  5.4598
  DAK DAK  7.5127
  CGI CGI  5.0613
  BNI BNI  5.8764
   HA PHE  0.0000
  DCY DCY  6.5025
  CGO CGO  5.6633
  BED BED  6.9328
  BAL BAL  5.6695
  DAS DAS  5.5302
  DMC DMC  5.1928
  CNM CNM  6.5833
  CTP CTP  6.7203
  HE2 GLU  1.0000
  BNQ BNQ  6.9419
  BLA BLA  9.0936
    H HIS  1.0000
  AKS AKS  5.2928
  HG1 CYS  1.0000
  AAF AAF  10.6455
  BQS BQS  9.4336
  CVW CVW  5.3352
  CME CME  9.5884
  AVC AVC  5.3459
  APJ APJ  7.0083
  DNN DNN  7.0499
  DCG DCG  8.3708
  HB1 MET  0.0000
  CXF CXF  10.9103
  BYP BYP  7.0008
  AQR AQR  5.3036
  BOP BOP  10.9540
  DGM DGM  5.3718
  H73 XK2  1.0000
  BFD BFD  7.9778
  CZ3 TRP  1.7000
  BHH BHH  6.0772
  AFR AFR  5.5185
  BGU BGU  5.2308
  H5' QSI  0.0000
  BPX BPX  10.9352
  AJG AJG  5.5005
    N QSI  1.5000
  BDW BDW  5.2860
  CJU CJU  5.4541
  BLC BLC  8.2462
  CD2 PHE  1.7000
  DMU DMU  5.9316
  CGY CGY  5.8599
  DMF DMF  7.1822
  H27 XK2  1.0000
  BWC BWC  7.7305
  DGD DGD  7.7685
  H29 XK2  1.0000
  AAV AAV  12.8650
  DRU DRU  5.0505
  CE1 PHE  1.7000
  AGQ AGQ  5.0329
  BHZ BHZ  6.5990
  CVG CVG  5.3539
  CCF CCF  5.9734
  COR COR  9.8170
  CEW CEW  6.1584
  AHG AHG  11.5627
  DAZ DAZ  5.4252
  CNS CNS  11.4763
    C GLU  1.7000
  BUF BUF  9.7139
  BGQ BGQ  6.0716
  ND1 HIS  1.5000
  DGL DGL  8.7568
  AYF AYF  5.8706
  BVY BVY  5.5553
  CBV CBV  8.1333
  DAG DAG  10.0819
  BRY BRY  6.4484
  AZC AZC  6.7212
 HE21 QSI  1.0000
  CSD CSD  8.2822
  BWW BWW  5.1801
  BNA BNA  12.5451
  BJU BJU  5.0538
  BHV BHV  5.2542
  BYZ BYZ  5.3948
  CJX CJX  5.9752
  CII CII  6.7828
  AWS AWS  5.6031
  DAQ DAQ  10.2412
  CBR CBR  5.6170
  AAA AAA  5.0700
  DEB DEB  6.1271
  DBH DBH  5.9132
  CPD CPD  7.0623
  CRO CRO  7.2499
  CSC CSC  6.0522
  HB1 HSE  0.0000
  DHJ DHJ  6.9028
  AUY AUY  6.7426
  ASQ ASQ  7.9087
  ANC ANC  5.2869
   CD ILE  2.0000
  BVZ BVZ  6.2525
  BFA BFA  5.9247
  DPK DPK  5.6593
   CB SEP  2.0000
  CQI CQI  5.4535
  APL APL  5.1082
  AHK AHK  6.1312
  BLP BLP  16.4023
  BDS BDS  7.2096
  DBT DBT  6.4347
  HO5 XK2  1.0000
  ARJ ARJ  6.1136
  CBW CBW  8.9746
  BPJ BPJ  9.2748
   HA HSC  0.0000
  CYL CYL  7.5301
  BTR BTR  8.5188
  BLT BLT  14.1067
  ASD ASD  5.2493
  HB1 PRO  0.0000
  BVH BVH  5.2027
  DDG DDG  9.3636
  HE1 HSE  1.0000
  CVE CVE  10.0425
  BMR BMR  9.2204
  BCN BCN  7.4632
  AOH AOH  5.6867
  BIC BIC  7.2804
  BTN BTN  9.2133
  DJI DJI  5.0342
 HG23 VAL  0.0000
   HA MET  0.0000
  BFK BFK  5.6462
  AEK AEK  6.7819
  BQU BQU  8.2316
  BII BII  5.0634
   HH TYR  1.0000
  CIR CIR  10.0064
  BFU BFU  7.6626
  ANP ANP  5.6455
  CYH CYH  8.9771
  BXA BXA  6.6464
  CYV CYV  5.6735
  DKC DKC  6.4080
  CJA CJA  5.2096
  O23 TSA  1.4000
  CPR CPR  5.5620
  ADZ ADZ  7.7991
  BRN BRN  7.7519
  H24 XK2  1.0000
  AFD AFD  5.4022
    C AS1  1.7000
  BOT BOT  6.1366
  H2B XK2  0.0000
   O8 TSA  1.4000
  BAW BAW  7.7162
    N VAL  1.5000
  CXL CXL  6.4273
  AYI AYI  7.0207
  ABY ABY  8.5579
 HG11 ILE  0.0000
  BAZ BAZ  6.4889
   HN ASN  1.0000
   CB ARG  2.0000
  CD1 TRP  1.7000
   C6 QSI  1.7000
  CEM CEM  6.4610
  DNH DNH  5.4146
  BWP BWP  5.0323
  DIL DIL  5.3903
   O2 SEP  1.4000
  AUG AUG  5.1899
  AFW AFW  9.3801
  BBL BBL  6.0541
  NE2 QSI  1.5000
  ABB ABB  20.0586
    H ALA  1.0000
  BLB BLB  5.0536
  BJP BJP  6.7226
    O LYS  1.4000
  DPQ DPQ  5.1987
  BMT BMT  15.2918
  DKR DKR  5.9839
  CBN CBN  7.6051
  BDM BDM  5.3109
  DEU DEU  7.1578
  BXT BXT  5.0891
  BGW BGW  5.4172
  AVI AVI  5.0573
   HA THR  0.0000
  CKW CKW  6.0221
  CAH CAH  6.1781
  BAX BAX  5.1195
  DHP DHP  5.6689
  AWP AWP  6.0492
  BOW BOW  6.1007
  CMU CMU  9.7050
  BDI BDI  6.0668
  C21 XK2  1.7000
  BSI BSI  5.3597
  ATF ATF  5.0082
  DNS DNS  5.4120
  CHP CHP  5.0320
  CON CON  7.0829
  CNV CNV  8.9658
  ND1 HSC  1.5000
  CGN CGN  5.0543
  DJS DJS  6.5477
   CA GL2  2.0000
   C7 XK2  2.0000
  DQH DQH  7.0001
  CLH CLH  5.2310
   H4 XK2  0.0000
  CMH CMH  9.1049
  DJV DJV  5.1807
  BRU BRU  6.3538
   C5 XK2  2.0000
    N LYS  1.5000
  BSY BSY  5.0489
  ADD ADD  12.0186
  CGV CGV  5.3077
  BTG BTG  5.5041
  BXJ BXJ  5.4224
  APA APA  8.0612
  BYH BYH  8.2192
  BDD BDD  6.8259
  AWV AWV  8.3096
   HA AS1  0.0000
  BGR BGR  5.8801
  CGL CGL  5.2560
  ARV ARV  10.9099
  AHB AHB  9.4605
  AJW AJW  9.3248
  AWU AWU  7.2635
  AJS AJS  5.3534
  BWS BWS  5.2338
  DRH DRH  5.8096
  BWF BWF  8.6436
  CXK CXK  11.1863
  CXB CXB  6.1870
  CKF CKF  5.3286
  BGY BGY  5.8508
  AST AST  7.4246
  AFZ AFZ  5.3228
  ABU ABU  13.3519
  HB2 TRP  0.0000
  HD1 ILE  0.0000
  CXC CXC  5.0455
  CHD CHD  8.2161
  DFQ DFQ  8.1770
    O GL2  1.4000
  BXZ BXZ  6.7219
  BEW BEW  5.0723
  BZN BZN  8.3962
  DHN DHN  5.1369
  CMT CMT  6.7376
  BQP BQP  7.7023
    C GLY  1.7000
  APE APE  5.5478
  AIL AIL  10.5991
   HN GLN  1.0000
  AXH AXH  6.8541
  HB1 SEP  0.0000
  DPE DPE  8.8567
  BUM BUM  7.9008
  BAD BAD  5.2031
  ADA ADA  12.8268
  BEA BEA  5.0853
  C35 XK2  1.7000
  DOI DOI  6.0164
  AVT AVT  5.2579
  AHO AHO  5.3991
  CZY CZY  10.6395
  CUS CUS  10.4201
  HH2 TRP  1.0000
  CAY CAY  6.3775
  ASC ASC  5.5630
  AYP AYP  5.4291
  ACT ACT  7.6904
  DKW DKW  5.5458
  C74 XK2  1.7000
   CG MET  2.0000
  DRB DRB  7.2497
 HG22 THR  0.0000
  AJR AJR  8.4180
  H66 XK2  1.0000
  BXM BXM  7.2038
  CYU CYU  7.4511
  CEN CEN  5.3777
  BCI BCI  5.8945
  BLY BLY  11.6151
  CDD CDD  5.7473
  CH2 TRP  1.7000
  HT3 QSI  1.0000
  ADL ADL  6.4815
  CAV CAV  7.7266
  ALW ALW  5.3760
  CXY CXY  6.5166
  CG2 VAL  2.0000
  DGE DGE  6.5560
    H GLN  1.0000
    D min  0.0000
  HE1 TYR  1.0000
    O GLN  1.4000
  BTD BTD  7.2323
  BEY BEY  5.8553
  BXN BXN  6.3236
  AYY AYY  5.1591
  AXJ AXJ  6.1927
    O TYR  1.4000
   C9 TSA  2.0000
  BEX BEX  5.5445
  BAC BAC  5.3996
  AAB AAB  9.7758
  ACZ ACZ  5.1806
   C4 XK2  2.0000
  BAG BAG  5.2195
  CCI CCI  5.0698
  BPR BPR  5.9378
  BBX BBX  5.2563
  HE2 PHE  1.0000
  HB2 LYS  0.0000
  BCQ BCQ  5.6347
  DFM DFM  5.6915
  CVU CVU  5.1706
  ABR ABR  6.1122
    C ILE  1.7000
  DAM DAM  5.5081
  BXF BXF  5.0192
  CWN CWN  10.8625
  DAR DAR  8.3887
  APF APF  5.1816
  OD2 ASP  1.4000
    H CYS  1.0000
  BKF BKF  11.9174
  OE2 GLU  1.4000
  CBA CBA  7.9579
  BET BET  5.0821
  BAU BAU  5.9055
  ALC ALC  5.9187
  DRD DRD  6.1268
  CQF CQF  5.4079
  DRE DRE  6.5000
  AUW AUW  5.9059
   CA HIS  2.0000
  DDL DDL  5.7494
  ALQ ALQ  6.4414
   CB ILE  2.0000
  DDI DDI  7.2769
  BPU BPU  5.7145
 DUM1 DUM  0.0000
  CZU CZU  8.8126
   CG QSI  2.0000
  HA2 GLY  0.0000
  DNE DNE  8.2402
  DBP DBP  5.0703
  BRC BRC  7.2989
  DJO DJO  6.0445
  AED AED  12.3220
  BPW BPW  7.2162
  DGO DGO  6.2591
  BVA BVA  8.2967
  CSL CSL  7.8661
  BUS BUS  5.5183
  CHW CHW  6.8978
  CPT CPT  10.6338
  ADJ ADJ  8.9351
  BYV BYV  6.6012
  BTC BTC  6.0857
  BDG BDG  5.5362
  AXQ AXQ  7.5973
  BPM BPM  5.3588
  CIW CIW  5.3196
    N GLU  1.5000
  CKJ CKJ  6.2955
  BJC BJC  19.0718
  CYP CYP  7.9995
  BDT BDT  5.4284
  AWK AWK  6.0363
  DOT DOT  5.7761
   C5 QSI  1.7000
  AAO AAO  13.8345
   HN PHE  1.0000
  DPG DPG  6.7397
  CWX CWX  5.5175
  AHA AHA  6.9434
  DIM DIM  5.7019
  DIC DIC  5.5642
  C29 XK2  1.7000
  ARZ ARZ  7.0592
  ANJ ANJ  5.9135
  C75 XK2  1.7000
  CUL CUL  5.6008
  BJR BJR  8.8502
  AYE AYE  7.7769
  ANF ANF  5.7015
  ANS ANS  7.1721
  HD2 ARG  0.0000
  AIU AIU  7.6661
  CKG CKG  6.5361
  AVU AVU  6.3343
    N MET  1.5000
  H76 XK2  1.0000
  ABF ABF  7.5388
  CZA CZA  5.0156
  BIN BIN  19.6219
  BWN BWN  5.0633
  CYO CYO  5.4215
  BNW BNW  6.1812
  CCB CCB  7.3121
  ASR ASR  5.8552
  DFT DFT  5.3065
  CRP CRP  5.4679
  AYV AYV  5.9307
   HN GL1  1.0000
   CB LEU  2.0000
  HD1 LYS  0.0000
  ALL ALL  8.1076
  APR APR  5.0784
  BTQ BTQ  5.6026
  BTM BTM  6.0201
  BPA BPA  6.3106
  DAA DAA  8.1596
  BIZ BIZ  12.0153
  AMG AMG  5.8285
  AZD AZD  5.4963
  BGI BGI  7.6299
  CUG CUG  10.1293
  DMO DMO  7.2568
    H HSC  1.0000
  DDT DDT  5.3355
  BVD BVD  7.2092
  CWK CWK  5.4821
  CZG CZG  8.3970
  HG2 LYS  0.0000
   CB HSC  2.0000
  DPW DPW  5.4148
  CAA CAA  5.4710
   HN AS2  1.0000
  DDO DDO  5.0821
  ADG ADG  6.0823
  BIO BIO  5.7285
    C ARG  1.7000
  CSS CSS  7.3850
  ALN ALN  6.3712
  DSJ DSJ  5.0480
    O GLY  1.4000
  BWT BWT  5.1820
  CWE CWE  6.8748
  AOT AOT  5.7064
   CG ASN  1.7000
  DMV DMV  6.0994
  DSA DSA  5.2114
  CBK CBK  5.3530
  DFS DFS  6.6244
  CZQ CZQ  5.0853
   HA TRP  0.0000
  ABN ABN  11.2800
  AGG AGG  5.5754
  ALV ALV  7.5197
  DQR DQR  6.6701
  BFO BFO  5.5975
  AUE AUE  6.4113
  ATG ATG  5.4567
  DKP DKP  7.5750
  DIP DIP  10.7146
   HN HSC  1.0000
  CFA CFA  5.6997
  BAA BAA  5.3058
  BRR BRR  7.0844
  AMO AMO  9.2582
  CYJ CYJ  5.6479
  CHY CHY  6.8595
   CA PHE  2.0000
   O1 SEP  1.4000
  CIM CIM  5.0778
  HD2 AS2  1.0000
  DFJ DFJ  5.2027
  CDS CDS  6.0873
  HG1 GLU  0.0000
  BQG BQG  9.8731
  HG1 GL1  0.0000
  CVD CVD  8.3693
  BKU BKU  15.0232
  COB COB  8.3400
  DPN DPN  5.3226
  CPL CPL  11.3298
  BUL BUL  6.2503
   CB ASP  2.0000
  BFY BFY  5.1863
  C32 XK2  1.7000
  AFN AFN  9.5970
  CXW CXW  6.3567
  ANL ANL  8.0317
  BYB BYB  8.1737
  DSD DSD  6.5923
  DAV DAV  5.1005
  BPB BPB  12.6997
  DHD DHD  5.5681
  AYJ AYJ  5.1105
  ASL ASL  7.8943
  DJP DJP  5.3204
  AGZ AGZ  8.1335
    O AS1  1.4000
  DNO DNO  5.3825
  CEJ CEJ  5.8186
  AQD AQD  7.7651
   HD AS2  1.0000
  ATU ATU  5.1592
  AKN AKN  5.2846
  C25 XK2  1.7000
  BNC BNC  7.5008
  CAL CAL  6.8885
   N9 QSI  1.5000
  AEW AEW  9.0298
  CE1 HSD  1.7000
  BNH BNH  6.8257
  BXC BXC  5.3610
    C HYD  1.7000
  CQT CQT  9.5382
  CMA CMA  21.1984
  CBZ CBZ  7.3697
  BXR BXR  9.7506
  API API  5.9833
  CE1 HIS  1.7000
  BVU BVU  7.6618
  HB2 HYD  0.0000
  BEO BEO  5.3945
  DIX DIX  5.0614
   CA GLN  2.0000
  CSR CSR  7.6383
  BCR BCR  6.3342
  BPG BPG  8.8132
  BWV BWV  8.2045
  DDP DDP  5.4070
  BQA BQA  6.0152
  BEE BEE  5.0933
  ATA ATA  6.4632
  ATB ATB  5.3603
  CQW CQW  12.0116
  CMS CMS  20.3566
  CRG CRG  6.0662
  HB2 GLU  0.0000
  DNQ DNQ  6.1215
  BLV BLV  13.7893
  BFG BFG  5.0436
  AOJ AOJ  5.1281
   HA ASP  0.0000
  DIB DIB  5.3044
  CYC CYC  5.7092
  CPK CPK  9.5500
  CWP CWP  7.1335
  CIG CIG  5.0866
   C8 QSI  1.7000
  ALA ALA  8.7829
  BWK BWK  8.9894
  BQY BQY  6.9798
  HB3 ALA  0.0000
   HD HYD  1.0000
  AMZ AMZ  16.0306
  C24 XK2  1.7000
  BDQ BDQ  5.1220
  DSE DSE  5.9031
  DKM DKM  5.5093
  BZI BZI  7.2311
  CVM CVM  9.2302
  CHQ CHQ  6.0897
  CDP CDP  9.8148
  CZH CZH  7.5376
  ADI ADI  10.1349
   H2 QSI  1.0000
  AHR AHR  7.1791
  DGZ DGZ  9.1951
  DBB DBB  8.5955
    O GLU  1.4000
  CQH CQH  9.1302
   C2 XK2  2.0000
  ARM ARM  6.6093
   CA VAL  2.0000
  CWQ CWQ  5.7775
  BQF BQF  9.6287
  BJH BJH  7.8201
  DII DII  5.8116
  ATD ATD  10.3266
  CZZ CZZ  10.4870
  CTH CTH  5.2907
  C13 TSA  2.0000
  BQC BQC  9.5741
  CYK CYK  7.3974
  BJF BJF  17.2528
   CB GL2  2.0000
  CYQ CYQ  8.3919
  CVO CVO  5.4981
  CNY CNY  8.4940
  DIR DIR  6.8863
  CLV CLV  23.6128
  BRZ BRZ  5.6766
  AUK AUK  5.3328
  AAI AAI  19.8971
 HG22 VAL  0.0000
  DOU DOU  5.4820
  CWU CWU  8.9832
  CFN CFN  5.4977
  DGY DGY  5.2864
  BNB BNB  6.7758
  DQJ DQJ  5.3793
  DKX DKX  6.1913
    C GLN  1.7000
  BDB BDB  7.1660
  ABI ABI  6.1027
  AET AET  6.9149
  CEL CEL  6.0888
  CLW CLW  21.2118
  CWO CWO  9.7031
   CB TYR  2.0000
  BUN BUN  8.7442
  AJB AJB  6.6035
  H75 XK2  1.0000
  CPC CPC  6.1856
  BPF BPF  12.2663
  BIL BIL  6.7790
    H AS2  1.0000
  DHX DHX  7.0888
  DAL DAL  7.2826
  BYA BYA  6.9448
  BWX BWX  7.2345
  ALX ALX  5.6966
  O5' QSI  1.4000
  BBJ BBJ  5.5417
  NE2 HSE  1.5000
    N ARG  1.5000
  AIK AIK  7.3109
  DDY DDY  7.7508
  CXR CXR  8.4627
  AZO AZO  8.2507
  AAW AAW  9.9892
  DPS DPS  5.8315
  DMK DMK  5.3920
  AXG AXG  6.5429
  H2A XK2  0.0000
  BMU BMU  5.8585
  HB2 HSD  0.0000
   CA GLY  2.0000
  ANN ANN  6.6224
  ALB ALB  11.3158
  CTA CTA  5.9904
  BLN BLN  13.5089
  DHK DHK  5.3210
  DFZ DFZ  6.9541
  CDX CDX  7.5039
  CXZ CXZ  6.2401
  BRK BRK  8.8219
  DBY DBY  7.8720
  BYE BYE  5.5663
  AXY AXY  7.0824
  BUE BUE  8.5045
  H61 QSI  1.0000
