# Supplementary material for: The Effect of Macromolecular Crowding on the Electrostatic Component of Barnase–Barstar Binding: A Computational, Implicit Solvent-Based Study
Source: PLoS One. 2014 Jun 10;9(6):e98618. doi: 10.1371/journal.pone.0098618 (PMC4051634; doi:10.1371/journal.pone.0098618)
Supplement: File S1 — Contains sample pdb files used in our analyses; each contains the barnase/barstar complex with a specific random placement of crowders of varying radii at 30% crowding density. Also included are files specifying, for each pdb file, the radii of each atom and model crowder. (TAR) [file pone.0098618.s005.tar › vary30percent_pdb/crowders_radii-38.siz]

aaaaaannnrrrrrrrr
  HN2      1.0000
 R185      1.8500
 HCT1      1.0000
  HN1      1.0000
  R15      1.5000
  NCT      1.5000
 OCT1      1.4000
 OCT2      1.4000
  HT1      1.0000
  HA1      0.0000
  CNT      1.7000
 HCT2      1.0000
 HT2G      0.0000
  NXT      1.5000
  OT1      1.4000
  CAY      2.0000
   OY      1.4000
  R18      1.8000
 HT2B      0.0000
  R20      2.0000
  R05      0.5000
 R195      1.9500
   CY      1.7000
 HTB3      0.0000
  HT2      1.0000
  R14      1.4000
  CTB      2.0000
  CAT      2.0000
  R19      1.9000
 HTB2      0.0000
  R00      0.0000
  R10      1.0000
   NT      1.5000
  HT3      1.0000
  R17      1.7000
 HT2A      0.0000
  HA2      0.0000
 R135      1.3500
 HT2C      0.0000
  OT2      1.4000
  ONT      1.4000
  CT2      2.0000
 HTB1      0.0000
  HNT      1.0000
  HY3      0.0000
  HY1      0.0000
  HY2      0.0000
  OXT      1.4000
   N7 QSI  1.5000
  CYZ CYZ  7.2343
  BOO BOO  7.7735
   C6 TSA  1.7000
  AFY AFY  6.0541
  CJL CJL  12.1671
  CAI CAI  5.6612
  BNV BNV  5.5724
  CFM CFM  5.1533
  BYC BYC  5.3333
  ADP ADP  8.1054
  BXK BXK  6.7388
  BQR BQR  6.1490
  BYW BYW  5.1756
   HA HYD  0.0000
    N PHE  1.5000
  CVA CVA  8.9335
  BMB BMB  5.9389
  HB1 AS1  0.0000
  CNK CNK  12.7196
  BRS BRS  6.3489
   CD PRO  2.0000
  BRB BRB  5.2756
  BMD BMD  6.8477
  H2' QSI  1.0000
  BPY BPY  6.2550
    C PHE  1.7000
 H31B XK2  0.0000
  BND BND  8.2898
   C3 XK2  2.0000
  AVY AVY  5.0633
   HN SEP  1.0000
  CIB CIB  18.8520
  CUC CUC  6.4196
  BUR BUR  5.0198
  ASS ASS  5.1336
  CCK CCK  6.4451
  BGX BGX  5.5825
  BHT BHT  5.5144
  CBF CBF  6.2165
  C3' QSI  2.0000
  ATX ATX  6.2537
  H79 XK2  1.0000
  CQS CQS  6.8620
  AHY AHY  5.2467
  CHG CHG  5.4203
  APV APV  5.7387
  BSX BSX  5.5431
  DCL DCL  5.6432
  AEM AEM  9.3663
  CDF CDF  6.3010
  AGD AGD  5.1218
  HD1 HSD  1.0000
  AXE AXE  5.2472
  BJS BJS  6.0584
  DID DID  5.6897
  CEF CEF  7.7647
  AGN AGN  7.1116
  CYR CYR  7.0041
  AMK AMK  6.9056
  CTQ CTQ  10.1056
  BBB BBB  6.1868
  AFT AFT  6.7394
  CDJ CDJ  5.5336
  ATE ATE  5.8939
  CD2 HSE  1.7000
  BNU BNU  6.6199
  BZF BZF  5.3460
  BMN BMN  6.0230
  DDD DDD  8.8621
  CWH CWH  7.7370
  CRV CRV  5.8562
   CG ASP  1.7000
    C CYS  1.7000
  AFH AFH  7.4625
  ARD ARD  5.3306
    C TRP  1.7000
  CYT CYT  5.6543
  COE COE  5.0033
  BIG BIG  7.6616
  AFI AFI  7.0882
  ASF ASF  5.6456
  BHY BHY  5.9944
  CUK CUK  6.6945
  DJX DJX  6.7623
  CAM CAM  5.3931
  CTG CTG  6.4175
  DDU DDU  5.9976
  CYG CYG  5.0014
  HE1 GL1  1.0000
  ASX ASX  5.1662
  CKI CKI  9.1679
  HB2 AS2  0.0000
  DLE DLE  5.6630
  BTK BTK  7.1739
  CHS CHS  23.5499
  BUI BUI  8.5901
  HE2 TYR  1.0000
  DKN DKN  6.3768
  BTO BTO  8.2552
  BSK BSK  6.5318
  ARI ARI  6.1144
   HA GLU  0.0000
  BYQ BYQ  7.2637
  H22 XK2  1.0000
  HE3 TRP  1.0000
  COK COK  7.0616
  AKW AKW  8.0007
  ALU ALU  6.4081
  BXB BXB  5.4323
  OD1 AS2  1.4000
  CKY CKY  6.1829
  BIS BIS  5.2390
  CDR CDR  5.2361
  DHT DHT  6.1302
  CCD CCD  5.9940
  BWU BWU  5.1450
  CXI CXI  7.2775
  BYD BYD  7.7654
  CGG CGG  6.6884
   CB GLN  2.0000
  CE1 TYR  1.7000
  AGT AGT  8.7203
  ADW ADW  9.4178
  HG2 QSI  0.0000
  DKF DKF  5.2360
   C1 XK2  1.7000
    O ASN  1.4000
  AOB AOB  5.1125
  DGP DGP  5.1476
  CZI CZI  5.9027
  CPN CPN  5.4998
  CZN CZN  9.5077
  AEU AEU  7.8046
  C18 TSA  1.7000
  ANX ANX  5.2221
  CMF CMF  5.9981
  BRP BRP  5.6087
  BIE BIE  8.9275
   CD QSI  1.7000
  CRM CRM  6.0870
  AIS AIS  5.2444
  AWN AWN  5.5563
   H5 TSA  1.0000
  BBQ BBQ  7.1329
  BLK BLK  5.6137
  ALD ALD  5.4299
  CSM CSM  11.1100
  BZP BZP  7.2693
  DIG DIG  7.0129
  AIY AIY  8.6303
  ACD ACD  9.4815
  CLZ CLZ  7.8285
  CZL CZL  7.7026
  DIE DIE  6.1117
  BKH BKH  6.1263
  AMP AMP  5.6410
  AOY AOY  5.3957
  CXG CXG  5.9057
  COF COF  5.6091
  BFH BFH  7.6628
  DBX DBX  5.0073
  BBH BBH  6.9953
  BSE BSE  5.2173
  AKF AKF  5.9401
  CGC CGC  6.0092
   CB CYS  2.0000
  DEK DEK  5.9541
  DHC DHC  5.1334
  BHM BHM  11.7537
  APS APS  5.8715
   C4 QSI  1.7000
   CZ PHE  1.7000
  O3' QSI  1.4000
  CKS CKS  9.8307
    N HIS  1.5000
  CXT CXT  9.4767
  CFO CFO  5.3700
  CFH CFH  6.0262
  AIR AIR  10.4614
  HB2 SER  0.0000
  CRA CRA  5.4839
  O2S QSI  1.4000
  APX APX  7.4034
  BEU BEU  9.1162
  ACY ACY  11.6865
  H37 XK2  1.0000
  CKZ CKZ  6.4453
    O VAL  1.4000
  DEA DEA  6.4243
  BOE BOE  6.0351
  CWD CWD  6.7322
  CEO CEO  7.1398
  CTD CTD  6.7246
  DFN DFN  7.8465
  ACC ACC  6.5852
  HE1 HSC  1.0000
   CA ALA  2.0000
  DAP DAP  5.1760
  AQI AQI  5.7109
   H1 OH2  1.0000
  CJG CJG  14.5160
  AYX AYX  5.7149
  BJB BJB  8.2294
  CSX CSX  9.2490
   CD GLN  1.7000
  AGJ AGJ  9.7856
  CDL CDL  5.0090
  CXN CXN  6.0780
  BVO BVO  5.4447
  AEF AEF  8.6933
    H ARG  1.0000
  AXT AXT  9.9191
  AQC AQC  7.8484
    N AS2  1.5000
  BEZ BEZ  7.6215
  CRN CRN  5.3426
  BWJ BWJ  5.7586
  AES AES  7.7862
  BXV BXV  5.4298
  AEI AEI  11.7263
  APQ APQ  5.9462
  OE1 GLU  1.4000
  H34 XK2  1.0000
  DEF DEF  6.1560
  DAT DAT  8.2096
  CBI CBI  5.3934
  HE1 TRP  1.0000
  CTC CTC  7.6235
  DIO DIO  7.1754
  CXE CXE  5.4011
  CQL CQL  7.1591
  BNE BNE  7.2681
  CVL CVL  9.5650
  CLE CLE  8.7193
    N HSD  1.5000
   CB PRO  2.0000
  DGS DGS  5.4898
  CHU CHU  12.2810
  BOQ BOQ  8.0406
  HG2 ARG  0.0000
  CEI CEI  6.3579
  HB2 PHE  0.0000
  CTI CTI  5.8963
  CMQ CMQ  5.6320
  BKV BKV  5.1914
  AVF AVF  5.7593
  DES DES  5.7514
  CGQ CGQ  7.0346
  BIU BIU  5.9779
    O HSD  1.4000
  BBM BBM  5.4400
  CVQ CVQ  7.3405
  AQP AQP  5.6742
  AOD AOD  5.4379
 HG13 VAL  0.0000
    H MET  1.0000
  H12 TSA  1.0000
  BUC BUC  10.7834
  AVW AVW  5.9006
   HA LYS  0.0000
  CWY CWY  6.7823
  BDX BDX  7.2043
  ARC ARC  5.1733
  C5' QSI  2.0000
  ASG ASG  5.2713
  AMB AMB  7.4040
   CG TYR  1.7000
  C33 XK2  1.7000
   CA SER  2.0000
  BLE BLE  5.8002
  BZM BZM  6.3600
  HB1 ARG  0.0000
  AYL AYL  5.9873
  C28 XK2  1.7000
  BCS BCS  6.1237
  BNF BNF  5.7063
  BHI BHI  11.4977
  BBZ BBZ  5.6481
  BFJ BFJ  12.4160
  AZI AZI  6.4141
  AKD AKD  5.5531
  CSV CSV  11.1711
  HB1 AS2  0.0000
  CCQ CCQ  6.0278
  AUD AUD  6.2971
  BNM BNM  9.5318
  ALI ALI  7.3821
  OD1 ASN  1.4000
  C67 XK2  1.7000
  C72 XK2  1.7000
  CBE CBE  6.0876
  CLO CLO  6.0778
  BJT BJT  7.1490
  ABM ABM  7.7962
  CNH CNH  6.7825
  C1' QSI  2.0000
  AHX AHX  5.9663
  ACO ACO  14.1368
   HN ALA  1.0000
  CBM CBM  8.2712
   HN HYD  1.0000
  CGZ CGZ  5.1407
  BSC BSC  6.8093
  HG1 MET  0.0000
  DFF DFF  6.2247
  BSU BSU  7.0699
  BKI BKI  7.9038
  BCZ BCZ  11.0673
  AGV AGV  8.0172
  AKJ AKJ  7.0335
  CBX CBX  5.5785
 HE21 GLN  1.0000
   HG CYS  1.0000
  AUZ AUZ  6.4322
  AYT AYT  5.5625
  BQV BQV  6.4868
  AIC AIC  7.3880
   OC VDW  0.0000
  BVX BVX  5.6031
  HB1 LEU  0.0000
  DGK DGK  6.1041
  N10 QSI  1.5000
  AYZ AYZ  6.5463
  BRF BRF  5.3543
  BPT BPT  7.1144
  CHZ CHZ  7.4382
  BKC BKC  9.5088
  BJI BJI  5.5608
  BCG BCG  5.5035
  H35 XK2  1.0000
  BLX BLX  10.2502
  BYU BYU  7.3908
  CHB CHB  6.4346
  BPZ BPZ  8.3901
   HA HSE  0.0000
  BJL BJL  10.2282
  AGS AGS  8.5206
   CD GLU  1.7000
  AGF AGF  6.1269
   CB HIS  2.0000
  CND CND  9.7363
  ARS ARS  5.9011
  CTV CTV  5.0881
 H2'' QSI  0.0000
  AWX AWX  6.2727
  AJL AJL  8.2792
  OH2 HOH  1.4000
  CHV CHV  9.9986
  DGU DGU  6.0818
  CD2 LEU  2.0000
  BGF BGF  11.0017
  BLI BLI  9.9869
  DGB DGB  5.0029
 HD22 LEU  0.0000
  DCX DCX  6.4394
  CZF CZF  7.5439
  CTY CTY  5.4583
    O THR  1.4000
  CHN CHN  21.3074
  DIW DIW  5.1995
  AKV AKV  5.0498
  AEJ AEJ  6.2887
  ARR ARR  8.3019
  HD3 ILE  0.0000
  CDM CDM  5.3297
  ACI ACI  10.6439
  H71 XK2  1.0000
  DAI DAI  6.0860
  AMI AMI  7.0803
  CD1 PHE  1.7000
  CKB CKB  11.4448
  BLQ BLQ  6.9299
  AOP AOP  6.8449
  AWC AWC  6.4800
  DEZ DEZ  5.2889
  DCC DCC  6.4596
  AZL AZL  6.3533
  AHP AHP  7.7263
  CSU CSU  9.2715
  AYW AYW  5.9528
   CG LYS  2.0000
  CGP CGP  5.1126
  DAH DAH  6.7499
  ANI ANI  5.3607
  BGD BGD  5.7286
  CSB CSB  8.5864
  ATL ATL  5.9376
  DDC DDC  5.6200
  CLF CLF  10.5783
  AOO AOO  7.6283
  CGR CGR  6.3113
  AXM AXM  6.0570
   CG HIS  1.7000
  CHE CHE  6.1705
  CIC CIC  7.9809
   O7 TSA  1.4000
  DEM DEM  6.2984
  BCM BCM  5.0118
 HD22 ASN  1.0000
  ATV ATV  5.5462
    C LYS  1.7000
  BGA BGA  5.3845
  CHA CHA  10.0529
  CGE CGE  6.1453
  AGC AGC  5.0648
   HB ILE  0.0000
  CEU CEU  6.1889
  CUT CUT  9.0675
  BKA BKA  5.4843
  BWL BWL  7.6791
  CVT CVT  5.4435
  BCY BCY  22.8621
  AVB AVB  6.4626
 HG22 ILE  0.0000
  CWL CWL  8.1550
  CDI CDI  5.4571
  BJX BJX  8.3669
  CEQ CEQ  5.0265
  AVZ AVZ  5.1887
  BVW BVW  5.1212
  AHM AHM  7.5725
  HB2 ARG  0.0000
  BPQ BPQ  7.3653
  BWY BWY  5.4303
  BON BON  7.1426
  ABT ABT  11.3401
  C20 XK2  1.7000
  CQC CQC  8.7237
  ANY ANY  5.1880
  BKT BKT  7.6167
  AXA AXA  6.3309
  BDA BDA  11.1591
  BCX BCX  19.2274
  BMS BMS  6.8015
  COG COG  5.1750
  BCL BCL  6.6806
  AOA AOA  5.7413
  CVS CVS  9.7262
   CZ ARG  1.7000
  AIX AIX  5.8917
  DEW DEW  5.4713
  CUD CUD  6.1209
  BOH BOH  8.6721
  ASY ASY  7.0177
  CJO CJO  17.0997
  CZB CZB  5.8658
  BHW BHW  6.0003
  DEG DEG  6.1753
  CBO CBO  6.0208
  CLA CLA  12.5426
    H ILE  1.0000
  CCJ CCJ  6.9830
  AUR AUR  7.1484
    N ALA  1.5000
  CKT CKT  9.9031
  DED DED  5.2550
  BOV BOV  9.5254
  BOM BOM  6.1364
  CJW CJW  12.8555
  BAQ BAQ  5.1064
  O15 TSA  1.4000
  NE2 HSD  1.5000
  OE2 GL1  1.4000
  CMM CMM  8.2343
   CB TRP  2.0000
  BMQ BMQ  6.9635
  AUU AUU  5.2143
  ANO ANO  5.5567
  HE1 HIS  1.0000
  AFQ AFQ  5.6453
  AMT AMT  9.6984
   CD GL1  1.7000
  CBY CBY  5.3292
  ALG ALG  8.2120
 HG21 VAL  0.0000
  AOQ AOQ  5.3443
  OE1 QSI  1.4000
  HG2 MET  0.0000
  HB2 HSE  0.0000
  BTF BTF  5.7325
  BST BST  5.6325
  AFF AFF  5.8258
   HN CYS  1.0000
    H ASP  1.0000
  AIW AIW  7.6102
  DBA DBA  5.3328
  CQA CQA  9.8333
  CHX CHX  8.8225
    O GL1  1.4000
  CEG CEG  5.8403
  CMB CMB  5.1316
  AML AML  5.3554
  AMX AMX  7.1397
  DFB DFB  6.3376
  NE2 GLN  1.5000
  BVQ BVQ  6.7051
  BMI BMI  7.0889
  BJM BJM  11.7631
  CLL CLL  11.4621
  DFX DFX  6.8280
  CFR CFR  7.0489
  ADV ADV  8.7433
  BVF BVF  7.9265
  ASN ASN  5.8090
  HD1 HSC  1.0000
    N TRP  1.5000
  ABG ABG  7.2052
  BRQ BRQ  5.5863
  CWM CWM  5.6961
  BMY BMY  5.4632
    C ASP  1.7000
  BLD BLD  10.4671
  AAJ AAJ  10.6224
  CE1 HSE  1.7000
  BUX BUX  6.4753
  BHF BHF  10.8676
   HN TRP  1.0000
  AUB AUB  9.3597
  CMW CMW  8.8353
  BBY BBY  6.3543
  AZM AZM  5.1840
  ACR ACR  10.6476
  AXR AXR  5.1466
  CMK CMK  5.8448
  BXW BXW  7.2426
  ABP ABP  14.1680
  BLF BLF  5.6414
  AIQ AIQ  6.0718
  AYA AYA  5.0441
  DKJ DKJ  5.7163
  CFL CFL  7.6005
  CQO CQO  5.6331
  DIQ DIQ  5.0336
  BXO BXO  5.0939
  CMN CMN  6.2294
  DJT DJT  5.3688
  CCA CCA  5.1866
  AJA AJA  6.4199
  DFH DFH  5.0510
  BUQ BUQ  5.0616
  HG1 ARG  0.0000
  BVP BVP  6.9440
  CEC CEC  5.4558
  DER DER  6.0795
  CIH CIH  11.1579
  HE2 MET  0.0000
  NE2 HIS  1.5000
  CJQ CJQ  7.2210
  ACN ACN  13.2017
   CG PHE  1.7000
 H31A XK2  0.0000
  BUK BUK  6.5731
  H25 TSA  1.0000
  DAY DAY  6.2283
  DBK DBK  8.7585
  BRO BRO  6.3383
  BNP BNP  8.3963
  AWL AWL  6.4997
  BZH BZH  7.4174
  CCN CCN  5.6539
  DEO DEO  5.4062
  BNR BNR  5.5312
   HE GLU  1.0000
  AXS AXS  7.6309
  AFJ AFJ  8.6766
  CIF CIF  19.8047
  CCM CCM  6.1092
  AIN AIN  5.1416
  CQJ CQJ  5.1366
  BLH BLH  9.2462
  BDE BDE  22.9619
  AEX AEX  9.5215
   CB MET  2.0000
  DKY DKY  5.8270
  ALM ALM  5.6521
   H1 TIP  1.0000
  CRJ CRJ  5.1533
  BJE BJE  6.0379
  CMV CMV  5.3983
  BXE BXE  5.3865
  BAP BAP  7.1968
  ANZ ANZ  6.4591
  AJO AJO  7.5342
  DCN DCN  5.7623
  BMJ BMJ  6.2090
  AXK AXK  5.9939
  CJN CJN  11.0917
  BXI BXI  5.7255
  BGT BGT  8.4403
 HG12 ILE  0.0000
  DJD DJD  5.8644
  AKY AKY  5.0783
  BGZ BGZ  7.8263
  AZY AZY  5.1924
  AVH AVH  5.0147
  ARQ ARQ  6.0248
  ADU ADU  10.5406
  CRC CRC  6.9176
  ARW ARW  6.8795
  AQO AQO  7.2103
  AVV AVV  5.4905
  OE1 GL2  1.4000
  BWE BWE  5.0608
  COY COY  5.1479
  AFK AFK  14.4171
  APT APT  6.9661
  CUW CUW  8.4021
  CLR CLR  9.9514
  BGK BGK  7.0860
  BDY BDY  18.5288
  AOC AOC  6.4088
   CG GL2  2.0000
   CA MET  2.0000
  CRI CRI  5.4131
  BHP BHP  7.0101
  DDH DDH  6.5632
  AQW AQW  5.6089
  H65 XK2  1.0000
  DAF DAF  5.8079
  AEL AEL  5.8772
  CUO CUO  7.3677
  CXM CXM  6.9643
  CCT CCT  6.8766
  AXF AXF  7.5201
  AGE AGE  5.7639
  CRH CRH  7.0756
  BCE BCE  5.5211
  DDQ DDQ  7.2317
  BFX BFX  11.9798
  BHD BHD  6.5700
  CD2 HSC  1.7000
    N GL1  1.5000
   CA ARG  2.0000
  APM APM  8.4995
  BAO BAO  8.6339
  AEA AEA  5.3036
  HB1 PHE  0.0000
  C66 XK2  1.7000
  CBU CBU  5.7924
  ACW ACW  5.8379
  CEP CEP  5.8388
  BLS BLS  8.0387
  AXB AXB  5.2309
  ASE ASE  6.3825
  DIJ DIJ  6.7744
  DFC DFC  5.1710
  HG1 GLN  0.0000
  CJV CJV  6.2266
  CUJ CUJ  6.4636
  DCP DCP  5.8809
  AQK AQK  5.4860
  DIT DIT  5.3203
  ND1 HSE  1.5000
  AZQ AZQ  6.0507
  BEV BEV  7.2538
    C MET  1.7000
  AVP AVP  5.2688
  ANE ANE  6.3580
   H3 XK2  0.0000
  AOW AOW  8.4241
  CQN CQN  7.4153
  AEP AEP  5.9273
  H3' QSI  1.0000
  ATJ ATJ  5.3943
  O2' QSI  1.4000
   SD MET  1.8500
  DBJ DBJ  5.8973
  ARP ARP  6.6453
  ABH ABH  16.4252
  DJJ DJJ  5.0050
  HB1 ASN  0.0000
  CUN CUN  5.2170
  AYU AYU  5.4446
  ABO ABO  8.6959
   CA CYS  2.0000
  DGF DGF  5.3920
  BFI BFI  7.4402
  AZJ AZJ  6.0404
  BJZ BJZ  7.4812
  CIX CIX  8.6517
  BFV BFV  10.1674
  ATH ATH  7.7589
  BAH BAH  5.1425
  BFS BFS  9.0842
  AGY AGY  5.8332
  BKW BKW  7.8695
    C GL2  1.7000
  BSD BSD  6.3863
  BVK BVK  5.3486
  AMF AMF  8.6693
  AKA AKA  6.5809
    O PHE  1.4000
 H61A XK2  0.0000
  AIB AIB  5.0466
  HE1 GL2  1.0000
  BEC BEC  5.1035
  AXD AXD  7.2592
  AOZ AOZ  5.4332
  AOE AOE  6.7612
  CPZ CPZ  5.3157
  AGX AGX  13.7106
   CG HSE  1.7000
  DKK DKK  5.8698
  AKB AKB  5.1268
  CKO CKO  15.1723
   N7 XK2  1.5000
  DJW DJW  5.6087
  CMX CMX  7.5536
  CRL CRL  5.7614
  BXY BXY  5.0015
  BNL BNL  7.4277
  BAK BAK  5.5471
  ACJ ACJ  6.4390
  BEG BEG  6.6085
    H SEP  1.0000
  CFJ CFJ  5.4326
  HB2 AS1  0.0000
   SG CYS  1.8500
  HD2 ILE  0.0000
  BZL BZL  6.5072
  ARH ARH  6.5709
  CMR CMR  9.7339
    O HSE  1.4000
  CD1 LEU  2.0000
  CCW CCW  5.1019
  BSA BSA  12.2174
  CXV CXV  5.2732
  CGM CGM  5.4064
  BRL BRL  9.6229
  BNN BNN  8.2576
  CXQ CXQ  5.3067
  BVG BVG  6.5730
  CE2 TRP  1.7000
  CRZ CRZ  8.5609
  HB1 QSI  0.0000
  BFR BFR  16.0176
  DKS DKS  8.0749
  APN APN  10.8273
  HB2 CYS  0.0000
  CDW CDW  7.8717
  AZK AZK  5.2952
  BBP BBP  5.2550
  ARX ARX  5.1125
  AOI AOI  5.6409
  BJV BJV  10.3305
  BBC BBC  5.1852
  CWR CWR  6.2866
   CG GLU  2.0000
  COH COH  8.6082
  AHZ AHZ  9.6610
  DIY DIY  5.2569
  CZD CZD  5.1574
  AKH AKH  6.9027
  ADO ADO  12.2934
  BMK BMK  8.4486
  H63 XK2  1.0000
  DHF DHF  5.5800
  ACU ACU  5.0760
  CPU CPU  9.6840
  CBS CBS  5.0210
 HE22 GLN  1.0000
  ADQ ADQ  10.7731
  ARK ARK  7.0344
   O4 XK2  1.4000
  BXQ BXQ  6.4403
  CLQ CLQ  8.0948
  CSG CSG  7.7720
  BZU BZU  7.4179
  CUQ CUQ  7.9055
  CSZ CSZ  7.7987
  DHL DHL  5.4586
  CVV CVV  5.5690
   HN TYR  1.0000
  AUN AUN  5.7125
  CYD CYD  5.4354
  CUH CUH  6.2282
  DFO DFO  6.1978
  CHC CHC  5.7281
  AMY AMY  7.0698
  BYM BYM  7.4813
  DHH DHH  5.5747
  AIF AIF  7.4513
  ABZ ABZ  7.2332
  CPE CPE  5.7547
  CNX CNX  7.5884
  CHJ CHJ  5.4955
  APC APC  5.7016
  BJJ BJJ  8.2309
  BQN BQN  9.2203
  CRK CRK  7.1167
  BSO BSO  6.2599
  DCB DCB  7.3101
  BSB BSB  5.2243
    C HSD  1.7000
   HA ARG  0.0000
  AYQ AYQ  5.1459
  CYS CYS  8.6590
  AIZ AIZ  8.4247
  BBN BBN  5.1906
  DGX DGX  5.0863
  CQK CQK  5.5976
  CRX CRX  7.0596
  AMM AMM  5.1245
  AVM AVM  5.5127
  CRW CRW  6.9027
 HD12 ILE  0.0000
  ATC ATC  6.7891
  CET CET  5.9097
  DHM DHM  5.0164
  BDL BDL  23.5037
   CB GL1  2.0000
  ATR ATR  6.3059
  C19 TSA  1.7000
  AYB AYB  6.8508
  DIZ DIZ  6.0078
  AAE AAE  8.6290
  OE1 GLN  1.4000
  AUJ AUJ  7.5740
  BUH BUH  8.4985
  AUX AUX  5.0072
  H21 TSA  1.0000
  AWD AWD  5.5121
  CYI CYI  7.8190
  CBQ CBQ  5.1516
  AKO AKO  5.0692
  BLR BLR  11.0421
  BSR BSR  8.8327
  BSG BSG  7.1891
   HN ASP  1.0000
 H3'' QSI  0.0000
  DJF DJF  5.3300
  CFZ CFZ  5.4917
  BMG BMG  6.7344
  CFU CFU  5.3076
  ATI ATI  8.2492
 HG21 ILE  0.0000
   HA ILE  0.0000
   CB HSE  2.0000
  CUX CUX  7.7818
  BCW BCW  6.8233
  BHE BHE  7.2986
  BDC BDC  7.2399
  AFB AFB  8.0986
  BFQ BFQ  5.4385
  BXS BXS  7.2892
  ANW ANW  7.7605
    O CYS  1.4000
  DKT DKT  5.3149
  AQZ AQZ  5.1673
  AMU AMU  5.0977
   C6 XK2  2.0000
  BSW BSW  5.4716
  BMZ BMZ  5.9090
  BWB BWB  5.0535
 HD21 LEU  0.0000
  AHE AHE  8.0893
  ADM ADM  8.3249
    O ASP  1.4000
  AJU AJU  6.2036
  DCW DCW  7.9212
  AQU AQU  9.4690
  DHV DHV  7.3685
  CAS CAS  7.2519
  BOR BOR  9.1343
   N3 QSI  1.5000
  BHC BHC  12.1716
  CFI CFI  7.3498
  ACX ACX  6.7143
  OD2 AS1  1.4000
    H GL2  1.0000
  HB1 GLN  0.0000
  DFU DFU  5.0341
  CKX CKX  7.8058
  CFD CFD  9.0809
  CNI CNI  10.0317
  AQX AQX  6.9843
  BFP BFP  8.2523
  DKV DKV  5.5126
  CFW CFW  6.0290
    C GL1  1.7000
  COQ COQ  9.8468
  AQF AQF  6.8475
  AVG AVG  6.1903
  C2' QSI  2.0000
 HD13 LEU  0.0000
  AGP AGP  11.0870
  CHO CHO  11.1583
   HB VAL  0.0000
  CSP CSP  8.0478
  CFS CFS  5.8692
  CJS CJS  7.1549
  CAN CAN  6.0652
  AXC AXC  6.5770
   HA VAL  0.0000
  DCA DCA  8.2286
  DBD DBD  6.3143
  AHT AHT  6.5305
  BAN BAN  6.2864
  BCT BCT  5.3179
  BID BID  7.4813
  AQB AQB  6.6985
  BYS BYS  5.0542
  DJB DJB  5.4836
  CVJ CVJ  9.6896
  AOR AOR  5.9658
  CBD CBD  7.2536
  AUS AUS  7.0259
  ADR ADR  6.1777
  DKO DKO  6.4111
  AHD AHD  6.3419
  CTX CTX  5.5483
  DBR DBR  6.7083
  CKP CKP  18.9290
  ABD ABD  23.6454
  ALE ALE  5.8416
  DCS DCS  6.0210
  CZK CZK  7.1306
  AZH AZH  5.9109
  BHB BHB  5.1572
  BZE BZE  5.6052
  BIM BIM  6.0217
  AAU AAU  15.7532
  CAX CAX  5.8039
  CCG CCG  5.9954
    O QSI  1.4000
  ASK ASK  7.3615
  BOL BOL  6.7392
  BSQ BSQ  6.0714
  CVP CVP  8.2595
  BCK BCK  5.5628
  ARF ARF  8.5577
  CE2 TYR  1.7000
  BRE BRE  5.0889
  H25 XK2  1.0000
  CSI CSI  8.5712
  DIV DIV  6.5037
   CA HYD  2.0000
   NH VDW  0.0000
  C22 XK2  1.7000
  ALF ALF  6.8436
  AKU AKU  6.4276
  DDJ DDJ  7.4381
  H11 TSA  1.0000
  DBL DBL  5.1439
  DKQ DKQ  5.3809
  CVK CVK  5.1554
  BIJ BIJ  8.9217
  CPG CPG  7.5054
   HA CYS  0.0000
  BZY BZY  7.0555
  BMV BMV  6.4850
  BBT BBT  5.0980
  DAJ DAJ  5.1706
  BLG BLG  5.3487
    H TRP  1.0000
  COW COW  5.9179
  BOC BOC  7.3219
  AID AID  7.9634
  AHI AHI  6.2594
  CVI CVI  6.5128
   HN GLU  1.0000
  CRQ CRQ  8.6948
  DCQ DCQ  5.5511
  C70 XK2  1.7000
  AQL AQL  9.2326
   SG HYD  1.8500
  CTT CTT  7.7482
  BQO BQO  7.6143
    N GLN  1.5000
   CA PRO  2.0000
  CFG CFG  5.1999
  BXX BXX  5.1789
  DEI DEI  5.0597
   H6 XK2  0.0000
  BGV BGV  6.0024
  AMN AMN  5.7955
  COT COT  9.8037
  AYO AYO  5.5292
  HB2 ALA  0.0000
  CZX CZX  6.6532
  AFL AFL  6.0021
  DCJ DCJ  5.5539
  CQE CQE  5.2320
  BUD BUD  6.4226
  AFS AFS  9.1367
  AYH AYH  8.3876
  DCU DCU  5.5989
   N2 XK2  1.5000
  TWE TWE  20.0000
   CG LEU  2.0000
  AFA AFA  5.6080
  ATN ATN  5.1620
  AQV AQV  9.3382
   CB LYS  2.0000
  CZ2 TRP  1.7000
  BOU BOU  6.5698
  DGT DGT  6.9789
  AAG AAG  23.0444
  CID CID  10.0513
  BQK BQK  6.6850
  ARO ARO  5.0931
  ANH ANH  7.2426
  CKU CKU  6.2167
  AOK AOK  5.5590
  CEH CEH  6.9509
  DGN DGN  5.0251
  DLD DLD  5.4542
  BIA BIA  6.4597
  ASH ASH  5.4548
  CDT CDT  5.7947
  AMJ AMJ  6.0925
  CBB CBB  7.0866
  BUZ BUZ  7.7936
  BOD BOD  5.0593
  HD1 HSE  1.0000
  AWB AWB  6.0799
  ARE ARE  8.0387
  BMP BMP  5.0990
  CNC CNC  7.3420
  BZK BZK  6.0020
  BLO BLO  6.6736
  BAR BAR  5.2699
  AJQ AJQ  5.4433
  HB1 TRP  0.0000
  BQM BQM  5.2561
  BEN BEN  14.8679
  BGP BGP  6.4659
  DFD DFD  5.8643
  HT2 QSI  1.0000
  CEX CEX  5.0135
  CGD CGD  5.4131
  BTA BTA  10.1391
    N ASP  1.5000
  DFA DFA  7.2535
  CVN CVN  8.6723
   CG GLN  2.0000
  CPH CPH  6.8569
  ABJ ABJ  6.2391
  AGB AGB  12.6020
  CGJ CGJ  5.6100
  AFV AFV  6.8552
  CNB CNB  7.3000
  HG2 GLN  0.0000
  AWZ AWZ  6.8747
  BZC BZC  6.6673
  BFE BFE  6.7991
  CG2 THR  2.0000
  CTK CTK  5.6308
  CTJ CTJ  6.5565
  BXP BXP  8.7953
  BTL BTL  5.1646
  AJH AJH  5.3142
  BCH BCH  6.0978
  CBG CBG  5.1670
  ASB ASB  8.9631
  BLW BLW  5.1345
  COC COC  5.9700
  BUV BUV  5.3628
  BBF BBF  7.8045
  O1S QSI  1.4000
  ACF ACF  24.9533
  BZJ BZJ  6.1754
  AZU AZU  7.1418
  COP COP  6.3190
   CG PRO  2.0000
  BHO BHO  7.2756
  CGW CGW  5.9914
  BZB BZB  5.9467
   HA SER  0.0000
  BPK BPK  8.0479
  BVL BVL  5.0826
    C SEP  1.7000
  CMI CMI  6.1977
  BUP BUP  5.6527
  ALO ALO  6.6404
    H LEU  1.0000
  CXU CXU  7.6843
  BDO BDO  8.7866
    N AS1  1.5000
  ATQ ATQ  5.2861
   CA HSE  2.0000
  AXN AXN  5.6448
  AEG AEG  5.9319
  CYX CYX  6.0235
  BHA BHA  12.1048
  HB2 LEU  0.0000
  CQY CQY  8.2109
   HE GL1  1.0000
  CMP CMP  8.3043
  AGH AGH  5.9731
  CDQ CDQ  6.6065
  BER BER  7.2235
  AHS AHS  10.2425
  AQE AQE  6.0248
    N ILE  1.5000
  BHQ BHQ  16.4783
   C2 QSI  1.7000
  CQX CQX  6.9550
  CEA CEA  5.3455
  DEY DEY  6.8559
  ACS ACS  9.8416
  ALK ALK  6.0071
  BBE BBE  5.0788
  CZP CZP  7.8754
  H64 XK2  1.0000
    N HSE  1.5000
  BGN BGN  5.8030
  BQH BQH  5.3109
  AKQ AKQ  7.0315
  AAX AAX  18.0666
  DHG DHG  7.5970
    O HSC  1.4000
  DJZ DJZ  5.9230
  CUA CUA  5.8051
  CRY CRY  7.6656
  BNS BNS  5.9181
  CKK CKK  6.0895
  BJG BJG  5.8007
  SPH NBN  1.5000
  COS COS  6.7415
  BZZ BZZ  5.4119
   HA HIS  0.0000
  DKZ DKZ  5.2396
  ACE ACE  6.7238
  BZA BZA  5.1357
  CNE CNE  6.3361
  HD1 AS1  1.0000
  CIS CIS  8.8470
  BZS BZS  6.6343
  DGQ DGQ  7.4637
   HD ASP  1.0000
  CSW CSW  7.4984
  BRH BRH  7.3150
  CGA CGA  5.3491
  BWO BWO  6.3627
  CLU CLU  5.9196
  CHR CHR  14.2864
  CLT CLT  9.0296
  DEV DEV  7.4061
  ATW ATW  5.5688
  APG APG  5.7839
  BIY BIY  6.1249
  AER AER  6.2644
  CLX CLX  7.2491
  DAC DAC  5.1386
  AHW AHW  5.1404
  BZV BZV  6.5562
  HB2 GLN  0.0000
  HE2 GL2  1.0000
  DJM DJM  6.1459
  BME BME  5.8457
   HN GLY  1.0000
   HN LYS  1.0000
  BEI BEI  10.8384
  CSK CSK  5.5861
  BKJ BKJ  6.7634
  ALS ALS  10.1716
  BCD BCD  7.1843
  CES CES  5.5978
  CDO CDO  5.8752
  CHL CHL  21.9387
  BWM BWM  7.2986
  NE1 TRP  1.5000
  COL COL  5.9240
  CUR CUR  5.1041
    H HSE  1.0000
  BTV BTV  9.1240
   CB PHE  2.0000
  BVE BVE  5.3548
  DBV DBV  5.4322
  DDX DDX  6.8240
  ATT ATT  6.9330
  BQE BQE  8.6738
  AJD AJD  10.4797
  COZ COZ  6.4859
  CNN CNN  12.6601
  BIF BIF  6.7791
  DHO DHO  7.2959
  CPA CPA  6.0497
  CIP CIP  7.8055
  AOF AOF  7.3903
  ADS ADS  6.2485
  DGC DGC  5.2481
   H1 HOH  1.0000
  DAW DAW  6.1517
  BHR BHR  7.1850
  CGF CGF  5.4955
  CSJ CSJ  6.6588
  CLS CLS  5.9446
  HA1 GLY  0.0000
  CLK CLK  7.9188
  CRS CRS  5.5541
  AAS AAS  17.0366
   HA LEU  0.0000
  BQX BQX  5.4246
  HZ2 LYS  1.0000
    C ALA  1.7000
   O3 SEP  1.4000
  BYL BYL  6.1179
   CB SER  2.0000
  CZO CZO  5.3033
  COI COI  9.7000
   HN SER  1.0000
  AND AND  5.7042
  DEE DEE  5.8947
  CLM CLM  9.9065
  AHN AHN  6.1807
   HE GL2  1.0000
  BDK BDK  18.5620
  OE1 GL1  1.4000
  HB2 QSI  0.0000
  ADT ADT  11.5561
  CUU CUU  5.1194
  CGB CGB  5.4159
  ACM ACM  8.7017
  HB2 HIS  0.0000
 HD21 ASN  1.0000
    O HOH  1.4000
  HD2 PHE  1.0000
  BKM BKM  5.2519
   HA ASN  0.0000
  ASM ASM  7.1631
  DIN DIN  6.5167
   HG LEU  0.0000
  CEZ CEZ  5.1856
  HB2 ASN  0.0000
  DHY DHY  5.8348
  BBS BBS  6.1189
  CML CML  13.7510
  AZP AZP  5.2822
  HE3 MET  0.0000
  BWZ BWZ  5.3170
  CGU CGU  5.1202
  BVJ BVJ  5.3379
   CA GL1  2.0000
  BEK BEK  11.2536
  DBF DBF  5.4599
  CWA CWA  5.6027
  CUP CUP  5.5104
  CTO CTO  7.4026
  BPE BPE  6.4203
  ANU ANU  6.1105
  AME AME  5.3277
 HG23 THR  0.0000
  DCZ DCZ  5.0520
  CTM CTM  5.7563
  ADF ADF  13.2988
  BBG BBG  6.0157
   HA GL1  0.0000
  CJY CJY  10.6743
  BJO BJO  13.5593
  CYA CYA  6.2519
  CLD CLD  7.4949
  AJP AJP  9.9188
  CTR CTR  9.6530
  COX COX  6.6493
   HA PRO  0.0000
  BQB BQB  8.0839
  BDZ BDZ  9.7318
  CJR CJR  8.6093
  DFW DFW  7.6591
  DGA DGA  6.9509
  BOY BOY  5.5703
  AJF AJF  7.3073
  ND1 HSD  1.5000
  BTZ BTZ  7.8407
  BTB BTB  5.9529
  CYE CYE  5.3716
  ABK ABK  18.2503
  BSP BSP  7.1186
  CMD CMD  9.5406
  AKL AKL  6.9555
 HG23 ILE  0.0000
  AHF AHF  10.2105
  DAU DAU  6.3324
  BVR BVR  8.0250
  DEN DEN  5.5026
  AAP AAP  21.9286
  BKY BKY  6.7297
  BWA BWA  6.1741
    H GLU  1.0000
  CHH CHH  5.0163
  BTT BTT  6.3999
  ABV ABV  6.3324
  ND2 ASN  1.5000
  BVN BVN  5.8744
  BMH BMH  10.0907
  BGO BGO  8.6831
   CG TRP  1.7000
  CD2 TRP  1.7000
  DCM DCM  9.4582
  AUM AUM  7.9947
  H14 TSA  1.0000
    O ILE  1.4000
  AWW AWW  5.3032
  BMX BMX  7.1598
  AXX AXX  5.2353
   CB AS2  2.0000
  DKH DKH  5.0675
  NE2 HSC  1.5000
  BOZ BOZ  6.3324
  ANA ANA  7.9023
  CPF CPF  6.9203
  AWH AWH  5.5569
  AIV AIV  5.4757
  CFK CFK  5.3804
  O24 TSA  1.4000
  DHZ DHZ  6.3895
  AHC AHC  7.8838
    H HYD  1.0000
  CAR CAR  6.5895
  ARN ARN  6.1344
    O ALA  1.4000
  ANM ANM  6.6902
  HB2 TYR  0.0000
  DKB DKB  5.2829
   CA ASN  2.0000
  CIA CIA  17.9176
  BEM BEM  17.8464
  CPX CPX  5.9053
  DAX DAX  5.8650
   CA LYS  2.0000
  CWS CWS  6.9560
  BOA BOA  6.5600
  BYF BYF  5.2418
  BIW BIW  5.1351
  HG1 GL2  0.0000
  DJC DJC  5.8889
  CZR CZR  5.6129
  AFC AFC  8.1240
  BXU BXU  6.0391
   CG GL1  2.0000
  CVR CVR  5.0469
  AZS AZS  5.1571
  BBV BBV  5.7362
  BES BES  10.7265
  BDP BDP  10.8274
  CVX CVX  5.6576
  CTF CTF  9.8753
  CPM CPM  6.2195
  CDK CDK  5.5124
  ANR ANR  6.8222
  H74 XK2  1.0000
  AWJ AWJ  6.3066
  CIY CIY  7.9932
  HB2 GL1  0.0000
  CQU CQU  11.7047
  CJT CJT  17.3932
  BXG BXG  6.3137
  BOF BOF  5.1923
  BDJ BDJ  18.2250
 HG11 VAL  0.0000
  BFN BFN  7.3178
  BML BML  5.3672
  CHM CHM  20.3451
  CBJ CBJ  5.4480
  ARA ARA  6.2241
  AJC AJC  9.6419
  DAE DAE  7.5533
  AQN AQN  5.9420
  HB1 HYD  0.0000
  BZX BZX  5.0211
  CG1 VAL  2.0000
  CZW CZW  6.2070
  AJY AJY  7.9366
  CIN CIN  13.7084
  C63 XK2  1.7000
  DCT DCT  5.3485
  CPV CPV  5.4803
  BKE BKE  8.8071
    N TYR  1.5000
  DEJ DEJ  5.4279
  ABS ABS  14.5390
  CCO CCO  5.2609
  CIO CIO  15.4424
  BKG BKG  6.8418
    C TYR  1.7000
  BMC BMC  5.3425
  CAQ CAQ  5.4183
  BDN BDN  23.7314
  BQQ BQQ  5.0557
  AHJ AHJ  7.7686
  CLN CLN  7.8787
  ACP ACP  12.1484
  CMC CMC  9.6496
  BVT BVT  8.2411
  CTN CTN  5.2953
  DHS DHS  7.7389
  CNJ CNJ  15.9521
  AXL AXL  6.1783
  AEH AEH  5.9991
  ACB ACB  6.8224
  BEL BEL  8.8292
  DHB DHB  5.1758
  BRX BRX  5.6542
  C73 XK2  1.7000
   NZ LYS  2.0000
    N HYD  1.5000
  HG2 GL1  0.0000
 HE22 QSI  1.0000
  CTL CTL  7.6400
  C76 XK2  1.7000
  DLH DLH  5.7147
  AJK AJK  6.5201
  CBP CBP  6.1919
  ATM ATM  5.0880
  ASO ASO  6.6634
  SPH SPH  1.5000
  AJN AJN  5.4513
  AYC AYC  5.6375
  H67 XK2  1.0000
  AAZ AAZ  8.8783
  HE1 GLU  1.0000
  HB2 MET  0.0000
    H SER  1.0000
  CZC CZC  5.1838
  ABA ABA  24.8754
  ATK ATK  5.9066
  DJK DJK  5.8697
  HB1 HSC  0.0000
  CPP CPP  11.6322
  BGL BGL  10.0755
  CKD CKD  13.2793
  BJN BJN  6.6173
  AAT AAT  9.1390
  HZ2 TRP  1.0000
  H21 XK2  1.0000
  C71 XK2  1.7000
  DCD DCD  5.1679
  CHI CHI  5.9142
  BSZ BSZ  5.8642
   C3 TSA  2.0000
  DEP DEP  5.4690
  HT1 QSI  1.0000
  ATY ATY  8.7491
  BSS BSS  6.8797
  DFP DFP  7.3684
  ACK ACK  5.2572
  BQL BQL  9.2474
  DKE DKE  6.6346
  BRV BRV  5.8322
  BZT BZT  6.5988
  OE2 GL2  1.4000
  ADK ADK  7.0281
  BJY BJY  6.0253
    P SEP  1.9000
  CVC CVC  6.7833
  HO4 XK2  1.0000
  AVN AVN  5.1160
  DHR DHR  5.4696
    O SEP  1.4000
  ANQ ANQ  6.2790
  CPO CPO  7.2092
  CAZ CAZ  5.5524
  DDS DDS  6.0516
  ASZ ASZ  5.6736
  CER CER  5.1176
  AQM AQM  5.4783
  CFX CFX  5.0974
  CNG CNG  5.6037
  CFV CFV  5.4250
  AGW AGW  6.6718
  CVH CVH  10.0147
  ART ART  5.5845
  DLJ DLJ  8.2522
  ACH ACH  11.8455
  DET DET  5.9966
  CEE CEE  6.1777
  AGO AGO  10.9209
  AWY AWY  5.7691
  AUO AUO  5.4251
  AOG AOG  8.5838
   OG SER  1.4000
  C77 XK2  1.7000
   HN HIS  1.0000
  HE2 HSC  1.0000
  CDA CDA  5.3186
  BKZ BKZ  7.1578
  CPB CPB  8.6909
   CG AS2  1.7000
  CWV CWV  6.0300
    S QSI  1.8500
  AIG AIG  11.5718
  CFY CFY  5.4253
  CSE CSE  6.1095
  BTI BTI  8.5985
  CTZ CTZ  6.5355
  ATZ ATZ  5.4254
  DKI DKI  5.0758
  CZJ CZJ  5.5344
  AUI AUI  5.9874
  BCO BCO  6.2336
  CIZ CIZ  5.1029
  CXJ CXJ  5.5207
  BUA BUA  7.2020
  CE3 TRP  1.7000
  BKD BKD  12.6278
  HD2 HSD  1.0000
   HA QSI  0.0000
    O HIS  1.4000
    N LEU  1.5000
  BPS BPS  6.9385
    C HSE  1.7000
  HZ3 LYS  1.0000
    H VAL  1.0000
    N GL2  1.5000
  HE2 LYS  0.0000
  CKH CKH  6.5197
  AEB AEB  8.6398
  BFM BFM  5.3263
  DFL DFL  5.7733
  C64 XK2  1.7000
  HB1 SER  0.0000
  CWT CWT  5.8804
  CDH CDH  5.2314
  DGV DGV  5.0231
  CYW CYW  5.6022
  HE1 MET  0.0000
  AGR AGR  7.3049
  CQM CQM  5.8251
  DLI DLI  8.3985
  ANG ANG  5.8802
  BCB BCB  5.3098
  AYG AYG  5.2710
  AOU AOU  6.0453
  ADN ADN  5.9954
  H1' QSI  0.0000
  AWT AWT  6.1739
  BSL BSL  5.6255
  AAM AAM  12.8556
  ABC ABC  7.1686
  DDR DDR  6.2250
   O1 TSA  1.4000
  CRU CRU  8.3302
  BTH BTH  5.2482
  C65 XK2  1.7000
  DGI DGI  10.1175
  DFI DFI  5.4822
  DFG DFG  7.0539
  BDV BDV  13.0499
  CUY CUY  5.4043
  ABQ ABQ  12.9078
  AOX AOX  7.2187
  AQY AQY  5.6433
  AFX AFX  6.0088
  APB APB  8.8808
  DIA DIA  6.9360
  AFG AFG  12.6233
   HN LEU  1.0000
  CVZ CVZ  8.2527
  BRD BRD  5.8565
  BOK BOK  5.2271
  AMQ AMQ  9.5762
  BAE BAE  6.6184
  AQH AQH  6.5551
  CCY CCY  5.3841
  AHL AHL  5.8798
  BLJ BLJ  9.4472
  AHH AHH  14.0213
   CG HSC  1.7000
  CVB CVB  7.6826
  BFC BFC  13.3591
 HD11 LEU  0.0000
  ARG ARG  6.7274
  CCP CCP  7.9502
    H GLY  1.0000
  AJT AJT  7.0175
  DCR DCR  6.2221
  APO APO  7.3815
  CAW CAW  5.5342
   CB VAL  2.0000
  CNP CNP  5.9350
  ALT ALT  6.7739
  AJI AJI  5.0764
  DCI DCI  5.6262
  C22 TSA  1.7000
  COJ COJ  7.0293
  CDB CDB  6.4217
  AVX AVX  5.1206
  BTY BTY  6.0455
  CFF CFF  5.1153
  BVB BVB  10.7253
    C QSI  1.7000
  DHU DHU  6.8195
   HA ALA  0.0000
  AVQ AVQ  6.2415
  CLJ CLJ  9.4455
  BNZ BNZ  6.8647
  CDE CDE  5.1267
  CSN CSN  7.7041
  BSF BSF  5.0796
  AUL AUL  6.4647
  AHU AHU  6.5949
  NH2 ARG  1.5000
  CWG CWG  8.1703
  AKT AKT  8.7319
  HE1 PHE  1.0000
  BEH BEH  8.4276
  CFQ CFQ  5.5358
  AKX AKX  6.6955
   CA SEP  2.0000
  CGT CGT  6.7084
  ACA ACA  5.4963
  ADE ADE  11.7759
    H TYR  1.0000
  AYS AYS  7.2785
  BEB BEB  12.5710
  AXO AXO  5.8966
  CGH CGH  6.1954
  BMF BMF  5.5845
    H GL1  1.0000
  OG1 THR  1.4000
    C HIS  1.7000
    N PRO  1.5000
  AII AII  8.4664
  BRI BRI  5.2906
  DIS DIS  5.5767
  BBK BBK  6.8700
  AFM AFM  9.6493
    O MET  1.4000
  COM COM  5.5700
  CJH CJH  17.2501
  BQW BQW  7.8226
  BAY BAY  5.6608
   NE ARG  1.5000
  CCR CCR  5.9527
    H HSD  1.0000
  AJM AJM  5.2360
  CNU CNU  10.0661
  DEX DEX  6.3370
  CAJ CAJ  5.6749
  BBI BBI  7.1550
  CQZ CQZ  5.0859
  CIQ CIQ  5.6332
  ALJ ALJ  9.0090
  BJW BJW  5.4201
  AVE AVE  5.7425
  CNF CNF  8.6397
  BJQ BJQ  7.6977
   HA GLN  0.0000
  DCO DCO  6.5675
  HB2 ASP  0.0000
  DHE DHE  7.6513
  HD1 PRO  0.0000
  AGK AGK  6.4467
   HN AS1  1.0000
  HE2 HIS  1.0000
 HG21 THR  0.0000
  DJY DJY  5.8005
  DJN DJN  5.4848
  BSV BSV  6.4259
  BAT BAT  5.2409
  CAD CAD  8.3761
  AVS AVS  5.1478
  AKP AKP  6.4066
  CIV CIV  17.8316
  APP APP  8.5737
  BUB BUB  7.0103
  DEH DEH  5.9084
  AGM AGM  7.6125
  AUQ AUQ  6.0173
  CMG CMG  13.0527
  COA COA  10.5006
  AJX AJX  5.4281
  AJV AJV  8.9382
  AFU AFU  7.9492
  ANV ANV  5.6534
   CZ TYR  1.7000
 HD12 LEU  0.0000
  DKG DKG  5.9078
  H33 XK2  1.0000
  C36 XK2  1.7000
   CB ALA  2.0000
  CJI CJI  9.4401
  ARB ARB  9.2504
  DLK DLK  6.1068
  BCA BCA  7.2202
  ABL ABL  17.8526
  BZG BZG  5.2697
  AUF AUF  6.0803
  CWB CWB  5.4350
  BHL BHL  8.0212
  CD2 HSD  1.7000
  BYG BYG  5.3320
  BMM BMM  6.4501
  HB1 TYR  0.0000
  CKL CKL  10.4844
   HN ILE  1.0000
  CD2 HIS  1.7000
  BIQ BIQ  5.2518
  C62 XK2  1.7000
  HG1 LYS  0.0000
  CDU CDU  5.4466
  AYM AYM  5.0015
  DJE DJE  5.0018
  HD1 TYR  1.0000
  C23 XK2  1.7000
  DCE DCE  8.4023
  CIT CIT  19.5785
  BSN BSN  8.7965
  ABX ABX  7.6581
  CIK CIK  16.6590
  CKM CKM  7.3299
  BWQ BWQ  6.0934
  CEV CEV  5.1490
  BYO BYO  7.1626
  BTS BTS  6.1449
  CNQ CNQ  10.1827
  AGA AGA  7.2283
  CLC CLC  8.5013
  CLG CLG  5.3307
  AUC AUC  5.8322
  HG1 QSI  0.0000
  CKR CKR  16.7491
  BQD BQD  9.2517
  CLY CLY  11.1972
  AZX AZX  6.2621
  ASI ASI  6.5959
  AZA AZA  8.3467
  CKE CKE  6.0126
    H ASN  1.0000
  HZ1 LYS  1.0000
  CCS CCS  5.6599
  CJB CJB  5.3336
  BXD BXD  5.1205
  BKP BKP  6.6088
  CNR CNR  6.6666
  HB1 GL2  0.0000
  CKQ CKQ  5.9983
   OH TYR  1.4000
  C34 XK2  1.7000
  DFK DFK  5.0382
    O PRO  1.4000
  BWG BWG  5.4943
  AEZ AEZ  12.5066
   H4 TSA  1.0000
  DGW DGW  5.5835
  BYT BYT  7.3269
  BQZ BQZ  5.1308
  AZE AZE  5.2425
  BHN BHN  9.3656
  CWI CWI  8.2564
   CD GL2  1.7000
  CAU CAU  5.6445
  AZN AZN  5.1426
  CYM CYM  5.1877
  AKZ AKZ  6.2077
  CUB CUB  5.5332
  CE2 PHE  1.7000
  DDK DDK  7.3204
    H THR  1.0000
    H LYS  1.0000
  DDF DDF  5.8620
  DJL DJL  5.7577
  AIJ AIJ  7.4052
  BKQ BKQ  13.0964
  BFL BFL  13.9751
  CXP CXP  8.3970
  AXU AXU  5.0139
  AUV AUV  6.2675
  BWR BWR  5.5384
    C THR  1.7000
  CXS CXS  5.7519
  AWE AWE  5.7928
  DBU DBU  5.0210
  CKC CKC  14.2794
  BGG BGG  5.2665
  CRR CRR  5.0881
  CZE CZE  5.7970
  BVM BVM  5.4087
  AKE AKE  5.9328
  BTP BTP  5.7895
  AWG AWG  6.9984
  OD1 AS1  1.4000
  DHI DHI  5.3063
  AEE AEE  18.2407
 HD23 LEU  0.0000
  CYF CYF  5.2531
  HG1 SER  1.0000
  BTE BTE  5.1544
 HH22 ARG  1.0000
  CCX CCX  5.4040
  DDW DDW  5.7589
  DCF DCF  8.2765
  DAN DAN  5.1052
  CAK CAK  6.8888
  AXV AXV  5.7206
  DFR DFR  5.4548
  DAB DAB  6.3658
  DIF DIF  5.0862
  BVS BVS  5.2559
  AGL AGL  5.5625
   CB GLU  2.0000
  BZW BZW  5.5277
  BRA BRA  7.1699
   H8 QSI  1.0000
  CJP CJP  10.6230
  BPC BPC  6.3375
  AGI AGI  6.8873
  BCU BCU  7.2829
  AMR AMR  5.8839
  HD2 PRO  0.0000
  BPO BPO  9.1796
  ARU ARU  5.1923
  BSH BSH  8.1171
  AAK AAK  15.4573
  BTW BTW  5.8021
  AQJ AQJ  5.6749
  AFO AFO  6.0255
  AUH AUH  5.4613
  ATS ATS  5.0095
  H10 QSI  1.0000
  HD2 HIS  1.0000
  DEL DEL  5.3620
  DDB DDB  5.5980
  AIE AIE  5.3744
  CZT CZT  5.3565
  DBM DBM  5.7088
  BKK BKK  5.1184
  DBN DBN  5.5076
  AYR AYR  5.9488
   CA TYR  2.0000
  BBU BBU  6.2322
  AQT AQT  6.2110
  CWC CWC  5.4657
  ATO ATO  5.3008
  CCU CCU  5.5724
  BMW BMW  7.1509
  ADH ADH  9.5520
  DCK DCK  5.7622
  GRD GRD  0.0000
  CQV CQV  6.2695
  CGK CGK  6.2002
  CYN CYN  5.3460
  HE2 GL1  1.0000
  DAD DAD  6.8427
    N CYS  1.5000
  CAC CAC  5.3854
  AMS AMS  7.2473
  CQD CQD  7.7748
  BXH BXH  8.2811
  BHX BHX  5.4163
 HD13 ILE  0.0000
  BUY BUY  7.2337
  BUU BUU  8.9118
  CQB CQB  6.5157
  DIH DIH  5.7807
  CPI CPI  10.9579
  CNZ CNZ  11.4250
  BFT BFT  15.3279
  CKV CKV  13.8390
  BUO BUO  5.3741
  BAI BAI  7.5319
  BGH BGH  5.0770
   HN HSE  1.0000
   CB HSD  2.0000
  ASV ASV  7.0502
  BUW BUW  6.4103
  BKL BKL  11.6761
  AJE AJE  9.6109
  CUE CUE  5.0223
  BLU BLU  11.3894
   HA TYR  0.0000
    N SEP  1.5000
  AEV AEV  5.2289
  BZO BZO  6.2847
    O TRP  1.4000
  DCV DCV  5.9720
  OD2 AS2  1.4000
  BFB BFB  10.3614
  AMD AMD  5.1094
   CA HSD  2.0000
  BEF BEF  8.6950
  APK APK  5.7843
  AKM AKM  5.2335
  APU APU  5.4662
  CSY CSY  11.4052
  C10 TSA  2.0000
  SP1 SP1  1.0000
  H7A XK2  0.0000
  CNW CNW  8.4498
   H2 HOH  1.0000
  CUI CUI  5.2229
  CJC CJC  7.7069
  BNY BNY  5.7105
  ADB ADB  5.0016
  HD2 TYR  1.0000
  HE1 HSD  1.0000
  HB1 ASP  0.0000
  C79 XK2  1.7000
   CA LEU  2.0000
  BMO BMO  7.0642
  BGM BGM  23.4904
  BKB BKB  6.4756
  ADX ADX  5.5735
  DEQ DEQ  5.0791
  ASJ ASJ  8.9659
  HB2 SEP  0.0000
   HA HSD  0.0000
  ABE ABE  11.9922
  CQG CQG  5.5191
  HZ3 TRP  1.0000
  AIO AIO  6.4827
  BEQ BEQ  11.8813
  BLL BLL  7.0353
  CJZ CJZ  8.6328
  CD1 TYR  1.7000
  CFT CFT  5.1493
  BPV BPV  10.6548
  CHK CHK  5.0959
 DUM2 DUM  0.0000
  AMH AMH  8.7539
  ATP ATP  7.5445
  HG2 GLU  0.0000
  CYB CYB  7.5136
  CRE CRE  5.3521
   HD AS1  1.0000
   O5 XK2  1.4000
  CQP CQP  10.1649
  DLB DLB  5.0964
  CNT CNT  7.0548
  DDV DDV  8.5119
  BOJ BOJ  6.1061
  BIR BIR  5.4572
  CDZ CDZ  5.2751
  AEC AEC  6.2944
   HN VAL  1.0000
    N SER  1.5000
  AZV AZV  6.4133
  BPN BPN  7.4421
  CRT CRT  5.9295
  HE1 LYS  0.0000
  CTW CTW  6.2702
  OH2 OH2  1.4000
  AYN AYN  9.3108
  BCV BCV  5.3702
  AVJ AVJ  6.3621
  AIH AIH  7.5847
  BAF BAF  5.2376
  AMC AMC  6.8393
  BRM BRM  5.4771
  AVR AVR  7.5977
  CCV CCV  5.6067
  COD COD  9.3660
    O HYD  1.4000
  AEQ AEQ  6.1148
  CJE CJE  19.2613
   CA QSI  2.0000
  ARY ARY  6.7114
   H5 XK2  0.0000
   HN HSD  1.0000
  C17 TSA  2.0000
  DBZ DBZ  6.3013
  CFE CFE  5.1263
  BTJ BTJ  5.5385
  CJJ CJJ  6.5553
  AZR AZR  5.5214
    N HSC  1.5000
  BWI BWI  6.6071
  BHG BHG  9.3172
  BSM BSM  5.0591
  ANK ANK  7.0242
   CA HSC  2.0000
  BVV BVV  5.1349
  BRW BRW  10.4571
  DGJ DGJ  8.6891
  BUJ BUJ  8.5575
  H20 TSA  1.0000
  CXO CXO  7.9198
  BIP BIP  5.3729
  AJZ AJZ  9.7081
  DHA DHA  6.2444
  BKR BKR  16.6401
  BYK BYK  5.5069
  ACL ACL  19.7247
  AZT AZT  9.9951
  HG1 PRO  0.0000
  BOX BOX  5.5655
  CVF CVF  5.5913
  ALP ALP  9.1326
  AAR AAR  10.3038
  CUV CUV  6.4366
  DGR DGR  5.1803
  CIE CIE  7.0687
  DLF DLF  5.5768
  ASU ASU  5.0843
   CB HYD  2.0000
  CMO CMO  11.6164
  BWH BWH  5.8653
  CXD CXD  7.1281
  ADY ADY  8.6115
  ALR ALR  5.3700
  SPH BON  1.5000
  BKX BKX  5.9409
  DBG DBG  6.3382
  CED CED  7.7323
  BQT BQT  6.1279
  DBW DBW  6.9446
  CHF CHF  5.2025
  CIU CIU  15.1963
  C26 XK2  1.7000
  BPD BPD  5.1627
  ASA ASA  5.3737
  CPS CPS  10.7118
 HH21 ARG  1.0000
  BJK BJK  6.3577
  CUM CUM  7.5420
   N1 QSI  1.5000
  BLM BLM  11.0478
  BVI BVI  7.3144
   HE ARG  1.0000
  CEY CEY  6.3873
  CG2 ILE  2.0000
  H78 XK2  1.0000
  CDC CDC  5.0938
  CCL CCL  6.5229
  DKL DKL  5.9291
  CST CST  6.3719
  HB2 GL2  0.0000
  AGU AGU  8.7574
  BTU BTU  7.2212
  CSH CSH  7.7003
  AQS AQS  6.4168
  CTU CTU  6.9987
  BXL BXL  8.0373
  AFP AFP  5.3953
  HB1 LYS  0.0000
   HA AS2  0.0000
  BSJ BSJ  8.6611
   CA AS1  2.0000
  BPP BPP  5.9983
  CAP CAP  7.0820
  BOI BOI  7.3432
  AJJ AJJ  5.4897
   HZ PHE  1.0000
  DHQ DHQ  7.6477
 HD11 ILE  0.0000
   HA GL2  0.0000
  CZV CZV  5.8521
  ALY ALY  6.3233
  HD1 PHE  1.0000
  C27 XK2  1.7000
   CA GLU  2.0000
  AZB AZB  6.1271
  BHS BHS  12.9343
  CCH CCH  5.3763
    H PHE  1.0000
  BFW BFW  15.3425
  BEJ BEJ  15.1637
  HG2 GL2  0.0000
  HB1 HSD  0.0000
  AAH AAH  16.8590
  DCH DCH  5.1036
  AXW AXW  5.1052
  APZ APZ  6.0986
  CE1 HSC  1.7000
  AON AON  8.2265
  COV COV  10.7437
  BIK BIK  8.3500
   H2 OH2  1.0000
  DBI DBI  8.7042
  BAV BAV  5.0725
  BBA BBA  7.0425
  CDY CDY  5.5589
  HB1 ALA  0.0000
  BZR BZR  5.2235
  HB1 CYS  0.0000
  AVA AVA  5.8381
  O4' QSI  1.4000
   CE LYS  2.0000
  BNJ BNJ  6.6044
  BMA BMA  13.4615
  CUF CUF  8.1941
  CDV CDV  5.4440
  BUT BUT  7.4882
  BEP BEP  7.6203
  ALH ALH  5.3843
    C PRO  1.7000
  H62 QSI  1.0000
  BIT BIT  10.2690
  C4' QSI  2.0000
  BNG BNG  6.8237
  DJU DJU  7.4137
  CWJ CWJ  5.6084
  CSF CSF  5.0186
    H AS1  1.0000
  BBD BBD  5.2103
  H4' QSI  0.0000
  CDG CDG  5.9631
  AIM AIM  6.7216
  CCC CCC  6.1402
  AZW AZW  5.7454
  CBC CBC  5.7805
  ALZ ALZ  7.3928
  DJG DJG  6.4473
  CNL CNL  9.2359
  CJK CJK  9.8972
  AQA AQA  6.4501
  HD1 HIS  1.0000
  AAC AAC  9.6861
    C HSC  1.7000
  BDH BDH  7.8750
  CD2 TYR  1.7000
  AAN AAN  6.1345
  CMJ CMJ  14.8109
  AWI AWI  7.2441
  BRJ BRJ  5.4087
  CQR CQR  7.4375
  HD2 HSC  1.0000
  BHU BHU  10.2566
  BDF BDF  5.4991
   CA AS2  2.0000
  BFF BFF  9.6013
  CSA CSA  5.8955
  CIL CIL  7.0880
  H26 XK2  1.0000
  DDM DDM  6.4710
  CMY CMY  9.9024
  CDN CDN  5.2350
  BGB BGB  5.6535
  HE2 HSD  1.0000
  BIX BIX  11.8658
  BRG BRG  9.5283
   CE MET  2.0000
  BGS BGS  12.9571
  AIT AIT  5.4251
  ACV ACV  7.1645
  CRF CRF  8.4545
  AWR AWR  8.0672
  AIA AIA  6.2072
  AEN AEN  18.4797
    C VAL  1.7000
    C AS2  1.7000
  HD1 ARG  0.0000
  CAT CAT  6.4102
  BYX BYX  5.3530
  DBC DBC  5.5945
  CNO CNO  8.2328
  CMZ CMZ  8.0962
  CFB CFB  5.3745
  BOS BOS  5.8422
  AWO AWO  6.9392
  DFY DFY  5.7869
  CLB CLB  13.4032
  HD2 LYS  0.0000
  DFV DFV  5.2909
  BKN BKN  10.8805
   HN GL2  1.0000
  BGE BGE  7.0510
  AQQ AQQ  5.8791
  DJA DJA  5.0096
  CEB CEB  6.7410
  ANT ANT  8.1944
   C2 TSA  2.0000
  OH2 TIP  1.4000
  DKD DKD  8.6149
  AMW AMW  6.3633
  AYD AYD  5.1362
  BCP BCP  6.1070
 H5'' QSI  0.0000
  BQJ BQJ  8.3117
 HH12 ARG  1.0000
  BPI BPI  5.1522
  DAO DAO  5.0481
   CD LYS  2.0000
   CB AS1  2.0000
  HB2 PRO  0.0000
  DJR DJR  5.0457
  HB2 HSC  0.0000
  CJM CJM  13.2801
  DJQ DJQ  7.3747
  BHK BHK  8.0551
   CA THR  2.0000
  CZM CZM  6.1455
  H7B XK2  0.0000
  AXZ AXZ  7.6183
  AUT AUT  5.8833
   CD ARG  2.0000
  HD1 TRP  1.0000
  CWZ CWZ  7.5104
   CG HSD  1.7000
  AOM AOM  7.2374
  BDR BDR  12.0869
  ADC ADC  5.2635
  CKA CKA  5.7112
  CVY CVY  5.1408
  BPH BPH  8.8114
  OD1 ASP  1.4000
  CXX CXX  8.4842
    C ASN  1.7000
  CHT CHT  15.4972
  ASP ASP  7.0566
 H61B XK2  0.0000
  DEC DEC  7.7046
  AVL AVL  6.9115
  ASW ASW  5.8825
  AMV AMV  5.1474
  CCZ CCZ  5.6379
  DLA DLA  5.5419
  BYJ BYJ  5.5145
  AAQ AAQ  13.6768
  AOS AOS  5.3858
  DKA DKA  8.5007
  CFP CFP  6.2432
  HD2 HSE  1.0000
  BGJ BGJ  10.8929
    D max  0.0000
    O AS2  1.4000
  DIK DIK  7.1162
  BKO BKO  6.7633
  BLZ BLZ  5.2072
 HG12 VAL  0.0000
  BJA BJA  5.3393
  AUP AUP  5.7274
    N THR  1.5000
  BUG BUG  5.2446
  CIJ CIJ  5.3917
  AWM AWM  6.3376
  BTX BTX  5.0461
  DJH DJH  5.1677
  AVO AVO  6.6342
   CB THR  2.0000
  CAO CAO  6.8758
  DDZ DDZ  6.7105
  BIB BIB  8.7799
  C31 XK2  2.0000
  CCE CCE  5.2036
  BIV BIV  5.7276
  SP2 SP2  1.5000
  HG1 THR  1.0000
  BWD BWD  6.4606
  CD1 ILE  2.0000
  BYR BYR  5.3049
  ARL ARL  6.8389
  AEO AEO  8.1878
  DLL DLL  5.8035
  CWF CWF  7.3503
  APH APH  5.8579
  AUA AUA  6.6991
  AFE AFE  5.8967
  AEY AEY  6.7734
  APD APD  6.0487
  BAS BAS  8.2853
    O LEU  1.4000
  DDE DDE  6.2606
  APY APY  5.6852
   CA TRP  2.0000
   H2 TIP  1.0000
  C78 XK2  1.7000
  AZZ AZZ  7.9451
  HB1 HIS  0.0000
  BBR BBR  5.1850
  CFC CFC  5.1630
  CJF CJF  5.6627
  AKC AKC  6.3586
  CPW CPW  13.2890
  H26 TSA  1.0000
  AIP AIP  9.3893
  DFE DFE  6.5891
  CAB CAB  7.6119
  CNA CNA  9.3075
   CB ASN  2.0000
  CQQ CQQ  5.7717
  CGX CGX  5.1346
  CTB CTB  8.1786
  AKI AKI  6.9556
  HD1 ASP  1.0000
  H16 TSA  1.0000
    N ASN  1.5000
  DGG DGG  6.1902
  AWQ AWQ  5.0074
  BZD BZD  5.3858
   CA ILE  2.0000
  CKN CKN  7.5617
  DDN DDN  6.4205
  AZF AZF  6.9086
  BKS BKS  8.1419
  CAE CAE  5.2965
  AMA AMA  5.1744
  CSQ CSQ  10.7563
  AKG AKG  6.9551
   OD HYD  1.4000
  ABW ABW  6.2978
  C61 XK2  2.0000
   HG SER  1.0000
  CRB CRB  10.3020
  BYY BYY  6.5104
  C37 XK2  1.7000
  CXH CXH  8.3422
  BQI BQI  6.0517
    O ARG  1.4000
 HH11 ARG  1.0000
  BYN BYN  5.4390
  CGS CGS  5.3783
  DBE DBE  5.1291
  BOG BOG  5.0555
  DLG DLG  5.5213
  BFZ BFZ  9.8189
    C LEU  1.7000
  DHW DHW  5.9709
  CG1 ILE  2.0000
  HB1 GLU  0.0000
  DGH DGH  6.5509
  AXP AXP  6.6699
  ACG ACG  6.9939
    N GLY  1.5000
   CG AS1  1.7000
  DBQ DBQ  5.0690
  DBO DBO  5.9706
   OG SEP  1.4000
  BZQ BZQ  5.0978
  AOV AOV  7.3402
  AXI AXI  5.7853
   N6 QSI  1.5000
  DIU DIU  6.1735
  AAL AAL  5.5676
    O SER  1.4000
   O1 XK2  1.4000
  AKK AKK  8.3776
  CZS CZS  6.6602
  BBO BBO  5.3740
   CG ARG  2.0000
   HB THR  0.0000
    C SER  1.7000
  AVK AVK  6.9968
   HN THR  1.0000
  BAJ BAJ  5.1854
  HD2 ASP  1.0000
  BDU BDU  16.1040
  BCF BCF  5.3160
  CLP CLP  7.9810
   HA SEP  0.0000
  CLI CLI  11.3318
  BNX BNX  9.0876
  BCJ BCJ  5.1500
  BYI BYI  5.1794
  ANB ANB  13.0836
  CPY CPY  5.4455
  BBW BBW  6.3895
  CYY CYY  5.4584
  CPJ CPJ  7.6600
  AHQ AHQ  7.1444
  AOL AOL  5.5252
  DLC DLC  6.1893
  CAF CAF  6.1482
  BHJ BHJ  12.1611
  HG2 PRO  0.0000
  BAM BAM  5.5818
  HE2 HSE  1.0000
  CBT CBT  5.1870
  APW APW  6.8586
  BGC BGC  5.7421
  DBS DBS  5.5642
  COU COU  9.5218
  BRT BRT  7.3850
  BPL BPL  5.0261
  NH1 ARG  1.5000
   HN MET  1.0000
  AKR AKR  5.0007
  DDA DDA  6.1148
  CJD CJD  9.5864
  H36 XK2  1.0000
  CPQ CPQ  8.5557
  BNT BNT  6.0904
  BNO BNO  6.8456
  ACQ ACQ  6.0373
  BOB BOB  7.1666
  AHV AHV  5.4572
  AQG AQG  8.2191
  AZG AZG  5.7903
  AYK AYK  5.4564
  BIH BIH  6.3338
  CSO CSO  6.7784
  CXA CXA  5.0013
  HB1 GL1  0.0000
  BNK BNK  5.7528
  CWW CWW  5.0423
  AWA AWA  6.5335
  AAY AAY  7.4524
  BCC BCC  5.5249
  AAD AAD  19.8464
  COO COO  5.8865
  CBL CBL  7.8718
  BAB BAB  5.2963
   HN ARG  1.0000
  CUZ CUZ  8.8790
  CTE CTE  6.3335
  BJD BJD  7.4403
  AWF AWF  5.5222
  AVD AVD  5.1603
  BVC BVC  5.7938
  CTS CTS  7.0623
  CRD CRD  10.4447
   CA ASP  2.0000
  CBH CBH  7.0696
  CAG CAG  6.8125
   CB QSI  2.0000
  CEK CEK  5.3773
  DKU DKU  7.3971
  DAK DAK  6.3272
  CGI CGI  5.9789
  BNI BNI  9.1309
   HA PHE  0.0000
  DCY DCY  5.1749
  CGO CGO  6.1382
  BED BED  6.6051
  BAL BAL  6.8399
  DAS DAS  5.7618
  CNM CNM  9.3353
  CTP CTP  6.4635
  HE2 GLU  1.0000
  BNQ BNQ  6.0994
  BLA BLA  5.0330
    H HIS  1.0000
  AKS AKS  5.1782
  HG1 CYS  1.0000
  AAF AAF  13.0529
  BQS BQS  6.6156
  CVW CVW  9.3547
  CME CME  5.5781
  AVC AVC  5.4671
  APJ APJ  5.9533
  DCG DCG  5.3897
  HB1 MET  0.0000
  CXF CXF  11.1368
  BYP BYP  5.0210
  AQR AQR  8.0041
  BOP BOP  5.3595
  DGM DGM  6.7819
  H73 XK2  1.0000
  BFD BFD  9.9055
  CZ3 TRP  1.7000
  BHH BHH  5.4077
  AFR AFR  7.3981
  BGU BGU  9.3511
  H5' QSI  0.0000
  BPX BPX  7.8274
  AJG AJG  8.4046
    N QSI  1.5000
  BDW BDW  6.1641
  CJU CJU  9.1031
  BLC BLC  9.1076
  CD2 PHE  1.7000
  CGY CGY  5.1130
  H27 XK2  1.0000
  BWC BWC  5.0894
  DGD DGD  5.6130
  H29 XK2  1.0000
  AAV AAV  15.5636
  CE1 PHE  1.7000
  AGQ AGQ  7.8701
  BHZ BHZ  9.6869
  CVG CVG  7.5021
  CCF CCF  5.1382
  COR COR  6.4276
  CEW CEW  5.9645
  AHG AHG  5.7314
  DAZ DAZ  6.2099
  CNS CNS  13.6529
    C GLU  1.7000
  BUF BUF  10.7854
  BGQ BGQ  5.6532
  ND1 HIS  1.5000
  DGL DGL  5.3969
  AYF AYF  7.1161
  BVY BVY  5.5055
  CBV CBV  6.8667
  DAG DAG  6.3433
  BRY BRY  7.5927
  AZC AZC  6.6879
 HE21 QSI  1.0000
  CSD CSD  5.6767
  BWW BWW  5.3620
  BNA BNA  7.1208
  BJU BJU  5.1046
  BHV BHV  8.7994
  BYZ BYZ  6.0067
  CJX CJX  14.0265
  CII CII  10.6292
  AWS AWS  8.0956
  DAQ DAQ  6.2647
  CBR CBR  6.7267
  AAA AAA  7.7684
  DEB DEB  10.6898
  DBH DBH  5.4430
  CPD CPD  8.2262
  CRO CRO  5.2345
  CSC CSC  9.3511
  HB1 HSE  0.0000
  DHJ DHJ  6.2078
  AUY AUY  5.3381
  ASQ ASQ  7.3291
  ANC ANC  5.6863
   CD ILE  2.0000
  BVZ BVZ  6.4874
  BFA BFA  6.7166
   CB SEP  2.0000
  CQI CQI  6.1146
  APL APL  8.7465
  AHK AHK  6.2457
  BLP BLP  9.5000
  BDS BDS  11.8987
  DBT DBT  8.5933
  HO5 XK2  1.0000
  ARJ ARJ  5.1874
  CBW CBW  5.8154
  BPJ BPJ  6.2078
   HA HSC  0.0000
  CYL CYL  6.4430
  BTR BTR  6.2909
  BLT BLT  10.3778
  ASD ASD  6.4418
  HB1 PRO  0.0000
  BVH BVH  5.7439
  DDG DDG  6.5653
  HE1 HSE  1.0000
  CVE CVE  5.9732
  BMR BMR  10.2787
  BCN BCN  5.0792
  AOH AOH  5.7901
  BIC BIC  10.2153
  BTN BTN  7.3476
  DJI DJI  5.0537
 HG23 VAL  0.0000
   HA MET  0.0000
  BFK BFK  5.5248
  AEK AEK  5.0364
  BQU BQU  8.4085
  BII BII  5.8590
   HH TYR  1.0000
  CIR CIR  10.8741
  BFU BFU  8.7490
  ANP ANP  8.4364
  CYH CYH  5.5380
  BXA BXA  5.8395
  CYV CYV  6.3982
  DKC DKC  5.7360
  CJA CJA  16.2005
  O23 TSA  1.4000
  CPR CPR  8.6053
  ADZ ADZ  12.7995
  BRN BRN  9.2572
  H24 XK2  1.0000
  AFD AFD  5.4018
    C AS1  1.7000
  BOT BOT  9.1124
  H2B XK2  0.0000
   O8 TSA  1.4000
  BAW BAW  6.5420
    N VAL  1.5000
  CXL CXL  5.2483
  AYI AYI  5.1358
  ABY ABY  11.9727
 HG11 ILE  0.0000
  BAZ BAZ  7.5403
   HN ASN  1.0000
   CB ARG  2.0000
  CD1 TRP  1.7000
   C6 QSI  1.7000
  CEM CEM  5.0198
  BWP BWP  5.4126
  DIL DIL  5.2209
   O2 SEP  1.4000
  AUG AUG  5.8924
  AFW AFW  10.0151
  BBL BBL  6.9411
  NE2 QSI  1.5000
  ABB ABB  8.9932
    H ALA  1.0000
  BLB BLB  6.8530
  BJP BJP  10.4716
    O LYS  1.4000
  BMT BMT  5.4328
  DKR DKR  6.5130
  CBN CBN  6.6486
  BDM BDM  15.5251
  DEU DEU  5.4289
  BXT BXT  5.9876
  BGW BGW  6.6772
  AVI AVI  5.8463
   HA THR  0.0000
  CKW CKW  11.8248
  CAH CAH  5.4402
  BAX BAX  7.2410
  DHP DHP  5.8533
  AWP AWP  5.0045
  BOW BOW  6.9373
  CMU CMU  5.8560
  BDI BDI  21.1787
  C21 XK2  1.7000
  BSI BSI  6.3449
  ATF ATF  5.9887
  CHP CHP  11.4996
  CON CON  5.9163
  CNV CNV  5.5739
  ND1 HSC  1.5000
  CGN CGN  5.6932
  DJS DJS  5.0741
   CA GL2  2.0000
   C7 XK2  2.0000
  CLH CLH  6.2456
   H4 XK2  0.0000
  CMH CMH  5.3879
  DJV DJV  6.9098
  BRU BRU  5.2104
   C5 XK2  2.0000
    N LYS  1.5000
  BSY BSY  5.2235
  ADD ADD  8.8511
  CGV CGV  6.0484
  BTG BTG  7.3567
  BXJ BXJ  5.9672
  APA APA  6.8825
  BYH BYH  5.3283
  BDD BDD  10.7571
  AWV AWV  5.2275
   HA AS1  0.0000
  BGR BGR  6.4578
  CGL CGL  5.4704
  ARV ARV  8.2882
  AHB AHB  7.7566
  AJW AJW  7.6281
  AWU AWU  5.4526
  AJS AJS  8.7793
  BWS BWS  9.1556
  BWF BWF  6.3501
  CXK CXK  6.1983
  CXB CXB  5.1011
  CKF CKF  7.7727
  BGY BGY  5.0007
  AST AST  7.1050
  AFZ AFZ  5.2243
  ABU ABU  12.8001
  HB2 TRP  0.0000
  HD1 ILE  0.0000
  CXC CXC  6.1167
  CHD CHD  6.2500
  DFQ DFQ  5.1087
    O GL2  1.4000
  BXZ BXZ  5.0277
  BEW BEW  12.0151
  BZN BZN  5.3893
  DHN DHN  5.6376
  CMT CMT  5.5562
  BQP BQP  8.4013
    C GLY  1.7000
  APE APE  6.1110
  AIL AIL  13.5659
   HN GLN  1.0000
  AXH AXH  6.1328
  HB1 SEP  0.0000
  BUM BUM  8.1546
  BAD BAD  8.7433
  ADA ADA  17.2015
  BEA BEA  13.3615
  C35 XK2  1.7000
  AVT AVT  5.2474
  AHO AHO  7.0349
  CZY CZY  6.2135
  CUS CUS  5.5705
  HH2 TRP  1.0000
  CAY CAY  5.1768
  ASC ASC  7.4695
  AYP AYP  5.7652
  ACT ACT  9.7565
  DKW DKW  6.4162
  C74 XK2  1.7000
   CG MET  2.0000
 HG22 THR  0.0000
  AJR AJR  6.2752
  H66 XK2  1.0000
  BXM BXM  6.6588
  CYU CYU  6.5898
  CEN CEN  5.5237
  BCI BCI  7.1272
  BLY BLY  5.5140
  CDD CDD  6.2316
  CH2 TRP  1.7000
  HT3 QSI  1.0000
  ADL ADL  8.2438
  CAV CAV  6.6216
  ALW ALW  6.2655
  CXY CXY  8.1622
  CG2 VAL  2.0000
  DGE DGE  6.6004
    H GLN  1.0000
    D min  0.0000
  HE1 TYR  1.0000
    O GLN  1.4000
  BTD BTD  5.0976
  BEY BEY  9.1708
  BXN BXN  5.0770
  AYY AYY  6.2129
  AXJ AXJ  6.3493
    O TYR  1.4000
   C9 TSA  2.0000
  BEX BEX  7.1635
  BAC BAC  8.7070
  AAB AAB  22.8024
  ACZ ACZ  5.4200
   C4 XK2  2.0000
  BAG BAG  5.9592
  CCI CCI  7.4906
  BPR BPR  5.0678
  BBX BBX  6.9567
  HE2 PHE  1.0000
  HB2 LYS  0.0000
  BCQ BCQ  5.4702
  DFM DFM  6.5966
  CVU CVU  7.6695
  ABR ABR  5.2565
    C ILE  1.7000
  DAM DAM  5.4079
  BXF BXF  5.3657
  CWN CWN  5.1134
  DAR DAR  8.4091
  APF APF  5.5548
  OD2 ASP  1.4000
    H CYS  1.0000
  BKF BKF  9.1411
  OE2 GLU  1.4000
  CBA CBA  5.0813
  BET BET  8.8547
  BAU BAU  6.1106
  ALC ALC  5.2685
  CQF CQF  7.4912
  AUW AUW  5.9800
   CA HIS  2.0000
  DDL DDL  7.0916
  ALQ ALQ  6.1674
   CB ILE  2.0000
  DDI DDI  7.8189
  BPU BPU  5.1572
 DUM1 DUM  0.0000
  CZU CZU  6.3303
   CG QSI  2.0000
  HA2 GLY  0.0000
  DBP DBP  5.2531
  BRC BRC  5.0133
  DJO DJO  5.2247
  AED AED  6.3180
  BPW BPW  8.9777
  DGO DGO  7.1179
  BVA BVA  5.1512
  CSL CSL  6.6932
  BUS BUS  6.0580
  CHW CHW  11.3044
  CPT CPT  6.0676
  ADJ ADJ  12.6975
  BYV BYV  6.1626
  BTC BTC  5.6043
  BDG BDG  21.5071
  AXQ AXQ  5.0865
  BPM BPM  5.2102
  CIW CIW  7.5161
    N GLU  1.5000
  CKJ CKJ  5.6275
  BJC BJC  5.8211
  CYP CYP  7.4255
  BDT BDT  7.1884
  AWK AWK  5.1830
   C5 QSI  1.7000
  AAO AAO  17.3347
   HN PHE  1.0000
  CWX CWX  9.4562
  AHA AHA  6.6615
  DIM DIM  5.1841
  DIC DIC  5.0705
  C29 XK2  1.7000
  ARZ ARZ  5.8438
  ANJ ANJ  6.0666
  C75 XK2  1.7000
  CUL CUL  8.0815
  BJR BJR  6.0189
  AYE AYE  5.2016
  ANF ANF  6.7571
  ANS ANS  5.2713
  HD2 ARG  0.0000
  AIU AIU  7.0310
  CKG CKG  11.8148
  AVU AVU  5.2330
    N MET  1.5000
  H76 XK2  1.0000
  ABF ABF  16.2967
  CZA CZA  9.1125
  BIN BIN  5.7216
  BWN BWN  5.4137
  CYO CYO  5.6700
  BNW BNW  11.1431
  CCB CCB  5.5377
  ASR ASR  5.4342
  DFT DFT  6.1930
  CRP CRP  5.5785
  AYV AYV  7.5800
   HN GL1  1.0000
   CB LEU  2.0000
  HD1 LYS  0.0000
  ALL ALL  5.4371
  APR APR  5.5143
  BTQ BTQ  7.9584
  BTM BTM  6.2514
  BPA BPA  7.6323
  DAA DAA  5.0900
  BIZ BIZ  9.1104
  AMG AMG  5.6099
  AZD AZD  5.1610
  BGI BGI  5.0582
  CUG CUG  10.4728
    H HSC  1.0000
  DDT DDT  5.8397
  BVD BVD  6.6413
  CWK CWK  5.4633
  CZG CZG  10.1647
  HG2 LYS  0.0000
   CB HSC  2.0000
  CAA CAA  8.9448
   HN AS2  1.0000
  DDO DDO  6.3422
  ADG ADG  11.6688
  BIO BIO  7.8287
    C ARG  1.7000
  CSS CSS  7.3840
  ALN ALN  6.3439
    O GLY  1.4000
  BWT BWT  10.1928
  CWE CWE  7.4575
  AOT AOT  7.1234
   CG ASN  1.7000
  CBK CBK  7.7643
  DFS DFS  5.1840
  CZQ CZQ  5.5907
   HA TRP  0.0000
  ABN ABN  16.9494
  AGG AGG  8.4953
  ALV ALV  5.7001
  BFO BFO  6.6830
  AUE AUE  6.9258
  ATG ATG  7.2142
  DKP DKP  5.2609
  DIP DIP  5.3338
   HN HSC  1.0000
  CFA CFA  7.8150
  BAA BAA  5.1097
  BRR BRR  6.7586
  AMO AMO  6.5948
  CYJ CYJ  5.7199
  CHY CHY  5.6257
   CA PHE  2.0000
   O1 SEP  1.4000
  CIM CIM  16.3003
  HD2 AS2  1.0000
  DFJ DFJ  6.7742
  CDS CDS  6.0025
  HG1 GLU  0.0000
  BQG BQG  6.4838
  HG1 GL1  0.0000
  CVD CVD  5.5974
  BKU BKU  5.2875
  COB COB  6.3993
  CPL CPL  7.3840
  BUL BUL  5.5444
   CB ASP  2.0000
  BFY BFY  8.8316
  C32 XK2  1.7000
  AFN AFN  7.9797
  CXW CXW  9.2544
  ANL ANL  5.3405
  BYB BYB  7.1678
  DAV DAV  5.6496
  BPB BPB  5.1392
  DHD DHD  5.5983
  AYJ AYJ  5.9010
  ASL ASL  7.5363
  DJP DJP  5.4272
  AGZ AGZ  9.5476
    O AS1  1.4000
  CEJ CEJ  5.4961
  AQD AQD  6.5378
   HD AS2  1.0000
  ATU ATU  6.8280
  AKN AKN  7.2796
  C25 XK2  1.7000
  BNC BNC  6.6718
  CAL CAL  5.6294
   N9 QSI  1.5000
  AEW AEW  5.1303
  CE1 HSD  1.7000
  BNH BNH  5.7849
  BXC BXC  5.4766
    C HYD  1.7000
  CQT CQT  16.4689
  CMA CMA  5.0348
  CBZ CBZ  5.8076
  BXR BXR  5.3733
  API API  7.5615
  CE1 HIS  1.7000
  BVU BVU  5.1616
  HB2 HYD  0.0000
  BEO BEO  5.4426
  DIX DIX  7.8717
   CA GLN  2.0000
  CSR CSR  6.4427
  BCR BCR  7.6111
  BPG BPG  9.2500
  BWV BWV  6.7108
  DDP DDP  5.5357
  BQA BQA  9.4977
  BEE BEE  13.9103
  ATA ATA  10.4455
  ATB ATB  7.3431
  CQW CQW  10.9660
  CMS CMS  7.4925
  CRG CRG  6.2530
  HB2 GLU  0.0000
  BLV BLV  6.7705
  BFG BFG  5.8107
  AOJ AOJ  5.0500
   HA ASP  0.0000
  DIB DIB  6.7871
  CYC CYC  9.3257
  CPK CPK  5.0587
  CWP CWP  6.1549
  CIG CIG  5.4389
   C8 QSI  1.7000
  ALA ALA  7.6918
  BWK BWK  8.2127
  BQY BQY  6.8150
  HB3 ALA  0.0000
   HD HYD  1.0000
  AMZ AMZ  5.3270
  C24 XK2  1.7000
  BDQ BDQ  12.5113
  DKM DKM  5.1041
  BZI BZI  10.5028
  CVM CVM  7.3928
  CHQ CHQ  8.4810
  CDP CDP  5.4554
  CZH CZH  8.4595
  ADI ADI  10.9695
   H2 QSI  1.0000
  AHR AHR  5.5621
  DGZ DGZ  5.0188
  DBB DBB  6.5866
    O GLU  1.4000
  CQH CQH  7.6230
   C2 XK2  2.0000
  ARM ARM  7.5954
   CA VAL  2.0000
  CWQ CWQ  6.6075
  BQF BQF  6.5121
  BJH BJH  5.8403
  DII DII  5.7558
  ATD ATD  8.1143
  CZZ CZZ  5.3879
  CTH CTH  7.3878
  C13 TSA  2.0000
  BQC BQC  9.0760
  CYK CYK  6.0428
  BJF BJF  8.3258
   CB GL2  2.0000
  CYQ CYQ  5.3181
  CVO CVO  6.6227
  CNY CNY  6.8841
  DIR DIR  5.8503
  CLV CLV  7.4000
  BRZ BRZ  5.1759
  AUK AUK  7.0332
  AAI AAI  13.1985
 HG22 VAL  0.0000
  CWU CWU  7.2581
  CFN CFN  5.7809
  DGY DGY  7.3401
  BNB BNB  5.2038
  DKX DKX  5.4585
    C GLN  1.7000
  BDB BDB  22.2457
  ABI ABI  5.4359
  AET AET  8.2544
  CEL CEL  6.2306
  CLW CLW  6.3960
  CWO CWO  5.1844
   CB TYR  2.0000
  BUN BUN  7.5538
  AJB AJB  9.6478
  H75 XK2  1.0000
  CPC CPC  5.7650
  BPF BPF  5.5507
  BIL BIL  6.6313
    H AS2  1.0000
  DHX DHX  6.4204
  DAL DAL  7.0515
  BYA BYA  5.1318
  BWX BWX  5.3658
  ALX ALX  7.5498
  O5' QSI  1.4000
  BBJ BBJ  5.0133
  NE2 HSE  1.5000
    N ARG  1.5000
  AIK AIK  6.2694
  DDY DDY  8.6874
  CXR CXR  6.4138
  AZO AZO  7.5471
  AAW AAW  12.4319
  AXG AXG  5.3048
  H2A XK2  0.0000
  BMU BMU  10.5835
  HB2 HSD  0.0000
   CA GLY  2.0000
  ANN ANN  10.4838
  ALB ALB  5.3407
  CTA CTA  5.5818
  BLN BLN  5.6501
  DHK DHK  5.1411
  DFZ DFZ  6.0438
  CDX CDX  5.2572
  CXZ CXZ  9.6796
  BRK BRK  5.4821
  DBY DBY  7.2916
  BYE BYE  5.6546
  AXY AXY  5.0529
  BUE BUE  5.4416
  H61 QSI  1.0000
