# Supplementary material for: The Effect of Macromolecular Crowding on the Electrostatic Component of Barnase–Barstar Binding: A Computational, Implicit Solvent-Based Study
Source: PLoS One. 2014 Jun 10;9(6):e98618. doi: 10.1371/journal.pone.0098618 (PMC4051634; doi:10.1371/journal.pone.0098618)
Supplement: File S1 — Contains sample pdb files used in our analyses; each contains the barnase/barstar complex with a specific random placement of crowders of varying radii at 30% crowding density. Also included are files specifying, for each pdb file, the radii of each atom and model crowder. (TAR) [file pone.0098618.s005.tar › vary30percent_pdb/crowders_radii-39.siz]

aaaaaannnrrrrrrrr
  HN2      1.0000
 R185      1.8500
 HCT1      1.0000
  HN1      1.0000
  R15      1.5000
  NCT      1.5000
 OCT1      1.4000
 OCT2      1.4000
  HT1      1.0000
  HA1      0.0000
  CNT      1.7000
 HCT2      1.0000
 HT2G      0.0000
  NXT      1.5000
  OT1      1.4000
  CAY      2.0000
   OY      1.4000
  R18      1.8000
 HT2B      0.0000
  R20      2.0000
  R05      0.5000
 R195      1.9500
   CY      1.7000
 HTB3      0.0000
  HT2      1.0000
  R14      1.4000
  CTB      2.0000
  CAT      2.0000
  R19      1.9000
 HTB2      0.0000
  R00      0.0000
  R10      1.0000
   NT      1.5000
  HT3      1.0000
  R17      1.7000
 HT2A      0.0000
  HA2      0.0000
 R135      1.3500
 HT2C      0.0000
  OT2      1.4000
  ONT      1.4000
  CT2      2.0000
 HTB1      0.0000
  HNT      1.0000
  HY3      0.0000
  HY1      0.0000
  HY2      0.0000
  OXT      1.4000
   N7 QSI  1.5000
  CYZ CYZ  7.2084
  BOO BOO  6.5480
   C6 TSA  1.7000
  AFY AFY  6.1934
  CJL CJL  5.7042
  CAI CAI  8.0266
  BNV BNV  6.5268
  CFM CFM  6.3215
  BYC BYC  6.8506
  ADP ADP  5.9023
  BXK BXK  5.2771
  BQR BQR  9.0859
  BYW BYW  6.7093
   HA HYD  0.0000
    N PHE  1.5000
  DLN DLN  5.7708
  CVA CVA  8.7457
  BMB BMB  16.1786
  HB1 AS1  0.0000
  CNK CNK  5.8179
  BRS BRS  9.5328
   CD PRO  2.0000
  BRB BRB  9.0962
  BMD BMD  7.7671
  H2' QSI  1.0000
  BPY BPY  5.3651
    C PHE  1.7000
 H31B XK2  0.0000
  BND BND  8.7578
   C3 XK2  2.0000
  AVY AVY  6.0108
   HN SEP  1.0000
  CIB CIB  5.4603
  CUC CUC  5.3993
  BUR BUR  7.4996
  ASS ASS  5.1080
  CCK CCK  5.5509
  BGX BGX  7.1172
  BHT BHT  5.0926
  CBF CBF  5.1839
  C3' QSI  2.0000
  ATX ATX  5.7458
  H79 XK2  1.0000
  CQS CQS  7.2766
  AHY AHY  6.4127
  CHG CHG  8.0770
  APV APV  7.1087
  DMZ DMZ  5.2452
  BSX BSX  7.1225
  DCL DCL  5.2783
  AEM AEM  5.5122
  CDF CDF  7.0934
  AGD AGD  5.5060
  HD1 HSD  1.0000
  AXE AXE  5.1700
  BJS BJS  5.2472
  DID DID  5.3394
  CEF CEF  6.8986
  AGN AGN  7.2950
  CYR CYR  6.0015
  AMK AMK  5.2927
  CTQ CTQ  10.8634
  BBB BBB  5.4059
  AFT AFT  14.9483
  CDJ CDJ  5.1676
  ATE ATE  6.7282
  CD2 HSE  1.7000
  BNU BNU  9.1386
  BZF BZF  5.2688
  BMN BMN  5.2378
  DDD DDD  7.6384
  CWH CWH  5.6905
  CRV CRV  7.6573
   CG ASP  1.7000
    C CYS  1.7000
  AFH AFH  6.9473
  ARD ARD  7.1834
    C TRP  1.7000
  CYT CYT  6.6750
  COE COE  13.5616
  BIG BIG  7.5728
  AFI AFI  5.9568
  ASF ASF  5.7048
  BHY BHY  6.2413
  CUK CUK  8.2875
  DJX DJX  6.1278
  CAM CAM  5.6174
  CTG CTG  5.1105
  DDU DDU  5.2610
  CYG CYG  5.3182
  HE1 GL1  1.0000
  ASX ASX  5.8660
  CKI CKI  5.0506
  HB2 AS2  0.0000
  DLE DLE  5.8068
  BTK BTK  7.0524
  CHS CHS  8.1677
  BUI BUI  11.1504
  HE2 TYR  1.0000
  DKN DKN  5.6506
  BTO BTO  6.8798
  BSK BSK  6.5267
  ARI ARI  7.2150
   HA GLU  0.0000
  BYQ BYQ  9.1963
  H22 XK2  1.0000
  HE3 TRP  1.0000
  COK COK  5.5139
  AKW AKW  6.1041
  ALU ALU  6.2214
  DMY DMY  5.3104
  BXB BXB  6.6963
  OD1 AS2  1.4000
  CKY CKY  5.4853
  BIS BIS  5.2724
  CDR CDR  5.2470
  DHT DHT  5.5021
  CCD CCD  6.3788
  BWU BWU  5.9393
  CXI CXI  11.3402
  BYD BYD  7.9899
  CGG CGG  5.4297
   CB GLN  2.0000
  CE1 TYR  1.7000
  AGT AGT  6.5944
  ADW ADW  6.9496
  HG2 QSI  0.0000
  DKF DKF  5.2754
   C1 XK2  1.7000
    O ASN  1.4000
  AOB AOB  5.6027
  DGP DGP  8.3435
  CZI CZI  7.2469
  CPN CPN  12.0707
  CZN CZN  5.4881
  AEU AEU  5.9777
  C18 TSA  1.7000
  ANX ANX  6.8871
  CMF CMF  10.0396
  BRP BRP  5.0958
  BIE BIE  5.9849
   CD QSI  1.7000
  CRM CRM  6.8727
  AIS AIS  6.7333
  AWN AWN  7.8033
   H5 TSA  1.0000
  BBQ BBQ  5.0236
  BLK BLK  18.6114
  ALD ALD  5.6927
  CSM CSM  5.4596
  BZP BZP  5.3732
  DIG DIG  6.6330
  AIY AIY  6.7185
  ACD ACD  5.6206
  CLZ CLZ  13.0908
  CZL CZL  5.0472
  DIE DIE  5.1027
  BKH BKH  5.1561
  AMP AMP  5.8134
  AOY AOY  8.5146
  CXG CXG  9.0162
  COF COF  12.0549
  BFH BFH  6.1756
  DBX DBX  6.6163
  BBH BBH  6.1917
  BSE BSE  5.8063
  AKF AKF  6.3197
  CGC CGC  5.6416
   CB CYS  2.0000
  DEK DEK  7.5527
  DHC DHC  6.0961
  BHM BHM  5.3933
  APS APS  5.5012
   C4 QSI  1.7000
   CZ PHE  1.7000
  O3' QSI  1.4000
  CKS CKS  5.2665
    N HIS  1.5000
  CXT CXT  5.4630
  CFO CFO  5.8663
  CFH CFH  7.7395
  AIR AIR  5.0504
  HB2 SER  0.0000
  CRA CRA  7.2547
  O2S QSI  1.4000
  APX APX  10.2306
  BEU BEU  5.1072
  ACY ACY  12.3035
  H37 XK2  1.0000
  CKZ CKZ  6.3820
    O VAL  1.4000
  DEA DEA  6.7733
  BOE BOE  7.2032
  CWD CWD  7.4370
  CEO CEO  6.2289
  CTD CTD  5.3726
  DFN DFN  5.9697
  ACC ACC  9.9972
  HE1 HSC  1.0000
   CA ALA  2.0000
  DAP DAP  11.3644
  AQI AQI  5.0525
   H1 OH2  1.0000
  CJG CJG  5.5369
  AYX AYX  5.6896
  BJB BJB  5.4095
  CSX CSX  6.5438
   CD GLN  1.7000
  AGJ AGJ  8.9068
  CDL CDL  8.1873
  CXN CXN  7.9868
  BVO BVO  5.5608
  AEF AEF  7.3248
    H ARG  1.0000
  AXT AXT  5.5893
  AQC AQC  5.4664
    N AS2  1.5000
  BEZ BEZ  7.6472
  CRN CRN  5.9986
  BWJ BWJ  5.5775
  AES AES  12.3605
  BXV BXV  10.0576
  AEI AEI  10.4255
  APQ APQ  5.4329
  OE1 GLU  1.4000
  H34 XK2  1.0000
  DEF DEF  5.9142
  DAT DAT  5.3492
  CBI CBI  5.2880
  HE1 TRP  1.0000
  CTC CTC  6.4523
  DIO DIO  6.1237
  CXE CXE  7.1359
  CQL CQL  7.0479
  BNE BNE  16.0443
  CVL CVL  5.0675
  CLE CLE  5.4656
    N HSD  1.5000
   CB PRO  2.0000
  DGS DGS  5.6055
  CHU CHU  5.4279
  BOQ BOQ  5.0105
  HG2 ARG  0.0000
  CEI CEI  5.1120
  HB2 PHE  0.0000
  CTI CTI  5.3419
  CMQ CMQ  24.3988
  BKV BKV  22.3703
  AVF AVF  5.8960
  DES DES  5.7354
  CGQ CGQ  8.5568
  BIU BIU  5.1063
    O HSD  1.4000
  BBM BBM  5.4159
  CVQ CVQ  5.9876
  AQP AQP  6.0953
  AOD AOD  6.7414
 HG13 VAL  0.0000
    H MET  1.0000
  H12 TSA  1.0000
  BUC BUC  6.9361
  AVW AVW  5.9034
   HA LYS  0.0000
  CWY CWY  7.8343
  BDX BDX  5.5755
  ARC ARC  6.6077
  C5' QSI  2.0000
  ASG ASG  5.9609
  AMB AMB  6.5565
   CG TYR  1.7000
  C33 XK2  1.7000
   CA SER  2.0000
  BLE BLE  19.1016
  BZM BZM  6.0268
  HB1 ARG  0.0000
  AYL AYL  5.6824
  C28 XK2  1.7000
  BCS BCS  11.2638
  BNF BNF  7.0945
  BHI BHI  5.2152
  BBZ BBZ  5.0942
  BFJ BFJ  5.8572
  AZI AZI  8.1112
  AKD AKD  7.0839
  CSV CSV  5.5740
  HB1 AS2  0.0000
  CCQ CCQ  6.8083
  AUD AUD  6.4621
  BNM BNM  7.1350
  ALI ALI  5.4638
  OD1 ASN  1.4000
  C67 XK2  1.7000
  C72 XK2  1.7000
  CBE CBE  5.5615
  CLO CLO  5.1321
  BJT BJT  7.8117
  ABM ABM  9.4937
  CNH CNH  8.9626
  C1' QSI  2.0000
  AHX AHX  5.8177
  DMG DMG  5.2701
  ACO ACO  21.9070
   HN ALA  1.0000
  CBM CBM  5.6036
   HN HYD  1.0000
  CGZ CGZ  8.0852
  BSC BSC  7.8869
  HG1 MET  0.0000
  DFF DFF  5.1501
  BSU BSU  6.3897
  BKI BKI  6.5036
  BCZ BCZ  6.7323
  AGV AGV  5.2829
  AKJ AKJ  9.8541
  CBX CBX  5.0748
 HE21 GLN  1.0000
   HG CYS  1.0000
  AUZ AUZ  5.7644
  AYT AYT  6.8140
  BQV BQV  10.4010
  AIC AIC  9.0190
   OC VDW  0.0000
  BVX BVX  5.8362
  HB1 LEU  0.0000
  DGK DGK  5.3745
  N10 QSI  1.5000
  AYZ AYZ  6.2493
  BRF BRF  6.6480
  BPT BPT  11.3533
  CHZ CHZ  5.4953
  BKC BKC  5.2849
  BJI BJI  5.2594
  BCG BCG  5.0911
  H35 XK2  1.0000
  BLX BLX  9.5918
  BYU BYU  5.1633
  CHB CHB  9.4682
  BPZ BPZ  10.3213
   HA HSE  0.0000
  BJL BJL  7.8992
  AGS AGS  12.3467
   CD GLU  1.7000
  AGF AGF  5.6537
   CB HIS  2.0000
  CND CND  11.0531
  ARS ARS  9.0484
  CTV CTV  8.4596
 H2'' QSI  0.0000
  AWX AWX  5.6587
  AJL AJL  6.1095
  OH2 HOH  1.4000
  CHV CHV  5.9839
  DLY DLY  5.8492
  DGU DGU  10.4610
  CD2 LEU  2.0000
  BGF BGF  7.3182
  BLI BLI  5.7321
  DGB DGB  8.2577
 HD22 LEU  0.0000
  DCX DCX  5.1994
  CZF CZF  9.0030
  CTY CTY  5.5637
    O THR  1.4000
  CHN CHN  5.1162
  DIW DIW  5.4251
  AKV AKV  10.9556
  AEJ AEJ  9.6602
  DMA DMA  5.0151
  ARR ARR  6.9768
  HD3 ILE  0.0000
  CDM CDM  5.4608
  ACI ACI  10.1695
  H71 XK2  1.0000
  DAI DAI  6.7252
  AMI AMI  6.8886
  CD1 PHE  1.7000
  CKB CKB  5.4821
  BLQ BLQ  12.6580
  AOP AOP  7.1702
  AWC AWC  5.1847
  DLP DLP  6.8737
  DEZ DEZ  6.2271
  DCC DCC  5.4282
  AZL AZL  7.1540
  AHP AHP  5.1654
  CSU CSU  11.1408
  AYW AYW  5.1555
   CG LYS  2.0000
  CGP CGP  5.4276
  DAH DAH  6.2236
  ANI ANI  7.5275
  BGD BGD  5.4070
  CSB CSB  5.1790
  ATL ATL  5.0031
  DDC DDC  6.1020
  CLF CLF  5.5312
  AOO AOO  6.3530
  CGR CGR  7.7612
  AXM AXM  7.1359
   CG HIS  1.7000
  CHE CHE  5.0454
  CIC CIC  5.7655
   O7 TSA  1.4000
  DEM DEM  6.8059
  BCM BCM  5.7639
 HD22 ASN  1.0000
  ATV ATV  6.8990
    C LYS  1.7000
  BGA BGA  6.4809
  CHA CHA  7.1727
  CGE CGE  5.2214
  AGC AGC  7.5202
  DMJ DMJ  5.8041
   HB ILE  0.0000
  CEU CEU  6.5257
  CUT CUT  5.4500
  BKA BKA  5.3362
  BWL BWL  5.5093
  CVT CVT  6.3939
  BCY BCY  7.1806
  AVB AVB  5.1663
 HG22 ILE  0.0000
  CWL CWL  9.8566
  CDI CDI  5.6253
  BJX BJX  5.1360
  CEQ CEQ  6.5522
  AVZ AVZ  9.5990
  BVW BVW  5.6897
  AHM AHM  6.2951
  HB2 ARG  0.0000
  BPQ BPQ  8.0040
  BWY BWY  5.4566
  BON BON  7.3095
  ABT ABT  5.1506
  C20 XK2  1.7000
  CQC CQC  5.9915
  ANY ANY  5.9176
  BKT BKT  7.8457
  AXA AXA  5.1332
  DLO DLO  5.6880
  BDA BDA  7.9424
  BCX BCX  5.0740
  BMS BMS  8.3467
  COG COG  5.5356
  BCL BCL  6.1839
  AOA AOA  6.8719
  CVS CVS  8.9566
   CZ ARG  1.7000
  AIX AIX  9.5914
  DEW DEW  6.7624
  CUD CUD  5.6386
  BOH BOH  11.6965
  ASY ASY  6.2081
  CJO CJO  6.5856
  CZB CZB  6.8980
  BHW BHW  5.2228
  DEG DEG  6.4858
  CBO CBO  6.7852
  CLA CLA  7.2794
    H ILE  1.0000
  CCJ CCJ  5.7893
  AUR AUR  7.9047
    N ALA  1.5000
  CKT CKT  7.9415
  DED DED  5.8406
  BOV BOV  7.1136
  BOM BOM  14.3631
  CJW CJW  5.0505
  BAQ BAQ  6.7217
  O15 TSA  1.4000
  NE2 HSD  1.5000
  OE2 GL1  1.4000
  CMM CMM  17.6641
   CB TRP  2.0000
  BMQ BMQ  6.3956
  AUU AUU  6.1561
  ANO ANO  6.2813
  HE1 HIS  1.0000
  AFQ AFQ  7.0300
  AMT AMT  7.5325
   CD GL1  1.7000
  CBY CBY  5.0718
  ALG ALG  9.8760
 HG21 VAL  0.0000
  AOQ AOQ  6.3532
  OE1 QSI  1.4000
  HG2 MET  0.0000
  HB2 HSE  0.0000
  BTF BTF  5.5027
  BST BST  9.3251
  AFF AFF  10.7000
   HN CYS  1.0000
    H ASP  1.0000
  AIW AIW  5.1865
  DBA DBA  6.5369
  CQA CQA  8.6592
  CHX CHX  5.9926
    O GL1  1.4000
  CEG CEG  5.1490
  CMB CMB  12.4251
  AML AML  7.2020
  AMX AMX  9.5770
  DFB DFB  6.3774
  NE2 GLN  1.5000
  BVQ BVQ  5.3038
  BMI BMI  16.9709
  BJM BJM  5.8943
  CLL CLL  5.2576
  DFX DFX  5.3825
  CFR CFR  7.2302
  ADV ADV  10.9774
  BVF BVF  9.3041
  ASN ASN  6.5692
  HD1 HSC  1.0000
    N TRP  1.5000
  ABG ABG  12.0765
  BRQ BRQ  5.2985
  CWM CWM  6.0542
  BMY BMY  10.0869
    C ASP  1.7000
  BLD BLD  11.5347
  AAJ AAJ  10.6927
  CE1 HSE  1.7000
  BUX BUX  5.4523
  BHF BHF  5.0276
   HN TRP  1.0000
  AUB AUB  7.5604
  CMW CMW  16.2379
  BBY BBY  5.5321
  AZM AZM  5.2070
  ACR ACR  7.3649
  AXR AXR  5.9185
  CMK CMK  9.0239
  BXW BXW  5.1070
  ABP ABP  13.8164
  BLF BLF  12.7901
  AIQ AIQ  5.4343
  AYA AYA  6.1250
  DKJ DKJ  5.5732
  CFL CFL  5.7987
  CQO CQO  7.4775
  DIQ DIQ  8.5902
  BXO BXO  5.2390
  CMN CMN  9.3510
  DJT DJT  6.0435
  CCA CCA  8.1144
  AJA AJA  5.4326
  DFH DFH  5.1641
  BUQ BUQ  9.2439
  HG1 ARG  0.0000
  BVP BVP  6.2072
  CEC CEC  5.5877
  DER DER  5.0051
  CIH CIH  5.2810
  HE2 MET  0.0000
  NE2 HIS  1.5000
  CJQ CJQ  5.5092
  ACN ACN  10.0411
   CG PHE  1.7000
 H31A XK2  0.0000
  BUK BUK  5.3296
  H25 TSA  1.0000
  DAY DAY  7.6441
  DBK DBK  6.4213
  BRO BRO  6.3033
  BNP BNP  6.8320
  AWL AWL  5.1222
  BZH BZH  11.1175
  CCN CCN  6.4930
  DEO DEO  8.0864
  BNR BNR  11.5326
   HE GLU  1.0000
  AXS AXS  5.0287
  AFJ AFJ  6.0539
  CIF CIF  5.6091
  CCM CCM  5.3891
  AIN AIN  5.8862
  CQJ CQJ  12.6046
  BLH BLH  8.7426
  BDE BDE  5.9449
  AEX AEX  6.6661
   CB MET  2.0000
  DKY DKY  6.5772
  ALM ALM  5.0248
   H1 TIP  1.0000
  CRJ CRJ  7.9040
  BJE BJE  5.8525
  CMV CMV  20.7301
  BXE BXE  5.4771
  BAP BAP  6.6021
  ANZ ANZ  7.8499
  AJO AJO  5.9511
  DCN DCN  5.9083
  BMJ BMJ  6.0143
  AXK AXK  5.7406
  CJN CJN  6.7671
  BXI BXI  6.9015
  BGT BGT  5.2805
 HG12 ILE  0.0000
  DJD DJD  6.3667
  AKY AKY  7.6312
  BGZ BGZ  5.6927
  AZY AZY  5.2063
  AVH AVH  5.7180
  ARQ ARQ  5.6544
  ADU ADU  9.0395
  CRC CRC  5.0992
  ARW ARW  5.9064
  AQO AQO  6.5062
  AVV AVV  5.7817
  OE1 GL2  1.4000
  BWE BWE  5.6116
  COY COY  5.3278
  AFK AFK  6.3463
  APT APT  9.6622
  CUW CUW  7.1501
  CLR CLR  5.6703
  BGK BGK  5.8499
  BDY BDY  6.3807
  AOC AOC  8.5365
   CG GL2  2.0000
   CA MET  2.0000
  CRI CRI  5.7094
  BHP BHP  5.8133
  DDH DDH  7.3990
  AQW AQW  8.1941
  H65 XK2  1.0000
  DAF DAF  6.1610
  AEL AEL  9.7380
  CUO CUO  9.7048
  CXM CXM  5.6373
  CCT CCT  8.5922
  AXF AXF  5.9614
  AGE AGE  5.9592
  CRH CRH  6.6231
  BCE BCE  6.1743
  DLR DLR  5.1930
  DDQ DDQ  5.2581
  BFX BFX  5.3698
  BHD BHD  5.6915
  CD2 HSC  1.7000
    N GL1  1.5000
   CA ARG  2.0000
  APM APM  5.6276
  BAO BAO  5.9356
  AEA AEA  6.3965
  HB1 PHE  0.0000
  C66 XK2  1.7000
  CBU CBU  7.9054
  ACW ACW  19.9500
  CEP CEP  6.3565
  BLS BLS  13.4033
  AXB AXB  5.3813
  ASE ASE  5.4615
  DIJ DIJ  6.1297
  DFC DFC  5.4539
  HG1 GLN  0.0000
  CJV CJV  8.3576
  CUJ CUJ  7.0610
  DCP DCP  5.9366
  AQK AQK  7.0687
  DIT DIT  6.6557
  ND1 HSE  1.5000
  AZQ AZQ  6.1371
  BEV BEV  5.4740
    C MET  1.7000
  AVP AVP  10.0733
  ANE ANE  5.7087
   H3 XK2  0.0000
  AOW AOW  6.3400
  CQN CQN  7.1921
  AEP AEP  5.2387
  H3' QSI  1.0000
  ATJ ATJ  5.7343
  O2' QSI  1.4000
   SD MET  1.8500
  DBJ DBJ  8.7070
  ARP ARP  6.2892
  ABH ABH  12.7053
  DMP DMP  5.0789
  DJJ DJJ  5.8167
  HB1 ASN  0.0000
  CUN CUN  7.5245
  AYU AYU  5.5154
  ABO ABO  8.1772
   CA CYS  2.0000
  DGF DGF  5.6307
  BFI BFI  5.1067
  AZJ AZJ  6.0296
  BJZ BJZ  5.2732
  CIX CIX  6.0458
  BFV BFV  5.1423
  ATH ATH  5.8802
  BAH BAH  5.9723
  BFS BFS  5.8852
  AGY AGY  7.5665
  BKW BKW  16.9056
    C GL2  1.7000
  BSD BSD  8.2809
  BVK BVK  5.5154
  AMF AMF  8.1713
  AKA AKA  6.6654
    O PHE  1.4000
 H61A XK2  0.0000
  AIB AIB  6.0955
  HE1 GL2  1.0000
  BEC BEC  6.3317
  AXD AXD  6.0850
  AOZ AOZ  7.3027
  AOE AOE  7.9744
  CPZ CPZ  14.1491
  AGX AGX  5.5881
   CG HSE  1.7000
  DKK DKK  7.2173
  AKB AKB  8.2060
  CKO CKO  5.5658
   N7 XK2  1.5000
  DJW DJW  6.1861
  CMX CMX  8.9935
  CRL CRL  5.3127
  BXY BXY  5.7752
  BNL BNL  13.3798
  BAK BAK  5.6443
  ACJ ACJ  8.8406
  BEG BEG  5.7182
    H SEP  1.0000
  CFJ CFJ  6.8707
  HB2 AS1  0.0000
   SG CYS  1.8500
  HD2 ILE  0.0000
  BZL BZL  7.3411
  ARH ARH  7.9028
  CMR CMR  20.7439
    O HSE  1.4000
  CD1 LEU  2.0000
  CCW CCW  6.0899
  BSA BSA  8.7391
  CXV CXV  5.4888
  CGM CGM  6.7356
  DLW DLW  6.6138
  BRL BRL  6.0412
  BNN BNN  17.8780
  CXQ CXQ  5.7363
  BVG BVG  9.9505
  CE2 TRP  1.7000
  CRZ CRZ  5.9133
  HB1 QSI  0.0000
  BFR BFR  5.0142
  DKS DKS  5.2435
  APN APN  5.8153
  HB2 CYS  0.0000
  CDW CDW  5.2855
  AZK AZK  5.5286
  BBP BBP  5.1765
  ARX ARX  5.7707
  AOI AOI  5.7903
  BJV BJV  5.3050
  BBC BBC  6.3484
  CWR CWR  5.5028
   CG GLU  2.0000
  COH COH  10.5896
  AHZ AHZ  14.5550
  DIY DIY  6.0409
  CZD CZD  9.3922
  AKH AKH  7.4026
  ADO ADO  9.4614
  DMS DMS  5.7638
  BMK BMK  9.6387
  H63 XK2  1.0000
  DHF DHF  7.0898
  ACU ACU  5.4579
  CPU CPU  5.8799
  CBS CBS  5.7217
 HE22 GLN  1.0000
  ADQ ADQ  7.8862
  ARK ARK  5.2856
   O4 XK2  1.4000
  BXQ BXQ  6.9268
  CLQ CLQ  5.7304
  CSG CSG  17.8108
  BZU BZU  7.4310
  CUQ CUQ  5.5719
  CSZ CSZ  9.1182
  DHL DHL  5.2881
  CVV CVV  11.5408
   HN TYR  1.0000
  AUN AUN  5.0918
  CYD CYD  6.1459
  CUH CUH  5.4343
  DFO DFO  6.0049
  CHC CHC  6.4478
  AMY AMY  5.5477
  BYM BYM  7.1569
  DLZ DLZ  5.9818
  DHH DHH  5.4285
  AIF AIF  7.2634
  ABZ ABZ  8.7425
  CPE CPE  7.5005
  CNX CNX  10.1523
  CHJ CHJ  5.2806
  APC APC  5.1722
  BJJ BJJ  5.2335
  BQN BQN  5.0157
  CRK CRK  6.9961
  BSO BSO  7.0199
  DCB DCB  6.5196
  BSB BSB  6.0364
    C HSD  1.7000
   HA ARG  0.0000
  AYQ AYQ  5.0560
  CYS CYS  6.6576
  AIZ AIZ  5.4514
  BBN BBN  6.8512
  DGX DGX  5.8796
  DLT DLT  7.7830
  CQK CQK  5.7230
  CRX CRX  12.2644
  AMM AMM  8.5074
  AVM AVM  5.0770
  CRW CRW  7.9299
 HD12 ILE  0.0000
  ATC ATC  6.2837
  CET CET  7.3210
  DHM DHM  7.8948
  BDL BDL  6.0339
   CB GL1  2.0000
  ATR ATR  5.2976
  C19 TSA  1.7000
  AYB AYB  5.4869
  DIZ DIZ  5.7376
  AAE AAE  13.8890
  OE1 GLN  1.4000
  AUJ AUJ  6.4756
  BUH BUH  6.3603
  AUX AUX  7.2713
  H21 TSA  1.0000
  AWD AWD  5.2456
  CYI CYI  10.2949
  CBQ CBQ  8.2193
  AKO AKO  7.5066
  BLR BLR  23.1240
  DLQ DLQ  5.1340
  BSR BSR  7.7107
  BSG BSG  5.4535
   HN ASP  1.0000
 H3'' QSI  0.0000
  DJF DJF  6.1734
  CFZ CFZ  6.8505
  BMG BMG  7.0404
  CFU CFU  5.3911
  ATI ATI  6.4052
  DMN DMN  6.1586
 HG21 ILE  0.0000
   HA ILE  0.0000
   CB HSE  2.0000
  CUX CUX  7.3157
  BCW BCW  6.1614
  BHE BHE  6.1180
  BDC BDC  5.5558
  AFB AFB  5.8087
  BFQ BFQ  7.3761
  BXS BXS  6.5598
  ANW ANW  7.4145
    O CYS  1.4000
  DKT DKT  8.1227
  AQZ AQZ  5.1967
  AMU AMU  6.8622
   C6 XK2  2.0000
  BSW BSW  5.4223
  BMZ BMZ  9.9252
  BWB BWB  8.7232
 HD21 LEU  0.0000
  AHE AHE  9.5510
  ADM ADM  5.8055
    O ASP  1.4000
  AJU AJU  6.6568
  DCW DCW  9.6889
  AQU AQU  5.9050
  DHV DHV  6.3549
  CAS CAS  5.0321
  BOR BOR  7.8445
   N3 QSI  1.5000
  BHC BHC  5.2058
  CFI CFI  6.5102
  ACX ACX  6.9696
  OD2 AS1  1.4000
    H GL2  1.0000
  HB1 GLN  0.0000
  DFU DFU  5.9139
  CKX CKX  6.0088
  CFD CFD  6.9138
  CNI CNI  22.7102
  AQX AQX  6.2759
  BFP BFP  5.6535
  DKV DKV  6.0719
  CFW CFW  6.1848
    C GL1  1.7000
  COQ COQ  6.2263
  AQF AQF  5.8309
  AVG AVG  8.3353
  C2' QSI  2.0000
 HD13 LEU  0.0000
  AGP AGP  7.7927
  CHO CHO  6.5403
   HB VAL  0.0000
  CSP CSP  10.3361
  CFS CFS  5.1431
  CJS CJS  5.0662
  CAN CAN  5.9250
  AXC AXC  5.0572
   HA VAL  0.0000
  DCA DCA  7.0673
  DBD DBD  7.3137
  AHT AHT  11.1330
  BAN BAN  5.8769
  BCT BCT  5.8939
  BID BID  5.2702
  AQB AQB  5.1940
  BYS BYS  5.5217
  DJB DJB  5.4009
  CVJ CVJ  5.0183
  AOR AOR  6.3498
  CBD CBD  9.0907
  AUS AUS  5.2092
  ADR ADR  8.4469
  DKO DKO  5.1117
  AHD AHD  10.8350
  CTX CTX  6.0394
  DBR DBR  6.3565
  CKP CKP  5.1797
  ABD ABD  8.3315
  ALE ALE  5.1582
  DCS DCS  5.0571
  CZK CZK  5.0426
  AZH AZH  5.3666
  BHB BHB  7.1434
  BZE BZE  5.8783
  BIM BIM  5.5183
  AAU AAU  9.4417
  CAX CAX  7.3904
  CCG CCG  7.3418
    O QSI  1.4000
  ASK ASK  5.6066
  BOL BOL  7.8494
  BSQ BSQ  8.0388
  CVP CVP  5.4053
  BCK BCK  5.7708
  ARF ARF  5.9556
  CE2 TYR  1.7000
  BRE BRE  7.1410
  H25 XK2  1.0000
  CSI CSI  11.7803
  DIV DIV  6.1598
   CA HYD  2.0000
   NH VDW  0.0000
  C22 XK2  1.7000
  ALF ALF  11.4497
  AKU AKU  5.4339
  DDJ DDJ  5.2745
  H11 TSA  1.0000
  DBL DBL  7.2395
  DKQ DKQ  5.1526
  CVK CVK  6.1953
  BIJ BIJ  6.7099
  CPG CPG  6.4134
   HA CYS  0.0000
  BZY BZY  5.9762
  BMV BMV  8.0189
  BBT BBT  5.0507
  DAJ DAJ  7.2280
  BLG BLG  15.8309
    H TRP  1.0000
  COW COW  5.9992
  BOC BOC  10.3207
  AID AID  7.0796
  AHI AHI  7.5869
  CVI CVI  6.2516
   HN GLU  1.0000
  CRQ CRQ  5.1213
  DCQ DCQ  5.6462
  C70 XK2  1.7000
  AQL AQL  5.4363
   SG HYD  1.8500
  DLV DLV  5.1914
  CTT CTT  7.2941
  BQO BQO  6.6832
    N GLN  1.5000
   CA PRO  2.0000
  CFG CFG  5.4111
  BXX BXX  5.8202
  DEI DEI  5.5453
   H6 XK2  0.0000
  BGV BGV  6.4861
  AMN AMN  6.1820
  COT COT  6.9847
  AYO AYO  7.1173
  HB2 ALA  0.0000
  CZX CZX  6.0704
  AFL AFL  10.9339
  DCJ DCJ  5.9739
  CQE CQE  12.2234
  BUD BUD  7.2066
  AFS AFS  5.8942
  AYH AYH  5.2956
  DCU DCU  8.7169
   N2 XK2  1.5000
  TWE TWE  20.0000
   CG LEU  2.0000
  AFA AFA  11.9329
  ATN ATN  6.7673
  AQV AQV  7.4846
   CB LYS  2.0000
  CZ2 TRP  1.7000
  BOU BOU  6.9300
  DGT DGT  5.4927
  AAG AAG  6.6801
  CID CID  8.5118
  BQK BQK  6.9740
  ARO ARO  8.4068
  ANH ANH  7.0762
  CKU CKU  5.7449
  AOK AOK  5.5695
  CEH CEH  7.3786
  DME DME  6.6740
  DGN DGN  8.1685
  DLD DLD  5.7819
  BIA BIA  5.3361
  ASH ASH  5.9830
  CDT CDT  5.0799
  AMJ AMJ  6.7409
  CBB CBB  7.0847
  BUZ BUZ  7.8942
  BOD BOD  19.5840
  HD1 HSE  1.0000
  AWB AWB  6.8572
  ARE ARE  5.1683
  BMP BMP  18.1638
  CNC CNC  10.8717
  BZK BZK  5.9485
  BLO BLO  13.7918
  BAR BAR  6.2975
  AJQ AJQ  6.2920
  HB1 TRP  0.0000
  BQM BQM  5.8460
  BEN BEN  5.0103
  BGP BGP  5.2749
  DFD DFD  8.0147
  HT2 QSI  1.0000
  CEX CEX  5.4179
  CGD CGD  6.9691
  BTA BTA  6.5836
    N ASP  1.5000
  DFA DFA  6.4085
  CVN CVN  6.5319
   CG GLN  2.0000
  CPH CPH  13.1608
  ABJ ABJ  11.1823
  AGB AGB  12.8979
  CGJ CGJ  6.1084
  AFV AFV  7.1650
  CNB CNB  7.7198
  HG2 GLN  0.0000
  AWZ AWZ  7.5019
  BZC BZC  6.1256
  BFE BFE  5.2964
  CG2 THR  2.0000
  CTK CTK  6.8601
  CTJ CTJ  17.7016
  BXP BXP  7.2008
  BTL BTL  7.2066
  AJH AJH  8.0649
  BCH BCH  5.4356
  CBG CBG  6.8981
  ASB ASB  6.2821
  BLW BLW  5.8450
  COC COC  9.6182
  BUV BUV  5.7197
  BBF BBF  6.4993
  O1S QSI  1.4000
  DLX DLX  5.4872
  ACF ACF  11.0270
  BZJ BZJ  6.6869
  AZU AZU  6.8111
  COP COP  6.3220
   CG PRO  2.0000
  BHO BHO  6.1874
  CGW CGW  5.2295
  BZB BZB  8.5462
   HA SER  0.0000
  BPK BPK  6.6150
  BVL BVL  6.2234
    C SEP  1.7000
  CMI CMI  8.3814
  BUP BUP  5.9837
  ALO ALO  6.0928
    H LEU  1.0000
  CXU CXU  5.8518
  BDO BDO  6.3201
    N AS1  1.5000
  ATQ ATQ  6.6689
   CA HSE  2.0000
  AXN AXN  6.3020
  AEG AEG  5.4097
  CYX CYX  8.5606
  BHA BHA  5.4917
  HB2 LEU  0.0000
  CQY CQY  14.7155
   HE GL1  1.0000
  CMP CMP  5.1375
  AGH AGH  12.1183
  CDQ CDQ  5.9640
  BER BER  5.7730
  AHS AHS  6.6230
  AQE AQE  5.8752
    N ILE  1.5000
  BHQ BHQ  5.0214
   C2 QSI  1.7000
  CQX CQX  5.7327
  CEA CEA  5.0672
  DEY DEY  5.4241
  ACS ACS  6.8940
  ALK ALK  5.5377
  BBE BBE  5.4840
  CZP CZP  6.4649
  H64 XK2  1.0000
    N HSE  1.5000
  BGN BGN  5.2088
  BQH BQH  10.2392
  AKQ AKQ  5.1927
  AAX AAX  10.1739
  DHG DHG  10.3824
    O HSC  1.4000
  DJZ DJZ  6.4839
  CUA CUA  9.3175
  CRY CRY  11.4581
  BNS BNS  17.8089
  CKK CKK  6.4460
  BJG BJG  5.1415
  SPH NBN  1.5000
  COS COS  8.9622
  BZZ BZZ  5.1430
   HA HIS  0.0000
  DKZ DKZ  5.0161
  ACE ACE  5.1632
  BZA BZA  5.6939
  CNE CNE  11.8374
  HD1 AS1  1.0000
  CIS CIS  6.0277
  BZS BZS  7.8108
  DGQ DGQ  7.6930
   HD ASP  1.0000
  CSW CSW  8.4103
  BRH BRH  6.8368
  CGA CGA  6.3062
  BWO BWO  5.0636
  CLU CLU  6.0997
  CHR CHR  6.9322
  CLT CLT  5.5677
  DEV DEV  6.5557
  ATW ATW  5.9999
  APG APG  9.2384
  BIY BIY  6.2978
  AER AER  8.1549
  CLX CLX  5.9540
  DAC DAC  7.6817
  AHW AHW  12.3246
  BZV BZV  6.3742
  HB2 GLN  0.0000
  HE2 GL2  1.0000
  DJM DJM  7.4672
  BME BME  6.7340
   HN GLY  1.0000
   HN LYS  1.0000
  BEI BEI  5.4724
  CSK CSK  5.2546
  BKJ BKJ  5.2010
  ALS ALS  6.2214
  BCD BCD  5.2068
  CES CES  5.2378
  CDO CDO  6.1936
  CHL CHL  7.5258
  BWM BWM  6.9404
  NE1 TRP  1.5000
  COL COL  13.5111
  CUR CUR  7.8012
    H HSE  1.0000
  BTV BTV  8.0960
   CB PHE  2.0000
  BVE BVE  5.6297
  DBV DBV  6.9673
  DDX DDX  6.6303
  ATT ATT  5.7170
  BQE BQE  13.5605
  AJD AJD  6.2954
  COZ COZ  8.9823
  CNN CNN  9.1343
  BIF BIF  5.4402
  DHO DHO  5.2795
  CPA CPA  8.5224
  CIP CIP  8.7825
  AOF AOF  6.4767
  ADS ADS  9.3634
  DGC DGC  6.3354
   H1 HOH  1.0000
  DAW DAW  5.4042
  BHR BHR  6.8350
  DMD DMD  7.3378
  CGF CGF  5.2194
  CSJ CSJ  5.0168
  CLS CLS  5.4965
  HA1 GLY  0.0000
  CLK CLK  5.1803
  CRS CRS  10.6820
  AAS AAS  9.3736
   HA LEU  0.0000
  BQX BQX  5.7909
  HZ2 LYS  1.0000
    C ALA  1.7000
   O3 SEP  1.4000
  BYL BYL  8.3469
   CB SER  2.0000
  DMH DMH  6.1126
  CZO CZO  6.4394
  COI COI  12.0214
   HN SER  1.0000
  AND AND  7.2380
  DEE DEE  5.3938
  CLM CLM  6.3795
  AHN AHN  6.1559
   HE GL2  1.0000
  BDK BDK  5.7657
  OE1 GL1  1.4000
  HB2 QSI  0.0000
  ADT ADT  8.3981
  CUU CUU  5.1921
  CGB CGB  7.9018
  ACM ACM  9.7399
  HB2 HIS  0.0000
 HD21 ASN  1.0000
    O HOH  1.4000
  HD2 PHE  1.0000
  BKM BKM  5.3333
   HA ASN  0.0000
  ASM ASM  5.5502
  DIN DIN  5.3647
   HG LEU  0.0000
  CEZ CEZ  6.6950
  HB2 ASN  0.0000
  DHY DHY  8.8143
  BBS BBS  5.4497
  CML CML  6.6057
  AZP AZP  5.7706
  HE3 MET  0.0000
  BWZ BWZ  5.4430
  CGU CGU  5.4008
  BVJ BVJ  9.5735
   CA GL1  2.0000
  BEK BEK  5.4705
  DBF DBF  7.6347
  CWA CWA  7.0788
  CUP CUP  6.8610
  CTO CTO  10.0961
  BPE BPE  12.0580
  ANU ANU  7.3390
  AME AME  6.1836
 HG23 THR  0.0000
  DCZ DCZ  6.0447
  CTM CTM  5.8581
  ADF ADF  7.7133
  DMW DMW  5.3675
  BBG BBG  5.2167
   HA GL1  0.0000
  CJY CJY  7.3594
  BJO BJO  5.0839
  CYA CYA  8.3756
  CLD CLD  7.2015
  AJP AJP  7.1645
  CTR CTR  8.7342
  COX COX  13.1249
   HA PRO  0.0000
  BQB BQB  5.1273
  BDZ BDZ  5.6790
  CJR CJR  6.3702
  DFW DFW  5.3833
  DGA DGA  5.7155
  BOY BOY  8.3574
  AJF AJF  7.5857
  ND1 HSD  1.5000
  BTZ BTZ  8.4131
  BTB BTB  5.5988
  CYE CYE  6.7083
  ABK ABK  14.6345
  BSP BSP  6.6851
  CMD CMD  11.3706
  AKL AKL  7.1115
 HG23 ILE  0.0000
  AHF AHF  5.7506
  DAU DAU  7.2736
  BVR BVR  5.3423
  DEN DEN  5.9093
  AAP AAP  7.3197
  BKY BKY  10.0367
  BWA BWA  6.4640
    H GLU  1.0000
  CHH CHH  6.4766
  BTT BTT  6.2321
  ABV ABV  10.3531
  ND2 ASN  1.5000
  BVN BVN  5.7442
  BMH BMH  9.5055
  BGO BGO  6.6252
   CG TRP  1.7000
  CD2 TRP  1.7000
  DCM DCM  8.4920
  AUM AUM  5.1774
  H14 TSA  1.0000
    O ILE  1.4000
  AWW AWW  6.9606
  BMX BMX  9.4344
  AXX AXX  5.3648
   CB AS2  2.0000
  DKH DKH  5.4960
  NE2 HSC  1.5000
  BOZ BOZ  5.3100
  ANA ANA  7.7399
  CPF CPF  7.0229
  AWH AWH  5.0263
  AIV AIV  6.8661
  CFK CFK  6.7951
  O24 TSA  1.4000
  DHZ DHZ  7.5688
  AHC AHC  6.0063
    H HYD  1.0000
  CAR CAR  5.6612
  ARN ARN  6.1553
  DLS DLS  5.6958
    O ALA  1.4000
  ANM ANM  10.3714
  HB2 TYR  0.0000
  DKB DKB  6.7778
   CA ASN  2.0000
  CIA CIA  5.7325
  BEM BEM  5.0847
  CPX CPX  6.4041
  DAX DAX  13.1402
   CA LYS  2.0000
  CWS CWS  7.0003
  BOA BOA  10.6118
  BYF BYF  7.4930
  BIW BIW  5.5121
  HG1 GL2  0.0000
  DJC DJC  5.3308
  CZR CZR  5.1737
  AFC AFC  6.7580
  BXU BXU  5.6164
   CG GL1  2.0000
  CVR CVR  8.5693
  AZS AZS  5.8142
  BBV BBV  5.7288
  BES BES  5.3494
  BDP BDP  7.4079
  CVX CVX  6.9065
  CTF CTF  5.3926
  CPM CPM  7.0016
  CDK CDK  5.2536
  ANR ANR  9.8809
  H74 XK2  1.0000
  AWJ AWJ  5.4693
  CIY CIY  6.3049
  HB2 GL1  0.0000
  CQU CQU  6.6677
  CJT CJT  6.7221
  BXG BXG  5.3669
  BOF BOF  7.7799
  BDJ BDJ  5.6920
 HG11 VAL  0.0000
  BFN BFN  5.7205
  BML BML  11.9530
  CHM CHM  5.1861
  CBJ CBJ  5.1045
  ARA ARA  6.2553
  AJC AJC  12.0660
  DAE DAE  5.4216
  AQN AQN  8.1706
  HB1 HYD  0.0000
  BZX BZX  10.1954
  CG1 VAL  2.0000
  CZW CZW  7.3768
  AJY AJY  7.8230
  CIN CIN  5.5439
  C63 XK2  1.7000
  DCT DCT  7.5666
  CPV CPV  6.0850
  BKE BKE  6.2673
    N TYR  1.5000
  DEJ DEJ  6.0791
  ABS ABS  17.3216
  CCO CCO  5.1235
  CIO CIO  6.5419
  BKG BKG  5.7071
    C TYR  1.7000
  BMC BMC  14.3757
  CAQ CAQ  9.7067
  BDN BDN  6.2584
  BQQ BQQ  11.2721
  AHJ AHJ  8.6013
  CLN CLN  6.1882
  ACP ACP  8.6910
  CMC CMC  22.5827
  BVT BVT  6.9561
  CTN CTN  5.7988
  DHS DHS  5.5733
  CNJ CNJ  8.9982
  AXL AXL  7.3960
  AEH AEH  16.7972
  ACB ACB  18.6990
  BEL BEL  5.0244
  DHB DHB  6.2869
  BRX BRX  6.4775
  C73 XK2  1.7000
   NZ LYS  2.0000
    N HYD  1.5000
  HG2 GL1  0.0000
 HE22 QSI  1.0000
  CTL CTL  7.3720
  C76 XK2  1.7000
  DLH DLH  5.2148
  AJK AJK  7.9391
  CBP CBP  6.4788
  ATM ATM  5.9869
  ASO ASO  5.3039
  SPH SPH  1.5000
  AJN AJN  6.2600
  AYC AYC  5.9980
  H67 XK2  1.0000
  AAZ AAZ  6.1783
  HE1 GLU  1.0000
  HB2 MET  0.0000
    H SER  1.0000
  CZC CZC  9.0754
  ABA ABA  22.6297
  ATK ATK  8.3360
  DJK DJK  6.6484
  DMT DMT  5.0048
  HB1 HSC  0.0000
  CPP CPP  12.3516
  BGL BGL  6.2621
  CKD CKD  5.1289
  BJN BJN  5.1988
  AAT AAT  17.3066
  HZ2 TRP  1.0000
  H21 XK2  1.0000
  C71 XK2  1.7000
  DCD DCD  5.6149
  CHI CHI  8.4403
  BSZ BSZ  7.2853
   C3 TSA  2.0000
  DEP DEP  5.4266
  HT1 QSI  1.0000
  ATY ATY  6.1740
  BSS BSS  9.1079
  DFP DFP  5.5009
  ACK ACK  10.6938
  BQL BQL  5.0408
  DKE DKE  5.0379
  BRV BRV  5.4357
  BZT BZT  7.1765
  OE2 GL2  1.4000
  ADK ADK  7.6865
  BJY BJY  7.3694
    P SEP  1.9000
  CVC CVC  6.1851
  HO4 XK2  1.0000
  AVN AVN  5.3272
  DHR DHR  5.6949
    O SEP  1.4000
  ANQ ANQ  5.2019
  CPO CPO  9.6301
  CAZ CAZ  9.7947
  DDS DDS  5.3411
  ASZ ASZ  5.7922
  CER CER  6.8338
  AQM AQM  5.2092
  CFX CFX  5.2277
  CNG CNG  9.0924
  CFV CFV  5.2360
  AGW AGW  6.7003
  CVH CVH  7.9694
  ART ART  6.5471
  DLJ DLJ  6.9195
  ACH ACH  13.2362
  DET DET  5.2677
  CEE CEE  6.1213
  AGO AGO  8.4855
  AWY AWY  5.6380
  AUO AUO  5.1997
  AOG AOG  5.9543
   OG SER  1.4000
  C77 XK2  1.7000
   HN HIS  1.0000
  HE2 HSC  1.0000
  CDA CDA  6.0173
  BKZ BKZ  13.1602
  CPB CPB  11.1200
   CG AS2  1.7000
  CWV CWV  6.5897
    S QSI  1.8500
  AIG AIG  8.0524
  CFY CFY  6.6828
  CSE CSE  10.2005
  BTI BTI  8.6547
  CTZ CTZ  11.3085
  ATZ ATZ  7.0061
  DKI DKI  5.0730
  CZJ CZJ  7.7186
  AUI AUI  5.1885
  BCO BCO  5.1759
  CIZ CIZ  5.2293
  CXJ CXJ  7.7913
  BUA BUA  6.5535
  CE3 TRP  1.7000
  BKD BKD  6.1455
  HD2 HSD  1.0000
   HA QSI  0.0000
    O HIS  1.4000
    N LEU  1.5000
  BPS BPS  10.6913
    C HSE  1.7000
  HZ3 LYS  1.0000
    H VAL  1.0000
  DNA DNA  5.2848
    N GL2  1.5000
  HE2 LYS  0.0000
  CKH CKH  5.2236
  AEB AEB  11.9983
  BFM BFM  5.5367
  DFL DFL  5.0677
  C64 XK2  1.7000
  HB1 SER  0.0000
  CWT CWT  7.3903
  CDH CDH  6.8238
  DGV DGV  7.1111
  CYW CYW  5.7850
  HE1 MET  0.0000
  AGR AGR  9.4959
  CQM CQM  7.8645
  DLI DLI  6.5096
  ANG ANG  8.7647
  BCB BCB  7.4179
  AYG AYG  5.1725
  AOU AOU  7.6377
  ADN ADN  6.7354
  H1' QSI  0.0000
  AWT AWT  8.6296
  BSL BSL  9.2540
  AAM AAM  13.0482
  ABC ABC  10.4999
  DDR DDR  6.5836
   O1 TSA  1.4000
  CRU CRU  6.9394
  BTH BTH  6.0434
  C65 XK2  1.7000
  DGI DGI  6.2446
  DFI DFI  5.1200
  DFG DFG  5.3646
  BDV BDV  5.0012
  CUY CUY  6.4226
  ABQ ABQ  5.0027
  AOX AOX  7.6141
  AQY AQY  5.6017
  AFX AFX  11.1761
  APB APB  5.7016
  DIA DIA  6.4983
  AFG AFG  6.3332
   HN LEU  1.0000
  CVZ CVZ  6.7552
  BRD BRD  7.1083
  BOK BOK  7.3897
  AMQ AMQ  5.9623
  BAE BAE  5.3335
  AQH AQH  5.6585
  CCY CCY  7.7144
  AHL AHL  10.5879
  BLJ BLJ  7.7470
  AHH AHH  6.8862
   CG HSC  1.7000
  CVB CVB  6.9936
  BFC BFC  5.3149
 HD11 LEU  0.0000
  ARG ARG  7.8283
  CCP CCP  6.0267
    H GLY  1.0000
  AJT AJT  6.3275
  DCR DCR  5.0741
  APO APO  7.4619
  CAW CAW  5.3203
   CB VAL  2.0000
  CNP CNP  5.9123
  ALT ALT  5.9161
  AJI AJI  5.7417
  DCI DCI  7.9093
  C22 TSA  1.7000
  COJ COJ  7.4740
  CDB CDB  5.3719
  AVX AVX  7.0549
  BTY BTY  8.1641
  CFF CFF  6.1985
  BVB BVB  7.4915
    C QSI  1.7000
  DHU DHU  5.5104
   HA ALA  0.0000
  AVQ AVQ  5.0067
  CLJ CLJ  5.5151
  BNZ BNZ  15.7363
  CDE CDE  5.5174
  CSN CSN  6.1370
  BSF BSF  5.3068
  AUL AUL  6.6111
  AHU AHU  5.8582
  NH2 ARG  1.5000
  CWG CWG  5.8629
  AKT AKT  6.6930
  HE1 PHE  1.0000
  BEH BEH  7.2929
  CFQ CFQ  5.8859
  AKX AKX  5.0605
   CA SEP  2.0000
  CGT CGT  6.3182
  ACA ACA  13.3770
  ADE ADE  18.8668
    H TYR  1.0000
  AYS AYS  5.0652
  BEB BEB  5.0509
  AXO AXO  7.3024
  CGH CGH  5.5422
  BMF BMF  20.2229
    H GL1  1.0000
  OG1 THR  1.4000
    C HIS  1.7000
    N PRO  1.5000
  AII AII  12.5203
  BRI BRI  9.7542
  DIS DIS  6.4958
  BBK BBK  5.1320
  AFM AFM  12.9043
    O MET  1.4000
  COM COM  20.0323
  CJH CJH  6.9853
  BQW BQW  5.0697
  BAY BAY  5.2317
   NE ARG  1.5000
  CCR CCR  8.0652
    H HSD  1.0000
  AJM AJM  7.1722
  CNU CNU  6.5562
  DEX DEX  5.7188
  CAJ CAJ  6.1874
  BBI BBI  6.1123
  CQZ CQZ  5.8594
  CIQ CIQ  6.9984
  ALJ ALJ  6.3083
  BJW BJW  6.4378
  AVE AVE  7.1516
  CNF CNF  8.6903
  BJQ BJQ  5.1807
   HA GLN  0.0000
  DCO DCO  8.7394
  HB2 ASP  0.0000
  DHE DHE  6.2599
  HD1 PRO  0.0000
  AGK AGK  5.7783
   HN AS1  1.0000
  HE2 HIS  1.0000
 HG21 THR  0.0000
  DJY DJY  5.7621
  DJN DJN  5.8011
  BSV BSV  6.1725
  BAT BAT  7.3487
  CAD CAD  6.5206
  AVS AVS  8.4536
  AKP AKP  10.9614
  CIV CIV  5.8903
  APP APP  5.7111
  BUB BUB  5.9167
  DEH DEH  5.2247
  AGM AGM  5.3299
  AUQ AUQ  5.6550
  CMG CMG  11.6305
  COA COA  5.8535
  AJX AJX  11.3253
  AJV AJV  16.5349
  AFU AFU  6.1451
  ANV ANV  6.3768
   CZ TYR  1.7000
 HD12 LEU  0.0000
  DKG DKG  6.5568
  H33 XK2  1.0000
  C36 XK2  1.7000
   CB ALA  2.0000
  CJI CJI  5.3155
  ARB ARB  6.0264
  DLK DLK  5.4737
  BCA BCA  5.1628
  ABL ABL  10.8490
  BZG BZG  6.0513
  AUF AUF  5.9497
  CWB CWB  5.3167
  BHL BHL  5.5894
  CD2 HSD  1.7000
  BYG BYG  6.4530
  BMM BMM  5.9133
  HB1 TYR  0.0000
  CKL CKL  5.2465
   HN ILE  1.0000
  CD2 HIS  1.7000
  BIQ BIQ  5.9025
  C62 XK2  1.7000
  HG1 LYS  0.0000
  CDU CDU  5.5498
  AYM AYM  6.7944
  DJE DJE  5.8002
  HD1 TYR  1.0000
  C23 XK2  1.7000
  DCE DCE  5.8699
  CIT CIT  5.8362
  BSN BSN  6.3901
  ABX ABX  5.1469
  CIK CIK  5.8489
  CKM CKM  7.0875
  BWQ BWQ  8.3125
  CEV CEV  5.4266
  BYO BYO  6.2190
  BTS BTS  10.0588
  CNQ CNQ  6.9867
  AGA AGA  12.8926
  CLC CLC  6.9175
  CLG CLG  5.0437
  AUC AUC  5.2673
  HG1 QSI  0.0000
  CKR CKR  5.8987
  BQD BQD  5.1773
  CLY CLY  15.0305
  AZX AZX  5.2685
  ASI ASI  6.3531
  AZA AZA  7.1890
  CKE CKE  5.8845
    H ASN  1.0000
  HZ1 LYS  1.0000
  CCS CCS  6.9953
  CJB CJB  5.1011
  BXD BXD  10.0470
  BKP BKP  14.3825
  CNR CNR  6.1080
  HB1 GL2  0.0000
  CKQ CKQ  5.4956
   OH TYR  1.4000
  C34 XK2  1.7000
  DFK DFK  8.0914
    O PRO  1.4000
  BWG BWG  6.6406
  AEZ AEZ  11.7164
   H4 TSA  1.0000
  DGW DGW  5.1717
  BYT BYT  6.8913
  BQZ BQZ  7.4736
  AZE AZE  6.0905
  BHN BHN  5.2496
  CWI CWI  5.1411
   CD GL2  1.7000
  CAU CAU  5.7279
  AZN AZN  5.3800
  CYM CYM  5.9910
  AKZ AKZ  9.3618
  CUB CUB  5.5056
  CE2 PHE  1.7000
  DDK DDK  5.6500
    H THR  1.0000
    H LYS  1.0000
  DDF DDF  7.5785
  DJL DJL  5.6352
  AIJ AIJ  5.4620
  BKQ BKQ  11.9495
  BFL BFL  7.1137
  CXP CXP  5.7341
  AXU AXU  6.8305
  AUV AUV  5.1041
  BWR BWR  14.2702
    C THR  1.7000
  CXS CXS  5.5483
  AWE AWE  6.7349
  DBU DBU  6.5405
  CKC CKC  5.3004
  BGG BGG  8.2604
  CRR CRR  5.4861
  CZE CZE  5.0804
  BVM BVM  5.4510
  AKE AKE  6.5622
  BTP BTP  6.6419
  AWG AWG  7.5997
  OD1 AS1  1.4000
  DHI DHI  10.1540
  AEE AEE  8.2022
 HD23 LEU  0.0000
  CYF CYF  8.3650
  HG1 SER  1.0000
  BTE BTE  6.0569
 HH22 ARG  1.0000
  CCX CCX  6.6881
  DDW DDW  6.2974
  DCF DCF  5.3149
  DAN DAN  5.6778
  CAK CAK  7.5131
  AXV AXV  5.5517
  DFR DFR  7.6424
  DAB DAB  5.0641
  DIF DIF  7.1136
  BVS BVS  6.7137
  AGL AGL  5.7011
   CB GLU  2.0000
  BZW BZW  6.7656
  BRA BRA  8.4904
   H8 QSI  1.0000
  CJP CJP  5.1266
  BPC BPC  7.3485
  AGI AGI  6.6430
  BCU BCU  6.7366
  AMR AMR  8.5447
  HD2 PRO  0.0000
  BPO BPO  6.8428
  ARU ARU  6.3364
  BSH BSH  7.0020
  AAK AAK  17.4184
  BTW BTW  9.5965
  AQJ AQJ  6.8189
  AFO AFO  6.3274
  AUH AUH  6.0228
  ATS ATS  5.5481
  H10 QSI  1.0000
  HD2 HIS  1.0000
  DEL DEL  7.0020
  DDB DDB  6.6264
  AIE AIE  10.0475
  CZT CZT  6.4807
  DBM DBM  6.4902
  BKK BKK  5.7075
  DBN DBN  5.9937
  AYR AYR  5.0549
   CA TYR  2.0000
  BBU BBU  6.4548
  AQT AQT  5.3854
  CWC CWC  10.0595
  ATO ATO  7.0738
  CCU CCU  5.6168
  BMW BMW  14.9711
  ADH ADH  6.3270
  DCK DCK  6.4047
  GRD GRD  0.0000
  CQV CQV  7.1502
  CGK CGK  5.0937
  CYN CYN  5.6229
  HE2 GL1  1.0000
  DAD DAD  8.7229
    N CYS  1.5000
  CAC CAC  5.7362
  AMS AMS  5.6968
  CQD CQD  10.8396
  BXH BXH  6.2116
  BHX BHX  7.3568
 HD13 ILE  0.0000
  BUY BUY  11.0245
  BUU BUU  6.0994
  CQB CQB  8.2621
  DIH DIH  5.7530
  CPI CPI  20.6456
  CNZ CNZ  9.1707
  BFT BFT  5.5448
  CKV CKV  5.6381
  BUO BUO  8.3410
  BAI BAI  5.4922
  DMI DMI  5.4034
  BGH BGH  6.9572
   HN HSE  1.0000
   CB HSD  2.0000
  ASV ASV  6.3389
  BUW BUW  6.5700
  BKL BKL  5.3787
  AJE AJE  5.6730
  CUE CUE  6.4525
  BLU BLU  12.1083
   HA TYR  0.0000
    N SEP  1.5000
  AEV AEV  5.5081
  BZO BZO  5.2406
    O TRP  1.4000
  DCV DCV  8.5547
  OD2 AS2  1.4000
  BFB BFB  5.4040
  AMD AMD  6.8739
   CA HSD  2.0000
  BEF BEF  5.4472
  APK APK  7.7934
  AKM AKM  7.2950
  APU APU  7.7748
  CSY CSY  9.4697
  C10 TSA  2.0000
  SP1 SP1  1.0000
  H7A XK2  0.0000
  CNW CNW  5.2427
   H2 HOH  1.0000
  CUI CUI  5.4012
  CJC CJC  5.7051
  BNY BNY  10.7248
  ADB ADB  7.3692
  HD2 TYR  1.0000
  HE1 HSD  1.0000
  HB1 ASP  0.0000
  C79 XK2  1.7000
   CA LEU  2.0000
  BMO BMO  19.0836
  BGM BGM  6.0105
  BKB BKB  6.6601
  ADX ADX  14.9306
  DEQ DEQ  5.4478
  ASJ ASJ  5.0835
  HB2 SEP  0.0000
   HA HSD  0.0000
  ABE ABE  7.5278
  CQG CQG  14.6248
  HZ3 TRP  1.0000
  AIO AIO  5.6952
  BEQ BEQ  5.1427
  BLL BLL  12.8133
  CJZ CJZ  6.5955
  CD1 TYR  1.7000
  CFT CFT  5.1908
  BPV BPV  13.4012
  CHK CHK  5.8256
 DUM2 DUM  0.0000
  AMH AMH  5.5769
  ATP ATP  6.7611
  HG2 GLU  0.0000
  CYB CYB  13.9413
  CRE CRE  11.1451
   HD AS1  1.0000
   O5 XK2  1.4000
  CQP CQP  12.5321
  DLB DLB  5.5690
  CNT CNT  5.3776
  DDV DDV  6.7580
  BOJ BOJ  10.1157
  BIR BIR  6.9616
  CDZ CDZ  5.6443
  AEC AEC  10.0538
   HN VAL  1.0000
    N SER  1.5000
  AZV AZV  7.0628
  BPN BPN  12.6117
  CRT CRT  9.6676
  HE1 LYS  0.0000
  CTW CTW  7.5284
  OH2 OH2  1.4000
  AYN AYN  5.7730
  BCV BCV  5.2191
  AVJ AVJ  5.2806
  AIH AIH  7.6494
  BAF BAF  8.1849
  AMC AMC  5.9509
  BRM BRM  6.3678
  AVR AVR  5.6448
  CCV CCV  5.7378
  COD COD  9.5372
    O HYD  1.4000
  AEQ AEQ  6.5975
  CJE CJE  5.4547
   CA QSI  2.0000
  ARY ARY  7.4572
   H5 XK2  0.0000
   HN HSD  1.0000
  C17 TSA  2.0000
  DBZ DBZ  6.5603
  CFE CFE  6.4828
  BTJ BTJ  10.5296
  CJJ CJJ  5.0167
  AZR AZR  6.8432
    N HSC  1.5000
  DMR DMR  6.4840
  BWI BWI  5.1795
  BHG BHG  5.3922
  BSM BSM  6.2282
  ANK ANK  5.5859
   CA HSC  2.0000
  BVV BVV  11.3891
  BRW BRW  5.7031
  DGJ DGJ  5.0806
  BUJ BUJ  9.0612
  H20 TSA  1.0000
  CXO CXO  5.4819
  BIP BIP  5.7231
  AJZ AJZ  7.0375
  DHA DHA  7.1556
  BKR BKR  13.1771
  BYK BYK  5.4984
  ACL ACL  11.5216
  AZT AZT  5.4160
  HG1 PRO  0.0000
  BOX BOX  10.0505
  CVF CVF  5.7882
  ALP ALP  9.2051
  AAR AAR  13.4241
  CUV CUV  5.5857
  DGR DGR  6.2518
  CIE CIE  5.0118
  DLF DLF  8.4710
  ASU ASU  5.9837
   CB HYD  2.0000
  CMO CMO  8.3707
  BWH BWH  7.7833
  CXD CXD  11.6811
  ADY ADY  10.4918
  ALR ALR  5.3411
  SPH BON  1.5000
  BKX BKX  11.9817
  DBG DBG  5.5854
  CED CED  5.4133
  BQT BQT  5.9699
  DBW DBW  6.3383
  CHF CHF  5.6992
  CIU CIU  6.1547
  C26 XK2  1.7000
  BPD BPD  8.8592
  ASA ASA  7.0510
  CPS CPS  5.7341
 HH21 ARG  1.0000
  BJK BJK  5.3158
  CUM CUM  5.2795
   N1 QSI  1.5000
  BLM BLM  5.1314
  BVI BVI  7.9577
   HE ARG  1.0000
  CEY CEY  6.4320
  CG2 ILE  2.0000
  H78 XK2  1.0000
  CDC CDC  8.7585
  CCL CCL  8.9639
  DKL DKL  5.7499
  CST CST  7.8797
  HB2 GL2  0.0000
  AGU AGU  7.0638
  BTU BTU  5.4499
  DMX DMX  5.3432
  CSH CSH  6.2466
  AQS AQS  5.7504
  CTU CTU  7.6731
  BXL BXL  6.7594
  AFP AFP  5.3655
  HB1 LYS  0.0000
   HA AS2  0.0000
  BSJ BSJ  5.2851
   CA AS1  2.0000
  BPP BPP  14.0935
  CAP CAP  6.3529
  BOI BOI  5.1828
  AJJ AJJ  12.0393
   HZ PHE  1.0000
  DHQ DHQ  8.1907
 HD11 ILE  0.0000
   HA GL2  0.0000
  CZV CZV  5.4126
  ALY ALY  6.1819
  HD1 PHE  1.0000
  C27 XK2  1.7000
   CA GLU  2.0000
  AZB AZB  6.3314
  BHS BHS  6.5480
  CCH CCH  5.1515
    H PHE  1.0000
  BFW BFW  6.0201
  BEJ BEJ  5.6975
  HG2 GL2  0.0000
  HB1 HSD  0.0000
  AAH AAH  9.5264
  DCH DCH  5.3019
  AXW AXW  6.9688
  APZ APZ  8.0344
  CE1 HSC  1.7000
  AON AON  6.2211
  COV COV  19.3259
  BIK BIK  5.3892
   H2 OH2  1.0000
  DBI DBI  5.2587
  BAV BAV  5.8082
  BBA BBA  5.6495
  CDY CDY  6.5018
  HB1 ALA  0.0000
  BZR BZR  7.9602
  HB1 CYS  0.0000
  AVA AVA  5.3442
  O4' QSI  1.4000
   CE LYS  2.0000
  BNJ BNJ  11.7316
  BMA BMA  5.5450
  CUF CUF  8.8004
  CDV CDV  5.7490
  BUT BUT  5.6965
  BEP BEP  6.5138
  ALH ALH  6.7131
    C PRO  1.7000
  H62 QSI  1.0000
  BIT BIT  5.9221
  C4' QSI  2.0000
  BNG BNG  17.1065
  DJU DJU  5.9061
  DML DML  7.5440
  CWJ CWJ  5.6288
  CSF CSF  8.1808
    H AS1  1.0000
  BBD BBD  7.0686
  H4' QSI  0.0000
  CDG CDG  7.6254
  AIM AIM  10.9696
  CCC CCC  6.1957
  AZW AZW  6.3206
  CBC CBC  5.6154
  ALZ ALZ  12.5234
  DJG DJG  5.4321
  CNL CNL  15.7668
  CJK CJK  6.8921
  AQA AQA  8.6371
  HD1 HIS  1.0000
  AAC AAC  18.7444
    C HSC  1.7000
  BDH BDH  6.1949
  DMB DMB  5.2514
  CD2 TYR  1.7000
  AAN AAN  15.9277
  CMJ CMJ  20.9063
  AWI AWI  5.6070
  BRJ BRJ  5.2102
  CQR CQR  11.2788
  HD2 HSC  1.0000
  BHU BHU  7.0293
  BDF BDF  6.3191
   CA AS2  2.0000
  BFF BFF  5.7229
  CSA CSA  11.0793
  CIL CIL  6.6263
  H26 XK2  1.0000
  DDM DDM  6.6650
  CMY CMY  5.1045
  CDN CDN  5.9373
  BGB BGB  5.0270
  HE2 HSD  1.0000
  BIX BIX  5.9332
  BRG BRG  5.6359
   CE MET  2.0000
  BGS BGS  7.4965
  AIT AIT  6.3060
  ACV ACV  6.9095
  CRF CRF  7.1123
  AWR AWR  6.0446
  AIA AIA  7.5802
  AEN AEN  6.4571
    C VAL  1.7000
    C AS2  1.7000
  HD1 ARG  0.0000
  CAT CAT  8.4267
  BYX BYX  5.3347
  DBC DBC  8.7698
  CNO CNO  10.6405
  CMZ CMZ  8.3444
  CFB CFB  5.7094
  BOS BOS  11.0900
  AWO AWO  5.8810
  DFY DFY  5.3831
  CLB CLB  5.2013
  HD2 LYS  0.0000
  DFV DFV  5.8137
  BKN BKN  5.6954
   HN GL2  1.0000
  DLM DLM  5.4727
  BGE BGE  5.9574
  AQQ AQQ  6.1267
  DJA DJA  5.2433
  CEB CEB  5.0265
  ANT ANT  7.2515
   C2 TSA  2.0000
  OH2 TIP  1.4000
  DKD DKD  5.9374
  AMW AMW  6.6392
  AYD AYD  6.4917
  BCP BCP  5.1863
 H5'' QSI  0.0000
  BQJ BQJ  6.4890
 HH12 ARG  1.0000
  BPI BPI  8.5935
  DAO DAO  5.1764
   CD LYS  2.0000
   CB AS1  2.0000
  HB2 PRO  0.0000
  DJR DJR  5.0713
  HB2 HSC  0.0000
  CJM CJM  5.3672
  DJQ DJQ  5.4636
  BHK BHK  5.3459
   CA THR  2.0000
  CZM CZM  8.3082
  H7B XK2  0.0000
  AXZ AXZ  5.7795
  AUT AUT  5.0160
   CD ARG  2.0000
  HD1 TRP  1.0000
  CWZ CWZ  6.4074
   CG HSD  1.7000
  AOM AOM  6.3565
  BDR BDR  5.4211
  ADC ADC  7.0861
  CKA CKA  6.0228
  CVY CVY  6.6600
  BPH BPH  6.4115
  OD1 ASP  1.4000
  CXX CXX  5.8057
    C ASN  1.7000
  CHT CHT  5.0148
  ASP ASP  5.0464
 H61B XK2  0.0000
  DEC DEC  5.2071
  AVL AVL  6.2690
  ASW ASW  6.4201
  AMV AMV  7.1181
  CCZ CCZ  7.7334
  DLA DLA  6.6569
  BYJ BYJ  5.1253
  AAQ AAQ  11.2065
  AOS AOS  5.4314
  DKA DKA  5.1178
  CFP CFP  5.8040
  HD2 HSE  1.0000
  BGJ BGJ  5.5869
    D max  0.0000
    O AS2  1.4000
  DIK DIK  5.4735
  BKO BKO  5.8214
  BLZ BLZ  16.6677
 HG12 VAL  0.0000
  BJA BJA  5.5708
  AUP AUP  5.2098
    N THR  1.5000
  BUG BUG  7.4952
  CIJ CIJ  6.0907
  AWM AWM  5.5783
  BTX BTX  5.6964
  DJH DJH  6.4288
  AVO AVO  7.1944
   CB THR  2.0000
  CAO CAO  7.8689
  DDZ DDZ  6.0665
  BIB BIB  8.3766
  C31 XK2  2.0000
  CCE CCE  8.8424
  BIV BIV  5.1840
  SP2 SP2  1.5000
  HG1 THR  1.0000
  BWD BWD  8.2458
  CD1 ILE  2.0000
  BYR BYR  7.8982
  ARL ARL  6.3423
  AEO AEO  9.4110
  DLL DLL  5.1791
  CWF CWF  7.5439
  APH APH  7.2004
  AUA AUA  6.6627
  AFE AFE  5.2208
  AEY AEY  8.7683
  APD APD  7.8214
  BAS BAS  5.1411
    O LEU  1.4000
  DDE DDE  7.1329
  APY APY  5.0310
   CA TRP  2.0000
   H2 TIP  1.0000
  C78 XK2  1.7000
  AZZ AZZ  5.7930
  HB1 HIS  0.0000
  BBR BBR  5.5569
  CFC CFC  6.3894
  CJF CJF  6.4094
  AKC AKC  7.5739
  CPW CPW  13.0996
  H26 TSA  1.0000
  AIP AIP  6.4402
  DFE DFE  8.5747
  CAB CAB  7.1913
  CNA CNA  17.2330
   CB ASN  2.0000
  CQQ CQQ  9.6318
  CGX CGX  5.0106
  CTB CTB  6.0500
  AKI AKI  6.9769
  HD1 ASP  1.0000
  H16 TSA  1.0000
    N ASN  1.5000
  DGG DGG  5.7195
  AWQ AWQ  5.8994
  BZD BZD  8.7011
   CA ILE  2.0000
  CKN CKN  5.3760
  DDN DDN  7.8088
  AZF AZF  6.3595
  BKS BKS  9.2196
  CAE CAE  5.0967
  AMA AMA  6.0512
  CSQ CSQ  6.1052
  AKG AKG  5.2930
   OD HYD  1.4000
  ABW ABW  5.8359
  C61 XK2  2.0000
   HG SER  1.0000
  CRB CRB  12.3924
  BYY BYY  8.5800
  C37 XK2  1.7000
  CXH CXH  9.2987
  BQI BQI  8.1039
    O ARG  1.4000
 HH11 ARG  1.0000
  BYN BYN  14.8340
  CGS CGS  5.0053
  DBE DBE  6.6362
  BOG BOG  8.5024
  DLG DLG  5.9478
  BFZ BFZ  5.1712
    C LEU  1.7000
  DHW DHW  6.6015
  CG1 ILE  2.0000
  HB1 GLU  0.0000
  DGH DGH  8.2693
  AXP AXP  7.8971
  ACG ACG  6.8163
    N GLY  1.5000
   CG AS1  1.7000
  DBQ DBQ  8.1774
  DBO DBO  5.4768
   OG SEP  1.4000
  BZQ BZQ  5.1943
  AOV AOV  7.1892
  AXI AXI  7.4619
   N6 QSI  1.5000
  DIU DIU  5.7765
  AAL AAL  7.9038
    O SER  1.4000
   O1 XK2  1.4000
  AKK AKK  5.2564
  CZS CZS  5.4405
  BBO BBO  6.2958
   CG ARG  2.0000
   HB THR  0.0000
    C SER  1.7000
  AVK AVK  5.1461
   HN THR  1.0000
  BAJ BAJ  9.5249
  HD2 ASP  1.0000
  BDU BDU  5.0122
  BCF BCF  5.7598
  CLP CLP  5.4768
   HA SEP  0.0000
  CLI CLI  5.5385
  BNX BNX  6.1625
  BCJ BCJ  5.5412
  BYI BYI  6.0993
  ANB ANB  5.2391
  CPY CPY  18.2415
  BBW BBW  5.5797
  CYY CYY  6.8933
  CPJ CPJ  6.0050
  AHQ AHQ  5.8573
  AOL AOL  6.3791
  DLC DLC  5.8142
  CAF CAF  6.7110
  BHJ BHJ  5.4223
  HG2 PRO  0.0000
  BAM BAM  6.4188
  HE2 HSE  1.0000
  CBT CBT  5.9248
  APW APW  6.9700
  BGC BGC  5.8063
  DLU DLU  6.8512
  DBS DBS  5.7442
  COU COU  7.4679
  BRT BRT  5.8741
  BPL BPL  6.2880
  NH1 ARG  1.5000
   HN MET  1.0000
  DMQ DMQ  6.2249
  AKR AKR  5.3933
  DDA DDA  5.1048
  CJD CJD  6.6861
  H36 XK2  1.0000
  CPQ CPQ  9.9655
  BNT BNT  17.0899
  BNO BNO  8.3242
  ACQ ACQ  12.7521
  BOB BOB  5.4623
  AHV AHV  8.2968
  AQG AQG  5.0459
  AZG AZG  6.3247
  AYK AYK  5.8607
  BIH BIH  6.0027
  CSO CSO  5.2293
  CXA CXA  9.7456
  HB1 GL1  0.0000
  BNK BNK  8.5614
  CWW CWW  8.6639
  AWA AWA  8.7496
  AAY AAY  13.8001
  BCC BCC  6.7231
  AAD AAD  14.4123
  COO COO  5.1863
  CBL CBL  5.4284
  BAB BAB  5.6182
   HN ARG  1.0000
  CUZ CUZ  6.9070
  CTE CTE  7.1355
  BJD BJD  5.1158
  AWF AWF  5.6947
  AVD AVD  7.2438
  BVC BVC  5.6586
  DMM DMM  5.0655
  CTS CTS  8.1344
  CRD CRD  5.7503
   CA ASP  2.0000
  CBH CBH  5.4846
  CAG CAG  5.7552
   CB QSI  2.0000
  CEK CEK  5.2396
  DKU DKU  6.4619
  DAK DAK  8.3450
  CGI CGI  6.2705
  BNI BNI  5.5410
   HA PHE  0.0000
  DCY DCY  7.9485
  CGO CGO  5.3477
  BED BED  5.3964
  BAL BAL  8.1126
  DAS DAS  9.8340
  DMC DMC  5.3979
  CNM CNM  7.3059
  CTP CTP  6.1875
  HE2 GLU  1.0000
  BNQ BNQ  6.0584
  BLA BLA  10.7558
    H HIS  1.0000
  AKS AKS  6.9295
  HG1 CYS  1.0000
  AAF AAF  8.7931
  BQS BQS  5.8817
  CVW CVW  6.8670
  CME CME  15.2999
  AVC AVC  7.0582
  APJ APJ  5.7864
  DCG DCG  5.5156
  HB1 MET  0.0000
  CXF CXF  7.6924
  BYP BYP  6.5333
  AQR AQR  6.2951
  BOP BOP  5.9282
  DGM DGM  5.4304
  H73 XK2  1.0000
  BFD BFD  7.6919
  CZ3 TRP  1.7000
  BHH BHH  5.0299
  AFR AFR  6.1160
  BGU BGU  5.0705
  H5' QSI  0.0000
  BPX BPX  5.0077
  AJG AJG  8.6851
    N QSI  1.5000
  BDW BDW  7.0947
  CJU CJU  5.6273
  BLC BLC  16.2756
  CD2 PHE  1.7000
  DMU DMU  6.4509
  CGY CGY  10.9609
  DMF DMF  5.8160
  H27 XK2  1.0000
  BWC BWC  5.6899
  DGD DGD  5.7905
  H29 XK2  1.0000
  AAV AAV  5.7012
  CE1 PHE  1.7000
  AGQ AGQ  7.1708
  BHZ BHZ  5.4744
  CVG CVG  9.6019
  CCF CCF  7.0857
  COR COR  10.6155
  CEW CEW  6.3456
  AHG AHG  6.0451
  DAZ DAZ  5.2042
  CNS CNS  5.6252
    C GLU  1.7000
  BUF BUF  5.3822
  BGQ BGQ  6.0036
  ND1 HIS  1.5000
  DGL DGL  6.8183
  AYF AYF  8.0835
  BVY BVY  6.2192
  CBV CBV  6.2277
  DAG DAG  6.5343
  BRY BRY  7.9692
  AZC AZC  5.1065
 HE21 QSI  1.0000
  CSD CSD  14.2209
  BWW BWW  8.2133
  BNA BNA  22.1341
  BJU BJU  5.5289
  BHV BHV  5.9452
  BYZ BYZ  5.6884
  CJX CJX  5.0602
  CII CII  6.0506
  AWS AWS  7.7296
  DAQ DAQ  7.6356
  CBR CBR  5.6426
  AAA AAA  6.3146
  DEB DEB  6.7569
  DBH DBH  6.3302
  CPD CPD  7.1869
  CRO CRO  6.2414
  CSC CSC  13.6152
  HB1 HSE  0.0000
  DHJ DHJ  5.0106
  AUY AUY  5.5953
  ASQ ASQ  7.5854
  ANC ANC  7.4130
   CD ILE  2.0000
  BVZ BVZ  6.3323
  BFA BFA  5.2243
   CB SEP  2.0000
  CQI CQI  10.0251
  APL APL  5.5180
  AHK AHK  6.1732
  BLP BLP  9.0267
  BDS BDS  6.4894
  DBT DBT  5.7430
  HO5 XK2  1.0000
  ARJ ARJ  6.8385
  CBW CBW  6.7432
  BPJ BPJ  6.3984
   HA HSC  0.0000
  CYL CYL  9.4818
  BTR BTR  8.6928
  BLT BLT  5.0149
  ASD ASD  7.5772
  HB1 PRO  0.0000
  BVH BVH  6.0213
  DDG DDG  5.5149
  HE1 HSE  1.0000
  CVE CVE  5.0321
  BMR BMR  10.5567
  BCN BCN  5.4668
  AOH AOH  7.2647
  BIC BIC  5.6798
  BTN BTN  7.1136
  DJI DJI  5.4440
 HG23 VAL  0.0000
   HA MET  0.0000
  BFK BFK  7.4335
  AEK AEK  5.0588
  BQU BQU  7.3010
  BII BII  5.6681
   HH TYR  1.0000
  CIR CIR  8.5572
  BFU BFU  7.2132
  ANP ANP  6.1437
  CYH CYH  5.6144
  BXA BXA  6.8227
  CYV CYV  9.1647
  DKC DKC  6.1883
  CJA CJA  7.6188
  O23 TSA  1.4000
  CPR CPR  5.8739
  ADZ ADZ  12.2442
  BRN BRN  6.2458
  H24 XK2  1.0000
  AFD AFD  16.9057
    C AS1  1.7000
  BOT BOT  23.0779
  H2B XK2  0.0000
   O8 TSA  1.4000
  BAW BAW  5.9311
    N VAL  1.5000
  CXL CXL  6.1265
  AYI AYI  6.4301
  ABY ABY  6.1052
 HG11 ILE  0.0000
  BAZ BAZ  7.0146
   HN ASN  1.0000
   CB ARG  2.0000
  CD1 TRP  1.7000
   C6 QSI  1.7000
  CEM CEM  5.1118
  BWP BWP  6.5920
  DIL DIL  5.9946
   O2 SEP  1.4000
  AUG AUG  5.2087
  AFW AFW  5.3143
  BBL BBL  6.3505
  NE2 QSI  1.5000
  ABB ABB  10.9976
    H ALA  1.0000
  BLB BLB  5.5429
  BJP BJP  6.5954
    O LYS  1.4000
  BMT BMT  11.4684
  DKR DKR  6.3715
  CBN CBN  7.6320
  BDM BDM  5.3551
  DEU DEU  5.3261
  BXT BXT  6.6856
  BGW BGW  5.0140
  AVI AVI  5.3683
   HA THR  0.0000
  CKW CKW  6.1362
  CAH CAH  6.0232
  BAX BAX  8.5342
  DHP DHP  6.8584
  AWP AWP  6.6827
  BOW BOW  10.3695
  CMU CMU  7.8649
  BDI BDI  5.0386
  C21 XK2  1.7000
  BSI BSI  5.0928
  ATF ATF  5.1927
  CHP CHP  6.5461
  CON CON  11.0820
  CNV CNV  13.0975
  ND1 HSC  1.5000
  CGN CGN  5.1510
  DJS DJS  5.2637
   CA GL2  2.0000
   C7 XK2  2.0000
  CLH CLH  5.8269
   H4 XK2  0.0000
  CMH CMH  17.2116
  DJV DJV  5.4411
  BRU BRU  12.1606
   C5 XK2  2.0000
    N LYS  1.5000
  BSY BSY  6.3619
  ADD ADD  6.7892
  CGV CGV  5.9970
  BTG BTG  7.0553
  BXJ BXJ  6.7442
  APA APA  6.6189
  BYH BYH  5.6689
  BDD BDD  5.0569
  AWV AWV  6.0641
   HA AS1  0.0000
  BGR BGR  5.6176
  CGL CGL  5.4737
  ARV ARV  5.4077
  AHB AHB  6.8599
  AJW AJW  5.4527
  AWU AWU  5.4945
  AJS AJS  10.3108
  BWS BWS  8.4492
  BWF BWF  7.4166
  CXK CXK  5.9653
  CXB CXB  5.5347
  CKF CKF  5.4898
  BGY BGY  6.0215
  AST AST  5.7721
  AFZ AFZ  7.0306
  ABU ABU  9.1817
  HB2 TRP  0.0000
  HD1 ILE  0.0000
  CXC CXC  7.3056
  CHD CHD  6.1873
  DFQ DFQ  5.3474
    O GL2  1.4000
  BXZ BXZ  6.6551
  BEW BEW  5.2333
  BZN BZN  5.5017
  DHN DHN  5.5743
  CMT CMT  19.8089
  BQP BQP  5.2049
    C GLY  1.7000
  APE APE  9.6801
  AIL AIL  5.2947
   HN GLN  1.0000
  AXH AXH  5.0936
  HB1 SEP  0.0000
  BUM BUM  6.1895
  BAD BAD  5.1775
  ADA ADA  8.0507
  BEA BEA  5.6527
  C35 XK2  1.7000
  AVT AVT  5.4153
  AHO AHO  7.3950
  CZY CZY  6.0958
  CUS CUS  7.7840
  HH2 TRP  1.0000
  CAY CAY  5.7855
  ASC ASC  6.0302
  AYP AYP  8.0476
  ACT ACT  5.8768
  DKW DKW  5.2624
  C74 XK2  1.7000
   CG MET  2.0000
 HG22 THR  0.0000
  AJR AJR  5.4714
  H66 XK2  1.0000
  BXM BXM  8.3583
  CYU CYU  7.1705
  CEN CEN  5.8105
  BCI BCI  5.0972
  BLY BLY  9.5789
  CDD CDD  7.1906
  CH2 TRP  1.7000
  HT3 QSI  1.0000
  ADL ADL  8.8874
  CAV CAV  6.4166
  ALW ALW  5.0791
  CXY CXY  5.6860
  CG2 VAL  2.0000
  DGE DGE  5.4082
    H GLN  1.0000
    D min  0.0000
  HE1 TYR  1.0000
    O GLN  1.4000
  BTD BTD  11.6986
  BEY BEY  5.3094
  BXN BXN  5.3416
  AYY AYY  5.5134
  AXJ AXJ  7.8238
    O TYR  1.4000
   C9 TSA  2.0000
  BEX BEX  5.2495
  BAC BAC  6.1067
  AAB AAB  8.3450
  ACZ ACZ  7.1695
   C4 XK2  2.0000
  BAG BAG  5.2272
  CCI CCI  6.6422
  BPR BPR  10.1298
  BBX BBX  5.5618
  HE2 PHE  1.0000
  HB2 LYS  0.0000
  BCQ BCQ  7.0145
  DFM DFM  6.3327
  CVU CVU  5.9666
  ABR ABR  15.6576
    C ILE  1.7000
  DAM DAM  6.3445
  BXF BXF  7.1452
  CWN CWN  11.9851
  DAR DAR  6.1422
  APF APF  6.5583
  OD2 ASP  1.4000
    H CYS  1.0000
  BKF BKF  7.5983
  OE2 GLU  1.4000
  CBA CBA  5.1328
  BET BET  5.5590
  BAU BAU  5.0556
  ALC ALC  9.8006
  CQF CQF  6.2943
  AUW AUW  5.1872
   CA HIS  2.0000
  DDL DDL  9.6710
  ALQ ALQ  5.6337
   CB ILE  2.0000
  DDI DDI  5.1829
  BPU BPU  17.4195
 DUM1 DUM  0.0000
  CZU CZU  5.7999
   CG QSI  2.0000
  HA2 GLY  0.0000
  DBP DBP  8.1010
  BRC BRC  6.2473
  DJO DJO  5.5034
  AED AED  14.2378
  BPW BPW  11.0310
  DGO DGO  5.8088
  BVA BVA  5.9405
  CSL CSL  6.3822
  BUS BUS  6.5774
  CHW CHW  8.6877
  CPT CPT  8.0616
  ADJ ADJ  17.7715
  BYV BYV  5.6436
  BTC BTC  5.6964
  BDG BDG  6.0718
  AXQ AXQ  6.3016
  BPM BPM  10.3199
  CIW CIW  5.8362
    N GLU  1.5000
  CKJ CKJ  7.2592
  BJC BJC  6.9331
  CYP CYP  6.9768
  BDT BDT  6.0411
  AWK AWK  5.1406
   C5 QSI  1.7000
  AAO AAO  11.6900
   HN PHE  1.0000
  CWX CWX  5.6754
  AHA AHA  9.6874
  DIM DIM  5.2153
  DIC DIC  5.2331
  C29 XK2  1.7000
  ARZ ARZ  5.1677
  ANJ ANJ  5.1795
  C75 XK2  1.7000
  CUL CUL  5.4994
  BJR BJR  5.0669
  AYE AYE  9.6282
  ANF ANF  5.1363
  ANS ANS  5.6942
  HD2 ARG  0.0000
  AIU AIU  6.6695
  CKG CKG  6.6746
  AVU AVU  5.3264
    N MET  1.5000
  H76 XK2  1.0000
  ABF ABF  9.8125
  CZA CZA  5.1058
  BIN BIN  5.5758
  BWN BWN  6.4025
  CYO CYO  5.5993
  BNW BNW  9.7901
  CCB CCB  5.6031
  ASR ASR  5.5122
  DFT DFT  8.2726
  CRP CRP  7.8418
  AYV AYV  5.9858
   HN GL1  1.0000
   CB LEU  2.0000
  HD1 LYS  0.0000
  ALL ALL  7.1216
  APR APR  6.6554
  BTQ BTQ  7.1671
  BTM BTM  10.7694
  BPA BPA  6.2757
  DAA DAA  6.2970
  BIZ BIZ  5.5509
  AMG AMG  5.9238
  AZD AZD  5.5174
  BGI BGI  5.6093
  CUG CUG  9.1068
  DMO DMO  7.1272
    H HSC  1.0000
  DDT DDT  5.0750
  BVD BVD  6.5469
  CWK CWK  6.6021
  CZG CZG  7.9924
  HG2 LYS  0.0000
   CB HSC  2.0000
  CAA CAA  6.1204
   HN AS2  1.0000
  DDO DDO  5.5372
  ADG ADG  6.3978
  BIO BIO  5.7064
    C ARG  1.7000
  CSS CSS  8.2439
  ALN ALN  9.0697
    O GLY  1.4000
  BWT BWT  7.4248
  CWE CWE  7.5242
  AOT AOT  9.8841
   CG ASN  1.7000
  DMV DMV  5.4940
  CBK CBK  6.9173
  DFS DFS  10.2950
  CZQ CZQ  9.1242
   HA TRP  0.0000
  ABN ABN  9.6532
  AGG AGG  5.2793
  ALV ALV  6.8317
  BFO BFO  5.7482
  AUE AUE  5.1814
  ATG ATG  6.1492
  DKP DKP  5.5975
  DIP DIP  5.6037
   HN HSC  1.0000
  CFA CFA  5.8097
  BAA BAA  5.0923
  BRR BRR  7.3323
  AMO AMO  8.7754
  CYJ CYJ  5.1180
  CHY CHY  5.6740
   CA PHE  2.0000
   O1 SEP  1.4000
  CIM CIM  5.1281
  HD2 AS2  1.0000
  DFJ DFJ  6.3191
  CDS CDS  5.1329
  HG1 GLU  0.0000
  BQG BQG  7.6432
  HG1 GL1  0.0000
  CVD CVD  8.2710
  BKU BKU  10.5454
  COB COB  12.0088
  CPL CPL  7.0851
  BUL BUL  5.3420
   CB ASP  2.0000
  BFY BFY  5.0572
  C32 XK2  1.7000
  AFN AFN  6.8819
  CXW CXW  5.3689
  ANL ANL  7.9314
  BYB BYB  7.7422
  DAV DAV  8.1641
  BPB BPB  7.3061
  DHD DHD  5.4708
  AYJ AYJ  6.7163
  ASL ASL  5.9346
  DJP DJP  7.7647
  AGZ AGZ  6.1454
    O AS1  1.4000
  CEJ CEJ  5.8295
  AQD AQD  6.5730
   HD AS2  1.0000
  ATU ATU  5.0915
  AKN AKN  7.8476
  C25 XK2  1.7000
  BNC BNC  6.2923
  CAL CAL  7.8029
   N9 QSI  1.5000
  AEW AEW  9.0250
  CE1 HSD  1.7000
  BNH BNH  8.7066
  BXC BXC  10.2619
    C HYD  1.7000
  CQT CQT  10.1951
  CMA CMA  8.9471
  CBZ CBZ  5.3525
  BXR BXR  5.9791
  API API  8.5646
  CE1 HIS  1.7000
  BVU BVU  9.2997
  HB2 HYD  0.0000
  BEO BEO  6.1941
  DIX DIX  8.3363
   CA GLN  2.0000
  CSR CSR  5.7966
  BCR BCR  5.6536
  BPG BPG  14.9214
  BWV BWV  8.0552
  DDP DDP  7.4573
  BQA BQA  6.3653
  BEE BEE  5.7281
  ATA ATA  8.5732
  ATB ATB  6.2889
  CQW CQW  8.5826
  CMS CMS  23.6559
  CRG CRG  11.1294
  HB2 GLU  0.0000
  BLV BLV  11.5646
  BFG BFG  6.0214
  AOJ AOJ  6.4995
   HA ASP  0.0000
  DIB DIB  5.9090
  CYC CYC  9.0133
  CPK CPK  11.4041
  CWP CWP  6.0985
  CIG CIG  5.5398
   C8 QSI  1.7000
  ALA ALA  6.0393
  BWK BWK  6.6216
  BQY BQY  9.9333
  HB3 ALA  0.0000
   HD HYD  1.0000
  AMZ AMZ  6.2504
  C24 XK2  1.7000
  BDQ BDQ  8.1992
  DKM DKM  5.4302
  BZI BZI  7.4553
  CVM CVM  9.6099
  CHQ CHQ  5.2259
  CDP CDP  5.4494
  CZH CZH  6.2717
  ADI ADI  22.0204
   H2 QSI  1.0000
  AHR AHR  6.6397
  DGZ DGZ  6.2550
  DBB DBB  7.6639
    O GLU  1.4000
  CQH CQH  6.3271
   C2 XK2  2.0000
  ARM ARM  7.4392
   CA VAL  2.0000
  CWQ CWQ  6.0972
  BQF BQF  12.5230
  BJH BJH  5.7949
  DII DII  8.0053
  ATD ATD  6.9455
  CZZ CZZ  7.0720
  CTH CTH  5.4657
  C13 TSA  2.0000
  BQC BQC  9.5706
  CYK CYK  6.5820
  BJF BJF  6.0776
   CB GL2  2.0000
  CYQ CYQ  5.7431
  CVO CVO  8.5898
  CNY CNY  10.2523
  DIR DIR  6.2770
  CLV CLV  13.3574
  BRZ BRZ  10.3893
  AUK AUK  7.0276
  AAI AAI  5.4136
 HG22 VAL  0.0000
  CWU CWU  7.6275
  CFN CFN  6.2505
  DGY DGY  5.2795
  BNB BNB  19.9878
  DKX DKX  6.8857
    C GLN  1.7000
  BDB BDB  6.1453
  ABI ABI  14.6977
  AET AET  10.1831
  CEL CEL  6.0429
  CLW CLW  21.1838
  CWO CWO  6.1283
   CB TYR  2.0000
  BUN BUN  5.7445
  AJB AJB  10.4353
  H75 XK2  1.0000
  CPC CPC  7.6618
  BPF BPF  15.4431
  BIL BIL  6.0886
    H AS2  1.0000
  DHX DHX  6.9508
  DAL DAL  7.2319
  BYA BYA  5.5605
  BWX BWX  7.7496
  ALX ALX  5.4038
  O5' QSI  1.4000
  BBJ BBJ  5.6405
  NE2 HSE  1.5000
    N ARG  1.5000
  AIK AIK  8.1406
  DDY DDY  8.5251
  CXR CXR  6.6329
  AZO AZO  5.6200
  AAW AAW  5.6164
  DMK DMK  6.1555
  AXG AXG  7.5891
  H2A XK2  0.0000
  BMU BMU  16.8937
  HB2 HSD  0.0000
   CA GLY  2.0000
  ANN ANN  5.6155
  ALB ALB  5.4215
  CTA CTA  8.9879
  BLN BLN  16.4003
  DHK DHK  8.7437
  DFZ DFZ  5.8838
  CDX CDX  6.6453
  CXZ CXZ  8.5939
  BRK BRK  11.1278
  DBY DBY  5.6876
  BYE BYE  5.5285
  AXY AXY  7.6565
  BUE BUE  5.9348
  H61 QSI  1.0000
