# Supplementary material for: The Effect of Macromolecular Crowding on the Electrostatic Component of Barnase–Barstar Binding: A Computational, Implicit Solvent-Based Study
Source: PLoS One. 2014 Jun 10;9(6):e98618. doi: 10.1371/journal.pone.0098618 (PMC4051634; doi:10.1371/journal.pone.0098618)
Supplement: File S1 — Contains sample pdb files used in our analyses; each contains the barnase/barstar complex with a specific random placement of crowders of varying radii at 30% crowding density. Also included are files specifying, for each pdb file, the radii of each atom and model crowder. (TAR) [file pone.0098618.s005.tar › vary30percent_pdb/crowders_radii-3.siz]

aaaaaannnrrrrrrrr
  HN2      1.0000
 R185      1.8500
 HCT1      1.0000
  HN1      1.0000
  R15      1.5000
  NCT      1.5000
 OCT1      1.4000
 OCT2      1.4000
  HT1      1.0000
  HA1      0.0000
  CNT      1.7000
 HCT2      1.0000
 HT2G      0.0000
  NXT      1.5000
  OT1      1.4000
  CAY      2.0000
   OY      1.4000
  R18      1.8000
 HT2B      0.0000
  R20      2.0000
  R05      0.5000
 R195      1.9500
   CY      1.7000
 HTB3      0.0000
  HT2      1.0000
  R14      1.4000
  CTB      2.0000
  CAT      2.0000
  R19      1.9000
 HTB2      0.0000
  R00      0.0000
  R10      1.0000
   NT      1.5000
  HT3      1.0000
  R17      1.7000
 HT2A      0.0000
  HA2      0.0000
 R135      1.3500
 HT2C      0.0000
  OT2      1.4000
  ONT      1.4000
  CT2      2.0000
 HTB1      0.0000
  HNT      1.0000
  HY3      0.0000
  HY1      0.0000
  HY2      0.0000
  OXT      1.4000
   N7 QSI  1.5000
  CYZ CYZ  5.1475
  BOO BOO  5.1117
   C6 TSA  1.7000
  AFY AFY  10.8661
  CJL CJL  6.1225
  CAI CAI  5.7881
  BNV BNV  8.2512
  CFM CFM  5.5899
  BYC BYC  5.2781
  ADP ADP  9.3082
  BXK BXK  5.7318
  BQR BQR  6.4097
  BYW BYW  6.5265
   HA HYD  0.0000
    N PHE  1.5000
  DLN DLN  6.4496
  CVA CVA  8.2354
  BMB BMB  5.4892
  HB1 AS1  0.0000
  CNK CNK  6.0790
  BRS BRS  6.3354
   CD PRO  2.0000
  BRB BRB  6.9806
  BMD BMD  6.0171
  H2' QSI  1.0000
  BPY BPY  8.9848
    C PHE  1.7000
 H31B XK2  0.0000
  BND BND  7.1852
   C3 XK2  2.0000
  AVY AVY  5.7358
   HN SEP  1.0000
  CIB CIB  11.5943
  CUC CUC  5.2644
  BUR BUR  6.1150
  ASS ASS  7.3314
  CCK CCK  5.6287
  BGX BGX  9.4544
  BHT BHT  8.6361
  CBF CBF  5.7895
  C3' QSI  2.0000
  ATX ATX  7.1586
  H79 XK2  1.0000
  CQS CQS  6.2830
  AHY AHY  13.4178
  CHG CHG  24.0230
  APV APV  6.6336
  BSX BSX  6.2790
  DCL DCL  7.3262
  AEM AEM  7.3598
  CDF CDF  5.0700
  AGD AGD  7.7706
  HD1 HSD  1.0000
  AXE AXE  7.5703
  BJS BJS  5.5584
  DID DID  5.4660
  CEF CEF  5.6695
  AGN AGN  6.0924
  CYR CYR  5.8670
  AMK AMK  8.1159
  CTQ CTQ  5.1867
  BBB BBB  14.9602
  AFT AFT  14.3157
  CDJ CDJ  5.6680
  ATE ATE  11.2754
  CD2 HSE  1.7000
  BNU BNU  5.7732
  BZF BZF  5.5443
  BMN BMN  11.1191
  DDD DDD  5.0187
  CWH CWH  6.6436
  CRV CRV  6.4712
   CG ASP  1.7000
    C CYS  1.7000
  AFH AFH  11.3819
  ARD ARD  8.4181
    C TRP  1.7000
  CYT CYT  6.6638
  COE COE  5.3248
  BIG BIG  11.0636
  AFI AFI  7.7066
  ASF ASF  8.2908
  BHY BHY  6.4443
  CUK CUK  5.0859
  DJX DJX  6.3271
  CAM CAM  7.1737
  CTG CTG  5.8079
  DDU DDU  6.5682
  CYG CYG  5.0047
  HE1 GL1  1.0000
  ASX ASX  5.0096
  CKI CKI  5.6176
  HB2 AS2  0.0000
  DLE DLE  5.6148
  BTK BTK  8.5694
  CHS CHS  6.3823
  BUI BUI  5.5938
  HE2 TYR  1.0000
  DKN DKN  6.2252
  BTO BTO  5.5465
  BSK BSK  5.0357
  ARI ARI  5.2324
   HA GLU  0.0000
  BYQ BYQ  5.9438
  H22 XK2  1.0000
  HE3 TRP  1.0000
  COK COK  5.8853
  AKW AKW  6.4858
  ALU ALU  6.9424
  BXB BXB  5.0026
  OD1 AS2  1.4000
  CKY CKY  6.4205
  BIS BIS  5.2813
  CDR CDR  5.2899
  DHT DHT  5.6698
  CCD CCD  6.2372
  BWU BWU  5.3288
  CXI CXI  5.5966
  BYD BYD  5.8749
  CGG CGG  5.7048
   CB GLN  2.0000
  CE1 TYR  1.7000
  AGT AGT  8.5184
  ADW ADW  5.7042
  HG2 QSI  0.0000
  DKF DKF  6.4587
   C1 XK2  1.7000
    O ASN  1.4000
  AOB AOB  5.9742
  DGP DGP  5.6007
  CZI CZI  6.7632
  CPN CPN  7.5423
  CZN CZN  5.6101
  AEU AEU  12.3895
  C18 TSA  1.7000
  ANX ANX  6.1770
  CMF CMF  5.8456
  BRP BRP  8.8267
  BIE BIE  5.5430
   CD QSI  1.7000
  CRM CRM  10.5404
  AIS AIS  8.7243
  AWN AWN  8.5585
   H5 TSA  1.0000
  BBQ BBQ  6.9598
  BLK BLK  6.4280
  ALD ALD  5.4455
  CSM CSM  8.8243
  BZP BZP  5.0006
  DIG DIG  7.9870
  AIY AIY  5.8624
  ACD ACD  10.1986
  CLZ CLZ  5.7083
  CZL CZL  9.8651
  DIE DIE  5.0073
  BKH BKH  8.3616
  AMP AMP  5.9406
  AOY AOY  6.9993
  CXG CXG  10.2836
  COF COF  5.1744
  BFH BFH  10.7737
  DBX DBX  5.8272
  BBH BBH  5.0662
  BSE BSE  5.1192
  AKF AKF  6.3122
  CGC CGC  5.3758
   CB CYS  2.0000
  DEK DEK  6.5075
  DHC DHC  5.5477
  BHM BHM  12.2480
  APS APS  5.4565
   C4 QSI  1.7000
   CZ PHE  1.7000
  O3' QSI  1.4000
  CKS CKS  6.6684
    N HIS  1.5000
  CXT CXT  7.8569
  CFO CFO  5.5003
  CFH CFH  6.5088
  AIR AIR  6.3397
  HB2 SER  0.0000
  CRA CRA  7.8205
  O2S QSI  1.4000
  APX APX  7.3003
  BEU BEU  14.8754
  ACY ACY  10.9345
  H37 XK2  1.0000
  CKZ CKZ  5.1946
    O VAL  1.4000
  DEA DEA  7.2700
  BOE BOE  6.9883
  CWD CWD  6.5580
  CEO CEO  5.1157
  CTD CTD  6.2721
  DFN DFN  6.1485
  ACC ACC  8.0576
  HE1 HSC  1.0000
   CA ALA  2.0000
  DAP DAP  5.5117
  AQI AQI  7.2782
   H1 OH2  1.0000
  CJG CJG  10.0641
  AYX AYX  6.0190
  BJB BJB  10.6082
  CSX CSX  6.6551
   CD GLN  1.7000
  AGJ AGJ  8.0723
  CDL CDL  5.6728
  CXN CXN  5.7404
  BVO BVO  5.0221
  AEF AEF  5.5753
    H ARG  1.0000
  AXT AXT  5.3576
  AQC AQC  5.5480
    N AS2  1.5000
  BEZ BEZ  5.2897
  CRN CRN  7.8367
  BWJ BWJ  5.1313
  AES AES  18.0879
  BXV BXV  5.3875
  AEI AEI  7.9991
  APQ APQ  9.1830
  OE1 GLU  1.4000
  H34 XK2  1.0000
  DEF DEF  5.2565
  DAT DAT  6.3924
  CBI CBI  5.0112
  HE1 TRP  1.0000
  CTC CTC  9.1539
  DIO DIO  5.4396
  CXE CXE  9.1644
  CQL CQL  6.8618
  BNE BNE  6.0308
  CVL CVL  7.2168
  CLE CLE  7.7363
    N HSD  1.5000
   CB PRO  2.0000
  DGS DGS  5.0958
  CHU CHU  6.6120
  BOQ BOQ  5.8346
  HG2 ARG  0.0000
  CEI CEI  5.3795
  HB2 PHE  0.0000
  CTI CTI  6.1252
  CMQ CMQ  7.5682
  BKV BKV  7.6504
  AVF AVF  5.1083
  DES DES  5.4828
  CGQ CGQ  7.2646
  BIU BIU  8.0885
    O HSD  1.4000
  BBM BBM  9.0040
  CVQ CVQ  7.2889
  AQP AQP  6.8336
  AOD AOD  5.3857
 HG13 VAL  0.0000
    H MET  1.0000
  H12 TSA  1.0000
  BUC BUC  5.1973
  AVW AVW  5.7887
   HA LYS  0.0000
  CWY CWY  7.4151
  BDX BDX  8.4471
  ARC ARC  7.8380
  C5' QSI  2.0000
  ASG ASG  5.2796
  AMB AMB  9.2509
   CG TYR  1.7000
  C33 XK2  1.7000
   CA SER  2.0000
  BLE BLE  8.0518
  BZM BZM  5.2526
  HB1 ARG  0.0000
  AYL AYL  5.7567
  C28 XK2  1.7000
  BCS BCS  7.3256
  BNF BNF  8.6142
  BHI BHI  7.2873
  BBZ BBZ  24.2260
  BFJ BFJ  11.2349
  AZI AZI  5.8795
  AKD AKD  5.6010
  CSV CSV  6.5881
  HB1 AS2  0.0000
  CCQ CCQ  5.6989
  AUD AUD  9.1747
  BNM BNM  5.9616
  ALI ALI  5.9226
  OD1 ASN  1.4000
  C67 XK2  1.7000
  C72 XK2  1.7000
  CBE CBE  6.3111
  CLO CLO  11.4757
  BJT BJT  7.6334
  ABM ABM  7.6307
  CNH CNH  9.3441
  C1' QSI  2.0000
  AHX AHX  6.6385
  DMG DMG  6.6423
  ACO ACO  8.2010
   HN ALA  1.0000
  CBM CBM  5.6762
   HN HYD  1.0000
  CGZ CGZ  6.6761
  BSC BSC  7.3298
  HG1 MET  0.0000
  DFF DFF  6.7690
  BSU BSU  5.4985
  BKI BKI  6.6871
  BCZ BCZ  16.2560
  AGV AGV  7.4893
  AKJ AKJ  7.6124
  CBX CBX  5.3001
 HE21 GLN  1.0000
   HG CYS  1.0000
  AUZ AUZ  5.2539
  AYT AYT  5.7935
  BQV BQV  6.1772
  AIC AIC  9.6812
   OC VDW  0.0000
  BVX BVX  5.2277
  HB1 LEU  0.0000
  DGK DGK  6.4769
  N10 QSI  1.5000
  AYZ AYZ  7.2010
  BRF BRF  7.7279
  BPT BPT  11.0771
  CHZ CHZ  7.5978
  BKC BKC  6.5364
  BJI BJI  5.5977
  BCG BCG  5.2429
  H35 XK2  1.0000
  BLX BLX  5.9813
  BYU BYU  5.2534
  CHB CHB  7.6623
  BPZ BPZ  6.5932
   HA HSE  0.0000
  BJL BJL  7.7761
  AGS AGS  8.0173
   CD GLU  1.7000
  AGF AGF  5.6885
   CB HIS  2.0000
  CND CND  7.0293
  ARS ARS  6.9154
  CTV CTV  6.2655
 H2'' QSI  0.0000
  AWX AWX  5.4859
  AJL AJL  12.6155
  OH2 HOH  1.4000
  CHV CHV  18.6315
  DLY DLY  6.0642
  DGU DGU  6.1621
  CD2 LEU  2.0000
  BGF BGF  9.6183
  BLI BLI  7.0449
  DGB DGB  7.0999
 HD22 LEU  0.0000
  DCX DCX  9.5187
  CZF CZF  5.0677
  CTY CTY  7.2687
    O THR  1.4000
  CHN CHN  18.7899
  DIW DIW  5.8664
  AKV AKV  7.8327
  AEJ AEJ  13.9835
  DMA DMA  6.0993
  ARR ARR  8.7366
  HD3 ILE  0.0000
  CDM CDM  5.4479
  ACI ACI  9.1984
  H71 XK2  1.0000
  DAI DAI  5.0158
  AMI AMI  8.5026
  CD1 PHE  1.7000
  CKB CKB  5.4441
  BLQ BLQ  8.9213
  AOP AOP  5.4718
  AWC AWC  5.3037
  DLP DLP  8.0792
  DEZ DEZ  5.2220
  DCC DCC  5.9474
  AZL AZL  5.8037
  AHP AHP  11.8212
  CSU CSU  5.1039
  AYW AYW  7.6474
   CG LYS  2.0000
  CGP CGP  5.5378
  DAH DAH  5.0790
  ANI ANI  7.4714
  BGD BGD  8.1631
  CSB CSB  5.4571
  ATL ATL  5.0256
  DDC DDC  6.8877
  CLF CLF  5.7489
  AOO AOO  6.9105
  CGR CGR  5.4037
  AXM AXM  6.0037
   CG HIS  1.7000
  CHE CHE  9.6545
  CIC CIC  6.4373
   O7 TSA  1.4000
  DEM DEM  7.1157
  BCM BCM  9.4498
 HD22 ASN  1.0000
  ATV ATV  5.1360
    C LYS  1.7000
  BGA BGA  6.8572
  CHA CHA  6.1575
  CGE CGE  5.1911
  AGC AGC  9.9029
  DMJ DMJ  6.7236
   HB ILE  0.0000
  CEU CEU  5.7036
  CUT CUT  5.0254
  BKA BKA  6.6784
  BWL BWL  5.8577
  CVT CVT  12.3824
  BCY BCY  5.7326
  AVB AVB  5.4605
 HG22 ILE  0.0000
  CWL CWL  7.3871
  CDI CDI  5.5617
  BJX BJX  7.8514
  CEQ CEQ  5.6224
  AVZ AVZ  5.2228
  BVW BVW  5.4070
  AHM AHM  10.0871
  HB2 ARG  0.0000
  BPQ BPQ  8.9124
  BWY BWY  5.0335
  BON BON  5.0958
  ABT ABT  9.8583
  C20 XK2  1.7000
  CQC CQC  5.2697
  ANY ANY  5.0492
  BKT BKT  5.0304
  AXA AXA  5.2172
  DLO DLO  5.7031
  BDA BDA  7.4483
  BCX BCX  8.3705
  BMS BMS  5.3438
  COG COG  9.2822
  BCL BCL  7.7920
  AOA AOA  5.9906
  CVS CVS  7.5200
   CZ ARG  1.7000
  AIX AIX  5.1428
  DEW DEW  5.4166
  CUD CUD  6.4971
  BOH BOH  6.6477
  ASY ASY  7.5498
  CJO CJO  5.2310
  CZB CZB  6.4145
  BHW BHW  5.4914
  DEG DEG  7.1747
  CBO CBO  5.1318
  CLA CLA  17.1213
    H ILE  1.0000
  CCJ CCJ  5.9556
  AUR AUR  7.0148
    N ALA  1.5000
  CKT CKT  9.0193
  DED DED  6.9553
  BOV BOV  6.3055
  BOM BOM  6.4916
  CJW CJW  6.0930
  BAQ BAQ  19.7232
  O15 TSA  1.4000
  NE2 HSD  1.5000
  OE2 GL1  1.4000
  CMM CMM  10.0214
   CB TRP  2.0000
  BMQ BMQ  5.5117
  AUU AUU  8.2383
  ANO ANO  6.1258
  HE1 HIS  1.0000
  AFQ AFQ  6.6151
  AMT AMT  7.8640
   CD GL1  1.7000
  CBY CBY  5.5775
  ALG ALG  5.6359
 HG21 VAL  0.0000
  AOQ AOQ  7.9500
  OE1 QSI  1.4000
  HG2 MET  0.0000
  HB2 HSE  0.0000
  BTF BTF  5.3336
  BST BST  5.0324
  AFF AFF  11.9954
   HN CYS  1.0000
    H ASP  1.0000
  AIW AIW  10.2586
  DBA DBA  5.8045
  CQA CQA  7.3870
  CHX CHX  18.7062
    O GL1  1.4000
  CEG CEG  5.5479
  CMB CMB  6.3760
  AML AML  5.0677
  AMX AMX  9.1236
  DFB DFB  5.7893
  NE2 GLN  1.5000
  BVQ BVQ  5.2787
  BMI BMI  6.3920
  BJM BJM  6.8056
  CLL CLL  15.4473
  DFX DFX  5.0195
  CFR CFR  5.5987
  ADV ADV  6.6272
  BVF BVF  5.6982
  ASN ASN  7.5532
  HD1 HSC  1.0000
    N TRP  1.5000
  ABG ABG  12.3214
  BRQ BRQ  5.6394
  CWM CWM  5.5428
  BMY BMY  5.0800
    C ASP  1.7000
  BLD BLD  5.3919
  AAJ AAJ  15.5096
  CE1 HSE  1.7000
  BUX BUX  5.3395
  BHF BHF  10.9814
   HN TRP  1.0000
  AUB AUB  7.0658
  CMW CMW  7.0026
  BBY BBY  7.8376
  AZM AZM  17.5126
  ACR ACR  20.5291
  AXR AXR  5.0196
  CMK CMK  6.3357
  BXW BXW  6.3100
  ABP ABP  7.4927
  BLF BLF  10.9209
  AIQ AIQ  8.6625
  AYA AYA  6.0665
  DKJ DKJ  5.0845
  CFL CFL  5.2762
  CQO CQO  8.4897
  DIQ DIQ  5.2826
  BXO BXO  5.1322
  CMN CMN  6.7665
  DJT DJT  5.5936
  CCA CCA  5.7430
  AJA AJA  7.9778
  DFH DFH  5.4660
  BUQ BUQ  6.1344
  HG1 ARG  0.0000
  BVP BVP  8.4026
  CEC CEC  6.6888
  DER DER  5.7266
  CIH CIH  24.3661
  HE2 MET  0.0000
  NE2 HIS  1.5000
  CJQ CJQ  5.6058
  ACN ACN  5.8713
   CG PHE  1.7000
 H31A XK2  0.0000
  BUK BUK  7.7438
  H25 TSA  1.0000
  DAY DAY  6.1954
  DBK DBK  6.6200
  BRO BRO  7.9240
  BNP BNP  7.3582
  AWL AWL  6.7603
  BZH BZH  6.2641
  CCN CCN  7.3141
  DEO DEO  6.0241
  BNR BNR  6.1843
   HE GLU  1.0000
  AXS AXS  5.5838
  AFJ AFJ  5.3078
  CIF CIF  8.4846
  CCM CCM  6.4105
  AIN AIN  6.3576
  CQJ CQJ  5.1168
  BLH BLH  5.2703
  BDE BDE  12.1157
  AEX AEX  5.5580
   CB MET  2.0000
  DKY DKY  5.3354
  ALM ALM  7.0425
   H1 TIP  1.0000
  CRJ CRJ  7.4095
  BJE BJE  6.5556
  CMV CMV  6.9650
  BXE BXE  5.7735
  BAP BAP  12.0837
  ANZ ANZ  5.3109
  AJO AJO  5.5099
  DCN DCN  5.0341
  BMJ BMJ  9.8676
  AXK AXK  5.5527
  CJN CJN  9.9428
  BXI BXI  6.5731
  BGT BGT  7.5153
 HG12 ILE  0.0000
  DJD DJD  5.6471
  AKY AKY  12.4868
  BGZ BGZ  5.9453
  AZY AZY  9.6636
  AVH AVH  5.0233
  ARQ ARQ  6.1329
  ADU ADU  6.2398
  CRC CRC  7.7305
  ARW ARW  7.1713
  AQO AQO  6.4288
  AVV AVV  8.5079
  OE1 GL2  1.4000
  BWE BWE  8.7116
  COY COY  11.2085
  AFK AFK  6.5359
  APT APT  7.0975
  CUW CUW  5.8502
  CLR CLR  9.6976
  BGK BGK  5.9934
  BDY BDY  9.7461
  AOC AOC  6.8166
   CG GL2  2.0000
   CA MET  2.0000
  CRI CRI  12.1537
  BHP BHP  9.1772
  DDH DDH  5.0658
  AQW AQW  6.0255
  H65 XK2  1.0000
  DAF DAF  5.6676
  AEL AEL  8.9905
  CUO CUO  8.8085
  CXM CXM  5.2980
  CCT CCT  5.2327
  AXF AXF  7.0424
  AGE AGE  12.2619
  CRH CRH  5.8476
  BCE BCE  9.5556
  DLR DLR  5.3395
  DDQ DDQ  7.0798
  BFX BFX  14.9948
  BHD BHD  6.4718
  CD2 HSC  1.7000
    N GL1  1.5000
   CA ARG  2.0000
  APM APM  5.9868
  BAO BAO  17.7034
  AEA AEA  12.0122
  HB1 PHE  0.0000
  C66 XK2  1.7000
  CBU CBU  5.6136
  ACW ACW  8.5225
  CEP CEP  6.6196
  BLS BLS  6.6085
  AXB AXB  5.5064
  ASE ASE  5.4771
  DIJ DIJ  6.2336
  DFC DFC  6.8186
  HG1 GLN  0.0000
  CJV CJV  5.9336
  CUJ CUJ  5.0275
  DCP DCP  6.6476
  AQK AQK  9.4525
  DIT DIT  5.0181
  ND1 HSE  1.5000
  AZQ AZQ  13.4594
  BEV BEV  13.6507
    C MET  1.7000
  AVP AVP  5.0148
  ANE ANE  5.3621
   H3 XK2  0.0000
  AOW AOW  8.8967
  CQN CQN  5.6749
  AEP AEP  6.5705
  H3' QSI  1.0000
  ATJ ATJ  6.7745
  O2' QSI  1.4000
   SD MET  1.8500
  DBJ DBJ  5.6237
  ARP ARP  8.7962
  ABH ABH  11.7615
  DMP DMP  6.1418
  DJJ DJJ  5.2205
  HB1 ASN  0.0000
  CUN CUN  6.6385
  AYU AYU  6.0054
  ABO ABO  6.6110
   CA CYS  2.0000
  DGF DGF  7.6002
  BFI BFI  8.2063
  AZJ AZJ  5.1852
  BJZ BJZ  5.4768
  CIX CIX  12.3723
  BFV BFV  10.6499
  ATH ATH  6.0712
  BAH BAH  19.3691
  BFS BFS  7.0695
  AGY AGY  6.1372
  BKW BKW  5.1641
    C GL2  1.7000
  BSD BSD  5.2562
  BVK BVK  5.4740
  AMF AMF  6.1021
  AKA AKA  9.9636
    O PHE  1.4000
 H61A XK2  0.0000
  AIB AIB  6.5883
  HE1 GL2  1.0000
  BEC BEC  9.7711
  AXD AXD  5.9115
  AOZ AOZ  8.1428
  AOE AOE  5.3283
  CPZ CPZ  5.9538
  AGX AGX  6.1403
   CG HSE  1.7000
  DKK DKK  7.4854
  AKB AKB  9.1915
  CKO CKO  5.3801
   N7 XK2  1.5000
  DJW DJW  5.7465
  CMX CMX  12.1797
  CRL CRL  5.0009
  BXY BXY  8.1842
  BNL BNL  7.3783
  BAK BAK  15.6384
  ACJ ACJ  10.2251
  BEG BEG  8.0337
    H SEP  1.0000
  CFJ CFJ  6.7662
  HB2 AS1  0.0000
   SG CYS  1.8500
  HD2 ILE  0.0000
  BZL BZL  6.9005
  ARH ARH  5.7526
  CMR CMR  5.4147
    O HSE  1.4000
  CD1 LEU  2.0000
  CCW CCW  5.6729
  BSA BSA  5.0222
  CXV CXV  5.7543
  CGM CGM  5.2198
  DLW DLW  7.2875
  BRL BRL  5.3961
  BNN BNN  6.2209
  CXQ CXQ  5.8519
  BVG BVG  5.4198
  CE2 TRP  1.7000
  CRZ CRZ  6.3565
  HB1 QSI  0.0000
  BFR BFR  5.4756
  DKS DKS  7.5529
  APN APN  5.1640
  HB2 CYS  0.0000
  CDW CDW  5.1420
  AZK AZK  7.1052
  BBP BBP  6.5913
  ARX ARX  8.1776
  AOI AOI  5.1189
  BJV BJV  6.1685
  BBC BBC  11.0461
  CWR CWR  5.7907
   CG GLU  2.0000
  COH COH  5.9490
  AHZ AHZ  9.7788
  DIY DIY  5.6376
  CZD CZD  5.0814
  AKH AKH  5.6613
  ADO ADO  5.6843
  DMS DMS  5.1280
  BMK BMK  5.1371
  H63 XK2  1.0000
  DHF DHF  6.4038
  ACU ACU  7.2771
  CPU CPU  6.2324
  CBS CBS  5.6907
 HE22 GLN  1.0000
  ADQ ADQ  6.4260
  ARK ARK  6.8731
   O4 XK2  1.4000
  BXQ BXQ  5.2761
  CLQ CLQ  5.5851
  CSG CSG  5.1768
  BZU BZU  5.0477
  CUQ CUQ  7.1742
  CSZ CSZ  5.4196
  DHL DHL  5.4596
  CVV CVV  9.5198
   HN TYR  1.0000
  AUN AUN  5.2307
  CYD CYD  6.5648
  CUH CUH  8.2225
  DFO DFO  5.0413
  CHC CHC  5.6968
  AMY AMY  5.1442
  BYM BYM  5.2427
  DLZ DLZ  5.0600
  DHH DHH  7.6226
  AIF AIF  5.2484
  ABZ ABZ  7.0839
  CPE CPE  6.9543
  CNX CNX  8.3762
  CHJ CHJ  9.1976
  APC APC  5.9726
  BJJ BJJ  5.6303
  BQN BQN  5.2008
  CRK CRK  5.3391
  BSO BSO  6.4973
  DCB DCB  7.0883
  BSB BSB  7.6209
    C HSD  1.7000
   HA ARG  0.0000
  AYQ AYQ  5.9853
  CYS CYS  6.2505
  AIZ AIZ  5.5353
  BBN BBN  11.5870
  DGX DGX  5.1255
  DLT DLT  6.5112
  CQK CQK  13.5340
  CRX CRX  7.7448
  AMM AMM  7.2503
  AVM AVM  5.8731
  CRW CRW  5.2920
 HD12 ILE  0.0000
  ATC ATC  5.7863
  CET CET  5.6009
  DHM DHM  5.0228
  BDL BDL  5.9331
   CB GL1  2.0000
  ATR ATR  5.3379
  C19 TSA  1.7000
  AYB AYB  5.5031
  DIZ DIZ  5.0996
  AAE AAE  23.5266
  OE1 GLN  1.4000
  AUJ AUJ  5.0050
  BUH BUH  5.7133
  AUX AUX  6.1003
  H21 TSA  1.0000
  AWD AWD  5.0939
  CYI CYI  8.5643
  CBQ CBQ  6.4604
  AKO AKO  8.1888
  BLR BLR  5.7492
  DLQ DLQ  5.3856
  BSR BSR  8.7059
  BSG BSG  5.8026
   HN ASP  1.0000
 H3'' QSI  0.0000
  DJF DJF  5.2630
  CFZ CFZ  6.1655
  BMG BMG  6.3375
  CFU CFU  7.2307
  ATI ATI  6.4564
  DMN DMN  5.1266
 HG21 ILE  0.0000
   HA ILE  0.0000
   CB HSE  2.0000
  CUX CUX  7.2572
  BCW BCW  5.3728
  BHE BHE  6.7403
  BDC BDC  12.2566
  AFB AFB  6.1548
  BFQ BFQ  8.6896
  BXS BXS  5.3237
  ANW ANW  6.8156
    O CYS  1.4000
  DKT DKT  5.5676
  AQZ AQZ  7.4615
  AMU AMU  6.3698
   C6 XK2  2.0000
  BSW BSW  7.4965
  BMZ BMZ  8.0260
  BWB BWB  5.1267
 HD21 LEU  0.0000
  AHE AHE  8.5841
  ADM ADM  8.8151
    O ASP  1.4000
  AJU AJU  8.4107
  DCW DCW  6.2295
  AQU AQU  7.8911
  DHV DHV  6.0626
  CAS CAS  5.2599
  BOR BOR  6.8137
   N3 QSI  1.5000
  BHC BHC  6.9808
  CFI CFI  6.2480
  ACX ACX  14.3775
  OD2 AS1  1.4000
    H GL2  1.0000
  HB1 GLN  0.0000
  DFU DFU  5.2357
  CKX CKX  16.5686
  CFD CFD  5.6863
  CNI CNI  5.2915
  AQX AQX  5.0510
  BFP BFP  5.9238
  DKV DKV  5.0583
  CFW CFW  5.7889
    C GL1  1.7000
  COQ COQ  5.4913
  AQF AQF  7.6587
  AVG AVG  6.8856
  C2' QSI  2.0000
 HD13 LEU  0.0000
  AGP AGP  8.5046
  CHO CHO  5.5501
   HB VAL  0.0000
  CSP CSP  8.0062
  CFS CFS  6.0581
  CJS CJS  5.3029
  CAN CAN  5.1502
  AXC AXC  7.7542
   HA VAL  0.0000
  DCA DCA  5.3704
  DBD DBD  5.5249
  AHT AHT  6.2039
  BAN BAN  5.7516
  BCT BCT  5.0196
  BID BID  5.7940
  AQB AQB  6.0281
  BYS BYS  6.7893
  DJB DJB  5.0573
  CVJ CVJ  5.7264
  AOR AOR  6.5283
  CBD CBD  5.0841
  AUS AUS  7.0033
  ADR ADR  7.7005
  DKO DKO  5.2406
  AHD AHD  6.8863
  CTX CTX  9.2233
  DBR DBR  9.1078
  CKP CKP  10.2608
  ABD ABD  9.2970
  ALE ALE  5.5918
  DCS DCS  5.8713
  CZK CZK  5.2834
  AZH AZH  5.5364
  BHB BHB  5.9163
  BZE BZE  5.5420
  BIM BIM  5.7568
  AAU AAU  12.9728
  CAX CAX  5.9097
  CCG CCG  8.7621
    O QSI  1.4000
  ASK ASK  5.1247
  BOL BOL  5.0248
  BSQ BSQ  5.4597
  CVP CVP  5.1678
  BCK BCK  6.8035
  ARF ARF  6.0786
  CE2 TYR  1.7000
  BRE BRE  6.7397
  H25 XK2  1.0000
  CSI CSI  9.6223
  DIV DIV  5.9178
   CA HYD  2.0000
   NH VDW  0.0000
  C22 XK2  1.7000
  ALF ALF  7.4487
  AKU AKU  5.2092
  DDJ DDJ  5.2547
  H11 TSA  1.0000
  DBL DBL  5.4050
  DKQ DKQ  6.3063
  CVK CVK  8.1427
  BIJ BIJ  7.1618
  CPG CPG  10.9926
   HA CYS  0.0000
  BZY BZY  5.5909
  BMV BMV  7.0082
  BBT BBT  5.0185
  DAJ DAJ  5.0160
  BLG BLG  11.5119
    H TRP  1.0000
  COW COW  7.7178
  BOC BOC  5.0395
  AID AID  5.0223
  AHI AHI  12.0333
  CVI CVI  5.4326
   HN GLU  1.0000
  CRQ CRQ  12.3168
  DCQ DCQ  6.6632
  C70 XK2  1.7000
  AQL AQL  5.4550
   SG HYD  1.8500
  DLV DLV  5.0094
  CTT CTT  6.1931
  BQO BQO  6.2004
    N GLN  1.5000
   CA PRO  2.0000
  CFG CFG  5.8183
  BXX BXX  7.8348
  DEI DEI  5.3183
   H6 XK2  0.0000
  BGV BGV  5.9873
  AMN AMN  5.6725
  COT COT  14.2565
  AYO AYO  5.1323
  HB2 ALA  0.0000
  CZX CZX  9.1367
  AFL AFL  6.0080
  DCJ DCJ  5.2785
  CQE CQE  11.0279
  BUD BUD  5.3516
  AFS AFS  7.3550
  AYH AYH  6.2932
  DCU DCU  6.2037
   N2 XK2  1.5000
  TWE TWE  20.0000
   CG LEU  2.0000
  AFA AFA  5.6699
  ATN ATN  7.2883
  AQV AQV  9.6804
   CB LYS  2.0000
  CZ2 TRP  1.7000
  BOU BOU  6.9416
  DGT DGT  6.8974
  AAG AAG  18.8537
  CID CID  10.8641
  BQK BQK  5.8120
  ARO ARO  7.5982
  ANH ANH  6.0074
  CKU CKU  8.7928
  AOK AOK  7.1569
  CEH CEH  5.9421
  DME DME  5.0841
  DGN DGN  6.5532
  DLD DLD  5.2589
  BIA BIA  7.2303
  ASH ASH  6.7105
  CDT CDT  5.3213
  AMJ AMJ  6.0555
  CBB CBB  5.7016
  BUZ BUZ  5.8324
  BOD BOD  6.5343
  HD1 HSE  1.0000
  AWB AWB  6.5335
  ARE ARE  6.0297
  BMP BMP  6.1572
  CNC CNC  5.9230
  BZK BZK  5.5994
  BLO BLO  6.8106
  BAR BAR  12.5661
  AJQ AJQ  6.3397
  HB1 TRP  0.0000
  BQM BQM  6.9857
  BEN BEN  9.0656
  BGP BGP  5.0815
  DFD DFD  5.3947
  HT2 QSI  1.0000
  CEX CEX  5.7238
  CGD CGD  6.4015
  BTA BTA  5.6719
    N ASP  1.5000
  DFA DFA  5.3951
  CVN CVN  5.1507
   CG GLN  2.0000
  CPH CPH  9.7564
  ABJ ABJ  9.8238
  AGB AGB  12.7000
  CGJ CGJ  5.4005
  AFV AFV  7.9628
  CNB CNB  8.7665
  HG2 GLN  0.0000
  AWZ AWZ  5.7846
  BZC BZC  7.6349
  BFE BFE  7.8109
  CG2 THR  2.0000
  CTK CTK  5.4970
  CTJ CTJ  6.0566
  BXP BXP  5.0262
  BTL BTL  6.1989
  AJH AJH  6.6972
  BCH BCH  12.4004
  CBG CBG  5.0254
  ASB ASB  5.9516
  BLW BLW  13.0292
  COC COC  10.6033
  BUV BUV  5.1143
  BBF BBF  16.3802
  O1S QSI  1.4000
  DLX DLX  7.1215
  ACF ACF  9.1342
  BZJ BZJ  5.5070
  AZU AZU  16.2986
  COP COP  7.3715
   CG PRO  2.0000
  BHO BHO  8.3886
  CGW CGW  5.3914
  BZB BZB  5.3054
   HA SER  0.0000
  BPK BPK  7.7437
  BVL BVL  5.5325
    C SEP  1.7000
  CMI CMI  13.1999
  BUP BUP  7.8112
  ALO ALO  5.7801
    H LEU  1.0000
  CXU CXU  6.0758
  BDO BDO  5.2473
    N AS1  1.5000
  ATQ ATQ  5.0608
   CA HSE  2.0000
  AXN AXN  6.1207
  AEG AEG  6.0192
  CYX CYX  6.4060
  BHA BHA  5.7839
  HB2 LEU  0.0000
  CQY CQY  7.2905
   HE GL1  1.0000
  CMP CMP  7.6932
  AGH AGH  9.7533
  CDQ CDQ  6.5786
  BER BER  17.8991
  AHS AHS  10.8050
  AQE AQE  5.8384
    N ILE  1.5000
  BHQ BHQ  8.7826
   C2 QSI  1.7000
  CQX CQX  11.9110
  CEA CEA  5.3696
  DEY DEY  5.2054
  ACS ACS  5.5539
  ALK ALK  6.1430
  BBE BBE  5.2961
  CZP CZP  5.7618
  H64 XK2  1.0000
    N HSE  1.5000
  BGN BGN  5.5928
  BQH BQH  5.3313
  AKQ AKQ  8.9293
  AAX AAX  9.2164
  DHG DHG  5.0910
    O HSC  1.4000
  DJZ DJZ  6.1839
  CUA CUA  8.5320
  CRY CRY  9.7603
  BNS BNS  8.6672
  CKK CKK  9.0962
  BJG BJG  6.9002
  SPH NBN  1.5000
  COS COS  6.8741
  BZZ BZZ  5.9295
   HA HIS  0.0000
  DKZ DKZ  7.2825
  ACE ACE  16.1422
  BZA BZA  5.9628
  CNE CNE  8.5115
  HD1 AS1  1.0000
  CIS CIS  10.7066
  BZS BZS  5.0366
  DGQ DGQ  5.5977
   HD ASP  1.0000
  CSW CSW  10.3930
  BRH BRH  6.0683
  CGA CGA  5.3753
  BWO BWO  5.2306
  CLU CLU  5.2183
  CHR CHR  10.5752
  CLT CLT  8.6282
  DEV DEV  7.7010
  ATW ATW  5.7139
  APG APG  5.3244
  BIY BIY  6.3180
  AER AER  7.3985
  CLX CLX  6.1826
  DAC DAC  6.9196
  AHW AHW  8.5898
  BZV BZV  5.1911
  HB2 GLN  0.0000
  HE2 GL2  1.0000
  DJM DJM  5.4306
  BME BME  5.8333
   HN GLY  1.0000
   HN LYS  1.0000
  BEI BEI  6.3999
  CSK CSK  5.1519
  BKJ BKJ  5.8097
  ALS ALS  5.2618
  BCD BCD  9.0933
  CES CES  5.2637
  CDO CDO  7.3035
  CHL CHL  17.9854
  BWM BWM  5.9579
  NE1 TRP  1.5000
  COL COL  7.0394
  CUR CUR  10.3533
    H HSE  1.0000
  BTV BTV  5.3715
   CB PHE  2.0000
  BVE BVE  7.0108
  DBV DBV  6.6473
  DDX DDX  6.3508
  ATT ATT  7.7873
  BQE BQE  6.8896
  AJD AJD  5.7573
  COZ COZ  7.5021
  CNN CNN  11.3795
  BIF BIF  11.2634
  DHO DHO  5.1365
  CPA CPA  8.2054
  CIP CIP  14.4198
  AOF AOF  7.8555
  ADS ADS  6.8178
  DGC DGC  6.2349
   H1 HOH  1.0000
  DAW DAW  6.7109
  BHR BHR  8.7906
  DMD DMD  5.0506
  CGF CGF  6.7155
  CSJ CSJ  6.4911
  CLS CLS  8.6390
  HA1 GLY  0.0000
  CLK CLK  7.2862
  CRS CRS  5.2906
  AAS AAS  14.8691
   HA LEU  0.0000
  BQX BQX  6.0412
  HZ2 LYS  1.0000
    C ALA  1.7000
   O3 SEP  1.4000
  BYL BYL  5.1329
   CB SER  2.0000
  DMH DMH  5.0829
  CZO CZO  6.0363
  COI COI  5.3179
   HN SER  1.0000
  AND AND  5.3928
  DEE DEE  8.0423
  CLM CLM  5.1354
  AHN AHN  5.9263
   HE GL2  1.0000
  BDK BDK  7.9487
  OE1 GL1  1.4000
  HB2 QSI  0.0000
  ADT ADT  7.0660
  CUU CUU  5.8484
  CGB CGB  6.2676
  ACM ACM  17.7667
  HB2 HIS  0.0000
 HD21 ASN  1.0000
    O HOH  1.4000
  HD2 PHE  1.0000
  BKM BKM  6.1971
   HA ASN  0.0000
  ASM ASM  7.3741
  DIN DIN  5.5987
   HG LEU  0.0000
  CEZ CEZ  5.1894
  HB2 ASN  0.0000
  DHY DHY  5.0280
  BBS BBS  7.2970
  CML CML  5.1642
  AZP AZP  10.0071
  HE3 MET  0.0000
  BWZ BWZ  5.7910
  CGU CGU  7.1698
  BVJ BVJ  6.1320
   CA GL1  2.0000
  BEK BEK  6.7187
  DBF DBF  6.6834
  CWA CWA  5.7789
  CUP CUP  7.3762
  CTO CTO  5.3210
  BPE BPE  5.7081
  ANU ANU  5.1518
  AME AME  5.2618
 HG23 THR  0.0000
  DCZ DCZ  6.0229
  CTM CTM  7.5334
  ADF ADF  11.2914
  BBG BBG  5.0385
   HA GL1  0.0000
  CJY CJY  6.0387
  BJO BJO  9.1225
  CYA CYA  5.2800
  CLD CLD  10.0930
  AJP AJP  10.1852
  CTR CTR  5.6368
  COX COX  5.7780
   HA PRO  0.0000
  BQB BQB  7.1073
  BDZ BDZ  11.1948
  CJR CJR  13.7517
  DFW DFW  5.4838
  DGA DGA  5.1666
  BOY BOY  7.5087
  AJF AJF  5.4284
  ND1 HSD  1.5000
  BTZ BTZ  5.8411
  BTB BTB  5.1473
  CYE CYE  6.8594
  ABK ABK  11.4004
  BSP BSP  5.5389
  CMD CMD  7.9814
  AKL AKL  8.5010
 HG23 ILE  0.0000
  AHF AHF  8.7787
  DAU DAU  5.6424
  BVR BVR  6.4299
  DEN DEN  5.0658
  AAP AAP  7.8727
  BKY BKY  5.3015
  BWA BWA  6.6372
    H GLU  1.0000
  CHH CHH  8.7795
  BTT BTT  5.1959
  ABV ABV  15.1439
  ND2 ASN  1.5000
  BVN BVN  5.1337
  BMH BMH  5.9776
  BGO BGO  9.0269
   CG TRP  1.7000
  CD2 TRP  1.7000
  DCM DCM  8.9087
  AUM AUM  5.2231
  H14 TSA  1.0000
    O ILE  1.4000
  AWW AWW  5.1055
  BMX BMX  7.4424
  AXX AXX  7.1068
   CB AS2  2.0000
  DKH DKH  5.6117
  NE2 HSC  1.5000
  BOZ BOZ  7.4911
  ANA ANA  7.7340
  CPF CPF  5.4740
  AWH AWH  5.2915
  AIV AIV  5.8788
  CFK CFK  5.0159
  O24 TSA  1.4000
  DHZ DHZ  5.4181
  AHC AHC  5.2813
    H HYD  1.0000
  CAR CAR  6.2940
  ARN ARN  7.0432
  DLS DLS  5.1021
    O ALA  1.4000
  ANM ANM  8.3299
  HB2 TYR  0.0000
  DKB DKB  7.6248
   CA ASN  2.0000
  CIA CIA  5.2428
  BEM BEM  12.0698
  CPX CPX  9.4888
  DAX DAX  6.2085
   CA LYS  2.0000
  CWS CWS  7.6470
  BOA BOA  5.2557
  BYF BYF  6.3014
  BIW BIW  7.0569
  HG1 GL2  0.0000
  DJC DJC  8.2203
  CZR CZR  6.6324
  AFC AFC  5.9279
  BXU BXU  7.1156
   CG GL1  2.0000
  CVR CVR  6.2509
  AZS AZS  10.6101
  BBV BBV  5.0484
  BES BES  11.8314
  BDP BDP  6.6889
  CVX CVX  10.9816
  CTF CTF  8.8770
  CPM CPM  12.0058
  CDK CDK  7.0498
  ANR ANR  5.3032
  H74 XK2  1.0000
  AWJ AWJ  5.3655
  CIY CIY  8.2517
  HB2 GL1  0.0000
  CQU CQU  5.5184
  CJT CJT  13.9039
  BXG BXG  6.0092
  BOF BOF  5.3347
  BDJ BDJ  8.1366
 HG11 VAL  0.0000
  BFN BFN  6.0187
  BML BML  5.0428
  CHM CHM  10.9503
  CBJ CBJ  5.0288
  ARA ARA  5.5311
  AJC AJC  5.4816
  DAE DAE  5.1556
  AQN AQN  7.0744
  HB1 HYD  0.0000
  BZX BZX  5.5166
  CG1 VAL  2.0000
  CZW CZW  6.5528
  AJY AJY  5.3672
  CIN CIN  13.8262
  C63 XK2  1.7000
  DCT DCT  6.4098
  CPV CPV  6.6585
  BKE BKE  5.8744
    N TYR  1.5000
  DEJ DEJ  5.1343
  ABS ABS  16.6413
  CCO CCO  6.0391
  CIO CIO  6.5700
  BKG BKG  6.2920
    C TYR  1.7000
  BMC BMC  7.3353
  CAQ CAQ  5.1617
  BDN BDN  7.4342
  BQQ BQQ  6.0211
  AHJ AHJ  14.8842
  CLN CLN  9.3221
  ACP ACP  11.7881
  CMC CMC  15.0222
  BVT BVT  6.3509
  CTN CTN  7.5514
  DHS DHS  5.4940
  CNJ CNJ  5.4695
  AXL AXL  6.4394
  AEH AEH  6.7149
  ACB ACB  12.3732
  BEL BEL  6.2038
  DHB DHB  5.8445
  BRX BRX  7.8787
  C73 XK2  1.7000
   NZ LYS  2.0000
    N HYD  1.5000
  HG2 GL1  0.0000
 HE22 QSI  1.0000
  CTL CTL  5.4839
  C76 XK2  1.7000
  DLH DLH  5.6183
  AJK AJK  9.6839
  CBP CBP  6.3962
  ATM ATM  5.1083
  ASO ASO  5.1784
  SPH SPH  1.5000
  AJN AJN  7.8621
  AYC AYC  6.0257
  H67 XK2  1.0000
  AAZ AAZ  14.5725
  HE1 GLU  1.0000
  HB2 MET  0.0000
    H SER  1.0000
  CZC CZC  5.3574
  ABA ABA  19.6540
  ATK ATK  6.5256
  DJK DJK  5.3187
  DMT DMT  6.2314
  HB1 HSC  0.0000
  CPP CPP  12.9084
  BGL BGL  5.5663
  CKD CKD  5.3815
  BJN BJN  5.0915
  AAT AAT  23.0638
  HZ2 TRP  1.0000
  H21 XK2  1.0000
  C71 XK2  1.7000
  DCD DCD  5.1853
  CHI CHI  18.2185
  BSZ BSZ  5.6440
   C3 TSA  2.0000
  DEP DEP  5.0645
  HT1 QSI  1.0000
  ATY ATY  5.0712
  BSS BSS  5.5960
  DFP DFP  5.5534
  ACK ACK  12.0298
  BQL BQL  8.1384
  DKE DKE  5.7217
  BRV BRV  5.0135
  BZT BZT  5.0347
  OE2 GL2  1.4000
  ADK ADK  5.2781
  BJY BJY  7.4148
    P SEP  1.9000
  CVC CVC  5.8328
  HO4 XK2  1.0000
  AVN AVN  6.3041
  DHR DHR  7.8196
    O SEP  1.4000
  ANQ ANQ  7.4321
  CPO CPO  13.3593
  CAZ CAZ  7.0029
  DDS DDS  7.9589
  ASZ ASZ  6.5205
  CER CER  7.3233
  AQM AQM  5.1162
  CFX CFX  5.5215
  CNG CNG  6.0414
  CFV CFV  5.4260
  AGW AGW  5.8639
  CVH CVH  7.0479
  ART ART  12.2105
  DLJ DLJ  6.2445
  ACH ACH  6.7272
  DET DET  6.3441
  CEE CEE  6.1241
  AGO AGO  6.6341
  AWY AWY  6.0673
  AUO AUO  8.9450
  AOG AOG  5.2129
   OG SER  1.4000
  C77 XK2  1.7000
   HN HIS  1.0000
  HE2 HSC  1.0000
  CDA CDA  6.1528
  BKZ BKZ  7.1710
  CPB CPB  5.9893
   CG AS2  1.7000
  CWV CWV  6.3410
    S QSI  1.8500
  AIG AIG  9.8626
  CFY CFY  5.1312
  CSE CSE  5.2484
  BTI BTI  5.0756
  CTZ CTZ  5.8203
  ATZ ATZ  5.4015
  DKI DKI  5.1416
  CZJ CZJ  7.3647
  AUI AUI  7.7778
  BCO BCO  12.0924
  CIZ CIZ  9.8461
  CXJ CXJ  5.1306
  BUA BUA  6.0081
  CE3 TRP  1.7000
  BKD BKD  5.2162
  HD2 HSD  1.0000
   HA QSI  0.0000
    O HIS  1.4000
    N LEU  1.5000
  BPS BPS  6.1634
    C HSE  1.7000
  HZ3 LYS  1.0000
    H VAL  1.0000
    N GL2  1.5000
  HE2 LYS  0.0000
  CKH CKH  8.5692
  AEB AEB  9.7383
  BFM BFM  9.3062
  DFL DFL  6.0886
  C64 XK2  1.7000
  HB1 SER  0.0000
  CWT CWT  5.6357
  CDH CDH  5.1962
  DGV DGV  5.2023
  CYW CYW  7.9992
  HE1 MET  0.0000
  AGR AGR  7.9341
  CQM CQM  5.3670
  DLI DLI  5.3630
  ANG ANG  8.0636
  BCB BCB  7.3090
  AYG AYG  5.2507
  AOU AOU  7.9049
  ADN ADN  8.5654
  H1' QSI  0.0000
  AWT AWT  5.4667
  BSL BSL  5.3383
  AAM AAM  16.0479
  ABC ABC  19.3043
  DDR DDR  6.5019
   O1 TSA  1.4000
  CRU CRU  7.9389
  BTH BTH  6.5687
  C65 XK2  1.7000
  DGI DGI  7.2745
  DFI DFI  5.7018
  DFG DFG  6.0786
  BDV BDV  7.8075
  CUY CUY  9.5980
  ABQ ABQ  12.9306
  AOX AOX  7.5031
  AQY AQY  7.2416
  AFX AFX  5.8112
  APB APB  8.7229
  DIA DIA  5.5096
  AFG AFG  5.1476
   HN LEU  1.0000
  CVZ CVZ  10.4005
  BRD BRD  8.6898
  BOK BOK  9.7651
  AMQ AMQ  5.5070
  BAE BAE  14.6717
  AQH AQH  7.1375
  CCY CCY  6.4991
  AHL AHL  7.2473
  BLJ BLJ  9.7192
  AHH AHH  7.2689
   CG HSC  1.7000
  CVB CVB  5.7983
  BFC BFC  8.7747
 HD11 LEU  0.0000
  ARG ARG  8.3769
  CCP CCP  7.4793
    H GLY  1.0000
  AJT AJT  11.5849
  DCR DCR  5.8912
  APO APO  9.2471
  CAW CAW  5.8287
   CB VAL  2.0000
  CNP CNP  8.0762
  ALT ALT  6.2045
  AJI AJI  8.1850
  DCI DCI  6.8855
  C22 TSA  1.7000
  COJ COJ  7.7558
  CDB CDB  5.1455
  AVX AVX  5.0373
  BTY BTY  5.6042
  CFF CFF  5.1551
  BVB BVB  5.0080
    C QSI  1.7000
  DHU DHU  5.8324
   HA ALA  0.0000
  AVQ AVQ  6.6824
  CLJ CLJ  7.2851
  BNZ BNZ  7.0238
  CDE CDE  6.6068
  CSN CSN  7.7187
  BSF BSF  5.3558
  AUL AUL  7.2108
  AHU AHU  11.0613
  NH2 ARG  1.5000
  CWG CWG  6.5014
  AKT AKT  7.7058
  HE1 PHE  1.0000
  BEH BEH  5.4476
  CFQ CFQ  5.9757
  AKX AKX  6.0076
   CA SEP  2.0000
  CGT CGT  5.2318
  ACA ACA  8.0608
  ADE ADE  13.1344
    H TYR  1.0000
  AYS AYS  5.9903
  BEB BEB  13.3174
  AXO AXO  6.6605
  CGH CGH  5.5466
  BMF BMF  5.9090
    H GL1  1.0000
  OG1 THR  1.4000
    C HIS  1.7000
    N PRO  1.5000
  AII AII  8.7351
  BRI BRI  5.2339
  DIS DIS  6.1588
  BBK BBK  6.8637
  AFM AFM  6.2907
    O MET  1.4000
  COM COM  13.8024
  CJH CJH  5.3184
  BQW BQW  7.0093
  BAY BAY  17.9252
   NE ARG  1.5000
  CCR CCR  6.2103
    H HSD  1.0000
  AJM AJM  7.0343
  CNU CNU  6.3820
  DEX DEX  5.5873
  CAJ CAJ  8.2847
  BBI BBI  12.5218
  CQZ CQZ  5.5696
  CIQ CIQ  16.3943
  ALJ ALJ  7.6245
  BJW BJW  5.8918
  AVE AVE  5.1043
  CNF CNF  5.3343
  BJQ BJQ  5.0939
   HA GLN  0.0000
  DCO DCO  5.0897
  HB2 ASP  0.0000
  DHE DHE  7.7521
  HD1 PRO  0.0000
  AGK AGK  6.8010
   HN AS1  1.0000
  HE2 HIS  1.0000
 HG21 THR  0.0000
  DJY DJY  5.3142
  DJN DJN  5.7403
  BSV BSV  5.5746
  BAT BAT  15.0571
  CAD CAD  6.1739
  AVS AVS  7.1117
  AKP AKP  7.5918
  CIV CIV  14.5138
  APP APP  6.1218
  BUB BUB  8.7664
  DEH DEH  5.2307
  AGM AGM  5.7610
  AUQ AUQ  5.5782
  CMG CMG  6.7441
  COA COA  9.3682
  AJX AJX  6.5169
  AJV AJV  5.6419
  AFU AFU  17.1746
  ANV ANV  5.4244
   CZ TYR  1.7000
 HD12 LEU  0.0000
  DKG DKG  5.3238
  H33 XK2  1.0000
  C36 XK2  1.7000
   CB ALA  2.0000
  CJI CJI  12.1361
  ARB ARB  6.0130
  DLK DLK  5.7933
  BCA BCA  6.0972
  ABL ABL  11.4342
  BZG BZG  8.2957
  AUF AUF  6.8366
  CWB CWB  5.8463
  BHL BHL  7.8948
  CD2 HSD  1.7000
  BYG BYG  6.7464
  BMM BMM  8.6815
  HB1 TYR  0.0000
  CKL CKL  5.5468
   HN ILE  1.0000
  CD2 HIS  1.7000
  BIQ BIQ  6.7808
  C62 XK2  1.7000
  HG1 LYS  0.0000
  CDU CDU  5.2671
  AYM AYM  5.8600
  DJE DJE  5.1644
  HD1 TYR  1.0000
  C23 XK2  1.7000
  DCE DCE  5.2225
  CIT CIT  6.6306
  BSN BSN  7.8786
  ABX ABX  5.0321
  CIK CIK  9.9995
  CKM CKM  12.0527
  BWQ BWQ  6.7220
  CEV CEV  5.5762
  BYO BYO  5.1267
  BTS BTS  6.7898
  CNQ CNQ  6.3577
  AGA AGA  5.0785
  CLC CLC  7.8040
  CLG CLG  12.0001
  AUC AUC  5.1399
  HG1 QSI  0.0000
  CKR CKR  21.6883
  BQD BQD  5.9772
  CLY CLY  5.5159
  AZX AZX  13.0653
  ASI ASI  6.7410
  AZA AZA  6.7187
  CKE CKE  8.3207
    H ASN  1.0000
  HZ1 LYS  1.0000
  CCS CCS  5.7437
  CJB CJB  8.0408
  BXD BXD  5.6811
  BKP BKP  9.3114
  CNR CNR  5.3426
  HB1 GL2  0.0000
  CKQ CKQ  6.5778
   OH TYR  1.4000
  C34 XK2  1.7000
  DFK DFK  6.0903
    O PRO  1.4000
  BWG BWG  5.8711
  AEZ AEZ  10.1421
   H4 TSA  1.0000
  DGW DGW  6.5557
  BYT BYT  5.3388
  BQZ BQZ  5.3601
  AZE AZE  6.2132
  BHN BHN  5.9069
  CWI CWI  6.2178
   CD GL2  1.7000
  CAU CAU  7.5843
  AZN AZN  8.8362
  CYM CYM  5.0100
  AKZ AKZ  5.1608
  CUB CUB  9.2490
  CE2 PHE  1.7000
  DDK DDK  6.1128
    H THR  1.0000
    H LYS  1.0000
  DDF DDF  5.4733
  DJL DJL  5.9230
  AIJ AIJ  5.6595
  BKQ BKQ  5.5801
  BFL BFL  5.2033
  CXP CXP  5.6524
  AXU AXU  5.8095
  AUV AUV  5.8680
  BWR BWR  5.5724
    C THR  1.7000
  CXS CXS  6.8388
  AWE AWE  6.6886
  DBU DBU  6.2137
  CKC CKC  13.0935
  BGG BGG  6.7011
  CRR CRR  5.3360
  CZE CZE  7.1861
  BVM BVM  6.2207
  AKE AKE  12.6945
  BTP BTP  6.0112
  AWG AWG  5.3477
  OD1 AS1  1.4000
  DHI DHI  7.9787
  AEE AEE  11.7729
 HD23 LEU  0.0000
  CYF CYF  5.5449
  HG1 SER  1.0000
  BTE BTE  8.6755
 HH22 ARG  1.0000
  CCX CCX  5.2662
  DDW DDW  8.5312
  DCF DCF  5.4993
  DAN DAN  6.0575
  CAK CAK  6.0458
  AXV AXV  6.6694
  DFR DFR  6.1935
  DAB DAB  6.1862
  DIF DIF  5.6053
  BVS BVS  9.3131
  AGL AGL  6.8228
   CB GLU  2.0000
  BZW BZW  6.9922
  BRA BRA  5.0218
   H8 QSI  1.0000
  CJP CJP  11.1825
  BPC BPC  6.5542
  AGI AGI  9.9411
  BCU BCU  6.5781
  AMR AMR  5.2421
  HD2 PRO  0.0000
  BPO BPO  8.0651
  ARU ARU  6.0018
  BSH BSH  5.4321
  AAK AAK  9.7021
  BTW BTW  6.8021
  AQJ AQJ  7.1839
  AFO AFO  6.1535
  AUH AUH  8.5069
  ATS ATS  6.0079
  H10 QSI  1.0000
  HD2 HIS  1.0000
  DEL DEL  5.3104
  DDB DDB  7.4198
  AIE AIE  6.4731
  CZT CZT  6.5153
  DBM DBM  6.8848
  BKK BKK  6.3584
  DBN DBN  5.1896
  AYR AYR  5.0345
   CA TYR  2.0000
  BBU BBU  6.5879
  AQT AQT  8.4560
  CWC CWC  5.8217
  ATO ATO  7.9381
  CCU CCU  5.0214
  BMW BMW  8.3196
  ADH ADH  9.2551
  DCK DCK  5.6430
  GRD GRD  0.0000
  CQV CQV  6.4096
  CGK CGK  5.4263
  CYN CYN  6.9726
  HE2 GL1  1.0000
  DAD DAD  5.1867
    N CYS  1.5000
  CAC CAC  5.2398
  AMS AMS  7.7729
  CQD CQD  8.0882
  BXH BXH  7.8657
  BHX BHX  5.8765
 HD13 ILE  0.0000
  BUY BUY  7.8931
  BUU BUU  6.4058
  CQB CQB  6.3063
  DIH DIH  5.1273
  CPI CPI  11.2598
  CNZ CNZ  8.1604
  BFT BFT  8.8599
  CKV CKV  8.5924
  BUO BUO  5.0442
  BAI BAI  21.8680
  DMI DMI  6.7521
  BGH BGH  8.7415
   HN HSE  1.0000
   CB HSD  2.0000
  ASV ASV  6.6709
  BUW BUW  5.9042
  BKL BKL  9.5646
  AJE AJE  5.2601
  CUE CUE  5.2157
  BLU BLU  9.3619
   HA TYR  0.0000
    N SEP  1.5000
  AEV AEV  8.0179
  BZO BZO  5.3009
    O TRP  1.4000
  DCV DCV  6.0516
  OD2 AS2  1.4000
  BFB BFB  8.2738
  AMD AMD  6.4575
   CA HSD  2.0000
  BEF BEF  9.3416
  APK APK  5.4322
  AKM AKM  6.5446
  APU APU  6.7096
  CSY CSY  8.3878
  C10 TSA  2.0000
  SP1 SP1  1.0000
  H7A XK2  0.0000
  CNW CNW  10.0109
   H2 HOH  1.0000
  CUI CUI  6.7960
  CJC CJC  5.8474
  BNY BNY  9.9453
  ADB ADB  9.7931
  HD2 TYR  1.0000
  HE1 HSD  1.0000
  HB1 ASP  0.0000
  C79 XK2  1.7000
   CA LEU  2.0000
  BMO BMO  5.2412
  BGM BGM  5.3760
  BKB BKB  8.5070
  ADX ADX  8.5615
  DEQ DEQ  5.9583
  ASJ ASJ  5.9523
  HB2 SEP  0.0000
   HA HSD  0.0000
  ABE ABE  5.5871
  CQG CQG  9.2422
  HZ3 TRP  1.0000
  AIO AIO  6.8785
  BEQ BEQ  7.6554
  BLL BLL  6.2331
  CJZ CJZ  11.5186
  CD1 TYR  1.7000
  CFT CFT  6.3033
  BPV BPV  6.9292
  CHK CHK  14.2096
 DUM2 DUM  0.0000
  AMH AMH  5.2905
  ATP ATP  8.5058
  HG2 GLU  0.0000
  CYB CYB  6.0530
  CRE CRE  5.1026
   HD AS1  1.0000
   O5 XK2  1.4000
  CQP CQP  6.1315
  DLB DLB  5.0872
  CNT CNT  9.0640
  DDV DDV  7.1930
  BOJ BOJ  5.2073
  BIR BIR  7.4904
  CDZ CDZ  6.0749
  AEC AEC  5.9510
   HN VAL  1.0000
    N SER  1.5000
  AZV AZV  11.9362
  BPN BPN  5.1690
  CRT CRT  8.7790
  HE1 LYS  0.0000
  CTW CTW  6.4903
  OH2 OH2  1.4000
  AYN AYN  5.8265
  BCV BCV  7.1277
  AVJ AVJ  6.0023
  AIH AIH  6.1573
  BAF BAF  8.1860
  AMC AMC  6.3394
  BRM BRM  5.4768
  AVR AVR  6.4901
  CCV CCV  6.4100
  COD COD  7.6138
    O HYD  1.4000
  AEQ AEQ  14.1125
  CJE CJE  6.4316
   CA QSI  2.0000
  ARY ARY  7.1444
   H5 XK2  0.0000
   HN HSD  1.0000
  C17 TSA  2.0000
  DBZ DBZ  5.9170
  CFE CFE  6.2861
  BTJ BTJ  5.4351
  CJJ CJJ  7.1731
  AZR AZR  7.0250
    N HSC  1.5000
  DMR DMR  5.4510
  BWI BWI  5.7832
  BHG BHG  7.2303
  BSM BSM  5.0572
  ANK ANK  5.8701
   CA HSC  2.0000
  BVV BVV  5.0921
  BRW BRW  5.0262
  DGJ DGJ  6.8166
  BUJ BUJ  8.0898
  H20 TSA  1.0000
  CXO CXO  6.0158
  BIP BIP  5.8360
  AJZ AJZ  5.5471
  DHA DHA  5.4957
  BKR BKR  8.9682
  BYK BYK  6.0547
  ACL ACL  7.3586
  AZT AZT  23.1710
  HG1 PRO  0.0000
  BOX BOX  6.8355
  CVF CVF  5.8243
  ALP ALP  10.1713
  AAR AAR  13.6329
  CUV CUV  5.6638
  DGR DGR  5.7165
  CIE CIE  22.2239
  DLF DLF  5.0329
  ASU ASU  5.7177
   CB HYD  2.0000
  CMO CMO  10.5843
  BWH BWH  6.1161
  CXD CXD  5.6837
  ADY ADY  15.2252
  ALR ALR  6.8305
  SPH BON  1.5000
  BKX BKX  5.1421
  DBG DBG  8.5143
  CED CED  7.7559
  BQT BQT  8.0538
  DBW DBW  10.4572
  CHF CHF  16.9009
  CIU CIU  16.7693
  C26 XK2  1.7000
  BPD BPD  5.1287
  ASA ASA  6.4357
  CPS CPS  7.9255
 HH21 ARG  1.0000
  BJK BJK  11.5182
  CUM CUM  7.3802
   N1 QSI  1.5000
  BLM BLM  9.2191
  BVI BVI  7.4312
   HE ARG  1.0000
  CEY CEY  5.3146
  CG2 ILE  2.0000
  H78 XK2  1.0000
  CDC CDC  5.6339
  CCL CCL  7.9122
  DKL DKL  5.0086
  CST CST  7.0941
  HB2 GL2  0.0000
  AGU AGU  7.8484
  BTU BTU  5.4896
  CSH CSH  6.6118
  AQS AQS  5.7334
  CTU CTU  7.6878
  BXL BXL  5.2044
  AFP AFP  9.3507
  HB1 LYS  0.0000
   HA AS2  0.0000
  BSJ BSJ  6.6091
   CA AS1  2.0000
  BPP BPP  5.8608
  CAP CAP  9.2264
  BOI BOI  6.8875
  AJJ AJJ  8.6376
   HZ PHE  1.0000
  DHQ DHQ  6.6996
 HD11 ILE  0.0000
   HA GL2  0.0000
  CZV CZV  7.9950
  ALY ALY  5.5354
  HD1 PHE  1.0000
  C27 XK2  1.7000
   CA GLU  2.0000
  AZB AZB  5.8162
  BHS BHS  9.7696
  CCH CCH  6.6270
    H PHE  1.0000
  BFW BFW  9.1996
  BEJ BEJ  7.4078
  HG2 GL2  0.0000
  HB1 HSD  0.0000
  AAH AAH  19.7093
  DCH DCH  5.2247
  AXW AXW  5.9066
  APZ APZ  5.3165
  CE1 HSC  1.7000
  AON AON  7.2207
  COV COV  5.1727
  BIK BIK  6.9866
   H2 OH2  1.0000
  DBI DBI  5.6827
  BAV BAV  5.3309
  BBA BBA  15.7002
  CDY CDY  5.2901
  HB1 ALA  0.0000
  BZR BZR  5.0768
  HB1 CYS  0.0000
  AVA AVA  5.1261
  O4' QSI  1.4000
   CE LYS  2.0000
  BNJ BNJ  5.9325
  BMA BMA  6.6173
  CUF CUF  8.0071
  CDV CDV  5.9731
  BUT BUT  5.0033
  BEP BEP  9.6441
  ALH ALH  7.9045
    C PRO  1.7000
  H62 QSI  1.0000
  BIT BIT  7.0607
  C4' QSI  2.0000
  BNG BNG  5.5869
  DJU DJU  5.0637
  DML DML  5.6065
  CWJ CWJ  6.2104
  CSF CSF  12.1810
    H AS1  1.0000
  BBD BBD  10.8135
  H4' QSI  0.0000
  CDG CDG  5.7195
  AIM AIM  6.0295
  CCC CCC  5.8993
  AZW AZW  14.9973
  CBC CBC  5.0626
  ALZ ALZ  6.6783
  DJG DJG  6.5244
  CNL CNL  9.6045
  CJK CJK  13.2155
  AQA AQA  5.1138
  HD1 HIS  1.0000
  AAC AAC  13.6767
    C HSC  1.7000
  BDH BDH  7.6783
  DMB DMB  5.7359
  CD2 TYR  1.7000
  AAN AAN  22.5220
  CMJ CMJ  5.0454
  AWI AWI  5.6815
  BRJ BRJ  7.9701
  CQR CQR  11.7316
  HD2 HSC  1.0000
  BHU BHU  5.6841
  BDF BDF  6.5222
   CA AS2  2.0000
  BFF BFF  6.3557
  CSA CSA  5.9790
  CIL CIL  7.8971
  H26 XK2  1.0000
  DDM DDM  5.8102
  CMY CMY  5.9408
  CDN CDN  5.5436
  BGB BGB  6.5367
  HE2 HSD  1.0000
  BIX BIX  5.8085
  BRG BRG  5.9299
   CE MET  2.0000
  BGS BGS  10.3029
  AIT AIT  5.4717
  ACV ACV  5.8479
  CRF CRF  5.3899
  AWR AWR  7.9874
  AIA AIA  5.3922
  AEN AEN  7.1471
    C VAL  1.7000
    C AS2  1.7000
  HD1 ARG  0.0000
  CAT CAT  6.0173
  BYX BYX  7.1134
  DBC DBC  5.0777
  CNO CNO  9.2356
  CMZ CMZ  8.2100
  CFB CFB  5.3289
  BOS BOS  5.6976
  AWO AWO  5.0825
  DFY DFY  5.6046
  CLB CLB  8.4223
  HD2 LYS  0.0000
  DFV DFV  5.0825
  BKN BKN  5.5046
   HN GL2  1.0000
  DLM DLM  5.0805
  BGE BGE  6.7215
  AQQ AQQ  6.1729
  DJA DJA  5.1362
  CEB CEB  6.7968
  ANT ANT  5.2649
   C2 TSA  2.0000
  OH2 TIP  1.4000
  DKD DKD  5.8158
  AMW AMW  6.9830
  AYD AYD  6.9612
  BCP BCP  5.8012
 H5'' QSI  0.0000
  BQJ BQJ  8.5984
 HH12 ARG  1.0000
  BPI BPI  7.4433
  DAO DAO  6.9769
   CD LYS  2.0000
   CB AS1  2.0000
  HB2 PRO  0.0000
  DJR DJR  8.2499
  HB2 HSC  0.0000
  CJM CJM  5.5376
  DJQ DJQ  5.6377
  BHK BHK  5.3054
   CA THR  2.0000
  CZM CZM  7.8034
  H7B XK2  0.0000
  AXZ AXZ  5.8747
  AUT AUT  8.5626
   CD ARG  2.0000
  HD1 TRP  1.0000
  CWZ CWZ  7.9747
   CG HSD  1.7000
  AOM AOM  6.2308
  BDR BDR  10.0818
  ADC ADC  16.8273
  CKA CKA  9.2634
  CVY CVY  7.0616
  BPH BPH  7.7843
  OD1 ASP  1.4000
  CXX CXX  7.7365
    C ASN  1.7000
  CHT CHT  10.8779
  ASP ASP  5.2107
 H61B XK2  0.0000
  DEC DEC  5.0484
  AVL AVL  5.2802
  ASW ASW  5.4400
  AMV AMV  7.3200
  CCZ CCZ  5.2514
  DLA DLA  5.4072
  BYJ BYJ  8.0211
  AAQ AAQ  13.0914
  AOS AOS  5.1082
  DKA DKA  7.2811
  CFP CFP  6.9292
  HD2 HSE  1.0000
  BGJ BGJ  7.1524
    D max  0.0000
    O AS2  1.4000
  DIK DIK  5.4887
  BKO BKO  8.4424
  BLZ BLZ  6.0117
 HG12 VAL  0.0000
  BJA BJA  5.7596
  AUP AUP  7.1695
    N THR  1.5000
  BUG BUG  5.8849
  CIJ CIJ  5.7088
  AWM AWM  6.9205
  BTX BTX  5.3424
  DJH DJH  5.4263
  AVO AVO  5.6116
   CB THR  2.0000
  CAO CAO  5.6765
  DDZ DDZ  5.2703
  BIB BIB  7.8326
  C31 XK2  2.0000
  CCE CCE  6.0874
  BIV BIV  8.6631
  SP2 SP2  1.5000
  HG1 THR  1.0000
  BWD BWD  5.4752
  CD1 ILE  2.0000
  BYR BYR  7.0906
  ARL ARL  5.8199
  AEO AEO  7.9702
  DLL DLL  5.3337
  CWF CWF  6.0698
  APH APH  5.1017
  AUA AUA  5.8982
  AFE AFE  5.4728
  AEY AEY  11.9437
  APD APD  5.5138
  BAS BAS  11.0514
    O LEU  1.4000
  DDE DDE  5.2134
  APY APY  6.3589
   CA TRP  2.0000
   H2 TIP  1.0000
  C78 XK2  1.7000
  AZZ AZZ  5.4013
  HB1 HIS  0.0000
  BBR BBR  15.4739
  CFC CFC  6.1299
  CJF CJF  10.1158
  AKC AKC  5.0504
  CPW CPW  10.4364
  H26 TSA  1.0000
  AIP AIP  6.5101
  DFE DFE  6.2227
  CAB CAB  6.3129
  CNA CNA  11.1882
   CB ASN  2.0000
  CQQ CQQ  9.9229
  CGX CGX  5.5044
  CTB CTB  7.4945
  AKI AKI  7.0325
  HD1 ASP  1.0000
  H16 TSA  1.0000
    N ASN  1.5000
  DGG DGG  7.1025
  AWQ AWQ  5.9107
  BZD BZD  8.8476
   CA ILE  2.0000
  CKN CKN  14.0598
  DDN DDN  5.1232
  AZF AZF  5.6687
  BKS BKS  8.2274
  CAE CAE  6.0745
  AMA AMA  7.3644
  CSQ CSQ  7.5806
  AKG AKG  5.7785
   OD HYD  1.4000
  ABW ABW  9.6675
  C61 XK2  2.0000
   HG SER  1.0000
  CRB CRB  10.6978
  BYY BYY  5.7249
  C37 XK2  1.7000
  CXH CXH  7.8452
  BQI BQI  6.1873
    O ARG  1.4000
 HH11 ARG  1.0000
  BYN BYN  5.0578
  CGS CGS  5.0175
  DBE DBE  5.6193
  BOG BOG  5.7121
  DLG DLG  5.1081
  BFZ BFZ  10.9708
    C LEU  1.7000
  DHW DHW  5.3158
  CG1 ILE  2.0000
  HB1 GLU  0.0000
  DGH DGH  5.3583
  AXP AXP  5.4715
  ACG ACG  7.6212
    N GLY  1.5000
   CG AS1  1.7000
  DBQ DBQ  7.6389
  DBO DBO  5.5140
   OG SEP  1.4000
  BZQ BZQ  5.3422
  AOV AOV  6.5597
  AXI AXI  5.2827
   N6 QSI  1.5000
  DIU DIU  5.6210
  AAL AAL  10.1879
    O SER  1.4000
   O1 XK2  1.4000
  AKK AKK  8.1044
  CZS CZS  8.1254
  BBO BBO  5.4586
   CG ARG  2.0000
   HB THR  0.0000
    C SER  1.7000
  AVK AVK  6.3977
   HN THR  1.0000
  BAJ BAJ  18.1121
  HD2 ASP  1.0000
  BDU BDU  6.7969
  BCF BCF  6.0273
  CLP CLP  8.3425
   HA SEP  0.0000
  CLI CLI  8.3347
  BNX BNX  6.3322
  BCJ BCJ  5.5244
  BYI BYI  6.7562
  ANB ANB  6.5466
  CPY CPY  5.6334
  BBW BBW  7.1615
  CYY CYY  6.2109
  CPJ CPJ  10.5008
  AHQ AHQ  9.1717
  AOL AOL  8.4240
  DLC DLC  5.2626
  CAF CAF  6.4073
  BHJ BHJ  6.4189
  HG2 PRO  0.0000
  BAM BAM  9.0670
  HE2 HSE  1.0000
  CBT CBT  6.1468
  APW APW  5.5033
  BGC BGC  5.6055
  DLU DLU  6.1392
  DBS DBS  5.7569
  COU COU  5.5124
  BRT BRT  6.1233
  BPL BPL  5.1011
  NH1 ARG  1.5000
   HN MET  1.0000
  DMQ DMQ  5.2769
  AKR AKR  7.2301
  DDA DDA  5.6134
  CJD CJD  9.1747
  H36 XK2  1.0000
  CPQ CPQ  7.2517
  BNT BNT  5.3283
  BNO BNO  5.3628
  ACQ ACQ  6.9123
  BOB BOB  6.4351
  AHV AHV  8.2249
  AQG AQG  6.4887
  AZG AZG  5.9955
  AYK AYK  8.1361
  BIH BIH  7.9858
  CSO CSO  7.5452
  CXA CXA  6.8560
  HB1 GL1  0.0000
  BNK BNK  5.7556
  CWW CWW  8.4073
  AWA AWA  6.6819
  AAY AAY  11.7041
  BCC BCC  10.0176
  AAD AAD  16.9515
  COO COO  7.2837
  CBL CBL  6.8112
  BAB BAB  11.1653
   HN ARG  1.0000
  CUZ CUZ  6.3808
  CTE CTE  7.6381
  BJD BJD  7.4219
  AWF AWF  6.0475
  AVD AVD  5.1519
  BVC BVC  5.3541
  DMM DMM  5.8353
  CTS CTS  6.3737
  CRD CRD  9.1351
   CA ASP  2.0000
  CBH CBH  5.1184
  CAG CAG  5.5887
   CB QSI  2.0000
  CEK CEK  5.0946
  DKU DKU  6.2611
  DAK DAK  6.5916
  CGI CGI  5.2951
  BNI BNI  5.1175
   HA PHE  0.0000
  DCY DCY  6.9464
  CGO CGO  5.1406
  BED BED  9.0588
  BAL BAL  5.3538
  DAS DAS  5.3606
  DMC DMC  7.1272
  CNM CNM  5.7686
  CTP CTP  7.2801
  HE2 GLU  1.0000
  BNQ BNQ  6.6434
  BLA BLA  5.8952
    H HIS  1.0000
  AKS AKS  5.6660
  HG1 CYS  1.0000
  AAF AAF  14.2218
  BQS BQS  5.5111
  CVW CVW  5.2738
  CME CME  6.5346
  AVC AVC  6.1508
  APJ APJ  5.0195
  DCG DCG  5.0495
  HB1 MET  0.0000
  CXF CXF  5.0772
  BYP BYP  5.2889
  AQR AQR  6.0193
  BOP BOP  6.2968
  DGM DGM  5.5486
  H73 XK2  1.0000
  BFD BFD  6.7997
  CZ3 TRP  1.7000
  BHH BHH  5.5022
  AFR AFR  5.3703
  BGU BGU  5.2269
  H5' QSI  0.0000
  BPX BPX  6.7163
  AJG AJG  7.3091
    N QSI  1.5000
  BDW BDW  5.6753
  CJU CJU  8.0515
  BLC BLC  8.1795
  CD2 PHE  1.7000
  DMU DMU  6.9017
  CGY CGY  7.4213
  DMF DMF  5.1380
  H27 XK2  1.0000
  BWC BWC  5.8714
  DGD DGD  5.7553
  H29 XK2  1.0000
  AAV AAV  16.5978
  CE1 PHE  1.7000
  AGQ AGQ  7.9976
  BHZ BHZ  6.1432
  CVG CVG  5.8871
  CCF CCF  6.4058
  COR COR  5.2463
  CEW CEW  5.4917
  AHG AHG  9.5854
  DAZ DAZ  5.1736
  CNS CNS  7.5702
    C GLU  1.7000
  BUF BUF  5.4246
  BGQ BGQ  7.1878
  ND1 HIS  1.5000
  DGL DGL  8.2258
  AYF AYF  5.6460
  BVY BVY  5.5452
  CBV CBV  5.1127
  DAG DAG  5.4537
  BRY BRY  5.1421
  AZC AZC  5.7959
 HE21 QSI  1.0000
  CSD CSD  5.7086
  BWW BWW  5.4851
  BNA BNA  5.2995
  BJU BJU  5.6620
  BHV BHV  5.1418
  BYZ BYZ  5.2185
  CJX CJX  9.0786
  CII CII  8.8408
  AWS AWS  8.1119
  DAQ DAQ  7.6652
  CBR CBR  6.5275
  AAA AAA  5.4628
  DEB DEB  5.1068
  DBH DBH  6.7855
  CPD CPD  11.0807
  CRO CRO  5.5734
  CSC CSC  7.5468
  HB1 HSE  0.0000
  DHJ DHJ  5.3439
  AUY AUY  5.4160
  ASQ ASQ  6.8065
  ANC ANC  5.2699
   CD ILE  2.0000
  BVZ BVZ  6.8693
  BFA BFA  11.5714
   CB SEP  2.0000
  CQI CQI  6.5740
  APL APL  5.3207
  AHK AHK  11.0984
  BLP BLP  7.2905
  BDS BDS  12.2113
  DBT DBT  6.1347
  HO5 XK2  1.0000
  ARJ ARJ  9.1709
  CBW CBW  5.3143
  BPJ BPJ  10.0069
   HA HSC  0.0000
  CYL CYL  5.6893
  BTR BTR  6.4384
  BLT BLT  9.2023
  ASD ASD  7.0621
  HB1 PRO  0.0000
  BVH BVH  5.2201
  DDG DDG  7.6304
  HE1 HSE  1.0000
  CVE CVE  6.7291
  BMR BMR  8.5703
  BCN BCN  11.5998
  AOH AOH  5.9341
  BIC BIC  6.2554
  BTN BTN  7.1057
  DJI DJI  5.0912
 HG23 VAL  0.0000
   HA MET  0.0000
  BFK BFK  5.0638
  AEK AEK  10.2949
  BQU BQU  5.5730
  BII BII  6.4160
   HH TYR  1.0000
  CIR CIR  16.1790
  BFU BFU  7.7594
  ANP ANP  6.4613
  CYH CYH  5.5269
  BXA BXA  5.6273
  CYV CYV  6.5878
  DKC DKC  5.6189
  CJA CJA  7.0287
  O23 TSA  1.4000
  CPR CPR  5.8248
  ADZ ADZ  5.7809
  BRN BRN  5.7410
  H24 XK2  1.0000
  AFD AFD  14.6995
    C AS1  1.7000
  BOT BOT  5.0178
  H2B XK2  0.0000
   O8 TSA  1.4000
  BAW BAW  7.4406
    N VAL  1.5000
  CXL CXL  5.3907
  AYI AYI  6.6393
  ABY ABY  9.3151
 HG11 ILE  0.0000
  BAZ BAZ  8.4081
   HN ASN  1.0000
   CB ARG  2.0000
  CD1 TRP  1.7000
   C6 QSI  1.7000
  CEM CEM  5.2327
  BWP BWP  5.8021
  DIL DIL  6.2421
   O2 SEP  1.4000
  AUG AUG  6.3043
  AFW AFW  6.1893
  BBL BBL  10.1965
  NE2 QSI  1.5000
  ABB ABB  15.1719
    H ALA  1.0000
  BLB BLB  8.9826
  BJP BJP  7.8135
    O LYS  1.4000
  BMT BMT  7.8012
  DKR DKR  5.2823
  CBN CBN  5.4515
  BDM BDM  7.5937
  DEU DEU  5.4464
  BXT BXT  5.9380
  BGW BGW  12.6149
  AVI AVI  8.9016
   HA THR  0.0000
  CKW CKW  7.1001
  CAH CAH  5.8760
  BAX BAX  13.2459
  DHP DHP  5.1618
  AWP AWP  5.2032
  BOW BOW  5.8967
  CMU CMU  9.5888
  BDI BDI  7.8455
  C21 XK2  1.7000
  BSI BSI  6.2803
  ATF ATF  9.4452
  CHP CHP  17.7274
  CON CON  8.2303
  CNV CNV  7.2369
  ND1 HSC  1.5000
  CGN CGN  5.4042
  DJS DJS  7.4263
   CA GL2  2.0000
   C7 XK2  2.0000
  CLH CLH  5.7493
   H4 XK2  0.0000
  CMH CMH  10.8473
  DJV DJV  5.8038
  BRU BRU  5.0349
   C5 XK2  2.0000
    N LYS  1.5000
  BSY BSY  5.1480
  ADD ADD  7.1020
  CGV CGV  5.5815
  BTG BTG  8.3954
  BXJ BXJ  6.3251
  APA APA  7.1805
  BYH BYH  5.2415
  BDD BDD  7.0892
  AWV AWV  8.3458
   HA AS1  0.0000
  BGR BGR  5.8924
  CGL CGL  7.0370
  ARV ARV  6.9748
  AHB AHB  10.5874
  AJW AJW  7.2890
  AWU AWU  5.0261
  AJS AJS  5.1634
  BWS BWS  5.8996
  BWF BWF  6.0029
  CXK CXK  6.7898
  CXB CXB  5.5204
  CKF CKF  7.5446
  BGY BGY  8.7836
  AST AST  6.2480
  AFZ AFZ  6.5711
  ABU ABU  9.9050
  HB2 TRP  0.0000
  HD1 ILE  0.0000
  CXC CXC  5.2582
  CHD CHD  5.8201
  DFQ DFQ  5.5914
    O GL2  1.4000
  BXZ BXZ  6.7193
  BEW BEW  6.4206
  BZN BZN  6.2462
  DHN DHN  5.4150
  CMT CMT  5.3015
  BQP BQP  5.0817
    C GLY  1.7000
  APE APE  6.7086
  AIL AIL  7.4997
   HN GLN  1.0000
  AXH AXH  5.1780
  HB1 SEP  0.0000
  BUM BUM  5.3328
  BAD BAD  6.4757
  ADA ADA  11.0098
  BEA BEA  5.9028
  C35 XK2  1.7000
  AVT AVT  5.2450
  AHO AHO  5.1143
  CZY CZY  6.9410
  CUS CUS  6.6563
  HH2 TRP  1.0000
  CAY CAY  7.3690
  ASC ASC  6.7702
  AYP AYP  7.2175
  ACT ACT  5.8435
  DKW DKW  5.2345
  C74 XK2  1.7000
   CG MET  2.0000
 HG22 THR  0.0000
  AJR AJR  6.2988
  H66 XK2  1.0000
  BXM BXM  5.7289
  CYU CYU  7.7547
  CEN CEN  6.0352
  BCI BCI  10.1290
  BLY BLY  5.4044
  CDD CDD  5.3761
  CH2 TRP  1.7000
  HT3 QSI  1.0000
  ADL ADL  15.3855
  CAV CAV  7.7677
  ALW ALW  6.9457
  CXY CXY  5.0344
  CG2 VAL  2.0000
  DGE DGE  5.2409
    H GLN  1.0000
    D min  0.0000
  HE1 TYR  1.0000
    O GLN  1.4000
  BTD BTD  6.1425
  BEY BEY  5.8061
  BXN BXN  5.1620
  AYY AYY  5.9211
  AXJ AXJ  8.5377
    O TYR  1.4000
   C9 TSA  2.0000
  BEX BEX  11.4484
  BAC BAC  10.0287
  AAB AAB  15.2421
  ACZ ACZ  5.1353
   C4 XK2  2.0000
  BAG BAG  22.8253
  CCI CCI  5.2380
  BPR BPR  5.6496
  BBX BBX  7.0752
  HE2 PHE  1.0000
  HB2 LYS  0.0000
  BCQ BCQ  7.6514
  DFM DFM  6.2503
  CVU CVU  6.3509
  ABR ABR  17.7812
    C ILE  1.7000
  DAM DAM  5.9557
  BXF BXF  5.0084
  CWN CWN  12.5628
  DAR DAR  5.5733
  APF APF  7.4657
  OD2 ASP  1.4000
    H CYS  1.0000
  BKF BKF  8.5850
  OE2 GLU  1.4000
  CBA CBA  5.5454
  BET BET  8.1204
  BAU BAU  16.2130
  ALC ALC  8.7131
  CQF CQF  5.5493
  AUW AUW  6.1754
   CA HIS  2.0000
  DDL DDL  5.4883
  ALQ ALQ  7.7839
   CB ILE  2.0000
  DDI DDI  5.2515
  BPU BPU  6.9768
 DUM1 DUM  0.0000
  CZU CZU  5.3238
   CG QSI  2.0000
  HA2 GLY  0.0000
  DBP DBP  6.2542
  BRC BRC  6.6002
  DJO DJO  7.3260
  AED AED  6.5997
  BPW BPW  6.9666
  DGO DGO  5.9299
  BVA BVA  5.2158
  CSL CSL  8.5746
  BUS BUS  5.6863
  CHW CHW  16.0031
  CPT CPT  7.5356
  ADJ ADJ  9.8351
  BYV BYV  7.3578
  BTC BTC  5.2409
  BDG BDG  10.5514
  AXQ AXQ  6.7872
  BPM BPM  6.5427
  CIW CIW  9.3660
    N GLU  1.5000
  CKJ CKJ  5.6588
  BJC BJC  7.6172
  CYP CYP  6.5518
  BDT BDT  13.7076
  AWK AWK  6.6162
   C5 QSI  1.7000
  AAO AAO  19.3015
   HN PHE  1.0000
  CWX CWX  6.9512
  AHA AHA  5.5845
  DIM DIM  7.3523
  DIC DIC  6.4950
  C29 XK2  1.7000
  ARZ ARZ  5.4848
  ANJ ANJ  7.3954
  C75 XK2  1.7000
  CUL CUL  6.2546
  BJR BJR  7.6265
  AYE AYE  5.6125
  ANF ANF  5.9598
  ANS ANS  10.8139
  HD2 ARG  0.0000
  AIU AIU  9.3102
  CKG CKG  5.8307
  AVU AVU  5.5102
    N MET  1.5000
  H76 XK2  1.0000
  ABF ABF  15.6275
  CZA CZA  6.0087
  BIN BIN  6.7143
  BWN BWN  5.0728
  CYO CYO  5.4180
  BNW BNW  6.9175
  CCB CCB  5.9466
  ASR ASR  5.7029
  DFT DFT  5.1259
  CRP CRP  6.7029
  AYV AYV  6.4602
   HN GL1  1.0000
   CB LEU  2.0000
  HD1 LYS  0.0000
  ALL ALL  5.4170
  APR APR  8.7525
  BTQ BTQ  6.0467
  BTM BTM  5.4748
  BPA BPA  6.1365
  DAA DAA  6.0350
  BIZ BIZ  5.4259
  AMG AMG  7.4194
  AZD AZD  5.9166
  BGI BGI  6.9744
  CUG CUG  9.2424
  DMO DMO  7.2039
    H HSC  1.0000
  DDT DDT  5.4160
  BVD BVD  6.5334
  CWK CWK  11.1848
  CZG CZG  6.0768
  HG2 LYS  0.0000
   CB HSC  2.0000
  CAA CAA  5.5752
   HN AS2  1.0000
  DDO DDO  5.9426
  ADG ADG  7.4391
  BIO BIO  7.2977
    C ARG  1.7000
  CSS CSS  5.8988
  ALN ALN  6.9157
    O GLY  1.4000
  BWT BWT  5.8110
  CWE CWE  5.1084
  AOT AOT  6.6134
   CG ASN  1.7000
  CBK CBK  5.5533
  DFS DFS  5.1394
  CZQ CZQ  5.7114
   HA TRP  0.0000
  ABN ABN  16.7202
  AGG AGG  9.4816
  ALV ALV  7.5921
  BFO BFO  8.2809
  AUE AUE  5.4895
  ATG ATG  6.8313
  DKP DKP  5.7969
  DIP DIP  6.8683
   HN HSC  1.0000
  CFA CFA  5.4235
  BAA BAA  12.9150
  BRR BRR  5.7747
  AMO AMO  5.2219
  CYJ CYJ  5.5270
  CHY CHY  18.4546
   CA PHE  2.0000
   O1 SEP  1.4000
  CIM CIM  5.8310
  HD2 AS2  1.0000
  DFJ DFJ  8.5341
  CDS CDS  7.3412
  HG1 GLU  0.0000
  BQG BQG  5.4003
  HG1 GL1  0.0000
  CVD CVD  5.3788
  BKU BKU  13.0482
  COB COB  5.0704
  CPL CPL  7.0364
  BUL BUL  6.6386
   CB ASP  2.0000
  BFY BFY  7.9129
  C32 XK2  1.7000
  AFN AFN  5.3307
  CXW CXW  6.0381
  ANL ANL  5.3748
  BYB BYB  5.1629
  DAV DAV  6.0613
  BPB BPB  5.5412
  DHD DHD  7.0838
  AYJ AYJ  5.0086
  ASL ASL  5.2759
  DJP DJP  5.5209
  AGZ AGZ  11.1117
    O AS1  1.4000
  CEJ CEJ  5.4397
  AQD AQD  5.0470
   HD AS2  1.0000
  ATU ATU  5.5408
  AKN AKN  6.9461
  C25 XK2  1.7000
  BNC BNC  5.2938
  CAL CAL  5.3110
   N9 QSI  1.5000
  AEW AEW  11.0584
  CE1 HSD  1.7000
  BNH BNH  5.1787
  BXC BXC  5.4993
    C HYD  1.7000
  CQT CQT  6.5564
  CMA CMA  9.6138
  CBZ CBZ  7.0078
  BXR BXR  6.5305
  API API  5.6451
  CE1 HIS  1.7000
  BVU BVU  6.1188
  HB2 HYD  0.0000
  BEO BEO  5.6350
  DIX DIX  6.6601
   CA GLN  2.0000
  CSR CSR  8.7836
  BCR BCR  8.1676
  BPG BPG  5.6563
  BWV BWV  5.9614
  DDP DDP  6.7919
  BQA BQA  9.2099
  BEE BEE  11.5252
  ATA ATA  8.6151
  ATB ATB  7.3164
  CQW CQW  10.6002
  CMS CMS  10.2532
  CRG CRG  5.9098
  HB2 GLU  0.0000
  BLV BLV  6.4159
  BFG BFG  5.0017
  AOJ AOJ  5.1917
   HA ASP  0.0000
  DIB DIB  5.2074
  CYC CYC  5.7145
  CPK CPK  13.0996
  CWP CWP  7.8919
  CIG CIG  15.8799
   C8 QSI  1.7000
  ALA ALA  7.9674
  BWK BWK  7.8679
  BQY BQY  6.5036
  HB3 ALA  0.0000
   HD HYD  1.0000
  AMZ AMZ  5.2242
  C24 XK2  1.7000
  BDQ BDQ  10.4215
  DKM DKM  6.3005
  BZI BZI  6.7083
  CVM CVM  6.2038
  CHQ CHQ  16.8788
  CDP CDP  6.4605
  CZH CZH  5.2187
  ADI ADI  7.2441
   H2 QSI  1.0000
  AHR AHR  6.1003
  DGZ DGZ  5.9793
  DBB DBB  10.8675
    O GLU  1.4000
  CQH CQH  8.1872
   C2 XK2  2.0000
  ARM ARM  5.4086
   CA VAL  2.0000
  CWQ CWQ  5.9923
  BQF BQF  5.3442
  BJH BJH  6.1904
  DII DII  5.0355
  ATD ATD  5.9085
  CZZ CZZ  9.1597
  CTH CTH  5.9679
  C13 TSA  2.0000
  BQC BQC  5.8202
  CYK CYK  7.3692
  BJF BJF  6.9647
   CB GL2  2.0000
  CYQ CYQ  7.8630
  CVO CVO  5.2116
  CNY CNY  8.2171
  DIR DIR  5.3668
  CLV CLV  8.0483
  BRZ BRZ  6.1080
  AUK AUK  5.5541
  AAI AAI  20.4278
 HG22 VAL  0.0000
  CWU CWU  6.2011
  CFN CFN  5.4144
  DGY DGY  5.2675
  BNB BNB  8.8997
  DKX DKX  5.9200
    C GLN  1.7000
  BDB BDB  11.8865
  ABI ABI  7.6051
  AET AET  14.9113
  CEL CEL  6.5365
  CLW CLW  9.4731
  CWO CWO  7.7237
   CB TYR  2.0000
  BUN BUN  6.1704
  AJB AJB  6.3656
  H75 XK2  1.0000
  CPC CPC  8.6045
  BPF BPF  5.0665
  BIL BIL  12.3762
    H AS2  1.0000
  DHX DHX  5.2926
  DAL DAL  5.4053
  BYA BYA  5.2133
  BWX BWX  8.8923
  ALX ALX  8.0296
  O5' QSI  1.4000
  BBJ BBJ  7.7890
  NE2 HSE  1.5000
    N ARG  1.5000
  AIK AIK  6.0792
  DDY DDY  8.0778
  CXR CXR  10.1385
  AZO AZO  20.7049
  AAW AAW  9.8112
  DMK DMK  5.2461
  AXG AXG  5.4787
  H2A XK2  0.0000
  BMU BMU  5.3935
  HB2 HSD  0.0000
   CA GLY  2.0000
  ANN ANN  6.1614
  ALB ALB  7.3966
  CTA CTA  5.2137
  BLN BLN  5.2702
  DHK DHK  6.2498
  DFZ DFZ  5.2177
  CDX CDX  6.3303
  CXZ CXZ  5.4653
  BRK BRK  8.3444
  DBY DBY  5.8975
  BYE BYE  5.1565
  AXY AXY  6.9474
  BUE BUE  7.9439
  H61 QSI  1.0000
