# Supplementary material for: The Effect of Macromolecular Crowding on the Electrostatic Component of Barnase–Barstar Binding: A Computational, Implicit Solvent-Based Study
Source: PLoS One. 2014 Jun 10;9(6):e98618. doi: 10.1371/journal.pone.0098618 (PMC4051634; doi:10.1371/journal.pone.0098618)
Supplement: File S1 — Contains sample pdb files used in our analyses; each contains the barnase/barstar complex with a specific random placement of crowders of varying radii at 30% crowding density. Also included are files specifying, for each pdb file, the radii of each atom and model crowder. (TAR) [file pone.0098618.s005.tar › vary30percent_pdb/crowders_radii-40.siz]

aaaaaannnrrrrrrrr
  HN2      1.0000
 R185      1.8500
 HCT1      1.0000
  HN1      1.0000
  R15      1.5000
  NCT      1.5000
 OCT1      1.4000
 OCT2      1.4000
  HT1      1.0000
  HA1      0.0000
  CNT      1.7000
 HCT2      1.0000
 HT2G      0.0000
  NXT      1.5000
  OT1      1.4000
  CAY      2.0000
   OY      1.4000
  R18      1.8000
 HT2B      0.0000
  R20      2.0000
  R05      0.5000
 R195      1.9500
   CY      1.7000
 HTB3      0.0000
  HT2      1.0000
  R14      1.4000
  CTB      2.0000
  CAT      2.0000
  R19      1.9000
 HTB2      0.0000
  R00      0.0000
  R10      1.0000
   NT      1.5000
  HT3      1.0000
  R17      1.7000
 HT2A      0.0000
  HA2      0.0000
 R135      1.3500
 HT2C      0.0000
  OT2      1.4000
  ONT      1.4000
  CT2      2.0000
 HTB1      0.0000
  HNT      1.0000
  HY3      0.0000
  HY1      0.0000
  HY2      0.0000
  OXT      1.4000
   N7 QSI  1.5000
  CYZ CYZ  6.5203
  BOO BOO  11.4511
   C6 TSA  1.7000
  AFY AFY  15.0704
  CJL CJL  5.6100
  CAI CAI  6.8662
  BNV BNV  8.5763
  CFM CFM  6.9247
  BYC BYC  5.5914
  ADP ADP  17.2662
  BXK BXK  5.3060
  BQR BQR  6.4593
  BYW BYW  6.2351
   HA HYD  0.0000
    N PHE  1.5000
  DLN DLN  5.6249
  CVA CVA  9.3250
  BMB BMB  5.6266
  HB1 AS1  0.0000
  DOF DOF  6.4156
  CNK CNK  7.0828
  BRS BRS  5.2621
   CD PRO  2.0000
  BRB BRB  7.1502
  BMD BMD  6.1043
  H2' QSI  1.0000
  BPY BPY  6.2088
    C PHE  1.7000
 H31B XK2  0.0000
  BND BND  6.6419
   C3 XK2  2.0000
  AVY AVY  6.1783
   HN SEP  1.0000
  CIB CIB  7.4245
  CUC CUC  7.9883
  BUR BUR  5.7033
  ASS ASS  7.4971
  CCK CCK  9.5464
  BGX BGX  13.6090
  BHT BHT  10.4497
  CBF CBF  5.3627
  C3' QSI  2.0000
  ATX ATX  5.7925
  H79 XK2  1.0000
  CQS CQS  5.0709
  AHY AHY  6.8078
  CHG CHG  5.3895
  APV APV  6.7239
  DMZ DMZ  7.1049
  BSX BSX  5.1252
  DCL DCL  7.0916
  AEM AEM  6.3216
  CDF CDF  6.4282
  AGD AGD  5.0117
  HD1 HSD  1.0000
  AXE AXE  5.1832
  BJS BJS  8.2119
  DID DID  9.1778
  CEF CEF  6.5955
  AGN AGN  5.3057
  CYR CYR  5.0416
  AMK AMK  11.0765
  CTQ CTQ  5.5227
  BBB BBB  6.0680
  AFT AFT  11.3884
  CDJ CDJ  6.4004
  ATE ATE  5.4747
  CD2 HSE  1.7000
  BNU BNU  7.2437
  BZF BZF  5.2854
  BMN BMN  9.6648
  DDD DDD  10.5136
  CWH CWH  5.5491
  CRV CRV  6.2412
   CG ASP  1.7000
  DOS DOS  8.5623
    C CYS  1.7000
  AFH AFH  6.8841
  ARD ARD  7.0306
    C TRP  1.7000
  DRJ DRJ  5.8559
  CYT CYT  11.6118
  COE COE  17.5231
  BIG BIG  9.3717
  AFI AFI  11.0734
  ASF ASF  5.5502
  BHY BHY  8.2203
  CUK CUK  5.5169
  DJX DJX  7.7840
  CAM CAM  5.7939
  CTG CTG  8.6127
  DDU DDU  5.3935
  CYG CYG  5.2474
  HE1 GL1  1.0000
  ASX ASX  6.7152
  CKI CKI  5.9063
  HB2 AS2  0.0000
  DLE DLE  7.0266
  BTK BTK  5.3360
  CHS CHS  6.6815
  BUI BUI  5.6811
  HE2 TYR  1.0000
  DKN DKN  10.2459
  BTO BTO  5.4541
  BSK BSK  5.5429
  ARI ARI  5.6786
   HA GLU  0.0000
  BYQ BYQ  5.1852
  H22 XK2  1.0000
  HE3 TRP  1.0000
  COK COK  10.8259
  AKW AKW  6.7714
  ALU ALU  5.0036
  DMY DMY  6.5135
  BXB BXB  10.1119
  OD1 AS2  1.4000
  CKY CKY  6.5762
  BIS BIS  8.5028
  DQZ DQZ  6.4853
  CDR CDR  6.7121
  DHT DHT  6.7676
  CCD CCD  8.0556
  BWU BWU  5.8641
  CXI CXI  7.0437
  BYD BYD  5.8186
  CGG CGG  8.0751
   CB GLN  2.0000
  CE1 TYR  1.7000
  AGT AGT  8.4790
  ADW ADW  10.3050
  HG2 QSI  0.0000
  DKF DKF  5.5678
   C1 XK2  1.7000
    O ASN  1.4000
  AOB AOB  6.3497
  DOL DOL  7.0418
  DGP DGP  5.9660
  CZI CZI  5.3848
  CPN CPN  14.2440
  CZN CZN  6.1080
  AEU AEU  6.5354
  C18 TSA  1.7000
  ANX ANX  8.7018
  CMF CMF  6.3970
  BRP BRP  5.0758
  BIE BIE  5.8481
   CD QSI  1.7000
  CRM CRM  14.0921
  AIS AIS  10.2002
  AWN AWN  5.1668
   H5 TSA  1.0000
  BBQ BBQ  5.7522
  BLK BLK  6.5687
  ALD ALD  6.1121
  CSM CSM  5.4927
  BZP BZP  5.4449
  DIG DIG  5.4016
  AIY AIY  10.7374
  ACD ACD  9.8904
  CLZ CLZ  6.9983
  CZL CZL  5.1641
  DIE DIE  6.6323
  BKH BKH  6.4395
  AMP AMP  5.2507
  AOY AOY  5.2258
  CXG CXG  6.1958
  COF COF  9.2483
  BFH BFH  5.6936
  DBX DBX  8.0231
  BBH BBH  5.4082
  BSE BSE  7.5596
  AKF AKF  7.0850
  CGC CGC  6.5549
   CB CYS  2.0000
  DEK DEK  5.6041
  DHC DHC  7.9682
  BHM BHM  10.8824
  APS APS  7.7163
   C4 QSI  1.7000
   CZ PHE  1.7000
  O3' QSI  1.4000
  CKS CKS  5.8772
    N HIS  1.5000
  CXT CXT  6.1518
  CFO CFO  6.6357
  CFH CFH  7.2976
  AIR AIR  9.4516
  HB2 SER  0.0000
  CRA CRA  9.8104
  O2S QSI  1.4000
  APX APX  6.3452
  BEU BEU  5.2644
  ACY ACY  5.4223
  DRO DRO  5.1157
  H37 XK2  1.0000
  CKZ CKZ  6.0836
    O VAL  1.4000
  DEA DEA  12.1530
  BOE BOE  8.0086
  CWD CWD  10.1741
  CEO CEO  5.5924
  CTD CTD  13.0398
  DFN DFN  7.8591
  ACC ACC  9.3271
  HE1 HSC  1.0000
   CA ALA  2.0000
  DAP DAP  7.2123
  AQI AQI  10.6991
   H1 OH2  1.0000
  CJG CJG  8.1260
  AYX AYX  8.8981
  BJB BJB  9.1973
  CSX CSX  8.2616
   CD GLN  1.7000
  AGJ AGJ  5.8387
  CDL CDL  5.7164
  CXN CXN  10.5055
  BVO BVO  7.4890
  AEF AEF  8.9987
    H ARG  1.0000
  AXT AXT  5.4813
  AQC AQC  5.4066
    N AS2  1.5000
  BEZ BEZ  5.5913
  CRN CRN  7.6202
  BWJ BWJ  7.5574
  AES AES  5.0517
  BXV BXV  7.7809
  AEI AEI  6.8817
  APQ APQ  8.5569
  OE1 GLU  1.4000
  H34 XK2  1.0000
  DEF DEF  5.7351
  DAT DAT  5.4039
  CBI CBI  7.2763
  HE1 TRP  1.0000
  CTC CTC  7.6619
  DIO DIO  7.8996
  CXE CXE  5.0256
  CQL CQL  16.1402
  BNE BNE  7.0795
  CVL CVL  7.7176
  CLE CLE  6.3557
    N HSD  1.5000
   CB PRO  2.0000
  DGS DGS  11.5418
  CHU CHU  5.0252
  BOQ BOQ  6.5608
  HG2 ARG  0.0000
  CEI CEI  7.0195
  HB2 PHE  0.0000
  DQF DQF  6.9422
  CTI CTI  6.6853
  CMQ CMQ  5.7458
  BKV BKV  5.4858
  AVF AVF  6.4591
  DES DES  7.1840
  CGQ CGQ  5.6845
  BIU BIU  18.4642
    O HSD  1.4000
  BBM BBM  5.5587
  CVQ CVQ  6.5846
  AQP AQP  5.2135
  AOD AOD  7.6283
 HG13 VAL  0.0000
    H MET  1.0000
  H12 TSA  1.0000
  BUC BUC  6.7981
  AVW AVW  5.0964
   HA LYS  0.0000
  CWY CWY  5.6015
  BDX BDX  7.0131
  ARC ARC  9.5767
  C5' QSI  2.0000
  ASG ASG  6.5501
  AMB AMB  5.4571
   CG TYR  1.7000
  C33 XK2  1.7000
   CA SER  2.0000
  BLE BLE  9.9164
  BZM BZM  5.8710
  HB1 ARG  0.0000
  AYL AYL  5.0191
  C28 XK2  1.7000
  BCS BCS  5.3026
  BNF BNF  10.9415
  BHI BHI  7.8862
  BBZ BBZ  6.0321
  BFJ BFJ  5.1516
  AZI AZI  7.0742
  AKD AKD  5.8516
  CSV CSV  10.8055
  HB1 AS2  0.0000
  CCQ CCQ  6.0192
  AUD AUD  7.8646
  BNM BNM  5.2217
  ALI ALI  5.9354
  OD1 ASN  1.4000
  C67 XK2  1.7000
  C72 XK2  1.7000
  DNR DNR  5.9081
  CBE CBE  7.3780
  CLO CLO  6.6614
  BJT BJT  6.0116
  ABM ABM  7.3380
  CNH CNH  5.1300
  C1' QSI  2.0000
  AHX AHX  10.0724
  DMG DMG  5.8569
  ACO ACO  9.0064
   HN ALA  1.0000
  CBM CBM  5.2523
   HN HYD  1.0000
  CGZ CGZ  6.3129
  BSC BSC  7.0346
  HG1 MET  0.0000
  DFF DFF  5.3420
  BSU BSU  5.8756
  BKI BKI  5.7748
  BCZ BCZ  5.7912
  AGV AGV  14.7850
  AKJ AKJ  5.7593
  CBX CBX  5.0261
 HE21 GLN  1.0000
   HG CYS  1.0000
  AUZ AUZ  5.8952
  AYT AYT  5.4786
  BQV BQV  5.7438
  AIC AIC  5.1391
   OC VDW  0.0000
  BVX BVX  6.5760
  HB1 LEU  0.0000
  DGK DGK  7.4397
  N10 QSI  1.5000
  AYZ AYZ  5.6426
  BRF BRF  11.0426
  BPT BPT  6.6731
  CHZ CHZ  5.8566
  BKC BKC  10.0995
  BJI BJI  10.0689
  BCG BCG  5.0890
  H35 XK2  1.0000
  BLX BLX  7.2461
  BYU BYU  7.8510
  CHB CHB  5.6695
  BPZ BPZ  11.5769
   HA HSE  0.0000
  BJL BJL  7.0161
  AGS AGS  9.9360
   CD GLU  1.7000
  DNU DNU  5.0364
  AGF AGF  9.8378
   CB HIS  2.0000
  CND CND  5.6698
  ARS ARS  5.6264
  CTV CTV  12.2197
  DRM DRM  8.2157
 H2'' QSI  0.0000
  AWX AWX  5.7195
  AJL AJL  5.0879
  OH2 HOH  1.4000
  CHV CHV  5.7713
  DLY DLY  5.5042
  DGU DGU  11.1962
  CD2 LEU  2.0000
  BGF BGF  5.2184
  BLI BLI  16.6147
  DGB DGB  5.8935
 HD22 LEU  0.0000
  DCX DCX  10.0086
  CZF CZF  9.6840
  CTY CTY  5.3897
    O THR  1.4000
  CHN CHN  5.7524
  DIW DIW  5.9001
  AKV AKV  5.9276
  AEJ AEJ  11.3323
  DMA DMA  5.8247
  ARR ARR  5.3462
  HD3 ILE  0.0000
  CDM CDM  5.0161
  ACI ACI  10.5572
  H71 XK2  1.0000
  DAI DAI  5.1526
  AMI AMI  7.1320
  CD1 PHE  1.7000
  CKB CKB  6.1900
  BLQ BLQ  9.2063
  AOP AOP  9.0596
  AWC AWC  5.6500
  DLP DLP  5.0594
  DEZ DEZ  5.3594
  DCC DCC  6.1991
  AZL AZL  6.5444
  AHP AHP  17.4096
  DRL DRL  7.2601
  CSU CSU  7.5937
  AYW AYW  7.0592
   CG LYS  2.0000
  CGP CGP  5.8254
  DAH DAH  6.0378
  ANI ANI  5.1106
  DNX DNX  7.3142
  BGD BGD  5.1478
  CSB CSB  10.1313
  ATL ATL  5.4533
  DDC DDC  5.3624
  CLF CLF  5.8455
  AOO AOO  5.0931
  CGR CGR  6.9471
  AXM AXM  7.6368
   CG HIS  1.7000
  CHE CHE  5.2232
  CIC CIC  6.7105
   O7 TSA  1.4000
  DEM DEM  6.0377
  BCM BCM  5.5265
 HD22 ASN  1.0000
  ATV ATV  8.3821
    C LYS  1.7000
  BGA BGA  6.1767
  CHA CHA  5.1853
  CGE CGE  6.2834
  AGC AGC  5.6567
  DMJ DMJ  6.7065
   HB ILE  0.0000
  CEU CEU  6.6711
  CUT CUT  9.8828
  BKA BKA  11.8610
  BWL BWL  5.7688
  CVT CVT  6.8208
  BCY BCY  5.7389
  AVB AVB  5.6277
 HG22 ILE  0.0000
  CWL CWL  9.9492
  CDI CDI  7.6182
  BJX BJX  13.8726
  CEQ CEQ  5.1851
  AVZ AVZ  5.1555
  BVW BVW  5.3319
  AHM AHM  8.7432
  HB2 ARG  0.0000
  BPQ BPQ  8.0821
  BWY BWY  11.0696
  BON BON  5.4230
  ABT ABT  12.3347
  C20 XK2  1.7000
  CQC CQC  9.0463
  ANY ANY  11.0190
  BKT BKT  8.0907
  AXA AXA  8.4482
  DLO DLO  7.9037
  BDA BDA  6.5761
  BCX BCX  6.5598
  BMS BMS  11.7138
  COG COG  12.3461
  BCL BCL  6.7986
  AOA AOA  6.2248
  CVS CVS  6.8675
   CZ ARG  1.7000
  AIX AIX  8.9422
  DEW DEW  5.1132
  CUD CUD  9.5933
  BOH BOH  6.6854
  ASY ASY  7.5320
  CJO CJO  7.9331
  DRN DRN  5.2514
  CZB CZB  5.7056
  BHW BHW  5.2940
  DPY DPY  6.9751
  DEG DEG  6.0181
  CBO CBO  8.3070
  CLA CLA  5.9235
    H ILE  1.0000
  CCJ CCJ  5.2990
  AUR AUR  5.4761
    N ALA  1.5000
  CKT CKT  5.2609
  DED DED  6.0621
  BOV BOV  7.5029
  BOM BOM  7.9827
  DNF DNF  6.5456
  CJW CJW  5.3664
  BAQ BAQ  6.9864
  O15 TSA  1.4000
  NE2 HSD  1.5000
  OE2 GL1  1.4000
  CMM CMM  5.2425
   CB TRP  2.0000
  BMQ BMQ  10.9501
  AUU AUU  5.5794
  ANO ANO  5.3460
  HE1 HIS  1.0000
  AFQ AFQ  6.6178
  AMT AMT  7.4493
   CD GL1  1.7000
  CBY CBY  5.4740
  ALG ALG  9.1310
 HG21 VAL  0.0000
  AOQ AOQ  6.0883
  OE1 QSI  1.4000
  HG2 MET  0.0000
  HB2 HSE  0.0000
  BTF BTF  8.0236
  BST BST  7.2919
  AFF AFF  5.3632
   HN CYS  1.0000
    H ASP  1.0000
  AIW AIW  5.7142
  DBA DBA  8.7626
  CQA CQA  13.7464
  CHX CHX  6.1026
    O GL1  1.4000
  CEG CEG  5.4725
  CMB CMB  5.3647
  AML AML  8.0549
  AMX AMX  5.3189
  DFB DFB  6.8599
  NE2 GLN  1.5000
  BVQ BVQ  6.4497
  BMI BMI  12.1134
  BJM BJM  16.3761
  CLL CLL  5.3948
  DFX DFX  7.7649
  CFR CFR  7.1711
  ADV ADV  6.0988
  BVF BVF  7.1999
  ASN ASN  5.4345
  HD1 HSC  1.0000
    N TRP  1.5000
  ABG ABG  7.0472
  BRQ BRQ  6.1339
  CWM CWM  5.9895
  BMY BMY  8.3820
    C ASP  1.7000
  DOV DOV  5.4865
  BLD BLD  8.9096
  AAJ AAJ  7.8755
  CE1 HSE  1.7000
  BUX BUX  5.7190
  BHF BHF  21.6967
   HN TRP  1.0000
  AUB AUB  5.7481
  CMW CMW  5.9009
  BBY BBY  7.9814
  AZM AZM  6.2079
  ACR ACR  7.9433
  AXR AXR  5.7992
  CMK CMK  5.9263
  DPP DPP  6.2534
  BXW BXW  7.4093
  ABP ABP  8.4956
  BLF BLF  10.0149
  AIQ AIQ  5.7626
  AYA AYA  5.1712
  DKJ DKJ  5.7389
  CFL CFL  5.5836
  CQO CQO  12.8998
  DIQ DIQ  8.0460
  BXO BXO  6.8643
  CMN CMN  5.9105
  DOK DOK  8.5864
  DJT DJT  5.9402
  CCA CCA  10.1324
  AJA AJA  8.8960
  DFH DFH  6.1913
  BUQ BUQ  6.5859
  HG1 ARG  0.0000
  BVP BVP  5.2209
  CEC CEC  5.2872
  DNM DNM  6.2184
  DER DER  8.8796
  CIH CIH  6.6334
  HE2 MET  0.0000
  NE2 HIS  1.5000
  CJQ CJQ  6.6426
  ACN ACN  12.2692
   CG PHE  1.7000
 H31A XK2  0.0000
  BUK BUK  7.9667
  H25 TSA  1.0000
  DAY DAY  7.1721
  DBK DBK  6.4908
  BRO BRO  5.7875
  BNP BNP  7.1762
  AWL AWL  7.9858
  BZH BZH  6.7045
  CCN CCN  5.8780
  DEO DEO  5.2042
  BNR BNR  5.3994
  DNP DNP  5.9966
   HE GLU  1.0000
  AXS AXS  6.8941
  AFJ AFJ  10.8051
  CIF CIF  7.5479
  CCM CCM  6.7523
  AIN AIN  5.1006
  CQJ CQJ  11.7873
  BLH BLH  5.2092
  DQY DQY  5.2905
  BDE BDE  5.4953
  AEX AEX  9.0684
   CB MET  2.0000
  DQG DQG  7.0546
  DKY DKY  5.7342
  ALM ALM  5.6455
   H1 TIP  1.0000
  CRJ CRJ  7.4995
  BJE BJE  12.0507
  CMV CMV  5.9907
  BXE BXE  7.3885
  BAP BAP  5.9581
  ANZ ANZ  8.5204
  AJO AJO  5.4860
  DCN DCN  5.6748
  DQK DQK  5.4307
  BMJ BMJ  8.6095
  AXK AXK  6.1812
  CJN CJN  5.1534
  BXI BXI  6.9956
  BGT BGT  5.8675
 HG12 ILE  0.0000
  DJD DJD  6.5198
  AKY AKY  9.3157
  BGZ BGZ  10.4630
  AZY AZY  5.1973
  AVH AVH  5.5599
  ARQ ARQ  6.0258
  ADU ADU  9.7654
  CRC CRC  8.7757
  ARW ARW  7.6207
  AQO AQO  6.2740
  AVV AVV  6.5176
  OE1 GL2  1.4000
  BWE BWE  6.4152
  COY COY  6.0959
  AFK AFK  10.9127
  APT APT  7.2175
  CUW CUW  6.6306
  CLR CLR  5.0075
  BGK BGK  5.0237
  BDY BDY  8.0293
  AOC AOC  6.9748
   CG GL2  2.0000
   CA MET  2.0000
  CRI CRI  10.8899
  BHP BHP  5.6028
  DDH DDH  5.3545
  AQW AQW  5.2447
  H65 XK2  1.0000
  DAF DAF  5.0659
  AEL AEL  7.8478
  CUO CUO  8.0285
  CXM CXM  9.8602
  CCT CCT  8.6698
  AXF AXF  6.4450
  AGE AGE  7.4587
  CRH CRH  8.2370
  BCE BCE  7.1142
  DLR DLR  5.7051
  DDQ DDQ  5.4938
  BFX BFX  5.0413
  DPV DPV  5.0254
  BHD BHD  5.3538
  CD2 HSC  1.7000
    N GL1  1.5000
   CA ARG  2.0000
  APM APM  6.5566
  BAO BAO  5.0817
  AEA AEA  5.7240
  HB1 PHE  0.0000
  C66 XK2  1.7000
  CBU CBU  6.0859
  ACW ACW  12.8199
  CEP CEP  7.3675
  BLS BLS  8.9801
  AXB AXB  5.0758
  ASE ASE  5.4198
  DIJ DIJ  7.1462
  DFC DFC  5.1630
  HG1 GLN  0.0000
  CJV CJV  7.7456
  CUJ CUJ  7.0359
  DCP DCP  6.5954
  AQK AQK  7.2559
  DIT DIT  6.7613
  ND1 HSE  1.5000
  AZQ AZQ  5.1012
  BEV BEV  6.4563
    C MET  1.7000
  AVP AVP  6.3457
  ANE ANE  6.2043
   H3 XK2  0.0000
  AOW AOW  8.1996
  CQN CQN  5.1225
  AEP AEP  10.8693
  H3' QSI  1.0000
  DNK DNK  5.6320
  ATJ ATJ  8.3758
  O2' QSI  1.4000
   SD MET  1.8500
  DBJ DBJ  6.4595
  ARP ARP  6.4893
  ABH ABH  11.4771
  DMP DMP  7.0727
  DJJ DJJ  6.3334
  HB1 ASN  0.0000
  CUN CUN  9.8596
  AYU AYU  5.2312
  ABO ABO  9.5583
   CA CYS  2.0000
  DGF DGF  5.0141
  BFI BFI  6.9080
  AZJ AZJ  5.1045
  BJZ BJZ  10.1362
  CIX CIX  5.0973
  BFV BFV  5.1027
  ATH ATH  5.8940
  BAH BAH  5.1144
  BFS BFS  6.1692
  AGY AGY  9.0767
  BKW BKW  7.0843
    C GL2  1.7000
  BSD BSD  5.2637
  BVK BVK  6.1805
  AMF AMF  5.9302
  AKA AKA  6.1592
    O PHE  1.4000
 H61A XK2  0.0000
  AIB AIB  11.0922
  HE1 GL2  1.0000
  BEC BEC  7.3787
  AXD AXD  8.5250
  AOZ AOZ  6.7529
  AOE AOE  5.4422
  CPZ CPZ  20.1932
  AGX AGX  6.4465
   CG HSE  1.7000
  DKK DKK  5.7978
  AKB AKB  5.1870
  CKO CKO  5.1106
   N7 XK2  1.5000
  DJW DJW  5.3176
  CMX CMX  5.2190
  CRL CRL  6.9954
  BXY BXY  6.6502
  BNL BNL  5.3235
  BAK BAK  5.3217
  ACJ ACJ  5.3868
  BEG BEG  5.5645
    H SEP  1.0000
  CFJ CFJ  5.3156
  HB2 AS1  0.0000
   SG CYS  1.8500
  HD2 ILE  0.0000
  BZL BZL  5.2622
  ARH ARH  8.5563
  CMR CMR  5.1866
    O HSE  1.4000
  CD1 LEU  2.0000
  CCW CCW  5.2545
  BSA BSA  5.3153
  CXV CXV  5.5465
  CGM CGM  9.2809
  DLW DLW  5.4345
  BRL BRL  7.6842
  BNN BNN  9.4242
  CXQ CXQ  11.7933
  BVG BVG  5.5136
  CE2 TRP  1.7000
  CRZ CRZ  6.0138
  HB1 QSI  0.0000
  BFR BFR  5.7071
  DKS DKS  6.3303
  APN APN  5.0606
  HB2 CYS  0.0000
  CDW CDW  6.2543
  AZK AZK  5.5594
  BBP BBP  5.5223
  ARX ARX  6.2824
  AOI AOI  6.8414
  BJV BJV  8.3488
  BBC BBC  5.9833
  CWR CWR  6.9516
   CG GLU  2.0000
  COH COH  10.9184
  AHZ AHZ  7.6082
  DIY DIY  5.1158
  CZD CZD  5.4031
  AKH AKH  5.4238
  ADO ADO  5.7634
  DMS DMS  6.2354
  BMK BMK  8.3276
  H63 XK2  1.0000
  DHF DHF  8.1334
  ACU ACU  9.1799
  CPU CPU  12.3508
  CBS CBS  7.2282
 HE22 GLN  1.0000
  ADQ ADQ  6.9834
  ARK ARK  6.4324
   O4 XK2  1.4000
  BXQ BXQ  6.7402
  CLQ CLQ  5.1159
  CSG CSG  5.4671
  BZU BZU  7.4081
  CUQ CUQ  6.2751
  CSZ CSZ  6.3233
  DHL DHL  5.6117
  CVV CVV  5.7530
   HN TYR  1.0000
  AUN AUN  5.6945
  CYD CYD  5.5405
  CUH CUH  5.3095
  DFO DFO  6.5286
  CHC CHC  5.6616
  AMY AMY  6.3938
  BYM BYM  6.0839
  DPF DPF  5.0673
  DLZ DLZ  5.1351
  DHH DHH  6.1281
  AIF AIF  7.9839
  ABZ ABZ  9.4626
  CPE CPE  5.8567
  CNX CNX  12.6923
  CHJ CHJ  6.4577
  APC APC  8.1053
  BJJ BJJ  6.8911
  BQN BQN  7.6356
  CRK CRK  12.3503
  BSO BSO  5.2058
  DCB DCB  5.4520
  BSB BSB  5.9709
    C HSD  1.7000
   HA ARG  0.0000
  AYQ AYQ  6.5814
  CYS CYS  5.3745
  DQI DQI  5.1190
  AIZ AIZ  5.9724
  BBN BBN  6.2371
  DGX DGX  5.3180
  DLT DLT  5.3729
  CQK CQK  7.9908
  CRX CRX  8.9175
  AMM AMM  5.8784
  DQN DQN  6.4234
  AVM AVM  6.8010
  CRW CRW  5.6606
 HD12 ILE  0.0000
  ATC ATC  7.1586
  CET CET  5.7934
  DHM DHM  7.2472
  BDL BDL  5.0787
   CB GL1  2.0000
  ATR ATR  6.4065
  C19 TSA  1.7000
  AYB AYB  6.8355
  DOM DOM  5.8501
  DIZ DIZ  6.4224
  AAE AAE  14.8586
  OE1 GLN  1.4000
  AUJ AUJ  7.2795
  BUH BUH  7.2225
  AUX AUX  5.4107
  DNY DNY  5.2251
  H21 TSA  1.0000
  AWD AWD  6.2258
  CYI CYI  5.8591
  CBQ CBQ  5.0882
  AKO AKO  5.6776
  BLR BLR  6.8475
  DLQ DLQ  5.0180
  BSR BSR  6.0420
  BSG BSG  8.3643
   HN ASP  1.0000
 H3'' QSI  0.0000
  DJF DJF  5.1759
  CFZ CFZ  5.0981
  BMG BMG  5.0059
  CFU CFU  5.2070
  ATI ATI  5.2472
  DMN DMN  8.3325
 HG21 ILE  0.0000
   HA ILE  0.0000
   CB HSE  2.0000
  CUX CUX  7.7061
  BCW BCW  5.3015
  BHE BHE  13.5836
  BDC BDC  6.3100
  AFB AFB  7.4513
  BFQ BFQ  5.1257
  BXS BXS  5.1854
  ANW ANW  7.4554
    O CYS  1.4000
  DKT DKT  5.8088
  AQZ AQZ  5.2939
  AMU AMU  8.1484
   C6 XK2  2.0000
  BSW BSW  9.1173
  BMZ BMZ  7.6013
  BWB BWB  5.7626
 HD21 LEU  0.0000
  AHE AHE  5.1583
  ADM ADM  11.0607
    O ASP  1.4000
  AJU AJU  6.6372
  DCW DCW  8.0322
  AQU AQU  9.0606
  DHV DHV  9.1606
  CAS CAS  6.7188
  BOR BOR  5.1560
   N3 QSI  1.5000
  BHC BHC  13.4898
  CFI CFI  6.1091
  ACX ACX  8.6518
  OD2 AS1  1.4000
    H GL2  1.0000
  HB1 GLN  0.0000
  DFU DFU  6.9729
  CKX CKX  5.0560
  CFD CFD  6.0465
  CNI CNI  5.9488
  AQX AQX  6.0678
  BFP BFP  5.3274
  DKV DKV  6.0329
  CFW CFW  5.5947
    C GL1  1.7000
  COQ COQ  14.0369
  AQF AQF  5.6105
  AVG AVG  6.9522
  C2' QSI  2.0000
 HD13 LEU  0.0000
  AGP AGP  7.6056
  CHO CHO  5.5224
   HB VAL  0.0000
  CSP CSP  5.0840
  CFS CFS  5.3040
  CJS CJS  5.1979
  CAN CAN  5.0025
  AXC AXC  5.6267
   HA VAL  0.0000
  DCA DCA  5.8361
  DBD DBD  8.5733
  AHT AHT  5.0173
  BAN BAN  5.7495
  BCT BCT  5.0692
  BID BID  16.0895
  AQB AQB  5.2432
  BYS BYS  7.5942
  DJB DJB  6.7922
  CVJ CVJ  10.4309
  AOR AOR  6.6340
  CBD CBD  6.1377
  DPB DPB  5.7855
  AUS AUS  6.4012
  ADR ADR  6.5156
  DKO DKO  5.1136
  AHD AHD  5.5053
  CTX CTX  11.1172
  DBR DBR  8.5874
  CKP CKP  5.0108
  ABD ABD  13.9361
  ALE ALE  8.8407
  DCS DCS  5.3542
  CZK CZK  6.1365
  AZH AZH  5.1350
  BHB BHB  8.0381
  BZE BZE  5.9997
  BIM BIM  5.0747
  AAU AAU  14.1225
  CAX CAX  5.4580
  CCG CCG  6.4103
    O QSI  1.4000
  ASK ASK  10.6538
  BOL BOL  5.2252
  BSQ BSQ  6.1152
  CVP CVP  9.4357
  BCK BCK  5.5164
  ARF ARF  5.1154
  CE2 TYR  1.7000
  BRE BRE  9.4745
  H25 XK2  1.0000
  CSI CSI  9.7820
  DIV DIV  5.7876
   CA HYD  2.0000
   NH VDW  0.0000
  C22 XK2  1.7000
  ALF ALF  8.4950
  AKU AKU  7.6227
  DDJ DDJ  5.8103
  H11 TSA  1.0000
  DBL DBL  5.6056
  DKQ DKQ  5.2695
  CVK CVK  6.5533
  BIJ BIJ  13.8007
  CPG CPG  15.4138
   HA CYS  0.0000
  BZY BZY  5.4559
  BMV BMV  8.8178
  BBT BBT  5.6729
  DAJ DAJ  6.7754
  BLG BLG  7.2426
    H TRP  1.0000
  COW COW  8.0939
  BOC BOC  8.4002
  AID AID  6.8726
  AHI AHI  7.0190
  CVI CVI  8.6483
   HN GLU  1.0000
  CRQ CRQ  7.8217
  DCQ DCQ  7.7279
  C70 XK2  1.7000
  AQL AQL  5.9273
   SG HYD  1.8500
  DLV DLV  5.1168
  CTT CTT  5.8850
  BQO BQO  5.8992
    N GLN  1.5000
   CA PRO  2.0000
  CFG CFG  7.0012
  BXX BXX  8.6383
  DEI DEI  8.5984
  DQC DQC  5.5771
   H6 XK2  0.0000
  BGV BGV  5.9429
  AMN AMN  5.2093
  COT COT  20.7864
  AYO AYO  5.4127
  HB2 ALA  0.0000
  CZX CZX  6.4438
  AFL AFL  10.5416
  DCJ DCJ  6.4583
  CQE CQE  5.7346
  BUD BUD  5.3128
  AFS AFS  8.5107
  AYH AYH  5.2622
  DCU DCU  5.8412
   N2 XK2  1.5000
  TWE TWE  20.0000
   CG LEU  2.0000
  AFA AFA  5.1940
  ATN ATN  5.6300
  AQV AQV  9.3847
   CB LYS  2.0000
  CZ2 TRP  1.7000
  BOU BOU  6.8635
  DGT DGT  5.4124
  AAG AAG  14.3226
  CID CID  5.6573
  DQE DQE  5.3375
  BQK BQK  5.5654
  ARO ARO  6.2110
  ANH ANH  6.5266
  CKU CKU  5.9107
  AOK AOK  7.8871
  CEH CEH  7.5590
  DME DME  5.3839
  DGN DGN  5.3179
  DLD DLD  6.5815
  BIA BIA  10.6003
  ASH ASH  9.3639
  CDT CDT  5.6723
  AMJ AMJ  6.9053
  CBB CBB  5.5300
  BUZ BUZ  5.8490
  BOD BOD  7.7746
  HD1 HSE  1.0000
  AWB AWB  9.5538
  ARE ARE  5.1270
  BMP BMP  7.3400
  CNC CNC  5.4746
  BZK BZK  8.2514
  BLO BLO  5.4223
  BAR BAR  5.8252
  AJQ AJQ  6.3193
  HB1 TRP  0.0000
  BQM BQM  5.4930
  BEN BEN  5.5104
  BGP BGP  7.2532
  DFD DFD  7.9015
  HT2 QSI  1.0000
  CEX CEX  7.9096
  CGD CGD  6.1256
  BTA BTA  5.3238
    N ASP  1.5000
  DFA DFA  5.6753
  CVN CVN  7.7547
   CG GLN  2.0000
  CPH CPH  5.9967
  ABJ ABJ  14.0254
  AGB AGB  6.0443
  CGJ CGJ  5.1093
  AFV AFV  7.2003
  CNB CNB  5.4136
  HG2 GLN  0.0000
  AWZ AWZ  6.3468
  BZC BZC  6.6418
  BFE BFE  5.5818
  CG2 THR  2.0000
  CTK CTK  6.3790
  CTJ CTJ  7.8858
  BXP BXP  5.4328
  BTL BTL  5.8059
  AJH AJH  12.2307
  BCH BCH  5.1389
  CBG CBG  6.1111
  ASB ASB  5.1829
  BLW BLW  6.8840
  COC COC  7.6721
  BUV BUV  7.3969
  BBF BBF  5.2969
  O1S QSI  1.4000
  DLX DLX  7.7363
  ACF ACF  7.8981
  BZJ BZJ  6.8321
  AZU AZU  6.4746
  COP COP  6.6538
   CG PRO  2.0000
  BHO BHO  17.3109
  CGW CGW  8.1720
  BZB BZB  6.2380
   HA SER  0.0000
  BPK BPK  8.1380
  BVL BVL  5.0284
    C SEP  1.7000
  CMI CMI  5.1873
  BUP BUP  7.7629
  ALO ALO  5.5154
    H LEU  1.0000
  CXU CXU  6.1740
  BDO BDO  5.1514
    N AS1  1.5000
  DOQ DOQ  6.4937
  ATQ ATQ  5.7844
   CA HSE  2.0000
  DPX DPX  6.3553
  AXN AXN  5.0538
  AEG AEG  7.8591
  CYX CYX  5.2883
  BHA BHA  11.5319
  HB2 LEU  0.0000
  CQY CQY  6.6773
   HE GL1  1.0000
  CMP CMP  5.9095
  AGH AGH  6.6938
  DOG DOG  8.5570
  CDQ CDQ  8.1682
  BER BER  5.4506
  AHS AHS  5.3056
  AQE AQE  7.8635
    N ILE  1.5000
  BHQ BHQ  16.1712
   C2 QSI  1.7000
  CQX CQX  10.2421
  CEA CEA  7.7220
  DEY DEY  5.3028
  ACS ACS  10.0999
  ALK ALK  7.7103
  BBE BBE  7.1350
  CZP CZP  7.5898
  H64 XK2  1.0000
    N HSE  1.5000
  BGN BGN  5.4167
  BQH BQH  7.6380
  AKQ AKQ  6.0034
  AAX AAX  7.0231
  DHG DHG  6.1250
    O HSC  1.4000
  DJZ DJZ  5.7715
  CUA CUA  7.8465
  CRY CRY  10.3466
  BNS BNS  7.7226
  CKK CKK  5.1169
  BJG BJG  9.9440
  SPH NBN  1.5000
  COS COS  10.0188
  BZZ BZZ  6.6024
   HA HIS  0.0000
  DKZ DKZ  5.8257
  ACE ACE  10.2106
  BZA BZA  6.7624
  CNE CNE  5.2970
  HD1 AS1  1.0000
  CIS CIS  5.4249
  BZS BZS  5.7883
  DGQ DGQ  5.9691
   HD ASP  1.0000
  CSW CSW  7.4124
  BRH BRH  7.8569
  CGA CGA  5.5083
  BWO BWO  5.5419
  CLU CLU  5.1488
  CHR CHR  6.8917
  CLT CLT  5.5614
  DEV DEV  6.9576
  ATW ATW  5.7590
  APG APG  7.8958
  BIY BIY  11.3332
  AER AER  7.7379
  CLX CLX  5.8225
  DAC DAC  5.7999
  AHW AHW  10.4113
  DOW DOW  5.5577
  BZV BZV  8.6853
  HB2 GLN  0.0000
  HE2 GL2  1.0000
  DJM DJM  5.5210
  BME BME  9.7729
   HN GLY  1.0000
   HN LYS  1.0000
  BEI BEI  5.1072
  CSK CSK  9.0309
  BKJ BKJ  8.4731
  ALS ALS  5.8462
  BCD BCD  6.4899
  CES CES  5.4415
  CDO CDO  5.8338
  DPA DPA  5.0168
  DOE DOE  5.1667
  CHL CHL  6.1962
  BWM BWM  9.6070
  NE1 TRP  1.5000
  COL COL  21.5182
  CUR CUR  9.5708
    H HSE  1.0000
  BTV BTV  10.3448
   CB PHE  2.0000
  BVE BVE  6.6535
  DBV DBV  7.1691
  DDX DDX  6.8083
  ATT ATT  5.1200
  BQE BQE  7.4841
  AJD AJD  10.2411
  COZ COZ  7.6963
  CNN CNN  5.5291
  BIF BIF  15.6496
  DHO DHO  6.3779
  CPA CPA  8.6752
  CIP CIP  6.1167
  AOF AOF  5.2561
  ADS ADS  6.7747
  DGC DGC  6.5625
   H1 HOH  1.0000
  DAW DAW  5.1290
  BHR BHR  16.1415
  DMD DMD  5.8881
  DNT DNT  5.0941
  CGF CGF  5.2706
  CSJ CSJ  7.3247
  CLS CLS  5.0149
  HA1 GLY  0.0000
  CLK CLK  6.7095
  CRS CRS  11.0064
  AAS AAS  11.7547
   HA LEU  0.0000
  BQX BQX  5.9002
  HZ2 LYS  1.0000
    C ALA  1.7000
   O3 SEP  1.4000
  BYL BYL  5.5443
   CB SER  2.0000
  DMH DMH  6.2144
  CZO CZO  7.5898
  COI COI  9.5122
   HN SER  1.0000
  AND AND  7.0645
  DEE DEE  6.9625
  CLM CLM  6.1314
  AHN AHN  5.4528
   HE GL2  1.0000
  BDK BDK  6.0597
  OE1 GL1  1.4000
  HB2 QSI  0.0000
  ADT ADT  6.5855
  CUU CUU  7.0453
  CGB CGB  5.1695
  ACM ACM  8.0873
  HB2 HIS  0.0000
 HD21 ASN  1.0000
    O HOH  1.4000
  HD2 PHE  1.0000
  BKM BKM  14.8795
   HA ASN  0.0000
  DQL DQL  5.6055
  ASM ASM  5.5801
  DIN DIN  5.8397
   HG LEU  0.0000
  DQO DQO  5.1300
  CEZ CEZ  5.1616
  HB2 ASN  0.0000
  DHY DHY  5.4374
  BBS BBS  5.9138
  CML CML  6.0451
  AZP AZP  5.7552
  HE3 MET  0.0000
  BWZ BWZ  5.5901
  CGU CGU  5.1832
  BVJ BVJ  8.4748
   CA GL1  2.0000
  BEK BEK  5.1344
  DBF DBF  7.7642
  CWA CWA  13.4220
  CUP CUP  10.5157
  CTO CTO  7.2942
  BPE BPE  6.4500
  ANU ANU  6.8434
  AME AME  5.5793
 HG23 THR  0.0000
  DNG DNG  5.9685
  DCZ DCZ  5.8215
  CTM CTM  5.6779
  ADF ADF  22.5360
  DMW DMW  5.6795
  BBG BBG  6.0773
   HA GL1  0.0000
  CJY CJY  5.1476
  BJO BJO  19.9305
  CYA CYA  6.2425
  CLD CLD  6.0247
  AJP AJP  7.9739
  DQD DQD  7.4318
  CTR CTR  6.6266
  COX COX  5.8157
   HA PRO  0.0000
  BQB BQB  8.9422
  BDZ BDZ  5.1488
  CJR CJR  5.0871
  DFW DFW  6.4704
  DGA DGA  5.4849
  BOY BOY  6.3006
  AJF AJF  7.7787
  DOY DOY  6.2649
  ND1 HSD  1.5000
  BTZ BTZ  6.6392
  BTB BTB  5.7363
  CYE CYE  6.9015
  ABK ABK  7.7126
  BSP BSP  5.0901
  CMD CMD  7.8501
  AKL AKL  6.5686
 HG23 ILE  0.0000
  AHF AHF  5.9302
  DAU DAU  5.1042
  DPU DPU  9.4619
  BVR BVR  6.5030
  DEN DEN  5.4934
  AAP AAP  10.2502
  BKY BKY  11.9040
  BWA BWA  6.9090
    H GLU  1.0000
  DQM DQM  5.0041
  CHH CHH  6.0207
  BTT BTT  9.2625
  ABV ABV  9.8012
  ND2 ASN  1.5000
  BVN BVN  7.8371
  BMH BMH  8.3126
  BGO BGO  5.6215
   CG TRP  1.7000
  CD2 TRP  1.7000
  DCM DCM  6.0512
  AUM AUM  8.2107
  H14 TSA  1.0000
  DRF DRF  5.4542
    O ILE  1.4000
  AWW AWW  5.1903
  BMX BMX  8.1336
  AXX AXX  6.0579
   CB AS2  2.0000
  DKH DKH  5.8996
  NE2 HSC  1.5000
  BOZ BOZ  8.3446
  ANA ANA  6.9350
  CPF CPF  18.6126
  AWH AWH  5.7318
  AIV AIV  5.0304
  CFK CFK  5.3481
  O24 TSA  1.4000
  DHZ DHZ  7.9423
  AHC AHC  9.9872
    H HYD  1.0000
  CAR CAR  5.0557
  ARN ARN  10.1169
  DLS DLS  5.1095
    O ALA  1.4000
  ANM ANM  9.1429
  DNI DNI  6.2357
  HB2 TYR  0.0000
  DKB DKB  5.5968
   CA ASN  2.0000
  CIA CIA  5.4799
  BEM BEM  7.9989
  CPX CPX  12.8773
  DAX DAX  5.2300
   CA LYS  2.0000
  CWS CWS  5.4674
  BOA BOA  6.0337
  BYF BYF  6.5281
  BIW BIW  6.8203
  HG1 GL2  0.0000
  DJC DJC  5.1133
  CZR CZR  6.2570
  AFC AFC  6.0295
  BXU BXU  7.4789
   CG GL1  2.0000
  CVR CVR  6.9473
  AZS AZS  6.9051
  DQV DQV  6.3224
  BBV BBV  6.9315
  BES BES  5.4026
  BDP BDP  5.6416
  CVX CVX  5.3976
  CTF CTF  7.4668
  CPM CPM  6.7817
  CDK CDK  8.8657
  ANR ANR  5.1589
  H74 XK2  1.0000
  AWJ AWJ  6.0372
  CIY CIY  6.4372
  HB2 GL1  0.0000
  CQU CQU  9.2329
  CJT CJT  7.0207
  BXG BXG  5.6023
  BOF BOF  5.0680
  BDJ BDJ  5.2862
 HG11 VAL  0.0000
  BFN BFN  5.2263
  BML BML  10.1534
  CHM CHM  7.7307
  CBJ CBJ  6.3939
  ARA ARA  5.5097
  AJC AJC  6.6039
  DAE DAE  5.7047
  AQN AQN  7.6530
  HB1 HYD  0.0000
  DQX DQX  6.1772
  BZX BZX  9.3963
  CG1 VAL  2.0000
  CZW CZW  5.1675
  AJY AJY  7.2077
  CIN CIN  5.0588
  C63 XK2  1.7000
  DCT DCT  6.9770
  CPV CPV  10.7699
  BKE BKE  5.1990
    N TYR  1.5000
  DEJ DEJ  5.5772
  ABS ABS  22.2523
  CCO CCO  5.9311
  CIO CIO  6.4184
  BKG BKG  9.7148
    C TYR  1.7000
  BMC BMC  10.8165
  CAQ CAQ  6.7156
  BDN BDN  5.1199
  BQQ BQQ  6.7946
  AHJ AHJ  7.2390
  CLN CLN  5.3687
  ACP ACP  21.7544
  DPM DPM  5.5446
  CMC CMC  5.7820
  BVT BVT  5.5208
  CTN CTN  10.5799
  DHS DHS  5.1041
  CNJ CNJ  6.3709
  AXL AXL  7.1797
  AEH AEH  9.9868
  ACB ACB  14.3840
  BEL BEL  5.1724
  DHB DHB  6.3264
  BRX BRX  8.5026
  C73 XK2  1.7000
   NZ LYS  2.0000
    N HYD  1.5000
  HG2 GL1  0.0000
 HE22 QSI  1.0000
  CTL CTL  6.3122
  C76 XK2  1.7000
  DLH DLH  5.4568
  AJK AJK  7.0431
  CBP CBP  7.3552
  ATM ATM  5.7279
  ASO ASO  6.0912
  SPH SPH  1.5000
  AJN AJN  6.7734
  AYC AYC  5.8445
  H67 XK2  1.0000
  AAZ AAZ  15.3399
  HE1 GLU  1.0000
  HB2 MET  0.0000
    H SER  1.0000
  CZC CZC  9.3579
  ABA ABA  9.0083
  ATK ATK  6.6934
  DJK DJK  6.5125
  DMT DMT  5.4376
  HB1 HSC  0.0000
  CPP CPP  15.2904
  BGL BGL  5.4224
  CKD CKD  5.6379
  BJN BJN  11.1188
  AAT AAT  6.9510
  HZ2 TRP  1.0000
  H21 XK2  1.0000
  C71 XK2  1.7000
  DCD DCD  6.6748
  CHI CHI  7.3827
  BSZ BSZ  6.0615
   C3 TSA  2.0000
  DQA DQA  5.3999
  DEP DEP  5.2478
  HT1 QSI  1.0000
  ATY ATY  5.8107
  BSS BSS  6.9575
  DFP DFP  7.8233
  ACK ACK  9.0026
  BQL BQL  9.5217
  DKE DKE  7.8181
  BRV BRV  5.6208
  DRI DRI  5.5164
  BZT BZT  5.2461
  OE2 GL2  1.4000
  ADK ADK  6.9044
  BJY BJY  6.2323
    P SEP  1.9000
  CVC CVC  5.7690
  HO4 XK2  1.0000
  AVN AVN  5.1373
  DHR DHR  5.5733
    O SEP  1.4000
  ANQ ANQ  6.5693
  CPO CPO  6.7285
  CAZ CAZ  7.2002
  DDS DDS  6.3761
  ASZ ASZ  6.9109
  CER CER  6.0795
  AQM AQM  8.1659
  DOZ DOZ  5.3570
  CFX CFX  5.2335
  CNG CNG  5.7302
  CFV CFV  5.0120
  DOJ DOJ  5.1983
  AGW AGW  7.3376
  CVH CVH  7.9374
  ART ART  6.1602
  DLJ DLJ  6.1087
  ACH ACH  15.8720
  DET DET  6.9800
  CEE CEE  8.4446
  AGO AGO  5.4583
  AWY AWY  5.8241
  AUO AUO  8.5261
  AOG AOG  6.3597
   OG SER  1.4000
  C77 XK2  1.7000
   HN HIS  1.0000
  HE2 HSC  1.0000
  CDA CDA  5.3234
  BKZ BKZ  16.3963
  CPB CPB  6.2306
   CG AS2  1.7000
  CWV CWV  8.2242
    S QSI  1.8500
  AIG AIG  10.4884
  CFY CFY  6.7955
  CSE CSE  6.2098
  BTI BTI  5.4077
  CTZ CTZ  5.6286
  ATZ ATZ  5.7661
  DKI DKI  5.7535
  CZJ CZJ  6.8292
  AUI AUI  6.3860
  DON DON  6.5096
  BCO BCO  5.6267
  CIZ CIZ  6.5249
  CXJ CXJ  5.0080
  BUA BUA  6.4029
  CE3 TRP  1.7000
  BKD BKD  7.0871
  HD2 HSD  1.0000
   HA QSI  0.0000
    O HIS  1.4000
    N LEU  1.5000
  BPS BPS  7.3318
    C HSE  1.7000
  HZ3 LYS  1.0000
  DOO DOO  5.0518
  DNZ DNZ  5.0929
    H VAL  1.0000
  DNA DNA  6.0353
    N GL2  1.5000
  HE2 LYS  0.0000
  CKH CKH  5.4099
  AEB AEB  9.2335
  BFM BFM  5.1639
  DOP DOP  5.0241
  DFL DFL  6.4521
  C64 XK2  1.7000
  HB1 SER  0.0000
  CWT CWT  5.9918
  CDH CDH  7.2890
  DGV DGV  5.5952
  CYW CYW  6.7263
  HE1 MET  0.0000
  AGR AGR  8.0824
  CQM CQM  7.2307
  DLI DLI  6.8475
  ANG ANG  5.4970
  BCB BCB  5.1088
  AYG AYG  6.6602
  AOU AOU  5.6186
  ADN ADN  6.1505
  H1' QSI  0.0000
  AWT AWT  7.2995
  BSL BSL  5.5610
  AAM AAM  21.9235
  ABC ABC  11.2117
  DDR DDR  8.2808
   O1 TSA  1.4000
  CRU CRU  9.3799
  BTH BTH  6.0910
  C65 XK2  1.7000
  DGI DGI  5.5964
  DFI DFI  5.9578
  DFG DFG  6.3387
  BDV BDV  6.6789
  CUY CUY  5.3413
  ABQ ABQ  14.4221
  AOX AOX  8.5802
  AQY AQY  6.8656
  AFX AFX  6.4831
  APB APB  8.1035
  DIA DIA  7.4518
  AFG AFG  10.3692
   HN LEU  1.0000
  CVZ CVZ  5.6704
  BRD BRD  8.1710
  BOK BOK  6.7871
  AMQ AMQ  5.6823
  BAE BAE  5.8253
  AQH AQH  9.6394
  CCY CCY  9.4183
  AHL AHL  9.8908
  BLJ BLJ  13.4015
  AHH AHH  5.9612
   CG HSC  1.7000
  CVB CVB  5.1089
  DOD DOD  5.6830
  BFC BFC  6.5633
 HD11 LEU  0.0000
  ARG ARG  8.2093
  CCP CCP  5.0416
    H GLY  1.0000
  AJT AJT  6.0401
  DCR DCR  6.3345
  APO APO  7.8457
  CAW CAW  5.8242
   CB VAL  2.0000
  CNP CNP  5.0541
  ALT ALT  6.0444
  AJI AJI  9.2013
  DCI DCI  5.9483
  C22 TSA  1.7000
  COJ COJ  5.3717
  CDB CDB  10.0309
  AVX AVX  6.6813
  BTY BTY  5.7794
  CFF CFF  7.7035
  BVB BVB  5.6286
    C QSI  1.7000
  DHU DHU  5.6473
   HA ALA  0.0000
  AVQ AVQ  6.8577
  CLJ CLJ  5.3354
  BNZ BNZ  5.5893
  CDE CDE  5.3081
  CSN CSN  15.5463
  BSF BSF  5.1657
  AUL AUL  6.4293
  AHU AHU  9.3369
  NH2 ARG  1.5000
  CWG CWG  8.7698
  AKT AKT  11.2731
  HE1 PHE  1.0000
  BEH BEH  5.0312
  CFQ CFQ  6.8517
  AKX AKX  5.9446
   CA SEP  2.0000
  CGT CGT  5.3698
  ACA ACA  6.1600
  ADE ADE  8.8059
    H TYR  1.0000
  AYS AYS  6.7379
  BEB BEB  5.2088
  AXO AXO  6.4357
  DQP DQP  5.3383
  CGH CGH  5.6750
  BMF BMF  7.8394
    H GL1  1.0000
  OG1 THR  1.4000
    C HIS  1.7000
    N PRO  1.5000
  AII AII  6.9733
  BRI BRI  6.0486
  DIS DIS  6.2445
  BBK BBK  5.9569
  AFM AFM  7.0250
    O MET  1.4000
  COM COM  10.1091
  CJH CJH  5.2292
  BQW BQW  7.9046
  BAY BAY  5.0558
   NE ARG  1.5000
  CCR CCR  6.9977
    H HSD  1.0000
  AJM AJM  8.4764
  CNU CNU  11.4218
  DEX DEX  5.2609
  CAJ CAJ  5.1244
  BBI BBI  6.4246
  CQZ CQZ  18.6155
  CIQ CIQ  6.0938
  ALJ ALJ  5.0954
  BJW BJW  14.2090
  AVE AVE  6.5551
  CNF CNF  5.1988
  DRK DRK  5.1990
  BJQ BJQ  6.0648
   HA GLN  0.0000
  DCO DCO  5.8747
  HB2 ASP  0.0000
  DNW DNW  5.0603
  DHE DHE  6.7583
  HD1 PRO  0.0000
  AGK AGK  5.1717
   HN AS1  1.0000
  HE2 HIS  1.0000
 HG21 THR  0.0000
  DJY DJY  5.7081
  DJN DJN  7.0507
  BSV BSV  5.1887
  BAT BAT  5.9226
  CAD CAD  7.0186
  AVS AVS  8.2041
  AKP AKP  6.3856
  CIV CIV  5.2155
  APP APP  8.7264
  BUB BUB  6.2403
  DEH DEH  5.1135
  AGM AGM  7.2209
  AUQ AUQ  5.4833
  CMG CMG  6.8402
  COA COA  6.4440
  AJX AJX  8.5706
  AJV AJV  7.8425
  AFU AFU  6.1655
  ANV ANV  5.4559
   CZ TYR  1.7000
 HD12 LEU  0.0000
  DKG DKG  5.3285
  H33 XK2  1.0000
  C36 XK2  1.7000
   CB ALA  2.0000
  CJI CJI  7.3553
  ARB ARB  7.8441
  DPL DPL  5.2960
  DLK DLK  7.4044
  BCA BCA  7.0383
  ABL ABL  7.8610
  BZG BZG  7.2199
  AUF AUF  5.5996
  CWB CWB  6.4027
  BHL BHL  8.0132
  CD2 HSD  1.7000
  BYG BYG  6.0422
  BMM BMM  10.0911
  HB1 TYR  0.0000
  CKL CKL  5.1212
   HN ILE  1.0000
  CD2 HIS  1.7000
  BIQ BIQ  10.0114
  C62 XK2  1.7000
  HG1 LYS  0.0000
  CDU CDU  6.6075
  AYM AYM  5.2720
  DJE DJE  5.3828
  HD1 TYR  1.0000
  C23 XK2  1.7000
  DCE DCE  5.5815
  CIT CIT  5.0924
  BSN BSN  6.7010
  ABX ABX  11.9447
  CIK CIK  6.9502
  DOC DOC  6.7477
  CKM CKM  5.0267
  BWQ BWQ  10.7813
  CEV CEV  5.7900
  BYO BYO  5.3131
  BTS BTS  5.2674
  CNQ CNQ  5.2992
  AGA AGA  6.5702
  CLC CLC  5.3341
  CLG CLG  9.6889
  AUC AUC  7.4696
  HG1 QSI  0.0000
  CKR CKR  5.5034
  BQD BQD  5.1827
  CLY CLY  5.0385
  AZX AZX  5.6431
  ASI ASI  6.0189
  AZA AZA  6.3051
  CKE CKE  10.0024
    H ASN  1.0000
  HZ1 LYS  1.0000
  CCS CCS  9.0511
  CJB CJB  6.4461
  DQS DQS  7.1915
  BXD BXD  8.5578
  BKP BKP  10.0721
  CNR CNR  5.1298
  HB1 GL2  0.0000
  CKQ CKQ  5.4703
  DPO DPO  5.8296
   OH TYR  1.4000
  C34 XK2  1.7000
  DFK DFK  8.2886
    O PRO  1.4000
  BWG BWG  6.5576
  AEZ AEZ  6.5272
   H4 TSA  1.0000
  DGW DGW  7.8153
  BYT BYT  7.7132
  BQZ BQZ  5.3842
  AZE AZE  5.9405
  BHN BHN  18.6444
  CWI CWI  7.5078
   CD GL2  1.7000
  CAU CAU  6.2412
  AZN AZN  6.6454
  CYM CYM  5.9809
  AKZ AKZ  7.4091
  CUB CUB  5.9210
  CE2 PHE  1.7000
  DDK DDK  8.1258
    H THR  1.0000
    H LYS  1.0000
  DDF DDF  5.9750
  DPZ DPZ  6.2694
  DJL DJL  5.5306
  AIJ AIJ  5.4605
  BKQ BKQ  13.3986
  BFL BFL  5.3442
  DNB DNB  5.0598
  CXP CXP  6.9369
  AXU AXU  7.6107
  AUV AUV  5.0763
  BWR BWR  5.7793
    C THR  1.7000
  CXS CXS  5.5868
  AWE AWE  6.7807
  DBU DBU  7.6861
  CKC CKC  5.5195
  BGG BGG  5.9481
  CRR CRR  7.4562
  CZE CZE  5.5917
  BVM BVM  5.8263
  DRC DRC  5.8524
  AKE AKE  8.2978
  BTP BTP  8.9890
  AWG AWG  5.3898
  OD1 AS1  1.4000
  DHI DHI  5.5959
  AEE AEE  5.5633
 HD23 LEU  0.0000
  CYF CYF  7.5519
  HG1 SER  1.0000
  BTE BTE  5.4073
 HH22 ARG  1.0000
  CCX CCX  6.0380
  DDW DDW  5.7431
  DCF DCF  6.7897
  DAN DAN  8.2329
  CAK CAK  5.5426
  AXV AXV  5.1328
  DFR DFR  6.5155
  DAB DAB  5.5724
  DIF DIF  5.3027
  BVS BVS  7.2824
  DOR DOR  5.5858
  AGL AGL  6.1858
   CB GLU  2.0000
  BZW BZW  5.7515
  BRA BRA  6.0088
   H8 QSI  1.0000
  CJP CJP  5.7288
  BPC BPC  7.8272
  AGI AGI  5.2477
  BCU BCU  5.5604
  AMR AMR  6.9859
  HD2 PRO  0.0000
  BPO BPO  11.7257
  ARU ARU  5.7106
  DRG DRG  5.2048
  BSH BSH  7.1541
  AAK AAK  20.5844
  BTW BTW  7.0333
  AQJ AQJ  6.5800
  AFO AFO  9.6981
  AUH AUH  6.0043
  ATS ATS  7.9229
  H10 QSI  1.0000
  HD2 HIS  1.0000
  DEL DEL  6.2118
  DDB DDB  5.7052
  AIE AIE  9.1963
  CZT CZT  5.2708
  DBM DBM  6.1209
  BKK BKK  14.7622
  DBN DBN  9.1834
  DPH DPH  6.0964
  AYR AYR  5.1685
   CA TYR  2.0000
  DPT DPT  7.2864
  BBU BBU  5.6123
  AQT AQT  5.5391
  CWC CWC  7.4320
  ATO ATO  5.8168
  CCU CCU  5.2260
  BMW BMW  5.1882
  ADH ADH  6.8146
  DCK DCK  5.0354
  GRD GRD  0.0000
  CQV CQV  11.0294
  CGK CGK  5.8394
  CYN CYN  8.0811
  HE2 GL1  1.0000
  DAD DAD  6.3843
    N CYS  1.5000
  CAC CAC  5.4297
  AMS AMS  6.5434
  CQD CQD  11.7874
  BXH BXH  6.5771
  BHX BHX  12.2061
 HD13 ILE  0.0000
  BUY BUY  7.8938
  BUU BUU  5.3253
  CQB CQB  5.1412
  DIH DIH  7.3246
  CPI CPI  6.2496
  CNZ CNZ  10.7845
  BFT BFT  5.4089
  CKV CKV  6.1114
  BUO BUO  5.2571
  BAI BAI  5.0589
  DMI DMI  5.0795
  BGH BGH  5.6695
   HN HSE  1.0000
   CB HSD  2.0000
  ASV ASV  5.5791
  BUW BUW  5.9901
  BKL BKL  9.6689
  AJE AJE  5.8119
  CUE CUE  8.3692
  BLU BLU  6.2203
   HA TYR  0.0000
    N SEP  1.5000
  AEV AEV  5.3348
  BZO BZO  8.7355
    O TRP  1.4000
  DCV DCV  6.1589
  OD2 AS2  1.4000
  BFB BFB  6.2280
  AMD AMD  6.0804
   CA HSD  2.0000
  BEF BEF  5.2576
  APK APK  7.5263
  AKM AKM  7.3063
  APU APU  5.8790
  CSY CSY  10.5134
  C10 TSA  2.0000
  SP1 SP1  1.0000
  H7A XK2  0.0000
  CNW CNW  7.2714
   H2 HOH  1.0000
  DOX DOX  5.9895
  CUI CUI  7.7798
  CJC CJC  6.2068
  BNY BNY  7.7710
  ADB ADB  7.3813
  HD2 TYR  1.0000
  HE1 HSD  1.0000
  HB1 ASP  0.0000
  C79 XK2  1.7000
   CA LEU  2.0000
  BMO BMO  9.1537
  BGM BGM  7.3302
  BKB BKB  6.6660
  ADX ADX  7.4974
  DEQ DEQ  6.0050
  ASJ ASJ  6.2120
  HB2 SEP  0.0000
   HA HSD  0.0000
  ABE ABE  17.8585
  CQG CQG  12.7456
  HZ3 TRP  1.0000
  AIO AIO  9.1958
  BEQ BEQ  5.7387
  BLL BLL  10.1551
  CJZ CJZ  5.6422
  CD1 TYR  1.7000
  CFT CFT  5.3569
  BPV BPV  7.6058
  CHK CHK  5.1905
 DUM2 DUM  0.0000
  AMH AMH  9.0961
  ATP ATP  5.2064
  HG2 GLU  0.0000
  CYB CYB  7.6957
  CRE CRE  5.7433
   HD AS1  1.0000
   O5 XK2  1.4000
  CQP CQP  12.3304
  DLB DLB  6.5862
  DQT DQT  5.5821
  CNT CNT  22.9266
  DDV DDV  5.7606
  BOJ BOJ  8.0920
  BIR BIR  13.8022
  CDZ CDZ  5.3112
  AEC AEC  8.8944
   HN VAL  1.0000
    N SER  1.5000
  AZV AZV  5.1447
  BPN BPN  6.4039
  CRT CRT  9.3802
  HE1 LYS  0.0000
  CTW CTW  6.2402
  OH2 OH2  1.4000
  AYN AYN  5.7157
  BCV BCV  5.1242
  AVJ AVJ  7.7210
  AIH AIH  5.3735
  BAF BAF  5.0816
  AMC AMC  9.1807
  DPR DPR  5.0747
  DNJ DNJ  5.7342
  BRM BRM  6.0510
  AVR AVR  6.5473
  CCV CCV  7.1230
  COD COD  12.8237
    O HYD  1.4000
  AEQ AEQ  13.1553
  CJE CJE  8.0359
   CA QSI  2.0000
  ARY ARY  6.7994
   H5 XK2  0.0000
   HN HSD  1.0000
  C17 TSA  2.0000
  DBZ DBZ  7.9196
  CFE CFE  8.6641
  BTJ BTJ  5.1234
  CJJ CJJ  5.6122
  AZR AZR  5.5346
    N HSC  1.5000
  DMR DMR  6.9064
  BWI BWI  5.7207
  BHG BHG  11.0497
  BSM BSM  5.6453
  ANK ANK  8.4069
   CA HSC  2.0000
  BVV BVV  7.9503
  DNL DNL  7.8096
  BRW BRW  5.0533
  DGJ DGJ  5.8998
  BUJ BUJ  5.8331
  DQB DQB  5.1725
  H20 TSA  1.0000
  CXO CXO  7.4710
  DRA DRA  5.4777
  BIP BIP  16.4471
  AJZ AJZ  6.2727
  DHA DHA  7.4267
  BKR BKR  5.8751
  BYK BYK  5.5624
  ACL ACL  6.2119
  AZT AZT  5.9013
  HG1 PRO  0.0000
  BOX BOX  8.9761
  CVF CVF  8.0388
  ALP ALP  8.9012
  AAR AAR  7.7370
  CUV CUV  6.8487
  DGR DGR  7.0584
  CIE CIE  6.8458
  DLF DLF  7.0848
  ASU ASU  5.6226
   CB HYD  2.0000
  CMO CMO  6.0208
  BWH BWH  6.2804
  CXD CXD  6.9724
  ADY ADY  5.5332
  ALR ALR  5.8964
  SPH BON  1.5000
  BKX BKX  6.8043
  DBG DBG  6.7825
  CED CED  8.7020
  BQT BQT  8.3826
  DBW DBW  7.7359
  CHF CHF  5.1644
  CIU CIU  5.2370
  C26 XK2  1.7000
  BPD BPD  6.9888
  ASA ASA  5.0854
  CPS CPS  8.5521
 HH21 ARG  1.0000
  BJK BJK  15.6526
  CUM CUM  6.8722
   N1 QSI  1.5000
  BLM BLM  7.3150
  BVI BVI  8.6709
   HE ARG  1.0000
  CEY CEY  5.4866
  CG2 ILE  2.0000
  H78 XK2  1.0000
  CDC CDC  5.2258
  CCL CCL  7.2408
  DKL DKL  7.6396
  CST CST  10.9666
  HB2 GL2  0.0000
  DOB DOB  5.7517
  AGU AGU  8.0066
  BTU BTU  7.7361
  DMX DMX  5.0314
  CSH CSH  11.1271
  AQS AQS  5.3764
  CTU CTU  8.3914
  BXL BXL  5.0337
  AFP AFP  5.2736
  HB1 LYS  0.0000
   HA AS2  0.0000
  BSJ BSJ  10.0953
   CA AS1  2.0000
  BPP BPP  6.9105
  CAP CAP  7.4301
  BOI BOI  10.0555
  AJJ AJJ  10.4979
   HZ PHE  1.0000
  DHQ DHQ  5.1885
 HD11 ILE  0.0000
   HA GL2  0.0000
  CZV CZV  7.7240
  ALY ALY  7.3194
  HD1 PHE  1.0000
  C27 XK2  1.7000
   CA GLU  2.0000
  AZB AZB  6.3515
  BHS BHS  14.7530
  CCH CCH  5.6321
    H PHE  1.0000
  BFW BFW  6.8767
  BEJ BEJ  5.2588
  HG2 GL2  0.0000
  HB1 HSD  0.0000
  AAH AAH  21.0466
  DCH DCH  6.4448
  AXW AXW  5.6241
  APZ APZ  5.6097
  CE1 HSC  1.7000
  AON AON  8.0389
  COV COV  7.5765
  BIK BIK  7.7859
   H2 OH2  1.0000
  DBI DBI  5.1416
  BAV BAV  5.0657
  BBA BBA  5.1895
  CDY CDY  5.9873
  HB1 ALA  0.0000
  BZR BZR  8.1904
  HB1 CYS  0.0000
  AVA AVA  7.8801
  O4' QSI  1.4000
   CE LYS  2.0000
  BNJ BNJ  5.8920
  BMA BMA  9.1835
  CUF CUF  8.5868
  CDV CDV  5.9893
  BUT BUT  5.8916
  BEP BEP  7.2581
  ALH ALH  8.7065
    C PRO  1.7000
  H62 QSI  1.0000
  BIT BIT  11.5143
  DNV DNV  5.9117
  C4' QSI  2.0000
  BNG BNG  5.0627
  DJU DJU  5.0865
  DML DML  6.1487
  CWJ CWJ  5.7039
  CSF CSF  9.3626
    H AS1  1.0000
  BBD BBD  5.3875
  H4' QSI  0.0000
  CDG CDG  8.8023
  AIM AIM  6.6373
  CCC CCC  7.5133
  AZW AZW  6.6226
  CBC CBC  6.1037
  ALZ ALZ  9.8265
  DJG DJG  7.4582
  CNL CNL  5.2334
  CJK CJK  5.4429
  AQA AQA  5.0804
  HD1 HIS  1.0000
  AAC AAC  16.2027
    C HSC  1.7000
  BDH BDH  5.5530
  DMB DMB  5.7971
  CD2 TYR  1.7000
  AAN AAN  12.5035
  CMJ CMJ  5.3577
  AWI AWI  5.0120
  BRJ BRJ  11.1092
  CQR CQR  6.8595
  HD2 HSC  1.0000
  BHU BHU  14.9150
  BDF BDF  5.2035
   CA AS2  2.0000
  BFF BFF  5.1832
  CSA CSA  5.3444
  CIL CIL  5.7391
  H26 XK2  1.0000
  DDM DDM  5.4494
  CMY CMY  5.7409
  CDN CDN  5.2157
  BGB BGB  5.8042
  HE2 HSD  1.0000
  BIX BIX  7.1752
  BRG BRG  5.1939
   CE MET  2.0000
  BGS BGS  6.6096
  AIT AIT  6.2888
  ACV ACV  9.3266
  CRF CRF  7.1472
  AWR AWR  5.4708
  AIA AIA  8.7881
  AEN AEN  9.6070
    C VAL  1.7000
    C AS2  1.7000
  HD1 ARG  0.0000
  CAT CAT  5.7739
  BYX BYX  5.4101
  DBC DBC  5.8558
  CNO CNO  5.0803
  CMZ CMZ  5.0591
  CFB CFB  5.6066
  BOS BOS  5.7507
  AWO AWO  6.9399
  DFY DFY  5.3393
  CLB CLB  5.8333
  HD2 LYS  0.0000
  DFV DFV  9.0280
  BKN BKN  16.9739
   HN GL2  1.0000
  DLM DLM  5.7235
  BGE BGE  5.1575
  AQQ AQQ  6.4005
  DND DND  5.8103
  DJA DJA  5.1078
  CEB CEB  5.3658
  ANT ANT  5.6393
   C2 TSA  2.0000
  OH2 TIP  1.4000
  DKD DKD  6.2219
  AMW AMW  5.7899
  AYD AYD  5.8276
  BCP BCP  6.6881
 H5'' QSI  0.0000
  BQJ BQJ  5.0232
 HH12 ARG  1.0000
  BPI BPI  6.7985
  DAO DAO  6.6049
   CD LYS  2.0000
   CB AS1  2.0000
  HB2 PRO  0.0000
  DJR DJR  5.8361
  HB2 HSC  0.0000
  CJM CJM  5.3337
  DJQ DJQ  5.3920
  BHK BHK  7.8367
   CA THR  2.0000
  DPJ DPJ  7.6395
  CZM CZM  8.4517
  H7B XK2  0.0000
  AXZ AXZ  6.7193
  AUT AUT  5.1447
   CD ARG  2.0000
  HD1 TRP  1.0000
  CWZ CWZ  5.0526
   CG HSD  1.7000
  AOM AOM  6.4691
  BDR BDR  5.5813
  ADC ADC  8.0954
  CKA CKA  6.8450
  CVY CVY  6.5372
  BPH BPH  9.1647
  OD1 ASP  1.4000
  CXX CXX  9.6068
    C ASN  1.7000
  CHT CHT  5.3618
  ASP ASP  6.9689
 H61B XK2  0.0000
  DEC DEC  6.3475
  AVL AVL  5.1243
  ASW ASW  8.0515
  AMV AMV  6.6353
  CCZ CCZ  5.9906
  DLA DLA  5.8186
  BYJ BYJ  8.9013
  AAQ AAQ  18.3531
  AOS AOS  6.1833
  DKA DKA  6.6929
  CFP CFP  5.4418
  DPC DPC  5.0077
  HD2 HSE  1.0000
  BGJ BGJ  6.2017
    D max  0.0000
    O AS2  1.4000
  DIK DIK  6.7340
  BKO BKO  9.4798
  BLZ BLZ  8.7010
 HG12 VAL  0.0000
  BJA BJA  19.2846
  AUP AUP  5.7549
    N THR  1.5000
  BUG BUG  5.1967
  CIJ CIJ  5.4386
  AWM AWM  5.2336
  BTX BTX  5.0201
  DOA DOA  5.2679
  DJH DJH  7.8250
  AVO AVO  5.0356
   CB THR  2.0000
  CAO CAO  6.7794
  DDZ DDZ  5.8500
  BIB BIB  11.1808
  C31 XK2  2.0000
  CCE CCE  5.2748
  BIV BIV  11.4609
  SP2 SP2  1.5000
  HG1 THR  1.0000
  BWD BWD  5.0587
  CD1 ILE  2.0000
  BYR BYR  5.2471
  ARL ARL  6.5776
  AEO AEO  7.6708
  DLL DLL  5.7060
  CWF CWF  10.1980
  APH APH  5.0537
  AUA AUA  8.2671
  AFE AFE  7.7003
  AEY AEY  5.0114
  APD APD  8.4390
  BAS BAS  5.1290
    O LEU  1.4000
  DDE DDE  5.8013
  APY APY  5.4815
   CA TRP  2.0000
   H2 TIP  1.0000
  C78 XK2  1.7000
  AZZ AZZ  5.3842
  HB1 HIS  0.0000
  BBR BBR  5.5304
  CFC CFC  6.5003
  CJF CJF  5.0838
  AKC AKC  10.1556
  CPW CPW  5.7510
  H26 TSA  1.0000
  AIP AIP  5.0207
  DFE DFE  6.0463
  CAB CAB  5.2819
  CNA CNA  5.5241
   CB ASN  2.0000
  CQQ CQQ  8.9873
  CGX CGX  7.0285
  CTB CTB  7.0575
  AKI AKI  5.0838
  HD1 ASP  1.0000
  H16 TSA  1.0000
    N ASN  1.5000
  DGG DGG  6.0859
  AWQ AWQ  5.5322
  BZD BZD  5.8220
   CA ILE  2.0000
  CKN CKN  5.8574
  DDN DDN  5.8833
  AZF AZF  6.2945
  BKS BKS  9.8480
  CAE CAE  7.7265
  AMA AMA  7.0428
  CSQ CSQ  13.1970
  AKG AKG  9.7565
   OD HYD  1.4000
  ABW ABW  6.3255
  C61 XK2  2.0000
   HG SER  1.0000
  CRB CRB  9.5957
  BYY BYY  7.7260
  C37 XK2  1.7000
  CXH CXH  5.4205
  BQI BQI  5.6256
    O ARG  1.4000
 HH11 ARG  1.0000
  BYN BYN  5.4505
  CGS CGS  8.7217
  DBE DBE  11.0466
  BOG BOG  6.8697
  DLG DLG  7.2987
  BFZ BFZ  5.0544
    C LEU  1.7000
  DHW DHW  5.9501
  CG1 ILE  2.0000
  DNC DNC  5.6966
  HB1 GLU  0.0000
  DGH DGH  5.6137
  AXP AXP  5.0650
  ACG ACG  5.7971
    N GLY  1.5000
   CG AS1  1.7000
  DBQ DBQ  7.1452
  DBO DBO  5.6875
   OG SEP  1.4000
  BZQ BZQ  5.6657
  AOV AOV  5.0558
  AXI AXI  6.9443
   N6 QSI  1.5000
  DIU DIU  5.4380
  AAL AAL  6.2954
    O SER  1.4000
   O1 XK2  1.4000
  AKK AKK  6.6969
  CZS CZS  7.1730
  BBO BBO  5.2547
   CG ARG  2.0000
   HB THR  0.0000
    C SER  1.7000
  AVK AVK  5.9775
   HN THR  1.0000
  BAJ BAJ  6.0392
  HD2 ASP  1.0000
  DQW DQW  5.6674
  BDU BDU  6.3501
  BCF BCF  5.7272
  CLP CLP  5.3998
   HA SEP  0.0000
  CLI CLI  6.7811
  BNX BNX  8.7787
  BCJ BCJ  7.1315
  BYI BYI  5.3652
  ANB ANB  6.2730
  CPY CPY  23.6121
  BBW BBW  5.3311
  CYY CYY  9.7777
  CPJ CPJ  22.8449
  AHQ AHQ  6.3585
  AOL AOL  6.4262
  DLC DLC  7.5818
  CAF CAF  6.1576
  BHJ BHJ  6.6560
  HG2 PRO  0.0000
  BAM BAM  5.9470
  HE2 HSE  1.0000
  CBT CBT  5.3927
  APW APW  6.0291
  BGC BGC  5.9557
  DLU DLU  6.8969
  DBS DBS  10.9980
  COU COU  16.2562
  BRT BRT  5.7723
  BPL BPL  6.9779
  NH1 ARG  1.5000
   HN MET  1.0000
  DMQ DMQ  5.2190
  AKR AKR  6.1545
  DDA DDA  7.1383
  CJD CJD  5.2364
  H36 XK2  1.0000
  DQU DQU  5.5714
  CPQ CPQ  9.8036
  BNT BNT  5.1776
  BNO BNO  10.1227
  DPI DPI  5.9772
  ACQ ACQ  12.7994
  DQQ DQQ  7.3383
  BOB BOB  7.8109
  AHV AHV  5.9631
  DOH DOH  5.0584
  AQG AQG  5.0017
  AZG AZG  5.0807
  AYK AYK  5.8906
  BIH BIH  8.9715
  CSO CSO  11.7951
  CXA CXA  6.4088
  HB1 GL1  0.0000
  BNK BNK  8.4075
  DPD DPD  5.6434
  CWW CWW  5.5822
  AWA AWA  5.3373
  AAY AAY  20.4092
  BCC BCC  7.2131
  AAD AAD  9.3878
  COO COO  5.0785
  CBL CBL  5.9781
  BAB BAB  6.1289
   HN ARG  1.0000
  CUZ CUZ  13.3660
  CTE CTE  10.0392
  BJD BJD  16.5312
  AWF AWF  8.0761
  AVD AVD  5.1300
  BVC BVC  5.9092
  DMM DMM  6.6662
  CTS CTS  9.4733
  CRD CRD  12.5697
   CA ASP  2.0000
  CBH CBH  6.2407
  CAG CAG  5.7094
   CB QSI  2.0000
  CEK CEK  5.4633
  DKU DKU  8.1630
  DAK DAK  6.0475
  CGI CGI  5.7876
  BNI BNI  6.0332
   HA PHE  0.0000
  DCY DCY  7.3739
  CGO CGO  5.8618
  BED BED  5.3104
  BAL BAL  5.4028
  DAS DAS  5.8230
  DMC DMC  5.1667
  CNM CNM  7.2413
  CTP CTP  9.8962
  HE2 GLU  1.0000
  BNQ BNQ  5.9910
  BLA BLA  5.6527
    H HIS  1.0000
  AKS AKS  5.2942
  HG1 CYS  1.0000
  AAF AAF  15.6512
  BQS BQS  6.1775
  CVW CVW  5.2211
  CME CME  6.7883
  AVC AVC  5.7244
  APJ APJ  5.2394
  DNN DNN  6.6226
  DCG DCG  6.7165
  HB1 MET  0.0000
  CXF CXF  10.4773
  BYP BYP  9.8876
  AQR AQR  6.2994
  BOP BOP  11.3570
  DGM DGM  8.4231
  H73 XK2  1.0000
  BFD BFD  7.1144
  CZ3 TRP  1.7000
  BHH BHH  16.3215
  AFR AFR  8.0963
  BGU BGU  5.7402
  H5' QSI  0.0000
  BPX BPX  12.4213
  AJG AJG  6.1671
    N QSI  1.5000
  BDW BDW  6.0821
  CJU CJU  5.4163
  BLC BLC  6.2998
  CD2 PHE  1.7000
  DMU DMU  9.1583
  CGY CGY  5.6018
  DMF DMF  5.0749
  H27 XK2  1.0000
  BWC BWC  5.9287
  DGD DGD  5.4180
  H29 XK2  1.0000
  AAV AAV  18.0856
  CE1 PHE  1.7000
  AGQ AGQ  5.7514
  BHZ BHZ  19.6840
  CVG CVG  11.3033
  CCF CCF  5.6979
  COR COR  24.5047
  CEW CEW  5.0321
  AHG AHG  5.1972
  DAZ DAZ  6.8747
  CNS CNS  23.1999
    C GLU  1.7000
  BUF BUF  5.6266
  BGQ BGQ  5.6748
  ND1 HIS  1.5000
  DGL DGL  5.8565
  AYF AYF  5.9610
  BVY BVY  6.2985
  CBV CBV  5.1086
  DAG DAG  5.1850
  BRY BRY  6.4925
  AZC AZC  8.4535
 HE21 QSI  1.0000
  CSD CSD  5.6505
  BWW BWW  7.9485
  BNA BNA  6.3024
  BJU BJU  17.1107
  BHV BHV  5.4616
  BYZ BYZ  5.9226
  CJX CJX  5.1255
  CII CII  6.5568
  AWS AWS  7.0441
  DAQ DAQ  5.1992
  CBR CBR  5.1669
  AAA AAA  20.4685
  DEB DEB  5.3664
  DBH DBH  5.9695
  CPD CPD  23.5718
  CRO CRO  5.7923
  CSC CSC  15.0500
  HB1 HSE  0.0000
  DHJ DHJ  7.3025
  AUY AUY  6.3966
  ASQ ASQ  6.6843
  ANC ANC  5.1945
   CD ILE  2.0000
  BVZ BVZ  5.0568
  BFA BFA  5.7324
  DPK DPK  5.6721
   CB SEP  2.0000
  CQI CQI  13.4650
  APL APL  6.2391
  AHK AHK  6.5072
  BLP BLP  11.4220
  BDS BDS  6.0789
  DBT DBT  9.3061
  HO5 XK2  1.0000
  ARJ ARJ  7.6923
  CBW CBW  7.4119
  BPJ BPJ  8.3985
   HA HSC  0.0000
  CYL CYL  5.5780
  BTR BTR  5.1216
  BLT BLT  5.6299
  ASD ASD  6.8225
  HB1 PRO  0.0000
  BVH BVH  8.6028
  DDG DDG  7.0049
  HE1 HSE  1.0000
  CVE CVE  7.1203
  BMR BMR  5.3782
  BCN BCN  7.9821
  AOH AOH  5.2933
  BIC BIC  7.2881
  BTN BTN  8.1884
  DJI DJI  7.3290
 HG23 VAL  0.0000
   HA MET  0.0000
  BFK BFK  5.1501
  AEK AEK  11.9500
  BQU BQU  7.6470
  BII BII  10.4895
   HH TYR  1.0000
  CIR CIR  6.2150
  BFU BFU  5.4348
  ANP ANP  5.3092
  CYH CYH  6.7583
  BXA BXA  7.9189
  CYV CYV  7.8079
  DKC DKC  5.3075
  CJA CJA  5.2862
  O23 TSA  1.4000
  CPR CPR  5.1340
  ADZ ADZ  7.6246
  BRN BRN  7.0193
  H24 XK2  1.0000
  AFD AFD  7.4015
    C AS1  1.7000
  BOT BOT  8.8187
  H2B XK2  0.0000
   O8 TSA  1.4000
  BAW BAW  6.0926
    N VAL  1.5000
  CXL CXL  6.0998
  AYI AYI  6.1467
  ABY ABY  9.4263
 HG11 ILE  0.0000
  BAZ BAZ  8.3289
   HN ASN  1.0000
   CB ARG  2.0000
  CD1 TRP  1.7000
   C6 QSI  1.7000
  CEM CEM  5.3277
  DNH DNH  5.1541
  BWP BWP  5.2642
  DIL DIL  5.6776
   O2 SEP  1.4000
  AUG AUG  5.7494
  AFW AFW  6.9923
  BBL BBL  7.3982
  NE2 QSI  1.5000
  ABB ABB  15.1406
    H ALA  1.0000
  BLB BLB  7.5354
  BJP BJP  9.7406
    O LYS  1.4000
  DPQ DPQ  5.4771
  BMT BMT  10.5326
  DKR DKR  5.2423
  CBN CBN  6.6717
  BDM BDM  7.7408
  DEU DEU  5.6760
  BXT BXT  5.6633
  BGW BGW  6.7582
  AVI AVI  5.2603
   HA THR  0.0000
  CKW CKW  5.1766
  CAH CAH  5.0132
  BAX BAX  5.2645
  DHP DHP  5.2336
  AWP AWP  9.2919
  BOW BOW  7.2718
  CMU CMU  5.2480
  BDI BDI  6.7837
  C21 XK2  1.7000
  BSI BSI  9.1611
  ATF ATF  8.4133
  DNS DNS  5.6351
  CHP CHP  6.6504
  CON CON  10.0200
  CNV CNV  12.6338
  ND1 HSC  1.5000
  CGN CGN  5.0629
  DJS DJS  5.2465
   CA GL2  2.0000
   C7 XK2  2.0000
  DQH DQH  5.1046
  CLH CLH  5.5129
   H4 XK2  0.0000
  CMH CMH  6.2380
  DJV DJV  5.0091
  BRU BRU  5.4025
   C5 XK2  2.0000
    N LYS  1.5000
  BSY BSY  5.0486
  ADD ADD  8.5231
  CGV CGV  5.5703
  BTG BTG  5.5175
  BXJ BXJ  8.4074
  APA APA  5.7354
  BYH BYH  5.3924
  BDD BDD  7.5326
  AWV AWV  5.4056
   HA AS1  0.0000
  BGR BGR  5.6145
  CGL CGL  5.5694
  ARV ARV  6.4873
  AHB AHB  5.8584
  AJW AJW  10.0783
  AWU AWU  5.5152
  AJS AJS  7.9849
  BWS BWS  7.4514
  DRH DRH  6.9715
  BWF BWF  7.0997
  CXK CXK  8.5712
  CXB CXB  6.3812
  CKF CKF  5.7094
  BGY BGY  18.7474
  AST AST  5.8007
  AFZ AFZ  5.8027
  ABU ABU  7.7000
  HB2 TRP  0.0000
  HD1 ILE  0.0000
  CXC CXC  5.1700
  CHD CHD  5.6733
  DFQ DFQ  7.2478
    O GL2  1.4000
  BXZ BXZ  6.5043
  BEW BEW  5.3186
  BZN BZN  5.4446
  DHN DHN  6.0870
  CMT CMT  5.1058
  BQP BQP  8.5412
    C GLY  1.7000
  APE APE  5.8546
  AIL AIL  6.0534
   HN GLN  1.0000
  AXH AXH  5.6571
  HB1 SEP  0.0000
  DPE DPE  5.0549
  BUM BUM  8.0683
  BAD BAD  5.1414
  ADA ADA  5.8387
  BEA BEA  5.3323
  C35 XK2  1.7000
  DOI DOI  7.7248
  AVT AVT  9.8354
  AHO AHO  5.2213
  CZY CZY  5.3474
  CUS CUS  8.6217
  HH2 TRP  1.0000
  CAY CAY  8.2524
  ASC ASC  7.1444
  AYP AYP  6.0416
  ACT ACT  7.0006
  DKW DKW  7.7003
  C74 XK2  1.7000
   CG MET  2.0000
  DRB DRB  5.3146
 HG22 THR  0.0000
  AJR AJR  12.8894
  H66 XK2  1.0000
  BXM BXM  7.7963
  CYU CYU  7.4601
  CEN CEN  7.6212
  BCI BCI  5.1865
  BLY BLY  6.3907
  CDD CDD  6.4384
  CH2 TRP  1.7000
  HT3 QSI  1.0000
  ADL ADL  6.7326
  CAV CAV  5.0827
  ALW ALW  7.1500
  CXY CXY  5.2777
  CG2 VAL  2.0000
  DGE DGE  6.8414
    H GLN  1.0000
    D min  0.0000
  HE1 TYR  1.0000
    O GLN  1.4000
  BTD BTD  6.6373
  BEY BEY  5.1476
  BXN BXN  5.7030
  AYY AYY  5.1583
  AXJ AXJ  5.9846
    O TYR  1.4000
   C9 TSA  2.0000
  BEX BEX  5.5075
  BAC BAC  6.0199
  AAB AAB  22.7357
  ACZ ACZ  6.8302
   C4 XK2  2.0000
  BAG BAG  6.4732
  CCI CCI  7.9616
  BPR BPR  6.7811
  BBX BBX  5.4832
  HE2 PHE  1.0000
  HB2 LYS  0.0000
  BCQ BCQ  6.2891
  DFM DFM  5.0026
  CVU CVU  7.8021
  ABR ABR  11.0753
    C ILE  1.7000
  DAM DAM  7.6963
  BXF BXF  6.4533
  CWN CWN  8.8227
  DAR DAR  6.5680
  APF APF  5.0973
  OD2 ASP  1.4000
    H CYS  1.0000
  BKF BKF  8.6024
  OE2 GLU  1.4000
  CBA CBA  5.4852
  BET BET  7.1316
  BAU BAU  5.1065
  ALC ALC  9.6138
  DRD DRD  5.3680
  CQF CQF  5.7504
  DRE DRE  5.3046
  AUW AUW  5.1479
   CA HIS  2.0000
  DDL DDL  7.1707
  ALQ ALQ  5.6420
   CB ILE  2.0000
  DDI DDI  5.3475
  BPU BPU  5.2790
 DUM1 DUM  0.0000
  CZU CZU  7.2868
   CG QSI  2.0000
  HA2 GLY  0.0000
  DNE DNE  5.5922
  DBP DBP  6.6661
  BRC BRC  7.1561
  DJO DJO  5.1354
  AED AED  11.8828
  BPW BPW  8.3135
  DGO DGO  6.3798
  BVA BVA  8.5002
  CSL CSL  5.8284
  BUS BUS  5.9859
  CHW CHW  6.5723
  CPT CPT  17.6036
  ADJ ADJ  6.6355
  BYV BYV  5.1287
  BTC BTC  10.2470
  BDG BDG  5.1952
  AXQ AXQ  5.0970
  BPM BPM  6.7314
  CIW CIW  5.5158
    N GLU  1.5000
  CKJ CKJ  5.1688
  BJC BJC  14.1472
  CYP CYP  6.6506
  BDT BDT  5.9523
  AWK AWK  5.2683
  DOT DOT  6.2311
   C5 QSI  1.7000
  AAO AAO  9.4951
   HN PHE  1.0000
  DPG DPG  6.5157
  CWX CWX  5.2724
  AHA AHA  6.7688
  DIM DIM  5.3623
  DIC DIC  5.3019
  C29 XK2  1.7000
  ARZ ARZ  7.6798
  ANJ ANJ  5.0813
  C75 XK2  1.7000
  CUL CUL  8.6387
  BJR BJR  12.4275
  AYE AYE  6.5311
  ANF ANF  7.6932
  ANS ANS  5.2604
  HD2 ARG  0.0000
  AIU AIU  8.4446
  CKG CKG  6.1559
  AVU AVU  7.0606
    N MET  1.5000
  H76 XK2  1.0000
  ABF ABF  6.9793
  CZA CZA  6.3490
  BIN BIN  11.1137
  BWN BWN  5.7314
  CYO CYO  10.2102
  BNW BNW  9.0167
  CCB CCB  6.0507
  ASR ASR  5.1119
  DFT DFT  6.0690
  CRP CRP  10.2430
  AYV AYV  5.8649
   HN GL1  1.0000
   CB LEU  2.0000
  HD1 LYS  0.0000
  ALL ALL  8.5659
  APR APR  5.9417
  BTQ BTQ  5.3793
  BTM BTM  7.1817
  BPA BPA  6.3808
  DAA DAA  7.5097
  BIZ BIZ  5.0693
  AMG AMG  5.5808
  AZD AZD  5.2522
  BGI BGI  7.0371
  CUG CUG  7.5533
  DMO DMO  6.9148
    H HSC  1.0000
  DDT DDT  5.0271
  BVD BVD  7.3219
  CWK CWK  8.8435
  CZG CZG  8.6504
  HG2 LYS  0.0000
   CB HSC  2.0000
  DPW DPW  5.0676
  CAA CAA  7.2531
   HN AS2  1.0000
  DDO DDO  5.0671
  ADG ADG  5.4534
  BIO BIO  24.0304
    C ARG  1.7000
  CSS CSS  8.0432
  ALN ALN  6.1168
    O GLY  1.4000
  BWT BWT  6.8023
  CWE CWE  9.9737
  AOT AOT  6.5213
   CG ASN  1.7000
  DMV DMV  5.4938
  CBK CBK  7.8265
  DFS DFS  5.3887
  CZQ CZQ  6.6813
   HA TRP  0.0000
  ABN ABN  9.4828
  AGG AGG  9.2263
  ALV ALV  6.8560
  DQR DQR  5.9575
  BFO BFO  5.3677
  AUE AUE  6.8753
  ATG ATG  5.7467
  DKP DKP  5.3684
  DIP DIP  5.3154
   HN HSC  1.0000
  CFA CFA  6.7674
  BAA BAA  5.8408
  BRR BRR  5.0265
  AMO AMO  6.2524
  CYJ CYJ  5.0145
  CHY CHY  5.8957
   CA PHE  2.0000
   O1 SEP  1.4000
  CIM CIM  5.4063
  HD2 AS2  1.0000
  DFJ DFJ  6.8944
  CDS CDS  5.9005
  HG1 GLU  0.0000
  BQG BQG  6.2280
  HG1 GL1  0.0000
  CVD CVD  10.6464
  BKU BKU  17.2364
  COB COB  7.7847
  DPN DPN  5.9100
  CPL CPL  16.5349
  BUL BUL  5.0141
   CB ASP  2.0000
  BFY BFY  5.0661
  C32 XK2  1.7000
  AFN AFN  8.4426
  CXW CXW  11.4485
  ANL ANL  10.1707
  BYB BYB  5.2067
  DAV DAV  8.1509
  BPB BPB  5.6933
  DHD DHD  5.8452
  AYJ AYJ  6.0739
  ASL ASL  5.5200
  DJP DJP  5.9237
  AGZ AGZ  10.2958
    O AS1  1.4000
  DNO DNO  5.7620
  CEJ CEJ  5.3803
  AQD AQD  6.3278
   HD AS2  1.0000
  ATU ATU  5.5653
  AKN AKN  11.5968
  C25 XK2  1.7000
  BNC BNC  6.1070
  CAL CAL  7.0916
   N9 QSI  1.5000
  AEW AEW  6.6490
  CE1 HSD  1.7000
  BNH BNH  8.8037
  BXC BXC  8.8739
    C HYD  1.7000
  CQT CQT  5.8955
  CMA CMA  5.1049
  CBZ CBZ  6.5827
  BXR BXR  6.1429
  API API  6.2792
  CE1 HIS  1.7000
  BVU BVU  8.0114
  HB2 HYD  0.0000
  BEO BEO  5.7300
  DIX DIX  5.7697
   CA GLN  2.0000
  CSR CSR  6.2925
  BCR BCR  5.6177
  BPG BPG  6.7900
  BWV BWV  5.8548
  DDP DDP  6.0773
  BQA BQA  5.2103
  BEE BEE  6.7185
  ATA ATA  6.0941
  ATB ATB  5.2849
  CQW CQW  6.6086
  CMS CMS  5.4135
  CRG CRG  8.5171
  HB2 GLU  0.0000
  DNQ DNQ  5.0149
  BLV BLV  5.5852
  BFG BFG  5.4514
  AOJ AOJ  5.5541
   HA ASP  0.0000
  DIB DIB  6.6064
  CYC CYC  8.0245
  CPK CPK  11.2154
  CWP CWP  7.8708
  CIG CIG  5.6958
   C8 QSI  1.7000
  ALA ALA  6.4097
  BWK BWK  7.0040
  BQY BQY  6.6202
  HB3 ALA  0.0000
   HD HYD  1.0000
  AMZ AMZ  5.8858
  C24 XK2  1.7000
  BDQ BDQ  6.0340
  DKM DKM  5.2774
  BZI BZI  5.9238
  CVM CVM  5.4301
  CHQ CHQ  5.2955
  CDP CDP  5.0509
  CZH CZH  5.6853
  ADI ADI  5.6533
   H2 QSI  1.0000
  AHR AHR  8.5590
  DGZ DGZ  5.4080
  DBB DBB  6.3089
    O GLU  1.4000
  CQH CQH  6.0622
   C2 XK2  2.0000
  ARM ARM  8.1486
   CA VAL  2.0000
  CWQ CWQ  5.1188
  BQF BQF  5.2316
  BJH BJH  6.1072
  DII DII  5.6023
  ATD ATD  6.3018
  CZZ CZZ  5.7742
  CTH CTH  8.2962
  C13 TSA  2.0000
  BQC BQC  5.7454
  CYK CYK  5.4903
  BJF BJF  14.6466
   CB GL2  2.0000
  CYQ CYQ  6.7726
  CVO CVO  7.3216
  CNY CNY  11.6254
  DIR DIR  5.2830
  CLV CLV  5.2089
  BRZ BRZ  8.9320
  AUK AUK  5.9893
  AAI AAI  8.2230
 HG22 VAL  0.0000
  DOU DOU  5.2600
  CWU CWU  10.4626
  CFN CFN  5.6124
  DGY DGY  6.1603
  BNB BNB  9.3829
  DQJ DQJ  5.9059
  DKX DKX  8.2188
    C GLN  1.7000
  BDB BDB  6.1466
  ABI ABI  6.1156
  AET AET  8.9282
  CEL CEL  8.8843
  CLW CLW  5.5316
  CWO CWO  8.2062
   CB TYR  2.0000
  BUN BUN  6.3099
  AJB AJB  6.0933
  H75 XK2  1.0000
  CPC CPC  9.3275
  BPF BPF  9.8400
  BIL BIL  9.2041
    H AS2  1.0000
  DHX DHX  5.3641
  DAL DAL  8.3523
  BYA BYA  5.8107
  BWX BWX  5.1429
  ALX ALX  10.5943
  O5' QSI  1.4000
  BBJ BBJ  5.5574
  NE2 HSE  1.5000
    N ARG  1.5000
  AIK AIK  8.3401
  DDY DDY  5.1253
  CXR CXR  5.6121
  AZO AZO  5.4850
  AAW AAW  5.1403
  DPS DPS  5.3320
  DMK DMK  5.8480
  AXG AXG  5.0921
  H2A XK2  0.0000
  BMU BMU  5.1768
  HB2 HSD  0.0000
   CA GLY  2.0000
  ANN ANN  9.1467
  ALB ALB  12.3692
  CTA CTA  6.1045
  BLN BLN  7.4184
  DHK DHK  8.2557
  DFZ DFZ  8.4185
  CDX CDX  5.3493
  CXZ CXZ  5.8919
  BRK BRK  5.8168
  DBY DBY  7.2220
  BYE BYE  5.7925
  AXY AXY  5.9532
  BUE BUE  5.1108
  H61 QSI  1.0000
