# Supplementary material for: The Effect of Macromolecular Crowding on the Electrostatic Component of Barnase–Barstar Binding: A Computational, Implicit Solvent-Based Study
Source: PLoS One. 2014 Jun 10;9(6):e98618. doi: 10.1371/journal.pone.0098618 (PMC4051634; doi:10.1371/journal.pone.0098618)
Supplement: File S1 — Contains sample pdb files used in our analyses; each contains the barnase/barstar complex with a specific random placement of crowders of varying radii at 30% crowding density. Also included are files specifying, for each pdb file, the radii of each atom and model crowder. (TAR) [file pone.0098618.s005.tar › vary30percent_pdb/crowders_radii-41.siz]

aaaaaannnrrrrrrrr
  HN2      1.0000
 R185      1.8500
 HCT1      1.0000
  HN1      1.0000
  R15      1.5000
  NCT      1.5000
 OCT1      1.4000
 OCT2      1.4000
  HT1      1.0000
  HA1      0.0000
  CNT      1.7000
 HCT2      1.0000
 HT2G      0.0000
  NXT      1.5000
  OT1      1.4000
  CAY      2.0000
   OY      1.4000
  R18      1.8000
 HT2B      0.0000
  R20      2.0000
  R05      0.5000
 R195      1.9500
   CY      1.7000
 HTB3      0.0000
  HT2      1.0000
  R14      1.4000
  CTB      2.0000
  CAT      2.0000
  R19      1.9000
 HTB2      0.0000
  R00      0.0000
  R10      1.0000
   NT      1.5000
  HT3      1.0000
  R17      1.7000
 HT2A      0.0000
  HA2      0.0000
 R135      1.3500
 HT2C      0.0000
  OT2      1.4000
  ONT      1.4000
  CT2      2.0000
 HTB1      0.0000
  HNT      1.0000
  HY3      0.0000
  HY1      0.0000
  HY2      0.0000
  OXT      1.4000
   N7 QSI  1.5000
  CYZ CYZ  5.8869
  BOO BOO  8.3355
   C6 TSA  1.7000
  AFY AFY  14.3671
  CJL CJL  5.2000
  CAI CAI  8.4514
  BNV BNV  8.1376
  CFM CFM  5.1985
  BYC BYC  6.5059
  ADP ADP  8.9559
  BXK BXK  5.3414
  BQR BQR  5.4421
  BYW BYW  8.1376
   HA HYD  0.0000
    N PHE  1.5000
  DLN DLN  5.3442
  CVA CVA  8.0896
  BMB BMB  6.1251
  HB1 AS1  0.0000
  DOF DOF  5.2949
  CNK CNK  5.1076
  BRS BRS  7.2451
   CD PRO  2.0000
  BRB BRB  6.3579
  BMD BMD  12.9651
  H2' QSI  1.0000
  BPY BPY  8.8147
    C PHE  1.7000
 H31B XK2  0.0000
  BND BND  5.8080
   C3 XK2  2.0000
  AVY AVY  6.3162
   HN SEP  1.0000
  CIB CIB  5.7804
  CUC CUC  5.7214
  BUR BUR  5.8153
  ASS ASS  6.2478
  CCK CCK  5.5373
  BGX BGX  5.9253
  BHT BHT  5.8795
  CBF CBF  7.5451
  C3' QSI  2.0000
  ATX ATX  7.4525
  H79 XK2  1.0000
  CQS CQS  11.0233
  AHY AHY  8.0528
  CHG CHG  5.2735
  APV APV  6.1698
  DMZ DMZ  5.3918
  BSX BSX  6.4823
  DCL DCL  6.0851
  AEM AEM  16.1092
  CDF CDF  5.0417
  AGD AGD  5.5516
  HD1 HSD  1.0000
  AXE AXE  6.4392
  BJS BJS  8.1319
  DID DID  6.7957
  CEF CEF  6.7754
  AGN AGN  6.2430
  CYR CYR  5.2315
  AMK AMK  9.7892
  CTQ CTQ  6.0278
  BBB BBB  6.2430
  AFT AFT  8.1357
  CDJ CDJ  5.7003
  ATE ATE  6.3673
  CD2 HSE  1.7000
  BNU BNU  15.2512
  BZF BZF  5.2038
  BMN BMN  9.6457
  DDD DDD  7.7258
  CWH CWH  6.7697
  CRV CRV  11.6420
   CG ASP  1.7000
  DOS DOS  5.2012
    C CYS  1.7000
  DSF DSF  7.0731
  AFH AFH  9.7967
  ARD ARD  5.1139
    C TRP  1.7000
  DRJ DRJ  5.5811
  CYT CYT  5.3481
  COE COE  6.1228
  BIG BIG  6.6247
  AFI AFI  8.6693
  ASF ASF  6.3388
  BHY BHY  5.4916
  CUK CUK  10.1026
  DJX DJX  6.5407
  CAM CAM  8.6556
  CTG CTG  5.1499
  DDU DDU  9.6295
  CYG CYG  5.4995
  HE1 GL1  1.0000
  ASX ASX  5.9454
  CKI CKI  5.5422
  HB2 AS2  0.0000
  DLE DLE  8.2993
  BTK BTK  7.8043
  CHS CHS  5.4388
  BUI BUI  5.2085
  HE2 TYR  1.0000
  DKN DKN  5.2010
  BTO BTO  5.2276
  BSK BSK  5.8676
  ARI ARI  5.9610
   HA GLU  0.0000
  BYQ BYQ  5.4149
  H22 XK2  1.0000
  HE3 TRP  1.0000
  COK COK  5.7495
  AKW AKW  6.8737
  ALU ALU  5.2007
  DMY DMY  7.5068
  BXB BXB  6.5765
  OD1 AS2  1.4000
  CKY CKY  5.6156
  BIS BIS  5.3605
  DQZ DQZ  5.9763
  CDR CDR  5.4724
  DHT DHT  5.5535
  CCD CCD  5.7083
  BWU BWU  5.1405
  CXI CXI  6.2917
  BYD BYD  7.3168
  CGG CGG  5.8293
   CB GLN  2.0000
  CE1 TYR  1.7000
  AGT AGT  7.1466
  ADW ADW  5.2439
  HG2 QSI  0.0000
  DKF DKF  5.0606
   C1 XK2  1.7000
    O ASN  1.4000
  AOB AOB  6.0777
  DOL DOL  6.0724
  DGP DGP  9.0656
  CZI CZI  6.5096
  CPN CPN  6.2734
  CZN CZN  13.4236
  AEU AEU  7.6298
  C18 TSA  1.7000
  ANX ANX  9.0104
  CMF CMF  5.7737
  BRP BRP  5.7871
  BIE BIE  6.5385
   CD QSI  1.7000
  CRM CRM  5.0174
  AIS AIS  6.4570
  AWN AWN  5.0614
   H5 TSA  1.0000
  BBQ BBQ  5.8141
  BLK BLK  10.6388
  ALD ALD  5.8950
  CSM CSM  13.0867
  BZP BZP  5.5370
  DIG DIG  8.1929
  AIY AIY  5.2975
  ACD ACD  5.6112
  CLZ CLZ  6.2474
  CZL CZL  7.3023
  DIE DIE  7.2489
  BKH BKH  12.6984
  AMP AMP  5.9509
  AOY AOY  5.6879
  CXG CXG  7.2082
  COF COF  5.6699
  BFH BFH  5.0732
  DBX DBX  5.5745
  BBH BBH  6.1717
  BSE BSE  7.7295
  AKF AKF  11.9261
  CGC CGC  6.6246
   CB CYS  2.0000
  DEK DEK  6.5814
  DHC DHC  7.0250
  BHM BHM  5.6489
  APS APS  5.0138
   C4 QSI  1.7000
   CZ PHE  1.7000
  O3' QSI  1.4000
  CKS CKS  5.0736
    N HIS  1.5000
  CXT CXT  5.5676
  CFO CFO  6.9359
  CFH CFH  6.4917
  AIR AIR  6.8533
  HB2 SER  0.0000
  CRA CRA  15.6583
  O2S QSI  1.4000
  APX APX  8.8943
  BEU BEU  5.0449
  ACY ACY  6.4858
  DRO DRO  8.2116
  H37 XK2  1.0000
  CKZ CKZ  5.5581
    O VAL  1.4000
  DEA DEA  6.6664
  BOE BOE  9.1266
  CWD CWD  8.2171
  CEO CEO  6.9892
  CTD CTD  11.9050
  DFN DFN  5.2313
  ACC ACC  7.7434
  HE1 HSC  1.0000
   CA ALA  2.0000
  DAP DAP  5.9127
  AQI AQI  7.5040
   H1 OH2  1.0000
  CJG CJG  5.9799
  AYX AYX  5.3809
  BJB BJB  8.9024
  CSX CSX  9.5636
   CD GLN  1.7000
  AGJ AGJ  9.8291
  CDL CDL  5.3336
  CXN CXN  7.9678
  BVO BVO  7.6451
  AEF AEF  8.6762
    H ARG  1.0000
  AXT AXT  5.2716
  AQC AQC  6.5128
    N AS2  1.5000
  BEZ BEZ  6.0333
  CRN CRN  5.2682
  BWJ BWJ  5.8486
  AES AES  6.5659
  BXV BXV  6.0512
  AEI AEI  5.2201
  APQ APQ  5.7240
  OE1 GLU  1.4000
  H34 XK2  1.0000
  DEF DEF  7.7061
  DAT DAT  5.3194
  CBI CBI  6.9816
  HE1 TRP  1.0000
  CTC CTC  6.9566
  DIO DIO  5.4730
  CXE CXE  6.1372
  CQL CQL  21.6967
  BNE BNE  10.8978
  CVL CVL  7.5617
  CLE CLE  7.3588
    N HSD  1.5000
   CB PRO  2.0000
  DGS DGS  6.4337
  CHU CHU  5.1241
  BOQ BOQ  9.0491
  HG2 ARG  0.0000
  CEI CEI  6.9702
  HB2 PHE  0.0000
  DQF DQF  6.6429
  CTI CTI  8.8890
  CMQ CMQ  5.5666
  BKV BKV  9.5365
  AVF AVF  5.1105
  DES DES  6.2750
  CGQ CGQ  8.6888
  BIU BIU  6.6322
    O HSD  1.4000
  BBM BBM  8.3424
  CVQ CVQ  5.6078
  AQP AQP  10.2317
  AOD AOD  5.5924
 HG13 VAL  0.0000
    H MET  1.0000
  H12 TSA  1.0000
  BUC BUC  6.4296
  AVW AVW  5.8832
   HA LYS  0.0000
  CWY CWY  12.2468
  BDX BDX  5.2944
  ARC ARC  8.2002
  C5' QSI  2.0000
  ASG ASG  9.2578
  AMB AMB  7.4055
   CG TYR  1.7000
  C33 XK2  1.7000
   CA SER  2.0000
  BLE BLE  6.1852
  BZM BZM  7.3776
  HB1 ARG  0.0000
  AYL AYL  5.3723
  C28 XK2  1.7000
  BCS BCS  5.3411
  BNF BNF  9.8422
  BHI BHI  5.0365
  BBZ BBZ  5.0818
  BFJ BFJ  5.5441
  AZI AZI  6.7053
  AKD AKD  12.1271
  CSV CSV  5.0642
  HB1 AS2  0.0000
  CCQ CCQ  7.4170
  AUD AUD  6.9693
  BNM BNM  5.6028
  ALI ALI  5.2214
  OD1 ASN  1.4000
  C67 XK2  1.7000
  C72 XK2  1.7000
  DNR DNR  7.0097
  CBE CBE  5.4410
  CLO CLO  5.3363
  BJT BJT  22.0404
  ABM ABM  11.6851
  CNH CNH  5.0540
  C1' QSI  2.0000
  AHX AHX  7.7285
  DMG DMG  7.3850
  ACO ACO  9.1045
   HN ALA  1.0000
  CBM CBM  7.3509
   HN HYD  1.0000
  CGZ CGZ  8.0658
  BSC BSC  10.0103
  HG1 MET  0.0000
  DFF DFF  7.7047
  BSU BSU  6.3870
  BKI BKI  22.3213
  BCZ BCZ  5.0271
  AGV AGV  6.0107
  AKJ AKJ  7.4563
  CBX CBX  5.7006
 HE21 GLN  1.0000
   HG CYS  1.0000
  AUZ AUZ  5.1077
  AYT AYT  5.0203
  BQV BQV  9.1778
  AIC AIC  6.0388
   OC VDW  0.0000
  BVX BVX  5.3128
  HB1 LEU  0.0000
  DGK DGK  5.5130
  N10 QSI  1.5000
  AYZ AYZ  5.0560
  BRF BRF  8.2991
  BPT BPT  6.2136
  CHZ CHZ  5.2699
  BKC BKC  13.3845
  BJI BJI  9.4021
  BCG BCG  6.3139
  H35 XK2  1.0000
  BLX BLX  14.2186
  BYU BYU  6.5901
  CHB CHB  5.3661
  BPZ BPZ  12.7254
   HA HSE  0.0000
  BJL BJL  7.9889
  AGS AGS  12.9474
   CD GLU  1.7000
  DNU DNU  6.2508
  AGF AGF  6.3523
   CB HIS  2.0000
  CND CND  5.3019
  ARS ARS  6.1330
  CTV CTV  12.5649
  DRM DRM  8.6965
 H2'' QSI  0.0000
  AWX AWX  6.4163
  AJL AJL  5.3652
  OH2 HOH  1.4000
  CHV CHV  5.1180
  DLY DLY  7.5228
  DGU DGU  7.0045
  CD2 LEU  2.0000
  BGF BGF  5.6432
  BLI BLI  8.6816
  DGB DGB  7.5935
 HD22 LEU  0.0000
  DCX DCX  5.5553
  CZF CZF  6.4073
  CTY CTY  7.6110
    O THR  1.4000
  CHN CHN  5.5304
  DIW DIW  5.7704
  AKV AKV  5.8080
  AEJ AEJ  6.5985
  DMA DMA  5.1231
  ARR ARR  5.1505
  HD3 ILE  0.0000
  CDM CDM  6.5856
  ACI ACI  16.2873
  H71 XK2  1.0000
  DAI DAI  5.5404
  AMI AMI  6.9791
  CD1 PHE  1.7000
  CKB CKB  7.0310
  BLQ BLQ  8.0376
  AOP AOP  5.1329
  AWC AWC  5.0048
  DLP DLP  7.0422
  DEZ DEZ  6.5880
  DCC DCC  6.8116
  AZL AZL  5.6170
  AHP AHP  8.4667
  DRL DRL  6.1755
  CSU CSU  13.3149
  AYW AYW  5.2733
   CG LYS  2.0000
  CGP CGP  5.0192
  DAH DAH  9.1284
  ANI ANI  5.5614
  DNX DNX  5.5535
  BGD BGD  5.6793
  CSB CSB  12.6598
  ATL ATL  7.6253
  DDC DDC  7.3669
  CLF CLF  5.0430
  AOO AOO  7.0652
  CGR CGR  7.4893
  AXM AXM  5.6696
   CG HIS  1.7000
  CHE CHE  7.0505
  CIC CIC  6.9012
   O7 TSA  1.4000
  DEM DEM  6.0317
  BCM BCM  5.6847
 HD22 ASN  1.0000
  ATV ATV  8.4155
    C LYS  1.7000
  BGA BGA  6.0140
  CHA CHA  5.4201
  CGE CGE  5.0828
  AGC AGC  5.8140
  DMJ DMJ  5.0954
   HB ILE  0.0000
  CEU CEU  5.8693
  CUT CUT  7.8146
  BKA BKA  8.8540
  BWL BWL  5.1316
  CVT CVT  6.3063
  BCY BCY  5.4778
  AVB AVB  5.5540
 HG22 ILE  0.0000
  CWL CWL  9.4973
  CDI CDI  6.3768
  BJX BJX  8.7225
  CEQ CEQ  6.7224
  AVZ AVZ  6.4286
  BVW BVW  5.2699
  AHM AHM  6.6605
  HB2 ARG  0.0000
  BPQ BPQ  7.5401
  BWY BWY  6.0922
  BON BON  5.0666
  ABT ABT  9.3093
  C20 XK2  1.7000
  CQC CQC  22.8143
  ANY ANY  5.3895
  BKT BKT  10.1633
  AXA AXA  8.0587
  DLO DLO  5.0453
  BDA BDA  5.0956
  BCX BCX  5.1238
  BMS BMS  8.6097
  COG COG  6.2446
  BCL BCL  5.5682
  AOA AOA  6.9334
  CVS CVS  15.2134
   CZ ARG  1.7000
  AIX AIX  7.0500
  DEW DEW  8.9127
  CUD CUD  7.3874
  BOH BOH  11.4496
  ASY ASY  6.9637
  CJO CJO  6.3644
  DRN DRN  7.2194
  CZB CZB  6.7639
  BHW BHW  5.5799
  DPY DPY  5.1162
  DEG DEG  6.5401
  CBO CBO  9.4720
  CLA CLA  5.3328
    H ILE  1.0000
  CCJ CCJ  5.1812
  AUR AUR  5.8134
    N ALA  1.5000
  CKT CKT  6.5788
  DED DED  10.8130
  BOV BOV  8.9540
  BOM BOM  5.0782
  DNF DNF  6.2571
  CJW CJW  6.9908
  BAQ BAQ  5.4398
  O15 TSA  1.4000
  NE2 HSD  1.5000
  OE2 GL1  1.4000
  CMM CMM  5.2799
   CB TRP  2.0000
  BMQ BMQ  7.2613
  AUU AUU  6.0211
  ANO ANO  8.6186
  HE1 HIS  1.0000
  AFQ AFQ  6.7361
  AMT AMT  10.8358
   CD GL1  1.7000
  CBY CBY  8.9083
  ALG ALG  7.4582
 HG21 VAL  0.0000
  AOQ AOQ  10.3511
  OE1 QSI  1.4000
  HG2 MET  0.0000
  HB2 HSE  0.0000
  BTF BTF  8.9886
  BST BST  8.2186
  AFF AFF  5.1335
   HN CYS  1.0000
    H ASP  1.0000
  AIW AIW  5.5659
  DBA DBA  5.7182
  CQA CQA  19.2404
  CHX CHX  5.2833
    O GL1  1.4000
  CEG CEG  5.8726
  CMB CMB  5.3143
  AML AML  5.4876
  AMX AMX  5.9996
  DFB DFB  6.5592
  NE2 GLN  1.5000
  BVQ BVQ  9.7649
  BMI BMI  8.7021
  BJM BJM  5.3737
  CLL CLL  5.1059
  DFX DFX  5.0848
  CFR CFR  6.2245
  ADV ADV  10.8645
  BVF BVF  5.5755
  ASN ASN  5.1924
  HD1 HSC  1.0000
  DSL DSL  5.9363
    N TRP  1.5000
  ABG ABG  7.8834
  BRQ BRQ  8.9338
  CWM CWM  11.4987
  BMY BMY  12.0452
    C ASP  1.7000
  DOV DOV  6.2277
  BLD BLD  12.5557
  AAJ AAJ  17.9052
  CE1 HSE  1.7000
  BUX BUX  7.0628
  BHF BHF  5.0377
   HN TRP  1.0000
  AUB AUB  6.0822
  CMW CMW  5.6762
  BBY BBY  6.1611
  AZM AZM  5.2321
  ACR ACR  11.1220
  AXR AXR  5.7952
  CMK CMK  5.1088
  DPP DPP  7.1819
  BXW BXW  5.5281
  ABP ABP  14.6782
  BLF BLF  10.4303
  AIQ AIQ  11.1189
  AYA AYA  5.8973
  DKJ DKJ  6.2167
  CFL CFL  7.3619
  CQO CQO  6.1540
  DIQ DIQ  5.7043
  BXO BXO  8.4197
  CMN CMN  5.5226
  DOK DOK  6.0406
  DJT DJT  5.8472
  CCA CCA  5.6092
  AJA AJA  5.1236
  DFH DFH  6.9546
  BUQ BUQ  6.7797
  HG1 ARG  0.0000
  BVP BVP  5.6394
  CEC CEC  5.7890
  DNM DNM  6.3817
  DER DER  5.8244
  CIH CIH  6.6774
  HE2 MET  0.0000
  NE2 HIS  1.5000
  CJQ CJQ  9.1557
  ACN ACN  6.4938
   CG PHE  1.7000
 H31A XK2  0.0000
  BUK BUK  5.7700
  H25 TSA  1.0000
  DAY DAY  12.2938
  DBK DBK  7.0227
  BRO BRO  7.0266
  BNP BNP  13.2613
  AWL AWL  6.3727
  BZH BZH  5.7557
  CCN CCN  5.5301
  DEO DEO  6.6622
  BNR BNR  9.5307
  DNP DNP  10.0535
   HE GLU  1.0000
  AXS AXS  5.2778
  AFJ AFJ  9.1364
  CIF CIF  5.8314
  CCM CCM  5.1019
  AIN AIN  6.1480
  CQJ CQJ  5.7722
  BLH BLH  8.5638
  DQY DQY  6.3457
  BDE BDE  5.1715
  AEX AEX  11.3549
   CB MET  2.0000
  DQG DQG  5.1856
  DKY DKY  5.1170
  ALM ALM  6.0678
   H1 TIP  1.0000
  CRJ CRJ  10.5794
  BJE BJE  14.5854
  CMV CMV  6.0267
  BXE BXE  5.7116
  BAP BAP  5.2181
  ANZ ANZ  6.3328
  AJO AJO  7.1917
  DCN DCN  6.6640
  DQK DQK  5.2159
  BMJ BMJ  9.4318
  AXK AXK  5.3243
  CJN CJN  5.8522
  BXI BXI  8.2747
  BGT BGT  5.2617
 HG12 ILE  0.0000
  DJD DJD  5.3316
  AKY AKY  7.6066
  BGZ BGZ  5.5311
  AZY AZY  5.4570
  AVH AVH  5.5859
  ARQ ARQ  8.1931
  ADU ADU  8.6359
  CRC CRC  6.3404
  ARW ARW  13.1453
  AQO AQO  6.4461
  AVV AVV  5.1554
  OE1 GL2  1.4000
  BWE BWE  5.2003
  COY COY  7.1718
  AFK AFK  8.4892
  APT APT  6.6863
  CUW CUW  9.9242
  CLR CLR  5.1659
  BGK BGK  5.1283
  BDY BDY  5.4506
  AOC AOC  5.9301
   CG GL2  2.0000
   CA MET  2.0000
  CRI CRI  5.8039
  BHP BHP  6.2864
  DDH DDH  6.7386
  AQW AQW  9.3880
  H65 XK2  1.0000
  DAF DAF  5.0978
  AEL AEL  8.1088
  CUO CUO  13.7583
  CXM CXM  5.0579
  CCT CCT  5.8259
  AXF AXF  6.6290
  AGE AGE  10.1705
  CRH CRH  8.1658
  BCE BCE  6.2935
  DLR DLR  6.4657
  DDQ DDQ  5.0478
  BFX BFX  5.0624
  DPV DPV  5.3951
  BHD BHD  6.3269
  CD2 HSC  1.7000
    N GL1  1.5000
   CA ARG  2.0000
  APM APM  5.3443
  BAO BAO  8.6726
  AEA AEA  8.0904
  HB1 PHE  0.0000
  C66 XK2  1.7000
  CBU CBU  6.5593
  ACW ACW  9.5770
  CEP CEP  5.3733
  BLS BLS  5.9401
  AXB AXB  6.5037
  ASE ASE  5.9901
  DIJ DIJ  5.0477
  DFC DFC  5.4768
  HG1 GLN  0.0000
  CJV CJV  5.7715
  CUJ CUJ  6.4551
  DSC DSC  6.5334
  DCP DCP  8.4879
  AQK AQK  5.2573
  DIT DIT  6.4536
  ND1 HSE  1.5000
  AZQ AZQ  8.6357
  BEV BEV  6.0043
    C MET  1.7000
  AVP AVP  5.2662
  ANE ANE  5.8925
   H3 XK2  0.0000
  AOW AOW  7.4788
  CQN CQN  10.2282
  AEP AEP  6.0564
  H3' QSI  1.0000
  DNK DNK  5.9581
  ATJ ATJ  5.4126
  O2' QSI  1.4000
   SD MET  1.8500
  DBJ DBJ  5.8970
  ARP ARP  6.1936
  ABH ABH  16.2641
  DMP DMP  5.1367
  DJJ DJJ  6.5596
  HB1 ASN  0.0000
  CUN CUN  5.1883
  AYU AYU  7.6913
  ABO ABO  7.1557
   CA CYS  2.0000
  DGF DGF  6.0449
  BFI BFI  5.6770
  AZJ AZJ  6.3877
  BJZ BJZ  9.5899
  CIX CIX  6.1696
  BFV BFV  5.4967
  ATH ATH  6.8423
  BAH BAH  6.0006
  BFS BFS  6.0656
  AGY AGY  5.6773
  BKW BKW  14.8002
    C GL2  1.7000
  BSD BSD  7.2405
  BVK BVK  5.1888
  AMF AMF  8.4666
  AKA AKA  7.5274
    O PHE  1.4000
 H61A XK2  0.0000
  AIB AIB  6.6991
  HE1 GL2  1.0000
  BEC BEC  5.0231
  AXD AXD  6.5122
  AOZ AOZ  5.2890
  AOE AOE  6.2960
  CPZ CPZ  7.1072
  AGX AGX  9.9645
   CG HSE  1.7000
  DKK DKK  5.9311
  AKB AKB  9.9100
  CKO CKO  6.2020
   N7 XK2  1.5000
  DJW DJW  7.1063
  CMX CMX  5.4133
  CRL CRL  10.5966
  BXY BXY  5.6736
  BNL BNL  8.7934
  BAK BAK  6.4410
  ACJ ACJ  12.4826
  BEG BEG  5.5058
    H SEP  1.0000
  CFJ CFJ  6.1776
  HB2 AS1  0.0000
   SG CYS  1.8500
  HD2 ILE  0.0000
  BZL BZL  5.3642
  ARH ARH  5.9132
  CMR CMR  5.3393
    O HSE  1.4000
  CD1 LEU  2.0000
  CCW CCW  7.3273
  BSA BSA  6.2683
  CXV CXV  9.7257
  CGM CGM  5.2295
  DLW DLW  7.8189
  BRL BRL  5.5599
  BNN BNN  6.5629
  CXQ CXQ  7.3272
  BVG BVG  5.7725
  CE2 TRP  1.7000
  CRZ CRZ  7.8931
  HB1 QSI  0.0000
  BFR BFR  7.6032
  DKS DKS  7.1629
  APN APN  5.4025
  DSN DSN  5.9053
  HB2 CYS  0.0000
  CDW CDW  7.6386
  AZK AZK  5.4485
  BBP BBP  6.9378
  ARX ARX  5.0805
  AOI AOI  5.6042
  BJV BJV  7.8751
  BBC BBC  6.5649
  CWR CWR  5.3986
   CG GLU  2.0000
  COH COH  7.9054
  AHZ AHZ  6.1621
  DIY DIY  6.1111
  CZD CZD  8.0792
  AKH AKH  6.5308
  ADO ADO  7.7771
  DMS DMS  6.8129
  BMK BMK  5.1410
  H63 XK2  1.0000
  DHF DHF  5.5353
  ACU ACU  6.5111
  CPU CPU  10.6121
  CBS CBS  5.7115
 HE22 GLN  1.0000
  ADQ ADQ  9.3712
  ARK ARK  6.5489
   O4 XK2  1.4000
  BXQ BXQ  6.5199
  CLQ CLQ  6.9842
  CSG CSG  5.1604
  BZU BZU  6.2222
  CUQ CUQ  5.0731
  CSZ CSZ  6.9988
  DHL DHL  8.1592
  CVV CVV  11.2238
   HN TYR  1.0000
  AUN AUN  7.6825
  CYD CYD  6.4580
  CUH CUH  9.2134
  DFO DFO  5.0145
  CHC CHC  7.0718
  AMY AMY  6.1925
  BYM BYM  5.9620
  DPF DPF  5.9611
  DLZ DLZ  5.9302
  DHH DHH  5.1030
  AIF AIF  8.6675
  ABZ ABZ  7.1845
  CPE CPE  6.4282
  CNX CNX  7.2537
  CHJ CHJ  5.6838
  APC APC  9.2447
  BJJ BJJ  12.3669
  BQN BQN  9.8210
  CRK CRK  10.8480
  BSO BSO  10.5895
  DCB DCB  5.9066
  BSB BSB  5.7817
    C HSD  1.7000
   HA ARG  0.0000
  DSK DSK  5.0093
  AYQ AYQ  6.3005
  CYS CYS  11.6863
  DQI DQI  5.2208
  AIZ AIZ  6.2751
  BBN BBN  6.0743
  DGX DGX  6.1001
  DLT DLT  5.5813
  CQK CQK  14.2735
  CRX CRX  10.0230
  AMM AMM  7.0422
  DQN DQN  5.7592
  AVM AVM  5.4966
  CRW CRW  13.6518
 HD12 ILE  0.0000
  ATC ATC  6.3673
  CET CET  6.5527
  DHM DHM  11.2143
  BDL BDL  5.0607
   CB GL1  2.0000
  ATR ATR  6.2936
  C19 TSA  1.7000
  AYB AYB  5.9344
  DOM DOM  5.0574
  DIZ DIZ  5.7396
  AAE AAE  17.0738
  OE1 GLN  1.4000
  AUJ AUJ  6.6437
  BUH BUH  9.8424
  AUX AUX  5.4948
  DNY DNY  5.0743
  H21 TSA  1.0000
  AWD AWD  6.0013
  CYI CYI  10.1834
  CBQ CBQ  6.7841
  AKO AKO  5.7250
  BLR BLR  6.8373
  DLQ DLQ  7.4671
  BSR BSR  11.3881
  BSG BSG  5.5037
   HN ASP  1.0000
 H3'' QSI  0.0000
  DJF DJF  6.5606
  CFZ CFZ  6.1933
  BMG BMG  16.4508
  CFU CFU  5.8025
  ATI ATI  7.2860
  DMN DMN  5.3696
 HG21 ILE  0.0000
   HA ILE  0.0000
   CB HSE  2.0000
  CUX CUX  5.0840
  BCW BCW  5.0534
  BHE BHE  5.5193
  BDC BDC  5.1924
  AFB AFB  10.1291
  BFQ BFQ  5.9465
  BXS BXS  7.7581
  ANW ANW  5.5543
    O CYS  1.4000
  DKT DKT  5.6142
  AQZ AQZ  5.2199
  AMU AMU  5.2299
   C6 XK2  2.0000
  BSW BSW  5.0516
  BMZ BMZ  5.1321
  BWB BWB  7.6034
 HD21 LEU  0.0000
  AHE AHE  5.9773
  ADM ADM  9.9691
    O ASP  1.4000
  AJU AJU  6.2819
  DCW DCW  5.0342
  AQU AQU  5.6794
  DHV DHV  5.2707
  CAS CAS  5.6843
  BOR BOR  11.3484
   N3 QSI  1.5000
  BHC BHC  6.2356
  CFI CFI  6.3610
  ACX ACX  6.6462
  OD2 AS1  1.4000
    H GL2  1.0000
  HB1 GLN  0.0000
  DFU DFU  6.9879
  CKX CKX  6.7520
  CFD CFD  6.7982
  CNI CNI  6.0497
  AQX AQX  5.9497
  DRS DRS  6.3148
  BFP BFP  5.7020
  DKV DKV  6.4476
  CFW CFW  5.8834
    C GL1  1.7000
  COQ COQ  5.3977
  AQF AQF  5.7072
  AVG AVG  5.5986
  C2' QSI  2.0000
 HD13 LEU  0.0000
  AGP AGP  5.7356
  CHO CHO  6.3948
   HB VAL  0.0000
  CSP CSP  14.2893
  CFS CFS  5.9891
  CJS CJS  5.0092
  CAN CAN  5.2587
  AXC AXC  6.8885
   HA VAL  0.0000
  DCA DCA  6.1843
  DBD DBD  8.1036
  AHT AHT  5.1100
  BAN BAN  6.0903
  BCT BCT  5.5158
  BID BID  5.0972
  AQB AQB  5.2907
  BYS BYS  10.4573
  DJB DJB  5.3474
  CVJ CVJ  9.0448
  AOR AOR  6.5740
  CBD CBD  8.4173
  DPB DPB  5.7374
  AUS AUS  11.2111
  ADR ADR  5.8837
  DKO DKO  6.2368
  AHD AHD  13.4404
  CTX CTX  7.8980
  DBR DBR  5.5880
  CKP CKP  5.8473
  ABD ABD  5.5464
  ALE ALE  6.5346
  DCS DCS  7.4474
  CZK CZK  8.4984
  AZH AZH  5.4360
  BHB BHB  5.2773
  BZE BZE  6.2192
  BIM BIM  5.2665
  AAU AAU  17.5464
  CAX CAX  9.0809
  CCG CCG  8.2150
    O QSI  1.4000
  ASK ASK  6.9851
  BOL BOL  6.7636
  BSQ BSQ  8.0261
  CVP CVP  13.0147
  BCK BCK  5.4796
  ARF ARF  5.4955
  CE2 TYR  1.7000
  BRE BRE  8.4295
  H25 XK2  1.0000
  CSI CSI  9.4791
  DIV DIV  5.2424
   CA HYD  2.0000
   NH VDW  0.0000
  C22 XK2  1.7000
  ALF ALF  6.0043
  AKU AKU  6.8794
  DDJ DDJ  7.0460
  H11 TSA  1.0000
  DBL DBL  5.2428
  DKQ DKQ  5.7504
  CVK CVK  11.8238
  BIJ BIJ  6.6033
  CPG CPG  5.0904
   HA CYS  0.0000
  BZY BZY  5.3000
  BMV BMV  6.9926
  BBT BBT  5.3476
  DAJ DAJ  5.4829
  BLG BLG  13.7726
    H TRP  1.0000
  COW COW  6.8191
  BOC BOC  10.7737
  AID AID  8.2899
  AHI AHI  9.2527
  CVI CVI  13.1361
   HN GLU  1.0000
  CRQ CRQ  5.1768
  DCQ DCQ  5.2053
  C70 XK2  1.7000
  AQL AQL  5.6699
   SG HYD  1.8500
  DLV DLV  5.9242
  CTT CTT  6.5909
  BQO BQO  6.5465
    N GLN  1.5000
   CA PRO  2.0000
  CFG CFG  7.2078
  BXX BXX  6.2413
  DEI DEI  7.4808
  DQC DQC  6.9146
   H6 XK2  0.0000
  BGV BGV  7.2353
  AMN AMN  5.4224
  COT COT  5.2341
  AYO AYO  6.4254
  HB2 ALA  0.0000
  CZX CZX  5.6744
  AFL AFL  12.1015
  DCJ DCJ  6.4016
  CQE CQE  10.2585
  BUD BUD  6.8670
  AFS AFS  10.6765
  AYH AYH  5.4913
  DCU DCU  7.8739
   N2 XK2  1.5000
  TWE TWE  20.0000
   CG LEU  2.0000
  AFA AFA  8.2392
  ATN ATN  9.9880
  AQV AQV  5.3094
   CB LYS  2.0000
  CZ2 TRP  1.7000
  BOU BOU  12.8676
  DGT DGT  5.4725
  AAG AAG  17.9598
  CID CID  5.0615
  DQE DQE  5.2465
  BQK BQK  13.4849
  ARO ARO  5.2922
  ANH ANH  7.3147
  CKU CKU  6.7869
  AOK AOK  5.4584
  CEH CEH  5.0504
  DME DME  6.1306
  DGN DGN  6.8284
  DLD DLD  7.1882
  BIA BIA  7.2496
  ASH ASH  5.6514
  CDT CDT  10.7622
  AMJ AMJ  7.8495
  CBB CBB  6.0594
  BUZ BUZ  5.6608
  BOD BOD  5.7156
  HD1 HSE  1.0000
  AWB AWB  5.1603
  ARE ARE  5.7024
  BMP BMP  7.2054
  CNC CNC  5.8669
  BZK BZK  5.3190
  BLO BLO  15.9746
  BAR BAR  8.2897
  AJQ AJQ  5.3581
  HB1 TRP  0.0000
  BQM BQM  11.2773
  BEN BEN  5.2020
  BGP BGP  6.8293
  DFD DFD  9.8850
  HT2 QSI  1.0000
  CEX CEX  6.2868
  CGD CGD  5.4159
  BTA BTA  5.4799
    N ASP  1.5000
  DFA DFA  6.5191
  CVN CVN  6.4352
   CG GLN  2.0000
  CPH CPH  5.0717
  ABJ ABJ  14.6387
  AGB AGB  5.6448
  CGJ CGJ  6.6816
  AFV AFV  10.7149
  CNB CNB  5.5688
  HG2 GLN  0.0000
  AWZ AWZ  5.4760
  BZC BZC  8.2796
  BFE BFE  6.3645
  CG2 THR  2.0000
  CTK CTK  8.5364
  CTJ CTJ  8.7811
  BXP BXP  5.3857
  BTL BTL  8.3951
  AJH AJH  5.1512
  BCH BCH  5.0796
  CBG CBG  6.2858
  ASB ASB  5.3371
  BLW BLW  5.7414
  COC COC  5.4766
  BUV BUV  5.6220
  BBF BBF  6.6137
  O1S QSI  1.4000
  DLX DLX  5.0431
  ACF ACF  13.5903
  BZJ BZJ  5.3139
  AZU AZU  6.1836
  COP COP  5.6077
   CG PRO  2.0000
  BHO BHO  7.1706
  CGW CGW  7.0414
  BZB BZB  6.5354
   HA SER  0.0000
  BPK BPK  6.8054
  BVL BVL  7.7727
    C SEP  1.7000
  CMI CMI  5.9812
  BUP BUP  12.3915
  ALO ALO  6.1410
    H LEU  1.0000
  CXU CXU  6.3463
  BDO BDO  5.3765
    N AS1  1.5000
  DOQ DOQ  5.9501
  ATQ ATQ  6.7528
   CA HSE  2.0000
  DRT DRT  5.7414
  DPX DPX  7.4029
  AXN AXN  5.0135
  AEG AEG  10.4835
  CYX CYX  8.2127
  BHA BHA  5.1346
  HB2 LEU  0.0000
  CQY CQY  6.5584
   HE GL1  1.0000
  CMP CMP  5.6188
  AGH AGH  10.1656
  DOG DOG  5.0763
  CDQ CDQ  5.7000
  BER BER  7.6548
  AHS AHS  9.0329
  DSI DSI  5.9496
  AQE AQE  7.1924
    N ILE  1.5000
  BHQ BHQ  5.5664
   C2 QSI  1.7000
  CQX CQX  7.6904
  CEA CEA  5.4139
  DEY DEY  6.3318
  ACS ACS  15.4913
  ALK ALK  5.9604
  BBE BBE  6.2476
  CZP CZP  5.0678
  H64 XK2  1.0000
    N HSE  1.5000
  BGN BGN  5.3111
  BQH BQH  7.1844
  AKQ AKQ  5.3031
  AAX AAX  15.4631
  DHG DHG  5.2415
    O HSC  1.4000
  DJZ DJZ  5.6096
  CUA CUA  6.2777
  CRY CRY  13.7645
  BNS BNS  9.4916
  CKK CKK  7.0180
  BJG BJG  19.8773
  SPH NBN  1.5000
  COS COS  6.2367
  BZZ BZZ  8.6373
   HA HIS  0.0000
  DKZ DKZ  7.1243
  ACE ACE  5.6262
  BZA BZA  7.5307
  CNE CNE  5.0048
  HD1 AS1  1.0000
  CIS CIS  6.6036
  BZS BZS  5.0396
  DGQ DGQ  5.8678
   HD ASP  1.0000
  CSW CSW  5.9594
  BRH BRH  6.5303
  CGA CGA  5.0150
  BWO BWO  5.1605
  CLU CLU  7.5532
  CHR CHR  8.3873
  CLT CLT  6.1361
  DEV DEV  5.4047
  ATW ATW  5.6069
  APG APG  5.7050
  BIY BIY  5.8024
  AER AER  6.3824
  CLX CLX  5.6361
  DAC DAC  7.1431
  AHW AHW  8.6509
  DOW DOW  5.1325
  BZV BZV  7.5739
  HB2 GLN  0.0000
  HE2 GL2  1.0000
  DJM DJM  8.3780
  BME BME  7.7772
   HN GLY  1.0000
   HN LYS  1.0000
  BEI BEI  5.5643
  CSK CSK  5.6898
  BKJ BKJ  16.1922
  ALS ALS  6.9768
  BCD BCD  5.0909
  CES CES  5.2783
  CDO CDO  6.7214
  DPA DPA  5.8732
  DOE DOE  6.8025
  CHL CHL  6.1606
  BWM BWM  9.4140
  NE1 TRP  1.5000
  COL COL  5.1443
  CUR CUR  5.1377
    H HSE  1.0000
  BTV BTV  7.8132
   CB PHE  2.0000
  BVE BVE  6.6953
  DBV DBV  5.2434
  DDX DDX  7.6794
  ATT ATT  9.2478
  BQE BQE  11.7613
  AJD AJD  5.1070
  COZ COZ  5.3092
  CNN CNN  5.0014
  BIF BIF  5.4201
  DHO DHO  5.6808
  CPA CPA  5.3057
  CIP CIP  5.5496
  AOF AOF  5.9105
  ADS ADS  11.0058
  DGC DGC  5.0536
   H1 HOH  1.0000
  DAW DAW  5.2091
  BHR BHR  5.1650
  DMD DMD  6.0131
  DNT DNT  9.3678
  CGF CGF  5.5268
  CSJ CSJ  6.3700
  CLS CLS  7.0202
  HA1 GLY  0.0000
  CLK CLK  7.7304
  CRS CRS  13.9610
  AAS AAS  13.5850
   HA LEU  0.0000
  BQX BQX  7.9967
  HZ2 LYS  1.0000
    C ALA  1.7000
   O3 SEP  1.4000
  BYL BYL  5.2766
   CB SER  2.0000
  DMH DMH  5.3358
  CZO CZO  5.0952
  COI COI  7.0067
   HN SER  1.0000
  AND AND  6.0181
  DEE DEE  7.9502
  CLM CLM  8.0299
  AHN AHN  11.2745
   HE GL2  1.0000
  BDK BDK  5.8068
  OE1 GL1  1.4000
  HB2 QSI  0.0000
  ADT ADT  6.0793
  CUU CUU  8.4034
  CGB CGB  5.3057
  ACM ACM  6.8385
  HB2 HIS  0.0000
 HD21 ASN  1.0000
    O HOH  1.4000
  HD2 PHE  1.0000
  BKM BKM  8.7791
   HA ASN  0.0000
  DQL DQL  5.1458
  ASM ASM  7.5586
  DIN DIN  5.6656
   HG LEU  0.0000
  DQO DQO  5.6020
  CEZ CEZ  5.2685
  HB2 ASN  0.0000
  DHY DHY  5.7139
  BBS BBS  7.0207
  CML CML  6.9977
  AZP AZP  5.1296
  HE3 MET  0.0000
  BWZ BWZ  5.9169
  CGU CGU  7.4264
  BVJ BVJ  5.1945
   CA GL1  2.0000
  BEK BEK  5.0024
  DBF DBF  5.9418
  CWA CWA  12.0029
  CUP CUP  7.7396
  CTO CTO  8.7407
  BPE BPE  8.4347
  ANU ANU  5.1590
  AME AME  5.6004
 HG23 THR  0.0000
  DNG DNG  5.2960
  DCZ DCZ  5.1464
  CTM CTM  11.9821
  ADF ADF  6.8480
  DMW DMW  5.0705
  BBG BBG  6.5790
   HA GL1  0.0000
  CJY CJY  6.2475
  BJO BJO  20.0596
  CYA CYA  5.2539
  CLD CLD  7.1958
  AJP AJP  8.0067
  DQD DQD  6.3847
  CTR CTR  9.1118
  COX COX  5.0915
   HA PRO  0.0000
  BQB BQB  6.2628
  BDZ BDZ  5.6782
  CJR CJR  7.3488
  DFW DFW  5.6681
  DGA DGA  5.9347
  BOY BOY  9.4818
  AJF AJF  9.2163
  DOY DOY  5.2734
  ND1 HSD  1.5000
  BTZ BTZ  5.0772
  BTB BTB  8.2493
  CYE CYE  6.9784
  ABK ABK  7.0449
  BSP BSP  11.0760
  CMD CMD  5.6721
  AKL AKL  6.3711
 HG23 ILE  0.0000
  AHF AHF  9.5854
  DAU DAU  7.8354
  DPU DPU  8.7039
  BVR BVR  5.4347
  DEN DEN  5.2151
  AAP AAP  7.4019
  BKY BKY  10.9210
  BWA BWA  6.6696
    H GLU  1.0000
  DQM DQM  6.6922
  CHH CHH  5.5595
  BTT BTT  6.1155
  ABV ABV  16.7646
  ND2 ASN  1.5000
  BVN BVN  8.6363
  BMH BMH  9.5094
  BGO BGO  6.3894
   CG TRP  1.7000
  DSQ DSQ  5.0605
  CD2 TRP  1.7000
  DCM DCM  5.2169
  AUM AUM  6.2234
  H14 TSA  1.0000
  DRF DRF  6.6694
    O ILE  1.4000
  AWW AWW  9.3910
  BMX BMX  6.3995
  AXX AXX  6.0470
   CB AS2  2.0000
  DKH DKH  5.7923
  NE2 HSC  1.5000
  BOZ BOZ  10.1085
  ANA ANA  5.1714
  CPF CPF  5.8876
  AWH AWH  5.4318
  AIV AIV  10.9804
  CFK CFK  5.0152
  O24 TSA  1.4000
  DHZ DHZ  5.0860
  AHC AHC  8.4070
    H HYD  1.0000
  CAR CAR  6.3458
  ARN ARN  5.2192
  DLS DLS  6.8873
    O ALA  1.4000
  ANM ANM  5.0286
  DNI DNI  6.3499
  HB2 TYR  0.0000
  DKB DKB  6.2672
   CA ASN  2.0000
  CIA CIA  6.0877
  BEM BEM  5.6148
  CPX CPX  16.5830
  DAX DAX  5.9199
   CA LYS  2.0000
  CWS CWS  5.3305
  BOA BOA  14.1305
  BYF BYF  6.2894
  BIW BIW  5.5160
  HG1 GL2  0.0000
  DJC DJC  5.2666
  CZR CZR  5.6519
  AFC AFC  7.1809
  BXU BXU  9.4656
   CG GL1  2.0000
  CVR CVR  6.2039
  AZS AZS  6.3355
  DQV DQV  5.0145
  BBV BBV  5.2731
  BES BES  5.7301
  BDP BDP  5.1766
  CVX CVX  9.5720
  CTF CTF  15.8735
  CPM CPM  5.3955
  CDK CDK  5.2837
  ANR ANR  6.4156
  H74 XK2  1.0000
  AWJ AWJ  6.6910
  CIY CIY  6.3574
  HB2 GL1  0.0000
  CQU CQU  5.1436
  CJT CJT  6.1830
  BXG BXG  5.4256
  BOF BOF  7.8106
  BDJ BDJ  6.0149
 HG11 VAL  0.0000
  BFN BFN  5.8265
  BML BML  7.7688
  CHM CHM  5.7543
  CBJ CBJ  5.2913
  ARA ARA  5.5922
  AJC AJC  6.5217
  DAE DAE  5.7811
  AQN AQN  6.3483
  HB1 HYD  0.0000
  DQX DQX  6.0825
  BZX BZX  8.0310
  CG1 VAL  2.0000
  CZW CZW  5.2133
  AJY AJY  6.5395
  CIN CIN  5.8085
  C63 XK2  1.7000
  DCT DCT  5.2837
  CPV CPV  17.7228
  BKE BKE  13.5852
    N TYR  1.5000
  DEJ DEJ  6.0391
  ABS ABS  16.2488
  CCO CCO  5.6621
  CIO CIO  5.3453
  BKG BKG  5.1906
    C TYR  1.7000
  BMC BMC  7.0753
  CAQ CAQ  7.2858
  BDN BDN  5.5293
  BQQ BQQ  10.2861
  AHJ AHJ  5.6387
  CLN CLN  5.9324
  ACP ACP  11.1643
  DPM DPM  6.8803
  CMC CMC  7.0080
  BVT BVT  5.3254
  CTN CTN  8.9937
  DHS DHS  7.3128
  CNJ CNJ  5.2379
  AXL AXL  6.2189
  AEH AEH  6.6581
  ACB ACB  11.7288
  BEL BEL  5.5669
  DHB DHB  6.0253
  BRX BRX  7.2159
  C73 XK2  1.7000
   NZ LYS  2.0000
    N HYD  1.5000
  HG2 GL1  0.0000
 HE22 QSI  1.0000
  CTL CTL  5.1941
  C76 XK2  1.7000
  DLH DLH  5.3682
  AJK AJK  6.3352
  CBP CBP  7.0992
  ATM ATM  5.4379
  ASO ASO  5.0536
  SPH SPH  1.5000
  AJN AJN  13.5880
  AYC AYC  5.1267
  H67 XK2  1.0000
  AAZ AAZ  12.9747
  HE1 GLU  1.0000
  HB2 MET  0.0000
    H SER  1.0000
  CZC CZC  9.9638
  ABA ABA  8.0829
  ATK ATK  5.7054
  DJK DJK  5.2884
  DMT DMT  5.3788
  HB1 HSC  0.0000
  CPP CPP  7.8021
  BGL BGL  5.2171
  CKD CKD  6.6692
  BJN BJN  8.8626
  AAT AAT  13.5258
  HZ2 TRP  1.0000
  H21 XK2  1.0000
  C71 XK2  1.7000
  DCD DCD  7.4086
  CHI CHI  5.3554
  BSZ BSZ  5.5387
   C3 TSA  2.0000
  DQA DQA  5.2266
  DEP DEP  5.0007
  HT1 QSI  1.0000
  ATY ATY  7.0410
  BSS BSS  6.9661
  DFP DFP  8.1748
  ACK ACK  17.9858
  BQL BQL  5.4362
  DKE DKE  7.3339
  DRZ DRZ  5.7764
  BRV BRV  6.1656
  DRI DRI  5.1227
  BZT BZT  6.7161
  OE2 GL2  1.4000
  ADK ADK  6.7759
  BJY BJY  13.8167
    P SEP  1.9000
  CVC CVC  7.8882
  HO4 XK2  1.0000
  AVN AVN  6.2816
  DHR DHR  5.5259
    O SEP  1.4000
  ANQ ANQ  8.4725
  CPO CPO  12.7613
  CAZ CAZ  5.6626
  DDS DDS  7.1976
  ASZ ASZ  5.8147
  CER CER  5.4387
  AQM AQM  7.6809
  DOZ DOZ  5.7886
  CFX CFX  6.2155
  CNG CNG  5.2926
  CFV CFV  6.3152
  DRX DRX  5.7727
  DOJ DOJ  5.8461
  AGW AGW  6.1363
  CVH CVH  5.5330
  ART ART  6.4297
  DRQ DRQ  5.4611
  DLJ DLJ  5.1975
  ACH ACH  5.2402
  DET DET  5.9210
  CEE CEE  7.7286
  AGO AGO  10.7827
  AWY AWY  6.5972
  AUO AUO  6.1983
  AOG AOG  10.6154
   OG SER  1.4000
  C77 XK2  1.7000
   HN HIS  1.0000
  HE2 HSC  1.0000
  CDA CDA  6.3147
  BKZ BKZ  7.3548
  CPB CPB  5.7757
   CG AS2  1.7000
  CWV CWV  5.2069
    S QSI  1.8500
  AIG AIG  5.3819
  CFY CFY  5.1478
  CSE CSE  8.8776
  BTI BTI  5.1989
  CTZ CTZ  7.8258
  DSH DSH  5.2555
  ATZ ATZ  5.5623
  DKI DKI  5.5552
  CZJ CZJ  5.5380
  AUI AUI  6.5200
  DON DON  5.1971
  BCO BCO  5.3985
  CIZ CIZ  6.7489
  CXJ CXJ  7.0758
  BUA BUA  8.8169
  CE3 TRP  1.7000
  BKD BKD  7.2343
  HD2 HSD  1.0000
   HA QSI  0.0000
    O HIS  1.4000
    N LEU  1.5000
  BPS BPS  8.9173
    C HSE  1.7000
  HZ3 LYS  1.0000
  DOO DOO  5.1482
  DNZ DNZ  6.0424
    H VAL  1.0000
  DNA DNA  5.5884
    N GL2  1.5000
  HE2 LYS  0.0000
  CKH CKH  7.2131
  AEB AEB  9.0189
  BFM BFM  5.7249
  DOP DOP  5.1254
  DFL DFL  5.5431
  C64 XK2  1.7000
  HB1 SER  0.0000
  CWT CWT  6.6339
  CDH CDH  5.7675
  DGV DGV  5.6349
  CYW CYW  9.6341
  HE1 MET  0.0000
  AGR AGR  5.5543
  CQM CQM  20.0263
  DLI DLI  5.0137
  ANG ANG  7.2574
  BCB BCB  6.2919
  AYG AYG  5.2297
  AOU AOU  8.7164
  ADN ADN  6.5346
  H1' QSI  0.0000
  AWT AWT  5.2699
  BSL BSL  6.0066
  AAM AAM  13.2603
  ABC ABC  7.7901
  DDR DDR  10.9671
   O1 TSA  1.4000
  CRU CRU  5.8881
  BTH BTH  8.9216
  C65 XK2  1.7000
  DGI DGI  5.1685
  DFI DFI  8.9596
  DFG DFG  5.0341
  BDV BDV  6.1227
  CUY CUY  9.9078
  ABQ ABQ  9.2821
  AOX AOX  5.4777
  AQY AQY  5.7857
  AFX AFX  5.2083
  APB APB  6.5233
  DIA DIA  5.2693
  AFG AFG  6.1069
   HN LEU  1.0000
  CVZ CVZ  8.7085
  BRD BRD  7.0398
  BOK BOK  9.2272
  AMQ AMQ  8.5726
  BAE BAE  5.9046
  AQH AQH  5.8821
  CCY CCY  7.2709
  AHL AHL  8.7841
  BLJ BLJ  7.8493
  AHH AHH  5.1228
   CG HSC  1.7000
  CVB CVB  9.5323
  DOD DOD  6.7169
  BFC BFC  5.7271
 HD11 LEU  0.0000
  ARG ARG  5.0348
  CCP CCP  8.1811
    H GLY  1.0000
  AJT AJT  11.1881
  DCR DCR  6.2183
  APO APO  6.4434
  CAW CAW  10.6174
   CB VAL  2.0000
  CNP CNP  6.1152
  ALT ALT  5.7219
  AJI AJI  11.2289
  DRW DRW  6.4045
  DCI DCI  5.6812
  C22 TSA  1.7000
  COJ COJ  5.8258
  CDB CDB  6.2637
  AVX AVX  6.2671
  BTY BTY  12.1719
  CFF CFF  5.1229
  BVB BVB  8.6034
    C QSI  1.7000
  DHU DHU  7.4408
   HA ALA  0.0000
  DRR DRR  7.9953
  AVQ AVQ  6.4475
  CLJ CLJ  5.5901
  BNZ BNZ  12.9411
  CDE CDE  6.0206
  CSN CSN  7.5073
  BSF BSF  6.6490
  AUL AUL  5.1870
  AHU AHU  7.8321
  NH2 ARG  1.5000
  CWG CWG  5.3184
  AKT AKT  9.3297
  HE1 PHE  1.0000
  BEH BEH  6.3129
  CFQ CFQ  6.7790
  AKX AKX  9.2275
   CA SEP  2.0000
  CGT CGT  5.4959
  ACA ACA  9.1359
  ADE ADE  6.7907
    H TYR  1.0000
  AYS AYS  5.3019
  DRV DRV  5.4357
  BEB BEB  5.0186
  AXO AXO  6.9583
  DQP DQP  6.2308
  CGH CGH  6.6510
  BMF BMF  12.1025
    H GL1  1.0000
  OG1 THR  1.4000
    C HIS  1.7000
    N PRO  1.5000
  AII AII  9.3320
  BRI BRI  6.6921
  DIS DIS  5.4592
  BBK BBK  5.3201
  AFM AFM  9.3287
    O MET  1.4000
  COM COM  5.4676
  CJH CJH  5.2701
  BQW BQW  7.3291
  BAY BAY  5.0058
   NE ARG  1.5000
  CCR CCR  5.1912
    H HSD  1.0000
  AJM AJM  5.9856
  CNU CNU  5.8571
  DEX DEX  6.2865
  CAJ CAJ  5.8537
  BBI BBI  5.0251
  CQZ CQZ  8.7584
  CIQ CIQ  5.1539
  ALJ ALJ  5.4431
  BJW BJW  17.9929
  AVE AVE  5.8991
  CNF CNF  6.2773
  DRK DRK  5.6030
  BJQ BJQ  15.0842
   HA GLN  0.0000
  DCO DCO  6.2256
  HB2 ASP  0.0000
  DNW DNW  5.2981
  DHE DHE  7.9596
  HD1 PRO  0.0000
  AGK AGK  12.3715
  DSB DSB  5.7680
   HN AS1  1.0000
  HE2 HIS  1.0000
 HG21 THR  0.0000
  DJY DJY  5.8447
  DJN DJN  5.2425
  BSV BSV  10.9727
  BAT BAT  5.0175
  CAD CAD  8.5751
  AVS AVS  7.1077
  AKP AKP  6.7212
  CIV CIV  5.9294
  APP APP  5.8859
  BUB BUB  7.9068
  DEH DEH  12.4048
  AGM AGM  10.4983
  AUQ AUQ  6.1665
  CMG CMG  5.6160
  COA COA  5.9666
  AJX AJX  5.2287
  AJV AJV  5.0411
  AFU AFU  6.7511
  ANV ANV  5.9344
   CZ TYR  1.7000
 HD12 LEU  0.0000
  DKG DKG  6.1128
  DSP DSP  5.8632
  H33 XK2  1.0000
  C36 XK2  1.7000
   CB ALA  2.0000
  CJI CJI  5.8574
  ARB ARB  5.8803
  DPL DPL  5.0907
  DLK DLK  5.1310
  BCA BCA  5.6582
  ABL ABL  10.3721
  BZG BZG  5.1737
  AUF AUF  6.7983
  CWB CWB  6.1758
  BHL BHL  5.4185
  CD2 HSD  1.7000
  BYG BYG  7.9334
  BMM BMM  7.2080
  HB1 TYR  0.0000
  CKL CKL  8.6834
   HN ILE  1.0000
  CD2 HIS  1.7000
  BIQ BIQ  5.2313
  C62 XK2  1.7000
  HG1 LYS  0.0000
  CDU CDU  5.1182
  AYM AYM  5.6775
  DJE DJE  6.4028
  HD1 TYR  1.0000
  C23 XK2  1.7000
  DCE DCE  9.8299
  CIT CIT  5.0812
  BSN BSN  16.1165
  ABX ABX  9.0203
  CIK CIK  5.0731
  DOC DOC  5.0650
  CKM CKM  5.5411
  BWQ BWQ  7.0982
  CEV CEV  5.6436
  BYO BYO  6.8297
  BTS BTS  9.5642
  CNQ CNQ  6.6508
  AGA AGA  5.5670
  CLC CLC  5.1180
  CLG CLG  6.5725
  AUC AUC  5.4874
  HG1 QSI  0.0000
  DRY DRY  5.9698
  CKR CKR  8.1077
  BQD BQD  5.4694
  CLY CLY  5.8498
  AZX AZX  5.3199
  ASI ASI  6.0197
  AZA AZA  5.2560
  CKE CKE  6.2777
    H ASN  1.0000
  HZ1 LYS  1.0000
  CCS CCS  9.2625
  CJB CJB  7.6437
  DQS DQS  6.2147
  BXD BXD  5.6776
  BKP BKP  5.7638
  CNR CNR  5.2477
  HB1 GL2  0.0000
  CKQ CKQ  5.5020
  DPO DPO  5.5609
   OH TYR  1.4000
  C34 XK2  1.7000
  DFK DFK  8.0830
    O PRO  1.4000
  BWG BWG  8.8461
  AEZ AEZ  7.4948
   H4 TSA  1.0000
  DGW DGW  10.2863
  BYT BYT  6.2013
  BQZ BQZ  7.8451
  AZE AZE  6.9142
  BHN BHN  7.7386
  CWI CWI  11.5333
   CD GL2  1.7000
  CAU CAU  7.3030
  AZN AZN  6.9341
  CYM CYM  6.1561
  AKZ AKZ  5.7284
  CUB CUB  6.5020
  CE2 PHE  1.7000
  DDK DDK  6.1073
    H THR  1.0000
    H LYS  1.0000
  DDF DDF  6.2019
  DPZ DPZ  6.0615
  DJL DJL  7.1991
  AIJ AIJ  6.3351
  BKQ BKQ  8.2887
  BFL BFL  5.8268
  DNB DNB  5.5080
  CXP CXP  5.2149
  AXU AXU  6.4034
  AUV AUV  7.3714
  BWR BWR  5.4538
    C THR  1.7000
  CXS CXS  7.3761
  AWE AWE  5.3978
  DBU DBU  6.9818
  CKC CKC  5.6870
  BGG BGG  5.1036
  CRR CRR  19.1876
  CZE CZE  9.5536
  BVM BVM  6.3437
  DRC DRC  9.6375
  AKE AKE  7.0986
  BTP BTP  5.2452
  AWG AWG  7.1830
  OD1 AS1  1.4000
  DHI DHI  7.1286
  AEE AEE  5.4838
 HD23 LEU  0.0000
  CYF CYF  5.8965
  HG1 SER  1.0000
  BTE BTE  6.0952
 HH22 ARG  1.0000
  CCX CCX  5.6447
  DRP DRP  5.3479
  DDW DDW  7.4329
  DCF DCF  7.1120
  DAN DAN  7.5940
  CAK CAK  8.1989
  AXV AXV  5.5588
  DFR DFR  5.6866
  DAB DAB  7.4950
  DIF DIF  7.8468
  BVS BVS  7.1760
  DOR DOR  6.8000
  AGL AGL  5.5632
   CB GLU  2.0000
  BZW BZW  7.5354
  BRA BRA  6.7752
   H8 QSI  1.0000
  CJP CJP  5.4529
  BPC BPC  13.5182
  AGI AGI  7.4237
  BCU BCU  5.2145
  AMR AMR  5.1920
  HD2 PRO  0.0000
  BPO BPO  9.6409
  ARU ARU  7.0753
  DRG DRG  5.7032
  BSH BSH  5.6193
  AAK AAK  9.2467
  BTW BTW  6.5849
  AQJ AQJ  7.4949
  AFO AFO  9.2666
  AUH AUH  8.2338
  ATS ATS  6.3579
  H10 QSI  1.0000
  HD2 HIS  1.0000
  DEL DEL  8.0420
  DDB DDB  6.6075
  AIE AIE  6.2424
  CZT CZT  5.8983
  DBM DBM  7.9270
  BKK BKK  21.5891
  DBN DBN  5.5076
  DPH DPH  5.1169
  AYR AYR  6.5750
   CA TYR  2.0000
  DPT DPT  5.1963
  BBU BBU  5.8735
  AQT AQT  7.6696
  CWC CWC  6.1034
  ATO ATO  5.2242
  CCU CCU  7.2216
  BMW BMW  6.5670
  ADH ADH  14.7926
  DCK DCK  5.4148
  GRD GRD  0.0000
  CQV CQV  11.5845
  CGK CGK  6.6975
  CYN CYN  5.9823
  HE2 GL1  1.0000
  DAD DAD  7.9570
    N CYS  1.5000
  CAC CAC  8.5443
  AMS AMS  6.2432
  CQD CQD  21.2785
  BXH BXH  9.0186
  BHX BHX  5.5872
 HD13 ILE  0.0000
  BUY BUY  9.2434
  BUU BUU  5.6769
  CQB CQB  9.4677
  DIH DIH  5.2839
  CPI CPI  5.2436
  CNZ CNZ  5.8655
  BFT BFT  6.1219
  CKV CKV  5.1660
  BUO BUO  7.5944
  BAI BAI  5.7733
  DMI DMI  6.1153
  BGH BGH  5.2333
   HN HSE  1.0000
   CB HSD  2.0000
  ASV ASV  7.4656
  BUW BUW  7.0606
  BKL BKL  13.0688
  AJE AJE  6.4729
  CUE CUE  5.7261
  BLU BLU  7.9522
   HA TYR  0.0000
    N SEP  1.5000
  AEV AEV  9.8272
  BZO BZO  5.4469
    O TRP  1.4000
  DCV DCV  7.5100
  OD2 AS2  1.4000
  BFB BFB  6.5870
  AMD AMD  12.7155
   CA HSD  2.0000
  BEF BEF  6.4939
  APK APK  7.2046
  AKM AKM  8.6289
  APU APU  7.6168
  CSY CSY  6.1252
  C10 TSA  2.0000
  SP1 SP1  1.0000
  H7A XK2  0.0000
  CNW CNW  6.9430
   H2 HOH  1.0000
  DOX DOX  5.8198
  CUI CUI  5.3361
  CJC CJC  6.1022
  BNY BNY  10.3926
  ADB ADB  6.6238
  HD2 TYR  1.0000
  HE1 HSD  1.0000
  HB1 ASP  0.0000
  C79 XK2  1.7000
   CA LEU  2.0000
  BMO BMO  7.0617
  BGM BGM  6.8788
  BKB BKB  8.3368
  ADX ADX  7.1023
  DEQ DEQ  5.5610
  ASJ ASJ  7.1115
  HB2 SEP  0.0000
   HA HSD  0.0000
  ABE ABE  21.9880
  CQG CQG  14.5648
  HZ3 TRP  1.0000
  AIO AIO  8.1392
  BEQ BEQ  5.8113
  BLL BLL  9.6901
  CJZ CJZ  7.0623
  CD1 TYR  1.7000
  CFT CFT  5.1047
  BPV BPV  9.2556
  CHK CHK  10.4945
 DUM2 DUM  0.0000
  AMH AMH  6.6165
  ATP ATP  6.3567
  HG2 GLU  0.0000
  CYB CYB  7.7628
  CRE CRE  10.3912
   HD AS1  1.0000
   O5 XK2  1.4000
  CQP CQP  7.0298
  DLB DLB  5.6491
  DQT DQT  5.7992
  CNT CNT  5.3083
  DDV DDV  8.7568
  BOJ BOJ  12.7364
  BIR BIR  6.4729
  CDZ CDZ  6.3175
  AEC AEC  6.0083
   HN VAL  1.0000
    N SER  1.5000
  AZV AZV  6.7508
  BPN BPN  5.7086
  CRT CRT  6.6163
  HE1 LYS  0.0000
  CTW CTW  7.1803
  OH2 OH2  1.4000
  AYN AYN  5.4984
  BCV BCV  5.3213
  AVJ AVJ  5.7150
  AIH AIH  5.7649
  BAF BAF  5.3939
  AMC AMC  8.3332
  DPR DPR  5.5755
  DNJ DNJ  5.4596
  BRM BRM  7.8033
  AVR AVR  7.2849
  CCV CCV  6.7281
  COD COD  6.3530
    O HYD  1.4000
  AEQ AEQ  9.7445
  CJE CJE  5.3999
   CA QSI  2.0000
  ARY ARY  5.9483
   H5 XK2  0.0000
   HN HSD  1.0000
  C17 TSA  2.0000
  DBZ DBZ  5.3223
  CFE CFE  5.6107
  BTJ BTJ  5.6468
  CJJ CJJ  6.5323
  AZR AZR  6.3771
    N HSC  1.5000
  DMR DMR  6.5616
  BWI BWI  5.1220
  BHG BHG  8.1734
  BSM BSM  9.7664
  ANK ANK  5.5688
   CA HSC  2.0000
  BVV BVV  5.8210
  DNL DNL  5.8183
  BRW BRW  7.4765
  DGJ DGJ  8.6742
  BUJ BUJ  8.6746
  DQB DQB  7.2191
  H20 TSA  1.0000
  CXO CXO  7.4272
  DRA DRA  5.5501
  BIP BIP  5.3735
  AJZ AJZ  8.0582
  DHA DHA  5.7533
  BKR BKR  12.1996
  BYK BYK  5.7402
  ACL ACL  5.0073
  AZT AZT  5.7743
  HG1 PRO  0.0000
  BOX BOX  11.8046
  CVF CVF  7.5543
  ALP ALP  6.2740
  AAR AAR  8.3877
  CUV CUV  5.1889
  DGR DGR  5.2503
  CIE CIE  7.2654
  DLF DLF  5.6521
  ASU ASU  8.2246
   CB HYD  2.0000
  CMO CMO  9.2571
  BWH BWH  5.2760
  CXD CXD  6.0530
  ADY ADY  5.0982
  ALR ALR  11.0341
  SPH BON  1.5000
  BKX BKX  5.6783
  DBG DBG  5.9785
  CED CED  5.4353
  BQT BQT  11.2957
  DBW DBW  8.5132
  CHF CHF  5.3518
  CIU CIU  7.9641
  C26 XK2  1.7000
  BPD BPD  6.8422
  ASA ASA  5.7359
  CPS CPS  10.3151
 HH21 ARG  1.0000
  BJK BJK  15.1461
  CUM CUM  9.6556
   N1 QSI  1.5000
  BLM BLM  12.0399
  BVI BVI  6.0349
   HE ARG  1.0000
  CEY CEY  5.1897
  CG2 ILE  2.0000
  H78 XK2  1.0000
  CDC CDC  5.1354
  CCL CCL  5.5559
  DKL DKL  5.2956
  CST CST  11.1457
  HB2 GL2  0.0000
  DOB DOB  5.0531
  AGU AGU  6.2568
  BTU BTU  6.1966
  DMX DMX  5.1914
  CSH CSH  5.7383
  AQS AQS  8.0590
  CTU CTU  9.4402
  BXL BXL  6.2461
  AFP AFP  5.9683
  HB1 LYS  0.0000
   HA AS2  0.0000
  BSJ BSJ  6.0394
   CA AS1  2.0000
  BPP BPP  9.5927
  CAP CAP  6.4043
  BOI BOI  12.2366
  AJJ AJJ  9.7928
   HZ PHE  1.0000
  DHQ DHQ  6.5277
 HD11 ILE  0.0000
   HA GL2  0.0000
  CZV CZV  5.7247
  ALY ALY  5.1590
  HD1 PHE  1.0000
  C27 XK2  1.7000
   CA GLU  2.0000
  AZB AZB  5.0791
  BHS BHS  7.2882
  CCH CCH  9.0336
    H PHE  1.0000
  BFW BFW  7.0203
  BEJ BEJ  7.2126
  HG2 GL2  0.0000
  HB1 HSD  0.0000
  AAH AAH  9.3753
  DCH DCH  5.3096
  AXW AXW  7.9173
  APZ APZ  6.3630
  CE1 HSC  1.7000
  AON AON  8.3006
  COV COV  7.7584
  BIK BIK  5.7464
   H2 OH2  1.0000
  DBI DBI  6.7186
  BAV BAV  5.0955
  BBA BBA  5.1784
  CDY CDY  8.3777
  HB1 ALA  0.0000
  BZR BZR  10.9524
  HB1 CYS  0.0000
  DSG DSG  5.5213
  AVA AVA  5.4075
  O4' QSI  1.4000
   CE LYS  2.0000
  BNJ BNJ  11.4688
  BMA BMA  5.2598
  CUF CUF  10.3544
  CDV CDV  5.8723
  BUT BUT  6.5514
  BEP BEP  6.1816
  ALH ALH  5.9544
    C PRO  1.7000
  H62 QSI  1.0000
  BIT BIT  5.6505
  DNV DNV  5.2164
  C4' QSI  2.0000
  BNG BNG  13.0147
  DJU DJU  5.6797
  DML DML  6.1440
  CWJ CWJ  10.0151
  CSF CSF  11.0490
    H AS1  1.0000
  BBD BBD  5.5737
  H4' QSI  0.0000
  CDG CDG  5.7396
  AIM AIM  5.4531
  CCC CCC  5.6212
  AZW AZW  6.8314
  CBC CBC  5.2363
  DSO DSO  5.7379
  ALZ ALZ  7.0256
  DJG DJG  6.2238
  CNL CNL  5.0599
  CJK CJK  5.7997
  AQA AQA  9.0085
  HD1 HIS  1.0000
  AAC AAC  16.8054
    C HSC  1.7000
  BDH BDH  5.6561
  DMB DMB  5.1722
  CD2 TYR  1.7000
  AAN AAN  12.8632
  CMJ CMJ  5.1588
  AWI AWI  5.4554
  BRJ BRJ  8.2320
  CQR CQR  16.2577
  HD2 HSC  1.0000
  BHU BHU  5.3879
  BDF BDF  5.2668
   CA AS2  2.0000
  BFF BFF  5.5139
  CSA CSA  10.1997
  CIL CIL  7.0264
  H26 XK2  1.0000
  DDM DDM  6.2279
  CMY CMY  8.8178
  CDN CDN  5.7816
  BGB BGB  5.4223
  HE2 HSD  1.0000
  BIX BIX  6.6955
  BRG BRG  6.7636
   CE MET  2.0000
  BGS BGS  6.4333
  AIT AIT  8.2049
  ACV ACV  8.8444
  CRF CRF  22.5167
  AWR AWR  5.8377
  AIA AIA  6.6410
  AEN AEN  5.9722
    C VAL  1.7000
    C AS2  1.7000
  HD1 ARG  0.0000
  CAT CAT  6.7603
  BYX BYX  10.6768
  DBC DBC  7.0746
  CNO CNO  5.4099
  CMZ CMZ  5.2990
  CFB CFB  6.3453
  BOS BOS  7.5191
  AWO AWO  5.1438
  DFY DFY  9.7061
  CLB CLB  5.4257
  HD2 LYS  0.0000
  DFV DFV  6.6906
  BKN BKN  7.1751
   HN GL2  1.0000
  DLM DLM  5.1973
  BGE BGE  5.1365
  AQQ AQQ  5.0063
  DND DND  5.2040
  DJA DJA  5.3351
  CEB CEB  5.2220
  ANT ANT  6.2483
   C2 TSA  2.0000
  OH2 TIP  1.4000
  DKD DKD  5.7738
  AMW AMW  6.1091
  AYD AYD  7.0445
  BCP BCP  6.0094
 H5'' QSI  0.0000
  BQJ BQJ  11.2384
 HH12 ARG  1.0000
  BPI BPI  5.9612
  DAO DAO  5.0942
   CD LYS  2.0000
   CB AS1  2.0000
  HB2 PRO  0.0000
  DJR DJR  5.5844
  HB2 HSC  0.0000
  CJM CJM  7.1515
  DJQ DJQ  5.4705
  BHK BHK  5.8907
   CA THR  2.0000
  DPJ DPJ  5.9797
  CZM CZM  5.7437
  H7B XK2  0.0000
  AXZ AXZ  5.9315
  AUT AUT  5.2124
   CD ARG  2.0000
  HD1 TRP  1.0000
  CWZ CWZ  5.1102
   CG HSD  1.7000
  AOM AOM  6.1062
  BDR BDR  5.8129
  ADC ADC  6.4380
  CKA CKA  6.2015
  CVY CVY  7.9184
  BPH BPH  6.5907
  OD1 ASP  1.4000
  CXX CXX  7.5149
    C ASN  1.7000
  CHT CHT  5.0190
  ASP ASP  5.0997
 H61B XK2  0.0000
  DEC DEC  5.3402
  AVL AVL  6.0955
  ASW ASW  5.0716
  AMV AMV  5.4807
  CCZ CCZ  5.5631
  DLA DLA  5.1373
  BYJ BYJ  8.2068
  AAQ AAQ  18.5022
  AOS AOS  8.2042
  DKA DKA  6.1438
  CFP CFP  7.0673
  DPC DPC  5.4029
  HD2 HSE  1.0000
  BGJ BGJ  5.8706
    D max  0.0000
    O AS2  1.4000
  DIK DIK  6.4343
  BKO BKO  13.1958
  BLZ BLZ  12.2890
 HG12 VAL  0.0000
  BJA BJA  5.3794
  AUP AUP  5.3736
    N THR  1.5000
  BUG BUG  5.7083
  CIJ CIJ  5.0079
  AWM AWM  5.3937
  BTX BTX  8.0232
  DOA DOA  7.0986
  DJH DJH  8.9713
  AVO AVO  5.4546
   CB THR  2.0000
  CAO CAO  5.5097
  DDZ DDZ  5.8684
  BIB BIB  5.0059
  C31 XK2  2.0000
  CCE CCE  5.5152
  BIV BIV  5.1709
  SP2 SP2  1.5000
  HG1 THR  1.0000
  BWD BWD  5.8925
  CD1 ILE  2.0000
  BYR BYR  5.1000
  ARL ARL  5.3415
  AEO AEO  6.1720
  DLL DLL  8.1835
  CWF CWF  7.4093
  APH APH  5.9991
  AUA AUA  6.7668
  AFE AFE  7.0497
  AEY AEY  15.9013
  APD APD  5.0899
  BAS BAS  5.2254
    O LEU  1.4000
  DDE DDE  6.9380
  APY APY  6.2321
   CA TRP  2.0000
   H2 TIP  1.0000
  C78 XK2  1.7000
  AZZ AZZ  5.3017
  HB1 HIS  0.0000
  BBR BBR  7.0686
  CFC CFC  6.7648
  CJF CJF  5.0335
  AKC AKC  9.7398
  CPW CPW  21.8487
  H26 TSA  1.0000
  AIP AIP  6.4318
  DFE DFE  6.2131
  CAB CAB  6.3983
  CNA CNA  7.6187
   CB ASN  2.0000
  CQQ CQQ  6.5553
  CGX CGX  5.1112
  CTB CTB  12.2555
  AKI AKI  6.8896
  HD1 ASP  1.0000
  H16 TSA  1.0000
    N ASN  1.5000
  DGG DGG  5.6861
  AWQ AWQ  5.5040
  BZD BZD  6.9014
   CA ILE  2.0000
  CKN CKN  7.2006
  DDN DDN  5.5857
  AZF AZF  5.8976
  BKS BKS  9.2177
  CAE CAE  5.4259
  AMA AMA  7.7853
  CSQ CSQ  8.4127
  AKG AKG  7.7283
   OD HYD  1.4000
  ABW ABW  6.2607
  C61 XK2  2.0000
   HG SER  1.0000
  CRB CRB  8.4165
  BYY BYY  7.2688
  C37 XK2  1.7000
  CXH CXH  9.0802
  BQI BQI  8.3250
    O ARG  1.4000
 HH11 ARG  1.0000
  BYN BYN  9.8125
  CGS CGS  8.3302
  DBE DBE  7.0828
  BOG BOG  11.2528
  DLG DLG  5.7401
  BFZ BFZ  5.8668
    C LEU  1.7000
  DHW DHW  6.2465
  CG1 ILE  2.0000
  DNC DNC  5.4636
  HB1 GLU  0.0000
  DGH DGH  8.2555
  AXP AXP  5.0178
  ACG ACG  5.5105
    N GLY  1.5000
   CG AS1  1.7000
  DBQ DBQ  10.8229
  DBO DBO  8.2534
   OG SEP  1.4000
  BZQ BZQ  7.0509
  AOV AOV  5.4810
  AXI AXI  5.6997
   N6 QSI  1.5000
  DIU DIU  5.1556
  AAL AAL  6.6354
    O SER  1.4000
   O1 XK2  1.4000
  AKK AKK  5.0064
  CZS CZS  8.8002
  BBO BBO  5.6055
   CG ARG  2.0000
   HB THR  0.0000
    C SER  1.7000
  AVK AVK  7.6218
   HN THR  1.0000
  BAJ BAJ  5.8393
  HD2 ASP  1.0000
  DQW DQW  5.2999
  BDU BDU  7.2474
  BCF BCF  5.5369
  CLP CLP  5.1960
   HA SEP  0.0000
  CLI CLI  5.8981
  BNX BNX  5.5523
  BCJ BCJ  5.2093
  BYI BYI  7.7157
  ANB ANB  8.7255
  CPY CPY  13.1095
  BBW BBW  5.6925
  CYY CYY  9.9080
  CPJ CPJ  5.9997
  AHQ AHQ  5.6479
  AOL AOL  6.3751
  DLC DLC  5.0099
  CAF CAF  5.2974
  BHJ BHJ  5.0001
  HG2 PRO  0.0000
  BAM BAM  5.7187
  HE2 HSE  1.0000
  CBT CBT  9.3420
  APW APW  5.2199
  BGC BGC  6.8608
  DLU DLU  5.7748
  DBS DBS  5.5556
  COU COU  5.6415
  BRT BRT  7.6237
  BPL BPL  6.7369
  NH1 ARG  1.5000
   HN MET  1.0000
  DMQ DMQ  5.8277
  AKR AKR  5.2980
  DDA DDA  7.0008
  CJD CJD  5.9759
  H36 XK2  1.0000
  DQU DQU  7.2363
  CPQ CPQ  21.1802
  BNT BNT  5.7283
  BNO BNO  6.9733
  DPI DPI  5.3390
  ACQ ACQ  10.3725
  DQQ DQQ  5.3205
  BOB BOB  10.8674
  AHV AHV  5.8275
  DOH DOH  5.2606
  AQG AQG  9.4950
  AZG AZG  5.9908
  AYK AYK  8.6678
  BIH BIH  6.1385
  CSO CSO  9.3267
  CXA CXA  6.2702
  HB1 GL1  0.0000
  BNK BNK  8.8786
  DPD DPD  6.0671
  CWW CWW  5.1025
  AWA AWA  6.2964
  AAY AAY  5.4560
  BCC BCC  5.1427
  AAD AAD  23.5822
  COO COO  6.9382
  CBL CBL  5.0622
  BAB BAB  6.7105
   HN ARG  1.0000
  CUZ CUZ  11.8537
  CTE CTE  6.9815
  BJD BJD  6.3516
  AWF AWF  5.2542
  AVD AVD  7.4356
  BVC BVC  10.0105
  DMM DMM  6.3643
  CTS CTS  12.5999
  CRD CRD  13.5659
   CA ASP  2.0000
  CBH CBH  7.1860
  CAG CAG  5.1979
   CB QSI  2.0000
  CEK CEK  5.1884
  DKU DKU  6.4705
  DAK DAK  9.2718
  CGI CGI  5.4368
  BNI BNI  13.5900
   HA PHE  0.0000
  DCY DCY  6.3092
  CGO CGO  5.1376
  BED BED  6.6051
  BAL BAL  5.7045
  DAS DAS  6.8344
  DMC DMC  5.2738
  CNM CNM  6.9798
  CTP CTP  9.4832
  HE2 GLU  1.0000
  BNQ BNQ  8.5228
  BLA BLA  5.5462
    H HIS  1.0000
  AKS AKS  5.2595
  HG1 CYS  1.0000
  AAF AAF  7.2806
  BQS BQS  13.1678
  CVW CVW  5.3848
  CME CME  5.1700
  AVC AVC  6.3299
  APJ APJ  5.9156
  DNN DNN  6.5350
  DCG DCG  6.1419
  HB1 MET  0.0000
  CXF CXF  5.9712
  BYP BYP  5.7244
  AQR AQR  7.0068
  BOP BOP  13.2276
  DGM DGM  7.0311
  DSM DSM  5.4755
  H73 XK2  1.0000
  BFD BFD  7.2805
  CZ3 TRP  1.7000
  BHH BHH  5.4599
  AFR AFR  15.9416
  BGU BGU  6.6131
  H5' QSI  0.0000
  BPX BPX  8.5497
  AJG AJG  7.4854
    N QSI  1.5000
  BDW BDW  5.2752
  CJU CJU  6.1896
  BLC BLC  19.8317
  CD2 PHE  1.7000
  DMU DMU  8.5358
  CGY CGY  5.8703
  DMF DMF  6.7060
  H27 XK2  1.0000
  BWC BWC  5.6234
  DGD DGD  7.1215
  H29 XK2  1.0000
  AAV AAV  7.3630
  DRU DRU  5.5021
  CE1 PHE  1.7000
  AGQ AGQ  6.7610
  BHZ BHZ  6.8651
  CVG CVG  6.1858
  CCF CCF  6.5365
  COR COR  5.7945
  CEW CEW  9.2082
  AHG AHG  14.4925
  DAZ DAZ  6.3241
  CNS CNS  7.3299
    C GLU  1.7000
  BUF BUF  5.3883
  BGQ BGQ  6.9068
  ND1 HIS  1.5000
  DGL DGL  5.0934
  AYF AYF  5.0915
  BVY BVY  5.3679
  CBV CBV  7.0694
  DAG DAG  8.6610
  BRY BRY  13.6173
  AZC AZC  5.0815
 HE21 QSI  1.0000
  CSD CSD  12.1307
  BWW BWW  7.8764
  BNA BNA  12.8056
  BJU BJU  5.1461
  BHV BHV  5.5188
  BYZ BYZ  7.4973
  CJX CJX  5.1291
  CII CII  5.0223
  AWS AWS  5.6869
  DAQ DAQ  5.3905
  CBR CBR  7.2192
  AAA AAA  6.3037
  DEB DEB  8.9366
  DBH DBH  8.9593
  CPD CPD  5.6637
  CRO CRO  16.6715
  CSC CSC  6.1461
  HB1 HSE  0.0000
  DHJ DHJ  5.3895
  AUY AUY  6.7856
  ASQ ASQ  5.9353
  ANC ANC  5.0445
   CD ILE  2.0000
  BVZ BVZ  11.6218
  BFA BFA  6.3940
  DPK DPK  5.7031
   CB SEP  2.0000
  CQI CQI  15.8732
  APL APL  9.4937
  AHK AHK  10.0870
  BLP BLP  6.0842
  BDS BDS  7.7006
  DBT DBT  7.1669
  HO5 XK2  1.0000
  ARJ ARJ  5.1780
  CBW CBW  7.6207
  BPJ BPJ  5.2035
   HA HSC  0.0000
  CYL CYL  5.2451
  BTR BTR  6.2138
  BLT BLT  13.7547
  ASD ASD  8.3297
  HB1 PRO  0.0000
  BVH BVH  5.1866
  DDG DDG  6.0125
  HE1 HSE  1.0000
  CVE CVE  11.7104
  BMR BMR  10.1687
  BCN BCN  6.2004
  AOH AOH  7.1145
  BIC BIC  5.5747
  BTN BTN  8.0819
  DJI DJI  5.6734
 HG23 VAL  0.0000
   HA MET  0.0000
  BFK BFK  5.1273
  AEK AEK  9.9037
  BQU BQU  6.1964
  BII BII  5.5820
   HH TYR  1.0000
  CIR CIR  5.7754
  BFU BFU  5.4644
  ANP ANP  11.8767
  CYH CYH  10.0509
  BXA BXA  6.4340
  CYV CYV  10.2726
  DKC DKC  5.1725
  CJA CJA  8.9033
  O23 TSA  1.4000
  CPR CPR  7.1339
  ADZ ADZ  8.9217
  BRN BRN  10.7698
  H24 XK2  1.0000
  AFD AFD  6.7441
    C AS1  1.7000
  BOT BOT  7.7675
  H2B XK2  0.0000
   O8 TSA  1.4000
  BAW BAW  5.6836
    N VAL  1.5000
  CXL CXL  6.7093
  AYI AYI  5.5961
  ABY ABY  5.9432
 HG11 ILE  0.0000
  BAZ BAZ  6.1509
   HN ASN  1.0000
   CB ARG  2.0000
  CD1 TRP  1.7000
   C6 QSI  1.7000
  CEM CEM  8.0387
  DNH DNH  7.8073
  BWP BWP  5.5671
  DIL DIL  7.7680
   O2 SEP  1.4000
  AUG AUG  6.5123
  AFW AFW  8.9083
  BBL BBL  6.5981
  NE2 QSI  1.5000
  ABB ABB  21.6380
    H ALA  1.0000
  BLB BLB  8.9558
  BJP BJP  8.8077
    O LYS  1.4000
  DPQ DPQ  6.8555
  BMT BMT  6.0567
  DKR DKR  6.1125
  CBN CBN  5.2787
  BDM BDM  6.3272
  DEU DEU  5.9234
  BXT BXT  11.1136
  BGW BGW  5.4277
  AVI AVI  5.5294
   HA THR  0.0000
  CKW CKW  5.3597
  CAH CAH  7.6220
  BAX BAX  5.3161
  DHP DHP  5.1091
  AWP AWP  9.0466
  BOW BOW  8.0593
  CMU CMU  5.7584
  BDI BDI  5.0463
  C21 XK2  1.7000
  BSI BSI  5.9833
  ATF ATF  6.1419
  DNS DNS  8.2598
  CHP CHP  5.8902
  CON CON  6.2311
  CNV CNV  5.2059
  ND1 HSC  1.5000
  CGN CGN  5.4712
  DJS DJS  7.5288
   CA GL2  2.0000
   C7 XK2  2.0000
  DQH DQH  5.4358
  CLH CLH  7.3896
   H4 XK2  0.0000
  CMH CMH  6.4521
  DJV DJV  5.5081
  BRU BRU  5.1276
   C5 XK2  2.0000
    N LYS  1.5000
  BSY BSY  5.9974
  ADD ADD  6.5348
  CGV CGV  7.8187
  BTG BTG  6.2809
  BXJ BXJ  8.6871
  APA APA  5.5087
  BYH BYH  6.6372
  BDD BDD  6.0451
  AWV AWV  5.3142
   HA AS1  0.0000
  BGR BGR  5.2393
  CGL CGL  6.5972
  ARV ARV  6.3628
  AHB AHB  9.5387
  AJW AJW  8.8417
  AWU AWU  6.2417
  AJS AJS  5.4521
  BWS BWS  8.9512
  DRH DRH  6.2597
  BWF BWF  5.0925
  CXK CXK  6.7806
  CXB CXB  6.6919
  CKF CKF  6.2034
  BGY BGY  6.6624
  AST AST  5.4075
  AFZ AFZ  7.6138
  ABU ABU  7.1176
  HB2 TRP  0.0000
  HD1 ILE  0.0000
  CXC CXC  8.5346
  CHD CHD  5.2286
  DFQ DFQ  5.8753
    O GL2  1.4000
  BXZ BXZ  5.9332
  BEW BEW  6.4731
  BZN BZN  7.5256
  DHN DHN  7.2808
  CMT CMT  5.4753
  BQP BQP  7.8135
    C GLY  1.7000
  APE APE  6.0304
  AIL AIL  9.0081
   HN GLN  1.0000
  AXH AXH  6.8615
  HB1 SEP  0.0000
  DPE DPE  6.3714
  BUM BUM  7.2305
  BAD BAD  5.0733
  ADA ADA  13.3589
  BEA BEA  6.0111
  C35 XK2  1.7000
  DOI DOI  5.0405
  AVT AVT  5.2983
  AHO AHO  5.2835
  CZY CZY  14.0196
  CUS CUS  8.1491
  HH2 TRP  1.0000
  CAY CAY  6.7720
  ASC ASC  7.1355
  AYP AYP  6.9141
  ACT ACT  10.5827
  DKW DKW  7.1758
  C74 XK2  1.7000
   CG MET  2.0000
  DRB DRB  5.1163
 HG22 THR  0.0000
  AJR AJR  6.8158
  H66 XK2  1.0000
  BXM BXM  7.4624
  CYU CYU  8.6861
  CEN CEN  5.4325
  BCI BCI  5.7172
  BLY BLY  6.2343
  CDD CDD  5.8708
  CH2 TRP  1.7000
  HT3 QSI  1.0000
  ADL ADL  8.8376
  CAV CAV  5.3397
  ALW ALW  5.6529
  CXY CXY  16.2508
  CG2 VAL  2.0000
  DGE DGE  6.7483
    H GLN  1.0000
    D min  0.0000
  HE1 TYR  1.0000
    O GLN  1.4000
  BTD BTD  7.0876
  BEY BEY  5.5322
  BXN BXN  7.7256
  AYY AYY  5.2979
  AXJ AXJ  6.1420
    O TYR  1.4000
   C9 TSA  2.0000
  BEX BEX  6.4100
  BAC BAC  5.0925
  AAB AAB  20.1686
  ACZ ACZ  5.2486
   C4 XK2  2.0000
  BAG BAG  6.1481
  CCI CCI  7.7823
  BPR BPR  8.9000
  BBX BBX  5.8950
  HE2 PHE  1.0000
  HB2 LYS  0.0000
  BCQ BCQ  5.0620
  DFM DFM  7.1667
  CVU CVU  7.1098
  ABR ABR  12.9848
    C ILE  1.7000
  DAM DAM  5.7923
  BXF BXF  6.3751
  CWN CWN  6.7350
  DAR DAR  10.7277
  APF APF  5.8193
  OD2 ASP  1.4000
    H CYS  1.0000
  BKF BKF  16.3537
  OE2 GLU  1.4000
  CBA CBA  5.1826
  BET BET  5.7893
  BAU BAU  6.0963
  ALC ALC  6.4228
  DRD DRD  5.6868
  CQF CQF  20.8078
  DRE DRE  5.4926
  AUW AUW  6.4331
   CA HIS  2.0000
  DDL DDL  7.8664
  ALQ ALQ  5.5524
   CB ILE  2.0000
  DDI DDI  7.2628
  BPU BPU  8.9709
 DUM1 DUM  0.0000
  CZU CZU  6.1210
   CG QSI  2.0000
  HA2 GLY  0.0000
  DNE DNE  6.4566
  DBP DBP  8.7006
  BRC BRC  6.8375
  DJO DJO  8.2737
  AED AED  9.0994
  BPW BPW  6.9172
  DGO DGO  6.1518
  BVA BVA  8.7986
  CSL CSL  12.1557
  BUS BUS  5.6515
  CHW CHW  5.3460
  CPT CPT  17.6758
  ADJ ADJ  7.0801
  BYV BYV  5.1000
  BTC BTC  7.3262
  BDG BDG  5.0051
  AXQ AXQ  6.2265
  BPM BPM  10.3754
  CIW CIW  5.6229
    N GLU  1.5000
  CKJ CKJ  7.3728
  BJC BJC  15.6822
  CYP CYP  7.0635
  BDT BDT  7.1530
  AWK AWK  6.6887
  DOT DOT  7.8055
   C5 QSI  1.7000
  AAO AAO  8.6277
   HN PHE  1.0000
  DPG DPG  6.0981
  CWX CWX  9.1012
  AHA AHA  6.3680
  DIM DIM  6.4083
  DIC DIC  5.2011
  C29 XK2  1.7000
  ARZ ARZ  5.2190
  ANJ ANJ  9.1096
  C75 XK2  1.7000
  CUL CUL  14.6987
  BJR BJR  7.6116
  AYE AYE  5.3392
  ANF ANF  5.1108
  ANS ANS  5.0754
  HD2 ARG  0.0000
  AIU AIU  10.0454
  CKG CKG  6.2090
  AVU AVU  5.0022
    N MET  1.5000
  H76 XK2  1.0000
  ABF ABF  15.3055
  CZA CZA  7.5824
  BIN BIN  6.6833
  BWN BWN  5.8726
  CYO CYO  7.7827
  BNW BNW  5.2524
  CCB CCB  5.6725
  ASR ASR  10.4286
  DFT DFT  6.0250
  CRP CRP  5.1864
  AYV AYV  5.8934
   HN GL1  1.0000
   CB LEU  2.0000
  HD1 LYS  0.0000
  ALL ALL  11.1920
  APR APR  8.1244
  BTQ BTQ  7.1754
  BTM BTM  5.0710
  BPA BPA  11.7523
  DAA DAA  5.3262
  BIZ BIZ  10.2599
  AMG AMG  6.2398
  AZD AZD  5.4187
  BGI BGI  6.5423
  CUG CUG  12.8366
  DMO DMO  6.3912
    H HSC  1.0000
  DDT DDT  5.5740
  BVD BVD  6.7194
  CWK CWK  6.5366
  CZG CZG  7.1632
  HG2 LYS  0.0000
   CB HSC  2.0000
  DPW DPW  5.6786
  CAA CAA  6.2792
   HN AS2  1.0000
  DDO DDO  5.9044
  ADG ADG  15.4110
  BIO BIO  8.1809
    C ARG  1.7000
  CSS CSS  12.7163
  ALN ALN  9.5288
  DSJ DSJ  5.8974
    O GLY  1.4000
  BWT BWT  5.6684
  CWE CWE  7.3934
  AOT AOT  5.7122
   CG ASN  1.7000
  DMV DMV  5.8053
  DSA DSA  5.5706
  CBK CBK  7.6591
  DFS DFS  7.3817
  CZQ CZQ  6.1776
   HA TRP  0.0000
  ABN ABN  9.6390
  AGG AGG  5.0677
  ALV ALV  7.6178
  DQR DQR  6.4563
  BFO BFO  6.4081
  AUE AUE  6.1655
  ATG ATG  7.0750
  DKP DKP  5.4746
  DIP DIP  6.2602
   HN HSC  1.0000
  CFA CFA  9.0188
  BAA BAA  5.1090
  BRR BRR  5.1901
  AMO AMO  8.4515
  CYJ CYJ  7.7338
  CHY CHY  5.0725
   CA PHE  2.0000
   O1 SEP  1.4000
  CIM CIM  5.6085
  HD2 AS2  1.0000
  DFJ DFJ  7.3590
  CDS CDS  5.9949
  HG1 GLU  0.0000
  BQG BQG  5.2730
  HG1 GL1  0.0000
  CVD CVD  6.0124
  BKU BKU  6.7019
  COB COB  6.8863
  DPN DPN  5.1779
  CPL CPL  5.6621
  BUL BUL  5.0565
   CB ASP  2.0000
  BFY BFY  6.4801
  C32 XK2  1.7000
  AFN AFN  12.5839
  CXW CXW  10.1603
  ANL ANL  6.9592
  BYB BYB  5.8178
  DSD DSD  5.6974
  DAV DAV  5.1093
  BPB BPB  9.8448
  DHD DHD  6.4644
  AYJ AYJ  5.6200
  ASL ASL  7.3705
  DJP DJP  6.0408
  AGZ AGZ  7.0700
    O AS1  1.4000
  DNO DNO  7.8271
  CEJ CEJ  7.4214
  AQD AQD  5.2524
   HD AS2  1.0000
  ATU ATU  5.2065
  AKN AKN  8.2931
  C25 XK2  1.7000
  BNC BNC  10.3945
  CAL CAL  7.7721
   N9 QSI  1.5000
  AEW AEW  6.1712
  CE1 HSD  1.7000
  BNH BNH  8.7958
  BXC BXC  5.6391
    C HYD  1.7000
  CQT CQT  8.4727
  CMA CMA  6.1141
  CBZ CBZ  5.1395
  BXR BXR  5.6685
  API API  6.8344
  CE1 HIS  1.7000
  BVU BVU  5.1448
  HB2 HYD  0.0000
  BEO BEO  5.2353
  DIX DIX  6.6929
   CA GLN  2.0000
  CSR CSR  6.5112
  BCR BCR  5.8028
  BPG BPG  5.2377
  BWV BWV  6.8156
  DDP DDP  5.3730
  BQA BQA  7.4951
  BEE BEE  5.8784
  ATA ATA  5.4047
  ATB ATB  7.2841
  CQW CQW  6.5773
  CMS CMS  5.2207
  CRG CRG  11.9680
  HB2 GLU  0.0000
  DNQ DNQ  5.0805
  BLV BLV  7.6734
  BFG BFG  5.5204
  AOJ AOJ  8.1321
   HA ASP  0.0000
  DIB DIB  6.5309
  CYC CYC  6.9691
  CPK CPK  5.9083
  CWP CWP  6.4728
  CIG CIG  8.0918
   C8 QSI  1.7000
  ALA ALA  6.4521
  BWK BWK  6.3818
  BQY BQY  5.8264
  HB3 ALA  0.0000
   HD HYD  1.0000
  AMZ AMZ  5.8467
  C24 XK2  1.7000
  BDQ BDQ  5.7898
  DSE DSE  5.8179
  DKM DKM  9.5724
  BZI BZI  7.0353
  CVM CVM  8.6853
  CHQ CHQ  6.4719
  CDP CDP  5.4792
  CZH CZH  5.4792
  ADI ADI  6.2173
   H2 QSI  1.0000
  AHR AHR  5.7661
  DGZ DGZ  7.8922
  DBB DBB  6.5639
    O GLU  1.4000
  CQH CQH  22.4203
   C2 XK2  2.0000
  ARM ARM  6.2570
   CA VAL  2.0000
  CWQ CWQ  5.8288
  BQF BQF  9.7166
  BJH BJH  5.9030
  DII DII  5.1740
  ATD ATD  5.0763
  CZZ CZZ  5.4466
  CTH CTH  7.4404
  C13 TSA  2.0000
  BQC BQC  8.3477
  CYK CYK  10.9814
  BJF BJF  14.7258
   CB GL2  2.0000
  CYQ CYQ  8.1356
  CVO CVO  11.4020
  CNY CNY  6.0696
  DIR DIR  5.0694
  CLV CLV  5.9984
  BRZ BRZ  8.9995
  AUK AUK  6.1072
  AAI AAI  8.5473
 HG22 VAL  0.0000
  DOU DOU  5.2735
  CWU CWU  5.0057
  CFN CFN  8.3724
  DGY DGY  6.5509
  BNB BNB  7.8995
  DQJ DQJ  6.5638
  DKX DKX  5.1948
    C GLN  1.7000
  BDB BDB  6.1003
  ABI ABI  16.6677
  AET AET  9.8600
  CEL CEL  5.0370
  CLW CLW  7.4897
  CWO CWO  6.2252
   CB TYR  2.0000
  BUN BUN  5.0038
  AJB AJB  7.6072
  H75 XK2  1.0000
  CPC CPC  5.8394
  BPF BPF  5.1769
  BIL BIL  5.7745
    H AS2  1.0000
  DHX DHX  6.2286
  DAL DAL  5.7642
  BYA BYA  8.3311
  BWX BWX  6.1874
  ALX ALX  6.7312
  O5' QSI  1.4000
  BBJ BBJ  5.2252
  NE2 HSE  1.5000
    N ARG  1.5000
  AIK AIK  8.9149
  DDY DDY  5.6486
  CXR CXR  6.9295
  AZO AZO  5.7371
  AAW AAW  6.3898
  DPS DPS  7.0804
  DMK DMK  6.2167
  AXG AXG  5.9024
  H2A XK2  0.0000
  BMU BMU  8.6674
  HB2 HSD  0.0000
   CA GLY  2.0000
  ANN ANN  6.4217
  ALB ALB  8.7556
  CTA CTA  14.2493
  BLN BLN  5.6822
  DHK DHK  7.2984
  DFZ DFZ  5.9392
  CDX CDX  8.5892
  CXZ CXZ  6.2650
  BRK BRK  5.7846
  DBY DBY  5.8721
  BYE BYE  10.6867
  AXY AXY  5.1066
  BUE BUE  10.8873
  H61 QSI  1.0000
