# Supplementary material for: The Effect of Macromolecular Crowding on the Electrostatic Component of Barnase–Barstar Binding: A Computational, Implicit Solvent-Based Study
Source: PLoS One. 2014 Jun 10;9(6):e98618. doi: 10.1371/journal.pone.0098618 (PMC4051634; doi:10.1371/journal.pone.0098618)
Supplement: File S1 — Contains sample pdb files used in our analyses; each contains the barnase/barstar complex with a specific random placement of crowders of varying radii at 30% crowding density. Also included are files specifying, for each pdb file, the radii of each atom and model crowder. (TAR) [file pone.0098618.s005.tar › vary30percent_pdb/crowders_radii-42.siz]

aaaaaannnrrrrrrrr
  HN2      1.0000
 R185      1.8500
 HCT1      1.0000
  HN1      1.0000
  R15      1.5000
  NCT      1.5000
 OCT1      1.4000
 OCT2      1.4000
  HT1      1.0000
  HA1      0.0000
  CNT      1.7000
 HCT2      1.0000
 HT2G      0.0000
  NXT      1.5000
  OT1      1.4000
  CAY      2.0000
   OY      1.4000
  R18      1.8000
 HT2B      0.0000
  R20      2.0000
  R05      0.5000
 R195      1.9500
   CY      1.7000
 HTB3      0.0000
  HT2      1.0000
  R14      1.4000
  CTB      2.0000
  CAT      2.0000
  R19      1.9000
 HTB2      0.0000
  R00      0.0000
  R10      1.0000
   NT      1.5000
  HT3      1.0000
  R17      1.7000
 HT2A      0.0000
  HA2      0.0000
 R135      1.3500
 HT2C      0.0000
  OT2      1.4000
  ONT      1.4000
  CT2      2.0000
 HTB1      0.0000
  HNT      1.0000
  HY3      0.0000
  HY1      0.0000
  HY2      0.0000
  OXT      1.4000
   N7 QSI  1.5000
  DTY DTY  5.2599
  CYZ CYZ  5.7618
  BOO BOO  9.3256
   C6 TSA  1.7000
  AFY AFY  12.0532
  CJL CJL  5.3482
  CAI CAI  5.6985
  BNV BNV  6.8094
  CFM CFM  5.6843
  BYC BYC  8.7653
  ADP ADP  17.1191
  BXK BXK  7.3793
  BQR BQR  12.3980
  BYW BYW  6.4548
   HA HYD  0.0000
    N PHE  1.5000
  DLN DLN  6.3021
  CVA CVA  6.1225
  BMB BMB  5.5373
  HB1 AS1  0.0000
  DOF DOF  7.5017
  CNK CNK  5.2611
  BRS BRS  9.0004
   CD PRO  2.0000
  BRB BRB  5.4767
  BMD BMD  11.1759
  H2' QSI  1.0000
  DTX DTX  5.7784
  BPY BPY  5.5220
    C PHE  1.7000
 H31B XK2  0.0000
  BND BND  10.6552
   C3 XK2  2.0000
  AVY AVY  6.9112
   HN SEP  1.0000
  CIB CIB  8.3722
  CUC CUC  6.0297
  BUR BUR  5.0391
  ASS ASS  6.1501
  CCK CCK  5.6481
  BGX BGX  5.6388
  BHT BHT  5.8186
  CBF CBF  5.7925
  C3' QSI  2.0000
  ATX ATX  5.2127
  H79 XK2  1.0000
  CQS CQS  10.0436
  AHY AHY  7.2000
  CHG CHG  6.1185
  APV APV  6.1304
  DMZ DMZ  5.0401
  BSX BSX  8.5734
  DCL DCL  5.4936
  AEM AEM  8.0810
  CDF CDF  7.2664
  AGD AGD  6.1457
  HD1 HSD  1.0000
  AXE AXE  6.9261
  BJS BJS  14.5737
  DID DID  6.2732
  CEF CEF  5.9131
  AGN AGN  5.3660
  CYR CYR  6.7401
  AMK AMK  6.6705
  CTQ CTQ  7.8231
  BBB BBB  5.2137
  AFT AFT  6.2974
  CDJ CDJ  6.1504
  ATE ATE  6.1175
  CD2 HSE  1.7000
  BNU BNU  5.7389
  BZF BZF  7.7582
  BMN BMN  12.3065
  DDD DDD  11.7665
  CWH CWH  14.3779
  CRV CRV  5.2221
   CG ASP  1.7000
  DOS DOS  5.2148
  DSR DSR  6.0903
    C CYS  1.7000
  DSF DSF  5.2939
  AFH AFH  10.1177
  ARD ARD  6.2197
    C TRP  1.7000
  DRJ DRJ  5.3974
  CYT CYT  5.2763
  COE COE  5.2350
  BIG BIG  11.9548
  AFI AFI  5.4962
  ASF ASF  5.3669
  BHY BHY  5.9955
  CUK CUK  9.6267
  DJX DJX  5.6961
  CAM CAM  6.2890
  CTG CTG  20.0070
  DDU DDU  8.0438
  CYG CYG  6.0250
  HE1 GL1  1.0000
  ASX ASX  6.3165
  CKI CKI  6.4475
  HB2 AS2  0.0000
  DLE DLE  8.5864
  BTK BTK  6.3098
  CHS CHS  5.7673
  BUI BUI  11.6385
  HE2 TYR  1.0000
  DKN DKN  6.8307
  BTO BTO  5.4820
  BSK BSK  5.3558
  ARI ARI  5.4906
   HA GLU  0.0000
  BYQ BYQ  5.0246
  H22 XK2  1.0000
  HE3 TRP  1.0000
  COK COK  7.6333
  AKW AKW  6.6737
  ALU ALU  7.5654
  DMY DMY  7.8626
  BXB BXB  5.8131
  OD1 AS2  1.4000
  CKY CKY  7.0445
  BIS BIS  12.2061
  DTH DTH  5.4779
  DQZ DQZ  5.5092
  CDR CDR  5.4237
  DHT DHT  5.1206
  CCD CCD  5.7185
  BWU BWU  5.4921
  CXI CXI  5.8432
  BYD BYD  8.2750
  CGG CGG  5.3658
   CB GLN  2.0000
  CE1 TYR  1.7000
  AGT AGT  9.5591
  ADW ADW  6.7502
  HG2 QSI  0.0000
  DKF DKF  5.4619
   C1 XK2  1.7000
    O ASN  1.4000
  AOB AOB  5.4582
  DOL DOL  8.0711
  DGP DGP  5.4313
  CZI CZI  7.3954
  CPN CPN  5.8108
  CZN CZN  5.0969
  AEU AEU  6.0538
  C18 TSA  1.7000
  ANX ANX  6.7990
  CMF CMF  5.1688
  BRP BRP  6.1419
  BIE BIE  5.6782
   CD QSI  1.7000
  CRM CRM  13.3146
  AIS AIS  5.3451
  AWN AWN  6.3786
   H5 TSA  1.0000
  BBQ BBQ  6.2042
  BLK BLK  6.5724
  ALD ALD  5.7196
  CSM CSM  8.7643
  BZP BZP  8.8513
  DIG DIG  5.9355
  AIY AIY  10.4022
  ACD ACD  6.5304
  CLZ CLZ  5.9582
  CZL CZL  5.2405
  DIE DIE  6.2786
  BKH BKH  8.4705
  AMP AMP  7.7083
  AOY AOY  5.8045
  CXG CXG  6.6646
  COF COF  5.2698
  BFH BFH  5.5536
  DBX DBX  6.1495
  BBH BBH  7.5567
  BSE BSE  8.5942
  AKF AKF  6.0306
  CGC CGC  6.3200
   CB CYS  2.0000
  DEK DEK  6.8879
  DHC DHC  5.1188
  BHM BHM  5.5403
  APS APS  5.9453
   C4 QSI  1.7000
   CZ PHE  1.7000
  O3' QSI  1.4000
  CKS CKS  5.8805
    N HIS  1.5000
  CXT CXT  9.0849
  CFO CFO  8.4790
  CFH CFH  6.1306
  AIR AIR  5.9169
  HB2 SER  0.0000
  CRA CRA  6.8074
  O2S QSI  1.4000
  APX APX  5.2904
  BEU BEU  5.9146
  ACY ACY  6.1493
  DRO DRO  6.0307
  H37 XK2  1.0000
  CKZ CKZ  5.1982
    O VAL  1.4000
  DEA DEA  5.9528
  BOE BOE  8.0633
  CWD CWD  15.7745
  CEO CEO  5.0227
  CTD CTD  15.6392
  DFN DFN  5.6044
  ACC ACC  7.7887
  HE1 HSC  1.0000
   CA ALA  2.0000
  DAP DAP  8.0844
  AQI AQI  5.5282
   H1 OH2  1.0000
  CJG CJG  5.0087
  AYX AYX  5.6342
  DVC DVC  6.1045
  BJB BJB  14.5087
  CSX CSX  6.9293
   CD GLN  1.7000
  AGJ AGJ  5.8226
  CDL CDL  7.9440
  CXN CXN  10.0735
  BVO BVO  9.7544
  AEF AEF  7.8274
    H ARG  1.0000
  AXT AXT  5.3631
  AQC AQC  6.2263
    N AS2  1.5000
  BEZ BEZ  6.6712
  CRN CRN  12.2372
  BWJ BWJ  8.2262
  AES AES  6.7314
  BXV BXV  8.3307
  AEI AEI  7.8394
  APQ APQ  5.0796
  OE1 GLU  1.4000
  H34 XK2  1.0000
  DEF DEF  6.7712
  DAT DAT  5.2161
  CBI CBI  7.1972
  HE1 TRP  1.0000
  CTC CTC  7.6697
  DIO DIO  5.4254
  CXE CXE  9.9548
  CQL CQL  9.5760
  BNE BNE  5.6145
  CVL CVL  10.4260
  CLE CLE  5.7748
    N HSD  1.5000
   CB PRO  2.0000
  DGS DGS  5.5230
  CHU CHU  5.5465
  BOQ BOQ  5.6093
  HG2 ARG  0.0000
  CEI CEI  6.9650
  HB2 PHE  0.0000
  DQF DQF  7.3698
  CTI CTI  8.6726
  CMQ CMQ  5.6428
  BKV BKV  5.1369
  AVF AVF  5.8946
  DES DES  5.9140
  CGQ CGQ  6.8786
  BIU BIU  6.1915
    O HSD  1.4000
  BBM BBM  5.7487
  CVQ CVQ  11.8949
  AQP AQP  8.9728
  AOD AOD  5.7442
 HG13 VAL  0.0000
    H MET  1.0000
  H12 TSA  1.0000
  BUC BUC  6.0689
  AVW AVW  6.8443
   HA LYS  0.0000
  CWY CWY  11.2604
  BDX BDX  6.1995
  ARC ARC  7.6677
  C5' QSI  2.0000
  ASG ASG  5.8146
  AMB AMB  5.3875
   CG TYR  1.7000
  C33 XK2  1.7000
   CA SER  2.0000
  BLE BLE  15.3400
  BZM BZM  5.4234
  DUL DUL  6.8340
  HB1 ARG  0.0000
  AYL AYL  6.0025
  C28 XK2  1.7000
  BCS BCS  7.1184
  BNF BNF  10.2177
  BHI BHI  6.3481
  BBZ BBZ  6.1441
  BFJ BFJ  5.7018
  AZI AZI  7.7216
  AKD AKD  6.8406
  CSV CSV  6.9358
  HB1 AS2  0.0000
  CCQ CCQ  7.8007
  AUD AUD  5.3744
  BNM BNM  7.8507
  ALI ALI  8.4678
  OD1 ASN  1.4000
  C67 XK2  1.7000
  C72 XK2  1.7000
  DNR DNR  5.1353
  CBE CBE  5.4575
  CLO CLO  5.5939
  BJT BJT  14.9014
  ABM ABM  12.7497
  CNH CNH  5.5322
  C1' QSI  2.0000
  AHX AHX  5.7783
  DMG DMG  8.0304
  ACO ACO  7.0486
   HN ALA  1.0000
  CBM CBM  6.7742
   HN HYD  1.0000
  CGZ CGZ  5.4937
  BSC BSC  6.3862
  HG1 MET  0.0000
  DFF DFF  5.6896
  BSU BSU  10.1588
  BKI BKI  5.4208
  BCZ BCZ  7.2186
  AGV AGV  7.8563
  AKJ AKJ  9.4464
  CBX CBX  6.6988
 HE21 GLN  1.0000
   HG CYS  1.0000
  AUZ AUZ  6.0354
  AYT AYT  5.8570
  BQV BQV  13.9870
  AIC AIC  10.7609
   OC VDW  0.0000
  BVX BVX  5.5915
  HB1 LEU  0.0000
  DTD DTD  6.1752
  DGK DGK  5.4800
  N10 QSI  1.5000
  AYZ AYZ  5.0023
  BRF BRF  5.0719
  BPT BPT  6.2314
  CHZ CHZ  5.6040
  BKC BKC  13.4591
  BJI BJI  23.1134
  BCG BCG  5.4199
  H35 XK2  1.0000
  BLX BLX  9.2603
  BYU BYU  5.6783
  CHB CHB  6.1391
  BPZ BPZ  14.1096
   HA HSE  0.0000
  BJL BJL  8.1363
  AGS AGS  6.4535
   CD GLU  1.7000
  DNU DNU  6.9989
  AGF AGF  5.2065
   CB HIS  2.0000
  CND CND  5.6783
  ARS ARS  5.5231
  CTV CTV  5.9725
  DRM DRM  5.6238
 H2'' QSI  0.0000
  AWX AWX  6.7266
  AJL AJL  9.1109
  OH2 HOH  1.4000
  CHV CHV  5.3738
  DLY DLY  7.3106
  DGU DGU  5.4254
  CD2 LEU  2.0000
  BGF BGF  6.6434
  BLI BLI  9.0235
  DGB DGB  8.0980
 HD22 LEU  0.0000
  DCX DCX  7.1983
  CZF CZF  5.3217
  CTY CTY  6.9306
    O THR  1.4000
  CHN CHN  5.2663
  DIW DIW  6.9995
  AKV AKV  5.8567
  AEJ AEJ  8.9729
  DMA DMA  5.9911
  ARR ARR  5.5759
  HD3 ILE  0.0000
  CDM CDM  8.0267
  ACI ACI  6.5227
  H71 XK2  1.0000
  DAI DAI  5.7317
  AMI AMI  6.1883
  CD1 PHE  1.7000
  CKB CKB  5.6043
  BLQ BLQ  9.9374
  AOP AOP  5.2545
  AWC AWC  5.6128
  DLP DLP  8.9575
  DEZ DEZ  6.0815
  DCC DCC  5.1538
  AZL AZL  5.6737
  AHP AHP  8.1805
  DRL DRL  5.5302
  CSU CSU  7.1673
  AYW AYW  5.4062
   CG LYS  2.0000
  CGP CGP  5.5807
  DAH DAH  8.6638
  ANI ANI  5.1181
  DUG DUG  5.8755
  DNX DNX  5.7353
  BGD BGD  5.9278
  CSB CSB  11.9390
  ATL ATL  6.8030
  DDC DDC  6.4412
  CLF CLF  5.9169
  AOO AOO  8.9745
  CGR CGR  5.3837
  AXM AXM  5.6974
   CG HIS  1.7000
  CHE CHE  6.2918
  CIC CIC  6.6231
   O7 TSA  1.4000
  DEM DEM  6.6706
  BCM BCM  5.4950
 HD22 ASN  1.0000
  ATV ATV  7.5494
    C LYS  1.7000
  BGA BGA  5.1716
  CHA CHA  6.4784
  CGE CGE  5.7032
  DTS DTS  5.7647
  AGC AGC  5.7149
  DSW DSW  9.2128
  DMJ DMJ  5.8734
   HB ILE  0.0000
  CEU CEU  5.1549
  CUT CUT  11.2112
  BKA BKA  7.4445
  BWL BWL  5.8838
  CVT CVT  5.7333
  BCY BCY  5.1902
  AVB AVB  5.7787
 HG22 ILE  0.0000
  CWL CWL  6.1268
  CDI CDI  5.9798
  BJX BJX  12.6644
  CEQ CEQ  6.0300
  AVZ AVZ  6.5903
  BVW BVW  7.3087
  AHM AHM  5.1180
  HB2 ARG  0.0000
  DTJ DTJ  5.1973
  BPQ BPQ  8.0851
  BWY BWY  6.4448
  BON BON  5.8644
  ABT ABT  13.8878
  C20 XK2  1.7000
  CQC CQC  5.0750
  ANY ANY  6.3737
  BKT BKT  6.3330
  AXA AXA  5.3000
  DLO DLO  5.5913
  BDA BDA  5.8526
  BCX BCX  5.4812
  BMS BMS  10.3783
  COG COG  6.6175
  BCL BCL  5.5572
  AOA AOA  6.1703
  CVS CVS  8.3457
   CZ ARG  1.7000
  AIX AIX  5.8223
  DEW DEW  6.0224
  CUD CUD  20.0004
  BOH BOH  5.2886
  ASY ASY  6.6976
  CJO CJO  5.3606
  DRN DRN  6.1109
  CZB CZB  7.0701
  BHW BHW  12.7537
  DPY DPY  5.3583
  DEG DEG  6.2467
  CBO CBO  6.8400
  CLA CLA  5.1111
    H ILE  1.0000
  CCJ CCJ  7.7273
  AUR AUR  5.9134
    N ALA  1.5000
  CKT CKT  7.1787
  DED DED  5.8506
  BOV BOV  5.6456
  BOM BOM  5.8331
  DNF DNF  5.8083
  CJW CJW  5.0621
  BAQ BAQ  5.9610
  O15 TSA  1.4000
  NE2 HSD  1.5000
  OE2 GL1  1.4000
  CMM CMM  6.6862
   CB TRP  2.0000
  BMQ BMQ  7.1713
  AUU AUU  7.1592
  ANO ANO  5.8580
  HE1 HIS  1.0000
  AFQ AFQ  6.7057
  AMT AMT  9.6619
   CD GL1  1.7000
  CBY CBY  7.0363
  ALG ALG  6.1013
 HG21 VAL  0.0000
  AOQ AOQ  5.3250
  OE1 QSI  1.4000
  HG2 MET  0.0000
  HB2 HSE  0.0000
  BTF BTF  5.1407
  BST BST  6.8665
  AFF AFF  6.1945
   HN CYS  1.0000
    H ASP  1.0000
  AIW AIW  9.5811
  DBA DBA  6.2774
  CQA CQA  7.8669
  CHX CHX  6.3311
    O GL1  1.4000
  CEG CEG  5.2938
  CMB CMB  8.2775
  AML AML  6.3797
  AMX AMX  9.6960
  DFB DFB  5.8714
  NE2 GLN  1.5000
  BVQ BVQ  8.5714
  BMI BMI  7.1770
  BJM BJM  6.6161
  CLL CLL  5.0479
  DFX DFX  5.9513
  CFR CFR  7.1225
  ADV ADV  8.6015
  BVF BVF  5.6616
  ASN ASN  5.6008
  HD1 HSC  1.0000
  DSL DSL  5.3469
    N TRP  1.5000
  ABG ABG  14.2979
  BRQ BRQ  8.9377
  CWM CWM  5.5498
  BMY BMY  9.3979
    C ASP  1.7000
  DOV DOV  6.2244
  BLD BLD  9.7828
  AAJ AAJ  19.4361
  CE1 HSE  1.7000
  BUX BUX  6.6976
  BHF BHF  5.3731
   HN TRP  1.0000
  AUB AUB  6.6433
  CMW CMW  5.6606
  BBY BBY  5.1449
  AZM AZM  6.4617
  ACR ACR  11.3968
  AXR AXR  5.4351
  CMK CMK  5.5030
  DPP DPP  5.2467
  BXW BXW  6.4051
  ABP ABP  18.6657
  BLF BLF  7.1836
  DUY DUY  6.4029
  AIQ AIQ  11.2744
  AYA AYA  5.4097
  DKJ DKJ  6.3525
  CFL CFL  5.1792
  CQO CQO  9.0050
  DIQ DIQ  6.2484
  DTQ DTQ  5.8062
  BXO BXO  5.5944
  CMN CMN  5.5485
  DSS DSS  5.5016
  DOK DOK  6.4228
  DJT DJT  6.0993
  CCA CCA  5.0697
  AJA AJA  10.4119
  DFH DFH  6.9077
  BUQ BUQ  6.9290
  HG1 ARG  0.0000
  BVP BVP  5.0221
  CEC CEC  6.3751
  DNM DNM  6.1528
  DER DER  5.2981
  CIH CIH  6.0474
  HE2 MET  0.0000
  NE2 HIS  1.5000
  CJQ CJQ  6.6625
  ACN ACN  11.8212
   CG PHE  1.7000
 H31A XK2  0.0000
  BUK BUK  6.0934
  H25 TSA  1.0000
  DAY DAY  10.0112
  DBK DBK  7.1184
  BRO BRO  11.7592
  DTR DTR  6.1055
  BNP BNP  10.3383
  AWL AWL  6.8483
  BZH BZH  10.3220
  DUZ DUZ  5.9958
  CCN CCN  6.2033
  DEO DEO  5.8692
  BNR BNR  5.0212
  DNP DNP  7.3650
   HE GLU  1.0000
  AXS AXS  6.6202
  AFJ AFJ  6.1913
  DVM DVM  6.1586
  CIF CIF  7.7827
  CCM CCM  8.3345
  AIN AIN  8.7831
  CQJ CQJ  8.3100
  BLH BLH  13.8287
  DQY DQY  6.9225
  BDE BDE  8.8843
  AEX AEX  8.5807
   CB MET  2.0000
  DQG DQG  6.0974
  DKY DKY  5.2625
  ALM ALM  8.1150
   H1 TIP  1.0000
  CRJ CRJ  14.9512
  BJE BJE  7.2076
  CMV CMV  5.8693
  BXE BXE  7.2389
  BAP BAP  5.1742
  ANZ ANZ  5.3998
  AJO AJO  6.3722
  DCN DCN  7.2971
  DQK DQK  5.9701
  BMJ BMJ  10.2537
  AXK AXK  5.5076
  CJN CJN  5.2494
  BXI BXI  6.1271
  BGT BGT  5.8568
 HG12 ILE  0.0000
  DJD DJD  6.2753
  AKY AKY  6.0276
  BGZ BGZ  6.8116
  AZY AZY  5.5119
  AVH AVH  6.8873
  ARQ ARQ  6.2145
  ADU ADU  6.1987
  CRC CRC  10.2122
  ARW ARW  5.7708
  AQO AQO  5.2817
  AVV AVV  5.9183
  OE1 GL2  1.4000
  BWE BWE  7.1044
  COY COY  5.1778
  AFK AFK  5.0861
  APT APT  6.0464
  CUW CUW  6.2218
  CLR CLR  5.6576
  BGK BGK  5.8816
  BDY BDY  6.0998
  AOC AOC  5.6210
   CG GL2  2.0000
   CA MET  2.0000
  CRI CRI  7.1383
  BHP BHP  6.5390
  DDH DDH  5.1644
  AQW AQW  5.1776
  H65 XK2  1.0000
  DAF DAF  6.7902
  AEL AEL  6.0106
  CUO CUO  8.2287
  CXM CXM  9.1066
  CCT CCT  7.8087
  AXF AXF  6.3389
  AGE AGE  6.4754
  CRH CRH  13.9508
  BCE BCE  8.6023
  DLR DLR  5.8610
  DDQ DDQ  9.4120
  BFX BFX  6.0754
  DPV DPV  7.2697
  BHD BHD  6.9083
  CD2 HSC  1.7000
    N GL1  1.5000
   CA ARG  2.0000
  APM APM  5.1309
  BAO BAO  6.8563
  AEA AEA  12.0450
  HB1 PHE  0.0000
  C66 XK2  1.7000
  CBU CBU  5.9985
  ACW ACW  6.8439
  CEP CEP  5.0560
  BLS BLS  6.0418
  AXB AXB  7.1599
  ASE ASE  6.4414
  DIJ DIJ  8.2791
  DFC DFC  5.5876
  HG1 GLN  0.0000
  CJV CJV  7.0059
  CUJ CUJ  8.5800
  DSC DSC  5.8986
  DCP DCP  6.6225
  AQK AQK  7.1322
  DIT DIT  9.3881
  ND1 HSE  1.5000
  AZQ AZQ  7.0455
  BEV BEV  6.1906
    C MET  1.7000
  AVP AVP  7.1964
  DVQ DVQ  5.5511
  ANE ANE  6.4851
   H3 XK2  0.0000
  AOW AOW  5.1760
  CQN CQN  12.9736
  AEP AEP  5.6993
  H3' QSI  1.0000
  DNK DNK  7.4605
  ATJ ATJ  7.0054
  O2' QSI  1.4000
   SD MET  1.8500
  DVI DVI  6.1092
  DBJ DBJ  7.0434
  ARP ARP  5.8879
  ABH ABH  9.9152
  DMP DMP  5.4668
  DJJ DJJ  5.3097
  HB1 ASN  0.0000
  CUN CUN  8.6050
  AYU AYU  7.2365
  DUF DUF  5.1138
  ABO ABO  13.3442
   CA CYS  2.0000
  DGF DGF  7.0669
  BFI BFI  5.3768
  AZJ AZJ  6.2894
  BJZ BJZ  6.0713
  CIX CIX  5.6603
  BFV BFV  6.7007
  ATH ATH  5.7770
  BAH BAH  7.2435
  BFS BFS  6.0213
  AGY AGY  12.5144
  BKW BKW  8.2014
    C GL2  1.7000
  BSD BSD  5.5004
  BVK BVK  5.4977
  AMF AMF  5.2075
  AKA AKA  6.1398
    O PHE  1.4000
  DVE DVE  5.0087
 H61A XK2  0.0000
  AIB AIB  7.9340
  HE1 GL2  1.0000
  BEC BEC  5.2848
  AXD AXD  5.0339
  AOZ AOZ  6.9617
  AOE AOE  6.0004
  CPZ CPZ  5.3963
  AGX AGX  5.0061
   CG HSE  1.7000
  DKK DKK  5.8597
  AKB AKB  8.5463
  CKO CKO  5.5914
  DVA DVA  6.0294
   N7 XK2  1.5000
  DJW DJW  7.3606
  CMX CMX  6.0479
  CRL CRL  19.2263
  BXY BXY  5.2188
  BNL BNL  7.1657
  BAK BAK  5.0928
  ACJ ACJ  6.8120
  BEG BEG  6.4268
    H SEP  1.0000
  CFJ CFJ  7.4224
  HB2 AS1  0.0000
   SG CYS  1.8500
  HD2 ILE  0.0000
  BZL BZL  8.1811
  ARH ARH  5.3912
  CMR CMR  6.4139
    O HSE  1.4000
  CD1 LEU  2.0000
  CCW CCW  8.6362
  BSA BSA  7.4033
  CXV CXV  13.8718
  CGM CGM  6.1158
  DLW DLW  7.5684
  BRL BRL  13.8787
  BNN BNN  5.8437
  CXQ CXQ  7.4451
  BVG BVG  8.0797
  CE2 TRP  1.7000
  CRZ CRZ  16.7886
  HB1 QSI  0.0000
  BFR BFR  5.2308
  DKS DKS  7.3882
  APN APN  7.3405
  DSN DSN  6.6001
  HB2 CYS  0.0000
  CDW CDW  5.7824
  AZK AZK  6.0058
  BBP BBP  5.4967
  ARX ARX  10.3565
  AOI AOI  5.9786
  BJV BJV  10.3880
  BBC BBC  5.8108
  CWR CWR  6.1808
   CG GLU  2.0000
  COH COH  5.3151
  AHZ AHZ  6.4931
  DIY DIY  7.5641
  CZD CZD  5.8164
  AKH AKH  6.8914
  ADO ADO  5.2466
  DMS DMS  7.0557
  BMK BMK  6.3229
  H63 XK2  1.0000
  DHF DHF  5.7554
  ACU ACU  6.7596
  CPU CPU  5.0979
  CBS CBS  8.0170
 HE22 GLN  1.0000
  ADQ ADQ  5.1496
  ARK ARK  7.5794
   O4 XK2  1.4000
  BXQ BXQ  5.1980
  CLQ CLQ  5.4649
  CSG CSG  13.3736
  BZU BZU  10.6355
  CUQ CUQ  7.2370
  CSZ CSZ  11.7651
  DHL DHL  6.8741
  CVV CVV  7.9054
   HN TYR  1.0000
  AUN AUN  5.1207
  CYD CYD  9.6618
  CUH CUH  8.6808
  DFO DFO  6.2661
  CHC CHC  5.2054
  AMY AMY  6.8541
  DUC DUC  5.1594
  BYM BYM  6.8026
  DPF DPF  5.7522
  DLZ DLZ  5.2600
  DHH DHH  6.5498
  AIF AIF  5.0616
  ABZ ABZ  15.1561
  CPE CPE  5.2394
  CNX CNX  6.2607
  CHJ CHJ  5.8514
  APC APC  6.5737
  BJJ BJJ  9.3524
  BQN BQN  5.1280
  CRK CRK  6.5288
  BSO BSO  9.2196
  DCB DCB  5.3858
  BSB BSB  7.4866
    C HSD  1.7000
   HA ARG  0.0000
  DSK DSK  7.1323
  DTG DTG  5.2951
  AYQ AYQ  5.6501
  CYS CYS  5.6989
  DQI DQI  8.5873
  AIZ AIZ  10.2629
  BBN BBN  6.3088
  DGX DGX  6.0838
  DLT DLT  8.0331
  CQK CQK  12.9847
  DUU DUU  6.1719
  CRX CRX  23.2180
  AMM AMM  6.2351
  DQN DQN  5.5025
  AVM AVM  6.3635
  CRW CRW  16.2558
 HD12 ILE  0.0000
  ATC ATC  6.0117
  CET CET  5.5788
  DHM DHM  6.1881
  BDL BDL  5.8629
   CB GL1  2.0000
  ATR ATR  6.6676
  DVK DVK  8.4073
  C19 TSA  1.7000
  AYB AYB  6.2004
  DOM DOM  5.2307
  DIZ DIZ  5.1155
  AAE AAE  11.0787
  OE1 GLN  1.4000
  AUJ AUJ  5.4449
  BUH BUH  10.0330
  AUX AUX  7.1780
  DNY DNY  5.9346
  H21 TSA  1.0000
  AWD AWD  6.2255
  CYI CYI  8.3962
  CBQ CBQ  6.4505
  AKO AKO  6.1488
  BLR BLR  10.4280
  DLQ DLQ  7.8083
  BSR BSR  5.4276
  BSG BSG  6.1179
   HN ASP  1.0000
 H3'' QSI  0.0000
  DJF DJF  6.0624
  CFZ CFZ  5.7781
  BMG BMG  5.5153
  CFU CFU  5.2416
  ATI ATI  8.4719
  DMN DMN  5.6206
 HG21 ILE  0.0000
   HA ILE  0.0000
   CB HSE  2.0000
  CUX CUX  7.8091
  BCW BCW  5.9968
  BHE BHE  5.5579
  BDC BDC  6.2555
  AFB AFB  8.8317
  BFQ BFQ  5.9458
  BXS BXS  6.2647
  ANW ANW  6.4185
    O CYS  1.4000
  DKT DKT  8.0451
  AQZ AQZ  6.9852
  AMU AMU  6.3634
   C6 XK2  2.0000
  BSW BSW  7.8354
  BMZ BMZ  5.5316
  BWB BWB  5.6829
 HD21 LEU  0.0000
  AHE AHE  11.6046
  ADM ADM  19.4192
    O ASP  1.4000
  AJU AJU  7.2310
  DCW DCW  6.0984
  AQU AQU  6.2890
  DHV DHV  6.8243
  CAS CAS  7.2799
  BOR BOR  6.4793
   N3 QSI  1.5000
  BHC BHC  7.0660
  CFI CFI  6.8431
  ACX ACX  6.0144
  OD2 AS1  1.4000
    H GL2  1.0000
  HB1 GLN  0.0000
  DFU DFU  9.7512
  CKX CKX  5.8823
  CFD CFD  5.1940
  CNI CNI  5.3053
  AQX AQX  7.0971
  DRS DRS  6.3727
  BFP BFP  6.6246
  DKV DKV  5.1541
  CFW CFW  5.6322
    C GL1  1.7000
  COQ COQ  6.3638
  AQF AQF  6.4028
  AVG AVG  5.4536
  C2' QSI  2.0000
 HD13 LEU  0.0000
  AGP AGP  11.2215
  CHO CHO  8.5086
   HB VAL  0.0000
  CSP CSP  7.1390
  CFS CFS  7.5904
  CJS CJS  5.9881
  CAN CAN  6.3795
  AXC AXC  5.1270
   HA VAL  0.0000
  DCA DCA  6.3572
  DBD DBD  9.0302
  AHT AHT  5.2018
  BAN BAN  6.4806
  BCT BCT  5.4480
  BID BID  5.7658
  AQB AQB  6.2456
  BYS BYS  7.7900
  DJB DJB  7.1113
  CVJ CVJ  5.2681
  AOR AOR  6.7378
  CBD CBD  6.9404
  DPB DPB  6.1165
  AUS AUS  9.1057
  ADR ADR  9.0350
  DKO DKO  6.4338
  AHD AHD  5.1246
  CTX CTX  6.1656
  DBR DBR  5.2050
  CKP CKP  5.3898
  ABD ABD  12.3467
  ALE ALE  5.0502
  DCS DCS  6.2363
  CZK CZK  5.0888
  AZH AZH  5.4227
  BHB BHB  5.3732
  BZE BZE  6.5420
  BIM BIM  17.1864
  AAU AAU  8.4452
  CAX CAX  5.3957
  CCG CCG  7.9040
    O QSI  1.4000
  ASK ASK  7.0986
  BOL BOL  7.2498
  BSQ BSQ  8.7898
  CVP CVP  5.1679
  BCK BCK  6.4042
  ARF ARF  6.4476
  CE2 TYR  1.7000
  BRE BRE  5.9264
  H25 XK2  1.0000
  CSI CSI  6.5583
  DIV DIV  6.3334
   CA HYD  2.0000
   NH VDW  0.0000
  C22 XK2  1.7000
  ALF ALF  5.6378
  AKU AKU  5.2737
  DDJ DDJ  7.2192
  H11 TSA  1.0000
  DBL DBL  5.6394
  DKQ DKQ  5.8450
  CVK CVK  9.4747
  BIJ BIJ  8.5382
  CPG CPG  5.4958
   HA CYS  0.0000
  BZY BZY  6.3819
  BMV BMV  5.0059
  BBT BBT  7.2451
  DAJ DAJ  6.0008
  BLG BLG  9.1701
    H TRP  1.0000
  COW COW  5.0956
  BOC BOC  15.7876
  AID AID  5.2119
  AHI AHI  7.2384
  CVI CVI  10.5162
   HN GLU  1.0000
  CRQ CRQ  10.1104
  DCQ DCQ  5.4305
  C70 XK2  1.7000
  AQL AQL  8.9775
   SG HYD  1.8500
  DLV DLV  5.8590
  CTT CTT  17.2559
  BQO BQO  5.2474
    N GLN  1.5000
   CA PRO  2.0000
  CFG CFG  5.2786
  BXX BXX  5.1831
  DTI DTI  5.5494
  DEI DEI  5.2742
  DQC DQC  5.3776
   H6 XK2  0.0000
  BGV BGV  5.0088
  AMN AMN  12.3836
  COT COT  8.8041
  AYO AYO  6.1974
  HB2 ALA  0.0000
  CZX CZX  6.2852
  AFL AFL  5.0001
  DCJ DCJ  5.9368
  CQE CQE  5.7838
  BUD BUD  7.6192
  AFS AFS  12.0502
  AYH AYH  5.1691
  DCU DCU  5.6315
   N2 XK2  1.5000
  TWE TWE  20.0000
   CG LEU  2.0000
  AFA AFA  9.7264
  ATN ATN  5.5137
  DUP DUP  5.6827
  AQV AQV  5.8080
   CB LYS  2.0000
  CZ2 TRP  1.7000
  BOU BOU  8.8407
  DGT DGT  6.6514
  AAG AAG  7.6920
  CID CID  6.0546
  DTW DTW  5.3433
  DQE DQE  6.0533
  BQK BQK  5.5847
  ARO ARO  5.4709
  ANH ANH  6.5058
  CKU CKU  7.1445
  AOK AOK  5.5781
  CEH CEH  5.4199
  DME DME  6.0544
  DGN DGN  6.2331
  DLD DLD  5.6729
  BIA BIA  18.2441
  ASH ASH  8.4360
  CDT CDT  5.0224
  DUA DUA  6.3398
  AMJ AMJ  10.9274
  CBB CBB  9.1603
  BUZ BUZ  5.8661
  BOD BOD  5.5366
  HD1 HSE  1.0000
  AWB AWB  6.1275
  ARE ARE  6.6050
  BMP BMP  7.9589
  CNC CNC  6.6586
  BZK BZK  5.7790
  BLO BLO  12.9677
  BAR BAR  5.3659
  AJQ AJQ  5.7051
  HB1 TRP  0.0000
  BQM BQM  5.8482
  BEN BEN  5.3905
  BGP BGP  5.4993
  DFD DFD  6.3718
  HT2 QSI  1.0000
  CEX CEX  8.5348
  CGD CGD  5.6127
  BTA BTA  5.8480
    N ASP  1.5000
  DTZ DTZ  6.0071
  DFA DFA  5.5262
  CVN CVN  8.2658
   CG GLN  2.0000
  CPH CPH  5.7391
  ABJ ABJ  11.1352
  AGB AGB  8.4437
  CGJ CGJ  5.0966
  AFV AFV  8.0433
  CNB CNB  5.6272
  HG2 GLN  0.0000
  AWZ AWZ  5.9258
  BZC BZC  7.1044
  BFE BFE  5.0294
  CG2 THR  2.0000
  CTK CTK  14.6530
  CTJ CTJ  9.1184
  BXP BXP  5.7305
  BTL BTL  8.8031
  AJH AJH  5.7101
  BCH BCH  5.3799
  CBG CBG  5.6865
  ASB ASB  5.0198
  BLW BLW  11.2406
  COC COC  5.3492
  BUV BUV  5.1692
  BBF BBF  5.8054
  O1S QSI  1.4000
  DLX DLX  5.5347
  ACF ACF  12.3069
  BZJ BZJ  5.1930
  AZU AZU  7.3370
  COP COP  5.6905
   CG PRO  2.0000
  BHO BHO  7.0010
  CGW CGW  5.6865
  BZB BZB  8.6617
   HA SER  0.0000
  BPK BPK  7.2839
  BVL BVL  5.7737
    C SEP  1.7000
  CMI CMI  8.0113
  BUP BUP  5.8702
  ALO ALO  5.6316
    H LEU  1.0000
  CXU CXU  7.2377
  BDO BDO  5.6985
    N AS1  1.5000
  DOQ DOQ  6.7220
  ATQ ATQ  6.5673
   CA HSE  2.0000
  DRT DRT  5.4434
  DPX DPX  7.2781
  AXN AXN  6.1287
  AEG AEG  10.1054
  CYX CYX  10.4485
  BHA BHA  5.5839
  HB2 LEU  0.0000
  CQY CQY  18.2896
   HE GL1  1.0000
  CMP CMP  5.7861
  AGH AGH  9.6422
  DOG DOG  5.1095
  CDQ CDQ  5.1818
  BER BER  5.3401
  AHS AHS  8.9144
  DSI DSI  7.0784
  AQE AQE  5.0567
    N ILE  1.5000
  BHQ BHQ  5.1756
   C2 QSI  1.7000
  CQX CQX  7.6542
  CEA CEA  5.1787
  DEY DEY  9.1720
  ACS ACS  6.2263
  ALK ALK  8.1244
  BBE BBE  5.7413
  CZP CZP  6.6077
  H64 XK2  1.0000
    N HSE  1.5000
  BGN BGN  5.2679
  BQH BQH  6.9229
  AKQ AKQ  5.4126
  AAX AAX  13.1998
  DHG DHG  7.1163
    O HSC  1.4000
  DJZ DJZ  5.9043
  CUA CUA  9.6590
  CRY CRY  7.0727
  BNS BNS  8.5928
  CKK CKK  6.9837
  BJG BJG  19.3483
  SPH NBN  1.5000
  COS COS  5.4960
  BZZ BZZ  10.0292
   HA HIS  0.0000
  DKZ DKZ  6.4883
  ACE ACE  6.6340
  BZA BZA  6.4468
  CNE CNE  6.0290
  HD1 AS1  1.0000
  CIS CIS  5.4283
  BZS BZS  5.8661
  DGQ DGQ  5.7505
   HD ASP  1.0000
  CSW CSW  12.1257
  BRH BRH  5.5285
  CGA CGA  8.4181
  BWO BWO  5.4848
  CLU CLU  5.0607
  CHR CHR  5.0606
  CLT CLT  5.8544
  DEV DEV  7.7038
  ATW ATW  5.3147
  APG APG  5.4482
  BIY BIY  6.7343
  AER AER  10.1279
  CLX CLX  5.8877
  DAC DAC  5.6240
  AHW AHW  5.9221
  DOW DOW  5.4308
  BZV BZV  6.5159
  HB2 GLN  0.0000
  HE2 GL2  1.0000
  DJM DJM  7.1451
  BME BME  11.2561
   HN GLY  1.0000
   HN LYS  1.0000
  BEI BEI  7.1623
  CSK CSK  5.8956
  BKJ BKJ  6.2962
  ALS ALS  6.9514
  BCD BCD  7.1431
  CES CES  7.0968
  CDO CDO  5.2419
  DPA DPA  7.1243
  DOE DOE  7.1553
  CHL CHL  5.6524
  BWM BWM  5.0708
  NE1 TRP  1.5000
  COL COL  5.5567
  CUR CUR  5.9261
    H HSE  1.0000
  BTV BTV  7.2338
   CB PHE  2.0000
  BVE BVE  5.5499
  DBV DBV  8.3027
  DDX DDX  5.1308
  ATT ATT  5.3881
  BQE BQE  5.7711
  AJD AJD  6.1756
  COZ COZ  6.7477
  CNN CNN  5.1568
  BIF BIF  18.0712
  DHO DHO  5.1015
  CPA CPA  6.0955
  CIP CIP  5.3431
  AOF AOF  5.5878
  ADS ADS  10.4825
  DGC DGC  8.7020
   H1 HOH  1.0000
  DAW DAW  7.7940
  BHR BHR  5.7081
  DMD DMD  5.3149
  DNT DNT  6.1673
  CGF CGF  5.2635
  CSJ CSJ  7.0222
  CLS CLS  5.9600
  HA1 GLY  0.0000
  CLK CLK  5.4947
  CRS CRS  18.4717
  AAS AAS  7.4248
   HA LEU  0.0000
  BQX BQX  8.3482
  HZ2 LYS  1.0000
    C ALA  1.7000
   O3 SEP  1.4000
  BYL BYL  5.0940
   CB SER  2.0000
  DMH DMH  9.2083
  CZO CZO  5.6607
  COI COI  5.7967
   HN SER  1.0000
  AND AND  5.7883
  DTO DTO  7.1453
  DEE DEE  7.2236
  CLM CLM  5.4958
  AHN AHN  8.6730
   HE GL2  1.0000
  BDK BDK  5.1419
  OE1 GL1  1.4000
  HB2 QSI  0.0000
  ADT ADT  7.0926
  CUU CUU  11.1387
  CGB CGB  5.0452
  ACM ACM  14.4187
  HB2 HIS  0.0000
 HD21 ASN  1.0000
    O HOH  1.4000
  HD2 PHE  1.0000
  BKM BKM  9.9276
   HA ASN  0.0000
  DQL DQL  7.7015
  ASM ASM  5.9280
  DIN DIN  7.4825
   HG LEU  0.0000
  DQO DQO  7.0246
  CEZ CEZ  5.7792
  HB2 ASN  0.0000
  DHY DHY  5.9065
  BBS BBS  6.6256
  CML CML  5.3804
  AZP AZP  5.8780
  HE3 MET  0.0000
  BWZ BWZ  7.1429
  CGU CGU  5.4684
  BVJ BVJ  9.5530
   CA GL1  2.0000
  BEK BEK  6.3990
  DBF DBF  9.6177
  CWA CWA  8.2715
  CUP CUP  7.3283
  CTO CTO  7.0387
  BPE BPE  7.4359
  ANU ANU  5.5437
  AME AME  6.8965
 HG23 THR  0.0000
  DNG DNG  6.7853
  DCZ DCZ  6.9415
  CTM CTM  8.2609
  ADF ADF  5.2734
  DMW DMW  5.0884
  BBG BBG  6.4327
   HA GL1  0.0000
  CJY CJY  5.2444
  BJO BJO  17.5528
  CYA CYA  9.0089
  CLD CLD  7.1686
  AJP AJP  5.4128
  DQD DQD  6.4305
  CTR CTR  9.3983
  COX COX  5.0436
   HA PRO  0.0000
  BQB BQB  5.4699
  BDZ BDZ  5.1250
  CJR CJR  5.3969
  DFW DFW  8.0133
  DGA DGA  6.7916
  BOY BOY  7.8553
  DTK DTK  8.6934
  AJF AJF  5.8065
  DOY DOY  6.1699
  ND1 HSD  1.5000
  BTZ BTZ  10.8926
  BTB BTB  5.2247
  CYE CYE  6.6609
  ABK ABK  12.0587
  BSP BSP  5.7506
  CMD CMD  5.5820
  AKL AKL  7.7900
 HG23 ILE  0.0000
  AHF AHF  13.1862
  DAU DAU  5.5984
  DPU DPU  6.7995
  DUE DUE  5.6208
  BVR BVR  8.0250
  DEN DEN  11.7311
  AAP AAP  24.0878
  BKY BKY  5.6628
  BWA BWA  5.8922
    H GLU  1.0000
  DTN DTN  6.4879
  DQM DQM  6.9184
  CHH CHH  5.5926
  BTT BTT  10.4007
  ABV ABV  7.5655
  ND2 ASN  1.5000
  BVN BVN  5.0688
  BMH BMH  14.6908
  DST DST  7.7163
  BGO BGO  5.6675
   CG TRP  1.7000
  DSQ DSQ  7.0303
  CD2 TRP  1.7000
  DUO DUO  5.1522
  DCM DCM  6.5678
  AUM AUM  5.3922
  H14 TSA  1.0000
  DRF DRF  5.5512
    O ILE  1.4000
  DTP DTP  5.1322
  AWW AWW  6.5628
  BMX BMX  6.1422
  AXX AXX  5.2204
   CB AS2  2.0000
  DKH DKH  6.1120
  NE2 HSC  1.5000
  BOZ BOZ  5.7784
  ANA ANA  5.1194
  CPF CPF  6.2516
  AWH AWH  7.1845
  AIV AIV  7.9799
  CFK CFK  8.9208
  O24 TSA  1.4000
  DHZ DHZ  5.7058
  AHC AHC  6.8894
    H HYD  1.0000
  CAR CAR  5.5404
  ARN ARN  5.7451
  DLS DLS  5.2937
    O ALA  1.4000
  ANM ANM  6.5553
  DNI DNI  5.4622
  HB2 TYR  0.0000
  DKB DKB  5.0594
   CA ASN  2.0000
  CIA CIA  6.9256
  BEM BEM  5.5262
  CPX CPX  5.8421
  DAX DAX  5.0070
   CA LYS  2.0000
  CWS CWS  13.3781
  BOA BOA  8.8041
  BYF BYF  10.6889
  BIW BIW  8.7468
  HG1 GL2  0.0000
  DSU DSU  5.4131
  DJC DJC  9.3430
  CZR CZR  5.8269
  AFC AFC  11.0820
  BXU BXU  5.9598
   CG GL1  2.0000
  CVR CVR  7.4076
  AZS AZS  6.2662
  DQV DQV  6.7429
  BBV BBV  5.0981
  BES BES  5.2558
  BDP BDP  6.7629
  CVX CVX  8.2272
  CTF CTF  8.2113
  CPM CPM  5.2222
  CDK CDK  6.2234
  ANR ANR  7.0103
  H74 XK2  1.0000
  AWJ AWJ  6.6727
  CIY CIY  5.7186
  HB2 GL1  0.0000
  CQU CQU  17.6306
  CJT CJT  5.4804
  BXG BXG  6.9209
  BOF BOF  8.5808
  BDJ BDJ  5.9980
  DTM DTM  5.5659
 HG11 VAL  0.0000
  BFN BFN  5.1376
  BML BML  5.2337
  CHM CHM  8.6607
  CBJ CBJ  5.0762
  ARA ARA  5.2195
  AJC AJC  7.3233
  DAE DAE  5.7224
  AQN AQN  5.6036
  HB1 HYD  0.0000
  DQX DQX  5.4164
  BZX BZX  6.1567
  CG1 VAL  2.0000
  CZW CZW  6.8761
  DUW DUW  5.7849
  AJY AJY  6.3636
  CIN CIN  6.1223
  C63 XK2  1.7000
  DCT DCT  5.3113
  CPV CPV  5.6299
  BKE BKE  13.6374
    N TYR  1.5000
  DEJ DEJ  5.6069
  ABS ABS  17.2025
  CCO CCO  5.1964
  CIO CIO  5.4190
  BKG BKG  12.0593
    C TYR  1.7000
  BMC BMC  5.5782
  CAQ CAQ  5.9907
  BDN BDN  5.4311
  BQQ BQQ  6.0578
  AHJ AHJ  7.9379
  CLN CLN  5.2593
  ACP ACP  8.2877
  DPM DPM  8.0372
  CMC CMC  6.2041
  BVT BVT  6.0953
  CTN CTN  7.2370
  DHS DHS  5.0050
  CNJ CNJ  6.3261
  AXL AXL  7.9223
  AEH AEH  6.5186
  ACB ACB  8.0709
  BEL BEL  5.8144
  DHB DHB  7.5600
  BRX BRX  6.3446
  C73 XK2  1.7000
   NZ LYS  2.0000
  DVR DVR  5.2990
    N HYD  1.5000
  HG2 GL1  0.0000
 HE22 QSI  1.0000
  CTL CTL  6.1608
  C76 XK2  1.7000
  DLH DLH  5.3397
  AJK AJK  7.3973
  CBP CBP  5.0668
  ATM ATM  5.6146
  ASO ASO  5.8824
  SPH SPH  1.5000
  AJN AJN  7.7292
  AYC AYC  5.5264
  H67 XK2  1.0000
  AAZ AAZ  10.6911
  HE1 GLU  1.0000
  HB2 MET  0.0000
    H SER  1.0000
  CZC CZC  6.0236
  ABA ABA  11.5716
  ATK ATK  6.5771
  DJK DJK  7.2323
  DMT DMT  6.3062
  HB1 HSC  0.0000
  CPP CPP  5.4744
  BGL BGL  8.2295
  CKD CKD  6.7559
  BJN BJN  10.9289
  AAT AAT  8.9708
  HZ2 TRP  1.0000
  H21 XK2  1.0000
  C71 XK2  1.7000
  DCD DCD  5.2258
  CHI CHI  5.3888
  BSZ BSZ  5.7411
   C3 TSA  2.0000
  DQA DQA  8.0570
  DEP DEP  6.6710
  HT1 QSI  1.0000
  ATY ATY  6.9543
  BSS BSS  7.5657
  DFP DFP  5.2784
  ACK ACK  6.4279
  BQL BQL  8.0892
  DKE DKE  5.3459
  DRZ DRZ  5.2056
  BRV BRV  11.6070
  DRI DRI  5.7604
  BZT BZT  6.0128
  OE2 GL2  1.4000
  DTL DTL  5.7652
  ADK ADK  7.6158
  BJY BJY  5.0515
    P SEP  1.9000
  CVC CVC  9.1628
  HO4 XK2  1.0000
  AVN AVN  5.7700
  DHR DHR  7.1932
    O SEP  1.4000
  ANQ ANQ  5.4935
  CPO CPO  5.8305
  CAZ CAZ  6.2110
  DDS DDS  5.4679
  ASZ ASZ  5.9618
  CER CER  9.3826
  AQM AQM  6.1691
  DOZ DOZ  5.6380
  CFX CFX  5.6682
  CNG CNG  5.9313
  CFV CFV  5.9895
  DRX DRX  5.8963
  DOJ DOJ  5.9413
  AGW AGW  12.0126
  CVH CVH  7.1977
  ART ART  6.4748
  DRQ DRQ  7.9106
  DLJ DLJ  6.7002
  ACH ACH  10.6318
  DET DET  5.0192
  CEE CEE  5.9408
  AGO AGO  7.3971
  AWY AWY  5.9881
  AUO AUO  5.8253
  AOG AOG  6.8962
   OG SER  1.4000
  C77 XK2  1.7000
   HN HIS  1.0000
  HE2 HSC  1.0000
  CDA CDA  6.3708
  BKZ BKZ  12.4703
  CPB CPB  6.4030
   CG AS2  1.7000
  CWV CWV  6.9535
    S QSI  1.8500
  AIG AIG  8.2965
  CFY CFY  6.3202
  CSE CSE  7.2276
  BTI BTI  7.2834
  CTZ CTZ  8.8899
  DSH DSH  6.8989
  ATZ ATZ  5.7286
  DKI DKI  5.9917
  CZJ CZJ  8.1526
  AUI AUI  5.3149
  DON DON  5.5999
  BCO BCO  5.0201
  CIZ CIZ  5.1125
  CXJ CXJ  7.8842
  BUA BUA  12.0549
  CE3 TRP  1.7000
  BKD BKD  7.7519
  HD2 HSD  1.0000
   HA QSI  0.0000
    O HIS  1.4000
    N LEU  1.5000
  BPS BPS  6.7572
    C HSE  1.7000
  HZ3 LYS  1.0000
  DOO DOO  8.1972
  DVF DVF  5.4960
  DNZ DNZ  5.2528
    H VAL  1.0000
  DNA DNA  5.4485
    N GL2  1.5000
  HE2 LYS  0.0000
  CKH CKH  6.0405
  AEB AEB  10.8734
  BFM BFM  6.2904
  DOP DOP  6.0188
  DFL DFL  9.3824
  C64 XK2  1.7000
  HB1 SER  0.0000
  CWT CWT  8.2642
  CDH CDH  5.0724
  DGV DGV  5.7099
  CYW CYW  9.3092
  HE1 MET  0.0000
  AGR AGR  8.3053
  CQM CQM  20.0334
  DLI DLI  7.0675
  ANG ANG  5.9819
  BCB BCB  5.7296
  AYG AYG  5.6368
  AOU AOU  5.3985
  ADN ADN  15.5153
  H1' QSI  0.0000
  AWT AWT  6.5798
  BSL BSL  5.4933
  AAM AAM  13.9565
  ABC ABC  14.4362
  DDR DDR  8.7990
  DSY DSY  5.3326
   O1 TSA  1.4000
  CRU CRU  7.5315
  BTH BTH  9.4061
  C65 XK2  1.7000
  DGI DGI  8.8887
  DFI DFI  6.3201
  DFG DFG  5.5019
  BDV BDV  5.4420
  CUY CUY  7.3495
  ABQ ABQ  15.5617
  AOX AOX  7.9825
  AQY AQY  5.3694
  AFX AFX  9.0029
  APB APB  8.9647
  DIA DIA  5.3009
  AFG AFG  8.2646
   HN LEU  1.0000
  CVZ CVZ  14.7601
  BRD BRD  15.7448
  BOK BOK  6.0492
  AMQ AMQ  5.6883
  BAE BAE  7.2162
  AQH AQH  5.5217
  CCY CCY  5.8294
  AHL AHL  5.3517
  BLJ BLJ  14.9750
  AHH AHH  7.8809
   CG HSC  1.7000
  CVB CVB  5.0047
  DOD DOD  7.9578
  BFC BFC  5.0517
 HD11 LEU  0.0000
  ARG ARG  6.8764
  CCP CCP  7.3559
    H GLY  1.0000
  AJT AJT  7.5364
  DCR DCR  6.6753
  APO APO  5.0593
  CAW CAW  6.9877
   CB VAL  2.0000
  CNP CNP  8.4808
  ALT ALT  6.5067
  AJI AJI  5.5669
  DRW DRW  5.5817
  DCI DCI  8.7969
  C22 TSA  1.7000
  COJ COJ  5.0857
  CDB CDB  5.7270
  AVX AVX  6.2091
  BTY BTY  8.5451
  CFF CFF  5.6582
  BVB BVB  7.7639
  DVS DVS  5.4703
    C QSI  1.7000
  DHU DHU  5.8234
   HA ALA  0.0000
  DRR DRR  5.6614
  AVQ AVQ  6.5910
  CLJ CLJ  5.8178
  BNZ BNZ  8.6671
  CDE CDE  5.1081
  CSN CSN  6.5547
  BSF BSF  6.0891
  AUL AUL  6.9498
  AHU AHU  6.7797
  NH2 ARG  1.5000
  CWG CWG  13.4425
  AKT AKT  5.6911
  HE1 PHE  1.0000
  BEH BEH  7.3251
  CFQ CFQ  6.1791
  AKX AKX  6.2962
   CA SEP  2.0000
  CGT CGT  6.2560
  ACA ACA  15.9234
  ADE ADE  5.4514
    H TYR  1.0000
  AYS AYS  6.6250
  DRV DRV  5.0402
  BEB BEB  6.4636
  AXO AXO  5.5516
  DQP DQP  5.7237
  CGH CGH  5.4256
  BMF BMF  6.6461
    H GL1  1.0000
  OG1 THR  1.4000
    C HIS  1.7000
    N PRO  1.5000
  AII AII  5.4870
  BRI BRI  8.9316
  DIS DIS  5.3336
  BBK BBK  5.2860
  AFM AFM  12.4414
    O MET  1.4000
  COM COM  5.5268
  CJH CJH  5.8173
  BQW BQW  5.8368
  BAY BAY  5.6414
   NE ARG  1.5000
  CCR CCR  6.8854
    H HSD  1.0000
  AJM AJM  5.1566
  CNU CNU  5.2002
  DEX DEX  7.4378
  CAJ CAJ  5.2383
  BBI BBI  5.7965
  CQZ CQZ  5.6234
  CIQ CIQ  6.9844
  ALJ ALJ  5.5320
  BJW BJW  5.8851
  AVE AVE  5.2286
  CNF CNF  5.5343
  DRK DRK  5.0096
  BJQ BJQ  6.6378
   HA GLN  0.0000
  DCO DCO  6.5718
  HB2 ASP  0.0000
  DNW DNW  5.9230
  DHE DHE  6.7836
  HD1 PRO  0.0000
  AGK AGK  9.7611
  DSB DSB  5.5918
   HN AS1  1.0000
  HE2 HIS  1.0000
 HG21 THR  0.0000
  DJY DJY  5.8474
  DJN DJN  6.0266
  BSV BSV  10.2082
  BAT BAT  5.8908
  CAD CAD  8.0656
  AVS AVS  5.1946
  AKP AKP  5.8266
  CIV CIV  7.0765
  APP APP  6.1871
  BUB BUB  8.8767
  DEH DEH  6.1667
  AGM AGM  5.3630
  AUQ AUQ  5.0619
  CMG CMG  5.0790
  COA COA  5.3467
  AJX AJX  7.0182
  AJV AJV  5.0784
  AFU AFU  7.1499
  ANV ANV  5.7438
   CZ TYR  1.7000
 HD12 LEU  0.0000
  DKG DKG  5.9610
  DSP DSP  6.2969
  H33 XK2  1.0000
  C36 XK2  1.7000
   CB ALA  2.0000
  CJI CJI  5.0157
  ARB ARB  5.3721
  DPL DPL  6.5512
  DLK DLK  5.2139
  BCA BCA  5.6576
  ABL ABL  5.8510
  BZG BZG  6.8389
  AUF AUF  9.6055
  CWB CWB  5.4010
  BHL BHL  5.5570
  CD2 HSD  1.7000
  BYG BYG  5.2164
  BMM BMM  8.0200
  HB1 TYR  0.0000
  CKL CKL  6.2459
   HN ILE  1.0000
  CD2 HIS  1.7000
  BIQ BIQ  10.0841
  C62 XK2  1.7000
  HG1 LYS  0.0000
  CDU CDU  5.6111
  AYM AYM  5.1270
  DJE DJE  5.4269
  HD1 TYR  1.0000
  C23 XK2  1.7000
  DCE DCE  5.5381
  CIT CIT  5.9024
  BSN BSN  8.1378
  ABX ABX  9.0510
  CIK CIK  6.8433
  DOC DOC  5.0188
  CKM CKM  5.6385
  BWQ BWQ  6.4789
  CEV CEV  5.5408
  BYO BYO  6.1809
  BTS BTS  7.1581
  CNQ CNQ  6.4747
  AGA AGA  11.4201
  CLC CLC  7.5195
  CLG CLG  6.0165
  AUC AUC  6.5507
  HG1 QSI  0.0000
  DTB DTB  5.2470
  DRY DRY  6.2333
  CKR CKR  5.7958
  BQD BQD  7.5408
  CLY CLY  5.0750
  AZX AZX  5.5187
  DUK DUK  5.0513
  ASI ASI  5.8395
  AZA AZA  6.2575
  CKE CKE  6.0095
    H ASN  1.0000
  HZ1 LYS  1.0000
  CCS CCS  6.1904
  CJB CJB  5.7760
  DQS DQS  5.9386
  BXD BXD  7.7852
  BKP BKP  13.4957
  CNR CNR  5.5094
  HB1 GL2  0.0000
  CKQ CKQ  5.4854
  DPO DPO  5.9964
   OH TYR  1.4000
  C34 XK2  1.7000
  DFK DFK  5.9311
    O PRO  1.4000
  BWG BWG  8.2597
  AEZ AEZ  14.4805
   H4 TSA  1.0000
  DGW DGW  5.4816
  BYT BYT  6.6007
  BQZ BQZ  9.8911
  AZE AZE  5.2386
  BHN BHN  5.3459
  CWI CWI  9.1549
   CD GL2  1.7000
  CAU CAU  5.7689
  AZN AZN  6.5778
  CYM CYM  6.6392
  AKZ AKZ  6.1948
  CUB CUB  7.1078
  CE2 PHE  1.7000
  DUR DUR  7.4160
  DDK DDK  8.5015
    H THR  1.0000
    H LYS  1.0000
  DDF DDF  7.2226
  DPZ DPZ  9.0083
  DJL DJL  5.8768
  AIJ AIJ  6.3950
  BKQ BKQ  8.9364
  BFL BFL  5.8296
  DNB DNB  5.0792
  CXP CXP  5.7477
  AXU AXU  5.5125
  AUV AUV  7.1388
  BWR BWR  7.6649
    C THR  1.7000
  DUT DUT  5.9911
  CXS CXS  13.3436
  AWE AWE  5.7285
  DBU DBU  5.6263
  CKC CKC  5.1375
  BGG BGG  5.0256
  CRR CRR  5.5105
  CZE CZE  5.6589
  BVM BVM  5.7505
  DRC DRC  8.4746
  AKE AKE  7.6333
  BTP BTP  5.5008
  AWG AWG  5.7467
  OD1 AS1  1.4000
  DHI DHI  5.1139
  AEE AEE  14.3146
 HD23 LEU  0.0000
  DVP DVP  5.0051
  CYF CYF  7.0221
  HG1 SER  1.0000
  BTE BTE  5.2404
 HH22 ARG  1.0000
  CCX CCX  8.2576
  DRP DRP  5.1414
  DDW DDW  5.5974
  DCF DCF  11.1737
  DAN DAN  5.5905
  CAK CAK  8.3292
  AXV AXV  5.1105
  DFR DFR  6.9435
  DAB DAB  7.5195
  DIF DIF  5.8308
  BVS BVS  5.5610
  DOR DOR  6.1846
  AGL AGL  6.5695
   CB GLU  2.0000
  BZW BZW  5.0700
  BRA BRA  8.0649
   H8 QSI  1.0000
  CJP CJP  5.9281
  BPC BPC  6.8031
  AGI AGI  6.0757
  BCU BCU  6.3292
  AMR AMR  9.7661
  HD2 PRO  0.0000
  BPO BPO  5.4602
  ARU ARU  5.7158
  DRG DRG  5.7518
  BSH BSH  9.5381
  AAK AAK  19.6268
  BTW BTW  5.0317
  AQJ AQJ  5.7214
  AFO AFO  6.4922
  AUH AUH  7.9056
  ATS ATS  6.5754
  H10 QSI  1.0000
  HD2 HIS  1.0000
  DEL DEL  7.3789
  DDB DDB  6.7055
  AIE AIE  8.9646
  CZT CZT  9.2440
  DBM DBM  10.3838
  BKK BKK  11.5228
  DBN DBN  7.3002
  DPH DPH  5.1336
  AYR AYR  6.6624
   CA TYR  2.0000
  DPT DPT  5.2150
  BBU BBU  6.1822
  AQT AQT  5.7211
  CWC CWC  5.5504
  ATO ATO  6.2416
  CCU CCU  5.0674
  BMW BMW  5.8538
  ADH ADH  12.1029
  DCK DCK  8.6055
  GRD GRD  0.0000
  CQV CQV  24.1944
  CGK CGK  6.5109
  CYN CYN  5.4628
  HE2 GL1  1.0000
  DAD DAD  5.7843
    N CYS  1.5000
  CAC CAC  5.0952
  AMS AMS  9.0241
  CQD CQD  12.2590
  BXH BXH  7.8064
  BHX BHX  5.1746
 HD13 ILE  0.0000
  BUY BUY  8.8970
  BUU BUU  6.0258
  CQB CQB  5.1389
  DIH DIH  6.6622
  CPI CPI  5.5291
  CNZ CNZ  6.0190
  BFT BFT  5.1051
  CKV CKV  5.1269
  BUO BUO  6.5629
  BAI BAI  6.1518
  DMI DMI  7.9777
  BGH BGH  5.0213
   HN HSE  1.0000
   CB HSD  2.0000
  ASV ASV  5.0626
  BUW BUW  6.6587
  BKL BKL  8.6222
  AJE AJE  6.8813
  CUE CUE  7.0612
  BLU BLU  6.4910
   HA TYR  0.0000
    N SEP  1.5000
  AEV AEV  6.6925
  BZO BZO  5.4902
    O TRP  1.4000
  DCV DCV  8.6899
  OD2 AS2  1.4000
  BFB BFB  5.3415
  AMD AMD  7.6248
   CA HSD  2.0000
  BEF BEF  5.8168
  APK APK  6.1213
  AKM AKM  8.6934
  APU APU  5.7310
  CSY CSY  11.1117
  C10 TSA  2.0000
  SP1 SP1  1.0000
  H7A XK2  0.0000
  CNW CNW  6.5578
   H2 HOH  1.0000
  DOX DOX  5.3957
  CUI CUI  7.2347
  CJC CJC  7.4900
  BNY BNY  8.6832
  ADB ADB  10.9758
  HD2 TYR  1.0000
  HE1 HSD  1.0000
  DVD DVD  5.0726
  HB1 ASP  0.0000
  C79 XK2  1.7000
   CA LEU  2.0000
  BMO BMO  12.8053
  BGM BGM  5.2922
  BKB BKB  13.7950
  ADX ADX  9.4367
  DEQ DEQ  5.2099
  ASJ ASJ  6.1180
  HB2 SEP  0.0000
   HA HSD  0.0000
  ABE ABE  8.1091
  CQG CQG  11.2591
  HZ3 TRP  1.0000
  AIO AIO  6.5678
  BEQ BEQ  5.4121
  BLL BLL  8.1426
  CJZ CJZ  6.7779
  CD1 TYR  1.7000
  CFT CFT  8.2148
  BPV BPV  8.5689
  CHK CHK  5.3069
 DUM2 DUM  0.0000
  AMH AMH  10.6186
  ATP ATP  5.5427
  HG2 GLU  0.0000
  CYB CYB  6.7176
  CRE CRE  5.0539
   HD AS1  1.0000
   O5 XK2  1.4000
  CQP CQP  20.0661
  DLB DLB  6.3856
  DQT DQT  5.0103
  CNT CNT  5.8455
  DDV DDV  5.0074
  BOJ BOJ  14.0866
  BIR BIR  8.7800
  CDZ CDZ  8.3837
  AEC AEC  10.8676
   HN VAL  1.0000
    N SER  1.5000
  AZV AZV  6.0363
  BPN BPN  5.8544
  CRT CRT  15.8185
  HE1 LYS  0.0000
  DUD DUD  5.1204
  CTW CTW  8.5607
  OH2 OH2  1.4000
  AYN AYN  7.8860
  BCV BCV  5.3390
  AVJ AVJ  5.8190
  AIH AIH  6.0082
  BAF BAF  5.2693
  AMC AMC  7.5147
  DPR DPR  5.3831
  DNJ DNJ  5.1467
  BRM BRM  9.8148
  AVR AVR  6.6172
  CCV CCV  5.9119
  COD COD  6.1548
    O HYD  1.4000
  AEQ AEQ  10.4314
  CJE CJE  5.7419
   CA QSI  2.0000
  ARY ARY  7.0289
   H5 XK2  0.0000
   HN HSD  1.0000
  C17 TSA  2.0000
  DBZ DBZ  5.9167
  CFE CFE  6.7553
  BTJ BTJ  6.0096
  CJJ CJJ  6.5711
  AZR AZR  6.0003
    N HSC  1.5000
  DMR DMR  6.2383
  BWI BWI  5.3875
  BHG BHG  6.9409
  BSM BSM  9.0228
  ANK ANK  6.5020
   CA HSC  2.0000
  BVV BVV  8.4942
  DNL DNL  5.3940
  BRW BRW  7.6915
  DGJ DGJ  7.8736
  BUJ BUJ  5.1990
  DQB DQB  6.4306
  H20 TSA  1.0000
  CXO CXO  7.7411
  DRA DRA  6.7858
  BIP BIP  19.2368
  AJZ AJZ  6.4857
  DHA DHA  8.8386
  BKR BKR  9.0049
  BYK BYK  6.8287
  ACL ACL  11.9528
  AZT AZT  8.1205
  HG1 PRO  0.0000
  BOX BOX  5.0292
  CVF CVF  10.3825
  ALP ALP  5.8203
  AAR AAR  6.8208
  CUV CUV  5.8216
  DGR DGR  7.8265
  CIE CIE  5.0451
  DLF DLF  6.3083
  ASU ASU  8.0652
   CB HYD  2.0000
  CMO CMO  5.5966
  BWH BWH  5.6859
  CXD CXD  7.1863
  ADY ADY  5.2577
  ALR ALR  5.2489
  SPH BON  1.5000
  BKX BKX  12.3877
  DBG DBG  6.6077
  CED CED  6.5261
  BQT BQT  6.4614
  DBW DBW  5.9288
  CHF CHF  9.6103
  CIU CIU  7.4601
  C26 XK2  1.7000
  BPD BPD  6.0907
  ASA ASA  5.4578
  CPS CPS  8.6501
 HH21 ARG  1.0000
  BJK BJK  17.1064
  CUM CUM  16.3105
  DVL DVL  7.3574
   N1 QSI  1.5000
  BLM BLM  7.9944
  BVI BVI  5.6274
   HE ARG  1.0000
  CEY CEY  5.7110
  CG2 ILE  2.0000
  H78 XK2  1.0000
  CDC CDC  5.6316
  CCL CCL  6.0174
  DKL DKL  7.0492
  CST CST  12.4834
  HB2 GL2  0.0000
  DOB DOB  6.7021
  AGU AGU  5.7618
  BTU BTU  5.8276
  DMX DMX  5.3446
  CSH CSH  13.7907
  AQS AQS  8.2753
  CTU CTU  6.8798
  BXL BXL  8.9581
  AFP AFP  5.1827
  HB1 LYS  0.0000
   HA AS2  0.0000
  BSJ BSJ  9.5189
   CA AS1  2.0000
  BPP BPP  7.7443
  CAP CAP  5.7621
  BOI BOI  5.0497
  AJJ AJJ  5.2193
   HZ PHE  1.0000
  DHQ DHQ  5.1227
 HD11 ILE  0.0000
   HA GL2  0.0000
  CZV CZV  6.0053
  ALY ALY  8.6894
  HD1 PHE  1.0000
  C27 XK2  1.7000
   CA GLU  2.0000
  AZB AZB  6.0712
  BHS BHS  6.1574
  CCH CCH  7.2296
    H PHE  1.0000
  BFW BFW  6.8989
  BEJ BEJ  5.8758
  HG2 GL2  0.0000
  HB1 HSD  0.0000
  AAH AAH  15.7209
  DCH DCH  8.5679
  AXW AXW  5.3774
  APZ APZ  6.3395
  CE1 HSC  1.7000
  AON AON  5.7252
  COV COV  7.0667
  DUI DUI  6.8750
  BIK BIK  16.0345
   H2 OH2  1.0000
  DBI DBI  7.1916
  BAV BAV  6.9894
  BBA BBA  8.0483
  CDY CDY  6.0017
  HB1 ALA  0.0000
  BZR BZR  5.5612
  HB1 CYS  0.0000
  DSG DSG  7.2243
  AVA AVA  6.9834
  O4' QSI  1.4000
   CE LYS  2.0000
  BNJ BNJ  9.1173
  BMA BMA  10.6015
  CUF CUF  5.2714
  CDV CDV  7.1619
  BUT BUT  6.3650
  BEP BEP  5.5317
  ALH ALH  5.2289
    C PRO  1.7000
  H62 QSI  1.0000
  BIT BIT  13.3520
  DNV DNV  5.6095
  C4' QSI  2.0000
  DUV DUV  5.5528
  BNG BNG  10.3335
  DJU DJU  5.1190
  DML DML  5.1140
  CWJ CWJ  12.2159
  CSF CSF  5.8680
    H AS1  1.0000
  BBD BBD  6.8540
  H4' QSI  0.0000
  CDG CDG  7.2737
  AIM AIM  5.0945
  CCC CCC  7.6680
  AZW AZW  5.9537
  CBC CBC  6.0740
  DSO DSO  5.6335
  ALZ ALZ  9.4869
  DJG DJG  5.4972
  CNL CNL  6.7693
  CJK CJK  6.6418
  AQA AQA  5.4329
  HD1 HIS  1.0000
  AAC AAC  9.0993
    C HSC  1.7000
  BDH BDH  5.1932
  DMB DMB  6.2439
  CD2 TYR  1.7000
  AAN AAN  15.1269
  CMJ CMJ  5.7098
  AWI AWI  5.4152
  BRJ BRJ  9.9814
  CQR CQR  5.1809
  HD2 HSC  1.0000
  BHU BHU  5.4680
  BDF BDF  5.2500
   CA AS2  2.0000
  BFF BFF  6.9272
  CSA CSA  5.4317
  CIL CIL  5.4080
  H26 XK2  1.0000
  DDM DDM  5.5700
  CMY CMY  5.5650
  CDN CDN  5.4512
  BGB BGB  5.8676
  HE2 HSD  1.0000
  BIX BIX  14.7643
  BRG BRG  7.1328
   CE MET  2.0000
  BGS BGS  5.2274
  AIT AIT  9.1625
  ACV ACV  17.4469
  CRF CRF  17.0600
  DUQ DUQ  5.2219
  AWR AWR  6.4726
  AIA AIA  5.6213
  AEN AEN  6.1606
    C VAL  1.7000
    C AS2  1.7000
  HD1 ARG  0.0000
  CAT CAT  5.9190
  BYX BYX  8.7250
  DBC DBC  5.0643
  CNO CNO  7.6390
  CMZ CMZ  6.5170
  CFB CFB  5.3018
  BOS BOS  8.2938
  AWO AWO  5.9202
  DFY DFY  5.0586
  CLB CLB  5.1862
  HD2 LYS  0.0000
  DFV DFV  5.7951
  BKN BKN  5.4674
   HN GL2  1.0000
  DLM DLM  6.2681
  BGE BGE  5.7946
  AQQ AQQ  5.8939
  DND DND  6.1958
  DJA DJA  5.3407
  CEB CEB  5.8037
  ANT ANT  6.5160
   C2 TSA  2.0000
  OH2 TIP  1.4000
  DKD DKD  6.1291
  AMW AMW  5.3396
  AYD AYD  5.0268
  BCP BCP  5.7636
 H5'' QSI  0.0000
  BQJ BQJ  5.8048
 HH12 ARG  1.0000
  BPI BPI  6.3653
  DAO DAO  7.9454
   CD LYS  2.0000
   CB AS1  2.0000
  HB2 PRO  0.0000
  DJR DJR  9.7541
  HB2 HSC  0.0000
  CJM CJM  6.9772
  DJQ DJQ  5.1769
  BHK BHK  5.9514
   CA THR  2.0000
  DPJ DPJ  5.4215
  CZM CZM  6.5553
  H7B XK2  0.0000
  AXZ AXZ  5.0579
  AUT AUT  6.8643
   CD ARG  2.0000
  HD1 TRP  1.0000
  CWZ CWZ  5.1877
   CG HSD  1.7000
  AOM AOM  5.0726
  BDR BDR  6.5568
  ADC ADC  5.0074
  CKA CKA  6.4428
  CVY CVY  8.8704
  BPH BPH  5.4534
  OD1 ASP  1.4000
  CXX CXX  5.8959
    C ASN  1.7000
  CHT CHT  5.4282
  ASP ASP  5.5029
 H61B XK2  0.0000
  DEC DEC  7.3158
  AVL AVL  6.4766
  ASW ASW  5.1872
  AMV AMV  8.2227
  CCZ CCZ  5.8015
  DLA DLA  8.9623
  BYJ BYJ  5.6091
  AAQ AAQ  6.5440
  AOS AOS  6.8965
  DKA DKA  6.2431
  CFP CFP  6.2114
  DPC DPC  7.5353
  HD2 HSE  1.0000
  BGJ BGJ  5.1688
    D max  0.0000
    O AS2  1.4000
  DIK DIK  6.7941
  BKO BKO  6.0423
  BLZ BLZ  10.0488
 HG12 VAL  0.0000
  BJA BJA  13.5314
  AUP AUP  6.2052
    N THR  1.5000
  BUG BUG  5.2943
  CIJ CIJ  5.9103
  AWM AWM  8.6328
  BTX BTX  8.6914
  DOA DOA  7.4052
  DJH DJH  5.7013
  AVO AVO  6.9444
   CB THR  2.0000
  CAO CAO  6.6756
  DDZ DDZ  5.3406
  BIB BIB  11.9204
  C31 XK2  2.0000
  CCE CCE  5.7393
  BIV BIV  16.5053
  SP2 SP2  1.5000
  HG1 THR  1.0000
  BWD BWD  5.6345
  CD1 ILE  2.0000
  BYR BYR  7.8735
  ARL ARL  5.0474
  AEO AEO  9.1053
  DLL DLL  5.2727
  CWF CWF  5.0950
  APH APH  5.0034
  AUA AUA  5.0724
  AFE AFE  13.2630
  AEY AEY  6.4805
  APD APD  5.1441
  BAS BAS  5.1295
    O LEU  1.4000
  DDE DDE  7.0490
  APY APY  6.7933
   CA TRP  2.0000
   H2 TIP  1.0000
  C78 XK2  1.7000
  AZZ AZZ  5.4477
  HB1 HIS  0.0000
  BBR BBR  5.1422
  DTU DTU  5.0584
  CFC CFC  6.6971
  CJF CJF  6.0537
  AKC AKC  9.4451
  CPW CPW  5.5233
  H26 TSA  1.0000
  AIP AIP  6.2870
  DFE DFE  5.6633
  CAB CAB  5.8078
  CNA CNA  5.3177
   CB ASN  2.0000
  CQQ CQQ  13.8141
  CGX CGX  5.6978
  CTB CTB  12.7352
  AKI AKI  9.1180
  HD1 ASP  1.0000
  DVB DVB  5.9452
  H16 TSA  1.0000
    N ASN  1.5000
  DGG DGG  7.5536
  AWQ AWQ  6.6437
  BZD BZD  5.9215
   CA ILE  2.0000
  CKN CKN  5.0944
  DDN DDN  5.9708
  AZF AZF  6.6624
  BKS BKS  9.5024
  CAE CAE  5.6813
  AMA AMA  7.8269
  CSQ CSQ  11.6967
  AKG AKG  5.6905
   OD HYD  1.4000
  ABW ABW  17.7828
  C61 XK2  2.0000
   HG SER  1.0000
  CRB CRB  5.2273
  BYY BYY  10.0304
  C37 XK2  1.7000
  CXH CXH  8.3339
  BQI BQI  5.3453
    O ARG  1.4000
 HH11 ARG  1.0000
  DUM DUM  6.4309
  BYN BYN  5.2870
  CGS CGS  5.9840
  DBE DBE  8.1872
  BOG BOG  10.0949
  DLG DLG  5.0019
  BFZ BFZ  7.2680
    C LEU  1.7000
  DHW DHW  5.8332
  CG1 ILE  2.0000
  DNC DNC  8.8016
  HB1 GLU  0.0000
  DGH DGH  8.4201
  AXP AXP  5.3935
  ACG ACG  22.8363
    N GLY  1.5000
   CG AS1  1.7000
  DBQ DBQ  11.4386
  DBO DBO  5.7520
   OG SEP  1.4000
  BZQ BZQ  6.8476
  AOV AOV  6.3164
  AXI AXI  5.9908
   N6 QSI  1.5000
  DIU DIU  5.2581
  AAL AAL  10.5694
    O SER  1.4000
   O1 XK2  1.4000
  AKK AKK  13.0863
  CZS CZS  7.4383
  BBO BBO  5.4469
   CG ARG  2.0000
  DUX DUX  5.4664
   HB THR  0.0000
    C SER  1.7000
  AVK AVK  6.4713
   HN THR  1.0000
  BAJ BAJ  7.3275
  HD2 ASP  1.0000
  DQW DQW  8.1480
  BDU BDU  5.4715
  BCF BCF  6.2360
  CLP CLP  5.5614
   HA SEP  0.0000
  CLI CLI  5.5440
  BNX BNX  6.8908
  BCJ BCJ  5.5064
  BYI BYI  6.4071
  ANB ANB  5.5586
  CPY CPY  5.1809
  BBW BBW  5.0426
  CYY CYY  6.7103
  CPJ CPJ  6.2853
  AHQ AHQ  7.5764
  AOL AOL  7.2207
  DLC DLC  5.5463
  CAF CAF  10.4706
  BHJ BHJ  7.7773
  HG2 PRO  0.0000
  BAM BAM  5.1358
  HE2 HSE  1.0000
  CBT CBT  5.9721
  APW APW  7.3700
  BGC BGC  5.7312
  DLU DLU  7.8028
  DBS DBS  5.4301
  COU COU  5.4971
  BRT BRT  5.7982
  BPL BPL  17.5647
  NH1 ARG  1.5000
   HN MET  1.0000
  DMQ DMQ  5.8375
  AKR AKR  5.6350
  DDA DDA  6.6636
  CJD CJD  5.7258
  H36 XK2  1.0000
  DQU DQU  7.9869
  CPQ CPQ  5.9128
  BNT BNT  9.2209
  BNO BNO  10.0682
  DPI DPI  6.0180
  ACQ ACQ  15.6829
  DQQ DQQ  5.6974
  BOB BOB  5.5095
  AHV AHV  6.6959
  DOH DOH  6.9558
  AQG AQG  5.4688
  AZG AZG  5.2030
  AYK AYK  6.1868
  DVO DVO  5.0117
  BIH BIH  12.6056
  CSO CSO  7.1000
  CXA CXA  6.6385
  HB1 GL1  0.0000
  BNK BNK  5.6578
  DTC DTC  5.9173
  DPD DPD  6.4877
  CWW CWW  6.0237
  AWA AWA  6.4240
  AAY AAY  8.8473
  BCC BCC  5.4200
  AAD AAD  22.2173
  COO COO  5.6218
  CBL CBL  5.6430
  BAB BAB  5.3585
   HN ARG  1.0000
  CUZ CUZ  5.3761
  CTE CTE  9.0943
  BJD BJD  20.7644
  AWF AWF  5.1789
  AVD AVD  9.1068
  BVC BVC  6.1896
  DMM DMM  7.0644
  CTS CTS  9.9224
  CRD CRD  13.4110
   CA ASP  2.0000
  CBH CBH  6.0525
  CAG CAG  6.2096
   CB QSI  2.0000
  DTF DTF  5.4561
  CEK CEK  6.4120
  DKU DKU  5.1964
  DAK DAK  8.3224
  CGI CGI  7.2837
  BNI BNI  11.8878
   HA PHE  0.0000
  DCY DCY  5.7860
  CGO CGO  7.2777
  BED BED  5.6425
  BAL BAL  5.5198
  DAS DAS  16.2376
  DMC DMC  5.7728
  CNM CNM  5.3305
  CTP CTP  6.7694
  HE2 GLU  1.0000
  BNQ BNQ  9.9294
  BLA BLA  8.2728
    H HIS  1.0000
  AKS AKS  6.5403
  HG1 CYS  1.0000
  AAF AAF  7.1700
  BQS BQS  6.1058
  CVW CVW  6.3352
  CME CME  5.6596
  AVC AVC  5.0244
  APJ APJ  5.7347
  DNN DNN  6.2484
  DCG DCG  10.6049
  HB1 MET  0.0000
  DSV DSV  6.4977
  CXF CXF  7.8219
  BYP BYP  5.4670
  AQR AQR  7.4415
  BOP BOP  6.6402
  DGM DGM  5.6350
  DSM DSM  5.1387
  H73 XK2  1.0000
  BFD BFD  6.8383
  CZ3 TRP  1.7000
  BHH BHH  5.1346
  AFR AFR  9.0179
  BGU BGU  6.0740
  H5' QSI  0.0000
  BPX BPX  7.5172
  AJG AJG  9.1151
    N QSI  1.5000
  BDW BDW  5.0710
  CJU CJU  5.4242
  BLC BLC  5.8163
  CD2 PHE  1.7000
  DMU DMU  6.4852
  CGY CGY  6.2306
  DMF DMF  5.1305
  H27 XK2  1.0000
  BWC BWC  5.9942
  DGD DGD  6.3716
  H29 XK2  1.0000
  AAV AAV  18.7763
  DRU DRU  5.7406
  CE1 PHE  1.7000
  AGQ AGQ  7.8656
  BHZ BHZ  13.2901
  CVG CVG  5.4678
  CCF CCF  6.7390
  COR COR  7.0858
  CEW CEW  5.7048
  AHG AHG  9.3416
  DAZ DAZ  6.9642
  CNS CNS  5.7694
    C GLU  1.7000
  BUF BUF  8.6266
  BGQ BGQ  6.1836
  ND1 HIS  1.5000
  DGL DGL  5.0619
  AYF AYF  6.4842
  BVY BVY  8.5902
  CBV CBV  5.2433
  DAG DAG  7.3540
  BRY BRY  6.5889
  AZC AZC  5.0746
 HE21 QSI  1.0000
  CSD CSD  22.1119
  BWW BWW  7.2050
  BNA BNA  5.0293
  BJU BJU  5.7304
  BHV BHV  5.2486
  BYZ BYZ  5.0797
  CJX CJX  5.6769
  CII CII  5.7399
  AWS AWS  6.9731
  DAQ DAQ  8.1097
  CBR CBR  5.8015
  AAA AAA  8.6530
  DEB DEB  9.3883
  DBH DBH  6.0927
  CPD CPD  6.7837
  CRO CRO  17.1622
  CSC CSC  20.7178
  HB1 HSE  0.0000
  DHJ DHJ  5.3810
  AUY AUY  6.8025
  DTE DTE  6.9874
  ASQ ASQ  5.6722
  ANC ANC  9.0303
   CD ILE  2.0000
  BVZ BVZ  5.0256
  BFA BFA  6.0799
  DPK DPK  6.4756
   CB SEP  2.0000
  CQI CQI  12.4714
  APL APL  5.9426
  AHK AHK  5.7656
  BLP BLP  7.5581
  BDS BDS  6.6741
  DBT DBT  5.2061
  HO5 XK2  1.0000
  ARJ ARJ  5.7913
  CBW CBW  6.1319
  BPJ BPJ  6.1698
   HA HSC  0.0000
  CYL CYL  5.1737
  BTR BTR  5.7470
  BLT BLT  12.3193
  ASD ASD  6.3891
  HB1 PRO  0.0000
  BVH BVH  5.3463
  DDG DDG  9.8005
  HE1 HSE  1.0000
  CVE CVE  5.8940
  BMR BMR  6.3172
  BCN BCN  5.1110
  AOH AOH  5.1867
  BIC BIC  14.9724
  BTN BTN  7.1627
  DJI DJI  5.3257
 HG23 VAL  0.0000
   HA MET  0.0000
  BFK BFK  5.2542
  AEK AEK  8.7129
  BQU BQU  7.4742
  BII BII  6.1500
   HH TYR  1.0000
  CIR CIR  9.1137
  BFU BFU  5.5503
  ANP ANP  8.0086
  CYH CYH  5.0831
  BXA BXA  7.0354
  DTA DTA  5.1935
  CYV CYV  6.6395
  DKC DKC  7.0452
  CJA CJA  5.2003
  O23 TSA  1.4000
  CPR CPR  5.5385
  ADZ ADZ  7.7447
  BRN BRN  9.3585
  H24 XK2  1.0000
  AFD AFD  8.5306
    C AS1  1.7000
  BOT BOT  7.5111
  H2B XK2  0.0000
   O8 TSA  1.4000
  BAW BAW  6.4374
    N VAL  1.5000
  CXL CXL  8.5942
  AYI AYI  6.6164
  ABY ABY  5.0457
 HG11 ILE  0.0000
  BAZ BAZ  5.2604
   HN ASN  1.0000
   CB ARG  2.0000
  CD1 TRP  1.7000
   C6 QSI  1.7000
  CEM CEM  6.1421
  DNH DNH  5.9538
  BWP BWP  6.0059
  DIL DIL  5.2112
   O2 SEP  1.4000
  AUG AUG  5.8364
  AFW AFW  5.0640
  BBL BBL  6.7902
  NE2 QSI  1.5000
  ABB ABB  14.1913
    H ALA  1.0000
  BLB BLB  6.9924
  BJP BJP  13.9113
    O LYS  1.4000
  DPQ DPQ  5.7611
  BMT BMT  10.6601
  DKR DKR  5.1384
  CBN CBN  6.2832
  BDM BDM  6.0844
  DEU DEU  7.9598
  BXT BXT  5.8884
  BGW BGW  5.0818
  AVI AVI  5.2334
   HA THR  0.0000
  DUJ DUJ  6.6329
  CKW CKW  7.4923
  CAH CAH  5.3169
  BAX BAX  5.4469
  DHP DHP  6.4153
  AWP AWP  5.9097
  BOW BOW  5.1143
  CMU CMU  5.7888
  BDI BDI  5.1276
  C21 XK2  1.7000
  BSI BSI  7.1593
  ATF ATF  6.6106
  DNS DNS  5.2900
  CHP CHP  5.9183
  CON CON  5.3290
  CNV CNV  5.3053
  ND1 HSC  1.5000
  CGN CGN  5.6207
  DJS DJS  6.6256
   CA GL2  2.0000
   C7 XK2  2.0000
  DQH DQH  5.5976
  CLH CLH  7.3118
   H4 XK2  0.0000
  CMH CMH  7.1055
  DUN DUN  5.4657
  DUB DUB  5.2220
  DJV DJV  6.0383
  BRU BRU  7.7277
   C5 XK2  2.0000
    N LYS  1.5000
  BSY BSY  5.1098
  ADD ADD  9.1056
  CGV CGV  5.6019
  BTG BTG  5.6624
  BXJ BXJ  10.4608
  APA APA  5.6851
  BYH BYH  7.4396
  BDD BDD  6.0774
  AWV AWV  5.7978
   HA AS1  0.0000
  DUS DUS  5.0306
  BGR BGR  6.8957
  CGL CGL  5.3709
  ARV ARV  5.9712
  AHB AHB  9.7112
  AJW AJW  11.3701
  AWU AWU  5.1878
  AJS AJS  5.5335
  BWS BWS  8.3093
  DRH DRH  7.5192
  BWF BWF  5.1395
  CXK CXK  6.4319
  CXB CXB  9.4697
  CKF CKF  5.0135
  BGY BGY  9.1672
  AST AST  5.3096
  AFZ AFZ  7.8195
  ABU ABU  13.1308
  HB2 TRP  0.0000
  HD1 ILE  0.0000
  CXC CXC  8.0085
  CHD CHD  5.4908
  DFQ DFQ  5.6031
    O GL2  1.4000
  BXZ BXZ  6.6242
  BEW BEW  5.2484
  BZN BZN  6.5375
  DHN DHN  5.0481
  CMT CMT  5.7546
  BQP BQP  7.1348
    C GLY  1.7000
  APE APE  7.3129
  AIL AIL  5.0700
   HN GLN  1.0000
  AXH AXH  5.7992
  HB1 SEP  0.0000
  DTV DTV  5.2043
  DPE DPE  5.0984
  BUM BUM  10.3051
  BAD BAD  5.2451
  ADA ADA  5.0610
  BEA BEA  7.8005
  DVG DVG  5.1451
  C35 XK2  1.7000
  DOI DOI  6.9653
  AVT AVT  5.2661
  AHO AHO  11.6390
  CZY CZY  6.7300
  CUS CUS  9.3454
  HH2 TRP  1.0000
  CAY CAY  6.2127
  ASC ASC  6.6469
  AYP AYP  5.8236
  ACT ACT  10.8257
  DKW DKW  5.8458
  C74 XK2  1.7000
   CG MET  2.0000
  DRB DRB  5.2167
 HG22 THR  0.0000
  AJR AJR  10.4810
  H66 XK2  1.0000
  BXM BXM  8.5381
  CYU CYU  6.1365
  CEN CEN  5.2089
  BCI BCI  6.0990
  BLY BLY  9.1837
  CDD CDD  5.5810
  CH2 TRP  1.7000
  HT3 QSI  1.0000
  ADL ADL  5.1144
  CAV CAV  6.2303
  ALW ALW  5.0762
  CXY CXY  7.3653
  CG2 VAL  2.0000
  DGE DGE  5.1158
    H GLN  1.0000
    D min  0.0000
  HE1 TYR  1.0000
    O GLN  1.4000
  BTD BTD  5.2776
  BEY BEY  6.0481
  BXN BXN  5.0302
  AYY AYY  6.8572
  AXJ AXJ  6.3176
    O TYR  1.4000
   C9 TSA  2.0000
  BEX BEX  5.7756
  BAC BAC  5.7689
  AAB AAB  9.4580
  ACZ ACZ  15.8837
   C4 XK2  2.0000
  BAG BAG  7.1713
  CCI CCI  5.0436
  BPR BPR  8.8062
  DVN DVN  5.9123
  BBX BBX  5.2067
  HE2 PHE  1.0000
  HB2 LYS  0.0000
  BCQ BCQ  6.3652
  DFM DFM  7.2998
  CVU CVU  6.3546
  ABR ABR  11.3001
  DTT DTT  5.3506
    C ILE  1.7000
  DAM DAM  9.0650
  BXF BXF  7.1950
  CWN CWN  8.1811
  DAR DAR  6.2330
  APF APF  6.6515
  OD2 ASP  1.4000
    H CYS  1.0000
  BKF BKF  5.8340
  OE2 GLU  1.4000
  CBA CBA  5.8549
  BET BET  5.2300
  BAU BAU  5.2828
  ALC ALC  6.2800
  DRD DRD  5.5663
  CQF CQF  6.0666
  DRE DRE  5.7829
  AUW AUW  6.0617
   CA HIS  2.0000
  DDL DDL  6.2676
  ALQ ALQ  7.7998
   CB ILE  2.0000
  DDI DDI  7.8655
  BPU BPU  7.3281
 DUM1 DUM  0.0000
  CZU CZU  7.1037
   CG QSI  2.0000
  HA2 GLY  0.0000
  DNE DNE  5.8816
  DBP DBP  7.2056
  BRC BRC  5.2809
  DJO DJO  6.1016
  AED AED  7.2906
  BPW BPW  11.9502
  DGO DGO  5.6020
  BVA BVA  5.9827
  CSL CSL  9.3741
  BUS BUS  8.5500
  CHW CHW  5.4177
  CPT CPT  5.4559
  ADJ ADJ  10.5039
  BYV BYV  6.0685
  BTC BTC  6.7487
  BDG BDG  5.9276
  AXQ AXQ  6.1127
  BPM BPM  5.3398
  CIW CIW  5.3818
    N GLU  1.5000
  CKJ CKJ  6.3437
  BJC BJC  13.3304
  CYP CYP  5.2065
  BDT BDT  5.7651
  AWK AWK  5.0356
  DOT DOT  8.2637
   C5 QSI  1.7000
  AAO AAO  7.8377
   HN PHE  1.0000
  DPG DPG  5.1518
  CWX CWX  10.4480
  AHA AHA  9.8590
  DIM DIM  5.1570
  DIC DIC  7.1773
  C29 XK2  1.7000
  ARZ ARZ  7.9109
  ANJ ANJ  10.7582
  C75 XK2  1.7000
  CUL CUL  8.1941
  BJR BJR  6.5249
  AYE AYE  5.6873
  ANF ANF  6.3632
  ANS ANS  6.0179
  HD2 ARG  0.0000
  AIU AIU  9.9479
  CKG CKG  5.0166
  AVU AVU  5.1823
    N MET  1.5000
  H76 XK2  1.0000
  ABF ABF  9.5333
  CZA CZA  6.7267
  BIN BIN  14.3692
  BWN BWN  7.0263
  CYO CYO  5.5783
  BNW BNW  10.0446
  CCB CCB  7.0420
  ASR ASR  5.1420
  DFT DFT  5.2590
  CRP CRP  10.3911
  AYV AYV  7.7572
   HN GL1  1.0000
   CB LEU  2.0000
  HD1 LYS  0.0000
  DSX DSX  5.1274
  ALL ALL  6.4484
  APR APR  5.9927
  BTQ BTQ  5.9276
  BTM BTM  10.7870
  BPA BPA  6.6900
  DAA DAA  6.0256
  BIZ BIZ  12.7416
  AMG AMG  8.9830
  AZD AZD  5.0887
  BGI BGI  7.1723
  CUG CUG  7.8812
  DMO DMO  5.3317
    H HSC  1.0000
  DDT DDT  7.1215
  BVD BVD  6.7450
  CWK CWK  6.7553
  CZG CZG  5.4143
  HG2 LYS  0.0000
   CB HSC  2.0000
  DPW DPW  7.0038
  DVH DVH  5.2098
  CAA CAA  8.7322
   HN AS2  1.0000
  DDO DDO  5.2108
  ADG ADG  7.5310
  BIO BIO  13.9567
    C ARG  1.7000
  CSS CSS  7.7079
  ALN ALN  6.6867
  DSJ DSJ  6.8917
    O GLY  1.4000
  BWT BWT  7.7687
  CWE CWE  11.2971
  AOT AOT  5.5218
   CG ASN  1.7000
  DMV DMV  7.0619
  DSA DSA  5.2506
  CBK CBK  5.8685
  DFS DFS  6.8765
  CZQ CZQ  7.9434
   HA TRP  0.0000
  ABN ABN  8.3691
  AGG AGG  7.1306
  ALV ALV  8.9416
  DQR DQR  5.5912
  BFO BFO  5.0900
  AUE AUE  5.5002
  ATG ATG  5.5673
  DKP DKP  6.5939
  DIP DIP  5.7925
   HN HSC  1.0000
  CFA CFA  7.2307
  BAA BAA  5.9752
  BRR BRR  6.4602
  AMO AMO  8.3144
  CYJ CYJ  5.0292
  CHY CHY  6.5292
   CA PHE  2.0000
   O1 SEP  1.4000
  CIM CIM  8.1097
  HD2 AS2  1.0000
  DFJ DFJ  6.6680
  CDS CDS  5.6227
  HG1 GLU  0.0000
  BQG BQG  7.4478
  HG1 GL1  0.0000
  CVD CVD  6.7216
  BKU BKU  8.4093
  COB COB  6.1172
  DPN DPN  5.4825
  CPL CPL  6.0488
  BUL BUL  7.7798
   CB ASP  2.0000
  BFY BFY  5.6434
  C32 XK2  1.7000
  AFN AFN  14.6019
  CXW CXW  10.0417
  ANL ANL  6.9207
  BYB BYB  5.7675
  DSD DSD  5.6113
  DAV DAV  10.5493
  BPB BPB  6.1602
  DHD DHD  5.5478
  AYJ AYJ  5.1114
  ASL ASL  7.7878
  DJP DJP  6.3655
  AGZ AGZ  7.4803
    O AS1  1.4000
  DNO DNO  7.2644
  CEJ CEJ  5.6087
  AQD AQD  7.9257
   HD AS2  1.0000
  ATU ATU  6.7200
  AKN AKN  12.8993
  C25 XK2  1.7000
  BNC BNC  5.2046
  CAL CAL  6.2371
   N9 QSI  1.5000
  AEW AEW  9.0396
  CE1 HSD  1.7000
  BNH BNH  5.5169
  DUH DUH  5.9005
  BXC BXC  5.2502
    C HYD  1.7000
  CQT CQT  7.5287
  CMA CMA  5.7007
  CBZ CBZ  6.1085
  BXR BXR  5.8942
  API API  6.5624
  CE1 HIS  1.7000
  BVU BVU  6.4528
  HB2 HYD  0.0000
  BEO BEO  6.1541
  DIX DIX  7.5137
   CA GLN  2.0000
  CSR CSR  10.6321
  BCR BCR  5.2464
  BPG BPG  6.1618
  BWV BWV  5.5550
  DDP DDP  5.3974
  BQA BQA  7.9892
  BEE BEE  5.0032
  ATA ATA  5.6096
  ATB ATB  5.2955
  CQW CQW  7.8703
  CMS CMS  5.1926
  CRG CRG  13.2136
  HB2 GLU  0.0000
  DNQ DNQ  5.4852
  BLV BLV  8.9843
  BFG BFG  5.2852
  AOJ AOJ  6.3774
   HA ASP  0.0000
  DIB DIB  5.1349
  CYC CYC  7.4445
  CPK CPK  5.8628
  CWP CWP  7.6888
  CIG CIG  5.1220
   C8 QSI  1.7000
  ALA ALA  5.0101
  BWK BWK  7.8461
  BQY BQY  5.0227
  HB3 ALA  0.0000
   HD HYD  1.0000
  AMZ AMZ  5.4419
  DVJ DVJ  6.4618
  C24 XK2  1.7000
  BDQ BDQ  6.0335
  DSE DSE  5.3551
  DKM DKM  7.0421
  BZI BZI  5.3921
  CVM CVM  8.1726
  CHQ CHQ  7.0559
  CDP CDP  5.4013
  CZH CZH  8.1920
  ADI ADI  7.9899
   H2 QSI  1.0000
  AHR AHR  11.9383
  DGZ DGZ  7.1888
  DBB DBB  5.6887
    O GLU  1.4000
  CQH CQH  9.7887
   C2 XK2  2.0000
  DSZ DSZ  6.8616
  ARM ARM  6.7913
   CA VAL  2.0000
  CWQ CWQ  8.3498
  BQF BQF  6.7930
  BJH BJH  10.3380
  DII DII  6.9061
  ATD ATD  6.9088
  CZZ CZZ  5.0305
  CTH CTH  8.5132
  C13 TSA  2.0000
  BQC BQC  7.1222
  CYK CYK  6.9881
  BJF BJF  11.6252
   CB GL2  2.0000
  CYQ CYQ  7.9434
  CVO CVO  5.4639
  CNY CNY  6.0523
  DIR DIR  7.5819
  CLV CLV  5.7952
  BRZ BRZ  8.0641
  AUK AUK  6.4001
  AAI AAI  18.0380
 HG22 VAL  0.0000
  DOU DOU  5.3210
  CWU CWU  5.8099
  CFN CFN  5.2573
  DGY DGY  6.7003
  BNB BNB  6.4722
  DQJ DQJ  6.5861
  DKX DKX  7.4309
    C GLN  1.7000
  BDB BDB  6.9271
  ABI ABI  8.2205
  AET AET  10.1130
  CEL CEL  6.1810
  CLW CLW  5.8436
  CWO CWO  8.9477
   CB TYR  2.0000
  BUN BUN  5.2684
  AJB AJB  6.2541
  H75 XK2  1.0000
  CPC CPC  6.5187
  BPF BPF  10.4380
  BIL BIL  9.5596
    H AS2  1.0000
  DHX DHX  7.0202
  DAL DAL  5.1188
  BYA BYA  6.2240
  BWX BWX  9.0777
  ALX ALX  7.1974
  O5' QSI  1.4000
  BBJ BBJ  5.1302
  NE2 HSE  1.5000
    N ARG  1.5000
  AIK AIK  5.0976
  DDY DDY  5.0533
  CXR CXR  9.7905
  AZO AZO  7.5487
  AAW AAW  5.3832
  DPS DPS  5.3804
  DMK DMK  5.2963
  AXG AXG  5.0330
  H2A XK2  0.0000
  BMU BMU  5.1525
  HB2 HSD  0.0000
   CA GLY  2.0000
  ANN ANN  5.1699
  ALB ALB  9.1592
  CTA CTA  6.7788
  BLN BLN  13.7805
  DHK DHK  5.3811
  DFZ DFZ  8.0997
  CDX CDX  6.3403
  CXZ CXZ  6.1229
  BRK BRK  7.5239
  DBY DBY  7.9447
  BYE BYE  8.7773
  AXY AXY  5.3959
  BUE BUE  5.9561
  H61 QSI  1.0000
