# Supplementary material for: The Effect of Macromolecular Crowding on the Electrostatic Component of Barnase–Barstar Binding: A Computational, Implicit Solvent-Based Study
Source: PLoS One. 2014 Jun 10;9(6):e98618. doi: 10.1371/journal.pone.0098618 (PMC4051634; doi:10.1371/journal.pone.0098618)
Supplement: File S1 — Contains sample pdb files used in our analyses; each contains the barnase/barstar complex with a specific random placement of crowders of varying radii at 30% crowding density. Also included are files specifying, for each pdb file, the radii of each atom and model crowder. (TAR) [file pone.0098618.s005.tar › vary30percent_pdb/crowders_radii-43.siz]

aaaaaannnrrrrrrrr
  HN2      1.0000
 R185      1.8500
 HCT1      1.0000
  HN1      1.0000
  R15      1.5000
  NCT      1.5000
 OCT1      1.4000
 OCT2      1.4000
  HT1      1.0000
  HA1      0.0000
  CNT      1.7000
 HCT2      1.0000
 HT2G      0.0000
  NXT      1.5000
  OT1      1.4000
  CAY      2.0000
   OY      1.4000
  R18      1.8000
 HT2B      0.0000
  R20      2.0000
  R05      0.5000
 R195      1.9500
   CY      1.7000
 HTB3      0.0000
  HT2      1.0000
  R14      1.4000
  CTB      2.0000
  CAT      2.0000
  R19      1.9000
 HTB2      0.0000
  R00      0.0000
  R10      1.0000
   NT      1.5000
  HT3      1.0000
  R17      1.7000
 HT2A      0.0000
  HA2      0.0000
 R135      1.3500
 HT2C      0.0000
  OT2      1.4000
  ONT      1.4000
  CT2      2.0000
 HTB1      0.0000
  HNT      1.0000
  HY3      0.0000
  HY1      0.0000
  HY2      0.0000
  OXT      1.4000
   N7 QSI  1.5000
  CYZ CYZ  5.9993
  BOO BOO  6.4002
   C6 TSA  1.7000
  AFY AFY  9.3856
  CJL CJL  6.9337
  CAI CAI  5.0641
  BNV BNV  6.5780
  CFM CFM  5.5982
  BYC BYC  7.3340
  ADP ADP  6.4719
  BXK BXK  6.9011
  BQR BQR  9.4521
  BYW BYW  5.5560
   HA HYD  0.0000
    N PHE  1.5000
  DLN DLN  5.7755
  CVA CVA  6.8452
  BMB BMB  6.5356
  HB1 AS1  0.0000
  DOF DOF  5.8125
  CNK CNK  7.4088
  BRS BRS  5.1852
   CD PRO  2.0000
  BRB BRB  5.3097
  BMD BMD  7.6807
  H2' QSI  1.0000
  BPY BPY  7.9766
    C PHE  1.7000
 H31B XK2  0.0000
  BND BND  5.5128
   C3 XK2  2.0000
  AVY AVY  5.1726
   HN SEP  1.0000
  CIB CIB  5.8653
  CUC CUC  8.1489
  BUR BUR  6.3647
  ASS ASS  7.0071
  CCK CCK  5.3647
  BGX BGX  5.4610
  BHT BHT  9.5008
  CBF CBF  6.5869
  C3' QSI  2.0000
  ATX ATX  5.3511
  H79 XK2  1.0000
  CQS CQS  6.0749
  AHY AHY  5.0044
  CHG CHG  6.0526
  APV APV  7.1566
  DMZ DMZ  5.0583
  BSX BSX  8.7595
  DCL DCL  5.0065
  AEM AEM  8.1157
  CDF CDF  7.0363
  AGD AGD  5.6785
  HD1 HSD  1.0000
  AXE AXE  5.5984
  BJS BJS  6.3055
  DID DID  6.6422
  CEF CEF  7.3287
  AGN AGN  5.9806
  CYR CYR  6.0963
  AMK AMK  6.1777
  CTQ CTQ  7.6659
  BBB BBB  5.8239
  AFT AFT  14.4176
  CDJ CDJ  6.0902
  ATE ATE  5.8000
  CD2 HSE  1.7000
  BNU BNU  6.1619
  BZF BZF  6.2070
  BMN BMN  13.1719
  DDD DDD  5.5709
  CWH CWH  9.6507
  CRV CRV  5.1475
   CG ASP  1.7000
  DOS DOS  6.2857
    C CYS  1.7000
  AFH AFH  6.4910
  ARD ARD  5.1413
    C TRP  1.7000
  DRJ DRJ  7.2031
  CYT CYT  7.8724
  COE COE  10.8118
  BIG BIG  7.5068
  AFI AFI  7.0554
  ASF ASF  5.4841
  BHY BHY  6.6548
  CUK CUK  9.4580
  DJX DJX  5.5762
  CAM CAM  11.1826
  CTG CTG  10.4858
  DDU DDU  5.0618
  CYG CYG  11.9791
  HE1 GL1  1.0000
  ASX ASX  8.1944
  CKI CKI  6.6211
  HB2 AS2  0.0000
  DLE DLE  6.7235
  BTK BTK  6.9747
  CHS CHS  5.6180
  BUI BUI  8.6794
  HE2 TYR  1.0000
  DKN DKN  7.8789
  BTO BTO  5.8463
  BSK BSK  6.1834
  ARI ARI  7.9436
   HA GLU  0.0000
  BYQ BYQ  5.4275
  H22 XK2  1.0000
  HE3 TRP  1.0000
  COK COK  6.4866
  AKW AKW  7.2031
  ALU ALU  5.8089
  DMY DMY  6.2313
  BXB BXB  6.5255
  OD1 AS2  1.4000
  CKY CKY  11.2489
  BIS BIS  8.6237
  DQZ DQZ  5.1940
  CDR CDR  8.7657
  DHT DHT  8.5508
  CCD CCD  5.5258
  BWU BWU  6.3370
  CXI CXI  9.8273
  BYD BYD  7.1865
  CGG CGG  5.2346
   CB GLN  2.0000
  CE1 TYR  1.7000
  AGT AGT  6.0740
  ADW ADW  11.0645
  HG2 QSI  0.0000
  DKF DKF  7.2943
   C1 XK2  1.7000
    O ASN  1.4000
  AOB AOB  9.9076
  DOL DOL  5.7267
  DGP DGP  6.5077
  CZI CZI  6.0924
  CPN CPN  10.5093
  CZN CZN  6.4242
  AEU AEU  14.3271
  C18 TSA  1.7000
  ANX ANX  5.4582
  CMF CMF  8.6880
  BRP BRP  5.7436
  BIE BIE  21.7115
   CD QSI  1.7000
  CRM CRM  9.3748
  AIS AIS  7.5149
  AWN AWN  6.4996
   H5 TSA  1.0000
  BBQ BBQ  5.1209
  BLK BLK  5.3019
  ALD ALD  12.1868
  CSM CSM  5.0995
  BZP BZP  5.8192
  DIG DIG  5.2719
  AIY AIY  12.3818
  ACD ACD  13.0818
  CLZ CLZ  13.1991
  CZL CZL  6.5638
  DIE DIE  7.0532
  BKH BKH  10.4359
  AMP AMP  10.3109
  AOY AOY  8.1560
  CXG CXG  5.0380
  COF COF  7.6274
  BFH BFH  5.1403
  DBX DBX  7.6677
  BBH BBH  5.9779
  BSE BSE  7.0676
  AKF AKF  10.3243
  CGC CGC  6.1525
   CB CYS  2.0000
  DEK DEK  7.8790
  DHC DHC  7.0942
  BHM BHM  6.2986
  APS APS  5.7290
   C4 QSI  1.7000
   CZ PHE  1.7000
  O3' QSI  1.4000
  CKS CKS  5.3168
    N HIS  1.5000
  CXT CXT  8.3159
  CFO CFO  5.9728
  CFH CFH  8.0934
  AIR AIR  9.9978
  HB2 SER  0.0000
  CRA CRA  8.0099
  O2S QSI  1.4000
  APX APX  6.8333
  BEU BEU  5.0189
  ACY ACY  5.8231
  DRO DRO  5.4363
  H37 XK2  1.0000
  CKZ CKZ  20.0979
    O VAL  1.4000
  DEA DEA  5.5059
  BOE BOE  6.3804
  CWD CWD  6.1188
  CEO CEO  5.6838
  CTD CTD  6.1768
  DFN DFN  5.5260
  ACC ACC  7.7903
  HE1 HSC  1.0000
   CA ALA  2.0000
  DAP DAP  8.4695
  AQI AQI  5.3033
   H1 OH2  1.0000
  CJG CJG  5.5097
  AYX AYX  5.4971
  BJB BJB  9.7704
  CSX CSX  5.7792
   CD GLN  1.7000
  AGJ AGJ  6.4670
  CDL CDL  5.1972
  CXN CXN  8.2617
  BVO BVO  5.1369
  AEF AEF  7.9319
    H ARG  1.0000
  AXT AXT  5.4112
  AQC AQC  6.1657
    N AS2  1.5000
  BEZ BEZ  6.4347
  CRN CRN  12.3945
  BWJ BWJ  7.2558
  AES AES  13.1540
  BXV BXV  5.4266
  AEI AEI  7.0198
  APQ APQ  6.2858
  OE1 GLU  1.4000
  H34 XK2  1.0000
  DEF DEF  5.5158
  DAT DAT  7.3445
  CBI CBI  7.7045
  HE1 TRP  1.0000
  CTC CTC  9.1842
  DIO DIO  7.5040
  CXE CXE  5.5440
  CQL CQL  14.3783
  BNE BNE  5.5232
  CVL CVL  5.5839
  CLE CLE  21.8010
    N HSD  1.5000
   CB PRO  2.0000
  DGS DGS  6.4698
  CHU CHU  7.2252
  BOQ BOQ  5.1891
  HG2 ARG  0.0000
  CEI CEI  5.6879
  HB2 PHE  0.0000
  DQF DQF  5.2582
  CTI CTI  9.1609
  CMQ CMQ  13.9540
  BKV BKV  7.1820
  AVF AVF  5.5269
  DES DES  5.7057
  CGQ CGQ  5.8476
  BIU BIU  9.2186
    O HSD  1.4000
  BBM BBM  7.0140
  CVQ CVQ  8.0885
  AQP AQP  7.6440
  AOD AOD  5.3178
 HG13 VAL  0.0000
    H MET  1.0000
  H12 TSA  1.0000
  BUC BUC  7.4711
  AVW AVW  6.0071
   HA LYS  0.0000
  CWY CWY  11.3710
  BDX BDX  5.1319
  ARC ARC  6.2209
  C5' QSI  2.0000
  ASG ASG  8.2102
  AMB AMB  6.9171
   CG TYR  1.7000
  C33 XK2  1.7000
   CA SER  2.0000
  BLE BLE  8.7142
  BZM BZM  7.4053
  HB1 ARG  0.0000
  AYL AYL  6.7402
  C28 XK2  1.7000
  BCS BCS  6.4400
  BNF BNF  5.8256
  BHI BHI  5.4490
  BBZ BBZ  6.8083
  BFJ BFJ  5.5511
  AZI AZI  5.9709
  AKD AKD  8.6266
  CSV CSV  8.2645
  HB1 AS2  0.0000
  CCQ CCQ  5.3241
  AUD AUD  6.9276
  BNM BNM  6.1873
  ALI ALI  6.0245
  OD1 ASN  1.4000
  C67 XK2  1.7000
  C72 XK2  1.7000
  DNR DNR  5.0352
  CBE CBE  6.5433
  CLO CLO  6.2060
  BJT BJT  9.3267
  ABM ABM  13.5481
  CNH CNH  12.9781
  C1' QSI  2.0000
  AHX AHX  8.7183
  DMG DMG  7.1938
  ACO ACO  11.8766
   HN ALA  1.0000
  CBM CBM  5.0848
   HN HYD  1.0000
  CGZ CGZ  6.2983
  BSC BSC  8.3547
  HG1 MET  0.0000
  DFF DFF  8.4805
  BSU BSU  7.4222
  BKI BKI  6.8463
  BCZ BCZ  6.6338
  AGV AGV  5.4299
  AKJ AKJ  5.4571
  CBX CBX  6.7678
 HE21 GLN  1.0000
   HG CYS  1.0000
  AUZ AUZ  7.4495
  AYT AYT  5.5890
  BQV BQV  13.4275
  AIC AIC  11.3310
   OC VDW  0.0000
  BVX BVX  6.8603
  HB1 LEU  0.0000
  DGK DGK  7.5675
  N10 QSI  1.5000
  AYZ AYZ  5.6937
  BRF BRF  7.2000
  BPT BPT  8.5505
  CHZ CHZ  5.2973
  BKC BKC  9.6249
  BJI BJI  17.7568
  BCG BCG  5.5998
  H35 XK2  1.0000
  BLX BLX  5.3126
  BYU BYU  8.0405
  CHB CHB  6.2311
  BPZ BPZ  12.0340
   HA HSE  0.0000
  BJL BJL  10.4703
  AGS AGS  7.3333
   CD GLU  1.7000
  DNU DNU  7.4650
  AGF AGF  11.6189
   CB HIS  2.0000
  CND CND  6.0947
  ARS ARS  9.5465
  CTV CTV  6.6208
  DRM DRM  5.2728
 H2'' QSI  0.0000
  AWX AWX  6.7850
  AJL AJL  5.9626
  OH2 HOH  1.4000
  CHV CHV  7.2461
  DLY DLY  5.1746
  DGU DGU  5.0907
  CD2 LEU  2.0000
  BGF BGF  5.2180
  BLI BLI  12.2509
  DGB DGB  5.9873
 HD22 LEU  0.0000
  DCX DCX  6.6361
  CZF CZF  5.6111
  CTY CTY  5.8468
    O THR  1.4000
  CHN CHN  5.6607
  DIW DIW  6.5527
  AKV AKV  10.9092
  AEJ AEJ  7.4696
  DMA DMA  6.5537
  ARR ARR  8.7340
  HD3 ILE  0.0000
  CDM CDM  8.2558
  ACI ACI  13.1307
  H71 XK2  1.0000
  DAI DAI  6.7584
  AMI AMI  5.6278
  CD1 PHE  1.7000
  CKB CKB  6.4207
  BLQ BLQ  12.6140
  AOP AOP  5.1528
  AWC AWC  5.3038
  DLP DLP  6.4345
  DEZ DEZ  6.6375
  DCC DCC  5.4211
  AZL AZL  5.3336
  AHP AHP  12.4283
  DRL DRL  5.0225
  CSU CSU  6.8645
  AYW AYW  5.7261
   CG LYS  2.0000
  CGP CGP  7.1859
  DAH DAH  5.3940
  ANI ANI  5.0867
  DNX DNX  6.5756
  BGD BGD  5.0140
  CSB CSB  9.2343
  ATL ATL  6.0738
  DDC DDC  5.8594
  CLF CLF  12.1876
  AOO AOO  5.9853
  CGR CGR  6.5678
  AXM AXM  5.9778
   CG HIS  1.7000
  CHE CHE  6.0719
  CIC CIC  9.2633
   O7 TSA  1.4000
  DEM DEM  5.4029
  BCM BCM  5.3587
 HD22 ASN  1.0000
  ATV ATV  8.0106
    C LYS  1.7000
  BGA BGA  7.7882
  CHA CHA  6.2692
  CGE CGE  5.4658
  AGC AGC  7.6037
  DMJ DMJ  6.0794
   HB ILE  0.0000
  CEU CEU  5.7182
  CUT CUT  9.2292
  BKA BKA  6.4988
  BWL BWL  6.2337
  CVT CVT  8.2021
  BCY BCY  5.6821
  AVB AVB  6.5957
 HG22 ILE  0.0000
  CWL CWL  5.4292
  CDI CDI  5.9594
  BJX BJX  7.3287
  CEQ CEQ  5.2483
  AVZ AVZ  6.0391
  BVW BVW  11.6361
  AHM AHM  5.0546
  HB2 ARG  0.0000
  BPQ BPQ  11.6584
  BWY BWY  6.8760
  BON BON  6.7707
  ABT ABT  5.1704
  C20 XK2  1.7000
  CQC CQC  7.5091
  ANY ANY  10.0504
  BKT BKT  8.2913
  AXA AXA  9.1780
  DLO DLO  6.2765
  BDA BDA  5.3559
  BCX BCX  5.5055
  BMS BMS  13.8768
  COG COG  12.8968
  BCL BCL  6.9489
  AOA AOA  5.7623
  CVS CVS  5.2619
   CZ ARG  1.7000
  AIX AIX  6.5419
  DEW DEW  5.3430
  CUD CUD  5.7843
  BOH BOH  13.4570
  ASY ASY  6.7135
  CJO CJO  5.5060
  DRN DRN  5.3480
  CZB CZB  6.9919
  BHW BHW  20.6868
  DPY DPY  5.1925
  DEG DEG  5.1465
  CBO CBO  5.2297
  CLA CLA  12.2358
    H ILE  1.0000
  CCJ CCJ  5.4982
  AUR AUR  5.9824
    N ALA  1.5000
  CKT CKT  5.6038
  DED DED  6.1143
  BOV BOV  5.4121
  BOM BOM  5.1472
  DNF DNF  5.8282
  CJW CJW  6.3258
  BAQ BAQ  5.4826
  O15 TSA  1.4000
  NE2 HSD  1.5000
  OE2 GL1  1.4000
  CMM CMM  14.5804
   CB TRP  2.0000
  BMQ BMQ  5.7701
  AUU AUU  7.2227
  ANO ANO  8.8608
  HE1 HIS  1.0000
  AFQ AFQ  7.2883
  AMT AMT  5.8787
   CD GL1  1.7000
  CBY CBY  6.1317
  ALG ALG  11.5752
 HG21 VAL  0.0000
  AOQ AOQ  5.4539
  OE1 QSI  1.4000
  HG2 MET  0.0000
  HB2 HSE  0.0000
  BTF BTF  7.0065
  BST BST  5.9129
  AFF AFF  5.2722
   HN CYS  1.0000
    H ASP  1.0000
  AIW AIW  5.9674
  DBA DBA  5.3880
  CQA CQA  7.5772
  CHX CHX  5.0834
    O GL1  1.4000
  CEG CEG  5.4530
  CMB CMB  7.7745
  AML AML  10.1398
  AMX AMX  6.0610
  DFB DFB  5.1429
  NE2 GLN  1.5000
  BVQ BVQ  10.0793
  BMI BMI  6.4129
  BJM BJM  7.0575
  CLL CLL  20.0259
  DFX DFX  7.0452
  CFR CFR  6.2886
  ADV ADV  6.4317
  BVF BVF  8.8302
  ASN ASN  6.7807
  HD1 HSC  1.0000
    N TRP  1.5000
  ABG ABG  7.8567
  BRQ BRQ  6.6196
  CWM CWM  5.2551
  BMY BMY  7.5386
    C ASP  1.7000
  DOV DOV  8.2705
  BLD BLD  5.2400
  AAJ AAJ  18.0968
  CE1 HSE  1.7000
  BUX BUX  8.3505
  BHF BHF  5.2491
   HN TRP  1.0000
  AUB AUB  9.3662
  CMW CMW  12.7624
  BBY BBY  6.2670
  AZM AZM  5.2338
  ACR ACR  5.8604
  AXR AXR  7.8699
  CMK CMK  7.0492
  DPP DPP  5.2303
  BXW BXW  6.6625
  ABP ABP  8.5731
  BLF BLF  9.1263
  AIQ AIQ  6.5678
  AYA AYA  6.7937
  DKJ DKJ  5.6350
  CFL CFL  5.4557
  CQO CQO  9.3701
  DIQ DIQ  5.4075
  BXO BXO  6.5278
  CMN CMN  17.1317
  DOK DOK  8.4028
  DJT DJT  6.7664
  CCA CCA  5.2948
  AJA AJA  8.7069
  DFH DFH  6.2420
  BUQ BUQ  5.3552
  HG1 ARG  0.0000
  BVP BVP  6.8484
  CEC CEC  5.6046
  DNM DNM  5.5564
  DER DER  5.4391
  CIH CIH  5.4092
  HE2 MET  0.0000
  NE2 HIS  1.5000
  CJQ CJQ  5.6130
  ACN ACN  10.4482
   CG PHE  1.7000
 H31A XK2  0.0000
  BUK BUK  9.0014
  H25 TSA  1.0000
  DAY DAY  7.4589
  DBK DBK  5.5587
  BRO BRO  8.5216
  BNP BNP  7.6167
  AWL AWL  6.6918
  BZH BZH  7.8857
  CCN CCN  7.5162
  DEO DEO  5.6423
  BNR BNR  5.8238
  DNP DNP  6.0170
   HE GLU  1.0000
  AXS AXS  5.0970
  AFJ AFJ  5.5678
  CIF CIF  6.0934
  CCM CCM  5.3519
  AIN AIN  8.1754
  CQJ CQJ  6.8997
  BLH BLH  10.0940
  DQY DQY  6.2000
  BDE BDE  5.3109
  AEX AEX  7.8561
   CB MET  2.0000
  DQG DQG  5.6315
  DKY DKY  6.0925
  ALM ALM  6.2133
   H1 TIP  1.0000
  CRJ CRJ  5.4150
  BJE BJE  11.5717
  CMV CMV  7.0273
  BXE BXE  5.5059
  BAP BAP  6.7231
  ANZ ANZ  6.1801
  AJO AJO  7.0013
  DCN DCN  5.0336
  DQK DQK  5.0332
  BMJ BMJ  8.1989
  AXK AXK  6.0288
  CJN CJN  5.8523
  BXI BXI  8.4511
  BGT BGT  5.6243
 HG12 ILE  0.0000
  DJD DJD  5.0271
  AKY AKY  9.9986
  BGZ BGZ  6.5255
  AZY AZY  5.9736
  AVH AVH  5.4890
  ARQ ARQ  9.4034
  ADU ADU  10.7012
  CRC CRC  8.4561
  ARW ARW  10.8163
  AQO AQO  6.1631
  AVV AVV  7.0525
  OE1 GL2  1.4000
  BWE BWE  11.3786
  COY COY  12.4690
  AFK AFK  5.6110
  APT APT  5.4669
  CUW CUW  8.1372
  CLR CLR  16.3981
  BGK BGK  5.0502
  BDY BDY  6.1598
  AOC AOC  5.5473
   CG GL2  2.0000
   CA MET  2.0000
  CRI CRI  5.0307
  BHP BHP  5.9330
  DDH DDH  5.2793
  AQW AQW  5.7729
  H65 XK2  1.0000
  DAF DAF  5.2099
  AEL AEL  12.7088
  CUO CUO  9.0149
  CXM CXM  6.4270
  CCT CCT  6.3884
  AXF AXF  5.4386
  AGE AGE  12.5931
  CRH CRH  7.0697
  BCE BCE  5.2549
  DLR DLR  6.3799
  DDQ DDQ  6.2485
  BFX BFX  5.0678
  DPV DPV  5.9665
  BHD BHD  5.7644
  CD2 HSC  1.7000
    N GL1  1.5000
   CA ARG  2.0000
  APM APM  5.7197
  BAO BAO  5.1073
  AEA AEA  5.3956
  HB1 PHE  0.0000
  C66 XK2  1.7000
  CBU CBU  7.9263
  ACW ACW  10.7983
  CEP CEP  5.0139
  BLS BLS  17.6952
  AXB AXB  6.6493
  ASE ASE  7.8306
  DIJ DIJ  7.1881
  DFC DFC  6.6751
  HG1 GLN  0.0000
  CJV CJV  5.1020
  CUJ CUJ  5.5509
  DCP DCP  5.2399
  AQK AQK  5.9298
  DIT DIT  5.3949
  ND1 HSE  1.5000
  AZQ AZQ  6.0237
  BEV BEV  7.0498
    C MET  1.7000
  AVP AVP  5.7923
  ANE ANE  8.4117
   H3 XK2  0.0000
  AOW AOW  5.0481
  CQN CQN  5.9933
  AEP AEP  8.0189
  H3' QSI  1.0000
  DNK DNK  5.0932
  ATJ ATJ  6.2302
  O2' QSI  1.4000
   SD MET  1.8500
  DBJ DBJ  7.5708
  ARP ARP  7.2411
  ABH ABH  7.6836
  DMP DMP  6.3436
  DJJ DJJ  6.3357
  HB1 ASN  0.0000
  CUN CUN  8.9035
  AYU AYU  5.0511
  ABO ABO  5.8744
   CA CYS  2.0000
  DGF DGF  6.9268
  BFI BFI  6.5747
  AZJ AZJ  6.0631
  BJZ BJZ  12.2115
  CIX CIX  6.4371
  BFV BFV  5.2130
  ATH ATH  5.4578
  BAH BAH  5.5018
  BFS BFS  7.3712
  AGY AGY  6.7512
  BKW BKW  12.5551
    C GL2  1.7000
  BSD BSD  9.0707
  BVK BVK  5.0559
  AMF AMF  8.7725
  AKA AKA  8.6812
    O PHE  1.4000
 H61A XK2  0.0000
  AIB AIB  7.7949
  HE1 GL2  1.0000
  BEC BEC  5.0886
  AXD AXD  7.5219
  AOZ AOZ  5.8942
  AOE AOE  7.1594
  CPZ CPZ  9.7605
  AGX AGX  5.7930
   CG HSE  1.7000
  DKK DKK  5.1676
  AKB AKB  7.9207
  CKO CKO  5.2883
   N7 XK2  1.5000
  DJW DJW  6.6681
  CMX CMX  8.9477
  CRL CRL  6.6010
  BXY BXY  5.0457
  BNL BNL  14.0785
  BAK BAK  5.3420
  ACJ ACJ  5.3448
  BEG BEG  6.3346
    H SEP  1.0000
  CFJ CFJ  5.2804
  HB2 AS1  0.0000
   SG CYS  1.8500
  HD2 ILE  0.0000
  BZL BZL  7.4639
  ARH ARH  5.0918
  CMR CMR  9.1973
    O HSE  1.4000
  CD1 LEU  2.0000
  CCW CCW  5.9002
  BSA BSA  5.5869
  CXV CXV  6.6811
  CGM CGM  5.5422
  DLW DLW  5.4922
  BRL BRL  7.6394
  BNN BNN  5.3977
  CXQ CXQ  8.3594
  BVG BVG  6.5851
  CE2 TRP  1.7000
  CRZ CRZ  7.5963
  HB1 QSI  0.0000
  BFR BFR  6.0024
  DKS DKS  5.7700
  APN APN  10.1157
  HB2 CYS  0.0000
  CDW CDW  5.6914
  AZK AZK  6.3204
  BBP BBP  5.2785
  ARX ARX  5.7691
  AOI AOI  8.8412
  BJV BJV  6.2341
  BBC BBC  5.1439
  CWR CWR  6.7038
   CG GLU  2.0000
  COH COH  6.1672
  AHZ AHZ  5.3212
  DIY DIY  7.3052
  CZD CZD  7.6153
  AKH AKH  5.9572
  ADO ADO  6.0140
  DMS DMS  6.9121
  BMK BMK  5.6829
  H63 XK2  1.0000
  DHF DHF  5.9496
  ACU ACU  8.9178
  CPU CPU  7.7540
  CBS CBS  5.4123
 HE22 GLN  1.0000
  ADQ ADQ  9.6194
  ARK ARK  5.7177
   O4 XK2  1.4000
  BXQ BXQ  7.4304
  CLQ CLQ  5.0809
  CSG CSG  5.3871
  BZU BZU  5.2836
  CUQ CUQ  7.9573
  CSZ CSZ  5.9684
  DHL DHL  5.1367
  CVV CVV  5.0066
   HN TYR  1.0000
  AUN AUN  7.7438
  CYD CYD  7.9929
  CUH CUH  6.0020
  DFO DFO  5.3785
  CHC CHC  5.4604
  AMY AMY  5.9339
  BYM BYM  5.0308
  DPF DPF  5.2214
  DLZ DLZ  5.9205
  DHH DHH  6.5363
  AIF AIF  8.9961
  ABZ ABZ  9.7006
  CPE CPE  16.5729
  CNX CNX  10.4328
  CHJ CHJ  5.4928
  APC APC  5.8718
  BJJ BJJ  6.4692
  BQN BQN  6.5231
  CRK CRK  6.9322
  BSO BSO  10.0477
  DCB DCB  6.0446
  BSB BSB  7.2312
    C HSD  1.7000
   HA ARG  0.0000
  AYQ AYQ  5.2162
  CYS CYS  5.9794
  DQI DQI  6.7585
  AIZ AIZ  6.2551
  BBN BBN  5.0562
  DGX DGX  5.0966
  DLT DLT  7.4631
  CQK CQK  15.2563
  CRX CRX  5.7256
  AMM AMM  7.1091
  DQN DQN  6.4795
  AVM AVM  7.0770
  CRW CRW  7.1648
 HD12 ILE  0.0000
  ATC ATC  5.2249
  CET CET  5.0054
  DHM DHM  6.4244
  BDL BDL  5.5990
   CB GL1  2.0000
  ATR ATR  5.6336
  C19 TSA  1.7000
  AYB AYB  6.6652
  DOM DOM  5.6134
  DIZ DIZ  5.9319
  AAE AAE  11.3489
  OE1 GLN  1.4000
  AUJ AUJ  5.1354
  BUH BUH  6.6754
  AUX AUX  6.9945
  DNY DNY  5.8676
  H21 TSA  1.0000
  AWD AWD  5.4817
  CYI CYI  5.2598
  CBQ CBQ  8.2691
  AKO AKO  11.6848
  BLR BLR  13.0846
  DLQ DLQ  5.3142
  BSR BSR  8.4374
  BSG BSG  5.4183
   HN ASP  1.0000
 H3'' QSI  0.0000
  DJF DJF  8.0799
  CFZ CFZ  8.3153
  BMG BMG  9.0367
  CFU CFU  5.3156
  ATI ATI  8.3785
  DMN DMN  6.5891
 HG21 ILE  0.0000
   HA ILE  0.0000
   CB HSE  2.0000
  CUX CUX  6.5120
  BCW BCW  7.0966
  BHE BHE  5.0098
  BDC BDC  5.1449
  AFB AFB  5.2332
  BFQ BFQ  5.9679
  BXS BXS  5.1954
  ANW ANW  10.8836
    O CYS  1.4000
  DKT DKT  6.8205
  AQZ AQZ  7.2924
  AMU AMU  5.8648
   C6 XK2  2.0000
  BSW BSW  5.4661
  BMZ BMZ  12.1565
  BWB BWB  5.7862
 HD21 LEU  0.0000
  AHE AHE  5.6728
  ADM ADM  13.0581
    O ASP  1.4000
  AJU AJU  6.2518
  DCW DCW  8.2832
  AQU AQU  6.3945
  DHV DHV  5.6225
  CAS CAS  5.8102
  BOR BOR  9.1097
   N3 QSI  1.5000
  BHC BHC  6.0267
  CFI CFI  5.4185
  ACX ACX  10.1407
  OD2 AS1  1.4000
    H GL2  1.0000
  HB1 GLN  0.0000
  DFU DFU  5.2084
  CKX CKX  16.5748
  CFD CFD  5.1577
  CNI CNI  5.1527
  AQX AQX  10.7038
  BFP BFP  5.5408
  DKV DKV  8.2560
  CFW CFW  9.0814
    C GL1  1.7000
  COQ COQ  6.7932
  AQF AQF  6.4581
  AVG AVG  5.3632
  C2' QSI  2.0000
 HD13 LEU  0.0000
  AGP AGP  6.0463
  CHO CHO  6.3361
   HB VAL  0.0000
  CSP CSP  7.1155
  CFS CFS  7.3061
  CJS CJS  5.1722
  CAN CAN  5.9163
  AXC AXC  6.1492
   HA VAL  0.0000
  DCA DCA  7.0435
  DBD DBD  5.7434
  AHT AHT  5.7860
  BAN BAN  8.8213
  BCT BCT  5.1682
  BID BID  8.7969
  AQB AQB  9.6511
  BYS BYS  5.1892
  DJB DJB  5.2679
  CVJ CVJ  6.6373
  AOR AOR  5.3996
  CBD CBD  5.3832
  DPB DPB  5.7198
  AUS AUS  5.1359
  ADR ADR  10.1565
  DKO DKO  8.5863
  AHD AHD  5.9559
  CTX CTX  5.3489
  DBR DBR  7.0063
  CKP CKP  5.4871
  ABD ABD  7.2400
  ALE ALE  7.3136
  DCS DCS  6.4680
  CZK CZK  5.5328
  AZH AZH  5.4433
  BHB BHB  7.4082
  BZE BZE  7.5752
  BIM BIM  10.8189
  AAU AAU  10.2140
  CAX CAX  5.5882
  CCG CCG  6.3037
    O QSI  1.4000
  ASK ASK  8.7486
  BOL BOL  7.2005
  BSQ BSQ  7.6495
  CVP CVP  10.0547
  BCK BCK  8.4748
  ARF ARF  6.9229
  CE2 TYR  1.7000
  BRE BRE  6.2779
  H25 XK2  1.0000
  CSI CSI  8.9917
  DIV DIV  5.2724
   CA HYD  2.0000
   NH VDW  0.0000
  C22 XK2  1.7000
  ALF ALF  7.7262
  AKU AKU  11.7177
  DDJ DDJ  6.0243
  H11 TSA  1.0000
  DBL DBL  5.2090
  DKQ DKQ  5.9255
  CVK CVK  7.0248
  BIJ BIJ  9.0778
  CPG CPG  8.1341
   HA CYS  0.0000
  BZY BZY  6.3430
  BMV BMV  5.4379
  BBT BBT  5.3219
  DAJ DAJ  5.7002
  BLG BLG  7.8640
    H TRP  1.0000
  COW COW  14.4147
  BOC BOC  5.0783
  AID AID  5.5000
  AHI AHI  10.6042
  CVI CVI  5.7923
   HN GLU  1.0000
  CRQ CRQ  5.2974
  DCQ DCQ  7.2264
  C70 XK2  1.7000
  AQL AQL  8.5983
   SG HYD  1.8500
  DLV DLV  7.0243
  CTT CTT  5.3067
  BQO BQO  9.3173
    N GLN  1.5000
   CA PRO  2.0000
  CFG CFG  5.7725
  BXX BXX  5.9797
  DEI DEI  6.8225
  DQC DQC  5.1399
   H6 XK2  0.0000
  BGV BGV  6.1786
  AMN AMN  5.8173
  COT COT  11.9881
  AYO AYO  5.0869
  HB2 ALA  0.0000
  CZX CZX  6.1712
  AFL AFL  13.8556
  DCJ DCJ  6.6616
  CQE CQE  5.0078
  BUD BUD  5.6833
  AFS AFS  6.0011
  AYH AYH  6.6892
  DCU DCU  7.5812
   N2 XK2  1.5000
  TWE TWE  20.0000
   CG LEU  2.0000
  AFA AFA  6.5180
  ATN ATN  6.3192
  AQV AQV  6.8472
   CB LYS  2.0000
  CZ2 TRP  1.7000
  BOU BOU  5.9660
  DGT DGT  6.5039
  AAG AAG  22.6588
  CID CID  5.2447
  DQE DQE  5.8934
  BQK BQK  5.6361
  ARO ARO  5.0754
  ANH ANH  7.5365
  CKU CKU  5.0514
  AOK AOK  5.1049
  CEH CEH  5.3247
  DME DME  6.4944
  DGN DGN  7.9383
  DLD DLD  5.8226
  BIA BIA  19.2262
  ASH ASH  6.5536
  CDT CDT  5.3599
  AMJ AMJ  5.5020
  CBB CBB  7.9277
  BUZ BUZ  7.2386
  BOD BOD  5.4774
  HD1 HSE  1.0000
  AWB AWB  5.2924
  ARE ARE  7.7821
  BMP BMP  5.8280
  CNC CNC  5.3240
  BZK BZK  12.6862
  BLO BLO  15.9354
  BAR BAR  6.3160
  AJQ AJQ  5.0089
  HB1 TRP  0.0000
  BQM BQM  10.7766
  BEN BEN  5.0343
  BGP BGP  7.0983
  DFD DFD  5.9296
  HT2 QSI  1.0000
  CEX CEX  5.2762
  CGD CGD  5.9750
  BTA BTA  9.5077
    N ASP  1.5000
  DFA DFA  7.5218
  CVN CVN  5.2809
   CG GLN  2.0000
  CPH CPH  5.6333
  ABJ ABJ  21.5379
  AGB AGB  8.2994
  CGJ CGJ  5.1581
  AFV AFV  5.5050
  CNB CNB  7.4095
  HG2 GLN  0.0000
  AWZ AWZ  5.8032
  BZC BZC  6.2742
  BFE BFE  5.1508
  CG2 THR  2.0000
  CTK CTK  11.1893
  CTJ CTJ  5.7480
  BXP BXP  7.2739
  BTL BTL  6.9180
  AJH AJH  5.1179
  BCH BCH  5.8311
  CBG CBG  6.3735
  ASB ASB  7.7984
  BLW BLW  7.7207
  COC COC  5.9124
  BUV BUV  6.3257
  BBF BBF  6.2619
  O1S QSI  1.4000
  DLX DLX  6.9464
  ACF ACF  8.5663
  BZJ BZJ  8.3564
  AZU AZU  5.2845
  COP COP  13.8824
   CG PRO  2.0000
  BHO BHO  5.2986
  CGW CGW  5.3133
  BZB BZB  6.5877
   HA SER  0.0000
  BPK BPK  6.0238
  BVL BVL  7.7080
    C SEP  1.7000
  CMI CMI  22.5234
  BUP BUP  5.1977
  ALO ALO  6.2544
    H LEU  1.0000
  CXU CXU  5.8229
  BDO BDO  5.3068
    N AS1  1.5000
  DOQ DOQ  6.2507
  ATQ ATQ  7.5709
   CA HSE  2.0000
  DPX DPX  6.3724
  AXN AXN  5.0867
  AEG AEG  8.4524
  CYX CYX  6.7478
  BHA BHA  5.6085
  HB2 LEU  0.0000
  CQY CQY  5.2358
   HE GL1  1.0000
  CMP CMP  6.2404
  AGH AGH  7.7488
  DOG DOG  6.1932
  CDQ CDQ  5.3535
  BER BER  5.1211
  AHS AHS  7.9589
  AQE AQE  6.9254
    N ILE  1.5000
  BHQ BHQ  10.9819
   C2 QSI  1.7000
  CQX CQX  7.0409
  CEA CEA  6.0688
  DEY DEY  5.9164
  ACS ACS  9.0709
  ALK ALK  5.8721
  BBE BBE  5.5242
  CZP CZP  9.7551
  H64 XK2  1.0000
    N HSE  1.5000
  BGN BGN  5.2485
  BQH BQH  11.6319
  AKQ AKQ  7.0064
  AAX AAX  19.2364
  DHG DHG  9.2365
    O HSC  1.4000
  DJZ DJZ  6.6907
  CUA CUA  6.1575
  CRY CRY  6.9649
  BNS BNS  6.9728
  CKK CKK  6.1795
  BJG BJG  11.0170
  SPH NBN  1.5000
  COS COS  7.5130
  BZZ BZZ  6.0044
   HA HIS  0.0000
  DKZ DKZ  5.7458
  ACE ACE  9.7091
  BZA BZA  5.3266
  CNE CNE  15.6299
  HD1 AS1  1.0000
  CIS CIS  5.0623
  BZS BZS  8.3048
  DGQ DGQ  6.1167
   HD ASP  1.0000
  CSW CSW  5.0951
  BRH BRH  7.8157
  CGA CGA  6.5725
  BWO BWO  6.8604
  CLU CLU  13.3613
  CHR CHR  5.1165
  CLT CLT  9.8217
  DEV DEV  5.0708
  ATW ATW  7.5525
  APG APG  7.0229
  BIY BIY  7.0741
  AER AER  11.9812
  CLX CLX  19.9271
  DAC DAC  5.7247
  AHW AHW  6.0641
  DOW DOW  5.3234
  BZV BZV  5.5007
  HB2 GLN  0.0000
  HE2 GL2  1.0000
  DJM DJM  5.2917
  BME BME  5.1187
   HN GLY  1.0000
   HN LYS  1.0000
  BEI BEI  6.2568
  CSK CSK  6.0072
  BKJ BKJ  12.1118
  ALS ALS  5.2630
  BCD BCD  6.1949
  CES CES  5.3776
  CDO CDO  8.0785
  DPA DPA  5.8767
  DOE DOE  5.1797
  CHL CHL  6.7088
  BWM BWM  9.0548
  NE1 TRP  1.5000
  COL COL  10.7674
  CUR CUR  5.4675
    H HSE  1.0000
  BTV BTV  5.0825
   CB PHE  2.0000
  BVE BVE  8.6403
  DBV DBV  7.4629
  DDX DDX  7.4535
  ATT ATT  6.3886
  BQE BQE  5.8860
  AJD AJD  6.3153
  COZ COZ  17.1465
  CNN CNN  17.0772
  BIF BIF  9.3853
  DHO DHO  6.4933
  CPA CPA  6.6320
  CIP CIP  5.6475
  AOF AOF  5.7463
  ADS ADS  5.0734
  DGC DGC  5.5106
   H1 HOH  1.0000
  DAW DAW  7.1179
  BHR BHR  11.2065
  DMD DMD  5.8652
  DNT DNT  5.9437
  CGF CGF  5.2101
  CSJ CSJ  6.4782
  CLS CLS  9.9366
  HA1 GLY  0.0000
  CLK CLK  5.9781
  CRS CRS  7.1110
  AAS AAS  7.2383
   HA LEU  0.0000
  BQX BQX  5.2987
  HZ2 LYS  1.0000
    C ALA  1.7000
   O3 SEP  1.4000
  BYL BYL  9.3021
   CB SER  2.0000
  DMH DMH  5.7429
  CZO CZO  7.8936
  COI COI  15.9113
   HN SER  1.0000
  AND AND  8.4054
  DEE DEE  5.3719
  CLM CLM  5.5347
  AHN AHN  12.1487
   HE GL2  1.0000
  BDK BDK  8.4008
  OE1 GL1  1.4000
  HB2 QSI  0.0000
  ADT ADT  6.4262
  CUU CUU  6.9923
  CGB CGB  5.2309
  ACM ACM  13.3912
  HB2 HIS  0.0000
 HD21 ASN  1.0000
    O HOH  1.4000
  HD2 PHE  1.0000
  BKM BKM  5.2679
   HA ASN  0.0000
  DQL DQL  8.6459
  ASM ASM  10.1455
  DIN DIN  5.4898
   HG LEU  0.0000
  DQO DQO  5.3419
  CEZ CEZ  5.3583
  HB2 ASN  0.0000
  DHY DHY  7.0576
  BBS BBS  5.2320
  CML CML  10.1819
  AZP AZP  5.6297
  HE3 MET  0.0000
  BWZ BWZ  7.3248
  CGU CGU  7.6709
  BVJ BVJ  5.3993
   CA GL1  2.0000
  BEK BEK  5.3540
  DBF DBF  5.6846
  CWA CWA  6.5504
  CUP CUP  5.9395
  CTO CTO  7.7883
  BPE BPE  15.6375
  ANU ANU  6.5455
  AME AME  6.7228
 HG23 THR  0.0000
  DNG DNG  5.4346
  DCZ DCZ  7.0267
  CTM CTM  5.7202
  ADF ADF  9.5782
  DMW DMW  5.9454
  BBG BBG  8.6204
   HA GL1  0.0000
  CJY CJY  5.7846
  BJO BJO  9.7644
  CYA CYA  5.1453
  CLD CLD  9.2404
  AJP AJP  8.1000
  DQD DQD  5.2208
  CTR CTR  5.8585
  COX COX  5.0300
   HA PRO  0.0000
  BQB BQB  5.5232
  BDZ BDZ  6.1552
  CJR CJR  5.0607
  DFW DFW  5.8092
  DGA DGA  6.5296
  BOY BOY  6.1898
  AJF AJF  7.1681
  DOY DOY  5.5996
  ND1 HSD  1.5000
  BTZ BTZ  6.0988
  BTB BTB  7.6555
  CYE CYE  5.4184
  ABK ABK  9.9853
  BSP BSP  5.2663
  CMD CMD  8.3371
  AKL AKL  8.1537
 HG23 ILE  0.0000
  AHF AHF  7.8404
  DAU DAU  6.1413
  DPU DPU  8.5128
  BVR BVR  5.5053
  DEN DEN  6.8658
  AAP AAP  6.7079
  BKY BKY  7.7202
  BWA BWA  6.4848
    H GLU  1.0000
  DQM DQM  5.2587
  CHH CHH  6.3281
  BTT BTT  7.2731
  ABV ABV  7.8712
  ND2 ASN  1.5000
  BVN BVN  8.2212
  BMH BMH  10.3331
  BGO BGO  7.1171
   CG TRP  1.7000
  CD2 TRP  1.7000
  DCM DCM  5.2126
  AUM AUM  6.7817
  H14 TSA  1.0000
  DRF DRF  5.7820
    O ILE  1.4000
  AWW AWW  5.0629
  BMX BMX  7.8243
  AXX AXX  6.4361
   CB AS2  2.0000
  DKH DKH  7.3544
  NE2 HSC  1.5000
  BOZ BOZ  6.0453
  ANA ANA  5.4604
  CPF CPF  9.8708
  AWH AWH  6.1087
  AIV AIV  9.4333
  CFK CFK  5.5551
  O24 TSA  1.4000
  DHZ DHZ  5.4704
  AHC AHC  9.7357
    H HYD  1.0000
  CAR CAR  5.2674
  ARN ARN  5.5942
  DLS DLS  5.4563
    O ALA  1.4000
  ANM ANM  7.4296
  DNI DNI  7.5799
  HB2 TYR  0.0000
  DKB DKB  5.4652
   CA ASN  2.0000
  CIA CIA  5.6696
  BEM BEM  5.9903
  CPX CPX  11.7206
  DAX DAX  5.5929
   CA LYS  2.0000
  CWS CWS  5.6674
  BOA BOA  7.6776
  BYF BYF  8.2290
  BIW BIW  14.2214
  HG1 GL2  0.0000
  DJC DJC  5.8090
  CZR CZR  7.1518
  AFC AFC  7.2629
  BXU BXU  5.5039
   CG GL1  2.0000
  CVR CVR  5.3077
  AZS AZS  6.6120
  DQV DQV  5.4264
  BBV BBV  5.0592
  BES BES  6.0888
  BDP BDP  5.3242
  CVX CVX  10.0580
  CTF CTF  7.0391
  CPM CPM  5.7998
  CDK CDK  7.1087
  ANR ANR  7.5498
  H74 XK2  1.0000
  AWJ AWJ  5.3982
  CIY CIY  6.7076
  HB2 GL1  0.0000
  CQU CQU  8.1973
  CJT CJT  5.1904
  BXG BXG  6.4410
  BOF BOF  8.4787
  BDJ BDJ  5.9596
 HG11 VAL  0.0000
  BFN BFN  5.0764
  BML BML  6.7566
  CHM CHM  5.3479
  CBJ CBJ  5.4525
  ARA ARA  5.0925
  AJC AJC  9.5523
  DAE DAE  5.2516
  AQN AQN  5.2951
  HB1 HYD  0.0000
  DQX DQX  6.0210
  BZX BZX  7.1212
  CG1 VAL  2.0000
  CZW CZW  5.4430
  AJY AJY  9.5841
  CIN CIN  5.4361
  C63 XK2  1.7000
  DCT DCT  6.4894
  CPV CPV  7.2909
  BKE BKE  5.1646
    N TYR  1.5000
  DEJ DEJ  5.0342
  ABS ABS  8.3622
  CCO CCO  6.1598
  CIO CIO  6.6216
  BKG BKG  8.1301
    C TYR  1.7000
  BMC BMC  5.0503
  CAQ CAQ  5.7304
  BDN BDN  5.6641
  BQQ BQQ  7.4964
  AHJ AHJ  8.6125
  CLN CLN  8.8203
  ACP ACP  5.9545
  DPM DPM  5.7878
  CMC CMC  11.1164
  BVT BVT  5.3095
  CTN CTN  8.7301
  DHS DHS  6.1835
  CNJ CNJ  5.2518
  AXL AXL  6.4239
  AEH AEH  11.9825
  ACB ACB  5.8933
  BEL BEL  5.8954
  DHB DHB  5.9943
  BRX BRX  6.0113
  C73 XK2  1.7000
   NZ LYS  2.0000
    N HYD  1.5000
  HG2 GL1  0.0000
 HE22 QSI  1.0000
  CTL CTL  6.1185
  C76 XK2  1.7000
  DLH DLH  5.2410
  AJK AJK  7.5951
  CBP CBP  6.0374
  ATM ATM  5.7023
  ASO ASO  6.8792
  SPH SPH  1.5000
  AJN AJN  7.8543
  AYC AYC  5.3893
  H67 XK2  1.0000
  AAZ AAZ  7.4882
  HE1 GLU  1.0000
  HB2 MET  0.0000
    H SER  1.0000
  CZC CZC  5.9325
  ABA ABA  5.1945
  ATK ATK  7.0785
  DJK DJK  6.4021
  DMT DMT  6.1132
  HB1 HSC  0.0000
  CPP CPP  5.9302
  BGL BGL  6.7276
  CKD CKD  6.3731
  BJN BJN  6.7572
  AAT AAT  13.9118
  HZ2 TRP  1.0000
  H21 XK2  1.0000
  C71 XK2  1.7000
  DCD DCD  6.4579
  CHI CHI  5.0056
  BSZ BSZ  8.7612
   C3 TSA  2.0000
  DQA DQA  5.0864
  DEP DEP  5.1468
  HT1 QSI  1.0000
  ATY ATY  5.5131
  BSS BSS  5.4178
  DFP DFP  6.0480
  ACK ACK  16.7138
  BQL BQL  7.0300
  DKE DKE  6.2036
  BRV BRV  5.5152
  DRI DRI  5.7281
  BZT BZT  6.5464
  OE2 GL2  1.4000
  ADK ADK  5.9839
  BJY BJY  6.8444
    P SEP  1.9000
  CVC CVC  7.0705
  HO4 XK2  1.0000
  AVN AVN  9.6529
  DHR DHR  7.4615
    O SEP  1.4000
  ANQ ANQ  10.1840
  CPO CPO  6.9319
  CAZ CAZ  5.5850
  DDS DDS  7.3186
  ASZ ASZ  6.1637
  CER CER  7.8711
  AQM AQM  5.0519
  DOZ DOZ  5.3167
  CFX CFX  7.0333
  CNG CNG  8.5445
  CFV CFV  6.9232
  DOJ DOJ  5.0380
  AGW AGW  10.4939
  CVH CVH  9.8055
  ART ART  8.2572
  DLJ DLJ  6.2768
  ACH ACH  13.1964
  DET DET  5.5467
  CEE CEE  6.0144
  AGO AGO  5.1193
  AWY AWY  6.9284
  AUO AUO  5.4765
  AOG AOG  6.2929
   OG SER  1.4000
  C77 XK2  1.7000
   HN HIS  1.0000
  HE2 HSC  1.0000
  CDA CDA  7.0540
  BKZ BKZ  9.1610
  CPB CPB  14.5084
   CG AS2  1.7000
  CWV CWV  10.7196
    S QSI  1.8500
  AIG AIG  6.1449
  CFY CFY  5.0276
  CSE CSE  14.4678
  BTI BTI  6.0312
  CTZ CTZ  11.6803
  ATZ ATZ  7.9193
  DKI DKI  6.6399
  CZJ CZJ  5.4139
  AUI AUI  5.0354
  DON DON  6.7265
  BCO BCO  5.2451
  CIZ CIZ  5.8110
  CXJ CXJ  8.9302
  BUA BUA  7.2966
  CE3 TRP  1.7000
  BKD BKD  11.0091
  HD2 HSD  1.0000
   HA QSI  0.0000
    O HIS  1.4000
    N LEU  1.5000
  BPS BPS  5.2440
    C HSE  1.7000
  HZ3 LYS  1.0000
  DOO DOO  7.5239
  DNZ DNZ  5.5740
    H VAL  1.0000
  DNA DNA  6.2751
    N GL2  1.5000
  HE2 LYS  0.0000
  CKH CKH  5.0887
  AEB AEB  8.0299
  BFM BFM  5.0211
  DOP DOP  6.1521
  DFL DFL  7.2635
  C64 XK2  1.7000
  HB1 SER  0.0000
  CWT CWT  7.8134
  CDH CDH  5.4854
  DGV DGV  5.0372
  CYW CYW  5.6820
  HE1 MET  0.0000
  AGR AGR  11.1685
  CQM CQM  6.5226
  DLI DLI  5.4105
  ANG ANG  11.7693
  BCB BCB  6.9046
  AYG AYG  5.9875
  AOU AOU  6.8252
  ADN ADN  7.7919
  H1' QSI  0.0000
  AWT AWT  6.9567
  BSL BSL  6.2998
  AAM AAM  11.1829
  ABC ABC  12.7852
  DDR DDR  5.7840
   O1 TSA  1.4000
  CRU CRU  5.3293
  BTH BTH  9.4449
  C65 XK2  1.7000
  DGI DGI  5.1696
  DFI DFI  6.2234
  DFG DFG  8.1762
  BDV BDV  7.7654
  CUY CUY  13.6399
  ABQ ABQ  7.2781
  AOX AOX  5.6022
  AQY AQY  5.1755
  AFX AFX  8.2172
  APB APB  6.3125
  DIA DIA  6.1594
  AFG AFG  7.0846
   HN LEU  1.0000
  CVZ CVZ  5.4755
  BRD BRD  5.7137
  BOK BOK  5.6882
  AMQ AMQ  9.0944
  BAE BAE  7.3795
  AQH AQH  6.3284
  CCY CCY  7.1263
  AHL AHL  7.0242
  BLJ BLJ  12.0158
  AHH AHH  7.8961
   CG HSC  1.7000
  CVB CVB  10.4696
  DOD DOD  5.3951
  BFC BFC  7.2721
 HD11 LEU  0.0000
  ARG ARG  6.5594
  CCP CCP  5.3844
    H GLY  1.0000
  AJT AJT  7.5555
  DCR DCR  6.0424
  APO APO  5.8303
  CAW CAW  7.6248
   CB VAL  2.0000
  CNP CNP  15.4363
  ALT ALT  7.3725
  AJI AJI  7.2197
  DCI DCI  5.7418
  C22 TSA  1.7000
  COJ COJ  6.3910
  CDB CDB  5.3966
  AVX AVX  6.6136
  BTY BTY  9.1707
  CFF CFF  6.9164
  BVB BVB  7.9540
    C QSI  1.7000
  DHU DHU  5.6273
   HA ALA  0.0000
  AVQ AVQ  5.4013
  CLJ CLJ  16.6426
  BNZ BNZ  6.6194
  CDE CDE  6.5757
  CSN CSN  7.9851
  BSF BSF  6.3562
  AUL AUL  5.1493
  AHU AHU  9.0012
  NH2 ARG  1.5000
  CWG CWG  5.3714
  AKT AKT  6.8889
  HE1 PHE  1.0000
  BEH BEH  6.4424
  CFQ CFQ  5.1085
  AKX AKX  6.4494
   CA SEP  2.0000
  CGT CGT  6.8312
  ACA ACA  6.2663
  ADE ADE  7.3689
    H TYR  1.0000
  AYS AYS  6.8364
  BEB BEB  5.5899
  AXO AXO  5.1570
  DQP DQP  6.4723
  CGH CGH  5.8447
  BMF BMF  5.8166
    H GL1  1.0000
  OG1 THR  1.4000
    C HIS  1.7000
    N PRO  1.5000
  AII AII  5.2647
  BRI BRI  7.2179
  DIS DIS  7.1937
  BBK BBK  6.2268
  AFM AFM  10.1190
    O MET  1.4000
  COM COM  5.1345
  CJH CJH  5.3314
  BQW BQW  5.4661
  BAY BAY  6.2091
   NE ARG  1.5000
  CCR CCR  5.1385
    H HSD  1.0000
  AJM AJM  5.2200
  CNU CNU  6.1866
  DEX DEX  5.9982
  CAJ CAJ  5.1837
  BBI BBI  7.5320
  CQZ CQZ  12.4821
  CIQ CIQ  7.0605
  ALJ ALJ  6.9726
  BJW BJW  9.7015
  AVE AVE  6.2284
  CNF CNF  12.6559
  DRK DRK  6.0989
  BJQ BJQ  8.2544
   HA GLN  0.0000
  DCO DCO  5.4167
  HB2 ASP  0.0000
  DNW DNW  5.8158
  DHE DHE  6.1060
  HD1 PRO  0.0000
  AGK AGK  6.7959
   HN AS1  1.0000
  HE2 HIS  1.0000
 HG21 THR  0.0000
  DJY DJY  5.1724
  DJN DJN  5.6630
  BSV BSV  7.0152
  BAT BAT  5.4284
  CAD CAD  7.3368
  AVS AVS  8.0017
  AKP AKP  5.9873
  CIV CIV  6.1521
  APP APP  10.3797
  BUB BUB  6.0344
  DEH DEH  7.4154
  AGM AGM  7.5355
  AUQ AUQ  5.9814
  CMG CMG  6.1318
  COA COA  7.8571
  AJX AJX  7.3931
  AJV AJV  5.3622
  AFU AFU  8.0753
  ANV ANV  5.1692
   CZ TYR  1.7000
 HD12 LEU  0.0000
  DKG DKG  6.9296
  H33 XK2  1.0000
  C36 XK2  1.7000
   CB ALA  2.0000
  CJI CJI  5.1205
  ARB ARB  6.1919
  DPL DPL  6.5189
  DLK DLK  5.2532
  BCA BCA  6.3746
  ABL ABL  5.9253
  BZG BZG  5.7267
  AUF AUF  5.9792
  CWB CWB  9.0552
  BHL BHL  5.3299
  CD2 HSD  1.7000
  BYG BYG  8.4249
  BMM BMM  9.4665
  HB1 TYR  0.0000
  CKL CKL  5.0109
   HN ILE  1.0000
  CD2 HIS  1.7000
  BIQ BIQ  11.8253
  C62 XK2  1.7000
  HG1 LYS  0.0000
  CDU CDU  5.9562
  AYM AYM  6.0377
  DJE DJE  7.5772
  HD1 TYR  1.0000
  C23 XK2  1.7000
  DCE DCE  8.2703
  CIT CIT  6.4945
  BSN BSN  5.2507
  ABX ABX  14.6262
  CIK CIK  5.3134
  DOC DOC  5.1958
  CKM CKM  5.5233
  BWQ BWQ  7.1649
  CEV CEV  5.1790
  BYO BYO  9.4599
  BTS BTS  6.7464
  CNQ CNQ  8.7314
  AGA AGA  8.9544
  CLC CLC  21.3284
  CLG CLG  9.7432
  AUC AUC  6.2681
  HG1 QSI  0.0000
  CKR CKR  5.5634
  BQD BQD  5.9037
  CLY CLY  16.1665
  AZX AZX  5.1290
  ASI ASI  8.4590
  AZA AZA  6.0323
  CKE CKE  6.4951
    H ASN  1.0000
  HZ1 LYS  1.0000
  CCS CCS  5.3249
  CJB CJB  5.8545
  DQS DQS  5.0108
  BXD BXD  6.0223
  BKP BKP  6.2019
  CNR CNR  7.6172
  HB1 GL2  0.0000
  CKQ CKQ  5.8292
  DPO DPO  6.4490
   OH TYR  1.4000
  C34 XK2  1.7000
  DFK DFK  7.1765
    O PRO  1.4000
  BWG BWG  6.5618
  AEZ AEZ  6.3649
   H4 TSA  1.0000
  DGW DGW  5.0515
  BYT BYT  5.3408
  BQZ BQZ  12.8250
  AZE AZE  5.0654
  BHN BHN  6.3856
  CWI CWI  5.3591
   CD GL2  1.7000
  CAU CAU  5.4300
  AZN AZN  7.5454
  CYM CYM  5.7118
  AKZ AKZ  5.0001
  CUB CUB  7.9123
  CE2 PHE  1.7000
  DDK DDK  5.9665
    H THR  1.0000
    H LYS  1.0000
  DDF DDF  6.4642
  DPZ DPZ  5.1089
  DJL DJL  5.3339
  AIJ AIJ  6.3450
  BKQ BKQ  14.7386
  BFL BFL  5.2951
  DNB DNB  6.0009
  CXP CXP  5.4101
  AXU AXU  5.6949
  AUV AUV  8.6405
  BWR BWR  6.8321
    C THR  1.7000
  CXS CXS  6.1535
  AWE AWE  5.2130
  DBU DBU  7.1133
  CKC CKC  5.5147
  BGG BGG  5.2718
  CRR CRR  6.9148
  CZE CZE  7.8223
  BVM BVM  5.6528
  DRC DRC  6.1366
  AKE AKE  9.7446
  BTP BTP  6.6846
  AWG AWG  7.9129
  OD1 AS1  1.4000
  DHI DHI  6.9188
  AEE AEE  7.2070
 HD23 LEU  0.0000
  CYF CYF  7.3013
  HG1 SER  1.0000
  BTE BTE  6.3840
 HH22 ARG  1.0000
  CCX CCX  5.7354
  DDW DDW  5.6618
  DCF DCF  5.1206
  DAN DAN  6.9692
  CAK CAK  6.5048
  AXV AXV  5.8083
  DFR DFR  6.8687
  DAB DAB  6.7358
  DIF DIF  6.2191
  BVS BVS  6.4483
  DOR DOR  6.2154
  AGL AGL  5.1330
   CB GLU  2.0000
  BZW BZW  7.8105
  BRA BRA  5.8912
   H8 QSI  1.0000
  CJP CJP  7.5577
  BPC BPC  6.1462
  AGI AGI  10.9989
  BCU BCU  6.1365
  AMR AMR  6.8305
  HD2 PRO  0.0000
  BPO BPO  5.0096
  ARU ARU  6.6410
  DRG DRG  6.7109
  BSH BSH  5.5860
  AAK AAK  9.2027
  BTW BTW  5.0894
  AQJ AQJ  5.0047
  AFO AFO  5.6865
  AUH AUH  5.7682
  ATS ATS  5.4408
  H10 QSI  1.0000
  HD2 HIS  1.0000
  DEL DEL  6.2138
  DDB DDB  6.0440
  AIE AIE  10.7781
  CZT CZT  7.6353
  DBM DBM  5.0393
  BKK BKK  6.0224
  DBN DBN  7.0911
  DPH DPH  5.7759
  AYR AYR  6.1480
   CA TYR  2.0000
  DPT DPT  6.1370
  BBU BBU  5.5342
  AQT AQT  5.4765
  CWC CWC  8.1129
  ATO ATO  6.9647
  CCU CCU  6.3293
  BMW BMW  8.1264
  ADH ADH  5.5971
  DCK DCK  7.2333
  GRD GRD  0.0000
  CQV CQV  7.0346
  CGK CGK  5.3623
  CYN CYN  8.0232
  HE2 GL1  1.0000
  DAD DAD  13.5326
    N CYS  1.5000
  CAC CAC  5.5384
  AMS AMS  6.6378
  CQD CQD  5.6248
  BXH BXH  6.2379
  BHX BHX  10.2685
 HD13 ILE  0.0000
  BUY BUY  9.1570
  BUU BUU  7.0931
  CQB CQB  10.7430
  DIH DIH  5.1432
  CPI CPI  6.7449
  CNZ CNZ  14.0647
  BFT BFT  5.3530
  CKV CKV  7.0135
  BUO BUO  5.7400
  BAI BAI  5.5421
  DMI DMI  5.9236
  BGH BGH  5.6541
   HN HSE  1.0000
   CB HSD  2.0000
  ASV ASV  8.7325
  BUW BUW  5.3238
  BKL BKL  13.1664
  AJE AJE  6.6196
  CUE CUE  5.4684
  BLU BLU  6.1232
   HA TYR  0.0000
    N SEP  1.5000
  AEV AEV  8.3793
  BZO BZO  6.1881
    O TRP  1.4000
  DCV DCV  7.6335
  OD2 AS2  1.4000
  BFB BFB  5.7102
  AMD AMD  7.0727
   CA HSD  2.0000
  BEF BEF  5.1695
  APK APK  5.1970
  AKM AKM  5.5790
  APU APU  6.6437
  CSY CSY  8.2164
  C10 TSA  2.0000
  SP1 SP1  1.0000
  H7A XK2  0.0000
  CNW CNW  5.4515
   H2 HOH  1.0000
  DOX DOX  5.1503
  CUI CUI  5.5175
  CJC CJC  6.4713
  BNY BNY  12.7529
  ADB ADB  6.6266
  HD2 TYR  1.0000
  HE1 HSD  1.0000
  HB1 ASP  0.0000
  C79 XK2  1.7000
   CA LEU  2.0000
  BMO BMO  7.6766
  BGM BGM  5.0270
  BKB BKB  14.4271
  ADX ADX  7.0877
  DEQ DEQ  5.9082
  ASJ ASJ  9.9888
  HB2 SEP  0.0000
   HA HSD  0.0000
  ABE ABE  9.1471
  CQG CQG  6.8661
  HZ3 TRP  1.0000
  AIO AIO  6.2927
  BEQ BEQ  6.8827
  BLL BLL  6.0247
  CJZ CJZ  5.9775
  CD1 TYR  1.7000
  CFT CFT  5.0131
  BPV BPV  6.1986
  CHK CHK  5.2409
 DUM2 DUM  0.0000
  AMH AMH  7.1274
  ATP ATP  5.4233
  HG2 GLU  0.0000
  CYB CYB  7.2191
  CRE CRE  6.5098
   HD AS1  1.0000
   O5 XK2  1.4000
  CQP CQP  7.3021
  DLB DLB  6.4724
  DQT DQT  5.1562
  CNT CNT  6.6041
  DDV DDV  5.9183
  BOJ BOJ  7.9614
  BIR BIR  18.4180
  CDZ CDZ  6.3520
  AEC AEC  9.5333
   HN VAL  1.0000
    N SER  1.5000
  AZV AZV  5.5681
  BPN BPN  5.2234
  CRT CRT  5.2845
  HE1 LYS  0.0000
  CTW CTW  5.0663
  OH2 OH2  1.4000
  AYN AYN  5.1002
  BCV BCV  5.5185
  AVJ AVJ  7.5141
  AIH AIH  5.2042
  BAF BAF  5.2544
  AMC AMC  8.0931
  DPR DPR  5.1998
  DNJ DNJ  7.0405
  BRM BRM  5.2043
  AVR AVR  5.6132
  CCV CCV  5.5901
  COD COD  6.7077
    O HYD  1.4000
  AEQ AEQ  11.3025
  CJE CJE  8.3255
   CA QSI  2.0000
  ARY ARY  5.4011
   H5 XK2  0.0000
   HN HSD  1.0000
  C17 TSA  2.0000
  DBZ DBZ  5.3402
  CFE CFE  8.7995
  BTJ BTJ  7.5424
  CJJ CJJ  5.5846
  AZR AZR  7.0409
    N HSC  1.5000
  DMR DMR  6.1485
  BWI BWI  6.2491
  BHG BHG  8.7958
  BSM BSM  8.6468
  ANK ANK  10.5282
   CA HSC  2.0000
  BVV BVV  5.9010
  DNL DNL  6.9202
  BRW BRW  5.7895
  DGJ DGJ  6.5442
  BUJ BUJ  5.2708
  DQB DQB  5.1442
  H20 TSA  1.0000
  CXO CXO  8.6449
  DRA DRA  6.4176
  BIP BIP  23.0426
  AJZ AJZ  6.0895
  DHA DHA  5.4575
  BKR BKR  11.3881
  BYK BYK  10.6395
  ACL ACL  8.5246
  AZT AZT  5.5671
  HG1 PRO  0.0000
  BOX BOX  9.8044
  CVF CVF  6.0285
  ALP ALP  5.8784
  AAR AAR  7.7429
  CUV CUV  5.5080
  DGR DGR  5.0275
  CIE CIE  8.1583
  DLF DLF  5.1382
  ASU ASU  6.1568
   CB HYD  2.0000
  CMO CMO  8.5796
  BWH BWH  5.3736
  CXD CXD  9.7966
  ADY ADY  7.5976
  ALR ALR  7.3835
  SPH BON  1.5000
  BKX BKX  6.9435
  DBG DBG  8.3578
  CED CED  6.7548
  BQT BQT  15.3444
  DBW DBW  7.8824
  CHF CHF  7.4142
  CIU CIU  7.1175
  C26 XK2  1.7000
  BPD BPD  7.2376
  ASA ASA  5.2210
  CPS CPS  7.4967
 HH21 ARG  1.0000
  BJK BJK  9.4932
  CUM CUM  5.4876
   N1 QSI  1.5000
  BLM BLM  10.3727
  BVI BVI  7.4205
   HE ARG  1.0000
  CEY CEY  5.2945
  CG2 ILE  2.0000
  H78 XK2  1.0000
  CDC CDC  6.0244
  CCL CCL  6.4287
  DKL DKL  7.9972
  CST CST  8.5439
  HB2 GL2  0.0000
  DOB DOB  5.6228
  AGU AGU  8.2286
  BTU BTU  9.0353
  DMX DMX  6.2514
  CSH CSH  11.0603
  AQS AQS  5.2659
  CTU CTU  5.5227
  BXL BXL  6.5456
  AFP AFP  8.6994
  HB1 LYS  0.0000
   HA AS2  0.0000
  BSJ BSJ  5.1539
   CA AS1  2.0000
  BPP BPP  14.3437
  CAP CAP  6.1106
  BOI BOI  10.1130
  AJJ AJJ  8.5342
   HZ PHE  1.0000
  DHQ DHQ  6.5262
 HD11 ILE  0.0000
   HA GL2  0.0000
  CZV CZV  5.1177
  ALY ALY  9.7568
  HD1 PHE  1.0000
  C27 XK2  1.7000
   CA GLU  2.0000
  AZB AZB  6.6165
  BHS BHS  7.6083
  CCH CCH  5.6701
    H PHE  1.0000
  BFW BFW  6.5555
  BEJ BEJ  5.8159
  HG2 GL2  0.0000
  HB1 HSD  0.0000
  AAH AAH  11.8990
  DCH DCH  5.0312
  AXW AXW  5.7633
  APZ APZ  6.8162
  CE1 HSC  1.7000
  AON AON  5.0705
  COV COV  8.6381
  BIK BIK  15.7447
   H2 OH2  1.0000
  DBI DBI  5.9102
  BAV BAV  6.4873
  BBA BBA  5.8410
  CDY CDY  8.0647
  HB1 ALA  0.0000
  BZR BZR  5.5532
  HB1 CYS  0.0000
  AVA AVA  6.2064
  O4' QSI  1.4000
   CE LYS  2.0000
  BNJ BNJ  5.7722
  BMA BMA  11.2431
  CUF CUF  7.8584
  CDV CDV  6.2315
  BUT BUT  8.7716
  BEP BEP  6.4805
  ALH ALH  10.7974
    C PRO  1.7000
  H62 QSI  1.0000
  BIT BIT  12.4485
  DNV DNV  5.6249
  C4' QSI  2.0000
  BNG BNG  11.0288
  DJU DJU  5.4469
  DML DML  5.7536
  CWJ CWJ  5.1808
  CSF CSF  7.0033
    H AS1  1.0000
  BBD BBD  5.7238
  H4' QSI  0.0000
  CDG CDG  6.8746
  AIM AIM  14.3739
  CCC CCC  5.3904
  AZW AZW  5.5561
  CBC CBC  6.6677
  ALZ ALZ  7.1270
  DJG DJG  6.1849
  CNL CNL  5.7508
  CJK CJK  5.4318
  AQA AQA  5.7227
  HD1 HIS  1.0000
  AAC AAC  13.6676
    C HSC  1.7000
  BDH BDH  5.6058
  DMB DMB  5.0266
  CD2 TYR  1.7000
  AAN AAN  19.3666
  CMJ CMJ  8.9372
  AWI AWI  5.9107
  BRJ BRJ  6.0819
  CQR CQR  6.1650
  HD2 HSC  1.0000
  BHU BHU  21.8411
  BDF BDF  5.2764
   CA AS2  2.0000
  BFF BFF  5.4127
  CSA CSA  7.7133
  CIL CIL  5.0989
  H26 XK2  1.0000
  DDM DDM  8.0922
  CMY CMY  6.2747
  CDN CDN  5.1978
  BGB BGB  6.7480
  HE2 HSD  1.0000
  BIX BIX  23.6620
  BRG BRG  6.3350
   CE MET  2.0000
  BGS BGS  5.1702
  AIT AIT  5.1973
  ACV ACV  14.9120
  CRF CRF  9.8863
  AWR AWR  6.7302
  AIA AIA  6.6402
  AEN AEN  14.9133
    C VAL  1.7000
    C AS2  1.7000
  HD1 ARG  0.0000
  CAT CAT  5.6675
  BYX BYX  5.6202
  DBC DBC  6.8329
  CNO CNO  9.3323
  CMZ CMZ  15.8627
  CFB CFB  6.9400
  BOS BOS  7.9720
  AWO AWO  6.4298
  DFY DFY  5.6053
  CLB CLB  22.2249
  HD2 LYS  0.0000
  DFV DFV  6.0146
  BKN BKN  5.5245
   HN GL2  1.0000
  DLM DLM  5.2905
  BGE BGE  5.3437
  AQQ AQQ  5.1708
  DND DND  5.5577
  DJA DJA  5.7774
  CEB CEB  6.2414
  ANT ANT  5.5791
   C2 TSA  2.0000
  OH2 TIP  1.4000
  DKD DKD  5.6909
  AMW AMW  8.0688
  AYD AYD  5.7562
  BCP BCP  5.8383
 H5'' QSI  0.0000
  BQJ BQJ  6.6316
 HH12 ARG  1.0000
  BPI BPI  9.9995
  DAO DAO  6.5658
   CD LYS  2.0000
   CB AS1  2.0000
  HB2 PRO  0.0000
  DJR DJR  5.3022
  HB2 HSC  0.0000
  CJM CJM  5.6050
  DJQ DJQ  6.0785
  BHK BHK  5.5321
   CA THR  2.0000
  DPJ DPJ  6.9025
  CZM CZM  9.6924
  H7B XK2  0.0000
  AXZ AXZ  5.0812
  AUT AUT  7.5960
   CD ARG  2.0000
  HD1 TRP  1.0000
  CWZ CWZ  5.9944
   CG HSD  1.7000
  AOM AOM  5.3436
  BDR BDR  5.5444
  ADC ADC  19.6143
  CKA CKA  6.3372
  CVY CVY  5.8402
  BPH BPH  7.6849
  OD1 ASP  1.4000
  CXX CXX  7.0575
    C ASN  1.7000
  CHT CHT  5.6229
  ASP ASP  6.9416
 H61B XK2  0.0000
  DEC DEC  5.1817
  AVL AVL  9.4263
  ASW ASW  6.9000
  AMV AMV  6.7546
  CCZ CCZ  5.9449
  DLA DLA  5.5771
  BYJ BYJ  5.8211
  AAQ AAQ  9.0368
  AOS AOS  5.8285
  DKA DKA  5.0261
  CFP CFP  5.2278
  DPC DPC  5.9062
  HD2 HSE  1.0000
  BGJ BGJ  5.7442
    D max  0.0000
    O AS2  1.4000
  DIK DIK  5.6362
  BKO BKO  13.3406
  BLZ BLZ  8.8453
 HG12 VAL  0.0000
  BJA BJA  19.2555
  AUP AUP  7.8883
    N THR  1.5000
  BUG BUG  6.6722
  CIJ CIJ  5.9605
  AWM AWM  5.1827
  BTX BTX  6.9750
  DOA DOA  5.2431
  DJH DJH  6.2202
  AVO AVO  5.3091
   CB THR  2.0000
  CAO CAO  5.6569
  DDZ DDZ  5.2798
  BIB BIB  21.2258
  C31 XK2  2.0000
  CCE CCE  5.1806
  BIV BIV  11.8904
  SP2 SP2  1.5000
  HG1 THR  1.0000
  BWD BWD  5.8373
  CD1 ILE  2.0000
  BYR BYR  6.5576
  ARL ARL  5.2900
  AEO AEO  5.6762
  DLL DLL  5.0144
  CWF CWF  5.0478
  APH APH  9.7282
  AUA AUA  6.2990
  AFE AFE  6.6784
  AEY AEY  9.1120
  APD APD  5.9166
  BAS BAS  7.0107
    O LEU  1.4000
  DDE DDE  6.8064
  APY APY  5.9702
   CA TRP  2.0000
   H2 TIP  1.0000
  C78 XK2  1.7000
  AZZ AZZ  6.1834
  HB1 HIS  0.0000
  BBR BBR  5.1352
  CFC CFC  5.7807
  CJF CJF  6.0714
  AKC AKC  5.5790
  CPW CPW  13.3360
  H26 TSA  1.0000
  AIP AIP  5.2004
  DFE DFE  5.5018
  CAB CAB  9.1249
  CNA CNA  5.5470
   CB ASN  2.0000
  CQQ CQQ  7.1626
  CGX CGX  5.8872
  CTB CTB  5.9381
  AKI AKI  5.8823
  HD1 ASP  1.0000
  H16 TSA  1.0000
    N ASN  1.5000
  DGG DGG  5.9480
  AWQ AWQ  5.2106
  BZD BZD  5.9408
   CA ILE  2.0000
  CKN CKN  5.2377
  DDN DDN  6.0598
  AZF AZF  5.1501
  BKS BKS  7.5312
  CAE CAE  6.1860
  AMA AMA  6.0070
  CSQ CSQ  8.4158
  AKG AKG  8.9647
   OD HYD  1.4000
  ABW ABW  8.4740
  C61 XK2  2.0000
   HG SER  1.0000
  CRB CRB  6.9387
  BYY BYY  8.8803
  C37 XK2  1.7000
  CXH CXH  8.5239
  BQI BQI  13.7675
    O ARG  1.4000
 HH11 ARG  1.0000
  BYN BYN  8.9229
  CGS CGS  5.0313
  DBE DBE  5.4528
  BOG BOG  5.2770
  DLG DLG  5.3172
  BFZ BFZ  5.5132
    C LEU  1.7000
  DHW DHW  5.7947
  CG1 ILE  2.0000
  DNC DNC  5.1136
  HB1 GLU  0.0000
  DGH DGH  8.6972
  AXP AXP  5.9257
  ACG ACG  7.0544
    N GLY  1.5000
   CG AS1  1.7000
  DBQ DBQ  5.5218
  DBO DBO  5.3783
   OG SEP  1.4000
  BZQ BZQ  7.0589
  AOV AOV  8.9597
  AXI AXI  6.0751
   N6 QSI  1.5000
  DIU DIU  6.6010
  AAL AAL  9.4665
    O SER  1.4000
   O1 XK2  1.4000
  AKK AKK  7.5432
  CZS CZS  7.1838
  BBO BBO  5.3575
   CG ARG  2.0000
   HB THR  0.0000
    C SER  1.7000
  AVK AVK  5.6823
   HN THR  1.0000
  BAJ BAJ  7.1733
  HD2 ASP  1.0000
  DQW DQW  6.2456
  BDU BDU  5.2437
  BCF BCF  5.0880
  CLP CLP  12.7133
   HA SEP  0.0000
  CLI CLI  5.4867
  BNX BNX  6.6649
  BCJ BCJ  5.2609
  BYI BYI  7.5202
  ANB ANB  5.7997
  CPY CPY  7.9070
  BBW BBW  7.0118
  CYY CYY  6.1246
  CPJ CPJ  6.0973
  AHQ AHQ  7.0767
  AOL AOL  6.6002
  DLC DLC  5.0708
  CAF CAF  6.0120
  BHJ BHJ  5.0420
  HG2 PRO  0.0000
  BAM BAM  5.8165
  HE2 HSE  1.0000
  CBT CBT  7.4602
  APW APW  5.2833
  BGC BGC  6.4690
  DLU DLU  5.3968
  DBS DBS  5.8436
  COU COU  8.9320
  BRT BRT  6.8399
  BPL BPL  8.0172
  NH1 ARG  1.5000
   HN MET  1.0000
  DMQ DMQ  7.3909
  AKR AKR  6.3383
  DDA DDA  7.2608
  CJD CJD  6.4825
  H36 XK2  1.0000
  DQU DQU  5.8081
  CPQ CPQ  6.2732
  BNT BNT  6.2122
  BNO BNO  7.1643
  DPI DPI  5.0424
  ACQ ACQ  6.3906
  DQQ DQQ  6.7717
  BOB BOB  7.6666
  AHV AHV  6.1167
  DOH DOH  5.6442
  AQG AQG  6.1771
  AZG AZG  5.7474
  AYK AYK  5.0246
  BIH BIH  9.6323
  CSO CSO  12.2929
  CXA CXA  7.1517
  HB1 GL1  0.0000
  BNK BNK  9.9554
  DPD DPD  5.1007
  CWW CWW  5.9591
  AWA AWA  6.4021
  AAY AAY  9.7962
  BCC BCC  5.6031
  AAD AAD  5.0594
  COO COO  6.1897
  CBL CBL  7.8493
  BAB BAB  8.2315
   HN ARG  1.0000
  CUZ CUZ  8.0231
  CTE CTE  5.1386
  BJD BJD  6.0806
  AWF AWF  5.0641
  AVD AVD  5.9295
  BVC BVC  6.4635
  DMM DMM  6.0938
  CTS CTS  5.7853
  CRD CRD  6.3243
   CA ASP  2.0000
  CBH CBH  6.0033
  CAG CAG  5.7890
   CB QSI  2.0000
  CEK CEK  5.5953
  DKU DKU  6.1679
  DAK DAK  5.0540
  CGI CGI  7.0221
  BNI BNI  7.3502
   HA PHE  0.0000
  DCY DCY  5.0160
  CGO CGO  7.4884
  BED BED  5.6910
  BAL BAL  5.8135
  DAS DAS  6.1926
  DMC DMC  5.4650
  CNM CNM  6.1930
  CTP CTP  8.7597
  HE2 GLU  1.0000
  BNQ BNQ  6.3964
  BLA BLA  5.4719
    H HIS  1.0000
  AKS AKS  5.8335
  HG1 CYS  1.0000
  AAF AAF  20.1520
  BQS BQS  8.8213
  CVW CVW  5.2376
  CME CME  9.0524
  AVC AVC  5.9816
  APJ APJ  5.7508
  DNN DNN  6.0142
  DCG DCG  6.2633
  HB1 MET  0.0000
  CXF CXF  8.4860
  BYP BYP  9.5081
  AQR AQR  5.5330
  BOP BOP  5.9406
  DGM DGM  5.1739
  H73 XK2  1.0000
  BFD BFD  6.0172
  CZ3 TRP  1.7000
  BHH BHH  6.2092
  AFR AFR  8.4445
  BGU BGU  6.7351
  H5' QSI  0.0000
  BPX BPX  8.0068
  AJG AJG  6.2526
    N QSI  1.5000
  BDW BDW  6.3502
  CJU CJU  5.0591
  BLC BLC  7.4444
  CD2 PHE  1.7000
  DMU DMU  5.3562
  CGY CGY  7.6588
  DMF DMF  6.3490
  H27 XK2  1.0000
  BWC BWC  5.7878
  DGD DGD  5.7331
  H29 XK2  1.0000
  AAV AAV  7.5104
  CE1 PHE  1.7000
  AGQ AGQ  5.5311
  BHZ BHZ  8.2865
  CVG CVG  8.3928
  CCF CCF  5.3309
  COR COR  7.0348
  CEW CEW  5.7981
  AHG AHG  7.6916
  DAZ DAZ  6.0812
  CNS CNS  9.1274
    C GLU  1.7000
  BUF BUF  6.2148
  BGQ BGQ  6.6798
  ND1 HIS  1.5000
  DGL DGL  5.5744
  AYF AYF  5.3025
  BVY BVY  10.7611
  CBV CBV  6.8842
  DAG DAG  5.4891
  BRY BRY  6.3517
  AZC AZC  6.9946
 HE21 QSI  1.0000
  CSD CSD  5.9540
  BWW BWW  6.2974
  BNA BNA  6.1947
  BJU BJU  12.0311
  BHV BHV  23.7098
  BYZ BYZ  5.8939
  CJX CJX  6.0917
  CII CII  5.6329
  AWS AWS  5.0277
  DAQ DAQ  5.6952
  CBR CBR  7.4157
  AAA AAA  18.8326
  DEB DEB  5.2354
  DBH DBH  5.5286
  CPD CPD  7.9803
  CRO CRO  8.3090
  CSC CSC  5.3495
  HB1 HSE  0.0000
  DHJ DHJ  7.1367
  AUY AUY  9.9987
  ASQ ASQ  5.5473
  ANC ANC  7.5302
   CD ILE  2.0000
  BVZ BVZ  5.1221
  BFA BFA  5.4488
  DPK DPK  5.0283
   CB SEP  2.0000
  CQI CQI  6.6611
  APL APL  5.7822
  AHK AHK  8.7993
  BLP BLP  6.6367
  BDS BDS  5.7734
  DBT DBT  9.9338
  HO5 XK2  1.0000
  ARJ ARJ  5.6070
  CBW CBW  5.3864
  BPJ BPJ  9.7817
   HA HSC  0.0000
  CYL CYL  8.9712
  BTR BTR  11.2714
  BLT BLT  6.8932
  ASD ASD  5.5797
  HB1 PRO  0.0000
  BVH BVH  5.3796
  DDG DDG  6.2404
  HE1 HSE  1.0000
  CVE CVE  9.0878
  BMR BMR  6.3958
  BCN BCN  5.0764
  AOH AOH  6.4959
  BIC BIC  5.1155
  BTN BTN  7.8753
  DJI DJI  5.3667
 HG23 VAL  0.0000
   HA MET  0.0000
  BFK BFK  8.4925
  AEK AEK  7.7881
  BQU BQU  8.3910
  BII BII  18.6146
   HH TYR  1.0000
  CIR CIR  5.8432
  BFU BFU  6.9337
  ANP ANP  9.1531
  CYH CYH  5.0641
  BXA BXA  5.3471
  CYV CYV  5.9968
  DKC DKC  7.3913
  CJA CJA  5.0811
  O23 TSA  1.4000
  CPR CPR  8.5313
  ADZ ADZ  11.5106
  BRN BRN  5.2357
  H24 XK2  1.0000
  AFD AFD  12.8306
    C AS1  1.7000
  BOT BOT  9.0309
  H2B XK2  0.0000
   O8 TSA  1.4000
  BAW BAW  6.3492
    N VAL  1.5000
  CXL CXL  6.1044
  AYI AYI  5.1691
  ABY ABY  6.2318
 HG11 ILE  0.0000
  BAZ BAZ  5.7325
   HN ASN  1.0000
   CB ARG  2.0000
  CD1 TRP  1.7000
   C6 QSI  1.7000
  CEM CEM  5.4977
  DNH DNH  6.1997
  BWP BWP  5.5087
  DIL DIL  5.2441
   O2 SEP  1.4000
  AUG AUG  6.4479
  AFW AFW  7.2233
  BBL BBL  8.7454
  NE2 QSI  1.5000
  ABB ABB  5.5557
    H ALA  1.0000
  BLB BLB  12.3471
  BJP BJP  15.7935
    O LYS  1.4000
  DPQ DPQ  9.6443
  BMT BMT  5.0165
  DKR DKR  8.1855
  CBN CBN  5.0131
  BDM BDM  6.0060
  DEU DEU  6.2983
  BXT BXT  6.9179
  BGW BGW  5.7474
  AVI AVI  8.4134
   HA THR  0.0000
  CKW CKW  5.1705
  CAH CAH  5.9520
  BAX BAX  6.8372
  DHP DHP  6.5063
  AWP AWP  8.2619
  BOW BOW  6.3703
  CMU CMU  18.6671
  BDI BDI  5.2184
  C21 XK2  1.7000
  BSI BSI  5.0875
  ATF ATF  6.3232
  DNS DNS  5.3828
  CHP CHP  5.5336
  CON CON  5.7091
  CNV CNV  8.9124
  ND1 HSC  1.5000
  CGN CGN  5.1119
  DJS DJS  5.6295
   CA GL2  2.0000
   C7 XK2  2.0000
  DQH DQH  6.0133
  CLH CLH  17.5222
   H4 XK2  0.0000
  CMH CMH  6.8670
  DJV DJV  5.1455
  BRU BRU  5.7021
   C5 XK2  2.0000
    N LYS  1.5000
  BSY BSY  8.2107
  ADD ADD  5.1075
  CGV CGV  7.9717
  BTG BTG  6.2291
  BXJ BXJ  5.0634
  APA APA  9.3945
  BYH BYH  5.7794
  BDD BDD  6.0114
  AWV AWV  5.3895
   HA AS1  0.0000
  BGR BGR  7.0954
  CGL CGL  5.1479
  ARV ARV  5.7898
  AHB AHB  9.3187
  AJW AJW  7.8659
  AWU AWU  5.0208
  AJS AJS  6.1471
  BWS BWS  6.6909
  DRH DRH  5.5284
  BWF BWF  5.8260
  CXK CXK  5.2169
  CXB CXB  5.5611
  CKF CKF  5.1478
  BGY BGY  5.4014
  AST AST  6.2661
  AFZ AFZ  5.8839
  ABU ABU  6.9951
  HB2 TRP  0.0000
  HD1 ILE  0.0000
  CXC CXC  5.7126
  CHD CHD  6.0797
  DFQ DFQ  6.6867
    O GL2  1.4000
  BXZ BXZ  5.5124
  BEW BEW  5.3951
  BZN BZN  8.1552
  DHN DHN  5.1961
  CMT CMT  21.0239
  BQP BQP  8.2661
    C GLY  1.7000
  APE APE  5.8377
  AIL AIL  5.4475
   HN GLN  1.0000
  AXH AXH  5.7335
  HB1 SEP  0.0000
  DPE DPE  5.9876
  BUM BUM  6.9941
  BAD BAD  7.8180
  ADA ADA  12.1183
  BEA BEA  6.1561
  C35 XK2  1.7000
  DOI DOI  5.2927
  AVT AVT  5.2833
  AHO AHO  6.3661
  CZY CZY  6.3280
  CUS CUS  5.4284
  HH2 TRP  1.0000
  CAY CAY  5.2588
  ASC ASC  5.8986
  AYP AYP  8.0447
  ACT ACT  6.7104
  DKW DKW  5.2084
  C74 XK2  1.7000
   CG MET  2.0000
  DRB DRB  6.2192
 HG22 THR  0.0000
  AJR AJR  6.9324
  H66 XK2  1.0000
  BXM BXM  6.0183
  CYU CYU  6.1874
  CEN CEN  6.2274
  BCI BCI  5.3808
  BLY BLY  11.7629
  CDD CDD  5.8418
  CH2 TRP  1.7000
  HT3 QSI  1.0000
  ADL ADL  8.2699
  CAV CAV  5.0998
  ALW ALW  5.7267
  CXY CXY  5.3898
  CG2 VAL  2.0000
  DGE DGE  6.4218
    H GLN  1.0000
    D min  0.0000
  HE1 TYR  1.0000
    O GLN  1.4000
  BTD BTD  6.8746
  BEY BEY  5.8028
  BXN BXN  5.8262
  AYY AYY  6.4699
  AXJ AXJ  5.4337
    O TYR  1.4000
   C9 TSA  2.0000
  BEX BEX  5.1776
  BAC BAC  6.1947
  AAB AAB  17.2668
  ACZ ACZ  9.1588
   C4 XK2  2.0000
  BAG BAG  5.5809
  CCI CCI  8.5850
  BPR BPR  8.9369
  BBX BBX  5.7715
  HE2 PHE  1.0000
  HB2 LYS  0.0000
  BCQ BCQ  6.3700
  DFM DFM  5.8649
  CVU CVU  6.9515
  ABR ABR  13.4153
    C ILE  1.7000
  DAM DAM  8.2915
  BXF BXF  5.2020
  CWN CWN  8.8119
  DAR DAR  7.4687
  APF APF  5.0316
  OD2 ASP  1.4000
    H CYS  1.0000
  BKF BKF  5.9776
  OE2 GLU  1.4000
  CBA CBA  7.0605
  BET BET  7.7862
  BAU BAU  6.6480
  ALC ALC  5.6344
  DRD DRD  5.3374
  CQF CQF  5.3177
  DRE DRE  5.2804
  AUW AUW  5.3717
   CA HIS  2.0000
  DDL DDL  10.0222
  ALQ ALQ  6.2885
   CB ILE  2.0000
  DDI DDI  5.1543
  BPU BPU  7.4054
 DUM1 DUM  0.0000
  CZU CZU  5.6075
   CG QSI  2.0000
  HA2 GLY  0.0000
  DNE DNE  5.4651
  DBP DBP  5.5474
  BRC BRC  5.8455
  DJO DJO  6.7538
  AED AED  7.8618
  BPW BPW  10.3294
  DGO DGO  6.0170
  BVA BVA  5.1644
  CSL CSL  6.8998
  BUS BUS  6.2981
  CHW CHW  6.7126
  CPT CPT  8.0696
  ADJ ADJ  17.5954
  BYV BYV  6.3175
  BTC BTC  5.2403
  BDG BDG  5.5066
  AXQ AXQ  5.1936
  BPM BPM  5.0065
  CIW CIW  6.9220
    N GLU  1.5000
  CKJ CKJ  5.3916
  BJC BJC  8.8985
  CYP CYP  7.1986
  BDT BDT  5.4816
  AWK AWK  5.5258
  DOT DOT  5.9896
   C5 QSI  1.7000
  AAO AAO  24.0726
   HN PHE  1.0000
  DPG DPG  6.2832
  CWX CWX  5.4153
  AHA AHA  7.7654
  DIM DIM  5.4136
  DIC DIC  7.0193
  C29 XK2  1.7000
  ARZ ARZ  7.0997
  ANJ ANJ  5.1863
  C75 XK2  1.7000
  CUL CUL  10.1286
  BJR BJR  18.1543
  AYE AYE  5.6534
  ANF ANF  5.4741
  ANS ANS  5.1594
  HD2 ARG  0.0000
  AIU AIU  7.0191
  CKG CKG  5.2541
  AVU AVU  8.0827
    N MET  1.5000
  H76 XK2  1.0000
  ABF ABF  5.9697
  CZA CZA  8.7005
  BIN BIN  9.5657
  BWN BWN  9.0266
  CYO CYO  6.6200
  BNW BNW  8.4750
  CCB CCB  7.3948
  ASR ASR  7.7565
  DFT DFT  8.0601
  CRP CRP  9.2831
  AYV AYV  5.2772
   HN GL1  1.0000
   CB LEU  2.0000
  HD1 LYS  0.0000
  ALL ALL  5.4202
  APR APR  5.8095
  BTQ BTQ  5.3603
  BTM BTM  11.7579
  BPA BPA  7.1765
  DAA DAA  5.6373
  BIZ BIZ  5.6966
  AMG AMG  5.6066
  AZD AZD  5.1141
  BGI BGI  6.1588
  CUG CUG  10.8521
  DMO DMO  9.1173
    H HSC  1.0000
  DDT DDT  7.0124
  BVD BVD  6.1034
  CWK CWK  5.8151
  CZG CZG  8.7741
  HG2 LYS  0.0000
   CB HSC  2.0000
  DPW DPW  6.2106
  CAA CAA  6.5205
   HN AS2  1.0000
  DDO DDO  5.2947
  ADG ADG  16.7226
  BIO BIO  10.8271
    C ARG  1.7000
  CSS CSS  7.6106
  ALN ALN  7.3922
    O GLY  1.4000
  BWT BWT  5.3969
  CWE CWE  9.9376
  AOT AOT  7.9667
   CG ASN  1.7000
  DMV DMV  5.6040
  CBK CBK  5.8740
  DFS DFS  5.6584
  CZQ CZQ  5.4927
   HA TRP  0.0000
  ABN ABN  6.8612
  AGG AGG  9.2415
  ALV ALV  8.3342
  DQR DQR  5.4074
  BFO BFO  5.3203
  AUE AUE  5.0002
  ATG ATG  6.2757
  DKP DKP  6.1765
  DIP DIP  6.0548
   HN HSC  1.0000
  CFA CFA  6.1776
  BAA BAA  6.7373
  BRR BRR  9.1708
  AMO AMO  11.5662
  CYJ CYJ  5.2889
  CHY CHY  7.8602
   CA PHE  2.0000
   O1 SEP  1.4000
  CIM CIM  5.2144
  HD2 AS2  1.0000
  DFJ DFJ  8.7202
  CDS CDS  5.5537
  HG1 GLU  0.0000
  BQG BQG  8.3266
  HG1 GL1  0.0000
  CVD CVD  10.6798
  BKU BKU  12.5154
  COB COB  6.0884
  DPN DPN  5.5080
  CPL CPL  6.6215
  BUL BUL  5.6206
   CB ASP  2.0000
  BFY BFY  5.7700
  C32 XK2  1.7000
  AFN AFN  8.1104
  CXW CXW  5.1018
  ANL ANL  6.6595
  BYB BYB  5.8978
  DAV DAV  5.0874
  BPB BPB  5.9309
  DHD DHD  6.1626
  AYJ AYJ  5.4311
  ASL ASL  5.1456
  DJP DJP  5.4426
  AGZ AGZ  16.7908
    O AS1  1.4000
  DNO DNO  7.9496
  CEJ CEJ  6.4849
  AQD AQD  6.3644
   HD AS2  1.0000
  ATU ATU  5.9432
  AKN AKN  5.4917
  C25 XK2  1.7000
  BNC BNC  7.0160
  CAL CAL  5.6006
   N9 QSI  1.5000
  AEW AEW  8.6078
  CE1 HSD  1.7000
  BNH BNH  12.2517
  BXC BXC  5.7268
    C HYD  1.7000
  CQT CQT  6.9990
  CMA CMA  13.2270
  CBZ CBZ  7.1565
  BXR BXR  6.6884
  API API  6.5598
  CE1 HIS  1.7000
  BVU BVU  5.2072
  HB2 HYD  0.0000
  BEO BEO  6.4463
  DIX DIX  6.0314
   CA GLN  2.0000
  CSR CSR  7.0394
  BCR BCR  5.8766
  BPG BPG  13.2831
  BWV BWV  9.2919
  DDP DDP  5.5227
  BQA BQA  6.1509
  BEE BEE  6.2867
  ATA ATA  7.1825
  ATB ATB  6.2009
  CQW CQW  5.3357
  CMS CMS  10.3317
  CRG CRG  9.8345
  HB2 GLU  0.0000
  DNQ DNQ  5.2096
  BLV BLV  7.5399
  BFG BFG  5.6946
  AOJ AOJ  7.2591
   HA ASP  0.0000
  DIB DIB  7.5874
  CYC CYC  7.8054
  CPK CPK  8.4484
  CWP CWP  5.8039
  CIG CIG  6.2125
   C8 QSI  1.7000
  ALA ALA  6.1387
  BWK BWK  6.1326
  BQY BQY  7.2673
  HB3 ALA  0.0000
   HD HYD  1.0000
  AMZ AMZ  7.9049
  C24 XK2  1.7000
  BDQ BDQ  6.0663
  DKM DKM  6.2402
  BZI BZI  5.3795
  CVM CVM  7.8723
  CHQ CHQ  6.6802
  CDP CDP  7.0222
  CZH CZH  9.4335
  ADI ADI  9.1529
   H2 QSI  1.0000
  AHR AHR  6.2312
  DGZ DGZ  5.0550
  DBB DBB  8.4336
    O GLU  1.4000
  CQH CQH  6.3726
   C2 XK2  2.0000
  ARM ARM  7.5743
   CA VAL  2.0000
  CWQ CWQ  5.3560
  BQF BQF  6.4882
  BJH BJH  15.1071
  DII DII  8.7922
  ATD ATD  7.5901
  CZZ CZZ  7.4715
  CTH CTH  5.6074
  C13 TSA  2.0000
  BQC BQC  11.0742
  CYK CYK  5.3017
  BJF BJF  8.1374
   CB GL2  2.0000
  CYQ CYQ  6.2713
  CVO CVO  10.2180
  CNY CNY  6.7989
  DIR DIR  6.6476
  CLV CLV  7.7555
  BRZ BRZ  9.4256
  AUK AUK  6.1709
  AAI AAI  20.3830
 HG22 VAL  0.0000
  DOU DOU  6.4856
  CWU CWU  6.2934
  CFN CFN  5.8119
  DGY DGY  5.6957
  BNB BNB  5.2989
  DQJ DQJ  6.4204
  DKX DKX  5.1166
    C GLN  1.7000
  BDB BDB  5.8541
  ABI ABI  7.1957
  AET AET  6.6836
  CEL CEL  5.5428
  CLW CLW  8.8949
  CWO CWO  10.5455
   CB TYR  2.0000
  BUN BUN  7.5918
  AJB AJB  7.7897
  H75 XK2  1.0000
  CPC CPC  10.9296
  BPF BPF  8.5098
  BIL BIL  17.6800
    H AS2  1.0000
  DHX DHX  8.9253
  DAL DAL  5.5479
  BYA BYA  6.2253
  BWX BWX  7.8409
  ALX ALX  8.3256
  O5' QSI  1.4000
  BBJ BBJ  8.3493
  NE2 HSE  1.5000
    N ARG  1.5000
  AIK AIK  9.3364
  DDY DDY  6.3307
  CXR CXR  5.2737
  AZO AZO  6.9832
  AAW AAW  5.1663
  DPS DPS  7.6071
  DMK DMK  5.9550
  AXG AXG  5.3735
  H2A XK2  0.0000
  BMU BMU  5.5408
  HB2 HSD  0.0000
   CA GLY  2.0000
  ANN ANN  6.9511
  ALB ALB  5.4388
  CTA CTA  5.4861
  BLN BLN  8.0319
  DHK DHK  6.5843
  DFZ DFZ  5.6202
  CDX CDX  5.2715
  CXZ CXZ  5.1090
  BRK BRK  7.0426
  DBY DBY  9.1405
  BYE BYE  6.3363
  AXY AXY  7.3163
  BUE BUE  11.1503
  H61 QSI  1.0000
