# Supplementary material for: The Effect of Macromolecular Crowding on the Electrostatic Component of Barnase–Barstar Binding: A Computational, Implicit Solvent-Based Study
Source: PLoS One. 2014 Jun 10;9(6):e98618. doi: 10.1371/journal.pone.0098618 (PMC4051634; doi:10.1371/journal.pone.0098618)
Supplement: File S1 — Contains sample pdb files used in our analyses; each contains the barnase/barstar complex with a specific random placement of crowders of varying radii at 30% crowding density. Also included are files specifying, for each pdb file, the radii of each atom and model crowder. (TAR) [file pone.0098618.s005.tar › vary30percent_pdb/crowders_radii-44.siz]

aaaaaannnrrrrrrrr
  HN2      1.0000
 R185      1.8500
 HCT1      1.0000
  HN1      1.0000
  R15      1.5000
  NCT      1.5000
 OCT1      1.4000
 OCT2      1.4000
  HT1      1.0000
  HA1      0.0000
  CNT      1.7000
 HCT2      1.0000
 HT2G      0.0000
  NXT      1.5000
  OT1      1.4000
  CAY      2.0000
   OY      1.4000
  R18      1.8000
 HT2B      0.0000
  R20      2.0000
  R05      0.5000
 R195      1.9500
   CY      1.7000
 HTB3      0.0000
  HT2      1.0000
  R14      1.4000
  CTB      2.0000
  CAT      2.0000
  R19      1.9000
 HTB2      0.0000
  R00      0.0000
  R10      1.0000
   NT      1.5000
  HT3      1.0000
  R17      1.7000
 HT2A      0.0000
  HA2      0.0000
 R135      1.3500
 HT2C      0.0000
  OT2      1.4000
  ONT      1.4000
  CT2      2.0000
 HTB1      0.0000
  HNT      1.0000
  HY3      0.0000
  HY1      0.0000
  HY2      0.0000
  OXT      1.4000
   N7 QSI  1.5000
  CYZ CYZ  5.6252
  BOO BOO  10.5678
   C6 TSA  1.7000
  AFY AFY  6.9344
  CJL CJL  6.7805
  CAI CAI  6.1820
  BNV BNV  5.2789
  CFM CFM  5.4866
  BYC BYC  5.3408
  ADP ADP  5.2474
  BXK BXK  6.5476
  BQR BQR  12.2440
  BYW BYW  6.5974
   HA HYD  0.0000
    N PHE  1.5000
  DLN DLN  5.9113
  CVA CVA  7.5921
  BMB BMB  17.3697
  HB1 AS1  0.0000
  DOF DOF  6.8507
  CNK CNK  5.7302
  BRS BRS  5.3425
   CD PRO  2.0000
  BRB BRB  6.5129
  BMD BMD  15.4652
  H2' QSI  1.0000
  BPY BPY  8.6994
    C PHE  1.7000
 H31B XK2  0.0000
  BND BND  10.7413
   C3 XK2  2.0000
  AVY AVY  5.8999
   HN SEP  1.0000
  CIB CIB  5.8430
  CUC CUC  7.3505
  BUR BUR  6.4155
  ASS ASS  6.6490
  CCK CCK  5.6017
  BGX BGX  5.1398
  BHT BHT  5.1535
  CBF CBF  6.3477
  C3' QSI  2.0000
  ATX ATX  5.2191
  H79 XK2  1.0000
  CQS CQS  15.5804
  AHY AHY  5.4032
  CHG CHG  6.1354
  APV APV  7.3028
  DMZ DMZ  5.2466
  BSX BSX  7.4963
  DCL DCL  8.0657
  AEM AEM  9.6434
  CDF CDF  7.8754
  AGD AGD  5.3065
  HD1 HSD  1.0000
  AXE AXE  5.9849
  BJS BJS  16.7374
  DID DID  5.4646
  CEF CEF  5.6837
  AGN AGN  5.2641
  CYR CYR  7.6310
  AMK AMK  9.3961
  CTQ CTQ  8.4975
  BBB BBB  5.1016
  AFT AFT  6.0428
  CDJ CDJ  5.1300
  ATE ATE  6.8058
  CD2 HSE  1.7000
  BNU BNU  5.4751
  BZF BZF  6.3151
  BMN BMN  7.9955
  DDD DDD  5.9928
  CWH CWH  8.7833
  CRV CRV  6.9577
   CG ASP  1.7000
  DOS DOS  5.1146
    C CYS  1.7000
  AFH AFH  15.5394
  ARD ARD  5.9469
    C TRP  1.7000
  CYT CYT  5.9311
  COE COE  22.1277
  BIG BIG  5.1072
  AFI AFI  5.4692
  ASF ASF  10.3771
  BHY BHY  6.2672
  CUK CUK  15.3565
  DJX DJX  5.8808
  CAM CAM  6.1152
  CTG CTG  7.4077
  DDU DDU  8.2071
  CYG CYG  5.1393
  HE1 GL1  1.0000
  ASX ASX  5.2050
  CKI CKI  6.1317
  HB2 AS2  0.0000
  DLE DLE  5.4150
  BTK BTK  6.8046
  CHS CHS  6.1314
  BUI BUI  10.4912
  HE2 TYR  1.0000
  DKN DKN  5.9512
  BTO BTO  5.8302
  BSK BSK  5.4135
  ARI ARI  6.1167
   HA GLU  0.0000
  BYQ BYQ  9.0975
  H22 XK2  1.0000
  HE3 TRP  1.0000
  COK COK  11.6131
  AKW AKW  7.8645
  ALU ALU  5.9246
  DMY DMY  6.0091
  BXB BXB  8.7425
  OD1 AS2  1.4000
  CKY CKY  5.1698
  BIS BIS  24.9495
  CDR CDR  5.6978
  DHT DHT  8.1907
  CCD CCD  5.4605
  BWU BWU  8.7856
  CXI CXI  5.2413
  BYD BYD  5.2615
  CGG CGG  5.1018
   CB GLN  2.0000
  CE1 TYR  1.7000
  AGT AGT  8.5795
  ADW ADW  5.3328
  HG2 QSI  0.0000
  DKF DKF  5.6289
   C1 XK2  1.7000
    O ASN  1.4000
  AOB AOB  5.5980
  DOL DOL  5.0312
  DGP DGP  5.1731
  CZI CZI  7.2477
  CPN CPN  8.3718
  CZN CZN  9.3729
  AEU AEU  6.5254
  C18 TSA  1.7000
  ANX ANX  5.0927
  CMF CMF  6.7083
  BRP BRP  9.3981
  BIE BIE  6.1605
   CD QSI  1.7000
  CRM CRM  5.8804
  AIS AIS  6.7841
  AWN AWN  7.2433
   H5 TSA  1.0000
  BBQ BBQ  5.9648
  BLK BLK  12.3885
  ALD ALD  6.3559
  CSM CSM  5.7347
  BZP BZP  5.4058
  DIG DIG  5.1391
  AIY AIY  15.8942
  ACD ACD  9.8927
  CLZ CLZ  6.1782
  CZL CZL  5.3976
  DIE DIE  7.5157
  BKH BKH  7.9563
  AMP AMP  7.9491
  AOY AOY  6.8845
  CXG CXG  7.9051
  COF COF  22.9600
  BFH BFH  5.9808
  DBX DBX  6.2509
  BBH BBH  5.0453
  BSE BSE  10.4020
  AKF AKF  5.7558
  CGC CGC  6.9245
   CB CYS  2.0000
  DEK DEK  7.8453
  DHC DHC  7.8867
  BHM BHM  5.5077
  APS APS  5.8720
   C4 QSI  1.7000
   CZ PHE  1.7000
  O3' QSI  1.4000
  CKS CKS  5.2757
    N HIS  1.5000
  CXT CXT  6.6822
  CFO CFO  5.6078
  CFH CFH  6.1682
  AIR AIR  5.9384
  HB2 SER  0.0000
  CRA CRA  7.9020
  O2S QSI  1.4000
  APX APX  5.1711
  BEU BEU  5.6819
  ACY ACY  14.0911
  H37 XK2  1.0000
  CKZ CKZ  5.3946
    O VAL  1.4000
  DEA DEA  11.7566
  BOE BOE  6.7895
  CWD CWD  9.7023
  CEO CEO  5.2958
  CTD CTD  12.5357
  DFN DFN  7.7869
  ACC ACC  7.9895
  HE1 HSC  1.0000
   CA ALA  2.0000
  DAP DAP  10.0743
  AQI AQI  5.0756
   H1 OH2  1.0000
  CJG CJG  5.2945
  AYX AYX  9.3453
  BJB BJB  19.0944
  CSX CSX  6.6764
   CD GLN  1.7000
  AGJ AGJ  6.4062
  CDL CDL  7.9549
  CXN CXN  8.8342
  BVO BVO  7.8019
  AEF AEF  6.7398
    H ARG  1.0000
  AXT AXT  5.2869
  AQC AQC  6.1555
    N AS2  1.5000
  BEZ BEZ  6.1537
  CRN CRN  5.9336
  BWJ BWJ  9.9536
  AES AES  5.2873
  BXV BXV  5.3683
  AEI AEI  8.1310
  APQ APQ  5.4885
  OE1 GLU  1.4000
  H34 XK2  1.0000
  DEF DEF  7.7585
  DAT DAT  6.1920
  CBI CBI  7.1928
  HE1 TRP  1.0000
  CTC CTC  9.4064
  DIO DIO  6.3075
  CXE CXE  7.1623
  CQL CQL  7.0399
  BNE BNE  14.0154
  CVL CVL  10.3186
  CLE CLE  5.4691
    N HSD  1.5000
   CB PRO  2.0000
  DGS DGS  5.9930
  CHU CHU  7.5604
  BOQ BOQ  6.3627
  HG2 ARG  0.0000
  CEI CEI  5.3449
  HB2 PHE  0.0000
  CTI CTI  8.0108
  CMQ CMQ  7.5413
  BKV BKV  9.4560
  AVF AVF  5.2104
  DES DES  6.1955
  CGQ CGQ  6.1792
  BIU BIU  7.5406
    O HSD  1.4000
  BBM BBM  6.3838
  CVQ CVQ  7.2721
  AQP AQP  6.2807
  AOD AOD  5.4785
 HG13 VAL  0.0000
    H MET  1.0000
  H12 TSA  1.0000
  BUC BUC  6.7434
  AVW AVW  6.4834
   HA LYS  0.0000
  CWY CWY  7.7621
  BDX BDX  5.2167
  ARC ARC  5.2127
  C5' QSI  2.0000
  ASG ASG  7.1075
  AMB AMB  9.1968
   CG TYR  1.7000
  C33 XK2  1.7000
   CA SER  2.0000
  BLE BLE  7.0480
  BZM BZM  5.1350
  HB1 ARG  0.0000
  AYL AYL  5.1092
  C28 XK2  1.7000
  BCS BCS  5.0282
  BNF BNF  11.0835
  BHI BHI  5.1811
  BBZ BBZ  6.1669
  BFJ BFJ  6.7126
  AZI AZI  7.1672
  AKD AKD  5.6392
  CSV CSV  7.0931
  HB1 AS2  0.0000
  CCQ CCQ  5.0988
  AUD AUD  5.8815
  BNM BNM  7.0563
  ALI ALI  12.1067
  OD1 ASN  1.4000
  C67 XK2  1.7000
  C72 XK2  1.7000
  DNR DNR  5.6171
  CBE CBE  9.3680
  CLO CLO  5.4931
  BJT BJT  21.8707
  ABM ABM  20.5657
  CNH CNH  5.4892
  C1' QSI  2.0000
  AHX AHX  9.4498
  DMG DMG  5.4492
  ACO ACO  8.4258
   HN ALA  1.0000
  CBM CBM  5.0621
   HN HYD  1.0000
  CGZ CGZ  6.3802
  BSC BSC  5.2230
  HG1 MET  0.0000
  DFF DFF  8.3688
  BSU BSU  5.1934
  BKI BKI  12.3854
  BCZ BCZ  8.2943
  AGV AGV  6.2094
  AKJ AKJ  7.4476
  CBX CBX  8.3287
 HE21 GLN  1.0000
   HG CYS  1.0000
  AUZ AUZ  7.3751
  AYT AYT  5.0062
  BQV BQV  9.3145
  AIC AIC  7.4688
   OC VDW  0.0000
  BVX BVX  7.1203
  HB1 LEU  0.0000
  DGK DGK  6.1212
  N10 QSI  1.5000
  AYZ AYZ  5.0170
  BRF BRF  6.2063
  BPT BPT  5.4784
  CHZ CHZ  6.8786
  BKC BKC  9.1951
  BJI BJI  5.9511
  BCG BCG  6.6109
  H35 XK2  1.0000
  BLX BLX  5.0281
  BYU BYU  6.2575
  CHB CHB  5.1890
  BPZ BPZ  6.9392
   HA HSE  0.0000
  BJL BJL  5.3063
  AGS AGS  7.9281
   CD GLU  1.7000
  DNU DNU  9.1943
  AGF AGF  7.6289
   CB HIS  2.0000
  CND CND  5.6645
  ARS ARS  5.5165
  CTV CTV  6.1459
 H2'' QSI  0.0000
  AWX AWX  5.3655
  AJL AJL  6.6921
  OH2 HOH  1.4000
  CHV CHV  9.4928
  DLY DLY  7.1608
  DGU DGU  9.0118
  CD2 LEU  2.0000
  BGF BGF  8.0939
  BLI BLI  12.3064
  DGB DGB  7.8646
 HD22 LEU  0.0000
  DCX DCX  5.6015
  CZF CZF  6.1932
  CTY CTY  6.2752
    O THR  1.4000
  CHN CHN  5.3819
  DIW DIW  6.1411
  AKV AKV  5.9578
  AEJ AEJ  9.3664
  DMA DMA  5.0751
  ARR ARR  7.1481
  HD3 ILE  0.0000
  CDM CDM  8.5514
  ACI ACI  14.4204
  H71 XK2  1.0000
  DAI DAI  6.2425
  AMI AMI  11.1847
  CD1 PHE  1.7000
  CKB CKB  6.0875
  BLQ BLQ  7.2843
  AOP AOP  6.9350
  AWC AWC  5.6283
  DLP DLP  7.0128
  DEZ DEZ  6.8972
  DCC DCC  8.7744
  AZL AZL  6.7036
  AHP AHP  5.6283
  CSU CSU  8.6599
  AYW AYW  6.2753
   CG LYS  2.0000
  CGP CGP  5.7422
  DAH DAH  7.8095
  ANI ANI  7.5535
  DNX DNX  5.3470
  BGD BGD  5.5917
  CSB CSB  8.7446
  ATL ATL  6.4552
  DDC DDC  6.4337
  CLF CLF  5.2236
  AOO AOO  7.6389
  CGR CGR  7.5727
  AXM AXM  5.6376
   CG HIS  1.7000
  CHE CHE  5.5427
  CIC CIC  5.2284
   O7 TSA  1.4000
  DEM DEM  5.0753
  BCM BCM  7.3179
 HD22 ASN  1.0000
  ATV ATV  7.5440
    C LYS  1.7000
  BGA BGA  5.9318
  CHA CHA  5.4246
  CGE CGE  5.8041
  AGC AGC  5.4512
  DMJ DMJ  5.5723
   HB ILE  0.0000
  CEU CEU  5.7262
  CUT CUT  9.5480
  BKA BKA  21.7098
  BWL BWL  6.1634
  CVT CVT  6.2846
  BCY BCY  5.3105
  AVB AVB  5.5098
 HG22 ILE  0.0000
  CWL CWL  6.1090
  CDI CDI  5.1122
  BJX BJX  9.2977
  CEQ CEQ  5.6894
  AVZ AVZ  6.6088
  BVW BVW  5.0418
  AHM AHM  5.8066
  HB2 ARG  0.0000
  BPQ BPQ  15.1530
  BWY BWY  7.8531
  BON BON  5.6781
  ABT ABT  6.9741
  C20 XK2  1.7000
  CQC CQC  7.4618
  ANY ANY  6.3537
  BKT BKT  14.9074
  AXA AXA  7.4836
  DLO DLO  6.1087
  BDA BDA  5.1051
  BCX BCX  5.0801
  BMS BMS  8.1194
  COG COG  17.1607
  BCL BCL  5.3042
  AOA AOA  6.3343
  CVS CVS  6.0412
   CZ ARG  1.7000
  AIX AIX  5.7091
  DEW DEW  6.7949
  CUD CUD  6.5076
  BOH BOH  9.4875
  ASY ASY  8.1823
  CJO CJO  6.1623
  CZB CZB  7.5898
  BHW BHW  6.0221
  DEG DEG  6.6797
  CBO CBO  5.4783
  CLA CLA  6.3616
    H ILE  1.0000
  CCJ CCJ  9.2986
  AUR AUR  8.7267
    N ALA  1.5000
  CKT CKT  7.5145
  DED DED  6.6388
  BOV BOV  5.1986
  BOM BOM  8.9253
  DNF DNF  8.2735
  CJW CJW  5.3180
  BAQ BAQ  5.3912
  O15 TSA  1.4000
  NE2 HSD  1.5000
  OE2 GL1  1.4000
  CMM CMM  6.2789
   CB TRP  2.0000
  BMQ BMQ  6.8960
  AUU AUU  5.9486
  ANO ANO  7.2022
  HE1 HIS  1.0000
  AFQ AFQ  9.5492
  AMT AMT  8.1980
   CD GL1  1.7000
  CBY CBY  5.8292
  ALG ALG  5.6269
 HG21 VAL  0.0000
  AOQ AOQ  5.0839
  OE1 QSI  1.4000
  HG2 MET  0.0000
  HB2 HSE  0.0000
  BTF BTF  7.3155
  BST BST  10.5500
  AFF AFF  5.6408
   HN CYS  1.0000
    H ASP  1.0000
  AIW AIW  6.5631
  DBA DBA  5.5102
  CQA CQA  5.3297
  CHX CHX  5.3756
    O GL1  1.4000
  CEG CEG  5.6311
  CMB CMB  6.2841
  AML AML  5.7866
  AMX AMX  7.0507
  DFB DFB  5.8740
  NE2 GLN  1.5000
  BVQ BVQ  6.6804
  BMI BMI  9.6050
  BJM BJM  8.9579
  CLL CLL  8.0579
  DFX DFX  6.1263
  CFR CFR  5.0978
  ADV ADV  17.0822
  BVF BVF  7.2373
  ASN ASN  5.4198
  HD1 HSC  1.0000
    N TRP  1.5000
  ABG ABG  14.1917
  BRQ BRQ  6.0095
  CWM CWM  7.2530
  BMY BMY  5.1291
    C ASP  1.7000
  DOV DOV  5.1819
  BLD BLD  7.9195
  AAJ AAJ  5.2014
  CE1 HSE  1.7000
  BUX BUX  7.9495
  BHF BHF  5.1776
   HN TRP  1.0000
  AUB AUB  5.2438
  CMW CMW  6.0689
  BBY BBY  5.8169
  AZM AZM  6.1431
  ACR ACR  6.5089
  AXR AXR  6.3854
  CMK CMK  5.7485
  BXW BXW  5.2405
  ABP ABP  21.6418
  BLF BLF  5.1268
  AIQ AIQ  6.1722
  AYA AYA  5.2684
  DKJ DKJ  5.7454
  CFL CFL  5.2465
  CQO CQO  5.3793
  DIQ DIQ  5.5029
  BXO BXO  7.1415
  CMN CMN  5.7236
  DOK DOK  6.0571
  DJT DJT  7.6141
  CCA CCA  6.5838
  AJA AJA  5.6176
  DFH DFH  5.8090
  BUQ BUQ  8.9321
  HG1 ARG  0.0000
  BVP BVP  5.0415
  CEC CEC  7.8341
  DNM DNM  7.1163
  DER DER  6.2861
  CIH CIH  7.6648
  HE2 MET  0.0000
  NE2 HIS  1.5000
  CJQ CJQ  5.1868
  ACN ACN  12.3655
   CG PHE  1.7000
 H31A XK2  0.0000
  BUK BUK  6.7360
  H25 TSA  1.0000
  DAY DAY  7.5760
  DBK DBK  9.4335
  BRO BRO  7.4876
  BNP BNP  7.0727
  AWL AWL  6.6940
  BZH BZH  7.1131
  CCN CCN  6.0202
  DEO DEO  6.9837
  BNR BNR  7.4934
  DNP DNP  6.2974
   HE GLU  1.0000
  AXS AXS  7.3522
  AFJ AFJ  6.5089
  CIF CIF  5.5451
  CCM CCM  7.6030
  AIN AIN  6.0856
  CQJ CQJ  10.1245
  BLH BLH  7.2331
  BDE BDE  5.3152
  AEX AEX  5.6943
   CB MET  2.0000
  DKY DKY  5.1958
  ALM ALM  8.0503
   H1 TIP  1.0000
  CRJ CRJ  15.7926
  BJE BJE  21.3136
  CMV CMV  5.3003
  BXE BXE  6.0435
  BAP BAP  6.1137
  ANZ ANZ  7.7566
  AJO AJO  9.9639
  DCN DCN  9.0513
  BMJ BMJ  6.8076
  AXK AXK  6.9580
  CJN CJN  5.1804
  BXI BXI  5.4585
  BGT BGT  5.5340
 HG12 ILE  0.0000
  DJD DJD  7.8136
  AKY AKY  7.3315
  BGZ BGZ  5.3539
  AZY AZY  5.6103
  AVH AVH  5.9985
  ARQ ARQ  7.3608
  ADU ADU  7.1844
  CRC CRC  6.1693
  ARW ARW  5.0311
  AQO AQO  5.7203
  AVV AVV  6.4261
  OE1 GL2  1.4000
  BWE BWE  6.6356
  COY COY  9.9549
  AFK AFK  6.1852
  APT APT  5.5852
  CUW CUW  5.2777
  CLR CLR  5.2984
  BGK BGK  5.6890
  BDY BDY  5.0688
  AOC AOC  6.2731
   CG GL2  2.0000
   CA MET  2.0000
  CRI CRI  12.0513
  BHP BHP  5.5203
  DDH DDH  5.7982
  AQW AQW  6.8425
  H65 XK2  1.0000
  DAF DAF  6.4559
  AEL AEL  5.1763
  CUO CUO  5.2557
  CXM CXM  7.2273
  CCT CCT  7.9689
  AXF AXF  7.2029
  AGE AGE  6.6133
  CRH CRH  8.0069
  BCE BCE  5.0684
  DLR DLR  7.6640
  DDQ DDQ  5.9933
  BFX BFX  5.7349
  BHD BHD  5.0894
  CD2 HSC  1.7000
    N GL1  1.5000
   CA ARG  2.0000
  APM APM  5.7811
  BAO BAO  5.5588
  AEA AEA  9.1818
  HB1 PHE  0.0000
  C66 XK2  1.7000
  CBU CBU  7.5657
  ACW ACW  5.5368
  CEP CEP  5.0259
  BLS BLS  10.8053
  AXB AXB  5.5226
  ASE ASE  7.1549
  DIJ DIJ  6.8770
  DFC DFC  7.5735
  HG1 GLN  0.0000
  CJV CJV  5.6267
  CUJ CUJ  14.8770
  DCP DCP  5.2744
  AQK AQK  6.8977
  DIT DIT  6.5833
  ND1 HSE  1.5000
  AZQ AZQ  6.8820
  BEV BEV  5.3105
    C MET  1.7000
  AVP AVP  5.4936
  ANE ANE  9.8309
   H3 XK2  0.0000
  AOW AOW  6.6633
  CQN CQN  19.7183
  AEP AEP  8.4943
  H3' QSI  1.0000
  DNK DNK  6.6033
  ATJ ATJ  5.7885
  O2' QSI  1.4000
   SD MET  1.8500
  DBJ DBJ  7.1786
  ARP ARP  5.7329
  ABH ABH  10.0615
  DMP DMP  6.8137
  DJJ DJJ  5.3084
  HB1 ASN  0.0000
  CUN CUN  9.0687
  AYU AYU  5.1877
  ABO ABO  21.9150
   CA CYS  2.0000
  DGF DGF  8.4464
  BFI BFI  6.5557
  AZJ AZJ  5.4195
  BJZ BJZ  15.7778
  CIX CIX  5.6581
  BFV BFV  6.7117
  ATH ATH  6.6279
  BAH BAH  5.5075
  BFS BFS  5.4112
  AGY AGY  6.0856
  BKW BKW  6.4860
    C GL2  1.7000
  BSD BSD  6.5844
  BVK BVK  5.9209
  AMF AMF  8.4376
  AKA AKA  5.2330
    O PHE  1.4000
 H61A XK2  0.0000
  AIB AIB  8.9841
  HE1 GL2  1.0000
  BEC BEC  6.3290
  AXD AXD  7.7536
  AOZ AOZ  11.3860
  AOE AOE  10.3582
  CPZ CPZ  7.3126
  AGX AGX  7.6400
   CG HSE  1.7000
  DKK DKK  6.2629
  AKB AKB  5.9891
  CKO CKO  5.0168
   N7 XK2  1.5000
  DJW DJW  5.1922
  CMX CMX  8.8201
  CRL CRL  5.7252
  BXY BXY  5.1496
  BNL BNL  6.0342
  BAK BAK  7.4387
  ACJ ACJ  8.7949
  BEG BEG  7.3664
    H SEP  1.0000
  CFJ CFJ  8.4540
  HB2 AS1  0.0000
   SG CYS  1.8500
  HD2 ILE  0.0000
  BZL BZL  5.8336
  ARH ARH  5.0852
  CMR CMR  5.0903
    O HSE  1.4000
  CD1 LEU  2.0000
  CCW CCW  6.1533
  BSA BSA  6.8834
  CXV CXV  6.6014
  CGM CGM  5.3960
  DLW DLW  6.1912
  BRL BRL  7.9961
  BNN BNN  10.5632
  CXQ CXQ  10.2420
  BVG BVG  6.6493
  CE2 TRP  1.7000
  CRZ CRZ  7.7149
  HB1 QSI  0.0000
  BFR BFR  5.9590
  DKS DKS  6.6875
  APN APN  7.4410
  HB2 CYS  0.0000
  CDW CDW  6.0352
  AZK AZK  6.9324
  BBP BBP  5.4812
  ARX ARX  5.0675
  AOI AOI  7.9956
  BJV BJV  15.5108
  BBC BBC  7.9205
  CWR CWR  5.1874
   CG GLU  2.0000
  COH COH  10.4938
  AHZ AHZ  6.8530
  DIY DIY  6.9886
  CZD CZD  6.6782
  AKH AKH  5.7844
  ADO ADO  6.4602
  DMS DMS  5.9194
  BMK BMK  5.0677
  H63 XK2  1.0000
  DHF DHF  5.3516
  ACU ACU  8.3522
  CPU CPU  8.1311
  CBS CBS  5.1387
 HE22 GLN  1.0000
  ADQ ADQ  9.3947
  ARK ARK  5.4112
   O4 XK2  1.4000
  BXQ BXQ  5.7783
  CLQ CLQ  7.6523
  CSG CSG  6.9022
  BZU BZU  5.4455
  CUQ CUQ  5.9082
  CSZ CSZ  5.9246
  DHL DHL  7.6579
  CVV CVV  7.0824
   HN TYR  1.0000
  AUN AUN  7.4149
  CYD CYD  5.4307
  CUH CUH  5.5148
  DFO DFO  6.9148
  CHC CHC  5.0989
  AMY AMY  11.7475
  BYM BYM  5.9136
  DLZ DLZ  8.4120
  DHH DHH  5.2949
  AIF AIF  6.7570
  ABZ ABZ  12.4743
  CPE CPE  10.7145
  CNX CNX  8.3440
  CHJ CHJ  5.1642
  APC APC  8.7514
  BJJ BJJ  6.1136
  BQN BQN  5.9901
  CRK CRK  8.9299
  BSO BSO  6.2023
  DCB DCB  5.0666
  BSB BSB  6.5321
    C HSD  1.7000
   HA ARG  0.0000
  AYQ AYQ  7.4261
  CYS CYS  6.4489
  AIZ AIZ  12.1611
  BBN BBN  5.9144
  DGX DGX  6.7647
  DLT DLT  7.0636
  CQK CQK  7.6638
  CRX CRX  7.2933
  AMM AMM  5.5884
  AVM AVM  6.0261
  CRW CRW  5.3755
 HD12 ILE  0.0000
  ATC ATC  5.9832
  CET CET  6.2443
  DHM DHM  5.4253
  BDL BDL  5.7721
   CB GL1  2.0000
  ATR ATR  5.0654
  C19 TSA  1.7000
  AYB AYB  5.7144
  DOM DOM  5.0610
  DIZ DIZ  6.2473
  AAE AAE  6.1040
  OE1 GLN  1.4000
  AUJ AUJ  5.3102
  BUH BUH  12.1229
  AUX AUX  5.1395
  DNY DNY  7.2876
  H21 TSA  1.0000
  AWD AWD  8.2121
  CYI CYI  5.7508
  CBQ CBQ  6.1716
  AKO AKO  5.0210
  BLR BLR  11.6402
  DLQ DLQ  5.7685
  BSR BSR  6.5216
  BSG BSG  6.0616
   HN ASP  1.0000
 H3'' QSI  0.0000
  DJF DJF  7.7070
  CFZ CFZ  7.5597
  BMG BMG  6.2950
  CFU CFU  5.0017
  ATI ATI  5.7466
  DMN DMN  5.1889
 HG21 ILE  0.0000
   HA ILE  0.0000
   CB HSE  2.0000
  CUX CUX  6.7382
  BCW BCW  6.4340
  BHE BHE  5.9449
  BDC BDC  6.1193
  AFB AFB  7.6463
  BFQ BFQ  5.2637
  BXS BXS  8.3809
  ANW ANW  5.6999
    O CYS  1.4000
  DKT DKT  5.1940
  AQZ AQZ  5.7371
  AMU AMU  5.0666
   C6 XK2  2.0000
  BSW BSW  6.6398
  BMZ BMZ  8.0469
  BWB BWB  7.2755
 HD21 LEU  0.0000
  AHE AHE  15.5135
  ADM ADM  7.4697
    O ASP  1.4000
  AJU AJU  6.0285
  DCW DCW  6.1438
  AQU AQU  5.3645
  DHV DHV  5.9838
  CAS CAS  6.4876
  BOR BOR  9.5103
   N3 QSI  1.5000
  BHC BHC  5.0216
  CFI CFI  7.4759
  ACX ACX  5.1055
  OD2 AS1  1.4000
    H GL2  1.0000
  HB1 GLN  0.0000
  DFU DFU  7.7935
  CKX CKX  5.0208
  CFD CFD  6.9054
  CNI CNI  5.5312
  AQX AQX  5.4501
  BFP BFP  5.1594
  DKV DKV  6.5895
  CFW CFW  5.0181
    C GL1  1.7000
  COQ COQ  16.6985
  AQF AQF  6.3166
  AVG AVG  6.2468
  C2' QSI  2.0000
 HD13 LEU  0.0000
  AGP AGP  8.6871
  CHO CHO  6.0622
   HB VAL  0.0000
  CSP CSP  5.4797
  CFS CFS  5.5360
  CJS CJS  7.7618
  CAN CAN  6.9415
  AXC AXC  5.8147
   HA VAL  0.0000
  DCA DCA  6.7231
  DBD DBD  7.8797
  AHT AHT  7.5501
  BAN BAN  6.8519
  BCT BCT  6.1845
  BID BID  5.9151
  AQB AQB  5.3861
  BYS BYS  6.9937
  DJB DJB  5.1071
  CVJ CVJ  7.0881
  AOR AOR  8.6704
  CBD CBD  5.5086
  AUS AUS  7.2573
  ADR ADR  5.5391
  DKO DKO  5.0587
  AHD AHD  9.6320
  CTX CTX  10.3157
  DBR DBR  5.2286
  CKP CKP  6.1979
  ABD ABD  6.3645
  ALE ALE  6.5450
  DCS DCS  6.0828
  CZK CZK  11.6872
  AZH AZH  5.0214
  BHB BHB  5.4887
  BZE BZE  5.1658
  BIM BIM  5.2427
  AAU AAU  13.3606
  CAX CAX  7.2386
  CCG CCG  5.1511
    O QSI  1.4000
  ASK ASK  5.9749
  BOL BOL  5.6812
  BSQ BSQ  5.3139
  CVP CVP  6.9701
  BCK BCK  5.3648
  ARF ARF  5.4082
  CE2 TYR  1.7000
  BRE BRE  5.0566
  H25 XK2  1.0000
  CSI CSI  10.8705
  DIV DIV  5.8238
   CA HYD  2.0000
   NH VDW  0.0000
  C22 XK2  1.7000
  ALF ALF  5.1225
  AKU AKU  6.2496
  DDJ DDJ  5.3019
  H11 TSA  1.0000
  DBL DBL  5.3171
  DKQ DKQ  5.1234
  CVK CVK  13.5250
  BIJ BIJ  5.1013
  CPG CPG  14.7984
   HA CYS  0.0000
  BZY BZY  8.8926
  BMV BMV  5.5883
  BBT BBT  5.0224
  DAJ DAJ  6.3662
  BLG BLG  5.5037
    H TRP  1.0000
  COW COW  24.1884
  BOC BOC  11.9900
  AID AID  6.6530
  AHI AHI  5.2805
  CVI CVI  6.6331
   HN GLU  1.0000
  CRQ CRQ  7.2296
  DCQ DCQ  7.2159
  C70 XK2  1.7000
  AQL AQL  6.4521
   SG HYD  1.8500
  DLV DLV  6.5211
  CTT CTT  5.7570
  BQO BQO  5.0853
    N GLN  1.5000
   CA PRO  2.0000
  CFG CFG  5.3735
  BXX BXX  6.5874
  DEI DEI  5.3508
   H6 XK2  0.0000
  BGV BGV  5.2154
  AMN AMN  5.3806
  COT COT  6.1241
  AYO AYO  6.0487
  HB2 ALA  0.0000
  CZX CZX  6.0279
  AFL AFL  5.5308
  DCJ DCJ  5.6973
  CQE CQE  5.1634
  BUD BUD  6.8890
  AFS AFS  11.8665
  AYH AYH  7.0133
  DCU DCU  6.4220
   N2 XK2  1.5000
  TWE TWE  20.0000
   CG LEU  2.0000
  AFA AFA  7.0881
  ATN ATN  5.7621
  AQV AQV  5.9767
   CB LYS  2.0000
  CZ2 TRP  1.7000
  BOU BOU  7.5562
  DGT DGT  6.4002
  AAG AAG  5.0951
  CID CID  5.3012
  BQK BQK  5.4293
  ARO ARO  5.4495
  ANH ANH  5.0016
  CKU CKU  6.3347
  AOK AOK  8.0139
  CEH CEH  6.1775
  DME DME  6.0189
  DGN DGN  6.9666
  DLD DLD  6.2458
  BIA BIA  5.2496
  ASH ASH  6.8191
  CDT CDT  5.3709
  AMJ AMJ  5.0074
  CBB CBB  5.1152
  BUZ BUZ  8.9482
  BOD BOD  5.8704
  HD1 HSE  1.0000
  AWB AWB  5.6759
  ARE ARE  5.1875
  BMP BMP  13.3042
  CNC CNC  6.4452
  BZK BZK  5.9518
  BLO BLO  10.1018
  BAR BAR  5.8287
  AJQ AJQ  7.7653
  HB1 TRP  0.0000
  BQM BQM  9.7227
  BEN BEN  7.1706
  BGP BGP  5.4609
  DFD DFD  5.0482
  HT2 QSI  1.0000
  CEX CEX  5.4230
  CGD CGD  5.8230
  BTA BTA  5.8138
    N ASP  1.5000
  DFA DFA  6.9327
  CVN CVN  5.5927
   CG GLN  2.0000
  CPH CPH  5.5894
  ABJ ABJ  19.5379
  AGB AGB  10.9803
  CGJ CGJ  6.3594
  AFV AFV  10.6099
  CNB CNB  5.5728
  HG2 GLN  0.0000
  AWZ AWZ  5.1250
  BZC BZC  5.8146
  BFE BFE  5.4458
  CG2 THR  2.0000
  CTK CTK  11.8812
  CTJ CTJ  9.3099
  BXP BXP  8.3136
  BTL BTL  6.8300
  AJH AJH  7.2477
  BCH BCH  5.2239
  CBG CBG  7.7307
  ASB ASB  6.0000
  BLW BLW  5.1287
  COC COC  15.0821
  BUV BUV  5.4167
  BBF BBF  5.5046
  O1S QSI  1.4000
  DLX DLX  5.9360
  ACF ACF  15.2879
  BZJ BZJ  7.8021
  AZU AZU  5.2291
  COP COP  7.2969
   CG PRO  2.0000
  BHO BHO  5.3171
  CGW CGW  5.1336
  BZB BZB  6.9356
   HA SER  0.0000
  BPK BPK  8.7436
  BVL BVL  5.4525
    C SEP  1.7000
  CMI CMI  5.2446
  BUP BUP  5.6851
  ALO ALO  9.0311
    H LEU  1.0000
  CXU CXU  8.3067
  BDO BDO  7.0123
    N AS1  1.5000
  DOQ DOQ  5.1784
  ATQ ATQ  6.5535
   CA HSE  2.0000
  AXN AXN  9.7374
  AEG AEG  5.2711
  CYX CYX  8.0607
  BHA BHA  5.4933
  HB2 LEU  0.0000
  CQY CQY  11.1387
   HE GL1  1.0000
  CMP CMP  5.0823
  AGH AGH  9.1586
  DOG DOG  6.9477
  CDQ CDQ  7.1933
  BER BER  6.5274
  AHS AHS  6.9506
  AQE AQE  7.4343
    N ILE  1.5000
  BHQ BHQ  6.7427
   C2 QSI  1.7000
  CQX CQX  11.1980
  CEA CEA  6.2521
  DEY DEY  6.3514
  ACS ACS  11.4735
  ALK ALK  5.9105
  BBE BBE  6.8825
  CZP CZP  5.1998
  H64 XK2  1.0000
    N HSE  1.5000
  BGN BGN  6.2366
  BQH BQH  7.1543
  AKQ AKQ  8.8851
  AAX AAX  12.0322
  DHG DHG  7.7949
    O HSC  1.4000
  DJZ DJZ  7.8268
  CUA CUA  7.6047
  CRY CRY  6.5197
  BNS BNS  6.5133
  CKK CKK  5.2179
  BJG BJG  8.7565
  SPH NBN  1.5000
  COS COS  9.1049
  BZZ BZZ  5.3076
   HA HIS  0.0000
  DKZ DKZ  5.5324
  ACE ACE  7.9536
  BZA BZA  5.1610
  CNE CNE  8.1745
  HD1 AS1  1.0000
  CIS CIS  7.4698
  BZS BZS  5.0616
  DGQ DGQ  5.7553
   HD ASP  1.0000
  CSW CSW  9.3802
  BRH BRH  7.5736
  CGA CGA  5.1258
  BWO BWO  5.0406
  CLU CLU  6.1904
  CHR CHR  7.0254
  CLT CLT  5.4516
  DEV DEV  7.4858
  ATW ATW  6.6002
  APG APG  5.5351
  BIY BIY  16.1170
  AER AER  7.4560
  CLX CLX  6.1628
  DAC DAC  6.9417
  AHW AHW  5.2181
  DOW DOW  5.1059
  BZV BZV  5.6509
  HB2 GLN  0.0000
  HE2 GL2  1.0000
  DJM DJM  7.1074
  BME BME  5.1384
   HN GLY  1.0000
   HN LYS  1.0000
  BEI BEI  5.4287
  CSK CSK  6.7349
  BKJ BKJ  6.7283
  ALS ALS  6.5035
  BCD BCD  6.6498
  CES CES  5.6278
  CDO CDO  5.1017
  DOE DOE  5.1168
  CHL CHL  5.4963
  BWM BWM  6.4009
  NE1 TRP  1.5000
  COL COL  9.2659
  CUR CUR  8.5191
    H HSE  1.0000
  BTV BTV  7.6886
   CB PHE  2.0000
  BVE BVE  5.6993
  DBV DBV  7.2623
  DDX DDX  6.2412
  ATT ATT  7.1782
  BQE BQE  8.0064
  AJD AJD  7.0692
  COZ COZ  14.1979
  CNN CNN  7.7820
  BIF BIF  6.3513
  DHO DHO  6.8013
  CPA CPA  8.5939
  CIP CIP  5.4992
  AOF AOF  5.1833
  ADS ADS  11.4439
  DGC DGC  5.5410
   H1 HOH  1.0000
  DAW DAW  8.0778
  BHR BHR  5.6995
  DMD DMD  5.1931
  DNT DNT  5.1830
  CGF CGF  6.0127
  CSJ CSJ  6.8997
  CLS CLS  7.0773
  HA1 GLY  0.0000
  CLK CLK  5.3978
  CRS CRS  9.5421
  AAS AAS  5.3372
   HA LEU  0.0000
  BQX BQX  5.3683
  HZ2 LYS  1.0000
    C ALA  1.7000
   O3 SEP  1.4000
  BYL BYL  5.1372
   CB SER  2.0000
  DMH DMH  7.0257
  CZO CZO  7.3487
  COI COI  11.6439
   HN SER  1.0000
  AND AND  8.6251
  DEE DEE  7.5270
  CLM CLM  6.2939
  AHN AHN  7.9901
   HE GL2  1.0000
  BDK BDK  6.6733
  OE1 GL1  1.4000
  HB2 QSI  0.0000
  ADT ADT  11.6082
  CUU CUU  5.8759
  CGB CGB  5.1979
  ACM ACM  9.1635
  HB2 HIS  0.0000
 HD21 ASN  1.0000
    O HOH  1.4000
  HD2 PHE  1.0000
  BKM BKM  8.5387
   HA ASN  0.0000
  ASM ASM  6.4040
  DIN DIN  6.1159
   HG LEU  0.0000
  CEZ CEZ  6.1784
  HB2 ASN  0.0000
  DHY DHY  5.8243
  BBS BBS  7.5115
  CML CML  5.5291
  AZP AZP  5.5029
  HE3 MET  0.0000
  BWZ BWZ  5.0983
  CGU CGU  5.5024
  BVJ BVJ  5.0306
   CA GL1  2.0000
  BEK BEK  5.1171
  DBF DBF  6.1124
  CWA CWA  5.3849
  CUP CUP  6.3853
  CTO CTO  10.6554
  BPE BPE  6.3215
  ANU ANU  8.1824
  AME AME  6.3924
 HG23 THR  0.0000
  DNG DNG  6.3925
  DCZ DCZ  7.4498
  CTM CTM  9.3678
  ADF ADF  6.6580
  DMW DMW  5.7416
  BBG BBG  5.7031
   HA GL1  0.0000
  CJY CJY  7.0361
  BJO BJO  8.0802
  CYA CYA  5.9417
  CLD CLD  5.1687
  AJP AJP  12.0141
  CTR CTR  8.3077
  COX COX  20.0925
   HA PRO  0.0000
  BQB BQB  8.6012
  BDZ BDZ  5.6846
  CJR CJR  6.9854
  DFW DFW  7.0093
  DGA DGA  6.9855
  BOY BOY  7.0171
  AJF AJF  6.4290
  ND1 HSD  1.5000
  BTZ BTZ  6.0267
  BTB BTB  5.9934
  CYE CYE  11.0434
  ABK ABK  18.1069
  BSP BSP  8.5223
  CMD CMD  5.6837
  AKL AKL  11.9461
 HG23 ILE  0.0000
  AHF AHF  5.6224
  DAU DAU  5.3884
  BVR BVR  6.7504
  DEN DEN  5.3637
  AAP AAP  8.8265
  BKY BKY  13.6024
  BWA BWA  7.1316
    H GLU  1.0000
  CHH CHH  5.8078
  BTT BTT  10.4395
  ABV ABV  9.0186
  ND2 ASN  1.5000
  BVN BVN  5.5803
  BMH BMH  11.1550
  BGO BGO  5.7753
   CG TRP  1.7000
  CD2 TRP  1.7000
  DCM DCM  6.7543
  AUM AUM  6.4235
  H14 TSA  1.0000
    O ILE  1.4000
  AWW AWW  6.0175
  BMX BMX  8.8940
  AXX AXX  5.6219
   CB AS2  2.0000
  DKH DKH  5.1510
  NE2 HSC  1.5000
  BOZ BOZ  6.9170
  ANA ANA  8.4079
  CPF CPF  6.2694
  AWH AWH  5.1580
  AIV AIV  6.7768
  CFK CFK  5.9333
  O24 TSA  1.4000
  DHZ DHZ  6.4377
  AHC AHC  9.8408
    H HYD  1.0000
  CAR CAR  9.5950
  ARN ARN  6.6715
  DLS DLS  6.9975
    O ALA  1.4000
  ANM ANM  5.2332
  DNI DNI  5.9663
  HB2 TYR  0.0000
  DKB DKB  6.7340
   CA ASN  2.0000
  CIA CIA  6.5708
  BEM BEM  5.3090
  CPX CPX  7.3976
  DAX DAX  8.2623
   CA LYS  2.0000
  CWS CWS  9.7147
  BOA BOA  6.1431
  BYF BYF  7.2009
  BIW BIW  11.0948
  HG1 GL2  0.0000
  DJC DJC  5.6170
  CZR CZR  5.6780
  AFC AFC  6.0142
  BXU BXU  7.7711
   CG GL1  2.0000
  CVR CVR  5.3008
  AZS AZS  7.4862
  BBV BBV  5.2466
  BES BES  5.7962
  BDP BDP  6.0905
  CVX CVX  8.8949
  CTF CTF  5.5761
  CPM CPM  10.6664
  CDK CDK  7.2167
  ANR ANR  7.7946
  H74 XK2  1.0000
  AWJ AWJ  5.5592
  CIY CIY  5.0463
  HB2 GL1  0.0000
  CQU CQU  5.6633
  CJT CJT  5.3001
  BXG BXG  12.3812
  BOF BOF  5.9144
  BDJ BDJ  7.0898
 HG11 VAL  0.0000
  BFN BFN  5.2601
  BML BML  7.4460
  CHM CHM  5.4212
  CBJ CBJ  8.4860
  ARA ARA  8.3600
  AJC AJC  13.1401
  DAE DAE  8.6554
  AQN AQN  6.7321
  HB1 HYD  0.0000
  BZX BZX  5.2553
  CG1 VAL  2.0000
  CZW CZW  6.8212
  AJY AJY  6.0739
  CIN CIN  5.3000
  C63 XK2  1.7000
  DCT DCT  7.8731
  CPV CPV  6.9087
  BKE BKE  10.0685
    N TYR  1.5000
  DEJ DEJ  6.2080
  ABS ABS  5.3076
  CCO CCO  5.2169
  CIO CIO  5.0694
  BKG BKG  8.8933
    C TYR  1.7000
  BMC BMC  5.4975
  CAQ CAQ  7.1824
  BDN BDN  5.7903
  BQQ BQQ  11.3441
  AHJ AHJ  6.6812
  CLN CLN  5.3279
  ACP ACP  8.1235
  CMC CMC  5.0181
  BVT BVT  5.6803
  CTN CTN  10.8107
  DHS DHS  5.9458
  CNJ CNJ  5.2945
  AXL AXL  5.0679
  AEH AEH  5.0779
  ACB ACB  12.1169
  BEL BEL  7.7157
  DHB DHB  8.4395
  BRX BRX  5.7803
  C73 XK2  1.7000
   NZ LYS  2.0000
    N HYD  1.5000
  HG2 GL1  0.0000
 HE22 QSI  1.0000
  CTL CTL  7.2290
  C76 XK2  1.7000
  DLH DLH  7.5335
  AJK AJK  5.3671
  CBP CBP  6.2117
  ATM ATM  6.0494
  ASO ASO  5.5313
  SPH SPH  1.5000
  AJN AJN  9.4114
  AYC AYC  6.8656
  H67 XK2  1.0000
  AAZ AAZ  12.8799
  HE1 GLU  1.0000
  HB2 MET  0.0000
    H SER  1.0000
  CZC CZC  7.7258
  ABA ABA  9.9779
  ATK ATK  5.9724
  DJK DJK  5.1186
  DMT DMT  5.2271
  HB1 HSC  0.0000
  CPP CPP  7.4090
  BGL BGL  5.1528
  CKD CKD  5.2653
  BJN BJN  12.9988
  AAT AAT  16.9121
  HZ2 TRP  1.0000
  H21 XK2  1.0000
  C71 XK2  1.7000
  DCD DCD  5.6455
  CHI CHI  7.8294
  BSZ BSZ  5.0937
   C3 TSA  2.0000
  DEP DEP  10.3329
  HT1 QSI  1.0000
  ATY ATY  11.5068
  BSS BSS  7.3541
  DFP DFP  5.3320
  ACK ACK  6.7343
  BQL BQL  9.7505
  DKE DKE  5.8509
  BRV BRV  5.3127
  BZT BZT  10.1065
  OE2 GL2  1.4000
  ADK ADK  11.0981
  BJY BJY  11.7018
    P SEP  1.9000
  CVC CVC  9.1503
  HO4 XK2  1.0000
  AVN AVN  9.8261
  DHR DHR  5.3698
    O SEP  1.4000
  ANQ ANQ  5.2494
  CPO CPO  6.7454
  CAZ CAZ  5.5618
  DDS DDS  7.0678
  ASZ ASZ  8.1390
  CER CER  8.4829
  AQM AQM  5.2734
  CFX CFX  5.6423
  CNG CNG  5.2513
  CFV CFV  5.7757
  DOJ DOJ  5.1608
  AGW AGW  10.3781
  CVH CVH  6.5073
  ART ART  5.4958
  DLJ DLJ  5.2952
  ACH ACH  14.4038
  DET DET  5.4139
  CEE CEE  5.0614
  AGO AGO  8.2113
  AWY AWY  9.0649
  AUO AUO  7.6565
  AOG AOG  10.0282
   OG SER  1.4000
  C77 XK2  1.7000
   HN HIS  1.0000
  HE2 HSC  1.0000
  CDA CDA  5.9015
  BKZ BKZ  8.4925
  CPB CPB  13.7816
   CG AS2  1.7000
  CWV CWV  7.1737
    S QSI  1.8500
  AIG AIG  6.7211
  CFY CFY  5.3350
  CSE CSE  12.0741
  BTI BTI  6.4286
  CTZ CTZ  10.4838
  ATZ ATZ  5.8856
  DKI DKI  5.3281
  CZJ CZJ  5.2864
  AUI AUI  7.8304
  DON DON  5.3026
  BCO BCO  7.0517
  CIZ CIZ  5.7371
  CXJ CXJ  10.4359
  BUA BUA  5.2010
  CE3 TRP  1.7000
  BKD BKD  14.6405
  HD2 HSD  1.0000
   HA QSI  0.0000
    O HIS  1.4000
    N LEU  1.5000
  BPS BPS  7.8415
    C HSE  1.7000
  HZ3 LYS  1.0000
  DOO DOO  5.9158
  DNZ DNZ  5.0374
    H VAL  1.0000
  DNA DNA  6.0681
    N GL2  1.5000
  HE2 LYS  0.0000
  CKH CKH  5.4859
  AEB AEB  8.7298
  BFM BFM  5.0419
  DOP DOP  5.2464
  DFL DFL  8.3055
  C64 XK2  1.7000
  HB1 SER  0.0000
  CWT CWT  9.1080
  CDH CDH  6.0688
  DGV DGV  10.3381
  CYW CYW  10.4022
  HE1 MET  0.0000
  AGR AGR  5.0880
  CQM CQM  5.2209
  DLI DLI  5.4688
  ANG ANG  5.7461
  BCB BCB  7.7704
  AYG AYG  5.8170
  AOU AOU  7.7225
  ADN ADN  12.7185
  H1' QSI  0.0000
  AWT AWT  5.0650
  BSL BSL  5.0700
  AAM AAM  6.8172
  ABC ABC  6.2953
  DDR DDR  6.7685
   O1 TSA  1.4000
  CRU CRU  5.2814
  BTH BTH  6.6786
  C65 XK2  1.7000
  DGI DGI  5.7670
  DFI DFI  5.2925
  DFG DFG  6.0975
  BDV BDV  5.9814
  CUY CUY  8.6195
  ABQ ABQ  5.5240
  AOX AOX  5.9040
  AQY AQY  6.0148
  AFX AFX  7.5774
  APB APB  5.2880
  DIA DIA  7.7304
  AFG AFG  13.2275
   HN LEU  1.0000
  CVZ CVZ  5.5233
  BRD BRD  5.3847
  BOK BOK  9.1081
  AMQ AMQ  6.5654
  BAE BAE  5.2139
  AQH AQH  7.9805
  CCY CCY  5.9613
  AHL AHL  8.7185
  BLJ BLJ  5.0251
  AHH AHH  12.1117
   CG HSC  1.7000
  CVB CVB  10.9579
  DOD DOD  8.9310
  BFC BFC  6.0273
 HD11 LEU  0.0000
  ARG ARG  5.7360
  CCP CCP  5.0787
    H GLY  1.0000
  AJT AJT  8.6558
  DCR DCR  6.2148
  APO APO  7.0348
  CAW CAW  6.1742
   CB VAL  2.0000
  CNP CNP  22.9358
  ALT ALT  5.6171
  AJI AJI  5.2436
  DCI DCI  6.7676
  C22 TSA  1.7000
  COJ COJ  12.7181
  CDB CDB  6.3036
  AVX AVX  5.0308
  BTY BTY  6.7596
  CFF CFF  5.3214
  BVB BVB  7.3370
    C QSI  1.7000
  DHU DHU  5.5405
   HA ALA  0.0000
  AVQ AVQ  6.3063
  CLJ CLJ  5.4955
  BNZ BNZ  6.7023
  CDE CDE  5.5586
  CSN CSN  7.1555
  BSF BSF  8.5972
  AUL AUL  5.3536
  AHU AHU  8.0725
  NH2 ARG  1.5000
  CWG CWG  5.8263
  AKT AKT  8.3588
  HE1 PHE  1.0000
  BEH BEH  8.1032
  CFQ CFQ  7.5643
  AKX AKX  6.9503
   CA SEP  2.0000
  CGT CGT  8.1854
  ACA ACA  13.3824
  ADE ADE  6.4819
    H TYR  1.0000
  AYS AYS  7.3488
  BEB BEB  5.1633
  AXO AXO  6.3162
  CGH CGH  7.6726
  BMF BMF  10.7972
    H GL1  1.0000
  OG1 THR  1.4000
    C HIS  1.7000
    N PRO  1.5000
  AII AII  6.2973
  BRI BRI  7.6485
  DIS DIS  9.0362
  BBK BBK  5.1721
  AFM AFM  6.4866
    O MET  1.4000
  COM COM  9.6765
  CJH CJH  6.6856
  BQW BQW  6.1000
  BAY BAY  5.7538
   NE ARG  1.5000
  CCR CCR  7.3270
    H HSD  1.0000
  AJM AJM  5.3763
  CNU CNU  9.2050
  DEX DEX  5.3997
  CAJ CAJ  5.6172
  BBI BBI  5.6816
  CQZ CQZ  7.1963
  CIQ CIQ  6.9638
  ALJ ALJ  12.8114
  BJW BJW  6.3893
  AVE AVE  5.2339
  CNF CNF  5.1646
  BJQ BJQ  5.3833
   HA GLN  0.0000
  DCO DCO  6.8282
  HB2 ASP  0.0000
  DNW DNW  5.0196
  DHE DHE  5.7664
  HD1 PRO  0.0000
  AGK AGK  5.4324
   HN AS1  1.0000
  HE2 HIS  1.0000
 HG21 THR  0.0000
  DJY DJY  6.8865
  DJN DJN  7.9273
  BSV BSV  8.6535
  BAT BAT  5.2388
  CAD CAD  6.9133
  AVS AVS  5.1536
  AKP AKP  11.4694
  CIV CIV  5.8846
  APP APP  5.3676
  BUB BUB  6.1338
  DEH DEH  6.4220
  AGM AGM  9.7728
  AUQ AUQ  6.2825
  CMG CMG  5.5986
  COA COA  10.4806
  AJX AJX  5.4071
  AJV AJV  7.4704
  AFU AFU  5.2137
  ANV ANV  6.1362
   CZ TYR  1.7000
 HD12 LEU  0.0000
  DKG DKG  5.1008
  H33 XK2  1.0000
  C36 XK2  1.7000
   CB ALA  2.0000
  CJI CJI  6.4738
  ARB ARB  8.7405
  DLK DLK  5.2199
  BCA BCA  6.3376
  ABL ABL  8.9283
  BZG BZG  5.8399
  AUF AUF  9.1872
  CWB CWB  6.1265
  BHL BHL  5.1568
  CD2 HSD  1.7000
  BYG BYG  5.0213
  BMM BMM  9.1644
  HB1 TYR  0.0000
  CKL CKL  7.1094
   HN ILE  1.0000
  CD2 HIS  1.7000
  BIQ BIQ  5.0021
  C62 XK2  1.7000
  HG1 LYS  0.0000
  CDU CDU  9.8137
  AYM AYM  8.4965
  DJE DJE  11.1156
  HD1 TYR  1.0000
  C23 XK2  1.7000
  DCE DCE  5.1808
  CIT CIT  5.6449
  BSN BSN  6.2676
  ABX ABX  13.9820
  CIK CIK  6.6843
  DOC DOC  6.4690
  CKM CKM  5.1038
  BWQ BWQ  5.1785
  CEV CEV  5.8641
  BYO BYO  5.6035
  BTS BTS  7.1300
  CNQ CNQ  6.3070
  AGA AGA  8.4287
  CLC CLC  5.2447
  CLG CLG  5.6611
  AUC AUC  5.2239
  HG1 QSI  0.0000
  CKR CKR  6.2244
  BQD BQD  9.4319
  CLY CLY  5.8886
  AZX AZX  5.7348
  ASI ASI  7.6136
  AZA AZA  5.8255
  CKE CKE  5.0489
    H ASN  1.0000
  HZ1 LYS  1.0000
  CCS CCS  6.7850
  CJB CJB  5.2473
  BXD BXD  7.7346
  BKP BKP  12.3331
  CNR CNR  12.0124
  HB1 GL2  0.0000
  CKQ CKQ  7.4166
   OH TYR  1.4000
  C34 XK2  1.7000
  DFK DFK  6.8804
    O PRO  1.4000
  BWG BWG  5.9212
  AEZ AEZ  13.4406
   H4 TSA  1.0000
  DGW DGW  6.6461
  BYT BYT  5.3942
  BQZ BQZ  5.9693
  AZE AZE  5.4491
  BHN BHN  6.2214
  CWI CWI  5.5000
   CD GL2  1.7000
  CAU CAU  7.2705
  AZN AZN  5.1791
  CYM CYM  6.8372
  AKZ AKZ  6.5900
  CUB CUB  5.3141
  CE2 PHE  1.7000
  DDK DDK  5.3968
    H THR  1.0000
    H LYS  1.0000
  DDF DDF  6.5179
  DJL DJL  5.0032
  AIJ AIJ  6.5407
  BKQ BKQ  8.9482
  BFL BFL  5.5197
  DNB DNB  6.3425
  CXP CXP  14.2145
  AXU AXU  8.1795
  AUV AUV  5.5550
  BWR BWR  8.4955
    C THR  1.7000
  CXS CXS  5.3183
  AWE AWE  5.9803
  DBU DBU  8.3106
  CKC CKC  5.7795
  BGG BGG  5.3679
  CRR CRR  5.8600
  CZE CZE  7.8770
  BVM BVM  5.2244
  AKE AKE  6.5829
  BTP BTP  7.8720
  AWG AWG  6.4064
  OD1 AS1  1.4000
  DHI DHI  5.3357
  AEE AEE  6.2846
 HD23 LEU  0.0000
  CYF CYF  6.8524
  HG1 SER  1.0000
  BTE BTE  6.1343
 HH22 ARG  1.0000
  CCX CCX  7.7704
  DDW DDW  6.9254
  DCF DCF  9.2500
  DAN DAN  6.8498
  CAK CAK  5.0115
  AXV AXV  7.5512
  DFR DFR  5.7354
  DAB DAB  6.3180
  DIF DIF  6.2164
  BVS BVS  6.6842
  DOR DOR  5.7069
  AGL AGL  9.8192
   CB GLU  2.0000
  BZW BZW  5.8115
  BRA BRA  8.2735
   H8 QSI  1.0000
  CJP CJP  5.2633
  BPC BPC  5.5755
  AGI AGI  6.4636
  BCU BCU  5.0849
  AMR AMR  6.2618
  HD2 PRO  0.0000
  BPO BPO  8.6119
  ARU ARU  5.1915
  BSH BSH  7.1699
  AAK AAK  11.7516
  BTW BTW  10.7271
  AQJ AQJ  5.9175
  AFO AFO  6.0384
  AUH AUH  7.3027
  ATS ATS  5.5795
  H10 QSI  1.0000
  HD2 HIS  1.0000
  DEL DEL  6.4706
  DDB DDB  5.1839
  AIE AIE  7.0548
  CZT CZT  5.4964
  DBM DBM  5.0131
  BKK BKK  5.4409
  DBN DBN  5.4897
  AYR AYR  5.5504
   CA TYR  2.0000
  BBU BBU  5.1417
  AQT AQT  6.6003
  CWC CWC  6.6994
  ATO ATO  8.2125
  CCU CCU  6.2790
  BMW BMW  15.3870
  ADH ADH  7.5438
  DCK DCK  6.0584
  GRD GRD  0.0000
  CQV CQV  11.8015
  CGK CGK  7.1427
  CYN CYN  8.9393
  HE2 GL1  1.0000
  DAD DAD  6.4964
    N CYS  1.5000
  CAC CAC  7.8574
  AMS AMS  7.9345
  CQD CQD  9.1807
  BXH BXH  6.3869
  BHX BHX  6.0046
 HD13 ILE  0.0000
  BUY BUY  10.6683
  BUU BUU  5.4576
  CQB CQB  9.7406
  DIH DIH  5.1930
  CPI CPI  5.8260
  CNZ CNZ  8.6915
  BFT BFT  6.2365
  CKV CKV  6.3065
  BUO BUO  6.2752
  BAI BAI  7.4932
  DMI DMI  7.2833
  BGH BGH  5.1297
   HN HSE  1.0000
   CB HSD  2.0000
  ASV ASV  6.7818
  BUW BUW  10.8419
  BKL BKL  15.0500
  AJE AJE  9.2062
  CUE CUE  10.3784
  BLU BLU  7.9368
   HA TYR  0.0000
    N SEP  1.5000
  AEV AEV  6.7307
  BZO BZO  6.5274
    O TRP  1.4000
  DCV DCV  7.2758
  OD2 AS2  1.4000
  BFB BFB  5.7204
  AMD AMD  7.6458
   CA HSD  2.0000
  BEF BEF  5.7013
  APK APK  7.7220
  AKM AKM  9.4072
  APU APU  7.7805
  CSY CSY  10.2487
  C10 TSA  2.0000
  SP1 SP1  1.0000
  H7A XK2  0.0000
  CNW CNW  5.2463
   H2 HOH  1.0000
  CUI CUI  9.5588
  CJC CJC  5.3658
  BNY BNY  11.7234
  ADB ADB  5.1656
  HD2 TYR  1.0000
  HE1 HSD  1.0000
  HB1 ASP  0.0000
  C79 XK2  1.7000
   CA LEU  2.0000
  BMO BMO  7.6193
  BGM BGM  5.5823
  BKB BKB  5.0997
  ADX ADX  5.6759
  DEQ DEQ  6.7164
  ASJ ASJ  5.1591
  HB2 SEP  0.0000
   HA HSD  0.0000
  ABE ABE  9.0417
  CQG CQG  18.5264
  HZ3 TRP  1.0000
  AIO AIO  5.7833
  BEQ BEQ  5.9180
  BLL BLL  22.4177
  CJZ CJZ  5.5129
  CD1 TYR  1.7000
  CFT CFT  5.2187
  BPV BPV  7.5637
  CHK CHK  5.0655
 DUM2 DUM  0.0000
  AMH AMH  5.0003
  ATP ATP  5.7608
  HG2 GLU  0.0000
  CYB CYB  6.2344
  CRE CRE  5.7853
   HD AS1  1.0000
   O5 XK2  1.4000
  CQP CQP  10.6031
  DLB DLB  6.6766
  CNT CNT  7.4968
  DDV DDV  6.2037
  BOJ BOJ  7.3965
  BIR BIR  5.1814
  CDZ CDZ  5.7275
  AEC AEC  8.7080
   HN VAL  1.0000
    N SER  1.5000
  AZV AZV  6.2006
  BPN BPN  11.7702
  CRT CRT  20.0279
  HE1 LYS  0.0000
  CTW CTW  6.4828
  OH2 OH2  1.4000
  AYN AYN  5.7762
  BCV BCV  5.1907
  AVJ AVJ  7.1797
  AIH AIH  12.3163
  BAF BAF  7.0457
  AMC AMC  5.4154
  DNJ DNJ  8.3145
  BRM BRM  5.8647
  AVR AVR  6.3948
  CCV CCV  5.1918
  COD COD  20.2652
    O HYD  1.4000
  AEQ AEQ  7.4396
  CJE CJE  5.2064
   CA QSI  2.0000
  ARY ARY  5.8543
   H5 XK2  0.0000
   HN HSD  1.0000
  C17 TSA  2.0000
  DBZ DBZ  5.9122
  CFE CFE  5.6131
  BTJ BTJ  7.6010
  CJJ CJJ  6.0954
  AZR AZR  5.7985
    N HSC  1.5000
  DMR DMR  7.3964
  BWI BWI  5.1631
  BHG BHG  6.2370
  BSM BSM  8.2506
  ANK ANK  9.5560
   CA HSC  2.0000
  BVV BVV  6.2253
  DNL DNL  5.2757
  BRW BRW  8.8524
  DGJ DGJ  6.0871
  BUJ BUJ  6.9814
  H20 TSA  1.0000
  CXO CXO  9.9317
  BIP BIP  5.0290
  AJZ AJZ  9.4366
  DHA DHA  6.9826
  BKR BKR  18.8773
  BYK BYK  5.4106
  ACL ACL  12.0360
  AZT AZT  5.6850
  HG1 PRO  0.0000
  BOX BOX  10.9181
  CVF CVF  5.5875
  ALP ALP  6.7850
  AAR AAR  15.9458
  CUV CUV  8.7253
  DGR DGR  6.7898
  CIE CIE  5.4227
  DLF DLF  7.0727
  ASU ASU  8.1500
   CB HYD  2.0000
  CMO CMO  6.4224
  BWH BWH  6.0112
  CXD CXD  5.3827
  ADY ADY  5.5898
  ALR ALR  8.5710
  SPH BON  1.5000
  BKX BKX  7.9805
  DBG DBG  7.5295
  CED CED  6.4294
  BQT BQT  5.5900
  DBW DBW  7.6224
  CHF CHF  5.9146
  CIU CIU  5.9204
  C26 XK2  1.7000
  BPD BPD  8.8548
  ASA ASA  9.7296
  CPS CPS  11.1662
 HH21 ARG  1.0000
  BJK BJK  16.9584
  CUM CUM  5.3842
   N1 QSI  1.5000
  BLM BLM  5.3949
  BVI BVI  9.9756
   HE ARG  1.0000
  CEY CEY  5.1380
  CG2 ILE  2.0000
  H78 XK2  1.0000
  CDC CDC  5.2724
  CCL CCL  6.0548
  DKL DKL  5.7166
  CST CST  10.5737
  HB2 GL2  0.0000
  DOB DOB  5.1058
  AGU AGU  9.5341
  BTU BTU  5.2490
  DMX DMX  6.2642
  CSH CSH  18.1736
  AQS AQS  7.5630
  CTU CTU  5.5852
  BXL BXL  6.8449
  AFP AFP  7.2370
  HB1 LYS  0.0000
   HA AS2  0.0000
  BSJ BSJ  6.0324
   CA AS1  2.0000
  BPP BPP  7.9015
  CAP CAP  7.1705
  BOI BOI  9.1509
  AJJ AJJ  11.8081
   HZ PHE  1.0000
  DHQ DHQ  8.1838
 HD11 ILE  0.0000
   HA GL2  0.0000
  CZV CZV  7.5519
  ALY ALY  5.2368
  HD1 PHE  1.0000
  C27 XK2  1.7000
   CA GLU  2.0000
  AZB AZB  6.9517
  BHS BHS  5.2627
  CCH CCH  6.3984
    H PHE  1.0000
  BFW BFW  5.4512
  BEJ BEJ  7.5278
  HG2 GL2  0.0000
  HB1 HSD  0.0000
  AAH AAH  13.5784
  DCH DCH  6.6988
  AXW AXW  5.2486
  APZ APZ  7.7749
  CE1 HSC  1.7000
  AON AON  5.0925
  COV COV  10.4799
  BIK BIK  6.4504
   H2 OH2  1.0000
  DBI DBI  9.5263
  BAV BAV  7.2716
  BBA BBA  6.6683
  CDY CDY  5.2216
  HB1 ALA  0.0000
  BZR BZR  6.0301
  HB1 CYS  0.0000
  AVA AVA  7.1044
  O4' QSI  1.4000
   CE LYS  2.0000
  BNJ BNJ  5.6256
  BMA BMA  14.5987
  CUF CUF  10.3510
  CDV CDV  8.6569
  BUT BUT  7.1208
  BEP BEP  6.2698
  ALH ALH  5.0321
    C PRO  1.7000
  H62 QSI  1.0000
  BIT BIT  12.4516
  DNV DNV  6.4628
  C4' QSI  2.0000
  BNG BNG  5.8730
  DJU DJU  6.2218
  DML DML  5.0924
  CWJ CWJ  8.2053
  CSF CSF  8.3850
    H AS1  1.0000
  BBD BBD  5.2222
  H4' QSI  0.0000
  CDG CDG  7.1152
  AIM AIM  7.1606
  CCC CCC  6.5750
  AZW AZW  6.8973
  CBC CBC  6.0084
  ALZ ALZ  6.7803
  DJG DJG  5.8742
  CNL CNL  5.0638
  CJK CJK  6.6371
  AQA AQA  5.8977
  HD1 HIS  1.0000
  AAC AAC  6.4674
    C HSC  1.7000
  BDH BDH  7.3279
  DMB DMB  5.4465
  CD2 TYR  1.7000
  AAN AAN  23.4158
  CMJ CMJ  5.4799
  AWI AWI  5.5789
  BRJ BRJ  7.5518
  CQR CQR  6.2752
  HD2 HSC  1.0000
  BHU BHU  5.8413
  BDF BDF  5.3483
   CA AS2  2.0000
  BFF BFF  5.9191
  CSA CSA  5.7885
  CIL CIL  6.5953
  H26 XK2  1.0000
  DDM DDM  5.1882
  CMY CMY  5.2228
  CDN CDN  6.9014
  BGB BGB  6.0477
  HE2 HSD  1.0000
  BIX BIX  19.3828
  BRG BRG  10.3957
   CE MET  2.0000
  BGS BGS  5.6368
  AIT AIT  5.4286
  ACV ACV  5.5402
  CRF CRF  10.4306
  AWR AWR  7.8237
  AIA AIA  7.3313
  AEN AEN  12.9997
    C VAL  1.7000
    C AS2  1.7000
  HD1 ARG  0.0000
  CAT CAT  5.4821
  BYX BYX  5.6985
  DBC DBC  6.5160
  CNO CNO  5.0490
  CMZ CMZ  8.5995
  CFB CFB  6.8796
  BOS BOS  12.2508
  AWO AWO  9.0546
  DFY DFY  6.1179
  CLB CLB  5.3031
  HD2 LYS  0.0000
  DFV DFV  7.1722
  BKN BKN  19.3143
   HN GL2  1.0000
  DLM DLM  5.8115
  BGE BGE  5.4228
  AQQ AQQ  5.5477
  DND DND  8.3315
  DJA DJA  7.8325
  CEB CEB  6.5864
  ANT ANT  7.9108
   C2 TSA  2.0000
  OH2 TIP  1.4000
  DKD DKD  7.3371
  AMW AMW  8.8672
  AYD AYD  5.1201
  BCP BCP  6.1951
 H5'' QSI  0.0000
  BQJ BQJ  7.7959
 HH12 ARG  1.0000
  BPI BPI  8.9953
  DAO DAO  8.4598
   CD LYS  2.0000
   CB AS1  2.0000
  HB2 PRO  0.0000
  DJR DJR  6.4726
  HB2 HSC  0.0000
  CJM CJM  5.0518
  DJQ DJQ  6.5031
  BHK BHK  5.7965
   CA THR  2.0000
  CZM CZM  5.1220
  H7B XK2  0.0000
  AXZ AXZ  5.7765
  AUT AUT  6.5304
   CD ARG  2.0000
  HD1 TRP  1.0000
  CWZ CWZ  11.3173
   CG HSD  1.7000
  AOM AOM  5.7472
  BDR BDR  5.0017
  ADC ADC  7.7397
  CKA CKA  6.5940
  CVY CVY  9.6632
  BPH BPH  10.9839
  OD1 ASP  1.4000
  CXX CXX  6.5097
    C ASN  1.7000
  CHT CHT  5.1479
  ASP ASP  5.8745
 H61B XK2  0.0000
  DEC DEC  8.8167
  AVL AVL  5.8050
  ASW ASW  6.6706
  AMV AMV  6.6075
  CCZ CCZ  5.9199
  DLA DLA  7.1102
  BYJ BYJ  5.7285
  AAQ AAQ  12.6907
  AOS AOS  5.9876
  DKA DKA  5.2700
  CFP CFP  8.3390
  HD2 HSE  1.0000
  BGJ BGJ  5.3707
    D max  0.0000
    O AS2  1.4000
  DIK DIK  5.4747
  BKO BKO  11.8683
  BLZ BLZ  5.3483
 HG12 VAL  0.0000
  BJA BJA  19.3312
  AUP AUP  9.5807
    N THR  1.5000
  BUG BUG  5.8246
  CIJ CIJ  6.6398
  AWM AWM  9.4869
  BTX BTX  6.0344
  DOA DOA  8.0997
  DJH DJH  5.5934
  AVO AVO  5.5567
   CB THR  2.0000
  CAO CAO  7.0132
  DDZ DDZ  5.8174
  BIB BIB  5.6685
  C31 XK2  2.0000
  CCE CCE  6.2694
  BIV BIV  6.8475
  SP2 SP2  1.5000
  HG1 THR  1.0000
  BWD BWD  5.3278
  CD1 ILE  2.0000
  BYR BYR  8.0534
  ARL ARL  6.0377
  AEO AEO  9.4140
  DLL DLL  7.2775
  CWF CWF  7.6478
  APH APH  6.6189
  AUA AUA  5.4435
  AFE AFE  7.8312
  AEY AEY  6.7353
  APD APD  7.6427
  BAS BAS  9.8207
    O LEU  1.4000
  DDE DDE  8.4203
  APY APY  5.7147
   CA TRP  2.0000
   H2 TIP  1.0000
  C78 XK2  1.7000
  AZZ AZZ  6.1697
  HB1 HIS  0.0000
  BBR BBR  6.5098
  CFC CFC  5.0849
  CJF CJF  5.3810
  AKC AKC  5.3891
  CPW CPW  12.8565
  H26 TSA  1.0000
  AIP AIP  5.8703
  DFE DFE  7.2186
  CAB CAB  6.7705
  CNA CNA  5.1658
   CB ASN  2.0000
  CQQ CQQ  9.2421
  CGX CGX  5.5994
  CTB CTB  7.3424
  AKI AKI  6.6794
  HD1 ASP  1.0000
  H16 TSA  1.0000
    N ASN  1.5000
  DGG DGG  9.1432
  AWQ AWQ  8.2852
  BZD BZD  9.1593
   CA ILE  2.0000
  CKN CKN  6.4346
  DDN DDN  6.3795
  AZF AZF  5.1936
  BKS BKS  5.3510
  CAE CAE  8.2588
  AMA AMA  8.4430
  CSQ CSQ  6.6773
  AKG AKG  5.1150
   OD HYD  1.4000
  ABW ABW  8.1331
  C61 XK2  2.0000
   HG SER  1.0000
  CRB CRB  5.9934
  BYY BYY  5.2008
  C37 XK2  1.7000
  CXH CXH  7.9930
  BQI BQI  5.6176
    O ARG  1.4000
 HH11 ARG  1.0000
  BYN BYN  7.0575
  CGS CGS  5.9620
  DBE DBE  6.6045
  BOG BOG  8.0514
  DLG DLG  6.4402
  BFZ BFZ  6.0515
    C LEU  1.7000
  DHW DHW  5.9927
  CG1 ILE  2.0000
  DNC DNC  7.9472
  HB1 GLU  0.0000
  DGH DGH  6.7526
  AXP AXP  5.9183
  ACG ACG  10.8435
    N GLY  1.5000
   CG AS1  1.7000
  DBQ DBQ  6.5419
  DBO DBO  8.0465
   OG SEP  1.4000
  BZQ BZQ  5.0818
  AOV AOV  5.1933
  AXI AXI  5.8059
   N6 QSI  1.5000
  DIU DIU  5.5891
  AAL AAL  9.2893
    O SER  1.4000
   O1 XK2  1.4000
  AKK AKK  6.2149
  CZS CZS  6.9408
  BBO BBO  5.0393
   CG ARG  2.0000
   HB THR  0.0000
    C SER  1.7000
  AVK AVK  7.0485
   HN THR  1.0000
  BAJ BAJ  7.3549
  HD2 ASP  1.0000
  BDU BDU  5.7158
  BCF BCF  6.0791
  CLP CLP  5.1143
   HA SEP  0.0000
  CLI CLI  7.0754
  BNX BNX  5.5910
  BCJ BCJ  5.3775
  BYI BYI  5.2341
  ANB ANB  9.2521
  CPY CPY  14.1348
  BBW BBW  5.0862
  CYY CYY  8.3062
  CPJ CPJ  5.2788
  AHQ AHQ  5.6851
  AOL AOL  6.3386
  DLC DLC  6.1313
  CAF CAF  8.7446
  BHJ BHJ  5.2824
  HG2 PRO  0.0000
  BAM BAM  7.6835
  HE2 HSE  1.0000
  CBT CBT  5.8896
  APW APW  7.2407
  BGC BGC  5.3215
  DLU DLU  5.7111
  DBS DBS  6.0458
  COU COU  8.3685
  BRT BRT  8.7290
  BPL BPL  5.5858
  NH1 ARG  1.5000
   HN MET  1.0000
  DMQ DMQ  5.0411
  AKR AKR  5.1205
  DDA DDA  6.9451
  CJD CJD  5.3262
  H36 XK2  1.0000
  CPQ CPQ  9.0129
  BNT BNT  8.4661
  BNO BNO  5.4562
  ACQ ACQ  8.3550
  BOB BOB  10.2177
  AHV AHV  10.1637
  DOH DOH  7.9051
  AQG AQG  5.7719
  AZG AZG  5.1864
  AYK AYK  5.0966
  BIH BIH  6.0654
  CSO CSO  13.1265
  CXA CXA  7.2218
  HB1 GL1  0.0000
  BNK BNK  5.4538
  CWW CWW  9.0144
  AWA AWA  7.2808
  AAY AAY  10.7192
  BCC BCC  6.1251
  AAD AAD  12.1594
  COO COO  8.7360
  CBL CBL  6.8226
  BAB BAB  5.2709
   HN ARG  1.0000
  CUZ CUZ  11.7971
  CTE CTE  10.7558
  BJD BJD  6.6952
  AWF AWF  6.0084
  AVD AVD  7.5838
  BVC BVC  6.5674
  DMM DMM  5.3965
  CTS CTS  9.5457
  CRD CRD  5.8893
   CA ASP  2.0000
  CBH CBH  7.2837
  CAG CAG  5.9240
   CB QSI  2.0000
  CEK CEK  7.4520
  DKU DKU  5.0001
  DAK DAK  9.3584
  CGI CGI  7.4067
  BNI BNI  10.0872
   HA PHE  0.0000
  DCY DCY  5.0604
  CGO CGO  6.7830
  BED BED  7.3051
  BAL BAL  5.8597
  DAS DAS  5.4559
  DMC DMC  5.7499
  CNM CNM  5.1117
  CTP CTP  10.0577
  HE2 GLU  1.0000
  BNQ BNQ  10.3947
  BLA BLA  12.2958
    H HIS  1.0000
  AKS AKS  7.2405
  HG1 CYS  1.0000
  AAF AAF  20.1290
  BQS BQS  6.8030
  CVW CVW  10.6159
  CME CME  7.1369
  AVC AVC  7.8832
  APJ APJ  7.5439
  DNN DNN  5.4437
  DCG DCG  7.0292
  HB1 MET  0.0000
  CXF CXF  8.5892
  BYP BYP  8.2224
  AQR AQR  6.1452
  BOP BOP  13.6461
  DGM DGM  5.4055
  H73 XK2  1.0000
  BFD BFD  6.5744
  CZ3 TRP  1.7000
  BHH BHH  5.7982
  AFR AFR  13.4407
  BGU BGU  5.0111
  H5' QSI  0.0000
  BPX BPX  14.4803
  AJG AJG  7.6706
    N QSI  1.5000
  BDW BDW  5.4103
  CJU CJU  6.3068
  BLC BLC  20.0134
  CD2 PHE  1.7000
  DMU DMU  5.8205
  CGY CGY  5.5927
  DMF DMF  5.1545
  H27 XK2  1.0000
  BWC BWC  7.0503
  DGD DGD  5.9988
  H29 XK2  1.0000
  AAV AAV  7.6879
  CE1 PHE  1.7000
  AGQ AGQ  6.8270
  BHZ BHZ  6.8544
  CVG CVG  7.4413
  CCF CCF  7.3102
  COR COR  6.5352
  CEW CEW  7.3176
  AHG AHG  9.1455
  DAZ DAZ  6.0295
  CNS CNS  22.5802
    C GLU  1.7000
  BUF BUF  5.2757
  BGQ BGQ  5.5617
  ND1 HIS  1.5000
  DGL DGL  5.2448
  AYF AYF  5.0165
  BVY BVY  6.2039
  CBV CBV  5.4221
  DAG DAG  5.1761
  BRY BRY  7.2694
  AZC AZC  6.6322
 HE21 QSI  1.0000
  CSD CSD  6.9724
  BWW BWW  5.0970
  BNA BNA  11.3721
  BJU BJU  11.2061
  BHV BHV  7.2851
  BYZ BYZ  6.1514
  CJX CJX  6.1134
  CII CII  5.9933
  AWS AWS  6.8950
  DAQ DAQ  5.2348
  CBR CBR  5.5287
  AAA AAA  7.1720
  DEB DEB  5.2954
  DBH DBH  6.2352
  CPD CPD  19.0997
  CRO CRO  8.9976
  CSC CSC  9.5477
  HB1 HSE  0.0000
  DHJ DHJ  6.0568
  AUY AUY  8.0563
  ASQ ASQ  8.0740
  ANC ANC  6.5984
   CD ILE  2.0000
  BVZ BVZ  8.2864
  BFA BFA  6.5487
   CB SEP  2.0000
  CQI CQI  8.5689
  APL APL  5.2506
  AHK AHK  7.9957
  BLP BLP  6.8572
  BDS BDS  6.3117
  DBT DBT  5.7078
  HO5 XK2  1.0000
  ARJ ARJ  5.1725
  CBW CBW  5.7431
  BPJ BPJ  6.6493
   HA HSC  0.0000
  CYL CYL  7.9657
  BTR BTR  8.2141
  BLT BLT  10.3006
  ASD ASD  6.7225
  HB1 PRO  0.0000
  BVH BVH  5.8481
  DDG DDG  6.9488
  HE1 HSE  1.0000
  CVE CVE  5.3494
  BMR BMR  5.1114
  BCN BCN  7.8817
  AOH AOH  6.3595
  BIC BIC  6.4186
  BTN BTN  7.8797
  DJI DJI  5.3599
 HG23 VAL  0.0000
   HA MET  0.0000
  BFK BFK  6.5936
  AEK AEK  7.2238
  BQU BQU  11.9800
  BII BII  5.9592
   HH TYR  1.0000
  CIR CIR  5.0716
  BFU BFU  7.7439
  ANP ANP  6.3499
  CYH CYH  6.8527
  BXA BXA  5.3897
  CYV CYV  8.7506
  DKC DKC  8.4656
  CJA CJA  5.1573
  O23 TSA  1.4000
  CPR CPR  8.1837
  ADZ ADZ  7.1854
  BRN BRN  6.8815
  H24 XK2  1.0000
  AFD AFD  6.9495
    C AS1  1.7000
  BOT BOT  7.8674
  H2B XK2  0.0000
   O8 TSA  1.4000
  BAW BAW  6.0558
    N VAL  1.5000
  CXL CXL  5.6056
  AYI AYI  7.5303
  ABY ABY  16.3037
 HG11 ILE  0.0000
  BAZ BAZ  5.8355
   HN ASN  1.0000
   CB ARG  2.0000
  CD1 TRP  1.7000
   C6 QSI  1.7000
  CEM CEM  7.0529
  DNH DNH  8.5104
  BWP BWP  6.8212
  DIL DIL  7.4851
   O2 SEP  1.4000
  AUG AUG  6.3667
  AFW AFW  7.4914
  BBL BBL  5.1490
  NE2 QSI  1.5000
  ABB ABB  15.9935
    H ALA  1.0000
  BLB BLB  16.2998
  BJP BJP  6.9307
    O LYS  1.4000
  BMT BMT  10.1417
  DKR DKR  7.5602
  CBN CBN  6.2419
  BDM BDM  7.1204
  DEU DEU  6.1523
  BXT BXT  5.8602
  BGW BGW  5.5399
  AVI AVI  6.9767
   HA THR  0.0000
  CKW CKW  5.2045
  CAH CAH  6.7444
  BAX BAX  6.8039
  DHP DHP  5.1833
  AWP AWP  5.0079
  BOW BOW  7.8406
  CMU CMU  5.1758
  BDI BDI  6.9972
  C21 XK2  1.7000
  BSI BSI  8.0749
  ATF ATF  5.6718
  DNS DNS  7.0306
  CHP CHP  5.0481
  CON CON  17.9047
  CNV CNV  16.9054
  ND1 HSC  1.5000
  CGN CGN  5.1128
  DJS DJS  5.6990
   CA GL2  2.0000
   C7 XK2  2.0000
  CLH CLH  6.5665
   H4 XK2  0.0000
  CMH CMH  6.3609
  DJV DJV  5.8167
  BRU BRU  7.8360
   C5 XK2  2.0000
    N LYS  1.5000
  BSY BSY  9.4921
  ADD ADD  8.6660
  CGV CGV  5.1385
  BTG BTG  6.6093
  BXJ BXJ  6.3387
  APA APA  7.7017
  BYH BYH  5.5938
  BDD BDD  5.1723
  AWV AWV  5.0131
   HA AS1  0.0000
  BGR BGR  5.6373
  CGL CGL  5.4139
  ARV ARV  8.0097
  AHB AHB  5.1909
  AJW AJW  11.0288
  AWU AWU  5.4308
  AJS AJS  7.3668
  BWS BWS  6.2961
  BWF BWF  9.6560
  CXK CXK  10.8938
  CXB CXB  6.3794
  CKF CKF  5.3632
  BGY BGY  5.8764
  AST AST  6.8659
  AFZ AFZ  9.8618
  ABU ABU  8.7117
  HB2 TRP  0.0000
  HD1 ILE  0.0000
  CXC CXC  10.0906
  CHD CHD  5.9046
  DFQ DFQ  6.4281
    O GL2  1.4000
  BXZ BXZ  8.0737
  BEW BEW  6.5268
  BZN BZN  5.0908
  DHN DHN  6.4830
  CMT CMT  5.1422
  BQP BQP  6.2390
    C GLY  1.7000
  APE APE  6.8824
  AIL AIL  10.4059
   HN GLN  1.0000
  AXH AXH  6.2902
  HB1 SEP  0.0000
  BUM BUM  5.2935
  BAD BAD  6.1255
  ADA ADA  14.7718
  BEA BEA  5.1169
  C35 XK2  1.7000
  DOI DOI  5.0015
  AVT AVT  6.4744
  AHO AHO  13.4956
  CZY CZY  5.5018
  CUS CUS  8.0465
  HH2 TRP  1.0000
  CAY CAY  6.2134
  ASC ASC  5.2860
  AYP AYP  5.1608
  ACT ACT  5.3423
  DKW DKW  5.5272
  C74 XK2  1.7000
   CG MET  2.0000
 HG22 THR  0.0000
  AJR AJR  7.5872
  H66 XK2  1.0000
  BXM BXM  6.4605
  CYU CYU  8.8073
  CEN CEN  8.3046
  BCI BCI  6.5205
  BLY BLY  8.0407
  CDD CDD  5.8187
  CH2 TRP  1.7000
  HT3 QSI  1.0000
  ADL ADL  11.7686
  CAV CAV  5.3413
  ALW ALW  6.4982
  CXY CXY  8.8963
  CG2 VAL  2.0000
  DGE DGE  5.0230
    H GLN  1.0000
    D min  0.0000
  HE1 TYR  1.0000
    O GLN  1.4000
  BTD BTD  6.5663
  BEY BEY  6.6508
  BXN BXN  5.3937
  AYY AYY  6.0159
  AXJ AXJ  5.4761
    O TYR  1.4000
   C9 TSA  2.0000
  BEX BEX  5.2907
  BAC BAC  5.9309
  AAB AAB  6.0192
  ACZ ACZ  7.7045
   C4 XK2  2.0000
  BAG BAG  7.6890
  CCI CCI  5.4029
  BPR BPR  5.9121
  BBX BBX  6.4749
  HE2 PHE  1.0000
  HB2 LYS  0.0000
  BCQ BCQ  6.0808
  DFM DFM  5.4980
  CVU CVU  8.1493
  ABR ABR  18.8144
    C ILE  1.7000
  DAM DAM  5.7281
  BXF BXF  6.6749
  CWN CWN  10.4183
  DAR DAR  5.0637
  APF APF  5.4095
  OD2 ASP  1.4000
    H CYS  1.0000
  BKF BKF  5.9940
  OE2 GLU  1.4000
  CBA CBA  5.9142
  BET BET  5.4471
  BAU BAU  5.3731
  ALC ALC  8.6828
  CQF CQF  10.8256
  AUW AUW  5.1937
   CA HIS  2.0000
  DDL DDL  5.7302
  ALQ ALQ  5.4926
   CB ILE  2.0000
  DDI DDI  7.3807
  BPU BPU  6.7308
 DUM1 DUM  0.0000
  CZU CZU  8.3714
   CG QSI  2.0000
  HA2 GLY  0.0000
  DNE DNE  7.1276
  DBP DBP  7.4594
  BRC BRC  6.1277
  DJO DJO  5.4275
  AED AED  10.1341
  BPW BPW  6.0360
  DGO DGO  5.0264
  BVA BVA  5.3529
  CSL CSL  14.4891
  BUS BUS  6.5407
  CHW CHW  6.1021
  CPT CPT  11.8063
  ADJ ADJ  5.2979
  BYV BYV  5.2425
  BTC BTC  5.0649
  BDG BDG  6.0901
  AXQ AXQ  6.5933
  BPM BPM  13.3273
  CIW CIW  5.3762
    N GLU  1.5000
  CKJ CKJ  5.1645
  BJC BJC  10.4769
  CYP CYP  11.2856
  BDT BDT  6.3842
  AWK AWK  5.8299
  DOT DOT  5.9856
   C5 QSI  1.7000
  AAO AAO  10.9199
   HN PHE  1.0000
  CWX CWX  8.2159
  AHA AHA  8.7650
  DIM DIM  5.8930
  DIC DIC  5.1006
  C29 XK2  1.7000
  ARZ ARZ  5.6131
  ANJ ANJ  7.8429
  C75 XK2  1.7000
  CUL CUL  11.1688
  BJR BJR  7.6571
  AYE AYE  5.7258
  ANF ANF  6.0900
  ANS ANS  6.3150
  HD2 ARG  0.0000
  AIU AIU  11.0603
  CKG CKG  6.3453
  AVU AVU  5.1412
    N MET  1.5000
  H76 XK2  1.0000
  ABF ABF  9.6663
  CZA CZA  5.4094
  BIN BIN  5.2641
  BWN BWN  10.5265
  CYO CYO  9.3197
  BNW BNW  12.2172
  CCB CCB  5.5650
  ASR ASR  5.2414
  DFT DFT  6.3059
  CRP CRP  5.5427
  AYV AYV  6.3878
   HN GL1  1.0000
   CB LEU  2.0000
  HD1 LYS  0.0000
  ALL ALL  6.5994
  APR APR  6.7823
  BTQ BTQ  9.1992
  BTM BTM  5.3854
  BPA BPA  5.9750
  DAA DAA  6.2050
  BIZ BIZ  14.9438
  AMG AMG  6.4753
  AZD AZD  6.0163
  BGI BGI  5.7069
  CUG CUG  6.5536
  DMO DMO  5.1366
    H HSC  1.0000
  DDT DDT  5.9979
  BVD BVD  8.5124
  CWK CWK  6.8613
  CZG CZG  7.3187
  HG2 LYS  0.0000
   CB HSC  2.0000
  CAA CAA  6.9232
   HN AS2  1.0000
  DDO DDO  5.8427
  ADG ADG  11.2878
  BIO BIO  5.5307
    C ARG  1.7000
  CSS CSS  8.9570
  ALN ALN  5.8382
    O GLY  1.4000
  BWT BWT  6.9573
  CWE CWE  7.3569
  AOT AOT  5.7783
   CG ASN  1.7000
  DMV DMV  5.1810
  CBK CBK  5.0684
  DFS DFS  5.9682
  CZQ CZQ  11.3462
   HA TRP  0.0000
  ABN ABN  5.0773
  AGG AGG  7.1879
  ALV ALV  7.6440
  BFO BFO  6.0618
  AUE AUE  7.2697
  ATG ATG  5.7239
  DKP DKP  5.0768
  DIP DIP  6.0669
   HN HSC  1.0000
  CFA CFA  5.1191
  BAA BAA  5.4064
  BRR BRR  9.9607
  AMO AMO  8.6085
  CYJ CYJ  6.4130
  CHY CHY  8.5685
   CA PHE  2.0000
   O1 SEP  1.4000
  CIM CIM  6.5132
  HD2 AS2  1.0000
  DFJ DFJ  6.5098
  CDS CDS  6.9079
  HG1 GLU  0.0000
  BQG BQG  11.0455
  HG1 GL1  0.0000
  CVD CVD  5.1432
  BKU BKU  5.4014
  COB COB  13.4505
  CPL CPL  12.3533
  BUL BUL  6.2253
   CB ASP  2.0000
  BFY BFY  5.8873
  C32 XK2  1.7000
  AFN AFN  9.8134
  CXW CXW  5.7210
  ANL ANL  5.5543
  BYB BYB  5.5556
  DAV DAV  5.5346
  BPB BPB  6.5505
  DHD DHD  6.7724
  AYJ AYJ  5.1055
  ASL ASL  5.4573
  DJP DJP  8.1851
  AGZ AGZ  8.0555
    O AS1  1.4000
  DNO DNO  6.1111
  CEJ CEJ  5.0157
  AQD AQD  6.2499
   HD AS2  1.0000
  ATU ATU  5.4591
  AKN AKN  11.7917
  C25 XK2  1.7000
  BNC BNC  14.2664
  CAL CAL  7.0338
   N9 QSI  1.5000
  AEW AEW  9.2921
  CE1 HSD  1.7000
  BNH BNH  5.0540
  BXC BXC  5.9666
    C HYD  1.7000
  CQT CQT  5.9825
  CMA CMA  9.4503
  CBZ CBZ  5.0168
  BXR BXR  6.0088
  API API  7.3939
  CE1 HIS  1.7000
  BVU BVU  5.6449
  HB2 HYD  0.0000
  BEO BEO  5.2323
  DIX DIX  5.5583
   CA GLN  2.0000
  CSR CSR  11.8478
  BCR BCR  8.3380
  BPG BPG  5.7945
  BWV BWV  5.4263
  DDP DDP  6.1679
  BQA BQA  9.9687
  BEE BEE  5.2359
  ATA ATA  7.1724
  ATB ATB  5.3897
  CQW CQW  5.9287
  CMS CMS  5.5016
  CRG CRG  8.1752
  HB2 GLU  0.0000
  DNQ DNQ  6.1463
  BLV BLV  10.5238
  BFG BFG  6.9591
  AOJ AOJ  7.8424
   HA ASP  0.0000
  DIB DIB  6.2334
  CYC CYC  7.5897
  CPK CPK  14.3875
  CWP CWP  6.7658
  CIG CIG  6.8846
   C8 QSI  1.7000
  ALA ALA  7.6961
  BWK BWK  7.7786
  BQY BQY  5.4521
  HB3 ALA  0.0000
   HD HYD  1.0000
  AMZ AMZ  7.8204
  C24 XK2  1.7000
  BDQ BDQ  6.4340
  DKM DKM  5.0248
  BZI BZI  6.0472
  CVM CVM  7.4987
  CHQ CHQ  6.0693
  CDP CDP  6.0821
  CZH CZH  5.7245
  ADI ADI  8.7729
   H2 QSI  1.0000
  AHR AHR  5.4759
  DGZ DGZ  6.9587
  DBB DBB  9.2653
    O GLU  1.4000
  CQH CQH  14.9637
   C2 XK2  2.0000
  ARM ARM  7.9383
   CA VAL  2.0000
  CWQ CWQ  6.2536
  BQF BQF  10.9558
  BJH BJH  15.8831
  DII DII  5.4068
  ATD ATD  5.4489
  CZZ CZZ  5.2445
  CTH CTH  8.2773
  C13 TSA  2.0000
  BQC BQC  7.5654
  CYK CYK  5.4793
  BJF BJF  10.2827
   CB GL2  2.0000
  CYQ CYQ  9.7174
  CVO CVO  5.3851
  CNY CNY  13.5598
  DIR DIR  5.1191
  CLV CLV  5.7388
  BRZ BRZ  5.7302
  AUK AUK  8.2723
  AAI AAI  8.8787
 HG22 VAL  0.0000
  DOU DOU  5.6256
  CWU CWU  6.2548
  CFN CFN  8.7428
  DGY DGY  5.3851
  BNB BNB  5.3441
  DKX DKX  6.6164
    C GLN  1.7000
  BDB BDB  5.0559
  ABI ABI  13.8923
  AET AET  6.7874
  CEL CEL  6.2768
  CLW CLW  5.4557
  CWO CWO  12.5282
   CB TYR  2.0000
  BUN BUN  8.1556
  AJB AJB  5.6642
  H75 XK2  1.0000
  CPC CPC  18.4616
  BPF BPF  5.1190
  BIL BIL  5.8990
    H AS2  1.0000
  DHX DHX  5.1003
  DAL DAL  5.0228
  BYA BYA  7.0510
  BWX BWX  6.4837
  ALX ALX  6.6635
  O5' QSI  1.4000
  BBJ BBJ  6.3735
  NE2 HSE  1.5000
    N ARG  1.5000
  AIK AIK  6.0532
  DDY DDY  5.1135
  CXR CXR  7.1806
  AZO AZO  5.2991
  AAW AAW  9.7030
  DMK DMK  5.7433
  AXG AXG  5.5462
  H2A XK2  0.0000
  BMU BMU  11.3348
  HB2 HSD  0.0000
   CA GLY  2.0000
  ANN ANN  10.9778
  ALB ALB  7.9873
  CTA CTA  5.1341
  BLN BLN  12.8082
  DHK DHK  5.8695
  DFZ DFZ  6.7127
  CDX CDX  7.2081
  CXZ CXZ  6.1616
  BRK BRK  5.2214
  DBY DBY  8.5919
  BYE BYE  5.0480
  AXY AXY  6.2418
  BUE BUE  5.1023
  H61 QSI  1.0000
