# Supplementary material for: The Effect of Macromolecular Crowding on the Electrostatic Component of Barnase–Barstar Binding: A Computational, Implicit Solvent-Based Study
Source: PLoS One. 2014 Jun 10;9(6):e98618. doi: 10.1371/journal.pone.0098618 (PMC4051634; doi:10.1371/journal.pone.0098618)
Supplement: File S1 — Contains sample pdb files used in our analyses; each contains the barnase/barstar complex with a specific random placement of crowders of varying radii at 30% crowding density. Also included are files specifying, for each pdb file, the radii of each atom and model crowder. (TAR) [file pone.0098618.s005.tar › vary30percent_pdb/crowders_radii-45.siz]

aaaaaannnrrrrrrrr
  HN2      1.0000
 R185      1.8500
 HCT1      1.0000
  HN1      1.0000
  R15      1.5000
  NCT      1.5000
 OCT1      1.4000
 OCT2      1.4000
  HT1      1.0000
  HA1      0.0000
  CNT      1.7000
 HCT2      1.0000
 HT2G      0.0000
  NXT      1.5000
  OT1      1.4000
  CAY      2.0000
   OY      1.4000
  R18      1.8000
 HT2B      0.0000
  R20      2.0000
  R05      0.5000
 R195      1.9500
   CY      1.7000
 HTB3      0.0000
  HT2      1.0000
  R14      1.4000
  CTB      2.0000
  CAT      2.0000
  R19      1.9000
 HTB2      0.0000
  R00      0.0000
  R10      1.0000
   NT      1.5000
  HT3      1.0000
  R17      1.7000
 HT2A      0.0000
  HA2      0.0000
 R135      1.3500
 HT2C      0.0000
  OT2      1.4000
  ONT      1.4000
  CT2      2.0000
 HTB1      0.0000
  HNT      1.0000
  HY3      0.0000
  HY1      0.0000
  HY2      0.0000
  OXT      1.4000
   N7 QSI  1.5000
  CYZ CYZ  7.5831
  BOO BOO  9.3935
   C6 TSA  1.7000
  AFY AFY  9.6406
  CJL CJL  6.0079
  CAI CAI  8.2261
  BNV BNV  6.5259
  CFM CFM  6.4376
  BYC BYC  7.7218
  ADP ADP  6.7557
  BXK BXK  5.6568
  BQR BQR  7.1831
  BYW BYW  5.2766
   HA HYD  0.0000
    N PHE  1.5000
  CVA CVA  5.4764
  BMB BMB  6.2554
  HB1 AS1  0.0000
  CNK CNK  8.9194
  BRS BRS  8.7721
   CD PRO  2.0000
  BRB BRB  9.3163
  BMD BMD  6.0757
  H2' QSI  1.0000
  BPY BPY  5.6740
    C PHE  1.7000
 H31B XK2  0.0000
  BND BND  9.5524
   C3 XK2  2.0000
  AVY AVY  5.0322
   HN SEP  1.0000
  CIB CIB  7.4417
  CUC CUC  6.2047
  BUR BUR  6.1380
  ASS ASS  5.4526
  CCK CCK  6.0878
  BGX BGX  8.9236
  BHT BHT  5.8676
  CBF CBF  6.4866
  C3' QSI  2.0000
  ATX ATX  6.1726
  H79 XK2  1.0000
  CQS CQS  7.6773
  AHY AHY  6.0373
  CHG CHG  22.3516
  APV APV  5.4386
  BSX BSX  5.5546
  DCL DCL  5.3464
  AEM AEM  7.6805
  CDF CDF  5.4998
  AGD AGD  5.8715
  HD1 HSD  1.0000
  AXE AXE  5.1989
  BJS BJS  5.1692
  DID DID  7.5525
  CEF CEF  5.2334
  AGN AGN  5.9228
  CYR CYR  6.6551
  AMK AMK  6.1358
  CTQ CTQ  6.2962
  BBB BBB  5.2651
  AFT AFT  6.3495
  CDJ CDJ  7.0686
  ATE ATE  9.5084
  CD2 HSE  1.7000
  BNU BNU  6.2533
  BZF BZF  6.4589
  BMN BMN  5.7299
  DDD DDD  6.1058
  CWH CWH  5.0131
  CRV CRV  6.6635
   CG ASP  1.7000
    C CYS  1.7000
  AFH AFH  10.3885
  ARD ARD  6.2323
    C TRP  1.7000
  CYT CYT  6.6094
  COE COE  11.4467
  BIG BIG  5.2963
  AFI AFI  10.0381
  ASF ASF  7.6829
  BHY BHY  5.7079
  CUK CUK  6.1631
  CAM CAM  5.6997
  CTG CTG  8.8282
  DDU DDU  7.6899
  CYG CYG  5.1454
  HE1 GL1  1.0000
  ASX ASX  5.6553
  CKI CKI  11.3585
  HB2 AS2  0.0000
  BTK BTK  5.5040
  CHS CHS  10.0414
  BUI BUI  5.8502
  HE2 TYR  1.0000
  BTO BTO  5.2165
  BSK BSK  5.2337
  ARI ARI  5.7539
   HA GLU  0.0000
  BYQ BYQ  7.5565
  H22 XK2  1.0000
  HE3 TRP  1.0000
  COK COK  10.1980
  AKW AKW  5.9602
  ALU ALU  9.5997
  BXB BXB  6.4066
  OD1 AS2  1.4000
  CKY CKY  6.6430
  BIS BIS  10.8068
  CDR CDR  7.1458
  DHT DHT  5.1179
  CCD CCD  6.9770
  BWU BWU  5.0711
  CXI CXI  8.2863
  BYD BYD  6.5076
  CGG CGG  6.2967
   CB GLN  2.0000
  CE1 TYR  1.7000
  AGT AGT  6.9194
  ADW ADW  17.5935
  HG2 QSI  0.0000
   C1 XK2  1.7000
    O ASN  1.4000
  AOB AOB  5.3686
  DGP DGP  7.8125
  CZI CZI  6.2917
  CPN CPN  5.3079
  CZN CZN  6.9399
  AEU AEU  6.9747
  C18 TSA  1.7000
  ANX ANX  5.8672
  CMF CMF  5.3706
  BRP BRP  5.1571
  BIE BIE  6.6546
   CD QSI  1.7000
  CRM CRM  6.2765
  AIS AIS  14.1677
  AWN AWN  5.7838
   H5 TSA  1.0000
  BBQ BBQ  6.0506
  BLK BLK  6.1361
  ALD ALD  9.1680
  CSM CSM  5.4300
  BZP BZP  5.1200
  DIG DIG  8.9383
  AIY AIY  6.9675
  ACD ACD  9.7205
  CLZ CLZ  6.1761
  CZL CZL  9.0216
  DIE DIE  5.2004
  BKH BKH  6.4311
  AMP AMP  5.2247
  AOY AOY  6.7844
  CXG CXG  8.6150
  COF COF  5.5633
  BFH BFH  6.1125
  DBX DBX  5.2545
  BBH BBH  6.4213
  BSE BSE  6.4109
  AKF AKF  12.5821
  CGC CGC  6.4355
   CB CYS  2.0000
  DEK DEK  7.7544
  DHC DHC  7.5131
  BHM BHM  9.2814
  APS APS  8.2590
   C4 QSI  1.7000
   CZ PHE  1.7000
  O3' QSI  1.4000
  CKS CKS  8.5730
    N HIS  1.5000
  CXT CXT  7.3622
  CFO CFO  5.4964
  CFH CFH  5.5284
  AIR AIR  8.1336
  HB2 SER  0.0000
  CRA CRA  5.4629
  O2S QSI  1.4000
  APX APX  5.1741
  BEU BEU  6.9787
  ACY ACY  9.2394
  H37 XK2  1.0000
  CKZ CKZ  6.0133
    O VAL  1.4000
  DEA DEA  7.5280
  BOE BOE  7.5770
  CWD CWD  6.0671
  CEO CEO  6.1987
  CTD CTD  5.0106
  DFN DFN  5.2721
  ACC ACC  5.3693
  HE1 HSC  1.0000
   CA ALA  2.0000
  DAP DAP  5.2654
  AQI AQI  5.3232
   H1 OH2  1.0000
  CJG CJG  13.4676
  AYX AYX  6.3788
  BJB BJB  6.8372
  CSX CSX  5.7730
   CD GLN  1.7000
  AGJ AGJ  14.1878
  CDL CDL  5.3132
  CXN CXN  6.2111
  BVO BVO  5.6568
  AEF AEF  10.2136
    H ARG  1.0000
  AXT AXT  5.4867
  AQC AQC  6.0092
    N AS2  1.5000
  BEZ BEZ  6.7186
  CRN CRN  7.2946
  BWJ BWJ  5.2091
  AES AES  7.2756
  BXV BXV  5.1878
  AEI AEI  10.7488
  APQ APQ  6.8890
  OE1 GLU  1.4000
  H34 XK2  1.0000
  DEF DEF  5.1234
  DAT DAT  5.8401
  CBI CBI  5.6800
  HE1 TRP  1.0000
  CTC CTC  5.9540
  CXE CXE  5.8684
  CQL CQL  6.3196
  BNE BNE  6.3393
  CVL CVL  10.9573
  CLE CLE  9.6713
    N HSD  1.5000
   CB PRO  2.0000
  DGS DGS  5.7885
  CHU CHU  16.4604
  BOQ BOQ  10.4324
  HG2 ARG  0.0000
  CEI CEI  5.8771
  HB2 PHE  0.0000
  CTI CTI  8.8202
  CMQ CMQ  9.4805
  BKV BKV  6.4686
  AVF AVF  6.9353
  DES DES  5.9630
  CGQ CGQ  6.4916
  BIU BIU  6.7034
    O HSD  1.4000
  BBM BBM  6.8191
  CVQ CVQ  5.2205
  AQP AQP  6.2131
  AOD AOD  7.3881
 HG13 VAL  0.0000
    H MET  1.0000
  H12 TSA  1.0000
  BUC BUC  5.8335
  AVW AVW  5.4401
   HA LYS  0.0000
  CWY CWY  5.2195
  BDX BDX  13.6581
  ARC ARC  6.4603
  C5' QSI  2.0000
  ASG ASG  7.6112
  AMB AMB  8.1389
   CG TYR  1.7000
  C33 XK2  1.7000
   CA SER  2.0000
  BLE BLE  9.6088
  BZM BZM  5.4795
  HB1 ARG  0.0000
  AYL AYL  6.7839
  C28 XK2  1.7000
  BCS BCS  13.2957
  BNF BNF  5.0684
  BHI BHI  6.2702
  BBZ BBZ  7.6322
  BFJ BFJ  5.5018
  AZI AZI  5.4728
  AKD AKD  6.8251
  CSV CSV  7.5817
  HB1 AS2  0.0000
  CCQ CCQ  6.7603
  AUD AUD  5.7853
  BNM BNM  5.0865
  ALI ALI  7.4349
  OD1 ASN  1.4000
  C67 XK2  1.7000
  C72 XK2  1.7000
  CBE CBE  5.5424
  CLO CLO  13.2863
  BJT BJT  8.4787
  ABM ABM  6.4961
  CNH CNH  5.7254
  C1' QSI  2.0000
  AHX AHX  8.9301
  ACO ACO  13.1923
   HN ALA  1.0000
  CBM CBM  8.7379
   HN HYD  1.0000
  CGZ CGZ  15.9124
  BSC BSC  7.1607
  HG1 MET  0.0000
  DFF DFF  6.2292
  BSU BSU  5.1380
  BKI BKI  7.9297
  BCZ BCZ  11.6883
  AGV AGV  7.7577
  AKJ AKJ  6.6736
  CBX CBX  5.6947
 HE21 GLN  1.0000
   HG CYS  1.0000
  AUZ AUZ  6.0448
  AYT AYT  5.6730
  BQV BQV  7.9040
  AIC AIC  6.9972
   OC VDW  0.0000
  BVX BVX  11.1178
  HB1 LEU  0.0000
  DGK DGK  8.4748
  N10 QSI  1.5000
  AYZ AYZ  7.7015
  BRF BRF  5.7587
  BPT BPT  9.0242
  CHZ CHZ  7.0863
  BKC BKC  5.4617
  BJI BJI  6.3148
  BCG BCG  8.2518
  H35 XK2  1.0000
  BLX BLX  6.4298
  BYU BYU  5.8109
  CHB CHB  10.5743
  BPZ BPZ  6.6761
   HA HSE  0.0000
  BJL BJL  5.1205
  AGS AGS  9.0986
   CD GLU  1.7000
  AGF AGF  12.2979
   CB HIS  2.0000
  CND CND  8.3267
  ARS ARS  5.6375
  CTV CTV  7.5914
 H2'' QSI  0.0000
  AWX AWX  6.5363
  AJL AJL  7.3082
  OH2 HOH  1.4000
  CHV CHV  24.1845
  DGU DGU  5.1534
  CD2 LEU  2.0000
  BGF BGF  6.3292
  BLI BLI  7.5615
  DGB DGB  6.3113
 HD22 LEU  0.0000
  DCX DCX  6.2476
  CZF CZF  5.1494
  CTY CTY  8.0896
    O THR  1.4000
  CHN CHN  11.3257
  AKV AKV  6.8085
  AEJ AEJ  12.9699
  ARR ARR  6.5380
  HD3 ILE  0.0000
  CDM CDM  5.4950
  ACI ACI  11.0513
  H71 XK2  1.0000
  DAI DAI  5.2400
  AMI AMI  5.4147
  CD1 PHE  1.7000
  CKB CKB  5.2460
  BLQ BLQ  7.6016
  AOP AOP  5.4742
  AWC AWC  6.7152
  DEZ DEZ  6.1776
  DCC DCC  5.8199
  AZL AZL  5.1656
  AHP AHP  11.1423
  CSU CSU  5.9392
  AYW AYW  7.5175
   CG LYS  2.0000
  CGP CGP  22.2713
  DAH DAH  7.2349
  ANI ANI  5.8913
  BGD BGD  13.9127
  CSB CSB  8.9464
  ATL ATL  5.9623
  DDC DDC  5.8366
  CLF CLF  9.9133
  AOO AOO  6.0162
  CGR CGR  14.5005
  AXM AXM  5.6029
   CG HIS  1.7000
  CHE CHE  17.3109
  CIC CIC  5.5716
   O7 TSA  1.4000
  DEM DEM  5.0554
  BCM BCM  7.7983
 HD22 ASN  1.0000
  ATV ATV  5.3445
    C LYS  1.7000
  BGA BGA  9.5121
  CHA CHA  17.5481
  CGE CGE  12.7284
  AGC AGC  9.0726
   HB ILE  0.0000
  CEU CEU  5.8255
  CUT CUT  6.4451
  BKA BKA  6.7887
  BWL BWL  5.5716
  CVT CVT  7.7403
  BCY BCY  9.2291
  AVB AVB  5.6656
 HG22 ILE  0.0000
  CWL CWL  7.2062
  CDI CDI  5.0262
  BJX BJX  8.0072
  CEQ CEQ  6.2852
  AVZ AVZ  5.3762
  BVW BVW  5.0854
  AHM AHM  5.5014
  HB2 ARG  0.0000
  BPQ BPQ  10.2996
  BWY BWY  8.1769
  BON BON  5.3287
  ABT ABT  9.9016
  C20 XK2  1.7000
  CQC CQC  5.4084
  ANY ANY  5.9611
  BKT BKT  5.7475
  AXA AXA  6.8344
  BDA BDA  9.3562
  BCX BCX  17.1838
  BMS BMS  5.4086
  COG COG  11.1956
  BCL BCL  22.9267
  AOA AOA  5.0994
  CVS CVS  8.0900
   CZ ARG  1.7000
  AIX AIX  6.5215
  DEW DEW  6.2836
  CUD CUD  7.8677
  BOH BOH  5.2566
  ASY ASY  5.4702
  CJO CJO  7.4940
  CZB CZB  6.6264
  BHW BHW  7.7046
  DEG DEG  5.2485
  CBO CBO  5.1410
  CLA CLA  7.0214
    H ILE  1.0000
  CCJ CCJ  6.4682
  AUR AUR  6.2406
    N ALA  1.5000
  CKT CKT  8.4425
  DED DED  6.0508
  BOV BOV  8.1853
  BOM BOM  5.0647
  CJW CJW  6.3815
  BAQ BAQ  5.3952
  O15 TSA  1.4000
  NE2 HSD  1.5000
  OE2 GL1  1.4000
  CMM CMM  9.9917
   CB TRP  2.0000
  BMQ BMQ  8.5932
  AUU AUU  8.6321
  ANO ANO  5.4716
  HE1 HIS  1.0000
  AFQ AFQ  8.1722
  AMT AMT  5.6014
   CD GL1  1.7000
  CBY CBY  5.3261
  ALG ALG  6.8801
 HG21 VAL  0.0000
  AOQ AOQ  5.2160
  OE1 QSI  1.4000
  HG2 MET  0.0000
  HB2 HSE  0.0000
  BTF BTF  6.0637
  BST BST  6.5152
  AFF AFF  11.8221
   HN CYS  1.0000
    H ASP  1.0000
  AIW AIW  5.1410
  DBA DBA  6.5050
  CQA CQA  9.8247
  CHX CHX  11.2187
    O GL1  1.4000
  CEG CEG  5.5400
  CMB CMB  6.7740
  AML AML  7.6961
  AMX AMX  5.3849
  DFB DFB  5.2294
  NE2 GLN  1.5000
  BVQ BVQ  7.0427
  BMI BMI  10.3340
  BJM BJM  6.6075
  CLL CLL  6.8409
  DFX DFX  7.1345
  CFR CFR  10.4154
  ADV ADV  8.2407
  BVF BVF  6.5792
  ASN ASN  5.6523
  HD1 HSC  1.0000
    N TRP  1.5000
  ABG ABG  16.5309
  BRQ BRQ  6.3382
  CWM CWM  5.3713
  BMY BMY  5.9081
    C ASP  1.7000
  BLD BLD  11.6594
  AAJ AAJ  5.7043
  CE1 HSE  1.7000
  BUX BUX  5.2111
  BHF BHF  10.6905
   HN TRP  1.0000
  AUB AUB  5.9578
  CMW CMW  7.3380
  BBY BBY  5.8749
  AZM AZM  6.4531
  ACR ACR  7.0184
  AXR AXR  7.1929
  CMK CMK  9.9998
  BXW BXW  5.5726
  ABP ABP  6.3115
  BLF BLF  6.0132
  AIQ AIQ  6.9415
  AYA AYA  6.0588
  CFL CFL  5.9117
  CQO CQO  5.7985
  BXO BXO  5.8269
  CMN CMN  7.4518
  CCA CCA  5.2528
  AJA AJA  5.1348
  DFH DFH  5.3494
  BUQ BUQ  7.6542
  HG1 ARG  0.0000
  BVP BVP  6.3921
  CEC CEC  5.7565
  DER DER  5.4176
  CIH CIH  11.4041
  HE2 MET  0.0000
  NE2 HIS  1.5000
  CJQ CJQ  7.9676
  ACN ACN  6.4516
   CG PHE  1.7000
 H31A XK2  0.0000
  BUK BUK  7.2933
  H25 TSA  1.0000
  DAY DAY  6.5743
  DBK DBK  5.0165
  BRO BRO  5.6693
  BNP BNP  5.7800
  AWL AWL  5.7917
  BZH BZH  5.0543
  CCN CCN  5.6181
  DEO DEO  6.1050
  BNR BNR  7.6454
   HE GLU  1.0000
  AXS AXS  5.2432
  AFJ AFJ  11.3261
  CIF CIF  11.9892
  CCM CCM  5.8047
  AIN AIN  9.5412
  CQJ CQJ  7.7111
  BLH BLH  6.1310
  BDE BDE  9.8110
  AEX AEX  5.1533
   CB MET  2.0000
  ALM ALM  6.6996
   H1 TIP  1.0000
  CRJ CRJ  7.0263
  BJE BJE  6.5599
  CMV CMV  5.4258
  BXE BXE  5.8709
  BAP BAP  6.8474
  ANZ ANZ  5.4887
  AJO AJO  6.9946
  DCN DCN  6.3163
  BMJ BMJ  5.3039
  AXK AXK  5.5760
  CJN CJN  7.4069
  BXI BXI  5.1994
  BGT BGT  5.4893
 HG12 ILE  0.0000
  AKY AKY  10.4223
  BGZ BGZ  6.2549
  AZY AZY  5.0539
  AVH AVH  7.8197
  ARQ ARQ  9.0459
  ADU ADU  11.3707
  CRC CRC  6.2280
  ARW ARW  5.7966
  AQO AQO  5.1191
  AVV AVV  8.4964
  OE1 GL2  1.4000
  BWE BWE  5.7241
  COY COY  6.1219
  AFK AFK  9.6961
  APT APT  5.8068
  CUW CUW  6.9863
  CLR CLR  6.1464
  BGK BGK  12.8287
  BDY BDY  8.7326
  AOC AOC  5.1231
   CG GL2  2.0000
   CA MET  2.0000
  CRI CRI  7.7500
  BHP BHP  6.3404
  DDH DDH  5.5821
  AQW AQW  5.0261
  H65 XK2  1.0000
  DAF DAF  7.8890
  AEL AEL  15.5746
  CUO CUO  8.1218
  CXM CXM  6.2385
  CCT CCT  6.3043
  AXF AXF  7.2642
  AGE AGE  9.3411
  CRH CRH  11.2874
  BCE BCE  13.1600
  DDQ DDQ  5.6686
  BFX BFX  8.5378
  BHD BHD  13.9734
  CD2 HSC  1.7000
    N GL1  1.5000
   CA ARG  2.0000
  APM APM  5.8828
  BAO BAO  5.6480
  AEA AEA  10.0303
  HB1 PHE  0.0000
  C66 XK2  1.7000
  CBU CBU  6.2008
  ACW ACW  6.5802
  CEP CEP  5.4692
  BLS BLS  9.2993
  AXB AXB  6.1096
  ASE ASE  5.1307
  DIJ DIJ  5.0388
  DFC DFC  5.1592
  HG1 GLN  0.0000
  CJV CJV  10.0490
  CUJ CUJ  5.9888
  DCP DCP  5.7067
  AQK AQK  5.2150
  ND1 HSE  1.5000
  AZQ AZQ  5.2739
  BEV BEV  11.2858
    C MET  1.7000
  AVP AVP  5.0915
  ANE ANE  5.4610
   H3 XK2  0.0000
  AOW AOW  5.4871
  CQN CQN  6.5360
  AEP AEP  5.4047
  H3' QSI  1.0000
  ATJ ATJ  5.6209
  O2' QSI  1.4000
   SD MET  1.8500
  DBJ DBJ  6.0774
  ARP ARP  8.3439
  ABH ABH  17.8238
  HB1 ASN  0.0000
  CUN CUN  6.8973
  AYU AYU  6.2494
  ABO ABO  7.7811
   CA CYS  2.0000
  DGF DGF  5.3398
  BFI BFI  5.6964
  AZJ AZJ  5.0966
  BJZ BJZ  5.2763
  CIX CIX  10.9157
  BFV BFV  7.0614
  ATH ATH  6.2581
  BAH BAH  6.7532
  BFS BFS  5.6565
  AGY AGY  8.7922
  BKW BKW  5.2313
    C GL2  1.7000
  BSD BSD  9.9557
  BVK BVK  7.5705
  AMF AMF  6.7784
  AKA AKA  5.1943
    O PHE  1.4000
 H61A XK2  0.0000
  AIB AIB  6.5699
  HE1 GL2  1.0000
  BEC BEC  12.6061
  AXD AXD  6.5416
  AOZ AOZ  5.3895
  AOE AOE  7.7220
  CPZ CPZ  8.1245
  AGX AGX  12.2677
   CG HSE  1.7000
  AKB AKB  5.1098
  CKO CKO  5.9279
   N7 XK2  1.5000
  CMX CMX  7.9437
  CRL CRL  11.1401
  BXY BXY  6.9581
  BNL BNL  10.7226
  BAK BAK  5.5309
  ACJ ACJ  8.2776
  BEG BEG  14.5388
    H SEP  1.0000
  CFJ CFJ  5.2909
  HB2 AS1  0.0000
   SG CYS  1.8500
  HD2 ILE  0.0000
  BZL BZL  5.3316
  ARH ARH  6.1877
  CMR CMR  5.0816
    O HSE  1.4000
  CD1 LEU  2.0000
  CCW CCW  7.4306
  BSA BSA  9.0200
  CXV CXV  6.6184
  CGM CGM  8.4831
  BRL BRL  5.9795
  BNN BNN  8.4210
  CXQ CXQ  5.5618
  BVG BVG  6.2570
  CE2 TRP  1.7000
  CRZ CRZ  5.3647
  HB1 QSI  0.0000
  BFR BFR  6.3077
  APN APN  6.2711
  HB2 CYS  0.0000
  CDW CDW  6.5226
  AZK AZK  6.3654
  BBP BBP  7.1050
  ARX ARX  5.3165
  AOI AOI  5.8908
  BJV BJV  6.6905
  BBC BBC  5.8466
  CWR CWR  6.5189
   CG GLU  2.0000
  COH COH  6.4645
  AHZ AHZ  5.2097
  CZD CZD  6.5760
  AKH AKH  5.3429
  ADO ADO  5.2304
  BMK BMK  7.1666
  H63 XK2  1.0000
  DHF DHF  8.4334
  ACU ACU  5.5461
  CPU CPU  6.7432
  CBS CBS  5.7205
 HE22 GLN  1.0000
  ADQ ADQ  6.5047
  ARK ARK  5.4618
   O4 XK2  1.4000
  BXQ BXQ  8.8021
  CLQ CLQ  7.2777
  CSG CSG  8.1226
  BZU BZU  5.8539
  CUQ CUQ  6.7125
  CSZ CSZ  9.0357
  DHL DHL  6.1912
  CVV CVV  7.7890
   HN TYR  1.0000
  AUN AUN  7.1692
  CYD CYD  6.7004
  CUH CUH  8.1115
  DFO DFO  5.2264
  CHC CHC  13.2783
  AMY AMY  11.1649
  BYM BYM  7.5244
  DHH DHH  5.1865
  AIF AIF  5.4663
  ABZ ABZ  9.0852
  CPE CPE  5.1641
  CNX CNX  13.5844
  CHJ CHJ  15.7081
  APC APC  5.8024
  BJJ BJJ  5.9635
  BQN BQN  5.0958
  CRK CRK  5.3055
  BSO BSO  6.9237
  DCB DCB  7.5582
  BSB BSB  5.6719
    C HSD  1.7000
   HA ARG  0.0000
  AYQ AYQ  6.2407
  CYS CYS  6.8529
  AIZ AIZ  5.5771
  BBN BBN  5.6490
  DGX DGX  6.9846
  CQK CQK  6.3868
  CRX CRX  8.3047
  AMM AMM  9.4750
  AVM AVM  5.6840
  CRW CRW  6.0806
 HD12 ILE  0.0000
  ATC ATC  7.0024
  CET CET  6.1592
  DHM DHM  5.2165
  BDL BDL  12.5754
   CB GL1  2.0000
  ATR ATR  7.5562
  C19 TSA  1.7000
  AYB AYB  5.5161
  AAE AAE  8.9721
  OE1 GLN  1.4000
  AUJ AUJ  8.2358
  BUH BUH  5.4468
  AUX AUX  5.2730
  H21 TSA  1.0000
  AWD AWD  5.3275
  CYI CYI  5.8582
  CBQ CBQ  5.4229
  AKO AKO  5.2062
  BLR BLR  11.5533
  BSR BSR  5.9737
  BSG BSG  9.7233
   HN ASP  1.0000
 H3'' QSI  0.0000
  CFZ CFZ  8.2263
  BMG BMG  6.2543
  CFU CFU  15.6864
  ATI ATI  5.8420
 HG21 ILE  0.0000
   HA ILE  0.0000
   CB HSE  2.0000
  CUX CUX  7.8437
  BCW BCW  7.1250
  BHE BHE  10.3263
  BDC BDC  5.1089
  AFB AFB  5.3631
  BFQ BFQ  12.1100
  BXS BXS  5.6411
  ANW ANW  7.0381
    O CYS  1.4000
  AQZ AQZ  5.7631
  AMU AMU  5.2022
   C6 XK2  2.0000
  BSW BSW  5.1930
  BMZ BMZ  5.5391
  BWB BWB  7.5209
 HD21 LEU  0.0000
  AHE AHE  9.9241
  ADM ADM  12.5072
    O ASP  1.4000
  AJU AJU  5.2082
  DCW DCW  6.1201
  AQU AQU  5.9404
  DHV DHV  6.4533
  CAS CAS  5.0210
  BOR BOR  5.2371
   N3 QSI  1.5000
  BHC BHC  8.5875
  CFI CFI  6.6862
  ACX ACX  5.8931
  OD2 AS1  1.4000
    H GL2  1.0000
  HB1 GLN  0.0000
  DFU DFU  5.4197
  CKX CKX  5.3779
  CFD CFD  6.0338
  CNI CNI  9.0382
  AQX AQX  6.4772
  BFP BFP  12.7385
  CFW CFW  12.9179
    C GL1  1.7000
  COQ COQ  5.8743
  AQF AQF  5.1179
  AVG AVG  5.8939
  C2' QSI  2.0000
 HD13 LEU  0.0000
  AGP AGP  6.2510
  CHO CHO  8.3126
   HB VAL  0.0000
  CSP CSP  5.1318
  CFS CFS  18.6206
  CJS CJS  17.3492
  CAN CAN  7.1785
  AXC AXC  6.8374
   HA VAL  0.0000
  DCA DCA  6.0156
  DBD DBD  7.4026
  AHT AHT  5.4634
  BAN BAN  5.0994
  BCT BCT  5.3221
  BID BID  10.6386
  AQB AQB  7.4634
  BYS BYS  5.5622
  CVJ CVJ  6.1716
  AOR AOR  6.3910
  CBD CBD  5.7206
  AUS AUS  5.4281
  ADR ADR  7.8320
  AHD AHD  5.0548
  CTX CTX  9.0338
  DBR DBR  6.2727
  CKP CKP  12.1235
  ABD ABD  18.3661
  ALE ALE  6.8149
  DCS DCS  6.4966
  CZK CZK  6.2297
  AZH AZH  6.1258
  BHB BHB  7.0820
  BZE BZE  6.6583
  BIM BIM  7.2478
  AAU AAU  13.5289
  CAX CAX  9.4084
  CCG CCG  5.7668
    O QSI  1.4000
  ASK ASK  5.0595
  BOL BOL  5.2007
  BSQ BSQ  9.4524
  CVP CVP  5.1953
  BCK BCK  7.7811
  ARF ARF  7.8249
  CE2 TYR  1.7000
  BRE BRE  5.6603
  H25 XK2  1.0000
  CSI CSI  5.7985
   CA HYD  2.0000
   NH VDW  0.0000
  C22 XK2  1.7000
  ALF ALF  5.3136
  AKU AKU  5.1879
  DDJ DDJ  6.1179
  H11 TSA  1.0000
  DBL DBL  5.0826
  CVK CVK  8.5044
  BIJ BIJ  7.1856
  CPG CPG  5.1225
   HA CYS  0.0000
  BZY BZY  5.8502
  BMV BMV  5.0703
  BBT BBT  13.6810
  DAJ DAJ  5.3867
  BLG BLG  8.5046
    H TRP  1.0000
  COW COW  5.2335
  BOC BOC  6.5008
  AID AID  7.2221
  AHI AHI  10.7508
  CVI CVI  9.3053
   HN GLU  1.0000
  CRQ CRQ  5.1508
  DCQ DCQ  5.8834
  C70 XK2  1.7000
  AQL AQL  5.0731
   SG HYD  1.8500
  CTT CTT  5.7629
  BQO BQO  6.3194
    N GLN  1.5000
   CA PRO  2.0000
  CFG CFG  5.5261
  BXX BXX  5.8141
  DEI DEI  5.5939
   H6 XK2  0.0000
  BGV BGV  5.2937
  AMN AMN  7.3095
  COT COT  5.2231
  AYO AYO  6.7469
  HB2 ALA  0.0000
  CZX CZX  5.1431
  AFL AFL  5.8152
  DCJ DCJ  5.5914
  CQE CQE  5.3215
  BUD BUD  5.7261
  AFS AFS  6.6800
  AYH AYH  5.3216
  DCU DCU  5.2862
   N2 XK2  1.5000
  TWE TWE  20.0000
   CG LEU  2.0000
  AFA AFA  11.1844
  ATN ATN  5.1245
  AQV AQV  5.2233
   CB LYS  2.0000
  CZ2 TRP  1.7000
  BOU BOU  7.0415
  DGT DGT  5.0016
  AAG AAG  21.1377
  CID CID  8.4402
  BQK BQK  5.5365
  ARO ARO  5.2438
  ANH ANH  6.3934
  CKU CKU  7.2854
  AOK AOK  5.4081
  CEH CEH  5.3479
  DGN DGN  5.5335
  BIA BIA  9.1903
  ASH ASH  5.9934
  CDT CDT  5.1856
  AMJ AMJ  7.8486
  CBB CBB  6.7898
  BUZ BUZ  5.0446
  BOD BOD  7.6841
  HD1 HSE  1.0000
  AWB AWB  6.7097
  ARE ARE  5.1261
  BMP BMP  5.4098
  CNC CNC  5.8791
  BZK BZK  6.0158
  BLO BLO  10.5910
  BAR BAR  5.0487
  AJQ AJQ  13.6971
  HB1 TRP  0.0000
  BQM BQM  6.5502
  BEN BEN  7.5117
  BGP BGP  5.8005
  DFD DFD  5.6841
  HT2 QSI  1.0000
  CEX CEX  6.0624
  CGD CGD  6.9980
  BTA BTA  7.2515
    N ASP  1.5000
  DFA DFA  5.8596
  CVN CVN  7.1129
   CG GLN  2.0000
  CPH CPH  6.3158
  ABJ ABJ  9.8930
  AGB AGB  5.3116
  CGJ CGJ  8.5566
  AFV AFV  8.7015
  CNB CNB  5.0931
  HG2 GLN  0.0000
  AWZ AWZ  6.2114
  BZC BZC  9.4601
  BFE BFE  5.9650
  CG2 THR  2.0000
  CTK CTK  5.0435
  CTJ CTJ  6.0011
  BXP BXP  6.4256
  BTL BTL  6.8422
  AJH AJH  5.5813
  BCH BCH  17.9678
  CBG CBG  6.5565
  ASB ASB  5.2644
  BLW BLW  6.9862
  COC COC  5.5644
  BUV BUV  6.0086
  BBF BBF  6.2686
  O1S QSI  1.4000
  ACF ACF  9.8265
  BZJ BZJ  5.3994
  AZU AZU  5.3949
  COP COP  5.9482
   CG PRO  2.0000
  BHO BHO  11.6773
  CGW CGW  15.9670
  BZB BZB  7.8598
   HA SER  0.0000
  BPK BPK  8.2359
  BVL BVL  6.4151
    C SEP  1.7000
  CMI CMI  6.5938
  BUP BUP  6.8723
  ALO ALO  7.4811
    H LEU  1.0000
  CXU CXU  5.1195
  BDO BDO  10.3650
    N AS1  1.5000
  ATQ ATQ  6.8268
   CA HSE  2.0000
  AXN AXN  5.3759
  AEG AEG  12.4467
  CYX CYX  6.2329
  BHA BHA  5.6728
  HB2 LEU  0.0000
  CQY CQY  7.6124
   HE GL1  1.0000
  CMP CMP  5.5343
  AGH AGH  6.2026
  CDQ CDQ  7.8041
  BER BER  7.4170
  AHS AHS  5.1035
  AQE AQE  8.2092
    N ILE  1.5000
  BHQ BHQ  14.5839
   C2 QSI  1.7000
  CQX CQX  5.0037
  CEA CEA  6.8936
  DEY DEY  5.1574
  ACS ACS  8.8521
  ALK ALK  6.3367
  BBE BBE  7.4164
  CZP CZP  5.7724
  H64 XK2  1.0000
    N HSE  1.5000
  BGN BGN  6.1214
  BQH BQH  5.8227
  AKQ AKQ  5.6410
  AAX AAX  15.2722
  DHG DHG  5.4569
    O HSC  1.4000
  CUA CUA  6.0979
  CRY CRY  8.4311
  BNS BNS  5.5946
  CKK CKK  9.9262
  BJG BJG  5.7770
  SPH NBN  1.5000
  COS COS  8.2835
  BZZ BZZ  5.1948
   HA HIS  0.0000
  ACE ACE  8.7506
  BZA BZA  5.2696
  CNE CNE  13.2175
  HD1 AS1  1.0000
  CIS CIS  6.4621
  BZS BZS  5.4230
  DGQ DGQ  5.0019
   HD ASP  1.0000
  CSW CSW  6.0945
  BRH BRH  5.5680
  CGA CGA  15.5935
  BWO BWO  6.2886
  CLU CLU  5.3876
  CHR CHR  16.9709
  CLT CLT  10.3396
  DEV DEV  5.3099
  ATW ATW  6.7381
  APG APG  5.2457
  BIY BIY  12.0421
  AER AER  6.7013
  CLX CLX  5.7279
  DAC DAC  5.5089
  AHW AHW  12.3328
  BZV BZV  5.9150
  HB2 GLN  0.0000
  HE2 GL2  1.0000
  BME BME  5.9626
   HN GLY  1.0000
   HN LYS  1.0000
  BEI BEI  17.4689
  CSK CSK  7.0473
  BKJ BKJ  8.2863
  ALS ALS  7.4017
  BCD BCD  8.9881
  CES CES  6.0152
  CDO CDO  5.6929
  CHL CHL  5.7795
  BWM BWM  6.3818
  NE1 TRP  1.5000
  COL COL  5.3404
  CUR CUR  6.5312
    H HSE  1.0000
  BTV BTV  5.1271
   CB PHE  2.0000
  BVE BVE  5.5589
  DBV DBV  6.7829
  DDX DDX  5.1320
  ATT ATT  12.1350
  BQE BQE  6.8845
  AJD AJD  5.0648
  COZ COZ  6.5842
  CNN CNN  6.0455
  BIF BIF  5.3422
  DHO DHO  5.6322
  CPA CPA  7.5230
  CIP CIP  6.4902
  AOF AOF  5.2168
  ADS ADS  7.3896
  DGC DGC  5.3965
   H1 HOH  1.0000
  DAW DAW  5.2604
  BHR BHR  7.6818
  CGF CGF  10.3089
  CSJ CSJ  5.4737
  CLS CLS  8.0485
  HA1 GLY  0.0000
  CLK CLK  7.0608
  CRS CRS  6.3147
  AAS AAS  5.2738
   HA LEU  0.0000
  BQX BQX  5.2276
  HZ2 LYS  1.0000
    C ALA  1.7000
   O3 SEP  1.4000
  BYL BYL  8.3798
   CB SER  2.0000
  CZO CZO  5.9834
  COI COI  6.3224
   HN SER  1.0000
  AND AND  6.3566
  DEE DEE  6.3502
  CLM CLM  6.7295
  AHN AHN  7.4727
   HE GL2  1.0000
  BDK BDK  18.1669
  OE1 GL1  1.4000
  HB2 QSI  0.0000
  ADT ADT  7.0163
  CUU CUU  5.1719
  CGB CGB  15.9989
  ACM ACM  5.8599
  HB2 HIS  0.0000
 HD21 ASN  1.0000
    O HOH  1.4000
  HD2 PHE  1.0000
  BKM BKM  6.0225
   HA ASN  0.0000
  ASM ASM  5.4625
  DIN DIN  5.3999
   HG LEU  0.0000
  CEZ CEZ  5.6306
  HB2 ASN  0.0000
  DHY DHY  7.1803
  BBS BBS  8.0623
  CML CML  8.8151
  AZP AZP  5.2643
  HE3 MET  0.0000
  BWZ BWZ  5.2780
  CGU CGU  8.4829
  BVJ BVJ  5.0889
   CA GL1  2.0000
  BEK BEK  9.7967
  DBF DBF  6.0267
  CWA CWA  5.2112
  CUP CUP  8.6670
  CTO CTO  9.4659
  BPE BPE  6.4624
  ANU ANU  6.6967
  AME AME  5.0801
 HG23 THR  0.0000
  DCZ DCZ  5.1113
  CTM CTM  6.2414
  ADF ADF  9.3061
  BBG BBG  6.8862
   HA GL1  0.0000
  CJY CJY  16.6917
  BJO BJO  5.0756
  CYA CYA  6.9458
  CLD CLD  10.5423
  AJP AJP  8.6668
  CTR CTR  7.4611
  COX COX  8.1122
   HA PRO  0.0000
  BQB BQB  6.3287
  BDZ BDZ  9.5688
  CJR CJR  5.9140
  DFW DFW  6.5207
  DGA DGA  5.4728
  BOY BOY  7.2391
  AJF AJF  5.2763
  ND1 HSD  1.5000
  BTZ BTZ  9.3413
  BTB BTB  5.3469
  CYE CYE  5.2617
  ABK ABK  8.1809
  BSP BSP  5.1396
  CMD CMD  7.2519
  AKL AKL  6.1236
 HG23 ILE  0.0000
  AHF AHF  6.0601
  DAU DAU  5.7994
  BVR BVR  5.5575
  DEN DEN  6.0808
  AAP AAP  17.9442
  BKY BKY  6.2643
  BWA BWA  5.4938
    H GLU  1.0000
  CHH CHH  11.4741
  BTT BTT  6.9128
  ABV ABV  13.7018
  ND2 ASN  1.5000
  BVN BVN  8.7348
  BMH BMH  6.7182
  BGO BGO  5.9388
   CG TRP  1.7000
  CD2 TRP  1.7000
  DCM DCM  6.9794
  AUM AUM  8.2138
  H14 TSA  1.0000
    O ILE  1.4000
  AWW AWW  7.5968
  BMX BMX  11.1501
  AXX AXX  5.2565
   CB AS2  2.0000
  NE2 HSC  1.5000
  BOZ BOZ  6.3574
  ANA ANA  10.3547
  CPF CPF  6.4806
  AWH AWH  6.4124
  AIV AIV  5.5214
  CFK CFK  5.8372
  O24 TSA  1.4000
  DHZ DHZ  5.5643
  AHC AHC  5.9985
    H HYD  1.0000
  CAR CAR  7.0478
  ARN ARN  6.2591
    O ALA  1.4000
  ANM ANM  7.5164
  HB2 TYR  0.0000
   CA ASN  2.0000
  CIA CIA  7.7655
  BEM BEM  9.6149
  CPX CPX  5.7270
  DAX DAX  7.1244
   CA LYS  2.0000
  CWS CWS  5.1588
  BOA BOA  6.7472
  BYF BYF  5.6467
  BIW BIW  5.8544
  HG1 GL2  0.0000
  CZR CZR  6.0481
  AFC AFC  9.8252
  BXU BXU  5.1712
   CG GL1  2.0000
  CVR CVR  5.3374
  AZS AZS  5.6490
  BBV BBV  20.0616
  BES BES  6.2385
  BDP BDP  8.7017
  CVX CVX  5.6185
  CTF CTF  6.1423
  CPM CPM  7.1744
  CDK CDK  5.6562
  ANR ANR  5.5134
  H74 XK2  1.0000
  AWJ AWJ  5.9913
  CIY CIY  5.1800
  HB2 GL1  0.0000
  CQU CQU  5.7569
  CJT CJT  6.4779
  BXG BXG  6.1759
  BOF BOF  9.5113
  BDJ BDJ  5.0726
 HG11 VAL  0.0000
  BFN BFN  7.2545
  BML BML  5.9937
  CHM CHM  13.7289
  CBJ CBJ  6.1057
  ARA ARA  8.7676
  AJC AJC  5.6147
  DAE DAE  7.8628
  AQN AQN  7.1959
  HB1 HYD  0.0000
  BZX BZX  8.7450
  CG1 VAL  2.0000
  CZW CZW  6.2689
  AJY AJY  10.4545
  CIN CIN  10.9205
  C63 XK2  1.7000
  DCT DCT  6.2079
  CPV CPV  10.4983
  BKE BKE  6.4697
    N TYR  1.5000
  DEJ DEJ  7.3145
  ABS ABS  14.1941
  CCO CCO  5.0585
  CIO CIO  10.5203
  BKG BKG  7.7103
    C TYR  1.7000
  BMC BMC  5.5531
  CAQ CAQ  5.5731
  BDN BDN  8.0307
  BQQ BQQ  5.3455
  AHJ AHJ  8.0976
  CLN CLN  8.0637
  ACP ACP  11.2481
  CMC CMC  6.8480
  BVT BVT  8.4687
  CTN CTN  5.8860
  DHS DHS  5.9151
  CNJ CNJ  5.5767
  AXL AXL  6.5400
  AEH AEH  12.2165
  ACB ACB  5.9405
  BEL BEL  5.4312
  DHB DHB  8.4754
  BRX BRX  5.1254
  C73 XK2  1.7000
   NZ LYS  2.0000
    N HYD  1.5000
  HG2 GL1  0.0000
 HE22 QSI  1.0000
  CTL CTL  5.2113
  C76 XK2  1.7000
  AJK AJK  6.3494
  CBP CBP  5.9525
  ATM ATM  5.0385
  ASO ASO  6.7867
  SPH SPH  1.5000
  AJN AJN  10.1199
  AYC AYC  5.8033
  H67 XK2  1.0000
  AAZ AAZ  7.6005
  HE1 GLU  1.0000
  HB2 MET  0.0000
    H SER  1.0000
  CZC CZC  5.1029
  ABA ABA  13.1028
  ATK ATK  5.7077
  HB1 HSC  0.0000
  CPP CPP  9.7528
  BGL BGL  5.6002
  CKD CKD  7.0273
  BJN BJN  8.5147
  AAT AAT  13.3882
  HZ2 TRP  1.0000
  H21 XK2  1.0000
  C71 XK2  1.7000
  DCD DCD  5.6138
  CHI CHI  10.0743
  BSZ BSZ  5.3175
   C3 TSA  2.0000
  DEP DEP  6.7397
  HT1 QSI  1.0000
  ATY ATY  5.9563
  BSS BSS  5.4173
  DFP DFP  5.1793
  ACK ACK  8.2198
  BQL BQL  5.3397
  BRV BRV  5.0533
  BZT BZT  5.1997
  OE2 GL2  1.4000
  ADK ADK  12.4371
  BJY BJY  5.1131
    P SEP  1.9000
  CVC CVC  5.2522
  HO4 XK2  1.0000
  AVN AVN  7.0793
  DHR DHR  5.9339
    O SEP  1.4000
  ANQ ANQ  7.0108
  CPO CPO  6.1483
  CAZ CAZ  6.7517
  DDS DDS  5.5928
  ASZ ASZ  7.0732
  CER CER  6.4015
  AQM AQM  5.5266
  CFX CFX  14.6184
  CNG CNG  5.2033
  CFV CFV  17.1525
  AGW AGW  5.8960
  CVH CVH  5.1488
  ART ART  6.9398
  ACH ACH  9.6077
  DET DET  7.5863
  CEE CEE  6.5826
  AGO AGO  8.0293
  AWY AWY  5.9391
  AUO AUO  5.5872
  AOG AOG  7.5186
   OG SER  1.4000
  C77 XK2  1.7000
   HN HIS  1.0000
  HE2 HSC  1.0000
  CDA CDA  7.9689
  BKZ BKZ  15.8450
  CPB CPB  8.7188
   CG AS2  1.7000
  CWV CWV  5.4122
    S QSI  1.8500
  AIG AIG  5.4552
  CFY CFY  7.5075
  CSE CSE  8.3547
  BTI BTI  8.6371
  CTZ CTZ  5.7277
  ATZ ATZ  6.4468
  CZJ CZJ  5.5100
  AUI AUI  6.3003
  BCO BCO  20.9985
  CIZ CIZ  7.0614
  CXJ CXJ  5.1961
  BUA BUA  6.2745
  CE3 TRP  1.7000
  BKD BKD  5.5309
  HD2 HSD  1.0000
   HA QSI  0.0000
    O HIS  1.4000
    N LEU  1.5000
  BPS BPS  6.4928
    C HSE  1.7000
  HZ3 LYS  1.0000
    H VAL  1.0000
    N GL2  1.5000
  HE2 LYS  0.0000
  CKH CKH  5.4466
  AEB AEB  11.1696
  BFM BFM  7.6102
  DFL DFL  5.5945
  C64 XK2  1.7000
  HB1 SER  0.0000
  CWT CWT  5.8955
  CDH CDH  5.5879
  DGV DGV  5.1696
  CYW CYW  7.1278
  HE1 MET  0.0000
  AGR AGR  13.8969
  CQM CQM  7.1946
  ANG ANG  6.5599
  BCB BCB  12.2232
  AYG AYG  5.0848
  AOU AOU  5.9367
  ADN ADN  7.5225
  H1' QSI  0.0000
  AWT AWT  6.2635
  BSL BSL  5.1289
  AAM AAM  21.9436
  ABC ABC  7.9881
  DDR DDR  5.0723
   O1 TSA  1.4000
  CRU CRU  5.6078
  BTH BTH  5.8905
  C65 XK2  1.7000
  DGI DGI  5.7352
  DFI DFI  5.3135
  DFG DFG  6.3892
  BDV BDV  11.9791
  CUY CUY  5.1205
  ABQ ABQ  12.4563
  AOX AOX  5.7943
  AQY AQY  6.1941
  AFX AFX  6.5950
  APB APB  5.1429
  DIA DIA  5.6568
  AFG AFG  12.3506
   HN LEU  1.0000
  CVZ CVZ  6.3426
  BRD BRD  8.2970
  BOK BOK  7.9607
  AMQ AMQ  5.1331
  BAE BAE  5.4203
  AQH AQH  5.9112
  CCY CCY  8.5090
  AHL AHL  9.1290
  BLJ BLJ  7.0285
  AHH AHH  6.5637
   CG HSC  1.7000
  CVB CVB  8.5976
  BFC BFC  5.1326
 HD11 LEU  0.0000
  ARG ARG  5.7530
  CCP CCP  5.1417
    H GLY  1.0000
  AJT AJT  6.2054
  DCR DCR  5.9502
  APO APO  5.8225
  CAW CAW  5.0656
   CB VAL  2.0000
  CNP CNP  11.5537
  ALT ALT  8.4183
  AJI AJI  5.0684
  DCI DCI  7.2097
  C22 TSA  1.7000
  COJ COJ  5.0856
  CDB CDB  5.7769
  AVX AVX  5.1634
  BTY BTY  6.0473
  CFF CFF  5.4619
  BVB BVB  8.0851
    C QSI  1.7000
  DHU DHU  5.3821
   HA ALA  0.0000
  AVQ AVQ  6.1839
  CLJ CLJ  7.4977
  BNZ BNZ  5.3437
  CDE CDE  6.9038
  CSN CSN  8.5604
  BSF BSF  5.8383
  AUL AUL  5.4113
  AHU AHU  9.3252
  NH2 ARG  1.5000
  CWG CWG  5.1511
  AKT AKT  7.1750
  HE1 PHE  1.0000
  BEH BEH  8.6418
  CFQ CFQ  13.7306
  AKX AKX  6.6032
   CA SEP  2.0000
  CGT CGT  12.3970
  ACA ACA  15.3561
  ADE ADE  14.6447
    H TYR  1.0000
  AYS AYS  5.1529
  BEB BEB  8.4039
  AXO AXO  5.2384
  CGH CGH  7.7933
  BMF BMF  9.2662
    H GL1  1.0000
  OG1 THR  1.4000
    C HIS  1.7000
    N PRO  1.5000
  AII AII  12.5187
  BRI BRI  5.9785
  BBK BBK  5.4019
  AFM AFM  7.4302
    O MET  1.4000
  COM COM  6.2571
  CJH CJH  5.6291
  BQW BQW  5.0931
  BAY BAY  6.4718
   NE ARG  1.5000
  CCR CCR  5.2853
    H HSD  1.0000
  AJM AJM  10.2900
  CNU CNU  7.1972
  DEX DEX  5.3222
  CAJ CAJ  5.0842
  BBI BBI  5.3969
  CQZ CQZ  6.7322
  CIQ CIQ  10.3319
  ALJ ALJ  5.5383
  BJW BJW  9.8469
  AVE AVE  6.0190
  CNF CNF  5.8805
  BJQ BJQ  5.1977
   HA GLN  0.0000
  DCO DCO  6.8559
  HB2 ASP  0.0000
  DHE DHE  5.4614
  HD1 PRO  0.0000
  AGK AGK  9.0798
   HN AS1  1.0000
  HE2 HIS  1.0000
 HG21 THR  0.0000
  BSV BSV  6.9899
  BAT BAT  5.3995
  CAD CAD  6.4061
  AVS AVS  5.0395
  AKP AKP  6.8382
  CIV CIV  5.0487
  APP APP  8.4177
  BUB BUB  7.1896
  DEH DEH  7.0251
  AGM AGM  6.2635
  AUQ AUQ  5.4124
  CMG CMG  12.6204
  COA COA  9.1754
  AJX AJX  5.2738
  AJV AJV  5.2253
  AFU AFU  5.4515
  ANV ANV  6.5684
   CZ TYR  1.7000
 HD12 LEU  0.0000
  H33 XK2  1.0000
  C36 XK2  1.7000
   CB ALA  2.0000
  CJI CJI  9.8548
  ARB ARB  7.1157
  BCA BCA  12.1260
  ABL ABL  11.0387
  BZG BZG  6.5578
  AUF AUF  5.0541
  CWB CWB  6.6107
  BHL BHL  14.0611
  CD2 HSD  1.7000
  BYG BYG  6.5153
  BMM BMM  12.0807
  HB1 TYR  0.0000
  CKL CKL  7.4414
   HN ILE  1.0000
  CD2 HIS  1.7000
  BIQ BIQ  5.5830
  C62 XK2  1.7000
  HG1 LYS  0.0000
  CDU CDU  5.7504
  AYM AYM  5.4567
  HD1 TYR  1.0000
  C23 XK2  1.7000
  DCE DCE  5.0907
  CIT CIT  6.0813
  BSN BSN  5.8412
  ABX ABX  10.5329
  CIK CIK  16.7862
  CKM CKM  8.9078
  BWQ BWQ  6.8330
  CEV CEV  7.0637
  BYO BYO  5.9907
  BTS BTS  9.9315
  CNQ CNQ  8.2105
  AGA AGA  12.0837
  CLC CLC  8.6679
  CLG CLG  6.0086
  AUC AUC  6.0324
  HG1 QSI  0.0000
  CKR CKR  10.6056
  BQD BQD  6.1666
  CLY CLY  7.5902
  AZX AZX  6.9265
  ASI ASI  5.8506
  AZA AZA  5.8322
  CKE CKE  5.4752
    H ASN  1.0000
  HZ1 LYS  1.0000
  CCS CCS  6.7942
  CJB CJB  6.7661
  BXD BXD  6.5136
  BKP BKP  6.2242
  CNR CNR  11.8226
  HB1 GL2  0.0000
  CKQ CKQ  9.7469
   OH TYR  1.4000
  C34 XK2  1.7000
  DFK DFK  7.5038
    O PRO  1.4000
  BWG BWG  7.0040
  AEZ AEZ  13.0341
   H4 TSA  1.0000
  DGW DGW  5.0772
  BYT BYT  7.0409
  BQZ BQZ  5.4736
  AZE AZE  6.3003
  BHN BHN  6.6960
  CWI CWI  6.3740
   CD GL2  1.7000
  CAU CAU  5.8382
  AZN AZN  5.0925
  CYM CYM  5.3556
  AKZ AKZ  8.3436
  CUB CUB  9.4641
  CE2 PHE  1.7000
  DDK DDK  5.1630
    H THR  1.0000
    H LYS  1.0000
  DDF DDF  5.5037
  AIJ AIJ  5.8476
  BKQ BKQ  8.2406
  BFL BFL  8.4936
  CXP CXP  5.7872
  AXU AXU  7.1771
  AUV AUV  7.6265
  BWR BWR  5.0180
    C THR  1.7000
  CXS CXS  6.7644
  AWE AWE  5.1903
  DBU DBU  5.7436
  CKC CKC  11.5788
  BGG BGG  11.4931
  CRR CRR  9.3669
  CZE CZE  9.5230
  BVM BVM  6.8146
  AKE AKE  7.4265
  BTP BTP  5.6828
  AWG AWG  6.7753
  OD1 AS1  1.4000
  DHI DHI  5.0314
  AEE AEE  18.1499
 HD23 LEU  0.0000
  CYF CYF  5.7883
  HG1 SER  1.0000
  BTE BTE  5.5679
 HH22 ARG  1.0000
  CCX CCX  6.3720
  DDW DDW  6.8522
  DCF DCF  7.8789
  DAN DAN  5.4372
  CAK CAK  5.5802
  AXV AXV  5.1410
  DFR DFR  5.3793
  DAB DAB  6.3163
  DIF DIF  5.0398
  BVS BVS  6.2592
  AGL AGL  7.4531
   CB GLU  2.0000
  BZW BZW  5.1397
  BRA BRA  9.2950
   H8 QSI  1.0000
  CJP CJP  7.8911
  BPC BPC  6.0536
  AGI AGI  6.0589
  BCU BCU  13.3005
  AMR AMR  7.9636
  HD2 PRO  0.0000
  BPO BPO  5.4233
  ARU ARU  6.0660
  BSH BSH  5.0593
  AAK AAK  7.3508
  BTW BTW  6.4741
  AQJ AQJ  5.8981
  AFO AFO  6.9905
  AUH AUH  5.9514
  ATS ATS  5.4554
  H10 QSI  1.0000
  HD2 HIS  1.0000
  DEL DEL  6.0489
  DDB DDB  5.1334
  AIE AIE  7.8445
  CZT CZT  7.5895
  DBM DBM  6.4951
  BKK BKK  10.1813
  DBN DBN  9.0504
  AYR AYR  6.5755
   CA TYR  2.0000
  BBU BBU  11.0542
  AQT AQT  8.1866
  CWC CWC  5.2148
  ATO ATO  5.3959
  CCU CCU  6.5851
  BMW BMW  6.9972
  ADH ADH  10.7168
  DCK DCK  5.0923
  GRD GRD  0.0000
  CQV CQV  8.2857
  CGK CGK  5.0905
  CYN CYN  5.7561
  HE2 GL1  1.0000
  DAD DAD  5.1827
    N CYS  1.5000
  CAC CAC  7.8883
  AMS AMS  5.3013
  CQD CQD  6.3558
  BXH BXH  8.2136
  BHX BHX  5.6379
 HD13 ILE  0.0000
  BUY BUY  6.1638
  BUU BUU  5.8691
  CQB CQB  7.3282
  DIH DIH  5.1743
  CPI CPI  5.4191
  CNZ CNZ  6.2122
  BFT BFT  7.7374
  CKV CKV  6.0264
  BUO BUO  5.2323
  BAI BAI  5.4186
  BGH BGH  14.3892
   HN HSE  1.0000
   CB HSD  2.0000
  ASV ASV  6.1204
  BUW BUW  5.8452
  BKL BKL  5.3094
  AJE AJE  5.1386
  CUE CUE  7.3696
  BLU BLU  6.8995
   HA TYR  0.0000
    N SEP  1.5000
  AEV AEV  18.6002
  BZO BZO  5.0585
    O TRP  1.4000
  DCV DCV  5.7025
  OD2 AS2  1.4000
  BFB BFB  19.6322
  AMD AMD  5.3278
   CA HSD  2.0000
  BEF BEF  16.8556
  APK APK  5.6642
  AKM AKM  6.2719
  APU APU  5.9162
  CSY CSY  6.2199
  C10 TSA  2.0000
  SP1 SP1  1.0000
  H7A XK2  0.0000
  CNW CNW  6.3172
   H2 HOH  1.0000
  CUI CUI  5.3402
  CJC CJC  10.7283
  BNY BNY  7.7193
  ADB ADB  8.9531
  HD2 TYR  1.0000
  HE1 HSD  1.0000
  HB1 ASP  0.0000
  C79 XK2  1.7000
   CA LEU  2.0000
  BMO BMO  5.2638
  BGM BGM  10.6549
  BKB BKB  5.6813
  ADX ADX  7.6571
  DEQ DEQ  5.1983
  ASJ ASJ  5.5553
  HB2 SEP  0.0000
   HA HSD  0.0000
  ABE ABE  6.8855
  CQG CQG  5.2844
  HZ3 TRP  1.0000
  AIO AIO  5.1147
  BEQ BEQ  7.6213
  BLL BLL  5.4340
  CJZ CJZ  8.2363
  CD1 TYR  1.7000
  CFT CFT  13.7718
  BPV BPV  6.0295
  CHK CHK  5.1877
 DUM2 DUM  0.0000
  AMH AMH  5.3126
  ATP ATP  5.9190
  HG2 GLU  0.0000
  CYB CYB  6.8660
  CRE CRE  5.8883
   HD AS1  1.0000
   O5 XK2  1.4000
  CQP CQP  5.1526
  CNT CNT  5.3605
  DDV DDV  5.1581
  BOJ BOJ  7.5477
  BIR BIR  8.5707
  CDZ CDZ  8.0282
  AEC AEC  6.5679
   HN VAL  1.0000
    N SER  1.5000
  AZV AZV  7.1621
  BPN BPN  6.6136
  CRT CRT  7.6832
  HE1 LYS  0.0000
  CTW CTW  5.1492
  OH2 OH2  1.4000
  AYN AYN  6.6463
  BCV BCV  15.2971
  AVJ AVJ  6.4171
  AIH AIH  9.5187
  BAF BAF  6.2037
  AMC AMC  7.6790
  BRM BRM  7.1257
  AVR AVR  7.6051
  CCV CCV  6.1291
  COD COD  6.6292
    O HYD  1.4000
  AEQ AEQ  11.5451
  CJE CJE  11.1209
   CA QSI  2.0000
  ARY ARY  9.3610
   H5 XK2  0.0000
   HN HSD  1.0000
  C17 TSA  2.0000
  DBZ DBZ  5.6155
  CFE CFE  6.8272
  BTJ BTJ  5.9581
  CJJ CJJ  5.3038
  AZR AZR  5.9687
    N HSC  1.5000
  BWI BWI  7.7607
  BHG BHG  6.5438
  BSM BSM  5.6368
  ANK ANK  5.0683
   CA HSC  2.0000
  BVV BVV  7.7105
  BRW BRW  5.0617
  DGJ DGJ  5.5685
  BUJ BUJ  6.1495
  H20 TSA  1.0000
  CXO CXO  6.4511
  BIP BIP  8.5907
  AJZ AJZ  6.6486
  DHA DHA  7.7185
  BKR BKR  6.1155
  BYK BYK  5.2383
  ACL ACL  5.4736
  AZT AZT  5.4500
  HG1 PRO  0.0000
  BOX BOX  5.1070
  CVF CVF  5.4464
  ALP ALP  6.1899
  AAR AAR  19.9708
  CUV CUV  6.7812
  DGR DGR  5.4297
  CIE CIE  5.3287
  ASU ASU  5.6431
   CB HYD  2.0000
  CMO CMO  5.6277
  BWH BWH  6.4953
  CXD CXD  6.4612
  ADY ADY  8.8001
  ALR ALR  9.5925
  SPH BON  1.5000
  BKX BKX  6.1366
  DBG DBG  5.0173
  CED CED  6.8988
  BQT BQT  6.4093
  DBW DBW  5.2732
  CHF CHF  15.3443
  CIU CIU  14.0499
  C26 XK2  1.7000
  BPD BPD  6.3145
  ASA ASA  6.0143
  CPS CPS  5.0429
 HH21 ARG  1.0000
  BJK BJK  5.4995
  CUM CUM  6.5704
   N1 QSI  1.5000
  BLM BLM  8.2108
  BVI BVI  5.5495
   HE ARG  1.0000
  CEY CEY  5.1141
  CG2 ILE  2.0000
  H78 XK2  1.0000
  CDC CDC  5.0415
  CCL CCL  5.0760
  CST CST  7.1113
  HB2 GL2  0.0000
  AGU AGU  9.2564
  BTU BTU  10.3120
  CSH CSH  7.8376
  AQS AQS  7.7197
  CTU CTU  7.5963
  BXL BXL  6.4241
  AFP AFP  15.8560
  HB1 LYS  0.0000
   HA AS2  0.0000
  BSJ BSJ  5.3293
   CA AS1  2.0000
  BPP BPP  5.1550
  CAP CAP  5.4113
  BOI BOI  6.9280
  AJJ AJJ  7.4171
   HZ PHE  1.0000
  DHQ DHQ  5.3330
 HD11 ILE  0.0000
   HA GL2  0.0000
  CZV CZV  5.6728
  ALY ALY  13.0893
  HD1 PHE  1.0000
  C27 XK2  1.7000
   CA GLU  2.0000
  AZB AZB  5.8722
  BHS BHS  6.5113
  CCH CCH  5.0301
    H PHE  1.0000
  BFW BFW  10.2339
  BEJ BEJ  12.1611
  HG2 GL2  0.0000
  HB1 HSD  0.0000
  AAH AAH  10.5254
  DCH DCH  5.0163
  AXW AXW  5.2292
  APZ APZ  5.2794
  CE1 HSC  1.7000
  AON AON  5.4753
  COV COV  7.7216
  BIK BIK  10.8606
   H2 OH2  1.0000
  DBI DBI  6.6613
  BAV BAV  5.8633
  BBA BBA  5.4985
  CDY CDY  5.6464
  HB1 ALA  0.0000
  BZR BZR  5.3359
  HB1 CYS  0.0000
  AVA AVA  8.0447
  O4' QSI  1.4000
   CE LYS  2.0000
  BNJ BNJ  6.9153
  BMA BMA  5.6720
  CUF CUF  5.0399
  CDV CDV  6.7008
  BUT BUT  6.1750
  BEP BEP  7.9551
  ALH ALH  5.6654
    C PRO  1.7000
  H62 QSI  1.0000
  BIT BIT  7.2141
  C4' QSI  2.0000
  BNG BNG  7.1802
  CWJ CWJ  5.8562
  CSF CSF  7.8450
    H AS1  1.0000
  BBD BBD  6.3395
  H4' QSI  0.0000
  CDG CDG  6.8743
  AIM AIM  13.0853
  CCC CCC  5.7458
  AZW AZW  6.1170
  CBC CBC  5.5163
  ALZ ALZ  7.3856
  CNL CNL  6.4625
  CJK CJK  14.1962
  AQA AQA  5.0075
  HD1 HIS  1.0000
  AAC AAC  22.0549
    C HSC  1.7000
  BDH BDH  14.0612
  CD2 TYR  1.7000
  AAN AAN  11.7857
  CMJ CMJ  11.1543
  AWI AWI  5.2257
  BRJ BRJ  9.0100
  CQR CQR  6.4825
  HD2 HSC  1.0000
  BHU BHU  7.0170
  BDF BDF  19.0018
   CA AS2  2.0000
  BFF BFF  6.8132
  CSA CSA  7.3632
  CIL CIL  11.0794
  H26 XK2  1.0000
  DDM DDM  5.1074
  CMY CMY  8.4457
  CDN CDN  5.4286
  BGB BGB  5.7169
  HE2 HSD  1.0000
  BIX BIX  6.3706
  BRG BRG  6.2764
   CE MET  2.0000
  BGS BGS  5.0922
  AIT AIT  5.6856
  ACV ACV  9.2658
  CRF CRF  7.3200
  AWR AWR  5.6888
  AIA AIA  5.2510
  AEN AEN  7.0916
    C VAL  1.7000
    C AS2  1.7000
  HD1 ARG  0.0000
  CAT CAT  5.9561
  BYX BYX  6.7260
  DBC DBC  6.1834
  CNO CNO  8.2128
  CMZ CMZ  10.5587
  CFB CFB  5.8525
  BOS BOS  8.4550
  AWO AWO  6.8143
  DFY DFY  6.6534
  CLB CLB  6.3441
  HD2 LYS  0.0000
  DFV DFV  7.4912
  BKN BKN  7.4167
   HN GL2  1.0000
  BGE BGE  5.1338
  AQQ AQQ  6.3092
  CEB CEB  7.6621
  ANT ANT  5.7286
   C2 TSA  2.0000
  OH2 TIP  1.4000
  AMW AMW  8.8956
  AYD AYD  6.9284
  BCP BCP  16.9091
 H5'' QSI  0.0000
  BQJ BQJ  7.1576
 HH12 ARG  1.0000
  BPI BPI  5.0141
  DAO DAO  5.2467
   CD LYS  2.0000
   CB AS1  2.0000
  HB2 PRO  0.0000
  HB2 HSC  0.0000
  CJM CJM  17.9687
  BHK BHK  17.1784
   CA THR  2.0000
  CZM CZM  6.1300
  H7B XK2  0.0000
  AXZ AXZ  5.1060
  AUT AUT  7.8558
   CD ARG  2.0000
  HD1 TRP  1.0000
  CWZ CWZ  6.5702
   CG HSD  1.7000
  AOM AOM  8.3109
  BDR BDR  5.5839
  ADC ADC  15.1066
  CKA CKA  8.1243
  CVY CVY  5.0722
  BPH BPH  5.5173
  OD1 ASP  1.4000
  CXX CXX  5.0494
    C ASN  1.7000
  CHT CHT  6.5801
  ASP ASP  6.2396
 H61B XK2  0.0000
  DEC DEC  8.4314
  AVL AVL  6.3419
  ASW ASW  8.3636
  AMV AMV  6.1191
  CCZ CCZ  7.2798
  BYJ BYJ  5.8515
  AAQ AAQ  8.3126
  AOS AOS  5.8439
  CFP CFP  5.9319
  HD2 HSE  1.0000
  BGJ BGJ  6.2887
    D max  0.0000
    O AS2  1.4000
  DIK DIK  5.3824
  BKO BKO  6.6441
  BLZ BLZ  8.4499
 HG12 VAL  0.0000
  BJA BJA  6.5664
  AUP AUP  7.3192
    N THR  1.5000
  BUG BUG  6.9197
  CIJ CIJ  6.8366
  AWM AWM  6.0740
  BTX BTX  6.9500
  AVO AVO  9.1046
   CB THR  2.0000
  CAO CAO  8.3863
  DDZ DDZ  5.1446
  BIB BIB  8.5446
  C31 XK2  2.0000
  CCE CCE  7.7157
  BIV BIV  5.1432
  SP2 SP2  1.5000
  HG1 THR  1.0000
  BWD BWD  6.8176
  CD1 ILE  2.0000
  BYR BYR  6.3766
  ARL ARL  5.7801
  AEO AEO  8.4126
  CWF CWF  7.8817
  APH APH  7.2702
  AUA AUA  8.9876
  AFE AFE  9.9451
  AEY AEY  5.9105
  APD APD  6.7088
  BAS BAS  7.5878
    O LEU  1.4000
  DDE DDE  6.0490
  APY APY  7.8356
   CA TRP  2.0000
   H2 TIP  1.0000
  C78 XK2  1.7000
  AZZ AZZ  5.4835
  HB1 HIS  0.0000
  BBR BBR  23.6224
  CFC CFC  5.9224
  CJF CJF  5.8669
  AKC AKC  5.5692
  CPW CPW  7.7772
  H26 TSA  1.0000
  AIP AIP  7.5119
  DFE DFE  6.9712
  CAB CAB  6.5028
  CNA CNA  11.6116
   CB ASN  2.0000
  CQQ CQQ  5.0509
  CGX CGX  14.7561
  CTB CTB  9.4211
  AKI AKI  7.0158
  HD1 ASP  1.0000
  H16 TSA  1.0000
    N ASN  1.5000
  DGG DGG  5.2599
  AWQ AWQ  5.9385
  BZD BZD  6.9962
   CA ILE  2.0000
  CKN CKN  6.9140
  DDN DDN  7.4538
  AZF AZF  5.6984
  BKS BKS  9.3653
  CAE CAE  7.1446
  AMA AMA  5.2628
  CSQ CSQ  6.4185
  AKG AKG  5.0576
   OD HYD  1.4000
  ABW ABW  12.4547
  C61 XK2  2.0000
   HG SER  1.0000
  CRB CRB  5.6225
  BYY BYY  8.7101
  C37 XK2  1.7000
  CXH CXH  6.0131
  BQI BQI  5.9165
    O ARG  1.4000
 HH11 ARG  1.0000
  BYN BYN  5.3389
  CGS CGS  18.5727
  DBE DBE  7.2914
  BOG BOG  6.5195
  BFZ BFZ  7.4874
    C LEU  1.7000
  DHW DHW  5.4504
  CG1 ILE  2.0000
  HB1 GLU  0.0000
  DGH DGH  5.1614
  AXP AXP  5.1983
  ACG ACG  6.7545
    N GLY  1.5000
   CG AS1  1.7000
  DBQ DBQ  7.2876
  DBO DBO  5.5967
   OG SEP  1.4000
  BZQ BZQ  5.4024
  AOV AOV  5.3119
  AXI AXI  5.1368
   N6 QSI  1.5000
  AAL AAL  21.7162
    O SER  1.4000
   O1 XK2  1.4000
  AKK AKK  12.6349
  CZS CZS  5.5334
  BBO BBO  5.0096
   CG ARG  2.0000
   HB THR  0.0000
    C SER  1.7000
  AVK AVK  6.9914
   HN THR  1.0000
  BAJ BAJ  5.3773
  HD2 ASP  1.0000
  BDU BDU  5.6972
  BCF BCF  20.2969
  CLP CLP  11.3473
   HA SEP  0.0000
  CLI CLI  6.4280
  BNX BNX  6.8704
  BCJ BCJ  12.6092
  BYI BYI  5.6889
  ANB ANB  6.1914
  CPY CPY  6.0805
  BBW BBW  15.7271
  CYY CYY  5.5567
  CPJ CPJ  8.4206
  AHQ AHQ  5.0161
  AOL AOL  5.4825
  CAF CAF  6.5086
  BHJ BHJ  6.8706
  HG2 PRO  0.0000
  BAM BAM  5.9273
  HE2 HSE  1.0000
  CBT CBT  6.0907
  APW APW  6.7850
  BGC BGC  10.6982
  DBS DBS  5.2833
  COU COU  5.0213
  BRT BRT  11.0349
  BPL BPL  5.0669
  NH1 ARG  1.5000
   HN MET  1.0000
  AKR AKR  7.5945
  DDA DDA  6.0985
  CJD CJD  7.8738
  H36 XK2  1.0000
  CPQ CPQ  8.3942
  BNT BNT  7.0124
  BNO BNO  5.9879
  ACQ ACQ  6.1407
  BOB BOB  7.1630
  AHV AHV  7.9850
  AQG AQG  5.2585
  AZG AZG  6.8267
  AYK AYK  6.4781
  BIH BIH  6.8071
  CSO CSO  7.4296
  CXA CXA  6.2817
  HB1 GL1  0.0000
  BNK BNK  7.9187
  CWW CWW  6.2027
  AWA AWA  5.1689
  AAY AAY  22.9306
  BCC BCC  10.2980
  AAD AAD  20.3944
  COO COO  5.3413
  CBL CBL  7.0699
  BAB BAB  5.1112
   HN ARG  1.0000
  CUZ CUZ  6.1846
  CTE CTE  6.3563
  BJD BJD  6.4809
  AWF AWF  5.1827
  AVD AVD  6.3363
  BVC BVC  5.3687
  CTS CTS  6.8618
  CRD CRD  6.2081
   CA ASP  2.0000
  CBH CBH  5.0935
  CAG CAG  5.9754
   CB QSI  2.0000
  CEK CEK  5.4035
  DAK DAK  6.4335
  CGI CGI  19.3621
  BNI BNI  5.8882
   HA PHE  0.0000
  DCY DCY  6.8428
  CGO CGO  22.8326
  BED BED  7.1228
  BAL BAL  6.0827
  DAS DAS  5.1530
  CNM CNM  7.3223
  CTP CTP  7.5836
  HE2 GLU  1.0000
  BNQ BNQ  6.3897
  BLA BLA  9.1855
    H HIS  1.0000
  AKS AKS  9.6104
  HG1 CYS  1.0000
  AAF AAF  8.0762
  BQS BQS  7.5387
  CVW CVW  10.8011
  CME CME  5.8621
  AVC AVC  8.1526
  APJ APJ  5.5401
  DCG DCG  5.0887
  HB1 MET  0.0000
  CXF CXF  5.7143
  BYP BYP  5.5076
  AQR AQR  8.0242
  BOP BOP  6.5849
  DGM DGM  6.0322
  H73 XK2  1.0000
  BFD BFD  6.7299
  CZ3 TRP  1.7000
  BHH BHH  11.2539
  AFR AFR  7.5721
  BGU BGU  7.9933
  H5' QSI  0.0000
  BPX BPX  8.7317
  AJG AJG  7.9338
    N QSI  1.5000
  BDW BDW  15.4706
  CJU CJU  8.1437
  BLC BLC  5.8263
  CD2 PHE  1.7000
  CGY CGY  15.4728
  H27 XK2  1.0000
  BWC BWC  10.1166
  DGD DGD  5.4022
  H29 XK2  1.0000
  AAV AAV  11.2285
  CE1 PHE  1.7000
  AGQ AGQ  5.8446
  BHZ BHZ  9.5386
  CVG CVG  6.0378
  CCF CCF  7.8665
  COR COR  9.9066
  CEW CEW  6.2531
  AHG AHG  5.0701
  DAZ DAZ  7.5494
  CNS CNS  5.1482
    C GLU  1.7000
  BUF BUF  5.2863
  BGQ BGQ  5.1994
  ND1 HIS  1.5000
  DGL DGL  5.6078
  AYF AYF  6.6426
  BVY BVY  5.0033
  CBV CBV  5.4873
  DAG DAG  8.7801
  BRY BRY  5.2001
  AZC AZC  6.2055
 HE21 QSI  1.0000
  CSD CSD  9.2478
  BWW BWW  5.3592
  BNA BNA  11.2080
  BJU BJU  6.1191
  BHV BHV  9.1480
  BYZ BYZ  5.0686
  CJX CJX  12.8554
  CII CII  11.5344
  AWS AWS  6.2764
  DAQ DAQ  7.4591
  CBR CBR  6.2832
  AAA AAA  7.4891
  DEB DEB  6.1126
  DBH DBH  5.0452
  CPD CPD  8.9405
  CRO CRO  7.2966
  CSC CSC  9.9832
  HB1 HSE  0.0000
  DHJ DHJ  7.2291
  AUY AUY  5.2822
  ASQ ASQ  5.0419
  ANC ANC  5.6210
   CD ILE  2.0000
  BVZ BVZ  7.6482
  BFA BFA  15.0542
   CB SEP  2.0000
  CQI CQI  7.6801
  APL APL  5.1864
  AHK AHK  6.3789
  BLP BLP  5.0810
  BDS BDS  7.8613
  DBT DBT  6.4991
  HO5 XK2  1.0000
  ARJ ARJ  7.3442
  CBW CBW  5.4327
  BPJ BPJ  10.3639
   HA HSC  0.0000
  CYL CYL  7.1196
  BTR BTR  6.9558
  BLT BLT  7.6162
  ASD ASD  5.1608
  HB1 PRO  0.0000
  BVH BVH  9.4649
  DDG DDG  5.4500
  HE1 HSE  1.0000
  CVE CVE  7.4441
  BMR BMR  9.9193
  BCN BCN  12.4604
  AOH AOH  6.4313
  BIC BIC  6.7071
  BTN BTN  8.9111
 HG23 VAL  0.0000
   HA MET  0.0000
  BFK BFK  10.9907
  AEK AEK  5.3049
  BQU BQU  5.1814
  BII BII  6.4074
   HH TYR  1.0000
  CIR CIR  10.7425
  BFU BFU  6.9163
  ANP ANP  8.4076
  CYH CYH  6.5104
  BXA BXA  5.3059
  CYV CYV  5.7125
  CJA CJA  9.0047
  O23 TSA  1.4000
  CPR CPR  7.9138
  ADZ ADZ  8.5359
  BRN BRN  6.0519
  H24 XK2  1.0000
  AFD AFD  5.2878
    C AS1  1.7000
  BOT BOT  5.5957
  H2B XK2  0.0000
   O8 TSA  1.4000
  BAW BAW  5.9137
    N VAL  1.5000
  CXL CXL  6.7764
  AYI AYI  5.6288
  ABY ABY  7.2263
 HG11 ILE  0.0000
  BAZ BAZ  6.0257
   HN ASN  1.0000
   CB ARG  2.0000
  CD1 TRP  1.7000
   C6 QSI  1.7000
  CEM CEM  5.2165
  BWP BWP  6.4289
  DIL DIL  6.9708
   O2 SEP  1.4000
  AUG AUG  5.2645
  AFW AFW  9.5163
  BBL BBL  6.9923
  NE2 QSI  1.5000
  ABB ABB  16.8830
    H ALA  1.0000
  BLB BLB  9.1745
  BJP BJP  7.9466
    O LYS  1.4000
  BMT BMT  10.3899
  CBN CBN  5.5777
  BDM BDM  12.3665
  DEU DEU  5.5825
  BXT BXT  5.5240
  BGW BGW  8.3972
  AVI AVI  6.4847
   HA THR  0.0000
  CKW CKW  11.9836
  CAH CAH  6.6585
  BAX BAX  6.3193
  DHP DHP  8.6017
  AWP AWP  5.7276
  BOW BOW  6.8124
  CMU CMU  11.0689
  BDI BDI  8.4582
  C21 XK2  1.7000
  BSI BSI  6.9123
  ATF ATF  7.9372
  CHP CHP  5.2046
  CON CON  9.4063
  CNV CNV  5.3262
  ND1 HSC  1.5000
  CGN CGN  6.1167
   CA GL2  2.0000
   C7 XK2  2.0000
  CLH CLH  12.0568
   H4 XK2  0.0000
  CMH CMH  8.0322
  BRU BRU  9.3792
   C5 XK2  2.0000
    N LYS  1.5000
  BSY BSY  5.9496
  ADD ADD  9.3798
  CGV CGV  20.4273
  BTG BTG  6.7559
  BXJ BXJ  5.8882
  APA APA  6.4661
  BYH BYH  5.0495
  BDD BDD  5.1291
  AWV AWV  5.5957
   HA AS1  0.0000
  BGR BGR  5.7297
  CGL CGL  12.1235
  ARV ARV  5.1525
  AHB AHB  5.8495
  AJW AJW  6.0342
  AWU AWU  5.9894
  AJS AJS  10.4558
  BWS BWS  9.4082
  BWF BWF  5.6746
  CXK CXK  9.2042
  CXB CXB  8.2576
  CKF CKF  5.1991
  BGY BGY  13.8493
  AST AST  7.5938
  AFZ AFZ  12.8055
  ABU ABU  11.3300
  HB2 TRP  0.0000
  HD1 ILE  0.0000
  CXC CXC  5.0489
  CHD CHD  14.7953
  DFQ DFQ  5.2455
    O GL2  1.4000
  BXZ BXZ  8.9011
  BEW BEW  9.7891
  BZN BZN  7.7108
  DHN DHN  5.5366
  CMT CMT  8.1401
  BQP BQP  6.8748
    C GLY  1.7000
  APE APE  5.4080
  AIL AIL  10.3230
   HN GLN  1.0000
  AXH AXH  5.7228
  HB1 SEP  0.0000
  BUM BUM  5.3772
  BAD BAD  5.9583
  ADA ADA  7.6935
  BEA BEA  14.7236
  C35 XK2  1.7000
  AVT AVT  5.1648
  AHO AHO  9.8681
  CZY CZY  5.2406
  CUS CUS  5.6216
  HH2 TRP  1.0000
  CAY CAY  7.5570
  ASC ASC  5.7825
  AYP AYP  6.5544
  ACT ACT  14.1129
  C74 XK2  1.7000
   CG MET  2.0000
 HG22 THR  0.0000
  AJR AJR  5.8199
  H66 XK2  1.0000
  BXM BXM  5.5733
  CYU CYU  5.2470
  CEN CEN  5.2996
  BCI BCI  5.4478
  BLY BLY  10.1715
  CDD CDD  7.0856
  CH2 TRP  1.7000
  HT3 QSI  1.0000
  ADL ADL  5.6572
  CAV CAV  5.4673
  ALW ALW  6.4184
  CXY CXY  5.5811
  CG2 VAL  2.0000
  DGE DGE  5.0225
    H GLN  1.0000
    D min  0.0000
  HE1 TYR  1.0000
    O GLN  1.4000
  BTD BTD  7.1869
  BEY BEY  7.6490
  BXN BXN  6.4843
  AYY AYY  5.8097
  AXJ AXJ  6.3104
    O TYR  1.4000
   C9 TSA  2.0000
  BEX BEX  5.3831
  BAC BAC  5.6980
  AAB AAB  13.7171
  ACZ ACZ  9.3724
   C4 XK2  2.0000
  BAG BAG  6.3925
  CCI CCI  5.2911
  BPR BPR  6.1468
  BBX BBX  6.8906
  HE2 PHE  1.0000
  HB2 LYS  0.0000
  BCQ BCQ  16.4942
  DFM DFM  6.8919
  CVU CVU  6.0748
  ABR ABR  9.1016
    C ILE  1.7000
  DAM DAM  5.8358
  BXF BXF  5.2552
  CWN CWN  8.7093
  DAR DAR  5.4523
  APF APF  6.7983
  OD2 ASP  1.4000
    H CYS  1.0000
  BKF BKF  6.0351
  OE2 GLU  1.4000
  CBA CBA  5.6112
  BET BET  24.5113
  BAU BAU  7.1892
  ALC ALC  5.5566
  CQF CQF  9.3017
  AUW AUW  6.2009
   CA HIS  2.0000
  DDL DDL  5.0383
  ALQ ALQ  7.8842
   CB ILE  2.0000
  DDI DDI  5.9049
  BPU BPU  6.3679
 DUM1 DUM  0.0000
  CZU CZU  6.5475
   CG QSI  2.0000
  HA2 GLY  0.0000
  DBP DBP  5.8704
  BRC BRC  6.1990
  AED AED  11.2770
  BPW BPW  7.7030
  DGO DGO  6.6641
  BVA BVA  10.8187
  CSL CSL  5.5783
  BUS BUS  5.4203
  CHW CHW  8.9917
  CPT CPT  6.1684
  ADJ ADJ  5.7000
  BYV BYV  6.2506
  BTC BTC  6.2514
  BDG BDG  11.5626
  AXQ AXQ  5.8644
  BPM BPM  5.8897
  CIW CIW  12.4720
    N GLU  1.5000
  CKJ CKJ  13.5511
  BJC BJC  10.2895
  CYP CYP  5.9241
  BDT BDT  7.2616
  AWK AWK  6.4777
   C5 QSI  1.7000
  AAO AAO  15.4818
   HN PHE  1.0000
  CWX CWX  7.8360
  AHA AHA  5.2872
  DIM DIM  5.5808
  DIC DIC  6.3625
  C29 XK2  1.7000
  ARZ ARZ  8.5306
  ANJ ANJ  6.3773
  C75 XK2  1.7000
  CUL CUL  5.9607
  BJR BJR  5.9590
  AYE AYE  6.4002
  ANF ANF  5.6559
  ANS ANS  5.9559
  HD2 ARG  0.0000
  AIU AIU  8.0716
  CKG CKG  5.2728
  AVU AVU  7.8410
    N MET  1.5000
  H76 XK2  1.0000
  ABF ABF  14.3126
  CZA CZA  6.4350
  BIN BIN  8.1049
  BWN BWN  5.4613
  CYO CYO  6.0157
  BNW BNW  6.5656
  CCB CCB  9.6150
  ASR ASR  5.3087
  DFT DFT  6.9113
  CRP CRP  6.7584
  AYV AYV  5.4407
   HN GL1  1.0000
   CB LEU  2.0000
  HD1 LYS  0.0000
  ALL ALL  5.4011
  APR APR  6.6747
  BTQ BTQ  5.5218
  BTM BTM  6.4273
  BPA BPA  6.6622
  DAA DAA  7.4161
  BIZ BIZ  5.0812
  AMG AMG  6.4454
  AZD AZD  9.1696
  BGI BGI  5.9476
  CUG CUG  9.5479
    H HSC  1.0000
  DDT DDT  5.3533
  BVD BVD  5.7282
  CWK CWK  5.1228
  CZG CZG  5.7475
  HG2 LYS  0.0000
   CB HSC  2.0000
  CAA CAA  5.4555
   HN AS2  1.0000
  DDO DDO  5.6316
  ADG ADG  5.0198
  BIO BIO  5.9110
    C ARG  1.7000
  CSS CSS  5.1119
  ALN ALN  10.2294
    O GLY  1.4000
  BWT BWT  5.0537
  CWE CWE  7.0680
  AOT AOT  6.9493
   CG ASN  1.7000
  CBK CBK  7.2211
  DFS DFS  6.1911
  CZQ CZQ  6.2919
   HA TRP  0.0000
  ABN ABN  12.7037
  AGG AGG  11.4956
  ALV ALV  5.9874
  BFO BFO  9.6264
  AUE AUE  5.3693
  ATG ATG  6.3178
   HN HSC  1.0000
  CFA CFA  5.2443
  BAA BAA  6.5658
  BRR BRR  5.0708
  AMO AMO  11.3353
  CYJ CYJ  7.5265
  CHY CHY  6.7284
   CA PHE  2.0000
   O1 SEP  1.4000
  CIM CIM  9.3706
  HD2 AS2  1.0000
  DFJ DFJ  5.7782
  CDS CDS  7.0458
  HG1 GLU  0.0000
  BQG BQG  5.5439
  HG1 GL1  0.0000
  CVD CVD  5.4549
  BKU BKU  5.1424
  COB COB  5.3142
  CPL CPL  5.6441
  BUL BUL  5.7663
   CB ASP  2.0000
  BFY BFY  5.0086
  C32 XK2  1.7000
  AFN AFN  5.4893
  CXW CXW  5.5243
  ANL ANL  5.8290
  BYB BYB  6.9438
  DAV DAV  6.6321
  BPB BPB  6.3029
  DHD DHD  5.2829
  AYJ AYJ  6.0433
  ASL ASL  6.2556
  AGZ AGZ  7.8353
    O AS1  1.4000
  CEJ CEJ  5.4453
  AQD AQD  10.6941
   HD AS2  1.0000
  ATU ATU  5.9998
  AKN AKN  5.8432
  C25 XK2  1.7000
  BNC BNC  6.9415
  CAL CAL  5.8447
   N9 QSI  1.5000
  AEW AEW  9.6106
  CE1 HSD  1.7000
  BNH BNH  6.2919
  BXC BXC  6.5190
    C HYD  1.7000
  CQT CQT  5.8228
  CMA CMA  10.3374
  CBZ CBZ  7.3777
  BXR BXR  7.2443
  API API  5.3388
  CE1 HIS  1.7000
  BVU BVU  5.7526
  HB2 HYD  0.0000
  BEO BEO  5.7465
   CA GLN  2.0000
  CSR CSR  12.4887
  BCR BCR  8.2232
  BPG BPG  6.2411
  BWV BWV  5.9791
  DDP DDP  5.6183
  BQA BQA  6.5764
  BEE BEE  14.2759
  ATA ATA  7.0433
  ATB ATB  5.7011
  CQW CQW  9.7155
  CMS CMS  5.9977
  CRG CRG  7.2002
  HB2 GLU  0.0000
  BLV BLV  7.6949
  BFG BFG  6.7550
  AOJ AOJ  6.8253
   HA ASP  0.0000
  DIB DIB  6.0519
  CYC CYC  5.2002
  CPK CPK  5.7060
  CWP CWP  5.0650
  CIG CIG  7.4826
   C8 QSI  1.7000
  ALA ALA  5.3145
  BWK BWK  6.0705
  BQY BQY  7.0913
  HB3 ALA  0.0000
   HD HYD  1.0000
  AMZ AMZ  6.4611
  C24 XK2  1.7000
  BDQ BDQ  12.8533
  BZI BZI  6.7790
  CVM CVM  5.7656
  CHQ CHQ  7.3034
  CDP CDP  6.3763
  CZH CZH  6.5644
  ADI ADI  5.0460
   H2 QSI  1.0000
  AHR AHR  5.3993
  DGZ DGZ  5.4935
  DBB DBB  7.0103
    O GLU  1.4000
  CQH CQH  5.9559
   C2 XK2  2.0000
  ARM ARM  5.1859
   CA VAL  2.0000
  CWQ CWQ  8.3322
  BQF BQF  5.2736
  BJH BJH  6.8727
  DII DII  5.3315
  ATD ATD  6.9678
  CZZ CZZ  5.2331
  CTH CTH  5.1960
  C13 TSA  2.0000
  BQC BQC  12.3252
  CYK CYK  10.9140
  BJF BJF  6.7010
   CB GL2  2.0000
  CYQ CYQ  6.4269
  CVO CVO  8.1861
  CNY CNY  9.9223
  CLV CLV  8.6134
  BRZ BRZ  5.3747
  AUK AUK  8.4799
  AAI AAI  22.4009
 HG22 VAL  0.0000
  CWU CWU  5.1457
  CFN CFN  7.8987
  DGY DGY  5.5835
  BNB BNB  10.9454
    C GLN  1.7000
  BDB BDB  12.3122
  ABI ABI  20.3544
  AET AET  6.8178
  CEL CEL  6.4138
  CLW CLW  8.0748
  CWO CWO  5.0292
   CB TYR  2.0000
  BUN BUN  5.5590
  AJB AJB  5.4211
  H75 XK2  1.0000
  CPC CPC  5.5306
  BPF BPF  5.8393
  BIL BIL  5.1735
    H AS2  1.0000
  DHX DHX  6.9727
  DAL DAL  5.0512
  BYA BYA  7.2056
  BWX BWX  5.2095
  ALX ALX  10.5587
  O5' QSI  1.4000
  BBJ BBJ  6.1036
  NE2 HSE  1.5000
    N ARG  1.5000
  AIK AIK  7.7590
  DDY DDY  5.4671
  CXR CXR  7.5944
  AZO AZO  5.7564
  AAW AAW  5.3617
  AXG AXG  7.5465
  H2A XK2  0.0000
  BMU BMU  5.4941
  HB2 HSD  0.0000
   CA GLY  2.0000
  ANN ANN  5.5548
  ALB ALB  9.5703
  CTA CTA  7.0158
  BLN BLN  10.1137
  DHK DHK  6.6409
  DFZ DFZ  6.1763
  CDX CDX  5.0613
  CXZ CXZ  5.5155
  BRK BRK  5.9024
  DBY DBY  5.9857
  BYE BYE  5.3265
  AXY AXY  5.4458
  BUE BUE  6.4498
  H61 QSI  1.0000
