# Supplementary material for: The Effect of Macromolecular Crowding on the Electrostatic Component of Barnase–Barstar Binding: A Computational, Implicit Solvent-Based Study
Source: PLoS One. 2014 Jun 10;9(6):e98618. doi: 10.1371/journal.pone.0098618 (PMC4051634; doi:10.1371/journal.pone.0098618)
Supplement: File S1 — Contains sample pdb files used in our analyses; each contains the barnase/barstar complex with a specific random placement of crowders of varying radii at 30% crowding density. Also included are files specifying, for each pdb file, the radii of each atom and model crowder. (TAR) [file pone.0098618.s005.tar › vary30percent_pdb/crowders_radii-46.siz]

aaaaaannnrrrrrrrr
  HN2      1.0000
 R185      1.8500
 HCT1      1.0000
  HN1      1.0000
  R15      1.5000
  NCT      1.5000
 OCT1      1.4000
 OCT2      1.4000
  HT1      1.0000
  HA1      0.0000
  CNT      1.7000
 HCT2      1.0000
 HT2G      0.0000
  NXT      1.5000
  OT1      1.4000
  CAY      2.0000
   OY      1.4000
  R18      1.8000
 HT2B      0.0000
  R20      2.0000
  R05      0.5000
 R195      1.9500
   CY      1.7000
 HTB3      0.0000
  HT2      1.0000
  R14      1.4000
  CTB      2.0000
  CAT      2.0000
  R19      1.9000
 HTB2      0.0000
  R00      0.0000
  R10      1.0000
   NT      1.5000
  HT3      1.0000
  R17      1.7000
 HT2A      0.0000
  HA2      0.0000
 R135      1.3500
 HT2C      0.0000
  OT2      1.4000
  ONT      1.4000
  CT2      2.0000
 HTB1      0.0000
  HNT      1.0000
  HY3      0.0000
  HY1      0.0000
  HY2      0.0000
  OXT      1.4000
   N7 QSI  1.5000
  CYZ CYZ  7.0522
  BOO BOO  6.8334
   C6 TSA  1.7000
  AFY AFY  10.7801
  CJL CJL  5.3338
  CAI CAI  5.5186
  BNV BNV  9.4142
  CFM CFM  5.7722
  BYC BYC  5.4905
  ADP ADP  5.5985
  BXK BXK  5.0404
  BQR BQR  5.1789
  BYW BYW  6.6413
   HA HYD  0.0000
    N PHE  1.5000
  DLN DLN  6.3544
  CVA CVA  5.7976
  BMB BMB  9.2693
  HB1 AS1  0.0000
  CNK CNK  8.7885
  BRS BRS  6.1085
   CD PRO  2.0000
  BRB BRB  9.1238
  BMD BMD  6.1887
  H2' QSI  1.0000
  BPY BPY  5.8425
    C PHE  1.7000
 H31B XK2  0.0000
  BND BND  9.3871
   C3 XK2  2.0000
  AVY AVY  5.6023
   HN SEP  1.0000
  CIB CIB  5.2591
  CUC CUC  9.2937
  BUR BUR  6.8308
  ASS ASS  5.5080
  CCK CCK  5.0020
  BGX BGX  9.0171
  BHT BHT  10.4798
  CBF CBF  5.3088
  C3' QSI  2.0000
  ATX ATX  5.1476
  H79 XK2  1.0000
  CQS CQS  7.2472
  AHY AHY  5.6045
  CHG CHG  5.3390
  APV APV  5.2288
  DMZ DMZ  5.3087
  BSX BSX  5.7751
  DCL DCL  5.5734
  AEM AEM  6.8843
  CDF CDF  6.0870
  AGD AGD  6.2981
  HD1 HSD  1.0000
  AXE AXE  6.3538
  BJS BJS  9.8146
  DID DID  6.2120
  CEF CEF  6.2809
  AGN AGN  7.9934
  CYR CYR  8.4516
  AMK AMK  6.6820
  CTQ CTQ  5.7809
  BBB BBB  6.9820
  AFT AFT  5.9998
  CDJ CDJ  5.9935
  ATE ATE  5.1646
  CD2 HSE  1.7000
  BNU BNU  6.6072
  BZF BZF  8.0113
  BMN BMN  5.3321
  DDD DDD  5.5514
  CWH CWH  8.0847
  CRV CRV  6.5586
   CG ASP  1.7000
    C CYS  1.7000
  AFH AFH  15.3782
  ARD ARD  6.4559
    C TRP  1.7000
  CYT CYT  5.2538
  COE COE  9.7668
  BIG BIG  7.8855
  AFI AFI  12.7820
  ASF ASF  9.7140
  BHY BHY  5.0287
  CUK CUK  6.2282
  DJX DJX  6.5213
  CAM CAM  6.3695
  CTG CTG  10.2169
  DDU DDU  6.9430
  CYG CYG  5.5547
  HE1 GL1  1.0000
  ASX ASX  5.8247
  CKI CKI  10.0073
  HB2 AS2  0.0000
  DLE DLE  5.0056
  BTK BTK  5.3868
  CHS CHS  5.3186
  BUI BUI  5.3430
  HE2 TYR  1.0000
  DKN DKN  7.6690
  BTO BTO  7.9758
  BSK BSK  6.9450
  ARI ARI  5.1920
   HA GLU  0.0000
  BYQ BYQ  6.0063
  H22 XK2  1.0000
  HE3 TRP  1.0000
  COK COK  12.5356
  AKW AKW  5.2935
  ALU ALU  7.2892
  DMY DMY  5.3783
  BXB BXB  5.1878
  OD1 AS2  1.4000
  CKY CKY  13.9211
  BIS BIS  13.7844
  CDR CDR  5.3053
  DHT DHT  5.5361
  CCD CCD  6.5225
  BWU BWU  5.2406
  CXI CXI  6.5567
  BYD BYD  5.3897
  CGG CGG  7.5198
   CB GLN  2.0000
  CE1 TYR  1.7000
  AGT AGT  5.5452
  ADW ADW  7.5848
  HG2 QSI  0.0000
  DKF DKF  5.9157
   C1 XK2  1.7000
    O ASN  1.4000
  AOB AOB  5.6262
  DGP DGP  7.1326
  CZI CZI  8.0914
  CPN CPN  7.7795
  CZN CZN  5.9904
  AEU AEU  5.0203
  C18 TSA  1.7000
  ANX ANX  6.2275
  CMF CMF  15.8000
  BRP BRP  5.1467
  BIE BIE  11.8830
   CD QSI  1.7000
  CRM CRM  13.4396
  AIS AIS  10.6695
  AWN AWN  5.0846
   H5 TSA  1.0000
  BBQ BBQ  6.5268
  BLK BLK  5.7182
  ALD ALD  8.3114
  CSM CSM  9.5031
  BZP BZP  5.9899
  DIG DIG  8.4199
  AIY AIY  9.3775
  ACD ACD  7.6805
  CLZ CLZ  13.8778
  CZL CZL  5.9611
  DIE DIE  5.8599
  BKH BKH  6.1531
  AMP AMP  6.9536
  AOY AOY  5.0361
  CXG CXG  5.5003
  COF COF  5.3331
  BFH BFH  8.5298
  DBX DBX  5.7564
  BBH BBH  7.8424
  BSE BSE  6.2278
  AKF AKF  8.8801
  CGC CGC  5.9897
   CB CYS  2.0000
  DEK DEK  8.2950
  DHC DHC  6.4350
  BHM BHM  10.6017
  APS APS  7.4397
   C4 QSI  1.7000
   CZ PHE  1.7000
  O3' QSI  1.4000
  CKS CKS  13.1723
    N HIS  1.5000
  CXT CXT  9.5728
  CFO CFO  6.7379
  CFH CFH  6.3894
  AIR AIR  7.8222
  HB2 SER  0.0000
  CRA CRA  7.0568
  O2S QSI  1.4000
  APX APX  5.8048
  BEU BEU  7.9526
  ACY ACY  19.0214
  H37 XK2  1.0000
  CKZ CKZ  7.8554
    O VAL  1.4000
  DEA DEA  6.2688
  BOE BOE  9.7984
  CWD CWD  7.2776
  CEO CEO  5.8703
  CTD CTD  7.1308
  DFN DFN  5.8488
  ACC ACC  10.6687
  HE1 HSC  1.0000
   CA ALA  2.0000
  DAP DAP  7.4468
  AQI AQI  5.7969
   H1 OH2  1.0000
  CJG CJG  11.4342
  AYX AYX  6.4972
  BJB BJB  8.6493
  CSX CSX  5.0377
   CD GLN  1.7000
  AGJ AGJ  5.7986
  CDL CDL  6.7636
  CXN CXN  6.2090
  BVO BVO  5.1753
  AEF AEF  7.3233
    H ARG  1.0000
  AXT AXT  5.7244
  AQC AQC  6.8632
    N AS2  1.5000
  BEZ BEZ  5.3621
  CRN CRN  7.7361
  BWJ BWJ  5.6657
  AES AES  8.5976
  BXV BXV  6.2959
  AEI AEI  7.0999
  APQ APQ  6.3780
  OE1 GLU  1.4000
  H34 XK2  1.0000
  DEF DEF  6.5046
  DAT DAT  5.4036
  CBI CBI  6.1663
  HE1 TRP  1.0000
  CTC CTC  5.1552
  DIO DIO  7.7705
  CXE CXE  8.3408
  CQL CQL  5.2548
  BNE BNE  8.0582
  CVL CVL  5.6896
  CLE CLE  7.8844
    N HSD  1.5000
   CB PRO  2.0000
  DGS DGS  6.3647
  CHU CHU  5.2195
  BOQ BOQ  5.1043
  HG2 ARG  0.0000
  CEI CEI  6.0132
  HB2 PHE  0.0000
  CTI CTI  6.7112
  CMQ CMQ  5.9127
  BKV BKV  6.0943
  AVF AVF  6.5873
  DES DES  5.7768
  CGQ CGQ  6.5963
  BIU BIU  7.9627
    O HSD  1.4000
  BBM BBM  5.8338
  CVQ CVQ  5.8215
  AQP AQP  6.7410
  AOD AOD  5.6962
 HG13 VAL  0.0000
    H MET  1.0000
  H12 TSA  1.0000
  BUC BUC  5.4422
  AVW AVW  6.0706
   HA LYS  0.0000
  CWY CWY  9.5056
  BDX BDX  8.8973
  ARC ARC  6.8555
  C5' QSI  2.0000
  ASG ASG  7.1797
  AMB AMB  7.2132
   CG TYR  1.7000
  C33 XK2  1.7000
   CA SER  2.0000
  BLE BLE  5.3690
  BZM BZM  6.0959
  HB1 ARG  0.0000
  AYL AYL  6.1706
  C28 XK2  1.7000
  BCS BCS  5.8294
  BNF BNF  6.0332
  BHI BHI  5.5134
  BBZ BBZ  9.4518
  BFJ BFJ  18.1374
  AZI AZI  5.5569
  AKD AKD  7.3638
  CSV CSV  5.9224
  HB1 AS2  0.0000
  CCQ CCQ  5.4381
  AUD AUD  7.3760
  BNM BNM  6.0483
  ALI ALI  8.8015
  OD1 ASN  1.4000
  C67 XK2  1.7000
  C72 XK2  1.7000
  DNR DNR  5.5926
  CBE CBE  6.2159
  CLO CLO  8.1402
  BJT BJT  6.5548
  ABM ABM  8.7951
  CNH CNH  6.6604
  C1' QSI  2.0000
  AHX AHX  5.0792
  DMG DMG  5.0859
  ACO ACO  7.7544
   HN ALA  1.0000
  CBM CBM  5.1569
   HN HYD  1.0000
  CGZ CGZ  5.7499
  BSC BSC  7.0991
  HG1 MET  0.0000
  DFF DFF  6.0184
  BSU BSU  5.4789
  BKI BKI  8.6600
  BCZ BCZ  5.1046
  AGV AGV  11.1798
  AKJ AKJ  5.0679
  CBX CBX  5.8061
 HE21 GLN  1.0000
   HG CYS  1.0000
  AUZ AUZ  6.4125
  AYT AYT  5.0106
  BQV BQV  6.9171
  AIC AIC  6.0759
   OC VDW  0.0000
  BVX BVX  6.2270
  HB1 LEU  0.0000
  DGK DGK  6.5977
  N10 QSI  1.5000
  AYZ AYZ  5.7534
  BRF BRF  5.1620
  BPT BPT  9.9077
  CHZ CHZ  5.2798
  BKC BKC  9.6705
  BJI BJI  8.6609
  BCG BCG  5.0445
  H35 XK2  1.0000
  BLX BLX  6.0286
  BYU BYU  6.5284
  CHB CHB  5.1244
  BPZ BPZ  6.0332
   HA HSE  0.0000
  BJL BJL  9.6037
  AGS AGS  6.3076
   CD GLU  1.7000
  DNU DNU  6.1237
  AGF AGF  12.4943
   CB HIS  2.0000
  CND CND  7.5704
  ARS ARS  7.6685
  CTV CTV  8.5107
 H2'' QSI  0.0000
  AWX AWX  5.2222
  AJL AJL  6.3982
  OH2 HOH  1.4000
  CHV CHV  7.3108
  DLY DLY  5.8711
  DGU DGU  5.4881
  CD2 LEU  2.0000
  BGF BGF  15.8307
  BLI BLI  5.0304
  DGB DGB  5.0523
 HD22 LEU  0.0000
  DCX DCX  6.3393
  CZF CZF  6.1205
  CTY CTY  6.5497
    O THR  1.4000
  CHN CHN  5.1327
  DIW DIW  5.5654
  AKV AKV  5.1317
  AEJ AEJ  8.5990
  DMA DMA  6.1420
  ARR ARR  6.4452
  HD3 ILE  0.0000
  CDM CDM  7.4760
  ACI ACI  7.4396
  H71 XK2  1.0000
  DAI DAI  8.4062
  AMI AMI  9.4409
  CD1 PHE  1.7000
  CKB CKB  13.6346
  BLQ BLQ  13.2335
  AOP AOP  5.1776
  AWC AWC  7.8887
  DLP DLP  5.1624
  DEZ DEZ  7.1170
  DCC DCC  6.4525
  AZL AZL  6.1407
  AHP AHP  12.6958
  CSU CSU  6.4073
  AYW AYW  5.8496
   CG LYS  2.0000
  CGP CGP  6.2067
  DAH DAH  11.9974
  ANI ANI  7.7024
  DNX DNX  6.3238
  BGD BGD  5.0495
  CSB CSB  6.2942
  ATL ATL  5.8672
  DDC DDC  5.4334
  CLF CLF  7.8339
  AOO AOO  5.6484
  CGR CGR  5.6166
  AXM AXM  6.3959
   CG HIS  1.7000
  CHE CHE  5.8328
  CIC CIC  10.4918
   O7 TSA  1.4000
  DEM DEM  5.1887
  BCM BCM  7.3873
 HD22 ASN  1.0000
  ATV ATV  7.1775
    C LYS  1.7000
  BGA BGA  11.8508
  CHA CHA  6.5988
  CGE CGE  6.1598
  AGC AGC  5.1658
  DMJ DMJ  5.9577
   HB ILE  0.0000
  CEU CEU  5.3984
  CUT CUT  5.8316
  BKA BKA  10.4344
  BWL BWL  6.1591
  CVT CVT  6.3948
  BCY BCY  6.4132
  AVB AVB  7.4786
 HG22 ILE  0.0000
  CWL CWL  5.2924
  CDI CDI  6.7546
  BJX BJX  6.1342
  CEQ CEQ  5.7933
  AVZ AVZ  6.8909
  BVW BVW  5.6664
  AHM AHM  13.3338
  HB2 ARG  0.0000
  BPQ BPQ  5.0355
  BWY BWY  5.4143
  BON BON  6.2458
  ABT ABT  9.5633
  C20 XK2  1.7000
  CQC CQC  5.4323
  ANY ANY  5.4346
  BKT BKT  7.4751
  AXA AXA  6.9157
  DLO DLO  5.0460
  BDA BDA  5.2877
  BCX BCX  7.3801
  BMS BMS  9.1937
  COG COG  5.7041
  BCL BCL  5.5408
  AOA AOA  7.3227
  CVS CVS  5.9828
   CZ ARG  1.7000
  AIX AIX  8.7052
  DEW DEW  6.8378
  CUD CUD  7.0234
  BOH BOH  5.2565
  ASY ASY  5.2586
  CJO CJO  12.9437
  CZB CZB  5.6036
  BHW BHW  7.6479
  DEG DEG  8.2937
  CBO CBO  6.1096
  CLA CLA  7.4844
    H ILE  1.0000
  CCJ CCJ  5.6105
  AUR AUR  6.9379
    N ALA  1.5000
  CKT CKT  6.5901
  DED DED  6.1645
  BOV BOV  8.4941
  BOM BOM  7.0366
  DNF DNF  5.3494
  CJW CJW  5.7774
  BAQ BAQ  5.9988
  O15 TSA  1.4000
  NE2 HSD  1.5000
  OE2 GL1  1.4000
  CMM CMM  7.3208
   CB TRP  2.0000
  BMQ BMQ  7.0757
  AUU AUU  7.6977
  ANO ANO  5.2614
  HE1 HIS  1.0000
  AFQ AFQ  5.0275
  AMT AMT  6.2941
   CD GL1  1.7000
  CBY CBY  5.9824
  ALG ALG  5.8201
 HG21 VAL  0.0000
  AOQ AOQ  6.8444
  OE1 QSI  1.4000
  HG2 MET  0.0000
  HB2 HSE  0.0000
  BTF BTF  7.0497
  BST BST  6.5669
  AFF AFF  13.7202
   HN CYS  1.0000
    H ASP  1.0000
  AIW AIW  6.9669
  DBA DBA  5.7688
  CQA CQA  14.2710
  CHX CHX  7.9793
    O GL1  1.4000
  CEG CEG  6.4000
  CMB CMB  5.7402
  AML AML  5.2311
  AMX AMX  7.2699
  DFB DFB  5.8412
  NE2 GLN  1.5000
  BVQ BVQ  5.5982
  BMI BMI  9.6131
  BJM BJM  13.1077
  CLL CLL  8.0418
  DFX DFX  7.2696
  CFR CFR  6.6370
  ADV ADV  11.7808
  BVF BVF  6.2038
  ASN ASN  5.6438
  HD1 HSC  1.0000
    N TRP  1.5000
  ABG ABG  7.2242
  BRQ BRQ  5.0471
  CWM CWM  6.9960
  BMY BMY  9.7772
    C ASP  1.7000
  BLD BLD  7.4659
  AAJ AAJ  13.0558
  CE1 HSE  1.7000
  BUX BUX  5.1820
  BHF BHF  9.0092
   HN TRP  1.0000
  AUB AUB  5.0271
  CMW CMW  8.0669
  BBY BBY  6.3909
  AZM AZM  5.4790
  ACR ACR  5.9594
  AXR AXR  5.9599
  CMK CMK  5.5028
  BXW BXW  5.1047
  ABP ABP  6.0979
  BLF BLF  7.6610
  AIQ AIQ  5.7829
  AYA AYA  7.2274
  DKJ DKJ  8.5988
  CFL CFL  5.5807
  CQO CQO  6.7555
  DIQ DIQ  6.4253
  BXO BXO  6.0410
  CMN CMN  6.4293
  DJT DJT  5.0401
  CCA CCA  7.1090
  AJA AJA  6.0942
  DFH DFH  5.0090
  BUQ BUQ  6.0749
  HG1 ARG  0.0000
  BVP BVP  7.1974
  CEC CEC  5.8233
  DNM DNM  6.0745
  DER DER  5.0447
  CIH CIH  15.7040
  HE2 MET  0.0000
  NE2 HIS  1.5000
  CJQ CJQ  18.2533
  ACN ACN  6.5608
   CG PHE  1.7000
 H31A XK2  0.0000
  BUK BUK  5.6934
  H25 TSA  1.0000
  DAY DAY  5.6585
  DBK DBK  6.4138
  BRO BRO  7.5050
  BNP BNP  5.7057
  AWL AWL  5.2869
  BZH BZH  5.0268
  CCN CCN  7.0468
  DEO DEO  5.8080
  BNR BNR  9.4417
  DNP DNP  5.2091
   HE GLU  1.0000
  AXS AXS  5.9136
  AFJ AFJ  13.5079
  CIF CIF  11.6749
  CCM CCM  5.4613
  AIN AIN  5.5269
  CQJ CQJ  6.7267
  BLH BLH  7.3733
  BDE BDE  6.7980
  AEX AEX  15.6716
   CB MET  2.0000
  DKY DKY  7.7069
  ALM ALM  5.5377
   H1 TIP  1.0000
  CRJ CRJ  5.6130
  BJE BJE  7.5361
  CMV CMV  5.2179
  BXE BXE  6.7803
  BAP BAP  6.7627
  ANZ ANZ  5.7551
  AJO AJO  6.0678
  DCN DCN  6.3483
  BMJ BMJ  6.6698
  AXK AXK  5.5751
  CJN CJN  21.4291
  BXI BXI  5.6941
  BGT BGT  7.3821
 HG12 ILE  0.0000
  DJD DJD  5.2353
  AKY AKY  6.6639
  BGZ BGZ  13.0451
  AZY AZY  5.6324
  AVH AVH  5.2619
  ARQ ARQ  7.4080
  ADU ADU  7.8920
  CRC CRC  6.4251
  ARW ARW  5.0734
  AQO AQO  7.8899
  AVV AVV  5.1454
  OE1 GL2  1.4000
  BWE BWE  5.2040
  COY COY  9.8835
  AFK AFK  12.9835
  APT APT  6.0125
  CUW CUW  9.4579
  CLR CLR  9.7482
  BGK BGK  6.8063
  BDY BDY  11.5658
  AOC AOC  6.6169
   CG GL2  2.0000
   CA MET  2.0000
  CRI CRI  6.0103
  BHP BHP  9.0540
  DDH DDH  8.7528
  AQW AQW  6.0570
  H65 XK2  1.0000
  DAF DAF  8.3026
  AEL AEL  6.5071
  CUO CUO  6.5198
  CXM CXM  8.6011
  CCT CCT  6.7078
  AXF AXF  5.4645
  AGE AGE  8.0468
  CRH CRH  6.1144
  BCE BCE  6.9273
  DLR DLR  5.3552
  DDQ DDQ  6.9696
  BFX BFX  8.3714
  BHD BHD  7.1510
  CD2 HSC  1.7000
    N GL1  1.5000
   CA ARG  2.0000
  APM APM  6.4562
  BAO BAO  5.4690
  AEA AEA  6.5761
  HB1 PHE  0.0000
  C66 XK2  1.7000
  CBU CBU  5.3853
  ACW ACW  11.7647
  CEP CEP  7.3063
  BLS BLS  8.5606
  AXB AXB  5.8395
  ASE ASE  5.2995
  DIJ DIJ  5.4186
  DFC DFC  6.6152
  HG1 GLN  0.0000
  CJV CJV  6.6422
  CUJ CUJ  5.4865
  DCP DCP  6.7738
  AQK AQK  5.6670
  DIT DIT  5.0450
  ND1 HSE  1.5000
  AZQ AZQ  5.2268
  BEV BEV  13.4148
    C MET  1.7000
  AVP AVP  5.4075
  ANE ANE  5.8920
   H3 XK2  0.0000
  AOW AOW  8.3874
  CQN CQN  7.0954
  AEP AEP  5.0976
  H3' QSI  1.0000
  DNK DNK  5.3308
  ATJ ATJ  5.9987
  O2' QSI  1.4000
   SD MET  1.8500
  DBJ DBJ  7.5225
  ARP ARP  5.2147
  ABH ABH  19.4750
  DMP DMP  5.5870
  DJJ DJJ  7.6924
  HB1 ASN  0.0000
  CUN CUN  7.1986
  AYU AYU  5.4519
  ABO ABO  20.9029
   CA CYS  2.0000
  DGF DGF  5.8360
  BFI BFI  15.4270
  AZJ AZJ  5.9389
  BJZ BJZ  7.4073
  CIX CIX  11.7564
  BFV BFV  5.9485
  ATH ATH  6.9024
  BAH BAH  5.4100
  BFS BFS  6.7189
  AGY AGY  5.8928
  BKW BKW  9.8536
    C GL2  1.7000
  BSD BSD  5.0236
  BVK BVK  5.5689
  AMF AMF  7.7103
  AKA AKA  5.7709
    O PHE  1.4000
 H61A XK2  0.0000
  AIB AIB  9.7488
  HE1 GL2  1.0000
  BEC BEC  10.6781
  AXD AXD  5.1801
  AOZ AOZ  6.1570
  AOE AOE  7.4147
  CPZ CPZ  5.3863
  AGX AGX  9.0310
   CG HSE  1.7000
  DKK DKK  5.3462
  AKB AKB  5.9555
  CKO CKO  9.6544
   N7 XK2  1.5000
  DJW DJW  6.3455
  CMX CMX  13.1858
  CRL CRL  5.1905
  BXY BXY  5.5565
  BNL BNL  6.0030
  BAK BAK  5.4588
  ACJ ACJ  11.3814
  BEG BEG  11.3736
    H SEP  1.0000
  CFJ CFJ  5.4704
  HB2 AS1  0.0000
   SG CYS  1.8500
  HD2 ILE  0.0000
  BZL BZL  6.5941
  ARH ARH  8.2198
  CMR CMR  5.0035
    O HSE  1.4000
  CD1 LEU  2.0000
  CCW CCW  5.1377
  BSA BSA  5.5696
  CXV CXV  6.9472
  CGM CGM  5.2942
  DLW DLW  5.7512
  BRL BRL  5.2812
  BNN BNN  12.0465
  CXQ CXQ  5.4490
  BVG BVG  7.2017
  CE2 TRP  1.7000
  CRZ CRZ  7.1476
  HB1 QSI  0.0000
  BFR BFR  15.7804
  DKS DKS  6.3895
  APN APN  7.2474
  HB2 CYS  0.0000
  CDW CDW  6.8732
  AZK AZK  5.0529
  BBP BBP  5.6090
  ARX ARX  5.6745
  AOI AOI  11.6495
  BJV BJV  5.2826
  BBC BBC  5.2337
  CWR CWR  8.6800
   CG GLU  2.0000
  COH COH  5.7516
  AHZ AHZ  11.5172
  DIY DIY  6.4654
  CZD CZD  6.3109
  AKH AKH  5.8344
  ADO ADO  11.6076
  DMS DMS  6.7703
  BMK BMK  5.9409
  H63 XK2  1.0000
  DHF DHF  6.3787
  ACU ACU  6.8842
  CPU CPU  6.3136
  CBS CBS  7.3669
 HE22 GLN  1.0000
  ADQ ADQ  7.1323
  ARK ARK  7.1588
   O4 XK2  1.4000
  BXQ BXQ  5.2609
  CLQ CLQ  14.3349
  CSG CSG  7.1138
  BZU BZU  5.8207
  CUQ CUQ  5.8194
  CSZ CSZ  6.0500
  DHL DHL  5.3465
  CVV CVV  7.6035
   HN TYR  1.0000
  AUN AUN  5.3699
  CYD CYD  6.0210
  CUH CUH  7.3859
  DFO DFO  5.4726
  CHC CHC  6.6038
  AMY AMY  8.1748
  BYM BYM  5.7694
  DLZ DLZ  5.5352
  DHH DHH  6.7181
  AIF AIF  5.3181
  ABZ ABZ  7.0402
  CPE CPE  5.7487
  CNX CNX  11.6513
  CHJ CHJ  5.1439
  APC APC  6.4695
  BJJ BJJ  5.0500
  BQN BQN  7.2773
  CRK CRK  6.4785
  BSO BSO  5.7992
  DCB DCB  8.7393
  BSB BSB  6.7272
    C HSD  1.7000
   HA ARG  0.0000
  AYQ AYQ  5.5811
  CYS CYS  6.6735
  AIZ AIZ  7.7376
  BBN BBN  7.3184
  DGX DGX  5.2682
  DLT DLT  5.5255
  CQK CQK  6.5981
  CRX CRX  5.3259
  AMM AMM  5.2536
  AVM AVM  6.4386
  CRW CRW  5.2432
 HD12 ILE  0.0000
  ATC ATC  5.7655
  CET CET  7.3094
  DHM DHM  5.2184
  BDL BDL  11.1591
   CB GL1  2.0000
  ATR ATR  6.4713
  C19 TSA  1.7000
  AYB AYB  7.3471
  DIZ DIZ  6.9881
  AAE AAE  6.7979
  OE1 GLN  1.4000
  AUJ AUJ  5.4082
  BUH BUH  5.3572
  AUX AUX  7.4730
  H21 TSA  1.0000
  AWD AWD  7.1222
  CYI CYI  7.7525
  CBQ CBQ  10.2349
  AKO AKO  10.6778
  BLR BLR  7.6494
  DLQ DLQ  7.4656
  BSR BSR  5.5062
  BSG BSG  5.1926
   HN ASP  1.0000
 H3'' QSI  0.0000
  DJF DJF  5.1196
  CFZ CFZ  5.5192
  BMG BMG  5.4879
  CFU CFU  6.9650
  ATI ATI  5.7709
  DMN DMN  5.0772
 HG21 ILE  0.0000
   HA ILE  0.0000
   CB HSE  2.0000
  CUX CUX  5.6389
  BCW BCW  7.9380
  BHE BHE  7.0362
  BDC BDC  6.6142
  AFB AFB  11.0464
  BFQ BFQ  7.7421
  BXS BXS  7.4753
  ANW ANW  6.6456
    O CYS  1.4000
  DKT DKT  5.0918
  AQZ AQZ  8.2392
  AMU AMU  5.8004
   C6 XK2  2.0000
  BSW BSW  5.2463
  BMZ BMZ  6.8400
  BWB BWB  6.2591
 HD21 LEU  0.0000
  AHE AHE  6.9193
  ADM ADM  6.9870
    O ASP  1.4000
  AJU AJU  7.5351
  DCW DCW  5.4899
  AQU AQU  5.0212
  DHV DHV  7.2191
  CAS CAS  5.8985
  BOR BOR  12.3251
   N3 QSI  1.5000
  BHC BHC  5.6623
  CFI CFI  5.5790
  ACX ACX  8.9203
  OD2 AS1  1.4000
    H GL2  1.0000
  HB1 GLN  0.0000
  DFU DFU  6.0298
  CKX CKX  11.4573
  CFD CFD  5.3764
  CNI CNI  12.7681
  AQX AQX  5.8242
  BFP BFP  6.3525
  DKV DKV  6.2446
  CFW CFW  5.0182
    C GL1  1.7000
  COQ COQ  8.1778
  AQF AQF  5.4150
  AVG AVG  5.3173
  C2' QSI  2.0000
 HD13 LEU  0.0000
  AGP AGP  5.2090
  CHO CHO  6.0948
   HB VAL  0.0000
  CSP CSP  6.2549
  CFS CFS  5.4710
  CJS CJS  5.7830
  CAN CAN  7.4394
  AXC AXC  5.1169
   HA VAL  0.0000
  DCA DCA  7.6806
  DBD DBD  6.7768
  AHT AHT  10.0149
  BAN BAN  5.6517
  BCT BCT  5.6906
  BID BID  7.7836
  AQB AQB  6.0995
  BYS BYS  5.7808
  DJB DJB  5.7077
  CVJ CVJ  6.9344
  AOR AOR  9.0616
  CBD CBD  6.7234
  AUS AUS  8.4257
  ADR ADR  7.8154
  DKO DKO  7.5792
  AHD AHD  10.1896
  CTX CTX  8.0952
  DBR DBR  6.1148
  CKP CKP  11.2304
  ABD ABD  23.5941
  ALE ALE  5.1990
  DCS DCS  5.8542
  CZK CZK  5.3154
  AZH AZH  7.0542
  BHB BHB  5.7128
  BZE BZE  5.8437
  BIM BIM  6.7329
  AAU AAU  11.9589
  CAX CAX  7.1851
  CCG CCG  5.1453
    O QSI  1.4000
  ASK ASK  5.9112
  BOL BOL  5.0703
  BSQ BSQ  6.5831
  CVP CVP  5.7044
  BCK BCK  6.7231
  ARF ARF  5.1856
  CE2 TYR  1.7000
  BRE BRE  5.3041
  H25 XK2  1.0000
  CSI CSI  7.6369
  DIV DIV  5.0484
   CA HYD  2.0000
   NH VDW  0.0000
  C22 XK2  1.7000
  ALF ALF  5.1039
  AKU AKU  5.0111
  DDJ DDJ  6.0952
  H11 TSA  1.0000
  DBL DBL  10.5542
  DKQ DKQ  7.6519
  CVK CVK  8.0972
  BIJ BIJ  10.8682
  CPG CPG  5.8960
   HA CYS  0.0000
  BZY BZY  5.0315
  BMV BMV  6.4376
  BBT BBT  5.2299
  DAJ DAJ  5.0788
  BLG BLG  5.2660
    H TRP  1.0000
  COW COW  5.5568
  BOC BOC  8.1413
  AID AID  10.7162
  AHI AHI  10.8099
  CVI CVI  6.3278
   HN GLU  1.0000
  CRQ CRQ  5.0093
  DCQ DCQ  5.0246
  C70 XK2  1.7000
  AQL AQL  6.1687
   SG HYD  1.8500
  DLV DLV  6.1867
  CTT CTT  7.8901
  BQO BQO  9.1329
    N GLN  1.5000
   CA PRO  2.0000
  CFG CFG  5.3586
  BXX BXX  5.9297
  DEI DEI  5.9986
   H6 XK2  0.0000
  BGV BGV  9.0615
  AMN AMN  5.1794
  COT COT  6.8735
  AYO AYO  6.2625
  HB2 ALA  0.0000
  CZX CZX  5.2054
  AFL AFL  6.2209
  DCJ DCJ  7.5988
  CQE CQE  7.1029
  BUD BUD  5.1819
  AFS AFS  7.7965
  AYH AYH  5.0574
  DCU DCU  5.1684
   N2 XK2  1.5000
  TWE TWE  20.0000
   CG LEU  2.0000
  AFA AFA  8.2853
  ATN ATN  6.3675
  AQV AQV  10.2177
   CB LYS  2.0000
  CZ2 TRP  1.7000
  BOU BOU  5.0262
  DGT DGT  5.1920
  AAG AAG  8.6365
  CID CID  18.2022
  BQK BQK  6.1396
  ARO ARO  5.0434
  ANH ANH  10.5455
  CKU CKU  5.2292
  AOK AOK  8.1471
  CEH CEH  6.4777
  DME DME  7.7775
  DGN DGN  5.2061
  DLD DLD  6.5170
  BIA BIA  7.5350
  ASH ASH  5.9255
  CDT CDT  5.6782
  AMJ AMJ  6.1061
  CBB CBB  5.7438
  BUZ BUZ  6.7290
  BOD BOD  7.5162
  HD1 HSE  1.0000
  AWB AWB  5.8456
  ARE ARE  5.1796
  BMP BMP  6.1511
  CNC CNC  9.3054
  BZK BZK  5.2630
  BLO BLO  6.1073
  BAR BAR  5.6867
  AJQ AJQ  8.8562
  HB1 TRP  0.0000
  BQM BQM  7.3501
  BEN BEN  5.0487
  BGP BGP  13.8773
  DFD DFD  6.2191
  HT2 QSI  1.0000
  CEX CEX  5.7690
  CGD CGD  5.7635
  BTA BTA  7.4201
    N ASP  1.5000
  DFA DFA  5.1679
  CVN CVN  7.7248
   CG GLN  2.0000
  CPH CPH  7.2293
  ABJ ABJ  7.2975
  AGB AGB  9.5112
  CGJ CGJ  6.4846
  AFV AFV  14.5729
  CNB CNB  12.4915
  HG2 GLN  0.0000
  AWZ AWZ  8.1431
  BZC BZC  5.8074
  BFE BFE  6.8968
  CG2 THR  2.0000
  CTK CTK  6.9201
  CTJ CTJ  7.9495
  BXP BXP  8.2574
  BTL BTL  5.3162
  AJH AJH  7.0252
  BCH BCH  5.2138
  CBG CBG  5.2925
  ASB ASB  5.1437
  BLW BLW  8.3640
  COC COC  10.4820
  BUV BUV  5.6344
  BBF BBF  5.0739
  O1S QSI  1.4000
  DLX DLX  5.2494
  ACF ACF  5.2064
  BZJ BZJ  6.2792
  AZU AZU  9.1264
  COP COP  10.0110
   CG PRO  2.0000
  BHO BHO  10.0254
  CGW CGW  5.9773
  BZB BZB  5.5943
   HA SER  0.0000
  BPK BPK  5.3763
  BVL BVL  6.2245
    C SEP  1.7000
  CMI CMI  6.6133
  BUP BUP  6.8309
  ALO ALO  6.9781
    H LEU  1.0000
  CXU CXU  7.6075
  BDO BDO  23.8569
    N AS1  1.5000
  ATQ ATQ  5.2922
   CA HSE  2.0000
  AXN AXN  5.4452
  AEG AEG  8.6496
  CYX CYX  7.6538
  BHA BHA  5.2195
  HB2 LEU  0.0000
  CQY CQY  5.3166
   HE GL1  1.0000
  CMP CMP  9.9425
  AGH AGH  7.8411
  CDQ CDQ  6.0642
  BER BER  11.5110
  AHS AHS  5.8842
  AQE AQE  9.4915
    N ILE  1.5000
  BHQ BHQ  10.8832
   C2 QSI  1.7000
  CQX CQX  9.0990
  CEA CEA  5.2086
  DEY DEY  5.5172
  ACS ACS  6.6737
  ALK ALK  6.0740
  BBE BBE  5.2818
  CZP CZP  5.3842
  H64 XK2  1.0000
    N HSE  1.5000
  BGN BGN  15.9963
  BQH BQH  10.1302
  AKQ AKQ  6.4980
  AAX AAX  24.1928
  DHG DHG  5.0013
    O HSC  1.4000
  DJZ DJZ  6.9522
  CUA CUA  5.1908
  CRY CRY  5.0331
  BNS BNS  5.0851
  CKK CKK  8.0789
  BJG BJG  6.3786
  SPH NBN  1.5000
  COS COS  6.2917
  BZZ BZZ  5.2207
   HA HIS  0.0000
  DKZ DKZ  5.2152
  ACE ACE  12.1944
  BZA BZA  7.9752
  CNE CNE  6.3815
  HD1 AS1  1.0000
  CIS CIS  7.2338
  BZS BZS  5.1402
  DGQ DGQ  5.3820
   HD ASP  1.0000
  CSW CSW  11.7957
  BRH BRH  5.7312
  CGA CGA  6.9985
  BWO BWO  5.6653
  CLU CLU  11.4202
  CHR CHR  5.9603
  CLT CLT  8.0922
  DEV DEV  9.6342
  ATW ATW  10.3574
  APG APG  8.8471
  BIY BIY  6.8520
  AER AER  17.3832
  CLX CLX  6.6075
  DAC DAC  6.5876
  AHW AHW  8.4290
  BZV BZV  7.1334
  HB2 GLN  0.0000
  HE2 GL2  1.0000
  DJM DJM  5.5413
  BME BME  5.8505
   HN GLY  1.0000
   HN LYS  1.0000
  BEI BEI  11.9800
  CSK CSK  7.4172
  BKJ BKJ  5.6416
  ALS ALS  9.2083
  BCD BCD  5.2050
  CES CES  5.4953
  CDO CDO  5.1627
  CHL CHL  5.1458
  BWM BWM  6.4838
  NE1 TRP  1.5000
  COL COL  5.6273
  CUR CUR  5.5413
    H HSE  1.0000
  BTV BTV  6.6410
   CB PHE  2.0000
  BVE BVE  7.0252
  DBV DBV  7.0209
  DDX DDX  7.3008
  ATT ATT  6.3536
  BQE BQE  5.9707
  AJD AJD  8.4814
  COZ COZ  10.3785
  CNN CNN  8.6336
  BIF BIF  10.5737
  DHO DHO  5.1933
  CPA CPA  5.1330
  CIP CIP  12.5527
  AOF AOF  5.6434
  ADS ADS  15.3913
  DGC DGC  6.6355
   H1 HOH  1.0000
  DAW DAW  6.1861
  BHR BHR  5.4258
  DMD DMD  5.2297
  DNT DNT  5.0435
  CGF CGF  5.5645
  CSJ CSJ  5.1118
  CLS CLS  8.3156
  HA1 GLY  0.0000
  CLK CLK  8.5160
  CRS CRS  7.0885
  AAS AAS  10.6342
   HA LEU  0.0000
  BQX BQX  9.1267
  HZ2 LYS  1.0000
    C ALA  1.7000
   O3 SEP  1.4000
  BYL BYL  6.3234
   CB SER  2.0000
  DMH DMH  7.4225
  CZO CZO  6.0346
  COI COI  8.8033
   HN SER  1.0000
  AND AND  5.8742
  DEE DEE  5.6792
  CLM CLM  17.0003
  AHN AHN  7.3687
   HE GL2  1.0000
  BDK BDK  6.6666
  OE1 GL1  1.4000
  HB2 QSI  0.0000
  ADT ADT  12.4308
  CUU CUU  5.6041
  CGB CGB  5.1282
  ACM ACM  13.1056
  HB2 HIS  0.0000
 HD21 ASN  1.0000
    O HOH  1.4000
  HD2 PHE  1.0000
  BKM BKM  6.5720
   HA ASN  0.0000
  ASM ASM  5.3676
  DIN DIN  6.6537
   HG LEU  0.0000
  CEZ CEZ  5.4472
  HB2 ASN  0.0000
  DHY DHY  5.0498
  BBS BBS  6.2644
  CML CML  5.8604
  AZP AZP  6.1280
  HE3 MET  0.0000
  BWZ BWZ  5.9852
  CGU CGU  5.1172
  BVJ BVJ  7.2926
   CA GL1  2.0000
  BEK BEK  16.6992
  DBF DBF  5.9415
  CWA CWA  5.3648
  CUP CUP  7.3283
  CTO CTO  6.0057
  BPE BPE  7.6789
  ANU ANU  7.0397
  AME AME  6.9937
 HG23 THR  0.0000
  DNG DNG  6.9851
  DCZ DCZ  6.0921
  CTM CTM  5.1568
  ADF ADF  6.9263
  DMW DMW  5.1971
  BBG BBG  7.3257
   HA GL1  0.0000
  CJY CJY  14.0804
  BJO BJO  9.0828
  CYA CYA  5.9065
  CLD CLD  15.3338
  AJP AJP  5.3305
  CTR CTR  13.9130
  COX COX  6.4771
   HA PRO  0.0000
  BQB BQB  5.7895
  BDZ BDZ  10.3643
  CJR CJR  14.6066
  DFW DFW  5.3551
  DGA DGA  8.9907
  BOY BOY  5.3970
  AJF AJF  7.4424
  ND1 HSD  1.5000
  BTZ BTZ  5.7461
  BTB BTB  5.7090
  CYE CYE  8.0537
  ABK ABK  18.8782
  BSP BSP  5.9199
  CMD CMD  6.2996
  AKL AKL  7.9890
 HG23 ILE  0.0000
  AHF AHF  5.4156
  DAU DAU  7.0210
  BVR BVR  7.0577
  DEN DEN  6.4417
  AAP AAP  8.6358
  BKY BKY  7.6651
  BWA BWA  10.1535
    H GLU  1.0000
  CHH CHH  5.1661
  BTT BTT  8.4962
  ABV ABV  8.7162
  ND2 ASN  1.5000
  BVN BVN  7.7536
  BMH BMH  7.9940
  BGO BGO  9.3185
   CG TRP  1.7000
  CD2 TRP  1.7000
  DCM DCM  5.7634
  AUM AUM  6.8931
  H14 TSA  1.0000
    O ILE  1.4000
  AWW AWW  6.5136
  BMX BMX  8.1289
  AXX AXX  5.3828
   CB AS2  2.0000
  DKH DKH  7.3087
  NE2 HSC  1.5000
  BOZ BOZ  5.7417
  ANA ANA  6.3458
  CPF CPF  5.9631
  AWH AWH  7.4833
  AIV AIV  11.8515
  CFK CFK  6.1259
  O24 TSA  1.4000
  DHZ DHZ  6.3020
  AHC AHC  7.9454
    H HYD  1.0000
  CAR CAR  6.1809
  ARN ARN  5.0669
  DLS DLS  5.0105
    O ALA  1.4000
  ANM ANM  6.0333
  DNI DNI  5.7671
  HB2 TYR  0.0000
  DKB DKB  5.4747
   CA ASN  2.0000
  CIA CIA  5.1635
  BEM BEM  6.1617
  CPX CPX  6.4424
  DAX DAX  5.0694
   CA LYS  2.0000
  CWS CWS  9.9766
  BOA BOA  8.5462
  BYF BYF  5.5753
  BIW BIW  9.0354
  HG1 GL2  0.0000
  DJC DJC  5.3003
  CZR CZR  5.8833
  AFC AFC  8.6895
  BXU BXU  5.8413
   CG GL1  2.0000
  CVR CVR  6.2858
  AZS AZS  5.6678
  BBV BBV  6.4841
  BES BES  17.0953
  BDP BDP  20.5509
  CVX CVX  8.3579
  CTF CTF  7.2138
  CPM CPM  10.3418
  CDK CDK  5.7157
  ANR ANR  5.0142
  H74 XK2  1.0000
  AWJ AWJ  5.8098
  CIY CIY  19.5376
  HB2 GL1  0.0000
  CQU CQU  6.4715
  CJT CJT  21.0726
  BXG BXG  5.3422
  BOF BOF  6.1280
  BDJ BDJ  24.9941
 HG11 VAL  0.0000
  BFN BFN  9.7830
  BML BML  5.5398
  CHM CHM  6.7481
  CBJ CBJ  7.9239
  ARA ARA  8.2807
  AJC AJC  5.1734
  DAE DAE  5.8777
  AQN AQN  8.6433
  HB1 HYD  0.0000
  BZX BZX  6.2069
  CG1 VAL  2.0000
  CZW CZW  5.4464
  AJY AJY  6.9801
  CIN CIN  19.6692
  C63 XK2  1.7000
  DCT DCT  5.3882
  CPV CPV  5.0892
  BKE BKE  9.7212
    N TYR  1.5000
  DEJ DEJ  5.7028
  ABS ABS  9.1522
  CCO CCO  5.5917
  CIO CIO  17.8760
  BKG BKG  5.9009
    C TYR  1.7000
  BMC BMC  9.3826
  CAQ CAQ  5.6745
  BDN BDN  5.4296
  BQQ BQQ  5.6848
  AHJ AHJ  7.9741
  CLN CLN  5.9452
  ACP ACP  10.3704
  CMC CMC  7.0589
  BVT BVT  7.1858
  CTN CTN  5.4506
  DHS DHS  7.4651
  CNJ CNJ  5.0148
  AXL AXL  6.3900
  AEH AEH  5.2592
  ACB ACB  10.9893
  BEL BEL  5.5252
  DHB DHB  8.2135
  BRX BRX  5.2361
  C73 XK2  1.7000
   NZ LYS  2.0000
    N HYD  1.5000
  HG2 GL1  0.0000
 HE22 QSI  1.0000
  CTL CTL  6.7926
  C76 XK2  1.7000
  DLH DLH  9.1326
  AJK AJK  6.8938
  CBP CBP  6.0500
  ATM ATM  5.1001
  ASO ASO  5.0426
  SPH SPH  1.5000
  AJN AJN  10.8088
  AYC AYC  5.1004
  H67 XK2  1.0000
  AAZ AAZ  14.5640
  HE1 GLU  1.0000
  HB2 MET  0.0000
    H SER  1.0000
  CZC CZC  10.2114
  ABA ABA  14.2845
  ATK ATK  6.2073
  DJK DJK  8.1847
  DMT DMT  5.0697
  HB1 HSC  0.0000
  CPP CPP  9.7388
  BGL BGL  8.2584
  CKD CKD  6.3940
  BJN BJN  5.8194
  AAT AAT  17.7835
  HZ2 TRP  1.0000
  H21 XK2  1.0000
  C71 XK2  1.7000
  DCD DCD  5.3119
  CHI CHI  5.6740
  BSZ BSZ  5.2196
   C3 TSA  2.0000
  DEP DEP  8.7247
  HT1 QSI  1.0000
  ATY ATY  5.7950
  BSS BSS  6.5495
  DFP DFP  5.7233
  ACK ACK  8.2606
  BQL BQL  9.7318
  DKE DKE  5.4375
  BRV BRV  6.2545
  BZT BZT  6.4145
  OE2 GL2  1.4000
  ADK ADK  12.4102
  BJY BJY  5.3730
    P SEP  1.9000
  CVC CVC  6.1161
  HO4 XK2  1.0000
  AVN AVN  5.0064
  DHR DHR  5.4024
    O SEP  1.4000
  ANQ ANQ  5.5238
  CPO CPO  5.7718
  CAZ CAZ  6.6141
  DDS DDS  5.6633
  ASZ ASZ  5.1273
  CER CER  6.3058
  AQM AQM  5.0008
  CFX CFX  6.1627
  CNG CNG  6.8087
  CFV CFV  6.1660
  AGW AGW  11.9580
  CVH CVH  5.2965
  ART ART  5.0299
  DLJ DLJ  5.6660
  ACH ACH  8.3417
  DET DET  5.8969
  CEE CEE  6.1722
  AGO AGO  8.3746
  AWY AWY  5.1666
  AUO AUO  8.1078
  AOG AOG  7.9250
   OG SER  1.4000
  C77 XK2  1.7000
   HN HIS  1.0000
  HE2 HSC  1.0000
  CDA CDA  6.0326
  BKZ BKZ  5.2159
  CPB CPB  7.6926
   CG AS2  1.7000
  CWV CWV  7.7289
    S QSI  1.8500
  AIG AIG  5.9374
  CFY CFY  7.3335
  CSE CSE  7.7623
  BTI BTI  5.0941
  CTZ CTZ  6.0174
  ATZ ATZ  5.3425
  DKI DKI  5.8520
  CZJ CZJ  6.7291
  AUI AUI  5.4741
  BCO BCO  5.7064
  CIZ CIZ  8.3222
  CXJ CXJ  6.2130
  BUA BUA  9.1206
  CE3 TRP  1.7000
  BKD BKD  9.3290
  HD2 HSD  1.0000
   HA QSI  0.0000
    O HIS  1.4000
    N LEU  1.5000
  BPS BPS  5.8354
    C HSE  1.7000
  HZ3 LYS  1.0000
    H VAL  1.0000
  DNA DNA  5.3221
    N GL2  1.5000
  HE2 LYS  0.0000
  CKH CKH  5.6638
  AEB AEB  7.9939
  BFM BFM  8.8124
  DFL DFL  8.2467
  C64 XK2  1.7000
  HB1 SER  0.0000
  CWT CWT  5.8826
  CDH CDH  5.6434
  DGV DGV  5.9469
  CYW CYW  5.1738
  HE1 MET  0.0000
  AGR AGR  9.6585
  CQM CQM  6.8441
  DLI DLI  5.6027
  ANG ANG  6.0021
  BCB BCB  5.6162
  AYG AYG  7.8678
  AOU AOU  8.6125
  ADN ADN  8.8187
  H1' QSI  0.0000
  AWT AWT  6.4980
  BSL BSL  5.3499
  AAM AAM  7.2511
  ABC ABC  6.8485
  DDR DDR  6.8647
   O1 TSA  1.4000
  CRU CRU  5.4833
  BTH BTH  10.3012
  C65 XK2  1.7000
  DGI DGI  6.1750
  DFI DFI  6.2035
  DFG DFG  5.7812
  BDV BDV  15.4376
  CUY CUY  7.1317
  ABQ ABQ  7.6993
  AOX AOX  7.1014
  AQY AQY  7.4556
  AFX AFX  5.6040
  APB APB  5.1338
  DIA DIA  5.4688
  AFG AFG  8.8920
   HN LEU  1.0000
  CVZ CVZ  6.8463
  BRD BRD  8.5173
  BOK BOK  6.2246
  AMQ AMQ  6.4631
  BAE BAE  5.2614
  AQH AQH  6.2301
  CCY CCY  5.5207
  AHL AHL  8.1034
  BLJ BLJ  5.8470
  AHH AHH  6.6008
   CG HSC  1.7000
  CVB CVB  5.8814
  BFC BFC  9.3036
 HD11 LEU  0.0000
  ARG ARG  6.2471
  CCP CCP  5.9193
    H GLY  1.0000
  AJT AJT  7.4719
  DCR DCR  8.5158
  APO APO  6.6663
  CAW CAW  5.3426
   CB VAL  2.0000
  CNP CNP  7.9359
  ALT ALT  12.0531
  AJI AJI  7.5590
  DCI DCI  5.6639
  C22 TSA  1.7000
  COJ COJ  7.0690
  CDB CDB  5.1424
  AVX AVX  5.3703
  BTY BTY  5.6182
  CFF CFF  5.6807
  BVB BVB  6.6401
    C QSI  1.7000
  DHU DHU  5.2684
   HA ALA  0.0000
  AVQ AVQ  5.2952
  CLJ CLJ  8.5789
  BNZ BNZ  6.0689
  CDE CDE  7.3399
  CSN CSN  6.5675
  BSF BSF  10.0916
  AUL AUL  5.5433
  AHU AHU  12.8527
  NH2 ARG  1.5000
  CWG CWG  8.1119
  AKT AKT  9.2024
  HE1 PHE  1.0000
  BEH BEH  10.0840
  CFQ CFQ  5.7890
  AKX AKX  6.4702
   CA SEP  2.0000
  CGT CGT  5.3501
  ACA ACA  6.6078
  ADE ADE  7.7132
    H TYR  1.0000
  AYS AYS  6.6799
  BEB BEB  16.3844
  AXO AXO  5.1096
  CGH CGH  5.7071
  BMF BMF  8.4086
    H GL1  1.0000
  OG1 THR  1.4000
    C HIS  1.7000
    N PRO  1.5000
  AII AII  7.9700
  BRI BRI  6.8234
  DIS DIS  6.1324
  BBK BBK  6.8574
  AFM AFM  8.0362
    O MET  1.4000
  COM COM  10.9679
  CJH CJH  9.9387
  BQW BQW  6.0478
  BAY BAY  8.2228
   NE ARG  1.5000
  CCR CCR  5.1425
    H HSD  1.0000
  AJM AJM  8.3686
  CNU CNU  6.6098
  DEX DEX  5.2423
  CAJ CAJ  6.9306
  BBI BBI  6.8958
  CQZ CQZ  5.1378
  CIQ CIQ  5.5927
  ALJ ALJ  5.5435
  BJW BJW  7.1430
  AVE AVE  5.3498
  CNF CNF  6.5505
  BJQ BJQ  10.8498
   HA GLN  0.0000
  DCO DCO  8.0521
  HB2 ASP  0.0000
  DNW DNW  6.7820
  DHE DHE  6.8614
  HD1 PRO  0.0000
  AGK AGK  8.5452
   HN AS1  1.0000
  HE2 HIS  1.0000
 HG21 THR  0.0000
  DJY DJY  8.0333
  DJN DJN  6.4192
  BSV BSV  6.9034
  BAT BAT  5.4597
  CAD CAD  6.3651
  AVS AVS  5.2977
  AKP AKP  5.5993
  CIV CIV  9.8957
  APP APP  6.7042
  BUB BUB  5.5020
  DEH DEH  6.6077
  AGM AGM  5.0612
  AUQ AUQ  8.0671
  CMG CMG  5.8814
  COA COA  6.3750
  AJX AJX  8.2199
  AJV AJV  5.5542
  AFU AFU  6.2408
  ANV ANV  7.2317
   CZ TYR  1.7000
 HD12 LEU  0.0000
  DKG DKG  5.9226
  H33 XK2  1.0000
  C36 XK2  1.7000
   CB ALA  2.0000
  CJI CJI  8.4451
  ARB ARB  7.2021
  DLK DLK  5.6929
  BCA BCA  5.1948
  ABL ABL  13.0631
  BZG BZG  6.3731
  AUF AUF  7.5972
  CWB CWB  8.5134
  BHL BHL  8.0392
  CD2 HSD  1.7000
  BYG BYG  6.0216
  BMM BMM  5.2579
  HB1 TYR  0.0000
  CKL CKL  8.8931
   HN ILE  1.0000
  CD2 HIS  1.7000
  BIQ BIQ  12.0076
  C62 XK2  1.7000
  HG1 LYS  0.0000
  CDU CDU  5.6258
  AYM AYM  5.8569
  DJE DJE  5.2291
  HD1 TYR  1.0000
  C23 XK2  1.7000
  DCE DCE  7.7889
  CIT CIT  11.9563
  BSN BSN  5.5454
  ABX ABX  11.4097
  CIK CIK  21.3090
  CKM CKM  8.8056
  BWQ BWQ  5.4813
  CEV CEV  7.9780
  BYO BYO  7.8060
  BTS BTS  5.1352
  CNQ CNQ  6.3945
  AGA AGA  6.1249
  CLC CLC  12.6339
  CLG CLG  6.5896
  AUC AUC  5.8815
  HG1 QSI  0.0000
  CKR CKR  6.5399
  BQD BQD  6.0804
  CLY CLY  7.5908
  AZX AZX  5.0857
  ASI ASI  8.5312
  AZA AZA  7.7552
  CKE CKE  9.9618
    H ASN  1.0000
  HZ1 LYS  1.0000
  CCS CCS  6.3585
  CJB CJB  5.3658
  BXD BXD  7.0295
  BKP BKP  6.7349
  CNR CNR  6.7087
  HB1 GL2  0.0000
  CKQ CKQ  18.4950
   OH TYR  1.4000
  C34 XK2  1.7000
  DFK DFK  5.6242
    O PRO  1.4000
  BWG BWG  5.5151
  AEZ AEZ  8.3471
   H4 TSA  1.0000
  DGW DGW  5.2078
  BYT BYT  5.4265
  BQZ BQZ  7.3141
  AZE AZE  5.4058
  BHN BHN  11.0526
  CWI CWI  6.8966
   CD GL2  1.7000
  CAU CAU  7.1289
  AZN AZN  6.2496
  CYM CYM  6.4235
  AKZ AKZ  6.0685
  CUB CUB  8.0507
  CE2 PHE  1.7000
  DDK DDK  5.7858
    H THR  1.0000
    H LYS  1.0000
  DDF DDF  8.6562
  DJL DJL  5.3992
  AIJ AIJ  7.1210
  BKQ BKQ  13.5306
  BFL BFL  5.3129
  DNB DNB  5.6431
  CXP CXP  6.5402
  AXU AXU  5.2986
  AUV AUV  5.4253
  BWR BWR  6.3583
    C THR  1.7000
  CXS CXS  5.8650
  AWE AWE  9.6012
  DBU DBU  5.4067
  CKC CKC  18.3942
  BGG BGG  6.2523
  CRR CRR  5.9862
  CZE CZE  6.7881
  BVM BVM  7.7139
  AKE AKE  6.5017
  BTP BTP  5.2212
  AWG AWG  5.2170
  OD1 AS1  1.4000
  DHI DHI  7.2350
  AEE AEE  6.2310
 HD23 LEU  0.0000
  CYF CYF  7.9755
  HG1 SER  1.0000
  BTE BTE  5.6895
 HH22 ARG  1.0000
  CCX CCX  5.0624
  DDW DDW  5.0457
  DCF DCF  5.2073
  DAN DAN  8.4171
  CAK CAK  6.3191
  AXV AXV  5.4682
  DFR DFR  5.2907
  DAB DAB  8.7051
  DIF DIF  6.8188
  BVS BVS  7.5076
  AGL AGL  9.1033
   CB GLU  2.0000
  BZW BZW  6.5697
  BRA BRA  5.2182
   H8 QSI  1.0000
  CJP CJP  21.0521
  BPC BPC  5.2536
  AGI AGI  14.1934
  BCU BCU  7.1786
  AMR AMR  6.9508
  HD2 PRO  0.0000
  BPO BPO  5.4153
  ARU ARU  6.0774
  BSH BSH  6.4462
  AAK AAK  7.4307
  BTW BTW  5.7378
  AQJ AQJ  7.8833
  AFO AFO  5.0625
  AUH AUH  5.7055
  ATS ATS  5.1744
  H10 QSI  1.0000
  HD2 HIS  1.0000
  DEL DEL  5.3240
  DDB DDB  9.0195
  AIE AIE  7.5471
  CZT CZT  9.5058
  DBM DBM  7.2363
  BKK BKK  7.3641
  DBN DBN  5.0877
  AYR AYR  6.4302
   CA TYR  2.0000
  BBU BBU  6.3414
  AQT AQT  6.7725
  CWC CWC  7.3074
  ATO ATO  5.8390
  CCU CCU  6.2476
  BMW BMW  10.6501
  ADH ADH  14.5260
  DCK DCK  8.6011
  GRD GRD  0.0000
  CQV CQV  6.9198
  CGK CGK  8.2219
  CYN CYN  5.3079
  HE2 GL1  1.0000
  DAD DAD  5.0110
    N CYS  1.5000
  CAC CAC  7.1054
  AMS AMS  6.1454
  CQD CQD  8.6632
  BXH BXH  5.1879
  BHX BHX  6.7151
 HD13 ILE  0.0000
  BUY BUY  7.5007
  BUU BUU  5.0395
  CQB CQB  5.8146
  DIH DIH  5.2004
  CPI CPI  7.5384
  CNZ CNZ  10.5328
  BFT BFT  6.8642
  CKV CKV  7.4882
  BUO BUO  7.3236
  BAI BAI  6.3852
  DMI DMI  5.9820
  BGH BGH  10.8607
   HN HSE  1.0000
   CB HSD  2.0000
  ASV ASV  7.1364
  BUW BUW  5.1783
  BKL BKL  9.0690
  AJE AJE  7.8302
  CUE CUE  9.6833
  BLU BLU  7.3541
   HA TYR  0.0000
    N SEP  1.5000
  AEV AEV  6.0193
  BZO BZO  5.4758
    O TRP  1.4000
  DCV DCV  6.2759
  OD2 AS2  1.4000
  BFB BFB  11.5842
  AMD AMD  6.3264
   CA HSD  2.0000
  BEF BEF  8.8970
  APK APK  7.5609
  AKM AKM  5.6259
  APU APU  6.1109
  CSY CSY  7.6625
  C10 TSA  2.0000
  SP1 SP1  1.0000
  H7A XK2  0.0000
  CNW CNW  7.6733
   H2 HOH  1.0000
  CUI CUI  6.2437
  CJC CJC  14.6140
  BNY BNY  6.2823
  ADB ADB  9.1876
  HD2 TYR  1.0000
  HE1 HSD  1.0000
  HB1 ASP  0.0000
  C79 XK2  1.7000
   CA LEU  2.0000
  BMO BMO  5.7886
  BGM BGM  15.5705
  BKB BKB  5.9803
  ADX ADX  6.3709
  DEQ DEQ  6.9742
  ASJ ASJ  5.5648
  HB2 SEP  0.0000
   HA HSD  0.0000
  ABE ABE  10.0653
  CQG CQG  11.0968
  HZ3 TRP  1.0000
  AIO AIO  9.2485
  BEQ BEQ  11.8821
  BLL BLL  5.1464
  CJZ CJZ  9.3229
  CD1 TYR  1.7000
  CFT CFT  5.9845
  BPV BPV  5.3413
  CHK CHK  5.9740
 DUM2 DUM  0.0000
  AMH AMH  5.2936
  ATP ATP  6.8663
  HG2 GLU  0.0000
  CYB CYB  8.8939
  CRE CRE  7.7885
   HD AS1  1.0000
   O5 XK2  1.4000
  CQP CQP  7.1556
  DLB DLB  5.5694
  CNT CNT  7.6366
  DDV DDV  6.3768
  BOJ BOJ  8.0887
  BIR BIR  7.8057
  CDZ CDZ  7.4752
  AEC AEC  9.4911
   HN VAL  1.0000
    N SER  1.5000
  AZV AZV  6.8089
  BPN BPN  5.1720
  CRT CRT  6.9512
  HE1 LYS  0.0000
  CTW CTW  5.9133
  OH2 OH2  1.4000
  AYN AYN  8.4297
  BCV BCV  5.6109
  AVJ AVJ  5.3673
  AIH AIH  5.8112
  BAF BAF  5.9096
  AMC AMC  8.2488
  DNJ DNJ  6.8521
  BRM BRM  6.0596
  AVR AVR  5.5006
  CCV CCV  5.5467
  COD COD  7.9139
    O HYD  1.4000
  AEQ AEQ  5.4211
  CJE CJE  22.4055
   CA QSI  2.0000
  ARY ARY  5.7881
   H5 XK2  0.0000
   HN HSD  1.0000
  C17 TSA  2.0000
  DBZ DBZ  5.0970
  CFE CFE  5.1247
  BTJ BTJ  7.1602
  CJJ CJJ  11.5384
  AZR AZR  6.6662
    N HSC  1.5000
  DMR DMR  5.4022
  BWI BWI  5.8380
  BHG BHG  5.1867
  BSM BSM  7.0745
  ANK ANK  8.0964
   CA HSC  2.0000
  BVV BVV  5.5501
  DNL DNL  5.4127
  BRW BRW  5.0369
  DGJ DGJ  5.7153
  BUJ BUJ  6.7724
  H20 TSA  1.0000
  CXO CXO  5.7090
  BIP BIP  8.0696
  AJZ AJZ  5.4422
  DHA DHA  5.3904
  BKR BKR  5.6492
  BYK BYK  6.3967
  ACL ACL  7.8553
  AZT AZT  6.3318
  HG1 PRO  0.0000
  BOX BOX  6.0623
  CVF CVF  5.0560
  ALP ALP  7.2580
  AAR AAR  9.5832
  CUV CUV  6.4164
  DGR DGR  5.2197
  CIE CIE  13.5043
  DLF DLF  6.0906
  ASU ASU  6.6202
   CB HYD  2.0000
  CMO CMO  9.6496
  BWH BWH  7.5801
  CXD CXD  7.4535
  ADY ADY  7.5432
  ALR ALR  5.2697
  SPH BON  1.5000
  BKX BKX  6.6452
  DBG DBG  5.5242
  CED CED  6.0088
  BQT BQT  7.7987
  DBW DBW  6.4518
  CHF CHF  5.8069
  CIU CIU  7.1357
  C26 XK2  1.7000
  BPD BPD  6.4288
  ASA ASA  5.2866
  CPS CPS  7.0842
 HH21 ARG  1.0000
  BJK BJK  5.8171
  CUM CUM  5.4156
   N1 QSI  1.5000
  BLM BLM  11.7993
  BVI BVI  7.5305
   HE ARG  1.0000
  CEY CEY  5.2256
  CG2 ILE  2.0000
  H78 XK2  1.0000
  CDC CDC  6.2045
  CCL CCL  5.6581
  DKL DKL  6.7717
  CST CST  7.6473
  HB2 GL2  0.0000
  AGU AGU  8.5308
  BTU BTU  9.6453
  DMX DMX  5.5191
  CSH CSH  5.8606
  AQS AQS  10.4563
  CTU CTU  8.2295
  BXL BXL  5.3027
  AFP AFP  5.6920
  HB1 LYS  0.0000
   HA AS2  0.0000
  BSJ BSJ  5.3540
   CA AS1  2.0000
  BPP BPP  7.5918
  CAP CAP  6.1256
  BOI BOI  6.0937
  AJJ AJJ  7.7433
   HZ PHE  1.0000
  DHQ DHQ  5.3124
 HD11 ILE  0.0000
   HA GL2  0.0000
  CZV CZV  6.4798
  ALY ALY  7.9959
  HD1 PHE  1.0000
  C27 XK2  1.7000
   CA GLU  2.0000
  AZB AZB  5.1344
  BHS BHS  12.6487
  CCH CCH  8.8308
    H PHE  1.0000
  BFW BFW  7.1016
  BEJ BEJ  16.0900
  HG2 GL2  0.0000
  HB1 HSD  0.0000
  AAH AAH  16.6946
  DCH DCH  5.2237
  AXW AXW  6.0102
  APZ APZ  6.5164
  CE1 HSC  1.7000
  AON AON  8.0450
  COV COV  11.8120
  BIK BIK  8.0914
   H2 OH2  1.0000
  DBI DBI  5.5941
  BAV BAV  5.3783
  BBA BBA  7.9854
  CDY CDY  5.1414
  HB1 ALA  0.0000
  BZR BZR  5.1487
  HB1 CYS  0.0000
  AVA AVA  5.6969
  O4' QSI  1.4000
   CE LYS  2.0000
  BNJ BNJ  6.1709
  BMA BMA  8.2547
  CUF CUF  6.9784
  CDV CDV  6.2378
  BUT BUT  5.8867
  BEP BEP  6.7282
  ALH ALH  7.6072
    C PRO  1.7000
  H62 QSI  1.0000
  BIT BIT  5.4421
  DNV DNV  5.2693
  C4' QSI  2.0000
  BNG BNG  8.2203
  DJU DJU  6.1180
  DML DML  5.0777
  CWJ CWJ  8.1506
  CSF CSF  7.2900
    H AS1  1.0000
  BBD BBD  5.2418
  H4' QSI  0.0000
  CDG CDG  5.8825
  AIM AIM  8.2967
  CCC CCC  5.4270
  AZW AZW  6.8831
  CBC CBC  5.2097
  ALZ ALZ  6.7918
  DJG DJG  5.1716
  CNL CNL  5.5917
  CJK CJK  7.9427
  AQA AQA  5.1563
  HD1 HIS  1.0000
  AAC AAC  7.5126
    C HSC  1.7000
  BDH BDH  5.3642
  DMB DMB  5.9708
  CD2 TYR  1.7000
  AAN AAN  20.1479
  CMJ CMJ  10.0016
  AWI AWI  5.9217
  BRJ BRJ  6.4164
  CQR CQR  5.8751
  HD2 HSC  1.0000
  BHU BHU  7.0633
  BDF BDF  6.3364
   CA AS2  2.0000
  BFF BFF  5.2216
  CSA CSA  10.9288
  CIL CIL  6.5963
  H26 XK2  1.0000
  DDM DDM  5.8712
  CMY CMY  6.1880
  CDN CDN  5.2963
  BGB BGB  6.1209
  HE2 HSD  1.0000
  BIX BIX  11.0142
  BRG BRG  5.6436
   CE MET  2.0000
  BGS BGS  12.4970
  AIT AIT  11.4853
  ACV ACV  8.3663
  CRF CRF  6.1185
  AWR AWR  8.0882
  AIA AIA  9.2137
  AEN AEN  15.1695
    C VAL  1.7000
    C AS2  1.7000
  HD1 ARG  0.0000
  CAT CAT  5.3101
  BYX BYX  5.8949
  DBC DBC  5.7868
  CNO CNO  8.8926
  CMZ CMZ  6.8606
  CFB CFB  5.3563
  BOS BOS  5.9957
  AWO AWO  5.4010
  DFY DFY  5.1783
  CLB CLB  5.3401
  HD2 LYS  0.0000
  DFV DFV  5.3824
  BKN BKN  10.7439
   HN GL2  1.0000
  DLM DLM  5.0385
  BGE BGE  10.7314
  AQQ AQQ  7.8009
  DND DND  6.9782
  DJA DJA  5.1577
  CEB CEB  6.9989
  ANT ANT  8.2541
   C2 TSA  2.0000
  OH2 TIP  1.4000
  DKD DKD  5.9822
  AMW AMW  6.2376
  AYD AYD  9.1734
  BCP BCP  7.8392
 H5'' QSI  0.0000
  BQJ BQJ  6.1714
 HH12 ARG  1.0000
  BPI BPI  10.1190
  DAO DAO  7.4775
   CD LYS  2.0000
   CB AS1  2.0000
  HB2 PRO  0.0000
  DJR DJR  6.5677
  HB2 HSC  0.0000
  CJM CJM  15.0557
  DJQ DJQ  7.2546
  BHK BHK  11.4929
   CA THR  2.0000
  CZM CZM  10.0464
  H7B XK2  0.0000
  AXZ AXZ  5.0611
  AUT AUT  5.3496
   CD ARG  2.0000
  HD1 TRP  1.0000
  CWZ CWZ  9.4992
   CG HSD  1.7000
  AOM AOM  5.6150
  BDR BDR  22.0434
  ADC ADC  7.2824
  CKA CKA  8.3217
  CVY CVY  5.1038
  BPH BPH  5.1461
  OD1 ASP  1.4000
  CXX CXX  8.1352
    C ASN  1.7000
  CHT CHT  5.7219
  ASP ASP  5.3992
 H61B XK2  0.0000
  DEC DEC  6.1142
  AVL AVL  7.4815
  ASW ASW  5.6937
  AMV AMV  6.2652
  CCZ CCZ  5.1630
  DLA DLA  5.2848
  BYJ BYJ  5.6722
  AAQ AAQ  16.6776
  AOS AOS  5.7734
  DKA DKA  5.3794
  CFP CFP  7.7440
  HD2 HSE  1.0000
  BGJ BGJ  10.7070
    D max  0.0000
    O AS2  1.4000
  DIK DIK  5.5129
  BKO BKO  12.2544
  BLZ BLZ  6.2623
 HG12 VAL  0.0000
  BJA BJA  13.5501
  AUP AUP  8.1053
    N THR  1.5000
  BUG BUG  5.1206
  CIJ CIJ  9.9514
  AWM AWM  5.9571
  BTX BTX  5.6065
  DJH DJH  5.7428
  AVO AVO  8.1750
   CB THR  2.0000
  CAO CAO  5.2486
  DDZ DDZ  6.6877
  BIB BIB  9.0258
  C31 XK2  2.0000
  CCE CCE  5.5975
  BIV BIV  8.6369
  SP2 SP2  1.5000
  HG1 THR  1.0000
  BWD BWD  5.0087
  CD1 ILE  2.0000
  BYR BYR  6.6154
  ARL ARL  8.7978
  AEO AEO  12.9300
  DLL DLL  5.6606
  CWF CWF  6.2810
  APH APH  6.0951
  AUA AUA  5.2165
  AFE AFE  6.1158
  AEY AEY  6.5620
  APD APD  11.1102
  BAS BAS  5.9554
    O LEU  1.4000
  DDE DDE  6.3200
  APY APY  9.0682
   CA TRP  2.0000
   H2 TIP  1.0000
  C78 XK2  1.7000
  AZZ AZZ  5.9684
  HB1 HIS  0.0000
  BBR BBR  5.0930
  CFC CFC  6.9923
  CJF CJF  10.5683
  AKC AKC  7.8642
  CPW CPW  6.2102
  H26 TSA  1.0000
  AIP AIP  6.7452
  DFE DFE  5.2822
  CAB CAB  5.4241
  CNA CNA  5.4822
   CB ASN  2.0000
  CQQ CQQ  7.7698
  CGX CGX  5.7443
  CTB CTB  5.1300
  AKI AKI  7.6112
  HD1 ASP  1.0000
  H16 TSA  1.0000
    N ASN  1.5000
  DGG DGG  5.1064
  AWQ AWQ  7.7232
  BZD BZD  6.0721
   CA ILE  2.0000
  CKN CKN  5.8067
  DDN DDN  5.9235
  AZF AZF  6.5240
  BKS BKS  6.1819
  CAE CAE  8.2453
  AMA AMA  6.0709
  CSQ CSQ  7.5674
  AKG AKG  8.8491
   OD HYD  1.4000
  ABW ABW  12.9188
  C61 XK2  2.0000
   HG SER  1.0000
  CRB CRB  9.2430
  BYY BYY  5.4374
  C37 XK2  1.7000
  CXH CXH  8.4292
  BQI BQI  6.3932
    O ARG  1.4000
 HH11 ARG  1.0000
  BYN BYN  7.3104
  CGS CGS  5.2561
  DBE DBE  7.8544
  BOG BOG  9.2548
  DLG DLG  6.5897
  BFZ BFZ  7.7005
    C LEU  1.7000
  DHW DHW  6.9172
  CG1 ILE  2.0000
  DNC DNC  5.3791
  HB1 GLU  0.0000
  DGH DGH  6.2323
  AXP AXP  5.0180
  ACG ACG  14.2319
    N GLY  1.5000
   CG AS1  1.7000
  DBQ DBQ  5.3670
  DBO DBO  5.4961
   OG SEP  1.4000
  BZQ BZQ  8.8348
  AOV AOV  6.7060
  AXI AXI  6.8224
   N6 QSI  1.5000
  DIU DIU  5.4197
  AAL AAL  15.6530
    O SER  1.4000
   O1 XK2  1.4000
  AKK AKK  5.4636
  CZS CZS  5.9765
  BBO BBO  5.4096
   CG ARG  2.0000
   HB THR  0.0000
    C SER  1.7000
  AVK AVK  8.0517
   HN THR  1.0000
  BAJ BAJ  6.1168
  HD2 ASP  1.0000
  BDU BDU  13.3601
  BCF BCF  5.7569
  CLP CLP  5.3283
   HA SEP  0.0000
  CLI CLI  8.3943
  BNX BNX  6.0427
  BCJ BCJ  5.9331
  BYI BYI  5.5919
  ANB ANB  5.7177
  CPY CPY  6.4214
  BBW BBW  5.9165
  CYY CYY  8.6610
  CPJ CPJ  5.4842
  AHQ AHQ  7.9791
  AOL AOL  6.1574
  DLC DLC  6.0612
  CAF CAF  7.4026
  BHJ BHJ  11.3022
  HG2 PRO  0.0000
  BAM BAM  5.9665
  HE2 HSE  1.0000
  CBT CBT  5.3062
  APW APW  8.0577
  BGC BGC  7.2076
  DLU DLU  5.0741
  DBS DBS  7.1194
  COU COU  8.1651
  BRT BRT  6.2167
  BPL BPL  5.3573
  NH1 ARG  1.5000
   HN MET  1.0000
  DMQ DMQ  5.4211
  AKR AKR  5.9329
  DDA DDA  5.2054
  CJD CJD  10.0942
  H36 XK2  1.0000
  CPQ CPQ  8.4892
  BNT BNT  7.6994
  BNO BNO  5.2782
  ACQ ACQ  18.0260
  BOB BOB  5.5164
  AHV AHV  8.1437
  AQG AQG  5.5063
  AZG AZG  6.2186
  AYK AYK  7.4971
  BIH BIH  8.2391
  CSO CSO  6.8463
  CXA CXA  5.8383
  HB1 GL1  0.0000
  BNK BNK  7.9392
  CWW CWW  5.5014
  AWA AWA  5.1439
  AAY AAY  8.4886
  BCC BCC  5.0375
  AAD AAD  20.1370
  COO COO  10.4401
  CBL CBL  5.8275
  BAB BAB  5.9127
   HN ARG  1.0000
  CUZ CUZ  6.5872
  CTE CTE  8.1379
  BJD BJD  8.6286
  AWF AWF  6.8253
  AVD AVD  5.1494
  BVC BVC  6.0168
  DMM DMM  5.5864
  CTS CTS  9.0412
  CRD CRD  7.3491
   CA ASP  2.0000
  CBH CBH  6.0121
  CAG CAG  5.1296
   CB QSI  2.0000
  CEK CEK  6.0836
  DKU DKU  5.8625
  DAK DAK  6.9369
  CGI CGI  5.3423
  BNI BNI  7.4896
   HA PHE  0.0000
  DCY DCY  6.9263
  CGO CGO  8.7833
  BED BED  22.2564
  BAL BAL  6.0583
  DAS DAS  5.0711
  DMC DMC  7.4952
  CNM CNM  8.1448
  CTP CTP  10.9104
  HE2 GLU  1.0000
  BNQ BNQ  7.9837
  BLA BLA  5.0249
    H HIS  1.0000
  AKS AKS  5.0107
  HG1 CYS  1.0000
  AAF AAF  18.7965
  BQS BQS  5.4825
  CVW CVW  7.8882
  CME CME  6.5967
  AVC AVC  7.0148
  APJ APJ  10.6098
  DNN DNN  5.1168
  DCG DCG  5.9135
  HB1 MET  0.0000
  CXF CXF  5.5162
  BYP BYP  6.6435
  AQR AQR  8.4198
  BOP BOP  5.0871
  DGM DGM  5.0413
  H73 XK2  1.0000
  BFD BFD  15.7068
  CZ3 TRP  1.7000
  BHH BHH  8.6493
  AFR AFR  7.0711
  BGU BGU  7.4678
  H5' QSI  0.0000
  BPX BPX  6.1683
  AJG AJG  8.0203
    N QSI  1.5000
  BDW BDW  19.2862
  CJU CJU  17.7374
  BLC BLC  8.8359
  CD2 PHE  1.7000
  DMU DMU  5.2242
  CGY CGY  5.5968
  DMF DMF  5.4366
  H27 XK2  1.0000
  BWC BWC  5.5353
  DGD DGD  5.8468
  H29 XK2  1.0000
  AAV AAV  6.6565
  CE1 PHE  1.7000
  AGQ AGQ  6.8535
  BHZ BHZ  9.2428
  CVG CVG  8.5197
  CCF CCF  6.0697
  COR COR  6.9025
  CEW CEW  6.6220
  AHG AHG  7.6626
  DAZ DAZ  8.2436
  CNS CNS  8.4482
    C GLU  1.7000
  BUF BUF  6.3737
  BGQ BGQ  8.1849
  ND1 HIS  1.5000
  DGL DGL  5.6781
  AYF AYF  6.8988
  BVY BVY  7.6981
  CBV CBV  5.5708
  DAG DAG  5.4563
  BRY BRY  9.5736
  AZC AZC  5.1585
 HE21 QSI  1.0000
  CSD CSD  5.1131
  BWW BWW  5.9191
  BNA BNA  11.0422
  BJU BJU  5.2581
  BHV BHV  12.7230
  BYZ BYZ  5.1324
  CJX CJX  10.0287
  CII CII  8.7792
  AWS AWS  5.0904
  DAQ DAQ  6.0431
  CBR CBR  8.2018
  AAA AAA  9.0168
  DEB DEB  8.4284
  DBH DBH  8.0617
  CPD CPD  7.1290
  CRO CRO  7.8920
  CSC CSC  8.0079
  HB1 HSE  0.0000
  DHJ DHJ  8.4302
  AUY AUY  8.0216
  ASQ ASQ  6.2267
  ANC ANC  8.4000
   CD ILE  2.0000
  BVZ BVZ  5.9716
  BFA BFA  6.0720
   CB SEP  2.0000
  CQI CQI  6.1534
  APL APL  11.6865
  AHK AHK  8.5658
  BLP BLP  7.2577
  BDS BDS  17.6138
  DBT DBT  5.2278
  HO5 XK2  1.0000
  ARJ ARJ  5.4278
  CBW CBW  7.8700
  BPJ BPJ  5.7304
   HA HSC  0.0000
  CYL CYL  5.3947
  BTR BTR  7.0239
  BLT BLT  9.2460
  ASD ASD  6.9228
  HB1 PRO  0.0000
  BVH BVH  6.6532
  DDG DDG  6.1477
  HE1 HSE  1.0000
  CVE CVE  5.2651
  BMR BMR  6.1562
  BCN BCN  5.5869
  AOH AOH  5.2830
  BIC BIC  9.6953
  BTN BTN  5.8141
  DJI DJI  7.9654
 HG23 VAL  0.0000
   HA MET  0.0000
  BFK BFK  5.2330
  AEK AEK  10.1138
  BQU BQU  11.7666
  BII BII  8.1327
   HH TYR  1.0000
  CIR CIR  10.1985
  BFU BFU  9.3501
  ANP ANP  10.6166
  CYH CYH  6.6914
  BXA BXA  7.4510
  CYV CYV  5.7567
  DKC DKC  6.1042
  CJA CJA  6.2483
  O23 TSA  1.4000
  CPR CPR  13.1363
  ADZ ADZ  5.8287
  BRN BRN  8.8396
  H24 XK2  1.0000
  AFD AFD  7.4558
    C AS1  1.7000
  BOT BOT  6.8814
  H2B XK2  0.0000
   O8 TSA  1.4000
  BAW BAW  6.7572
    N VAL  1.5000
  CXL CXL  7.9964
  AYI AYI  6.3540
  ABY ABY  14.0596
 HG11 ILE  0.0000
  BAZ BAZ  6.5949
   HN ASN  1.0000
   CB ARG  2.0000
  CD1 TRP  1.7000
   C6 QSI  1.7000
  CEM CEM  6.3365
  DNH DNH  6.0872
  BWP BWP  6.4375
  DIL DIL  7.8815
   O2 SEP  1.4000
  AUG AUG  7.5485
  AFW AFW  6.9988
  BBL BBL  5.7867
  NE2 QSI  1.5000
  ABB ABB  10.6085
    H ALA  1.0000
  BLB BLB  5.9854
  BJP BJP  8.1644
    O LYS  1.4000
  BMT BMT  6.6309
  DKR DKR  5.2827
  CBN CBN  7.1085
  BDM BDM  21.9813
  DEU DEU  5.7867
  BXT BXT  6.1364
  BGW BGW  8.5226
  AVI AVI  5.1027
   HA THR  0.0000
  CKW CKW  7.2312
  CAH CAH  5.5289
  BAX BAX  6.9554
  DHP DHP  6.2620
  AWP AWP  5.0919
  BOW BOW  5.0374
  CMU CMU  5.8697
  BDI BDI  15.1448
  C21 XK2  1.7000
  BSI BSI  7.1500
  ATF ATF  5.5568
  DNS DNS  5.6919
  CHP CHP  5.0068
  CON CON  10.4143
  CNV CNV  13.4240
  ND1 HSC  1.5000
  CGN CGN  5.9710
  DJS DJS  6.9209
   CA GL2  2.0000
   C7 XK2  2.0000
  CLH CLH  10.1987
   H4 XK2  0.0000
  CMH CMH  6.6740
  DJV DJV  5.9050
  BRU BRU  6.8259
   C5 XK2  2.0000
    N LYS  1.5000
  BSY BSY  6.7226
  ADD ADD  6.1207
  CGV CGV  7.0095
  BTG BTG  6.1952
  BXJ BXJ  8.1566
  APA APA  6.7408
  BYH BYH  8.2394
  BDD BDD  5.8677
  AWV AWV  6.3300
   HA AS1  0.0000
  BGR BGR  11.7739
  CGL CGL  5.7971
  ARV ARV  6.9321
  AHB AHB  6.9363
  AJW AJW  6.8496
  AWU AWU  8.0485
  AJS AJS  10.4678
  BWS BWS  5.2753
  BWF BWF  6.5127
  CXK CXK  6.3557
  CXB CXB  6.1574
  CKF CKF  9.5736
  BGY BGY  5.1361
  AST AST  5.8188
  AFZ AFZ  6.7143
  ABU ABU  5.8293
  HB2 TRP  0.0000
  HD1 ILE  0.0000
  CXC CXC  6.3463
  CHD CHD  6.1802
  DFQ DFQ  5.3146
    O GL2  1.4000
  BXZ BXZ  6.3152
  BEW BEW  6.0476
  BZN BZN  6.8070
  DHN DHN  5.0227
  CMT CMT  9.7273
  BQP BQP  7.1159
    C GLY  1.7000
  APE APE  6.5398
  AIL AIL  6.2509
   HN GLN  1.0000
  AXH AXH  5.0179
  HB1 SEP  0.0000
  BUM BUM  5.4519
  BAD BAD  5.9119
  ADA ADA  8.6775
  BEA BEA  23.4420
  C35 XK2  1.7000
  AVT AVT  5.2939
  AHO AHO  5.0364
  CZY CZY  6.7253
  CUS CUS  5.0681
  HH2 TRP  1.0000
  CAY CAY  6.8466
  ASC ASC  7.0728
  AYP AYP  5.1536
  ACT ACT  8.4837
  DKW DKW  7.4355
  C74 XK2  1.7000
   CG MET  2.0000
 HG22 THR  0.0000
  AJR AJR  6.0002
  H66 XK2  1.0000
  BXM BXM  5.7475
  CYU CYU  6.4493
  CEN CEN  5.8262
  BCI BCI  6.2542
  BLY BLY  13.8038
  CDD CDD  7.0004
  CH2 TRP  1.7000
  HT3 QSI  1.0000
  ADL ADL  5.4082
  CAV CAV  5.6353
  ALW ALW  7.8178
  CXY CXY  7.0231
  CG2 VAL  2.0000
  DGE DGE  5.0517
    H GLN  1.0000
    D min  0.0000
  HE1 TYR  1.0000
    O GLN  1.4000
  BTD BTD  6.9390
  BEY BEY  7.0886
  BXN BXN  5.8620
  AYY AYY  5.1655
  AXJ AXJ  6.1026
    O TYR  1.4000
   C9 TSA  2.0000
  BEX BEX  6.4252
  BAC BAC  7.9890
  AAB AAB  18.4684
  ACZ ACZ  11.2815
   C4 XK2  2.0000
  BAG BAG  5.7672
  CCI CCI  5.5827
  BPR BPR  6.0648
  BBX BBX  6.0544
  HE2 PHE  1.0000
  HB2 LYS  0.0000
  BCQ BCQ  7.1490
  DFM DFM  6.3514
  CVU CVU  8.9298
  ABR ABR  15.2493
    C ILE  1.7000
  DAM DAM  6.6832
  BXF BXF  6.4791
  CWN CWN  6.3329
  DAR DAR  5.0851
  APF APF  5.3086
  OD2 ASP  1.4000
    H CYS  1.0000
  BKF BKF  6.4765
  OE2 GLU  1.4000
  CBA CBA  10.3592
  BET BET  12.3800
  BAU BAU  5.7799
  ALC ALC  5.9653
  CQF CQF  11.5836
  AUW AUW  5.6901
   CA HIS  2.0000
  DDL DDL  5.1379
  ALQ ALQ  5.5362
   CB ILE  2.0000
  DDI DDI  5.6295
  BPU BPU  7.6544
 DUM1 DUM  0.0000
  CZU CZU  6.1236
   CG QSI  2.0000
  HA2 GLY  0.0000
  DNE DNE  5.0442
  DBP DBP  6.0541
  BRC BRC  5.2587
  DJO DJO  5.5766
  AED AED  8.5537
  BPW BPW  6.9873
  DGO DGO  5.4078
  BVA BVA  6.2757
  CSL CSL  8.2968
  BUS BUS  5.5817
  CHW CHW  5.2852
  CPT CPT  5.6569
  ADJ ADJ  5.8669
  BYV BYV  5.6102
  BTC BTC  5.6364
  BDG BDG  6.1851
  AXQ AXQ  9.3148
  BPM BPM  5.3460
  CIW CIW  16.4593
    N GLU  1.5000
  CKJ CKJ  6.1690
  BJC BJC  6.6102
  CYP CYP  5.6514
  BDT BDT  13.6846
  AWK AWK  9.9335
   C5 QSI  1.7000
  AAO AAO  13.8542
   HN PHE  1.0000
  CWX CWX  7.6848
  AHA AHA  10.1308
  DIM DIM  7.2292
  DIC DIC  5.6203
  C29 XK2  1.7000
  ARZ ARZ  6.5497
  ANJ ANJ  6.0427
  C75 XK2  1.7000
  CUL CUL  6.4236
  BJR BJR  5.3919
  AYE AYE  6.2774
  ANF ANF  6.5699
  ANS ANS  5.2389
  HD2 ARG  0.0000
  AIU AIU  6.9904
  CKG CKG  12.0982
  AVU AVU  5.8698
    N MET  1.5000
  H76 XK2  1.0000
  ABF ABF  6.2023
  CZA CZA  6.7613
  BIN BIN  13.3792
  BWN BWN  6.8254
  CYO CYO  6.1377
  BNW BNW  9.7686
  CCB CCB  5.1019
  ASR ASR  5.2577
  DFT DFT  7.3296
  CRP CRP  5.6585
  AYV AYV  5.8148
   HN GL1  1.0000
   CB LEU  2.0000
  HD1 LYS  0.0000
  ALL ALL  8.0532
  APR APR  5.9527
  BTQ BTQ  5.9770
  BTM BTM  5.2138
  BPA BPA  6.9607
  DAA DAA  8.1107
  BIZ BIZ  6.1715
  AMG AMG  8.1145
  AZD AZD  5.3324
  BGI BGI  11.5455
  CUG CUG  9.0875
  DMO DMO  6.0179
    H HSC  1.0000
  DDT DDT  5.5561
  BVD BVD  6.5064
  CWK CWK  6.4981
  CZG CZG  6.4139
  HG2 LYS  0.0000
   CB HSC  2.0000
  CAA CAA  5.2733
   HN AS2  1.0000
  DDO DDO  5.3219
  ADG ADG  6.6296
  BIO BIO  5.1043
    C ARG  1.7000
  CSS CSS  14.3711
  ALN ALN  6.9280
    O GLY  1.4000
  BWT BWT  5.7775
  CWE CWE  5.3147
  AOT AOT  6.8544
   CG ASN  1.7000
  DMV DMV  5.5371
  CBK CBK  7.2464
  DFS DFS  7.0992
  CZQ CZQ  7.4079
   HA TRP  0.0000
  ABN ABN  5.2973
  AGG AGG  8.1483
  ALV ALV  5.9645
  BFO BFO  5.2645
  AUE AUE  6.3682
  ATG ATG  6.7698
  DKP DKP  6.8360
  DIP DIP  7.3171
   HN HSC  1.0000
  CFA CFA  6.9447
  BAA BAA  8.2308
  BRR BRR  5.3868
  AMO AMO  8.7434
  CYJ CYJ  6.2010
  CHY CHY  5.5266
   CA PHE  2.0000
   O1 SEP  1.4000
  CIM CIM  6.8256
  HD2 AS2  1.0000
  DFJ DFJ  5.0034
  CDS CDS  5.8335
  HG1 GLU  0.0000
  BQG BQG  8.4573
  HG1 GL1  0.0000
  CVD CVD  8.8221
  BKU BKU  6.0772
  COB COB  5.6351
  CPL CPL  9.9467
  BUL BUL  5.0767
   CB ASP  2.0000
  BFY BFY  5.2093
  C32 XK2  1.7000
  AFN AFN  5.5648
  CXW CXW  8.9953
  ANL ANL  7.2017
  BYB BYB  6.1559
  DAV DAV  5.4686
  BPB BPB  5.9345
  DHD DHD  7.2899
  AYJ AYJ  5.8081
  ASL ASL  5.2446
  DJP DJP  5.1649
  AGZ AGZ  13.1476
    O AS1  1.4000
  DNO DNO  5.2973
  CEJ CEJ  6.0700
  AQD AQD  5.7313
   HD AS2  1.0000
  ATU ATU  8.8275
  AKN AKN  5.7781
  C25 XK2  1.7000
  BNC BNC  7.4080
  CAL CAL  5.1763
   N9 QSI  1.5000
  AEW AEW  5.6254
  CE1 HSD  1.7000
  BNH BNH  5.6160
  BXC BXC  7.5132
    C HYD  1.7000
  CQT CQT  5.3504
  CMA CMA  5.3864
  CBZ CBZ  6.5450
  BXR BXR  5.9933
  API API  6.4341
  CE1 HIS  1.7000
  BVU BVU  5.0630
  HB2 HYD  0.0000
  BEO BEO  11.3786
  DIX DIX  5.3891
   CA GLN  2.0000
  CSR CSR  7.0815
  BCR BCR  5.2276
  BPG BPG  5.1337
  BWV BWV  5.0620
  DDP DDP  9.5207
  BQA BQA  5.3729
  BEE BEE  14.1806
  ATA ATA  5.2199
  ATB ATB  7.1984
  CQW CQW  7.3839
  CMS CMS  7.0204
  CRG CRG  10.0287
  HB2 GLU  0.0000
  DNQ DNQ  5.3219
  BLV BLV  11.6406
  BFG BFG  9.1153
  AOJ AOJ  5.3907
   HA ASP  0.0000
  DIB DIB  7.7891
  CYC CYC  8.4464
  CPK CPK  10.2003
  CWP CWP  5.9512
  CIG CIG  17.0950
   C8 QSI  1.7000
  ALA ALA  6.1577
  BWK BWK  5.0422
  BQY BQY  6.1856
  HB3 ALA  0.0000
   HD HYD  1.0000
  AMZ AMZ  8.6862
  C24 XK2  1.7000
  BDQ BDQ  7.0840
  DKM DKM  7.7737
  BZI BZI  5.3285
  CVM CVM  6.9328
  CHQ CHQ  5.0888
  CDP CDP  6.7496
  CZH CZH  8.7440
  ADI ADI  9.4715
   H2 QSI  1.0000
  AHR AHR  9.2453
  DGZ DGZ  5.4976
  DBB DBB  8.4962
    O GLU  1.4000
  CQH CQH  11.1709
   C2 XK2  2.0000
  ARM ARM  6.2195
   CA VAL  2.0000
  CWQ CWQ  11.2869
  BQF BQF  5.1714
  BJH BJH  11.9322
  DII DII  6.0864
  ATD ATD  6.5811
  CZZ CZZ  5.0568
  CTH CTH  7.0520
  C13 TSA  2.0000
  BQC BQC  12.3022
  CYK CYK  5.0180
  BJF BJF  11.2996
   CB GL2  2.0000
  CYQ CYQ  8.9225
  CVO CVO  5.1960
  CNY CNY  6.1276
  DIR DIR  6.9701
  CLV CLV  7.2179
  BRZ BRZ  9.1139
  AUK AUK  5.0757
  AAI AAI  10.0752
 HG22 VAL  0.0000
  CWU CWU  5.7245
  CFN CFN  5.3631
  DGY DGY  5.3576
  BNB BNB  6.5038
  DKX DKX  5.3422
    C GLN  1.7000
  BDB BDB  5.4806
  ABI ABI  13.0192
  AET AET  7.0313
  CEL CEL  5.6972
  CLW CLW  8.4653
  CWO CWO  11.6027
   CB TYR  2.0000
  BUN BUN  8.4808
  AJB AJB  9.4269
  H75 XK2  1.0000
  CPC CPC  10.0189
  BPF BPF  5.0481
  BIL BIL  9.5857
    H AS2  1.0000
  DHX DHX  6.4738
  DAL DAL  5.0031
  BYA BYA  5.3016
  BWX BWX  5.2815
  ALX ALX  7.4358
  O5' QSI  1.4000
  BBJ BBJ  8.1658
  NE2 HSE  1.5000
    N ARG  1.5000
  AIK AIK  6.9097
  DDY DDY  6.0799
  CXR CXR  6.6552
  AZO AZO  5.0865
  AAW AAW  18.8329
  DMK DMK  5.8292
  AXG AXG  7.1929
  H2A XK2  0.0000
  BMU BMU  8.7395
  HB2 HSD  0.0000
   CA GLY  2.0000
  ANN ANN  6.8820
  ALB ALB  8.4271
  CTA CTA  7.9839
  BLN BLN  7.1351
  DHK DHK  5.6335
  DFZ DFZ  5.9357
  CDX CDX  6.9448
  CXZ CXZ  5.3139
  BRK BRK  5.2274
  DBY DBY  5.6547
  BYE BYE  5.0468
  AXY AXY  5.6582
  BUE BUE  9.0971
  H61 QSI  1.0000
