# Supplementary material for: The Effect of Macromolecular Crowding on the Electrostatic Component of Barnase–Barstar Binding: A Computational, Implicit Solvent-Based Study
Source: PLoS One. 2014 Jun 10;9(6):e98618. doi: 10.1371/journal.pone.0098618 (PMC4051634; doi:10.1371/journal.pone.0098618)
Supplement: File S1 — Contains sample pdb files used in our analyses; each contains the barnase/barstar complex with a specific random placement of crowders of varying radii at 30% crowding density. Also included are files specifying, for each pdb file, the radii of each atom and model crowder. (TAR) [file pone.0098618.s005.tar › vary30percent_pdb/crowders_radii-47.siz]

aaaaaannnrrrrrrrr
  HN2      1.0000
 R185      1.8500
 HCT1      1.0000
  HN1      1.0000
  R15      1.5000
  NCT      1.5000
 OCT1      1.4000
 OCT2      1.4000
  HT1      1.0000
  HA1      0.0000
  CNT      1.7000
 HCT2      1.0000
 HT2G      0.0000
  NXT      1.5000
  OT1      1.4000
  CAY      2.0000
   OY      1.4000
  R18      1.8000
 HT2B      0.0000
  R20      2.0000
  R05      0.5000
 R195      1.9500
   CY      1.7000
 HTB3      0.0000
  HT2      1.0000
  R14      1.4000
  CTB      2.0000
  CAT      2.0000
  R19      1.9000
 HTB2      0.0000
  R00      0.0000
  R10      1.0000
   NT      1.5000
  HT3      1.0000
  R17      1.7000
 HT2A      0.0000
  HA2      0.0000
 R135      1.3500
 HT2C      0.0000
  OT2      1.4000
  ONT      1.4000
  CT2      2.0000
 HTB1      0.0000
  HNT      1.0000
  HY3      0.0000
  HY1      0.0000
  HY2      0.0000
  OXT      1.4000
   N7 QSI  1.5000
  CYZ CYZ  5.7470
  BOO BOO  16.0485
   C6 TSA  1.7000
  AFY AFY  7.7980
  CJL CJL  14.7073
  CAI CAI  6.4709
  BNV BNV  5.5187
  CFM CFM  6.3910
  BYC BYC  5.5064
  ADP ADP  7.8162
  BXK BXK  5.8574
  BQR BQR  11.7405
  BYW BYW  6.3132
   HA HYD  0.0000
    N PHE  1.5000
  DLN DLN  6.6382
  CVA CVA  10.8852
  BMB BMB  6.6681
  HB1 AS1  0.0000
  DOF DOF  5.4913
  CNK CNK  11.7145
  BRS BRS  6.9378
   CD PRO  2.0000
  BRB BRB  6.7757
  BMD BMD  8.2025
  H2' QSI  1.0000
  BPY BPY  11.4079
    C PHE  1.7000
 H31B XK2  0.0000
  BND BND  8.0631
   C3 XK2  2.0000
  AVY AVY  5.3129
   HN SEP  1.0000
  CIB CIB  13.5845
  CUC CUC  10.9937
  BUR BUR  5.1688
  ASS ASS  5.3262
  CCK CCK  6.7988
  BGX BGX  11.7468
  BHT BHT  6.5718
  CBF CBF  5.3721
  C3' QSI  2.0000
  ATX ATX  6.6092
  H79 XK2  1.0000
  CQS CQS  7.5113
  AHY AHY  7.5122
  CHG CHG  5.3842
  APV APV  6.7173
  DMZ DMZ  5.9707
  BSX BSX  5.5164
  DCL DCL  5.1646
  AEM AEM  7.0039
  CDF CDF  7.1616
  AGD AGD  6.4551
  HD1 HSD  1.0000
  AXE AXE  5.8603
  BJS BJS  5.4698
  DID DID  6.4952
  CEF CEF  5.3407
  AGN AGN  5.9946
  CYR CYR  5.1736
  AMK AMK  5.5374
  CTQ CTQ  8.5601
  BBB BBB  5.3175
  AFT AFT  7.5627
  CDJ CDJ  5.3185
  ATE ATE  10.3429
  CD2 HSE  1.7000
  BNU BNU  7.0757
  BZF BZF  6.1567
  BMN BMN  6.5125
  DDD DDD  5.1172
  CWH CWH  10.2996
  CRV CRV  5.0101
   CG ASP  1.7000
  DOS DOS  5.2275
  DSR DSR  5.7045
    C CYS  1.7000
  DSF DSF  6.8484
  AFH AFH  7.3673
  ARD ARD  6.3878
    C TRP  1.7000
  DRJ DRJ  5.7838
  CYT CYT  6.1695
  COE COE  9.6323
  BIG BIG  10.9611
  AFI AFI  9.8286
  ASF ASF  5.3898
  BHY BHY  7.5993
  CUK CUK  7.5774
  DJX DJX  5.1019
  CAM CAM  5.3577
  CTG CTG  8.9111
  DDU DDU  5.4353
  CYG CYG  5.0430
  HE1 GL1  1.0000
  ASX ASX  7.5585
  CKI CKI  5.9860
  HB2 AS2  0.0000
  DLE DLE  6.6320
  BTK BTK  6.6557
  CHS CHS  5.0145
  BUI BUI  7.8833
  HE2 TYR  1.0000
  DKN DKN  6.5171
  BTO BTO  6.5867
  BSK BSK  6.1454
  ARI ARI  6.7704
   HA GLU  0.0000
  BYQ BYQ  6.4549
  H22 XK2  1.0000
  HE3 TRP  1.0000
  COK COK  7.9070
  AKW AKW  5.9326
  ALU ALU  8.1333
  DMY DMY  5.3093
  BXB BXB  5.6729
  OD1 AS2  1.4000
  CKY CKY  7.1543
  BIS BIS  11.3158
  DTH DTH  6.4659
  DQZ DQZ  5.9186
  CDR CDR  5.0874
  DHT DHT  6.5260
  CCD CCD  6.3383
  BWU BWU  9.3790
  CXI CXI  8.5232
  BYD BYD  5.4456
  CGG CGG  5.8001
   CB GLN  2.0000
  CE1 TYR  1.7000
  AGT AGT  5.9830
  ADW ADW  5.5994
  HG2 QSI  0.0000
  DKF DKF  6.3415
   C1 XK2  1.7000
    O ASN  1.4000
  AOB AOB  6.4989
  DOL DOL  5.8824
  DGP DGP  5.9487
  CZI CZI  5.1032
  CPN CPN  10.6371
  CZN CZN  5.1748
  AEU AEU  6.6042
  C18 TSA  1.7000
  ANX ANX  6.6975
  CMF CMF  7.0965
  BRP BRP  9.6026
  BIE BIE  8.0525
   CD QSI  1.7000
  CRM CRM  6.7066
  AIS AIS  5.0423
  AWN AWN  6.4820
   H5 TSA  1.0000
  BBQ BBQ  5.4792
  BLK BLK  5.5549
  ALD ALD  5.6476
  CSM CSM  9.2218
  BZP BZP  5.4258
  DIG DIG  5.7354
  AIY AIY  6.2530
  ACD ACD  10.8697
  CLZ CLZ  11.3068
  CZL CZL  9.2879
  DIE DIE  5.1837
  BKH BKH  7.4777
  AMP AMP  5.2810
  AOY AOY  10.4768
  CXG CXG  11.4649
  COF COF  6.3558
  BFH BFH  11.8500
  DBX DBX  5.2955
  BBH BBH  6.2808
  BSE BSE  5.9233
  AKF AKF  7.6722
  CGC CGC  7.1237
   CB CYS  2.0000
  DEK DEK  6.2517
  DHC DHC  5.5224
  BHM BHM  6.4370
  APS APS  7.1974
   C4 QSI  1.7000
   CZ PHE  1.7000
  O3' QSI  1.4000
  CKS CKS  6.2676
    N HIS  1.5000
  CXT CXT  5.9289
  CFO CFO  7.0459
  CFH CFH  6.8555
  AIR AIR  6.4704
  HB2 SER  0.0000
  CRA CRA  7.7226
  O2S QSI  1.4000
  APX APX  7.0731
  BEU BEU  7.6162
  ACY ACY  6.8513
  DRO DRO  5.6672
  H37 XK2  1.0000
  CKZ CKZ  7.0023
    O VAL  1.4000
  DEA DEA  6.1421
  BOE BOE  9.0124
  CWD CWD  9.1961
  CEO CEO  6.9230
  CTD CTD  9.4891
  DFN DFN  6.4965
  ACC ACC  8.8607
  HE1 HSC  1.0000
   CA ALA  2.0000
  DAP DAP  5.1198
  AQI AQI  6.0366
   H1 OH2  1.0000
  CJG CJG  7.5634
  AYX AYX  5.4977
  BJB BJB  9.3554
  CSX CSX  5.4494
   CD GLN  1.7000
  AGJ AGJ  14.6318
  CDL CDL  5.4880
  CXN CXN  5.7777
  BVO BVO  10.4684
  AEF AEF  7.0197
    H ARG  1.0000
  AXT AXT  5.7055
  AQC AQC  8.9891
    N AS2  1.5000
  BEZ BEZ  9.5998
  CRN CRN  6.2885
  BWJ BWJ  6.1642
  AES AES  6.7568
  BXV BXV  5.0331
  AEI AEI  6.6189
  APQ APQ  5.0658
  OE1 GLU  1.4000
  H34 XK2  1.0000
  DEF DEF  5.2242
  DAT DAT  6.5472
  CBI CBI  5.5658
  HE1 TRP  1.0000
  CTC CTC  6.4667
  DIO DIO  5.7306
  CXE CXE  6.6856
  CQL CQL  5.8286
  BNE BNE  6.4585
  CVL CVL  7.1117
  CLE CLE  9.0624
    N HSD  1.5000
   CB PRO  2.0000
  DGS DGS  5.0555
  CHU CHU  6.7660
  BOQ BOQ  8.9619
  HG2 ARG  0.0000
  CEI CEI  5.2310
  HB2 PHE  0.0000
  DQF DQF  5.2624
  CTI CTI  13.4418
  CMQ CMQ  12.5479
  BKV BKV  7.0670
  AVF AVF  6.0359
  DES DES  7.7308
  CGQ CGQ  5.5944
  BIU BIU  8.2642
    O HSD  1.4000
  BBM BBM  7.1224
  CVQ CVQ  6.6788
  AQP AQP  5.8731
  AOD AOD  8.2568
 HG13 VAL  0.0000
    H MET  1.0000
  H12 TSA  1.0000
  BUC BUC  5.8153
  AVW AVW  5.2955
   HA LYS  0.0000
  CWY CWY  6.5330
  BDX BDX  5.6903
  ARC ARC  5.8733
  C5' QSI  2.0000
  ASG ASG  5.4594
  AMB AMB  5.4069
   CG TYR  1.7000
  C33 XK2  1.7000
   CA SER  2.0000
  BLE BLE  5.1456
  BZM BZM  7.0205
  HB1 ARG  0.0000
  AYL AYL  5.9592
  C28 XK2  1.7000
  BCS BCS  5.6461
  BNF BNF  6.3959
  BHI BHI  6.7038
  BBZ BBZ  5.8257
  BFJ BFJ  13.8257
  AZI AZI  7.4973
  AKD AKD  8.3515
  CSV CSV  7.7681
  HB1 AS2  0.0000
  CCQ CCQ  7.7454
  AUD AUD  5.7437
  BNM BNM  11.1112
  ALI ALI  9.8733
  OD1 ASN  1.4000
  C67 XK2  1.7000
  C72 XK2  1.7000
  DNR DNR  5.0992
  CBE CBE  8.3825
  CLO CLO  10.4690
  BJT BJT  12.5907
  ABM ABM  13.5522
  CNH CNH  7.2841
  C1' QSI  2.0000
  AHX AHX  11.8091
  DMG DMG  6.5355
  ACO ACO  17.6328
   HN ALA  1.0000
  CBM CBM  5.1113
   HN HYD  1.0000
  CGZ CGZ  5.5685
  BSC BSC  6.5338
  HG1 MET  0.0000
  DFF DFF  5.8846
  BSU BSU  6.7542
  BKI BKI  5.4338
  BCZ BCZ  5.6344
  AGV AGV  5.1649
  AKJ AKJ  5.8122
  CBX CBX  5.1956
 HE21 GLN  1.0000
   HG CYS  1.0000
  AUZ AUZ  5.5841
  AYT AYT  7.7727
  BQV BQV  9.4308
  AIC AIC  6.1345
   OC VDW  0.0000
  BVX BVX  5.1759
  HB1 LEU  0.0000
  DTD DTD  6.3546
  DGK DGK  7.2992
  N10 QSI  1.5000
  AYZ AYZ  5.3072
  BRF BRF  6.8529
  BPT BPT  5.7773
  CHZ CHZ  9.4934
  BKC BKC  12.3568
  BJI BJI  13.2467
  BCG BCG  5.4905
  H35 XK2  1.0000
  BLX BLX  6.1766
  BYU BYU  5.4465
  CHB CHB  5.8898
  BPZ BPZ  7.9043
   HA HSE  0.0000
  BJL BJL  5.0795
  AGS AGS  6.6907
   CD GLU  1.7000
  DNU DNU  6.0894
  AGF AGF  7.1709
   CB HIS  2.0000
  CND CND  15.7850
  ARS ARS  5.7938
  CTV CTV  7.1063
  DRM DRM  5.0831
 H2'' QSI  0.0000
  AWX AWX  5.5114
  AJL AJL  5.7620
  OH2 HOH  1.4000
  CHV CHV  7.0206
  DLY DLY  5.1502
  DGU DGU  5.7713
  CD2 LEU  2.0000
  BGF BGF  10.6264
  BLI BLI  6.5746
  DGB DGB  5.9603
 HD22 LEU  0.0000
  DCX DCX  6.5427
  CZF CZF  6.9998
  CTY CTY  5.2334
    O THR  1.4000
  CHN CHN  5.1160
  DIW DIW  6.6856
  AKV AKV  6.1190
  AEJ AEJ  6.9540
  DMA DMA  6.1440
  ARR ARR  7.6604
  HD3 ILE  0.0000
  CDM CDM  6.2966
  ACI ACI  22.7714
  H71 XK2  1.0000
  DAI DAI  5.1244
  AMI AMI  6.0670
  CD1 PHE  1.7000
  CKB CKB  6.0196
  BLQ BLQ  5.6433
  AOP AOP  7.1534
  AWC AWC  6.4379
  DLP DLP  5.8729
  DEZ DEZ  5.7957
  DCC DCC  5.2726
  AZL AZL  5.5706
  AHP AHP  6.4865
  DRL DRL  6.5334
  CSU CSU  6.6350
  AYW AYW  6.0561
   CG LYS  2.0000
  CGP CGP  7.2595
  DAH DAH  5.3673
  ANI ANI  5.5191
  DNX DNX  6.4198
  BGD BGD  13.2566
  CSB CSB  5.0593
  ATL ATL  7.9430
  DDC DDC  6.9885
  CLF CLF  11.7046
  AOO AOO  6.8189
  CGR CGR  6.4458
  AXM AXM  6.1254
   CG HIS  1.7000
  CHE CHE  8.0431
  CIC CIC  7.5506
   O7 TSA  1.4000
  DEM DEM  5.4305
  BCM BCM  5.4902
 HD22 ASN  1.0000
  ATV ATV  5.8117
    C LYS  1.7000
  BGA BGA  9.1041
  CHA CHA  5.0903
  CGE CGE  6.2777
  AGC AGC  14.7233
  DSW DSW  5.8242
  DMJ DMJ  5.8978
   HB ILE  0.0000
  CEU CEU  5.1748
  CUT CUT  6.1148
  BKA BKA  11.7661
  BWL BWL  7.3545
  CVT CVT  5.1292
  BCY BCY  5.8226
  AVB AVB  6.1302
 HG22 ILE  0.0000
  CWL CWL  7.5549
  CDI CDI  6.2463
  BJX BJX  8.2758
  CEQ CEQ  8.1767
  AVZ AVZ  5.6180
  BVW BVW  5.6655
  AHM AHM  5.8810
  HB2 ARG  0.0000
  DTJ DTJ  5.0437
  BPQ BPQ  11.3979
  BWY BWY  5.2913
  BON BON  5.7767
  ABT ABT  8.8203
  C20 XK2  1.7000
  CQC CQC  6.4059
  ANY ANY  5.3891
  BKT BKT  8.4831
  AXA AXA  6.7055
  DLO DLO  5.4179
  BDA BDA  5.8250
  BCX BCX  6.6788
  BMS BMS  7.8444
  COG COG  7.6274
  BCL BCL  5.8527
  AOA AOA  5.3150
  CVS CVS  5.4070
   CZ ARG  1.7000
  AIX AIX  9.6888
  DEW DEW  5.4332
  CUD CUD  5.2235
  BOH BOH  6.5026
  ASY ASY  5.4015
  CJO CJO  9.7374
  DRN DRN  5.0328
  CZB CZB  5.8360
  BHW BHW  10.5209
  DPY DPY  5.0574
  DEG DEG  6.1841
  CBO CBO  6.8461
  CLA CLA  10.2836
    H ILE  1.0000
  CCJ CCJ  9.1875
  AUR AUR  5.2407
    N ALA  1.5000
  CKT CKT  6.6751
  DED DED  7.1263
  BOV BOV  7.4727
  BOM BOM  7.1509
  DNF DNF  5.6503
  CJW CJW  7.4329
  BAQ BAQ  5.2343
  O15 TSA  1.4000
  NE2 HSD  1.5000
  OE2 GL1  1.4000
  CMM CMM  10.7003
   CB TRP  2.0000
  BMQ BMQ  6.7085
  AUU AUU  6.4651
  ANO ANO  5.9717
  HE1 HIS  1.0000
  AFQ AFQ  8.9974
  AMT AMT  5.4841
   CD GL1  1.7000
  CBY CBY  5.3431
  ALG ALG  6.2786
 HG21 VAL  0.0000
  AOQ AOQ  6.8506
  OE1 QSI  1.4000
  HG2 MET  0.0000
  HB2 HSE  0.0000
  BTF BTF  8.0807
  BST BST  5.7622
  AFF AFF  11.9638
   HN CYS  1.0000
    H ASP  1.0000
  AIW AIW  5.0234
  DBA DBA  8.5858
  CQA CQA  10.3526
  CHX CHX  10.5446
    O GL1  1.4000
  CEG CEG  7.0065
  CMB CMB  6.4341
  AML AML  5.9916
  AMX AMX  9.2551
  DFB DFB  5.9815
  NE2 GLN  1.5000
  BVQ BVQ  5.0009
  BMI BMI  10.8014
  BJM BJM  6.2178
  CLL CLL  6.0549
  DFX DFX  5.6076
  CFR CFR  8.2824
  ADV ADV  6.2766
  BVF BVF  6.2324
  ASN ASN  5.8480
  HD1 HSC  1.0000
  DSL DSL  5.4682
    N TRP  1.5000
  ABG ABG  9.0315
  BRQ BRQ  6.0173
  CWM CWM  5.8954
  BMY BMY  12.9251
    C ASP  1.7000
  DOV DOV  5.2966
  BLD BLD  7.7375
  AAJ AAJ  6.3147
  CE1 HSE  1.7000
  BUX BUX  5.3501
  BHF BHF  7.0768
   HN TRP  1.0000
  AUB AUB  5.1944
  CMW CMW  12.7977
  BBY BBY  5.3235
  AZM AZM  5.4850
  ACR ACR  6.3269
  AXR AXR  5.1096
  CMK CMK  12.5912
  DPP DPP  7.4266
  BXW BXW  5.3175
  ABP ABP  11.2143
  BLF BLF  5.6552
  AIQ AIQ  5.2722
  AYA AYA  5.6722
  DKJ DKJ  5.4631
  CFL CFL  5.8331
  CQO CQO  5.8124
  DIQ DIQ  5.5522
  DTQ DTQ  5.5080
  BXO BXO  5.4904
  CMN CMN  5.6129
  DSS DSS  5.4045
  DOK DOK  5.9027
  DJT DJT  6.5702
  CCA CCA  5.1836
  AJA AJA  5.0562
  DFH DFH  5.1353
  BUQ BUQ  5.4423
  HG1 ARG  0.0000
  BVP BVP  6.6976
  CEC CEC  6.2683
  DNM DNM  5.1922
  DER DER  6.1945
  CIH CIH  12.7994
  HE2 MET  0.0000
  NE2 HIS  1.5000
  CJQ CJQ  16.4889
  ACN ACN  8.5746
   CG PHE  1.7000
 H31A XK2  0.0000
  BUK BUK  7.8261
  H25 TSA  1.0000
  DAY DAY  6.4503
  DBK DBK  6.8643
  BRO BRO  6.3334
  DTR DTR  5.0727
  BNP BNP  11.5891
  AWL AWL  6.4954
  BZH BZH  6.5582
  CCN CCN  6.3497
  DEO DEO  5.6793
  BNR BNR  12.1055
  DNP DNP  5.1802
   HE GLU  1.0000
  AXS AXS  5.7106
  AFJ AFJ  9.6247
  CIF CIF  10.6874
  CCM CCM  5.5996
  AIN AIN  7.3336
  CQJ CQJ  5.0579
  BLH BLH  6.3804
  DQY DQY  5.0487
  BDE BDE  5.8644
  AEX AEX  9.1969
   CB MET  2.0000
  DQG DQG  6.9382
  DKY DKY  6.9960
  ALM ALM  10.7281
   H1 TIP  1.0000
  CRJ CRJ  7.8061
  BJE BJE  7.7401
  CMV CMV  12.4257
  BXE BXE  6.9480
  BAP BAP  5.8289
  ANZ ANZ  9.6945
  AJO AJO  6.1550
  DCN DCN  6.3906
  DQK DQK  5.0759
  BMJ BMJ  5.7661
  AXK AXK  5.5243
  CJN CJN  17.5035
  BXI BXI  5.6515
  BGT BGT  13.1832
 HG12 ILE  0.0000
  DJD DJD  5.6148
  AKY AKY  5.6428
  BGZ BGZ  10.5632
  AZY AZY  6.3552
  AVH AVH  8.5848
  ARQ ARQ  5.1768
  ADU ADU  5.6625
  CRC CRC  8.0890
  ARW ARW  5.2468
  AQO AQO  6.0802
  AVV AVV  5.0658
  OE1 GL2  1.4000
  BWE BWE  5.9232
  COY COY  6.2926
  AFK AFK  9.0438
  APT APT  5.2099
  CUW CUW  6.4724
  CLR CLR  9.5182
  BGK BGK  17.6662
  BDY BDY  5.1060
  AOC AOC  6.0427
   CG GL2  2.0000
   CA MET  2.0000
  CRI CRI  6.3072
  BHP BHP  5.0809
  DDH DDH  5.2780
  AQW AQW  5.9908
  H65 XK2  1.0000
  DAF DAF  7.1956
  AEL AEL  7.5951
  CUO CUO  6.2739
  CXM CXM  5.8989
  CCT CCT  5.0448
  AXF AXF  7.8253
  AGE AGE  11.6658
  CRH CRH  5.6571
  BCE BCE  8.0621
  DLR DLR  6.7083
  DDQ DDQ  5.7658
  BFX BFX  11.9391
  DPV DPV  6.8030
  BHD BHD  13.9160
  CD2 HSC  1.7000
    N GL1  1.5000
   CA ARG  2.0000
  APM APM  6.6118
  BAO BAO  6.0750
  AEA AEA  7.8807
  HB1 PHE  0.0000
  C66 XK2  1.7000
  CBU CBU  5.7217
  ACW ACW  5.4526
  CEP CEP  5.8213
  BLS BLS  5.7317
  AXB AXB  7.6251
  ASE ASE  6.2304
  DIJ DIJ  7.7195
  DFC DFC  6.3104
  HG1 GLN  0.0000
  CJV CJV  5.6819
  CUJ CUJ  9.4052
  DSC DSC  5.2443
  DCP DCP  5.3245
  AQK AQK  6.2678
  DIT DIT  8.2503
  ND1 HSE  1.5000
  AZQ AZQ  8.0731
  BEV BEV  18.7557
    C MET  1.7000
  AVP AVP  6.6338
  ANE ANE  6.7940
   H3 XK2  0.0000
  AOW AOW  5.0278
  CQN CQN  5.0430
  AEP AEP  5.9517
  H3' QSI  1.0000
  DNK DNK  5.9176
  ATJ ATJ  5.7833
  O2' QSI  1.4000
   SD MET  1.8500
  DBJ DBJ  5.5265
  ARP ARP  5.2932
  ABH ABH  18.8269
  DMP DMP  5.8481
  DJJ DJJ  5.4734
  HB1 ASN  0.0000
  CUN CUN  9.5389
  AYU AYU  5.4739
  ABO ABO  14.8696
   CA CYS  2.0000
  DGF DGF  6.2419
  BFI BFI  6.3735
  AZJ AZJ  5.1671
  BJZ BJZ  9.5717
  CIX CIX  6.0761
  BFV BFV  5.7062
  ATH ATH  6.7161
  BAH BAH  7.3330
  BFS BFS  8.7406
  AGY AGY  6.1217
  BKW BKW  11.7243
    C GL2  1.7000
  BSD BSD  6.5495
  BVK BVK  5.6942
  AMF AMF  5.1993
  AKA AKA  5.8933
    O PHE  1.4000
 H61A XK2  0.0000
  AIB AIB  5.2938
  HE1 GL2  1.0000
  BEC BEC  8.3941
  AXD AXD  5.2614
  AOZ AOZ  6.0166
  AOE AOE  7.7233
  CPZ CPZ  5.3907
  AGX AGX  6.9093
   CG HSE  1.7000
  DKK DKK  7.7380
  AKB AKB  9.8046
  CKO CKO  7.1101
   N7 XK2  1.5000
  DJW DJW  7.2622
  CMX CMX  11.6340
  CRL CRL  6.0809
  BXY BXY  5.3301
  BNL BNL  5.5334
  BAK BAK  5.9575
  ACJ ACJ  10.3512
  BEG BEG  5.5705
    H SEP  1.0000
  CFJ CFJ  5.3206
  HB2 AS1  0.0000
   SG CYS  1.8500
  HD2 ILE  0.0000
  BZL BZL  6.2540
  ARH ARH  5.9686
  CMR CMR  5.9044
    O HSE  1.4000
  CD1 LEU  2.0000
  CCW CCW  5.2985
  BSA BSA  6.5557
  CXV CXV  7.5449
  CGM CGM  5.2616
  DLW DLW  6.2074
  BRL BRL  5.0704
  BNN BNN  5.2384
  CXQ CXQ  6.1764
  BVG BVG  5.8449
  CE2 TRP  1.7000
  CRZ CRZ  6.1202
  HB1 QSI  0.0000
  BFR BFR  14.4265
  DKS DKS  5.1280
  APN APN  5.4471
  DSN DSN  5.4120
  HB2 CYS  0.0000
  CDW CDW  6.1469
  AZK AZK  5.9026
  BBP BBP  9.9526
  ARX ARX  6.3228
  AOI AOI  7.3158
  BJV BJV  6.2088
  BBC BBC  5.1194
  CWR CWR  7.0147
   CG GLU  2.0000
  COH COH  9.4246
  AHZ AHZ  6.2631
  DIY DIY  6.2868
  CZD CZD  5.3680
  AKH AKH  6.8203
  ADO ADO  12.6795
  DMS DMS  5.9820
  BMK BMK  11.4382
  H63 XK2  1.0000
  DHF DHF  6.5997
  ACU ACU  17.6593
  CPU CPU  10.1459
  CBS CBS  5.4320
 HE22 GLN  1.0000
  ADQ ADQ  7.1287
  ARK ARK  5.7440
   O4 XK2  1.4000
  BXQ BXQ  9.2046
  CLQ CLQ  9.8604
  CSG CSG  6.7325
  BZU BZU  5.5176
  CUQ CUQ  7.8050
  CSZ CSZ  5.2151
  DHL DHL  5.1190
  CVV CVV  5.5233
   HN TYR  1.0000
  AUN AUN  6.3656
  CYD CYD  5.8294
  CUH CUH  7.5850
  DFO DFO  6.1205
  CHC CHC  5.8644
  AMY AMY  7.3410
  BYM BYM  5.4703
  DPF DPF  5.6319
  DLZ DLZ  7.0870
  DHH DHH  7.2400
  AIF AIF  8.0275
  ABZ ABZ  5.9520
  CPE CPE  5.6253
  CNX CNX  6.9451
  CHJ CHJ  6.8784
  APC APC  8.9356
  BJJ BJJ  6.7266
  BQN BQN  8.0938
  CRK CRK  8.8796
  BSO BSO  6.4243
  DCB DCB  8.5474
  BSB BSB  6.0058
    C HSD  1.7000
   HA ARG  0.0000
  DSK DSK  7.3479
  DTG DTG  5.1007
  AYQ AYQ  5.5570
  CYS CYS  5.1725
  DQI DQI  5.5429
  AIZ AIZ  5.9158
  BBN BBN  5.1280
  DGX DGX  5.2624
  DLT DLT  5.1045
  CQK CQK  5.5088
  CRX CRX  5.4419
  AMM AMM  15.4968
  DQN DQN  7.2246
  AVM AVM  6.3418
  CRW CRW  5.2715
 HD12 ILE  0.0000
  ATC ATC  5.7373
  CET CET  8.4274
  DHM DHM  5.9811
  BDL BDL  5.8218
   CB GL1  2.0000
  ATR ATR  5.4479
  C19 TSA  1.7000
  AYB AYB  6.0040
  DOM DOM  6.0283
  DIZ DIZ  5.4955
  AAE AAE  20.7878
  OE1 GLN  1.4000
  AUJ AUJ  7.1711
  BUH BUH  7.2481
  AUX AUX  6.2569
  DNY DNY  5.0281
  H21 TSA  1.0000
  AWD AWD  5.5711
  CYI CYI  7.3084
  CBQ CBQ  5.7333
  AKO AKO  6.5913
  BLR BLR  5.7866
  DLQ DLQ  5.2642
  BSR BSR  9.6202
  BSG BSG  5.0464
   HN ASP  1.0000
 H3'' QSI  0.0000
  DJF DJF  5.9225
  CFZ CFZ  5.0019
  BMG BMG  5.1577
  CFU CFU  6.7139
  ATI ATI  5.0642
  DMN DMN  7.2343
 HG21 ILE  0.0000
   HA ILE  0.0000
   CB HSE  2.0000
  CUX CUX  7.2276
  BCW BCW  6.0844
  BHE BHE  7.6079
  BDC BDC  6.6079
  AFB AFB  9.2358
  BFQ BFQ  8.5221
  BXS BXS  5.2698
  ANW ANW  5.2299
    O CYS  1.4000
  DKT DKT  5.2309
  AQZ AQZ  6.0611
  AMU AMU  8.3405
   C6 XK2  2.0000
  BSW BSW  5.1266
  BMZ BMZ  7.4083
  BWB BWB  6.7827
 HD21 LEU  0.0000
  AHE AHE  9.4147
  ADM ADM  7.1943
    O ASP  1.4000
  AJU AJU  5.5375
  DCW DCW  7.1594
  AQU AQU  5.1951
  DHV DHV  5.5439
  CAS CAS  6.7589
  BOR BOR  7.9048
   N3 QSI  1.5000
  BHC BHC  6.0429
  CFI CFI  7.3580
  ACX ACX  19.6036
  OD2 AS1  1.4000
    H GL2  1.0000
  HB1 GLN  0.0000
  DFU DFU  5.2060
  CKX CKX  6.9615
  CFD CFD  5.7786
  CNI CNI  7.3895
  AQX AQX  5.6998
  DRS DRS  6.1723
  BFP BFP  16.3436
  DKV DKV  5.6324
  CFW CFW  5.1402
    C GL1  1.7000
  COQ COQ  9.1778
  AQF AQF  7.4241
  AVG AVG  8.7500
  C2' QSI  2.0000
 HD13 LEU  0.0000
  AGP AGP  5.6052
  CHO CHO  6.0264
   HB VAL  0.0000
  CSP CSP  7.3293
  CFS CFS  6.1332
  CJS CJS  10.9356
  CAN CAN  6.6691
  AXC AXC  5.5555
   HA VAL  0.0000
  DCA DCA  5.7718
  DBD DBD  5.6790
  AHT AHT  7.7219
  BAN BAN  5.4896
  BCT BCT  5.2707
  BID BID  6.4133
  AQB AQB  6.8192
  BYS BYS  5.6240
  DJB DJB  5.3543
  CVJ CVJ  5.1521
  AOR AOR  5.9724
  CBD CBD  5.3585
  DPB DPB  5.1637
  AUS AUS  6.1535
  ADR ADR  8.0982
  DKO DKO  8.8023
  AHD AHD  6.3287
  CTX CTX  7.4299
  DBR DBR  7.0398
  CKP CKP  6.1523
  ABD ABD  5.1698
  ALE ALE  7.2786
  DCS DCS  9.0351
  CZK CZK  6.7862
  AZH AZH  7.7621
  BHB BHB  8.8716
  BZE BZE  9.4499
  BIM BIM  14.5086
  AAU AAU  15.9977
  CAX CAX  5.2648
  CCG CCG  5.5116
    O QSI  1.4000
  ASK ASK  6.0500
  BOL BOL  6.8751
  BSQ BSQ  6.5113
  CVP CVP  5.0278
  BCK BCK  5.9349
  ARF ARF  5.4405
  CE2 TYR  1.7000
  BRE BRE  6.7610
  H25 XK2  1.0000
  CSI CSI  7.7891
  DIV DIV  6.0856
   CA HYD  2.0000
   NH VDW  0.0000
  C22 XK2  1.7000
  ALF ALF  5.5226
  AKU AKU  9.8994
  DDJ DDJ  5.7371
  H11 TSA  1.0000
  DBL DBL  6.0561
  DKQ DKQ  6.3836
  CVK CVK  9.0961
  BIJ BIJ  5.5956
  CPG CPG  9.0666
   HA CYS  0.0000
  BZY BZY  7.3888
  BMV BMV  6.8275
  BBT BBT  5.5805
  DAJ DAJ  6.0338
  BLG BLG  8.7347
    H TRP  1.0000
  COW COW  7.0612
  BOC BOC  7.4192
  AID AID  8.3281
  AHI AHI  7.8116
  CVI CVI  7.0290
   HN GLU  1.0000
  CRQ CRQ  6.6998
  DCQ DCQ  5.0405
  C70 XK2  1.7000
  AQL AQL  6.9857
   SG HYD  1.8500
  DLV DLV  5.9353
  CTT CTT  5.2493
  BQO BQO  6.9976
    N GLN  1.5000
   CA PRO  2.0000
  CFG CFG  5.1310
  BXX BXX  5.5608
  DTI DTI  5.5749
  DEI DEI  5.9513
  DQC DQC  5.0408
   H6 XK2  0.0000
  BGV BGV  15.0110
  AMN AMN  6.6446
  COT COT  6.9209
  AYO AYO  5.2223
  HB2 ALA  0.0000
  CZX CZX  7.6958
  AFL AFL  8.1522
  DCJ DCJ  6.6419
  CQE CQE  5.8722
  BUD BUD  6.3553
  AFS AFS  6.1357
  AYH AYH  8.2380
  DCU DCU  5.2139
   N2 XK2  1.5000
  TWE TWE  20.0000
   CG LEU  2.0000
  AFA AFA  7.7762
  ATN ATN  6.1152
  AQV AQV  5.1236
   CB LYS  2.0000
  CZ2 TRP  1.7000
  BOU BOU  5.6017
  DGT DGT  7.1010
  AAG AAG  7.0214
  CID CID  12.4203
  DQE DQE  6.9152
  BQK BQK  5.5297
  ARO ARO  6.1745
  ANH ANH  7.4766
  CKU CKU  6.8337
  AOK AOK  7.5442
  CEH CEH  5.0079
  DME DME  6.0391
  DGN DGN  5.7894
  DLD DLD  5.7597
  BIA BIA  12.4040
  ASH ASH  5.5461
  CDT CDT  7.1666
  AMJ AMJ  7.7243
  CBB CBB  5.2981
  BUZ BUZ  7.6578
  BOD BOD  6.9866
  HD1 HSE  1.0000
  AWB AWB  5.2402
  ARE ARE  8.5156
  BMP BMP  8.9330
  CNC CNC  10.7628
  BZK BZK  5.8290
  BLO BLO  6.6814
  BAR BAR  5.4082
  AJQ AJQ  5.7103
  HB1 TRP  0.0000
  BQM BQM  5.2934
  BEN BEN  13.0977
  BGP BGP  15.6320
  DFD DFD  5.0430
  HT2 QSI  1.0000
  CEX CEX  5.6994
  CGD CGD  5.4840
  BTA BTA  10.3994
    N ASP  1.5000
  DFA DFA  7.5987
  CVN CVN  8.1962
   CG GLN  2.0000
  CPH CPH  16.0109
  ABJ ABJ  11.5114
  AGB AGB  8.1654
  CGJ CGJ  6.1707
  AFV AFV  7.7629
  CNB CNB  9.3775
  HG2 GLN  0.0000
  AWZ AWZ  5.1217
  BZC BZC  5.1669
  BFE BFE  10.6509
  CG2 THR  2.0000
  CTK CTK  6.2449
  CTJ CTJ  7.5739
  BXP BXP  6.2867
  BTL BTL  5.2325
  AJH AJH  7.9825
  BCH BCH  5.3417
  CBG CBG  5.6391
  ASB ASB  6.2312
  BLW BLW  12.5072
  COC COC  5.5013
  BUV BUV  5.0300
  BBF BBF  7.8489
  O1S QSI  1.4000
  DLX DLX  5.7033
  ACF ACF  11.1023
  BZJ BZJ  5.5169
  AZU AZU  5.2375
  COP COP  15.4791
   CG PRO  2.0000
  BHO BHO  9.1506
  CGW CGW  5.3820
  BZB BZB  8.4788
   HA SER  0.0000
  BPK BPK  5.4741
  BVL BVL  5.6230
    C SEP  1.7000
  CMI CMI  7.4717
  BUP BUP  5.3159
  ALO ALO  10.3054
    H LEU  1.0000
  CXU CXU  5.3907
  BDO BDO  5.1186
    N AS1  1.5000
  DOQ DOQ  5.3133
  ATQ ATQ  7.5593
   CA HSE  2.0000
  DRT DRT  5.5707
  DPX DPX  5.9622
  AXN AXN  9.5145
  AEG AEG  5.9843
  CYX CYX  9.2623
  BHA BHA  10.5339
  HB2 LEU  0.0000
  CQY CQY  5.5333
   HE GL1  1.0000
  CMP CMP  6.5297
  AGH AGH  16.9347
  DOG DOG  6.9997
  CDQ CDQ  5.2345
  BER BER  9.7101
  AHS AHS  5.3482
  DSI DSI  7.2802
  AQE AQE  7.6399
    N ILE  1.5000
  BHQ BHQ  5.0521
   C2 QSI  1.7000
  CQX CQX  7.0547
  CEA CEA  5.5962
  DEY DEY  5.4977
  ACS ACS  12.2512
  ALK ALK  5.1614
  BBE BBE  5.9862
  CZP CZP  7.4662
  H64 XK2  1.0000
    N HSE  1.5000
  BGN BGN  10.1719
  BQH BQH  8.1354
  AKQ AKQ  5.6583
  AAX AAX  17.1622
  DHG DHG  5.3734
    O HSC  1.4000
  DJZ DJZ  5.5600
  CUA CUA  10.1821
  CRY CRY  6.9582
  BNS BNS  6.2799
  CKK CKK  11.7096
  BJG BJG  5.0807
  SPH NBN  1.5000
  COS COS  6.4249
  BZZ BZZ  5.4100
   HA HIS  0.0000
  DKZ DKZ  5.4520
  ACE ACE  10.3507
  BZA BZA  6.7132
  CNE CNE  6.3306
  HD1 AS1  1.0000
  CIS CIS  5.4798
  BZS BZS  7.3472
  DGQ DGQ  5.6331
   HD ASP  1.0000
  CSW CSW  12.1066
  BRH BRH  6.2376
  CGA CGA  8.0656
  BWO BWO  6.4621
  CLU CLU  6.4906
  CHR CHR  5.4281
  CLT CLT  6.4586
  DEV DEV  5.1849
  ATW ATW  7.6697
  APG APG  5.0083
  BIY BIY  5.0894
  AER AER  10.8772
  CLX CLX  12.0626
  DAC DAC  5.2146
  AHW AHW  6.5687
  DOW DOW  5.5308
  BZV BZV  6.8686
  HB2 GLN  0.0000
  HE2 GL2  1.0000
  DJM DJM  6.0901
  BME BME  5.8323
   HN GLY  1.0000
   HN LYS  1.0000
  BEI BEI  6.1990
  CSK CSK  6.8129
  BKJ BKJ  5.9195
  ALS ALS  5.9516
  BCD BCD  5.7118
  CES CES  5.4422
  CDO CDO  7.7482
  DPA DPA  5.0505
  DOE DOE  6.1154
  CHL CHL  5.4617
  BWM BWM  5.4477
  NE1 TRP  1.5000
  COL COL  6.0535
  CUR CUR  5.4855
    H HSE  1.0000
  BTV BTV  6.9085
   CB PHE  2.0000
  BVE BVE  10.2433
  DBV DBV  6.2781
  DDX DDX  5.0889
  ATT ATT  5.4680
  BQE BQE  9.0796
  AJD AJD  6.1889
  COZ COZ  6.2449
  CNN CNN  18.2546
  BIF BIF  11.0439
  DHO DHO  8.1271
  CPA CPA  9.3591
  CIP CIP  11.1716
  AOF AOF  6.1463
  ADS ADS  5.2577
  DGC DGC  5.6849
   H1 HOH  1.0000
  DAW DAW  5.0486
  BHR BHR  7.2057
  DMD DMD  8.3498
  DNT DNT  6.6015
  CGF CGF  5.3123
  CSJ CSJ  11.9424
  CLS CLS  6.8103
  HA1 GLY  0.0000
  CLK CLK  13.8709
  CRS CRS  8.1096
  AAS AAS  16.5695
   HA LEU  0.0000
  BQX BQX  8.3068
  HZ2 LYS  1.0000
    C ALA  1.7000
   O3 SEP  1.4000
  BYL BYL  5.4385
   CB SER  2.0000
  DMH DMH  5.2987
  CZO CZO  6.2342
  COI COI  5.8471
   HN SER  1.0000
  AND AND  7.6018
  DTO DTO  6.2421
  DEE DEE  5.0404
  CLM CLM  8.7803
  AHN AHN  5.6729
   HE GL2  1.0000
  BDK BDK  5.0627
  OE1 GL1  1.4000
  HB2 QSI  0.0000
  ADT ADT  7.0404
  CUU CUU  5.2266
  CGB CGB  5.3134
  ACM ACM  17.8678
  HB2 HIS  0.0000
 HD21 ASN  1.0000
    O HOH  1.4000
  HD2 PHE  1.0000
  BKM BKM  5.7091
   HA ASN  0.0000
  DQL DQL  6.7416
  ASM ASM  8.1015
  DIN DIN  5.7172
   HG LEU  0.0000
  DQO DQO  6.0097
  CEZ CEZ  8.3676
  HB2 ASN  0.0000
  DHY DHY  5.2364
  BBS BBS  6.1400
  CML CML  6.8642
  AZP AZP  6.2668
  HE3 MET  0.0000
  BWZ BWZ  5.7526
  CGU CGU  5.4896
  BVJ BVJ  5.2153
   CA GL1  2.0000
  BEK BEK  21.1705
  DBF DBF  5.3003
  CWA CWA  6.3106
  CUP CUP  7.0188
  CTO CTO  5.9561
  BPE BPE  11.5350
  ANU ANU  5.7170
  AME AME  8.5231
 HG23 THR  0.0000
  DNG DNG  6.3655
  DCZ DCZ  5.0683
  CTM CTM  9.3467
  ADF ADF  6.2346
  DMW DMW  6.8433
  BBG BBG  5.6957
   HA GL1  0.0000
  CJY CJY  7.9940
  BJO BJO  5.9589
  CYA CYA  5.0861
  CLD CLD  5.6654
  AJP AJP  6.8395
  DQD DQD  5.2697
  CTR CTR  6.0356
  COX COX  6.7977
   HA PRO  0.0000
  BQB BQB  10.3191
  BDZ BDZ  5.5371
  CJR CJR  5.6520
  DFW DFW  8.5603
  DGA DGA  6.2251
  BOY BOY  7.7255
  DTK DTK  5.8930
  AJF AJF  9.8895
  DOY DOY  5.4935
  ND1 HSD  1.5000
  BTZ BTZ  5.1946
  BTB BTB  6.2403
  CYE CYE  7.2059
  ABK ABK  14.8405
  BSP BSP  8.6345
  CMD CMD  8.2824
  AKL AKL  5.8177
 HG23 ILE  0.0000
  AHF AHF  7.5649
  DAU DAU  5.4718
  DPU DPU  5.2851
  BVR BVR  5.8286
  DEN DEN  6.2474
  AAP AAP  9.6242
  BKY BKY  6.4224
  BWA BWA  5.7442
    H GLU  1.0000
  DTN DTN  5.8604
  DQM DQM  5.1785
  CHH CHH  5.1225
  BTT BTT  6.1207
  ABV ABV  6.3870
  ND2 ASN  1.5000
  BVN BVN  8.0963
  BMH BMH  5.2375
  DST DST  5.5750
  BGO BGO  14.1107
   CG TRP  1.7000
  DSQ DSQ  6.0676
  CD2 TRP  1.7000
  DCM DCM  5.7254
  AUM AUM  9.4611
  H14 TSA  1.0000
  DRF DRF  6.4986
    O ILE  1.4000
  DTP DTP  5.2262
  AWW AWW  7.1725
  BMX BMX  5.7744
  AXX AXX  5.8968
   CB AS2  2.0000
  DKH DKH  5.7885
  NE2 HSC  1.5000
  BOZ BOZ  6.5281
  ANA ANA  5.4340
  CPF CPF  5.6437
  AWH AWH  5.1262
  AIV AIV  7.6912
  CFK CFK  5.9135
  O24 TSA  1.4000
  DHZ DHZ  6.4116
  AHC AHC  10.5462
    H HYD  1.0000
  CAR CAR  5.0403
  ARN ARN  8.3771
  DLS DLS  5.6536
    O ALA  1.4000
  ANM ANM  5.9287
  DNI DNI  6.2294
  HB2 TYR  0.0000
  DKB DKB  6.8010
   CA ASN  2.0000
  CIA CIA  5.8945
  BEM BEM  21.6062
  CPX CPX  6.2433
  DAX DAX  9.1534
   CA LYS  2.0000
  CWS CWS  5.0102
  BOA BOA  6.6853
  BYF BYF  5.1098
  BIW BIW  8.1709
  HG1 GL2  0.0000
  DSU DSU  5.6843
  DJC DJC  5.1277
  CZR CZR  5.7703
  AFC AFC  9.5027
  BXU BXU  8.6659
   CG GL1  2.0000
  CVR CVR  6.4094
  AZS AZS  6.4857
  DQV DQV  5.1759
  BBV BBV  6.5426
  BES BES  9.4230
  BDP BDP  7.8596
  CVX CVX  5.6550
  CTF CTF  6.5521
  CPM CPM  6.2571
  CDK CDK  5.6176
  ANR ANR  5.1330
  H74 XK2  1.0000
  AWJ AWJ  6.6604
  CIY CIY  6.4261
  HB2 GL1  0.0000
  CQU CQU  5.2313
  CJT CJT  16.6998
  BXG BXG  5.7753
  BOF BOF  8.4255
  BDJ BDJ  5.7900
  DTM DTM  7.2086
 HG11 VAL  0.0000
  BFN BFN  18.3654
  BML BML  6.9742
  CHM CHM  5.6312
  CBJ CBJ  5.3680
  ARA ARA  10.5919
  AJC AJC  10.2401
  DAE DAE  5.8184
  AQN AQN  8.2998
  HB1 HYD  0.0000
  DQX DQX  8.4532
  BZX BZX  6.4051
  CG1 VAL  2.0000
  CZW CZW  7.8468
  AJY AJY  7.3269
  CIN CIN  13.1650
  C63 XK2  1.7000
  DCT DCT  7.9852
  CPV CPV  6.3037
  BKE BKE  13.4325
    N TYR  1.5000
  DEJ DEJ  5.0081
  ABS ABS  8.3183
  CCO CCO  5.0820
  CIO CIO  7.1881
  BKG BKG  8.6740
    C TYR  1.7000
  BMC BMC  5.1316
  CAQ CAQ  5.8429
  BDN BDN  6.3025
  BQQ BQQ  5.2304
  AHJ AHJ  6.1707
  CLN CLN  6.1796
  ACP ACP  8.9849
  DPM DPM  5.6541
  CMC CMC  7.9237
  BVT BVT  5.8128
  CTN CTN  6.0453
  DHS DHS  7.6480
  CNJ CNJ  5.1556
  AXL AXL  9.2439
  AEH AEH  16.6877
  ACB ACB  12.8658
  BEL BEL  14.0369
  DHB DHB  6.7284
  BRX BRX  6.4063
  C73 XK2  1.7000
   NZ LYS  2.0000
    N HYD  1.5000
  HG2 GL1  0.0000
 HE22 QSI  1.0000
  CTL CTL  7.2898
  C76 XK2  1.7000
  DLH DLH  8.0539
  AJK AJK  5.5114
  CBP CBP  5.0546
  ATM ATM  5.0743
  ASO ASO  7.6424
  SPH SPH  1.5000
  AJN AJN  7.4676
  AYC AYC  5.8139
  H67 XK2  1.0000
  AAZ AAZ  10.4488
  HE1 GLU  1.0000
  HB2 MET  0.0000
    H SER  1.0000
  CZC CZC  5.1696
  ABA ABA  11.5997
  ATK ATK  5.0314
  DJK DJK  5.6401
  DMT DMT  5.6170
  HB1 HSC  0.0000
  CPP CPP  13.9300
  BGL BGL  5.3741
  CKD CKD  7.9705
  BJN BJN  6.9594
  AAT AAT  18.1611
  HZ2 TRP  1.0000
  H21 XK2  1.0000
  C71 XK2  1.7000
  DCD DCD  6.1557
  CHI CHI  5.0082
  BSZ BSZ  6.5674
   C3 TSA  2.0000
  DQA DQA  6.3694
  DEP DEP  5.3406
  HT1 QSI  1.0000
  ATY ATY  6.1026
  BSS BSS  6.0111
  DFP DFP  7.0080
  ACK ACK  13.7326
  BQL BQL  5.0913
  DKE DKE  6.0702
  DRZ DRZ  5.4642
  BRV BRV  6.3781
  DRI DRI  5.3789
  BZT BZT  5.9173
  OE2 GL2  1.4000
  DTL DTL  6.2996
  ADK ADK  5.6613
  BJY BJY  15.1998
    P SEP  1.9000
  CVC CVC  11.7579
  HO4 XK2  1.0000
  AVN AVN  5.0449
  DHR DHR  6.6564
    O SEP  1.4000
  ANQ ANQ  8.5493
  CPO CPO  11.0387
  CAZ CAZ  7.6189
  DDS DDS  5.2918
  ASZ ASZ  5.1958
  CER CER  6.0130
  AQM AQM  5.8535
  DOZ DOZ  5.5789
  CFX CFX  6.7235
  CNG CNG  6.6398
  CFV CFV  5.6235
  DRX DRX  5.2518
  DOJ DOJ  6.4313
  AGW AGW  11.8815
  CVH CVH  7.3917
  ART ART  7.9926
  DRQ DRQ  5.5075
  DLJ DLJ  5.1664
  ACH ACH  6.1351
  DET DET  5.4660
  CEE CEE  5.3709
  AGO AGO  8.8079
  AWY AWY  5.1855
  AUO AUO  6.4268
  AOG AOG  7.0515
   OG SER  1.4000
  C77 XK2  1.7000
   HN HIS  1.0000
  HE2 HSC  1.0000
  CDA CDA  5.1175
  BKZ BKZ  5.6781
  CPB CPB  8.0299
   CG AS2  1.7000
  CWV CWV  6.2333
    S QSI  1.8500
  AIG AIG  12.4756
  CFY CFY  6.2301
  CSE CSE  5.1060
  BTI BTI  5.3996
  CTZ CTZ  7.3794
  DSH DSH  5.8114
  ATZ ATZ  5.5613
  DKI DKI  5.7998
  CZJ CZJ  6.3664
  AUI AUI  6.0250
  DON DON  7.3122
  BCO BCO  5.0879
  CIZ CIZ  7.1460
  CXJ CXJ  6.3942
  BUA BUA  5.3675
  CE3 TRP  1.7000
  BKD BKD  6.4077
  HD2 HSD  1.0000
   HA QSI  0.0000
    O HIS  1.4000
    N LEU  1.5000
  BPS BPS  6.1615
    C HSE  1.7000
  HZ3 LYS  1.0000
  DOO DOO  5.5570
  DNZ DNZ  7.4475
    H VAL  1.0000
  DNA DNA  8.2166
    N GL2  1.5000
  HE2 LYS  0.0000
  CKH CKH  7.9399
  AEB AEB  16.3804
  BFM BFM  17.4373
  DOP DOP  5.6250
  DFL DFL  5.9025
  C64 XK2  1.7000
  HB1 SER  0.0000
  CWT CWT  6.9903
  CDH CDH  5.3892
  DGV DGV  6.0528
  CYW CYW  6.6370
  HE1 MET  0.0000
  AGR AGR  7.1585
  CQM CQM  9.8395
  DLI DLI  7.2628
  ANG ANG  9.3506
  BCB BCB  7.7910
  AYG AYG  5.2416
  AOU AOU  8.3050
  ADN ADN  14.3825
  H1' QSI  0.0000
  AWT AWT  5.9203
  BSL BSL  7.7903
  AAM AAM  10.3061
  ABC ABC  8.5130
  DDR DDR  5.3950
  DSY DSY  7.0695
   O1 TSA  1.4000
  CRU CRU  6.6782
  BTH BTH  6.3253
  C65 XK2  1.7000
  DGI DGI  7.5117
  DFI DFI  5.7158
  DFG DFG  6.2038
  BDV BDV  5.0536
  CUY CUY  5.5811
  ABQ ABQ  5.1016
  AOX AOX  6.4040
  AQY AQY  5.2788
  AFX AFX  7.6158
  APB APB  9.3576
  DIA DIA  5.2019
  AFG AFG  6.5790
   HN LEU  1.0000
  CVZ CVZ  6.1032
  BRD BRD  6.4309
  BOK BOK  6.5514
  AMQ AMQ  6.3507
  BAE BAE  5.2903
  AQH AQH  7.4347
  CCY CCY  5.6846
  AHL AHL  7.6306
  BLJ BLJ  11.7432
  AHH AHH  15.8444
   CG HSC  1.7000
  CVB CVB  6.5406
  DOD DOD  6.3114
  BFC BFC  13.8132
 HD11 LEU  0.0000
  ARG ARG  7.0865
  CCP CCP  5.1907
    H GLY  1.0000
  AJT AJT  5.5986
  DCR DCR  8.3171
  APO APO  8.4312
  CAW CAW  5.5210
   CB VAL  2.0000
  CNP CNP  13.2266
  ALT ALT  8.8019
  AJI AJI  6.3252
  DRW DRW  5.1954
  DCI DCI  6.4647
  C22 TSA  1.7000
  COJ COJ  11.5433
  CDB CDB  5.6437
  AVX AVX  7.4303
  BTY BTY  5.5701
  CFF CFF  6.6681
  BVB BVB  6.9272
    C QSI  1.7000
  DHU DHU  6.5168
   HA ALA  0.0000
  DRR DRR  5.4985
  AVQ AVQ  5.3165
  CLJ CLJ  5.1913
  BNZ BNZ  9.3834
  CDE CDE  7.4465
  CSN CSN  5.1484
  BSF BSF  8.0639
  AUL AUL  5.5645
  AHU AHU  13.1132
  NH2 ARG  1.5000
  CWG CWG  8.9303
  AKT AKT  6.6788
  HE1 PHE  1.0000
  BEH BEH  7.1832
  CFQ CFQ  7.9833
  AKX AKX  5.7897
   CA SEP  2.0000
  CGT CGT  5.0109
  ACA ACA  6.6759
  ADE ADE  9.5837
    H TYR  1.0000
  AYS AYS  5.9875
  DRV DRV  6.0305
  BEB BEB  5.1546
  AXO AXO  7.4602
  DQP DQP  5.0871
  CGH CGH  6.2384
  BMF BMF  6.5268
    H GL1  1.0000
  OG1 THR  1.4000
    C HIS  1.7000
    N PRO  1.5000
  AII AII  8.8099
  BRI BRI  10.9591
  DIS DIS  7.2559
  BBK BBK  8.5176
  AFM AFM  7.5519
    O MET  1.4000
  COM COM  5.2006
  CJH CJH  12.0696
  BQW BQW  5.1054
  BAY BAY  5.4621
   NE ARG  1.5000
  CCR CCR  5.1286
    H HSD  1.0000
  AJM AJM  6.6350
  CNU CNU  11.1957
  DEX DEX  5.1572
  CAJ CAJ  5.0628
  BBI BBI  5.5196
  CQZ CQZ  9.9523
  CIQ CIQ  7.0933
  ALJ ALJ  5.1567
  BJW BJW  17.9369
  AVE AVE  7.2491
  CNF CNF  8.1929
  DRK DRK  5.7533
  BJQ BJQ  10.1398
   HA GLN  0.0000
  DCO DCO  5.5904
  HB2 ASP  0.0000
  DNW DNW  6.1957
  DHE DHE  6.5798
  HD1 PRO  0.0000
  AGK AGK  5.1611
  DSB DSB  5.1577
   HN AS1  1.0000
  HE2 HIS  1.0000
 HG21 THR  0.0000
  DJY DJY  5.5566
  DJN DJN  5.7317
  BSV BSV  5.8047
  BAT BAT  5.3436
  CAD CAD  5.0419
  AVS AVS  5.1816
  AKP AKP  5.5769
  CIV CIV  5.4320
  APP APP  7.9328
  BUB BUB  5.2101
  DEH DEH  6.8000
  AGM AGM  7.9054
  AUQ AUQ  5.6779
  CMG CMG  7.0845
  COA COA  6.1957
  AJX AJX  9.3447
  AJV AJV  6.2410
  AFU AFU  10.5174
  ANV ANV  6.1043
   CZ TYR  1.7000
 HD12 LEU  0.0000
  DKG DKG  5.0017
  DSP DSP  6.0019
  H33 XK2  1.0000
  C36 XK2  1.7000
   CB ALA  2.0000
  CJI CJI  12.3235
  ARB ARB  7.2019
  DPL DPL  6.1292
  DLK DLK  5.6037
  BCA BCA  5.1157
  ABL ABL  13.7093
  BZG BZG  7.9605
  AUF AUF  5.6763
  CWB CWB  5.8263
  BHL BHL  11.9346
  CD2 HSD  1.7000
  BYG BYG  7.8514
  BMM BMM  7.3091
  HB1 TYR  0.0000
  CKL CKL  9.3674
   HN ILE  1.0000
  CD2 HIS  1.7000
  BIQ BIQ  12.5744
  C62 XK2  1.7000
  HG1 LYS  0.0000
  CDU CDU  5.5147
  AYM AYM  5.4660
  DJE DJE  5.4764
  HD1 TYR  1.0000
  C23 XK2  1.7000
  DCE DCE  8.9554
  CIT CIT  7.8373
  BSN BSN  6.7574
  ABX ABX  8.4154
  CIK CIK  6.6318
  DOC DOC  6.5878
  CKM CKM  6.7065
  BWQ BWQ  5.3803
  CEV CEV  5.4403
  BYO BYO  7.3077
  BTS BTS  6.3688
  CNQ CNQ  12.9052
  AGA AGA  6.9786
  CLC CLC  8.5145
  CLG CLG  6.6615
  AUC AUC  5.5513
  HG1 QSI  0.0000
  DTB DTB  5.9427
  DRY DRY  5.0807
  CKR CKR  11.3346
  BQD BQD  6.8866
  CLY CLY  10.1241
  AZX AZX  5.9691
  ASI ASI  5.5676
  AZA AZA  5.6038
  CKE CKE  9.8048
    H ASN  1.0000
  HZ1 LYS  1.0000
  CCS CCS  5.3641
  CJB CJB  11.8893
  DQS DQS  5.7947
  BXD BXD  7.2104
  BKP BKP  10.3591
  CNR CNR  9.9923
  HB1 GL2  0.0000
  CKQ CKQ  9.7195
  DPO DPO  6.0662
   OH TYR  1.4000
  C34 XK2  1.7000
  DFK DFK  8.1305
    O PRO  1.4000
  BWG BWG  9.1142
  AEZ AEZ  8.1195
   H4 TSA  1.0000
  DGW DGW  5.8341
  BYT BYT  5.3867
  BQZ BQZ  9.4785
  AZE AZE  5.2279
  BHN BHN  11.7768
  CWI CWI  6.9998
   CD GL2  1.7000
  CAU CAU  5.3959
  AZN AZN  5.1354
  CYM CYM  5.2411
  AKZ AKZ  6.6588
  CUB CUB  7.1181
  CE2 PHE  1.7000
  DDK DDK  6.0019
    H THR  1.0000
    H LYS  1.0000
  DDF DDF  5.1619
  DPZ DPZ  5.8393
  DJL DJL  6.1603
  AIJ AIJ  5.7062
  BKQ BKQ  8.6949
  BFL BFL  19.5343
  DNB DNB  5.8820
  CXP CXP  6.8286
  AXU AXU  5.1359
  AUV AUV  6.7936
  BWR BWR  5.0204
    C THR  1.7000
  CXS CXS  10.7362
  AWE AWE  6.3386
  DBU DBU  8.1548
  CKC CKC  8.7799
  BGG BGG  7.1558
  CRR CRR  5.6686
  CZE CZE  5.7460
  BVM BVM  10.3242
  DRC DRC  5.2821
  AKE AKE  5.7387
  BTP BTP  5.6788
  AWG AWG  5.2305
  OD1 AS1  1.4000
  DHI DHI  5.4704
  AEE AEE  7.6076
 HD23 LEU  0.0000
  CYF CYF  7.9467
  HG1 SER  1.0000
  BTE BTE  6.6551
 HH22 ARG  1.0000
  CCX CCX  5.1943
  DRP DRP  5.4683
  DDW DDW  6.5670
  DCF DCF  6.2533
  DAN DAN  5.6768
  CAK CAK  5.0781
  AXV AXV  7.5318
  DFR DFR  5.4306
  DAB DAB  6.5714
  DIF DIF  5.8715
  BVS BVS  5.2473
  DOR DOR  5.1636
  AGL AGL  10.8267
   CB GLU  2.0000
  BZW BZW  5.5264
  BRA BRA  5.5753
   H8 QSI  1.0000
  CJP CJP  6.9281
  BPC BPC  5.0411
  AGI AGI  6.5269
  BCU BCU  5.3231
  AMR AMR  5.2586
  HD2 PRO  0.0000
  BPO BPO  6.9475
  ARU ARU  5.0517
  DRG DRG  5.7839
  BSH BSH  5.5167
  AAK AAK  6.8598
  BTW BTW  5.5309
  AQJ AQJ  6.4209
  AFO AFO  6.1615
  AUH AUH  7.2314
  ATS ATS  5.1074
  H10 QSI  1.0000
  HD2 HIS  1.0000
  DEL DEL  6.0003
  DDB DDB  5.7569
  AIE AIE  10.7340
  CZT CZT  5.8504
  DBM DBM  5.1824
  BKK BKK  7.9649
  DBN DBN  8.0130
  DPH DPH  5.1298
  AYR AYR  6.0413
   CA TYR  2.0000
  DPT DPT  5.1763
  BBU BBU  5.7327
  AQT AQT  6.7965
  CWC CWC  5.7521
  ATO ATO  10.1109
  CCU CCU  5.1773
  BMW BMW  6.8858
  ADH ADH  10.6519
  DCK DCK  6.1146
  GRD GRD  0.0000
  CQV CQV  10.6683
  CGK CGK  5.3860
  CYN CYN  5.7214
  HE2 GL1  1.0000
  DAD DAD  5.0123
    N CYS  1.5000
  CAC CAC  6.6126
  AMS AMS  9.9949
  CQD CQD  6.9827
  BXH BXH  5.1457
  BHX BHX  5.8364
 HD13 ILE  0.0000
  BUY BUY  5.8619
  BUU BUU  5.6663
  CQB CQB  5.6690
  DIH DIH  6.0269
  CPI CPI  5.4696
  CNZ CNZ  5.3825
  BFT BFT  16.0877
  CKV CKV  13.3819
  BUO BUO  5.0800
  BAI BAI  5.0155
  DMI DMI  5.9010
  BGH BGH  12.8527
   HN HSE  1.0000
   CB HSD  2.0000
  ASV ASV  6.4318
  BUW BUW  7.6663
  BKL BKL  8.8560
  AJE AJE  9.1220
  CUE CUE  6.2020
  BLU BLU  9.5142
   HA TYR  0.0000
    N SEP  1.5000
  AEV AEV  6.6319
  BZO BZO  5.2369
    O TRP  1.4000
  DCV DCV  11.6417
  OD2 AS2  1.4000
  BFB BFB  24.6226
  AMD AMD  6.7247
   CA HSD  2.0000
  BEF BEF  6.8961
  APK APK  9.4705
  AKM AKM  5.5246
  APU APU  6.2672
  CSY CSY  5.1183
  C10 TSA  2.0000
  SP1 SP1  1.0000
  H7A XK2  0.0000
  CNW CNW  8.7337
   H2 HOH  1.0000
  DOX DOX  5.3779
  CUI CUI  8.8767
  CJC CJC  9.9415
  BNY BNY  7.9832
  ADB ADB  9.8355
  HD2 TYR  1.0000
  HE1 HSD  1.0000
  HB1 ASP  0.0000
  C79 XK2  1.7000
   CA LEU  2.0000
  BMO BMO  5.0163
  BGM BGM  9.6032
  BKB BKB  10.8600
  ADX ADX  11.4832
  DEQ DEQ  5.1588
  ASJ ASJ  8.6957
  HB2 SEP  0.0000
   HA HSD  0.0000
  ABE ABE  13.9719
  CQG CQG  7.4879
  HZ3 TRP  1.0000
  AIO AIO  6.3895
  BEQ BEQ  17.4798
  BLL BLL  7.0453
  CJZ CJZ  6.3503
  CD1 TYR  1.7000
  CFT CFT  6.3601
  BPV BPV  6.0647
  CHK CHK  5.2580
 DUM2 DUM  0.0000
  AMH AMH  6.8814
  ATP ATP  7.2372
  HG2 GLU  0.0000
  CYB CYB  7.3053
  CRE CRE  6.0104
   HD AS1  1.0000
   O5 XK2  1.4000
  CQP CQP  6.7430
  DLB DLB  5.6141
  DQT DQT  5.4306
  CNT CNT  11.2578
  DDV DDV  6.3135
  BOJ BOJ  6.9178
  BIR BIR  5.0770
  CDZ CDZ  5.9292
  AEC AEC  8.7968
   HN VAL  1.0000
    N SER  1.5000
  AZV AZV  6.3685
  BPN BPN  5.9065
  CRT CRT  6.5364
  HE1 LYS  0.0000
  CTW CTW  5.1330
  OH2 OH2  1.4000
  AYN AYN  5.3961
  BCV BCV  6.7479
  AVJ AVJ  5.2066
  AIH AIH  6.1680
  BAF BAF  5.4147
  AMC AMC  5.5183
  DPR DPR  5.7889
  DNJ DNJ  6.6627
  BRM BRM  5.3150
  AVR AVR  6.1221
  CCV CCV  6.6411
  COD COD  9.0759
    O HYD  1.4000
  AEQ AEQ  14.1194
  CJE CJE  7.1044
   CA QSI  2.0000
  ARY ARY  5.0803
   H5 XK2  0.0000
   HN HSD  1.0000
  C17 TSA  2.0000
  DBZ DBZ  6.4464
  CFE CFE  5.2941
  BTJ BTJ  9.4713
  CJJ CJJ  16.3875
  AZR AZR  7.1633
    N HSC  1.5000
  DMR DMR  5.2868
  BWI BWI  8.1582
  BHG BHG  7.8315
  BSM BSM  5.5450
  ANK ANK  8.8047
   CA HSC  2.0000
  BVV BVV  8.7729
  DNL DNL  7.6175
  BRW BRW  5.6677
  DGJ DGJ  5.3782
  BUJ BUJ  5.3668
  DQB DQB  5.8136
  H20 TSA  1.0000
  CXO CXO  5.3935
  DRA DRA  6.7535
  BIP BIP  5.7446
  AJZ AJZ  8.6796
  DHA DHA  5.0360
  BKR BKR  11.9968
  BYK BYK  5.4369
  ACL ACL  12.6032
  AZT AZT  5.3380
  HG1 PRO  0.0000
  BOX BOX  5.3442
  CVF CVF  7.0349
  ALP ALP  7.8205
  AAR AAR  8.3548
  CUV CUV  5.9550
  DGR DGR  6.9312
  CIE CIE  15.6550
  DLF DLF  5.3495
  ASU ASU  8.4491
   CB HYD  2.0000
  CMO CMO  5.7727
  BWH BWH  8.9691
  CXD CXD  5.4001
  ADY ADY  8.0428
  ALR ALR  5.9729
  SPH BON  1.5000
  BKX BKX  9.4748
  DBG DBG  5.9311
  CED CED  5.3580
  BQT BQT  6.6629
  DBW DBW  5.6412
  CHF CHF  6.9113
  CIU CIU  13.9209
  C26 XK2  1.7000
  BPD BPD  5.7234
  ASA ASA  6.7805
  CPS CPS  6.5124
 HH21 ARG  1.0000
  BJK BJK  7.3934
  CUM CUM  6.1078
   N1 QSI  1.5000
  BLM BLM  7.1772
  BVI BVI  7.6655
   HE ARG  1.0000
  CEY CEY  5.5431
  CG2 ILE  2.0000
  H78 XK2  1.0000
  CDC CDC  6.8738
  CCL CCL  7.7153
  DKL DKL  5.0963
  CST CST  6.6577
  HB2 GL2  0.0000
  DOB DOB  5.6211
  AGU AGU  5.5495
  BTU BTU  5.4993
  DMX DMX  7.1765
  CSH CSH  9.6246
  AQS AQS  7.8787
  CTU CTU  6.2714
  BXL BXL  5.5142
  AFP AFP  7.3733
  HB1 LYS  0.0000
   HA AS2  0.0000
  BSJ BSJ  8.6628
   CA AS1  2.0000
  BPP BPP  9.2696
  CAP CAP  7.1282
  BOI BOI  5.2919
  AJJ AJJ  7.3602
   HZ PHE  1.0000
  DHQ DHQ  7.1045
 HD11 ILE  0.0000
   HA GL2  0.0000
  CZV CZV  6.4016
  ALY ALY  5.6672
  HD1 PHE  1.0000
  C27 XK2  1.7000
   CA GLU  2.0000
  AZB AZB  5.7510
  BHS BHS  7.5512
  CCH CCH  5.4086
    H PHE  1.0000
  BFW BFW  8.7835
  BEJ BEJ  6.7121
  HG2 GL2  0.0000
  HB1 HSD  0.0000
  AAH AAH  11.9076
  DCH DCH  5.1911
  AXW AXW  6.7313
  APZ APZ  10.2313
  CE1 HSC  1.7000
  AON AON  8.8810
  COV COV  9.9605
  BIK BIK  5.2945
   H2 OH2  1.0000
  DBI DBI  8.8268
  BAV BAV  5.7569
  BBA BBA  7.3629
  CDY CDY  5.0956
  HB1 ALA  0.0000
  BZR BZR  7.9604
  HB1 CYS  0.0000
  DSG DSG  5.6045
  AVA AVA  7.1423
  O4' QSI  1.4000
   CE LYS  2.0000
  BNJ BNJ  6.0554
  BMA BMA  9.0887
  CUF CUF  11.4038
  CDV CDV  5.7578
  BUT BUT  7.2240
  BEP BEP  19.2050
  ALH ALH  5.3497
    C PRO  1.7000
  H62 QSI  1.0000
  BIT BIT  6.9103
  DNV DNV  5.1194
  C4' QSI  2.0000
  BNG BNG  6.4454
  DJU DJU  7.3045
  DML DML  5.4080
  CWJ CWJ  7.0395
  CSF CSF  8.2770
    H AS1  1.0000
  BBD BBD  6.4315
  H4' QSI  0.0000
  CDG CDG  7.1479
  AIM AIM  5.6036
  CCC CCC  5.0255
  AZW AZW  5.1284
  CBC CBC  5.0553
  DSO DSO  6.1176
  ALZ ALZ  7.7693
  DJG DJG  5.8363
  CNL CNL  13.8590
  CJK CJK  5.4922
  AQA AQA  6.1931
  HD1 HIS  1.0000
  AAC AAC  18.0531
    C HSC  1.7000
  BDH BDH  5.0029
  DMB DMB  7.0947
  CD2 TYR  1.7000
  AAN AAN  23.4424
  CMJ CMJ  7.5718
  AWI AWI  7.9740
  BRJ BRJ  6.8745
  CQR CQR  8.7276
  HD2 HSC  1.0000
  BHU BHU  13.7241
  BDF BDF  5.9471
   CA AS2  2.0000
  BFF BFF  16.8281
  CSA CSA  7.8418
  CIL CIL  13.2350
  H26 XK2  1.0000
  DDM DDM  5.9345
  CMY CMY  16.7508
  CDN CDN  6.5893
  BGB BGB  10.0074
  HE2 HSD  1.0000
  BIX BIX  13.8566
  BRG BRG  7.4349
   CE MET  2.0000
  BGS BGS  17.0842
  AIT AIT  5.5173
  ACV ACV  12.7928
  CRF CRF  6.9223
  AWR AWR  5.7184
  AIA AIA  8.7797
  AEN AEN  7.1837
    C VAL  1.7000
    C AS2  1.7000
  HD1 ARG  0.0000
  CAT CAT  5.0005
  BYX BYX  9.1131
  DBC DBC  6.2591
  CNO CNO  7.2853
  CMZ CMZ  5.1195
  CFB CFB  5.9260
  BOS BOS  9.5224
  AWO AWO  5.9157
  DFY DFY  7.4685
  CLB CLB  8.7505
  HD2 LYS  0.0000
  DFV DFV  7.1186
  BKN BKN  5.9684
   HN GL2  1.0000
  DLM DLM  5.4854
  BGE BGE  5.2312
  AQQ AQQ  8.0219
  DND DND  6.0354
  DJA DJA  5.8543
  CEB CEB  6.1387
  ANT ANT  7.0374
   C2 TSA  2.0000
  OH2 TIP  1.4000
  DKD DKD  5.8238
  AMW AMW  5.1014
  AYD AYD  5.1390
  BCP BCP  6.5441
 H5'' QSI  0.0000
  BQJ BQJ  5.5968
 HH12 ARG  1.0000
  BPI BPI  7.3746
  DAO DAO  6.1020
   CD LYS  2.0000
   CB AS1  2.0000
  HB2 PRO  0.0000
  DJR DJR  6.8944
  HB2 HSC  0.0000
  CJM CJM  8.2928
  DJQ DJQ  5.5178
  BHK BHK  12.6374
   CA THR  2.0000
  DPJ DPJ  5.4858
  CZM CZM  7.0539
  H7B XK2  0.0000
  AXZ AXZ  6.6779
  AUT AUT  5.6857
   CD ARG  2.0000
  HD1 TRP  1.0000
  CWZ CWZ  5.9761
   CG HSD  1.7000
  AOM AOM  6.4080
  BDR BDR  5.5868
  ADC ADC  5.3233
  CKA CKA  5.1345
  CVY CVY  5.5074
  BPH BPH  5.1368
  OD1 ASP  1.4000
  CXX CXX  7.3330
    C ASN  1.7000
  CHT CHT  5.7590
  ASP ASP  6.9218
 H61B XK2  0.0000
  DEC DEC  7.0705
  AVL AVL  5.1378
  ASW ASW  5.7656
  AMV AMV  6.9373
  CCZ CCZ  6.0243
  DLA DLA  7.5744
  BYJ BYJ  5.4215
  AAQ AAQ  15.7448
  AOS AOS  7.7392
  DKA DKA  6.5897
  CFP CFP  6.8953
  DPC DPC  5.2678
  HD2 HSE  1.0000
  BGJ BGJ  6.7583
    D max  0.0000
    O AS2  1.4000
  DIK DIK  5.3186
  BKO BKO  9.2528
  BLZ BLZ  8.0882
 HG12 VAL  0.0000
  BJA BJA  10.0155
  AUP AUP  7.0425
    N THR  1.5000
  BUG BUG  6.8282
  CIJ CIJ  12.6767
  AWM AWM  6.0219
  BTX BTX  5.2961
  DOA DOA  7.3331
  DJH DJH  5.3746
  AVO AVO  5.2499
   CB THR  2.0000
  CAO CAO  6.5164
  DDZ DDZ  5.4934
  BIB BIB  8.6597
  C31 XK2  2.0000
  CCE CCE  6.5832
  BIV BIV  5.0242
  SP2 SP2  1.5000
  HG1 THR  1.0000
  BWD BWD  7.9196
  CD1 ILE  2.0000
  BYR BYR  5.8575
  ARL ARL  5.0322
  AEO AEO  5.8837
  DLL DLL  7.0222
  CWF CWF  5.4617
  APH APH  5.8546
  AUA AUA  6.8596
  AFE AFE  6.0404
  AEY AEY  5.6432
  APD APD  5.6108
  BAS BAS  5.7407
    O LEU  1.4000
  DDE DDE  6.9272
  APY APY  6.0002
   CA TRP  2.0000
   H2 TIP  1.0000
  C78 XK2  1.7000
  AZZ AZZ  5.3204
  HB1 HIS  0.0000
  BBR BBR  6.0131
  CFC CFC  6.6323
  CJF CJF  7.6057
  AKC AKC  7.2354
  CPW CPW  6.3261
  H26 TSA  1.0000
  AIP AIP  5.7678
  DFE DFE  6.9057
  CAB CAB  5.1400
  CNA CNA  8.6186
   CB ASN  2.0000
  CQQ CQQ  9.6225
  CGX CGX  5.3035
  CTB CTB  5.4745
  AKI AKI  5.6239
  HD1 ASP  1.0000
  H16 TSA  1.0000
    N ASN  1.5000
  DGG DGG  5.1918
  AWQ AWQ  7.2522
  BZD BZD  5.4446
   CA ILE  2.0000
  CKN CKN  7.6305
  DDN DDN  5.2614
  AZF AZF  6.6058
  BKS BKS  13.6656
  CAE CAE  5.6546
  AMA AMA  6.8480
  CSQ CSQ  6.6352
  AKG AKG  9.1982
   OD HYD  1.4000
  ABW ABW  8.2471
  C61 XK2  2.0000
   HG SER  1.0000
  CRB CRB  5.2660
  BYY BYY  6.9398
  C37 XK2  1.7000
  CXH CXH  8.8243
  BQI BQI  5.8278
    O ARG  1.4000
 HH11 ARG  1.0000
  BYN BYN  6.2029
  CGS CGS  5.9857
  DBE DBE  9.9111
  BOG BOG  5.6946
  DLG DLG  5.8861
  BFZ BFZ  5.3188
    C LEU  1.7000
  DHW DHW  6.4987
  CG1 ILE  2.0000
  DNC DNC  5.4022
  HB1 GLU  0.0000
  DGH DGH  6.3561
  AXP AXP  9.0177
  ACG ACG  9.0083
    N GLY  1.5000
   CG AS1  1.7000
  DBQ DBQ  6.5420
  DBO DBO  5.9509
   OG SEP  1.4000
  BZQ BZQ  5.2766
  AOV AOV  5.5602
  AXI AXI  5.5022
   N6 QSI  1.5000
  DIU DIU  6.0026
  AAL AAL  12.5550
    O SER  1.4000
   O1 XK2  1.4000
  AKK AKK  8.0470
  CZS CZS  9.3278
  BBO BBO  5.1634
   CG ARG  2.0000
   HB THR  0.0000
    C SER  1.7000
  AVK AVK  5.9929
   HN THR  1.0000
  BAJ BAJ  6.0841
  HD2 ASP  1.0000
  DQW DQW  5.6584
  BDU BDU  5.6793
  BCF BCF  6.0212
  CLP CLP  9.0182
   HA SEP  0.0000
  CLI CLI  5.3896
  BNX BNX  7.2630
  BCJ BCJ  6.2022
  BYI BYI  5.6555
  ANB ANB  6.1473
  CPY CPY  8.6398
  BBW BBW  5.2055
  CYY CYY  5.4682
  CPJ CPJ  6.9840
  AHQ AHQ  6.0243
  AOL AOL  9.5299
  DLC DLC  6.1592
  CAF CAF  7.4060
  BHJ BHJ  12.2320
  HG2 PRO  0.0000
  BAM BAM  5.7417
  HE2 HSE  1.0000
  CBT CBT  5.1287
  APW APW  5.3381
  BGC BGC  7.8855
  DLU DLU  6.7011
  DBS DBS  8.6056
  COU COU  6.9183
  BRT BRT  5.8467
  BPL BPL  6.0436
  NH1 ARG  1.5000
   HN MET  1.0000
  DMQ DMQ  5.1190
  AKR AKR  6.7256
  DDA DDA  6.0833
  CJD CJD  5.3880
  H36 XK2  1.0000
  DQU DQU  5.8060
  CPQ CPQ  5.6406
  BNT BNT  9.9952
  BNO BNO  8.5310
  DPI DPI  5.8304
  ACQ ACQ  5.5511
  DQQ DQQ  6.7992
  BOB BOB  9.1417
  AHV AHV  7.3245
  DOH DOH  6.7575
  AQG AQG  5.0444
  AZG AZG  5.2929
  AYK AYK  5.1837
  BIH BIH  7.1536
  CSO CSO  5.0220
  CXA CXA  6.7018
  HB1 GL1  0.0000
  BNK BNK  5.2496
  DTC DTC  6.0887
  DPD DPD  5.8373
  CWW CWW  5.2438
  AWA AWA  5.9362
  AAY AAY  5.1105
  BCC BCC  5.9163
  AAD AAD  16.1380
  COO COO  5.7205
  CBL CBL  6.1124
  BAB BAB  5.0891
   HN ARG  1.0000
  CUZ CUZ  5.3242
  CTE CTE  6.5346
  BJD BJD  10.4629
  AWF AWF  6.1690
  AVD AVD  5.0067
  BVC BVC  5.5095
  DMM DMM  5.2026
  CTS CTS  6.9771
  CRD CRD  5.2876
   CA ASP  2.0000
  CBH CBH  6.2396
  CAG CAG  6.6377
   CB QSI  2.0000
  DTF DTF  6.3301
  CEK CEK  6.2506
  DKU DKU  6.3748
  DAK DAK  6.1266
  CGI CGI  5.0301
  BNI BNI  5.3454
   HA PHE  0.0000
  DCY DCY  5.6901
  CGO CGO  6.3032
  BED BED  5.0319
  BAL BAL  5.6338
  DAS DAS  6.0272
  DMC DMC  5.8984
  CNM CNM  7.7396
  CTP CTP  6.6035
  HE2 GLU  1.0000
  BNQ BNQ  7.3879
  BLA BLA  7.3690
    H HIS  1.0000
  AKS AKS  5.1337
  HG1 CYS  1.0000
  AAF AAF  11.7854
  BQS BQS  6.0197
  CVW CVW  7.0203
  CME CME  7.4885
  AVC AVC  5.6732
  APJ APJ  6.0666
  DNN DNN  5.1328
  DCG DCG  6.2771
  HB1 MET  0.0000
  DSV DSV  7.2929
  CXF CXF  8.9127
  BYP BYP  6.3689
  AQR AQR  5.2377
  BOP BOP  5.4308
  DGM DGM  6.4906
  DSM DSM  5.5796
  H73 XK2  1.0000
  BFD BFD  6.8345
  CZ3 TRP  1.7000
  BHH BHH  11.1737
  AFR AFR  15.3547
  BGU BGU  8.2321
  H5' QSI  0.0000
  BPX BPX  7.6835
  AJG AJG  9.2059
    N QSI  1.5000
  BDW BDW  5.1059
  CJU CJU  6.5348
  BLC BLC  14.5946
  CD2 PHE  1.7000
  DMU DMU  6.6892
  CGY CGY  8.4459
  DMF DMF  5.3478
  H27 XK2  1.0000
  BWC BWC  6.9071
  DGD DGD  6.1089
  H29 XK2  1.0000
  AAV AAV  8.3213
  DRU DRU  5.3144
  CE1 PHE  1.7000
  AGQ AGQ  7.5991
  BHZ BHZ  9.5423
  CVG CVG  5.0354
  CCF CCF  5.6770
  COR COR  6.6245
  CEW CEW  6.3288
  AHG AHG  8.2617
  DAZ DAZ  7.3019
  CNS CNS  12.6048
    C GLU  1.7000
  BUF BUF  5.2683
  BGQ BGQ  6.5505
  ND1 HIS  1.5000
  DGL DGL  8.3286
  AYF AYF  5.3774
  BVY BVY  5.7249
  CBV CBV  7.8925
  DAG DAG  7.5188
  BRY BRY  8.9400
  AZC AZC  5.2203
 HE21 QSI  1.0000
  CSD CSD  5.2515
  BWW BWW  5.4610
  BNA BNA  11.3624
  BJU BJU  5.4230
  BHV BHV  6.7325
  BYZ BYZ  7.7162
  CJX CJX  6.7338
  CII CII  16.5788
  AWS AWS  8.0740
  DAQ DAQ  5.5293
  CBR CBR  6.3842
  AAA AAA  9.3891
  DEB DEB  6.4133
  DBH DBH  6.6823
  CPD CPD  13.9586
  CRO CRO  5.6096
  CSC CSC  5.2993
  HB1 HSE  0.0000
  DHJ DHJ  5.0857
  AUY AUY  5.0619
  DTE DTE  5.7007
  ASQ ASQ  8.4761
  ANC ANC  5.1308
   CD ILE  2.0000
  BVZ BVZ  6.1945
  BFA BFA  12.1986
  DPK DPK  7.8346
   CB SEP  2.0000
  CQI CQI  11.5052
  APL APL  7.1721
  AHK AHK  9.0527
  BLP BLP  5.0292
  BDS BDS  6.5787
  DBT DBT  5.6276
  HO5 XK2  1.0000
  ARJ ARJ  7.3623
  CBW CBW  5.2519
  BPJ BPJ  11.6503
   HA HSC  0.0000
  CYL CYL  5.8770
  BTR BTR  8.3961
  BLT BLT  6.7656
  ASD ASD  7.1297
  HB1 PRO  0.0000
  BVH BVH  6.5174
  DDG DDG  6.3009
  HE1 HSE  1.0000
  CVE CVE  8.1170
  BMR BMR  8.9443
  BCN BCN  5.0707
  AOH AOH  7.3515
  BIC BIC  8.3674
  BTN BTN  5.3357
  DJI DJI  9.2291
 HG23 VAL  0.0000
   HA MET  0.0000
  BFK BFK  7.0076
  AEK AEK  9.0445
  BQU BQU  7.2583
  BII BII  7.3240
   HH TYR  1.0000
  CIR CIR  8.7625
  BFU BFU  6.4391
  ANP ANP  6.8429
  CYH CYH  5.9522
  BXA BXA  6.9002
  DTA DTA  5.8341
  CYV CYV  6.2923
  DKC DKC  5.1160
  CJA CJA  6.9065
  O23 TSA  1.4000
  CPR CPR  6.1233
  ADZ ADZ  11.7224
  BRN BRN  5.5174
  H24 XK2  1.0000
  AFD AFD  8.2924
    C AS1  1.7000
  BOT BOT  7.8241
  H2B XK2  0.0000
   O8 TSA  1.4000
  BAW BAW  5.3778
    N VAL  1.5000
  CXL CXL  8.1040
  AYI AYI  7.5566
  ABY ABY  19.9071
 HG11 ILE  0.0000
  BAZ BAZ  5.6976
   HN ASN  1.0000
   CB ARG  2.0000
  CD1 TRP  1.7000
   C6 QSI  1.7000
  CEM CEM  9.0269
  DNH DNH  5.8145
  BWP BWP  7.2825
  DIL DIL  5.6608
   O2 SEP  1.4000
  AUG AUG  5.8672
  AFW AFW  11.0073
  BBL BBL  6.0451
  NE2 QSI  1.5000
  ABB ABB  13.7538
    H ALA  1.0000
  BLB BLB  5.9631
  BJP BJP  7.3520
    O LYS  1.4000
  DPQ DPQ  6.5336
  BMT BMT  11.1816
  DKR DKR  6.4775
  CBN CBN  5.6430
  BDM BDM  5.5238
  DEU DEU  5.8007
  BXT BXT  5.6499
  BGW BGW  14.2936
  AVI AVI  7.9420
   HA THR  0.0000
  CKW CKW  8.8469
  CAH CAH  5.7804
  BAX BAX  6.0690
  DHP DHP  5.9009
  AWP AWP  6.6849
  BOW BOW  5.7652
  CMU CMU  5.6097
  BDI BDI  6.2398
  C21 XK2  1.7000
  BSI BSI  5.0003
  ATF ATF  6.7391
  DNS DNS  5.8585
  CHP CHP  6.8389
  CON CON  6.7833
  CNV CNV  6.3368
  ND1 HSC  1.5000
  CGN CGN  5.0679
  DJS DJS  6.8547
   CA GL2  2.0000
   C7 XK2  2.0000
  DQH DQH  7.0959
  CLH CLH  12.4566
   H4 XK2  0.0000
  CMH CMH  5.2644
  DJV DJV  5.1816
  BRU BRU  6.4633
   C5 XK2  2.0000
    N LYS  1.5000
  BSY BSY  5.5441
  ADD ADD  6.8828
  CGV CGV  5.0453
  BTG BTG  6.4083
  BXJ BXJ  6.1767
  APA APA  8.0770
  BYH BYH  7.0257
  BDD BDD  5.5240
  AWV AWV  7.6917
   HA AS1  0.0000
  BGR BGR  5.3323
  CGL CGL  6.2233
  ARV ARV  5.7889
  AHB AHB  7.2787
  AJW AJW  6.0192
  AWU AWU  6.4439
  AJS AJS  6.6186
  BWS BWS  7.0565
  DRH DRH  5.8698
  BWF BWF  5.0545
  CXK CXK  9.1388
  CXB CXB  7.3048
  CKF CKF  18.3592
  BGY BGY  9.1232
  AST AST  6.8260
  AFZ AFZ  7.0886
  ABU ABU  5.7179
  HB2 TRP  0.0000
  HD1 ILE  0.0000
  CXC CXC  7.3134
  CHD CHD  5.0739
  DFQ DFQ  5.3881
    O GL2  1.4000
  BXZ BXZ  5.3037
  BEW BEW  10.4286
  BZN BZN  5.6710
  DHN DHN  7.9911
  CMT CMT  8.0945
  BQP BQP  7.8877
    C GLY  1.7000
  APE APE  5.0203
  AIL AIL  6.6291
   HN GLN  1.0000
  AXH AXH  5.1332
  HB1 SEP  0.0000
  DPE DPE  5.8544
  BUM BUM  8.3100
  BAD BAD  5.1013
  ADA ADA  7.3500
  BEA BEA  6.0888
  C35 XK2  1.7000
  DOI DOI  7.2971
  AVT AVT  6.0478
  AHO AHO  6.4393
  CZY CZY  8.2936
  CUS CUS  10.5125
  HH2 TRP  1.0000
  CAY CAY  6.8044
  ASC ASC  5.0688
  AYP AYP  7.3896
  ACT ACT  5.8174
  DKW DKW  5.7363
  C74 XK2  1.7000
   CG MET  2.0000
  DRB DRB  6.0919
 HG22 THR  0.0000
  AJR AJR  6.2403
  H66 XK2  1.0000
  BXM BXM  5.2580
  CYU CYU  8.3037
  CEN CEN  7.2558
  BCI BCI  6.1687
  BLY BLY  6.9664
  CDD CDD  5.3860
  CH2 TRP  1.7000
  HT3 QSI  1.0000
  ADL ADL  6.7290
  CAV CAV  5.0254
  ALW ALW  9.2510
  CXY CXY  5.9302
  CG2 VAL  2.0000
  DGE DGE  5.4638
    H GLN  1.0000
    D min  0.0000
  HE1 TYR  1.0000
    O GLN  1.4000
  BTD BTD  5.8354
  BEY BEY  18.8043
  BXN BXN  5.5742
  AYY AYY  7.7512
  AXJ AXJ  6.5750
    O TYR  1.4000
   C9 TSA  2.0000
  BEX BEX  14.4427
  BAC BAC  5.3535
  AAB AAB  5.9208
  ACZ ACZ  9.8301
   C4 XK2  2.0000
  BAG BAG  6.3723
  CCI CCI  6.6258
  BPR BPR  7.9242
  BBX BBX  5.3539
  HE2 PHE  1.0000
  HB2 LYS  0.0000
  BCQ BCQ  5.9219
  DFM DFM  5.5525
  CVU CVU  5.0413
  ABR ABR  7.4562
    C ILE  1.7000
  DAM DAM  5.4575
  BXF BXF  6.7376
  CWN CWN  8.8921
  DAR DAR  8.3053
  APF APF  6.2267
  OD2 ASP  1.4000
    H CYS  1.0000
  BKF BKF  6.1140
  OE2 GLU  1.4000
  CBA CBA  6.1378
  BET BET  15.2320
  BAU BAU  7.4382
  ALC ALC  9.8216
  DRD DRD  5.3099
  CQF CQF  6.1199
  DRE DRE  6.9678
  AUW AUW  6.8785
   CA HIS  2.0000
  DDL DDL  6.0334
  ALQ ALQ  5.0484
   CB ILE  2.0000
  DDI DDI  6.3683
  BPU BPU  5.0349
 DUM1 DUM  0.0000
  CZU CZU  5.3448
   CG QSI  2.0000
  HA2 GLY  0.0000
  DNE DNE  8.2731
  DBP DBP  5.8985
  BRC BRC  5.6746
  DJO DJO  5.4100
  AED AED  6.7171
  BPW BPW  7.0869
  DGO DGO  5.9605
  BVA BVA  5.3050
  CSL CSL  6.5931
  BUS BUS  5.1338
  CHW CHW  5.9926
  CPT CPT  5.9773
  ADJ ADJ  12.1415
  BYV BYV  6.2216
  BTC BTC  6.0947
  BDG BDG  5.8541
  AXQ AXQ  5.1776
  BPM BPM  8.6782
  CIW CIW  5.7695
    N GLU  1.5000
  CKJ CKJ  7.3317
  BJC BJC  7.7364
  CYP CYP  6.4477
  BDT BDT  7.7793
  AWK AWK  8.0250
  DOT DOT  5.6861
   C5 QSI  1.7000
  AAO AAO  18.4273
   HN PHE  1.0000
  DPG DPG  5.1892
  CWX CWX  5.5638
  AHA AHA  7.5731
  DIM DIM  6.1744
  DIC DIC  5.9503
  C29 XK2  1.7000
  ARZ ARZ  6.8178
  ANJ ANJ  6.1883
  C75 XK2  1.7000
  CUL CUL  7.2721
  BJR BJR  11.1281
  AYE AYE  5.0774
  ANF ANF  7.8481
  ANS ANS  6.4277
  HD2 ARG  0.0000
  AIU AIU  9.7247
  CKG CKG  14.5434
  AVU AVU  6.8970
    N MET  1.5000
  H76 XK2  1.0000
  ABF ABF  6.8820
  CZA CZA  6.5792
  BIN BIN  5.6874
  BWN BWN  6.6070
  CYO CYO  7.0695
  BNW BNW  6.3007
  CCB CCB  5.1333
  ASR ASR  5.1681
  DFT DFT  8.2151
  CRP CRP  5.6671
  AYV AYV  8.1684
   HN GL1  1.0000
   CB LEU  2.0000
  HD1 LYS  0.0000
  DSX DSX  5.2791
  ALL ALL  6.8804
  APR APR  7.7445
  BTQ BTQ  8.4726
  BTM BTM  7.6180
  BPA BPA  5.1591
  DAA DAA  5.4081
  BIZ BIZ  16.3407
  AMG AMG  7.6943
  AZD AZD  6.4580
  BGI BGI  5.7816
  CUG CUG  5.5196
  DMO DMO  5.3721
    H HSC  1.0000
  DDT DDT  5.5678
  BVD BVD  6.7937
  CWK CWK  5.0254
  CZG CZG  5.5753
  HG2 LYS  0.0000
   CB HSC  2.0000
  DPW DPW  5.7689
  CAA CAA  8.7252
   HN AS2  1.0000
  DDO DDO  6.6810
  ADG ADG  11.2504
  BIO BIO  8.4697
    C ARG  1.7000
  CSS CSS  6.2906
  ALN ALN  5.9479
  DSJ DSJ  5.0569
    O GLY  1.4000
  BWT BWT  6.0290
  CWE CWE  6.0588
  AOT AOT  7.0957
   CG ASN  1.7000
  DMV DMV  5.1859
  DSA DSA  7.8646
  CBK CBK  5.3288
  DFS DFS  5.7051
  CZQ CZQ  6.7436
   HA TRP  0.0000
  ABN ABN  20.4470
  AGG AGG  6.4505
  ALV ALV  6.9254
  DQR DQR  5.0195
  BFO BFO  17.1295
  AUE AUE  5.6408
  ATG ATG  5.8638
  DKP DKP  7.6454
  DIP DIP  5.5508
   HN HSC  1.0000
  CFA CFA  6.3651
  BAA BAA  5.0776
  BRR BRR  5.3882
  AMO AMO  8.6685
  CYJ CYJ  8.0176
  CHY CHY  24.2227
   CA PHE  2.0000
   O1 SEP  1.4000
  CIM CIM  23.1059
  HD2 AS2  1.0000
  DFJ DFJ  5.3908
  CDS CDS  5.5567
  HG1 GLU  0.0000
  BQG BQG  6.9464
  HG1 GL1  0.0000
  CVD CVD  6.2440
  BKU BKU  7.4827
  COB COB  10.5256
  DPN DPN  5.0275
  CPL CPL  8.7090
  BUL BUL  5.1621
   CB ASP  2.0000
  BFY BFY  10.7648
  C32 XK2  1.7000
  AFN AFN  5.4554
  CXW CXW  6.3827
  ANL ANL  5.4833
  BYB BYB  5.5266
  DSD DSD  6.7344
  DAV DAV  7.6784
  BPB BPB  8.3836
  DHD DHD  5.7523
  AYJ AYJ  5.0223
  ASL ASL  6.7742
  DJP DJP  5.4649
  AGZ AGZ  8.3599
    O AS1  1.4000
  DNO DNO  6.2257
  CEJ CEJ  5.5427
  AQD AQD  11.5069
   HD AS2  1.0000
  ATU ATU  6.5949
  AKN AKN  12.9653
  C25 XK2  1.7000
  BNC BNC  9.4714
  CAL CAL  5.3245
   N9 QSI  1.5000
  AEW AEW  5.3378
  CE1 HSD  1.7000
  BNH BNH  11.2204
  BXC BXC  5.3680
    C HYD  1.7000
  CQT CQT  6.9236
  CMA CMA  11.3237
  CBZ CBZ  6.4901
  BXR BXR  7.3892
  API API  6.8265
  CE1 HIS  1.7000
  BVU BVU  5.1685
  HB2 HYD  0.0000
  BEO BEO  5.7138
  DIX DIX  6.1435
   CA GLN  2.0000
  CSR CSR  10.5617
  BCR BCR  6.4728
  BPG BPG  5.8476
  BWV BWV  5.0133
  DDP DDP  6.6318
  BQA BQA  8.3115
  BEE BEE  5.9218
  ATA ATA  7.9075
  ATB ATB  7.5448
  CQW CQW  6.0918
  CMS CMS  7.3436
  CRG CRG  6.6330
  HB2 GLU  0.0000
  DNQ DNQ  5.9889
  BLV BLV  5.1310
  BFG BFG  5.2085
  AOJ AOJ  8.0775
   HA ASP  0.0000
  DIB DIB  6.9189
  CYC CYC  5.7122
  CPK CPK  8.8384
  CWP CWP  7.8082
  CIG CIG  20.5715
   C8 QSI  1.7000
  ALA ALA  7.2041
  BWK BWK  5.9993
  BQY BQY  5.8509
  HB3 ALA  0.0000
   HD HYD  1.0000
  AMZ AMZ  5.9041
  C24 XK2  1.7000
  BDQ BDQ  5.0102
  DSE DSE  5.5602
  DKM DKM  5.4043
  BZI BZI  8.8770
  CVM CVM  5.1158
  CHQ CHQ  5.1127
  CDP CDP  5.3137
  CZH CZH  6.6017
  ADI ADI  5.5835
   H2 QSI  1.0000
  AHR AHR  5.9359
  DGZ DGZ  5.3884
  DBB DBB  5.5482
    O GLU  1.4000
  CQH CQH  13.0930
   C2 XK2  2.0000
  DSZ DSZ  5.4572
  ARM ARM  5.1322
   CA VAL  2.0000
  CWQ CWQ  8.4871
  BQF BQF  5.6885
  BJH BJH  6.4667
  DII DII  5.1789
  ATD ATD  5.8665
  CZZ CZZ  5.9493
  CTH CTH  6.1025
  C13 TSA  2.0000
  BQC BQC  10.1315
  CYK CYK  7.7593
  BJF BJF  11.0971
   CB GL2  2.0000
  CYQ CYQ  6.5439
  CVO CVO  6.2981
  CNY CNY  7.0028
  DIR DIR  6.1685
  CLV CLV  9.3839
  BRZ BRZ  5.4707
  AUK AUK  5.0280
  AAI AAI  5.1979
 HG22 VAL  0.0000
  DOU DOU  6.2731
  CWU CWU  11.7705
  CFN CFN  5.8081
  DGY DGY  7.3416
  BNB BNB  11.3438
  DQJ DQJ  5.2269
  DKX DKX  8.1376
    C GLN  1.7000
  BDB BDB  7.0841
  ABI ABI  14.5555
  AET AET  8.6831
  CEL CEL  6.4280
  CLW CLW  13.5474
  CWO CWO  6.0879
   CB TYR  2.0000
  BUN BUN  5.5225
  AJB AJB  8.8745
  H75 XK2  1.0000
  CPC CPC  6.1855
  BPF BPF  8.7666
  BIL BIL  10.6362
    H AS2  1.0000
  DHX DHX  6.6536
  DAL DAL  9.4294
  BYA BYA  5.7599
  BWX BWX  6.4471
  ALX ALX  7.5751
  O5' QSI  1.4000
  BBJ BBJ  7.9791
  NE2 HSE  1.5000
    N ARG  1.5000
  AIK AIK  12.6594
  DDY DDY  5.0349
  CXR CXR  5.7964
  AZO AZO  5.9124
  AAW AAW  9.0021
  DPS DPS  5.2417
  DMK DMK  7.5640
  AXG AXG  6.3341
  H2A XK2  0.0000
  BMU BMU  7.7531
  HB2 HSD  0.0000
   CA GLY  2.0000
  ANN ANN  7.7894
  ALB ALB  7.2882
  CTA CTA  6.4601
  BLN BLN  7.0310
  DHK DHK  7.9982
  DFZ DFZ  5.7045
  CDX CDX  6.0711
  CXZ CXZ  6.2139
  BRK BRK  6.5651
  DBY DBY  7.3032
  BYE BYE  5.5475
  AXY AXY  7.6156
  BUE BUE  6.6295
  H61 QSI  1.0000
