# Supplementary material for: The Effect of Macromolecular Crowding on the Electrostatic Component of Barnase–Barstar Binding: A Computational, Implicit Solvent-Based Study
Source: PLoS One. 2014 Jun 10;9(6):e98618. doi: 10.1371/journal.pone.0098618 (PMC4051634; doi:10.1371/journal.pone.0098618)
Supplement: File S1 — Contains sample pdb files used in our analyses; each contains the barnase/barstar complex with a specific random placement of crowders of varying radii at 30% crowding density. Also included are files specifying, for each pdb file, the radii of each atom and model crowder. (TAR) [file pone.0098618.s005.tar › vary30percent_pdb/crowders_radii-48.siz]

aaaaaannnrrrrrrrr
  HN2      1.0000
 R185      1.8500
 HCT1      1.0000
  HN1      1.0000
  R15      1.5000
  NCT      1.5000
 OCT1      1.4000
 OCT2      1.4000
  HT1      1.0000
  HA1      0.0000
  CNT      1.7000
 HCT2      1.0000
 HT2G      0.0000
  NXT      1.5000
  OT1      1.4000
  CAY      2.0000
   OY      1.4000
  R18      1.8000
 HT2B      0.0000
  R20      2.0000
  R05      0.5000
 R195      1.9500
   CY      1.7000
 HTB3      0.0000
  HT2      1.0000
  R14      1.4000
  CTB      2.0000
  CAT      2.0000
  R19      1.9000
 HTB2      0.0000
  R00      0.0000
  R10      1.0000
   NT      1.5000
  HT3      1.0000
  R17      1.7000
 HT2A      0.0000
  HA2      0.0000
 R135      1.3500
 HT2C      0.0000
  OT2      1.4000
  ONT      1.4000
  CT2      2.0000
 HTB1      0.0000
  HNT      1.0000
  HY3      0.0000
  HY1      0.0000
  HY2      0.0000
  OXT      1.4000
   N7 QSI  1.5000
  CYZ CYZ  7.0948
  BOO BOO  9.3933
   C6 TSA  1.7000
  AFY AFY  11.3100
  CJL CJL  8.7195
  CAI CAI  6.5545
  BNV BNV  8.0220
  CFM CFM  5.2906
  BYC BYC  5.3219
  ADP ADP  7.3802
  BXK BXK  5.7594
  BQR BQR  5.7226
  BYW BYW  5.7151
   HA HYD  0.0000
    N PHE  1.5000
  DLN DLN  6.6074
  CVA CVA  10.2695
  BMB BMB  5.0336
  HB1 AS1  0.0000
  CNK CNK  5.3989
  BRS BRS  7.6267
   CD PRO  2.0000
  BRB BRB  6.2284
  BMD BMD  11.6190
  H2' QSI  1.0000
  BPY BPY  5.0551
    C PHE  1.7000
 H31B XK2  0.0000
  BND BND  7.1730
   C3 XK2  2.0000
  AVY AVY  5.0119
   HN SEP  1.0000
  CIB CIB  10.8620
  CUC CUC  5.5261
  BUR BUR  7.9459
  ASS ASS  6.7569
  CCK CCK  5.2459
  BGX BGX  9.8739
  BHT BHT  20.9957
  CBF CBF  5.1291
  C3' QSI  2.0000
  ATX ATX  6.2223
  H79 XK2  1.0000
  CQS CQS  5.8041
  AHY AHY  16.7599
  CHG CHG  6.6596
  APV APV  5.0045
  DMZ DMZ  8.7177
  BSX BSX  5.0872
  DCL DCL  5.1979
  AEM AEM  14.0457
  CDF CDF  6.1987
  AGD AGD  9.3263
  HD1 HSD  1.0000
  AXE AXE  6.9078
  BJS BJS  6.3422
  DID DID  5.5896
  CEF CEF  5.3584
  AGN AGN  6.3416
  CYR CYR  5.3520
  AMK AMK  7.9063
  CTQ CTQ  6.2708
  BBB BBB  6.0776
  AFT AFT  8.4218
  CDJ CDJ  6.2929
  ATE ATE  5.9492
  CD2 HSE  1.7000
  BNU BNU  6.8810
  BZF BZF  5.4152
  BMN BMN  6.2846
  DDD DDD  6.4499
  CWH CWH  8.5497
  CRV CRV  5.3064
   CG ASP  1.7000
    C CYS  1.7000
  AFH AFH  11.0995
  ARD ARD  6.6033
    C TRP  1.7000
  CYT CYT  7.4084
  COE COE  6.1610
  BIG BIG  6.3521
  AFI AFI  13.2803
  ASF ASF  6.9162
  BHY BHY  8.1619
  CUK CUK  5.4977
  DJX DJX  5.1581
  CAM CAM  5.2523
  CTG CTG  5.7147
  DDU DDU  5.4057
  CYG CYG  6.0508
  HE1 GL1  1.0000
  ASX ASX  6.0973
  CKI CKI  8.8198
  HB2 AS2  0.0000
  DLE DLE  5.3111
  BTK BTK  5.9493
  CHS CHS  5.3831
  BUI BUI  7.7669
  HE2 TYR  1.0000
  DKN DKN  5.6618
  BTO BTO  5.0726
  BSK BSK  10.3581
  ARI ARI  6.1920
   HA GLU  0.0000
  BYQ BYQ  6.8545
  H22 XK2  1.0000
  HE3 TRP  1.0000
  COK COK  6.1766
  AKW AKW  6.6751
  ALU ALU  5.4663
  DMY DMY  5.1389
  BXB BXB  5.3846
  OD1 AS2  1.4000
  CKY CKY  12.5654
  BIS BIS  8.4775
  CDR CDR  5.0671
  DHT DHT  5.2098
  CCD CCD  5.0887
  BWU BWU  7.5890
  CXI CXI  8.0792
  BYD BYD  5.9416
  CGG CGG  7.7929
   CB GLN  2.0000
  CE1 TYR  1.7000
  AGT AGT  8.4154
  ADW ADW  9.1333
  HG2 QSI  0.0000
  DKF DKF  6.9234
   C1 XK2  1.7000
    O ASN  1.4000
  AOB AOB  5.4376
  DGP DGP  5.2133
  CZI CZI  5.0166
  CPN CPN  6.8793
  CZN CZN  6.4456
  AEU AEU  7.9163
  C18 TSA  1.7000
  ANX ANX  7.6174
  CMF CMF  5.9673
  BRP BRP  7.8422
  BIE BIE  11.4776
   CD QSI  1.7000
  CRM CRM  6.8831
  AIS AIS  9.9824
  AWN AWN  5.1230
   H5 TSA  1.0000
  BBQ BBQ  7.0362
  BLK BLK  11.9568
  ALD ALD  5.1895
  CSM CSM  9.2291
  BZP BZP  7.3628
  DIG DIG  5.5729
  AIY AIY  6.6763
  ACD ACD  6.8826
  CLZ CLZ  15.0788
  CZL CZL  5.0893
  DIE DIE  5.0642
  BKH BKH  6.3972
  AMP AMP  6.2142
  AOY AOY  5.5740
  CXG CXG  5.5788
  COF COF  10.1399
  BFH BFH  15.7680
  DBX DBX  7.8009
  BBH BBH  5.0052
  BSE BSE  6.5822
  AKF AKF  5.5264
  CGC CGC  8.2545
   CB CYS  2.0000
  DEK DEK  6.3575
  DHC DHC  5.7461
  BHM BHM  13.0015
  APS APS  6.4319
   C4 QSI  1.7000
   CZ PHE  1.7000
  O3' QSI  1.4000
  CKS CKS  9.4142
    N HIS  1.5000
  CXT CXT  9.4194
  CFO CFO  5.6758
  CFH CFH  8.2823
  AIR AIR  5.4887
  HB2 SER  0.0000
  CRA CRA  7.2302
  O2S QSI  1.4000
  APX APX  5.2600
  BEU BEU  5.0391
  ACY ACY  8.6630
  H37 XK2  1.0000
  CKZ CKZ  11.6656
    O VAL  1.4000
  DEA DEA  5.7371
  BOE BOE  5.3547
  CWD CWD  6.0193
  CEO CEO  6.2225
  CTD CTD  5.0529
  DFN DFN  6.0756
  ACC ACC  23.9210
  HE1 HSC  1.0000
   CA ALA  2.0000
  DAP DAP  7.8608
  AQI AQI  5.0780
   H1 OH2  1.0000
  CJG CJG  8.7360
  AYX AYX  5.9887
  BJB BJB  11.1064
  CSX CSX  5.0384
   CD GLN  1.7000
  AGJ AGJ  11.3775
  CDL CDL  7.0560
  CXN CXN  5.2898
  BVO BVO  9.6119
  AEF AEF  7.0561
    H ARG  1.0000
  AXT AXT  6.6358
  AQC AQC  5.2882
    N AS2  1.5000
  BEZ BEZ  5.9308
  CRN CRN  7.4585
  BWJ BWJ  7.2377
  AES AES  8.2760
  BXV BXV  6.3586
  AEI AEI  10.6175
  APQ APQ  5.1614
  OE1 GLU  1.4000
  H34 XK2  1.0000
  DEF DEF  6.2208
  DAT DAT  11.2740
  CBI CBI  5.2488
  HE1 TRP  1.0000
  CTC CTC  5.8318
  DIO DIO  7.6452
  CXE CXE  6.9599
  CQL CQL  6.3270
  BNE BNE  5.4416
  CVL CVL  6.5795
  CLE CLE  11.3486
    N HSD  1.5000
   CB PRO  2.0000
  DGS DGS  5.2672
  CHU CHU  11.7358
  BOQ BOQ  11.4650
  HG2 ARG  0.0000
  CEI CEI  5.6734
  HB2 PHE  0.0000
  CTI CTI  10.2142
  CMQ CMQ  7.7117
  BKV BKV  6.9251
  AVF AVF  9.3922
  DES DES  5.8675
  CGQ CGQ  5.4628
  BIU BIU  16.5387
    O HSD  1.4000
  BBM BBM  5.1792
  CVQ CVQ  7.4847
  AQP AQP  5.0796
  AOD AOD  5.7326
 HG13 VAL  0.0000
    H MET  1.0000
  H12 TSA  1.0000
  BUC BUC  6.6986
  AVW AVW  5.2793
   HA LYS  0.0000
  CWY CWY  7.6093
  BDX BDX  5.4896
  ARC ARC  6.5963
  C5' QSI  2.0000
  ASG ASG  5.3316
  AMB AMB  7.4172
   CG TYR  1.7000
  C33 XK2  1.7000
   CA SER  2.0000
  BLE BLE  8.3377
  BZM BZM  6.8503
  HB1 ARG  0.0000
  AYL AYL  5.8494
  C28 XK2  1.7000
  BCS BCS  5.0525
  BNF BNF  6.7137
  BHI BHI  7.7188
  BBZ BBZ  8.5609
  BFJ BFJ  12.3353
  AZI AZI  7.4521
  AKD AKD  5.3407
  CSV CSV  9.0131
  HB1 AS2  0.0000
  CCQ CCQ  5.0694
  AUD AUD  8.4433
  BNM BNM  5.1723
  ALI ALI  5.2413
  OD1 ASN  1.4000
  C67 XK2  1.7000
  C72 XK2  1.7000
  CBE CBE  5.6980
  CLO CLO  9.3822
  BJT BJT  5.5734
  ABM ABM  7.2764
  CNH CNH  5.3872
  C1' QSI  2.0000
  AHX AHX  10.1653
  DMG DMG  7.1535
  ACO ACO  6.9297
   HN ALA  1.0000
  CBM CBM  6.4611
   HN HYD  1.0000
  CGZ CGZ  6.5653
  BSC BSC  7.1273
  HG1 MET  0.0000
  DFF DFF  5.3620
  BSU BSU  6.7980
  BKI BKI  10.4732
  BCZ BCZ  5.4375
  AGV AGV  8.9758
  AKJ AKJ  6.6839
  CBX CBX  5.8038
 HE21 GLN  1.0000
   HG CYS  1.0000
  AUZ AUZ  7.1857
  AYT AYT  5.8983
  BQV BQV  7.1027
  AIC AIC  12.0623
   OC VDW  0.0000
  BVX BVX  7.0280
  HB1 LEU  0.0000
  DGK DGK  6.1931
  N10 QSI  1.5000
  AYZ AYZ  6.6083
  BRF BRF  11.1681
  BPT BPT  5.9471
  CHZ CHZ  15.2443
  BKC BKC  7.4937
  BJI BJI  7.3297
  BCG BCG  5.3756
  H35 XK2  1.0000
  BLX BLX  12.3630
  BYU BYU  5.1570
  CHB CHB  5.7031
  BPZ BPZ  6.2697
   HA HSE  0.0000
  BJL BJL  9.3462
  AGS AGS  11.3906
   CD GLU  1.7000
  AGF AGF  7.9691
   CB HIS  2.0000
  CND CND  6.5208
  ARS ARS  5.0602
  CTV CTV  7.8273
 H2'' QSI  0.0000
  AWX AWX  7.1446
  AJL AJL  5.4885
  OH2 HOH  1.4000
  CHV CHV  19.3159
  DLY DLY  5.0109
  DGU DGU  5.3433
  CD2 LEU  2.0000
  BGF BGF  23.5551
  BLI BLI  6.4885
  DGB DGB  6.4963
 HD22 LEU  0.0000
  DCX DCX  7.5538
  CZF CZF  5.6595
  CTY CTY  5.6548
    O THR  1.4000
  CHN CHN  7.2131
  DIW DIW  5.1596
  AKV AKV  5.5530
  AEJ AEJ  15.3903
  DMA DMA  5.2529
  ARR ARR  12.2611
  HD3 ILE  0.0000
  CDM CDM  5.1424
  ACI ACI  12.0638
  H71 XK2  1.0000
  DAI DAI  6.8704
  AMI AMI  5.4975
  CD1 PHE  1.7000
  CKB CKB  5.4542
  BLQ BLQ  10.1967
  AOP AOP  7.2831
  AWC AWC  6.1793
  DLP DLP  5.6784
  DEZ DEZ  7.1240
  DCC DCC  5.2968
  AZL AZL  7.1693
  AHP AHP  7.8750
  CSU CSU  5.7297
  AYW AYW  6.8875
   CG LYS  2.0000
  CGP CGP  6.6735
  DAH DAH  9.5529
  ANI ANI  6.3328
  BGD BGD  20.4401
  CSB CSB  6.1869
  ATL ATL  6.8384
  DDC DDC  5.6330
  CLF CLF  6.7856
  AOO AOO  6.6647
  CGR CGR  5.3723
  AXM AXM  6.7495
   CG HIS  1.7000
  CHE CHE  5.6307
  CIC CIC  8.9822
   O7 TSA  1.4000
  DEM DEM  5.1531
  BCM BCM  6.2584
 HD22 ASN  1.0000
  ATV ATV  8.0213
    C LYS  1.7000
  BGA BGA  9.7909
  CHA CHA  5.9500
  CGE CGE  5.0387
  AGC AGC  9.0566
  DMJ DMJ  6.7102
   HB ILE  0.0000
  CEU CEU  5.4523
  CUT CUT  5.9516
  BKA BKA  7.4195
  BWL BWL  5.7516
  CVT CVT  7.5465
  BCY BCY  5.5349
  AVB AVB  6.8880
 HG22 ILE  0.0000
  CWL CWL  6.4660
  CDI CDI  5.8127
  BJX BJX  7.5696
  CEQ CEQ  5.3575
  AVZ AVZ  5.5289
  BVW BVW  5.5362
  AHM AHM  7.7929
  HB2 ARG  0.0000
  BPQ BPQ  8.1474
  BWY BWY  6.5731
  BON BON  6.7532
  ABT ABT  9.0955
  C20 XK2  1.7000
  CQC CQC  6.6579
  ANY ANY  6.2327
  BKT BKT  5.0093
  AXA AXA  7.5854
  DLO DLO  5.7558
  BDA BDA  6.4716
  BCX BCX  6.4888
  BMS BMS  6.7054
  COG COG  6.1854
  BCL BCL  5.8407
  AOA AOA  5.4684
  CVS CVS  6.8892
   CZ ARG  1.7000
  AIX AIX  6.1024
  DEW DEW  5.7603
  CUD CUD  8.1647
  BOH BOH  5.2779
  ASY ASY  7.8000
  CJO CJO  14.6093
  CZB CZB  6.2011
  BHW BHW  6.2792
  DEG DEG  5.2314
  CBO CBO  5.0117
  CLA CLA  5.3684
    H ILE  1.0000
  CCJ CCJ  6.8625
  AUR AUR  5.3362
    N ALA  1.5000
  CKT CKT  6.8100
  DED DED  9.2215
  BOV BOV  8.7473
  BOM BOM  6.1444
  DNF DNF  5.0004
  CJW CJW  8.2632
  BAQ BAQ  5.7570
  O15 TSA  1.4000
  NE2 HSD  1.5000
  OE2 GL1  1.4000
  CMM CMM  12.7247
   CB TRP  2.0000
  BMQ BMQ  12.9115
  AUU AUU  5.2356
  ANO ANO  6.6969
  HE1 HIS  1.0000
  AFQ AFQ  5.3016
  AMT AMT  5.5024
   CD GL1  1.7000
  CBY CBY  5.7856
  ALG ALG  5.5619
 HG21 VAL  0.0000
  AOQ AOQ  5.0012
  OE1 QSI  1.4000
  HG2 MET  0.0000
  HB2 HSE  0.0000
  BTF BTF  9.5542
  BST BST  7.5334
  AFF AFF  7.1228
   HN CYS  1.0000
    H ASP  1.0000
  AIW AIW  14.7521
  DBA DBA  5.3669
  CQA CQA  5.7087
  CHX CHX  6.7804
    O GL1  1.4000
  CEG CEG  5.6019
  CMB CMB  9.4309
  AML AML  5.7460
  AMX AMX  5.0510
  DFB DFB  10.6078
  NE2 GLN  1.5000
  BVQ BVQ  5.6622
  BMI BMI  5.2667
  BJM BJM  8.8101
  CLL CLL  13.7953
  DFX DFX  5.5813
  CFR CFR  5.0371
  ADV ADV  6.8032
  BVF BVF  6.2199
  ASN ASN  5.2875
  HD1 HSC  1.0000
    N TRP  1.5000
  ABG ABG  17.5126
  BRQ BRQ  6.7461
  CWM CWM  6.2862
  BMY BMY  6.6758
    C ASP  1.7000
  BLD BLD  5.3536
  AAJ AAJ  14.0481
  CE1 HSE  1.7000
  BUX BUX  5.6505
  BHF BHF  9.2066
   HN TRP  1.0000
  AUB AUB  5.4201
  CMW CMW  5.9533
  BBY BBY  7.4938
  AZM AZM  5.4834
  ACR ACR  5.6827
  AXR AXR  5.5300
  CMK CMK  10.6708
  BXW BXW  7.5433
  ABP ABP  6.4201
  BLF BLF  9.6800
  AIQ AIQ  5.8643
  AYA AYA  6.1044
  DKJ DKJ  6.6318
  CFL CFL  5.9254
  CQO CQO  5.3917
  DIQ DIQ  5.9769
  BXO BXO  7.2523
  CMN CMN  5.6967
  DJT DJT  5.7264
  CCA CCA  7.5070
  AJA AJA  7.9071
  DFH DFH  5.1795
  BUQ BUQ  5.5021
  HG1 ARG  0.0000
  BVP BVP  7.1009
  CEC CEC  5.6283
  DER DER  5.4768
  CIH CIH  11.6176
  HE2 MET  0.0000
  NE2 HIS  1.5000
  CJQ CJQ  8.1964
  ACN ACN  5.5815
   CG PHE  1.7000
 H31A XK2  0.0000
  BUK BUK  5.3359
  H25 TSA  1.0000
  DAY DAY  5.7424
  DBK DBK  5.4910
  BRO BRO  10.3636
  BNP BNP  11.2147
  AWL AWL  6.3000
  BZH BZH  7.3418
  CCN CCN  6.2882
  DEO DEO  6.8037
  BNR BNR  5.8870
   HE GLU  1.0000
  AXS AXS  5.3687
  AFJ AFJ  8.7454
  CIF CIF  8.7454
  CCM CCM  8.1379
  AIN AIN  10.8244
  CQJ CQJ  10.2591
  BLH BLH  5.1208
  BDE BDE  5.8202
  AEX AEX  6.5929
   CB MET  2.0000
  DKY DKY  6.2269
  ALM ALM  5.3486
   H1 TIP  1.0000
  CRJ CRJ  6.0767
  BJE BJE  6.3529
  CMV CMV  12.4099
  BXE BXE  6.7249
  BAP BAP  5.3831
  ANZ ANZ  5.6855
  AJO AJO  6.3013
  DCN DCN  5.6954
  BMJ BMJ  6.2253
  AXK AXK  5.8911
  CJN CJN  12.7225
  BXI BXI  6.2351
  BGT BGT  6.1880
 HG12 ILE  0.0000
  DJD DJD  5.0317
  AKY AKY  6.7882
  BGZ BGZ  7.6493
  AZY AZY  6.8082
  AVH AVH  5.7419
  ARQ ARQ  5.2162
  ADU ADU  12.4016
  CRC CRC  6.4166
  ARW ARW  5.0265
  AQO AQO  6.3190
  AVV AVV  6.7257
  OE1 GL2  1.4000
  BWE BWE  6.8113
  COY COY  5.0045
  AFK AFK  7.3455
  APT APT  6.7072
  CUW CUW  9.0975
  CLR CLR  9.5035
  BGK BGK  10.2819
  BDY BDY  6.3149
  AOC AOC  7.9752
   CG GL2  2.0000
   CA MET  2.0000
  CRI CRI  6.9152
  BHP BHP  15.0633
  DDH DDH  6.0381
  AQW AQW  5.6007
  H65 XK2  1.0000
  DAF DAF  6.2050
  AEL AEL  10.5592
  CUO CUO  5.3951
  CXM CXM  6.0002
  CCT CCT  6.9118
  AXF AXF  7.8209
  AGE AGE  8.2982
  CRH CRH  7.2378
  BCE BCE  5.5008
  DLR DLR  6.8915
  DDQ DDQ  5.5568
  BFX BFX  6.7371
  BHD BHD  7.4262
  CD2 HSC  1.7000
    N GL1  1.5000
   CA ARG  2.0000
  APM APM  6.2601
  BAO BAO  7.1107
  AEA AEA  10.6556
  HB1 PHE  0.0000
  C66 XK2  1.7000
  CBU CBU  5.1109
  ACW ACW  9.0814
  CEP CEP  5.0713
  BLS BLS  10.4194
  AXB AXB  5.8102
  ASE ASE  5.6746
  DIJ DIJ  5.6678
  DFC DFC  5.4583
  HG1 GLN  0.0000
  CJV CJV  12.5109
  CUJ CUJ  5.2532
  DCP DCP  6.0758
  AQK AQK  5.5527
  DIT DIT  7.3161
  ND1 HSE  1.5000
  AZQ AZQ  6.5253
  BEV BEV  5.8391
    C MET  1.7000
  AVP AVP  7.0948
  ANE ANE  6.4189
   H3 XK2  0.0000
  AOW AOW  6.0496
  CQN CQN  11.0925
  AEP AEP  8.5586
  H3' QSI  1.0000
  DNK DNK  5.1369
  ATJ ATJ  6.1777
  O2' QSI  1.4000
   SD MET  1.8500
  DBJ DBJ  10.9227
  ARP ARP  8.4048
  ABH ABH  6.1249
  DMP DMP  6.2997
  DJJ DJJ  5.5478
  HB1 ASN  0.0000
  CUN CUN  6.8782
  AYU AYU  6.6048
  ABO ABO  5.2063
   CA CYS  2.0000
  DGF DGF  5.7746
  BFI BFI  9.2315
  AZJ AZJ  7.3768
  BJZ BJZ  9.1188
  CIX CIX  13.9124
  BFV BFV  7.1204
  ATH ATH  7.5055
  BAH BAH  5.9179
  BFS BFS  6.8216
  AGY AGY  9.8057
  BKW BKW  8.0216
    C GL2  1.7000
  BSD BSD  7.3963
  BVK BVK  5.5415
  AMF AMF  7.8125
  AKA AKA  6.7367
    O PHE  1.4000
 H61A XK2  0.0000
  AIB AIB  5.0697
  HE1 GL2  1.0000
  BEC BEC  6.2263
  AXD AXD  6.4333
  AOZ AOZ  7.3323
  AOE AOE  6.5879
  CPZ CPZ  12.6380
  AGX AGX  6.7816
   CG HSE  1.7000
  DKK DKK  6.3735
  AKB AKB  6.0043
  CKO CKO  7.8054
   N7 XK2  1.5000
  DJW DJW  5.1613
  CMX CMX  9.3896
  CRL CRL  6.4310
  BXY BXY  7.9446
  BNL BNL  13.2189
  BAK BAK  6.6387
  ACJ ACJ  5.5628
  BEG BEG  6.5642
    H SEP  1.0000
  CFJ CFJ  6.6668
  HB2 AS1  0.0000
   SG CYS  1.8500
  HD2 ILE  0.0000
  BZL BZL  5.4724
  ARH ARH  9.0894
  CMR CMR  7.4363
    O HSE  1.4000
  CD1 LEU  2.0000
  CCW CCW  5.1518
  BSA BSA  8.7222
  CXV CXV  5.5553
  CGM CGM  5.0624
  DLW DLW  6.5060
  BRL BRL  6.4054
  BNN BNN  5.8404
  CXQ CXQ  5.7108
  BVG BVG  5.0257
  CE2 TRP  1.7000
  CRZ CRZ  8.9609
  HB1 QSI  0.0000
  BFR BFR  12.8659
  DKS DKS  5.1032
  APN APN  5.0294
  HB2 CYS  0.0000
  CDW CDW  6.1758
  AZK AZK  5.7040
  BBP BBP  6.2605
  ARX ARX  5.5041
  AOI AOI  8.9880
  BJV BJV  16.0825
  BBC BBC  6.7248
  CWR CWR  5.7216
   CG GLU  2.0000
  COH COH  5.3337
  AHZ AHZ  6.4295
  DIY DIY  5.1328
  CZD CZD  5.9828
  AKH AKH  10.1124
  ADO ADO  16.4502
  DMS DMS  5.6954
  BMK BMK  6.9590
  H63 XK2  1.0000
  DHF DHF  5.7487
  ACU ACU  8.7349
  CPU CPU  5.4877
  CBS CBS  5.0581
 HE22 GLN  1.0000
  ADQ ADQ  5.3929
  ARK ARK  6.1383
   O4 XK2  1.4000
  BXQ BXQ  7.0186
  CLQ CLQ  9.8870
  CSG CSG  6.5661
  BZU BZU  7.0636
  CUQ CUQ  7.0690
  CSZ CSZ  5.4397
  DHL DHL  5.9053
  CVV CVV  5.7798
   HN TYR  1.0000
  AUN AUN  6.3538
  CYD CYD  6.9983
  CUH CUH  6.9879
  DFO DFO  6.0911
  CHC CHC  5.0469
  AMY AMY  9.6713
  BYM BYM  8.9321
  DLZ DLZ  7.9143
  DHH DHH  5.2349
  AIF AIF  6.5704
  ABZ ABZ  10.4380
  CPE CPE  8.8472
  CNX CNX  9.8699
  CHJ CHJ  6.1463
  APC APC  5.4936
  BJJ BJJ  15.1375
  BQN BQN  5.5008
  CRK CRK  6.5385
  BSO BSO  5.2622
  DCB DCB  5.8337
  BSB BSB  8.3146
    C HSD  1.7000
   HA ARG  0.0000
  AYQ AYQ  6.3493
  CYS CYS  6.4531
  AIZ AIZ  6.9743
  BBN BBN  5.0816
  DGX DGX  9.0239
  DLT DLT  5.5129
  CQK CQK  9.1988
  CRX CRX  6.1849
  AMM AMM  6.5561
  AVM AVM  5.2006
  CRW CRW  5.9519
 HD12 ILE  0.0000
  ATC ATC  9.6238
  CET CET  7.1533
  DHM DHM  5.4156
  BDL BDL  5.9072
   CB GL1  2.0000
  ATR ATR  5.9275
  C19 TSA  1.7000
  AYB AYB  6.0367
  DIZ DIZ  8.8366
  AAE AAE  15.4276
  OE1 GLN  1.4000
  AUJ AUJ  8.3116
  BUH BUH  6.0112
  AUX AUX  5.4315
  H21 TSA  1.0000
  AWD AWD  7.6771
  CYI CYI  9.4414
  CBQ CBQ  10.3160
  AKO AKO  7.8740
  BLR BLR  15.3957
  DLQ DLQ  6.0560
  BSR BSR  5.2202
  BSG BSG  7.2126
   HN ASP  1.0000
 H3'' QSI  0.0000
  DJF DJF  5.3728
  CFZ CFZ  6.0601
  BMG BMG  7.0000
  CFU CFU  8.4240
  ATI ATI  8.8641
  DMN DMN  5.1376
 HG21 ILE  0.0000
   HA ILE  0.0000
   CB HSE  2.0000
  CUX CUX  7.0872
  BCW BCW  5.9027
  BHE BHE  6.3988
  BDC BDC  5.7201
  AFB AFB  5.6475
  BFQ BFQ  9.1174
  BXS BXS  5.6819
  ANW ANW  7.5368
    O CYS  1.4000
  DKT DKT  5.8030
  AQZ AQZ  6.8533
  AMU AMU  6.4747
   C6 XK2  2.0000
  BSW BSW  5.5874
  BMZ BMZ  8.8983
  BWB BWB  5.1231
 HD21 LEU  0.0000
  AHE AHE  6.1281
  ADM ADM  19.4516
    O ASP  1.4000
  AJU AJU  7.0482
  DCW DCW  5.5700
  AQU AQU  6.3323
  DHV DHV  5.6784
  CAS CAS  5.8094
  BOR BOR  9.1919
   N3 QSI  1.5000
  BHC BHC  10.5847
  CFI CFI  5.2604
  ACX ACX  12.2063
  OD2 AS1  1.4000
    H GL2  1.0000
  HB1 GLN  0.0000
  DFU DFU  7.8438
  CKX CKX  21.4945
  CFD CFD  5.0885
  CNI CNI  5.5610
  AQX AQX  6.0775
  BFP BFP  5.7070
  DKV DKV  5.4177
  CFW CFW  5.6634
    C GL1  1.7000
  COQ COQ  7.3707
  AQF AQF  5.0687
  AVG AVG  5.9468
  C2' QSI  2.0000
 HD13 LEU  0.0000
  AGP AGP  13.7355
  CHO CHO  8.7979
   HB VAL  0.0000
  CSP CSP  8.1657
  CFS CFS  6.0886
  CJS CJS  7.2050
  CAN CAN  6.0050
  AXC AXC  5.0970
   HA VAL  0.0000
  DCA DCA  9.2225
  DBD DBD  5.0022
  AHT AHT  8.1301
  BAN BAN  5.4580
  BCT BCT  5.0489
  BID BID  11.1715
  AQB AQB  8.8497
  BYS BYS  6.5947
  DJB DJB  5.7498
  CVJ CVJ  5.7997
  AOR AOR  8.3027
  CBD CBD  5.2462
  AUS AUS  5.9840
  ADR ADR  10.1073
  DKO DKO  5.3733
  AHD AHD  5.8174
  CTX CTX  7.0621
  DBR DBR  7.5424
  CKP CKP  8.9483
  ABD ABD  5.7696
  ALE ALE  7.1485
  DCS DCS  5.8666
  CZK CZK  5.1951
  AZH AZH  6.0189
  BHB BHB  7.1367
  BZE BZE  5.5808
  BIM BIM  5.2216
  AAU AAU  9.1849
  CAX CAX  7.4254
  CCG CCG  5.4682
    O QSI  1.4000
  ASK ASK  6.2785
  BOL BOL  6.0372
  BSQ BSQ  5.9324
  CVP CVP  5.0428
  BCK BCK  6.3423
  ARF ARF  5.2164
  CE2 TYR  1.7000
  BRE BRE  7.8994
  H25 XK2  1.0000
  CSI CSI  7.9140
  DIV DIV  5.2177
   CA HYD  2.0000
   NH VDW  0.0000
  C22 XK2  1.7000
  ALF ALF  7.1708
  AKU AKU  7.5526
  DDJ DDJ  6.4235
  H11 TSA  1.0000
  DBL DBL  5.4585
  DKQ DKQ  5.4622
  CVK CVK  5.6564
  BIJ BIJ  9.9278
  CPG CPG  7.4817
   HA CYS  0.0000
  BZY BZY  5.4199
  BMV BMV  5.3053
  BBT BBT  6.1906
  DAJ DAJ  8.3827
  BLG BLG  7.3458
    H TRP  1.0000
  COW COW  7.5177
  BOC BOC  12.7593
  AID AID  6.3148
  AHI AHI  11.0955
  CVI CVI  7.3249
   HN GLU  1.0000
  CRQ CRQ  7.2009
  DCQ DCQ  8.0068
  C70 XK2  1.7000
  AQL AQL  5.1717
   SG HYD  1.8500
  DLV DLV  5.8893
  CTT CTT  5.0485
  BQO BQO  7.0819
    N GLN  1.5000
   CA PRO  2.0000
  CFG CFG  5.1229
  BXX BXX  6.7867
  DEI DEI  5.6575
   H6 XK2  0.0000
  BGV BGV  6.2345
  AMN AMN  6.7233
  COT COT  9.7751
  AYO AYO  7.7965
  HB2 ALA  0.0000
  CZX CZX  5.5734
  AFL AFL  6.6352
  DCJ DCJ  5.3889
  CQE CQE  9.1790
  BUD BUD  8.5548
  AFS AFS  6.7658
  AYH AYH  5.1489
  DCU DCU  6.3766
   N2 XK2  1.5000
  TWE TWE  20.0000
   CG LEU  2.0000
  AFA AFA  14.8916
  ATN ATN  6.1751
  AQV AQV  5.5064
   CB LYS  2.0000
  CZ2 TRP  1.7000
  BOU BOU  6.3527
  DGT DGT  6.3583
  AAG AAG  17.9552
  CID CID  17.3265
  BQK BQK  5.1191
  ARO ARO  7.5422
  ANH ANH  6.3652
  CKU CKU  10.5938
  AOK AOK  5.1121
  CEH CEH  7.6849
  DME DME  6.5744
  DGN DGN  7.5324
  DLD DLD  5.9202
  BIA BIA  9.6131
  ASH ASH  5.3084
  CDT CDT  5.3496
  AMJ AMJ  7.8127
  CBB CBB  5.2841
  BUZ BUZ  8.1376
  BOD BOD  10.4318
  HD1 HSE  1.0000
  AWB AWB  7.4279
  ARE ARE  7.1509
  BMP BMP  8.8541
  CNC CNC  5.1711
  BZK BZK  5.1092
  BLO BLO  8.5625
  BAR BAR  5.0141
  AJQ AJQ  10.9517
  HB1 TRP  0.0000
  BQM BQM  6.9778
  BEN BEN  5.4670
  BGP BGP  22.4759
  DFD DFD  6.4366
  HT2 QSI  1.0000
  CEX CEX  5.3662
  CGD CGD  5.7460
  BTA BTA  6.0883
    N ASP  1.5000
  DFA DFA  5.0734
  CVN CVN  9.2220
   CG GLN  2.0000
  CPH CPH  11.5109
  ABJ ABJ  12.7695
  AGB AGB  6.7424
  CGJ CGJ  6.3108
  AFV AFV  11.3717
  CNB CNB  5.8932
  HG2 GLN  0.0000
  AWZ AWZ  6.7959
  BZC BZC  5.1069
  BFE BFE  5.4387
  CG2 THR  2.0000
  CTK CTK  5.5742
  CTJ CTJ  12.1743
  BXP BXP  13.0568
  BTL BTL  5.2472
  AJH AJH  7.9536
  BCH BCH  6.8592
  CBG CBG  5.3768
  ASB ASB  5.3764
  BLW BLW  5.8290
  COC COC  6.5542
  BUV BUV  5.4878
  BBF BBF  5.8238
  O1S QSI  1.4000
  DLX DLX  6.2337
  ACF ACF  22.9939
  BZJ BZJ  5.6480
  AZU AZU  5.6875
  COP COP  6.6668
   CG PRO  2.0000
  BHO BHO  14.1494
  CGW CGW  6.3245
  BZB BZB  6.0740
   HA SER  0.0000
  BPK BPK  7.7697
  BVL BVL  10.6364
    C SEP  1.7000
  CMI CMI  10.4045
  BUP BUP  5.1157
  ALO ALO  6.3772
    H LEU  1.0000
  CXU CXU  7.0583
  BDO BDO  7.2704
    N AS1  1.5000
  ATQ ATQ  6.0471
   CA HSE  2.0000
  AXN AXN  6.1253
  AEG AEG  13.8411
  CYX CYX  7.3842
  BHA BHA  5.1926
  HB2 LEU  0.0000
  CQY CQY  8.7984
   HE GL1  1.0000
  CMP CMP  13.1753
  AGH AGH  5.8171
  CDQ CDQ  5.5794
  BER BER  5.4069
  AHS AHS  11.5515
  AQE AQE  5.4566
    N ILE  1.5000
  BHQ BHQ  8.9860
   C2 QSI  1.7000
  CQX CQX  5.9379
  CEA CEA  5.0681
  DEY DEY  5.4187
  ACS ACS  13.1629
  ALK ALK  8.7982
  BBE BBE  6.8338
  CZP CZP  6.1756
  H64 XK2  1.0000
    N HSE  1.5000
  BGN BGN  18.5925
  BQH BQH  5.1118
  AKQ AKQ  5.8328
  AAX AAX  5.5463
  DHG DHG  5.0094
    O HSC  1.4000
  DJZ DJZ  6.2386
  CUA CUA  5.0561
  CRY CRY  8.0807
  BNS BNS  11.0591
  CKK CKK  7.8844
  BJG BJG  6.3032
  SPH NBN  1.5000
  COS COS  8.2765
  BZZ BZZ  9.0348
   HA HIS  0.0000
  DKZ DKZ  6.9835
  ACE ACE  7.8817
  BZA BZA  5.4195
  CNE CNE  6.7328
  HD1 AS1  1.0000
  CIS CIS  6.6085
  BZS BZS  5.2047
  DGQ DGQ  7.7211
   HD ASP  1.0000
  CSW CSW  5.5686
  BRH BRH  6.9939
  CGA CGA  5.7260
  BWO BWO  6.1644
  CLU CLU  5.9281
  CHR CHR  6.1850
  CLT CLT  5.6742
  DEV DEV  6.0899
  ATW ATW  7.3739
  APG APG  6.6995
  BIY BIY  12.8028
  AER AER  8.0813
  CLX CLX  7.2122
  DAC DAC  5.2943
  AHW AHW  5.8304
  BZV BZV  5.8471
  HB2 GLN  0.0000
  HE2 GL2  1.0000
  DJM DJM  5.9390
  BME BME  5.9949
   HN GLY  1.0000
   HN LYS  1.0000
  BEI BEI  6.3769
  CSK CSK  8.0366
  BKJ BKJ  6.4743
  ALS ALS  7.4999
  BCD BCD  5.0834
  CES CES  7.8103
  CDO CDO  5.1059
  CHL CHL  5.7605
  BWM BWM  9.0617
  NE1 TRP  1.5000
  COL COL  8.1501
  CUR CUR  6.7434
    H HSE  1.0000
  BTV BTV  9.5976
   CB PHE  2.0000
  BVE BVE  6.8049
  DBV DBV  8.3736
  DDX DDX  5.9003
  ATT ATT  5.3204
  BQE BQE  5.3374
  AJD AJD  7.0887
  COZ COZ  5.8611
  CNN CNN  8.6306
  BIF BIF  5.3212
  DHO DHO  10.8927
  CPA CPA  5.4911
  CIP CIP  18.8384
  AOF AOF  5.1009
  ADS ADS  9.6763
  DGC DGC  5.5620
   H1 HOH  1.0000
  DAW DAW  5.0138
  BHR BHR  5.7867
  DMD DMD  5.1820
  CGF CGF  6.8327
  CSJ CSJ  6.4266
  CLS CLS  11.1263
  HA1 GLY  0.0000
  CLK CLK  10.3988
  CRS CRS  5.2205
  AAS AAS  5.0074
   HA LEU  0.0000
  BQX BQX  9.5485
  HZ2 LYS  1.0000
    C ALA  1.7000
   O3 SEP  1.4000
  BYL BYL  5.8200
   CB SER  2.0000
  DMH DMH  5.0479
  CZO CZO  5.4655
  COI COI  7.7775
   HN SER  1.0000
  AND AND  5.8605
  DEE DEE  5.5569
  CLM CLM  15.3889
  AHN AHN  8.8532
   HE GL2  1.0000
  BDK BDK  8.6894
  OE1 GL1  1.4000
  HB2 QSI  0.0000
  ADT ADT  5.6932
  CUU CUU  5.7276
  CGB CGB  5.1372
  ACM ACM  8.5705
  HB2 HIS  0.0000
 HD21 ASN  1.0000
    O HOH  1.4000
  HD2 PHE  1.0000
  BKM BKM  5.9158
   HA ASN  0.0000
  ASM ASM  5.3551
  DIN DIN  5.0048
   HG LEU  0.0000
  CEZ CEZ  6.4356
  HB2 ASN  0.0000
  DHY DHY  5.8653
  BBS BBS  8.8423
  CML CML  6.8502
  AZP AZP  7.0327
  HE3 MET  0.0000
  BWZ BWZ  6.1374
  CGU CGU  7.4141
  BVJ BVJ  7.3773
   CA GL1  2.0000
  BEK BEK  5.4086
  DBF DBF  5.7164
  CWA CWA  9.1442
  CUP CUP  6.7893
  CTO CTO  5.4153
  BPE BPE  8.0738
  ANU ANU  7.0279
  AME AME  6.0105
 HG23 THR  0.0000
  DNG DNG  5.8988
  DCZ DCZ  5.1405
  CTM CTM  7.7986
  ADF ADF  6.9324
  DMW DMW  6.4400
  BBG BBG  8.0404
   HA GL1  0.0000
  CJY CJY  10.2054
  BJO BJO  9.8084
  CYA CYA  5.0904
  CLD CLD  11.5037
  AJP AJP  10.4625
  CTR CTR  6.0088
  COX COX  5.4940
   HA PRO  0.0000
  BQB BQB  8.7499
  BDZ BDZ  5.6458
  CJR CJR  7.0697
  DFW DFW  5.8462
  DGA DGA  5.4002
  BOY BOY  6.5574
  AJF AJF  5.6910
  ND1 HSD  1.5000
  BTZ BTZ  5.4005
  BTB BTB  5.2415
  CYE CYE  5.1575
  ABK ABK  6.8006
  BSP BSP  8.8507
  CMD CMD  15.9274
  AKL AKL  7.6371
 HG23 ILE  0.0000
  AHF AHF  6.1122
  DAU DAU  5.8259
  BVR BVR  5.0152
  DEN DEN  6.3034
  AAP AAP  7.1236
  BKY BKY  6.0647
  BWA BWA  6.8747
    H GLU  1.0000
  CHH CHH  7.5646
  BTT BTT  5.7747
  ABV ABV  13.9576
  ND2 ASN  1.5000
  BVN BVN  8.2407
  BMH BMH  5.2778
  BGO BGO  5.0508
   CG TRP  1.7000
  CD2 TRP  1.7000
  DCM DCM  7.3878
  AUM AUM  7.2053
  H14 TSA  1.0000
    O ILE  1.4000
  AWW AWW  8.4707
  BMX BMX  6.1785
  AXX AXX  5.5973
   CB AS2  2.0000
  DKH DKH  5.4561
  NE2 HSC  1.5000
  BOZ BOZ  6.3097
  ANA ANA  5.7042
  CPF CPF  6.5928
  AWH AWH  6.2835
  AIV AIV  7.2957
  CFK CFK  8.0800
  O24 TSA  1.4000
  DHZ DHZ  5.2088
  AHC AHC  6.6008
    H HYD  1.0000
  CAR CAR  6.3332
  ARN ARN  7.1969
  DLS DLS  5.8497
    O ALA  1.4000
  ANM ANM  5.6563
  DNI DNI  5.8058
  HB2 TYR  0.0000
  DKB DKB  5.1846
   CA ASN  2.0000
  CIA CIA  17.1153
  BEM BEM  6.0905
  CPX CPX  6.6862
  DAX DAX  5.5424
   CA LYS  2.0000
  CWS CWS  6.1200
  BOA BOA  13.0678
  BYF BYF  5.5381
  BIW BIW  7.7297
  HG1 GL2  0.0000
  DJC DJC  6.5413
  CZR CZR  6.3417
  AFC AFC  6.5843
  BXU BXU  8.0517
   CG GL1  2.0000
  CVR CVR  8.3264
  AZS AZS  5.2996
  BBV BBV  5.5602
  BES BES  5.6982
  BDP BDP  6.0455
  CVX CVX  9.4820
  CTF CTF  7.7419
  CPM CPM  6.5610
  CDK CDK  5.5215
  ANR ANR  6.3932
  H74 XK2  1.0000
  AWJ AWJ  7.9099
  CIY CIY  5.9698
  HB2 GL1  0.0000
  CQU CQU  5.0573
  CJT CJT  10.8969
  BXG BXG  5.0604
  BOF BOF  10.5653
  BDJ BDJ  5.1149
 HG11 VAL  0.0000
  BFN BFN  7.0716
  BML BML  6.7465
  CHM CHM  6.1240
  CBJ CBJ  7.5935
  ARA ARA  5.4928
  AJC AJC  5.5683
  DAE DAE  5.9083
  AQN AQN  6.4756
  HB1 HYD  0.0000
  BZX BZX  6.5539
  CG1 VAL  2.0000
  CZW CZW  5.9656
  AJY AJY  7.7856
  CIN CIN  13.1127
  C63 XK2  1.7000
  DCT DCT  5.5081
  CPV CPV  7.0400
  BKE BKE  16.1567
    N TYR  1.5000
  DEJ DEJ  6.2393
  ABS ABS  9.9034
  CCO CCO  5.1491
  CIO CIO  7.1393
  BKG BKG  6.4608
    C TYR  1.7000
  BMC BMC  8.0112
  CAQ CAQ  5.0979
  BDN BDN  5.7041
  BQQ BQQ  6.8365
  AHJ AHJ  10.8378
  CLN CLN  9.5636
  ACP ACP  12.8338
  CMC CMC  11.0201
  BVT BVT  5.2506
  CTN CTN  6.9827
  DHS DHS  7.6245
  CNJ CNJ  5.6526
  AXL AXL  8.3048
  AEH AEH  11.1347
  ACB ACB  22.3612
  BEL BEL  6.9568
  DHB DHB  7.7378
  BRX BRX  9.6790
  C73 XK2  1.7000
   NZ LYS  2.0000
    N HYD  1.5000
  HG2 GL1  0.0000
 HE22 QSI  1.0000
  CTL CTL  8.6157
  C76 XK2  1.7000
  DLH DLH  5.0194
  AJK AJK  7.4246
  CBP CBP  5.3505
  ATM ATM  5.3757
  ASO ASO  5.7061
  SPH SPH  1.5000
  AJN AJN  5.9404
  AYC AYC  6.0319
  H67 XK2  1.0000
  AAZ AAZ  11.1596
  HE1 GLU  1.0000
  HB2 MET  0.0000
    H SER  1.0000
  CZC CZC  5.1837
  ABA ABA  6.5493
  ATK ATK  6.3898
  DJK DJK  5.3881
  DMT DMT  5.2066
  HB1 HSC  0.0000
  CPP CPP  9.1678
  BGL BGL  9.7010
  CKD CKD  15.0553
  BJN BJN  14.2610
  AAT AAT  17.2506
  HZ2 TRP  1.0000
  H21 XK2  1.0000
  C71 XK2  1.7000
  DCD DCD  5.2255
  CHI CHI  5.4527
  BSZ BSZ  5.9034
   C3 TSA  2.0000
  DEP DEP  6.7358
  HT1 QSI  1.0000
  ATY ATY  5.8684
  BSS BSS  8.5683
  DFP DFP  6.2818
  ACK ACK  13.5331
  BQL BQL  6.8054
  DKE DKE  6.3341
  BRV BRV  5.6609
  BZT BZT  8.1776
  OE2 GL2  1.4000
  ADK ADK  13.5264
  BJY BJY  12.0790
    P SEP  1.9000
  CVC CVC  5.5921
  HO4 XK2  1.0000
  AVN AVN  8.2803
  DHR DHR  5.9357
    O SEP  1.4000
  ANQ ANQ  5.8712
  CPO CPO  9.7399
  CAZ CAZ  5.5593
  DDS DDS  5.4742
  ASZ ASZ  6.2306
  CER CER  5.0399
  AQM AQM  6.0181
  CFX CFX  6.7314
  CNG CNG  10.8802
  CFV CFV  5.4578
  AGW AGW  8.0345
  CVH CVH  9.2950
  ART ART  5.3689
  DLJ DLJ  5.9165
  ACH ACH  7.1737
  DET DET  5.1679
  CEE CEE  5.1877
  AGO AGO  10.7964
  AWY AWY  6.5026
  AUO AUO  5.7421
  AOG AOG  5.3654
   OG SER  1.4000
  C77 XK2  1.7000
   HN HIS  1.0000
  HE2 HSC  1.0000
  CDA CDA  5.9889
  BKZ BKZ  5.6027
  CPB CPB  11.2077
   CG AS2  1.7000
  CWV CWV  5.4949
    S QSI  1.8500
  AIG AIG  10.2145
  CFY CFY  6.0708
  CSE CSE  8.2732
  BTI BTI  5.8484
  CTZ CTZ  7.6226
  ATZ ATZ  6.3213
  DKI DKI  6.0146
  CZJ CZJ  7.6724
  AUI AUI  5.2928
  BCO BCO  6.1600
  CIZ CIZ  9.2019
  CXJ CXJ  8.7813
  BUA BUA  5.3469
  CE3 TRP  1.7000
  BKD BKD  9.7493
  HD2 HSD  1.0000
   HA QSI  0.0000
    O HIS  1.4000
    N LEU  1.5000
  BPS BPS  13.0972
    C HSE  1.7000
  HZ3 LYS  1.0000
    H VAL  1.0000
  DNA DNA  5.8215
    N GL2  1.5000
  HE2 LYS  0.0000
  CKH CKH  8.8256
  AEB AEB  10.2413
  BFM BFM  20.4679
  DFL DFL  5.2406
  C64 XK2  1.7000
  HB1 SER  0.0000
  CWT CWT  11.6943
  CDH CDH  5.8000
  DGV DGV  7.6456
  CYW CYW  5.4702
  HE1 MET  0.0000
  AGR AGR  12.6307
  CQM CQM  5.1170
  DLI DLI  5.2323
  ANG ANG  6.0931
  BCB BCB  5.7882
  AYG AYG  5.4010
  AOU AOU  5.8593
  ADN ADN  5.5127
  H1' QSI  0.0000
  AWT AWT  5.1127
  BSL BSL  5.2062
  AAM AAM  14.7982
  ABC ABC  9.9299
  DDR DDR  7.0980
   O1 TSA  1.4000
  CRU CRU  8.0685
  BTH BTH  6.6279
  C65 XK2  1.7000
  DGI DGI  5.4555
  DFI DFI  7.5074
  DFG DFG  5.1277
  BDV BDV  6.3209
  CUY CUY  8.7412
  ABQ ABQ  7.7131
  AOX AOX  5.3118
  AQY AQY  7.0412
  AFX AFX  8.2624
  APB APB  5.3179
  DIA DIA  6.4637
  AFG AFG  8.3296
   HN LEU  1.0000
  CVZ CVZ  12.6410
  BRD BRD  10.4265
  BOK BOK  6.1489
  AMQ AMQ  9.6368
  BAE BAE  5.4924
  AQH AQH  6.8057
  CCY CCY  5.3682
  AHL AHL  7.5054
  BLJ BLJ  12.0599
  AHH AHH  6.0351
   CG HSC  1.7000
  CVB CVB  5.5321
  BFC BFC  6.0417
 HD11 LEU  0.0000
  ARG ARG  5.3144
  CCP CCP  5.7214
    H GLY  1.0000
  AJT AJT  7.0175
  DCR DCR  8.6618
  APO APO  5.4061
  CAW CAW  5.6623
   CB VAL  2.0000
  CNP CNP  11.3290
  ALT ALT  6.1244
  AJI AJI  6.5930
  DCI DCI  7.9760
  C22 TSA  1.7000
  COJ COJ  8.1682
  CDB CDB  6.7418
  AVX AVX  7.5708
  BTY BTY  10.2447
  CFF CFF  5.5423
  BVB BVB  5.3632
    C QSI  1.7000
  DHU DHU  5.2735
   HA ALA  0.0000
  AVQ AVQ  7.3899
  CLJ CLJ  9.8946
  BNZ BNZ  9.4107
  CDE CDE  5.5888
  CSN CSN  7.1700
  BSF BSF  5.0867
  AUL AUL  5.0444
  AHU AHU  5.1539
  NH2 ARG  1.5000
  CWG CWG  6.2526
  AKT AKT  9.2210
  HE1 PHE  1.0000
  BEH BEH  5.1765
  CFQ CFQ  6.6606
  AKX AKX  7.8804
   CA SEP  2.0000
  CGT CGT  5.1456
  ACA ACA  11.8330
  ADE ADE  11.3462
    H TYR  1.0000
  AYS AYS  5.4322
  BEB BEB  5.4678
  AXO AXO  5.1134
  CGH CGH  5.0872
  BMF BMF  14.5505
    H GL1  1.0000
  OG1 THR  1.4000
    C HIS  1.7000
    N PRO  1.5000
  AII AII  5.7353
  BRI BRI  5.9885
  DIS DIS  6.2650
  BBK BBK  5.5518
  AFM AFM  5.6043
    O MET  1.4000
  COM COM  8.0224
  CJH CJH  7.0426
  BQW BQW  6.2048
  BAY BAY  5.2458
   NE ARG  1.5000
  CCR CCR  5.6168
    H HSD  1.0000
  AJM AJM  7.9548
  CNU CNU  14.7388
  DEX DEX  6.9913
  CAJ CAJ  5.8874
  BBI BBI  6.4431
  CQZ CQZ  9.0004
  CIQ CIQ  24.0265
  ALJ ALJ  5.2508
  BJW BJW  8.2833
  AVE AVE  5.1717
  CNF CNF  6.2817
  BJQ BJQ  10.7564
   HA GLN  0.0000
  DCO DCO  5.0821
  HB2 ASP  0.0000
  DHE DHE  6.6822
  HD1 PRO  0.0000
  AGK AGK  8.7769
   HN AS1  1.0000
  HE2 HIS  1.0000
 HG21 THR  0.0000
  DJY DJY  5.4378
  DJN DJN  8.5944
  BSV BSV  8.3895
  BAT BAT  7.5494
  CAD CAD  5.6937
  AVS AVS  5.1021
  AKP AKP  10.4461
  CIV CIV  5.6271
  APP APP  6.2007
  BUB BUB  6.3533
  DEH DEH  6.3198
  AGM AGM  6.1882
  AUQ AUQ  5.3050
  CMG CMG  6.8053
  COA COA  5.5551
  AJX AJX  8.6982
  AJV AJV  6.9601
  AFU AFU  9.0728
  ANV ANV  6.0801
   CZ TYR  1.7000
 HD12 LEU  0.0000
  DKG DKG  7.3404
  H33 XK2  1.0000
  C36 XK2  1.7000
   CB ALA  2.0000
  CJI CJI  11.8669
  ARB ARB  7.0039
  DLK DLK  5.1432
  BCA BCA  6.6819
  ABL ABL  11.4854
  BZG BZG  5.2224
  AUF AUF  5.2070
  CWB CWB  5.4625
  BHL BHL  6.1090
  CD2 HSD  1.7000
  BYG BYG  5.5648
  BMM BMM  6.5898
  HB1 TYR  0.0000
  CKL CKL  15.2981
   HN ILE  1.0000
  CD2 HIS  1.7000
  BIQ BIQ  7.3524
  C62 XK2  1.7000
  HG1 LYS  0.0000
  CDU CDU  5.7820
  AYM AYM  6.0562
  DJE DJE  6.5480
  HD1 TYR  1.0000
  C23 XK2  1.7000
  DCE DCE  6.5250
  CIT CIT  22.8251
  BSN BSN  7.1696
  ABX ABX  16.0367
  CIK CIK  14.4794
  CKM CKM  5.4903
  BWQ BWQ  5.2805
  CEV CEV  6.5265
  BYO BYO  6.8283
  BTS BTS  6.0564
  CNQ CNQ  8.8682
  AGA AGA  5.4568
  CLC CLC  8.8599
  CLG CLG  6.8404
  AUC AUC  6.3469
  HG1 QSI  0.0000
  CKR CKR  6.4424
  BQD BQD  13.5050
  CLY CLY  8.6270
  AZX AZX  5.8365
  ASI ASI  5.0268
  AZA AZA  7.9141
  CKE CKE  5.5854
    H ASN  1.0000
  HZ1 LYS  1.0000
  CCS CCS  7.0847
  CJB CJB  8.8500
  BXD BXD  8.5709
  BKP BKP  6.2263
  CNR CNR  11.5958
  HB1 GL2  0.0000
  CKQ CKQ  9.0592
   OH TYR  1.4000
  C34 XK2  1.7000
  DFK DFK  9.0507
    O PRO  1.4000
  BWG BWG  7.5638
  AEZ AEZ  8.3084
   H4 TSA  1.0000
  DGW DGW  5.5477
  BYT BYT  6.2488
  BQZ BQZ  5.3397
  AZE AZE  5.0041
  BHN BHN  10.8259
  CWI CWI  5.1756
   CD GL2  1.7000
  CAU CAU  6.7628
  AZN AZN  5.2738
  CYM CYM  6.1207
  AKZ AKZ  10.4982
  CUB CUB  9.3235
  CE2 PHE  1.7000
  DDK DDK  6.3355
    H THR  1.0000
    H LYS  1.0000
  DDF DDF  5.5268
  DJL DJL  5.1732
  AIJ AIJ  5.8488
  BKQ BKQ  10.5614
  BFL BFL  15.5590
  DNB DNB  6.4067
  CXP CXP  5.3661
  AXU AXU  5.8236
  AUV AUV  5.0524
  BWR BWR  7.7261
    C THR  1.7000
  CXS CXS  5.1045
  AWE AWE  7.2648
  DBU DBU  5.6232
  CKC CKC  13.7887
  BGG BGG  5.1059
  CRR CRR  6.6535
  CZE CZE  5.6250
  BVM BVM  8.0632
  AKE AKE  8.6801
  BTP BTP  6.0613
  AWG AWG  5.8819
  OD1 AS1  1.4000
  DHI DHI  5.8420
  AEE AEE  8.2251
 HD23 LEU  0.0000
  CYF CYF  11.6535
  HG1 SER  1.0000
  BTE BTE  6.6130
 HH22 ARG  1.0000
  CCX CCX  6.4283
  DDW DDW  5.9812
  DCF DCF  5.3622
  DAN DAN  7.3694
  CAK CAK  7.4892
  AXV AXV  6.2620
  DFR DFR  6.8450
  DAB DAB  5.1660
  DIF DIF  5.1530
  BVS BVS  5.6061
  AGL AGL  5.0183
   CB GLU  2.0000
  BZW BZW  6.3592
  BRA BRA  7.1848
   H8 QSI  1.0000
  CJP CJP  11.8046
  BPC BPC  5.7695
  AGI AGI  9.5920
  BCU BCU  5.6778
  AMR AMR  6.1851
  HD2 PRO  0.0000
  BPO BPO  5.9347
  ARU ARU  9.3493
  BSH BSH  6.8914
  AAK AAK  7.3833
  BTW BTW  6.4810
  AQJ AQJ  5.3568
  AFO AFO  9.4668
  AUH AUH  5.5288
  ATS ATS  6.0619
  H10 QSI  1.0000
  HD2 HIS  1.0000
  DEL DEL  5.1232
  DDB DDB  5.4082
  AIE AIE  12.2673
  CZT CZT  5.6546
  DBM DBM  7.2895
  BKK BKK  12.0291
  DBN DBN  5.7462
  AYR AYR  5.3999
   CA TYR  2.0000
  BBU BBU  5.7138
  AQT AQT  5.3117
  CWC CWC  7.5718
  ATO ATO  9.1888
  CCU CCU  8.3697
  BMW BMW  9.6468
  ADH ADH  6.6406
  DCK DCK  6.5826
  GRD GRD  0.0000
  CQV CQV  7.0690
  CGK CGK  5.1939
  CYN CYN  5.5519
  HE2 GL1  1.0000
  DAD DAD  6.1756
    N CYS  1.5000
  CAC CAC  5.2387
  AMS AMS  7.1369
  CQD CQD  9.9217
  BXH BXH  7.3913
  BHX BHX  7.4516
 HD13 ILE  0.0000
  BUY BUY  5.5801
  BUU BUU  5.4146
  CQB CQB  9.9509
  DIH DIH  8.8162
  CPI CPI  5.2301
  CNZ CNZ  6.7232
  BFT BFT  12.6091
  CKV CKV  11.7089
  BUO BUO  6.7629
  BAI BAI  6.6476
  DMI DMI  5.2649
  BGH BGH  18.7078
   HN HSE  1.0000
   CB HSD  2.0000
  ASV ASV  5.6498
  BUW BUW  11.9644
  BKL BKL  9.7682
  AJE AJE  7.0145
  CUE CUE  8.3077
  BLU BLU  10.1367
   HA TYR  0.0000
    N SEP  1.5000
  AEV AEV  11.1806
  BZO BZO  6.6396
    O TRP  1.4000
  DCV DCV  6.4313
  OD2 AS2  1.4000
  BFB BFB  5.1668
  AMD AMD  5.6480
   CA HSD  2.0000
  BEF BEF  5.7695
  APK APK  6.0075
  AKM AKM  7.2779
  APU APU  7.0399
  CSY CSY  5.0927
  C10 TSA  2.0000
  SP1 SP1  1.0000
  H7A XK2  0.0000
  CNW CNW  8.2078
   H2 HOH  1.0000
  CUI CUI  5.3844
  CJC CJC  9.9962
  BNY BNY  11.9232
  ADB ADB  8.0125
  HD2 TYR  1.0000
  HE1 HSD  1.0000
  HB1 ASP  0.0000
  C79 XK2  1.7000
   CA LEU  2.0000
  BMO BMO  5.0167
  BGM BGM  14.1338
  BKB BKB  5.5856
  ADX ADX  9.1341
  DEQ DEQ  6.7793
  ASJ ASJ  5.1133
  HB2 SEP  0.0000
   HA HSD  0.0000
  ABE ABE  10.6895
  CQG CQG  6.8183
  HZ3 TRP  1.0000
  AIO AIO  5.2596
  BEQ BEQ  5.6861
  BLL BLL  5.1374
  CJZ CJZ  6.2331
  CD1 TYR  1.7000
  CFT CFT  5.9981
  BPV BPV  7.4113
  CHK CHK  5.6190
 DUM2 DUM  0.0000
  AMH AMH  5.7338
  ATP ATP  7.1621
  HG2 GLU  0.0000
  CYB CYB  6.0874
  CRE CRE  11.7135
   HD AS1  1.0000
   O5 XK2  1.4000
  CQP CQP  8.7450
  DLB DLB  5.1173
  CNT CNT  7.4914
  DDV DDV  5.4924
  BOJ BOJ  5.3578
  BIR BIR  5.2627
  CDZ CDZ  8.4795
  AEC AEC  5.6093
   HN VAL  1.0000
    N SER  1.5000
  AZV AZV  6.3834
  BPN BPN  6.2235
  CRT CRT  7.0387
  HE1 LYS  0.0000
  CTW CTW  5.5085
  OH2 OH2  1.4000
  AYN AYN  5.3546
  BCV BCV  9.7957
  AVJ AVJ  6.7533
  AIH AIH  6.6519
  BAF BAF  5.0316
  AMC AMC  6.3436
  DNJ DNJ  5.2774
  BRM BRM  6.6895
  AVR AVR  5.2090
  CCV CCV  5.4570
  COD COD  5.2694
    O HYD  1.4000
  AEQ AEQ  5.1263
  CJE CJE  10.1329
   CA QSI  2.0000
  ARY ARY  5.7498
   H5 XK2  0.0000
   HN HSD  1.0000
  C17 TSA  2.0000
  DBZ DBZ  5.5763
  CFE CFE  7.1175
  BTJ BTJ  7.9619
  CJJ CJJ  5.7395
  AZR AZR  5.0090
    N HSC  1.5000
  DMR DMR  6.7812
  BWI BWI  5.5734
  BHG BHG  5.4945
  BSM BSM  5.2292
  ANK ANK  8.4228
   CA HSC  2.0000
  BVV BVV  7.1139
  BRW BRW  11.0829
  DGJ DGJ  5.5226
  BUJ BUJ  7.0011
  H20 TSA  1.0000
  CXO CXO  6.5475
  BIP BIP  21.7631
  AJZ AJZ  7.4183
  DHA DHA  5.8099
  BKR BKR  12.0752
  BYK BYK  6.1426
  ACL ACL  6.4206
  AZT AZT  6.1107
  HG1 PRO  0.0000
  BOX BOX  5.3088
  CVF CVF  5.3774
  ALP ALP  10.5700
  AAR AAR  17.5728
  CUV CUV  10.8730
  DGR DGR  5.6274
  CIE CIE  18.0075
  DLF DLF  5.9446
  ASU ASU  5.0516
   CB HYD  2.0000
  CMO CMO  7.2594
  BWH BWH  7.2568
  CXD CXD  7.0838
  ADY ADY  13.4080
  ALR ALR  7.6180
  SPH BON  1.5000
  BKX BKX  5.0287
  DBG DBG  5.1030
  CED CED  6.2821
  BQT BQT  5.4292
  DBW DBW  5.2626
  CHF CHF  6.8123
  CIU CIU  10.1802
  C26 XK2  1.7000
  BPD BPD  5.6056
  ASA ASA  11.5076
  CPS CPS  6.8065
 HH21 ARG  1.0000
  BJK BJK  17.5066
  CUM CUM  6.7460
   N1 QSI  1.5000
  BLM BLM  6.0059
  BVI BVI  5.0631
   HE ARG  1.0000
  CEY CEY  6.6576
  CG2 ILE  2.0000
  H78 XK2  1.0000
  CDC CDC  5.0434
  CCL CCL  5.2154
  DKL DKL  6.7329
  CST CST  12.7981
  HB2 GL2  0.0000
  AGU AGU  9.8305
  BTU BTU  5.0429
  DMX DMX  6.8498
  CSH CSH  5.4202
  AQS AQS  5.1182
  CTU CTU  9.2258
  BXL BXL  7.1539
  AFP AFP  11.6861
  HB1 LYS  0.0000
   HA AS2  0.0000
  BSJ BSJ  5.7516
   CA AS1  2.0000
  BPP BPP  9.1775
  CAP CAP  6.6491
  BOI BOI  5.1916
  AJJ AJJ  5.9699
   HZ PHE  1.0000
  DHQ DHQ  6.0056
 HD11 ILE  0.0000
   HA GL2  0.0000
  CZV CZV  7.3359
  ALY ALY  5.8230
  HD1 PHE  1.0000
  C27 XK2  1.7000
   CA GLU  2.0000
  AZB AZB  5.6246
  BHS BHS  11.7806
  CCH CCH  6.6732
    H PHE  1.0000
  BFW BFW  10.9385
  BEJ BEJ  6.5644
  HG2 GL2  0.0000
  HB1 HSD  0.0000
  AAH AAH  13.8834
  DCH DCH  6.2255
  AXW AXW  8.7909
  APZ APZ  6.3491
  CE1 HSC  1.7000
  AON AON  5.7158
  COV COV  5.7951
  BIK BIK  9.6278
   H2 OH2  1.0000
  DBI DBI  5.1660
  BAV BAV  5.5248
  BBA BBA  6.8279
  CDY CDY  6.2956
  HB1 ALA  0.0000
  BZR BZR  6.9523
  HB1 CYS  0.0000
  AVA AVA  5.5381
  O4' QSI  1.4000
   CE LYS  2.0000
  BNJ BNJ  6.2583
  BMA BMA  8.6818
  CUF CUF  6.8397
  CDV CDV  6.0882
  BUT BUT  5.3294
  BEP BEP  5.8669
  ALH ALH  5.1841
    C PRO  1.7000
  H62 QSI  1.0000
  BIT BIT  7.4758
  C4' QSI  2.0000
  BNG BNG  5.2575
  DJU DJU  7.2803
  DML DML  8.1406
  CWJ CWJ  7.7832
  CSF CSF  7.2416
    H AS1  1.0000
  BBD BBD  7.9657
  H4' QSI  0.0000
  CDG CDG  5.5094
  AIM AIM  6.3381
  CCC CCC  7.3044
  AZW AZW  6.5384
  CBC CBC  6.7904
  ALZ ALZ  9.0056
  DJG DJG  7.8524
  CNL CNL  6.3917
  CJK CJK  9.6415
  AQA AQA  6.0925
  HD1 HIS  1.0000
  AAC AAC  5.4040
    C HSC  1.7000
  BDH BDH  7.0078
  DMB DMB  5.4875
  CD2 TYR  1.7000
  AAN AAN  10.9292
  CMJ CMJ  8.1514
  AWI AWI  9.5134
  BRJ BRJ  6.5640
  CQR CQR  6.8143
  HD2 HSC  1.0000
  BHU BHU  13.4230
  BDF BDF  5.6059
   CA AS2  2.0000
  BFF BFF  13.7390
  CSA CSA  9.1448
  CIL CIL  11.0554
  H26 XK2  1.0000
  DDM DDM  7.5691
  CMY CMY  9.1144
  CDN CDN  6.8651
  BGB BGB  15.7776
  HE2 HSD  1.0000
  BIX BIX  12.1985
  BRG BRG  5.9990
   CE MET  2.0000
  BGS BGS  13.4860
  AIT AIT  10.0076
  ACV ACV  12.5147
  CRF CRF  5.3056
  AWR AWR  6.3868
  AIA AIA  10.9108
  AEN AEN  7.8483
    C VAL  1.7000
    C AS2  1.7000
  HD1 ARG  0.0000
  CAT CAT  5.8438
  BYX BYX  5.0688
  DBC DBC  8.2244
  CNO CNO  7.6026
  CMZ CMZ  8.6117
  CFB CFB  5.6688
  BOS BOS  6.1456
  AWO AWO  5.3625
  DFY DFY  6.9629
  CLB CLB  9.0437
  HD2 LYS  0.0000
  DFV DFV  5.7261
  BKN BKN  5.3907
   HN GL2  1.0000
  DLM DLM  5.2365
  BGE BGE  12.9026
  AQQ AQQ  7.2725
  DND DND  5.1868
  DJA DJA  5.1128
  CEB CEB  7.2168
  ANT ANT  6.2898
   C2 TSA  2.0000
  OH2 TIP  1.4000
  DKD DKD  5.8171
  AMW AMW  9.6628
  AYD AYD  6.6605
  BCP BCP  7.5181
 H5'' QSI  0.0000
  BQJ BQJ  8.8089
 HH12 ARG  1.0000
  BPI BPI  9.6087
  DAO DAO  5.7904
   CD LYS  2.0000
   CB AS1  2.0000
  HB2 PRO  0.0000
  DJR DJR  5.9646
  HB2 HSC  0.0000
  CJM CJM  6.5856
  DJQ DJQ  5.3207
  BHK BHK  8.6345
   CA THR  2.0000
  CZM CZM  8.1552
  H7B XK2  0.0000
  AXZ AXZ  6.3437
  AUT AUT  5.3260
   CD ARG  2.0000
  HD1 TRP  1.0000
  CWZ CWZ  7.0798
   CG HSD  1.7000
  AOM AOM  5.0668
  BDR BDR  6.5838
  ADC ADC  11.7001
  CKA CKA  8.7672
  CVY CVY  5.1592
  BPH BPH  7.2927
  OD1 ASP  1.4000
  CXX CXX  5.0421
    C ASN  1.7000
  CHT CHT  5.5844
  ASP ASP  7.6939
 H61B XK2  0.0000
  DEC DEC  5.5930
  AVL AVL  7.9793
  ASW ASW  8.4814
  AMV AMV  5.9182
  CCZ CCZ  5.1780
  DLA DLA  6.9425
  BYJ BYJ  6.7277
  AAQ AAQ  8.4583
  AOS AOS  5.5021
  DKA DKA  6.1917
  CFP CFP  6.9088
  HD2 HSE  1.0000
  BGJ BGJ  10.1253
    D max  0.0000
    O AS2  1.4000
  DIK DIK  6.0924
  BKO BKO  8.5940
  BLZ BLZ  8.0644
 HG12 VAL  0.0000
  BJA BJA  5.3359
  AUP AUP  5.4137
    N THR  1.5000
  BUG BUG  5.6688
  CIJ CIJ  22.6034
  AWM AWM  5.8146
  BTX BTX  8.2775
  DJH DJH  6.1724
  AVO AVO  6.7106
   CB THR  2.0000
  CAO CAO  5.9037
  DDZ DDZ  5.3998
  BIB BIB  12.1374
  C31 XK2  2.0000
  CCE CCE  5.6331
  BIV BIV  5.5820
  SP2 SP2  1.5000
  HG1 THR  1.0000
  BWD BWD  5.5646
  CD1 ILE  2.0000
  BYR BYR  5.0201
  ARL ARL  6.1546
  AEO AEO  9.0685
  DLL DLL  5.8180
  CWF CWF  5.8841
  APH APH  6.0777
  AUA AUA  5.2078
  AFE AFE  8.8488
  AEY AEY  7.1372
  APD APD  11.9753
  BAS BAS  5.7431
    O LEU  1.4000
  DDE DDE  5.4473
  APY APY  5.9028
   CA TRP  2.0000
   H2 TIP  1.0000
  C78 XK2  1.7000
  AZZ AZZ  6.6073
  HB1 HIS  0.0000
  BBR BBR  7.1426
  CFC CFC  5.7337
  CJF CJF  12.5322
  AKC AKC  5.8354
  CPW CPW  6.2538
  H26 TSA  1.0000
  AIP AIP  8.3163
  DFE DFE  5.3161
  CAB CAB  6.0353
  CNA CNA  8.2418
   CB ASN  2.0000
  CQQ CQQ  8.2988
  CGX CGX  6.5278
  CTB CTB  5.9131
  AKI AKI  7.2500
  HD1 ASP  1.0000
  H16 TSA  1.0000
    N ASN  1.5000
  DGG DGG  8.2604
  AWQ AWQ  7.3187
  BZD BZD  5.7337
   CA ILE  2.0000
  CKN CKN  5.4321
  DDN DDN  7.4497
  AZF AZF  5.7129
  BKS BKS  9.8725
  CAE CAE  5.1347
  AMA AMA  9.9357
  CSQ CSQ  9.0471
  AKG AKG  8.4124
   OD HYD  1.4000
  ABW ABW  6.3045
  C61 XK2  2.0000
   HG SER  1.0000
  CRB CRB  6.0050
  BYY BYY  7.1680
  C37 XK2  1.7000
  CXH CXH  7.1756
  BQI BQI  10.4342
    O ARG  1.4000
 HH11 ARG  1.0000
  BYN BYN  5.2905
  CGS CGS  6.1671
  DBE DBE  5.9093
  BOG BOG  5.7357
  DLG DLG  5.5446
  BFZ BFZ  16.6732
    C LEU  1.7000
  DHW DHW  5.3801
  CG1 ILE  2.0000
  DNC DNC  5.9563
  HB1 GLU  0.0000
  DGH DGH  5.4211
  AXP AXP  5.5189
  ACG ACG  7.7138
    N GLY  1.5000
   CG AS1  1.7000
  DBQ DBQ  5.1731
  DBO DBO  8.5040
   OG SEP  1.4000
  BZQ BZQ  5.0630
  AOV AOV  5.3088
  AXI AXI  6.4191
   N6 QSI  1.5000
  DIU DIU  7.3239
  AAL AAL  12.9402
    O SER  1.4000
   O1 XK2  1.4000
  AKK AKK  5.5344
  CZS CZS  7.3028
  BBO BBO  5.5700
   CG ARG  2.0000
   HB THR  0.0000
    C SER  1.7000
  AVK AVK  5.0022
   HN THR  1.0000
  BAJ BAJ  5.7133
  HD2 ASP  1.0000
  BDU BDU  6.3786
  BCF BCF  6.2861
  CLP CLP  5.2198
   HA SEP  0.0000
  CLI CLI  10.8828
  BNX BNX  5.4999
  BCJ BCJ  7.5219
  BYI BYI  5.3999
  ANB ANB  5.2861
  CPY CPY  5.4853
  BBW BBW  5.5145
  CYY CYY  6.7293
  CPJ CPJ  8.3110
  AHQ AHQ  7.2548
  AOL AOL  9.6329
  DLC DLC  5.0295
  CAF CAF  5.0953
  BHJ BHJ  8.0674
  HG2 PRO  0.0000
  BAM BAM  5.6154
  HE2 HSE  1.0000
  CBT CBT  5.9725
  APW APW  6.4263
  BGC BGC  9.9653
  DLU DLU  5.7677
  DBS DBS  5.2884
  COU COU  12.8866
  BRT BRT  5.7095
  BPL BPL  7.3694
  NH1 ARG  1.5000
   HN MET  1.0000
  DMQ DMQ  5.2985
  AKR AKR  6.4353
  DDA DDA  6.2543
  CJD CJD  7.4037
  H36 XK2  1.0000
  CPQ CPQ  14.2136
  BNT BNT  16.5839
  BNO BNO  5.6199
  ACQ ACQ  5.4919
  BOB BOB  7.8706
  AHV AHV  5.4300
  AQG AQG  5.0248
  AZG AZG  5.6347
  AYK AYK  5.4420
  BIH BIH  14.7177
  CSO CSO  5.2636
  CXA CXA  5.7627
  HB1 GL1  0.0000
  BNK BNK  8.9317
  CWW CWW  5.8907
  AWA AWA  7.3386
  AAY AAY  20.7771
  BCC BCC  7.7983
  AAD AAD  24.1098
  COO COO  6.3638
  CBL CBL  6.1967
  BAB BAB  5.6761
   HN ARG  1.0000
  CUZ CUZ  5.8727
  CTE CTE  7.0150
  BJD BJD  7.6849
  AWF AWF  5.0064
  AVD AVD  5.1365
  BVC BVC  8.8725
  DMM DMM  5.8875
  CTS CTS  6.9147
  CRD CRD  9.7887
   CA ASP  2.0000
  CBH CBH  6.1103
  CAG CAG  6.5174
   CB QSI  2.0000
  CEK CEK  5.9349
  DKU DKU  5.0143
  DAK DAK  5.7160
  CGI CGI  6.2177
  BNI BNI  5.9225
   HA PHE  0.0000
  DCY DCY  6.5734
  CGO CGO  5.5621
  BED BED  5.2749
  BAL BAL  5.4927
  DAS DAS  6.2416
  DMC DMC  6.7826
  CNM CNM  14.5807
  CTP CTP  5.8698
  HE2 GLU  1.0000
  BNQ BNQ  9.5216
  BLA BLA  7.3905
    H HIS  1.0000
  AKS AKS  10.5438
  HG1 CYS  1.0000
  AAF AAF  6.6003
  BQS BQS  5.1824
  CVW CVW  6.1985
  CME CME  5.7026
  AVC AVC  6.1943
  APJ APJ  6.0303
  DCG DCG  6.3280
  HB1 MET  0.0000
  CXF CXF  9.4673
  BYP BYP  7.5397
  AQR AQR  8.1667
  BOP BOP  6.4366
  DGM DGM  5.6276
  H73 XK2  1.0000
  BFD BFD  6.2988
  CZ3 TRP  1.7000
  BHH BHH  5.9415
  AFR AFR  6.9937
  BGU BGU  5.0189
  H5' QSI  0.0000
  BPX BPX  6.2352
  AJG AJG  5.3451
    N QSI  1.5000
  BDW BDW  5.4719
  CJU CJU  9.1791
  BLC BLC  8.9636
  CD2 PHE  1.7000
  DMU DMU  7.1162
  CGY CGY  5.3892
  DMF DMF  5.0726
  H27 XK2  1.0000
  BWC BWC  5.5094
  DGD DGD  6.7778
  H29 XK2  1.0000
  AAV AAV  5.3619
  CE1 PHE  1.7000
  AGQ AGQ  6.0626
  BHZ BHZ  8.3553
  CVG CVG  6.2777
  CCF CCF  6.3668
  COR COR  8.7446
  CEW CEW  7.7539
  AHG AHG  6.8730
  DAZ DAZ  6.6711
  CNS CNS  6.0791
    C GLU  1.7000
  BUF BUF  7.6670
  BGQ BGQ  15.2060
  ND1 HIS  1.5000
  DGL DGL  7.5199
  AYF AYF  6.3652
  BVY BVY  7.4780
  CBV CBV  5.8303
  DAG DAG  5.5654
  BRY BRY  6.0821
  AZC AZC  5.5817
 HE21 QSI  1.0000
  CSD CSD  8.2703
  BWW BWW  10.1977
  BNA BNA  7.3016
  BJU BJU  12.7594
  BHV BHV  11.6188
  BYZ BYZ  9.1572
  CJX CJX  5.3347
  CII CII  14.5949
  AWS AWS  5.6324
  DAQ DAQ  12.1073
  CBR CBR  6.3758
  AAA AAA  6.1041
  DEB DEB  5.1543
  DBH DBH  5.5608
  CPD CPD  9.6213
  CRO CRO  6.7144
  CSC CSC  5.0702
  HB1 HSE  0.0000
  DHJ DHJ  7.8550
  AUY AUY  5.0405
  ASQ ASQ  6.2948
  ANC ANC  8.4339
   CD ILE  2.0000
  BVZ BVZ  5.4063
  BFA BFA  5.6938
   CB SEP  2.0000
  CQI CQI  8.8767
  APL APL  11.4817
  AHK AHK  10.7795
  BLP BLP  13.6210
  BDS BDS  5.0905
  DBT DBT  6.5083
  HO5 XK2  1.0000
  ARJ ARJ  6.1320
  CBW CBW  5.6092
  BPJ BPJ  8.2230
   HA HSC  0.0000
  CYL CYL  7.0235
  BTR BTR  5.2645
  BLT BLT  6.6228
  ASD ASD  5.1371
  HB1 PRO  0.0000
  BVH BVH  5.8786
  DDG DDG  6.2725
  HE1 HSE  1.0000
  CVE CVE  5.1674
  BMR BMR  6.0669
  BCN BCN  7.2446
  AOH AOH  8.2461
  BIC BIC  10.6779
  BTN BTN  5.9017
  DJI DJI  5.0237
 HG23 VAL  0.0000
   HA MET  0.0000
  BFK BFK  17.7677
  AEK AEK  10.3951
  BQU BQU  6.9599
  BII BII  5.8890
   HH TYR  1.0000
  CIR CIR  7.6692
  BFU BFU  10.3544
  ANP ANP  5.5282
  CYH CYH  5.3412
  BXA BXA  6.8334
  CYV CYV  6.5886
  DKC DKC  5.3243
  CJA CJA  6.8272
  O23 TSA  1.4000
  CPR CPR  5.4381
  ADZ ADZ  6.6546
  BRN BRN  6.9899
  H24 XK2  1.0000
  AFD AFD  7.3070
    C AS1  1.7000
  BOT BOT  6.3192
  H2B XK2  0.0000
   O8 TSA  1.4000
  BAW BAW  5.0865
    N VAL  1.5000
  CXL CXL  7.5383
  AYI AYI  5.0188
  ABY ABY  11.6277
 HG11 ILE  0.0000
  BAZ BAZ  5.3806
   HN ASN  1.0000
   CB ARG  2.0000
  CD1 TRP  1.7000
   C6 QSI  1.7000
  CEM CEM  7.7291
  DNH DNH  5.5295
  BWP BWP  5.2395
  DIL DIL  6.2211
   O2 SEP  1.4000
  AUG AUG  6.7302
  AFW AFW  7.7122
  BBL BBL  5.0693
  NE2 QSI  1.5000
  ABB ABB  13.5079
    H ALA  1.0000
  BLB BLB  10.6515
  BJP BJP  5.0626
    O LYS  1.4000
  BMT BMT  10.5403
  DKR DKR  5.2748
  CBN CBN  5.2757
  BDM BDM  5.8728
  DEU DEU  6.4173
  BXT BXT  5.2719
  BGW BGW  13.5513
  AVI AVI  5.6318
   HA THR  0.0000
  CKW CKW  12.3977
  CAH CAH  5.6867
  BAX BAX  6.2000
  DHP DHP  5.5512
  AWP AWP  5.5710
  BOW BOW  6.8445
  CMU CMU  6.6705
  BDI BDI  5.5636
  C21 XK2  1.7000
  BSI BSI  5.9617
  ATF ATF  5.2260
  CHP CHP  5.5461
  CON CON  9.3950
  CNV CNV  6.3935
  ND1 HSC  1.5000
  CGN CGN  5.0963
  DJS DJS  5.5178
   CA GL2  2.0000
   C7 XK2  2.0000
  CLH CLH  11.5399
   H4 XK2  0.0000
  CMH CMH  9.1379
  DJV DJV  5.6162
  BRU BRU  7.0929
   C5 XK2  2.0000
    N LYS  1.5000
  BSY BSY  5.8633
  ADD ADD  7.9961
  CGV CGV  5.3203
  BTG BTG  5.0197
  BXJ BXJ  5.5349
  APA APA  7.0333
  BYH BYH  5.3800
  BDD BDD  5.7737
  AWV AWV  5.7022
   HA AS1  0.0000
  BGR BGR  9.2247
  CGL CGL  6.3270
  ARV ARV  6.5906
  AHB AHB  6.2375
  AJW AJW  5.1105
  AWU AWU  5.5667
  AJS AJS  8.5907
  BWS BWS  5.5898
  BWF BWF  6.5598
  CXK CXK  8.7890
  CXB CXB  7.9828
  CKF CKF  6.2202
  BGY BGY  13.5866
  AST AST  6.2904
  AFZ AFZ  9.2673
  ABU ABU  9.1502
  HB2 TRP  0.0000
  HD1 ILE  0.0000
  CXC CXC  6.3292
  CHD CHD  7.4023
  DFQ DFQ  6.6242
    O GL2  1.4000
  BXZ BXZ  7.2258
  BEW BEW  5.1340
  BZN BZN  7.5020
  DHN DHN  5.2633
  CMT CMT  5.1355
  BQP BQP  8.8938
    C GLY  1.7000
  APE APE  8.6251
  AIL AIL  6.0157
   HN GLN  1.0000
  AXH AXH  5.6346
  HB1 SEP  0.0000
  BUM BUM  7.0685
  BAD BAD  5.0745
  ADA ADA  9.6846
  BEA BEA  6.4747
  C35 XK2  1.7000
  AVT AVT  6.0881
  AHO AHO  9.4917
  CZY CZY  7.4734
  CUS CUS  8.9884
  HH2 TRP  1.0000
  CAY CAY  5.1827
  ASC ASC  5.1408
  AYP AYP  6.2415
  ACT ACT  6.7590
  DKW DKW  5.4596
  C74 XK2  1.7000
   CG MET  2.0000
 HG22 THR  0.0000
  AJR AJR  5.4962
  H66 XK2  1.0000
  BXM BXM  5.5707
  CYU CYU  5.5214
  CEN CEN  6.8042
  BCI BCI  5.0919
  BLY BLY  5.1240
  CDD CDD  5.1614
  CH2 TRP  1.7000
  HT3 QSI  1.0000
  ADL ADL  9.2327
  CAV CAV  5.1694
  ALW ALW  8.8301
  CXY CXY  6.2562
  CG2 VAL  2.0000
  DGE DGE  7.2603
    H GLN  1.0000
    D min  0.0000
  HE1 TYR  1.0000
    O GLN  1.4000
  BTD BTD  5.9287
  BEY BEY  5.5713
  BXN BXN  6.5232
  AYY AYY  8.0191
  AXJ AXJ  5.0446
    O TYR  1.4000
   C9 TSA  2.0000
  BEX BEX  6.7065
  BAC BAC  6.2684
  AAB AAB  17.4595
  ACZ ACZ  12.6586
   C4 XK2  2.0000
  BAG BAG  5.0986
  CCI CCI  5.0820
  BPR BPR  6.1117
  BBX BBX  5.6131
  HE2 PHE  1.0000
  HB2 LYS  0.0000
  BCQ BCQ  5.6986
  DFM DFM  5.4370
  CVU CVU  8.6314
  ABR ABR  19.3721
    C ILE  1.7000
  DAM DAM  5.1443
  BXF BXF  6.1092
  CWN CWN  7.6024
  DAR DAR  6.9169
  APF APF  5.3964
  OD2 ASP  1.4000
    H CYS  1.0000
  BKF BKF  11.0027
  OE2 GLU  1.4000
  CBA CBA  5.1055
  BET BET  7.0515
  BAU BAU  5.8341
  ALC ALC  9.9367
  CQF CQF  5.2522
  AUW AUW  6.1322
   CA HIS  2.0000
  DDL DDL  5.4989
  ALQ ALQ  5.2564
   CB ILE  2.0000
  DDI DDI  5.9501
  BPU BPU  7.0922
 DUM1 DUM  0.0000
  CZU CZU  5.5199
   CG QSI  2.0000
  HA2 GLY  0.0000
  DNE DNE  6.8481
  DBP DBP  7.8233
  BRC BRC  5.3850
  DJO DJO  5.2248
  AED AED  6.7850
  BPW BPW  7.1389
  DGO DGO  5.2118
  BVA BVA  7.3076
  CSL CSL  9.3971
  BUS BUS  7.2860
  CHW CHW  17.6453
  CPT CPT  6.6697
  ADJ ADJ  8.1850
  BYV BYV  5.6625
  BTC BTC  5.7137
  BDG BDG  6.4319
  AXQ AXQ  5.2548
  BPM BPM  5.8981
  CIW CIW  19.8894
    N GLU  1.5000
  CKJ CKJ  7.2271
  BJC BJC  10.3400
  CYP CYP  5.1591
  BDT BDT  5.0386
  AWK AWK  8.3753
   C5 QSI  1.7000
  AAO AAO  9.7284
   HN PHE  1.0000
  CWX CWX  6.3233
  AHA AHA  6.6575
  DIM DIM  6.2718
  DIC DIC  5.0091
  C29 XK2  1.7000
  ARZ ARZ  5.8581
  ANJ ANJ  6.9791
  C75 XK2  1.7000
  CUL CUL  8.8023
  BJR BJR  7.8068
  AYE AYE  5.7839
  ANF ANF  6.9737
  ANS ANS  7.8840
  HD2 ARG  0.0000
  AIU AIU  9.9093
  CKG CKG  11.5190
  AVU AVU  5.9750
    N MET  1.5000
  H76 XK2  1.0000
  ABF ABF  11.9937
  CZA CZA  5.1195
  BIN BIN  7.6722
  BWN BWN  5.8121
  CYO CYO  6.0973
  BNW BNW  10.4371
  CCB CCB  6.5039
  ASR ASR  8.6953
  DFT DFT  5.2743
  CRP CRP  8.6672
  AYV AYV  9.7106
   HN GL1  1.0000
   CB LEU  2.0000
  HD1 LYS  0.0000
  ALL ALL  6.2962
  APR APR  6.9498
  BTQ BTQ  5.0172
  BTM BTM  5.6276
  BPA BPA  6.8884
  DAA DAA  6.5834
  BIZ BIZ  6.7430
  AMG AMG  8.8806
  AZD AZD  10.2341
  BGI BGI  11.5397
  CUG CUG  5.6167
  DMO DMO  5.0982
    H HSC  1.0000
  DDT DDT  6.0908
  BVD BVD  6.4848
  CWK CWK  5.3836
  CZG CZG  5.9623
  HG2 LYS  0.0000
   CB HSC  2.0000
  CAA CAA  6.8855
   HN AS2  1.0000
  DDO DDO  5.0991
  ADG ADG  6.0447
  BIO BIO  14.8425
    C ARG  1.7000
  CSS CSS  9.1631
  ALN ALN  5.0554
    O GLY  1.4000
  BWT BWT  5.0918
  CWE CWE  7.9743
  AOT AOT  5.7649
   CG ASN  1.7000
  DMV DMV  9.6837
  CBK CBK  5.7754
  DFS DFS  5.9937
  CZQ CZQ  6.0638
   HA TRP  0.0000
  ABN ABN  7.6789
  AGG AGG  8.0812
  ALV ALV  5.5946
  BFO BFO  8.5485
  AUE AUE  6.7548
  ATG ATG  5.7180
  DKP DKP  5.0398
  DIP DIP  7.5403
   HN HSC  1.0000
  CFA CFA  6.3051
  BAA BAA  7.0720
  BRR BRR  8.3192
  AMO AMO  5.3235
  CYJ CYJ  6.5269
  CHY CHY  8.1750
   CA PHE  2.0000
   O1 SEP  1.4000
  CIM CIM  12.6287
  HD2 AS2  1.0000
  DFJ DFJ  5.4013
  CDS CDS  7.0897
  HG1 GLU  0.0000
  BQG BQG  11.2994
  HG1 GL1  0.0000
  CVD CVD  8.9947
  BKU BKU  14.7149
  COB COB  6.4034
  CPL CPL  6.6080
  BUL BUL  6.6390
   CB ASP  2.0000
  BFY BFY  5.1149
  C32 XK2  1.7000
  AFN AFN  6.8096
  CXW CXW  7.1215
  ANL ANL  7.0663
  BYB BYB  5.9071
  DAV DAV  6.1921
  BPB BPB  6.6422
  DHD DHD  6.5366
  AYJ AYJ  6.6234
  ASL ASL  7.1395
  DJP DJP  6.1119
  AGZ AGZ  9.4891
    O AS1  1.4000
  CEJ CEJ  5.2390
  AQD AQD  11.2432
   HD AS2  1.0000
  ATU ATU  5.9649
  AKN AKN  5.6025
  C25 XK2  1.7000
  BNC BNC  12.8696
  CAL CAL  5.1115
   N9 QSI  1.5000
  AEW AEW  5.9061
  CE1 HSD  1.7000
  BNH BNH  5.8105
  BXC BXC  5.3789
    C HYD  1.7000
  CQT CQT  5.3749
  CMA CMA  5.6203
  CBZ CBZ  5.1096
  BXR BXR  6.7014
  API API  7.0277
  CE1 HIS  1.7000
  BVU BVU  5.4486
  HB2 HYD  0.0000
  BEO BEO  5.2967
  DIX DIX  7.0460
   CA GLN  2.0000
  CSR CSR  6.4412
  BCR BCR  5.3491
  BPG BPG  5.4571
  BWV BWV  6.6898
  DDP DDP  6.7936
  BQA BQA  9.9525
  BEE BEE  5.9796
  ATA ATA  6.2723
  ATB ATB  7.2384
  CQW CQW  5.0073
  CMS CMS  11.4465
  CRG CRG  9.4155
  HB2 GLU  0.0000
  BLV BLV  7.8694
  BFG BFG  16.7898
  AOJ AOJ  7.4807
   HA ASP  0.0000
  DIB DIB  5.8399
  CYC CYC  6.8009
  CPK CPK  8.1528
  CWP CWP  9.4136
  CIG CIG  13.6591
   C8 QSI  1.7000
  ALA ALA  6.8686
  BWK BWK  5.3137
  BQY BQY  6.9319
  HB3 ALA  0.0000
   HD HYD  1.0000
  AMZ AMZ  9.3274
  C24 XK2  1.7000
  BDQ BDQ  5.1566
  DKM DKM  6.4592
  BZI BZI  5.9143
  CVM CVM  6.0868
  CHQ CHQ  6.6174
  CDP CDP  6.0384
  CZH CZH  5.1161
  ADI ADI  10.2610
   H2 QSI  1.0000
  AHR AHR  5.6427
  DGZ DGZ  5.5547
  DBB DBB  5.3706
    O GLU  1.4000
  CQH CQH  5.1792
   C2 XK2  2.0000
  ARM ARM  7.8429
   CA VAL  2.0000
  CWQ CWQ  5.5490
  BQF BQF  7.1436
  BJH BJH  6.1960
  DII DII  5.0448
  ATD ATD  6.8883
  CZZ CZZ  5.8000
  CTH CTH  9.9799
  C13 TSA  2.0000
  BQC BQC  8.6565
  CYK CYK  7.9114
  BJF BJF  8.6847
   CB GL2  2.0000
  CYQ CYQ  5.2562
  CVO CVO  6.8299
  CNY CNY  13.2793
  DIR DIR  5.6545
  CLV CLV  9.7705
  BRZ BRZ  5.8186
  AUK AUK  6.4126
  AAI AAI  6.6016
 HG22 VAL  0.0000
  CWU CWU  7.4140
  CFN CFN  5.4929
  DGY DGY  5.2276
  BNB BNB  7.1721
  DKX DKX  5.9209
    C GLN  1.7000
  BDB BDB  5.3085
  ABI ABI  11.6660
  AET AET  6.9521
  CEL CEL  6.3223
  CLW CLW  18.2424
  CWO CWO  5.5842
   CB TYR  2.0000
  BUN BUN  5.2697
  AJB AJB  5.4520
  H75 XK2  1.0000
  CPC CPC  5.1804
  BPF BPF  6.5718
  BIL BIL  10.2460
    H AS2  1.0000
  DHX DHX  8.9352
  DAL DAL  6.8067
  BYA BYA  5.1580
  BWX BWX  7.4480
  ALX ALX  6.9806
  O5' QSI  1.4000
  BBJ BBJ  5.6879
  NE2 HSE  1.5000
    N ARG  1.5000
  AIK AIK  6.1882
  DDY DDY  5.6387
  CXR CXR  6.7664
  AZO AZO  5.3799
  AAW AAW  5.7133
  DMK DMK  5.4595
  AXG AXG  5.9914
  H2A XK2  0.0000
  BMU BMU  8.3993
  HB2 HSD  0.0000
   CA GLY  2.0000
  ANN ANN  5.7024
  ALB ALB  7.8873
  CTA CTA  6.2603
  BLN BLN  6.1671
  DHK DHK  6.3516
  DFZ DFZ  6.7730
  CDX CDX  6.1208
  CXZ CXZ  7.9572
  BRK BRK  8.3764
  DBY DBY  9.6859
  BYE BYE  6.4025
  AXY AXY  5.1375
  BUE BUE  8.5257
  H61 QSI  1.0000
