# Supplementary material for: The Effect of Macromolecular Crowding on the Electrostatic Component of Barnase–Barstar Binding: A Computational, Implicit Solvent-Based Study
Source: PLoS One. 2014 Jun 10;9(6):e98618. doi: 10.1371/journal.pone.0098618 (PMC4051634; doi:10.1371/journal.pone.0098618)
Supplement: File S1 — Contains sample pdb files used in our analyses; each contains the barnase/barstar complex with a specific random placement of crowders of varying radii at 30% crowding density. Also included are files specifying, for each pdb file, the radii of each atom and model crowder. (TAR) [file pone.0098618.s005.tar › vary30percent_pdb/crowders_radii-49.siz]

aaaaaannnrrrrrrrr
  HN2      1.0000
 R185      1.8500
 HCT1      1.0000
  HN1      1.0000
  R15      1.5000
  NCT      1.5000
 OCT1      1.4000
 OCT2      1.4000
  HT1      1.0000
  HA1      0.0000
  CNT      1.7000
 HCT2      1.0000
 HT2G      0.0000
  NXT      1.5000
  OT1      1.4000
  CAY      2.0000
   OY      1.4000
  R18      1.8000
 HT2B      0.0000
  R20      2.0000
  R05      0.5000
 R195      1.9500
   CY      1.7000
 HTB3      0.0000
  HT2      1.0000
  R14      1.4000
  CTB      2.0000
  CAT      2.0000
  R19      1.9000
 HTB2      0.0000
  R00      0.0000
  R10      1.0000
   NT      1.5000
  HT3      1.0000
  R17      1.7000
 HT2A      0.0000
  HA2      0.0000
 R135      1.3500
 HT2C      0.0000
  OT2      1.4000
  ONT      1.4000
  CT2      2.0000
 HTB1      0.0000
  HNT      1.0000
  HY3      0.0000
  HY1      0.0000
  HY2      0.0000
  OXT      1.4000
   N7 QSI  1.5000
  CYZ CYZ  6.7645
  BOO BOO  6.3711
   C6 TSA  1.7000
  AFY AFY  11.9769
  CJL CJL  13.5283
  CAI CAI  6.3808
  BNV BNV  9.3779
  CFM CFM  5.1345
  BYC BYC  5.4925
  ADP ADP  13.0789
  BXK BXK  7.8554
  BQR BQR  6.2020
  BYW BYW  5.6676
   HA HYD  0.0000
    N PHE  1.5000
  CVA CVA  5.2282
  BMB BMB  14.6071
  HB1 AS1  0.0000
  CNK CNK  10.1271
  BRS BRS  6.3952
   CD PRO  2.0000
  BRB BRB  5.0869
  BMD BMD  9.7743
  H2' QSI  1.0000
  BPY BPY  6.7863
    C PHE  1.7000
 H31B XK2  0.0000
  BND BND  6.2516
   C3 XK2  2.0000
  AVY AVY  7.4615
   HN SEP  1.0000
  CIB CIB  12.0073
  CUC CUC  6.0358
  BUR BUR  5.7305
  ASS ASS  6.7349
  CCK CCK  6.4927
  BGX BGX  5.8203
  BHT BHT  9.7092
  CBF CBF  6.0296
  C3' QSI  2.0000
  ATX ATX  5.1033
  H79 XK2  1.0000
  CQS CQS  5.4914
  AHY AHY  6.9947
  CHG CHG  6.8165
  APV APV  5.1910
  BSX BSX  5.8184
  DCL DCL  6.6504
  AEM AEM  8.1406
  CDF CDF  5.1808
  AGD AGD  6.3800
  HD1 HSD  1.0000
  AXE AXE  5.7021
  BJS BJS  6.5273
  DID DID  5.0989
  CEF CEF  5.3231
  AGN AGN  10.8578
  CYR CYR  6.7979
  AMK AMK  6.9153
  CTQ CTQ  6.6492
  BBB BBB  5.3543
  AFT AFT  5.0137
  CDJ CDJ  6.9692
  ATE ATE  5.0794
  CD2 HSE  1.7000
  BNU BNU  8.7305
  BZF BZF  6.0620
  BMN BMN  7.7002
  DDD DDD  5.2744
  CWH CWH  9.2118
  CRV CRV  7.6895
   CG ASP  1.7000
    C CYS  1.7000
  AFH AFH  6.5621
  ARD ARD  7.3525
    C TRP  1.7000
  CYT CYT  9.7535
  COE COE  11.9050
  BIG BIG  11.6728
  AFI AFI  6.2528
  ASF ASF  5.4479
  BHY BHY  7.5933
  CUK CUK  7.8488
  DJX DJX  6.0059
  CAM CAM  6.2928
  CTG CTG  5.8131
  DDU DDU  5.8286
  CYG CYG  5.5762
  HE1 GL1  1.0000
  ASX ASX  10.3154
  CKI CKI  5.9615
  HB2 AS2  0.0000
  BTK BTK  8.5329
  CHS CHS  24.2406
  BUI BUI  8.5733
  HE2 TYR  1.0000
  BTO BTO  5.1625
  BSK BSK  6.3512
  ARI ARI  7.0562
   HA GLU  0.0000
  BYQ BYQ  6.0696
  H22 XK2  1.0000
  HE3 TRP  1.0000
  COK COK  7.1543
  AKW AKW  8.8683
  ALU ALU  5.0645
  BXB BXB  6.4315
  OD1 AS2  1.4000
  CKY CKY  12.3727
  BIS BIS  5.3501
  CDR CDR  10.0437
  DHT DHT  6.1652
  CCD CCD  7.0906
  BWU BWU  7.7673
  CXI CXI  5.1477
  BYD BYD  6.6281
  CGG CGG  6.2225
   CB GLN  2.0000
  CE1 TYR  1.7000
  AGT AGT  6.4516
  ADW ADW  13.4026
  HG2 QSI  0.0000
   C1 XK2  1.7000
    O ASN  1.4000
  AOB AOB  7.2394
  DGP DGP  5.2445
  CZI CZI  7.7289
  CPN CPN  5.2051
  CZN CZN  5.1522
  AEU AEU  11.1426
  C18 TSA  1.7000
  ANX ANX  5.3468
  CMF CMF  12.4167
  BRP BRP  10.3758
  BIE BIE  15.2183
   CD QSI  1.7000
  CRM CRM  5.0426
  AIS AIS  6.2422
  AWN AWN  8.0064
   H5 TSA  1.0000
  BBQ BBQ  5.2761
  BLK BLK  6.8025
  ALD ALD  5.4251
  CSM CSM  8.9777
  BZP BZP  7.3387
  DIG DIG  5.9775
  AIY AIY  8.3152
  ACD ACD  9.4005
  CLZ CLZ  12.0209
  CZL CZL  6.1160
  DIE DIE  5.1193
  BKH BKH  8.8543
  AMP AMP  6.6044
  AOY AOY  5.5479
  CXG CXG  6.8995
  COF COF  5.1565
  BFH BFH  18.5137
  DBX DBX  5.0368
  BBH BBH  6.1595
  BSE BSE  5.2861
  AKF AKF  6.4113
  CGC CGC  6.0701
   CB CYS  2.0000
  DEK DEK  7.0126
  DHC DHC  5.5053
  BHM BHM  8.0523
  APS APS  10.9678
   C4 QSI  1.7000
   CZ PHE  1.7000
  O3' QSI  1.4000
  CKS CKS  10.3165
    N HIS  1.5000
  CXT CXT  5.5876
  CFO CFO  5.3331
  CFH CFH  5.0428
  AIR AIR  8.3321
  HB2 SER  0.0000
  CRA CRA  6.7382
  O2S QSI  1.4000
  APX APX  5.0182
  BEU BEU  7.6499
  ACY ACY  11.5870
  H37 XK2  1.0000
  CKZ CKZ  5.4387
    O VAL  1.4000
  DEA DEA  6.8296
  BOE BOE  7.4763
  CWD CWD  7.0373
  CEO CEO  5.0918
  CTD CTD  7.9162
  DFN DFN  8.9748
  ACC ACC  16.5947
  HE1 HSC  1.0000
   CA ALA  2.0000
  DAP DAP  8.3881
  AQI AQI  8.5727
   H1 OH2  1.0000
  CJG CJG  10.6567
  AYX AYX  6.3620
  BJB BJB  6.9800
  CSX CSX  8.1685
   CD GLN  1.7000
  AGJ AGJ  11.3531
  CDL CDL  6.4542
  CXN CXN  5.0289
  BVO BVO  5.9549
  AEF AEF  10.4763
    H ARG  1.0000
  AXT AXT  5.9091
  AQC AQC  5.6173
    N AS2  1.5000
  BEZ BEZ  6.6098
  CRN CRN  7.3045
  BWJ BWJ  7.8206
  AES AES  7.1324
  BXV BXV  8.3864
  AEI AEI  8.2139
  APQ APQ  6.3814
  OE1 GLU  1.4000
  H34 XK2  1.0000
  DEF DEF  7.1019
  DAT DAT  8.3785
  CBI CBI  7.4151
  HE1 TRP  1.0000
  CTC CTC  7.1912
  DIO DIO  5.6214
  CXE CXE  5.1692
  CQL CQL  6.0904
  BNE BNE  8.1198
  CVL CVL  7.2078
  CLE CLE  6.5011
    N HSD  1.5000
   CB PRO  2.0000
  DGS DGS  5.5890
  CHU CHU  6.5489
  BOQ BOQ  7.1650
  HG2 ARG  0.0000
  CEI CEI  5.2929
  HB2 PHE  0.0000
  CTI CTI  8.8328
  CMQ CMQ  5.7426
  BKV BKV  11.1826
  AVF AVF  5.3250
  DES DES  5.6264
  CGQ CGQ  5.4152
  BIU BIU  9.1601
    O HSD  1.4000
  BBM BBM  5.1955
  CVQ CVQ  7.1355
  AQP AQP  5.3882
  AOD AOD  6.7146
 HG13 VAL  0.0000
    H MET  1.0000
  H12 TSA  1.0000
  BUC BUC  5.4499
  AVW AVW  5.9925
   HA LYS  0.0000
  CWY CWY  8.1908
  BDX BDX  5.5437
  ARC ARC  5.3140
  C5' QSI  2.0000
  ASG ASG  5.2116
  AMB AMB  6.4032
   CG TYR  1.7000
  C33 XK2  1.7000
   CA SER  2.0000
  BLE BLE  5.5496
  BZM BZM  5.3898
  HB1 ARG  0.0000
  AYL AYL  7.3038
  C28 XK2  1.7000
  BCS BCS  5.3500
  BNF BNF  8.4542
  BHI BHI  10.7879
  BBZ BBZ  6.8599
  BFJ BFJ  11.0396
  AZI AZI  5.3239
  AKD AKD  8.9285
  CSV CSV  7.9618
  HB1 AS2  0.0000
  CCQ CCQ  7.2392
  AUD AUD  5.3562
  BNM BNM  5.4258
  ALI ALI  10.9843
  OD1 ASN  1.4000
  C67 XK2  1.7000
  C72 XK2  1.7000
  CBE CBE  5.4858
  CLO CLO  6.0688
  BJT BJT  6.6622
  ABM ABM  20.8351
  CNH CNH  7.8070
  C1' QSI  2.0000
  AHX AHX  11.6663
  ACO ACO  9.9274
   HN ALA  1.0000
  CBM CBM  7.3620
   HN HYD  1.0000
  CGZ CGZ  20.1537
  BSC BSC  6.3340
  HG1 MET  0.0000
  DFF DFF  5.3337
  BSU BSU  5.3061
  BKI BKI  6.7281
  BCZ BCZ  6.4503
  AGV AGV  7.7398
  AKJ AKJ  5.3238
  CBX CBX  5.7093
 HE21 GLN  1.0000
   HG CYS  1.0000
  AUZ AUZ  7.9566
  AYT AYT  6.4276
  BQV BQV  5.2861
  AIC AIC  12.7733
   OC VDW  0.0000
  BVX BVX  6.9997
  HB1 LEU  0.0000
  DGK DGK  6.6706
  N10 QSI  1.5000
  AYZ AYZ  5.4091
  BRF BRF  5.1743
  BPT BPT  9.8511
  CHZ CHZ  17.2720
  BKC BKC  7.3645
  BJI BJI  6.8184
  BCG BCG  5.1664
  H35 XK2  1.0000
  BLX BLX  9.6162
  BYU BYU  6.3859
  CHB CHB  10.7554
  BPZ BPZ  7.9138
   HA HSE  0.0000
  BJL BJL  8.7828
  AGS AGS  7.9851
   CD GLU  1.7000
  AGF AGF  7.6193
   CB HIS  2.0000
  CND CND  6.9237
  ARS ARS  5.4300
  CTV CTV  6.9997
 H2'' QSI  0.0000
  AWX AWX  7.7172
  AJL AJL  10.4677
  OH2 HOH  1.4000
  CHV CHV  6.0566
  DGU DGU  5.5689
  CD2 LEU  2.0000
  BGF BGF  9.0318
  BLI BLI  10.0759
  DGB DGB  6.8751
 HD22 LEU  0.0000
  DCX DCX  5.0300
  CZF CZF  6.2881
  CTY CTY  6.5512
    O THR  1.4000
  CHN CHN  5.0333
  DIW DIW  5.8478
  AKV AKV  5.6529
  AEJ AEJ  5.0890
  ARR ARR  5.1418
  HD3 ILE  0.0000
  CDM CDM  8.4246
  ACI ACI  6.3385
  H71 XK2  1.0000
  DAI DAI  5.4411
  AMI AMI  5.6673
  CD1 PHE  1.7000
  CKB CKB  6.7557
  BLQ BLQ  7.5376
  AOP AOP  6.3223
  AWC AWC  5.5796
  DEZ DEZ  6.6591
  DCC DCC  6.5210
  AZL AZL  8.1963
  AHP AHP  6.9742
  CSU CSU  5.9049
  AYW AYW  6.1167
   CG LYS  2.0000
  CGP CGP  6.4874
  DAH DAH  5.3584
  ANI ANI  8.2966
  BGD BGD  12.2138
  CSB CSB  5.9732
  ATL ATL  6.0613
  DDC DDC  5.9314
  CLF CLF  13.6527
  AOO AOO  7.5045
  CGR CGR  6.8611
  AXM AXM  5.1262
   CG HIS  1.7000
  CHE CHE  14.4479
  CIC CIC  11.6509
   O7 TSA  1.4000
  DEM DEM  5.4283
  BCM BCM  5.7039
 HD22 ASN  1.0000
  ATV ATV  5.2463
    C LYS  1.7000
  BGA BGA  13.9476
  CHA CHA  9.9198
  CGE CGE  5.1067
  AGC AGC  11.5192
   HB ILE  0.0000
  CEU CEU  5.6516
  CUT CUT  6.2975
  BKA BKA  5.6081
  BWL BWL  5.2680
  CVT CVT  7.3459
  BCY BCY  7.8912
  AVB AVB  5.0743
 HG22 ILE  0.0000
  CWL CWL  7.0378
  CDI CDI  6.5143
  BJX BJX  7.7046
  CEQ CEQ  6.8186
  AVZ AVZ  6.2025
  BVW BVW  6.9664
  AHM AHM  6.6366
  HB2 ARG  0.0000
  BPQ BPQ  9.1757
  BWY BWY  6.1591
  BON BON  9.2686
  ABT ABT  7.5284
  C20 XK2  1.7000
  CQC CQC  6.1159
  ANY ANY  11.1650
  BKT BKT  5.6391
  AXA AXA  5.4333
  BDA BDA  5.0493
  BCX BCX  5.2421
  BMS BMS  7.9098
  COG COG  7.3788
  BCL BCL  7.7382
  AOA AOA  6.0848
  CVS CVS  5.0441
   CZ ARG  1.7000
  AIX AIX  7.5850
  DEW DEW  5.3980
  CUD CUD  5.0794
  BOH BOH  5.5726
  ASY ASY  6.7094
  CJO CJO  5.4102
  CZB CZB  5.1792
  BHW BHW  8.0910
  DEG DEG  5.7193
  CBO CBO  5.5810
  CLA CLA  5.9504
    H ILE  1.0000
  CCJ CCJ  5.9470
  AUR AUR  7.4212
    N ALA  1.5000
  CKT CKT  8.6838
  DED DED  5.2381
  BOV BOV  5.8562
  BOM BOM  5.3996
  CJW CJW  12.5844
  BAQ BAQ  7.7736
  O15 TSA  1.4000
  NE2 HSD  1.5000
  OE2 GL1  1.4000
  CMM CMM  5.3506
   CB TRP  2.0000
  BMQ BMQ  7.0318
  AUU AUU  6.4295
  ANO ANO  6.9277
  HE1 HIS  1.0000
  AFQ AFQ  8.6215
  AMT AMT  5.9850
   CD GL1  1.7000
  CBY CBY  5.3880
  ALG ALG  6.9226
 HG21 VAL  0.0000
  AOQ AOQ  8.2510
  OE1 QSI  1.4000
  HG2 MET  0.0000
  HB2 HSE  0.0000
  BTF BTF  5.8586
  BST BST  5.6594
  AFF AFF  6.5016
   HN CYS  1.0000
    H ASP  1.0000
  AIW AIW  6.5647
  DBA DBA  7.7767
  CQA CQA  6.7106
  CHX CHX  8.3692
    O GL1  1.4000
  CEG CEG  5.2876
  CMB CMB  10.5433
  AML AML  5.8188
  AMX AMX  5.5395
  DFB DFB  8.1470
  NE2 GLN  1.5000
  BVQ BVQ  5.1692
  BMI BMI  11.8781
  BJM BJM  10.5349
  CLL CLL  9.4108
  DFX DFX  5.8301
  CFR CFR  7.3903
  ADV ADV  6.6841
  BVF BVF  5.1645
  ASN ASN  6.0130
  HD1 HSC  1.0000
    N TRP  1.5000
  ABG ABG  22.5817
  BRQ BRQ  8.9159
  CWM CWM  5.7061
  BMY BMY  6.7712
    C ASP  1.7000
  BLD BLD  5.5002
  AAJ AAJ  8.0008
  CE1 HSE  1.7000
  BUX BUX  6.5490
  BHF BHF  7.0950
   HN TRP  1.0000
  AUB AUB  5.0098
  CMW CMW  10.4909
  BBY BBY  6.2513
  AZM AZM  5.0235
  ACR ACR  16.2106
  AXR AXR  5.0405
  CMK CMK  5.4576
  BXW BXW  6.4175
  ABP ABP  8.3912
  BLF BLF  12.9206
  AIQ AIQ  8.8946
  AYA AYA  5.1205
  CFL CFL  6.5720
  CQO CQO  5.6337
  DIQ DIQ  6.6006
  BXO BXO  7.4021
  CMN CMN  5.9525
  DJT DJT  5.9293
  CCA CCA  5.7942
  AJA AJA  6.7748
  DFH DFH  10.5571
  BUQ BUQ  7.9913
  HG1 ARG  0.0000
  BVP BVP  5.0004
  CEC CEC  5.2745
  DER DER  5.1863
  CIH CIH  6.5828
  HE2 MET  0.0000
  NE2 HIS  1.5000
  CJQ CJQ  9.4802
  ACN ACN  12.8449
   CG PHE  1.7000
 H31A XK2  0.0000
  BUK BUK  10.1055
  H25 TSA  1.0000
  DAY DAY  6.7728
  DBK DBK  7.7137
  BRO BRO  5.2065
  BNP BNP  5.0074
  AWL AWL  6.7760
  BZH BZH  5.1300
  CCN CCN  7.0687
  DEO DEO  5.2801
  BNR BNR  10.6435
   HE GLU  1.0000
  AXS AXS  5.0001
  AFJ AFJ  6.9848
  CIF CIF  11.7399
  CCM CCM  6.9027
  AIN AIN  8.2460
  CQJ CQJ  9.2785
  BLH BLH  6.5334
  BDE BDE  5.1121
  AEX AEX  7.3365
   CB MET  2.0000
  ALM ALM  6.1231
   H1 TIP  1.0000
  CRJ CRJ  5.2234
  BJE BJE  5.3696
  CMV CMV  12.4360
  BXE BXE  6.5589
  BAP BAP  5.2962
  ANZ ANZ  8.3857
  AJO AJO  6.7127
  DCN DCN  5.8951
  BMJ BMJ  5.0147
  AXK AXK  6.5265
  CJN CJN  8.7998
  BXI BXI  5.0796
  BGT BGT  8.5064
 HG12 ILE  0.0000
  DJD DJD  6.2882
  AKY AKY  10.0409
  BGZ BGZ  5.2861
  AZY AZY  6.5874
  AVH AVH  5.2967
  ARQ ARQ  7.8742
  ADU ADU  5.0549
  CRC CRC  10.7711
  ARW ARW  7.1177
  AQO AQO  7.6536
  AVV AVV  6.3409
  OE1 GL2  1.4000
  BWE BWE  5.8555
  COY COY  5.1935
  AFK AFK  6.4014
  APT APT  5.9619
  CUW CUW  7.1186
  CLR CLR  13.3456
  BGK BGK  17.4078
  BDY BDY  5.1827
  AOC AOC  6.1923
   CG GL2  2.0000
   CA MET  2.0000
  CRI CRI  7.1947
  BHP BHP  5.3830
  DDH DDH  5.0473
  AQW AQW  7.7106
  H65 XK2  1.0000
  DAF DAF  6.2128
  AEL AEL  5.0387
  CUO CUO  6.3383
  CXM CXM  5.7995
  CCT CCT  6.5184
  AXF AXF  6.8037
  AGE AGE  9.3689
  CRH CRH  10.8719
  BCE BCE  6.4718
  DDQ DDQ  5.2528
  BFX BFX  22.5235
  BHD BHD  17.0289
  CD2 HSC  1.7000
    N GL1  1.5000
   CA ARG  2.0000
  APM APM  5.1466
  BAO BAO  5.8873
  AEA AEA  6.7401
  HB1 PHE  0.0000
  C66 XK2  1.7000
  CBU CBU  5.4669
  ACW ACW  14.1795
  CEP CEP  5.0019
  BLS BLS  8.2606
  AXB AXB  5.3179
  ASE ASE  9.4422
  DIJ DIJ  5.0496
  DFC DFC  5.5799
  HG1 GLN  0.0000
  CJV CJV  9.4984
  CUJ CUJ  6.0964
  DCP DCP  6.8829
  AQK AQK  5.0763
  DIT DIT  6.4370
  ND1 HSE  1.5000
  AZQ AZQ  5.6531
  BEV BEV  15.8225
    C MET  1.7000
  AVP AVP  5.4258
  ANE ANE  11.2774
   H3 XK2  0.0000
  AOW AOW  6.1757
  CQN CQN  9.1479
  AEP AEP  7.1494
  H3' QSI  1.0000
  ATJ ATJ  7.2676
  O2' QSI  1.4000
   SD MET  1.8500
  DBJ DBJ  5.3867
  ARP ARP  6.0034
  ABH ABH  18.3484
  DJJ DJJ  5.0016
  HB1 ASN  0.0000
  CUN CUN  5.4436
  AYU AYU  5.3015
  ABO ABO  13.5482
   CA CYS  2.0000
  DGF DGF  5.2796
  BFI BFI  15.7951
  AZJ AZJ  5.5077
  BJZ BJZ  7.1142
  CIX CIX  14.9894
  BFV BFV  17.8433
  ATH ATH  6.6070
  BAH BAH  5.0596
  BFS BFS  21.1950
  AGY AGY  8.6673
  BKW BKW  5.5018
    C GL2  1.7000
  BSD BSD  5.7801
  BVK BVK  8.6681
  AMF AMF  12.8388
  AKA AKA  5.5836
    O PHE  1.4000
 H61A XK2  0.0000
  AIB AIB  6.8838
  HE1 GL2  1.0000
  BEC BEC  5.5067
  AXD AXD  5.7910
  AOZ AOZ  5.1599
  AOE AOE  6.0532
  CPZ CPZ  10.4127
  AGX AGX  6.6891
   CG HSE  1.7000
  AKB AKB  7.5311
  CKO CKO  5.3101
   N7 XK2  1.5000
  DJW DJW  5.2838
  CMX CMX  7.1429
  CRL CRL  6.9510
  BXY BXY  8.9935
  BNL BNL  6.5957
  BAK BAK  5.1946
  ACJ ACJ  7.8092
  BEG BEG  7.3080
    H SEP  1.0000
  CFJ CFJ  5.3688
  HB2 AS1  0.0000
   SG CYS  1.8500
  HD2 ILE  0.0000
  BZL BZL  5.6487
  ARH ARH  5.8062
  CMR CMR  6.5108
    O HSE  1.4000
  CD1 LEU  2.0000
  CCW CCW  6.4608
  BSA BSA  5.9634
  CXV CXV  8.6415
  CGM CGM  5.3044
  BRL BRL  7.2556
  BNN BNN  5.9648
  CXQ CXQ  7.0625
  BVG BVG  6.5396
  CE2 TRP  1.7000
  CRZ CRZ  6.0848
  HB1 QSI  0.0000
  BFR BFR  24.7201
  APN APN  6.2439
  HB2 CYS  0.0000
  CDW CDW  6.9478
  AZK AZK  5.3460
  BBP BBP  5.3499
  ARX ARX  6.7379
  AOI AOI  6.6940
  BJV BJV  11.2700
  BBC BBC  5.1697
  CWR CWR  6.7190
   CG GLU  2.0000
  COH COH  5.8996
  AHZ AHZ  5.7329
  DIY DIY  5.9326
  CZD CZD  5.7674
  AKH AKH  9.8487
  ADO ADO  6.3823
  BMK BMK  5.8522
  H63 XK2  1.0000
  DHF DHF  5.5116
  ACU ACU  5.3627
  CPU CPU  6.2198
  CBS CBS  5.5453
 HE22 GLN  1.0000
  ADQ ADQ  16.9642
  ARK ARK  7.1454
   O4 XK2  1.4000
  BXQ BXQ  6.7493
  CLQ CLQ  7.3606
  CSG CSG  7.0688
  BZU BZU  5.1611
  CUQ CUQ  8.2758
  CSZ CSZ  6.8477
  DHL DHL  7.1165
  CVV CVV  9.7176
   HN TYR  1.0000
  AUN AUN  5.7363
  CYD CYD  6.3877
  CUH CUH  5.2701
  DFO DFO  6.6446
  CHC CHC  8.4251
  AMY AMY  10.1509
  BYM BYM  5.0501
  DHH DHH  5.5520
  AIF AIF  9.6145
  ABZ ABZ  5.8355
  CPE CPE  6.4915
  CNX CNX  6.8168
  CHJ CHJ  18.1428
  APC APC  7.4571
  BJJ BJJ  8.6110
  BQN BQN  10.1507
  CRK CRK  6.0049
  BSO BSO  7.5840
  DCB DCB  6.3219
  BSB BSB  5.1788
    C HSD  1.7000
   HA ARG  0.0000
  AYQ AYQ  7.1858
  CYS CYS  5.7267
  AIZ AIZ  7.9781
  BBN BBN  5.8489
  DGX DGX  6.3289
  CQK CQK  5.1035
  CRX CRX  5.4833
  AMM AMM  8.3131
  AVM AVM  5.8785
  CRW CRW  5.8371
 HD12 ILE  0.0000
  ATC ATC  5.2701
  CET CET  5.1194
  DHM DHM  5.6644
  BDL BDL  6.6299
   CB GL1  2.0000
  ATR ATR  6.7491
  C19 TSA  1.7000
  AYB AYB  5.0377
  DIZ DIZ  7.3063
  AAE AAE  13.6752
  OE1 GLN  1.4000
  AUJ AUJ  5.1470
  BUH BUH  6.0850
  AUX AUX  5.0867
  H21 TSA  1.0000
  AWD AWD  7.1734
  CYI CYI  6.4071
  CBQ CBQ  7.2821
  AKO AKO  9.5948
  BLR BLR  6.2605
  BSR BSR  9.4622
  BSG BSG  6.2345
   HN ASP  1.0000
 H3'' QSI  0.0000
  DJF DJF  5.1397
  CFZ CFZ  5.4647
  BMG BMG  5.9604
  CFU CFU  6.1737
  ATI ATI  8.5968
 HG21 ILE  0.0000
   HA ILE  0.0000
   CB HSE  2.0000
  CUX CUX  11.0124
  BCW BCW  5.7053
  BHE BHE  9.8730
  BDC BDC  7.8814
  AFB AFB  8.2410
  BFQ BFQ  12.3747
  BXS BXS  6.0812
  ANW ANW  6.5732
    O CYS  1.4000
  AQZ AQZ  10.5093
  AMU AMU  5.8141
   C6 XK2  2.0000
  BSW BSW  8.0239
  BMZ BMZ  6.1671
  BWB BWB  6.2545
 HD21 LEU  0.0000
  AHE AHE  12.0700
  ADM ADM  5.7033
    O ASP  1.4000
  AJU AJU  5.8984
  DCW DCW  6.0992
  AQU AQU  6.0506
  DHV DHV  6.3970
  CAS CAS  5.3805
  BOR BOR  5.3031
   N3 QSI  1.5000
  BHC BHC  12.3591
  CFI CFI  5.3598
  ACX ACX  9.4143
  OD2 AS1  1.4000
    H GL2  1.0000
  HB1 GLN  0.0000
  DFU DFU  7.8133
  CKX CKX  7.3292
  CFD CFD  6.0992
  CNI CNI  5.7734
  AQX AQX  6.2029
  BFP BFP  12.5463
  CFW CFW  7.5145
    C GL1  1.7000
  COQ COQ  6.4924
  AQF AQF  5.6982
  AVG AVG  7.0855
  C2' QSI  2.0000
 HD13 LEU  0.0000
  AGP AGP  5.8333
  CHO CHO  5.7146
   HB VAL  0.0000
  CSP CSP  5.9083
  CFS CFS  5.6829
  CJS CJS  8.4908
  CAN CAN  6.5742
  AXC AXC  5.6297
   HA VAL  0.0000
  DCA DCA  8.3404
  DBD DBD  5.7639
  AHT AHT  5.1296
  BAN BAN  5.2485
  BCT BCT  5.3626
  BID BID  11.0860
  AQB AQB  8.5008
  BYS BYS  7.3557
  DJB DJB  5.6793
  CVJ CVJ  5.5118
  AOR AOR  9.4148
  CBD CBD  5.6016
  AUS AUS  5.0079
  ADR ADR  8.4001
  AHD AHD  5.5419
  CTX CTX  7.9737
  DBR DBR  5.4058
  CKP CKP  13.2669
  ABD ABD  6.7413
  ALE ALE  5.8705
  DCS DCS  6.6774
  CZK CZK  8.3098
  AZH AZH  7.0823
  BHB BHB  13.4958
  BZE BZE  5.7963
  BIM BIM  8.2382
  AAU AAU  8.0261
  CAX CAX  5.4003
  CCG CCG  5.3723
    O QSI  1.4000
  ASK ASK  5.2836
  BOL BOL  7.7424
  BSQ BSQ  7.7791
  CVP CVP  5.2058
  BCK BCK  5.5259
  ARF ARF  5.7929
  CE2 TYR  1.7000
  BRE BRE  6.5372
  H25 XK2  1.0000
  CSI CSI  6.5918
  DIV DIV  5.2102
   CA HYD  2.0000
   NH VDW  0.0000
  C22 XK2  1.7000
  ALF ALF  7.7094
  AKU AKU  6.2312
  DDJ DDJ  6.2001
  H11 TSA  1.0000
  DBL DBL  5.5595
  CVK CVK  6.0093
  BIJ BIJ  6.0289
  CPG CPG  5.7297
   HA CYS  0.0000
  BZY BZY  7.5411
  BMV BMV  5.8985
  BBT BBT  5.9144
  DAJ DAJ  6.0385
  BLG BLG  6.8130
    H TRP  1.0000
  COW COW  9.2709
  BOC BOC  5.6055
  AID AID  7.2974
  AHI AHI  6.5439
  CVI CVI  8.3492
   HN GLU  1.0000
  CRQ CRQ  8.2392
  DCQ DCQ  5.2365
  C70 XK2  1.7000
  AQL AQL  6.6504
   SG HYD  1.8500
  CTT CTT  5.4094
  BQO BQO  5.2896
    N GLN  1.5000
   CA PRO  2.0000
  CFG CFG  5.2870
  BXX BXX  10.6236
  DEI DEI  5.1466
   H6 XK2  0.0000
  BGV BGV  8.2276
  AMN AMN  6.0868
  COT COT  5.5211
  AYO AYO  6.8842
  HB2 ALA  0.0000
  CZX CZX  6.8260
  AFL AFL  10.4387
  DCJ DCJ  7.5968
  CQE CQE  5.9298
  BUD BUD  5.6387
  AFS AFS  12.0274
  AYH AYH  5.1113
  DCU DCU  5.6271
   N2 XK2  1.5000
  TWE TWE  20.0000
   CG LEU  2.0000
  AFA AFA  5.3373
  ATN ATN  5.7416
  AQV AQV  12.3964
   CB LYS  2.0000
  CZ2 TRP  1.7000
  BOU BOU  8.1288
  DGT DGT  5.7140
  AAG AAG  11.8381
  CID CID  13.2012
  BQK BQK  5.9867
  ARO ARO  5.6074
  ANH ANH  6.4643
  CKU CKU  7.7882
  AOK AOK  5.6081
  CEH CEH  5.4801
  DGN DGN  5.6546
  BIA BIA  6.3629
  ASH ASH  5.0845
  CDT CDT  6.1470
  AMJ AMJ  5.1458
  CBB CBB  5.1141
  BUZ BUZ  5.5985
  BOD BOD  5.4944
  HD1 HSE  1.0000
  AWB AWB  5.7057
  ARE ARE  6.0298
  BMP BMP  10.2873
  CNC CNC  6.9007
  BZK BZK  5.0761
  BLO BLO  10.5600
  BAR BAR  5.5854
  AJQ AJQ  9.7507
  HB1 TRP  0.0000
  BQM BQM  9.7256
  BEN BEN  7.4835
  BGP BGP  13.7028
  DFD DFD  5.0928
  HT2 QSI  1.0000
  CEX CEX  5.8628
  CGD CGD  8.3661
  BTA BTA  6.6474
    N ASP  1.5000
  DFA DFA  5.4999
  CVN CVN  8.0219
   CG GLN  2.0000
  CPH CPH  8.1920
  ABJ ABJ  14.6906
  AGB AGB  8.0935
  CGJ CGJ  5.8892
  AFV AFV  5.0774
  CNB CNB  6.1164
  HG2 GLN  0.0000
  AWZ AWZ  6.2346
  BZC BZC  6.0969
  BFE BFE  18.6117
  CG2 THR  2.0000
  CTK CTK  5.2554
  CTJ CTJ  6.1248
  BXP BXP  6.9835
  BTL BTL  6.6746
  AJH AJH  8.0097
  BCH BCH  8.7678
  CBG CBG  6.6236
  ASB ASB  7.4723
  BLW BLW  6.0231
  COC COC  9.6690
  BUV BUV  7.7094
  BBF BBF  7.2953
  O1S QSI  1.4000
  ACF ACF  6.5618
  BZJ BZJ  6.8668
  AZU AZU  6.6429
  COP COP  8.6570
   CG PRO  2.0000
  BHO BHO  14.8403
  CGW CGW  20.2338
  BZB BZB  5.4471
   HA SER  0.0000
  BPK BPK  5.5663
  BVL BVL  6.2696
    C SEP  1.7000
  CMI CMI  6.9584
  BUP BUP  7.4671
  ALO ALO  6.2412
    H LEU  1.0000
  CXU CXU  6.1758
  BDO BDO  5.0828
    N AS1  1.5000
  ATQ ATQ  5.8666
   CA HSE  2.0000
  AXN AXN  6.1787
  AEG AEG  5.9864
  CYX CYX  6.3378
  BHA BHA  6.4058
  HB2 LEU  0.0000
  CQY CQY  7.6146
   HE GL1  1.0000
  CMP CMP  5.0283
  AGH AGH  7.2053
  CDQ CDQ  5.5979
  BER BER  8.6533
  AHS AHS  6.2937
  AQE AQE  6.6010
    N ILE  1.5000
  BHQ BHQ  7.7965
   C2 QSI  1.7000
  CQX CQX  5.1106
  CEA CEA  6.2894
  DEY DEY  9.4850
  ACS ACS  5.8137
  ALK ALK  6.2331
  BBE BBE  5.3789
  CZP CZP  5.5342
  H64 XK2  1.0000
    N HSE  1.5000
  BGN BGN  20.7105
  BQH BQH  6.6686
  AKQ AKQ  5.0604
  AAX AAX  8.0116
  DHG DHG  6.4781
    O HSC  1.4000
  DJZ DJZ  5.1112
  CUA CUA  6.5872
  CRY CRY  5.3726
  BNS BNS  8.3657
  CKK CKK  9.3273
  BJG BJG  9.8057
  SPH NBN  1.5000
  COS COS  7.6448
  BZZ BZZ  7.4189
   HA HIS  0.0000
  ACE ACE  15.1384
  BZA BZA  5.4720
  CNE CNE  9.5936
  HD1 AS1  1.0000
  CIS CIS  16.8075
  BZS BZS  9.3441
  DGQ DGQ  5.5888
   HD ASP  1.0000
  CSW CSW  8.1774
  BRH BRH  5.8244
  CGA CGA  9.2369
  BWO BWO  6.1439
  CLU CLU  14.5685
  CHR CHR  16.7456
  CLT CLT  5.3026
  DEV DEV  6.9111
  ATW ATW  5.1345
  APG APG  6.8777
  BIY BIY  7.3253
  AER AER  6.8574
  CLX CLX  10.8421
  DAC DAC  6.0290
  AHW AHW  12.4642
  BZV BZV  5.0678
  HB2 GLN  0.0000
  HE2 GL2  1.0000
  DJM DJM  6.2613
  BME BME  6.4084
   HN GLY  1.0000
   HN LYS  1.0000
  BEI BEI  5.6238
  CSK CSK  6.1033
  BKJ BKJ  6.3939
  ALS ALS  7.9627
  BCD BCD  6.1597
  CES CES  5.1442
  CDO CDO  5.3604
  CHL CHL  8.9334
  BWM BWM  5.8501
  NE1 TRP  1.5000
  COL COL  7.6270
  CUR CUR  5.2924
    H HSE  1.0000
  BTV BTV  6.0536
   CB PHE  2.0000
  BVE BVE  5.7521
  DBV DBV  5.7080
  DDX DDX  5.5559
  ATT ATT  5.9480
  BQE BQE  10.4500
  AJD AJD  9.1240
  COZ COZ  10.4870
  CNN CNN  7.7648
  BIF BIF  11.7197
  DHO DHO  5.5683
  CPA CPA  5.5219
  CIP CIP  18.5391
  AOF AOF  8.1103
  ADS ADS  9.0811
  DGC DGC  5.6438
   H1 HOH  1.0000
  DAW DAW  5.5828
  BHR BHR  12.6504
  CGF CGF  5.9094
  CSJ CSJ  5.3943
  CLS CLS  10.7584
  HA1 GLY  0.0000
  CLK CLK  6.7986
  CRS CRS  10.6262
  AAS AAS  6.0401
   HA LEU  0.0000
  BQX BQX  5.0523
  HZ2 LYS  1.0000
    C ALA  1.7000
   O3 SEP  1.4000
  BYL BYL  6.5801
   CB SER  2.0000
  CZO CZO  5.0243
  COI COI  5.2426
   HN SER  1.0000
  AND AND  6.3988
  DEE DEE  5.2150
  CLM CLM  9.0744
  AHN AHN  6.6866
   HE GL2  1.0000
  BDK BDK  7.3177
  OE1 GL1  1.4000
  HB2 QSI  0.0000
  ADT ADT  15.0725
  CUU CUU  9.6163
  CGB CGB  7.0296
  ACM ACM  5.9100
  HB2 HIS  0.0000
 HD21 ASN  1.0000
    O HOH  1.4000
  HD2 PHE  1.0000
  BKM BKM  6.6035
   HA ASN  0.0000
  ASM ASM  5.9366
  DIN DIN  5.5657
   HG LEU  0.0000
  CEZ CEZ  5.4479
  HB2 ASN  0.0000
  DHY DHY  5.0988
  BBS BBS  5.0596
  CML CML  9.6228
  AZP AZP  5.2649
  HE3 MET  0.0000
  BWZ BWZ  5.2850
  CGU CGU  6.7780
  BVJ BVJ  5.0930
   CA GL1  2.0000
  BEK BEK  5.3035
  DBF DBF  5.0475
  CWA CWA  5.2523
  CUP CUP  6.3152
  CTO CTO  6.8588
  BPE BPE  5.1319
  ANU ANU  8.7963
  AME AME  5.1103
 HG23 THR  0.0000
  DCZ DCZ  6.2026
  CTM CTM  7.6233
  ADF ADF  7.5583
  BBG BBG  5.5393
   HA GL1  0.0000
  CJY CJY  9.9832
  BJO BJO  11.2229
  CYA CYA  6.6441
  CLD CLD  5.3651
  AJP AJP  5.2801
  CTR CTR  6.1877
  COX COX  6.0080
   HA PRO  0.0000
  BQB BQB  8.0787
  BDZ BDZ  5.3111
  CJR CJR  5.2164
  DFW DFW  7.3622
  DGA DGA  8.4344
  BOY BOY  5.0886
  AJF AJF  7.1684
  ND1 HSD  1.5000
  BTZ BTZ  7.8370
  BTB BTB  5.9923
  CYE CYE  6.6117
  ABK ABK  11.0245
  BSP BSP  5.3920
  CMD CMD  5.4117
  AKL AKL  8.3478
 HG23 ILE  0.0000
  AHF AHF  8.2085
  DAU DAU  5.7515
  BVR BVR  6.6695
  DEN DEN  5.2507
  AAP AAP  6.3946
  BKY BKY  5.4756
  BWA BWA  5.7661
    H GLU  1.0000
  CHH CHH  18.9778
  BTT BTT  6.3694
  ABV ABV  11.6643
  ND2 ASN  1.5000
  BVN BVN  7.7712
  BMH BMH  5.8883
  BGO BGO  5.6461
   CG TRP  1.7000
  CD2 TRP  1.7000
  DCM DCM  7.1620
  AUM AUM  8.1780
  H14 TSA  1.0000
    O ILE  1.4000
  AWW AWW  5.1488
  BMX BMX  6.7575
  AXX AXX  6.2488
   CB AS2  2.0000
  NE2 HSC  1.5000
  BOZ BOZ  6.4658
  ANA ANA  5.9947
  CPF CPF  11.0948
  AWH AWH  5.7620
  AIV AIV  7.3537
  CFK CFK  6.0296
  O24 TSA  1.4000
  DHZ DHZ  5.0966
  AHC AHC  6.2120
    H HYD  1.0000
  CAR CAR  6.3492
  ARN ARN  5.2458
    O ALA  1.4000
  ANM ANM  6.0402
  HB2 TYR  0.0000
  DKB DKB  5.5049
   CA ASN  2.0000
  CIA CIA  5.1662
  BEM BEM  6.2174
  CPX CPX  11.5354
  DAX DAX  5.1323
   CA LYS  2.0000
  CWS CWS  5.7269
  BOA BOA  6.3952
  BYF BYF  5.5000
  BIW BIW  6.3110
  HG1 GL2  0.0000
  DJC DJC  6.7710
  CZR CZR  8.0399
  AFC AFC  6.0775
  BXU BXU  5.9289
   CG GL1  2.0000
  CVR CVR  5.1300
  AZS AZS  5.7064
  BBV BBV  5.1318
  BES BES  5.0021
  BDP BDP  5.4564
  CVX CVX  7.4780
  CTF CTF  7.9540
  CPM CPM  6.2245
  CDK CDK  7.5603
  ANR ANR  6.4796
  H74 XK2  1.0000
  AWJ AWJ  5.3052
  CIY CIY  5.3080
  HB2 GL1  0.0000
  CQU CQU  6.9503
  CJT CJT  8.5398
  BXG BXG  6.1502
  BOF BOF  7.1843
  BDJ BDJ  6.7903
 HG11 VAL  0.0000
  BFN BFN  6.5838
  BML BML  6.5647
  CHM CHM  8.1993
  CBJ CBJ  6.7196
  ARA ARA  5.7737
  AJC AJC  7.6078
  DAE DAE  5.0318
  AQN AQN  5.5788
  HB1 HYD  0.0000
  BZX BZX  5.3571
  CG1 VAL  2.0000
  CZW CZW  5.0640
  AJY AJY  8.4662
  CIN CIN  10.9840
  C63 XK2  1.7000
  DCT DCT  6.3782
  CPV CPV  7.8983
  BKE BKE  6.8723
    N TYR  1.5000
  DEJ DEJ  6.2901
  ABS ABS  14.9353
  CCO CCO  5.1797
  CIO CIO  5.2846
  BKG BKG  5.3160
    C TYR  1.7000
  BMC BMC  7.0753
  CAQ CAQ  6.0327
  BDN BDN  5.4578
  BQQ BQQ  12.9929
  AHJ AHJ  7.6871
  CLN CLN  5.2795
  ACP ACP  10.2891
  CMC CMC  10.1828
  BVT BVT  5.7544
  CTN CTN  10.3848
  DHS DHS  6.0419
  CNJ CNJ  8.4000
  AXL AXL  6.1350
  AEH AEH  12.9763
  ACB ACB  7.7801
  BEL BEL  5.9950
  DHB DHB  6.1890
  BRX BRX  5.7167
  C73 XK2  1.7000
   NZ LYS  2.0000
    N HYD  1.5000
  HG2 GL1  0.0000
 HE22 QSI  1.0000
  CTL CTL  8.1565
  C76 XK2  1.7000
  AJK AJK  5.4430
  CBP CBP  6.8072
  ATM ATM  6.8663
  ASO ASO  6.2111
  SPH SPH  1.5000
  AJN AJN  8.1510
  AYC AYC  5.5501
  H67 XK2  1.0000
  AAZ AAZ  6.5569
  HE1 GLU  1.0000
  HB2 MET  0.0000
    H SER  1.0000
  CZC CZC  5.0103
  ABA ABA  10.0867
  ATK ATK  10.3145
  DJK DJK  8.3857
  HB1 HSC  0.0000
  CPP CPP  8.0694
  BGL BGL  6.1634
  CKD CKD  6.9436
  BJN BJN  5.6545
  AAT AAT  7.4992
  HZ2 TRP  1.0000
  H21 XK2  1.0000
  C71 XK2  1.7000
  DCD DCD  5.4146
  CHI CHI  22.4667
  BSZ BSZ  5.8406
   C3 TSA  2.0000
  DEP DEP  5.6412
  HT1 QSI  1.0000
  ATY ATY  6.0760
  BSS BSS  7.4341
  DFP DFP  7.7428
  ACK ACK  10.8963
  BQL BQL  5.0269
  DKE DKE  5.1659
  BRV BRV  7.3824
  BZT BZT  5.6003
  OE2 GL2  1.4000
  ADK ADK  5.6004
  BJY BJY  18.4310
    P SEP  1.9000
  CVC CVC  8.6677
  HO4 XK2  1.0000
  AVN AVN  6.0204
  DHR DHR  5.2144
    O SEP  1.4000
  ANQ ANQ  5.0713
  CPO CPO  5.8184
  CAZ CAZ  5.4435
  DDS DDS  5.1881
  ASZ ASZ  7.1187
  CER CER  5.3748
  AQM AQM  5.2031
  CFX CFX  5.0859
  CNG CNG  5.8209
  CFV CFV  5.6916
  AGW AGW  7.0193
  CVH CVH  9.6615
  ART ART  6.3579
  ACH ACH  15.4568
  DET DET  5.1518
  CEE CEE  7.1039
  AGO AGO  12.8089
  AWY AWY  5.1409
  AUO AUO  5.0122
  AOG AOG  5.0636
   OG SER  1.4000
  C77 XK2  1.7000
   HN HIS  1.0000
  HE2 HSC  1.0000
  CDA CDA  6.5382
  BKZ BKZ  5.1355
  CPB CPB  10.9319
   CG AS2  1.7000
  CWV CWV  8.6735
    S QSI  1.8500
  AIG AIG  10.0589
  CFY CFY  6.0561
  CSE CSE  8.4899
  BTI BTI  7.0697
  CTZ CTZ  10.1188
  ATZ ATZ  5.6407
  CZJ CZJ  5.1637
  AUI AUI  5.8033
  BCO BCO  6.8107
  CIZ CIZ  8.5946
  CXJ CXJ  5.3392
  BUA BUA  12.8695
  CE3 TRP  1.7000
  BKD BKD  8.8709
  HD2 HSD  1.0000
   HA QSI  0.0000
    O HIS  1.4000
    N LEU  1.5000
  BPS BPS  5.1841
    C HSE  1.7000
  HZ3 LYS  1.0000
    H VAL  1.0000
    N GL2  1.5000
  HE2 LYS  0.0000
  CKH CKH  21.3023
  AEB AEB  5.8359
  BFM BFM  10.2035
  DFL DFL  7.4760
  C64 XK2  1.7000
  HB1 SER  0.0000
  CWT CWT  6.2795
  CDH CDH  5.0046
  DGV DGV  5.6120
  CYW CYW  5.8557
  HE1 MET  0.0000
  AGR AGR  14.6113
  CQM CQM  6.8309
  ANG ANG  8.7040
  BCB BCB  6.0826
  AYG AYG  5.6207
  AOU AOU  7.8236
  ADN ADN  14.4257
  H1' QSI  0.0000
  AWT AWT  6.4140
  BSL BSL  7.1066
  AAM AAM  15.8075
  ABC ABC  14.2586
  DDR DDR  5.5646
   O1 TSA  1.4000
  CRU CRU  8.5299
  BTH BTH  5.9193
  C65 XK2  1.7000
  DGI DGI  6.7750
  DFI DFI  5.6513
  DFG DFG  5.2313
  BDV BDV  5.0924
  CUY CUY  6.7175
  ABQ ABQ  8.0804
  AOX AOX  8.5090
  AQY AQY  7.4425
  AFX AFX  5.5555
  APB APB  6.8917
  DIA DIA  5.0414
  AFG AFG  9.1329
   HN LEU  1.0000
  CVZ CVZ  8.7030
  BRD BRD  11.9108
  BOK BOK  6.3392
  AMQ AMQ  6.9777
  BAE BAE  5.1967
  AQH AQH  5.2378
  CCY CCY  5.0880
  AHL AHL  7.0123
  BLJ BLJ  11.5473
  AHH AHH  6.4848
   CG HSC  1.7000
  CVB CVB  6.2597
  BFC BFC  7.9795
 HD11 LEU  0.0000
  ARG ARG  6.6188
  CCP CCP  6.1829
    H GLY  1.0000
  AJT AJT  6.5621
  DCR DCR  6.7929
  APO APO  5.8952
  CAW CAW  6.0668
   CB VAL  2.0000
  CNP CNP  18.6331
  ALT ALT  6.5419
  AJI AJI  11.7436
  DCI DCI  7.7376
  C22 TSA  1.7000
  COJ COJ  7.6347
  CDB CDB  5.6017
  AVX AVX  5.8407
  BTY BTY  7.2196
  CFF CFF  6.8141
  BVB BVB  6.9219
    C QSI  1.7000
  DHU DHU  5.7636
   HA ALA  0.0000
  AVQ AVQ  5.8581
  CLJ CLJ  9.2063
  BNZ BNZ  5.2207
  CDE CDE  5.0561
  CSN CSN  6.6268
  BSF BSF  6.4312
  AUL AUL  8.2532
  AHU AHU  5.8660
  NH2 ARG  1.5000
  CWG CWG  8.5128
  AKT AKT  5.9574
  HE1 PHE  1.0000
  BEH BEH  6.0006
  CFQ CFQ  6.9585
  AKX AKX  6.9859
   CA SEP  2.0000
  CGT CGT  5.6535
  ACA ACA  9.3436
  ADE ADE  6.5817
    H TYR  1.0000
  AYS AYS  7.5808
  BEB BEB  5.4415
  AXO AXO  6.6604
  CGH CGH  6.1670
  BMF BMF  8.4820
    H GL1  1.0000
  OG1 THR  1.4000
    C HIS  1.7000
    N PRO  1.5000
  AII AII  9.1334
  BRI BRI  7.0284
  DIS DIS  5.4859
  BBK BBK  8.1563
  AFM AFM  5.7147
    O MET  1.4000
  COM COM  10.3733
  CJH CJH  12.3852
  BQW BQW  5.5830
  BAY BAY  6.7088
   NE ARG  1.5000
  CCR CCR  5.5475
    H HSD  1.0000
  AJM AJM  8.0812
  CNU CNU  8.2709
  DEX DEX  7.8667
  CAJ CAJ  5.9593
  BBI BBI  7.0508
  CQZ CQZ  5.6601
  CIQ CIQ  8.4624
  ALJ ALJ  7.9203
  BJW BJW  8.7576
  AVE AVE  5.4001
  CNF CNF  8.1689
  BJQ BJQ  13.9331
   HA GLN  0.0000
  DCO DCO  7.7671
  HB2 ASP  0.0000
  DHE DHE  8.0009
  HD1 PRO  0.0000
  AGK AGK  5.5501
   HN AS1  1.0000
  HE2 HIS  1.0000
 HG21 THR  0.0000
  DJY DJY  5.5516
  DJN DJN  6.9752
  BSV BSV  6.3558
  BAT BAT  5.0898
  CAD CAD  5.2087
  AVS AVS  5.0041
  AKP AKP  8.3529
  CIV CIV  7.4637
  APP APP  7.1145
  BUB BUB  8.3814
  DEH DEH  5.0411
  AGM AGM  5.2152
  AUQ AUQ  5.4102
  CMG CMG  6.9732
  COA COA  10.5754
  AJX AJX  7.7405
  AJV AJV  8.8365
  AFU AFU  7.8345
  ANV ANV  5.1324
   CZ TYR  1.7000
 HD12 LEU  0.0000
  H33 XK2  1.0000
  C36 XK2  1.7000
   CB ALA  2.0000
  CJI CJI  7.7331
  ARB ARB  5.6716
  BCA BCA  6.7245
  ABL ABL  9.6142
  BZG BZG  5.6628
  AUF AUF  5.6426
  CWB CWB  5.1955
  BHL BHL  5.6659
  CD2 HSD  1.7000
  BYG BYG  6.0016
  BMM BMM  5.2678
  HB1 TYR  0.0000
  CKL CKL  13.8401
   HN ILE  1.0000
  CD2 HIS  1.7000
  BIQ BIQ  5.3407
  C62 XK2  1.7000
  HG1 LYS  0.0000
  CDU CDU  5.2139
  AYM AYM  7.5182
  DJE DJE  5.0875
  HD1 TYR  1.0000
  C23 XK2  1.7000
  DCE DCE  5.0470
  CIT CIT  9.2546
  BSN BSN  9.7184
  ABX ABX  16.2784
  CIK CIK  7.1103
  CKM CKM  5.6968
  BWQ BWQ  7.0455
  CEV CEV  6.1873
  BYO BYO  5.2504
  BTS BTS  7.3409
  CNQ CNQ  5.9328
  AGA AGA  14.9670
  CLC CLC  5.0763
  CLG CLG  6.9415
  AUC AUC  5.3814
  HG1 QSI  0.0000
  CKR CKR  7.5178
  BQD BQD  5.1048
  CLY CLY  7.2522
  AZX AZX  5.8231
  ASI ASI  7.2679
  AZA AZA  6.6795
  CKE CKE  7.3133
    H ASN  1.0000
  HZ1 LYS  1.0000
  CCS CCS  6.8417
  CJB CJB  18.1325
  BXD BXD  5.5462
  BKP BKP  13.2200
  CNR CNR  5.3847
  HB1 GL2  0.0000
  CKQ CKQ  5.7055
   OH TYR  1.4000
  C34 XK2  1.7000
  DFK DFK  5.7487
    O PRO  1.4000
  BWG BWG  6.9544
  AEZ AEZ  5.4471
   H4 TSA  1.0000
  DGW DGW  7.4470
  BYT BYT  5.8219
  BQZ BQZ  7.1763
  AZE AZE  5.4150
  BHN BHN  7.3727
  CWI CWI  8.7634
   CD GL2  1.7000
  CAU CAU  5.9378
  AZN AZN  6.7220
  CYM CYM  7.1601
  AKZ AKZ  8.0626
  CUB CUB  6.2592
  CE2 PHE  1.7000
  DDK DDK  6.6526
    H THR  1.0000
    H LYS  1.0000
  DDF DDF  6.8906
  DJL DJL  5.5698
  AIJ AIJ  5.0264
  BKQ BKQ  7.2045
  BFL BFL  8.5631
  CXP CXP  9.2457
  AXU AXU  6.6002
  AUV AUV  5.1102
  BWR BWR  7.8842
    C THR  1.7000
  CXS CXS  5.4545
  AWE AWE  7.5879
  DBU DBU  5.0365
  CKC CKC  8.9458
  BGG BGG  6.8658
  CRR CRR  8.0360
  CZE CZE  7.1611
  BVM BVM  6.8693
  AKE AKE  6.0917
  BTP BTP  5.7861
  AWG AWG  7.7426
  OD1 AS1  1.4000
  DHI DHI  6.9880
  AEE AEE  7.7318
 HD23 LEU  0.0000
  CYF CYF  6.0520
  HG1 SER  1.0000
  BTE BTE  5.0491
 HH22 ARG  1.0000
  CCX CCX  5.5830
  DDW DDW  5.4585
  DCF DCF  5.9024
  DAN DAN  5.3463
  CAK CAK  6.3072
  AXV AXV  5.5022
  DFR DFR  6.4754
  DAB DAB  5.0826
  DIF DIF  5.2482
  BVS BVS  5.1184
  AGL AGL  11.6448
   CB GLU  2.0000
  BZW BZW  5.3609
  BRA BRA  5.4946
   H8 QSI  1.0000
  CJP CJP  5.2015
  BPC BPC  5.7165
  AGI AGI  9.7661
  BCU BCU  5.2178
  AMR AMR  7.1064
  HD2 PRO  0.0000
  BPO BPO  5.7022
  ARU ARU  5.9824
  BSH BSH  5.5095
  AAK AAK  12.1268
  BTW BTW  5.0804
  AQJ AQJ  5.0947
  AFO AFO  5.0472
  AUH AUH  5.1570
  ATS ATS  6.8872
  H10 QSI  1.0000
  HD2 HIS  1.0000
  DEL DEL  5.6290
  DDB DDB  5.0829
  AIE AIE  7.7076
  CZT CZT  6.9144
  DBM DBM  5.3843
  BKK BKK  9.7779
  DBN DBN  5.0930
  AYR AYR  5.0188
   CA TYR  2.0000
  BBU BBU  5.7553
  AQT AQT  7.6968
  CWC CWC  6.8800
  ATO ATO  7.0618
  CCU CCU  5.1247
  BMW BMW  10.4665
  ADH ADH  8.3404
  DCK DCK  5.3205
  GRD GRD  0.0000
  CQV CQV  8.0220
  CGK CGK  5.3393
  CYN CYN  6.3413
  HE2 GL1  1.0000
  DAD DAD  6.0802
    N CYS  1.5000
  CAC CAC  5.0799
  AMS AMS  5.4136
  CQD CQD  5.5511
  BXH BXH  5.7657
  BHX BHX  13.8009
 HD13 ILE  0.0000
  BUY BUY  5.5432
  BUU BUU  5.0224
  CQB CQB  7.3699
  DIH DIH  6.5722
  CPI CPI  5.1787
  CNZ CNZ  11.4682
  BFT BFT  19.8475
  CKV CKV  6.8856
  BUO BUO  5.2227
  BAI BAI  5.2473
  BGH BGH  13.6695
   HN HSE  1.0000
   CB HSD  2.0000
  ASV ASV  5.6195
  BUW BUW  8.9346
  BKL BKL  6.3570
  AJE AJE  10.2281
  CUE CUE  7.3517
  BLU BLU  5.8085
   HA TYR  0.0000
    N SEP  1.5000
  AEV AEV  8.3003
  BZO BZO  5.6828
    O TRP  1.4000
  DCV DCV  9.4366
  OD2 AS2  1.4000
  BFB BFB  7.9019
  AMD AMD  13.6332
   CA HSD  2.0000
  BEF BEF  5.0737
  APK APK  9.0543
  AKM AKM  12.6719
  APU APU  6.0598
  CSY CSY  5.7669
  C10 TSA  2.0000
  SP1 SP1  1.0000
  H7A XK2  0.0000
  CNW CNW  6.4639
   H2 HOH  1.0000
  CUI CUI  5.1020
  CJC CJC  14.6757
  BNY BNY  5.2318
  ADB ADB  6.1843
  HD2 TYR  1.0000
  HE1 HSD  1.0000
  HB1 ASP  0.0000
  C79 XK2  1.7000
   CA LEU  2.0000
  BMO BMO  6.5974
  BGM BGM  11.2154
  BKB BKB  6.7605
  ADX ADX  7.4850
  DEQ DEQ  7.9732
  ASJ ASJ  5.3998
  HB2 SEP  0.0000
   HA HSD  0.0000
  ABE ABE  9.8898
  CQG CQG  13.2639
  HZ3 TRP  1.0000
  AIO AIO  9.5990
  BEQ BEQ  6.8175
  BLL BLL  5.7519
  CJZ CJZ  7.9197
  CD1 TYR  1.7000
  CFT CFT  5.5958
  BPV BPV  6.5955
  CHK CHK  12.5098
 DUM2 DUM  0.0000
  AMH AMH  6.2307
  ATP ATP  5.7965
  HG2 GLU  0.0000
  CYB CYB  5.4926
  CRE CRE  8.0093
   HD AS1  1.0000
   O5 XK2  1.4000
  CQP CQP  7.3485
  CNT CNT  8.4673
  DDV DDV  6.1422
  BOJ BOJ  6.9606
  BIR BIR  5.0226
  CDZ CDZ  5.2829
  AEC AEC  7.1347
   HN VAL  1.0000
    N SER  1.5000
  AZV AZV  6.1442
  BPN BPN  6.3869
  CRT CRT  5.6839
  HE1 LYS  0.0000
  CTW CTW  6.7507
  OH2 OH2  1.4000
  AYN AYN  5.2696
  BCV BCV  5.3203
  AVJ AVJ  5.4206
  AIH AIH  6.9604
  BAF BAF  6.6537
  AMC AMC  5.3494
  BRM BRM  7.3562
  AVR AVR  6.8474
  CCV CCV  5.6581
  COD COD  10.4236
    O HYD  1.4000
  AEQ AEQ  9.4230
  CJE CJE  10.5441
   CA QSI  2.0000
  ARY ARY  5.6623
   H5 XK2  0.0000
   HN HSD  1.0000
  C17 TSA  2.0000
  DBZ DBZ  12.1613
  CFE CFE  7.1429
  BTJ BTJ  7.1767
  CJJ CJJ  8.0915
  AZR AZR  5.1450
    N HSC  1.5000
  BWI BWI  5.5425
  BHG BHG  9.9203
  BSM BSM  13.1018
  ANK ANK  7.0419
   CA HSC  2.0000
  BVV BVV  6.5459
  BRW BRW  7.8195
  DGJ DGJ  5.2804
  BUJ BUJ  7.3154
  H20 TSA  1.0000
  CXO CXO  6.6272
  BIP BIP  9.6226
  AJZ AJZ  7.8435
  DHA DHA  6.1393
  BKR BKR  5.8334
  BYK BYK  5.0534
  ACL ACL  8.9926
  AZT AZT  5.4323
  HG1 PRO  0.0000
  BOX BOX  6.7635
  CVF CVF  7.7102
  ALP ALP  8.0320
  AAR AAR  17.1429
  CUV CUV  7.0709
  DGR DGR  6.3046
  CIE CIE  9.7125
  ASU ASU  5.7316
   CB HYD  2.0000
  CMO CMO  10.3224
  BWH BWH  6.9693
  CXD CXD  6.2196
  ADY ADY  5.7223
  ALR ALR  8.2863
  SPH BON  1.5000
  BKX BKX  7.2473
  DBG DBG  5.2199
  CED CED  7.5378
  BQT BQT  5.1538
  DBW DBW  5.7281
  CHF CHF  22.5653
  CIU CIU  12.4803
  C26 XK2  1.7000
  BPD BPD  10.7729
  ASA ASA  6.7499
  CPS CPS  6.4105
 HH21 ARG  1.0000
  BJK BJK  5.3827
  CUM CUM  6.2158
   N1 QSI  1.5000
  BLM BLM  6.8294
  BVI BVI  7.2831
   HE ARG  1.0000
  CEY CEY  7.1633
  CG2 ILE  2.0000
  H78 XK2  1.0000
  CDC CDC  5.5917
  CCL CCL  9.8420
  CST CST  5.6083
  HB2 GL2  0.0000
  AGU AGU  8.5516
  BTU BTU  6.3891
  CSH CSH  5.1937
  AQS AQS  5.0339
  CTU CTU  7.0274
  BXL BXL  7.6472
  AFP AFP  10.5326
  HB1 LYS  0.0000
   HA AS2  0.0000
  BSJ BSJ  6.4634
   CA AS1  2.0000
  BPP BPP  5.4714
  CAP CAP  6.9750
  BOI BOI  6.4159
  AJJ AJJ  6.9989
   HZ PHE  1.0000
  DHQ DHQ  6.2988
 HD11 ILE  0.0000
   HA GL2  0.0000
  CZV CZV  7.9862
  ALY ALY  5.7688
  HD1 PHE  1.0000
  C27 XK2  1.7000
   CA GLU  2.0000
  AZB AZB  5.2969
  BHS BHS  19.3926
  CCH CCH  7.7522
    H PHE  1.0000
  BFW BFW  7.7301
  BEJ BEJ  7.6486
  HG2 GL2  0.0000
  HB1 HSD  0.0000
  AAH AAH  22.7696
  DCH DCH  7.0051
  AXW AXW  5.3335
  APZ APZ  7.2374
  CE1 HSC  1.7000
  AON AON  8.1816
  COV COV  5.7442
  BIK BIK  7.3026
   H2 OH2  1.0000
  DBI DBI  5.6750
  BAV BAV  5.0955
  BBA BBA  5.3751
  CDY CDY  5.3745
  HB1 ALA  0.0000
  BZR BZR  5.6071
  HB1 CYS  0.0000
  AVA AVA  5.8365
  O4' QSI  1.4000
   CE LYS  2.0000
  BNJ BNJ  7.7209
  BMA BMA  5.7026
  CUF CUF  5.2654
  CDV CDV  5.8658
  BUT BUT  5.4557
  BEP BEP  5.5608
  ALH ALH  9.1424
    C PRO  1.7000
  H62 QSI  1.0000
  BIT BIT  8.8315
  C4' QSI  2.0000
  BNG BNG  6.6779
  DJU DJU  6.5834
  CWJ CWJ  5.9147
  CSF CSF  6.7217
    H AS1  1.0000
  BBD BBD  9.1224
  H4' QSI  0.0000
  CDG CDG  7.4106
  AIM AIM  5.7144
  CCC CCC  5.0155
  AZW AZW  7.3567
  CBC CBC  6.6043
  ALZ ALZ  9.5908
  DJG DJG  7.1266
  CNL CNL  5.7475
  CJK CJK  7.2405
  AQA AQA  5.1774
  HD1 HIS  1.0000
  AAC AAC  13.3063
    C HSC  1.7000
  BDH BDH  5.2842
  CD2 TYR  1.7000
  AAN AAN  17.4006
  CMJ CMJ  5.7697
  AWI AWI  5.3253
  BRJ BRJ  6.6311
  CQR CQR  8.8375
  HD2 HSC  1.0000
  BHU BHU  7.7126
  BDF BDF  6.7862
   CA AS2  2.0000
  BFF BFF  10.2013
  CSA CSA  6.1053
  CIL CIL  9.5500
  H26 XK2  1.0000
  DDM DDM  5.8904
  CMY CMY  5.0703
  CDN CDN  6.0070
  BGB BGB  17.7977
  HE2 HSD  1.0000
  BIX BIX  7.2286
  BRG BRG  6.3235
   CE MET  2.0000
  BGS BGS  14.6800
  AIT AIT  6.0026
  ACV ACV  6.3133
  CRF CRF  8.9049
  AWR AWR  5.4778
  AIA AIA  7.4176
  AEN AEN  10.6038
    C VAL  1.7000
    C AS2  1.7000
  HD1 ARG  0.0000
  CAT CAT  5.8251
  BYX BYX  6.5169
  DBC DBC  7.8821
  CNO CNO  5.9694
  CMZ CMZ  6.1890
  CFB CFB  5.8058
  BOS BOS  8.1661
  AWO AWO  7.2336
  DFY DFY  6.7191
  CLB CLB  16.1051
  HD2 LYS  0.0000
  DFV DFV  6.6230
  BKN BKN  5.1911
   HN GL2  1.0000
  BGE BGE  23.4937
  AQQ AQQ  7.4954
  DJA DJA  5.3723
  CEB CEB  6.5356
  ANT ANT  8.2181
   C2 TSA  2.0000
  OH2 TIP  1.4000
  DKD DKD  6.5643
  AMW AMW  6.6084
  AYD AYD  7.6608
  BCP BCP  5.1267
 H5'' QSI  0.0000
  BQJ BQJ  7.6683
 HH12 ARG  1.0000
  BPI BPI  6.0555
  DAO DAO  6.6686
   CD LYS  2.0000
   CB AS1  2.0000
  HB2 PRO  0.0000
  DJR DJR  5.4645
  HB2 HSC  0.0000
  CJM CJM  10.9430
  DJQ DJQ  6.0105
  BHK BHK  5.6410
   CA THR  2.0000
  CZM CZM  5.1930
  H7B XK2  0.0000
  AXZ AXZ  7.0871
  AUT AUT  5.5176
   CD ARG  2.0000
  HD1 TRP  1.0000
  CWZ CWZ  5.2293
   CG HSD  1.7000
  AOM AOM  6.6665
  BDR BDR  10.0571
  ADC ADC  10.6298
  CKA CKA  9.2355
  CVY CVY  5.2141
  BPH BPH  10.7758
  OD1 ASP  1.4000
  CXX CXX  6.4308
    C ASN  1.7000
  CHT CHT  5.5525
  ASP ASP  7.9324
 H61B XK2  0.0000
  DEC DEC  5.7719
  AVL AVL  5.3690
  ASW ASW  5.0364
  AMV AMV  5.2736
  CCZ CCZ  5.1421
  BYJ BYJ  7.4736
  AAQ AAQ  10.0833
  AOS AOS  5.4030
  DKA DKA  6.1272
  CFP CFP  7.9305
  HD2 HSE  1.0000
  BGJ BGJ  10.1586
    D max  0.0000
    O AS2  1.4000
  DIK DIK  5.0107
  BKO BKO  6.4782
  BLZ BLZ  5.1753
 HG12 VAL  0.0000
  BJA BJA  5.9201
  AUP AUP  7.9260
    N THR  1.5000
  BUG BUG  6.9573
  CIJ CIJ  9.0646
  AWM AWM  6.5586
  BTX BTX  9.1119
  DJH DJH  6.1291
  AVO AVO  7.3303
   CB THR  2.0000
  CAO CAO  6.5669
  DDZ DDZ  6.1179
  BIB BIB  14.8562
  C31 XK2  2.0000
  CCE CCE  5.2896
  BIV BIV  6.6242
  SP2 SP2  1.5000
  HG1 THR  1.0000
  BWD BWD  9.2560
  CD1 ILE  2.0000
  BYR BYR  5.0422
  ARL ARL  7.0180
  AEO AEO  5.0491
  CWF CWF  9.7770
  APH APH  7.5142
  AUA AUA  5.4073
  AFE AFE  5.2817
  AEY AEY  5.3645
  APD APD  6.3380
  BAS BAS  5.8884
    O LEU  1.4000
  DDE DDE  5.3103
  APY APY  5.4162
   CA TRP  2.0000
   H2 TIP  1.0000
  C78 XK2  1.7000
  AZZ AZZ  6.1541
  HB1 HIS  0.0000
  BBR BBR  5.1762
  CFC CFC  5.9505
  CJF CJF  8.9884
  AKC AKC  8.4152
  CPW CPW  12.7585
  H26 TSA  1.0000
  AIP AIP  5.0147
  DFE DFE  6.4917
  CAB CAB  5.8888
  CNA CNA  9.3158
   CB ASN  2.0000
  CQQ CQQ  7.2584
  CGX CGX  19.2047
  CTB CTB  5.1148
  AKI AKI  6.9513
  HD1 ASP  1.0000
  H16 TSA  1.0000
    N ASN  1.5000
  DGG DGG  5.1203
  AWQ AWQ  5.4471
  BZD BZD  6.9578
   CA ILE  2.0000
  CKN CKN  8.8842
  DDN DDN  6.0933
  AZF AZF  5.1600
  BKS BKS  6.0001
  CAE CAE  6.4925
  AMA AMA  5.4474
  CSQ CSQ  12.2740
  AKG AKG  6.4842
   OD HYD  1.4000
  ABW ABW  6.8497
  C61 XK2  2.0000
   HG SER  1.0000
  CRB CRB  5.0662
  BYY BYY  5.4899
  C37 XK2  1.7000
  CXH CXH  5.8269
  BQI BQI  6.6374
    O ARG  1.4000
 HH11 ARG  1.0000
  BYN BYN  5.2451
  CGS CGS  6.4010
  DBE DBE  8.5980
  BOG BOG  6.2359
  BFZ BFZ  14.6894
    C LEU  1.7000
  DHW DHW  6.2446
  CG1 ILE  2.0000
  HB1 GLU  0.0000
  DGH DGH  5.0542
  AXP AXP  6.3374
  ACG ACG  10.1584
    N GLY  1.5000
   CG AS1  1.7000
  DBQ DBQ  5.2647
  DBO DBO  6.8209
   OG SEP  1.4000
  BZQ BZQ  6.5157
  AOV AOV  6.5688
  AXI AXI  5.5952
   N6 QSI  1.5000
  DIU DIU  5.4219
  AAL AAL  7.2201
    O SER  1.4000
   O1 XK2  1.4000
  AKK AKK  8.7504
  CZS CZS  6.0412
  BBO BBO  6.9879
   CG ARG  2.0000
   HB THR  0.0000
    C SER  1.7000
  AVK AVK  5.0723
   HN THR  1.0000
  BAJ BAJ  5.2154
  HD2 ASP  1.0000
  BDU BDU  6.1783
  BCF BCF  5.1456
  CLP CLP  9.3194
   HA SEP  0.0000
  CLI CLI  13.9750
  BNX BNX  11.8465
  BCJ BCJ  5.5205
  BYI BYI  6.1500
  ANB ANB  5.7488
  CPY CPY  7.1790
  BBW BBW  5.7263
  CYY CYY  7.5769
  CPJ CPJ  5.7769
  AHQ AHQ  7.2441
  AOL AOL  5.6046
  CAF CAF  5.0206
  BHJ BHJ  5.4286
  HG2 PRO  0.0000
  BAM BAM  5.2293
  HE2 HSE  1.0000
  CBT CBT  8.2885
  APW APW  6.3232
  BGC BGC  10.9417
  DBS DBS  7.2653
  COU COU  8.1089
  BRT BRT  9.7619
  BPL BPL  5.6719
  NH1 ARG  1.5000
   HN MET  1.0000
  AKR AKR  6.8688
  DDA DDA  6.2170
  CJD CJD  5.1372
  H36 XK2  1.0000
  CPQ CPQ  11.7137
  BNT BNT  9.8480
  BNO BNO  5.8292
  ACQ ACQ  7.8065
  BOB BOB  13.3643
  AHV AHV  8.8874
  AQG AQG  6.5389
  AZG AZG  5.2002
  AYK AYK  9.5810
  BIH BIH  5.9445
  CSO CSO  7.6089
  CXA CXA  5.4748
  HB1 GL1  0.0000
  BNK BNK  5.2257
  CWW CWW  5.2302
  AWA AWA  5.0956
  AAY AAY  9.0537
  BCC BCC  5.0006
  AAD AAD  12.9343
  COO COO  5.1146
  CBL CBL  5.8006
  BAB BAB  6.0089
   HN ARG  1.0000
  CUZ CUZ  6.3050
  CTE CTE  12.7043
  BJD BJD  5.8252
  AWF AWF  5.6635
  AVD AVD  6.7067
  BVC BVC  5.6170
  CTS CTS  8.7392
  CRD CRD  5.7612
   CA ASP  2.0000
  CBH CBH  7.1584
  CAG CAG  9.3499
   CB QSI  2.0000
  CEK CEK  5.5068
  DAK DAK  5.7487
  CGI CGI  6.5041
  BNI BNI  7.7705
   HA PHE  0.0000
  DCY DCY  6.6560
  CGO CGO  5.3257
  BED BED  5.4152
  BAL BAL  6.8586
  DAS DAS  5.3037
  CNM CNM  8.4744
  CTP CTP  5.0883
  HE2 GLU  1.0000
  BNQ BNQ  5.4669
  BLA BLA  7.6313
    H HIS  1.0000
  AKS AKS  5.0158
  HG1 CYS  1.0000
  AAF AAF  12.8001
  BQS BQS  6.7763
  CVW CVW  5.2977
  CME CME  6.2941
  AVC AVC  8.7987
  APJ APJ  6.3926
  DCG DCG  5.2079
  HB1 MET  0.0000
  CXF CXF  8.7408
  BYP BYP  7.5531
  AQR AQR  5.1120
  BOP BOP  6.4046
  DGM DGM  6.3092
  H73 XK2  1.0000
  BFD BFD  10.1865
  CZ3 TRP  1.7000
  BHH BHH  9.4843
  AFR AFR  15.4129
  BGU BGU  11.2687
  H5' QSI  0.0000
  BPX BPX  9.5111
  AJG AJG  5.4159
    N QSI  1.5000
  BDW BDW  5.0191
  CJU CJU  5.8863
  BLC BLC  7.2167
  CD2 PHE  1.7000
  CGY CGY  22.4924
  H27 XK2  1.0000
  BWC BWC  6.2198
  DGD DGD  5.0519
  H29 XK2  1.0000
  AAV AAV  19.6560
  CE1 PHE  1.7000
  AGQ AGQ  13.4504
  BHZ BHZ  5.6617
  CVG CVG  5.1777
  CCF CCF  5.7031
  COR COR  9.8483
  CEW CEW  5.9011
  AHG AHG  6.9295
  DAZ DAZ  5.9019
  CNS CNS  5.0824
    C GLU  1.7000
  BUF BUF  5.0676
  BGQ BGQ  5.5247
  ND1 HIS  1.5000
  DGL DGL  5.3917
  AYF AYF  5.4249
  BVY BVY  8.5275
  CBV CBV  6.2359
  DAG DAG  5.5928
  BRY BRY  5.3808
  AZC AZC  7.0916
 HE21 QSI  1.0000
  CSD CSD  6.9551
  BWW BWW  10.3593
  BNA BNA  10.5114
  BJU BJU  18.4317
  BHV BHV  8.3962
  BYZ BYZ  5.3208
  CJX CJX  11.7860
  CII CII  5.7834
  AWS AWS  5.9315
  DAQ DAQ  5.1573
  CBR CBR  7.4408
  AAA AAA  24.3042
  DEB DEB  5.7322
  DBH DBH  6.8057
  CPD CPD  11.2413
  CRO CRO  6.9682
  CSC CSC  6.5815
  HB1 HSE  0.0000
  DHJ DHJ  6.2167
  AUY AUY  5.4339
  ASQ ASQ  5.6262
  ANC ANC  6.0935
   CD ILE  2.0000
  BVZ BVZ  7.1994
  BFA BFA  5.2744
   CB SEP  2.0000
  CQI CQI  7.8389
  APL APL  5.3882
  AHK AHK  8.2225
  BLP BLP  5.5678
  BDS BDS  5.1315
  DBT DBT  5.4724
  HO5 XK2  1.0000
  ARJ ARJ  5.4941
  CBW CBW  6.5575
  BPJ BPJ  6.6630
   HA HSC  0.0000
  CYL CYL  6.0203
  BTR BTR  5.6287
  BLT BLT  9.5660
  ASD ASD  6.7065
  HB1 PRO  0.0000
  BVH BVH  5.0570
  DDG DDG  5.3860
  HE1 HSE  1.0000
  CVE CVE  6.4695
  BMR BMR  5.3282
  BCN BCN  6.4061
  AOH AOH  5.4347
  BIC BIC  10.4386
  BTN BTN  8.7768
  DJI DJI  6.7181
 HG23 VAL  0.0000
   HA MET  0.0000
  BFK BFK  14.1675
  AEK AEK  6.5647
  BQU BQU  6.2823
  BII BII  8.4068
   HH TYR  1.0000
  CIR CIR  15.1377
  BFU BFU  14.6447
  ANP ANP  6.0111
  CYH CYH  5.0172
  BXA BXA  7.6576
  CYV CYV  6.5897
  DKC DKC  6.1434
  CJA CJA  6.1613
  O23 TSA  1.4000
  CPR CPR  10.4356
  ADZ ADZ  5.8673
  BRN BRN  5.1930
  H24 XK2  1.0000
  AFD AFD  9.2507
    C AS1  1.7000
  BOT BOT  6.2953
  H2B XK2  0.0000
   O8 TSA  1.4000
  BAW BAW  7.0851
    N VAL  1.5000
  CXL CXL  5.2481
  AYI AYI  7.1542
  ABY ABY  10.7432
 HG11 ILE  0.0000
  BAZ BAZ  5.4613
   HN ASN  1.0000
   CB ARG  2.0000
  CD1 TRP  1.7000
   C6 QSI  1.7000
  CEM CEM  8.6702
  BWP BWP  7.3483
  DIL DIL  6.8238
   O2 SEP  1.4000
  AUG AUG  7.4265
  AFW AFW  6.7942
  BBL BBL  8.9954
  NE2 QSI  1.5000
  ABB ABB  5.7930
    H ALA  1.0000
  BLB BLB  6.5303
  BJP BJP  10.3293
    O LYS  1.4000
  BMT BMT  7.9745
  CBN CBN  5.6685
  BDM BDM  6.4866
  DEU DEU  5.5191
  BXT BXT  6.7541
  BGW BGW  7.2810
  AVI AVI  6.4501
   HA THR  0.0000
  CKW CKW  20.7561
  CAH CAH  8.1475
  BAX BAX  5.9389
  DHP DHP  6.1563
  AWP AWP  6.3859
  BOW BOW  5.6272
  CMU CMU  5.5647
  BDI BDI  5.8524
  C21 XK2  1.7000
  BSI BSI  5.7540
  ATF ATF  5.5612
  CHP CHP  10.5397
  CON CON  7.1707
  CNV CNV  11.8671
  ND1 HSC  1.5000
  CGN CGN  5.3285
  DJS DJS  5.2153
   CA GL2  2.0000
   C7 XK2  2.0000
  CLH CLH  7.8784
   H4 XK2  0.0000
  CMH CMH  10.2656
  DJV DJV  6.0810
  BRU BRU  6.7044
   C5 XK2  2.0000
    N LYS  1.5000
  BSY BSY  7.5948
  ADD ADD  8.2766
  CGV CGV  13.5866
  BTG BTG  5.7887
  BXJ BXJ  6.4978
  APA APA  8.1777
  BYH BYH  5.5102
  BDD BDD  5.3119
  AWV AWV  5.5279
   HA AS1  0.0000
  BGR BGR  10.2063
  CGL CGL  5.8614
  ARV ARV  6.4116
  AHB AHB  9.9523
  AJW AJW  6.4974
  AWU AWU  7.2245
  AJS AJS  5.6286
  BWS BWS  6.5990
  BWF BWF  7.0638
  CXK CXK  6.4385
  CXB CXB  5.0243
  CKF CKF  5.8211
  BGY BGY  6.9731
  AST AST  8.6175
  AFZ AFZ  6.1603
  ABU ABU  5.2668
  HB2 TRP  0.0000
  HD1 ILE  0.0000
  CXC CXC  5.3056
  CHD CHD  9.8526
  DFQ DFQ  6.2645
    O GL2  1.4000
  BXZ BXZ  5.5378
  BEW BEW  6.5505
  BZN BZN  8.6509
  DHN DHN  6.8418
  CMT CMT  8.9662
  BQP BQP  5.6253
    C GLY  1.7000
  APE APE  6.5591
  AIL AIL  5.8511
   HN GLN  1.0000
  AXH AXH  5.1471
  HB1 SEP  0.0000
  BUM BUM  10.1188
  BAD BAD  5.6711
  ADA ADA  12.4375
  BEA BEA  5.1996
  C35 XK2  1.7000
  AVT AVT  6.9575
  AHO AHO  6.1636
  CZY CZY  5.1464
  CUS CUS  6.0975
  HH2 TRP  1.0000
  CAY CAY  5.3803
  ASC ASC  5.6837
  AYP AYP  6.0259
  ACT ACT  8.5613
  C74 XK2  1.7000
   CG MET  2.0000
 HG22 THR  0.0000
  AJR AJR  5.2131
  H66 XK2  1.0000
  BXM BXM  6.2891
  CYU CYU  5.9768
  CEN CEN  5.0326
  BCI BCI  5.1803
  BLY BLY  9.0515
  CDD CDD  5.8301
  CH2 TRP  1.7000
  HT3 QSI  1.0000
  ADL ADL  7.9207
  CAV CAV  7.0412
  ALW ALW  5.7059
  CXY CXY  6.8872
  CG2 VAL  2.0000
  DGE DGE  8.0901
    H GLN  1.0000
    D min  0.0000
  HE1 TYR  1.0000
    O GLN  1.4000
  BTD BTD  7.2234
  BEY BEY  16.9109
  BXN BXN  5.1762
  AYY AYY  10.4277
  AXJ AXJ  6.7552
    O TYR  1.4000
   C9 TSA  2.0000
  BEX BEX  12.2042
  BAC BAC  5.6444
  AAB AAB  22.6643
  ACZ ACZ  9.3030
   C4 XK2  2.0000
  BAG BAG  6.1401
  CCI CCI  5.5175
  BPR BPR  8.3979
  BBX BBX  5.3598
  HE2 PHE  1.0000
  HB2 LYS  0.0000
  BCQ BCQ  6.3094
  DFM DFM  5.8308
  CVU CVU  6.1530
  ABR ABR  8.8623
    C ILE  1.7000
  DAM DAM  6.2440
  BXF BXF  6.9065
  CWN CWN  6.0565
  DAR DAR  6.0201
  APF APF  7.1154
  OD2 ASP  1.4000
    H CYS  1.0000
  BKF BKF  12.6599
  OE2 GLU  1.4000
  CBA CBA  6.2994
  BET BET  7.0409
  BAU BAU  5.6138
  ALC ALC  10.8054
  CQF CQF  6.9810
  AUW AUW  5.1532
   CA HIS  2.0000
  DDL DDL  7.0162
  ALQ ALQ  5.5251
   CB ILE  2.0000
  DDI DDI  6.1290
  BPU BPU  7.7716
 DUM1 DUM  0.0000
  CZU CZU  8.0846
   CG QSI  2.0000
  HA2 GLY  0.0000
  DBP DBP  6.0837
  BRC BRC  5.8219
  DJO DJO  5.4006
  AED AED  10.4908
  BPW BPW  7.4708
  DGO DGO  7.5217
  BVA BVA  5.2780
  CSL CSL  5.8021
  BUS BUS  8.1995
  CHW CHW  5.6339
  CPT CPT  7.2293
  ADJ ADJ  15.6242
  BYV BYV  6.0107
  BTC BTC  7.2791
  BDG BDG  6.1594
  AXQ AXQ  5.8870
  BPM BPM  8.8541
  CIW CIW  7.6718
    N GLU  1.5000
  CKJ CKJ  5.0556
  BJC BJC  6.4926
  CYP CYP  5.0690
  BDT BDT  5.6971
  AWK AWK  7.3570
   C5 QSI  1.7000
  AAO AAO  17.1888
   HN PHE  1.0000
  CWX CWX  6.7648
  AHA AHA  5.0068
  DIM DIM  6.2476
  DIC DIC  5.1662
  C29 XK2  1.7000
  ARZ ARZ  7.9482
  ANJ ANJ  6.5202
  C75 XK2  1.7000
  CUL CUL  6.1199
  BJR BJR  9.6285
  AYE AYE  5.3077
  ANF ANF  5.7290
  ANS ANS  5.5976
  HD2 ARG  0.0000
  AIU AIU  6.2975
  CKG CKG  9.6357
  AVU AVU  6.4727
    N MET  1.5000
  H76 XK2  1.0000
  ABF ABF  13.5826
  CZA CZA  7.4907
  BIN BIN  15.2010
  BWN BWN  5.0426
  CYO CYO  10.0640
  BNW BNW  6.6999
  CCB CCB  5.6928
  ASR ASR  8.7948
  DFT DFT  5.3405
  CRP CRP  6.5914
  AYV AYV  5.1801
   HN GL1  1.0000
   CB LEU  2.0000
  HD1 LYS  0.0000
  ALL ALL  7.3032
  APR APR  5.7265
  BTQ BTQ  6.6968
  BTM BTM  6.1054
  BPA BPA  6.6190
  DAA DAA  8.3994
  BIZ BIZ  8.2794
  AMG AMG  5.8803
  AZD AZD  5.5985
  BGI BGI  21.1628
  CUG CUG  6.0193
    H HSC  1.0000
  DDT DDT  8.0888
  BVD BVD  5.1045
  CWK CWK  5.2100
  CZG CZG  5.9602
  HG2 LYS  0.0000
   CB HSC  2.0000
  CAA CAA  11.0023
   HN AS2  1.0000
  DDO DDO  6.0876
  ADG ADG  8.5057
  BIO BIO  11.1069
    C ARG  1.7000
  CSS CSS  9.3053
  ALN ALN  6.8115
    O GLY  1.4000
  BWT BWT  6.9287
  CWE CWE  6.6861
  AOT AOT  6.2678
   CG ASN  1.7000
  CBK CBK  5.4643
  DFS DFS  5.1807
  CZQ CZQ  6.6196
   HA TRP  0.0000
  ABN ABN  5.9826
  AGG AGG  6.1405
  ALV ALV  5.5590
  BFO BFO  13.8352
  AUE AUE  5.4038
  ATG ATG  5.5107
  DIP DIP  6.3249
   HN HSC  1.0000
  CFA CFA  6.7949
  BAA BAA  5.9948
  BRR BRR  5.2215
  AMO AMO  5.1853
  CYJ CYJ  5.3358
  CHY CHY  13.4042
   CA PHE  2.0000
   O1 SEP  1.4000
  CIM CIM  5.2482
  HD2 AS2  1.0000
  DFJ DFJ  5.0886
  CDS CDS  5.0306
  HG1 GLU  0.0000
  BQG BQG  5.6082
  HG1 GL1  0.0000
  CVD CVD  7.1775
  BKU BKU  12.5531
  COB COB  6.2304
  CPL CPL  10.0191
  BUL BUL  6.8144
   CB ASP  2.0000
  BFY BFY  18.3643
  C32 XK2  1.7000
  AFN AFN  8.4430
  CXW CXW  5.3024
  ANL ANL  5.2476
  BYB BYB  5.0788
  DAV DAV  5.9769
  BPB BPB  5.1008
  DHD DHD  5.2660
  AYJ AYJ  5.1074
  ASL ASL  6.4666
  DJP DJP  5.9090
  AGZ AGZ  7.0733
    O AS1  1.4000
  CEJ CEJ  6.7862
  AQD AQD  6.1566
   HD AS2  1.0000
  ATU ATU  6.5598
  AKN AKN  6.4521
  C25 XK2  1.7000
  BNC BNC  9.1645
  CAL CAL  6.5088
   N9 QSI  1.5000
  AEW AEW  12.6476
  CE1 HSD  1.7000
  BNH BNH  8.1732
  BXC BXC  5.3727
    C HYD  1.7000
  CQT CQT  11.5012
  CMA CMA  5.8646
  CBZ CBZ  5.8678
  BXR BXR  5.4819
  API API  9.4906
  CE1 HIS  1.7000
  BVU BVU  5.7402
  HB2 HYD  0.0000
  BEO BEO  6.0972
  DIX DIX  5.9403
   CA GLN  2.0000
  CSR CSR  6.0477
  BCR BCR  5.1872
  BPG BPG  7.2987
  BWV BWV  5.0853
  DDP DDP  6.9712
  BQA BQA  5.2142
  BEE BEE  5.3743
  ATA ATA  6.3531
  ATB ATB  5.6317
  CQW CQW  8.0230
  CMS CMS  9.0477
  CRG CRG  5.0641
  HB2 GLU  0.0000
  BLV BLV  7.0292
  BFG BFG  10.2094
  AOJ AOJ  5.9604
   HA ASP  0.0000
  DIB DIB  6.1103
  CYC CYC  6.6630
  CPK CPK  7.5425
  CWP CWP  8.1087
  CIG CIG  12.6991
   C8 QSI  1.7000
  ALA ALA  9.7433
  BWK BWK  8.6234
  BQY BQY  7.3237
  HB3 ALA  0.0000
   HD HYD  1.0000
  AMZ AMZ  5.1754
  C24 XK2  1.7000
  BDQ BDQ  8.2943
  BZI BZI  5.9408
  CVM CVM  6.0326
  CHQ CHQ  11.2608
  CDP CDP  6.3629
  CZH CZH  6.4939
  ADI ADI  8.5552
   H2 QSI  1.0000
  AHR AHR  9.6852
  DGZ DGZ  7.0600
  DBB DBB  6.8166
    O GLU  1.4000
  CQH CQH  6.7005
   C2 XK2  2.0000
  ARM ARM  6.4666
   CA VAL  2.0000
  CWQ CWQ  5.5823
  BQF BQF  6.3019
  BJH BJH  7.9150
  DII DII  5.7930
  ATD ATD  6.3617
  CZZ CZZ  6.3164
  CTH CTH  6.9084
  C13 TSA  2.0000
  BQC BQC  8.3895
  CYK CYK  9.3176
  BJF BJF  6.6272
   CB GL2  2.0000
  CYQ CYQ  5.6110
  CVO CVO  6.0763
  CNY CNY  5.9385
  DIR DIR  5.2490
  CLV CLV  7.4396
  BRZ BRZ  8.2780
  AUK AUK  5.3541
  AAI AAI  10.6082
 HG22 VAL  0.0000
  CWU CWU  5.7737
  CFN CFN  7.1278
  DGY DGY  6.3915
  BNB BNB  8.6237
    C GLN  1.7000
  BDB BDB  5.8124
  ABI ABI  13.4233
  AET AET  12.4831
  CEL CEL  5.8044
  CLW CLW  9.1476
  CWO CWO  6.2488
   CB TYR  2.0000
  BUN BUN  5.7692
  AJB AJB  5.3550
  H75 XK2  1.0000
  CPC CPC  5.5729
  BPF BPF  7.2244
  BIL BIL  6.0207
    H AS2  1.0000
  DHX DHX  5.3026
  DAL DAL  5.1164
  BYA BYA  5.8120
  BWX BWX  7.0316
  ALX ALX  6.5861
  O5' QSI  1.4000
  BBJ BBJ  5.7069
  NE2 HSE  1.5000
    N ARG  1.5000
  AIK AIK  5.2928
  DDY DDY  5.3625
  CXR CXR  5.9365
  AZO AZO  6.9962
  AAW AAW  13.8300
  AXG AXG  5.7677
  H2A XK2  0.0000
  BMU BMU  5.7408
  HB2 HSD  0.0000
   CA GLY  2.0000
  ANN ANN  5.9092
  ALB ALB  11.2530
  CTA CTA  9.4275
  BLN BLN  6.8725
  DHK DHK  5.4943
  DFZ DFZ  7.8302
  CDX CDX  5.1115
  CXZ CXZ  5.3739
  BRK BRK  6.9483
  DBY DBY  9.3693
  BYE BYE  5.9412
  AXY AXY  6.5914
  BUE BUE  5.2618
  H61 QSI  1.0000
