# Supplementary material for: The Effect of Macromolecular Crowding on the Electrostatic Component of Barnase–Barstar Binding: A Computational, Implicit Solvent-Based Study
Source: PLoS One. 2014 Jun 10;9(6):e98618. doi: 10.1371/journal.pone.0098618 (PMC4051634; doi:10.1371/journal.pone.0098618)
Supplement: File S1 — Contains sample pdb files used in our analyses; each contains the barnase/barstar complex with a specific random placement of crowders of varying radii at 30% crowding density. Also included are files specifying, for each pdb file, the radii of each atom and model crowder. (TAR) [file pone.0098618.s005.tar › vary30percent_pdb/crowders_radii-4.siz]

aaaaaannnrrrrrrrr
  HN2      1.0000
 R185      1.8500
 HCT1      1.0000
  HN1      1.0000
  R15      1.5000
  NCT      1.5000
 OCT1      1.4000
 OCT2      1.4000
  HT1      1.0000
  HA1      0.0000
  CNT      1.7000
 HCT2      1.0000
 HT2G      0.0000
  NXT      1.5000
  OT1      1.4000
  CAY      2.0000
   OY      1.4000
  R18      1.8000
 HT2B      0.0000
  R20      2.0000
  R05      0.5000
 R195      1.9500
   CY      1.7000
 HTB3      0.0000
  HT2      1.0000
  R14      1.4000
  CTB      2.0000
  CAT      2.0000
  R19      1.9000
 HTB2      0.0000
  R00      0.0000
  R10      1.0000
   NT      1.5000
  HT3      1.0000
  R17      1.7000
 HT2A      0.0000
  HA2      0.0000
 R135      1.3500
 HT2C      0.0000
  OT2      1.4000
  ONT      1.4000
  CT2      2.0000
 HTB1      0.0000
  HNT      1.0000
  HY3      0.0000
  HY1      0.0000
  HY2      0.0000
  OXT      1.4000
   N7 QSI  1.5000
  CYZ CYZ  7.0295
  BOO BOO  12.3278
   C6 TSA  1.7000
  AFY AFY  6.0005
  CJL CJL  5.2699
  CAI CAI  5.0925
  BNV BNV  5.0461
  CFM CFM  6.7840
  BYC BYC  5.3833
  ADP ADP  8.0249
  BXK BXK  11.2297
  BQR BQR  8.1622
  BYW BYW  9.0081
   HA HYD  0.0000
    N PHE  1.5000
  DLN DLN  7.7217
  CVA CVA  12.3572
  BMB BMB  8.5339
  HB1 AS1  0.0000
  DOF DOF  6.7238
  CNK CNK  7.9873
  BRS BRS  5.5792
   CD PRO  2.0000
  BRB BRB  5.2021
  BMD BMD  6.6029
  H2' QSI  1.0000
  BPY BPY  6.5276
    C PHE  1.7000
 H31B XK2  0.0000
  BND BND  6.0546
   C3 XK2  2.0000
  AVY AVY  5.0251
   HN SEP  1.0000
  CIB CIB  5.5312
  CUC CUC  5.6146
  BUR BUR  7.0577
  ASS ASS  5.7414
  CCK CCK  7.2939
  BGX BGX  5.7123
  BHT BHT  6.5371
  CBF CBF  5.4996
  C3' QSI  2.0000
  ATX ATX  5.9351
  H79 XK2  1.0000
  CQS CQS  5.4428
  AHY AHY  5.5989
  CHG CHG  5.1305
  APV APV  8.6083
  DMZ DMZ  5.0009
  BSX BSX  7.7597
  DCL DCL  6.0272
  AEM AEM  10.5837
  CDF CDF  5.3071
  AGD AGD  5.9740
  HD1 HSD  1.0000
  AXE AXE  5.1867
  BJS BJS  6.5305
  DID DID  7.2697
  CEF CEF  5.2110
  AGN AGN  7.6923
  CYR CYR  5.6477
  AMK AMK  6.4562
  CTQ CTQ  13.4808
  BBB BBB  5.8045
  AFT AFT  5.2025
  CDJ CDJ  5.5921
  ATE ATE  5.1385
  CD2 HSE  1.7000
  BNU BNU  8.7527
  BZF BZF  6.1309
  BMN BMN  5.4210
  DDD DDD  5.3195
  CWH CWH  11.5687
  CRV CRV  11.2660
   CG ASP  1.7000
  DOS DOS  6.7060
  DSR DSR  5.0508
    C CYS  1.7000
  DSF DSF  5.1331
  AFH AFH  5.9345
  ARD ARD  7.0057
    C TRP  1.7000
  DRJ DRJ  6.0545
  CYT CYT  9.6582
  COE COE  12.8155
  BIG BIG  11.6144
  AFI AFI  11.4269
  ASF ASF  5.8871
  BHY BHY  10.9810
  CUK CUK  5.5710
  DJX DJX  6.4551
  CAM CAM  10.2060
  CTG CTG  13.3411
  DDU DDU  5.7682
  CYG CYG  5.9917
  HE1 GL1  1.0000
  ASX ASX  6.1187
  CKI CKI  5.1899
  HB2 AS2  0.0000
  DLE DLE  5.5847
  BTK BTK  7.2804
  CHS CHS  5.1458
  BUI BUI  5.5442
  HE2 TYR  1.0000
  DKN DKN  5.0248
  BTO BTO  7.6650
  BSK BSK  9.3440
  ARI ARI  5.3663
   HA GLU  0.0000
  BYQ BYQ  7.6994
  H22 XK2  1.0000
  HE3 TRP  1.0000
  COK COK  5.5556
  AKW AKW  5.9297
  ALU ALU  6.2259
  DMY DMY  8.3627
  BXB BXB  7.0732
  OD1 AS2  1.4000
  CKY CKY  6.0187
  BIS BIS  16.0749
  DTH DTH  5.9439
  DQZ DQZ  5.1469
  CDR CDR  6.3605
  DHT DHT  6.8024
  CCD CCD  10.2835
  BWU BWU  5.4538
  CXI CXI  5.3977
  BYD BYD  6.5262
  CGG CGG  5.0321
   CB GLN  2.0000
  CE1 TYR  1.7000
  AGT AGT  6.1015
  ADW ADW  5.3046
  HG2 QSI  0.0000
  DKF DKF  5.3691
   C1 XK2  1.7000
    O ASN  1.4000
  AOB AOB  7.6952
  DOL DOL  6.7524
  DGP DGP  5.0626
  CZI CZI  6.1735
  CPN CPN  7.6016
  CZN CZN  7.4072
  AEU AEU  10.1147
  C18 TSA  1.7000
  ANX ANX  7.0310
  CMF CMF  5.8817
  BRP BRP  6.8205
  BIE BIE  10.7828
   CD QSI  1.7000
  CRM CRM  9.6159
  AIS AIS  6.9681
  AWN AWN  7.8577
   H5 TSA  1.0000
  BBQ BBQ  7.7661
  BLK BLK  6.3833
  ALD ALD  6.5813
  CSM CSM  8.6427
  BZP BZP  5.9286
  DIG DIG  6.2933
  AIY AIY  8.3896
  ACD ACD  9.9160
  CLZ CLZ  5.8147
  CZL CZL  7.2446
  DIE DIE  5.3920
  BKH BKH  6.2056
  AMP AMP  5.7217
  AOY AOY  6.2651
  CXG CXG  5.0889
  COF COF  11.1346
  BFH BFH  5.8054
  DBX DBX  6.3663
  BBH BBH  5.3944
  BSE BSE  7.7793
  AKF AKF  7.0809
  CGC CGC  9.9360
   CB CYS  2.0000
  DEK DEK  5.2968
  DHC DHC  5.3353
  BHM BHM  9.9746
  APS APS  5.7122
   C4 QSI  1.7000
   CZ PHE  1.7000
  O3' QSI  1.4000
  CKS CKS  5.1954
    N HIS  1.5000
  CXT CXT  8.0503
  CFO CFO  5.8181
  CFH CFH  9.7082
  AIR AIR  11.6713
  HB2 SER  0.0000
  CRA CRA  15.0243
  O2S QSI  1.4000
  APX APX  5.9116
  BEU BEU  7.4126
  ACY ACY  6.8275
  DRO DRO  5.0343
  H37 XK2  1.0000
  CKZ CKZ  6.3635
    O VAL  1.4000
  DEA DEA  9.2759
  BOE BOE  7.3780
  CWD CWD  6.0605
  CEO CEO  5.6490
  CTD CTD  7.4322
  DFN DFN  6.6631
  ACC ACC  5.8546
  HE1 HSC  1.0000
   CA ALA  2.0000
  DAP DAP  8.0504
  AQI AQI  8.3641
   H1 OH2  1.0000
  CJG CJG  5.4201
  AYX AYX  8.6743
  BJB BJB  13.8590
  CSX CSX  7.7922
   CD GLN  1.7000
  AGJ AGJ  8.8059
  CDL CDL  5.9673
  CXN CXN  8.7446
  BVO BVO  5.1105
  AEF AEF  9.3972
    H ARG  1.0000
  AXT AXT  5.0635
  AQC AQC  5.9522
    N AS2  1.5000
  BEZ BEZ  7.4143
  CRN CRN  18.7003
  BWJ BWJ  8.0977
  AES AES  6.6365
  BXV BXV  8.8734
  AEI AEI  6.2986
  APQ APQ  5.5809
  OE1 GLU  1.4000
  H34 XK2  1.0000
  DEF DEF  5.6514
  DAT DAT  5.7160
  CBI CBI  6.3262
  HE1 TRP  1.0000
  CTC CTC  6.4333
  DIO DIO  6.0197
  CXE CXE  6.7700
  CQL CQL  10.7668
  BNE BNE  10.9215
  CVL CVL  5.7679
  CLE CLE  5.7828
    N HSD  1.5000
   CB PRO  2.0000
  DGS DGS  6.5590
  CHU CHU  5.4317
  BOQ BOQ  8.4740
  HG2 ARG  0.0000
  CEI CEI  6.0985
  HB2 PHE  0.0000
  DQF DQF  6.3789
  CTI CTI  6.8206
  CMQ CMQ  6.2748
  BKV BKV  8.3349
  AVF AVF  5.7306
  DES DES  5.1675
  CGQ CGQ  5.5451
  BIU BIU  7.1637
    O HSD  1.4000
  BBM BBM  5.3826
  CVQ CVQ  16.3641
  AQP AQP  5.9698
  AOD AOD  9.4675
 HG13 VAL  0.0000
    H MET  1.0000
  H12 TSA  1.0000
  BUC BUC  7.6358
  AVW AVW  5.0296
   HA LYS  0.0000
  CWY CWY  5.4096
  BDX BDX  5.3590
  ARC ARC  5.3195
  C5' QSI  2.0000
  ASG ASG  6.2299
  AMB AMB  8.0142
   CG TYR  1.7000
  C33 XK2  1.7000
   CA SER  2.0000
  BLE BLE  7.5370
  BZM BZM  10.5188
  HB1 ARG  0.0000
  AYL AYL  6.4066
  C28 XK2  1.7000
  BCS BCS  5.7275
  BNF BNF  10.1513
  BHI BHI  12.7337
  BBZ BBZ  5.3132
  BFJ BFJ  5.4405
  AZI AZI  7.5363
  AKD AKD  6.9042
  CSV CSV  6.5164
  HB1 AS2  0.0000
  CCQ CCQ  6.7188
  AUD AUD  5.0243
  BNM BNM  6.3133
  ALI ALI  10.2699
  OD1 ASN  1.4000
  C67 XK2  1.7000
  C72 XK2  1.7000
  DNR DNR  5.8617
  CBE CBE  5.3441
  CLO CLO  5.2410
  BJT BJT  8.9279
  ABM ABM  12.5271
  CNH CNH  5.1625
  C1' QSI  2.0000
  AHX AHX  6.5747
  DMG DMG  6.6393
  ACO ACO  8.8922
   HN ALA  1.0000
  CBM CBM  6.8648
   HN HYD  1.0000
  CGZ CGZ  5.1623
  BSC BSC  5.0401
  HG1 MET  0.0000
  DFF DFF  5.5288
  BSU BSU  9.7415
  BKI BKI  10.9915
  BCZ BCZ  5.7732
  AGV AGV  7.6195
  AKJ AKJ  5.3895
  CBX CBX  5.9283
 HE21 GLN  1.0000
   HG CYS  1.0000
  AUZ AUZ  5.2953
  AYT AYT  5.4616
  BQV BQV  5.7626
  AIC AIC  6.5756
   OC VDW  0.0000
  BVX BVX  6.2706
  HB1 LEU  0.0000
  DTD DTD  5.6181
  DGK DGK  7.8661
  N10 QSI  1.5000
  AYZ AYZ  5.5676
  BRF BRF  6.7515
  BPT BPT  9.1718
  CHZ CHZ  6.2407
  BKC BKC  8.4958
  BJI BJI  17.8284
  BCG BCG  5.0944
  H35 XK2  1.0000
  BLX BLX  13.2071
  BYU BYU  5.5073
  CHB CHB  7.0113
  BPZ BPZ  5.4622
   HA HSE  0.0000
  BJL BJL  6.2883
  AGS AGS  6.3361
   CD GLU  1.7000
  DNU DNU  5.8928
  AGF AGF  5.3369
   CB HIS  2.0000
  CND CND  5.1071
  ARS ARS  5.5413
  CTV CTV  10.3348
  DRM DRM  5.5632
 H2'' QSI  0.0000
  AWX AWX  7.8457
  AJL AJL  5.6091
  OH2 HOH  1.4000
  CHV CHV  5.7917
  DLY DLY  5.8568
  DGU DGU  5.4397
  CD2 LEU  2.0000
  BGF BGF  7.3669
  BLI BLI  8.1971
  DGB DGB  5.9870
 HD22 LEU  0.0000
  DCX DCX  7.5604
  CZF CZF  5.1481
  CTY CTY  12.3589
    O THR  1.4000
  CHN CHN  8.0261
  DIW DIW  7.6691
  AKV AKV  8.4865
  AEJ AEJ  7.8027
  DMA DMA  5.8021
  ARR ARR  5.5588
  HD3 ILE  0.0000
  CDM CDM  5.7269
  ACI ACI  9.2289
  H71 XK2  1.0000
  DAI DAI  5.0340
  AMI AMI  5.0512
  CD1 PHE  1.7000
  CKB CKB  5.1921
  BLQ BLQ  12.4469
  AOP AOP  5.4940
  AWC AWC  5.5208
  DLP DLP  5.7422
  DEZ DEZ  5.8301
  DCC DCC  8.5118
  AZL AZL  6.9167
  AHP AHP  6.2448
  DRL DRL  5.0358
  CSU CSU  7.8488
  AYW AYW  5.5024
   CG LYS  2.0000
  CGP CGP  5.7086
  DAH DAH  8.8068
  ANI ANI  8.3405
  DNX DNX  5.0266
  BGD BGD  9.5958
  CSB CSB  5.6759
  ATL ATL  6.0211
  DDC DDC  5.1055
  CLF CLF  5.1284
  AOO AOO  6.1862
  CGR CGR  6.3733
  AXM AXM  7.1834
   CG HIS  1.7000
  CHE CHE  5.7549
  CIC CIC  6.5958
   O7 TSA  1.4000
  DEM DEM  7.9110
  BCM BCM  5.3275
 HD22 ASN  1.0000
  ATV ATV  5.9966
    C LYS  1.7000
  BGA BGA  5.0572
  CHA CHA  5.2651
  CGE CGE  6.5921
  AGC AGC  7.3483
  DSW DSW  5.0216
  DMJ DMJ  5.2415
   HB ILE  0.0000
  CEU CEU  5.0568
  CUT CUT  6.6239
  BKA BKA  15.7883
  BWL BWL  6.1027
  CVT CVT  6.9463
  BCY BCY  5.2007
  AVB AVB  6.6904
 HG22 ILE  0.0000
  CWL CWL  7.1453
  CDI CDI  9.2958
  BJX BJX  12.3604
  CEQ CEQ  7.1017
  AVZ AVZ  5.9977
  BVW BVW  5.6948
  AHM AHM  8.6044
  HB2 ARG  0.0000
  BPQ BPQ  6.3045
  BWY BWY  5.2212
  BON BON  7.5399
  ABT ABT  6.0645
  C20 XK2  1.7000
  CQC CQC  5.4652
  ANY ANY  5.4662
  BKT BKT  6.2785
  AXA AXA  6.0673
  DLO DLO  7.2548
  BDA BDA  5.8440
  BCX BCX  6.1409
  BMS BMS  10.2476
  COG COG  23.7071
  BCL BCL  8.7261
  AOA AOA  5.7778
  CVS CVS  9.0404
   CZ ARG  1.7000
  AIX AIX  5.3530
  DEW DEW  6.6724
  CUD CUD  5.4481
  BOH BOH  8.1435
  ASY ASY  5.0336
  CJO CJO  5.5713
  DRN DRN  5.4580
  CZB CZB  8.7704
  BHW BHW  5.8823
  DPY DPY  5.3320
  DEG DEG  7.2852
  CBO CBO  5.8030
  CLA CLA  6.9280
    H ILE  1.0000
  CCJ CCJ  6.5865
  AUR AUR  5.4502
    N ALA  1.5000
  CKT CKT  6.1945
  DED DED  6.7257
  BOV BOV  10.3601
  BOM BOM  7.0588
  DNF DNF  5.2533
  CJW CJW  5.3856
  BAQ BAQ  5.6283
  O15 TSA  1.4000
  NE2 HSD  1.5000
  OE2 GL1  1.4000
  CMM CMM  5.1800
   CB TRP  2.0000
  BMQ BMQ  5.1111
  AUU AUU  5.4211
  ANO ANO  8.4520
  HE1 HIS  1.0000
  AFQ AFQ  5.2858
  AMT AMT  5.8520
   CD GL1  1.7000
  CBY CBY  7.7576
  ALG ALG  7.2906
 HG21 VAL  0.0000
  AOQ AOQ  6.9195
  OE1 QSI  1.4000
  HG2 MET  0.0000
  HB2 HSE  0.0000
  BTF BTF  7.9655
  BST BST  5.2507
  AFF AFF  10.6540
   HN CYS  1.0000
    H ASP  1.0000
  AIW AIW  8.6066
  DBA DBA  5.5496
  CQA CQA  7.8113
  CHX CHX  6.3337
    O GL1  1.4000
  CEG CEG  5.4573
  CMB CMB  5.5592
  AML AML  9.8175
  AMX AMX  6.6482
  DFB DFB  6.6767
  NE2 GLN  1.5000
  BVQ BVQ  5.4489
  BMI BMI  6.9552
  BJM BJM  7.4602
  CLL CLL  5.6712
  DFX DFX  8.0796
  CFR CFR  5.8102
  ADV ADV  10.3714
  BVF BVF  5.2298
  ASN ASN  6.9899
  HD1 HSC  1.0000
  DSL DSL  5.3987
    N TRP  1.5000
  ABG ABG  13.4104
  BRQ BRQ  5.5774
  CWM CWM  5.3910
  BMY BMY  5.4932
    C ASP  1.7000
  DOV DOV  5.0660
  BLD BLD  10.8993
  AAJ AAJ  20.0977
  CE1 HSE  1.7000
  BUX BUX  6.6667
  BHF BHF  20.4312
   HN TRP  1.0000
  AUB AUB  6.7143
  CMW CMW  7.0634
  BBY BBY  5.2787
  AZM AZM  7.7986
  ACR ACR  5.3942
  AXR AXR  6.1531
  CMK CMK  6.9542
  DPP DPP  5.6766
  BXW BXW  6.6109
  ABP ABP  17.7146
  BLF BLF  8.1991
  AIQ AIQ  7.6247
  AYA AYA  5.6248
  DKJ DKJ  6.4836
  CFL CFL  6.8384
  CQO CQO  5.1151
  DIQ DIQ  8.1514
  BXO BXO  5.9374
  CMN CMN  5.8276
  DSS DSS  7.3750
  DOK DOK  5.4019
  DJT DJT  6.2771
  CCA CCA  6.0859
  AJA AJA  6.6612
  DFH DFH  5.9395
  BUQ BUQ  7.3801
  HG1 ARG  0.0000
  BVP BVP  5.2276
  CEC CEC  5.6087
  DNM DNM  7.2866
  DER DER  5.7148
  CIH CIH  5.1150
  HE2 MET  0.0000
  NE2 HIS  1.5000
  CJQ CJQ  5.3697
  ACN ACN  5.9406
   CG PHE  1.7000
 H31A XK2  0.0000
  BUK BUK  7.7836
  H25 TSA  1.0000
  DAY DAY  6.5403
  DBK DBK  6.1072
  BRO BRO  12.5414
  BNP BNP  8.6790
  AWL AWL  6.0100
  BZH BZH  6.5376
  CCN CCN  5.6077
  DEO DEO  8.0804
  BNR BNR  7.7987
  DNP DNP  5.2981
   HE GLU  1.0000
  AXS AXS  5.8378
  AFJ AFJ  7.7929
  CIF CIF  5.0853
  CCM CCM  5.7667
  AIN AIN  14.1441
  CQJ CQJ  6.9071
  BLH BLH  11.2490
  DQY DQY  5.2505
  BDE BDE  5.6821
  AEX AEX  10.9985
   CB MET  2.0000
  DQG DQG  5.1002
  DKY DKY  5.3984
  ALM ALM  5.7345
   H1 TIP  1.0000
  CRJ CRJ  6.7270
  BJE BJE  13.5671
  CMV CMV  6.7950
  BXE BXE  5.3428
  BAP BAP  5.1183
  ANZ ANZ  7.2141
  AJO AJO  9.6676
  DCN DCN  10.3943
  DQK DQK  6.4719
  BMJ BMJ  11.9452
  AXK AXK  5.9879
  CJN CJN  5.2355
  BXI BXI  5.9678
  BGT BGT  5.0011
 HG12 ILE  0.0000
  DJD DJD  6.6489
  AKY AKY  5.9984
  BGZ BGZ  5.3410
  AZY AZY  5.1645
  AVH AVH  6.1484
  ARQ ARQ  5.2894
  ADU ADU  5.7312
  CRC CRC  8.6397
  ARW ARW  5.9835
  AQO AQO  5.3076
  AVV AVV  5.3036
  OE1 GL2  1.4000
  BWE BWE  6.4632
  COY COY  17.9106
  AFK AFK  8.0205
  APT APT  6.4951
  CUW CUW  6.6969
  CLR CLR  5.4771
  BGK BGK  5.4543
  BDY BDY  5.1810
  AOC AOC  5.0692
   CG GL2  2.0000
   CA MET  2.0000
  CRI CRI  7.3422
  BHP BHP  6.4632
  DDH DDH  5.2404
  AQW AQW  5.0029
  H65 XK2  1.0000
  DAF DAF  9.8217
  AEL AEL  7.2590
  CUO CUO  9.0598
  CXM CXM  10.0151
  CCT CCT  5.2396
  AXF AXF  5.0766
  AGE AGE  12.4820
  CRH CRH  11.3081
  BCE BCE  6.5090
  DLR DLR  5.1635
  DDQ DDQ  5.7180
  BFX BFX  5.8477
  DPV DPV  7.5633
  BHD BHD  6.8756
  CD2 HSC  1.7000
    N GL1  1.5000
   CA ARG  2.0000
  APM APM  5.0613
  BAO BAO  5.6923
  AEA AEA  10.3285
  HB1 PHE  0.0000
  C66 XK2  1.7000
  CBU CBU  6.6460
  ACW ACW  7.3711
  CEP CEP  6.2228
  BLS BLS  7.9511
  AXB AXB  7.0442
  ASE ASE  5.1356
  DIJ DIJ  5.4737
  DFC DFC  6.3741
  HG1 GLN  0.0000
  CJV CJV  5.9237
  CUJ CUJ  7.2787
  DSC DSC  5.1408
  DCP DCP  6.9487
  AQK AQK  5.5494
  DIT DIT  5.0161
  ND1 HSE  1.5000
  AZQ AZQ  7.5960
  BEV BEV  5.5641
    C MET  1.7000
  AVP AVP  5.4307
  ANE ANE  7.8672
   H3 XK2  0.0000
  AOW AOW  8.5362
  CQN CQN  9.9905
  AEP AEP  9.0823
  H3' QSI  1.0000
  DNK DNK  7.5865
  ATJ ATJ  5.2569
  O2' QSI  1.4000
   SD MET  1.8500
  DBJ DBJ  5.6049
  ARP ARP  5.1346
  ABH ABH  6.2257
  DMP DMP  5.1849
  DJJ DJJ  6.1751
  HB1 ASN  0.0000
  CUN CUN  7.0177
  AYU AYU  6.0141
  ABO ABO  6.9982
   CA CYS  2.0000
  DGF DGF  7.0734
  BFI BFI  5.0656
  AZJ AZJ  5.0539
  BJZ BJZ  6.7217
  CIX CIX  7.0195
  BFV BFV  5.2375
  ATH ATH  6.0121
  BAH BAH  5.0672
  BFS BFS  5.1095
  AGY AGY  8.3027
  BKW BKW  12.0415
    C GL2  1.7000
  BSD BSD  6.5543
  BVK BVK  6.1196
  AMF AMF  6.6889
  AKA AKA  6.3203
    O PHE  1.4000
 H61A XK2  0.0000
  AIB AIB  8.6991
  HE1 GL2  1.0000
  BEC BEC  5.2755
  AXD AXD  6.3084
  AOZ AOZ  5.1888
  AOE AOE  5.0371
  CPZ CPZ  13.1294
  AGX AGX  6.7154
   CG HSE  1.7000
  DKK DKK  5.1042
  AKB AKB  8.7470
  CKO CKO  5.7738
   N7 XK2  1.5000
  DJW DJW  5.1912
  CMX CMX  6.8408
  CRL CRL  7.9161
  BXY BXY  8.3478
  BNL BNL  8.5892
  BAK BAK  5.8588
  ACJ ACJ  21.4755
  BEG BEG  7.4412
    H SEP  1.0000
  CFJ CFJ  5.1276
  HB2 AS1  0.0000
   SG CYS  1.8500
  HD2 ILE  0.0000
  BZL BZL  6.8774
  ARH ARH  5.8526
  CMR CMR  5.8282
    O HSE  1.4000
  CD1 LEU  2.0000
  CCW CCW  5.6729
  BSA BSA  8.7835
  CXV CXV  7.0487
  CGM CGM  5.0499
  DLW DLW  5.9507
  BRL BRL  7.5664
  BNN BNN  8.1372
  CXQ CXQ  6.9208
  BVG BVG  6.2016
  CE2 TRP  1.7000
  CRZ CRZ  5.2085
  HB1 QSI  0.0000
  BFR BFR  5.7692
  DKS DKS  5.7855
  APN APN  7.8151
  DSN DSN  5.9297
  HB2 CYS  0.0000
  CDW CDW  7.7468
  AZK AZK  5.6435
  BBP BBP  6.8893
  ARX ARX  5.3060
  AOI AOI  5.0484
  BJV BJV  13.0871
  BBC BBC  5.8994
  CWR CWR  5.1812
   CG GLU  2.0000
  COH COH  11.4749
  AHZ AHZ  7.9427
  DIY DIY  5.6225
  CZD CZD  5.0577
  AKH AKH  8.6323
  ADO ADO  8.1026
  DMS DMS  6.3772
  BMK BMK  6.2569
  H63 XK2  1.0000
  DHF DHF  5.9865
  ACU ACU  12.3847
  CPU CPU  6.7741
  CBS CBS  7.0410
 HE22 GLN  1.0000
  ADQ ADQ  13.8567
  ARK ARK  6.5784
   O4 XK2  1.4000
  BXQ BXQ  10.5210
  CLQ CLQ  7.2004
  CSG CSG  16.1128
  BZU BZU  5.9331
  CUQ CUQ  6.0038
  CSZ CSZ  5.3703
  DHL DHL  6.3617
  CVV CVV  6.2966
   HN TYR  1.0000
  AUN AUN  5.8506
  CYD CYD  7.4611
  CUH CUH  5.7385
  DFO DFO  5.1360
  CHC CHC  5.1148
  AMY AMY  6.3284
  BYM BYM  5.4571
  DPF DPF  7.2173
  DLZ DLZ  6.2809
  DHH DHH  5.0876
  AIF AIF  7.3988
  ABZ ABZ  7.6898
  CPE CPE  9.0089
  CNX CNX  8.3308
  CHJ CHJ  6.1745
  APC APC  5.9802
  BJJ BJJ  8.0328
  BQN BQN  5.4207
  CRK CRK  12.3094
  BSO BSO  7.2479
  DCB DCB  8.4390
  BSB BSB  5.4637
    C HSD  1.7000
   HA ARG  0.0000
  DSK DSK  6.9605
  DTG DTG  6.7637
  AYQ AYQ  5.2156
  CYS CYS  7.0200
  DQI DQI  5.2650
  AIZ AIZ  6.2492
  BBN BBN  5.4905
  DGX DGX  6.4045
  DLT DLT  5.9416
  CQK CQK  12.8446
  CRX CRX  13.7104
  AMM AMM  7.0407
  DQN DQN  5.6342
  AVM AVM  5.2317
  CRW CRW  11.7559
 HD12 ILE  0.0000
  ATC ATC  5.2449
  CET CET  7.9686
  DHM DHM  5.4985
  BDL BDL  5.0518
   CB GL1  2.0000
  ATR ATR  5.2218
  C19 TSA  1.7000
  AYB AYB  7.1333
  DOM DOM  5.6675
  DIZ DIZ  10.0542
  AAE AAE  6.6815
  OE1 GLN  1.4000
  AUJ AUJ  5.7096
  BUH BUH  8.1671
  AUX AUX  6.1707
  DNY DNY  5.6947
  H21 TSA  1.0000
  AWD AWD  6.1100
  CYI CYI  10.7860
  CBQ CBQ  5.1275
  AKO AKO  7.5689
  BLR BLR  5.7377
  DLQ DLQ  5.2612
  BSR BSR  5.8809
  BSG BSG  5.0153
   HN ASP  1.0000
 H3'' QSI  0.0000
  DJF DJF  6.8557
  CFZ CFZ  5.2481
  BMG BMG  5.0254
  CFU CFU  6.6896
  ATI ATI  8.1631
  DMN DMN  7.1314
 HG21 ILE  0.0000
   HA ILE  0.0000
   CB HSE  2.0000
  CUX CUX  9.1302
  BCW BCW  6.1420
  BHE BHE  5.5307
  BDC BDC  6.1764
  AFB AFB  6.9633
  BFQ BFQ  5.6297
  BXS BXS  6.6085
  ANW ANW  5.0947
    O CYS  1.4000
  DKT DKT  7.9727
  AQZ AQZ  6.6018
  AMU AMU  8.7813
   C6 XK2  2.0000
  BSW BSW  10.6532
  BMZ BMZ  10.8845
  BWB BWB  7.2804
 HD21 LEU  0.0000
  AHE AHE  13.2488
  ADM ADM  10.2898
    O ASP  1.4000
  AJU AJU  5.1373
  DCW DCW  6.9709
  AQU AQU  6.8537
  DHV DHV  7.3054
  CAS CAS  7.9293
  BOR BOR  5.9881
   N3 QSI  1.5000
  BHC BHC  8.0403
  CFI CFI  5.3456
  ACX ACX  7.3359
  OD2 AS1  1.4000
    H GL2  1.0000
  HB1 GLN  0.0000
  DFU DFU  7.5538
  CKX CKX  5.3492
  CFD CFD  5.9768
  CNI CNI  5.5488
  AQX AQX  7.2814
  DRS DRS  6.0193
  BFP BFP  5.0686
  DKV DKV  5.5142
  CFW CFW  6.2071
    C GL1  1.7000
  COQ COQ  6.5941
  AQF AQF  6.0855
  AVG AVG  5.2160
  C2' QSI  2.0000
 HD13 LEU  0.0000
  AGP AGP  6.6551
  CHO CHO  5.0655
   HB VAL  0.0000
  CSP CSP  5.2207
  CFS CFS  5.0022
  CJS CJS  5.2590
  CAN CAN  5.7321
  AXC AXC  5.9678
   HA VAL  0.0000
  DCA DCA  8.1903
  DBD DBD  5.9460
  AHT AHT  9.4830
  BAN BAN  6.2059
  BCT BCT  8.0587
  BID BID  5.7531
  AQB AQB  10.1620
  BYS BYS  6.4249
  DJB DJB  6.1627
  CVJ CVJ  6.2955
  AOR AOR  6.0993
  CBD CBD  5.3941
  DPB DPB  5.7357
  AUS AUS  5.0512
  ADR ADR  8.9537
  DKO DKO  8.8578
  AHD AHD  7.1878
  CTX CTX  9.5745
  DBR DBR  6.5615
  CKP CKP  6.8672
  ABD ABD  11.5218
  ALE ALE  6.5398
  DCS DCS  5.2879
  CZK CZK  6.4208
  AZH AZH  6.3153
  BHB BHB  10.0700
  BZE BZE  7.9598
  BIM BIM  10.8657
  AAU AAU  10.0713
  CAX CAX  5.6983
  CCG CCG  7.2432
    O QSI  1.4000
  ASK ASK  6.0438
  BOL BOL  7.0179
  BSQ BSQ  7.1589
  CVP CVP  6.0449
  BCK BCK  5.9913
  ARF ARF  5.3900
  CE2 TYR  1.7000
  BRE BRE  6.2757
  H25 XK2  1.0000
  CSI CSI  5.2617
  DIV DIV  7.4621
   CA HYD  2.0000
   NH VDW  0.0000
  C22 XK2  1.7000
  ALF ALF  7.0273
  AKU AKU  6.7955
  DDJ DDJ  7.9509
  H11 TSA  1.0000
  DBL DBL  6.6973
  DKQ DKQ  6.7103
  CVK CVK  5.6611
  BIJ BIJ  8.9798
  CPG CPG  5.0613
   HA CYS  0.0000
  BZY BZY  8.0548
  BMV BMV  6.6600
  BBT BBT  5.7991
  DAJ DAJ  7.6172
  BLG BLG  5.2418
    H TRP  1.0000
  COW COW  18.0093
  BOC BOC  8.3098
  AID AID  8.6477
  AHI AHI  8.1614
  CVI CVI  7.7054
   HN GLU  1.0000
  CRQ CRQ  10.4393
  DCQ DCQ  5.3799
  C70 XK2  1.7000
  AQL AQL  5.8087
   SG HYD  1.8500
  DLV DLV  6.2251
  CTT CTT  9.1407
  BQO BQO  5.2478
    N GLN  1.5000
   CA PRO  2.0000
  CFG CFG  5.2228
  BXX BXX  7.2075
  DEI DEI  5.2209
  DQC DQC  5.9308
   H6 XK2  0.0000
  BGV BGV  5.1081
  AMN AMN  5.4767
  COT COT  17.1937
  AYO AYO  5.3064
  HB2 ALA  0.0000
  CZX CZX  6.9916
  AFL AFL  5.4954
  DCJ DCJ  6.8324
  CQE CQE  6.4299
  BUD BUD  5.0012
  AFS AFS  7.5629
  AYH AYH  5.9906
  DCU DCU  5.0532
   N2 XK2  1.5000
  TWE TWE  20.0000
   CG LEU  2.0000
  AFA AFA  6.6768
  ATN ATN  5.5708
  AQV AQV  5.6611
   CB LYS  2.0000
  CZ2 TRP  1.7000
  BOU BOU  11.0101
  DGT DGT  8.4421
  AAG AAG  23.3580
  CID CID  7.3037
  DQE DQE  6.2683
  BQK BQK  8.8111
  ARO ARO  6.0957
  ANH ANH  6.8997
  CKU CKU  5.1907
  AOK AOK  6.3240
  CEH CEH  5.6522
  DME DME  6.7766
  DGN DGN  5.4375
  DLD DLD  7.4193
  BIA BIA  11.1004
  ASH ASH  5.1875
  CDT CDT  5.3543
  AMJ AMJ  6.9401
  CBB CBB  6.8131
  BUZ BUZ  6.0814
  BOD BOD  7.9136
  HD1 HSE  1.0000
  AWB AWB  7.5683
  ARE ARE  5.9856
  BMP BMP  8.7550
  CNC CNC  5.2780
  BZK BZK  5.7319
  BLO BLO  7.7033
  BAR BAR  6.3037
  AJQ AJQ  6.5082
  HB1 TRP  0.0000
  BQM BQM  5.7623
  BEN BEN  5.0081
  BGP BGP  5.5100
  DFD DFD  6.5517
  HT2 QSI  1.0000
  CEX CEX  5.1490
  CGD CGD  5.0760
  BTA BTA  6.1357
    N ASP  1.5000
  DFA DFA  5.3004
  CVN CVN  5.1091
   CG GLN  2.0000
  CPH CPH  7.2222
  ABJ ABJ  10.3380
  AGB AGB  5.8230
  CGJ CGJ  5.8737
  AFV AFV  5.4673
  CNB CNB  6.2729
  HG2 GLN  0.0000
  AWZ AWZ  5.5023
  BZC BZC  8.5058
  BFE BFE  5.1441
  CG2 THR  2.0000
  CTK CTK  7.7546
  CTJ CTJ  5.0250
  BXP BXP  6.6564
  BTL BTL  7.5561
  AJH AJH  9.9154
  BCH BCH  6.5874
  CBG CBG  5.0529
  ASB ASB  5.2392
  BLW BLW  7.8564
  COC COC  11.2803
  BUV BUV  5.2667
  BBF BBF  6.2755
  O1S QSI  1.4000
  DLX DLX  5.3053
  ACF ACF  16.4650
  BZJ BZJ  7.3561
  AZU AZU  6.0886
  COP COP  9.3632
   CG PRO  2.0000
  BHO BHO  5.9965
  CGW CGW  5.1152
  BZB BZB  5.3247
   HA SER  0.0000
  BPK BPK  5.2890
  BVL BVL  5.9277
    C SEP  1.7000
  CMI CMI  6.0017
  BUP BUP  5.4178
  ALO ALO  5.6406
    H LEU  1.0000
  CXU CXU  5.7454
  BDO BDO  5.1313
    N AS1  1.5000
  DOQ DOQ  5.9708
  ATQ ATQ  6.5918
   CA HSE  2.0000
  DRT DRT  5.3336
  DPX DPX  5.8209
  AXN AXN  5.3418
  AEG AEG  13.6131
  CYX CYX  5.6491
  BHA BHA  5.1593
  HB2 LEU  0.0000
  CQY CQY  10.1386
   HE GL1  1.0000
  CMP CMP  7.7450
  AGH AGH  7.7628
  DOG DOG  6.4729
  CDQ CDQ  5.6647
  BER BER  6.6986
  AHS AHS  5.7764
  DSI DSI  5.3094
  AQE AQE  5.1439
    N ILE  1.5000
  BHQ BHQ  19.4004
   C2 QSI  1.7000
  CQX CQX  9.0648
  CEA CEA  5.9848
  DEY DEY  5.3472
  ACS ACS  8.8404
  ALK ALK  5.4556
  BBE BBE  6.3249
  CZP CZP  9.0001
  H64 XK2  1.0000
    N HSE  1.5000
  BGN BGN  5.6416
  BQH BQH  9.2673
  AKQ AKQ  7.5358
  AAX AAX  5.6982
  DHG DHG  6.8277
    O HSC  1.4000
  DJZ DJZ  5.3744
  CUA CUA  12.8298
  CRY CRY  6.2306
  BNS BNS  19.1921
  CKK CKK  5.5613
  BJG BJG  5.7781
  SPH NBN  1.5000
  COS COS  15.4550
  BZZ BZZ  5.2259
   HA HIS  0.0000
  DKZ DKZ  6.2161
  ACE ACE  13.1073
  BZA BZA  6.4115
  CNE CNE  5.7478
  HD1 AS1  1.0000
  CIS CIS  5.8957
  BZS BZS  5.7638
  DGQ DGQ  7.3373
   HD ASP  1.0000
  CSW CSW  5.4117
  BRH BRH  6.6114
  CGA CGA  5.5871
  BWO BWO  6.0955
  CLU CLU  5.6039
  CHR CHR  5.0396
  CLT CLT  5.6958
  DEV DEV  7.2691
  ATW ATW  7.6048
  APG APG  8.8883
  BIY BIY  23.5934
  AER AER  10.7790
  CLX CLX  5.5979
  DAC DAC  8.3860
  AHW AHW  9.4332
  DOW DOW  6.2328
  BZV BZV  8.1755
  HB2 GLN  0.0000
  HE2 GL2  1.0000
  DJM DJM  5.8256
  BME BME  13.3203
   HN GLY  1.0000
   HN LYS  1.0000
  BEI BEI  5.6570
  CSK CSK  5.2373
  BKJ BKJ  7.4951
  ALS ALS  7.4675
  BCD BCD  5.0555
  CES CES  5.2469
  CDO CDO  7.6498
  DPA DPA  5.4122
  DOE DOE  5.6924
  CHL CHL  5.5141
  BWM BWM  6.6267
  NE1 TRP  1.5000
  COL COL  10.0065
  CUR CUR  14.6254
    H HSE  1.0000
  BTV BTV  5.6563
   CB PHE  2.0000
  BVE BVE  5.6093
  DBV DBV  5.3563
  DDX DDX  5.7343
  ATT ATT  6.5287
  BQE BQE  5.3179
  AJD AJD  7.3908
  COZ COZ  11.9275
  CNN CNN  5.3097
  BIF BIF  14.7281
  DHO DHO  5.4455
  CPA CPA  7.3590
  CIP CIP  8.0908
  AOF AOF  6.3117
  ADS ADS  8.0364
  DGC DGC  9.3451
   H1 HOH  1.0000
  DAW DAW  5.7017
  BHR BHR  15.0924
  DMD DMD  5.4687
  DNT DNT  5.1369
  CGF CGF  6.8249
  CSJ CSJ  5.2081
  CLS CLS  6.3813
  HA1 GLY  0.0000
  CLK CLK  5.5262
  CRS CRS  11.9305
  AAS AAS  11.0975
   HA LEU  0.0000
  BQX BQX  6.1618
  HZ2 LYS  1.0000
    C ALA  1.7000
   O3 SEP  1.4000
  BYL BYL  8.0220
   CB SER  2.0000
  DMH DMH  5.8117
  CZO CZO  8.4250
  COI COI  7.5031
   HN SER  1.0000
  AND AND  5.0633
  DEE DEE  5.4621
  CLM CLM  7.1095
  AHN AHN  6.1221
   HE GL2  1.0000
  BDK BDK  6.9334
  OE1 GL1  1.4000
  HB2 QSI  0.0000
  ADT ADT  6.6606
  CUU CUU  8.6727
  CGB CGB  5.1234
  ACM ACM  10.4966
  HB2 HIS  0.0000
 HD21 ASN  1.0000
    O HOH  1.4000
  HD2 PHE  1.0000
  BKM BKM  11.6710
   HA ASN  0.0000
  DQL DQL  6.3437
  ASM ASM  5.1087
  DIN DIN  5.1824
   HG LEU  0.0000
  DQO DQO  5.4177
  CEZ CEZ  5.1247
  HB2 ASN  0.0000
  DHY DHY  6.3543
  BBS BBS  7.4982
  CML CML  6.1522
  AZP AZP  8.2396
  HE3 MET  0.0000
  BWZ BWZ  5.3837
  CGU CGU  6.9753
  BVJ BVJ  7.6016
   CA GL1  2.0000
  BEK BEK  6.6661
  DBF DBF  7.3567
  CWA CWA  5.2460
  CUP CUP  6.0870
  CTO CTO  5.1855
  BPE BPE  7.3408
  ANU ANU  11.0081
  AME AME  8.2228
 HG23 THR  0.0000
  DNG DNG  5.5209
  DCZ DCZ  6.0728
  CTM CTM  9.4721
  ADF ADF  14.0970
  DMW DMW  6.5658
  BBG BBG  5.9187
   HA GL1  0.0000
  CJY CJY  6.5661
  BJO BJO  8.4307
  CYA CYA  8.4656
  CLD CLD  6.2492
  AJP AJP  14.4496
  DQD DQD  5.6825
  CTR CTR  6.2786
  COX COX  9.5061
   HA PRO  0.0000
  BQB BQB  6.0427
  BDZ BDZ  6.0966
  CJR CJR  6.2996
  DFW DFW  5.1090
  DGA DGA  7.8514
  BOY BOY  5.3995
  AJF AJF  5.9876
  DOY DOY  5.8187
  ND1 HSD  1.5000
  BTZ BTZ  5.3684
  BTB BTB  5.8097
  CYE CYE  6.0455
  ABK ABK  5.4758
  BSP BSP  8.1487
  CMD CMD  5.6523
  AKL AKL  7.3433
 HG23 ILE  0.0000
  AHF AHF  6.0029
  DAU DAU  6.5567
  DPU DPU  5.5550
  BVR BVR  5.3456
  DEN DEN  5.4090
  AAP AAP  15.5486
  BKY BKY  12.6924
  BWA BWA  8.2004
    H GLU  1.0000
  DQM DQM  5.1883
  CHH CHH  6.3849
  BTT BTT  5.5496
  ABV ABV  20.6549
  ND2 ASN  1.5000
  BVN BVN  6.8909
  BMH BMH  20.4661
  DST DST  5.3169
  BGO BGO  5.0474
   CG TRP  1.7000
  DSQ DSQ  5.5115
  CD2 TRP  1.7000
  DCM DCM  6.6979
  AUM AUM  5.3992
  H14 TSA  1.0000
  DRF DRF  6.0716
    O ILE  1.4000
  AWW AWW  5.0331
  BMX BMX  9.9685
  AXX AXX  5.3459
   CB AS2  2.0000
  DKH DKH  10.0217
  NE2 HSC  1.5000
  BOZ BOZ  6.0805
  ANA ANA  6.5218
  CPF CPF  7.9916
  AWH AWH  7.3020
  AIV AIV  6.0849
  CFK CFK  5.0647
  O24 TSA  1.4000
  DHZ DHZ  6.7896
  AHC AHC  8.3120
    H HYD  1.0000
  CAR CAR  5.5046
  ARN ARN  8.0796
  DLS DLS  5.0383
    O ALA  1.4000
  ANM ANM  5.5015
  DNI DNI  7.1410
  HB2 TYR  0.0000
  DKB DKB  5.2588
   CA ASN  2.0000
  CIA CIA  5.7119
  BEM BEM  5.7044
  CPX CPX  6.2681
  DAX DAX  7.6860
   CA LYS  2.0000
  CWS CWS  7.9823
  BOA BOA  5.8893
  BYF BYF  7.6256
  BIW BIW  9.6595
  HG1 GL2  0.0000
  DSU DSU  5.4258
  DJC DJC  6.0877
  CZR CZR  9.9876
  AFC AFC  6.0842
  BXU BXU  6.6681
   CG GL1  2.0000
  CVR CVR  7.9878
  AZS AZS  6.1960
  DQV DQV  6.4635
  BBV BBV  5.2786
  BES BES  6.8599
  BDP BDP  5.5532
  CVX CVX  6.0867
  CTF CTF  6.0294
  CPM CPM  11.5038
  CDK CDK  5.2786
  ANR ANR  7.2354
  H74 XK2  1.0000
  AWJ AWJ  6.2320
  CIY CIY  5.8388
  HB2 GL1  0.0000
  CQU CQU  11.6874
  CJT CJT  5.5900
  BXG BXG  5.9245
  BOF BOF  9.1151
  BDJ BDJ  5.9301
 HG11 VAL  0.0000
  BFN BFN  5.2993
  BML BML  5.2490
  CHM CHM  7.9479
  CBJ CBJ  5.4419
  ARA ARA  7.7289
  AJC AJC  6.5164
  DAE DAE  5.3209
  AQN AQN  5.2618
  HB1 HYD  0.0000
  DQX DQX  6.9558
  BZX BZX  6.4599
  CG1 VAL  2.0000
  CZW CZW  5.6786
  AJY AJY  7.8556
  CIN CIN  5.2809
  C63 XK2  1.7000
  DCT DCT  5.5163
  CPV CPV  12.3076
  BKE BKE  8.2704
    N TYR  1.5000
  DEJ DEJ  8.8687
  ABS ABS  6.4061
  CCO CCO  5.1711
  CIO CIO  8.2744
  BKG BKG  7.9424
    C TYR  1.7000
  BMC BMC  8.6761
  CAQ CAQ  6.0155
  BDN BDN  6.1616
  BQQ BQQ  11.3290
  AHJ AHJ  11.5884
  CLN CLN  5.3377
  ACP ACP  5.1785
  DPM DPM  6.8748
  CMC CMC  5.1377
  BVT BVT  5.2660
  CTN CTN  10.7324
  DHS DHS  5.1286
  CNJ CNJ  5.0190
  AXL AXL  5.8472
  AEH AEH  6.6699
  ACB ACB  6.7560
  BEL BEL  5.2036
  DHB DHB  6.3171
  BRX BRX  5.8768
  C73 XK2  1.7000
   NZ LYS  2.0000
    N HYD  1.5000
  HG2 GL1  0.0000
 HE22 QSI  1.0000
  CTL CTL  10.3014
  C76 XK2  1.7000
  DLH DLH  6.0130
  AJK AJK  8.6368
  CBP CBP  6.8549
  ATM ATM  8.2463
  ASO ASO  6.3539
  SPH SPH  1.5000
  AJN AJN  5.7715
  AYC AYC  5.4777
  H67 XK2  1.0000
  AAZ AAZ  10.8815
  HE1 GLU  1.0000
  HB2 MET  0.0000
    H SER  1.0000
  CZC CZC  5.3315
  ABA ABA  6.0848
  ATK ATK  5.4806
  DJK DJK  6.7401
  DMT DMT  5.4556
  HB1 HSC  0.0000
  CPP CPP  5.1386
  BGL BGL  7.3373
  CKD CKD  8.6670
  BJN BJN  7.4612
  AAT AAT  6.2062
  HZ2 TRP  1.0000
  H21 XK2  1.0000
  C71 XK2  1.7000
  DCD DCD  6.3534
  CHI CHI  5.2089
  BSZ BSZ  5.5702
   C3 TSA  2.0000
  DQA DQA  5.5353
  DEP DEP  9.0130
  HT1 QSI  1.0000
  ATY ATY  5.3305
  BSS BSS  7.7533
  DFP DFP  6.2085
  ACK ACK  5.4072
  BQL BQL  8.5275
  DKE DKE  5.6117
  DRZ DRZ  5.1720
  BRV BRV  11.8989
  DRI DRI  5.1090
  BZT BZT  7.9407
  OE2 GL2  1.4000
  ADK ADK  5.1670
  BJY BJY  9.0416
    P SEP  1.9000
  CVC CVC  5.9571
  HO4 XK2  1.0000
  AVN AVN  7.2346
  DHR DHR  6.5577
    O SEP  1.4000
  ANQ ANQ  6.1850
  CPO CPO  12.4510
  CAZ CAZ  7.3820
  DDS DDS  6.0005
  ASZ ASZ  7.8265
  CER CER  6.4744
  AQM AQM  6.7570
  DOZ DOZ  6.0013
  CFX CFX  5.8220
  CNG CNG  5.2139
  CFV CFV  5.9431
  DRX DRX  7.3629
  DOJ DOJ  5.0555
  AGW AGW  9.9970
  CVH CVH  12.4719
  ART ART  6.8436
  DRQ DRQ  7.1390
  DLJ DLJ  6.7776
  ACH ACH  7.1392
  DET DET  5.3929
  CEE CEE  5.5356
  AGO AGO  5.4859
  AWY AWY  5.2719
  AUO AUO  9.2977
  AOG AOG  5.5051
   OG SER  1.4000
  C77 XK2  1.7000
   HN HIS  1.0000
  HE2 HSC  1.0000
  CDA CDA  5.2470
  BKZ BKZ  8.9879
  CPB CPB  10.6493
   CG AS2  1.7000
  CWV CWV  8.0308
    S QSI  1.8500
  AIG AIG  5.6831
  CFY CFY  5.0078
  CSE CSE  7.3813
  BTI BTI  5.0241
  CTZ CTZ  8.3755
  DSH DSH  5.6467
  ATZ ATZ  5.7053
  DKI DKI  5.5817
  CZJ CZJ  7.1232
  AUI AUI  6.7946
  DON DON  6.9412
  BCO BCO  6.2638
  CIZ CIZ  5.7604
  CXJ CXJ  8.7933
  BUA BUA  5.4501
  CE3 TRP  1.7000
  BKD BKD  6.8857
  HD2 HSD  1.0000
   HA QSI  0.0000
    O HIS  1.4000
    N LEU  1.5000
  BPS BPS  6.8644
    C HSE  1.7000
  HZ3 LYS  1.0000
  DOO DOO  6.5367
  DNZ DNZ  5.8397
    H VAL  1.0000
  DNA DNA  6.6781
    N GL2  1.5000
  HE2 LYS  0.0000
  CKH CKH  5.4790
  AEB AEB  5.9102
  BFM BFM  6.0205
  DOP DOP  5.6104
  DFL DFL  5.7791
  C64 XK2  1.7000
  HB1 SER  0.0000
  CWT CWT  12.4093
  CDH CDH  6.3013
  DGV DGV  6.1757
  CYW CYW  14.9215
  HE1 MET  0.0000
  AGR AGR  5.8588
  CQM CQM  6.6379
  DLI DLI  8.3594
  ANG ANG  5.1212
  BCB BCB  5.1547
  AYG AYG  7.7942
  AOU AOU  5.4226
  ADN ADN  12.3406
  H1' QSI  0.0000
  AWT AWT  5.1112
  BSL BSL  5.0754
  AAM AAM  12.2479
  ABC ABC  19.0377
  DDR DDR  7.3522
  DSY DSY  5.3269
   O1 TSA  1.4000
  CRU CRU  9.5678
  BTH BTH  6.8180
  C65 XK2  1.7000
  DGI DGI  5.7702
  DFI DFI  7.1829
  DFG DFG  11.5200
  BDV BDV  7.6195
  CUY CUY  6.9222
  ABQ ABQ  10.8909
  AOX AOX  5.0418
  AQY AQY  5.2581
  AFX AFX  5.5686
  APB APB  7.3295
  DIA DIA  8.3753
  AFG AFG  7.4060
   HN LEU  1.0000
  CVZ CVZ  5.2834
  BRD BRD  9.5461
  BOK BOK  5.7086
  AMQ AMQ  5.8270
  BAE BAE  9.9458
  AQH AQH  6.3215
  CCY CCY  5.1285
  AHL AHL  10.3525
  BLJ BLJ  12.9513
  AHH AHH  8.0169
   CG HSC  1.7000
  CVB CVB  12.4405
  DOD DOD  5.9821
  BFC BFC  6.9400
 HD11 LEU  0.0000
  ARG ARG  5.0097
  CCP CCP  7.1335
    H GLY  1.0000
  AJT AJT  7.2574
  DCR DCR  7.3749
  APO APO  5.0019
  CAW CAW  6.3097
   CB VAL  2.0000
  CNP CNP  5.9652
  ALT ALT  8.9249
  AJI AJI  8.3600
  DRW DRW  5.7955
  DCI DCI  7.7551
  C22 TSA  1.7000
  COJ COJ  9.6251
  CDB CDB  5.3630
  AVX AVX  5.9230
  BTY BTY  6.6873
  CFF CFF  5.4003
  BVB BVB  7.6640
    C QSI  1.7000
  DHU DHU  7.3263
   HA ALA  0.0000
  DRR DRR  6.2909
  AVQ AVQ  5.6957
  CLJ CLJ  6.7843
  BNZ BNZ  6.3969
  CDE CDE  6.5835
  CSN CSN  7.1375
  BSF BSF  7.3348
  AUL AUL  8.0488
  AHU AHU  18.3057
  NH2 ARG  1.5000
  CWG CWG  8.7380
  AKT AKT  6.7827
  HE1 PHE  1.0000
  BEH BEH  6.8215
  CFQ CFQ  5.2036
  AKX AKX  5.9720
   CA SEP  2.0000
  CGT CGT  7.1180
  ACA ACA  8.0801
  ADE ADE  9.2416
    H TYR  1.0000
  AYS AYS  5.1101
  DRV DRV  5.6111
  BEB BEB  6.0992
  AXO AXO  7.6470
  DQP DQP  6.4459
  CGH CGH  5.1908
  BMF BMF  5.9235
    H GL1  1.0000
  OG1 THR  1.4000
    C HIS  1.7000
    N PRO  1.5000
  AII AII  9.6426
  BRI BRI  6.2365
  DIS DIS  5.2578
  BBK BBK  7.7446
  AFM AFM  8.0907
    O MET  1.4000
  COM COM  10.6232
  CJH CJH  6.3038
  BQW BQW  5.9192
  BAY BAY  5.9927
   NE ARG  1.5000
  CCR CCR  6.8851
    H HSD  1.0000
  AJM AJM  6.5786
  CNU CNU  12.2549
  DEX DEX  7.2868
  CAJ CAJ  6.2143
  BBI BBI  6.2759
  CQZ CQZ  9.5732
  CIQ CIQ  6.8003
  ALJ ALJ  8.1172
  BJW BJW  5.8015
  AVE AVE  8.1175
  CNF CNF  5.8988
  DRK DRK  5.0347
  BJQ BJQ  9.9336
   HA GLN  0.0000
  DCO DCO  5.6563
  HB2 ASP  0.0000
  DNW DNW  8.2096
  DHE DHE  5.4960
  HD1 PRO  0.0000
  AGK AGK  12.3496
  DSB DSB  5.5548
   HN AS1  1.0000
  HE2 HIS  1.0000
 HG21 THR  0.0000
  DJY DJY  5.0057
  DJN DJN  6.4033
  BSV BSV  5.8265
  BAT BAT  5.4565
  CAD CAD  5.7786
  AVS AVS  6.2480
  AKP AKP  9.3572
  CIV CIV  5.0748
  APP APP  8.9359
  BUB BUB  6.3802
  DEH DEH  7.2883
  AGM AGM  6.0843
  AUQ AUQ  5.4819
  CMG CMG  6.6371
  COA COA  10.3154
  AJX AJX  9.9523
  AJV AJV  6.0657
  AFU AFU  5.1687
  ANV ANV  7.4571
   CZ TYR  1.7000
 HD12 LEU  0.0000
  DKG DKG  5.6536
  DSP DSP  5.6898
  H33 XK2  1.0000
  C36 XK2  1.7000
   CB ALA  2.0000
  CJI CJI  5.4204
  ARB ARB  6.9133
  DPL DPL  5.6514
  DLK DLK  6.9329
  BCA BCA  5.0619
  ABL ABL  6.8380
  BZG BZG  6.2242
  AUF AUF  9.4725
  CWB CWB  7.2473
  BHL BHL  11.6755
  CD2 HSD  1.7000
  BYG BYG  6.6538
  BMM BMM  7.3010
  HB1 TYR  0.0000
  CKL CKL  5.6272
   HN ILE  1.0000
  CD2 HIS  1.7000
  BIQ BIQ  10.3293
  C62 XK2  1.7000
  HG1 LYS  0.0000
  CDU CDU  8.2993
  AYM AYM  5.3247
  DJE DJE  6.0379
  HD1 TYR  1.0000
  C23 XK2  1.7000
  DCE DCE  5.2312
  CIT CIT  7.0193
  BSN BSN  5.8039
  ABX ABX  5.8773
  CIK CIK  7.6814
  DOC DOC  5.5155
  CKM CKM  7.2446
  BWQ BWQ  6.6233
  CEV CEV  6.2609
  BYO BYO  5.4110
  BTS BTS  7.0930
  CNQ CNQ  5.4631
  AGA AGA  5.5397
  CLC CLC  5.4454
  CLG CLG  6.0185
  AUC AUC  5.4482
  HG1 QSI  0.0000
  DTB DTB  5.0285
  DRY DRY  5.2776
  CKR CKR  6.5367
  BQD BQD  6.6826
  CLY CLY  5.1271
  AZX AZX  5.1436
  ASI ASI  7.1076
  AZA AZA  5.1141
  CKE CKE  5.8040
    H ASN  1.0000
  HZ1 LYS  1.0000
  CCS CCS  6.2783
  CJB CJB  5.9606
  DQS DQS  5.8329
  BXD BXD  7.1855
  BKP BKP  8.3759
  CNR CNR  5.6668
  HB1 GL2  0.0000
  CKQ CKQ  5.8506
  DPO DPO  5.0732
   OH TYR  1.4000
  C34 XK2  1.7000
  DFK DFK  5.5973
    O PRO  1.4000
  BWG BWG  5.9675
  AEZ AEZ  7.4235
   H4 TSA  1.0000
  DGW DGW  5.0877
  BYT BYT  5.1863
  BQZ BQZ  5.2823
  AZE AZE  7.7268
  BHN BHN  15.7596
  CWI CWI  6.4159
   CD GL2  1.7000
  CAU CAU  7.1797
  AZN AZN  5.6005
  CYM CYM  7.2868
  AKZ AKZ  5.5086
  CUB CUB  9.0435
  CE2 PHE  1.7000
  DDK DDK  5.3647
    H THR  1.0000
    H LYS  1.0000
  DDF DDF  7.2490
  DPZ DPZ  5.0016
  DJL DJL  8.4411
  AIJ AIJ  5.7133
  BKQ BKQ  9.3961
  BFL BFL  5.0448
  DNB DNB  5.8405
  CXP CXP  8.7261
  AXU AXU  7.6989
  AUV AUV  8.8003
  BWR BWR  5.6175
    C THR  1.7000
  CXS CXS  7.5320
  AWE AWE  8.6217
  DBU DBU  5.1299
  CKC CKC  5.6745
  BGG BGG  5.3059
  CRR CRR  5.8123
  CZE CZE  5.2896
  BVM BVM  8.8777
  DRC DRC  5.3135
  AKE AKE  5.7516
  BTP BTP  6.6072
  AWG AWG  5.9136
  OD1 AS1  1.4000
  DHI DHI  6.6380
  AEE AEE  6.8766
 HD23 LEU  0.0000
  CYF CYF  5.9364
  HG1 SER  1.0000
  BTE BTE  6.9189
 HH22 ARG  1.0000
  CCX CCX  5.1225
  DRP DRP  5.4258
  DDW DDW  7.1795
  DCF DCF  11.5957
  DAN DAN  5.2239
  CAK CAK  5.2691
  AXV AXV  5.5796
  DFR DFR  5.5542
  DAB DAB  5.7461
  DIF DIF  6.0373
  BVS BVS  5.4549
  DOR DOR  8.2812
  AGL AGL  15.5173
   CB GLU  2.0000
  BZW BZW  5.1316
  BRA BRA  6.2015
   H8 QSI  1.0000
  CJP CJP  6.5292
  BPC BPC  6.8581
  AGI AGI  6.3841
  BCU BCU  5.5474
  AMR AMR  9.0148
  HD2 PRO  0.0000
  BPO BPO  9.9701
  ARU ARU  6.2949
  DRG DRG  5.2283
  BSH BSH  5.3857
  AAK AAK  7.6747
  BTW BTW  5.2966
  AQJ AQJ  6.1057
  AFO AFO  7.9436
  AUH AUH  6.1986
  ATS ATS  5.0325
  H10 QSI  1.0000
  HD2 HIS  1.0000
  DEL DEL  6.2653
  DDB DDB  10.2791
  AIE AIE  5.6426
  CZT CZT  5.0131
  DBM DBM  5.7002
  BKK BKK  6.4548
  DBN DBN  6.5084
  DPH DPH  7.6947
  AYR AYR  6.1385
   CA TYR  2.0000
  DPT DPT  5.3272
  BBU BBU  5.4952
  AQT AQT  6.9677
  CWC CWC  6.6647
  ATO ATO  5.7915
  CCU CCU  7.8190
  BMW BMW  7.7560
  ADH ADH  10.3374
  DCK DCK  5.3651
  GRD GRD  0.0000
  CQV CQV  11.6793
  CGK CGK  7.0959
  CYN CYN  6.0336
  HE2 GL1  1.0000
  DAD DAD  5.1599
    N CYS  1.5000
  CAC CAC  5.6145
  AMS AMS  6.1021
  CQD CQD  14.1630
  BXH BXH  5.7815
  BHX BHX  8.9633
 HD13 ILE  0.0000
  BUY BUY  5.3056
  BUU BUU  7.5771
  CQB CQB  11.3616
  DIH DIH  5.4730
  CPI CPI  12.9339
  CNZ CNZ  8.9673
  BFT BFT  7.4894
  CKV CKV  6.0746
  BUO BUO  5.6959
  BAI BAI  5.1209
  DMI DMI  6.3682
  BGH BGH  6.1341
   HN HSE  1.0000
   CB HSD  2.0000
  ASV ASV  5.5489
  BUW BUW  6.6448
  BKL BKL  6.0831
  AJE AJE  8.1709
  CUE CUE  5.0671
  BLU BLU  9.5210
   HA TYR  0.0000
    N SEP  1.5000
  AEV AEV  10.3427
  BZO BZO  9.7335
    O TRP  1.4000
  DCV DCV  6.6250
  OD2 AS2  1.4000
  BFB BFB  5.0495
  AMD AMD  6.0129
   CA HSD  2.0000
  BEF BEF  6.0018
  APK APK  5.5304
  AKM AKM  6.6488
  APU APU  7.6473
  CSY CSY  7.6845
  C10 TSA  2.0000
  SP1 SP1  1.0000
  H7A XK2  0.0000
  CNW CNW  11.1463
   H2 HOH  1.0000
  DOX DOX  5.4406
  CUI CUI  6.9482
  CJC CJC  5.2309
  BNY BNY  7.8236
  ADB ADB  18.4374
  HD2 TYR  1.0000
  HE1 HSD  1.0000
  HB1 ASP  0.0000
  C79 XK2  1.7000
   CA LEU  2.0000
  BMO BMO  8.2101
  BGM BGM  6.0854
  BKB BKB  9.1304
  ADX ADX  7.5069
  DEQ DEQ  5.5288
  ASJ ASJ  5.5818
  HB2 SEP  0.0000
   HA HSD  0.0000
  ABE ABE  7.2776
  CQG CQG  10.8840
  HZ3 TRP  1.0000
  AIO AIO  9.4026
  BEQ BEQ  5.0701
  BLL BLL  10.8276
  CJZ CJZ  6.7344
  CD1 TYR  1.7000
  CFT CFT  5.0273
  BPV BPV  6.9580
  CHK CHK  6.7761
 DUM2 DUM  0.0000
  AMH AMH  5.0932
  ATP ATP  7.5612
  HG2 GLU  0.0000
  CYB CYB  5.3972
  CRE CRE  7.9679
   HD AS1  1.0000
   O5 XK2  1.4000
  CQP CQP  6.1596
  DLB DLB  7.7889
  DQT DQT  5.3061
  CNT CNT  13.7427
  DDV DDV  10.2677
  BOJ BOJ  6.5984
  BIR BIR  10.7576
  CDZ CDZ  7.0079
  AEC AEC  9.0197
   HN VAL  1.0000
    N SER  1.5000
  AZV AZV  5.3987
  BPN BPN  5.7926
  CRT CRT  9.3189
  HE1 LYS  0.0000
  CTW CTW  6.1915
  OH2 OH2  1.4000
  AYN AYN  5.3136
  BCV BCV  5.2678
  AVJ AVJ  7.9874
  AIH AIH  9.2318
  BAF BAF  5.1311
  AMC AMC  6.6144
  DPR DPR  5.0707
  DNJ DNJ  6.1758
  BRM BRM  11.0767
  AVR AVR  5.6156
  CCV CCV  5.4256
  COD COD  22.2348
    O HYD  1.4000
  AEQ AEQ  7.6270
  CJE CJE  5.7702
   CA QSI  2.0000
  ARY ARY  5.2316
   H5 XK2  0.0000
   HN HSD  1.0000
  C17 TSA  2.0000
  DBZ DBZ  6.4379
  CFE CFE  5.2284
  BTJ BTJ  6.7358
  CJJ CJJ  6.8635
  AZR AZR  5.5527
    N HSC  1.5000
  DMR DMR  5.0345
  BWI BWI  6.0393
  BHG BHG  12.2549
  BSM BSM  9.4596
  ANK ANK  5.5530
   CA HSC  2.0000
  BVV BVV  5.5396
  DNL DNL  5.3053
  BRW BRW  9.0365
  DGJ DGJ  7.6370
  BUJ BUJ  6.8960
  DQB DQB  6.7997
  H20 TSA  1.0000
  CXO CXO  6.4265
  DRA DRA  6.4456
  BIP BIP  14.0183
  AJZ AJZ  5.9232
  DHA DHA  6.5625
  BKR BKR  7.9109
  BYK BYK  5.6842
  ACL ACL  14.5226
  AZT AZT  7.6824
  HG1 PRO  0.0000
  BOX BOX  7.1021
  CVF CVF  8.6617
  ALP ALP  6.5638
  AAR AAR  10.1134
  CUV CUV  7.4137
  DGR DGR  5.0772
  CIE CIE  5.2545
  DLF DLF  6.5986
  ASU ASU  7.2685
   CB HYD  2.0000
  CMO CMO  5.0808
  BWH BWH  8.6557
  CXD CXD  9.3622
  ADY ADY  6.9617
  ALR ALR  7.7179
  SPH BON  1.5000
  BKX BKX  9.6798
  DBG DBG  5.3263
  CED CED  6.1374
  BQT BQT  11.5222
  DBW DBW  7.7810
  CHF CHF  6.5761
  CIU CIU  5.3926
  C26 XK2  1.7000
  BPD BPD  5.2701
  ASA ASA  6.7455
  CPS CPS  8.1059
 HH21 ARG  1.0000
  BJK BJK  5.1143
  CUM CUM  5.6103
   N1 QSI  1.5000
  BLM BLM  9.6147
  BVI BVI  6.9996
   HE ARG  1.0000
  CEY CEY  5.0805
  CG2 ILE  2.0000
  H78 XK2  1.0000
  CDC CDC  7.4529
  CCL CCL  6.5779
  DKL DKL  5.1282
  CST CST  7.4909
  HB2 GL2  0.0000
  DOB DOB  5.4474
  AGU AGU  6.0364
  BTU BTU  5.5548
  DMX DMX  7.2468
  CSH CSH  16.9845
  AQS AQS  5.5030
  CTU CTU  8.0513
  BXL BXL  5.9473
  AFP AFP  11.0530
  HB1 LYS  0.0000
   HA AS2  0.0000
  BSJ BSJ  8.1312
   CA AS1  2.0000
  BPP BPP  6.0929
  CAP CAP  6.9131
  BOI BOI  6.2574
  AJJ AJJ  5.0906
   HZ PHE  1.0000
  DHQ DHQ  5.0971
 HD11 ILE  0.0000
   HA GL2  0.0000
  CZV CZV  6.6537
  ALY ALY  8.8846
  HD1 PHE  1.0000
  C27 XK2  1.7000
   CA GLU  2.0000
  AZB AZB  6.9136
  BHS BHS  24.5494
  CCH CCH  5.1539
    H PHE  1.0000
  BFW BFW  5.3304
  BEJ BEJ  5.9293
  HG2 GL2  0.0000
  HB1 HSD  0.0000
  AAH AAH  15.3078
  DCH DCH  5.3147
  AXW AXW  6.7847
  APZ APZ  6.4748
  CE1 HSC  1.7000
  AON AON  5.1180
  COV COV  19.4378
  BIK BIK  10.3971
   H2 OH2  1.0000
  DBI DBI  5.4121
  BAV BAV  5.9720
  BBA BBA  7.7015
  CDY CDY  5.9583
  HB1 ALA  0.0000
  BZR BZR  6.8985
  HB1 CYS  0.0000
  DSG DSG  5.7220
  AVA AVA  6.4968
  O4' QSI  1.4000
   CE LYS  2.0000
  BNJ BNJ  9.7158
  BMA BMA  5.1602
  CUF CUF  5.1535
  CDV CDV  5.4330
  BUT BUT  7.8777
  BEP BEP  5.4900
  ALH ALH  11.4606
    C PRO  1.7000
  H62 QSI  1.0000
  BIT BIT  5.5180
  DNV DNV  5.6485
  C4' QSI  2.0000
  BNG BNG  8.2754
  DJU DJU  5.4913
  DML DML  5.0961
  CWJ CWJ  7.3634
  CSF CSF  7.2972
    H AS1  1.0000
  BBD BBD  7.7550
  H4' QSI  0.0000
  CDG CDG  5.3866
  AIM AIM  5.8496
  CCC CCC  6.3427
  AZW AZW  6.7208
  CBC CBC  5.3185
  DSO DSO  5.7833
  ALZ ALZ  5.5934
  DJG DJG  5.1761
  CNL CNL  5.7557
  CJK CJK  5.8438
  AQA AQA  5.9830
  HD1 HIS  1.0000
  AAC AAC  17.1289
    C HSC  1.7000
  BDH BDH  6.4442
  DMB DMB  5.0466
  CD2 TYR  1.7000
  AAN AAN  9.0109
  CMJ CMJ  5.6268
  AWI AWI  5.0965
  BRJ BRJ  10.6130
  CQR CQR  6.0288
  HD2 HSC  1.0000
  BHU BHU  24.2500
  BDF BDF  6.0715
   CA AS2  2.0000
  BFF BFF  5.3546
  CSA CSA  7.8169
  CIL CIL  6.8459
  H26 XK2  1.0000
  DDM DDM  6.0491
  CMY CMY  5.3107
  CDN CDN  5.4699
  BGB BGB  5.4846
  HE2 HSD  1.0000
  BIX BIX  9.0809
  BRG BRG  5.9914
   CE MET  2.0000
  BGS BGS  6.4677
  AIT AIT  5.3098
  ACV ACV  11.8370
  CRF CRF  5.2539
  AWR AWR  6.4279
  AIA AIA  9.4382
  AEN AEN  11.2119
    C VAL  1.7000
    C AS2  1.7000
  HD1 ARG  0.0000
  CAT CAT  5.6177
  BYX BYX  5.3621
  DBC DBC  5.4391
  CNO CNO  5.8157
  CMZ CMZ  5.5004
  CFB CFB  5.2525
  BOS BOS  6.0676
  AWO AWO  6.4764
  DFY DFY  7.2039
  CLB CLB  7.0705
  HD2 LYS  0.0000
  DFV DFV  8.0869
  BKN BKN  6.6817
   HN GL2  1.0000
  DLM DLM  5.3265
  BGE BGE  7.3116
  AQQ AQQ  6.1832
  DND DND  5.3575
  DJA DJA  5.6249
  CEB CEB  6.7337
  ANT ANT  8.2241
   C2 TSA  2.0000
  OH2 TIP  1.4000
  DKD DKD  5.1091
  AMW AMW  10.8952
  AYD AYD  5.9697
  BCP BCP  6.6480
 H5'' QSI  0.0000
  BQJ BQJ  10.1885
 HH12 ARG  1.0000
  BPI BPI  13.8460
  DAO DAO  10.3647
   CD LYS  2.0000
   CB AS1  2.0000
  HB2 PRO  0.0000
  DJR DJR  5.5408
  HB2 HSC  0.0000
  CJM CJM  6.3087
  DJQ DJQ  5.0223
  BHK BHK  8.8499
   CA THR  2.0000
  DPJ DPJ  5.3614
  CZM CZM  5.8746
  H7B XK2  0.0000
  AXZ AXZ  6.4120
  AUT AUT  7.3167
   CD ARG  2.0000
  HD1 TRP  1.0000
  CWZ CWZ  9.0084
   CG HSD  1.7000
  AOM AOM  7.0425
  BDR BDR  5.6438
  ADC ADC  6.6966
  CKA CKA  5.8938
  CVY CVY  13.5970
  BPH BPH  7.3960
  OD1 ASP  1.4000
  CXX CXX  6.2419
    C ASN  1.7000
  CHT CHT  5.3288
  ASP ASP  8.6171
 H61B XK2  0.0000
  DEC DEC  5.8036
  AVL AVL  6.2849
  ASW ASW  6.7664
  AMV AMV  9.3920
  CCZ CCZ  6.1086
  DLA DLA  5.1898
  BYJ BYJ  7.6749
  AAQ AAQ  20.6856
  AOS AOS  7.7380
  DKA DKA  5.4859
  CFP CFP  5.6242
  DPC DPC  5.1793
  HD2 HSE  1.0000
  BGJ BGJ  6.1242
    D max  0.0000
    O AS2  1.4000
  DIK DIK  5.1204
  BKO BKO  5.7219
  BLZ BLZ  8.4817
 HG12 VAL  0.0000
  BJA BJA  9.8012
  AUP AUP  8.2417
    N THR  1.5000
  BUG BUG  8.9196
  CIJ CIJ  5.6471
  AWM AWM  5.4259
  BTX BTX  5.4513
  DOA DOA  8.5498
  DJH DJH  7.6500
  AVO AVO  6.8676
   CB THR  2.0000
  CAO CAO  9.1263
  DDZ DDZ  7.3389
  BIB BIB  11.0551
  C31 XK2  2.0000
  CCE CCE  5.3076
  BIV BIV  5.3725
  SP2 SP2  1.5000
  HG1 THR  1.0000
  BWD BWD  6.3245
  CD1 ILE  2.0000
  BYR BYR  5.7625
  ARL ARL  5.7078
  AEO AEO  5.3397
  DLL DLL  6.6251
  CWF CWF  8.4803
  APH APH  5.2993
  AUA AUA  9.1562
  AFE AFE  13.4360
  AEY AEY  5.0615
  APD APD  9.4833
  BAS BAS  6.5061
    O LEU  1.4000
  DDE DDE  5.3944
  APY APY  5.0739
   CA TRP  2.0000
   H2 TIP  1.0000
  C78 XK2  1.7000
  AZZ AZZ  5.1784
  HB1 HIS  0.0000
  BBR BBR  5.8082
  CFC CFC  5.1546
  CJF CJF  6.0102
  AKC AKC  6.1167
  CPW CPW  21.7737
  H26 TSA  1.0000
  AIP AIP  6.0540
  DFE DFE  5.8129
  CAB CAB  5.6636
  CNA CNA  6.2031
   CB ASN  2.0000
  CQQ CQQ  18.9878
  CGX CGX  5.7620
  CTB CTB  19.7545
  AKI AKI  5.2890
  HD1 ASP  1.0000
  H16 TSA  1.0000
    N ASN  1.5000
  DGG DGG  5.0973
  AWQ AWQ  5.4157
  BZD BZD  7.9562
   CA ILE  2.0000
  CKN CKN  6.1044
  DDN DDN  5.8230
  AZF AZF  6.5580
  BKS BKS  6.7557
  CAE CAE  5.0404
  AMA AMA  6.4485
  CSQ CSQ  8.6846
  AKG AKG  7.6762
   OD HYD  1.4000
  ABW ABW  18.0829
  C61 XK2  2.0000
   HG SER  1.0000
  CRB CRB  14.6462
  BYY BYY  7.7291
  C37 XK2  1.7000
  CXH CXH  10.7182
  BQI BQI  10.1087
    O ARG  1.4000
 HH11 ARG  1.0000
  BYN BYN  5.9146
  CGS CGS  7.1265
  DBE DBE  5.0373
  BOG BOG  5.3981
  DLG DLG  5.0564
  BFZ BFZ  7.5082
    C LEU  1.7000
  DHW DHW  6.3427
  CG1 ILE  2.0000
  DNC DNC  5.6268
  HB1 GLU  0.0000
  DGH DGH  5.7541
  AXP AXP  5.7394
  ACG ACG  16.3160
    N GLY  1.5000
   CG AS1  1.7000
  DBQ DBQ  11.5378
  DBO DBO  5.7636
   OG SEP  1.4000
  BZQ BZQ  5.7831
  AOV AOV  6.0853
  AXI AXI  7.4977
   N6 QSI  1.5000
  DIU DIU  6.4014
  AAL AAL  9.9521
    O SER  1.4000
   O1 XK2  1.4000
  AKK AKK  5.7411
  CZS CZS  5.2561
  BBO BBO  7.7467
   CG ARG  2.0000
   HB THR  0.0000
    C SER  1.7000
  AVK AVK  6.6407
   HN THR  1.0000
  BAJ BAJ  5.3933
  HD2 ASP  1.0000
  DQW DQW  5.1600
  BDU BDU  6.5952
  BCF BCF  7.0084
  CLP CLP  5.1372
   HA SEP  0.0000
  CLI CLI  5.0396
  BNX BNX  6.5213
  BCJ BCJ  5.0994
  BYI BYI  6.4503
  ANB ANB  5.2494
  CPY CPY  12.5627
  BBW BBW  5.6308
  CYY CYY  6.1463
  CPJ CPJ  5.3805
  AHQ AHQ  6.0861
  AOL AOL  5.0654
  DLC DLC  6.4788
  CAF CAF  5.3790
  BHJ BHJ  19.0478
  HG2 PRO  0.0000
  BAM BAM  5.8674
  HE2 HSE  1.0000
  CBT CBT  6.7520
  APW APW  5.4153
  BGC BGC  6.8313
  DLU DLU  5.2252
  DBS DBS  7.5583
  COU COU  15.0899
  BRT BRT  5.6623
  BPL BPL  8.0318
  NH1 ARG  1.5000
   HN MET  1.0000
  DMQ DMQ  7.2985
  AKR AKR  5.5742
  DDA DDA  5.9005
  CJD CJD  5.6171
  H36 XK2  1.0000
  DQU DQU  5.6593
  CPQ CPQ  7.8535
  BNT BNT  6.9511
  BNO BNO  6.9788
  DPI DPI  5.8065
  ACQ ACQ  5.1370
  DQQ DQQ  5.0285
  BOB BOB  5.2137
  AHV AHV  13.3444
  DOH DOH  6.0709
  AQG AQG  5.8662
  AZG AZG  7.2165
  AYK AYK  8.4348
  BIH BIH  12.9076
  CSO CSO  5.5461
  CXA CXA  5.0458
  HB1 GL1  0.0000
  BNK BNK  9.0452
  DTC DTC  5.5559
  DPD DPD  6.2532
  CWW CWW  5.8965
  AWA AWA  7.4677
  AAY AAY  14.4509
  BCC BCC  7.4014
  AAD AAD  6.6597
  COO COO  18.8618
  CBL CBL  5.2163
  BAB BAB  6.6670
   HN ARG  1.0000
  CUZ CUZ  9.5430
  CTE CTE  15.7954
  BJD BJD  7.7616
  AWF AWF  5.3000
  AVD AVD  5.1600
  BVC BVC  5.2118
  DMM DMM  6.1917
  CTS CTS  7.2888
  CRD CRD  10.6732
   CA ASP  2.0000
  CBH CBH  5.2708
  CAG CAG  7.0820
   CB QSI  2.0000
  DTF DTF  5.5649
  CEK CEK  5.7353
  DKU DKU  6.0384
  DAK DAK  6.3432
  CGI CGI  6.0832
  BNI BNI  5.2624
   HA PHE  0.0000
  DCY DCY  7.9407
  CGO CGO  7.9505
  BED BED  6.9520
  BAL BAL  5.9310
  DAS DAS  5.2964
  DMC DMC  5.2200
  CNM CNM  5.7288
  CTP CTP  6.0230
  HE2 GLU  1.0000
  BNQ BNQ  6.8333
  BLA BLA  10.0554
    H HIS  1.0000
  AKS AKS  7.5873
  HG1 CYS  1.0000
  AAF AAF  6.8430
  BQS BQS  6.9158
  CVW CVW  5.9450
  CME CME  6.2675
  AVC AVC  8.5200
  APJ APJ  5.0589
  DNN DNN  8.3021
  DCG DCG  5.9889
  HB1 MET  0.0000
  DSV DSV  6.1226
  CXF CXF  5.6675
  BYP BYP  5.0700
  AQR AQR  5.4004
  BOP BOP  8.2895
  DGM DGM  5.8013
  DSM DSM  5.1475
  H73 XK2  1.0000
  BFD BFD  5.0359
  CZ3 TRP  1.7000
  BHH BHH  15.6159
  AFR AFR  10.5807
  BGU BGU  5.2077
  H5' QSI  0.0000
  BPX BPX  9.5546
  AJG AJG  5.6255
    N QSI  1.5000
  BDW BDW  5.6305
  CJU CJU  5.9174
  BLC BLC  11.5115
  CD2 PHE  1.7000
  DMU DMU  5.5797
  CGY CGY  5.0136
  DMF DMF  5.5777
  H27 XK2  1.0000
  BWC BWC  5.6886
  DGD DGD  6.8039
  H29 XK2  1.0000
  AAV AAV  10.8113
  DRU DRU  5.0939
  CE1 PHE  1.7000
  AGQ AGQ  6.9860
  BHZ BHZ  10.7603
  CVG CVG  10.0641
  CCF CCF  6.5874
  COR COR  10.2739
  CEW CEW  5.7515
  AHG AHG  5.7810
  DAZ DAZ  8.3318
  CNS CNS  6.1743
    C GLU  1.7000
  BUF BUF  6.7813
  BGQ BGQ  5.0075
  ND1 HIS  1.5000
  DGL DGL  5.6711
  AYF AYF  5.6323
  BVY BVY  6.3900
  CBV CBV  5.2315
  DAG DAG  9.2312
  BRY BRY  5.5557
  AZC AZC  5.2396
 HE21 QSI  1.0000
  CSD CSD  6.6528
  BWW BWW  5.7080
  BNA BNA  10.8033
  BJU BJU  13.1590
  BHV BHV  6.8947
  BYZ BYZ  5.0376
  CJX CJX  5.3554
  CII CII  10.0377
  AWS AWS  5.0679
  DAQ DAQ  5.1587
  CBR CBR  8.1320
  AAA AAA  14.4760
  DEB DEB  10.8044
  DBH DBH  9.1889
  CPD CPD  8.1025
  CRO CRO  9.0228
  CSC CSC  13.4929
  HB1 HSE  0.0000
  DHJ DHJ  5.8993
  AUY AUY  7.4583
  DTE DTE  5.6914
  ASQ ASQ  5.6666
  ANC ANC  5.7723
   CD ILE  2.0000
  BVZ BVZ  5.0493
  BFA BFA  6.4557
  DPK DPK  6.9966
   CB SEP  2.0000
  CQI CQI  5.8965
  APL APL  7.0773
  AHK AHK  9.5925
  BLP BLP  7.9655
  BDS BDS  6.5811
  DBT DBT  7.4288
  HO5 XK2  1.0000
  ARJ ARJ  5.0870
  CBW CBW  5.0118
  BPJ BPJ  8.5992
   HA HSC  0.0000
  CYL CYL  5.2140
  BTR BTR  7.7324
  BLT BLT  9.3481
  ASD ASD  7.9123
  HB1 PRO  0.0000
  BVH BVH  6.1841
  DDG DDG  8.9268
  HE1 HSE  1.0000
  CVE CVE  5.0361
  BMR BMR  9.3151
  BCN BCN  6.4757
  AOH AOH  6.8890
  BIC BIC  7.0732
  BTN BTN  6.9370
  DJI DJI  9.2594
 HG23 VAL  0.0000
   HA MET  0.0000
  BFK BFK  5.0222
  AEK AEK  9.1261
  BQU BQU  5.4512
  BII BII  16.1422
   HH TYR  1.0000
  CIR CIR  5.0199
  BFU BFU  5.9577
  ANP ANP  10.3530
  CYH CYH  10.8333
  BXA BXA  5.8763
  DTA DTA  6.5754
  CYV CYV  6.2812
  DKC DKC  5.9739
  CJA CJA  7.1604
  O23 TSA  1.4000
  CPR CPR  15.5982
  ADZ ADZ  9.0139
  BRN BRN  9.3045
  H24 XK2  1.0000
  AFD AFD  5.2557
    C AS1  1.7000
  BOT BOT  7.7888
  H2B XK2  0.0000
   O8 TSA  1.4000
  BAW BAW  7.4584
    N VAL  1.5000
  CXL CXL  5.4935
  AYI AYI  6.8970
  ABY ABY  10.5240
 HG11 ILE  0.0000
  BAZ BAZ  6.5858
   HN ASN  1.0000
   CB ARG  2.0000
  CD1 TRP  1.7000
   C6 QSI  1.7000
  CEM CEM  6.4226
  DNH DNH  7.2917
  BWP BWP  10.1994
  DIL DIL  5.4708
   O2 SEP  1.4000
  AUG AUG  5.4443
  AFW AFW  7.0336
  BBL BBL  5.8243
  NE2 QSI  1.5000
  ABB ABB  7.1148
    H ALA  1.0000
  BLB BLB  16.4309
  BJP BJP  8.6730
    O LYS  1.4000
  DPQ DPQ  5.5637
  BMT BMT  13.8832
  DKR DKR  7.5307
  CBN CBN  7.3860
  BDM BDM  5.1390
  DEU DEU  8.9980
  BXT BXT  7.2858
  BGW BGW  5.0431
  AVI AVI  6.9739
   HA THR  0.0000
  CKW CKW  5.8247
  CAH CAH  5.3950
  BAX BAX  5.3849
  DHP DHP  5.0870
  AWP AWP  6.2602
  BOW BOW  13.0203
  CMU CMU  6.0747
  BDI BDI  6.2966
  C21 XK2  1.7000
  BSI BSI  5.4079
  ATF ATF  5.6833
  DNS DNS  5.5608
  CHP CHP  5.0541
  CON CON  18.8715
  CNV CNV  10.3857
  ND1 HSC  1.5000
  CGN CGN  6.0544
  DJS DJS  6.6870
   CA GL2  2.0000
   C7 XK2  2.0000
  DQH DQH  6.0817
  CLH CLH  5.7583
   H4 XK2  0.0000
  CMH CMH  6.0859
  DJV DJV  8.4147
  BRU BRU  7.8244
   C5 XK2  2.0000
    N LYS  1.5000
  BSY BSY  7.2591
  ADD ADD  13.7734
  CGV CGV  6.3298
  BTG BTG  5.6933
  BXJ BXJ  9.1546
  APA APA  7.7450
  BYH BYH  5.0516
  BDD BDD  5.2860
  AWV AWV  6.6469
   HA AS1  0.0000
  BGR BGR  7.7582
  CGL CGL  5.8606
  ARV ARV  6.8568
  AHB AHB  11.6457
  AJW AJW  6.8516
  AWU AWU  7.0136
  AJS AJS  6.4478
  BWS BWS  5.2064
  DRH DRH  5.0663
  BWF BWF  8.6075
  CXK CXK  6.5464
  CXB CXB  8.4873
  CKF CKF  5.5443
  BGY BGY  6.3417
  AST AST  5.5529
  AFZ AFZ  11.7357
  ABU ABU  8.0665
  HB2 TRP  0.0000
  HD1 ILE  0.0000
  CXC CXC  5.4632
  CHD CHD  6.3175
  DFQ DFQ  5.4237
    O GL2  1.4000
  BXZ BXZ  8.5536
  BEW BEW  6.0720
  BZN BZN  8.7258
  DHN DHN  7.1303
  CMT CMT  5.2510
  BQP BQP  6.5228
    C GLY  1.7000
  APE APE  13.7758
  AIL AIL  5.3163
   HN GLN  1.0000
  AXH AXH  5.3593
  HB1 SEP  0.0000
  DPE DPE  5.6032
  BUM BUM  5.9825
  BAD BAD  8.1236
  ADA ADA  10.3277
  BEA BEA  5.1714
  C35 XK2  1.7000
  DOI DOI  5.9861
  AVT AVT  5.5796
  AHO AHO  5.7379
  CZY CZY  5.3832
  CUS CUS  11.1035
  HH2 TRP  1.0000
  CAY CAY  6.7841
  ASC ASC  6.1185
  AYP AYP  5.8271
  ACT ACT  11.7610
  DKW DKW  6.8480
  C74 XK2  1.7000
   CG MET  2.0000
  DRB DRB  6.1558
 HG22 THR  0.0000
  AJR AJR  5.2586
  H66 XK2  1.0000
  BXM BXM  7.5989
  CYU CYU  7.0551
  CEN CEN  5.9592
  BCI BCI  7.5075
  BLY BLY  5.6788
  CDD CDD  9.7110
  CH2 TRP  1.7000
  HT3 QSI  1.0000
  ADL ADL  8.3058
  CAV CAV  7.1570
  ALW ALW  9.0674
  CXY CXY  9.6016
  CG2 VAL  2.0000
  DGE DGE  5.0761
    H GLN  1.0000
    D min  0.0000
  HE1 TYR  1.0000
    O GLN  1.4000
  BTD BTD  8.1852
  BEY BEY  5.0787
  BXN BXN  5.6667
  AYY AYY  6.7473
  AXJ AXJ  5.9977
    O TYR  1.4000
   C9 TSA  2.0000
  BEX BEX  6.4124
  BAC BAC  6.8378
  AAB AAB  23.7944
  ACZ ACZ  10.0516
   C4 XK2  2.0000
  BAG BAG  6.0953
  CCI CCI  6.0511
  BPR BPR  5.3420
  BBX BBX  7.1197
  HE2 PHE  1.0000
  HB2 LYS  0.0000
  BCQ BCQ  6.4262
  DFM DFM  5.3559
  CVU CVU  6.2049
  ABR ABR  12.2472
    C ILE  1.7000
  DAM DAM  5.2295
  BXF BXF  5.1457
  CWN CWN  7.8263
  DAR DAR  5.7280
  APF APF  6.2934
  OD2 ASP  1.4000
    H CYS  1.0000
  BKF BKF  5.3827
  OE2 GLU  1.4000
  CBA CBA  5.0249
  BET BET  5.1531
  BAU BAU  8.7869
  ALC ALC  5.9520
  DRD DRD  7.1712
  CQF CQF  7.3330
  DRE DRE  7.1659
  AUW AUW  5.6871
   CA HIS  2.0000
  DDL DDL  5.3662
  ALQ ALQ  5.1442
   CB ILE  2.0000
  DDI DDI  5.0798
  BPU BPU  6.2356
 DUM1 DUM  0.0000
  CZU CZU  6.9910
   CG QSI  2.0000
  HA2 GLY  0.0000
  DNE DNE  6.0033
  DBP DBP  6.8176
  BRC BRC  5.3086
  DJO DJO  5.7414
  AED AED  17.0993
  BPW BPW  8.9842
  DGO DGO  7.1683
  BVA BVA  5.2425
  CSL CSL  9.7729
  BUS BUS  7.5044
  CHW CHW  5.2279
  CPT CPT  6.2261
  ADJ ADJ  5.9314
  BYV BYV  7.6589
  BTC BTC  5.0055
  BDG BDG  5.9419
  AXQ AXQ  8.1660
  BPM BPM  6.7184
  CIW CIW  5.0760
    N GLU  1.5000
  CKJ CKJ  6.0467
  BJC BJC  18.1435
  CYP CYP  8.1306
  BDT BDT  5.4667
  AWK AWK  8.7988
  DOT DOT  6.7780
   C5 QSI  1.7000
  AAO AAO  14.4771
   HN PHE  1.0000
  DPG DPG  5.0196
  CWX CWX  5.8102
  AHA AHA  7.0146
  DIM DIM  5.8594
  DIC DIC  5.4636
  C29 XK2  1.7000
  ARZ ARZ  6.5924
  ANJ ANJ  7.0932
  C75 XK2  1.7000
  CUL CUL  6.1003
  BJR BJR  11.8992
  AYE AYE  5.9147
  ANF ANF  10.1370
  ANS ANS  5.2628
  HD2 ARG  0.0000
  AIU AIU  5.8338
  CKG CKG  5.3272
  AVU AVU  7.1159
    N MET  1.5000
  H76 XK2  1.0000
  ABF ABF  6.9623
  CZA CZA  5.7710
  BIN BIN  7.6019
  BWN BWN  5.2484
  CYO CYO  6.0491
  BNW BNW  8.1408
  CCB CCB  6.2825
  ASR ASR  8.9747
  DFT DFT  11.5202
  CRP CRP  10.9653
  AYV AYV  6.4078
   HN GL1  1.0000
   CB LEU  2.0000
  HD1 LYS  0.0000
  DSX DSX  5.2010
  ALL ALL  6.4466
  APR APR  6.0852
  BTQ BTQ  9.7804
  BTM BTM  5.4272
  BPA BPA  5.2460
  DAA DAA  9.2991
  BIZ BIZ  14.7622
  AMG AMG  10.4072
  AZD AZD  5.7680
  BGI BGI  5.2105
  CUG CUG  6.8216
  DMO DMO  5.6975
    H HSC  1.0000
  DDT DDT  5.7110
  BVD BVD  6.2298
  CWK CWK  5.6919
  CZG CZG  5.4099
  HG2 LYS  0.0000
   CB HSC  2.0000
  DPW DPW  5.1806
  CAA CAA  7.2318
   HN AS2  1.0000
  DDO DDO  6.3067
  ADG ADG  6.3038
  BIO BIO  13.0815
    C ARG  1.7000
  CSS CSS  7.9260
  ALN ALN  11.1168
  DSJ DSJ  6.1348
    O GLY  1.4000
  BWT BWT  5.0753
  CWE CWE  8.3436
  AOT AOT  6.3714
   CG ASN  1.7000
  DMV DMV  8.2060
  DSA DSA  6.1582
  CBK CBK  7.3963
  DFS DFS  5.4955
  CZQ CZQ  6.1134
   HA TRP  0.0000
  ABN ABN  9.4609
  AGG AGG  5.2282
  ALV ALV  6.2564
  DQR DQR  5.5804
  BFO BFO  5.0466
  AUE AUE  5.2045
  ATG ATG  5.4054
  DKP DKP  5.7501
  DIP DIP  5.1436
   HN HSC  1.0000
  CFA CFA  5.0992
  BAA BAA  5.3381
  BRR BRR  5.1780
  AMO AMO  6.6328
  CYJ CYJ  5.0105
  CHY CHY  5.0639
   CA PHE  2.0000
   O1 SEP  1.4000
  CIM CIM  6.4421
  HD2 AS2  1.0000
  DFJ DFJ  9.2618
  CDS CDS  5.2213
  HG1 GLU  0.0000
  BQG BQG  6.0975
  HG1 GL1  0.0000
  CVD CVD  6.3023
  BKU BKU  7.4517
  COB COB  7.8717
  DPN DPN  6.2016
  CPL CPL  11.5242
  BUL BUL  7.3486
   CB ASP  2.0000
  BFY BFY  5.5104
  C32 XK2  1.7000
  AFN AFN  9.5290
  CXW CXW  5.2211
  ANL ANL  11.7031
  BYB BYB  5.2755
  DSD DSD  5.8575
  DAV DAV  5.5887
  BPB BPB  5.7406
  DHD DHD  5.8638
  AYJ AYJ  5.6777
  ASL ASL  8.5161
  DJP DJP  5.5100
  AGZ AGZ  6.0752
    O AS1  1.4000
  DNO DNO  8.0313
  CEJ CEJ  6.1889
  AQD AQD  5.6278
   HD AS2  1.0000
  ATU ATU  5.4903
  AKN AKN  14.3467
  C25 XK2  1.7000
  BNC BNC  9.4415
  CAL CAL  6.9125
   N9 QSI  1.5000
  AEW AEW  7.3562
  CE1 HSD  1.7000
  BNH BNH  11.4071
  BXC BXC  8.0799
    C HYD  1.7000
  CQT CQT  7.6892
  CMA CMA  6.3103
  CBZ CBZ  6.6363
  BXR BXR  8.3191
  API API  5.7862
  CE1 HIS  1.7000
  BVU BVU  5.2075
  HB2 HYD  0.0000
  BEO BEO  5.5411
  DIX DIX  5.6818
   CA GLN  2.0000
  CSR CSR  9.5573
  BCR BCR  5.1125
  BPG BPG  6.0881
  BWV BWV  6.3464
  DDP DDP  7.3529
  BQA BQA  7.8309
  BEE BEE  7.6536
  ATA ATA  5.5955
  ATB ATB  6.0902
  CQW CQW  11.3756
  CMS CMS  6.1787
  CRG CRG  8.0218
  HB2 GLU  0.0000
  DNQ DNQ  5.0784
  BLV BLV  15.8088
  BFG BFG  6.7877
  AOJ AOJ  5.7208
   HA ASP  0.0000
  DIB DIB  10.4216
  CYC CYC  5.2524
  CPK CPK  6.0719
  CWP CWP  6.3225
  CIG CIG  8.0516
   C8 QSI  1.7000
  ALA ALA  5.5065
  BWK BWK  5.2476
  BQY BQY  12.4741
  HB3 ALA  0.0000
   HD HYD  1.0000
  AMZ AMZ  5.2302
  C24 XK2  1.7000
  BDQ BDQ  5.9007
  DSE DSE  5.9161
  DKM DKM  5.0339
  BZI BZI  7.7838
  CVM CVM  9.1797
  CHQ CHQ  5.3128
  CDP CDP  7.1458
  CZH CZH  5.0192
  ADI ADI  10.0502
   H2 QSI  1.0000
  AHR AHR  9.9162
  DGZ DGZ  5.2437
  DBB DBB  6.9230
    O GLU  1.4000
  CQH CQH  19.7194
   C2 XK2  2.0000
  DSZ DSZ  5.0023
  ARM ARM  5.3455
   CA VAL  2.0000
  CWQ CWQ  5.7996
  BQF BQF  6.6917
  BJH BJH  6.7418
  DII DII  5.2891
  ATD ATD  5.6866
  CZZ CZZ  7.4485
  CTH CTH  6.5532
  C13 TSA  2.0000
  BQC BQC  8.9360
  CYK CYK  6.3108
  BJF BJF  14.2606
   CB GL2  2.0000
  CYQ CYQ  5.1326
  CVO CVO  5.2908
  CNY CNY  16.4640
  DIR DIR  5.2954
  CLV CLV  7.3439
  BRZ BRZ  7.9104
  AUK AUK  6.5412
  AAI AAI  11.6051
 HG22 VAL  0.0000
  DOU DOU  5.6864
  CWU CWU  5.2906
  CFN CFN  7.4074
  DGY DGY  5.8044
  BNB BNB  6.9954
  DQJ DQJ  6.3386
  DKX DKX  6.3258
    C GLN  1.7000
  BDB BDB  5.8593
  ABI ABI  13.6250
  AET AET  5.3775
  CEL CEL  5.8620
  CLW CLW  7.3522
  CWO CWO  6.4029
   CB TYR  2.0000
  BUN BUN  9.7293
  AJB AJB  10.0548
  H75 XK2  1.0000
  CPC CPC  11.1780
  BPF BPF  6.5482
  BIL BIL  5.0903
    H AS2  1.0000
  DHX DHX  8.3040
  DAL DAL  6.2851
  BYA BYA  5.0829
  BWX BWX  7.1764
  ALX ALX  6.9468
  O5' QSI  1.4000
  BBJ BBJ  8.2477
  NE2 HSE  1.5000
    N ARG  1.5000
  AIK AIK  6.1433
  DDY DDY  5.0605
  CXR CXR  7.0368
  AZO AZO  5.0910
  AAW AAW  5.7288
  DPS DPS  6.9949
  DMK DMK  5.1537
  AXG AXG  5.1357
  H2A XK2  0.0000
  BMU BMU  5.5188
  HB2 HSD  0.0000
   CA GLY  2.0000
  ANN ANN  6.8991
  ALB ALB  5.3303
  CTA CTA  6.3988
  BLN BLN  14.2216
  DHK DHK  8.0370
  DFZ DFZ  10.2118
  CDX CDX  5.3237
  CXZ CXZ  6.2942
  BRK BRK  7.4865
  DBY DBY  6.9210
  BYE BYE  6.2040
  AXY AXY  5.1333
  BUE BUE  7.4435
  H61 QSI  1.0000
