# Supplementary material for: The Effect of Macromolecular Crowding on the Electrostatic Component of Barnase–Barstar Binding: A Computational, Implicit Solvent-Based Study
Source: PLoS One. 2014 Jun 10;9(6):e98618. doi: 10.1371/journal.pone.0098618 (PMC4051634; doi:10.1371/journal.pone.0098618)
Supplement: File S1 — Contains sample pdb files used in our analyses; each contains the barnase/barstar complex with a specific random placement of crowders of varying radii at 30% crowding density. Also included are files specifying, for each pdb file, the radii of each atom and model crowder. (TAR) [file pone.0098618.s005.tar › vary30percent_pdb/crowders_radii-50.siz]

aaaaaannnrrrrrrrr
  HN2      1.0000
 R185      1.8500
 HCT1      1.0000
  HN1      1.0000
  R15      1.5000
  NCT      1.5000
 OCT1      1.4000
 OCT2      1.4000
  HT1      1.0000
  HA1      0.0000
  CNT      1.7000
 HCT2      1.0000
 HT2G      0.0000
  NXT      1.5000
  OT1      1.4000
  CAY      2.0000
   OY      1.4000
  R18      1.8000
 HT2B      0.0000
  R20      2.0000
  R05      0.5000
 R195      1.9500
   CY      1.7000
 HTB3      0.0000
  HT2      1.0000
  R14      1.4000
  CTB      2.0000
  CAT      2.0000
  R19      1.9000
 HTB2      0.0000
  R00      0.0000
  R10      1.0000
   NT      1.5000
  HT3      1.0000
  R17      1.7000
 HT2A      0.0000
  HA2      0.0000
 R135      1.3500
 HT2C      0.0000
  OT2      1.4000
  ONT      1.4000
  CT2      2.0000
 HTB1      0.0000
  HNT      1.0000
  HY3      0.0000
  HY1      0.0000
  HY2      0.0000
  OXT      1.4000
   N7 QSI  1.5000
  DTY DTY  5.2101
  CYZ CYZ  9.3441
  BOO BOO  8.4558
   C6 TSA  1.7000
  AFY AFY  7.3669
  CJL CJL  5.4748
  CAI CAI  5.1183
  BNV BNV  7.5415
  CFM CFM  6.8028
  BYC BYC  5.2077
  ADP ADP  10.9327
  BXK BXK  5.6332
  BQR BQR  6.5090
  BYW BYW  8.3800
   HA HYD  0.0000
    N PHE  1.5000
  DLN DLN  5.5486
  CVA CVA  7.2662
  BMB BMB  6.0387
  HB1 AS1  0.0000
  DOF DOF  5.6656
  CNK CNK  17.9423
  BRS BRS  6.0173
   CD PRO  2.0000
  BRB BRB  6.5487
  BMD BMD  7.6913
  H2' QSI  1.0000
  DTX DTX  5.3204
  BPY BPY  9.4885
    C PHE  1.7000
 H31B XK2  0.0000
  BND BND  6.4745
   C3 XK2  2.0000
  AVY AVY  6.8000
   HN SEP  1.0000
  CIB CIB  5.1890
  CUC CUC  5.9534
  BUR BUR  6.4465
  ASS ASS  5.0664
  CCK CCK  5.3571
  BGX BGX  11.8080
  BHT BHT  6.2216
  CBF CBF  7.2464
  C3' QSI  2.0000
  ATX ATX  5.0869
  H79 XK2  1.0000
  CQS CQS  10.1721
  AHY AHY  6.3697
  CHG CHG  5.0307
  APV APV  5.3171
  DMZ DMZ  7.4713
  BSX BSX  5.3937
  DCL DCL  5.9409
  AEM AEM  17.9744
  CDF CDF  5.6506
  AGD AGD  7.2610
  HD1 HSD  1.0000
  AXE AXE  5.2447
  BJS BJS  6.1686
  DID DID  5.3011
  CEF CEF  7.6030
  AGN AGN  7.5174
  CYR CYR  12.0656
  AMK AMK  6.4419
  CTQ CTQ  6.2040
  BBB BBB  6.6893
  AFT AFT  9.1202
  CDJ CDJ  5.5518
  ATE ATE  5.5798
  CD2 HSE  1.7000
  BNU BNU  5.1315
  BZF BZF  5.1691
  BMN BMN  7.6678
  DDD DDD  5.8833
  CWH CWH  8.7052
  CRV CRV  7.5453
   CG ASP  1.7000
  DOS DOS  6.4737
  DSR DSR  5.8018
    C CYS  1.7000
  DSF DSF  5.8157
  AFH AFH  6.4474
  ARD ARD  6.1251
    C TRP  1.7000
  DRJ DRJ  5.1148
  CYT CYT  5.4890
  COE COE  14.9429
  BIG BIG  5.3229
  AFI AFI  8.1559
  ASF ASF  8.0474
  BHY BHY  7.6977
  CUK CUK  5.4594
  DJX DJX  6.6669
  CAM CAM  5.5566
  CTG CTG  8.3573
  DDU DDU  7.7093
  CYG CYG  11.1518
  HE1 GL1  1.0000
  ASX ASX  5.7276
  CKI CKI  6.0118
  HB2 AS2  0.0000
  DLE DLE  6.1346
  BTK BTK  5.4970
  CHS CHS  6.5538
  BUI BUI  6.1963
  HE2 TYR  1.0000
  DKN DKN  5.4383
  BTO BTO  6.8962
  BSK BSK  5.8410
  ARI ARI  6.0793
   HA GLU  0.0000
  BYQ BYQ  7.6415
  H22 XK2  1.0000
  HE3 TRP  1.0000
  COK COK  13.8411
  AKW AKW  7.5248
  ALU ALU  5.1252
  DMY DMY  6.1425
  BXB BXB  5.4198
  OD1 AS2  1.4000
  CKY CKY  5.6973
  BIS BIS  10.6134
  DTH DTH  7.5191
  DQZ DQZ  5.3883
  CDR CDR  5.0258
  DHT DHT  8.8248
  CCD CCD  5.3218
  BWU BWU  8.7586
  CXI CXI  5.6066
  BYD BYD  5.4075
  CGG CGG  6.8584
   CB GLN  2.0000
  CE1 TYR  1.7000
  AGT AGT  6.5786
  ADW ADW  8.1710
  HG2 QSI  0.0000
  DKF DKF  5.0327
   C1 XK2  1.7000
    O ASN  1.4000
  AOB AOB  7.0311
  DOL DOL  5.9145
  DGP DGP  5.9994
  CZI CZI  7.0240
  CPN CPN  7.3062
  CZN CZN  11.8591
  AEU AEU  9.3431
  C18 TSA  1.7000
  ANX ANX  5.7803
  CMF CMF  5.0150
  BRP BRP  5.9663
  BIE BIE  5.0370
   CD QSI  1.7000
  CRM CRM  6.7669
  AIS AIS  7.8651
  AWN AWN  5.7364
   H5 TSA  1.0000
  BBQ BBQ  6.4570
  BLK BLK  6.0771
  ALD ALD  8.8961
  CSM CSM  5.0082
  BZP BZP  5.1322
  DIG DIG  5.7588
  AIY AIY  8.4780
  ACD ACD  11.5434
  CLZ CLZ  5.9111
  CZL CZL  9.8161
  DIE DIE  5.3310
  BKH BKH  5.9980
  AMP AMP  8.4291
  AOY AOY  9.3021
  CXG CXG  8.0441
  COF COF  9.1164
  BFH BFH  8.2215
  DBX DBX  5.9251
  BBH BBH  6.3443
  BSE BSE  5.2435
  AKF AKF  7.6846
  CGC CGC  5.2752
   CB CYS  2.0000
  DEK DEK  6.4923
  DHC DHC  6.1002
  BHM BHM  5.1647
  APS APS  5.4272
   C4 QSI  1.7000
   CZ PHE  1.7000
  O3' QSI  1.4000
  CKS CKS  5.2500
    N HIS  1.5000
  CXT CXT  6.2381
  CFO CFO  6.7076
  CFH CFH  7.6088
  AIR AIR  5.1999
  HB2 SER  0.0000
  CRA CRA  5.6852
  O2S QSI  1.4000
  APX APX  6.1107
  BEU BEU  9.5516
  ACY ACY  7.6496
  DRO DRO  5.6846
  H37 XK2  1.0000
  CKZ CKZ  5.4443
    O VAL  1.4000
  DEA DEA  5.8430
  BOE BOE  11.0818
  CWD CWD  8.3529
  CEO CEO  5.2783
  CTD CTD  6.4329
  DFN DFN  10.7492
  ACC ACC  10.6977
  HE1 HSC  1.0000
   CA ALA  2.0000
  DAP DAP  5.6024
  AQI AQI  5.7022
   H1 OH2  1.0000
  CJG CJG  5.8794
  AYX AYX  5.8841
  BJB BJB  9.7721
  CSX CSX  5.1982
   CD GLN  1.7000
  AGJ AGJ  6.1117
  CDL CDL  7.6957
  CXN CXN  14.9307
  BVO BVO  8.2649
  AEF AEF  10.7763
    H ARG  1.0000
  AXT AXT  5.2237
  AQC AQC  7.9561
    N AS2  1.5000
  BEZ BEZ  9.2195
  CRN CRN  9.2412
  BWJ BWJ  7.8294
  AES AES  15.5144
  BXV BXV  5.3194
  AEI AEI  6.8522
  APQ APQ  6.6956
  OE1 GLU  1.4000
  H34 XK2  1.0000
  DEF DEF  5.6872
  DAT DAT  5.5936
  CBI CBI  8.3491
  HE1 TRP  1.0000
  CTC CTC  7.8586
  DIO DIO  6.0824
  CXE CXE  5.5069
  CQL CQL  9.3267
  BNE BNE  10.4449
  CVL CVL  9.0281
  CLE CLE  6.0976
    N HSD  1.5000
   CB PRO  2.0000
  DGS DGS  6.1558
  CHU CHU  5.5232
  BOQ BOQ  5.5457
  HG2 ARG  0.0000
  CEI CEI  5.0571
  HB2 PHE  0.0000
  DQF DQF  6.4077
  CTI CTI  9.4063
  CMQ CMQ  6.5305
  BKV BKV  5.7151
  AVF AVF  5.9260
  DES DES  5.7672
  CGQ CGQ  8.1659
  BIU BIU  11.6616
    O HSD  1.4000
  BBM BBM  5.1859
  CVQ CVQ  5.8173
  AQP AQP  5.2105
  AOD AOD  6.1261
 HG13 VAL  0.0000
    H MET  1.0000
  H12 TSA  1.0000
  BUC BUC  5.0514
  AVW AVW  5.9546
   HA LYS  0.0000
  CWY CWY  7.6874
  BDX BDX  16.7485
  ARC ARC  8.5936
  C5' QSI  2.0000
  ASG ASG  5.7944
  AMB AMB  5.3863
   CG TYR  1.7000
  C33 XK2  1.7000
   CA SER  2.0000
  BLE BLE  8.6098
  BZM BZM  8.5126
  DUL DUL  6.5643
  HB1 ARG  0.0000
  AYL AYL  5.6179
  C28 XK2  1.7000
  BCS BCS  6.3562
  BNF BNF  8.0766
  BHI BHI  9.4483
  BBZ BBZ  6.3454
  BFJ BFJ  5.0760
  AZI AZI  6.0764
  AKD AKD  8.4568
  CSV CSV  14.6683
  HB1 AS2  0.0000
  CCQ CCQ  5.2155
  AUD AUD  6.4127
  BNM BNM  9.1348
  ALI ALI  7.2933
  OD1 ASN  1.4000
  C67 XK2  1.7000
  C72 XK2  1.7000
  DNR DNR  8.1341
  CBE CBE  5.3826
  CLO CLO  5.1100
  BJT BJT  8.7004
  ABM ABM  8.2178
  CNH CNH  17.0362
  C1' QSI  2.0000
  AHX AHX  7.0215
  DMG DMG  7.0277
  ACO ACO  13.3102
   HN ALA  1.0000
  CBM CBM  5.0235
   HN HYD  1.0000
  CGZ CGZ  5.5185
  BSC BSC  5.3889
  HG1 MET  0.0000
  DFF DFF  6.7088
  BSU BSU  5.7826
  BKI BKI  11.1157
  BCZ BCZ  14.3528
  AGV AGV  6.3283
  AKJ AKJ  8.1400
  CBX CBX  5.0790
 HE21 GLN  1.0000
   HG CYS  1.0000
  AUZ AUZ  6.2233
  AYT AYT  6.2931
  BQV BQV  6.8238
  AIC AIC  7.0892
   OC VDW  0.0000
  BVX BVX  5.5475
  HB1 LEU  0.0000
  DTD DTD  5.1778
  DGK DGK  8.6705
  N10 QSI  1.5000
  AYZ AYZ  5.1387
  BRF BRF  7.9253
  BPT BPT  6.0559
  CHZ CHZ  6.3539
  BKC BKC  12.5061
  BJI BJI  7.1779
  BCG BCG  8.0438
  H35 XK2  1.0000
  BLX BLX  7.4907
  BYU BYU  5.4343
  CHB CHB  7.0235
  BPZ BPZ  5.4203
   HA HSE  0.0000
  BJL BJL  9.8007
  AGS AGS  9.0728
   CD GLU  1.7000
  DNU DNU  5.0169
  AGF AGF  12.1417
   CB HIS  2.0000
  CND CND  5.9879
  ARS ARS  6.6954
  CTV CTV  6.3004
  DRM DRM  6.7230
 H2'' QSI  0.0000
  AWX AWX  5.4451
  AJL AJL  5.4845
  OH2 HOH  1.4000
  CHV CHV  5.1644
  DLY DLY  5.1849
  DGU DGU  5.7776
  CD2 LEU  2.0000
  BGF BGF  6.3254
  BLI BLI  9.7187
  DGB DGB  8.9888
 HD22 LEU  0.0000
  DCX DCX  5.8797
  CZF CZF  9.0953
  CTY CTY  5.0829
    O THR  1.4000
  CHN CHN  5.2282
  DIW DIW  5.1826
  AKV AKV  10.0392
  AEJ AEJ  9.4109
  DMA DMA  6.4715
  ARR ARR  6.0305
  HD3 ILE  0.0000
  CDM CDM  5.1378
  ACI ACI  7.2224
  H71 XK2  1.0000
  DAI DAI  7.5223
  AMI AMI  6.0155
  CD1 PHE  1.7000
  CKB CKB  5.9112
  BLQ BLQ  5.7367
  AOP AOP  7.2109
  AWC AWC  5.2658
  DLP DLP  6.0408
  DEZ DEZ  6.6682
  DCC DCC  5.4276
  AZL AZL  5.6265
  AHP AHP  5.8847
  DRL DRL  5.1521
  CSU CSU  5.1214
  AYW AYW  7.0158
   CG LYS  2.0000
  CGP CGP  5.8900
  DAH DAH  8.1147
  ANI ANI  9.4581
  DUG DUG  5.8226
  DNX DNX  5.2415
  BGD BGD  5.0212
  CSB CSB  5.8394
  ATL ATL  7.5166
  DDC DDC  6.1980
  CLF CLF  5.5090
  AOO AOO  5.2817
  CGR CGR  6.3012
  AXM AXM  5.0715
   CG HIS  1.7000
  CHE CHE  5.1245
  CIC CIC  5.7898
   O7 TSA  1.4000
  DEM DEM  6.5094
  BCM BCM  6.3987
 HD22 ASN  1.0000
  ATV ATV  6.1297
    C LYS  1.7000
  BGA BGA  18.1449
  CHA CHA  6.1969
  CGE CGE  5.9874
  DTS DTS  7.1882
  AGC AGC  5.4906
  DSW DSW  6.7494
  DMJ DMJ  6.3364
   HB ILE  0.0000
  CEU CEU  7.2348
  CUT CUT  7.0405
  BKA BKA  11.1208
  BWL BWL  7.6346
  CVT CVT  6.2047
  BCY BCY  9.9042
  AVB AVB  7.8354
 HG22 ILE  0.0000
  CWL CWL  6.0063
  CDI CDI  6.8324
  BJX BJX  5.5351
  CEQ CEQ  5.2451
  AVZ AVZ  6.2558
  BVW BVW  5.8137
  AHM AHM  7.5283
  HB2 ARG  0.0000
  DTJ DTJ  6.1623
  BPQ BPQ  5.2945
  BWY BWY  7.5891
  BON BON  5.8014
  ABT ABT  5.3538
  C20 XK2  1.7000
  CQC CQC  5.8828
  ANY ANY  5.4877
  BKT BKT  5.4334
  AXA AXA  5.0860
  DLO DLO  5.1980
  BDA BDA  6.7926
  BCX BCX  5.4687
  BMS BMS  8.8803
  COG COG  9.9882
  BCL BCL  5.8537
  AOA AOA  6.7412
  CVS CVS  8.8909
   CZ ARG  1.7000
  AIX AIX  5.3042
  DEW DEW  6.1440
  CUD CUD  7.7736
  BOH BOH  7.3916
  ASY ASY  5.6231
  CJO CJO  5.1960
  DRN DRN  5.0480
  CZB CZB  8.4281
  BHW BHW  8.4466
  DPY DPY  6.2392
  DEG DEG  9.0811
  CBO CBO  6.6053
  CLA CLA  5.2641
    H ILE  1.0000
  CCJ CCJ  9.5440
  AUR AUR  6.0798
    N ALA  1.5000
  CKT CKT  5.3005
  DED DED  5.6087
  BOV BOV  9.6211
  BOM BOM  5.8062
  DNF DNF  8.6606
  CJW CJW  5.0848
  BAQ BAQ  5.8522
  O15 TSA  1.4000
  NE2 HSD  1.5000
  OE2 GL1  1.4000
  CMM CMM  5.2937
   CB TRP  2.0000
  BMQ BMQ  8.3199
  AUU AUU  5.8071
  ANO ANO  7.8704
  HE1 HIS  1.0000
  AFQ AFQ  6.0349
  AMT AMT  8.4766
   CD GL1  1.7000
  CBY CBY  5.1201
  ALG ALG  8.0406
 HG21 VAL  0.0000
  AOQ AOQ  5.1701
  OE1 QSI  1.4000
  HG2 MET  0.0000
  HB2 HSE  0.0000
  BTF BTF  6.6042
  BST BST  6.1325
  AFF AFF  5.8802
   HN CYS  1.0000
    H ASP  1.0000
  AIW AIW  6.9938
  DBA DBA  11.1680
  CQA CQA  6.3449
  CHX CHX  5.0103
    O GL1  1.4000
  CEG CEG  8.4203
  CMB CMB  5.3641
  AML AML  5.6898
  AMX AMX  6.4425
  DFB DFB  6.2397
  NE2 GLN  1.5000
  BVQ BVQ  8.4476
  BMI BMI  7.1194
  BJM BJM  10.0836
  CLL CLL  5.8042
  DFX DFX  5.5871
  CFR CFR  5.3092
  ADV ADV  6.2498
  BVF BVF  6.6943
  ASN ASN  5.6689
  HD1 HSC  1.0000
  DSL DSL  5.8291
    N TRP  1.5000
  ABG ABG  18.0399
  BRQ BRQ  5.7001
  CWM CWM  7.0345
  BMY BMY  6.0823
    C ASP  1.7000
  DOV DOV  5.7212
  BLD BLD  15.0291
  AAJ AAJ  22.5932
  CE1 HSE  1.7000
  BUX BUX  6.4459
  BHF BHF  8.7519
   HN TRP  1.0000
  AUB AUB  8.0387
  CMW CMW  5.9801
  BBY BBY  9.5369
  AZM AZM  5.0051
  ACR ACR  6.5053
  AXR AXR  6.3820
  CMK CMK  6.9886
  DPP DPP  5.9648
  BXW BXW  6.3119
  ABP ABP  8.8357
  BLF BLF  9.1086
  AIQ AIQ  11.4656
  AYA AYA  7.1867
  DKJ DKJ  7.3650
  CFL CFL  5.7299
  CQO CQO  5.5940
  DIQ DIQ  5.3300
  DTQ DTQ  6.8126
  BXO BXO  6.8557
  CMN CMN  5.4615
  DSS DSS  6.5480
  DOK DOK  5.3759
  DJT DJT  6.7117
  CCA CCA  5.4883
  AJA AJA  6.5299
  DFH DFH  6.8096
  BUQ BUQ  5.5957
  HG1 ARG  0.0000
  BVP BVP  5.0817
  CEC CEC  6.7869
  DNM DNM  7.6724
  DER DER  7.5439
  CIH CIH  6.8029
  HE2 MET  0.0000
  NE2 HIS  1.5000
  CJQ CJQ  5.1267
  ACN ACN  6.7834
   CG PHE  1.7000
 H31A XK2  0.0000
  BUK BUK  5.5158
  H25 TSA  1.0000
  DAY DAY  6.3237
  DBK DBK  5.8927
  BRO BRO  6.8872
  DTR DTR  5.2573
  BNP BNP  5.0187
  AWL AWL  8.0756
  BZH BZH  5.5861
  CCN CCN  5.8408
  DEO DEO  5.0190
  BNR BNR  5.0905
  DNP DNP  5.7931
   HE GLU  1.0000
  AXS AXS  6.1346
  AFJ AFJ  5.5120
  CIF CIF  5.4440
  CCM CCM  6.4458
  AIN AIN  8.0997
  CQJ CQJ  7.6933
  BLH BLH  6.1471
  DQY DQY  6.1948
  BDE BDE  15.6583
  AEX AEX  6.9946
   CB MET  2.0000
  DQG DQG  5.1286
  DKY DKY  5.1721
  ALM ALM  5.9145
   H1 TIP  1.0000
  CRJ CRJ  17.2359
  BJE BJE  6.4448
  CMV CMV  5.0130
  BXE BXE  6.7294
  BAP BAP  7.4449
  ANZ ANZ  6.2911
  AJO AJO  5.1284
  DCN DCN  7.3843
  DQK DQK  7.1486
  BMJ BMJ  5.0931
  AXK AXK  6.1761
  CJN CJN  8.1194
  BXI BXI  6.8492
  BGT BGT  10.4086
 HG12 ILE  0.0000
  DJD DJD  6.1104
  AKY AKY  5.4937
  BGZ BGZ  5.5563
  AZY AZY  7.4674
  AVH AVH  5.8542
  ARQ ARQ  6.5079
  ADU ADU  10.7419
  CRC CRC  5.2201
  ARW ARW  7.1723
  AQO AQO  6.0419
  AVV AVV  5.0427
  OE1 GL2  1.4000
  BWE BWE  5.1496
  COY COY  10.4930
  AFK AFK  5.9792
  APT APT  5.1068
  CUW CUW  8.7442
  CLR CLR  5.1571
  BGK BGK  15.6250
  BDY BDY  9.0163
  AOC AOC  7.4196
   CG GL2  2.0000
   CA MET  2.0000
  CRI CRI  9.4812
  BHP BHP  6.5630
  DDH DDH  6.0008
  AQW AQW  8.6729
  H65 XK2  1.0000
  DAF DAF  6.2014
  AEL AEL  15.8348
  CUO CUO  5.9874
  CXM CXM  5.3038
  CCT CCT  6.5642
  AXF AXF  5.3004
  AGE AGE  5.4351
  CRH CRH  6.5586
  BCE BCE  6.1268
  DLR DLR  5.4771
  DDQ DDQ  5.2688
  BFX BFX  8.0347
  DPV DPV  5.2792
  BHD BHD  5.7167
  CD2 HSC  1.7000
    N GL1  1.5000
   CA ARG  2.0000
  APM APM  5.8872
  BAO BAO  5.6609
  AEA AEA  11.1875
  HB1 PHE  0.0000
  C66 XK2  1.7000
  CBU CBU  7.7119
  ACW ACW  7.5123
  CEP CEP  5.1142
  BLS BLS  9.0060
  AXB AXB  5.9140
  ASE ASE  9.8546
  DIJ DIJ  5.3189
  DFC DFC  6.7482
  HG1 GLN  0.0000
  CJV CJV  6.3139
  CUJ CUJ  6.3215
  DSC DSC  6.5397
  DCP DCP  5.9631
  AQK AQK  6.2306
  DIT DIT  5.6691
  ND1 HSE  1.5000
  AZQ AZQ  6.2226
  BEV BEV  14.6325
    C MET  1.7000
  AVP AVP  5.3291
  ANE ANE  5.8414
   H3 XK2  0.0000
  AOW AOW  5.3059
  CQN CQN  6.4250
  AEP AEP  11.9847
  H3' QSI  1.0000
  DNK DNK  6.3695
  ATJ ATJ  7.1480
  O2' QSI  1.4000
   SD MET  1.8500
  DBJ DBJ  7.7786
  ARP ARP  5.6278
  ABH ABH  6.3722
  DMP DMP  5.8297
  DJJ DJJ  5.0216
  HB1 ASN  0.0000
  CUN CUN  5.2826
  AYU AYU  7.3308
  DUF DUF  5.2792
  ABO ABO  5.9772
   CA CYS  2.0000
  DGF DGF  6.6084
  BFI BFI  13.1558
  AZJ AZJ  5.1071
  BJZ BJZ  9.9244
  CIX CIX  5.5646
  BFV BFV  11.3257
  ATH ATH  5.0647
  BAH BAH  6.0072
  BFS BFS  11.9516
  AGY AGY  13.2744
  BKW BKW  5.0502
    C GL2  1.7000
  BSD BSD  5.1137
  BVK BVK  6.7508
  AMF AMF  6.8201
  AKA AKA  7.2906
    O PHE  1.4000
 H61A XK2  0.0000
  AIB AIB  7.3121
  HE1 GL2  1.0000
  BEC BEC  9.5580
  AXD AXD  7.9701
  AOZ AOZ  5.9936
  AOE AOE  5.2744
  CPZ CPZ  10.8974
  AGX AGX  5.5701
   CG HSE  1.7000
  DKK DKK  5.0988
  AKB AKB  9.2061
  CKO CKO  5.0811
   N7 XK2  1.5000
  DJW DJW  5.6968
  CMX CMX  5.6015
  CRL CRL  5.0608
  BXY BXY  5.3040
  BNL BNL  6.8683
  BAK BAK  5.0906
  ACJ ACJ  5.5625
  BEG BEG  15.8080
    H SEP  1.0000
  CFJ CFJ  5.0149
  HB2 AS1  0.0000
   SG CYS  1.8500
  HD2 ILE  0.0000
  BZL BZL  5.8294
  ARH ARH  10.3432
  CMR CMR  5.3557
    O HSE  1.4000
  CD1 LEU  2.0000
  CCW CCW  7.8550
  BSA BSA  8.2597
  CXV CXV  5.5294
  CGM CGM  7.9738
  DLW DLW  6.1030
  BRL BRL  8.3361
  BNN BNN  8.1376
  CXQ CXQ  6.6302
  BVG BVG  5.4155
  CE2 TRP  1.7000
  CRZ CRZ  6.7145
  HB1 QSI  0.0000
  BFR BFR  6.8773
  DKS DKS  7.2442
  APN APN  5.8466
  DSN DSN  5.8267
  HB2 CYS  0.0000
  CDW CDW  6.0221
  AZK AZK  5.4675
  BBP BBP  6.9825
  ARX ARX  5.2576
  AOI AOI  5.5733
  BJV BJV  5.5700
  BBC BBC  5.4620
  CWR CWR  7.0787
   CG GLU  2.0000
  COH COH  12.2400
  AHZ AHZ  5.6999
  DIY DIY  6.6047
  CZD CZD  7.0474
  AKH AKH  6.6905
  ADO ADO  8.3702
  DMS DMS  6.4599
  BMK BMK  6.0488
  H63 XK2  1.0000
  DHF DHF  7.8658
  ACU ACU  6.7544
  CPU CPU  9.2274
  CBS CBS  7.2857
 HE22 GLN  1.0000
  ADQ ADQ  6.8064
  ARK ARK  7.5462
   O4 XK2  1.4000
  BXQ BXQ  5.5106
  CLQ CLQ  5.2660
  CSG CSG  7.4419
  BZU BZU  6.0420
  CUQ CUQ  13.6510
  CSZ CSZ  7.6420
  DHL DHL  7.2403
  CVV CVV  6.9582
   HN TYR  1.0000
  AUN AUN  6.7425
  CYD CYD  5.3759
  CUH CUH  9.4678
  DFO DFO  5.1177
  CHC CHC  5.8893
  AMY AMY  7.3277
  DUC DUC  5.9893
  BYM BYM  5.3542
  DPF DPF  5.2511
  DLZ DLZ  7.3330
  DHH DHH  5.8409
  AIF AIF  5.7141
  ABZ ABZ  9.0273
  CPE CPE  15.0186
  CNX CNX  7.9298
  CHJ CHJ  5.7106
  APC APC  7.4853
  BJJ BJJ  7.7203
  BQN BQN  6.9175
  CRK CRK  5.4944
  BSO BSO  7.0829
  DCB DCB  8.9987
  BSB BSB  5.7634
    C HSD  1.7000
   HA ARG  0.0000
  DSK DSK  5.7881
  DTG DTG  5.5098
  AYQ AYQ  7.1300
  CYS CYS  7.6065
  DQI DQI  5.7710
  AIZ AIZ  7.2068
  BBN BBN  5.6814
  DGX DGX  6.0708
  DLT DLT  7.5177
  CQK CQK  5.8553
  CRX CRX  5.1579
  AMM AMM  5.4628
  DQN DQN  6.1741
  AVM AVM  6.2524
  CRW CRW  5.1255
 HD12 ILE  0.0000
  ATC ATC  8.3089
  CET CET  5.4915
  DHM DHM  5.5530
  BDL BDL  21.2004
   CB GL1  2.0000
  ATR ATR  5.4123
  C19 TSA  1.7000
  AYB AYB  6.3308
  DOM DOM  5.3768
  DIZ DIZ  5.5846
  AAE AAE  13.9914
  OE1 GLN  1.4000
  AUJ AUJ  5.5304
  BUH BUH  6.6234
  AUX AUX  5.0771
  DNY DNY  5.4050
  H21 TSA  1.0000
  AWD AWD  5.7007
  CYI CYI  6.9638
  CBQ CBQ  5.4656
  AKO AKO  6.4110
  BLR BLR  13.9901
  DLQ DLQ  6.1316
  BSR BSR  7.0293
  BSG BSG  6.4316
   HN ASP  1.0000
 H3'' QSI  0.0000
  DJF DJF  7.2558
  CFZ CFZ  5.3936
  BMG BMG  5.4289
  CFU CFU  7.9595
  ATI ATI  5.5954
  DMN DMN  5.2163
 HG21 ILE  0.0000
   HA ILE  0.0000
   CB HSE  2.0000
  CUX CUX  8.9163
  BCW BCW  12.9090
  BHE BHE  11.5429
  BDC BDC  10.0674
  AFB AFB  10.2112
  BFQ BFQ  5.1528
  BXS BXS  5.0434
  ANW ANW  7.3150
    O CYS  1.4000
  DKT DKT  5.3036
  AQZ AQZ  5.4937
  AMU AMU  8.5033
   C6 XK2  2.0000
  BSW BSW  5.3990
  BMZ BMZ  6.7042
  BWB BWB  5.1599
 HD21 LEU  0.0000
  AHE AHE  7.3842
  ADM ADM  5.6753
    O ASP  1.4000
  AJU AJU  5.8277
  DCW DCW  6.8688
  AQU AQU  7.7527
  DHV DHV  6.1976
  CAS CAS  8.0678
  BOR BOR  6.4785
   N3 QSI  1.5000
  BHC BHC  6.1680
  CFI CFI  5.5410
  ACX ACX  13.6726
  OD2 AS1  1.4000
    H GL2  1.0000
  HB1 GLN  0.0000
  DFU DFU  6.4691
  CKX CKX  5.3152
  CFD CFD  5.4981
  CNI CNI  11.9903
  AQX AQX  8.2677
  DRS DRS  6.5835
  BFP BFP  5.6957
  DKV DKV  5.2587
  CFW CFW  6.2875
    C GL1  1.7000
  COQ COQ  12.2830
  AQF AQF  6.7513
  AVG AVG  5.7347
  C2' QSI  2.0000
 HD13 LEU  0.0000
  AGP AGP  5.4627
  CHO CHO  5.6332
   HB VAL  0.0000
  CSP CSP  7.0028
  CFS CFS  6.9563
  CJS CJS  8.3247
  CAN CAN  5.3642
  AXC AXC  5.5162
   HA VAL  0.0000
  DCA DCA  8.8565
  DBD DBD  5.0133
  AHT AHT  5.3851
  BAN BAN  5.3314
  BCT BCT  5.9683
  BID BID  7.0835
  AQB AQB  5.3872
  BYS BYS  8.6380
  DJB DJB  6.9379
  CVJ CVJ  6.7875
  AOR AOR  5.8970
  CBD CBD  5.5176
  DPB DPB  5.7386
  AUS AUS  6.4920
  ADR ADR  8.0943
  DKO DKO  6.3096
  AHD AHD  10.1422
  CTX CTX  6.2182
  DBR DBR  6.7692
  CKP CKP  7.2874
  ABD ABD  11.1335
  ALE ALE  6.0789
  DCS DCS  5.1227
  CZK CZK  5.2862
  AZH AZH  5.5142
  BHB BHB  7.1434
  BZE BZE  5.2919
  BIM BIM  5.2308
  AAU AAU  12.1836
  CAX CAX  7.5588
  CCG CCG  5.2580
    O QSI  1.4000
  ASK ASK  6.2453
  BOL BOL  8.7248
  BSQ BSQ  6.0337
  CVP CVP  5.9261
  BCK BCK  5.1955
  ARF ARF  6.5619
  CE2 TYR  1.7000
  BRE BRE  5.4679
  H25 XK2  1.0000
  CSI CSI  7.9583
  DIV DIV  6.3181
   CA HYD  2.0000
   NH VDW  0.0000
  C22 XK2  1.7000
  ALF ALF  6.5134
  AKU AKU  8.5584
  DDJ DDJ  5.3331
  H11 TSA  1.0000
  DBL DBL  5.2974
  DKQ DKQ  6.3123
  CVK CVK  7.5182
  BIJ BIJ  8.2030
  CPG CPG  11.9018
   HA CYS  0.0000
  BZY BZY  6.2961
  BMV BMV  6.7583
  BBT BBT  5.0506
  DAJ DAJ  6.1789
  BLG BLG  8.6109
    H TRP  1.0000
  COW COW  5.2923
  BOC BOC  8.8643
  AID AID  12.3103
  AHI AHI  8.0019
  CVI CVI  5.5069
   HN GLU  1.0000
  CRQ CRQ  8.8248
  DCQ DCQ  7.5072
  C70 XK2  1.7000
  AQL AQL  6.4140
   SG HYD  1.8500
  DLV DLV  7.4412
  CTT CTT  6.1932
  BQO BQO  10.2676
    N GLN  1.5000
   CA PRO  2.0000
  CFG CFG  7.2825
  BXX BXX  7.6637
  DTI DTI  5.1239
  DEI DEI  7.4290
  DQC DQC  5.1932
   H6 XK2  0.0000
  BGV BGV  5.3940
  AMN AMN  7.0234
  COT COT  8.9769
  AYO AYO  5.0846
  HB2 ALA  0.0000
  CZX CZX  5.6544
  AFL AFL  10.2980
  DCJ DCJ  7.1177
  CQE CQE  8.9838
  BUD BUD  5.0544
  AFS AFS  7.1747
  AYH AYH  6.6291
  DCU DCU  5.2482
   N2 XK2  1.5000
  TWE TWE  20.0000
   CG LEU  2.0000
  AFA AFA  7.7260
  ATN ATN  6.5765
  DUP DUP  6.8896
  AQV AQV  6.8943
   CB LYS  2.0000
  CZ2 TRP  1.7000
  BOU BOU  7.5158
  DGT DGT  5.6505
  AAG AAG  11.0217
  CID CID  5.3638
  DTW DTW  5.7087
  DQE DQE  6.3666
  BQK BQK  10.1650
  ARO ARO  6.4126
  ANH ANH  7.4375
  CKU CKU  5.9810
  AOK AOK  7.0897
  CEH CEH  8.9123
  DME DME  5.2754
  DGN DGN  8.7503
  DLD DLD  7.9240
  BIA BIA  8.2007
  ASH ASH  7.0391
  CDT CDT  6.9925
  DUA DUA  6.5389
  AMJ AMJ  5.5349
  CBB CBB  5.7464
  BUZ BUZ  9.0752
  BOD BOD  8.8261
  HD1 HSE  1.0000
  AWB AWB  5.8204
  ARE ARE  7.0996
  BMP BMP  6.0377
  CNC CNC  5.5689
  BZK BZK  8.7122
  BLO BLO  6.4170
  BAR BAR  5.0012
  AJQ AJQ  7.1533
  HB1 TRP  0.0000
  BQM BQM  5.7323
  BEN BEN  6.4708
  BGP BGP  9.9850
  DFD DFD  6.9724
  HT2 QSI  1.0000
  CEX CEX  5.2523
  CGD CGD  7.8509
  BTA BTA  6.1137
    N ASP  1.5000
  DTZ DTZ  5.6938
  DFA DFA  5.5966
  CVN CVN  6.8074
   CG GLN  2.0000
  CPH CPH  10.9240
  ABJ ABJ  9.4602
  AGB AGB  8.6740
  CGJ CGJ  8.4111
  AFV AFV  5.1852
  CNB CNB  5.0867
  HG2 GLN  0.0000
  AWZ AWZ  6.8950
  BZC BZC  6.5099
  BFE BFE  10.3573
  CG2 THR  2.0000
  CTK CTK  5.4895
  CTJ CTJ  5.2269
  BXP BXP  6.0034
  BTL BTL  5.4749
  AJH AJH  9.3875
  BCH BCH  5.5547
  CBG CBG  7.0657
  ASB ASB  5.1531
  BLW BLW  7.5084
  COC COC  17.8800
  BUV BUV  5.5481
  BBF BBF  5.1006
  O1S QSI  1.4000
  DLX DLX  5.6510
  ACF ACF  8.2888
  BZJ BZJ  7.0591
  AZU AZU  5.6984
  COP COP  8.3069
   CG PRO  2.0000
  BHO BHO  10.8344
  CGW CGW  6.2960
  BZB BZB  7.9460
   HA SER  0.0000
  BPK BPK  9.4926
  BVL BVL  5.0866
    C SEP  1.7000
  CMI CMI  5.3470
  BUP BUP  6.9604
  ALO ALO  6.8830
    H LEU  1.0000
  CXU CXU  7.2339
  BDO BDO  6.0189
    N AS1  1.5000
  DOQ DOQ  5.7162
  ATQ ATQ  6.9697
   CA HSE  2.0000
  DRT DRT  5.2276
  DPX DPX  5.7482
  AXN AXN  6.0595
  AEG AEG  6.2683
  CYX CYX  9.4560
  BHA BHA  11.8132
  HB2 LEU  0.0000
  CQY CQY  5.0353
   HE GL1  1.0000
  CMP CMP  5.5114
  AGH AGH  12.6362
  DOG DOG  5.3924
  CDQ CDQ  5.1686
  BER BER  16.3239
  AHS AHS  6.5065
  DSI DSI  5.9777
  AQE AQE  9.2932
    N ILE  1.5000
  BHQ BHQ  8.3453
   C2 QSI  1.7000
  CQX CQX  7.1317
  CEA CEA  5.2357
  DEY DEY  5.7416
  ACS ACS  7.6717
  ALK ALK  5.4939
  BBE BBE  5.8133
  CZP CZP  7.7310
  H64 XK2  1.0000
    N HSE  1.5000
  BGN BGN  10.1592
  BQH BQH  5.5435
  AKQ AKQ  5.2739
  AAX AAX  5.5000
  DHG DHG  6.4017
    O HSC  1.4000
  DJZ DJZ  5.0241
  CUA CUA  5.4706
  CRY CRY  7.2408
  BNS BNS  5.2240
  CKK CKK  5.6440
  BJG BJG  9.4570
  SPH NBN  1.5000
  COS COS  9.0154
  BZZ BZZ  6.0434
   HA HIS  0.0000
  DKZ DKZ  5.1106
  ACE ACE  10.3263
  BZA BZA  5.9758
  CNE CNE  5.1562
  HD1 AS1  1.0000
  CIS CIS  5.8584
  BZS BZS  7.7921
  DGQ DGQ  6.3617
   HD ASP  1.0000
  CSW CSW  5.9839
  BRH BRH  8.8574
  CGA CGA  8.0080
  BWO BWO  5.7827
  CLU CLU  5.4043
  CHR CHR  5.6712
  CLT CLT  5.1283
  DEV DEV  7.1454
  ATW ATW  5.5851
  APG APG  5.1236
  BIY BIY  7.8053
  AER AER  11.3840
  CLX CLX  5.1726
  DAC DAC  5.7657
  AHW AHW  9.2114
  DOW DOW  5.4394
  BZV BZV  5.5984
  HB2 GLN  0.0000
  HE2 GL2  1.0000
  DJM DJM  5.3694
  BME BME  6.0139
   HN GLY  1.0000
   HN LYS  1.0000
  BEI BEI  8.0690
  CSK CSK  5.3394
  BKJ BKJ  7.2270
  ALS ALS  7.7353
  BCD BCD  5.6079
  CES CES  5.9634
  CDO CDO  7.5708
  DPA DPA  5.0234
  DOE DOE  5.2747
  CHL CHL  5.4878
  BWM BWM  7.2576
  NE1 TRP  1.5000
  COL COL  8.9063
  CUR CUR  9.8207
    H HSE  1.0000
  BTV BTV  5.8367
   CB PHE  2.0000
  BVE BVE  5.3687
  DBV DBV  6.0603
  DDX DDX  5.2920
  ATT ATT  6.2244
  BQE BQE  5.1830
  AJD AJD  7.3410
  COZ COZ  5.0653
  CNN CNN  24.0885
  BIF BIF  8.0336
  DHO DHO  6.6723
  CPA CPA  16.1836
  CIP CIP  5.0901
  AOF AOF  5.0102
  ADS ADS  9.7273
  DGC DGC  8.0488
   H1 HOH  1.0000
  DAW DAW  5.6724
  BHR BHR  8.5717
  DMD DMD  5.7803
  DNT DNT  5.7995
  CGF CGF  5.0855
  CSJ CSJ  5.3674
  CLS CLS  5.7631
  HA1 GLY  0.0000
  CLK CLK  5.2968
  CRS CRS  14.6388
  AAS AAS  15.7830
   HA LEU  0.0000
  BQX BQX  8.0665
  HZ2 LYS  1.0000
    C ALA  1.7000
   O3 SEP  1.4000
  BYL BYL  8.4853
   CB SER  2.0000
  DMH DMH  5.0881
  CZO CZO  5.6020
  COI COI  5.6947
   HN SER  1.0000
  AND AND  6.9365
  DTO DTO  5.4237
  DEE DEE  7.4699
  CLM CLM  5.4895
  AHN AHN  8.8794
   HE GL2  1.0000
  BDK BDK  9.0483
  OE1 GL1  1.4000
  HB2 QSI  0.0000
  ADT ADT  6.2567
  CUU CUU  9.3416
  CGB CGB  5.3800
  ACM ACM  10.0000
  HB2 HIS  0.0000
 HD21 ASN  1.0000
    O HOH  1.4000
  HD2 PHE  1.0000
  BKM BKM  5.8863
   HA ASN  0.0000
  DQL DQL  5.7624
  ASM ASM  5.5226
  DIN DIN  5.5890
   HG LEU  0.0000
  DQO DQO  5.9024
  CEZ CEZ  5.7028
  HB2 ASN  0.0000
  DHY DHY  5.0208
  BBS BBS  6.4889
  CML CML  5.9406
  AZP AZP  6.9661
  HE3 MET  0.0000
  BWZ BWZ  6.5127
  CGU CGU  5.2123
  BVJ BVJ  5.3648
   CA GL1  2.0000
  BEK BEK  8.6587
  DBF DBF  7.2544
  CWA CWA  10.0782
  CUP CUP  6.4105
  CTO CTO  5.8278
  BPE BPE  6.5438
  ANU ANU  5.6038
  AME AME  6.1306
 HG23 THR  0.0000
  DNG DNG  7.3770
  DCZ DCZ  8.2598
  CTM CTM  9.3366
  ADF ADF  9.4967
  DMW DMW  6.5127
  BBG BBG  5.2314
   HA GL1  0.0000
  CJY CJY  5.0129
  BJO BJO  5.2702
  CYA CYA  5.5245
  CLD CLD  5.5787
  AJP AJP  6.8356
  DQD DQD  7.1714
  CTR CTR  7.5283
  COX COX  9.0548
   HA PRO  0.0000
  BQB BQB  6.2549
  BDZ BDZ  19.2358
  CJR CJR  6.9972
  DFW DFW  7.4510
  DGA DGA  6.9177
  BOY BOY  7.9523
  DTK DTK  5.4915
  AJF AJF  6.5747
  DOY DOY  5.6134
  ND1 HSD  1.5000
  BTZ BTZ  6.3242
  BTB BTB  8.4549
  CYE CYE  10.9304
  ABK ABK  10.7480
  BSP BSP  10.2974
  CMD CMD  6.7812
  AKL AKL  7.2031
 HG23 ILE  0.0000
  AHF AHF  13.9099
  DAU DAU  5.7266
  DPU DPU  5.7158
  DUE DUE  5.9555
  BVR BVR  7.2940
  DEN DEN  5.8623
  AAP AAP  7.8799
  BKY BKY  5.0103
  BWA BWA  7.9339
    H GLU  1.0000
  DTN DTN  5.3689
  DQM DQM  6.3955
  CHH CHH  6.0893
  BTT BTT  5.1294
  ABV ABV  13.3900
  ND2 ASN  1.5000
  BVN BVN  5.2113
  BMH BMH  6.4932
  DST DST  5.6650
  BGO BGO  9.7343
   CG TRP  1.7000
  DSQ DSQ  5.5475
  CD2 TRP  1.7000
  DUO DUO  6.7577
  DCM DCM  5.7313
  AUM AUM  6.3768
  H14 TSA  1.0000
  DRF DRF  6.6395
    O ILE  1.4000
  DTP DTP  5.3185
  AWW AWW  5.2746
  BMX BMX  11.8165
  AXX AXX  6.9996
   CB AS2  2.0000
  DKH DKH  5.5661
  NE2 HSC  1.5000
  BOZ BOZ  6.3618
  ANA ANA  6.1831
  CPF CPF  12.2104
  AWH AWH  7.1575
  AIV AIV  9.5192
  CFK CFK  5.1332
  O24 TSA  1.4000
  DHZ DHZ  5.8926
  AHC AHC  9.4395
    H HYD  1.0000
  CAR CAR  6.0491
  ARN ARN  7.2990
  DLS DLS  5.0383
    O ALA  1.4000
  ANM ANM  5.1967
  DNI DNI  7.7949
  HB2 TYR  0.0000
  DKB DKB  7.4481
   CA ASN  2.0000
  CIA CIA  6.2604
  BEM BEM  8.5892
  CPX CPX  14.4058
  DAX DAX  7.1750
   CA LYS  2.0000
  CWS CWS  7.9659
  BOA BOA  5.2005
  BYF BYF  6.2311
  BIW BIW  6.1609
  HG1 GL2  0.0000
  DSU DSU  6.8067
  DJC DJC  5.9156
  CZR CZR  5.6847
  AFC AFC  10.2524
  BXU BXU  5.1603
   CG GL1  2.0000
  CVR CVR  5.0991
  AZS AZS  5.5774
  DQV DQV  5.9064
  BBV BBV  5.5968
  BES BES  5.3418
  BDP BDP  11.7094
  CVX CVX  5.9494
  CTF CTF  10.0016
  CPM CPM  10.3986
  CDK CDK  5.9240
  ANR ANR  6.4231
  H74 XK2  1.0000
  AWJ AWJ  6.3753
  CIY CIY  5.0016
  HB2 GL1  0.0000
  CQU CQU  8.4444
  CJT CJT  6.1741
  BXG BXG  7.7088
  BOF BOF  5.1407
  BDJ BDJ  6.0043
  DTM DTM  5.3727
 HG11 VAL  0.0000
  BFN BFN  7.3394
  BML BML  5.0622
  CHM CHM  5.7912
  CBJ CBJ  5.7590
  ARA ARA  6.0433
  AJC AJC  8.1275
  DAE DAE  7.0776
  AQN AQN  5.6340
  HB1 HYD  0.0000
  DQX DQX  5.2676
  BZX BZX  6.9974
  CG1 VAL  2.0000
  CZW CZW  5.2544
  AJY AJY  8.0950
  CIN CIN  5.2586
  C63 XK2  1.7000
  DCT DCT  6.4450
  CPV CPV  11.8099
  BKE BKE  7.9373
    N TYR  1.5000
  DEJ DEJ  6.0334
  ABS ABS  5.0290
  CCO CCO  5.2420
  CIO CIO  5.0125
  BKG BKG  11.4501
    C TYR  1.7000
  BMC BMC  7.1935
  CAQ CAQ  5.8516
  BDN BDN  8.2092
  BQQ BQQ  7.5822
  AHJ AHJ  8.6933
  CLN CLN  5.1259
  ACP ACP  10.1867
  DPM DPM  5.5969
  CMC CMC  5.9364
  BVT BVT  7.3618
  CTN CTN  8.6202
  DHS DHS  6.4483
  CNJ CNJ  6.6776
  AXL AXL  7.3177
  AEH AEH  12.8738
  ACB ACB  7.2842
  BEL BEL  9.3803
  DHB DHB  6.1275
  BRX BRX  6.6618
  C73 XK2  1.7000
   NZ LYS  2.0000
    N HYD  1.5000
  HG2 GL1  0.0000
 HE22 QSI  1.0000
  CTL CTL  7.1877
  C76 XK2  1.7000
  DLH DLH  5.4410
  AJK AJK  10.1697
  CBP CBP  6.7303
  ATM ATM  6.5034
  ASO ASO  7.7087
  SPH SPH  1.5000
  AJN AJN  5.6292
  AYC AYC  5.4492
  H67 XK2  1.0000
  AAZ AAZ  10.4822
  HE1 GLU  1.0000
  HB2 MET  0.0000
    H SER  1.0000
  CZC CZC  10.6391
  ABA ABA  22.3599
  ATK ATK  5.9687
  DJK DJK  6.9195
  DMT DMT  7.9449
  HB1 HSC  0.0000
  CPP CPP  5.5683
  BGL BGL  8.9365
  CKD CKD  5.3268
  BJN BJN  5.5512
  AAT AAT  8.8952
  HZ2 TRP  1.0000
  H21 XK2  1.0000
  C71 XK2  1.7000
  DCD DCD  6.7547
  CHI CHI  5.3176
  BSZ BSZ  6.4195
   C3 TSA  2.0000
  DQA DQA  6.1066
  DEP DEP  5.7232
  HT1 QSI  1.0000
  ATY ATY  5.8064
  BSS BSS  6.0483
  DFP DFP  7.1438
  ACK ACK  5.3713
  BQL BQL  8.6202
  DKE DKE  6.5926
  DRZ DRZ  5.6532
  BRV BRV  6.8372
  DRI DRI  6.1811
  BZT BZT  5.8590
  OE2 GL2  1.4000
  DTL DTL  5.9613
  ADK ADK  6.0496
  BJY BJY  6.1235
    P SEP  1.9000
  CVC CVC  10.0420
  HO4 XK2  1.0000
  AVN AVN  5.0134
  DHR DHR  6.2306
    O SEP  1.4000
  ANQ ANQ  5.0579
  CPO CPO  5.8426
  CAZ CAZ  6.1487
  DDS DDS  10.7063
  ASZ ASZ  6.7792
  CER CER  5.0841
  AQM AQM  6.3894
  DOZ DOZ  5.3814
  CFX CFX  6.4097
  CNG CNG  20.0845
  CFV CFV  5.8928
  DRX DRX  5.8716
  DOJ DOJ  5.7200
  AGW AGW  8.2187
  CVH CVH  6.7238
  ART ART  7.1510
  DRQ DRQ  5.3548
  DLJ DLJ  5.0667
  ACH ACH  15.3603
  DET DET  6.3221
  CEE CEE  5.0120
  AGO AGO  8.6462
  AWY AWY  8.4816
  AUO AUO  6.7683
  AOG AOG  6.0756
   OG SER  1.4000
  C77 XK2  1.7000
   HN HIS  1.0000
  HE2 HSC  1.0000
  CDA CDA  7.8946
  BKZ BKZ  11.7817
  CPB CPB  10.5237
   CG AS2  1.7000
  CWV CWV  6.5825
    S QSI  1.8500
  AIG AIG  6.4459
  CFY CFY  5.7671
  CSE CSE  10.5761
  BTI BTI  5.0338
  CTZ CTZ  11.3553
  DSH DSH  5.7720
  ATZ ATZ  6.1393
  DKI DKI  5.2906
  CZJ CZJ  9.3190
  AUI AUI  5.7539
  DON DON  8.1277
  BCO BCO  5.6563
  CIZ CIZ  7.6286
  CXJ CXJ  9.8012
  BUA BUA  7.9675
  CE3 TRP  1.7000
  BKD BKD  9.9456
  HD2 HSD  1.0000
   HA QSI  0.0000
    O HIS  1.4000
    N LEU  1.5000
  BPS BPS  5.8736
    C HSE  1.7000
  HZ3 LYS  1.0000
  DOO DOO  5.2123
  DNZ DNZ  5.0330
    H VAL  1.0000
  DNA DNA  5.7903
    N GL2  1.5000
  HE2 LYS  0.0000
  CKH CKH  6.5701
  AEB AEB  7.0280
  BFM BFM  5.9252
  DOP DOP  5.4031
  DFL DFL  6.8756
  C64 XK2  1.7000
  HB1 SER  0.0000
  CWT CWT  7.7668
  CDH CDH  5.2989
  DGV DGV  5.5657
  CYW CYW  6.3404
  HE1 MET  0.0000
  AGR AGR  14.2670
  CQM CQM  12.2589
  DLI DLI  5.2595
  ANG ANG  5.2378
  BCB BCB  5.7706
  AYG AYG  5.4551
  AOU AOU  6.0665
  ADN ADN  9.8834
  H1' QSI  0.0000
  AWT AWT  7.1018
  BSL BSL  7.9262
  AAM AAM  15.6000
  ABC ABC  7.3816
  DDR DDR  8.7078
  DSY DSY  5.0054
   O1 TSA  1.4000
  CRU CRU  6.9205
  BTH BTH  8.0923
  C65 XK2  1.7000
  DGI DGI  6.5544
  DFI DFI  7.3572
  DFG DFG  6.7869
  BDV BDV  9.2911
  CUY CUY  9.1559
  ABQ ABQ  5.5089
  AOX AOX  9.5841
  AQY AQY  7.7466
  AFX AFX  7.3102
  APB APB  5.3087
  DIA DIA  5.3480
  AFG AFG  12.4251
   HN LEU  1.0000
  CVZ CVZ  7.2278
  BRD BRD  5.6108
  BOK BOK  5.4576
  AMQ AMQ  5.2838
  BAE BAE  5.6492
  AQH AQH  5.8587
  CCY CCY  5.7756
  AHL AHL  13.1381
  BLJ BLJ  7.6936
  AHH AHH  7.7507
   CG HSC  1.7000
  CVB CVB  5.5665
  DOD DOD  6.2509
  BFC BFC  8.7010
 HD11 LEU  0.0000
  ARG ARG  5.7738
  CCP CCP  5.5615
    H GLY  1.0000
  AJT AJT  6.4413
  DCR DCR  11.6793
  APO APO  11.9627
  CAW CAW  6.9860
   CB VAL  2.0000
  CNP CNP  11.7683
  ALT ALT  5.8886
  AJI AJI  6.6844
  DRW DRW  5.1715
  DCI DCI  8.8644
  C22 TSA  1.7000
  COJ COJ  9.6633
  CDB CDB  5.2106
  AVX AVX  5.5079
  BTY BTY  5.4557
  CFF CFF  5.4358
  BVB BVB  7.1593
    C QSI  1.7000
  DHU DHU  6.3128
   HA ALA  0.0000
  DRR DRR  6.1579
  AVQ AVQ  5.6354
  CLJ CLJ  5.7090
  BNZ BNZ  10.3614
  CDE CDE  6.3450
  CSN CSN  7.6211
  BSF BSF  6.2926
  AUL AUL  5.0852
  AHU AHU  11.6381
  NH2 ARG  1.5000
  CWG CWG  7.4537
  AKT AKT  5.6404
  HE1 PHE  1.0000
  BEH BEH  5.6051
  CFQ CFQ  5.1032
  AKX AKX  6.3502
   CA SEP  2.0000
  CGT CGT  6.5643
  ACA ACA  6.1824
  ADE ADE  12.2921
    H TYR  1.0000
  AYS AYS  5.7749
  DRV DRV  6.4634
  BEB BEB  11.2130
  AXO AXO  5.7228
  DQP DQP  6.4517
  CGH CGH  6.7744
  BMF BMF  8.4489
    H GL1  1.0000
  OG1 THR  1.4000
    C HIS  1.7000
    N PRO  1.5000
  AII AII  5.6083
  BRI BRI  5.2860
  DIS DIS  5.5815
  BBK BBK  7.2735
  AFM AFM  6.8459
    O MET  1.4000
  COM COM  18.6894
  CJH CJH  7.0011
  BQW BQW  10.6064
  BAY BAY  5.4663
   NE ARG  1.5000
  CCR CCR  7.2851
    H HSD  1.0000
  AJM AJM  8.8162
  CNU CNU  16.5271
  DEX DEX  7.0848
  CAJ CAJ  6.8443
  BBI BBI  5.5063
  CQZ CQZ  7.1100
  CIQ CIQ  5.7625
  ALJ ALJ  6.1767
  BJW BJW  8.2400
  AVE AVE  6.5450
  CNF CNF  16.5100
  DRK DRK  5.5360
  BJQ BJQ  8.2967
   HA GLN  0.0000
  DCO DCO  9.2265
  HB2 ASP  0.0000
  DNW DNW  5.5522
  DHE DHE  5.1665
  HD1 PRO  0.0000
  AGK AGK  8.0026
  DSB DSB  5.8088
   HN AS1  1.0000
  HE2 HIS  1.0000
 HG21 THR  0.0000
  DJY DJY  6.1174
  DJN DJN  7.8267
  BSV BSV  9.9833
  BAT BAT  7.3533
  CAD CAD  5.9578
  AVS AVS  5.0966
  AKP AKP  9.2406
  CIV CIV  5.4535
  APP APP  7.7452
  BUB BUB  6.5014
  DEH DEH  5.4538
  AGM AGM  7.3012
  AUQ AUQ  6.4448
  CMG CMG  5.5148
  COA COA  14.1182
  AJX AJX  12.0884
  AJV AJV  13.2583
  AFU AFU  6.3070
  ANV ANV  7.1687
   CZ TYR  1.7000
 HD12 LEU  0.0000
  DKG DKG  6.1086
  DSP DSP  5.6951
  H33 XK2  1.0000
  C36 XK2  1.7000
   CB ALA  2.0000
  CJI CJI  6.6366
  ARB ARB  8.3967
  DPL DPL  5.3146
  DLK DLK  9.6635
  BCA BCA  9.3169
  ABL ABL  7.0382
  BZG BZG  5.0073
  AUF AUF  7.3842
  CWB CWB  11.2042
  BHL BHL  10.0527
  CD2 HSD  1.7000
  BYG BYG  6.4914
  BMM BMM  5.3309
  HB1 TYR  0.0000
  CKL CKL  6.6016
   HN ILE  1.0000
  CD2 HIS  1.7000
  BIQ BIQ  5.6238
  C62 XK2  1.7000
  HG1 LYS  0.0000
  CDU CDU  8.6190
  AYM AYM  5.6792
  DJE DJE  6.1585
  HD1 TYR  1.0000
  C23 XK2  1.7000
  DCE DCE  6.5064
  CIT CIT  5.6348
  BSN BSN  5.5431
  ABX ABX  12.3175
  CIK CIK  5.6620
  DOC DOC  5.0258
  CKM CKM  5.5847
  BWQ BWQ  6.8399
  CEV CEV  5.2231
  BYO BYO  5.3156
  BTS BTS  7.6725
  CNQ CNQ  18.4029
  AGA AGA  7.3449
  CLC CLC  5.8161
  CLG CLG  7.2187
  AUC AUC  5.2215
  HG1 QSI  0.0000
  DTB DTB  5.7306
  DRY DRY  6.0567
  CKR CKR  5.7730
  BQD BQD  5.9333
  CLY CLY  5.5243
  AZX AZX  5.0453
  DUK DUK  6.1797
  ASI ASI  5.2276
  AZA AZA  6.0437
  CKE CKE  5.5291
    H ASN  1.0000
  HZ1 LYS  1.0000
  CCS CCS  5.4537
  CJB CJB  5.8619
  DQS DQS  5.7256
  BXD BXD  7.5905
  BKP BKP  6.1312
  CNR CNR  18.3303
  HB1 GL2  0.0000
  CKQ CKQ  5.1937
  DPO DPO  5.0623
   OH TYR  1.4000
  C34 XK2  1.7000
  DFK DFK  5.1763
    O PRO  1.4000
  BWG BWG  6.5309
  AEZ AEZ  12.6697
   H4 TSA  1.0000
  DGW DGW  7.3390
  BYT BYT  5.8821
  BQZ BQZ  5.5252
  AZE AZE  5.2859
  BHN BHN  8.0979
  CWI CWI  9.4850
   CD GL2  1.7000
  CAU CAU  7.5789
  AZN AZN  5.7215
  CYM CYM  5.2574
  AKZ AKZ  10.1346
  CUB CUB  9.6438
  CE2 PHE  1.7000
  DDK DDK  7.5393
    H THR  1.0000
    H LYS  1.0000
  DDF DDF  6.8244
  DPZ DPZ  6.0705
  DJL DJL  5.3773
  AIJ AIJ  10.8872
  BKQ BKQ  11.9909
  BFL BFL  5.2999
  DNB DNB  6.3643
  CXP CXP  6.3824
  AXU AXU  6.6807
  AUV AUV  5.5706
  BWR BWR  5.8832
    C THR  1.7000
  CXS CXS  7.0132
  AWE AWE  5.0738
  DBU DBU  6.3803
  CKC CKC  6.2069
  BGG BGG  5.6274
  CRR CRR  7.2919
  CZE CZE  5.4342
  BVM BVM  6.1821
  DRC DRC  5.0436
  AKE AKE  5.4038
  BTP BTP  6.2323
  AWG AWG  11.1808
  OD1 AS1  1.4000
  DHI DHI  5.6981
  AEE AEE  6.2518
 HD23 LEU  0.0000
  CYF CYF  6.0735
  HG1 SER  1.0000
  BTE BTE  6.8062
 HH22 ARG  1.0000
  CCX CCX  5.8514
  DRP DRP  5.4439
  DDW DDW  5.6869
  DCF DCF  5.7811
  DAN DAN  5.4822
  CAK CAK  5.3333
  AXV AXV  5.3080
  DFR DFR  5.7201
  DAB DAB  6.7032
  DIF DIF  6.0644
  BVS BVS  9.0201
  DOR DOR  5.1782
  AGL AGL  5.0169
   CB GLU  2.0000
  BZW BZW  5.4550
  BRA BRA  5.4317
   H8 QSI  1.0000
  CJP CJP  7.0142
  BPC BPC  6.6919
  AGI AGI  7.8099
  BCU BCU  21.8274
  AMR AMR  7.6448
  HD2 PRO  0.0000
  BPO BPO  8.5543
  ARU ARU  9.1422
  DRG DRG  5.0021
  BSH BSH  7.3696
  AAK AAK  12.6698
  BTW BTW  6.1810
  AQJ AQJ  6.4636
  AFO AFO  5.7667
  AUH AUH  5.8470
  ATS ATS  5.9349
  H10 QSI  1.0000
  HD2 HIS  1.0000
  DEL DEL  6.0160
  DDB DDB  5.9703
  AIE AIE  5.7162
  CZT CZT  6.0084
  DBM DBM  5.2784
  BKK BKK  6.1180
  DBN DBN  5.9698
  DPH DPH  5.3220
  AYR AYR  5.4854
   CA TYR  2.0000
  DPT DPT  6.0466
  BBU BBU  5.8980
  AQT AQT  8.5345
  CWC CWC  6.2083
  ATO ATO  6.7034
  CCU CCU  6.4250
  BMW BMW  5.0742
  ADH ADH  10.5143
  DCK DCK  10.0921
  GRD GRD  0.0000
  CQV CQV  5.1445
  CGK CGK  5.4474
  CYN CYN  8.8630
  HE2 GL1  1.0000
  DAD DAD  5.4054
    N CYS  1.5000
  CAC CAC  5.4535
  AMS AMS  9.1110
  CQD CQD  5.1475
  BXH BXH  5.7425
  BHX BHX  7.0330
 HD13 ILE  0.0000
  BUY BUY  6.1585
  BUU BUU  6.0548
  CQB CQB  6.2248
  DIH DIH  6.2474
  CPI CPI  12.8244
  CNZ CNZ  10.0648
  BFT BFT  14.9925
  CKV CKV  5.7171
  BUO BUO  5.2744
  BAI BAI  6.3997
  DMI DMI  5.4156
  BGH BGH  5.6280
   HN HSE  1.0000
   CB HSD  2.0000
  ASV ASV  6.0014
  BUW BUW  9.2391
  BKL BKL  6.3044
  AJE AJE  6.3422
  CUE CUE  5.4912
  BLU BLU  5.3691
   HA TYR  0.0000
    N SEP  1.5000
  AEV AEV  6.1286
  BZO BZO  8.6107
    O TRP  1.4000
  DCV DCV  6.8738
  OD2 AS2  1.4000
  BFB BFB  13.6167
  AMD AMD  6.9202
   CA HSD  2.0000
  BEF BEF  11.4862
  APK APK  7.9773
  AKM AKM  5.1294
  APU APU  5.0417
  CSY CSY  6.2651
  C10 TSA  2.0000
  SP1 SP1  1.0000
  H7A XK2  0.0000
  CNW CNW  22.4270
   H2 HOH  1.0000
  DOX DOX  5.1628
  CUI CUI  7.6116
  CJC CJC  6.1564
  BNY BNY  5.2250
  ADB ADB  12.3666
  HD2 TYR  1.0000
  HE1 HSD  1.0000
  HB1 ASP  0.0000
  C79 XK2  1.7000
   CA LEU  2.0000
  BMO BMO  9.9754
  BGM BGM  7.5542
  BKB BKB  6.3088
  ADX ADX  12.3790
  DEQ DEQ  7.5243
  ASJ ASJ  8.1809
  HB2 SEP  0.0000
   HA HSD  0.0000
  ABE ABE  12.8354
  CQG CQG  5.6186
  HZ3 TRP  1.0000
  AIO AIO  5.1024
  BEQ BEQ  17.7961
  BLL BLL  8.4511
  CJZ CJZ  5.8878
  CD1 TYR  1.7000
  CFT CFT  6.1022
  BPV BPV  6.3042
  CHK CHK  5.1322
 DUM2 DUM  0.0000
  AMH AMH  5.5725
  ATP ATP  5.0398
  HG2 GLU  0.0000
  CYB CYB  5.8190
  CRE CRE  8.0060
   HD AS1  1.0000
   O5 XK2  1.4000
  CQP CQP  6.6847
  DLB DLB  5.3821
  DQT DQT  5.2252
  CNT CNT  17.7847
  DDV DDV  5.8259
  BOJ BOJ  7.3844
  BIR BIR  11.7706
  CDZ CDZ  6.0273
  AEC AEC  16.0329
   HN VAL  1.0000
    N SER  1.5000
  AZV AZV  5.6827
  BPN BPN  7.2687
  CRT CRT  9.6216
  HE1 LYS  0.0000
  DUD DUD  7.0622
  CTW CTW  5.9149
  OH2 OH2  1.4000
  AYN AYN  5.0919
  BCV BCV  5.5749
  AVJ AVJ  5.8741
  AIH AIH  7.9939
  BAF BAF  5.1472
  AMC AMC  5.6028
  DPR DPR  8.4724
  DNJ DNJ  6.2438
  BRM BRM  5.2673
  AVR AVR  5.7902
  CCV CCV  6.7381
  COD COD  9.8828
    O HYD  1.4000
  AEQ AEQ  9.7282
  CJE CJE  7.6478
   CA QSI  2.0000
  ARY ARY  6.8203
   H5 XK2  0.0000
   HN HSD  1.0000
  C17 TSA  2.0000
  DBZ DBZ  6.8669
  CFE CFE  5.3914
  BTJ BTJ  5.9050
  CJJ CJJ  5.0053
  AZR AZR  5.4348
    N HSC  1.5000
  DMR DMR  6.0123
  BWI BWI  6.7834
  BHG BHG  8.2019
  BSM BSM  11.6505
  ANK ANK  5.9340
   CA HSC  2.0000
  BVV BVV  6.9149
  DNL DNL  7.9758
  BRW BRW  11.1152
  DGJ DGJ  7.1381
  BUJ BUJ  5.6133
  DQB DQB  7.2113
  H20 TSA  1.0000
  CXO CXO  7.8054
  DRA DRA  5.3204
  BIP BIP  5.9291
  AJZ AJZ  6.1360
  DHA DHA  10.7570
  BKR BKR  5.8139
  BYK BYK  5.6734
  ACL ACL  6.6632
  AZT AZT  5.0886
  HG1 PRO  0.0000
  BOX BOX  6.2062
  CVF CVF  7.0140
  ALP ALP  7.2504
  AAR AAR  20.2293
  CUV CUV  8.3414
  DGR DGR  6.3921
  CIE CIE  5.7479
  DLF DLF  7.6654
  ASU ASU  5.1172
   CB HYD  2.0000
  CMO CMO  6.1898
  BWH BWH  6.4648
  CXD CXD  6.2597
  ADY ADY  16.2375
  ALR ALR  7.3470
  SPH BON  1.5000
  BKX BKX  8.8908
  DBG DBG  6.5287
  CED CED  7.2522
  BQT BQT  6.2626
  DBW DBW  8.1323
  CHF CHF  5.6586
  CIU CIU  7.1118
  C26 XK2  1.7000
  BPD BPD  6.7570
  ASA ASA  5.0923
  CPS CPS  18.6134
 HH21 ARG  1.0000
  BJK BJK  7.8572
  CUM CUM  5.4434
   N1 QSI  1.5000
  BLM BLM  5.4788
  BVI BVI  9.3270
   HE ARG  1.0000
  CEY CEY  5.1057
  CG2 ILE  2.0000
  H78 XK2  1.0000
  CDC CDC  5.4743
  CCL CCL  5.3558
  DKL DKL  7.2224
  CST CST  15.7035
  HB2 GL2  0.0000
  DOB DOB  5.1864
  AGU AGU  8.3502
  BTU BTU  5.0055
  DMX DMX  7.0178
  CSH CSH  11.2924
  AQS AQS  5.5937
  CTU CTU  8.4210
  BXL BXL  6.6949
  AFP AFP  6.2810
  HB1 LYS  0.0000
   HA AS2  0.0000
  BSJ BSJ  6.6148
   CA AS1  2.0000
  BPP BPP  8.9153
  CAP CAP  5.5233
  BOI BOI  7.8516
  AJJ AJJ  5.5162
   HZ PHE  1.0000
  DHQ DHQ  9.2948
 HD11 ILE  0.0000
   HA GL2  0.0000
  CZV CZV  7.1554
  ALY ALY  7.4814
  HD1 PHE  1.0000
  C27 XK2  1.7000
   CA GLU  2.0000
  AZB AZB  5.5380
  BHS BHS  9.0130
  CCH CCH  6.9175
    H PHE  1.0000
  BFW BFW  10.9045
  BEJ BEJ  8.4275
  HG2 GL2  0.0000
  HB1 HSD  0.0000
  AAH AAH  20.4153
  DCH DCH  6.6353
  AXW AXW  5.1490
  APZ APZ  7.6250
  CE1 HSC  1.7000
  AON AON  5.6033
  COV COV  15.6474
  DUI DUI  5.0254
  BIK BIK  14.1283
   H2 OH2  1.0000
  DBI DBI  7.7439
  BAV BAV  6.1802
  BBA BBA  5.2843
  CDY CDY  8.8349
  HB1 ALA  0.0000
  BZR BZR  5.3004
  HB1 CYS  0.0000
  DSG DSG  5.9129
  AVA AVA  5.0989
  O4' QSI  1.4000
   CE LYS  2.0000
  BNJ BNJ  7.7595
  BMA BMA  10.8450
  CUF CUF  6.2731
  CDV CDV  5.6474
  BUT BUT  7.9131
  BEP BEP  5.8911
  ALH ALH  5.8836
    C PRO  1.7000
  H62 QSI  1.0000
  BIT BIT  11.0709
  DNV DNV  5.1000
  C4' QSI  2.0000
  BNG BNG  7.5855
  DJU DJU  7.1773
  DML DML  5.0155
  CWJ CWJ  7.5276
  CSF CSF  9.0745
    H AS1  1.0000
  BBD BBD  6.1082
  H4' QSI  0.0000
  CDG CDG  5.0496
  AIM AIM  7.8042
  CCC CCC  5.0858
  AZW AZW  5.1867
  CBC CBC  5.6629
  DSO DSO  6.9697
  ALZ ALZ  5.2877
  DJG DJG  6.2292
  CNL CNL  15.1980
  CJK CJK  5.0848
  AQA AQA  5.8485
  HD1 HIS  1.0000
  AAC AAC  5.9083
    C HSC  1.7000
  BDH BDH  5.6565
  DMB DMB  5.9864
  CD2 TYR  1.7000
  AAN AAN  19.7639
  CMJ CMJ  5.4150
  AWI AWI  6.4919
  BRJ BRJ  9.2933
  CQR CQR  14.2375
  HD2 HSC  1.0000
  BHU BHU  9.9232
  BDF BDF  9.6915
   CA AS2  2.0000
  BFF BFF  13.5814
  CSA CSA  8.0568
  CIL CIL  5.9734
  H26 XK2  1.0000
  DDM DDM  6.2188
  CMY CMY  7.2824
  CDN CDN  6.3459
  BGB BGB  5.4675
  HE2 HSD  1.0000
  BIX BIX  5.6209
  BRG BRG  5.3459
   CE MET  2.0000
  BGS BGS  7.3589
  AIT AIT  6.2215
  ACV ACV  12.0870
  CRF CRF  6.3117
  AWR AWR  6.0023
  AIA AIA  5.1745
  AEN AEN  9.8513
    C VAL  1.7000
    C AS2  1.7000
  HD1 ARG  0.0000
  CAT CAT  7.8371
  BYX BYX  5.2439
  DBC DBC  5.4375
  CNO CNO  8.0837
  CMZ CMZ  5.3505
  CFB CFB  5.2706
  BOS BOS  8.7332
  AWO AWO  6.1967
  DFY DFY  6.9436
  CLB CLB  5.0900
  HD2 LYS  0.0000
  DFV DFV  5.4195
  BKN BKN  5.0259
   HN GL2  1.0000
  DLM DLM  5.2559
  BGE BGE  8.8756
  AQQ AQQ  8.2308
  DND DND  5.4885
  DJA DJA  5.0105
  CEB CEB  6.7962
  ANT ANT  7.5331
   C2 TSA  2.0000
  OH2 TIP  1.4000
  DKD DKD  6.9166
  AMW AMW  5.5463
  AYD AYD  6.3715
  BCP BCP  5.9897
 H5'' QSI  0.0000
  BQJ BQJ  6.2722
 HH12 ARG  1.0000
  BPI BPI  6.6078
  DAO DAO  9.6962
   CD LYS  2.0000
   CB AS1  2.0000
  HB2 PRO  0.0000
  DJR DJR  5.6465
  HB2 HSC  0.0000
  CJM CJM  5.4729
  DJQ DJQ  6.1811
  BHK BHK  8.5467
   CA THR  2.0000
  DPJ DPJ  8.0353
  CZM CZM  6.5569
  H7B XK2  0.0000
  AXZ AXZ  5.1430
  AUT AUT  5.3815
   CD ARG  2.0000
  HD1 TRP  1.0000
  CWZ CWZ  5.3533
   CG HSD  1.7000
  AOM AOM  5.6704
  BDR BDR  18.2861
  ADC ADC  13.6028
  CKA CKA  5.0874
  CVY CVY  5.7180
  BPH BPH  5.2035
  OD1 ASP  1.4000
  CXX CXX  5.5816
    C ASN  1.7000
  CHT CHT  7.6204
  ASP ASP  6.6106
 H61B XK2  0.0000
  DEC DEC  5.1405
  AVL AVL  5.3435
  ASW ASW  5.3374
  AMV AMV  7.1409
  CCZ CCZ  5.1413
  DLA DLA  6.4185
  BYJ BYJ  6.8023
  AAQ AAQ  12.9012
  AOS AOS  7.6979
  DKA DKA  6.5925
  CFP CFP  6.5459
  DPC DPC  5.8081
  HD2 HSE  1.0000
  BGJ BGJ  6.2636
    D max  0.0000
    O AS2  1.4000
  DIK DIK  6.1331
  BKO BKO  7.7104
  BLZ BLZ  10.9720
 HG12 VAL  0.0000
  BJA BJA  14.6233
  AUP AUP  6.8691
    N THR  1.5000
  BUG BUG  5.0869
  CIJ CIJ  6.2724
  AWM AWM  5.6029
  BTX BTX  7.8604
  DOA DOA  6.3997
  DJH DJH  5.8219
  AVO AVO  5.4284
   CB THR  2.0000
  CAO CAO  5.2580
  DDZ DDZ  7.7431
  BIB BIB  10.5861
  C31 XK2  2.0000
  CCE CCE  6.0905
  BIV BIV  5.9693
  SP2 SP2  1.5000
  HG1 THR  1.0000
  BWD BWD  8.4718
  CD1 ILE  2.0000
  BYR BYR  6.4989
  ARL ARL  5.6411
  AEO AEO  8.3269
  DLL DLL  5.1033
  CWF CWF  5.4188
  APH APH  5.3517
  AUA AUA  5.2796
  AFE AFE  6.2847
  AEY AEY  6.1286
  APD APD  7.1774
  BAS BAS  5.1644
    O LEU  1.4000
  DDE DDE  5.0604
  APY APY  8.3828
   CA TRP  2.0000
   H2 TIP  1.0000
  C78 XK2  1.7000
  AZZ AZZ  5.3506
  HB1 HIS  0.0000
  BBR BBR  5.1516
  DTU DTU  6.6617
  CFC CFC  5.5949
  CJF CJF  5.3560
  AKC AKC  5.1447
  CPW CPW  5.1179
  H26 TSA  1.0000
  AIP AIP  12.5411
  DFE DFE  6.0424
  CAB CAB  5.8177
  CNA CNA  5.5409
   CB ASN  2.0000
  CQQ CQQ  8.3537
  CGX CGX  8.3385
  CTB CTB  8.5789
  AKI AKI  7.2000
  HD1 ASP  1.0000
  H16 TSA  1.0000
    N ASN  1.5000
  DGG DGG  6.5991
  AWQ AWQ  5.0025
  BZD BZD  7.3677
   CA ILE  2.0000
  CKN CKN  8.0222
  DDN DDN  7.9615
  AZF AZF  5.0819
  BKS BKS  6.4551
  CAE CAE  6.5033
  AMA AMA  9.2573
  CSQ CSQ  5.9332
  AKG AKG  8.8607
   OD HYD  1.4000
  ABW ABW  10.3192
  C61 XK2  2.0000
   HG SER  1.0000
  CRB CRB  7.0588
  BYY BYY  5.1144
  C37 XK2  1.7000
  CXH CXH  5.3959
  BQI BQI  9.8968
    O ARG  1.4000
 HH11 ARG  1.0000
  DUM DUM  5.3384
  BYN BYN  6.5215
  CGS CGS  5.5123
  DBE DBE  5.3901
  BOG BOG  9.2980
  DLG DLG  6.2857
  BFZ BFZ  9.3970
    C LEU  1.7000
  DHW DHW  5.4407
  CG1 ILE  2.0000
  DNC DNC  5.0058
  HB1 GLU  0.0000
  DGH DGH  7.2116
  AXP AXP  5.4590
  ACG ACG  13.7495
    N GLY  1.5000
   CG AS1  1.7000
  DBQ DBQ  6.6378
  DBO DBO  5.8705
   OG SEP  1.4000
  BZQ BZQ  6.2490
  AOV AOV  6.2260
  AXI AXI  5.3864
   N6 QSI  1.5000
  DIU DIU  5.5042
  AAL AAL  21.1047
    O SER  1.4000
   O1 XK2  1.4000
  AKK AKK  8.9203
  CZS CZS  6.7190
  BBO BBO  5.6634
   CG ARG  2.0000
   HB THR  0.0000
    C SER  1.7000
  AVK AVK  5.4449
   HN THR  1.0000
  BAJ BAJ  6.8705
  HD2 ASP  1.0000
  DQW DQW  6.8781
  BDU BDU  17.2321
  BCF BCF  6.5213
  CLP CLP  5.5381
   HA SEP  0.0000
  CLI CLI  5.2107
  BNX BNX  5.1001
  BCJ BCJ  5.3497
  BYI BYI  5.7255
  ANB ANB  5.1920
  CPY CPY  6.2196
  BBW BBW  6.1285
  CYY CYY  6.1107
  CPJ CPJ  8.0105
  AHQ AHQ  5.4539
  AOL AOL  5.7538
  DLC DLC  5.4944
  CAF CAF  5.2238
  BHJ BHJ  5.2064
  HG2 PRO  0.0000
  BAM BAM  6.5033
  HE2 HSE  1.0000
  CBT CBT  6.0594
  APW APW  5.6853
  BGC BGC  5.1652
  DLU DLU  6.0407
  DBS DBS  7.6753
  COU COU  5.7197
  BRT BRT  5.8086
  BPL BPL  9.3555
  NH1 ARG  1.5000
   HN MET  1.0000
  DMQ DMQ  7.8626
  AKR AKR  6.6824
  DDA DDA  6.8201
  CJD CJD  6.8583
  H36 XK2  1.0000
  DQU DQU  6.8763
  CPQ CPQ  10.4433
  BNT BNT  5.9176
  BNO BNO  7.4685
  DPI DPI  5.3516
  ACQ ACQ  6.6840
  DQQ DQQ  5.3720
  BOB BOB  7.1088
  AHV AHV  5.0725
  DOH DOH  5.3322
  AQG AQG  8.9056
  AZG AZG  8.2557
  AYK AYK  8.7566
  BIH BIH  6.2112
  CSO CSO  9.1002
  CXA CXA  6.2470
  HB1 GL1  0.0000
  BNK BNK  9.5244
  DTC DTC  6.1803
  DPD DPD  6.0199
  CWW CWW  10.2214
  AWA AWA  5.0378
  AAY AAY  14.4418
  BCC BCC  6.3519
  AAD AAD  23.3642
  COO COO  18.7448
  CBL CBL  5.7106
  BAB BAB  5.8809
   HN ARG  1.0000
  CUZ CUZ  7.8196
  CTE CTE  9.5062
  BJD BJD  6.0108
  AWF AWF  6.8817
  AVD AVD  5.0913
  BVC BVC  5.8547
  DMM DMM  5.1594
  CTS CTS  11.5290
  CRD CRD  8.7187
   CA ASP  2.0000
  CBH CBH  5.6534
  CAG CAG  7.0948
   CB QSI  2.0000
  DTF DTF  6.6288
  CEK CEK  5.3579
  DKU DKU  6.3557
  DAK DAK  5.7409
  CGI CGI  7.0616
  BNI BNI  12.2888
   HA PHE  0.0000
  DCY DCY  6.7827
  CGO CGO  6.4744
  BED BED  6.6583
  BAL BAL  5.6256
  DAS DAS  5.2706
  DMC DMC  5.8749
  CNM CNM  8.2619
  CTP CTP  11.8079
  HE2 GLU  1.0000
  BNQ BNQ  9.6893
  BLA BLA  5.7703
    H HIS  1.0000
  AKS AKS  9.4883
  HG1 CYS  1.0000
  AAF AAF  11.1666
  BQS BQS  6.5809
  CVW CVW  5.2194
  CME CME  6.1409
  AVC AVC  5.1188
  APJ APJ  7.1475
  DNN DNN  6.1477
  DCG DCG  6.8914
  HB1 MET  0.0000
  DSV DSV  5.6093
  CXF CXF  7.2672
  BYP BYP  7.0090
  AQR AQR  8.7409
  BOP BOP  7.8678
  DGM DGM  7.5811
  DSM DSM  5.3319
  H73 XK2  1.0000
  BFD BFD  10.4505
  CZ3 TRP  1.7000
  BHH BHH  10.0830
  AFR AFR  10.4379
  BGU BGU  10.4929
  H5' QSI  0.0000
  BPX BPX  7.8648
  AJG AJG  6.9066
    N QSI  1.5000
  BDW BDW  6.1018
  CJU CJU  5.2421
  BLC BLC  6.5172
  CD2 PHE  1.7000
  DMU DMU  7.1876
  CGY CGY  5.7994
  DMF DMF  6.7506
  H27 XK2  1.0000
  BWC BWC  5.3147
  DGD DGD  5.7646
  H29 XK2  1.0000
  AAV AAV  5.0844
  DRU DRU  5.0737
  CE1 PHE  1.7000
  AGQ AGQ  8.2131
  BHZ BHZ  9.1859
  CVG CVG  5.6278
  CCF CCF  6.9735
  COR COR  6.8367
  CEW CEW  6.2196
  AHG AHG  6.2734
  DAZ DAZ  5.1377
  CNS CNS  11.6267
    C GLU  1.7000
  BUF BUF  6.3702
  BGQ BGQ  5.9378
  ND1 HIS  1.5000
  DGL DGL  6.4143
  AYF AYF  5.0036
  BVY BVY  5.1175
  CBV CBV  7.2333
  DAG DAG  5.9725
  BRY BRY  6.8600
  AZC AZC  7.5384
 HE21 QSI  1.0000
  CSD CSD  6.0455
  BWW BWW  5.7020
  BNA BNA  5.4270
  BJU BJU  7.7297
  BHV BHV  8.6512
  BYZ BYZ  5.0037
  CJX CJX  6.2152
  CII CII  5.5017
  AWS AWS  7.1586
  DAQ DAQ  5.3639
  CBR CBR  5.2568
  AAA AAA  9.9081
  DEB DEB  5.9297
  DBH DBH  5.5296
  CPD CPD  14.3607
  CRO CRO  7.7132
  CSC CSC  5.0204
  HB1 HSE  0.0000
  DHJ DHJ  7.9875
  AUY AUY  5.4494
  DTE DTE  6.9006
  ASQ ASQ  6.1190
  ANC ANC  5.5308
   CD ILE  2.0000
  BVZ BVZ  7.2540
  BFA BFA  10.8484
  DPK DPK  5.4496
   CB SEP  2.0000
  CQI CQI  11.9136
  APL APL  5.0713
  AHK AHK  5.6119
  BLP BLP  7.9245
  BDS BDS  10.1546
  DBT DBT  5.0575
  HO5 XK2  1.0000
  ARJ ARJ  5.1056
  CBW CBW  9.3410
  BPJ BPJ  5.4219
   HA HSC  0.0000
  CYL CYL  5.6749
  BTR BTR  6.1183
  BLT BLT  8.0093
  ASD ASD  5.4942
  HB1 PRO  0.0000
  BVH BVH  5.6167
  DDG DDG  7.5545
  HE1 HSE  1.0000
  CVE CVE  5.7025
  BMR BMR  6.1998
  BCN BCN  5.8895
  AOH AOH  5.2153
  BIC BIC  5.5613
  BTN BTN  9.0193
  DJI DJI  5.1526
 HG23 VAL  0.0000
   HA MET  0.0000
  BFK BFK  14.3970
  AEK AEK  9.7493
  BQU BQU  6.9737
  BII BII  8.2665
   HH TYR  1.0000
  CIR CIR  5.4660
  BFU BFU  6.2291
  ANP ANP  5.4517
  CYH CYH  6.1498
  BXA BXA  7.2039
  DTA DTA  6.0149
  CYV CYV  6.1791
  DKC DKC  5.4113
  CJA CJA  6.3143
  O23 TSA  1.4000
  CPR CPR  12.3642
  ADZ ADZ  7.8557
  BRN BRN  5.4083
  H24 XK2  1.0000
  AFD AFD  5.6161
    C AS1  1.7000
  BOT BOT  6.1450
  H2B XK2  0.0000
   O8 TSA  1.4000
  BAW BAW  6.5798
    N VAL  1.5000
  CXL CXL  7.6384
  AYI AYI  5.0516
  ABY ABY  11.7812
 HG11 ILE  0.0000
  BAZ BAZ  5.5187
   HN ASN  1.0000
   CB ARG  2.0000
  CD1 TRP  1.7000
   C6 QSI  1.7000
  CEM CEM  6.0295
  DNH DNH  5.2124
  BWP BWP  5.4308
  DIL DIL  5.6865
   O2 SEP  1.4000
  AUG AUG  6.6628
  AFW AFW  6.2523
  BBL BBL  5.5356
  NE2 QSI  1.5000
  ABB ABB  11.3508
    H ALA  1.0000
  BLB BLB  5.3411
  BJP BJP  6.1475
    O LYS  1.4000
  DPQ DPQ  5.2239
  BMT BMT  8.3071
  DKR DKR  5.0868
  CBN CBN  5.0130
  BDM BDM  7.0868
  DEU DEU  5.8975
  BXT BXT  5.0536
  BGW BGW  10.4517
  AVI AVI  6.8690
   HA THR  0.0000
  DUJ DUJ  7.2650
  CKW CKW  6.3088
  CAH CAH  5.0586
  BAX BAX  5.4505
  DHP DHP  7.1932
  AWP AWP  5.0445
  BOW BOW  7.3043
  CMU CMU  5.1072
  BDI BDI  9.3119
  C21 XK2  1.7000
  BSI BSI  5.1288
  ATF ATF  7.5190
  DNS DNS  5.2010
  CHP CHP  5.4970
  CON CON  5.2682
  CNV CNV  20.0172
  ND1 HSC  1.5000
  CGN CGN  6.0359
  DJS DJS  5.3387
   CA GL2  2.0000
   C7 XK2  2.0000
  DQH DQH  5.9374
  CLH CLH  5.1162
   H4 XK2  0.0000
  CMH CMH  5.0539
  DUN DUN  5.2734
  DUB DUB  5.5584
  DJV DJV  6.3615
  BRU BRU  5.1002
   C5 XK2  2.0000
    N LYS  1.5000
  BSY BSY  5.7829
  ADD ADD  17.0777
  CGV CGV  5.2720
  BTG BTG  5.1940
  BXJ BXJ  7.5988
  APA APA  5.2434
  BYH BYH  5.6497
  BDD BDD  22.0785
  AWV AWV  5.5728
   HA AS1  0.0000
  BGR BGR  6.0356
  CGL CGL  5.8392
  ARV ARV  5.5891
  AHB AHB  9.5075
  AJW AJW  7.2188
  AWU AWU  5.3845
  AJS AJS  5.4000
  BWS BWS  5.3866
  DRH DRH  5.7096
  BWF BWF  9.5008
  CXK CXK  9.4827
  CXB CXB  9.1165
  CKF CKF  7.4346
  BGY BGY  7.6094
  AST AST  5.6739
  AFZ AFZ  7.7777
  ABU ABU  7.8350
  HB2 TRP  0.0000
  HD1 ILE  0.0000
  CXC CXC  12.0012
  CHD CHD  5.8301
  DFQ DFQ  7.1293
    O GL2  1.4000
  BXZ BXZ  6.0724
  BEW BEW  7.4355
  BZN BZN  7.4815
  DHN DHN  5.1173
  CMT CMT  6.6783
  BQP BQP  5.4379
    C GLY  1.7000
  APE APE  7.6773
  AIL AIL  6.4425
   HN GLN  1.0000
  AXH AXH  5.3771
  HB1 SEP  0.0000
  DTV DTV  5.2072
  DPE DPE  6.4019
  BUM BUM  6.4198
  BAD BAD  5.4690
  ADA ADA  6.9604
  BEA BEA  7.0203
  C35 XK2  1.7000
  DOI DOI  5.8857
  AVT AVT  6.5388
  AHO AHO  7.6483
  CZY CZY  8.0225
  CUS CUS  9.1079
  HH2 TRP  1.0000
  CAY CAY  5.4369
  ASC ASC  5.7673
  AYP AYP  7.8718
  ACT ACT  7.8261
  DKW DKW  5.6376
  C74 XK2  1.7000
   CG MET  2.0000
  DRB DRB  5.3453
 HG22 THR  0.0000
  AJR AJR  8.9266
  H66 XK2  1.0000
  BXM BXM  5.6853
  CYU CYU  6.1256
  CEN CEN  6.3528
  BCI BCI  5.3464
  BLY BLY  11.8562
  CDD CDD  6.6860
  CH2 TRP  1.7000
  HT3 QSI  1.0000
  ADL ADL  10.6880
  CAV CAV  6.0022
  ALW ALW  8.2824
  CXY CXY  5.0424
  CG2 VAL  2.0000
  DGE DGE  5.7464
    H GLN  1.0000
    D min  0.0000
  HE1 TYR  1.0000
    O GLN  1.4000
  BTD BTD  5.4634
  BEY BEY  15.1175
  BXN BXN  5.0034
  AYY AYY  6.6151
  AXJ AXJ  8.8659
    O TYR  1.4000
   C9 TSA  2.0000
  BEX BEX  17.0752
  BAC BAC  6.5057
  AAB AAB  13.3748
  ACZ ACZ  6.0446
   C4 XK2  2.0000
  BAG BAG  5.2558
  CCI CCI  6.1243
  BPR BPR  6.2384
  BBX BBX  5.8056
  HE2 PHE  1.0000
  HB2 LYS  0.0000
  BCQ BCQ  9.0126
  DFM DFM  5.4024
  CVU CVU  6.5618
  ABR ABR  14.1475
  DTT DTT  5.0851
    C ILE  1.7000
  DAM DAM  7.0761
  BXF BXF  5.2993
  CWN CWN  5.0102
  DAR DAR  8.1937
  APF APF  10.3348
  OD2 ASP  1.4000
    H CYS  1.0000
  BKF BKF  5.4455
  OE2 GLU  1.4000
  CBA CBA  5.8950
  BET BET  11.1224
  BAU BAU  5.1699
  ALC ALC  11.8983
  DRD DRD  6.5974
  CQF CQF  8.9508
  DRE DRE  5.9079
  AUW AUW  6.6161
   CA HIS  2.0000
  DDL DDL  6.6374
  ALQ ALQ  5.4345
   CB ILE  2.0000
  DDI DDI  9.1941
  BPU BPU  7.9135
 DUM1 DUM  0.0000
  CZU CZU  7.0007
   CG QSI  2.0000
  HA2 GLY  0.0000
  DNE DNE  5.1620
  DBP DBP  8.8608
  BRC BRC  6.0333
  DJO DJO  5.0347
  AED AED  7.1033
  BPW BPW  5.3522
  DGO DGO  6.7457
  BVA BVA  5.1790
  CSL CSL  5.1668
  BUS BUS  6.0523
  CHW CHW  5.3100
  CPT CPT  6.2453
  ADJ ADJ  6.5157
  BYV BYV  7.1204
  BTC BTC  7.7273
  BDG BDG  8.6532
  AXQ AXQ  5.7380
  BPM BPM  11.0212
  CIW CIW  6.6216
    N GLU  1.5000
  CKJ CKJ  6.7677
  BJC BJC  6.3416
  CYP CYP  5.3654
  BDT BDT  16.4093
  AWK AWK  5.7421
  DOT DOT  8.1072
   C5 QSI  1.7000
  AAO AAO  18.3202
   HN PHE  1.0000
  DPG DPG  6.0167
  CWX CWX  6.2090
  AHA AHA  6.4543
  DIM DIM  6.0292
  DIC DIC  6.7391
  C29 XK2  1.7000
  ARZ ARZ  5.0078
  ANJ ANJ  6.4409
  C75 XK2  1.7000
  CUL CUL  7.5196
  BJR BJR  11.0547
  AYE AYE  5.2310
  ANF ANF  8.4523
  ANS ANS  7.6151
  HD2 ARG  0.0000
  AIU AIU  8.5697
  CKG CKG  7.7362
  AVU AVU  5.2101
    N MET  1.5000
  H76 XK2  1.0000
  ABF ABF  12.2266
  CZA CZA  9.3733
  BIN BIN  5.3179
  BWN BWN  6.8972
  CYO CYO  8.4918
  BNW BNW  6.5548
  CCB CCB  5.9125
  ASR ASR  7.1962
  DFT DFT  8.5546
  CRP CRP  5.6147
  AYV AYV  7.7293
   HN GL1  1.0000
   CB LEU  2.0000
  HD1 LYS  0.0000
  DSX DSX  5.0330
  ALL ALL  5.9327
  APR APR  8.4354
  BTQ BTQ  5.3410
  BTM BTM  6.4036
  BPA BPA  7.4426
  DAA DAA  9.3044
  BIZ BIZ  5.3238
  AMG AMG  5.2279
  AZD AZD  6.5815
  BGI BGI  9.3309
  CUG CUG  7.4969
  DMO DMO  6.8671
    H HSC  1.0000
  DDT DDT  5.0036
  BVD BVD  5.6362
  CWK CWK  5.2227
  CZG CZG  6.1532
  HG2 LYS  0.0000
   CB HSC  2.0000
  DPW DPW  5.1086
  CAA CAA  9.4011
   HN AS2  1.0000
  DDO DDO  5.9454
  ADG ADG  9.9102
  BIO BIO  7.5469
    C ARG  1.7000
  CSS CSS  8.1803
  ALN ALN  5.2155
  DSJ DSJ  5.2126
    O GLY  1.4000
  BWT BWT  6.1582
  CWE CWE  11.7305
  AOT AOT  8.5485
   CG ASN  1.7000
  DMV DMV  7.7440
  DSA DSA  5.7918
  CBK CBK  5.9012
  DFS DFS  5.5921
  CZQ CZQ  5.2916
   HA TRP  0.0000
  ABN ABN  17.4098
  AGG AGG  5.8663
  ALV ALV  5.0877
  DQR DQR  9.0776
  BFO BFO  12.1385
  AUE AUE  5.3959
  ATG ATG  7.1703
  DKP DKP  7.0844
  DIP DIP  6.8676
   HN HSC  1.0000
  CFA CFA  6.4047
  BAA BAA  5.4715
  BRR BRR  5.9001
  AMO AMO  8.7293
  CYJ CYJ  7.6076
  CHY CHY  6.1804
   CA PHE  2.0000
   O1 SEP  1.4000
  CIM CIM  5.7155
  HD2 AS2  1.0000
  DFJ DFJ  8.2106
  CDS CDS  6.7573
  HG1 GLU  0.0000
  BQG BQG  7.3153
  HG1 GL1  0.0000
  CVD CVD  8.0340
  BKU BKU  5.2386
  COB COB  7.4660
  DPN DPN  6.2348
  CPL CPL  17.3177
  BUL BUL  5.3623
   CB ASP  2.0000
  BFY BFY  5.0321
  C32 XK2  1.7000
  AFN AFN  6.5907
  CXW CXW  5.6365
  ANL ANL  7.4917
  BYB BYB  6.4646
  DSD DSD  5.2614
  DAV DAV  6.3459
  BPB BPB  5.8511
  DHD DHD  7.6381
  AYJ AYJ  8.1483
  ASL ASL  5.1432
  DJP DJP  6.8552
  AGZ AGZ  7.3660
    O AS1  1.4000
  DNO DNO  5.3900
  CEJ CEJ  5.3065
  AQD AQD  6.0697
   HD AS2  1.0000
  ATU ATU  5.7123
  AKN AKN  8.9314
  C25 XK2  1.7000
  BNC BNC  10.9894
  CAL CAL  5.8994
   N9 QSI  1.5000
  AEW AEW  14.6444
  CE1 HSD  1.7000
  BNH BNH  6.3402
  DUH DUH  7.0216
  BXC BXC  5.6377
    C HYD  1.7000
  CQT CQT  5.7691
  CMA CMA  6.2915
  CBZ CBZ  5.4763
  BXR BXR  8.5159
  API API  6.7187
  CE1 HIS  1.7000
  BVU BVU  6.3064
  HB2 HYD  0.0000
  BEO BEO  7.1005
  DIX DIX  7.8072
   CA GLN  2.0000
  CSR CSR  7.6543
  BCR BCR  6.8658
  BPG BPG  5.1446
  BWV BWV  5.7241
  DDP DDP  8.7913
  BQA BQA  5.6266
  BEE BEE  6.8998
  ATA ATA  7.4581
  ATB ATB  5.4105
  CQW CQW  8.2048
  CMS CMS  6.3277
  CRG CRG  9.8738
  HB2 GLU  0.0000
  DNQ DNQ  5.1159
  BLV BLV  5.5038
  BFG BFG  9.9506
  AOJ AOJ  7.6107
   HA ASP  0.0000
  DIB DIB  5.8062
  CYC CYC  6.7998
  CPK CPK  5.4510
  CWP CWP  8.8094
  CIG CIG  5.3159
   C8 QSI  1.7000
  ALA ALA  9.5281
  BWK BWK  5.5722
  BQY BQY  10.1074
  HB3 ALA  0.0000
   HD HYD  1.0000
  AMZ AMZ  10.4935
  C24 XK2  1.7000
  BDQ BDQ  18.2895
  DSE DSE  6.2831
  DKM DKM  6.4203
  BZI BZI  7.8046
  CVM CVM  6.7775
  CHQ CHQ  5.7671
  CDP CDP  6.2517
  CZH CZH  5.0004
  ADI ADI  12.7824
   H2 QSI  1.0000
  AHR AHR  5.6031
  DGZ DGZ  6.7063
  DBB DBB  5.7301
    O GLU  1.4000
  CQH CQH  8.5705
   C2 XK2  2.0000
  DSZ DSZ  5.3965
  ARM ARM  5.2950
   CA VAL  2.0000
  CWQ CWQ  12.7077
  BQF BQF  9.9622
  BJH BJH  6.0514
  DII DII  5.8372
  ATD ATD  7.4082
  CZZ CZZ  9.4250
  CTH CTH  5.9481
  C13 TSA  2.0000
  BQC BQC  6.7170
  CYK CYK  9.2449
  BJF BJF  9.0615
   CB GL2  2.0000
  CYQ CYQ  6.2101
  CVO CVO  5.4335
  CNY CNY  5.2638
  DIR DIR  5.9600
  CLV CLV  5.7379
  BRZ BRZ  9.0137
  AUK AUK  5.8639
  AAI AAI  24.0621
 HG22 VAL  0.0000
  DOU DOU  6.6124
  CWU CWU  11.2354
  CFN CFN  5.1356
  DGY DGY  9.9444
  BNB BNB  5.3388
  DQJ DQJ  5.1427
  DKX DKX  5.9608
    C GLN  1.7000
  BDB BDB  16.8928
  ABI ABI  16.2231
  AET AET  11.3471
  CEL CEL  5.4232
  CLW CLW  5.6335
  CWO CWO  7.9689
   CB TYR  2.0000
  BUN BUN  6.2334
  AJB AJB  6.1607
  H75 XK2  1.0000
  CPC CPC  12.0938
  BPF BPF  5.8104
  BIL BIL  5.3449
    H AS2  1.0000
  DHX DHX  6.4535
  DAL DAL  5.3323
  BYA BYA  5.8396
  BWX BWX  5.2456
  ALX ALX  6.1329
  O5' QSI  1.4000
  BBJ BBJ  6.2288
  NE2 HSE  1.5000
    N ARG  1.5000
  AIK AIK  7.8974
  DDY DDY  5.9141
  CXR CXR  6.3732
  AZO AZO  6.2696
  AAW AAW  7.2239
  DPS DPS  5.3875
  DMK DMK  5.3129
  AXG AXG  6.0461
  H2A XK2  0.0000
  BMU BMU  6.1148
  HB2 HSD  0.0000
   CA GLY  2.0000
  ANN ANN  5.3290
  ALB ALB  7.9821
  CTA CTA  7.3673
  BLN BLN  5.1828
  DHK DHK  5.8002
  DFZ DFZ  6.5595
  CDX CDX  5.4453
  CXZ CXZ  16.1730
  BRK BRK  7.4042
  DBY DBY  6.0284
  BYE BYE  6.6003
  AXY AXY  7.9630
  BUE BUE  6.7243
  H61 QSI  1.0000
