# Supplementary material for: The Effect of Macromolecular Crowding on the Electrostatic Component of Barnase–Barstar Binding: A Computational, Implicit Solvent-Based Study
Source: PLoS One. 2014 Jun 10;9(6):e98618. doi: 10.1371/journal.pone.0098618 (PMC4051634; doi:10.1371/journal.pone.0098618)
Supplement: File S1 — Contains sample pdb files used in our analyses; each contains the barnase/barstar complex with a specific random placement of crowders of varying radii at 30% crowding density. Also included are files specifying, for each pdb file, the radii of each atom and model crowder. (TAR) [file pone.0098618.s005.tar › vary30percent_pdb/crowders_radii-5.siz]

aaaaaannnrrrrrrrr
  HN2      1.0000
 R185      1.8500
 HCT1      1.0000
  HN1      1.0000
  R15      1.5000
  NCT      1.5000
 OCT1      1.4000
 OCT2      1.4000
  HT1      1.0000
  HA1      0.0000
  CNT      1.7000
 HCT2      1.0000
 HT2G      0.0000
  NXT      1.5000
  OT1      1.4000
  CAY      2.0000
   OY      1.4000
  R18      1.8000
 HT2B      0.0000
  R20      2.0000
  R05      0.5000
 R195      1.9500
   CY      1.7000
 HTB3      0.0000
  HT2      1.0000
  R14      1.4000
  CTB      2.0000
  CAT      2.0000
  R19      1.9000
 HTB2      0.0000
  R00      0.0000
  R10      1.0000
   NT      1.5000
  HT3      1.0000
  R17      1.7000
 HT2A      0.0000
  HA2      0.0000
 R135      1.3500
 HT2C      0.0000
  OT2      1.4000
  ONT      1.4000
  CT2      2.0000
 HTB1      0.0000
  HNT      1.0000
  HY3      0.0000
  HY1      0.0000
  HY2      0.0000
  OXT      1.4000
   N7 QSI  1.5000
  CYZ CYZ  8.7400
  BOO BOO  10.1555
   C6 TSA  1.7000
  AFY AFY  15.0264
  CJL CJL  7.9978
  CAI CAI  6.6203
  BNV BNV  5.4517
  CFM CFM  5.5744
  BYC BYC  6.5798
  ADP ADP  9.1959
  BXK BXK  5.4660
  BQR BQR  7.9525
  BYW BYW  6.6560
   HA HYD  0.0000
    N PHE  1.5000
  DLN DLN  5.8603
  CVA CVA  6.9388
  BMB BMB  6.1718
  HB1 AS1  0.0000
  DOF DOF  5.7871
  CNK CNK  5.7639
  BRS BRS  5.5538
   CD PRO  2.0000
  BRB BRB  11.3536
  BMD BMD  9.4252
  H2' QSI  1.0000
  BPY BPY  6.8513
    C PHE  1.7000
 H31B XK2  0.0000
  BND BND  10.2039
   C3 XK2  2.0000
  AVY AVY  5.1172
   HN SEP  1.0000
  CIB CIB  5.4562
  CUC CUC  6.5129
  BUR BUR  5.9356
  ASS ASS  5.7403
  CCK CCK  7.5853
  BGX BGX  5.6970
  BHT BHT  17.4151
  CBF CBF  8.4784
  C3' QSI  2.0000
  ATX ATX  6.9687
  H79 XK2  1.0000
  CQS CQS  9.5758
  AHY AHY  5.0106
  CHG CHG  6.8240
  APV APV  5.3011
  DMZ DMZ  6.4235
  BSX BSX  11.4734
  DCL DCL  5.1292
  AEM AEM  6.3509
  CDF CDF  5.2431
  AGD AGD  6.0900
  HD1 HSD  1.0000
  AXE AXE  7.4297
  BJS BJS  6.5221
  DID DID  7.0014
  CEF CEF  6.4963
  AGN AGN  8.0029
  CYR CYR  6.5491
  AMK AMK  8.3468
  CTQ CTQ  5.3358
  BBB BBB  5.6823
  AFT AFT  6.0949
  CDJ CDJ  6.2923
  ATE ATE  5.9323
  CD2 HSE  1.7000
  BNU BNU  9.4526
  BZF BZF  5.9823
  BMN BMN  14.6600
  DDD DDD  5.3285
  CWH CWH  8.0598
  CRV CRV  6.5608
   CG ASP  1.7000
  DOS DOS  5.0088
    C CYS  1.7000
  AFH AFH  8.9104
  ARD ARD  7.2969
    C TRP  1.7000
  CYT CYT  5.2570
  COE COE  7.0845
  BIG BIG  14.9618
  AFI AFI  6.6376
  ASF ASF  5.5386
  BHY BHY  6.4944
  CUK CUK  5.2991
  DJX DJX  5.0378
  CAM CAM  6.7296
  CTG CTG  12.0854
  DDU DDU  6.9763
  CYG CYG  8.3952
  HE1 GL1  1.0000
  ASX ASX  6.9689
  CKI CKI  5.5917
  HB2 AS2  0.0000
  DLE DLE  5.8639
  BTK BTK  5.4749
  CHS CHS  5.2959
  BUI BUI  5.2737
  HE2 TYR  1.0000
  DKN DKN  5.1200
  BTO BTO  7.4800
  BSK BSK  5.9313
  ARI ARI  9.5683
   HA GLU  0.0000
  BYQ BYQ  6.0635
  H22 XK2  1.0000
  HE3 TRP  1.0000
  COK COK  6.2093
  AKW AKW  8.3513
  ALU ALU  12.3111
  DMY DMY  6.3710
  BXB BXB  5.7392
  OD1 AS2  1.4000
  CKY CKY  13.6288
  BIS BIS  6.8237
  CDR CDR  6.3798
  DHT DHT  5.0643
  CCD CCD  6.5288
  BWU BWU  6.4521
  CXI CXI  5.0884
  BYD BYD  5.4570
  CGG CGG  5.4061
   CB GLN  2.0000
  CE1 TYR  1.7000
  AGT AGT  6.1183
  ADW ADW  16.5130
  HG2 QSI  0.0000
  DKF DKF  5.2371
   C1 XK2  1.7000
    O ASN  1.4000
  AOB AOB  5.8123
  DOL DOL  5.5127
  DGP DGP  6.5782
  CZI CZI  8.6150
  CPN CPN  10.4996
  CZN CZN  5.5612
  AEU AEU  7.2412
  C18 TSA  1.7000
  ANX ANX  5.9989
  CMF CMF  15.7449
  BRP BRP  6.2952
  BIE BIE  5.8734
   CD QSI  1.7000
  CRM CRM  10.0944
  AIS AIS  6.0179
  AWN AWN  6.3583
   H5 TSA  1.0000
  BBQ BBQ  6.3508
  BLK BLK  13.5446
  ALD ALD  8.2380
  CSM CSM  5.8929
  BZP BZP  8.6032
  DIG DIG  5.1749
  AIY AIY  5.7866
  ACD ACD  5.3073
  CLZ CLZ  6.8649
  CZL CZL  5.2654
  DIE DIE  5.7878
  BKH BKH  6.5361
  AMP AMP  8.7597
  AOY AOY  8.7597
  CXG CXG  11.2419
  COF COF  13.5541
  BFH BFH  5.9469
  DBX DBX  9.3390
  BBH BBH  7.3137
  BSE BSE  7.8327
  AKF AKF  5.0936
  CGC CGC  5.2011
   CB CYS  2.0000
  DEK DEK  9.3680
  DHC DHC  5.6809
  BHM BHM  7.1928
  APS APS  5.9879
   C4 QSI  1.7000
   CZ PHE  1.7000
  O3' QSI  1.4000
  CKS CKS  11.0054
    N HIS  1.5000
  CXT CXT  5.0636
  CFO CFO  5.3425
  CFH CFH  8.0079
  AIR AIR  6.3272
  HB2 SER  0.0000
  CRA CRA  7.5360
  O2S QSI  1.4000
  APX APX  8.4093
  BEU BEU  5.6568
  ACY ACY  5.9762
  H37 XK2  1.0000
  CKZ CKZ  16.8187
    O VAL  1.4000
  DEA DEA  6.0464
  BOE BOE  5.5805
  CWD CWD  5.3362
  CEO CEO  7.6587
  CTD CTD  5.3926
  DFN DFN  7.8570
  ACC ACC  5.3852
  HE1 HSC  1.0000
   CA ALA  2.0000
  DAP DAP  5.5663
  AQI AQI  8.6391
   H1 OH2  1.0000
  CJG CJG  6.8901
  AYX AYX  6.8779
  BJB BJB  6.7821
  CSX CSX  5.7919
   CD GLN  1.7000
  AGJ AGJ  6.3833
  CDL CDL  8.1529
  CXN CXN  5.5165
  BVO BVO  10.3787
  AEF AEF  11.1050
    H ARG  1.0000
  AXT AXT  6.8915
  AQC AQC  5.7490
    N AS2  1.5000
  BEZ BEZ  5.0022
  CRN CRN  5.6781
  BWJ BWJ  5.8355
  AES AES  6.6827
  BXV BXV  6.9239
  AEI AEI  8.2273
  APQ APQ  9.2055
  OE1 GLU  1.4000
  H34 XK2  1.0000
  DEF DEF  5.2386
  DAT DAT  7.8301
  CBI CBI  7.6947
  HE1 TRP  1.0000
  CTC CTC  12.3001
  DIO DIO  6.3924
  CXE CXE  9.3220
  CQL CQL  12.4458
  BNE BNE  5.2543
  CVL CVL  10.0448
  CLE CLE  5.6371
    N HSD  1.5000
   CB PRO  2.0000
  DGS DGS  9.2495
  CHU CHU  5.7323
  BOQ BOQ  5.3600
  HG2 ARG  0.0000
  CEI CEI  5.5858
  HB2 PHE  0.0000
  DQF DQF  5.8810
  CTI CTI  5.3405
  CMQ CMQ  5.0362
  BKV BKV  13.3374
  AVF AVF  9.0744
  DES DES  5.4730
  CGQ CGQ  6.0361
  BIU BIU  15.9537
    O HSD  1.4000
  BBM BBM  7.1261
  CVQ CVQ  7.3373
  AQP AQP  6.0921
  AOD AOD  8.0745
 HG13 VAL  0.0000
    H MET  1.0000
  H12 TSA  1.0000
  BUC BUC  8.1990
  AVW AVW  5.6796
   HA LYS  0.0000
  CWY CWY  5.9733
  BDX BDX  5.9844
  ARC ARC  5.4674
  C5' QSI  2.0000
  ASG ASG  6.5721
  AMB AMB  5.1554
   CG TYR  1.7000
  C33 XK2  1.7000
   CA SER  2.0000
  BLE BLE  6.7929
  BZM BZM  5.8522
  HB1 ARG  0.0000
  AYL AYL  5.7640
  C28 XK2  1.7000
  BCS BCS  5.2192
  BNF BNF  5.6292
  BHI BHI  5.7667
  BBZ BBZ  5.0574
  BFJ BFJ  5.3659
  AZI AZI  5.6975
  AKD AKD  10.1565
  CSV CSV  8.9088
  HB1 AS2  0.0000
  CCQ CCQ  5.4780
  AUD AUD  5.6521
  BNM BNM  11.9110
  ALI ALI  6.1801
  OD1 ASN  1.4000
  C67 XK2  1.7000
  C72 XK2  1.7000
  DNR DNR  5.4105
  CBE CBE  5.8375
  CLO CLO  8.6013
  BJT BJT  8.2540
  ABM ABM  6.4958
  CNH CNH  9.1085
  C1' QSI  2.0000
  AHX AHX  5.8178
  DMG DMG  6.4028
  ACO ACO  5.0009
   HN ALA  1.0000
  CBM CBM  6.3633
   HN HYD  1.0000
  CGZ CGZ  6.2228
  BSC BSC  8.4628
  HG1 MET  0.0000
  DFF DFF  6.0140
  BSU BSU  5.4663
  BKI BKI  9.3940
  BCZ BCZ  8.0378
  AGV AGV  10.2826
  AKJ AKJ  9.3394
  CBX CBX  6.9883
 HE21 GLN  1.0000
   HG CYS  1.0000
  AUZ AUZ  5.8884
  AYT AYT  7.6912
  BQV BQV  6.7752
  AIC AIC  10.1742
   OC VDW  0.0000
  BVX BVX  7.3587
  HB1 LEU  0.0000
  DGK DGK  5.5747
  N10 QSI  1.5000
  AYZ AYZ  7.2052
  BRF BRF  6.1983
  BPT BPT  7.4618
  CHZ CHZ  7.5754
  BKC BKC  7.1878
  BJI BJI  7.3581
  BCG BCG  5.8686
  H35 XK2  1.0000
  BLX BLX  6.7333
  BYU BYU  5.7778
  CHB CHB  6.4215
  BPZ BPZ  5.0432
   HA HSE  0.0000
  BJL BJL  14.1203
  AGS AGS  14.9792
   CD GLU  1.7000
  DNU DNU  5.2479
  AGF AGF  8.8335
   CB HIS  2.0000
  CND CND  12.1191
  ARS ARS  5.2659
  CTV CTV  9.0251
 H2'' QSI  0.0000
  AWX AWX  9.6078
  AJL AJL  10.1142
  OH2 HOH  1.4000
  CHV CHV  7.9267
  DLY DLY  5.3344
  DGU DGU  5.0677
  CD2 LEU  2.0000
  BGF BGF  5.2275
  BLI BLI  9.8909
  DGB DGB  8.9747
 HD22 LEU  0.0000
  DCX DCX  7.4353
  CZF CZF  6.3909
  CTY CTY  6.6146
    O THR  1.4000
  CHN CHN  5.8887
  DIW DIW  6.0081
  AKV AKV  5.4214
  AEJ AEJ  18.2495
  DMA DMA  5.5717
  ARR ARR  6.6953
  HD3 ILE  0.0000
  CDM CDM  6.8024
  ACI ACI  17.8828
  H71 XK2  1.0000
  DAI DAI  9.7038
  AMI AMI  6.0707
  CD1 PHE  1.7000
  CKB CKB  5.3399
  BLQ BLQ  5.5169
  AOP AOP  5.2554
  AWC AWC  6.9903
  DLP DLP  6.7033
  DEZ DEZ  7.3402
  DCC DCC  5.4946
  AZL AZL  6.7503
  AHP AHP  6.8668
  CSU CSU  5.4786
  AYW AYW  6.6689
   CG LYS  2.0000
  CGP CGP  7.0244
  DAH DAH  7.7887
  ANI ANI  5.1335
  DNX DNX  6.0740
  BGD BGD  5.6688
  CSB CSB  9.1242
  ATL ATL  5.1759
  DDC DDC  7.3551
  CLF CLF  11.6351
  AOO AOO  5.0289
  CGR CGR  6.9814
  AXM AXM  5.2593
   CG HIS  1.7000
  CHE CHE  7.9845
  CIC CIC  5.0127
   O7 TSA  1.4000
  DEM DEM  6.5604
  BCM BCM  7.4000
 HD22 ASN  1.0000
  ATV ATV  7.6029
    C LYS  1.7000
  BGA BGA  5.1529
  CHA CHA  5.0880
  CGE CGE  5.0797
  AGC AGC  6.9676
  DMJ DMJ  5.2737
   HB ILE  0.0000
  CEU CEU  6.1810
  CUT CUT  5.1744
  BKA BKA  5.9479
  BWL BWL  5.1606
  CVT CVT  6.5399
  BCY BCY  5.7820
  AVB AVB  5.3521
 HG22 ILE  0.0000
  CWL CWL  6.1622
  CDI CDI  5.0921
  BJX BJX  7.4899
  CEQ CEQ  9.1652
  AVZ AVZ  5.6298
  BVW BVW  5.1014
  AHM AHM  6.3827
  HB2 ARG  0.0000
  BPQ BPQ  6.4690
  BWY BWY  7.2554
  BON BON  5.7451
  ABT ABT  6.4318
  C20 XK2  1.7000
  CQC CQC  10.2759
  ANY ANY  7.7058
  BKT BKT  5.5135
  AXA AXA  6.3585
  DLO DLO  5.0489
  BDA BDA  5.1790
  BCX BCX  6.1475
  BMS BMS  9.6706
  COG COG  13.2597
  BCL BCL  5.0469
  AOA AOA  8.6476
  CVS CVS  5.8997
   CZ ARG  1.7000
  AIX AIX  6.4062
  DEW DEW  5.4590
  CUD CUD  9.0162
  BOH BOH  14.1209
  ASY ASY  5.4728
  CJO CJO  5.3705
  CZB CZB  5.5509
  BHW BHW  14.5633
  DPY DPY  5.8714
  DEG DEG  5.7813
  CBO CBO  5.3259
  CLA CLA  13.3085
    H ILE  1.0000
  CCJ CCJ  6.8636
  AUR AUR  6.2493
    N ALA  1.5000
  CKT CKT  14.1201
  DED DED  9.5699
  BOV BOV  7.5311
  BOM BOM  8.6582
  DNF DNF  5.9443
  CJW CJW  5.4033
  BAQ BAQ  6.7002
  O15 TSA  1.4000
  NE2 HSD  1.5000
  OE2 GL1  1.4000
  CMM CMM  6.0912
   CB TRP  2.0000
  BMQ BMQ  7.0188
  AUU AUU  6.6768
  ANO ANO  6.0030
  HE1 HIS  1.0000
  AFQ AFQ  7.2928
  AMT AMT  5.1752
   CD GL1  1.7000
  CBY CBY  7.4610
  ALG ALG  7.8157
 HG21 VAL  0.0000
  AOQ AOQ  5.9566
  OE1 QSI  1.4000
  HG2 MET  0.0000
  HB2 HSE  0.0000
  BTF BTF  5.2676
  BST BST  9.1192
  AFF AFF  5.3712
   HN CYS  1.0000
    H ASP  1.0000
  AIW AIW  8.2083
  DBA DBA  5.0643
  CQA CQA  8.2965
  CHX CHX  5.0506
    O GL1  1.4000
  CEG CEG  5.8640
  CMB CMB  5.0118
  AML AML  6.1951
  AMX AMX  6.1097
  DFB DFB  6.7800
  NE2 GLN  1.5000
  BVQ BVQ  5.5578
  BMI BMI  8.9788
  BJM BJM  9.2726
  CLL CLL  14.2566
  DFX DFX  5.0591
  CFR CFR  5.4192
  ADV ADV  7.7405
  BVF BVF  9.5548
  ASN ASN  6.8513
  HD1 HSC  1.0000
    N TRP  1.5000
  ABG ABG  11.1305
  BRQ BRQ  6.7526
  CWM CWM  5.7189
  BMY BMY  7.8900
    C ASP  1.7000
  DOV DOV  5.5110
  BLD BLD  13.6042
  AAJ AAJ  6.6298
  CE1 HSE  1.7000
  BUX BUX  6.6326
  BHF BHF  5.7374
   HN TRP  1.0000
  AUB AUB  5.3730
  CMW CMW  6.3673
  BBY BBY  5.3099
  AZM AZM  7.8765
  ACR ACR  5.4265
  AXR AXR  5.9144
  CMK CMK  6.5074
  DPP DPP  6.6425
  BXW BXW  5.6362
  ABP ABP  7.4856
  BLF BLF  5.1084
  AIQ AIQ  9.2278
  AYA AYA  5.0733
  DKJ DKJ  5.6533
  CFL CFL  5.3492
  CQO CQO  5.3404
  DIQ DIQ  5.8860
  BXO BXO  7.9014
  CMN CMN  24.0292
  DOK DOK  5.9127
  DJT DJT  5.0861
  CCA CCA  6.1095
  AJA AJA  6.9684
  DFH DFH  5.5859
  BUQ BUQ  5.4647
  HG1 ARG  0.0000
  BVP BVP  5.0051
  CEC CEC  5.0872
  DNM DNM  6.1453
  DER DER  6.0362
  CIH CIH  5.6424
  HE2 MET  0.0000
  NE2 HIS  1.5000
  CJQ CJQ  5.4481
  ACN ACN  5.1505
   CG PHE  1.7000
 H31A XK2  0.0000
  BUK BUK  6.0819
  H25 TSA  1.0000
  DAY DAY  5.5167
  DBK DBK  5.7373
  BRO BRO  9.0851
  BNP BNP  5.4880
  AWL AWL  6.3350
  BZH BZH  5.2939
  CCN CCN  6.7103
  DEO DEO  7.9945
  BNR BNR  6.4453
  DNP DNP  5.0558
   HE GLU  1.0000
  AXS AXS  8.3046
  AFJ AFJ  8.5833
  CIF CIF  6.6928
  CCM CCM  6.8924
  AIN AIN  5.9547
  CQJ CQJ  5.5175
  BLH BLH  5.6352
  BDE BDE  5.3689
  AEX AEX  6.4916
   CB MET  2.0000
  DQG DQG  5.1276
  DKY DKY  5.8775
  ALM ALM  9.6953
   H1 TIP  1.0000
  CRJ CRJ  5.8560
  BJE BJE  6.8477
  CMV CMV  14.9979
  BXE BXE  5.6714
  BAP BAP  5.7713
  ANZ ANZ  5.2699
  AJO AJO  6.3798
  DCN DCN  5.0335
  DQK DQK  5.3375
  BMJ BMJ  6.1451
  AXK AXK  5.1037
  CJN CJN  6.6315
  BXI BXI  5.7023
  BGT BGT  5.9143
 HG12 ILE  0.0000
  DJD DJD  7.6787
  AKY AKY  6.5062
  BGZ BGZ  6.3772
  AZY AZY  5.2040
  AVH AVH  7.7391
  ARQ ARQ  6.1991
  ADU ADU  10.5980
  CRC CRC  11.0478
  ARW ARW  9.5749
  AQO AQO  6.6639
  AVV AVV  6.7981
  OE1 GL2  1.4000
  BWE BWE  6.9008
  COY COY  7.8156
  AFK AFK  6.6635
  APT APT  6.0112
  CUW CUW  7.7210
  CLR CLR  7.7872
  BGK BGK  5.3326
  BDY BDY  6.1210
  AOC AOC  7.7069
   CG GL2  2.0000
   CA MET  2.0000
  CRI CRI  10.3933
  BHP BHP  8.1079
  DDH DDH  5.1319
  AQW AQW  9.5482
  H65 XK2  1.0000
  DAF DAF  6.1392
  AEL AEL  17.7218
  CUO CUO  5.3419
  CXM CXM  6.9341
  CCT CCT  6.8821
  AXF AXF  6.0803
  AGE AGE  6.2000
  CRH CRH  5.3676
  BCE BCE  5.0683
  DLR DLR  5.9916
  DDQ DDQ  5.0613
  BFX BFX  5.2292
  DPV DPV  5.4147
  BHD BHD  6.4340
  CD2 HSC  1.7000
    N GL1  1.5000
   CA ARG  2.0000
  APM APM  5.1219
  BAO BAO  6.0447
  AEA AEA  6.1269
  HB1 PHE  0.0000
  C66 XK2  1.7000
  CBU CBU  7.0938
  ACW ACW  9.8843
  CEP CEP  5.4240
  BLS BLS  8.1316
  AXB AXB  6.6578
  ASE ASE  7.6726
  DIJ DIJ  5.1439
  DFC DFC  7.9031
  HG1 GLN  0.0000
  CJV CJV  5.5061
  CUJ CUJ  10.6421
  DCP DCP  6.2979
  AQK AQK  5.1911
  DIT DIT  7.2362
  ND1 HSE  1.5000
  AZQ AZQ  6.6400
  BEV BEV  6.5032
    C MET  1.7000
  AVP AVP  6.9023
  ANE ANE  5.1527
   H3 XK2  0.0000
  AOW AOW  7.9337
  CQN CQN  8.6243
  AEP AEP  6.9189
  H3' QSI  1.0000
  DNK DNK  5.7805
  ATJ ATJ  5.9806
  O2' QSI  1.4000
   SD MET  1.8500
  DBJ DBJ  8.3600
  ARP ARP  5.1018
  ABH ABH  5.7270
  DMP DMP  5.3301
  DJJ DJJ  6.3950
  HB1 ASN  0.0000
  CUN CUN  7.7791
  AYU AYU  6.8818
  ABO ABO  9.8130
   CA CYS  2.0000
  DGF DGF  5.4625
  BFI BFI  5.5482
  AZJ AZJ  6.7199
  BJZ BJZ  8.2625
  CIX CIX  5.3161
  BFV BFV  8.1493
  ATH ATH  5.8423
  BAH BAH  5.0562
  BFS BFS  5.6127
  AGY AGY  6.1964
  BKW BKW  7.0964
    C GL2  1.7000
  BSD BSD  7.4206
  BVK BVK  12.2666
  AMF AMF  5.0640
  AKA AKA  5.3398
    O PHE  1.4000
 H61A XK2  0.0000
  AIB AIB  8.8431
  HE1 GL2  1.0000
  BEC BEC  5.2280
  AXD AXD  5.7941
  AOZ AOZ  9.9926
  AOE AOE  5.0581
  CPZ CPZ  7.3954
  AGX AGX  8.5793
   CG HSE  1.7000
  DKK DKK  5.1477
  AKB AKB  5.7145
  CKO CKO  5.3147
   N7 XK2  1.5000
  DJW DJW  6.3141
  CMX CMX  7.3677
  CRL CRL  5.8940
  BXY BXY  5.1335
  BNL BNL  5.0675
  BAK BAK  7.6960
  ACJ ACJ  7.5353
  BEG BEG  6.3612
    H SEP  1.0000
  CFJ CFJ  6.4012
  HB2 AS1  0.0000
   SG CYS  1.8500
  HD2 ILE  0.0000
  BZL BZL  10.9983
  ARH ARH  5.2259
  CMR CMR  12.5777
    O HSE  1.4000
  CD1 LEU  2.0000
  CCW CCW  6.2464
  BSA BSA  6.0662
  CXV CXV  10.5586
  CGM CGM  8.0489
  DLW DLW  5.3153
  BRL BRL  7.3047
  BNN BNN  5.1075
  CXQ CXQ  5.8876
  BVG BVG  7.5958
  CE2 TRP  1.7000
  CRZ CRZ  6.5660
  HB1 QSI  0.0000
  BFR BFR  6.8698
  DKS DKS  7.4964
  APN APN  7.6243
  HB2 CYS  0.0000
  CDW CDW  5.8643
  AZK AZK  6.0337
  BBP BBP  5.4236
  ARX ARX  6.8540
  AOI AOI  7.5357
  BJV BJV  9.6434
  BBC BBC  5.8661
  CWR CWR  5.7971
   CG GLU  2.0000
  COH COH  9.0586
  AHZ AHZ  8.2757
  DIY DIY  5.2905
  CZD CZD  10.0180
  AKH AKH  6.6344
  ADO ADO  5.4360
  DMS DMS  5.7161
  BMK BMK  7.5464
  H63 XK2  1.0000
  DHF DHF  8.5573
  ACU ACU  13.5376
  CPU CPU  5.1768
  CBS CBS  5.1555
 HE22 GLN  1.0000
  ADQ ADQ  10.5118
  ARK ARK  8.1354
   O4 XK2  1.4000
  BXQ BXQ  5.5951
  CLQ CLQ  13.8098
  CSG CSG  8.1656
  BZU BZU  5.3997
  CUQ CUQ  7.4870
  CSZ CSZ  5.0024
  DHL DHL  5.4614
  CVV CVV  8.1136
   HN TYR  1.0000
  AUN AUN  6.6004
  CYD CYD  6.3137
  CUH CUH  6.7005
  DFO DFO  7.3569
  CHC CHC  6.0173
  AMY AMY  14.0837
  BYM BYM  7.8255
  DPF DPF  5.1509
  DLZ DLZ  5.4342
  DHH DHH  5.2396
  AIF AIF  6.2366
  ABZ ABZ  18.7404
  CPE CPE  5.6264
  CNX CNX  5.5067
  CHJ CHJ  6.6681
  APC APC  6.6028
  BJJ BJJ  9.2582
  BQN BQN  6.8394
  CRK CRK  14.6100
  BSO BSO  5.9516
  DCB DCB  5.8795
  BSB BSB  6.1909
    C HSD  1.7000
   HA ARG  0.0000
  AYQ AYQ  6.7224
  CYS CYS  5.7453
  DQI DQI  5.7161
  AIZ AIZ  11.6988
  BBN BBN  5.4769
  DGX DGX  6.5614
  DLT DLT  7.2837
  CQK CQK  12.2372
  CRX CRX  10.4148
  AMM AMM  6.2121
  DQN DQN  5.3530
  AVM AVM  7.2651
  CRW CRW  7.9713
 HD12 ILE  0.0000
  ATC ATC  5.8560
  CET CET  5.1967
  DHM DHM  5.1914
  BDL BDL  5.7921
   CB GL1  2.0000
  ATR ATR  6.2770
  C19 TSA  1.7000
  AYB AYB  5.4021
  DOM DOM  6.0604
  DIZ DIZ  5.5158
  AAE AAE  5.4164
  OE1 GLN  1.4000
  AUJ AUJ  6.9910
  BUH BUH  5.4923
  AUX AUX  6.7055
  DNY DNY  5.2482
  H21 TSA  1.0000
  AWD AWD  6.9784
  CYI CYI  8.4819
  CBQ CBQ  5.6704
  AKO AKO  5.9465
  BLR BLR  8.0981
  DLQ DLQ  6.7999
  BSR BSR  5.3413
  BSG BSG  5.6214
   HN ASP  1.0000
 H3'' QSI  0.0000
  DJF DJF  5.6160
  CFZ CFZ  5.0467
  BMG BMG  7.0564
  CFU CFU  5.8636
  ATI ATI  6.4616
  DMN DMN  5.3080
 HG21 ILE  0.0000
   HA ILE  0.0000
   CB HSE  2.0000
  CUX CUX  5.5982
  BCW BCW  5.1829
  BHE BHE  6.1322
  BDC BDC  6.4756
  AFB AFB  5.3956
  BFQ BFQ  5.6146
  BXS BXS  5.6477
  ANW ANW  6.1977
    O CYS  1.4000
  DKT DKT  7.1871
  AQZ AQZ  6.6779
  AMU AMU  7.9383
   C6 XK2  2.0000
  BSW BSW  8.0815
  BMZ BMZ  7.3422
  BWB BWB  6.1878
 HD21 LEU  0.0000
  AHE AHE  7.3037
  ADM ADM  5.1976
    O ASP  1.4000
  AJU AJU  5.6448
  DCW DCW  5.0516
  AQU AQU  7.1539
  DHV DHV  5.5867
  CAS CAS  5.2260
  BOR BOR  5.0653
   N3 QSI  1.5000
  BHC BHC  5.8642
  CFI CFI  6.4347
  ACX ACX  24.3433
  OD2 AS1  1.4000
    H GL2  1.0000
  HB1 GLN  0.0000
  DFU DFU  5.0721
  CKX CKX  5.1088
  CFD CFD  9.3176
  CNI CNI  9.5438
  AQX AQX  5.9896
  BFP BFP  6.0259
  DKV DKV  6.7652
  CFW CFW  5.1421
    C GL1  1.7000
  COQ COQ  7.4652
  AQF AQF  7.6138
  AVG AVG  6.0310
  C2' QSI  2.0000
 HD13 LEU  0.0000
  AGP AGP  5.1485
  CHO CHO  6.0879
   HB VAL  0.0000
  CSP CSP  12.5721
  CFS CFS  5.6647
  CJS CJS  5.2257
  CAN CAN  5.9650
  AXC AXC  6.7568
   HA VAL  0.0000
  DCA DCA  5.8629
  DBD DBD  5.7661
  AHT AHT  7.3642
  BAN BAN  6.4101
  BCT BCT  5.6931
  BID BID  9.5390
  AQB AQB  5.5862
  BYS BYS  6.7599
  DJB DJB  8.5325
  CVJ CVJ  6.4855
  AOR AOR  6.3513
  CBD CBD  8.0186
  DPB DPB  5.1335
  AUS AUS  5.6729
  ADR ADR  6.0883
  DKO DKO  5.3076
  AHD AHD  6.3172
  CTX CTX  8.0693
  DBR DBR  6.1137
  CKP CKP  15.7010
  ABD ABD  6.2880
  ALE ALE  5.6098
  DCS DCS  5.6166
  CZK CZK  5.0968
  AZH AZH  5.1480
  BHB BHB  5.0506
  BZE BZE  7.9425
  BIM BIM  20.6115
  AAU AAU  9.6456
  CAX CAX  5.8160
  CCG CCG  7.3627
    O QSI  1.4000
  ASK ASK  6.2571
  BOL BOL  11.0678
  BSQ BSQ  8.6110
  CVP CVP  7.4810
  BCK BCK  5.7343
  ARF ARF  5.9761
  CE2 TYR  1.7000
  BRE BRE  5.1909
  H25 XK2  1.0000
  CSI CSI  13.6747
  DIV DIV  6.9254
   CA HYD  2.0000
   NH VDW  0.0000
  C22 XK2  1.7000
  ALF ALF  7.9754
  AKU AKU  5.7166
  DDJ DDJ  5.0393
  H11 TSA  1.0000
  DBL DBL  10.2628
  DKQ DKQ  5.1995
  CVK CVK  9.2127
  BIJ BIJ  8.3793
  CPG CPG  10.9484
   HA CYS  0.0000
  BZY BZY  5.3991
  BMV BMV  5.3768
  BBT BBT  5.7514
  DAJ DAJ  5.5122
  BLG BLG  14.9908
    H TRP  1.0000
  COW COW  6.3574
  BOC BOC  7.1330
  AID AID  6.2824
  AHI AHI  7.6086
  CVI CVI  9.3333
   HN GLU  1.0000
  CRQ CRQ  7.1151
  DCQ DCQ  7.5981
  C70 XK2  1.7000
  AQL AQL  5.7972
   SG HYD  1.8500
  DLV DLV  6.3561
  CTT CTT  11.3361
  BQO BQO  8.7191
    N GLN  1.5000
   CA PRO  2.0000
  CFG CFG  6.2222
  BXX BXX  5.0108
  DEI DEI  5.2932
  DQC DQC  6.9982
   H6 XK2  0.0000
  BGV BGV  6.1206
  AMN AMN  5.5013
  COT COT  10.0517
  AYO AYO  7.0884
  HB2 ALA  0.0000
  CZX CZX  5.6260
  AFL AFL  13.3024
  DCJ DCJ  7.8290
  CQE CQE  6.3061
  BUD BUD  8.7320
  AFS AFS  6.8397
  AYH AYH  5.4471
  DCU DCU  6.6180
   N2 XK2  1.5000
  TWE TWE  20.0000
   CG LEU  2.0000
  AFA AFA  8.0458
  ATN ATN  5.3647
  AQV AQV  5.2296
   CB LYS  2.0000
  CZ2 TRP  1.7000
  BOU BOU  5.4753
  DGT DGT  7.5637
  AAG AAG  13.6384
  CID CID  5.8329
  DQE DQE  5.0449
  BQK BQK  5.3232
  ARO ARO  7.8586
  ANH ANH  8.0853
  CKU CKU  5.0218
  AOK AOK  5.8621
  CEH CEH  6.7174
  DME DME  6.3367
  DGN DGN  5.4401
  DLD DLD  5.7611
  BIA BIA  11.8771
  ASH ASH  5.4956
  CDT CDT  5.0290
  AMJ AMJ  8.3582
  CBB CBB  5.9207
  BUZ BUZ  9.5617
  BOD BOD  9.4076
  HD1 HSE  1.0000
  AWB AWB  8.4496
  ARE ARE  6.9437
  BMP BMP  7.3380
  CNC CNC  7.3093
  BZK BZK  7.1573
  BLO BLO  10.9078
  BAR BAR  5.6384
  AJQ AJQ  6.4708
  HB1 TRP  0.0000
  BQM BQM  5.9388
  BEN BEN  5.8822
  BGP BGP  6.0420
  DFD DFD  5.6658
  HT2 QSI  1.0000
  CEX CEX  5.3976
  CGD CGD  6.2754
  BTA BTA  7.1188
    N ASP  1.5000
  DFA DFA  7.6743
  CVN CVN  5.3002
   CG GLN  2.0000
  CPH CPH  16.4144
  ABJ ABJ  12.5942
  AGB AGB  14.1738
  CGJ CGJ  5.7125
  AFV AFV  5.4300
  CNB CNB  6.5611
  HG2 GLN  0.0000
  AWZ AWZ  5.7158
  BZC BZC  6.7304
  BFE BFE  5.3169
  CG2 THR  2.0000
  CTK CTK  6.9984
  CTJ CTJ  5.7216
  BXP BXP  6.1316
  BTL BTL  8.2857
  AJH AJH  6.8040
  BCH BCH  6.4720
  CBG CBG  5.4963
  ASB ASB  6.0025
  BLW BLW  9.4645
  COC COC  5.8123
  BUV BUV  6.8702
  BBF BBF  5.7627
  O1S QSI  1.4000
  DLX DLX  6.9729
  ACF ACF  11.7857
  BZJ BZJ  5.8839
  AZU AZU  5.3498
  COP COP  7.5356
   CG PRO  2.0000
  BHO BHO  14.2415
  CGW CGW  6.0114
  BZB BZB  5.9035
   HA SER  0.0000
  BPK BPK  9.2613
  BVL BVL  6.5013
    C SEP  1.7000
  CMI CMI  9.9614
  BUP BUP  7.8135
  ALO ALO  6.3528
    H LEU  1.0000
  CXU CXU  7.2285
  BDO BDO  5.4967
    N AS1  1.5000
  DOQ DOQ  5.3209
  ATQ ATQ  8.1679
   CA HSE  2.0000
  DPX DPX  5.3358
  AXN AXN  5.4603
  AEG AEG  5.8437
  CYX CYX  9.7383
  BHA BHA  5.5008
  HB2 LEU  0.0000
  CQY CQY  9.6842
   HE GL1  1.0000
  CMP CMP  6.4123
  AGH AGH  5.5561
  DOG DOG  5.5486
  CDQ CDQ  5.3014
  BER BER  5.4066
  AHS AHS  7.2958
  AQE AQE  8.2875
    N ILE  1.5000
  BHQ BHQ  8.8082
   C2 QSI  1.7000
  CQX CQX  11.9828
  CEA CEA  6.5515
  DEY DEY  5.2479
  ACS ACS  7.9142
  ALK ALK  5.5077
  BBE BBE  5.2519
  CZP CZP  5.9742
  H64 XK2  1.0000
    N HSE  1.5000
  BGN BGN  5.4862
  BQH BQH  7.7000
  AKQ AKQ  5.8611
  AAX AAX  12.1792
  DHG DHG  7.0683
    O HSC  1.4000
  DJZ DJZ  6.3402
  CUA CUA  10.1260
  CRY CRY  5.5280
  BNS BNS  5.8962
  CKK CKK  5.9531
  BJG BJG  7.2315
  SPH NBN  1.5000
  COS COS  12.2456
  BZZ BZZ  6.1898
   HA HIS  0.0000
  DKZ DKZ  6.8936
  ACE ACE  5.5320
  BZA BZA  9.0698
  CNE CNE  6.7846
  HD1 AS1  1.0000
  CIS CIS  6.7289
  BZS BZS  8.7421
  DGQ DGQ  7.0120
   HD ASP  1.0000
  CSW CSW  11.2629
  BRH BRH  9.9479
  CGA CGA  6.3629
  BWO BWO  5.3152
  CLU CLU  22.0530
  CHR CHR  5.8718
  CLT CLT  9.3429
  DEV DEV  5.2709
  ATW ATW  5.7459
  APG APG  6.3873
  BIY BIY  14.2391
  AER AER  7.5100
  CLX CLX  11.7113
  DAC DAC  6.9840
  AHW AHW  9.3409
  DOW DOW  6.5006
  BZV BZV  6.0083
  HB2 GLN  0.0000
  HE2 GL2  1.0000
  DJM DJM  5.2660
  BME BME  5.0675
   HN GLY  1.0000
   HN LYS  1.0000
  BEI BEI  6.5663
  CSK CSK  13.9592
  BKJ BKJ  8.1855
  ALS ALS  9.9876
  BCD BCD  7.1591
  CES CES  6.0693
  CDO CDO  6.2012
  DPA DPA  7.0057
  DOE DOE  5.8599
  CHL CHL  5.0780
  BWM BWM  5.5112
  NE1 TRP  1.5000
  COL COL  5.8870
  CUR CUR  5.9652
    H HSE  1.0000
  BTV BTV  7.0613
   CB PHE  2.0000
  BVE BVE  5.4111
  DBV DBV  5.2617
  DDX DDX  6.5409
  ATT ATT  7.1190
  BQE BQE  11.0724
  AJD AJD  6.0828
  COZ COZ  6.8301
  CNN CNN  10.0111
  BIF BIF  6.0989
  DHO DHO  5.7126
  CPA CPA  7.2809
  CIP CIP  6.5180
  AOF AOF  7.6272
  ADS ADS  9.5698
  DGC DGC  6.9377
   H1 HOH  1.0000
  DAW DAW  5.7220
  BHR BHR  23.2708
  DMD DMD  5.2250
  DNT DNT  6.2005
  CGF CGF  7.0874
  CSJ CSJ  5.8153
  CLS CLS  12.1471
  HA1 GLY  0.0000
  CLK CLK  9.6190
  CRS CRS  7.4574
  AAS AAS  20.2696
   HA LEU  0.0000
  BQX BQX  5.5713
  HZ2 LYS  1.0000
    C ALA  1.7000
   O3 SEP  1.4000
  BYL BYL  6.3446
   CB SER  2.0000
  DMH DMH  5.2238
  CZO CZO  5.7849
  COI COI  9.9546
   HN SER  1.0000
  AND AND  6.4692
  DEE DEE  5.5294
  CLM CLM  8.9489
  AHN AHN  9.3222
   HE GL2  1.0000
  BDK BDK  5.6118
  OE1 GL1  1.4000
  HB2 QSI  0.0000
  ADT ADT  12.0249
  CUU CUU  6.5485
  CGB CGB  5.3644
  ACM ACM  6.5739
  HB2 HIS  0.0000
 HD21 ASN  1.0000
    O HOH  1.4000
  HD2 PHE  1.0000
  BKM BKM  8.3495
   HA ASN  0.0000
  DQL DQL  6.4939
  ASM ASM  5.1547
  DIN DIN  5.2199
   HG LEU  0.0000
  DQO DQO  6.0447
  CEZ CEZ  6.6057
  HB2 ASN  0.0000
  DHY DHY  6.3859
  BBS BBS  5.0819
  CML CML  8.4073
  AZP AZP  6.0564
  HE3 MET  0.0000
  BWZ BWZ  7.0809
  CGU CGU  5.0464
  BVJ BVJ  5.1818
   CA GL1  2.0000
  BEK BEK  5.0702
  DBF DBF  7.8534
  CWA CWA  9.1926
  CUP CUP  8.2725
  CTO CTO  5.5041
  BPE BPE  10.4973
  ANU ANU  6.7043
  AME AME  7.5277
 HG23 THR  0.0000
  DNG DNG  5.1325
  DCZ DCZ  5.3440
  CTM CTM  7.8114
  ADF ADF  6.6769
  DMW DMW  6.7633
  BBG BBG  5.4355
   HA GL1  0.0000
  CJY CJY  5.2882
  BJO BJO  15.1058
  CYA CYA  10.5579
  CLD CLD  14.1436
  AJP AJP  11.7334
  DQD DQD  5.2100
  CTR CTR  8.0792
  COX COX  5.2167
   HA PRO  0.0000
  BQB BQB  10.2203
  BDZ BDZ  8.9921
  CJR CJR  5.6356
  DFW DFW  6.9129
  DGA DGA  6.9454
  BOY BOY  5.8972
  AJF AJF  6.3708
  DOY DOY  6.5307
  ND1 HSD  1.5000
  BTZ BTZ  7.5678
  BTB BTB  6.3161
  CYE CYE  5.2455
  ABK ABK  14.7026
  BSP BSP  10.2264
  CMD CMD  7.0321
  AKL AKL  5.1299
 HG23 ILE  0.0000
  AHF AHF  5.8271
  DAU DAU  5.2442
  DPU DPU  7.3047
  BVR BVR  7.9612
  DEN DEN  5.2643
  AAP AAP  10.7581
  BKY BKY  7.7350
  BWA BWA  8.3652
    H GLU  1.0000
  DQM DQM  6.3709
  CHH CHH  5.0517
  BTT BTT  5.0988
  ABV ABV  11.0666
  ND2 ASN  1.5000
  BVN BVN  5.1629
  BMH BMH  6.3488
  BGO BGO  7.2715
   CG TRP  1.7000
  CD2 TRP  1.7000
  DCM DCM  5.0111
  AUM AUM  7.1985
  H14 TSA  1.0000
    O ILE  1.4000
  AWW AWW  5.5705
  BMX BMX  7.7259
  AXX AXX  7.7231
   CB AS2  2.0000
  DKH DKH  6.9234
  NE2 HSC  1.5000
  BOZ BOZ  5.4264
  ANA ANA  6.2461
  CPF CPF  11.3240
  AWH AWH  7.1315
  AIV AIV  6.9190
  CFK CFK  5.2186
  O24 TSA  1.4000
  DHZ DHZ  6.4415
  AHC AHC  12.6231
    H HYD  1.0000
  CAR CAR  6.1619
  ARN ARN  7.8135
  DLS DLS  6.7609
    O ALA  1.4000
  ANM ANM  8.7274
  DNI DNI  5.4163
  HB2 TYR  0.0000
  DKB DKB  8.5641
   CA ASN  2.0000
  CIA CIA  5.1606
  BEM BEM  6.1309
  CPX CPX  8.1243
  DAX DAX  7.4694
   CA LYS  2.0000
  CWS CWS  8.2098
  BOA BOA  5.3152
  BYF BYF  6.0597
  BIW BIW  18.9226
  HG1 GL2  0.0000
  DJC DJC  6.5751
  CZR CZR  5.9864
  AFC AFC  6.5248
  BXU BXU  7.7754
   CG GL1  2.0000
  CVR CVR  5.8490
  AZS AZS  5.2905
  BBV BBV  6.2750
  BES BES  6.1711
  BDP BDP  6.1997
  CVX CVX  6.4839
  CTF CTF  8.6709
  CPM CPM  5.0481
  CDK CDK  9.7471
  ANR ANR  5.7487
  H74 XK2  1.0000
  AWJ AWJ  5.6620
  CIY CIY  5.9540
  HB2 GL1  0.0000
  CQU CQU  5.9454
  CJT CJT  6.0714
  BXG BXG  5.1926
  BOF BOF  7.6264
  BDJ BDJ  5.9760
 HG11 VAL  0.0000
  BFN BFN  5.0559
  BML BML  6.1507
  CHM CHM  5.1904
  CBJ CBJ  6.0669
  ARA ARA  8.5566
  AJC AJC  10.0935
  DAE DAE  5.9004
  AQN AQN  5.7232
  HB1 HYD  0.0000
  BZX BZX  9.2511
  CG1 VAL  2.0000
  CZW CZW  5.4116
  AJY AJY  8.0971
  CIN CIN  5.8300
  C63 XK2  1.7000
  DCT DCT  6.2912
  CPV CPV  6.0773
  BKE BKE  5.7094
    N TYR  1.5000
  DEJ DEJ  5.0596
  ABS ABS  9.5145
  CCO CCO  6.8602
  CIO CIO  5.3659
  BKG BKG  22.9013
    C TYR  1.7000
  BMC BMC  12.7433
  CAQ CAQ  6.8874
  BDN BDN  5.6086
  BQQ BQQ  9.8563
  AHJ AHJ  8.6390
  CLN CLN  6.5925
  ACP ACP  5.9416
  DPM DPM  5.5718
  CMC CMC  8.5258
  BVT BVT  5.1182
  CTN CTN  9.8547
  DHS DHS  6.1077
  CNJ CNJ  9.6940
  AXL AXL  5.4324
  AEH AEH  8.0116
  ACB ACB  10.9497
  BEL BEL  5.9162
  DHB DHB  5.7300
  BRX BRX  5.7448
  C73 XK2  1.7000
   NZ LYS  2.0000
    N HYD  1.5000
  HG2 GL1  0.0000
 HE22 QSI  1.0000
  CTL CTL  7.8464
  C76 XK2  1.7000
  DLH DLH  6.2742
  AJK AJK  6.4941
  CBP CBP  10.0329
  ATM ATM  6.7972
  ASO ASO  5.5844
  SPH SPH  1.5000
  AJN AJN  7.6844
  AYC AYC  5.8627
  H67 XK2  1.0000
  AAZ AAZ  7.0562
  HE1 GLU  1.0000
  HB2 MET  0.0000
    H SER  1.0000
  CZC CZC  6.1772
  ABA ABA  12.4798
  ATK ATK  6.5079
  DJK DJK  5.8849
  DMT DMT  5.9777
  HB1 HSC  0.0000
  CPP CPP  11.7594
  BGL BGL  5.1565
  CKD CKD  6.8087
  BJN BJN  5.1804
  AAT AAT  7.2379
  HZ2 TRP  1.0000
  H21 XK2  1.0000
  C71 XK2  1.7000
  DCD DCD  6.6212
  CHI CHI  7.9552
  BSZ BSZ  6.6749
   C3 TSA  2.0000
  DQA DQA  5.0958
  DEP DEP  7.2608
  HT1 QSI  1.0000
  ATY ATY  7.6113
  BSS BSS  5.7165
  DFP DFP  5.1726
  ACK ACK  8.9424
  BQL BQL  8.7057
  DKE DKE  6.1542
  BRV BRV  7.9108
  BZT BZT  6.6986
  OE2 GL2  1.4000
  ADK ADK  6.8749
  BJY BJY  9.2055
    P SEP  1.9000
  CVC CVC  5.1658
  HO4 XK2  1.0000
  AVN AVN  5.2745
  DHR DHR  7.1989
    O SEP  1.4000
  ANQ ANQ  6.3258
  CPO CPO  5.3690
  CAZ CAZ  5.8198
  DDS DDS  6.8473
  ASZ ASZ  8.0383
  CER CER  8.7936
  AQM AQM  5.0447
  DOZ DOZ  5.7379
  CFX CFX  5.0176
  CNG CNG  6.0430
  CFV CFV  5.7204
  DOJ DOJ  6.5390
  AGW AGW  5.0469
  CVH CVH  7.5679
  ART ART  5.5624
  DLJ DLJ  5.6443
  ACH ACH  10.4534
  DET DET  6.0428
  CEE CEE  9.5883
  AGO AGO  13.7547
  AWY AWY  5.5950
  AUO AUO  7.0293
  AOG AOG  7.1578
   OG SER  1.4000
  C77 XK2  1.7000
   HN HIS  1.0000
  HE2 HSC  1.0000
  CDA CDA  5.9573
  BKZ BKZ  14.5801
  CPB CPB  7.9348
   CG AS2  1.7000
  CWV CWV  5.9135
    S QSI  1.8500
  AIG AIG  7.0618
  CFY CFY  6.4200
  CSE CSE  9.7472
  BTI BTI  7.1609
  CTZ CTZ  6.7022
  ATZ ATZ  5.1678
  DKI DKI  5.4473
  CZJ CZJ  6.8345
  AUI AUI  6.4550
  DON DON  5.0995
  BCO BCO  6.5178
  CIZ CIZ  5.4709
  CXJ CXJ  6.6880
  BUA BUA  5.7484
  CE3 TRP  1.7000
  BKD BKD  11.2234
  HD2 HSD  1.0000
   HA QSI  0.0000
    O HIS  1.4000
    N LEU  1.5000
  BPS BPS  7.0432
    C HSE  1.7000
  HZ3 LYS  1.0000
  DOO DOO  5.5735
  DNZ DNZ  6.2140
    H VAL  1.0000
  DNA DNA  5.5571
    N GL2  1.5000
  HE2 LYS  0.0000
  CKH CKH  6.2971
  AEB AEB  8.1323
  BFM BFM  5.0250
  DOP DOP  5.7666
  DFL DFL  6.0319
  C64 XK2  1.7000
  HB1 SER  0.0000
  CWT CWT  7.8324
  CDH CDH  5.2134
  DGV DGV  5.2064
  CYW CYW  6.2766
  HE1 MET  0.0000
  AGR AGR  8.9859
  CQM CQM  13.4260
  DLI DLI  6.1765
  ANG ANG  5.4689
  BCB BCB  6.2883
  AYG AYG  5.6896
  AOU AOU  5.1142
  ADN ADN  5.3605
  H1' QSI  0.0000
  AWT AWT  6.6475
  BSL BSL  5.6924
  AAM AAM  17.1101
  ABC ABC  10.7259
  DDR DDR  9.5418
   O1 TSA  1.4000
  CRU CRU  6.5590
  BTH BTH  7.1074
  C65 XK2  1.7000
  DGI DGI  8.4067
  DFI DFI  8.9688
  DFG DFG  5.5673
  BDV BDV  5.7694
  CUY CUY  5.9370
  ABQ ABQ  6.2368
  AOX AOX  5.2663
  AQY AQY  7.1832
  AFX AFX  7.3645
  APB APB  6.4688
  DIA DIA  6.8833
  AFG AFG  6.4537
   HN LEU  1.0000
  CVZ CVZ  10.1121
  BRD BRD  12.9652
  BOK BOK  5.7389
  AMQ AMQ  6.0713
  BAE BAE  6.0834
  AQH AQH  6.5679
  CCY CCY  5.6236
  AHL AHL  7.6346
  BLJ BLJ  6.0903
  AHH AHH  5.3359
   CG HSC  1.7000
  CVB CVB  8.5137
  DOD DOD  5.1076
  BFC BFC  5.5988
 HD11 LEU  0.0000
  ARG ARG  5.4112
  CCP CCP  6.3250
    H GLY  1.0000
  AJT AJT  6.8401
  DCR DCR  7.3130
  APO APO  5.9514
  CAW CAW  5.0492
   CB VAL  2.0000
  CNP CNP  12.9005
  ALT ALT  6.8678
  AJI AJI  5.9335
  DCI DCI  7.6672
  C22 TSA  1.7000
  COJ COJ  10.0848
  CDB CDB  7.8779
  AVX AVX  6.9150
  BTY BTY  5.4253
  CFF CFF  5.1248
  BVB BVB  7.7456
    C QSI  1.7000
  DHU DHU  9.1343
   HA ALA  0.0000
  AVQ AVQ  5.9695
  CLJ CLJ  17.4844
  BNZ BNZ  9.2166
  CDE CDE  5.1332
  CSN CSN  7.1168
  BSF BSF  9.5187
  AUL AUL  8.0160
  AHU AHU  8.3668
  NH2 ARG  1.5000
  CWG CWG  6.8536
  AKT AKT  5.4994
  HE1 PHE  1.0000
  BEH BEH  5.2279
  CFQ CFQ  6.1110
  AKX AKX  8.1794
   CA SEP  2.0000
  CGT CGT  7.5378
  ACA ACA  11.9761
  ADE ADE  10.2114
    H TYR  1.0000
  AYS AYS  8.8702
  BEB BEB  6.4889
  AXO AXO  6.3087
  DQP DQP  5.3419
  CGH CGH  6.0534
  BMF BMF  5.1201
    H GL1  1.0000
  OG1 THR  1.4000
    C HIS  1.7000
    N PRO  1.5000
  AII AII  9.4771
  BRI BRI  9.4564
  DIS DIS  5.0640
  BBK BBK  5.5388
  AFM AFM  7.9247
    O MET  1.4000
  COM COM  5.2568
  CJH CJH  6.8388
  BQW BQW  5.4204
  BAY BAY  5.2721
   NE ARG  1.5000
  CCR CCR  5.7250
    H HSD  1.0000
  AJM AJM  8.8284
  CNU CNU  7.6872
  DEX DEX  8.2388
  CAJ CAJ  5.4160
  BBI BBI  6.3854
  CQZ CQZ  6.0853
  CIQ CIQ  6.6915
  ALJ ALJ  9.3907
  BJW BJW  9.4058
  AVE AVE  8.1495
  CNF CNF  6.2339
  BJQ BJQ  9.5604
   HA GLN  0.0000
  DCO DCO  5.3300
  HB2 ASP  0.0000
  DNW DNW  5.7324
  DHE DHE  5.5156
  HD1 PRO  0.0000
  AGK AGK  6.6796
   HN AS1  1.0000
  HE2 HIS  1.0000
 HG21 THR  0.0000
  DJY DJY  5.4302
  DJN DJN  5.1962
  BSV BSV  8.2929
  BAT BAT  6.6642
  CAD CAD  5.7323
  AVS AVS  7.4016
  AKP AKP  8.6959
  CIV CIV  7.6253
  APP APP  7.1362
  BUB BUB  7.4924
  DEH DEH  6.0058
  AGM AGM  6.7238
  AUQ AUQ  5.5552
  CMG CMG  7.0432
  COA COA  10.3845
  AJX AJX  6.2380
  AJV AJV  8.1755
  AFU AFU  6.6161
  ANV ANV  6.3557
   CZ TYR  1.7000
 HD12 LEU  0.0000
  DKG DKG  5.2009
  H33 XK2  1.0000
  C36 XK2  1.7000
   CB ALA  2.0000
  CJI CJI  6.3626
  ARB ARB  6.5900
  DPL DPL  5.9546
  DLK DLK  5.5730
  BCA BCA  5.3956
  ABL ABL  14.9486
  BZG BZG  8.7609
  AUF AUF  8.1183
  CWB CWB  5.1810
  BHL BHL  5.3143
  CD2 HSD  1.7000
  BYG BYG  6.6958
  BMM BMM  6.1361
  HB1 TYR  0.0000
  CKL CKL  5.5719
   HN ILE  1.0000
  CD2 HIS  1.7000
  BIQ BIQ  21.6092
  C62 XK2  1.7000
  HG1 LYS  0.0000
  CDU CDU  5.0187
  AYM AYM  5.1506
  DJE DJE  7.9660
  HD1 TYR  1.0000
  C23 XK2  1.7000
  DCE DCE  5.6898
  CIT CIT  5.0657
  BSN BSN  6.1213
  ABX ABX  16.2608
  CIK CIK  5.1171
  DOC DOC  5.4731
  CKM CKM  7.7586
  BWQ BWQ  5.7659
  CEV CEV  6.7077
  BYO BYO  8.8815
  BTS BTS  5.3070
  CNQ CNQ  10.2881
  AGA AGA  6.3959
  CLC CLC  14.1927
  CLG CLG  18.3288
  AUC AUC  6.9283
  HG1 QSI  0.0000
  CKR CKR  17.2836
  BQD BQD  10.3073
  CLY CLY  9.3492
  AZX AZX  6.7269
  ASI ASI  8.2626
  AZA AZA  5.3674
  CKE CKE  7.0003
    H ASN  1.0000
  HZ1 LYS  1.0000
  CCS CCS  8.5849
  CJB CJB  5.1131
  BXD BXD  5.5189
  BKP BKP  7.4863
  CNR CNR  20.2709
  HB1 GL2  0.0000
  CKQ CKQ  17.4426
  DPO DPO  5.9843
   OH TYR  1.4000
  C34 XK2  1.7000
  DFK DFK  6.4795
    O PRO  1.4000
  BWG BWG  6.7023
  AEZ AEZ  10.6389
   H4 TSA  1.0000
  DGW DGW  5.7436
  BYT BYT  6.5511
  BQZ BQZ  5.2065
  AZE AZE  5.7274
  BHN BHN  5.5932
  CWI CWI  5.5592
   CD GL2  1.7000
  CAU CAU  5.0039
  AZN AZN  6.0482
  CYM CYM  5.2070
  AKZ AKZ  9.8018
  CUB CUB  5.7952
  CE2 PHE  1.7000
  DDK DDK  5.7996
    H THR  1.0000
    H LYS  1.0000
  DDF DDF  5.5960
  DPZ DPZ  6.1586
  DJL DJL  5.7779
  AIJ AIJ  9.6755
  BKQ BKQ  13.7945
  BFL BFL  5.3705
  DNB DNB  5.0985
  CXP CXP  8.6973
  AXU AXU  5.6164
  AUV AUV  5.2459
  BWR BWR  7.3447
    C THR  1.7000
  CXS CXS  5.7417
  AWE AWE  7.6438
  DBU DBU  5.7484
  CKC CKC  5.2977
  BGG BGG  5.0026
  CRR CRR  7.8598
  CZE CZE  7.1763
  BVM BVM  5.4110
  AKE AKE  6.4244
  BTP BTP  5.3084
  AWG AWG  5.1797
  OD1 AS1  1.4000
  DHI DHI  6.2926
  AEE AEE  10.5913
 HD23 LEU  0.0000
  CYF CYF  11.8161
  HG1 SER  1.0000
  BTE BTE  6.4310
 HH22 ARG  1.0000
  CCX CCX  6.9937
  DDW DDW  5.4810
  DCF DCF  5.1002
  DAN DAN  5.0890
  CAK CAK  8.5064
  AXV AXV  5.5718
  DFR DFR  5.0149
  DAB DAB  5.1016
  DIF DIF  5.6376
  BVS BVS  5.2442
  DOR DOR  5.5680
  AGL AGL  7.3744
   CB GLU  2.0000
  BZW BZW  6.8933
  BRA BRA  5.5764
   H8 QSI  1.0000
  CJP CJP  5.2963
  BPC BPC  5.2948
  AGI AGI  6.7277
  BCU BCU  5.8531
  AMR AMR  5.7251
  HD2 PRO  0.0000
  BPO BPO  11.1583
  ARU ARU  5.3140
  BSH BSH  5.6366
  AAK AAK  10.7722
  BTW BTW  5.5229
  AQJ AQJ  7.0451
  AFO AFO  7.8234
  AUH AUH  5.9303
  ATS ATS  7.1828
  H10 QSI  1.0000
  HD2 HIS  1.0000
  DEL DEL  5.8644
  DDB DDB  6.6940
  AIE AIE  5.9963
  CZT CZT  7.5279
  DBM DBM  6.3095
  BKK BKK  7.3845
  DBN DBN  6.3456
  DPH DPH  5.5230
  AYR AYR  6.4644
   CA TYR  2.0000
  DPT DPT  6.3151
  BBU BBU  5.2616
  AQT AQT  5.8928
  CWC CWC  5.4370
  ATO ATO  6.5709
  CCU CCU  7.2087
  BMW BMW  5.9259
  ADH ADH  6.2240
  DCK DCK  6.9441
  GRD GRD  0.0000
  CQV CQV  9.4594
  CGK CGK  6.4547
  CYN CYN  5.5057
  HE2 GL1  1.0000
  DAD DAD  7.2837
    N CYS  1.5000
  CAC CAC  6.4183
  AMS AMS  8.7566
  CQD CQD  7.5328
  BXH BXH  6.0421
  BHX BHX  20.2409
 HD13 ILE  0.0000
  BUY BUY  5.7528
  BUU BUU  5.1055
  CQB CQB  7.7115
  DIH DIH  5.2053
  CPI CPI  6.9371
  CNZ CNZ  5.9662
  BFT BFT  6.4907
  CKV CKV  17.2785
  BUO BUO  6.4318
  BAI BAI  5.5262
  DMI DMI  5.0878
  BGH BGH  5.8191
   HN HSE  1.0000
   CB HSD  2.0000
  ASV ASV  6.3779
  BUW BUW  7.7237
  BKL BKL  8.8805
  AJE AJE  5.4094
  CUE CUE  5.1560
  BLU BLU  8.3787
   HA TYR  0.0000
    N SEP  1.5000
  AEV AEV  6.0560
  BZO BZO  5.2217
    O TRP  1.4000
  DCV DCV  6.8107
  OD2 AS2  1.4000
  BFB BFB  6.0420
  AMD AMD  6.2583
   CA HSD  2.0000
  BEF BEF  6.2605
  APK APK  5.3217
  AKM AKM  5.6491
  APU APU  5.7587
  CSY CSY  8.6146
  C10 TSA  2.0000
  SP1 SP1  1.0000
  H7A XK2  0.0000
  CNW CNW  14.0740
   H2 HOH  1.0000
  DOX DOX  5.7630
  CUI CUI  5.7798
  CJC CJC  6.2249
  BNY BNY  9.8854
  ADB ADB  5.2783
  HD2 TYR  1.0000
  HE1 HSD  1.0000
  HB1 ASP  0.0000
  C79 XK2  1.7000
   CA LEU  2.0000
  BMO BMO  16.4208
  BGM BGM  8.1152
  BKB BKB  11.8956
  ADX ADX  7.5183
  DEQ DEQ  5.5921
  ASJ ASJ  6.8517
  HB2 SEP  0.0000
   HA HSD  0.0000
  ABE ABE  7.3125
  CQG CQG  8.2056
  HZ3 TRP  1.0000
  AIO AIO  10.0051
  BEQ BEQ  5.4804
  BLL BLL  6.0477
  CJZ CJZ  5.5522
  CD1 TYR  1.7000
  CFT CFT  7.3455
  BPV BPV  9.2566
  CHK CHK  6.4408
 DUM2 DUM  0.0000
  AMH AMH  5.3104
  ATP ATP  6.5888
  HG2 GLU  0.0000
  CYB CYB  6.5667
  CRE CRE  6.2434
   HD AS1  1.0000
   O5 XK2  1.4000
  CQP CQP  8.5931
  DLB DLB  5.3037
  CNT CNT  15.3182
  DDV DDV  6.0983
  BOJ BOJ  6.4217
  BIR BIR  15.7288
  CDZ CDZ  5.2866
  AEC AEC  5.7035
   HN VAL  1.0000
    N SER  1.5000
  AZV AZV  6.0570
  BPN BPN  11.6484
  CRT CRT  7.0686
  HE1 LYS  0.0000
  CTW CTW  7.1452
  OH2 OH2  1.4000
  AYN AYN  5.3944
  BCV BCV  7.0921
  AVJ AVJ  5.7144
  AIH AIH  7.0949
  BAF BAF  5.0911
  AMC AMC  7.7545
  DPR DPR  6.0151
  DNJ DNJ  5.0761
  BRM BRM  7.9309
  AVR AVR  7.0110
  CCV CCV  6.6805
  COD COD  5.2359
    O HYD  1.4000
  AEQ AEQ  5.9423
  CJE CJE  5.7978
   CA QSI  2.0000
  ARY ARY  5.6796
   H5 XK2  0.0000
   HN HSD  1.0000
  C17 TSA  2.0000
  DBZ DBZ  7.2483
  CFE CFE  5.1608
  BTJ BTJ  10.1326
  CJJ CJJ  5.3175
  AZR AZR  8.8476
    N HSC  1.5000
  DMR DMR  7.0192
  BWI BWI  6.2985
  BHG BHG  5.7640
  BSM BSM  5.3436
  ANK ANK  6.2275
   CA HSC  2.0000
  BVV BVV  7.0584
  DNL DNL  5.4863
  BRW BRW  5.3228
  DGJ DGJ  5.0598
  BUJ BUJ  5.3276
  DQB DQB  6.9654
  H20 TSA  1.0000
  CXO CXO  5.7419
  BIP BIP  14.8197
  AJZ AJZ  7.2078
  DHA DHA  6.4753
  BKR BKR  7.1144
  BYK BYK  6.8621
  ACL ACL  9.4199
  AZT AZT  6.3939
  HG1 PRO  0.0000
  BOX BOX  7.4107
  CVF CVF  10.6845
  ALP ALP  5.8406
  AAR AAR  11.4516
  CUV CUV  6.2926
  DGR DGR  6.3755
  CIE CIE  6.4570
  DLF DLF  6.3425
  ASU ASU  6.2451
   CB HYD  2.0000
  CMO CMO  18.2112
  BWH BWH  7.8153
  CXD CXD  7.0449
  ADY ADY  7.3951
  ALR ALR  7.1263
  SPH BON  1.5000
  BKX BKX  5.1951
  DBG DBG  5.0907
  CED CED  6.4196
  BQT BQT  13.2442
  DBW DBW  12.0492
  CHF CHF  5.7036
  CIU CIU  6.1497
  C26 XK2  1.7000
  BPD BPD  5.0927
  ASA ASA  9.0688
  CPS CPS  5.1994
 HH21 ARG  1.0000
  BJK BJK  5.2592
  CUM CUM  5.7129
   N1 QSI  1.5000
  BLM BLM  7.5636
  BVI BVI  5.2456
   HE ARG  1.0000
  CEY CEY  6.9885
  CG2 ILE  2.0000
  H78 XK2  1.0000
  CDC CDC  6.4880
  CCL CCL  5.2290
  DKL DKL  7.6054
  CST CST  9.0919
  HB2 GL2  0.0000
  DOB DOB  8.1659
  AGU AGU  18.0634
  BTU BTU  9.1379
  DMX DMX  7.9051
  CSH CSH  5.3780
  AQS AQS  6.5731
  CTU CTU  9.9179
  BXL BXL  8.7103
  AFP AFP  5.4040
  HB1 LYS  0.0000
   HA AS2  0.0000
  BSJ BSJ  6.9943
   CA AS1  2.0000
  BPP BPP  5.5123
  CAP CAP  5.5649
  BOI BOI  9.2742
  AJJ AJJ  7.1986
   HZ PHE  1.0000
  DHQ DHQ  5.7300
 HD11 ILE  0.0000
   HA GL2  0.0000
  CZV CZV  10.5887
  ALY ALY  5.2668
  HD1 PHE  1.0000
  C27 XK2  1.7000
   CA GLU  2.0000
  AZB AZB  5.4951
  BHS BHS  11.6653
  CCH CCH  5.8906
    H PHE  1.0000
  BFW BFW  6.1882
  BEJ BEJ  5.5212
  HG2 GL2  0.0000
  HB1 HSD  0.0000
  AAH AAH  6.2424
  DCH DCH  5.2429
  AXW AXW  5.2435
  APZ APZ  5.0735
  CE1 HSC  1.7000
  AON AON  6.3096
  COV COV  8.4904
  BIK BIK  19.5575
   H2 OH2  1.0000
  DBI DBI  8.6562
  BAV BAV  6.5413
  BBA BBA  5.5718
  CDY CDY  5.1737
  HB1 ALA  0.0000
  BZR BZR  5.2812
  HB1 CYS  0.0000
  AVA AVA  5.1499
  O4' QSI  1.4000
   CE LYS  2.0000
  BNJ BNJ  5.5860
  BMA BMA  7.7918
  CUF CUF  5.8609
  CDV CDV  7.1984
  BUT BUT  5.5980
  BEP BEP  7.2738
  ALH ALH  8.1417
    C PRO  1.7000
  H62 QSI  1.0000
  BIT BIT  15.5621
  DNV DNV  5.7412
  C4' QSI  2.0000
  BNG BNG  8.8612
  DJU DJU  5.1037
  DML DML  5.8700
  CWJ CWJ  5.3300
  CSF CSF  9.2957
    H AS1  1.0000
  BBD BBD  5.7279
  H4' QSI  0.0000
  CDG CDG  8.0458
  AIM AIM  8.1696
  CCC CCC  5.9809
  AZW AZW  6.0530
  CBC CBC  6.9892
  ALZ ALZ  7.4791
  DJG DJG  6.1627
  CNL CNL  18.6237
  CJK CJK  6.6727
  AQA AQA  9.0319
  HD1 HIS  1.0000
  AAC AAC  17.9074
    C HSC  1.7000
  BDH BDH  5.3553
  DMB DMB  5.7271
  CD2 TYR  1.7000
  AAN AAN  5.3803
  CMJ CMJ  5.1855
  AWI AWI  5.6335
  BRJ BRJ  6.3546
  CQR CQR  5.8289
  HD2 HSC  1.0000
  BHU BHU  18.8797
  BDF BDF  5.2587
   CA AS2  2.0000
  BFF BFF  6.6571
  CSA CSA  11.9017
  CIL CIL  6.0270
  H26 XK2  1.0000
  DDM DDM  6.2422
  CMY CMY  7.2634
  CDN CDN  9.1711
  BGB BGB  5.2775
  HE2 HSD  1.0000
  BIX BIX  6.1121
  BRG BRG  5.4911
   CE MET  2.0000
  BGS BGS  5.4543
  AIT AIT  6.8797
  ACV ACV  9.8308
  CRF CRF  10.5987
  AWR AWR  5.4629
  AIA AIA  11.5630
  AEN AEN  11.5148
    C VAL  1.7000
    C AS2  1.7000
  HD1 ARG  0.0000
  CAT CAT  5.1523
  BYX BYX  5.5993
  DBC DBC  6.7805
  CNO CNO  13.8485
  CMZ CMZ  6.9974
  CFB CFB  6.1892
  BOS BOS  5.0516
  AWO AWO  6.7262
  DFY DFY  5.7271
  CLB CLB  15.6051
  HD2 LYS  0.0000
  DFV DFV  6.4198
  BKN BKN  10.7475
   HN GL2  1.0000
  DLM DLM  6.1735
  BGE BGE  5.0307
  AQQ AQQ  6.8577
  DND DND  7.4243
  DJA DJA  5.8240
  CEB CEB  7.7342
  ANT ANT  5.7289
   C2 TSA  2.0000
  OH2 TIP  1.4000
  DKD DKD  6.3943
  AMW AMW  8.1064
  AYD AYD  6.5551
  BCP BCP  6.1783
 H5'' QSI  0.0000
  BQJ BQJ  5.4100
 HH12 ARG  1.0000
  BPI BPI  7.8504
  DAO DAO  7.4545
   CD LYS  2.0000
   CB AS1  2.0000
  HB2 PRO  0.0000
  DJR DJR  5.3656
  HB2 HSC  0.0000
  CJM CJM  5.5928
  DJQ DJQ  6.5057
  BHK BHK  7.2659
   CA THR  2.0000
  DPJ DPJ  6.0153
  CZM CZM  5.0378
  H7B XK2  0.0000
  AXZ AXZ  5.3053
  AUT AUT  7.7198
   CD ARG  2.0000
  HD1 TRP  1.0000
  CWZ CWZ  6.2073
   CG HSD  1.7000
  AOM AOM  5.8336
  BDR BDR  5.2599
  ADC ADC  6.3944
  CKA CKA  5.9192
  CVY CVY  6.7716
  BPH BPH  7.8633
  OD1 ASP  1.4000
  CXX CXX  6.8203
    C ASN  1.7000
  CHT CHT  6.4402
  ASP ASP  6.5234
 H61B XK2  0.0000
  DEC DEC  5.6423
  AVL AVL  5.5973
  ASW ASW  6.5587
  AMV AMV  5.7529
  CCZ CCZ  7.7190
  DLA DLA  5.6779
  BYJ BYJ  5.4273
  AAQ AAQ  8.6496
  AOS AOS  11.2772
  DKA DKA  5.1618
  CFP CFP  7.4200
  DPC DPC  5.8653
  HD2 HSE  1.0000
  BGJ BGJ  5.4996
    D max  0.0000
    O AS2  1.4000
  DIK DIK  5.0217
  BKO BKO  8.5228
  BLZ BLZ  6.2362
 HG12 VAL  0.0000
  BJA BJA  5.3189
  AUP AUP  6.3549
    N THR  1.5000
  BUG BUG  5.7799
  CIJ CIJ  6.4498
  AWM AWM  6.0772
  BTX BTX  7.8680
  DOA DOA  6.0215
  DJH DJH  8.2741
  AVO AVO  6.4549
   CB THR  2.0000
  CAO CAO  9.1991
  DDZ DDZ  8.6552
  BIB BIB  17.2879
  C31 XK2  2.0000
  CCE CCE  6.1655
  BIV BIV  14.9068
  SP2 SP2  1.5000
  HG1 THR  1.0000
  BWD BWD  6.0867
  CD1 ILE  2.0000
  BYR BYR  5.0905
  ARL ARL  5.1925
  AEO AEO  7.3033
  DLL DLL  5.4495
  CWF CWF  8.4051
  APH APH  5.1388
  AUA AUA  5.0404
  AFE AFE  6.0192
  AEY AEY  8.6860
  APD APD  8.4379
  BAS BAS  5.4288
    O LEU  1.4000
  DDE DDE  5.2205
  APY APY  5.1122
   CA TRP  2.0000
   H2 TIP  1.0000
  C78 XK2  1.7000
  AZZ AZZ  6.1025
  HB1 HIS  0.0000
  BBR BBR  5.8404
  CFC CFC  6.3446
  CJF CJF  5.4173
  AKC AKC  6.0009
  CPW CPW  5.3605
  H26 TSA  1.0000
  AIP AIP  6.9074
  DFE DFE  5.0734
  CAB CAB  5.3806
  CNA CNA  18.2100
   CB ASN  2.0000
  CQQ CQQ  5.6094
  CGX CGX  5.4469
  CTB CTB  5.5064
  AKI AKI  6.2266
  HD1 ASP  1.0000
  H16 TSA  1.0000
    N ASN  1.5000
  DGG DGG  6.4461
  AWQ AWQ  5.5222
  BZD BZD  8.4947
   CA ILE  2.0000
  CKN CKN  5.3157
  DDN DDN  5.1712
  AZF AZF  5.8678
  BKS BKS  10.4336
  CAE CAE  8.7197
  AMA AMA  6.7717
  CSQ CSQ  7.1364
  AKG AKG  5.0223
   OD HYD  1.4000
  ABW ABW  5.2265
  C61 XK2  2.0000
   HG SER  1.0000
  CRB CRB  6.4666
  BYY BYY  10.7803
  C37 XK2  1.7000
  CXH CXH  5.3942
  BQI BQI  5.5368
    O ARG  1.4000
 HH11 ARG  1.0000
  BYN BYN  6.5153
  CGS CGS  5.2934
  DBE DBE  9.2819
  BOG BOG  10.2936
  DLG DLG  6.1577
  BFZ BFZ  5.4830
    C LEU  1.7000
  DHW DHW  5.6280
  CG1 ILE  2.0000
  DNC DNC  6.2791
  HB1 GLU  0.0000
  DGH DGH  6.1576
  AXP AXP  5.4859
  ACG ACG  8.5307
    N GLY  1.5000
   CG AS1  1.7000
  DBQ DBQ  5.4820
  DBO DBO  6.6613
   OG SEP  1.4000
  BZQ BZQ  5.7705
  AOV AOV  6.9131
  AXI AXI  9.1758
   N6 QSI  1.5000
  DIU DIU  9.5181
  AAL AAL  7.8340
    O SER  1.4000
   O1 XK2  1.4000
  AKK AKK  7.8171
  CZS CZS  10.8740
  BBO BBO  5.5232
   CG ARG  2.0000
   HB THR  0.0000
    C SER  1.7000
  AVK AVK  8.0385
   HN THR  1.0000
  BAJ BAJ  5.3202
  HD2 ASP  1.0000
  BDU BDU  8.3920
  BCF BCF  6.3039
  CLP CLP  16.9129
   HA SEP  0.0000
  CLI CLI  9.1610
  BNX BNX  5.2599
  BCJ BCJ  6.6527
  BYI BYI  7.2326
  ANB ANB  6.9056
  CPY CPY  5.9304
  BBW BBW  5.0470
  CYY CYY  5.0183
  CPJ CPJ  16.8663
  AHQ AHQ  6.4830
  AOL AOL  6.8892
  DLC DLC  7.3713
  CAF CAF  8.9937
  BHJ BHJ  5.8535
  HG2 PRO  0.0000
  BAM BAM  6.3759
  HE2 HSE  1.0000
  CBT CBT  5.3119
  APW APW  5.1148
  BGC BGC  5.4365
  DLU DLU  5.8870
  DBS DBS  5.7299
  COU COU  9.8106
  BRT BRT  5.7087
  BPL BPL  5.0239
  NH1 ARG  1.5000
   HN MET  1.0000
  DMQ DMQ  5.0183
  AKR AKR  7.1991
  DDA DDA  6.5320
  CJD CJD  5.7441
  H36 XK2  1.0000
  CPQ CPQ  10.5488
  BNT BNT  13.5589
  BNO BNO  8.3544
  DPI DPI  5.0310
  ACQ ACQ  8.9706
  DQQ DQQ  5.1421
  BOB BOB  5.7721
  AHV AHV  7.5399
  DOH DOH  5.5107
  AQG AQG  6.5937
  AZG AZG  6.2386
  AYK AYK  5.6486
  BIH BIH  7.3282
  CSO CSO  7.5771
  CXA CXA  5.1809
  HB1 GL1  0.0000
  BNK BNK  7.0381
  DPD DPD  5.1700
  CWW CWW  7.6349
  AWA AWA  6.0972
  AAY AAY  7.0888
  BCC BCC  5.0320
  AAD AAD  13.8028
  COO COO  10.2690
  CBL CBL  5.5524
  BAB BAB  5.0770
   HN ARG  1.0000
  CUZ CUZ  5.5976
  CTE CTE  7.0317
  BJD BJD  17.0277
  AWF AWF  6.3014
  AVD AVD  5.5586
  BVC BVC  6.0147
  DMM DMM  5.9026
  CTS CTS  8.7422
  CRD CRD  9.9998
   CA ASP  2.0000
  CBH CBH  9.1199
  CAG CAG  5.9803
   CB QSI  2.0000
  CEK CEK  5.3858
  DKU DKU  5.5254
  DAK DAK  5.6883
  CGI CGI  6.3368
  BNI BNI  5.3716
   HA PHE  0.0000
  DCY DCY  5.6802
  CGO CGO  6.6666
  BED BED  5.0737
  BAL BAL  5.3351
  DAS DAS  5.0965
  DMC DMC  5.3303
  CNM CNM  11.1862
  CTP CTP  7.4959
  HE2 GLU  1.0000
  BNQ BNQ  7.4208
  BLA BLA  16.9140
    H HIS  1.0000
  AKS AKS  6.5833
  HG1 CYS  1.0000
  AAF AAF  5.4836
  BQS BQS  6.5093
  CVW CVW  5.5252
  CME CME  9.0090
  AVC AVC  9.5782
  APJ APJ  5.3890
  DNN DNN  6.0737
  DCG DCG  6.8958
  HB1 MET  0.0000
  CXF CXF  6.4677
  BYP BYP  5.0072
  AQR AQR  6.2446
  BOP BOP  7.1699
  DGM DGM  5.1498
  H73 XK2  1.0000
  BFD BFD  5.5855
  CZ3 TRP  1.7000
  BHH BHH  5.4878
  AFR AFR  12.7213
  BGU BGU  5.0743
  H5' QSI  0.0000
  BPX BPX  12.5931
  AJG AJG  8.3416
    N QSI  1.5000
  BDW BDW  6.3576
  CJU CJU  5.0761
  BLC BLC  5.1826
  CD2 PHE  1.7000
  DMU DMU  6.2500
  CGY CGY  6.6113
  DMF DMF  5.3006
  H27 XK2  1.0000
  BWC BWC  5.5256
  DGD DGD  5.1098
  H29 XK2  1.0000
  AAV AAV  21.9882
  CE1 PHE  1.7000
  AGQ AGQ  5.9345
  BHZ BHZ  20.7721
  CVG CVG  5.3408
  CCF CCF  5.2107
  COR COR  5.5755
  CEW CEW  6.4452
  AHG AHG  13.9442
  DAZ DAZ  6.5793
  CNS CNS  8.4191
    C GLU  1.7000
  BUF BUF  5.4915
  BGQ BGQ  5.1684
  ND1 HIS  1.5000
  DGL DGL  6.0108
  AYF AYF  5.8730
  BVY BVY  5.4613
  CBV CBV  7.5846
  DAG DAG  7.2342
  BRY BRY  5.8873
  AZC AZC  6.6011
 HE21 QSI  1.0000
  CSD CSD  5.0047
  BWW BWW  10.6224
  BNA BNA  6.2636
  BJU BJU  14.0312
  BHV BHV  9.6251
  BYZ BYZ  5.0651
  CJX CJX  7.4649
  CII CII  6.7526
  AWS AWS  5.3565
  DAQ DAQ  6.4625
  CBR CBR  8.7227
  AAA AAA  21.1211
  DEB DEB  5.8761
  DBH DBH  5.6762
  CPD CPD  11.6401
  CRO CRO  6.2183
  CSC CSC  7.4444
  HB1 HSE  0.0000
  DHJ DHJ  6.0075
  AUY AUY  5.2424
  ASQ ASQ  5.8775
  ANC ANC  5.3944
   CD ILE  2.0000
  BVZ BVZ  5.2587
  BFA BFA  5.5978
  DPK DPK  6.1042
   CB SEP  2.0000
  CQI CQI  6.0257
  APL APL  7.3550
  AHK AHK  7.2810
  BLP BLP  5.3120
  BDS BDS  5.3727
  DBT DBT  5.0004
  HO5 XK2  1.0000
  ARJ ARJ  5.7104
  CBW CBW  6.8330
  BPJ BPJ  6.4098
   HA HSC  0.0000
  CYL CYL  6.8909
  BTR BTR  5.3143
  BLT BLT  6.1776
  ASD ASD  6.9379
  HB1 PRO  0.0000
  BVH BVH  7.0103
  DDG DDG  5.5204
  HE1 HSE  1.0000
  CVE CVE  6.4184
  BMR BMR  6.1500
  BCN BCN  5.9874
  AOH AOH  6.6440
  BIC BIC  14.9941
  BTN BTN  7.8646
  DJI DJI  6.7340
 HG23 VAL  0.0000
   HA MET  0.0000
  BFK BFK  5.4893
  AEK AEK  7.6542
  BQU BQU  7.0298
  BII BII  22.3133
   HH TYR  1.0000
  CIR CIR  5.5106
  BFU BFU  5.9035
  ANP ANP  14.1844
  CYH CYH  5.8202
  BXA BXA  9.0741
  CYV CYV  5.0821
  DKC DKC  8.9251
  CJA CJA  6.8586
  O23 TSA  1.4000
  CPR CPR  5.3576
  ADZ ADZ  7.8725
  BRN BRN  8.2025
  H24 XK2  1.0000
  AFD AFD  8.0492
    C AS1  1.7000
  BOT BOT  8.1356
  H2B XK2  0.0000
   O8 TSA  1.4000
  BAW BAW  5.5284
    N VAL  1.5000
  CXL CXL  6.6000
  AYI AYI  5.5940
  ABY ABY  6.4872
 HG11 ILE  0.0000
  BAZ BAZ  6.9850
   HN ASN  1.0000
   CB ARG  2.0000
  CD1 TRP  1.7000
   C6 QSI  1.7000
  CEM CEM  6.4815
  DNH DNH  5.4744
  BWP BWP  6.7720
  DIL DIL  6.2338
   O2 SEP  1.4000
  AUG AUG  5.9347
  AFW AFW  10.2260
  BBL BBL  5.3517
  NE2 QSI  1.5000
  ABB ABB  15.2303
    H ALA  1.0000
  BLB BLB  6.7220
  BJP BJP  5.1468
    O LYS  1.4000
  DPQ DPQ  5.7407
  BMT BMT  6.5320
  DKR DKR  5.0798
  CBN CBN  8.3003
  BDM BDM  6.8980
  DEU DEU  11.2679
  BXT BXT  5.4935
  BGW BGW  5.1244
  AVI AVI  6.7633
   HA THR  0.0000
  CKW CKW  8.4271
  CAH CAH  6.8330
  BAX BAX  5.3948
  DHP DHP  6.2558
  AWP AWP  7.1548
  BOW BOW  5.0576
  CMU CMU  15.7664
  BDI BDI  5.1745
  C21 XK2  1.7000
  BSI BSI  8.0672
  ATF ATF  6.1308
  DNS DNS  5.0662
  CHP CHP  7.7908
  CON CON  8.4331
  CNV CNV  15.8608
  ND1 HSC  1.5000
  CGN CGN  8.5283
  DJS DJS  6.0228
   CA GL2  2.0000
   C7 XK2  2.0000
  DQH DQH  5.3028
  CLH CLH  13.5381
   H4 XK2  0.0000
  CMH CMH  5.4722
  DJV DJV  6.5951
  BRU BRU  8.3583
   C5 XK2  2.0000
    N LYS  1.5000
  BSY BSY  9.4462
  ADD ADD  10.5355
  CGV CGV  7.8194
  BTG BTG  6.4432
  BXJ BXJ  5.5539
  APA APA  6.2198
  BYH BYH  6.2604
  BDD BDD  7.3843
  AWV AWV  5.7034
   HA AS1  0.0000
  BGR BGR  5.7420
  CGL CGL  5.7564
  ARV ARV  8.0642
  AHB AHB  16.6599
  AJW AJW  6.1298
  AWU AWU  5.7639
  AJS AJS  7.8079
  BWS BWS  5.1095
  BWF BWF  8.8453
  CXK CXK  6.8534
  CXB CXB  9.4526
  CKF CKF  5.5916
  BGY BGY  5.2631
  AST AST  9.0418
  AFZ AFZ  8.8351
  ABU ABU  7.0416
  HB2 TRP  0.0000
  HD1 ILE  0.0000
  CXC CXC  5.0482
  CHD CHD  5.0631
  DFQ DFQ  5.4377
    O GL2  1.4000
  BXZ BXZ  5.1623
  BEW BEW  5.3373
  BZN BZN  5.8278
  DHN DHN  5.6957
  CMT CMT  11.2437
  BQP BQP  5.2101
    C GLY  1.7000
  APE APE  5.6819
  AIL AIL  7.4675
   HN GLN  1.0000
  AXH AXH  5.1689
  HB1 SEP  0.0000
  DPE DPE  5.4720
  BUM BUM  5.8427
  BAD BAD  6.0222
  ADA ADA  13.8163
  BEA BEA  7.7700
  C35 XK2  1.7000
  DOI DOI  6.0975
  AVT AVT  6.9710
  AHO AHO  5.4483
  CZY CZY  5.5228
  CUS CUS  5.4315
  HH2 TRP  1.0000
  CAY CAY  5.4463
  ASC ASC  5.1096
  AYP AYP  5.6149
  ACT ACT  12.4077
  DKW DKW  5.0695
  C74 XK2  1.7000
   CG MET  2.0000
 HG22 THR  0.0000
  AJR AJR  5.7591
  H66 XK2  1.0000
  BXM BXM  5.4592
  CYU CYU  5.7894
  CEN CEN  5.5174
  BCI BCI  5.4583
  BLY BLY  6.1120
  CDD CDD  6.2767
  CH2 TRP  1.7000
  HT3 QSI  1.0000
  ADL ADL  5.2929
  CAV CAV  5.4765
  ALW ALW  7.0429
  CXY CXY  5.7710
  CG2 VAL  2.0000
  DGE DGE  5.8988
    H GLN  1.0000
    D min  0.0000
  HE1 TYR  1.0000
    O GLN  1.4000
  BTD BTD  5.3134
  BEY BEY  6.1577
  BXN BXN  6.7709
  AYY AYY  5.1844
  AXJ AXJ  5.5215
    O TYR  1.4000
   C9 TSA  2.0000
  BEX BEX  6.4661
  BAC BAC  7.8278
  AAB AAB  8.6808
  ACZ ACZ  7.9651
   C4 XK2  2.0000
  BAG BAG  5.6079
  CCI CCI  5.3061
  BPR BPR  5.8001
  BBX BBX  6.2864
  HE2 PHE  1.0000
  HB2 LYS  0.0000
  BCQ BCQ  5.6023
  DFM DFM  8.7483
  CVU CVU  5.2326
  ABR ABR  16.5950
    C ILE  1.7000
  DAM DAM  6.6182
  BXF BXF  5.7908
  CWN CWN  7.1653
  DAR DAR  7.0881
  APF APF  5.2305
  OD2 ASP  1.4000
    H CYS  1.0000
  BKF BKF  12.5747
  OE2 GLU  1.4000
  CBA CBA  7.7749
  BET BET  5.1283
  BAU BAU  5.3311
  ALC ALC  6.3870
  CQF CQF  7.2170
  AUW AUW  5.2598
   CA HIS  2.0000
  DDL DDL  5.0199
  ALQ ALQ  6.0419
   CB ILE  2.0000
  DDI DDI  6.4585
  BPU BPU  7.3218
 DUM1 DUM  0.0000
  CZU CZU  7.5933
   CG QSI  2.0000
  HA2 GLY  0.0000
  DNE DNE  6.1253
  DBP DBP  5.2656
  BRC BRC  6.6372
  DJO DJO  6.3026
  AED AED  15.5849
  BPW BPW  8.4255
  DGO DGO  5.0172
  BVA BVA  7.0121
  CSL CSL  6.5404
  BUS BUS  6.5281
  CHW CHW  6.8069
  CPT CPT  5.2938
  ADJ ADJ  6.3393
  BYV BYV  5.3246
  BTC BTC  6.8007
  BDG BDG  5.7807
  AXQ AXQ  5.5345
  BPM BPM  5.4706
  CIW CIW  5.2890
    N GLU  1.5000
  CKJ CKJ  5.2804
  BJC BJC  8.4481
  CYP CYP  8.1519
  BDT BDT  6.0587
  AWK AWK  7.0234
  DOT DOT  5.1565
   C5 QSI  1.7000
  AAO AAO  11.5949
   HN PHE  1.0000
  DPG DPG  5.6091
  CWX CWX  7.5474
  AHA AHA  12.3137
  DIM DIM  6.2337
  DIC DIC  6.0413
  C29 XK2  1.7000
  ARZ ARZ  6.2438
  ANJ ANJ  12.3081
  C75 XK2  1.7000
  CUL CUL  5.7267
  BJR BJR  15.4377
  AYE AYE  6.1919
  ANF ANF  5.0699
  ANS ANS  8.4915
  HD2 ARG  0.0000
  AIU AIU  10.8010
  CKG CKG  6.5603
  AVU AVU  7.4219
    N MET  1.5000
  H76 XK2  1.0000
  ABF ABF  17.9814
  CZA CZA  8.4158
  BIN BIN  6.8358
  BWN BWN  6.1333
  CYO CYO  6.6033
  BNW BNW  8.2002
  CCB CCB  6.0455
  ASR ASR  7.5633
  DFT DFT  6.9862
  CRP CRP  5.7440
  AYV AYV  5.3002
   HN GL1  1.0000
   CB LEU  2.0000
  HD1 LYS  0.0000
  ALL ALL  5.1210
  APR APR  5.5005
  BTQ BTQ  9.3091
  BTM BTM  5.9614
  BPA BPA  5.3070
  DAA DAA  7.1258
  BIZ BIZ  10.6478
  AMG AMG  5.9816
  AZD AZD  6.0263
  BGI BGI  5.6502
  CUG CUG  7.3294
  DMO DMO  6.1106
    H HSC  1.0000
  DDT DDT  5.8768
  BVD BVD  8.0398
  CWK CWK  5.5893
  CZG CZG  6.7525
  HG2 LYS  0.0000
   CB HSC  2.0000
  DPW DPW  5.2981
  CAA CAA  7.8547
   HN AS2  1.0000
  DDO DDO  6.6404
  ADG ADG  11.0849
  BIO BIO  5.6489
    C ARG  1.7000
  CSS CSS  5.0550
  ALN ALN  6.2543
    O GLY  1.4000
  BWT BWT  5.4606
  CWE CWE  7.8938
  AOT AOT  6.4987
   CG ASN  1.7000
  DMV DMV  5.5124
  CBK CBK  5.2872
  DFS DFS  5.6385
  CZQ CZQ  8.7258
   HA TRP  0.0000
  ABN ABN  12.7659
  AGG AGG  7.4848
  ALV ALV  6.5118
  BFO BFO  5.9881
  AUE AUE  7.2977
  ATG ATG  5.2065
  DKP DKP  5.8875
  DIP DIP  6.8298
   HN HSC  1.0000
  CFA CFA  7.0262
  BAA BAA  5.1563
  BRR BRR  5.7038
  AMO AMO  12.0163
  CYJ CYJ  5.1188
  CHY CHY  6.3665
   CA PHE  2.0000
   O1 SEP  1.4000
  CIM CIM  5.8605
  HD2 AS2  1.0000
  DFJ DFJ  5.3019
  CDS CDS  6.5971
  HG1 GLU  0.0000
  BQG BQG  6.5426
  HG1 GL1  0.0000
  CVD CVD  7.9506
  BKU BKU  12.9228
  COB COB  15.9337
  DPN DPN  5.7137
  CPL CPL  9.3906
  BUL BUL  9.6884
   CB ASP  2.0000
  BFY BFY  5.8043
  C32 XK2  1.7000
  AFN AFN  6.8288
  CXW CXW  5.0485
  ANL ANL  6.2900
  BYB BYB  6.7187
  DAV DAV  6.4631
  BPB BPB  6.7760
  DHD DHD  6.4525
  AYJ AYJ  5.4836
  ASL ASL  7.0229
  DJP DJP  6.2552
  AGZ AGZ  7.3144
    O AS1  1.4000
  DNO DNO  5.6031
  CEJ CEJ  5.1939
  AQD AQD  5.5628
   HD AS2  1.0000
  ATU ATU  5.4174
  AKN AKN  8.1098
  C25 XK2  1.7000
  BNC BNC  10.7654
  CAL CAL  6.3350
   N9 QSI  1.5000
  AEW AEW  9.7437
  CE1 HSD  1.7000
  BNH BNH  11.8809
  BXC BXC  8.1366
    C HYD  1.7000
  CQT CQT  8.9534
  CMA CMA  10.8279
  CBZ CBZ  7.9813
  BXR BXR  6.5781
  API API  5.3519
  CE1 HIS  1.7000
  BVU BVU  5.7641
  HB2 HYD  0.0000
  BEO BEO  5.1123
  DIX DIX  7.1016
   CA GLN  2.0000
  CSR CSR  5.7285
  BCR BCR  5.4145
  BPG BPG  10.1513
  BWV BWV  6.4762
  DDP DDP  9.6904
  BQA BQA  7.9775
  BEE BEE  5.2223
  ATA ATA  5.1807
  ATB ATB  10.3773
  CQW CQW  6.2862
  CMS CMS  14.1930
  CRG CRG  5.7695
  HB2 GLU  0.0000
  DNQ DNQ  5.1691
  BLV BLV  12.5148
  BFG BFG  5.9473
  AOJ AOJ  7.5358
   HA ASP  0.0000
  DIB DIB  5.2010
  CYC CYC  9.1174
  CPK CPK  5.8634
  CWP CWP  5.6142
  CIG CIG  5.6702
   C8 QSI  1.7000
  ALA ALA  9.7225
  BWK BWK  6.0685
  BQY BQY  5.0680
  HB3 ALA  0.0000
   HD HYD  1.0000
  AMZ AMZ  6.0178
  C24 XK2  1.7000
  BDQ BDQ  5.7826
  DKM DKM  5.6054
  BZI BZI  5.5832
  CVM CVM  5.3890
  CHQ CHQ  6.1858
  CDP CDP  5.2913
  CZH CZH  6.1272
  ADI ADI  7.5798
   H2 QSI  1.0000
  AHR AHR  9.6801
  DGZ DGZ  6.1801
  DBB DBB  6.4603
    O GLU  1.4000
  CQH CQH  5.6549
   C2 XK2  2.0000
  ARM ARM  5.0357
   CA VAL  2.0000
  CWQ CWQ  5.2534
  BQF BQF  5.6796
  BJH BJH  16.4395
  DII DII  5.4276
  ATD ATD  5.0434
  CZZ CZZ  5.9100
  CTH CTH  6.1939
  C13 TSA  2.0000
  BQC BQC  5.1562
  CYK CYK  7.0566
  BJF BJF  14.7332
   CB GL2  2.0000
  CYQ CYQ  8.1236
  CVO CVO  8.5521
  CNY CNY  13.9257
  DIR DIR  5.8276
  CLV CLV  5.0906
  BRZ BRZ  6.3778
  AUK AUK  5.0960
  AAI AAI  9.5841
 HG22 VAL  0.0000
  DOU DOU  5.0603
  CWU CWU  5.4782
  CFN CFN  5.8428
  DGY DGY  6.0900
  BNB BNB  13.1387
  DQJ DQJ  5.2142
  DKX DKX  7.6044
    C GLN  1.7000
  BDB BDB  5.6773
  ABI ABI  23.4849
  AET AET  7.5730
  CEL CEL  6.1277
  CLW CLW  15.7434
  CWO CWO  7.0537
   CB TYR  2.0000
  BUN BUN  12.3966
  AJB AJB  6.1266
  H75 XK2  1.0000
  CPC CPC  9.6751
  BPF BPF  12.6654
  BIL BIL  11.2271
    H AS2  1.0000
  DHX DHX  5.8307
  DAL DAL  8.2809
  BYA BYA  9.1663
  BWX BWX  6.4832
  ALX ALX  9.9401
  O5' QSI  1.4000
  BBJ BBJ  5.1878
  NE2 HSE  1.5000
    N ARG  1.5000
  AIK AIK  8.4531
  DDY DDY  5.8019
  CXR CXR  5.9974
  AZO AZO  5.0588
  AAW AAW  10.5105
  DPS DPS  8.3841
  DMK DMK  6.0535
  AXG AXG  7.5769
  H2A XK2  0.0000
  BMU BMU  12.8074
  HB2 HSD  0.0000
   CA GLY  2.0000
  ANN ANN  5.1085
  ALB ALB  9.2152
  CTA CTA  6.4895
  BLN BLN  6.0481
  DHK DHK  5.7001
  DFZ DFZ  5.4766
  CDX CDX  5.1764
  CXZ CXZ  8.0523
  BRK BRK  5.2278
  DBY DBY  5.2858
  BYE BYE  6.5117
  AXY AXY  6.4090
  BUE BUE  5.9125
  H61 QSI  1.0000
