# Supplementary material for: The Effect of Macromolecular Crowding on the Electrostatic Component of Barnase–Barstar Binding: A Computational, Implicit Solvent-Based Study
Source: PLoS One. 2014 Jun 10;9(6):e98618. doi: 10.1371/journal.pone.0098618 (PMC4051634; doi:10.1371/journal.pone.0098618)
Supplement: File S1 — Contains sample pdb files used in our analyses; each contains the barnase/barstar complex with a specific random placement of crowders of varying radii at 30% crowding density. Also included are files specifying, for each pdb file, the radii of each atom and model crowder. (TAR) [file pone.0098618.s005.tar › vary30percent_pdb/crowders_radii-6.siz]

aaaaaannnrrrrrrrr
  HN2      1.0000
 R185      1.8500
 HCT1      1.0000
  HN1      1.0000
  R15      1.5000
  NCT      1.5000
 OCT1      1.4000
 OCT2      1.4000
  HT1      1.0000
  HA1      0.0000
  CNT      1.7000
 HCT2      1.0000
 HT2G      0.0000
  NXT      1.5000
  OT1      1.4000
  CAY      2.0000
   OY      1.4000
  R18      1.8000
 HT2B      0.0000
  R20      2.0000
  R05      0.5000
 R195      1.9500
   CY      1.7000
 HTB3      0.0000
  HT2      1.0000
  R14      1.4000
  CTB      2.0000
  CAT      2.0000
  R19      1.9000
 HTB2      0.0000
  R00      0.0000
  R10      1.0000
   NT      1.5000
  HT3      1.0000
  R17      1.7000
 HT2A      0.0000
  HA2      0.0000
 R135      1.3500
 HT2C      0.0000
  OT2      1.4000
  ONT      1.4000
  CT2      2.0000
 HTB1      0.0000
  HNT      1.0000
  HY3      0.0000
  HY1      0.0000
  HY2      0.0000
  OXT      1.4000
   N7 QSI  1.5000
  DTY DTY  6.4195
  CYZ CYZ  8.5118
  BOO BOO  10.8190
   C6 TSA  1.7000
  AFY AFY  6.1127
  CJL CJL  5.7882
  CAI CAI  5.4485
  BNV BNV  7.1989
  CFM CFM  6.2695
  BYC BYC  6.8531
  ADP ADP  12.3144
  BXK BXK  7.4999
  BQR BQR  6.0491
  BYW BYW  8.3130
   HA HYD  0.0000
    N PHE  1.5000
  DLN DLN  6.1483
  CVA CVA  6.0943
  BMB BMB  5.2737
  HB1 AS1  0.0000
  DOF DOF  5.3171
  CNK CNK  5.4077
  BRS BRS  6.9770
   CD PRO  2.0000
  BRB BRB  5.3110
  BMD BMD  12.6970
  H2' QSI  1.0000
  DTX DTX  5.0903
  BPY BPY  7.9378
    C PHE  1.7000
 H31B XK2  0.0000
  BND BND  8.2951
   C3 XK2  2.0000
  AVY AVY  5.4405
   HN SEP  1.0000
  CIB CIB  6.0951
  CUC CUC  10.9387
  BUR BUR  6.4114
  ASS ASS  5.6822
  CCK CCK  7.1973
  BGX BGX  12.0196
  BHT BHT  6.1246
  CBF CBF  5.0591
  C3' QSI  2.0000
  ATX ATX  9.3114
  H79 XK2  1.0000
  CQS CQS  5.3855
  AHY AHY  6.6469
  CHG CHG  5.3436
  APV APV  6.2371
  DMZ DMZ  6.6649
  BSX BSX  6.6848
  DCL DCL  5.1571
  AEM AEM  11.1829
  DXM DXM  7.0648
  CDF CDF  6.1750
  AGD AGD  6.0280
  HD1 HSD  1.0000
  AXE AXE  5.3401
  BJS BJS  5.6758
  DID DID  5.1813
  CEF CEF  5.0662
  AGN AGN  6.6616
  CYR CYR  7.4218
  AMK AMK  6.0417
  CTQ CTQ  10.0085
  BBB BBB  5.4612
  AFT AFT  5.3934
  CDJ CDJ  5.8740
  ATE ATE  5.3838
  CD2 HSE  1.7000
  BNU BNU  6.5467
  BZF BZF  5.7443
  BMN BMN  7.5256
  DDD DDD  7.1852
  CWH CWH  9.2059
  CRV CRV  8.1951
   CG ASP  1.7000
  DOS DOS  5.3272
  DSR DSR  5.5620
    C CYS  1.7000
  DSF DSF  6.1196
  AFH AFH  6.7795
  ARD ARD  6.6308
    C TRP  1.7000
  DRJ DRJ  5.1743
  CYT CYT  7.3149
  COE COE  5.3158
  BIG BIG  16.6054
  AFI AFI  16.3830
  DWA DWA  5.0431
  ASF ASF  8.0609
  BHY BHY  13.6470
  CUK CUK  8.4490
  DJX DJX  6.9282
  CAM CAM  7.9307
  CTG CTG  8.3888
  DDU DDU  5.9229
  CYG CYG  9.0709
  HE1 GL1  1.0000
  ASX ASX  6.3343
  CKI CKI  5.4249
  HB2 AS2  0.0000
  DLE DLE  5.1396
  BTK BTK  6.8116
  CHS CHS  6.1978
  BUI BUI  6.1077
  HE2 TYR  1.0000
  DKN DKN  5.8542
  BTO BTO  5.4887
  BSK BSK  8.8859
  ARI ARI  9.5089
   HA GLU  0.0000
  BYQ BYQ  7.8286
  H22 XK2  1.0000
  HE3 TRP  1.0000
  COK COK  5.8138
  AKW AKW  7.0189
  ALU ALU  5.9076
  DMY DMY  6.1647
  BXB BXB  5.1043
  OD1 AS2  1.4000
  CKY CKY  9.5203
  BIS BIS  17.6650
  DTH DTH  5.3840
  DQZ DQZ  6.1682
  CDR CDR  5.0601
  DHT DHT  5.1641
  CCD CCD  7.1178
  BWU BWU  5.0778
  CXI CXI  5.7942
  BYD BYD  7.3896
  CGG CGG  6.1329
  DWX DWX  6.9275
   CB GLN  2.0000
  CE1 TYR  1.7000
  AGT AGT  6.0795
  ADW ADW  8.7906
  HG2 QSI  0.0000
  DKF DKF  6.1854
   C1 XK2  1.7000
    O ASN  1.4000
  AOB AOB  7.0612
  DOL DOL  5.5718
  DGP DGP  5.6936
  CZI CZI  5.3920
  CPN CPN  5.4336
  CZN CZN  5.7725
  AEU AEU  6.0750
  C18 TSA  1.7000
  ANX ANX  6.5831
  CMF CMF  5.4939
  BRP BRP  7.3909
  BIE BIE  8.4601
   CD QSI  1.7000
  CRM CRM  8.6552
  AIS AIS  5.6266
  AWN AWN  6.0808
   H5 TSA  1.0000
  BBQ BBQ  7.0900
  BLK BLK  11.4039
  ALD ALD  9.5958
  CSM CSM  11.2361
  BZP BZP  5.0696
  DIG DIG  5.2512
  AIY AIY  7.1317
  ACD ACD  12.2690
  CLZ CLZ  6.7200
  CZL CZL  10.4030
  DIE DIE  5.3799
  BKH BKH  5.9215
  AMP AMP  9.0081
  AOY AOY  7.4307
  CXG CXG  11.6110
  COF COF  6.6419
  BFH BFH  5.7216
  DBX DBX  6.7722
  BBH BBH  5.9948
  BSE BSE  5.6193
  AKF AKF  10.0197
  CGC CGC  6.4266
   CB CYS  2.0000
  DEK DEK  6.1809
  DHC DHC  5.3154
  BHM BHM  16.1376
  APS APS  5.3752
   C4 QSI  1.7000
   CZ PHE  1.7000
  O3' QSI  1.4000
  CKS CKS  5.4227
    N HIS  1.5000
  CXT CXT  5.0820
  CFO CFO  5.8123
  CFH CFH  6.0350
  AIR AIR  5.0538
  HB2 SER  0.0000
  CRA CRA  10.6562
  O2S QSI  1.4000
  APX APX  7.7365
  BEU BEU  6.1368
  ACY ACY  12.0133
  DRO DRO  5.3927
  H37 XK2  1.0000
  CKZ CKZ  7.4546
    O VAL  1.4000
  DEA DEA  5.3527
  BOE BOE  5.7857
  CWD CWD  6.7686
  CEO CEO  5.1097
  CTD CTD  7.5336
  DFN DFN  6.9955
  ACC ACC  10.6572
  HE1 HSC  1.0000
   CA ALA  2.0000
  DAP DAP  5.7887
  AQI AQI  5.1924
   H1 OH2  1.0000
  CJG CJG  5.0349
  AYX AYX  7.7508
  DVC DVC  5.6764
  BJB BJB  5.4720
  CSX CSX  7.8992
   CD GLN  1.7000
  AGJ AGJ  7.5980
  CDL CDL  8.1161
  CXN CXN  9.6379
  BVO BVO  5.0214
  DWO DWO  5.3625
  AEF AEF  11.8221
    H ARG  1.0000
  AXT AXT  8.5635
  AQC AQC  6.7450
    N AS2  1.5000
  BEZ BEZ  7.3870
  CRN CRN  10.6058
  BWJ BWJ  6.1739
  AES AES  7.9191
  BXV BXV  5.8821
  AEI AEI  5.2115
  APQ APQ  6.7772
  OE1 GLU  1.4000
  H34 XK2  1.0000
  DEF DEF  6.1418
  DAT DAT  7.6241
  CBI CBI  6.8413
  HE1 TRP  1.0000
  CTC CTC  7.0455
  DIO DIO  7.9221
  CXE CXE  6.2109
  CQL CQL  8.6743
  BNE BNE  5.4382
  CVL CVL  14.5783
  CLE CLE  5.5754
    N HSD  1.5000
   CB PRO  2.0000
  DGS DGS  8.9919
  CHU CHU  5.0129
  BOQ BOQ  5.3835
  HG2 ARG  0.0000
  CEI CEI  5.4105
  HB2 PHE  0.0000
  DQF DQF  5.6519
  CTI CTI  12.9082
  CMQ CMQ  10.3655
  BKV BKV  7.2840
  AVF AVF  7.7042
  DES DES  6.0120
  CGQ CGQ  5.9546
  BIU BIU  17.2880
    O HSD  1.4000
  BBM BBM  5.6432
  CVQ CVQ  14.2603
  AQP AQP  6.2566
  AOD AOD  6.4868
 HG13 VAL  0.0000
    H MET  1.0000
  DXV DXV  7.0339
  H12 TSA  1.0000
  BUC BUC  9.2224
  AVW AVW  5.7266
   HA LYS  0.0000
  CWY CWY  7.7526
  BDX BDX  6.1160
  ARC ARC  8.7087
  C5' QSI  2.0000
  ASG ASG  5.7831
  AMB AMB  5.1867
   CG TYR  1.7000
  C33 XK2  1.7000
   CA SER  2.0000
  BLE BLE  7.1355
  BZM BZM  5.3717
  DUL DUL  6.7007
  HB1 ARG  0.0000
  AYL AYL  5.1896
  C28 XK2  1.7000
  BCS BCS  5.1719
  BNF BNF  9.8341
  BHI BHI  9.5577
  BBZ BBZ  5.7615
  DXC DXC  6.3805
  BFJ BFJ  5.6776
  AZI AZI  6.6122
  AKD AKD  7.6959
  CSV CSV  11.0128
  HB1 AS2  0.0000
  CCQ CCQ  6.6848
  AUD AUD  5.8288
  BNM BNM  10.9686
  ALI ALI  5.4480
  OD1 ASN  1.4000
  C67 XK2  1.7000
  C72 XK2  1.7000
  DNR DNR  5.0963
  CBE CBE  5.9849
  CLO CLO  5.9689
  BJT BJT  6.7242
  ABM ABM  8.0507
  CNH CNH  5.0455
  C1' QSI  2.0000
  AHX AHX  9.8404
  DMG DMG  6.3473
  ACO ACO  7.9559
   HN ALA  1.0000
  CBM CBM  5.0356
   HN HYD  1.0000
  CGZ CGZ  5.8419
  BSC BSC  6.2604
  HG1 MET  0.0000
  DFF DFF  5.3921
  BSU BSU  6.1759
  BKI BKI  5.0988
  BCZ BCZ  5.4827
  AGV AGV  13.7859
  AKJ AKJ  5.5677
  CBX CBX  7.9514
 HE21 GLN  1.0000
   HG CYS  1.0000
  AUZ AUZ  8.4615
  AYT AYT  7.9222
  BQV BQV  7.0633
  AIC AIC  6.2017
   OC VDW  0.0000
  BVX BVX  5.6254
  HB1 LEU  0.0000
  DTD DTD  5.5574
  DGK DGK  5.4097
  N10 QSI  1.5000
  AYZ AYZ  5.1888
  BRF BRF  8.8786
  BPT BPT  6.3653
  CHZ CHZ  5.5999
  BKC BKC  5.7631
  BJI BJI  6.9791
  BCG BCG  5.2807
  H35 XK2  1.0000
  BLX BLX  6.0741
  BYU BYU  5.7288
  CHB CHB  5.5672
  BPZ BPZ  6.3065
   HA HSE  0.0000
  BJL BJL  14.4309
  AGS AGS  5.0677
   CD GLU  1.7000
  DNU DNU  5.3153
  AGF AGF  6.0690
   CB HIS  2.0000
  CND CND  5.6664
  ARS ARS  5.6305
  DWW DWW  6.6200
  CTV CTV  8.2749
  DRM DRM  5.5603
 H2'' QSI  0.0000
  AWX AWX  5.7317
  AJL AJL  11.6111
  OH2 HOH  1.4000
  CHV CHV  5.1806
  DLY DLY  6.6905
  DGU DGU  7.7498
  CD2 LEU  2.0000
  BGF BGF  6.5171
  BLI BLI  7.4985
  DGB DGB  6.3015
 HD22 LEU  0.0000
  DCX DCX  9.1494
  CZF CZF  7.1513
  CTY CTY  16.1484
    O THR  1.4000
  CHN CHN  5.5244
  DIW DIW  8.2192
  AKV AKV  10.4472
  AEJ AEJ  7.9136
  DMA DMA  5.1357
  ARR ARR  6.9643
  HD3 ILE  0.0000
  CDM CDM  5.1187
  ACI ACI  12.2701
  H71 XK2  1.0000
  DAI DAI  8.1929
  AMI AMI  5.8818
  CD1 PHE  1.7000
  CKB CKB  5.1383
  BLQ BLQ  6.4843
  AOP AOP  5.2855
  AWC AWC  7.7258
  DLP DLP  7.7465
  DEZ DEZ  6.2037
  DCC DCC  6.9397
  AZL AZL  6.3238
  AHP AHP  8.0455
  DRL DRL  6.5405
  CSU CSU  11.0977
  AYW AYW  5.0693
   CG LYS  2.0000
  CGP CGP  6.9750
  DAH DAH  5.1126
  DWU DWU  5.9383
  ANI ANI  5.2055
  DUG DUG  5.9537
  DNX DNX  5.5797
  BGD BGD  5.3020
  CSB CSB  11.8096
  ATL ATL  9.0845
  DDC DDC  5.2641
  CLF CLF  6.2613
  AOO AOO  6.1601
  CGR CGR  6.3637
  AXM AXM  6.8008
   CG HIS  1.7000
  CHE CHE  5.7761
  CIC CIC  5.9403
   O7 TSA  1.4000
  DEM DEM  5.9694
  BCM BCM  5.0282
 HD22 ASN  1.0000
  ATV ATV  5.7886
    C LYS  1.7000
  BGA BGA  6.0808
  CHA CHA  8.3711
  CGE CGE  6.2863
  DTS DTS  5.6030
  AGC AGC  7.3873
  DSW DSW  5.9339
  DMJ DMJ  6.1426
  DXK DXK  5.6739
   HB ILE  0.0000
  CEU CEU  6.0598
  CUT CUT  7.2916
  BKA BKA  9.9683
  BWL BWL  5.8999
  CVT CVT  11.1242
  BCY BCY  8.3321
  AVB AVB  5.2006
 HG22 ILE  0.0000
  CWL CWL  5.7824
  CDI CDI  5.1320
  BJX BJX  5.7043
  CEQ CEQ  7.6172
  AVZ AVZ  6.6050
  BVW BVW  6.0351
  AHM AHM  8.3501
  HB2 ARG  0.0000
  DTJ DTJ  6.9402
  BPQ BPQ  5.8188
  BWY BWY  7.6916
  BON BON  6.7808
  ABT ABT  6.4574
  C20 XK2  1.7000
  CQC CQC  18.4509
  ANY ANY  6.3582
  BKT BKT  6.2716
  AXA AXA  5.3143
  DLO DLO  7.0306
  BDA BDA  9.0851
  BCX BCX  5.1825
  BMS BMS  5.0136
  COG COG  5.6814
  BCL BCL  5.2343
  AOA AOA  5.4897
  CVS CVS  5.8801
   CZ ARG  1.7000
  AIX AIX  5.6211
  DEW DEW  6.1809
  CUD CUD  5.4690
  BOH BOH  7.6246
  ASY ASY  8.0765
  CJO CJO  5.9343
  DRN DRN  8.6089
  CZB CZB  7.3397
  BHW BHW  9.9386
  DPY DPY  9.3332
  DEG DEG  6.0243
  CBO CBO  5.2044
  CLA CLA  6.1489
    H ILE  1.0000
  CCJ CCJ  9.9709
  AUR AUR  5.1175
    N ALA  1.5000
  CKT CKT  5.4060
  DED DED  6.2805
  BOV BOV  7.1750
  BOM BOM  7.6101
  DNF DNF  7.5187
  CJW CJW  7.4791
  BAQ BAQ  5.5550
  O15 TSA  1.4000
  NE2 HSD  1.5000
  OE2 GL1  1.4000
  CMM CMM  5.1553
   CB TRP  2.0000
  BMQ BMQ  6.0865
  AUU AUU  6.7271
  ANO ANO  11.8235
  HE1 HIS  1.0000
  AFQ AFQ  5.4666
  DWR DWR  5.0861
  AMT AMT  5.5838
   CD GL1  1.7000
  CBY CBY  6.1881
  ALG ALG  8.5408
 HG21 VAL  0.0000
  AOQ AOQ  7.7698
  DWL DWL  6.2008
  OE1 QSI  1.4000
  HG2 MET  0.0000
  HB2 HSE  0.0000
  BTF BTF  7.2378
  BST BST  5.3004
  AFF AFF  5.1686
   HN CYS  1.0000
    H ASP  1.0000
  AIW AIW  7.5674
  DBA DBA  6.7435
  CQA CQA  6.7371
  CHX CHX  6.6142
    O GL1  1.4000
  CEG CEG  5.5781
  CMB CMB  5.3777
  AML AML  6.2721
  AMX AMX  7.9756
  DFB DFB  5.9909
  NE2 GLN  1.5000
  BVQ BVQ  5.4101
  BMI BMI  5.7072
  BJM BJM  7.2664
  CLL CLL  5.4852
  DFX DFX  6.0262
  CFR CFR  7.4451
  ADV ADV  14.3625
  BVF BVF  6.2884
  ASN ASN  5.9691
  HD1 HSC  1.0000
  DSL DSL  5.5829
    N TRP  1.5000
  ABG ABG  19.3997
  BRQ BRQ  6.8242
  CWM CWM  6.8065
  BMY BMY  9.4733
    C ASP  1.7000
  DOV DOV  5.6175
  BLD BLD  16.0077
  AAJ AAJ  18.5040
  CE1 HSE  1.7000
  BUX BUX  6.5857
  BHF BHF  16.4518
   HN TRP  1.0000
  AUB AUB  5.3391
  CMW CMW  5.4347
  BBY BBY  5.1000
  AZM AZM  5.0391
  ACR ACR  5.5180
  AXR AXR  5.3504
  CMK CMK  7.1757
  DPP DPP  5.7489
  BXW BXW  6.5058
  ABP ABP  12.9619
  BLF BLF  6.3191
  DUY DUY  5.5929
  AIQ AIQ  6.7670
  AYA AYA  5.0559
  DKJ DKJ  5.1395
  CFL CFL  5.1491
  CQO CQO  21.4855
  DIQ DIQ  6.1063
  DTQ DTQ  7.6756
  BXO BXO  7.9125
  CMN CMN  5.9051
  DSS DSS  6.8905
  DOK DOK  5.0865
  DJT DJT  6.6939
  CCA CCA  5.9578
  AJA AJA  9.2341
  DFH DFH  6.4632
  BUQ BUQ  7.1191
  HG1 ARG  0.0000
  BVP BVP  6.5009
  CEC CEC  5.1307
  DNM DNM  5.1616
  DER DER  5.4726
  CIH CIH  5.0531
  HE2 MET  0.0000
  NE2 HIS  1.5000
  CJQ CJQ  6.3258
  ACN ACN  11.2292
   CG PHE  1.7000
 H31A XK2  0.0000
  BUK BUK  7.7281
  H25 TSA  1.0000
  DAY DAY  6.5944
  DBK DBK  6.4369
  BRO BRO  9.0180
  DTR DTR  5.3510
  BNP BNP  7.2725
  AWL AWL  5.2177
  BZH BZH  10.2996
  DUZ DUZ  5.0640
  CCN CCN  5.0347
  DEO DEO  6.0319
  BNR BNR  7.1008
  DNP DNP  9.5156
   HE GLU  1.0000
  AXS AXS  5.9332
  AFJ AFJ  5.9702
  DVM DVM  5.7990
  CIF CIF  6.7392
  CCM CCM  5.7042
  AIN AIN  5.3951
  CQJ CQJ  7.0390
  BLH BLH  7.8755
  DQY DQY  5.0563
  BDE BDE  5.4479
  AEX AEX  6.2733
   CB MET  2.0000
  DQG DQG  5.1012
  DKY DKY  5.1545
  ALM ALM  6.7266
   H1 TIP  1.0000
  CRJ CRJ  8.1233
  BJE BJE  6.5395
  CMV CMV  5.3112
  BXE BXE  5.3725
  BAP BAP  6.3100
  ANZ ANZ  6.6021
  AJO AJO  7.9566
  DCN DCN  7.7821
  DQK DQK  7.1015
  BMJ BMJ  5.5725
  AXK AXK  6.2428
  CJN CJN  6.5758
  BXI BXI  7.5545
  BGT BGT  15.2510
 HG12 ILE  0.0000
  DJD DJD  6.3035
  AKY AKY  6.5076
  BGZ BGZ  15.7183
  AZY AZY  5.2980
  AVH AVH  5.4051
  ARQ ARQ  6.3720
  ADU ADU  7.4984
  CRC CRC  13.8953
  ARW ARW  5.8967
  AQO AQO  6.1582
  AVV AVV  6.1497
  OE1 GL2  1.4000
  BWE BWE  6.5950
  COY COY  6.3205
  AFK AFK  14.8321
  APT APT  7.3869
  CUW CUW  10.5316
  CLR CLR  5.0557
  BGK BGK  5.3548
  BDY BDY  6.8808
  AOC AOC  7.0018
   CG GL2  2.0000
   CA MET  2.0000
  CRI CRI  7.4158
  BHP BHP  7.3845
  DDH DDH  5.0987
  AQW AQW  6.8169
  H65 XK2  1.0000
  DAF DAF  9.5953
  AEL AEL  6.0399
  CUO CUO  12.0375
  CXM CXM  5.8702
  CCT CCT  5.5330
  AXF AXF  5.8629
  AGE AGE  6.9667
  CRH CRH  7.9854
  BCE BCE  5.3900
  DLR DLR  5.4100
  DDQ DDQ  11.1069
  BFX BFX  7.3039
  DPV DPV  7.1278
  BHD BHD  11.5563
  CD2 HSC  1.7000
    N GL1  1.5000
   CA ARG  2.0000
  APM APM  8.1805
  BAO BAO  5.3224
  DXZ DXZ  5.3899
  AEA AEA  11.2893
  HB1 PHE  0.0000
  C66 XK2  1.7000
  CBU CBU  7.3431
  ACW ACW  5.8782
  CEP CEP  5.6145
  DXS DXS  5.5945
  BLS BLS  9.8677
  AXB AXB  9.4116
  ASE ASE  8.1124
  DIJ DIJ  5.8559
  DFC DFC  8.1102
  HG1 GLN  0.0000
  CJV CJV  6.4779
  CUJ CUJ  9.0274
  DSC DSC  5.3492
  DCP DCP  5.2453
  AQK AQK  5.1308
  DIT DIT  6.4264
  ND1 HSE  1.5000
  AZQ AZQ  5.0928
  BEV BEV  6.1116
    C MET  1.7000
  AVP AVP  5.7516
  DVQ DVQ  6.6712
  ANE ANE  5.4929
   H3 XK2  0.0000
  AOW AOW  5.8877
  CQN CQN  6.3188
  AEP AEP  8.7611
  H3' QSI  1.0000
  DNK DNK  5.7808
  ATJ ATJ  5.5695
  O2' QSI  1.4000
   SD MET  1.8500
  DVI DVI  5.1707
  DBJ DBJ  7.0922
  ARP ARP  6.6762
  ABH ABH  9.6323
  DMP DMP  6.6189
  DJJ DJJ  6.8478
  HB1 ASN  0.0000
  CUN CUN  9.9032
  AYU AYU  5.4700
  DUF DUF  7.3964
  ABO ABO  15.4389
   CA CYS  2.0000
  DGF DGF  8.5551
  BFI BFI  6.0527
  AZJ AZJ  5.1174
  BJZ BJZ  7.7288
  CIX CIX  5.9982
  BFV BFV  5.8105
  ATH ATH  5.7734
  BAH BAH  5.0204
  BFS BFS  5.9579
  AGY AGY  5.2102
  BKW BKW  6.2206
    C GL2  1.7000
  BSD BSD  5.3563
  BVK BVK  10.1314
  AMF AMF  5.0442
  AKA AKA  6.2571
    O PHE  1.4000
  DVE DVE  6.0515
 H61A XK2  0.0000
  AIB AIB  9.6646
  HE1 GL2  1.0000
  BEC BEC  6.2422
  AXD AXD  5.5712
  AOZ AOZ  8.0248
  AOE AOE  5.8693
  CPZ CPZ  18.2286
  AGX AGX  5.0029
   CG HSE  1.7000
  DKK DKK  5.0135
  AKB AKB  5.0258
  CKO CKO  5.8482
  DVA DVA  5.8665
   N7 XK2  1.5000
  DJW DJW  7.1395
  CMX CMX  7.6043
  CRL CRL  11.7267
  BXY BXY  8.0737
  BNL BNL  6.4107
  BAK BAK  5.8289
  ACJ ACJ  6.0888
  BEG BEG  5.9745
    H SEP  1.0000
  CFJ CFJ  5.5114
  HB2 AS1  0.0000
   SG CYS  1.8500
  HD2 ILE  0.0000
  BZL BZL  5.0758
  ARH ARH  5.2408
  CMR CMR  5.9361
    O HSE  1.4000
  CD1 LEU  2.0000
  CCW CCW  6.4524
  BSA BSA  8.1315
  CXV CXV  6.8510
  CGM CGM  8.4483
  DLW DLW  7.8647
  BRL BRL  8.2192
  BNN BNN  6.7715
  CXQ CXQ  5.2212
  DXB DXB  6.8114
  BVG BVG  7.6036
  CE2 TRP  1.7000
  CRZ CRZ  12.5142
  HB1 QSI  0.0000
  BFR BFR  7.4250
  DKS DKS  7.0937
  APN APN  10.6738
  DSN DSN  5.5123
  HB2 CYS  0.0000
  CDW CDW  5.3084
  AZK AZK  5.5979
  BBP BBP  5.5773
  ARX ARX  6.3667
  AOI AOI  6.4455
  BJV BJV  5.7206
  BBC BBC  6.2449
  CWR CWR  7.1819
   CG GLU  2.0000
  COH COH  6.0043
  AHZ AHZ  9.3911
  DIY DIY  5.3981
  CZD CZD  6.0788
  AKH AKH  9.0331
  ADO ADO  9.8260
  DMS DMS  5.0096
  BMK BMK  5.4830
  H63 XK2  1.0000
  DWF DWF  5.9013
  DHF DHF  6.5493
  ACU ACU  8.0990
  CPU CPU  13.5653
  CBS CBS  5.8607
  DXQ DXQ  5.8030
 HE22 GLN  1.0000
  ADQ ADQ  15.8502
  ARK ARK  6.5810
  DWQ DWQ  5.2688
   O4 XK2  1.4000
  BXQ BXQ  5.7369
  CLQ CLQ  6.2328
  CSG CSG  13.1085
  BZU BZU  5.2470
  CUQ CUQ  8.0647
  CSZ CSZ  7.9635
  DHL DHL  6.1842
  CVV CVV  5.7264
   HN TYR  1.0000
  AUN AUN  5.6781
  CYD CYD  5.5219
  CUH CUH  10.6073
  DFO DFO  6.2601
  CHC CHC  5.1341
  AMY AMY  5.6452
  DUC DUC  5.9794
  BYM BYM  5.4591
  DPF DPF  5.8317
  DLZ DLZ  6.5952
  DHH DHH  5.2935
  AIF AIF  5.2679
  ABZ ABZ  8.7134
  CPE CPE  5.2520
  CNX CNX  5.9271
  CHJ CHJ  7.6915
  APC APC  5.8063
  BJJ BJJ  14.6446
  BQN BQN  7.1916
  CRK CRK  8.7604
  BSO BSO  6.9009
  DCB DCB  12.4176
  BSB BSB  6.6343
    C HSD  1.7000
   HA ARG  0.0000
  DSK DSK  5.0368
  DTG DTG  6.4460
  AYQ AYQ  6.5938
  CYS CYS  5.3358
  DQI DQI  5.1121
  AIZ AIZ  5.3534
  BBN BBN  7.0817
  DGX DGX  6.7053
  DLT DLT  6.2207
  CQK CQK  8.7436
  DUU DUU  5.3272
  CRX CRX  12.6555
  AMM AMM  5.4143
  DQN DQN  7.6629
  AVM AVM  6.6201
  CRW CRW  7.9334
 HD12 ILE  0.0000
  ATC ATC  5.1293
  CET CET  7.1551
  DHM DHM  9.4224
  BDL BDL  6.0697
   CB GL1  2.0000
  ATR ATR  6.5171
  DVK DVK  5.0731
  C19 TSA  1.7000
  AYB AYB  5.2440
  DOM DOM  6.5300
  DIZ DIZ  6.1896
  AAE AAE  16.6913
  OE1 GLN  1.4000
  AUJ AUJ  8.1501
  DVX DVX  5.0601
  BUH BUH  6.2305
  AUX AUX  6.3945
  DNY DNY  7.3684
  H21 TSA  1.0000
  AWD AWD  6.7957
  CYI CYI  9.3587
  CBQ CBQ  5.1857
  AKO AKO  6.3844
  BLR BLR  5.9621
  DLQ DLQ  5.3175
  BSR BSR  8.3584
  BSG BSG  5.7155
   HN ASP  1.0000
 H3'' QSI  0.0000
  DWV DWV  5.9568
  DJF DJF  5.3002
  CFZ CFZ  5.0603
  BMG BMG  7.5281
  CFU CFU  5.4428
  ATI ATI  5.0949
  DMN DMN  5.7454
 HG21 ILE  0.0000
   HA ILE  0.0000
   CB HSE  2.0000
  CUX CUX  7.9101
  BCW BCW  5.1347
  BHE BHE  18.6075
  BDC BDC  6.0258
  AFB AFB  7.4813
  BFQ BFQ  5.8698
  BXS BXS  8.9255
  ANW ANW  5.6126
    O CYS  1.4000
  DKT DKT  5.2714
  AQZ AQZ  6.8346
  AMU AMU  8.0691
   C6 XK2  2.0000
  BSW BSW  5.3582
  BMZ BMZ  5.4803
  BWB BWB  7.3552
 HD21 LEU  0.0000
  AHE AHE  8.5539
  ADM ADM  13.8271
    O ASP  1.4000
  AJU AJU  7.4625
  DCW DCW  5.9735
  AQU AQU  7.8829
  DHV DHV  13.5424
  CAS CAS  5.3519
  BOR BOR  10.5649
   N3 QSI  1.5000
  DVY DVY  6.0392
  BHC BHC  8.1996
  CFI CFI  7.2231
  ACX ACX  12.5685
  OD2 AS1  1.4000
    H GL2  1.0000
  HB1 GLN  0.0000
  DFU DFU  6.4415
  CKX CKX  5.6651
  CFD CFD  6.3284
  CNI CNI  7.2409
  AQX AQX  7.0426
  DRS DRS  5.7209
  BFP BFP  5.1107
  DKV DKV  6.1423
  CFW CFW  5.2670
    C GL1  1.7000
  COQ COQ  6.4489
  AQF AQF  5.7354
  AVG AVG  5.7479
  C2' QSI  2.0000
 HD13 LEU  0.0000
  AGP AGP  6.5691
  CHO CHO  6.2131
   HB VAL  0.0000
  CSP CSP  8.1572
  CFS CFS  6.5098
  CJS CJS  5.9197
  CAN CAN  5.0016
  AXC AXC  5.0684
   HA VAL  0.0000
  DCA DCA  5.5578
  DBD DBD  6.0073
  AHT AHT  6.6891
  BAN BAN  5.5835
  BCT BCT  5.2214
  BID BID  10.0020
  AQB AQB  5.3222
  BYS BYS  6.8626
  DJB DJB  5.7392
  CVJ CVJ  11.5905
  AOR AOR  6.3770
  CBD CBD  7.5795
  DPB DPB  6.2740
  AUS AUS  5.5579
  ADR ADR  5.1191
  DKO DKO  6.4996
  AHD AHD  11.2743
  CTX CTX  6.6524
  DBR DBR  6.9912
  CKP CKP  5.0703
  ABD ABD  10.3676
  ALE ALE  6.5592
  DCS DCS  7.6828
  CZK CZK  7.9317
  AZH AZH  6.8330
  BHB BHB  5.0066
  BZE BZE  5.0611
  BIM BIM  13.2551
  AAU AAU  7.2846
  CAX CAX  5.4397
  CCG CCG  5.1478
    O QSI  1.4000
  ASK ASK  5.8050
  BOL BOL  6.7496
  BSQ BSQ  5.4230
  CVP CVP  7.9885
  BCK BCK  6.7418
  ARF ARF  9.6292
  CE2 TYR  1.7000
  BRE BRE  5.0071
  H25 XK2  1.0000
  CSI CSI  14.8370
  DIV DIV  5.2745
   CA HYD  2.0000
   NH VDW  0.0000
  C22 XK2  1.7000
  ALF ALF  10.3147
  AKU AKU  9.5437
  DDJ DDJ  6.9057
  H11 TSA  1.0000
  DBL DBL  5.4861
  DKQ DKQ  5.0404
  CVK CVK  5.8000
  BIJ BIJ  9.1318
  CPG CPG  5.4307
   HA CYS  0.0000
  BZY BZY  6.3109
  BMV BMV  8.0040
  BBT BBT  7.3127
  DAJ DAJ  6.9420
  BLG BLG  10.8777
    H TRP  1.0000
  COW COW  5.0358
  BOC BOC  5.6660
  AID AID  7.9457
  AHI AHI  6.9754
  CVI CVI  7.9762
   HN GLU  1.0000
  CRQ CRQ  13.4112
  DYD DYD  5.5691
  DCQ DCQ  5.9777
  C70 XK2  1.7000
  DWG DWG  5.0817
  AQL AQL  8.9825
   SG HYD  1.8500
  DLV DLV  6.1323
  CTT CTT  8.4481
  BQO BQO  6.8708
    N GLN  1.5000
   CA PRO  2.0000
  CFG CFG  6.6154
  BXX BXX  5.5950
  DTI DTI  7.5699
  DEI DEI  5.1174
  DQC DQC  5.5386
   H6 XK2  0.0000
  BGV BGV  5.6232
  AMN AMN  5.4790
  COT COT  5.3110
  AYO AYO  6.2154
  HB2 ALA  0.0000
  CZX CZX  5.8898
  AFL AFL  8.3685
  DCJ DCJ  11.9671
  CQE CQE  5.7530
  BUD BUD  5.0285
  AFS AFS  6.3565
  AYH AYH  6.5188
  DCU DCU  6.4618
   N2 XK2  1.5000
  TWE TWE  20.0000
  DWY DWY  5.3846
   CG LEU  2.0000
  AFA AFA  6.6133
  ATN ATN  7.9622
  DUP DUP  5.1093
  AQV AQV  7.5189
   CB LYS  2.0000
  CZ2 TRP  1.7000
  BOU BOU  11.4614
  DGT DGT  8.2859
  AAG AAG  7.3554
  CID CID  6.9419
  DTW DTW  6.1276
  DQE DQE  5.6767
  BQK BQK  5.5501
  ARO ARO  8.4121
  ANH ANH  5.7583
  CKU CKU  5.6464
  AOK AOK  6.9956
  CEH CEH  6.1425
  DME DME  5.4086
  DGN DGN  6.3112
  DLD DLD  7.8382
  BIA BIA  5.2967
  ASH ASH  5.3494
  CDT CDT  6.4202
  DUA DUA  5.1799
  AMJ AMJ  7.3012
  CBB CBB  5.5534
  BUZ BUZ  7.5108
  BOD BOD  7.0014
  HD1 HSE  1.0000
  AWB AWB  6.8685
  ARE ARE  8.1358
  BMP BMP  7.8111
  CNC CNC  5.2638
  BZK BZK  5.8199
  BLO BLO  5.1723
  BAR BAR  7.0578
  AJQ AJQ  5.5236
  HB1 TRP  0.0000
  BQM BQM  5.3528
  BEN BEN  5.3423
  BGP BGP  5.0297
  DFD DFD  5.1264
  HT2 QSI  1.0000
  CEX CEX  5.0807
  CGD CGD  6.8403
  BTA BTA  5.0897
    N ASP  1.5000
  DTZ DTZ  7.2749
  DFA DFA  6.7890
  CVN CVN  5.4544
   CG GLN  2.0000
  CPH CPH  5.0681
  ABJ ABJ  7.5661
  AGB AGB  9.0065
  CGJ CGJ  5.8089
  AFV AFV  6.4329
  CNB CNB  5.0504
  HG2 GLN  0.0000
  DXX DXX  6.9235
  AWZ AWZ  5.9673
  BZC BZC  6.2073
  DVW DVW  6.3834
  BFE BFE  5.3130
  CG2 THR  2.0000
  CTK CTK  10.0414
  CTJ CTJ  6.7313
  BXP BXP  6.6080
  BTL BTL  6.0858
  AJH AJH  6.6158
  DWT DWT  5.3439
  BCH BCH  5.2770
  CBG CBG  6.8205
  ASB ASB  7.4742
  BLW BLW  8.7509
  DVT DVT  6.1933
  COC COC  5.6149
  BUV BUV  5.7900
  BBF BBF  5.2461
  O1S QSI  1.4000
  DLX DLX  6.3886
  ACF ACF  13.7085
  BZJ BZJ  5.5878
  AZU AZU  5.1313
  COP COP  7.2857
   CG PRO  2.0000
  BHO BHO  19.3732
  CGW CGW  8.2168
  BZB BZB  5.3332
   HA SER  0.0000
  BPK BPK  5.1610
  BVL BVL  8.6763
    C SEP  1.7000
  CMI CMI  5.5150
  BUP BUP  5.9607
  ALO ALO  5.3240
    H LEU  1.0000
  CXU CXU  5.8145
  BDO BDO  7.2959
    N AS1  1.5000
  DOQ DOQ  6.0965
  ATQ ATQ  5.0432
   CA HSE  2.0000
  DRT DRT  5.4673
  DPX DPX  5.4720
  AXN AXN  6.6233
  AEG AEG  7.4635
  CYX CYX  6.7050
  BHA BHA  5.8821
  HB2 LEU  0.0000
  CQY CQY  5.5052
   HE GL1  1.0000
  CMP CMP  5.2104
  AGH AGH  8.8466
  DOG DOG  7.0755
  CDQ CDQ  6.0563
  BER BER  6.0365
  AHS AHS  6.3394
  DSI DSI  6.3208
  AQE AQE  5.2049
    N ILE  1.5000
  BHQ BHQ  13.8697
   C2 QSI  1.7000
  CQX CQX  17.5893
  CEA CEA  6.6553
  DEY DEY  5.7209
  ACS ACS  12.7271
  ALK ALK  9.9625
  BBE BBE  5.1036
  CZP CZP  6.0180
  H64 XK2  1.0000
    N HSE  1.5000
  BGN BGN  5.3156
  BQH BQH  10.5651
  AKQ AKQ  5.8073
  AAX AAX  10.8216
  DHG DHG  5.2845
    O HSC  1.4000
  DJZ DJZ  5.7586
  CUA CUA  10.6414
  CRY CRY  9.5646
  BNS BNS  6.4179
  CKK CKK  6.9278
  BJG BJG  15.7223
  SPH NBN  1.5000
  COS COS  5.7235
  BZZ BZZ  5.0933
   HA HIS  0.0000
  DKZ DKZ  5.5253
  ACE ACE  9.5100
  BZA BZA  6.4389
  CNE CNE  5.1426
  HD1 AS1  1.0000
  CIS CIS  6.0265
  BZS BZS  7.9650
  DGQ DGQ  8.1097
   HD ASP  1.0000
  CSW CSW  7.6928
  BRH BRH  8.8318
  CGA CGA  5.3340
  BWO BWO  6.5944
  CLU CLU  5.0056
  CHR CHR  6.5172
  CLT CLT  5.5164
  DEV DEV  6.4447
  ATW ATW  5.8939
  APG APG  7.5556
  BIY BIY  10.3304
  AER AER  11.6085
  CLX CLX  5.9861
  DAC DAC  6.9094
  AHW AHW  6.8660
  DOW DOW  5.2075
  BZV BZV  7.2559
  HB2 GLN  0.0000
  HE2 GL2  1.0000
  DYM DYM  6.9584
  DJM DJM  8.9067
  BME BME  9.7038
   HN GLY  1.0000
   HN LYS  1.0000
  BEI BEI  5.6147
  CSK CSK  8.2520
  BKJ BKJ  17.3932
  ALS ALS  5.0695
  BCD BCD  5.5475
  CES CES  5.3439
  CDO CDO  5.6127
  DPA DPA  5.0009
  DOE DOE  6.1079
  CHL CHL  7.9545
  BWM BWM  6.0540
  NE1 TRP  1.5000
  COL COL  5.3740
  CUR CUR  16.0922
    H HSE  1.0000
  BTV BTV  5.8669
   CB PHE  2.0000
  BVE BVE  5.4480
  DBV DBV  11.7068
  DDX DDX  8.3544
  ATT ATT  7.9270
  BQE BQE  6.0679
  AJD AJD  7.9291
  COZ COZ  7.2119
  CNN CNN  5.2117
  BIF BIF  6.3783
  DHO DHO  8.4022
  CPA CPA  5.4781
  CIP CIP  7.4154
  AOF AOF  7.8082
  ADS ADS  17.8527
  DYF DYF  5.0525
  DGC DGC  7.0070
  DYL DYL  5.4784
   H1 HOH  1.0000
  DAW DAW  6.3478
  BHR BHR  14.4539
  DMD DMD  5.1913
  DNT DNT  5.4384
  CGF CGF  6.0507
  CSJ CSJ  9.5338
  CLS CLS  5.1549
  HA1 GLY  0.0000
  CLK CLK  6.2067
  CRS CRS  11.4100
  AAS AAS  7.7429
   HA LEU  0.0000
  BQX BQX  7.7176
  HZ2 LYS  1.0000
    C ALA  1.7000
   O3 SEP  1.4000
  BYL BYL  6.8643
   CB SER  2.0000
  DMH DMH  8.3729
  CZO CZO  5.9663
  COI COI  5.5978
   HN SER  1.0000
  AND AND  5.9530
  DTO DTO  5.1484
  DEE DEE  5.1196
  CLM CLM  5.6485
  AHN AHN  5.9022
   HE GL2  1.0000
  BDK BDK  5.0968
  OE1 GL1  1.4000
  HB2 QSI  0.0000
  ADT ADT  8.8541
  CUU CUU  9.1920
  CGB CGB  6.7150
  ACM ACM  12.5303
  HB2 HIS  0.0000
 HD21 ASN  1.0000
    O HOH  1.4000
  HD2 PHE  1.0000
  BKM BKM  5.4328
   HA ASN  0.0000
  DQL DQL  6.0867
  ASM ASM  5.4163
  DIN DIN  5.8790
   HG LEU  0.0000
  DQO DQO  6.5123
  CEZ CEZ  5.9831
  HB2 ASN  0.0000
  DHY DHY  7.3587
  BBS BBS  5.9625
  CML CML  6.1235
  AZP AZP  6.3773
  HE3 MET  0.0000
  BWZ BWZ  5.9577
  CGU CGU  7.3499
  BVJ BVJ  11.8777
   CA GL1  2.0000
  BEK BEK  5.5826
  DBF DBF  6.8415
  CWA CWA  10.3611
  CUP CUP  9.4396
  CTO CTO  5.4374
  BPE BPE  10.8437
  ANU ANU  6.9981
  AME AME  8.3091
 HG23 THR  0.0000
  DNG DNG  5.3075
  DCZ DCZ  5.0989
  CTM CTM  15.2890
  ADF ADF  10.2217
  DMW DMW  8.6310
  DWH DWH  5.9671
  BBG BBG  5.9089
   HA GL1  0.0000
  CJY CJY  6.6733
  BJO BJO  10.2143
  CYA CYA  5.3048
  CLD CLD  5.6088
  AJP AJP  8.1477
  DQD DQD  8.1614
  CTR CTR  7.7459
  COX COX  5.2226
   HA PRO  0.0000
  BQB BQB  9.5939
  BDZ BDZ  5.9281
  CJR CJR  5.5067
  DFW DFW  6.9038
  DGA DGA  9.2518
  BOY BOY  5.9779
  DTK DTK  5.3948
  AJF AJF  7.3618
  DOY DOY  6.1283
  ND1 HSD  1.5000
  BTZ BTZ  12.7578
  BTB BTB  10.8449
  CYE CYE  7.2121
  ABK ABK  5.3291
  BSP BSP  7.7148
  CMD CMD  5.8648
  AKL AKL  9.8927
 HG23 ILE  0.0000
  AHF AHF  8.4131
  DAU DAU  12.6356
  DPU DPU  5.2085
  DUE DUE  7.4162
  BVR BVR  7.1672
  DEN DEN  5.3109
  AAP AAP  5.3327
  BKY BKY  11.3490
  BWA BWA  6.0613
    H GLU  1.0000
  DTN DTN  7.5675
  DQM DQM  9.6236
  CHH CHH  5.0540
  BTT BTT  5.6111
  ABV ABV  10.8992
  ND2 ASN  1.5000
  BVN BVN  6.5686
  BMH BMH  6.5483
  DST DST  5.0474
  BGO BGO  5.1859
   CG TRP  1.7000
  DSQ DSQ  5.6463
  CD2 TRP  1.7000
  DUO DUO  6.7124
  DCM DCM  6.0897
  AUM AUM  7.6595
  H14 TSA  1.0000
  DRF DRF  7.1189
    O ILE  1.4000
  DTP DTP  5.1333
  AWW AWW  5.8846
  BMX BMX  6.5031
  AXX AXX  6.4044
   CB AS2  2.0000
  DXI DXI  5.5232
  DKH DKH  5.3718
  NE2 HSC  1.5000
  BOZ BOZ  8.1728
  ANA ANA  5.7634
  CPF CPF  5.3123
  AWH AWH  6.5688
  AIV AIV  14.8007
  CFK CFK  7.8886
  O24 TSA  1.4000
  DHZ DHZ  6.5311
  AHC AHC  8.5522
  DXW DXW  5.2062
    H HYD  1.0000
  CAR CAR  6.3718
  ARN ARN  6.6367
  DLS DLS  6.3708
    O ALA  1.4000
  ANM ANM  6.0228
  DNI DNI  6.1239
  HB2 TYR  0.0000
  DKB DKB  5.0789
   CA ASN  2.0000
  CIA CIA  6.6432
  DWI DWI  6.1004
  BEM BEM  6.1513
  CPX CPX  12.3972
  DAX DAX  6.4370
   CA LYS  2.0000
  CWS CWS  7.7576
  BOA BOA  6.8920
  BYF BYF  9.2025
  BIW BIW  8.1912
  HG1 GL2  0.0000
  DSU DSU  5.0634
  DJC DJC  5.8669
  CZR CZR  5.0950
  AFC AFC  5.2875
  BXU BXU  6.4336
   CG GL1  2.0000
  CVR CVR  6.9280
  AZS AZS  7.1890
  DQV DQV  6.2638
  BBV BBV  5.8544
  BES BES  5.3674
  BDP BDP  5.1401
  CVX CVX  12.0420
  CTF CTF  5.9616
  CPM CPM  7.4704
  CDK CDK  6.8200
  ANR ANR  7.5322
  H74 XK2  1.0000
  AWJ AWJ  5.2788
  CIY CIY  5.8688
  HB2 GL1  0.0000
  CQU CQU  7.3094
  CJT CJT  6.0993
  BXG BXG  9.0646
  BOF BOF  8.7413
  BDJ BDJ  5.2663
  DTM DTM  6.4910
 HG11 VAL  0.0000
  BFN BFN  5.2425
  BML BML  6.8663
  CHM CHM  8.2760
  CBJ CBJ  6.4972
  ARA ARA  5.2670
  AJC AJC  6.6507
  DAE DAE  8.5193
  AQN AQN  8.2229
  HB1 HYD  0.0000
  DQX DQX  5.2880
  BZX BZX  6.7003
  CG1 VAL  2.0000
  CZW CZW  9.3789
  DUW DUW  5.6014
  AJY AJY  8.6825
  CIN CIN  7.7954
  C63 XK2  1.7000
  DCT DCT  8.0864
  CPV CPV  6.9640
  DXU DXU  7.2723
  BKE BKE  11.1860
    N TYR  1.5000
  DEJ DEJ  6.9234
  ABS ABS  6.6176
  CCO CCO  8.5647
  CIO CIO  6.2643
  BKG BKG  5.6957
    C TYR  1.7000
  BMC BMC  8.0002
  CAQ CAQ  9.2672
  BDN BDN  6.9239
  BQQ BQQ  6.3549
  AHJ AHJ  7.5267
  CLN CLN  5.0758
  ACP ACP  5.0255
  DPM DPM  5.0342
  CMC CMC  6.9627
  BVT BVT  5.2246
  CTN CTN  12.6394
  DHS DHS  6.9623
  CNJ CNJ  6.1300
  AXL AXL  5.6282
  AEH AEH  8.8275
  ACB ACB  6.9588
  BEL BEL  5.2492
  DHB DHB  6.2213
  BRX BRX  5.8343
  C73 XK2  1.7000
   NZ LYS  2.0000
  DVR DVR  5.5168
    N HYD  1.5000
  HG2 GL1  0.0000
 HE22 QSI  1.0000
  CTL CTL  10.8462
  C76 XK2  1.7000
  DLH DLH  6.0125
  AJK AJK  7.7428
  CBP CBP  5.3462
  ATM ATM  5.2612
  ASO ASO  7.0209
  SPH SPH  1.5000
  AJN AJN  6.4173
  AYC AYC  5.9426
  H67 XK2  1.0000
  AAZ AAZ  14.6729
  HE1 GLU  1.0000
  HB2 MET  0.0000
    H SER  1.0000
  CZC CZC  5.9368
  ABA ABA  5.4991
  ATK ATK  7.2248
  DJK DJK  8.6932
  DMT DMT  9.1117
  HB1 HSC  0.0000
  CPP CPP  7.5346
  BGL BGL  6.7833
  CKD CKD  6.7863
  BJN BJN  15.8444
  AAT AAT  5.5494
  HZ2 TRP  1.0000
  H21 XK2  1.0000
  C71 XK2  1.7000
  DCD DCD  8.8756
  CHI CHI  7.6656
  BSZ BSZ  9.0865
   C3 TSA  2.0000
  DQA DQA  6.1866
  DEP DEP  6.5290
  HT1 QSI  1.0000
  ATY ATY  8.0361
  DWJ DWJ  6.3476
  BSS BSS  6.1301
  DFP DFP  6.3536
  ACK ACK  15.4448
  BQL BQL  6.0197
  DKE DKE  6.1138
  DRZ DRZ  6.1518
  BRV BRV  8.4287
  DRI DRI  6.0509
  BZT BZT  6.0957
  OE2 GL2  1.4000
  DTL DTL  5.4298
  ADK ADK  16.3046
  BJY BJY  7.9758
    P SEP  1.9000
  CVC CVC  10.1016
  HO4 XK2  1.0000
  AVN AVN  6.4630
  DHR DHR  5.7672
    O SEP  1.4000
  ANQ ANQ  7.6979
  CPO CPO  5.0702
  CAZ CAZ  5.2180
  DDS DDS  10.7216
  ASZ ASZ  5.0986
  CER CER  5.9402
  AQM AQM  5.3773
  DOZ DOZ  6.3863
  CFX CFX  5.8315
  CNG CNG  5.4338
  CFV CFV  7.2559
  DRX DRX  5.0691
  DOJ DOJ  6.3637
  AGW AGW  7.2828
  CVH CVH  13.7258
  ART ART  5.8978
  DRQ DRQ  5.3028
  DLJ DLJ  8.9362
  ACH ACH  20.1874
  DET DET  10.7531
  CEE CEE  7.5357
  AGO AGO  5.4548
  AWY AWY  5.1633
  AUO AUO  5.2358
  AOG AOG  9.9398
   OG SER  1.4000
  DXF DXF  5.2011
  C77 XK2  1.7000
   HN HIS  1.0000
  HE2 HSC  1.0000
  CDA CDA  6.3309
  BKZ BKZ  5.0780
  CPB CPB  7.0712
   CG AS2  1.7000
  CWV CWV  10.5165
    S QSI  1.8500
  AIG AIG  6.7019
  CFY CFY  5.0255
  CSE CSE  12.2522
  BTI BTI  9.7410
  CTZ CTZ  5.7612
  DSH DSH  5.2249
  ATZ ATZ  6.9201
  DKI DKI  5.4665
  CZJ CZJ  6.2133
  AUI AUI  6.5021
  DON DON  5.2656
  BCO BCO  5.7782
  CIZ CIZ  5.2220
  CXJ CXJ  7.5650
  BUA BUA  6.2728
  CE3 TRP  1.7000
  BKD BKD  8.3280
  HD2 HSD  1.0000
   HA QSI  0.0000
    O HIS  1.4000
    N LEU  1.5000
  BPS BPS  5.2347
    C HSE  1.7000
  HZ3 LYS  1.0000
  DOO DOO  7.2060
  DVF DVF  5.4844
  DNZ DNZ  7.2395
    H VAL  1.0000
  DNA DNA  5.2521
    N GL2  1.5000
  HE2 LYS  0.0000
  CKH CKH  5.2508
  AEB AEB  13.3086
  BFM BFM  6.5769
  DOP DOP  5.4313
  DFL DFL  5.5111
  C64 XK2  1.7000
  HB1 SER  0.0000
  CWT CWT  6.0901
  CDH CDH  6.4890
  DGV DGV  8.1360
  CYW CYW  7.4484
  HE1 MET  0.0000
  AGR AGR  6.4388
  CQM CQM  7.2249
  DLI DLI  7.4160
  ANG ANG  11.3834
  BCB BCB  5.1419
  AYG AYG  6.5050
  AOU AOU  6.0736
  ADN ADN  13.8094
  H1' QSI  0.0000
  AWT AWT  7.5077
  BSL BSL  9.7055
  AAM AAM  8.1475
  ABC ABC  13.4322
  DDR DDR  7.3604
  DSY DSY  6.0591
   O1 TSA  1.4000
  CRU CRU  8.5823
  BTH BTH  6.3301
  C65 XK2  1.7000
  DGI DGI  6.4922
  DFI DFI  5.0232
  DFG DFG  5.7391
  BDV BDV  7.1302
  CUY CUY  9.8502
  ABQ ABQ  5.1549
  AOX AOX  5.6277
  AQY AQY  5.3664
  AFX AFX  6.5758
  APB APB  9.7537
  DIA DIA  5.4115
  AFG AFG  6.0633
   HN LEU  1.0000
  CVZ CVZ  10.0097
  BRD BRD  5.0183
  BOK BOK  5.0394
  AMQ AMQ  6.3156
  BAE BAE  5.2347
  AQH AQH  5.6643
  CCY CCY  6.4622
  AHL AHL  7.0727
  BLJ BLJ  8.5601
  AHH AHH  5.7889
  DYI DYI  5.1615
   CG HSC  1.7000
  CVB CVB  10.9458
  DOD DOD  5.0451
  BFC BFC  5.8192
 HD11 LEU  0.0000
  ARG ARG  5.2784
  CCP CCP  6.9288
    H GLY  1.0000
  AJT AJT  6.6201
  DCR DCR  5.2578
  APO APO  6.4624
  CAW CAW  6.2290
   CB VAL  2.0000
  CNP CNP  5.0886
  ALT ALT  8.5866
  AJI AJI  5.8541
  DRW DRW  6.1836
  DCI DCI  5.1545
  C22 TSA  1.7000
  COJ COJ  5.6490
  CDB CDB  6.1709
  AVX AVX  5.6806
  BTY BTY  10.2591
  CFF CFF  5.6913
  BVB BVB  6.3130
  DVS DVS  5.0895
    C QSI  1.7000
  DHU DHU  5.1459
   HA ALA  0.0000
  DRR DRR  5.7513
  AVQ AVQ  5.2905
  CLJ CLJ  5.2572
  BNZ BNZ  14.5211
  CDE CDE  5.4556
  CSN CSN  16.3664
  BSF BSF  9.1355
  AUL AUL  7.3926
  AHU AHU  8.6476
  NH2 ARG  1.5000
  CWG CWG  5.9032
  AKT AKT  6.0687
  HE1 PHE  1.0000
  BEH BEH  5.3082
  DXR DXR  5.4741
  CFQ CFQ  5.0020
  AKX AKX  6.1836
   CA SEP  2.0000
  CGT CGT  5.0457
  ACA ACA  7.5436
  ADE ADE  12.6451
    H TYR  1.0000
  AYS AYS  7.8762
  DRV DRV  7.4388
  BEB BEB  5.7968
  AXO AXO  5.2198
  DQP DQP  5.8922
  CGH CGH  5.0721
  BMF BMF  5.2429
    H GL1  1.0000
  OG1 THR  1.4000
    C HIS  1.7000
    N PRO  1.5000
  AII AII  7.4064
  BRI BRI  7.4981
  DXJ DXJ  5.8868
  DIS DIS  5.7568
  BBK BBK  7.6498
  AFM AFM  8.5777
    O MET  1.4000
  COM COM  6.1698
  CJH CJH  5.5879
  BQW BQW  8.7796
  BAY BAY  6.6064
   NE ARG  1.5000
  CCR CCR  5.8258
    H HSD  1.0000
  AJM AJM  5.0126
  CNU CNU  6.0770
  DEX DEX  6.2955
  CAJ CAJ  5.3803
  BBI BBI  7.2607
  CQZ CQZ  8.6734
  CIQ CIQ  5.4127
  ALJ ALJ  5.2081
  BJW BJW  5.2507
  AVE AVE  8.3776
  CNF CNF  5.3364
  DRK DRK  5.9118
  BJQ BJQ  13.7601
   HA GLN  0.0000
  DYA DYA  5.0148
  DCO DCO  5.4747
  HB2 ASP  0.0000
  DNW DNW  5.2347
  DHE DHE  5.4971
  HD1 PRO  0.0000
  AGK AGK  8.0418
  DSB DSB  5.9396
   HN AS1  1.0000
  HE2 HIS  1.0000
 HG21 THR  0.0000
  DJY DJY  8.0411
  DJN DJN  7.3307
  BSV BSV  6.3512
  BAT BAT  7.1565
  CAD CAD  7.3700
  AVS AVS  5.4408
  AKP AKP  7.3137
  CIV CIV  5.0132
  APP APP  5.8557
  BUB BUB  9.5377
  DEH DEH  7.0814
  AGM AGM  6.7282
  AUQ AUQ  6.0421
  CMG CMG  5.1620
  COA COA  6.4641
  AJX AJX  7.2372
  AJV AJV  7.0668
  AFU AFU  7.0482
  ANV ANV  6.9423
   CZ TYR  1.7000
 HD12 LEU  0.0000
  DKG DKG  7.1403
  DSP DSP  6.5810
  H33 XK2  1.0000
  C36 XK2  1.7000
   CB ALA  2.0000
  CJI CJI  6.0484
  ARB ARB  6.1327
  DPL DPL  6.8302
  DLK DLK  7.2754
  BCA BCA  5.4584
  ABL ABL  21.8790
  BZG BZG  5.0434
  AUF AUF  5.2298
  CWB CWB  7.2230
  BHL BHL  12.0044
  CD2 HSD  1.7000
  BYG BYG  8.5386
  BMM BMM  8.6448
  HB1 TYR  0.0000
  CKL CKL  7.9884
  DXH DXH  5.4408
   HN ILE  1.0000
  CD2 HIS  1.7000
  BIQ BIQ  13.4492
  C62 XK2  1.7000
  HG1 LYS  0.0000
  CDU CDU  5.1689
  AYM AYM  5.5785
  DJE DJE  6.3028
  HD1 TYR  1.0000
  C23 XK2  1.7000
  DCE DCE  5.4899
  CIT CIT  6.2174
  BSN BSN  7.8600
  ABX ABX  5.8449
  CIK CIK  6.3025
  DOC DOC  5.1070
  CKM CKM  8.0520
  BWQ BWQ  6.2942
  CEV CEV  7.0189
  BYO BYO  8.3382
  BTS BTS  5.9368
  CNQ CNQ  6.6457
  AGA AGA  6.3111
  CLC CLC  5.3672
  CLG CLG  6.9088
  AUC AUC  6.0866
  HG1 QSI  0.0000
  DTB DTB  5.8449
  DRY DRY  5.5849
  CKR CKR  5.7205
  BQD BQD  6.7114
  CLY CLY  6.1913
  AZX AZX  8.2988
  DUK DUK  5.4333
  ASI ASI  5.6446
  AZA AZA  6.5941
  CKE CKE  5.7388
    H ASN  1.0000
  HZ1 LYS  1.0000
  CCS CCS  5.6015
  CJB CJB  5.6813
  DQS DQS  6.2840
  BXD BXD  5.1512
  BKP BKP  5.2300
  CNR CNR  5.4279
  HB1 GL2  0.0000
  CKQ CKQ  6.8893
  DPO DPO  5.2927
   OH TYR  1.4000
  C34 XK2  1.7000
  DFK DFK  5.2792
    O PRO  1.4000
  BWG BWG  5.5984
  AEZ AEZ  5.6318
   H4 TSA  1.0000
  DWM DWM  5.6644
  DGW DGW  8.4612
  BYT BYT  7.4040
  BQZ BQZ  5.1255
  AZE AZE  5.1625
  BHN BHN  8.4269
  CWI CWI  7.0242
   CD GL2  1.7000
  DYE DYE  6.2719
  CAU CAU  6.2705
  AZN AZN  5.8007
  CYM CYM  9.1019
  AKZ AKZ  5.0031
  CUB CUB  5.0182
  CE2 PHE  1.7000
  DUR DUR  6.8996
  DDK DDK  6.5163
    H THR  1.0000
    H LYS  1.0000
  DDF DDF  5.8336
  DPZ DPZ  5.2465
  DJL DJL  5.6212
  AIJ AIJ  10.0409
  BKQ BKQ  15.9370
  BFL BFL  6.4090
  DNB DNB  5.7964
  CXP CXP  6.1630
  AXU AXU  6.3738
  AUV AUV  6.8945
  BWR BWR  6.1497
    C THR  1.7000
  DUT DUT  5.0408
  CXS CXS  5.7061
  AWE AWE  5.2790
  DBU DBU  9.7369
  CKC CKC  5.2618
  BGG BGG  7.1705
  CRR CRR  20.5656
  CZE CZE  5.4894
  BVM BVM  7.3276
  DRC DRC  6.1739
  AKE AKE  7.1240
  DXL DXL  6.2043
  BTP BTP  6.6284
  AWG AWG  5.0130
  OD1 AS1  1.4000
  DHI DHI  7.5793
  AEE AEE  7.1570
 HD23 LEU  0.0000
  DVP DVP  5.8812
  CYF CYF  8.6459
  HG1 SER  1.0000
  BTE BTE  5.8602
 HH22 ARG  1.0000
  CCX CCX  5.9107
  DRP DRP  5.1767
  DDW DDW  7.6339
  DCF DCF  5.4612
  DAN DAN  8.0842
  CAK CAK  5.8278
  AXV AXV  5.1770
  DFR DFR  5.8252
  DAB DAB  7.7294
  DIF DIF  7.0732
  BVS BVS  5.4579
  DOR DOR  5.4621
  AGL AGL  5.8827
  DYJ DYJ  7.0077
   CB GLU  2.0000
  BZW BZW  6.0822
  BRA BRA  6.7531
   H8 QSI  1.0000
  CJP CJP  5.9900
  BPC BPC  5.7974
  AGI AGI  11.4978
  BCU BCU  6.1369
  AMR AMR  10.4295
  HD2 PRO  0.0000
  DWP DWP  5.3110
  BPO BPO  6.0118
  ARU ARU  6.7896
  DRG DRG  5.5779
  BSH BSH  7.4124
  AAK AAK  18.0103
  BTW BTW  5.2891
  AQJ AQJ  6.8637
  AFO AFO  6.0098
  AUH AUH  7.4270
  ATS ATS  5.8561
  H10 QSI  1.0000
  HD2 HIS  1.0000
  DEL DEL  7.3033
  DDB DDB  6.0660
  AIE AIE  6.7149
  CZT CZT  6.8371
  DBM DBM  9.5601
  BKK BKK  5.6210
  DBN DBN  5.4459
  DPH DPH  5.6433
  AYR AYR  6.7159
   CA TYR  2.0000
  DPT DPT  6.2698
  BBU BBU  5.2024
  AQT AQT  6.4135
  CWC CWC  7.9276
  ATO ATO  9.3623
  CCU CCU  5.3477
  BMW BMW  6.6559
  ADH ADH  5.5465
  DCK DCK  5.9040
  GRD GRD  0.0000
  CQV CQV  5.3513
  CGK CGK  5.0710
  CYN CYN  5.6287
  HE2 GL1  1.0000
  DAD DAD  6.4742
    N CYS  1.5000
  CAC CAC  8.4987
  AMS AMS  5.6007
  CQD CQD  16.3367
  BXH BXH  5.1027
  BHX BHX  6.4708
 HD13 ILE  0.0000
  BUY BUY  9.0956
  BUU BUU  7.6656
  CQB CQB  18.5694
  DIH DIH  5.5729
  CPI CPI  5.1914
  CNZ CNZ  5.8300
  BFT BFT  5.5649
  CKV CKV  7.6868
  BUO BUO  6.2526
  BAI BAI  6.0055
  DMI DMI  5.7407
  BGH BGH  5.2648
   HN HSE  1.0000
   CB HSD  2.0000
  ASV ASV  6.6274
  BUW BUW  5.9772
  BKL BKL  10.4519
  AJE AJE  5.2367
  DXY DXY  5.6253
  CUE CUE  5.4688
  BLU BLU  7.3273
   HA TYR  0.0000
    N SEP  1.5000
  AEV AEV  8.3113
  BZO BZO  6.8192
    O TRP  1.4000
  DCV DCV  5.6709
  OD2 AS2  1.4000
  BFB BFB  5.4755
  AMD AMD  7.3413
   CA HSD  2.0000
  BEF BEF  5.4757
  APK APK  9.4274
  AKM AKM  6.8015
  APU APU  6.2350
  CSY CSY  9.4905
  C10 TSA  2.0000
  SP1 SP1  1.0000
  H7A XK2  0.0000
  CNW CNW  5.8685
   H2 HOH  1.0000
  DOX DOX  7.6475
  CUI CUI  9.7665
  CJC CJC  7.1402
  BNY BNY  13.5817
  ADB ADB  11.1135
  HD2 TYR  1.0000
  HE1 HSD  1.0000
  DVD DVD  6.7729
  HB1 ASP  0.0000
  C79 XK2  1.7000
   CA LEU  2.0000
  BMO BMO  6.5591
  BGM BGM  6.3066
  BKB BKB  6.5684
  ADX ADX  5.1256
  DEQ DEQ  5.5774
  ASJ ASJ  7.3651
  HB2 SEP  0.0000
   HA HSD  0.0000
  ABE ABE  9.5603
  CQG CQG  5.9634
  HZ3 TRP  1.0000
  AIO AIO  8.4198
  BEQ BEQ  5.2243
  BLL BLL  6.2709
  CJZ CJZ  5.2916
  CD1 TYR  1.7000
  CFT CFT  6.9672
  BPV BPV  6.7512
  CHK CHK  7.0013
 DUM2 DUM  0.0000
  AMH AMH  7.6346
  ATP ATP  9.0757
  HG2 GLU  0.0000
  CYB CYB  6.0591
  CRE CRE  5.2297
   HD AS1  1.0000
   O5 XK2  1.4000
  CQP CQP  21.2968
  DLB DLB  5.5242
  DQT DQT  5.3596
  CNT CNT  5.2085
  DDV DDV  5.2511
  BOJ BOJ  7.9477
  BIR BIR  8.6957
  CDZ CDZ  5.0714
  AEC AEC  7.9028
   HN VAL  1.0000
    N SER  1.5000
  AZV AZV  5.1147
  BPN BPN  9.3821
  CRT CRT  8.8900
  HE1 LYS  0.0000
  DUD DUD  5.3091
  CTW CTW  8.6280
  OH2 OH2  1.4000
  AYN AYN  6.6792
  BCV BCV  5.8259
  AVJ AVJ  7.7691
  AIH AIH  5.7288
  BAF BAF  5.8042
  AMC AMC  5.1047
  DPR DPR  5.1662
  DNJ DNJ  7.8638
  BRM BRM  5.9362
  AVR AVR  5.2144
  CCV CCV  7.5302
  COD COD  5.7755
    O HYD  1.4000
  AEQ AEQ  10.2606
  CJE CJE  5.9177
   CA QSI  2.0000
  ARY ARY  5.4598
   H5 XK2  0.0000
   HN HSD  1.0000
  C17 TSA  2.0000
  DBZ DBZ  5.0679
  CFE CFE  5.9920
  BTJ BTJ  8.1109
  CJJ CJJ  6.6259
  AZR AZR  6.0631
    N HSC  1.5000
  DMR DMR  5.7956
  BWI BWI  5.1688
  BHG BHG  15.0068
  BSM BSM  7.4416
  ANK ANK  9.8483
   CA HSC  2.0000
  BVV BVV  7.1469
  DNL DNL  5.1217
  BRW BRW  5.3200
  DGJ DGJ  5.3417
  BUJ BUJ  6.0912
  DQB DQB  5.1089
  H20 TSA  1.0000
  CXO CXO  9.3524
  DRA DRA  5.7300
  DYN DYN  5.0401
  BIP BIP  7.5024
  AJZ AJZ  11.2047
  DHA DHA  9.0432
  BKR BKR  8.7079
  BYK BYK  5.2770
  ACL ACL  7.4399
  AZT AZT  5.4085
  HG1 PRO  0.0000
  BOX BOX  8.6277
  CVF CVF  5.8860
  ALP ALP  5.9374
  AAR AAR  11.0882
  CUV CUV  10.5423
  DGR DGR  8.2844
  CIE CIE  5.4895
  DLF DLF  5.1873
  ASU ASU  6.4208
  DYG DYG  5.5125
   CB HYD  2.0000
  CMO CMO  6.0061
  BWH BWH  6.4626
  CXD CXD  5.3905
  ADY ADY  5.5243
  ALR ALR  5.3824
  SPH BON  1.5000
  BKX BKX  6.1843
  DBG DBG  6.7677
  CED CED  9.8669
  BQT BQT  9.7942
  DBW DBW  7.5197
  CHF CHF  5.5991
  CIU CIU  5.3700
  C26 XK2  1.7000
  BPD BPD  8.0965
  ASA ASA  5.6712
  CPS CPS  7.7222
 HH21 ARG  1.0000
  BJK BJK  5.9335
  CUM CUM  10.3407
  DVL DVL  5.5614
   N1 QSI  1.5000
  BLM BLM  7.9952
  BVI BVI  5.5272
   HE ARG  1.0000
  CEY CEY  7.1961
  CG2 ILE  2.0000
  H78 XK2  1.0000
  CDC CDC  6.5996
  CCL CCL  6.0880
  DKL DKL  5.6484
  CST CST  7.6641
  HB2 GL2  0.0000
  DOB DOB  5.2001
  AGU AGU  5.9956
  BTU BTU  7.3786
  DMX DMX  5.2640
  CSH CSH  15.7589
  AQS AQS  7.3969
  CTU CTU  9.9767
  BXL BXL  7.0267
  AFP AFP  5.4684
  HB1 LYS  0.0000
   HA AS2  0.0000
  BSJ BSJ  8.5328
   CA AS1  2.0000
  BPP BPP  7.4892
  CAP CAP  5.9304
  BOI BOI  8.8549
  AJJ AJJ  6.8331
   HZ PHE  1.0000
  DHQ DHQ  5.3090
 HD11 ILE  0.0000
   HA GL2  0.0000
  CZV CZV  5.0254
  ALY ALY  7.3752
  HD1 PHE  1.0000
  C27 XK2  1.7000
   CA GLU  2.0000
  AZB AZB  6.7024
  BHS BHS  13.7955
  CCH CCH  5.4520
    H PHE  1.0000
  BFW BFW  5.6538
  BEJ BEJ  5.1286
  HG2 GL2  0.0000
  HB1 HSD  0.0000
  AAH AAH  10.2492
  DCH DCH  8.7034
  AXW AXW  6.9027
  APZ APZ  6.7398
  CE1 HSC  1.7000
  AON AON  7.1005
  COV COV  5.1973
  DUI DUI  5.1074
  BIK BIK  6.4849
   H2 OH2  1.0000
  DBI DBI  6.8168
  BAV BAV  6.1212
  BBA BBA  5.0633
  CDY CDY  5.4354
  HB1 ALA  0.0000
  BZR BZR  5.5887
  HB1 CYS  0.0000
  DSG DSG  6.1700
  AVA AVA  6.4141
  O4' QSI  1.4000
   CE LYS  2.0000
  BNJ BNJ  6.6207
  BMA BMA  5.4657
  CUF CUF  6.2371
  CDV CDV  5.0455
  BUT BUT  7.2717
  BEP BEP  5.9405
  ALH ALH  7.9053
    C PRO  1.7000
  H62 QSI  1.0000
  BIT BIT  8.6328
  DNV DNV  7.1708
  C4' QSI  2.0000
  DUV DUV  5.4246
  BNG BNG  9.5586
  DJU DJU  5.9872
  DML DML  6.6242
  CWJ CWJ  7.4022
  CSF CSF  8.4119
    H AS1  1.0000
  BBD BBD  6.4423
  H4' QSI  0.0000
  CDG CDG  5.0903
  AIM AIM  8.1626
  CCC CCC  5.3080
  AZW AZW  6.5222
  CBC CBC  5.4690
  DSO DSO  5.3551
  ALZ ALZ  6.7561
  DJG DJG  5.1635
  CNL CNL  5.9014
  CJK CJK  5.1400
  AQA AQA  8.7653
  HD1 HIS  1.0000
  AAC AAC  23.2416
    C HSC  1.7000
  BDH BDH  5.8748
  DMB DMB  6.6614
  CD2 TYR  1.7000
  AAN AAN  13.8464
  CMJ CMJ  5.1752
  AWI AWI  6.4048
  BRJ BRJ  9.8958
  CQR CQR  9.5880
  HD2 HSC  1.0000
  BHU BHU  11.9716
  BDF BDF  5.8720
   CA AS2  2.0000
  BFF BFF  5.1087
  CSA CSA  15.4655
  CIL CIL  5.1605
  H26 XK2  1.0000
  DDM DDM  6.6736
  CMY CMY  6.1675
  CDN CDN  7.3215
  BGB BGB  6.3579
  DXN DXN  5.5206
  HE2 HSD  1.0000
  BIX BIX  7.3646
  BRG BRG  5.6234
   CE MET  2.0000
  BGS BGS  23.8242
  AIT AIT  6.7668
  ACV ACV  5.4734
  CRF CRF  12.8629
  DUQ DUQ  6.3533
  AWR AWR  5.5033
  AIA AIA  14.9119
  AEN AEN  8.1866
    C VAL  1.7000
    C AS2  1.7000
  HD1 ARG  0.0000
  CAT CAT  5.7795
  BYX BYX  6.1734
  DBC DBC  6.8354
  CNO CNO  5.4497
  CMZ CMZ  6.7137
  CFB CFB  6.8682
  BOS BOS  7.7755
  AWO AWO  5.3638
  DFY DFY  6.8811
  CLB CLB  6.3254
  HD2 LYS  0.0000
  DFV DFV  5.2786
  BKN BKN  10.1842
   HN GL2  1.0000
  DLM DLM  6.5709
  BGE BGE  5.7354
  AQQ AQQ  5.9405
  DND DND  5.1474
  DJA DJA  7.1585
  CEB CEB  5.5747
  ANT ANT  6.0262
   C2 TSA  2.0000
  OH2 TIP  1.4000
  DKD DKD  7.3675
  AMW AMW  7.9049
  AYD AYD  7.4694
  BCP BCP  6.3792
 H5'' QSI  0.0000
  BQJ BQJ  5.6608
 HH12 ARG  1.0000
  BPI BPI  6.1670
  DAO DAO  5.2910
   CD LYS  2.0000
   CB AS1  2.0000
  HB2 PRO  0.0000
  DJR DJR  6.9451
  HB2 HSC  0.0000
  CJM CJM  5.0298
  DJQ DJQ  5.8639
  BHK BHK  6.8181
   CA THR  2.0000
  DPJ DPJ  6.5098
  CZM CZM  6.0423
  H7B XK2  0.0000
  AXZ AXZ  6.2909
  AUT AUT  8.0652
   CD ARG  2.0000
  HD1 TRP  1.0000
  CWZ CWZ  5.5360
   CG HSD  1.7000
  AOM AOM  5.6444
  BDR BDR  6.4296
  ADC ADC  6.4862
  CKA CKA  9.6127
  CVY CVY  5.1098
  BPH BPH  6.5462
  OD1 ASP  1.4000
  CXX CXX  6.1782
    C ASN  1.7000
  CHT CHT  5.3982
  ASP ASP  7.3218
 H61B XK2  0.0000
  DEC DEC  7.8238
  AVL AVL  5.3289
  ASW ASW  8.0098
  AMV AMV  6.6380
  CCZ CCZ  6.1066
  DLA DLA  7.3602
  BYJ BYJ  6.2954
  AAQ AAQ  16.8583
  AOS AOS  9.3804
  DKA DKA  5.3799
  CFP CFP  5.5349
  DPC DPC  7.8733
  HD2 HSE  1.0000
  BGJ BGJ  6.2544
    D max  0.0000
    O AS2  1.4000
  DIK DIK  6.2740
  BKO BKO  8.5491
  BLZ BLZ  10.8106
 HG12 VAL  0.0000
  BJA BJA  6.9821
  AUP AUP  6.2983
    N THR  1.5000
  BUG BUG  6.0238
  CIJ CIJ  5.2279
  AWM AWM  6.0254
  BTX BTX  5.7639
  DOA DOA  5.4135
  DJH DJH  6.1455
  AVO AVO  10.3772
   CB THR  2.0000
  CAO CAO  5.5236
  DDZ DDZ  5.5007
  BIB BIB  14.3100
  C31 XK2  2.0000
  DXG DXG  5.4760
  CCE CCE  6.8629
  BIV BIV  11.8237
  SP2 SP2  1.5000
  HG1 THR  1.0000
  BWD BWD  5.4038
  CD1 ILE  2.0000
  BYR BYR  8.0195
  ARL ARL  6.8890
  AEO AEO  9.1596
  DLL DLL  6.0898
  CWF CWF  8.3299
  APH APH  7.6974
  AUA AUA  5.8722
  AFE AFE  7.2864
  AEY AEY  9.3529
  APD APD  7.6380
  BAS BAS  5.7614
    O LEU  1.4000
  DDE DDE  5.4205
  APY APY  7.6782
   CA TRP  2.0000
   H2 TIP  1.0000
  C78 XK2  1.7000
  AZZ AZZ  5.5379
  HB1 HIS  0.0000
  BBR BBR  6.7432
  DTU DTU  6.5979
  CFC CFC  5.1032
  CJF CJF  5.9090
  AKC AKC  5.4911
  CPW CPW  21.6712
  H26 TSA  1.0000
  AIP AIP  8.5800
  DFE DFE  6.6320
  CAB CAB  5.9612
  DWK DWK  5.9214
  CNA CNA  5.2260
   CB ASN  2.0000
  CQQ CQQ  11.9750
  CGX CGX  5.2008
  CTB CTB  5.3615
  AKI AKI  5.6812
  HD1 ASP  1.0000
  DYP DYP  5.0785
  DVB DVB  5.4220
  H16 TSA  1.0000
    N ASN  1.5000
  DGG DGG  10.0227
  AWQ AWQ  5.3528
  BZD BZD  7.3423
   CA ILE  2.0000
  CKN CKN  5.1802
  DDN DDN  5.8137
  AZF AZF  5.3552
  BKS BKS  8.3450
  CAE CAE  6.7692
  AMA AMA  8.6355
  CSQ CSQ  6.2451
  AKG AKG  10.1351
   OD HYD  1.4000
  ABW ABW  13.0936
  C61 XK2  2.0000
   HG SER  1.0000
  CRB CRB  15.9453
  BYY BYY  5.3627
  C37 XK2  1.7000
  CXH CXH  5.8148
  BQI BQI  5.5064
    O ARG  1.4000
 HH11 ARG  1.0000
  DXO DXO  5.7831
  DUM DUM  6.6680
  BYN BYN  5.6364
  CGS CGS  7.6096
  DBE DBE  8.2730
  BOG BOG  5.8325
  DLG DLG  6.3902
  BFZ BFZ  5.9193
    C LEU  1.7000
  DHW DHW  5.1527
  CG1 ILE  2.0000
  DNC DNC  6.3687
  HB1 GLU  0.0000
  DGH DGH  6.7036
  AXP AXP  5.5254
  ACG ACG  8.0359
    N GLY  1.5000
   CG AS1  1.7000
  DBQ DBQ  7.8172
  DBO DBO  5.6255
   OG SEP  1.4000
  BZQ BZQ  5.8578
  AOV AOV  5.9783
  AXI AXI  6.4657
   N6 QSI  1.5000
  DIU DIU  7.2414
  AAL AAL  15.0548
    O SER  1.4000
   O1 XK2  1.4000
  AKK AKK  6.7987
  CZS CZS  8.7031
  BBO BBO  5.4174
   CG ARG  2.0000
  DUX DUX  6.3581
   HB THR  0.0000
    C SER  1.7000
  AVK AVK  5.2839
   HN THR  1.0000
  BAJ BAJ  5.7696
  HD2 ASP  1.0000
  DWE DWE  6.8839
  DQW DQW  5.0861
  BDU BDU  5.1903
  BCF BCF  5.7661
  CLP CLP  5.4790
  DXD DXD  5.4720
   HA SEP  0.0000
  CLI CLI  5.3770
  BNX BNX  8.1127
  BCJ BCJ  5.2145
  BYI BYI  5.6260
  ANB ANB  5.9503
  CPY CPY  13.0416
  BBW BBW  5.5337
  DWC DWC  5.0033
  CYY CYY  7.1695
  CPJ CPJ  6.0433
  AHQ AHQ  9.5462
  AOL AOL  6.9603
  DLC DLC  6.4036
  CAF CAF  5.3992
  BHJ BHJ  13.2074
  HG2 PRO  0.0000
  BAM BAM  7.2432
  HE2 HSE  1.0000
  CBT CBT  8.2625
  APW APW  6.1416
  BGC BGC  5.2629
  DVZ DVZ  5.1169
  DLU DLU  5.1854
  DBS DBS  8.3136
  COU COU  5.1435
  BRT BRT  8.7718
  BPL BPL  8.9531
  NH1 ARG  1.5000
   HN MET  1.0000
  DYO DYO  5.1330
  DMQ DMQ  5.4516
  AKR AKR  6.7611
  DDA DDA  5.1928
  CJD CJD  6.3100
  H36 XK2  1.0000
  DQU DQU  6.6090
  CPQ CPQ  8.3685
  BNT BNT  7.5528
  BNO BNO  10.1755
  DPI DPI  6.0053
  ACQ ACQ  9.4233
  DQQ DQQ  6.1891
  BOB BOB  8.0627
  AHV AHV  8.7255
  DOH DOH  5.1521
  AQG AQG  6.4334
  AZG AZG  5.9967
  AYK AYK  6.2685
  DVO DVO  5.0616
  BIH BIH  14.4175
  CSO CSO  8.3100
  CXA CXA  6.4329
  HB1 GL1  0.0000
  DYC DYC  5.8720
  BNK BNK  5.4848
  DTC DTC  5.7628
  DPD DPD  6.9013
  CWW CWW  6.2795
  AWA AWA  7.1106
  AAY AAY  14.3652
  BCC BCC  6.2094
  AAD AAD  9.0044
  COO COO  5.4116
  CBL CBL  5.4136
  BAB BAB  5.0028
   HN ARG  1.0000
  CUZ CUZ  8.8514
  CTE CTE  7.0773
  BJD BJD  9.2731
  AWF AWF  7.1727
  AVD AVD  5.5116
  BVC BVC  8.5766
  DMM DMM  8.3129
  CTS CTS  8.6386
  CRD CRD  5.7341
   CA ASP  2.0000
  CBH CBH  5.0843
  CAG CAG  5.2304
   CB QSI  2.0000
  DTF DTF  5.3701
  CEK CEK  5.3614
  DKU DKU  5.6495
  DAK DAK  6.7159
  CGI CGI  8.0496
  BNI BNI  11.8817
   HA PHE  0.0000
  DCY DCY  7.9044
  CGO CGO  6.4494
  BED BED  6.2091
  BAL BAL  7.3882
  DAS DAS  7.9292
  DMC DMC  5.4532
  CNM CNM  5.2715
  CTP CTP  12.1004
  HE2 GLU  1.0000
  BNQ BNQ  8.4796
  BLA BLA  7.5437
    H HIS  1.0000
  AKS AKS  8.6402
  HG1 CYS  1.0000
  AAF AAF  12.9114
  BQS BQS  6.3642
  CVW CVW  5.9268
  CME CME  5.0582
  AVC AVC  5.0044
  APJ APJ  5.8261
  DNN DNN  6.0700
  DCG DCG  6.2001
  HB1 MET  0.0000
  DSV DSV  5.3608
  CXF CXF  8.2861
  BYP BYP  5.2045
  AQR AQR  5.6460
  BOP BOP  8.6080
  DGM DGM  6.0180
  DSM DSM  7.2492
  H73 XK2  1.0000
  BFD BFD  5.2482
  CZ3 TRP  1.7000
  BHH BHH  10.5128
  AFR AFR  7.5984
  BGU BGU  21.0846
  H5' QSI  0.0000
  BPX BPX  6.2345
  AJG AJG  5.4477
    N QSI  1.5000
  BDW BDW  5.0553
  CJU CJU  6.0304
  BLC BLC  5.4866
  CD2 PHE  1.7000
  DMU DMU  8.2390
  CGY CGY  5.3709
  DMF DMF  8.4570
  H27 XK2  1.0000
  BWC BWC  5.1581
  DGD DGD  6.3520
  H29 XK2  1.0000
  AAV AAV  8.1053
  DRU DRU  5.6939
  CE1 PHE  1.7000
  AGQ AGQ  5.5241
  BHZ BHZ  9.2346
  CVG CVG  12.1886
  CCF CCF  7.0754
  COR COR  7.3172
  CEW CEW  5.5275
  AHG AHG  9.0145
  DAZ DAZ  10.4757
  CNS CNS  5.7848
    C GLU  1.7000
  BUF BUF  6.5613
  BGQ BGQ  8.5674
  ND1 HIS  1.5000
  DGL DGL  5.0595
  AYF AYF  5.5695
  BVY BVY  6.6687
  CBV CBV  7.4357
  DAG DAG  5.9165
  BRY BRY  6.6654
  AZC AZC  5.0095
 HE21 QSI  1.0000
  CSD CSD  6.8315
  BWW BWW  5.5768
  BNA BNA  10.5931
  BJU BJU  5.3622
  BHV BHV  17.8847
  BYZ BYZ  5.6966
  CJX CJX  5.8878
  CII CII  6.4751
  AWS AWS  5.9216
  DXP DXP  5.4218
  DAQ DAQ  8.7980
  CBR CBR  6.8423
  AAA AAA  16.8068
  DEB DEB  6.4557
  DBH DBH  9.2373
  CPD CPD  8.3761
  CRO CRO  14.0196
  CSC CSC  11.9559
  HB1 HSE  0.0000
  DHJ DHJ  6.8717
  AUY AUY  5.7040
  DTE DTE  5.9766
  ASQ ASQ  5.6803
  ANC ANC  7.5440
   CD ILE  2.0000
  BVZ BVZ  6.2459
  BFA BFA  5.8149
  DPK DPK  6.2083
   CB SEP  2.0000
  CQI CQI  5.8662
  APL APL  9.0968
  AHK AHK  6.9460
  BLP BLP  6.1348
  BDS BDS  5.2175
  DBT DBT  9.5824
  HO5 XK2  1.0000
  ARJ ARJ  5.6629
  CBW CBW  5.4400
  BPJ BPJ  6.8325
   HA HSC  0.0000
  CYL CYL  9.0674
  BTR BTR  7.2213
  BLT BLT  5.7159
  ASD ASD  6.2702
  HB1 PRO  0.0000
  BVH BVH  6.4635
  DDG DDG  5.5478
  HE1 HSE  1.0000
  CVE CVE  7.4033
  BMR BMR  6.6917
  DWB DWB  5.5169
  BCN BCN  5.2250
  AOH AOH  5.2409
  BIC BIC  12.0481
  BTN BTN  7.0136
  DJI DJI  5.3311
 HG23 VAL  0.0000
   HA MET  0.0000
  BFK BFK  6.7367
  AEK AEK  6.5981
  BQU BQU  8.9132
  BII BII  14.6573
   HH TYR  1.0000
  CIR CIR  5.4091
  BFU BFU  6.1805
  ANP ANP  5.0339
  CYH CYH  5.9213
  BXA BXA  6.1144
  DTA DTA  5.2260
  CYV CYV  8.2902
  DKC DKC  5.3220
  CJA CJA  5.2034
  O23 TSA  1.4000
  CPR CPR  17.4901
  ADZ ADZ  7.4485
  BRN BRN  8.7388
  H24 XK2  1.0000
  AFD AFD  11.8515
    C AS1  1.7000
  BOT BOT  8.7448
  H2B XK2  0.0000
   O8 TSA  1.4000
  BAW BAW  5.5121
    N VAL  1.5000
  CXL CXL  5.5701
  AYI AYI  7.2914
  ABY ABY  7.0597
 HG11 ILE  0.0000
  BAZ BAZ  5.1161
   HN ASN  1.0000
   CB ARG  2.0000
  CD1 TRP  1.7000
   C6 QSI  1.7000
  CEM CEM  5.5548
  DWN DWN  5.0161
  DNH DNH  5.0694
  BWP BWP  7.7193
  DIL DIL  10.3783
   O2 SEP  1.4000
  AUG AUG  5.3733
  AFW AFW  5.4251
  BBL BBL  5.5073
  NE2 QSI  1.5000
  ABB ABB  11.9721
    H ALA  1.0000
  BLB BLB  8.8454
  BJP BJP  9.4750
    O LYS  1.4000
  DPQ DPQ  5.7808
  BMT BMT  13.1390
  DKR DKR  5.9633
  CBN CBN  6.6800
  BDM BDM  5.5891
  DEU DEU  9.2725
  BXT BXT  8.1553
  BGW BGW  23.6681
  AVI AVI  7.4399
   HA THR  0.0000
  DUJ DUJ  5.5251
  CKW CKW  5.5880
  CAH CAH  7.9484
  BAX BAX  5.8651
  DHP DHP  6.6513
  AWP AWP  5.0015
  BOW BOW  7.4796
  CMU CMU  6.3999
  BDI BDI  5.4793
  C21 XK2  1.7000
  BSI BSI  5.9773
  DYK DYK  5.4787
  ATF ATF  5.8525
  DNS DNS  5.0878
  CHP CHP  5.3391
  CON CON  5.1373
  CNV CNV  5.4436
  ND1 HSC  1.5000
  CGN CGN  5.4542
  DJS DJS  7.7448
   CA GL2  2.0000
   C7 XK2  2.0000
  DQH DQH  6.1098
  CLH CLH  5.5211
   H4 XK2  0.0000
  CMH CMH  5.1655
  DUN DUN  5.3661
  DUB DUB  7.5748
  DJV DJV  5.7275
  BRU BRU  8.1051
   C5 XK2  2.0000
    N LYS  1.5000
  BSY BSY  5.1016
  ADD ADD  10.5518
  CGV CGV  5.7935
  BTG BTG  7.0270
  BXJ BXJ  6.1234
  APA APA  6.0048
  BYH BYH  5.0405
  BDD BDD  7.1720
  AWV AWV  6.2311
   HA AS1  0.0000
  DUS DUS  5.0183
  BGR BGR  9.9047
  CGL CGL  6.0620
  ARV ARV  6.3199
  AHB AHB  7.7820
  AJW AJW  8.0014
  AWU AWU  7.6903
  AJS AJS  9.8360
  BWS BWS  5.7924
  DRH DRH  7.3881
  BWF BWF  9.3061
  CXK CXK  7.3033
  CXB CXB  12.5141
  CKF CKF  5.5855
  BGY BGY  19.6915
  AST AST  5.1047
  AFZ AFZ  15.8406
  ABU ABU  6.2316
  HB2 TRP  0.0000
  HD1 ILE  0.0000
  CXC CXC  8.5706
  CHD CHD  6.6074
  DFQ DFQ  7.7077
    O GL2  1.4000
  BXZ BXZ  7.1087
  BEW BEW  6.1527
  BZN BZN  7.0892
  DHN DHN  6.3757
  CMT CMT  5.2935
  BQP BQP  5.4434
    C GLY  1.7000
  APE APE  7.6311
  AIL AIL  5.7297
   HN GLN  1.0000
  AXH AXH  5.6037
  HB1 SEP  0.0000
  DXA DXA  5.3091
  DTV DTV  5.0751
  DPE DPE  6.9123
  BUM BUM  5.5327
  BAD BAD  5.3879
  ADA ADA  16.0217
  BEA BEA  5.5694
  DVG DVG  6.1128
  C35 XK2  1.7000
  DOI DOI  6.4698
  AVT AVT  6.2019
  AHO AHO  10.5043
  CZY CZY  5.2247
  CUS CUS  8.3932
  HH2 TRP  1.0000
  CAY CAY  6.2456
  ASC ASC  5.2284
  AYP AYP  5.3891
  ACT ACT  12.4135
  DKW DKW  6.1739
  C74 XK2  1.7000
   CG MET  2.0000
  DRB DRB  6.7607
 HG22 THR  0.0000
  AJR AJR  8.6093
  DYH DYH  6.5662
  H66 XK2  1.0000
  BXM BXM  5.4169
  CYU CYU  11.3268
  CEN CEN  6.5259
  BCI BCI  5.4111
  BLY BLY  7.5734
  CDD CDD  5.2384
  CH2 TRP  1.7000
  HT3 QSI  1.0000
  ADL ADL  5.7771
  CAV CAV  5.4201
  ALW ALW  6.3526
  CXY CXY  6.1423
  CG2 VAL  2.0000
  DGE DGE  8.0736
    H GLN  1.0000
    D min  0.0000
  HE1 TYR  1.0000
    O GLN  1.4000
  BTD BTD  5.0057
  BEY BEY  5.0469
  BXN BXN  5.9473
  AYY AYY  5.9405
  AXJ AXJ  7.0860
    O TYR  1.4000
   C9 TSA  2.0000
  BEX BEX  5.1357
  BAC BAC  5.6932
  AAB AAB  23.7003
  ACZ ACZ  5.9315
   C4 XK2  2.0000
  BAG BAG  5.5651
  CCI CCI  7.0330
  BPR BPR  7.6685
  DVN DVN  5.6851
  BBX BBX  5.5112
  HE2 PHE  1.0000
  HB2 LYS  0.0000
  BCQ BCQ  5.6749
  DFM DFM  8.3050
  CVU CVU  9.2774
  ABR ABR  8.2493
  DTT DTT  6.2036
    C ILE  1.7000
  DAM DAM  5.9380
  BXF BXF  5.3947
  CWN CWN  14.6659
  DAR DAR  6.9448
  APF APF  9.1875
  OD2 ASP  1.4000
    H CYS  1.0000
  BKF BKF  8.3764
  OE2 GLU  1.4000
  CBA CBA  8.2937
  BET BET  5.2108
  BAU BAU  5.3181
  ALC ALC  10.0965
  DRD DRD  7.3983
  CQF CQF  7.9829
  DRE DRE  6.2453
  AUW AUW  5.4911
   CA HIS  2.0000
  DDL DDL  6.0516
  ALQ ALQ  13.2410
   CB ILE  2.0000
  DDI DDI  6.1420
  BPU BPU  7.5331
 DUM1 DUM  0.0000
  CZU CZU  8.6163
   CG QSI  2.0000
  HA2 GLY  0.0000
  DNE DNE  7.3656
  DBP DBP  8.3486
  BRC BRC  7.5145
  DJO DJO  5.8027
  AED AED  13.0730
  BPW BPW  6.7987
  DGO DGO  6.0199
  BVA BVA  9.3799
  CSL CSL  9.8835
  BUS BUS  5.6935
  CHW CHW  6.0404
  CPT CPT  18.0101
  ADJ ADJ  9.3662
  BYV BYV  5.7454
  BTC BTC  5.7627
  BDG BDG  5.5274
  AXQ AXQ  7.3259
  BPM BPM  10.5051
  CIW CIW  7.3054
    N GLU  1.5000
  CKJ CKJ  6.0342
  BJC BJC  10.3547
  CYP CYP  5.6455
  BDT BDT  5.0786
  AWK AWK  5.9238
  DOT DOT  5.1022
  DYB DYB  5.4217
   C5 QSI  1.7000
  AAO AAO  6.2876
   HN PHE  1.0000
  DPG DPG  5.2394
  CWX CWX  5.5870
  AHA AHA  8.2824
  DIM DIM  7.9780
  DIC DIC  9.1989
  C29 XK2  1.7000
  ARZ ARZ  5.5490
  ANJ ANJ  6.7022
  C75 XK2  1.7000
  CUL CUL  6.1102
  BJR BJR  8.1677
  AYE AYE  6.2346
  ANF ANF  12.5075
  DWZ DWZ  5.4538
  ANS ANS  6.0037
  HD2 ARG  0.0000
  AIU AIU  5.2842
  CKG CKG  7.3600
  AVU AVU  6.6611
    N MET  1.5000
  H76 XK2  1.0000
  ABF ABF  15.1120
  CZA CZA  5.6331
  BIN BIN  7.2061
  DVV DVV  7.7845
  BWN BWN  7.8153
  CYO CYO  5.4130
  BNW BNW  8.2098
  CCB CCB  6.3660
  ASR ASR  6.8193
  DFT DFT  5.5501
  CRP CRP  5.2163
  AYV AYV  6.0931
   HN GL1  1.0000
  DXT DXT  5.0756
   CB LEU  2.0000
  HD1 LYS  0.0000
  DSX DSX  5.3287
  ALL ALL  6.4076
  APR APR  6.6047
  BTQ BTQ  6.2271
  BTM BTM  5.2332
  BPA BPA  6.0435
  DAA DAA  8.1719
  BIZ BIZ  9.8028
  AMG AMG  6.5251
  AZD AZD  8.7056
  BGI BGI  6.0809
  CUG CUG  8.7818
  DMO DMO  5.1464
    H HSC  1.0000
  DDT DDT  5.0476
  BVD BVD  6.1137
  CWK CWK  5.8467
  CZG CZG  5.7768
  HG2 LYS  0.0000
   CB HSC  2.0000
  DPW DPW  5.5862
  DVH DVH  5.6664
  CAA CAA  7.6052
   HN AS2  1.0000
  DDO DDO  6.0957
  ADG ADG  9.1983
  BIO BIO  11.2009
    C ARG  1.7000
  CSS CSS  5.6967
  ALN ALN  5.3829
  DSJ DSJ  7.1721
    O GLY  1.4000
  BWT BWT  5.6670
  CWE CWE  7.5027
  AOT AOT  8.1909
   CG ASN  1.7000
  DMV DMV  6.8538
  DSA DSA  6.0609
  CBK CBK  5.3669
  DFS DFS  6.0367
  CZQ CZQ  5.5865
   HA TRP  0.0000
  ABN ABN  9.4870
  AGG AGG  7.5926
  ALV ALV  6.9786
  DQR DQR  6.2745
  DXE DXE  5.7209
  DWD DWD  5.3418
  BFO BFO  5.3206
  AUE AUE  6.9912
  ATG ATG  7.0004
  DKP DKP  5.9886
  DIP DIP  5.0830
   HN HSC  1.0000
  CFA CFA  7.7494
  BAA BAA  5.3436
  BRR BRR  5.4583
  AMO AMO  6.8209
  CYJ CYJ  11.1737
  CHY CHY  5.6951
   CA PHE  2.0000
   O1 SEP  1.4000
  CIM CIM  6.0271
  HD2 AS2  1.0000
  DFJ DFJ  5.1523
  CDS CDS  5.3928
  HG1 GLU  0.0000
  BQG BQG  11.8865
  HG1 GL1  0.0000
  CVD CVD  9.2132
  BKU BKU  10.3251
  COB COB  5.0754
  DPN DPN  5.8986
  CPL CPL  5.0828
  BUL BUL  6.3212
   CB ASP  2.0000
  BFY BFY  5.9016
  C32 XK2  1.7000
  AFN AFN  6.8842
  CXW CXW  5.5159
  ANL ANL  6.7302
  BYB BYB  5.6445
  DSD DSD  5.1779
  DAV DAV  7.5324
  BPB BPB  7.1820
  DHD DHD  5.5004
  AYJ AYJ  8.1737
  ASL ASL  6.4037
  DJP DJP  6.2144
  AGZ AGZ  5.1897
    O AS1  1.4000
  DNO DNO  5.4492
  CEJ CEJ  6.2393
  AQD AQD  5.6752
   HD AS2  1.0000
  ATU ATU  6.0538
  AKN AKN  7.6280
  C25 XK2  1.7000
  BNC BNC  10.2854
  CAL CAL  5.0525
   N9 QSI  1.5000
  AEW AEW  9.2913
  CE1 HSD  1.7000
  BNH BNH  5.8750
  DUH DUH  7.4870
  BXC BXC  7.4719
  DVU DVU  5.3200
    C HYD  1.7000
  CQT CQT  5.8899
  CMA CMA  5.5071
  CBZ CBZ  6.0946
  BXR BXR  5.9988
  API API  5.5604
  CE1 HIS  1.7000
  BVU BVU  6.3841
  HB2 HYD  0.0000
  BEO BEO  5.0422
  DIX DIX  6.4139
   CA GLN  2.0000
  CSR CSR  17.8530
  BCR BCR  5.1657
  BPG BPG  8.3150
  BWV BWV  7.1850
  DDP DDP  8.3518
  BQA BQA  5.8422
  BEE BEE  5.2509
  ATA ATA  5.4663
  ATB ATB  11.2006
  CQW CQW  11.2471
  CMS CMS  6.3811
  CRG CRG  8.8887
  HB2 GLU  0.0000
  DNQ DNQ  5.5947
  BLV BLV  9.9313
  BFG BFG  5.4667
  AOJ AOJ  8.2743
   HA ASP  0.0000
  DIB DIB  5.8710
  CYC CYC  10.2478
  CPK CPK  5.6973
  CWP CWP  5.7793
  CIG CIG  6.7074
   C8 QSI  1.7000
  ALA ALA  6.3303
  BWK BWK  5.3789
  BQY BQY  8.8788
  HB3 ALA  0.0000
   HD HYD  1.0000
  AMZ AMZ  5.8971
  DVJ DVJ  5.4419
  C24 XK2  1.7000
  BDQ BDQ  6.1732
  DSE DSE  6.1084
  DKM DKM  6.6975
  BZI BZI  6.7853
  CVM CVM  7.6443
  CHQ CHQ  5.4690
  CDP CDP  6.5926
  CZH CZH  6.8235
  ADI ADI  6.6461
   H2 QSI  1.0000
  AHR AHR  6.8780
  DGZ DGZ  7.0110
  DBB DBB  5.3747
    O GLU  1.4000
  CQH CQH  11.2956
   C2 XK2  2.0000
  DSZ DSZ  6.3575
  ARM ARM  7.4682
   CA VAL  2.0000
  CWQ CWQ  6.0414
  BQF BQF  5.6501
  BJH BJH  6.2154
  DII DII  7.4638
  ATD ATD  5.4893
  CZZ CZZ  7.8361
  CTH CTH  6.5488
  C13 TSA  2.0000
  BQC BQC  8.7392
  CYK CYK  5.3187
  BJF BJF  12.1501
   CB GL2  2.0000
  CYQ CYQ  5.1077
  CVO CVO  5.5368
  CNY CNY  5.0193
  DIR DIR  5.2582
  CLV CLV  6.3223
  BRZ BRZ  8.1324
  AUK AUK  5.8715
  AAI AAI  11.4322
 HG22 VAL  0.0000
  DOU DOU  6.5635
  CWU CWU  10.1406
  CFN CFN  5.5713
  DGY DGY  7.6994
  BNB BNB  5.5633
  DQJ DQJ  5.3039
  DKX DKX  6.6475
    C GLN  1.7000
  BDB BDB  5.5462
  ABI ABI  12.6149
  AET AET  17.7638
  CEL CEL  5.1445
  CLW CLW  6.0578
  CWO CWO  11.7963
   CB TYR  2.0000
  BUN BUN  6.0451
  AJB AJB  5.3400
  H75 XK2  1.0000
  CPC CPC  5.9571
  BPF BPF  7.7062
  BIL BIL  17.0658
    H AS2  1.0000
  DHX DHX  7.1025
  DAL DAL  8.1832
  BYA BYA  7.6306
  BWX BWX  5.6770
  ALX ALX  8.3001
  O5' QSI  1.4000
  BBJ BBJ  5.5148
  NE2 HSE  1.5000
    N ARG  1.5000
  AIK AIK  6.8514
  DDY DDY  5.9707
  CXR CXR  8.1669
  AZO AZO  6.1469
  AAW AAW  8.5021
  DPS DPS  5.0150
  DMK DMK  7.7897
  AXG AXG  6.3164
  H2A XK2  0.0000
  BMU BMU  6.2761
  HB2 HSD  0.0000
   CA GLY  2.0000
  ANN ANN  5.1712
  ALB ALB  7.7434
  CTA CTA  7.9470
  BLN BLN  8.2255
  DHK DHK  6.4384
  DFZ DFZ  6.8792
  CDX CDX  5.4207
  CXZ CXZ  9.1869
  BRK BRK  7.5244
  DBY DBY  7.8387
  BYE BYE  5.7094
  AXY AXY  5.3566
  DWS DWS  5.1522
  BUE BUE  6.5069
  H61 QSI  1.0000
