# Supplementary material for: The Effect of Macromolecular Crowding on the Electrostatic Component of Barnase–Barstar Binding: A Computational, Implicit Solvent-Based Study
Source: PLoS One. 2014 Jun 10;9(6):e98618. doi: 10.1371/journal.pone.0098618 (PMC4051634; doi:10.1371/journal.pone.0098618)
Supplement: File S1 — Contains sample pdb files used in our analyses; each contains the barnase/barstar complex with a specific random placement of crowders of varying radii at 30% crowding density. Also included are files specifying, for each pdb file, the radii of each atom and model crowder. (TAR) [file pone.0098618.s005.tar › vary30percent_pdb/crowders_radii-7.siz]

aaaaaannnrrrrrrrr
  HN2      1.0000
 R185      1.8500
 HCT1      1.0000
  HN1      1.0000
  R15      1.5000
  NCT      1.5000
 OCT1      1.4000
 OCT2      1.4000
  HT1      1.0000
  HA1      0.0000
  CNT      1.7000
 HCT2      1.0000
 HT2G      0.0000
  NXT      1.5000
  OT1      1.4000
  CAY      2.0000
   OY      1.4000
  R18      1.8000
 HT2B      0.0000
  R20      2.0000
  R05      0.5000
 R195      1.9500
   CY      1.7000
 HTB3      0.0000
  HT2      1.0000
  R14      1.4000
  CTB      2.0000
  CAT      2.0000
  R19      1.9000
 HTB2      0.0000
  R00      0.0000
  R10      1.0000
   NT      1.5000
  HT3      1.0000
  R17      1.7000
 HT2A      0.0000
  HA2      0.0000
 R135      1.3500
 HT2C      0.0000
  OT2      1.4000
  ONT      1.4000
  CT2      2.0000
 HTB1      0.0000
  HNT      1.0000
  HY3      0.0000
  HY1      0.0000
  HY2      0.0000
  OXT      1.4000
   N7 QSI  1.5000
  CYZ CYZ  5.0614
  BOO BOO  5.2443
   C6 TSA  1.7000
  AFY AFY  7.0086
  CJL CJL  5.2506
  CAI CAI  6.5584
  BNV BNV  5.3575
  CFM CFM  6.6302
  BYC BYC  7.2519
  ADP ADP  12.7281
  BXK BXK  5.1982
  BQR BQR  5.0582
  BYW BYW  6.1822
   HA HYD  0.0000
    N PHE  1.5000
  CVA CVA  5.2522
  BMB BMB  9.9121
  HB1 AS1  0.0000
  CNK CNK  8.0069
  BRS BRS  7.2430
   CD PRO  2.0000
  BRB BRB  6.4740
  BMD BMD  14.8758
  H2' QSI  1.0000
  BPY BPY  6.1027
    C PHE  1.7000
 H31B XK2  0.0000
  BND BND  5.5464
   C3 XK2  2.0000
  AVY AVY  6.3012
   HN SEP  1.0000
  CIB CIB  10.9005
  CUC CUC  7.7262
  BUR BUR  6.6809
  ASS ASS  5.8155
  CCK CCK  6.9792
  BGX BGX  9.6748
  BHT BHT  11.0768
  CBF CBF  6.9048
  C3' QSI  2.0000
  ATX ATX  5.5587
  H79 XK2  1.0000
  CQS CQS  7.0860
  AHY AHY  6.8998
  CHG CHG  10.7348
  APV APV  9.5767
  BSX BSX  8.2350
  DCL DCL  5.7143
  AEM AEM  13.3246
  CDF CDF  5.3826
  AGD AGD  6.8747
  HD1 HSD  1.0000
  AXE AXE  7.0686
  BJS BJS  5.2770
  DID DID  5.3898
  CEF CEF  6.8008
  AGN AGN  5.1451
  CYR CYR  7.9255
  AMK AMK  6.8270
  CTQ CTQ  5.3456
  BBB BBB  5.7957
  AFT AFT  5.0344
  CDJ CDJ  5.6325
  ATE ATE  7.9112
  CD2 HSE  1.7000
  BNU BNU  7.8356
  BZF BZF  5.1916
  BMN BMN  6.6949
  DDD DDD  5.4396
  CWH CWH  9.1488
  CRV CRV  5.4156
   CG ASP  1.7000
    C CYS  1.7000
  AFH AFH  9.9750
  ARD ARD  5.8909
    C TRP  1.7000
  CYT CYT  6.7788
  COE COE  6.6676
  BIG BIG  6.5859
  AFI AFI  10.0162
  ASF ASF  5.0447
  BHY BHY  6.9262
  CUK CUK  7.3003
  DJX DJX  5.0664
  CAM CAM  5.3221
  CTG CTG  5.2090
  DDU DDU  5.7619
  CYG CYG  6.9832
  HE1 GL1  1.0000
  ASX ASX  6.5827
  CKI CKI  5.6431
  HB2 AS2  0.0000
  DLE DLE  5.6429
  BTK BTK  5.7601
  CHS CHS  5.1271
  BUI BUI  5.2484
  HE2 TYR  1.0000
  DKN DKN  5.2467
  BTO BTO  6.9333
  BSK BSK  6.8446
  ARI ARI  6.2986
   HA GLU  0.0000
  BYQ BYQ  5.8130
  H22 XK2  1.0000
  HE3 TRP  1.0000
  COK COK  7.4662
  AKW AKW  6.6296
  ALU ALU  7.3881
  BXB BXB  5.3041
  OD1 AS2  1.4000
  CKY CKY  8.4025
  BIS BIS  14.9020
  CDR CDR  5.6706
  DHT DHT  7.8068
  CCD CCD  5.7124
  BWU BWU  5.7675
  CXI CXI  8.2239
  BYD BYD  5.3424
  CGG CGG  6.4356
   CB GLN  2.0000
  CE1 TYR  1.7000
  AGT AGT  8.1704
  ADW ADW  6.4213
  HG2 QSI  0.0000
  DKF DKF  5.8023
   C1 XK2  1.7000
    O ASN  1.4000
  AOB AOB  9.7350
  DGP DGP  7.0189
  CZI CZI  6.4673
  CPN CPN  6.2932
  CZN CZN  7.6018
  AEU AEU  9.9123
  C18 TSA  1.7000
  ANX ANX  6.4625
  CMF CMF  5.9621
  BRP BRP  5.6847
  BIE BIE  5.6420
   CD QSI  1.7000
  CRM CRM  8.5681
  AIS AIS  7.9612
  AWN AWN  7.0854
   H5 TSA  1.0000
  BBQ BBQ  5.8024
  BLK BLK  7.2524
  ALD ALD  6.9240
  CSM CSM  6.4994
  BZP BZP  6.6537
  DIG DIG  6.3106
  AIY AIY  8.7195
  ACD ACD  7.6118
  CLZ CLZ  8.0405
  CZL CZL  5.2198
  DIE DIE  6.6309
  BKH BKH  5.6314
  AMP AMP  5.7926
  AOY AOY  8.7654
  CXG CXG  6.6743
  COF COF  6.2885
  BFH BFH  13.2960
  DBX DBX  9.3447
  BBH BBH  6.5055
  BSE BSE  7.1151
  AKF AKF  7.2100
  CGC CGC  15.2800
   CB CYS  2.0000
  DEK DEK  6.3683
  DHC DHC  5.0065
  BHM BHM  5.5736
  APS APS  5.6182
   C4 QSI  1.7000
   CZ PHE  1.7000
  O3' QSI  1.4000
  CKS CKS  6.0789
    N HIS  1.5000
  CXT CXT  5.2166
  CFO CFO  6.1944
  CFH CFH  13.0471
  AIR AIR  5.9345
  HB2 SER  0.0000
  CRA CRA  5.0073
  O2S QSI  1.4000
  APX APX  5.5476
  BEU BEU  5.9434
  ACY ACY  8.0456
  H37 XK2  1.0000
  CKZ CKZ  5.9885
    O VAL  1.4000
  DEA DEA  5.7085
  BOE BOE  7.0423
  CWD CWD  6.3028
  CEO CEO  5.1419
  CTD CTD  5.0175
  DFN DFN  5.5360
  ACC ACC  6.7484
  HE1 HSC  1.0000
   CA ALA  2.0000
  DAP DAP  5.9527
  AQI AQI  7.4287
   H1 OH2  1.0000
  CJG CJG  7.0478
  AYX AYX  5.0848
  BJB BJB  6.0363
  CSX CSX  6.4887
   CD GLN  1.7000
  AGJ AGJ  6.7626
  CDL CDL  7.2333
  CXN CXN  7.6542
  BVO BVO  5.1011
  AEF AEF  6.4455
    H ARG  1.0000
  AXT AXT  6.9617
  AQC AQC  6.7612
    N AS2  1.5000
  BEZ BEZ  6.6782
  CRN CRN  5.1356
  BWJ BWJ  7.7933
  AES AES  5.2043
  BXV BXV  5.6829
  AEI AEI  9.9222
  APQ APQ  5.5182
  OE1 GLU  1.4000
  H34 XK2  1.0000
  DEF DEF  5.9753
  DAT DAT  5.9176
  CBI CBI  6.7129
  HE1 TRP  1.0000
  CTC CTC  6.1168
  DIO DIO  5.6496
  CXE CXE  5.3102
  CQL CQL  5.9398
  BNE BNE  7.0203
  CVL CVL  7.4454
  CLE CLE  6.1074
    N HSD  1.5000
   CB PRO  2.0000
  DGS DGS  6.2907
  CHU CHU  7.2797
  BOQ BOQ  6.1390
  HG2 ARG  0.0000
  CEI CEI  7.6151
  HB2 PHE  0.0000
  CTI CTI  5.5925
  CMQ CMQ  8.9650
  BKV BKV  8.4714
  AVF AVF  5.9142
  DES DES  5.6344
  CGQ CGQ  14.5492
  BIU BIU  6.0988
    O HSD  1.4000
  BBM BBM  6.2477
  CVQ CVQ  6.4399
  AQP AQP  5.1526
  AOD AOD  8.2036
 HG13 VAL  0.0000
    H MET  1.0000
  H12 TSA  1.0000
  BUC BUC  7.4817
  AVW AVW  5.0091
   HA LYS  0.0000
  CWY CWY  5.3770
  BDX BDX  7.2368
  ARC ARC  9.7051
  C5' QSI  2.0000
  ASG ASG  7.2535
  AMB AMB  7.8314
   CG TYR  1.7000
  C33 XK2  1.7000
   CA SER  2.0000
  BLE BLE  5.2948
  BZM BZM  6.5125
  HB1 ARG  0.0000
  AYL AYL  5.3773
  C28 XK2  1.7000
  BCS BCS  5.3576
  BNF BNF  9.0448
  BHI BHI  6.1917
  BBZ BBZ  5.5158
  BFJ BFJ  13.2221
  AZI AZI  6.9415
  AKD AKD  6.2214
  CSV CSV  7.7380
  HB1 AS2  0.0000
  CCQ CCQ  6.6528
  AUD AUD  5.8756
  BNM BNM  10.8223
  ALI ALI  6.3875
  OD1 ASN  1.4000
  C67 XK2  1.7000
  C72 XK2  1.7000
  CBE CBE  5.9737
  CLO CLO  6.1912
  BJT BJT  7.2267
  ABM ABM  10.6574
  CNH CNH  9.2000
  C1' QSI  2.0000
  AHX AHX  8.4433
  ACO ACO  18.5561
   HN ALA  1.0000
  CBM CBM  8.0597
   HN HYD  1.0000
  CGZ CGZ  8.8037
  BSC BSC  5.0105
  HG1 MET  0.0000
  DFF DFF  5.5903
  BSU BSU  5.9495
  BKI BKI  5.0567
  BCZ BCZ  6.3921
  AGV AGV  8.7566
  AKJ AKJ  6.3646
  CBX CBX  7.3084
 HE21 GLN  1.0000
   HG CYS  1.0000
  AUZ AUZ  5.3727
  AYT AYT  5.2756
  BQV BQV  6.7038
  AIC AIC  10.8727
   OC VDW  0.0000
  BVX BVX  9.1920
  HB1 LEU  0.0000
  DGK DGK  5.1327
  N10 QSI  1.5000
  AYZ AYZ  7.5166
  BRF BRF  5.4286
  BPT BPT  6.2447
  CHZ CHZ  9.4857
  BKC BKC  5.1704
  BJI BJI  7.2535
  BCG BCG  7.6446
  H35 XK2  1.0000
  BLX BLX  7.2379
  BYU BYU  5.1597
  CHB CHB  7.7460
  BPZ BPZ  12.5454
   HA HSE  0.0000
  BJL BJL  6.3584
  AGS AGS  6.8097
   CD GLU  1.7000
  AGF AGF  7.8762
   CB HIS  2.0000
  CND CND  5.4722
  ARS ARS  5.4671
  CTV CTV  5.1396
 H2'' QSI  0.0000
  AWX AWX  5.7550
  AJL AJL  7.7865
  OH2 HOH  1.4000
  CHV CHV  5.1768
  DGU DGU  5.3460
  CD2 LEU  2.0000
  BGF BGF  11.3643
  BLI BLI  5.3357
  DGB DGB  5.0671
 HD22 LEU  0.0000
  DCX DCX  6.0401
  CZF CZF  6.3362
  CTY CTY  5.4755
    O THR  1.4000
  CHN CHN  5.7886
  DIW DIW  5.5913
  AKV AKV  5.8622
  AEJ AEJ  10.2876
  ARR ARR  7.8674
  HD3 ILE  0.0000
  CDM CDM  5.4250
  ACI ACI  8.7330
  H71 XK2  1.0000
  DAI DAI  5.0944
  AMI AMI  5.1550
  CD1 PHE  1.7000
  CKB CKB  13.2891
  BLQ BLQ  15.2759
  AOP AOP  7.9411
  AWC AWC  5.1961
  DEZ DEZ  7.7986
  DCC DCC  6.1307
  AZL AZL  5.2024
  AHP AHP  7.4337
  CSU CSU  6.7677
  AYW AYW  5.2215
   CG LYS  2.0000
  CGP CGP  13.8055
  DAH DAH  6.0717
  ANI ANI  6.3647
  BGD BGD  7.7905
  CSB CSB  8.1155
  ATL ATL  6.7691
  DDC DDC  6.1922
  CLF CLF  6.1393
  AOO AOO  6.9694
  CGR CGR  7.6784
  AXM AXM  6.3705
   CG HIS  1.7000
  CHE CHE  16.3537
  CIC CIC  14.7462
   O7 TSA  1.4000
  DEM DEM  5.5770
  BCM BCM  5.1777
 HD22 ASN  1.0000
  ATV ATV  7.0168
    C LYS  1.7000
  BGA BGA  10.2287
  CHA CHA  5.7785
  CGE CGE  11.9249
  AGC AGC  10.1255
   HB ILE  0.0000
  CEU CEU  7.5511
  CUT CUT  5.2782
  BKA BKA  5.0946
  BWL BWL  5.9500
  CVT CVT  5.6879
  BCY BCY  5.6484
  AVB AVB  6.4746
 HG22 ILE  0.0000
  CWL CWL  7.7654
  CDI CDI  7.4362
  BJX BJX  8.5038
  CEQ CEQ  5.3986
  AVZ AVZ  5.4404
  BVW BVW  6.4085
  AHM AHM  9.9638
  HB2 ARG  0.0000
  BPQ BPQ  5.1964
  BWY BWY  9.1114
  BON BON  5.4670
  ABT ABT  19.4729
  C20 XK2  1.7000
  CQC CQC  6.8590
  ANY ANY  5.6342
  BKT BKT  14.0321
  AXA AXA  5.4216
  BDA BDA  5.1467
  BCX BCX  6.2197
  BMS BMS  10.3903
  COG COG  5.3478
  BCL BCL  6.0307
  AOA AOA  5.5592
  CVS CVS  5.1872
   CZ ARG  1.7000
  AIX AIX  6.0648
  DEW DEW  6.9884
  CUD CUD  8.3040
  BOH BOH  5.9413
  ASY ASY  8.6940
  CJO CJO  5.1101
  CZB CZB  6.1537
  BHW BHW  11.2880
  DEG DEG  6.7379
  CBO CBO  5.0316
  CLA CLA  6.8070
    H ILE  1.0000
  CCJ CCJ  6.1437
  AUR AUR  7.5877
    N ALA  1.5000
  CKT CKT  10.1105
  DED DED  7.6606
  BOV BOV  9.5976
  BOM BOM  5.0764
  CJW CJW  10.0457
  BAQ BAQ  6.8627
  O15 TSA  1.4000
  NE2 HSD  1.5000
  OE2 GL1  1.4000
  CMM CMM  11.2016
   CB TRP  2.0000
  BMQ BMQ  5.9003
  AUU AUU  7.2745
  ANO ANO  5.8089
  HE1 HIS  1.0000
  AFQ AFQ  8.4105
  AMT AMT  10.1531
   CD GL1  1.7000
  CBY CBY  7.0499
  ALG ALG  5.9101
 HG21 VAL  0.0000
  AOQ AOQ  5.2951
  OE1 QSI  1.4000
  HG2 MET  0.0000
  HB2 HSE  0.0000
  BTF BTF  5.1528
  BST BST  6.0121
  AFF AFF  8.5129
   HN CYS  1.0000
    H ASP  1.0000
  AIW AIW  10.9220
  DBA DBA  5.9588
  CQA CQA  5.6696
  CHX CHX  6.7698
    O GL1  1.4000
  CEG CEG  6.3545
  CMB CMB  13.8096
  AML AML  6.8655
  AMX AMX  6.2326
  DFB DFB  5.9158
  NE2 GLN  1.5000
  BVQ BVQ  5.5578
  BMI BMI  11.1044
  BJM BJM  8.3326
  CLL CLL  6.4279
  DFX DFX  5.6313
  CFR CFR  15.8855
  ADV ADV  12.1325
  BVF BVF  5.8044
  ASN ASN  5.5341
  HD1 HSC  1.0000
    N TRP  1.5000
  ABG ABG  10.0734
  BRQ BRQ  7.4346
  CWM CWM  5.9688
  BMY BMY  5.6557
    C ASP  1.7000
  BLD BLD  5.1327
  AAJ AAJ  13.9185
  CE1 HSE  1.7000
  BUX BUX  7.2152
  BHF BHF  8.3061
   HN TRP  1.0000
  AUB AUB  5.9691
  CMW CMW  6.0061
  BBY BBY  8.8419
  AZM AZM  6.5462
  ACR ACR  8.0047
  AXR AXR  5.2306
  CMK CMK  5.5427
  BXW BXW  6.7674
  ABP ABP  10.2008
  BLF BLF  5.8115
  AIQ AIQ  5.1977
  AYA AYA  5.3777
  DKJ DKJ  6.4903
  CFL CFL  15.3973
  CQO CQO  7.2476
  DIQ DIQ  5.3012
  BXO BXO  5.2103
  CMN CMN  5.3714
  DJT DJT  5.2124
  CCA CCA  8.4563
  AJA AJA  5.4122
  DFH DFH  6.5310
  BUQ BUQ  10.2661
  HG1 ARG  0.0000
  BVP BVP  7.0604
  CEC CEC  6.9238
  DER DER  10.2562
  CIH CIH  11.9152
  HE2 MET  0.0000
  NE2 HIS  1.5000
  CJQ CJQ  13.5897
  ACN ACN  7.5585
   CG PHE  1.7000
 H31A XK2  0.0000
  BUK BUK  9.0300
  H25 TSA  1.0000
  DAY DAY  6.4785
  DBK DBK  5.0392
  BRO BRO  5.9734
  BNP BNP  5.8130
  AWL AWL  5.4714
  BZH BZH  5.1051
  CCN CCN  5.9783
  DEO DEO  5.3470
  BNR BNR  6.1353
   HE GLU  1.0000
  AXS AXS  5.1731
  AFJ AFJ  6.4637
  CIF CIF  6.3373
  CCM CCM  6.2597
  AIN AIN  6.3472
  CQJ CQJ  9.1059
  BLH BLH  7.2065
  BDE BDE  6.3592
  AEX AEX  5.5404
   CB MET  2.0000
  DKY DKY  5.5361
  ALM ALM  5.4392
   H1 TIP  1.0000
  CRJ CRJ  5.7867
  BJE BJE  10.3057
  CMV CMV  8.9674
  BXE BXE  6.5364
  BAP BAP  5.2260
  ANZ ANZ  8.6382
  AJO AJO  9.8983
  DCN DCN  5.7116
  BMJ BMJ  7.5083
  AXK AXK  5.0140
  CJN CJN  11.1067
  BXI BXI  5.0826
  BGT BGT  14.1223
 HG12 ILE  0.0000
  DJD DJD  6.4925
  AKY AKY  5.0497
  BGZ BGZ  10.8103
  AZY AZY  5.2001
  AVH AVH  6.1621
  ARQ ARQ  5.5755
  ADU ADU  6.6250
  CRC CRC  10.3827
  ARW ARW  5.5460
  AQO AQO  9.5976
  AVV AVV  7.1410
  OE1 GL2  1.4000
  BWE BWE  6.9435
  COY COY  6.7643
  AFK AFK  6.3284
  APT APT  6.1172
  CUW CUW  9.6243
  CLR CLR  5.3115
  BGK BGK  10.8826
  BDY BDY  7.7516
  AOC AOC  6.4374
   CG GL2  2.0000
   CA MET  2.0000
  CRI CRI  6.8599
  BHP BHP  7.1000
  DDH DDH  5.4009
  AQW AQW  5.0983
  H65 XK2  1.0000
  DAF DAF  5.0429
  AEL AEL  5.5387
  CUO CUO  7.0180
  CXM CXM  5.9842
  CCT CCT  6.7228
  AXF AXF  5.0072
  AGE AGE  5.5433
  CRH CRH  6.9671
  BCE BCE  5.4097
  DDQ DDQ  6.2869
  BFX BFX  6.3795
  BHD BHD  5.9164
  CD2 HSC  1.7000
    N GL1  1.5000
   CA ARG  2.0000
  APM APM  5.5781
  BAO BAO  6.5840
  AEA AEA  8.1847
  HB1 PHE  0.0000
  C66 XK2  1.7000
  CBU CBU  5.4793
  ACW ACW  12.8992
  CEP CEP  6.2713
  BLS BLS  5.5155
  AXB AXB  5.5926
  ASE ASE  6.0230
  DIJ DIJ  5.7740
  DFC DFC  7.4484
  HG1 GLN  0.0000
  CJV CJV  10.1167
  CUJ CUJ  7.7825
  DCP DCP  5.5399
  AQK AQK  6.7979
  DIT DIT  5.6160
  ND1 HSE  1.5000
  AZQ AZQ  5.5580
  BEV BEV  18.0528
    C MET  1.7000
  AVP AVP  5.6635
  ANE ANE  6.0372
   H3 XK2  0.0000
  AOW AOW  10.1376
  CQN CQN  6.2394
  AEP AEP  11.2961
  H3' QSI  1.0000
  ATJ ATJ  5.5664
  O2' QSI  1.4000
   SD MET  1.8500
  DBJ DBJ  5.1508
  ARP ARP  6.5386
  ABH ABH  8.9077
  DJJ DJJ  6.1491
  HB1 ASN  0.0000
  CUN CUN  5.9410
  AYU AYU  5.7074
  ABO ABO  5.0019
   CA CYS  2.0000
  DGF DGF  7.0388
  BFI BFI  9.5412
  AZJ AZJ  6.2689
  BJZ BJZ  5.9084
  CIX CIX  11.7389
  BFV BFV  11.1484
  ATH ATH  5.6806
  BAH BAH  5.4522
  BFS BFS  5.6769
  AGY AGY  8.1588
  BKW BKW  5.2131
    C GL2  1.7000
  BSD BSD  8.6732
  BVK BVK  6.5301
  AMF AMF  5.3634
  AKA AKA  7.3687
    O PHE  1.4000
 H61A XK2  0.0000
  AIB AIB  8.8747
  HE1 GL2  1.0000
  BEC BEC  18.0786
  AXD AXD  6.4421
  AOZ AOZ  7.6059
  AOE AOE  7.2578
  CPZ CPZ  9.4129
  AGX AGX  5.2073
   CG HSE  1.7000
  DKK DKK  6.4010
  AKB AKB  5.1167
  CKO CKO  7.4756
   N7 XK2  1.5000
  DJW DJW  7.0669
  CMX CMX  5.8841
  CRL CRL  5.7784
  BXY BXY  8.5238
  BNL BNL  6.4736
  BAK BAK  5.0174
  ACJ ACJ  5.2932
  BEG BEG  10.0709
    H SEP  1.0000
  CFJ CFJ  11.3282
  HB2 AS1  0.0000
   SG CYS  1.8500
  HD2 ILE  0.0000
  BZL BZL  5.2000
  ARH ARH  6.2051
  CMR CMR  6.7786
    O HSE  1.4000
  CD1 LEU  2.0000
  CCW CCW  5.5520
  BSA BSA  6.0863
  CXV CXV  5.5093
  CGM CGM  5.5381
  BRL BRL  5.7469
  BNN BNN  6.9207
  CXQ CXQ  9.0252
  BVG BVG  6.1045
  CE2 TRP  1.7000
  CRZ CRZ  5.2148
  HB1 QSI  0.0000
  BFR BFR  18.6444
  DKS DKS  5.2246
  APN APN  6.2949
  HB2 CYS  0.0000
  CDW CDW  6.0716
  AZK AZK  5.2164
  BBP BBP  7.0734
  ARX ARX  7.1470
  AOI AOI  5.0141
  BJV BJV  5.7821
  BBC BBC  5.1131
  CWR CWR  8.8259
   CG GLU  2.0000
  COH COH  6.8071
  AHZ AHZ  9.2153
  DIY DIY  6.9309
  CZD CZD  7.3224
  AKH AKH  7.5232
  ADO ADO  8.3585
  BMK BMK  5.8354
  H63 XK2  1.0000
  DHF DHF  8.7202
  ACU ACU  11.4485
  CPU CPU  11.0497
  CBS CBS  6.9512
 HE22 GLN  1.0000
  ADQ ADQ  7.4208
  ARK ARK  6.3037
   O4 XK2  1.4000
  BXQ BXQ  5.2291
  CLQ CLQ  10.0613
  CSG CSG  9.6631
  BZU BZU  5.8515
  CUQ CUQ  5.5257
  CSZ CSZ  6.4921
  DHL DHL  6.6251
  CVV CVV  8.8573
   HN TYR  1.0000
  AUN AUN  5.1439
  CYD CYD  12.1644
  CUH CUH  5.3727
  DFO DFO  6.1361
  CHC CHC  9.3335
  AMY AMY  8.1684
  BYM BYM  6.6871
  DHH DHH  5.7438
  AIF AIF  6.4297
  ABZ ABZ  10.3075
  CPE CPE  9.3948
  CNX CNX  10.9919
  CHJ CHJ  12.6153
  APC APC  5.3937
  BJJ BJJ  8.8070
  BQN BQN  8.0841
  CRK CRK  8.7853
  BSO BSO  7.9629
  DCB DCB  5.6118
  BSB BSB  6.2489
    C HSD  1.7000
   HA ARG  0.0000
  AYQ AYQ  5.5247
  CYS CYS  6.0750
  AIZ AIZ  5.4474
  BBN BBN  5.4921
  DGX DGX  6.5691
  CQK CQK  8.2888
  CRX CRX  6.2068
  AMM AMM  5.9347
  AVM AVM  5.1464
  CRW CRW  6.7514
 HD12 ILE  0.0000
  ATC ATC  5.4657
  CET CET  5.5559
  DHM DHM  8.1067
  BDL BDL  5.9273
   CB GL1  2.0000
  ATR ATR  6.0851
  C19 TSA  1.7000
  AYB AYB  5.7822
  DIZ DIZ  6.9804
  AAE AAE  14.5417
  OE1 GLN  1.4000
  AUJ AUJ  7.0153
  BUH BUH  6.6988
  AUX AUX  7.7931
  H21 TSA  1.0000
  AWD AWD  8.1700
  CYI CYI  9.5592
  CBQ CBQ  5.2581
  AKO AKO  10.8516
  BLR BLR  7.0485
  BSR BSR  8.6235
  BSG BSG  7.4282
   HN ASP  1.0000
 H3'' QSI  0.0000
  DJF DJF  7.4779
  CFZ CFZ  8.8843
  BMG BMG  6.1894
  CFU CFU  8.7685
  ATI ATI  5.2390
 HG21 ILE  0.0000
   HA ILE  0.0000
   CB HSE  2.0000
  CUX CUX  5.0494
  BCW BCW  5.6446
  BHE BHE  10.1235
  BDC BDC  6.0122
  AFB AFB  10.7354
  BFQ BFQ  18.1191
  BXS BXS  5.8888
  ANW ANW  8.9788
    O CYS  1.4000
  DKT DKT  5.1481
  AQZ AQZ  6.4915
  AMU AMU  5.6589
   C6 XK2  2.0000
  BSW BSW  5.6082
  BMZ BMZ  5.2829
  BWB BWB  5.4428
 HD21 LEU  0.0000
  AHE AHE  6.6790
  ADM ADM  5.7900
    O ASP  1.4000
  AJU AJU  8.0279
  DCW DCW  5.2267
  AQU AQU  7.3569
  DHV DHV  6.0969
  CAS CAS  5.6839
  BOR BOR  5.8885
   N3 QSI  1.5000
  BHC BHC  8.6753
  CFI CFI  23.1893
  ACX ACX  13.3976
  OD2 AS1  1.4000
    H GL2  1.0000
  HB1 GLN  0.0000
  DFU DFU  10.2068
  CKX CKX  9.9362
  CFD CFD  5.4183
  CNI CNI  9.9496
  AQX AQX  6.5291
  BFP BFP  21.9088
  DKV DKV  6.5352
  CFW CFW  13.7079
    C GL1  1.7000
  COQ COQ  5.7229
  AQF AQF  5.1148
  AVG AVG  5.2660
  C2' QSI  2.0000
 HD13 LEU  0.0000
  AGP AGP  8.2047
  CHO CHO  5.5442
   HB VAL  0.0000
  CSP CSP  8.8063
  CFS CFS  14.3863
  CJS CJS  5.3874
  CAN CAN  6.1430
  AXC AXC  8.0275
   HA VAL  0.0000
  DCA DCA  6.9835
  DBD DBD  6.0349
  AHT AHT  6.5479
  BAN BAN  6.4495
  BCT BCT  5.1475
  BID BID  5.2590
  AQB AQB  6.0525
  BYS BYS  6.0240
  DJB DJB  5.3099
  CVJ CVJ  7.6898
  AOR AOR  5.0745
  CBD CBD  5.6319
  AUS AUS  6.8320
  ADR ADR  9.7604
  DKO DKO  5.8823
  AHD AHD  6.3822
  CTX CTX  5.1340
  DBR DBR  5.4883
  CKP CKP  5.2766
  ABD ABD  9.4106
  ALE ALE  6.8971
  DCS DCS  7.4931
  CZK CZK  5.2226
  AZH AZH  6.6010
  BHB BHB  9.4868
  BZE BZE  5.8867
  BIM BIM  11.2858
  AAU AAU  6.6108
  CAX CAX  5.8829
  CCG CCG  5.0710
    O QSI  1.4000
  ASK ASK  6.7444
  BOL BOL  5.1286
  BSQ BSQ  5.2276
  CVP CVP  5.8769
  BCK BCK  6.8315
  ARF ARF  6.6244
  CE2 TYR  1.7000
  BRE BRE  5.7964
  H25 XK2  1.0000
  CSI CSI  6.1804
  DIV DIV  5.7589
   CA HYD  2.0000
   NH VDW  0.0000
  C22 XK2  1.7000
  ALF ALF  5.6071
  AKU AKU  5.9457
  DDJ DDJ  5.6590
  H11 TSA  1.0000
  DBL DBL  6.0825
  DKQ DKQ  5.0935
  CVK CVK  6.4628
  BIJ BIJ  5.4222
  CPG CPG  6.5940
   HA CYS  0.0000
  BZY BZY  5.2319
  BMV BMV  5.8176
  BBT BBT  6.8849
  DAJ DAJ  5.0729
  BLG BLG  8.1223
    H TRP  1.0000
  COW COW  7.1003
  BOC BOC  11.4709
  AID AID  8.9335
  AHI AHI  7.1831
  CVI CVI  5.3932
   HN GLU  1.0000
  CRQ CRQ  5.0432
  DCQ DCQ  6.8920
  C70 XK2  1.7000
  AQL AQL  6.7453
   SG HYD  1.8500
  CTT CTT  7.7909
  BQO BQO  6.3896
    N GLN  1.5000
   CA PRO  2.0000
  CFG CFG  5.1834
  BXX BXX  6.4680
  DEI DEI  5.6043
   H6 XK2  0.0000
  BGV BGV  10.4741
  AMN AMN  6.7528
  COT COT  9.1076
  AYO AYO  6.1484
  HB2 ALA  0.0000
  CZX CZX  5.5788
  AFL AFL  7.6083
  DCJ DCJ  5.7200
  CQE CQE  6.0320
  BUD BUD  5.8321
  AFS AFS  10.7269
  AYH AYH  5.4073
  DCU DCU  5.6173
   N2 XK2  1.5000
  TWE TWE  20.0000
   CG LEU  2.0000
  AFA AFA  9.1254
  ATN ATN  7.8586
  AQV AQV  6.6441
   CB LYS  2.0000
  CZ2 TRP  1.7000
  BOU BOU  6.9054
  DGT DGT  5.2388
  AAG AAG  23.4025
  CID CID  7.1991
  BQK BQK  5.3166
  ARO ARO  7.6899
  ANH ANH  6.4388
  CKU CKU  5.1104
  AOK AOK  5.0235
  CEH CEH  7.5605
  DGN DGN  6.9755
  DLD DLD  8.0367
  BIA BIA  5.1815
  ASH ASH  5.1350
  CDT CDT  5.2303
  AMJ AMJ  6.6023
  CBB CBB  5.1177
  BUZ BUZ  5.9127
  BOD BOD  5.4686
  HD1 HSE  1.0000
  AWB AWB  6.0318
  ARE ARE  8.9528
  BMP BMP  7.3892
  CNC CNC  6.8573
  BZK BZK  5.2675
  BLO BLO  8.2353
  BAR BAR  6.7900
  AJQ AJQ  7.5963
  HB1 TRP  0.0000
  BQM BQM  5.1515
  BEN BEN  15.8575
  BGP BGP  5.0328
  DFD DFD  5.6376
  HT2 QSI  1.0000
  CEX CEX  6.5574
  CGD CGD  21.5407
  BTA BTA  7.2678
    N ASP  1.5000
  DFA DFA  6.3539
  CVN CVN  7.5773
   CG GLN  2.0000
  CPH CPH  6.0649
  ABJ ABJ  6.0755
  AGB AGB  7.5742
  CGJ CGJ  23.9073
  AFV AFV  12.7877
  CNB CNB  6.0992
  HG2 GLN  0.0000
  AWZ AWZ  5.1577
  BZC BZC  6.3122
  BFE BFE  12.1300
  CG2 THR  2.0000
  CTK CTK  8.7919
  CTJ CTJ  5.9494
  BXP BXP  5.9114
  BTL BTL  6.6611
  AJH AJH  8.1721
  BCH BCH  6.0739
  CBG CBG  5.2703
  ASB ASB  7.5444
  BLW BLW  8.6999
  COC COC  6.9558
  BUV BUV  5.6645
  BBF BBF  5.0008
  O1S QSI  1.4000
  ACF ACF  19.6216
  BZJ BZJ  7.1462
  AZU AZU  5.9804
  COP COP  6.1538
   CG PRO  2.0000
  BHO BHO  9.3685
  CGW CGW  15.5183
  BZB BZB  7.1519
   HA SER  0.0000
  BPK BPK  6.3227
  BVL BVL  6.4007
    C SEP  1.7000
  CMI CMI  5.9847
  BUP BUP  6.8982
  ALO ALO  9.0071
    H LEU  1.0000
  CXU CXU  7.2570
  BDO BDO  11.8500
    N AS1  1.5000
  ATQ ATQ  6.3048
   CA HSE  2.0000
  AXN AXN  6.4063
  AEG AEG  5.3683
  CYX CYX  5.7748
  BHA BHA  11.5741
  HB2 LEU  0.0000
  CQY CQY  5.1539
   HE GL1  1.0000
  CMP CMP  10.2287
  AGH AGH  5.5292
  CDQ CDQ  5.6941
  BER BER  24.4503
  AHS AHS  5.0359
  AQE AQE  7.9741
    N ILE  1.5000
  BHQ BHQ  11.0820
   C2 QSI  1.7000
  CQX CQX  7.2075
  CEA CEA  6.9698
  DEY DEY  5.6234
  ACS ACS  5.1185
  ALK ALK  10.6017
  BBE BBE  5.6397
  CZP CZP  5.8649
  H64 XK2  1.0000
    N HSE  1.5000
  BGN BGN  6.6014
  BQH BQH  5.4299
  AKQ AKQ  8.8825
  AAX AAX  6.8952
  DHG DHG  6.6332
    O HSC  1.4000
  DJZ DJZ  5.2707
  CUA CUA  7.7633
  CRY CRY  6.7056
  BNS BNS  6.3617
  CKK CKK  9.1017
  BJG BJG  13.5354
  SPH NBN  1.5000
  COS COS  6.2208
  BZZ BZZ  10.0174
   HA HIS  0.0000
  DKZ DKZ  5.4267
  ACE ACE  15.0360
  BZA BZA  6.0487
  CNE CNE  5.8367
  HD1 AS1  1.0000
  CIS CIS  6.2676
  BZS BZS  5.7935
  DGQ DGQ  5.5423
   HD ASP  1.0000
  CSW CSW  5.5517
  BRH BRH  6.3127
  CGA CGA  12.2685
  BWO BWO  7.8148
  CLU CLU  6.3194
  CHR CHR  5.0879
  CLT CLT  19.1348
  DEV DEV  6.5502
  ATW ATW  5.8033
  APG APG  8.0261
  BIY BIY  5.3104
  AER AER  5.8019
  CLX CLX  6.0833
  DAC DAC  5.8101
  AHW AHW  5.3072
  BZV BZV  5.7435
  HB2 GLN  0.0000
  HE2 GL2  1.0000
  DJM DJM  5.5786
  BME BME  8.9871
   HN GLY  1.0000
   HN LYS  1.0000
  BEI BEI  7.0864
  CSK CSK  8.4518
  BKJ BKJ  6.4869
  ALS ALS  7.0021
  BCD BCD  5.0296
  CES CES  5.7759
  CDO CDO  6.2771
  CHL CHL  14.9825
  BWM BWM  5.8828
  NE1 TRP  1.5000
  COL COL  6.8552
  CUR CUR  5.0772
    H HSE  1.0000
  BTV BTV  7.3614
   CB PHE  2.0000
  BVE BVE  9.3623
  DBV DBV  5.4832
  DDX DDX  6.3908
  ATT ATT  5.8193
  BQE BQE  6.2389
  AJD AJD  5.7294
  COZ COZ  5.5412
  CNN CNN  6.6072
  BIF BIF  8.1418
  DHO DHO  6.7779
  CPA CPA  7.3954
  CIP CIP  15.2691
  AOF AOF  5.0669
  ADS ADS  10.6183
  DGC DGC  5.2656
   H1 HOH  1.0000
  DAW DAW  5.1645
  BHR BHR  16.4800
  CGF CGF  10.3738
  CSJ CSJ  5.2597
  CLS CLS  10.3287
  HA1 GLY  0.0000
  CLK CLK  6.5843
  CRS CRS  6.9259
  AAS AAS  10.8979
   HA LEU  0.0000
  BQX BQX  5.5108
  HZ2 LYS  1.0000
    C ALA  1.7000
   O3 SEP  1.4000
  BYL BYL  6.0516
   CB SER  2.0000
  CZO CZO  5.8270
  COI COI  10.4685
   HN SER  1.0000
  AND AND  6.0453
  DEE DEE  5.7181
  CLM CLM  9.2644
  AHN AHN  7.3879
   HE GL2  1.0000
  BDK BDK  5.0748
  OE1 GL1  1.4000
  HB2 QSI  0.0000
  ADT ADT  11.2321
  CUU CUU  5.8252
  CGB CGB  17.7689
  ACM ACM  15.5840
  HB2 HIS  0.0000
 HD21 ASN  1.0000
    O HOH  1.4000
  HD2 PHE  1.0000
  BKM BKM  6.0775
   HA ASN  0.0000
  ASM ASM  7.0025
  DIN DIN  6.4241
   HG LEU  0.0000
  CEZ CEZ  5.2745
  HB2 ASN  0.0000
  DHY DHY  5.3753
  BBS BBS  6.9601
  CML CML  9.4136
  AZP AZP  9.5806
  HE3 MET  0.0000
  BWZ BWZ  5.0004
  CGU CGU  9.8408
  BVJ BVJ  5.3570
   CA GL1  2.0000
  BEK BEK  9.3692
  DBF DBF  5.2684
  CWA CWA  6.6442
  CUP CUP  6.5008
  CTO CTO  10.9618
  BPE BPE  6.0343
  ANU ANU  10.4262
  AME AME  11.5674
 HG23 THR  0.0000
  DCZ DCZ  6.4332
  CTM CTM  5.7269
  ADF ADF  7.9746
  BBG BBG  5.2724
   HA GL1  0.0000
  CJY CJY  9.1465
  BJO BJO  5.7309
  CYA CYA  5.0292
  CLD CLD  8.8672
  AJP AJP  7.7635
  CTR CTR  6.0554
  COX COX  9.7504
   HA PRO  0.0000
  BQB BQB  5.3469
  BDZ BDZ  13.0410
  CJR CJR  11.5069
  DFW DFW  5.7552
  DGA DGA  6.1111
  BOY BOY  9.3796
  AJF AJF  5.4471
  ND1 HSD  1.5000
  BTZ BTZ  5.6428
  BTB BTB  5.3974
  CYE CYE  5.0206
  ABK ABK  14.8557
  BSP BSP  7.4113
  CMD CMD  10.5666
  AKL AKL  6.8025
 HG23 ILE  0.0000
  AHF AHF  8.2779
  DAU DAU  5.9862
  BVR BVR  7.3460
  DEN DEN  5.3646
  AAP AAP  21.7409
  BKY BKY  5.0120
  BWA BWA  6.5302
    H GLU  1.0000
  CHH CHH  10.8165
  BTT BTT  6.6986
  ABV ABV  11.4551
  ND2 ASN  1.5000
  BVN BVN  5.8012
  BMH BMH  7.0922
  BGO BGO  5.0896
   CG TRP  1.7000
  CD2 TRP  1.7000
  DCM DCM  6.0620
  AUM AUM  7.4714
  H14 TSA  1.0000
    O ILE  1.4000
  AWW AWW  7.2386
  BMX BMX  9.8071
  AXX AXX  5.1010
   CB AS2  2.0000
  DKH DKH  5.4509
  NE2 HSC  1.5000
  BOZ BOZ  7.9627
  ANA ANA  7.7408
  CPF CPF  7.8617
  AWH AWH  5.5525
  AIV AIV  6.0395
  CFK CFK  10.1432
  O24 TSA  1.4000
  DHZ DHZ  5.4199
  AHC AHC  7.1156
    H HYD  1.0000
  CAR CAR  5.0580
  ARN ARN  6.4367
    O ALA  1.4000
  ANM ANM  7.2006
  HB2 TYR  0.0000
  DKB DKB  5.2008
   CA ASN  2.0000
  CIA CIA  7.1163
  BEM BEM  7.7641
  CPX CPX  9.6652
  DAX DAX  6.2917
   CA LYS  2.0000
  CWS CWS  5.8707
  BOA BOA  6.3044
  BYF BYF  5.3143
  BIW BIW  6.3025
  HG1 GL2  0.0000
  DJC DJC  6.0976
  CZR CZR  5.8026
  AFC AFC  5.4731
  BXU BXU  6.0593
   CG GL1  2.0000
  CVR CVR  5.5141
  AZS AZS  5.5855
  BBV BBV  5.0640
  BES BES  11.1275
  BDP BDP  13.7498
  CVX CVX  7.6554
  CTF CTF  8.7807
  CPM CPM  9.0325
  CDK CDK  5.4843
  ANR ANR  5.9567
  H74 XK2  1.0000
  AWJ AWJ  8.4470
  CIY CIY  6.5596
  HB2 GL1  0.0000
  CQU CQU  5.1807
  CJT CJT  11.9415
  BXG BXG  8.2823
  BOF BOF  7.1624
  BDJ BDJ  5.2393
 HG11 VAL  0.0000
  BFN BFN  9.8174
  BML BML  8.2950
  CHM CHM  11.6634
  CBJ CBJ  5.7623
  ARA ARA  7.7581
  AJC AJC  7.0063
  DAE DAE  8.3566
  AQN AQN  6.5564
  HB1 HYD  0.0000
  BZX BZX  5.4765
  CG1 VAL  2.0000
  CZW CZW  5.5862
  AJY AJY  5.3519
  CIN CIN  6.9821
  C63 XK2  1.7000
  DCT DCT  5.3480
  CPV CPV  5.6024
  BKE BKE  7.6956
    N TYR  1.5000
  DEJ DEJ  6.7073
  ABS ABS  17.8023
  CCO CCO  7.3763
  CIO CIO  18.2836
  BKG BKG  6.4779
    C TYR  1.7000
  BMC BMC  7.8478
  CAQ CAQ  8.5665
  BDN BDN  12.9681
  BQQ BQQ  5.3034
  AHJ AHJ  10.3683
  CLN CLN  6.5413
  ACP ACP  10.1107
  CMC CMC  9.7555
  BVT BVT  5.0639
  CTN CTN  7.0335
  DHS DHS  5.6092
  CNJ CNJ  5.9366
  AXL AXL  7.6326
  AEH AEH  8.3436
  ACB ACB  5.6153
  BEL BEL  14.7979
  DHB DHB  6.7713
  BRX BRX  6.8047
  C73 XK2  1.7000
   NZ LYS  2.0000
    N HYD  1.5000
  HG2 GL1  0.0000
 HE22 QSI  1.0000
  CTL CTL  6.1299
  C76 XK2  1.7000
  DLH DLH  5.3104
  AJK AJK  5.6182
  CBP CBP  5.5763
  ATM ATM  8.5085
  ASO ASO  7.2280
  SPH SPH  1.5000
  AJN AJN  5.1093
  AYC AYC  5.1908
  H67 XK2  1.0000
  AAZ AAZ  11.6745
  HE1 GLU  1.0000
  HB2 MET  0.0000
    H SER  1.0000
  CZC CZC  5.6688
  ABA ABA  19.2516
  ATK ATK  5.2522
  DJK DJK  5.0094
  HB1 HSC  0.0000
  CPP CPP  6.2265
  BGL BGL  15.1467
  CKD CKD  10.0856
  BJN BJN  6.8983
  AAT AAT  16.7301
  HZ2 TRP  1.0000
  H21 XK2  1.0000
  C71 XK2  1.7000
  DCD DCD  6.6990
  CHI CHI  13.9597
  BSZ BSZ  6.2234
   C3 TSA  2.0000
  DEP DEP  9.7176
  HT1 QSI  1.0000
  ATY ATY  5.0189
  BSS BSS  7.2610
  DFP DFP  6.0783
  ACK ACK  8.4234
  BQL BQL  7.5177
  DKE DKE  6.0033
  BRV BRV  7.6148
  BZT BZT  10.3085
  OE2 GL2  1.4000
  ADK ADK  8.5627
  BJY BJY  5.3357
    P SEP  1.9000
  CVC CVC  5.7502
  HO4 XK2  1.0000
  AVN AVN  6.8275
  DHR DHR  5.1079
    O SEP  1.4000
  ANQ ANQ  5.8167
  CPO CPO  6.4366
  CAZ CAZ  5.2068
  DDS DDS  6.3296
  ASZ ASZ  6.3162
  CER CER  5.0492
  AQM AQM  6.1583
  CFX CFX  17.7200
  CNG CNG  6.2548
  CFV CFV  6.7876
  AGW AGW  6.5800
  CVH CVH  5.0431
  ART ART  6.5265
  DLJ DLJ  6.3628
  ACH ACH  8.3214
  DET DET  6.2973
  CEE CEE  5.0158
  AGO AGO  11.1815
  AWY AWY  10.0073
  AUO AUO  5.5931
  AOG AOG  5.5820
   OG SER  1.4000
  C77 XK2  1.7000
   HN HIS  1.0000
  HE2 HSC  1.0000
  CDA CDA  5.7980
  BKZ BKZ  12.8120
  CPB CPB  8.0978
   CG AS2  1.7000
  CWV CWV  5.7229
    S QSI  1.8500
  AIG AIG  7.0781
  CFY CFY  7.9846
  CSE CSE  5.4607
  BTI BTI  9.4607
  CTZ CTZ  5.0603
  ATZ ATZ  5.3817
  DKI DKI  5.1287
  CZJ CZJ  7.4292
  AUI AUI  5.0488
  BCO BCO  5.8704
  CIZ CIZ  5.2290
  CXJ CXJ  5.3366
  BUA BUA  5.7647
  CE3 TRP  1.7000
  BKD BKD  9.2098
  HD2 HSD  1.0000
   HA QSI  0.0000
    O HIS  1.4000
    N LEU  1.5000
  BPS BPS  6.3831
    C HSE  1.7000
  HZ3 LYS  1.0000
    H VAL  1.0000
    N GL2  1.5000
  HE2 LYS  0.0000
  CKH CKH  6.9675
  AEB AEB  5.1107
  BFM BFM  18.6852
  DFL DFL  7.0238
  C64 XK2  1.7000
  HB1 SER  0.0000
  CWT CWT  5.2437
  CDH CDH  5.1792
  DGV DGV  5.3102
  CYW CYW  6.5398
  HE1 MET  0.0000
  AGR AGR  8.8039
  CQM CQM  7.4265
  DLI DLI  5.6577
  ANG ANG  5.1143
  BCB BCB  6.0978
  AYG AYG  6.0644
  AOU AOU  7.5026
  ADN ADN  11.5311
  H1' QSI  0.0000
  AWT AWT  6.1192
  BSL BSL  5.2412
  AAM AAM  9.6375
  ABC ABC  9.5307
  DDR DDR  7.6614
   O1 TSA  1.4000
  CRU CRU  7.4560
  BTH BTH  5.2810
  C65 XK2  1.7000
  DGI DGI  7.7816
  DFI DFI  5.5498
  DFG DFG  6.8969
  BDV BDV  16.9173
  CUY CUY  7.1998
  ABQ ABQ  5.6732
  AOX AOX  6.3559
  AQY AQY  7.7840
  AFX AFX  7.5624
  APB APB  5.5135
  DIA DIA  7.1004
  AFG AFG  7.0736
   HN LEU  1.0000
  CVZ CVZ  5.1581
  BRD BRD  6.5922
  BOK BOK  8.2473
  AMQ AMQ  5.6423
  BAE BAE  5.6363
  AQH AQH  10.6166
  CCY CCY  5.7347
  AHL AHL  6.6238
  BLJ BLJ  5.2326
  AHH AHH  9.4415
   CG HSC  1.7000
  CVB CVB  8.4947
  BFC BFC  5.3108
 HD11 LEU  0.0000
  ARG ARG  5.2653
  CCP CCP  5.6118
    H GLY  1.0000
  AJT AJT  7.1574
  DCR DCR  5.6751
  APO APO  5.6306
  CAW CAW  5.1515
   CB VAL  2.0000
  CNP CNP  9.9033
  ALT ALT  7.8794
  AJI AJI  6.7728
  DCI DCI  7.0898
  C22 TSA  1.7000
  COJ COJ  5.0126
  CDB CDB  5.4775
  AVX AVX  6.0638
  BTY BTY  5.9778
  CFF CFF  8.1165
  BVB BVB  5.0530
    C QSI  1.7000
  DHU DHU  5.0103
   HA ALA  0.0000
  AVQ AVQ  5.9092
  CLJ CLJ  5.0394
  BNZ BNZ  8.0960
  CDE CDE  5.9397
  CSN CSN  6.8859
  BSF BSF  5.3155
  AUL AUL  6.1658
  AHU AHU  9.0447
  NH2 ARG  1.5000
  CWG CWG  5.5190
  AKT AKT  6.1009
  HE1 PHE  1.0000
  BEH BEH  8.9996
  CFQ CFQ  13.7430
  AKX AKX  6.4840
   CA SEP  2.0000
  CGT CGT  5.6565
  ACA ACA  9.1686
  ADE ADE  13.4362
    H TYR  1.0000
  AYS AYS  5.0857
  BEB BEB  16.5217
  AXO AXO  5.6069
  CGH CGH  5.8058
  BMF BMF  6.5065
    H GL1  1.0000
  OG1 THR  1.4000
    C HIS  1.7000
    N PRO  1.5000
  AII AII  6.9074
  BRI BRI  8.6969
  DIS DIS  7.3960
  BBK BBK  5.2315
  AFM AFM  5.7598
    O MET  1.4000
  COM COM  5.5410
  CJH CJH  14.1063
  BQW BQW  9.9418
  BAY BAY  5.9117
   NE ARG  1.5000
  CCR CCR  8.8858
    H HSD  1.0000
  AJM AJM  5.8254
  CNU CNU  8.2637
  DEX DEX  5.9158
  CAJ CAJ  5.5467
  BBI BBI  5.0407
  CQZ CQZ  5.2375
  CIQ CIQ  6.5998
  ALJ ALJ  7.7445
  BJW BJW  12.3446
  AVE AVE  5.6950
  CNF CNF  5.0963
  BJQ BJQ  5.4240
   HA GLN  0.0000
  DCO DCO  7.0476
  HB2 ASP  0.0000
  DHE DHE  5.2361
  HD1 PRO  0.0000
  AGK AGK  5.6916
   HN AS1  1.0000
  HE2 HIS  1.0000
 HG21 THR  0.0000
  DJY DJY  6.8893
  DJN DJN  5.3257
  BSV BSV  5.6363
  BAT BAT  7.5053
  CAD CAD  6.6143
  AVS AVS  5.9604
  AKP AKP  7.4679
  CIV CIV  7.7046
  APP APP  5.3052
  BUB BUB  5.7720
  DEH DEH  5.4507
  AGM AGM  10.2175
  AUQ AUQ  5.1217
  CMG CMG  11.1692
  COA COA  5.6063
  AJX AJX  8.3032
  AJV AJV  5.1566
  AFU AFU  8.3193
  ANV ANV  8.7796
   CZ TYR  1.7000
 HD12 LEU  0.0000
  DKG DKG  5.6316
  H33 XK2  1.0000
  C36 XK2  1.7000
   CB ALA  2.0000
  CJI CJI  20.4188
  ARB ARB  5.5230
  BCA BCA  5.0234
  ABL ABL  6.1772
  BZG BZG  5.6452
  AUF AUF  8.3200
  CWB CWB  6.0730
  BHL BHL  5.3915
  CD2 HSD  1.7000
  BYG BYG  5.8265
  BMM BMM  8.4236
  HB1 TYR  0.0000
  CKL CKL  11.5479
   HN ILE  1.0000
  CD2 HIS  1.7000
  BIQ BIQ  7.3993
  C62 XK2  1.7000
  HG1 LYS  0.0000
  CDU CDU  5.0483
  AYM AYM  5.2420
  DJE DJE  5.3670
  HD1 TYR  1.0000
  C23 XK2  1.7000
  DCE DCE  5.7404
  CIT CIT  12.0702
  BSN BSN  7.1175
  ABX ABX  13.7588
  CIK CIK  5.6053
  CKM CKM  12.4554
  BWQ BWQ  5.2743
  CEV CEV  5.9283
  BYO BYO  5.4112
  BTS BTS  6.7801
  CNQ CNQ  5.8513
  AGA AGA  8.5994
  CLC CLC  7.7444
  CLG CLG  6.7266
  AUC AUC  8.2745
  HG1 QSI  0.0000
  CKR CKR  10.2195
  BQD BQD  7.0275
  CLY CLY  5.0486
  AZX AZX  5.1753
  ASI ASI  6.0935
  AZA AZA  7.1191
  CKE CKE  6.0912
    H ASN  1.0000
  HZ1 LYS  1.0000
  CCS CCS  5.0855
  CJB CJB  10.5412
  BXD BXD  6.6057
  BKP BKP  9.1606
  CNR CNR  6.4424
  HB1 GL2  0.0000
  CKQ CKQ  8.4664
   OH TYR  1.4000
  C34 XK2  1.7000
  DFK DFK  5.1486
    O PRO  1.4000
  BWG BWG  5.8105
  AEZ AEZ  6.4875
   H4 TSA  1.0000
  DGW DGW  8.7493
  BYT BYT  6.2169
  BQZ BQZ  9.3608
  AZE AZE  5.7873
  BHN BHN  9.7406
  CWI CWI  7.8790
   CD GL2  1.7000
  CAU CAU  6.0645
  AZN AZN  7.7634
  CYM CYM  6.6405
  AKZ AKZ  6.9478
  CUB CUB  5.2409
  CE2 PHE  1.7000
  DDK DDK  7.5304
    H THR  1.0000
    H LYS  1.0000
  DDF DDF  5.8219
  DJL DJL  5.0994
  AIJ AIJ  9.3095
  BKQ BKQ  9.1582
  BFL BFL  21.3493
  CXP CXP  6.5480
  AXU AXU  5.0624
  AUV AUV  8.2453
  BWR BWR  9.1568
    C THR  1.7000
  CXS CXS  5.1985
  AWE AWE  7.5416
  DBU DBU  11.1565
  CKC CKC  9.0516
  BGG BGG  5.2442
  CRR CRR  5.0343
  CZE CZE  6.0709
  BVM BVM  7.3210
  AKE AKE  7.5067
  BTP BTP  6.2643
  AWG AWG  5.2785
  OD1 AS1  1.4000
  DHI DHI  5.2107
  AEE AEE  9.7785
 HD23 LEU  0.0000
  CYF CYF  5.8822
  HG1 SER  1.0000
  BTE BTE  8.6082
 HH22 ARG  1.0000
  CCX CCX  6.5793
  DDW DDW  5.6679
  DCF DCF  5.1988
  DAN DAN  5.3883
  CAK CAK  5.6683
  AXV AXV  5.4995
  DFR DFR  5.0995
  DAB DAB  5.2844
  DIF DIF  6.2244
  BVS BVS  10.8570
  AGL AGL  7.6518
   CB GLU  2.0000
  BZW BZW  7.8943
  BRA BRA  8.4715
   H8 QSI  1.0000
  CJP CJP  5.1361
  BPC BPC  5.6662
  AGI AGI  8.0744
  BCU BCU  5.8757
  AMR AMR  5.4059
  HD2 PRO  0.0000
  BPO BPO  5.2279
  ARU ARU  8.2802
  BSH BSH  6.2363
  AAK AAK  11.0052
  BTW BTW  7.0930
  AQJ AQJ  5.2818
  AFO AFO  12.6182
  AUH AUH  6.2842
  ATS ATS  7.8393
  H10 QSI  1.0000
  HD2 HIS  1.0000
  DEL DEL  5.4605
  DDB DDB  5.6550
  AIE AIE  9.1872
  CZT CZT  7.0224
  DBM DBM  7.8726
  BKK BKK  9.6875
  DBN DBN  6.9791
  AYR AYR  5.6454
   CA TYR  2.0000
  BBU BBU  6.4106
  AQT AQT  5.0918
  CWC CWC  6.4454
  ATO ATO  5.0509
  CCU CCU  5.3882
  BMW BMW  7.1108
  ADH ADH  7.9495
  DCK DCK  5.7221
  GRD GRD  0.0000
  CQV CQV  6.3671
  CGK CGK  10.4999
  CYN CYN  8.1398
  HE2 GL1  1.0000
  DAD DAD  5.6472
    N CYS  1.5000
  CAC CAC  5.8076
  AMS AMS  11.0747
  CQD CQD  5.5157
  BXH BXH  6.1085
  BHX BHX  12.1582
 HD13 ILE  0.0000
  BUY BUY  6.1370
  BUU BUU  5.2593
  CQB CQB  7.7955
  DIH DIH  6.0370
  CPI CPI  5.0777
  CNZ CNZ  8.2389
  BFT BFT  5.3805
  CKV CKV  8.4864
  BUO BUO  5.1546
  BAI BAI  5.3209
  BGH BGH  16.6412
   HN HSE  1.0000
   CB HSD  2.0000
  ASV ASV  5.7022
  BUW BUW  5.5538
  BKL BKL  9.0227
  AJE AJE  8.0835
  CUE CUE  9.6752
  BLU BLU  5.9882
   HA TYR  0.0000
    N SEP  1.5000
  AEV AEV  8.6354
  BZO BZO  5.1475
    O TRP  1.4000
  DCV DCV  5.0787
  OD2 AS2  1.4000
  BFB BFB  10.5719
  AMD AMD  5.5572
   CA HSD  2.0000
  BEF BEF  16.0104
  APK APK  8.2032
  AKM AKM  5.2884
  APU APU  6.3281
  CSY CSY  5.3817
  C10 TSA  2.0000
  SP1 SP1  1.0000
  H7A XK2  0.0000
  CNW CNW  5.7411
   H2 HOH  1.0000
  CUI CUI  6.3491
  CJC CJC  11.8789
  BNY BNY  9.1704
  ADB ADB  7.6594
  HD2 TYR  1.0000
  HE1 HSD  1.0000
  HB1 ASP  0.0000
  C79 XK2  1.7000
   CA LEU  2.0000
  BMO BMO  9.2887
  BGM BGM  11.4605
  BKB BKB  9.3618
  ADX ADX  18.4813
  DEQ DEQ  6.5758
  ASJ ASJ  6.5120
  HB2 SEP  0.0000
   HA HSD  0.0000
  ABE ABE  12.3282
  CQG CQG  8.9968
  HZ3 TRP  1.0000
  AIO AIO  7.8199
  BEQ BEQ  14.7800
  BLL BLL  8.0100
  CJZ CJZ  8.6765
  CD1 TYR  1.7000
  CFT CFT  11.5435
  BPV BPV  5.6717
  CHK CHK  5.3020
 DUM2 DUM  0.0000
  AMH AMH  5.4812
  ATP ATP  7.1118
  HG2 GLU  0.0000
  CYB CYB  7.4506
  CRE CRE  8.5593
   HD AS1  1.0000
   O5 XK2  1.4000
  CQP CQP  5.6777
  DLB DLB  6.4533
  CNT CNT  7.6006
  DDV DDV  5.2283
  BOJ BOJ  5.2156
  BIR BIR  10.5849
  CDZ CDZ  5.6170
  AEC AEC  16.4813
   HN VAL  1.0000
    N SER  1.5000
  AZV AZV  5.2006
  BPN BPN  5.0955
  CRT CRT  6.0297
  HE1 LYS  0.0000
  CTW CTW  6.0745
  OH2 OH2  1.4000
  AYN AYN  6.0022
  BCV BCV  5.6971
  AVJ AVJ  5.1775
  AIH AIH  7.7620
  BAF BAF  5.2747
  AMC AMC  10.5591
  BRM BRM  5.4877
  AVR AVR  5.1534
  CCV CCV  6.7942
  COD COD  6.0865
    O HYD  1.4000
  AEQ AEQ  5.3919
  CJE CJE  6.5556
   CA QSI  2.0000
  ARY ARY  5.3407
   H5 XK2  0.0000
   HN HSD  1.0000
  C17 TSA  2.0000
  DBZ DBZ  10.0840
  CFE CFE  5.2864
  BTJ BTJ  5.4077
  CJJ CJJ  6.8609
  AZR AZR  6.6464
    N HSC  1.5000
  BWI BWI  6.7953
  BHG BHG  5.1279
  BSM BSM  6.6723
  ANK ANK  7.2876
   CA HSC  2.0000
  BVV BVV  6.4706
  BRW BRW  7.0907
  DGJ DGJ  5.5687
  BUJ BUJ  7.6757
  H20 TSA  1.0000
  CXO CXO  7.6815
  BIP BIP  9.4111
  AJZ AJZ  5.1581
  DHA DHA  5.7968
  BKR BKR  5.4855
  BYK BYK  7.1544
  ACL ACL  5.9656
  AZT AZT  6.5112
  HG1 PRO  0.0000
  BOX BOX  5.7694
  CVF CVF  5.7568
  ALP ALP  9.8453
  AAR AAR  8.3088
  CUV CUV  5.0898
  DGR DGR  5.9776
  CIE CIE  9.1895
  DLF DLF  5.0013
  ASU ASU  9.7253
   CB HYD  2.0000
  CMO CMO  5.1969
  BWH BWH  5.2280
  CXD CXD  5.7592
  ADY ADY  6.1818
  ALR ALR  6.3111
  SPH BON  1.5000
  BKX BKX  6.0099
  DBG DBG  5.8512
  CED CED  5.0111
  BQT BQT  8.5186
  DBW DBW  5.8588
  CHF CHF  8.4977
  CIU CIU  9.1457
  C26 XK2  1.7000
  BPD BPD  5.0195
  ASA ASA  5.9833
  CPS CPS  6.3771
 HH21 ARG  1.0000
  BJK BJK  9.7916
  CUM CUM  5.6147
   N1 QSI  1.5000
  BLM BLM  8.5712
  BVI BVI  5.0622
   HE ARG  1.0000
  CEY CEY  5.4514
  CG2 ILE  2.0000
  H78 XK2  1.0000
  CDC CDC  5.7296
  CCL CCL  5.6039
  DKL DKL  6.5429
  CST CST  6.2658
  HB2 GL2  0.0000
  AGU AGU  8.9336
  BTU BTU  5.3062
  CSH CSH  5.2656
  AQS AQS  6.3679
  CTU CTU  5.4192
  BXL BXL  8.0869
  AFP AFP  7.5604
  HB1 LYS  0.0000
   HA AS2  0.0000
  BSJ BSJ  6.1238
   CA AS1  2.0000
  BPP BPP  5.4102
  CAP CAP  6.3482
  BOI BOI  5.5682
  AJJ AJJ  6.7998
   HZ PHE  1.0000
  DHQ DHQ  5.0663
 HD11 ILE  0.0000
   HA GL2  0.0000
  CZV CZV  6.7875
  ALY ALY  5.3009
  HD1 PHE  1.0000
  C27 XK2  1.7000
   CA GLU  2.0000
  AZB AZB  5.6293
  BHS BHS  6.2396
  CCH CCH  7.2419
    H PHE  1.0000
  BFW BFW  13.1039
  BEJ BEJ  20.6768
  HG2 GL2  0.0000
  HB1 HSD  0.0000
  AAH AAH  14.9830
  DCH DCH  6.9160
  AXW AXW  5.0694
  APZ APZ  7.0089
  CE1 HSC  1.7000
  AON AON  5.1096
  COV COV  5.9438
  BIK BIK  8.8853
   H2 OH2  1.0000
  DBI DBI  6.4464
  BAV BAV  5.6986
  BBA BBA  5.8644
  CDY CDY  6.0505
  HB1 ALA  0.0000
  BZR BZR  5.8530
  HB1 CYS  0.0000
  AVA AVA  5.9224
  O4' QSI  1.4000
   CE LYS  2.0000
  BNJ BNJ  9.1117
  BMA BMA  8.8925
  CUF CUF  5.0528
  CDV CDV  6.1823
  BUT BUT  5.0057
  BEP BEP  15.6796
  ALH ALH  5.4943
    C PRO  1.7000
  H62 QSI  1.0000
  BIT BIT  8.3642
  C4' QSI  2.0000
  BNG BNG  8.1602
  DJU DJU  7.6435
  CWJ CWJ  6.3279
  CSF CSF  5.0618
    H AS1  1.0000
  BBD BBD  5.4086
  H4' QSI  0.0000
  CDG CDG  5.2322
  AIM AIM  10.2003
  CCC CCC  7.0718
  AZW AZW  7.8152
  CBC CBC  6.8911
  ALZ ALZ  9.5116
  DJG DJG  5.0861
  CNL CNL  14.7128
  CJK CJK  8.5657
  AQA AQA  6.1855
  HD1 HIS  1.0000
  AAC AAC  12.7883
    C HSC  1.7000
  BDH BDH  5.3902
  CD2 TYR  1.7000
  AAN AAN  23.3050
  CMJ CMJ  5.3239
  AWI AWI  7.7426
  BRJ BRJ  7.5200
  CQR CQR  10.7224
  HD2 HSC  1.0000
  BHU BHU  6.2229
  BDF BDF  5.2026
   CA AS2  2.0000
  BFF BFF  7.6698
  CSA CSA  7.7002
  CIL CIL  6.3095
  H26 XK2  1.0000
  DDM DDM  5.3350
  CMY CMY  7.7691
  CDN CDN  6.3393
  BGB BGB  7.0338
  HE2 HSD  1.0000
  BIX BIX  8.2499
  BRG BRG  5.9980
   CE MET  2.0000
  BGS BGS  7.7296
  AIT AIT  7.4009
  ACV ACV  7.9351
  CRF CRF  5.4794
  AWR AWR  5.7326
  AIA AIA  5.9334
  AEN AEN  10.4936
    C VAL  1.7000
    C AS2  1.7000
  HD1 ARG  0.0000
  CAT CAT  7.9313
  BYX BYX  5.6378
  DBC DBC  6.0426
  CNO CNO  5.2608
  CMZ CMZ  6.7688
  CFB CFB  5.9353
  BOS BOS  6.2013
  AWO AWO  9.9399
  DFY DFY  6.2922
  CLB CLB  9.6592
  HD2 LYS  0.0000
  DFV DFV  5.3976
  BKN BKN  8.1397
   HN GL2  1.0000
  BGE BGE  14.8066
  AQQ AQQ  5.7736
  DJA DJA  5.6595
  CEB CEB  7.6795
  ANT ANT  6.2024
   C2 TSA  2.0000
  OH2 TIP  1.4000
  DKD DKD  5.0887
  AMW AMW  5.3253
  AYD AYD  6.2339
  BCP BCP  5.4597
 H5'' QSI  0.0000
  BQJ BQJ  5.5943
 HH12 ARG  1.0000
  BPI BPI  6.6615
  DAO DAO  8.4635
   CD LYS  2.0000
   CB AS1  2.0000
  HB2 PRO  0.0000
  DJR DJR  6.9097
  HB2 HSC  0.0000
  CJM CJM  12.1811
  DJQ DJQ  6.6818
  BHK BHK  11.1036
   CA THR  2.0000
  CZM CZM  6.7810
  H7B XK2  0.0000
  AXZ AXZ  8.8347
  AUT AUT  5.1912
   CD ARG  2.0000
  HD1 TRP  1.0000
  CWZ CWZ  5.8619
   CG HSD  1.7000
  AOM AOM  5.5604
  BDR BDR  7.2356
  ADC ADC  13.4994
  CKA CKA  8.8328
  CVY CVY  7.7009
  BPH BPH  5.9217
  OD1 ASP  1.4000
  CXX CXX  6.4519
    C ASN  1.7000
  CHT CHT  18.8751
  ASP ASP  5.5687
 H61B XK2  0.0000
  DEC DEC  7.7846
  AVL AVL  8.0698
  ASW ASW  6.9632
  AMV AMV  6.7336
  CCZ CCZ  5.3351
  DLA DLA  5.0067
  BYJ BYJ  5.0821
  AAQ AAQ  6.4445
  AOS AOS  5.1746
  DKA DKA  5.7717
  CFP CFP  10.9501
  HD2 HSE  1.0000
  BGJ BGJ  8.0283
    D max  0.0000
    O AS2  1.4000
  DIK DIK  5.3877
  BKO BKO  8.4342
  BLZ BLZ  10.4400
 HG12 VAL  0.0000
  BJA BJA  5.8005
  AUP AUP  5.7562
    N THR  1.5000
  BUG BUG  6.1064
  CIJ CIJ  7.7519
  AWM AWM  5.5940
  BTX BTX  10.2089
  DJH DJH  5.6189
  AVO AVO  8.1310
   CB THR  2.0000
  CAO CAO  6.7061
  DDZ DDZ  5.7865
  BIB BIB  10.1169
  C31 XK2  2.0000
  CCE CCE  5.4527
  BIV BIV  6.1162
  SP2 SP2  1.5000
  HG1 THR  1.0000
  BWD BWD  5.3147
  CD1 ILE  2.0000
  BYR BYR  5.7527
  ARL ARL  5.7672
  AEO AEO  5.6298
  CWF CWF  6.1979
  APH APH  7.9473
  AUA AUA  5.1506
  AFE AFE  8.4187
  AEY AEY  6.9823
  APD APD  6.9729
  BAS BAS  6.0746
    O LEU  1.4000
  DDE DDE  6.1467
  APY APY  5.5985
   CA TRP  2.0000
   H2 TIP  1.0000
  C78 XK2  1.7000
  AZZ AZZ  7.3286
  HB1 HIS  0.0000
  BBR BBR  5.1020
  CFC CFC  5.0507
  CJF CJF  8.5216
  AKC AKC  9.3665
  CPW CPW  6.6634
  H26 TSA  1.0000
  AIP AIP  5.0298
  DFE DFE  8.1601
  CAB CAB  6.0808
  CNA CNA  7.2015
   CB ASN  2.0000
  CQQ CQQ  5.5079
  CGX CGX  9.6467
  CTB CTB  5.0131
  AKI AKI  5.9945
  HD1 ASP  1.0000
  H16 TSA  1.0000
    N ASN  1.5000
  DGG DGG  5.5762
  AWQ AWQ  7.7314
  BZD BZD  7.4973
   CA ILE  2.0000
  CKN CKN  9.5590
  DDN DDN  7.0754
  AZF AZF  6.5030
  BKS BKS  6.9558
  CAE CAE  6.1787
  AMA AMA  5.0746
  CSQ CSQ  7.5182
  AKG AKG  5.6296
   OD HYD  1.4000
  ABW ABW  10.9189
  C61 XK2  2.0000
   HG SER  1.0000
  CRB CRB  5.3526
  BYY BYY  5.0538
  C37 XK2  1.7000
  CXH CXH  6.5115
  BQI BQI  9.0983
    O ARG  1.4000
 HH11 ARG  1.0000
  BYN BYN  7.3153
  CGS CGS  6.5872
  DBE DBE  6.2797
  BOG BOG  7.1208
  DLG DLG  7.7271
  BFZ BFZ  15.4984
    C LEU  1.7000
  DHW DHW  5.1459
  CG1 ILE  2.0000
  HB1 GLU  0.0000
  DGH DGH  5.1978
  AXP AXP  6.7034
  ACG ACG  7.5590
    N GLY  1.5000
   CG AS1  1.7000
  DBQ DBQ  5.1760
  DBO DBO  5.3471
   OG SEP  1.4000
  BZQ BZQ  5.4103
  AOV AOV  5.0234
  AXI AXI  5.4226
   N6 QSI  1.5000
  DIU DIU  5.7644
  AAL AAL  17.3967
    O SER  1.4000
   O1 XK2  1.4000
  AKK AKK  5.4808
  CZS CZS  5.9232
  BBO BBO  6.2627
   CG ARG  2.0000
   HB THR  0.0000
    C SER  1.7000
  AVK AVK  7.4502
   HN THR  1.0000
  BAJ BAJ  5.6267
  HD2 ASP  1.0000
  BDU BDU  14.0349
  BCF BCF  5.5844
  CLP CLP  11.6417
   HA SEP  0.0000
  CLI CLI  6.2221
  BNX BNX  6.9383
  BCJ BCJ  5.5001
  BYI BYI  5.0303
  ANB ANB  9.0274
  CPY CPY  5.3907
  BBW BBW  6.1918
  CYY CYY  5.8337
  CPJ CPJ  10.9787
  AHQ AHQ  14.4481
  AOL AOL  5.4522
  DLC DLC  7.7511
  CAF CAF  7.1048
  BHJ BHJ  11.0327
  HG2 PRO  0.0000
  BAM BAM  6.0990
  HE2 HSE  1.0000
  CBT CBT  7.1691
  APW APW  7.1640
  BGC BGC  10.2580
  DBS DBS  6.3839
  COU COU  8.3237
  BRT BRT  5.5101
  BPL BPL  5.0612
  NH1 ARG  1.5000
   HN MET  1.0000
  AKR AKR  8.7589
  DDA DDA  5.4744
  CJD CJD  6.9935
  H36 XK2  1.0000
  CPQ CPQ  6.9395
  BNT BNT  5.5640
  BNO BNO  8.3401
  ACQ ACQ  19.8352
  BOB BOB  9.4834
  AHV AHV  5.0688
  AQG AQG  7.2236
  AZG AZG  9.6926
  AYK AYK  5.7801
  BIH BIH  6.1534
  CSO CSO  5.4796
  CXA CXA  5.6133
  HB1 GL1  0.0000
  BNK BNK  5.7764
  CWW CWW  5.1706
  AWA AWA  5.3417
  AAY AAY  9.2527
  BCC BCC  6.1464
  AAD AAD  13.3128
  COO COO  5.8505
  CBL CBL  5.1861
  BAB BAB  5.0344
   HN ARG  1.0000
  CUZ CUZ  5.5981
  CTE CTE  5.1777
  BJD BJD  5.4916
  AWF AWF  8.2145
  AVD AVD  6.6100
  BVC BVC  5.0009
  CTS CTS  5.9234
  CRD CRD  5.4334
   CA ASP  2.0000
  CBH CBH  5.7414
  CAG CAG  5.2911
   CB QSI  2.0000
  CEK CEK  6.9691
  DKU DKU  5.3314
  DAK DAK  6.6086
  CGI CGI  12.4622
  BNI BNI  5.7144
   HA PHE  0.0000
  DCY DCY  6.7460
  CGO CGO  7.1120
  BED BED  13.5948
  BAL BAL  5.4237
  DAS DAS  6.0148
  CNM CNM  8.8123
  CTP CTP  6.7276
  HE2 GLU  1.0000
  BNQ BNQ  5.7727
  BLA BLA  5.3859
    H HIS  1.0000
  AKS AKS  5.3630
  HG1 CYS  1.0000
  AAF AAF  12.0651
  BQS BQS  5.7947
  CVW CVW  9.0676
  CME CME  9.1049
  AVC AVC  6.2747
  APJ APJ  8.0011
  DCG DCG  6.4802
  HB1 MET  0.0000
  CXF CXF  5.3617
  BYP BYP  5.0568
  AQR AQR  8.5524
  BOP BOP  6.8902
  DGM DGM  5.0356
  H73 XK2  1.0000
  BFD BFD  6.4113
  CZ3 TRP  1.7000
  BHH BHH  5.1076
  AFR AFR  6.9086
  BGU BGU  10.9350
  H5' QSI  0.0000
  BPX BPX  6.4890
  AJG AJG  5.6930
    N QSI  1.5000
  BDW BDW  14.5365
  CJU CJU  14.8874
  BLC BLC  5.9815
  CD2 PHE  1.7000
  CGY CGY  10.9570
  H27 XK2  1.0000
  BWC BWC  6.3905
  DGD DGD  6.5977
  H29 XK2  1.0000
  AAV AAV  7.7899
  CE1 PHE  1.7000
  AGQ AGQ  10.4743
  BHZ BHZ  13.9707
  CVG CVG  7.4029
  CCF CCF  5.2626
  COR COR  5.9894
  CEW CEW  5.9976
  AHG AHG  5.6218
  DAZ DAZ  6.9092
  CNS CNS  11.1962
    C GLU  1.7000
  BUF BUF  8.8601
  BGQ BGQ  6.0520
  ND1 HIS  1.5000
  DGL DGL  6.1005
  AYF AYF  7.8392
  BVY BVY  5.0770
  CBV CBV  6.4865
  DAG DAG  8.5094
  BRY BRY  6.7165
  AZC AZC  6.5000
 HE21 QSI  1.0000
  CSD CSD  9.4444
  BWW BWW  6.2393
  BNA BNA  8.6887
  BJU BJU  6.5044
  BHV BHV  6.9529
  BYZ BYZ  6.5622
  CJX CJX  6.2976
  CII CII  13.2500
  AWS AWS  5.0230
  DAQ DAQ  8.7550
  CBR CBR  7.4027
  AAA AAA  21.3026
  DEB DEB  6.7582
  DBH DBH  5.1674
  CPD CPD  5.4605
  CRO CRO  5.4210
  CSC CSC  5.1976
  HB1 HSE  0.0000
  DHJ DHJ  5.9482
  AUY AUY  6.0086
  ASQ ASQ  5.2171
  ANC ANC  7.5144
   CD ILE  2.0000
  BVZ BVZ  6.1619
  BFA BFA  14.7924
   CB SEP  2.0000
  CQI CQI  6.9489
  APL APL  8.0748
  AHK AHK  14.9333
  BLP BLP  9.7815
  BDS BDS  9.9229
  DBT DBT  5.8517
  HO5 XK2  1.0000
  ARJ ARJ  6.4678
  CBW CBW  5.7770
  BPJ BPJ  9.9581
   HA HSC  0.0000
  CYL CYL  6.5594
  BTR BTR  9.0002
  BLT BLT  12.2536
  ASD ASD  5.6176
  HB1 PRO  0.0000
  BVH BVH  5.0808
  DDG DDG  5.8253
  HE1 HSE  1.0000
  CVE CVE  6.2172
  BMR BMR  6.2652
  BCN BCN  5.7137
  AOH AOH  7.6117
  BIC BIC  12.7064
  BTN BTN  8.2713
  DJI DJI  5.8020
 HG23 VAL  0.0000
   HA MET  0.0000
  BFK BFK  5.4535
  AEK AEK  12.7486
  BQU BQU  8.1086
  BII BII  7.4727
   HH TYR  1.0000
  CIR CIR  5.9451
  BFU BFU  6.5277
  ANP ANP  5.9161
  CYH CYH  5.5716
  BXA BXA  6.2660
  CYV CYV  6.3154
  DKC DKC  5.0244
  CJA CJA  9.3942
  O23 TSA  1.4000
  CPR CPR  8.6773
  ADZ ADZ  9.4588
  BRN BRN  5.8557
  H24 XK2  1.0000
  AFD AFD  5.2425
    C AS1  1.7000
  BOT BOT  5.0646
  H2B XK2  0.0000
   O8 TSA  1.4000
  BAW BAW  6.1967
    N VAL  1.5000
  CXL CXL  5.2278
  AYI AYI  5.0415
  ABY ABY  10.0324
 HG11 ILE  0.0000
  BAZ BAZ  6.3740
   HN ASN  1.0000
   CB ARG  2.0000
  CD1 TRP  1.7000
   C6 QSI  1.7000
  CEM CEM  6.6071
  BWP BWP  5.5349
  DIL DIL  6.9841
   O2 SEP  1.4000
  AUG AUG  6.5259
  AFW AFW  8.7771
  BBL BBL  6.0488
  NE2 QSI  1.5000
  ABB ABB  10.1983
    H ALA  1.0000
  BLB BLB  5.0435
  BJP BJP  7.6264
    O LYS  1.4000
  BMT BMT  6.4006
  DKR DKR  6.2976
  CBN CBN  5.8330
  BDM BDM  6.5600
  DEU DEU  6.3083
  BXT BXT  5.2826
  BGW BGW  6.9806
  AVI AVI  5.8304
   HA THR  0.0000
  CKW CKW  7.0997
  CAH CAH  5.2436
  BAX BAX  6.3756
  DHP DHP  7.7398
  AWP AWP  5.8872
  BOW BOW  5.6985
  CMU CMU  7.1570
  BDI BDI  7.1641
  C21 XK2  1.7000
  BSI BSI  5.7454
  ATF ATF  5.5278
  CHP CHP  5.2365
  CON CON  7.4931
  CNV CNV  5.2584
  ND1 HSC  1.5000
  CGN CGN  13.2643
  DJS DJS  10.2565
   CA GL2  2.0000
   C7 XK2  2.0000
  CLH CLH  9.8521
   H4 XK2  0.0000
  CMH CMH  14.0254
  DJV DJV  6.6330
  BRU BRU  5.0020
   C5 XK2  2.0000
    N LYS  1.5000
  BSY BSY  8.4246
  ADD ADD  11.3377
  CGV CGV  16.4894
  BTG BTG  6.5711
  BXJ BXJ  8.2568
  APA APA  5.4598
  BYH BYH  8.7634
  BDD BDD  5.3606
  AWV AWV  7.1986
   HA AS1  0.0000
  BGR BGR  6.6640
  CGL CGL  9.3082
  ARV ARV  5.7514
  AHB AHB  5.2941
  AJW AJW  8.0833
  AWU AWU  6.3563
  AJS AJS  9.4876
  BWS BWS  5.0554
  BWF BWF  5.5553
  CXK CXK  5.2830
  CXB CXB  5.2337
  CKF CKF  7.3663
  BGY BGY  5.1453
  AST AST  7.0962
  AFZ AFZ  11.5299
  ABU ABU  15.8293
  HB2 TRP  0.0000
  HD1 ILE  0.0000
  CXC CXC  6.3727
  CHD CHD  15.7299
  DFQ DFQ  5.6958
    O GL2  1.4000
  BXZ BXZ  8.0049
  BEW BEW  10.2680
  BZN BZN  5.2679
  DHN DHN  5.1489
  CMT CMT  13.7390
  BQP BQP  9.1836
    C GLY  1.7000
  APE APE  10.3172
  AIL AIL  5.6011
   HN GLN  1.0000
  AXH AXH  5.0236
  HB1 SEP  0.0000
  BUM BUM  5.4823
  BAD BAD  5.1788
  ADA ADA  6.1587
  BEA BEA  6.3446
  C35 XK2  1.7000
  AVT AVT  6.4084
  AHO AHO  11.6441
  CZY CZY  10.0004
  CUS CUS  5.6021
  HH2 TRP  1.0000
  CAY CAY  6.9065
  ASC ASC  7.5412
  AYP AYP  5.7787
  ACT ACT  7.8136
  DKW DKW  5.4795
  C74 XK2  1.7000
   CG MET  2.0000
 HG22 THR  0.0000
  AJR AJR  6.0215
  H66 XK2  1.0000
  BXM BXM  5.1332
  CYU CYU  5.9208
  CEN CEN  5.2410
  BCI BCI  5.9918
  BLY BLY  10.6255
  CDD CDD  6.6854
  CH2 TRP  1.7000
  HT3 QSI  1.0000
  ADL ADL  5.0636
  CAV CAV  5.0181
  ALW ALW  5.5535
  CXY CXY  5.2451
  CG2 VAL  2.0000
  DGE DGE  5.8625
    H GLN  1.0000
    D min  0.0000
  HE1 TYR  1.0000
    O GLN  1.4000
  BTD BTD  7.9765
  BEY BEY  13.2137
  BXN BXN  5.7724
  AYY AYY  6.2542
  AXJ AXJ  6.9258
    O TYR  1.4000
   C9 TSA  2.0000
  BEX BEX  19.1194
  BAC BAC  6.7463
  AAB AAB  7.8204
  ACZ ACZ  21.7325
   C4 XK2  2.0000
  BAG BAG  5.2458
  CCI CCI  5.0288
  BPR BPR  7.5906
  BBX BBX  5.8440
  HE2 PHE  1.0000
  HB2 LYS  0.0000
  BCQ BCQ  6.7825
  DFM DFM  5.4663
  CVU CVU  5.0334
  ABR ABR  8.6161
    C ILE  1.7000
  DAM DAM  5.0541
  BXF BXF  7.4012
  CWN CWN  6.4440
  DAR DAR  6.7805
  APF APF  5.0462
  OD2 ASP  1.4000
    H CYS  1.0000
  BKF BKF  8.1800
  OE2 GLU  1.4000
  CBA CBA  6.2234
  BET BET  5.7624
  BAU BAU  5.1943
  ALC ALC  9.2072
  CQF CQF  6.6687
  AUW AUW  5.1934
   CA HIS  2.0000
  DDL DDL  5.1695
  ALQ ALQ  5.8044
   CB ILE  2.0000
  DDI DDI  5.0711
  BPU BPU  10.5863
 DUM1 DUM  0.0000
  CZU CZU  6.6910
   CG QSI  2.0000
  HA2 GLY  0.0000
  DBP DBP  6.5752
  BRC BRC  8.8266
  DJO DJO  5.8702
  AED AED  5.6149
  BPW BPW  6.8624
  DGO DGO  7.6832
  BVA BVA  5.5037
  CSL CSL  12.9871
  BUS BUS  6.0586
  CHW CHW  12.2690
  CPT CPT  5.0354
  ADJ ADJ  11.2127
  BYV BYV  6.4174
  BTC BTC  5.4778
  BDG BDG  5.0843
  AXQ AXQ  10.4286
  BPM BPM  6.5393
  CIW CIW  12.5996
    N GLU  1.5000
  CKJ CKJ  5.3213
  BJC BJC  8.4166
  CYP CYP  5.1272
  BDT BDT  18.4469
  AWK AWK  6.8941
   C5 QSI  1.7000
  AAO AAO  8.0691
   HN PHE  1.0000
  CWX CWX  6.5024
  AHA AHA  5.6765
  DIM DIM  5.3824
  DIC DIC  5.6968
  C29 XK2  1.7000
  ARZ ARZ  5.8250
  ANJ ANJ  6.8721
  C75 XK2  1.7000
  CUL CUL  5.5376
  BJR BJR  5.8376
  AYE AYE  5.6462
  ANF ANF  6.9971
  ANS ANS  5.5145
  HD2 ARG  0.0000
  AIU AIU  6.1277
  CKG CKG  9.1003
  AVU AVU  6.6319
    N MET  1.5000
  H76 XK2  1.0000
  ABF ABF  20.4236
  CZA CZA  5.6466
  BIN BIN  6.4732
  BWN BWN  5.9733
  CYO CYO  5.2404
  BNW BNW  9.1934
  CCB CCB  9.8362
  ASR ASR  5.1985
  DFT DFT  6.6350
  CRP CRP  6.2359
  AYV AYV  5.1627
   HN GL1  1.0000
   CB LEU  2.0000
  HD1 LYS  0.0000
  ALL ALL  6.4875
  APR APR  5.5664
  BTQ BTQ  5.0639
  BTM BTM  7.5569
  BPA BPA  6.8412
  DAA DAA  5.2360
  BIZ BIZ  9.4505
  AMG AMG  8.1902
  AZD AZD  5.5572
  BGI BGI  9.0411
  CUG CUG  6.2716
    H HSC  1.0000
  DDT DDT  6.1958
  BVD BVD  5.6503
  CWK CWK  9.3333
  CZG CZG  5.1458
  HG2 LYS  0.0000
   CB HSC  2.0000
  CAA CAA  5.2831
   HN AS2  1.0000
  DDO DDO  5.5821
  ADG ADG  5.2874
  BIO BIO  12.7842
    C ARG  1.7000
  CSS CSS  5.4918
  ALN ALN  6.9820
    O GLY  1.4000
  BWT BWT  7.3796
  CWE CWE  5.8534
  AOT AOT  8.5454
   CG ASN  1.7000
  CBK CBK  5.0698
  DFS DFS  5.6528
  CZQ CZQ  9.3392
   HA TRP  0.0000
  ABN ABN  9.5304
  AGG AGG  5.9964
  ALV ALV  7.1598
  BFO BFO  9.3990
  AUE AUE  5.6392
  ATG ATG  5.4378
  DKP DKP  5.5016
  DIP DIP  6.5053
   HN HSC  1.0000
  CFA CFA  5.0172
  BAA BAA  5.6481
  BRR BRR  8.0658
  AMO AMO  5.1713
  CYJ CYJ  8.3073
  CHY CHY  19.1531
   CA PHE  2.0000
   O1 SEP  1.4000
  CIM CIM  6.3200
  HD2 AS2  1.0000
  DFJ DFJ  5.4375
  CDS CDS  5.6235
  HG1 GLU  0.0000
  BQG BQG  5.7492
  HG1 GL1  0.0000
  CVD CVD  5.5835
  BKU BKU  12.5911
  COB COB  10.7782
  CPL CPL  10.1432
  BUL BUL  8.8726
   CB ASP  2.0000
  BFY BFY  11.6237
  C32 XK2  1.7000
  AFN AFN  6.1012
  CXW CXW  5.4465
  ANL ANL  7.0092
  BYB BYB  5.5499
  DAV DAV  5.6290
  BPB BPB  5.5469
  DHD DHD  6.2139
  AYJ AYJ  7.6367
  ASL ASL  5.7709
  DJP DJP  6.4685
  AGZ AGZ  7.6905
    O AS1  1.4000
  CEJ CEJ  5.0285
  AQD AQD  7.1047
   HD AS2  1.0000
  ATU ATU  7.0796
  AKN AKN  9.1407
  C25 XK2  1.7000
  BNC BNC  12.7164
  CAL CAL  5.7175
   N9 QSI  1.5000
  AEW AEW  5.4878
  CE1 HSD  1.7000
  BNH BNH  8.1614
  BXC BXC  6.6557
    C HYD  1.7000
  CQT CQT  5.9935
  CMA CMA  8.5901
  CBZ CBZ  6.6264
  BXR BXR  7.1666
  API API  6.6794
  CE1 HIS  1.7000
  BVU BVU  5.5094
  HB2 HYD  0.0000
  BEO BEO  22.0036
  DIX DIX  5.6606
   CA GLN  2.0000
  CSR CSR  5.1134
  BCR BCR  5.0537
  BPG BPG  9.0132
  BWV BWV  5.9723
  DDP DDP  5.0406
  BQA BQA  6.5071
  BEE BEE  19.0558
  ATA ATA  7.0637
  ATB ATB  7.7639
  CQW CQW  9.9682
  CMS CMS  5.0805
  CRG CRG  6.8299
  HB2 GLU  0.0000
  BLV BLV  9.8287
  BFG BFG  13.4066
  AOJ AOJ  6.6053
   HA ASP  0.0000
  DIB DIB  5.2269
  CYC CYC  8.7781
  CPK CPK  6.9539
  CWP CWP  6.3420
  CIG CIG  8.6783
   C8 QSI  1.7000
  ALA ALA  7.3084
  BWK BWK  9.4667
  BQY BQY  8.3730
  HB3 ALA  0.0000
   HD HYD  1.0000
  AMZ AMZ  5.1813
  C24 XK2  1.7000
  BDQ BDQ  9.9024
  DKM DKM  6.0200
  BZI BZI  5.0689
  CVM CVM  5.1955
  CHQ CHQ  8.2863
  CDP CDP  5.8846
  CZH CZH  7.2586
  ADI ADI  8.7582
   H2 QSI  1.0000
  AHR AHR  10.1582
  DGZ DGZ  5.1537
  DBB DBB  5.7295
    O GLU  1.4000
  CQH CQH  9.1691
   C2 XK2  2.0000
  ARM ARM  5.2257
   CA VAL  2.0000
  CWQ CWQ  6.5081
  BQF BQF  6.2835
  BJH BJH  6.0719
  DII DII  5.3030
  ATD ATD  5.9841
  CZZ CZZ  5.5585
  CTH CTH  7.8159
  C13 TSA  2.0000
  BQC BQC  5.5691
  CYK CYK  6.6515
  BJF BJF  9.0695
   CB GL2  2.0000
  CYQ CYQ  7.4613
  CVO CVO  5.8947
  CNY CNY  5.8187
  DIR DIR  6.8051
  CLV CLV  8.5996
  BRZ BRZ  6.7544
  AUK AUK  5.7430
  AAI AAI  5.4464
 HG22 VAL  0.0000
  CWU CWU  6.8979
  CFN CFN  11.1866
  DGY DGY  5.7643
  BNB BNB  6.0271
  DKX DKX  6.4898
    C GLN  1.7000
  BDB BDB  6.4936
  ABI ABI  21.8409
  AET AET  5.7371
  CEL CEL  5.9290
  CLW CLW  12.7680
  CWO CWO  5.2236
   CB TYR  2.0000
  BUN BUN  5.9626
  AJB AJB  5.4612
  H75 XK2  1.0000
  CPC CPC  12.2585
  BPF BPF  8.8938
  BIL BIL  6.9269
    H AS2  1.0000
  DHX DHX  6.6446
  DAL DAL  5.9621
  BYA BYA  5.6712
  BWX BWX  6.1012
  ALX ALX  8.6689
  O5' QSI  1.4000
  BBJ BBJ  5.2915
  NE2 HSE  1.5000
    N ARG  1.5000
  AIK AIK  8.0281
  DDY DDY  5.1948
  CXR CXR  5.0726
  AZO AZO  7.3740
  AAW AAW  6.9739
  AXG AXG  5.4121
  H2A XK2  0.0000
  BMU BMU  11.1440
  HB2 HSD  0.0000
   CA GLY  2.0000
  ANN ANN  6.4286
  ALB ALB  7.2962
  CTA CTA  5.7419
  BLN BLN  6.4561
  DHK DHK  6.7716
  DFZ DFZ  5.4905
  CDX CDX  5.4859
  CXZ CXZ  6.0026
  BRK BRK  9.0979
  DBY DBY  6.8269
  BYE BYE  5.6766
  AXY AXY  5.9227
  BUE BUE  7.7128
  H61 QSI  1.0000
