# Supplementary material for: The Effect of Macromolecular Crowding on the Electrostatic Component of Barnase–Barstar Binding: A Computational, Implicit Solvent-Based Study
Source: PLoS One. 2014 Jun 10;9(6):e98618. doi: 10.1371/journal.pone.0098618 (PMC4051634; doi:10.1371/journal.pone.0098618)
Supplement: File S1 — Contains sample pdb files used in our analyses; each contains the barnase/barstar complex with a specific random placement of crowders of varying radii at 30% crowding density. Also included are files specifying, for each pdb file, the radii of each atom and model crowder. (TAR) [file pone.0098618.s005.tar › vary30percent_pdb/crowders_radii-8.siz]

aaaaaannnrrrrrrrr
  HN2      1.0000
 R185      1.8500
 HCT1      1.0000
  HN1      1.0000
  R15      1.5000
  NCT      1.5000
 OCT1      1.4000
 OCT2      1.4000
  HT1      1.0000
  HA1      0.0000
  CNT      1.7000
 HCT2      1.0000
 HT2G      0.0000
  NXT      1.5000
  OT1      1.4000
  CAY      2.0000
   OY      1.4000
  R18      1.8000
 HT2B      0.0000
  R20      2.0000
  R05      0.5000
 R195      1.9500
   CY      1.7000
 HTB3      0.0000
  HT2      1.0000
  R14      1.4000
  CTB      2.0000
  CAT      2.0000
  R19      1.9000
 HTB2      0.0000
  R00      0.0000
  R10      1.0000
   NT      1.5000
  HT3      1.0000
  R17      1.7000
 HT2A      0.0000
  HA2      0.0000
 R135      1.3500
 HT2C      0.0000
  OT2      1.4000
  ONT      1.4000
  CT2      2.0000
 HTB1      0.0000
  HNT      1.0000
  HY3      0.0000
  HY1      0.0000
  HY2      0.0000
  OXT      1.4000
   N7 QSI  1.5000
  CYZ CYZ  5.4633
  BOO BOO  8.1816
   C6 TSA  1.7000
  AFY AFY  6.8375
  CJL CJL  7.2479
  CAI CAI  6.5043
  BNV BNV  7.0347
  CFM CFM  7.4395
  BYC BYC  5.6447
  ADP ADP  9.3056
  BXK BXK  6.3919
  BQR BQR  8.3971
  BYW BYW  5.7317
   HA HYD  0.0000
    N PHE  1.5000
  DLN DLN  6.5133
  CVA CVA  6.2681
  BMB BMB  5.8092
  HB1 AS1  0.0000
  DOF DOF  5.2906
  CNK CNK  7.7557
  BRS BRS  5.0208
   CD PRO  2.0000
  BRB BRB  9.1973
  BMD BMD  11.4216
  H2' QSI  1.0000
  BPY BPY  7.0631
    C PHE  1.7000
 H31B XK2  0.0000
  BND BND  11.5579
   C3 XK2  2.0000
  AVY AVY  7.4598
   HN SEP  1.0000
  CIB CIB  5.9919
  CUC CUC  9.5709
  BUR BUR  5.0985
  ASS ASS  5.6561
  CCK CCK  6.6775
  BGX BGX  5.1039
  BHT BHT  10.5028
  CBF CBF  6.3656
  C3' QSI  2.0000
  ATX ATX  11.8312
  H79 XK2  1.0000
  CQS CQS  7.7475
  AHY AHY  6.0718
  CHG CHG  7.3403
  APV APV  5.9799
  DMZ DMZ  6.0671
  BSX BSX  6.6393
  DCL DCL  7.3042
  AEM AEM  5.3749
  CDF CDF  5.4520
  AGD AGD  6.4382
  HD1 HSD  1.0000
  AXE AXE  5.7452
  BJS BJS  6.3737
  DID DID  7.2774
  CEF CEF  5.4868
  AGN AGN  8.3695
  CYR CYR  5.1784
  AMK AMK  5.9447
  CTQ CTQ  5.7776
  BBB BBB  5.2439
  AFT AFT  6.0226
  CDJ CDJ  5.6935
  ATE ATE  7.6017
  CD2 HSE  1.7000
  BNU BNU  7.9886
  BZF BZF  5.1048
  BMN BMN  5.0352
  DDD DDD  7.3101
  CWH CWH  9.3492
  CRV CRV  6.9474
   CG ASP  1.7000
  DOS DOS  6.5252
    C CYS  1.7000
  AFH AFH  7.1377
  ARD ARD  6.9978
    C TRP  1.7000
  CYT CYT  7.0257
  COE COE  12.6637
  BIG BIG  11.0680
  AFI AFI  8.2968
  ASF ASF  5.2576
  BHY BHY  5.9662
  CUK CUK  6.3919
  DJX DJX  6.1858
  CAM CAM  5.1097
  CTG CTG  8.4227
  DDU DDU  5.0686
  CYG CYG  6.9533
  HE1 GL1  1.0000
  ASX ASX  6.9622
  CKI CKI  5.0149
  HB2 AS2  0.0000
  DLE DLE  5.3140
  BTK BTK  11.4294
  CHS CHS  5.7444
  BUI BUI  5.4771
  HE2 TYR  1.0000
  DKN DKN  8.9215
  BTO BTO  8.0247
  BSK BSK  5.6790
  ARI ARI  8.4306
   HA GLU  0.0000
  BYQ BYQ  7.1440
  H22 XK2  1.0000
  HE3 TRP  1.0000
  COK COK  20.4843
  AKW AKW  8.0390
  ALU ALU  6.7795
  DMY DMY  5.9713
  BXB BXB  5.7551
  OD1 AS2  1.4000
  CKY CKY  6.2537
  BIS BIS  12.8345
  DQZ DQZ  5.5669
  CDR CDR  7.7323
  DHT DHT  6.8379
  CCD CCD  8.6692
  BWU BWU  5.0233
  CXI CXI  6.0466
  BYD BYD  9.4621
  CGG CGG  5.1950
   CB GLN  2.0000
  CE1 TYR  1.7000
  AGT AGT  13.6722
  ADW ADW  8.1180
  HG2 QSI  0.0000
  DKF DKF  5.0022
   C1 XK2  1.7000
    O ASN  1.4000
  AOB AOB  10.4732
  DOL DOL  5.3053
  DGP DGP  5.4349
  CZI CZI  7.1278
  CPN CPN  8.8654
  CZN CZN  8.2823
  AEU AEU  8.3139
  C18 TSA  1.7000
  ANX ANX  6.3305
  CMF CMF  13.0613
  BRP BRP  6.2834
  BIE BIE  9.1292
   CD QSI  1.7000
  CRM CRM  6.4911
  AIS AIS  7.2139
  AWN AWN  6.2928
   H5 TSA  1.0000
  BBQ BBQ  5.2684
  BLK BLK  6.1714
  ALD ALD  5.8393
  CSM CSM  6.5383
  BZP BZP  5.3337
  DIG DIG  9.7198
  AIY AIY  12.6131
  ACD ACD  6.2124
  CLZ CLZ  5.5853
  CZL CZL  6.3972
  DIE DIE  6.1566
  BKH BKH  5.1933
  AMP AMP  8.6573
  AOY AOY  5.4538
  CXG CXG  6.5924
  COF COF  10.6709
  BFH BFH  5.3850
  DBX DBX  7.0382
  BBH BBH  6.1947
  BSE BSE  6.0791
  AKF AKF  9.9439
  CGC CGC  5.4703
   CB CYS  2.0000
  DEK DEK  5.7080
  DHC DHC  5.7313
  BHM BHM  16.2723
  APS APS  6.0983
   C4 QSI  1.7000
   CZ PHE  1.7000
  O3' QSI  1.4000
  CKS CKS  5.5527
    N HIS  1.5000
  CXT CXT  5.8622
  CFO CFO  7.7109
  CFH CFH  5.0011
  AIR AIR  6.5031
  HB2 SER  0.0000
  CRA CRA  14.0573
  O2S QSI  1.4000
  APX APX  8.8120
  BEU BEU  5.4746
  ACY ACY  7.2110
  H37 XK2  1.0000
  CKZ CKZ  8.2567
    O VAL  1.4000
  DEA DEA  5.8900
  BOE BOE  7.7432
  CWD CWD  6.6470
  CEO CEO  6.2102
  CTD CTD  5.5060
  DFN DFN  6.1359
  ACC ACC  13.1140
  HE1 HSC  1.0000
   CA ALA  2.0000
  DAP DAP  5.1591
  AQI AQI  6.4592
   H1 OH2  1.0000
  CJG CJG  5.4717
  AYX AYX  7.1018
  BJB BJB  8.5157
  CSX CSX  5.6983
   CD GLN  1.7000
  AGJ AGJ  5.0052
  CDL CDL  6.2461
  CXN CXN  8.0695
  BVO BVO  10.1469
  AEF AEF  12.5602
    H ARG  1.0000
  AXT AXT  6.5969
  AQC AQC  5.1295
    N AS2  1.5000
  BEZ BEZ  5.6864
  CRN CRN  6.4433
  BWJ BWJ  5.0777
  AES AES  9.0139
  BXV BXV  7.8230
  AEI AEI  6.2353
  APQ APQ  5.2045
  OE1 GLU  1.4000
  H34 XK2  1.0000
  DEF DEF  5.2772
  DAT DAT  7.8591
  CBI CBI  6.2460
  HE1 TRP  1.0000
  CTC CTC  7.3818
  DIO DIO  5.5475
  CXE CXE  9.6714
  CQL CQL  7.5863
  BNE BNE  5.1209
  CVL CVL  10.6426
  CLE CLE  5.6076
    N HSD  1.5000
   CB PRO  2.0000
  DGS DGS  6.6048
  CHU CHU  6.8897
  BOQ BOQ  7.9615
  HG2 ARG  0.0000
  CEI CEI  5.4651
  HB2 PHE  0.0000
  DQF DQF  6.0054
  CTI CTI  11.3362
  CMQ CMQ  7.9543
  BKV BKV  8.7510
  AVF AVF  6.1825
  DES DES  8.6552
  CGQ CGQ  5.2978
  BIU BIU  6.0821
    O HSD  1.4000
  BBM BBM  5.1105
  CVQ CVQ  5.8129
  AQP AQP  5.8754
  AOD AOD  5.3449
 HG13 VAL  0.0000
    H MET  1.0000
  H12 TSA  1.0000
  BUC BUC  5.4273
  AVW AVW  6.4954
   HA LYS  0.0000
  CWY CWY  13.3423
  BDX BDX  6.6027
  ARC ARC  5.1809
  C5' QSI  2.0000
  ASG ASG  5.5676
  AMB AMB  10.5426
   CG TYR  1.7000
  C33 XK2  1.7000
   CA SER  2.0000
  BLE BLE  6.2467
  BZM BZM  8.0183
  HB1 ARG  0.0000
  AYL AYL  7.9889
  C28 XK2  1.7000
  BCS BCS  5.2698
  BNF BNF  6.2228
  BHI BHI  17.5289
  BBZ BBZ  5.1267
  BFJ BFJ  5.0868
  AZI AZI  6.7221
  AKD AKD  8.0618
  CSV CSV  6.2739
  HB1 AS2  0.0000
  CCQ CCQ  7.3960
  AUD AUD  5.6233
  BNM BNM  5.7297
  ALI ALI  5.1333
  OD1 ASN  1.4000
  C67 XK2  1.7000
  C72 XK2  1.7000
  DNR DNR  5.9392
  CBE CBE  5.8920
  CLO CLO  5.5841
  BJT BJT  8.3238
  ABM ABM  6.1584
  CNH CNH  6.2392
  C1' QSI  2.0000
  AHX AHX  11.9122
  DMG DMG  6.1142
  ACO ACO  5.4536
   HN ALA  1.0000
  CBM CBM  6.7614
   HN HYD  1.0000
  CGZ CGZ  6.7735
  BSC BSC  5.4537
  HG1 MET  0.0000
  DFF DFF  5.4365
  BSU BSU  9.0522
  BKI BKI  9.0289
  BCZ BCZ  5.5218
  AGV AGV  5.9571
  AKJ AKJ  5.1967
  CBX CBX  5.1920
 HE21 GLN  1.0000
   HG CYS  1.0000
  AUZ AUZ  5.6680
  AYT AYT  6.0647
  BQV BQV  5.5883
  AIC AIC  6.5256
   OC VDW  0.0000
  BVX BVX  6.4820
  HB1 LEU  0.0000
  DGK DGK  5.2637
  N10 QSI  1.5000
  AYZ AYZ  5.5207
  BRF BRF  8.3078
  BPT BPT  6.8472
  CHZ CHZ  6.2689
  BKC BKC  8.5983
  BJI BJI  19.3438
  BCG BCG  5.9899
  H35 XK2  1.0000
  BLX BLX  11.2323
  BYU BYU  5.2341
  CHB CHB  5.1431
  BPZ BPZ  6.7055
   HA HSE  0.0000
  BJL BJL  7.9004
  AGS AGS  5.2392
   CD GLU  1.7000
  DNU DNU  5.5270
  AGF AGF  5.4542
   CB HIS  2.0000
  CND CND  17.4162
  ARS ARS  8.7624
  CTV CTV  8.7483
 H2'' QSI  0.0000
  AWX AWX  5.0618
  AJL AJL  9.4736
  OH2 HOH  1.4000
  CHV CHV  5.1359
  DLY DLY  5.5897
  DGU DGU  8.4466
  CD2 LEU  2.0000
  BGF BGF  17.2669
  BLI BLI  8.6160
  DGB DGB  5.1694
 HD22 LEU  0.0000
  DCX DCX  5.3081
  CZF CZF  6.9962
  CTY CTY  10.1530
    O THR  1.4000
  CHN CHN  5.0001
  DIW DIW  5.3948
  AKV AKV  11.0020
  AEJ AEJ  8.3598
  DMA DMA  7.6576
  ARR ARR  5.2154
  HD3 ILE  0.0000
  CDM CDM  5.7356
  ACI ACI  15.6259
  H71 XK2  1.0000
  DAI DAI  6.1886
  AMI AMI  5.6178
  CD1 PHE  1.7000
  CKB CKB  5.4209
  BLQ BLQ  10.6924
  AOP AOP  8.6245
  AWC AWC  5.1384
  DLP DLP  5.8551
  DEZ DEZ  6.2551
  DCC DCC  5.4331
  AZL AZL  5.3229
  AHP AHP  6.9624
  CSU CSU  8.7544
  AYW AYW  5.8866
   CG LYS  2.0000
  CGP CGP  6.6044
  DAH DAH  5.5974
  ANI ANI  6.0265
  DNX DNX  8.8305
  BGD BGD  13.4486
  CSB CSB  9.0333
  ATL ATL  5.6886
  DDC DDC  5.0358
  CLF CLF  6.9362
  AOO AOO  6.4093
  CGR CGR  5.1433
  AXM AXM  6.0337
   CG HIS  1.7000
  CHE CHE  5.4994
  CIC CIC  5.0035
   O7 TSA  1.4000
  DEM DEM  5.8796
  BCM BCM  5.4569
 HD22 ASN  1.0000
  ATV ATV  5.3820
    C LYS  1.7000
  BGA BGA  9.8793
  CHA CHA  6.1764
  CGE CGE  6.5157
  AGC AGC  9.2426
  DMJ DMJ  5.4600
   HB ILE  0.0000
  CEU CEU  6.2719
  CUT CUT  5.4058
  BKA BKA  9.3336
  BWL BWL  9.6039
  CVT CVT  10.6519
  BCY BCY  6.1560
  AVB AVB  6.1952
 HG22 ILE  0.0000
  CWL CWL  7.1512
  CDI CDI  5.7222
  BJX BJX  7.1116
  CEQ CEQ  7.6522
  AVZ AVZ  6.2756
  BVW BVW  6.3791
  AHM AHM  7.9850
  HB2 ARG  0.0000
  BPQ BPQ  8.9441
  BWY BWY  7.3449
  BON BON  6.4672
  ABT ABT  11.4842
  C20 XK2  1.7000
  CQC CQC  10.0852
  ANY ANY  8.9271
  BKT BKT  8.8560
  AXA AXA  5.9760
  DLO DLO  6.9212
  BDA BDA  5.6213
  BCX BCX  5.6865
  BMS BMS  12.1099
  COG COG  8.2436
  BCL BCL  5.1359
  AOA AOA  6.0869
  CVS CVS  5.4963
   CZ ARG  1.7000
  AIX AIX  8.9911
  DEW DEW  5.0837
  CUD CUD  6.0881
  BOH BOH  5.5027
  ASY ASY  5.1593
  CJO CJO  5.9702
  CZB CZB  5.6120
  BHW BHW  5.2259
  DPY DPY  5.8883
  DEG DEG  7.1308
  CBO CBO  5.6558
  CLA CLA  7.4812
    H ILE  1.0000
  CCJ CCJ  6.4028
  AUR AUR  6.6869
    N ALA  1.5000
  CKT CKT  7.7621
  DED DED  6.0344
  BOV BOV  5.6858
  BOM BOM  5.9269
  DNF DNF  5.6579
  CJW CJW  5.0481
  BAQ BAQ  5.4054
  O15 TSA  1.4000
  NE2 HSD  1.5000
  OE2 GL1  1.4000
  CMM CMM  13.4104
   CB TRP  2.0000
  BMQ BMQ  13.3651
  AUU AUU  6.3464
  ANO ANO  6.7176
  HE1 HIS  1.0000
  AFQ AFQ  6.5132
  AMT AMT  5.5388
   CD GL1  1.7000
  CBY CBY  6.4591
  ALG ALG  6.8095
 HG21 VAL  0.0000
  AOQ AOQ  6.4446
  OE1 QSI  1.4000
  HG2 MET  0.0000
  HB2 HSE  0.0000
  BTF BTF  9.4215
  BST BST  8.0610
  AFF AFF  6.0082
   HN CYS  1.0000
    H ASP  1.0000
  AIW AIW  5.2572
  DBA DBA  9.5567
  CQA CQA  6.2779
  CHX CHX  5.2825
    O GL1  1.4000
  CEG CEG  6.3286
  CMB CMB  5.1192
  AML AML  9.9239
  AMX AMX  5.1625
  DFB DFB  5.9409
  NE2 GLN  1.5000
  BVQ BVQ  6.5266
  BMI BMI  5.1725
  BJM BJM  10.3707
  CLL CLL  6.4634
  DFX DFX  6.6556
  CFR CFR  5.3690
  ADV ADV  6.5428
  BVF BVF  5.1792
  ASN ASN  6.4428
  HD1 HSC  1.0000
    N TRP  1.5000
  ABG ABG  11.0622
  BRQ BRQ  5.5119
  CWM CWM  9.7161
  BMY BMY  11.2967
    C ASP  1.7000
  DOV DOV  5.0015
  BLD BLD  6.6249
  AAJ AAJ  9.9292
  CE1 HSE  1.7000
  BUX BUX  7.2656
  BHF BHF  5.3128
   HN TRP  1.0000
  AUB AUB  10.1600
  CMW CMW  6.4398
  BBY BBY  5.0677
  AZM AZM  6.2521
  ACR ACR  14.6781
  AXR AXR  6.0217
  CMK CMK  6.7184
  DPP DPP  5.5606
  BXW BXW  6.1490
  ABP ABP  16.1077
  BLF BLF  9.3193
  AIQ AIQ  8.4941
  AYA AYA  5.2436
  DKJ DKJ  6.6504
  CFL CFL  5.4782
  CQO CQO  6.9069
  DIQ DIQ  7.2794
  BXO BXO  7.3099
  CMN CMN  24.5501
  DOK DOK  8.6307
  DJT DJT  5.2217
  CCA CCA  6.5449
  AJA AJA  6.3774
  DFH DFH  6.2415
  BUQ BUQ  6.0405
  HG1 ARG  0.0000
  BVP BVP  10.3586
  CEC CEC  5.4945
  DNM DNM  6.4167
  DER DER  5.2825
  CIH CIH  6.1187
  HE2 MET  0.0000
  NE2 HIS  1.5000
  CJQ CJQ  6.7021
  ACN ACN  11.2269
   CG PHE  1.7000
 H31A XK2  0.0000
  BUK BUK  7.4296
  H25 TSA  1.0000
  DAY DAY  5.3398
  DBK DBK  6.9519
  BRO BRO  7.3145
  BNP BNP  8.3693
  AWL AWL  9.4479
  BZH BZH  6.1382
  CCN CCN  6.4171
  DEO DEO  7.7367
  BNR BNR  7.6123
  DNP DNP  5.5349
   HE GLU  1.0000
  AXS AXS  7.7672
  AFJ AFJ  10.1119
  CIF CIF  5.8704
  CCM CCM  7.5467
  AIN AIN  8.5973
  CQJ CQJ  14.2351
  BLH BLH  9.6600
  DQY DQY  8.4664
  BDE BDE  5.5289
  AEX AEX  7.3706
   CB MET  2.0000
  DQG DQG  6.4240
  DKY DKY  6.6473
  ALM ALM  5.7366
   H1 TIP  1.0000
  CRJ CRJ  5.7948
  BJE BJE  5.8111
  CMV CMV  6.8031
  BXE BXE  5.2372
  BAP BAP  6.0557
  ANZ ANZ  6.4446
  AJO AJO  8.0218
  DCN DCN  5.3442
  DQK DQK  5.5925
  BMJ BMJ  9.8886
  AXK AXK  7.8435
  CJN CJN  5.9071
  BXI BXI  7.2589
  BGT BGT  7.0545
 HG12 ILE  0.0000
  DJD DJD  7.8236
  AKY AKY  5.8864
  BGZ BGZ  7.2177
  AZY AZY  5.3627
  AVH AVH  5.3433
  ARQ ARQ  9.8518
  ADU ADU  9.0851
  CRC CRC  5.6193
  ARW ARW  8.6982
  AQO AQO  5.6367
  AVV AVV  9.3759
  OE1 GL2  1.4000
  BWE BWE  5.7203
  COY COY  14.7511
  AFK AFK  6.8640
  APT APT  5.3753
  CUW CUW  5.4287
  CLR CLR  5.3134
  BGK BGK  19.1625
  BDY BDY  6.2352
  AOC AOC  9.5139
   CG GL2  2.0000
   CA MET  2.0000
  CRI CRI  12.3414
  BHP BHP  9.4188
  DDH DDH  8.6051
  AQW AQW  6.8129
  H65 XK2  1.0000
  DAF DAF  6.1978
  AEL AEL  7.4910
  CUO CUO  5.2298
  CXM CXM  5.3227
  CCT CCT  6.1074
  AXF AXF  5.4013
  AGE AGE  9.5577
  CRH CRH  5.8963
  BCE BCE  5.9147
  DLR DLR  5.9562
  DDQ DDQ  5.5944
  BFX BFX  6.8887
  DPV DPV  5.1064
  BHD BHD  17.2942
  CD2 HSC  1.7000
    N GL1  1.5000
   CA ARG  2.0000
  APM APM  5.0132
  BAO BAO  6.5116
  AEA AEA  6.1187
  HB1 PHE  0.0000
  C66 XK2  1.7000
  CBU CBU  5.3819
  ACW ACW  8.0085
  CEP CEP  5.2255
  BLS BLS  12.8584
  AXB AXB  5.1904
  ASE ASE  5.1546
  DIJ DIJ  5.2896
  DFC DFC  7.1482
  HG1 GLN  0.0000
  CJV CJV  5.0751
  CUJ CUJ  12.1935
  DCP DCP  5.1205
  AQK AQK  8.3295
  DIT DIT  5.0748
  ND1 HSE  1.5000
  AZQ AZQ  6.7131
  BEV BEV  5.7751
    C MET  1.7000
  AVP AVP  5.9512
  ANE ANE  9.6349
   H3 XK2  0.0000
  AOW AOW  6.5425
  CQN CQN  7.2352
  AEP AEP  11.4653
  H3' QSI  1.0000
  DNK DNK  5.5623
  ATJ ATJ  5.1267
  O2' QSI  1.4000
   SD MET  1.8500
  DBJ DBJ  6.2466
  ARP ARP  5.8456
  ABH ABH  5.8921
  DMP DMP  5.9522
  DJJ DJJ  6.7269
  HB1 ASN  0.0000
  CUN CUN  6.0543
  AYU AYU  5.4219
  ABO ABO  5.0677
   CA CYS  2.0000
  DGF DGF  5.8409
  BFI BFI  5.2741
  AZJ AZJ  6.7069
  BJZ BJZ  8.9274
  CIX CIX  5.2520
  BFV BFV  5.5978
  ATH ATH  6.5742
  BAH BAH  5.6873
  BFS BFS  22.1176
  AGY AGY  8.3401
  BKW BKW  16.1178
    C GL2  1.7000
  BSD BSD  8.9387
  BVK BVK  5.8628
  AMF AMF  5.4656
  AKA AKA  9.8606
    O PHE  1.4000
 H61A XK2  0.0000
  AIB AIB  10.5524
  HE1 GL2  1.0000
  BEC BEC  7.9029
  AXD AXD  6.5624
  AOZ AOZ  5.5086
  AOE AOE  7.2719
  CPZ CPZ  7.5315
  AGX AGX  10.6653
   CG HSE  1.7000
  DKK DKK  6.1739
  AKB AKB  8.4008
  CKO CKO  5.2742
   N7 XK2  1.5000
  DJW DJW  5.7019
  CMX CMX  5.2138
  CRL CRL  11.7815
  BXY BXY  7.9445
  BNL BNL  6.1100
  BAK BAK  6.8097
  ACJ ACJ  9.3841
  BEG BEG  5.4435
    H SEP  1.0000
  CFJ CFJ  6.3840
  HB2 AS1  0.0000
   SG CYS  1.8500
  HD2 ILE  0.0000
  BZL BZL  5.0098
  ARH ARH  7.2289
  CMR CMR  5.3517
    O HSE  1.4000
  CD1 LEU  2.0000
  CCW CCW  7.1925
  BSA BSA  5.1208
  CXV CXV  5.1315
  CGM CGM  6.4102
  DLW DLW  5.6767
  BRL BRL  5.6534
  BNN BNN  11.2438
  CXQ CXQ  5.1840
  BVG BVG  7.0343
  CE2 TRP  1.7000
  CRZ CRZ  6.9363
  HB1 QSI  0.0000
  BFR BFR  10.8121
  DKS DKS  5.9227
  APN APN  6.7329
  HB2 CYS  0.0000
  CDW CDW  6.7485
  AZK AZK  5.4435
  BBP BBP  6.9278
  ARX ARX  5.2488
  AOI AOI  6.5546
  BJV BJV  6.3421
  BBC BBC  6.1170
  CWR CWR  5.8747
   CG GLU  2.0000
  COH COH  6.5316
  AHZ AHZ  5.2154
  DIY DIY  5.4199
  CZD CZD  5.3010
  AKH AKH  5.4427
  ADO ADO  5.7894
  DMS DMS  6.6150
  BMK BMK  8.6119
  H63 XK2  1.0000
  DHF DHF  5.3690
  ACU ACU  18.2088
  CPU CPU  5.2174
  CBS CBS  7.8439
 HE22 GLN  1.0000
  ADQ ADQ  5.8276
  ARK ARK  5.3947
   O4 XK2  1.4000
  BXQ BXQ  6.8859
  CLQ CLQ  5.1859
  CSG CSG  7.9981
  BZU BZU  7.3644
  CUQ CUQ  6.0855
  CSZ CSZ  11.5385
  DHL DHL  5.4467
  CVV CVV  8.3539
   HN TYR  1.0000
  AUN AUN  5.8624
  CYD CYD  6.6866
  CUH CUH  6.7999
  DFO DFO  6.1953
  CHC CHC  5.9562
  AMY AMY  5.4478
  BYM BYM  6.7403
  DPF DPF  5.7308
  DLZ DLZ  6.1735
  DHH DHH  6.7971
  AIF AIF  9.0090
  ABZ ABZ  7.5521
  CPE CPE  8.4087
  CNX CNX  10.0509
  CHJ CHJ  5.5082
  APC APC  7.2339
  BJJ BJJ  17.0830
  BQN BQN  7.5353
  CRK CRK  19.1851
  BSO BSO  6.0136
  DCB DCB  6.7400
  BSB BSB  9.8292
    C HSD  1.7000
   HA ARG  0.0000
  AYQ AYQ  5.8672
  CYS CYS  6.4910
  DQI DQI  5.3650
  AIZ AIZ  7.4553
  BBN BBN  5.3755
  DGX DGX  9.6626
  DLT DLT  5.0454
  CQK CQK  6.2574
  CRX CRX  8.1033
  AMM AMM  9.9745
  DQN DQN  7.3591
  AVM AVM  5.0711
  CRW CRW  5.4563
 HD12 ILE  0.0000
  ATC ATC  5.3638
  CET CET  5.0252
  DHM DHM  7.8001
  BDL BDL  6.4535
   CB GL1  2.0000
  ATR ATR  5.6459
  C19 TSA  1.7000
  AYB AYB  5.6415
  DOM DOM  5.3867
  DIZ DIZ  6.7189
  AAE AAE  8.3061
  OE1 GLN  1.4000
  AUJ AUJ  7.0214
  BUH BUH  8.9163
  AUX AUX  5.4653
  DNY DNY  5.9647
  H21 TSA  1.0000
  AWD AWD  6.3358
  CYI CYI  6.8070
  CBQ CBQ  5.7754
  AKO AKO  5.0944
  BLR BLR  6.5960
  DLQ DLQ  6.2743
  BSR BSR  10.3146
  BSG BSG  6.3847
   HN ASP  1.0000
 H3'' QSI  0.0000
  DJF DJF  6.7603
  CFZ CFZ  5.0881
  BMG BMG  16.0655
  CFU CFU  9.1628
  ATI ATI  5.6710
  DMN DMN  5.5882
 HG21 ILE  0.0000
   HA ILE  0.0000
   CB HSE  2.0000
  CUX CUX  5.9375
  BCW BCW  6.4185
  BHE BHE  5.8687
  BDC BDC  5.7044
  AFB AFB  7.0827
  BFQ BFQ  9.1676
  BXS BXS  9.2072
  ANW ANW  8.2310
    O CYS  1.4000
  DKT DKT  5.2544
  AQZ AQZ  6.2686
  AMU AMU  6.3152
   C6 XK2  2.0000
  BSW BSW  5.8318
  BMZ BMZ  7.3480
  BWB BWB  5.0543
 HD21 LEU  0.0000
  AHE AHE  7.0408
  ADM ADM  5.8342
    O ASP  1.4000
  AJU AJU  7.3276
  DCW DCW  6.0418
  AQU AQU  6.8740
  DHV DHV  5.3647
  CAS CAS  5.3135
  BOR BOR  6.8007
   N3 QSI  1.5000
  BHC BHC  6.0351
  CFI CFI  6.4541
  ACX ACX  6.9659
  OD2 AS1  1.4000
    H GL2  1.0000
  HB1 GLN  0.0000
  DFU DFU  6.4013
  CKX CKX  5.3624
  CFD CFD  6.5323
  CNI CNI  11.5328
  AQX AQX  10.0915
  BFP BFP  5.8433
  DKV DKV  6.3468
  CFW CFW  6.5043
    C GL1  1.7000
  COQ COQ  16.0838
  AQF AQF  6.4676
  AVG AVG  6.3775
  C2' QSI  2.0000
 HD13 LEU  0.0000
  AGP AGP  12.4201
  CHO CHO  5.4748
   HB VAL  0.0000
  CSP CSP  7.1358
  CFS CFS  6.3586
  CJS CJS  6.2940
  CAN CAN  8.2168
  AXC AXC  5.3728
   HA VAL  0.0000
  DCA DCA  6.7356
  DBD DBD  5.8256
  AHT AHT  5.8016
  BAN BAN  5.7881
  BCT BCT  6.2789
  BID BID  6.9345
  AQB AQB  5.8396
  BYS BYS  8.1146
  DJB DJB  6.0432
  CVJ CVJ  5.0207
  AOR AOR  9.0301
  CBD CBD  6.2003
  DPB DPB  5.9608
  AUS AUS  5.6502
  ADR ADR  6.8903
  DKO DKO  6.4652
  AHD AHD  12.0494
  CTX CTX  7.9795
  DBR DBR  5.9396
  CKP CKP  6.6855
  ABD ABD  24.8115
  ALE ALE  5.9217
  DCS DCS  6.3275
  CZK CZK  6.6057
  AZH AZH  5.7451
  BHB BHB  12.0191
  BZE BZE  5.9603
  BIM BIM  5.4401
  AAU AAU  21.1214
  CAX CAX  5.4997
  CCG CCG  5.2704
    O QSI  1.4000
  ASK ASK  8.0905
  BOL BOL  7.7788
  BSQ BSQ  7.6220
  CVP CVP  11.4066
  BCK BCK  6.1159
  ARF ARF  6.5114
  CE2 TYR  1.7000
  BRE BRE  8.1009
  H25 XK2  1.0000
  CSI CSI  5.5037
  DIV DIV  8.2661
   CA HYD  2.0000
   NH VDW  0.0000
  C22 XK2  1.7000
  ALF ALF  11.3725
  AKU AKU  7.1726
  DDJ DDJ  7.7459
  H11 TSA  1.0000
  DBL DBL  8.6473
  DKQ DKQ  6.1189
  CVK CVK  9.8030
  BIJ BIJ  23.1094
  CPG CPG  10.1099
   HA CYS  0.0000
  BZY BZY  5.3517
  BMV BMV  6.2728
  BBT BBT  7.0071
  DAJ DAJ  7.9815
  BLG BLG  10.2851
    H TRP  1.0000
  COW COW  13.4797
  BOC BOC  5.1792
  AID AID  5.1396
  AHI AHI  8.0105
  CVI CVI  5.7519
   HN GLU  1.0000
  CRQ CRQ  6.7725
  DCQ DCQ  6.4715
  C70 XK2  1.7000
  AQL AQL  9.7447
   SG HYD  1.8500
  DLV DLV  5.1070
  CTT CTT  9.7764
  BQO BQO  8.4304
    N GLN  1.5000
   CA PRO  2.0000
  CFG CFG  5.4541
  BXX BXX  5.0284
  DEI DEI  12.6590
  DQC DQC  5.0239
   H6 XK2  0.0000
  BGV BGV  15.7634
  AMN AMN  9.1980
  COT COT  7.6068
  AYO AYO  5.6892
  HB2 ALA  0.0000
  CZX CZX  7.0453
  AFL AFL  10.1805
  DCJ DCJ  5.3749
  CQE CQE  9.9869
  BUD BUD  6.0290
  AFS AFS  10.4062
  AYH AYH  5.0086
  DCU DCU  6.2156
   N2 XK2  1.5000
  TWE TWE  20.0000
   CG LEU  2.0000
  AFA AFA  8.0635
  ATN ATN  8.6333
  AQV AQV  5.5638
   CB LYS  2.0000
  CZ2 TRP  1.7000
  BOU BOU  8.9689
  DGT DGT  5.4103
  AAG AAG  11.1537
  CID CID  5.2127
  DQE DQE  5.0492
  BQK BQK  13.6310
  ARO ARO  8.2262
  ANH ANH  5.8429
  CKU CKU  5.1708
  AOK AOK  7.6478
  CEH CEH  6.0528
  DME DME  6.3380
  DGN DGN  6.9856
  DLD DLD  5.8676
  BIA BIA  7.1894
  ASH ASH  8.1534
  CDT CDT  5.5807
  AMJ AMJ  5.3043
  CBB CBB  5.4143
  BUZ BUZ  5.6957
  BOD BOD  6.7455
  HD1 HSE  1.0000
  AWB AWB  7.9972
  ARE ARE  5.3185
  BMP BMP  13.0132
  CNC CNC  14.3414
  BZK BZK  5.5981
  BLO BLO  5.9108
  BAR BAR  7.4657
  AJQ AJQ  6.9498
  HB1 TRP  0.0000
  BQM BQM  5.0395
  BEN BEN  5.0078
  BGP BGP  14.5193
  DFD DFD  8.8097
  HT2 QSI  1.0000
  CEX CEX  5.5464
  CGD CGD  6.3048
  BTA BTA  6.7783
    N ASP  1.5000
  DFA DFA  5.7433
  CVN CVN  8.9275
   CG GLN  2.0000
  CPH CPH  12.0178
  ABJ ABJ  20.7103
  AGB AGB  5.5234
  CGJ CGJ  5.1453
  AFV AFV  6.5091
  CNB CNB  10.8753
  HG2 GLN  0.0000
  AWZ AWZ  5.8279
  BZC BZC  6.4315
  BFE BFE  5.8429
  CG2 THR  2.0000
  CTK CTK  10.3374
  CTJ CTJ  5.9066
  BXP BXP  5.2315
  BTL BTL  9.4929
  AJH AJH  5.6584
  BCH BCH  5.4435
  CBG CBG  5.0777
  ASB ASB  5.2946
  BLW BLW  5.6557
  COC COC  11.2295
  BUV BUV  8.1163
  BBF BBF  8.4121
  O1S QSI  1.4000
  DLX DLX  5.1437
  ACF ACF  5.2681
  BZJ BZJ  5.3348
  AZU AZU  7.7813
  COP COP  14.6463
   CG PRO  2.0000
  BHO BHO  14.6097
  CGW CGW  5.0544
  BZB BZB  6.5107
   HA SER  0.0000
  BPK BPK  5.9867
  BVL BVL  7.0454
    C SEP  1.7000
  CMI CMI  12.0861
  BUP BUP  5.7082
  ALO ALO  6.6320
    H LEU  1.0000
  CXU CXU  5.9360
  BDO BDO  5.9416
    N AS1  1.5000
  DOQ DOQ  5.0277
  ATQ ATQ  5.2840
   CA HSE  2.0000
  DPX DPX  6.7343
  AXN AXN  5.1775
  AEG AEG  9.1436
  CYX CYX  9.5095
  BHA BHA  10.4784
  HB2 LEU  0.0000
  CQY CQY  10.6842
   HE GL1  1.0000
  CMP CMP  11.9964
  AGH AGH  6.3838
  DOG DOG  7.2786
  CDQ CDQ  6.3488
  BER BER  6.4242
  AHS AHS  5.3413
  AQE AQE  8.4105
    N ILE  1.5000
  BHQ BHQ  17.7140
   C2 QSI  1.7000
  CQX CQX  7.4065
  CEA CEA  7.9082
  DEY DEY  5.4083
  ACS ACS  11.2637
  ALK ALK  6.3851
  BBE BBE  5.0049
  CZP CZP  6.3095
  H64 XK2  1.0000
    N HSE  1.5000
  BGN BGN  6.2408
  BQH BQH  9.4790
  AKQ AKQ  8.9439
  AAX AAX  21.4359
  DHG DHG  5.3044
    O HSC  1.4000
  DJZ DJZ  8.1849
  CUA CUA  5.9080
  CRY CRY  5.7941
  BNS BNS  5.0340
  CKK CKK  6.1700
  BJG BJG  5.9085
  SPH NBN  1.5000
  COS COS  6.8349
  BZZ BZZ  6.0521
   HA HIS  0.0000
  DKZ DKZ  5.9238
  ACE ACE  14.5584
  BZA BZA  6.5420
  CNE CNE  9.4688
  HD1 AS1  1.0000
  CIS CIS  7.9708
  BZS BZS  7.9828
  DGQ DGQ  5.5657
   HD ASP  1.0000
  CSW CSW  9.9138
  BRH BRH  9.1253
  CGA CGA  5.4919
  BWO BWO  7.1657
  CLU CLU  5.2175
  CHR CHR  6.4151
  CLT CLT  6.8200
  DEV DEV  6.9598
  ATW ATW  6.8689
  APG APG  6.2989
  BIY BIY  8.6111
  AER AER  5.2070
  CLX CLX  5.7524
  DAC DAC  5.2377
  AHW AHW  5.1222
  DOW DOW  5.4299
  BZV BZV  6.2615
  HB2 GLN  0.0000
  HE2 GL2  1.0000
  DJM DJM  8.1486
  BME BME  5.1559
   HN GLY  1.0000
   HN LYS  1.0000
  BEI BEI  6.9022
  CSK CSK  5.5297
  BKJ BKJ  13.3068
  ALS ALS  6.3936
  BCD BCD  5.3605
  CES CES  7.1198
  CDO CDO  5.1065
  DPA DPA  5.4078
  DOE DOE  5.1395
  CHL CHL  6.9434
  BWM BWM  6.2637
  NE1 TRP  1.5000
  COL COL  7.4241
  CUR CUR  5.7566
    H HSE  1.0000
  BTV BTV  5.7706
   CB PHE  2.0000
  BVE BVE  6.4245
  DBV DBV  5.3179
  DDX DDX  5.5508
  ATT ATT  6.9439
  BQE BQE  8.6758
  AJD AJD  5.6140
  COZ COZ  12.4448
  CNN CNN  11.5542
  BIF BIF  10.0277
  DHO DHO  5.5436
  CPA CPA  12.3112
  CIP CIP  6.8052
  AOF AOF  6.0570
  ADS ADS  5.5858
  DGC DGC  7.9287
   H1 HOH  1.0000
  DAW DAW  5.2035
  BHR BHR  8.9605
  DMD DMD  6.6054
  DNT DNT  6.2082
  CGF CGF  7.2217
  CSJ CSJ  9.7024
  CLS CLS  5.1966
  HA1 GLY  0.0000
  CLK CLK  6.5212
  CRS CRS  6.9737
  AAS AAS  7.0577
   HA LEU  0.0000
  BQX BQX  5.3226
  HZ2 LYS  1.0000
    C ALA  1.7000
   O3 SEP  1.4000
  BYL BYL  5.5118
   CB SER  2.0000
  DMH DMH  5.7213
  CZO CZO  6.3901
  COI COI  14.4412
   HN SER  1.0000
  AND AND  6.8987
  DEE DEE  5.4493
  CLM CLM  5.0758
  AHN AHN  10.0155
   HE GL2  1.0000
  BDK BDK  5.5640
  OE1 GL1  1.4000
  HB2 QSI  0.0000
  ADT ADT  10.2756
  CUU CUU  6.6565
  CGB CGB  6.6418
  ACM ACM  7.7037
  HB2 HIS  0.0000
 HD21 ASN  1.0000
    O HOH  1.4000
  HD2 PHE  1.0000
  BKM BKM  6.6242
   HA ASN  0.0000
  DQL DQL  6.0093
  ASM ASM  5.1740
  DIN DIN  5.6090
   HG LEU  0.0000
  DQO DQO  5.5960
  CEZ CEZ  5.8559
  HB2 ASN  0.0000
  DHY DHY  8.2499
  BBS BBS  6.2066
  CML CML  15.5821
  AZP AZP  5.3337
  HE3 MET  0.0000
  BWZ BWZ  5.9466
  CGU CGU  5.2937
  BVJ BVJ  6.9322
   CA GL1  2.0000
  BEK BEK  6.0909
  DBF DBF  9.5585
  CWA CWA  5.4037
  CUP CUP  7.5355
  CTO CTO  8.4062
  BPE BPE  7.6766
  ANU ANU  5.8865
  AME AME  7.4867
 HG23 THR  0.0000
  DNG DNG  5.2934
  DCZ DCZ  7.6386
  CTM CTM  5.7746
  ADF ADF  7.0715
  DMW DMW  5.4330
  BBG BBG  5.4681
   HA GL1  0.0000
  CJY CJY  5.6348
  BJO BJO  5.9138
  CYA CYA  7.0654
  CLD CLD  6.2892
  AJP AJP  5.7189
  DQD DQD  5.2121
  CTR CTR  9.4534
  COX COX  6.7948
   HA PRO  0.0000
  BQB BQB  6.6364
  BDZ BDZ  6.0873
  CJR CJR  5.0116
  DFW DFW  6.3605
  DGA DGA  5.0756
  BOY BOY  8.1653
  AJF AJF  5.2340
  DOY DOY  5.0103
  ND1 HSD  1.5000
  BTZ BTZ  8.2434
  BTB BTB  5.6414
  CYE CYE  6.3243
  ABK ABK  8.6152
  BSP BSP  9.6875
  CMD CMD  9.0381
  AKL AKL  14.4972
 HG23 ILE  0.0000
  AHF AHF  5.3802
  DAU DAU  5.6859
  DPU DPU  5.8688
  BVR BVR  5.0507
  DEN DEN  8.5056
  AAP AAP  7.1039
  BKY BKY  9.0731
  BWA BWA  5.6543
    H GLU  1.0000
  DQM DQM  6.0235
  CHH CHH  5.3987
  BTT BTT  5.6868
  ABV ABV  10.4663
  ND2 ASN  1.5000
  BVN BVN  5.9596
  BMH BMH  12.0842
  BGO BGO  9.7329
   CG TRP  1.7000
  CD2 TRP  1.7000
  DCM DCM  5.5976
  AUM AUM  5.0412
  H14 TSA  1.0000
  DRF DRF  5.7283
    O ILE  1.4000
  AWW AWW  5.1125
  BMX BMX  6.2209
  AXX AXX  5.7797
   CB AS2  2.0000
  DKH DKH  6.4603
  NE2 HSC  1.5000
  BOZ BOZ  7.2258
  ANA ANA  10.1508
  CPF CPF  8.2559
  AWH AWH  5.4131
  AIV AIV  5.6494
  CFK CFK  5.2607
  O24 TSA  1.4000
  DHZ DHZ  5.2381
  AHC AHC  8.4226
    H HYD  1.0000
  CAR CAR  7.8383
  ARN ARN  8.0484
  DLS DLS  7.1107
    O ALA  1.4000
  ANM ANM  5.7211
  DNI DNI  5.5789
  HB2 TYR  0.0000
  DKB DKB  5.8576
   CA ASN  2.0000
  CIA CIA  5.3651
  BEM BEM  6.5946
  CPX CPX  11.3342
  DAX DAX  5.8947
   CA LYS  2.0000
  CWS CWS  5.2366
  BOA BOA  8.7987
  BYF BYF  5.1715
  BIW BIW  5.9371
  HG1 GL2  0.0000
  DJC DJC  7.1783
  CZR CZR  6.0665
  AFC AFC  8.6520
  BXU BXU  5.5808
   CG GL1  2.0000
  CVR CVR  5.2247
  AZS AZS  6.8653
  DQV DQV  5.4465
  BBV BBV  5.3377
  BES BES  6.8758
  BDP BDP  8.0592
  CVX CVX  6.8795
  CTF CTF  6.8998
  CPM CPM  7.5989
  CDK CDK  5.5183
  ANR ANR  6.0925
  H74 XK2  1.0000
  AWJ AWJ  6.7857
  CIY CIY  5.7483
  HB2 GL1  0.0000
  CQU CQU  7.1835
  CJT CJT  5.3416
  BXG BXG  8.3441
  BOF BOF  7.5501
  BDJ BDJ  6.9581
 HG11 VAL  0.0000
  BFN BFN  14.4861
  BML BML  6.4373
  CHM CHM  6.4132
  CBJ CBJ  8.4701
  ARA ARA  6.5162
  AJC AJC  6.8356
  DAE DAE  6.1331
  AQN AQN  5.7465
  HB1 HYD  0.0000
  DQX DQX  5.9303
  BZX BZX  9.0599
  CG1 VAL  2.0000
  CZW CZW  5.4834
  AJY AJY  7.2174
  CIN CIN  5.3265
  C63 XK2  1.7000
  DCT DCT  6.0528
  CPV CPV  5.5470
  BKE BKE  10.6253
    N TYR  1.5000
  DEJ DEJ  6.1820
  ABS ABS  9.5019
  CCO CCO  6.6444
  CIO CIO  6.4151
  BKG BKG  6.1986
    C TYR  1.7000
  BMC BMC  6.4362
  CAQ CAQ  5.8354
  BDN BDN  5.0906
  BQQ BQQ  5.9879
  AHJ AHJ  9.3344
  CLN CLN  5.3547
  ACP ACP  5.1794
  DPM DPM  6.7344
  CMC CMC  15.2069
  BVT BVT  6.4920
  CTN CTN  5.1290
  DHS DHS  5.7666
  CNJ CNJ  10.6656
  AXL AXL  5.0067
  AEH AEH  18.0225
  ACB ACB  14.3491
  BEL BEL  7.0177
  DHB DHB  5.3705
  BRX BRX  5.5820
  C73 XK2  1.7000
   NZ LYS  2.0000
    N HYD  1.5000
  HG2 GL1  0.0000
 HE22 QSI  1.0000
  CTL CTL  5.3798
  C76 XK2  1.7000
  DLH DLH  5.7354
  AJK AJK  6.8785
  CBP CBP  6.5638
  ATM ATM  5.0879
  ASO ASO  5.5825
  SPH SPH  1.5000
  AJN AJN  6.2747
  AYC AYC  6.3027
  H67 XK2  1.0000
  AAZ AAZ  10.5876
  HE1 GLU  1.0000
  HB2 MET  0.0000
    H SER  1.0000
  CZC CZC  8.4334
  ABA ABA  8.4613
  ATK ATK  5.5580
  DJK DJK  6.5155
  DMT DMT  5.8454
  HB1 HSC  0.0000
  CPP CPP  9.0362
  BGL BGL  17.0210
  CKD CKD  5.2852
  BJN BJN  7.3073
  AAT AAT  8.5336
  HZ2 TRP  1.0000
  H21 XK2  1.0000
  C71 XK2  1.7000
  DCD DCD  6.5893
  CHI CHI  7.2599
  BSZ BSZ  6.8064
   C3 TSA  2.0000
  DQA DQA  7.6286
  DEP DEP  5.5481
  HT1 QSI  1.0000
  ATY ATY  6.5386
  BSS BSS  7.5573
  DFP DFP  5.0472
  ACK ACK  6.4063
  BQL BQL  7.0035
  DKE DKE  6.3286
  BRV BRV  8.3505
  DRI DRI  5.3595
  BZT BZT  5.0371
  OE2 GL2  1.4000
  ADK ADK  7.6150
  BJY BJY  6.6107
    P SEP  1.9000
  CVC CVC  6.8838
  HO4 XK2  1.0000
  AVN AVN  5.3700
  DHR DHR  6.6768
    O SEP  1.4000
  ANQ ANQ  5.1210
  CPO CPO  8.9574
  CAZ CAZ  5.4025
  DDS DDS  5.7542
  ASZ ASZ  5.4260
  CER CER  6.7842
  AQM AQM  7.6961
  DOZ DOZ  8.2672
  CFX CFX  6.0374
  CNG CNG  21.1838
  CFV CFV  6.3566
  DOJ DOJ  5.7182
  AGW AGW  6.7576
  CVH CVH  5.0135
  ART ART  5.3206
  DLJ DLJ  6.3807
  ACH ACH  5.7807
  DET DET  6.4977
  CEE CEE  6.4818
  AGO AGO  9.2077
  AWY AWY  7.8049
  AUO AUO  5.5688
  AOG AOG  6.1405
   OG SER  1.4000
  C77 XK2  1.7000
   HN HIS  1.0000
  HE2 HSC  1.0000
  CDA CDA  6.0800
  BKZ BKZ  6.6426
  CPB CPB  7.4143
   CG AS2  1.7000
  CWV CWV  7.1081
    S QSI  1.8500
  AIG AIG  9.7753
  CFY CFY  5.3902
  CSE CSE  12.0411
  BTI BTI  5.0507
  CTZ CTZ  8.7669
  ATZ ATZ  7.0344
  DKI DKI  6.9708
  CZJ CZJ  5.7369
  AUI AUI  6.7931
  DON DON  5.4547
  BCO BCO  5.1174
  CIZ CIZ  7.7527
  CXJ CXJ  5.2537
  BUA BUA  5.4512
  CE3 TRP  1.7000
  BKD BKD  5.4542
  HD2 HSD  1.0000
   HA QSI  0.0000
    O HIS  1.4000
    N LEU  1.5000
  BPS BPS  7.7772
    C HSE  1.7000
  HZ3 LYS  1.0000
  DOO DOO  5.8481
  DNZ DNZ  5.4354
    H VAL  1.0000
  DNA DNA  5.6069
    N GL2  1.5000
  HE2 LYS  0.0000
  CKH CKH  7.1627
  AEB AEB  9.4643
  BFM BFM  5.9666
  DOP DOP  5.4161
  DFL DFL  5.3130
  C64 XK2  1.7000
  HB1 SER  0.0000
  CWT CWT  7.4223
  CDH CDH  5.9878
  DGV DGV  8.4549
  CYW CYW  5.7430
  HE1 MET  0.0000
  AGR AGR  7.1608
  CQM CQM  10.5003
  DLI DLI  5.3375
  ANG ANG  6.5888
  BCB BCB  6.3068
  AYG AYG  5.1090
  AOU AOU  7.9103
  ADN ADN  11.7169
  H1' QSI  0.0000
  AWT AWT  5.7585
  BSL BSL  6.6783
  AAM AAM  14.1744
  ABC ABC  5.3349
  DDR DDR  6.0906
   O1 TSA  1.4000
  CRU CRU  5.6019
  BTH BTH  6.8843
  C65 XK2  1.7000
  DGI DGI  5.3757
  DFI DFI  6.9222
  DFG DFG  5.6536
  BDV BDV  8.2558
  CUY CUY  5.0350
  ABQ ABQ  6.3108
  AOX AOX  8.5201
  AQY AQY  6.1401
  AFX AFX  7.6692
  APB APB  5.4397
  DIA DIA  5.0854
  AFG AFG  5.6251
   HN LEU  1.0000
  CVZ CVZ  8.4307
  BRD BRD  6.2157
  BOK BOK  7.7920
  AMQ AMQ  8.2900
  BAE BAE  5.8601
  AQH AQH  5.4562
  CCY CCY  6.0356
  AHL AHL  5.2220
  BLJ BLJ  6.3154
  AHH AHH  6.5465
   CG HSC  1.7000
  CVB CVB  9.7601
  DOD DOD  5.7326
  BFC BFC  6.1650
 HD11 LEU  0.0000
  ARG ARG  8.3158
  CCP CCP  5.2242
    H GLY  1.0000
  AJT AJT  8.3629
  DCR DCR  8.8783
  APO APO  5.2552
  CAW CAW  5.0719
   CB VAL  2.0000
  CNP CNP  11.5230
  ALT ALT  5.4720
  AJI AJI  5.1542
  DCI DCI  6.7380
  C22 TSA  1.7000
  COJ COJ  6.8930
  CDB CDB  5.4836
  AVX AVX  6.0360
  BTY BTY  5.1962
  CFF CFF  6.4182
  BVB BVB  5.0627
    C QSI  1.7000
  DHU DHU  8.1518
   HA ALA  0.0000
  AVQ AVQ  6.7519
  CLJ CLJ  5.1875
  BNZ BNZ  7.0567
  CDE CDE  5.5846
  CSN CSN  6.8149
  BSF BSF  8.4666
  AUL AUL  5.6753
  AHU AHU  5.2866
  NH2 ARG  1.5000
  CWG CWG  5.4932
  AKT AKT  5.8498
  HE1 PHE  1.0000
  BEH BEH  5.9439
  CFQ CFQ  6.6385
  AKX AKX  5.4054
   CA SEP  2.0000
  CGT CGT  6.1305
  ACA ACA  7.9974
  ADE ADE  11.5211
    H TYR  1.0000
  AYS AYS  6.7018
  BEB BEB  6.9050
  AXO AXO  7.2289
  DQP DQP  6.1112
  CGH CGH  7.8356
  BMF BMF  7.4119
    H GL1  1.0000
  OG1 THR  1.4000
    C HIS  1.7000
    N PRO  1.5000
  AII AII  8.9415
  BRI BRI  9.3655
  DIS DIS  7.3291
  BBK BBK  5.4431
  AFM AFM  5.8712
    O MET  1.4000
  COM COM  6.3883
  CJH CJH  5.3340
  BQW BQW  5.1145
  BAY BAY  5.2529
   NE ARG  1.5000
  CCR CCR  5.8773
    H HSD  1.0000
  AJM AJM  6.2411
  CNU CNU  6.3856
  DEX DEX  5.1797
  CAJ CAJ  5.5621
  BBI BBI  5.7233
  CQZ CQZ  6.0291
  CIQ CIQ  5.5512
  ALJ ALJ  6.3924
  BJW BJW  8.7545
  AVE AVE  5.2405
  CNF CNF  12.3163
  BJQ BJQ  8.7411
   HA GLN  0.0000
  DCO DCO  5.6951
  HB2 ASP  0.0000
  DNW DNW  7.8891
  DHE DHE  6.6911
  HD1 PRO  0.0000
  AGK AGK  7.9173
   HN AS1  1.0000
  HE2 HIS  1.0000
 HG21 THR  0.0000
  DJY DJY  5.0215
  DJN DJN  5.3342
  BSV BSV  5.7437
  BAT BAT  6.0743
  CAD CAD  5.4945
  AVS AVS  8.4351
  AKP AKP  5.1113
  CIV CIV  5.0194
  APP APP  6.6634
  BUB BUB  5.0019
  DEH DEH  6.6494
  AGM AGM  8.6930
  AUQ AUQ  5.3497
  CMG CMG  9.9325
  COA COA  17.4754
  AJX AJX  7.2089
  AJV AJV  5.1160
  AFU AFU  5.8932
  ANV ANV  6.2138
   CZ TYR  1.7000
 HD12 LEU  0.0000
  DKG DKG  5.8128
  H33 XK2  1.0000
  C36 XK2  1.7000
   CB ALA  2.0000
  CJI CJI  6.8133
  ARB ARB  5.2511
  DPL DPL  6.2580
  DLK DLK  6.5105
  BCA BCA  6.3535
  ABL ABL  15.6477
  BZG BZG  6.0584
  AUF AUF  8.6378
  CWB CWB  5.3233
  BHL BHL  14.4088
  CD2 HSD  1.7000
  BYG BYG  5.1873
  BMM BMM  6.0061
  HB1 TYR  0.0000
  CKL CKL  7.0863
   HN ILE  1.0000
  CD2 HIS  1.7000
  BIQ BIQ  5.9201
  C62 XK2  1.7000
  HG1 LYS  0.0000
  CDU CDU  5.5804
  AYM AYM  5.4119
  DJE DJE  5.9737
  HD1 TYR  1.0000
  C23 XK2  1.7000
  DCE DCE  7.4842
  CIT CIT  5.4800
  BSN BSN  7.6375
  ABX ABX  14.3664
  CIK CIK  5.1797
  DOC DOC  5.6645
  CKM CKM  5.2758
  BWQ BWQ  6.9269
  CEV CEV  7.4034
  BYO BYO  5.3951
  BTS BTS  5.4122
  CNQ CNQ  16.3318
  AGA AGA  5.5266
  CLC CLC  6.4196
  CLG CLG  7.0133
  AUC AUC  8.4801
  HG1 QSI  0.0000
  CKR CKR  5.4982
  BQD BQD  9.5406
  CLY CLY  5.1818
  AZX AZX  7.0583
  ASI ASI  5.8586
  AZA AZA  5.2821
  CKE CKE  6.3782
    H ASN  1.0000
  HZ1 LYS  1.0000
  CCS CCS  5.0594
  CJB CJB  6.9657
  DQS DQS  6.3279
  BXD BXD  5.5873
  BKP BKP  5.2732
  CNR CNR  15.7674
  HB1 GL2  0.0000
  CKQ CKQ  5.0606
  DPO DPO  5.5063
   OH TYR  1.4000
  C34 XK2  1.7000
  DFK DFK  6.5750
    O PRO  1.4000
  BWG BWG  5.4210
  AEZ AEZ  8.5674
   H4 TSA  1.0000
  DGW DGW  5.2089
  BYT BYT  5.6073
  BQZ BQZ  7.4260
  AZE AZE  5.8962
  BHN BHN  10.1988
  CWI CWI  7.2091
   CD GL2  1.7000
  CAU CAU  5.3206
  AZN AZN  5.7193
  CYM CYM  5.0259
  AKZ AKZ  8.8972
  CUB CUB  5.8697
  CE2 PHE  1.7000
  DDK DDK  6.4150
    H THR  1.0000
    H LYS  1.0000
  DDF DDF  5.6269
  DPZ DPZ  6.8222
  DJL DJL  6.0183
  AIJ AIJ  8.5910
  BKQ BKQ  5.9299
  BFL BFL  19.9128
  DNB DNB  5.0733
  CXP CXP  11.0750
  AXU AXU  5.3844
  AUV AUV  9.4458
  BWR BWR  6.7079
    C THR  1.7000
  CXS CXS  7.9674
  AWE AWE  7.0212
  DBU DBU  5.7556
  CKC CKC  5.5288
  BGG BGG  19.3516
  CRR CRR  6.2305
  CZE CZE  5.3638
  BVM BVM  7.0554
  DRC DRC  6.2460
  AKE AKE  6.6914
  BTP BTP  5.9643
  AWG AWG  6.1569
  OD1 AS1  1.4000
  DHI DHI  7.1002
  AEE AEE  8.7527
 HD23 LEU  0.0000
  CYF CYF  7.6553
  HG1 SER  1.0000
  BTE BTE  5.3620
 HH22 ARG  1.0000
  CCX CCX  5.1872
  DDW DDW  5.8492
  DCF DCF  7.4338
  DAN DAN  5.8416
  CAK CAK  7.4363
  AXV AXV  5.0975
  DFR DFR  6.1331
  DAB DAB  6.8055
  DIF DIF  5.3994
  BVS BVS  8.8070
  DOR DOR  5.1608
  AGL AGL  6.8919
   CB GLU  2.0000
  BZW BZW  5.0692
  BRA BRA  11.0228
   H8 QSI  1.0000
  CJP CJP  5.5664
  BPC BPC  6.2525
  AGI AGI  5.9801
  BCU BCU  7.5426
  AMR AMR  7.0685
  HD2 PRO  0.0000
  BPO BPO  9.5267
  ARU ARU  5.8733
  DRG DRG  5.1624
  BSH BSH  8.4532
  AAK AAK  13.6676
  BTW BTW  5.3392
  AQJ AQJ  6.5115
  AFO AFO  6.6932
  AUH AUH  6.0458
  ATS ATS  5.2337
  H10 QSI  1.0000
  HD2 HIS  1.0000
  DEL DEL  5.2712
  DDB DDB  5.1965
  AIE AIE  8.6575
  CZT CZT  6.3467
  DBM DBM  6.0391
  BKK BKK  6.8558
  DBN DBN  5.5010
  DPH DPH  5.8087
  AYR AYR  5.1595
   CA TYR  2.0000
  DPT DPT  5.3214
  BBU BBU  5.0529
  AQT AQT  6.8049
  CWC CWC  6.6601
  ATO ATO  6.1321
  CCU CCU  6.1906
  BMW BMW  6.1802
  ADH ADH  10.1315
  DCK DCK  5.9124
  GRD GRD  0.0000
  CQV CQV  12.4675
  CGK CGK  5.0850
  CYN CYN  7.9055
  HE2 GL1  1.0000
  DAD DAD  5.1478
    N CYS  1.5000
  CAC CAC  5.1956
  AMS AMS  5.4880
  CQD CQD  9.0769
  BXH BXH  7.4820
  BHX BHX  10.4745
 HD13 ILE  0.0000
  BUY BUY  6.6531
  BUU BUU  6.3288
  CQB CQB  19.0263
  DIH DIH  9.3858
  CPI CPI  5.7206
  CNZ CNZ  5.4260
  BFT BFT  6.5455
  CKV CKV  5.3283
  BUO BUO  5.3048
  BAI BAI  6.3495
  DMI DMI  5.4152
  BGH BGH  10.4535
   HN HSE  1.0000
   CB HSD  2.0000
  ASV ASV  5.2754
  BUW BUW  5.1224
  BKL BKL  6.9656
  AJE AJE  5.9166
  CUE CUE  6.9426
  BLU BLU  8.7047
   HA TYR  0.0000
    N SEP  1.5000
  AEV AEV  6.3803
  BZO BZO  5.3582
    O TRP  1.4000
  DCV DCV  9.4699
  OD2 AS2  1.4000
  BFB BFB  5.3649
  AMD AMD  6.8852
   CA HSD  2.0000
  BEF BEF  5.0946
  APK APK  6.0067
  AKM AKM  6.8614
  APU APU  8.0983
  CSY CSY  5.7537
  C10 TSA  2.0000
  SP1 SP1  1.0000
  H7A XK2  0.0000
  CNW CNW  9.9699
   H2 HOH  1.0000
  DOX DOX  5.1188
  CUI CUI  6.1872
  CJC CJC  5.9760
  BNY BNY  6.3544
  ADB ADB  8.8815
  HD2 TYR  1.0000
  HE1 HSD  1.0000
  HB1 ASP  0.0000
  C79 XK2  1.7000
   CA LEU  2.0000
  BMO BMO  5.6478
  BGM BGM  11.1948
  BKB BKB  9.3401
  ADX ADX  5.4235
  DEQ DEQ  7.2004
  ASJ ASJ  6.1211
  HB2 SEP  0.0000
   HA HSD  0.0000
  ABE ABE  5.4487
  CQG CQG  7.9020
  HZ3 TRP  1.0000
  AIO AIO  8.2859
  BEQ BEQ  5.5787
  BLL BLL  8.7418
  CJZ CJZ  6.4697
  CD1 TYR  1.7000
  CFT CFT  6.2985
  BPV BPV  5.6618
  CHK CHK  5.5523
 DUM2 DUM  0.0000
  AMH AMH  5.1412
  ATP ATP  8.2770
  HG2 GLU  0.0000
  CYB CYB  5.5922
  CRE CRE  10.1980
   HD AS1  1.0000
   O5 XK2  1.4000
  CQP CQP  10.8516
  DLB DLB  7.7364
  DQT DQT  5.3811
  CNT CNT  8.8644
  DDV DDV  5.8261
  BOJ BOJ  9.7001
  BIR BIR  7.2964
  CDZ CDZ  6.9419
  AEC AEC  11.2078
   HN VAL  1.0000
    N SER  1.5000
  AZV AZV  7.0738
  BPN BPN  7.5602
  CRT CRT  7.0459
  HE1 LYS  0.0000
  CTW CTW  9.5830
  OH2 OH2  1.4000
  AYN AYN  6.9004
  BCV BCV  5.0359
  AVJ AVJ  6.6872
  AIH AIH  7.9964
  BAF BAF  5.1395
  AMC AMC  5.2435
  DPR DPR  5.4614
  DNJ DNJ  5.1288
  BRM BRM  5.3832
  AVR AVR  5.5597
  CCV CCV  5.3486
  COD COD  8.8484
    O HYD  1.4000
  AEQ AEQ  7.7012
  CJE CJE  5.7429
   CA QSI  2.0000
  ARY ARY  5.5908
   H5 XK2  0.0000
   HN HSD  1.0000
  C17 TSA  2.0000
  DBZ DBZ  5.4197
  CFE CFE  5.1548
  BTJ BTJ  7.7280
  CJJ CJJ  7.1664
  AZR AZR  5.7804
    N HSC  1.5000
  DMR DMR  5.0757
  BWI BWI  5.3361
  BHG BHG  11.2194
  BSM BSM  8.9509
  ANK ANK  6.6679
   CA HSC  2.0000
  BVV BVV  5.3540
  DNL DNL  6.8759
  BRW BRW  9.6512
  DGJ DGJ  7.2138
  BUJ BUJ  5.0932
  DQB DQB  6.1172
  H20 TSA  1.0000
  CXO CXO  5.9137
  DRA DRA  5.6143
  BIP BIP  7.3957
  AJZ AJZ  6.6614
  DHA DHA  7.6600
  BKR BKR  7.3400
  BYK BYK  6.4776
  ACL ACL  6.7306
  AZT AZT  5.4150
  HG1 PRO  0.0000
  BOX BOX  12.8712
  CVF CVF  9.1863
  ALP ALP  5.4709
  AAR AAR  13.1513
  CUV CUV  7.7348
  DGR DGR  8.2138
  CIE CIE  5.7402
  DLF DLF  6.2680
  ASU ASU  6.8530
   CB HYD  2.0000
  CMO CMO  7.5038
  BWH BWH  6.1257
  CXD CXD  6.6201
  ADY ADY  5.0281
  ALR ALR  10.1900
  SPH BON  1.5000
  BKX BKX  9.4826
  DBG DBG  5.3938
  CED CED  6.2893
  BQT BQT  8.3061
  DBW DBW  5.9673
  CHF CHF  6.2992
  CIU CIU  5.4951
  C26 XK2  1.7000
  BPD BPD  9.3069
  ASA ASA  6.0688
  CPS CPS  8.5732
 HH21 ARG  1.0000
  BJK BJK  5.1364
  CUM CUM  5.2078
   N1 QSI  1.5000
  BLM BLM  9.4394
  BVI BVI  6.9104
   HE ARG  1.0000
  CEY CEY  6.3593
  CG2 ILE  2.0000
  H78 XK2  1.0000
  CDC CDC  9.6295
  CCL CCL  7.3720
  DKL DKL  6.0690
  CST CST  5.7578
  HB2 GL2  0.0000
  DOB DOB  6.1512
  AGU AGU  11.1687
  BTU BTU  5.2818
  DMX DMX  8.2789
  CSH CSH  7.2789
  AQS AQS  5.9597
  CTU CTU  9.7831
  BXL BXL  6.4852
  AFP AFP  13.0698
  HB1 LYS  0.0000
   HA AS2  0.0000
  BSJ BSJ  6.2515
   CA AS1  2.0000
  BPP BPP  8.8844
  CAP CAP  5.0506
  BOI BOI  5.3989
  AJJ AJJ  6.1514
   HZ PHE  1.0000
  DHQ DHQ  6.9155
 HD11 ILE  0.0000
   HA GL2  0.0000
  CZV CZV  5.3588
  ALY ALY  5.4707
  HD1 PHE  1.0000
  C27 XK2  1.7000
   CA GLU  2.0000
  AZB AZB  5.1562
  BHS BHS  14.9004
  CCH CCH  6.5741
    H PHE  1.0000
  BFW BFW  17.4662
  BEJ BEJ  6.0561
  HG2 GL2  0.0000
  HB1 HSD  0.0000
  AAH AAH  10.4862
  DCH DCH  6.7109
  AXW AXW  5.0640
  APZ APZ  5.0250
  CE1 HSC  1.7000
  AON AON  6.8345
  COV COV  11.0943
  BIK BIK  7.5586
   H2 OH2  1.0000
  DBI DBI  11.0068
  BAV BAV  5.8202
  BBA BBA  5.9852
  CDY CDY  5.0176
  HB1 ALA  0.0000
  BZR BZR  6.3290
  HB1 CYS  0.0000
  AVA AVA  5.9934
  O4' QSI  1.4000
   CE LYS  2.0000
  BNJ BNJ  7.3961
  BMA BMA  9.2962
  CUF CUF  9.6515
  CDV CDV  6.1854
  BUT BUT  5.6905
  BEP BEP  5.8827
  ALH ALH  9.8976
    C PRO  1.7000
  H62 QSI  1.0000
  BIT BIT  7.1522
  DNV DNV  7.7095
  C4' QSI  2.0000
  BNG BNG  5.8386
  DJU DJU  6.2393
  DML DML  7.1854
  CWJ CWJ  6.5000
  CSF CSF  6.8486
    H AS1  1.0000
  BBD BBD  5.2921
  H4' QSI  0.0000
  CDG CDG  6.6064
  AIM AIM  7.2154
  CCC CCC  5.1949
  AZW AZW  7.5615
  CBC CBC  7.4840
  ALZ ALZ  5.9508
  DJG DJG  6.0539
  CNL CNL  8.6751
  CJK CJK  6.2994
  AQA AQA  5.2965
  HD1 HIS  1.0000
  AAC AAC  24.1337
    C HSC  1.7000
  BDH BDH  5.5636
  DMB DMB  7.4626
  CD2 TYR  1.7000
  AAN AAN  19.5210
  CMJ CMJ  9.5258
  AWI AWI  6.0755
  BRJ BRJ  7.6976
  CQR CQR  6.7108
  HD2 HSC  1.0000
  BHU BHU  8.7010
  BDF BDF  5.4340
   CA AS2  2.0000
  BFF BFF  5.8703
  CSA CSA  5.6735
  CIL CIL  5.3012
  H26 XK2  1.0000
  DDM DDM  7.0333
  CMY CMY  14.4645
  CDN CDN  8.2855
  BGB BGB  13.8210
  HE2 HSD  1.0000
  BIX BIX  9.7008
  BRG BRG  7.3906
   CE MET  2.0000
  BGS BGS  7.5602
  AIT AIT  8.4087
  ACV ACV  8.6892
  CRF CRF  6.7678
  AWR AWR  5.1224
  AIA AIA  10.8152
  AEN AEN  10.1266
    C VAL  1.7000
    C AS2  1.7000
  HD1 ARG  0.0000
  CAT CAT  5.7305
  BYX BYX  6.9587
  DBC DBC  5.6822
  CNO CNO  6.0919
  CMZ CMZ  20.8755
  CFB CFB  5.2708
  BOS BOS  6.7861
  AWO AWO  6.7003
  DFY DFY  5.6788
  CLB CLB  5.5529
  HD2 LYS  0.0000
  DFV DFV  6.0616
  BKN BKN  6.9693
   HN GL2  1.0000
  DLM DLM  6.8101
  BGE BGE  5.6524
  AQQ AQQ  6.1569
  DND DND  5.6535
  DJA DJA  7.0910
  CEB CEB  5.0038
  ANT ANT  8.7376
   C2 TSA  2.0000
  OH2 TIP  1.4000
  DKD DKD  5.4994
  AMW AMW  6.2326
  AYD AYD  6.4047
  BCP BCP  5.4312
 H5'' QSI  0.0000
  BQJ BQJ  9.9650
 HH12 ARG  1.0000
  BPI BPI  5.2318
  DAO DAO  9.3919
   CD LYS  2.0000
   CB AS1  2.0000
  HB2 PRO  0.0000
  DJR DJR  9.2014
  HB2 HSC  0.0000
  CJM CJM  6.1865
  DJQ DJQ  5.8810
  BHK BHK  14.6343
   CA THR  2.0000
  DPJ DPJ  6.0528
  CZM CZM  5.9671
  H7B XK2  0.0000
  AXZ AXZ  5.3807
  AUT AUT  5.1728
   CD ARG  2.0000
  HD1 TRP  1.0000
  CWZ CWZ  7.7080
   CG HSD  1.7000
  AOM AOM  6.7079
  BDR BDR  5.7794
  ADC ADC  6.6228
  CKA CKA  5.2163
  CVY CVY  5.8719
  BPH BPH  11.1368
  OD1 ASP  1.4000
  CXX CXX  5.9715
    C ASN  1.7000
  CHT CHT  5.3071
  ASP ASP  5.7661
 H61B XK2  0.0000
  DEC DEC  6.6031
  AVL AVL  6.2865
  ASW ASW  6.7036
  AMV AMV  6.7395
  CCZ CCZ  5.4609
  DLA DLA  5.2303
  BYJ BYJ  5.9560
  AAQ AAQ  6.0699
  AOS AOS  5.7983
  DKA DKA  6.4724
  CFP CFP  6.2325
  DPC DPC  7.1175
  HD2 HSE  1.0000
  BGJ BGJ  7.3329
    D max  0.0000
    O AS2  1.4000
  DIK DIK  5.4366
  BKO BKO  9.4688
  BLZ BLZ  5.1476
 HG12 VAL  0.0000
  BJA BJA  15.0959
  AUP AUP  6.1055
    N THR  1.5000
  BUG BUG  6.8982
  CIJ CIJ  6.6717
  AWM AWM  5.6054
  BTX BTX  8.5531
  DOA DOA  7.1727
  DJH DJH  5.6363
  AVO AVO  5.2219
   CB THR  2.0000
  CAO CAO  7.4738
  DDZ DDZ  8.7197
  BIB BIB  7.7417
  C31 XK2  2.0000
  CCE CCE  5.8903
  BIV BIV  6.2760
  SP2 SP2  1.5000
  HG1 THR  1.0000
  BWD BWD  8.5609
  CD1 ILE  2.0000
  BYR BYR  7.4942
  ARL ARL  5.3739
  AEO AEO  17.8440
  DLL DLL  5.0305
  CWF CWF  9.9062
  APH APH  5.1056
  AUA AUA  7.5912
  AFE AFE  8.6771
  AEY AEY  6.8893
  APD APD  10.7948
  BAS BAS  6.1936
    O LEU  1.4000
  DDE DDE  5.2078
  APY APY  7.2398
   CA TRP  2.0000
   H2 TIP  1.0000
  C78 XK2  1.7000
  AZZ AZZ  6.2163
  HB1 HIS  0.0000
  BBR BBR  5.4354
  CFC CFC  5.1911
  CJF CJF  6.3221
  AKC AKC  5.2082
  CPW CPW  5.7522
  H26 TSA  1.0000
  AIP AIP  8.4338
  DFE DFE  8.4160
  CAB CAB  6.7266
  CNA CNA  14.5589
   CB ASN  2.0000
  CQQ CQQ  6.1101
  CGX CGX  6.9295
  CTB CTB  5.7359
  AKI AKI  7.4536
  HD1 ASP  1.0000
  H16 TSA  1.0000
    N ASN  1.5000
  DGG DGG  9.9292
  AWQ AWQ  5.7977
  BZD BZD  6.0600
   CA ILE  2.0000
  CKN CKN  5.5304
  DDN DDN  6.2107
  AZF AZF  6.1579
  BKS BKS  7.6436
  CAE CAE  5.0103
  AMA AMA  5.7486
  CSQ CSQ  6.4444
  AKG AKG  5.9755
   OD HYD  1.4000
  ABW ABW  6.3664
  C61 XK2  2.0000
   HG SER  1.0000
  CRB CRB  8.2939
  BYY BYY  5.8499
  C37 XK2  1.7000
  CXH CXH  5.9456
  BQI BQI  7.6000
    O ARG  1.4000
 HH11 ARG  1.0000
  BYN BYN  5.5379
  CGS CGS  5.0301
  DBE DBE  6.2846
  BOG BOG  6.5825
  DLG DLG  7.1646
  BFZ BFZ  12.7381
    C LEU  1.7000
  DHW DHW  6.2477
  CG1 ILE  2.0000
  DNC DNC  5.0232
  HB1 GLU  0.0000
  DGH DGH  6.0775
  AXP AXP  7.5986
  ACG ACG  8.8785
    N GLY  1.5000
   CG AS1  1.7000
  DBQ DBQ  8.9743
  DBO DBO  5.2176
   OG SEP  1.4000
  BZQ BZQ  5.2285
  AOV AOV  6.1603
  AXI AXI  5.0718
   N6 QSI  1.5000
  DIU DIU  6.1620
  AAL AAL  24.4587
    O SER  1.4000
   O1 XK2  1.4000
  AKK AKK  5.9511
  CZS CZS  7.7097
  BBO BBO  7.6867
   CG ARG  2.0000
   HB THR  0.0000
    C SER  1.7000
  AVK AVK  6.5030
   HN THR  1.0000
  BAJ BAJ  5.0412
  HD2 ASP  1.0000
  DQW DQW  5.6029
  BDU BDU  5.1087
  BCF BCF  5.7323
  CLP CLP  5.8312
   HA SEP  0.0000
  CLI CLI  6.9492
  BNX BNX  6.6178
  BCJ BCJ  5.4889
  BYI BYI  9.1022
  ANB ANB  10.1086
  CPY CPY  5.6675
  BBW BBW  5.7036
  CYY CYY  8.3169
  CPJ CPJ  13.2340
  AHQ AHQ  9.5381
  AOL AOL  6.5933
  DLC DLC  5.2611
  CAF CAF  5.1207
  BHJ BHJ  12.8531
  HG2 PRO  0.0000
  BAM BAM  6.8906
  HE2 HSE  1.0000
  CBT CBT  5.8389
  APW APW  7.4709
  BGC BGC  6.4454
  DLU DLU  7.7988
  DBS DBS  5.4116
  COU COU  8.8121
  BRT BRT  6.3124
  BPL BPL  5.7990
  NH1 ARG  1.5000
   HN MET  1.0000
  DMQ DMQ  7.3108
  AKR AKR  10.1864
  DDA DDA  6.1602
  CJD CJD  5.5458
  H36 XK2  1.0000
  DQU DQU  5.1066
  CPQ CPQ  10.1425
  BNT BNT  5.3291
  BNO BNO  8.9184
  DPI DPI  7.1629
  ACQ ACQ  9.6289
  DQQ DQQ  6.0363
  BOB BOB  5.7291
  AHV AHV  10.5530
  DOH DOH  5.5185
  AQG AQG  5.0695
  AZG AZG  6.3296
  AYK AYK  5.4982
  BIH BIH  12.9476
  CSO CSO  10.5811
  CXA CXA  11.1074
  HB1 GL1  0.0000
  BNK BNK  8.7965
  DPD DPD  5.5226
  CWW CWW  6.5261
  AWA AWA  7.2695
  AAY AAY  8.2218
  BCC BCC  5.2249
  AAD AAD  16.4331
  COO COO  16.1366
  CBL CBL  8.1537
  BAB BAB  5.6709
   HN ARG  1.0000
  CUZ CUZ  5.3775
  CTE CTE  12.6905
  BJD BJD  18.2068
  AWF AWF  6.2435
  AVD AVD  5.8099
  BVC BVC  9.2319
  DMM DMM  5.1168
  CTS CTS  6.0508
  CRD CRD  6.3597
   CA ASP  2.0000
  CBH CBH  5.1763
  CAG CAG  5.3106
   CB QSI  2.0000
  CEK CEK  6.9684
  DKU DKU  7.6348
  DAK DAK  6.8828
  CGI CGI  5.0528
  BNI BNI  7.5416
   HA PHE  0.0000
  DCY DCY  6.1120
  CGO CGO  5.6044
  BED BED  7.1516
  BAL BAL  5.8234
  DAS DAS  5.5133
  DMC DMC  5.2479
  CNM CNM  18.8316
  CTP CTP  6.2465
  HE2 GLU  1.0000
  BNQ BNQ  5.3634
  BLA BLA  10.0512
    H HIS  1.0000
  AKS AKS  7.4295
  HG1 CYS  1.0000
  AAF AAF  23.0500
  BQS BQS  5.8623
  CVW CVW  5.1122
  CME CME  12.6745
  AVC AVC  8.5833
  APJ APJ  10.8173
  DNN DNN  6.0295
  DCG DCG  5.2381
  HB1 MET  0.0000
  CXF CXF  10.1739
  BYP BYP  5.2331
  AQR AQR  7.6936
  BOP BOP  10.7125
  DGM DGM  5.6423
  H73 XK2  1.0000
  BFD BFD  5.2259
  CZ3 TRP  1.7000
  BHH BHH  10.3818
  AFR AFR  14.6131
  BGU BGU  6.2248
  H5' QSI  0.0000
  BPX BPX  9.0676
  AJG AJG  13.0383
    N QSI  1.5000
  BDW BDW  7.2706
  CJU CJU  5.2254
  BLC BLC  12.7485
  CD2 PHE  1.7000
  DMU DMU  5.6154
  CGY CGY  6.4203
  DMF DMF  5.0858
  H27 XK2  1.0000
  BWC BWC  6.7083
  DGD DGD  6.5224
  H29 XK2  1.0000
  AAV AAV  6.6198
  CE1 PHE  1.7000
  AGQ AGQ  5.6621
  BHZ BHZ  17.2932
  CVG CVG  6.2762
  CCF CCF  5.0225
  COR COR  6.5892
  CEW CEW  5.2056
  AHG AHG  6.9206
  DAZ DAZ  5.1448
  CNS CNS  9.3247
    C GLU  1.7000
  BUF BUF  5.6183
  BGQ BGQ  7.8622
  ND1 HIS  1.5000
  DGL DGL  6.2827
  AYF AYF  5.1029
  BVY BVY  9.8040
  CBV CBV  6.3764
  DAG DAG  5.6977
  BRY BRY  7.6919
  AZC AZC  5.1216
 HE21 QSI  1.0000
  CSD CSD  11.6456
  BWW BWW  7.4410
  BNA BNA  6.4157
  BJU BJU  6.0294
  BHV BHV  13.0900
  BYZ BYZ  5.3364
  CJX CJX  5.8904
  CII CII  5.7770
  AWS AWS  6.6133
  DAQ DAQ  11.4308
  CBR CBR  6.1909
  AAA AAA  11.4371
  DEB DEB  7.6088
  DBH DBH  7.4105
  CPD CPD  15.2138
  CRO CRO  5.0353
  CSC CSC  8.4114
  HB1 HSE  0.0000
  DHJ DHJ  5.1035
  AUY AUY  8.0465
  ASQ ASQ  5.6025
  ANC ANC  5.4838
   CD ILE  2.0000
  BVZ BVZ  6.0373
  BFA BFA  5.3285
  DPK DPK  9.2813
   CB SEP  2.0000
  CQI CQI  6.0293
  APL APL  5.8993
  AHK AHK  8.0859
  BLP BLP  11.8131
  BDS BDS  5.2779
  DBT DBT  6.6025
  HO5 XK2  1.0000
  ARJ ARJ  5.7135
  CBW CBW  5.2954
  BPJ BPJ  5.2687
   HA HSC  0.0000
  CYL CYL  7.9776
  BTR BTR  5.8629
  BLT BLT  5.8409
  ASD ASD  5.7733
  HB1 PRO  0.0000
  BVH BVH  5.3660
  DDG DDG  5.6268
  HE1 HSE  1.0000
  CVE CVE  5.5663
  BMR BMR  11.0284
  BCN BCN  5.0859
  AOH AOH  9.1404
  BIC BIC  7.6127
  BTN BTN  5.0003
  DJI DJI  5.7538
 HG23 VAL  0.0000
   HA MET  0.0000
  BFK BFK  5.1842
  AEK AEK  9.6708
  BQU BQU  5.3010
  BII BII  5.2668
   HH TYR  1.0000
  CIR CIR  5.3497
  BFU BFU  11.9403
  ANP ANP  9.2279
  CYH CYH  5.6903
  BXA BXA  6.4695
  CYV CYV  5.5613
  DKC DKC  5.1781
  CJA CJA  5.0349
  O23 TSA  1.4000
  CPR CPR  5.9569
  ADZ ADZ  9.7753
  BRN BRN  6.3180
  H24 XK2  1.0000
  AFD AFD  15.3636
    C AS1  1.7000
  BOT BOT  5.7610
  H2B XK2  0.0000
   O8 TSA  1.4000
  BAW BAW  6.3329
    N VAL  1.5000
  CXL CXL  6.9363
  AYI AYI  8.3094
  ABY ABY  5.8241
 HG11 ILE  0.0000
  BAZ BAZ  6.8815
   HN ASN  1.0000
   CB ARG  2.0000
  CD1 TRP  1.7000
   C6 QSI  1.7000
  CEM CEM  6.8998
  DNH DNH  5.3615
  BWP BWP  6.3918
  DIL DIL  6.2672
   O2 SEP  1.4000
  AUG AUG  6.9080
  AFW AFW  7.9235
  BBL BBL  6.5594
  NE2 QSI  1.5000
  ABB ABB  8.7069
    H ALA  1.0000
  BLB BLB  8.4710
  BJP BJP  11.2578
    O LYS  1.4000
  DPQ DPQ  6.6040
  BMT BMT  10.1156
  DKR DKR  8.3379
  CBN CBN  5.3038
  BDM BDM  5.2832
  DEU DEU  8.7139
  BXT BXT  8.4161
  BGW BGW  9.2543
  AVI AVI  6.8791
   HA THR  0.0000
  CKW CKW  5.4267
  CAH CAH  5.1931
  BAX BAX  5.0769
  DHP DHP  7.3281
  AWP AWP  7.2870
  BOW BOW  6.4322
  CMU CMU  14.3708
  BDI BDI  6.3864
  C21 XK2  1.7000
  BSI BSI  6.7621
  ATF ATF  5.5888
  DNS DNS  5.4368
  CHP CHP  5.9996
  CON CON  13.0253
  CNV CNV  13.1593
  ND1 HSC  1.5000
  CGN CGN  6.6942
  DJS DJS  5.7960
   CA GL2  2.0000
   C7 XK2  2.0000
  DQH DQH  6.8163
  CLH CLH  5.4186
   H4 XK2  0.0000
  CMH CMH  18.5054
  DJV DJV  6.5487
  BRU BRU  9.1424
   C5 XK2  2.0000
    N LYS  1.5000
  BSY BSY  6.6120
  ADD ADD  5.6921
  CGV CGV  5.2288
  BTG BTG  5.6568
  BXJ BXJ  5.6288
  APA APA  6.4434
  BYH BYH  7.0536
  BDD BDD  5.1509
  AWV AWV  5.5555
   HA AS1  0.0000
  BGR BGR  12.9108
  CGL CGL  6.0654
  ARV ARV  5.9109
  AHB AHB  6.6585
  AJW AJW  6.5089
  AWU AWU  7.9782
  AJS AJS  10.0555
  BWS BWS  8.5341
  DRH DRH  7.0508
  BWF BWF  6.8746
  CXK CXK  6.5106
  CXB CXB  5.1329
  CKF CKF  8.0529
  BGY BGY  13.5897
  AST AST  5.6430
  AFZ AFZ  8.1065
  ABU ABU  5.2310
  HB2 TRP  0.0000
  HD1 ILE  0.0000
  CXC CXC  7.2028
  CHD CHD  5.6367
  DFQ DFQ  5.7975
    O GL2  1.4000
  BXZ BXZ  8.0649
  BEW BEW  5.4568
  BZN BZN  6.2121
  DHN DHN  6.0066
  CMT CMT  20.9955
  BQP BQP  6.1155
    C GLY  1.7000
  APE APE  5.4979
  AIL AIL  6.2091
   HN GLN  1.0000
  AXH AXH  5.5524
  HB1 SEP  0.0000
  DPE DPE  7.6117
  BUM BUM  10.1270
  BAD BAD  5.8563
  ADA ADA  7.0741
  BEA BEA  6.4822
  C35 XK2  1.7000
  DOI DOI  7.3408
  AVT AVT  5.5214
  AHO AHO  6.1895
  CZY CZY  5.3674
  CUS CUS  5.1484
  HH2 TRP  1.0000
  CAY CAY  5.4982
  ASC ASC  5.8095
  AYP AYP  8.7672
  ACT ACT  16.0415
  DKW DKW  5.2258
  C74 XK2  1.7000
   CG MET  2.0000
  DRB DRB  5.4333
 HG22 THR  0.0000
  AJR AJR  5.6462
  H66 XK2  1.0000
  BXM BXM  7.7919
  CYU CYU  5.0984
  CEN CEN  5.6009
  BCI BCI  6.1681
  BLY BLY  5.9399
  CDD CDD  5.4644
  CH2 TRP  1.7000
  HT3 QSI  1.0000
  ADL ADL  7.5801
  CAV CAV  5.5026
  ALW ALW  8.8915
  CXY CXY  5.0810
  CG2 VAL  2.0000
  DGE DGE  5.0408
    H GLN  1.0000
    D min  0.0000
  HE1 TYR  1.0000
    O GLN  1.4000
  BTD BTD  6.1575
  BEY BEY  5.0943
  BXN BXN  6.1322
  AYY AYY  8.4030
  AXJ AXJ  6.7233
    O TYR  1.4000
   C9 TSA  2.0000
  BEX BEX  6.6143
  BAC BAC  6.3440
  AAB AAB  10.8149
  ACZ ACZ  10.9909
   C4 XK2  2.0000
  BAG BAG  5.6779
  CCI CCI  5.9179
  BPR BPR  5.4346
  BBX BBX  7.3376
  HE2 PHE  1.0000
  HB2 LYS  0.0000
  BCQ BCQ  5.5488
  DFM DFM  5.0835
  CVU CVU  7.8869
  ABR ABR  6.3907
    C ILE  1.7000
  DAM DAM  9.1532
  BXF BXF  6.2921
  CWN CWN  6.0789
  DAR DAR  6.0656
  APF APF  6.0477
  OD2 ASP  1.4000
    H CYS  1.0000
  BKF BKF  7.9540
  OE2 GLU  1.4000
  CBA CBA  6.3903
  BET BET  5.1320
  BAU BAU  7.3088
  ALC ALC  7.3582
  DRD DRD  5.2282
  CQF CQF  10.6079
  DRE DRE  5.4441
  AUW AUW  8.1698
   CA HIS  2.0000
  DDL DDL  8.9406
  ALQ ALQ  5.1583
   CB ILE  2.0000
  DDI DDI  5.2208
  BPU BPU  6.1282
 DUM1 DUM  0.0000
  CZU CZU  8.2337
   CG QSI  2.0000
  HA2 GLY  0.0000
  DNE DNE  5.1311
  DBP DBP  6.5663
  BRC BRC  6.8449
  DJO DJO  6.1436
  AED AED  8.2852
  BPW BPW  5.6170
  DGO DGO  7.2811
  BVA BVA  6.1555
  CSL CSL  5.6086
  BUS BUS  9.3928
  CHW CHW  6.8312
  CPT CPT  16.4026
  ADJ ADJ  5.5030
  BYV BYV  5.8217
  BTC BTC  10.8901
  BDG BDG  5.6188
  AXQ AXQ  9.3257
  BPM BPM  7.2148
  CIW CIW  6.1560
    N GLU  1.5000
  CKJ CKJ  5.7060
  BJC BJC  14.1644
  CYP CYP  6.4850
  BDT BDT  7.5915
  AWK AWK  5.6861
  DOT DOT  5.8184
   C5 QSI  1.7000
  AAO AAO  10.8760
   HN PHE  1.0000
  DPG DPG  6.3522
  CWX CWX  5.6799
  AHA AHA  14.2308
  DIM DIM  5.3101
  DIC DIC  7.7133
  C29 XK2  1.7000
  ARZ ARZ  6.2351
  ANJ ANJ  5.4902
  C75 XK2  1.7000
  CUL CUL  8.8681
  BJR BJR  6.1791
  AYE AYE  6.9408
  ANF ANF  5.7960
  ANS ANS  6.1560
  HD2 ARG  0.0000
  AIU AIU  6.2694
  CKG CKG  5.4527
  AVU AVU  5.2042
    N MET  1.5000
  H76 XK2  1.0000
  ABF ABF  5.2619
  CZA CZA  5.0352
  BIN BIN  12.1520
  BWN BWN  5.9970
  CYO CYO  6.4984
  BNW BNW  9.1144
  CCB CCB  5.5472
  ASR ASR  5.4189
  DFT DFT  5.1794
  CRP CRP  13.6805
  AYV AYV  5.4768
   HN GL1  1.0000
   CB LEU  2.0000
  HD1 LYS  0.0000
  ALL ALL  9.2402
  APR APR  5.4422
  BTQ BTQ  6.2340
  BTM BTM  7.0833
  BPA BPA  5.2385
  DAA DAA  5.3530
  BIZ BIZ  6.2686
  AMG AMG  5.6875
  AZD AZD  6.2576
  BGI BGI  12.0139
  CUG CUG  8.9325
  DMO DMO  5.3982
    H HSC  1.0000
  DDT DDT  8.4280
  BVD BVD  6.4254
  CWK CWK  8.5890
  CZG CZG  5.0720
  HG2 LYS  0.0000
   CB HSC  2.0000
  DPW DPW  6.1009
  CAA CAA  5.7197
   HN AS2  1.0000
  DDO DDO  6.4332
  ADG ADG  8.4263
  BIO BIO  6.2191
    C ARG  1.7000
  CSS CSS  11.1666
  ALN ALN  5.1842
    O GLY  1.4000
  BWT BWT  7.9982
  CWE CWE  9.0696
  AOT AOT  7.7374
   CG ASN  1.7000
  DMV DMV  5.3247
  CBK CBK  7.1311
  DFS DFS  7.1826
  CZQ CZQ  8.4621
   HA TRP  0.0000
  ABN ABN  6.7811
  AGG AGG  11.0712
  ALV ALV  6.8054
  DQR DQR  5.7055
  BFO BFO  7.0989
  AUE AUE  8.1700
  ATG ATG  5.5891
  DKP DKP  7.9847
  DIP DIP  6.4282
   HN HSC  1.0000
  CFA CFA  6.1067
  BAA BAA  5.2055
  BRR BRR  6.9086
  AMO AMO  6.1292
  CYJ CYJ  6.6795
  CHY CHY  5.2244
   CA PHE  2.0000
   O1 SEP  1.4000
  CIM CIM  5.6895
  HD2 AS2  1.0000
  DFJ DFJ  5.1266
  CDS CDS  5.1456
  HG1 GLU  0.0000
  BQG BQG  11.6967
  HG1 GL1  0.0000
  CVD CVD  8.4777
  BKU BKU  11.5575
  COB COB  6.0960
  DPN DPN  5.2013
  CPL CPL  5.5065
  BUL BUL  5.3589
   CB ASP  2.0000
  BFY BFY  7.4082
  C32 XK2  1.7000
  AFN AFN  8.1058
  CXW CXW  5.8191
  ANL ANL  7.1006
  BYB BYB  5.6438
  DAV DAV  5.4628
  BPB BPB  5.2449
  DHD DHD  5.7765
  AYJ AYJ  5.2875
  ASL ASL  5.3627
  DJP DJP  5.8510
  AGZ AGZ  7.5423
    O AS1  1.4000
  DNO DNO  6.2896
  CEJ CEJ  5.1964
  AQD AQD  5.7416
   HD AS2  1.0000
  ATU ATU  6.8428
  AKN AKN  8.3964
  C25 XK2  1.7000
  BNC BNC  7.3172
  CAL CAL  5.6354
   N9 QSI  1.5000
  AEW AEW  5.9915
  CE1 HSD  1.7000
  BNH BNH  7.4111
  BXC BXC  5.6150
    C HYD  1.7000
  CQT CQT  6.3943
  CMA CMA  7.6288
  CBZ CBZ  5.0706
  BXR BXR  6.7458
  API API  5.8290
  CE1 HIS  1.7000
  BVU BVU  7.8254
  HB2 HYD  0.0000
  BEO BEO  5.4300
  DIX DIX  5.7764
   CA GLN  2.0000
  CSR CSR  5.4521
  BCR BCR  5.1896
  BPG BPG  6.6388
  BWV BWV  5.0969
  DDP DDP  5.3879
  BQA BQA  6.6541
  BEE BEE  5.7742
  ATA ATA  5.6472
  ATB ATB  7.5777
  CQW CQW  8.9598
  CMS CMS  21.2189
  CRG CRG  5.2320
  HB2 GLU  0.0000
  DNQ DNQ  6.1403
  BLV BLV  8.6319
  BFG BFG  5.8475
  AOJ AOJ  6.8572
   HA ASP  0.0000
  DIB DIB  5.1651
  CYC CYC  8.2896
  CPK CPK  7.5422
  CWP CWP  9.4773
  CIG CIG  7.0334
   C8 QSI  1.7000
  ALA ALA  5.5650
  BWK BWK  5.0323
  BQY BQY  12.3914
  HB3 ALA  0.0000
   HD HYD  1.0000
  AMZ AMZ  7.1853
  C24 XK2  1.7000
  BDQ BDQ  6.3065
  DKM DKM  6.7219
  BZI BZI  9.2559
  CVM CVM  7.9795
  CHQ CHQ  6.7629
  CDP CDP  5.3049
  CZH CZH  7.0258
  ADI ADI  16.5858
   H2 QSI  1.0000
  AHR AHR  7.1804
  DGZ DGZ  5.1137
  DBB DBB  5.9337
    O GLU  1.4000
  CQH CQH  12.3802
   C2 XK2  2.0000
  ARM ARM  5.6811
   CA VAL  2.0000
  CWQ CWQ  7.0291
  BQF BQF  8.4863
  BJH BJH  10.2125
  DII DII  6.3622
  ATD ATD  6.2427
  CZZ CZZ  9.5164
  CTH CTH  7.8646
  C13 TSA  2.0000
  BQC BQC  5.1249
  CYK CYK  5.6183
  BJF BJF  11.6003
   CB GL2  2.0000
  CYQ CYQ  5.0025
  CVO CVO  5.0252
  CNY CNY  7.5467
  DIR DIR  5.0792
  CLV CLV  5.5991
  BRZ BRZ  6.0405
  AUK AUK  5.2888
  AAI AAI  12.8592
 HG22 VAL  0.0000
  DOU DOU  8.7101
  CWU CWU  6.7357
  CFN CFN  7.0955
  DGY DGY  7.0327
  BNB BNB  5.9486
  DQJ DQJ  5.9260
  DKX DKX  5.1446
    C GLN  1.7000
  BDB BDB  5.0008
  ABI ABI  15.4357
  AET AET  11.4670
  CEL CEL  5.3225
  CLW CLW  5.1593
  CWO CWO  7.3229
   CB TYR  2.0000
  BUN BUN  7.7600
  AJB AJB  6.3106
  H75 XK2  1.0000
  CPC CPC  8.9182
  BPF BPF  7.8190
  BIL BIL  6.1873
    H AS2  1.0000
  DHX DHX  7.5506
  DAL DAL  5.6568
  BYA BYA  5.7759
  BWX BWX  5.4973
  ALX ALX  6.4075
  O5' QSI  1.4000
  BBJ BBJ  7.9110
  NE2 HSE  1.5000
    N ARG  1.5000
  AIK AIK  6.5038
  DDY DDY  5.8843
  CXR CXR  6.2550
  AZO AZO  6.8702
  AAW AAW  7.9648
  DPS DPS  7.0357
  DMK DMK  5.9379
  AXG AXG  5.0541
  H2A XK2  0.0000
  BMU BMU  7.3906
  HB2 HSD  0.0000
   CA GLY  2.0000
  ANN ANN  5.1837
  ALB ALB  5.3041
  CTA CTA  5.0681
  BLN BLN  5.5079
  DHK DHK  7.1027
  DFZ DFZ  6.8693
  CDX CDX  5.9369
  CXZ CXZ  7.3116
  BRK BRK  5.3532
  DBY DBY  6.3000
  BYE BYE  7.2697
  AXY AXY  6.3165
  BUE BUE  5.6206
  H61 QSI  1.0000
