# Supplementary material for: The Effect of Macromolecular Crowding on the Electrostatic Component of Barnase–Barstar Binding: A Computational, Implicit Solvent-Based Study
Source: PLoS One. 2014 Jun 10;9(6):e98618. doi: 10.1371/journal.pone.0098618 (PMC4051634; doi:10.1371/journal.pone.0098618)
Supplement: File S1 — Contains sample pdb files used in our analyses; each contains the barnase/barstar complex with a specific random placement of crowders of varying radii at 30% crowding density. Also included are files specifying, for each pdb file, the radii of each atom and model crowder. (TAR) [file pone.0098618.s005.tar › vary30percent_pdb/crowders_radii-9.siz]

aaaaaannnrrrrrrrr
  HN2      1.0000
 R185      1.8500
 HCT1      1.0000
  HN1      1.0000
  R15      1.5000
  NCT      1.5000
 OCT1      1.4000
 OCT2      1.4000
  HT1      1.0000
  HA1      0.0000
  CNT      1.7000
 HCT2      1.0000
 HT2G      0.0000
  NXT      1.5000
  OT1      1.4000
  CAY      2.0000
   OY      1.4000
  R18      1.8000
 HT2B      0.0000
  R20      2.0000
  R05      0.5000
 R195      1.9500
   CY      1.7000
 HTB3      0.0000
  HT2      1.0000
  R14      1.4000
  CTB      2.0000
  CAT      2.0000
  R19      1.9000
 HTB2      0.0000
  R00      0.0000
  R10      1.0000
   NT      1.5000
  HT3      1.0000
  R17      1.7000
 HT2A      0.0000
  HA2      0.0000
 R135      1.3500
 HT2C      0.0000
  OT2      1.4000
  ONT      1.4000
  CT2      2.0000
 HTB1      0.0000
  HNT      1.0000
  HY3      0.0000
  HY1      0.0000
  HY2      0.0000
  OXT      1.4000
   N7 QSI  1.5000
  CYZ CYZ  6.7330
  BOO BOO  9.2695
   C6 TSA  1.7000
  AFY AFY  7.8450
  CJL CJL  5.1476
  CAI CAI  6.8992
  BNV BNV  6.9760
  CFM CFM  7.1166
  BYC BYC  8.3737
  ADP ADP  8.3368
  BXK BXK  7.3767
  BQR BQR  7.6620
  BYW BYW  9.6006
   HA HYD  0.0000
    N PHE  1.5000
  DLN DLN  5.2874
  CVA CVA  10.0531
  BMB BMB  12.5849
  HB1 AS1  0.0000
  DOF DOF  5.5655
  CNK CNK  5.2838
  BRS BRS  7.4243
   CD PRO  2.0000
  BRB BRB  5.7300
  BMD BMD  9.3594
  H2' QSI  1.0000
  BPY BPY  7.1351
    C PHE  1.7000
 H31B XK2  0.0000
  BND BND  9.0097
   C3 XK2  2.0000
  AVY AVY  6.0468
   HN SEP  1.0000
  CIB CIB  5.4238
  CUC CUC  11.6025
  BUR BUR  5.6203
  ASS ASS  5.0860
  CCK CCK  7.2915
  BGX BGX  5.3092
  BHT BHT  5.7325
  CBF CBF  8.7169
  C3' QSI  2.0000
  ATX ATX  5.7354
  H79 XK2  1.0000
  CQS CQS  16.0125
  AHY AHY  8.7585
  CHG CHG  5.6103
  APV APV  5.4208
  DMZ DMZ  5.3452
  BSX BSX  8.3319
  DCL DCL  8.3272
  AEM AEM  6.7592
  CDF CDF  9.0635
  AGD AGD  9.6580
  HD1 HSD  1.0000
  AXE AXE  7.6387
  BJS BJS  5.3513
  DID DID  9.1993
  CEF CEF  6.4935
  AGN AGN  12.2947
  CYR CYR  8.2268
  AMK AMK  6.5296
  CTQ CTQ  5.9714
  BBB BBB  6.5421
  AFT AFT  7.8537
  CDJ CDJ  6.3283
  ATE ATE  6.0999
  CD2 HSE  1.7000
  BNU BNU  9.0607
  BZF BZF  5.8036
  BMN BMN  10.4749
  DDD DDD  5.6685
  CWH CWH  9.1850
  CRV CRV  12.2970
   CG ASP  1.7000
  DOS DOS  7.6627
  DSR DSR  5.7422
    C CYS  1.7000
  DSF DSF  5.0075
  AFH AFH  8.3164
  ARD ARD  5.9420
    C TRP  1.7000
  DRJ DRJ  7.2059
  CYT CYT  5.7344
  COE COE  5.8025
  BIG BIG  19.2834
  AFI AFI  10.9381
  ASF ASF  5.2942
  BHY BHY  6.4665
  CUK CUK  7.6159
  DJX DJX  6.1317
  CAM CAM  5.0185
  CTG CTG  9.6585
  DDU DDU  7.6243
  CYG CYG  6.0729
  HE1 GL1  1.0000
  ASX ASX  5.4598
  CKI CKI  5.5101
  HB2 AS2  0.0000
  DLE DLE  5.1433
  BTK BTK  5.7218
  CHS CHS  5.6279
  BUI BUI  9.9357
  HE2 TYR  1.0000
  DKN DKN  5.1051
  BTO BTO  6.2588
  BSK BSK  8.7719
  ARI ARI  6.9332
   HA GLU  0.0000
  BYQ BYQ  6.1614
  H22 XK2  1.0000
  HE3 TRP  1.0000
  COK COK  6.0797
  AKW AKW  9.3196
  ALU ALU  5.9675
  DMY DMY  7.2312
  BXB BXB  6.8648
  OD1 AS2  1.4000
  CKY CKY  5.4581
  BIS BIS  22.3946
  DTH DTH  8.1746
  DQZ DQZ  5.6131
  CDR CDR  6.4143
  DHT DHT  5.2573
  CCD CCD  5.4759
  BWU BWU  5.0193
  CXI CXI  7.0210
  BYD BYD  6.2907
  CGG CGG  7.9331
   CB GLN  2.0000
  CE1 TYR  1.7000
  AGT AGT  7.5422
  ADW ADW  17.5840
  HG2 QSI  0.0000
  DKF DKF  7.3646
   C1 XK2  1.7000
    O ASN  1.4000
  AOB AOB  5.2469
  DOL DOL  5.5113
  DGP DGP  6.7491
  CZI CZI  5.2821
  CPN CPN  12.3575
  CZN CZN  6.6471
  AEU AEU  11.4467
  C18 TSA  1.7000
  ANX ANX  5.5865
  CMF CMF  5.1554
  BRP BRP  7.1650
  BIE BIE  9.8137
   CD QSI  1.7000
  CRM CRM  8.2349
  AIS AIS  5.5896
  AWN AWN  5.9286
   H5 TSA  1.0000
  BBQ BBQ  5.0075
  BLK BLK  10.6915
  ALD ALD  7.9486
  CSM CSM  10.9079
  BZP BZP  6.5845
  DIG DIG  5.1129
  AIY AIY  6.3494
  ACD ACD  9.6408
  CLZ CLZ  7.3700
  CZL CZL  8.6094
  DIE DIE  7.7464
  BKH BKH  14.6968
  AMP AMP  5.9635
  AOY AOY  5.4736
  CXG CXG  13.1743
  COF COF  5.7268
  BFH BFH  6.1151
  DBX DBX  5.2116
  BBH BBH  5.4232
  BSE BSE  7.0235
  AKF AKF  9.1832
  CGC CGC  5.8236
   CB CYS  2.0000
  DEK DEK  5.7078
  DHC DHC  5.1317
  BHM BHM  7.0710
  APS APS  6.3550
   C4 QSI  1.7000
   CZ PHE  1.7000
  O3' QSI  1.4000
  CKS CKS  5.0845
    N HIS  1.5000
  CXT CXT  6.9179
  CFO CFO  6.1934
  CFH CFH  6.4898
  AIR AIR  6.8518
  HB2 SER  0.0000
  CRA CRA  9.5892
  O2S QSI  1.4000
  APX APX  5.3915
  BEU BEU  5.5901
  ACY ACY  5.3115
  DRO DRO  5.6489
  H37 XK2  1.0000
  CKZ CKZ  5.1927
    O VAL  1.4000
  DEA DEA  7.3996
  BOE BOE  5.6069
  CWD CWD  6.5578
  CEO CEO  5.7480
  CTD CTD  8.4407
  DFN DFN  8.6433
  ACC ACC  8.9868
  HE1 HSC  1.0000
   CA ALA  2.0000
  DAP DAP  7.3792
  AQI AQI  6.5937
   H1 OH2  1.0000
  CJG CJG  6.1081
  AYX AYX  5.3250
  BJB BJB  18.4868
  CSX CSX  6.5658
   CD GLN  1.7000
  AGJ AGJ  6.7750
  CDL CDL  8.3179
  CXN CXN  6.1411
  BVO BVO  5.7856
  AEF AEF  8.8968
    H ARG  1.0000
  AXT AXT  6.6478
  AQC AQC  5.6377
    N AS2  1.5000
  BEZ BEZ  5.6695
  CRN CRN  5.7219
  BWJ BWJ  6.2201
  AES AES  7.8556
  BXV BXV  6.3724
  AEI AEI  7.0862
  APQ APQ  5.2828
  OE1 GLU  1.4000
  H34 XK2  1.0000
  DEF DEF  5.1201
  DAT DAT  8.1851
  CBI CBI  5.3917
  HE1 TRP  1.0000
  CTC CTC  5.7125
  DIO DIO  5.7865
  CXE CXE  7.2972
  CQL CQL  16.9616
  BNE BNE  15.8684
  CVL CVL  5.9463
  CLE CLE  5.5872
    N HSD  1.5000
   CB PRO  2.0000
  DGS DGS  5.0995
  CHU CHU  9.1849
  BOQ BOQ  9.3344
  HG2 ARG  0.0000
  CEI CEI  6.4840
  HB2 PHE  0.0000
  DQF DQF  5.1757
  CTI CTI  7.8203
  CMQ CMQ  8.0247
  BKV BKV  6.3720
  AVF AVF  5.4570
  DES DES  5.4248
  CGQ CGQ  5.2875
  BIU BIU  11.6909
    O HSD  1.4000
  BBM BBM  5.9273
  CVQ CVQ  6.3027
  AQP AQP  6.1084
  AOD AOD  5.8918
 HG13 VAL  0.0000
    H MET  1.0000
  H12 TSA  1.0000
  BUC BUC  5.5741
  AVW AVW  5.1815
   HA LYS  0.0000
  CWY CWY  5.5854
  BDX BDX  5.5601
  ARC ARC  6.0725
  C5' QSI  2.0000
  ASG ASG  5.4181
  AMB AMB  5.3085
   CG TYR  1.7000
  C33 XK2  1.7000
   CA SER  2.0000
  BLE BLE  5.0477
  BZM BZM  8.7285
  HB1 ARG  0.0000
  AYL AYL  5.7317
  C28 XK2  1.7000
  BCS BCS  5.8238
  BNF BNF  5.9032
  BHI BHI  6.6625
  BBZ BBZ  5.1239
  BFJ BFJ  5.4114
  AZI AZI  8.9715
  AKD AKD  7.7418
  CSV CSV  6.2133
  HB1 AS2  0.0000
  CCQ CCQ  6.6848
  AUD AUD  6.6600
  BNM BNM  6.9582
  ALI ALI  5.7936
  OD1 ASN  1.4000
  C67 XK2  1.7000
  C72 XK2  1.7000
  DNR DNR  5.4021
  CBE CBE  5.7626
  CLO CLO  5.4755
  BJT BJT  22.3928
  ABM ABM  8.0053
  CNH CNH  5.2257
  C1' QSI  2.0000
  AHX AHX  5.2826
  DMG DMG  5.2731
  ACO ACO  5.3046
   HN ALA  1.0000
  CBM CBM  5.8238
   HN HYD  1.0000
  CGZ CGZ  6.1499
  BSC BSC  6.1512
  HG1 MET  0.0000
  DFF DFF  5.4304
  BSU BSU  6.0268
  BKI BKI  14.8297
  BCZ BCZ  8.1112
  AGV AGV  6.3639
  AKJ AKJ  5.8234
  CBX CBX  5.2171
 HE21 GLN  1.0000
   HG CYS  1.0000
  AUZ AUZ  6.6212
  AYT AYT  5.0981
  BQV BQV  6.3090
  AIC AIC  8.1880
   OC VDW  0.0000
  BVX BVX  5.1939
  HB1 LEU  0.0000
  DTD DTD  6.4387
  DGK DGK  5.9577
  N10 QSI  1.5000
  AYZ AYZ  5.3348
  BRF BRF  9.5010
  BPT BPT  6.5519
  CHZ CHZ  5.7808
  BKC BKC  14.5023
  BJI BJI  15.3710
  BCG BCG  8.7449
  H35 XK2  1.0000
  BLX BLX  8.9063
  BYU BYU  6.2986
  CHB CHB  5.4887
  BPZ BPZ  13.2573
   HA HSE  0.0000
  BJL BJL  8.9830
  AGS AGS  7.2407
   CD GLU  1.7000
  DNU DNU  6.0248
  AGF AGF  7.0970
   CB HIS  2.0000
  CND CND  6.6468
  ARS ARS  6.9769
  CTV CTV  8.8649
  DRM DRM  5.5635
 H2'' QSI  0.0000
  AWX AWX  5.4953
  AJL AJL  11.3581
  OH2 HOH  1.4000
  CHV CHV  6.2914
  DLY DLY  5.3809
  DGU DGU  6.4560
  CD2 LEU  2.0000
  BGF BGF  5.2314
  BLI BLI  6.0476
  DGB DGB  5.6668
 HD22 LEU  0.0000
  DCX DCX  5.1706
  CZF CZF  11.7420
  CTY CTY  7.1476
    O THR  1.4000
  CHN CHN  5.6613
  DIW DIW  6.9378
  AKV AKV  7.3653
  AEJ AEJ  5.1389
  DMA DMA  5.5828
  ARR ARR  5.5044
  HD3 ILE  0.0000
  CDM CDM  6.6215
  ACI ACI  7.2699
  H71 XK2  1.0000
  DAI DAI  5.5270
  AMI AMI  5.1380
  CD1 PHE  1.7000
  CKB CKB  5.7769
  BLQ BLQ  12.5153
  AOP AOP  7.7839
  AWC AWC  6.3548
  DLP DLP  5.5563
  DEZ DEZ  8.4918
  DCC DCC  6.3300
  AZL AZL  6.1493
  AHP AHP  8.7304
  DRL DRL  5.1697
  CSU CSU  5.4761
  AYW AYW  7.0465
   CG LYS  2.0000
  CGP CGP  5.2044
  DAH DAH  5.5508
  ANI ANI  5.7032
  DNX DNX  6.8229
  BGD BGD  6.3098
  CSB CSB  11.9486
  ATL ATL  7.1200
  DDC DDC  9.8057
  CLF CLF  5.2897
  AOO AOO  5.4831
  CGR CGR  6.3955
  AXM AXM  6.0159
   CG HIS  1.7000
  CHE CHE  5.9216
  CIC CIC  5.6165
   O7 TSA  1.4000
  DEM DEM  7.3292
  BCM BCM  5.9293
 HD22 ASN  1.0000
  ATV ATV  5.1457
    C LYS  1.7000
  BGA BGA  5.1207
  CHA CHA  5.8823
  CGE CGE  5.1732
  DTS DTS  6.0778
  AGC AGC  7.1887
  DSW DSW  5.4074
  DMJ DMJ  6.3902
   HB ILE  0.0000
  CEU CEU  7.0291
  CUT CUT  9.2477
  BKA BKA  9.4058
  BWL BWL  8.4940
  CVT CVT  5.9372
  BCY BCY  6.2005
  AVB AVB  7.3478
 HG22 ILE  0.0000
  CWL CWL  7.8337
  CDI CDI  5.4533
  BJX BJX  12.4103
  CEQ CEQ  5.3336
  AVZ AVZ  7.2778
  BVW BVW  6.7108
  AHM AHM  7.2632
  HB2 ARG  0.0000
  DTJ DTJ  5.0257
  BPQ BPQ  8.2112
  BWY BWY  5.5337
  BON BON  6.6407
  ABT ABT  15.5104
  C20 XK2  1.7000
  CQC CQC  5.5882
  ANY ANY  5.4629
  BKT BKT  7.4271
  AXA AXA  7.2647
  DLO DLO  5.5700
  BDA BDA  5.8185
  BCX BCX  6.1042
  BMS BMS  6.9518
  COG COG  6.5984
  BCL BCL  5.2274
  AOA AOA  5.6916
  CVS CVS  6.1700
   CZ ARG  1.7000
  AIX AIX  6.7238
  DEW DEW  5.9129
  CUD CUD  7.2667
  BOH BOH  7.4739
  ASY ASY  5.3968
  CJO CJO  5.3341
  DRN DRN  6.5271
  CZB CZB  6.8308
  BHW BHW  5.3760
  DPY DPY  6.2917
  DEG DEG  9.0471
  CBO CBO  6.1147
  CLA CLA  5.3770
    H ILE  1.0000
  CCJ CCJ  8.7976
  AUR AUR  6.0801
    N ALA  1.5000
  CKT CKT  5.8417
  DED DED  8.1215
  BOV BOV  9.5622
  BOM BOM  5.0299
  DNF DNF  5.9183
  CJW CJW  6.8901
  BAQ BAQ  5.4581
  O15 TSA  1.4000
  NE2 HSD  1.5000
  OE2 GL1  1.4000
  CMM CMM  8.0681
   CB TRP  2.0000
  BMQ BMQ  7.1897
  AUU AUU  5.8612
  ANO ANO  5.1201
  HE1 HIS  1.0000
  AFQ AFQ  6.1964
  AMT AMT  5.5397
   CD GL1  1.7000
  CBY CBY  6.1361
  ALG ALG  5.1848
 HG21 VAL  0.0000
  AOQ AOQ  5.4171
  OE1 QSI  1.4000
  HG2 MET  0.0000
  HB2 HSE  0.0000
  BTF BTF  7.9910
  BST BST  9.2460
  AFF AFF  5.6578
   HN CYS  1.0000
    H ASP  1.0000
  AIW AIW  7.0227
  DBA DBA  7.4469
  CQA CQA  12.8508
  CHX CHX  5.3973
    O GL1  1.4000
  CEG CEG  6.0602
  CMB CMB  5.6124
  AML AML  7.0669
  AMX AMX  5.8812
  DFB DFB  5.9776
  NE2 GLN  1.5000
  BVQ BVQ  6.2425
  BMI BMI  5.8254
  BJM BJM  10.6949
  CLL CLL  5.7848
  DFX DFX  6.4413
  CFR CFR  5.6218
  ADV ADV  9.6922
  BVF BVF  5.2370
  ASN ASN  7.4772
  HD1 HSC  1.0000
  DSL DSL  5.3755
    N TRP  1.5000
  ABG ABG  7.4253
  BRQ BRQ  11.0982
  CWM CWM  6.9714
  BMY BMY  5.7037
    C ASP  1.7000
  DOV DOV  5.7199
  BLD BLD  15.2735
  AAJ AAJ  9.4002
  CE1 HSE  1.7000
  BUX BUX  6.1839
  BHF BHF  7.1849
   HN TRP  1.0000
  AUB AUB  7.2614
  CMW CMW  5.7689
  BBY BBY  5.6068
  AZM AZM  5.3928
  ACR ACR  14.9077
  AXR AXR  5.2582
  CMK CMK  5.3691
  DPP DPP  6.8603
  BXW BXW  9.9189
  ABP ABP  5.8854
  BLF BLF  18.5197
  AIQ AIQ  7.0305
  AYA AYA  7.8388
  DKJ DKJ  7.5092
  CFL CFL  5.7852
  CQO CQO  6.0398
  DIQ DIQ  6.8402
  DTQ DTQ  7.2241
  BXO BXO  5.8365
  CMN CMN  5.0645
  DSS DSS  5.0376
  DOK DOK  5.5425
  DJT DJT  7.9012
  CCA CCA  6.6357
  AJA AJA  6.2024
  DFH DFH  6.2695
  BUQ BUQ  8.0217
  HG1 ARG  0.0000
  BVP BVP  6.2048
  CEC CEC  6.3688
  DNM DNM  6.2889
  DER DER  6.0899
  CIH CIH  6.2792
  HE2 MET  0.0000
  NE2 HIS  1.5000
  CJQ CJQ  5.6122
  ACN ACN  12.3713
   CG PHE  1.7000
 H31A XK2  0.0000
  BUK BUK  5.0139
  H25 TSA  1.0000
  DAY DAY  5.0906
  DBK DBK  5.7851
  BRO BRO  6.2077
  DTR DTR  5.9474
  BNP BNP  10.8202
  AWL AWL  8.2705
  BZH BZH  5.1206
  CCN CCN  6.5676
  DEO DEO  5.4637
  BNR BNR  8.9770
  DNP DNP  5.7377
   HE GLU  1.0000
  AXS AXS  5.0850
  AFJ AFJ  9.0559
  CIF CIF  5.5697
  CCM CCM  5.3252
  AIN AIN  6.1962
  CQJ CQJ  5.1798
  BLH BLH  6.2678
  DQY DQY  5.7544
  BDE BDE  5.4955
  AEX AEX  12.6837
   CB MET  2.0000
  DQG DQG  5.6806
  DKY DKY  5.1880
  ALM ALM  6.6918
   H1 TIP  1.0000
  CRJ CRJ  12.8079
  BJE BJE  13.9045
  CMV CMV  6.7466
  BXE BXE  5.8269
  BAP BAP  6.2659
  ANZ ANZ  7.6677
  AJO AJO  6.5031
  DCN DCN  7.4229
  DQK DQK  6.0181
  BMJ BMJ  7.8263
  AXK AXK  6.5476
  CJN CJN  5.1299
  BXI BXI  9.1582
  BGT BGT  6.0982
 HG12 ILE  0.0000
  DJD DJD  5.3523
  AKY AKY  12.5414
  BGZ BGZ  6.4321
  AZY AZY  6.1595
  AVH AVH  6.9097
  ARQ ARQ  6.2863
  ADU ADU  8.6185
  CRC CRC  6.8308
  ARW ARW  7.7755
  AQO AQO  6.1967
  AVV AVV  5.3495
  OE1 GL2  1.4000
  BWE BWE  5.5532
  COY COY  17.0427
  AFK AFK  6.5909
  APT APT  6.4030
  CUW CUW  6.3925
  CLR CLR  7.8598
  BGK BGK  5.4400
  BDY BDY  5.6266
  AOC AOC  6.0935
   CG GL2  2.0000
   CA MET  2.0000
  CRI CRI  5.6405
  BHP BHP  5.9732
  DDH DDH  5.1278
  AQW AQW  5.6492
  H65 XK2  1.0000
  DAF DAF  7.6545
  AEL AEL  5.3808
  CUO CUO  14.0253
  CXM CXM  7.8530
  CCT CCT  7.9533
  AXF AXF  5.2556
  AGE AGE  8.2263
  CRH CRH  12.5970
  BCE BCE  6.1753
  DLR DLR  5.0946
  DDQ DDQ  5.9270
  BFX BFX  5.0718
  DPV DPV  5.5886
  BHD BHD  5.3164
  CD2 HSC  1.7000
    N GL1  1.5000
   CA ARG  2.0000
  APM APM  5.1023
  BAO BAO  5.4883
  AEA AEA  6.2717
  HB1 PHE  0.0000
  C66 XK2  1.7000
  CBU CBU  7.0136
  ACW ACW  8.2099
  CEP CEP  5.0793
  BLS BLS  6.3241
  AXB AXB  6.5708
  ASE ASE  8.8546
  DIJ DIJ  5.8204
  DFC DFC  8.3058
  HG1 GLN  0.0000
  CJV CJV  5.3208
  CUJ CUJ  7.5637
  DSC DSC  6.2928
  DCP DCP  6.5822
  AQK AQK  6.4048
  DIT DIT  5.5269
  ND1 HSE  1.5000
  AZQ AZQ  5.9937
  BEV BEV  6.0342
    C MET  1.7000
  AVP AVP  5.0960
  ANE ANE  7.8354
   H3 XK2  0.0000
  AOW AOW  5.3070
  CQN CQN  10.4301
  AEP AEP  9.0342
  H3' QSI  1.0000
  DNK DNK  5.4467
  ATJ ATJ  5.5973
  O2' QSI  1.4000
   SD MET  1.8500
  DBJ DBJ  7.7914
  ARP ARP  7.3965
  ABH ABH  6.3291
  DMP DMP  5.1854
  DJJ DJJ  5.8363
  HB1 ASN  0.0000
  CUN CUN  10.8299
  AYU AYU  5.0711
  ABO ABO  7.7562
   CA CYS  2.0000
  DGF DGF  6.6380
  BFI BFI  5.9063
  AZJ AZJ  7.1707
  BJZ BJZ  11.0615
  CIX CIX  6.4983
  BFV BFV  6.5138
  ATH ATH  5.2794
  BAH BAH  6.5309
  BFS BFS  9.0628
  AGY AGY  8.0206
  BKW BKW  11.7598
    C GL2  1.7000
  BSD BSD  9.2670
  BVK BVK  6.4014
  AMF AMF  5.0076
  AKA AKA  6.8678
    O PHE  1.4000
 H61A XK2  0.0000
  AIB AIB  6.2869
  HE1 GL2  1.0000
  BEC BEC  5.4840
  AXD AXD  8.6172
  AOZ AOZ  5.7045
  AOE AOE  7.2036
  CPZ CPZ  18.4038
  AGX AGX  8.7326
   CG HSE  1.7000
  DKK DKK  5.7424
  AKB AKB  7.7665
  CKO CKO  5.1823
   N7 XK2  1.5000
  DJW DJW  5.2676
  CMX CMX  5.1394
  CRL CRL  6.5364
  BXY BXY  8.3853
  BNL BNL  5.6515
  BAK BAK  5.3423
  ACJ ACJ  9.3717
  BEG BEG  5.1925
    H SEP  1.0000
  CFJ CFJ  8.8835
  HB2 AS1  0.0000
   SG CYS  1.8500
  HD2 ILE  0.0000
  BZL BZL  6.7716
  ARH ARH  5.6906
  CMR CMR  5.3834
    O HSE  1.4000
  CD1 LEU  2.0000
  CCW CCW  7.1666
  BSA BSA  6.5455
  CXV CXV  10.2205
  CGM CGM  6.9005
  DLW DLW  6.4975
  BRL BRL  8.0102
  BNN BNN  7.5397
  CXQ CXQ  5.8339
  BVG BVG  5.1278
  CE2 TRP  1.7000
  CRZ CRZ  5.8462
  HB1 QSI  0.0000
  BFR BFR  6.8001
  DKS DKS  6.8933
  APN APN  8.9714
  DSN DSN  6.0211
  HB2 CYS  0.0000
  CDW CDW  6.1268
  AZK AZK  7.4594
  BBP BBP  5.9177
  ARX ARX  6.5603
  AOI AOI  6.4228
  BJV BJV  5.2820
  BBC BBC  7.6862
  CWR CWR  7.3823
   CG GLU  2.0000
  COH COH  5.2056
  AHZ AHZ  5.1684
  DIY DIY  5.7552
  CZD CZD  6.3844
  AKH AKH  5.7636
  ADO ADO  21.5934
  DMS DMS  6.5252
  BMK BMK  5.9932
  H63 XK2  1.0000
  DHF DHF  7.1179
  ACU ACU  7.7020
  CPU CPU  15.5141
  CBS CBS  6.8019
 HE22 GLN  1.0000
  ADQ ADQ  5.4055
  ARK ARK  6.0199
   O4 XK2  1.4000
  BXQ BXQ  5.5237
  CLQ CLQ  5.5322
  CSG CSG  5.5133
  BZU BZU  7.0995
  CUQ CUQ  9.1949
  CSZ CSZ  9.3872
  DHL DHL  5.0753
  CVV CVV  7.2876
   HN TYR  1.0000
  AUN AUN  5.1912
  CYD CYD  6.1889
  CUH CUH  5.8060
  DFO DFO  6.1266
  CHC CHC  7.3640
  AMY AMY  11.2309
  BYM BYM  5.6622
  DPF DPF  5.4582
  DLZ DLZ  7.6246
  DHH DHH  5.1485
  AIF AIF  5.5765
  ABZ ABZ  17.3542
  CPE CPE  6.2745
  CNX CNX  5.8568
  CHJ CHJ  6.1506
  APC APC  5.4043
  BJJ BJJ  16.7654
  BQN BQN  9.2597
  CRK CRK  8.5014
  BSO BSO  10.2351
  DCB DCB  5.5756
  BSB BSB  6.0100
    C HSD  1.7000
   HA ARG  0.0000
  DSK DSK  6.7402
  DTG DTG  6.6135
  AYQ AYQ  5.4153
  CYS CYS  9.6820
  DQI DQI  5.2789
  AIZ AIZ  7.2646
  BBN BBN  6.5820
  DGX DGX  6.0192
  DLT DLT  7.5520
  CQK CQK  10.3967
  CRX CRX  13.6003
  AMM AMM  11.3086
  DQN DQN  6.7267
  AVM AVM  5.2163
  CRW CRW  8.7122
 HD12 ILE  0.0000
  ATC ATC  5.0017
  CET CET  7.8513
  DHM DHM  8.1642
  BDL BDL  6.0689
   CB GL1  2.0000
  ATR ATR  5.8221
  C19 TSA  1.7000
  AYB AYB  6.3045
  DOM DOM  5.4351
  DIZ DIZ  5.6204
  AAE AAE  19.0379
  OE1 GLN  1.4000
  AUJ AUJ  6.8246
  BUH BUH  7.4355
  AUX AUX  6.1687
  DNY DNY  7.8010
  H21 TSA  1.0000
  AWD AWD  5.0908
  CYI CYI  5.8426
  CBQ CBQ  5.2659
  AKO AKO  9.9257
  BLR BLR  5.6391
  DLQ DLQ  7.1808
  BSR BSR  6.0462
  BSG BSG  12.2755
   HN ASP  1.0000
 H3'' QSI  0.0000
  DJF DJF  5.4097
  CFZ CFZ  6.3791
  BMG BMG  7.9301
  CFU CFU  5.1197
  ATI ATI  5.1075
  DMN DMN  7.4580
 HG21 ILE  0.0000
   HA ILE  0.0000
   CB HSE  2.0000
  CUX CUX  5.6017
  BCW BCW  6.4372
  BHE BHE  6.1220
  BDC BDC  5.9474
  AFB AFB  10.2324
  BFQ BFQ  5.3171
  BXS BXS  9.6449
  ANW ANW  7.2749
    O CYS  1.4000
  DKT DKT  7.1246
  AQZ AQZ  6.6095
  AMU AMU  7.6800
   C6 XK2  2.0000
  BSW BSW  5.7106
  BMZ BMZ  5.0255
  BWB BWB  6.0298
 HD21 LEU  0.0000
  AHE AHE  6.7797
  ADM ADM  9.9336
    O ASP  1.4000
  AJU AJU  9.6749
  DCW DCW  5.0197
  AQU AQU  5.0884
  DHV DHV  5.7161
  CAS CAS  5.5573
  BOR BOR  8.9553
   N3 QSI  1.5000
  BHC BHC  5.0495
  CFI CFI  7.9437
  ACX ACX  13.0178
  OD2 AS1  1.4000
    H GL2  1.0000
  HB1 GLN  0.0000
  DFU DFU  5.2690
  CKX CKX  6.2171
  CFD CFD  6.5570
  CNI CNI  6.5352
  AQX AQX  6.0180
  DRS DRS  5.4527
  BFP BFP  9.0429
  DKV DKV  5.3520
  CFW CFW  6.6160
    C GL1  1.7000
  COQ COQ  9.5273
  AQF AQF  5.3897
  AVG AVG  7.6740
  C2' QSI  2.0000
 HD13 LEU  0.0000
  AGP AGP  8.2304
  CHO CHO  5.7307
   HB VAL  0.0000
  CSP CSP  9.0643
  CFS CFS  5.8352
  CJS CJS  5.4872
  CAN CAN  5.6974
  AXC AXC  8.2780
   HA VAL  0.0000
  DCA DCA  5.1830
  DBD DBD  6.0380
  AHT AHT  5.4274
  BAN BAN  6.3106
  BCT BCT  6.8386
  BID BID  7.0235
  AQB AQB  5.7478
  BYS BYS  5.9677
  DJB DJB  5.5856
  CVJ CVJ  10.9029
  AOR AOR  10.3020
  CBD CBD  9.1313
  DPB DPB  8.0379
  AUS AUS  6.8472
  ADR ADR  12.1649
  DKO DKO  7.9384
  AHD AHD  7.5660
  CTX CTX  5.3644
  DBR DBR  5.2272
  CKP CKP  5.2350
  ABD ABD  16.6659
  ALE ALE  5.6610
  DCS DCS  7.5433
  CZK CZK  9.9022
  AZH AZH  5.2902
  BHB BHB  5.0508
  BZE BZE  10.2177
  BIM BIM  7.3819
  AAU AAU  15.1175
  CAX CAX  7.5750
  CCG CCG  5.1622
    O QSI  1.4000
  ASK ASK  5.5666
  BOL BOL  6.1330
  BSQ BSQ  6.8191
  CVP CVP  6.0398
  BCK BCK  5.5329
  ARF ARF  5.3981
  CE2 TYR  1.7000
  BRE BRE  5.0418
  H25 XK2  1.0000
  CSI CSI  6.5263
  DIV DIV  8.3085
   CA HYD  2.0000
   NH VDW  0.0000
  C22 XK2  1.7000
  ALF ALF  8.7758
  AKU AKU  6.2812
  DDJ DDJ  9.9719
  H11 TSA  1.0000
  DBL DBL  8.1815
  DKQ DKQ  5.4293
  CVK CVK  5.6628
  BIJ BIJ  5.8505
  CPG CPG  8.8146
   HA CYS  0.0000
  BZY BZY  8.6496
  BMV BMV  7.0983
  BBT BBT  5.0538
  DAJ DAJ  9.6988
  BLG BLG  5.3993
    H TRP  1.0000
  COW COW  8.3679
  BOC BOC  11.7240
  AID AID  13.7996
  AHI AHI  8.9908
  CVI CVI  6.7641
   HN GLU  1.0000
  CRQ CRQ  6.4123
  DCQ DCQ  6.7924
  C70 XK2  1.7000
  AQL AQL  5.9786
   SG HYD  1.8500
  DLV DLV  7.3303
  CTT CTT  7.8635
  BQO BQO  11.6466
    N GLN  1.5000
   CA PRO  2.0000
  CFG CFG  6.0078
  BXX BXX  6.5723
  DTI DTI  6.2691
  DEI DEI  7.5182
  DQC DQC  5.1000
   H6 XK2  0.0000
  BGV BGV  6.0618
  AMN AMN  7.4518
  COT COT  15.6804
  AYO AYO  5.0940
  HB2 ALA  0.0000
  CZX CZX  7.4912
  AFL AFL  5.5159
  DCJ DCJ  5.7356
  CQE CQE  5.4810
  BUD BUD  7.1049
  AFS AFS  5.5951
  AYH AYH  6.9716
  DCU DCU  10.1138
   N2 XK2  1.5000
  TWE TWE  20.0000
   CG LEU  2.0000
  AFA AFA  9.9283
  ATN ATN  6.0104
  AQV AQV  5.1231
   CB LYS  2.0000
  CZ2 TRP  1.7000
  BOU BOU  5.5459
  DGT DGT  8.3747
  AAG AAG  12.0724
  CID CID  5.0653
  DQE DQE  5.7201
  BQK BQK  8.8888
  ARO ARO  7.1150
  ANH ANH  5.4254
  CKU CKU  5.4239
  AOK AOK  5.0764
  CEH CEH  6.9440
  DME DME  5.9314
  DGN DGN  8.0172
  DLD DLD  5.1021
  BIA BIA  5.8304
  ASH ASH  5.3666
  CDT CDT  5.0449
  AMJ AMJ  8.0854
  CBB CBB  6.7240
  BUZ BUZ  6.5257
  BOD BOD  7.2980
  HD1 HSE  1.0000
  AWB AWB  5.0391
  ARE ARE  5.1097
  BMP BMP  7.4881
  CNC CNC  5.0904
  BZK BZK  5.4073
  BLO BLO  7.0216
  BAR BAR  6.9282
  AJQ AJQ  8.3059
  HB1 TRP  0.0000
  BQM BQM  7.4483
  BEN BEN  5.7614
  BGP BGP  6.0847
  DFD DFD  6.9377
  HT2 QSI  1.0000
  CEX CEX  5.0190
  CGD CGD  5.3885
  BTA BTA  8.1429
    N ASP  1.5000
  DFA DFA  5.7634
  CVN CVN  5.5633
   CG GLN  2.0000
  CPH CPH  15.6194
  ABJ ABJ  5.7598
  AGB AGB  18.5348
  CGJ CGJ  5.0304
  AFV AFV  6.0028
  CNB CNB  5.6482
  HG2 GLN  0.0000
  AWZ AWZ  5.2551
  BZC BZC  6.1253
  BFE BFE  5.4982
  CG2 THR  2.0000
  CTK CTK  18.5594
  CTJ CTJ  11.7004
  BXP BXP  6.7700
  BTL BTL  6.4801
  AJH AJH  10.7878
  BCH BCH  5.4033
  CBG CBG  5.2819
  ASB ASB  6.9686
  BLW BLW  7.5032
  COC COC  6.3681
  BUV BUV  6.2306
  BBF BBF  6.1700
  O1S QSI  1.4000
  DLX DLX  6.5003
  ACF ACF  7.7131
  BZJ BZJ  8.5280
  AZU AZU  6.1826
  COP COP  5.4492
   CG PRO  2.0000
  BHO BHO  5.2401
  CGW CGW  6.2332
  BZB BZB  11.0996
   HA SER  0.0000
  BPK BPK  9.9501
  BVL BVL  7.0963
    C SEP  1.7000
  CMI CMI  5.4855
  BUP BUP  6.9502
  ALO ALO  7.8351
    H LEU  1.0000
  CXU CXU  8.3322
  BDO BDO  5.1805
    N AS1  1.5000
  DOQ DOQ  5.9772
  ATQ ATQ  6.8125
   CA HSE  2.0000
  DRT DRT  5.7261
  DPX DPX  5.6736
  AXN AXN  5.7456
  AEG AEG  9.1457
  CYX CYX  7.1179
  BHA BHA  6.7270
  HB2 LEU  0.0000
  CQY CQY  9.1364
   HE GL1  1.0000
  CMP CMP  6.1997
  AGH AGH  9.2140
  DOG DOG  5.7414
  CDQ CDQ  7.1068
  BER BER  5.0824
  AHS AHS  10.6416
  DSI DSI  6.7411
  AQE AQE  6.8353
    N ILE  1.5000
  BHQ BHQ  5.0095
   C2 QSI  1.7000
  CQX CQX  20.3258
  CEA CEA  5.2501
  DEY DEY  6.7213
  ACS ACS  13.3585
  ALK ALK  5.6321
  BBE BBE  5.0877
  CZP CZP  6.2756
  H64 XK2  1.0000
    N HSE  1.5000
  BGN BGN  5.3395
  BQH BQH  11.0127
  AKQ AKQ  6.0388
  AAX AAX  7.2987
  DHG DHG  7.8655
    O HSC  1.4000
  DJZ DJZ  5.4172
  CUA CUA  5.8754
  CRY CRY  9.2533
  BNS BNS  5.3595
  CKK CKK  5.7496
  BJG BJG  8.6648
  SPH NBN  1.5000
  COS COS  5.4562
  BZZ BZZ  5.1354
   HA HIS  0.0000
  DKZ DKZ  6.6942
  ACE ACE  10.1813
  BZA BZA  6.4859
  CNE CNE  5.0895
  HD1 AS1  1.0000
  CIS CIS  5.3190
  BZS BZS  5.4353
  DGQ DGQ  5.4927
   HD ASP  1.0000
  CSW CSW  13.1741
  BRH BRH  7.4205
  CGA CGA  5.3130
  BWO BWO  5.2237
  CLU CLU  5.0392
  CHR CHR  6.2684
  CLT CLT  5.6377
  DEV DEV  6.9665
  ATW ATW  6.6859
  APG APG  7.2966
  BIY BIY  13.8410
  AER AER  11.3267
  CLX CLX  6.3375
  DAC DAC  9.2066
  AHW AHW  5.9029
  DOW DOW  6.3957
  BZV BZV  5.1934
  HB2 GLN  0.0000
  HE2 GL2  1.0000
  DJM DJM  6.5485
  BME BME  12.4547
   HN GLY  1.0000
   HN LYS  1.0000
  BEI BEI  5.4225
  CSK CSK  11.4021
  BKJ BKJ  7.4608
  ALS ALS  7.3907
  BCD BCD  5.0187
  CES CES  5.7131
  CDO CDO  5.4630
  DPA DPA  5.7578
  DOE DOE  5.5773
  CHL CHL  6.1221
  BWM BWM  5.3843
  NE1 TRP  1.5000
  COL COL  5.7536
  CUR CUR  6.0919
    H HSE  1.0000
  BTV BTV  8.4831
   CB PHE  2.0000
  BVE BVE  6.5081
  DBV DBV  5.7576
  DDX DDX  5.1006
  ATT ATT  6.1134
  BQE BQE  5.1870
  AJD AJD  6.9620
  COZ COZ  13.3300
  CNN CNN  5.7485
  BIF BIF  21.6772
  DHO DHO  5.7736
  CPA CPA  13.5791
  CIP CIP  5.2342
  AOF AOF  6.0654
  ADS ADS  7.5889
  DGC DGC  7.4737
   H1 HOH  1.0000
  DAW DAW  5.6510
  BHR BHR  7.8558
  DMD DMD  8.8624
  DNT DNT  5.6082
  CGF CGF  6.9972
  CSJ CSJ  5.3442
  CLS CLS  5.2456
  HA1 GLY  0.0000
  CLK CLK  5.5772
  CRS CRS  5.2191
  AAS AAS  8.8435
   HA LEU  0.0000
  BQX BQX  7.2286
  HZ2 LYS  1.0000
    C ALA  1.7000
   O3 SEP  1.4000
  BYL BYL  5.5619
   CB SER  2.0000
  DMH DMH  6.3524
  CZO CZO  6.1497
  COI COI  5.7250
   HN SER  1.0000
  AND AND  5.5097
  DTO DTO  5.0880
  DEE DEE  7.4594
  CLM CLM  5.3991
  AHN AHN  6.9677
   HE GL2  1.0000
  BDK BDK  8.8290
  OE1 GL1  1.4000
  HB2 QSI  0.0000
  ADT ADT  5.9692
  CUU CUU  5.5169
  CGB CGB  5.7396
  ACM ACM  15.4441
  HB2 HIS  0.0000
 HD21 ASN  1.0000
    O HOH  1.4000
  HD2 PHE  1.0000
  BKM BKM  5.2403
   HA ASN  0.0000
  DQL DQL  5.1749
  ASM ASM  9.0831
  DIN DIN  6.3923
   HG LEU  0.0000
  DQO DQO  7.2725
  CEZ CEZ  5.8297
  HB2 ASN  0.0000
  DHY DHY  5.5671
  BBS BBS  6.2727
  CML CML  6.6632
  AZP AZP  5.2580
  HE3 MET  0.0000
  BWZ BWZ  5.7393
  CGU CGU  6.3109
  BVJ BVJ  5.6466
   CA GL1  2.0000
  BEK BEK  5.5663
  DBF DBF  7.0915
  CWA CWA  5.9876
  CUP CUP  8.7766
  CTO CTO  7.4459
  BPE BPE  6.1789
  ANU ANU  7.7334
  AME AME  5.4285
 HG23 THR  0.0000
  DNG DNG  8.0479
  DCZ DCZ  6.7850
  CTM CTM  13.8805
  ADF ADF  5.8497
  DMW DMW  7.1818
  BBG BBG  5.6307
   HA GL1  0.0000
  CJY CJY  8.1190
  BJO BJO  11.4073
  CYA CYA  5.2103
  CLD CLD  5.2058
  AJP AJP  5.6068
  DQD DQD  7.2756
  CTR CTR  5.9731
  COX COX  16.3008
   HA PRO  0.0000
  BQB BQB  7.1734
  BDZ BDZ  5.1462
  CJR CJR  5.3578
  DFW DFW  5.2964
  DGA DGA  7.3939
  BOY BOY  10.4084
  DTK DTK  6.1243
  AJF AJF  10.3054
  DOY DOY  5.8542
  ND1 HSD  1.5000
  BTZ BTZ  7.8939
  BTB BTB  5.4199
  CYE CYE  8.0703
  ABK ABK  11.0435
  BSP BSP  6.9402
  CMD CMD  5.9696
  AKL AKL  6.6345
 HG23 ILE  0.0000
  AHF AHF  6.0055
  DAU DAU  5.9503
  DPU DPU  6.3707
  BVR BVR  8.3635
  DEN DEN  6.1596
  AAP AAP  17.4517
  BKY BKY  16.1210
  BWA BWA  5.6775
    H GLU  1.0000
  DTN DTN  6.6476
  DQM DQM  5.0876
  CHH CHH  6.3474
  BTT BTT  6.4376
  ABV ABV  10.7246
  ND2 ASN  1.5000
  BVN BVN  5.5072
  BMH BMH  8.6971
  DST DST  6.5900
  BGO BGO  5.4717
   CG TRP  1.7000
  DSQ DSQ  5.6721
  CD2 TRP  1.7000
  DCM DCM  9.4489
  AUM AUM  6.7938
  H14 TSA  1.0000
  DRF DRF  7.6183
    O ILE  1.4000
  DTP DTP  5.5596
  AWW AWW  5.3948
  BMX BMX  6.1757
  AXX AXX  5.6453
   CB AS2  2.0000
  DKH DKH  5.4184
  NE2 HSC  1.5000
  BOZ BOZ  14.0063
  ANA ANA  7.0396
  CPF CPF  18.6336
  AWH AWH  6.6753
  AIV AIV  6.7397
  CFK CFK  5.0336
  O24 TSA  1.4000
  DHZ DHZ  5.3425
  AHC AHC  9.9605
    H HYD  1.0000
  CAR CAR  5.6028
  ARN ARN  7.0528
  DLS DLS  5.4750
    O ALA  1.4000
  ANM ANM  5.6019
  DNI DNI  6.7809
  HB2 TYR  0.0000
  DKB DKB  5.2172
   CA ASN  2.0000
  CIA CIA  6.0663
  BEM BEM  5.9739
  CPX CPX  20.2571
  DAX DAX  7.6681
   CA LYS  2.0000
  CWS CWS  7.1674
  BOA BOA  5.4685
  BYF BYF  6.1124
  BIW BIW  5.1842
  HG1 GL2  0.0000
  DSU DSU  5.6839
  DJC DJC  5.5344
  CZR CZR  7.8599
  AFC AFC  7.1494
  BXU BXU  6.9761
   CG GL1  2.0000
  CVR CVR  5.9615
  AZS AZS  6.4269
  DQV DQV  5.2213
  BBV BBV  8.2470
  BES BES  6.9844
  BDP BDP  8.8270
  CVX CVX  5.7932
  CTF CTF  8.3174
  CPM CPM  8.1613
  CDK CDK  6.9512
  ANR ANR  8.9176
  H74 XK2  1.0000
  AWJ AWJ  5.0068
  CIY CIY  5.4359
  HB2 GL1  0.0000
  CQU CQU  6.5151
  CJT CJT  5.2597
  BXG BXG  8.5690
  BOF BOF  12.4941
  BDJ BDJ  6.6590
  DTM DTM  5.2076
 HG11 VAL  0.0000
  BFN BFN  6.2483
  BML BML  5.5277
  CHM CHM  5.4609
  CBJ CBJ  7.0957
  ARA ARA  6.1688
  AJC AJC  5.6268
  DAE DAE  5.3985
  AQN AQN  6.1468
  HB1 HYD  0.0000
  DQX DQX  5.2004
  BZX BZX  5.8329
  CG1 VAL  2.0000
  CZW CZW  7.1507
  AJY AJY  7.6148
  CIN CIN  6.3372
  C63 XK2  1.7000
  DCT DCT  6.7032
  CPV CPV  8.5920
  BKE BKE  12.2531
    N TYR  1.5000
  DEJ DEJ  5.4706
  ABS ABS  12.3538
  CCO CCO  9.7466
  CIO CIO  6.4008
  BKG BKG  5.7145
    C TYR  1.7000
  BMC BMC  8.0748
  CAQ CAQ  7.6234
  BDN BDN  10.5042
  BQQ BQQ  8.7674
  AHJ AHJ  5.9290
  CLN CLN  6.5818
  ACP ACP  11.3417
  DPM DPM  7.1850
  CMC CMC  5.1735
  BVT BVT  5.9257
  CTN CTN  12.0625
  DHS DHS  6.3972
  CNJ CNJ  6.0027
  AXL AXL  8.3867
  AEH AEH  9.7103
  ACB ACB  21.1604
  BEL BEL  5.6399
  DHB DHB  5.5942
  BRX BRX  9.4223
  C73 XK2  1.7000
   NZ LYS  2.0000
    N HYD  1.5000
  HG2 GL1  0.0000
 HE22 QSI  1.0000
  CTL CTL  9.2807
  C76 XK2  1.7000
  DLH DLH  6.3379
  AJK AJK  7.6406
  CBP CBP  5.1149
  ATM ATM  8.4270
  ASO ASO  5.7271
  SPH SPH  1.5000
  AJN AJN  8.4243
  AYC AYC  7.3623
  H67 XK2  1.0000
  AAZ AAZ  17.7391
  HE1 GLU  1.0000
  HB2 MET  0.0000
    H SER  1.0000
  CZC CZC  9.9613
  ABA ABA  8.1348
  ATK ATK  5.9369
  DJK DJK  6.7462
  DMT DMT  5.4150
  HB1 HSC  0.0000
  CPP CPP  18.7138
  BGL BGL  5.2996
  CKD CKD  6.0767
  BJN BJN  19.1092
  AAT AAT  6.7085
  HZ2 TRP  1.0000
  H21 XK2  1.0000
  C71 XK2  1.7000
  DCD DCD  9.0540
  CHI CHI  5.3001
  BSZ BSZ  7.3519
   C3 TSA  2.0000
  DQA DQA  5.2040
  DEP DEP  6.0854
  HT1 QSI  1.0000
  ATY ATY  5.6787
  BSS BSS  5.7634
  DFP DFP  9.1473
  ACK ACK  8.3575
  BQL BQL  5.5409
  DKE DKE  6.0774
  DRZ DRZ  5.1695
  BRV BRV  8.2755
  DRI DRI  5.0040
  BZT BZT  5.6755
  OE2 GL2  1.4000
  DTL DTL  5.7167
  ADK ADK  6.1454
  BJY BJY  7.3215
    P SEP  1.9000
  CVC CVC  5.3707
  HO4 XK2  1.0000
  AVN AVN  5.1982
  DHR DHR  8.6526
    O SEP  1.4000
  ANQ ANQ  5.7189
  CPO CPO  5.3250
  CAZ CAZ  10.1498
  DDS DDS  6.3267
  ASZ ASZ  6.2218
  CER CER  5.4388
  AQM AQM  6.0934
  DOZ DOZ  5.3117
  CFX CFX  5.6865
  CNG CNG  5.3900
  CFV CFV  5.0375
  DRX DRX  5.4308
  DOJ DOJ  7.0541
  AGW AGW  13.6042
  CVH CVH  5.7478
  ART ART  5.2054
  DRQ DRQ  6.6289
  DLJ DLJ  6.7655
  ACH ACH  13.7025
  DET DET  6.4514
  CEE CEE  5.4088
  AGO AGO  7.4859
  AWY AWY  5.7249
  AUO AUO  9.9991
  AOG AOG  6.0592
   OG SER  1.4000
  C77 XK2  1.7000
   HN HIS  1.0000
  HE2 HSC  1.0000
  CDA CDA  9.6839
  BKZ BKZ  15.0224
  CPB CPB  16.0925
   CG AS2  1.7000
  CWV CWV  8.0866
    S QSI  1.8500
  AIG AIG  8.3964
  CFY CFY  9.0835
  CSE CSE  5.3107
  BTI BTI  10.4789
  CTZ CTZ  7.6508
  DSH DSH  6.2122
  ATZ ATZ  7.5305
  DKI DKI  6.2156
  CZJ CZJ  7.1403
  AUI AUI  5.6242
  DON DON  5.0933
  BCO BCO  7.0810
  CIZ CIZ  5.8100
  CXJ CXJ  13.4249
  BUA BUA  8.4247
  CE3 TRP  1.7000
  BKD BKD  10.6371
  HD2 HSD  1.0000
   HA QSI  0.0000
    O HIS  1.4000
    N LEU  1.5000
  BPS BPS  7.8944
    C HSE  1.7000
  HZ3 LYS  1.0000
  DOO DOO  5.2607
  DNZ DNZ  5.2823
    H VAL  1.0000
  DNA DNA  6.6711
    N GL2  1.5000
  HE2 LYS  0.0000
  CKH CKH  5.0890
  AEB AEB  7.2501
  BFM BFM  6.4342
  DOP DOP  6.3632
  DFL DFL  8.0632
  C64 XK2  1.7000
  HB1 SER  0.0000
  CWT CWT  6.1756
  CDH CDH  5.3207
  DGV DGV  5.5576
  CYW CYW  8.0984
  HE1 MET  0.0000
  AGR AGR  6.0161
  CQM CQM  16.8884
  DLI DLI  6.7006
  ANG ANG  8.4484
  BCB BCB  5.5592
  AYG AYG  5.4368
  AOU AOU  7.1165
  ADN ADN  15.0129
  H1' QSI  0.0000
  AWT AWT  5.9370
  BSL BSL  6.0437
  AAM AAM  14.4831
  ABC ABC  5.6396
  DDR DDR  6.2805
  DSY DSY  6.8156
   O1 TSA  1.4000
  CRU CRU  7.6036
  BTH BTH  7.3698
  C65 XK2  1.7000
  DGI DGI  8.9144
  DFI DFI  5.2030
  DFG DFG  7.3052
  BDV BDV  6.5527
  CUY CUY  9.2906
  ABQ ABQ  9.9519
  AOX AOX  5.7587
  AQY AQY  5.8140
  AFX AFX  12.3296
  APB APB  6.4176
  DIA DIA  6.3954
  AFG AFG  6.3380
   HN LEU  1.0000
  CVZ CVZ  10.6225
  BRD BRD  6.0080
  BOK BOK  6.9939
  AMQ AMQ  5.5111
  BAE BAE  5.2896
  AQH AQH  5.1791
  CCY CCY  5.4002
  AHL AHL  8.4846
  BLJ BLJ  5.4519
  AHH AHH  14.3803
   CG HSC  1.7000
  CVB CVB  10.9936
  DOD DOD  5.0434
  BFC BFC  5.1698
 HD11 LEU  0.0000
  ARG ARG  5.0828
  CCP CCP  5.5540
    H GLY  1.0000
  AJT AJT  8.4821
  DCR DCR  5.0676
  APO APO  5.2205
  CAW CAW  10.3380
   CB VAL  2.0000
  CNP CNP  6.0033
  ALT ALT  7.5796
  AJI AJI  8.4719
  DRW DRW  6.4326
  DCI DCI  9.0385
  C22 TSA  1.7000
  COJ COJ  5.9359
  CDB CDB  5.0552
  AVX AVX  5.5285
  BTY BTY  6.0712
  CFF CFF  6.0843
  BVB BVB  6.9065
    C QSI  1.7000
  DHU DHU  5.1980
   HA ALA  0.0000
  DRR DRR  5.3406
  AVQ AVQ  6.5986
  CLJ CLJ  5.2141
  BNZ BNZ  6.8503
  CDE CDE  5.0610
  CSN CSN  6.4060
  BSF BSF  5.0549
  AUL AUL  5.5110
  AHU AHU  7.4023
  NH2 ARG  1.5000
  CWG CWG  8.3254
  AKT AKT  5.0586
  HE1 PHE  1.0000
  BEH BEH  7.2922
  CFQ CFQ  5.5443
  AKX AKX  6.4244
   CA SEP  2.0000
  CGT CGT  5.2618
  ACA ACA  6.6520
  ADE ADE  5.3949
    H TYR  1.0000
  AYS AYS  6.9435
  DRV DRV  6.4290
  BEB BEB  5.9581
  AXO AXO  9.3998
  DQP DQP  6.0912
  CGH CGH  6.1649
  BMF BMF  5.8853
    H GL1  1.0000
  OG1 THR  1.4000
    C HIS  1.7000
    N PRO  1.5000
  AII AII  9.4245
  BRI BRI  11.0605
  DIS DIS  7.8597
  BBK BBK  7.2533
  AFM AFM  5.0014
    O MET  1.4000
  COM COM  5.1289
  CJH CJH  6.0872
  BQW BQW  8.5881
  BAY BAY  5.1486
   NE ARG  1.5000
  CCR CCR  5.8848
    H HSD  1.0000
  AJM AJM  7.0404
  CNU CNU  6.1468
  DEX DEX  5.6369
  CAJ CAJ  5.0522
  BBI BBI  5.8884
  CQZ CQZ  9.3319
  CIQ CIQ  5.2086
  ALJ ALJ  5.5677
  BJW BJW  16.3284
  AVE AVE  5.6081
  CNF CNF  5.2898
  DRK DRK  7.1633
  BJQ BJQ  17.1882
   HA GLN  0.0000
  DCO DCO  9.3940
  HB2 ASP  0.0000
  DNW DNW  5.7082
  DHE DHE  8.6399
  HD1 PRO  0.0000
  AGK AGK  9.6824
  DSB DSB  5.9094
   HN AS1  1.0000
  HE2 HIS  1.0000
 HG21 THR  0.0000
  DJY DJY  5.0581
  DJN DJN  6.3472
  BSV BSV  6.8873
  BAT BAT  7.5746
  CAD CAD  5.7218
  AVS AVS  5.5966
  AKP AKP  5.4127
  CIV CIV  5.1146
  APP APP  5.1042
  BUB BUB  6.4490
  DEH DEH  6.4657
  AGM AGM  5.3658
  AUQ AUQ  9.2461
  CMG CMG  6.1314
  COA COA  5.9521
  AJX AJX  6.6387
  AJV AJV  7.7542
  AFU AFU  8.9394
  ANV ANV  6.5686
   CZ TYR  1.7000
 HD12 LEU  0.0000
  DKG DKG  5.0528
  DSP DSP  5.8225
  H33 XK2  1.0000
  C36 XK2  1.7000
   CB ALA  2.0000
  CJI CJI  5.6597
  ARB ARB  7.3027
  DPL DPL  5.9399
  DLK DLK  5.7041
  BCA BCA  7.9891
  ABL ABL  8.4142
  BZG BZG  5.2874
  AUF AUF  5.0845
  CWB CWB  7.6224
  BHL BHL  6.4337
  CD2 HSD  1.7000
  BYG BYG  6.5177
  BMM BMM  13.2080
  HB1 TYR  0.0000
  CKL CKL  5.3506
   HN ILE  1.0000
  CD2 HIS  1.7000
  BIQ BIQ  6.1868
  C62 XK2  1.7000
  HG1 LYS  0.0000
  CDU CDU  7.7748
  AYM AYM  6.4569
  DJE DJE  6.6431
  HD1 TYR  1.0000
  C23 XK2  1.7000
  DCE DCE  6.7396
  CIT CIT  5.0868
  BSN BSN  5.3712
  ABX ABX  11.5875
  CIK CIK  7.4975
  DOC DOC  6.2408
  CKM CKM  5.6075
  BWQ BWQ  5.4161
  CEV CEV  6.6590
  BYO BYO  6.7010
  BTS BTS  6.4875
  CNQ CNQ  5.6246
  AGA AGA  6.9071
  CLC CLC  6.9142
  CLG CLG  5.0364
  AUC AUC  6.6709
  HG1 QSI  0.0000
  DTB DTB  5.1493
  DRY DRY  6.9701
  CKR CKR  6.8556
  BQD BQD  6.7787
  CLY CLY  5.8472
  AZX AZX  5.3714
  ASI ASI  6.1096
  AZA AZA  5.1362
  CKE CKE  5.2381
    H ASN  1.0000
  HZ1 LYS  1.0000
  CCS CCS  5.6413
  CJB CJB  8.1686
  DQS DQS  5.6731
  BXD BXD  5.7172
  BKP BKP  15.1462
  CNR CNR  5.0680
  HB1 GL2  0.0000
  CKQ CKQ  6.5728
  DPO DPO  5.3645
   OH TYR  1.4000
  C34 XK2  1.7000
  DFK DFK  5.3521
    O PRO  1.4000
  BWG BWG  7.3004
  AEZ AEZ  15.1061
   H4 TSA  1.0000
  DGW DGW  5.5138
  BYT BYT  7.9030
  BQZ BQZ  5.3776
  AZE AZE  6.4940
  BHN BHN  6.2531
  CWI CWI  6.8140
   CD GL2  1.7000
  CAU CAU  5.3958
  AZN AZN  6.0313
  CYM CYM  12.8108
  AKZ AKZ  5.6585
  CUB CUB  7.2660
  CE2 PHE  1.7000
  DDK DDK  8.1443
    H THR  1.0000
    H LYS  1.0000
  DDF DDF  7.3211
  DPZ DPZ  5.6832
  DJL DJL  6.8976
  AIJ AIJ  7.8411
  BKQ BKQ  6.0847
  BFL BFL  5.5626
  DNB DNB  5.7865
  CXP CXP  6.2478
  AXU AXU  7.7017
  AUV AUV  5.3357
  BWR BWR  6.4567
    C THR  1.7000
  CXS CXS  6.9043
  AWE AWE  8.9494
  DBU DBU  5.8521
  CKC CKC  5.9830
  BGG BGG  5.0751
  CRR CRR  13.0919
  CZE CZE  5.8380
  BVM BVM  6.7878
  DRC DRC  5.3930
  AKE AKE  7.2095
  BTP BTP  5.8518
  AWG AWG  5.7554
  OD1 AS1  1.4000
  DHI DHI  5.7835
  AEE AEE  6.0643
 HD23 LEU  0.0000
  CYF CYF  6.4780
  HG1 SER  1.0000
  BTE BTE  5.1230
 HH22 ARG  1.0000
  CCX CCX  6.1949
  DRP DRP  6.8905
  DDW DDW  6.3757
  DCF DCF  5.5939
  DAN DAN  7.6299
  CAK CAK  5.9380
  AXV AXV  5.1390
  DFR DFR  6.5994
  DAB DAB  6.7072
  DIF DIF  5.4858
  BVS BVS  6.2533
  DOR DOR  5.4157
  AGL AGL  5.1850
   CB GLU  2.0000
  BZW BZW  6.5996
  BRA BRA  11.0838
   H8 QSI  1.0000
  CJP CJP  6.7279
  BPC BPC  6.3981
  AGI AGI  6.0085
  BCU BCU  5.6764
  AMR AMR  5.0069
  HD2 PRO  0.0000
  BPO BPO  6.3352
  ARU ARU  5.4988
  DRG DRG  5.8650
  BSH BSH  6.6696
  AAK AAK  5.3364
  BTW BTW  7.6987
  AQJ AQJ  7.3917
  AFO AFO  10.7712
  AUH AUH  5.8665
  ATS ATS  9.1973
  H10 QSI  1.0000
  HD2 HIS  1.0000
  DEL DEL  5.7451
  DDB DDB  6.7309
  AIE AIE  6.7674
  CZT CZT  5.4273
  DBM DBM  5.5111
  BKK BKK  6.0062
  DBN DBN  9.2964
  DPH DPH  5.6208
  AYR AYR  5.2340
   CA TYR  2.0000
  DPT DPT  5.6477
  BBU BBU  5.0679
  AQT AQT  6.2024
  CWC CWC  5.1525
  ATO ATO  5.1973
  CCU CCU  8.1014
  BMW BMW  6.3606
  ADH ADH  9.5466
  DCK DCK  6.5606
  GRD GRD  0.0000
  CQV CQV  9.5616
  CGK CGK  7.3985
  CYN CYN  7.6727
  HE2 GL1  1.0000
  DAD DAD  8.4656
    N CYS  1.5000
  CAC CAC  6.6749
  AMS AMS  9.9343
  CQD CQD  5.2261
  BXH BXH  6.8307
  BHX BHX  6.3194
 HD13 ILE  0.0000
  BUY BUY  6.5125
  BUU BUU  5.0889
  CQB CQB  20.0535
  DIH DIH  5.9971
  CPI CPI  8.1156
  CNZ CNZ  5.4048
  BFT BFT  6.1771
  CKV CKV  6.2938
  BUO BUO  6.5625
  BAI BAI  6.6907
  DMI DMI  7.3640
  BGH BGH  5.9339
   HN HSE  1.0000
   CB HSD  2.0000
  ASV ASV  6.6441
  BUW BUW  7.9429
  BKL BKL  9.4408
  AJE AJE  8.7315
  CUE CUE  5.8992
  BLU BLU  7.5879
   HA TYR  0.0000
    N SEP  1.5000
  AEV AEV  10.6226
  BZO BZO  6.9375
    O TRP  1.4000
  DCV DCV  5.9010
  OD2 AS2  1.4000
  BFB BFB  5.9214
  AMD AMD  5.5467
   CA HSD  2.0000
  BEF BEF  5.4778
  APK APK  8.9564
  AKM AKM  7.7204
  APU APU  5.0875
  CSY CSY  8.2252
  C10 TSA  2.0000
  SP1 SP1  1.0000
  H7A XK2  0.0000
  CNW CNW  5.3291
   H2 HOH  1.0000
  DOX DOX  5.0703
  CUI CUI  6.5684
  CJC CJC  6.0313
  BNY BNY  17.2231
  ADB ADB  7.0052
  HD2 TYR  1.0000
  HE1 HSD  1.0000
  HB1 ASP  0.0000
  C79 XK2  1.7000
   CA LEU  2.0000
  BMO BMO  8.1038
  BGM BGM  7.0529
  BKB BKB  10.2652
  ADX ADX  5.1496
  DEQ DEQ  6.1942
  ASJ ASJ  9.8818
  HB2 SEP  0.0000
   HA HSD  0.0000
  ABE ABE  17.9366
  CQG CQG  5.7702
  HZ3 TRP  1.0000
  AIO AIO  14.6963
  BEQ BEQ  5.3318
  BLL BLL  5.6658
  CJZ CJZ  6.1020
  CD1 TYR  1.7000
  CFT CFT  5.1646
  BPV BPV  7.2745
  CHK CHK  5.9161
 DUM2 DUM  0.0000
  AMH AMH  6.7846
  ATP ATP  5.5627
  HG2 GLU  0.0000
  CYB CYB  7.9421
  CRE CRE  10.1596
   HD AS1  1.0000
   O5 XK2  1.4000
  CQP CQP  6.2728
  DLB DLB  8.2740
  DQT DQT  5.3625
  CNT CNT  6.0475
  DDV DDV  6.1071
  BOJ BOJ  8.8834
  BIR BIR  13.0812
  CDZ CDZ  7.1738
  AEC AEC  8.1817
   HN VAL  1.0000
    N SER  1.5000
  AZV AZV  5.5171
  BPN BPN  6.0776
  CRT CRT  8.7777
  HE1 LYS  0.0000
  CTW CTW  9.0281
  OH2 OH2  1.4000
  AYN AYN  6.3176
  BCV BCV  6.9391
  AVJ AVJ  5.6367
  AIH AIH  7.0682
  BAF BAF  5.4054
  AMC AMC  6.3832
  DPR DPR  5.1025
  DNJ DNJ  5.8537
  BRM BRM  9.7499
  AVR AVR  5.8399
  CCV CCV  5.3523
  COD COD  7.1209
    O HYD  1.4000
  AEQ AEQ  8.6205
  CJE CJE  6.8058
   CA QSI  2.0000
  ARY ARY  6.8425
   H5 XK2  0.0000
   HN HSD  1.0000
  C17 TSA  2.0000
  DBZ DBZ  5.5610
  CFE CFE  5.3032
  BTJ BTJ  6.5986
  CJJ CJJ  8.5558
  AZR AZR  5.6054
    N HSC  1.5000
  DMR DMR  6.7230
  BWI BWI  8.6657
  BHG BHG  5.4702
  BSM BSM  7.5322
  ANK ANK  5.4566
   CA HSC  2.0000
  BVV BVV  7.2703
  DNL DNL  6.3507
  BRW BRW  10.6526
  DGJ DGJ  8.0095
  BUJ BUJ  5.0707
  DQB DQB  5.3796
  H20 TSA  1.0000
  CXO CXO  7.2103
  DRA DRA  5.4799
  BIP BIP  10.4893
  AJZ AJZ  7.6070
  DHA DHA  5.4137
  BKR BKR  8.9438
  BYK BYK  6.6832
  ACL ACL  6.6766
  AZT AZT  5.8171
  HG1 PRO  0.0000
  BOX BOX  5.3476
  CVF CVF  6.1544
  ALP ALP  6.9673
  AAR AAR  18.2271
  CUV CUV  6.1587
  DGR DGR  6.1548
  CIE CIE  6.3875
  DLF DLF  6.4566
  ASU ASU  5.6237
   CB HYD  2.0000
  CMO CMO  7.0303
  BWH BWH  6.2838
  CXD CXD  6.8449
  ADY ADY  5.0404
  ALR ALR  7.7448
  SPH BON  1.5000
  BKX BKX  16.3591
  DBG DBG  7.2239
  CED CED  7.1131
  BQT BQT  9.7321
  DBW DBW  5.9229
  CHF CHF  8.8850
  CIU CIU  5.4457
  C26 XK2  1.7000
  BPD BPD  5.2972
  ASA ASA  5.2150
  CPS CPS  15.1869
 HH21 ARG  1.0000
  BJK BJK  13.3016
  CUM CUM  6.8170
   N1 QSI  1.5000
  BLM BLM  7.7552
  BVI BVI  7.9099
   HE ARG  1.0000
  CEY CEY  7.0185
  CG2 ILE  2.0000
  H78 XK2  1.0000
  CDC CDC  8.3630
  CCL CCL  7.9105
  DKL DKL  6.9708
  CST CST  5.7447
  HB2 GL2  0.0000
  DOB DOB  7.1012
  AGU AGU  11.3577
  BTU BTU  6.5418
  DMX DMX  6.1759
  CSH CSH  19.2251
  AQS AQS  6.8578
  CTU CTU  5.6283
  BXL BXL  5.3935
  AFP AFP  11.5035
  HB1 LYS  0.0000
   HA AS2  0.0000
  BSJ BSJ  6.9364
   CA AS1  2.0000
  BPP BPP  8.2260
  CAP CAP  6.0671
  BOI BOI  5.8734
  AJJ AJJ  9.5379
   HZ PHE  1.0000
  DHQ DHQ  5.0398
 HD11 ILE  0.0000
   HA GL2  0.0000
  CZV CZV  6.3588
  ALY ALY  8.0896
  HD1 PHE  1.0000
  C27 XK2  1.7000
   CA GLU  2.0000
  AZB AZB  5.1915
  BHS BHS  5.2263
  CCH CCH  6.0018
    H PHE  1.0000
  BFW BFW  5.1740
  BEJ BEJ  5.2694
  HG2 GL2  0.0000
  HB1 HSD  0.0000
  AAH AAH  7.5629
  DCH DCH  7.4374
  AXW AXW  5.3333
  APZ APZ  5.8180
  CE1 HSC  1.7000
  AON AON  5.9907
  COV COV  15.1180
  BIK BIK  8.8879
   H2 OH2  1.0000
  DBI DBI  6.4420
  BAV BAV  5.7835
  BBA BBA  5.5954
  CDY CDY  5.8770
  HB1 ALA  0.0000
  BZR BZR  7.1866
  HB1 CYS  0.0000
  DSG DSG  5.3215
  AVA AVA  5.1246
  O4' QSI  1.4000
   CE LYS  2.0000
  BNJ BNJ  11.7714
  BMA BMA  6.5602
  CUF CUF  5.9725
  CDV CDV  6.7683
  BUT BUT  5.3102
  BEP BEP  5.1996
  ALH ALH  8.1424
    C PRO  1.7000
  H62 QSI  1.0000
  BIT BIT  7.5869
  DNV DNV  6.6923
  C4' QSI  2.0000
  BNG BNG  7.3037
  DJU DJU  7.8345
  DML DML  6.2263
  CWJ CWJ  5.0012
  CSF CSF  17.2996
    H AS1  1.0000
  BBD BBD  5.9588
  H4' QSI  0.0000
  CDG CDG  5.9659
  AIM AIM  5.1766
  CCC CCC  6.7365
  AZW AZW  5.1111
  CBC CBC  5.1350
  DSO DSO  5.2707
  ALZ ALZ  6.3006
  DJG DJG  5.7055
  CNL CNL  5.4409
  CJK CJK  5.9723
  AQA AQA  6.7438
  HD1 HIS  1.0000
  AAC AAC  5.8465
    C HSC  1.7000
  BDH BDH  5.2427
  DMB DMB  5.8497
  CD2 TYR  1.7000
  AAN AAN  16.4878
  CMJ CMJ  5.1771
  AWI AWI  6.3164
  BRJ BRJ  6.0203
  CQR CQR  13.3620
  HD2 HSC  1.0000
  BHU BHU  6.7319
  BDF BDF  5.3673
   CA AS2  2.0000
  BFF BFF  5.8460
  CSA CSA  9.0412
  CIL CIL  6.5391
  H26 XK2  1.0000
  DDM DDM  5.4758
  CMY CMY  5.0457
  CDN CDN  5.1357
  BGB BGB  5.3116
  HE2 HSD  1.0000
  BIX BIX  5.0233
  BRG BRG  6.9247
   CE MET  2.0000
  BGS BGS  5.0693
  AIT AIT  7.3195
  ACV ACV  8.3912
  CRF CRF  5.6401
  AWR AWR  7.2497
  AIA AIA  7.2950
  AEN AEN  7.5542
    C VAL  1.7000
    C AS2  1.7000
  HD1 ARG  0.0000
  CAT CAT  7.9459
  BYX BYX  8.0390
  DBC DBC  6.3939
  CNO CNO  5.2507
  CMZ CMZ  5.0047
  CFB CFB  5.0531
  BOS BOS  8.3587
  AWO AWO  5.6712
  DFY DFY  5.1179
  CLB CLB  5.3207
  HD2 LYS  0.0000
  DFV DFV  5.1837
  BKN BKN  16.8127
   HN GL2  1.0000
  DLM DLM  7.9596
  BGE BGE  5.5533
  AQQ AQQ  6.2994
  DND DND  5.5659
  DJA DJA  5.0724
  CEB CEB  6.2915
  ANT ANT  5.2272
   C2 TSA  2.0000
  OH2 TIP  1.4000
  DKD DKD  5.5105
  AMW AMW  7.1011
  AYD AYD  7.0458
  BCP BCP  5.7152
 H5'' QSI  0.0000
  BQJ BQJ  10.0913
 HH12 ARG  1.0000
  BPI BPI  6.6046
  DAO DAO  6.0629
   CD LYS  2.0000
   CB AS1  2.0000
  HB2 PRO  0.0000
  DJR DJR  6.6736
  HB2 HSC  0.0000
  CJM CJM  6.7005
  DJQ DJQ  6.2408
  BHK BHK  7.9857
   CA THR  2.0000
  DPJ DPJ  5.8685
  CZM CZM  6.5476
  H7B XK2  0.0000
  AXZ AXZ  8.6537
  AUT AUT  5.0441
   CD ARG  2.0000
  HD1 TRP  1.0000
  CWZ CWZ  13.1052
   CG HSD  1.7000
  AOM AOM  8.1415
  BDR BDR  5.4337
  ADC ADC  6.9538
  CKA CKA  5.2830
  CVY CVY  10.4473
  BPH BPH  5.6751
  OD1 ASP  1.4000
  CXX CXX  7.1422
    C ASN  1.7000
  CHT CHT  6.5463
  ASP ASP  7.2396
 H61B XK2  0.0000
  DEC DEC  5.7533
  AVL AVL  5.2322
  ASW ASW  5.4086
  AMV AMV  8.3737
  CCZ CCZ  5.5826
  DLA DLA  6.0405
  BYJ BYJ  5.4229
  AAQ AAQ  13.7817
  AOS AOS  7.1841
  DKA DKA  5.8498
  CFP CFP  5.2891
  DPC DPC  5.9494
  HD2 HSE  1.0000
  BGJ BGJ  7.2656
    D max  0.0000
    O AS2  1.4000
  DIK DIK  5.0075
  BKO BKO  5.8825
  BLZ BLZ  7.1254
 HG12 VAL  0.0000
  BJA BJA  8.2756
  AUP AUP  6.0293
    N THR  1.5000
  BUG BUG  5.8963
  CIJ CIJ  6.5813
  AWM AWM  7.6779
  BTX BTX  5.7361
  DOA DOA  6.9267
  DJH DJH  7.5361
  AVO AVO  8.0944
   CB THR  2.0000
  CAO CAO  10.2139
  DDZ DDZ  6.9578
  BIB BIB  5.7757
  C31 XK2  2.0000
  CCE CCE  5.1917
  BIV BIV  7.6144
  SP2 SP2  1.5000
  HG1 THR  1.0000
  BWD BWD  7.5137
  CD1 ILE  2.0000
  BYR BYR  5.0614
  ARL ARL  5.1073
  AEO AEO  5.8321
  DLL DLL  5.3281
  CWF CWF  8.1472
  APH APH  6.1857
  AUA AUA  5.2748
  AFE AFE  5.0535
  AEY AEY  5.6357
  APD APD  8.0011
  BAS BAS  5.3519
    O LEU  1.4000
  DDE DDE  8.8129
  APY APY  5.8824
   CA TRP  2.0000
   H2 TIP  1.0000
  C78 XK2  1.7000
  AZZ AZZ  5.1626
  HB1 HIS  0.0000
  BBR BBR  6.1557
  CFC CFC  5.4599
  CJF CJF  5.4684
  AKC AKC  5.4483
  CPW CPW  13.2714
  H26 TSA  1.0000
  AIP AIP  8.0340
  DFE DFE  7.4376
  CAB CAB  6.4085
  CNA CNA  5.7504
   CB ASN  2.0000
  CQQ CQQ  9.5653
  CGX CGX  5.3739
  CTB CTB  7.4019
  AKI AKI  9.3367
  HD1 ASP  1.0000
  H16 TSA  1.0000
    N ASN  1.5000
  DGG DGG  5.4698
  AWQ AWQ  5.7681
  BZD BZD  6.8103
   CA ILE  2.0000
  CKN CKN  5.3632
  DDN DDN  7.5068
  AZF AZF  6.6059
  BKS BKS  14.9148
  CAE CAE  5.4651
  AMA AMA  6.6302
  CSQ CSQ  12.4148
  AKG AKG  5.6955
   OD HYD  1.4000
  ABW ABW  5.9825
  C61 XK2  2.0000
   HG SER  1.0000
  CRB CRB  7.5418
  BYY BYY  5.7803
  C37 XK2  1.7000
  CXH CXH  5.5696
  BQI BQI  5.5012
    O ARG  1.4000
 HH11 ARG  1.0000
  BYN BYN  8.0263
  CGS CGS  8.8021
  DBE DBE  12.6249
  BOG BOG  11.9813
  DLG DLG  5.1561
  BFZ BFZ  6.4905
    C LEU  1.7000
  DHW DHW  6.9591
  CG1 ILE  2.0000
  DNC DNC  6.0274
  HB1 GLU  0.0000
  DGH DGH  5.3436
  AXP AXP  6.7271
  ACG ACG  6.4489
    N GLY  1.5000
   CG AS1  1.7000
  DBQ DBQ  6.2438
  DBO DBO  7.3566
   OG SEP  1.4000
  BZQ BZQ  7.5696
  AOV AOV  6.3386
  AXI AXI  6.5724
   N6 QSI  1.5000
  DIU DIU  5.7768
  AAL AAL  10.5178
    O SER  1.4000
   O1 XK2  1.4000
  AKK AKK  5.0632
  CZS CZS  8.0114
  BBO BBO  6.5111
   CG ARG  2.0000
   HB THR  0.0000
    C SER  1.7000
  AVK AVK  5.4275
   HN THR  1.0000
  BAJ BAJ  5.6931
  HD2 ASP  1.0000
  DQW DQW  6.8132
  BDU BDU  5.6714
  BCF BCF  6.9517
  CLP CLP  5.6836
   HA SEP  0.0000
  CLI CLI  5.2058
  BNX BNX  11.4149
  BCJ BCJ  5.1211
  BYI BYI  5.7741
  ANB ANB  5.4604
  CPY CPY  23.3301
  BBW BBW  6.4354
  CYY CYY  6.5861
  CPJ CPJ  6.1548
  AHQ AHQ  7.4177
  AOL AOL  5.6032
  DLC DLC  6.2526
  CAF CAF  5.8301
  BHJ BHJ  5.3105
  HG2 PRO  0.0000
  BAM BAM  7.0446
  HE2 HSE  1.0000
  CBT CBT  5.3346
  APW APW  6.0621
  BGC BGC  7.1727
  DLU DLU  5.6128
  DBS DBS  5.2528
  COU COU  17.1403
  BRT BRT  9.3984
  BPL BPL  5.3400
  NH1 ARG  1.5000
   HN MET  1.0000
  DMQ DMQ  5.7989
  AKR AKR  9.8637
  DDA DDA  8.4080
  CJD CJD  5.0897
  H36 XK2  1.0000
  DQU DQU  5.3219
  CPQ CPQ  20.8452
  BNT BNT  5.1722
  BNO BNO  10.3076
  DPI DPI  5.9299
  ACQ ACQ  7.5090
  DQQ DQQ  5.9311
  BOB BOB  7.2024
  AHV AHV  6.6949
  DOH DOH  7.5713
  AQG AQG  5.6352
  AZG AZG  6.1030
  AYK AYK  6.1587
  BIH BIH  16.1087
  CSO CSO  8.7604
  CXA CXA  5.3021
  HB1 GL1  0.0000
  BNK BNK  11.7938
  DTC DTC  5.0438
  DPD DPD  7.5353
  CWW CWW  10.4254
  AWA AWA  5.9970
  AAY AAY  5.4626
  BCC BCC  5.3248
  AAD AAD  10.0695
  COO COO  5.8909
  CBL CBL  5.5883
  BAB BAB  5.3576
   HN ARG  1.0000
  CUZ CUZ  11.0235
  CTE CTE  10.1978
  BJD BJD  5.0941
  AWF AWF  5.2935
  AVD AVD  7.7140
  BVC BVC  5.8807
  DMM DMM  5.5544
  CTS CTS  15.3781
  CRD CRD  8.2852
   CA ASP  2.0000
  CBH CBH  5.5526
  CAG CAG  8.4077
   CB QSI  2.0000
  DTF DTF  6.1421
  CEK CEK  6.9679
  DKU DKU  5.3537
  DAK DAK  5.3952
  CGI CGI  5.1229
  BNI BNI  5.1385
   HA PHE  0.0000
  DCY DCY  5.9230
  CGO CGO  7.7243
  BED BED  5.5243
  BAL BAL  7.2288
  DAS DAS  5.5655
  DMC DMC  5.0727
  CNM CNM  5.2265
  CTP CTP  5.6609
  HE2 GLU  1.0000
  BNQ BNQ  5.1592
  BLA BLA  15.7658
    H HIS  1.0000
  AKS AKS  9.4219
  HG1 CYS  1.0000
  AAF AAF  15.2542
  BQS BQS  6.9086
  CVW CVW  7.9206
  CME CME  7.0677
  AVC AVC  6.4196
  APJ APJ  5.3285
  DNN DNN  6.2537
  DCG DCG  6.2911
  HB1 MET  0.0000
  DSV DSV  6.4726
  CXF CXF  8.6077
  BYP BYP  6.6945
  AQR AQR  5.0438
  BOP BOP  5.1934
  DGM DGM  6.1395
  DSM DSM  6.1057
  H73 XK2  1.0000
  BFD BFD  5.1251
  CZ3 TRP  1.7000
  BHH BHH  5.3911
  AFR AFR  5.5506
  BGU BGU  6.0050
  H5' QSI  0.0000
  BPX BPX  12.0432
  AJG AJG  5.3243
    N QSI  1.5000
  BDW BDW  5.3849
  CJU CJU  5.5090
  BLC BLC  6.4800
  CD2 PHE  1.7000
  DMU DMU  5.2468
  CGY CGY  5.0580
  DMF DMF  6.9982
  H27 XK2  1.0000
  BWC BWC  5.3050
  DGD DGD  5.8948
  H29 XK2  1.0000
  AAV AAV  19.1646
  DRU DRU  5.0452
  CE1 PHE  1.7000
  AGQ AGQ  9.1313
  BHZ BHZ  6.7972
  CVG CVG  14.7068
  CCF CCF  5.4574
  COR COR  14.7613
  CEW CEW  5.3820
  AHG AHG  6.2055
  DAZ DAZ  6.8290
  CNS CNS  5.9797
    C GLU  1.7000
  BUF BUF  5.4777
  BGQ BGQ  6.2999
  ND1 HIS  1.5000
  DGL DGL  5.0005
  AYF AYF  5.5682
  BVY BVY  8.6447
  CBV CBV  9.9578
  DAG DAG  5.4767
  BRY BRY  8.7799
  AZC AZC  6.3610
 HE21 QSI  1.0000
  CSD CSD  9.2084
  BWW BWW  8.4927
  BNA BNA  5.9429
  BJU BJU  7.4924
  BHV BHV  5.0758
  BYZ BYZ  5.3247
  CJX CJX  6.1688
  CII CII  6.1535
  AWS AWS  6.7061
  DAQ DAQ  7.7052
  CBR CBR  9.1871
  AAA AAA  11.2838
  DEB DEB  7.7520
  DBH DBH  7.8450
  CPD CPD  6.5017
  CRO CRO  10.9640
  CSC CSC  6.8152
  HB1 HSE  0.0000
  DHJ DHJ  7.3852
  AUY AUY  5.3693
  DTE DTE  7.2580
  ASQ ASQ  5.6489
  ANC ANC  5.1190
   CD ILE  2.0000
  BVZ BVZ  5.2732
  BFA BFA  5.7662
  DPK DPK  5.8972
   CB SEP  2.0000
  CQI CQI  9.7634
  APL APL  5.4106
  AHK AHK  7.0805
  BLP BLP  9.9609
  BDS BDS  5.2378
  DBT DBT  9.1361
  HO5 XK2  1.0000
  ARJ ARJ  5.4251
  CBW CBW  5.1119
  BPJ BPJ  8.8381
   HA HSC  0.0000
  CYL CYL  9.6690
  BTR BTR  5.0507
  BLT BLT  11.0452
  ASD ASD  5.4244
  HB1 PRO  0.0000
  BVH BVH  7.5454
  DDG DDG  6.9383
  HE1 HSE  1.0000
  CVE CVE  12.3367
  BMR BMR  15.5069
  BCN BCN  5.4183
  AOH AOH  5.6168
  BIC BIC  5.9880
  BTN BTN  6.7725
  DJI DJI  5.2389
 HG23 VAL  0.0000
   HA MET  0.0000
  BFK BFK  6.0832
  AEK AEK  7.5084
  BQU BQU  7.3643
  BII BII  11.5144
   HH TYR  1.0000
  CIR CIR  6.2439
  BFU BFU  7.9945
  ANP ANP  7.9802
  CYH CYH  6.8083
  BXA BXA  7.2147
  DTA DTA  5.6812
  CYV CYV  8.9580
  DKC DKC  5.3651
  CJA CJA  6.4761
  O23 TSA  1.4000
  CPR CPR  6.8825
  ADZ ADZ  6.2519
  BRN BRN  6.2807
  H24 XK2  1.0000
  AFD AFD  9.2653
    C AS1  1.7000
  BOT BOT  5.9417
  H2B XK2  0.0000
   O8 TSA  1.4000
  BAW BAW  5.2836
    N VAL  1.5000
  CXL CXL  8.5866
  AYI AYI  8.3878
  ABY ABY  15.1494
 HG11 ILE  0.0000
  BAZ BAZ  5.5925
   HN ASN  1.0000
   CB ARG  2.0000
  CD1 TRP  1.7000
   C6 QSI  1.7000
  CEM CEM  5.1105
  DNH DNH  5.5025
  BWP BWP  5.3960
  DIL DIL  5.0937
   O2 SEP  1.4000
  AUG AUG  8.3136
  AFW AFW  8.0884
  BBL BBL  7.1092
  NE2 QSI  1.5000
  ABB ABB  12.7013
    H ALA  1.0000
  BLB BLB  6.4122
  BJP BJP  20.1066
    O LYS  1.4000
  DPQ DPQ  7.5452
  BMT BMT  6.5011
  DKR DKR  6.1689
  CBN CBN  5.4767
  BDM BDM  5.0707
  DEU DEU  5.8930
  BXT BXT  10.6402
  BGW BGW  5.2321
  AVI AVI  7.7539
   HA THR  0.0000
  CKW CKW  7.3937
  CAH CAH  7.3711
  BAX BAX  6.4884
  DHP DHP  6.1181
  AWP AWP  5.2440
  BOW BOW  7.2820
  CMU CMU  5.9047
  BDI BDI  5.6426
  C21 XK2  1.7000
  BSI BSI  7.1682
  ATF ATF  7.0341
  DNS DNS  5.7233
  CHP CHP  6.5557
  CON CON  6.4226
  CNV CNV  6.7829
  ND1 HSC  1.5000
  CGN CGN  5.3080
  DJS DJS  6.0654
   CA GL2  2.0000
   C7 XK2  2.0000
  DQH DQH  5.2953
  CLH CLH  5.4454
   H4 XK2  0.0000
  CMH CMH  5.8978
  DJV DJV  6.1716
  BRU BRU  7.1396
   C5 XK2  2.0000
    N LYS  1.5000
  BSY BSY  7.0637
  ADD ADD  20.8824
  CGV CGV  5.6443
  BTG BTG  12.0473
  BXJ BXJ  5.5933
  APA APA  7.8088
  BYH BYH  7.7083
  BDD BDD  6.1700
  AWV AWV  5.7933
   HA AS1  0.0000
  BGR BGR  5.8532
  CGL CGL  5.5368
  ARV ARV  5.2489
  AHB AHB  5.7977
  AJW AJW  6.9877
  AWU AWU  8.4622
  AJS AJS  9.7023
  BWS BWS  8.2780
  DRH DRH  5.0200
  BWF BWF  5.1476
  CXK CXK  6.2037
  CXB CXB  6.7308
  CKF CKF  5.4861
  BGY BGY  5.7918
  AST AST  7.9619
  AFZ AFZ  7.6225
  ABU ABU  11.7155
  HB2 TRP  0.0000
  HD1 ILE  0.0000
  CXC CXC  6.9900
  CHD CHD  10.7251
  DFQ DFQ  5.3145
    O GL2  1.4000
  BXZ BXZ  6.8204
  BEW BEW  5.6648
  BZN BZN  5.2036
  DHN DHN  6.1436
  CMT CMT  5.7320
  BQP BQP  5.8484
    C GLY  1.7000
  APE APE  6.7966
  AIL AIL  10.0110
   HN GLN  1.0000
  AXH AXH  6.7899
  HB1 SEP  0.0000
  DPE DPE  7.8596
  BUM BUM  5.2351
  BAD BAD  5.2480
  ADA ADA  11.4466
  BEA BEA  5.4846
  C35 XK2  1.7000
  DOI DOI  5.2029
  AVT AVT  6.1544
  AHO AHO  5.1664
  CZY CZY  5.2074
  CUS CUS  10.9440
  HH2 TRP  1.0000
  CAY CAY  6.4129
  ASC ASC  5.3610
  AYP AYP  6.3373
  ACT ACT  11.3761
  DKW DKW  6.6879
  C74 XK2  1.7000
   CG MET  2.0000
  DRB DRB  5.3732
 HG22 THR  0.0000
  AJR AJR  11.6126
  H66 XK2  1.0000
  BXM BXM  8.4110
  CYU CYU  6.4787
  CEN CEN  5.7567
  BCI BCI  5.5566
  BLY BLY  11.5765
  CDD CDD  5.6295
  CH2 TRP  1.7000
  HT3 QSI  1.0000
  ADL ADL  8.6395
  CAV CAV  5.7895
  ALW ALW  5.1962
  CXY CXY  11.2616
  CG2 VAL  2.0000
  DGE DGE  6.1208
    H GLN  1.0000
    D min  0.0000
  HE1 TYR  1.0000
    O GLN  1.4000
  BTD BTD  5.6196
  BEY BEY  5.5654
  BXN BXN  5.5224
  AYY AYY  6.0949
  AXJ AXJ  5.9711
    O TYR  1.4000
   C9 TSA  2.0000
  BEX BEX  5.7942
  BAC BAC  5.0196
  AAB AAB  7.8997
  ACZ ACZ  11.5722
   C4 XK2  2.0000
  BAG BAG  5.2399
  CCI CCI  5.1916
  BPR BPR  5.9183
  BBX BBX  5.4015
  HE2 PHE  1.0000
  HB2 LYS  0.0000
  BCQ BCQ  5.4350
  DFM DFM  6.1609
  CVU CVU  5.3195
  ABR ABR  18.5080
  DTT DTT  5.7284
    C ILE  1.7000
  DAM DAM  5.0420
  BXF BXF  7.1244
  CWN CWN  10.6381
  DAR DAR  6.8036
  APF APF  8.6687
  OD2 ASP  1.4000
    H CYS  1.0000
  BKF BKF  12.6702
  OE2 GLU  1.4000
  CBA CBA  5.0616
  BET BET  5.2281
  BAU BAU  5.8603
  ALC ALC  5.1403
  DRD DRD  6.0023
  CQF CQF  12.6944
  DRE DRE  5.8903
  AUW AUW  5.2032
   CA HIS  2.0000
  DDL DDL  8.3951
  ALQ ALQ  12.0455
   CB ILE  2.0000
  DDI DDI  5.7037
  BPU BPU  9.5750
 DUM1 DUM  0.0000
  CZU CZU  6.9050
   CG QSI  2.0000
  HA2 GLY  0.0000
  DNE DNE  5.6563
  DBP DBP  6.4342
  BRC BRC  9.5792
  DJO DJO  5.2042
  AED AED  6.4800
  BPW BPW  6.9026
  DGO DGO  6.1498
  BVA BVA  7.8587
  CSL CSL  7.5256
  BUS BUS  5.8468
  CHW CHW  5.2977
  CPT CPT  8.1547
  ADJ ADJ  6.6418
  BYV BYV  7.0667
  BTC BTC  6.4879
  BDG BDG  5.0556
  AXQ AXQ  5.5458
  BPM BPM  9.9184
  CIW CIW  5.8853
    N GLU  1.5000
  CKJ CKJ  5.9505
  BJC BJC  16.5795
  CYP CYP  5.7603
  BDT BDT  5.7465
  AWK AWK  5.6402
  DOT DOT  5.1272
   C5 QSI  1.7000
  AAO AAO  9.3137
   HN PHE  1.0000
  DPG DPG  5.3865
  CWX CWX  6.3260
  AHA AHA  8.7182
  DIM DIM  6.2845
  DIC DIC  7.2316
  C29 XK2  1.7000
  ARZ ARZ  6.5902
  ANJ ANJ  5.8297
  C75 XK2  1.7000
  CUL CUL  5.8900
  BJR BJR  12.5072
  AYE AYE  7.8754
  ANF ANF  13.1200
  ANS ANS  8.0058
  HD2 ARG  0.0000
  AIU AIU  7.7105
  CKG CKG  6.7760
  AVU AVU  5.4594
    N MET  1.5000
  H76 XK2  1.0000
  ABF ABF  14.7577
  CZA CZA  6.4727
  BIN BIN  11.7158
  BWN BWN  7.1936
  CYO CYO  5.2732
  BNW BNW  6.7743
  CCB CCB  7.0767
  ASR ASR  6.2507
  DFT DFT  5.1312
  CRP CRP  16.2896
  AYV AYV  5.0611
   HN GL1  1.0000
   CB LEU  2.0000
  HD1 LYS  0.0000
  DSX DSX  5.0149
  ALL ALL  5.6961
  APR APR  7.8106
  BTQ BTQ  6.2990
  BTM BTM  5.2321
  BPA BPA  5.2937
  DAA DAA  6.1457
  BIZ BIZ  5.8002
  AMG AMG  7.2828
  AZD AZD  6.0058
  BGI BGI  5.8452
  CUG CUG  6.5999
  DMO DMO  8.3263
    H HSC  1.0000
  DDT DDT  6.1314
  BVD BVD  7.1639
  CWK CWK  5.0776
  CZG CZG  9.5161
  HG2 LYS  0.0000
   CB HSC  2.0000
  DPW DPW  5.8053
  CAA CAA  8.6640
   HN AS2  1.0000
  DDO DDO  8.8005
  ADG ADG  5.2514
  BIO BIO  5.6415
    C ARG  1.7000
  CSS CSS  6.2138
  ALN ALN  8.5959
  DSJ DSJ  7.8489
    O GLY  1.4000
  BWT BWT  8.1315
  CWE CWE  5.7798
  AOT AOT  7.5293
   CG ASN  1.7000
  DMV DMV  5.4545
  DSA DSA  7.7811
  CBK CBK  5.4773
  DFS DFS  5.1662
  CZQ CZQ  5.0774
   HA TRP  0.0000
  ABN ABN  5.5260
  AGG AGG  11.5734
  ALV ALV  6.2379
  DQR DQR  5.3724
  BFO BFO  5.5564
  AUE AUE  5.2623
  ATG ATG  7.4218
  DKP DKP  7.1218
  DIP DIP  6.9014
   HN HSC  1.0000
  CFA CFA  6.7783
  BAA BAA  5.4291
  BRR BRR  6.1367
  AMO AMO  5.2434
  CYJ CYJ  10.9491
  CHY CHY  5.2749
   CA PHE  2.0000
   O1 SEP  1.4000
  CIM CIM  5.2903
  HD2 AS2  1.0000
  DFJ DFJ  8.0926
  CDS CDS  5.7542
  HG1 GLU  0.0000
  BQG BQG  6.5801
  HG1 GL1  0.0000
  CVD CVD  8.0610
  BKU BKU  10.1379
  COB COB  8.0193
  DPN DPN  5.0607
  CPL CPL  19.6499
  BUL BUL  5.3738
   CB ASP  2.0000
  BFY BFY  5.1560
  C32 XK2  1.7000
  AFN AFN  6.4446
  CXW CXW  6.0350
  ANL ANL  8.6883
  BYB BYB  9.2267
  DSD DSD  5.8872
  DAV DAV  5.7481
  BPB BPB  6.4473
  DHD DHD  5.2010
  AYJ AYJ  5.1241
  ASL ASL  6.7998
  DJP DJP  5.7293
  AGZ AGZ  6.1968
    O AS1  1.4000
  DNO DNO  8.0099
  CEJ CEJ  6.8747
  AQD AQD  8.0227
   HD AS2  1.0000
  ATU ATU  9.0072
  AKN AKN  6.2693
  C25 XK2  1.7000
  BNC BNC  7.0728
  CAL CAL  5.1901
   N9 QSI  1.5000
  AEW AEW  8.9952
  CE1 HSD  1.7000
  BNH BNH  5.3671
  BXC BXC  8.1792
    C HYD  1.7000
  CQT CQT  7.1167
  CMA CMA  5.4984
  CBZ CBZ  7.6041
  BXR BXR  5.2418
  API API  5.1854
  CE1 HIS  1.7000
  BVU BVU  8.1853
  HB2 HYD  0.0000
  BEO BEO  7.3826
  DIX DIX  5.7656
   CA GLN  2.0000
  CSR CSR  9.3691
  BCR BCR  6.9593
  BPG BPG  6.3918
  BWV BWV  7.5780
  DDP DDP  5.0041
  BQA BQA  7.3894
  BEE BEE  9.7887
  ATA ATA  6.2804
  ATB ATB  6.4937
  CQW CQW  6.3726
  CMS CMS  5.8506
  CRG CRG  6.0184
  HB2 GLU  0.0000
  DNQ DNQ  7.6681
  BLV BLV  13.7768
  BFG BFG  6.1597
  AOJ AOJ  5.3389
   HA ASP  0.0000
  DIB DIB  6.8387
  CYC CYC  5.3506
  CPK CPK  7.5582
  CWP CWP  10.7043
  CIG CIG  6.5401
   C8 QSI  1.7000
  ALA ALA  5.7614
  BWK BWK  10.0832
  BQY BQY  5.7489
  HB3 ALA  0.0000
   HD HYD  1.0000
  AMZ AMZ  5.1408
  C24 XK2  1.7000
  BDQ BDQ  6.1474
  DSE DSE  8.4295
  DKM DKM  5.2560
  BZI BZI  6.1319
  CVM CVM  6.5404
  CHQ CHQ  5.5070
  CDP CDP  5.1155
  CZH CZH  6.0864
  ADI ADI  6.2509
   H2 QSI  1.0000
  AHR AHR  7.6245
  DGZ DGZ  7.2122
  DBB DBB  7.4245
    O GLU  1.4000
  CQH CQH  18.5655
   C2 XK2  2.0000
  DSZ DSZ  5.4972
  ARM ARM  8.6472
   CA VAL  2.0000
  CWQ CWQ  9.2457
  BQF BQF  8.3150
  BJH BJH  11.5979
  DII DII  5.5390
  ATD ATD  6.8281
  CZZ CZZ  5.7970
  CTH CTH  7.5721
  C13 TSA  2.0000
  BQC BQC  5.8431
  CYK CYK  5.1595
  BJF BJF  10.6005
   CB GL2  2.0000
  CYQ CYQ  6.4571
  CVO CVO  8.5446
  CNY CNY  6.9735
  DIR DIR  6.2724
  CLV CLV  5.1267
  BRZ BRZ  8.1504
  AUK AUK  5.7671
  AAI AAI  5.5731
 HG22 VAL  0.0000
  DOU DOU  5.2231
  CWU CWU  6.8459
  CFN CFN  8.2520
  DGY DGY  5.4599
  BNB BNB  6.4915
  DQJ DQJ  5.1406
  DKX DKX  7.3957
    C GLN  1.7000
  BDB BDB  6.3533
  ABI ABI  21.3662
  AET AET  6.5908
  CEL CEL  9.5505
  CLW CLW  5.1342
  CWO CWO  8.2906
   CB TYR  2.0000
  BUN BUN  7.6258
  AJB AJB  6.6250
  H75 XK2  1.0000
  CPC CPC  11.1646
  BPF BPF  5.5211
  BIL BIL  13.5525
    H AS2  1.0000
  DHX DHX  5.7866
  DAL DAL  5.0343
  BYA BYA  5.1988
  BWX BWX  9.3077
  ALX ALX  9.7495
  O5' QSI  1.4000
  BBJ BBJ  7.0043
  NE2 HSE  1.5000
    N ARG  1.5000
  AIK AIK  7.9786
  DDY DDY  7.6850
  CXR CXR  5.6434
  AZO AZO  5.7794
  AAW AAW  5.6433
  DPS DPS  5.2907
  DMK DMK  5.3188
  AXG AXG  5.7732
  H2A XK2  0.0000
  BMU BMU  5.2477
  HB2 HSD  0.0000
   CA GLY  2.0000
  ANN ANN  7.5868
  ALB ALB  5.8570
  CTA CTA  6.7983
  BLN BLN  7.7325
  DHK DHK  8.0339
  DFZ DFZ  5.8602
  CDX CDX  6.4521
  CXZ CXZ  9.9839
  BRK BRK  5.1590
  DBY DBY  6.1964
  BYE BYE  7.2436
  AXY AXY  6.2180
  BUE BUE  6.2798
  H61 QSI  1.0000
