# Supplementary material for: The Effect of Macromolecular Crowding on the Electrostatic Component of Barnase–Barstar Binding: A Computational, Implicit Solvent-Based Study
Source: PLoS One. 2014 Jun 10;9(6):e98618. doi: 10.1371/journal.pone.0098618 (PMC4051634; doi:10.1371/journal.pone.0098618)
Supplement: File S1 — Contains sample pdb files used in our analyses; each contains the barnase/barstar complex with a specific random placement of crowders of varying radii at 30% crowding density. Also included are files specifying, for each pdb file, the radii of each atom and model crowder. (TAR) [file pone.0098618.s005.tar › vary30percent_pdb/with_crowders-10.pdb]

ATOM      1  CAY VAL A   3      18.329  -9.767 -18.786  1.00  0.00
ATOM      2  CY  VAL A   3      17.463  -9.299 -17.665  1.00  0.55
ATOM      3  OY  VAL A   3      17.203 -10.038 -16.718  1.00 -0.55
ATOM      4  N   VAL A   3      16.993  -8.037 -17.760  1.00 -0.40
ATOM      5  H   VAL A   3      17.222  -7.453 -18.535  1.00  0.40
ATOM      6  CA  VAL A   3      16.107  -7.419 -16.733  1.00  0.00
ATOM      7  CB  VAL A   3      16.269  -5.903 -16.535  1.00  0.00
ATOM      8  CG1 VAL A   3      15.283  -5.404 -15.502  1.00  0.00
ATOM      9  CG2 VAL A   3      17.666  -5.466 -16.113  1.00  0.00
ATOM     10  C   VAL A   3      14.669  -7.755 -17.123  1.00  0.55
ATOM     11  O   VAL A   3      14.125  -7.204 -18.095  1.00 -0.55
ATOM     12  N   ILE A   4      14.072  -8.639 -16.383  1.00 -0.40
ATOM     13  H   ILE A   4      14.512  -9.101 -15.616  1.00  0.40
ATOM     14  CA  ILE A   4      12.656  -8.995 -16.677  1.00  0.00
ATOM     15  CB  ILE A   4      12.546 -10.506 -16.596  1.00  0.00
ATOM     16  CG2 ILE A   4      11.132 -11.017 -16.786  1.00  0.00
ATOM     17  CG1 ILE A   4      13.586 -11.052 -17.616  1.00  0.00
ATOM     18  CD1 ILE A   4      13.725 -12.568 -17.376  1.00  0.00
ATOM     19  C   ILE A   4      11.850  -8.257 -15.632  1.00  0.55
ATOM     20  O   ILE A   4      11.950  -8.686 -14.487  1.00 -0.55
ATOM     21  N   ASN A   5      11.188  -7.189 -15.991  1.00 -0.40
ATOM     22  H   ASN A   5      11.172  -6.861 -16.933  1.00  0.40
ATOM     23  CA  ASN A   5      10.424  -6.409 -15.014  1.00  0.00
ATOM     24  CB  ASN A   5      11.345  -5.293 -14.478  1.00  0.00
ATOM     25  CG  ASN A   5      11.507  -4.197 -15.497  1.00  0.55
ATOM     26  OD1 ASN A   5      11.426  -4.466 -16.699  1.00 -0.55
ATOM     27  ND2 ASN A   5      11.717  -2.929 -15.181  1.00 -0.78
ATOM     28 HD21 ASN A   5      11.776  -2.656 -14.221  1.00  0.39
ATOM     29 HD22 ASN A   5      11.817  -2.244 -15.903  1.00  0.39
ATOM     30  C   ASN A   5       9.146  -5.812 -15.561  1.00  0.55
ATOM     31  O   ASN A   5       8.660  -4.755 -15.093  1.00 -0.55
ATOM     32  N   THR A   6       8.573  -6.475 -16.564  1.00 -0.40
ATOM     33  H   THR A   6       8.954  -7.320 -16.930  1.00  0.40
ATOM     34  CA  THR A   6       7.336  -5.993 -17.193  1.00  0.00
ATOM     35  CB  THR A   6       7.495  -6.026 -18.718  1.00  0.00
ATOM     36  OG1 THR A   6       7.625  -7.403 -19.111  1.00 -0.49
ATOM     37  HG1 THR A   6       7.563  -7.412 -20.069  1.00  0.49
ATOM     38  CG2 THR A   6       8.740  -5.225 -19.136  1.00  0.00
ATOM     39  C   THR A   6       6.232  -6.939 -16.733  1.00  0.55
ATOM     40  O   THR A   6       6.611  -8.029 -16.299  1.00 -0.55
ATOM     41  N   PHE A   7       4.972  -6.560 -16.843  1.00 -0.40
ATOM     42  H   PHE A   7       4.688  -5.677 -17.207  1.00  0.40
ATOM     43  CA  PHE A   7       3.912  -7.502 -16.400  1.00  0.00
ATOM     44  CB  PHE A   7       2.545  -6.816 -16.648  1.00  0.12
ATOM     45  CG  PHE A   7       2.234  -5.716 -15.659  1.00 -0.12
ATOM     46  CD1 PHE A   7       2.080  -6.016 -14.292  1.00 -0.12
ATOM     47  HD1 PHE A   7       2.188  -7.032 -13.942  1.00  0.12
ATOM     48  CE1 PHE A   7       1.787  -4.996 -13.396  1.00 -0.12
ATOM     49  HE1 PHE A   7       1.638  -5.215 -12.349  1.00  0.12
ATOM     50  CZ  PHE A   7       1.687  -3.671 -13.868  1.00 -0.12
ATOM     51  HZ  PHE A   7       1.486  -2.873 -13.169  1.00  0.12
ATOM     52  CD2 PHE A   7       2.089  -4.405 -16.107  1.00 -0.12
ATOM     53  HD2 PHE A   7       2.168  -4.189 -17.162  1.00  0.12
ATOM     54  CE2 PHE A   7       1.843  -3.376 -15.212  1.00 -0.12
ATOM     55  HE2 PHE A   7       1.773  -2.355 -15.558  1.00  0.12
ATOM     56  C   PHE A   7       3.988  -8.873 -17.043  1.00  0.55
ATOM     57  O   PHE A   7       3.930  -9.931 -16.338  1.00 -0.55
ATOM     58  N   ASP A   8       4.076  -8.953 -18.383  1.00 -0.40
ATOM     59  H   ASP A   8       4.106  -8.140 -18.960  1.00  0.40
ATOM     60  CA  ASP A   8       4.135 -10.249 -19.088  1.00  0.00
ATOM     61  CB  ASP A   8       4.031 -10.089 -20.627  1.00  0.00
ATOM     62  CG  ASP A   8       2.588  -9.770 -20.943  1.00  0.10
ATOM     63  OD1 ASP A   8       1.754 -10.653 -20.640  1.00 -0.55
ATOM     64  OD2 ASP A   8       2.462  -8.627 -21.418  1.00 -0.55
ATOM     65  C   ASP A   8       5.421 -11.049 -18.947  1.00  0.55
ATOM     66  O   ASP A   8       5.378 -12.269 -18.851  1.00 -0.55
ATOM     67  N   GLY A   9       6.548 -10.322 -19.006  1.00 -0.40
ATOM     68  H   GLY A   9       6.591  -9.338 -19.155  1.00  0.40
ATOM     69  CA  GLY A   9       7.803 -11.083 -18.828  1.00  0.00
ATOM     70  C   GLY A   9       7.792 -11.756 -17.443  1.00  0.55
ATOM     71  O   GLY A   9       8.086 -12.963 -17.360  1.00 -0.55
ATOM     72  N   VAL A  10       7.485 -11.016 -16.366  1.00 -0.40
ATOM     73  H   VAL A  10       7.259 -10.048 -16.433  1.00  0.40
ATOM     74  CA  VAL A  10       7.464 -11.599 -15.010  1.00  0.00
ATOM     75  CB  VAL A  10       7.388 -10.553 -13.892  1.00  0.00
ATOM     76  CG1 VAL A  10       7.386 -11.181 -12.494  1.00  0.00
ATOM     77  CG2 VAL A  10       8.560  -9.576 -13.991  1.00  0.00
ATOM     78  C   VAL A  10       6.322 -12.605 -14.848  1.00  0.55
ATOM     79  O   VAL A  10       6.519 -13.655 -14.242  1.00 -0.55
ATOM     80  N   ALA A  11       5.167 -12.365 -15.417  1.00 -0.40
ATOM     81  H   ALA A  11       5.009 -11.540 -15.953  1.00  0.40
ATOM     82  CA  ALA A  11       4.038 -13.274 -15.314  1.00  0.00
ATOM     83  CB  ALA A  11       2.713 -12.733 -15.889  1.00  0.00
ATOM     84  C   ALA A  11       4.389 -14.583 -16.026  1.00  0.55
ATOM     85  O   ALA A  11       4.042 -15.634 -15.517  1.00 -0.55
ATOM     86  N   ASP A  12       5.050 -14.457 -17.191  1.00 -0.40
ATOM     87  H   ASP A  12       5.317 -13.590 -17.603  1.00  0.40
ATOM     88  CA  ASP A  12       5.392 -15.710 -17.887  1.00  0.00
ATOM     89  CB  ASP A  12       5.950 -15.433 -19.272  1.00  0.00
ATOM     90  CG  ASP A  12       4.809 -15.091 -20.202  1.00  0.10
ATOM     91  OD1 ASP A  12       3.608 -15.246 -19.848  1.00 -0.55
ATOM     92  OD2 ASP A  12       5.220 -14.674 -21.315  1.00 -0.55
ATOM     93  C   ASP A  12       6.440 -16.470 -17.120  1.00  0.55
ATOM     94  O   ASP A  12       6.401 -17.688 -17.034  1.00 -0.55
ATOM     95  N   TYR A  13       7.400 -15.716 -16.618  1.00 -0.40
ATOM     96  H   TYR A  13       7.421 -14.726 -16.734  1.00  0.40
ATOM     97  CA  TYR A  13       8.517 -16.321 -15.838  1.00  0.00
ATOM     98  CB  TYR A  13       9.528 -15.218 -15.495  1.00  0.12
ATOM     99  CG  TYR A  13      10.857 -15.763 -15.081  1.00 -0.12
ATOM    100  CD1 TYR A  13      11.025 -16.287 -13.802  1.00 -0.12
ATOM    101  HD1 TYR A  13      10.183 -16.269 -13.127  1.00  0.12
ATOM    102  CE1 TYR A  13      12.217 -16.831 -13.348  1.00 -0.12
ATOM    103  HE1 TYR A  13      12.310 -17.255 -12.360  1.00  0.12
ATOM    104  CZ  TYR A  13      13.280 -16.800 -14.232  1.00  0.06
ATOM    105  OH  TYR A  13      14.503 -17.285 -13.795  1.00 -0.49
ATOM    106  HH  TYR A  13      14.497 -17.283 -12.835  1.00  0.43
ATOM    107  CD2 TYR A  13      11.943 -15.767 -15.969  1.00 -0.12
ATOM    108  HD2 TYR A  13      11.846 -15.372 -16.969  1.00  0.12
ATOM    109  CE2 TYR A  13      13.153 -16.297 -15.519  1.00 -0.12
ATOM    110  HE2 TYR A  13      14.005 -16.316 -16.183  1.00  0.12
ATOM    111  C   TYR A  13       8.019 -17.119 -14.644  1.00  0.55
ATOM    112  O   TYR A  13       8.424 -18.276 -14.395  1.00 -0.55
ATOM    113  N   LEU A  14       7.100 -16.494 -13.897  1.00 -0.40
ATOM    114  H   LEU A  14       6.793 -15.571 -14.114  1.00  0.40
ATOM    115  CA  LEU A  14       6.466 -17.116 -12.696  1.00  0.00
ATOM    116  CB  LEU A  14       5.439 -16.167 -12.076  1.00  0.00
ATOM    117  CG  LEU A  14       6.026 -14.992 -11.281  1.00  0.00
ATOM    118  CD1 LEU A  14       4.925 -13.953 -11.038  1.00  0.00
ATOM    119  CD2 LEU A  14       6.608 -15.537  -9.993  1.00  0.00
ATOM    120  C   LEU A  14       5.759 -18.417 -13.020  1.00  0.55
ATOM    121  O   LEU A  14       5.887 -19.465 -12.365  1.00 -0.55
ATOM    122  N   GLN A  15       4.997 -18.320 -14.103  1.00 -0.40
ATOM    123  H   GLN A  15       4.886 -17.492 -14.647  1.00  0.40
ATOM    124  CA  GLN A  15       4.271 -19.539 -14.511  1.00  0.00
ATOM    125  CB  GLN A  15       3.242 -19.235 -15.560  1.00  0.00
ATOM    126  CG  GLN A  15       1.993 -18.450 -15.209  1.00  0.00
ATOM    127  CD  GLN A  15       1.053 -18.699 -16.416  1.00  0.55
ATOM    128  OE1 GLN A  15       1.315 -18.171 -17.517  1.00 -0.55
ATOM    129  NE2 GLN A  15       0.048 -19.519 -16.139  1.00 -0.78
ATOM    130 HE21 GLN A  15      -0.620 -19.749 -16.847  1.00  0.39
ATOM    131 HE22 GLN A  15      -0.043 -19.908 -15.222  1.00  0.39
ATOM    132  C   GLN A  15       5.193 -20.634 -15.081  1.00  0.55
ATOM    133  O   GLN A  15       4.839 -21.802 -14.957  1.00 -0.55
ATOM    134  N   THR A  16       6.284 -20.233 -15.716  1.00 -0.40
ATOM    135  H   THR A  16       6.514 -19.270 -15.831  1.00  0.40
ATOM    136  CA  THR A  16       7.211 -21.195 -16.283  1.00  0.00
ATOM    137  CB  THR A  16       8.108 -20.626 -17.410  1.00  0.00
ATOM    138  OG1 THR A  16       7.259 -19.900 -18.296  1.00 -0.49
ATOM    139  HG1 THR A  16       6.981 -19.117 -17.815  1.00  0.49
ATOM    140  CG2 THR A  16       8.810 -21.765 -18.173  1.00  0.00
ATOM    141  C   THR A  16       8.162 -21.733 -15.234  1.00  0.55
ATOM    142  O   THR A  16       8.299 -22.967 -15.218  1.00 -0.55
ATOM    143  N   TYR A  17       8.773 -20.886 -14.447  1.00 -0.40
ATOM    144  H   TYR A  17       8.625 -19.901 -14.488  1.00  0.40
ATOM    145  CA  TYR A  17       9.721 -21.377 -13.449  1.00  0.00
ATOM    146  CB  TYR A  17      11.033 -20.515 -13.591  1.00  0.12
ATOM    147  CG  TYR A  17      11.478 -20.514 -15.040  1.00 -0.12
ATOM    148  CD1 TYR A  17      12.130 -21.636 -15.596  1.00 -0.12
ATOM    149  HD1 TYR A  17      12.305 -22.500 -14.973  1.00  0.12
ATOM    150  CE1 TYR A  17      12.555 -21.666 -16.925  1.00 -0.12
ATOM    151  HE1 TYR A  17      13.056 -22.528 -17.340  1.00  0.12
ATOM    152  CZ  TYR A  17      12.302 -20.532 -17.687  1.00  0.06
ATOM    153  OH  TYR A  17      12.619 -20.477 -19.033  1.00 -0.49
ATOM    154  HH  TYR A  17      12.363 -19.613 -19.363  1.00  0.43
ATOM    155  CD2 TYR A  17      11.256 -19.401 -15.851  1.00 -0.12
ATOM    156  HD2 TYR A  17      10.767 -18.530 -15.440  1.00  0.12
ATOM    157  CE2 TYR A  17      11.655 -19.401 -17.171  1.00 -0.12
ATOM    158  HE2 TYR A  17      11.471 -18.541 -17.798  1.00  0.12
ATOM    159  C   TYR A  17       9.234 -21.420 -12.010  1.00  0.55
ATOM    160  O   TYR A  17      10.026 -21.911 -11.202  1.00 -0.55
ATOM    161  N   HSD A  18       8.058 -20.995 -11.640  1.00 -0.40
ATOM    162  H   HSD A  18       7.420 -20.623 -12.308  1.00  0.40
ATOM    163  CA  HSD A  18       7.567 -21.013 -10.282  1.00  0.00
ATOM    164  CB  HSD A  18       7.255 -22.412  -9.742  1.00  0.12
ATOM    165  ND1 HSD A  18       5.350 -22.085 -11.391  1.00 -0.40
ATOM    166  HD1 HSD A  18       5.522 -21.119 -11.582  1.00  0.40
ATOM    167  CG  HSD A  18       6.073 -22.863 -10.532  1.00 -0.12
ATOM    168  CE1 HSD A  18       4.387 -22.849 -11.917  1.00  0.15
ATOM    169  HE1 HSD A  18       3.667 -22.489 -12.652  1.00  0.12
ATOM    170  NE2 HSD A  18       4.445 -24.074 -11.420  1.00 -0.56
ATOM    171  CD2 HSD A  18       5.512 -24.100 -10.552  1.00  0.15
ATOM    172  HD2 HSD A  18       5.776 -25.007 -10.022  1.00  0.12
ATOM    173  C   HSD A  18       8.486 -20.307  -9.289  1.00  0.55
ATOM    174  O   HSD A  18       8.646 -20.775  -8.185  1.00 -0.55
ATOM    175  N   LYS A  19       8.996 -19.177  -9.676  1.00 -0.40
ATOM    176  H   LYS A  19       8.837 -18.844 -10.601  1.00  0.40
ATOM    177  CA  LYS A  19       9.813 -18.307  -8.860  1.00  0.00
ATOM    178  CB  LYS A  19      11.113 -19.018  -8.541  1.00  0.00
ATOM    179  CG  LYS A  19      11.991 -19.124  -9.779  1.00  0.00
ATOM    180  CD  LYS A  19      13.185 -20.018  -9.647  1.00  0.00
ATOM    181  CE  LYS A  19      14.249 -19.494 -10.618  1.00  0.33
ATOM    182  NZ  LYS A  19      15.420 -20.420 -10.717  1.00 -0.32
ATOM    183  HZ1 LYS A  19      15.100 -21.350 -11.056  1.00  0.33
ATOM    184  HZ2 LYS A  19      15.859 -20.525  -9.780  1.00  0.33
ATOM    185  HZ3 LYS A  19      16.116 -20.029 -11.384  1.00  0.33
ATOM    186  C   LYS A  19       9.993 -17.020  -9.667  1.00  0.55
ATOM    187  O   LYS A  19       9.771 -16.952 -10.895  1.00 -0.55
ATOM    188  N   LEU A  20      10.378 -15.979  -8.953  1.00 -0.40
ATOM    189  H   LEU A  20      10.494 -16.018  -7.964  1.00  0.40
ATOM    190  CA  LEU A  20      10.655 -14.702  -9.595  1.00  0.00
ATOM    191  CB  LEU A  20      10.775 -13.519  -8.588  1.00  0.00
ATOM    192  CG  LEU A  20       9.470 -12.962  -7.959  1.00  0.00
ATOM    193  CD1 LEU A  20       9.842 -11.945  -6.902  1.00  0.00
ATOM    194  CD2 LEU A  20       8.540 -12.320  -8.967  1.00  0.00
ATOM    195  C   LEU A  20      12.022 -14.693 -10.299  1.00  0.55
ATOM    196  O   LEU A  20      12.918 -15.398  -9.815  1.00 -0.55
ATOM    197  N   PRO A  21      12.156 -13.855 -11.321  1.00 -0.20
ATOM    198  CD  PRO A  21      11.077 -13.073 -11.927  1.00  0.10
ATOM    199  CA  PRO A  21      13.437 -13.676 -12.023  1.00  0.10
ATOM    200  CB  PRO A  21      13.188 -12.626 -13.078  1.00  0.00
ATOM    201  CG  PRO A  21      11.739 -12.352 -13.069  1.00  0.00
ATOM    202  C   PRO A  21      14.474 -13.211 -11.006  1.00  0.55
ATOM    203  O   PRO A  21      14.181 -12.619  -9.964  1.00 -0.55
ATOM    204  N   ASP A  22      15.740 -13.397 -11.342  1.00 -0.40
ATOM    205  H   ASP A  22      15.985 -13.802 -12.219  1.00  0.40
ATOM    206  CA  ASP A  22      16.859 -13.044 -10.498  1.00  0.00
ATOM    207  CB  ASP A  22      18.200 -13.555 -11.095  1.00  0.00
ATOM    208  CG  ASP A  22      18.099 -15.082 -11.055  1.00  0.10
ATOM    209  OD1 ASP A  22      17.236 -15.690 -10.347  1.00 -0.55
ATOM    210  OD2 ASP A  22      18.916 -15.723 -11.777  1.00 -0.55
ATOM    211  C   ASP A  22      17.038 -11.587 -10.209  1.00  0.55
ATOM    212  O   ASP A  22      17.916 -11.326  -9.369  1.00 -0.55
ATOM    213  N   ASN A  23      16.341 -10.659 -10.820  1.00 -0.40
ATOM    214  H   ASN A  23      15.639 -10.870 -11.497  1.00  0.40
ATOM    215  CA  ASN A  23      16.571  -9.236 -10.524  1.00  0.00
ATOM    216  CB  ASN A  23      16.326  -8.442 -11.803  1.00  0.00
ATOM    217  CG  ASN A  23      14.973  -8.757 -12.424  1.00  0.55
ATOM    218  OD1 ASN A  23      14.761  -9.889 -12.907  1.00 -0.55
ATOM    219  ND2 ASN A  23      14.083  -7.761 -12.405  1.00 -0.78
ATOM    220 HD21 ASN A  23      14.327  -6.880 -12.000  1.00  0.39
ATOM    221 HD22 ASN A  23      13.173  -7.897 -12.796  1.00  0.39
ATOM    222  C   ASN A  23      15.722  -8.732  -9.359  1.00  0.55
ATOM    223  O   ASN A  23      15.748  -7.539  -9.060  1.00 -0.55
ATOM    224  N   TYR A  24      14.997  -9.618  -8.725  1.00 -0.40
ATOM    225  H   TYR A  24      14.985 -10.578  -8.994  1.00  0.40
ATOM    226  CA  TYR A  24      14.162  -9.268  -7.591  1.00  0.00
ATOM    227  CB  TYR A  24      12.841 -10.106  -7.635  1.00  0.12
ATOM    228  CG  TYR A  24      11.971  -9.391  -8.629  1.00 -0.12
ATOM    229  CD1 TYR A  24      11.299  -8.220  -8.263  1.00 -0.12
ATOM    230  HD1 TYR A  24      11.365  -7.877  -7.242  1.00  0.12
ATOM    231  CE1 TYR A  24      10.553  -7.490  -9.169  1.00 -0.12
ATOM    232  HE1 TYR A  24      10.056  -6.578  -8.872  1.00  0.12
ATOM    233  CZ  TYR A  24      10.462  -7.963 -10.476  1.00  0.06
ATOM    234  OH  TYR A  24       9.680  -7.287 -11.405  1.00 -0.49
ATOM    235  HH  TYR A  24       9.165  -6.627 -10.936  1.00  0.43
ATOM    236  CD2 TYR A  24      11.913  -9.820  -9.940  1.00 -0.12
ATOM    237  HD2 TYR A  24      12.470 -10.692 -10.252  1.00  0.12
ATOM    238  CE2 TYR A  24      11.130  -9.119 -10.862  1.00 -0.12
ATOM    239  HE2 TYR A  24      11.043  -9.477 -11.878  1.00  0.12
ATOM    240  C   TYR A  24      14.764  -9.534  -6.232  1.00  0.55
ATOM    241  O   TYR A  24      15.365 -10.597  -6.153  1.00 -0.55
ATOM    242  N   ILE A  25      14.561  -8.696  -5.232  1.00 -0.40
ATOM    243  H   ILE A  25      14.067  -7.840  -5.361  1.00  0.40
ATOM    244  CA  ILE A  25      15.038  -8.950  -3.877  1.00  0.00
ATOM    245  CB  ILE A  25      16.326  -8.192  -3.481  1.00  0.00
ATOM    246  CG2 ILE A  25      17.566  -8.889  -4.056  1.00  0.00
ATOM    247  CG1 ILE A  25      16.322  -6.709  -3.870  1.00  0.00
ATOM    248  CD1 ILE A  25      17.601  -6.045  -3.346  1.00  0.00
ATOM    249  C   ILE A  25      13.950  -8.515  -2.886  1.00  0.55
ATOM    250  O   ILE A  25      13.309  -7.552  -3.241  1.00 -0.55
ATOM    251  N   THR A  26      13.773  -9.140  -1.750  1.00 -0.40
ATOM    252  H   THR A  26      14.311  -9.942  -1.503  1.00  0.40
ATOM    253  CA  THR A  26      12.783  -8.716  -0.770  1.00  0.00
ATOM    254  CB  THR A  26      12.528  -9.786   0.303  1.00  0.00
ATOM    255  OG1 THR A  26      13.694  -9.881   1.116  1.00 -0.49
ATOM    256  HG1 THR A  26      13.504 -10.554   1.773  1.00  0.49
ATOM    257  CG2 THR A  26      12.324 -11.127  -0.344  1.00  0.00
ATOM    258  C   THR A  26      13.224  -7.400  -0.140  1.00  0.55
ATOM    259  O   THR A  26      14.357  -6.901  -0.315  1.00 -0.55
ATOM    260  N   LYS A  27      12.287  -6.769   0.542  1.00 -0.40
ATOM    261  H   LYS A  27      11.367  -7.146   0.596  1.00  0.40
ATOM    262  CA  LYS A  27      12.460  -5.526   1.257  1.00  0.00
ATOM    263  CB  LYS A  27      11.181  -4.959   1.855  1.00  0.00
ATOM    264  CG  LYS A  27      10.102  -4.405   0.945  1.00  0.00
ATOM    265  CD  LYS A  27       8.750  -4.452   1.677  1.00  0.00
ATOM    266  CE  LYS A  27       7.559  -4.131   0.800  1.00  0.33
ATOM    267  NZ  LYS A  27       6.252  -4.452   1.438  1.00 -0.32
ATOM    268  HZ1 LYS A  27       6.150  -3.905   2.316  1.00  0.33
ATOM    269  HZ2 LYS A  27       6.214  -5.468   1.657  1.00  0.33
ATOM    270  HZ3 LYS A  27       5.479  -4.210   0.786  1.00  0.33
ATOM    271  C   LYS A  27      13.546  -5.724   2.363  1.00  0.55
ATOM    272  O   LYS A  27      14.371  -4.798   2.524  1.00 -0.55
ATOM    273  N   SER A  28      13.524  -6.835   3.061  1.00 -0.40
ATOM    274  H   SER A  28      12.843  -7.551   2.929  1.00  0.40
ATOM    275  CA  SER A  28      14.554  -7.060   4.102  1.00  0.00
ATOM    276  CB  SER A  28      14.180  -8.226   4.985  1.00  0.00
ATOM    277  OG  SER A  28      14.628  -9.515   4.622  1.00 -0.49
ATOM    278  HG  SER A  28      14.293 -10.111   5.296  1.00  0.49
ATOM    279  C   SER A  28      15.937  -7.179   3.452  1.00  0.55
ATOM    280  O   SER A  28      16.867  -6.489   3.907  1.00 -0.55
ATOM    281  N   GLU A  29      16.051  -7.999   2.392  1.00 -0.40
ATOM    282  H   GLU A  29      15.287  -8.547   2.061  1.00  0.40
ATOM    283  CA  GLU A  29      17.290  -8.135   1.672  1.00  0.00
ATOM    284  CB  GLU A  29      17.101  -8.912   0.350  1.00  0.00
ATOM    285  CG  GLU A  29      17.067 -10.380   0.712  1.00  0.00
ATOM    286  CD  GLU A  29      16.359 -11.242  -0.303  1.00  0.10
ATOM    287  OE1 GLU A  29      16.171 -10.866  -1.480  1.00 -0.55
ATOM    288  OE2 GLU A  29      15.927 -12.350   0.128  1.00 -0.55
ATOM    289  C   GLU A  29      17.900  -6.827   1.208  1.00  0.55
ATOM    290  O   GLU A  29      19.127  -6.597   1.301  1.00 -0.55
ATOM    291  N   ALA A  30      17.009  -6.004   0.662  1.00 -0.40
ATOM    292  H   ALA A  30      16.044  -6.240   0.586  1.00  0.40
ATOM    293  CA  ALA A  30      17.400  -4.684   0.135  1.00  0.00
ATOM    294  CB  ALA A  30      16.185  -4.078  -0.557  1.00  0.00
ATOM    295  C   ALA A  30      18.008  -3.761   1.193  1.00  0.55
ATOM    296  O   ALA A  30      19.015  -3.059   1.036  1.00 -0.55
ATOM    297  N   GLN A  31      17.328  -3.779   2.338  1.00 -0.40
ATOM    298  H   GLN A  31      16.515  -4.344   2.445  1.00  0.40
ATOM    299  CA  GLN A  31      17.698  -2.998   3.511  1.00  0.00
ATOM    300  CB  GLN A  31      16.700  -3.141   4.643  1.00  0.00
ATOM    301  CG  GLN A  31      15.300  -2.718   4.234  1.00  0.00
ATOM    302  CD  GLN A  31      14.294  -2.788   5.368  1.00  0.55
ATOM    303  OE1 GLN A  31      13.963  -1.687   5.817  1.00 -0.55
ATOM    304  NE2 GLN A  31      13.796  -3.926   5.881  1.00 -0.78
ATOM    305 HE21 GLN A  31      13.134  -3.889   6.630  1.00  0.39
ATOM    306 HE22 GLN A  31      14.086  -4.810   5.513  1.00  0.39
ATOM    307  C   GLN A  31      19.099  -3.444   3.943  1.00  0.55
ATOM    308  O   GLN A  31      19.888  -2.569   4.269  1.00 -0.55
ATOM    309  N   ALA A  32      19.253  -4.754   3.872  1.00 -0.40
ATOM    310  H   ALA A  32      18.510  -5.349   3.577  1.00  0.40
ATOM    311  CA  ALA A  32      20.500  -5.431   4.211  1.00  0.00
ATOM    312  CB  ALA A  32      20.493  -6.930   4.090  1.00  0.00
ATOM    313  C   ALA A  32      21.607  -4.845   3.322  1.00  0.55
ATOM    314  O   ALA A  32      22.731  -4.739   3.833  1.00 -0.55
ATOM    315  N   LEU A  33      21.311  -4.450   2.092  1.00 -0.40
ATOM    316  H   LEU A  33      20.398  -4.519   1.698  1.00  0.40
ATOM    317  CA  LEU A  33      22.357  -3.884   1.258  1.00  0.00
ATOM    318  CB  LEU A  33      22.135  -4.136  -0.238  1.00  0.00
ATOM    319  CG  LEU A  33      21.779  -5.612  -0.475  1.00  0.00
ATOM    320  CD1 LEU A  33      21.481  -5.834  -1.940  1.00  0.00
ATOM    321  CD2 LEU A  33      22.911  -6.488   0.024  1.00  0.00
ATOM    322  C   LEU A  33      22.450  -2.396   1.468  1.00  0.55
ATOM    323  O   LEU A  33      23.265  -1.801   0.764  1.00 -0.55
ATOM    324  N   GLY A  34      21.641  -1.829   2.330  1.00 -0.40
ATOM    325  H   GLY A  34      20.958  -2.311   2.872  1.00  0.40
ATOM    326  CA  GLY A  34      21.774  -0.373   2.490  1.00  0.00
ATOM    327  C   GLY A  34      20.646   0.455   1.912  1.00  0.55
ATOM    328  O   GLY A  34      20.850   1.663   1.794  1.00 -0.55
ATOM    329  N   TRP A  35      19.542  -0.227   1.591  1.00 -0.40
ATOM    330  H   TRP A  35      19.459  -1.214   1.705  1.00  0.40
ATOM    331  CA  TRP A  35      18.395   0.472   1.052  1.00  0.00
ATOM    332  CB  TRP A  35      17.413  -0.521   0.459  1.00  0.12
ATOM    333  CG  TRP A  35      16.126   0.047  -0.111  1.00 -0.12
ATOM    334  CD1 TRP A  35      15.966   1.059  -1.031  1.00 -0.12
ATOM    335  HD1 TRP A  35      16.756   1.653  -1.465  1.00  0.12
ATOM    336  NE1 TRP A  35      14.618   1.180  -1.300  1.00 -0.40
ATOM    337  HE1 TRP A  35      14.236   1.815  -1.935  1.00  0.40
ATOM    338  CE2 TRP A  35      13.885   0.291  -0.560  1.00  0.00
ATOM    339  CD2 TRP A  35      14.793  -0.438   0.202  1.00  0.00
ATOM    340  CE3 TRP A  35      14.327  -1.408   1.089  1.00 -0.12
ATOM    341  HE3 TRP A  35      14.989  -1.960   1.741  1.00  0.12
ATOM    342  CZ3 TRP A  35      12.972  -1.648   1.111  1.00 -0.12
ATOM    343  HZ3 TRP A  35      12.582  -2.429   1.748  1.00  0.12
ATOM    344  CZ2 TRP A  35      12.492   0.088  -0.535  1.00 -0.12
ATOM    345  HZ2 TRP A  35      11.788   0.648  -1.131  1.00  0.12
ATOM    346  CH2 TRP A  35      12.092  -0.902   0.328  1.00 -0.12
ATOM    347  HH2 TRP A  35      11.036  -1.115   0.404  1.00  0.12
ATOM    348  C   TRP A  35      17.652   1.229   2.157  1.00  0.55
ATOM    349  O   TRP A  35      17.319   0.631   3.180  1.00 -0.55
ATOM    350  N   VAL A  36      17.398   2.503   1.833  1.00 -0.40
ATOM    351  H   VAL A  36      17.709   2.885   0.966  1.00  0.40
ATOM    352  CA  VAL A  36      16.660   3.433   2.691  1.00  0.00
ATOM    353  CB  VAL A  36      17.450   4.649   3.192  1.00  0.00
ATOM    354  CG1 VAL A  36      16.648   5.384   4.245  1.00  0.00
ATOM    355  CG2 VAL A  36      18.811   4.283   3.760  1.00  0.00
ATOM    356  C   VAL A  36      15.551   3.940   1.762  1.00  0.55
ATOM    357  O   VAL A  36      15.938   4.746   0.898  1.00 -0.55
ATOM    358  N   ALA A  37      14.332   3.417   1.956  1.00 -0.40
ATOM    359  H   ALA A  37      14.129   2.772   2.689  1.00  0.40
ATOM    360  CA  ALA A  37      13.223   3.787   1.069  1.00  0.00
ATOM    361  CB  ALA A  37      11.904   3.144   1.465  1.00  0.00
ATOM    362  C   ALA A  37      13.120   5.297   0.914  1.00  0.55
ATOM    363  O   ALA A  37      12.985   5.735  -0.250  1.00 -0.55
ATOM    364  N   SER A  38      13.155   6.050   1.998  1.00 -0.40
ATOM    365  H   SER A  38      13.251   5.705   2.928  1.00  0.40
ATOM    366  CA  SER A  38      13.042   7.494   1.789  1.00  0.00
ATOM    367  CB  SER A  38      12.904   8.310   3.079  1.00  0.00
ATOM    368  OG  SER A  38      13.873   7.799   3.987  1.00 -0.49
ATOM    369  HG  SER A  38      13.492   7.000   4.359  1.00  0.49
ATOM    370  C   SER A  38      14.220   8.080   1.002  1.00  0.55
ATOM    371  O   SER A  38      14.056   9.224   0.533  1.00 -0.55
ATOM    372  N   LYS A  39      15.343   7.430   0.811  1.00 -0.40
ATOM    373  H   LYS A  39      15.518   6.513   1.164  1.00  0.40
ATOM    374  CA  LYS A  39      16.410   8.079   0.036  1.00  0.00
ATOM    375  CB  LYS A  39      17.766   7.511   0.382  1.00  0.00
ATOM    376  CG  LYS A  39      17.926   6.529   1.525  1.00  0.00
ATOM    377  CD  LYS A  39      19.285   6.772   2.215  1.00  0.00
ATOM    378  CE  LYS A  39      19.281   8.268   2.589  1.00  0.33
ATOM    379  NZ  LYS A  39      18.012   8.835   1.990  1.00 -0.32
ATOM    380  HZ1 LYS A  39      17.341   8.063   1.802  1.00  0.33
ATOM    381  HZ2 LYS A  39      18.236   9.324   1.100  1.00  0.33
ATOM    382  HZ3 LYS A  39      17.585   9.510   2.658  1.00  0.33
ATOM    383  C   LYS A  39      16.149   7.836  -1.458  1.00  0.55
ATOM    384  O   LYS A  39      16.607   8.608  -2.310  1.00 -0.55
ATOM    385  N   GLY A  40      15.420   6.748  -1.705  1.00 -0.40
ATOM    386  H   GLY A  40      15.044   6.158  -0.995  1.00  0.40
ATOM    387  CA  GLY A  40      15.152   6.388  -3.115  1.00  0.00
ATOM    388  C   GLY A  40      16.499   5.869  -3.682  1.00  0.55
ATOM    389  O   GLY A  40      16.691   6.012  -4.881  1.00 -0.55
ATOM    390  N   ASN A  41      17.345   5.248  -2.879  1.00 -0.40
ATOM    391  H   ASN A  41      17.125   5.077  -1.923  1.00  0.40
ATOM    392  CA  ASN A  41      18.656   4.768  -3.321  1.00  0.00
ATOM    393  CB  ASN A  41      19.660   5.137  -2.190  1.00  0.00
ATOM    394  CG  ASN A  41      19.415   4.159  -1.063  1.00  0.55
ATOM    395  OD1 ASN A  41      18.331   3.582  -0.908  1.00 -0.55
ATOM    396  ND2 ASN A  41      20.429   3.913  -0.227  1.00 -0.78
ATOM    397 HD21 ASN A  41      20.307   3.273   0.532  1.00  0.39
ATOM    398 HD22 ASN A  41      21.308   4.370  -0.359  1.00  0.39
ATOM    399  C   ASN A  41      18.791   3.299  -3.673  1.00  0.55
ATOM    400  O   ASN A  41      19.893   2.721  -3.645  1.00 -0.55
ATOM    401  N   LEU A  42      17.706   2.602  -4.035  1.00 -0.40
ATOM    402  H   LEU A  42      16.800   3.014  -4.097  1.00  0.40
ATOM    403  CA  LEU A  42      17.801   1.167  -4.366  1.00  0.00
ATOM    404  CB  LEU A  42      16.422   0.571  -4.646  1.00  0.00
ATOM    405  CG  LEU A  42      16.306  -0.921  -4.883  1.00  0.00
ATOM    406  CD1 LEU A  42      16.789  -1.705  -3.667  1.00  0.00
ATOM    407  CD2 LEU A  42      14.872  -1.264  -5.270  1.00  0.00
ATOM    408  C   LEU A  42      18.772   0.859  -5.524  1.00  0.55
ATOM    409  O   LEU A  42      19.554  -0.096  -5.416  1.00 -0.55
ATOM    410  N   ALA A  43      18.691   1.648  -6.583  1.00 -0.40
ATOM    411  H   ALA A  43      18.078   2.431  -6.657  1.00  0.40
ATOM    412  CA  ALA A  43      19.569   1.338  -7.721  1.00  0.00
ATOM    413  CB  ALA A  43      18.966   2.065  -8.911  1.00  0.00
ATOM    414  C   ALA A  43      21.023   1.663  -7.424  1.00  0.55
ATOM    415  O   ALA A  43      21.910   1.165  -8.140  1.00 -0.55
ATOM    416  N   ASP A  44      21.277   2.449  -6.389  1.00 -0.40
ATOM    417  H   ASP A  44      20.549   2.839  -5.831  1.00  0.40
ATOM    418  CA  ASP A  44      22.631   2.795  -6.000  1.00  0.00
ATOM    419  CB  ASP A  44      22.782   3.960  -5.026  1.00  0.00
ATOM    420  CG  ASP A  44      21.953   5.126  -5.520  1.00  0.10
ATOM    421  OD1 ASP A  44      22.010   5.282  -6.761  1.00 -0.55
ATOM    422  OD2 ASP A  44      21.287   5.844  -4.743  1.00 -0.55
ATOM    423  C   ASP A  44      23.228   1.635  -5.195  1.00  0.55
ATOM    424  O   ASP A  44      24.440   1.429  -5.311  1.00 -0.55
ATOM    425  N   VAL A  45      22.369   0.991  -4.428  1.00 -0.40
ATOM    426  H   VAL A  45      21.396   1.201  -4.378  1.00  0.40
ATOM    427  CA  VAL A  45      22.884  -0.101  -3.600  1.00  0.00
ATOM    428  CB  VAL A  45      22.219   0.010  -2.191  1.00  0.00
ATOM    429  CG1 VAL A  45      22.421   1.426  -1.646  1.00  0.00
ATOM    430  CG2 VAL A  45      20.743  -0.327  -2.180  1.00  0.00
ATOM    431  C   VAL A  45      22.741  -1.504  -4.160  1.00  0.55
ATOM    432  O   VAL A  45      23.317  -2.484  -3.636  1.00 -0.55
ATOM    433  N   ALA A  46      21.930  -1.649  -5.197  1.00 -0.40
ATOM    434  H   ALA A  46      21.481  -0.861  -5.608  1.00  0.40
ATOM    435  CA  ALA A  46      21.617  -2.936  -5.830  1.00  0.00
ATOM    436  CB  ALA A  46      20.573  -3.708  -5.029  1.00  0.00
ATOM    437  C   ALA A  46      21.151  -2.620  -7.241  1.00  0.55
ATOM    438  O   ALA A  46      19.974  -2.679  -7.582  1.00 -0.55
ATOM    439  N   PRO A  47      22.177  -2.290  -8.036  1.00 -0.20
ATOM    440  CD  PRO A  47      23.616  -2.206  -7.719  1.00  0.10
ATOM    441  CA  PRO A  47      21.898  -1.931  -9.444  1.00  0.10
ATOM    442  CB  PRO A  47      23.244  -1.460  -9.974  1.00  0.00
ATOM    443  CG  PRO A  47      24.088  -1.185  -8.761  1.00  0.00
ATOM    444  C   PRO A  47      21.214  -3.138 -10.098  1.00  0.55
ATOM    445  O   PRO A  47      21.542  -4.317  -9.806  1.00 -0.55
ATOM    446  N   GLY A  48      20.258  -2.779 -10.942  1.00 -0.40
ATOM    447  H   GLY A  48      20.020  -1.826 -11.115  1.00  0.40
ATOM    448  CA  GLY A  48      19.500  -3.787 -11.667  1.00  0.00
ATOM    449  C   GLY A  48      18.460  -4.570 -10.889  1.00  0.55
ATOM    450  O   GLY A  48      17.785  -5.350 -11.547  1.00 -0.55
ATOM    451  N   LYS A  49      18.335  -4.351  -9.587  1.00 -0.40
ATOM    452  H   LYS A  49      18.914  -3.687  -9.122  1.00  0.40
ATOM    453  CA  LYS A  49      17.375  -5.032  -8.729  1.00  0.00
ATOM    454  CB  LYS A  49      17.926  -5.170  -7.312  1.00  0.00
ATOM    455  CG  LYS A  49      19.054  -6.088  -7.059  1.00  0.00
ATOM    456  CD  LYS A  49      18.842  -7.363  -7.836  1.00  0.00
ATOM    457  CE  LYS A  49      20.240  -7.929  -8.118  1.00  0.33
ATOM    458  NZ  LYS A  49      20.148  -9.389  -8.459  1.00 -0.32
ATOM    459  HZ1 LYS A  49      19.554  -9.511  -9.304  1.00  0.33
ATOM    460  HZ2 LYS A  49      19.725  -9.906  -7.661  1.00  0.33
ATOM    461  HZ3 LYS A  49      21.100  -9.762  -8.648  1.00  0.33
ATOM    462  C   LYS A  49      16.086  -4.197  -8.577  1.00  0.55
ATOM    463  O   LYS A  49      16.107  -2.958  -8.682  1.00 -0.55
ATOM    464  N   SER A  50      15.029  -4.926  -8.243  1.00 -0.40
ATOM    465  H   SER A  50      15.101  -5.913  -8.135  1.00  0.40
ATOM    466  CA  SER A  50      13.711  -4.380  -8.011  1.00  0.00
ATOM    467  CB  SER A  50      12.781  -4.725  -9.188  1.00  0.00
ATOM    468  OG  SER A  50      12.867  -4.002 -10.390  1.00 -0.49
ATOM    469  HG  SER A  50      12.033  -4.143 -10.844  1.00  0.49
ATOM    470  C   SER A  50      13.192  -5.095  -6.760  1.00  0.55
ATOM    471  O   SER A  50      13.549  -6.266  -6.525  1.00 -0.55
ATOM    472  N   ILE A  51      12.381  -4.448  -5.965  1.00 -0.40
ATOM    473  H   ILE A  51      12.132  -3.499  -6.138  1.00  0.40
ATOM    474  CA  ILE A  51      11.777  -5.049  -4.775  1.00  0.00
ATOM    475  CB  ILE A  51      11.084  -3.944  -3.913  1.00  0.00
ATOM    476  CG2 ILE A  51      10.270  -4.546  -2.766  1.00  0.00
ATOM    477  CG1 ILE A  51      12.133  -2.913  -3.492  1.00  0.00
ATOM    478  CD1 ILE A  51      13.226  -3.409  -2.600  1.00  0.00
ATOM    479  C   ILE A  51      10.739  -6.054  -5.232  1.00  0.55
ATOM    480  O   ILE A  51       9.897  -5.770  -6.131  1.00 -0.55
ATOM    481  N   GLY A  52      10.688  -7.239  -4.682  1.00 -0.40
ATOM    482  H   GLY A  52      11.340  -7.517  -3.981  1.00  0.40
ATOM    483  CA  GLY A  52       9.696  -8.229  -5.038  1.00  0.00
ATOM    484  C   GLY A  52       9.954  -9.502  -4.256  1.00  0.55
ATOM    485  O   GLY A  52      11.108  -9.792  -3.885  1.00 -0.55
ATOM    486  N   GLY A  53       8.846 -10.212  -4.027  1.00 -0.40
ATOM    487  H   GLY A  53       7.963  -9.891  -4.357  1.00  0.40
ATOM    488  CA  GLY A  53       8.797 -11.458  -3.317  1.00  0.00
ATOM    489  C   GLY A  53       8.214 -11.485  -1.916  1.00  0.55
ATOM    490  O   GLY A  53       7.977 -12.598  -1.430  1.00 -0.55
ATOM    491  N   ASP A  54       7.920 -10.323  -1.341  1.00 -0.40
ATOM    492  H   ASP A  54       8.103  -9.451  -1.788  1.00  0.40
ATOM    493  CA  ASP A  54       7.303 -10.247   0.001  1.00  0.00
ATOM    494  CB  ASP A  54       7.322  -8.786   0.474  1.00  0.00
ATOM    495  CG  ASP A  54       8.784  -8.444   0.755  1.00  0.10
ATOM    496  OD1 ASP A  54       9.238  -9.072   1.746  1.00 -0.55
ATOM    497  OD2 ASP A  54       9.364  -7.643  -0.019  1.00 -0.55
ATOM    498  C   ASP A  54       5.869 -10.753   0.005  1.00  0.55
ATOM    499  O   ASP A  54       5.163 -10.704  -1.011  1.00 -0.55
ATOM    500  N   ILE A  55       5.396 -11.225   1.127  1.00 -0.40
ATOM    501  H   ILE A  55       5.969 -11.292   1.940  1.00  0.40
ATOM    502  CA  ILE A  55       4.013 -11.689   1.300  1.00  0.00
ATOM    503  CB  ILE A  55       3.725 -12.284   2.698  1.00  0.00
ATOM    504  CG2 ILE A  55       2.232 -12.551   2.971  1.00  0.00
ATOM    505  CG1 ILE A  55       4.558 -13.587   2.828  1.00  0.00
ATOM    506  CD1 ILE A  55       3.737 -14.705   2.189  1.00  0.00
ATOM    507  C   ILE A  55       3.134 -10.440   1.118  1.00  0.55
ATOM    508  O   ILE A  55       3.504  -9.331   1.510  1.00 -0.55
ATOM    509  N   PHE A  56       2.000 -10.681   0.522  1.00 -0.40
ATOM    510  H   PHE A  56       1.791 -11.609   0.231  1.00  0.40
ATOM    511  CA  PHE A  56       0.953  -9.735   0.210  1.00  0.00
ATOM    512  CB  PHE A  56       0.565  -9.717  -1.293  1.00  0.12
ATOM    513  CG  PHE A  56      -0.506  -8.676  -1.530  1.00 -0.12
ATOM    514  CD1 PHE A  56      -0.206  -7.327  -1.368  1.00 -0.12
ATOM    515  HD1 PHE A  56       0.798  -7.040  -1.093  1.00  0.12
ATOM    516  CE1 PHE A  56      -1.158  -6.350  -1.549  1.00 -0.12
ATOM    517  HE1 PHE A  56      -0.909  -5.309  -1.405  1.00  0.12
ATOM    518  CZ  PHE A  56      -2.424  -6.716  -1.915  1.00 -0.12
ATOM    519  HZ  PHE A  56      -3.172  -5.952  -2.069  1.00  0.12
ATOM    520  CD2 PHE A  56      -1.807  -9.048  -1.893  1.00 -0.12
ATOM    521  HD2 PHE A  56      -2.067 -10.089  -2.017  1.00  0.12
ATOM    522  CE2 PHE A  56      -2.764  -8.044  -2.091  1.00 -0.12
ATOM    523  HE2 PHE A  56      -3.770  -8.308  -2.383  1.00  0.12
ATOM    524  C   PHE A  56      -0.213 -10.175   1.079  1.00  0.55
ATOM    525  O   PHE A  56      -0.703 -11.289   0.808  1.00 -0.55
ATOM    526  N   SER A  57      -0.570  -9.300   2.033  1.00 -0.40
ATOM    527  H   SER A  57      -0.160  -8.405   2.184  1.00  0.40
ATOM    528  CA  SER A  57      -1.681  -9.759   2.914  1.00  0.00
ATOM    529  CB  SER A  57      -1.460  -9.230   4.340  1.00  0.00
ATOM    530  OG  SER A  57      -0.176  -9.733   4.729  1.00 -0.49
ATOM    531  HG  SER A  57      -0.024  -9.410   5.620  1.00  0.49
ATOM    532  C   SER A  57      -3.088  -9.504   2.431  1.00  0.55
ATOM    533  O   SER A  57      -3.984  -9.914   3.203  1.00 -0.55
ATOM    534  N   ASN A  58      -3.285  -8.888   1.254  1.00 -0.40
ATOM    535  H   ASN A  58      -2.529  -8.536   0.708  1.00  0.40
ATOM    536  CA  ASN A  58      -4.616  -8.693   0.703  1.00  0.00
ATOM    537  CB  ASN A  58      -5.010 -10.107   0.212  1.00  0.00
ATOM    538  CG  ASN A  58      -6.288 -10.275  -0.572  1.00  0.55
ATOM    539  OD1 ASN A  58      -6.557  -9.283  -1.273  1.00 -0.55
ATOM    540  ND2 ASN A  58      -7.075 -11.330  -0.604  1.00 -0.78
ATOM    541 HD21 ASN A  58      -7.901 -11.320  -1.166  1.00  0.39
ATOM    542 HD22 ASN A  58      -6.846 -12.140  -0.065  1.00  0.39
ATOM    543  C   ASN A  58      -5.583  -8.193   1.776  1.00  0.55
ATOM    544  O   ASN A  58      -6.665  -8.769   2.054  1.00 -0.55
ATOM    545  N   ARG A  59      -5.176  -7.077   2.340  1.00 -0.40
ATOM    546  H   ARG A  59      -4.348  -6.625   2.019  1.00  0.40
ATOM    547  CA  ARG A  59      -5.845  -6.392   3.447  1.00  0.00
ATOM    548  CB  ARG A  59      -4.946  -5.301   4.041  1.00  0.00
ATOM    549  CG  ARG A  59      -3.604  -5.874   4.524  1.00  0.00
ATOM    550  CD  ARG A  59      -2.601  -4.742   4.785  1.00  0.35
ATOM    551  NE  ARG A  59      -1.233  -5.331   4.940  1.00 -0.35
ATOM    552  HE  ARG A  59      -0.623  -5.392   4.150  1.00  0.45
ATOM    553  CZ  ARG A  59      -0.828  -5.775   6.128  1.00  0.35
ATOM    554  NH1 ARG A  59      -1.603  -5.671   7.203  1.00 -0.70
ATOM    555 HH11 ARG A  59      -2.509  -5.253   7.129  1.00  0.40
ATOM    556 HH12 ARG A  59      -1.281  -6.011   8.087  1.00  0.40
ATOM    557  NH2 ARG A  59       0.344  -6.329   6.307  1.00 -0.70
ATOM    558 HH21 ARG A  59       0.972  -6.431   5.536  1.00  0.40
ATOM    559 HH22 ARG A  59       0.611  -6.650   7.216  1.00  0.40
ATOM    560  C   ARG A  59      -7.222  -5.897   3.110  1.00  0.55
ATOM    561  O   ARG A  59      -8.036  -5.881   4.032  1.00 -0.55
ATOM    562  N   GLU A  60      -7.547  -5.491   1.914  1.00 -0.40
ATOM    563  H   GLU A  60      -6.864  -5.461   1.190  1.00  0.40
ATOM    564  CA  GLU A  60      -8.873  -5.052   1.506  1.00  0.00
ATOM    565  CB  GLU A  60      -8.790  -4.022   0.385  1.00  0.00
ATOM    566  CG  GLU A  60      -8.003  -2.794   0.795  1.00  0.00
ATOM    567  CD  GLU A  60      -8.842  -1.911   1.675  1.00  0.10
ATOM    568  OE1 GLU A  60     -10.028  -2.229   1.907  1.00 -0.55
ATOM    569  OE2 GLU A  60      -8.438  -0.880   2.210  1.00 -0.55
ATOM    570  C   GLU A  60      -9.672  -6.237   1.029  1.00  0.55
ATOM    571  O   GLU A  60     -10.820  -6.034   0.703  1.00 -0.55
ATOM    572  N   GLY A  61      -9.182  -7.448   0.933  1.00 -0.40
ATOM    573  H   GLY A  61      -8.238  -7.601   1.205  1.00  0.40
ATOM    574  CA  GLY A  61      -9.823  -8.650   0.476  1.00  0.00
ATOM    575  C   GLY A  61     -10.221  -8.623  -1.000  1.00  0.55
ATOM    576  O   GLY A  61     -11.150  -9.354  -1.387  1.00 -0.55
ATOM    577  N   LYS A  62      -9.558  -7.847  -1.837  1.00 -0.40
ATOM    578  H   LYS A  62      -8.801  -7.280  -1.524  1.00  0.40
ATOM    579  CA  LYS A  62      -9.862  -7.746  -3.271  1.00  0.00
ATOM    580  CB  LYS A  62      -9.299  -6.428  -3.823  1.00  0.00
ATOM    581  CG  LYS A  62      -9.955  -5.251  -3.095  1.00  0.00
ATOM    582  CD  LYS A  62      -9.833  -4.014  -3.951  1.00  0.00
ATOM    583  CE  LYS A  62     -10.111  -2.726  -3.163  1.00  0.33
ATOM    584  NZ  LYS A  62      -8.855  -1.875  -3.145  1.00 -0.32
ATOM    585  HZ1 LYS A  62      -8.583  -1.636  -4.120  1.00  0.33
ATOM    586  HZ2 LYS A  62      -8.084  -2.403  -2.690  1.00  0.33
ATOM    587  HZ3 LYS A  62      -9.036  -1.000  -2.612  1.00  0.33
ATOM    588  C   LYS A  62      -9.403  -8.959  -4.069  1.00  0.55
ATOM    589  O   LYS A  62     -10.074  -9.230  -5.090  1.00 -0.55
ATOM    590  N   LEU A  63      -8.368  -9.681  -3.706  1.00 -0.40
ATOM    591  H   LEU A  63      -7.811  -9.440  -2.915  1.00  0.40
ATOM    592  CA  LEU A  63      -7.960 -10.884  -4.430  1.00  0.00
ATOM    593  CB  LEU A  63      -6.432 -11.095  -4.423  1.00  0.00
ATOM    594  CG  LEU A  63      -5.644  -9.882  -4.989  1.00  0.00
ATOM    595  CD1 LEU A  63      -4.143  -9.996  -4.817  1.00  0.00
ATOM    596  CD2 LEU A  63      -6.001  -9.806  -6.465  1.00  0.00
ATOM    597  C   LEU A  63      -8.704 -12.067  -3.791  1.00  0.55
ATOM    598  O   LEU A  63      -8.974 -12.112  -2.583  1.00 -0.55
ATOM    599  N   PRO A  64      -8.946 -13.064  -4.635  1.00 -0.20
ATOM    600  CD  PRO A  64      -8.616 -13.098  -6.071  1.00  0.10
ATOM    601  CA  PRO A  64      -9.680 -14.243  -4.193  1.00  0.10
ATOM    602  CB  PRO A  64     -10.035 -14.971  -5.498  1.00  0.00
ATOM    603  CG  PRO A  64      -8.896 -14.535  -6.437  1.00  0.00
ATOM    604  C   PRO A  64      -8.932 -15.036  -3.169  1.00  0.55
ATOM    605  O   PRO A  64      -7.748 -15.314  -3.329  1.00 -0.55
ATOM    606  N   GLY A  65      -9.622 -15.448  -2.114  1.00 -0.40
ATOM    607  H   GLY A  65     -10.591 -15.258  -1.979  1.00  0.40
ATOM    608  CA  GLY A  65      -8.929 -16.230  -1.079  1.00  0.00
ATOM    609  C   GLY A  65      -9.336 -17.673  -1.158  1.00  0.55
ATOM    610  O   GLY A  65     -10.357 -17.964  -1.787  1.00 -0.55
ATOM    611  N   LYS A  66      -8.598 -18.534  -0.512  1.00 -0.40
ATOM    612  H   LYS A  66      -7.799 -18.218  -0.010  1.00  0.40
ATOM    613  CA  LYS A  66      -8.804 -19.969  -0.429  1.00  0.00
ATOM    614  CB  LYS A  66      -8.493 -20.623  -1.763  1.00  0.00
ATOM    615  CG  LYS A  66      -8.773 -22.095  -1.893  1.00  0.00
ATOM    616  CD  LYS A  66      -8.151 -22.739  -3.120  1.00  0.00
ATOM    617  CE  LYS A  66      -8.794 -24.090  -3.404  1.00  0.33
ATOM    618  NZ  LYS A  66     -10.320 -24.058  -3.435  1.00 -0.32
ATOM    619  HZ1 LYS A  66     -10.639 -23.405  -4.178  1.00  0.33
ATOM    620  HZ2 LYS A  66     -10.678 -23.737  -2.513  1.00  0.33
ATOM    621  HZ3 LYS A  66     -10.682 -25.013  -3.633  1.00  0.33
ATOM    622  C   LYS A  66      -7.904 -20.498   0.687  1.00  0.55
ATOM    623  O   LYS A  66      -6.818 -19.964   0.929  1.00 -0.55
ATOM    624  N   SER A  67      -8.376 -21.555   1.351  1.00 -0.40
ATOM    625  H   SER A  67      -9.266 -21.959   1.159  1.00  0.40
ATOM    626  CA  SER A  67      -7.582 -22.179   2.419  1.00  0.00
ATOM    627  CB  SER A  67      -8.465 -23.182   3.180  1.00  0.00
ATOM    628  OG  SER A  67      -7.609 -23.855   4.133  1.00 -0.49
ATOM    629  HG  SER A  67      -8.171 -24.477   4.600  1.00  0.49
ATOM    630  C   SER A  67      -6.353 -22.792   1.744  1.00  0.55
ATOM    631  O   SER A  67      -6.455 -23.458   0.714  1.00 -0.55
ATOM    632  N   GLY A  68      -5.187 -22.444   2.261  1.00 -0.40
ATOM    633  H   GLY A  68      -5.171 -21.843   3.053  1.00  0.40
ATOM    634  CA  GLY A  68      -3.857 -22.835   1.817  1.00  0.00
ATOM    635  C   GLY A  68      -3.157 -21.869   0.859  1.00  0.55
ATOM    636  O   GLY A  68      -1.969 -21.990   0.526  1.00 -0.55
ATOM    637  N   ARG A  69      -3.898 -20.897   0.347  1.00 -0.40
ATOM    638  H   ARG A  69      -4.852 -20.788   0.614  1.00  0.40
ATOM    639  CA  ARG A  69      -3.420 -19.922  -0.618  1.00  0.00
ATOM    640  CB  ARG A  69      -4.593 -19.453  -1.539  1.00  0.00
ATOM    641  CG  ARG A  69      -3.949 -18.459  -2.558  1.00  0.00
ATOM    642  CD  ARG A  69      -5.020 -17.790  -3.423  1.00  0.35
ATOM    643  NE  ARG A  69      -5.569 -18.845  -4.263  1.00 -0.35
ATOM    644  HE  ARG A  69      -4.930 -19.576  -4.487  1.00  0.45
ATOM    645  CZ  ARG A  69      -6.773 -18.987  -4.771  1.00  0.35
ATOM    646  NH1 ARG A  69      -7.723 -18.092  -4.526  1.00 -0.70
ATOM    647 HH11 ARG A  69      -7.525 -17.299  -3.949  1.00  0.40
ATOM    648 HH12 ARG A  69      -8.635 -18.210  -4.918  1.00  0.40
ATOM    649  NH2 ARG A  69      -7.106 -20.029  -5.527  1.00 -0.70
ATOM    650 HH21 ARG A  69      -6.430 -20.739  -5.726  1.00  0.40
ATOM    651 HH22 ARG A  69      -8.032 -20.103  -5.897  1.00  0.40
ATOM    652  C   ARG A  69      -2.755 -18.741   0.004  1.00  0.55
ATOM    653  O   ARG A  69      -3.392 -18.094   0.829  1.00 -0.55
ATOM    654  N   THR A  70      -1.512 -18.467  -0.352  1.00 -0.40
ATOM    655  H   THR A  70      -0.984 -19.053  -0.962  1.00  0.40
ATOM    656  CA  THR A  70      -0.845 -17.260   0.147  1.00  0.00
ATOM    657  CB  THR A  70       0.375 -17.431   1.060  1.00  0.00
ATOM    658  OG1 THR A  70       1.278 -18.350   0.481  1.00 -0.49
ATOM    659  HG1 THR A  70       2.081 -18.298   1.005  1.00  0.49
ATOM    660  CG2 THR A  70      -0.077 -17.997   2.412  1.00  0.00
ATOM    661  C   THR A  70      -0.515 -16.414  -1.109  1.00  0.55
ATOM    662  O   THR A  70      -0.403 -16.961  -2.240  1.00 -0.55
ATOM    663  N   TRP A  71      -0.442 -15.093  -0.917  1.00 -0.40
ATOM    664  H   TRP A  71      -0.595 -14.693  -0.017  1.00  0.40
ATOM    665  CA  TRP A  71      -0.142 -14.139  -1.974  1.00  0.00
ATOM    666  CB  TRP A  71      -1.236 -13.052  -2.114  1.00  0.12
ATOM    667  CG  TRP A  71      -2.573 -13.520  -2.599  1.00 -0.12
ATOM    668  CD1 TRP A  71      -3.654 -13.963  -1.879  1.00 -0.12
ATOM    669  HD1 TRP A  71      -3.679 -14.015  -0.801  1.00  0.12
ATOM    670  NE1 TRP A  71      -4.709 -14.335  -2.695  1.00 -0.40
ATOM    671  HE1 TRP A  71      -5.582 -14.660  -2.405  1.00  0.40
ATOM    672  CE2 TRP A  71      -4.290 -14.158  -3.995  1.00  0.00
ATOM    673  CD2 TRP A  71      -2.951 -13.683  -3.979  1.00  0.00
ATOM    674  CE3 TRP A  71      -2.286 -13.434  -5.189  1.00 -0.12
ATOM    675  HE3 TRP A  71      -1.264 -13.085  -5.203  1.00  0.12
ATOM    676  CZ3 TRP A  71      -2.943 -13.635  -6.387  1.00 -0.12
ATOM    677  HZ3 TRP A  71      -2.463 -13.385  -7.322  1.00  0.12
ATOM    678  CZ2 TRP A  71      -4.942 -14.452  -5.192  1.00 -0.12
ATOM    679  HZ2 TRP A  71      -5.935 -14.875  -5.217  1.00  0.12
ATOM    680  CH2 TRP A  71      -4.270 -14.181  -6.377  1.00 -0.12
ATOM    681  HH2 TRP A  71      -4.760 -14.386  -7.317  1.00  0.12
ATOM    682  C   TRP A  71       1.190 -13.494  -1.627  1.00  0.55
ATOM    683  O   TRP A  71       1.667 -13.324  -0.489  1.00 -0.55
ATOM    684  N   ARG A  72       1.831 -13.074  -2.687  1.00 -0.40
ATOM    685  H   ARG A  72       1.451 -13.261  -3.587  1.00  0.40
ATOM    686  CA  ARG A  72       3.100 -12.324  -2.739  1.00  0.00
ATOM    687  CB  ARG A  72       4.302 -13.264  -2.989  1.00  0.00
ATOM    688  CG  ARG A  72       4.494 -14.152  -1.772  1.00  0.00
ATOM    689  CD  ARG A  72       5.720 -15.003  -2.058  1.00  0.35
ATOM    690  NE  ARG A  72       5.747 -16.081  -1.063  1.00 -0.35
ATOM    691  HE  ARG A  72       5.221 -16.921  -1.193  1.00  0.45
ATOM    692  CZ  ARG A  72       6.503 -15.894   0.024  1.00  0.35
ATOM    693  NH1 ARG A  72       7.212 -14.795   0.222  1.00 -0.70
ATOM    694 HH11 ARG A  72       7.196 -14.061  -0.458  1.00  0.40
ATOM    695 HH12 ARG A  72       7.764 -14.698   1.050  1.00  0.40
ATOM    696  NH2 ARG A  72       6.483 -16.901   0.903  1.00 -0.70
ATOM    697 HH21 ARG A  72       5.930 -17.714   0.720  1.00  0.40
ATOM    698 HH22 ARG A  72       7.021 -16.842   1.744  1.00  0.40
ATOM    699  C   ARG A  72       3.036 -11.243  -3.820  1.00  0.55
ATOM    700  O   ARG A  72       2.191 -11.355  -4.728  1.00 -0.55
ATOM    701  N   GLU A  73       3.936 -10.264  -3.747  1.00 -0.40
ATOM    702  H   GLU A  73       4.656 -10.222  -3.058  1.00  0.40
ATOM    703  CA  GLU A  73       3.873  -9.186  -4.728  1.00  0.00
ATOM    704  CB  GLU A  73       3.262  -7.930  -4.072  1.00  0.00
ATOM    705  CG  GLU A  73       3.925  -7.446  -2.787  1.00  0.00
ATOM    706  CD  GLU A  73       3.393  -6.054  -2.446  1.00  0.10
ATOM    707  OE1 GLU A  73       3.359  -5.139  -3.333  1.00 -0.55
ATOM    708  OE2 GLU A  73       2.988  -5.860  -1.259  1.00 -0.55
ATOM    709  C   GLU A  73       5.237  -8.767  -5.225  1.00  0.55
ATOM    710  O   GLU A  73       6.147  -9.124  -4.472  1.00 -0.55
ATOM    711  N   ALA A  74       5.340  -8.078  -6.346  1.00 -0.40
ATOM    712  H   ALA A  74       4.554  -7.833  -6.908  1.00  0.40
ATOM    713  CA  ALA A  74       6.661  -7.638  -6.813  1.00  0.00
ATOM    714  CB  ALA A  74       7.345  -8.552  -7.808  1.00  0.00
ATOM    715  C   ALA A  74       6.452  -6.318  -7.536  1.00  0.55
ATOM    716  O   ALA A  74       5.351  -6.256  -8.102  1.00 -0.55
ATOM    717  N   ASP A  75       7.435  -5.465  -7.492  1.00 -0.40
ATOM    718  H   ASP A  75       8.271  -5.635  -6.976  1.00  0.40
ATOM    719  CA  ASP A  75       7.355  -4.202  -8.207  1.00  0.00
ATOM    720  CB  ASP A  75       8.469  -3.255  -7.795  1.00  0.00
ATOM    721  CG  ASP A  75       8.228  -2.602  -6.463  1.00  0.10
ATOM    722  OD1 ASP A  75       7.365  -3.160  -5.733  1.00 -0.55
ATOM    723  OD2 ASP A  75       8.891  -1.609  -6.198  1.00 -0.55
ATOM    724  C   ASP A  75       7.536  -4.453  -9.705  1.00  0.55
ATOM    725  O   ASP A  75       8.358  -5.336 -10.033  1.00 -0.55
ATOM    726  N   ILE A  76       6.809  -3.715 -10.509  1.00 -0.40
ATOM    727  H   ILE A  76       6.172  -3.036 -10.152  1.00  0.40
ATOM    728  CA  ILE A  76       6.860  -3.816 -11.972  1.00  0.00
ATOM    729  CB  ILE A  76       5.529  -4.362 -12.506  1.00  0.00
ATOM    730  CG2 ILE A  76       5.432  -4.066 -14.023  1.00  0.00
ATOM    731  CG1 ILE A  76       5.271  -5.825 -12.139  1.00  0.00
ATOM    732  CD1 ILE A  76       6.091  -6.968 -12.724  1.00  0.00
ATOM    733  C   ILE A  76       7.239  -2.425 -12.523  1.00  0.55
ATOM    734  O   ILE A  76       6.950  -1.332 -11.965  1.00 -0.55
ATOM    735  N   ASN A  77       7.960  -2.449 -13.657  1.00 -0.40
ATOM    736  H   ASN A  77       8.202  -3.326 -14.059  1.00  0.40
ATOM    737  CA  ASN A  77       8.457  -1.322 -14.407  1.00  0.00
ATOM    738  CB  ASN A  77       7.333  -0.411 -14.971  1.00  0.00
ATOM    739  CG  ASN A  77       6.344  -1.111 -15.869  1.00  0.55
ATOM    740  OD1 ASN A  77       6.741  -1.975 -16.656  1.00 -0.55
ATOM    741  ND2 ASN A  77       5.006  -0.926 -15.789  1.00 -0.78
ATOM    742 HD21 ASN A  77       4.628  -0.299 -15.108  1.00  0.39
ATOM    743 HD22 ASN A  77       4.396  -1.417 -16.411  1.00  0.39
ATOM    744  C   ASN A  77       9.403  -0.463 -13.600  1.00  0.55
ATOM    745  O   ASN A  77       9.554   0.735 -13.921  1.00 -0.55
ATOM    746  N   TYR A  78      10.054  -1.014 -12.586  1.00 -0.40
ATOM    747  H   TYR A  78       9.953  -1.964 -12.302  1.00  0.40
ATOM    748  CA  TYR A  78      10.987  -0.153 -11.835  1.00  0.00
ATOM    749  CB  TYR A  78      11.114  -0.635 -10.369  1.00  0.12
ATOM    750  CG  TYR A  78      12.127   0.157  -9.553  1.00 -0.12
ATOM    751  CD1 TYR A  78      11.822   1.381  -8.970  1.00 -0.12
ATOM    752  HD1 TYR A  78      10.822   1.770  -9.090  1.00  0.12
ATOM    753  CE1 TYR A  78      12.738   2.130  -8.242  1.00 -0.12
ATOM    754  HE1 TYR A  78      12.455   3.087  -7.829  1.00  0.12
ATOM    755  CZ  TYR A  78      14.026   1.634  -8.049  1.00  0.06
ATOM    756  OH  TYR A  78      14.967   2.306  -7.295  1.00 -0.49
ATOM    757  HH  TYR A  78      14.564   3.114  -6.969  1.00  0.43
ATOM    758  CD2 TYR A  78      13.432  -0.306  -9.349  1.00 -0.12
ATOM    759  HD2 TYR A  78      13.728  -1.265  -9.749  1.00  0.12
ATOM    760  CE2 TYR A  78      14.337   0.446  -8.645  1.00 -0.12
ATOM    761  HE2 TYR A  78      15.349   0.079  -8.557  1.00  0.12
ATOM    762  C   TYR A  78      12.413  -0.178 -12.438  1.00  0.55
ATOM    763  O   TYR A  78      12.862  -1.299 -12.778  1.00 -0.55
ATOM    764  N   THR A  79      13.055   0.967 -12.505  1.00 -0.40
ATOM    765  H   THR A  79      12.647   1.843 -12.260  1.00  0.40
ATOM    766  CA  THR A  79      14.483   0.970 -12.976  1.00  0.00
ATOM    767  CB  THR A  79      14.803   1.592 -14.328  1.00  0.00
ATOM    768  OG1 THR A  79      14.385   2.971 -14.262  1.00 -0.49
ATOM    769  HG1 THR A  79      14.733   3.391 -15.052  1.00  0.49
ATOM    770  CG2 THR A  79      14.002   0.959 -15.436  1.00  0.00
ATOM    771  C   THR A  79      15.351   1.637 -11.894  1.00  0.55
ATOM    772  O   THR A  79      16.349   1.032 -11.473  1.00 -0.55
ATOM    773  N   SER A  80      14.989   2.808 -11.405  1.00 -0.40
ATOM    774  H   SER A  80      14.188   3.302 -11.733  1.00  0.40
ATOM    775  CA  SER A  80      15.764   3.450 -10.337  1.00  0.00
ATOM    776  CB  SER A  80      17.074   3.985 -10.954  1.00  0.00
ATOM    777  OG  SER A  80      16.689   5.130 -11.727  1.00 -0.49
ATOM    778  HG  SER A  80      17.498   5.471 -12.116  1.00  0.49
ATOM    779  C   SER A  80      14.995   4.586  -9.689  1.00  0.55
ATOM    780  O   SER A  80      13.962   4.988 -10.246  1.00 -0.55
ATOM    781  N   GLY A  81      15.469   5.095  -8.565  1.00 -0.40
ATOM    782  H   GLY A  81      16.296   4.761  -8.118  1.00  0.40
ATOM    783  CA  GLY A  81      14.744   6.232  -7.911  1.00  0.00
ATOM    784  C   GLY A  81      13.677   5.692  -6.949  1.00  0.55
ATOM    785  O   GLY A  81      13.793   4.526  -6.518  1.00 -0.55
ATOM    786  N   PHE A  82      12.681   6.519  -6.644  1.00 -0.40
ATOM    787  H   PHE A  82      12.620   7.452  -6.989  1.00  0.40
ATOM    788  CA  PHE A  82      11.607   6.060  -5.759  1.00  0.00
ATOM    789  CB  PHE A  82      10.687   7.209  -5.302  1.00  0.12
ATOM    790  CG  PHE A  82      11.526   8.242  -4.598  1.00 -0.12
ATOM    791  CD1 PHE A  82      11.807   8.097  -3.257  1.00 -0.12
ATOM    792  HD1 PHE A  82      11.405   7.252  -2.718  1.00  0.12
ATOM    793  CE1 PHE A  82      12.593   9.014  -2.594  1.00 -0.12
ATOM    794  HE1 PHE A  82      12.797   8.896  -1.541  1.00  0.12
ATOM    795  CZ  PHE A  82      13.119  10.090  -3.292  1.00 -0.12
ATOM    796  HZ  PHE A  82      13.742  10.812  -2.785  1.00  0.12
ATOM    797  CD2 PHE A  82      12.054   9.308  -5.287  1.00 -0.12
ATOM    798  HD2 PHE A  82      11.848   9.417  -6.341  1.00  0.12
ATOM    799  CE2 PHE A  82      12.843  10.237  -4.648  1.00 -0.12
ATOM    800  HE2 PHE A  82      13.245  11.076  -5.197  1.00  0.12
ATOM    801  C   PHE A  82      10.689   5.067  -6.458  1.00  0.55
ATOM    802  O   PHE A  82      10.541   5.028  -7.685  1.00 -0.55
ATOM    803  N   ARG A  83      10.019   4.261  -5.655  1.00 -0.40
ATOM    804  H   ARG A  83      10.149   4.295  -4.667  1.00  0.40
ATOM    805  CA  ARG A  83       9.043   3.261  -6.122  1.00  0.00
ATOM    806  CB  ARG A  83       8.697   2.313  -4.945  1.00  0.00
ATOM    807  CG  ARG A  83       9.990   1.615  -4.482  1.00  0.00
ATOM    808  CD  ARG A  83       9.798   0.556  -3.425  1.00  0.35
ATOM    809  NE  ARG A  83       8.754  -0.437  -3.613  1.00 -0.35
ATOM    810  HE  ARG A  83       8.876  -1.054  -4.388  1.00  0.45
ATOM    811  CZ  ARG A  83       7.655  -0.631  -2.887  1.00  0.35
ATOM    812  NH1 ARG A  83       7.369   0.129  -1.831  1.00 -0.70
ATOM    813 HH11 ARG A  83       7.986   0.870  -1.566  1.00  0.40
ATOM    814 HH12 ARG A  83       6.536  -0.040  -1.304  1.00  0.40
ATOM    815  NH2 ARG A  83       6.774  -1.594  -3.154  1.00 -0.70
ATOM    816 HH21 ARG A  83       6.925  -2.208  -3.929  1.00  0.40
ATOM    817 HH22 ARG A  83       5.962  -1.702  -2.580  1.00  0.40
ATOM    818  C   ARG A  83       7.834   3.943  -6.767  1.00  0.55
ATOM    819  O   ARG A  83       7.395   5.065  -6.449  1.00 -0.55
ATOM    820  N   ASN A  84       7.340   3.188  -7.727  1.00 -0.40
ATOM    821  H   ASN A  84       7.763   2.313  -7.946  1.00  0.40
ATOM    822  CA  ASN A  84       6.178   3.516  -8.546  1.00  0.00
ATOM    823  CB  ASN A  84       6.461   3.215 -10.027  1.00  0.00
ATOM    824  CG  ASN A  84       6.530   1.715 -10.328  1.00  0.55
ATOM    825  OD1 ASN A  84       6.118   0.808  -9.561  1.00 -0.55
ATOM    826  ND2 ASN A  84       7.092   1.413 -11.499  1.00 -0.78
ATOM    827 HD21 ASN A  84       7.180   0.457 -11.780  1.00  0.39
ATOM    828 HD22 ASN A  84       7.426   2.142 -12.097  1.00  0.39
ATOM    829  C   ASN A  84       4.912   2.804  -8.005  1.00  0.55
ATOM    830  O   ASN A  84       4.898   2.211  -6.893  1.00 -0.55
ATOM    831  N   SER A  85       3.849   2.897  -8.803  1.00 -0.40
ATOM    832  H   SER A  85       3.863   3.364  -9.684  1.00  0.40
ATOM    833  CA  SER A  85       2.600   2.296  -8.389  1.00  0.00
ATOM    834  CB  SER A  85       1.400   3.258  -8.610  1.00  0.00
ATOM    835  OG  SER A  85       1.363   3.519 -10.013  1.00 -0.49
ATOM    836  HG  SER A  85       0.933   2.759 -10.412  1.00  0.49
ATOM    837  C   SER A  85       2.221   0.984  -9.053  1.00  0.55
ATOM    838  O   SER A  85       1.044   0.610  -8.845  1.00 -0.55
ATOM    839  N   ASP A  86       3.146   0.340  -9.755  1.00 -0.40
ATOM    840  H   ASP A  86       4.082   0.672  -9.841  1.00  0.40
ATOM    841  CA  ASP A  86       2.827  -0.907 -10.449  1.00  0.00
ATOM    842  CB  ASP A  86       3.455  -1.040 -11.864  1.00  0.00
ATOM    843  CG  ASP A  86       3.076   0.125 -12.755  1.00  0.10
ATOM    844  OD1 ASP A  86       2.013   0.732 -12.592  1.00 -0.55
ATOM    845  OD2 ASP A  86       3.874   0.510 -13.633  1.00 -0.55
ATOM    846  C   ASP A  86       3.309  -2.123  -9.685  1.00  0.55
ATOM    847  O   ASP A  86       4.450  -2.136  -9.298  1.00 -0.55
ATOM    848  N   ARG A  87       2.418  -3.073  -9.560  1.00 -0.40
ATOM    849  H   ARG A  87       1.495  -2.973  -9.923  1.00  0.40
ATOM    850  CA  ARG A  87       2.695  -4.322  -8.898  1.00  0.00
ATOM    851  CB  ARG A  87       2.186  -4.266  -7.449  1.00  0.00
ATOM    852  CG  ARG A  87       2.501  -3.028  -6.643  1.00  0.00
ATOM    853  CD  ARG A  87       3.927  -3.018  -6.062  1.00  0.35
ATOM    854  NE  ARG A  87       4.185  -1.826  -5.266  1.00 -0.35
ATOM    855  HE  ARG A  87       3.949  -1.886  -4.299  1.00  0.45
ATOM    856  CZ  ARG A  87       4.695  -0.674  -5.669  1.00  0.35
ATOM    857  NH1 ARG A  87       5.029  -0.598  -6.963  1.00 -0.70
ATOM    858 HH11 ARG A  87       4.888  -1.385  -7.563  1.00  0.40
ATOM    859 HH12 ARG A  87       5.420   0.247  -7.330  1.00  0.40
ATOM    860  NH2 ARG A  87       4.911   0.384  -4.927  1.00 -0.70
ATOM    861 HH21 ARG A  87       4.684   0.367  -3.954  1.00  0.40
ATOM    862 HH22 ARG A  87       5.303   1.209  -5.335  1.00  0.40
ATOM    863  C   ARG A  87       2.048  -5.511  -9.595  1.00  0.55
ATOM    864  O   ARG A  87       0.994  -5.440 -10.212  1.00 -0.55
ATOM    865  N   ILE A  88       2.744  -6.631  -9.463  1.00 -0.40
ATOM    866  H   ILE A  88       3.645  -6.618  -9.039  1.00  0.40
ATOM    867  CA  ILE A  88       2.297  -7.968  -9.903  1.00  0.00
ATOM    868  CB  ILE A  88       3.279  -8.666 -10.869  1.00  0.00
ATOM    869  CG2 ILE A  88       4.568  -9.025 -10.151  1.00  0.00
ATOM    870  CG1 ILE A  88       2.604  -9.907 -11.470  1.00  0.00
ATOM    871  CD1 ILE A  88       3.230 -10.387 -12.771  1.00  0.00
ATOM    872  C   ILE A  88       2.014  -8.740  -8.581  1.00  0.55
ATOM    873  O   ILE A  88       2.796  -8.689  -7.605  1.00 -0.55
ATOM    874  N   LEU A  89       0.906  -9.435  -8.514  1.00 -0.40
ATOM    875  H   LEU A  89       0.301  -9.474  -9.304  1.00  0.40
ATOM    876  CA  LEU A  89       0.422 -10.198  -7.370  1.00  0.00
ATOM    877  CB  LEU A  89      -0.936  -9.722  -6.850  1.00  0.00
ATOM    878  CG  LEU A  89      -1.060  -8.282  -6.388  1.00  0.00
ATOM    879  CD1 LEU A  89       0.068  -7.958  -5.417  1.00  0.00
ATOM    880  CD2 LEU A  89      -0.990  -7.185  -7.456  1.00  0.00
ATOM    881  C   LEU A  89       0.316 -11.659  -7.794  1.00  0.55
ATOM    882  O   LEU A  89      -0.360 -11.902  -8.797  1.00 -0.55
ATOM    883  N   TYR A  90       0.908 -12.566  -7.023  1.00 -0.40
ATOM    884  H   TYR A  90       1.371 -12.347  -6.168  1.00  0.40
ATOM    885  CA  TYR A  90       0.884 -13.963  -7.441  1.00  0.00
ATOM    886  CB  TYR A  90       2.172 -14.422  -8.208  1.00  0.12
ATOM    887  CG  TYR A  90       3.446 -14.287  -7.438  1.00 -0.12
ATOM    888  CD1 TYR A  90       4.100 -13.045  -7.404  1.00 -0.12
ATOM    889  HD1 TYR A  90       3.669 -12.221  -7.953  1.00  0.12
ATOM    890  CE1 TYR A  90       5.273 -12.827  -6.699  1.00 -0.12
ATOM    891  HE1 TYR A  90       5.736 -11.854  -6.635  1.00  0.12
ATOM    892  CZ  TYR A  90       5.813 -13.953  -6.078  1.00  0.06
ATOM    893  OH  TYR A  90       6.969 -13.746  -5.370  1.00 -0.49
ATOM    894  HH  TYR A  90       7.197 -12.816  -5.440  1.00  0.43
ATOM    895  CD2 TYR A  90       4.026 -15.368  -6.790  1.00 -0.12
ATOM    896  HD2 TYR A  90       3.552 -16.338  -6.801  1.00  0.12
ATOM    897  CE2 TYR A  90       5.253 -15.170  -6.113  1.00 -0.12
ATOM    898  HE2 TYR A  90       5.739 -16.001  -5.624  1.00  0.12
ATOM    899  C   TYR A  90       0.581 -14.892  -6.289  1.00  0.55
ATOM    900  O   TYR A  90       1.215 -14.626  -5.262  1.00 -0.55
ATOM    901  N   SER A  91      -0.266 -15.872  -6.538  1.00 -0.40
ATOM    902  H   SER A  91      -0.685 -16.009  -7.432  1.00  0.40
ATOM    903  CA  SER A  91      -0.626 -16.802  -5.505  1.00  0.00
ATOM    904  CB  SER A  91      -2.109 -17.180  -5.662  1.00  0.00
ATOM    905  OG  SER A  91      -2.301 -18.070  -6.727  1.00 -0.49
ATOM    906  HG  SER A  91      -2.954 -18.706  -6.426  1.00  0.49
ATOM    907  C   SER A  91       0.272 -18.036  -5.528  1.00  0.55
ATOM    908  O   SER A  91       0.994 -18.317  -6.485  1.00 -0.55
ATOM    909  N   SER A  92       0.154 -18.722  -4.378  1.00 -0.40
ATOM    910  H   SER A  92      -0.432 -18.414  -3.633  1.00  0.40
ATOM    911  CA  SER A  92       0.884 -19.964  -4.154  1.00  0.00
ATOM    912  CB  SER A  92       0.831 -20.353  -2.679  1.00  0.00
ATOM    913  OG  SER A  92      -0.513 -20.530  -2.278  1.00 -0.49
ATOM    914  HG  SER A  92      -0.479 -20.922  -1.403  1.00  0.49
ATOM    915  C   SER A  92       0.390 -21.039  -5.129  1.00  0.55
ATOM    916  O   SER A  92       1.127 -21.989  -5.426  1.00 -0.55
ATOM    917  N   ASP A  93      -0.778 -20.906  -5.732  1.00 -0.40
ATOM    918  H   ASP A  93      -1.379 -20.138  -5.530  1.00  0.40
ATOM    919  CA  ASP A  93      -1.287 -21.848  -6.726  1.00  0.00
ATOM    920  CB  ASP A  93      -2.691 -22.343  -6.453  1.00  0.00
ATOM    921  CG  ASP A  93      -3.671 -21.242  -6.076  1.00  0.10
ATOM    922  OD1 ASP A  93      -3.367 -20.079  -5.749  1.00 -0.55
ATOM    923  OD2 ASP A  93      -4.855 -21.640  -6.131  1.00 -0.55
ATOM    924  C   ASP A  93      -1.232 -21.182  -8.105  1.00  0.55
ATOM    925  O   ASP A  93      -1.992 -21.530  -8.982  1.00 -0.55
ATOM    926  N   TRP A  94      -0.371 -20.179  -8.258  1.00 -0.40
ATOM    927  H   TRP A  94       0.151 -19.850  -7.476  1.00  0.40
ATOM    928  CA  TRP A  94      -0.086 -19.468  -9.499  1.00  0.00
ATOM    929  CB  TRP A  94       0.615 -20.545 -10.450  1.00  0.12
ATOM    930  CG  TRP A  94       1.720 -21.194  -9.659  1.00 -0.12
ATOM    931  CD1 TRP A  94       1.734 -22.469  -9.143  1.00 -0.12
ATOM    932  HD1 TRP A  94       0.961 -23.208  -9.296  1.00  0.12
ATOM    933  NE1 TRP A  94       2.881 -22.665  -8.398  1.00 -0.40
ATOM    934  HE1 TRP A  94       3.133 -23.493  -7.948  1.00  0.40
ATOM    935  CE2 TRP A  94       3.608 -21.503  -8.399  1.00  0.00
ATOM    936  CD2 TRP A  94       2.905 -20.559  -9.166  1.00  0.00
ATOM    937  CE3 TRP A  94       3.447 -19.269  -9.311  1.00 -0.12
ATOM    938  HE3 TRP A  94       2.939 -18.513  -9.892  1.00  0.12
ATOM    939  CZ3 TRP A  94       4.640 -18.954  -8.708  1.00 -0.12
ATOM    940  HZ3 TRP A  94       5.055 -17.962  -8.810  1.00  0.12
ATOM    941  CZ2 TRP A  94       4.831 -21.206  -7.801  1.00 -0.12
ATOM    942  HZ2 TRP A  94       5.388 -21.936  -7.234  1.00  0.12
ATOM    943  CH2 TRP A  94       5.320 -19.930  -7.957  1.00 -0.12
ATOM    944  HH2 TRP A  94       6.256 -19.669  -7.487  1.00  0.12
ATOM    945  C   TRP A  94      -1.135 -18.672 -10.216  1.00  0.55
ATOM    946  O   TRP A  94      -1.172 -18.617 -11.466  1.00 -0.55
ATOM    947  N   LEU A  95      -2.045 -17.991  -9.476  1.00 -0.40
ATOM    948  H   LEU A  95      -2.087 -18.102  -8.487  1.00  0.40
ATOM    949  CA  LEU A  95      -3.019 -17.059 -10.033  1.00  0.00
ATOM    950  CB  LEU A  95      -4.249 -16.736  -9.215  1.00  0.00
ATOM    951  CG  LEU A  95      -4.981 -17.956  -8.647  1.00  0.00
ATOM    952  CD1 LEU A  95      -6.141 -17.489  -7.795  1.00  0.00
ATOM    953  CD2 LEU A  95      -5.394 -18.804  -9.822  1.00  0.00
ATOM    954  C   LEU A  95      -2.183 -15.767 -10.115  1.00  0.55
ATOM    955  O   LEU A  95      -1.391 -15.526  -9.183  1.00 -0.55
ATOM    956  N   ILE A  96      -2.350 -14.969 -11.173  1.00 -0.40
ATOM    957  H   ILE A  96      -3.004 -15.148 -11.904  1.00  0.40
ATOM    958  CA  ILE A  96      -1.528 -13.756 -11.274  1.00  0.00
ATOM    959  CB  ILE A  96      -0.381 -13.880 -12.300  1.00  0.00
ATOM    960  CG2 ILE A  96       0.434 -12.570 -12.326  1.00  0.00
ATOM    961  CG1 ILE A  96       0.552 -15.049 -11.966  1.00  0.00
ATOM    962  CD1 ILE A  96       1.359 -15.644 -13.094  1.00  0.00
ATOM    963  C   ILE A  96      -2.428 -12.567 -11.569  1.00  0.55
ATOM    964  O   ILE A  96      -3.256 -12.702 -12.456  1.00 -0.55
ATOM    965  N   TYR A  97      -2.273 -11.523 -10.806  1.00 -0.40
ATOM    966  H   TYR A  97      -1.616 -11.511 -10.057  1.00  0.40
ATOM    967  CA  TYR A  97      -3.044 -10.308 -10.991  1.00  0.00
ATOM    968  CB  TYR A  97      -3.919 -10.043  -9.792  1.00  0.12
ATOM    969  CG  TYR A  97      -5.226 -10.809  -9.750  1.00 -0.12
ATOM    970  CD1 TYR A  97      -5.196 -12.184  -9.444  1.00 -0.12
ATOM    971  HD1 TYR A  97      -4.236 -12.645  -9.267  1.00  0.12
ATOM    972  CE1 TYR A  97      -6.317 -12.973  -9.357  1.00 -0.12
ATOM    973  HE1 TYR A  97      -6.276 -14.023  -9.115  1.00  0.12
ATOM    974  CZ  TYR A  97      -7.511 -12.304  -9.608  1.00  0.06
ATOM    975  OH  TYR A  97      -8.676 -13.049  -9.514  1.00 -0.49
ATOM    976  HH  TYR A  97      -9.416 -12.470  -9.709  1.00  0.43
ATOM    977  CD2 TYR A  97      -6.428 -10.195  -9.968  1.00 -0.12
ATOM    978  HD2 TYR A  97      -6.474  -9.138 -10.182  1.00  0.12
ATOM    979  CE2 TYR A  97      -7.590 -10.956  -9.909  1.00 -0.12
ATOM    980  HE2 TYR A  97      -8.549 -10.497 -10.098  1.00  0.12
ATOM    981  C   TYR A  97      -2.040  -9.171 -11.080  1.00  0.55
ATOM    982  O   TYR A  97      -0.864  -9.320 -10.775  1.00 -0.55
ATOM    983  N   LYS A  98      -2.511  -8.023 -11.528  1.00 -0.40
ATOM    984  H   LYS A  98      -3.458  -7.922 -11.824  1.00  0.40
ATOM    985  CA  LYS A  98      -1.682  -6.823 -11.623  1.00  0.00
ATOM    986  CB  LYS A  98      -1.267  -6.397 -13.030  1.00  0.00
ATOM    987  CG  LYS A  98      -2.423  -6.238 -14.033  1.00  0.00
ATOM    988  CD  LYS A  98      -1.763  -5.578 -15.243  1.00  0.00
ATOM    989  CE  LYS A  98      -2.779  -5.455 -16.388  1.00  0.33
ATOM    990  NZ  LYS A  98      -1.989  -4.690 -17.428  1.00 -0.32
ATOM    991  HZ1 LYS A  98      -1.142  -5.234 -17.690  1.00  0.33
ATOM    992  HZ2 LYS A  98      -1.702  -3.770 -17.038  1.00  0.33
ATOM    993  HZ3 LYS A  98      -2.579  -4.540 -18.271  1.00  0.33
ATOM    994  C   LYS A  98      -2.508  -5.646 -11.076  1.00  0.55
ATOM    995  O   LYS A  98      -3.746  -5.754 -11.079  1.00 -0.55
ATOM    996  N   THR A  99      -1.767  -4.637 -10.656  1.00 -0.40
ATOM    997  H   THR A  99      -0.772  -4.688 -10.623  1.00  0.40
ATOM    998  CA  THR A  99      -2.365  -3.374 -10.209  1.00  0.00
ATOM    999  CB  THR A  99      -2.539  -3.181  -8.693  1.00  0.00
ATOM   1000  OG1 THR A  99      -3.186  -1.925  -8.521  1.00 -0.49
ATOM   1001  HG1 THR A  99      -4.083  -2.043  -8.841  1.00  0.49
ATOM   1002  CG2 THR A  99      -1.269  -3.233  -7.864  1.00  0.00
ATOM   1003  C   THR A  99      -1.510  -2.252 -10.854  1.00  0.55
ATOM   1004  O   THR A  99      -0.297  -2.457 -10.902  1.00 -0.55
ATOM   1005  N   THR A 100      -2.091  -1.180 -11.357  1.00 -0.40
ATOM   1006  H   THR A 100      -3.081  -1.066 -11.390  1.00  0.40
ATOM   1007  CA  THR A 100      -1.275  -0.078 -11.905  1.00  0.00
ATOM   1008  CB  THR A 100      -1.430   0.155 -13.401  1.00  0.00
ATOM   1009  OG1 THR A 100      -2.812   0.306 -13.700  1.00 -0.49
ATOM   1010  HG1 THR A 100      -3.074   1.149 -13.324  1.00  0.49
ATOM   1011  CG2 THR A 100      -0.849  -1.057 -14.127  1.00  0.00
ATOM   1012  C   THR A 100      -1.677   1.166 -11.130  1.00  0.55
ATOM   1013  O   THR A 100      -1.249   2.298 -11.334  1.00 -0.55
ATOM   1014  N   ASP A 101      -2.578   0.927 -10.160  1.00 -0.40
ATOM   1015  H   ASP A 101      -2.957   0.032  -9.941  1.00  0.40
ATOM   1016  CA  ASP A 101      -3.013   2.086  -9.389  1.00  0.00
ATOM   1017  CB  ASP A 101      -4.462   2.336  -9.813  1.00  0.00
ATOM   1018  CG  ASP A 101      -5.432   1.228  -9.484  1.00  0.10
ATOM   1019  OD1 ASP A 101      -5.078   0.282  -8.737  1.00 -0.55
ATOM   1020  OD2 ASP A 101      -6.560   1.342 -10.035  1.00 -0.55
ATOM   1021  C   ASP A 101      -2.837   1.999  -7.888  1.00  0.55
ATOM   1022  O   ASP A 101      -3.689   2.473  -7.088  1.00 -0.55
ATOM   1023  N   HSE A 102      -1.733   1.427  -7.449  1.00 -0.40
ATOM   1024  H   HSE A 102      -1.066   1.018  -8.067  1.00  0.40
ATOM   1025  CA  HSE A 102      -1.411   1.355  -6.008  1.00  0.00
ATOM   1026  CB  HSE A 102      -1.004   2.754  -5.489  1.00  0.12
ATOM   1027  ND1 HSE A 102      -0.079   3.321  -3.194  1.00 -0.56
ATOM   1028  CG  HSE A 102      -0.007   2.658  -4.394  1.00  0.15
ATOM   1029  CE1 HSE A 102       0.996   3.010  -2.457  1.00  0.15
ATOM   1030  HE1 HSE A 102       1.265   3.434  -1.490  1.00  0.12
ATOM   1031  NE2 HSE A 102       1.719   2.077  -3.095  1.00 -0.40
ATOM   1032  HE2 HSE A 102       2.540   1.617  -2.759  1.00  0.40
ATOM   1033  CD2 HSE A 102       1.122   1.859  -4.317  1.00 -0.12
ATOM   1034  HD2 HSE A 102       1.517   1.167  -5.051  1.00  0.12
ATOM   1035  C   HSE A 102      -2.487   0.687  -5.182  1.00  0.55
ATOM   1036  O   HSE A 102      -2.957   1.161  -4.174  1.00 -0.55
ATOM   1037  N   TYR A 103      -2.809  -0.480  -5.671  1.00 -0.40
ATOM   1038  H   TYR A 103      -2.386  -0.756  -6.526  1.00  0.40
ATOM   1039  CA  TYR A 103      -3.710  -1.487  -5.170  1.00  0.00
ATOM   1040  CB  TYR A 103      -3.181  -1.946  -3.773  1.00  0.12
ATOM   1041  CG  TYR A 103      -1.698  -2.158  -3.566  1.00 -0.12
ATOM   1042  CD1 TYR A 103      -0.815  -1.152  -3.187  1.00 -0.12
ATOM   1043  HD1 TYR A 103      -1.192  -0.155  -3.018  1.00  0.12
ATOM   1044  CE1 TYR A 103       0.563  -1.407  -3.020  1.00 -0.12
ATOM   1045  HE1 TYR A 103       1.249  -0.612  -2.768  1.00  0.12
ATOM   1046  CZ  TYR A 103       1.011  -2.711  -3.188  1.00  0.06
ATOM   1047  OH  TYR A 103       2.357  -2.992  -3.007  1.00 -0.49
ATOM   1048  HH  TYR A 103       2.487  -3.931  -3.161  1.00  0.43
ATOM   1049  CD2 TYR A 103      -1.190  -3.460  -3.722  1.00 -0.12
ATOM   1050  HD2 TYR A 103      -1.860  -4.262  -3.996  1.00  0.12
ATOM   1051  CE2 TYR A 103       0.164  -3.734  -3.529  1.00 -0.12
ATOM   1052  HE2 TYR A 103       0.541  -4.739  -3.648  1.00  0.12
ATOM   1053  C   TYR A 103      -5.166  -1.089  -5.069  1.00  0.55
ATOM   1054  O   TYR A 103      -5.859  -1.746  -4.266  1.00 -0.55
ATOM   1055  N   GLN A 104      -5.632  -0.111  -5.829  1.00 -0.40
ATOM   1056  H   GLN A 104      -5.066   0.419  -6.455  1.00  0.40
ATOM   1057  CA  GLN A 104      -7.080   0.227  -5.753  1.00  0.00
ATOM   1058  CB  GLN A 104      -7.348   1.631  -6.269  1.00  0.00
ATOM   1059  CG  GLN A 104      -6.927   2.641  -5.216  1.00  0.00
ATOM   1060  CD  GLN A 104      -7.058   4.059  -5.769  1.00  0.55
ATOM   1061  OE1 GLN A 104      -8.170   4.586  -5.679  1.00 -0.55
ATOM   1062  NE2 GLN A 104      -6.008   4.655  -6.288  1.00 -0.78
ATOM   1063 HE21 GLN A 104      -5.128   4.181  -6.319  1.00  0.39
ATOM   1064 HE22 GLN A 104      -6.089   5.583  -6.651  1.00  0.39
ATOM   1065  C   GLN A 104      -7.845  -0.793  -6.558  1.00  0.55
ATOM   1066  O   GLN A 104      -8.872  -1.301  -6.125  1.00 -0.55
ATOM   1067  N   THR A 105      -7.273  -1.130  -7.714  1.00 -0.40
ATOM   1068  H   THR A 105      -6.421  -0.729  -8.043  1.00  0.40
ATOM   1069  CA  THR A 105      -7.907  -2.131  -8.550  1.00  0.00
ATOM   1070  CB  THR A 105      -8.713  -1.535  -9.742  1.00  0.00
ATOM   1071  OG1 THR A 105      -7.857  -0.796 -10.621  1.00 -0.49
ATOM   1072  HG1 THR A 105      -7.475  -0.094 -10.089  1.00  0.49
ATOM   1073  CG2 THR A 105      -9.790  -0.563  -9.261  1.00  0.00
ATOM   1074  C   THR A 105      -6.882  -3.151  -9.067  1.00  0.55
ATOM   1075  O   THR A 105      -5.715  -2.810  -9.239  1.00 -0.55
ATOM   1076  N   PHE A 106      -7.417  -4.346  -9.310  1.00 -0.40
ATOM   1077  H   PHE A 106      -8.386  -4.536  -9.172  1.00  0.40
ATOM   1078  CA  PHE A 106      -6.610  -5.441  -9.792  1.00  0.00
ATOM   1079  CB  PHE A 106      -6.643  -6.591  -8.717  1.00  0.12
ATOM   1080  CG  PHE A 106      -6.053  -6.076  -7.438  1.00 -0.12
ATOM   1081  CD1 PHE A 106      -4.666  -6.044  -7.288  1.00 -0.12
ATOM   1082  HD1 PHE A 106      -4.036  -6.392  -8.093  1.00  0.12
ATOM   1083  CE1 PHE A 106      -4.083  -5.569  -6.117  1.00 -0.12
ATOM   1084  HE1 PHE A 106      -3.009  -5.587  -6.007  1.00  0.12
ATOM   1085  CZ  PHE A 106      -4.873  -5.075  -5.093  1.00 -0.12
ATOM   1086  HZ  PHE A 106      -4.426  -4.714  -4.179  1.00  0.12
ATOM   1087  CD2 PHE A 106      -6.822  -5.539  -6.412  1.00 -0.12
ATOM   1088  HD2 PHE A 106      -7.896  -5.503  -6.519  1.00  0.12
ATOM   1089  CE2 PHE A 106      -6.244  -5.053  -5.265  1.00 -0.12
ATOM   1090  HE2 PHE A 106      -6.871  -4.648  -4.485  1.00  0.12
ATOM   1091  C   PHE A 106      -7.134  -6.040 -11.062  1.00  0.55
ATOM   1092  O   PHE A 106      -8.385  -6.061 -11.138  1.00 -0.55
ATOM   1093  N   THR A 107      -6.265  -6.594 -11.897  1.00 -0.40
ATOM   1094  H   THR A 107      -5.278  -6.577 -11.762  1.00  0.40
ATOM   1095  CA  THR A 107      -6.784  -7.276 -13.100  1.00  0.00
ATOM   1096  CB  THR A 107      -6.359  -6.514 -14.394  1.00  0.00
ATOM   1097  OG1 THR A 107      -6.932  -5.207 -14.335  1.00 -0.49
ATOM   1098  HG1 THR A 107      -6.576  -4.798 -13.543  1.00  0.49
ATOM   1099  CG2 THR A 107      -6.738  -7.243 -15.665  1.00  0.00
ATOM   1100  C   THR A 107      -6.238  -8.704 -13.152  1.00  0.55
ATOM   1101  O   THR A 107      -4.999  -8.820 -12.996  1.00 -0.55
ATOM   1102  N   LYS A 108      -6.966  -9.752 -13.395  1.00 -0.40
ATOM   1103  H   LYS A 108      -7.953  -9.679 -13.518  1.00  0.40
ATOM   1104  CA  LYS A 108      -6.426 -11.092 -13.506  1.00  0.00
ATOM   1105  CB  LYS A 108      -7.484 -12.168 -13.326  1.00  0.00
ATOM   1106  CG  LYS A 108      -7.063 -13.599 -13.637  1.00  0.00
ATOM   1107  CD  LYS A 108      -8.260 -14.480 -13.254  1.00  0.00
ATOM   1108  CE  LYS A 108      -8.052 -15.924 -13.565  1.00  0.33
ATOM   1109  NZ  LYS A 108      -6.830 -16.338 -12.806  1.00 -0.32
ATOM   1110  HZ1 LYS A 108      -6.987 -16.192 -11.789  1.00  0.33
ATOM   1111  HZ2 LYS A 108      -6.018 -15.767 -13.117  1.00  0.33
ATOM   1112  HZ3 LYS A 108      -6.634 -17.344 -12.986  1.00  0.33
ATOM   1113  C   LYS A 108      -5.738 -11.176 -14.879  1.00  0.55
ATOM   1114  O   LYS A 108      -6.340 -10.805 -15.914  1.00 -0.55
ATOM   1115  N   ILE A 109      -4.491 -11.648 -14.792  1.00 -0.40
ATOM   1116  H   ILE A 109      -4.065 -11.936 -13.938  1.00  0.40
ATOM   1117  CA  ILE A 109      -3.692 -11.752 -16.036  1.00  0.00
ATOM   1118  CB  ILE A 109      -2.569 -10.700 -16.179  1.00  0.00
ATOM   1119  CG2 ILE A 109      -3.217  -9.306 -16.363  1.00  0.00
ATOM   1120  CG1 ILE A 109      -1.537 -10.718 -15.039  1.00  0.00
ATOM   1121  CD1 ILE A 109      -0.333  -9.817 -15.258  1.00  0.00
ATOM   1122  C   ILE A 109      -3.218 -13.164 -16.336  1.00  0.55
ATOM   1123  O   ILE A 109      -2.784 -13.384 -17.466  1.00 -0.55
ATOM   1124  N   ARG A 110      -3.316 -14.101 -15.439  1.00 -0.40
ATOM   1125  H   ARG A 110      -3.640 -13.891 -14.521  1.00  0.40
ATOM   1126  CA  ARG A 110      -2.973 -15.527 -15.662  1.00  0.00
ATOM   1127  CB  ARG A 110      -1.579 -16.054 -15.438  1.00  0.00
ATOM   1128  CG  ARG A 110      -0.500 -15.290 -16.203  1.00  0.00
ATOM   1129  CD  ARG A 110      -0.667 -15.630 -17.709  1.00  0.35
ATOM   1130  NE  ARG A 110       0.476 -14.972 -18.415  1.00 -0.35
ATOM   1131  HE  ARG A 110       1.215 -15.591 -18.660  1.00  0.45
ATOM   1132  CZ  ARG A 110       0.680 -13.724 -18.768  1.00  0.35
ATOM   1133  NH1 ARG A 110      -0.226 -12.764 -18.506  1.00 -0.70
ATOM   1134 HH11 ARG A 110      -1.077 -12.994 -18.033  1.00  0.40
ATOM   1135 HH12 ARG A 110      -0.049 -11.820 -18.785  1.00  0.40
ATOM   1136  NH2 ARG A 110       1.829 -13.302 -19.392  1.00 -0.70
ATOM   1137 HH21 ARG A 110       2.557 -13.957 -19.596  1.00  0.40
ATOM   1138 HH22 ARG A 110       1.938 -12.340 -19.642  1.00  0.40
ATOM   1139  C   ARG A 110      -3.979 -16.223 -14.705  1.00  0.10
ATOM   1140  O   ARG A 110      -4.428 -15.785 -13.298  1.00 -0.55
ATOM   1141  OXT ARG A 110      -4.544 -17.244 -15.111  1.00 -0.55
ATOM   1142  N   LYS D   1      10.837  12.720  11.813  1.00 -0.32
ATOM   1143  HT1 LYS D   1      10.799  13.407  12.592  1.00  0.33
ATOM   1144  HT2 LYS D   1      11.532  13.034  11.107  1.00  0.33
ATOM   1145  HT3 LYS D   1      11.116  11.790  12.184  1.00  0.33
ATOM   1146  CA  LYS D   1       9.479  12.615  11.168  1.00  0.33
ATOM   1147  CB  LYS D   1       9.550  11.600  10.046  1.00  0.00
ATOM   1148  CG  LYS D   1       8.410  11.229   9.168  1.00  0.00
ATOM   1149  CD  LYS D   1       7.464  12.307   8.723  1.00  0.00
ATOM   1150  CE  LYS D   1       7.915  13.001   7.442  1.00  0.33
ATOM   1151  NZ  LYS D   1       6.956  14.060   6.992  1.00 -0.32
ATOM   1152  HZ1 LYS D   1       6.866  14.784   7.733  1.00  0.33
ATOM   1153  HZ2 LYS D   1       6.026  13.631   6.812  1.00  0.33
ATOM   1154  HZ3 LYS D   1       7.309  14.500   6.119  1.00  0.33
ATOM   1155  C   LYS D   1       8.330  12.375  12.151  1.00  0.55
ATOM   1156  O   LYS D   1       8.082  11.329  12.791  1.00 -0.55
ATOM   1157  N   LYS D   2       7.512  13.385  12.320  1.00 -0.40
ATOM   1158  H   LYS D   2       7.662  14.232  11.818  1.00  0.40
ATOM   1159  CA  LYS D   2       6.350  13.422  13.196  1.00  0.00
ATOM   1160  CB  LYS D   2       6.583  14.659  14.071  1.00  0.00
ATOM   1161  CG  LYS D   2       5.341  15.027  14.844  1.00  0.00
ATOM   1162  CD  LYS D   2       5.217  14.081  16.018  1.00  0.00
ATOM   1163  CE  LYS D   2       4.223  14.621  17.023  1.00  0.33
ATOM   1164  NZ  LYS D   2       4.836  15.648  17.904  1.00 -0.32
ATOM   1165  HZ1 LYS D   2       5.181  16.440  17.325  1.00  0.33
ATOM   1166  HZ2 LYS D   2       5.632  15.227  18.424  1.00  0.33
ATOM   1167  HZ3 LYS D   2       4.126  15.995  18.579  1.00  0.33
ATOM   1168  C   LYS D   2       5.072  13.653  12.418  1.00  0.55
ATOM   1169  O   LYS D   2       5.136  14.615  11.627  1.00 -0.55
ATOM   1170  N   ALA D   3       4.036  12.908  12.578  1.00 -0.40
ATOM   1171  H   ALA D   3       4.117  12.166  13.230  1.00  0.40
ATOM   1172  CA  ALA D   3       2.736  12.926  11.989  1.00  0.00
ATOM   1173  CB  ALA D   3       2.495  11.628  11.241  1.00  0.00
ATOM   1174  C   ALA D   3       1.691  13.094  13.111  1.00  0.55
ATOM   1175  O   ALA D   3       1.698  12.458  14.184  1.00 -0.55
ATOM   1176  N   VAL D   4       0.770  14.023  12.964  1.00 -0.40
ATOM   1177  H   VAL D   4       0.734  14.589  12.145  1.00  0.40
ATOM   1178  CA  VAL D   4      -0.264  14.307  13.961  1.00  0.00
ATOM   1179  CB  VAL D   4      -0.179  15.755  14.505  1.00  0.00
ATOM   1180  CG1 VAL D   4      -1.321  16.050  15.500  1.00  0.00
ATOM   1181  CG2 VAL D   4       1.139  16.046  15.203  1.00  0.00
ATOM   1182  C   VAL D   4      -1.637  14.087  13.326  1.00  0.55
ATOM   1183  O   VAL D   4      -1.881  14.568  12.212  1.00 -0.55
ATOM   1184  N   ILE D   5      -2.484  13.340  14.017  1.00 -0.40
ATOM   1185  H   ILE D   5      -2.237  12.892  14.873  1.00  0.40
ATOM   1186  CA  ILE D   5      -3.860  13.139  13.534  1.00  0.00
ATOM   1187  CB  ILE D   5      -4.279  11.661  13.403  1.00  0.00
ATOM   1188  CG2 ILE D   5      -5.753  11.531  13.027  1.00  0.00
ATOM   1189  CG1 ILE D   5      -3.329  10.955  12.397  1.00  0.00
ATOM   1190  CD1 ILE D   5      -3.510   9.444  12.356  1.00  0.00
ATOM   1191  C   ILE D   5      -4.824  13.844  14.512  1.00  0.55
ATOM   1192  O   ILE D   5      -4.788  13.413  15.684  1.00 -0.55
ATOM   1193  N   ASN D   6      -5.591  14.855  14.172  1.00 -0.40
ATOM   1194  H   ASN D   6      -5.567  15.264  13.263  1.00  0.40
ATOM   1195  CA  ASN D   6      -6.558  15.453  15.150  1.00  0.00
ATOM   1196  CB  ASN D   6      -6.694  16.948  14.996  1.00  0.00
ATOM   1197  CG  ASN D   6      -5.359  17.590  15.377  1.00  0.55
ATOM   1198  OD1 ASN D   6      -4.932  17.661  16.539  1.00 -0.55
ATOM   1199  ND2 ASN D   6      -4.610  18.120  14.422  1.00 -0.78
ATOM   1200 HD21 ASN D   6      -3.734  18.544  14.650  1.00  0.39
ATOM   1201 HD22 ASN D   6      -4.920  18.095  13.471  1.00  0.39
ATOM   1202  C   ASN D   6      -7.840  14.650  14.939  1.00  0.55
ATOM   1203  O   ASN D   6      -8.655  14.949  14.052  1.00 -0.55
ATOM   1204  N   GLY D   7      -8.008  13.565  15.683  1.00 -0.40
ATOM   1205  H   GLY D   7      -7.361  13.324  16.402  1.00  0.40
ATOM   1206  CA  GLY D   7      -9.099  12.675  15.524  1.00  0.00
ATOM   1207  C   GLY D   7     -10.448  13.371  15.424  1.00  0.55
ATOM   1208  O   GLY D   7     -11.304  12.800  14.751  1.00 -0.55
ATOM   1209  N   GLU D   8     -10.629  14.510  16.096  1.00 -0.40
ATOM   1210  H   GLU D   8      -9.927  14.956  16.645  1.00  0.40
ATOM   1211  CA  GLU D   8     -11.950  15.135  16.015  1.00  0.00
ATOM   1212  CB  GLU D   8     -12.154  16.061  17.221  1.00  0.00
ATOM   1213  CG  GLU D   8     -11.491  17.399  16.944  1.00  0.00
ATOM   1214  CD  GLU D   8      -9.990  17.441  17.055  1.00  0.10
ATOM   1215  OE1 GLU D   8      -9.327  16.430  17.336  1.00 -0.55
ATOM   1216  OE2 GLU D   8      -9.482  18.567  16.827  1.00 -0.55
ATOM   1217  C   GLU D   8     -12.160  15.786  14.653  1.00  0.55
ATOM   1218  O   GLU D   8     -13.340  15.975  14.300  1.00 -0.55
ATOM   1219  N   GLN D   9     -11.168  16.081  13.856  1.00 -0.40
ATOM   1220  H   GLN D   9     -10.216  15.936  14.118  1.00  0.40
ATOM   1221  CA  GLN D   9     -11.393  16.649  12.517  1.00  0.00
ATOM   1222  CB  GLN D   9     -10.188  17.547  12.194  1.00  0.00
ATOM   1223  CG  GLN D   9     -10.158  18.792  13.073  1.00  0.00
ATOM   1224  CD  GLN D   9      -8.817  19.470  13.106  1.00  0.55
ATOM   1225  OE1 GLN D   9      -8.038  19.565  12.140  1.00 -0.55
ATOM   1226  NE2 GLN D   9      -8.474  20.041  14.268  1.00 -0.78
ATOM   1227 HE21 GLN D   9      -9.097  20.000  15.048  1.00  0.39
ATOM   1228 HE22 GLN D   9      -7.594  20.508  14.354  1.00  0.39
ATOM   1229  C   GLN D   9     -11.628  15.597  11.449  1.00  0.55
ATOM   1230  O   GLN D   9     -11.897  15.909  10.281  1.00 -0.55
ATOM   1231  N   ILE D  10     -11.585  14.301  11.710  1.00 -0.40
ATOM   1232  H   ILE D  10     -11.418  13.989  12.640  1.00  0.40
ATOM   1233  CA  ILE D  10     -11.762  13.223  10.752  1.00  0.00
ATOM   1234  CB  ILE D  10     -10.929  11.970  11.118  1.00  0.00
ATOM   1235  CG2 ILE D  10     -11.143  10.867  10.071  1.00  0.00
ATOM   1236  CG1 ILE D  10      -9.445  12.202  11.385  1.00  0.00
ATOM   1237  CD1 ILE D  10      -8.725  13.026  10.376  1.00  0.00
ATOM   1238  C   ILE D  10     -13.256  12.868  10.671  1.00  0.55
ATOM   1239  O   ILE D  10     -13.879  12.271  11.557  1.00 -0.55
ATOM   1240  N   ARG D  11     -13.843  13.231   9.533  1.00 -0.40
ATOM   1241  H   ARG D  11     -13.336  13.672   8.796  1.00  0.40
ATOM   1242  CA  ARG D  11     -15.272  13.007   9.283  1.00  0.00
ATOM   1243  CB  ARG D  11     -15.988  14.282   8.861  1.00  0.00
ATOM   1244  CG  ARG D  11     -15.557  15.597   9.460  1.00  0.00
ATOM   1245  CD  ARG D  11     -16.060  16.033  10.821  1.00  0.35
ATOM   1246  NE  ARG D  11     -17.517  16.059  10.865  1.00 -0.35
ATOM   1247  HE  ARG D  11     -17.955  15.635  10.079  1.00  0.45
ATOM   1248  CZ  ARG D  11     -18.374  16.550  11.767  1.00  0.35
ATOM   1249  NH1 ARG D  11     -17.832  17.119  12.840  1.00 -0.70
ATOM   1250 HH11 ARG D  11     -16.837  17.160  12.936  1.00  0.40
ATOM   1251 HH12 ARG D  11     -18.419  17.505  13.552  1.00  0.40
ATOM   1252  NH2 ARG D  11     -19.697  16.398  11.598  1.00 -0.70
ATOM   1253 HH21 ARG D  11     -20.047  15.916  10.795  1.00  0.40
ATOM   1254 HH22 ARG D  11     -20.333  16.767  12.276  1.00  0.40
ATOM   1255  C   ARG D  11     -15.545  11.831   8.355  1.00  0.55
ATOM   1256  O   ARG D  11     -16.760  11.500   8.277  1.00 -0.55
ATOM   1257  N   SER D  12     -14.518  11.171   7.794  1.00 -0.40
ATOM   1258  H   SER D  12     -13.577  11.470   7.927  1.00  0.40
ATOM   1259  CA  SER D  12     -14.682   9.987   6.962  1.00  0.00
ATOM   1260  CB  SER D  12     -15.166  10.289   5.540  1.00  0.00
ATOM   1261  OG  SER D  12     -14.238  11.149   4.909  1.00 -0.49
ATOM   1262  HG  SER D  12     -14.325  11.999   5.347  1.00  0.49
ATOM   1263  C   SER D  12     -13.353   9.253   6.799  1.00  0.55
ATOM   1264  O   SER D  12     -12.334   9.885   7.137  1.00 -0.55
ATOM   1265  N   ILE D  13     -13.435   8.080   6.215  1.00 -0.40
ATOM   1266  H   ILE D  13     -14.299   7.677   5.925  1.00  0.40
ATOM   1267  CA  ILE D  13     -12.213   7.295   5.961  1.00  0.00
ATOM   1268  CB  ILE D  13     -12.530   5.855   5.565  1.00  0.00
ATOM   1269  CG2 ILE D  13     -13.201   5.817   4.198  1.00  0.00
ATOM   1270  CG1 ILE D  13     -11.269   4.992   5.580  1.00  0.00
ATOM   1271  CD1 ILE D  13     -10.409   5.043   6.837  1.00  0.00
ATOM   1272  C   ILE D  13     -11.318   8.032   4.977  1.00  0.55
ATOM   1273  O   ILE D  13     -10.089   8.069   5.122  1.00 -0.55
ATOM   1274  N   SER D  14     -11.855   8.701   3.993  1.00 -0.40
ATOM   1275  H   SER D  14     -12.841   8.689   3.854  1.00  0.40
ATOM   1276  CA  SER D  14     -11.115   9.512   3.017  1.00  0.00
ATOM   1277  CB  SER D  14     -12.075  10.103   1.974  1.00  0.00
ATOM   1278  OG  SER D  14     -12.908   9.125   1.375  1.00 -0.49
ATOM   1279  HG  SER D  14     -13.460   9.597   0.747  1.00  0.49
ATOM   1280  C   SER D  14     -10.339  10.614   3.718  1.00  0.55
ATOM   1281  O   SER D  14      -9.217  10.944   3.352  1.00 -0.55
ATOM   1282  N   ASP D  15     -10.958  11.217   4.734  1.00 -0.40
ATOM   1283  H   ASP D  15     -11.884  10.971   5.010  1.00  0.40
ATOM   1284  CA  ASP D  15     -10.320  12.272   5.508  1.00  0.00
ATOM   1285  CB  ASP D  15     -11.100  12.753   6.737  1.00  0.00
ATOM   1286  CG  ASP D  15     -12.145  13.769   6.401  1.00  0.10
ATOM   1287  OD1 ASP D  15     -12.184  14.173   5.221  1.00 -0.55
ATOM   1288  OD2 ASP D  15     -12.941  14.177   7.254  1.00 -0.55
ATOM   1289  C   ASP D  15      -9.032  11.708   6.129  1.00  0.55
ATOM   1290  O   ASP D  15      -7.992  12.349   6.118  1.00 -0.55
ATOM   1291  N   LEU D  16      -9.231  10.526   6.699  1.00 -0.40
ATOM   1292  H   LEU D  16     -10.118  10.072   6.723  1.00  0.40
ATOM   1293  CA  LEU D  16      -8.104   9.835   7.332  1.00  0.00
ATOM   1294  CB  LEU D  16      -8.588   8.543   8.013  1.00  0.00
ATOM   1295  CG  LEU D  16      -7.610   7.814   8.959  1.00  0.00
ATOM   1296  CD1 LEU D  16      -6.826   8.788   9.833  1.00  0.00
ATOM   1297  CD2 LEU D  16      -8.334   6.699   9.743  1.00  0.00
ATOM   1298  C   LEU D  16      -7.001   9.633   6.293  1.00  0.55
ATOM   1299  O   LEU D  16      -5.911  10.068   6.640  1.00 -0.55
ATOM   1300  N   HSE D  17      -7.271   9.016   5.151  1.00 -0.40
ATOM   1301  H   HSE D  17      -8.176   8.662   4.931  1.00  0.40
ATOM   1302  CA  HSE D  17      -6.228   8.825   4.142  1.00  0.00
ATOM   1303  CB  HSE D  17      -6.773   7.987   2.971  1.00  0.12
ATOM   1304  ND1 HSE D  17      -5.799   5.763   3.648  1.00 -0.56
ATOM   1305  CG  HSE D  17      -6.915   6.551   3.394  1.00  0.15
ATOM   1306  CE1 HSE D  17      -6.216   4.544   4.024  1.00  0.15
ATOM   1307  HE1 HSE D  17      -5.591   3.698   4.305  1.00  0.12
ATOM   1308  NE2 HSE D  17      -7.546   4.520   4.002  1.00 -0.40
ATOM   1309  HE2 HSE D  17      -8.133   3.742   4.228  1.00  0.40
ATOM   1310  CD2 HSE D  17      -7.996   5.770   3.609  1.00 -0.12
ATOM   1311  HD2 HSE D  17      -9.046   6.016   3.510  1.00  0.12
ATOM   1312  C   HSE D  17      -5.568  10.106   3.624  1.00  0.55
ATOM   1313  O   HSE D  17      -4.363  10.167   3.255  1.00 -0.55
ATOM   1314  N   GLN D  18      -6.406  11.142   3.561  1.00 -0.40
ATOM   1315  H   GLN D  18      -7.365  11.084   3.827  1.00  0.40
ATOM   1316  CA  GLN D  18      -5.917  12.454   3.079  1.00  0.00
ATOM   1317  CB  GLN D  18      -6.982  13.480   2.748  1.00  0.00
ATOM   1318  CG  GLN D  18      -7.927  13.254   1.589  1.00  0.00
ATOM   1319  CD  GLN D  18      -7.165  12.708   0.398  1.00  0.55
ATOM   1320  OE1 GLN D  18      -6.291  13.388  -0.164  1.00 -0.55
ATOM   1321  NE2 GLN D  18      -7.463  11.461   0.031  1.00 -0.78
ATOM   1322 HE21 GLN D  18      -6.994  11.045  -0.748  1.00  0.39
ATOM   1323 HE22 GLN D  18      -8.154  10.943   0.535  1.00  0.39
ATOM   1324  C   GLN D  18      -4.921  13.010   4.118  1.00  0.55
ATOM   1325  O   GLN D  18      -3.843  13.531   3.743  1.00 -0.55
ATOM   1326  N   THR D  19      -5.270  12.914   5.402  1.00 -0.40
ATOM   1327  H   THR D  19      -6.145  12.540   5.700  1.00  0.40
ATOM   1328  CA  THR D  19      -4.347  13.370   6.452  1.00  0.00
ATOM   1329  CB  THR D  19      -5.040  13.198   7.826  1.00  0.00
ATOM   1330  OG1 THR D  19      -6.162  14.064   7.645  1.00 -0.49
ATOM   1331  HG1 THR D  19      -6.802  13.565   7.133  1.00  0.49
ATOM   1332  CG2 THR D  19      -4.222  13.673   8.990  1.00  0.00
ATOM   1333  C   THR D  19      -3.004  12.641   6.491  1.00  0.55
ATOM   1334  O   THR D  19      -1.975  13.266   6.707  1.00 -0.55
ATOM   1335  N   LEU D  20      -3.112  11.331   6.313  1.00 -0.40
ATOM   1336  H   LEU D  20      -4.001  10.900   6.184  1.00  0.40
ATOM   1337  CA  LEU D  20      -1.970  10.416   6.289  1.00  0.00
ATOM   1338  CB  LEU D  20      -2.341   8.934   6.164  1.00  0.00
ATOM   1339  CG  LEU D  20      -3.009   8.220   7.311  1.00  0.00
ATOM   1340  CD1 LEU D  20      -3.243   6.729   7.128  1.00  0.00
ATOM   1341  CD2 LEU D  20      -2.235   8.405   8.583  1.00  0.00
ATOM   1342  C   LEU D  20      -1.068  10.816   5.110  1.00  0.55
ATOM   1343  O   LEU D  20       0.142  10.861   5.301  1.00 -0.55
ATOM   1344  N   LYS D  21      -1.739  11.059   3.977  1.00 -0.40
ATOM   1345  H   LYS D  21      -2.731  10.994   3.903  1.00  0.40
ATOM   1346  CA  LYS D  21      -0.998  11.442   2.770  1.00  0.00
ATOM   1347  CB  LYS D  21      -2.022  11.607   1.633  1.00  0.00
ATOM   1348  CG  LYS D  21      -1.215  11.770   0.314  1.00  0.00
ATOM   1349  CD  LYS D  21      -2.152  12.065  -0.827  1.00  0.00
ATOM   1350  CE  LYS D  21      -1.385  12.442  -2.122  1.00  0.33
ATOM   1351  NZ  LYS D  21      -2.280  11.990  -3.242  1.00 -0.32
ATOM   1352  HZ1 LYS D  21      -3.193  12.483  -3.177  1.00  0.33
ATOM   1353  HZ2 LYS D  21      -2.434  10.964  -3.170  1.00  0.33
ATOM   1354  HZ3 LYS D  21      -1.831  12.209  -4.154  1.00  0.33
ATOM   1355  C   LYS D  21      -0.121  12.651   3.003  1.00  0.55
ATOM   1356  O   LYS D  21       1.053  12.680   2.615  1.00 -0.55
ATOM   1357  N   LYS D  22      -0.633  13.684   3.622  1.00 -0.40
ATOM   1358  H   LYS D  22      -1.588  13.682   3.906  1.00  0.40
ATOM   1359  CA  LYS D  22       0.095  14.903   3.954  1.00  0.00
ATOM   1360  CB  LYS D  22      -0.969  15.931   4.371  1.00  0.00
ATOM   1361  CG  LYS D  22      -0.269  17.074   5.058  1.00  0.00
ATOM   1362  CD  LYS D  22       0.682  17.752   4.021  1.00  0.00
ATOM   1363  CE  LYS D  22       1.736  18.520   4.810  1.00  0.33
ATOM   1364  NZ  LYS D  22       2.606  19.302   3.911  1.00 -0.32
ATOM   1365  HZ1 LYS D  22       2.031  19.982   3.375  1.00  0.33
ATOM   1366  HZ2 LYS D  22       3.089  18.659   3.250  1.00  0.33
ATOM   1367  HZ3 LYS D  22       3.315  19.815   4.474  1.00  0.33
ATOM   1368  C   LYS D  22       1.089  14.693   5.087  1.00  0.55
ATOM   1369  O   LYS D  22       2.316  14.902   4.956  1.00 -0.55
ATOM   1370  N   GLU D  23       0.575  14.210   6.231  1.00 -0.40
ATOM   1371  H   GLU D  23      -0.396  14.006   6.324  1.00  0.40
ATOM   1372  CA  GLU D  23       1.402  13.945   7.429  1.00  0.00
ATOM   1373  CB  GLU D  23       0.482  13.445   8.572  1.00  0.00
ATOM   1374  CG  GLU D  23      -0.445  14.498   9.175  1.00  0.00
ATOM   1375  CD  GLU D  23       0.257  15.735   9.708  1.00  0.10
ATOM   1376  OE1 GLU D  23       1.109  15.746  10.618  1.00 -0.55
ATOM   1377  OE2 GLU D  23       0.015  16.877   9.247  1.00 -0.55
ATOM   1378  C   GLU D  23       2.578  12.990   7.203  1.00  0.55
ATOM   1379  O   GLU D  23       3.647  13.220   7.798  1.00 -0.55
ATOM   1380  N   LEU D  24       2.455  11.985   6.349  1.00 -0.40
ATOM   1381  H   LEU D  24       1.609  11.815   5.851  1.00  0.40
ATOM   1382  CA  LEU D  24       3.556  11.059   6.082  1.00  0.00
ATOM   1383  CB  LEU D  24       3.032   9.626   6.048  1.00  0.00
ATOM   1384  CG  LEU D  24       2.305   9.080   7.293  1.00  0.00
ATOM   1385  CD1 LEU D  24       1.749   7.653   7.103  1.00  0.00
ATOM   1386  CD2 LEU D  24       3.197   9.076   8.537  1.00  0.00
ATOM   1387  C   LEU D  24       4.285  11.384   4.788  1.00  0.55
ATOM   1388  O   LEU D  24       5.180  10.597   4.470  1.00 -0.55
ATOM   1389  N   ALA D  25       3.894  12.440   4.088  1.00 -0.40
ATOM   1390  H   ALA D  25       3.161  13.043   4.395  1.00  0.40
ATOM   1391  CA  ALA D  25       4.534  12.787   2.797  1.00  0.00
ATOM   1392  CB  ALA D  25       5.925  13.295   3.143  1.00  0.00
ATOM   1393  C   ALA D  25       4.500  11.585   1.870  1.00  0.55
ATOM   1394  O   ALA D  25       5.453  11.073   1.292  1.00 -0.55
ATOM   1395  N   LEU D  26       3.314  10.981   1.741  1.00 -0.40
ATOM   1396  H   LEU D  26       2.510  11.309   2.231  1.00  0.40
ATOM   1397  CA  LEU D  26       3.092   9.817   0.892  1.00  0.00
ATOM   1398  CB  LEU D  26       1.747   9.175   1.246  1.00  0.00
ATOM   1399  CG  LEU D  26       1.648   8.611   2.663  1.00  0.00
ATOM   1400  CD1 LEU D  26       0.402   7.757   2.931  1.00  0.00
ATOM   1401  CD2 LEU D  26       2.850   7.722   2.990  1.00  0.00
ATOM   1402  C   LEU D  26       3.156  10.205  -0.591  1.00  0.55
ATOM   1403  O   LEU D  26       2.960  11.376  -0.928  1.00 -0.55
ATOM   1404  N   PRO D  27       3.428   9.230  -1.459  1.00 -0.20
ATOM   1405  CD  PRO D  27       3.648   7.825  -1.075  1.00  0.10
ATOM   1406  CA  PRO D  27       3.483   9.456  -2.903  1.00  0.10
ATOM   1407  CB  PRO D  27       3.743   8.043  -3.473  1.00  0.00
ATOM   1408  CG  PRO D  27       3.349   7.085  -2.374  1.00  0.00
ATOM   1409  C   PRO D  27       2.191  10.036  -3.461  1.00  0.55
ATOM   1410  O   PRO D  27       1.088   9.718  -2.938  1.00 -0.55
ATOM   1411  N   GLU D  28       2.304  10.810  -4.541  1.00 -0.40
ATOM   1412  H   GLU D  28       3.172  11.032  -4.977  1.00  0.40
ATOM   1413  CA  GLU D  28       1.074  11.373  -5.127  1.00  0.00
ATOM   1414  CB  GLU D  28       1.350  12.306  -6.280  1.00  0.00
ATOM   1415  CG  GLU D  28       0.990  13.782  -6.213  1.00  0.00
ATOM   1416  CD  GLU D  28       0.328  14.403  -4.996  1.00  0.10
ATOM   1417  OE1 GLU D  28       1.056  14.702  -4.000  1.00 -0.55
ATOM   1418  OE2 GLU D  28      -0.926  14.612  -4.974  1.00 -0.55
ATOM   1419  C   GLU D  28       0.118  10.296  -5.616  1.00  0.55
ATOM   1420  O   GLU D  28      -1.104  10.558  -5.638  1.00 -0.55
ATOM   1421  N   TYR D  29       0.629   9.101  -5.967  1.00 -0.40
ATOM   1422  H   TYR D  29       1.607   8.914  -5.918  1.00  0.40
ATOM   1423  CA  TYR D  29      -0.215   7.989  -6.445  1.00  0.00
ATOM   1424  CB  TYR D  29       0.585   7.023  -7.353  1.00  0.12
ATOM   1425  CG  TYR D  29       1.847   6.428  -6.773  1.00 -0.12
ATOM   1426  CD1 TYR D  29       1.754   5.407  -5.806  1.00 -0.12
ATOM   1427  HD1 TYR D  29       0.774   5.072  -5.504  1.00  0.12
ATOM   1428  CE1 TYR D  29       2.865   4.812  -5.225  1.00 -0.12
ATOM   1429  HE1 TYR D  29       2.756   4.024  -4.495  1.00  0.12
ATOM   1430  CZ  TYR D  29       4.119   5.259  -5.609  1.00  0.06
ATOM   1431  OH  TYR D  29       5.205   4.686  -5.003  1.00 -0.49
ATOM   1432  HH  TYR D  29       5.992   4.973  -5.471  1.00  0.43
ATOM   1433  CD2 TYR D  29       3.145   6.852  -7.127  1.00 -0.12
ATOM   1434  HD2 TYR D  29       3.258   7.634  -7.863  1.00  0.12
ATOM   1435  CE2 TYR D  29       4.291   6.291  -6.554  1.00 -0.12
ATOM   1436  HE2 TYR D  29       5.277   6.637  -6.827  1.00  0.12
ATOM   1437  C   TYR D  29      -0.840   7.206  -5.295  1.00  0.55
ATOM   1438  O   TYR D  29      -1.552   6.249  -5.622  1.00 -0.55
ATOM   1439  N   TYR D  30      -0.556   7.619  -4.077  1.00 -0.40
ATOM   1440  H   TYR D  30       0.015   8.420  -3.913  1.00  0.40
ATOM   1441  CA  TYR D  30      -1.057   6.932  -2.879  1.00  0.00
ATOM   1442  CB  TYR D  30      -0.895   7.796  -1.635  1.00  0.12
ATOM   1443  CG  TYR D  30      -1.474   7.164  -0.387  1.00 -0.12
ATOM   1444  CD1 TYR D  30      -1.006   5.928   0.042  1.00 -0.12
ATOM   1445  HD1 TYR D  30      -0.208   5.435  -0.493  1.00  0.12
ATOM   1446  CE1 TYR D  30      -1.564   5.331   1.152  1.00 -0.12
ATOM   1447  HE1 TYR D  30      -1.198   4.364   1.463  1.00  0.12
ATOM   1448  CZ  TYR D  30      -2.579   5.927   1.882  1.00  0.06
ATOM   1449  OH  TYR D  30      -3.019   5.254   2.986  1.00 -0.49
ATOM   1450  HH  TYR D  30      -3.814   5.690   3.302  1.00  0.43
ATOM   1451  CD2 TYR D  30      -2.498   7.771   0.358  1.00 -0.12
ATOM   1452  HD2 TYR D  30      -2.864   8.738   0.048  1.00  0.12
ATOM   1453  CE2 TYR D  30      -3.064   7.167   1.488  1.00 -0.12
ATOM   1454  HE2 TYR D  30      -3.856   7.653   2.038  1.00  0.12
ATOM   1455  C   TYR D  30      -2.467   6.405  -3.054  1.00  0.55
ATOM   1456  O   TYR D  30      -3.510   7.046  -3.256  1.00 -0.55
ATOM   1457  N   GLY D  31      -2.543   5.073  -2.925  1.00 -0.40
ATOM   1458  H   GLY D  31      -1.745   4.512  -2.717  1.00  0.40
ATOM   1459  CA  GLY D  31      -3.818   4.356  -3.085  1.00  0.00
ATOM   1460  C   GLY D  31      -4.931   4.531  -2.105  1.00  0.55
ATOM   1461  O   GLY D  31      -6.026   4.033  -2.409  1.00 -0.55
ATOM   1462  N   GLU D  32      -4.777   5.128  -0.940  1.00 -0.40
ATOM   1463  H   GLU D  32      -3.887   5.481  -0.663  1.00  0.40
ATOM   1464  CA  GLU D  32      -5.852   5.333   0.044  1.00  0.00
ATOM   1465  CB  GLU D  32      -6.847   6.440  -0.414  1.00  0.00
ATOM   1466  CG  GLU D  32      -6.028   7.711  -0.695  1.00  0.00
ATOM   1467  CD  GLU D  32      -6.721   8.917  -1.265  1.00  0.10
ATOM   1468  OE1 GLU D  32      -7.959   8.936  -1.336  1.00 -0.55
ATOM   1469  OE2 GLU D  32      -6.182   9.963  -1.665  1.00 -0.55
ATOM   1470  C   GLU D  32      -6.635   4.097   0.373  1.00  0.55
ATOM   1471  O   GLU D  32      -7.859   4.115   0.373  1.00 -0.55
ATOM   1472  N   ASN D  33      -5.881   3.021   0.627  1.00 -0.40
ATOM   1473  H   ASN D  33      -4.887   3.047   0.564  1.00  0.40
ATOM   1474  CA  ASN D  33      -6.463   1.736   1.011  1.00  0.00
ATOM   1475  CB  ASN D  33      -6.904   0.940  -0.193  1.00  0.00
ATOM   1476  CG  ASN D  33      -5.723   0.589  -1.081  1.00  0.55
ATOM   1477  OD1 ASN D  33      -4.915  -0.237  -0.662  1.00 -0.55
ATOM   1478  ND2 ASN D  33      -5.540   1.220  -2.251  1.00 -0.78
ATOM   1479 HD21 ASN D  33      -4.760   0.983  -2.831  1.00  0.39
ATOM   1480 HD22 ASN D  33      -6.184   1.927  -2.544  1.00  0.39
ATOM   1481  C   ASN D  33      -5.448   1.119   1.989  1.00  0.55
ATOM   1482  O   ASN D  33      -4.329   1.686   2.113  1.00 -0.55
ATOM   1483  N   LEU D  34      -5.798   0.046   2.674  1.00 -0.40
ATOM   1484  H   LEU D  34      -6.687  -0.396   2.577  1.00  0.40
ATOM   1485  CA  LEU D  34      -4.848  -0.552   3.639  1.00  0.00
ATOM   1486  CB  LEU D  34      -5.653  -1.573   4.455  1.00  0.00
ATOM   1487  CG  LEU D  34      -6.878  -1.111   5.280  1.00  0.00
ATOM   1488  CD1 LEU D  34      -7.530  -2.306   5.981  1.00  0.00
ATOM   1489  CD2 LEU D  34      -6.390  -0.057   6.274  1.00  0.00
ATOM   1490  C   LEU D  34      -3.576  -1.186   3.044  1.00  0.55
ATOM   1491  O   LEU D  34      -2.509  -1.127   3.689  1.00 -0.55
ATOM   1492  N   ASP D  35      -3.721  -1.747   1.830  1.00 -0.40
ATOM   1493  H   ASP D  35      -4.606  -1.773   1.373  1.00  0.40
ATOM   1494  CA  ASP D  35      -2.591  -2.368   1.074  1.00  0.00
ATOM   1495  CB  ASP D  35      -2.988  -3.218  -0.140  1.00  0.00
ATOM   1496  CG  ASP D  35      -3.871  -4.390   0.287  1.00  0.10
ATOM   1497  OD1 ASP D  35      -3.376  -5.195   1.116  1.00 -0.55
ATOM   1498  OD2 ASP D  35      -5.033  -4.572  -0.142  1.00 -0.55
ATOM   1499  C   ASP D  35      -1.637  -1.267   0.634  1.00  0.55
ATOM   1500  O   ASP D  35      -0.406  -1.479   0.755  1.00 -0.55
ATOM   1501  N   ALA D  36      -2.150  -0.139   0.194  1.00 -0.40
ATOM   1502  H   ALA D  36      -3.136  -0.023   0.118  1.00  0.40
ATOM   1503  CA  ALA D  36      -1.370   1.013  -0.213  1.00  0.00
ATOM   1504  CB  ALA D  36      -2.154   2.147  -0.822  1.00  0.00
ATOM   1505  C   ALA D  36      -0.690   1.552   1.056  1.00  0.55
ATOM   1506  O   ALA D  36       0.487   1.935   0.924  1.00 -0.55
ATOM   1507  N   LEU D  37      -1.398   1.542   2.181  1.00 -0.40
ATOM   1508  H   LEU D  37      -2.333   1.203   2.247  1.00  0.40
ATOM   1509  CA  LEU D  37      -0.762   2.065   3.413  1.00  0.00
ATOM   1510  CB  LEU D  37      -1.778   2.238   4.552  1.00  0.00
ATOM   1511  CG  LEU D  37      -1.137   2.789   5.844  1.00  0.00
ATOM   1512  CD1 LEU D  37      -0.428   4.154   5.720  1.00  0.00
ATOM   1513  CD2 LEU D  37      -2.230   2.845   6.916  1.00  0.00
ATOM   1514  C   LEU D  37       0.423   1.212   3.869  1.00  0.55
ATOM   1515  O   LEU D  37       1.480   1.693   4.256  1.00 -0.55
ATOM   1516  N   TRP D  38       0.209  -0.116   3.840  1.00 -0.40
ATOM   1517  H   TRP D  38      -0.673  -0.506   3.586  1.00  0.40
ATOM   1518  CA  TRP D  38       1.263  -1.072   4.181  1.00  0.00
ATOM   1519  CB  TRP D  38       0.720  -2.493   4.073  1.00  0.12
ATOM   1520  CG  TRP D  38       1.805  -3.513   4.292  1.00 -0.12
ATOM   1521  CD1 TRP D  38       2.450  -4.198   3.298  1.00 -0.12
ATOM   1522  HD1 TRP D  38       2.257  -4.097   2.240  1.00  0.12
ATOM   1523  NE1 TRP D  38       3.384  -5.033   3.864  1.00 -0.40
ATOM   1524  HE1 TRP D  38       3.958  -5.643   3.363  1.00  0.40
ATOM   1525  CE2 TRP D  38       3.400  -4.897   5.210  1.00  0.00
ATOM   1526  CD2 TRP D  38       2.411  -3.932   5.514  1.00  0.00
ATOM   1527  CE3 TRP D  38       2.241  -3.567   6.849  1.00 -0.12
ATOM   1528  HE3 TRP D  38       1.539  -2.807   7.159  1.00  0.12
ATOM   1529  CZ3 TRP D  38       3.027  -4.234   7.790  1.00 -0.12
ATOM   1530  HZ3 TRP D  38       2.886  -3.987   8.831  1.00  0.12
ATOM   1531  CZ2 TRP D  38       4.214  -5.532   6.152  1.00 -0.12
ATOM   1532  HZ2 TRP D  38       4.980  -6.240   5.873  1.00  0.12
ATOM   1533  CH2 TRP D  38       4.002  -5.219   7.464  1.00 -0.12
ATOM   1534  HH2 TRP D  38       4.566  -5.711   8.242  1.00  0.12
ATOM   1535  C   TRP D  38       2.519  -0.879   3.305  1.00  0.55
ATOM   1536  O   TRP D  38       3.670  -0.929   3.790  1.00 -0.55
ATOM   1537  N   ASP D  39       2.293  -0.718   1.985  1.00 -0.40
ATOM   1538  H   ASP D  39       1.367  -0.723   1.618  1.00  0.40
ATOM   1539  CA  ASP D  39       3.344  -0.529   1.000  1.00  0.00
ATOM   1540  CB  ASP D  39       2.801  -0.475  -0.445  1.00  0.00
ATOM   1541  CG  ASP D  39       3.950  -0.444  -1.449  1.00  0.10
ATOM   1542  OD1 ASP D  39       4.875  -1.308  -1.558  1.00 -0.55
ATOM   1543  OD2 ASP D  39       3.903   0.568  -2.188  1.00 -0.55
ATOM   1544  C   ASP D  39       4.147   0.720   1.341  1.00  0.55
ATOM   1545  O   ASP D  39       5.375   0.701   1.287  1.00 -0.55
ATOM   1546  N   ALA D  40       3.425   1.781   1.670  1.00 -0.40
ATOM   1547  H   ALA D  40       2.429   1.780   1.701  1.00  0.40
ATOM   1548  CA  ALA D  40       4.098   3.008   2.005  1.00  0.00
ATOM   1549  CB  ALA D  40       3.108   4.192   2.046  1.00  0.00
ATOM   1550  C   ALA D  40       4.847   2.945   3.326  1.00  0.55
ATOM   1551  O   ALA D  40       5.942   3.565   3.414  1.00 -0.55
ATOM   1552  N   LEU D  41       4.279   2.302   4.337  1.00 -0.40
ATOM   1553  H   LEU D  41       3.398   1.839   4.287  1.00  0.40
ATOM   1554  CA  LEU D  41       5.018   2.279   5.625  1.00  0.00
ATOM   1555  CB  LEU D  41       4.104   1.734   6.716  1.00  0.00
ATOM   1556  CG  LEU D  41       2.933   2.617   7.138  1.00  0.00
ATOM   1557  CD1 LEU D  41       2.060   1.972   8.183  1.00  0.00
ATOM   1558  CD2 LEU D  41       3.429   3.981   7.603  1.00  0.00
ATOM   1559  C   LEU D  41       6.320   1.472   5.499  1.00  0.55
ATOM   1560  O   LEU D  41       7.373   1.764   6.055  1.00 -0.55
ATOM   1561  N   THR D  42       6.293   0.426   4.701  1.00 -0.40
ATOM   1562  H   THR D  42       5.460   0.203   4.203  1.00  0.40
ATOM   1563  CA  THR D  42       7.387  -0.483   4.450  1.00  0.00
ATOM   1564  CB  THR D  42       6.874  -1.938   4.297  1.00  0.00
ATOM   1565  OG1 THR D  42       5.911  -2.164   3.266  1.00 -0.49
ATOM   1566  HG1 THR D  42       5.104  -1.733   3.558  1.00  0.49
ATOM   1567  CG2 THR D  42       6.164  -2.300   5.617  1.00  0.00
ATOM   1568  C   THR D  42       8.225  -0.153   3.239  1.00  0.55
ATOM   1569  O   THR D  42       9.248  -0.869   3.171  1.00 -0.55
ATOM   1570  N   GLY D  43       7.890   0.727   2.339  1.00 -0.40
ATOM   1571  H   GLY D  43       7.055   1.270   2.390  1.00  0.40
ATOM   1572  CA  GLY D  43       8.758   0.948   1.196  1.00  0.00
ATOM   1573  C   GLY D  43       8.665   2.366   0.674  1.00  0.55
ATOM   1574  O   GLY D  43       8.721   2.567  -0.555  1.00 -0.55
ATOM   1575  N   TRP D  44       8.490   3.341   1.571  1.00 -0.40
ATOM   1576  H   TRP D  44       8.410   3.177   2.551  1.00  0.40
ATOM   1577  CA  TRP D  44       8.409   4.732   1.110  1.00  0.00
ATOM   1578  CB  TRP D  44       7.004   5.048   0.545  1.00  0.12
ATOM   1579  CG  TRP D  44       6.933   6.467   0.075  1.00 -0.12
ATOM   1580  CD1 TRP D  44       6.740   7.637   0.790  1.00 -0.12
ATOM   1581  HD1 TRP D  44       6.566   7.678   1.855  1.00  0.12
ATOM   1582  NE1 TRP D  44       6.797   8.735  -0.026  1.00 -0.40
ATOM   1583  HE1 TRP D  44       6.692   9.666   0.248  1.00  0.40
ATOM   1584  CE2 TRP D  44       7.035   8.275  -1.323  1.00  0.00
ATOM   1585  CD2 TRP D  44       7.122   6.855  -1.288  1.00  0.00
ATOM   1586  CE3 TRP D  44       7.348   6.145  -2.457  1.00 -0.12
ATOM   1587  HE3 TRP D  44       7.395   5.066  -2.470  1.00  0.12
ATOM   1588  CZ3 TRP D  44       7.515   6.851  -3.622  1.00 -0.12
ATOM   1589  HZ3 TRP D  44       7.702   6.315  -4.541  1.00  0.12
ATOM   1590  CZ2 TRP D  44       7.195   9.000  -2.513  1.00 -0.12
ATOM   1591  HZ2 TRP D  44       7.126  10.077  -2.558  1.00  0.12
ATOM   1592  CH2 TRP D  44       7.449   8.258  -3.651  1.00 -0.12
ATOM   1593  HH2 TRP D  44       7.602   8.771  -4.588  1.00  0.12
ATOM   1594  C   TRP D  44       8.786   5.747   2.198  1.00  0.55
ATOM   1595  O   TRP D  44       9.672   6.603   2.086  1.00 -0.55
ATOM   1596  N   VAL D  45       8.005   5.604   3.279  1.00 -0.40
ATOM   1597  H   VAL D  45       7.311   4.890   3.312  1.00  0.40
ATOM   1598  CA  VAL D  45       8.075   6.430   4.464  1.00  0.00
ATOM   1599  CB  VAL D  45       6.953   5.970   5.438  1.00  0.00
ATOM   1600  CG1 VAL D  45       7.110   6.443   6.852  1.00  0.00
ATOM   1601  CG2 VAL D  45       5.606   6.537   4.950  1.00  0.00
ATOM   1602  C   VAL D  45       9.460   6.454   5.114  1.00  0.55
ATOM   1603  O   VAL D  45      10.276   5.517   5.166  1.00 -0.55
ATOM   1604  N   GLU D  46       9.732   7.643   5.654  1.00 -0.40
ATOM   1605  H   GLU D  46       9.093   8.405   5.581  1.00  0.40
ATOM   1606  CA  GLU D  46      10.952   7.922   6.378  1.00  0.00
ATOM   1607  CB  GLU D  46      11.231   9.411   6.216  1.00  0.00
ATOM   1608  CG  GLU D  46      11.733   9.969   7.551  1.00  0.00
ATOM   1609  CD  GLU D  46      12.329  11.292   7.061  1.00  0.10
ATOM   1610  OE1 GLU D  46      11.753  11.888   6.109  1.00 -0.55
ATOM   1611  OE2 GLU D  46      13.376  11.685   7.570  1.00 -0.55
ATOM   1612  C   GLU D  46      10.875   7.591   7.862  1.00  0.55
ATOM   1613  O   GLU D  46       9.865   7.851   8.528  1.00 -0.55
ATOM   1614  N   TYR D  47      11.920   6.996   8.374  1.00 -0.40
ATOM   1615  H   TYR D  47      12.708   6.741   7.820  1.00  0.40
ATOM   1616  CA  TYR D  47      11.998   6.663   9.802  1.00  0.00
ATOM   1617  CB  TYR D  47      12.083   5.131  10.011  1.00  0.12
ATOM   1618  CG  TYR D  47      10.832   4.440   9.490  1.00 -0.12
ATOM   1619  CD1 TYR D  47       9.648   4.560  10.219  1.00 -0.12
ATOM   1620  HD1 TYR D  47       9.660   5.101  11.154  1.00  0.12
ATOM   1621  CE1 TYR D  47       8.467   4.009   9.782  1.00 -0.12
ATOM   1622  HE1 TYR D  47       7.557   4.135  10.350  1.00  0.12
ATOM   1623  CZ  TYR D  47       8.467   3.293   8.607  1.00  0.06
ATOM   1624  OH  TYR D  47       7.260   2.729   8.196  1.00 -0.49
ATOM   1625  HH  TYR D  47       7.444   2.139   7.461  1.00  0.43
ATOM   1626  CD2 TYR D  47      10.810   3.746   8.302  1.00 -0.12
ATOM   1627  HD2 TYR D  47      11.700   3.672   7.694  1.00  0.12
ATOM   1628  CE2 TYR D  47       9.624   3.142   7.895  1.00 -0.12
ATOM   1629  HE2 TYR D  47       9.617   2.541   6.998  1.00  0.12
ATOM   1630  C   TYR D  47      13.186   7.368  10.451  1.00  0.55
ATOM   1631  O   TYR D  47      14.047   7.815   9.694  1.00 -0.55
ATOM   1632  N   PRO D  48      13.294   7.505  11.762  1.00 -0.20
ATOM   1633  CD  PRO D  48      14.470   8.151  12.386  1.00  0.10
ATOM   1634  CA  PRO D  48      12.284   7.055  12.730  1.00  0.10
ATOM   1635  CB  PRO D  48      12.919   7.270  14.080  1.00  0.00
ATOM   1636  CG  PRO D  48      14.271   7.889  13.861  1.00  0.00
ATOM   1637  C   PRO D  48      11.047   7.941  12.524  1.00  0.55
ATOM   1638  O   PRO D  48      11.081   9.081  12.063  1.00 -0.55
ATOM   1639  N   LEU D  49       9.912   7.361  12.877  1.00 -0.40
ATOM   1640  H   LEU D  49       9.887   6.430  13.232  1.00  0.40
ATOM   1641  CA  LEU D  49       8.621   8.033  12.774  1.00  0.00
ATOM   1642  CB  LEU D  49       7.784   7.318  11.695  1.00  0.00
ATOM   1643  CG  LEU D  49       6.285   7.624  11.556  1.00  0.00
ATOM   1644  CD1 LEU D  49       6.170   8.993  10.909  1.00  0.00
ATOM   1645  CD2 LEU D  49       5.534   6.587  10.745  1.00  0.00
ATOM   1646  C   LEU D  49       7.856   8.067  14.095  1.00  0.55
ATOM   1647  O   LEU D  49       7.833   7.093  14.840  1.00 -0.55
ATOM   1648  N   VAL D  50       7.237   9.202  14.328  1.00 -0.40
ATOM   1649  H   VAL D  50       7.338   9.990  13.726  1.00  0.40
ATOM   1650  CA  VAL D  50       6.360   9.389  15.485  1.00  0.00
ATOM   1651  CB  VAL D  50       6.864  10.392  16.505  1.00  0.00
ATOM   1652  CG1 VAL D  50       5.976  10.585  17.728  1.00  0.00
ATOM   1653  CG2 VAL D  50       8.289   9.908  16.835  1.00  0.00
ATOM   1654  C   VAL D  50       4.957   9.722  14.982  1.00  0.55
ATOM   1655  O   VAL D  50       4.694  10.693  14.290  1.00 -0.55
ATOM   1656  N   LEU D  51       4.022   8.814  15.295  1.00 -0.40
ATOM   1657  H   LEU D  51       4.266   7.972  15.768  1.00  0.40
ATOM   1658  CA  LEU D  51       2.617   8.954  14.992  1.00  0.00
ATOM   1659  CB  LEU D  51       1.964   7.666  14.508  1.00  0.00
ATOM   1660  CG  LEU D  51       0.431   7.899  14.255  1.00  0.00
ATOM   1661  CD1 LEU D  51       0.344   8.946  13.166  1.00  0.00
ATOM   1662  CD2 LEU D  51      -0.313   6.653  13.870  1.00  0.00
ATOM   1663  C   LEU D  51       1.850   9.395  16.268  1.00  0.55
ATOM   1664  O   LEU D  51       1.715   8.557  17.200  1.00 -0.55
ATOM   1665  N   GLU D  52       1.399  10.648  16.303  1.00 -0.40
ATOM   1666  H   GLU D  52       1.576  11.296  15.567  1.00  0.40
ATOM   1667  CA  GLU D  52       0.603  11.155  17.441  1.00  0.00
ATOM   1668  CB  GLU D  52       1.049  12.512  17.974  1.00  0.00
ATOM   1669  CG  GLU D  52       0.120  12.881  19.125  1.00  0.00
ATOM   1670  CD  GLU D  52       0.505  14.125  19.876  1.00  0.10
ATOM   1671  OE1 GLU D  52       1.453  14.804  19.421  1.00 -0.55
ATOM   1672  OE2 GLU D  52      -0.122  14.438  20.921  1.00 -0.55
ATOM   1673  C   GLU D  52      -0.851  11.240  16.971  1.00  0.55
ATOM   1674  O   GLU D  52      -1.195  12.071  16.136  1.00 -0.55
ATOM   1675  N   TRP D  53      -1.679  10.348  17.439  1.00 -0.40
ATOM   1676  H   TRP D  53      -1.353   9.670  18.090  1.00  0.40
ATOM   1677  CA  TRP D  53      -3.079  10.211  17.117  1.00  0.00
ATOM   1678  CB  TRP D  53      -3.360   8.765  16.698  1.00  0.12
ATOM   1679  CG  TRP D  53      -4.647   8.560  15.930  1.00 -0.12
ATOM   1680  CD1 TRP D  53      -5.830   9.254  16.037  1.00 -0.12
ATOM   1681  HD1 TRP D  53      -5.990  10.091  16.700  1.00  0.12
ATOM   1682  NE1 TRP D  53      -6.779   8.743  15.192  1.00 -0.40
ATOM   1683  HE1 TRP D  53      -7.701   9.054  15.116  1.00  0.40
ATOM   1684  CE2 TRP D  53      -6.220   7.726  14.472  1.00  0.00
ATOM   1685  CD2 TRP D  53      -4.896   7.559  14.926  1.00  0.00
ATOM   1686  CE3 TRP D  53      -4.097   6.557  14.345  1.00 -0.12
ATOM   1687  HE3 TRP D  53      -3.072   6.398  14.648  1.00  0.12
ATOM   1688  CZ3 TRP D  53      -4.656   5.760  13.355  1.00 -0.12
ATOM   1689  HZ3 TRP D  53      -4.053   5.001  12.880  1.00  0.12
ATOM   1690  CZ2 TRP D  53      -6.798   6.909  13.491  1.00 -0.12
ATOM   1691  HZ2 TRP D  53      -7.817   7.029  13.153  1.00  0.12
ATOM   1692  CH2 TRP D  53      -5.987   5.924  12.965  1.00 -0.12
ATOM   1693  HH2 TRP D  53      -6.397   5.254  12.225  1.00  0.12
ATOM   1694  C   TRP D  53      -3.992  10.680  18.260  1.00  0.55
ATOM   1695  O   TRP D  53      -4.260   9.961  19.231  1.00 -0.55
ATOM   1696  N   ARG D  54      -4.509  11.889  18.138  1.00 -0.40
ATOM   1697  H   ARG D  54      -4.297  12.469  17.356  1.00  0.40
ATOM   1698  CA  ARG D  54      -5.423  12.471  19.124  1.00  0.00
ATOM   1699  CB  ARG D  54      -5.277  13.968  19.169  1.00  0.00
ATOM   1700  CG  ARG D  54      -3.840  14.366  19.208  1.00  0.00
ATOM   1701  CD  ARG D  54      -3.763  15.882  19.059  1.00  0.35
ATOM   1702  NE  ARG D  54      -2.370  16.200  19.424  1.00 -0.35
ATOM   1703  HE  ARG D  54      -1.843  15.590  20.014  1.00  0.45
ATOM   1704  CZ  ARG D  54      -1.827  17.333  18.943  1.00  0.35
ATOM   1705  NH1 ARG D  54      -2.595  18.101  18.159  1.00 -0.70
ATOM   1706 HH11 ARG D  54      -3.533  17.824  17.951  1.00  0.40
ATOM   1707 HH12 ARG D  54      -2.229  18.952  17.780  1.00  0.40
ATOM   1708  NH2 ARG D  54      -0.573  17.686  19.232  1.00 -0.70
ATOM   1709 HH21 ARG D  54      -0.013  17.103  19.820  1.00  0.40
ATOM   1710 HH22 ARG D  54      -0.194  18.534  18.861  1.00  0.40
ATOM   1711  C   ARG D  54      -6.883  12.189  18.811  1.00  0.55
ATOM   1712  O   ARG D  54      -7.318  12.067  17.663  1.00 -0.55
ATOM   1713  N   GLN D  55      -7.648  12.139  19.909  1.00 -0.40
ATOM   1714  H   GLN D  55      -7.251  12.312  20.806  1.00  0.40
ATOM   1715  CA  GLN D  55      -9.090  11.838  19.932  1.00  0.00
ATOM   1716  CB  GLN D  55      -9.990  12.899  19.315  1.00  0.00
ATOM   1717  CG  GLN D  55      -9.701  14.322  19.634  1.00  0.00
ATOM   1718  CD  GLN D  55      -9.928  14.596  21.112  1.00  0.55
ATOM   1719  OE1 GLN D  55     -10.852  14.070  21.754  1.00 -0.55
ATOM   1720  NE2 GLN D  55      -8.987  15.444  21.557  1.00 -0.78
ATOM   1721 HE21 GLN D  55      -8.987  15.733  22.514  1.00  0.39
ATOM   1722 HE22 GLN D  55      -8.286  15.786  20.931  1.00  0.39
ATOM   1723  C   GLN D  55      -9.358  10.579  19.102  1.00  0.55
ATOM   1724  O   GLN D  55     -10.206  10.650  18.206  1.00 -0.55
ATOM   1725  N   PHE D  56      -8.638   9.514  19.326  1.00 -0.40
ATOM   1726  H   PHE D  56      -7.951   9.489  20.048  1.00  0.40
ATOM   1727  CA  PHE D  56      -8.780   8.290  18.548  1.00  0.00
ATOM   1728  CB  PHE D  56      -7.884   7.117  19.070  1.00  0.12
ATOM   1729  CG  PHE D  56      -8.059   5.866  18.234  1.00 -0.12
ATOM   1730  CD1 PHE D  56      -7.308   5.644  17.095  1.00 -0.12
ATOM   1731  HD1 PHE D  56      -6.549   6.362  16.823  1.00  0.12
ATOM   1732  CE1 PHE D  56      -7.495   4.539  16.295  1.00 -0.12
ATOM   1733  HE1 PHE D  56      -6.903   4.414  15.401  1.00  0.12
ATOM   1734  CZ  PHE D  56      -8.437   3.593  16.637  1.00 -0.12
ATOM   1735  HZ  PHE D  56      -8.574   2.713  16.027  1.00  0.12
ATOM   1736  CD2 PHE D  56      -9.016   4.915  18.567  1.00 -0.12
ATOM   1737  HD2 PHE D  56      -9.616   5.057  19.453  1.00  0.12
ATOM   1738  CE2 PHE D  56      -9.215   3.789  17.786  1.00 -0.12
ATOM   1739  HE2 PHE D  56      -9.967   3.064  18.062  1.00  0.12
ATOM   1740  C   PHE D  56     -10.235   7.888  18.459  1.00  0.55
ATOM   1741  O   PHE D  56     -10.788   7.583  17.403  1.00 -0.55
ATOM   1742  N   GLU D  57     -10.875   7.847  19.613  1.00 -0.40
ATOM   1743  H   GLU D  57     -10.450   8.088  20.482  1.00  0.40
ATOM   1744  CA  GLU D  57     -12.286   7.428  19.647  1.00  0.00
ATOM   1745  CB  GLU D  57     -12.731   7.447  21.119  1.00  0.00
ATOM   1746  CG  GLU D  57     -11.827   6.468  21.903  1.00  0.00
ATOM   1747  CD  GLU D  57     -12.309   5.086  21.422  1.00  0.10
ATOM   1748  OE1 GLU D  57     -13.539   4.903  21.167  1.00 -0.55
ATOM   1749  OE2 GLU D  57     -11.350   4.280  21.344  1.00 -0.55
ATOM   1750  C   GLU D  57     -13.226   8.238  18.785  1.00  0.55
ATOM   1751  O   GLU D  57     -14.159   7.640  18.238  1.00 -0.55
ATOM   1752  N   GLN D  58     -13.059   9.541  18.646  1.00 -0.40
ATOM   1753  H   GLN D  58     -12.314  10.041  19.082  1.00  0.40
ATOM   1754  CA  GLN D  58     -13.991  10.327  17.818  1.00  0.00
ATOM   1755  CB  GLN D  58     -13.777  11.833  17.959  1.00  0.00
ATOM   1756  CG  GLN D  58     -14.045  12.422  19.347  1.00  0.00
ATOM   1757  CD  GLN D  58     -14.151  13.951  19.313  1.00  0.55
ATOM   1758  OE1 GLN D  58     -13.373  14.649  19.970  1.00 -0.55
ATOM   1759  NE2 GLN D  58     -15.159  14.475  18.554  1.00 -0.78
ATOM   1760 HE21 GLN D  58     -15.276  15.466  18.494  1.00  0.39
ATOM   1761 HE22 GLN D  58     -15.779  13.867  18.058  1.00  0.39
ATOM   1762  C   GLN D  58     -13.871   9.932  16.352  1.00  0.55
ATOM   1763  O   GLN D  58     -14.823   9.873  15.599  1.00 -0.55
ATOM   1764  N   SER D  59     -12.600   9.707  15.980  1.00 -0.40
ATOM   1765  H   SER D  59     -11.840   9.789  16.619  1.00  0.40
ATOM   1766  CA  SER D  59     -12.252   9.329  14.618  1.00  0.00
ATOM   1767  CB  SER D  59     -10.742   9.419  14.380  1.00  0.00
ATOM   1768  OG  SER D  59      -9.985   8.432  15.041  1.00 -0.49
ATOM   1769  HG  SER D  59     -10.278   8.443  15.956  1.00  0.49
ATOM   1770  C   SER D  59     -12.830   7.960  14.320  1.00  0.55
ATOM   1771  O   SER D  59     -13.230   7.743  13.205  1.00 -0.55
ATOM   1772  N   LYS D  60     -12.866   7.106  15.304  1.00 -0.40
ATOM   1773  H   LYS D  60     -12.537   7.370  16.206  1.00  0.40
ATOM   1774  CA  LYS D  60     -13.365   5.724  15.227  1.00  0.00
ATOM   1775  CB  LYS D  60     -13.110   4.995  16.529  1.00  0.00
ATOM   1776  CG  LYS D  60     -13.121   3.478  16.440  1.00  0.00
ATOM   1777  CD  LYS D  60     -12.430   2.997  17.729  1.00  0.00
ATOM   1778  CE  LYS D  60     -13.148   1.784  18.292  1.00  0.33
ATOM   1779  NZ  LYS D  60     -12.399   1.290  19.472  1.00 -0.32
ATOM   1780  HZ1 LYS D  60     -12.355   2.038  20.193  1.00  0.33
ATOM   1781  HZ2 LYS D  60     -11.435   1.026  19.185  1.00  0.33
ATOM   1782  HZ3 LYS D  60     -12.883   0.457  19.865  1.00  0.33
ATOM   1783  C   LYS D  60     -14.840   5.709  14.855  1.00  0.55
ATOM   1784  O   LYS D  60     -15.294   4.964  13.999  1.00 -0.55
ATOM   1785  N   GLN D  61     -15.563   6.587  15.514  1.00 -0.40
ATOM   1786  H   GLN D  61     -15.147   7.174  16.202  1.00  0.40
ATOM   1787  CA  GLN D  61     -16.974   6.791  15.323  1.00  0.00
ATOM   1788  CB  GLN D  61     -17.413   8.029  16.136  1.00  0.00
ATOM   1789  CG  GLN D  61     -18.944   8.176  16.256  1.00  0.00
ATOM   1790  CD  GLN D  61     -19.297   9.331  17.201  1.00  0.55
ATOM   1791  OE1 GLN D  61     -19.913   9.119  18.251  1.00 -0.55
ATOM   1792  NE2 GLN D  61     -18.898  10.577  16.812  1.00 -0.78
ATOM   1793 HE21 GLN D  61     -19.100  11.369  17.388  1.00  0.39
ATOM   1794 HE22 GLN D  61     -18.403  10.698  15.951  1.00  0.39
ATOM   1795  C   GLN D  61     -17.233   7.100  13.848  1.00  0.55
ATOM   1796  O   GLN D  61     -17.981   6.445  13.120  1.00 -0.55
ATOM   1797  N   LEU D  62     -16.547   8.148  13.427  1.00 -0.40
ATOM   1798  H   LEU D  62     -15.919   8.610  14.046  1.00  0.40
ATOM   1799  CA  LEU D  62     -16.601   8.738  12.101  1.00  0.00
ATOM   1800  CB  LEU D  62     -15.842  10.101  12.247  1.00  0.00
ATOM   1801  CG  LEU D  62     -16.854  11.115  12.832  1.00  0.00
ATOM   1802  CD1 LEU D  62     -17.240  12.196  11.827  1.00  0.00
ATOM   1803  CD2 LEU D  62     -18.114  10.377  13.286  1.00  0.00
ATOM   1804  C   LEU D  62     -16.118   7.892  10.956  1.00  0.55
ATOM   1805  O   LEU D  62     -16.510   8.045   9.779  1.00 -0.55
ATOM   1806  N   THR D  63     -15.268   6.909  11.229  1.00 -0.40
ATOM   1807  H   THR D  63     -14.924   6.703  12.141  1.00  0.40
ATOM   1808  CA  THR D  63     -14.809   6.078  10.112  1.00  0.00
ATOM   1809  CB  THR D  63     -13.275   6.049  10.159  1.00  0.00
ATOM   1810  OG1 THR D  63     -12.968   5.535  11.475  1.00 -0.49
ATOM   1811  HG1 THR D  63     -13.062   6.277  12.078  1.00  0.49
ATOM   1812  CG2 THR D  63     -12.700   7.428   9.897  1.00  0.00
ATOM   1813  C   THR D  63     -15.493   4.720  10.164  1.00  0.55
ATOM   1814  O   THR D  63     -14.992   4.004   9.273  1.00 -0.55
ATOM   1815  NT  THR D  63     -16.459   4.412  11.052  1.00 -0.40
ATOM   1816  HNT THR D  63     -16.796   5.070  11.721  1.00  0.40
ATOM   1817  CAT THR D  63     -17.059   3.109  11.084  1.00  0.00
ATOM   1818  CAY GLY G  66     -12.960  -1.116  11.692  1.00  0.00
ATOM   1819  CY  GLY G  66     -12.513  -0.187  10.615  1.00  0.55
ATOM   1820  OY  GLY G  66     -12.282  -0.603   9.482  1.00 -0.55
ATOM   1821  N   GLY G  66     -12.378   1.109  10.964  1.00 -0.40
ATOM   1822  H   GLY G  66     -12.595   1.425  11.884  1.00  0.40
ATOM   1823  CA  GLY G  66     -11.909   2.150  10.033  1.00  0.00
ATOM   1824  C   GLY G  66     -10.541   2.627  10.581  1.00  0.55
ATOM   1825  O   GLY G  66      -9.479   2.186  10.140  1.00 -0.55
ATOM   1826  N   ALA G  67     -10.644   3.517  11.543  1.00 -0.40
ATOM   1827  H   ALA G  67     -11.543   3.858  11.799  1.00  0.40
ATOM   1828  CA  ALA G  67      -9.576   4.090  12.313  1.00  0.00
ATOM   1829  CB  ALA G  67     -10.169   4.921  13.447  1.00  0.00
ATOM   1830  C   ALA G  67      -8.761   2.939  12.931  1.00  0.55
ATOM   1831  O   ALA G  67      -7.522   2.967  13.050  1.00 -0.55
ATOM   1832  N   GLU G  68      -9.525   1.909  13.351  1.00 -0.40
ATOM   1833  H   GLU G  68     -10.518   1.886  13.256  1.00  0.40
ATOM   1834  CA  GLU G  68      -8.876   0.746  13.986  1.00  0.00
ATOM   1835  CB  GLU G  68      -9.983  -0.057  14.687  1.00  0.00
ATOM   1836  CG  GLU G  68      -9.472  -1.035  15.701  1.00  0.00
ATOM   1837  CD  GLU G  68      -8.727  -0.387  16.879  1.00  0.10
ATOM   1838  OE1 GLU G  68      -9.359   0.488  17.513  1.00 -0.55
ATOM   1839  OE2 GLU G  68      -7.592  -0.906  17.014  1.00 -0.55
ATOM   1840  C   GLU G  68      -8.033  -0.111  13.048  1.00  0.55
ATOM   1841  O   GLU G  68      -6.927  -0.547  13.412  1.00 -0.55
ATOM   1842  N   SER G  69      -8.527  -0.352  11.857  1.00 -0.40
ATOM   1843  H   SER G  69      -9.436  -0.021  11.628  1.00  0.40
ATOM   1844  CA  SER G  69      -7.888  -1.074  10.777  1.00  0.00
ATOM   1845  CB  SER G  69      -8.774  -0.979   9.511  1.00  0.00
ATOM   1846  OG  SER G  69      -9.593  -2.109   9.552  1.00 -0.49
ATOM   1847  HG  SER G  69     -10.252  -1.983   8.865  1.00  0.49
ATOM   1848  C   SER G  69      -6.558  -0.395  10.368  1.00  0.55
ATOM   1849  O   SER G  69      -5.604  -1.113  10.134  1.00 -0.55
ATOM   1850  N   VAL G  70      -6.605   0.929  10.302  1.00 -0.40
ATOM   1851  H   VAL G  70      -7.448   1.425  10.493  1.00  0.40
ATOM   1852  CA  VAL G  70      -5.467   1.763   9.956  1.00  0.00
ATOM   1853  CB  VAL G  70      -5.878   3.215   9.666  1.00  0.00
ATOM   1854  CG1 VAL G  70      -4.593   4.063   9.684  1.00  0.00
ATOM   1855  CG2 VAL G  70      -6.650   3.348   8.374  1.00  0.00
ATOM   1856  C   VAL G  70      -4.416   1.703  11.050  1.00  0.55
ATOM   1857  O   VAL G  70      -3.219   1.521  10.780  1.00 -0.55
ATOM   1858  N   LEU G  71      -4.823   1.827  12.294  1.00 -0.40
ATOM   1859  H   LEU G  71      -5.783   1.989  12.505  1.00  0.40
ATOM   1860  CA  LEU G  71      -3.941   1.743  13.460  1.00  0.00
ATOM   1861  CB  LEU G  71      -4.709   1.896  14.781  1.00  0.00
ATOM   1862  CG  LEU G  71      -3.916   1.706  16.088  1.00  0.00
ATOM   1863  CD1 LEU G  71      -2.763   2.700  16.152  1.00  0.00
ATOM   1864  CD2 LEU G  71      -4.773   1.843  17.339  1.00  0.00
ATOM   1865  C   LEU G  71      -3.216   0.371  13.430  1.00  0.55
ATOM   1866  O   LEU G  71      -2.013   0.270  13.737  1.00 -0.55
ATOM   1867  N   GLN G  72      -3.966  -0.653  13.113  1.00 -0.40
ATOM   1868  H   GLN G  72      -4.931  -0.518  12.912  1.00  0.40
ATOM   1869  CA  GLN G  72      -3.532  -2.041  13.016  1.00  0.00
ATOM   1870  CB  GLN G  72      -4.764  -2.898  12.742  1.00  0.00
ATOM   1871  CG  GLN G  72      -4.505  -4.377  12.508  1.00  0.00
ATOM   1872  CD  GLN G  72      -5.823  -5.164  12.367  1.00  0.55
ATOM   1873  OE1 GLN G  72      -6.871  -4.943  13.028  1.00 -0.55
ATOM   1874  NE2 GLN G  72      -5.884  -6.188  11.485  1.00 -0.78
ATOM   1875 HE21 GLN G  72      -6.731  -6.709  11.381  1.00  0.39
ATOM   1876 HE22 GLN G  72      -5.081  -6.424  10.937  1.00  0.39
ATOM   1877  C   GLN G  72      -2.402  -2.187  11.996  1.00  0.55
ATOM   1878  O   GLN G  72      -1.461  -2.936  12.285  1.00 -0.55
ATOM   1879  N   VAL G  73      -2.455  -1.510  10.866  1.00 -0.40
ATOM   1880  H   VAL G  73      -3.245  -0.950  10.630  1.00  0.40
ATOM   1881  CA  VAL G  73      -1.376  -1.526   9.881  1.00  0.00
ATOM   1882  CB  VAL G  73      -1.773  -0.826   8.592  1.00  0.00
ATOM   1883  CG1 VAL G  73      -0.577  -0.684   7.662  1.00  0.00
ATOM   1884  CG2 VAL G  73      -2.900  -1.681   7.986  1.00  0.00
ATOM   1885  C   VAL G  73      -0.110  -0.909  10.458  1.00  0.55
ATOM   1886  O   VAL G  73       1.014  -1.391  10.272  1.00 -0.55
ATOM   1887  N   PHE G  74      -0.235   0.192  11.184  1.00 -0.40
ATOM   1888  H   PHE G  74      -1.115   0.639  11.325  1.00  0.40
ATOM   1889  CA  PHE G  74       0.915   0.819  11.822  1.00  0.00
ATOM   1890  CB  PHE G  74       0.508   2.100  12.543  1.00  0.12
ATOM   1891  CG  PHE G  74       0.485   3.308  11.662  1.00 -0.12
ATOM   1892  CD1 PHE G  74       1.627   4.021  11.375  1.00 -0.12
ATOM   1893  HD1 PHE G  74       2.570   3.712  11.802  1.00  0.12
ATOM   1894  CE1 PHE G  74       1.584   5.136  10.543  1.00 -0.12
ATOM   1895  HE1 PHE G  74       2.486   5.690  10.331  1.00  0.12
ATOM   1896  CZ  PHE G  74       0.363   5.535   9.984  1.00 -0.12
ATOM   1897  HZ  PHE G  74       0.324   6.400   9.339  1.00  0.12
ATOM   1898  CD2 PHE G  74      -0.730   3.707  11.100  1.00 -0.12
ATOM   1899  HD2 PHE G  74      -1.628   3.149  11.321  1.00  0.12
ATOM   1900  CE2 PHE G  74      -0.797   4.819  10.257  1.00 -0.12
ATOM   1901  HE2 PHE G  74      -1.740   5.119   9.823  1.00  0.12
ATOM   1902  C   PHE G  74       1.531  -0.165  12.819  1.00  0.55
ATOM   1903  O   PHE G  74       2.754  -0.281  12.934  1.00 -0.55
ATOM   1904  N   ARG G  75       0.737  -0.869  13.575  1.00 -0.40
ATOM   1905  H   ARG G  75      -0.255  -0.805  13.506  1.00  0.40
ATOM   1906  CA  ARG G  75       1.263  -1.817  14.592  1.00  0.00
ATOM   1907  CB  ARG G  75       0.127  -2.208  15.541  1.00  0.00
ATOM   1908  CG  ARG G  75      -0.181  -0.900  16.312  1.00  0.00
ATOM   1909  CD  ARG G  75      -0.113  -1.130  17.786  1.00  0.35
ATOM   1910  NE  ARG G  75      -1.036  -2.075  18.265  1.00 -0.35
ATOM   1911  HE  ARG G  75      -1.940  -1.843  17.953  1.00  0.45
ATOM   1912  CZ  ARG G  75      -1.085  -3.168  18.993  1.00  0.35
ATOM   1913  NH1 ARG G  75      -0.052  -3.761  19.550  1.00 -0.70
ATOM   1914 HH11 ARG G  75       0.866  -3.381  19.433  1.00  0.40
ATOM   1915 HH12 ARG G  75      -0.183  -4.592  20.089  1.00  0.40
ATOM   1916  NH2 ARG G  75      -2.308  -3.705  19.156  1.00 -0.70
ATOM   1917 HH21 ARG G  75      -3.105  -3.272  18.734  1.00  0.40
ATOM   1918 HH22 ARG G  75      -2.421  -4.537  19.698  1.00  0.40
ATOM   1919  C   ARG G  75       1.977  -3.000  13.985  1.00  0.55
ATOM   1920  O   ARG G  75       3.032  -3.351  14.563  1.00 -0.55
ATOM   1921  N   GLU G  76       1.495  -3.530  12.860  1.00 -0.40
ATOM   1922  H   GLU G  76       0.657  -3.196  12.436  1.00  0.40
ATOM   1923  CA  GLU G  76       2.161  -4.633  12.176  1.00  0.00
ATOM   1924  CB  GLU G  76       1.411  -5.141  10.964  1.00  0.00
ATOM   1925  CG  GLU G  76      -0.014  -5.502  11.262  1.00  0.00
ATOM   1926  CD  GLU G  76      -0.574  -6.428  10.170  1.00  0.10
ATOM   1927  OE1 GLU G  76       0.212  -6.826   9.244  1.00 -0.55
ATOM   1928  OE2 GLU G  76      -1.781  -6.717  10.403  1.00 -0.55
ATOM   1929  C   GLU G  76       3.495  -4.204  11.555  1.00  0.55
ATOM   1930  O   GLU G  76       4.452  -4.972  11.483  1.00 -0.55
ATOM   1931  N   ALA G  77       3.440  -2.964  11.113  1.00 -0.40
ATOM   1932  H   ALA G  77       2.638  -2.376  11.172  1.00  0.40
ATOM   1933  CA  ALA G  77       4.669  -2.427  10.486  1.00  0.00
ATOM   1934  CB  ALA G  77       4.400  -1.145   9.729  1.00  0.00
ATOM   1935  C   ALA G  77       5.746  -2.313  11.570  1.00  0.55
ATOM   1936  O   ALA G  77       6.948  -2.589  11.381  1.00 -0.55
ATOM   1937  N   LYS G  78       5.325  -1.900  12.747  1.00 -0.40
ATOM   1938  H   LYS G  78       4.372  -1.665  12.921  1.00  0.40
ATOM   1939  CA  LYS G  78       6.230  -1.765  13.862  1.00  0.00
ATOM   1940  CB  LYS G  78       5.574  -1.070  15.047  1.00  0.00
ATOM   1941  CG  LYS G  78       6.523  -0.801  16.189  1.00  0.00
ATOM   1942  CD  LYS G  78       5.895  -0.261  17.443  1.00  0.00
ATOM   1943  CE  LYS G  78       6.865   0.463  18.370  1.00  0.33
ATOM   1944  NZ  LYS G  78       8.325   0.396  18.074  1.00 -0.32
ATOM   1945  HZ1 LYS G  78       8.508   0.801  17.134  1.00  0.33
ATOM   1946  HZ2 LYS G  78       8.637  -0.596  18.091  1.00  0.33
ATOM   1947  HZ3 LYS G  78       8.850   0.935  18.792  1.00  0.33
ATOM   1948  C   LYS G  78       6.640  -3.190  14.279  1.00  0.55
ATOM   1949  O   LYS G  78       7.845  -3.410  14.482  1.00 -0.55
ATOM   1950  N   ALA G  79       5.695  -4.098  14.415  1.00 -0.40
ATOM   1951  H   ALA G  79       4.738  -3.902  14.214  1.00  0.40
ATOM   1952  CA  ALA G  79       5.992  -5.457  14.875  1.00  0.00
ATOM   1953  CB  ALA G  79       4.819  -6.381  14.762  1.00  0.00
ATOM   1954  C   ALA G  79       7.169  -5.998  14.080  1.00  0.55
ATOM   1955  O   ALA G  79       8.109  -6.576  14.609  1.00 -0.55
ATOM   1956  N   GLU G  80       7.032  -5.746  12.794  1.00 -0.40
ATOM   1957  H   GLU G  80       6.244  -5.251  12.436  1.00  0.40
ATOM   1958  CA  GLU G  80       8.014  -6.168  11.811  1.00  0.00
ATOM   1959  CB  GLU G  80       7.380  -6.019  10.421  1.00  0.00
ATOM   1960  CG  GLU G  80       6.445  -7.204  10.122  1.00  0.00
ATOM   1961  CD  GLU G  80       6.491  -7.524   8.632  1.00  0.10
ATOM   1962  OE1 GLU G  80       7.419  -7.057   7.921  1.00 -0.55
ATOM   1963  OE2 GLU G  80       5.564  -8.231   8.176  1.00 -0.55
ATOM   1964  C   GLU G  80       9.295  -5.394  11.884  1.00  0.55
ATOM   1965  O   GLU G  80      10.083  -5.640  10.966  1.00 -0.55
ATOM   1966  N   GLY G  81       9.579  -4.506  12.807  1.00 -0.40
ATOM   1967  H   GLY G  81       8.929  -4.298  13.533  1.00  0.40
ATOM   1968  CA  GLY G  81      10.801  -3.770  12.868  1.00  0.00
ATOM   1969  C   GLY G  81      10.933  -2.318  12.522  1.00  0.55
ATOM   1970  O   GLY G  81      12.002  -1.736  12.861  1.00 -0.55
ATOM   1971  N   ALA G  82       9.966  -1.695  11.857  1.00 -0.40
ATOM   1972  H   ALA G  82       9.147  -2.181  11.564  1.00  0.40
ATOM   1973  CA  ALA G  82      10.009  -0.266  11.498  1.00  0.00
ATOM   1974  CB  ALA G  82       8.849   0.132  10.625  1.00  0.00
ATOM   1975  C   ALA G  82       9.959   0.484  12.824  1.00  0.55
ATOM   1976  O   ALA G  82       9.249   0.068  13.753  1.00 -0.55
ATOM   1977  N   ASP G  83      10.738   1.516  12.867  1.00 -0.40
ATOM   1978  H   ASP G  83      11.292   1.754  12.075  1.00  0.40
ATOM   1979  CA  ASP G  83      10.905   2.421  14.005  1.00  0.00
ATOM   1980  CB  ASP G  83      12.284   3.089  13.972  1.00  0.00
ATOM   1981  CG  ASP G  83      12.602   3.800  15.278  1.00  0.10
ATOM   1982  OD1 ASP G  83      11.694   3.935  16.136  1.00 -0.55
ATOM   1983  OD2 ASP G  83      13.758   4.251  15.473  1.00 -0.55
ATOM   1984  C   ASP G  83       9.802   3.502  14.064  1.00  0.55
ATOM   1985  O   ASP G  83       9.939   4.665  13.652  1.00 -0.55
ATOM   1986  N   ILE G  84       8.688   3.016  14.606  1.00 -0.40
ATOM   1987  H   ILE G  84       8.629   2.072  14.921  1.00  0.40
ATOM   1988  CA  ILE G  84       7.490   3.812  14.780  1.00  0.00
ATOM   1989  CB  ILE G  84       6.274   3.175  14.036  1.00  0.00
ATOM   1990  CG2 ILE G  84       4.984   3.976  14.218  1.00  0.00
ATOM   1991  CG1 ILE G  84       6.656   3.114  12.558  1.00  0.00
ATOM   1992  CD1 ILE G  84       5.693   2.333  11.708  1.00  0.00
ATOM   1993  C   ILE G  84       7.063   3.937  16.236  1.00  0.55
ATOM   1994  O   ILE G  84       6.835   2.864  16.847  1.00 -0.55
ATOM   1995  N   THR G  85       6.993   5.171  16.703  1.00 -0.40
ATOM   1996  H   THR G  85       7.276   5.971  16.180  1.00  0.40
ATOM   1997  CA  THR G  85       6.475   5.399  18.054  1.00  0.00
ATOM   1998  CB  THR G  85       7.217   6.462  18.836  1.00  0.00
ATOM   1999  OG1 THR G  85       8.511   5.902  18.938  1.00 -0.49
ATOM   2000  HG1 THR G  85       8.941   6.075  18.097  1.00  0.49
ATOM   2001  CG2 THR G  85       6.576   6.611  20.210  1.00  0.00
ATOM   2002  C   THR G  85       4.997   5.803  17.919  1.00  0.55
ATOM   2003  O   THR G  85       4.675   6.727  17.167  1.00 -0.55
ATOM   2004  N   ILE G  86       4.078   5.148  18.570  1.00 -0.40
ATOM   2005  H   ILE G  86       4.309   4.387  19.170  1.00  0.40
ATOM   2006  CA  ILE G  86       2.637   5.469  18.479  1.00  0.00
ATOM   2007  CB  ILE G  86       1.859   4.226  18.078  1.00  0.00
ATOM   2008  CG2 ILE G  86       0.377   4.422  17.914  1.00  0.00
ATOM   2009  CG1 ILE G  86       2.429   3.665  16.757  1.00  0.00
ATOM   2010  CD1 ILE G  86       1.787   2.267  16.571  1.00  0.00
ATOM   2011  C   ILE G  86       2.132   6.026  19.794  1.00  0.55
ATOM   2012  O   ILE G  86       2.241   5.386  20.845  1.00 -0.55
ATOM   2013  N   ILE G  87       1.599   7.224  19.769  1.00 -0.40
ATOM   2014  H   ILE G  87       1.546   7.740  18.919  1.00  0.40
ATOM   2015  CA  ILE G  87       1.044   7.911  20.939  1.00  0.00
ATOM   2016  CB  ILE G  87       1.652   9.299  21.168  1.00  0.00
ATOM   2017  CG2 ILE G  87       1.021   9.964  22.386  1.00  0.00
ATOM   2018  CG1 ILE G  87       3.175   9.136  21.237  1.00  0.00
ATOM   2019  CD1 ILE G  87       3.880  10.454  20.993  1.00  0.00
ATOM   2020  C   ILE G  87      -0.451   8.061  20.692  1.00  0.55
ATOM   2021  O   ILE G  87      -0.907   8.575  19.679  1.00 -0.55
ATOM   2022  N   LEU G  88      -1.191   7.480  21.604  1.00 -0.40
ATOM   2023  H   LEU G  88      -0.783   7.018  22.387  1.00  0.40
ATOM   2024  CA  LEU G  88      -2.651   7.457  21.552  1.00  0.00
ATOM   2025  CB  LEU G  88      -3.173   6.041  21.669  1.00  0.00
ATOM   2026  CG  LEU G  88      -2.883   5.096  20.508  1.00  0.00
ATOM   2027  CD1 LEU G  88      -3.165   3.672  20.943  1.00  0.00
ATOM   2028  CD2 LEU G  88      -3.762   5.443  19.307  1.00  0.00
ATOM   2029  C   LEU G  88      -3.136   8.384  22.664  1.00  0.55
ATOM   2030  O   LEU G  88      -3.051   8.033  23.837  1.00 -0.55
ATOM   2031  N   SER G  89      -3.544   9.564  22.223  1.00 -0.40
ATOM   2032  H   SER G  89      -3.506   9.841  21.266  1.00  0.40
ATOM   2033  CA  SER G  89      -4.097  10.545  23.216  1.00  0.00
ATOM   2034  CB  SER G  89      -3.200  11.750  23.349  1.00  0.00
ATOM   2035  OG  SER G  89      -2.458  12.041  22.184  1.00 -0.49
ATOM   2036  HG  SER G  89      -1.933  12.818  22.391  1.00  0.49
ATOM   2037  C   SER G  89      -5.548  10.818  22.817  1.00  0.10
ATOM   2038  O   SER G  89      -6.176   9.872  22.206  1.00 -0.55
ATOM   2039  OXT SER G  89      -6.064  11.936  23.072  1.00 -0.55
ATOM   2040  OH2 OH2 R 111       8.502   0.276  -8.217  1.00 -0.83
ATOM   2041  H1  OH2 R 111       8.689  -0.355  -7.522  1.00  0.42
ATOM   2042  H2  OH2 R 111       7.573   0.153  -8.410  1.00  0.42
ATOM   2043  OH2 OH2 R 113      10.492  -3.800 -11.608  1.00 -0.83
ATOM   2044  H1  OH2 R 113       9.830  -3.548 -12.252  1.00  0.42
ATOM   2045  H2  OH2 R 113      10.016  -4.329 -10.968  1.00  0.42
ATOM   2046  OH2 OH2 R 116      14.846  -5.228 -11.862  1.00 -0.83
ATOM   2047  H1  OH2 R 116      15.761  -5.150 -11.593  1.00  0.42
ATOM   2048  H2  OH2 R 116      14.359  -4.727 -11.207  1.00  0.42
ATOM   2049  OH2 OH2 R 117      -4.838  -1.322 -11.603  1.00 -0.83
ATOM   2050  H1  OH2 R 117      -5.439  -0.718 -12.039  1.00  0.42
ATOM   2051  H2  OH2 R 117      -5.344  -1.680 -10.873  1.00  0.42
ATOM   2052  OH2 OH2 R 119      -6.721  -6.520  -1.235  1.00 -0.83
ATOM   2053  H1  OH2 R 119      -6.037  -6.006  -0.806  1.00  0.42
ATOM   2054  H2  OH2 R 119      -6.447  -7.430  -1.117  1.00  0.42
ATOM   2055  OH2 OH2 R 121       4.286  -3.705  -0.445  1.00 -0.83
ATOM   2056  H1  OH2 R 121       4.373  -2.950  -1.027  1.00  0.42
ATOM   2057  H2  OH2 R 121       3.788  -4.344  -0.954  1.00  0.42
ATOM   2058  OH2 OH2 R 122       7.999  -7.454  -2.394  1.00 -0.83
ATOM   2059  H1  OH2 R 122       8.515  -7.360  -1.594  1.00  0.42
ATOM   2060  H2  OH2 R 122       8.052  -6.596  -2.815  1.00  0.42
ATOM   2061  OH2 OH2 R 125       3.756  -6.702   1.167  1.00 -0.83
ATOM   2062  H1  OH2 R 125       3.469  -6.457   0.287  1.00  0.42
ATOM   2063  H2  OH2 R 125       3.634  -7.650   1.205  1.00  0.42
ATOM   2064  OH2 OH2 R 130      15.071 -16.819 -11.114  1.00 -0.83
ATOM   2065  H1  OH2 R 130      15.917 -16.390 -10.990  1.00  0.42
ATOM   2066  H2  OH2 R 130      14.725 -16.930 -10.228  1.00  0.42
ATOM   2067  OH2 OH2 R 150      17.614   4.363  -7.037  1.00 -0.83
ATOM   2068  H1  OH2 R 150      17.306   4.913  -6.317  1.00  0.42
ATOM   2069  H2  OH2 R 150      18.477   4.715  -7.256  1.00  0.42
ATOM   2070  OH2 OH2 R 151      11.838   3.422 -12.105  1.00 -0.83
ATOM   2071  H1  OH2 R 151      12.195   3.913 -11.364  1.00  0.42
ATOM   2072  H2  OH2 R 151      10.916   3.290 -11.882  1.00  0.42
ATOM   2073  OH2 OH2 L  90      10.339   6.177  16.690  1.00 -0.83
ATOM   2074  H1  OH2 L  90      10.739   5.310  16.620  1.00  0.42
ATOM   2075  H2  OH2 L  90      10.745   6.686  15.988  1.00  0.42
ATOM   2076  OH2 OH2 L  92       9.532   2.896   4.459  1.00 -0.83
ATOM   2077  H1  OH2 L  92       8.821   2.594   5.025  1.00  0.42
ATOM   2078  H2  OH2 L  92       9.720   3.784   4.764  1.00  0.42
ATOM   2079  OH2 OH2 R  94      12.915   5.185   4.604  1.00 -0.83
ATOM   2080  H1  OH2 R  94      11.986   5.302   4.802  1.00  0.42
ATOM   2081  H2  OH2 R  94      13.066   4.246   4.711  1.00  0.42
ATOM   2082  OH2 OH2 L  97      -3.661   9.823  -2.989  1.00 -0.83
ATOM   2083  H1  OH2 L  97      -4.505   9.902  -2.544  1.00  0.42
ATOM   2084  H2  OH2 L  97      -3.542   8.882  -3.114  1.00  0.42
ATOM   2085  OH2 OH2 R 105      -6.339  -3.423  -2.182  1.00 -0.83
ATOM   2086  H1  OH2 R 105      -5.737  -2.879  -2.691  1.00  0.42
ATOM   2087  H2  OH2 R 105      -5.797  -3.790  -1.483  1.00  0.42
ATOM   2088  OH2 OH2 L 110     -14.375  12.579  14.012  1.00 -0.83
ATOM   2089  H1  OH2 L 110     -13.437  12.641  14.194  1.00  0.42
ATOM   2090  H2  OH2 L 110     -14.428  12.451  13.065  1.00  0.42
ATOM   2091 DUM1 DUM W 214      95.840  91.508  95.237  1.00  0.00
ATOM   2092 DUM2 DUM W 214     -91.333 -96.013 -92.818  1.00  0.00
ATOM   2093  AAA AAA X 214     -67.494  -8.217  24.742  1.00  0.00
ATOM   2094  AAB AAB X 215       6.826 -50.157 -80.001  1.00  0.00
ATOM   2095  AAC AAC X 216     -62.492  45.020  -6.257  1.00  0.00
ATOM   2096  AAD AAD X 217      -1.514  15.594 -33.404  1.00  0.00
ATOM   2097  AAE AAE X 218      54.693   7.453  13.598  1.00  0.00
ATOM   2098  AAF AAF X 219      23.764  36.671 -50.420  1.00  0.00
ATOM   2099  AAG AAG X 220      77.636  12.093  42.155  1.00  0.00
ATOM   2100  AAH AAH X 221     -20.820  67.566  62.210  1.00  0.00
ATOM   2101  AAI AAI X 222      30.835 -15.402 -73.872  1.00  0.00
ATOM   2102  AAJ AAJ X 223     -29.202 -70.472 -39.784  1.00  0.00
ATOM   2103  AAK AAK X 224      66.821  20.991 -63.185  1.00  0.00
ATOM   2104  AAL AAL X 225     -64.936 -27.973  55.527  1.00  0.00
ATOM   2105  AAM AAM X 226       2.171 -41.972  20.357  1.00  0.00
ATOM   2106  AAN AAN X 227      28.658  32.511  50.520  1.00  0.00
ATOM   2107  AAO AAO X 228     -43.171  19.260  59.757  1.00  0.00
ATOM   2108  AAP AAP X 229     -67.866 -45.672   6.474  1.00  0.00
ATOM   2109  AAQ AAQ X 230      76.445 -62.369 -30.297  1.00  0.00
ATOM   2110  AAR AAR X 231      77.927  43.169  60.150  1.00  0.00
ATOM   2111  AAS AAS X 232     -73.813   1.172 -54.411  1.00  0.00
ATOM   2112  AAT AAT X 233       6.696 -39.718  39.928  1.00  0.00
ATOM   2113  AAU AAU X 234      90.365 -72.467  81.941  1.00  0.00
ATOM   2114  AAV AAV X 235     -23.226 -75.976  34.525  1.00  0.00
ATOM   2115  AAW AAW X 236     -68.341  65.148 -55.400  1.00  0.00
ATOM   2116  AAX AAX X 237      17.628 -34.001 -57.787  1.00  0.00
ATOM   2117  AAY AAY X 238     -76.212 -25.026  -4.059  1.00  0.00
ATOM   2118  AAZ AAZ X 239     -13.982  40.966  19.375  1.00  0.00
ATOM   2119  ABA ABA X 240     -73.218  55.727 -33.405  1.00  0.00
ATOM   2120  ABB ABB X 241      66.869 -82.336 -42.989  1.00  0.00
ATOM   2121  ABC ABC X 242     -43.775   0.960  12.137  1.00  0.00
ATOM   2122  ABD ABD X 243     -46.292 -16.559 -83.202  1.00  0.00
ATOM   2123  ABE ABE X 244     -28.705 -15.497  25.351  1.00  0.00
ATOM   2124  ABF ABF X 245     -67.852 -60.104  39.229  1.00  0.00
ATOM   2125  ABG ABG X 246     -30.581 -48.781  75.380  1.00  0.00
ATOM   2126  ABH ABH X 247     -28.535  65.839 -47.523  1.00  0.00
ATOM   2127  ABI ABI X 248      86.875  14.010  80.977  1.00  0.00
ATOM   2128  ABJ ABJ X 249     -51.780  28.287  86.174  1.00  0.00
ATOM   2129  ABK ABK X 250      62.244 -44.458  16.796  1.00  0.00
ATOM   2130  ABL ABL X 251      22.697 -70.711 -15.236  1.00  0.00
ATOM   2131  ABM ABM X 252      49.481  -1.573 -53.982  1.00  0.00
ATOM   2132  ABN ABN X 253      84.244 -87.016  66.948  1.00  0.00
ATOM   2133  ABO ABO X 254      58.435 -41.417  49.257  1.00  0.00
ATOM   2134  ABP ABP X 255      60.025 -41.662 -77.662  1.00  0.00
ATOM   2135  ABQ ABQ X 256      70.032  -9.447 -24.455  1.00  0.00
ATOM   2136  ABR ABR X 257      51.064  65.917 -66.127  1.00  0.00
ATOM   2137  ABS ABS X 258     -62.339  68.282  73.519  1.00  0.00
ATOM   2138  ABT ABT X 259     -35.782  48.788 -18.472  1.00  0.00
ATOM   2139  ABU ABU X 260      79.301  20.830  -4.747  1.00  0.00
ATOM   2140  ABV ABV X 261     -49.019   2.849 -67.600  1.00  0.00
ATOM   2141  ABW ABW X 262     -41.793  28.247 -37.019  1.00  0.00
ATOM   2142  ABX ABX X 263     -73.079  -7.504 -75.198  1.00  0.00
ATOM   2143  ABY ABY X 264      18.788  61.029 -28.287  1.00  0.00
ATOM   2144  ABZ ABZ X 265     -33.563  62.798  45.883  1.00  0.00
ATOM   2145  ACA ACA X 266      26.505 -28.901  53.503  1.00  0.00
ATOM   2146  ACB ACB X 267      81.640 -83.375 -12.830  1.00  0.00
ATOM   2147  ACC ACC X 268     -61.915  41.820  24.996  1.00  0.00
ATOM   2148  ACD ACD X 269     -19.171  19.318 -79.917  1.00  0.00
ATOM   2149  ACE ACE X 270     -10.524  44.252  78.923  1.00  0.00
ATOM   2150  ACF ACF X 271      58.741  60.063 -46.514  1.00  0.00
ATOM   2151  ACG ACG X 272      68.441  55.824   8.684  1.00  0.00
ATOM   2152  ACH ACH X 273     -77.489   2.886  63.166  1.00  0.00
ATOM   2153  ACI ACI X 274     -78.596 -57.854  -2.884  1.00  0.00
ATOM   2154  ACJ ACJ X 275      35.544 -61.343 -68.239  1.00  0.00
ATOM   2155  ACK ACK X 276      55.474  49.241  78.740  1.00  0.00
ATOM   2156  ACL ACL X 277     -26.043  -8.607 -33.190  1.00  0.00
ATOM   2157  ACM ACM X 278     -38.985 -50.825  39.591  1.00  0.00
ATOM   2158  ACN ACN X 279     -54.715 -23.616   7.132  1.00  0.00
ATOM   2159  ACO ACO X 280     -47.442 -73.947  82.744  1.00  0.00
ATOM   2160  ACP ACP X 281     -35.022 -69.861 -14.344  1.00  0.00
ATOM   2161  ACQ ACQ X 282     -35.992  43.038  48.411  1.00  0.00
ATOM   2162  ACR ACR X 283     -30.797  22.631 -69.034  1.00  0.00
ATOM   2163  ACS ACS X 284     -76.036   7.509  -4.719  1.00  0.00
ATOM   2164  ACT ACT X 285      20.340 -24.131  76.968  1.00  0.00
ATOM   2165  ACU ACU X 286      13.844  40.253  14.239  1.00  0.00
ATOM   2166  ACV ACV X 287     -61.017  79.226  35.736  1.00  0.00
ATOM   2167  ACW ACW X 288       3.948 -10.467  56.936  1.00  0.00
ATOM   2168  ACX ACX X 289     -30.172 -52.176   2.547  1.00  0.00
ATOM   2169  ACY ACY X 290      35.871  77.800  -6.438  1.00  0.00
ATOM   2170  ACZ ACZ X 291      77.733  37.029  10.241  1.00  0.00
ATOM   2171  ADA ADA X 292     -67.787  42.174 -79.053  1.00  0.00
ATOM   2172  ADB ADB X 293     -16.204  12.266 -58.802  1.00  0.00
ATOM   2173  ADC ADC X 294     -67.065 -62.768 -16.648  1.00  0.00
ATOM   2174  ADD ADD X 295     -12.178  22.296 -20.219  1.00  0.00
ATOM   2175  ADE ADE X 296      61.813 -72.799  18.361  1.00  0.00
ATOM   2176  ADF ADF X 297     -39.321 -42.583 -71.865  1.00  0.00
ATOM   2177  ADG ADG X 298      65.569 -50.850  81.949  1.00  0.00
ATOM   2178  ADH ADH X 299      -2.175 -81.204  67.986  1.00  0.00
ATOM   2179  ADI ADI X 300     -57.242 -38.459 -29.957  1.00  0.00
ATOM   2180  ADJ ADJ X 301      26.921 -59.766  37.156  1.00  0.00
ATOM   2181  ADK ADK X 302      32.454 -44.925 -38.715  1.00  0.00
ATOM   2182  ADL ADL X 303     -12.251  70.875 -73.475  1.00  0.00
ATOM   2183  ADM ADM X 304      -4.883  42.428 -19.441  1.00  0.00
ATOM   2184  ADN ADN X 305      13.499  67.707 -61.942  1.00  0.00
ATOM   2185  ADO ADO X 306      64.010  48.550 -15.863  1.00  0.00
ATOM   2186  ADP ADP X 307     -29.335  73.973  13.625  1.00  0.00
ATOM   2187  ADQ ADQ X 308      54.921  25.374  61.614  1.00  0.00
ATOM   2188  ADR ADR X 309      65.998 -72.018  44.534  1.00  0.00
ATOM   2189  ADS ADS X 310     -69.696 -38.341 -71.712  1.00  0.00
ATOM   2190  ADT ADT X 311     -23.122 -22.468 -64.005  1.00  0.00
ATOM   2191  ADU ADU X 312       3.466  56.401  -4.738  1.00  0.00
ATOM   2192  ADV ADV X 313     -57.240 -78.268   7.001  1.00  0.00
ATOM   2193  ADW ADW X 314     -50.971  45.568  80.692  1.00  0.00
ATOM   2194  ADX ADX X 315      36.010 -80.583  31.506  1.00  0.00
ATOM   2195  ADY ADY X 316     -49.758  18.919  22.455  1.00  0.00
ATOM   2196  ADZ ADZ X 317     -62.962 -82.509 -40.005  1.00  0.00
ATOM   2197  AEA AEA X 318       8.066 -29.871   8.103  1.00  0.00
ATOM   2198  AEB AEB X 319      70.566 -80.744 -61.920  1.00  0.00
ATOM   2199  AEC AEC X 320     -56.805 -46.286  76.744  1.00  0.00
ATOM   2200  AED AED X 321     -71.055 -68.301  79.233  1.00  0.00
ATOM   2201  AEE AEE X 322      73.747  29.201  26.901  1.00  0.00
ATOM   2202  AEF AEF X 323      74.889  73.305  23.257  1.00  0.00
ATOM   2203  AEG AEG X 324     -76.987  61.669  19.264  1.00  0.00
ATOM   2204  AEH AEH X 325      27.462  21.157  13.839  1.00  0.00
ATOM   2205  AEI AEI X 326     -30.302 -24.785  57.709  1.00  0.00
ATOM   2206  AEJ AEJ X 327       3.615  25.670  30.089  1.00  0.00
ATOM   2207  AEK AEK X 328      25.028  58.455  49.092  1.00  0.00
ATOM   2208  AEL AEL X 329      79.746  77.884 -52.773  1.00  0.00
ATOM   2209  AEM AEM X 330     -19.565 -42.694 -34.176  1.00  0.00
ATOM   2210  AEN AEN X 331      65.883  -5.790  51.603  1.00  0.00
ATOM   2211  AEO AEO X 332     -70.538  -0.459 -32.552  1.00  0.00
ATOM   2212  AEP AEP X 333      88.767 -89.664  87.391  1.00  0.00
ATOM   2213  AEQ AEQ X 334      -8.302  74.162  78.579  1.00  0.00
ATOM   2214  AER AER X 335     -17.353  37.663  51.892  1.00  0.00
ATOM   2215  AES AES X 336     -83.004 -85.597  86.712  1.00  0.00
ATOM   2216  AET AET X 337      26.994  53.106  67.975  1.00  0.00
ATOM   2217  AEU AEU X 338      13.533 -65.628  82.705  1.00  0.00
ATOM   2218  AEV AEV X 339       7.347 -36.548  71.418  1.00  0.00
ATOM   2219  AEW AEW X 340     -54.304 -73.815  60.990  1.00  0.00
ATOM   2220  AEX AEX X 341      87.214 -18.347  17.875  1.00  0.00
ATOM   2221  AEY AEY X 342      14.348  62.681  16.242  1.00  0.00
ATOM   2222  AEZ AEZ X 343     -64.288  60.275  34.870  1.00  0.00
ATOM   2223  AFA AFA X 344      51.430   0.276  65.303  1.00  0.00
ATOM   2224  AFB AFB X 345     -52.412  57.355 -44.679  1.00  0.00
ATOM   2225  AFC AFC X 346     -50.844 -50.049 -16.433  1.00  0.00
ATOM   2226  AFD AFD X 347     -15.097 -75.656 -77.569  1.00  0.00
ATOM   2227  AFE AFE X 348      30.780 -40.868 -18.012  1.00  0.00
ATOM   2228  AFF AFF X 349       5.146  22.026  45.832  1.00  0.00
ATOM   2229  AFG AFG X 350      -0.185 -78.183 -49.951  1.00  0.00
ATOM   2230  AFH AFH X 351      42.310 -60.779  14.119  1.00  0.00
ATOM   2231  AFI AFI X 352      39.704 -80.074  71.809  1.00  0.00
ATOM   2232  AFJ AFJ X 353      46.230 -47.112 -55.111  1.00  0.00
ATOM   2233  AFK AFK X 354      -0.043  57.837  32.342  1.00  0.00
ATOM   2234  AFL AFL X 355     -11.621  83.320 -10.955  1.00  0.00
ATOM   2235  AFM AFM X 356      87.205  47.138  77.782  1.00  0.00
ATOM   2236  AFN AFN X 357      -4.301 -11.414  35.518  1.00  0.00
ATOM   2237  AFO AFO X 358      55.363  35.730  38.833  1.00  0.00
ATOM   2238  AFP AFP X 359     -74.345 -56.152  21.566  1.00  0.00
ATOM   2239  AFQ AFQ X 360      33.364  32.698 -17.520  1.00  0.00
ATOM   2240  AFR AFR X 361      34.258 -49.182  -4.016  1.00  0.00
ATOM   2241  AFS AFS X 362      89.158  82.709  -0.749  1.00  0.00
ATOM   2242  AFT AFT X 363     -59.836 -86.370 -78.034  1.00  0.00
ATOM   2243  AFU AFU X 364      82.365  48.054 -38.292  1.00  0.00
ATOM   2244  AFV AFV X 365     -31.782  23.016 -11.365  1.00  0.00
ATOM   2245  AFW AFW X 366     -55.356  46.332  60.905  1.00  0.00
ATOM   2246  AFX AFX X 367     -82.251  36.082 -67.457  1.00  0.00
ATOM   2247  AFY AFY X 368      17.144  -8.355 -31.528  1.00  0.00
ATOM   2248  AFZ AFZ X 369     -57.406 -75.942 -11.294  1.00  0.00
ATOM   2249  AGA AGA X 370      75.469 -57.790 -57.158  1.00  0.00
ATOM   2250  AGB AGB X 371     -48.315  52.765  34.640  1.00  0.00
ATOM   2251  AGC AGC X 372     -60.292 -67.838 -73.718  1.00  0.00
ATOM   2252  AGD AGD X 373     -52.402  17.765  -8.100  1.00  0.00
ATOM   2253  AGE AGE X 374      82.614 -32.540  50.331  1.00  0.00
ATOM   2254  AGF AGF X 375     -13.576 -12.036  80.674  1.00  0.00
ATOM   2255  AGG AGG X 376     -57.696 -12.225 -45.526  1.00  0.00
ATOM   2256  AGH AGH X 377      16.215  22.925 -72.797  1.00  0.00
ATOM   2257  AGI AGI X 378      19.706 -80.928 -76.630  1.00  0.00
ATOM   2258  AGJ AGJ X 379      55.138 -88.047  56.182  1.00  0.00
ATOM   2259  AGK AGK X 380      54.074  68.473  69.027  1.00  0.00
ATOM   2260  AGL AGL X 381     -33.688  79.264  43.396  1.00  0.00
ATOM   2261  AGM AGM X 382     -22.600  44.966 -33.477  1.00  0.00
ATOM   2262  AGN AGN X 383      59.616  47.758  60.955  1.00  0.00
ATOM   2263  AGO AGO X 384      86.840  75.084  71.544  1.00  0.00
ATOM   2264  AGP AGP X 385      15.926  -2.168 -64.736  1.00  0.00
ATOM   2265  AGQ AGQ X 386      -7.374 -42.443  -6.590  1.00  0.00
ATOM   2266  AGR AGR X 387      24.360 -46.659   8.055  1.00  0.00
ATOM   2267  AGS AGS X 388      32.739   0.531  69.170  1.00  0.00
ATOM   2268  AGT AGT X 389      28.822  42.632  26.939  1.00  0.00
ATOM   2269  AGU AGU X 390      78.779 -47.392 -32.002  1.00  0.00
ATOM   2270  AGV AGV X 391      33.288 -49.534 -82.385  1.00  0.00
ATOM   2271  AGW AGW X 392     -13.773 -67.293 -17.019  1.00  0.00
ATOM   2272  AGX AGX X 393      75.844  39.269  -1.794  1.00  0.00
ATOM   2273  AGY AGY X 394     -43.769  71.071  -9.281  1.00  0.00
ATOM   2274  AGZ AGZ X 395     -28.237 -50.589  50.225  1.00  0.00
ATOM   2275  AHA AHA X 396      35.623  35.446   9.374  1.00  0.00
ATOM   2276  AHB AHB X 397      16.190 -13.200  82.640  1.00  0.00
ATOM   2277  AHC AHC X 398      65.017  84.113 -41.193  1.00  0.00
ATOM   2278  AHD AHD X 399      -0.405  71.867 -18.959  1.00  0.00
ATOM   2279  AHE AHE X 400      80.337 -38.349 -50.994  1.00  0.00
ATOM   2280  AHF AHF X 401       8.638  81.403 -32.116  1.00  0.00
ATOM   2281  AHG AHG X 402      -5.738  78.546 -42.097  1.00  0.00
ATOM   2282  AHH AHH X 403      26.350  44.374 -20.258  1.00  0.00
ATOM   2283  AHI AHI X 404     -74.362 -67.734 -60.456  1.00  0.00
ATOM   2284  AHJ AHJ X 405      84.016  44.826 -61.754  1.00  0.00
ATOM   2285  AHK AHK X 406      46.009  83.497 -30.029  1.00  0.00
ATOM   2286  AHL AHL X 407      84.544 -75.691 -81.313  1.00  0.00
ATOM   2287  AHM AHM X 408      18.796  23.451   1.667  1.00  0.00
ATOM   2288  AHN AHN X 409      -3.460   2.686 -78.489  1.00  0.00
ATOM   2289  AHO AHO X 410     -80.163  31.440  60.305  1.00  0.00
ATOM   2290  AHP AHP X 411     -77.191  75.665 -16.049  1.00  0.00
ATOM   2291  AHQ AHQ X 412     -37.127 -87.144  14.076  1.00  0.00
ATOM   2292  AHR AHR X 413     -75.868  21.974 -33.864  1.00  0.00
ATOM   2293  AHS AHS X 414      37.518  31.710 -81.531  1.00  0.00
ATOM   2294  AHT AHT X 415      81.066  70.875 -34.624  1.00  0.00
ATOM   2295  AHU AHU X 416      49.880 -70.819 -46.918  1.00  0.00
ATOM   2296  AHV AHV X 417      47.238 -83.435 -69.200  1.00  0.00
ATOM   2297  AHW AHW X 418      22.932 -38.414  69.905  1.00  0.00
ATOM   2298  AHX AHX X 419     -26.127 -87.765  67.791  1.00  0.00
ATOM   2299  AHY AHY X 420      83.438 -63.270 -11.421  1.00  0.00
ATOM   2300  AHZ AHZ X 421      41.719  18.275  49.511  1.00  0.00
ATOM   2301  AIA AIA X 422       9.896  72.085  82.335  1.00  0.00
ATOM   2302  AIB AIB X 423     -25.961   4.296 -60.355  1.00  0.00
ATOM   2303  AIC AIC X 424     -17.041   8.877  86.118  1.00  0.00
ATOM   2304  AID AID X 425      50.864 -81.169 -82.857  1.00  0.00
ATOM   2305  AIE AIE X 426      47.663  56.483  17.208  1.00  0.00
ATOM   2306  AIF AIF X 427     -51.900 -27.404  83.533  1.00  0.00
ATOM   2307  AIG AIG X 428      -1.857 -86.929 -27.626  1.00  0.00
ATOM   2308  AIH AIH X 429     -61.641  -1.915  79.289  1.00  0.00
ATOM   2309  AII AII X 430      15.088  63.569  43.514  1.00  0.00
ATOM   2310  AIJ AIJ X 431      12.667 -89.564  84.849  1.00  0.00
ATOM   2311  AIK AIK X 432      -0.566 -69.827  10.020  1.00  0.00
ATOM   2312  AIL AIL X 433     -47.744 -65.263  36.951  1.00  0.00
ATOM   2313  AIM AIM X 434     -36.808 -15.748  77.365  1.00  0.00
ATOM   2314  AIN AIN X 435      10.145  32.372  60.032  1.00  0.00
ATOM   2315  AIO AIO X 436      19.764  78.605  60.042  1.00  0.00
ATOM   2316  AIP AIP X 437      81.699 -45.874 -74.392  1.00  0.00
ATOM   2317  AIQ AIQ X 438      18.022  57.215 -86.802  1.00  0.00
ATOM   2318  AIR AIR X 439      62.596  73.374  -9.250  1.00  0.00
ATOM   2319  AIS AIS X 440      80.085   2.161 -58.650  1.00  0.00
ATOM   2320  AIT AIT X 441      77.952 -83.007 -30.480  1.00  0.00
ATOM   2321  AIU AIU X 442      59.705  73.661  41.223  1.00  0.00
ATOM   2322  AIV AIV X 443      30.647  -0.976 -41.931  1.00  0.00
ATOM   2323  AIW AIW X 444      65.114 -12.080  68.034  1.00  0.00
ATOM   2324  AIX AIX X 445      -9.631  -0.450 -54.062  1.00  0.00
ATOM   2325  AIY AIY X 446      81.163  34.406  81.248  1.00  0.00
ATOM   2326  AIZ AIZ X 447     -71.344  20.718  81.079  1.00  0.00
ATOM   2327  AJA AJA X 448     -43.432 -80.436 -80.570  1.00  0.00
ATOM   2328  AJB AJB X 449     -81.121 -63.522 -23.174  1.00  0.00
ATOM   2329  AJC AJC X 450     -19.326   9.273  39.302  1.00  0.00
ATOM   2330  AJD AJD X 451       9.600 -33.996 -36.416  1.00  0.00
ATOM   2331  AJE AJE X 452     -35.688 -36.191 -24.256  1.00  0.00
ATOM   2332  AJF AJF X 453      88.543 -48.983  76.819  1.00  0.00
ATOM   2333  AJG AJG X 454      40.076  13.967 -56.486  1.00  0.00
ATOM   2334  AJH AJH X 455      33.337 -23.315  20.732  1.00  0.00
ATOM   2335  AJI AJI X 456     -40.337  25.982   2.978  1.00  0.00
ATOM   2336  AJJ AJJ X 457       9.759 -62.175  29.780  1.00  0.00
ATOM   2337  AJK AJK X 458      45.239 -16.245  74.548  1.00  0.00
ATOM   2338  AJL AJL X 459     -44.430  51.934 -53.726  1.00  0.00
ATOM   2339  AJM AJM X 460     -81.847  -7.445 -23.833  1.00  0.00
ATOM   2340  AJN AJN X 461      67.304   6.510  81.234  1.00  0.00
ATOM   2341  AJO AJO X 462     -34.482  59.626 -73.894  1.00  0.00
ATOM   2342  AJP AJP X 463     -55.600   9.033 -35.429  1.00  0.00
ATOM   2343  AJQ AJQ X 464      63.643 -18.129 -68.425  1.00  0.00
ATOM   2344  AJR AJR X 465      82.722 -84.298  22.460  1.00  0.00
ATOM   2345  AJS AJS X 466     -60.624   9.433 -53.581  1.00  0.00
ATOM   2346  AJT AJT X 467      73.027  54.934 -73.838  1.00  0.00
ATOM   2347  AJU AJU X 468      -8.193  45.714 -52.338  1.00  0.00
ATOM   2348  AJV AJV X 469      36.234  72.037  25.489  1.00  0.00
ATOM   2349  AJW AJW X 470      34.660 -78.393  11.756  1.00  0.00
ATOM   2350  AJX AJX X 471      -5.358 -34.139  69.726  1.00  0.00
ATOM   2351  AJY AJY X 472     -38.954 -35.659 -45.067  1.00  0.00
ATOM   2352  AJZ AJZ X 473      72.075 -53.597  65.306  1.00  0.00
ATOM   2353  AKA AKA X 474      56.652 -49.272 -12.708  1.00  0.00
ATOM   2354  AKB AKB X 475      79.771 -38.491  -1.515  1.00  0.00
ATOM   2355  AKC AKC X 476      80.477  -4.699   2.268  1.00  0.00
ATOM   2356  AKD AKD X 477     -66.380 -60.451 -45.984  1.00  0.00
ATOM   2357  AKE AKE X 478     -68.966   7.988 -81.646  1.00  0.00
ATOM   2358  AKF AKF X 479     -80.125  84.421 -29.937  1.00  0.00
ATOM   2359  AKG AKG X 480      67.935  73.448 -84.800  1.00  0.00
ATOM   2360  AKH AKH X 481      86.358 -85.582 -44.287  1.00  0.00
ATOM   2361  AKI AKI X 482      18.254   3.095  32.480  1.00  0.00
ATOM   2362  AKJ AKJ X 483      17.641 -16.856  36.791  1.00  0.00
ATOM   2363  AKK AKK X 484      54.710 -80.377  84.175  1.00  0.00
ATOM   2364  AKL AKL X 485      -5.465  49.516  62.277  1.00  0.00
ATOM   2365  AKM AKM X 486      74.547  60.991  83.477  1.00  0.00
ATOM   2366  AKN AKN X 487      -5.751 -86.695  -3.601  1.00  0.00
ATOM   2367  AKO AKO X 488      21.184  24.586 -20.808  1.00  0.00
ATOM   2368  AKP AKP X 489     -28.806  29.105  39.295  1.00  0.00
ATOM   2369  AKQ AKQ X 490     -68.730 -37.376  87.874  1.00  0.00
ATOM   2370  AKR AKR X 491     -40.406  19.393 -63.531  1.00  0.00
ATOM   2371  AKS AKS X 492      65.396  -3.826 -51.616  1.00  0.00
ATOM   2372  AKT AKT X 493      40.520  29.324  -1.844  1.00  0.00
ATOM   2373  AKU AKU X 494     -12.218  22.521   1.011  1.00  0.00
ATOM   2374  AKV AKV X 495      -7.295 -37.769 -82.454  1.00  0.00
ATOM   2375  AKW AKW X 496      25.799  11.928 -35.042  1.00  0.00
ATOM   2376  AKX AKX X 497      30.853  51.084   8.206  1.00  0.00
ATOM   2377  AKY AKY X 498     -67.687  21.527 -54.006  1.00  0.00
ATOM   2378  AKZ AKZ X 499     -17.090 -10.972  48.252  1.00  0.00
ATOM   2379  ALA ALA X 500      40.163  61.303 -21.903  1.00  0.00
ATOM   2380  ALB ALB X 501     -31.758  84.796 -13.895  1.00  0.00
ATOM   2381  ALC ALC X 502     -77.656 -50.655 -20.385  1.00  0.00
ATOM   2382  ALD ALD X 503      24.237  84.250 -74.256  1.00  0.00
ATOM   2383  ALE ALE X 504       5.238 -44.604  83.035  1.00  0.00
ATOM   2384  ALF ALF X 505      -2.321 -55.729  70.521  1.00  0.00
ATOM   2385  ALG ALG X 506     -77.079  77.355   2.612  1.00  0.00
ATOM   2386  ALH ALH X 507      59.102  23.432 -30.551  1.00  0.00
ATOM   2387  ALI ALI X 508     -48.013 -89.103  76.086  1.00  0.00
ATOM   2388  ALJ ALJ X 509       1.046  61.326 -32.733  1.00  0.00
ATOM   2389  ALK ALK X 510     -35.540  58.953  26.210  1.00  0.00
ATOM   2390  ALL ALL X 511      54.585 -74.077 -10.132  1.00  0.00
ATOM   2391  ALM ALM X 512     -82.579  49.787 -52.577  1.00  0.00
ATOM   2392  ALN ALN X 513      41.692  47.362  48.863  1.00  0.00
ATOM   2393  ALO ALO X 514      44.521  83.214  26.303  1.00  0.00
ATOM   2394  ALP ALP X 515      81.031  51.872 -49.759  1.00  0.00
ATOM   2395  ALQ ALQ X 516      65.658  25.610  79.379  1.00  0.00
ATOM   2396  ALR ALR X 517      21.156  61.968 -43.098  1.00  0.00
ATOM   2397  ALS ALS X 518     -80.855 -58.515  59.243  1.00  0.00
ATOM   2398  ALT ALT X 519      23.403  29.113  68.408  1.00  0.00
ATOM   2399  ALU ALU X 520      14.831 -60.136  62.342  1.00  0.00
ATOM   2400  ALV ALV X 521     -29.031 -80.847  -3.695  1.00  0.00
ATOM   2401  ALW ALW X 522      10.828  26.487  88.238  1.00  0.00
ATOM   2402  ALX ALX X 523      -2.310  26.371 -76.706  1.00  0.00
ATOM   2403  ALY ALY X 524      75.503  50.483  28.479  1.00  0.00
ATOM   2404  ALZ ALZ X 525      41.121  40.693  64.369  1.00  0.00
ATOM   2405  AMA AMA X 526      79.989  -0.927  65.840  1.00  0.00
ATOM   2406  AMB AMB X 527      21.542  42.203 -76.899  1.00  0.00
ATOM   2407  AMC AMC X 528      -3.940 -51.443 -60.360  1.00  0.00
ATOM   2408  AMD AMD X 529      47.623 -70.425 -77.829  1.00  0.00
ATOM   2409  AME AME X 530      20.175   5.543  54.818  1.00  0.00
ATOM   2410  AMF AMF X 531     -21.291  26.197  75.929  1.00  0.00
ATOM   2411  AMG AMG X 532      13.277  11.184 -82.009  1.00  0.00
ATOM   2412  AMH AMH X 533      82.704  61.691  39.331  1.00  0.00
ATOM   2413  AMI AMI X 534      44.536 -31.832  -0.212  1.00  0.00
ATOM   2414  AMJ AMJ X 535      62.949  80.925 -55.870  1.00  0.00
ATOM   2415  AMK AMK X 536     -50.952 -85.762 -60.971  1.00  0.00
ATOM   2416  AML AML X 537      -7.985 -24.236 -74.756  1.00  0.00
ATOM   2417  AMM AMM X 538      23.841 -81.914 -58.379  1.00  0.00
ATOM   2418  AMN AMN X 539     -13.745  60.471 -59.294  1.00  0.00
ATOM   2419  AMO AMO X 540      85.777 -58.416  54.710  1.00  0.00
ATOM   2420  AMP AMP X 541      63.148 -81.923  -2.004  1.00  0.00
ATOM   2421  AMQ AMQ X 542      35.371  51.934 -73.029  1.00  0.00
ATOM   2422  AMR AMR X 543      52.350  43.505 -83.409  1.00  0.00
ATOM   2423  AMS AMS X 544      43.562  65.828  42.512  1.00  0.00
ATOM   2424  AMT AMT X 545      16.199 -88.520   5.640  1.00  0.00
ATOM   2425  AMU AMU X 546      43.440 -49.996  83.961  1.00  0.00
ATOM   2426  AMV AMV X 547      43.109  35.498 -30.251  1.00  0.00
ATOM   2427  AMW AMW X 548     -51.620 -28.666 -60.437  1.00  0.00
ATOM   2428  AMX AMX X 549      10.263  41.545  31.378  1.00  0.00
ATOM   2429  AMY AMY X 550      13.709  84.234  73.809  1.00  0.00
ATOM   2430  AMZ AMZ X 551     -41.725  -1.279  28.533  1.00  0.00
ATOM   2431  ANA ANA X 552      25.226 -33.237  -3.274  1.00  0.00
ATOM   2432  ANB ANB X 553      33.511   6.367 -71.671  1.00  0.00
ATOM   2433  ANC ANC X 554     -81.517 -53.958 -44.654  1.00  0.00
ATOM   2434  AND AND X 555     -48.877  71.302  12.827  1.00  0.00
ATOM   2435  ANE ANE X 556       1.968  70.460  64.734  1.00  0.00
ATOM   2436  ANF ANF X 557     -58.773  76.325 -25.246  1.00  0.00
ATOM   2437  ANG ANG X 558     -54.914  17.393 -83.513  1.00  0.00
ATOM   2438  ANH ANH X 559     -79.773  33.665  26.237  1.00  0.00
ATOM   2439  ANI ANI X 560     -53.871  81.044  88.795  1.00  0.00
ATOM   2440  ANJ ANJ X 561      40.860 -21.848 -46.952  1.00  0.00
ATOM   2441  ANK ANK X 562     -22.764  67.814  27.601  1.00  0.00
ATOM   2442  ANL ANL X 563      82.291  17.735  15.297  1.00  0.00
ATOM   2443  ANM ANM X 564     -20.327  -4.719 -72.225  1.00  0.00
ATOM   2444  ANN ANN X 565      78.985 -25.535 -80.896  1.00  0.00
ATOM   2445  ANO ANO X 566     -81.735 -23.545 -23.524  1.00  0.00
ATOM   2446  ANP ANP X 567     -80.908  67.590 -82.734  1.00  0.00
ATOM   2447  ANQ ANQ X 568       2.886  53.604  47.271  1.00  0.00
ATOM   2448  ANR ANR X 569     -10.554  76.256  -0.573  1.00  0.00
ATOM   2449  ANS ANS X 570      37.443 -33.930 -46.667  1.00  0.00
ATOM   2450  ANT ANT X 571      80.958  82.922  37.719  1.00  0.00
ATOM   2451  ANU ANU X 572     -54.152 -90.349  87.798  1.00  0.00
ATOM   2452  ANV ANV X 573      46.975 -55.814 -13.445  1.00  0.00
ATOM   2453  ANW ANW X 574      43.944  50.340  34.781  1.00  0.00
ATOM   2454  ANX ANX X 575      15.813  17.120  79.533  1.00  0.00
ATOM   2455  ANY ANY X 576     -39.157  21.703  33.867  1.00  0.00
ATOM   2456  ANZ ANZ X 577     -29.085  61.745  81.417  1.00  0.00
ATOM   2457  AOA AOA X 578     -76.506  73.008  31.688  1.00  0.00
ATOM   2458  AOB AOB X 579     -13.140   6.065  62.713  1.00  0.00
ATOM   2459  AOC AOC X 580     -20.376 -33.655 -12.404  1.00  0.00
ATOM   2460  AOD AOD X 581     -84.074 -79.811 -31.188  1.00  0.00
ATOM   2461  AOE AOE X 582      80.366  47.057  17.131  1.00  0.00
ATOM   2462  AOF AOF X 583     -57.537  72.714 -78.250  1.00  0.00
ATOM   2463  AOG AOG X 584     -78.826  25.061   8.589  1.00  0.00
ATOM   2464  AOH AOH X 585     -42.493  -2.159  -6.998  1.00  0.00
ATOM   2465  AOI AOI X 586     -44.318  29.672 -74.388  1.00  0.00
ATOM   2466  AOJ AOJ X 587      63.960 -37.408 -13.804  1.00  0.00
ATOM   2467  AOK AOK X 588     -21.292  80.226 -22.425  1.00  0.00
ATOM   2468  AOL AOL X 589     -80.913  16.123  26.119  1.00  0.00
ATOM   2469  AOM AOM X 590      40.460  79.812 -40.603  1.00  0.00
ATOM   2470  AON AON X 591      45.793  10.542 -20.259  1.00  0.00
ATOM   2471  AOO AOO X 592      80.566  77.873 -13.541  1.00  0.00
ATOM   2472  AOP AOP X 593     -83.440  78.011  45.489  1.00  0.00
ATOM   2473  AOQ AOQ X 594      24.770  -5.292  20.645  1.00  0.00
ATOM   2474  AOR AOR X 595     -75.200 -84.384 -59.773  1.00  0.00
ATOM   2475  AOS AOS X 596      -8.610 -81.555  10.261  1.00  0.00
ATOM   2476  AOT AOT X 597      41.748 -51.424  29.258  1.00  0.00
ATOM   2477  AOU AOU X 598      43.417  80.452 -74.413  1.00  0.00
ATOM   2478  AOV AOV X 599      62.339 -18.990  40.620  1.00  0.00
ATOM   2479  AOW AOW X 600     -69.960  20.179  44.009  1.00  0.00
ATOM   2480  AOX AOX X 601     -50.320   2.580  80.957  1.00  0.00
ATOM   2481  AOY AOY X 602     -12.994  59.256  -2.305  1.00  0.00
ATOM   2482  AOZ AOZ X 603      86.943  77.354  56.600  1.00  0.00
ATOM   2483  APA APA X 604     -33.727  -7.446 -62.891  1.00  0.00
ATOM   2484  APB APB X 605       9.677 -15.805  21.699  1.00  0.00
ATOM   2485  APC APC X 606      65.798 -55.862  -3.628  1.00  0.00
ATOM   2486  APD APD X 607      78.155  34.165 -32.128  1.00  0.00
ATOM   2487  APE APE X 608      49.440  72.170  17.821  1.00  0.00
ATOM   2488  APF APF X 609     -27.052 -16.818  88.568  1.00  0.00
ATOM   2489  APG APG X 610      60.008 -28.808   4.230  1.00  0.00
ATOM   2490  APH APH X 611     -26.978  43.307 -57.547  1.00  0.00
ATOM   2491  API API X 612     -26.384  20.499  28.717  1.00  0.00
ATOM   2492  APJ APJ X 613     -38.050   1.940  83.198  1.00  0.00
ATOM   2493  APK APK X 614      78.016  73.151   5.595  1.00  0.00
ATOM   2494  APL APL X 615     -76.306 -23.068 -43.433  1.00  0.00
ATOM   2495  APM APM X 616      -8.165  74.646  20.042  1.00  0.00
ATOM   2496  APN APN X 617      76.793 -57.815 -83.992  1.00  0.00
ATOM   2497  APO APO X 618     -37.981  62.333   8.751  1.00  0.00
ATOM   2498  APP APP X 619     -76.858 -16.209  85.442  1.00  0.00
ATOM   2499  APQ APQ X 620     -36.231  41.696  -0.677  1.00  0.00
ATOM   2500  APR APR X 621      62.595  22.228 -13.463  1.00  0.00
ATOM   2501  APS APS X 622     -25.270  65.821 -17.049  1.00  0.00
ATOM   2502  APT APT X 623      79.378  83.808  15.679  1.00  0.00
ATOM   2503  APU APU X 624     -75.524 -79.991  28.269  1.00  0.00
ATOM   2504  APV APV X 625     -17.231  53.560  87.975  1.00  0.00
ATOM   2505  APW APW X 626      56.407  44.993   4.167  1.00  0.00
ATOM   2506  APX APX X 627     -45.395 -62.096 -59.373  1.00  0.00
ATOM   2507  APY APY X 628      79.659 -11.816  76.039  1.00  0.00
ATOM   2508  APZ APZ X 629     -81.983  81.696  73.109  1.00  0.00
ATOM   2509  AQA AQA X 630      -5.285 -39.058 -51.848  1.00  0.00
ATOM   2510  AQB AQB X 631      69.891  33.491  45.130  1.00  0.00
ATOM   2511  AQC AQC X 632     -60.768 -88.635  35.076  1.00  0.00
ATOM   2512  AQD AQD X 633      -4.872  79.383  43.271  1.00  0.00
ATOM   2513  AQE AQE X 634       0.245 -84.375 -67.045  1.00  0.00
ATOM   2514  AQF AQF X 635     -57.757  -9.097  -7.140  1.00  0.00
ATOM   2515  AQG AQG X 636     -18.093  36.414 -46.936  1.00  0.00
ATOM   2516  AQH AQH X 637      23.556  39.819  -1.654  1.00  0.00
ATOM   2517  AQI AQI X 638     -82.197 -79.780  11.875  1.00  0.00
ATOM   2518  AQJ AQJ X 639     -84.082  76.079  57.174  1.00  0.00
ATOM   2519  AQK AQK X 640     -47.795 -42.898 -57.562  1.00  0.00
ATOM   2520  AQL AQL X 641      40.647   8.828  76.337  1.00  0.00
ATOM   2521  AQM AQM X 642      33.304 -62.576  62.580  1.00  0.00
ATOM   2522  AQN AQN X 643      -8.774 -61.646  52.565  1.00  0.00
ATOM   2523  AQO AQO X 644     -34.898 -22.375  -7.504  1.00  0.00
ATOM   2524  AQP AQP X 645      -6.622 -58.506 -34.142  1.00  0.00
ATOM   2525  AQQ AQQ X 646     -44.504  80.050  64.317  1.00  0.00
ATOM   2526  AQR AQR X 647      70.372 -71.950 -22.839  1.00  0.00
ATOM   2527  AQS AQS X 648      86.324 -24.950  -6.308  1.00  0.00
ATOM   2528  AQT AQT X 649     -31.060 -13.450 -86.795  1.00  0.00
ATOM   2529  AQU AQU X 650      27.174  68.986  87.402  1.00  0.00
ATOM   2530  AQV AQV X 651      26.401 -61.508 -44.949  1.00  0.00
ATOM   2531  AQW AQW X 652      46.221 -83.091  -7.220  1.00  0.00
ATOM   2532  AQX AQX X 653      32.047 -23.899 -30.923  1.00  0.00
ATOM   2533  AQY AQY X 654      66.230 -85.726 -82.919  1.00  0.00
ATOM   2534  AQZ AQZ X 655     -11.111 -14.675  61.655  1.00  0.00
ATOM   2535  ARA ARA X 656      37.857 -36.067 -60.643  1.00  0.00
ATOM   2536  ARB ARB X 657       6.497   3.181  76.993  1.00  0.00
ATOM   2537  ARC ARC X 658     -22.745  52.395  43.444  1.00  0.00
ATOM   2538  ARD ARD X 659      75.880  24.387  67.622  1.00  0.00
ATOM   2539  ARE ARE X 660      44.879 -76.258  49.629  1.00  0.00
ATOM   2540  ARF ARF X 661     -12.218  84.614  11.511  1.00  0.00
ATOM   2541  ARG ARG X 662      23.730  75.585  31.040  1.00  0.00
ATOM   2542  ARH ARH X 663     -13.858  40.168 -76.298  1.00  0.00
ATOM   2543  ARI ARI X 664     -71.232   0.521  87.848  1.00  0.00
ATOM   2544  ARJ ARJ X 665     -80.244 -38.140 -41.611  1.00  0.00
ATOM   2545  ARK ARK X 666      51.188 -69.474 -22.857  1.00  0.00
ATOM   2546  ARL ARL X 667      82.495  31.753  48.252  1.00  0.00
ATOM   2547  ARM ARM X 668       7.527  49.205  75.304  1.00  0.00
ATOM   2548  ARN ARN X 669       5.071  -4.340 -51.279  1.00  0.00
ATOM   2549  ARO ARO X 670       4.980 -24.739  85.365  1.00  0.00
ATOM   2550  ARP ARP X 671      86.042  30.876 -51.501  1.00  0.00
ATOM   2551  ARQ ARQ X 672      27.951  -3.121  42.682  1.00  0.00
ATOM   2552  ARR ARR X 673     -77.802  77.932 -45.762  1.00  0.00
ATOM   2553  ARS ARS X 674     -29.877  53.818   8.512  1.00  0.00
ATOM   2554  ART ART X 675     -76.864  49.076  59.993  1.00  0.00
ATOM   2555  ARU ARU X 676      86.550   3.256 -45.015  1.00  0.00
ATOM   2556  ARV ARV X 677      87.294 -68.786  66.817  1.00  0.00
ATOM   2557  ARW ARW X 678     -24.340 -78.767  79.915  1.00  0.00
ATOM   2558  ARX ARX X 679      83.902 -84.339  48.470  1.00  0.00
ATOM   2559  ARY ARY X 680      59.070  57.273  49.002  1.00  0.00
ATOM   2560  ARZ ARZ X 681      -7.941 -49.545  26.785  1.00  0.00
ATOM   2561  ASA ASA X 682      22.834 -76.314  76.414  1.00  0.00
ATOM   2562  ASB ASB X 683     -15.653 -36.095  19.697  1.00  0.00
ATOM   2563  ASC ASC X 684      66.115  49.194  42.860  1.00  0.00
ATOM   2564  ASD ASD X 685      10.322 -86.472  23.695  1.00  0.00
ATOM   2565  ASE ASE X 686     -77.353  45.255  37.292  1.00  0.00
ATOM   2566  ASF ASF X 687      -4.079  16.270 -53.243  1.00  0.00
ATOM   2567  ASG ASG X 688      28.746 -79.941 -44.968  1.00  0.00
ATOM   2568  ASH ASH X 689      35.653  51.809  87.201  1.00  0.00
ATOM   2569  ASI ASI X 690       6.358 -64.770 -65.343  1.00  0.00
ATOM   2570  ASJ ASJ X 691     -60.564  48.534 -56.485  1.00  0.00
ATOM   2571  ASK ASK X 692     -27.396  -2.917  56.958  1.00  0.00
ATOM   2572  ASL ASL X 693     -17.093  26.100 -29.495  1.00  0.00
ATOM   2573  ASM ASM X 694     -74.958  22.983 -66.267  1.00  0.00
ATOM   2574  ASN ASN X 695       9.088 -89.231 -39.183  1.00  0.00
ATOM   2575  ASO ASO X 696      27.076  84.081 -53.186  1.00  0.00
ATOM   2576  ASP ASP X 697      -0.541  66.588 -46.337  1.00  0.00
ATOM   2577  ASQ ASQ X 698      69.110 -62.036 -46.496  1.00  0.00
ATOM   2578  ASR ASR X 699      53.272 -25.976 -43.852  1.00  0.00
ATOM   2579  ASS ASS X 700      -4.213  23.014  61.769  1.00  0.00
ATOM   2580  AST AST X 701     -43.473  85.029  36.118  1.00  0.00
ATOM   2581  ASU ASU X 702     -73.334  77.095 -64.682  1.00  0.00
ATOM   2582  ASV ASV X 703      -2.742 -33.201  57.782  1.00  0.00
ATOM   2583  ASW ASW X 704     -61.451  25.944  35.970  1.00  0.00
ATOM   2584  ASX ASX X 705      56.331 -57.955 -75.299  1.00  0.00
ATOM   2585  ASY ASY X 706       5.199 -21.786 -45.903  1.00  0.00
ATOM   2586  ASZ ASZ X 707     -81.534 -71.847 -12.650  1.00  0.00
ATOM   2587  ATA ATA X 708      62.704 -71.564 -76.045  1.00  0.00
ATOM   2588  ATB ATB X 709      89.666  18.421  43.011  1.00  0.00
ATOM   2589  ATC ATC X 710      28.826 -54.156 -53.032  1.00  0.00
ATOM   2590  ATD ATD X 711      35.469  56.196  -9.067  1.00  0.00
ATOM   2591  ATE ATE X 712      68.630   6.287  64.246  1.00  0.00
ATOM   2592  ATF ATF X 713     -79.373   4.177  40.268  1.00  0.00
ATOM   2593  ATG ATG X 714      54.990  38.617 -47.643  1.00  0.00
ATOM   2594  ATH ATH X 715      42.154  24.255  78.060  1.00  0.00
ATOM   2595  ATI ATI X 716      79.304  15.729  57.908  1.00  0.00
ATOM   2596  ATJ ATJ X 717      69.274  -0.232 -84.143  1.00  0.00
ATOM   2597  ATK ATK X 718      79.470  -2.301  35.000  1.00  0.00
ATOM   2598  ATL ATL X 719      75.137 -27.899  70.770  1.00  0.00
ATOM   2599  ATM ATM X 720     -14.580 -33.480  41.808  1.00  0.00
ATOM   2600  ATN ATN X 721     -37.075  76.593 -32.013  1.00  0.00
ATOM   2601  ATO ATO X 722     -58.660  78.122 -52.251  1.00  0.00
ATOM   2602  ATP ATP X 723      88.239  64.943 -60.368  1.00  0.00
ATOM   2603  ATQ ATQ X 724      25.191 -54.826  74.418  1.00  0.00
ATOM   2604  ATR ATR X 725      43.244  43.216 -11.691  1.00  0.00
ATOM   2605  ATS ATS X 726     -50.067 -40.972  -4.360  1.00  0.00
ATOM   2606  ATT ATT X 727     -56.825  15.375   6.708  1.00  0.00
ATOM   2607  ATU ATU X 728      47.036 -15.480  47.570  1.00  0.00
ATOM   2608  ATV ATV X 729      12.388 -83.668  38.945  1.00  0.00
ATOM   2609  ATW ATW X 730      82.399 -22.883 -51.393  1.00  0.00
ATOM   2610  ATX ATX X 731     -80.272 -81.276  45.033  1.00  0.00
ATOM   2611  ATY ATY X 732     -34.953  14.433  20.315  1.00  0.00
ATOM   2612  ATZ ATZ X 733      84.977 -67.735 -60.386  1.00  0.00
ATOM   2613  AUA AUA X 734      46.548 -39.247 -22.794  1.00  0.00
ATOM   2614  AUB AUB X 735      86.824  13.367 -23.156  1.00  0.00
ATOM   2615  AUC AUC X 736     -80.375  37.646 -11.560  1.00  0.00
ATOM   2616  AUD AUD X 737      -6.203 -53.709  87.140  1.00  0.00
ATOM   2617  AUE AUE X 738      82.266  73.088 -78.414  1.00  0.00
ATOM   2618  AUF AUF X 739     -19.632 -56.381 -75.092  1.00  0.00
ATOM   2619  AUG AUG X 740      48.947 -65.043  75.144  1.00  0.00
ATOM   2620  AUH AUH X 741      78.469 -35.641 -14.346  1.00  0.00
ATOM   2621  AUI AUI X 742      86.196 -11.297 -65.776  1.00  0.00
ATOM   2622  AUJ AUJ X 743     -26.595 -43.733  28.945  1.00  0.00
ATOM   2623  AUK AUK X 744     -39.774 -29.801  34.606  1.00  0.00
ATOM   2624  AUL AUL X 745      48.098 -55.239 -29.715  1.00  0.00
ATOM   2625  AUM AUM X 746      80.854  45.407  37.633  1.00  0.00
ATOM   2626  AUN AUN X 747      16.009  44.420  43.436  1.00  0.00
ATOM   2627  AUO AUO X 748      88.348 -46.272  39.597  1.00  0.00
ATOM   2628  AUP AUP X 749     -17.696 -71.596  -2.761  1.00  0.00
ATOM   2629  AUQ AUQ X 750     -31.800 -52.351 -19.633  1.00  0.00
ATOM   2630  AUR AUR X 751      80.814 -34.129  86.846  1.00  0.00
ATOM   2631  AUS AUS X 752      17.802 -65.552 -79.413  1.00  0.00
ATOM   2632  AUT AUT X 753     -22.586  47.950  61.905  1.00  0.00
ATOM   2633  AUU AUU X 754      86.996  85.056 -66.192  1.00  0.00
ATOM   2634  AUV AUV X 755      20.604 -88.830 -48.145  1.00  0.00
ATOM   2635  AUW AUW X 756      61.625 -18.542  80.336  1.00  0.00
ATOM   2636  AUX AUX X 757     -78.746 -39.724  25.339  1.00  0.00
ATOM   2637  AUY AUY X 758     -24.187  77.708  -5.577  1.00  0.00
ATOM   2638  AUZ AUZ X 759     -71.888  59.331 -70.534  1.00  0.00
ATOM   2639  AVA AVA X 760     -50.035 -77.979  24.267  1.00  0.00
ATOM   2640  AVB AVB X 761     -40.090 -12.279  42.130  1.00  0.00
ATOM   2641  AVC AVC X 762      30.970  67.517  60.597  1.00  0.00
ATOM   2642  AVD AVD X 763      44.502  46.075   0.942  1.00  0.00
ATOM   2643  AVE AVE X 764      87.311 -29.532  26.348  1.00  0.00
ATOM   2644  AVF AVF X 765      -7.312 -21.773  13.870  1.00  0.00
ATOM   2645  AVG AVG X 766     -54.789  36.536  40.574  1.00  0.00
ATOM   2646  AVH AVH X 767     -47.307  84.385 -82.087  1.00  0.00
ATOM   2647  AVI AVI X 768     -74.106  63.081  44.304  1.00  0.00
ATOM   2648  AVJ AVJ X 769     -46.582 -41.634  19.718  1.00  0.00
ATOM   2649  AVK AVK X 770       4.666  48.492 -67.760  1.00  0.00
ATOM   2650  AVL AVL X 771     -42.009  42.002  23.559  1.00  0.00
ATOM   2651  AVM AVM X 772     -64.431 -63.538  11.553  1.00  0.00
ATOM   2652  AVN AVN X 773      86.110 -49.515  22.731  1.00  0.00
ATOM   2653  AVO AVO X 774     -80.496 -72.146 -75.020  1.00  0.00
ATOM   2654  AVP AVP X 775       0.307 -46.929 -23.187  1.00  0.00
ATOM   2655  AVQ AVQ X 776      55.404  -0.653  89.480  1.00  0.00
ATOM   2656  AVR AVR X 777      31.994  79.609  48.969  1.00  0.00
ATOM   2657  AVS AVS X 778      89.862  39.698 -77.943  1.00  0.00
ATOM   2658  AVT AVT X 779     -39.859  45.874  69.459  1.00  0.00
ATOM   2659  AVU AVU X 780       5.544 -67.242 -85.570  1.00  0.00
ATOM   2660  AVV AVV X 781     -67.732  32.935  11.965  1.00  0.00
ATOM   2661  AVW AVW X 782      39.804 -44.273  13.503  1.00  0.00
ATOM   2662  AVX AVX X 783     -70.160  82.470  21.791  1.00  0.00
ATOM   2663  AVY AVY X 784     -48.753 -50.032 -48.969  1.00  0.00
ATOM   2664  AVZ AVZ X 785      17.968  21.627  40.990  1.00  0.00
ATOM   2665  AWA AWA X 786      74.239 -19.240  62.075  1.00  0.00
ATOM   2666  AWB AWB X 787      37.098 -15.032  -9.523  1.00  0.00
ATOM   2667  AWC AWC X 788     -80.426  46.886  18.234  1.00  0.00
ATOM   2668  AWD AWD X 789       0.417  35.523 -37.720  1.00  0.00
ATOM   2669  AWE AWE X 790       1.279  33.819  67.134  1.00  0.00
ATOM   2670  AWF AWF X 791      80.179  18.401 -81.446  1.00  0.00
ATOM   2671  AWG AWG X 792      85.808 -20.403  37.288  1.00  0.00
ATOM   2672  AWH AWH X 793     -61.112 -58.355 -63.050  1.00  0.00
ATOM   2673  AWI AWI X 794      57.601 -85.870 -18.602  1.00  0.00
ATOM   2674  AWJ AWJ X 795      45.547 -33.902 -86.985  1.00  0.00
ATOM   2675  AWK AWK X 796     -29.480 -27.227  39.337  1.00  0.00
ATOM   2676  AWL AWL X 797      84.142  81.944  86.794  1.00  0.00
ATOM   2677  AWM AWM X 798     -50.303  80.025  51.761  1.00  0.00
ATOM   2678  AWN AWN X 799     -62.371 -58.200 -87.242  1.00  0.00
ATOM   2679  AWO AWO X 800     -47.277 -81.880  42.616  1.00  0.00
ATOM   2680  AWP AWP X 801      50.703 -36.581  72.571  1.00  0.00
ATOM   2681  AWQ AWQ X 802     -62.595 -42.783  24.314  1.00  0.00
ATOM   2682  AWR AWR X 803     -47.899  64.649  46.849  1.00  0.00
ATOM   2683  AWS AWS X 804     -82.506 -17.534  36.190  1.00  0.00
ATOM   2684  AWT AWT X 805      79.684 -57.058   3.229  1.00  0.00
ATOM   2685  AWU AWU X 806     -48.460 -58.487 -84.635  1.00  0.00
ATOM   2686  AWV AWV X 807      67.744  40.396 -48.845  1.00  0.00
ATOM   2687  AWW AWW X 808      70.339  -7.339  88.880  1.00  0.00
ATOM   2688  AWX AWX X 809      87.793 -30.167 -71.452  1.00  0.00
ATOM   2689  AWY AWY X 810      59.536 -65.873 -63.354  1.00  0.00
ATOM   2690  AWZ AWZ X 811     -60.072 -30.623 -48.685  1.00  0.00
ATOM   2691  AXA AXA X 812      10.395  82.637  -6.321  1.00  0.00
ATOM   2692  AXB AXB X 813      32.816 -69.552  83.869  1.00  0.00
ATOM   2693  AXC AXC X 814     -71.105  39.987  51.260  1.00  0.00
ATOM   2694  AXD AXD X 815     -29.257 -71.837  10.086  1.00  0.00
ATOM   2695  AXE AXE X 816      51.021  41.098  23.007  1.00  0.00
ATOM   2696  AXF AXF X 817     -78.084  45.066  83.085  1.00  0.00
ATOM   2697  AXG AXG X 818      72.257  64.274  52.540  1.00  0.00
ATOM   2698  AXH AXH X 819     -84.259  25.947 -16.145  1.00  0.00
ATOM   2699  AXI AXI X 820       6.124 -88.448  13.142  1.00  0.00
ATOM   2700  AXJ AXJ X 821     -50.192  70.979 -46.936  1.00  0.00
ATOM   2701  AXK AXK X 822      78.625  48.706 -83.733  1.00  0.00
ATOM   2702  AXL AXL X 823      16.006 -67.310 -41.736  1.00  0.00
ATOM   2703  AXM AXM X 824     -84.986  71.486 -53.707  1.00  0.00
ATOM   2704  AXN AXN X 825      48.866 -65.084  57.444  1.00  0.00
ATOM   2705  AXO AXO X 826      29.670 -22.455   3.037  1.00  0.00
ATOM   2706  AXP AXP X 827      84.230 -14.631  47.452  1.00  0.00
ATOM   2707  AXQ AXQ X 828     -72.452 -55.378 -32.235  1.00  0.00
ATOM   2708  AXR AXR X 829      23.739 -80.091  55.845  1.00  0.00
ATOM   2709  AXS AXS X 830      13.245 -55.366 -50.915  1.00  0.00
ATOM   2710  AXT AXT X 831     -82.707  19.075 -83.145  1.00  0.00
ATOM   2711  AXU AXU X 832     -13.520 -27.704  83.806  1.00  0.00
ATOM   2712  AXV AXV X 833      -7.194 -63.649  -1.837  1.00  0.00
ATOM   2713  AXW AXW X 834      25.970 -12.463  66.246  1.00  0.00
ATOM   2714  AXX AXX X 835     -23.888   6.757   5.155  1.00  0.00
ATOM   2715  AXY AXY X 836     -72.354 -71.455   5.222  1.00  0.00
ATOM   2716  AXZ AXZ X 837     -41.447  78.662  25.608  1.00  0.00
ATOM   2717  AYA AYA X 838      82.133  61.545 -12.889  1.00  0.00
ATOM   2718  AYB AYB X 839      38.926 -61.328  49.584  1.00  0.00
ATOM   2719  AYC AYC X 840      -9.666  80.880 -58.295  1.00  0.00
ATOM   2720  AYD AYD X 841       3.442  31.032  80.084  1.00  0.00
ATOM   2721  AYE AYE X 842      33.708  -0.556  30.372  1.00  0.00
ATOM   2722  AYF AYF X 843     -84.516 -59.222 -68.258  1.00  0.00
ATOM   2723  AYG AYG X 844     -51.512  81.949 -62.246  1.00  0.00
ATOM   2724  AYH AYH X 845      86.730  -3.905 -81.560  1.00  0.00
ATOM   2725  AYI AYI X 846     -60.210  78.958  -1.911  1.00  0.00
ATOM   2726  AYJ AYJ X 847     -25.318  84.639  72.837  1.00  0.00
ATOM   2727  AYK AYK X 848      81.529 -65.975 -42.598  1.00  0.00
ATOM   2728  AYL AYL X 849      22.705 -12.426   9.948  1.00  0.00
ATOM   2729  AYM AYM X 850     -18.275 -34.802 -72.982  1.00  0.00
ATOM   2730  AYN AYN X 851     -53.617  59.256  20.306  1.00  0.00
ATOM   2731  AYO AYO X 852       0.224  84.204  81.643  1.00  0.00
ATOM   2732  AYP AYP X 853     -43.294  81.087 -71.310  1.00  0.00
ATOM   2733  AYQ AYQ X 854       2.155 -46.044  61.764  1.00  0.00
ATOM   2734  AYR AYR X 855      59.924  -6.234  78.814  1.00  0.00
ATOM   2735  AYS AYS X 856      10.196  55.248  87.723  1.00  0.00
ATOM   2736  AYT AYT X 857       7.709  80.945  29.828  1.00  0.00
ATOM   2737  AYU AYU X 858     -84.954 -56.616  32.324  1.00  0.00
ATOM   2738  AYV AYV X 859      85.897  56.743  24.743  1.00  0.00
ATOM   2739  AYW AYW X 860     -16.579 -15.384 -11.039  1.00  0.00
ATOM   2740  AYX AYX X 861      50.759  84.217 -49.073  1.00  0.00
ATOM   2741  AYY AYY X 862      67.640  83.161  58.585  1.00  0.00
ATOM   2742  AYZ AYZ X 863     -80.697 -37.356  77.120  1.00  0.00
ATOM   2743  AZA AZA X 864     -45.379 -84.358 -20.396  1.00  0.00
ATOM   2744  AZB AZB X 865      70.520  81.453 -24.273  1.00  0.00
ATOM   2745  AZC AZC X 866      58.660 -30.364  83.954  1.00  0.00
ATOM   2746  AZD AZD X 867      75.543  18.160 -23.583  1.00  0.00
ATOM   2747  AZE AZE X 868       7.196 -13.871 -35.948  1.00  0.00
ATOM   2748  AZF AZF X 869     -85.034  22.260 -56.764  1.00  0.00
ATOM   2749  AZG AZG X 870     -22.898 -87.984 -58.838  1.00  0.00
ATOM   2750  AZH AZH X 871     -71.786 -87.464  12.502  1.00  0.00
ATOM   2751  AZI AZI X 872     -68.830 -25.546 -53.811  1.00  0.00
ATOM   2752  AZJ AZJ X 873      73.348 -89.178   7.103  1.00  0.00
ATOM   2753  AZK AZK X 874      41.978  61.261 -45.245  1.00  0.00
ATOM   2754  AZL AZL X 875      59.778 -81.335  67.589  1.00  0.00
ATOM   2755  AZM AZM X 876      44.724  -2.646  85.013  1.00  0.00
ATOM   2756  AZN AZN X 877      -1.658  39.226  44.154  1.00  0.00
ATOM   2757  AZO AZO X 878       1.287  38.154  -0.993  1.00  0.00
ATOM   2758  AZP AZP X 879      66.020  58.478  30.419  1.00  0.00
ATOM   2759  AZQ AZQ X 880      23.340  74.629 -43.618  1.00  0.00
ATOM   2760  AZR AZR X 881      79.753 -19.904  84.434  1.00  0.00
ATOM   2761  AZS AZS X 882     -29.265  18.620  85.582  1.00  0.00
ATOM   2762  AZT AZT X 883      65.777 -66.965  72.838  1.00  0.00
ATOM   2763  AZU AZU X 884      84.666  84.485 -77.993  1.00  0.00
ATOM   2764  AZV AZV X 885     -19.167  14.347 -26.241  1.00  0.00
ATOM   2765  AZW AZW X 886       9.313 -86.501 -62.425  1.00  0.00
ATOM   2766  AZX AZX X 887      25.130  43.807  76.168  1.00  0.00
ATOM   2767  AZY AZY X 888     -21.858 -50.428 -61.360  1.00  0.00
ATOM   2768  AZZ AZZ X 889      87.047  -1.625  84.234  1.00  0.00
ATOM   2769  BAA BAA X 890     -52.299  56.972 -26.656  1.00  0.00
ATOM   2770  BAB BAB X 891      34.777  32.907  89.595  1.00  0.00
ATOM   2771  BAC BAC X 892     -36.640  60.338  64.656  1.00  0.00
ATOM   2772  BAD BAD X 893      66.612  65.665 -59.735  1.00  0.00
ATOM   2773  BAE BAE X 894      47.481  82.401  49.953  1.00  0.00
ATOM   2774  BAF BAF X 895     -70.620  71.556 -74.824  1.00  0.00
ATOM   2775  BAG BAG X 896     -80.122 -19.536  10.818  1.00  0.00
ATOM   2776  BAH BAH X 897     -20.329  -6.012   0.187  1.00  0.00
ATOM   2777  BAI BAI X 898     -74.715 -17.864 -82.684  1.00  0.00
ATOM   2778  BAJ BAJ X 899      39.479 -88.851 -42.086  1.00  0.00
ATOM   2779  BAK BAK X 900      -5.712  15.522  83.939  1.00  0.00
ATOM   2780  BAL BAL X 901      29.879  59.151  34.286  1.00  0.00
ATOM   2781  BAM BAM X 902      41.096  50.173 -31.265  1.00  0.00
ATOM   2782  BAN BAN X 903      88.142   2.813  12.242  1.00  0.00
ATOM   2783  BAO BAO X 904      35.221  79.040  79.102  1.00  0.00
ATOM   2784  BAP BAP X 905      -8.559 -25.410 -35.590  1.00  0.00
ATOM   2785  BAQ BAQ X 906      46.978  26.913 -16.092  1.00  0.00
ATOM   2786  BAR BAR X 907      36.891  16.487 -39.476  1.00  0.00
ATOM   2787  BAS BAS X 908       0.548 -21.958 -25.826  1.00  0.00
ATOM   2788  BAT BAT X 909     -15.997  83.124  24.088  1.00  0.00
ATOM   2789  BAU BAU X 910      76.173 -57.185 -69.113  1.00  0.00
ATOM   2790  BAV BAV X 911      68.133 -69.183  85.884  1.00  0.00
ATOM   2791  BAW BAW X 912     -53.930   8.403 -20.189  1.00  0.00
ATOM   2792  BAX BAX X 913      48.703  23.156 -86.666  1.00  0.00
ATOM   2793  BAY BAY X 914      24.490  66.836 -79.493  1.00  0.00
ATOM   2794  BAZ BAZ X 915      -6.289 -12.479 -60.938  1.00  0.00
ATOM   2795  BBA BBA X 916     -63.678  23.175  16.984  1.00  0.00
ATOM   2796  BBB BBB X 917      39.317  20.779 -71.101  1.00  0.00
ATOM   2797  BBC BBC X 918     -65.555   0.497  53.577  1.00  0.00
ATOM   2798  BBD BBD X 919      60.077 -51.250 -41.904  1.00  0.00
ATOM   2799  BBE BBE X 920     -67.018 -89.155  74.776  1.00  0.00
ATOM   2800  BBF BBF X 921     -23.591  28.519 -54.609  1.00  0.00
ATOM   2801  BBG BBG X 922       3.286 -81.199 -79.802  1.00  0.00
ATOM   2802  BBH BBH X 923      27.281 -45.717  51.877  1.00  0.00
ATOM   2803  BBI BBI X 924      -9.838 -15.186 -84.756  1.00  0.00
ATOM   2804  BBJ BBJ X 925      56.482  84.080  14.536  1.00  0.00
ATOM   2805  BBK BBK X 926       9.091 -50.960  -2.835  1.00  0.00
ATOM   2806  BBL BBL X 927     -35.711 -16.887 -55.781  1.00  0.00
ATOM   2807  BBM BBM X 928      -6.926 -56.260 -19.952  1.00  0.00
ATOM   2808  BBN BBN X 929      62.171 -39.959 -31.012  1.00  0.00
ATOM   2809  BBO BBO X 930      67.959  43.763  86.733  1.00  0.00
ATOM   2810  BBP BBP X 931      89.057 -40.875 -85.392  1.00  0.00
ATOM   2811  BBQ BBQ X 932      12.425  68.009 -10.793  1.00  0.00
ATOM   2812  BBR BBR X 933     -63.242  42.731 -43.975  1.00  0.00
ATOM   2813  BBS BBS X 934      15.482  81.108 -85.793  1.00  0.00
ATOM   2814  BBT BBT X 935      -3.966 -75.009 -20.441  1.00  0.00
ATOM   2815  BBU BBU X 936      43.572 -50.496  63.054  1.00  0.00
ATOM   2816  BBV BBV X 937      73.493  60.373 -45.586  1.00  0.00
ATOM   2817  BBW BBW X 938     -68.488 -36.977 -14.779  1.00  0.00
ATOM   2818  BBX BBX X 939     -77.878  59.428 -10.569  1.00  0.00
ATOM   2819  BBY BBY X 940     -44.518 -63.449  25.102  1.00  0.00
ATOM   2820  BBZ BBZ X 941      71.531  84.181 -70.680  1.00  0.00
ATOM   2821  BCA BCA X 942      -0.159   6.323  47.197  1.00  0.00
ATOM   2822  BCB BCB X 943      -8.214  28.881  71.932  1.00  0.00
ATOM   2823  BCC BCC X 944      51.737  47.952 -57.900  1.00  0.00
ATOM   2824  BCD BCD X 945     -50.119  -5.485 -20.508  1.00  0.00
ATOM   2825  BCE BCE X 946      -3.174 -27.499 -63.277  1.00  0.00
ATOM   2826  BCF BCF X 947      17.538 -50.612 -68.330  1.00  0.00
ATOM   2827  BCG BCG X 948      22.258  26.558  29.737  1.00  0.00
ATOM   2828  BCH BCH X 949      70.961 -85.022  77.728  1.00  0.00
ATOM   2829  BCI BCI X 950     -51.132 -60.507 -28.118  1.00  0.00
ATOM   2830  BCJ BCJ X 951     -58.227   1.101  44.194  1.00  0.00
ATOM   2831  BCK BCK X 952       2.531  55.380 -77.694  1.00  0.00
ATOM   2832  BCL BCL X 953     -81.676  15.450  52.933  1.00  0.00
ATOM   2833  BCM BCM X 954     -76.333 -82.674  65.741  1.00  0.00
ATOM   2834  BCN BCN X 955      48.421  -1.792 -80.244  1.00  0.00
ATOM   2835  BCO BCO X 956     -34.642  35.853  83.635  1.00  0.00
ATOM   2836  BCP BCP X 957      47.858 -15.165 -53.071  1.00  0.00
ATOM   2837  BCQ BCQ X 958      62.516  38.632  20.458  1.00  0.00
ATOM   2838  BCR BCR X 959      78.916  32.955 -86.387  1.00  0.00
ATOM   2839  BCS BCS X 960     -43.822  53.491  56.329  1.00  0.00
ATOM   2840  BCT BCT X 961     -32.273 -63.003 -81.148  1.00  0.00
ATOM   2841  BCU BCU X 962     -52.241  63.210 -64.823  1.00  0.00
ATOM   2842  BCV BCV X 963      89.850  80.218 -27.293  1.00  0.00
ATOM   2843  BCW BCW X 964      73.120 -15.741  20.423  1.00  0.00
ATOM   2844  BCX BCX X 965      54.327  67.687 -26.093  1.00  0.00
ATOM   2845  BCY BCY X 966      60.227 -31.754  73.241  1.00  0.00
ATOM   2846  BCZ BCZ X 967     -30.396 -38.076  18.612  1.00  0.00
ATOM   2847  BDA BDA X 968      65.736  86.192  72.747  1.00  0.00
ATOM   2848  BDB BDB X 969     -82.853  -3.257  85.929  1.00  0.00
ATOM   2849  BDC BDC X 970     -66.903  66.263   5.299  1.00  0.00
ATOM   2850  BDD BDD X 971      -5.084 -41.161 -68.841  1.00  0.00
ATOM   2851  BDE BDE X 972     -43.944  30.982  25.050  1.00  0.00
ATOM   2852  BDF BDF X 973      61.741  82.521  86.200  1.00  0.00
ATOM   2853  BDG BDG X 974      17.866  53.328  34.553  1.00  0.00
ATOM   2854  BDH BDH X 975      71.898 -25.228   4.061  1.00  0.00
ATOM   2855  BDI BDI X 976      17.316 -26.630 -22.233  1.00  0.00
ATOM   2856  BDJ BDJ X 977     -28.771   3.835 -78.668  1.00  0.00
ATOM   2857  BDK BDK X 978       4.671  59.149 -20.096  1.00  0.00
ATOM   2858  BDL BDL X 979      52.417 -19.073  31.785  1.00  0.00
ATOM   2859  BDM BDM X 980     -72.421  74.505  52.433  1.00  0.00
ATOM   2860  BDN BDN X 981      17.833   0.015  88.409  1.00  0.00
ATOM   2861  BDO BDO X 982     -60.504 -16.840  85.083  1.00  0.00
ATOM   2862  BDP BDP X 983     -85.911 -56.679  85.241  1.00  0.00
ATOM   2863  BDQ BDQ X 984       2.050  22.294  -6.184  1.00  0.00
ATOM   2864  BDR BDR X 985       1.238  71.801 -81.189  1.00  0.00
ATOM   2865  BDS BDS X 986      80.651  14.095 -34.985  1.00  0.00
ATOM   2866  BDT BDT X 987      46.361   1.163 -39.883  1.00  0.00
ATOM   2867  BDU BDU X 988     -64.352 -17.328 -22.976  1.00  0.00
ATOM   2868  BDV BDV X 989      -2.772 -67.117  85.631  1.00  0.00
ATOM   2869  BDW BDW X 990      77.341 -53.674 -18.618  1.00  0.00
ATOM   2870  BDX BDX X 991      46.893 -51.177  -2.413  1.00  0.00
ATOM   2871  BDY BDY X 992      27.174  40.846  87.965  1.00  0.00
ATOM   2872  BDZ BDZ X 993     -46.148  72.700  35.591  1.00  0.00
ATOM   2873  BEA BEA X 994     -78.054  36.425 -50.404  1.00  0.00
ATOM   2874  BEB BEB X 995     -51.768 -62.047  -3.639  1.00  0.00
ATOM   2875  BEC BEC X 996      17.091  49.940  57.255  1.00  0.00
ATOM   2876  BED BED X 997      46.755  56.674  86.267  1.00  0.00
ATOM   2877  BEE BEE X 998     -85.017 -89.035 -16.395  1.00  0.00
ATOM   2878  BEF BEF X 999     -19.591  55.182  76.202  1.00  0.00
ATOM   2879  BEG BEG X1000     -18.830  -5.931 -60.358  1.00  0.00
ATOM   2880  BEH BEH X1001     -83.499  80.688 -59.780  1.00  0.00
ATOM   2881  BEI BEI X1002      87.561 -89.199  35.595  1.00  0.00
ATOM   2882  BEJ BEJ X1003      84.909 -62.093  83.786  1.00  0.00
ATOM   2883  BEK BEK X1004     -32.237  84.902  86.345  1.00  0.00
ATOM   2884  BEL BEL X1005     -31.840 -34.028  -0.126  1.00  0.00
ATOM   2885  BEM BEM X1006      58.306  15.118 -84.791  1.00  0.00
ATOM   2886  BEN BEN X1007      11.949 -35.967  57.420  1.00  0.00
ATOM   2887  BEO BEO X1008      25.468  12.080 -16.045  1.00  0.00
ATOM   2888  BEP BEP X1009      85.545 -72.668   4.923  1.00  0.00
ATOM   2889  BEQ BEQ X1010     -78.210   0.819 -86.367  1.00  0.00
ATOM   2890  BER BER X1011     -26.923  34.494 -81.470  1.00  0.00
ATOM   2891  BES BES X1012     -43.775 -88.505  -3.308  1.00  0.00
ATOM   2892  BET BET X1013     -26.436 -27.235 -78.298  1.00  0.00
ATOM   2893  BEU BEU X1014       3.000 -66.873 -34.463  1.00  0.00
ATOM   2894  BEV BEV X1015     -14.914  65.992 -28.183  1.00  0.00
ATOM   2895  BEW BEW X1016      86.548   4.115  53.375  1.00  0.00
ATOM   2896  BEX BEX X1017     -67.264 -87.378 -14.073  1.00  0.00
ATOM   2897  BEY BEY X1018      68.142  84.562   6.736  1.00  0.00
ATOM   2898  BEZ BEZ X1019      33.524  14.964  64.936  1.00  0.00
ATOM   2899  BFA BFA X1020     -71.000  -4.501  73.280  1.00  0.00
ATOM   2900  BFB BFB X1021      52.571   2.247  42.806  1.00  0.00
ATOM   2901  BFC BFC X1022      27.052 -39.733  29.644  1.00  0.00
ATOM   2902  BFD BFD X1023      23.917  59.296  -2.771  1.00  0.00
ATOM   2903  BFE BFE X1024      31.817   8.348  86.992  1.00  0.00
ATOM   2904  BFF BFF X1025      10.511 -14.276 -82.729  1.00  0.00
ATOM   2905  BFG BFG X1026     -31.349  52.180  87.380  1.00  0.00
ATOM   2906  BFH BFH X1027      35.591 -38.065  89.172  1.00  0.00
ATOM   2907  BFI BFI X1028     -52.066  25.996 -57.894  1.00  0.00
ATOM   2908  BFJ BFJ X1029      79.546 -67.742  29.032  1.00  0.00
ATOM   2909  BFK BFK X1030      65.841  59.442 -80.914  1.00  0.00
ATOM   2910  BFL BFL X1031     -37.663  47.656 -45.017  1.00  0.00
ATOM   2911  BFM BFM X1032      20.427 -34.529 -81.536  1.00  0.00
ATOM   2912  BFN BFN X1033      63.109  71.677  16.656  1.00  0.00
ATOM   2913  BFO BFO X1034     -15.302 -67.362   9.767  1.00  0.00
ATOM   2914  BFP BFP X1035      82.907 -46.121  64.177  1.00  0.00
ATOM   2915  BFQ BFQ X1036     -63.800  23.950 -15.499  1.00  0.00
ATOM   2916  BFR BFR X1037     -19.966 -87.434 -12.001  1.00  0.00
ATOM   2917  BFS BFS X1038      44.045  84.178 -60.160  1.00  0.00
ATOM   2918  BFT BFT X1039      12.823  31.812 -28.461  1.00  0.00
ATOM   2919  BFU BFU X1040     -10.685  56.524 -78.696  1.00  0.00
ATOM   2920  BFV BFV X1041     -16.597  20.617 -47.119  1.00  0.00
ATOM   2921  BFW BFW X1042     -69.245 -26.307  87.664  1.00  0.00
ATOM   2922  BFX BFX X1043      50.905  76.072 -86.833  1.00  0.00
ATOM   2923  BFY BFY X1044       4.863 -68.188  52.929  1.00  0.00
ATOM   2924  BFZ BFZ X1045      84.778  36.689  22.561  1.00  0.00
ATOM   2925  BGA BGA X1046      -8.227  14.467 -12.570  1.00  0.00
ATOM   2926  BGB BGB X1047      20.295  81.317   7.224  1.00  0.00
ATOM   2927  BGC BGC X1048     -26.614 -23.140  74.875  1.00  0.00
ATOM   2928  BGD BGD X1049      27.926 -16.428 -49.879  1.00  0.00
ATOM   2929  BGE BGE X1050     -82.674   4.835 -73.324  1.00  0.00
ATOM   2930  BGF BGF X1051      16.424  34.028  39.529  1.00  0.00
ATOM   2931  BGG BGG X1052      -4.635  32.852 -47.281  1.00  0.00
ATOM   2932  BGH BGH X1053      87.970  61.825  63.444  1.00  0.00
ATOM   2933  BGI BGI X1054     -43.930  84.556 -38.081  1.00  0.00
ATOM   2934  BGJ BGJ X1055     -69.273 -53.661  86.411  1.00  0.00
ATOM   2935  BGK BGK X1056      24.614 -57.683  51.009  1.00  0.00
ATOM   2936  BGL BGL X1057     -30.842  -5.241  69.101  1.00  0.00
ATOM   2937  BGM BGM X1058      82.084  63.238 -86.400  1.00  0.00
ATOM   2938  BGN BGN X1059      -2.869  35.806  55.399  1.00  0.00
ATOM   2939  BGO BGO X1060     -15.178 -26.218 -87.261  1.00  0.00
ATOM   2940  BGP BGP X1061     -79.490 -12.217 -35.546  1.00  0.00
ATOM   2941  BGQ BGQ X1062      10.409  37.470 -83.109  1.00  0.00
ATOM   2942  BGR BGR X1063      19.931  -0.455 -22.585  1.00  0.00
ATOM   2943  BGS BGS X1064     -85.193  81.036 -81.139  1.00  0.00
ATOM   2944  BGT BGT X1065      40.213 -88.686  54.509  1.00  0.00
ATOM   2945  BGU BGU X1066     -36.624  72.460  74.713  1.00  0.00
ATOM   2946  BGV BGV X1067      48.265 -29.607 -32.608  1.00  0.00
ATOM   2947  BGW BGW X1068      -7.718 -26.696 -18.238  1.00  0.00
ATOM   2948  BGX BGX X1069     -21.100  83.047 -47.485  1.00  0.00
ATOM   2949  BGY BGY X1070       5.135  18.923  76.456  1.00  0.00
ATOM   2950  BGZ BGZ X1071      10.685  32.403 -12.680  1.00  0.00
ATOM   2951  BHA BHA X1072     -20.006   9.877 -15.150  1.00  0.00
ATOM   2952  BHB BHB X1073     -59.883 -23.697 -14.812  1.00  0.00
ATOM   2953  BHC BHC X1074      53.052  10.500  78.628  1.00  0.00
ATOM   2954  BHD BHD X1075     -21.264 -19.050   4.039  1.00  0.00
ATOM   2955  BHE BHE X1076     -18.537  57.224 -16.014  1.00  0.00
ATOM   2956  BHF BHF X1077     -80.150 -12.615 -13.573  1.00  0.00
ATOM   2957  BHG BHG X1078     -14.851 -53.517  45.196  1.00  0.00
ATOM   2958  BHH BHH X1079       4.955 -36.128 -71.636  1.00  0.00
ATOM   2959  BHI BHI X1080      15.666 -38.225  19.843  1.00  0.00
ATOM   2960  BHJ BHJ X1081      54.026 -23.455 -86.971  1.00  0.00
ATOM   2961  BHK BHK X1082     -66.636  56.260  20.000  1.00  0.00
ATOM   2962  BHL BHL X1083     -11.121  27.979 -61.856  1.00  0.00
ATOM   2963  BHM BHM X1084      13.614  12.455  89.601  1.00  0.00
ATOM   2964  BHN BHN X1085      64.017 -89.541  39.609  1.00  0.00
ATOM   2965  BHO BHO X1086     -85.247 -45.492  50.076  1.00  0.00
ATOM   2966  BHP BHP X1087     -46.810 -88.957  22.851  1.00  0.00
ATOM   2967  BHQ BHQ X1088      71.887 -26.310  33.303  1.00  0.00
ATOM   2968  BHR BHR X1089      47.522  74.532 -53.272  1.00  0.00
ATOM   2969  BHS BHS X1090     -84.153 -40.856 -20.337  1.00  0.00
ATOM   2970  BHT BHT X1091      32.953  16.546 -82.249  1.00  0.00
ATOM   2971  BHU BHU X1092      29.696  27.003  -4.792  1.00  0.00
ATOM   2972  BHV BHV X1093     -83.998 -40.648  -5.235  1.00  0.00
ATOM   2973  BHW BHW X1094      -2.050  84.408  24.382  1.00  0.00
ATOM   2974  BHX BHX X1095      13.906 -50.367 -39.867  1.00  0.00
ATOM   2975  BHY BHY X1096     -74.683 -85.316 -87.651  1.00  0.00
ATOM   2976  BHZ BHZ X1097       2.239 -55.886   9.971  1.00  0.00
ATOM   2977  BIA BIA X1098     -36.062 -80.607 -68.678  1.00  0.00
ATOM   2978  BIB BIB X1099      88.460 -45.011 -10.387  1.00  0.00
ATOM   2979  BIC BIC Y1100      61.776  30.969 -82.814  1.00  0.00
ATOM   2980  BID BID Y1101     -20.159  64.696 -72.194  1.00  0.00
ATOM   2981  BIE BIE Y1102     -63.174 -16.382 -21.196  1.00  0.00
ATOM   2982  BIF BIF Y1103      10.687 -17.269 -76.794  1.00  0.00
ATOM   2983  BIG BIG Y1104      44.273 -68.412   9.252  1.00  0.00
ATOM   2984  BIH BIH Y1105      37.135  50.224 -15.605  1.00  0.00
ATOM   2985  BII BII Y1106      46.012 -57.250  70.825  1.00  0.00
ATOM   2986  BIJ BIJ Y1107     -35.469   8.998 -61.332  1.00  0.00
ATOM   2987  BIK BIK Y1108      56.559 -68.497 -35.418  1.00  0.00
ATOM   2988  BIL BIL Y1109      22.220  66.606  31.270  1.00  0.00
ATOM   2989  BIM BIM Y1110     -28.750 -23.999 -16.535  1.00  0.00
ATOM   2990  BIN BIN Y1111      39.022 -28.055 -63.486  1.00  0.00
ATOM   2991  BIO BIO Y1112      34.097   0.693  55.189  1.00  0.00
ATOM   2992  BIP BIP Y1113      19.666 -76.757 -22.294  1.00  0.00
ATOM   2993  BIQ BIQ Y1114      -3.684 -64.955 -59.910  1.00  0.00
ATOM   2994  BIR BIR Y1115      23.195 -55.084  35.509  1.00  0.00
ATOM   2995  BIS BIS Y1116       3.295 -24.393  33.612  1.00  0.00
ATOM   2996  BIT BIT Y1117     -44.045 -49.396  21.497  1.00  0.00
ATOM   2997  BIU BIU Y1118     -30.503 -27.476  35.476  1.00  0.00
ATOM   2998  BIV BIV Y1119      59.853  53.897  -0.886  1.00  0.00
ATOM   2999  BIW BIW Y1120      13.807 -44.748 -32.332  1.00  0.00
ATOM   3000  BIX BIX Y1121     -41.824  45.262  49.753  1.00  0.00
ATOM   3001  BIY BIY Y1122      69.372 -30.662  -3.221  1.00  0.00
ATOM   3002  BIZ BIZ Y1123      32.184  43.285  74.710  1.00  0.00
ATOM   3003  BJA BJA Y1124     -35.684 -83.829  63.644  1.00  0.00
ATOM   3004  BJB BJB Y1125      32.658  67.519 -16.160  1.00  0.00
ATOM   3005  BJC BJC Y1126     -15.720  26.338 -55.683  1.00  0.00
ATOM   3006  BJD BJD Y1127     -11.309   0.714 -73.261  1.00  0.00
ATOM   3007  BJE BJE Y1128     -39.115  10.728 -82.194  1.00  0.00
ATOM   3008  BJF BJF Y1129     -64.818  17.460   4.980  1.00  0.00
ATOM   3009  BJG BJG Y1130      -2.211  66.971 -26.440  1.00  0.00
ATOM   3010  BJH BJH Y1131      43.339  53.695 -67.699  1.00  0.00
ATOM   3011  BJI BJI Y1132     -75.889  34.134 -67.746  1.00  0.00
ATOM   3012  BJJ BJJ Y1133      37.878 -43.227   0.963  1.00  0.00
ATOM   3013  BJK BJK Y1134     -67.028 -74.134 -15.152  1.00  0.00
ATOM   3014  BJL BJL Y1135      52.945   5.313 -59.349  1.00  0.00
ATOM   3015  BJM BJM Y1136     -71.825 -42.797  23.010  1.00  0.00
ATOM   3016  BJN BJN Y1137     -58.858  13.679  65.797  1.00  0.00
ATOM   3017  BJO BJO Y1138     -23.007 -62.232  43.363  1.00  0.00
ATOM   3018  BJP BJP Y1139     -57.856  69.752  54.091  1.00  0.00
ATOM   3019  BJQ BJQ Y1140     -30.542 -17.793 -44.588  1.00  0.00
ATOM   3020  BJR BJR Y1141     -18.336  65.921  26.877  1.00  0.00
ATOM   3021  BJS BJS Y1142      71.201  -3.006  68.512  1.00  0.00
ATOM   3022  BJT BJT Y1143     -14.617 -81.640  16.925  1.00  0.00
ATOM   3023  BJU BJU Y1144     -67.260  59.145 -46.386  1.00  0.00
ATOM   3024  BJV BJV Y1145      41.492 -22.223 -35.083  1.00  0.00
ATOM   3025  BJW BJW Y1146     -55.378  78.101 -18.790  1.00  0.00
ATOM   3026  BJX BJX Y1147     -63.831 -14.271  26.036  1.00  0.00
ATOM   3027  BJY BJY Y1148      75.396  61.542 -26.655  1.00  0.00
ATOM   3028  BJZ BJZ Y1149     -45.648  38.512   0.571  1.00  0.00
ATOM   3029  BKA BKA Y1150      18.869  73.369  63.817  1.00  0.00
ATOM   3030  BKB BKB Y1151     -61.174  59.318 -78.601  1.00  0.00
ATOM   3031  BKC BKC Y1152       4.187  11.300  83.175  1.00  0.00
ATOM   3032  BKD BKD Y1153     -48.535  61.697  19.547  1.00  0.00
ATOM   3033  BKE BKE Y1154      34.671  42.359  36.959  1.00  0.00
ATOM   3034  BKF BKF Y1155      82.106  60.605  16.223  1.00  0.00
ATOM   3035  BKG BKG Y1156      64.713  40.676  31.126  1.00  0.00
ATOM   3036  BKH BKH Y1157      -0.582 -81.315 -15.274  1.00  0.00
ATOM   3037  BKI BKI Y1158      32.007   5.891 -18.813  1.00  0.00
ATOM   3038  BKJ BKJ Y1159     -23.159 -11.239  65.246  1.00  0.00
ATOM   3039  BKK BKK Y1160      87.222 -42.790 -17.686  1.00  0.00
ATOM   3040  BKL BKL Y1161      -0.353 -20.652  66.500  1.00  0.00
ATOM   3041  BKM BKM Y1162      77.470  20.540  78.282  1.00  0.00
ATOM   3042  BKN BKN Y1163     -60.316 -79.655 -40.707  1.00  0.00
ATOM   3043  BKO BKO Y1164      27.195 -71.137 -73.284  1.00  0.00
ATOM   3044  BKP BKP Y1165      15.916  26.782 -83.324  1.00  0.00
ATOM   3045  BKQ BKQ Y1166      76.232 -80.395  -5.128  1.00  0.00
ATOM   3046  BKR BKR Y1167      52.386 -14.746  80.973  1.00  0.00
ATOM   3047  BKS BKS Y1168     -16.181  30.172  42.190  1.00  0.00
ATOM   3048  BKT BKT Y1169     -21.497 -34.400 -66.027  1.00  0.00
ATOM   3049  BKU BKU Y1170      32.137  37.964 -85.140  1.00  0.00
ATOM   3050  BKV BKV Y1171     -48.499  65.461  87.720  1.00  0.00
ATOM   3051  BKW BKW Y1172      76.240  11.104 -16.292  1.00  0.00
ATOM   3052  BKX BKX Y1173     -32.927  50.478  79.745  1.00  0.00
ATOM   3053  BKY BKY Y1174     -43.978  56.353 -35.759  1.00  0.00
ATOM   3054  BKZ BKZ Y1175      26.768  42.024   5.428  1.00  0.00
ATOM   3055  BLA BLA Y1176       2.487 -14.954 -47.285  1.00  0.00
ATOM   3056  BLB BLB Y1177     -46.962 -81.076   0.605  1.00  0.00
ATOM   3057  BLC BLC Y1178      54.132 -36.658  27.991  1.00  0.00
ATOM   3058  BLD BLD Y1179     -72.787 -73.900  60.061  1.00  0.00
ATOM   3059  BLE BLE Y1180      69.906  71.645 -76.123  1.00  0.00
ATOM   3060  BLF BLF Y1181      74.115 -49.885 -76.223  1.00  0.00
ATOM   3061  BLG BLG Y1182     -72.473  29.306 -16.251  1.00  0.00
ATOM   3062  BLH BLH Y1183     -16.598 -34.037  58.933  1.00  0.00
ATOM   3063  BLI BLI Y1184     -59.172  33.564  31.689  1.00  0.00
ATOM   3064  BLJ BLJ Y1185      69.215 -22.482 -56.071  1.00  0.00
ATOM   3065  BLK BLK Y1186     -60.357 -53.611 -58.236  1.00  0.00
ATOM   3066  BLL BLL Y1187     -31.648  64.723  66.332  1.00  0.00
ATOM   3067  BLM BLM Y1188     -80.761 -74.492 -79.027  1.00  0.00
ATOM   3068  BLN BLN Y1189      81.602  -1.630  53.204  1.00  0.00
ATOM   3069  BLO BLO Y1190      10.730  20.587 -59.674  1.00  0.00
ATOM   3070  BLP BLP Y1191      -4.721  19.257  38.235  1.00  0.00
ATOM   3071  BLQ BLQ Y1192      15.638  58.719 -41.603  1.00  0.00
ATOM   3072  BLR BLR Y1193     -57.107  57.516   5.268  1.00  0.00
ATOM   3073  BLS BLS Y1194     -69.452  51.866  28.819  1.00  0.00
ATOM   3074  BLT BLT Y1195       4.123  38.659  69.477  1.00  0.00
ATOM   3075  BLU BLU Y1196     -56.085 -18.000  10.484  1.00  0.00
ATOM   3076  BLV BLV Y1197     -52.444  29.286 -45.810  1.00  0.00
ATOM   3077  BLW BLW Y1198      -8.293 -60.125 -34.177  1.00  0.00
ATOM   3078  BLX BLX Y1199      11.537  39.003  25.898  1.00  0.00
ATOM   3079  BLY BLY Y1200     -51.524 -38.720 -39.934  1.00  0.00
ATOM   3080  BLZ BLZ Y1201      50.427  74.757 -31.720  1.00  0.00
ATOM   3081  BMA BMA Y1202     -16.335 -35.414   9.819  1.00  0.00
ATOM   3082  BMB BMB Y1203      44.485  71.264  21.470  1.00  0.00
ATOM   3083  BMC BMC Y1204     -53.027  19.074 -60.798  1.00  0.00
ATOM   3084  BMD BMD Y1205     -27.275  26.465 -27.052  1.00  0.00
ATOM   3085  BME BME Y1206     -36.103 -16.189  14.537  1.00  0.00
ATOM   3086  BMF BMF Y1207      46.859  78.766  56.363  1.00  0.00
ATOM   3087  BMG BMG Y1208       0.232 -76.503 -36.204  1.00  0.00
ATOM   3088  BMH BMH Y1209      76.684 -39.501  40.171  1.00  0.00
ATOM   3089  BMI BMI Y1210     -51.041 -39.727  87.229  1.00  0.00
ATOM   3090  BMJ BMJ Y1211     -60.710  74.548  81.413  1.00  0.00
ATOM   3091  BMK BMK Y1212      64.230 -87.767  68.565  1.00  0.00
ATOM   3092  BML BML Y1213      79.821  70.031  75.550  1.00  0.00
ATOM   3093  BMM BMM Y1214      84.849  83.411   9.727  1.00  0.00
ATOM   3094  BMN BMN Y1215     -15.459  24.252  64.787  1.00  0.00
ATOM   3095  BMO BMO Y1216     -26.348  -5.206  34.629  1.00  0.00
ATOM   3096  BMP BMP Y1217       8.726  83.184  85.362  1.00  0.00
ATOM   3097  BMQ BMQ Y1218     -13.497 -68.184 -82.117  1.00  0.00
ATOM   3098  BMR BMR Y1219     -14.465 -36.023 -15.378  1.00  0.00
ATOM   3099  BMS BMS Y1220      17.057 -20.547   4.658  1.00  0.00
ATOM   3100  BMT BMT Y1221     -55.779 -25.611  67.786  1.00  0.00
ATOM   3101  BMU BMU Y1222      47.738  79.295   1.300  1.00  0.00
ATOM   3102  BMV BMV Y1223     -42.837 -37.053  76.164  1.00  0.00
ATOM   3103  BMW BMW Y1224     -23.045  45.702 -39.302  1.00  0.00
ATOM   3104  BMX BMX Y1225     -23.135 -79.735 -43.779  1.00  0.00
ATOM   3105  BMY BMY Y1226     -14.811 -35.120 -80.728  1.00  0.00
ATOM   3106  BMZ BMZ Y1227     -38.416 -50.310 -20.105  1.00  0.00
ATOM   3107  BNA BNA Y1228     -24.961 -81.138  84.702  1.00  0.00
ATOM   3108  BNB BNB Y1229     -30.172 -65.509 -63.907  1.00  0.00
ATOM   3109  BNC BNC Y1230     -31.768 -59.127  -7.934  1.00  0.00
ATOM   3110  BND BND Y1231      78.958 -89.560 -16.957  1.00  0.00
ATOM   3111  BNE BNE Y1232      39.167 -37.457  86.128  1.00  0.00
ATOM   3112  BNF BNF Y1233      56.355  37.476 -42.579  1.00  0.00
ATOM   3113  BNG BNG Y1234      64.469   4.352  -1.759  1.00  0.00
ATOM   3114  BNH BNH Y1235     -69.589  79.496  20.986  1.00  0.00
ATOM   3115  BNI BNI Y1236     -82.177 -23.055  23.747  1.00  0.00
ATOM   3116  BNJ BNJ Y1237       9.404  30.570   8.079  1.00  0.00
ATOM   3117  BNK BNK Y1238      63.131  -0.282  37.171  1.00  0.00
ATOM   3118  BNL BNL Y1239      45.169 -68.772 -84.571  1.00  0.00
ATOM   3119  BNM BNM Y1240     -46.303 -19.334 -78.524  1.00  0.00
ATOM   3120  BNN BNN Y1241      83.664 -40.212  76.937  1.00  0.00
ATOM   3121  BNO BNO Y1242      16.647 -80.156  55.788  1.00  0.00
ATOM   3122  BNP BNP Y1243      86.037  59.642  38.554  1.00  0.00
ATOM   3123  BNQ BNQ Y1244     -68.379 -56.008  50.657  1.00  0.00
ATOM   3124  BNR BNR Y1245     -52.374  71.759  12.794  1.00  0.00
ATOM   3125  BNS BNS Y1246      89.421 -34.884 -65.517  1.00  0.00
ATOM   3126  BNT BNT Y1247     -42.874  44.657 -59.752  1.00  0.00
ATOM   3127  BNU BNU Y1248     -30.000 -56.364  65.224  1.00  0.00
ATOM   3128  BNV BNV Y1249     -58.080  77.022 -63.044  1.00  0.00
ATOM   3129  BNW BNW Y1250      14.331 -68.627  69.000  1.00  0.00
ATOM   3130  BNX BNX Y1251     -62.105 -53.479   1.189  1.00  0.00
ATOM   3131  BNY BNY Y1252     -74.091  54.114 -17.038  1.00  0.00
ATOM   3132  BNZ BNZ Y1253     -13.701  79.570  -7.430  1.00  0.00
ATOM   3133  BOA BOA Y1254      54.299  77.619 -54.334  1.00  0.00
ATOM   3134  BOB BOB Y1255      37.252 -26.401  71.693  1.00  0.00
ATOM   3135  BOC BOC Y1256      60.669  26.673  62.341  1.00  0.00
ATOM   3136  BOD BOD Y1257      62.648  57.542 -45.671  1.00  0.00
ATOM   3137  BOE BOE Y1258      51.025 -38.369  50.620  1.00  0.00
ATOM   3138  BOF BOF Y1259      25.455 -72.772 -48.641  1.00  0.00
ATOM   3139  BOG BOG Y1260     -10.565 -35.891  84.911  1.00  0.00
ATOM   3140  BOH BOH Y1261      67.943 -80.217  29.386  1.00  0.00
ATOM   3141  BOI BOI Y1262      71.416 -18.747  55.835  1.00  0.00
ATOM   3142  BOJ BOJ Y1263     -17.299 -19.002 -66.262  1.00  0.00
ATOM   3143  BOK BOK Y1264     -84.075 -71.219 -10.190  1.00  0.00
ATOM   3144  BOL BOL Y1265     -69.758 -73.720  14.677  1.00  0.00
ATOM   3145  BOM BOM Y1266      33.762  14.004  77.315  1.00  0.00
ATOM   3146  BON BON Y1267      89.643  59.310  83.116  1.00  0.00
ATOM   3147  BOO BOO Y1268      66.016 -46.770  28.925  1.00  0.00
ATOM   3148  BOP BOP Y1269      13.303  -6.655  27.306  1.00  0.00
ATOM   3149  BOQ BOQ Y1270       4.599  82.422  59.386  1.00  0.00
ATOM   3150  BOR BOR Y1271      64.490  58.416  61.424  1.00  0.00
ATOM   3151  BOS BOS Y1272      71.312 -72.164 -68.264  1.00  0.00
ATOM   3152  BOT BOT Y1273     -29.986 -88.518 -14.399  1.00  0.00
ATOM   3153  BOU BOU Y1274     -72.327 -68.703 -44.217  1.00  0.00
ATOM   3154  BOV BOV Y1275     -80.600 -41.055 -77.580  1.00  0.00
ATOM   3155  BOW BOW Y1276      85.135 -44.412 -32.840  1.00  0.00
ATOM   3156  BOX BOX Y1277     -34.325 -25.099 -63.338  1.00  0.00
ATOM   3157  BOY BOY Y1278      67.488   2.394 -73.309  1.00  0.00
ATOM   3158  BOZ BOZ Y1279      73.717  83.669  36.599  1.00  0.00
ATOM   3159  BPA BPA Y1280     -46.110 -70.450 -47.497  1.00  0.00
ATOM   3160  BPB BPB Y1281     -62.659  53.532  79.111  1.00  0.00
ATOM   3161  BPC BPC Y1282      83.810  22.059 -75.193  1.00  0.00
ATOM   3162  BPD BPD Y1283      -5.522   5.368  36.315  1.00  0.00
ATOM   3163  BPE BPE Y1284     -49.432 -81.888  48.615  1.00  0.00
ATOM   3164  BPF BPF Y1285     -32.125 -69.651 -28.394  1.00  0.00
ATOM   3165  BPG BPG Y1286     -24.207 -49.418 -53.941  1.00  0.00
ATOM   3166  BPH BPH Y1287     -34.322 -36.404  62.338  1.00  0.00
ATOM   3167  BPI BPI Y1288     -77.010 -14.725 -57.499  1.00  0.00
ATOM   3168  BPJ BPJ Y1289     -17.247   9.889  84.309  1.00  0.00
ATOM   3169  BPK BPK Y1290       8.262 -81.412 -79.044  1.00  0.00
ATOM   3170  BPL BPL Y1291      51.733 -57.269 -10.739  1.00  0.00
ATOM   3171  BPM BPM Y1292       0.591 -70.978  83.248  1.00  0.00
ATOM   3172  BPN BPN Y1293     -75.709 -64.447  74.863  1.00  0.00
ATOM   3173  BPO BPO Y1294     -80.660  40.795  17.472  1.00  0.00
ATOM   3174  BPP BPP Y1295      12.003  82.699 -83.754  1.00  0.00
ATOM   3175  BPQ BPQ Y1296      87.879  50.306 -48.907  1.00  0.00
ATOM   3176  BPR BPR Y1297      80.648  12.949  18.872  1.00  0.00
ATOM   3177  BPS BPS Y1298     -18.099 -64.700   6.219  1.00  0.00
ATOM   3178  BPT BPT Y1299     -73.135 -85.230  42.049  1.00  0.00
ATOM   3179  BPU BPU Y1300      19.468 -23.358  44.282  1.00  0.00
ATOM   3180  BPV BPV Y1301      77.975 -16.039   7.956  1.00  0.00
ATOM   3181  BPW BPW Y1302      57.875  11.935  16.974  1.00  0.00
ATOM   3182  BPX BPX Y1303      -5.756  34.966  -1.327  1.00  0.00
ATOM   3183  BPY BPY Y1304      65.551 -31.588 -75.837  1.00  0.00
ATOM   3184  BPZ BPZ Y1305     -80.772 -39.356  84.628  1.00  0.00
ATOM   3185  BQA BQA Y1306      46.387 -54.595 -73.350  1.00  0.00
ATOM   3186  BQB BQB Y1307      19.831  71.859   7.951  1.00  0.00
ATOM   3187  BQC BQC Y1308      41.295 -11.019   8.029  1.00  0.00
ATOM   3188  BQD BQD Y1309      89.453   1.197  38.499  1.00  0.00
ATOM   3189  BQE BQE Y1310      76.301 -50.485 -50.904  1.00  0.00
ATOM   3190  BQF BQF Y1311      29.279 -50.050 -74.809  1.00  0.00
ATOM   3191  BQG BQG Y1312     -21.976  45.679 -10.443  1.00  0.00
ATOM   3192  BQH BQH Y1313     -40.055 -84.966 -80.863  1.00  0.00
ATOM   3193  BQI BQI Y1314      86.997 -58.232  54.462  1.00  0.00
ATOM   3194  BQJ BQJ Y1315     -42.955 -30.564 -37.023  1.00  0.00
ATOM   3195  BQK BQK Y1316     -70.322  -7.410 -76.995  1.00  0.00
ATOM   3196  BQL BQL Y1317      21.255  82.264 -43.145  1.00  0.00
ATOM   3197  BQM BQM Y1318     -15.043  77.212  77.210  1.00  0.00
ATOM   3198  BQN BQN Y1319     -33.955 -88.011  22.673  1.00  0.00
ATOM   3199  BQO BQO Y1320      63.415  79.741  29.755  1.00  0.00
ATOM   3200  BQP BQP Y1321     -76.019  74.553  70.411  1.00  0.00
ATOM   3201  BQQ BQQ Y1322     -39.298  64.663 -54.075  1.00  0.00
ATOM   3202  BQR BQR Y1323     -61.583 -63.550  66.809  1.00  0.00
ATOM   3203  BQS BQS Y1324      84.390 -20.195 -75.113  1.00  0.00
ATOM   3204  BQT BQT Y1325     -13.702  62.407 -42.163  1.00  0.00
ATOM   3205  BQU BQU Y1326     -81.623  74.222 -60.127  1.00  0.00
ATOM   3206  BQV BQV Y1327     -26.085  28.503  50.448  1.00  0.00
ATOM   3207  BQW BQW Y1328     -54.680  81.906  58.033  1.00  0.00
ATOM   3208  BQX BQX Y1329     -36.170  80.794   1.122  1.00  0.00
ATOM   3209  BQY BQY Y1330     -41.838  37.584  82.316  1.00  0.00
ATOM   3210  BQZ BQZ Y1331      62.211  65.021  85.251  1.00  0.00
ATOM   3211  BRA BRA Y1332      70.521   4.630 -35.842  1.00  0.00
ATOM   3212  BRB BRB Y1333      84.515 -36.496  25.999  1.00  0.00
ATOM   3213  BRC BRC Y1334      20.260  22.936  87.114  1.00  0.00
ATOM   3214  BRD BRD Y1335     -35.110 -21.658 -32.089  1.00  0.00
ATOM   3215  BRE BRE Y1336      77.026 -52.420   8.549  1.00  0.00
ATOM   3216  BRF BRF Y1337     -33.774   0.485  -1.895  1.00  0.00
ATOM   3217  BRG BRG Y1338      19.807 -36.031  77.643  1.00  0.00
ATOM   3218  BRH BRH Y1339       5.420 -42.744  -3.607  1.00  0.00
ATOM   3219  BRI BRI Y1340     -78.818  62.558 -87.365  1.00  0.00
ATOM   3220  BRJ BRJ Y1341      14.287  38.576 -28.458  1.00  0.00
ATOM   3221  BRK BRK Y1342      32.107  46.893 -47.598  1.00  0.00
ATOM   3222  BRL BRL Y1343     -48.732   8.200 -53.555  1.00  0.00
ATOM   3223  BRM BRM Y1344      32.806 -65.755 -35.926  1.00  0.00
ATOM   3224  BRN BRN Y1345      85.686  -8.023  74.264  1.00  0.00
ATOM   3225  BRO BRO Y1346      55.393 -56.678  11.865  1.00  0.00
ATOM   3226  BRP BRP Y1347      17.861  72.602 -70.854  1.00  0.00
ATOM   3227  BRQ BRQ Y1348     -28.540   6.643 -31.077  1.00  0.00
ATOM   3228  BRR BRR Y1349     -70.082 -83.265 -67.668  1.00  0.00
ATOM   3229  BRS BRS Y1350      36.964 -21.428 -83.531  1.00  0.00
ATOM   3230  BRT BRT Y1351       4.605 -23.109  86.474  1.00  0.00
ATOM   3231  BRU BRU Y1352       8.260  52.880  -4.674  1.00  0.00
ATOM   3232  BRV BRV Y1353     -35.359 -43.096 -38.624  1.00  0.00
ATOM   3233  BRW BRW Y1354     -69.929  19.869 -78.464  1.00  0.00
ATOM   3234  BRX BRX Y1355     -41.684 -16.545  49.021  1.00  0.00
ATOM   3235  BRY BRY Y1356     -51.285 -70.031  46.386  1.00  0.00
ATOM   3236  BRZ BRZ Y1357      23.047  -3.433 -51.781  1.00  0.00
ATOM   3237  BSA BSA Y1358      18.101  60.094  46.876  1.00  0.00
ATOM   3238  BSB BSB Y1359      60.352 -68.943   1.553  1.00  0.00
ATOM   3239  BSC BSC Y1360      78.284  54.133 -52.318  1.00  0.00
ATOM   3240  BSD BSD Y1361     -36.122 -37.245   4.025  1.00  0.00
ATOM   3241  BSE BSE Y1362      78.313  30.794 -43.595  1.00  0.00
ATOM   3242  BSF BSF Y1363     -37.895 -48.558 -85.318  1.00  0.00
ATOM   3243  BSG BSG Y1364      57.939 -77.782 -57.530  1.00  0.00
ATOM   3244  BSH BSH Y1365     -31.239  32.962 -80.663  1.00  0.00
ATOM   3245  BSI BSI Y1366      48.030  79.000 -77.890  1.00  0.00
ATOM   3246  BSJ BSJ Y1367      52.461  50.246  83.104  1.00  0.00
ATOM   3247  BSK BSK Y1368      -7.488  12.000 -45.909  1.00  0.00
ATOM   3248  BSL BSL Y1369      86.573 -59.292  33.317  1.00  0.00
ATOM   3249  BSM BSM Y1370     -43.332 -63.088  75.425  1.00  0.00
ATOM   3250  BSN BSN Y1371       0.355  34.811  35.200  1.00  0.00
ATOM   3251  BSO BSO Y1372       7.715  16.048  33.821  1.00  0.00
ATOM   3252  BSP BSP Y1373     -59.355  19.324 -30.070  1.00  0.00
ATOM   3253  BSQ BSQ Y1374     -41.286 -36.249  53.919  1.00  0.00
ATOM   3254  BSR BSR Y1375     -30.649  18.142  36.031  1.00  0.00
ATOM   3255  BSS BSS Y1376     -42.282  24.003  39.407  1.00  0.00
ATOM   3256  BST BST Y1377      77.366 -44.781  55.273  1.00  0.00
ATOM   3257  BSU BSU Y1378      60.307 -12.770  15.959  1.00  0.00
ATOM   3258  BSV BSV Y1379      79.836 -17.586 -26.191  1.00  0.00
ATOM   3259  BSW BSW Y1380       0.471 -84.805  63.431  1.00  0.00
ATOM   3260  BSX BSX Y1381     -35.634  76.398 -37.220  1.00  0.00
ATOM   3261  BSY BSY Y1382     -76.130  80.539 -78.866  1.00  0.00
ATOM   3262  BSZ BSZ Y1383     -75.332 -48.635  -9.540  1.00  0.00
ATOM   3263  BTA BTA Y1384      76.641 -50.323  69.625  1.00  0.00
ATOM   3264  BTB BTB Y1385     -35.265  64.525 -10.088  1.00  0.00
ATOM   3265  BTC BTC Y1386     -74.781  12.821 -47.863  1.00  0.00
ATOM   3266  BTD BTD Y1387     -49.084  39.681 -23.037  1.00  0.00
ATOM   3267  BTE BTE Y1388     -73.515  41.868  44.972  1.00  0.00
ATOM   3268  BTF BTF Y1389     -74.535 -32.583  42.658  1.00  0.00
ATOM   3269  BTG BTG Y1390      -6.173 -62.857 -11.468  1.00  0.00
ATOM   3270  BTH BTH Y1391      88.314  60.460  -0.104  1.00  0.00
ATOM   3271  BTI BTI Y1392     -33.889 -43.373 -66.724  1.00  0.00
ATOM   3272  BTJ BTJ Y1393     -59.195 -45.349 -76.273  1.00  0.00
ATOM   3273  BTK BTK Y1394     -64.136   7.199 -60.706  1.00  0.00
ATOM   3274  BTL BTL Y1395      40.773 -30.215 -12.048  1.00  0.00
ATOM   3275  BTM BTM Y1396      38.057  10.863 -82.672  1.00  0.00
ATOM   3276  BTN BTN Y1397      73.310  77.767  66.242  1.00  0.00
ATOM   3277  BTO BTO Y1398      24.647 -75.005   4.865  1.00  0.00
ATOM   3278  BTP BTP Y1399     -81.239 -56.197   8.489  1.00  0.00
ATOM   3279  BTQ BTQ Y1400     -80.075 -63.126  47.384  1.00  0.00
ATOM   3280  BTR BTR Y1401     -35.092  -7.903 -21.655  1.00  0.00
ATOM   3281  BTS BTS Y1402     -22.059 -53.746  87.501  1.00  0.00
ATOM   3282  BTT BTT Y1403      61.194  68.726 -85.773  1.00  0.00
ATOM   3283  BTU BTU Y1404     -12.982 -35.267 -52.065  1.00  0.00
ATOM   3284  BTV BTV Y1405     -38.862 -60.483 -78.294  1.00  0.00
ATOM   3285  BTW BTW Y1406     -79.503  -8.432   4.698  1.00  0.00
ATOM   3286  BTX BTX Y1407      58.827  13.667  82.027  1.00  0.00
ATOM   3287  BTY BTY Y1408     -83.110  61.387 -64.550  1.00  0.00
ATOM   3288  BTZ BTZ Y1409     -17.021  40.711  84.510  1.00  0.00
ATOM   3289  BUA BUA Y1410     -83.029  28.617  46.240  1.00  0.00
ATOM   3290  BUB BUB Y1411      77.622 -25.961  85.869  1.00  0.00
ATOM   3291  BUC BUC Y1412      14.583 -23.529  62.987  1.00  0.00
ATOM   3292  BUD BUD Y1413      72.449  -2.780  85.084  1.00  0.00
ATOM   3293  BUE BUE Y1414     -53.904 -71.443 -75.821  1.00  0.00
ATOM   3294  BUF BUF Y1415      33.899   7.303  18.612  1.00  0.00
ATOM   3295  BUG BUG Y1416     -75.059 -53.849 -31.623  1.00  0.00
ATOM   3296  BUH BUH Y1417     -79.796 -53.376 -46.284  1.00  0.00
ATOM   3297  BUI BUI Y1418     -42.119 -85.875 -39.945  1.00  0.00
ATOM   3298  BUJ BUJ Y1419     -79.207   1.762  42.353  1.00  0.00
ATOM   3299  BUK BUK Y1420      54.702 -37.570 -31.224  1.00  0.00
ATOM   3300  BUL BUL Y1421      54.327 -71.624 -72.480  1.00  0.00
ATOM   3301  BUM BUM Y1422      -5.296  -8.974  44.085  1.00  0.00
ATOM   3302  BUN BUN Y1423      -1.408 -19.103 -12.762  1.00  0.00
ATOM   3303  BUO BUO Y1424     -14.208  10.262  67.057  1.00  0.00
ATOM   3304  BUP BUP Y1425      36.630 -29.949  19.751  1.00  0.00
ATOM   3305  BUQ BUQ Y1426     -33.957  79.900  54.182  1.00  0.00
ATOM   3306  BUR BUR Y1427       1.537 -42.436  56.719  1.00  0.00
ATOM   3307  BUS BUS Y1428     -18.379 -13.029 -41.867  1.00  0.00
ATOM   3308  BUT BUT Y1429      73.201  32.940 -22.637  1.00  0.00
ATOM   3309  BUU BUU Y1430      75.151 -69.295  75.507  1.00  0.00
ATOM   3310  BUV BUV Y1431     -47.586 -86.239 -61.536  1.00  0.00
ATOM   3311  BUW BUW Y1432     -56.697 -84.454  81.001  1.00  0.00
ATOM   3312  BUX BUX Y1433      31.846  53.592  54.126  1.00  0.00
ATOM   3313  BUY BUY Y1434     -15.620  41.290  48.293  1.00  0.00
ATOM   3314  BUZ BUZ Y1435     -78.951 -37.954   6.198  1.00  0.00
ATOM   3315  BVA BVA Y1436      46.728  54.744 -23.162  1.00  0.00
ATOM   3316  BVB BVB Y1437      84.525 -79.585 -46.543  1.00  0.00
ATOM   3317  BVC BVC Y1438      77.186  10.006 -61.279  1.00  0.00
ATOM   3318  BVD BVD Y1439      68.228 -35.486  64.788  1.00  0.00
ATOM   3319  BVE BVE Y1440     -22.173 -86.930 -27.722  1.00  0.00
ATOM   3320  BVF BVF Y1441      38.891  69.051  69.618  1.00  0.00
ATOM   3321  BVG BVG Y1442     -47.658  21.669 -73.080  1.00  0.00
ATOM   3322  BVH BVH Y1443     -52.198  -6.183 -54.629  1.00  0.00
ATOM   3323  BVI BVI Y1444      35.727  74.414 -58.334  1.00  0.00
ATOM   3324  BVJ BVJ Y1445       8.702  46.082 -70.806  1.00  0.00
ATOM   3325  BVK BVK Y1446     -57.093 -38.881  32.771  1.00  0.00
ATOM   3326  BVL BVL Y1447      -7.833  33.220 -73.207  1.00  0.00
ATOM   3327  BVM BVM Y1448     -82.254  24.985  28.447  1.00  0.00
ATOM   3328  BVN BVN Y1449      35.610 -58.115 -86.129  1.00  0.00
ATOM   3329  BVO BVO Y1450      45.721 -84.161   5.923  1.00  0.00
ATOM   3330  BVP BVP Y1451      82.043  82.476  57.656  1.00  0.00
ATOM   3331  BVQ BVQ Y1452     -18.065  27.785  77.542  1.00  0.00
ATOM   3332  BVR BVR Y1453     -37.641  22.954  13.898  1.00  0.00
ATOM   3333  BVS BVS Y1454      -2.683 -42.792 -57.943  1.00  0.00
ATOM   3334  BVT BVT Y1455     -11.634 -14.051   2.392  1.00  0.00
ATOM   3335  BVU BVU Y1456     -27.715 -31.594 -49.773  1.00  0.00
ATOM   3336  BVV BVV Y1457      16.712 -11.604  78.246  1.00  0.00
ATOM   3337  BVW BVW Y1458     -20.575  77.183 -17.691  1.00  0.00
ATOM   3338  BVX BVX Y1459      89.834  -1.225  23.078  1.00  0.00
ATOM   3339  BVY BVY Y1460     -70.028  82.584   4.270  1.00  0.00
ATOM   3340  BVZ BVZ Y1461       5.202 -87.553 -60.176  1.00  0.00
ATOM   3341  BWA BWA Y1462      89.358 -23.124  -1.430  1.00  0.00
ATOM   3342  BWB BWB Y1463      73.009 -48.777 -12.573  1.00  0.00
ATOM   3343  BWC BWC Y1464      74.345  27.529  -3.820  1.00  0.00
ATOM   3344  BWD BWD Y1465      64.942  41.934 -67.071  1.00  0.00
ATOM   3345  BWE BWE Y1466     -41.081 -18.731 -51.660  1.00  0.00
ATOM   3346  BWF BWF Y1467      20.226  29.889  48.706  1.00  0.00
ATOM   3347  BWG BWG Y1468     -49.244   8.576  28.583  1.00  0.00
ATOM   3348  BWH BWH Y1469     -56.253 -77.391 -62.509  1.00  0.00
ATOM   3349  BWI BWI Y1470      37.581  -9.837 -40.564  1.00  0.00
ATOM   3350  BWJ BWJ Y1471     -48.709 -74.933  82.902  1.00  0.00
ATOM   3351  BWK BWK Y1472      77.985  39.955 -69.949  1.00  0.00
ATOM   3352  BWL BWL Y1473     -78.550 -10.043  77.511  1.00  0.00
ATOM   3353  BWM BWM Y1474      87.709 -89.563 -34.158  1.00  0.00
ATOM   3354  BWN BWN Y1475     -70.857  14.075  30.413  1.00  0.00
ATOM   3355  BWO BWO Y1476      57.765  71.752  -8.591  1.00  0.00
ATOM   3356  BWP BWP Y1477      65.965  81.388 -39.674  1.00  0.00
ATOM   3357  BWQ BWQ Y1478      59.689  31.560  83.512  1.00  0.00
ATOM   3358  BWR BWR Y1479     -15.102  79.754 -44.685  1.00  0.00
ATOM   3359  BWS BWS Y1480      -1.884  30.996  12.679  1.00  0.00
ATOM   3360  BWT BWT Y1481       0.989 -51.623  11.578  1.00  0.00
ATOM   3361  BWU BWU Y1482      -5.285 -73.211  12.122  1.00  0.00
ATOM   3362  BWV BWV Y1483     -30.944 -69.056  -2.530  1.00  0.00
ATOM   3363  BWW BWW Y1484      41.109  20.787 -62.278  1.00  0.00
ATOM   3364  BWX BWX Y1485      45.926  -8.849 -80.328  1.00  0.00
ATOM   3365  BWY BWY Y1486      29.915 -76.651  76.637  1.00  0.00
ATOM   3366  BWZ BWZ Y1487     -31.927  23.668  84.658  1.00  0.00
ATOM   3367  BXA BXA Y1488     -67.939 -47.067  73.612  1.00  0.00
ATOM   3368  BXB BXB Y1489       0.787  53.771 -43.377  1.00  0.00
ATOM   3369  BXC BXC Y1490      14.005  46.302  42.814  1.00  0.00
ATOM   3370  BXD BXD Y1491     -66.082  48.186 -31.085  1.00  0.00
ATOM   3371  BXE BXE Y1492      -8.143 -82.957  76.777  1.00  0.00
ATOM   3372  BXF BXF Y1493     -37.427  53.941   6.509  1.00  0.00
ATOM   3373  BXG BXG Y1494     -83.965  40.126 -86.425  1.00  0.00
ATOM   3374  BXH BXH Y1495      46.760 -64.627 -60.208  1.00  0.00
ATOM   3375  BXI BXI Y1496     -63.833 -29.459 -50.397  1.00  0.00
ATOM   3376  BXJ BXJ Y1497      81.076 -11.002  -4.851  1.00  0.00
ATOM   3377  BXK BXK Y1498     -44.377  81.492 -84.968  1.00  0.00
ATOM   3378  BXL BXL Y1499      88.989   4.230 -45.844  1.00  0.00
ATOM   3379  BXM BXM Y1500     -73.462 -51.282 -77.543  1.00  0.00
ATOM   3380  BXN BXN Y1501      -4.928   6.731 -17.563  1.00  0.00
ATOM   3381  BXO BXO Y1502      69.958  20.325  45.088  1.00  0.00
ATOM   3382  BXP BXP Y1503      63.162  49.074  69.579  1.00  0.00
ATOM   3383  BXQ BXQ Y1504      85.253  31.508  62.825  1.00  0.00
ATOM   3384  BXR BXR Y1505     -55.385 -58.906 -24.154  1.00  0.00
ATOM   3385  BXS BXS Y1506      70.691 -38.069 -28.970  1.00  0.00
ATOM   3386  BXT BXT Y1507     -10.389 -87.396 -76.176  1.00  0.00
ATOM   3387  BXU BXU Y1508     -81.351  41.174  -2.387  1.00  0.00
ATOM   3388  BXV BXV Y1509      70.807 -32.656  15.935  1.00  0.00
ATOM   3389  BXW BXW Y1510      57.401  27.253 -17.998  1.00  0.00
ATOM   3390  BXX BXX Y1511      -0.328  83.320 -64.128  1.00  0.00
ATOM   3391  BXY BXY Y1512     -25.338  17.007  21.178  1.00  0.00
ATOM   3392  BXZ BXZ Y1513      20.047  79.294  49.855  1.00  0.00
ATOM   3393  BYA BYA Y1514     -18.503 -17.814  15.419  1.00  0.00
ATOM   3394  BYB BYB Y1515      61.225 -84.340  88.876  1.00  0.00
ATOM   3395  BYC BYC Y1516     -49.239 -89.539 -29.492  1.00  0.00
ATOM   3396  BYD BYD Y1517      64.065  78.709  85.364  1.00  0.00
ATOM   3397  BYE BYE Y1518      12.755  20.439  15.300  1.00  0.00
ATOM   3398  BYF BYF Y1519      75.437 -22.314  26.546  1.00  0.00
ATOM   3399  BYG BYG Y1520     -68.941  82.681 -47.077  1.00  0.00
ATOM   3400  BYH BYH Y1521      51.729  39.678 -17.776  1.00  0.00
ATOM   3401  BYI BYI Y1522     -60.416 -33.541   4.142  1.00  0.00
ATOM   3402  BYJ BYJ Y1523      46.159 -87.755 -46.943  1.00  0.00
ATOM   3403  BYK BYK Y1524     -13.084 -88.570 -59.372  1.00  0.00
ATOM   3404  BYL BYL Y1525       7.783  77.500 -36.691  1.00  0.00
ATOM   3405  BYM BYM Y1526      20.841  58.615 -28.966  1.00  0.00
ATOM   3406  BYN BYN Y1527     -83.311 -22.264  87.306  1.00  0.00
ATOM   3407  BYO BYO Y1528     -38.627  28.451 -57.094  1.00  0.00
ATOM   3408  BYP BYP Y1529      38.212 -46.204 -54.696  1.00  0.00
ATOM   3409  BYQ BYQ Y1530      81.088 -66.848 -18.468  1.00  0.00
ATOM   3410  BYR BYR Y1531      83.620  40.500 -21.309  1.00  0.00
ATOM   3411  BYS BYS Y1532      -7.403 -46.330 -25.022  1.00  0.00
ATOM   3412  BYT BYT Y1533     -77.966  -8.653  52.001  1.00  0.00
ATOM   3413  BYU BYU Y1534     -32.325 -70.141  13.177  1.00  0.00
ATOM   3414  BYV BYV Y1535     -38.257  75.426 -15.751  1.00  0.00
ATOM   3415  BYW BYW Y1536     -14.977 -48.293  18.193  1.00  0.00
ATOM   3416  BYX BYX Y1537      -3.325  83.992   3.964  1.00  0.00
ATOM   3417  BYY BYY Y1538      44.088 -68.510  -9.108  1.00  0.00
ATOM   3418  BYZ BYZ Y1539      37.013  31.806  49.191  1.00  0.00
ATOM   3419  BZA BZA Y1540     -72.605  70.910  -7.341  1.00  0.00
ATOM   3420  BZB BZB Y1541      16.244 -43.782 -83.229  1.00  0.00
ATOM   3421  BZC BZC Y1542       5.234   9.641 -80.038  1.00  0.00
ATOM   3422  BZD BZD Y1543       2.637  48.526  16.371  1.00  0.00
ATOM   3423  BZE BZE Y1544      84.686 -33.086  54.023  1.00  0.00
ATOM   3424  BZF BZF Y1545      70.517 -60.282  -9.854  1.00  0.00
ATOM   3425  BZG BZG Y1546     -55.587 -32.294 -66.885  1.00  0.00
ATOM   3426  BZH BZH Y1547      -7.057 -83.785  29.378  1.00  0.00
ATOM   3427  BZI BZI Y1548      82.326 -36.040 -85.071  1.00  0.00
ATOM   3428  BZJ BZJ Y1549     -84.171  72.366   9.778  1.00  0.00
ATOM   3429  BZK BZK Y1550      82.193  41.874  77.724  1.00  0.00
ATOM   3430  BZL BZL Y1551     -68.902  42.809   5.080  1.00  0.00
ATOM   3431  BZM BZM Y1552     -76.971 -39.807 -62.951  1.00  0.00
ATOM   3432  BZN BZN Y1553     -72.470  43.677  68.162  1.00  0.00
ATOM   3433  BZO BZO Y1554      29.019  83.229 -28.714  1.00  0.00
ATOM   3434  BZP BZP Y1555      69.431  57.474 -66.587  1.00  0.00
ATOM   3435  BZQ BZQ Y1556      83.429  -3.356 -18.273  1.00  0.00
ATOM   3436  BZR BZR Y1557     -75.640 -19.949  65.454  1.00  0.00
ATOM   3437  BZS BZS Y1558      86.652  83.782  31.991  1.00  0.00
ATOM   3438  BZT BZT Y1559      72.177  -5.521  16.619  1.00  0.00
ATOM   3439  BZU BZU Y1560     -80.397  38.600 -44.715  1.00  0.00
ATOM   3440  BZV BZV Y1561      13.721  81.991 -25.985  1.00  0.00
ATOM   3441  BZW BZW Y1562      18.645 -24.447 -26.685  1.00  0.00
ATOM   3442  BZX BZX Y1563       1.039  27.423 -14.499  1.00  0.00
ATOM   3443  BZY BZY Y1564      29.370  19.078  33.727  1.00  0.00
ATOM   3444  BZZ BZZ Y1565     -35.084  62.314 -24.356  1.00  0.00
ATOM   3445  CAA CAA Y1566      83.244 -78.027  60.432  1.00  0.00
ATOM   3446  CAB CAB Y1567      87.701 -82.147 -11.133  1.00  0.00
ATOM   3447  CAC CAC Y1568      57.229  50.207 -27.795  1.00  0.00
ATOM   3448  CAD CAD Y1569     -47.838 -56.142 -40.507  1.00  0.00
ATOM   3449  CAE CAE Y1570      78.961  67.255  -8.586  1.00  0.00
ATOM   3450  CAF CAF Y1571      50.590 -20.302  51.135  1.00  0.00
ATOM   3451  CAG CAG Y1572     -78.787   0.429 -39.181  1.00  0.00
ATOM   3452  CAH CAH Y1573      -0.654  54.136 -58.969  1.00  0.00
ATOM   3453  CAI CAI Y1574       5.848  10.178  49.834  1.00  0.00
ATOM   3454  CAJ CAJ Y1575      38.852 -85.389  29.854  1.00  0.00
ATOM   3455  CAK CAK Y1576     -61.567  44.278 -56.190  1.00  0.00
ATOM   3456  CAL CAL Y1577      72.338 -80.707 -46.961  1.00  0.00
ATOM   3457  CAM CAM Y1578      88.135 -78.859  76.889  1.00  0.00
ATOM   3458  CAN CAN Y1579     -46.547 -49.103  57.754  1.00  0.00
ATOM   3459  CAO CAO Y1580       8.797 -87.532  23.586  1.00  0.00
ATOM   3460  CAP CAP Y1581      19.013  51.390 -51.054  1.00  0.00
ATOM   3461  CAQ CAQ Y1582     -14.743  13.499 -29.289  1.00  0.00
ATOM   3462  CAR CAR Y1583      54.414 -54.284  46.287  1.00  0.00
ATOM   3463  CAS CAS Y1584      79.106  -4.618 -58.060  1.00  0.00
ATOM   3464  CAT CAT Y1585      36.336  19.124 -42.279  1.00  0.00
ATOM   3465  CAU CAU Y1586     -70.303 -24.096  80.388  1.00  0.00
ATOM   3466  CAV CAV Y1587     -48.004  58.668 -13.600  1.00  0.00
ATOM   3467  CAW CAW Y1588      40.874 -88.882  69.411  1.00  0.00
ATOM   3468  CAX CAX Y1589      32.065  85.247 -68.098  1.00  0.00
ATOM   3469  CAY CAY Y1590     -51.031  74.926  35.754  1.00  0.00
ATOM   3470  CAZ CAZ Y1591      41.150  56.178   9.970  1.00  0.00
ATOM   3471  CBA CBA Y1592      64.746 -82.761 -85.563  1.00  0.00
ATOM   3472  CBB CBB Y1593      -6.403  61.196  84.470  1.00  0.00
ATOM   3473  CBC CBC Y1594     -51.908  18.944 -16.337  1.00  0.00
ATOM   3474  CBD CBD Y1595      -0.876  38.037 -48.372  1.00  0.00
ATOM   3475  CBE CBE Y1596      46.200 -25.198  27.330  1.00  0.00
ATOM   3476  CBF CBF Y1597     -82.662 -39.642  61.400  1.00  0.00
ATOM   3477  CBG CBG Y1598      17.706  24.910  25.645  1.00  0.00
ATOM   3478  CBH CBH Y1599      56.048 -86.896  56.450  1.00  0.00
ATOM   3479  CBI CBI Y1600      73.239 -13.846  75.435  1.00  0.00
ATOM   3480  CBJ CBJ Y1601      41.746  26.591  73.576  1.00  0.00
ATOM   3481  CBK CBK Y1602     -79.030 -27.965 -54.261  1.00  0.00
ATOM   3482  CBL CBL Y1603     -14.299  19.154 -76.101  1.00  0.00
ATOM   3483  CBM CBM Y1604      80.599  59.788  55.075  1.00  0.00
ATOM   3484  CBN CBN Y1605     -76.080  83.688 -17.476  1.00  0.00
ATOM   3485  CBO CBO Y1606     -83.032 -70.535 -63.302  1.00  0.00
ATOM   3486  CBP CBP Y1607      44.854  28.671 -81.962  1.00  0.00
ATOM   3487  CBQ CBQ Y1608      33.580  31.174  65.045  1.00  0.00
ATOM   3488  CBR CBR Y1609      60.456 -87.226  -0.776  1.00  0.00
ATOM   3489  CBS CBS Y1610     -56.101   7.713 -73.627  1.00  0.00
ATOM   3490  CBT CBT Y1611     -11.312  36.809  25.740  1.00  0.00
ATOM   3491  CBU CBU Y1612     -53.104  83.126  72.205  1.00  0.00
ATOM   3492  CBV CBV Y1613     -19.433  17.502  41.513  1.00  0.00
ATOM   3493  CBW CBW Y1614      61.808 -40.269 -65.116  1.00  0.00
ATOM   3494  CBX CBX Y1615     -74.805  47.450 -63.218  1.00  0.00
ATOM   3495  CBY CBY Y1616     -81.684 -79.188 -29.207  1.00  0.00
ATOM   3496  CBZ CBZ Y1617      86.390 -26.540 -36.983  1.00  0.00
ATOM   3497  CCA CCA Y1618     -55.830  -6.302  89.339  1.00  0.00
ATOM   3498  CCB CCB Y1619      64.860 -80.605 -11.522  1.00  0.00
ATOM   3499  CCC CCC Y1620     -43.755  81.682 -62.272  1.00  0.00
ATOM   3500  CCD CCD Y1621      33.440 -87.952 -51.416  1.00  0.00
ATOM   3501  CCE CCE Y1622     -43.557  57.197  71.323  1.00  0.00
ATOM   3502  CCF CCF Y1623     -78.813  64.643  25.271  1.00  0.00
ATOM   3503  CCG CCG Y1624     -81.213 -24.420 -71.431  1.00  0.00
ATOM   3504  CCH CCH Y1625     -30.569  -5.792 -77.646  1.00  0.00
ATOM   3505  CCI CCI Y1626      58.989  61.922  50.553  1.00  0.00
ATOM   3506  CCJ CCJ Y1627     -27.126  12.745 -48.653  1.00  0.00
ATOM   3507  CCK CCK Y1628     -12.887 -61.154  78.284  1.00  0.00
ATOM   3508  CCL CCL Y1629     -60.015 -69.552  78.403  1.00  0.00
ATOM   3509  CCM CCM Y1630      36.831  27.229  86.277  1.00  0.00
ATOM   3510  CCN CCN Y1631      41.139  24.140  30.910  1.00  0.00
ATOM   3511  CCO CCO Y1632     -22.745 -84.634 -71.566  1.00  0.00
ATOM   3512  CCP CCP Y1633      76.578 -86.988  78.709  1.00  0.00
ATOM   3513  CCQ CCQ Y1634      62.900  66.051  24.888  1.00  0.00
ATOM   3514  CCR CCR Y1635      72.882  28.472 -63.826  1.00  0.00
ATOM   3515  CCS CCS Y1636      62.085 -40.297 -41.448  1.00  0.00
ATOM   3516  CCT CCT Y1637      29.731 -24.167 -19.676  1.00  0.00
ATOM   3517  CCU CCU Y1638     -72.914 -36.288  71.484  1.00  0.00
ATOM   3518  CCV CCV Y1639     -23.291   6.311  53.231  1.00  0.00
ATOM   3519  CCW CCW Y1640     -59.848 -20.523  44.127  1.00  0.00
ATOM   3520  CCX CCX Y1641      31.953 -15.158  27.034  1.00  0.00
ATOM   3521  CCY CCY Y1642      13.634   2.899  38.546  1.00  0.00
ATOM   3522  CCZ CCZ Y1643      81.498  73.366  25.398  1.00  0.00
ATOM   3523  CDA CDA Y1644     -51.182 -10.181 -84.098  1.00  0.00
ATOM   3524  CDB CDB Y1645     -70.891 -83.361  86.308  1.00  0.00
ATOM   3525  CDC CDC Y1646      41.189  78.851 -41.638  1.00  0.00
ATOM   3526  CDD CDD Y1647      87.364 -62.175  84.693  1.00  0.00
ATOM   3527  CDE CDE Y1648     -17.897  65.052  -6.212  1.00  0.00
ATOM   3528  CDF CDF Y1649     -83.382   4.885 -85.512  1.00  0.00
ATOM   3529  CDG CDG Y1650     -32.832 -26.041  85.419  1.00  0.00
ATOM   3530  CDH CDH Y1651      85.687  11.084 -28.397  1.00  0.00
ATOM   3531  CDI CDI Y1652      84.041  26.441 -18.521  1.00  0.00
ATOM   3532  CDJ CDJ Y1653      60.165  82.990 -17.739  1.00  0.00
ATOM   3533  CDK CDK Y1654      32.267   9.591 -62.059  1.00  0.00
ATOM   3534  CDL CDL Y1655     -15.210  27.488   9.210  1.00  0.00
ATOM   3535  CDM CDM Y1656      81.306  74.571 -85.556  1.00  0.00
ATOM   3536  CDN CDN Y1657      57.198  15.703 -10.141  1.00  0.00
ATOM   3537  CDO CDO Y1658     -12.265  -1.563 -50.707  1.00  0.00
ATOM   3538  CDP CDP Y1659      86.784  75.193 -74.436  1.00  0.00
ATOM   3539  CDQ CDQ Y1660     -19.684 -76.148  67.450  1.00  0.00
ATOM   3540  CDR CDR Y1661      85.806  80.640 -35.476  1.00  0.00
ATOM   3541  CDS CDS Y1662     -65.984 -60.566 -77.661  1.00  0.00
ATOM   3542  CDT CDT Y1663     -83.979  56.417 -33.595  1.00  0.00
ATOM   3543  CDU CDU Y1664       7.307  73.561  -7.652  1.00  0.00
ATOM   3544  CDV CDV Y1665     -65.682 -51.687  85.244  1.00  0.00
ATOM   3545  CDW CDW Y1666     -75.123  58.530  38.404  1.00  0.00
ATOM   3546  CDX CDX Y1667      57.891 -70.835 -12.559  1.00  0.00
ATOM   3547  CDY CDY Y1668      23.264 -89.423 -13.710  1.00  0.00
ATOM   3548  CDZ CDZ Y1669      41.808 -80.572  57.354  1.00  0.00
ATOM   3549  CEA CEA Y1670     -83.431  76.530  27.338  1.00  0.00
ATOM   3550  CEB CEB Y1671      78.101  39.195 -11.542  1.00  0.00
ATOM   3551  CEC CEC Y1672       2.260  72.554  71.314  1.00  0.00
ATOM   3552  CED CED Y1673     -79.269  55.244   9.104  1.00  0.00
ATOM   3553  CEE CEE Y1674     -43.023  64.822   3.378  1.00  0.00
ATOM   3554  CEF CEF Y1675     -78.772  19.698 -28.070  1.00  0.00
ATOM   3555  CEG CEG Y1676     -78.116  68.031  51.463  1.00  0.00
ATOM   3556  CEH CEH Y1677      89.009 -87.083  15.973  1.00  0.00
ATOM   3557  CEI CEI Y1678      63.033  74.953  47.204  1.00  0.00
ATOM   3558  CEJ CEJ Y1679      -7.877 -27.644  18.133  1.00  0.00
ATOM   3559  CEK CEK Y1680     -16.441 -24.875 -34.403  1.00  0.00
ATOM   3560  CEL CEL Y1681      23.182 -21.117 -55.083  1.00  0.00
ATOM   3561  CEM CEM Y1682     -44.029 -65.126  62.925  1.00  0.00
ATOM   3562  CEN CEN Y1683      89.004 -81.004 -83.983  1.00  0.00
ATOM   3563  CEO CEO Y1684      75.928 -83.273 -26.773  1.00  0.00
ATOM   3564  CEP CEP Y1685     -82.756 -58.157  20.283  1.00  0.00
ATOM   3565  CEQ CEQ Y1686      23.990  68.019 -49.468  1.00  0.00
ATOM   3566  CER CER Y1687      85.483  80.016 -13.648  1.00  0.00
ATOM   3567  CES CES Y1688     -34.800  35.528  30.554  1.00  0.00
ATOM   3568  CET CET Y1689     -78.395 -51.901  66.241  1.00  0.00
ATOM   3569  CEU CEU Y1690     -36.324 -29.132  69.951  1.00  0.00
ATOM   3570  CEV CEV Y1691      31.876  19.627  10.807  1.00  0.00
ATOM   3571  CEW CEW Y1692       1.231 -82.765  45.781  1.00  0.00
ATOM   3572  CEX CEX Y1693      44.671 -38.802 -80.042  1.00  0.00
ATOM   3573  CEY CEY Y1694       2.627 -50.304 -77.942  1.00  0.00
ATOM   3574  CEZ CEZ Y1695      65.129   6.529  57.445  1.00  0.00
ATOM   3575  CFA CFA Y1696      16.916 -51.909 -11.452  1.00  0.00
ATOM   3576  CFB CFB Y1697      81.237  33.746  48.860  1.00  0.00
ATOM   3577  CFC CFC Y1698     -65.914  80.891  40.348  1.00  0.00
ATOM   3578  CFD CFD Y1699      58.822  -2.785 -84.997  1.00  0.00
ATOM   3579  CFE CFE Y1700      64.857 -71.256  59.788  1.00  0.00
ATOM   3580  CFF CFF Y1701       4.819  16.984 -13.354  1.00  0.00
ATOM   3581  CFG CFG Y1702     -80.118  57.197  67.062  1.00  0.00
ATOM   3582  CFH CFH Y1703     -55.487  63.005 -23.921  1.00  0.00
ATOM   3583  CFI CFI Y1704      24.768  62.840  87.006  1.00  0.00
ATOM   3584  CFJ CFJ Y1705      -4.544  51.130 -17.574  1.00  0.00
ATOM   3585  CFK CFK Y1706     -41.498 -38.568 -54.980  1.00  0.00
ATOM   3586  CFL CFL Y1707      80.982  72.857 -51.691  1.00  0.00
ATOM   3587  CFM CFM Y1708     -55.436 -39.852  49.182  1.00  0.00
ATOM   3588  CFN CFN Y1709     -82.920 -84.884 -44.695  1.00  0.00
ATOM   3589  CFO CFO Y1710      40.970 -83.357  80.567  1.00  0.00
ATOM   3590  CFP CFP Y1711      79.004   2.734   6.278  1.00  0.00
ATOM   3591  CFQ CFQ Y1712      29.351 -63.649 -23.847  1.00  0.00
ATOM   3592  CFR CFR Y1713     -22.889 -12.642 -20.125  1.00  0.00
ATOM   3593  CFS CFS Y1714     -81.611 -43.173 -32.751  1.00  0.00
ATOM   3594  CFT CFT Y1715     -41.947   2.606 -38.521  1.00  0.00
ATOM   3595  CFU CFU Y1716      22.056 -89.720 -83.285  1.00  0.00
ATOM   3596  CFV CFV Y1717      58.542 -14.451 -20.516  1.00  0.00
ATOM   3597  CFW CFW Y1718      35.530  52.218 -32.048  1.00  0.00
ATOM   3598  CFX CFX Y1719      79.576  -1.060 -72.988  1.00  0.00
ATOM   3599  CFY CFY Y1720       1.119 -88.543   2.533  1.00  0.00
ATOM   3600  CFZ CFZ Y1721     -27.323  21.450  60.627  1.00  0.00
ATOM   3601  CGA CGA Y1722      85.315 -14.341 -43.520  1.00  0.00
ATOM   3602  CGB CGB Y1723      47.614 -86.473 -22.505  1.00  0.00
ATOM   3603  CGC CGC Y1724      84.317 -13.268  39.618  1.00  0.00
ATOM   3604  CGD CGD Y1725     -16.697 -50.637  -3.483  1.00  0.00
ATOM   3605  CGE CGE Y1726      71.744  76.505   3.935  1.00  0.00
ATOM   3606  CGF CGF Y1727      12.395 -85.077 -46.135  1.00  0.00
ATOM   3607  CGG CGG Y1728      60.964  28.536 -58.974  1.00  0.00
ATOM   3608  CGH CGH Y1729      43.350  66.570  36.285  1.00  0.00
ATOM   3609  CGI CGI Y1730     -58.224 -83.056 -53.106  1.00  0.00
ATOM   3610  CGJ CGJ Y1731      82.664  11.167  32.609  1.00  0.00
ATOM   3611  CGK CGK Y1732     -67.186 -71.937 -68.517  1.00  0.00
ATOM   3612  CGL CGL Y1733     -19.753  22.584  -3.567  1.00  0.00
ATOM   3613  CGM CGM Y1734      83.382 -72.398  10.610  1.00  0.00
ATOM   3614  CGN CGN Y1735      -9.233  -9.819 -28.942  1.00  0.00
ATOM   3615  CGO CGO Y1736      59.837  19.013 -30.466  1.00  0.00
ATOM   3616  CGP CGP Y1737      -5.732 -18.317  88.304  1.00  0.00
ATOM   3617  CGQ CGQ Y1738      36.686 -78.715 -19.426  1.00  0.00
ATOM   3618  CGR CGR Y1739     -49.746  47.147 -42.854  1.00  0.00
ATOM   3619  CGS CGS Y1740      -8.419  -6.022  25.097  1.00  0.00
ATOM   3620  CGT CGT Y1741     -27.215 -85.951  43.963  1.00  0.00
ATOM   3621  CGU CGU Y1742      27.642 -43.359 -14.110  1.00  0.00
ATOM   3622  CGV CGV Y1743     -45.740 -38.035 -75.635  1.00  0.00
ATOM   3623  CGW CGW Y1744     -34.460 -21.780 -83.340  1.00  0.00
ATOM   3624  CGX CGX Y1745      -9.522  59.570  64.689  1.00  0.00
ATOM   3625  CGY CGY Y1746       3.443 -72.761  -0.047  1.00  0.00
ATOM   3626  CGZ CGZ Y1747      87.173  29.576  10.759  1.00  0.00
ATOM   3627  CHA CHA Y1748     -31.097  40.638  13.256  1.00  0.00
ATOM   3628  CHB CHB Y1749      -2.940  68.274   0.724  1.00  0.00
ATOM   3629  CHC CHC Y1750      15.770 -29.757 -14.254  1.00  0.00
ATOM   3630  CHD CHD Y1751      86.911 -20.570  16.786  1.00  0.00
ATOM   3631  CHE CHE Y1752     -54.641  37.625  82.583  1.00  0.00
ATOM   3632  CHF CHF Y1753      29.714  83.653  -3.129  1.00  0.00
ATOM   3633  CHG CHG Y1754      35.115 -50.267 -32.274  1.00  0.00
ATOM   3634  CHH CHH Y1755      66.575 -25.141 -31.530  1.00  0.00
ATOM   3635  CHI CHI Y1756       8.000  -7.154  59.976  1.00  0.00
ATOM   3636  CHJ CHJ Y1757      74.232  13.170   2.112  1.00  0.00
ATOM   3637  CHK CHK Y1758     -35.392  22.156   0.247  1.00  0.00
ATOM   3638  CHL CHL Y1759      63.171  23.257   9.004  1.00  0.00
ATOM   3639  CHM CHM Y1760     -77.874 -90.131  -6.525  1.00  0.00
ATOM   3640  CHN CHN Y1761      86.751 -31.311   8.941  1.00  0.00
ATOM   3641  CHO CHO Y1762     -26.565  22.732 -69.618  1.00  0.00
ATOM   3642  CHP CHP Y1763     -45.168  -4.711 -70.123  1.00  0.00
ATOM   3643  CHQ CHQ Y1764      85.638   3.764  73.546  1.00  0.00
ATOM   3644  CHR CHR Y1765      42.811 -82.206 -65.638  1.00  0.00
ATOM   3645  CHS CHS Y1766     -56.188 -87.093 -74.443  1.00  0.00
ATOM   3646  CHT CHT Y1767     -32.056 -90.306  81.993  1.00  0.00
ATOM   3647  CHU CHU Y1768     -58.017 -85.154 -20.986  1.00  0.00
ATOM   3648  CHV CHV Y1769     -51.546  70.015 -42.598  1.00  0.00
ATOM   3649  CHW CHW Y1770      86.156 -80.939  88.077  1.00  0.00
ATOM   3650  CHX CHX Y1771      51.181  46.754  68.673  1.00  0.00
ATOM   3651  CHY CHY Y1772     -83.492  -3.929  22.576  1.00  0.00
ATOM   3652  CHZ CHZ Y1773      69.089  47.315  55.038  1.00  0.00
ATOM   3653  CIA CIA Y1774       2.592  61.050 -86.542  1.00  0.00
ATOM   3654  CIB CIB Y1775     -10.835 -34.141  39.372  1.00  0.00
ATOM   3655  CIC CIC Y1776     -21.868 -53.969 -24.491  1.00  0.00
ATOM   3656  CID CID Y1777     -61.223 -28.372 -81.888  1.00  0.00
ATOM   3657  CIE CIE Y1778     -75.278  30.958  84.369  1.00  0.00
ATOM   3658  CIF CIF Y1779      24.700 -85.422  40.941  1.00  0.00
ATOM   3659  CIG CIG Y1780       5.868 -63.043 -85.352  1.00  0.00
ATOM   3660  CIH CIH Y1781     -55.054 -19.839 -55.648  1.00  0.00
ATOM   3661  CII CII Y1782      79.093  57.891 -85.098  1.00  0.00
ATOM   3662  CIJ CIJ Y1783     -79.011 -32.369 -39.118  1.00  0.00
ATOM   3663  CIK CIK Y1784      -2.839 -26.437  51.597  1.00  0.00
ATOM   3664  CIL CIL Y1785      87.495 -88.229   1.740  1.00  0.00
ATOM   3665  CIM CIM Y1786      47.731  -3.723 -40.998  1.00  0.00
ATOM   3666  CIN CIN Y1787     -63.791  82.695  88.038  1.00  0.00
ATOM   3667  CIO CIO Y1788      53.341  78.214  71.285  1.00  0.00
ATOM   3668  CIP CIP Y1789      40.709 -57.438 -17.586  1.00  0.00
ATOM   3669  CIQ CIQ Y1790      60.756 -45.362  88.775  1.00  0.00
ATOM   3670  CIR CIR Y1791     -40.519  46.049  27.970  1.00  0.00
ATOM   3671  CIS CIS Y1792     -35.358  35.480  65.372  1.00  0.00
ATOM   3672  CIT CIT Y1793      49.107 -25.041  63.788  1.00  0.00
ATOM   3673  CIU CIU Y1794      84.143 -89.448 -73.392  1.00  0.00
ATOM   3674  CIV CIV Y1795      17.933  20.775 -37.241  1.00  0.00
ATOM   3675  CIW CIW Y1796      36.160  82.300  33.168  1.00  0.00
ATOM   3676  CIX CIX Y1797      -6.245 -28.668  72.434  1.00  0.00
ATOM   3677  CIY CIY Y1798      59.737  81.987  16.451  1.00  0.00
ATOM   3678  CIZ CIZ Y1799      45.512  39.122  -5.239  1.00  0.00
ATOM   3679  CJA CJA Y1800      57.328  81.423 -67.657  1.00  0.00
ATOM   3680  CJB CJB Y1801      48.481  31.021  51.194  1.00  0.00
ATOM   3681  CJC CJC Y1802      47.690  53.225 -44.395  1.00  0.00
ATOM   3682  CJD CJD Y1803     -77.697  56.066  50.334  1.00  0.00
ATOM   3683  CJE CJE Y1804     -57.407 -86.911  29.459  1.00  0.00
ATOM   3684  CJF CJF Y1805      44.032  41.108  58.978  1.00  0.00
ATOM   3685  CJG CJG Y1806     -77.497  69.808 -36.003  1.00  0.00
ATOM   3686  CJH CJH Y1807      87.353 -65.922  -3.506  1.00  0.00
ATOM   3687  CJI CJI Y1808      -3.273 -61.298  52.400  1.00  0.00
ATOM   3688  CJJ CJJ Y1809      67.409 -45.045  77.745  1.00  0.00
ATOM   3689  CJK CJK Y1810      -4.392 -89.180  85.736  1.00  0.00
ATOM   3690  CJL CJL Y1811     -79.391 -80.443  75.721  1.00  0.00
ATOM   3691  CJM CJM Y1812      54.781  -9.280  -5.359  1.00  0.00
ATOM   3692  CJN CJN Y1813     -42.362  54.256 -85.222  1.00  0.00
ATOM   3693  CJO CJO Y1814      46.176  57.101  48.456  1.00  0.00
ATOM   3694  CJP CJP Y1815       2.975  63.328  62.017  1.00  0.00
ATOM   3695  CJQ CJQ Y1816     -18.226 -54.009 -74.966  1.00  0.00
ATOM   3696  CJR CJR Y1817     -79.829  83.165  54.067  1.00  0.00
ATOM   3697  CJS CJS Y1818     -85.853 -42.357 -55.001  1.00  0.00
ATOM   3698  CJT CJT Y1819     -55.563  29.682 -83.103  1.00  0.00
ATOM   3699  CJU CJU Y1820      23.748 -48.368 -59.342  1.00  0.00
ATOM   3700  CJV CJV Y1821     -33.126  78.973 -50.517  1.00  0.00
ATOM   3701  CJW CJW Y1822     -38.409  18.888 -27.883  1.00  0.00
ATOM   3702  CJX CJX Y1823     -44.731 -80.015 -20.102  1.00  0.00
ATOM   3703  CJY CJY Y1824      52.880 -65.038  25.292  1.00  0.00
ATOM   3704  CJZ CJZ Y1825     -83.789  67.873 -25.112  1.00  0.00
ATOM   3705  CKA CKA Y1826      19.961   4.292 -86.803  1.00  0.00
ATOM   3706  CKB CKB Y1827       8.830  78.874  37.462  1.00  0.00
ATOM   3707  CKC CKC Y1828      90.254 -69.735 -66.697  1.00  0.00
ATOM   3708  CKD CKD Y1829      70.010  52.768  86.003  1.00  0.00
ATOM   3709  CKE CKE Y1830     -44.242 -12.757  81.230  1.00  0.00
ATOM   3710  CKF CKF Y1831      80.950  63.283 -70.847  1.00  0.00
ATOM   3711  CKG CKG Y1832      76.729  43.878  -0.260  1.00  0.00
ATOM   3712  CKH CKH Y1833     -32.839   1.697  83.481  1.00  0.00
ATOM   3713  CKI CKI Y1834     -27.588 -62.244  78.558  1.00  0.00
ATOM   3714  CKJ CKJ Y1835      80.378  80.049  87.426  1.00  0.00
ATOM   3715  CKK CKK Y1836     -55.283  52.962  38.096  1.00  0.00
ATOM   3716  CKL CKL Y1837      53.008 -51.362 -61.226  1.00  0.00
ATOM   3717  CKM CKM Y1838       8.600 -14.971  45.724  1.00  0.00
ATOM   3718  CKN CKN Y1839      67.482  12.086 -50.598  1.00  0.00
ATOM   3719  CKO CKO Y1840     -56.342 -58.164  38.281  1.00  0.00
ATOM   3720  CKP CKP Y1841      45.082  23.253   3.822  1.00  0.00
ATOM   3721  CKQ CKQ Y1842      30.399 -20.540  85.087  1.00  0.00
ATOM   3722  CKR CKR Y1843      18.792 -85.823  85.644  1.00  0.00
ATOM   3723  CKS CKS Y1844     -76.460  81.366 -30.586  1.00  0.00
ATOM   3724  CKT CKT Y1845      87.316  20.501  53.733  1.00  0.00
ATOM   3725  CKU CKU Y1846     -85.006  30.811   0.341  1.00  0.00
ATOM   3726  CKV CKV Y1847      32.936  26.037 -49.745  1.00  0.00
ATOM   3727  CKW CKW Y1848      74.287  39.662 -55.368  1.00  0.00
ATOM   3728  CKX CKX Y1849      -5.460 -72.954  57.948  1.00  0.00
ATOM   3729  CKY CKY Y1850      57.596 -44.183 -12.501  1.00  0.00
ATOM   3730  CKZ CKZ Y1851     -30.566  83.968  86.073  1.00  0.00
ATOM   3731  CLA CLA Y1852     -84.661  45.180  57.156  1.00  0.00
ATOM   3732  CLB CLB Y1853      49.574 -79.797  -8.733  1.00  0.00
ATOM   3733  CLC CLC Y1854     -54.332 -69.941  27.773  1.00  0.00
ATOM   3734  CLD CLD Y1855      30.812  71.350 -35.014  1.00  0.00
ATOM   3735  CLE CLE Y1856      31.922 -26.839  60.294  1.00  0.00
ATOM   3736  CLF CLF Y1857     -38.440  -7.395 -48.425  1.00  0.00
ATOM   3737  CLG CLG Y1858      31.918  -6.635 -83.224  1.00  0.00
ATOM   3738  CLH CLH Y1859     -82.121   6.987  -2.016  1.00  0.00
ATOM   3739  CLI CLI Y1860      43.382  84.242  76.260  1.00  0.00
ATOM   3740  CLJ CLJ Y1861     -15.027 -45.376  65.394  1.00  0.00
ATOM   3741  CLK CLK Y1862      25.582  80.095 -56.977  1.00  0.00
ATOM   3742  CLL CLL Y1863     -57.577  31.781  -7.798  1.00  0.00
ATOM   3743  CLM CLM Y1864     -47.507  84.082  12.738  1.00  0.00
ATOM   3744  CLN CLN Y1865     -65.171  14.829 -14.634  1.00  0.00
ATOM   3745  CLO CLO Y1866     -84.007  14.114  84.571  1.00  0.00
ATOM   3746  CLP CLP Y1867     -73.807 -68.112  35.052  1.00  0.00
ATOM   3747  CLQ CLQ Y1868       3.211  10.265 -32.578  1.00  0.00
ATOM   3748  CLR CLR Y1869      89.515 -60.255 -59.676  1.00  0.00
ATOM   3749  CLS CLS Y1870      -8.453 -63.538  65.851  1.00  0.00
ATOM   3750  CLT CLT Y1871     -25.782  -9.717 -31.295  1.00  0.00
ATOM   3751  CLU CLU Y1872      85.802 -90.529  28.616  1.00  0.00
ATOM   3752  CLV CLV Y1873      44.928  69.960 -86.556  1.00  0.00
ATOM   3753  CLW CLW Y1874      68.766  45.280 -85.509  1.00  0.00
ATOM   3754  CLX CLX Y1875      -1.535 -48.804  89.252  1.00  0.00
ATOM   3755  CLY CLY Y1876     -22.657  63.613 -22.543  1.00  0.00
ATOM   3756  CLZ CLZ Y1877      89.207  52.955 -77.562  1.00  0.00
ATOM   3757  CMA CMA Y1878     -65.140 -89.077   1.511  1.00  0.00
ATOM   3758  CMB CMB Y1879     -24.955 -38.105 -29.776  1.00  0.00
ATOM   3759  CMC CMC Y1880     -83.206  82.357  42.350  1.00  0.00
ATOM   3760  CMD CMD Y1881     -45.285 -42.877  -9.758  1.00  0.00
ATOM   3761  CME CME Y1882      46.014 -88.821 -79.957  1.00  0.00
ATOM   3762  CMF CMF Y1883     -13.857 -88.119   3.052  1.00  0.00
ATOM   3763  CMG CMG Y1884     -40.097  19.101 -48.636  1.00  0.00
ATOM   3764  CMH CMH Y1885      75.817 -67.097 -85.972  1.00  0.00
ATOM   3765  CMI CMI Y1886      27.467 -19.093 -43.742  1.00  0.00
ATOM   3766  CMJ CMJ Y1887     -17.858 -89.960  59.955  1.00  0.00
ATOM   3767  CMK CMK Y1888      33.954  72.035 -78.998  1.00  0.00
ATOM   3768  CML CML Y1889     -61.502 -47.599  59.189  1.00  0.00
ATOM   3769  CMM CMM Y1890      46.263 -47.569 -20.624  1.00  0.00
ATOM   3770  CMN CMN Y1891      34.207 -23.849  46.460  1.00  0.00
ATOM   3771  CMO CMO Y1892      84.120  19.809 -54.717  1.00  0.00
ATOM   3772  CMP CMP Y1893      17.592   6.466 -44.101  1.00  0.00
ATOM   3773  CMQ CMQ Y1894     -14.921  31.978  54.595  1.00  0.00
ATOM   3774  CMR CMR Y1895      13.768 -16.623 -19.314  1.00  0.00
ATOM   3775  CMS CMS Y1896      55.995  19.765  43.764  1.00  0.00
ATOM   3776  CMT CMT Y1897     -64.817  34.402 -35.599  1.00  0.00
ATOM   3777  CMU CMU Y1898      27.981  79.890  25.250  1.00  0.00
ATOM   3778  CMV CMV Y1899     -25.021  -2.474 -46.575  1.00  0.00
ATOM   3779  CMW CMW Y1900     -38.575 -43.180  37.502  1.00  0.00
ATOM   3780  CMX CMX Y1901      35.373 -54.793 -45.903  1.00  0.00
ATOM   3781  CMY CMY Y1902      57.203  36.546   2.336  1.00  0.00
ATOM   3782  CMZ CMZ Y1903       8.520  78.275 -54.136  1.00  0.00
ATOM   3783  CNA CNA Y1904      46.191 -11.508 -55.411  1.00  0.00
ATOM   3784  CNB CNB Y1905     -18.697  46.623  68.176  1.00  0.00
ATOM   3785  CNC CNC Y1906     -83.921  28.055  70.375  1.00  0.00
ATOM   3786  CND CND Y1907      82.989 -66.141 -42.380  1.00  0.00
ATOM   3787  CNE CNE Y1908      50.836 -73.999  50.436  1.00  0.00
ATOM   3788  CNF CNF Y1909     -75.364 -39.403 -48.554  1.00  0.00
ATOM   3789  CNG CNG Y1910     -31.417  38.741 -25.492  1.00  0.00
ATOM   3790  CNH CNH Y1911      23.723  77.259  83.706  1.00  0.00
ATOM   3791  CNI CNI Y1912     -37.910 -77.558  36.460  1.00  0.00
ATOM   3792  CNJ CNJ Y1913      -8.387 -66.590  26.682  1.00  0.00
ATOM   3793  CNK CNK Y1914      32.525 -85.272 -33.492  1.00  0.00
ATOM   3794  CNL CNL Y1915      44.214   9.425  33.234  1.00  0.00
ATOM   3795  CNM CNM Y1916      65.251 -66.894  47.267  1.00  0.00
ATOM   3796  CNN CNN Y1917     -63.018  44.777  -6.462  1.00  0.00
ATOM   3797  CNO CNO Y1918      70.186 -59.559  88.809  1.00  0.00
ATOM   3798  CNP CNP Y1919      58.076  20.845 -71.922  1.00  0.00
ATOM   3799  CNQ CNQ Y1920     -85.023   5.305 -62.815  1.00  0.00
ATOM   3800  CNR CNR Y1921     -48.859 -61.643  -8.410  1.00  0.00
ATOM   3801  CNS CNS Y1922     -69.004 -42.312 -33.142  1.00  0.00
ATOM   3802  CNT CNT Y1923     -17.926 -17.359 -78.994  1.00  0.00
ATOM   3803  CNU CNU Y1924     -44.945  63.965  51.401  1.00  0.00
ATOM   3804  CNV CNV Y1925     -65.169 -36.449  83.268  1.00  0.00
ATOM   3805  CNW CNW Y1926     -32.350 -37.627 -84.725  1.00  0.00
ATOM   3806  CNX CNX Y1927      18.921 -61.019  86.907  1.00  0.00
ATOM   3807  CNY CNY Y1928      70.148  10.952 -86.584  1.00  0.00
ATOM   3808  CNZ CNZ Y1929      34.556  79.763  12.592  1.00  0.00
ATOM   3809  COA COA Y1930     -70.615 -84.803 -84.888  1.00  0.00
ATOM   3810  COB COB Y1931      65.972 -16.841 -85.537  1.00  0.00
ATOM   3811  COC COC Y1932       9.322 -39.472 -75.537  1.00  0.00
ATOM   3812  COD COD Y1933     -29.026  -6.826 -61.939  1.00  0.00
ATOM   3813  COE COE Y1934      51.475 -41.113 -45.733  1.00  0.00
ATOM   3814  COF COF Y1935      84.533  44.171   8.686  1.00  0.00
ATOM   3815  COG COG Y1936     -50.982 -70.404 -30.233  1.00  0.00
ATOM   3816  COH COH Y1937     -60.334 -52.902 -35.774  1.00  0.00
ATOM   3817  COI COI Y1938     -52.999  80.654 -50.044  1.00  0.00
ATOM   3818  COJ COJ Y1939      39.543  68.394  88.959  1.00  0.00
ATOM   3819  COK COK Y1940      26.736  85.179  61.263  1.00  0.00
ATOM   3820  COL COL Y1941      48.907  17.674 -47.413  1.00  0.00
ATOM   3821  COM COM Y1942     -18.145  41.891 -60.820  1.00  0.00
ATOM   3822  CON CON Y1943      31.283 -61.145 -59.674  1.00  0.00
ATOM   3823  COO COO Y1944      26.669 -37.280 -80.539  1.00  0.00
ATOM   3824  COP COP Y1945     -22.734  85.439 -30.369  1.00  0.00
ATOM   3825  COQ COQ Y1946      74.579 -37.850 -17.872  1.00  0.00
ATOM   3826  COR COR Y1947       3.768  63.785 -53.963  1.00  0.00
ATOM   3827  COS COS Y1948     -16.869  50.996  57.101  1.00  0.00
ATOM   3828  COT COT Y1949     -82.374  51.385  28.333  1.00  0.00
ATOM   3829  COU COU Y1950      87.009 -35.738  89.236  1.00  0.00
ATOM   3830  COV COV Y1951      23.740  35.408 -51.049  1.00  0.00
ATOM   3831  COW COW Y1952      65.714 -57.318  24.476  1.00  0.00
ATOM   3832  COX COX Y1953       1.679 -74.869  22.600  1.00  0.00
ATOM   3833  COY COY Y1954      61.880 -41.147  40.841  1.00  0.00
ATOM   3834  COZ COZ Y1955      15.123  27.104 -10.125  1.00  0.00
ATOM   3835  CPA CPA Y1956     -13.635 -41.135 -41.680  1.00  0.00
ATOM   3836  CPB CPB Y1957     -16.371 -71.212  86.328  1.00  0.00
ATOM   3837  CPC CPC Y1958     -68.074   7.815 -33.017  1.00  0.00
ATOM   3838  CPD CPD Y1959       1.998  76.361 -78.052  1.00  0.00
ATOM   3839  CPE CPE Y1960      69.949 -48.877 -32.701  1.00  0.00
ATOM   3840  CPF CPF Y1961      -0.726  -4.995  88.473  1.00  0.00
ATOM   3841  CPG CPG Y1962      67.080  15.679 -65.866  1.00  0.00
ATOM   3842  CPH CPH Y1963     -62.217  51.616  59.288  1.00  0.00
ATOM   3843  CPI CPI Y1964     -58.592  82.286 -78.924  1.00  0.00
ATOM   3844  CPJ CPJ Y1965      12.864  63.498 -20.648  1.00  0.00
ATOM   3845  CPK CPK Y1966     -47.292   6.895 -22.572  1.00  0.00
ATOM   3846  CPL CPL Y1967     -27.419  32.026 -65.468  1.00  0.00
ATOM   3847  CPM CPM Y1968     -44.618 -32.191  42.775  1.00  0.00
ATOM   3848  CPN CPN Y1969     -79.436 -65.618 -30.063  1.00  0.00
ATOM   3849  CPO CPO Y1970       6.137  -7.171 -27.706  1.00  0.00
ATOM   3850  CPP CPP Z1971      62.621  53.464  62.119  1.00  0.00
ATOM   3851  CPQ CPQ Z1972       3.123  69.182 -59.825  1.00  0.00
ATOM   3852  CPR CPR Z1973     -15.923 -35.906  75.613  1.00  0.00
ATOM   3853  CPS CPS Z1974      36.997  29.024 -18.379  1.00  0.00
ATOM   3854  CPT CPT Z1975      64.399  44.413  -6.430  1.00  0.00
ATOM   3855  CPU CPU Z1976     -58.200  26.027 -37.118  1.00  0.00
ATOM   3856  CPV CPV Z1977      15.961  67.723  22.898  1.00  0.00
ATOM   3857  CPW CPW Z1978     -35.894  28.473  65.965  1.00  0.00
ATOM   3858  CPX CPX Z1979      32.345 -45.049   2.634  1.00  0.00
ATOM   3859  CPY CPY Z1980      43.098  -4.543 -34.328  1.00  0.00
ATOM   3860  CPZ CPZ Z1981     -30.766   8.482 -40.947  1.00  0.00
ATOM   3861  CQA CQA Z1982      40.068 -13.326  28.312  1.00  0.00
ATOM   3862  CQB CQB Z1983     -50.708  56.011 -55.405  1.00  0.00
ATOM   3863  CQC CQC Z1984       4.271 -29.834 -54.424  1.00  0.00
ATOM   3864  CQD CQD Z1985     -66.099 -21.015  -7.367  1.00  0.00
ATOM   3865  CQE CQE Z1986      10.864  23.648  72.101  1.00  0.00
ATOM   3866  CQF CQF Z1987      55.711 -22.136 -36.273  1.00  0.00
ATOM   3867  CQG CQG Z1988     -50.876  66.387  -0.771  1.00  0.00
ATOM   3868  CQH CQH Z1989     -48.560 -75.610  66.434  1.00  0.00
ATOM   3869  CQI CQI Z1990      -8.781  -6.593 -76.203  1.00  0.00
ATOM   3870  CQJ CQJ Z1991      70.455 -43.866  25.668  1.00  0.00
ATOM   3871  CQK CQK Z1992      38.354 -51.529  -8.025  1.00  0.00
ATOM   3872  CQL CQL Z1993      33.222  39.144  22.118  1.00  0.00
ATOM   3873  CQM CQM Z1994     -22.327   6.897  73.553  1.00  0.00
ATOM   3874  CQN CQN Z1995     -67.158 -43.095  49.424  1.00  0.00
ATOM   3875  CQO CQO Z1996      77.312  -3.668  -3.407  1.00  0.00
ATOM   3876  CQP CQP Z1997      15.181  -8.015  74.097  1.00  0.00
ATOM   3877  CQQ CQQ Z1998      23.821 -77.025 -53.455  1.00  0.00
ATOM   3878  CQR CQR Z1999      63.824 -40.365  -8.017  1.00  0.00
ATOM   3879  CQS CQS Z2000     -25.859  60.156  82.543  1.00  0.00
ATOM   3880  CQT CQT Z2001      76.615  -4.205  75.907  1.00  0.00
ATOM   3881  CQU CQU Z2002      46.742 -25.379  60.010  1.00  0.00
ATOM   3882  CQV CQV Z2003     -20.350  21.356  71.564  1.00  0.00
ATOM   3883  CQW CQW Z2004      -0.520 -69.730  13.549  1.00  0.00
ATOM   3884  CQX CQX Z2005      78.289  71.090  35.479  1.00  0.00
ATOM   3885  CQY CQY Z2006      46.300  78.724  -2.699  1.00  0.00
ATOM   3886  CQZ CQZ Z2007     -58.401 -63.865 -50.804  1.00  0.00
ATOM   3887  CRA CRA Z2008     -27.164  39.674  51.492  1.00  0.00
ATOM   3888  CRB CRB Z2009      50.184  53.735  49.401  1.00  0.00
ATOM   3889  CRC CRC Z2010      55.802 -65.745 -40.640  1.00  0.00
ATOM   3890  CRD CRD Z2011     -34.133 -64.539  -6.016  1.00  0.00
ATOM   3891  CRE CRE Z2012       5.102 -31.159  29.269  1.00  0.00
ATOM   3892  CRF CRF Z2013     -26.483 -19.571 -19.842  1.00  0.00
ATOM   3893  CRG CRG Z2014      74.874  73.010  -1.917  1.00  0.00
ATOM   3894  CRH CRH Z2015      49.179 -27.073 -47.212  1.00  0.00
ATOM   3895  CRI CRI Z2016      66.379  34.732  20.344  1.00  0.00
ATOM   3896  CRJ CRJ Z2017     -55.343  15.301 -66.362  1.00  0.00
ATOM   3897  CRK CRK Z2018      68.550   2.757 -27.920  1.00  0.00
ATOM   3898  CRL CRL Z2019     -27.454 -57.232 -46.777  1.00  0.00
ATOM   3899  CRM CRM Z2020      25.373 -59.827  58.847  1.00  0.00
ATOM   3900  CRN CRN Z2021       3.701  21.758 -50.353  1.00  0.00
ATOM   3901  CRO CRO Z2022      68.656  52.762 -69.475  1.00  0.00
ATOM   3902  CRP CRP Z2023     -10.734  48.663  76.505  1.00  0.00
ATOM   3903  CRQ CRQ Z2024      50.059 -78.426  19.370  1.00  0.00
ATOM   3904  CRR CRR Z2025      27.081 -37.993 -39.788  1.00  0.00
ATOM   3905  CRS CRS Z2026     -12.069 -50.991 -10.414  1.00  0.00
ATOM   3906  CRT CRT Z2027     -18.757 -39.436  29.555  1.00  0.00
ATOM   3907  CRU CRU Z2028     -47.658 -35.967 -32.022  1.00  0.00
ATOM   3908  CRV CRV Z2029     -18.019 -64.708 -80.422  1.00  0.00
ATOM   3909  CRW CRW Z2030      38.052  -3.472 -68.037  1.00  0.00
ATOM   3910  CRX CRX Z2031     -17.689  38.991 -62.806  1.00  0.00
ATOM   3911  CRY CRY Z2032     -58.830 -49.218  25.948  1.00  0.00
ATOM   3912  CRZ CRZ Z2033      52.136  17.520  78.018  1.00  0.00
ATOM   3913  CSA CSA Z2034      -9.413  16.284  -9.843  1.00  0.00
ATOM   3914  CSB CSB Z2035     -53.818  16.792  36.894  1.00  0.00
ATOM   3915  CSC CSC Z2036      80.225 -21.033 -35.758  1.00  0.00
ATOM   3916  CSD CSD Z2037      -5.322 -50.791 -70.415  1.00  0.00
ATOM   3917  CSE CSE Z2038      58.733 -26.102  80.268  1.00  0.00
ATOM   3918  CSF CSF Z2039      62.469  17.851 -71.720  1.00  0.00
ATOM   3919  CSG CSG Z2040     -57.132  52.407  38.974  1.00  0.00
ATOM   3920  CSH CSH Z2041     -62.533 -22.608  62.934  1.00  0.00
ATOM   3921  CSI CSI Z2042      -2.828  25.144 -78.761  1.00  0.00
ATOM   3922  CSJ CSJ Z2043     -29.125 -65.010  32.607  1.00  0.00
ATOM   3923  CSK CSK Z2044     -35.621 -86.147 -34.262  1.00  0.00
ATOM   3924  CSL CSL Z2045      43.885  -0.638  69.342  1.00  0.00
ATOM   3925  CSM CSM Z2046     -70.084 -20.531  22.340  1.00  0.00
ATOM   3926  CSN CSN Z2047      -1.502   7.008  28.396  1.00  0.00
ATOM   3927  CSO CSO Z2048      76.552 -80.533  19.225  1.00  0.00
ATOM   3928  CSP CSP Z2049      64.951 -20.758 -70.464  1.00  0.00
ATOM   3929  CSQ CSQ Z2050     -16.951  71.261 -42.600  1.00  0.00
ATOM   3930  CSR CSR Z2051      70.869  60.436  17.250  1.00  0.00
ATOM   3931  CSS CSS Z2052     -65.515 -30.236  42.239  1.00  0.00
ATOM   3932  CST CST Z2053     -47.108 -49.136 -75.914  1.00  0.00
ATOM   3933  CSU CSU Z2054     -45.899   9.823  56.403  1.00  0.00
ATOM   3934  CSV CSV Z2055     -49.368 -78.247   8.374  1.00  0.00
ATOM   3935  CSW CSW Z2056     -73.672  69.003  64.159  1.00  0.00
ATOM   3936  CSX CSX Z2057      82.370 -21.136  27.873  1.00  0.00
ATOM   3937  CSY CSY Z2058      22.824  50.137 -78.780  1.00  0.00
ATOM   3938  CSZ CSZ Z2059      15.684 -29.834  52.111  1.00  0.00
ATOM   3939  CTA CTA Z2060      23.559  21.736  42.922  1.00  0.00
ATOM   3940  CTB CTB Z2061      43.834 -69.545 -17.809  1.00  0.00
ATOM   3941  CTC CTC Z2062      -8.698 -56.944 -35.677  1.00  0.00
ATOM   3942  CTD CTD Z2063     -79.292  36.888 -35.080  1.00  0.00
ATOM   3943  CTE CTE Z2064     -10.853  23.991  50.263  1.00  0.00
ATOM   3944  CTF CTF Z2065      76.943  33.347  62.271  1.00  0.00
ATOM   3945  CTG CTG Z2066     -69.704 -57.705   8.277  1.00  0.00
ATOM   3946  CTH CTH Z2067     -27.675 -20.645  18.213  1.00  0.00
ATOM   3947  CTI CTI Z2068      13.177  60.271  60.363  1.00  0.00
ATOM   3948  CTJ CTJ Z2069      56.746 -79.683 -65.179  1.00  0.00
ATOM   3949  CTK CTK Z2070      44.008  77.360  69.397  1.00  0.00
ATOM   3950  CTL CTL Z2071     -46.239 -22.441  80.344  1.00  0.00
ATOM   3951  CTM CTM Z2072     -43.491 -24.720  45.600  1.00  0.00
ATOM   3952  CTN CTN Z2073     -75.937  81.514  -7.174  1.00  0.00
ATOM   3953  CTO CTO Z2074     -32.805   4.848   3.695  1.00  0.00
ATOM   3954  CTP CTP Z2075     -38.599  42.873  10.656  1.00  0.00
ATOM   3955  CTQ CTQ Z2076     -65.127  17.943  72.233  1.00  0.00
ATOM   3956  CTR CTR Z2077     -40.742 -36.209   9.900  1.00  0.00
ATOM   3957  CTS CTS Z2078     -66.497  45.812 -80.277  1.00  0.00
ATOM   3958  CTT CTT Z2079      52.797  69.842 -37.134  1.00  0.00
ATOM   3959  CTU CTU Z2080      36.613 -76.414  86.689  1.00  0.00
ATOM   3960  CTV CTV Z2081     -54.314  -9.527  13.967  1.00  0.00
ATOM   3961  CTW CTW Z2082     -33.849 -48.542  25.271  1.00  0.00
ATOM   3962  CTX CTX Z2083     -50.250  -7.384 -57.507  1.00  0.00
ATOM   3963  CTY CTY Z2084      45.970  36.056  49.287  1.00  0.00
ATOM   3964  CTZ CTZ Z2085      45.695 -41.498  40.195  1.00  0.00
ATOM   3965  CUA CUA Z2086     -60.768  21.622 -83.311  1.00  0.00
ATOM   3966  CUB CUB Z2087      -2.514  -1.329 -42.868  1.00  0.00
ATOM   3967  CUC CUC Z2088     -22.539  79.398  20.781  1.00  0.00
ATOM   3968  CUD CUD Z2089      49.662 -18.802 -16.850  1.00  0.00
ATOM   3969  CUE CUE Z2090     -79.662  59.133 -29.666  1.00  0.00
ATOM   3970  CUF CUF Z2091     -58.793  18.706 -15.997  1.00  0.00
ATOM   3971  CUG CUG Z2092      -3.382  70.522 -31.036  1.00  0.00
ATOM   3972  CUH CUH Z2093      78.106  28.213 -48.669  1.00  0.00
ATOM   3973  CUI CUI Z2094      46.344 -57.683  89.331  1.00  0.00
ATOM   3974  CUJ CUJ Z2095     -16.722 -55.507  75.476  1.00  0.00
ATOM   3975  CUK CUK Z2096      50.926 -54.117 -66.148  1.00  0.00
ATOM   3976  CUL CUL Z2097     -81.993  11.865  84.629  1.00  0.00
ATOM   3977  CUM CUM Z2098      18.938  49.439 -20.830  1.00  0.00
ATOM   3978  CUN CUN Z2099     -73.120  33.168  -3.001  1.00  0.00
ATOM   3979  CUO CUO Z2100      61.029  40.097 -38.635  1.00  0.00
ATOM   3980  CUP CUP Z2101      63.762 -45.127  71.424  1.00  0.00
ATOM   3981  CUQ CUQ Z2102     -80.052 -20.698 -80.777  1.00  0.00
ATOM   3982  CUR CUR Z2103     -29.468 -41.370  54.085  1.00  0.00
ATOM   3983  CUS CUS Z2104      81.542  13.418  47.388  1.00  0.00
ATOM   3984  CUT CUT Z2105      57.081 -72.792  66.274  1.00  0.00
ATOM   3985  CUU CUU Z2106     -13.570  49.475   5.853  1.00  0.00
ATOM   3986  CUV CUV Z2107     -77.372 -10.324  31.025  1.00  0.00
ATOM   3987  CUW CUW Z2108      22.059 -15.405   8.482  1.00  0.00
ATOM   3988  CUX CUX Z2109     -17.817 -36.247 -30.889  1.00  0.00
ATOM   3989  CUY CUY Z2110      25.768 -41.575  83.394  1.00  0.00
ATOM   3990  CUZ CUZ Z2111      52.039   7.136  46.641  1.00  0.00
ATOM   3991  CVA CVA Z2112      33.268  29.703 -53.347  1.00  0.00
ATOM   3992  CVB CVB Z2113     -62.474  80.699  26.724  1.00  0.00
ATOM   3993  CVC CVC Z2114      80.289 -73.671  31.890  1.00  0.00
ATOM   3994  CVD CVD Z2115     -29.404 -48.392 -60.280  1.00  0.00
ATOM   3995  CVE CVE Z2116      87.630 -86.614  19.989  1.00  0.00
ATOM   3996  CVF CVF Z2117     -80.449 -31.405  66.510  1.00  0.00
ATOM   3997  CVG CVG Z2118     -18.032  12.170 -68.445  1.00  0.00
ATOM   3998  CVH CVH Z2119     -35.669  22.242  33.478  1.00  0.00
ATOM   3999  CVI CVI Z2120      -3.484  54.274 -16.794  1.00  0.00
ATOM   4000  CVJ CVJ Z2121      43.552 -18.845  78.695  1.00  0.00
ATOM   4001  CVK CVK Z2122      13.217 -30.523   7.491  1.00  0.00
ATOM   4002  CVL CVL Z2123     -61.337  48.480  76.119  1.00  0.00
ATOM   4003  CVM CVM Z2124     -21.629 -72.466  78.603  1.00  0.00
ATOM   4004  CVN CVN Z2125       8.471  50.014  86.012  1.00  0.00
ATOM   4005  CVO CVO Z2126     -77.168  22.292 -24.991  1.00  0.00
ATOM   4006  CVP CVP Z2127     -36.761 -57.275   8.486  1.00  0.00
ATOM   4007  CVQ CVQ Z2128     -40.081 -73.248 -22.606  1.00  0.00
ATOM   4008  CVR CVR Z2129     -32.638 -12.145  88.749  1.00  0.00
ATOM   4009  CVS CVS Z2130      13.661  26.808  14.971  1.00  0.00
ATOM   4010  CVT CVT Z2131      34.149  48.890  54.401  1.00  0.00
ATOM   4011  CVU CVU Z2132      25.610 -58.414  32.380  1.00  0.00
ATOM   4012  CVV CVV Z2133       3.534 -53.511 -56.833  1.00  0.00
ATOM   4013  CVW CVW Z2134      82.791  75.123  68.011  1.00  0.00
ATOM   4014  CVX CVX Z2135      71.184 -85.108   7.170  1.00  0.00
ATOM   4015  CVY CVY Z2136      75.332 -38.696 -62.197  1.00  0.00
ATOM   4016  CVZ CVZ Z2137      36.213 -81.685  54.128  1.00  0.00
ATOM   4017  CWA CWA Z2138      13.608 -43.613  64.299  1.00  0.00
ATOM   4018  CWB CWB Z2139      20.693 -42.845 -79.810  1.00  0.00
ATOM   4019  CWC CWC Z2140      32.026 -23.051 -60.142  1.00  0.00
ATOM   4020  CWD CWD Z2141      63.717 -62.991 -24.109  1.00  0.00
ATOM   4021  CWE CWE Z2142      81.664  49.788 -11.441  1.00  0.00
ATOM   4022  CWF CWF Z2143     -32.478  11.736 -73.530  1.00  0.00
ATOM   4023  CWG CWG Z2144      35.692 -84.245 -84.078  1.00  0.00
ATOM   4024  CWH CWH Z2145     -61.112 -63.268  42.859  1.00  0.00
ATOM   4025  CWI CWI Z2146       3.873  80.200  47.641  1.00  0.00
ATOM   4026  CWJ CWJ Z2147      32.925  60.216  76.468  1.00  0.00
ATOM   4027  CWK CWK Z2148      -1.508 -84.380  82.163  1.00  0.00
ATOM   4028  CWL CWL Z2149      -4.443 -80.915 -48.914  1.00  0.00
ATOM   4029  CWM CWM Z2150     -63.988   1.958  31.428  1.00  0.00
ATOM   4030  CWN CWN Z2151     -37.523 -87.435 -73.489  1.00  0.00
ATOM   4031  CWO CWO Z2152      71.214 -14.233  53.273  1.00  0.00
ATOM   4032  CWP CWP Z2153      70.913  70.331  85.637  1.00  0.00
ATOM   4033  CWQ CWQ Z2154      75.923 -83.893 -17.275  1.00  0.00
ATOM   4034  CWR CWR Z2155      64.572  57.313  43.303  1.00  0.00
ATOM   4035  CWS CWS Z2156     -76.241  21.418  17.024  1.00  0.00
ATOM   4036  CWT CWT Z2157      61.673  25.436  62.250  1.00  0.00
ATOM   4037  CWU CWU Z2158      86.706 -16.970  88.780  1.00  0.00
ATOM   4038  CWV CWV Z2159      -4.226   1.881  64.939  1.00  0.00
ATOM   4039  CWW CWW Z2160      -2.466 -15.474  57.181  1.00  0.00
ATOM   4040  CWX CWX Z2161     -15.610  63.937  -4.633  1.00  0.00
ATOM   4041  CWY CWY Z2162     -33.349  44.071 -77.980  1.00  0.00
ATOM   4042  CWZ CWZ Z2163     -58.225 -38.378 -60.141  1.00  0.00
ATOM   4043  CXA CXA Z2164     -49.591  71.345 -80.745  1.00  0.00
ATOM   4044  CXB CXB Z2165     -79.702  29.262 -78.188  1.00  0.00
ATOM   4045  CXC CXC Z2166      85.184  24.719 -33.624  1.00  0.00
ATOM   4046  CXD CXD Z2167       7.300 -81.679  -6.973  1.00  0.00
ATOM   4047  CXE CXE Z2168     -71.910 -79.309  22.422  1.00  0.00
ATOM   4048  CXF CXF Z2169     -62.050   1.530 -47.136  1.00  0.00
ATOM   4049  CXG CXG Z2170      41.392  83.641 -67.750  1.00  0.00
ATOM   4050  CXH CXH Z2171     -28.453  41.208 -46.934  1.00  0.00
ATOM   4051  CXI CXI Z2172     -32.328  74.674  62.708  1.00  0.00
ATOM   4052  CXJ CXJ Z2173     -45.713 -10.538 -79.954  1.00  0.00
ATOM   4053  CXK CXK Z2174      30.081 -79.459  33.266  1.00  0.00
ATOM   4054  CXL CXL Z2175      24.897 -63.776 -13.009  1.00  0.00
ATOM   4055  CXM CXM Z2176       0.429  43.713  19.137  1.00  0.00
ATOM   4056  CXN CXN Z2177      86.885 -67.946  -1.265  1.00  0.00
ATOM   4057  CXO CXO Z2178     -46.437  -0.968  82.717  1.00  0.00
ATOM   4058  CXP CXP Z2179     -79.129 -40.021  -4.014  1.00  0.00
ATOM   4059  CXQ CXQ Z2180     -79.252  -4.181  70.222  1.00  0.00
ATOM   4060  CXR CXR Z2181     -70.896 -83.666 -75.401  1.00  0.00
ATOM   4061  CXS CXS Z2182      24.525 -63.958 -59.169  1.00  0.00
ATOM   4062  CXT CXT Z2183     -30.019 -33.484 -70.458  1.00  0.00
ATOM   4063  CXU CXU Z2184      37.471 -24.610 -81.233  1.00  0.00
ATOM   4064  CXV CXV Z2185     -36.439 -59.004  58.593  1.00  0.00
ATOM   4065  CXW CXW Z2186     -79.644  45.700 -58.394  1.00  0.00
ATOM   4066  CXX CXX Z2187      36.964 -87.447 -30.812  1.00  0.00
ATOM   4067  CXY CXY Z2188      57.110 -82.909 -33.289  1.00  0.00
ATOM   4068  CXZ CXZ Z2189      56.184  67.635  60.971  1.00  0.00
ATOM   4069  CYA CYA Z2190     -40.630 -84.301  42.017  1.00  0.00
ATOM   4070  CYB CYB Z2191      21.959   7.757  59.692  1.00  0.00
ATOM   4071  CYC CYC Z2192     -23.536  38.907  26.847  1.00  0.00
ATOM   4072  CYD CYD Z2193     -64.096   2.510   9.474  1.00  0.00
ATOM   4073  CYE CYE Z2194     -26.430 -47.280   3.065  1.00  0.00
ATOM   4074  CYF CYF Z2195     -10.658 -78.159 -19.207  1.00  0.00
ATOM   4075  CYG CYG Z2196     -68.547 -19.922 -39.855  1.00  0.00
ATOM   4076  CYH CYH Z2197     -77.621  47.744   5.834  1.00  0.00
ATOM   4077  CYI CYI Z2198      75.851 -71.525 -46.540  1.00  0.00
ATOM   4078  CYJ CYJ Z2199     -26.292 -13.332  58.456  1.00  0.00
ATOM   4079  CYK CYK Z2200     -46.159 -70.357  -6.023  1.00  0.00
ATOM   4080  CYL CYL Z2201     -62.941 -37.807  70.676  1.00  0.00
ATOM   4081  CYM CYM Z2202      63.219 -21.544 -45.624  1.00  0.00
ATOM   4082  CYN CYN Z2203     -72.719  -2.841 -69.354  1.00  0.00
ATOM   4083  CYO CYO Z2204     -80.706  -0.367  10.298  1.00  0.00
ATOM   4084  CYP CYP Z2205      83.807   1.418  17.345  1.00  0.00
ATOM   4085  CYQ CYQ Z2206     -20.687 -85.715   0.790  1.00  0.00
ATOM   4086  CYR CYR Z2207     -34.706  12.657 -12.815  1.00  0.00
ATOM   4087  CYS CYS Z2208      39.732  55.190 -59.138  1.00  0.00
ATOM   4088  CYT CYT Z2209       3.500  40.107   2.907  1.00  0.00
ATOM   4089  CYU CYU Z2210     -68.478 -71.289 -21.057  1.00  0.00
ATOM   4090  CYV CYV Z2211     -83.612  38.303 -69.396  1.00  0.00
ATOM   4091  CYW CYW Z2212      21.868 -85.187 -21.204  1.00  0.00
ATOM   4092  CYX CYX Z2213      12.408  74.781 -13.623  1.00  0.00
ATOM   4093  CYY CYY Z2214       6.373  41.457 -29.731  1.00  0.00
ATOM   4094  CYZ CYZ Z2215      52.700  65.401  83.880  1.00  0.00
ATOM   4095  CZA CZA Z2216      31.612  39.350  81.510  1.00  0.00
ATOM   4096  CZB CZB Z2217     -41.069 -53.343  72.690  1.00  0.00
ATOM   4097  CZC CZC Z2218      88.399  52.642 -58.071  1.00  0.00
ATOM   4098  CZD CZD Z2219     -80.925 -70.448  82.561  1.00  0.00
ATOM   4099  CZE CZE Z2220      33.831  51.392  13.034  1.00  0.00
ATOM   4100  CZF CZF Z2221      84.999  48.471 -38.086  1.00  0.00
ATOM   4101  CZG CZG Z2222     -58.002 -53.791  76.068  1.00  0.00
ATOM   4102  CZH CZH Z2223      56.330  11.800  30.009  1.00  0.00
ATOM   4103  CZI CZI Z2224     -60.492  83.212 -23.090  1.00  0.00
ATOM   4104  CZJ CZJ Z2225     -48.591  41.548 -23.525  1.00  0.00
ATOM   4105  CZK CZK Z2226     -53.427  83.432  71.808  1.00  0.00
ATOM   4106  CZL CZL Z2227     -55.369 -33.779  18.743  1.00  0.00
ATOM   4107  CZM CZM Z2228      61.659  78.226  49.085  1.00  0.00
ATOM   4108  CZN CZN Z2229      81.957   5.200 -64.550  1.00  0.00
ATOM   4109  CZO CZO Z2230     -17.774  52.978  21.148  1.00  0.00
ATOM   4110  CZP CZP Z2231      46.038  15.044 -55.660  1.00  0.00
ATOM   4111  CZQ CZQ Z2232     -31.227 -12.537  -2.425  1.00  0.00
ATOM   4112  CZR CZR Z2233      11.861 -69.724 -78.968  1.00  0.00
ATOM   4113  CZS CZS Z2234     -61.818 -87.395  40.008  1.00  0.00
ATOM   4114  CZT CZT Z2235     -70.353 -32.489  88.224  1.00  0.00
ATOM   4115  CZU CZU Z2236     -72.210 -83.151  57.098  1.00  0.00
ATOM   4116  CZV CZV Z2237      69.161  -1.664 -50.838  1.00  0.00
ATOM   4117  CZW CZW Z2238       5.692 -32.621  69.460  1.00  0.00
ATOM   4118  CZX CZX Z2239      -8.739  40.091 -83.515  1.00  0.00
ATOM   4119  CZY CZY Z2240     -32.004 -41.722 -13.428  1.00  0.00
ATOM   4120  CZZ CZZ Z2241      24.026 -41.500  30.800  1.00  0.00
ATOM   4121  DAA DAA Z2242     -23.281  -1.525  34.587  1.00  0.00
ATOM   4122  DAB DAB Z2243      61.874  19.209 -27.863  1.00  0.00
ATOM   4123  DAC DAC Z2244     -34.516  40.059  78.590  1.00  0.00
ATOM   4124  DAD DAD Z2245     -77.088  31.902  87.530  1.00  0.00
ATOM   4125  DAE DAE Z2246     -40.483 -10.730  30.145  1.00  0.00
ATOM   4126  DAF DAF Z2247       9.861 -65.854  40.878  1.00  0.00
ATOM   4127  DAG DAG Z2248      84.498  24.318  -0.378  1.00  0.00
ATOM   4128  DAH DAH Z2249     -15.328 -11.873 -53.761  1.00  0.00
ATOM   4129  DAI DAI Z2250      61.395 -39.764 -38.137  1.00  0.00
ATOM   4130  DAJ DAJ Z2251      74.202 -24.227  69.917  1.00  0.00
ATOM   4131  DAK DAK Z2252      -8.152 -14.913  88.939  1.00  0.00
ATOM   4132  DAL DAL Z2253     -48.878  -1.655  -5.771  1.00  0.00
ATOM   4133  DAM DAM Z2254     -22.153  33.630  13.226  1.00  0.00
ATOM   4134  DAN DAN Z2255     -51.436 -89.919  -6.028  1.00  0.00
ATOM   4135  DAO DAO Z2256     -55.501  85.082 -52.267  1.00  0.00
ATOM   4136  DAP DAP Z2257      35.070 -33.832 -10.863  1.00  0.00
ATOM   4137  DAQ DAQ Z2258      12.284 -74.252  59.530  1.00  0.00
ATOM   4138  DAR DAR Z2259     -82.927 -18.091  53.435  1.00  0.00
ATOM   4139  DAS DAS Z2260     -40.120  42.892  65.736  1.00  0.00
ATOM   4140  DAT DAT Z2261     -81.385  67.389 -65.046  1.00  0.00
ATOM   4141  DAU DAU Z2262      46.373  38.503 -73.819  1.00  0.00
ATOM   4142  DAV DAV Z2263      17.398 -13.857 -82.258  1.00  0.00
ATOM   4143  DAW DAW Z2264       7.250  35.653  34.585  1.00  0.00
ATOM   4144  DAX DAX Z2265     -83.052 -30.645  12.607  1.00  0.00
ATOM   4145  DAY DAY Z2266     -23.204  56.906 -73.419  1.00  0.00
ATOM   4146  DAZ DAZ Z2267       9.412  -6.057 -63.779  1.00  0.00
ATOM   4147  DBA DBA Z2268     -82.556  -6.824  -1.769  1.00  0.00
ATOM   4148  DBB DBB Z2269      84.303  61.614 -43.739  1.00  0.00
ATOM   4149  DBC DBC Z2270      86.355  19.016  22.807  1.00  0.00
ATOM   4150  DBD DBD Z2271      80.555  74.968 -26.595  1.00  0.00
ATOM   4151  DBE DBE Z2272     -46.385 -66.166 -79.235  1.00  0.00
ATOM   4152  DBF DBF Z2273     -56.067  23.919  51.581  1.00  0.00
ATOM   4153  DBG DBG Z2274      55.682  79.321 -75.926  1.00  0.00
ATOM   4154  DBH DBH Z2275     -68.170 -68.305  85.370  1.00  0.00
ATOM   4155  DBI DBI Z2276     -82.136  54.673  84.918  1.00  0.00
ATOM   4156  DBJ DBJ Z2277     -32.545 -45.562  82.944  1.00  0.00
ATOM   4157  DBK DBK Z2278      -0.859 -15.555  30.989  1.00  0.00
ATOM   4158  DBL DBL Z2279      83.866 -73.991  82.116  1.00  0.00
ATOM   4159  DBM DBM Z2280     -40.587  23.659  18.164  1.00  0.00
ATOM   4160  DBN DBN Z2281     -32.364 -22.630 -82.642  1.00  0.00
ATOM   4161  DBO DBO Z2282      87.137 -48.298 -56.081  1.00  0.00
ATOM   4162  DBP DBP Z2283     -20.473  49.713 -23.890  1.00  0.00
ATOM   4163  DBQ DBQ Z2284     -50.653  66.920  78.639  1.00  0.00
ATOM   4164  DBR DBR Z2285      10.533 -14.106 -31.999  1.00  0.00
ATOM   4165  DBS DBS Z2286      58.514  76.728  27.050  1.00  0.00
ATOM   4166  DBT DBT Z2287      15.684 -16.910  41.504  1.00  0.00
ATOM   4167  DBU DBU Z2288      49.816  52.666  -7.502  1.00  0.00
ATOM   4168  DBV DBV Z2289     -64.921 -45.907 -14.662  1.00  0.00
ATOM   4169  DBW DBW Z2290     -75.137 -58.011  71.566  1.00  0.00
ATOM   4170  DBX DBX Z2291      14.367   4.426 -82.046  1.00  0.00
ATOM   4171  DBY DBY Z2292     -25.478  53.067  64.765  1.00  0.00
ATOM   4172  DBZ DBZ Z2293     -74.130 -34.629 -30.935  1.00  0.00
ATOM   4173  DCA DCA Z2294      65.483 -76.958  44.103  1.00  0.00
ATOM   4174  DCB DCB Z2295      37.058  71.418 -73.981  1.00  0.00
ATOM   4175  DCC DCC Z2296      24.628  81.343 -59.023  1.00  0.00
ATOM   4176  DCD DCD Z2297      22.333  50.991 -42.770  1.00  0.00
ATOM   4177  DCE DCE Z2298     -27.585  53.515  43.820  1.00  0.00
ATOM   4178  DCF DCF Z2299     -66.672  80.657  51.293  1.00  0.00
ATOM   4179  DCG DCG Z2300      85.346   0.144 -44.306  1.00  0.00
ATOM   4180  DCH DCH Z2301     -21.446  37.518  -8.415  1.00  0.00
ATOM   4181  DCI DCI Z2302     -59.955 -16.718 -48.284  1.00  0.00
ATOM   4182  DCJ DCJ Z2303       8.829  23.336  -2.185  1.00  0.00
ATOM   4183  DCK DCK Z2304     -57.743  -5.811  71.422  1.00  0.00
ATOM   4184  DCL DCL Z2305     -61.491  -1.834 -25.034  1.00  0.00
ATOM   4185  DCM DCM Z2306      81.967 -85.662 -76.880  1.00  0.00
ATOM   4186  DCN DCN Z2307      -5.713 -48.151  22.289  1.00  0.00
ATOM   4187  DCO DCO Z2308      75.549 -68.815 -73.382  1.00  0.00
ATOM   4188  DCP DCP Z2309     -42.142 -66.724  43.795  1.00  0.00
ATOM   4189  DCQ DCQ Z2310       6.074  30.487  54.939  1.00  0.00
ATOM   4190  DCR DCR Z2311     -33.553  51.073 -86.853  1.00  0.00
ATOM   4191  DCS DCS Z2312      68.888  11.941  69.192  1.00  0.00
ATOM   4192  DCT DCT Z2313     -29.517  80.972 -24.443  1.00  0.00
ATOM   4193  DCU DCU Z2314     -41.977  16.936  -0.488  1.00  0.00
ATOM   4194  DCV DCV Z2315      -4.078 -76.592  57.223  1.00  0.00
ATOM   4195  DCW DCW Z2316      -4.378 -85.962 -68.932  1.00  0.00
ATOM   4196  DCX DCX Z2317     -79.474 -55.246 -61.718  1.00  0.00
ATOM   4197  DCY DCY Z2318      29.584  56.995 -14.115  1.00  0.00
ATOM   4198  DCZ DCZ Z2319      20.475  43.025  39.451  1.00  0.00
ATOM   4199  DDA DDA Z2320     -81.321 -22.124 -64.387  1.00  0.00
ATOM   4200  DDB DDB Z2321       0.945 -36.887  -3.624  1.00  0.00
ATOM   4201  DDC DDC Z2322      56.205  21.122  46.167  1.00  0.00
ATOM   4202  DDD DDD Z2323     -29.710 -72.670 -37.431  1.00  0.00
ATOM   4203  DDE DDE Z2324      41.930 -52.358  64.880  1.00  0.00
ATOM   4204  DDF DDF Z2325      65.879  -0.235  89.529  1.00  0.00
ATOM   4205  DDG DDG Z2326       3.119 -63.636  -6.955  1.00  0.00
ATOM   4206  DDH DDH Z2327      31.976 -61.369  12.141  1.00  0.00
ATOM   4207  DDI DDI Z2328      88.898 -50.995  53.079  1.00  0.00
ATOM   4208  DDJ DDJ Z2329     -44.922 -48.561  45.830  1.00  0.00
ATOM   4209  DDK DDK Z2330     -79.947  43.474 -16.781  1.00  0.00
ATOM   4210  DDL DDL Z2331      21.271 -77.903 -36.992  1.00  0.00
ATOM   4211  DDM DDM Z2332      39.986 -41.159  56.936  1.00  0.00
ATOM   4212  DDN DDN Z2333      -8.843   3.466  50.696  1.00  0.00
ATOM   4213  DDO DDO Z2334      63.030  17.217 -47.255  1.00  0.00
ATOM   4214  DDP DDP Z2335     -16.520  60.906 -32.334  1.00  0.00
ATOM   4215  DDQ DDQ Z2336       7.387 -68.504  75.671  1.00  0.00
ATOM   4216  DDR DDR Z2337     -80.953 -84.209 -62.855  1.00  0.00
ATOM   4217  DDS DDS Z2338     -67.891  47.201  -4.434  1.00  0.00
ATOM   4218  DDT DDT Z2339     -55.116  21.327  11.854  1.00  0.00
ATOM   4219  DDU DDU Z2340      17.519 -65.521  73.482  1.00  0.00
ATOM   4220  DDV DDV Z2341      64.202  14.424  -9.282  1.00  0.00
ATOM   4221  DDW DDW Z2342     -78.809 -50.198 -21.843  1.00  0.00
ATOM   4222  DDX DDX Z2343      -0.195  57.282  61.181  1.00  0.00
ATOM   4223  DDY DDY Z2344     -34.258  78.652  32.550  1.00  0.00
ATOM   4224  DDZ DDZ Z2345      66.009 -85.349  87.508  1.00  0.00
ATOM   4225  DEA DEA Z2346     -50.939 -90.794 -46.434  1.00  0.00
ATOM   4226  DEB DEB Z2347      86.630  53.678  39.916  1.00  0.00
ATOM   4227  DEC DEC Z2348      39.076  28.901  37.481  1.00  0.00
ATOM   4228  DED DED Z2349      48.748  20.661   7.811  1.00  0.00
ATOM   4229  DEE DEE Z2350     -15.146  83.415  47.792  1.00  0.00
ATOM   4230  DEF DEF Z2351     -15.263  61.369  55.515  1.00  0.00
ATOM   4231  DEG DEG Z2352      80.579 -57.210  66.215  1.00  0.00
ATOM   4232  DEH DEH Z2353     -77.944   5.552  -0.777  1.00  0.00
ATOM   4233  DEI DEI Z2354      67.151  37.499  73.775  1.00  0.00
ATOM   4234  DEJ DEJ Z2355     -77.221 -46.490 -46.691  1.00  0.00
ATOM   4235  DEK DEK Z2356      31.453   3.753  85.585  1.00  0.00
ATOM   4236  DEL DEL Z2357     -50.948 -42.062  84.734  1.00  0.00
ATOM   4237  DEM DEM Z2358     -45.758  22.198  81.196  1.00  0.00
ATOM   4238  DEN DEN Z2359      82.593 -38.713  83.891  1.00  0.00
ATOM   4239  DEO DEO Z2360      20.590  22.050 -77.951  1.00  0.00
ATOM   4240  DEP DEP Z2361     -58.248   3.594  54.969  1.00  0.00
ATOM   4241  DEQ DEQ Z2362      88.289 -41.225 -80.903  1.00  0.00
ATOM   4242  DER DER Z2363      37.000 -85.024   2.399  1.00  0.00
ATOM   4243  DES DES Z2364     -73.261  80.603 -56.878  1.00  0.00
ATOM   4244  DET DET Z2365      -5.303 -14.649 -33.857  1.00  0.00
ATOM   4245  DEU DEU Z2366      61.701 -22.187   8.170  1.00  0.00
ATOM   4246  DEV DEV Z2367     -79.645  -2.888 -48.318  1.00  0.00
ATOM   4247  DEW DEW Z2368      85.641 -15.028 -69.857  1.00  0.00
ATOM   4248  DEX DEX Z2369      48.438  67.325  15.416  1.00  0.00
ATOM   4249  DEY DEY Z2370     -39.927 -70.617  87.364  1.00  0.00
ATOM   4250  DEZ DEZ Z2371     -11.402  44.338  41.278  1.00  0.00
ATOM   4251  DFA DFA Z2372      48.094 -82.121 -51.311  1.00  0.00
ATOM   4252  DFB DFB Z2373     -75.332 -36.128 -80.180  1.00  0.00
ATOM   4253  DFC DFC Z2374      23.136  78.670  80.948  1.00  0.00
ATOM   4254  DFD DFD Z2375     -61.577  33.012 -61.301  1.00  0.00
ATOM   4255  DFE DFE Z2376      82.689 -58.382 -20.588  1.00  0.00
ATOM   4256  DFF DFF Z2377      48.582 -33.983 -84.695  1.00  0.00
ATOM   4257  DFG DFG Z2378     -33.446  62.292  24.097  1.00  0.00
ATOM   4258  DFH DFH Z2379      70.024  30.118 -18.003  1.00  0.00
ATOM   4259  DFI DFI Z2380      79.352 -87.124  56.599  1.00  0.00
ATOM   4260  DFJ DFJ Z2381      82.001 -29.568  55.256  1.00  0.00
ATOM   4261  DFK DFK Z2382      77.691  59.014 -32.748  1.00  0.00
ATOM   4262  DFL DFL Z2383     -82.398  -9.966 -31.892  1.00  0.00
ATOM   4263  DFM DFM Z2384     -45.886 -61.228  23.575  1.00  0.00
ATOM   4264  DFN DFN Z2385     -40.732  25.474 -57.829  1.00  0.00
ATOM   4265  DFO DFO Z2386     -71.278 -72.334  32.594  1.00  0.00
ATOM   4266  DFP DFP Z2387      87.787 -16.484 -51.599  1.00  0.00
ATOM   4267  DFQ DFQ Z2388     -83.653  24.561  46.783  1.00  0.00
ATOM   4268  DFR DFR Z2389     -38.331   1.852 -77.324  1.00  0.00
ATOM   4269  DFS DFS Z2390      -5.540 -63.150  34.967  1.00  0.00
ATOM   4270  DFT DFT Z2391     -36.599  13.285  81.068  1.00  0.00
ATOM   4271  DFU DFU Z2392      -1.838  70.503  72.793  1.00  0.00
ATOM   4272  DFV DFV Z2393      25.063 -58.719 -81.195  1.00  0.00
ATOM   4273  DFW DFW Z2394     -65.686  78.939 -72.574  1.00  0.00
ATOM   4274  DFX DFX Z2395      72.862 -22.213   7.139  1.00  0.00
ATOM   4275  DFY DFY Z2396     -61.175  37.193  13.819  1.00  0.00
ATOM   4276  DFZ DFZ Z2397     -32.189 -83.165  84.343  1.00  0.00
ATOM   4277  DGA DGA Z2398     -78.678 -56.287 -80.414  1.00  0.00
ATOM   4278  DGB DGB Z2399       8.863 -16.640  15.507  1.00  0.00
ATOM   4279  DGC DGC Z2400      89.051 -54.988 -80.597  1.00  0.00
ATOM   4280  DGD DGD Z2401     -17.900   0.641  -1.565  1.00  0.00
ATOM   4281  DGE DGE Z2402       4.171 -35.568 -82.757  1.00  0.00
ATOM   4282  DGF DGF Z2403      10.780 -67.679 -49.806  1.00  0.00
ATOM   4283  DGG DGG Z2404      -3.217 -46.006  49.318  1.00  0.00
ATOM   4284  DGH DGH Z2405      72.729 -41.891 -78.108  1.00  0.00
ATOM   4285  DGI DGI Z2406     -46.333 -28.390  -7.117  1.00  0.00
ATOM   4286  DGJ DGJ Z2407     -39.445  56.357  70.103  1.00  0.00
ATOM   4287  DGK DGK Z2408      44.059  74.280  48.411  1.00  0.00
ATOM   4288  DGL DGL Z2409      -2.188  84.219 -42.730  1.00  0.00
ATOM   4289  DGM DGM Z2410     -19.882 -58.967  58.428  1.00  0.00
ATOM   4290  DGN DGN Z2411      22.732  -2.528 -30.796  1.00  0.00
ATOM   4291  DGO DGO Z2412      -1.204 -19.731  73.389  1.00  0.00
ATOM   4292  DGP DGP Z2413     -80.825  71.569  85.370  1.00  0.00
ATOM   4293  DGQ DGQ Z2414      85.941 -15.558  41.383  1.00  0.00
ATOM   4294  DGR DGR Z2415     -79.963  55.168  64.909  1.00  0.00
ATOM   4295  DGS DGS Z2416      77.270  42.042 -20.304  1.00  0.00
ATOM   4296  DGT DGT Z2417     -28.593 -83.551  71.035  1.00  0.00
ATOM   4297  DGU DGU Z2418      33.418  13.703  14.425  1.00  0.00
ATOM   4298  DGV DGV Z2419      49.798  68.537 -60.946  1.00  0.00
ATOM   4299  DGW DGW Z2420      69.742 -16.650 -22.238  1.00  0.00
ATOM   4300  DGX DGX Z2421      84.709  51.445  60.555  1.00  0.00
ATOM   4301  DGY DGY Z2422      70.845 -72.454  13.297  1.00  0.00
ATOM   4302  DGZ DGZ Z2423      -2.393  30.778 -16.438  1.00  0.00
ATOM   4303  DHA DHA Z2424      20.665  -7.541 -48.632  1.00  0.00
ATOM   4304  DHB DHB Z2425     -48.053 -80.449 -62.198  1.00  0.00
ATOM   4305  DHC DHC Z2426     -81.723 -51.436  32.832  1.00  0.00
ATOM   4306  DHD DHD Z2427       3.479 -58.927  60.946  1.00  0.00
ATOM   4307  DHE DHE Z2428      25.213 -78.698  20.840  1.00  0.00
ATOM   4308  DHF DHF Z2429     -31.724 -27.833  -6.115  1.00  0.00
ATOM   4309  DHG DHG Z2430     -26.448  27.008 -28.209  1.00  0.00
ATOM   4310  DHH DHH Z2431     -70.199 -50.463  85.139  1.00  0.00
ATOM   4311  DHI DHI Z2432      86.412  39.996 -74.425  1.00  0.00
ATOM   4312  DHJ DHJ Z2433     -58.259 -56.509 -23.884  1.00  0.00
ATOM   4313  DHK DHK Z2434     -44.383   4.164 -20.748  1.00  0.00
ATOM   4314  DHL DHL Z2435     -52.532 -27.244 -84.237  1.00  0.00
ATOM   4315  DHM DHM Z2436       8.553 -52.261  76.732  1.00  0.00
ATOM   4316  DHN DHN Z2437     -78.942  36.448  71.050  1.00  0.00
ATOM   4317  DHO DHO Z2438      43.400 -61.748  53.789  1.00  0.00
ATOM   4318  DHP DHP Z2439     -26.205  78.972 -81.233  1.00  0.00
ATOM   4319  DHQ DHQ Z2440     -78.363 -74.990 -48.643  1.00  0.00
ATOM   4320  DHR DHR Z2441     -21.901  40.659  82.521  1.00  0.00
ATOM   4321  DHS DHS Z2442      -0.061 -77.831 -81.094  1.00  0.00
ATOM   4322  DHT DHT Z2443      84.954  76.025 -56.893  1.00  0.00
ATOM   4323  DHU DHU Z2444     -55.928  22.532  26.465  1.00  0.00
ATOM   4324  DHV DHV Z2445     -49.028 -77.983  32.522  1.00  0.00
ATOM   4325  DHW DHW Z2446      85.131 -53.290  77.682  1.00  0.00
ATOM   4326  DHX DHX Z2447     -27.724 -75.355  60.750  1.00  0.00
ATOM   4327  DHY DHY Z2448     -62.524 -18.413  32.219  1.00  0.00
ATOM   4328  DHZ DHZ Z2449     -12.775 -16.349  42.182  1.00  0.00
ATOM   4329  DIA DIA Z2450      70.779 -64.270  -6.268  1.00  0.00
ATOM   4330  DIB DIB Z2451      68.282 -69.610  25.440  1.00  0.00
ATOM   4331  DIC DIC Z2452     -23.880  12.577 -20.169  1.00  0.00
ATOM   4332  DID DID Z2453       0.556   1.697 -27.462  1.00  0.00
ATOM   4333  DIE DIE Z2454      17.767 -41.083 -12.274  1.00  0.00
ATOM   4334  DIF DIF Z2455     -75.421  75.072 -44.035  1.00  0.00
ATOM   4335  DIG DIG Z2456      11.310  42.281 -62.093  1.00  0.00
ATOM   4336  DIH DIH Z2457       5.464 -54.396  29.298  1.00  0.00
ATOM   4337  DII DII Z2458      11.276 -68.828 -33.892  1.00  0.00
ATOM   4338  DIJ DIJ Z2459       7.518  77.082 -84.651  1.00  0.00
ATOM   4339  DIK DIK Z2460     -77.364 -58.448  53.640  1.00  0.00
ATOM   4340  DIL DIL Z2461      11.120  53.837  -7.433  1.00  0.00
ATOM   4341  DIM DIM Z2462      18.894  76.338 -39.298  1.00  0.00
ATOM   4342  DIN DIN Z2463     -63.169  68.499 -30.273  1.00  0.00
ATOM   4343  DIO DIO Z2464     -81.695  63.360  14.926  1.00  0.00
ATOM   4344  DIP DIP Z2465      86.686 -81.352 -61.779  1.00  0.00
ATOM   4345  DIQ DIQ Z2466     -15.281  24.900  29.952  1.00  0.00
ATOM   4346  DIR DIR Z2467      85.156 -31.024  -1.976  1.00  0.00
ATOM   4347  DIS DIS Z2468     -76.950 -85.337 -39.234  1.00  0.00
ATOM   4348  DIT DIT Z2469      -9.156  67.659  13.859  1.00  0.00
ATOM   4349  DIU DIU Z2470      10.145 -23.686 -44.314  1.00  0.00
ATOM   4350  DIV DIV Z2471     -68.893  -0.132  -9.097  1.00  0.00
ATOM   4351  DIW DIW Z2472      47.366  49.993 -45.211  1.00  0.00
ATOM   4352  DIX DIX Z2473      86.610  63.686 -17.772  1.00  0.00
ATOM   4353  DIY DIY Z2474      86.345   7.623  76.375  1.00  0.00
ATOM   4354  DIZ DIZ Z2475      43.034 -43.549  16.796  1.00  0.00
ATOM   4355  DJA DJA Z2476     -25.479 -23.888  86.232  1.00  0.00
ATOM   4356  DJB DJB Z2477      39.852 -67.766  41.878  1.00  0.00
ATOM   4357  DJC DJC Z2478      73.566  46.347  49.155  1.00  0.00
ATOM   4358  DJD DJD Z2479      78.069  19.337  85.869  1.00  0.00
ATOM   4359  DJE DJE Z2480      67.439  23.705  41.550  1.00  0.00
ATOM   4360  DJF DJF Z2481      59.918 -83.671  -8.531  1.00  0.00
ATOM   4361  DJG DJG Z2482      82.798 -39.193  65.383  1.00  0.00
ATOM   4362  DJH DJH Z2483      21.197  74.825 -73.806  1.00  0.00
ATOM   4363  DJI DJI Z2484     -72.867 -12.233  79.683  1.00  0.00
ATOM   4364  DJJ DJJ Z2485      44.127 -71.102 -31.678  1.00  0.00
ATOM   4365  DJK DJK Z2486      87.404 -60.020 -39.831  1.00  0.00
ATOM   4366  DJL DJL Z2487      29.010 -79.666  69.489  1.00  0.00
ATOM   4367  DJM DJM Z2488     -75.736 -60.889 -35.322  1.00  0.00
ATOM   4368  DJN DJN Z2489      78.654 -59.069  47.933  1.00  0.00
ATOM   4369  DJO DJO Z2490      56.406  49.727  85.140  1.00  0.00
ATOM   4370  DJP DJP Z2491     -70.420 -68.789 -67.402  1.00  0.00
ATOM   4371  DJQ DJQ Z2492      48.792 -68.650  86.252  1.00  0.00
ATOM   4372  DJR DJR Z2493      48.977  58.907 -84.031  1.00  0.00
ATOM   4373  DJS DJS Z2494      68.476  -0.264  36.636  1.00  0.00
ATOM   4374  DJT DJT Z2495     -47.062 -71.906 -32.771  1.00  0.00
ATOM   4375  DJU DJU Z2496     -54.050  76.191 -37.931  1.00  0.00
ATOM   4376  DJV DJV Z2497     -32.372 -78.639 -64.229  1.00  0.00
ATOM   4377  DJW DJW Z2498     -61.615 -22.180 -72.591  1.00  0.00
ATOM   4378  DJX DJX Z2499      19.944 -82.178 -68.006  1.00  0.00
ATOM   4379  DJY DJY Z2500      85.534 -74.391  10.191  1.00  0.00
ATOM   4380  DJZ DJZ Z2501     -20.521 -27.679 -82.523  1.00  0.00
ATOM   4381  DKA DKA Z2502     -64.034 -19.937 -27.618  1.00  0.00
ATOM   4382  DKB DKB Z2503      24.075  71.486  60.790  1.00  0.00
ATOM   4383  DKC DKC Z2504     -19.509 -90.282 -59.346  1.00  0.00
ATOM   4384  DKD DKD Z2505      88.554  26.080 -78.174  1.00  0.00
ATOM   4385  DKE DKE Z2506     -67.394 -59.832 -83.989  1.00  0.00
ATOM   4386  DKF DKF Z2507      42.712  48.712  34.977  1.00  0.00
ATOM   4387  DKG DKG Z2508     -23.941 -75.532  -8.850  1.00  0.00
ATOM   4388  DKH DKH Z2509      52.406  38.760  68.702  1.00  0.00
ATOM   4389  DKI DKI Z2510       9.763 -87.147 -79.908  1.00  0.00
ATOM   4390  DKJ DKJ Z2511      85.740  37.687 -33.392  1.00  0.00
ATOM   4391  DKK DKK Z2512      87.391  75.444  88.346  1.00  0.00
ATOM   4392  DKL DKL Z2513      -0.863  38.068 -73.468  1.00  0.00
ATOM   4393  DKM DKM Z2514     -26.126 -87.945  38.767  1.00  0.00
ATOM   4394  DKN DKN Z2515     -33.932  -8.634 -58.636  1.00  0.00
ATOM   4395  DKO DKO Z2516     -31.513  23.514   8.957  1.00  0.00
ATOM   4396  DKP DKP Z2517      62.164  78.640 -59.707  1.00  0.00
ATOM   4397  DKQ DKQ Z2518     -69.882 -85.802  78.333  1.00  0.00
ATOM   4398  DKR DKR Z2519     -29.444  80.064 -42.295  1.00  0.00
ATOM   4399  DKS DKS Z2520     -10.701   5.566  80.928  1.00  0.00
ATOM   4400  DKT DKT Z2521     -40.296 -89.978  22.701  1.00  0.00
ATOM   4401  DKU DKU Z2522     -19.447 -73.369  44.214  1.00  0.00
ATOM   4402  DKV DKV Z2523       6.126  83.492  80.653  1.00  0.00
ATOM   4403  DKW DKW Z2524      -8.877 -44.384   9.894  1.00  0.00
ATOM   4404  DKX DKX Z2525     -85.229 -27.245 -29.761  1.00  0.00
ATOM   4405  DKY DKY Z2526     -59.973  42.811 -13.316  1.00  0.00
ATOM   4406  DKZ DKZ Z2527      26.864  69.146 -58.003  1.00  0.00
ATOM   4407  DLA DLA Z2528      -9.709 -89.378  26.336  1.00  0.00
ATOM   4408  DLB DLB Z2529     -52.106  -9.991 -38.648  1.00  0.00
ATOM   4409  DLC DLC Z2530      42.125 -14.811 -49.594  1.00  0.00
ATOM   4410  DLD DLD Z2531      30.602  71.370 -47.077  1.00  0.00
ATOM   4411  DLE DLE Z2532      48.925 -14.701  64.797  1.00  0.00
ATOM   4412  DLF DLF Z2533      28.350 -65.438 -36.024  1.00  0.00
ATOM   4413  DLG DLG Z2534     -15.900  12.865 -82.643  1.00  0.00
ATOM   4414  DLH DLH Z2535     -83.980 -72.247 -33.818  1.00  0.00
ATOM   4415  DLI DLI Z2536     -38.629 -29.483  67.655  1.00  0.00
ATOM   4416  DLJ DLJ Z2537     -83.696 -78.788  18.229  1.00  0.00
ATOM   4417  DLK DLK Z2538     -24.644  80.699  -1.173  1.00  0.00
ATOM   4418  DLL DLL Z2539     -21.469  50.164 -40.806  1.00  0.00
ATOM   4419  DLM DLM Z2540     -33.231  13.325  53.802  1.00  0.00
ATOM   4420  DLN DLN Z2541     -16.217  83.312  80.334  1.00  0.00
ATOM   4421  DLO DLO Z2542     -17.783 -82.017  31.892  1.00  0.00
ATOM   4422  DLP DLP Z2543     -24.793 -63.403   4.768  1.00  0.00
ATOM   4423  DLQ DLQ Z2544      31.264   5.111   3.362  1.00  0.00
ATOM   4424  DLR DLR Z2545     -36.406 -58.225 -26.309  1.00  0.00
ATOM   4425  DLS DLS Z2546     -39.172 -78.948 -49.261  1.00  0.00
ATOM   4426  DLT DLT Z2547     -36.324 -78.171  20.355  1.00  0.00
ATOM   4427  DLU DLU Z2548      32.252 -78.161 -67.899  1.00  0.00
ATOM   4428  DLV DLV Z2549     -31.543 -78.225 -83.904  1.00  0.00
ATOM   4429  DLW DLW Z2550     -66.154  -0.218  82.837  1.00  0.00
ATOM   4430  DLX DLX Z2551      47.131  -4.072  -1.960  1.00  0.00
ATOM   4431  DLY DLY Z2552      49.121 -35.510 -22.372  1.00  0.00
ATOM   4432  DLZ DLZ Z2553      16.603 -35.011 -65.437  1.00  0.00
ATOM   4433  DMA DMA Z2554      88.817 -10.294 -38.794  1.00  0.00
ATOM   4434  DMB DMB Z2555     -30.016 -44.853 -82.357  1.00  0.00
ATOM   4435  DMC DMC Z2556     -77.520 -56.971  41.996  1.00  0.00
ATOM   4436  DMD DMD Z2557     -39.172   3.721  37.909  1.00  0.00
ATOM   4437  DME DME Z2558      57.201   3.055  59.852  1.00  0.00
ATOM   4438  DMF DMF Z2559      31.781 -26.757  68.851  1.00  0.00
ATOM   4439  DMG DMG Z2560      10.740 -21.934 -65.696  1.00  0.00
ATOM   4440  DMH DMH Z2561      49.434   7.355  13.274  1.00  0.00
ATOM   4441  DMI DMI Z2562     -47.525 -41.802  68.724  1.00  0.00
ATOM   4442  DMJ DMJ Z2563      85.288 -10.083 -81.034  1.00  0.00
ATOM   4443  DMK DMK Z2564     -48.567  11.503  24.054  1.00  0.00
ATOM   4444  DML DML Z2565      27.988  26.352   9.769  1.00  0.00
ATOM   4445  DMM DMM Z2566     -45.163  81.215 -58.701  1.00  0.00
ATOM   4446  DMN DMN Z2567      82.151 -39.207 -39.066  1.00  0.00
ATOM   4447  DMO DMO Z2568     -71.338 -80.943   9.730  1.00  0.00
ATOM   4448  DMP DMP Z2569     -41.026  25.754 -21.461  1.00  0.00
ATOM   4449  DMQ DMQ Z2570      71.175 -84.312 -65.867  1.00  0.00
ATOM   4450  DMR DMR Z2571     -71.623 -31.355 -44.973  1.00  0.00
ATOM   4451  DMS DMS Z2572      58.828  52.590 -23.702  1.00  0.00
ATOM   4452  DMT DMT Z2573     -66.396  -8.423  21.828  1.00  0.00
ATOM   4453  DMU DMU Z2574      84.337  54.827 -85.006  1.00  0.00
ATOM   4454  DMV DMV Z2575      88.613   0.347  85.509  1.00  0.00
ATOM   4455  DMW DMW Z2576     -49.243 -87.454  85.993  1.00  0.00
ATOM   4456  DMX DMX Z2577      22.428   1.989  13.235  1.00  0.00
ATOM   4457  DMY DMY Z2578      67.387  77.508 -86.524  1.00  0.00
ATOM   4458  DMZ DMZ Z2579      16.953  40.467  59.835  1.00  0.00
ATOM   4459  DNA DNA Z2580      -9.068 -28.942  21.760  1.00  0.00
ATOM   4460  DNB DNB Z2581      50.382  79.589  33.312  1.00  0.00
ATOM   4461  DNC DNC Z2582     -19.843 -27.047  37.470  1.00  0.00
ATOM   4462  DND DND Z2583     -66.699 -79.810  -2.610  1.00  0.00
ATOM   4463  DNE DNE Z2584      34.660 -59.413  75.676  1.00  0.00
ATOM   4464  DNF DNF Z2585      47.459 -33.119  -3.492  1.00  0.00
ATOM   4465  DNG DNG Z2586       4.551   1.130  49.658  1.00  0.00
ATOM   4466  DNH DNH Z2587      -7.259  74.244  31.491  1.00  0.00
ATOM   4467  DNI DNI Z2588     -44.516  82.419 -75.490  1.00  0.00
ATOM   4468  DNJ DNJ Z2589     -48.938  65.083 -28.938  1.00  0.00
ATOM   4469  DNK DNK Z2590     -17.047 -33.816   3.137  1.00  0.00
ATOM   4470  DNL DNL Z2591      84.407  21.582  70.205  1.00  0.00
ATOM   4471  DNM DNM Z2592     -64.813  81.427 -32.997  1.00  0.00
ATOM   4472  DNN DNN Z2593     -68.577  79.560  81.795  1.00  0.00
ATOM   4473  DNO DNO Z2594     -23.357 -29.685 -52.244  1.00  0.00
ATOM   4474  DNP DNP Z2595       6.480 -79.615 -29.068  1.00  0.00
ATOM   4475  DNQ DNQ Z2596      -1.871 -45.292  83.613  1.00  0.00
ATOM   4476  DNR DNR Z2597      39.802  17.796  57.308  1.00  0.00
ATOM   4477  DNS DNS Z2598     -81.050 -40.888  49.454  1.00  0.00
ATOM   4478  DNT DNT Z2599      55.412 -41.991  87.693  1.00  0.00
ATOM   4479  DNU DNU Z2600      77.542 -45.047 -27.045  1.00  0.00
ATOM   4480  DNV DNV Z2601     -21.421   1.812  18.692  1.00  0.00
ATOM   4481  DNW DNW Z2602      77.121 -10.636  16.663  1.00  0.00
ATOM   4482  DNX DNX Z2603      65.575 -61.287 -84.410  1.00  0.00
ATOM   4483  DNY DNY Z2604     -12.184  21.898   4.971  1.00  0.00
ATOM   4484  DNZ DNZ Z2605      77.549  48.394  88.908  1.00  0.00
ATOM   4485  DOA DOA Z2606     -46.551 -54.211  -5.380  1.00  0.00
ATOM   4486  DOB DOB Z2607     -75.125  12.882 -73.666  1.00  0.00
ATOM   4487  DOC DOC Z2608     -56.439  29.638 -72.081  1.00  0.00
ATOM   4488  DOD DOD Z2609     -49.523  81.563  37.307  1.00  0.00
ATOM   4489  DOE DOE Z2610     -48.781  78.831  22.000  1.00  0.00
ATOM   4490  DOF DOF Z2611      -9.902  81.265  59.952  1.00  0.00
ATOM   4491  DOG DOG Z2612     -37.434 -18.443 -51.190  1.00  0.00
ATOM   4492  DOH DOH Z2613      33.111 -17.912 -23.312  1.00  0.00
ATOM   4493  DOI DOI Z2614      67.076  80.154  34.633  1.00  0.00
ATOM   4494  DOJ DOJ Z2615      11.649 -44.967  25.619  1.00  0.00
ATOM   4495  DOK DOK Z2616     -20.028 -14.646 -33.744  1.00  0.00
ATOM   4496  DOL DOL Z2617     -68.755 -49.728 -32.111  1.00  0.00
ATOM   4497  DOM DOM Z2618     -25.742  68.176  46.364  1.00  0.00
ATOM   4498  DON DON Z2619      37.636 -89.555 -13.686  1.00  0.00
ATOM   4499  DOO DOO Z2620      23.356   8.640 -71.657  1.00  0.00
ATOM   4500  DOP DOP Z2621       2.425 -30.831 -22.323  1.00  0.00
ATOM   4501  DOQ DOQ Z2622      89.023 -81.089 -21.855  1.00  0.00
ATOM   4502  DOR DOR Z2623      61.412  79.207  79.403  1.00  0.00
ATOM   4503  DOS DOS Z2624     -82.806  66.675 -79.868  1.00  0.00
ATOM   4504  DOT DOT Z2625      53.999  85.377  19.905  1.00  0.00
ATOM   4505  DOU DOU Z2626     -27.940  28.107 -77.385  1.00  0.00
ATOM   4506  DOV DOV Z2627      69.168 -86.363 -31.832  1.00  0.00
ATOM   4507  DOW DOW Z2628     -44.052 -13.559  68.828  1.00  0.00
ATOM   4508  DOX DOX Z2629      22.629  24.752  85.190  1.00  0.00
ATOM   4509  DOY DOY Z2630     -33.600 -90.438 -53.710  1.00  0.00
ATOM   4510  DOZ DOZ Z2631     -27.467 -32.617  64.366  1.00  0.00
ATOM   4511  DPA DPA Z2632      21.178 -85.769  44.346  1.00  0.00
ATOM   4512  DPB DPB Z2633     -46.947  16.165 -78.905  1.00  0.00
ATOM   4513  DPC DPC Z2634      83.708  14.120 -22.197  1.00  0.00
ATOM   4514  DPD DPD Z2635      68.831   1.815  20.204  1.00  0.00
ATOM   4515  DPE DPE Z2636      11.185  75.427  87.401  1.00  0.00
ATOM   4516  DPF DPF Z2637     -82.001  20.115 -61.167  1.00  0.00
ATOM   4517  DPG DPG Z2638     -50.848  77.302  55.157  1.00  0.00
ATOM   4518  DPH DPH Z2639     -67.940  76.292  14.055  1.00  0.00
ATOM   4519  DPI DPI Z2640      26.974   6.652 -50.060  1.00  0.00
ATOM   4520  DPJ DPJ Z2641     -83.551  74.731  51.707  1.00  0.00
ATOM   4521  DPK DPK Z2642      81.817 -74.294  44.800  1.00  0.00
ATOM   4522  DPL DPL Z2643      90.630  86.076  45.418  1.00  0.00
ATOM   4523  DPM DPM Z2644      18.067 -51.810  15.514  1.00  0.00
ATOM   4524  DPN DPN Z2645     -84.085 -35.513 -64.781  1.00  0.00
ATOM   4525  DPO DPO Z2646     -45.754 -15.379 -20.213  1.00  0.00
ATOM   4526  DPP DPP Z2647     -61.469  47.946 -25.739  1.00  0.00
ATOM   4527  DPQ DPQ Z2648      -6.643  82.584   0.597  1.00  0.00
ATOM   4528  DPR DPR Z2649     -82.615 -66.679  -8.786  1.00  0.00
ATOM   4529  DPS DPS Z2650      33.786 -46.839 -79.568  1.00  0.00
ATOM   4530  DPT DPT Z2651      85.235 -88.596 -28.423  1.00  0.00
ATOM   4531  DPU DPU Z2652       4.617 -47.786  12.580  1.00  0.00
ATOM   4532  DPV DPV Z2653     -28.725  64.811 -63.393  1.00  0.00
ATOM   4533  DPW DPW Z2654      -8.915  46.987 -47.495  1.00  0.00
ATOM   4534  DPX DPX Z2655     -81.436 -76.236 -83.947  1.00  0.00
ATOM   4535  DPY DPY Z2656     -26.355  17.687  -2.393  1.00  0.00
ATOM   4536  DPZ DPZ Z2657      84.503  17.569 -46.200  1.00  0.00
ATOM   4537  DQA DQA Z2658     -64.605  15.317 -53.807  1.00  0.00
ATOM   4538  DQB DQB Z2659     -83.696  58.175  -1.921  1.00  0.00
ATOM   4539  DQC DQC Z2660      86.251 -25.980 -64.733  1.00  0.00
ATOM   4540  DQD DQD Z2661      79.037 -51.775  -4.960  1.00  0.00
ATOM   4541  DQE DQE Z2662     -18.448  72.117  35.521  1.00  0.00
ATOM   4542  DQF DQF Z2663      44.939  81.599  85.045  1.00  0.00
ATOM   4543  DQG DQG Z2664     -12.726  40.604 -27.570  1.00  0.00
ATOM   4544  DQH DQH Z2665     -26.998  54.279   9.209  1.00  0.00
ATOM   4545  DQI DQI Z2666      87.347 -81.692  -2.709  1.00  0.00
ATOM   4546  DQJ DQJ Z2667      89.203  -6.413  35.472  1.00  0.00
ATOM   4547  DQK DQK Z2668      68.284 -38.487  53.386  1.00  0.00
ATOM   4548  DQL DQL Z2669     -35.683  59.124 -22.375  1.00  0.00
ATOM   4549  DQM DQM Z2670      33.025  19.128 -83.771  1.00  0.00
ATOM   4550  DQN DQN Z2671     -17.599  77.278 -15.965  1.00  0.00
ATOM   4551  DQO DQO Z2672      43.452 -56.308  29.213  1.00  0.00
ATOM   4552  DQP DQP Z2673      50.426 -51.989 -24.221  1.00  0.00
ATOM   4553  DQQ DQQ Z2674     -76.938  43.468  20.697  1.00  0.00
ATOM   4554  DQR DQR Z2675      62.861 -50.852  50.551  1.00  0.00
ATOM   4555  DQS DQS Z2676     -10.257 -66.091  70.115  1.00  0.00
ATOM   4556  DQT DQT Z2677      67.653 -66.271  84.957  1.00  0.00
ATOM   4557  DQU DQU Z2678     -85.362 -72.176  52.012  1.00  0.00
ATOM   4558  DQV DQV Z2679     -76.313  22.518 -87.416  1.00  0.00
ATOM   4559  DQW DQW Z2680      29.368 -72.966  45.827  1.00  0.00
ATOM   4560  DQX DQX Z2681     -80.560 -30.695  33.493  1.00  0.00
ATOM   4561  DQY DQY Z2682      74.999  84.578 -72.152  1.00  0.00
ATOM   4562  DQZ DQZ Z2683      34.162  79.989 -22.821  1.00  0.00
ATOM   4563  DRA DRA Z2684      27.591  31.680 -84.014  1.00  0.00
ATOM   4564  DRB DRB Z2685     -21.763 -60.370  87.162  1.00  0.00
ATOM   4565  DRC DRC Z2686      77.761 -19.556  82.855  1.00  0.00
ATOM   4566  DRD DRD Z2687      78.212 -69.326  58.383  1.00  0.00
ATOM   4567  DRE DRE Z2688     -80.125  -1.110  39.348  1.00  0.00
ATOM   4568  DRF DRF Z2689      54.363 -74.519 -80.403  1.00  0.00
ATOM   4569  DRG DRG Z2690      52.029  35.250 -55.911  1.00  0.00
ATOM   4570  DRH DRH Z2691      76.696 -46.999 -46.075  1.00  0.00
ATOM   4571  DRI DRI Z2692     -63.335 -73.725 -84.932  1.00  0.00
ATOM   4572  DRJ DRJ Z2693      88.875  58.213  -6.741  1.00  0.00
ATOM   4573  DRK DRK Z2694     -61.720  -7.355 -84.221  1.00  0.00
ATOM   4574  DRL DRL Z2695      26.473  69.391 -82.537  1.00  0.00
ATOM   4575  DRM DRM Z2696      88.196  46.731  14.971  1.00  0.00
ATOM   4576  DRN DRN Z2697      47.419 -56.291  77.119  1.00  0.00
ATOM   4577  DRO DRO Z2698     -50.746   6.430  10.309  1.00  0.00
ATOM   4578  DRP DRP Z2699     -25.930 -62.812 -17.521  1.00  0.00
ATOM   4579  DRQ DRQ Z2700     -38.522 -51.240 -43.935  1.00  0.00
ATOM   4580  DRR DRR Z2701       8.851 -33.942  86.352  1.00  0.00
ATOM   4581  DRS DRS Z2702      55.630   8.626 -52.140  1.00  0.00
ATOM   4582  DRT DRT Z2703     -85.257  35.404  34.105  1.00  0.00
ATOM   4583  DRU DRU Z2704     -82.521  67.537  36.582  1.00  0.00
ATOM   4584  DRV DRV Z2705     -68.305  18.773  38.059  1.00  0.00
ATOM   4585  DRW DRW Z2706     -33.196  44.065 -32.415  1.00  0.00
ATOM   4586  DRX DRX Z2707     -10.906 -24.027 -16.246  1.00  0.00
ATOM   4587  DRY DRY Z2708     -36.721 -15.701 -67.512  1.00  0.00
ATOM   4588  DRZ DRZ Z2709      36.427 -88.731 -48.822  1.00  0.00
ATOM   4589  DSA DSA Z2710      84.224  32.913  83.934  1.00  0.00
ATOM   4590  DSB DSB Z2711      -6.753 -14.622  19.173  1.00  0.00
ATOM   4591  DSC DSC Z2712      64.925  37.152  54.534  1.00  0.00
ATOM   4592  DSD DSD Z2713      39.125 -12.113  -0.663  1.00  0.00
ATOM   4593  DSE DSE Z2714      48.688  69.284  36.516  1.00  0.00
ATOM   4594  DSF DSF Z2715      -6.245  58.200 -82.780  1.00  0.00
ATOM   4595  DSG DSG Z2716      53.185 -36.135  61.602  1.00  0.00
ATOM   4596  DSH DSH Z2717     -31.064   2.195 -13.323  1.00  0.00
ATOM   4597  DSI DSI Z2718      30.851  -5.843 -10.069  1.00  0.00
ATOM   4598  DSJ DSJ Z2719      12.827 -78.550  89.216  1.00  0.00
ATOM   4599  DSK DSK Z2720     -62.662 -83.262 -56.114  1.00  0.00
ATOM   4600  DSL DSL Z2721      -7.219 -28.611  40.063  1.00  0.00
ATOM   4601  DSM DSM Z2722      50.069  46.228 -61.651  1.00  0.00
ATOM   4602  DSN DSN Z2723     -58.517 -48.718 -83.485  1.00  0.00
ATOM   4603  DSO DSO Z2724      -4.612  61.092  40.875  1.00  0.00
ATOM   4604  DSP DSP Z2725      34.450 -12.043 -85.448  1.00  0.00
ATOM   4605  DSQ DSQ Z2726      19.193  75.752  47.334  1.00  0.00
ATOM   4606  DSR DSR Z2727     -13.493  47.633  58.232  1.00  0.00
ATOM   4607  DSS DSS Z2728      74.936  64.663 -86.596  1.00  0.00
ATOM   4608  DST DST Z2729      34.608  19.486  88.478  1.00  0.00
ATOM   4609  DSU DSU Z2730      76.116  40.135 -47.118  1.00  0.00
ATOM   4610  DSV DSV Z2731     -62.587  11.132  -2.748  1.00  0.00
ATOM   4611  DSW DSW Z2732      -3.834  48.182  -3.178  1.00  0.00
ATOM   4612  DSX DSX Z2733      11.997  64.258 -84.975  1.00  0.00
ATOM   4613  DSY DSY Z2734      -6.245  66.710  83.562  1.00  0.00
ATOM   4614  DSZ DSZ Z2735     -22.548 -70.316 -26.974  1.00  0.00
ATOM   4615  DTA DTA Z2736     -23.215  77.582 -64.889  1.00  0.00
ATOM   4616  DTB DTB Z2737      67.873 -46.122  88.999  1.00  0.00
ATOM   4617  DTC DTC Z2738     -11.169 -34.039 -86.899  1.00  0.00
ATOM   4618  DTD DTD Z2739     -17.335  -0.063 -18.269  1.00  0.00
ATOM   4619  DTE DTE Z2740      46.472  50.657   8.139  1.00  0.00
ATOM   4620  DTF DTF Z2741      25.918   2.539 -87.387  1.00  0.00
ATOM   4621  DTG DTG Z2742      -3.309  33.803  84.564  1.00  0.00
ATOM   4622  DTH DTH Z2743     -42.799 -82.802  -9.290  1.00  0.00
ATOM   4623  DTI DTI Z2744      42.889  59.864  61.896  1.00  0.00
ATOM   4624  DTJ DTJ Z2745      65.731  10.553   8.918  1.00  0.00
ATOM   4625  DTK DTK Z2746      18.039 -82.881  30.166  1.00  0.00
ATOM   4626  DTL DTL Z2747     -20.947  60.207  36.253  1.00  0.00
ATOM   4627  DTM DTM Z2748      24.951  63.541  -4.278  1.00  0.00
ATOM   4628  DTN DTN Z2749      24.249 -89.648  12.506  1.00  0.00
ATOM   4629  DTO DTO Z2750      50.424  -2.697  87.633  1.00  0.00
ATOM   4630  DTP DTP Z2751      46.750 -88.644  81.021  1.00  0.00
ATOM   4631  DTQ DTQ Z2752      -6.640 -49.299  66.384  1.00  0.00
ATOM   4632  DTR DTR Z2753      28.862  13.607 -60.989  1.00  0.00
ATOM   4633  DTS DTS Z2754      30.934 -25.248  85.287  1.00  0.00
ATOM   4634  DTT DTT Z2755      33.401 -72.757 -77.464  1.00  0.00
ATOM   4635  DTU DTU Z2756      64.990  85.128  23.536  1.00  0.00
ATOM   4636  DTV DTV Z2757     -19.302 -48.486  87.155  1.00  0.00
ATOM   4637  DTW DTW Z2758      43.353   7.461  -3.184  1.00  0.00
ATOM   4638  DTX DTX Z2759      66.708  41.335  86.008  1.00  0.00
ATOM   4639  DTY DTY Z2760     -82.824  20.771 -36.813  1.00  0.00
ATOM   4640  DTZ DTZ Z2761     -34.627 -12.335 -33.604  1.00  0.00
ATOM   4641  DUA DUA Z2762      86.809   3.450 -77.527  1.00  0.00
ATOM   4642  DUB DUB Z2763      62.088 -85.487 -46.207  1.00  0.00
ATOM   4643  DUC DUC Z2764      33.529  64.993 -29.465  1.00  0.00
ATOM   4644  DUD DUD Z2765      19.165 -48.711 -65.181  1.00  0.00
ATOM   4645  DUE DUE Z2766     -83.958  78.522  32.075  1.00  0.00
ATOM   4646  DUF DUF Z2767      87.039  68.901 -76.046  1.00  0.00
ATOM   4647  DUG DUG Z2768      14.686 -88.532 -50.592  1.00  0.00
ATOM   4648  DUH DUH Z2769     -82.114 -54.975  86.703  1.00  0.00
ATOM   4649  DUI DUI Z2770       2.342 -43.333 -42.353  1.00  0.00
ATOM   4650  DUJ DUJ Z2771      59.911 -37.867 -82.729  1.00  0.00
ATOM   4651  DUK DUK Z2772     -82.019 -86.813 -10.505  1.00  0.00
ATOM   4652  DUL DUL Z2773     -30.752 -86.837  55.211  1.00  0.00
ATOM   4653  DUM DUM Z2774      47.529   0.645 -84.656  1.00  0.00
ATOM   4654  DUN DUN Z2775     -81.713 -43.083  89.368  1.00  0.00
ATOM   4655  DUO DUO Z2776      50.127  84.310 -54.120  1.00  0.00
ATOM   4656  DUP DUP Z2777       7.465  84.182 -28.378  1.00  0.00
ATOM   4657  DUQ DUQ Z2778     -48.869 -21.249 -47.672  1.00  0.00
ATOM   4658  DUR DUR Z2779     -56.560 -88.463 -29.445  1.00  0.00
ATOM   4659  DUS DUS Z2780      87.705  64.558  14.735  1.00  0.00
ATOM   4660  DUT DUT Z2781     -70.925  68.920 -14.522  1.00  0.00
ATOM   4661  DUU DUU Z2782      43.391 -29.307 -56.971  1.00  0.00
ATOM   4662  DUV DUV Z2783     -85.531  54.035 -80.229  1.00  0.00
ATOM   4663  DUW DUW Z2784     -74.340 -88.194  37.249  1.00  0.00
ATOM   4664  DUX DUX Z2785      -6.730 -87.114  41.192  1.00  0.00
ATOM   4665  DUY DUY Z2786      10.062  22.082 -27.412  1.00  0.00
ATOM   4666  DUZ DUZ Z2787     -64.199  -9.402  48.550  1.00  0.00
ATOM   4667  DVA DVA Z2788      66.142  -5.267 -84.609  1.00  0.00
ATOM   4668  DVB DVB Z2789     -43.477 -26.544 -69.852  1.00  0.00
ATOM   4669  DVC DVC Z2790      88.036  10.962 -12.390  1.00  0.00
ATOM   4670  DVD DVD Z2791     -42.995  58.713 -81.143  1.00  0.00
ATOM   4671  DVE DVE Z2792      83.396 -23.260 -19.827  1.00  0.00
ATOM   4672  DVF DVF Z2793     -11.966  82.775 -84.778  1.00  0.00
ATOM   4673  DVG DVG Z2794       3.673 -14.265 -51.614  1.00  0.00
ATOM   4674  DVH DVH Z2795     -76.126  19.339 -49.305  1.00  0.00
ATOM   4675  DVI DVI Z2796     -60.251 -47.604  61.036  1.00  0.00
ATOM   4676  DVJ DVJ Z2797     -75.530  47.254 -44.474  1.00  0.00
ATOM   4677  DVK DVK Z2798     -23.273  16.548  85.354  1.00  0.00
ATOM   4678  DVL DVL Z2799      69.162  28.901 -31.818  1.00  0.00
ATOM   4679  DVM DVM Z2800     -84.912  53.003  42.070  1.00  0.00
ATOM   4680  DVN DVN Z2801       4.461 -69.235 -61.972  1.00  0.00
ATOM   4681  DVO DVO Z2802     -77.620 -43.868  64.193  1.00  0.00
ATOM   4682  DVP DVP Z2803     -39.029  30.332 -35.257  1.00  0.00
ATOM   4683  DVQ DVQ Z2804     -80.342  81.445  16.676  1.00  0.00
ATOM   4684  DVR DVR Z2805      49.006  -8.221  53.852  1.00  0.00
ATOM   4685  DVS DVS Z2806     -33.632  81.490  83.763  1.00  0.00
ATOM   4686  DVT DVT Z2807     -76.729  -4.085 -16.811  1.00  0.00
ATOM   4687  DVU DVU Z2808     -66.607 -89.854 -11.581  1.00  0.00
ATOM   4688  DVV DVV Z2809     -47.045  39.956 -77.455  1.00  0.00
ATOM   4689  DVW DVW Z2810      -7.675  16.578  87.728  1.00  0.00
ATOM   4690  DVX DVX Z2811     -20.616  -3.724  79.352  1.00  0.00
ATOM   4691  DVY DVY Z2812      22.717 -79.157   4.341  1.00  0.00
ATOM   4692  DVZ DVZ Z2813      51.981 -62.744  -3.943  1.00  0.00
ATOM   4693  DWA DWA Z2814      86.361 -61.292 -68.616  1.00  0.00
ATOM   4694  DWB DWB Z2815     -81.845  61.333 -50.484  1.00  0.00
ATOM   4695  DWC DWC Z2816     -34.546 -68.170 -51.852  1.00  0.00
ATOM   4696  DWD DWD Z2817      33.240  11.208  67.166  1.00  0.00
ATOM   4697  DWE DWE Z2818      60.799 -86.305 -84.122  1.00  0.00
ATOM   4698  DWF DWF Z2819     -18.414  10.419 -56.047  1.00  0.00
ATOM   4699  DWG DWG Z2820     -44.263  45.763  85.402  1.00  0.00
ATOM   4700  DWH DWH Z2821     -21.827  53.804 -85.970  1.00  0.00
ATOM   4701  DWI DWI Z2822     -51.266  28.641  62.366  1.00  0.00
ATOM   4702  DWJ DWJ Z2823     -36.890   8.522  69.604  1.00  0.00
ATOM   4703  DWK DWK Z2824      73.377  77.323  21.633  1.00  0.00
ATOM   4704  DWL DWL Z2825      87.299  13.809 -85.279  1.00  0.00
ATOM   4705  DWM DWM Z2826      58.680   1.323  -6.638  1.00  0.00
ATOM   4706  DWN DWN Z2827      18.606 -59.614 -31.872  1.00  0.00
ATOM   4707  DWO DWO Z2828      41.449  83.910  17.228  1.00  0.00
ATOM   4708  DWP DWP Z2829     -75.815   5.988 -31.567  1.00  0.00
ATOM   4709  DWQ DWQ Z2830     -55.108 -62.389  84.302  1.00  0.00
ATOM   4710  DWR DWR Z2831     -41.452 -23.662  17.974  1.00  0.00
ATOM   4711  DWS DWS Z2832      78.427  31.596 -71.111  1.00  0.00
ATOM   4712  DWT DWT Z2833      30.850  51.152  -0.855  1.00  0.00
ATOM   4713  DWU DWU Z2834      26.931 -26.098   3.957  1.00  0.00
ATOM   4714  DWV DWV Z2835      -7.888 -10.232  78.330  1.00  0.00
ATOM   4715  DWW DWW Z2836       4.191  12.239  85.938  1.00  0.00
ATOM   4716  DWX DWX Z2837      46.802 -52.688 -37.395  1.00  0.00
ATOM   4717  DWY DWY Z2838      31.152  32.252  63.031  1.00  0.00
ATOM   4718  DWZ DWZ Z2839     -82.029 -72.991  67.677  1.00  0.00
ATOM   4719  DXA DXA Z2840      70.901  65.091 -47.768  1.00  0.00
ATOM   4720  DXB DXB Z2841     -82.774   6.609  55.622  1.00  0.00
ATOM   4721  DXC DXC Z2842      72.886 -22.850  -7.085  1.00  0.00
ATOM   4722  DXD DXD Z2843      90.013 -60.547  41.090  1.00  0.00
ATOM   4723  DXE DXE Z2844      75.637  34.112 -84.798  1.00  0.00
ATOM   4724  DXF DXF Z2845      35.830 -66.912 -51.041  1.00  0.00
ATOM   4725  DXG DXG Z2846     -34.526  13.672  18.203  1.00  0.00
ATOM   4726  DXH DXH Z2847     -69.418  70.626  25.556  1.00  0.00
ATOM   4727  DXI DXI Z2848      -9.734  71.436  64.182  1.00  0.00
ATOM   4728  DXJ DXJ Z2849      75.912  17.349 -37.917  1.00  0.00
ATOM   4729  DXK DXK Z2850      43.658  18.598  37.729  1.00  0.00
ATOM   4730  DXL DXL Z2851      69.721  64.222  61.345  1.00  0.00
ATOM   4731  DXM DXM Z2852     -76.248  -3.076  59.456  1.00  0.00
ATOM   4732  DXN DXN Z2853     -60.003   5.320 -79.971  1.00  0.00
ATOM   4733  DXO DXO Z2854      89.742 -54.975  -3.021  1.00  0.00
ATOM   4734  DXP DXP Z2855     -13.443 -88.727  61.774  1.00  0.00
ATOM   4735  DXQ DXQ Z2856      66.248  56.638   4.944  1.00  0.00
ATOM   4736  DXR DXR Z2857      50.800 -74.185  41.876  1.00  0.00
ATOM   4737  DXS DXS Z2858       9.356   7.806  64.683  1.00  0.00
ATOM   4738  DXT DXT Z2859      41.344 -54.799 -85.433  1.00  0.00
ATOM   4739  DXU DXU Z2860      80.880  75.712 -41.395  1.00  0.00
END
