# Supplementary material for: The Effect of Macromolecular Crowding on the Electrostatic Component of Barnase–Barstar Binding: A Computational, Implicit Solvent-Based Study
Source: PLoS One. 2014 Jun 10;9(6):e98618. doi: 10.1371/journal.pone.0098618 (PMC4051634; doi:10.1371/journal.pone.0098618)
Supplement: File S1 — Contains sample pdb files used in our analyses; each contains the barnase/barstar complex with a specific random placement of crowders of varying radii at 30% crowding density. Also included are files specifying, for each pdb file, the radii of each atom and model crowder. (TAR) [file pone.0098618.s005.tar › vary30percent_pdb/with_crowders-11.pdb]

ATOM      1  CAY VAL A   3      18.329  -9.767 -18.786  1.00  0.00
ATOM      2  CY  VAL A   3      17.463  -9.299 -17.665  1.00  0.55
ATOM      3  OY  VAL A   3      17.203 -10.038 -16.718  1.00 -0.55
ATOM      4  N   VAL A   3      16.993  -8.037 -17.760  1.00 -0.40
ATOM      5  H   VAL A   3      17.222  -7.453 -18.535  1.00  0.40
ATOM      6  CA  VAL A   3      16.107  -7.419 -16.733  1.00  0.00
ATOM      7  CB  VAL A   3      16.269  -5.903 -16.535  1.00  0.00
ATOM      8  CG1 VAL A   3      15.283  -5.404 -15.502  1.00  0.00
ATOM      9  CG2 VAL A   3      17.666  -5.466 -16.113  1.00  0.00
ATOM     10  C   VAL A   3      14.669  -7.755 -17.123  1.00  0.55
ATOM     11  O   VAL A   3      14.125  -7.204 -18.095  1.00 -0.55
ATOM     12  N   ILE A   4      14.072  -8.639 -16.383  1.00 -0.40
ATOM     13  H   ILE A   4      14.512  -9.101 -15.616  1.00  0.40
ATOM     14  CA  ILE A   4      12.656  -8.995 -16.677  1.00  0.00
ATOM     15  CB  ILE A   4      12.546 -10.506 -16.596  1.00  0.00
ATOM     16  CG2 ILE A   4      11.132 -11.017 -16.786  1.00  0.00
ATOM     17  CG1 ILE A   4      13.586 -11.052 -17.616  1.00  0.00
ATOM     18  CD1 ILE A   4      13.725 -12.568 -17.376  1.00  0.00
ATOM     19  C   ILE A   4      11.850  -8.257 -15.632  1.00  0.55
ATOM     20  O   ILE A   4      11.950  -8.686 -14.487  1.00 -0.55
ATOM     21  N   ASN A   5      11.188  -7.189 -15.991  1.00 -0.40
ATOM     22  H   ASN A   5      11.172  -6.861 -16.933  1.00  0.40
ATOM     23  CA  ASN A   5      10.424  -6.409 -15.014  1.00  0.00
ATOM     24  CB  ASN A   5      11.345  -5.293 -14.478  1.00  0.00
ATOM     25  CG  ASN A   5      11.507  -4.197 -15.497  1.00  0.55
ATOM     26  OD1 ASN A   5      11.426  -4.466 -16.699  1.00 -0.55
ATOM     27  ND2 ASN A   5      11.717  -2.929 -15.181  1.00 -0.78
ATOM     28 HD21 ASN A   5      11.776  -2.656 -14.221  1.00  0.39
ATOM     29 HD22 ASN A   5      11.817  -2.244 -15.903  1.00  0.39
ATOM     30  C   ASN A   5       9.146  -5.812 -15.561  1.00  0.55
ATOM     31  O   ASN A   5       8.660  -4.755 -15.093  1.00 -0.55
ATOM     32  N   THR A   6       8.573  -6.475 -16.564  1.00 -0.40
ATOM     33  H   THR A   6       8.954  -7.320 -16.930  1.00  0.40
ATOM     34  CA  THR A   6       7.336  -5.993 -17.193  1.00  0.00
ATOM     35  CB  THR A   6       7.495  -6.026 -18.718  1.00  0.00
ATOM     36  OG1 THR A   6       7.625  -7.403 -19.111  1.00 -0.49
ATOM     37  HG1 THR A   6       7.563  -7.412 -20.069  1.00  0.49
ATOM     38  CG2 THR A   6       8.740  -5.225 -19.136  1.00  0.00
ATOM     39  C   THR A   6       6.232  -6.939 -16.733  1.00  0.55
ATOM     40  O   THR A   6       6.611  -8.029 -16.299  1.00 -0.55
ATOM     41  N   PHE A   7       4.972  -6.560 -16.843  1.00 -0.40
ATOM     42  H   PHE A   7       4.688  -5.677 -17.207  1.00  0.40
ATOM     43  CA  PHE A   7       3.912  -7.502 -16.400  1.00  0.00
ATOM     44  CB  PHE A   7       2.545  -6.816 -16.648  1.00  0.12
ATOM     45  CG  PHE A   7       2.234  -5.716 -15.659  1.00 -0.12
ATOM     46  CD1 PHE A   7       2.080  -6.016 -14.292  1.00 -0.12
ATOM     47  HD1 PHE A   7       2.188  -7.032 -13.942  1.00  0.12
ATOM     48  CE1 PHE A   7       1.787  -4.996 -13.396  1.00 -0.12
ATOM     49  HE1 PHE A   7       1.638  -5.215 -12.349  1.00  0.12
ATOM     50  CZ  PHE A   7       1.687  -3.671 -13.868  1.00 -0.12
ATOM     51  HZ  PHE A   7       1.486  -2.873 -13.169  1.00  0.12
ATOM     52  CD2 PHE A   7       2.089  -4.405 -16.107  1.00 -0.12
ATOM     53  HD2 PHE A   7       2.168  -4.189 -17.162  1.00  0.12
ATOM     54  CE2 PHE A   7       1.843  -3.376 -15.212  1.00 -0.12
ATOM     55  HE2 PHE A   7       1.773  -2.355 -15.558  1.00  0.12
ATOM     56  C   PHE A   7       3.988  -8.873 -17.043  1.00  0.55
ATOM     57  O   PHE A   7       3.930  -9.931 -16.338  1.00 -0.55
ATOM     58  N   ASP A   8       4.076  -8.953 -18.383  1.00 -0.40
ATOM     59  H   ASP A   8       4.106  -8.140 -18.960  1.00  0.40
ATOM     60  CA  ASP A   8       4.135 -10.249 -19.088  1.00  0.00
ATOM     61  CB  ASP A   8       4.031 -10.089 -20.627  1.00  0.00
ATOM     62  CG  ASP A   8       2.588  -9.770 -20.943  1.00  0.10
ATOM     63  OD1 ASP A   8       1.754 -10.653 -20.640  1.00 -0.55
ATOM     64  OD2 ASP A   8       2.462  -8.627 -21.418  1.00 -0.55
ATOM     65  C   ASP A   8       5.421 -11.049 -18.947  1.00  0.55
ATOM     66  O   ASP A   8       5.378 -12.269 -18.851  1.00 -0.55
ATOM     67  N   GLY A   9       6.548 -10.322 -19.006  1.00 -0.40
ATOM     68  H   GLY A   9       6.591  -9.338 -19.155  1.00  0.40
ATOM     69  CA  GLY A   9       7.803 -11.083 -18.828  1.00  0.00
ATOM     70  C   GLY A   9       7.792 -11.756 -17.443  1.00  0.55
ATOM     71  O   GLY A   9       8.086 -12.963 -17.360  1.00 -0.55
ATOM     72  N   VAL A  10       7.485 -11.016 -16.366  1.00 -0.40
ATOM     73  H   VAL A  10       7.259 -10.048 -16.433  1.00  0.40
ATOM     74  CA  VAL A  10       7.464 -11.599 -15.010  1.00  0.00
ATOM     75  CB  VAL A  10       7.388 -10.553 -13.892  1.00  0.00
ATOM     76  CG1 VAL A  10       7.386 -11.181 -12.494  1.00  0.00
ATOM     77  CG2 VAL A  10       8.560  -9.576 -13.991  1.00  0.00
ATOM     78  C   VAL A  10       6.322 -12.605 -14.848  1.00  0.55
ATOM     79  O   VAL A  10       6.519 -13.655 -14.242  1.00 -0.55
ATOM     80  N   ALA A  11       5.167 -12.365 -15.417  1.00 -0.40
ATOM     81  H   ALA A  11       5.009 -11.540 -15.953  1.00  0.40
ATOM     82  CA  ALA A  11       4.038 -13.274 -15.314  1.00  0.00
ATOM     83  CB  ALA A  11       2.713 -12.733 -15.889  1.00  0.00
ATOM     84  C   ALA A  11       4.389 -14.583 -16.026  1.00  0.55
ATOM     85  O   ALA A  11       4.042 -15.634 -15.517  1.00 -0.55
ATOM     86  N   ASP A  12       5.050 -14.457 -17.191  1.00 -0.40
ATOM     87  H   ASP A  12       5.317 -13.590 -17.603  1.00  0.40
ATOM     88  CA  ASP A  12       5.392 -15.710 -17.887  1.00  0.00
ATOM     89  CB  ASP A  12       5.950 -15.433 -19.272  1.00  0.00
ATOM     90  CG  ASP A  12       4.809 -15.091 -20.202  1.00  0.10
ATOM     91  OD1 ASP A  12       3.608 -15.246 -19.848  1.00 -0.55
ATOM     92  OD2 ASP A  12       5.220 -14.674 -21.315  1.00 -0.55
ATOM     93  C   ASP A  12       6.440 -16.470 -17.120  1.00  0.55
ATOM     94  O   ASP A  12       6.401 -17.688 -17.034  1.00 -0.55
ATOM     95  N   TYR A  13       7.400 -15.716 -16.618  1.00 -0.40
ATOM     96  H   TYR A  13       7.421 -14.726 -16.734  1.00  0.40
ATOM     97  CA  TYR A  13       8.517 -16.321 -15.838  1.00  0.00
ATOM     98  CB  TYR A  13       9.528 -15.218 -15.495  1.00  0.12
ATOM     99  CG  TYR A  13      10.857 -15.763 -15.081  1.00 -0.12
ATOM    100  CD1 TYR A  13      11.025 -16.287 -13.802  1.00 -0.12
ATOM    101  HD1 TYR A  13      10.183 -16.269 -13.127  1.00  0.12
ATOM    102  CE1 TYR A  13      12.217 -16.831 -13.348  1.00 -0.12
ATOM    103  HE1 TYR A  13      12.310 -17.255 -12.360  1.00  0.12
ATOM    104  CZ  TYR A  13      13.280 -16.800 -14.232  1.00  0.06
ATOM    105  OH  TYR A  13      14.503 -17.285 -13.795  1.00 -0.49
ATOM    106  HH  TYR A  13      14.497 -17.283 -12.835  1.00  0.43
ATOM    107  CD2 TYR A  13      11.943 -15.767 -15.969  1.00 -0.12
ATOM    108  HD2 TYR A  13      11.846 -15.372 -16.969  1.00  0.12
ATOM    109  CE2 TYR A  13      13.153 -16.297 -15.519  1.00 -0.12
ATOM    110  HE2 TYR A  13      14.005 -16.316 -16.183  1.00  0.12
ATOM    111  C   TYR A  13       8.019 -17.119 -14.644  1.00  0.55
ATOM    112  O   TYR A  13       8.424 -18.276 -14.395  1.00 -0.55
ATOM    113  N   LEU A  14       7.100 -16.494 -13.897  1.00 -0.40
ATOM    114  H   LEU A  14       6.793 -15.571 -14.114  1.00  0.40
ATOM    115  CA  LEU A  14       6.466 -17.116 -12.696  1.00  0.00
ATOM    116  CB  LEU A  14       5.439 -16.167 -12.076  1.00  0.00
ATOM    117  CG  LEU A  14       6.026 -14.992 -11.281  1.00  0.00
ATOM    118  CD1 LEU A  14       4.925 -13.953 -11.038  1.00  0.00
ATOM    119  CD2 LEU A  14       6.608 -15.537  -9.993  1.00  0.00
ATOM    120  C   LEU A  14       5.759 -18.417 -13.020  1.00  0.55
ATOM    121  O   LEU A  14       5.887 -19.465 -12.365  1.00 -0.55
ATOM    122  N   GLN A  15       4.997 -18.320 -14.103  1.00 -0.40
ATOM    123  H   GLN A  15       4.886 -17.492 -14.647  1.00  0.40
ATOM    124  CA  GLN A  15       4.271 -19.539 -14.511  1.00  0.00
ATOM    125  CB  GLN A  15       3.242 -19.235 -15.560  1.00  0.00
ATOM    126  CG  GLN A  15       1.993 -18.450 -15.209  1.00  0.00
ATOM    127  CD  GLN A  15       1.053 -18.699 -16.416  1.00  0.55
ATOM    128  OE1 GLN A  15       1.315 -18.171 -17.517  1.00 -0.55
ATOM    129  NE2 GLN A  15       0.048 -19.519 -16.139  1.00 -0.78
ATOM    130 HE21 GLN A  15      -0.620 -19.749 -16.847  1.00  0.39
ATOM    131 HE22 GLN A  15      -0.043 -19.908 -15.222  1.00  0.39
ATOM    132  C   GLN A  15       5.193 -20.634 -15.081  1.00  0.55
ATOM    133  O   GLN A  15       4.839 -21.802 -14.957  1.00 -0.55
ATOM    134  N   THR A  16       6.284 -20.233 -15.716  1.00 -0.40
ATOM    135  H   THR A  16       6.514 -19.270 -15.831  1.00  0.40
ATOM    136  CA  THR A  16       7.211 -21.195 -16.283  1.00  0.00
ATOM    137  CB  THR A  16       8.108 -20.626 -17.410  1.00  0.00
ATOM    138  OG1 THR A  16       7.259 -19.900 -18.296  1.00 -0.49
ATOM    139  HG1 THR A  16       6.981 -19.117 -17.815  1.00  0.49
ATOM    140  CG2 THR A  16       8.810 -21.765 -18.173  1.00  0.00
ATOM    141  C   THR A  16       8.162 -21.733 -15.234  1.00  0.55
ATOM    142  O   THR A  16       8.299 -22.967 -15.218  1.00 -0.55
ATOM    143  N   TYR A  17       8.773 -20.886 -14.447  1.00 -0.40
ATOM    144  H   TYR A  17       8.625 -19.901 -14.488  1.00  0.40
ATOM    145  CA  TYR A  17       9.721 -21.377 -13.449  1.00  0.00
ATOM    146  CB  TYR A  17      11.033 -20.515 -13.591  1.00  0.12
ATOM    147  CG  TYR A  17      11.478 -20.514 -15.040  1.00 -0.12
ATOM    148  CD1 TYR A  17      12.130 -21.636 -15.596  1.00 -0.12
ATOM    149  HD1 TYR A  17      12.305 -22.500 -14.973  1.00  0.12
ATOM    150  CE1 TYR A  17      12.555 -21.666 -16.925  1.00 -0.12
ATOM    151  HE1 TYR A  17      13.056 -22.528 -17.340  1.00  0.12
ATOM    152  CZ  TYR A  17      12.302 -20.532 -17.687  1.00  0.06
ATOM    153  OH  TYR A  17      12.619 -20.477 -19.033  1.00 -0.49
ATOM    154  HH  TYR A  17      12.363 -19.613 -19.363  1.00  0.43
ATOM    155  CD2 TYR A  17      11.256 -19.401 -15.851  1.00 -0.12
ATOM    156  HD2 TYR A  17      10.767 -18.530 -15.440  1.00  0.12
ATOM    157  CE2 TYR A  17      11.655 -19.401 -17.171  1.00 -0.12
ATOM    158  HE2 TYR A  17      11.471 -18.541 -17.798  1.00  0.12
ATOM    159  C   TYR A  17       9.234 -21.420 -12.010  1.00  0.55
ATOM    160  O   TYR A  17      10.026 -21.911 -11.202  1.00 -0.55
ATOM    161  N   HSD A  18       8.058 -20.995 -11.640  1.00 -0.40
ATOM    162  H   HSD A  18       7.420 -20.623 -12.308  1.00  0.40
ATOM    163  CA  HSD A  18       7.567 -21.013 -10.282  1.00  0.00
ATOM    164  CB  HSD A  18       7.255 -22.412  -9.742  1.00  0.12
ATOM    165  ND1 HSD A  18       5.350 -22.085 -11.391  1.00 -0.40
ATOM    166  HD1 HSD A  18       5.522 -21.119 -11.582  1.00  0.40
ATOM    167  CG  HSD A  18       6.073 -22.863 -10.532  1.00 -0.12
ATOM    168  CE1 HSD A  18       4.387 -22.849 -11.917  1.00  0.15
ATOM    169  HE1 HSD A  18       3.667 -22.489 -12.652  1.00  0.12
ATOM    170  NE2 HSD A  18       4.445 -24.074 -11.420  1.00 -0.56
ATOM    171  CD2 HSD A  18       5.512 -24.100 -10.552  1.00  0.15
ATOM    172  HD2 HSD A  18       5.776 -25.007 -10.022  1.00  0.12
ATOM    173  C   HSD A  18       8.486 -20.307  -9.289  1.00  0.55
ATOM    174  O   HSD A  18       8.646 -20.775  -8.185  1.00 -0.55
ATOM    175  N   LYS A  19       8.996 -19.177  -9.676  1.00 -0.40
ATOM    176  H   LYS A  19       8.837 -18.844 -10.601  1.00  0.40
ATOM    177  CA  LYS A  19       9.813 -18.307  -8.860  1.00  0.00
ATOM    178  CB  LYS A  19      11.113 -19.018  -8.541  1.00  0.00
ATOM    179  CG  LYS A  19      11.991 -19.124  -9.779  1.00  0.00
ATOM    180  CD  LYS A  19      13.185 -20.018  -9.647  1.00  0.00
ATOM    181  CE  LYS A  19      14.249 -19.494 -10.618  1.00  0.33
ATOM    182  NZ  LYS A  19      15.420 -20.420 -10.717  1.00 -0.32
ATOM    183  HZ1 LYS A  19      15.100 -21.350 -11.056  1.00  0.33
ATOM    184  HZ2 LYS A  19      15.859 -20.525  -9.780  1.00  0.33
ATOM    185  HZ3 LYS A  19      16.116 -20.029 -11.384  1.00  0.33
ATOM    186  C   LYS A  19       9.993 -17.020  -9.667  1.00  0.55
ATOM    187  O   LYS A  19       9.771 -16.952 -10.895  1.00 -0.55
ATOM    188  N   LEU A  20      10.378 -15.979  -8.953  1.00 -0.40
ATOM    189  H   LEU A  20      10.494 -16.018  -7.964  1.00  0.40
ATOM    190  CA  LEU A  20      10.655 -14.702  -9.595  1.00  0.00
ATOM    191  CB  LEU A  20      10.775 -13.519  -8.588  1.00  0.00
ATOM    192  CG  LEU A  20       9.470 -12.962  -7.959  1.00  0.00
ATOM    193  CD1 LEU A  20       9.842 -11.945  -6.902  1.00  0.00
ATOM    194  CD2 LEU A  20       8.540 -12.320  -8.967  1.00  0.00
ATOM    195  C   LEU A  20      12.022 -14.693 -10.299  1.00  0.55
ATOM    196  O   LEU A  20      12.918 -15.398  -9.815  1.00 -0.55
ATOM    197  N   PRO A  21      12.156 -13.855 -11.321  1.00 -0.20
ATOM    198  CD  PRO A  21      11.077 -13.073 -11.927  1.00  0.10
ATOM    199  CA  PRO A  21      13.437 -13.676 -12.023  1.00  0.10
ATOM    200  CB  PRO A  21      13.188 -12.626 -13.078  1.00  0.00
ATOM    201  CG  PRO A  21      11.739 -12.352 -13.069  1.00  0.00
ATOM    202  C   PRO A  21      14.474 -13.211 -11.006  1.00  0.55
ATOM    203  O   PRO A  21      14.181 -12.619  -9.964  1.00 -0.55
ATOM    204  N   ASP A  22      15.740 -13.397 -11.342  1.00 -0.40
ATOM    205  H   ASP A  22      15.985 -13.802 -12.219  1.00  0.40
ATOM    206  CA  ASP A  22      16.859 -13.044 -10.498  1.00  0.00
ATOM    207  CB  ASP A  22      18.200 -13.555 -11.095  1.00  0.00
ATOM    208  CG  ASP A  22      18.099 -15.082 -11.055  1.00  0.10
ATOM    209  OD1 ASP A  22      17.236 -15.690 -10.347  1.00 -0.55
ATOM    210  OD2 ASP A  22      18.916 -15.723 -11.777  1.00 -0.55
ATOM    211  C   ASP A  22      17.038 -11.587 -10.209  1.00  0.55
ATOM    212  O   ASP A  22      17.916 -11.326  -9.369  1.00 -0.55
ATOM    213  N   ASN A  23      16.341 -10.659 -10.820  1.00 -0.40
ATOM    214  H   ASN A  23      15.639 -10.870 -11.497  1.00  0.40
ATOM    215  CA  ASN A  23      16.571  -9.236 -10.524  1.00  0.00
ATOM    216  CB  ASN A  23      16.326  -8.442 -11.803  1.00  0.00
ATOM    217  CG  ASN A  23      14.973  -8.757 -12.424  1.00  0.55
ATOM    218  OD1 ASN A  23      14.761  -9.889 -12.907  1.00 -0.55
ATOM    219  ND2 ASN A  23      14.083  -7.761 -12.405  1.00 -0.78
ATOM    220 HD21 ASN A  23      14.327  -6.880 -12.000  1.00  0.39
ATOM    221 HD22 ASN A  23      13.173  -7.897 -12.796  1.00  0.39
ATOM    222  C   ASN A  23      15.722  -8.732  -9.359  1.00  0.55
ATOM    223  O   ASN A  23      15.748  -7.539  -9.060  1.00 -0.55
ATOM    224  N   TYR A  24      14.997  -9.618  -8.725  1.00 -0.40
ATOM    225  H   TYR A  24      14.985 -10.578  -8.994  1.00  0.40
ATOM    226  CA  TYR A  24      14.162  -9.268  -7.591  1.00  0.00
ATOM    227  CB  TYR A  24      12.841 -10.106  -7.635  1.00  0.12
ATOM    228  CG  TYR A  24      11.971  -9.391  -8.629  1.00 -0.12
ATOM    229  CD1 TYR A  24      11.299  -8.220  -8.263  1.00 -0.12
ATOM    230  HD1 TYR A  24      11.365  -7.877  -7.242  1.00  0.12
ATOM    231  CE1 TYR A  24      10.553  -7.490  -9.169  1.00 -0.12
ATOM    232  HE1 TYR A  24      10.056  -6.578  -8.872  1.00  0.12
ATOM    233  CZ  TYR A  24      10.462  -7.963 -10.476  1.00  0.06
ATOM    234  OH  TYR A  24       9.680  -7.287 -11.405  1.00 -0.49
ATOM    235  HH  TYR A  24       9.165  -6.627 -10.936  1.00  0.43
ATOM    236  CD2 TYR A  24      11.913  -9.820  -9.940  1.00 -0.12
ATOM    237  HD2 TYR A  24      12.470 -10.692 -10.252  1.00  0.12
ATOM    238  CE2 TYR A  24      11.130  -9.119 -10.862  1.00 -0.12
ATOM    239  HE2 TYR A  24      11.043  -9.477 -11.878  1.00  0.12
ATOM    240  C   TYR A  24      14.764  -9.534  -6.232  1.00  0.55
ATOM    241  O   TYR A  24      15.365 -10.597  -6.153  1.00 -0.55
ATOM    242  N   ILE A  25      14.561  -8.696  -5.232  1.00 -0.40
ATOM    243  H   ILE A  25      14.067  -7.840  -5.361  1.00  0.40
ATOM    244  CA  ILE A  25      15.038  -8.950  -3.877  1.00  0.00
ATOM    245  CB  ILE A  25      16.326  -8.192  -3.481  1.00  0.00
ATOM    246  CG2 ILE A  25      17.566  -8.889  -4.056  1.00  0.00
ATOM    247  CG1 ILE A  25      16.322  -6.709  -3.870  1.00  0.00
ATOM    248  CD1 ILE A  25      17.601  -6.045  -3.346  1.00  0.00
ATOM    249  C   ILE A  25      13.950  -8.515  -2.886  1.00  0.55
ATOM    250  O   ILE A  25      13.309  -7.552  -3.241  1.00 -0.55
ATOM    251  N   THR A  26      13.773  -9.140  -1.750  1.00 -0.40
ATOM    252  H   THR A  26      14.311  -9.942  -1.503  1.00  0.40
ATOM    253  CA  THR A  26      12.783  -8.716  -0.770  1.00  0.00
ATOM    254  CB  THR A  26      12.528  -9.786   0.303  1.00  0.00
ATOM    255  OG1 THR A  26      13.694  -9.881   1.116  1.00 -0.49
ATOM    256  HG1 THR A  26      13.504 -10.554   1.773  1.00  0.49
ATOM    257  CG2 THR A  26      12.324 -11.127  -0.344  1.00  0.00
ATOM    258  C   THR A  26      13.224  -7.400  -0.140  1.00  0.55
ATOM    259  O   THR A  26      14.357  -6.901  -0.315  1.00 -0.55
ATOM    260  N   LYS A  27      12.287  -6.769   0.542  1.00 -0.40
ATOM    261  H   LYS A  27      11.367  -7.146   0.596  1.00  0.40
ATOM    262  CA  LYS A  27      12.460  -5.526   1.257  1.00  0.00
ATOM    263  CB  LYS A  27      11.181  -4.959   1.855  1.00  0.00
ATOM    264  CG  LYS A  27      10.102  -4.405   0.945  1.00  0.00
ATOM    265  CD  LYS A  27       8.750  -4.452   1.677  1.00  0.00
ATOM    266  CE  LYS A  27       7.559  -4.131   0.800  1.00  0.33
ATOM    267  NZ  LYS A  27       6.252  -4.452   1.438  1.00 -0.32
ATOM    268  HZ1 LYS A  27       6.150  -3.905   2.316  1.00  0.33
ATOM    269  HZ2 LYS A  27       6.214  -5.468   1.657  1.00  0.33
ATOM    270  HZ3 LYS A  27       5.479  -4.210   0.786  1.00  0.33
ATOM    271  C   LYS A  27      13.546  -5.724   2.363  1.00  0.55
ATOM    272  O   LYS A  27      14.371  -4.798   2.524  1.00 -0.55
ATOM    273  N   SER A  28      13.524  -6.835   3.061  1.00 -0.40
ATOM    274  H   SER A  28      12.843  -7.551   2.929  1.00  0.40
ATOM    275  CA  SER A  28      14.554  -7.060   4.102  1.00  0.00
ATOM    276  CB  SER A  28      14.180  -8.226   4.985  1.00  0.00
ATOM    277  OG  SER A  28      14.628  -9.515   4.622  1.00 -0.49
ATOM    278  HG  SER A  28      14.293 -10.111   5.296  1.00  0.49
ATOM    279  C   SER A  28      15.937  -7.179   3.452  1.00  0.55
ATOM    280  O   SER A  28      16.867  -6.489   3.907  1.00 -0.55
ATOM    281  N   GLU A  29      16.051  -7.999   2.392  1.00 -0.40
ATOM    282  H   GLU A  29      15.287  -8.547   2.061  1.00  0.40
ATOM    283  CA  GLU A  29      17.290  -8.135   1.672  1.00  0.00
ATOM    284  CB  GLU A  29      17.101  -8.912   0.350  1.00  0.00
ATOM    285  CG  GLU A  29      17.067 -10.380   0.712  1.00  0.00
ATOM    286  CD  GLU A  29      16.359 -11.242  -0.303  1.00  0.10
ATOM    287  OE1 GLU A  29      16.171 -10.866  -1.480  1.00 -0.55
ATOM    288  OE2 GLU A  29      15.927 -12.350   0.128  1.00 -0.55
ATOM    289  C   GLU A  29      17.900  -6.827   1.208  1.00  0.55
ATOM    290  O   GLU A  29      19.127  -6.597   1.301  1.00 -0.55
ATOM    291  N   ALA A  30      17.009  -6.004   0.662  1.00 -0.40
ATOM    292  H   ALA A  30      16.044  -6.240   0.586  1.00  0.40
ATOM    293  CA  ALA A  30      17.400  -4.684   0.135  1.00  0.00
ATOM    294  CB  ALA A  30      16.185  -4.078  -0.557  1.00  0.00
ATOM    295  C   ALA A  30      18.008  -3.761   1.193  1.00  0.55
ATOM    296  O   ALA A  30      19.015  -3.059   1.036  1.00 -0.55
ATOM    297  N   GLN A  31      17.328  -3.779   2.338  1.00 -0.40
ATOM    298  H   GLN A  31      16.515  -4.344   2.445  1.00  0.40
ATOM    299  CA  GLN A  31      17.698  -2.998   3.511  1.00  0.00
ATOM    300  CB  GLN A  31      16.700  -3.141   4.643  1.00  0.00
ATOM    301  CG  GLN A  31      15.300  -2.718   4.234  1.00  0.00
ATOM    302  CD  GLN A  31      14.294  -2.788   5.368  1.00  0.55
ATOM    303  OE1 GLN A  31      13.963  -1.687   5.817  1.00 -0.55
ATOM    304  NE2 GLN A  31      13.796  -3.926   5.881  1.00 -0.78
ATOM    305 HE21 GLN A  31      13.134  -3.889   6.630  1.00  0.39
ATOM    306 HE22 GLN A  31      14.086  -4.810   5.513  1.00  0.39
ATOM    307  C   GLN A  31      19.099  -3.444   3.943  1.00  0.55
ATOM    308  O   GLN A  31      19.888  -2.569   4.269  1.00 -0.55
ATOM    309  N   ALA A  32      19.253  -4.754   3.872  1.00 -0.40
ATOM    310  H   ALA A  32      18.510  -5.349   3.577  1.00  0.40
ATOM    311  CA  ALA A  32      20.500  -5.431   4.211  1.00  0.00
ATOM    312  CB  ALA A  32      20.493  -6.930   4.090  1.00  0.00
ATOM    313  C   ALA A  32      21.607  -4.845   3.322  1.00  0.55
ATOM    314  O   ALA A  32      22.731  -4.739   3.833  1.00 -0.55
ATOM    315  N   LEU A  33      21.311  -4.450   2.092  1.00 -0.40
ATOM    316  H   LEU A  33      20.398  -4.519   1.698  1.00  0.40
ATOM    317  CA  LEU A  33      22.357  -3.884   1.258  1.00  0.00
ATOM    318  CB  LEU A  33      22.135  -4.136  -0.238  1.00  0.00
ATOM    319  CG  LEU A  33      21.779  -5.612  -0.475  1.00  0.00
ATOM    320  CD1 LEU A  33      21.481  -5.834  -1.940  1.00  0.00
ATOM    321  CD2 LEU A  33      22.911  -6.488   0.024  1.00  0.00
ATOM    322  C   LEU A  33      22.450  -2.396   1.468  1.00  0.55
ATOM    323  O   LEU A  33      23.265  -1.801   0.764  1.00 -0.55
ATOM    324  N   GLY A  34      21.641  -1.829   2.330  1.00 -0.40
ATOM    325  H   GLY A  34      20.958  -2.311   2.872  1.00  0.40
ATOM    326  CA  GLY A  34      21.774  -0.373   2.490  1.00  0.00
ATOM    327  C   GLY A  34      20.646   0.455   1.912  1.00  0.55
ATOM    328  O   GLY A  34      20.850   1.663   1.794  1.00 -0.55
ATOM    329  N   TRP A  35      19.542  -0.227   1.591  1.00 -0.40
ATOM    330  H   TRP A  35      19.459  -1.214   1.705  1.00  0.40
ATOM    331  CA  TRP A  35      18.395   0.472   1.052  1.00  0.00
ATOM    332  CB  TRP A  35      17.413  -0.521   0.459  1.00  0.12
ATOM    333  CG  TRP A  35      16.126   0.047  -0.111  1.00 -0.12
ATOM    334  CD1 TRP A  35      15.966   1.059  -1.031  1.00 -0.12
ATOM    335  HD1 TRP A  35      16.756   1.653  -1.465  1.00  0.12
ATOM    336  NE1 TRP A  35      14.618   1.180  -1.300  1.00 -0.40
ATOM    337  HE1 TRP A  35      14.236   1.815  -1.935  1.00  0.40
ATOM    338  CE2 TRP A  35      13.885   0.291  -0.560  1.00  0.00
ATOM    339  CD2 TRP A  35      14.793  -0.438   0.202  1.00  0.00
ATOM    340  CE3 TRP A  35      14.327  -1.408   1.089  1.00 -0.12
ATOM    341  HE3 TRP A  35      14.989  -1.960   1.741  1.00  0.12
ATOM    342  CZ3 TRP A  35      12.972  -1.648   1.111  1.00 -0.12
ATOM    343  HZ3 TRP A  35      12.582  -2.429   1.748  1.00  0.12
ATOM    344  CZ2 TRP A  35      12.492   0.088  -0.535  1.00 -0.12
ATOM    345  HZ2 TRP A  35      11.788   0.648  -1.131  1.00  0.12
ATOM    346  CH2 TRP A  35      12.092  -0.902   0.328  1.00 -0.12
ATOM    347  HH2 TRP A  35      11.036  -1.115   0.404  1.00  0.12
ATOM    348  C   TRP A  35      17.652   1.229   2.157  1.00  0.55
ATOM    349  O   TRP A  35      17.319   0.631   3.180  1.00 -0.55
ATOM    350  N   VAL A  36      17.398   2.503   1.833  1.00 -0.40
ATOM    351  H   VAL A  36      17.709   2.885   0.966  1.00  0.40
ATOM    352  CA  VAL A  36      16.660   3.433   2.691  1.00  0.00
ATOM    353  CB  VAL A  36      17.450   4.649   3.192  1.00  0.00
ATOM    354  CG1 VAL A  36      16.648   5.384   4.245  1.00  0.00
ATOM    355  CG2 VAL A  36      18.811   4.283   3.760  1.00  0.00
ATOM    356  C   VAL A  36      15.551   3.940   1.762  1.00  0.55
ATOM    357  O   VAL A  36      15.938   4.746   0.898  1.00 -0.55
ATOM    358  N   ALA A  37      14.332   3.417   1.956  1.00 -0.40
ATOM    359  H   ALA A  37      14.129   2.772   2.689  1.00  0.40
ATOM    360  CA  ALA A  37      13.223   3.787   1.069  1.00  0.00
ATOM    361  CB  ALA A  37      11.904   3.144   1.465  1.00  0.00
ATOM    362  C   ALA A  37      13.120   5.297   0.914  1.00  0.55
ATOM    363  O   ALA A  37      12.985   5.735  -0.250  1.00 -0.55
ATOM    364  N   SER A  38      13.155   6.050   1.998  1.00 -0.40
ATOM    365  H   SER A  38      13.251   5.705   2.928  1.00  0.40
ATOM    366  CA  SER A  38      13.042   7.494   1.789  1.00  0.00
ATOM    367  CB  SER A  38      12.904   8.310   3.079  1.00  0.00
ATOM    368  OG  SER A  38      13.873   7.799   3.987  1.00 -0.49
ATOM    369  HG  SER A  38      13.492   7.000   4.359  1.00  0.49
ATOM    370  C   SER A  38      14.220   8.080   1.002  1.00  0.55
ATOM    371  O   SER A  38      14.056   9.224   0.533  1.00 -0.55
ATOM    372  N   LYS A  39      15.343   7.430   0.811  1.00 -0.40
ATOM    373  H   LYS A  39      15.518   6.513   1.164  1.00  0.40
ATOM    374  CA  LYS A  39      16.410   8.079   0.036  1.00  0.00
ATOM    375  CB  LYS A  39      17.766   7.511   0.382  1.00  0.00
ATOM    376  CG  LYS A  39      17.926   6.529   1.525  1.00  0.00
ATOM    377  CD  LYS A  39      19.285   6.772   2.215  1.00  0.00
ATOM    378  CE  LYS A  39      19.281   8.268   2.589  1.00  0.33
ATOM    379  NZ  LYS A  39      18.012   8.835   1.990  1.00 -0.32
ATOM    380  HZ1 LYS A  39      17.341   8.063   1.802  1.00  0.33
ATOM    381  HZ2 LYS A  39      18.236   9.324   1.100  1.00  0.33
ATOM    382  HZ3 LYS A  39      17.585   9.510   2.658  1.00  0.33
ATOM    383  C   LYS A  39      16.149   7.836  -1.458  1.00  0.55
ATOM    384  O   LYS A  39      16.607   8.608  -2.310  1.00 -0.55
ATOM    385  N   GLY A  40      15.420   6.748  -1.705  1.00 -0.40
ATOM    386  H   GLY A  40      15.044   6.158  -0.995  1.00  0.40
ATOM    387  CA  GLY A  40      15.152   6.388  -3.115  1.00  0.00
ATOM    388  C   GLY A  40      16.499   5.869  -3.682  1.00  0.55
ATOM    389  O   GLY A  40      16.691   6.012  -4.881  1.00 -0.55
ATOM    390  N   ASN A  41      17.345   5.248  -2.879  1.00 -0.40
ATOM    391  H   ASN A  41      17.125   5.077  -1.923  1.00  0.40
ATOM    392  CA  ASN A  41      18.656   4.768  -3.321  1.00  0.00
ATOM    393  CB  ASN A  41      19.660   5.137  -2.190  1.00  0.00
ATOM    394  CG  ASN A  41      19.415   4.159  -1.063  1.00  0.55
ATOM    395  OD1 ASN A  41      18.331   3.582  -0.908  1.00 -0.55
ATOM    396  ND2 ASN A  41      20.429   3.913  -0.227  1.00 -0.78
ATOM    397 HD21 ASN A  41      20.307   3.273   0.532  1.00  0.39
ATOM    398 HD22 ASN A  41      21.308   4.370  -0.359  1.00  0.39
ATOM    399  C   ASN A  41      18.791   3.299  -3.673  1.00  0.55
ATOM    400  O   ASN A  41      19.893   2.721  -3.645  1.00 -0.55
ATOM    401  N   LEU A  42      17.706   2.602  -4.035  1.00 -0.40
ATOM    402  H   LEU A  42      16.800   3.014  -4.097  1.00  0.40
ATOM    403  CA  LEU A  42      17.801   1.167  -4.366  1.00  0.00
ATOM    404  CB  LEU A  42      16.422   0.571  -4.646  1.00  0.00
ATOM    405  CG  LEU A  42      16.306  -0.921  -4.883  1.00  0.00
ATOM    406  CD1 LEU A  42      16.789  -1.705  -3.667  1.00  0.00
ATOM    407  CD2 LEU A  42      14.872  -1.264  -5.270  1.00  0.00
ATOM    408  C   LEU A  42      18.772   0.859  -5.524  1.00  0.55
ATOM    409  O   LEU A  42      19.554  -0.096  -5.416  1.00 -0.55
ATOM    410  N   ALA A  43      18.691   1.648  -6.583  1.00 -0.40
ATOM    411  H   ALA A  43      18.078   2.431  -6.657  1.00  0.40
ATOM    412  CA  ALA A  43      19.569   1.338  -7.721  1.00  0.00
ATOM    413  CB  ALA A  43      18.966   2.065  -8.911  1.00  0.00
ATOM    414  C   ALA A  43      21.023   1.663  -7.424  1.00  0.55
ATOM    415  O   ALA A  43      21.910   1.165  -8.140  1.00 -0.55
ATOM    416  N   ASP A  44      21.277   2.449  -6.389  1.00 -0.40
ATOM    417  H   ASP A  44      20.549   2.839  -5.831  1.00  0.40
ATOM    418  CA  ASP A  44      22.631   2.795  -6.000  1.00  0.00
ATOM    419  CB  ASP A  44      22.782   3.960  -5.026  1.00  0.00
ATOM    420  CG  ASP A  44      21.953   5.126  -5.520  1.00  0.10
ATOM    421  OD1 ASP A  44      22.010   5.282  -6.761  1.00 -0.55
ATOM    422  OD2 ASP A  44      21.287   5.844  -4.743  1.00 -0.55
ATOM    423  C   ASP A  44      23.228   1.635  -5.195  1.00  0.55
ATOM    424  O   ASP A  44      24.440   1.429  -5.311  1.00 -0.55
ATOM    425  N   VAL A  45      22.369   0.991  -4.428  1.00 -0.40
ATOM    426  H   VAL A  45      21.396   1.201  -4.378  1.00  0.40
ATOM    427  CA  VAL A  45      22.884  -0.101  -3.600  1.00  0.00
ATOM    428  CB  VAL A  45      22.219   0.010  -2.191  1.00  0.00
ATOM    429  CG1 VAL A  45      22.421   1.426  -1.646  1.00  0.00
ATOM    430  CG2 VAL A  45      20.743  -0.327  -2.180  1.00  0.00
ATOM    431  C   VAL A  45      22.741  -1.504  -4.160  1.00  0.55
ATOM    432  O   VAL A  45      23.317  -2.484  -3.636  1.00 -0.55
ATOM    433  N   ALA A  46      21.930  -1.649  -5.197  1.00 -0.40
ATOM    434  H   ALA A  46      21.481  -0.861  -5.608  1.00  0.40
ATOM    435  CA  ALA A  46      21.617  -2.936  -5.830  1.00  0.00
ATOM    436  CB  ALA A  46      20.573  -3.708  -5.029  1.00  0.00
ATOM    437  C   ALA A  46      21.151  -2.620  -7.241  1.00  0.55
ATOM    438  O   ALA A  46      19.974  -2.679  -7.582  1.00 -0.55
ATOM    439  N   PRO A  47      22.177  -2.290  -8.036  1.00 -0.20
ATOM    440  CD  PRO A  47      23.616  -2.206  -7.719  1.00  0.10
ATOM    441  CA  PRO A  47      21.898  -1.931  -9.444  1.00  0.10
ATOM    442  CB  PRO A  47      23.244  -1.460  -9.974  1.00  0.00
ATOM    443  CG  PRO A  47      24.088  -1.185  -8.761  1.00  0.00
ATOM    444  C   PRO A  47      21.214  -3.138 -10.098  1.00  0.55
ATOM    445  O   PRO A  47      21.542  -4.317  -9.806  1.00 -0.55
ATOM    446  N   GLY A  48      20.258  -2.779 -10.942  1.00 -0.40
ATOM    447  H   GLY A  48      20.020  -1.826 -11.115  1.00  0.40
ATOM    448  CA  GLY A  48      19.500  -3.787 -11.667  1.00  0.00
ATOM    449  C   GLY A  48      18.460  -4.570 -10.889  1.00  0.55
ATOM    450  O   GLY A  48      17.785  -5.350 -11.547  1.00 -0.55
ATOM    451  N   LYS A  49      18.335  -4.351  -9.587  1.00 -0.40
ATOM    452  H   LYS A  49      18.914  -3.687  -9.122  1.00  0.40
ATOM    453  CA  LYS A  49      17.375  -5.032  -8.729  1.00  0.00
ATOM    454  CB  LYS A  49      17.926  -5.170  -7.312  1.00  0.00
ATOM    455  CG  LYS A  49      19.054  -6.088  -7.059  1.00  0.00
ATOM    456  CD  LYS A  49      18.842  -7.363  -7.836  1.00  0.00
ATOM    457  CE  LYS A  49      20.240  -7.929  -8.118  1.00  0.33
ATOM    458  NZ  LYS A  49      20.148  -9.389  -8.459  1.00 -0.32
ATOM    459  HZ1 LYS A  49      19.554  -9.511  -9.304  1.00  0.33
ATOM    460  HZ2 LYS A  49      19.725  -9.906  -7.661  1.00  0.33
ATOM    461  HZ3 LYS A  49      21.100  -9.762  -8.648  1.00  0.33
ATOM    462  C   LYS A  49      16.086  -4.197  -8.577  1.00  0.55
ATOM    463  O   LYS A  49      16.107  -2.958  -8.682  1.00 -0.55
ATOM    464  N   SER A  50      15.029  -4.926  -8.243  1.00 -0.40
ATOM    465  H   SER A  50      15.101  -5.913  -8.135  1.00  0.40
ATOM    466  CA  SER A  50      13.711  -4.380  -8.011  1.00  0.00
ATOM    467  CB  SER A  50      12.781  -4.725  -9.188  1.00  0.00
ATOM    468  OG  SER A  50      12.867  -4.002 -10.390  1.00 -0.49
ATOM    469  HG  SER A  50      12.033  -4.143 -10.844  1.00  0.49
ATOM    470  C   SER A  50      13.192  -5.095  -6.760  1.00  0.55
ATOM    471  O   SER A  50      13.549  -6.266  -6.525  1.00 -0.55
ATOM    472  N   ILE A  51      12.381  -4.448  -5.965  1.00 -0.40
ATOM    473  H   ILE A  51      12.132  -3.499  -6.138  1.00  0.40
ATOM    474  CA  ILE A  51      11.777  -5.049  -4.775  1.00  0.00
ATOM    475  CB  ILE A  51      11.084  -3.944  -3.913  1.00  0.00
ATOM    476  CG2 ILE A  51      10.270  -4.546  -2.766  1.00  0.00
ATOM    477  CG1 ILE A  51      12.133  -2.913  -3.492  1.00  0.00
ATOM    478  CD1 ILE A  51      13.226  -3.409  -2.600  1.00  0.00
ATOM    479  C   ILE A  51      10.739  -6.054  -5.232  1.00  0.55
ATOM    480  O   ILE A  51       9.897  -5.770  -6.131  1.00 -0.55
ATOM    481  N   GLY A  52      10.688  -7.239  -4.682  1.00 -0.40
ATOM    482  H   GLY A  52      11.340  -7.517  -3.981  1.00  0.40
ATOM    483  CA  GLY A  52       9.696  -8.229  -5.038  1.00  0.00
ATOM    484  C   GLY A  52       9.954  -9.502  -4.256  1.00  0.55
ATOM    485  O   GLY A  52      11.108  -9.792  -3.885  1.00 -0.55
ATOM    486  N   GLY A  53       8.846 -10.212  -4.027  1.00 -0.40
ATOM    487  H   GLY A  53       7.963  -9.891  -4.357  1.00  0.40
ATOM    488  CA  GLY A  53       8.797 -11.458  -3.317  1.00  0.00
ATOM    489  C   GLY A  53       8.214 -11.485  -1.916  1.00  0.55
ATOM    490  O   GLY A  53       7.977 -12.598  -1.430  1.00 -0.55
ATOM    491  N   ASP A  54       7.920 -10.323  -1.341  1.00 -0.40
ATOM    492  H   ASP A  54       8.103  -9.451  -1.788  1.00  0.40
ATOM    493  CA  ASP A  54       7.303 -10.247   0.001  1.00  0.00
ATOM    494  CB  ASP A  54       7.322  -8.786   0.474  1.00  0.00
ATOM    495  CG  ASP A  54       8.784  -8.444   0.755  1.00  0.10
ATOM    496  OD1 ASP A  54       9.238  -9.072   1.746  1.00 -0.55
ATOM    497  OD2 ASP A  54       9.364  -7.643  -0.019  1.00 -0.55
ATOM    498  C   ASP A  54       5.869 -10.753   0.005  1.00  0.55
ATOM    499  O   ASP A  54       5.163 -10.704  -1.011  1.00 -0.55
ATOM    500  N   ILE A  55       5.396 -11.225   1.127  1.00 -0.40
ATOM    501  H   ILE A  55       5.969 -11.292   1.940  1.00  0.40
ATOM    502  CA  ILE A  55       4.013 -11.689   1.300  1.00  0.00
ATOM    503  CB  ILE A  55       3.725 -12.284   2.698  1.00  0.00
ATOM    504  CG2 ILE A  55       2.232 -12.551   2.971  1.00  0.00
ATOM    505  CG1 ILE A  55       4.558 -13.587   2.828  1.00  0.00
ATOM    506  CD1 ILE A  55       3.737 -14.705   2.189  1.00  0.00
ATOM    507  C   ILE A  55       3.134 -10.440   1.118  1.00  0.55
ATOM    508  O   ILE A  55       3.504  -9.331   1.510  1.00 -0.55
ATOM    509  N   PHE A  56       2.000 -10.681   0.522  1.00 -0.40
ATOM    510  H   PHE A  56       1.791 -11.609   0.231  1.00  0.40
ATOM    511  CA  PHE A  56       0.953  -9.735   0.210  1.00  0.00
ATOM    512  CB  PHE A  56       0.565  -9.717  -1.293  1.00  0.12
ATOM    513  CG  PHE A  56      -0.506  -8.676  -1.530  1.00 -0.12
ATOM    514  CD1 PHE A  56      -0.206  -7.327  -1.368  1.00 -0.12
ATOM    515  HD1 PHE A  56       0.798  -7.040  -1.093  1.00  0.12
ATOM    516  CE1 PHE A  56      -1.158  -6.350  -1.549  1.00 -0.12
ATOM    517  HE1 PHE A  56      -0.909  -5.309  -1.405  1.00  0.12
ATOM    518  CZ  PHE A  56      -2.424  -6.716  -1.915  1.00 -0.12
ATOM    519  HZ  PHE A  56      -3.172  -5.952  -2.069  1.00  0.12
ATOM    520  CD2 PHE A  56      -1.807  -9.048  -1.893  1.00 -0.12
ATOM    521  HD2 PHE A  56      -2.067 -10.089  -2.017  1.00  0.12
ATOM    522  CE2 PHE A  56      -2.764  -8.044  -2.091  1.00 -0.12
ATOM    523  HE2 PHE A  56      -3.770  -8.308  -2.383  1.00  0.12
ATOM    524  C   PHE A  56      -0.213 -10.175   1.079  1.00  0.55
ATOM    525  O   PHE A  56      -0.703 -11.289   0.808  1.00 -0.55
ATOM    526  N   SER A  57      -0.570  -9.300   2.033  1.00 -0.40
ATOM    527  H   SER A  57      -0.160  -8.405   2.184  1.00  0.40
ATOM    528  CA  SER A  57      -1.681  -9.759   2.914  1.00  0.00
ATOM    529  CB  SER A  57      -1.460  -9.230   4.340  1.00  0.00
ATOM    530  OG  SER A  57      -0.176  -9.733   4.729  1.00 -0.49
ATOM    531  HG  SER A  57      -0.024  -9.410   5.620  1.00  0.49
ATOM    532  C   SER A  57      -3.088  -9.504   2.431  1.00  0.55
ATOM    533  O   SER A  57      -3.984  -9.914   3.203  1.00 -0.55
ATOM    534  N   ASN A  58      -3.285  -8.888   1.254  1.00 -0.40
ATOM    535  H   ASN A  58      -2.529  -8.536   0.708  1.00  0.40
ATOM    536  CA  ASN A  58      -4.616  -8.693   0.703  1.00  0.00
ATOM    537  CB  ASN A  58      -5.010 -10.107   0.212  1.00  0.00
ATOM    538  CG  ASN A  58      -6.288 -10.275  -0.572  1.00  0.55
ATOM    539  OD1 ASN A  58      -6.557  -9.283  -1.273  1.00 -0.55
ATOM    540  ND2 ASN A  58      -7.075 -11.330  -0.604  1.00 -0.78
ATOM    541 HD21 ASN A  58      -7.901 -11.320  -1.166  1.00  0.39
ATOM    542 HD22 ASN A  58      -6.846 -12.140  -0.065  1.00  0.39
ATOM    543  C   ASN A  58      -5.583  -8.193   1.776  1.00  0.55
ATOM    544  O   ASN A  58      -6.665  -8.769   2.054  1.00 -0.55
ATOM    545  N   ARG A  59      -5.176  -7.077   2.340  1.00 -0.40
ATOM    546  H   ARG A  59      -4.348  -6.625   2.019  1.00  0.40
ATOM    547  CA  ARG A  59      -5.845  -6.392   3.447  1.00  0.00
ATOM    548  CB  ARG A  59      -4.946  -5.301   4.041  1.00  0.00
ATOM    549  CG  ARG A  59      -3.604  -5.874   4.524  1.00  0.00
ATOM    550  CD  ARG A  59      -2.601  -4.742   4.785  1.00  0.35
ATOM    551  NE  ARG A  59      -1.233  -5.331   4.940  1.00 -0.35
ATOM    552  HE  ARG A  59      -0.623  -5.392   4.150  1.00  0.45
ATOM    553  CZ  ARG A  59      -0.828  -5.775   6.128  1.00  0.35
ATOM    554  NH1 ARG A  59      -1.603  -5.671   7.203  1.00 -0.70
ATOM    555 HH11 ARG A  59      -2.509  -5.253   7.129  1.00  0.40
ATOM    556 HH12 ARG A  59      -1.281  -6.011   8.087  1.00  0.40
ATOM    557  NH2 ARG A  59       0.344  -6.329   6.307  1.00 -0.70
ATOM    558 HH21 ARG A  59       0.972  -6.431   5.536  1.00  0.40
ATOM    559 HH22 ARG A  59       0.611  -6.650   7.216  1.00  0.40
ATOM    560  C   ARG A  59      -7.222  -5.897   3.110  1.00  0.55
ATOM    561  O   ARG A  59      -8.036  -5.881   4.032  1.00 -0.55
ATOM    562  N   GLU A  60      -7.547  -5.491   1.914  1.00 -0.40
ATOM    563  H   GLU A  60      -6.864  -5.461   1.190  1.00  0.40
ATOM    564  CA  GLU A  60      -8.873  -5.052   1.506  1.00  0.00
ATOM    565  CB  GLU A  60      -8.790  -4.022   0.385  1.00  0.00
ATOM    566  CG  GLU A  60      -8.003  -2.794   0.795  1.00  0.00
ATOM    567  CD  GLU A  60      -8.842  -1.911   1.675  1.00  0.10
ATOM    568  OE1 GLU A  60     -10.028  -2.229   1.907  1.00 -0.55
ATOM    569  OE2 GLU A  60      -8.438  -0.880   2.210  1.00 -0.55
ATOM    570  C   GLU A  60      -9.672  -6.237   1.029  1.00  0.55
ATOM    571  O   GLU A  60     -10.820  -6.034   0.703  1.00 -0.55
ATOM    572  N   GLY A  61      -9.182  -7.448   0.933  1.00 -0.40
ATOM    573  H   GLY A  61      -8.238  -7.601   1.205  1.00  0.40
ATOM    574  CA  GLY A  61      -9.823  -8.650   0.476  1.00  0.00
ATOM    575  C   GLY A  61     -10.221  -8.623  -1.000  1.00  0.55
ATOM    576  O   GLY A  61     -11.150  -9.354  -1.387  1.00 -0.55
ATOM    577  N   LYS A  62      -9.558  -7.847  -1.837  1.00 -0.40
ATOM    578  H   LYS A  62      -8.801  -7.280  -1.524  1.00  0.40
ATOM    579  CA  LYS A  62      -9.862  -7.746  -3.271  1.00  0.00
ATOM    580  CB  LYS A  62      -9.299  -6.428  -3.823  1.00  0.00
ATOM    581  CG  LYS A  62      -9.955  -5.251  -3.095  1.00  0.00
ATOM    582  CD  LYS A  62      -9.833  -4.014  -3.951  1.00  0.00
ATOM    583  CE  LYS A  62     -10.111  -2.726  -3.163  1.00  0.33
ATOM    584  NZ  LYS A  62      -8.855  -1.875  -3.145  1.00 -0.32
ATOM    585  HZ1 LYS A  62      -8.583  -1.636  -4.120  1.00  0.33
ATOM    586  HZ2 LYS A  62      -8.084  -2.403  -2.690  1.00  0.33
ATOM    587  HZ3 LYS A  62      -9.036  -1.000  -2.612  1.00  0.33
ATOM    588  C   LYS A  62      -9.403  -8.959  -4.069  1.00  0.55
ATOM    589  O   LYS A  62     -10.074  -9.230  -5.090  1.00 -0.55
ATOM    590  N   LEU A  63      -8.368  -9.681  -3.706  1.00 -0.40
ATOM    591  H   LEU A  63      -7.811  -9.440  -2.915  1.00  0.40
ATOM    592  CA  LEU A  63      -7.960 -10.884  -4.430  1.00  0.00
ATOM    593  CB  LEU A  63      -6.432 -11.095  -4.423  1.00  0.00
ATOM    594  CG  LEU A  63      -5.644  -9.882  -4.989  1.00  0.00
ATOM    595  CD1 LEU A  63      -4.143  -9.996  -4.817  1.00  0.00
ATOM    596  CD2 LEU A  63      -6.001  -9.806  -6.465  1.00  0.00
ATOM    597  C   LEU A  63      -8.704 -12.067  -3.791  1.00  0.55
ATOM    598  O   LEU A  63      -8.974 -12.112  -2.583  1.00 -0.55
ATOM    599  N   PRO A  64      -8.946 -13.064  -4.635  1.00 -0.20
ATOM    600  CD  PRO A  64      -8.616 -13.098  -6.071  1.00  0.10
ATOM    601  CA  PRO A  64      -9.680 -14.243  -4.193  1.00  0.10
ATOM    602  CB  PRO A  64     -10.035 -14.971  -5.498  1.00  0.00
ATOM    603  CG  PRO A  64      -8.896 -14.535  -6.437  1.00  0.00
ATOM    604  C   PRO A  64      -8.932 -15.036  -3.169  1.00  0.55
ATOM    605  O   PRO A  64      -7.748 -15.314  -3.329  1.00 -0.55
ATOM    606  N   GLY A  65      -9.622 -15.448  -2.114  1.00 -0.40
ATOM    607  H   GLY A  65     -10.591 -15.258  -1.979  1.00  0.40
ATOM    608  CA  GLY A  65      -8.929 -16.230  -1.079  1.00  0.00
ATOM    609  C   GLY A  65      -9.336 -17.673  -1.158  1.00  0.55
ATOM    610  O   GLY A  65     -10.357 -17.964  -1.787  1.00 -0.55
ATOM    611  N   LYS A  66      -8.598 -18.534  -0.512  1.00 -0.40
ATOM    612  H   LYS A  66      -7.799 -18.218  -0.010  1.00  0.40
ATOM    613  CA  LYS A  66      -8.804 -19.969  -0.429  1.00  0.00
ATOM    614  CB  LYS A  66      -8.493 -20.623  -1.763  1.00  0.00
ATOM    615  CG  LYS A  66      -8.773 -22.095  -1.893  1.00  0.00
ATOM    616  CD  LYS A  66      -8.151 -22.739  -3.120  1.00  0.00
ATOM    617  CE  LYS A  66      -8.794 -24.090  -3.404  1.00  0.33
ATOM    618  NZ  LYS A  66     -10.320 -24.058  -3.435  1.00 -0.32
ATOM    619  HZ1 LYS A  66     -10.639 -23.405  -4.178  1.00  0.33
ATOM    620  HZ2 LYS A  66     -10.678 -23.737  -2.513  1.00  0.33
ATOM    621  HZ3 LYS A  66     -10.682 -25.013  -3.633  1.00  0.33
ATOM    622  C   LYS A  66      -7.904 -20.498   0.687  1.00  0.55
ATOM    623  O   LYS A  66      -6.818 -19.964   0.929  1.00 -0.55
ATOM    624  N   SER A  67      -8.376 -21.555   1.351  1.00 -0.40
ATOM    625  H   SER A  67      -9.266 -21.959   1.159  1.00  0.40
ATOM    626  CA  SER A  67      -7.582 -22.179   2.419  1.00  0.00
ATOM    627  CB  SER A  67      -8.465 -23.182   3.180  1.00  0.00
ATOM    628  OG  SER A  67      -7.609 -23.855   4.133  1.00 -0.49
ATOM    629  HG  SER A  67      -8.171 -24.477   4.600  1.00  0.49
ATOM    630  C   SER A  67      -6.353 -22.792   1.744  1.00  0.55
ATOM    631  O   SER A  67      -6.455 -23.458   0.714  1.00 -0.55
ATOM    632  N   GLY A  68      -5.187 -22.444   2.261  1.00 -0.40
ATOM    633  H   GLY A  68      -5.171 -21.843   3.053  1.00  0.40
ATOM    634  CA  GLY A  68      -3.857 -22.835   1.817  1.00  0.00
ATOM    635  C   GLY A  68      -3.157 -21.869   0.859  1.00  0.55
ATOM    636  O   GLY A  68      -1.969 -21.990   0.526  1.00 -0.55
ATOM    637  N   ARG A  69      -3.898 -20.897   0.347  1.00 -0.40
ATOM    638  H   ARG A  69      -4.852 -20.788   0.614  1.00  0.40
ATOM    639  CA  ARG A  69      -3.420 -19.922  -0.618  1.00  0.00
ATOM    640  CB  ARG A  69      -4.593 -19.453  -1.539  1.00  0.00
ATOM    641  CG  ARG A  69      -3.949 -18.459  -2.558  1.00  0.00
ATOM    642  CD  ARG A  69      -5.020 -17.790  -3.423  1.00  0.35
ATOM    643  NE  ARG A  69      -5.569 -18.845  -4.263  1.00 -0.35
ATOM    644  HE  ARG A  69      -4.930 -19.576  -4.487  1.00  0.45
ATOM    645  CZ  ARG A  69      -6.773 -18.987  -4.771  1.00  0.35
ATOM    646  NH1 ARG A  69      -7.723 -18.092  -4.526  1.00 -0.70
ATOM    647 HH11 ARG A  69      -7.525 -17.299  -3.949  1.00  0.40
ATOM    648 HH12 ARG A  69      -8.635 -18.210  -4.918  1.00  0.40
ATOM    649  NH2 ARG A  69      -7.106 -20.029  -5.527  1.00 -0.70
ATOM    650 HH21 ARG A  69      -6.430 -20.739  -5.726  1.00  0.40
ATOM    651 HH22 ARG A  69      -8.032 -20.103  -5.897  1.00  0.40
ATOM    652  C   ARG A  69      -2.755 -18.741   0.004  1.00  0.55
ATOM    653  O   ARG A  69      -3.392 -18.094   0.829  1.00 -0.55
ATOM    654  N   THR A  70      -1.512 -18.467  -0.352  1.00 -0.40
ATOM    655  H   THR A  70      -0.984 -19.053  -0.962  1.00  0.40
ATOM    656  CA  THR A  70      -0.845 -17.260   0.147  1.00  0.00
ATOM    657  CB  THR A  70       0.375 -17.431   1.060  1.00  0.00
ATOM    658  OG1 THR A  70       1.278 -18.350   0.481  1.00 -0.49
ATOM    659  HG1 THR A  70       2.081 -18.298   1.005  1.00  0.49
ATOM    660  CG2 THR A  70      -0.077 -17.997   2.412  1.00  0.00
ATOM    661  C   THR A  70      -0.515 -16.414  -1.109  1.00  0.55
ATOM    662  O   THR A  70      -0.403 -16.961  -2.240  1.00 -0.55
ATOM    663  N   TRP A  71      -0.442 -15.093  -0.917  1.00 -0.40
ATOM    664  H   TRP A  71      -0.595 -14.693  -0.017  1.00  0.40
ATOM    665  CA  TRP A  71      -0.142 -14.139  -1.974  1.00  0.00
ATOM    666  CB  TRP A  71      -1.236 -13.052  -2.114  1.00  0.12
ATOM    667  CG  TRP A  71      -2.573 -13.520  -2.599  1.00 -0.12
ATOM    668  CD1 TRP A  71      -3.654 -13.963  -1.879  1.00 -0.12
ATOM    669  HD1 TRP A  71      -3.679 -14.015  -0.801  1.00  0.12
ATOM    670  NE1 TRP A  71      -4.709 -14.335  -2.695  1.00 -0.40
ATOM    671  HE1 TRP A  71      -5.582 -14.660  -2.405  1.00  0.40
ATOM    672  CE2 TRP A  71      -4.290 -14.158  -3.995  1.00  0.00
ATOM    673  CD2 TRP A  71      -2.951 -13.683  -3.979  1.00  0.00
ATOM    674  CE3 TRP A  71      -2.286 -13.434  -5.189  1.00 -0.12
ATOM    675  HE3 TRP A  71      -1.264 -13.085  -5.203  1.00  0.12
ATOM    676  CZ3 TRP A  71      -2.943 -13.635  -6.387  1.00 -0.12
ATOM    677  HZ3 TRP A  71      -2.463 -13.385  -7.322  1.00  0.12
ATOM    678  CZ2 TRP A  71      -4.942 -14.452  -5.192  1.00 -0.12
ATOM    679  HZ2 TRP A  71      -5.935 -14.875  -5.217  1.00  0.12
ATOM    680  CH2 TRP A  71      -4.270 -14.181  -6.377  1.00 -0.12
ATOM    681  HH2 TRP A  71      -4.760 -14.386  -7.317  1.00  0.12
ATOM    682  C   TRP A  71       1.190 -13.494  -1.627  1.00  0.55
ATOM    683  O   TRP A  71       1.667 -13.324  -0.489  1.00 -0.55
ATOM    684  N   ARG A  72       1.831 -13.074  -2.687  1.00 -0.40
ATOM    685  H   ARG A  72       1.451 -13.261  -3.587  1.00  0.40
ATOM    686  CA  ARG A  72       3.100 -12.324  -2.739  1.00  0.00
ATOM    687  CB  ARG A  72       4.302 -13.264  -2.989  1.00  0.00
ATOM    688  CG  ARG A  72       4.494 -14.152  -1.772  1.00  0.00
ATOM    689  CD  ARG A  72       5.720 -15.003  -2.058  1.00  0.35
ATOM    690  NE  ARG A  72       5.747 -16.081  -1.063  1.00 -0.35
ATOM    691  HE  ARG A  72       5.221 -16.921  -1.193  1.00  0.45
ATOM    692  CZ  ARG A  72       6.503 -15.894   0.024  1.00  0.35
ATOM    693  NH1 ARG A  72       7.212 -14.795   0.222  1.00 -0.70
ATOM    694 HH11 ARG A  72       7.196 -14.061  -0.458  1.00  0.40
ATOM    695 HH12 ARG A  72       7.764 -14.698   1.050  1.00  0.40
ATOM    696  NH2 ARG A  72       6.483 -16.901   0.903  1.00 -0.70
ATOM    697 HH21 ARG A  72       5.930 -17.714   0.720  1.00  0.40
ATOM    698 HH22 ARG A  72       7.021 -16.842   1.744  1.00  0.40
ATOM    699  C   ARG A  72       3.036 -11.243  -3.820  1.00  0.55
ATOM    700  O   ARG A  72       2.191 -11.355  -4.728  1.00 -0.55
ATOM    701  N   GLU A  73       3.936 -10.264  -3.747  1.00 -0.40
ATOM    702  H   GLU A  73       4.656 -10.222  -3.058  1.00  0.40
ATOM    703  CA  GLU A  73       3.873  -9.186  -4.728  1.00  0.00
ATOM    704  CB  GLU A  73       3.262  -7.930  -4.072  1.00  0.00
ATOM    705  CG  GLU A  73       3.925  -7.446  -2.787  1.00  0.00
ATOM    706  CD  GLU A  73       3.393  -6.054  -2.446  1.00  0.10
ATOM    707  OE1 GLU A  73       3.359  -5.139  -3.333  1.00 -0.55
ATOM    708  OE2 GLU A  73       2.988  -5.860  -1.259  1.00 -0.55
ATOM    709  C   GLU A  73       5.237  -8.767  -5.225  1.00  0.55
ATOM    710  O   GLU A  73       6.147  -9.124  -4.472  1.00 -0.55
ATOM    711  N   ALA A  74       5.340  -8.078  -6.346  1.00 -0.40
ATOM    712  H   ALA A  74       4.554  -7.833  -6.908  1.00  0.40
ATOM    713  CA  ALA A  74       6.661  -7.638  -6.813  1.00  0.00
ATOM    714  CB  ALA A  74       7.345  -8.552  -7.808  1.00  0.00
ATOM    715  C   ALA A  74       6.452  -6.318  -7.536  1.00  0.55
ATOM    716  O   ALA A  74       5.351  -6.256  -8.102  1.00 -0.55
ATOM    717  N   ASP A  75       7.435  -5.465  -7.492  1.00 -0.40
ATOM    718  H   ASP A  75       8.271  -5.635  -6.976  1.00  0.40
ATOM    719  CA  ASP A  75       7.355  -4.202  -8.207  1.00  0.00
ATOM    720  CB  ASP A  75       8.469  -3.255  -7.795  1.00  0.00
ATOM    721  CG  ASP A  75       8.228  -2.602  -6.463  1.00  0.10
ATOM    722  OD1 ASP A  75       7.365  -3.160  -5.733  1.00 -0.55
ATOM    723  OD2 ASP A  75       8.891  -1.609  -6.198  1.00 -0.55
ATOM    724  C   ASP A  75       7.536  -4.453  -9.705  1.00  0.55
ATOM    725  O   ASP A  75       8.358  -5.336 -10.033  1.00 -0.55
ATOM    726  N   ILE A  76       6.809  -3.715 -10.509  1.00 -0.40
ATOM    727  H   ILE A  76       6.172  -3.036 -10.152  1.00  0.40
ATOM    728  CA  ILE A  76       6.860  -3.816 -11.972  1.00  0.00
ATOM    729  CB  ILE A  76       5.529  -4.362 -12.506  1.00  0.00
ATOM    730  CG2 ILE A  76       5.432  -4.066 -14.023  1.00  0.00
ATOM    731  CG1 ILE A  76       5.271  -5.825 -12.139  1.00  0.00
ATOM    732  CD1 ILE A  76       6.091  -6.968 -12.724  1.00  0.00
ATOM    733  C   ILE A  76       7.239  -2.425 -12.523  1.00  0.55
ATOM    734  O   ILE A  76       6.950  -1.332 -11.965  1.00 -0.55
ATOM    735  N   ASN A  77       7.960  -2.449 -13.657  1.00 -0.40
ATOM    736  H   ASN A  77       8.202  -3.326 -14.059  1.00  0.40
ATOM    737  CA  ASN A  77       8.457  -1.322 -14.407  1.00  0.00
ATOM    738  CB  ASN A  77       7.333  -0.411 -14.971  1.00  0.00
ATOM    739  CG  ASN A  77       6.344  -1.111 -15.869  1.00  0.55
ATOM    740  OD1 ASN A  77       6.741  -1.975 -16.656  1.00 -0.55
ATOM    741  ND2 ASN A  77       5.006  -0.926 -15.789  1.00 -0.78
ATOM    742 HD21 ASN A  77       4.628  -0.299 -15.108  1.00  0.39
ATOM    743 HD22 ASN A  77       4.396  -1.417 -16.411  1.00  0.39
ATOM    744  C   ASN A  77       9.403  -0.463 -13.600  1.00  0.55
ATOM    745  O   ASN A  77       9.554   0.735 -13.921  1.00 -0.55
ATOM    746  N   TYR A  78      10.054  -1.014 -12.586  1.00 -0.40
ATOM    747  H   TYR A  78       9.953  -1.964 -12.302  1.00  0.40
ATOM    748  CA  TYR A  78      10.987  -0.153 -11.835  1.00  0.00
ATOM    749  CB  TYR A  78      11.114  -0.635 -10.369  1.00  0.12
ATOM    750  CG  TYR A  78      12.127   0.157  -9.553  1.00 -0.12
ATOM    751  CD1 TYR A  78      11.822   1.381  -8.970  1.00 -0.12
ATOM    752  HD1 TYR A  78      10.822   1.770  -9.090  1.00  0.12
ATOM    753  CE1 TYR A  78      12.738   2.130  -8.242  1.00 -0.12
ATOM    754  HE1 TYR A  78      12.455   3.087  -7.829  1.00  0.12
ATOM    755  CZ  TYR A  78      14.026   1.634  -8.049  1.00  0.06
ATOM    756  OH  TYR A  78      14.967   2.306  -7.295  1.00 -0.49
ATOM    757  HH  TYR A  78      14.564   3.114  -6.969  1.00  0.43
ATOM    758  CD2 TYR A  78      13.432  -0.306  -9.349  1.00 -0.12
ATOM    759  HD2 TYR A  78      13.728  -1.265  -9.749  1.00  0.12
ATOM    760  CE2 TYR A  78      14.337   0.446  -8.645  1.00 -0.12
ATOM    761  HE2 TYR A  78      15.349   0.079  -8.557  1.00  0.12
ATOM    762  C   TYR A  78      12.413  -0.178 -12.438  1.00  0.55
ATOM    763  O   TYR A  78      12.862  -1.299 -12.778  1.00 -0.55
ATOM    764  N   THR A  79      13.055   0.967 -12.505  1.00 -0.40
ATOM    765  H   THR A  79      12.647   1.843 -12.260  1.00  0.40
ATOM    766  CA  THR A  79      14.483   0.970 -12.976  1.00  0.00
ATOM    767  CB  THR A  79      14.803   1.592 -14.328  1.00  0.00
ATOM    768  OG1 THR A  79      14.385   2.971 -14.262  1.00 -0.49
ATOM    769  HG1 THR A  79      14.733   3.391 -15.052  1.00  0.49
ATOM    770  CG2 THR A  79      14.002   0.959 -15.436  1.00  0.00
ATOM    771  C   THR A  79      15.351   1.637 -11.894  1.00  0.55
ATOM    772  O   THR A  79      16.349   1.032 -11.473  1.00 -0.55
ATOM    773  N   SER A  80      14.989   2.808 -11.405  1.00 -0.40
ATOM    774  H   SER A  80      14.188   3.302 -11.733  1.00  0.40
ATOM    775  CA  SER A  80      15.764   3.450 -10.337  1.00  0.00
ATOM    776  CB  SER A  80      17.074   3.985 -10.954  1.00  0.00
ATOM    777  OG  SER A  80      16.689   5.130 -11.727  1.00 -0.49
ATOM    778  HG  SER A  80      17.498   5.471 -12.116  1.00  0.49
ATOM    779  C   SER A  80      14.995   4.586  -9.689  1.00  0.55
ATOM    780  O   SER A  80      13.962   4.988 -10.246  1.00 -0.55
ATOM    781  N   GLY A  81      15.469   5.095  -8.565  1.00 -0.40
ATOM    782  H   GLY A  81      16.296   4.761  -8.118  1.00  0.40
ATOM    783  CA  GLY A  81      14.744   6.232  -7.911  1.00  0.00
ATOM    784  C   GLY A  81      13.677   5.692  -6.949  1.00  0.55
ATOM    785  O   GLY A  81      13.793   4.526  -6.518  1.00 -0.55
ATOM    786  N   PHE A  82      12.681   6.519  -6.644  1.00 -0.40
ATOM    787  H   PHE A  82      12.620   7.452  -6.989  1.00  0.40
ATOM    788  CA  PHE A  82      11.607   6.060  -5.759  1.00  0.00
ATOM    789  CB  PHE A  82      10.687   7.209  -5.302  1.00  0.12
ATOM    790  CG  PHE A  82      11.526   8.242  -4.598  1.00 -0.12
ATOM    791  CD1 PHE A  82      11.807   8.097  -3.257  1.00 -0.12
ATOM    792  HD1 PHE A  82      11.405   7.252  -2.718  1.00  0.12
ATOM    793  CE1 PHE A  82      12.593   9.014  -2.594  1.00 -0.12
ATOM    794  HE1 PHE A  82      12.797   8.896  -1.541  1.00  0.12
ATOM    795  CZ  PHE A  82      13.119  10.090  -3.292  1.00 -0.12
ATOM    796  HZ  PHE A  82      13.742  10.812  -2.785  1.00  0.12
ATOM    797  CD2 PHE A  82      12.054   9.308  -5.287  1.00 -0.12
ATOM    798  HD2 PHE A  82      11.848   9.417  -6.341  1.00  0.12
ATOM    799  CE2 PHE A  82      12.843  10.237  -4.648  1.00 -0.12
ATOM    800  HE2 PHE A  82      13.245  11.076  -5.197  1.00  0.12
ATOM    801  C   PHE A  82      10.689   5.067  -6.458  1.00  0.55
ATOM    802  O   PHE A  82      10.541   5.028  -7.685  1.00 -0.55
ATOM    803  N   ARG A  83      10.019   4.261  -5.655  1.00 -0.40
ATOM    804  H   ARG A  83      10.149   4.295  -4.667  1.00  0.40
ATOM    805  CA  ARG A  83       9.043   3.261  -6.122  1.00  0.00
ATOM    806  CB  ARG A  83       8.697   2.313  -4.945  1.00  0.00
ATOM    807  CG  ARG A  83       9.990   1.615  -4.482  1.00  0.00
ATOM    808  CD  ARG A  83       9.798   0.556  -3.425  1.00  0.35
ATOM    809  NE  ARG A  83       8.754  -0.437  -3.613  1.00 -0.35
ATOM    810  HE  ARG A  83       8.876  -1.054  -4.388  1.00  0.45
ATOM    811  CZ  ARG A  83       7.655  -0.631  -2.887  1.00  0.35
ATOM    812  NH1 ARG A  83       7.369   0.129  -1.831  1.00 -0.70
ATOM    813 HH11 ARG A  83       7.986   0.870  -1.566  1.00  0.40
ATOM    814 HH12 ARG A  83       6.536  -0.040  -1.304  1.00  0.40
ATOM    815  NH2 ARG A  83       6.774  -1.594  -3.154  1.00 -0.70
ATOM    816 HH21 ARG A  83       6.925  -2.208  -3.929  1.00  0.40
ATOM    817 HH22 ARG A  83       5.962  -1.702  -2.580  1.00  0.40
ATOM    818  C   ARG A  83       7.834   3.943  -6.767  1.00  0.55
ATOM    819  O   ARG A  83       7.395   5.065  -6.449  1.00 -0.55
ATOM    820  N   ASN A  84       7.340   3.188  -7.727  1.00 -0.40
ATOM    821  H   ASN A  84       7.763   2.313  -7.946  1.00  0.40
ATOM    822  CA  ASN A  84       6.178   3.516  -8.546  1.00  0.00
ATOM    823  CB  ASN A  84       6.461   3.215 -10.027  1.00  0.00
ATOM    824  CG  ASN A  84       6.530   1.715 -10.328  1.00  0.55
ATOM    825  OD1 ASN A  84       6.118   0.808  -9.561  1.00 -0.55
ATOM    826  ND2 ASN A  84       7.092   1.413 -11.499  1.00 -0.78
ATOM    827 HD21 ASN A  84       7.180   0.457 -11.780  1.00  0.39
ATOM    828 HD22 ASN A  84       7.426   2.142 -12.097  1.00  0.39
ATOM    829  C   ASN A  84       4.912   2.804  -8.005  1.00  0.55
ATOM    830  O   ASN A  84       4.898   2.211  -6.893  1.00 -0.55
ATOM    831  N   SER A  85       3.849   2.897  -8.803  1.00 -0.40
ATOM    832  H   SER A  85       3.863   3.364  -9.684  1.00  0.40
ATOM    833  CA  SER A  85       2.600   2.296  -8.389  1.00  0.00
ATOM    834  CB  SER A  85       1.400   3.258  -8.610  1.00  0.00
ATOM    835  OG  SER A  85       1.363   3.519 -10.013  1.00 -0.49
ATOM    836  HG  SER A  85       0.933   2.759 -10.412  1.00  0.49
ATOM    837  C   SER A  85       2.221   0.984  -9.053  1.00  0.55
ATOM    838  O   SER A  85       1.044   0.610  -8.845  1.00 -0.55
ATOM    839  N   ASP A  86       3.146   0.340  -9.755  1.00 -0.40
ATOM    840  H   ASP A  86       4.082   0.672  -9.841  1.00  0.40
ATOM    841  CA  ASP A  86       2.827  -0.907 -10.449  1.00  0.00
ATOM    842  CB  ASP A  86       3.455  -1.040 -11.864  1.00  0.00
ATOM    843  CG  ASP A  86       3.076   0.125 -12.755  1.00  0.10
ATOM    844  OD1 ASP A  86       2.013   0.732 -12.592  1.00 -0.55
ATOM    845  OD2 ASP A  86       3.874   0.510 -13.633  1.00 -0.55
ATOM    846  C   ASP A  86       3.309  -2.123  -9.685  1.00  0.55
ATOM    847  O   ASP A  86       4.450  -2.136  -9.298  1.00 -0.55
ATOM    848  N   ARG A  87       2.418  -3.073  -9.560  1.00 -0.40
ATOM    849  H   ARG A  87       1.495  -2.973  -9.923  1.00  0.40
ATOM    850  CA  ARG A  87       2.695  -4.322  -8.898  1.00  0.00
ATOM    851  CB  ARG A  87       2.186  -4.266  -7.449  1.00  0.00
ATOM    852  CG  ARG A  87       2.501  -3.028  -6.643  1.00  0.00
ATOM    853  CD  ARG A  87       3.927  -3.018  -6.062  1.00  0.35
ATOM    854  NE  ARG A  87       4.185  -1.826  -5.266  1.00 -0.35
ATOM    855  HE  ARG A  87       3.949  -1.886  -4.299  1.00  0.45
ATOM    856  CZ  ARG A  87       4.695  -0.674  -5.669  1.00  0.35
ATOM    857  NH1 ARG A  87       5.029  -0.598  -6.963  1.00 -0.70
ATOM    858 HH11 ARG A  87       4.888  -1.385  -7.563  1.00  0.40
ATOM    859 HH12 ARG A  87       5.420   0.247  -7.330  1.00  0.40
ATOM    860  NH2 ARG A  87       4.911   0.384  -4.927  1.00 -0.70
ATOM    861 HH21 ARG A  87       4.684   0.367  -3.954  1.00  0.40
ATOM    862 HH22 ARG A  87       5.303   1.209  -5.335  1.00  0.40
ATOM    863  C   ARG A  87       2.048  -5.511  -9.595  1.00  0.55
ATOM    864  O   ARG A  87       0.994  -5.440 -10.212  1.00 -0.55
ATOM    865  N   ILE A  88       2.744  -6.631  -9.463  1.00 -0.40
ATOM    866  H   ILE A  88       3.645  -6.618  -9.039  1.00  0.40
ATOM    867  CA  ILE A  88       2.297  -7.968  -9.903  1.00  0.00
ATOM    868  CB  ILE A  88       3.279  -8.666 -10.869  1.00  0.00
ATOM    869  CG2 ILE A  88       4.568  -9.025 -10.151  1.00  0.00
ATOM    870  CG1 ILE A  88       2.604  -9.907 -11.470  1.00  0.00
ATOM    871  CD1 ILE A  88       3.230 -10.387 -12.771  1.00  0.00
ATOM    872  C   ILE A  88       2.014  -8.740  -8.581  1.00  0.55
ATOM    873  O   ILE A  88       2.796  -8.689  -7.605  1.00 -0.55
ATOM    874  N   LEU A  89       0.906  -9.435  -8.514  1.00 -0.40
ATOM    875  H   LEU A  89       0.301  -9.474  -9.304  1.00  0.40
ATOM    876  CA  LEU A  89       0.422 -10.198  -7.370  1.00  0.00
ATOM    877  CB  LEU A  89      -0.936  -9.722  -6.850  1.00  0.00
ATOM    878  CG  LEU A  89      -1.060  -8.282  -6.388  1.00  0.00
ATOM    879  CD1 LEU A  89       0.068  -7.958  -5.417  1.00  0.00
ATOM    880  CD2 LEU A  89      -0.990  -7.185  -7.456  1.00  0.00
ATOM    881  C   LEU A  89       0.316 -11.659  -7.794  1.00  0.55
ATOM    882  O   LEU A  89      -0.360 -11.902  -8.797  1.00 -0.55
ATOM    883  N   TYR A  90       0.908 -12.566  -7.023  1.00 -0.40
ATOM    884  H   TYR A  90       1.371 -12.347  -6.168  1.00  0.40
ATOM    885  CA  TYR A  90       0.884 -13.963  -7.441  1.00  0.00
ATOM    886  CB  TYR A  90       2.172 -14.422  -8.208  1.00  0.12
ATOM    887  CG  TYR A  90       3.446 -14.287  -7.438  1.00 -0.12
ATOM    888  CD1 TYR A  90       4.100 -13.045  -7.404  1.00 -0.12
ATOM    889  HD1 TYR A  90       3.669 -12.221  -7.953  1.00  0.12
ATOM    890  CE1 TYR A  90       5.273 -12.827  -6.699  1.00 -0.12
ATOM    891  HE1 TYR A  90       5.736 -11.854  -6.635  1.00  0.12
ATOM    892  CZ  TYR A  90       5.813 -13.953  -6.078  1.00  0.06
ATOM    893  OH  TYR A  90       6.969 -13.746  -5.370  1.00 -0.49
ATOM    894  HH  TYR A  90       7.197 -12.816  -5.440  1.00  0.43
ATOM    895  CD2 TYR A  90       4.026 -15.368  -6.790  1.00 -0.12
ATOM    896  HD2 TYR A  90       3.552 -16.338  -6.801  1.00  0.12
ATOM    897  CE2 TYR A  90       5.253 -15.170  -6.113  1.00 -0.12
ATOM    898  HE2 TYR A  90       5.739 -16.001  -5.624  1.00  0.12
ATOM    899  C   TYR A  90       0.581 -14.892  -6.289  1.00  0.55
ATOM    900  O   TYR A  90       1.215 -14.626  -5.262  1.00 -0.55
ATOM    901  N   SER A  91      -0.266 -15.872  -6.538  1.00 -0.40
ATOM    902  H   SER A  91      -0.685 -16.009  -7.432  1.00  0.40
ATOM    903  CA  SER A  91      -0.626 -16.802  -5.505  1.00  0.00
ATOM    904  CB  SER A  91      -2.109 -17.180  -5.662  1.00  0.00
ATOM    905  OG  SER A  91      -2.301 -18.070  -6.727  1.00 -0.49
ATOM    906  HG  SER A  91      -2.954 -18.706  -6.426  1.00  0.49
ATOM    907  C   SER A  91       0.272 -18.036  -5.528  1.00  0.55
ATOM    908  O   SER A  91       0.994 -18.317  -6.485  1.00 -0.55
ATOM    909  N   SER A  92       0.154 -18.722  -4.378  1.00 -0.40
ATOM    910  H   SER A  92      -0.432 -18.414  -3.633  1.00  0.40
ATOM    911  CA  SER A  92       0.884 -19.964  -4.154  1.00  0.00
ATOM    912  CB  SER A  92       0.831 -20.353  -2.679  1.00  0.00
ATOM    913  OG  SER A  92      -0.513 -20.530  -2.278  1.00 -0.49
ATOM    914  HG  SER A  92      -0.479 -20.922  -1.403  1.00  0.49
ATOM    915  C   SER A  92       0.390 -21.039  -5.129  1.00  0.55
ATOM    916  O   SER A  92       1.127 -21.989  -5.426  1.00 -0.55
ATOM    917  N   ASP A  93      -0.778 -20.906  -5.732  1.00 -0.40
ATOM    918  H   ASP A  93      -1.379 -20.138  -5.530  1.00  0.40
ATOM    919  CA  ASP A  93      -1.287 -21.848  -6.726  1.00  0.00
ATOM    920  CB  ASP A  93      -2.691 -22.343  -6.453  1.00  0.00
ATOM    921  CG  ASP A  93      -3.671 -21.242  -6.076  1.00  0.10
ATOM    922  OD1 ASP A  93      -3.367 -20.079  -5.749  1.00 -0.55
ATOM    923  OD2 ASP A  93      -4.855 -21.640  -6.131  1.00 -0.55
ATOM    924  C   ASP A  93      -1.232 -21.182  -8.105  1.00  0.55
ATOM    925  O   ASP A  93      -1.992 -21.530  -8.982  1.00 -0.55
ATOM    926  N   TRP A  94      -0.371 -20.179  -8.258  1.00 -0.40
ATOM    927  H   TRP A  94       0.151 -19.850  -7.476  1.00  0.40
ATOM    928  CA  TRP A  94      -0.086 -19.468  -9.499  1.00  0.00
ATOM    929  CB  TRP A  94       0.615 -20.545 -10.450  1.00  0.12
ATOM    930  CG  TRP A  94       1.720 -21.194  -9.659  1.00 -0.12
ATOM    931  CD1 TRP A  94       1.734 -22.469  -9.143  1.00 -0.12
ATOM    932  HD1 TRP A  94       0.961 -23.208  -9.296  1.00  0.12
ATOM    933  NE1 TRP A  94       2.881 -22.665  -8.398  1.00 -0.40
ATOM    934  HE1 TRP A  94       3.133 -23.493  -7.948  1.00  0.40
ATOM    935  CE2 TRP A  94       3.608 -21.503  -8.399  1.00  0.00
ATOM    936  CD2 TRP A  94       2.905 -20.559  -9.166  1.00  0.00
ATOM    937  CE3 TRP A  94       3.447 -19.269  -9.311  1.00 -0.12
ATOM    938  HE3 TRP A  94       2.939 -18.513  -9.892  1.00  0.12
ATOM    939  CZ3 TRP A  94       4.640 -18.954  -8.708  1.00 -0.12
ATOM    940  HZ3 TRP A  94       5.055 -17.962  -8.810  1.00  0.12
ATOM    941  CZ2 TRP A  94       4.831 -21.206  -7.801  1.00 -0.12
ATOM    942  HZ2 TRP A  94       5.388 -21.936  -7.234  1.00  0.12
ATOM    943  CH2 TRP A  94       5.320 -19.930  -7.957  1.00 -0.12
ATOM    944  HH2 TRP A  94       6.256 -19.669  -7.487  1.00  0.12
ATOM    945  C   TRP A  94      -1.135 -18.672 -10.216  1.00  0.55
ATOM    946  O   TRP A  94      -1.172 -18.617 -11.466  1.00 -0.55
ATOM    947  N   LEU A  95      -2.045 -17.991  -9.476  1.00 -0.40
ATOM    948  H   LEU A  95      -2.087 -18.102  -8.487  1.00  0.40
ATOM    949  CA  LEU A  95      -3.019 -17.059 -10.033  1.00  0.00
ATOM    950  CB  LEU A  95      -4.249 -16.736  -9.215  1.00  0.00
ATOM    951  CG  LEU A  95      -4.981 -17.956  -8.647  1.00  0.00
ATOM    952  CD1 LEU A  95      -6.141 -17.489  -7.795  1.00  0.00
ATOM    953  CD2 LEU A  95      -5.394 -18.804  -9.822  1.00  0.00
ATOM    954  C   LEU A  95      -2.183 -15.767 -10.115  1.00  0.55
ATOM    955  O   LEU A  95      -1.391 -15.526  -9.183  1.00 -0.55
ATOM    956  N   ILE A  96      -2.350 -14.969 -11.173  1.00 -0.40
ATOM    957  H   ILE A  96      -3.004 -15.148 -11.904  1.00  0.40
ATOM    958  CA  ILE A  96      -1.528 -13.756 -11.274  1.00  0.00
ATOM    959  CB  ILE A  96      -0.381 -13.880 -12.300  1.00  0.00
ATOM    960  CG2 ILE A  96       0.434 -12.570 -12.326  1.00  0.00
ATOM    961  CG1 ILE A  96       0.552 -15.049 -11.966  1.00  0.00
ATOM    962  CD1 ILE A  96       1.359 -15.644 -13.094  1.00  0.00
ATOM    963  C   ILE A  96      -2.428 -12.567 -11.569  1.00  0.55
ATOM    964  O   ILE A  96      -3.256 -12.702 -12.456  1.00 -0.55
ATOM    965  N   TYR A  97      -2.273 -11.523 -10.806  1.00 -0.40
ATOM    966  H   TYR A  97      -1.616 -11.511 -10.057  1.00  0.40
ATOM    967  CA  TYR A  97      -3.044 -10.308 -10.991  1.00  0.00
ATOM    968  CB  TYR A  97      -3.919 -10.043  -9.792  1.00  0.12
ATOM    969  CG  TYR A  97      -5.226 -10.809  -9.750  1.00 -0.12
ATOM    970  CD1 TYR A  97      -5.196 -12.184  -9.444  1.00 -0.12
ATOM    971  HD1 TYR A  97      -4.236 -12.645  -9.267  1.00  0.12
ATOM    972  CE1 TYR A  97      -6.317 -12.973  -9.357  1.00 -0.12
ATOM    973  HE1 TYR A  97      -6.276 -14.023  -9.115  1.00  0.12
ATOM    974  CZ  TYR A  97      -7.511 -12.304  -9.608  1.00  0.06
ATOM    975  OH  TYR A  97      -8.676 -13.049  -9.514  1.00 -0.49
ATOM    976  HH  TYR A  97      -9.416 -12.470  -9.709  1.00  0.43
ATOM    977  CD2 TYR A  97      -6.428 -10.195  -9.968  1.00 -0.12
ATOM    978  HD2 TYR A  97      -6.474  -9.138 -10.182  1.00  0.12
ATOM    979  CE2 TYR A  97      -7.590 -10.956  -9.909  1.00 -0.12
ATOM    980  HE2 TYR A  97      -8.549 -10.497 -10.098  1.00  0.12
ATOM    981  C   TYR A  97      -2.040  -9.171 -11.080  1.00  0.55
ATOM    982  O   TYR A  97      -0.864  -9.320 -10.775  1.00 -0.55
ATOM    983  N   LYS A  98      -2.511  -8.023 -11.528  1.00 -0.40
ATOM    984  H   LYS A  98      -3.458  -7.922 -11.824  1.00  0.40
ATOM    985  CA  LYS A  98      -1.682  -6.823 -11.623  1.00  0.00
ATOM    986  CB  LYS A  98      -1.267  -6.397 -13.030  1.00  0.00
ATOM    987  CG  LYS A  98      -2.423  -6.238 -14.033  1.00  0.00
ATOM    988  CD  LYS A  98      -1.763  -5.578 -15.243  1.00  0.00
ATOM    989  CE  LYS A  98      -2.779  -5.455 -16.388  1.00  0.33
ATOM    990  NZ  LYS A  98      -1.989  -4.690 -17.428  1.00 -0.32
ATOM    991  HZ1 LYS A  98      -1.142  -5.234 -17.690  1.00  0.33
ATOM    992  HZ2 LYS A  98      -1.702  -3.770 -17.038  1.00  0.33
ATOM    993  HZ3 LYS A  98      -2.579  -4.540 -18.271  1.00  0.33
ATOM    994  C   LYS A  98      -2.508  -5.646 -11.076  1.00  0.55
ATOM    995  O   LYS A  98      -3.746  -5.754 -11.079  1.00 -0.55
ATOM    996  N   THR A  99      -1.767  -4.637 -10.656  1.00 -0.40
ATOM    997  H   THR A  99      -0.772  -4.688 -10.623  1.00  0.40
ATOM    998  CA  THR A  99      -2.365  -3.374 -10.209  1.00  0.00
ATOM    999  CB  THR A  99      -2.539  -3.181  -8.693  1.00  0.00
ATOM   1000  OG1 THR A  99      -3.186  -1.925  -8.521  1.00 -0.49
ATOM   1001  HG1 THR A  99      -4.083  -2.043  -8.841  1.00  0.49
ATOM   1002  CG2 THR A  99      -1.269  -3.233  -7.864  1.00  0.00
ATOM   1003  C   THR A  99      -1.510  -2.252 -10.854  1.00  0.55
ATOM   1004  O   THR A  99      -0.297  -2.457 -10.902  1.00 -0.55
ATOM   1005  N   THR A 100      -2.091  -1.180 -11.357  1.00 -0.40
ATOM   1006  H   THR A 100      -3.081  -1.066 -11.390  1.00  0.40
ATOM   1007  CA  THR A 100      -1.275  -0.078 -11.905  1.00  0.00
ATOM   1008  CB  THR A 100      -1.430   0.155 -13.401  1.00  0.00
ATOM   1009  OG1 THR A 100      -2.812   0.306 -13.700  1.00 -0.49
ATOM   1010  HG1 THR A 100      -3.074   1.149 -13.324  1.00  0.49
ATOM   1011  CG2 THR A 100      -0.849  -1.057 -14.127  1.00  0.00
ATOM   1012  C   THR A 100      -1.677   1.166 -11.130  1.00  0.55
ATOM   1013  O   THR A 100      -1.249   2.298 -11.334  1.00 -0.55
ATOM   1014  N   ASP A 101      -2.578   0.927 -10.160  1.00 -0.40
ATOM   1015  H   ASP A 101      -2.957   0.032  -9.941  1.00  0.40
ATOM   1016  CA  ASP A 101      -3.013   2.086  -9.389  1.00  0.00
ATOM   1017  CB  ASP A 101      -4.462   2.336  -9.813  1.00  0.00
ATOM   1018  CG  ASP A 101      -5.432   1.228  -9.484  1.00  0.10
ATOM   1019  OD1 ASP A 101      -5.078   0.282  -8.737  1.00 -0.55
ATOM   1020  OD2 ASP A 101      -6.560   1.342 -10.035  1.00 -0.55
ATOM   1021  C   ASP A 101      -2.837   1.999  -7.888  1.00  0.55
ATOM   1022  O   ASP A 101      -3.689   2.473  -7.088  1.00 -0.55
ATOM   1023  N   HSE A 102      -1.733   1.427  -7.449  1.00 -0.40
ATOM   1024  H   HSE A 102      -1.066   1.018  -8.067  1.00  0.40
ATOM   1025  CA  HSE A 102      -1.411   1.355  -6.008  1.00  0.00
ATOM   1026  CB  HSE A 102      -1.004   2.754  -5.489  1.00  0.12
ATOM   1027  ND1 HSE A 102      -0.079   3.321  -3.194  1.00 -0.56
ATOM   1028  CG  HSE A 102      -0.007   2.658  -4.394  1.00  0.15
ATOM   1029  CE1 HSE A 102       0.996   3.010  -2.457  1.00  0.15
ATOM   1030  HE1 HSE A 102       1.265   3.434  -1.490  1.00  0.12
ATOM   1031  NE2 HSE A 102       1.719   2.077  -3.095  1.00 -0.40
ATOM   1032  HE2 HSE A 102       2.540   1.617  -2.759  1.00  0.40
ATOM   1033  CD2 HSE A 102       1.122   1.859  -4.317  1.00 -0.12
ATOM   1034  HD2 HSE A 102       1.517   1.167  -5.051  1.00  0.12
ATOM   1035  C   HSE A 102      -2.487   0.687  -5.182  1.00  0.55
ATOM   1036  O   HSE A 102      -2.957   1.161  -4.174  1.00 -0.55
ATOM   1037  N   TYR A 103      -2.809  -0.480  -5.671  1.00 -0.40
ATOM   1038  H   TYR A 103      -2.386  -0.756  -6.526  1.00  0.40
ATOM   1039  CA  TYR A 103      -3.710  -1.487  -5.170  1.00  0.00
ATOM   1040  CB  TYR A 103      -3.181  -1.946  -3.773  1.00  0.12
ATOM   1041  CG  TYR A 103      -1.698  -2.158  -3.566  1.00 -0.12
ATOM   1042  CD1 TYR A 103      -0.815  -1.152  -3.187  1.00 -0.12
ATOM   1043  HD1 TYR A 103      -1.192  -0.155  -3.018  1.00  0.12
ATOM   1044  CE1 TYR A 103       0.563  -1.407  -3.020  1.00 -0.12
ATOM   1045  HE1 TYR A 103       1.249  -0.612  -2.768  1.00  0.12
ATOM   1046  CZ  TYR A 103       1.011  -2.711  -3.188  1.00  0.06
ATOM   1047  OH  TYR A 103       2.357  -2.992  -3.007  1.00 -0.49
ATOM   1048  HH  TYR A 103       2.487  -3.931  -3.161  1.00  0.43
ATOM   1049  CD2 TYR A 103      -1.190  -3.460  -3.722  1.00 -0.12
ATOM   1050  HD2 TYR A 103      -1.860  -4.262  -3.996  1.00  0.12
ATOM   1051  CE2 TYR A 103       0.164  -3.734  -3.529  1.00 -0.12
ATOM   1052  HE2 TYR A 103       0.541  -4.739  -3.648  1.00  0.12
ATOM   1053  C   TYR A 103      -5.166  -1.089  -5.069  1.00  0.55
ATOM   1054  O   TYR A 103      -5.859  -1.746  -4.266  1.00 -0.55
ATOM   1055  N   GLN A 104      -5.632  -0.111  -5.829  1.00 -0.40
ATOM   1056  H   GLN A 104      -5.066   0.419  -6.455  1.00  0.40
ATOM   1057  CA  GLN A 104      -7.080   0.227  -5.753  1.00  0.00
ATOM   1058  CB  GLN A 104      -7.348   1.631  -6.269  1.00  0.00
ATOM   1059  CG  GLN A 104      -6.927   2.641  -5.216  1.00  0.00
ATOM   1060  CD  GLN A 104      -7.058   4.059  -5.769  1.00  0.55
ATOM   1061  OE1 GLN A 104      -8.170   4.586  -5.679  1.00 -0.55
ATOM   1062  NE2 GLN A 104      -6.008   4.655  -6.288  1.00 -0.78
ATOM   1063 HE21 GLN A 104      -5.128   4.181  -6.319  1.00  0.39
ATOM   1064 HE22 GLN A 104      -6.089   5.583  -6.651  1.00  0.39
ATOM   1065  C   GLN A 104      -7.845  -0.793  -6.558  1.00  0.55
ATOM   1066  O   GLN A 104      -8.872  -1.301  -6.125  1.00 -0.55
ATOM   1067  N   THR A 105      -7.273  -1.130  -7.714  1.00 -0.40
ATOM   1068  H   THR A 105      -6.421  -0.729  -8.043  1.00  0.40
ATOM   1069  CA  THR A 105      -7.907  -2.131  -8.550  1.00  0.00
ATOM   1070  CB  THR A 105      -8.713  -1.535  -9.742  1.00  0.00
ATOM   1071  OG1 THR A 105      -7.857  -0.796 -10.621  1.00 -0.49
ATOM   1072  HG1 THR A 105      -7.475  -0.094 -10.089  1.00  0.49
ATOM   1073  CG2 THR A 105      -9.790  -0.563  -9.261  1.00  0.00
ATOM   1074  C   THR A 105      -6.882  -3.151  -9.067  1.00  0.55
ATOM   1075  O   THR A 105      -5.715  -2.810  -9.239  1.00 -0.55
ATOM   1076  N   PHE A 106      -7.417  -4.346  -9.310  1.00 -0.40
ATOM   1077  H   PHE A 106      -8.386  -4.536  -9.172  1.00  0.40
ATOM   1078  CA  PHE A 106      -6.610  -5.441  -9.792  1.00  0.00
ATOM   1079  CB  PHE A 106      -6.643  -6.591  -8.717  1.00  0.12
ATOM   1080  CG  PHE A 106      -6.053  -6.076  -7.438  1.00 -0.12
ATOM   1081  CD1 PHE A 106      -4.666  -6.044  -7.288  1.00 -0.12
ATOM   1082  HD1 PHE A 106      -4.036  -6.392  -8.093  1.00  0.12
ATOM   1083  CE1 PHE A 106      -4.083  -5.569  -6.117  1.00 -0.12
ATOM   1084  HE1 PHE A 106      -3.009  -5.587  -6.007  1.00  0.12
ATOM   1085  CZ  PHE A 106      -4.873  -5.075  -5.093  1.00 -0.12
ATOM   1086  HZ  PHE A 106      -4.426  -4.714  -4.179  1.00  0.12
ATOM   1087  CD2 PHE A 106      -6.822  -5.539  -6.412  1.00 -0.12
ATOM   1088  HD2 PHE A 106      -7.896  -5.503  -6.519  1.00  0.12
ATOM   1089  CE2 PHE A 106      -6.244  -5.053  -5.265  1.00 -0.12
ATOM   1090  HE2 PHE A 106      -6.871  -4.648  -4.485  1.00  0.12
ATOM   1091  C   PHE A 106      -7.134  -6.040 -11.062  1.00  0.55
ATOM   1092  O   PHE A 106      -8.385  -6.061 -11.138  1.00 -0.55
ATOM   1093  N   THR A 107      -6.265  -6.594 -11.897  1.00 -0.40
ATOM   1094  H   THR A 107      -5.278  -6.577 -11.762  1.00  0.40
ATOM   1095  CA  THR A 107      -6.784  -7.276 -13.100  1.00  0.00
ATOM   1096  CB  THR A 107      -6.359  -6.514 -14.394  1.00  0.00
ATOM   1097  OG1 THR A 107      -6.932  -5.207 -14.335  1.00 -0.49
ATOM   1098  HG1 THR A 107      -6.576  -4.798 -13.543  1.00  0.49
ATOM   1099  CG2 THR A 107      -6.738  -7.243 -15.665  1.00  0.00
ATOM   1100  C   THR A 107      -6.238  -8.704 -13.152  1.00  0.55
ATOM   1101  O   THR A 107      -4.999  -8.820 -12.996  1.00 -0.55
ATOM   1102  N   LYS A 108      -6.966  -9.752 -13.395  1.00 -0.40
ATOM   1103  H   LYS A 108      -7.953  -9.679 -13.518  1.00  0.40
ATOM   1104  CA  LYS A 108      -6.426 -11.092 -13.506  1.00  0.00
ATOM   1105  CB  LYS A 108      -7.484 -12.168 -13.326  1.00  0.00
ATOM   1106  CG  LYS A 108      -7.063 -13.599 -13.637  1.00  0.00
ATOM   1107  CD  LYS A 108      -8.260 -14.480 -13.254  1.00  0.00
ATOM   1108  CE  LYS A 108      -8.052 -15.924 -13.565  1.00  0.33
ATOM   1109  NZ  LYS A 108      -6.830 -16.338 -12.806  1.00 -0.32
ATOM   1110  HZ1 LYS A 108      -6.987 -16.192 -11.789  1.00  0.33
ATOM   1111  HZ2 LYS A 108      -6.018 -15.767 -13.117  1.00  0.33
ATOM   1112  HZ3 LYS A 108      -6.634 -17.344 -12.986  1.00  0.33
ATOM   1113  C   LYS A 108      -5.738 -11.176 -14.879  1.00  0.55
ATOM   1114  O   LYS A 108      -6.340 -10.805 -15.914  1.00 -0.55
ATOM   1115  N   ILE A 109      -4.491 -11.648 -14.792  1.00 -0.40
ATOM   1116  H   ILE A 109      -4.065 -11.936 -13.938  1.00  0.40
ATOM   1117  CA  ILE A 109      -3.692 -11.752 -16.036  1.00  0.00
ATOM   1118  CB  ILE A 109      -2.569 -10.700 -16.179  1.00  0.00
ATOM   1119  CG2 ILE A 109      -3.217  -9.306 -16.363  1.00  0.00
ATOM   1120  CG1 ILE A 109      -1.537 -10.718 -15.039  1.00  0.00
ATOM   1121  CD1 ILE A 109      -0.333  -9.817 -15.258  1.00  0.00
ATOM   1122  C   ILE A 109      -3.218 -13.164 -16.336  1.00  0.55
ATOM   1123  O   ILE A 109      -2.784 -13.384 -17.466  1.00 -0.55
ATOM   1124  N   ARG A 110      -3.316 -14.101 -15.439  1.00 -0.40
ATOM   1125  H   ARG A 110      -3.640 -13.891 -14.521  1.00  0.40
ATOM   1126  CA  ARG A 110      -2.973 -15.527 -15.662  1.00  0.00
ATOM   1127  CB  ARG A 110      -1.579 -16.054 -15.438  1.00  0.00
ATOM   1128  CG  ARG A 110      -0.500 -15.290 -16.203  1.00  0.00
ATOM   1129  CD  ARG A 110      -0.667 -15.630 -17.709  1.00  0.35
ATOM   1130  NE  ARG A 110       0.476 -14.972 -18.415  1.00 -0.35
ATOM   1131  HE  ARG A 110       1.215 -15.591 -18.660  1.00  0.45
ATOM   1132  CZ  ARG A 110       0.680 -13.724 -18.768  1.00  0.35
ATOM   1133  NH1 ARG A 110      -0.226 -12.764 -18.506  1.00 -0.70
ATOM   1134 HH11 ARG A 110      -1.077 -12.994 -18.033  1.00  0.40
ATOM   1135 HH12 ARG A 110      -0.049 -11.820 -18.785  1.00  0.40
ATOM   1136  NH2 ARG A 110       1.829 -13.302 -19.392  1.00 -0.70
ATOM   1137 HH21 ARG A 110       2.557 -13.957 -19.596  1.00  0.40
ATOM   1138 HH22 ARG A 110       1.938 -12.340 -19.642  1.00  0.40
ATOM   1139  C   ARG A 110      -3.979 -16.223 -14.705  1.00  0.10
ATOM   1140  O   ARG A 110      -4.428 -15.785 -13.298  1.00 -0.55
ATOM   1141  OXT ARG A 110      -4.544 -17.244 -15.111  1.00 -0.55
ATOM   1142  N   LYS D   1      10.837  12.720  11.813  1.00 -0.32
ATOM   1143  HT1 LYS D   1      10.799  13.407  12.592  1.00  0.33
ATOM   1144  HT2 LYS D   1      11.532  13.034  11.107  1.00  0.33
ATOM   1145  HT3 LYS D   1      11.116  11.790  12.184  1.00  0.33
ATOM   1146  CA  LYS D   1       9.479  12.615  11.168  1.00  0.33
ATOM   1147  CB  LYS D   1       9.550  11.600  10.046  1.00  0.00
ATOM   1148  CG  LYS D   1       8.410  11.229   9.168  1.00  0.00
ATOM   1149  CD  LYS D   1       7.464  12.307   8.723  1.00  0.00
ATOM   1150  CE  LYS D   1       7.915  13.001   7.442  1.00  0.33
ATOM   1151  NZ  LYS D   1       6.956  14.060   6.992  1.00 -0.32
ATOM   1152  HZ1 LYS D   1       6.866  14.784   7.733  1.00  0.33
ATOM   1153  HZ2 LYS D   1       6.026  13.631   6.812  1.00  0.33
ATOM   1154  HZ3 LYS D   1       7.309  14.500   6.119  1.00  0.33
ATOM   1155  C   LYS D   1       8.330  12.375  12.151  1.00  0.55
ATOM   1156  O   LYS D   1       8.082  11.329  12.791  1.00 -0.55
ATOM   1157  N   LYS D   2       7.512  13.385  12.320  1.00 -0.40
ATOM   1158  H   LYS D   2       7.662  14.232  11.818  1.00  0.40
ATOM   1159  CA  LYS D   2       6.350  13.422  13.196  1.00  0.00
ATOM   1160  CB  LYS D   2       6.583  14.659  14.071  1.00  0.00
ATOM   1161  CG  LYS D   2       5.341  15.027  14.844  1.00  0.00
ATOM   1162  CD  LYS D   2       5.217  14.081  16.018  1.00  0.00
ATOM   1163  CE  LYS D   2       4.223  14.621  17.023  1.00  0.33
ATOM   1164  NZ  LYS D   2       4.836  15.648  17.904  1.00 -0.32
ATOM   1165  HZ1 LYS D   2       5.181  16.440  17.325  1.00  0.33
ATOM   1166  HZ2 LYS D   2       5.632  15.227  18.424  1.00  0.33
ATOM   1167  HZ3 LYS D   2       4.126  15.995  18.579  1.00  0.33
ATOM   1168  C   LYS D   2       5.072  13.653  12.418  1.00  0.55
ATOM   1169  O   LYS D   2       5.136  14.615  11.627  1.00 -0.55
ATOM   1170  N   ALA D   3       4.036  12.908  12.578  1.00 -0.40
ATOM   1171  H   ALA D   3       4.117  12.166  13.230  1.00  0.40
ATOM   1172  CA  ALA D   3       2.736  12.926  11.989  1.00  0.00
ATOM   1173  CB  ALA D   3       2.495  11.628  11.241  1.00  0.00
ATOM   1174  C   ALA D   3       1.691  13.094  13.111  1.00  0.55
ATOM   1175  O   ALA D   3       1.698  12.458  14.184  1.00 -0.55
ATOM   1176  N   VAL D   4       0.770  14.023  12.964  1.00 -0.40
ATOM   1177  H   VAL D   4       0.734  14.589  12.145  1.00  0.40
ATOM   1178  CA  VAL D   4      -0.264  14.307  13.961  1.00  0.00
ATOM   1179  CB  VAL D   4      -0.179  15.755  14.505  1.00  0.00
ATOM   1180  CG1 VAL D   4      -1.321  16.050  15.500  1.00  0.00
ATOM   1181  CG2 VAL D   4       1.139  16.046  15.203  1.00  0.00
ATOM   1182  C   VAL D   4      -1.637  14.087  13.326  1.00  0.55
ATOM   1183  O   VAL D   4      -1.881  14.568  12.212  1.00 -0.55
ATOM   1184  N   ILE D   5      -2.484  13.340  14.017  1.00 -0.40
ATOM   1185  H   ILE D   5      -2.237  12.892  14.873  1.00  0.40
ATOM   1186  CA  ILE D   5      -3.860  13.139  13.534  1.00  0.00
ATOM   1187  CB  ILE D   5      -4.279  11.661  13.403  1.00  0.00
ATOM   1188  CG2 ILE D   5      -5.753  11.531  13.027  1.00  0.00
ATOM   1189  CG1 ILE D   5      -3.329  10.955  12.397  1.00  0.00
ATOM   1190  CD1 ILE D   5      -3.510   9.444  12.356  1.00  0.00
ATOM   1191  C   ILE D   5      -4.824  13.844  14.512  1.00  0.55
ATOM   1192  O   ILE D   5      -4.788  13.413  15.684  1.00 -0.55
ATOM   1193  N   ASN D   6      -5.591  14.855  14.172  1.00 -0.40
ATOM   1194  H   ASN D   6      -5.567  15.264  13.263  1.00  0.40
ATOM   1195  CA  ASN D   6      -6.558  15.453  15.150  1.00  0.00
ATOM   1196  CB  ASN D   6      -6.694  16.948  14.996  1.00  0.00
ATOM   1197  CG  ASN D   6      -5.359  17.590  15.377  1.00  0.55
ATOM   1198  OD1 ASN D   6      -4.932  17.661  16.539  1.00 -0.55
ATOM   1199  ND2 ASN D   6      -4.610  18.120  14.422  1.00 -0.78
ATOM   1200 HD21 ASN D   6      -3.734  18.544  14.650  1.00  0.39
ATOM   1201 HD22 ASN D   6      -4.920  18.095  13.471  1.00  0.39
ATOM   1202  C   ASN D   6      -7.840  14.650  14.939  1.00  0.55
ATOM   1203  O   ASN D   6      -8.655  14.949  14.052  1.00 -0.55
ATOM   1204  N   GLY D   7      -8.008  13.565  15.683  1.00 -0.40
ATOM   1205  H   GLY D   7      -7.361  13.324  16.402  1.00  0.40
ATOM   1206  CA  GLY D   7      -9.099  12.675  15.524  1.00  0.00
ATOM   1207  C   GLY D   7     -10.448  13.371  15.424  1.00  0.55
ATOM   1208  O   GLY D   7     -11.304  12.800  14.751  1.00 -0.55
ATOM   1209  N   GLU D   8     -10.629  14.510  16.096  1.00 -0.40
ATOM   1210  H   GLU D   8      -9.927  14.956  16.645  1.00  0.40
ATOM   1211  CA  GLU D   8     -11.950  15.135  16.015  1.00  0.00
ATOM   1212  CB  GLU D   8     -12.154  16.061  17.221  1.00  0.00
ATOM   1213  CG  GLU D   8     -11.491  17.399  16.944  1.00  0.00
ATOM   1214  CD  GLU D   8      -9.990  17.441  17.055  1.00  0.10
ATOM   1215  OE1 GLU D   8      -9.327  16.430  17.336  1.00 -0.55
ATOM   1216  OE2 GLU D   8      -9.482  18.567  16.827  1.00 -0.55
ATOM   1217  C   GLU D   8     -12.160  15.786  14.653  1.00  0.55
ATOM   1218  O   GLU D   8     -13.340  15.975  14.300  1.00 -0.55
ATOM   1219  N   GLN D   9     -11.168  16.081  13.856  1.00 -0.40
ATOM   1220  H   GLN D   9     -10.216  15.936  14.118  1.00  0.40
ATOM   1221  CA  GLN D   9     -11.393  16.649  12.517  1.00  0.00
ATOM   1222  CB  GLN D   9     -10.188  17.547  12.194  1.00  0.00
ATOM   1223  CG  GLN D   9     -10.158  18.792  13.073  1.00  0.00
ATOM   1224  CD  GLN D   9      -8.817  19.470  13.106  1.00  0.55
ATOM   1225  OE1 GLN D   9      -8.038  19.565  12.140  1.00 -0.55
ATOM   1226  NE2 GLN D   9      -8.474  20.041  14.268  1.00 -0.78
ATOM   1227 HE21 GLN D   9      -9.097  20.000  15.048  1.00  0.39
ATOM   1228 HE22 GLN D   9      -7.594  20.508  14.354  1.00  0.39
ATOM   1229  C   GLN D   9     -11.628  15.597  11.449  1.00  0.55
ATOM   1230  O   GLN D   9     -11.897  15.909  10.281  1.00 -0.55
ATOM   1231  N   ILE D  10     -11.585  14.301  11.710  1.00 -0.40
ATOM   1232  H   ILE D  10     -11.418  13.989  12.640  1.00  0.40
ATOM   1233  CA  ILE D  10     -11.762  13.223  10.752  1.00  0.00
ATOM   1234  CB  ILE D  10     -10.929  11.970  11.118  1.00  0.00
ATOM   1235  CG2 ILE D  10     -11.143  10.867  10.071  1.00  0.00
ATOM   1236  CG1 ILE D  10      -9.445  12.202  11.385  1.00  0.00
ATOM   1237  CD1 ILE D  10      -8.725  13.026  10.376  1.00  0.00
ATOM   1238  C   ILE D  10     -13.256  12.868  10.671  1.00  0.55
ATOM   1239  O   ILE D  10     -13.879  12.271  11.557  1.00 -0.55
ATOM   1240  N   ARG D  11     -13.843  13.231   9.533  1.00 -0.40
ATOM   1241  H   ARG D  11     -13.336  13.672   8.796  1.00  0.40
ATOM   1242  CA  ARG D  11     -15.272  13.007   9.283  1.00  0.00
ATOM   1243  CB  ARG D  11     -15.988  14.282   8.861  1.00  0.00
ATOM   1244  CG  ARG D  11     -15.557  15.597   9.460  1.00  0.00
ATOM   1245  CD  ARG D  11     -16.060  16.033  10.821  1.00  0.35
ATOM   1246  NE  ARG D  11     -17.517  16.059  10.865  1.00 -0.35
ATOM   1247  HE  ARG D  11     -17.955  15.635  10.079  1.00  0.45
ATOM   1248  CZ  ARG D  11     -18.374  16.550  11.767  1.00  0.35
ATOM   1249  NH1 ARG D  11     -17.832  17.119  12.840  1.00 -0.70
ATOM   1250 HH11 ARG D  11     -16.837  17.160  12.936  1.00  0.40
ATOM   1251 HH12 ARG D  11     -18.419  17.505  13.552  1.00  0.40
ATOM   1252  NH2 ARG D  11     -19.697  16.398  11.598  1.00 -0.70
ATOM   1253 HH21 ARG D  11     -20.047  15.916  10.795  1.00  0.40
ATOM   1254 HH22 ARG D  11     -20.333  16.767  12.276  1.00  0.40
ATOM   1255  C   ARG D  11     -15.545  11.831   8.355  1.00  0.55
ATOM   1256  O   ARG D  11     -16.760  11.500   8.277  1.00 -0.55
ATOM   1257  N   SER D  12     -14.518  11.171   7.794  1.00 -0.40
ATOM   1258  H   SER D  12     -13.577  11.470   7.927  1.00  0.40
ATOM   1259  CA  SER D  12     -14.682   9.987   6.962  1.00  0.00
ATOM   1260  CB  SER D  12     -15.166  10.289   5.540  1.00  0.00
ATOM   1261  OG  SER D  12     -14.238  11.149   4.909  1.00 -0.49
ATOM   1262  HG  SER D  12     -14.325  11.999   5.347  1.00  0.49
ATOM   1263  C   SER D  12     -13.353   9.253   6.799  1.00  0.55
ATOM   1264  O   SER D  12     -12.334   9.885   7.137  1.00 -0.55
ATOM   1265  N   ILE D  13     -13.435   8.080   6.215  1.00 -0.40
ATOM   1266  H   ILE D  13     -14.299   7.677   5.925  1.00  0.40
ATOM   1267  CA  ILE D  13     -12.213   7.295   5.961  1.00  0.00
ATOM   1268  CB  ILE D  13     -12.530   5.855   5.565  1.00  0.00
ATOM   1269  CG2 ILE D  13     -13.201   5.817   4.198  1.00  0.00
ATOM   1270  CG1 ILE D  13     -11.269   4.992   5.580  1.00  0.00
ATOM   1271  CD1 ILE D  13     -10.409   5.043   6.837  1.00  0.00
ATOM   1272  C   ILE D  13     -11.318   8.032   4.977  1.00  0.55
ATOM   1273  O   ILE D  13     -10.089   8.069   5.122  1.00 -0.55
ATOM   1274  N   SER D  14     -11.855   8.701   3.993  1.00 -0.40
ATOM   1275  H   SER D  14     -12.841   8.689   3.854  1.00  0.40
ATOM   1276  CA  SER D  14     -11.115   9.512   3.017  1.00  0.00
ATOM   1277  CB  SER D  14     -12.075  10.103   1.974  1.00  0.00
ATOM   1278  OG  SER D  14     -12.908   9.125   1.375  1.00 -0.49
ATOM   1279  HG  SER D  14     -13.460   9.597   0.747  1.00  0.49
ATOM   1280  C   SER D  14     -10.339  10.614   3.718  1.00  0.55
ATOM   1281  O   SER D  14      -9.217  10.944   3.352  1.00 -0.55
ATOM   1282  N   ASP D  15     -10.958  11.217   4.734  1.00 -0.40
ATOM   1283  H   ASP D  15     -11.884  10.971   5.010  1.00  0.40
ATOM   1284  CA  ASP D  15     -10.320  12.272   5.508  1.00  0.00
ATOM   1285  CB  ASP D  15     -11.100  12.753   6.737  1.00  0.00
ATOM   1286  CG  ASP D  15     -12.145  13.769   6.401  1.00  0.10
ATOM   1287  OD1 ASP D  15     -12.184  14.173   5.221  1.00 -0.55
ATOM   1288  OD2 ASP D  15     -12.941  14.177   7.254  1.00 -0.55
ATOM   1289  C   ASP D  15      -9.032  11.708   6.129  1.00  0.55
ATOM   1290  O   ASP D  15      -7.992  12.349   6.118  1.00 -0.55
ATOM   1291  N   LEU D  16      -9.231  10.526   6.699  1.00 -0.40
ATOM   1292  H   LEU D  16     -10.118  10.072   6.723  1.00  0.40
ATOM   1293  CA  LEU D  16      -8.104   9.835   7.332  1.00  0.00
ATOM   1294  CB  LEU D  16      -8.588   8.543   8.013  1.00  0.00
ATOM   1295  CG  LEU D  16      -7.610   7.814   8.959  1.00  0.00
ATOM   1296  CD1 LEU D  16      -6.826   8.788   9.833  1.00  0.00
ATOM   1297  CD2 LEU D  16      -8.334   6.699   9.743  1.00  0.00
ATOM   1298  C   LEU D  16      -7.001   9.633   6.293  1.00  0.55
ATOM   1299  O   LEU D  16      -5.911  10.068   6.640  1.00 -0.55
ATOM   1300  N   HSE D  17      -7.271   9.016   5.151  1.00 -0.40
ATOM   1301  H   HSE D  17      -8.176   8.662   4.931  1.00  0.40
ATOM   1302  CA  HSE D  17      -6.228   8.825   4.142  1.00  0.00
ATOM   1303  CB  HSE D  17      -6.773   7.987   2.971  1.00  0.12
ATOM   1304  ND1 HSE D  17      -5.799   5.763   3.648  1.00 -0.56
ATOM   1305  CG  HSE D  17      -6.915   6.551   3.394  1.00  0.15
ATOM   1306  CE1 HSE D  17      -6.216   4.544   4.024  1.00  0.15
ATOM   1307  HE1 HSE D  17      -5.591   3.698   4.305  1.00  0.12
ATOM   1308  NE2 HSE D  17      -7.546   4.520   4.002  1.00 -0.40
ATOM   1309  HE2 HSE D  17      -8.133   3.742   4.228  1.00  0.40
ATOM   1310  CD2 HSE D  17      -7.996   5.770   3.609  1.00 -0.12
ATOM   1311  HD2 HSE D  17      -9.046   6.016   3.510  1.00  0.12
ATOM   1312  C   HSE D  17      -5.568  10.106   3.624  1.00  0.55
ATOM   1313  O   HSE D  17      -4.363  10.167   3.255  1.00 -0.55
ATOM   1314  N   GLN D  18      -6.406  11.142   3.561  1.00 -0.40
ATOM   1315  H   GLN D  18      -7.365  11.084   3.827  1.00  0.40
ATOM   1316  CA  GLN D  18      -5.917  12.454   3.079  1.00  0.00
ATOM   1317  CB  GLN D  18      -6.982  13.480   2.748  1.00  0.00
ATOM   1318  CG  GLN D  18      -7.927  13.254   1.589  1.00  0.00
ATOM   1319  CD  GLN D  18      -7.165  12.708   0.398  1.00  0.55
ATOM   1320  OE1 GLN D  18      -6.291  13.388  -0.164  1.00 -0.55
ATOM   1321  NE2 GLN D  18      -7.463  11.461   0.031  1.00 -0.78
ATOM   1322 HE21 GLN D  18      -6.994  11.045  -0.748  1.00  0.39
ATOM   1323 HE22 GLN D  18      -8.154  10.943   0.535  1.00  0.39
ATOM   1324  C   GLN D  18      -4.921  13.010   4.118  1.00  0.55
ATOM   1325  O   GLN D  18      -3.843  13.531   3.743  1.00 -0.55
ATOM   1326  N   THR D  19      -5.270  12.914   5.402  1.00 -0.40
ATOM   1327  H   THR D  19      -6.145  12.540   5.700  1.00  0.40
ATOM   1328  CA  THR D  19      -4.347  13.370   6.452  1.00  0.00
ATOM   1329  CB  THR D  19      -5.040  13.198   7.826  1.00  0.00
ATOM   1330  OG1 THR D  19      -6.162  14.064   7.645  1.00 -0.49
ATOM   1331  HG1 THR D  19      -6.802  13.565   7.133  1.00  0.49
ATOM   1332  CG2 THR D  19      -4.222  13.673   8.990  1.00  0.00
ATOM   1333  C   THR D  19      -3.004  12.641   6.491  1.00  0.55
ATOM   1334  O   THR D  19      -1.975  13.266   6.707  1.00 -0.55
ATOM   1335  N   LEU D  20      -3.112  11.331   6.313  1.00 -0.40
ATOM   1336  H   LEU D  20      -4.001  10.900   6.184  1.00  0.40
ATOM   1337  CA  LEU D  20      -1.970  10.416   6.289  1.00  0.00
ATOM   1338  CB  LEU D  20      -2.341   8.934   6.164  1.00  0.00
ATOM   1339  CG  LEU D  20      -3.009   8.220   7.311  1.00  0.00
ATOM   1340  CD1 LEU D  20      -3.243   6.729   7.128  1.00  0.00
ATOM   1341  CD2 LEU D  20      -2.235   8.405   8.583  1.00  0.00
ATOM   1342  C   LEU D  20      -1.068  10.816   5.110  1.00  0.55
ATOM   1343  O   LEU D  20       0.142  10.861   5.301  1.00 -0.55
ATOM   1344  N   LYS D  21      -1.739  11.059   3.977  1.00 -0.40
ATOM   1345  H   LYS D  21      -2.731  10.994   3.903  1.00  0.40
ATOM   1346  CA  LYS D  21      -0.998  11.442   2.770  1.00  0.00
ATOM   1347  CB  LYS D  21      -2.022  11.607   1.633  1.00  0.00
ATOM   1348  CG  LYS D  21      -1.215  11.770   0.314  1.00  0.00
ATOM   1349  CD  LYS D  21      -2.152  12.065  -0.827  1.00  0.00
ATOM   1350  CE  LYS D  21      -1.385  12.442  -2.122  1.00  0.33
ATOM   1351  NZ  LYS D  21      -2.280  11.990  -3.242  1.00 -0.32
ATOM   1352  HZ1 LYS D  21      -3.193  12.483  -3.177  1.00  0.33
ATOM   1353  HZ2 LYS D  21      -2.434  10.964  -3.170  1.00  0.33
ATOM   1354  HZ3 LYS D  21      -1.831  12.209  -4.154  1.00  0.33
ATOM   1355  C   LYS D  21      -0.121  12.651   3.003  1.00  0.55
ATOM   1356  O   LYS D  21       1.053  12.680   2.615  1.00 -0.55
ATOM   1357  N   LYS D  22      -0.633  13.684   3.622  1.00 -0.40
ATOM   1358  H   LYS D  22      -1.588  13.682   3.906  1.00  0.40
ATOM   1359  CA  LYS D  22       0.095  14.903   3.954  1.00  0.00
ATOM   1360  CB  LYS D  22      -0.969  15.931   4.371  1.00  0.00
ATOM   1361  CG  LYS D  22      -0.269  17.074   5.058  1.00  0.00
ATOM   1362  CD  LYS D  22       0.682  17.752   4.021  1.00  0.00
ATOM   1363  CE  LYS D  22       1.736  18.520   4.810  1.00  0.33
ATOM   1364  NZ  LYS D  22       2.606  19.302   3.911  1.00 -0.32
ATOM   1365  HZ1 LYS D  22       2.031  19.982   3.375  1.00  0.33
ATOM   1366  HZ2 LYS D  22       3.089  18.659   3.250  1.00  0.33
ATOM   1367  HZ3 LYS D  22       3.315  19.815   4.474  1.00  0.33
ATOM   1368  C   LYS D  22       1.089  14.693   5.087  1.00  0.55
ATOM   1369  O   LYS D  22       2.316  14.902   4.956  1.00 -0.55
ATOM   1370  N   GLU D  23       0.575  14.210   6.231  1.00 -0.40
ATOM   1371  H   GLU D  23      -0.396  14.006   6.324  1.00  0.40
ATOM   1372  CA  GLU D  23       1.402  13.945   7.429  1.00  0.00
ATOM   1373  CB  GLU D  23       0.482  13.445   8.572  1.00  0.00
ATOM   1374  CG  GLU D  23      -0.445  14.498   9.175  1.00  0.00
ATOM   1375  CD  GLU D  23       0.257  15.735   9.708  1.00  0.10
ATOM   1376  OE1 GLU D  23       1.109  15.746  10.618  1.00 -0.55
ATOM   1377  OE2 GLU D  23       0.015  16.877   9.247  1.00 -0.55
ATOM   1378  C   GLU D  23       2.578  12.990   7.203  1.00  0.55
ATOM   1379  O   GLU D  23       3.647  13.220   7.798  1.00 -0.55
ATOM   1380  N   LEU D  24       2.455  11.985   6.349  1.00 -0.40
ATOM   1381  H   LEU D  24       1.609  11.815   5.851  1.00  0.40
ATOM   1382  CA  LEU D  24       3.556  11.059   6.082  1.00  0.00
ATOM   1383  CB  LEU D  24       3.032   9.626   6.048  1.00  0.00
ATOM   1384  CG  LEU D  24       2.305   9.080   7.293  1.00  0.00
ATOM   1385  CD1 LEU D  24       1.749   7.653   7.103  1.00  0.00
ATOM   1386  CD2 LEU D  24       3.197   9.076   8.537  1.00  0.00
ATOM   1387  C   LEU D  24       4.285  11.384   4.788  1.00  0.55
ATOM   1388  O   LEU D  24       5.180  10.597   4.470  1.00 -0.55
ATOM   1389  N   ALA D  25       3.894  12.440   4.088  1.00 -0.40
ATOM   1390  H   ALA D  25       3.161  13.043   4.395  1.00  0.40
ATOM   1391  CA  ALA D  25       4.534  12.787   2.797  1.00  0.00
ATOM   1392  CB  ALA D  25       5.925  13.295   3.143  1.00  0.00
ATOM   1393  C   ALA D  25       4.500  11.585   1.870  1.00  0.55
ATOM   1394  O   ALA D  25       5.453  11.073   1.292  1.00 -0.55
ATOM   1395  N   LEU D  26       3.314  10.981   1.741  1.00 -0.40
ATOM   1396  H   LEU D  26       2.510  11.309   2.231  1.00  0.40
ATOM   1397  CA  LEU D  26       3.092   9.817   0.892  1.00  0.00
ATOM   1398  CB  LEU D  26       1.747   9.175   1.246  1.00  0.00
ATOM   1399  CG  LEU D  26       1.648   8.611   2.663  1.00  0.00
ATOM   1400  CD1 LEU D  26       0.402   7.757   2.931  1.00  0.00
ATOM   1401  CD2 LEU D  26       2.850   7.722   2.990  1.00  0.00
ATOM   1402  C   LEU D  26       3.156  10.205  -0.591  1.00  0.55
ATOM   1403  O   LEU D  26       2.960  11.376  -0.928  1.00 -0.55
ATOM   1404  N   PRO D  27       3.428   9.230  -1.459  1.00 -0.20
ATOM   1405  CD  PRO D  27       3.648   7.825  -1.075  1.00  0.10
ATOM   1406  CA  PRO D  27       3.483   9.456  -2.903  1.00  0.10
ATOM   1407  CB  PRO D  27       3.743   8.043  -3.473  1.00  0.00
ATOM   1408  CG  PRO D  27       3.349   7.085  -2.374  1.00  0.00
ATOM   1409  C   PRO D  27       2.191  10.036  -3.461  1.00  0.55
ATOM   1410  O   PRO D  27       1.088   9.718  -2.938  1.00 -0.55
ATOM   1411  N   GLU D  28       2.304  10.810  -4.541  1.00 -0.40
ATOM   1412  H   GLU D  28       3.172  11.032  -4.977  1.00  0.40
ATOM   1413  CA  GLU D  28       1.074  11.373  -5.127  1.00  0.00
ATOM   1414  CB  GLU D  28       1.350  12.306  -6.280  1.00  0.00
ATOM   1415  CG  GLU D  28       0.990  13.782  -6.213  1.00  0.00
ATOM   1416  CD  GLU D  28       0.328  14.403  -4.996  1.00  0.10
ATOM   1417  OE1 GLU D  28       1.056  14.702  -4.000  1.00 -0.55
ATOM   1418  OE2 GLU D  28      -0.926  14.612  -4.974  1.00 -0.55
ATOM   1419  C   GLU D  28       0.118  10.296  -5.616  1.00  0.55
ATOM   1420  O   GLU D  28      -1.104  10.558  -5.638  1.00 -0.55
ATOM   1421  N   TYR D  29       0.629   9.101  -5.967  1.00 -0.40
ATOM   1422  H   TYR D  29       1.607   8.914  -5.918  1.00  0.40
ATOM   1423  CA  TYR D  29      -0.215   7.989  -6.445  1.00  0.00
ATOM   1424  CB  TYR D  29       0.585   7.023  -7.353  1.00  0.12
ATOM   1425  CG  TYR D  29       1.847   6.428  -6.773  1.00 -0.12
ATOM   1426  CD1 TYR D  29       1.754   5.407  -5.806  1.00 -0.12
ATOM   1427  HD1 TYR D  29       0.774   5.072  -5.504  1.00  0.12
ATOM   1428  CE1 TYR D  29       2.865   4.812  -5.225  1.00 -0.12
ATOM   1429  HE1 TYR D  29       2.756   4.024  -4.495  1.00  0.12
ATOM   1430  CZ  TYR D  29       4.119   5.259  -5.609  1.00  0.06
ATOM   1431  OH  TYR D  29       5.205   4.686  -5.003  1.00 -0.49
ATOM   1432  HH  TYR D  29       5.992   4.973  -5.471  1.00  0.43
ATOM   1433  CD2 TYR D  29       3.145   6.852  -7.127  1.00 -0.12
ATOM   1434  HD2 TYR D  29       3.258   7.634  -7.863  1.00  0.12
ATOM   1435  CE2 TYR D  29       4.291   6.291  -6.554  1.00 -0.12
ATOM   1436  HE2 TYR D  29       5.277   6.637  -6.827  1.00  0.12
ATOM   1437  C   TYR D  29      -0.840   7.206  -5.295  1.00  0.55
ATOM   1438  O   TYR D  29      -1.552   6.249  -5.622  1.00 -0.55
ATOM   1439  N   TYR D  30      -0.556   7.619  -4.077  1.00 -0.40
ATOM   1440  H   TYR D  30       0.015   8.420  -3.913  1.00  0.40
ATOM   1441  CA  TYR D  30      -1.057   6.932  -2.879  1.00  0.00
ATOM   1442  CB  TYR D  30      -0.895   7.796  -1.635  1.00  0.12
ATOM   1443  CG  TYR D  30      -1.474   7.164  -0.387  1.00 -0.12
ATOM   1444  CD1 TYR D  30      -1.006   5.928   0.042  1.00 -0.12
ATOM   1445  HD1 TYR D  30      -0.208   5.435  -0.493  1.00  0.12
ATOM   1446  CE1 TYR D  30      -1.564   5.331   1.152  1.00 -0.12
ATOM   1447  HE1 TYR D  30      -1.198   4.364   1.463  1.00  0.12
ATOM   1448  CZ  TYR D  30      -2.579   5.927   1.882  1.00  0.06
ATOM   1449  OH  TYR D  30      -3.019   5.254   2.986  1.00 -0.49
ATOM   1450  HH  TYR D  30      -3.814   5.690   3.302  1.00  0.43
ATOM   1451  CD2 TYR D  30      -2.498   7.771   0.358  1.00 -0.12
ATOM   1452  HD2 TYR D  30      -2.864   8.738   0.048  1.00  0.12
ATOM   1453  CE2 TYR D  30      -3.064   7.167   1.488  1.00 -0.12
ATOM   1454  HE2 TYR D  30      -3.856   7.653   2.038  1.00  0.12
ATOM   1455  C   TYR D  30      -2.467   6.405  -3.054  1.00  0.55
ATOM   1456  O   TYR D  30      -3.510   7.046  -3.256  1.00 -0.55
ATOM   1457  N   GLY D  31      -2.543   5.073  -2.925  1.00 -0.40
ATOM   1458  H   GLY D  31      -1.745   4.512  -2.717  1.00  0.40
ATOM   1459  CA  GLY D  31      -3.818   4.356  -3.085  1.00  0.00
ATOM   1460  C   GLY D  31      -4.931   4.531  -2.105  1.00  0.55
ATOM   1461  O   GLY D  31      -6.026   4.033  -2.409  1.00 -0.55
ATOM   1462  N   GLU D  32      -4.777   5.128  -0.940  1.00 -0.40
ATOM   1463  H   GLU D  32      -3.887   5.481  -0.663  1.00  0.40
ATOM   1464  CA  GLU D  32      -5.852   5.333   0.044  1.00  0.00
ATOM   1465  CB  GLU D  32      -6.847   6.440  -0.414  1.00  0.00
ATOM   1466  CG  GLU D  32      -6.028   7.711  -0.695  1.00  0.00
ATOM   1467  CD  GLU D  32      -6.721   8.917  -1.265  1.00  0.10
ATOM   1468  OE1 GLU D  32      -7.959   8.936  -1.336  1.00 -0.55
ATOM   1469  OE2 GLU D  32      -6.182   9.963  -1.665  1.00 -0.55
ATOM   1470  C   GLU D  32      -6.635   4.097   0.373  1.00  0.55
ATOM   1471  O   GLU D  32      -7.859   4.115   0.373  1.00 -0.55
ATOM   1472  N   ASN D  33      -5.881   3.021   0.627  1.00 -0.40
ATOM   1473  H   ASN D  33      -4.887   3.047   0.564  1.00  0.40
ATOM   1474  CA  ASN D  33      -6.463   1.736   1.011  1.00  0.00
ATOM   1475  CB  ASN D  33      -6.904   0.940  -0.193  1.00  0.00
ATOM   1476  CG  ASN D  33      -5.723   0.589  -1.081  1.00  0.55
ATOM   1477  OD1 ASN D  33      -4.915  -0.237  -0.662  1.00 -0.55
ATOM   1478  ND2 ASN D  33      -5.540   1.220  -2.251  1.00 -0.78
ATOM   1479 HD21 ASN D  33      -4.760   0.983  -2.831  1.00  0.39
ATOM   1480 HD22 ASN D  33      -6.184   1.927  -2.544  1.00  0.39
ATOM   1481  C   ASN D  33      -5.448   1.119   1.989  1.00  0.55
ATOM   1482  O   ASN D  33      -4.329   1.686   2.113  1.00 -0.55
ATOM   1483  N   LEU D  34      -5.798   0.046   2.674  1.00 -0.40
ATOM   1484  H   LEU D  34      -6.687  -0.396   2.577  1.00  0.40
ATOM   1485  CA  LEU D  34      -4.848  -0.552   3.639  1.00  0.00
ATOM   1486  CB  LEU D  34      -5.653  -1.573   4.455  1.00  0.00
ATOM   1487  CG  LEU D  34      -6.878  -1.111   5.280  1.00  0.00
ATOM   1488  CD1 LEU D  34      -7.530  -2.306   5.981  1.00  0.00
ATOM   1489  CD2 LEU D  34      -6.390  -0.057   6.274  1.00  0.00
ATOM   1490  C   LEU D  34      -3.576  -1.186   3.044  1.00  0.55
ATOM   1491  O   LEU D  34      -2.509  -1.127   3.689  1.00 -0.55
ATOM   1492  N   ASP D  35      -3.721  -1.747   1.830  1.00 -0.40
ATOM   1493  H   ASP D  35      -4.606  -1.773   1.373  1.00  0.40
ATOM   1494  CA  ASP D  35      -2.591  -2.368   1.074  1.00  0.00
ATOM   1495  CB  ASP D  35      -2.988  -3.218  -0.140  1.00  0.00
ATOM   1496  CG  ASP D  35      -3.871  -4.390   0.287  1.00  0.10
ATOM   1497  OD1 ASP D  35      -3.376  -5.195   1.116  1.00 -0.55
ATOM   1498  OD2 ASP D  35      -5.033  -4.572  -0.142  1.00 -0.55
ATOM   1499  C   ASP D  35      -1.637  -1.267   0.634  1.00  0.55
ATOM   1500  O   ASP D  35      -0.406  -1.479   0.755  1.00 -0.55
ATOM   1501  N   ALA D  36      -2.150  -0.139   0.194  1.00 -0.40
ATOM   1502  H   ALA D  36      -3.136  -0.023   0.118  1.00  0.40
ATOM   1503  CA  ALA D  36      -1.370   1.013  -0.213  1.00  0.00
ATOM   1504  CB  ALA D  36      -2.154   2.147  -0.822  1.00  0.00
ATOM   1505  C   ALA D  36      -0.690   1.552   1.056  1.00  0.55
ATOM   1506  O   ALA D  36       0.487   1.935   0.924  1.00 -0.55
ATOM   1507  N   LEU D  37      -1.398   1.542   2.181  1.00 -0.40
ATOM   1508  H   LEU D  37      -2.333   1.203   2.247  1.00  0.40
ATOM   1509  CA  LEU D  37      -0.762   2.065   3.413  1.00  0.00
ATOM   1510  CB  LEU D  37      -1.778   2.238   4.552  1.00  0.00
ATOM   1511  CG  LEU D  37      -1.137   2.789   5.844  1.00  0.00
ATOM   1512  CD1 LEU D  37      -0.428   4.154   5.720  1.00  0.00
ATOM   1513  CD2 LEU D  37      -2.230   2.845   6.916  1.00  0.00
ATOM   1514  C   LEU D  37       0.423   1.212   3.869  1.00  0.55
ATOM   1515  O   LEU D  37       1.480   1.693   4.256  1.00 -0.55
ATOM   1516  N   TRP D  38       0.209  -0.116   3.840  1.00 -0.40
ATOM   1517  H   TRP D  38      -0.673  -0.506   3.586  1.00  0.40
ATOM   1518  CA  TRP D  38       1.263  -1.072   4.181  1.00  0.00
ATOM   1519  CB  TRP D  38       0.720  -2.493   4.073  1.00  0.12
ATOM   1520  CG  TRP D  38       1.805  -3.513   4.292  1.00 -0.12
ATOM   1521  CD1 TRP D  38       2.450  -4.198   3.298  1.00 -0.12
ATOM   1522  HD1 TRP D  38       2.257  -4.097   2.240  1.00  0.12
ATOM   1523  NE1 TRP D  38       3.384  -5.033   3.864  1.00 -0.40
ATOM   1524  HE1 TRP D  38       3.958  -5.643   3.363  1.00  0.40
ATOM   1525  CE2 TRP D  38       3.400  -4.897   5.210  1.00  0.00
ATOM   1526  CD2 TRP D  38       2.411  -3.932   5.514  1.00  0.00
ATOM   1527  CE3 TRP D  38       2.241  -3.567   6.849  1.00 -0.12
ATOM   1528  HE3 TRP D  38       1.539  -2.807   7.159  1.00  0.12
ATOM   1529  CZ3 TRP D  38       3.027  -4.234   7.790  1.00 -0.12
ATOM   1530  HZ3 TRP D  38       2.886  -3.987   8.831  1.00  0.12
ATOM   1531  CZ2 TRP D  38       4.214  -5.532   6.152  1.00 -0.12
ATOM   1532  HZ2 TRP D  38       4.980  -6.240   5.873  1.00  0.12
ATOM   1533  CH2 TRP D  38       4.002  -5.219   7.464  1.00 -0.12
ATOM   1534  HH2 TRP D  38       4.566  -5.711   8.242  1.00  0.12
ATOM   1535  C   TRP D  38       2.519  -0.879   3.305  1.00  0.55
ATOM   1536  O   TRP D  38       3.670  -0.929   3.790  1.00 -0.55
ATOM   1537  N   ASP D  39       2.293  -0.718   1.985  1.00 -0.40
ATOM   1538  H   ASP D  39       1.367  -0.723   1.618  1.00  0.40
ATOM   1539  CA  ASP D  39       3.344  -0.529   1.000  1.00  0.00
ATOM   1540  CB  ASP D  39       2.801  -0.475  -0.445  1.00  0.00
ATOM   1541  CG  ASP D  39       3.950  -0.444  -1.449  1.00  0.10
ATOM   1542  OD1 ASP D  39       4.875  -1.308  -1.558  1.00 -0.55
ATOM   1543  OD2 ASP D  39       3.903   0.568  -2.188  1.00 -0.55
ATOM   1544  C   ASP D  39       4.147   0.720   1.341  1.00  0.55
ATOM   1545  O   ASP D  39       5.375   0.701   1.287  1.00 -0.55
ATOM   1546  N   ALA D  40       3.425   1.781   1.670  1.00 -0.40
ATOM   1547  H   ALA D  40       2.429   1.780   1.701  1.00  0.40
ATOM   1548  CA  ALA D  40       4.098   3.008   2.005  1.00  0.00
ATOM   1549  CB  ALA D  40       3.108   4.192   2.046  1.00  0.00
ATOM   1550  C   ALA D  40       4.847   2.945   3.326  1.00  0.55
ATOM   1551  O   ALA D  40       5.942   3.565   3.414  1.00 -0.55
ATOM   1552  N   LEU D  41       4.279   2.302   4.337  1.00 -0.40
ATOM   1553  H   LEU D  41       3.398   1.839   4.287  1.00  0.40
ATOM   1554  CA  LEU D  41       5.018   2.279   5.625  1.00  0.00
ATOM   1555  CB  LEU D  41       4.104   1.734   6.716  1.00  0.00
ATOM   1556  CG  LEU D  41       2.933   2.617   7.138  1.00  0.00
ATOM   1557  CD1 LEU D  41       2.060   1.972   8.183  1.00  0.00
ATOM   1558  CD2 LEU D  41       3.429   3.981   7.603  1.00  0.00
ATOM   1559  C   LEU D  41       6.320   1.472   5.499  1.00  0.55
ATOM   1560  O   LEU D  41       7.373   1.764   6.055  1.00 -0.55
ATOM   1561  N   THR D  42       6.293   0.426   4.701  1.00 -0.40
ATOM   1562  H   THR D  42       5.460   0.203   4.203  1.00  0.40
ATOM   1563  CA  THR D  42       7.387  -0.483   4.450  1.00  0.00
ATOM   1564  CB  THR D  42       6.874  -1.938   4.297  1.00  0.00
ATOM   1565  OG1 THR D  42       5.911  -2.164   3.266  1.00 -0.49
ATOM   1566  HG1 THR D  42       5.104  -1.733   3.558  1.00  0.49
ATOM   1567  CG2 THR D  42       6.164  -2.300   5.617  1.00  0.00
ATOM   1568  C   THR D  42       8.225  -0.153   3.239  1.00  0.55
ATOM   1569  O   THR D  42       9.248  -0.869   3.171  1.00 -0.55
ATOM   1570  N   GLY D  43       7.890   0.727   2.339  1.00 -0.40
ATOM   1571  H   GLY D  43       7.055   1.270   2.390  1.00  0.40
ATOM   1572  CA  GLY D  43       8.758   0.948   1.196  1.00  0.00
ATOM   1573  C   GLY D  43       8.665   2.366   0.674  1.00  0.55
ATOM   1574  O   GLY D  43       8.721   2.567  -0.555  1.00 -0.55
ATOM   1575  N   TRP D  44       8.490   3.341   1.571  1.00 -0.40
ATOM   1576  H   TRP D  44       8.410   3.177   2.551  1.00  0.40
ATOM   1577  CA  TRP D  44       8.409   4.732   1.110  1.00  0.00
ATOM   1578  CB  TRP D  44       7.004   5.048   0.545  1.00  0.12
ATOM   1579  CG  TRP D  44       6.933   6.467   0.075  1.00 -0.12
ATOM   1580  CD1 TRP D  44       6.740   7.637   0.790  1.00 -0.12
ATOM   1581  HD1 TRP D  44       6.566   7.678   1.855  1.00  0.12
ATOM   1582  NE1 TRP D  44       6.797   8.735  -0.026  1.00 -0.40
ATOM   1583  HE1 TRP D  44       6.692   9.666   0.248  1.00  0.40
ATOM   1584  CE2 TRP D  44       7.035   8.275  -1.323  1.00  0.00
ATOM   1585  CD2 TRP D  44       7.122   6.855  -1.288  1.00  0.00
ATOM   1586  CE3 TRP D  44       7.348   6.145  -2.457  1.00 -0.12
ATOM   1587  HE3 TRP D  44       7.395   5.066  -2.470  1.00  0.12
ATOM   1588  CZ3 TRP D  44       7.515   6.851  -3.622  1.00 -0.12
ATOM   1589  HZ3 TRP D  44       7.702   6.315  -4.541  1.00  0.12
ATOM   1590  CZ2 TRP D  44       7.195   9.000  -2.513  1.00 -0.12
ATOM   1591  HZ2 TRP D  44       7.126  10.077  -2.558  1.00  0.12
ATOM   1592  CH2 TRP D  44       7.449   8.258  -3.651  1.00 -0.12
ATOM   1593  HH2 TRP D  44       7.602   8.771  -4.588  1.00  0.12
ATOM   1594  C   TRP D  44       8.786   5.747   2.198  1.00  0.55
ATOM   1595  O   TRP D  44       9.672   6.603   2.086  1.00 -0.55
ATOM   1596  N   VAL D  45       8.005   5.604   3.279  1.00 -0.40
ATOM   1597  H   VAL D  45       7.311   4.890   3.312  1.00  0.40
ATOM   1598  CA  VAL D  45       8.075   6.430   4.464  1.00  0.00
ATOM   1599  CB  VAL D  45       6.953   5.970   5.438  1.00  0.00
ATOM   1600  CG1 VAL D  45       7.110   6.443   6.852  1.00  0.00
ATOM   1601  CG2 VAL D  45       5.606   6.537   4.950  1.00  0.00
ATOM   1602  C   VAL D  45       9.460   6.454   5.114  1.00  0.55
ATOM   1603  O   VAL D  45      10.276   5.517   5.166  1.00 -0.55
ATOM   1604  N   GLU D  46       9.732   7.643   5.654  1.00 -0.40
ATOM   1605  H   GLU D  46       9.093   8.405   5.581  1.00  0.40
ATOM   1606  CA  GLU D  46      10.952   7.922   6.378  1.00  0.00
ATOM   1607  CB  GLU D  46      11.231   9.411   6.216  1.00  0.00
ATOM   1608  CG  GLU D  46      11.733   9.969   7.551  1.00  0.00
ATOM   1609  CD  GLU D  46      12.329  11.292   7.061  1.00  0.10
ATOM   1610  OE1 GLU D  46      11.753  11.888   6.109  1.00 -0.55
ATOM   1611  OE2 GLU D  46      13.376  11.685   7.570  1.00 -0.55
ATOM   1612  C   GLU D  46      10.875   7.591   7.862  1.00  0.55
ATOM   1613  O   GLU D  46       9.865   7.851   8.528  1.00 -0.55
ATOM   1614  N   TYR D  47      11.920   6.996   8.374  1.00 -0.40
ATOM   1615  H   TYR D  47      12.708   6.741   7.820  1.00  0.40
ATOM   1616  CA  TYR D  47      11.998   6.663   9.802  1.00  0.00
ATOM   1617  CB  TYR D  47      12.083   5.131  10.011  1.00  0.12
ATOM   1618  CG  TYR D  47      10.832   4.440   9.490  1.00 -0.12
ATOM   1619  CD1 TYR D  47       9.648   4.560  10.219  1.00 -0.12
ATOM   1620  HD1 TYR D  47       9.660   5.101  11.154  1.00  0.12
ATOM   1621  CE1 TYR D  47       8.467   4.009   9.782  1.00 -0.12
ATOM   1622  HE1 TYR D  47       7.557   4.135  10.350  1.00  0.12
ATOM   1623  CZ  TYR D  47       8.467   3.293   8.607  1.00  0.06
ATOM   1624  OH  TYR D  47       7.260   2.729   8.196  1.00 -0.49
ATOM   1625  HH  TYR D  47       7.444   2.139   7.461  1.00  0.43
ATOM   1626  CD2 TYR D  47      10.810   3.746   8.302  1.00 -0.12
ATOM   1627  HD2 TYR D  47      11.700   3.672   7.694  1.00  0.12
ATOM   1628  CE2 TYR D  47       9.624   3.142   7.895  1.00 -0.12
ATOM   1629  HE2 TYR D  47       9.617   2.541   6.998  1.00  0.12
ATOM   1630  C   TYR D  47      13.186   7.368  10.451  1.00  0.55
ATOM   1631  O   TYR D  47      14.047   7.815   9.694  1.00 -0.55
ATOM   1632  N   PRO D  48      13.294   7.505  11.762  1.00 -0.20
ATOM   1633  CD  PRO D  48      14.470   8.151  12.386  1.00  0.10
ATOM   1634  CA  PRO D  48      12.284   7.055  12.730  1.00  0.10
ATOM   1635  CB  PRO D  48      12.919   7.270  14.080  1.00  0.00
ATOM   1636  CG  PRO D  48      14.271   7.889  13.861  1.00  0.00
ATOM   1637  C   PRO D  48      11.047   7.941  12.524  1.00  0.55
ATOM   1638  O   PRO D  48      11.081   9.081  12.063  1.00 -0.55
ATOM   1639  N   LEU D  49       9.912   7.361  12.877  1.00 -0.40
ATOM   1640  H   LEU D  49       9.887   6.430  13.232  1.00  0.40
ATOM   1641  CA  LEU D  49       8.621   8.033  12.774  1.00  0.00
ATOM   1642  CB  LEU D  49       7.784   7.318  11.695  1.00  0.00
ATOM   1643  CG  LEU D  49       6.285   7.624  11.556  1.00  0.00
ATOM   1644  CD1 LEU D  49       6.170   8.993  10.909  1.00  0.00
ATOM   1645  CD2 LEU D  49       5.534   6.587  10.745  1.00  0.00
ATOM   1646  C   LEU D  49       7.856   8.067  14.095  1.00  0.55
ATOM   1647  O   LEU D  49       7.833   7.093  14.840  1.00 -0.55
ATOM   1648  N   VAL D  50       7.237   9.202  14.328  1.00 -0.40
ATOM   1649  H   VAL D  50       7.338   9.990  13.726  1.00  0.40
ATOM   1650  CA  VAL D  50       6.360   9.389  15.485  1.00  0.00
ATOM   1651  CB  VAL D  50       6.864  10.392  16.505  1.00  0.00
ATOM   1652  CG1 VAL D  50       5.976  10.585  17.728  1.00  0.00
ATOM   1653  CG2 VAL D  50       8.289   9.908  16.835  1.00  0.00
ATOM   1654  C   VAL D  50       4.957   9.722  14.982  1.00  0.55
ATOM   1655  O   VAL D  50       4.694  10.693  14.290  1.00 -0.55
ATOM   1656  N   LEU D  51       4.022   8.814  15.295  1.00 -0.40
ATOM   1657  H   LEU D  51       4.266   7.972  15.768  1.00  0.40
ATOM   1658  CA  LEU D  51       2.617   8.954  14.992  1.00  0.00
ATOM   1659  CB  LEU D  51       1.964   7.666  14.508  1.00  0.00
ATOM   1660  CG  LEU D  51       0.431   7.899  14.255  1.00  0.00
ATOM   1661  CD1 LEU D  51       0.344   8.946  13.166  1.00  0.00
ATOM   1662  CD2 LEU D  51      -0.313   6.653  13.870  1.00  0.00
ATOM   1663  C   LEU D  51       1.850   9.395  16.268  1.00  0.55
ATOM   1664  O   LEU D  51       1.715   8.557  17.200  1.00 -0.55
ATOM   1665  N   GLU D  52       1.399  10.648  16.303  1.00 -0.40
ATOM   1666  H   GLU D  52       1.576  11.296  15.567  1.00  0.40
ATOM   1667  CA  GLU D  52       0.603  11.155  17.441  1.00  0.00
ATOM   1668  CB  GLU D  52       1.049  12.512  17.974  1.00  0.00
ATOM   1669  CG  GLU D  52       0.120  12.881  19.125  1.00  0.00
ATOM   1670  CD  GLU D  52       0.505  14.125  19.876  1.00  0.10
ATOM   1671  OE1 GLU D  52       1.453  14.804  19.421  1.00 -0.55
ATOM   1672  OE2 GLU D  52      -0.122  14.438  20.921  1.00 -0.55
ATOM   1673  C   GLU D  52      -0.851  11.240  16.971  1.00  0.55
ATOM   1674  O   GLU D  52      -1.195  12.071  16.136  1.00 -0.55
ATOM   1675  N   TRP D  53      -1.679  10.348  17.439  1.00 -0.40
ATOM   1676  H   TRP D  53      -1.353   9.670  18.090  1.00  0.40
ATOM   1677  CA  TRP D  53      -3.079  10.211  17.117  1.00  0.00
ATOM   1678  CB  TRP D  53      -3.360   8.765  16.698  1.00  0.12
ATOM   1679  CG  TRP D  53      -4.647   8.560  15.930  1.00 -0.12
ATOM   1680  CD1 TRP D  53      -5.830   9.254  16.037  1.00 -0.12
ATOM   1681  HD1 TRP D  53      -5.990  10.091  16.700  1.00  0.12
ATOM   1682  NE1 TRP D  53      -6.779   8.743  15.192  1.00 -0.40
ATOM   1683  HE1 TRP D  53      -7.701   9.054  15.116  1.00  0.40
ATOM   1684  CE2 TRP D  53      -6.220   7.726  14.472  1.00  0.00
ATOM   1685  CD2 TRP D  53      -4.896   7.559  14.926  1.00  0.00
ATOM   1686  CE3 TRP D  53      -4.097   6.557  14.345  1.00 -0.12
ATOM   1687  HE3 TRP D  53      -3.072   6.398  14.648  1.00  0.12
ATOM   1688  CZ3 TRP D  53      -4.656   5.760  13.355  1.00 -0.12
ATOM   1689  HZ3 TRP D  53      -4.053   5.001  12.880  1.00  0.12
ATOM   1690  CZ2 TRP D  53      -6.798   6.909  13.491  1.00 -0.12
ATOM   1691  HZ2 TRP D  53      -7.817   7.029  13.153  1.00  0.12
ATOM   1692  CH2 TRP D  53      -5.987   5.924  12.965  1.00 -0.12
ATOM   1693  HH2 TRP D  53      -6.397   5.254  12.225  1.00  0.12
ATOM   1694  C   TRP D  53      -3.992  10.680  18.260  1.00  0.55
ATOM   1695  O   TRP D  53      -4.260   9.961  19.231  1.00 -0.55
ATOM   1696  N   ARG D  54      -4.509  11.889  18.138  1.00 -0.40
ATOM   1697  H   ARG D  54      -4.297  12.469  17.356  1.00  0.40
ATOM   1698  CA  ARG D  54      -5.423  12.471  19.124  1.00  0.00
ATOM   1699  CB  ARG D  54      -5.277  13.968  19.169  1.00  0.00
ATOM   1700  CG  ARG D  54      -3.840  14.366  19.208  1.00  0.00
ATOM   1701  CD  ARG D  54      -3.763  15.882  19.059  1.00  0.35
ATOM   1702  NE  ARG D  54      -2.370  16.200  19.424  1.00 -0.35
ATOM   1703  HE  ARG D  54      -1.843  15.590  20.014  1.00  0.45
ATOM   1704  CZ  ARG D  54      -1.827  17.333  18.943  1.00  0.35
ATOM   1705  NH1 ARG D  54      -2.595  18.101  18.159  1.00 -0.70
ATOM   1706 HH11 ARG D  54      -3.533  17.824  17.951  1.00  0.40
ATOM   1707 HH12 ARG D  54      -2.229  18.952  17.780  1.00  0.40
ATOM   1708  NH2 ARG D  54      -0.573  17.686  19.232  1.00 -0.70
ATOM   1709 HH21 ARG D  54      -0.013  17.103  19.820  1.00  0.40
ATOM   1710 HH22 ARG D  54      -0.194  18.534  18.861  1.00  0.40
ATOM   1711  C   ARG D  54      -6.883  12.189  18.811  1.00  0.55
ATOM   1712  O   ARG D  54      -7.318  12.067  17.663  1.00 -0.55
ATOM   1713  N   GLN D  55      -7.648  12.139  19.909  1.00 -0.40
ATOM   1714  H   GLN D  55      -7.251  12.312  20.806  1.00  0.40
ATOM   1715  CA  GLN D  55      -9.090  11.838  19.932  1.00  0.00
ATOM   1716  CB  GLN D  55      -9.990  12.899  19.315  1.00  0.00
ATOM   1717  CG  GLN D  55      -9.701  14.322  19.634  1.00  0.00
ATOM   1718  CD  GLN D  55      -9.928  14.596  21.112  1.00  0.55
ATOM   1719  OE1 GLN D  55     -10.852  14.070  21.754  1.00 -0.55
ATOM   1720  NE2 GLN D  55      -8.987  15.444  21.557  1.00 -0.78
ATOM   1721 HE21 GLN D  55      -8.987  15.733  22.514  1.00  0.39
ATOM   1722 HE22 GLN D  55      -8.286  15.786  20.931  1.00  0.39
ATOM   1723  C   GLN D  55      -9.358  10.579  19.102  1.00  0.55
ATOM   1724  O   GLN D  55     -10.206  10.650  18.206  1.00 -0.55
ATOM   1725  N   PHE D  56      -8.638   9.514  19.326  1.00 -0.40
ATOM   1726  H   PHE D  56      -7.951   9.489  20.048  1.00  0.40
ATOM   1727  CA  PHE D  56      -8.780   8.290  18.548  1.00  0.00
ATOM   1728  CB  PHE D  56      -7.884   7.117  19.070  1.00  0.12
ATOM   1729  CG  PHE D  56      -8.059   5.866  18.234  1.00 -0.12
ATOM   1730  CD1 PHE D  56      -7.308   5.644  17.095  1.00 -0.12
ATOM   1731  HD1 PHE D  56      -6.549   6.362  16.823  1.00  0.12
ATOM   1732  CE1 PHE D  56      -7.495   4.539  16.295  1.00 -0.12
ATOM   1733  HE1 PHE D  56      -6.903   4.414  15.401  1.00  0.12
ATOM   1734  CZ  PHE D  56      -8.437   3.593  16.637  1.00 -0.12
ATOM   1735  HZ  PHE D  56      -8.574   2.713  16.027  1.00  0.12
ATOM   1736  CD2 PHE D  56      -9.016   4.915  18.567  1.00 -0.12
ATOM   1737  HD2 PHE D  56      -9.616   5.057  19.453  1.00  0.12
ATOM   1738  CE2 PHE D  56      -9.215   3.789  17.786  1.00 -0.12
ATOM   1739  HE2 PHE D  56      -9.967   3.064  18.062  1.00  0.12
ATOM   1740  C   PHE D  56     -10.235   7.888  18.459  1.00  0.55
ATOM   1741  O   PHE D  56     -10.788   7.583  17.403  1.00 -0.55
ATOM   1742  N   GLU D  57     -10.875   7.847  19.613  1.00 -0.40
ATOM   1743  H   GLU D  57     -10.450   8.088  20.482  1.00  0.40
ATOM   1744  CA  GLU D  57     -12.286   7.428  19.647  1.00  0.00
ATOM   1745  CB  GLU D  57     -12.731   7.447  21.119  1.00  0.00
ATOM   1746  CG  GLU D  57     -11.827   6.468  21.903  1.00  0.00
ATOM   1747  CD  GLU D  57     -12.309   5.086  21.422  1.00  0.10
ATOM   1748  OE1 GLU D  57     -13.539   4.903  21.167  1.00 -0.55
ATOM   1749  OE2 GLU D  57     -11.350   4.280  21.344  1.00 -0.55
ATOM   1750  C   GLU D  57     -13.226   8.238  18.785  1.00  0.55
ATOM   1751  O   GLU D  57     -14.159   7.640  18.238  1.00 -0.55
ATOM   1752  N   GLN D  58     -13.059   9.541  18.646  1.00 -0.40
ATOM   1753  H   GLN D  58     -12.314  10.041  19.082  1.00  0.40
ATOM   1754  CA  GLN D  58     -13.991  10.327  17.818  1.00  0.00
ATOM   1755  CB  GLN D  58     -13.777  11.833  17.959  1.00  0.00
ATOM   1756  CG  GLN D  58     -14.045  12.422  19.347  1.00  0.00
ATOM   1757  CD  GLN D  58     -14.151  13.951  19.313  1.00  0.55
ATOM   1758  OE1 GLN D  58     -13.373  14.649  19.970  1.00 -0.55
ATOM   1759  NE2 GLN D  58     -15.159  14.475  18.554  1.00 -0.78
ATOM   1760 HE21 GLN D  58     -15.276  15.466  18.494  1.00  0.39
ATOM   1761 HE22 GLN D  58     -15.779  13.867  18.058  1.00  0.39
ATOM   1762  C   GLN D  58     -13.871   9.932  16.352  1.00  0.55
ATOM   1763  O   GLN D  58     -14.823   9.873  15.599  1.00 -0.55
ATOM   1764  N   SER D  59     -12.600   9.707  15.980  1.00 -0.40
ATOM   1765  H   SER D  59     -11.840   9.789  16.619  1.00  0.40
ATOM   1766  CA  SER D  59     -12.252   9.329  14.618  1.00  0.00
ATOM   1767  CB  SER D  59     -10.742   9.419  14.380  1.00  0.00
ATOM   1768  OG  SER D  59      -9.985   8.432  15.041  1.00 -0.49
ATOM   1769  HG  SER D  59     -10.278   8.443  15.956  1.00  0.49
ATOM   1770  C   SER D  59     -12.830   7.960  14.320  1.00  0.55
ATOM   1771  O   SER D  59     -13.230   7.743  13.205  1.00 -0.55
ATOM   1772  N   LYS D  60     -12.866   7.106  15.304  1.00 -0.40
ATOM   1773  H   LYS D  60     -12.537   7.370  16.206  1.00  0.40
ATOM   1774  CA  LYS D  60     -13.365   5.724  15.227  1.00  0.00
ATOM   1775  CB  LYS D  60     -13.110   4.995  16.529  1.00  0.00
ATOM   1776  CG  LYS D  60     -13.121   3.478  16.440  1.00  0.00
ATOM   1777  CD  LYS D  60     -12.430   2.997  17.729  1.00  0.00
ATOM   1778  CE  LYS D  60     -13.148   1.784  18.292  1.00  0.33
ATOM   1779  NZ  LYS D  60     -12.399   1.290  19.472  1.00 -0.32
ATOM   1780  HZ1 LYS D  60     -12.355   2.038  20.193  1.00  0.33
ATOM   1781  HZ2 LYS D  60     -11.435   1.026  19.185  1.00  0.33
ATOM   1782  HZ3 LYS D  60     -12.883   0.457  19.865  1.00  0.33
ATOM   1783  C   LYS D  60     -14.840   5.709  14.855  1.00  0.55
ATOM   1784  O   LYS D  60     -15.294   4.964  13.999  1.00 -0.55
ATOM   1785  N   GLN D  61     -15.563   6.587  15.514  1.00 -0.40
ATOM   1786  H   GLN D  61     -15.147   7.174  16.202  1.00  0.40
ATOM   1787  CA  GLN D  61     -16.974   6.791  15.323  1.00  0.00
ATOM   1788  CB  GLN D  61     -17.413   8.029  16.136  1.00  0.00
ATOM   1789  CG  GLN D  61     -18.944   8.176  16.256  1.00  0.00
ATOM   1790  CD  GLN D  61     -19.297   9.331  17.201  1.00  0.55
ATOM   1791  OE1 GLN D  61     -19.913   9.119  18.251  1.00 -0.55
ATOM   1792  NE2 GLN D  61     -18.898  10.577  16.812  1.00 -0.78
ATOM   1793 HE21 GLN D  61     -19.100  11.369  17.388  1.00  0.39
ATOM   1794 HE22 GLN D  61     -18.403  10.698  15.951  1.00  0.39
ATOM   1795  C   GLN D  61     -17.233   7.100  13.848  1.00  0.55
ATOM   1796  O   GLN D  61     -17.981   6.445  13.120  1.00 -0.55
ATOM   1797  N   LEU D  62     -16.547   8.148  13.427  1.00 -0.40
ATOM   1798  H   LEU D  62     -15.919   8.610  14.046  1.00  0.40
ATOM   1799  CA  LEU D  62     -16.601   8.738  12.101  1.00  0.00
ATOM   1800  CB  LEU D  62     -15.842  10.101  12.247  1.00  0.00
ATOM   1801  CG  LEU D  62     -16.854  11.115  12.832  1.00  0.00
ATOM   1802  CD1 LEU D  62     -17.240  12.196  11.827  1.00  0.00
ATOM   1803  CD2 LEU D  62     -18.114  10.377  13.286  1.00  0.00
ATOM   1804  C   LEU D  62     -16.118   7.892  10.956  1.00  0.55
ATOM   1805  O   LEU D  62     -16.510   8.045   9.779  1.00 -0.55
ATOM   1806  N   THR D  63     -15.268   6.909  11.229  1.00 -0.40
ATOM   1807  H   THR D  63     -14.924   6.703  12.141  1.00  0.40
ATOM   1808  CA  THR D  63     -14.809   6.078  10.112  1.00  0.00
ATOM   1809  CB  THR D  63     -13.275   6.049  10.159  1.00  0.00
ATOM   1810  OG1 THR D  63     -12.968   5.535  11.475  1.00 -0.49
ATOM   1811  HG1 THR D  63     -13.062   6.277  12.078  1.00  0.49
ATOM   1812  CG2 THR D  63     -12.700   7.428   9.897  1.00  0.00
ATOM   1813  C   THR D  63     -15.493   4.720  10.164  1.00  0.55
ATOM   1814  O   THR D  63     -14.992   4.004   9.273  1.00 -0.55
ATOM   1815  NT  THR D  63     -16.459   4.412  11.052  1.00 -0.40
ATOM   1816  HNT THR D  63     -16.796   5.070  11.721  1.00  0.40
ATOM   1817  CAT THR D  63     -17.059   3.109  11.084  1.00  0.00
ATOM   1818  CAY GLY G  66     -12.960  -1.116  11.692  1.00  0.00
ATOM   1819  CY  GLY G  66     -12.513  -0.187  10.615  1.00  0.55
ATOM   1820  OY  GLY G  66     -12.282  -0.603   9.482  1.00 -0.55
ATOM   1821  N   GLY G  66     -12.378   1.109  10.964  1.00 -0.40
ATOM   1822  H   GLY G  66     -12.595   1.425  11.884  1.00  0.40
ATOM   1823  CA  GLY G  66     -11.909   2.150  10.033  1.00  0.00
ATOM   1824  C   GLY G  66     -10.541   2.627  10.581  1.00  0.55
ATOM   1825  O   GLY G  66      -9.479   2.186  10.140  1.00 -0.55
ATOM   1826  N   ALA G  67     -10.644   3.517  11.543  1.00 -0.40
ATOM   1827  H   ALA G  67     -11.543   3.858  11.799  1.00  0.40
ATOM   1828  CA  ALA G  67      -9.576   4.090  12.313  1.00  0.00
ATOM   1829  CB  ALA G  67     -10.169   4.921  13.447  1.00  0.00
ATOM   1830  C   ALA G  67      -8.761   2.939  12.931  1.00  0.55
ATOM   1831  O   ALA G  67      -7.522   2.967  13.050  1.00 -0.55
ATOM   1832  N   GLU G  68      -9.525   1.909  13.351  1.00 -0.40
ATOM   1833  H   GLU G  68     -10.518   1.886  13.256  1.00  0.40
ATOM   1834  CA  GLU G  68      -8.876   0.746  13.986  1.00  0.00
ATOM   1835  CB  GLU G  68      -9.983  -0.057  14.687  1.00  0.00
ATOM   1836  CG  GLU G  68      -9.472  -1.035  15.701  1.00  0.00
ATOM   1837  CD  GLU G  68      -8.727  -0.387  16.879  1.00  0.10
ATOM   1838  OE1 GLU G  68      -9.359   0.488  17.513  1.00 -0.55
ATOM   1839  OE2 GLU G  68      -7.592  -0.906  17.014  1.00 -0.55
ATOM   1840  C   GLU G  68      -8.033  -0.111  13.048  1.00  0.55
ATOM   1841  O   GLU G  68      -6.927  -0.547  13.412  1.00 -0.55
ATOM   1842  N   SER G  69      -8.527  -0.352  11.857  1.00 -0.40
ATOM   1843  H   SER G  69      -9.436  -0.021  11.628  1.00  0.40
ATOM   1844  CA  SER G  69      -7.888  -1.074  10.777  1.00  0.00
ATOM   1845  CB  SER G  69      -8.774  -0.979   9.511  1.00  0.00
ATOM   1846  OG  SER G  69      -9.593  -2.109   9.552  1.00 -0.49
ATOM   1847  HG  SER G  69     -10.252  -1.983   8.865  1.00  0.49
ATOM   1848  C   SER G  69      -6.558  -0.395  10.368  1.00  0.55
ATOM   1849  O   SER G  69      -5.604  -1.113  10.134  1.00 -0.55
ATOM   1850  N   VAL G  70      -6.605   0.929  10.302  1.00 -0.40
ATOM   1851  H   VAL G  70      -7.448   1.425  10.493  1.00  0.40
ATOM   1852  CA  VAL G  70      -5.467   1.763   9.956  1.00  0.00
ATOM   1853  CB  VAL G  70      -5.878   3.215   9.666  1.00  0.00
ATOM   1854  CG1 VAL G  70      -4.593   4.063   9.684  1.00  0.00
ATOM   1855  CG2 VAL G  70      -6.650   3.348   8.374  1.00  0.00
ATOM   1856  C   VAL G  70      -4.416   1.703  11.050  1.00  0.55
ATOM   1857  O   VAL G  70      -3.219   1.521  10.780  1.00 -0.55
ATOM   1858  N   LEU G  71      -4.823   1.827  12.294  1.00 -0.40
ATOM   1859  H   LEU G  71      -5.783   1.989  12.505  1.00  0.40
ATOM   1860  CA  LEU G  71      -3.941   1.743  13.460  1.00  0.00
ATOM   1861  CB  LEU G  71      -4.709   1.896  14.781  1.00  0.00
ATOM   1862  CG  LEU G  71      -3.916   1.706  16.088  1.00  0.00
ATOM   1863  CD1 LEU G  71      -2.763   2.700  16.152  1.00  0.00
ATOM   1864  CD2 LEU G  71      -4.773   1.843  17.339  1.00  0.00
ATOM   1865  C   LEU G  71      -3.216   0.371  13.430  1.00  0.55
ATOM   1866  O   LEU G  71      -2.013   0.270  13.737  1.00 -0.55
ATOM   1867  N   GLN G  72      -3.966  -0.653  13.113  1.00 -0.40
ATOM   1868  H   GLN G  72      -4.931  -0.518  12.912  1.00  0.40
ATOM   1869  CA  GLN G  72      -3.532  -2.041  13.016  1.00  0.00
ATOM   1870  CB  GLN G  72      -4.764  -2.898  12.742  1.00  0.00
ATOM   1871  CG  GLN G  72      -4.505  -4.377  12.508  1.00  0.00
ATOM   1872  CD  GLN G  72      -5.823  -5.164  12.367  1.00  0.55
ATOM   1873  OE1 GLN G  72      -6.871  -4.943  13.028  1.00 -0.55
ATOM   1874  NE2 GLN G  72      -5.884  -6.188  11.485  1.00 -0.78
ATOM   1875 HE21 GLN G  72      -6.731  -6.709  11.381  1.00  0.39
ATOM   1876 HE22 GLN G  72      -5.081  -6.424  10.937  1.00  0.39
ATOM   1877  C   GLN G  72      -2.402  -2.187  11.996  1.00  0.55
ATOM   1878  O   GLN G  72      -1.461  -2.936  12.285  1.00 -0.55
ATOM   1879  N   VAL G  73      -2.455  -1.510  10.866  1.00 -0.40
ATOM   1880  H   VAL G  73      -3.245  -0.950  10.630  1.00  0.40
ATOM   1881  CA  VAL G  73      -1.376  -1.526   9.881  1.00  0.00
ATOM   1882  CB  VAL G  73      -1.773  -0.826   8.592  1.00  0.00
ATOM   1883  CG1 VAL G  73      -0.577  -0.684   7.662  1.00  0.00
ATOM   1884  CG2 VAL G  73      -2.900  -1.681   7.986  1.00  0.00
ATOM   1885  C   VAL G  73      -0.110  -0.909  10.458  1.00  0.55
ATOM   1886  O   VAL G  73       1.014  -1.391  10.272  1.00 -0.55
ATOM   1887  N   PHE G  74      -0.235   0.192  11.184  1.00 -0.40
ATOM   1888  H   PHE G  74      -1.115   0.639  11.325  1.00  0.40
ATOM   1889  CA  PHE G  74       0.915   0.819  11.822  1.00  0.00
ATOM   1890  CB  PHE G  74       0.508   2.100  12.543  1.00  0.12
ATOM   1891  CG  PHE G  74       0.485   3.308  11.662  1.00 -0.12
ATOM   1892  CD1 PHE G  74       1.627   4.021  11.375  1.00 -0.12
ATOM   1893  HD1 PHE G  74       2.570   3.712  11.802  1.00  0.12
ATOM   1894  CE1 PHE G  74       1.584   5.136  10.543  1.00 -0.12
ATOM   1895  HE1 PHE G  74       2.486   5.690  10.331  1.00  0.12
ATOM   1896  CZ  PHE G  74       0.363   5.535   9.984  1.00 -0.12
ATOM   1897  HZ  PHE G  74       0.324   6.400   9.339  1.00  0.12
ATOM   1898  CD2 PHE G  74      -0.730   3.707  11.100  1.00 -0.12
ATOM   1899  HD2 PHE G  74      -1.628   3.149  11.321  1.00  0.12
ATOM   1900  CE2 PHE G  74      -0.797   4.819  10.257  1.00 -0.12
ATOM   1901  HE2 PHE G  74      -1.740   5.119   9.823  1.00  0.12
ATOM   1902  C   PHE G  74       1.531  -0.165  12.819  1.00  0.55
ATOM   1903  O   PHE G  74       2.754  -0.281  12.934  1.00 -0.55
ATOM   1904  N   ARG G  75       0.737  -0.869  13.575  1.00 -0.40
ATOM   1905  H   ARG G  75      -0.255  -0.805  13.506  1.00  0.40
ATOM   1906  CA  ARG G  75       1.263  -1.817  14.592  1.00  0.00
ATOM   1907  CB  ARG G  75       0.127  -2.208  15.541  1.00  0.00
ATOM   1908  CG  ARG G  75      -0.181  -0.900  16.312  1.00  0.00
ATOM   1909  CD  ARG G  75      -0.113  -1.130  17.786  1.00  0.35
ATOM   1910  NE  ARG G  75      -1.036  -2.075  18.265  1.00 -0.35
ATOM   1911  HE  ARG G  75      -1.940  -1.843  17.953  1.00  0.45
ATOM   1912  CZ  ARG G  75      -1.085  -3.168  18.993  1.00  0.35
ATOM   1913  NH1 ARG G  75      -0.052  -3.761  19.550  1.00 -0.70
ATOM   1914 HH11 ARG G  75       0.866  -3.381  19.433  1.00  0.40
ATOM   1915 HH12 ARG G  75      -0.183  -4.592  20.089  1.00  0.40
ATOM   1916  NH2 ARG G  75      -2.308  -3.705  19.156  1.00 -0.70
ATOM   1917 HH21 ARG G  75      -3.105  -3.272  18.734  1.00  0.40
ATOM   1918 HH22 ARG G  75      -2.421  -4.537  19.698  1.00  0.40
ATOM   1919  C   ARG G  75       1.977  -3.000  13.985  1.00  0.55
ATOM   1920  O   ARG G  75       3.032  -3.351  14.563  1.00 -0.55
ATOM   1921  N   GLU G  76       1.495  -3.530  12.860  1.00 -0.40
ATOM   1922  H   GLU G  76       0.657  -3.196  12.436  1.00  0.40
ATOM   1923  CA  GLU G  76       2.161  -4.633  12.176  1.00  0.00
ATOM   1924  CB  GLU G  76       1.411  -5.141  10.964  1.00  0.00
ATOM   1925  CG  GLU G  76      -0.014  -5.502  11.262  1.00  0.00
ATOM   1926  CD  GLU G  76      -0.574  -6.428  10.170  1.00  0.10
ATOM   1927  OE1 GLU G  76       0.212  -6.826   9.244  1.00 -0.55
ATOM   1928  OE2 GLU G  76      -1.781  -6.717  10.403  1.00 -0.55
ATOM   1929  C   GLU G  76       3.495  -4.204  11.555  1.00  0.55
ATOM   1930  O   GLU G  76       4.452  -4.972  11.483  1.00 -0.55
ATOM   1931  N   ALA G  77       3.440  -2.964  11.113  1.00 -0.40
ATOM   1932  H   ALA G  77       2.638  -2.376  11.172  1.00  0.40
ATOM   1933  CA  ALA G  77       4.669  -2.427  10.486  1.00  0.00
ATOM   1934  CB  ALA G  77       4.400  -1.145   9.729  1.00  0.00
ATOM   1935  C   ALA G  77       5.746  -2.313  11.570  1.00  0.55
ATOM   1936  O   ALA G  77       6.948  -2.589  11.381  1.00 -0.55
ATOM   1937  N   LYS G  78       5.325  -1.900  12.747  1.00 -0.40
ATOM   1938  H   LYS G  78       4.372  -1.665  12.921  1.00  0.40
ATOM   1939  CA  LYS G  78       6.230  -1.765  13.862  1.00  0.00
ATOM   1940  CB  LYS G  78       5.574  -1.070  15.047  1.00  0.00
ATOM   1941  CG  LYS G  78       6.523  -0.801  16.189  1.00  0.00
ATOM   1942  CD  LYS G  78       5.895  -0.261  17.443  1.00  0.00
ATOM   1943  CE  LYS G  78       6.865   0.463  18.370  1.00  0.33
ATOM   1944  NZ  LYS G  78       8.325   0.396  18.074  1.00 -0.32
ATOM   1945  HZ1 LYS G  78       8.508   0.801  17.134  1.00  0.33
ATOM   1946  HZ2 LYS G  78       8.637  -0.596  18.091  1.00  0.33
ATOM   1947  HZ3 LYS G  78       8.850   0.935  18.792  1.00  0.33
ATOM   1948  C   LYS G  78       6.640  -3.190  14.279  1.00  0.55
ATOM   1949  O   LYS G  78       7.845  -3.410  14.482  1.00 -0.55
ATOM   1950  N   ALA G  79       5.695  -4.098  14.415  1.00 -0.40
ATOM   1951  H   ALA G  79       4.738  -3.902  14.214  1.00  0.40
ATOM   1952  CA  ALA G  79       5.992  -5.457  14.875  1.00  0.00
ATOM   1953  CB  ALA G  79       4.819  -6.381  14.762  1.00  0.00
ATOM   1954  C   ALA G  79       7.169  -5.998  14.080  1.00  0.55
ATOM   1955  O   ALA G  79       8.109  -6.576  14.609  1.00 -0.55
ATOM   1956  N   GLU G  80       7.032  -5.746  12.794  1.00 -0.40
ATOM   1957  H   GLU G  80       6.244  -5.251  12.436  1.00  0.40
ATOM   1958  CA  GLU G  80       8.014  -6.168  11.811  1.00  0.00
ATOM   1959  CB  GLU G  80       7.380  -6.019  10.421  1.00  0.00
ATOM   1960  CG  GLU G  80       6.445  -7.204  10.122  1.00  0.00
ATOM   1961  CD  GLU G  80       6.491  -7.524   8.632  1.00  0.10
ATOM   1962  OE1 GLU G  80       7.419  -7.057   7.921  1.00 -0.55
ATOM   1963  OE2 GLU G  80       5.564  -8.231   8.176  1.00 -0.55
ATOM   1964  C   GLU G  80       9.295  -5.394  11.884  1.00  0.55
ATOM   1965  O   GLU G  80      10.083  -5.640  10.966  1.00 -0.55
ATOM   1966  N   GLY G  81       9.579  -4.506  12.807  1.00 -0.40
ATOM   1967  H   GLY G  81       8.929  -4.298  13.533  1.00  0.40
ATOM   1968  CA  GLY G  81      10.801  -3.770  12.868  1.00  0.00
ATOM   1969  C   GLY G  81      10.933  -2.318  12.522  1.00  0.55
ATOM   1970  O   GLY G  81      12.002  -1.736  12.861  1.00 -0.55
ATOM   1971  N   ALA G  82       9.966  -1.695  11.857  1.00 -0.40
ATOM   1972  H   ALA G  82       9.147  -2.181  11.564  1.00  0.40
ATOM   1973  CA  ALA G  82      10.009  -0.266  11.498  1.00  0.00
ATOM   1974  CB  ALA G  82       8.849   0.132  10.625  1.00  0.00
ATOM   1975  C   ALA G  82       9.959   0.484  12.824  1.00  0.55
ATOM   1976  O   ALA G  82       9.249   0.068  13.753  1.00 -0.55
ATOM   1977  N   ASP G  83      10.738   1.516  12.867  1.00 -0.40
ATOM   1978  H   ASP G  83      11.292   1.754  12.075  1.00  0.40
ATOM   1979  CA  ASP G  83      10.905   2.421  14.005  1.00  0.00
ATOM   1980  CB  ASP G  83      12.284   3.089  13.972  1.00  0.00
ATOM   1981  CG  ASP G  83      12.602   3.800  15.278  1.00  0.10
ATOM   1982  OD1 ASP G  83      11.694   3.935  16.136  1.00 -0.55
ATOM   1983  OD2 ASP G  83      13.758   4.251  15.473  1.00 -0.55
ATOM   1984  C   ASP G  83       9.802   3.502  14.064  1.00  0.55
ATOM   1985  O   ASP G  83       9.939   4.665  13.652  1.00 -0.55
ATOM   1986  N   ILE G  84       8.688   3.016  14.606  1.00 -0.40
ATOM   1987  H   ILE G  84       8.629   2.072  14.921  1.00  0.40
ATOM   1988  CA  ILE G  84       7.490   3.812  14.780  1.00  0.00
ATOM   1989  CB  ILE G  84       6.274   3.175  14.036  1.00  0.00
ATOM   1990  CG2 ILE G  84       4.984   3.976  14.218  1.00  0.00
ATOM   1991  CG1 ILE G  84       6.656   3.114  12.558  1.00  0.00
ATOM   1992  CD1 ILE G  84       5.693   2.333  11.708  1.00  0.00
ATOM   1993  C   ILE G  84       7.063   3.937  16.236  1.00  0.55
ATOM   1994  O   ILE G  84       6.835   2.864  16.847  1.00 -0.55
ATOM   1995  N   THR G  85       6.993   5.171  16.703  1.00 -0.40
ATOM   1996  H   THR G  85       7.276   5.971  16.180  1.00  0.40
ATOM   1997  CA  THR G  85       6.475   5.399  18.054  1.00  0.00
ATOM   1998  CB  THR G  85       7.217   6.462  18.836  1.00  0.00
ATOM   1999  OG1 THR G  85       8.511   5.902  18.938  1.00 -0.49
ATOM   2000  HG1 THR G  85       8.941   6.075  18.097  1.00  0.49
ATOM   2001  CG2 THR G  85       6.576   6.611  20.210  1.00  0.00
ATOM   2002  C   THR G  85       4.997   5.803  17.919  1.00  0.55
ATOM   2003  O   THR G  85       4.675   6.727  17.167  1.00 -0.55
ATOM   2004  N   ILE G  86       4.078   5.148  18.570  1.00 -0.40
ATOM   2005  H   ILE G  86       4.309   4.387  19.170  1.00  0.40
ATOM   2006  CA  ILE G  86       2.637   5.469  18.479  1.00  0.00
ATOM   2007  CB  ILE G  86       1.859   4.226  18.078  1.00  0.00
ATOM   2008  CG2 ILE G  86       0.377   4.422  17.914  1.00  0.00
ATOM   2009  CG1 ILE G  86       2.429   3.665  16.757  1.00  0.00
ATOM   2010  CD1 ILE G  86       1.787   2.267  16.571  1.00  0.00
ATOM   2011  C   ILE G  86       2.132   6.026  19.794  1.00  0.55
ATOM   2012  O   ILE G  86       2.241   5.386  20.845  1.00 -0.55
ATOM   2013  N   ILE G  87       1.599   7.224  19.769  1.00 -0.40
ATOM   2014  H   ILE G  87       1.546   7.740  18.919  1.00  0.40
ATOM   2015  CA  ILE G  87       1.044   7.911  20.939  1.00  0.00
ATOM   2016  CB  ILE G  87       1.652   9.299  21.168  1.00  0.00
ATOM   2017  CG2 ILE G  87       1.021   9.964  22.386  1.00  0.00
ATOM   2018  CG1 ILE G  87       3.175   9.136  21.237  1.00  0.00
ATOM   2019  CD1 ILE G  87       3.880  10.454  20.993  1.00  0.00
ATOM   2020  C   ILE G  87      -0.451   8.061  20.692  1.00  0.55
ATOM   2021  O   ILE G  87      -0.907   8.575  19.679  1.00 -0.55
ATOM   2022  N   LEU G  88      -1.191   7.480  21.604  1.00 -0.40
ATOM   2023  H   LEU G  88      -0.783   7.018  22.387  1.00  0.40
ATOM   2024  CA  LEU G  88      -2.651   7.457  21.552  1.00  0.00
ATOM   2025  CB  LEU G  88      -3.173   6.041  21.669  1.00  0.00
ATOM   2026  CG  LEU G  88      -2.883   5.096  20.508  1.00  0.00
ATOM   2027  CD1 LEU G  88      -3.165   3.672  20.943  1.00  0.00
ATOM   2028  CD2 LEU G  88      -3.762   5.443  19.307  1.00  0.00
ATOM   2029  C   LEU G  88      -3.136   8.384  22.664  1.00  0.55
ATOM   2030  O   LEU G  88      -3.051   8.033  23.837  1.00 -0.55
ATOM   2031  N   SER G  89      -3.544   9.564  22.223  1.00 -0.40
ATOM   2032  H   SER G  89      -3.506   9.841  21.266  1.00  0.40
ATOM   2033  CA  SER G  89      -4.097  10.545  23.216  1.00  0.00
ATOM   2034  CB  SER G  89      -3.200  11.750  23.349  1.00  0.00
ATOM   2035  OG  SER G  89      -2.458  12.041  22.184  1.00 -0.49
ATOM   2036  HG  SER G  89      -1.933  12.818  22.391  1.00  0.49
ATOM   2037  C   SER G  89      -5.548  10.818  22.817  1.00  0.10
ATOM   2038  O   SER G  89      -6.176   9.872  22.206  1.00 -0.55
ATOM   2039  OXT SER G  89      -6.064  11.936  23.072  1.00 -0.55
ATOM   2040  OH2 OH2 R 111       8.502   0.276  -8.217  1.00 -0.83
ATOM   2041  H1  OH2 R 111       8.689  -0.355  -7.522  1.00  0.42
ATOM   2042  H2  OH2 R 111       7.573   0.153  -8.410  1.00  0.42
ATOM   2043  OH2 OH2 R 113      10.492  -3.800 -11.608  1.00 -0.83
ATOM   2044  H1  OH2 R 113       9.830  -3.548 -12.252  1.00  0.42
ATOM   2045  H2  OH2 R 113      10.016  -4.329 -10.968  1.00  0.42
ATOM   2046  OH2 OH2 R 116      14.846  -5.228 -11.862  1.00 -0.83
ATOM   2047  H1  OH2 R 116      15.761  -5.150 -11.593  1.00  0.42
ATOM   2048  H2  OH2 R 116      14.359  -4.727 -11.207  1.00  0.42
ATOM   2049  OH2 OH2 R 117      -4.838  -1.322 -11.603  1.00 -0.83
ATOM   2050  H1  OH2 R 117      -5.439  -0.718 -12.039  1.00  0.42
ATOM   2051  H2  OH2 R 117      -5.344  -1.680 -10.873  1.00  0.42
ATOM   2052  OH2 OH2 R 119      -6.721  -6.520  -1.235  1.00 -0.83
ATOM   2053  H1  OH2 R 119      -6.037  -6.006  -0.806  1.00  0.42
ATOM   2054  H2  OH2 R 119      -6.447  -7.430  -1.117  1.00  0.42
ATOM   2055  OH2 OH2 R 121       4.286  -3.705  -0.445  1.00 -0.83
ATOM   2056  H1  OH2 R 121       4.373  -2.950  -1.027  1.00  0.42
ATOM   2057  H2  OH2 R 121       3.788  -4.344  -0.954  1.00  0.42
ATOM   2058  OH2 OH2 R 122       7.999  -7.454  -2.394  1.00 -0.83
ATOM   2059  H1  OH2 R 122       8.515  -7.360  -1.594  1.00  0.42
ATOM   2060  H2  OH2 R 122       8.052  -6.596  -2.815  1.00  0.42
ATOM   2061  OH2 OH2 R 125       3.756  -6.702   1.167  1.00 -0.83
ATOM   2062  H1  OH2 R 125       3.469  -6.457   0.287  1.00  0.42
ATOM   2063  H2  OH2 R 125       3.634  -7.650   1.205  1.00  0.42
ATOM   2064  OH2 OH2 R 130      15.071 -16.819 -11.114  1.00 -0.83
ATOM   2065  H1  OH2 R 130      15.917 -16.390 -10.990  1.00  0.42
ATOM   2066  H2  OH2 R 130      14.725 -16.930 -10.228  1.00  0.42
ATOM   2067  OH2 OH2 R 150      17.614   4.363  -7.037  1.00 -0.83
ATOM   2068  H1  OH2 R 150      17.306   4.913  -6.317  1.00  0.42
ATOM   2069  H2  OH2 R 150      18.477   4.715  -7.256  1.00  0.42
ATOM   2070  OH2 OH2 R 151      11.838   3.422 -12.105  1.00 -0.83
ATOM   2071  H1  OH2 R 151      12.195   3.913 -11.364  1.00  0.42
ATOM   2072  H2  OH2 R 151      10.916   3.290 -11.882  1.00  0.42
ATOM   2073  OH2 OH2 L  90      10.339   6.177  16.690  1.00 -0.83
ATOM   2074  H1  OH2 L  90      10.739   5.310  16.620  1.00  0.42
ATOM   2075  H2  OH2 L  90      10.745   6.686  15.988  1.00  0.42
ATOM   2076  OH2 OH2 L  92       9.532   2.896   4.459  1.00 -0.83
ATOM   2077  H1  OH2 L  92       8.821   2.594   5.025  1.00  0.42
ATOM   2078  H2  OH2 L  92       9.720   3.784   4.764  1.00  0.42
ATOM   2079  OH2 OH2 R  94      12.915   5.185   4.604  1.00 -0.83
ATOM   2080  H1  OH2 R  94      11.986   5.302   4.802  1.00  0.42
ATOM   2081  H2  OH2 R  94      13.066   4.246   4.711  1.00  0.42
ATOM   2082  OH2 OH2 L  97      -3.661   9.823  -2.989  1.00 -0.83
ATOM   2083  H1  OH2 L  97      -4.505   9.902  -2.544  1.00  0.42
ATOM   2084  H2  OH2 L  97      -3.542   8.882  -3.114  1.00  0.42
ATOM   2085  OH2 OH2 R 105      -6.339  -3.423  -2.182  1.00 -0.83
ATOM   2086  H1  OH2 R 105      -5.737  -2.879  -2.691  1.00  0.42
ATOM   2087  H2  OH2 R 105      -5.797  -3.790  -1.483  1.00  0.42
ATOM   2088  OH2 OH2 L 110     -14.375  12.579  14.012  1.00 -0.83
ATOM   2089  H1  OH2 L 110     -13.437  12.641  14.194  1.00  0.42
ATOM   2090  H2  OH2 L 110     -14.428  12.451  13.065  1.00  0.42
ATOM   2091 DUM1 DUM W 214      95.840  91.508  95.237  1.00  0.00
ATOM   2092 DUM2 DUM W 214     -91.333 -96.013 -92.818  1.00  0.00
ATOM   2093  AAA AAA X 214     -51.899  56.471 -38.662  1.00  0.00
ATOM   2094  AAB AAB X 215      35.698  42.078 -16.174  1.00  0.00
ATOM   2095  AAC AAC X 216      13.482  39.108   9.606  1.00  0.00
ATOM   2096  AAD AAD X 217      13.226 -57.103 -24.133  1.00  0.00
ATOM   2097  AAE AAE X 218     -28.910 -23.436  52.518  1.00  0.00
ATOM   2098  AAF AAF X 219      39.079  19.098 -71.783  1.00  0.00
ATOM   2099  AAG AAG X 220     -38.906 -72.903 -25.834  1.00  0.00
ATOM   2100  AAH AAH X 221     -23.232  54.787  10.028  1.00  0.00
ATOM   2101  AAI AAI X 222     -43.943 -11.612 -10.465  1.00  0.00
ATOM   2102  AAJ AAJ X 223     -70.524  72.230  12.694  1.00  0.00
ATOM   2103  AAK AAK X 224      55.832 -26.895  -6.959  1.00  0.00
ATOM   2104  AAL AAL X 225     -39.045 -67.670  13.045  1.00  0.00
ATOM   2105  AAM AAM X 226      60.705  34.613  57.279  1.00  0.00
ATOM   2106  AAN AAN X 227      34.527  61.006  67.874  1.00  0.00
ATOM   2107  AAO AAO X 228     -18.773 -22.703 -44.285  1.00  0.00
ATOM   2108  AAP AAP X 229     -62.871  82.697  72.444  1.00  0.00
ATOM   2109  AAQ AAQ X 230      65.499 -31.552  53.106  1.00  0.00
ATOM   2110  AAR AAR X 231       8.403  -9.748 -69.465  1.00  0.00
ATOM   2111  AAS AAS X 232      64.922 -70.907  33.991  1.00  0.00
ATOM   2112  AAT AAT X 233      37.294  10.357   6.037  1.00  0.00
ATOM   2113  AAU AAU X 234      -3.705  19.114 -39.345  1.00  0.00
ATOM   2114  AAV AAV X 235      50.515  17.452 -20.290  1.00  0.00
ATOM   2115  AAW AAW X 236      83.681  58.696 -74.917  1.00  0.00
ATOM   2116  AAX AAX X 237      -5.774  79.944  14.376  1.00  0.00
ATOM   2117  AAY AAY X 238     -62.302 -52.334 -14.615  1.00  0.00
ATOM   2118  AAZ AAZ X 239     -10.632 -25.373  15.040  1.00  0.00
ATOM   2119  ABA ABA X 240     -76.904  69.669  51.655  1.00  0.00
ATOM   2120  ABB ABB X 241     -71.035  12.976  31.598  1.00  0.00
ATOM   2121  ABC ABC X 242     -21.128  10.933  49.033  1.00  0.00
ATOM   2122  ABD ABD X 243     -13.950 -21.531  38.948  1.00  0.00
ATOM   2123  ABE ABE X 244      80.070  11.164  -3.718  1.00  0.00
ATOM   2124  ABF ABF X 245     -27.271 -54.648  43.852  1.00  0.00
ATOM   2125  ABG ABG X 246     -44.902  -4.554  62.467  1.00  0.00
ATOM   2126  ABH ABH X 247      64.161  72.842 -73.841  1.00  0.00
ATOM   2127  ABI ABI X 248     -29.687  19.291 -39.073  1.00  0.00
ATOM   2128  ABJ ABJ X 249      27.468   7.453  70.203  1.00  0.00
ATOM   2129  ABK ABK X 250     -65.469 -12.703  -5.448  1.00  0.00
ATOM   2130  ABL ABL X 251     -67.027  51.964  65.546  1.00  0.00
ATOM   2131  ABM ABM X 252      17.464 -27.852   7.905  1.00  0.00
ATOM   2132  ABN ABN X 253     -53.815  -5.249 -33.082  1.00  0.00
ATOM   2133  ABO ABO X 254      33.231 -55.027  52.660  1.00  0.00
ATOM   2134  ABP ABP X 255      28.766  34.508  30.547  1.00  0.00
ATOM   2135  ABQ ABQ X 256      81.309 -45.650 -62.269  1.00  0.00
ATOM   2136  ABR ABR X 257     -53.110 -20.141  42.022  1.00  0.00
ATOM   2137  ABS ABS X 258     -52.637 -18.720  78.576  1.00  0.00
ATOM   2138  ABT ABT X 259     -16.412  -7.667 -77.479  1.00  0.00
ATOM   2139  ABU ABU X 260      -8.508  20.673 -72.920  1.00  0.00
ATOM   2140  ABV ABV X 261     -67.926 -87.415  68.238  1.00  0.00
ATOM   2141  ABW ABW X 262     -62.347  77.528  -7.922  1.00  0.00
ATOM   2142  ABX ABX X 263     -56.985  19.861 -59.065  1.00  0.00
ATOM   2143  ABY ABY X 264      49.846 -57.257 -66.633  1.00  0.00
ATOM   2144  ABZ ABZ X 265      25.465  -1.435  21.517  1.00  0.00
ATOM   2145  ACA ACA X 266      33.020 -60.654 -65.519  1.00  0.00
ATOM   2146  ACB ACB X 267      64.171 -48.777 -31.790  1.00  0.00
ATOM   2147  ACC ACC X 268     -32.922  -3.845  54.583  1.00  0.00
ATOM   2148  ACD ACD X 269     -65.563 -50.799  28.316  1.00  0.00
ATOM   2149  ACE ACE X 270     -54.849  34.750  46.040  1.00  0.00
ATOM   2150  ACF ACF X 271      -5.011  52.053  63.587  1.00  0.00
ATOM   2151  ACG ACG X 272     -22.896  20.072  -7.922  1.00  0.00
ATOM   2152  ACH ACH X 273      45.711 -24.431 -69.810  1.00  0.00
ATOM   2153  ACI ACI X 274      48.311 -23.494  25.714  1.00  0.00
ATOM   2154  ACJ ACJ X 275     -46.038  60.019 -58.757  1.00  0.00
ATOM   2155  ACK ACK X 276       4.659  49.985 -70.142  1.00  0.00
ATOM   2156  ACL ACL X 277      53.803  62.532  56.781  1.00  0.00
ATOM   2157  ACM ACM X 278      42.416 -54.178  19.939  1.00  0.00
ATOM   2158  ACN ACN X 279     -37.726 -32.155   2.158  1.00  0.00
ATOM   2159  ACO ACO X 280     -38.370  47.718 -74.447  1.00  0.00
ATOM   2160  ACP ACP X 281     -64.987 -79.267 -50.370  1.00  0.00
ATOM   2161  ACQ ACQ X 282      79.874   4.008 -74.891  1.00  0.00
ATOM   2162  ACR ACR X 283      57.297 -26.549 -29.663  1.00  0.00
ATOM   2163  ACS ACS X 284      85.356  18.816 -54.341  1.00  0.00
ATOM   2164  ACT ACT X 285      23.058   0.662 -22.561  1.00  0.00
ATOM   2165  ACU ACU X 286     -53.257 -58.741 -70.278  1.00  0.00
ATOM   2166  ACV ACV X 287       7.020 -72.985 -73.622  1.00  0.00
ATOM   2167  ACW ACW X 288     -38.429  56.947  49.096  1.00  0.00
ATOM   2168  ACX ACX X 289      22.017  59.693   7.994  1.00  0.00
ATOM   2169  ACY ACY X 290      58.348  65.186  20.623  1.00  0.00
ATOM   2170  ACZ ACZ X 291     -56.390  29.641 -22.513  1.00  0.00
ATOM   2171  ADA ADA X 292     -35.323  60.988  76.378  1.00  0.00
ATOM   2172  ADB ADB X 293      51.745  12.278  38.415  1.00  0.00
ATOM   2173  ADC ADC X 294      84.598 -32.033 -26.373  1.00  0.00
ATOM   2174  ADD ADD X 295     -74.132 -31.728 -66.836  1.00  0.00
ATOM   2175  ADE ADE X 296      -7.099 -61.496  83.614  1.00  0.00
ATOM   2176  ADF ADF X 297      -1.086  23.564  55.011  1.00  0.00
ATOM   2177  ADG ADG X 298      37.650 -71.418 -44.096  1.00  0.00
ATOM   2178  ADH ADH X 299       3.349 -48.210  -4.110  1.00  0.00
ATOM   2179  ADI ADI X 300       5.547  36.751 -38.152  1.00  0.00
ATOM   2180  ADJ ADJ X 301     -42.248   0.522  43.780  1.00  0.00
ATOM   2181  ADK ADK X 302      11.791  12.174 -40.085  1.00  0.00
ATOM   2182  ADL ADL X 303      79.863  34.579 -29.178  1.00  0.00
ATOM   2183  ADM ADM X 304     -30.304  70.337 -55.519  1.00  0.00
ATOM   2184  ADN ADN X 305     -23.923 -74.677  70.275  1.00  0.00
ATOM   2185  ADO ADO X 306     -70.519  75.566 -36.163  1.00  0.00
ATOM   2186  ADP ADP X 307      25.959 -31.418  33.326  1.00  0.00
ATOM   2187  ADQ ADQ X 308      49.146 -60.386  69.697  1.00  0.00
ATOM   2188  ADR ADR X 309      64.710  13.823  19.846  1.00  0.00
ATOM   2189  ADS ADS X 310      82.148 -12.383  76.679  1.00  0.00
ATOM   2190  ADT ADT X 311     -70.725   6.271  57.248  1.00  0.00
ATOM   2191  ADU ADU X 312      51.345  58.152 -45.693  1.00  0.00
ATOM   2192  ADV ADV X 313      27.091 -27.564 -16.760  1.00  0.00
ATOM   2193  ADW ADW X 314      51.387  21.780  50.828  1.00  0.00
ATOM   2194  ADX ADX X 315     -79.942  85.190   5.580  1.00  0.00
ATOM   2195  ADY ADY X 316     -17.639 -55.278 -71.738  1.00  0.00
ATOM   2196  ADZ ADZ X 317      46.040 -70.908  -8.107  1.00  0.00
ATOM   2197  AEA AEA X 318      66.053  65.070 -39.447  1.00  0.00
ATOM   2198  AEB AEB X 319     -22.091  80.729 -82.096  1.00  0.00
ATOM   2199  AEC AEC X 320     -59.190 -87.672  22.904  1.00  0.00
ATOM   2200  AED AED X 321      36.862  65.073 -51.777  1.00  0.00
ATOM   2201  AEE AEE X 322     -76.842 -13.395  39.355  1.00  0.00
ATOM   2202  AEF AEF X 323       5.542 -61.550 -55.184  1.00  0.00
ATOM   2203  AEG AEG X 324      32.108 -43.882 -33.101  1.00  0.00
ATOM   2204  AEH AEH X 325      66.196  47.903  -8.170  1.00  0.00
ATOM   2205  AEI AEI X 326     -30.785  50.754 -45.313  1.00  0.00
ATOM   2206  AEJ AEJ X 327      15.181  76.039 -66.562  1.00  0.00
ATOM   2207  AEK AEK X 328      65.210 -73.437 -24.080  1.00  0.00
ATOM   2208  AEL AEL X 329      43.216  82.649 -81.425  1.00  0.00
ATOM   2209  AEM AEM X 330      29.958 -35.418  77.327  1.00  0.00
ATOM   2210  AEN AEN X 331     -46.088 -37.219  67.659  1.00  0.00
ATOM   2211  AEO AEO X 332     -17.902  68.098 -30.227  1.00  0.00
ATOM   2212  AEP AEP X 333      -9.598  23.019  71.540  1.00  0.00
ATOM   2213  AEQ AEQ X 334      83.452  35.741  60.313  1.00  0.00
ATOM   2214  AER AER X 335     -12.787 -30.810  62.564  1.00  0.00
ATOM   2215  AES AES X 336     -56.706 -20.028 -71.700  1.00  0.00
ATOM   2216  AET AET X 337      73.055 -16.982 -24.253  1.00  0.00
ATOM   2217  AEU AEU X 338      63.365  19.727 -53.424  1.00  0.00
ATOM   2218  AEV AEV X 339      64.578 -42.559 -13.770  1.00  0.00
ATOM   2219  AEW AEW X 340      77.849  60.675 -17.019  1.00  0.00
ATOM   2220  AEX AEX X 341      31.077  39.905  83.509  1.00  0.00
ATOM   2221  AEY AEY X 342      52.292  44.558 -70.516  1.00  0.00
ATOM   2222  AEZ AEZ X 343      23.714  78.360 -46.336  1.00  0.00
ATOM   2223  AFA AFA X 344      75.133 -80.830 -60.218  1.00  0.00
ATOM   2224  AFB AFB X 345     -75.180 -76.232 -24.416  1.00  0.00
ATOM   2225  AFC AFC X 346     -41.427  37.728  65.525  1.00  0.00
ATOM   2226  AFD AFD X 347     -71.485 -83.252   2.746  1.00  0.00
ATOM   2227  AFE AFE X 348      -1.870 -36.918  47.387  1.00  0.00
ATOM   2228  AFF AFF X 349      15.997 -83.703  -9.693  1.00  0.00
ATOM   2229  AFG AFG X 350     -47.503  27.136 -80.710  1.00  0.00
ATOM   2230  AFH AFH X 351     -74.005 -41.399 -35.214  1.00  0.00
ATOM   2231  AFI AFI X 352     -38.864 -71.422  60.509  1.00  0.00
ATOM   2232  AFJ AFJ X 353      30.016  67.825  43.185  1.00  0.00
ATOM   2233  AFK AFK X 354      69.319  83.570 -14.791  1.00  0.00
ATOM   2234  AFL AFL X 355      81.860  38.971   0.664  1.00  0.00
ATOM   2235  AFM AFM X 356     -60.033 -46.794  62.821  1.00  0.00
ATOM   2236  AFN AFN X 357     -60.310 -83.288  53.343  1.00  0.00
ATOM   2237  AFO AFO X 358      -7.777   6.971 -49.844  1.00  0.00
ATOM   2238  AFP AFP X 359      -7.147 -28.611  81.301  1.00  0.00
ATOM   2239  AFQ AFQ X 360     -19.622 -84.773  39.629  1.00  0.00
ATOM   2240  AFR AFR X 361     -70.387  15.434   7.354  1.00  0.00
ATOM   2241  AFS AFS X 362     -30.390  26.642  14.645  1.00  0.00
ATOM   2242  AFT AFT X 363     -45.450  47.030  -2.182  1.00  0.00
ATOM   2243  AFU AFU X 364      84.851  23.878  24.893  1.00  0.00
ATOM   2244  AFV AFV X 365       7.767  84.050  46.835  1.00  0.00
ATOM   2245  AFW AFW X 366      42.878  61.728 -28.587  1.00  0.00
ATOM   2246  AFX AFX X 367       8.935  40.953  -3.607  1.00  0.00
ATOM   2247  AFY AFY X 368      -0.321 -52.446  74.291  1.00  0.00
ATOM   2248  AFZ AFZ X 369      70.759 -62.282  81.829  1.00  0.00
ATOM   2249  AGA AGA X 370      67.743 -40.649  20.336  1.00  0.00
ATOM   2250  AGB AGB X 371      64.955 -83.968  65.275  1.00  0.00
ATOM   2251  AGC AGC X 372     -63.082  33.373 -81.706  1.00  0.00
ATOM   2252  AGD AGD X 373      16.221  23.752  -8.850  1.00  0.00
ATOM   2253  AGE AGE X 374       8.431 -36.121  14.078  1.00  0.00
ATOM   2254  AGF AGF X 375      13.054 -45.527 -70.573  1.00  0.00
ATOM   2255  AGG AGG X 376      35.197 -26.992 -44.644  1.00  0.00
ATOM   2256  AGH AGH X 377      -7.545  78.934  80.034  1.00  0.00
ATOM   2257  AGI AGI X 378     -54.702  39.544  83.885  1.00  0.00
ATOM   2258  AGJ AGJ X 379     -80.641  30.224  38.017  1.00  0.00
ATOM   2259  AGK AGK X 380      54.601  36.296   6.784  1.00  0.00
ATOM   2260  AGL AGL X 381      46.226   0.850 -45.053  1.00  0.00
ATOM   2261  AGM AGM X 382     -68.305  53.997  35.372  1.00  0.00
ATOM   2262  AGN AGN X 383     -82.330  55.905  -2.804  1.00  0.00
ATOM   2263  AGO AGO X 384     -60.664  19.801 -37.751  1.00  0.00
ATOM   2264  AGP AGP X 385      69.687   9.113  44.307  1.00  0.00
ATOM   2265  AGQ AGQ X 386     -31.188 -77.585  36.746  1.00  0.00
ATOM   2266  AGR AGR X 387      42.766 -11.721   1.281  1.00  0.00
ATOM   2267  AGS AGS X 388     -23.260  27.855  77.103  1.00  0.00
ATOM   2268  AGT AGT X 389     -17.736 -35.255  -8.934  1.00  0.00
ATOM   2269  AGU AGU X 390      24.079  -9.580 -37.870  1.00  0.00
ATOM   2270  AGV AGV X 391      62.995  40.308 -78.459  1.00  0.00
ATOM   2271  AGW AGW X 392      34.218 -39.481   8.539  1.00  0.00
ATOM   2272  AGX AGX X 393      16.620 -55.567  69.128  1.00  0.00
ATOM   2273  AGY AGY X 394      47.168 -43.304 -22.534  1.00  0.00
ATOM   2274  AGZ AGZ X 395     -19.374  66.670 -70.484  1.00  0.00
ATOM   2275  AHA AHA X 396      43.838 -82.078  15.669  1.00  0.00
ATOM   2276  AHB AHB X 397     -74.347   6.810  -9.623  1.00  0.00
ATOM   2277  AHC AHC X 398      69.755  79.026  48.783  1.00  0.00
ATOM   2278  AHD AHD X 399      32.273  -4.793 -82.870  1.00  0.00
ATOM   2279  AHE AHE X 400      32.257 -72.310  18.837  1.00  0.00
ATOM   2280  AHF AHF X 401     -53.190 -33.760 -30.982  1.00  0.00
ATOM   2281  AHG AHG X 402     -41.010  77.140 -74.001  1.00  0.00
ATOM   2282  AHH AHH X 403      69.365 -67.555   0.547  1.00  0.00
ATOM   2283  AHI AHI X 404      -6.894   7.822  76.206  1.00  0.00
ATOM   2284  AHJ AHJ X 405      52.538  78.725 -62.413  1.00  0.00
ATOM   2285  AHK AHK X 406     -39.058  68.566  -4.418  1.00  0.00
ATOM   2286  AHL AHL X 407     -34.626 -29.825 -78.127  1.00  0.00
ATOM   2287  AHM AHM X 408       8.118 -89.822  16.486  1.00  0.00
ATOM   2288  AHN AHN X 409      77.358 -38.316  -0.557  1.00  0.00
ATOM   2289  AHO AHO X 410     -13.491 -24.510 -73.824  1.00  0.00
ATOM   2290  AHP AHP X 411       6.596 -81.828 -42.175  1.00  0.00
ATOM   2291  AHQ AHQ X 412     -26.837  38.080  39.419  1.00  0.00
ATOM   2292  AHR AHR X 413     -57.728   1.474  18.865  1.00  0.00
ATOM   2293  AHS AHS X 414     -48.250 -47.392  83.603  1.00  0.00
ATOM   2294  AHT AHT X 415     -52.820  61.410 -69.681  1.00  0.00
ATOM   2295  AHU AHU X 416      70.387 -60.672 -45.530  1.00  0.00
ATOM   2296  AHV AHV X 417      60.227  35.564  81.323  1.00  0.00
ATOM   2297  AHW AHW X 418     -77.085  37.741 -54.280  1.00  0.00
ATOM   2298  AHX AHX X 419      49.641  -2.462 -70.623  1.00  0.00
ATOM   2299  AHY AHY X 420     -29.836  15.094 -80.088  1.00  0.00
ATOM   2300  AHZ AHZ X 421     -82.141  42.509  14.723  1.00  0.00
ATOM   2301  AIA AIA X 422     -74.817  37.186 -36.711  1.00  0.00
ATOM   2302  AIB AIB X 423     -27.976 -39.750  82.805  1.00  0.00
ATOM   2303  AIC AIC X 424      24.163  13.895 -49.946  1.00  0.00
ATOM   2304  AID AID X 425     -55.904  27.530  10.543  1.00  0.00
ATOM   2305  AIE AIE X 426     -37.246 -35.838 -19.878  1.00  0.00
ATOM   2306  AIF AIF X 427      83.072 -79.782  13.172  1.00  0.00
ATOM   2307  AIG AIG X 428     -74.797 -16.540  53.423  1.00  0.00
ATOM   2308  AIH AIH X 429       1.380 -83.488  28.516  1.00  0.00
ATOM   2309  AII AII X 430     -83.875  24.136 -78.735  1.00  0.00
ATOM   2310  AIJ AIJ X 431      50.260  65.958 -14.311  1.00  0.00
ATOM   2311  AIK AIK X 432     -71.556  79.447  87.110  1.00  0.00
ATOM   2312  AIL AIL X 433      67.548  -8.698 -35.432  1.00  0.00
ATOM   2313  AIM AIM X 434      16.050  71.884 -30.180  1.00  0.00
ATOM   2314  AIN AIN X 435     -49.259 -54.089 -45.289  1.00  0.00
ATOM   2315  AIO AIO X 436      -9.761 -55.777  11.612  1.00  0.00
ATOM   2316  AIP AIP X 437      39.180  81.457  17.254  1.00  0.00
ATOM   2317  AIQ AIQ X 438     -53.378  43.411 -16.329  1.00  0.00
ATOM   2318  AIR AIR X 439      67.306  58.575  81.585  1.00  0.00
ATOM   2319  AIS AIS X 440      -2.514 -61.426  37.967  1.00  0.00
ATOM   2320  AIT AIT X 441      44.388 -79.265  62.377  1.00  0.00
ATOM   2321  AIU AIU X 442      21.601  74.744  74.031  1.00  0.00
ATOM   2322  AIV AIV X 443     -17.959 -55.194  68.566  1.00  0.00
ATOM   2323  AIW AIW X 444      25.514  51.971 -29.867  1.00  0.00
ATOM   2324  AIX AIX X 445      34.909  45.312  70.888  1.00  0.00
ATOM   2325  AIY AIY X 446     -51.702  76.657  33.303  1.00  0.00
ATOM   2326  AIZ AIZ X 447      -5.187  37.316  37.002  1.00  0.00
ATOM   2327  AJA AJA X 448      84.191 -14.574 -72.029  1.00  0.00
ATOM   2328  AJB AJB X 449      84.812 -68.330 -77.402  1.00  0.00
ATOM   2329  AJC AJC X 450     -37.189  44.003  24.071  1.00  0.00
ATOM   2330  AJD AJD X 451      89.922 -45.850  16.966  1.00  0.00
ATOM   2331  AJE AJE X 452     -34.614 -83.672 -76.834  1.00  0.00
ATOM   2332  AJF AJF X 453     -26.324   6.940 -10.113  1.00  0.00
ATOM   2333  AJG AJG X 454     -71.000  33.660  64.767  1.00  0.00
ATOM   2334  AJH AJH X 455      17.381 -78.747  52.716  1.00  0.00
ATOM   2335  AJI AJI X 456     -76.565  18.056  79.894  1.00  0.00
ATOM   2336  AJJ AJJ X 457     -67.467 -10.533 -71.671  1.00  0.00
ATOM   2337  AJK AJK X 458     -30.402  -8.041  14.036  1.00  0.00
ATOM   2338  AJL AJL X 459      18.433  37.605  69.279  1.00  0.00
ATOM   2339  AJM AJM X 460       3.940 -75.213   1.136  1.00  0.00
ATOM   2340  AJN AJN X 461     -39.346  55.841  12.745  1.00  0.00
ATOM   2341  AJO AJO X 462      38.241  79.375  75.319  1.00  0.00
ATOM   2342  AJP AJP X 463     -36.568  -0.739 -72.281  1.00  0.00
ATOM   2343  AJQ AJQ X 464     -77.020  64.768 -82.993  1.00  0.00
ATOM   2344  AJR AJR X 465     -11.829  28.092   1.219  1.00  0.00
ATOM   2345  AJS AJS X 466     -73.961 -47.632   6.318  1.00  0.00
ATOM   2346  AJT AJT X 467      54.388  45.046 -38.413  1.00  0.00
ATOM   2347  AJU AJU X 468      56.032 -83.294 -68.292  1.00  0.00
ATOM   2348  AJV AJV X 469      59.442 -42.562 -57.358  1.00  0.00
ATOM   2349  AJW AJW X 470     -12.216 -61.461 -51.600  1.00  0.00
ATOM   2350  AJX AJX X 471      80.640  49.424  23.806  1.00  0.00
ATOM   2351  AJY AJY X 472     -38.609   6.990  76.883  1.00  0.00
ATOM   2352  AJZ AJZ X 473     -61.382 -63.696  48.941  1.00  0.00
ATOM   2353  AKA AKA X 474      77.102  79.498  -2.125  1.00  0.00
ATOM   2354  AKB AKB X 475      12.882 -87.302  85.748  1.00  0.00
ATOM   2355  AKC AKC X 476     -76.204 -63.424  65.495  1.00  0.00
ATOM   2356  AKD AKD X 477      41.391  49.542   7.613  1.00  0.00
ATOM   2357  AKE AKE X 478      76.636  19.420  75.666  1.00  0.00
ATOM   2358  AKF AKF X 479      13.771  22.544  42.027  1.00  0.00
ATOM   2359  AKG AKG X 480      62.834 -47.773  83.415  1.00  0.00
ATOM   2360  AKH AKH X 481     -39.578   2.535 -50.023  1.00  0.00
ATOM   2361  AKI AKI X 482      59.380 -68.672  66.926  1.00  0.00
ATOM   2362  AKJ AKJ X 483      44.251  73.136   2.267  1.00  0.00
ATOM   2363  AKK AKK X 484     -71.815  31.140  -0.819  1.00  0.00
ATOM   2364  AKL AKL X 485       8.212  62.467  17.675  1.00  0.00
ATOM   2365  AKM AKM X 486      85.815   6.639  80.605  1.00  0.00
ATOM   2366  AKN AKN X 487      30.523  -7.782 -69.673  1.00  0.00
ATOM   2367  AKO AKO X 488     -55.923  23.559  71.707  1.00  0.00
ATOM   2368  AKP AKP X 489      45.347  80.901  65.508  1.00  0.00
ATOM   2369  AKQ AKQ X 490     -69.451  52.724 -24.105  1.00  0.00
ATOM   2370  AKR AKR X 491     -75.391 -17.770 -18.243  1.00  0.00
ATOM   2371  AKS AKS X 492     -37.006 -44.302 -55.527  1.00  0.00
ATOM   2372  AKT AKT X 493     -73.277  46.424 -69.875  1.00  0.00
ATOM   2373  AKU AKU X 494     -77.045  26.953 -60.386  1.00  0.00
ATOM   2374  AKV AKV X 495      50.404 -55.983  84.866  1.00  0.00
ATOM   2375  AKW AKW X 496     -43.620 -81.061  81.152  1.00  0.00
ATOM   2376  AKX AKX X 497     -11.213 -43.327 -67.834  1.00  0.00
ATOM   2377  AKY AKY X 498     -34.377 -82.464 -54.931  1.00  0.00
ATOM   2378  AKZ AKZ X 499      19.265  17.658 -86.253  1.00  0.00
ATOM   2379  ALA ALA X 500      20.016 -33.730 -58.630  1.00  0.00
ATOM   2380  ALB ALB X 501      21.595  52.250  58.079  1.00  0.00
ATOM   2381  ALC ALC X 502      49.712  25.413 -40.758  1.00  0.00
ATOM   2382  ALD ALD X 503     -70.551   3.757 -73.274  1.00  0.00
ATOM   2383  ALE ALE X 504      20.659  -5.639 -52.700  1.00  0.00
ATOM   2384  ALF ALF X 505      85.481  52.302  86.454  1.00  0.00
ATOM   2385  ALG ALG X 506     -73.788  56.739 -38.388  1.00  0.00
ATOM   2386  ALH ALH X 507      19.895  54.437 -52.512  1.00  0.00
ATOM   2387  ALI ALI X 508      39.207  -8.512  33.680  1.00  0.00
ATOM   2388  ALJ ALJ X 509      42.072 -84.803   3.965  1.00  0.00
ATOM   2389  ALK ALK X 510       5.876  43.610  22.647  1.00  0.00
ATOM   2390  ALL ALL X 511     -51.527 -77.843  70.442  1.00  0.00
ATOM   2391  ALM ALM X 512     -77.795 -84.292 -83.972  1.00  0.00
ATOM   2392  ALN ALN X 513      65.371 -26.941 -83.465  1.00  0.00
ATOM   2393  ALO ALO X 514     -29.864 -87.113  87.806  1.00  0.00
ATOM   2394  ALP ALP X 515      41.414 -69.692   4.569  1.00  0.00
ATOM   2395  ALQ ALQ X 516      83.188  -1.535  34.320  1.00  0.00
ATOM   2396  ALR ALR X 517      26.367 -66.691  31.153  1.00  0.00
ATOM   2397  ALS ALS X 518      16.980  78.165   9.003  1.00  0.00
ATOM   2398  ALT ALT X 519      71.127  47.099  39.461  1.00  0.00
ATOM   2399  ALU ALU X 520      23.863  23.760 -31.866  1.00  0.00
ATOM   2400  ALV ALV X 521      71.083 -25.879  88.431  1.00  0.00
ATOM   2401  ALW ALW X 522     -58.596  73.671  76.770  1.00  0.00
ATOM   2402  ALX ALX X 523      38.025 -23.088  10.334  1.00  0.00
ATOM   2403  ALY ALY X 524     -18.110  69.182  70.513  1.00  0.00
ATOM   2404  ALZ ALZ X 525     -16.899  56.792 -79.173  1.00  0.00
ATOM   2405  AMA AMA X 526      28.944  55.172 -83.106  1.00  0.00
ATOM   2406  AMB AMB X 527     -74.039  39.673 -18.021  1.00  0.00
ATOM   2407  AMC AMC X 528      37.980  76.663 -30.170  1.00  0.00
ATOM   2408  AMD AMD X 529      38.749  -9.340 -24.041  1.00  0.00
ATOM   2409  AME AME X 530      10.832  80.364 -40.593  1.00  0.00
ATOM   2410  AMF AMF X 531     -19.614 -58.930 -12.002  1.00  0.00
ATOM   2411  AMG AMG X 532      83.218  82.084 -42.611  1.00  0.00
ATOM   2412  AMH AMH X 533      67.826 -16.260  21.124  1.00  0.00
ATOM   2413  AMI AMI X 534      68.873  33.342 -70.622  1.00  0.00
ATOM   2414  AMJ AMJ X 535     -39.215  82.922   8.341  1.00  0.00
ATOM   2415  AMK AMK X 536     -54.092 -80.346  -9.318  1.00  0.00
ATOM   2416  AML AML X 537     -43.808   6.898  -5.547  1.00  0.00
ATOM   2417  AMM AMM X 538      47.113  43.045  83.879  1.00  0.00
ATOM   2418  AMN AMN X 539     -82.841  21.927  68.478  1.00  0.00
ATOM   2419  AMO AMO X 540      28.701  10.046 -32.010  1.00  0.00
ATOM   2420  AMP AMP X 541       1.859  59.241   2.372  1.00  0.00
ATOM   2421  AMQ AMQ X 542      76.455 -22.057 -53.316  1.00  0.00
ATOM   2422  AMR AMR X 543      87.891  62.909 -43.847  1.00  0.00
ATOM   2423  AMS AMS X 544      78.749  60.801  57.120  1.00  0.00
ATOM   2424  AMT AMT X 545     -81.889 -10.950  72.332  1.00  0.00
ATOM   2425  AMU AMU X 546     -50.227  17.900 -87.031  1.00  0.00
ATOM   2426  AMV AMV X 547     -50.328 -36.378 -79.668  1.00  0.00
ATOM   2427  AMW AMW X 548      86.613   9.380  41.914  1.00  0.00
ATOM   2428  AMX AMX X 549      86.742 -53.023  44.194  1.00  0.00
ATOM   2429  AMY AMY X 550      -3.136  -0.779  52.824  1.00  0.00
ATOM   2430  AMZ AMZ X 551     -39.086  82.077  83.579  1.00  0.00
ATOM   2431  ANA ANA X 552     -50.037 -70.192 -45.798  1.00  0.00
ATOM   2432  ANB ANB X 553       8.023 -15.084  62.321  1.00  0.00
ATOM   2433  ANC ANC X 554      62.721  13.248  64.871  1.00  0.00
ATOM   2434  AND AND X 555      83.084 -56.717  15.347  1.00  0.00
ATOM   2435  ANE ANE X 556      21.328 -70.792   7.395  1.00  0.00
ATOM   2436  ANF ANF X 557     -37.735  33.115 -59.668  1.00  0.00
ATOM   2437  ANG ANG X 558     -84.363 -65.040   5.044  1.00  0.00
ATOM   2438  ANH ANH X 559      16.240 -22.639 -34.849  1.00  0.00
ATOM   2439  ANI ANI X 560     -79.011  -3.569 -40.970  1.00  0.00
ATOM   2440  ANJ ANJ X 561     -48.871  70.671 -20.375  1.00  0.00
ATOM   2441  ANK ANK X 562      85.948 -59.041 -34.906  1.00  0.00
ATOM   2442  ANL ANL X 563      80.106 -72.107 -33.580  1.00  0.00
ATOM   2443  ANM ANM X 564     -64.648  12.557 -15.093  1.00  0.00
ATOM   2444  ANN ANN X 565      39.928  46.640 -55.654  1.00  0.00
ATOM   2445  ANO ANO X 566      87.511 -89.977 -53.854  1.00  0.00
ATOM   2446  ANP ANP X 567     -77.428  -7.404 -60.206  1.00  0.00
ATOM   2447  ANQ ANQ X 568       4.618 -14.477  27.183  1.00  0.00
ATOM   2448  ANR ANR X 569      85.378 -10.881  20.009  1.00  0.00
ATOM   2449  ANS ANS X 570     -34.775   1.879  31.921  1.00  0.00
ATOM   2450  ANT ANT X 571      56.015 -18.256  86.620  1.00  0.00
ATOM   2451  ANU ANU X 572     -16.562 -77.736 -79.929  1.00  0.00
ATOM   2452  ANV ANV X 573      34.015 -80.730 -13.585  1.00  0.00
ATOM   2453  ANW ANW X 574     -77.955 -10.183 -28.475  1.00  0.00
ATOM   2454  ANX ANX X 575     -81.250  -3.510  -2.977  1.00  0.00
ATOM   2455  ANY ANY X 576     -61.332 -34.903  10.635  1.00  0.00
ATOM   2456  ANZ ANZ X 577      14.426 -21.453  50.495  1.00  0.00
ATOM   2457  AOA AOA X 578      -3.454   1.236 -82.081  1.00  0.00
ATOM   2458  AOB AOB X 579      76.266 -74.445  66.156  1.00  0.00
ATOM   2459  AOC AOC X 580      76.540  37.308 -49.460  1.00  0.00
ATOM   2460  AOD AOD X 581      15.534  51.959  81.749  1.00  0.00
ATOM   2461  AOE AOE X 582     -30.127 -50.303 -80.183  1.00  0.00
ATOM   2462  AOF AOF X 583     -40.355  74.533  62.966  1.00  0.00
ATOM   2463  AOG AOG X 584     -23.993 -74.791 -46.221  1.00  0.00
ATOM   2464  AOH AOH X 585     -77.807  74.748  73.359  1.00  0.00
ATOM   2465  AOI AOI X 586     -23.056  44.887  78.712  1.00  0.00
ATOM   2466  AOJ AOJ X 587      11.667 -40.432  63.224  1.00  0.00
ATOM   2467  AOK AOK X 588      82.368  58.284  71.391  1.00  0.00
ATOM   2468  AOL AOL X 589     -20.895  65.560  25.576  1.00  0.00
ATOM   2469  AOM AOM X 590      54.841  19.449  84.079  1.00  0.00
ATOM   2470  AON AON X 591     -27.203 -34.726  14.360  1.00  0.00
ATOM   2471  AOO AOO X 592      80.895 -45.037 -30.688  1.00  0.00
ATOM   2472  AOP AOP X 593      68.296 -66.844 -70.290  1.00  0.00
ATOM   2473  AOQ AOQ X 594      -5.514  70.727 -82.072  1.00  0.00
ATOM   2474  AOR AOR X 595      46.718  -1.052  33.601  1.00  0.00
ATOM   2475  AOS AOS X 596     -59.496 -74.919 -33.692  1.00  0.00
ATOM   2476  AOT AOT X 597     -55.846  78.727 -50.795  1.00  0.00
ATOM   2477  AOU AOU X 598      88.812  69.940 -58.438  1.00  0.00
ATOM   2478  AOV AOV X 599     -74.883  19.688 -72.671  1.00  0.00
ATOM   2479  AOW AOW X 600      42.733 -78.133 -83.401  1.00  0.00
ATOM   2480  AOX AOX X 601      14.741 -21.295  16.924  1.00  0.00
ATOM   2481  AOY AOY X 602      -4.199 -35.640 -16.211  1.00  0.00
ATOM   2482  AOZ AOZ X 603      34.809 -26.913  52.935  1.00  0.00
ATOM   2483  APA APA X 604     -51.015  10.136  43.633  1.00  0.00
ATOM   2484  APB APB X 605      57.016 -11.798   7.685  1.00  0.00
ATOM   2485  APC APC X 606      82.952 -38.675  84.448  1.00  0.00
ATOM   2486  APD APD X 607     -52.255  85.111  71.848  1.00  0.00
ATOM   2487  APE APE X 608       7.994 -61.630  87.451  1.00  0.00
ATOM   2488  APF APF X 609      34.429  35.385 -86.416  1.00  0.00
ATOM   2489  APG APG X 610      39.092  15.383  15.709  1.00  0.00
ATOM   2490  APH APH X 611      81.426  -3.325 -29.853  1.00  0.00
ATOM   2491  API API X 612       7.835 -59.319  60.305  1.00  0.00
ATOM   2492  APJ APJ X 613      84.694 -68.873 -48.315  1.00  0.00
ATOM   2493  APK APK X 614      56.303 -41.021 -83.970  1.00  0.00
ATOM   2494  APL APL X 615     -64.179 -45.829  85.932  1.00  0.00
ATOM   2495  APM APM X 616     -14.254 -74.611  -4.617  1.00  0.00
ATOM   2496  APN APN X 617      -4.633  78.312  56.547  1.00  0.00
ATOM   2497  APO APO X 618      34.043  41.506 -74.337  1.00  0.00
ATOM   2498  APP APP X 619     -65.133  50.593 -80.115  1.00  0.00
ATOM   2499  APQ APQ X 620      32.465  38.685  50.709  1.00  0.00
ATOM   2500  APR APR X 621      53.140  23.048  28.421  1.00  0.00
ATOM   2501  APS APS X 622     -19.222  72.819  -0.524  1.00  0.00
ATOM   2502  APT APT X 623     -16.226  53.754  42.540  1.00  0.00
ATOM   2503  APU APU X 624     -65.080  85.801  49.283  1.00  0.00
ATOM   2504  APV APV X 625      36.094  74.761 -11.757  1.00  0.00
ATOM   2505  APW APW X 626      16.291  53.664 -40.153  1.00  0.00
ATOM   2506  APX APX X 627     -62.368 -87.147 -75.480  1.00  0.00
ATOM   2507  APY APY X 628     -53.251  45.358  15.525  1.00  0.00
ATOM   2508  APZ APZ X 629     -80.053  69.458 -62.433  1.00  0.00
ATOM   2509  AQA AQA X 630     -80.329 -82.507  34.166  1.00  0.00
ATOM   2510  AQB AQB X 631      11.899   9.654 -25.170  1.00  0.00
ATOM   2511  AQC AQC X 632       0.601  37.287  82.164  1.00  0.00
ATOM   2512  AQD AQD X 633     -73.501  43.850  84.746  1.00  0.00
ATOM   2513  AQE AQE X 634      18.643  60.136  -8.587  1.00  0.00
ATOM   2514  AQF AQF X 635      26.805  42.223   3.524  1.00  0.00
ATOM   2515  AQG AQG X 636      -4.052  56.430  29.006  1.00  0.00
ATOM   2516  AQH AQH X 637     -82.236 -27.385  -8.605  1.00  0.00
ATOM   2517  AQI AQI X 638      51.405 -55.514   3.929  1.00  0.00
ATOM   2518  AQJ AQJ X 639      69.787  44.356  21.290  1.00  0.00
ATOM   2519  AQK AQK X 640     -85.381 -17.197  24.425  1.00  0.00
ATOM   2520  AQL AQL X 641     -84.489  79.518  85.979  1.00  0.00
ATOM   2521  AQM AQM X 642      60.487 -10.370  74.691  1.00  0.00
ATOM   2522  AQN AQN X 643     -76.608  35.711  21.819  1.00  0.00
ATOM   2523  AQO AQO X 644      51.116  -4.354 -16.086  1.00  0.00
ATOM   2524  AQP AQP X 645     -34.435  40.812 -23.191  1.00  0.00
ATOM   2525  AQQ AQQ X 646      -6.261   7.426 -27.976  1.00  0.00
ATOM   2526  AQR AQR X 647      83.761  71.889 -23.245  1.00  0.00
ATOM   2527  AQS AQS X 648      17.010  39.813 -87.291  1.00  0.00
ATOM   2528  AQT AQT X 649     -73.941 -54.223 -73.680  1.00  0.00
ATOM   2529  AQU AQU X 650     -81.789  85.030 -62.323  1.00  0.00
ATOM   2530  AQV AQV X 651     -81.434 -32.159  62.290  1.00  0.00
ATOM   2531  AQW AQW X 652      37.215 -66.935 -86.414  1.00  0.00
ATOM   2532  AQX AQX X 653      17.243  36.272 -52.978  1.00  0.00
ATOM   2533  AQY AQY X 654      -1.510  44.849 -12.803  1.00  0.00
ATOM   2534  AQZ AQZ X 655      20.514  78.587 -16.913  1.00  0.00
ATOM   2535  ARA ARA X 656      14.175  73.029 -81.715  1.00  0.00
ATOM   2536  ARB ARB X 657       1.580 -53.616  27.094  1.00  0.00
ATOM   2537  ARC ARC X 658     -76.040 -26.590  85.724  1.00  0.00
ATOM   2538  ARD ARD X 659     -80.443  71.302 -19.951  1.00  0.00
ATOM   2539  ARE ARE X 660      83.588  58.977  11.694  1.00  0.00
ATOM   2540  ARF ARF X 661     -22.325 -87.050  -0.482  1.00  0.00
ATOM   2541  ARG ARG X 662      -3.719  65.347  83.486  1.00  0.00
ATOM   2542  ARH ARH X 663     -30.346 -63.955 -81.757  1.00  0.00
ATOM   2543  ARI ARI X 664      84.221  33.882  82.768  1.00  0.00
ATOM   2544  ARJ ARJ X 665     -10.721 -84.245  17.531  1.00  0.00
ATOM   2545  ARK ARK X 666      31.273  79.542 -60.211  1.00  0.00
ATOM   2546  ARL ARL X 667      10.864   0.204  38.970  1.00  0.00
ATOM   2547  ARM ARM X 668      89.566 -14.942  60.227  1.00  0.00
ATOM   2548  ARN ARN X 669     -80.132  75.070  25.790  1.00  0.00
ATOM   2549  ARO ARO X 670      27.937 -42.195  -9.039  1.00  0.00
ATOM   2550  ARP ARP X 671      84.698 -63.309  60.869  1.00  0.00
ATOM   2551  ARQ ARQ X 672     -32.189  31.894  -2.742  1.00  0.00
ATOM   2552  ARR ARR X 673      -3.606 -76.014 -23.630  1.00  0.00
ATOM   2553  ARS ARS X 674      56.251  49.414 -58.094  1.00  0.00
ATOM   2554  ART ART X 675     -68.945 -26.314 -19.857  1.00  0.00
ATOM   2555  ARU ARU X 676     -26.569 -63.618 -66.043  1.00  0.00
ATOM   2556  ARV ARV X 677      16.011  47.300  26.196  1.00  0.00
ATOM   2557  ARW ARW X 678     -12.089 -11.351  81.661  1.00  0.00
ATOM   2558  ARX ARX X 679     -39.266  21.517 -72.279  1.00  0.00
ATOM   2559  ARY ARY X 680      65.326  -7.725 -74.903  1.00  0.00
ATOM   2560  ARZ ARZ X 681      58.351   0.786 -30.039  1.00  0.00
ATOM   2561  ASA ASA X 682      19.880 -87.195  27.353  1.00  0.00
ATOM   2562  ASB ASB X 683     -32.364 -35.310  31.486  1.00  0.00
ATOM   2563  ASC ASC X 684       4.633 -43.902 -48.781  1.00  0.00
ATOM   2564  ASD ASD X 685      24.606 -19.898 -83.671  1.00  0.00
ATOM   2565  ASE ASE X 686      -5.219  69.997  31.781  1.00  0.00
ATOM   2566  ASF ASF X 687      86.324   2.557  55.952  1.00  0.00
ATOM   2567  ASG ASG X 688      89.673  73.031  77.998  1.00  0.00
ATOM   2568  ASH ASH X 689     -23.410  82.334 -58.487  1.00  0.00
ATOM   2569  ASI ASI X 690     -37.226  71.396  32.110  1.00  0.00
ATOM   2570  ASJ ASJ X 691     -47.702  25.834  23.051  1.00  0.00
ATOM   2571  ASK ASK X 692      25.343 -20.332  88.432  1.00  0.00
ATOM   2572  ASL ASL X 693     -56.868  62.222   6.030  1.00  0.00
ATOM   2573  ASM ASM X 694      87.883 -44.183  -9.318  1.00  0.00
ATOM   2574  ASN ASN X 695     -84.065 -74.429 -77.244  1.00  0.00
ATOM   2575  ASO ASO X 696     -69.885 -75.041  86.173  1.00  0.00
ATOM   2576  ASP ASP X 697     -13.767 -36.726  26.188  1.00  0.00
ATOM   2577  ASQ ASQ X 698      18.113  23.066 -64.186  1.00  0.00
ATOM   2578  ASR ASR X 699      53.368  40.102  26.256  1.00  0.00
ATOM   2579  ASS ASS X 700      67.898 -82.754 -80.499  1.00  0.00
ATOM   2580  AST AST X 701     -70.590 -22.244 -48.417  1.00  0.00
ATOM   2581  ASU ASU X 702      61.977   1.341 -81.907  1.00  0.00
ATOM   2582  ASV ASV X 703     -18.577  77.412  47.831  1.00  0.00
ATOM   2583  ASW ASW X 704     -55.499  -5.882 -60.139  1.00  0.00
ATOM   2584  ASX ASX X 705      -3.576  30.458 -22.812  1.00  0.00
ATOM   2585  ASY ASY X 706     -45.828 -41.954  18.720  1.00  0.00
ATOM   2586  ASZ ASZ X 707     -82.675 -24.993  15.866  1.00  0.00
ATOM   2587  ATA ATA X 708      81.554 -77.781  -9.427  1.00  0.00
ATOM   2588  ATB ATB X 709     -58.991  63.468  39.933  1.00  0.00
ATOM   2589  ATC ATC X 710     -79.597  18.176 -20.920  1.00  0.00
ATOM   2590  ATD ATD X 711     -16.675 -73.310  32.964  1.00  0.00
ATOM   2591  ATE ATE X 712      89.547  24.448  42.854  1.00  0.00
ATOM   2592  ATF ATF X 713      58.087  78.505  81.114  1.00  0.00
ATOM   2593  ATG ATG X 714     -82.533 -77.473 -49.931  1.00  0.00
ATOM   2594  ATH ATH X 715      33.938 -85.717  77.813  1.00  0.00
ATOM   2595  ATI ATI X 716      49.150  40.170 -85.936  1.00  0.00
ATOM   2596  ATJ ATJ X 717      76.677  34.534 -84.521  1.00  0.00
ATOM   2597  ATK ATK X 718     -84.233 -66.823  48.638  1.00  0.00
ATOM   2598  ATL ATL X 719     -13.733  -6.746  29.654  1.00  0.00
ATOM   2599  ATM ATM X 720     -78.305  41.738  42.537  1.00  0.00
ATOM   2600  ATN ATN X 721       5.691 -40.199  84.912  1.00  0.00
ATOM   2601  ATO ATO X 722      40.526 -27.835  -8.556  1.00  0.00
ATOM   2602  ATP ATP X 723     -83.245  39.674  75.310  1.00  0.00
ATOM   2603  ATQ ATQ X 724      25.055 -18.373  -3.844  1.00  0.00
ATOM   2604  ATR ATR X 725      78.254  -4.935 -50.689  1.00  0.00
ATOM   2605  ATS ATS X 726      36.887  24.388 -46.142  1.00  0.00
ATOM   2606  ATT ATT X 727     -20.785  16.609  88.033  1.00  0.00
ATOM   2607  ATU ATU X 728     -29.853 -24.918  -3.366  1.00  0.00
ATOM   2608  ATV ATV X 729      34.372   8.200  -5.852  1.00  0.00
ATOM   2609  ATW ATW X 730      -4.305 -36.544  -0.257  1.00  0.00
ATOM   2610  ATX ATX X 731      52.769 -24.454 -46.378  1.00  0.00
ATOM   2611  ATY ATY X 732      75.960  -8.781 -14.276  1.00  0.00
ATOM   2612  ATZ ATZ X 733      78.931  85.594 -53.324  1.00  0.00
ATOM   2613  AUA AUA X 734      35.879 -63.275  70.861  1.00  0.00
ATOM   2614  AUB AUB X 735     -10.244 -80.273  54.922  1.00  0.00
ATOM   2615  AUC AUC X 736      47.018  50.720  52.480  1.00  0.00
ATOM   2616  AUD AUD X 737      67.809   6.627  87.854  1.00  0.00
ATOM   2617  AUE AUE X 738     -74.849  18.157 -39.378  1.00  0.00
ATOM   2618  AUF AUF X 739     -81.933  22.933  22.545  1.00  0.00
ATOM   2619  AUG AUG X 740       4.587 -50.493  41.547  1.00  0.00
ATOM   2620  AUH AUH X 741      16.558 -53.152  -1.269  1.00  0.00
ATOM   2621  AUI AUI X 742     -65.664  74.724  26.730  1.00  0.00
ATOM   2622  AUJ AUJ X 743      65.837  82.133 -41.224  1.00  0.00
ATOM   2623  AUK AUK X 744      -2.084 -33.263  26.554  1.00  0.00
ATOM   2624  AUL AUL X 745      65.991  -3.215 -49.286  1.00  0.00
ATOM   2625  AUM AUM X 746      75.998  76.339  87.959  1.00  0.00
ATOM   2626  AUN AUN X 747      57.022 -88.597  79.311  1.00  0.00
ATOM   2627  AUO AUO X 748     -66.884 -75.909  16.573  1.00  0.00
ATOM   2628  AUP AUP X 749     -21.887 -12.809 -11.255  1.00  0.00
ATOM   2629  AUQ AUQ X 750      35.848  65.276  83.686  1.00  0.00
ATOM   2630  AUR AUR X 751     -16.062  11.929 -23.041  1.00  0.00
ATOM   2631  AUS AUS X 752      24.598 -42.444 -47.377  1.00  0.00
ATOM   2632  AUT AUT X 753     -27.622 -61.224  84.506  1.00  0.00
ATOM   2633  AUU AUU X 754      60.985 -85.073   3.424  1.00  0.00
ATOM   2634  AUV AUV X 755      -5.774  11.165  37.854  1.00  0.00
ATOM   2635  AUW AUW X 756     -46.931 -87.545 -64.632  1.00  0.00
ATOM   2636  AUX AUX X 757      11.737  70.868  46.602  1.00  0.00
ATOM   2637  AUY AUY X 758     -85.113 -49.030  41.783  1.00  0.00
ATOM   2638  AUZ AUZ X 759      61.584   0.934  -0.505  1.00  0.00
ATOM   2639  AVA AVA X 760      11.929  33.988  84.322  1.00  0.00
ATOM   2640  AVB AVB X 761     -45.305  58.090 -15.852  1.00  0.00
ATOM   2641  AVC AVC X 762      -9.341 -54.883 -32.654  1.00  0.00
ATOM   2642  AVD AVD X 763     -65.598 -24.030  18.199  1.00  0.00
ATOM   2643  AVE AVE X 764     -44.428 -62.828  72.808  1.00  0.00
ATOM   2644  AVF AVF X 765     -75.008 -76.738 -62.651  1.00  0.00
ATOM   2645  AVG AVG X 766       3.272 -27.562  68.375  1.00  0.00
ATOM   2646  AVH AVH X 767      78.964  75.890 -66.422  1.00  0.00
ATOM   2647  AVI AVI X 768     -51.823  71.759  51.139  1.00  0.00
ATOM   2648  AVJ AVJ X 769     -34.064  60.902 -87.182  1.00  0.00
ATOM   2649  AVK AVK X 770      53.278  -2.351  54.063  1.00  0.00
ATOM   2650  AVL AVL X 771      46.756 -40.554 -45.058  1.00  0.00
ATOM   2651  AVM AVM X 772      62.042  21.291  38.854  1.00  0.00
ATOM   2652  AVN AVN X 773      -5.572 -88.510  -3.335  1.00  0.00
ATOM   2653  AVO AVO X 774     -53.127  44.024 -54.323  1.00  0.00
ATOM   2654  AVP AVP X 775     -46.507 -83.964  61.361  1.00  0.00
ATOM   2655  AVQ AVQ X 776     -43.397 -17.274 -61.320  1.00  0.00
ATOM   2656  AVR AVR X 777      11.022 -31.791 -82.750  1.00  0.00
ATOM   2657  AVS AVS X 778      -2.876  28.099  87.059  1.00  0.00
ATOM   2658  AVT AVT X 779       6.429  57.067  42.054  1.00  0.00
ATOM   2659  AVU AVU X 780      86.802 -20.510  -3.432  1.00  0.00
ATOM   2660  AVV AVV X 781     -21.727  22.309  29.709  1.00  0.00
ATOM   2661  AVW AVW X 782     -84.378  53.319 -44.319  1.00  0.00
ATOM   2662  AVX AVX X 783     -67.532  27.615  32.241  1.00  0.00
ATOM   2663  AVY AVY X 784     -46.858 -50.020   2.847  1.00  0.00
ATOM   2664  AVZ AVZ X 785       8.994  59.735 -30.851  1.00  0.00
ATOM   2665  AWA AWA X 786      58.898  23.789  -1.331  1.00  0.00
ATOM   2666  AWB AWB X 787      50.808 -40.289  79.465  1.00  0.00
ATOM   2667  AWC AWC X 788     -70.585  54.624  15.926  1.00  0.00
ATOM   2668  AWD AWD X 789     -85.055 -20.454 -44.167  1.00  0.00
ATOM   2669  AWE AWE X 790     -33.370  81.164  44.197  1.00  0.00
ATOM   2670  AWF AWF X 791      83.428  39.015 -64.535  1.00  0.00
ATOM   2671  AWG AWG X 792     -26.931  38.587  60.963  1.00  0.00
ATOM   2672  AWH AWH X 793      65.324   1.928  75.253  1.00  0.00
ATOM   2673  AWI AWI X 794      36.534  34.548   9.542  1.00  0.00
ATOM   2674  AWJ AWJ X 795     -45.453 -64.556  54.725  1.00  0.00
ATOM   2675  AWK AWK X 796     -36.523  35.847  89.215  1.00  0.00
ATOM   2676  AWL AWL X 797     -77.735  54.800 -59.536  1.00  0.00
ATOM   2677  AWM AWM X 798      72.706  -3.557   6.671  1.00  0.00
ATOM   2678  AWN AWN X 799      78.044 -36.478 -15.102  1.00  0.00
ATOM   2679  AWO AWO X 800      53.847  -4.713  84.158  1.00  0.00
ATOM   2680  AWP AWP X 801     -24.274  -5.941  82.978  1.00  0.00
ATOM   2681  AWQ AWQ X 802      47.831 -79.797 -22.789  1.00  0.00
ATOM   2682  AWR AWR X 803     -22.893 -22.494  27.176  1.00  0.00
ATOM   2683  AWS AWS X 804     -29.765 -24.428  36.479  1.00  0.00
ATOM   2684  AWT AWT X 805       7.619 -68.486  73.941  1.00  0.00
ATOM   2685  AWU AWU X 806     -74.791 -65.766 -41.371  1.00  0.00
ATOM   2686  AWV AWV X 807     -58.260  22.415  -9.537  1.00  0.00
ATOM   2687  AWW AWW X 808      86.993 -31.553 -39.264  1.00  0.00
ATOM   2688  AWX AWX X 809     -57.628  58.847 -15.377  1.00  0.00
ATOM   2689  AWY AWY X 810     -38.043  10.956   8.254  1.00  0.00
ATOM   2690  AWZ AWZ X 811      10.002  48.295 -23.441  1.00  0.00
ATOM   2691  AXA AXA X 812     -18.398  41.264 -58.751  1.00  0.00
ATOM   2692  AXB AXB X 813      86.588 -42.508 -83.747  1.00  0.00
ATOM   2693  AXC AXC X 814     -83.481 -65.395  36.543  1.00  0.00
ATOM   2694  AXD AXD X 815      58.227  81.424 -14.261  1.00  0.00
ATOM   2695  AXE AXE X 816     -22.761 -87.338 -18.410  1.00  0.00
ATOM   2696  AXF AXF X 817      42.743  83.825 -52.561  1.00  0.00
ATOM   2697  AXG AXG X 818      -0.430 -27.809 -68.268  1.00  0.00
ATOM   2698  AXH AXH X 819     -85.251  66.412  86.365  1.00  0.00
ATOM   2699  AXI AXI X 820     -27.419  54.713  36.266  1.00  0.00
ATOM   2700  AXJ AXJ X 821     -56.321  49.825 -65.422  1.00  0.00
ATOM   2701  AXK AXK X 822     -28.739 -17.209  70.861  1.00  0.00
ATOM   2702  AXL AXL X 823      -1.655  30.869  18.915  1.00  0.00
ATOM   2703  AXM AXM X 824     -71.343 -87.945  23.237  1.00  0.00
ATOM   2704  AXN AXN X 825      38.818 -78.053 -69.738  1.00  0.00
ATOM   2705  AXO AXO X 826     -51.720  83.101 -39.007  1.00  0.00
ATOM   2706  AXP AXP X 827     -75.152  79.372 -73.088  1.00  0.00
ATOM   2707  AXQ AXQ X 828      84.096 -32.227  28.097  1.00  0.00
ATOM   2708  AXR AXR X 829     -59.082   9.447 -80.118  1.00  0.00
ATOM   2709  AXS AXS X 830     -71.755  -5.287  28.011  1.00  0.00
ATOM   2710  AXT AXT X 831      81.983  76.604  15.676  1.00  0.00
ATOM   2711  AXU AXU X 832      78.987  59.332  26.487  1.00  0.00
ATOM   2712  AXV AXV X 833     -47.287 -80.192 -84.354  1.00  0.00
ATOM   2713  AXW AXW X 834     -69.901 -34.793  45.828  1.00  0.00
ATOM   2714  AXX AXX X 835      42.208  76.192 -71.816  1.00  0.00
ATOM   2715  AXY AXY X 836     -45.716 -84.788  36.800  1.00  0.00
ATOM   2716  AXZ AXZ X 837      23.668 -88.303 -58.727  1.00  0.00
ATOM   2717  AYA AYA X 838     -52.249  25.356  -0.509  1.00  0.00
ATOM   2718  AYB AYB X 839     -29.319  82.068  74.111  1.00  0.00
ATOM   2719  AYC AYC X 840     -26.466 -89.920 -61.405  1.00  0.00
ATOM   2720  AYD AYD X 841     -83.576 -82.899  56.609  1.00  0.00
ATOM   2721  AYE AYE X 842      32.368  83.304  -1.370  1.00  0.00
ATOM   2722  AYF AYF X 843     -82.766  23.185  54.481  1.00  0.00
ATOM   2723  AYG AYG X 844      10.400  -6.151 -36.334  1.00  0.00
ATOM   2724  AYH AYH X 845      38.624  14.245  30.214  1.00  0.00
ATOM   2725  AYI AYI X 846      -5.086  73.168 -60.918  1.00  0.00
ATOM   2726  AYJ AYJ X 847      52.494  56.884  69.717  1.00  0.00
ATOM   2727  AYK AYK X 848     -16.925 -81.954 -65.547  1.00  0.00
ATOM   2728  AYL AYL X 849      -3.481 -80.633  76.077  1.00  0.00
ATOM   2729  AYM AYM X 850     -50.526 -27.172 -10.039  1.00  0.00
ATOM   2730  AYN AYN X 851     -40.991  21.989  60.979  1.00  0.00
ATOM   2731  AYO AYO X 852     -29.804  26.849  51.681  1.00  0.00
ATOM   2732  AYP AYP X 853      74.357 -57.842 -84.648  1.00  0.00
ATOM   2733  AYQ AYQ X 854      13.036  83.508  65.075  1.00  0.00
ATOM   2734  AYR AYR X 855     -20.730  52.081  -4.758  1.00  0.00
ATOM   2735  AYS AYS X 856      12.404  22.575 -27.254  1.00  0.00
ATOM   2736  AYT AYT X 857     -48.711 -42.070 -55.263  1.00  0.00
ATOM   2737  AYU AYU X 858      88.793 -54.192  -1.238  1.00  0.00
ATOM   2738  AYV AYV X 859     -23.069   5.014 -83.234  1.00  0.00
ATOM   2739  AYW AYW X 860       3.975 -22.895  78.995  1.00  0.00
ATOM   2740  AYX AYX X 861     -14.596  62.730  80.537  1.00  0.00
ATOM   2741  AYY AYY X 862     -49.568  14.235  32.956  1.00  0.00
ATOM   2742  AYZ AYZ X 863      77.685  66.443  -5.697  1.00  0.00
ATOM   2743  AZA AZA X 864     -81.871 -54.417 -54.743  1.00  0.00
ATOM   2744  AZB AZB X 865     -63.377 -55.448 -52.756  1.00  0.00
ATOM   2745  AZC AZC X 866     -60.795  73.673 -68.139  1.00  0.00
ATOM   2746  AZD AZD X 867     -11.983 -20.862  72.092  1.00  0.00
ATOM   2747  AZE AZE X 868      75.707 -20.895   3.830  1.00  0.00
ATOM   2748  AZF AZF X 869     -52.758 -84.661 -34.990  1.00  0.00
ATOM   2749  AZG AZG X 870       4.395  78.421  -7.808  1.00  0.00
ATOM   2750  AZH AZH X 871      86.024  -9.798  45.380  1.00  0.00
ATOM   2751  AZI AZI X 872     -79.211 -42.139  89.596  1.00  0.00
ATOM   2752  AZJ AZJ X 873     -30.964 -11.609  33.063  1.00  0.00
ATOM   2753  AZK AZK X 874      33.090 -65.159  83.123  1.00  0.00
ATOM   2754  AZL AZL X 875      66.457  54.233 -84.299  1.00  0.00
ATOM   2755  AZM AZM X 876     -82.380 -11.898  88.694  1.00  0.00
ATOM   2756  AZN AZN X 877      35.356 -14.167  44.233  1.00  0.00
ATOM   2757  AZO AZO X 878     -15.007 -66.717 -69.449  1.00  0.00
ATOM   2758  AZP AZP X 879     -85.353 -52.766  83.336  1.00  0.00
ATOM   2759  AZQ AZQ X 880      15.491 -49.247  14.123  1.00  0.00
ATOM   2760  AZR AZR X 881     -40.760  81.304 -51.112  1.00  0.00
ATOM   2761  AZS AZS X 882     -68.912  18.593 -84.338  1.00  0.00
ATOM   2762  AZT AZT X 883     -83.754 -14.500   6.525  1.00  0.00
ATOM   2763  AZU AZU X 884     -44.549 -23.933 -21.932  1.00  0.00
ATOM   2764  AZV AZV X 885      72.028 -89.223  -7.202  1.00  0.00
ATOM   2765  AZW AZW X 886      20.743  85.480 -77.474  1.00  0.00
ATOM   2766  AZX AZX X 887     -35.282  35.662 -87.430  1.00  0.00
ATOM   2767  AZY AZY X 888     -82.086 -27.323 -31.337  1.00  0.00
ATOM   2768  AZZ AZZ X 889     -81.510  63.183 -50.934  1.00  0.00
ATOM   2769  BAA BAA X 890      68.353  -7.529  33.966  1.00  0.00
ATOM   2770  BAB BAB X 891       3.341  64.849 -49.847  1.00  0.00
ATOM   2771  BAC BAC X 892     -42.999  31.549  11.485  1.00  0.00
ATOM   2772  BAD BAD X 893      19.989  20.649  15.117  1.00  0.00
ATOM   2773  BAE BAE X 894     -69.395  84.206  64.301  1.00  0.00
ATOM   2774  BAF BAF X 895     -35.005 -68.893 -50.461  1.00  0.00
ATOM   2775  BAG BAG X 896      23.677 -15.414 -19.378  1.00  0.00
ATOM   2776  BAH BAH X 897      -7.300  14.981 -16.202  1.00  0.00
ATOM   2777  BAI BAI X 898      85.951 -78.594  81.647  1.00  0.00
ATOM   2778  BAJ BAJ X 899     -77.955 -29.184 -87.301  1.00  0.00
ATOM   2779  BAK BAK X 900     -74.822  86.076  22.577  1.00  0.00
ATOM   2780  BAL BAL X 901      50.723  11.464   5.297  1.00  0.00
ATOM   2781  BAM BAM X 902      72.987  63.759 -60.584  1.00  0.00
ATOM   2782  BAN BAN X 903       0.287 -19.817  51.483  1.00  0.00
ATOM   2783  BAO BAO X 904      29.275  76.050 -74.212  1.00  0.00
ATOM   2784  BAP BAP X 905      72.300  81.919  28.045  1.00  0.00
ATOM   2785  BAQ BAQ X 906      28.035 -58.305   8.532  1.00  0.00
ATOM   2786  BAR BAR X 907      53.751  74.203 -30.820  1.00  0.00
ATOM   2787  BAS BAS X 908      86.522  76.727 -12.120  1.00  0.00
ATOM   2788  BAT BAT X 909     -14.828  48.815  24.642  1.00  0.00
ATOM   2789  BAU BAU X 910      19.340 -33.860 -28.616  1.00  0.00
ATOM   2790  BAV BAV X 911      52.498 -88.991 -39.420  1.00  0.00
ATOM   2791  BAW BAW X 912      28.934  68.148  18.675  1.00  0.00
ATOM   2792  BAX BAX X 913     -26.374 -85.968 -37.185  1.00  0.00
ATOM   2793  BAY BAY X 914      84.324 -51.468  74.256  1.00  0.00
ATOM   2794  BAZ BAZ X 915     -67.942  23.144 -29.069  1.00  0.00
ATOM   2795  BBA BBA X 916      69.595  61.374 -25.045  1.00  0.00
ATOM   2796  BBB BBB X 917     -11.037 -35.310 -85.924  1.00  0.00
ATOM   2797  BBC BBC X 918      63.723 -12.070 -61.680  1.00  0.00
ATOM   2798  BBD BBD X 919      21.398   3.545 -67.405  1.00  0.00
ATOM   2799  BBE BBE X 920      -3.355 -87.867 -57.601  1.00  0.00
ATOM   2800  BBF BBF X 921     -12.041 -87.295 -26.320  1.00  0.00
ATOM   2801  BBG BBG X 922     -66.707  51.250  -2.659  1.00  0.00
ATOM   2802  BBH BBH X 923      30.202 -83.508 -78.063  1.00  0.00
ATOM   2803  BBI BBI X 924      12.052 -33.213  -4.328  1.00  0.00
ATOM   2804  BBJ BBJ X 925     -55.608 -24.185 -53.154  1.00  0.00
ATOM   2805  BBK BBK X 926       8.518 -69.814  18.910  1.00  0.00
ATOM   2806  BBL BBL X 927     -53.245  -6.493 -80.421  1.00  0.00
ATOM   2807  BBM BBM X 928      51.777  83.904  42.277  1.00  0.00
ATOM   2808  BBN BBN X 929      69.895  84.858   8.363  1.00  0.00
ATOM   2809  BBO BBO X 930      67.416 -34.778 -46.506  1.00  0.00
ATOM   2810  BBP BBP X 931     -54.898 -74.458  86.970  1.00  0.00
ATOM   2811  BBQ BBQ X 932     -84.098  46.855 -13.685  1.00  0.00
ATOM   2812  BBR BBR X 933      35.883  57.909 -68.837  1.00  0.00
ATOM   2813  BBS BBS X 934      30.559  52.758  18.568  1.00  0.00
ATOM   2814  BBT BBT X 935      74.665  19.581  60.278  1.00  0.00
ATOM   2815  BBU BBU X 936      48.707 -52.401 -83.480  1.00  0.00
ATOM   2816  BBV BBV X 937      27.648 -40.839 -82.433  1.00  0.00
ATOM   2817  BBW BBW X 938     -46.168 -86.509   2.234  1.00  0.00
ATOM   2818  BBX BBX X 939      -5.383 -68.021  -8.516  1.00  0.00
ATOM   2819  BBY BBY X 940      78.326  79.868  64.782  1.00  0.00
ATOM   2820  BBZ BBZ X 941      77.434   5.042 -46.718  1.00  0.00
ATOM   2821  BCA BCA X 942     -19.315   1.254 -19.548  1.00  0.00
ATOM   2822  BCB BCB X 943      31.698  62.698 -14.889  1.00  0.00
ATOM   2823  BCC BCC X 944      39.853 -47.017 -68.603  1.00  0.00
ATOM   2824  BCD BCD X 945      90.424  12.911 -40.951  1.00  0.00
ATOM   2825  BCE BCE X 946     -36.512 -25.645  23.298  1.00  0.00
ATOM   2826  BCF BCF X 947      15.531  39.528  46.863  1.00  0.00
ATOM   2827  BCG BCG X 948     -51.486  73.855  12.084  1.00  0.00
ATOM   2828  BCH BCH X 949     -29.824 -21.234  86.256  1.00  0.00
ATOM   2829  BCI BCI X 950      33.127  38.344 -44.267  1.00  0.00
ATOM   2830  BCJ BCJ X 951      89.165  49.968  36.051  1.00  0.00
ATOM   2831  BCK BCK X 952      16.385 -52.152 -82.860  1.00  0.00
ATOM   2832  BCL BCL X 953     -58.850 -59.256  85.596  1.00  0.00
ATOM   2833  BCM BCM X 954      65.287  17.850 -71.837  1.00  0.00
ATOM   2834  BCN BCN X 955     -10.594 -39.021  72.418  1.00  0.00
ATOM   2835  BCO BCO X 956     -50.701  54.487  60.586  1.00  0.00
ATOM   2836  BCP BCP X 957     -44.808 -20.018   2.193  1.00  0.00
ATOM   2837  BCQ BCQ X 958      19.554  28.596 -77.021  1.00  0.00
ATOM   2838  BCR BCR X 959      31.443 -82.091   9.412  1.00  0.00
ATOM   2839  BCS BCS X 960      -3.531 -10.921  38.112  1.00  0.00
ATOM   2840  BCT BCT X 961      -1.535 -81.319  41.033  1.00  0.00
ATOM   2841  BCU BCU X 962      46.454   2.973  21.747  1.00  0.00
ATOM   2842  BCV BCV X 963      67.157  32.737  14.219  1.00  0.00
ATOM   2843  BCW BCW X 964      51.280  42.851 -22.745  1.00  0.00
ATOM   2844  BCX BCX X 965      -1.994   0.369 -58.921  1.00  0.00
ATOM   2845  BCY BCY X 966      -2.973  48.095  15.141  1.00  0.00
ATOM   2846  BCZ BCZ X 967      88.704  63.868  -6.488  1.00  0.00
ATOM   2847  BDA BDA X 968      24.869 -21.538 -68.217  1.00  0.00
ATOM   2848  BDB BDB X 969     -32.994  22.160  39.273  1.00  0.00
ATOM   2849  BDC BDC X 970     -29.324 -87.179  26.119  1.00  0.00
ATOM   2850  BDD BDD X 971      74.818 -53.921   9.153  1.00  0.00
ATOM   2851  BDE BDE X 972     -66.687  -9.037 -85.957  1.00  0.00
ATOM   2852  BDF BDF X 973      89.644  67.264  67.459  1.00  0.00
ATOM   2853  BDG BDG X 974     -45.725 -70.455  43.382  1.00  0.00
ATOM   2854  BDH BDH X 975      50.431 -40.232  10.853  1.00  0.00
ATOM   2855  BDI BDI X 976      50.290  81.437 -40.913  1.00  0.00
ATOM   2856  BDJ BDJ X 977     -82.765 -84.998  72.972  1.00  0.00
ATOM   2857  BDK BDK X 978       8.285   8.833 -57.199  1.00  0.00
ATOM   2858  BDL BDL X 979      33.120  19.101  42.691  1.00  0.00
ATOM   2859  BDM BDM X 980      69.096  24.428  86.239  1.00  0.00
ATOM   2860  BDN BDN X 981     -82.191  47.469 -81.021  1.00  0.00
ATOM   2861  BDO BDO X 982     -12.193 -44.600  63.276  1.00  0.00
ATOM   2862  BDP BDP X 983     -52.632  13.090  61.420  1.00  0.00
ATOM   2863  BDQ BDQ X 984     -25.798 -70.910 -57.923  1.00  0.00
ATOM   2864  BDR BDR X 985      84.578 -65.199   3.748  1.00  0.00
ATOM   2865  BDS BDS X 986     -37.402  12.855  24.877  1.00  0.00
ATOM   2866  BDT BDT X 987      72.353 -34.427 -74.130  1.00  0.00
ATOM   2867  BDU BDU X 988     -77.342   3.680 -30.808  1.00  0.00
ATOM   2868  BDV BDV X 989     -61.141 -30.226 -85.108  1.00  0.00
ATOM   2869  BDW BDW X 990     -42.970  86.251  37.263  1.00  0.00
ATOM   2870  BDX BDX X 991     -85.439 -37.002 -22.597  1.00  0.00
ATOM   2871  BDY BDY X 992      82.431 -85.823 -39.638  1.00  0.00
ATOM   2872  BDZ BDZ X 993      16.081 -63.554  -2.150  1.00  0.00
ATOM   2873  BEA BEA X 994      70.292 -87.698  79.197  1.00  0.00
ATOM   2874  BEB BEB X 995     -14.809 -79.265 -53.887  1.00  0.00
ATOM   2875  BEC BEC X 996      42.966 -81.137  80.852  1.00  0.00
ATOM   2876  BED BED X 997     -60.229  42.250 -30.466  1.00  0.00
ATOM   2877  BEE BEE X 998      69.442 -77.803  89.386  1.00  0.00
ATOM   2878  BEF BEF X 999      42.913 -51.797  40.982  1.00  0.00
ATOM   2879  BEG BEG X1000      61.901  72.018  65.665  1.00  0.00
ATOM   2880  BEH BEH X1001     -33.603  -7.784  87.833  1.00  0.00
ATOM   2881  BEI BEI X1002      40.869  56.424  -9.138  1.00  0.00
ATOM   2882  BEJ BEJ X1003     -54.251 -77.000  22.555  1.00  0.00
ATOM   2883  BEK BEK X1004     -70.437  63.833  84.210  1.00  0.00
ATOM   2884  BEL BEL X1005     -67.086  77.842 -82.960  1.00  0.00
ATOM   2885  BEM BEM X1006     -56.630   8.266  83.320  1.00  0.00
ATOM   2886  BEN BEN X1007      12.070  64.828  31.430  1.00  0.00
ATOM   2887  BEO BEO X1008      84.604 -88.585 -86.800  1.00  0.00
ATOM   2888  BEP BEP X1009     -82.264  35.333  -5.992  1.00  0.00
ATOM   2889  BEQ BEQ X1010      48.874  37.858 -51.403  1.00  0.00
ATOM   2890  BER BER X1011     -16.201 -69.995 -26.660  1.00  0.00
ATOM   2891  BES BES X1012      -3.142  -9.255  60.492  1.00  0.00
ATOM   2892  BET BET X1013     -84.973 -12.375 -80.193  1.00  0.00
ATOM   2893  BEU BEU X1014      58.479  34.735 -57.688  1.00  0.00
ATOM   2894  BEV BEV X1015      43.281 -44.866  -3.722  1.00  0.00
ATOM   2895  BEW BEW X1016     -25.738   9.035 -59.721  1.00  0.00
ATOM   2896  BEX BEX X1017     -30.203 -53.141 -30.729  1.00  0.00
ATOM   2897  BEY BEY X1018     -58.968 -87.591  79.018  1.00  0.00
ATOM   2898  BEZ BEZ X1019      63.699 -12.695  -5.742  1.00  0.00
ATOM   2899  BFA BFA X1020      89.665 -29.679  66.711  1.00  0.00
ATOM   2900  BFB BFB X1021     -84.159 -46.627  -9.341  1.00  0.00
ATOM   2901  BFC BFC X1022     -81.717 -31.033  42.504  1.00  0.00
ATOM   2902  BFD BFD X1023     -80.647   8.229 -45.977  1.00  0.00
ATOM   2903  BFE BFE X1024      39.448  78.099  87.581  1.00  0.00
ATOM   2904  BFF BFF X1025      89.022 -84.109  56.551  1.00  0.00
ATOM   2905  BFG BFG X1026     -59.421  19.095  87.110  1.00  0.00
ATOM   2906  BFH BFH X1027      49.530  84.745 -21.060  1.00  0.00
ATOM   2907  BFI BFI X1028      57.938  16.887 -81.926  1.00  0.00
ATOM   2908  BFJ BFJ X1029      16.635 -50.025 -53.021  1.00  0.00
ATOM   2909  BFK BFK X1030     -49.261  59.100  26.633  1.00  0.00
ATOM   2910  BFL BFL X1031      54.440 -90.680  -4.968  1.00  0.00
ATOM   2911  BFM BFM X1032     -47.971  19.209  11.183  1.00  0.00
ATOM   2912  BFN BFN X1033      17.382 -90.609 -85.341  1.00  0.00
ATOM   2913  BFO BFO Y1034      39.512 -79.008 -77.267  1.00  0.00
ATOM   2914  BFP BFP Y1035      60.370 -27.384  21.913  1.00  0.00
ATOM   2915  BFQ BFQ Y1036      43.384  33.973  35.393  1.00  0.00
ATOM   2916  BFR BFR Y1037     -29.199 -72.437  31.325  1.00  0.00
ATOM   2917  BFS BFS Y1038      55.333 -67.585 -23.106  1.00  0.00
ATOM   2918  BFT BFT Y1039     -35.269   5.937 -12.835  1.00  0.00
ATOM   2919  BFU BFU Y1040      34.537  13.799 -47.194  1.00  0.00
ATOM   2920  BFV BFV Y1041     -28.442 -52.190 -59.795  1.00  0.00
ATOM   2921  BFW BFW Y1042     -59.002  55.662 -75.162  1.00  0.00
ATOM   2922  BFX BFX Y1043      -5.797  32.113  34.878  1.00  0.00
ATOM   2923  BFY BFY Y1044     -38.699  11.178  65.603  1.00  0.00
ATOM   2924  BFZ BFZ Y1045      24.737 -71.686  44.862  1.00  0.00
ATOM   2925  BGA BGA Y1046     -49.797  45.900 -34.839  1.00  0.00
ATOM   2926  BGB BGB Y1047      57.678  44.148 -29.461  1.00  0.00
ATOM   2927  BGC BGC Y1048      27.607  68.240 -18.525  1.00  0.00
ATOM   2928  BGD BGD Y1049      85.775 -18.778 -21.375  1.00  0.00
ATOM   2929  BGE BGE Y1050      13.281  37.792 -35.648  1.00  0.00
ATOM   2930  BGF BGF Y1051     -28.652   1.351 -29.158  1.00  0.00
ATOM   2931  BGG BGG Y1052     -19.068  51.495  76.683  1.00  0.00
ATOM   2932  BGH BGH Y1053      26.428  63.211  35.833  1.00  0.00
ATOM   2933  BGI BGI Y1054     -63.375 -62.776  72.725  1.00  0.00
ATOM   2934  BGJ BGJ Y1055       5.096 -85.510 -23.390  1.00  0.00
ATOM   2935  BGK BGK Y1056     -43.646 -56.297  52.064  1.00  0.00
ATOM   2936  BGL BGL Y1057     -36.518  -6.944  28.566  1.00  0.00
ATOM   2937  BGM BGM Y1058       1.429 -41.388 -12.985  1.00  0.00
ATOM   2938  BGN BGN Y1059     -48.366 -36.450  61.287  1.00  0.00
ATOM   2939  BGO BGO Y1060     -61.446  14.911  15.439  1.00  0.00
ATOM   2940  BGP BGP Y1061     -23.258  44.207   5.531  1.00  0.00
ATOM   2941  BGQ BGQ Y1062     -58.207 -24.825 -32.939  1.00  0.00
ATOM   2942  BGR BGR Y1063      41.879 -58.812  66.505  1.00  0.00
ATOM   2943  BGS BGS Y1064      38.236  67.203 -70.967  1.00  0.00
ATOM   2944  BGT BGT Y1065       5.985  10.540 -60.576  1.00  0.00
ATOM   2945  BGU BGU Y1066      23.026   0.017  73.267  1.00  0.00
ATOM   2946  BGV BGV Y1067      38.836  30.845 -29.839  1.00  0.00
ATOM   2947  BGW BGW Y1068     -33.767 -42.999 -79.157  1.00  0.00
ATOM   2948  BGX BGX Y1069      20.936 -35.337  21.079  1.00  0.00
ATOM   2949  BGY BGY Y1070      -1.311  64.266 -10.236  1.00  0.00
ATOM   2950  BGZ BGZ Y1071      69.004  50.401  63.273  1.00  0.00
ATOM   2951  BHA BHA Y1072     -65.614 -80.817  65.640  1.00  0.00
ATOM   2952  BHB BHB Y1073      46.964 -42.040  81.149  1.00  0.00
ATOM   2953  BHC BHC Y1074      23.076  79.608  62.297  1.00  0.00
ATOM   2954  BHD BHD Y1075      14.111   2.182  28.620  1.00  0.00
ATOM   2955  BHE BHE Y1076      33.980 -19.021  72.026  1.00  0.00
ATOM   2956  BHF BHF Y1077     -75.689 -32.176 -35.773  1.00  0.00
ATOM   2957  BHG BHG Y1078     -73.061 -54.815  41.640  1.00  0.00
ATOM   2958  BHH BHH Y1079      42.656  61.439  82.395  1.00  0.00
ATOM   2959  BHI BHI Y1080      -8.827 -43.324 -79.490  1.00  0.00
ATOM   2960  BHJ BHJ Y1081      57.348 -80.526  65.274  1.00  0.00
ATOM   2961  BHK BHK Y1082     -16.883  75.160 -67.390  1.00  0.00
ATOM   2962  BHL BHL Y1083      12.808 -52.708 -57.904  1.00  0.00
ATOM   2963  BHM BHM Y1084      30.934   4.061 -85.382  1.00  0.00
ATOM   2964  BHN BHN Y1085     -69.061  41.765  36.601  1.00  0.00
ATOM   2965  BHO BHO Y1086     -66.820  16.094  52.146  1.00  0.00
ATOM   2966  BHP BHP Y1087     -37.087  74.568  21.234  1.00  0.00
ATOM   2967  BHQ BHQ Y1088     -48.881 -30.225  80.770  1.00  0.00
ATOM   2968  BHR BHR Y1089      49.612  36.055 -84.201  1.00  0.00
ATOM   2969  BHS BHS Y1090     -55.238 -59.158   7.097  1.00  0.00
ATOM   2970  BHT BHT Y1091      44.203 -22.414 -57.768  1.00  0.00
ATOM   2971  BHU BHU Y1092     -73.479 -29.949  20.928  1.00  0.00
ATOM   2972  BHV BHV Y1093      15.629 -66.196 -69.969  1.00  0.00
ATOM   2973  BHW BHW Y1094      -5.558 -19.324  47.233  1.00  0.00
ATOM   2974  BHX BHX Y1095      55.817  35.243  -7.206  1.00  0.00
ATOM   2975  BHY BHY Y1096      67.059  66.162 -70.182  1.00  0.00
ATOM   2976  BHZ BHZ Y1097     -81.472 -77.156 -23.435  1.00  0.00
ATOM   2977  BIA BIA Y1098       8.887  56.086 -25.797  1.00  0.00
ATOM   2978  BIB BIB Y1099       9.986  33.642  -5.449  1.00  0.00
ATOM   2979  BIC BIC Y1100     -29.573 -13.666  67.241  1.00  0.00
ATOM   2980  BID BID Y1101      81.798  71.306 -82.049  1.00  0.00
ATOM   2981  BIE BIE Y1102      80.373 -73.734  70.178  1.00  0.00
ATOM   2982  BIF BIF Y1103     -18.201 -39.093  58.015  1.00  0.00
ATOM   2983  BIG BIG Y1104      56.445 -71.763 -67.257  1.00  0.00
ATOM   2984  BIH BIH Y1105      46.623   6.983  52.706  1.00  0.00
ATOM   2985  BII BII Y1106     -33.850 -76.826 -25.681  1.00  0.00
ATOM   2986  BIJ BIJ Y1107      66.756  11.393  39.343  1.00  0.00
ATOM   2987  BIK BIK Y1108      69.486   7.657  -9.855  1.00  0.00
ATOM   2988  BIL BIL Y1109     -70.942  78.047  79.004  1.00  0.00
ATOM   2989  BIM BIM Y1110      75.903 -54.951  62.632  1.00  0.00
ATOM   2990  BIN BIN Y1111     -56.867  11.002  -7.655  1.00  0.00
ATOM   2991  BIO BIO Y1112       7.880  63.318 -61.864  1.00  0.00
ATOM   2992  BIP BIP Y1113     -78.214  65.085  54.521  1.00  0.00
ATOM   2993  BIQ BIQ Y1114      33.302  58.581  14.901  1.00  0.00
ATOM   2994  BIR BIR Y1115       1.907 -10.626  -7.039  1.00  0.00
ATOM   2995  BIS BIS Y1116      23.317  15.285  54.920  1.00  0.00
ATOM   2996  BIT BIT Y1117      52.816 -41.151  43.757  1.00  0.00
ATOM   2997  BIU BIU Y1118     -37.214 -48.447  13.640  1.00  0.00
ATOM   2998  BIV BIV Y1119     -10.192 -26.766 -60.806  1.00  0.00
ATOM   2999  BIW BIW Y1120      41.702 -28.866  60.650  1.00  0.00
ATOM   3000  BIX BIX Y1121     -76.851 -15.694 -12.521  1.00  0.00
ATOM   3001  BIY BIY Y1122      40.426 -36.103 -63.080  1.00  0.00
ATOM   3002  BIZ BIZ Y1123     -64.181 -21.706  42.361  1.00  0.00
ATOM   3003  BJA BJA Y1124      63.266 -54.735  18.399  1.00  0.00
ATOM   3004  BJB BJB Y1125     -53.954  58.813  71.511  1.00  0.00
ATOM   3005  BJC BJC Y1126      14.194 -30.691  74.631  1.00  0.00
ATOM   3006  BJD BJD Y1127      29.546 -12.335 -64.843  1.00  0.00
ATOM   3007  BJE BJE Y1128      41.548  -9.425 -82.835  1.00  0.00
ATOM   3008  BJF BJF Y1129     -66.501   3.446 -38.236  1.00  0.00
ATOM   3009  BJG BJG Y1130      59.945 -85.956  80.891  1.00  0.00
ATOM   3010  BJH BJH Y1131       5.332 -53.516  63.460  1.00  0.00
ATOM   3011  BJI BJI Y1132      22.571 -10.256 -17.557  1.00  0.00
ATOM   3012  BJJ BJJ Y1133      82.122  47.535  38.530  1.00  0.00
ATOM   3013  BJK BJK Y1134     -81.652  76.861 -75.679  1.00  0.00
ATOM   3014  BJL BJL Y1135      80.226  20.475 -60.713  1.00  0.00
ATOM   3015  BJM BJM Y1136     -68.908 -58.469 -59.456  1.00  0.00
ATOM   3016  BJN BJN Y1137      85.842  16.218  18.110  1.00  0.00
ATOM   3017  BJO BJO Y1138      -5.439  68.171  23.065  1.00  0.00
ATOM   3018  BJP BJP Y1139      24.052 -62.918 -35.605  1.00  0.00
ATOM   3019  BJQ BJQ Y1140      50.850  78.560  -6.681  1.00  0.00
ATOM   3020  BJR BJR Y1141      70.054 -48.869 -59.041  1.00  0.00
ATOM   3021  BJS BJS Y1142      -3.402 -86.644   6.404  1.00  0.00
ATOM   3022  BJT BJT Y1143      68.511  79.598  28.845  1.00  0.00
ATOM   3023  BJU BJU Y1144      75.286  -3.276 -50.491  1.00  0.00
ATOM   3024  BJV BJV Y1145      23.764 -20.643  57.040  1.00  0.00
ATOM   3025  BJW BJW Y1146      40.772 -32.143 -12.518  1.00  0.00
ATOM   3026  BJX BJX Y1147      81.637  56.116  15.417  1.00  0.00
ATOM   3027  BJY BJY Y1148      -8.660   1.950 -44.988  1.00  0.00
ATOM   3028  BJZ BJZ Y1149     -21.410  23.200 -70.576  1.00  0.00
ATOM   3029  BKA BKA Y1150      10.921 -84.642 -55.141  1.00  0.00
ATOM   3030  BKB BKB Y1151      27.755  45.373 -57.829  1.00  0.00
ATOM   3031  BKC BKC Y1152     -30.320 -64.685  57.636  1.00  0.00
ATOM   3032  BKD BKD Y1153      22.260 -64.850  69.934  1.00  0.00
ATOM   3033  BKE BKE Y1154      55.961  46.023 -53.318  1.00  0.00
ATOM   3034  BKF BKF Y1155      70.027  64.089   6.964  1.00  0.00
ATOM   3035  BKG BKG Y1156      75.519  69.732 -31.351  1.00  0.00
ATOM   3036  BKH BKH Y1157     -32.555 -13.509 -45.882  1.00  0.00
ATOM   3037  BKI BKI Y1158      86.449  -6.702 -48.192  1.00  0.00
ATOM   3038  BKJ BKJ Y1159     -78.277  29.555 -49.319  1.00  0.00
ATOM   3039  BKK BKK Y1160     -62.503  -3.718 -68.498  1.00  0.00
ATOM   3040  BKL BKL Y1161       7.378 -10.094 -78.363  1.00  0.00
ATOM   3041  BKM BKM Y1162     -76.682 -48.902 -17.606  1.00  0.00
ATOM   3042  BKN BKN Y1163      10.326  47.737  49.313  1.00  0.00
ATOM   3043  BKO BKO Y1164      50.800 -65.906  28.897  1.00  0.00
ATOM   3044  BKP BKP Y1165     -14.455 -46.994  86.243  1.00  0.00
ATOM   3045  BKQ BKQ Y1166      79.311 -76.509 -54.590  1.00  0.00
ATOM   3046  BKR BKR Y1167     -76.373  19.020 -30.316  1.00  0.00
ATOM   3047  BKS BKS Y1168     -15.108  49.358 -37.114  1.00  0.00
ATOM   3048  BKT BKT Y1169      35.632 -65.683 -58.871  1.00  0.00
ATOM   3049  BKU BKU Y1170      71.488 -47.847  32.578  1.00  0.00
ATOM   3050  BKV BKV Y1171     -73.773   2.095  87.546  1.00  0.00
ATOM   3051  BKW BKW Y1172     -28.229  80.180  80.019  1.00  0.00
ATOM   3052  BKX BKX Y1173      60.119   1.520 -48.829  1.00  0.00
ATOM   3053  BKY BKY Y1174       3.495 -73.103  18.204  1.00  0.00
ATOM   3054  BKZ BKZ Y1175      85.705  -8.250   6.712  1.00  0.00
ATOM   3055  BLA BLA Y1176     -77.590 -74.770  82.474  1.00  0.00
ATOM   3056  BLB BLB Y1177      18.267  13.718 -83.640  1.00  0.00
ATOM   3057  BLC BLC Y1178     -78.061 -34.554 -56.092  1.00  0.00
ATOM   3058  BLD BLD Y1179      11.831  54.399  82.465  1.00  0.00
ATOM   3059  BLE BLE Y1180      32.844 -11.306  10.497  1.00  0.00
ATOM   3060  BLF BLF Y1181       5.307  78.655  60.895  1.00  0.00
ATOM   3061  BLG BLG Y1182      71.604  68.084  46.578  1.00  0.00
ATOM   3062  BLH BLH Y1183      -5.106   1.683 -79.202  1.00  0.00
ATOM   3063  BLI BLI Y1184      47.728 -77.287 -59.048  1.00  0.00
ATOM   3064  BLJ BLJ Y1185      84.795 -61.778  10.193  1.00  0.00
ATOM   3065  BLK BLK Y1186      88.141 -63.829  74.124  1.00  0.00
ATOM   3066  BLL BLL Y1187      34.673  71.746  53.102  1.00  0.00
ATOM   3067  BLM BLM Y1188      70.289 -28.491 -20.223  1.00  0.00
ATOM   3068  BLN BLN Y1189     -74.322 -26.931  78.572  1.00  0.00
ATOM   3069  BLO BLO Y1190     -73.093 -64.654  -9.054  1.00  0.00
ATOM   3070  BLP BLP Y1191      57.338 -24.120 -71.570  1.00  0.00
ATOM   3071  BLQ BLQ Y1192       1.674  -4.614 -59.216  1.00  0.00
ATOM   3072  BLR BLR Y1193     -17.808  25.548 -43.784  1.00  0.00
ATOM   3073  BLS BLS Y1194      60.144  27.967  20.923  1.00  0.00
ATOM   3074  BLT BLT Y1195     -21.088  -0.607 -11.704  1.00  0.00
ATOM   3075  BLU BLU Y1196     -14.041 -29.128  83.974  1.00  0.00
ATOM   3076  BLV BLV Y1197      75.167 -19.601 -43.907  1.00  0.00
ATOM   3077  BLW BLW Y1198     -51.551 -30.067 -10.174  1.00  0.00
ATOM   3078  BLX BLX Y1199      75.036 -21.126 -85.986  1.00  0.00
ATOM   3079  BLY BLY Y1200     -44.056  45.746  83.635  1.00  0.00
ATOM   3080  BLZ BLZ Y1201      -9.371  76.359  41.655  1.00  0.00
ATOM   3081  BMA BMA Y1202      43.986 -69.646   3.358  1.00  0.00
ATOM   3082  BMB BMB Y1203      20.101  36.736  84.130  1.00  0.00
ATOM   3083  BMC BMC Y1204     -54.503 -11.743 -14.434  1.00  0.00
ATOM   3084  BMD BMD Y1205      54.669 -11.174  75.364  1.00  0.00
ATOM   3085  BME BME Y1206     -62.982  14.835 -83.218  1.00  0.00
ATOM   3086  BMF BMF Y1207     -55.014 -77.763 -40.087  1.00  0.00
ATOM   3087  BMG BMG Y1208     -55.757 -82.218  -0.379  1.00  0.00
ATOM   3088  BMH BMH Y1209       0.666  71.751 -72.122  1.00  0.00
ATOM   3089  BMI BMI Y1210     -35.580 -85.510   4.991  1.00  0.00
ATOM   3090  BMJ BMJ Y1211     -43.543  33.903 -72.594  1.00  0.00
ATOM   3091  BMK BMK Y1212      82.109  23.670  55.613  1.00  0.00
ATOM   3092  BML BML Y1213      71.057 -21.326  44.733  1.00  0.00
ATOM   3093  BMM BMM Y1214     -49.009 -34.815 -51.822  1.00  0.00
ATOM   3094  BMN BMN Y1215     -52.179  61.193  27.310  1.00  0.00
ATOM   3095  BMO BMO Y1216      -8.773 -68.126   5.512  1.00  0.00
ATOM   3096  BMP BMP Y1217     -35.381 -30.536  75.917  1.00  0.00
ATOM   3097  BMQ BMQ Y1218     -78.337   9.398 -60.470  1.00  0.00
ATOM   3098  BMR BMR Y1219      73.128  73.321  69.801  1.00  0.00
ATOM   3099  BMS BMS Y1220      55.813  30.814  56.878  1.00  0.00
ATOM   3100  BMT BMT Y1221     -43.305  71.912 -54.601  1.00  0.00
ATOM   3101  BMU BMU Y1222     -24.447 -13.743 -67.516  1.00  0.00
ATOM   3102  BMV BMV Y1223      55.900  60.883  29.781  1.00  0.00
ATOM   3103  BMW BMW Y1224      49.493  66.925 -15.535  1.00  0.00
ATOM   3104  BMX BMX Y1225      85.073 -25.123 -75.971  1.00  0.00
ATOM   3105  BMY BMY Y1226      27.987 -15.911  36.546  1.00  0.00
ATOM   3106  BMZ BMZ Y1227      41.648 -51.070  10.106  1.00  0.00
ATOM   3107  BNA BNA Y1228      24.246 -44.337  44.215  1.00  0.00
ATOM   3108  BNB BNB Y1229       1.231 -79.546 -78.818  1.00  0.00
ATOM   3109  BNC BNC Y1230      62.019  54.698  14.050  1.00  0.00
ATOM   3110  BND BND Y1231     -72.322  67.534   0.418  1.00  0.00
ATOM   3111  BNE BNE Y1232      56.714 -42.323 -77.719  1.00  0.00
ATOM   3112  BNF BNF Y1233      72.305  -8.635 -73.511  1.00  0.00
ATOM   3113  BNG BNG Y1234      18.602 -77.192  28.717  1.00  0.00
ATOM   3114  BNH BNH Y1235      -1.767  38.033  79.646  1.00  0.00
ATOM   3115  BNI BNI Y1236      10.918  77.088  20.515  1.00  0.00
ATOM   3116  BNJ BNJ Y1237      84.841  32.726 -21.296  1.00  0.00
ATOM   3117  BNK BNK Y1238     -42.215  20.449  83.407  1.00  0.00
ATOM   3118  BNL BNL Y1239      71.946  69.360 -49.395  1.00  0.00
ATOM   3119  BNM BNM Y1240     -80.903  60.162 -74.793  1.00  0.00
ATOM   3120  BNN BNN Y1241      63.033 -46.897  72.552  1.00  0.00
ATOM   3121  BNO BNO Y1242     -38.691 -51.917 -12.263  1.00  0.00
ATOM   3122  BNP BNP Y1243     -40.506 -82.661  86.757  1.00  0.00
ATOM   3123  BNQ BNQ Y1244     -70.884  65.378  32.097  1.00  0.00
ATOM   3124  BNR BNR Y1245     -31.182 -56.513  77.760  1.00  0.00
ATOM   3125  BNS BNS Y1246      52.273  80.032  15.604  1.00  0.00
ATOM   3126  BNT BNT Y1247      44.016 -74.005  49.753  1.00  0.00
ATOM   3127  BNU BNU Y1248     -78.079  24.386  71.104  1.00  0.00
ATOM   3128  BNV BNV Y1249     -56.872  50.095  10.087  1.00  0.00
ATOM   3129  BNW BNW Y1250     -12.195  20.528 -22.498  1.00  0.00
ATOM   3130  BNX BNX Y1251      24.977 -34.359 -77.332  1.00  0.00
ATOM   3131  BNY BNY Y1252      -1.107  63.678  56.345  1.00  0.00
ATOM   3132  BNZ BNZ Y1253      34.523  79.992  87.443  1.00  0.00
ATOM   3133  BOA BOA Y1254      12.300 -71.057   0.392  1.00  0.00
ATOM   3134  BOB BOB Y1255     -22.366  60.398  18.914  1.00  0.00
ATOM   3135  BOC BOC Y1256      -2.025   3.496  80.837  1.00  0.00
ATOM   3136  BOD BOD Y1257      37.944  39.214  58.485  1.00  0.00
ATOM   3137  BOE BOE Y1258      78.924  53.014 -56.909  1.00  0.00
ATOM   3138  BOF BOF Y1259     -32.687  69.565   0.860  1.00  0.00
ATOM   3139  BOG BOG Y1260      78.592  -0.911  63.611  1.00  0.00
ATOM   3140  BOH BOH Y1261      61.156  48.391 -68.437  1.00  0.00
ATOM   3141  BOI BOI Y1262     -84.788  -9.194  18.663  1.00  0.00
ATOM   3142  BOJ BOJ Y1263      38.216 -55.642 -73.196  1.00  0.00
ATOM   3143  BOK BOK Y1264     -78.971 -32.328  54.033  1.00  0.00
ATOM   3144  BOL BOL Y1265     -57.716   0.082 -54.316  1.00  0.00
ATOM   3145  BOM BOM Y1266       4.756 -56.510 -47.296  1.00  0.00
ATOM   3146  BON BON Y1267     -17.962 -51.683  19.101  1.00  0.00
ATOM   3147  BOO BOO Y1268       9.892 -22.825 -51.555  1.00  0.00
ATOM   3148  BOP BOP Y1269      69.195  -2.569 -31.863  1.00  0.00
ATOM   3149  BOQ BOQ Y1270     -59.435 -36.632 -84.079  1.00  0.00
ATOM   3150  BOR BOR Y1271     -84.191 -34.239 -66.193  1.00  0.00
ATOM   3151  BOS BOS Y1272      -9.429  13.593  51.761  1.00  0.00
ATOM   3152  BOT BOT Y1273     -69.868 -87.792  35.285  1.00  0.00
ATOM   3153  BOU BOU Y1274      72.807  80.715 -61.230  1.00  0.00
ATOM   3154  BOV BOV Y1275      28.360  42.288  27.350  1.00  0.00
ATOM   3155  BOW BOW Y1276     -42.776 -33.328 -67.179  1.00  0.00
ATOM   3156  BOX BOX Y1277     -36.329  25.408  28.234  1.00  0.00
ATOM   3157  BOY BOY Y1278      32.317 -40.711  73.786  1.00  0.00
ATOM   3158  BOZ BOZ Y1279      48.745  24.232  85.937  1.00  0.00
ATOM   3159  BPA BPA Y1280      81.305 -42.161 -30.124  1.00  0.00
ATOM   3160  BPB BPB Y1281      19.050  12.023 -68.489  1.00  0.00
ATOM   3161  BPC BPC Y1282      24.057 -87.447  64.430  1.00  0.00
ATOM   3162  BPD BPD Y1283     -73.098 -61.729  64.034  1.00  0.00
ATOM   3163  BPE BPE Y1284     -15.858  63.524  48.037  1.00  0.00
ATOM   3164  BPF BPF Y1285     -73.666  77.451 -32.019  1.00  0.00
ATOM   3165  BPG BPG Y1286     -36.133  61.093 -83.934  1.00  0.00
ATOM   3166  BPH BPH Y1287     -36.952  47.678  41.909  1.00  0.00
ATOM   3167  BPI BPI Y1288      77.348  41.634 -71.361  1.00  0.00
ATOM   3168  BPJ BPJ Y1289     -59.967  26.703  85.872  1.00  0.00
ATOM   3169  BPK BPK Y1290      60.694 -73.165   8.212  1.00  0.00
ATOM   3170  BPL BPL Y1291      48.842 -79.806 -42.300  1.00  0.00
ATOM   3171  BPM BPM Y1292      81.080 -65.136 -39.728  1.00  0.00
ATOM   3172  BPN BPN Y1293      36.177  72.075 -37.137  1.00  0.00
ATOM   3173  BPO BPO Y1294     -22.090 -59.020  -6.968  1.00  0.00
ATOM   3174  BPP BPP Y1295     -58.144  -1.113  76.752  1.00  0.00
ATOM   3175  BPQ BPQ Y1296     -23.319  -7.303  82.068  1.00  0.00
ATOM   3176  BPR BPR Y1297      41.907 -85.597   7.600  1.00  0.00
ATOM   3177  BPS BPS Y1298      -2.651  32.147  57.702  1.00  0.00
ATOM   3178  BPT BPT Y1299      16.136  -0.429  46.921  1.00  0.00
ATOM   3179  BPU BPU Y1300      36.442  30.502 -78.870  1.00  0.00
ATOM   3180  BPV BPV Y1301     -61.639 -76.328  87.215  1.00  0.00
ATOM   3181  BPW BPW Y1302     -26.845  71.340  42.857  1.00  0.00
ATOM   3182  BPX BPX Y1303     -57.964 -41.308   2.127  1.00  0.00
ATOM   3183  BPY BPY Y1304     -65.304  75.617 -49.009  1.00  0.00
ATOM   3184  BPZ BPZ Y1305      81.668 -84.217 -31.123  1.00  0.00
ATOM   3185  BQA BQA Y1306     -83.845  17.327 -77.864  1.00  0.00
ATOM   3186  BQB BQB Y1307     -83.242  15.637  87.061  1.00  0.00
ATOM   3187  BQC BQC Y1308      -4.774 -48.737  41.691  1.00  0.00
ATOM   3188  BQD BQD Y1309      -5.123  23.530  87.934  1.00  0.00
ATOM   3189  BQE BQE Y1310      -3.169  52.534  17.371  1.00  0.00
ATOM   3190  BQF BQF Y1311      81.346  45.463 -40.086  1.00  0.00
ATOM   3191  BQG BQG Y1312      87.954 -49.668 -82.229  1.00  0.00
ATOM   3192  BQH BQH Y1313     -35.703  46.137  61.884  1.00  0.00
ATOM   3193  BQI BQI Y1314      31.094  31.278 -17.987  1.00  0.00
ATOM   3194  BQJ BQJ Y1315      54.724   3.207 -28.029  1.00  0.00
ATOM   3195  BQK BQK Y1316      82.542  51.010 -19.311  1.00  0.00
ATOM   3196  BQL BQL Y1317      82.657   5.479  81.649  1.00  0.00
ATOM   3197  BQM BQM Y1318       7.569  39.692 -68.867  1.00  0.00
ATOM   3198  BQN BQN Y1319      47.252 -70.733  86.181  1.00  0.00
ATOM   3199  BQO BQO Y1320      60.493  -7.352 -22.656  1.00  0.00
ATOM   3200  BQP BQP Y1321     -80.548   1.709 -33.987  1.00  0.00
ATOM   3201  BQQ BQQ Y1322     -30.292 -39.330  34.272  1.00  0.00
ATOM   3202  BQR BQR Y1323     -12.926 -81.075  71.255  1.00  0.00
ATOM   3203  BQS BQS Y1324       3.578  59.094 -36.426  1.00  0.00
ATOM   3204  BQT BQT Y1325      45.476  82.309  30.960  1.00  0.00
ATOM   3205  BQU BQU Y1326      69.152 -37.935 -42.854  1.00  0.00
ATOM   3206  BQV BQV Y1327     -11.458 -38.369  10.435  1.00  0.00
ATOM   3207  BQW BQW Y1328     -74.229  -1.646  44.165  1.00  0.00
ATOM   3208  BQX BQX Y1329     -84.396  60.071 -31.798  1.00  0.00
ATOM   3209  BQY BQY Y1330     -67.562  -4.910  11.499  1.00  0.00
ATOM   3210  BQZ BQZ Y1331     -40.827  24.357  51.777  1.00  0.00
ATOM   3211  BRA BRA Y1332       8.654  14.960 -24.274  1.00  0.00
ATOM   3212  BRB BRB Y1333      84.812 -16.976  -9.665  1.00  0.00
ATOM   3213  BRC BRC Y1334       9.662  49.600  28.474  1.00  0.00
ATOM   3214  BRD BRD Y1335      -6.134  81.758 -86.544  1.00  0.00
ATOM   3215  BRE BRE Y1336      -0.104 -55.724 -61.532  1.00  0.00
ATOM   3216  BRF BRF Y1337     -80.356  50.302  10.994  1.00  0.00
ATOM   3217  BRG BRG Y1338     -64.390  84.539 -72.744  1.00  0.00
ATOM   3218  BRH BRH Y1339      86.390 -46.926  17.564  1.00  0.00
ATOM   3219  BRI BRI Y1340      -6.263 -16.725  21.940  1.00  0.00
ATOM   3220  BRJ BRJ Y1341     -62.617 -19.851  63.665  1.00  0.00
ATOM   3221  BRK BRK Y1342      75.219 -69.052  44.332  1.00  0.00
ATOM   3222  BRL BRL Y1343     -51.719  81.548 -24.839  1.00  0.00
ATOM   3223  BRM BRM Y1344     -55.908 -47.748 -11.584  1.00  0.00
ATOM   3224  BRN BRN Y1345     -85.212 -27.516 -20.552  1.00  0.00
ATOM   3225  BRO BRO Y1346      50.127 -51.785 -44.342  1.00  0.00
ATOM   3226  BRP BRP Y1347      84.236  56.173  76.684  1.00  0.00
ATOM   3227  BRQ BRQ Y1348     -42.718 -83.002 -48.092  1.00  0.00
ATOM   3228  BRR BRR Y1349     -82.414 -32.475 -78.966  1.00  0.00
ATOM   3229  BRS BRS Y1350      11.730 -69.855  76.053  1.00  0.00
ATOM   3230  BRT BRT Y1351      77.788  78.666  -5.846  1.00  0.00
ATOM   3231  BRU BRU Y1352      -6.455  73.257  88.947  1.00  0.00
ATOM   3232  BRV BRV Y1353     -43.766  55.857   6.847  1.00  0.00
ATOM   3233  BRW BRW Y1354     -71.011  33.379 -81.642  1.00  0.00
ATOM   3234  BRX BRX Y1355     -80.497 -50.862  67.901  1.00  0.00
ATOM   3235  BRY BRY Y1356     -79.031  29.182   6.877  1.00  0.00
ATOM   3236  BRZ BRZ Y1357     -61.179  14.584 -59.669  1.00  0.00
ATOM   3237  BSA BSA Y1358      78.222 -78.848 -19.253  1.00  0.00
ATOM   3238  BSB BSB Y1359      24.618 -72.877  -7.470  1.00  0.00
ATOM   3239  BSC BSC Y1360      17.517  34.785  63.490  1.00  0.00
ATOM   3240  BSD BSD Y1361      30.830  24.919  21.980  1.00  0.00
ATOM   3241  BSE BSE Y1362     -67.187 -29.394  -1.180  1.00  0.00
ATOM   3242  BSF BSF Y1363      80.105  11.353 -30.580  1.00  0.00
ATOM   3243  BSG BSG Y1364     -11.389 -82.293 -31.519  1.00  0.00
ATOM   3244  BSH BSH Y1365     -80.638 -38.815  -1.819  1.00  0.00
ATOM   3245  BSI BSI Y1366      80.997 -82.807  61.546  1.00  0.00
ATOM   3246  BSJ BSJ Y1367      43.897   0.524  22.796  1.00  0.00
ATOM   3247  BSK BSK Y1368      87.782 -31.229  44.096  1.00  0.00
ATOM   3248  BSL BSL Y1369       4.193  20.989  68.280  1.00  0.00
ATOM   3249  BSM BSM Y1370      76.530 -57.232 -84.331  1.00  0.00
ATOM   3250  BSN BSN Y1371     -64.985 -69.194 -23.813  1.00  0.00
ATOM   3251  BSO BSO Y1372     -46.481  81.009  -3.742  1.00  0.00
ATOM   3252  BSP BSP Y1373      -6.731  79.101 -26.299  1.00  0.00
ATOM   3253  BSQ BSQ Y1374      -6.648  83.186  72.395  1.00  0.00
ATOM   3254  BSR BSR Y1375     -38.381  84.249  52.672  1.00  0.00
ATOM   3255  BSS BSS Y1376     -82.129 -88.896 -75.527  1.00  0.00
ATOM   3256  BST BST Y1377      -7.956  45.329  55.299  1.00  0.00
ATOM   3257  BSU BSU Y1378      -1.102 -48.540  23.014  1.00  0.00
ATOM   3258  BSV BSV Y1379      67.306 -89.270 -30.920  1.00  0.00
ATOM   3259  BSW BSW Y1380     -20.262  82.344   0.315  1.00  0.00
ATOM   3260  BSX BSX Y1381      71.692  38.529  14.799  1.00  0.00
ATOM   3261  BSY BSY Y1382      88.827 -60.078  30.853  1.00  0.00
ATOM   3262  BSZ BSZ Y1383     -69.559 -11.214 -49.914  1.00  0.00
ATOM   3263  BTA BTA Y1384      41.153 -19.173  48.623  1.00  0.00
ATOM   3264  BTB BTB Y1385      43.896  -3.586  87.451  1.00  0.00
ATOM   3265  BTC BTC Y1386     -70.182 -85.533 -28.134  1.00  0.00
ATOM   3266  BTD BTD Y1387     -11.243  71.988  67.562  1.00  0.00
ATOM   3267  BTE BTE Y1388     -22.097  45.097 -55.680  1.00  0.00
ATOM   3268  BTF BTF Y1389      86.864  -7.519  29.021  1.00  0.00
ATOM   3269  BTG BTG Y1390      37.078  82.065  -6.321  1.00  0.00
ATOM   3270  BTH BTH Y1391     -71.346 -87.403 -46.781  1.00  0.00
ATOM   3271  BTI BTI Y1392      33.216  73.198  71.749  1.00  0.00
ATOM   3272  BTJ BTJ Y1393      50.885  55.080 -86.377  1.00  0.00
ATOM   3273  BTK BTK Y1394      14.510 -49.335  81.883  1.00  0.00
ATOM   3274  BTL BTL Y1395     -69.739  44.322  83.370  1.00  0.00
ATOM   3275  BTM BTM Y1396      86.924  41.058  79.734  1.00  0.00
ATOM   3276  BTN BTN Y1397      65.051  81.165 -27.610  1.00  0.00
ATOM   3277  BTO BTO Y1398      85.827  23.811  37.256  1.00  0.00
ATOM   3278  BTP BTP Y1399      73.405 -22.655  72.550  1.00  0.00
ATOM   3279  BTQ BTQ Y1400     -80.849  47.427 -66.340  1.00  0.00
ATOM   3280  BTR BTR Y1401     -68.761 -77.195  15.730  1.00  0.00
ATOM   3281  BTS BTS Y1402      76.449 -85.284  36.387  1.00  0.00
ATOM   3282  BTT BTT Y1403      56.802  17.449 -68.536  1.00  0.00
ATOM   3283  BTU BTU Y1404      78.936 -17.040  16.685  1.00  0.00
ATOM   3284  BTV BTV Y1405     -40.774  52.646  -5.253  1.00  0.00
ATOM   3285  BTW BTW Y1406     -60.709  79.095  61.017  1.00  0.00
ATOM   3286  BTX BTX Y1407     -45.000 -74.165  12.641  1.00  0.00
ATOM   3287  BTY BTY Y1408     -74.536  83.676  19.331  1.00  0.00
ATOM   3288  BTZ BTZ Y1409      62.225   7.610  66.314  1.00  0.00
ATOM   3289  BUA BUA Y1410     -27.821 -37.546  15.609  1.00  0.00
ATOM   3290  BUB BUB Y1411      22.690   6.303   0.135  1.00  0.00
ATOM   3291  BUC BUC Y1412     -24.912  55.983 -14.641  1.00  0.00
ATOM   3292  BUD BUD Y1413      25.807  58.779  64.303  1.00  0.00
ATOM   3293  BUE BUE Y1414     -38.356   1.867 -78.869  1.00  0.00
ATOM   3294  BUF BUF Y1415     -34.044 -27.158 -19.463  1.00  0.00
ATOM   3295  BUG BUG Y1416      74.509 -60.128  89.869  1.00  0.00
ATOM   3296  BUH BUH Y1417     -81.123  83.508  62.024  1.00  0.00
ATOM   3297  BUI BUI Y1418      51.450  -7.040 -58.992  1.00  0.00
ATOM   3298  BUJ BUJ Y1419     -81.251 -22.971  40.658  1.00  0.00
ATOM   3299  BUK BUK Y1420      87.196 -53.677  43.671  1.00  0.00
ATOM   3300  BUL BUL Y1421      21.852 -87.567  13.244  1.00  0.00
ATOM   3301  BUM BUM Y1422       5.541  -7.678 -38.512  1.00  0.00
ATOM   3302  BUN BUN Y1423      13.302 -57.204  27.930  1.00  0.00
ATOM   3303  BUO BUO Y1424      75.844  23.558  25.400  1.00  0.00
ATOM   3304  BUP BUP Y1425      72.469  -0.586  20.813  1.00  0.00
ATOM   3305  BUQ BUQ Y1426      -1.079 -47.698  89.537  1.00  0.00
ATOM   3306  BUR BUR Y1427      86.559  68.347  39.588  1.00  0.00
ATOM   3307  BUS BUS Y1428      59.217   7.788 -78.321  1.00  0.00
ATOM   3308  BUT BUT Y1429     -15.311 -85.498 -63.146  1.00  0.00
ATOM   3309  BUU BUU Y1430     -53.961  22.608  59.706  1.00  0.00
ATOM   3310  BUV BUV Y1431     -43.381  79.557 -69.328  1.00  0.00
ATOM   3311  BUW BUW Y1432     -41.583 -67.882  86.106  1.00  0.00
ATOM   3312  BUX BUX Y1433       6.507  79.537 -41.428  1.00  0.00
ATOM   3313  BUY BUY Y1434      76.806 -45.317  -8.990  1.00  0.00
ATOM   3314  BUZ BUZ Y1435      44.047  14.003 -14.273  1.00  0.00
ATOM   3315  BVA BVA Y1436      -7.337 -11.387  68.016  1.00  0.00
ATOM   3316  BVB BVB Y1437      62.508 -13.942 -59.793  1.00  0.00
ATOM   3317  BVC BVC Y1438     -31.160 -72.968 -78.408  1.00  0.00
ATOM   3318  BVD BVD Y1439     -13.358 -87.874 -43.063  1.00  0.00
ATOM   3319  BVE BVE Y1440     -70.824  81.526  36.830  1.00  0.00
ATOM   3320  BVF BVF Y1441      54.208 -29.766  83.930  1.00  0.00
ATOM   3321  BVG BVG Y1442     -20.156   1.710 -57.428  1.00  0.00
ATOM   3322  BVH BVH Y1443      17.443  77.707  83.992  1.00  0.00
ATOM   3323  BVI BVI Y1444     -54.324 -88.696  36.762  1.00  0.00
ATOM   3324  BVJ BVJ Y1445     -84.000 -13.331 -39.220  1.00  0.00
ATOM   3325  BVK BVK Y1446      45.288  11.253 -81.769  1.00  0.00
ATOM   3326  BVL BVL Y1447      45.687  61.153   6.820  1.00  0.00
ATOM   3327  BVM BVM Y1448      85.161  38.354   6.558  1.00  0.00
ATOM   3328  BVN BVN Y1449     -70.930 -16.023 -66.335  1.00  0.00
ATOM   3329  BVO BVO Y1450      33.053  78.757  12.739  1.00  0.00
ATOM   3330  BVP BVP Y1451      -0.485 -11.635 -23.302  1.00  0.00
ATOM   3331  BVQ BVQ Y1452     -54.693  39.595  63.173  1.00  0.00
ATOM   3332  BVR BVR Y1453     -57.478  15.969  75.815  1.00  0.00
ATOM   3333  BVS BVS Y1454     -53.610  68.142  12.919  1.00  0.00
ATOM   3334  BVT BVT Y1455      49.653  30.179  15.161  1.00  0.00
ATOM   3335  BVU BVU Y1456     -79.718  69.380 -61.909  1.00  0.00
ATOM   3336  BVV BVV Y1457     -48.534 -42.629  12.297  1.00  0.00
ATOM   3337  BVW BVW Y1458      73.920  27.155 -31.620  1.00  0.00
ATOM   3338  BVX BVX Y1459      11.949 -84.900 -39.817  1.00  0.00
ATOM   3339  BVY BVY Y1460      15.507 -87.609 -72.258  1.00  0.00
ATOM   3340  BVZ BVZ Y1461     -13.123  68.996 -41.896  1.00  0.00
ATOM   3341  BWA BWA Y1462     -42.605 -60.734  10.430  1.00  0.00
ATOM   3342  BWB BWB Y1463      80.596   0.729  48.943  1.00  0.00
ATOM   3343  BWC BWC Y1464      14.717  84.675 -80.961  1.00  0.00
ATOM   3344  BWD BWD Y1465      -7.600 -65.292 -40.805  1.00  0.00
ATOM   3345  BWE BWE Y1466     -51.443 -79.809 -62.418  1.00  0.00
ATOM   3346  BWF BWF Y1467      -5.827 -69.167 -59.831  1.00  0.00
ATOM   3347  BWG BWG Y1468     -48.830 -47.458 -77.272  1.00  0.00
ATOM   3348  BWH BWH Y1469      21.400 -62.682  85.511  1.00  0.00
ATOM   3349  BWI BWI Y1470      77.121  30.369  67.902  1.00  0.00
ATOM   3350  BWJ BWJ Y1471     -38.669 -86.401 -85.773  1.00  0.00
ATOM   3351  BWK BWK Y1472     -23.958  55.508  40.204  1.00  0.00
ATOM   3352  BWL BWL Y1473     -77.771 -79.219 -38.444  1.00  0.00
ATOM   3353  BWM BWM Y1474      52.538 -19.672 -31.983  1.00  0.00
ATOM   3354  BWN BWN Y1475     -46.022  41.102  19.595  1.00  0.00
ATOM   3355  BWO BWO Y1476     -19.758 -21.701 -81.513  1.00  0.00
ATOM   3356  BWP BWP Y1477      27.869 -41.010 -38.859  1.00  0.00
ATOM   3357  BWQ BWQ Y1478      60.726 -64.147  65.321  1.00  0.00
ATOM   3358  BWR BWR Y1479     -15.203 -79.382  11.856  1.00  0.00
ATOM   3359  BWS BWS Y1480     -51.450 -89.598 -33.023  1.00  0.00
ATOM   3360  BWT BWT Y1481      22.938 -74.920 -82.631  1.00  0.00
ATOM   3361  BWU BWU Y1482       0.495 -14.660  77.746  1.00  0.00
ATOM   3362  BWV BWV Y1483      -0.323 -88.692  29.049  1.00  0.00
ATOM   3363  BWW BWW Y1484     -83.791  55.603 -13.273  1.00  0.00
ATOM   3364  BWX BWX Y1485      13.357  68.107 -35.201  1.00  0.00
ATOM   3365  BWY BWY Y1486      76.424  62.752  32.058  1.00  0.00
ATOM   3366  BWZ BWZ Y1487     -19.729  15.007  73.669  1.00  0.00
ATOM   3367  BXA BXA Y1488      87.917  69.289  64.265  1.00  0.00
ATOM   3368  BXB BXB Y1489      28.150 -54.587 -60.908  1.00  0.00
ATOM   3369  BXC BXC Y1490       1.989  15.915 -42.487  1.00  0.00
ATOM   3370  BXD BXD Y1491     -84.231  85.136   1.347  1.00  0.00
ATOM   3371  BXE BXE Y1492      -4.426  61.735  36.452  1.00  0.00
ATOM   3372  BXF BXF Y1493      62.537 -54.467 -87.439  1.00  0.00
ATOM   3373  BXG BXG Y1494      29.864 -65.579  19.278  1.00  0.00
ATOM   3374  BXH BXH Y1495     -34.586  78.121 -46.026  1.00  0.00
ATOM   3375  BXI BXI Y1496     -37.971 -85.929 -73.210  1.00  0.00
ATOM   3376  BXJ BXJ Y1497      64.315 -85.697  51.214  1.00  0.00
ATOM   3377  BXK BXK Y1498       0.366 -19.833 -34.859  1.00  0.00
ATOM   3378  BXL BXL Y1499     -60.848 -80.917 -81.836  1.00  0.00
ATOM   3379  BXM BXM Y1500      -1.275 -65.979  81.694  1.00  0.00
ATOM   3380  BXN BXN Y1501     -31.034  63.816  71.078  1.00  0.00
ATOM   3381  BXO BXO Y1502     -39.730 -69.979  -2.340  1.00  0.00
ATOM   3382  BXP BXP Y1503      67.943  44.324  85.690  1.00  0.00
ATOM   3383  BXQ BXQ Y1504      51.841  77.682  72.414  1.00  0.00
ATOM   3384  BXR BXR Y1505     -82.351  -8.746  56.788  1.00  0.00
ATOM   3385  BXS BXS Y1506     -50.874 -78.491  80.595  1.00  0.00
ATOM   3386  BXT BXT Y1507     -83.329  -3.472 -61.390  1.00  0.00
ATOM   3387  BXU BXU Y1508     -39.443  64.087  85.955  1.00  0.00
ATOM   3388  BXV BXV Y1509       0.871 -72.215  47.700  1.00  0.00
ATOM   3389  BXW BXW Y1510     -10.880 -18.941   7.964  1.00  0.00
ATOM   3390  BXX BXX Y1511      42.256 -45.551 -51.978  1.00  0.00
ATOM   3391  BXY BXY Y1512     -52.028 -29.341  12.881  1.00  0.00
ATOM   3392  BXZ BXZ Y1513      28.462  27.849  47.378  1.00  0.00
ATOM   3393  BYA BYA Y1514     -45.548 -11.405 -31.173  1.00  0.00
ATOM   3394  BYB BYB Y1515     -59.328 -41.714 -23.453  1.00  0.00
ATOM   3395  BYC BYC Y1516      83.602 -33.769 -58.840  1.00  0.00
ATOM   3396  BYD BYD Y1517     -33.514 -33.511  46.582  1.00  0.00
ATOM   3397  BYE BYE Y1518     -28.547 -44.591 -25.458  1.00  0.00
ATOM   3398  BYF BYF Y1519      15.622 -67.661 -54.995  1.00  0.00
ATOM   3399  BYG BYG Y1520     -45.929  18.358 -65.016  1.00  0.00
ATOM   3400  BYH BYH Y1521      19.671  80.535 -51.251  1.00  0.00
ATOM   3401  BYI BYI Y1522      13.751  53.584  15.708  1.00  0.00
ATOM   3402  BYJ BYJ Y1523      40.740  85.485 -29.659  1.00  0.00
ATOM   3403  BYK BYK Y1524     -39.200  22.845 -85.198  1.00  0.00
ATOM   3404  BYL BYL Y1525      84.379 -88.153 -48.886  1.00  0.00
ATOM   3405  BYM BYM Y1526      80.969 -39.483  72.357  1.00  0.00
ATOM   3406  BYN BYN Y1527      40.023 -88.259  73.680  1.00  0.00
ATOM   3407  BYO BYO Y1528      23.583  39.253  13.337  1.00  0.00
ATOM   3408  BYP BYP Y1529     -22.419 -15.005 -20.878  1.00  0.00
ATOM   3409  BYQ BYQ Y1530      71.366  68.089  -5.276  1.00  0.00
ATOM   3410  BYR BYR Y1531      75.199  -7.880  76.758  1.00  0.00
ATOM   3411  BYS BYS Y1532     -81.080 -55.636   2.799  1.00  0.00
ATOM   3412  BYT BYT Y1533     -41.544  61.831 -65.690  1.00  0.00
ATOM   3413  BYU BYU Y1534     -15.680  -5.262  56.322  1.00  0.00
ATOM   3414  BYV BYV Y1535      77.689  25.137 -85.010  1.00  0.00
ATOM   3415  BYW BYW Y1536      -0.959 -73.865  31.093  1.00  0.00
ATOM   3416  BYX BYX Y1537      26.287  80.468 -86.281  1.00  0.00
ATOM   3417  BYY BYY Y1538     -54.545  -7.383  56.122  1.00  0.00
ATOM   3418  BYZ BYZ Y1539      22.780  63.148  -1.096  1.00  0.00
ATOM   3419  BZA BZA Y1540       4.854 -65.018 -78.738  1.00  0.00
ATOM   3420  BZB BZB Y1541      80.417 -75.871 -73.108  1.00  0.00
ATOM   3421  BZC BZC Y1542     -64.878 -15.875 -81.389  1.00  0.00
ATOM   3422  BZD BZD Y1543     -27.778 -27.562 -36.941  1.00  0.00
ATOM   3423  BZE BZE Y1544      29.270  50.008  84.822  1.00  0.00
ATOM   3424  BZF BZF Y1545     -46.284  17.903 -44.570  1.00  0.00
ATOM   3425  BZG BZG Y1546     -82.576  17.512  21.467  1.00  0.00
ATOM   3426  BZH BZH Y1547     -24.790 -66.899   7.287  1.00  0.00
ATOM   3427  BZI BZI Y1548     -69.966 -55.357 -30.300  1.00  0.00
ATOM   3428  BZJ BZJ Y1549     -28.418  63.395  60.514  1.00  0.00
ATOM   3429  BZK BZK Y1550      -1.641  48.540 -31.244  1.00  0.00
ATOM   3430  BZL BZL Y1551      80.932 -28.531 -30.507  1.00  0.00
ATOM   3431  BZM BZM Y1552      47.628  80.709 -51.503  1.00  0.00
ATOM   3432  BZN BZN Y1553      59.445  68.983 -31.372  1.00  0.00
ATOM   3433  BZO BZO Y1554     -11.409 -87.292 -20.608  1.00  0.00
ATOM   3434  BZP BZP Y1555     -22.630  16.164 -10.066  1.00  0.00
ATOM   3435  BZQ BZQ Y1556     -78.316  15.806  37.384  1.00  0.00
ATOM   3436  BZR BZR Y1557      74.923 -72.827  -7.295  1.00  0.00
ATOM   3437  BZS BZS Y1558       1.747  24.824 -52.883  1.00  0.00
ATOM   3438  BZT BZT Y1559     -48.994 -84.303  52.381  1.00  0.00
ATOM   3439  BZU BZU Y1560      87.658  -4.533 -65.301  1.00  0.00
ATOM   3440  BZV BZV Y1561      32.518 -25.578 -54.688  1.00  0.00
ATOM   3441  BZW BZW Y1562     -52.078 -18.582 -74.820  1.00  0.00
ATOM   3442  BZX BZX Y1563      77.593 -57.008 -25.932  1.00  0.00
ATOM   3443  BZY BZY Y1564      85.868  58.169 -75.422  1.00  0.00
ATOM   3444  BZZ BZZ Y1565     -79.960 -72.134   3.854  1.00  0.00
ATOM   3445  CAA CAA Y1566      59.013 -35.539   2.484  1.00  0.00
ATOM   3446  CAB CAB Y1567       1.120   6.171  43.445  1.00  0.00
ATOM   3447  CAC CAC Y1568      89.508 -32.367  13.591  1.00  0.00
ATOM   3448  CAD CAD Y1569       6.527  -5.658  63.051  1.00  0.00
ATOM   3449  CAE CAE Y1570     -85.187 -21.772 -66.281  1.00  0.00
ATOM   3450  CAF CAF Y1571      -1.406 -69.543 -22.761  1.00  0.00
ATOM   3451  CAG CAG Y1572      80.504 -14.706  63.220  1.00  0.00
ATOM   3452  CAH CAH Y1573      60.120  27.744 -39.647  1.00  0.00
ATOM   3453  CAI CAI Y1574     -50.344 -60.285 -86.338  1.00  0.00
ATOM   3454  CAJ CAJ Y1575      31.309 -57.012 -11.250  1.00  0.00
ATOM   3455  CAK CAK Y1576      -2.034  42.985 -85.188  1.00  0.00
ATOM   3456  CAL CAL Y1577     -39.189  21.903 -20.423  1.00  0.00
ATOM   3457  CAM CAM Y1578     -81.900  53.509  71.292  1.00  0.00
ATOM   3458  CAN CAN Y1579      52.173 -69.610 -78.195  1.00  0.00
ATOM   3459  CAO CAO Y1580      33.183  28.910  87.672  1.00  0.00
ATOM   3460  CAP CAP Y1581     -47.712 -55.355  80.364  1.00  0.00
ATOM   3461  CAQ CAQ Y1582      68.714 -61.242 -44.584  1.00  0.00
ATOM   3462  CAR CAR Y1583     -65.533 -24.605 -14.849  1.00  0.00
ATOM   3463  CAS CAS Y1584      46.062  51.389  15.400  1.00  0.00
ATOM   3464  CAT CAT Y1585      47.857  61.056 -46.481  1.00  0.00
ATOM   3465  CAU CAU Y1586     -55.806  61.808  48.590  1.00  0.00
ATOM   3466  CAV CAV Y1587      64.495  62.056  77.886  1.00  0.00
ATOM   3467  CAW CAW Y1588      16.710  -6.216 -60.414  1.00  0.00
ATOM   3468  CAX CAX Y1589     -39.245  23.333   9.408  1.00  0.00
ATOM   3469  CAY CAY Y1590     -78.747   5.551 -11.232  1.00  0.00
ATOM   3470  CAZ CAZ Y1591      35.972  19.494 -22.852  1.00  0.00
ATOM   3471  CBA CBA Y1592     -67.087  31.836   0.630  1.00  0.00
ATOM   3472  CBB CBB Y1593     -15.394 -65.827  52.545  1.00  0.00
ATOM   3473  CBC CBC Y1594      87.035  82.201 -51.012  1.00  0.00
ATOM   3474  CBD CBD Y1595      72.196  13.102  83.235  1.00  0.00
ATOM   3475  CBE CBE Y1596      37.017 -48.737 -29.278  1.00  0.00
ATOM   3476  CBF CBF Y1597       8.985   4.000 -84.239  1.00  0.00
ATOM   3477  CBG CBG Y1598      80.183  19.806  78.430  1.00  0.00
ATOM   3478  CBH CBH Y1599     -85.291 -46.342 -36.014  1.00  0.00
ATOM   3479  CBI CBI Y1600      63.810 -84.561 -50.784  1.00  0.00
ATOM   3480  CBJ CBJ Y1601      56.903 -14.285  -3.621  1.00  0.00
ATOM   3481  CBK CBK Y1602       9.006 -32.812  54.771  1.00  0.00
ATOM   3482  CBL CBL Y1603     -67.789  48.313 -58.342  1.00  0.00
ATOM   3483  CBM CBM Y1604      21.365  19.996  73.965  1.00  0.00
ATOM   3484  CBN CBN Y1605     -11.236 -73.771 -12.281  1.00  0.00
ATOM   3485  CBO CBO Y1606      29.526 -51.455 -85.533  1.00  0.00
ATOM   3486  CBP CBP Y1607       0.988  65.799  66.603  1.00  0.00
ATOM   3487  CBQ CBQ Y1608      56.683  47.368  36.458  1.00  0.00
ATOM   3488  CBR CBR Y1609      70.758  52.296 -30.252  1.00  0.00
ATOM   3489  CBS CBS Y1610      57.321 -39.300 -27.620  1.00  0.00
ATOM   3490  CBT CBT Y1611      64.223  64.084 -18.939  1.00  0.00
ATOM   3491  CBU CBU Y1612       9.197 -65.341 -38.251  1.00  0.00
ATOM   3492  CBV CBV Y1613      -2.906  28.217 -86.871  1.00  0.00
ATOM   3493  CBW CBW Y1614      78.397 -28.313   6.048  1.00  0.00
ATOM   3494  CBX CBX Y1615     -24.855  65.192  88.498  1.00  0.00
ATOM   3495  CBY CBY Y1616     -41.485 -21.406  -1.641  1.00  0.00
ATOM   3496  CBZ CBZ Y1617      76.700 -77.895  19.410  1.00  0.00
ATOM   3497  CCA CCA Y1618     -62.901 -26.884 -71.542  1.00  0.00
ATOM   3498  CCB CCB Y1619     -74.767 -58.798  83.154  1.00  0.00
ATOM   3499  CCC CCC Y1620      70.163  83.562  53.936  1.00  0.00
ATOM   3500  CCD CCD Y1621     -77.483   9.558  64.318  1.00  0.00
ATOM   3501  CCE CCE Y1622      38.574 -80.728 -34.300  1.00  0.00
ATOM   3502  CCF CCF Y1623     -33.641  84.626 -55.039  1.00  0.00
ATOM   3503  CCG CCG Y1624     -35.602   5.559 -57.926  1.00  0.00
ATOM   3504  CCH CCH Y1625     -15.381  25.942  65.025  1.00  0.00
ATOM   3505  CCI CCI Y1626      73.968  22.268  11.234  1.00  0.00
ATOM   3506  CCJ CCJ Y1627      86.358 -26.857  84.296  1.00  0.00
ATOM   3507  CCK CCK Y1628     -57.570 -11.510  -1.368  1.00  0.00
ATOM   3508  CCL CCL Y1629      27.442 -78.729 -52.039  1.00  0.00
ATOM   3509  CCM CCM Y1630      43.349 -31.028 -85.597  1.00  0.00
ATOM   3510  CCN CCN Y1631      78.790  37.230  -9.740  1.00  0.00
ATOM   3511  CCO CCO Y1632     -27.821 -37.805   2.642  1.00  0.00
ATOM   3512  CCP CCP Y1633     -15.874 -77.524  55.879  1.00  0.00
ATOM   3513  CCQ CCQ Y1634     -22.184  41.924 -84.986  1.00  0.00
ATOM   3514  CCR CCR Y1635      79.579 -32.878  59.966  1.00  0.00
ATOM   3515  CCS CCS Y1636      44.465 -29.584  13.082  1.00  0.00
ATOM   3516  CCT CCT Y1637     -63.723  32.865  65.190  1.00  0.00
ATOM   3517  CCU CCU Y1638     -78.110  64.816 -45.371  1.00  0.00
ATOM   3518  CCV CCV Y1639      56.323   5.125  13.471  1.00  0.00
ATOM   3519  CCW CCW Y1640       0.375 -26.806  60.981  1.00  0.00
ATOM   3520  CCX CCX Y1641      -4.050  83.421  11.981  1.00  0.00
ATOM   3521  CCY CCY Y1642      39.692   3.748  -5.736  1.00  0.00
ATOM   3522  CCZ CCZ Y1643     -31.867  47.942  87.958  1.00  0.00
ATOM   3523  CDA CDA Y1644      40.236 -82.590  26.005  1.00  0.00
ATOM   3524  CDB CDB Y1645      55.107  81.993 -84.798  1.00  0.00
ATOM   3525  CDC CDC Y1646     -46.200 -41.565 -22.021  1.00  0.00
ATOM   3526  CDD CDD Y1647     -12.612  35.015 -14.001  1.00  0.00
ATOM   3527  CDE CDE Y1648     -48.072  85.469  86.639  1.00  0.00
ATOM   3528  CDF CDF Y1649     -38.658  30.025  -9.814  1.00  0.00
ATOM   3529  CDG CDG Y1650     -27.587  53.101 -66.556  1.00  0.00
ATOM   3530  CDH CDH Y1651     -76.694 -19.914 -23.624  1.00  0.00
ATOM   3531  CDI CDI Y1652     -24.664  72.718 -20.027  1.00  0.00
ATOM   3532  CDJ CDJ Y1653      45.110  35.217 -67.430  1.00  0.00
ATOM   3533  CDK CDK Y1654     -57.273  78.203 -84.104  1.00  0.00
ATOM   3534  CDL CDL Y1655      24.699 -55.409  59.358  1.00  0.00
ATOM   3535  CDM CDM Y1656     -35.714 -52.099 -35.806  1.00  0.00
ATOM   3536  CDN CDN Y1657       1.002  71.269  77.781  1.00  0.00
ATOM   3537  CDO CDO Y1658      73.153  38.199 -31.787  1.00  0.00
ATOM   3538  CDP CDP Y1659      75.969  57.285 -86.904  1.00  0.00
ATOM   3539  CDQ CDQ Y1660      17.822  78.302   2.846  1.00  0.00
ATOM   3540  CDR CDR Y1661     -58.861 -62.806  21.903  1.00  0.00
ATOM   3541  CDS CDS Y1662     -83.397  81.545 -54.733  1.00  0.00
ATOM   3542  CDT CDT Y1663      86.373  77.220   5.941  1.00  0.00
ATOM   3543  CDU CDU Y1664     -38.711 -30.016 -29.226  1.00  0.00
ATOM   3544  CDV CDV Y1665     -65.456  85.973   1.506  1.00  0.00
ATOM   3545  CDW CDW Y1666      49.729  57.384  64.462  1.00  0.00
ATOM   3546  CDX CDX Y1667     -56.814   7.495 -33.785  1.00  0.00
ATOM   3547  CDY CDY Y1668      44.916  -4.155 -17.198  1.00  0.00
ATOM   3548  CDZ CDZ Y1669      48.818  46.194  78.104  1.00  0.00
ATOM   3549  CEA CEA Y1670     -57.727 -18.486 -64.899  1.00  0.00
ATOM   3550  CEB CEB Y1671      68.628 -71.909  77.332  1.00  0.00
ATOM   3551  CEC CEC Y1672      86.298  -5.678 -32.471  1.00  0.00
ATOM   3552  CED CED Y1673      60.929  30.463 -64.716  1.00  0.00
ATOM   3553  CEE CEE Y1674      89.888   5.278  69.378  1.00  0.00
ATOM   3554  CEF CEF Y1675     -10.591  84.554  31.792  1.00  0.00
ATOM   3555  CEG CEG Y1676     -22.859 -55.108   4.022  1.00  0.00
ATOM   3556  CEH CEH Y1677       5.239 -17.015   9.608  1.00  0.00
ATOM   3557  CEI CEI Y1678      61.877  38.053  34.746  1.00  0.00
ATOM   3558  CEJ CEJ Y1679     -50.492  35.470   1.596  1.00  0.00
ATOM   3559  CEK CEK Y1680      62.461 -87.014  31.079  1.00  0.00
ATOM   3560  CEL CEL Y1681     -77.609  73.508 -15.681  1.00  0.00
ATOM   3561  CEM CEM Y1682     -56.859  74.369  42.342  1.00  0.00
ATOM   3562  CEN CEN Y1683     -67.970 -43.385  -6.104  1.00  0.00
ATOM   3563  CEO CEO Y1684     -81.382  -0.370   1.193  1.00  0.00
ATOM   3564  CEP CEP Y1685      37.719   7.245  10.132  1.00  0.00
ATOM   3565  CEQ CEQ Y1686     -57.437 -65.143  -8.844  1.00  0.00
ATOM   3566  CER CER Y1687     -65.799 -47.922  12.943  1.00  0.00
ATOM   3567  CES CES Y1688      26.933 -79.855  80.453  1.00  0.00
ATOM   3568  CET CET Y1689      69.889 -85.179   0.934  1.00  0.00
ATOM   3569  CEU CEU Y1690      77.509  39.946 -53.181  1.00  0.00
ATOM   3570  CEV CEV Y1691      12.032  84.387  36.984  1.00  0.00
ATOM   3571  CEW CEW Y1692     -72.341 -10.577 -30.666  1.00  0.00
ATOM   3572  CEX CEX Y1693      12.877 -73.654 -31.178  1.00  0.00
ATOM   3573  CEY CEY Y1694      39.356 -10.623 -46.735  1.00  0.00
ATOM   3574  CEZ CEZ Y1695     -11.411  -9.844 -80.611  1.00  0.00
ATOM   3575  CFA CFA Y1696     -18.128 -31.036 -45.740  1.00  0.00
ATOM   3576  CFB CFB Y1697      -4.772  53.865 -60.108  1.00  0.00
ATOM   3577  CFC CFC Y1698      88.568 -34.614  33.466  1.00  0.00
ATOM   3578  CFD CFD Y1699      82.427 -90.365 -12.636  1.00  0.00
ATOM   3579  CFE CFE Y1700      76.921 -55.488  79.758  1.00  0.00
ATOM   3580  CFF CFF Y1701      -0.899  85.243 -65.140  1.00  0.00
ATOM   3581  CFG CFG Y1702      86.724 -44.866  86.554  1.00  0.00
ATOM   3582  CFH CFH Y1703     -49.361  21.262  32.812  1.00  0.00
ATOM   3583  CFI CFI Y1704     -56.296  45.494  -6.298  1.00  0.00
ATOM   3584  CFJ CFJ Y1705     -24.762 -86.536  88.047  1.00  0.00
ATOM   3585  CFK CFK Y1706      74.084 -40.130 -81.981  1.00  0.00
ATOM   3586  CFL CFL Y1707      66.572  84.573 -41.226  1.00  0.00
ATOM   3587  CFM CFM Y1708      41.640  16.172  40.228  1.00  0.00
ATOM   3588  CFN CFN Y1709      72.957 -20.282 -63.000  1.00  0.00
ATOM   3589  CFO CFO Y1710     -16.309  -7.925  -1.687  1.00  0.00
ATOM   3590  CFP CFP Y1711       8.781  66.403  26.809  1.00  0.00
ATOM   3591  CFQ CFQ Y1712      11.477  14.709  23.959  1.00  0.00
ATOM   3592  CFR CFR Y1713     -41.821 -77.047  71.812  1.00  0.00
ATOM   3593  CFS CFS Y1714     -79.612  47.892 -41.197  1.00  0.00
ATOM   3594  CFT CFT Y1715     -12.538  -1.513 -32.372  1.00  0.00
ATOM   3595  CFU CFU Y1716      34.583  24.986   2.929  1.00  0.00
ATOM   3596  CFV CFV Y1717      59.917   8.207  82.778  1.00  0.00
ATOM   3597  CFW CFW Y1718     -84.203  35.739 -33.990  1.00  0.00
ATOM   3598  CFX CFX Y1719     -36.817  82.547 -25.694  1.00  0.00
ATOM   3599  CFY CFY Y1720     -29.510  25.501  70.050  1.00  0.00
ATOM   3600  CFZ CFZ Y1721      14.835  68.595  53.809  1.00  0.00
ATOM   3601  CGA CGA Y1722      67.517 -84.770 -67.574  1.00  0.00
ATOM   3602  CGB CGB Y1723       5.644 -35.376 -66.950  1.00  0.00
ATOM   3603  CGC CGC Y1724      77.577 -84.898  76.710  1.00  0.00
ATOM   3604  CGD CGD Y1725      86.602  81.880  65.877  1.00  0.00
ATOM   3605  CGE CGE Y1726     -43.325  82.781  39.395  1.00  0.00
ATOM   3606  CGF CGF Y1727     -12.378 -61.532 -29.505  1.00  0.00
ATOM   3607  CGG CGG Y1728     -31.384  19.863 -30.995  1.00  0.00
ATOM   3608  CGH CGH Y1729      47.141 -29.520 -45.977  1.00  0.00
ATOM   3609  CGI CGI Y1730     -16.082 -69.115 -73.042  1.00  0.00
ATOM   3610  CGJ CGJ Y1731     -81.035 -73.430 -84.621  1.00  0.00
ATOM   3611  CGK CGK Y1732      33.806 -55.005  87.388  1.00  0.00
ATOM   3612  CGL CGL Y1733     -55.658  86.246  11.361  1.00  0.00
ATOM   3613  CGM CGM Y1734     -59.074  61.680 -10.227  1.00  0.00
ATOM   3614  CGN CGN Y1735      24.061  42.732 -86.550  1.00  0.00
ATOM   3615  CGO CGO Y1736      37.881 -86.807 -60.598  1.00  0.00
ATOM   3616  CGP CGP Y1737      21.312  25.817  32.465  1.00  0.00
ATOM   3617  CGQ CGQ Y1738      -1.142  25.798  13.824  1.00  0.00
ATOM   3618  CGR CGR Y1739     -16.083 -16.589 -39.104  1.00  0.00
ATOM   3619  CGS CGS Y1740      19.748  58.383 -47.460  1.00  0.00
ATOM   3620  CGT CGT Y1741     -27.348  50.462  28.238  1.00  0.00
ATOM   3621  CGU CGU Y1742      70.589  27.912  47.160  1.00  0.00
ATOM   3622  CGV CGV Y1743      36.066  46.945 -43.954  1.00  0.00
ATOM   3623  CGW CGW Y1744      24.798 -73.528  10.074  1.00  0.00
ATOM   3624  CGX CGX Y1745      -4.170  52.175  88.873  1.00  0.00
ATOM   3625  CGY CGY Y1746     -77.667 -11.029 -86.783  1.00  0.00
ATOM   3626  CGZ CGZ Y1747     -70.092  69.998  18.902  1.00  0.00
ATOM   3627  CHA CHA Y1748      52.493 -16.129  51.454  1.00  0.00
ATOM   3628  CHB CHB Y1749      72.568  78.078   6.240  1.00  0.00
ATOM   3629  CHC CHC Y1750      29.183  44.418 -72.869  1.00  0.00
ATOM   3630  CHD CHD Y1751     -58.204 -44.703  77.479  1.00  0.00
ATOM   3631  CHE CHE Y1752      12.772 -88.303  79.159  1.00  0.00
ATOM   3632  CHF CHF Y1753      12.768 -87.081  36.090  1.00  0.00
ATOM   3633  CHG CHG Y1754      50.108 -19.390  39.128  1.00  0.00
ATOM   3634  CHH CHH Y1755      21.517  52.268   7.413  1.00  0.00
ATOM   3635  CHI CHI Y1756      35.318 -11.179  53.526  1.00  0.00
ATOM   3636  CHJ CHJ Y1757      26.423  12.017  28.049  1.00  0.00
ATOM   3637  CHK CHK Y1758      62.546  29.382 -77.316  1.00  0.00
ATOM   3638  CHL CHL Y1759      43.420  68.208  20.071  1.00  0.00
ATOM   3639  CHM CHM Y1760      34.461 -47.649  58.214  1.00  0.00
ATOM   3640  CHN CHN Y1761      -3.116  35.322 -53.638  1.00  0.00
ATOM   3641  CHO CHO Y1762      73.074 -17.120   2.640  1.00  0.00
ATOM   3642  CHP CHP Y1763     -36.752 -19.755 -81.754  1.00  0.00
ATOM   3643  CHQ CHQ Y1764     -76.880  33.403 -15.161  1.00  0.00
ATOM   3644  CHR CHR Y1765     -21.516 -90.604  45.930  1.00  0.00
ATOM   3645  CHS CHS Y1766     -38.895 -18.938  86.379  1.00  0.00
ATOM   3646  CHT CHT Y1767     -32.024 -60.222 -86.807  1.00  0.00
ATOM   3647  CHU CHU Y1768      -8.301 -41.605 -57.413  1.00  0.00
ATOM   3648  CHV CHV Y1769      -3.834 -82.729  88.126  1.00  0.00
ATOM   3649  CHW CHW Y1770      27.672  22.076 -70.034  1.00  0.00
ATOM   3650  CHX CHX Y1771      84.684  37.679  19.719  1.00  0.00
ATOM   3651  CHY CHY Y1772      39.180  11.707  69.629  1.00  0.00
ATOM   3652  CHZ CHZ Y1773      90.345 -66.238 -27.011  1.00  0.00
ATOM   3653  CIA CIA Y1774     -80.922 -62.751 -32.037  1.00  0.00
ATOM   3654  CIB CIB Y1775      47.556  54.219  51.872  1.00  0.00
ATOM   3655  CIC CIC Y1776      23.752  20.556 -22.835  1.00  0.00
ATOM   3656  CID CID Y1777      15.974  31.050 -78.698  1.00  0.00
ATOM   3657  CIE CIE Y1778     -19.149  27.893  85.323  1.00  0.00
ATOM   3658  CIF CIF Y1779      50.944  14.042 -30.898  1.00  0.00
ATOM   3659  CIG CIG Y1780      38.594 -82.992  -8.090  1.00  0.00
ATOM   3660  CIH CIH Y1781      47.591  69.768  43.128  1.00  0.00
ATOM   3661  CII CII Y1782     -24.492  18.878  43.100  1.00  0.00
ATOM   3662  CIJ CIJ Y1783      85.364  54.143  -3.231  1.00  0.00
ATOM   3663  CIK CIK Y1784     -75.707 -88.858 -59.453  1.00  0.00
ATOM   3664  CIL CIL Y1785      88.299  74.698  88.430  1.00  0.00
ATOM   3665  CIM CIM Y1786     -12.450 -36.815  28.840  1.00  0.00
ATOM   3666  CIN CIN Y1787      18.381  69.012  19.442  1.00  0.00
ATOM   3667  CIO CIO Y1788      59.327 -88.012  16.734  1.00  0.00
ATOM   3668  CIP CIP Y1789      82.630  28.454 -37.740  1.00  0.00
ATOM   3669  CIQ CIQ Y1790     -85.038  80.637  31.765  1.00  0.00
ATOM   3670  CIR CIR Y1791     -17.393 -73.011  88.109  1.00  0.00
ATOM   3671  CIS CIS Y1792       6.262   3.809 -30.380  1.00  0.00
ATOM   3672  CIT CIT Y1793      29.791  49.622  -3.088  1.00  0.00
ATOM   3673  CIU CIU Y1794       7.139  47.591 -47.820  1.00  0.00
ATOM   3674  CIV CIV Y1795     -34.474  35.796  49.330  1.00  0.00
ATOM   3675  CIW CIW Y1796     -27.028 -84.441  74.466  1.00  0.00
ATOM   3676  CIX CIX Y1797     -20.047  78.976  11.451  1.00  0.00
ATOM   3677  CIY CIY Y1798     -57.605  78.246  24.253  1.00  0.00
ATOM   3678  CIZ CIZ Y1799      -2.568  -5.206  33.326  1.00  0.00
ATOM   3679  CJA CJA Y1800     -75.570 -23.514 -48.007  1.00  0.00
ATOM   3680  CJB CJB Y1801      26.600 -85.578  -2.598  1.00  0.00
ATOM   3681  CJC CJC Y1802       2.782 -25.580 -81.573  1.00  0.00
ATOM   3682  CJD CJD Y1803      15.891 -52.620 -76.113  1.00  0.00
ATOM   3683  CJE CJE Y1804     -66.926  -9.308 -19.741  1.00  0.00
ATOM   3684  CJF CJF Y1805      12.449 -87.210  52.902  1.00  0.00
ATOM   3685  CJG CJG Y1806     -12.199  53.583 -76.982  1.00  0.00
ATOM   3686  CJH CJH Y1807       8.290 -77.167 -67.304  1.00  0.00
ATOM   3687  CJI CJI Y1808       9.392 -10.829  23.224  1.00  0.00
ATOM   3688  CJJ CJJ Y1809     -45.614 -40.406  24.466  1.00  0.00
ATOM   3689  CJK CJK Y1810     -18.693 -73.955 -49.858  1.00  0.00
ATOM   3690  CJL CJL Y1811      -5.032 -30.295  20.741  1.00  0.00
ATOM   3691  CJM CJM Y1812     -73.472 -32.811 -67.520  1.00  0.00
ATOM   3692  CJN CJN Y1813      -8.012  85.278 -10.117  1.00  0.00
ATOM   3693  CJO CJO Y1814      12.101  50.188 -83.587  1.00  0.00
ATOM   3694  CJP CJP Y1815      35.969 -58.588  46.050  1.00  0.00
ATOM   3695  CJQ CJQ Y1816      57.327  52.463 -38.310  1.00  0.00
ATOM   3696  CJR CJR Y1817     -21.087 -47.666  37.973  1.00  0.00
ATOM   3697  CJS CJS Y1818      90.556 -35.195 -68.136  1.00  0.00
ATOM   3698  CJT CJT Y1819      34.212  50.643 -25.550  1.00  0.00
ATOM   3699  CJU CJU Y1820     -40.733  71.794 -76.820  1.00  0.00
ATOM   3700  CJV CJV Y1821     -34.049  85.727 -37.399  1.00  0.00
ATOM   3701  CJW CJW Y1822      52.624  66.129  56.636  1.00  0.00
ATOM   3702  CJX CJX Y1823      12.236   8.396 -14.831  1.00  0.00
ATOM   3703  CJY CJY Y1824      55.029 -18.157 -15.256  1.00  0.00
ATOM   3704  CJZ CJZ Y1825       2.857 -87.622  66.542  1.00  0.00
ATOM   3705  CKA CKA Y1826      16.415 -72.244 -20.672  1.00  0.00
ATOM   3706  CKB CKB Y1827      39.140 -85.194  88.441  1.00  0.00
ATOM   3707  CKC CKC Y1828     -61.591  84.483 -36.778  1.00  0.00
ATOM   3708  CKD CKD Y1829      -9.320 -61.929  64.129  1.00  0.00
ATOM   3709  CKE CKE Y1830     -77.289   3.936  30.023  1.00  0.00
ATOM   3710  CKF CKF Y1831     -30.188  68.390 -53.406  1.00  0.00
ATOM   3711  CKG CKG Y1832     -20.956 -33.373 -77.899  1.00  0.00
ATOM   3712  CKH CKH Y1833      31.412 -35.099   1.968  1.00  0.00
ATOM   3713  CKI CKI Y1834     -25.282 -38.625 -10.609  1.00  0.00
ATOM   3714  CKJ CKJ Y1835     -39.217 -48.054  37.102  1.00  0.00
ATOM   3715  CKK CKK Y1836     -46.147 -28.265 -84.363  1.00  0.00
ATOM   3716  CKL CKL Y1837      -3.842 -34.447  67.780  1.00  0.00
ATOM   3717  CKM CKM Y1838     -10.102  84.376  54.438  1.00  0.00
ATOM   3718  CKN CKN Y1839      29.652 -84.583 -15.869  1.00  0.00
ATOM   3719  CKO CKO Y1840      11.687  73.819 -76.014  1.00  0.00
ATOM   3720  CKP CKP Y1841     -50.449 -37.138  38.136  1.00  0.00
ATOM   3721  CKQ CKQ Y1842     -84.634 -74.706  55.526  1.00  0.00
ATOM   3722  CKR CKR Y1843     -21.541  25.139  -0.778  1.00  0.00
ATOM   3723  CKS CKS Y1844      86.842  84.979 -84.701  1.00  0.00
ATOM   3724  CKT CKT Y1845      89.679 -62.997 -50.977  1.00  0.00
ATOM   3725  CKU CKU Y1846      19.620 -23.833 -33.593  1.00  0.00
ATOM   3726  CKV CKV Y1847      89.741  79.016 -17.751  1.00  0.00
ATOM   3727  CKW CKW Y1848      11.550 -85.144 -85.570  1.00  0.00
ATOM   3728  CKX CKX Y1849      69.261   6.231 -69.530  1.00  0.00
ATOM   3729  CKY CKY Y1850     -62.406 -84.708 -13.435  1.00  0.00
ATOM   3730  CKZ CKZ Y1851     -21.203  41.100  50.502  1.00  0.00
ATOM   3731  CLA CLA Y1852      -5.248  63.279 -84.538  1.00  0.00
ATOM   3732  CLB CLB Y1853      57.067 -74.149 -87.666  1.00  0.00
ATOM   3733  CLC CLC Y1854     -33.556  81.542 -85.631  1.00  0.00
ATOM   3734  CLD CLD Y1855     -35.411  65.282  52.478  1.00  0.00
ATOM   3735  CLE CLE Y1856      76.438 -64.288  25.645  1.00  0.00
ATOM   3736  CLF CLF Y1857      38.960 -22.602  86.521  1.00  0.00
ATOM   3737  CLG CLG Y1858       1.445  50.816  67.683  1.00  0.00
ATOM   3738  CLH CLH Y1859     -69.408  18.586  89.234  1.00  0.00
ATOM   3739  CLI CLI Y1860     -75.220 -83.112  -4.396  1.00  0.00
ATOM   3740  CLJ CLJ Y1861      21.824  38.902  41.614  1.00  0.00
ATOM   3741  CLK CLK Y1862      54.054 -60.406 -65.527  1.00  0.00
ATOM   3742  CLL CLL Y1863     -15.137 -23.174  67.115  1.00  0.00
ATOM   3743  CLM CLM Y1864      40.485   5.875  81.094  1.00  0.00
ATOM   3744  CLN CLN Y1865      -3.199 -17.040 -66.893  1.00  0.00
ATOM   3745  CLO CLO Y1866      27.887 -72.721 -24.108  1.00  0.00
ATOM   3746  CLP CLP Y1867      60.603  60.598  -2.961  1.00  0.00
ATOM   3747  CLQ CLQ Y1868      60.835  81.696 -14.028  1.00  0.00
ATOM   3748  CLR CLR Y1869       6.276   5.825  58.329  1.00  0.00
ATOM   3749  CLS CLS Y1870     -83.175 -49.834  19.841  1.00  0.00
ATOM   3750  CLT CLT Y1871      88.849  -4.631 -82.553  1.00  0.00
ATOM   3751  CLU CLU Y1872      55.003  38.637  67.850  1.00  0.00
ATOM   3752  CLV CLV Y1873      79.715  67.893 -60.553  1.00  0.00
ATOM   3753  CLW CLW Y1874     -34.106 -78.553 -59.444  1.00  0.00
ATOM   3754  CLX CLX Y1875      28.985  10.100 -14.711  1.00  0.00
ATOM   3755  CLY CLY Y1876     -19.602  82.595  63.658  1.00  0.00
ATOM   3756  CLZ CLZ Y1877     -84.871  16.315  -2.723  1.00  0.00
ATOM   3757  CMA CMA Y1878     -76.384 -75.195  34.342  1.00  0.00
ATOM   3758  CMB CMB Y1879       3.014  21.818 -74.979  1.00  0.00
ATOM   3759  CMC CMC Y1880     -68.913 -40.446  86.683  1.00  0.00
ATOM   3760  CMD CMD Y1881      78.229  -7.560  -2.804  1.00  0.00
ATOM   3761  CME CME Y1882     -22.447  83.852 -42.077  1.00  0.00
ATOM   3762  CMF CMF Y1883     -21.341  36.014 -28.143  1.00  0.00
ATOM   3763  CMG CMG Y1884      34.984 -76.142  68.724  1.00  0.00
ATOM   3764  CMH CMH Y1885     -62.552 -89.151 -65.059  1.00  0.00
ATOM   3765  CMI CMI Y1886       6.793 -47.470 -84.627  1.00  0.00
ATOM   3766  CMJ CMJ Y1887      37.198 -25.568 -28.240  1.00  0.00
ATOM   3767  CMK CMK Y1888      25.321  46.505 -20.177  1.00  0.00
ATOM   3768  CML CML Y1889      88.941  62.066 -43.232  1.00  0.00
ATOM   3769  CMM CMM Y1890      56.774 -23.434 -55.301  1.00  0.00
ATOM   3770  CMN CMN Y1891     -51.465  38.555  74.714  1.00  0.00
ATOM   3771  CMO CMO Y1892     -74.612 -82.141  44.794  1.00  0.00
ATOM   3772  CMP CMP Y1893       9.270  22.678  85.102  1.00  0.00
ATOM   3773  CMQ CMQ Y1894      82.787  64.828 -17.934  1.00  0.00
ATOM   3774  CMR CMR Y1895      69.049 -63.344   4.356  1.00  0.00
ATOM   3775  CMS CMS Y1896      -8.388  -2.291  -8.319  1.00  0.00
ATOM   3776  CMT CMT Y1897     -76.708  66.368 -25.588  1.00  0.00
ATOM   3777  CMU CMU Y1898      80.458  84.979  46.198  1.00  0.00
ATOM   3778  CMV CMV Y1899      56.898  -8.464 -71.640  1.00  0.00
ATOM   3779  CMW CMW Y1900      46.229 -44.695  26.335  1.00  0.00
ATOM   3780  CMX CMX Y1901     -63.305  12.999  32.365  1.00  0.00
ATOM   3781  CMY CMY Y1902      -3.531  71.347 -54.706  1.00  0.00
ATOM   3782  CMZ CMZ Y1903      64.701 -66.090 -59.050  1.00  0.00
ATOM   3783  CNA CNA Y1904       0.383 -74.757  -3.099  1.00  0.00
ATOM   3784  CNB CNB Y1905     -44.158  84.928 -42.539  1.00  0.00
ATOM   3785  CNC CNC Y1906      80.974 -32.680  21.690  1.00  0.00
ATOM   3786  CND CND Y1907     -45.915 -19.730 -49.457  1.00  0.00
ATOM   3787  CNE CNE Y1908     -18.092 -53.910 -37.131  1.00  0.00
ATOM   3788  CNF CNF Y1909     -65.987  22.896 -42.409  1.00  0.00
ATOM   3789  CNG CNG Y1910     -83.320  36.242 -61.014  1.00  0.00
ATOM   3790  CNH CNH Y1911      -7.274 -49.434 -43.284  1.00  0.00
ATOM   3791  CNI CNI Y1912     -20.549   4.864 -79.537  1.00  0.00
ATOM   3792  CNJ CNJ Y1913     -85.104  69.495  77.501  1.00  0.00
ATOM   3793  CNK CNK Y1914     -66.380 -57.036 -16.621  1.00  0.00
ATOM   3794  CNL CNL Y1915      -5.912 -62.716  32.923  1.00  0.00
ATOM   3795  CNM CNM Y1916      34.769 -32.857  37.707  1.00  0.00
ATOM   3796  CNN CNN Y1917      85.266 -62.646 -80.744  1.00  0.00
ATOM   3797  CNO CNO Y1918     -82.874  -0.765 -77.844  1.00  0.00
ATOM   3798  CNP CNP Y1919     -76.555 -11.523  34.868  1.00  0.00
ATOM   3799  CNQ CNQ Y1920     -64.444  27.490 -17.726  1.00  0.00
ATOM   3800  CNR CNR Y1921      71.904 -41.759  81.662  1.00  0.00
ATOM   3801  CNS CNS Y1922      49.444  42.164 -37.183  1.00  0.00
ATOM   3802  CNT CNT Y1923      65.913  43.356 -41.070  1.00  0.00
ATOM   3803  CNU CNU Y1924     -85.734  -9.405  -6.913  1.00  0.00
ATOM   3804  CNV CNV Y1925     -59.000  30.496 -61.706  1.00  0.00
ATOM   3805  CNW CNW Y1926      86.333 -22.772 -61.209  1.00  0.00
ATOM   3806  CNX CNX Y1927      -2.599 -21.310  88.806  1.00  0.00
ATOM   3807  CNY CNY Y1928     -76.306  -4.020  74.524  1.00  0.00
ATOM   3808  CNZ CNZ Y1929     -25.114 -42.465  81.216  1.00  0.00
ATOM   3809  COA COA Y1930     -43.265 -56.856  -2.806  1.00  0.00
ATOM   3810  COB COB Y1931     -11.093  -7.726 -55.722  1.00  0.00
ATOM   3811  COC COC Y1932      86.072 -55.060 -59.958  1.00  0.00
ATOM   3812  COD COD Y1933     -55.563 -38.164  20.259  1.00  0.00
ATOM   3813  COE COE Y1934      23.808  18.237  10.679  1.00  0.00
ATOM   3814  COF COF Y1935      -7.841  37.262 -32.954  1.00  0.00
ATOM   3815  COG COG Y1936     -82.859  49.429 -26.987  1.00  0.00
ATOM   3816  COH COH Y1937     -36.622 -30.698 -47.463  1.00  0.00
ATOM   3817  COI COI Y1938     -47.942 -15.243  70.542  1.00  0.00
ATOM   3818  COJ COJ Y1939      75.246  79.745 -17.617  1.00  0.00
ATOM   3819  COK COK Y1940      33.706 -85.478  48.037  1.00  0.00
ATOM   3820  COL COL Y1941      35.825  45.380 -15.116  1.00  0.00
ATOM   3821  COM COM Y1942      57.997 -47.563   5.447  1.00  0.00
ATOM   3822  CON CON Y1943     -58.316 -53.406  66.845  1.00  0.00
ATOM   3823  COO COO Y1944      37.684  37.677  14.831  1.00  0.00
ATOM   3824  COP COP Y1945     -85.695  41.123  -3.117  1.00  0.00
ATOM   3825  COQ COQ Y1946      50.401 -44.025  64.837  1.00  0.00
ATOM   3826  COR COR Y1947     -49.979 -51.987 -32.580  1.00  0.00
ATOM   3827  COS COS Y1948     -23.228  56.999  53.229  1.00  0.00
ATOM   3828  COT COT Y1949     -35.411 -82.954  60.164  1.00  0.00
ATOM   3829  COU COU Y1950      63.450 -32.158  61.648  1.00  0.00
ATOM   3830  COV COV Y1951     -72.121  48.156  59.330  1.00  0.00
ATOM   3831  COW COW Y1952      11.287 -13.201  46.840  1.00  0.00
ATOM   3832  COX COX Y1953      29.817 -59.461   3.661  1.00  0.00
ATOM   3833  COY COY Y1954       9.575 -58.544  87.543  1.00  0.00
ATOM   3834  COZ COZ Y1955      81.658  76.838  21.969  1.00  0.00
ATOM   3835  CPA CPA Y1956      21.551  63.279  75.057  1.00  0.00
ATOM   3836  CPB CPB Y1957      31.217 -88.680  36.525  1.00  0.00
ATOM   3837  CPC CPC Y1958      10.829  43.196  68.553  1.00  0.00
ATOM   3838  CPD CPD Y1959      74.985 -10.748 -19.893  1.00  0.00
ATOM   3839  CPE CPE Y1960      55.523 -56.629  57.947  1.00  0.00
ATOM   3840  CPF CPF Y1961     -59.626  17.289 -48.788  1.00  0.00
ATOM   3841  CPG CPG Y1962     -55.007 -71.364  48.545  1.00  0.00
ATOM   3842  CPH CPH Y1963     -37.971   6.953   2.879  1.00  0.00
ATOM   3843  CPI CPI Y1964     -43.862 -36.739 -39.018  1.00  0.00
ATOM   3844  CPJ CPJ Y1965     -46.075 -35.885   0.778  1.00  0.00
ATOM   3845  CPK CPK Y1966       5.603  85.432 -25.259  1.00  0.00
ATOM   3846  CPL CPL Y1967      59.145  45.365  23.265  1.00  0.00
ATOM   3847  CPM CPM Y1968      72.386  49.581 -14.031  1.00  0.00
ATOM   3848  CPN CPN Y1969      48.910  25.242 -60.710  1.00  0.00
ATOM   3849  CPO CPO Y1970      -7.874 -59.040 -74.609  1.00  0.00
ATOM   3850  CPP CPP Y1971      53.041 -89.809  58.330  1.00  0.00
ATOM   3851  CPQ CPQ Y1972      63.563 -65.713 -73.667  1.00  0.00
ATOM   3852  CPR CPR Y1973      69.466  -1.620  56.187  1.00  0.00
ATOM   3853  CPS CPS Y1974      39.282 -23.511 -74.670  1.00  0.00
ATOM   3854  CPT CPT Y1975      54.085 -59.808  79.145  1.00  0.00
ATOM   3855  CPU CPU Y1976      41.974   1.910 -64.918  1.00  0.00
ATOM   3856  CPV CPV Y1977     -32.617   6.609  83.408  1.00  0.00
ATOM   3857  CPW CPW Y1978      43.110 -10.347  61.847  1.00  0.00
ATOM   3858  CPX CPX Y1979      78.195 -63.028 -65.906  1.00  0.00
ATOM   3859  CPY CPY Y1980     -71.505 -62.442 -86.261  1.00  0.00
ATOM   3860  CPZ CPZ Y1981      25.684  37.496 -46.705  1.00  0.00
ATOM   3861  CQA CQA Y1982      89.519 -65.814  54.094  1.00  0.00
ATOM   3862  CQB CQB Y1983      72.856 -22.283  88.175  1.00  0.00
ATOM   3863  CQC CQC Y1984      89.922  47.853 -78.917  1.00  0.00
ATOM   3864  CQD CQD Y1985     -17.552  66.486  33.706  1.00  0.00
ATOM   3865  CQE CQE Y1986       2.676  68.969  10.416  1.00  0.00
ATOM   3866  CQF CQF Y1987      25.814  86.290 -21.113  1.00  0.00
ATOM   3867  CQG CQG Y1988      89.397  28.482  -6.005  1.00  0.00
ATOM   3868  CQH CQH Y1989      70.625  27.908  84.413  1.00  0.00
ATOM   3869  CQI CQI Y1990     -72.966  78.119 -64.227  1.00  0.00
ATOM   3870  CQJ CQJ Y1991      81.458 -42.835 -43.799  1.00  0.00
ATOM   3871  CQK CQK Y1992     -53.541  79.870 -60.297  1.00  0.00
ATOM   3872  CQL CQL Y1993     -76.360   8.637 -44.430  1.00  0.00
ATOM   3873  CQM CQM Y1994      89.338  53.816  52.526  1.00  0.00
ATOM   3874  CQN CQN Y1995     -55.473 -63.556 -29.192  1.00  0.00
ATOM   3875  CQO CQO Y1996      39.652 -67.496 -41.854  1.00  0.00
ATOM   3876  CQP CQP Y1997     -81.152 -12.985   7.409  1.00  0.00
ATOM   3877  CQQ CQQ Y1998      16.554  -5.777 -47.479  1.00  0.00
ATOM   3878  CQR CQR Y1999     -13.809  63.382  87.986  1.00  0.00
ATOM   3879  CQS CQS Y2000      87.959  57.260 -29.862  1.00  0.00
ATOM   3880  CQT CQT Y2001      83.931 -88.804 -65.049  1.00  0.00
ATOM   3881  CQU CQU Y2002      83.731  -0.607  18.019  1.00  0.00
ATOM   3882  CQV CQV Y2003      53.058 -37.252 -49.710  1.00  0.00
ATOM   3883  CQW CQW Y2004      90.540 -30.077 -25.107  1.00  0.00
ATOM   3884  CQX CQX Y2005      15.633   8.733  87.025  1.00  0.00
ATOM   3885  CQY CQY Y2006     -80.776 -21.436 -83.120  1.00  0.00
ATOM   3886  CQZ CQZ Y2007     -83.848  10.578   8.971  1.00  0.00
ATOM   3887  CRA CRA Y2008      -6.997 -86.435  54.553  1.00  0.00
ATOM   3888  CRB CRB Y2009     -52.233 -76.181  22.810  1.00  0.00
ATOM   3889  CRC CRC Y2010     -66.618  -0.639  31.631  1.00  0.00
ATOM   3890  CRD CRD Y2011      -2.992   7.140 -15.780  1.00  0.00
ATOM   3891  CRE CRE Y2012      66.339  53.677 -48.904  1.00  0.00
ATOM   3892  CRF CRF Y2013      17.626  15.510  40.503  1.00  0.00
ATOM   3893  CRG CRG Y2014     -51.594  81.758 -50.194  1.00  0.00
ATOM   3894  CRH CRH Y2015     -43.466  83.932  69.183  1.00  0.00
ATOM   3895  CRI CRI Y2016      30.946 -22.776 -86.090  1.00  0.00
ATOM   3896  CRJ CRJ Y2017      66.952  21.989  67.880  1.00  0.00
ATOM   3897  CRK CRK Y2018      12.111 -51.203  10.012  1.00  0.00
ATOM   3898  CRL CRL Y2019      -1.256  56.309 -49.744  1.00  0.00
ATOM   3899  CRM CRM Y2020     -26.524 -26.786  -6.260  1.00  0.00
ATOM   3900  CRN CRN Y2021     -15.852 -79.283 -85.276  1.00  0.00
ATOM   3901  CRO CRO Y2022     -19.596  82.478  44.600  1.00  0.00
ATOM   3902  CRP CRP Y2023     -17.019 -58.671  83.422  1.00  0.00
ATOM   3903  CRQ CRQ Y2024      -6.862 -71.846 -86.304  1.00  0.00
ATOM   3904  CRR CRR Y2025      76.238  24.269 -15.212  1.00  0.00
ATOM   3905  CRS CRS Y2026      87.712  26.084  86.359  1.00  0.00
ATOM   3906  CRT CRT Y2027      13.845  60.829 -77.263  1.00  0.00
ATOM   3907  CRU CRU Y2028      57.392 -67.259  47.901  1.00  0.00
ATOM   3908  CRV CRV Y2029      28.814 -89.985 -83.335  1.00  0.00
ATOM   3909  CRW CRW Y2030      37.839 -90.946 -42.373  1.00  0.00
ATOM   3910  CRX CRX Y2031     -42.433 -18.534 -17.717  1.00  0.00
ATOM   3911  CRY CRY Y2032      88.080 -77.755  29.686  1.00  0.00
ATOM   3912  CRZ CRZ Y2033      59.467  83.434  47.498  1.00  0.00
ATOM   3913  CSA CSA Y2034     -32.862 -11.628  -5.839  1.00  0.00
ATOM   3914  CSB CSB Y2035      -5.158 -85.446 -87.126  1.00  0.00
ATOM   3915  CSC CSC Y2036     -44.375  68.011 -11.722  1.00  0.00
ATOM   3916  CSD CSD Y2037     -46.997 -86.924  22.114  1.00  0.00
ATOM   3917  CSE CSE Y2038      33.744   1.270  41.524  1.00  0.00
ATOM   3918  CSF CSF Y2039     -83.592 -85.045  11.507  1.00  0.00
ATOM   3919  CSG CSG Y2040     -69.084 -46.045  71.764  1.00  0.00
ATOM   3920  CSH CSH Y2041      85.155 -25.142  29.168  1.00  0.00
ATOM   3921  CSI CSI Y2042     -68.613   1.638 -23.419  1.00  0.00
ATOM   3922  CSJ CSJ Y2043       4.396 -27.993  35.416  1.00  0.00
ATOM   3923  CSK CSK Y2044     -82.913 -56.442 -85.073  1.00  0.00
ATOM   3924  CSL CSL Y2045     -48.595  64.991  -0.317  1.00  0.00
ATOM   3925  CSM CSM Y2046      71.832  52.925  -3.365  1.00  0.00
ATOM   3926  CSN CSN Y2047      60.165  30.047  73.378  1.00  0.00
ATOM   3927  CSO CSO Y2048      85.079 -19.572  75.731  1.00  0.00
ATOM   3928  CSP CSP Y2049     -48.510  35.230  48.927  1.00  0.00
ATOM   3929  CSQ CSQ Y2050      59.832  -6.108  40.233  1.00  0.00
ATOM   3930  CSR CSR Y2051      61.163  54.552  43.521  1.00  0.00
ATOM   3931  CSS CSS Y2052     -24.789 -87.145  -6.306  1.00  0.00
ATOM   3932  CST CST Y2053      13.387  23.683 -66.497  1.00  0.00
ATOM   3933  CSU CSU Y2054      66.250 -73.032  27.347  1.00  0.00
ATOM   3934  CSV CSV Y2055      33.974  66.686  -1.167  1.00  0.00
ATOM   3935  CSW CSW Y2056     -57.964  -7.700 -39.454  1.00  0.00
ATOM   3936  CSX CSX Y2057      67.314  -8.594 -86.471  1.00  0.00
ATOM   3937  CSY CSY Y2058     -71.377  59.241  85.550  1.00  0.00
ATOM   3938  CSZ CSZ Y2059      38.065 -56.629 -51.606  1.00  0.00
ATOM   3939  CTA CTA Y2060     -34.729  11.757 -44.592  1.00  0.00
ATOM   3940  CTB CTB Y2061     -52.852  -0.234 -25.162  1.00  0.00
ATOM   3941  CTC CTC Y2062      77.643  -1.778 -82.851  1.00  0.00
ATOM   3942  CTD CTD Y2063      -4.035 -38.712  83.141  1.00  0.00
ATOM   3943  CTE CTE Y2064      73.795  71.214  17.877  1.00  0.00
ATOM   3944  CTF CTF Y2065      89.263 -28.462 -41.007  1.00  0.00
ATOM   3945  CTG CTG Y2066      48.898 -89.331  37.482  1.00  0.00
ATOM   3946  CTH CTH Y2067      25.029 -87.837 -26.546  1.00  0.00
ATOM   3947  CTI CTI Z2068       7.890   4.823 -62.346  1.00  0.00
ATOM   3948  CTJ CTJ Z2069     -46.739 -59.147 -67.886  1.00  0.00
ATOM   3949  CTK CTK Z2070      11.223 -51.696  57.279  1.00  0.00
ATOM   3950  CTL CTL Z2071      -8.028  34.163  80.467  1.00  0.00
ATOM   3951  CTM CTM Z2072     -23.039 -77.821 -75.087  1.00  0.00
ATOM   3952  CTN CTN Z2073      -2.020 -22.170  57.851  1.00  0.00
ATOM   3953  CTO CTO Z2074     -48.373 -84.471  13.887  1.00  0.00
ATOM   3954  CTP CTP Z2075      13.684  65.592  10.589  1.00  0.00
ATOM   3955  CTQ CTQ Z2076      70.904   0.001  64.291  1.00  0.00
ATOM   3956  CTR CTR Z2077      -8.187  57.157 -54.308  1.00  0.00
ATOM   3957  CTS CTS Z2078      76.736 -15.594  76.974  1.00  0.00
ATOM   3958  CTT CTT Z2079     -46.323 -78.860  64.322  1.00  0.00
ATOM   3959  CTU CTU Z2080     -49.101 -13.147  33.568  1.00  0.00
ATOM   3960  CTV CTV Z2081      42.463  13.880  -2.129  1.00  0.00
ATOM   3961  CTW CTW Z2082     -66.172  50.391 -66.341  1.00  0.00
ATOM   3962  CTX CTX Z2083      -3.963  50.797  -6.419  1.00  0.00
ATOM   3963  CTY CTY Z2084     -39.390  53.218  61.897  1.00  0.00
ATOM   3964  CTZ CTZ Z2085     -27.618  23.413 -65.235  1.00  0.00
ATOM   3965  CUA CUA Z2086      54.283  24.352  72.605  1.00  0.00
ATOM   3966  CUB CUB Z2087     -73.039 -57.630  -5.230  1.00  0.00
ATOM   3967  CUC CUC Z2088     -62.438  25.625 -21.080  1.00  0.00
ATOM   3968  CUD CUD Z2089      71.832  12.927 -15.250  1.00  0.00
ATOM   3969  CUE CUE Z2090     -20.129 -44.252  86.070  1.00  0.00
ATOM   3970  CUF CUF Z2091     -58.310 -26.351 -23.578  1.00  0.00
ATOM   3971  CUG CUG Z2092      -7.317  15.186  19.999  1.00  0.00
ATOM   3972  CUH CUH Z2093      26.042  78.369 -31.284  1.00  0.00
ATOM   3973  CUI CUI Z2094      39.817  41.933  10.675  1.00  0.00
ATOM   3974  CUJ CUJ Z2095     -37.700  15.042 -10.121  1.00  0.00
ATOM   3975  CUK CUK Z2096      42.154  54.826 -50.095  1.00  0.00
ATOM   3976  CUL CUL Z2097      48.727 -80.038 -83.868  1.00  0.00
ATOM   3977  CUM CUM Z2098     -34.309  -6.926 -60.421  1.00  0.00
ATOM   3978  CUN CUN Z2099      15.499  -7.307  42.355  1.00  0.00
ATOM   3979  CUO CUO Z2100      63.964 -42.710  59.009  1.00  0.00
ATOM   3980  CUP CUP Z2101      68.882 -10.850 -45.660  1.00  0.00
ATOM   3981  CUQ CUQ Z2102     -42.730 -12.927 -30.941  1.00  0.00
ATOM   3982  CUR CUR Z2103     -58.566   7.901 -77.362  1.00  0.00
ATOM   3983  CUS CUS Z2104      66.623 -29.418  -2.613  1.00  0.00
ATOM   3984  CUT CUT Z2105     -53.166  66.500  69.750  1.00  0.00
ATOM   3985  CUU CUU Z2106      15.971 -68.603  -2.050  1.00  0.00
ATOM   3986  CUV CUV Z2107     -75.485  30.480  55.875  1.00  0.00
ATOM   3987  CUW CUW Z2108     -31.288  68.439  -8.307  1.00  0.00
ATOM   3988  CUX CUX Z2109      38.278 -20.606  -0.814  1.00  0.00
ATOM   3989  CUY CUY Z2110      42.443  -0.461  24.986  1.00  0.00
ATOM   3990  CUZ CUZ Z2111      56.122 -62.624 -59.803  1.00  0.00
ATOM   3991  CVA CVA Z2112       3.067 -35.946  28.486  1.00  0.00
ATOM   3992  CVB CVB Z2113      46.261 -38.682  82.652  1.00  0.00
ATOM   3993  CVC CVC Z2114     -29.646 -38.022  61.850  1.00  0.00
ATOM   3994  CVD CVD Z2115     -55.230  15.999  78.505  1.00  0.00
ATOM   3995  CVE CVE Z2116      31.588 -24.022 -64.587  1.00  0.00
ATOM   3996  CVF CVF Z2117     -37.401 -16.845  82.542  1.00  0.00
ATOM   3997  CVG CVG Z2118     -18.114 -70.539  22.000  1.00  0.00
ATOM   3998  CVH CVH Z2119      23.366  -0.489  24.844  1.00  0.00
ATOM   3999  CVI CVI Z2120      -9.287   7.648  41.288  1.00  0.00
ATOM   4000  CVJ CVJ Z2121     -64.903 -26.706 -67.963  1.00  0.00
ATOM   4001  CVK CVK Z2122       0.473  53.266 -62.775  1.00  0.00
ATOM   4002  CVL CVL Z2123     -18.114 -69.211 -24.032  1.00  0.00
ATOM   4003  CVM CVM Z2124      75.413  76.908  10.832  1.00  0.00
ATOM   4004  CVN CVN Z2125     -52.442  63.262  26.403  1.00  0.00
ATOM   4005  CVO CVO Z2126      34.686 -52.023 -78.169  1.00  0.00
ATOM   4006  CVP CVP Z2127      85.220 -42.903 -46.478  1.00  0.00
ATOM   4007  CVQ CVQ Z2128      75.403 -71.068   3.802  1.00  0.00
ATOM   4008  CVR CVR Z2129      29.443   9.030  69.399  1.00  0.00
ATOM   4009  CVS CVS Z2130      68.747  12.307   6.191  1.00  0.00
ATOM   4010  CVT CVT Z2131      25.312 -27.930 -34.794  1.00  0.00
ATOM   4011  CVU CVU Z2132      61.594 -50.706  11.292  1.00  0.00
ATOM   4012  CVV CVV Z2133     -85.444 -85.261 -32.917  1.00  0.00
ATOM   4013  CVW CVW Z2134      40.256 -66.107  46.661  1.00  0.00
ATOM   4014  CVX CVX Z2135     -27.613  41.427 -28.968  1.00  0.00
ATOM   4015  CVY CVY Z2136     -60.706 -32.750  14.649  1.00  0.00
ATOM   4016  CVZ CVZ Z2137      15.073 -54.310  14.837  1.00  0.00
ATOM   4017  CWA CWA Z2138      80.173   2.427 -81.230  1.00  0.00
ATOM   4018  CWB CWB Z2139      75.731  51.740 -45.357  1.00  0.00
ATOM   4019  CWC CWC Z2140     -36.690  73.135 -37.521  1.00  0.00
ATOM   4020  CWD CWD Z2141       3.817  62.968  54.351  1.00  0.00
ATOM   4021  CWE CWE Z2142      61.753 -29.138  86.701  1.00  0.00
ATOM   4022  CWF CWF Z2143      25.816 -85.280 -60.305  1.00  0.00
ATOM   4023  CWG CWG Z2144      33.273 -17.186  15.534  1.00  0.00
ATOM   4024  CWH CWH Z2145     -72.832 -56.099 -31.915  1.00  0.00
ATOM   4025  CWI CWI Z2146     -64.607 -38.604  54.572  1.00  0.00
ATOM   4026  CWJ CWJ Z2147      54.157  83.938  26.919  1.00  0.00
ATOM   4027  CWK CWK Z2148     -34.538 -24.681   4.441  1.00  0.00
ATOM   4028  CWL CWL Z2149      67.298 -45.682 -30.840  1.00  0.00
ATOM   4029  CWM CWM Z2150      39.659  14.345 -23.542  1.00  0.00
ATOM   4030  CWN CWN Z2151      35.685 -74.128  75.746  1.00  0.00
ATOM   4031  CWO CWO Z2152       6.945 -31.173 -36.872  1.00  0.00
ATOM   4032  CWP CWP Z2153     -67.173  69.628 -76.184  1.00  0.00
ATOM   4033  CWQ CWQ Z2154      31.225 -37.477  -3.153  1.00  0.00
ATOM   4034  CWR CWR Z2155     -25.954 -81.774 -59.633  1.00  0.00
ATOM   4035  CWS CWS Z2156     -81.400 -16.515 -69.647  1.00  0.00
ATOM   4036  CWT CWT Z2157      38.883 -78.195 -75.182  1.00  0.00
ATOM   4037  CWU CWU Z2158      41.607 -80.363 -36.902  1.00  0.00
ATOM   4038  CWV CWV Z2159      85.820   6.068   2.148  1.00  0.00
ATOM   4039  CWW CWW Z2160     -31.508 -82.139   4.163  1.00  0.00
ATOM   4040  CWX CWX Z2161     -60.562  26.981 -47.018  1.00  0.00
ATOM   4041  CWY CWY Z2162      15.007  50.881 -42.078  1.00  0.00
ATOM   4042  CWZ CWZ Z2163     -50.791 -62.025  43.384  1.00  0.00
ATOM   4043  CXA CXA Z2164     -40.670 -53.641  10.092  1.00  0.00
ATOM   4044  CXB CXB Z2165      54.122 -74.861  19.646  1.00  0.00
ATOM   4045  CXC CXC Z2166     -75.588  49.161 -34.889  1.00  0.00
ATOM   4046  CXD CXD Z2167     -40.327 -46.701  -9.243  1.00  0.00
ATOM   4047  CXE CXE Z2168      21.078 -35.409  59.967  1.00  0.00
ATOM   4048  CXF CXF Z2169     -32.024  25.172  66.497  1.00  0.00
ATOM   4049  CXG CXG Z2170      -4.362 -85.115 -54.688  1.00  0.00
ATOM   4050  CXH CXH Z2171     -68.938 -69.220  28.006  1.00  0.00
ATOM   4051  CXI CXI Z2172     -36.867  13.219  86.426  1.00  0.00
ATOM   4052  CXJ CXJ Z2173      18.447  35.789  47.913  1.00  0.00
ATOM   4053  CXK CXK Z2174      19.369 -82.019  40.246  1.00  0.00
ATOM   4054  CXL CXL Z2175     -58.035   1.479  12.282  1.00  0.00
ATOM   4055  CXM CXM Z2176      48.183 -19.136  26.589  1.00  0.00
ATOM   4056  CXN CXN Z2177     -18.605  44.195 -56.039  1.00  0.00
ATOM   4057  CXO CXO Z2178      43.079  16.943 -70.740  1.00  0.00
ATOM   4058  CXP CXP Z2179     -12.452   8.967 -19.586  1.00  0.00
ATOM   4059  CXQ CXQ Z2180     -78.147  -2.197 -39.092  1.00  0.00
ATOM   4060  CXR CXR Z2181     -49.918 -30.687   0.265  1.00  0.00
ATOM   4061  CXS CXS Z2182     -76.822 -83.154 -68.194  1.00  0.00
ATOM   4062  CXT CXT Z2183      68.807 -10.542  39.761  1.00  0.00
ATOM   4063  CXU CXU Z2184      86.173 -79.982  66.216  1.00  0.00
ATOM   4064  CXV CXV Z2185       0.520  82.683  80.728  1.00  0.00
ATOM   4065  CXW CXW Z2186      72.280  32.464  61.300  1.00  0.00
ATOM   4066  CXX CXX Z2187      81.752 -83.472  47.846  1.00  0.00
ATOM   4067  CXY CXY Z2188     -11.617 -21.073  41.075  1.00  0.00
ATOM   4068  CXZ CXZ Z2189      -1.965  54.184  27.669  1.00  0.00
ATOM   4069  CYA CYA Z2190     -35.702 -59.873 -51.775  1.00  0.00
ATOM   4070  CYB CYB Z2191     -84.477 -41.051 -18.089  1.00  0.00
ATOM   4071  CYC CYC Z2192      -9.078 -59.783  47.643  1.00  0.00
ATOM   4072  CYD CYD Z2193     -75.320 -47.919 -80.646  1.00  0.00
ATOM   4073  CYE CYE Z2194      64.928  80.111  -8.401  1.00  0.00
ATOM   4074  CYF CYF Z2195     -20.816 -46.872   5.223  1.00  0.00
ATOM   4075  CYG CYG Z2196      29.132  70.576   2.651  1.00  0.00
ATOM   4076  CYH CYH Z2197     -80.126 -83.021  69.980  1.00  0.00
ATOM   4077  CYI CYI Z2198      57.394  20.232  56.146  1.00  0.00
ATOM   4078  CYJ CYJ Z2199      55.212  78.966 -62.006  1.00  0.00
ATOM   4079  CYK CYK Z2200     -26.701  72.840  44.123  1.00  0.00
ATOM   4080  CYL CYL Z2201      32.003  72.266 -71.162  1.00  0.00
ATOM   4081  CYM CYM Z2202      15.317 -68.140  34.913  1.00  0.00
ATOM   4082  CYN CYN Z2203      81.206  48.501  32.082  1.00  0.00
ATOM   4083  CYO CYO Z2204     -74.067 -80.421 -17.923  1.00  0.00
ATOM   4084  CYP CYP Z2205     -11.822 -36.912  -6.236  1.00  0.00
ATOM   4085  CYQ CYQ Z2206     -28.517 -32.938 -22.389  1.00  0.00
ATOM   4086  CYR CYR Z2207      54.150  72.509  70.559  1.00  0.00
ATOM   4087  CYS CYS Z2208     -84.138   9.873 -26.711  1.00  0.00
ATOM   4088  CYT CYT Z2209     -21.244  34.238  41.652  1.00  0.00
ATOM   4089  CYU CYU Z2210     -43.015   5.089  52.761  1.00  0.00
ATOM   4090  CYV CYV Z2211      15.916  58.968 -22.913  1.00  0.00
ATOM   4091  CYW CYW Z2212     -68.411 -73.274 -83.781  1.00  0.00
ATOM   4092  CYX CYX Z2213      78.345  72.699 -18.184  1.00  0.00
ATOM   4093  CYY CYY Z2214     -41.849  65.960 -71.454  1.00  0.00
ATOM   4094  CYZ CYZ Z2215      47.064  -5.668  59.835  1.00  0.00
ATOM   4095  CZA CZA Z2216      -3.566 -14.923 -37.797  1.00  0.00
ATOM   4096  CZB CZB Z2217     -74.608 -81.096  36.794  1.00  0.00
ATOM   4097  CZC CZC Z2218      -1.543  78.620  64.158  1.00  0.00
ATOM   4098  CZD CZD Z2219      20.310  48.132 -81.599  1.00  0.00
ATOM   4099  CZE CZE Z2220      68.785 -46.871  25.434  1.00  0.00
ATOM   4100  CZF CZF Z2221     -26.090 -68.354  69.265  1.00  0.00
ATOM   4101  CZG CZG Z2222     -37.184   3.060   8.781  1.00  0.00
ATOM   4102  CZH CZH Z2223       9.296  19.117 -14.441  1.00  0.00
ATOM   4103  CZI CZI Z2224       4.581  -1.809  76.940  1.00  0.00
ATOM   4104  CZJ CZJ Z2225     -49.904  77.590   1.105  1.00  0.00
ATOM   4105  CZK CZK Z2226      37.479 -44.313 -45.168  1.00  0.00
ATOM   4106  CZL CZL Z2227     -68.121  -5.642 -55.147  1.00  0.00
ATOM   4107  CZM CZM Z2228     -78.505   3.809  79.577  1.00  0.00
ATOM   4108  CZN CZN Z2229      45.549  15.946  37.400  1.00  0.00
ATOM   4109  CZO CZO Z2230      59.497 -79.154  43.218  1.00  0.00
ATOM   4110  CZP CZP Z2231     -49.001  18.038  64.898  1.00  0.00
ATOM   4111  CZQ CZQ Z2232     -40.990 -75.616  -4.676  1.00  0.00
ATOM   4112  CZR CZR Z2233     -31.803  73.879  79.740  1.00  0.00
ATOM   4113  CZS CZS Z2234     -44.006  34.248 -57.764  1.00  0.00
ATOM   4114  CZT CZT Z2235     -61.155  51.226  -5.892  1.00  0.00
ATOM   4115  CZU CZU Z2236      20.526  -5.871 -51.782  1.00  0.00
ATOM   4116  CZV CZV Z2237      71.154  44.018 -79.548  1.00  0.00
ATOM   4117  CZW CZW Z2238     -67.785 -43.379 -59.049  1.00  0.00
ATOM   4118  CZX CZX Z2239      23.972   8.020  50.647  1.00  0.00
ATOM   4119  CZY CZY Z2240     -48.442 -22.219  57.349  1.00  0.00
ATOM   4120  CZZ CZZ Z2241      54.542 -39.179  18.989  1.00  0.00
ATOM   4121  DAA DAA Z2242     -22.105  31.032  14.859  1.00  0.00
ATOM   4122  DAB DAB Z2243     -75.023 -63.993  59.748  1.00  0.00
ATOM   4123  DAC DAC Z2244      -3.113  14.377  85.994  1.00  0.00
ATOM   4124  DAD DAD Z2245      58.474  24.587 -41.818  1.00  0.00
ATOM   4125  DAE DAE Z2246      51.250  52.281 -31.455  1.00  0.00
ATOM   4126  DAF DAF Z2247     -29.271  35.707  83.678  1.00  0.00
ATOM   4127  DAG DAG Z2248      53.786  69.393  19.324  1.00  0.00
ATOM   4128  DAH DAH Z2249      33.778  -4.968 -47.347  1.00  0.00
ATOM   4129  DAI DAI Z2250     -67.650  72.335  86.373  1.00  0.00
ATOM   4130  DAJ DAJ Z2251      -5.715 -53.135  74.039  1.00  0.00
ATOM   4131  DAK DAK Z2252      -9.764  25.203 -77.468  1.00  0.00
ATOM   4132  DAL DAL Z2253      56.956 -83.583 -16.810  1.00  0.00
ATOM   4133  DAM DAM Z2254     -21.778  77.488 -69.889  1.00  0.00
ATOM   4134  DAN DAN Z2255     -67.718  22.497  13.424  1.00  0.00
ATOM   4135  DAO DAO Z2256      32.011  66.501  53.842  1.00  0.00
ATOM   4136  DAP DAP Z2257      40.638 -62.356 -18.109  1.00  0.00
ATOM   4137  DAQ DAQ Z2258     -76.106  57.293 -18.486  1.00  0.00
ATOM   4138  DAR DAR Z2259      86.143 -71.042 -67.893  1.00  0.00
ATOM   4139  DAS DAS Z2260      86.481  73.953 -43.910  1.00  0.00
ATOM   4140  DAT DAT Z2261      37.123 -11.076  43.112  1.00  0.00
ATOM   4141  DAU DAU Z2262     -45.863  -3.784 -14.527  1.00  0.00
ATOM   4142  DAV DAV Z2263      -4.836 -12.262 -85.706  1.00  0.00
ATOM   4143  DAW DAW Z2264     -55.142 -23.469  83.808  1.00  0.00
ATOM   4144  DAX DAX Z2265      80.431  29.779  16.534  1.00  0.00
ATOM   4145  DAY DAY Z2266      13.508 -70.551  70.877  1.00  0.00
ATOM   4146  DAZ DAZ Z2267     -16.002   6.696 -76.871  1.00  0.00
ATOM   4147  DBA DBA Z2268      17.613 -10.486 -31.750  1.00  0.00
ATOM   4148  DBB DBB Z2269      21.319  16.815  84.866  1.00  0.00
ATOM   4149  DBC DBC Z2270      -7.481 -52.836  88.790  1.00  0.00
ATOM   4150  DBD DBD Z2271      87.258  83.454  80.738  1.00  0.00
ATOM   4151  DBE DBE Z2272     -40.498  -4.455  65.260  1.00  0.00
ATOM   4152  DBF DBF Z2273      -2.363 -17.249 -70.606  1.00  0.00
ATOM   4153  DBG DBG Z2274      -1.691 -71.953 -84.882  1.00  0.00
ATOM   4154  DBH DBH Z2275       5.059 -44.618 -20.359  1.00  0.00
ATOM   4155  DBI DBI Z2276      42.281  23.043  67.149  1.00  0.00
ATOM   4156  DBJ DBJ Z2277     -54.337 -87.639 -54.056  1.00  0.00
ATOM   4157  DBK DBK Z2278      48.181  -3.298 -42.809  1.00  0.00
ATOM   4158  DBL DBL Z2279     -24.463  17.681 -40.536  1.00  0.00
ATOM   4159  DBM DBM Z2280      56.914  62.926 -12.093  1.00  0.00
ATOM   4160  DBN DBN Z2281     -67.485 -16.954  78.090  1.00  0.00
ATOM   4161  DBO DBO Z2282     -54.947  66.609 -53.595  1.00  0.00
ATOM   4162  DBP DBP Z2283      74.742 -65.113  38.713  1.00  0.00
ATOM   4163  DBQ DBQ Z2284      68.611  21.894 -28.074  1.00  0.00
ATOM   4164  DBR DBR Z2285      53.224  47.600  60.069  1.00  0.00
ATOM   4165  DBS DBS Z2286     -22.183 -34.759 -70.682  1.00  0.00
ATOM   4166  DBT DBT Z2287     -14.100 -83.243  69.537  1.00  0.00
ATOM   4167  DBU DBU Z2288      16.721 -85.249  62.844  1.00  0.00
ATOM   4168  DBV DBV Z2289     -53.064 -11.683  66.117  1.00  0.00
ATOM   4169  DBW DBW Z2290      -1.541  73.590 -28.000  1.00  0.00
ATOM   4170  DBX DBX Z2291      84.685 -42.255 -85.400  1.00  0.00
ATOM   4171  DBY DBY Z2292     -59.683 -67.249 -48.374  1.00  0.00
ATOM   4172  DBZ DBZ Z2293      45.702 -81.843   1.638  1.00  0.00
ATOM   4173  DCA DCA Z2294     -36.279 -57.371 -85.685  1.00  0.00
ATOM   4174  DCB DCB Z2295      44.867 -17.634 -72.371  1.00  0.00
ATOM   4175  DCC DCC Z2296     -59.616  60.597 -37.060  1.00  0.00
ATOM   4176  DCD DCD Z2297      77.744  78.281  53.889  1.00  0.00
ATOM   4177  DCE DCE Z2298     -65.819 -23.673 -50.544  1.00  0.00
ATOM   4178  DCF DCF Z2299      -6.023  76.020  12.153  1.00  0.00
ATOM   4179  DCG DCG Z2300      87.891   8.056  20.997  1.00  0.00
ATOM   4180  DCH DCH Z2301      31.816  47.424 -25.362  1.00  0.00
ATOM   4181  DCI DCI Z2302      50.859 -47.415 -79.051  1.00  0.00
ATOM   4182  DCJ DCJ Z2303     -69.572   4.806  41.466  1.00  0.00
ATOM   4183  DCK DCK Z2304     -76.635  78.279   5.071  1.00  0.00
ATOM   4184  DCL DCL Z2305     -70.305 -31.846  31.514  1.00  0.00
ATOM   4185  DCM DCM Z2306       2.241 -60.092  22.840  1.00  0.00
ATOM   4186  DCN DCN Z2307      66.958  55.154  37.707  1.00  0.00
ATOM   4187  DCO DCO Z2308     -76.137  41.804  23.002  1.00  0.00
ATOM   4188  DCP DCP Z2309     -34.547  16.876  40.171  1.00  0.00
ATOM   4189  DCQ DCQ Z2310      70.730 -61.937 -37.552  1.00  0.00
ATOM   4190  DCR DCR Z2311      83.658  22.488 -40.062  1.00  0.00
ATOM   4191  DCS DCS Z2312      12.854 -81.654  17.206  1.00  0.00
ATOM   4192  DCT DCT Z2313     -52.695 -38.823 -57.838  1.00  0.00
ATOM   4193  DCU DCU Z2314      15.137 -35.291  -2.313  1.00  0.00
ATOM   4194  DCV DCV Z2315       5.013 -37.980 -78.846  1.00  0.00
ATOM   4195  DCW DCW Z2316      50.734 -11.559  11.179  1.00  0.00
ATOM   4196  DCX DCX Z2317       1.609 -41.638  80.642  1.00  0.00
ATOM   4197  DCY DCY Z2318      69.250   8.597 -67.573  1.00  0.00
ATOM   4198  DCZ DCZ Z2319     -28.706   5.214  53.573  1.00  0.00
ATOM   4199  DDA DDA Z2320     -14.455  16.903 -56.926  1.00  0.00
ATOM   4200  DDB DDB Z2321     -39.199 -39.034 -65.963  1.00  0.00
ATOM   4201  DDC DDC Z2322     -77.769  73.995  52.337  1.00  0.00
ATOM   4202  DDD DDD Z2323      12.922 -15.716  18.932  1.00  0.00
ATOM   4203  DDE DDE Z2324      85.401 -87.291 -85.945  1.00  0.00
ATOM   4204  DDF DDF Z2325      45.448   2.507  80.622  1.00  0.00
ATOM   4205  DDG DDG Z2326      88.468 -20.636 -27.733  1.00  0.00
ATOM   4206  DDH DDH Z2327     -21.552  -4.679 -35.340  1.00  0.00
ATOM   4207  DDI DDI Z2328     -82.518 -13.612 -23.733  1.00  0.00
ATOM   4208  DDJ DDJ Z2329      34.668 -83.344  36.968  1.00  0.00
ATOM   4209  DDK DDK Z2330       4.184  66.077  86.053  1.00  0.00
ATOM   4210  DDL DDL Z2331     -17.428  38.945  59.791  1.00  0.00
ATOM   4211  DDM DDM Z2332      24.649  82.492  46.807  1.00  0.00
ATOM   4212  DDN DDN Z2333      75.544  52.827  55.447  1.00  0.00
ATOM   4213  DDO DDO Z2334      -0.978  57.543 -27.102  1.00  0.00
ATOM   4214  DDP DDP Z2335      45.547  51.483 -18.043  1.00  0.00
ATOM   4215  DDQ DDQ Z2336      83.940  -5.449  88.751  1.00  0.00
ATOM   4216  DDR DDR Z2337     -69.791  35.221 -76.996  1.00  0.00
ATOM   4217  DDS DDS Z2338     -23.841 -52.033  32.710  1.00  0.00
ATOM   4218  DDT DDT Z2339      45.074 -40.402   6.981  1.00  0.00
ATOM   4219  DDU DDU Z2340      50.398 -22.815 -27.991  1.00  0.00
ATOM   4220  DDV DDV Z2341     -81.584  42.570  79.064  1.00  0.00
ATOM   4221  DDW DDW Z2342      -1.949 -35.486  11.349  1.00  0.00
ATOM   4222  DDX DDX Z2343       2.430  73.703 -76.211  1.00  0.00
ATOM   4223  DDY DDY Z2344      19.041  -4.695 -80.609  1.00  0.00
ATOM   4224  DDZ DDZ Z2345     -32.306   4.967 -83.176  1.00  0.00
ATOM   4225  DEA DEA Z2346      19.299 -58.654 -85.258  1.00  0.00
ATOM   4226  DEB DEB Z2347      16.301  52.470  77.399  1.00  0.00
ATOM   4227  DEC DEC Z2348      -4.805  76.394 -54.777  1.00  0.00
ATOM   4228  DED DED Z2349      84.767  61.002  36.352  1.00  0.00
ATOM   4229  DEE DEE Z2350     -78.893 -16.603  64.501  1.00  0.00
ATOM   4230  DEF DEF Z2351      19.097 -19.636  73.626  1.00  0.00
ATOM   4231  DEG DEG Z2352       8.710  16.920  11.530  1.00  0.00
ATOM   4232  DEH DEH Z2353     -55.930  69.293 -13.484  1.00  0.00
ATOM   4233  DEI DEI Z2354      58.897 -68.480 -84.949  1.00  0.00
ATOM   4234  DEJ DEJ Z2355      44.475  50.706  45.937  1.00  0.00
ATOM   4235  DEK DEK Z2356      86.364  79.086 -26.119  1.00  0.00
ATOM   4236  DEL DEL Z2357     -47.315 -85.613 -18.120  1.00  0.00
ATOM   4237  DEM DEM Z2358     -80.738  73.483 -37.122  1.00  0.00
ATOM   4238  DEN DEN Z2359     -64.546 -60.911  65.269  1.00  0.00
ATOM   4239  DEO DEO Z2360      84.008 -20.385  60.123  1.00  0.00
ATOM   4240  DEP DEP Z2361      83.487   4.492  76.216  1.00  0.00
ATOM   4241  DEQ DEQ Z2362      13.991 -25.034 -51.550  1.00  0.00
ATOM   4242  DER DER Z2363      62.492 -26.272 -59.776  1.00  0.00
ATOM   4243  DES DES Z2364      64.529  67.311 -39.131  1.00  0.00
ATOM   4244  DET DET Z2365     -31.373  -5.760 -18.380  1.00  0.00
ATOM   4245  DEU DEU Z2366       6.704 -67.819 -48.022  1.00  0.00
ATOM   4246  DEV DEV Z2367      81.877   6.197  43.031  1.00  0.00
ATOM   4247  DEW DEW Z2368      19.648  29.723 -27.546  1.00  0.00
ATOM   4248  DEX DEX Z2369       7.577   3.571 -26.878  1.00  0.00
ATOM   4249  DEY DEY Z2370      49.853  41.149 -40.128  1.00  0.00
ATOM   4250  DEZ DEZ Z2371      80.297  50.460 -22.385  1.00  0.00
ATOM   4251  DFA DFA Z2372      42.297  69.831 -10.375  1.00  0.00
ATOM   4252  DFB DFB Z2373     -67.895   6.417  58.727  1.00  0.00
ATOM   4253  DFC DFC Z2374      40.528 -66.991   8.562  1.00  0.00
ATOM   4254  DFD DFD Z2375      24.987 -22.452  29.517  1.00  0.00
ATOM   4255  DFE DFE Z2376     -68.984 -84.624 -47.744  1.00  0.00
ATOM   4256  DFF DFF Z2377      24.269 -26.947 -75.353  1.00  0.00
ATOM   4257  DFG DFG Z2378      36.474 -20.447  77.337  1.00  0.00
ATOM   4258  DFH DFH Z2379      23.501 -37.066  20.866  1.00  0.00
ATOM   4259  DFI DFI Z2380     -51.067 -54.029  67.776  1.00  0.00
ATOM   4260  DFJ DFJ Z2381     -14.772  30.295  -7.855  1.00  0.00
ATOM   4261  DFK DFK Z2382     -25.749  68.011  13.588  1.00  0.00
ATOM   4262  DFL DFL Z2383      -0.984  18.627 -31.041  1.00  0.00
ATOM   4263  DFM DFM Z2384     -26.444 -30.748 -45.428  1.00  0.00
ATOM   4264  DFN DFN Z2385     -51.626  26.894  49.532  1.00  0.00
ATOM   4265  DFO DFO Z2386      -6.951  -5.884  57.765  1.00  0.00
ATOM   4266  DFP DFP Z2387      21.071  -6.177  88.146  1.00  0.00
ATOM   4267  DFQ DFQ Z2388      87.736 -30.586 -47.490  1.00  0.00
ATOM   4268  DFR DFR Z2389     -12.751  85.355 -17.102  1.00  0.00
ATOM   4269  DFS DFS Z2390       4.782 -37.657  44.360  1.00  0.00
ATOM   4270  DFT DFT Z2391     -10.846 -10.934  16.651  1.00  0.00
ATOM   4271  DFU DFU Z2392      -7.251  23.389  51.732  1.00  0.00
ATOM   4272  DFV DFV Z2393      85.539 -26.046  23.516  1.00  0.00
ATOM   4273  DFW DFW Z2394     -17.864  -5.655  71.114  1.00  0.00
ATOM   4274  DFX DFX Z2395     -46.099 -82.349 -35.925  1.00  0.00
ATOM   4275  DFY DFY Z2396      75.782  -5.161 -14.333  1.00  0.00
ATOM   4276  DFZ DFZ Z2397     -45.113  25.070  31.525  1.00  0.00
ATOM   4277  DGA DGA Z2398     -65.796   7.758   3.647  1.00  0.00
ATOM   4278  DGB DGB Z2399      77.030  32.501 -65.739  1.00  0.00
ATOM   4279  DGC DGC Z2400      36.523 -66.345  23.336  1.00  0.00
ATOM   4280  DGD DGD Z2401      84.740   0.019 -29.154  1.00  0.00
ATOM   4281  DGE DGE Z2402     -67.929  52.230  80.980  1.00  0.00
ATOM   4282  DGF DGF Z2403     -58.300 -39.440  38.089  1.00  0.00
ATOM   4283  DGG DGG Z2404      78.228 -11.439 -63.921  1.00  0.00
ATOM   4284  DGH DGH Z2405      71.973  41.605  77.904  1.00  0.00
ATOM   4285  DGI DGI Z2406     -66.359 -12.210   0.417  1.00  0.00
ATOM   4286  DGJ DGJ Z2407     -70.248  19.006  40.171  1.00  0.00
ATOM   4287  DGK DGK Z2408     -70.712  35.774   1.827  1.00  0.00
ATOM   4288  DGL DGL Z2409      75.257 -17.879 -25.069  1.00  0.00
ATOM   4289  DGM DGM Z2410      18.708  28.043 -57.070  1.00  0.00
ATOM   4290  DGN DGN Z2411     -24.954 -65.896 -67.366  1.00  0.00
ATOM   4291  DGO DGO Z2412      52.176  -0.560  -6.709  1.00  0.00
ATOM   4292  DGP DGP Z2413      87.276 -39.056 -18.091  1.00  0.00
ATOM   4293  DGQ DGQ Z2414      56.166 -50.306 -10.098  1.00  0.00
ATOM   4294  DGR DGR Z2415      29.257 -48.057  81.674  1.00  0.00
ATOM   4295  DGS DGS Z2416      77.209 -38.018 -69.157  1.00  0.00
ATOM   4296  DGT DGT Z2417     -56.044 -87.175  72.263  1.00  0.00
ATOM   4297  DGU DGU Z2418      80.224 -60.042 -63.012  1.00  0.00
ATOM   4298  DGV DGV Z2419     -27.421  21.453  50.942  1.00  0.00
ATOM   4299  DGW DGW Z2420      75.339  15.120  68.785  1.00  0.00
ATOM   4300  DGX DGX Z2421     -26.272 -32.513  34.757  1.00  0.00
ATOM   4301  DGY DGY Z2422      16.678 -44.553 -51.200  1.00  0.00
ATOM   4302  DGZ DGZ Z2423     -75.661  47.069  37.138  1.00  0.00
ATOM   4303  DHA DHA Z2424      27.928  12.539  17.376  1.00  0.00
ATOM   4304  DHB DHB Z2425      87.090 -39.252 -32.637  1.00  0.00
ATOM   4305  DHC DHC Z2426     -10.330 -59.584 -56.150  1.00  0.00
ATOM   4306  DHD DHD Z2427      62.802  60.818 -57.291  1.00  0.00
ATOM   4307  DHE DHE Z2428     -79.577 -59.714  80.446  1.00  0.00
ATOM   4308  DHF DHF Z2429      26.758 -52.990  55.247  1.00  0.00
ATOM   4309  DHG DHG Z2430      59.933 -36.175 -33.732  1.00  0.00
ATOM   4310  DHH DHH Z2431     -81.317  29.472  32.310  1.00  0.00
ATOM   4311  DHI DHI Z2432     -58.474 -75.546  11.489  1.00  0.00
ATOM   4312  DHJ DHJ Z2433     -29.246  46.782  41.723  1.00  0.00
ATOM   4313  DHK DHK Z2434      30.558   6.058   2.848  1.00  0.00
ATOM   4314  DHL DHL Z2435      74.303 -75.800 -28.716  1.00  0.00
ATOM   4315  DHM DHM Z2436      62.811 -81.674 -75.481  1.00  0.00
ATOM   4316  DHN DHN Z2437       1.849   0.510  13.114  1.00  0.00
ATOM   4317  DHO DHO Z2438     -42.579  42.607  -6.084  1.00  0.00
ATOM   4318  DHP DHP Z2439     -60.430  10.671 -59.856  1.00  0.00
ATOM   4319  DHQ DHQ Z2440       8.471 -35.381  69.973  1.00  0.00
ATOM   4320  DHR DHR Z2441      63.423  68.402 -81.058  1.00  0.00
ATOM   4321  DHS DHS Z2442      73.088 -88.607  61.219  1.00  0.00
ATOM   4322  DHT DHT Z2443     -80.239 -24.198 -52.378  1.00  0.00
ATOM   4323  DHU DHU Z2444      38.232  70.984  39.653  1.00  0.00
ATOM   4324  DHV DHV Z2445       3.646  58.842  74.299  1.00  0.00
ATOM   4325  DHW DHW Z2446      41.286  40.205  71.855  1.00  0.00
ATOM   4326  DHX DHX Z2447      56.753   9.201  68.424  1.00  0.00
ATOM   4327  DHY DHY Z2448      -1.865 -20.401  82.583  1.00  0.00
ATOM   4328  DHZ DHZ Z2449      11.568  84.661  47.375  1.00  0.00
ATOM   4329  DIA DIA Z2450     -82.090 -80.278  87.072  1.00  0.00
ATOM   4330  DIB DIB Z2451      43.771  50.782 -76.700  1.00  0.00
ATOM   4331  DIC DIC Z2452      10.837 -90.108  88.212  1.00  0.00
ATOM   4332  DID DID Z2453      13.459  83.690 -84.958  1.00  0.00
ATOM   4333  DIE DIE Z2454      57.931  -2.670  50.607  1.00  0.00
ATOM   4334  DIF DIF Z2455      21.986 -49.646 -16.972  1.00  0.00
ATOM   4335  DIG DIG Z2456     -75.088 -36.123  80.802  1.00  0.00
ATOM   4336  DIH DIH Z2457      14.379 -84.990 -73.850  1.00  0.00
ATOM   4337  DII DII Z2458      26.274 -69.549 -70.783  1.00  0.00
ATOM   4338  DIJ DIJ Z2459      68.768  10.846 -87.234  1.00  0.00
ATOM   4339  DIK DIK Z2460     -74.895  33.228  87.964  1.00  0.00
ATOM   4340  DIL DIL Z2461     -19.657 -24.973 -84.244  1.00  0.00
ATOM   4341  DIM DIM Z2462      54.343 -62.611  24.970  1.00  0.00
ATOM   4342  DIN DIN Z2463     -36.504 -26.916 -68.241  1.00  0.00
ATOM   4343  DIO DIO Z2464     -60.647 -56.946   1.936  1.00  0.00
ATOM   4344  DIP DIP Z2465     -81.008 -28.047 -20.746  1.00  0.00
ATOM   4345  DIQ DIQ Z2466      -8.010  36.031  43.058  1.00  0.00
ATOM   4346  DIR DIR Z2467     -29.709   7.551 -25.009  1.00  0.00
ATOM   4347  DIS DIS Z2468     -56.749 -12.707 -85.200  1.00  0.00
ATOM   4348  DIT DIT Z2469     -61.684  48.557 -48.943  1.00  0.00
ATOM   4349  DIU DIU Z2470      69.567 -71.962  82.126  1.00  0.00
ATOM   4350  DIV DIV Z2471      72.256 -81.159 -44.783  1.00  0.00
ATOM   4351  DIW DIW Z2472      58.480 -87.464  64.550  1.00  0.00
ATOM   4352  DIX DIX Z2473      14.465  69.751  36.687  1.00  0.00
ATOM   4353  DIY DIY Z2474      73.256  27.940  44.032  1.00  0.00
ATOM   4354  DIZ DIZ Z2475      37.822   6.233  47.755  1.00  0.00
ATOM   4355  DJA DJA Z2476     -25.935 -19.860 -13.592  1.00  0.00
ATOM   4356  DJB DJB Z2477      59.830  -6.699  21.097  1.00  0.00
ATOM   4357  DJC DJC Z2478      -6.733  54.717 -80.082  1.00  0.00
ATOM   4358  DJD DJD Z2479      69.274  60.408  22.985  1.00  0.00
ATOM   4359  DJE DJE Z2480     -35.496 -41.015  85.320  1.00  0.00
ATOM   4360  DJF DJF Z2481     -51.080 -70.466 -19.953  1.00  0.00
ATOM   4361  DJG DJG Z2482     -79.188 -59.991  25.720  1.00  0.00
ATOM   4362  DJH DJH Z2483      82.187 -84.646 -59.993  1.00  0.00
ATOM   4363  DJI DJI Z2484      25.544 -66.685 -38.399  1.00  0.00
ATOM   4364  DJJ DJJ Z2485       3.000   4.375  57.472  1.00  0.00
ATOM   4365  DJK DJK Z2486     -20.792  48.047  77.281  1.00  0.00
ATOM   4366  DJL DJL Z2487       7.201  81.464  -9.661  1.00  0.00
ATOM   4367  DJM DJM Z2488       0.320 -10.758  36.171  1.00  0.00
ATOM   4368  DJN DJN Z2489     -81.411 -17.871  47.940  1.00  0.00
ATOM   4369  DJO DJO Z2490     -72.620 -67.053 -58.626  1.00  0.00
ATOM   4370  DJP DJP Z2491     -47.452  30.095  13.892  1.00  0.00
ATOM   4371  DJQ DJQ Z2492     -26.252  83.161 -23.320  1.00  0.00
ATOM   4372  DJR DJR Z2493      85.499  48.758   7.110  1.00  0.00
ATOM   4373  DJS DJS Z2494      78.365  82.421 -42.928  1.00  0.00
ATOM   4374  DJT DJT Z2495      32.323  83.860  89.716  1.00  0.00
ATOM   4375  DJU DJU Z2496      80.284  62.508  82.800  1.00  0.00
ATOM   4376  DJV DJV Z2497     -81.253  82.165 -79.984  1.00  0.00
ATOM   4377  DJW DJW Z2498     -68.139  76.185 -51.013  1.00  0.00
ATOM   4378  DJX DJX Z2499      52.230  75.615 -19.153  1.00  0.00
ATOM   4379  DJY DJY Z2500      20.293  34.267 -11.899  1.00  0.00
ATOM   4380  DJZ DJZ Z2501     -70.266 -10.036 -12.882  1.00  0.00
ATOM   4381  DKA DKA Z2502       6.433  19.004 -46.944  1.00  0.00
ATOM   4382  DKB DKB Z2503     -82.528  20.957 -55.249  1.00  0.00
ATOM   4383  DKC DKC Z2504      34.434 -28.042 -85.399  1.00  0.00
ATOM   4384  DKD DKD Z2505     -78.496  56.196   3.789  1.00  0.00
ATOM   4385  DKE DKE Z2506     -25.185 -86.543  49.171  1.00  0.00
ATOM   4386  DKF DKF Z2507      63.615 -88.503 -30.684  1.00  0.00
ATOM   4387  DKG DKG Z2508     -65.718  67.784  62.955  1.00  0.00
ATOM   4388  DKH DKH Z2509     -34.121 -17.271 -86.042  1.00  0.00
ATOM   4389  DKI DKI Z2510     -48.962 -81.037 -67.407  1.00  0.00
ATOM   4390  DKJ DKJ Z2511     -72.808 -73.592   8.674  1.00  0.00
ATOM   4391  DKK DKK Z2512     -59.167 -89.557  20.521  1.00  0.00
ATOM   4392  DKL DKL Z2513      29.500 -16.096  63.487  1.00  0.00
ATOM   4393  DKM DKM Z2514      52.092 -86.102 -49.450  1.00  0.00
ATOM   4394  DKN DKN Z2515     -14.977  77.159  -4.169  1.00  0.00
ATOM   4395  DKO DKO Z2516      71.271  26.111  86.895  1.00  0.00
ATOM   4396  DKP DKP Z2517      16.964 -70.549  50.028  1.00  0.00
ATOM   4397  DKQ DKQ Z2518     -19.460  62.914  23.963  1.00  0.00
ATOM   4398  DKR DKR Z2519       5.106 -82.225  78.070  1.00  0.00
ATOM   4399  DKS DKS Z2520     -29.808 -79.840  82.546  1.00  0.00
ATOM   4400  DKT DKT Z2521     -58.344  14.800  15.133  1.00  0.00
ATOM   4401  DKU DKU Z2522     -80.593 -39.110  15.157  1.00  0.00
ATOM   4402  DKV DKV Z2523      81.031   6.085 -52.370  1.00  0.00
ATOM   4403  DKW DKW Z2524     -74.806  53.651  59.700  1.00  0.00
ATOM   4404  DKX DKX Z2525     -78.334  86.321  25.472  1.00  0.00
ATOM   4405  DKY DKY Z2526     -44.252 -44.701  26.258  1.00  0.00
ATOM   4406  DKZ DKZ Z2527      40.940  79.864   3.496  1.00  0.00
ATOM   4407  DLA DLA Z2528      56.073  25.968  86.551  1.00  0.00
ATOM   4408  DLB DLB Z2529      30.410 -46.585   9.071  1.00  0.00
ATOM   4409  DLC DLC Z2530      16.721  38.306  84.565  1.00  0.00
ATOM   4410  DLD DLD Z2531     -50.565 -17.172 -47.214  1.00  0.00
ATOM   4411  DLE DLE Z2532      23.291 -52.104 -59.338  1.00  0.00
ATOM   4412  DLF DLF Z2533      25.728 -16.222 -10.593  1.00  0.00
ATOM   4413  DLG DLG Z2534     -31.112 -44.543 -53.682  1.00  0.00
ATOM   4414  DLH DLH Z2535      84.077  83.086 -57.137  1.00  0.00
ATOM   4415  DLI DLI Z2536     -10.923 -49.368 -74.053  1.00  0.00
ATOM   4416  DLJ DLJ Z2537     -46.131 -46.122 -82.236  1.00  0.00
ATOM   4417  DLK DLK Z2538      56.385 -38.525 -67.789  1.00  0.00
ATOM   4418  DLL DLL Z2539      74.646  82.877  35.485  1.00  0.00
ATOM   4419  DLM DLM Z2540      35.439 -83.969  54.340  1.00  0.00
ATOM   4420  DLN DLN Z2541      50.053  34.630 -53.953  1.00  0.00
ATOM   4421  DLO DLO Z2542      62.982  -9.360  74.335  1.00  0.00
ATOM   4422  DLP DLP Z2543      85.216 -33.193  39.097  1.00  0.00
ATOM   4423  DLQ DLQ Z2544      21.150  -0.646  57.554  1.00  0.00
ATOM   4424  DLR DLR Z2545      45.316  32.909 -17.181  1.00  0.00
ATOM   4425  DLS DLS Z2546       4.618  46.547  75.493  1.00  0.00
ATOM   4426  DLT DLT Z2547      80.483  69.605 -80.705  1.00  0.00
ATOM   4427  DLU DLU Z2548      19.260 -56.141  88.277  1.00  0.00
ATOM   4428  DLV DLV Z2549      10.193 -82.692 -34.403  1.00  0.00
ATOM   4429  DLW DLW Z2550     -77.367   2.734  10.137  1.00  0.00
ATOM   4430  DLX DLX Z2551     -83.351  -3.582 -13.204  1.00  0.00
ATOM   4431  DLY DLY Z2552      28.837 -33.425  33.342  1.00  0.00
ATOM   4432  DLZ DLZ Z2553     -83.958 -82.472  13.790  1.00  0.00
ATOM   4433  DMA DMA Z2554      28.160  78.320  66.765  1.00  0.00
ATOM   4434  DMB DMB Z2555     -70.873 -13.619 -39.630  1.00  0.00
ATOM   4435  DMC DMC Z2556      86.042  78.246  35.603  1.00  0.00
ATOM   4436  DMD DMD Z2557     -83.169  -1.473  44.711  1.00  0.00
ATOM   4437  DME DME Z2558      20.435 -25.445   7.356  1.00  0.00
ATOM   4438  DMF DMF Z2559      -1.301  34.849 -32.135  1.00  0.00
ATOM   4439  DMG DMG Z2560     -18.578 -44.003 -44.555  1.00  0.00
ATOM   4440  DMH DMH Z2561     -82.315  15.406  36.436  1.00  0.00
ATOM   4441  DMI DMI Z2562      88.221 -70.664  80.405  1.00  0.00
ATOM   4442  DMJ DMJ Z2563     -27.564  44.792 -69.883  1.00  0.00
ATOM   4443  DMK DMK Z2564      80.815  61.147 -62.191  1.00  0.00
ATOM   4444  DML DML Z2565     -35.051 -42.780 -27.921  1.00  0.00
ATOM   4445  DMM DMM Z2566      30.228 -84.217  -6.733  1.00  0.00
ATOM   4446  DMN DMN Z2567     -19.286  53.806  42.143  1.00  0.00
ATOM   4447  DMO DMO Z2568      75.880 -22.166 -79.998  1.00  0.00
ATOM   4448  DMP DMP Z2569     -43.892  14.047 -75.644  1.00  0.00
ATOM   4449  DMQ DMQ Z2570     -47.800  79.010  59.170  1.00  0.00
ATOM   4450  DMR DMR Z2571      -6.047  12.623  67.424  1.00  0.00
ATOM   4451  DMS DMS Z2572     -35.994 -88.002 -46.895  1.00  0.00
ATOM   4452  DMT DMT Z2573     -83.294  28.675   0.177  1.00  0.00
ATOM   4453  DMU DMU Z2574     -36.748  51.429  84.208  1.00  0.00
ATOM   4454  DMV DMV Z2575     -75.903   2.235  24.313  1.00  0.00
ATOM   4455  DMW DMW Z2576     -46.129  30.159  88.391  1.00  0.00
ATOM   4456  DMX DMX Z2577      15.118  28.276 -70.725  1.00  0.00
ATOM   4457  DMY DMY Z2578     -48.670 -72.596   4.978  1.00  0.00
ATOM   4458  DMZ DMZ Z2579      23.204  82.940  11.900  1.00  0.00
ATOM   4459  DNA DNA Z2580      -8.459 -31.002 -71.251  1.00  0.00
ATOM   4460  DNB DNB Z2581     -60.316 -37.565  70.764  1.00  0.00
ATOM   4461  DNC DNC Z2582      55.299  17.987  19.456  1.00  0.00
ATOM   4462  DND DND Z2583      11.608  70.029  64.926  1.00  0.00
ATOM   4463  DNE DNE Z2584      -0.978 -29.906 -57.696  1.00  0.00
ATOM   4464  DNF DNF Z2585       3.584 -56.517 -79.753  1.00  0.00
ATOM   4465  DNG DNG Z2586     -52.226   0.206  81.137  1.00  0.00
ATOM   4466  DNH DNH Z2587      20.649 -53.556  37.346  1.00  0.00
ATOM   4467  DNI DNI Z2588       1.795  74.028  25.801  1.00  0.00
ATOM   4468  DNJ DNJ Z2589     -83.598  74.067  27.604  1.00  0.00
ATOM   4469  DNK DNK Z2590     -36.709 -72.119   9.743  1.00  0.00
ATOM   4470  DNL DNL Z2591      11.114   6.702 -86.695  1.00  0.00
ATOM   4471  DNM DNM Z2592      22.787  -0.956 -38.077  1.00  0.00
ATOM   4472  DNN DNN Z2593      89.915  17.500 -70.041  1.00  0.00
ATOM   4473  DNO DNO Z2594      87.731 -89.953  63.137  1.00  0.00
ATOM   4474  DNP DNP Z2595     -34.148 -84.470  37.513  1.00  0.00
ATOM   4475  DNQ DNQ Z2596      69.658 -89.278 -14.088  1.00  0.00
ATOM   4476  DNR DNR Z2597      35.630 -44.641  36.585  1.00  0.00
ATOM   4477  DNS DNS Z2598      88.033  62.130  18.991  1.00  0.00
ATOM   4478  DNT DNT Z2599     -83.149  -4.674 -82.024  1.00  0.00
ATOM   4479  DNU DNU Z2600     -77.537  82.258 -57.438  1.00  0.00
ATOM   4480  DNV DNV Z2601      85.768 -79.387  28.412  1.00  0.00
ATOM   4481  DNW DNW Z2602     -43.854  79.510 -15.472  1.00  0.00
ATOM   4482  DNX DNX Z2603     -21.662  57.745 -48.665  1.00  0.00
ATOM   4483  DNY DNY Z2604     -66.725 -38.225  -2.268  1.00  0.00
ATOM   4484  DNZ DNZ Z2605     -49.593 -15.281 -74.450  1.00  0.00
ATOM   4485  DOA DOA Z2606      -7.246  52.734  59.025  1.00  0.00
ATOM   4486  DOB DOB Z2607      17.317 -74.240  86.374  1.00  0.00
ATOM   4487  DOC DOC Z2608      81.252  23.742  -4.300  1.00  0.00
ATOM   4488  DOD DOD Z2609     -60.252  30.102  82.696  1.00  0.00
ATOM   4489  DOE DOE Z2610      87.036 -53.845 -18.469  1.00  0.00
ATOM   4490  DOF DOF Z2611       2.225 -84.051 -11.058  1.00  0.00
ATOM   4491  DOG DOG Z2612     -16.110  17.871  58.386  1.00  0.00
ATOM   4492  DOH DOH Z2613      88.099 -13.219  30.401  1.00  0.00
ATOM   4493  DOI DOI Z2614     -78.003  81.779 -21.971  1.00  0.00
ATOM   4494  DOJ DOJ Z2615     -19.788 -29.647 -31.168  1.00  0.00
ATOM   4495  DOK DOK Z2616     -67.260 -30.256 -83.056  1.00  0.00
ATOM   4496  DOL DOL Z2617     -85.878  10.603  65.708  1.00  0.00
ATOM   4497  DOM DOM Z2618      30.043 -77.391 -18.494  1.00  0.00
ATOM   4498  DON DON Z2619      60.486 -23.216 -86.435  1.00  0.00
ATOM   4499  DOO DOO Z2620       9.788   2.297  32.289  1.00  0.00
ATOM   4500  DOP DOP Z2621      54.430  35.859  43.011  1.00  0.00
ATOM   4501  DOQ DOQ Z2622     -75.835 -47.539  39.296  1.00  0.00
ATOM   4502  DOR DOR Z2623     -60.421 -70.702  -2.764  1.00  0.00
ATOM   4503  DOS DOS Z2624     -25.346  64.981 -57.759  1.00  0.00
ATOM   4504  DOT DOT Z2625     -85.111  31.538 -32.389  1.00  0.00
ATOM   4505  DOU DOU Z2626      89.615  42.491  46.435  1.00  0.00
ATOM   4506  DOV DOV Z2627      63.199  11.748  40.865  1.00  0.00
ATOM   4507  DOW DOW Z2628     -43.122 -42.368 -45.976  1.00  0.00
ATOM   4508  DOX DOX Z2629      66.644  26.422  -7.092  1.00  0.00
ATOM   4509  DOY DOY Z2630      89.429 -41.536  20.943  1.00  0.00
ATOM   4510  DOZ DOZ Z2631     -50.138  -4.112 -80.932  1.00  0.00
ATOM   4511  DPA DPA Z2632     -80.664  78.301  78.191  1.00  0.00
ATOM   4512  DPB DPB Z2633     -62.166  81.389  70.129  1.00  0.00
ATOM   4513  DPC DPC Z2634      83.492  17.944 -80.677  1.00  0.00
ATOM   4514  DPD DPD Z2635      10.434  77.352 -48.685  1.00  0.00
ATOM   4515  DPE DPE Z2636     -81.328 -75.042  -4.610  1.00  0.00
ATOM   4516  DPF DPF Z2637     -81.186 -18.628   9.579  1.00  0.00
ATOM   4517  DPG DPG Z2638      71.887 -69.621 -85.061  1.00  0.00
ATOM   4518  DPH DPH Z2639      36.186 -78.097  12.906  1.00  0.00
ATOM   4519  DPI DPI Z2640      47.235 -89.432  26.881  1.00  0.00
ATOM   4520  DPJ DPJ Z2641     -76.252   2.897 -66.644  1.00  0.00
ATOM   4521  DPK DPK Z2642     -45.930 -52.191  80.374  1.00  0.00
ATOM   4522  DPL DPL Z2643      11.849  25.016 -87.020  1.00  0.00
ATOM   4523  DPM DPM Z2644     -30.228  80.965  16.457  1.00  0.00
ATOM   4524  DPN DPN Z2645     -42.195  43.746 -79.816  1.00  0.00
ATOM   4525  DPO DPO Z2646     -20.876 -58.558  85.168  1.00  0.00
ATOM   4526  DPP DPP Z2647      32.696  55.491  75.675  1.00  0.00
ATOM   4527  DPQ DPQ Z2648     -23.935 -55.298 -53.491  1.00  0.00
ATOM   4528  DPR DPR Z2649      24.197 -38.529 -66.491  1.00  0.00
ATOM   4529  DPS DPS Z2650     -10.639  65.150  51.806  1.00  0.00
ATOM   4530  DPT DPT Z2651       7.130   8.595 -39.151  1.00  0.00
ATOM   4531  DPU DPU Z2652      26.236 -67.881  59.611  1.00  0.00
ATOM   4532  DPV DPV Z2653     -61.953 -11.150 -47.571  1.00  0.00
ATOM   4533  DPW DPW Z2654      55.157  15.304  -3.079  1.00  0.00
ATOM   4534  DPX DPX Z2655      -2.933 -44.168 -54.126  1.00  0.00
ATOM   4535  DPY DPY Z2656     -50.134 -45.770 -29.301  1.00  0.00
ATOM   4536  DPZ DPZ Z2657      19.842  39.387 -59.423  1.00  0.00
ATOM   4537  DQA DQA Z2658      66.652 -40.822 -86.412  1.00  0.00
ATOM   4538  DQB DQB Z2659     -64.700 -72.756  83.343  1.00  0.00
ATOM   4539  DQC DQC Z2660     -56.728  43.783  71.990  1.00  0.00
ATOM   4540  DQD DQD Z2661     -81.987 -21.982 -35.267  1.00  0.00
ATOM   4541  DQE DQE Z2662      41.453 -17.776  56.987  1.00  0.00
ATOM   4542  DQF DQF Z2663     -70.215  54.343 -85.625  1.00  0.00
ATOM   4543  DQG DQG Z2664      24.916 -53.233 -32.301  1.00  0.00
ATOM   4544  DQH DQH Z2665     -85.558 -69.308  42.207  1.00  0.00
ATOM   4545  DQI DQI Z2666      -8.460  57.907  87.614  1.00  0.00
ATOM   4546  DQJ DQJ Z2667      34.198  32.868 -50.357  1.00  0.00
ATOM   4547  DQK DQK Z2668     -22.696  72.440  61.031  1.00  0.00
ATOM   4548  DQL DQL Z2669     -84.572  36.684 -12.737  1.00  0.00
ATOM   4549  DQM DQM Z2670       2.781 -51.253  35.678  1.00  0.00
ATOM   4550  DQN DQN Z2671     -56.552 -55.587 -15.165  1.00  0.00
ATOM   4551  DQO DQO Z2672      42.060 -30.887  45.658  1.00  0.00
ATOM   4552  DQP DQP Z2673      68.344  10.135  19.920  1.00  0.00
ATOM   4553  DQQ DQQ Z2674      79.665  71.936  67.804  1.00  0.00
ATOM   4554  DQR DQR Z2675     -52.088  -0.472 -68.895  1.00  0.00
ATOM   4555  DQS DQS Z2676       1.534  79.209  50.396  1.00  0.00
ATOM   4556  DQT DQT Z2677      12.423 -44.017  77.200  1.00  0.00
ATOM   4557  DQU DQU Z2678     -66.220  -8.275 -25.735  1.00  0.00
ATOM   4558  DQV DQV Z2679      72.129  40.725 -38.166  1.00  0.00
ATOM   4559  DQW DQW Z2680      45.119 -35.831 -83.389  1.00  0.00
ATOM   4560  DQX DQX Z2681      85.930  49.464 -72.040  1.00  0.00
ATOM   4561  DQY DQY Z2682      46.384  35.241  89.152  1.00  0.00
ATOM   4562  DQZ DQZ Z2683      61.644  61.214   0.317  1.00  0.00
ATOM   4563  DRA DRA Z2684      69.539  12.013  84.247  1.00  0.00
ATOM   4564  DRB DRB Z2685     -32.318   4.535 -10.777  1.00  0.00
ATOM   4565  DRC DRC Z2686      65.134  22.614  14.612  1.00  0.00
ATOM   4566  DRD DRD Z2687     -20.976  -6.885  33.341  1.00  0.00
ATOM   4567  DRE DRE Z2688     -30.255  18.848 -83.980  1.00  0.00
ATOM   4568  DRF DRF Z2689       2.796  38.204 -57.285  1.00  0.00
ATOM   4569  DRG DRG Z2690     -68.718  21.689  75.986  1.00  0.00
ATOM   4570  DRH DRH Z2691      -1.669  38.415  12.281  1.00  0.00
ATOM   4571  DRI DRI Z2692      37.712 -24.838 -45.201  1.00  0.00
ATOM   4572  DRJ DRJ Z2693     -46.029  43.011  82.069  1.00  0.00
ATOM   4573  DRK DRK Z2694      24.528 -12.129 -62.418  1.00  0.00
ATOM   4574  DRL DRL Z2695     -24.103   8.000  24.486  1.00  0.00
ATOM   4575  DRM DRM Z2696      24.958  62.835 -42.177  1.00  0.00
ATOM   4576  DRN DRN Z2697      45.158  69.373 -31.800  1.00  0.00
ATOM   4577  DRO DRO Z2698       0.499  24.775  67.194  1.00  0.00
ATOM   4578  DRP DRP Z2699      -7.185  71.494  -9.730  1.00  0.00
ATOM   4579  DRQ DRQ Z2700     -12.255   3.754  80.304  1.00  0.00
ATOM   4580  DRR DRR Z2701     -80.385  25.336  13.532  1.00  0.00
ATOM   4581  DRS DRS Z2702      50.617 -13.431  74.902  1.00  0.00
ATOM   4582  DRT DRT Z2703      -3.282 -82.338   5.680  1.00  0.00
ATOM   4583  DRU DRU Z2704      13.202 -57.709 -64.777  1.00  0.00
ATOM   4584  DRV DRV Z2705      84.614  -5.716  57.239  1.00  0.00
ATOM   4585  DRW DRW Z2706     -54.884  32.672 -73.256  1.00  0.00
ATOM   4586  DRX DRX Z2707     -82.856 -32.245  -3.492  1.00  0.00
ATOM   4587  DRY DRY Z2708     -77.858  54.660 -71.346  1.00  0.00
ATOM   4588  DRZ DRZ Z2709      45.065  81.203 -44.873  1.00  0.00
ATOM   4589  DSA DSA Z2710     -83.588  70.148 -63.078  1.00  0.00
ATOM   4590  DSB DSB Z2711      38.748 -53.305   6.320  1.00  0.00
ATOM   4591  DSC DSC Z2712      86.118 -27.139  80.874  1.00  0.00
ATOM   4592  DSD DSD Z2713      44.329 -45.963  25.217  1.00  0.00
ATOM   4593  DSE DSE Z2714      50.704   6.956  48.254  1.00  0.00
ATOM   4594  DSF DSF Z2715     -47.874 -82.148  79.263  1.00  0.00
ATOM   4595  DSG DSG Z2716      18.771  26.876 -42.171  1.00  0.00
ATOM   4596  DSH DSH Z2717      19.470 -35.435 -22.190  1.00  0.00
ATOM   4597  DSI DSI Z2718     -69.856  12.364  20.271  1.00  0.00
ATOM   4598  DSJ DSJ Z2719      47.242 -11.325 -20.638  1.00  0.00
ATOM   4599  DSK DSK Z2720      75.911 -38.218 -42.660  1.00  0.00
ATOM   4600  DSL DSL Z2721     -46.937  17.889 -45.497  1.00  0.00
ATOM   4601  DSM DSM Z2722      -8.282 -78.973  39.674  1.00  0.00
ATOM   4602  DSN DSN Z2723     -11.586 -28.303 -46.686  1.00  0.00
ATOM   4603  DSO DSO Z2724      85.708 -62.779 -49.516  1.00  0.00
ATOM   4604  DSP DSP Z2725     -53.979 -84.729 -83.614  1.00  0.00
ATOM   4605  DSQ DSQ Z2726      38.036  41.051 -37.458  1.00  0.00
ATOM   4606  DSR DSR Z2727      50.361 -28.416 -58.929  1.00  0.00
ATOM   4607  DSS DSS Z2728      19.460   4.635  85.319  1.00  0.00
ATOM   4608  DST DST Z2729     -42.144   3.720 -29.316  1.00  0.00
ATOM   4609  DSU DSU Z2730      85.096 -69.281  52.459  1.00  0.00
ATOM   4610  DSV DSV Z2731     -78.634  62.369  36.344  1.00  0.00
ATOM   4611  DSW DSW Z2732      72.867  -7.216  23.792  1.00  0.00
ATOM   4612  DSX DSX Z2733     -80.612   8.206 -56.097  1.00  0.00
ATOM   4613  DSY DSY Z2734      50.729   4.346 -52.585  1.00  0.00
ATOM   4614  DSZ DSZ Z2735     -71.450  36.006 -54.869  1.00  0.00
ATOM   4615  DTA DTA Z2736      88.780  54.547 -43.379  1.00  0.00
ATOM   4616  DTB DTB Z2737      47.096 -53.007  13.799  1.00  0.00
ATOM   4617  DTC DTC Z2738     -48.334 -63.565  -7.274  1.00  0.00
ATOM   4618  DTD DTD Z2739      69.189  -3.608   7.145  1.00  0.00
ATOM   4619  DTE DTE Z2740     -83.039 -63.486 -12.304  1.00  0.00
ATOM   4620  DTF DTF Z2741     -25.418 -63.120  54.766  1.00  0.00
ATOM   4621  DTG DTG Z2742     -63.432  45.754  48.315  1.00  0.00
ATOM   4622  DTH DTH Z2743      -4.237 -57.768   9.275  1.00  0.00
ATOM   4623  DTI DTI Z2744       2.815 -61.380  87.265  1.00  0.00
ATOM   4624  DTJ DTJ Z2745      35.030  -4.055  12.103  1.00  0.00
ATOM   4625  DTK DTK Z2746     -63.019 -81.713  60.733  1.00  0.00
ATOM   4626  DTL DTL Z2747       8.332 -46.109  -2.235  1.00  0.00
ATOM   4627  DTM DTM Z2748     -84.672 -72.045  24.624  1.00  0.00
ATOM   4628  DTN DTN Z2749      13.853  27.237  17.269  1.00  0.00
ATOM   4629  DTO DTO Z2750      20.457 -35.202  75.943  1.00  0.00
ATOM   4630  DTP DTP Z2751      32.890 -73.626 -55.628  1.00  0.00
ATOM   4631  DTQ DTQ Z2752     -12.422   1.213 -53.949  1.00  0.00
ATOM   4632  DTR DTR Z2753     -34.150 -35.499  23.081  1.00  0.00
ATOM   4633  DTS DTS Z2754     -12.759  63.992 -24.334  1.00  0.00
ATOM   4634  DTT DTT Z2755     -82.882 -34.526  35.904  1.00  0.00
ATOM   4635  DTU DTU Z2756       3.982 -79.014  59.985  1.00  0.00
ATOM   4636  DTV DTV Z2757     -68.308 -48.731  18.367  1.00  0.00
ATOM   4637  DTW DTW Z2758     -59.693 -35.551 -36.443  1.00  0.00
ATOM   4638  DTX DTX Z2759      86.588 -63.646  70.813  1.00  0.00
ATOM   4639  DTY DTY Z2760     -25.063  39.461  30.403  1.00  0.00
ATOM   4640  DTZ DTZ Z2761      26.751  85.545   0.194  1.00  0.00
ATOM   4641  DUA DUA Z2762      39.265  40.487 -63.550  1.00  0.00
ATOM   4642  DUB DUB Z2763      48.143 -90.750  52.009  1.00  0.00
ATOM   4643  DUC DUC Z2764     -27.716 -42.480 -84.822  1.00  0.00
ATOM   4644  DUD DUD Z2765      36.058  17.350  89.011  1.00  0.00
ATOM   4645  DUE DUE Z2766      56.000 -29.432  31.164  1.00  0.00
ATOM   4646  DUF DUF Z2767     -42.052  57.421 -18.084  1.00  0.00
ATOM   4647  DUG DUG Z2768      81.547 -88.225 -36.689  1.00  0.00
ATOM   4648  DUH DUH Z2769     -61.198  17.915  27.143  1.00  0.00
ATOM   4649  DUI DUI Z2770     -84.040 -59.470 -63.944  1.00  0.00
ATOM   4650  DUJ DUJ Z2771      37.882 -40.386 -18.898  1.00  0.00
ATOM   4651  DUK DUK Z2772     -53.456 -63.045 -81.635  1.00  0.00
ATOM   4652  DUL DUL Z2773     -54.248  79.597 -56.810  1.00  0.00
ATOM   4653  DUM DUM Z2774      64.942  41.159 -54.711  1.00  0.00
ATOM   4654  DUN DUN Z2775      16.702  64.129  -3.813  1.00  0.00
ATOM   4655  DUO DUO Z2776      60.086  41.819 -14.756  1.00  0.00
ATOM   4656  DUP DUP Z2777     -65.621  -2.805  73.431  1.00  0.00
ATOM   4657  DUQ DUQ Z2778      55.854  71.626  45.256  1.00  0.00
ATOM   4658  DUR DUR Z2779     -36.531 -67.170  76.668  1.00  0.00
ATOM   4659  DUS DUS Z2780     -72.531 -33.739 -38.164  1.00  0.00
ATOM   4660  DUT DUT Z2781      68.938  10.476 -38.015  1.00  0.00
ATOM   4661  DUU DUU Z2782      -3.585 -68.251  60.934  1.00  0.00
ATOM   4662  DUV DUV Z2783     -65.065  78.275 -21.117  1.00  0.00
ATOM   4663  DUW DUW Z2784      69.030  72.054  43.396  1.00  0.00
ATOM   4664  DUX DUX Z2785     -68.152 -87.711 -32.809  1.00  0.00
ATOM   4665  DUY DUY Z2786     -22.830 -28.950  88.343  1.00  0.00
ATOM   4666  DUZ DUZ Z2787      18.258  71.220  77.961  1.00  0.00
ATOM   4667  DVA DVA Z2788      10.384  -9.837  62.589  1.00  0.00
ATOM   4668  DVB DVB Z2789     -78.681 -23.465  24.932  1.00  0.00
ATOM   4669  DVC DVC Z2790      48.853  84.181  49.112  1.00  0.00
ATOM   4670  DVD DVD Z2791      -7.839  69.913  80.528  1.00  0.00
ATOM   4671  DVE DVE Z2792     -19.448  81.398  32.759  1.00  0.00
ATOM   4672  DVF DVF Z2793      84.202 -26.742 -63.135  1.00  0.00
ATOM   4673  DVG DVG Z2794      68.206 -54.944 -18.439  1.00  0.00
ATOM   4674  DVH DVH Z2795     -85.933 -78.893 -85.803  1.00  0.00
ATOM   4675  DVI DVI Z2796      58.416 -58.168 -82.087  1.00  0.00
ATOM   4676  DVJ DVJ Z2797     -50.035 -29.984 -43.701  1.00  0.00
ATOM   4677  DVK DVK Z2798      86.215  -0.638 -63.534  1.00  0.00
ATOM   4678  DVL DVL Z2799      28.966  81.740 -49.845  1.00  0.00
ATOM   4679  DVM DVM Z2800     -76.445  46.678 -60.982  1.00  0.00
ATOM   4680  DVN DVN Z2801     -55.951 -56.000  21.470  1.00  0.00
ATOM   4681  DVO DVO Z2802      89.379 -40.221   9.231  1.00  0.00
ATOM   4682  DVP DVP Z2803      19.069   6.983 -27.207  1.00  0.00
ATOM   4683  DVQ DVQ Z2804      -5.221  18.059  -1.884  1.00  0.00
ATOM   4684  DVR DVR Z2805     -37.060 -76.574  25.114  1.00  0.00
ATOM   4685  DVS DVS Z2806      85.895 -84.279 -16.278  1.00  0.00
ATOM   4686  DVT DVT Z2807      81.094 -48.999 -29.527  1.00  0.00
ATOM   4687  DVU DVU Z2808     -19.330  -7.959 -80.964  1.00  0.00
ATOM   4688  DVV DVV Z2809      34.912 -88.556  88.924  1.00  0.00
ATOM   4689  DVW DVW Z2810      13.659  59.544 -59.387  1.00  0.00
ATOM   4690  DVX DVX Z2811     -78.436  54.845  47.454  1.00  0.00
ATOM   4691  DVY DVY Z2812       2.849 -82.019  36.246  1.00  0.00
ATOM   4692  DVZ DVZ Z2813     -82.900 -13.400  82.140  1.00  0.00
ATOM   4693  DWA DWA Z2814     -41.461  25.476  -6.276  1.00  0.00
ATOM   4694  DWB DWB Z2815      18.919  63.663 -86.027  1.00  0.00
ATOM   4695  DWC DWC Z2816      81.504 -82.085  88.884  1.00  0.00
ATOM   4696  DWD DWD Z2817     -27.940 -40.536  -7.015  1.00  0.00
ATOM   4697  DWE DWE Z2818      73.181  77.046  81.837  1.00  0.00
ATOM   4698  DWF DWF Z2819     -80.386  24.673 -67.641  1.00  0.00
ATOM   4699  DWG DWG Z2820      48.831 -14.705 -53.110  1.00  0.00
ATOM   4700  DWH DWH Z2821     -52.403  83.938 -84.213  1.00  0.00
ATOM   4701  DWI DWI Z2822      25.747  10.722  34.841  1.00  0.00
ATOM   4702  DWJ DWJ Z2823      89.616 -16.209 -70.775  1.00  0.00
ATOM   4703  DWK DWK Z2824     -59.707 -23.722  60.252  1.00  0.00
ATOM   4704  DWL DWL Z2825      33.638 -14.233 -38.809  1.00  0.00
ATOM   4705  DWM DWM Z2826     -55.004 -85.841  44.694  1.00  0.00
ATOM   4706  DWN DWN Z2827      83.667 -47.318 -59.644  1.00  0.00
ATOM   4707  DWO DWO Z2828      36.377 -37.646 -63.448  1.00  0.00
ATOM   4708  DWP DWP Z2829      20.531  84.343  29.345  1.00  0.00
ATOM   4709  DWQ DWQ Z2830      -9.055  36.157  30.128  1.00  0.00
ATOM   4710  DWR DWR Z2831      89.413 -62.473  22.587  1.00  0.00
ATOM   4711  DWS DWS Z2832     -45.416 -87.676  29.078  1.00  0.00
ATOM   4712  DWT DWT Z2833     -59.379 -56.102 -68.332  1.00  0.00
ATOM   4713  DWU DWU Z2834     -67.309  -7.853 -82.538  1.00  0.00
ATOM   4714  DWV DWV Z2835      21.011   9.472 -47.315  1.00  0.00
ATOM   4715  DWW DWW Z2836     -71.515  13.753 -80.250  1.00  0.00
ATOM   4716  DWX DWX Z2837      62.789  -1.919 -83.175  1.00  0.00
ATOM   4717  DWY DWY Z2838     -78.627   8.970 -43.780  1.00  0.00
ATOM   4718  DWZ DWZ Z2839      64.378  31.720  28.517  1.00  0.00
ATOM   4719  DXA DXA Z2840      19.883  15.756 -83.924  1.00  0.00
ATOM   4720  DXB DXB Z2841       4.508  -7.743 -77.299  1.00  0.00
ATOM   4721  DXC DXC Z2842      -9.484  12.411 -45.176  1.00  0.00
ATOM   4722  DXD DXD Z2843       7.308 -21.684 -82.297  1.00  0.00
ATOM   4723  DXE DXE Z2844      49.333  72.692 -85.366  1.00  0.00
ATOM   4724  DXF DXF Z2845      74.109  82.207 -70.813  1.00  0.00
ATOM   4725  DXG DXG Z2846     -77.911 -49.627  60.576  1.00  0.00
ATOM   4726  DXH DXH Z2847     -40.288 -79.424 -51.686  1.00  0.00
ATOM   4727  DXI DXI Z2848      88.393 -18.335 -85.939  1.00  0.00
ATOM   4728  DXJ DXJ Z2849     -85.501  43.316  13.274  1.00  0.00
ATOM   4729  DXK DXK Z2850      13.856 -69.956 -24.763  1.00  0.00
ATOM   4730  DXL DXL Z2851      25.069 -39.045  43.526  1.00  0.00
ATOM   4731  DXM DXM Z2852     -18.497  56.684  60.286  1.00  0.00
ATOM   4732  DXN DXN Z2853      39.893 -83.720 -61.095  1.00  0.00
ATOM   4733  DXO DXO Z2854      54.715  82.351 -30.155  1.00  0.00
ATOM   4734  DXP DXP Z2855      -6.540 -86.877  20.628  1.00  0.00
ATOM   4735  DXQ DXQ Z2856     -20.034  80.876   5.116  1.00  0.00
ATOM   4736  DXR DXR Z2857      22.416 -27.247  85.283  1.00  0.00
ATOM   4737  DXS DXS Z2858     -49.575 -27.451 -86.089  1.00  0.00
ATOM   4738  DXT DXT Z2859     -24.746   9.982  65.640  1.00  0.00
ATOM   4739  DXU DXU Z2860     -10.712  46.295  48.988  1.00  0.00
ATOM   4740  DXV DXV Z2861     -67.140  11.070 -46.163  1.00  0.00
ATOM   4741  DXW DXW Z2862     -65.238 -83.641   4.254  1.00  0.00
ATOM   4742  DXX DXX Z2863     -19.675  -4.430   0.927  1.00  0.00
ATOM   4743  DXY DXY Z2864      -7.046  58.098 -40.767  1.00  0.00
ATOM   4744  DXZ DXZ Z2865     -77.866  61.808 -51.913  1.00  0.00
ATOM   4745  DYA DYA Z2866       1.766 -74.018 -68.445  1.00  0.00
ATOM   4746  DYB DYB Z2867      76.488 -46.360  11.885  1.00  0.00
ATOM   4747  DYC DYC Z2868     -56.809 -10.546 -63.438  1.00  0.00
ATOM   4748  DYD DYD Z2869      -1.713 -89.505  83.321  1.00  0.00
ATOM   4749  DYE DYE Z2870      35.924 -42.285 -87.086  1.00  0.00
ATOM   4750  DYF DYF Z2871      66.612  24.251  71.722  1.00  0.00
ATOM   4751  DYG DYG Z2872     -37.653  35.302  50.110  1.00  0.00
ATOM   4752  DYH DYH Z2873     -84.496 -66.478 -78.490  1.00  0.00
ATOM   4753  DYI DYI Z2874      54.407  50.875  77.063  1.00  0.00
ATOM   4754  DYJ DYJ Z2875      22.241  57.135  88.410  1.00  0.00
ATOM   4755  DYK DYK Z2876      86.859  50.967 -87.266  1.00  0.00
ATOM   4756  DYL DYL Z2877      75.813 -43.657  85.748  1.00  0.00
ATOM   4757  DYM DYM Z2878      87.993 -52.698  33.052  1.00  0.00
ATOM   4758  DYN DYN Z2879      -9.623 -51.300  -1.086  1.00  0.00
ATOM   4759  DYO DYO Z2880     -31.786  85.341  34.335  1.00  0.00
ATOM   4760  DYP DYP Z2881     -12.362  79.277  58.869  1.00  0.00
ATOM   4761  DYQ DYQ Z2882      14.114 -19.279  54.880  1.00  0.00
ATOM   4762  DYR DYR Z2883      19.910  62.134  61.153  1.00  0.00
ATOM   4763  DYS DYS Z2884      57.546  -7.776 -64.605  1.00  0.00
ATOM   4764  DYT DYT Z2885      55.929  36.712 -83.278  1.00  0.00
ATOM   4765  DYU DYU Z2886      24.976 -85.598 -31.833  1.00  0.00
ATOM   4766  DYV DYV Z2887      74.641  45.494  17.818  1.00  0.00
ATOM   4767  DYW DYW Z2888      48.826  25.843  33.968  1.00  0.00
ATOM   4768  DYX DYX Z2889     -18.115 -30.154  18.462  1.00  0.00
ATOM   4769  DYY DYY Z2890      68.443 -90.158  89.365  1.00  0.00
ATOM   4770  DYZ DYZ Z2891      64.132  84.229  48.810  1.00  0.00
ATOM   4771  DZA DZA Z2892      57.817 -70.028 -35.280  1.00  0.00
ATOM   4772  DZB DZB Z2893      47.371   3.705  10.454  1.00  0.00
ATOM   4773  DZC DZC Z2894     -38.126 -23.907 -17.537  1.00  0.00
ATOM   4774  DZD DZD Z2895      45.115 -61.352 -80.656  1.00  0.00
ATOM   4775  DZE DZE Z2896     -62.507 -48.545  85.299  1.00  0.00
ATOM   4776  DZF DZF Z2897     -12.189  83.371  83.235  1.00  0.00
ATOM   4777  DZG DZG Z2898     -51.336  -9.528  -0.435  1.00  0.00
ATOM   4778  DZH DZH Z2899     -84.704 -25.953  84.338  1.00  0.00
ATOM   4779  DZI DZI Z2900      35.389 -40.636  67.886  1.00  0.00
ATOM   4780  DZJ DZJ Z2901      38.472  -9.661 -10.460  1.00  0.00
ATOM   4781  DZK DZK Z2902       0.934  22.928 -62.127  1.00  0.00
ATOM   4782  DZL DZL Z2903      87.842  -6.876  19.167  1.00  0.00
ATOM   4783  DZM DZM Z2904      43.056  27.530  79.177  1.00  0.00
ATOM   4784  DZN DZN Z2905      85.821  21.846  32.163  1.00  0.00
ATOM   4785  DZO DZO Z2906     -51.628  -3.881  56.117  1.00  0.00
ATOM   4786  DZP DZP Z2907      13.759  51.172 -69.654  1.00  0.00
ATOM   4787  DZQ DZQ Z2908      13.412 -88.219 -54.254  1.00  0.00
ATOM   4788  DZR DZR Z2909       9.458 -22.006  38.860  1.00  0.00
ATOM   4789  DZS DZS Z2910      -5.398  84.438  38.752  1.00  0.00
ATOM   4790  DZT DZT Z2911     -43.389  57.381 -48.136  1.00  0.00
ATOM   4791  DZU DZU Z2912     -53.567 -47.828  -2.690  1.00  0.00
ATOM   4792  DZV DZV Z2913      31.263  -4.228 -68.826  1.00  0.00
ATOM   4793  DZW DZW Z2914      80.765  19.467  52.811  1.00  0.00
ATOM   4794  DZX DZX Z2915     -50.473 -34.486  76.181  1.00  0.00
ATOM   4795  DZY DZY Z2916      84.075  20.667  77.167  1.00  0.00
ATOM   4796  DZZ DZZ Z2917     -23.570  76.637 -85.221  1.00  0.00
ATOM   4797  EAA EAA Z2918      26.413 -70.030 -86.174  1.00  0.00
ATOM   4798  EAB EAB Z2919      56.911  65.712 -23.033  1.00  0.00
ATOM   4799  EAC EAC Z2920     -35.702  49.533   5.955  1.00  0.00
ATOM   4800  EAD EAD Z2921     -61.322  45.271 -86.125  1.00  0.00
ATOM   4801  EAE EAE Z2922      67.620  85.541 -32.097  1.00  0.00
ATOM   4802  EAF EAF Z2923     -48.899 -61.233 -36.466  1.00  0.00
ATOM   4803  EAG EAG Z2924      88.102 -47.346  80.784  1.00  0.00
ATOM   4804  EAH EAH Z2925     -59.741  33.113  27.554  1.00  0.00
ATOM   4805  EAI EAI Z2926      26.600  66.041  26.622  1.00  0.00
ATOM   4806  EAJ EAJ Z2927      15.616 -53.365  69.475  1.00  0.00
ATOM   4807  EAK EAK Z2928       0.327 -32.449 -10.794  1.00  0.00
ATOM   4808  EAL EAL Z2929      87.366  66.115   0.483  1.00  0.00
ATOM   4809  EAM EAM Z2930     -22.937 -44.075  18.248  1.00  0.00
ATOM   4810  EAN EAN Z2931     -25.024  20.369  -8.106  1.00  0.00
ATOM   4811  EAO EAO Z2932      -3.981  34.603  55.740  1.00  0.00
ATOM   4812  EAP EAP Z2933      74.097 -27.000 -55.911  1.00  0.00
ATOM   4813  EAQ EAQ Z2934      35.854  40.215  85.387  1.00  0.00
ATOM   4814  EAR EAR Z2935     -43.576 -85.983  49.154  1.00  0.00
ATOM   4815  EAS EAS Z2936      67.093  52.052  87.152  1.00  0.00
ATOM   4816  EAT EAT Z2937      79.082  46.645 -59.369  1.00  0.00
ATOM   4817  EAU EAU Z2938     -45.169  33.370  66.218  1.00  0.00
ATOM   4818  EAV EAV Z2939      54.756 -87.605  89.890  1.00  0.00
ATOM   4819  EAW EAW Z2940     -56.658   0.622 -33.160  1.00  0.00
ATOM   4820  EAX EAX Z2941     -17.938 -74.343  48.985  1.00  0.00
ATOM   4821  EAY EAY Z2942      59.899  16.476 -86.141  1.00  0.00
ATOM   4822  EAZ EAZ Z2943      27.959 -37.733  89.581  1.00  0.00
ATOM   4823  EBA EBA Z2944     -26.173 -10.416  47.658  1.00  0.00
ATOM   4824  EBB EBB Z2945     -50.764 -37.147 -12.183  1.00  0.00
ATOM   4825  EBC EBC Z2946     -56.176 -47.618 -44.679  1.00  0.00
ATOM   4826  EBD EBD Z2947      35.802 -57.520  88.501  1.00  0.00
ATOM   4827  EBE EBE Z2948     -32.593 -88.455 -86.617  1.00  0.00
ATOM   4828  EBF EBF Z2949      87.997 -14.447 -40.147  1.00  0.00
ATOM   4829  EBG EBG Z2950      56.392   4.603 -35.102  1.00  0.00
ATOM   4830  EBH EBH Z2951     -83.711  -4.769  68.110  1.00  0.00
ATOM   4831  EBI EBI Z2952      85.439  81.794  -9.277  1.00  0.00
ATOM   4832  EBJ EBJ Z2953      27.730  25.126  68.111  1.00  0.00
ATOM   4833  EBK EBK Z2954       9.227  36.279  -4.237  1.00  0.00
ATOM   4834  EBL EBL Z2955     -83.584  -0.759 -51.799  1.00  0.00
ATOM   4835  EBM EBM Z2956      -2.170 -26.013 -23.700  1.00  0.00
ATOM   4836  EBN EBN Z2957     -62.401 -10.226  53.466  1.00  0.00
ATOM   4837  EBO EBO Z2958      85.062  63.909  51.453  1.00  0.00
ATOM   4838  EBP EBP Z2959      53.477 -44.875 -28.692  1.00  0.00
ATOM   4839  EBQ EBQ Z2960     -73.468 -11.172  32.547  1.00  0.00
ATOM   4840  EBR EBR Z2961     -25.157  32.951 -83.739  1.00  0.00
ATOM   4841  EBS EBS Z2962     -15.029   5.668   5.920  1.00  0.00
ATOM   4842  EBT EBT Z2963      46.067  33.457  59.667  1.00  0.00
ATOM   4843  EBU EBU Z2964     -69.765 -83.557  17.428  1.00  0.00
ATOM   4844  EBV EBV Z2965     -15.220 -23.141 -56.168  1.00  0.00
ATOM   4845  EBW EBW Z2966      88.592  37.604 -78.748  1.00  0.00
ATOM   4846  EBX EBX Z2967      69.454  69.457 -24.657  1.00  0.00
ATOM   4847  EBY EBY Z2968     -84.150 -39.074 -43.856  1.00  0.00
ATOM   4848  EBZ EBZ Z2969      59.653 -86.369  25.917  1.00  0.00
ATOM   4849  ECA ECA Z2970     -73.344  -9.161  15.690  1.00  0.00
ATOM   4850  ECB ECB Z2971      68.037  28.219 -74.240  1.00  0.00
ATOM   4851  ECC ECC Z2972      26.754  69.997  -9.044  1.00  0.00
ATOM   4852  ECD ECD Z2973      90.633  13.163  63.160  1.00  0.00
ATOM   4853  ECE ECE Z2974      46.347  79.737  17.604  1.00  0.00
ATOM   4854  ECF ECF Z2975      46.062  54.292  86.863  1.00  0.00
ATOM   4855  ECG ECG Z2976     -26.098 -65.173   1.577  1.00  0.00
ATOM   4856  ECH ECH Z2977     -82.825 -81.316  51.162  1.00  0.00
END
