# Supplementary material for: The Effect of Macromolecular Crowding on the Electrostatic Component of Barnase–Barstar Binding: A Computational, Implicit Solvent-Based Study
Source: PLoS One. 2014 Jun 10;9(6):e98618. doi: 10.1371/journal.pone.0098618 (PMC4051634; doi:10.1371/journal.pone.0098618)
Supplement: File S1 — Contains sample pdb files used in our analyses; each contains the barnase/barstar complex with a specific random placement of crowders of varying radii at 30% crowding density. Also included are files specifying, for each pdb file, the radii of each atom and model crowder. (TAR) [file pone.0098618.s005.tar › vary30percent_pdb/with_crowders-12.pdb]

ATOM      1  CAY VAL A   3      18.329  -9.767 -18.786  1.00  0.00
ATOM      2  CY  VAL A   3      17.463  -9.299 -17.665  1.00  0.55
ATOM      3  OY  VAL A   3      17.203 -10.038 -16.718  1.00 -0.55
ATOM      4  N   VAL A   3      16.993  -8.037 -17.760  1.00 -0.40
ATOM      5  H   VAL A   3      17.222  -7.453 -18.535  1.00  0.40
ATOM      6  CA  VAL A   3      16.107  -7.419 -16.733  1.00  0.00
ATOM      7  CB  VAL A   3      16.269  -5.903 -16.535  1.00  0.00
ATOM      8  CG1 VAL A   3      15.283  -5.404 -15.502  1.00  0.00
ATOM      9  CG2 VAL A   3      17.666  -5.466 -16.113  1.00  0.00
ATOM     10  C   VAL A   3      14.669  -7.755 -17.123  1.00  0.55
ATOM     11  O   VAL A   3      14.125  -7.204 -18.095  1.00 -0.55
ATOM     12  N   ILE A   4      14.072  -8.639 -16.383  1.00 -0.40
ATOM     13  H   ILE A   4      14.512  -9.101 -15.616  1.00  0.40
ATOM     14  CA  ILE A   4      12.656  -8.995 -16.677  1.00  0.00
ATOM     15  CB  ILE A   4      12.546 -10.506 -16.596  1.00  0.00
ATOM     16  CG2 ILE A   4      11.132 -11.017 -16.786  1.00  0.00
ATOM     17  CG1 ILE A   4      13.586 -11.052 -17.616  1.00  0.00
ATOM     18  CD1 ILE A   4      13.725 -12.568 -17.376  1.00  0.00
ATOM     19  C   ILE A   4      11.850  -8.257 -15.632  1.00  0.55
ATOM     20  O   ILE A   4      11.950  -8.686 -14.487  1.00 -0.55
ATOM     21  N   ASN A   5      11.188  -7.189 -15.991  1.00 -0.40
ATOM     22  H   ASN A   5      11.172  -6.861 -16.933  1.00  0.40
ATOM     23  CA  ASN A   5      10.424  -6.409 -15.014  1.00  0.00
ATOM     24  CB  ASN A   5      11.345  -5.293 -14.478  1.00  0.00
ATOM     25  CG  ASN A   5      11.507  -4.197 -15.497  1.00  0.55
ATOM     26  OD1 ASN A   5      11.426  -4.466 -16.699  1.00 -0.55
ATOM     27  ND2 ASN A   5      11.717  -2.929 -15.181  1.00 -0.78
ATOM     28 HD21 ASN A   5      11.776  -2.656 -14.221  1.00  0.39
ATOM     29 HD22 ASN A   5      11.817  -2.244 -15.903  1.00  0.39
ATOM     30  C   ASN A   5       9.146  -5.812 -15.561  1.00  0.55
ATOM     31  O   ASN A   5       8.660  -4.755 -15.093  1.00 -0.55
ATOM     32  N   THR A   6       8.573  -6.475 -16.564  1.00 -0.40
ATOM     33  H   THR A   6       8.954  -7.320 -16.930  1.00  0.40
ATOM     34  CA  THR A   6       7.336  -5.993 -17.193  1.00  0.00
ATOM     35  CB  THR A   6       7.495  -6.026 -18.718  1.00  0.00
ATOM     36  OG1 THR A   6       7.625  -7.403 -19.111  1.00 -0.49
ATOM     37  HG1 THR A   6       7.563  -7.412 -20.069  1.00  0.49
ATOM     38  CG2 THR A   6       8.740  -5.225 -19.136  1.00  0.00
ATOM     39  C   THR A   6       6.232  -6.939 -16.733  1.00  0.55
ATOM     40  O   THR A   6       6.611  -8.029 -16.299  1.00 -0.55
ATOM     41  N   PHE A   7       4.972  -6.560 -16.843  1.00 -0.40
ATOM     42  H   PHE A   7       4.688  -5.677 -17.207  1.00  0.40
ATOM     43  CA  PHE A   7       3.912  -7.502 -16.400  1.00  0.00
ATOM     44  CB  PHE A   7       2.545  -6.816 -16.648  1.00  0.12
ATOM     45  CG  PHE A   7       2.234  -5.716 -15.659  1.00 -0.12
ATOM     46  CD1 PHE A   7       2.080  -6.016 -14.292  1.00 -0.12
ATOM     47  HD1 PHE A   7       2.188  -7.032 -13.942  1.00  0.12
ATOM     48  CE1 PHE A   7       1.787  -4.996 -13.396  1.00 -0.12
ATOM     49  HE1 PHE A   7       1.638  -5.215 -12.349  1.00  0.12
ATOM     50  CZ  PHE A   7       1.687  -3.671 -13.868  1.00 -0.12
ATOM     51  HZ  PHE A   7       1.486  -2.873 -13.169  1.00  0.12
ATOM     52  CD2 PHE A   7       2.089  -4.405 -16.107  1.00 -0.12
ATOM     53  HD2 PHE A   7       2.168  -4.189 -17.162  1.00  0.12
ATOM     54  CE2 PHE A   7       1.843  -3.376 -15.212  1.00 -0.12
ATOM     55  HE2 PHE A   7       1.773  -2.355 -15.558  1.00  0.12
ATOM     56  C   PHE A   7       3.988  -8.873 -17.043  1.00  0.55
ATOM     57  O   PHE A   7       3.930  -9.931 -16.338  1.00 -0.55
ATOM     58  N   ASP A   8       4.076  -8.953 -18.383  1.00 -0.40
ATOM     59  H   ASP A   8       4.106  -8.140 -18.960  1.00  0.40
ATOM     60  CA  ASP A   8       4.135 -10.249 -19.088  1.00  0.00
ATOM     61  CB  ASP A   8       4.031 -10.089 -20.627  1.00  0.00
ATOM     62  CG  ASP A   8       2.588  -9.770 -20.943  1.00  0.10
ATOM     63  OD1 ASP A   8       1.754 -10.653 -20.640  1.00 -0.55
ATOM     64  OD2 ASP A   8       2.462  -8.627 -21.418  1.00 -0.55
ATOM     65  C   ASP A   8       5.421 -11.049 -18.947  1.00  0.55
ATOM     66  O   ASP A   8       5.378 -12.269 -18.851  1.00 -0.55
ATOM     67  N   GLY A   9       6.548 -10.322 -19.006  1.00 -0.40
ATOM     68  H   GLY A   9       6.591  -9.338 -19.155  1.00  0.40
ATOM     69  CA  GLY A   9       7.803 -11.083 -18.828  1.00  0.00
ATOM     70  C   GLY A   9       7.792 -11.756 -17.443  1.00  0.55
ATOM     71  O   GLY A   9       8.086 -12.963 -17.360  1.00 -0.55
ATOM     72  N   VAL A  10       7.485 -11.016 -16.366  1.00 -0.40
ATOM     73  H   VAL A  10       7.259 -10.048 -16.433  1.00  0.40
ATOM     74  CA  VAL A  10       7.464 -11.599 -15.010  1.00  0.00
ATOM     75  CB  VAL A  10       7.388 -10.553 -13.892  1.00  0.00
ATOM     76  CG1 VAL A  10       7.386 -11.181 -12.494  1.00  0.00
ATOM     77  CG2 VAL A  10       8.560  -9.576 -13.991  1.00  0.00
ATOM     78  C   VAL A  10       6.322 -12.605 -14.848  1.00  0.55
ATOM     79  O   VAL A  10       6.519 -13.655 -14.242  1.00 -0.55
ATOM     80  N   ALA A  11       5.167 -12.365 -15.417  1.00 -0.40
ATOM     81  H   ALA A  11       5.009 -11.540 -15.953  1.00  0.40
ATOM     82  CA  ALA A  11       4.038 -13.274 -15.314  1.00  0.00
ATOM     83  CB  ALA A  11       2.713 -12.733 -15.889  1.00  0.00
ATOM     84  C   ALA A  11       4.389 -14.583 -16.026  1.00  0.55
ATOM     85  O   ALA A  11       4.042 -15.634 -15.517  1.00 -0.55
ATOM     86  N   ASP A  12       5.050 -14.457 -17.191  1.00 -0.40
ATOM     87  H   ASP A  12       5.317 -13.590 -17.603  1.00  0.40
ATOM     88  CA  ASP A  12       5.392 -15.710 -17.887  1.00  0.00
ATOM     89  CB  ASP A  12       5.950 -15.433 -19.272  1.00  0.00
ATOM     90  CG  ASP A  12       4.809 -15.091 -20.202  1.00  0.10
ATOM     91  OD1 ASP A  12       3.608 -15.246 -19.848  1.00 -0.55
ATOM     92  OD2 ASP A  12       5.220 -14.674 -21.315  1.00 -0.55
ATOM     93  C   ASP A  12       6.440 -16.470 -17.120  1.00  0.55
ATOM     94  O   ASP A  12       6.401 -17.688 -17.034  1.00 -0.55
ATOM     95  N   TYR A  13       7.400 -15.716 -16.618  1.00 -0.40
ATOM     96  H   TYR A  13       7.421 -14.726 -16.734  1.00  0.40
ATOM     97  CA  TYR A  13       8.517 -16.321 -15.838  1.00  0.00
ATOM     98  CB  TYR A  13       9.528 -15.218 -15.495  1.00  0.12
ATOM     99  CG  TYR A  13      10.857 -15.763 -15.081  1.00 -0.12
ATOM    100  CD1 TYR A  13      11.025 -16.287 -13.802  1.00 -0.12
ATOM    101  HD1 TYR A  13      10.183 -16.269 -13.127  1.00  0.12
ATOM    102  CE1 TYR A  13      12.217 -16.831 -13.348  1.00 -0.12
ATOM    103  HE1 TYR A  13      12.310 -17.255 -12.360  1.00  0.12
ATOM    104  CZ  TYR A  13      13.280 -16.800 -14.232  1.00  0.06
ATOM    105  OH  TYR A  13      14.503 -17.285 -13.795  1.00 -0.49
ATOM    106  HH  TYR A  13      14.497 -17.283 -12.835  1.00  0.43
ATOM    107  CD2 TYR A  13      11.943 -15.767 -15.969  1.00 -0.12
ATOM    108  HD2 TYR A  13      11.846 -15.372 -16.969  1.00  0.12
ATOM    109  CE2 TYR A  13      13.153 -16.297 -15.519  1.00 -0.12
ATOM    110  HE2 TYR A  13      14.005 -16.316 -16.183  1.00  0.12
ATOM    111  C   TYR A  13       8.019 -17.119 -14.644  1.00  0.55
ATOM    112  O   TYR A  13       8.424 -18.276 -14.395  1.00 -0.55
ATOM    113  N   LEU A  14       7.100 -16.494 -13.897  1.00 -0.40
ATOM    114  H   LEU A  14       6.793 -15.571 -14.114  1.00  0.40
ATOM    115  CA  LEU A  14       6.466 -17.116 -12.696  1.00  0.00
ATOM    116  CB  LEU A  14       5.439 -16.167 -12.076  1.00  0.00
ATOM    117  CG  LEU A  14       6.026 -14.992 -11.281  1.00  0.00
ATOM    118  CD1 LEU A  14       4.925 -13.953 -11.038  1.00  0.00
ATOM    119  CD2 LEU A  14       6.608 -15.537  -9.993  1.00  0.00
ATOM    120  C   LEU A  14       5.759 -18.417 -13.020  1.00  0.55
ATOM    121  O   LEU A  14       5.887 -19.465 -12.365  1.00 -0.55
ATOM    122  N   GLN A  15       4.997 -18.320 -14.103  1.00 -0.40
ATOM    123  H   GLN A  15       4.886 -17.492 -14.647  1.00  0.40
ATOM    124  CA  GLN A  15       4.271 -19.539 -14.511  1.00  0.00
ATOM    125  CB  GLN A  15       3.242 -19.235 -15.560  1.00  0.00
ATOM    126  CG  GLN A  15       1.993 -18.450 -15.209  1.00  0.00
ATOM    127  CD  GLN A  15       1.053 -18.699 -16.416  1.00  0.55
ATOM    128  OE1 GLN A  15       1.315 -18.171 -17.517  1.00 -0.55
ATOM    129  NE2 GLN A  15       0.048 -19.519 -16.139  1.00 -0.78
ATOM    130 HE21 GLN A  15      -0.620 -19.749 -16.847  1.00  0.39
ATOM    131 HE22 GLN A  15      -0.043 -19.908 -15.222  1.00  0.39
ATOM    132  C   GLN A  15       5.193 -20.634 -15.081  1.00  0.55
ATOM    133  O   GLN A  15       4.839 -21.802 -14.957  1.00 -0.55
ATOM    134  N   THR A  16       6.284 -20.233 -15.716  1.00 -0.40
ATOM    135  H   THR A  16       6.514 -19.270 -15.831  1.00  0.40
ATOM    136  CA  THR A  16       7.211 -21.195 -16.283  1.00  0.00
ATOM    137  CB  THR A  16       8.108 -20.626 -17.410  1.00  0.00
ATOM    138  OG1 THR A  16       7.259 -19.900 -18.296  1.00 -0.49
ATOM    139  HG1 THR A  16       6.981 -19.117 -17.815  1.00  0.49
ATOM    140  CG2 THR A  16       8.810 -21.765 -18.173  1.00  0.00
ATOM    141  C   THR A  16       8.162 -21.733 -15.234  1.00  0.55
ATOM    142  O   THR A  16       8.299 -22.967 -15.218  1.00 -0.55
ATOM    143  N   TYR A  17       8.773 -20.886 -14.447  1.00 -0.40
ATOM    144  H   TYR A  17       8.625 -19.901 -14.488  1.00  0.40
ATOM    145  CA  TYR A  17       9.721 -21.377 -13.449  1.00  0.00
ATOM    146  CB  TYR A  17      11.033 -20.515 -13.591  1.00  0.12
ATOM    147  CG  TYR A  17      11.478 -20.514 -15.040  1.00 -0.12
ATOM    148  CD1 TYR A  17      12.130 -21.636 -15.596  1.00 -0.12
ATOM    149  HD1 TYR A  17      12.305 -22.500 -14.973  1.00  0.12
ATOM    150  CE1 TYR A  17      12.555 -21.666 -16.925  1.00 -0.12
ATOM    151  HE1 TYR A  17      13.056 -22.528 -17.340  1.00  0.12
ATOM    152  CZ  TYR A  17      12.302 -20.532 -17.687  1.00  0.06
ATOM    153  OH  TYR A  17      12.619 -20.477 -19.033  1.00 -0.49
ATOM    154  HH  TYR A  17      12.363 -19.613 -19.363  1.00  0.43
ATOM    155  CD2 TYR A  17      11.256 -19.401 -15.851  1.00 -0.12
ATOM    156  HD2 TYR A  17      10.767 -18.530 -15.440  1.00  0.12
ATOM    157  CE2 TYR A  17      11.655 -19.401 -17.171  1.00 -0.12
ATOM    158  HE2 TYR A  17      11.471 -18.541 -17.798  1.00  0.12
ATOM    159  C   TYR A  17       9.234 -21.420 -12.010  1.00  0.55
ATOM    160  O   TYR A  17      10.026 -21.911 -11.202  1.00 -0.55
ATOM    161  N   HSD A  18       8.058 -20.995 -11.640  1.00 -0.40
ATOM    162  H   HSD A  18       7.420 -20.623 -12.308  1.00  0.40
ATOM    163  CA  HSD A  18       7.567 -21.013 -10.282  1.00  0.00
ATOM    164  CB  HSD A  18       7.255 -22.412  -9.742  1.00  0.12
ATOM    165  ND1 HSD A  18       5.350 -22.085 -11.391  1.00 -0.40
ATOM    166  HD1 HSD A  18       5.522 -21.119 -11.582  1.00  0.40
ATOM    167  CG  HSD A  18       6.073 -22.863 -10.532  1.00 -0.12
ATOM    168  CE1 HSD A  18       4.387 -22.849 -11.917  1.00  0.15
ATOM    169  HE1 HSD A  18       3.667 -22.489 -12.652  1.00  0.12
ATOM    170  NE2 HSD A  18       4.445 -24.074 -11.420  1.00 -0.56
ATOM    171  CD2 HSD A  18       5.512 -24.100 -10.552  1.00  0.15
ATOM    172  HD2 HSD A  18       5.776 -25.007 -10.022  1.00  0.12
ATOM    173  C   HSD A  18       8.486 -20.307  -9.289  1.00  0.55
ATOM    174  O   HSD A  18       8.646 -20.775  -8.185  1.00 -0.55
ATOM    175  N   LYS A  19       8.996 -19.177  -9.676  1.00 -0.40
ATOM    176  H   LYS A  19       8.837 -18.844 -10.601  1.00  0.40
ATOM    177  CA  LYS A  19       9.813 -18.307  -8.860  1.00  0.00
ATOM    178  CB  LYS A  19      11.113 -19.018  -8.541  1.00  0.00
ATOM    179  CG  LYS A  19      11.991 -19.124  -9.779  1.00  0.00
ATOM    180  CD  LYS A  19      13.185 -20.018  -9.647  1.00  0.00
ATOM    181  CE  LYS A  19      14.249 -19.494 -10.618  1.00  0.33
ATOM    182  NZ  LYS A  19      15.420 -20.420 -10.717  1.00 -0.32
ATOM    183  HZ1 LYS A  19      15.100 -21.350 -11.056  1.00  0.33
ATOM    184  HZ2 LYS A  19      15.859 -20.525  -9.780  1.00  0.33
ATOM    185  HZ3 LYS A  19      16.116 -20.029 -11.384  1.00  0.33
ATOM    186  C   LYS A  19       9.993 -17.020  -9.667  1.00  0.55
ATOM    187  O   LYS A  19       9.771 -16.952 -10.895  1.00 -0.55
ATOM    188  N   LEU A  20      10.378 -15.979  -8.953  1.00 -0.40
ATOM    189  H   LEU A  20      10.494 -16.018  -7.964  1.00  0.40
ATOM    190  CA  LEU A  20      10.655 -14.702  -9.595  1.00  0.00
ATOM    191  CB  LEU A  20      10.775 -13.519  -8.588  1.00  0.00
ATOM    192  CG  LEU A  20       9.470 -12.962  -7.959  1.00  0.00
ATOM    193  CD1 LEU A  20       9.842 -11.945  -6.902  1.00  0.00
ATOM    194  CD2 LEU A  20       8.540 -12.320  -8.967  1.00  0.00
ATOM    195  C   LEU A  20      12.022 -14.693 -10.299  1.00  0.55
ATOM    196  O   LEU A  20      12.918 -15.398  -9.815  1.00 -0.55
ATOM    197  N   PRO A  21      12.156 -13.855 -11.321  1.00 -0.20
ATOM    198  CD  PRO A  21      11.077 -13.073 -11.927  1.00  0.10
ATOM    199  CA  PRO A  21      13.437 -13.676 -12.023  1.00  0.10
ATOM    200  CB  PRO A  21      13.188 -12.626 -13.078  1.00  0.00
ATOM    201  CG  PRO A  21      11.739 -12.352 -13.069  1.00  0.00
ATOM    202  C   PRO A  21      14.474 -13.211 -11.006  1.00  0.55
ATOM    203  O   PRO A  21      14.181 -12.619  -9.964  1.00 -0.55
ATOM    204  N   ASP A  22      15.740 -13.397 -11.342  1.00 -0.40
ATOM    205  H   ASP A  22      15.985 -13.802 -12.219  1.00  0.40
ATOM    206  CA  ASP A  22      16.859 -13.044 -10.498  1.00  0.00
ATOM    207  CB  ASP A  22      18.200 -13.555 -11.095  1.00  0.00
ATOM    208  CG  ASP A  22      18.099 -15.082 -11.055  1.00  0.10
ATOM    209  OD1 ASP A  22      17.236 -15.690 -10.347  1.00 -0.55
ATOM    210  OD2 ASP A  22      18.916 -15.723 -11.777  1.00 -0.55
ATOM    211  C   ASP A  22      17.038 -11.587 -10.209  1.00  0.55
ATOM    212  O   ASP A  22      17.916 -11.326  -9.369  1.00 -0.55
ATOM    213  N   ASN A  23      16.341 -10.659 -10.820  1.00 -0.40
ATOM    214  H   ASN A  23      15.639 -10.870 -11.497  1.00  0.40
ATOM    215  CA  ASN A  23      16.571  -9.236 -10.524  1.00  0.00
ATOM    216  CB  ASN A  23      16.326  -8.442 -11.803  1.00  0.00
ATOM    217  CG  ASN A  23      14.973  -8.757 -12.424  1.00  0.55
ATOM    218  OD1 ASN A  23      14.761  -9.889 -12.907  1.00 -0.55
ATOM    219  ND2 ASN A  23      14.083  -7.761 -12.405  1.00 -0.78
ATOM    220 HD21 ASN A  23      14.327  -6.880 -12.000  1.00  0.39
ATOM    221 HD22 ASN A  23      13.173  -7.897 -12.796  1.00  0.39
ATOM    222  C   ASN A  23      15.722  -8.732  -9.359  1.00  0.55
ATOM    223  O   ASN A  23      15.748  -7.539  -9.060  1.00 -0.55
ATOM    224  N   TYR A  24      14.997  -9.618  -8.725  1.00 -0.40
ATOM    225  H   TYR A  24      14.985 -10.578  -8.994  1.00  0.40
ATOM    226  CA  TYR A  24      14.162  -9.268  -7.591  1.00  0.00
ATOM    227  CB  TYR A  24      12.841 -10.106  -7.635  1.00  0.12
ATOM    228  CG  TYR A  24      11.971  -9.391  -8.629  1.00 -0.12
ATOM    229  CD1 TYR A  24      11.299  -8.220  -8.263  1.00 -0.12
ATOM    230  HD1 TYR A  24      11.365  -7.877  -7.242  1.00  0.12
ATOM    231  CE1 TYR A  24      10.553  -7.490  -9.169  1.00 -0.12
ATOM    232  HE1 TYR A  24      10.056  -6.578  -8.872  1.00  0.12
ATOM    233  CZ  TYR A  24      10.462  -7.963 -10.476  1.00  0.06
ATOM    234  OH  TYR A  24       9.680  -7.287 -11.405  1.00 -0.49
ATOM    235  HH  TYR A  24       9.165  -6.627 -10.936  1.00  0.43
ATOM    236  CD2 TYR A  24      11.913  -9.820  -9.940  1.00 -0.12
ATOM    237  HD2 TYR A  24      12.470 -10.692 -10.252  1.00  0.12
ATOM    238  CE2 TYR A  24      11.130  -9.119 -10.862  1.00 -0.12
ATOM    239  HE2 TYR A  24      11.043  -9.477 -11.878  1.00  0.12
ATOM    240  C   TYR A  24      14.764  -9.534  -6.232  1.00  0.55
ATOM    241  O   TYR A  24      15.365 -10.597  -6.153  1.00 -0.55
ATOM    242  N   ILE A  25      14.561  -8.696  -5.232  1.00 -0.40
ATOM    243  H   ILE A  25      14.067  -7.840  -5.361  1.00  0.40
ATOM    244  CA  ILE A  25      15.038  -8.950  -3.877  1.00  0.00
ATOM    245  CB  ILE A  25      16.326  -8.192  -3.481  1.00  0.00
ATOM    246  CG2 ILE A  25      17.566  -8.889  -4.056  1.00  0.00
ATOM    247  CG1 ILE A  25      16.322  -6.709  -3.870  1.00  0.00
ATOM    248  CD1 ILE A  25      17.601  -6.045  -3.346  1.00  0.00
ATOM    249  C   ILE A  25      13.950  -8.515  -2.886  1.00  0.55
ATOM    250  O   ILE A  25      13.309  -7.552  -3.241  1.00 -0.55
ATOM    251  N   THR A  26      13.773  -9.140  -1.750  1.00 -0.40
ATOM    252  H   THR A  26      14.311  -9.942  -1.503  1.00  0.40
ATOM    253  CA  THR A  26      12.783  -8.716  -0.770  1.00  0.00
ATOM    254  CB  THR A  26      12.528  -9.786   0.303  1.00  0.00
ATOM    255  OG1 THR A  26      13.694  -9.881   1.116  1.00 -0.49
ATOM    256  HG1 THR A  26      13.504 -10.554   1.773  1.00  0.49
ATOM    257  CG2 THR A  26      12.324 -11.127  -0.344  1.00  0.00
ATOM    258  C   THR A  26      13.224  -7.400  -0.140  1.00  0.55
ATOM    259  O   THR A  26      14.357  -6.901  -0.315  1.00 -0.55
ATOM    260  N   LYS A  27      12.287  -6.769   0.542  1.00 -0.40
ATOM    261  H   LYS A  27      11.367  -7.146   0.596  1.00  0.40
ATOM    262  CA  LYS A  27      12.460  -5.526   1.257  1.00  0.00
ATOM    263  CB  LYS A  27      11.181  -4.959   1.855  1.00  0.00
ATOM    264  CG  LYS A  27      10.102  -4.405   0.945  1.00  0.00
ATOM    265  CD  LYS A  27       8.750  -4.452   1.677  1.00  0.00
ATOM    266  CE  LYS A  27       7.559  -4.131   0.800  1.00  0.33
ATOM    267  NZ  LYS A  27       6.252  -4.452   1.438  1.00 -0.32
ATOM    268  HZ1 LYS A  27       6.150  -3.905   2.316  1.00  0.33
ATOM    269  HZ2 LYS A  27       6.214  -5.468   1.657  1.00  0.33
ATOM    270  HZ3 LYS A  27       5.479  -4.210   0.786  1.00  0.33
ATOM    271  C   LYS A  27      13.546  -5.724   2.363  1.00  0.55
ATOM    272  O   LYS A  27      14.371  -4.798   2.524  1.00 -0.55
ATOM    273  N   SER A  28      13.524  -6.835   3.061  1.00 -0.40
ATOM    274  H   SER A  28      12.843  -7.551   2.929  1.00  0.40
ATOM    275  CA  SER A  28      14.554  -7.060   4.102  1.00  0.00
ATOM    276  CB  SER A  28      14.180  -8.226   4.985  1.00  0.00
ATOM    277  OG  SER A  28      14.628  -9.515   4.622  1.00 -0.49
ATOM    278  HG  SER A  28      14.293 -10.111   5.296  1.00  0.49
ATOM    279  C   SER A  28      15.937  -7.179   3.452  1.00  0.55
ATOM    280  O   SER A  28      16.867  -6.489   3.907  1.00 -0.55
ATOM    281  N   GLU A  29      16.051  -7.999   2.392  1.00 -0.40
ATOM    282  H   GLU A  29      15.287  -8.547   2.061  1.00  0.40
ATOM    283  CA  GLU A  29      17.290  -8.135   1.672  1.00  0.00
ATOM    284  CB  GLU A  29      17.101  -8.912   0.350  1.00  0.00
ATOM    285  CG  GLU A  29      17.067 -10.380   0.712  1.00  0.00
ATOM    286  CD  GLU A  29      16.359 -11.242  -0.303  1.00  0.10
ATOM    287  OE1 GLU A  29      16.171 -10.866  -1.480  1.00 -0.55
ATOM    288  OE2 GLU A  29      15.927 -12.350   0.128  1.00 -0.55
ATOM    289  C   GLU A  29      17.900  -6.827   1.208  1.00  0.55
ATOM    290  O   GLU A  29      19.127  -6.597   1.301  1.00 -0.55
ATOM    291  N   ALA A  30      17.009  -6.004   0.662  1.00 -0.40
ATOM    292  H   ALA A  30      16.044  -6.240   0.586  1.00  0.40
ATOM    293  CA  ALA A  30      17.400  -4.684   0.135  1.00  0.00
ATOM    294  CB  ALA A  30      16.185  -4.078  -0.557  1.00  0.00
ATOM    295  C   ALA A  30      18.008  -3.761   1.193  1.00  0.55
ATOM    296  O   ALA A  30      19.015  -3.059   1.036  1.00 -0.55
ATOM    297  N   GLN A  31      17.328  -3.779   2.338  1.00 -0.40
ATOM    298  H   GLN A  31      16.515  -4.344   2.445  1.00  0.40
ATOM    299  CA  GLN A  31      17.698  -2.998   3.511  1.00  0.00
ATOM    300  CB  GLN A  31      16.700  -3.141   4.643  1.00  0.00
ATOM    301  CG  GLN A  31      15.300  -2.718   4.234  1.00  0.00
ATOM    302  CD  GLN A  31      14.294  -2.788   5.368  1.00  0.55
ATOM    303  OE1 GLN A  31      13.963  -1.687   5.817  1.00 -0.55
ATOM    304  NE2 GLN A  31      13.796  -3.926   5.881  1.00 -0.78
ATOM    305 HE21 GLN A  31      13.134  -3.889   6.630  1.00  0.39
ATOM    306 HE22 GLN A  31      14.086  -4.810   5.513  1.00  0.39
ATOM    307  C   GLN A  31      19.099  -3.444   3.943  1.00  0.55
ATOM    308  O   GLN A  31      19.888  -2.569   4.269  1.00 -0.55
ATOM    309  N   ALA A  32      19.253  -4.754   3.872  1.00 -0.40
ATOM    310  H   ALA A  32      18.510  -5.349   3.577  1.00  0.40
ATOM    311  CA  ALA A  32      20.500  -5.431   4.211  1.00  0.00
ATOM    312  CB  ALA A  32      20.493  -6.930   4.090  1.00  0.00
ATOM    313  C   ALA A  32      21.607  -4.845   3.322  1.00  0.55
ATOM    314  O   ALA A  32      22.731  -4.739   3.833  1.00 -0.55
ATOM    315  N   LEU A  33      21.311  -4.450   2.092  1.00 -0.40
ATOM    316  H   LEU A  33      20.398  -4.519   1.698  1.00  0.40
ATOM    317  CA  LEU A  33      22.357  -3.884   1.258  1.00  0.00
ATOM    318  CB  LEU A  33      22.135  -4.136  -0.238  1.00  0.00
ATOM    319  CG  LEU A  33      21.779  -5.612  -0.475  1.00  0.00
ATOM    320  CD1 LEU A  33      21.481  -5.834  -1.940  1.00  0.00
ATOM    321  CD2 LEU A  33      22.911  -6.488   0.024  1.00  0.00
ATOM    322  C   LEU A  33      22.450  -2.396   1.468  1.00  0.55
ATOM    323  O   LEU A  33      23.265  -1.801   0.764  1.00 -0.55
ATOM    324  N   GLY A  34      21.641  -1.829   2.330  1.00 -0.40
ATOM    325  H   GLY A  34      20.958  -2.311   2.872  1.00  0.40
ATOM    326  CA  GLY A  34      21.774  -0.373   2.490  1.00  0.00
ATOM    327  C   GLY A  34      20.646   0.455   1.912  1.00  0.55
ATOM    328  O   GLY A  34      20.850   1.663   1.794  1.00 -0.55
ATOM    329  N   TRP A  35      19.542  -0.227   1.591  1.00 -0.40
ATOM    330  H   TRP A  35      19.459  -1.214   1.705  1.00  0.40
ATOM    331  CA  TRP A  35      18.395   0.472   1.052  1.00  0.00
ATOM    332  CB  TRP A  35      17.413  -0.521   0.459  1.00  0.12
ATOM    333  CG  TRP A  35      16.126   0.047  -0.111  1.00 -0.12
ATOM    334  CD1 TRP A  35      15.966   1.059  -1.031  1.00 -0.12
ATOM    335  HD1 TRP A  35      16.756   1.653  -1.465  1.00  0.12
ATOM    336  NE1 TRP A  35      14.618   1.180  -1.300  1.00 -0.40
ATOM    337  HE1 TRP A  35      14.236   1.815  -1.935  1.00  0.40
ATOM    338  CE2 TRP A  35      13.885   0.291  -0.560  1.00  0.00
ATOM    339  CD2 TRP A  35      14.793  -0.438   0.202  1.00  0.00
ATOM    340  CE3 TRP A  35      14.327  -1.408   1.089  1.00 -0.12
ATOM    341  HE3 TRP A  35      14.989  -1.960   1.741  1.00  0.12
ATOM    342  CZ3 TRP A  35      12.972  -1.648   1.111  1.00 -0.12
ATOM    343  HZ3 TRP A  35      12.582  -2.429   1.748  1.00  0.12
ATOM    344  CZ2 TRP A  35      12.492   0.088  -0.535  1.00 -0.12
ATOM    345  HZ2 TRP A  35      11.788   0.648  -1.131  1.00  0.12
ATOM    346  CH2 TRP A  35      12.092  -0.902   0.328  1.00 -0.12
ATOM    347  HH2 TRP A  35      11.036  -1.115   0.404  1.00  0.12
ATOM    348  C   TRP A  35      17.652   1.229   2.157  1.00  0.55
ATOM    349  O   TRP A  35      17.319   0.631   3.180  1.00 -0.55
ATOM    350  N   VAL A  36      17.398   2.503   1.833  1.00 -0.40
ATOM    351  H   VAL A  36      17.709   2.885   0.966  1.00  0.40
ATOM    352  CA  VAL A  36      16.660   3.433   2.691  1.00  0.00
ATOM    353  CB  VAL A  36      17.450   4.649   3.192  1.00  0.00
ATOM    354  CG1 VAL A  36      16.648   5.384   4.245  1.00  0.00
ATOM    355  CG2 VAL A  36      18.811   4.283   3.760  1.00  0.00
ATOM    356  C   VAL A  36      15.551   3.940   1.762  1.00  0.55
ATOM    357  O   VAL A  36      15.938   4.746   0.898  1.00 -0.55
ATOM    358  N   ALA A  37      14.332   3.417   1.956  1.00 -0.40
ATOM    359  H   ALA A  37      14.129   2.772   2.689  1.00  0.40
ATOM    360  CA  ALA A  37      13.223   3.787   1.069  1.00  0.00
ATOM    361  CB  ALA A  37      11.904   3.144   1.465  1.00  0.00
ATOM    362  C   ALA A  37      13.120   5.297   0.914  1.00  0.55
ATOM    363  O   ALA A  37      12.985   5.735  -0.250  1.00 -0.55
ATOM    364  N   SER A  38      13.155   6.050   1.998  1.00 -0.40
ATOM    365  H   SER A  38      13.251   5.705   2.928  1.00  0.40
ATOM    366  CA  SER A  38      13.042   7.494   1.789  1.00  0.00
ATOM    367  CB  SER A  38      12.904   8.310   3.079  1.00  0.00
ATOM    368  OG  SER A  38      13.873   7.799   3.987  1.00 -0.49
ATOM    369  HG  SER A  38      13.492   7.000   4.359  1.00  0.49
ATOM    370  C   SER A  38      14.220   8.080   1.002  1.00  0.55
ATOM    371  O   SER A  38      14.056   9.224   0.533  1.00 -0.55
ATOM    372  N   LYS A  39      15.343   7.430   0.811  1.00 -0.40
ATOM    373  H   LYS A  39      15.518   6.513   1.164  1.00  0.40
ATOM    374  CA  LYS A  39      16.410   8.079   0.036  1.00  0.00
ATOM    375  CB  LYS A  39      17.766   7.511   0.382  1.00  0.00
ATOM    376  CG  LYS A  39      17.926   6.529   1.525  1.00  0.00
ATOM    377  CD  LYS A  39      19.285   6.772   2.215  1.00  0.00
ATOM    378  CE  LYS A  39      19.281   8.268   2.589  1.00  0.33
ATOM    379  NZ  LYS A  39      18.012   8.835   1.990  1.00 -0.32
ATOM    380  HZ1 LYS A  39      17.341   8.063   1.802  1.00  0.33
ATOM    381  HZ2 LYS A  39      18.236   9.324   1.100  1.00  0.33
ATOM    382  HZ3 LYS A  39      17.585   9.510   2.658  1.00  0.33
ATOM    383  C   LYS A  39      16.149   7.836  -1.458  1.00  0.55
ATOM    384  O   LYS A  39      16.607   8.608  -2.310  1.00 -0.55
ATOM    385  N   GLY A  40      15.420   6.748  -1.705  1.00 -0.40
ATOM    386  H   GLY A  40      15.044   6.158  -0.995  1.00  0.40
ATOM    387  CA  GLY A  40      15.152   6.388  -3.115  1.00  0.00
ATOM    388  C   GLY A  40      16.499   5.869  -3.682  1.00  0.55
ATOM    389  O   GLY A  40      16.691   6.012  -4.881  1.00 -0.55
ATOM    390  N   ASN A  41      17.345   5.248  -2.879  1.00 -0.40
ATOM    391  H   ASN A  41      17.125   5.077  -1.923  1.00  0.40
ATOM    392  CA  ASN A  41      18.656   4.768  -3.321  1.00  0.00
ATOM    393  CB  ASN A  41      19.660   5.137  -2.190  1.00  0.00
ATOM    394  CG  ASN A  41      19.415   4.159  -1.063  1.00  0.55
ATOM    395  OD1 ASN A  41      18.331   3.582  -0.908  1.00 -0.55
ATOM    396  ND2 ASN A  41      20.429   3.913  -0.227  1.00 -0.78
ATOM    397 HD21 ASN A  41      20.307   3.273   0.532  1.00  0.39
ATOM    398 HD22 ASN A  41      21.308   4.370  -0.359  1.00  0.39
ATOM    399  C   ASN A  41      18.791   3.299  -3.673  1.00  0.55
ATOM    400  O   ASN A  41      19.893   2.721  -3.645  1.00 -0.55
ATOM    401  N   LEU A  42      17.706   2.602  -4.035  1.00 -0.40
ATOM    402  H   LEU A  42      16.800   3.014  -4.097  1.00  0.40
ATOM    403  CA  LEU A  42      17.801   1.167  -4.366  1.00  0.00
ATOM    404  CB  LEU A  42      16.422   0.571  -4.646  1.00  0.00
ATOM    405  CG  LEU A  42      16.306  -0.921  -4.883  1.00  0.00
ATOM    406  CD1 LEU A  42      16.789  -1.705  -3.667  1.00  0.00
ATOM    407  CD2 LEU A  42      14.872  -1.264  -5.270  1.00  0.00
ATOM    408  C   LEU A  42      18.772   0.859  -5.524  1.00  0.55
ATOM    409  O   LEU A  42      19.554  -0.096  -5.416  1.00 -0.55
ATOM    410  N   ALA A  43      18.691   1.648  -6.583  1.00 -0.40
ATOM    411  H   ALA A  43      18.078   2.431  -6.657  1.00  0.40
ATOM    412  CA  ALA A  43      19.569   1.338  -7.721  1.00  0.00
ATOM    413  CB  ALA A  43      18.966   2.065  -8.911  1.00  0.00
ATOM    414  C   ALA A  43      21.023   1.663  -7.424  1.00  0.55
ATOM    415  O   ALA A  43      21.910   1.165  -8.140  1.00 -0.55
ATOM    416  N   ASP A  44      21.277   2.449  -6.389  1.00 -0.40
ATOM    417  H   ASP A  44      20.549   2.839  -5.831  1.00  0.40
ATOM    418  CA  ASP A  44      22.631   2.795  -6.000  1.00  0.00
ATOM    419  CB  ASP A  44      22.782   3.960  -5.026  1.00  0.00
ATOM    420  CG  ASP A  44      21.953   5.126  -5.520  1.00  0.10
ATOM    421  OD1 ASP A  44      22.010   5.282  -6.761  1.00 -0.55
ATOM    422  OD2 ASP A  44      21.287   5.844  -4.743  1.00 -0.55
ATOM    423  C   ASP A  44      23.228   1.635  -5.195  1.00  0.55
ATOM    424  O   ASP A  44      24.440   1.429  -5.311  1.00 -0.55
ATOM    425  N   VAL A  45      22.369   0.991  -4.428  1.00 -0.40
ATOM    426  H   VAL A  45      21.396   1.201  -4.378  1.00  0.40
ATOM    427  CA  VAL A  45      22.884  -0.101  -3.600  1.00  0.00
ATOM    428  CB  VAL A  45      22.219   0.010  -2.191  1.00  0.00
ATOM    429  CG1 VAL A  45      22.421   1.426  -1.646  1.00  0.00
ATOM    430  CG2 VAL A  45      20.743  -0.327  -2.180  1.00  0.00
ATOM    431  C   VAL A  45      22.741  -1.504  -4.160  1.00  0.55
ATOM    432  O   VAL A  45      23.317  -2.484  -3.636  1.00 -0.55
ATOM    433  N   ALA A  46      21.930  -1.649  -5.197  1.00 -0.40
ATOM    434  H   ALA A  46      21.481  -0.861  -5.608  1.00  0.40
ATOM    435  CA  ALA A  46      21.617  -2.936  -5.830  1.00  0.00
ATOM    436  CB  ALA A  46      20.573  -3.708  -5.029  1.00  0.00
ATOM    437  C   ALA A  46      21.151  -2.620  -7.241  1.00  0.55
ATOM    438  O   ALA A  46      19.974  -2.679  -7.582  1.00 -0.55
ATOM    439  N   PRO A  47      22.177  -2.290  -8.036  1.00 -0.20
ATOM    440  CD  PRO A  47      23.616  -2.206  -7.719  1.00  0.10
ATOM    441  CA  PRO A  47      21.898  -1.931  -9.444  1.00  0.10
ATOM    442  CB  PRO A  47      23.244  -1.460  -9.974  1.00  0.00
ATOM    443  CG  PRO A  47      24.088  -1.185  -8.761  1.00  0.00
ATOM    444  C   PRO A  47      21.214  -3.138 -10.098  1.00  0.55
ATOM    445  O   PRO A  47      21.542  -4.317  -9.806  1.00 -0.55
ATOM    446  N   GLY A  48      20.258  -2.779 -10.942  1.00 -0.40
ATOM    447  H   GLY A  48      20.020  -1.826 -11.115  1.00  0.40
ATOM    448  CA  GLY A  48      19.500  -3.787 -11.667  1.00  0.00
ATOM    449  C   GLY A  48      18.460  -4.570 -10.889  1.00  0.55
ATOM    450  O   GLY A  48      17.785  -5.350 -11.547  1.00 -0.55
ATOM    451  N   LYS A  49      18.335  -4.351  -9.587  1.00 -0.40
ATOM    452  H   LYS A  49      18.914  -3.687  -9.122  1.00  0.40
ATOM    453  CA  LYS A  49      17.375  -5.032  -8.729  1.00  0.00
ATOM    454  CB  LYS A  49      17.926  -5.170  -7.312  1.00  0.00
ATOM    455  CG  LYS A  49      19.054  -6.088  -7.059  1.00  0.00
ATOM    456  CD  LYS A  49      18.842  -7.363  -7.836  1.00  0.00
ATOM    457  CE  LYS A  49      20.240  -7.929  -8.118  1.00  0.33
ATOM    458  NZ  LYS A  49      20.148  -9.389  -8.459  1.00 -0.32
ATOM    459  HZ1 LYS A  49      19.554  -9.511  -9.304  1.00  0.33
ATOM    460  HZ2 LYS A  49      19.725  -9.906  -7.661  1.00  0.33
ATOM    461  HZ3 LYS A  49      21.100  -9.762  -8.648  1.00  0.33
ATOM    462  C   LYS A  49      16.086  -4.197  -8.577  1.00  0.55
ATOM    463  O   LYS A  49      16.107  -2.958  -8.682  1.00 -0.55
ATOM    464  N   SER A  50      15.029  -4.926  -8.243  1.00 -0.40
ATOM    465  H   SER A  50      15.101  -5.913  -8.135  1.00  0.40
ATOM    466  CA  SER A  50      13.711  -4.380  -8.011  1.00  0.00
ATOM    467  CB  SER A  50      12.781  -4.725  -9.188  1.00  0.00
ATOM    468  OG  SER A  50      12.867  -4.002 -10.390  1.00 -0.49
ATOM    469  HG  SER A  50      12.033  -4.143 -10.844  1.00  0.49
ATOM    470  C   SER A  50      13.192  -5.095  -6.760  1.00  0.55
ATOM    471  O   SER A  50      13.549  -6.266  -6.525  1.00 -0.55
ATOM    472  N   ILE A  51      12.381  -4.448  -5.965  1.00 -0.40
ATOM    473  H   ILE A  51      12.132  -3.499  -6.138  1.00  0.40
ATOM    474  CA  ILE A  51      11.777  -5.049  -4.775  1.00  0.00
ATOM    475  CB  ILE A  51      11.084  -3.944  -3.913  1.00  0.00
ATOM    476  CG2 ILE A  51      10.270  -4.546  -2.766  1.00  0.00
ATOM    477  CG1 ILE A  51      12.133  -2.913  -3.492  1.00  0.00
ATOM    478  CD1 ILE A  51      13.226  -3.409  -2.600  1.00  0.00
ATOM    479  C   ILE A  51      10.739  -6.054  -5.232  1.00  0.55
ATOM    480  O   ILE A  51       9.897  -5.770  -6.131  1.00 -0.55
ATOM    481  N   GLY A  52      10.688  -7.239  -4.682  1.00 -0.40
ATOM    482  H   GLY A  52      11.340  -7.517  -3.981  1.00  0.40
ATOM    483  CA  GLY A  52       9.696  -8.229  -5.038  1.00  0.00
ATOM    484  C   GLY A  52       9.954  -9.502  -4.256  1.00  0.55
ATOM    485  O   GLY A  52      11.108  -9.792  -3.885  1.00 -0.55
ATOM    486  N   GLY A  53       8.846 -10.212  -4.027  1.00 -0.40
ATOM    487  H   GLY A  53       7.963  -9.891  -4.357  1.00  0.40
ATOM    488  CA  GLY A  53       8.797 -11.458  -3.317  1.00  0.00
ATOM    489  C   GLY A  53       8.214 -11.485  -1.916  1.00  0.55
ATOM    490  O   GLY A  53       7.977 -12.598  -1.430  1.00 -0.55
ATOM    491  N   ASP A  54       7.920 -10.323  -1.341  1.00 -0.40
ATOM    492  H   ASP A  54       8.103  -9.451  -1.788  1.00  0.40
ATOM    493  CA  ASP A  54       7.303 -10.247   0.001  1.00  0.00
ATOM    494  CB  ASP A  54       7.322  -8.786   0.474  1.00  0.00
ATOM    495  CG  ASP A  54       8.784  -8.444   0.755  1.00  0.10
ATOM    496  OD1 ASP A  54       9.238  -9.072   1.746  1.00 -0.55
ATOM    497  OD2 ASP A  54       9.364  -7.643  -0.019  1.00 -0.55
ATOM    498  C   ASP A  54       5.869 -10.753   0.005  1.00  0.55
ATOM    499  O   ASP A  54       5.163 -10.704  -1.011  1.00 -0.55
ATOM    500  N   ILE A  55       5.396 -11.225   1.127  1.00 -0.40
ATOM    501  H   ILE A  55       5.969 -11.292   1.940  1.00  0.40
ATOM    502  CA  ILE A  55       4.013 -11.689   1.300  1.00  0.00
ATOM    503  CB  ILE A  55       3.725 -12.284   2.698  1.00  0.00
ATOM    504  CG2 ILE A  55       2.232 -12.551   2.971  1.00  0.00
ATOM    505  CG1 ILE A  55       4.558 -13.587   2.828  1.00  0.00
ATOM    506  CD1 ILE A  55       3.737 -14.705   2.189  1.00  0.00
ATOM    507  C   ILE A  55       3.134 -10.440   1.118  1.00  0.55
ATOM    508  O   ILE A  55       3.504  -9.331   1.510  1.00 -0.55
ATOM    509  N   PHE A  56       2.000 -10.681   0.522  1.00 -0.40
ATOM    510  H   PHE A  56       1.791 -11.609   0.231  1.00  0.40
ATOM    511  CA  PHE A  56       0.953  -9.735   0.210  1.00  0.00
ATOM    512  CB  PHE A  56       0.565  -9.717  -1.293  1.00  0.12
ATOM    513  CG  PHE A  56      -0.506  -8.676  -1.530  1.00 -0.12
ATOM    514  CD1 PHE A  56      -0.206  -7.327  -1.368  1.00 -0.12
ATOM    515  HD1 PHE A  56       0.798  -7.040  -1.093  1.00  0.12
ATOM    516  CE1 PHE A  56      -1.158  -6.350  -1.549  1.00 -0.12
ATOM    517  HE1 PHE A  56      -0.909  -5.309  -1.405  1.00  0.12
ATOM    518  CZ  PHE A  56      -2.424  -6.716  -1.915  1.00 -0.12
ATOM    519  HZ  PHE A  56      -3.172  -5.952  -2.069  1.00  0.12
ATOM    520  CD2 PHE A  56      -1.807  -9.048  -1.893  1.00 -0.12
ATOM    521  HD2 PHE A  56      -2.067 -10.089  -2.017  1.00  0.12
ATOM    522  CE2 PHE A  56      -2.764  -8.044  -2.091  1.00 -0.12
ATOM    523  HE2 PHE A  56      -3.770  -8.308  -2.383  1.00  0.12
ATOM    524  C   PHE A  56      -0.213 -10.175   1.079  1.00  0.55
ATOM    525  O   PHE A  56      -0.703 -11.289   0.808  1.00 -0.55
ATOM    526  N   SER A  57      -0.570  -9.300   2.033  1.00 -0.40
ATOM    527  H   SER A  57      -0.160  -8.405   2.184  1.00  0.40
ATOM    528  CA  SER A  57      -1.681  -9.759   2.914  1.00  0.00
ATOM    529  CB  SER A  57      -1.460  -9.230   4.340  1.00  0.00
ATOM    530  OG  SER A  57      -0.176  -9.733   4.729  1.00 -0.49
ATOM    531  HG  SER A  57      -0.024  -9.410   5.620  1.00  0.49
ATOM    532  C   SER A  57      -3.088  -9.504   2.431  1.00  0.55
ATOM    533  O   SER A  57      -3.984  -9.914   3.203  1.00 -0.55
ATOM    534  N   ASN A  58      -3.285  -8.888   1.254  1.00 -0.40
ATOM    535  H   ASN A  58      -2.529  -8.536   0.708  1.00  0.40
ATOM    536  CA  ASN A  58      -4.616  -8.693   0.703  1.00  0.00
ATOM    537  CB  ASN A  58      -5.010 -10.107   0.212  1.00  0.00
ATOM    538  CG  ASN A  58      -6.288 -10.275  -0.572  1.00  0.55
ATOM    539  OD1 ASN A  58      -6.557  -9.283  -1.273  1.00 -0.55
ATOM    540  ND2 ASN A  58      -7.075 -11.330  -0.604  1.00 -0.78
ATOM    541 HD21 ASN A  58      -7.901 -11.320  -1.166  1.00  0.39
ATOM    542 HD22 ASN A  58      -6.846 -12.140  -0.065  1.00  0.39
ATOM    543  C   ASN A  58      -5.583  -8.193   1.776  1.00  0.55
ATOM    544  O   ASN A  58      -6.665  -8.769   2.054  1.00 -0.55
ATOM    545  N   ARG A  59      -5.176  -7.077   2.340  1.00 -0.40
ATOM    546  H   ARG A  59      -4.348  -6.625   2.019  1.00  0.40
ATOM    547  CA  ARG A  59      -5.845  -6.392   3.447  1.00  0.00
ATOM    548  CB  ARG A  59      -4.946  -5.301   4.041  1.00  0.00
ATOM    549  CG  ARG A  59      -3.604  -5.874   4.524  1.00  0.00
ATOM    550  CD  ARG A  59      -2.601  -4.742   4.785  1.00  0.35
ATOM    551  NE  ARG A  59      -1.233  -5.331   4.940  1.00 -0.35
ATOM    552  HE  ARG A  59      -0.623  -5.392   4.150  1.00  0.45
ATOM    553  CZ  ARG A  59      -0.828  -5.775   6.128  1.00  0.35
ATOM    554  NH1 ARG A  59      -1.603  -5.671   7.203  1.00 -0.70
ATOM    555 HH11 ARG A  59      -2.509  -5.253   7.129  1.00  0.40
ATOM    556 HH12 ARG A  59      -1.281  -6.011   8.087  1.00  0.40
ATOM    557  NH2 ARG A  59       0.344  -6.329   6.307  1.00 -0.70
ATOM    558 HH21 ARG A  59       0.972  -6.431   5.536  1.00  0.40
ATOM    559 HH22 ARG A  59       0.611  -6.650   7.216  1.00  0.40
ATOM    560  C   ARG A  59      -7.222  -5.897   3.110  1.00  0.55
ATOM    561  O   ARG A  59      -8.036  -5.881   4.032  1.00 -0.55
ATOM    562  N   GLU A  60      -7.547  -5.491   1.914  1.00 -0.40
ATOM    563  H   GLU A  60      -6.864  -5.461   1.190  1.00  0.40
ATOM    564  CA  GLU A  60      -8.873  -5.052   1.506  1.00  0.00
ATOM    565  CB  GLU A  60      -8.790  -4.022   0.385  1.00  0.00
ATOM    566  CG  GLU A  60      -8.003  -2.794   0.795  1.00  0.00
ATOM    567  CD  GLU A  60      -8.842  -1.911   1.675  1.00  0.10
ATOM    568  OE1 GLU A  60     -10.028  -2.229   1.907  1.00 -0.55
ATOM    569  OE2 GLU A  60      -8.438  -0.880   2.210  1.00 -0.55
ATOM    570  C   GLU A  60      -9.672  -6.237   1.029  1.00  0.55
ATOM    571  O   GLU A  60     -10.820  -6.034   0.703  1.00 -0.55
ATOM    572  N   GLY A  61      -9.182  -7.448   0.933  1.00 -0.40
ATOM    573  H   GLY A  61      -8.238  -7.601   1.205  1.00  0.40
ATOM    574  CA  GLY A  61      -9.823  -8.650   0.476  1.00  0.00
ATOM    575  C   GLY A  61     -10.221  -8.623  -1.000  1.00  0.55
ATOM    576  O   GLY A  61     -11.150  -9.354  -1.387  1.00 -0.55
ATOM    577  N   LYS A  62      -9.558  -7.847  -1.837  1.00 -0.40
ATOM    578  H   LYS A  62      -8.801  -7.280  -1.524  1.00  0.40
ATOM    579  CA  LYS A  62      -9.862  -7.746  -3.271  1.00  0.00
ATOM    580  CB  LYS A  62      -9.299  -6.428  -3.823  1.00  0.00
ATOM    581  CG  LYS A  62      -9.955  -5.251  -3.095  1.00  0.00
ATOM    582  CD  LYS A  62      -9.833  -4.014  -3.951  1.00  0.00
ATOM    583  CE  LYS A  62     -10.111  -2.726  -3.163  1.00  0.33
ATOM    584  NZ  LYS A  62      -8.855  -1.875  -3.145  1.00 -0.32
ATOM    585  HZ1 LYS A  62      -8.583  -1.636  -4.120  1.00  0.33
ATOM    586  HZ2 LYS A  62      -8.084  -2.403  -2.690  1.00  0.33
ATOM    587  HZ3 LYS A  62      -9.036  -1.000  -2.612  1.00  0.33
ATOM    588  C   LYS A  62      -9.403  -8.959  -4.069  1.00  0.55
ATOM    589  O   LYS A  62     -10.074  -9.230  -5.090  1.00 -0.55
ATOM    590  N   LEU A  63      -8.368  -9.681  -3.706  1.00 -0.40
ATOM    591  H   LEU A  63      -7.811  -9.440  -2.915  1.00  0.40
ATOM    592  CA  LEU A  63      -7.960 -10.884  -4.430  1.00  0.00
ATOM    593  CB  LEU A  63      -6.432 -11.095  -4.423  1.00  0.00
ATOM    594  CG  LEU A  63      -5.644  -9.882  -4.989  1.00  0.00
ATOM    595  CD1 LEU A  63      -4.143  -9.996  -4.817  1.00  0.00
ATOM    596  CD2 LEU A  63      -6.001  -9.806  -6.465  1.00  0.00
ATOM    597  C   LEU A  63      -8.704 -12.067  -3.791  1.00  0.55
ATOM    598  O   LEU A  63      -8.974 -12.112  -2.583  1.00 -0.55
ATOM    599  N   PRO A  64      -8.946 -13.064  -4.635  1.00 -0.20
ATOM    600  CD  PRO A  64      -8.616 -13.098  -6.071  1.00  0.10
ATOM    601  CA  PRO A  64      -9.680 -14.243  -4.193  1.00  0.10
ATOM    602  CB  PRO A  64     -10.035 -14.971  -5.498  1.00  0.00
ATOM    603  CG  PRO A  64      -8.896 -14.535  -6.437  1.00  0.00
ATOM    604  C   PRO A  64      -8.932 -15.036  -3.169  1.00  0.55
ATOM    605  O   PRO A  64      -7.748 -15.314  -3.329  1.00 -0.55
ATOM    606  N   GLY A  65      -9.622 -15.448  -2.114  1.00 -0.40
ATOM    607  H   GLY A  65     -10.591 -15.258  -1.979  1.00  0.40
ATOM    608  CA  GLY A  65      -8.929 -16.230  -1.079  1.00  0.00
ATOM    609  C   GLY A  65      -9.336 -17.673  -1.158  1.00  0.55
ATOM    610  O   GLY A  65     -10.357 -17.964  -1.787  1.00 -0.55
ATOM    611  N   LYS A  66      -8.598 -18.534  -0.512  1.00 -0.40
ATOM    612  H   LYS A  66      -7.799 -18.218  -0.010  1.00  0.40
ATOM    613  CA  LYS A  66      -8.804 -19.969  -0.429  1.00  0.00
ATOM    614  CB  LYS A  66      -8.493 -20.623  -1.763  1.00  0.00
ATOM    615  CG  LYS A  66      -8.773 -22.095  -1.893  1.00  0.00
ATOM    616  CD  LYS A  66      -8.151 -22.739  -3.120  1.00  0.00
ATOM    617  CE  LYS A  66      -8.794 -24.090  -3.404  1.00  0.33
ATOM    618  NZ  LYS A  66     -10.320 -24.058  -3.435  1.00 -0.32
ATOM    619  HZ1 LYS A  66     -10.639 -23.405  -4.178  1.00  0.33
ATOM    620  HZ2 LYS A  66     -10.678 -23.737  -2.513  1.00  0.33
ATOM    621  HZ3 LYS A  66     -10.682 -25.013  -3.633  1.00  0.33
ATOM    622  C   LYS A  66      -7.904 -20.498   0.687  1.00  0.55
ATOM    623  O   LYS A  66      -6.818 -19.964   0.929  1.00 -0.55
ATOM    624  N   SER A  67      -8.376 -21.555   1.351  1.00 -0.40
ATOM    625  H   SER A  67      -9.266 -21.959   1.159  1.00  0.40
ATOM    626  CA  SER A  67      -7.582 -22.179   2.419  1.00  0.00
ATOM    627  CB  SER A  67      -8.465 -23.182   3.180  1.00  0.00
ATOM    628  OG  SER A  67      -7.609 -23.855   4.133  1.00 -0.49
ATOM    629  HG  SER A  67      -8.171 -24.477   4.600  1.00  0.49
ATOM    630  C   SER A  67      -6.353 -22.792   1.744  1.00  0.55
ATOM    631  O   SER A  67      -6.455 -23.458   0.714  1.00 -0.55
ATOM    632  N   GLY A  68      -5.187 -22.444   2.261  1.00 -0.40
ATOM    633  H   GLY A  68      -5.171 -21.843   3.053  1.00  0.40
ATOM    634  CA  GLY A  68      -3.857 -22.835   1.817  1.00  0.00
ATOM    635  C   GLY A  68      -3.157 -21.869   0.859  1.00  0.55
ATOM    636  O   GLY A  68      -1.969 -21.990   0.526  1.00 -0.55
ATOM    637  N   ARG A  69      -3.898 -20.897   0.347  1.00 -0.40
ATOM    638  H   ARG A  69      -4.852 -20.788   0.614  1.00  0.40
ATOM    639  CA  ARG A  69      -3.420 -19.922  -0.618  1.00  0.00
ATOM    640  CB  ARG A  69      -4.593 -19.453  -1.539  1.00  0.00
ATOM    641  CG  ARG A  69      -3.949 -18.459  -2.558  1.00  0.00
ATOM    642  CD  ARG A  69      -5.020 -17.790  -3.423  1.00  0.35
ATOM    643  NE  ARG A  69      -5.569 -18.845  -4.263  1.00 -0.35
ATOM    644  HE  ARG A  69      -4.930 -19.576  -4.487  1.00  0.45
ATOM    645  CZ  ARG A  69      -6.773 -18.987  -4.771  1.00  0.35
ATOM    646  NH1 ARG A  69      -7.723 -18.092  -4.526  1.00 -0.70
ATOM    647 HH11 ARG A  69      -7.525 -17.299  -3.949  1.00  0.40
ATOM    648 HH12 ARG A  69      -8.635 -18.210  -4.918  1.00  0.40
ATOM    649  NH2 ARG A  69      -7.106 -20.029  -5.527  1.00 -0.70
ATOM    650 HH21 ARG A  69      -6.430 -20.739  -5.726  1.00  0.40
ATOM    651 HH22 ARG A  69      -8.032 -20.103  -5.897  1.00  0.40
ATOM    652  C   ARG A  69      -2.755 -18.741   0.004  1.00  0.55
ATOM    653  O   ARG A  69      -3.392 -18.094   0.829  1.00 -0.55
ATOM    654  N   THR A  70      -1.512 -18.467  -0.352  1.00 -0.40
ATOM    655  H   THR A  70      -0.984 -19.053  -0.962  1.00  0.40
ATOM    656  CA  THR A  70      -0.845 -17.260   0.147  1.00  0.00
ATOM    657  CB  THR A  70       0.375 -17.431   1.060  1.00  0.00
ATOM    658  OG1 THR A  70       1.278 -18.350   0.481  1.00 -0.49
ATOM    659  HG1 THR A  70       2.081 -18.298   1.005  1.00  0.49
ATOM    660  CG2 THR A  70      -0.077 -17.997   2.412  1.00  0.00
ATOM    661  C   THR A  70      -0.515 -16.414  -1.109  1.00  0.55
ATOM    662  O   THR A  70      -0.403 -16.961  -2.240  1.00 -0.55
ATOM    663  N   TRP A  71      -0.442 -15.093  -0.917  1.00 -0.40
ATOM    664  H   TRP A  71      -0.595 -14.693  -0.017  1.00  0.40
ATOM    665  CA  TRP A  71      -0.142 -14.139  -1.974  1.00  0.00
ATOM    666  CB  TRP A  71      -1.236 -13.052  -2.114  1.00  0.12
ATOM    667  CG  TRP A  71      -2.573 -13.520  -2.599  1.00 -0.12
ATOM    668  CD1 TRP A  71      -3.654 -13.963  -1.879  1.00 -0.12
ATOM    669  HD1 TRP A  71      -3.679 -14.015  -0.801  1.00  0.12
ATOM    670  NE1 TRP A  71      -4.709 -14.335  -2.695  1.00 -0.40
ATOM    671  HE1 TRP A  71      -5.582 -14.660  -2.405  1.00  0.40
ATOM    672  CE2 TRP A  71      -4.290 -14.158  -3.995  1.00  0.00
ATOM    673  CD2 TRP A  71      -2.951 -13.683  -3.979  1.00  0.00
ATOM    674  CE3 TRP A  71      -2.286 -13.434  -5.189  1.00 -0.12
ATOM    675  HE3 TRP A  71      -1.264 -13.085  -5.203  1.00  0.12
ATOM    676  CZ3 TRP A  71      -2.943 -13.635  -6.387  1.00 -0.12
ATOM    677  HZ3 TRP A  71      -2.463 -13.385  -7.322  1.00  0.12
ATOM    678  CZ2 TRP A  71      -4.942 -14.452  -5.192  1.00 -0.12
ATOM    679  HZ2 TRP A  71      -5.935 -14.875  -5.217  1.00  0.12
ATOM    680  CH2 TRP A  71      -4.270 -14.181  -6.377  1.00 -0.12
ATOM    681  HH2 TRP A  71      -4.760 -14.386  -7.317  1.00  0.12
ATOM    682  C   TRP A  71       1.190 -13.494  -1.627  1.00  0.55
ATOM    683  O   TRP A  71       1.667 -13.324  -0.489  1.00 -0.55
ATOM    684  N   ARG A  72       1.831 -13.074  -2.687  1.00 -0.40
ATOM    685  H   ARG A  72       1.451 -13.261  -3.587  1.00  0.40
ATOM    686  CA  ARG A  72       3.100 -12.324  -2.739  1.00  0.00
ATOM    687  CB  ARG A  72       4.302 -13.264  -2.989  1.00  0.00
ATOM    688  CG  ARG A  72       4.494 -14.152  -1.772  1.00  0.00
ATOM    689  CD  ARG A  72       5.720 -15.003  -2.058  1.00  0.35
ATOM    690  NE  ARG A  72       5.747 -16.081  -1.063  1.00 -0.35
ATOM    691  HE  ARG A  72       5.221 -16.921  -1.193  1.00  0.45
ATOM    692  CZ  ARG A  72       6.503 -15.894   0.024  1.00  0.35
ATOM    693  NH1 ARG A  72       7.212 -14.795   0.222  1.00 -0.70
ATOM    694 HH11 ARG A  72       7.196 -14.061  -0.458  1.00  0.40
ATOM    695 HH12 ARG A  72       7.764 -14.698   1.050  1.00  0.40
ATOM    696  NH2 ARG A  72       6.483 -16.901   0.903  1.00 -0.70
ATOM    697 HH21 ARG A  72       5.930 -17.714   0.720  1.00  0.40
ATOM    698 HH22 ARG A  72       7.021 -16.842   1.744  1.00  0.40
ATOM    699  C   ARG A  72       3.036 -11.243  -3.820  1.00  0.55
ATOM    700  O   ARG A  72       2.191 -11.355  -4.728  1.00 -0.55
ATOM    701  N   GLU A  73       3.936 -10.264  -3.747  1.00 -0.40
ATOM    702  H   GLU A  73       4.656 -10.222  -3.058  1.00  0.40
ATOM    703  CA  GLU A  73       3.873  -9.186  -4.728  1.00  0.00
ATOM    704  CB  GLU A  73       3.262  -7.930  -4.072  1.00  0.00
ATOM    705  CG  GLU A  73       3.925  -7.446  -2.787  1.00  0.00
ATOM    706  CD  GLU A  73       3.393  -6.054  -2.446  1.00  0.10
ATOM    707  OE1 GLU A  73       3.359  -5.139  -3.333  1.00 -0.55
ATOM    708  OE2 GLU A  73       2.988  -5.860  -1.259  1.00 -0.55
ATOM    709  C   GLU A  73       5.237  -8.767  -5.225  1.00  0.55
ATOM    710  O   GLU A  73       6.147  -9.124  -4.472  1.00 -0.55
ATOM    711  N   ALA A  74       5.340  -8.078  -6.346  1.00 -0.40
ATOM    712  H   ALA A  74       4.554  -7.833  -6.908  1.00  0.40
ATOM    713  CA  ALA A  74       6.661  -7.638  -6.813  1.00  0.00
ATOM    714  CB  ALA A  74       7.345  -8.552  -7.808  1.00  0.00
ATOM    715  C   ALA A  74       6.452  -6.318  -7.536  1.00  0.55
ATOM    716  O   ALA A  74       5.351  -6.256  -8.102  1.00 -0.55
ATOM    717  N   ASP A  75       7.435  -5.465  -7.492  1.00 -0.40
ATOM    718  H   ASP A  75       8.271  -5.635  -6.976  1.00  0.40
ATOM    719  CA  ASP A  75       7.355  -4.202  -8.207  1.00  0.00
ATOM    720  CB  ASP A  75       8.469  -3.255  -7.795  1.00  0.00
ATOM    721  CG  ASP A  75       8.228  -2.602  -6.463  1.00  0.10
ATOM    722  OD1 ASP A  75       7.365  -3.160  -5.733  1.00 -0.55
ATOM    723  OD2 ASP A  75       8.891  -1.609  -6.198  1.00 -0.55
ATOM    724  C   ASP A  75       7.536  -4.453  -9.705  1.00  0.55
ATOM    725  O   ASP A  75       8.358  -5.336 -10.033  1.00 -0.55
ATOM    726  N   ILE A  76       6.809  -3.715 -10.509  1.00 -0.40
ATOM    727  H   ILE A  76       6.172  -3.036 -10.152  1.00  0.40
ATOM    728  CA  ILE A  76       6.860  -3.816 -11.972  1.00  0.00
ATOM    729  CB  ILE A  76       5.529  -4.362 -12.506  1.00  0.00
ATOM    730  CG2 ILE A  76       5.432  -4.066 -14.023  1.00  0.00
ATOM    731  CG1 ILE A  76       5.271  -5.825 -12.139  1.00  0.00
ATOM    732  CD1 ILE A  76       6.091  -6.968 -12.724  1.00  0.00
ATOM    733  C   ILE A  76       7.239  -2.425 -12.523  1.00  0.55
ATOM    734  O   ILE A  76       6.950  -1.332 -11.965  1.00 -0.55
ATOM    735  N   ASN A  77       7.960  -2.449 -13.657  1.00 -0.40
ATOM    736  H   ASN A  77       8.202  -3.326 -14.059  1.00  0.40
ATOM    737  CA  ASN A  77       8.457  -1.322 -14.407  1.00  0.00
ATOM    738  CB  ASN A  77       7.333  -0.411 -14.971  1.00  0.00
ATOM    739  CG  ASN A  77       6.344  -1.111 -15.869  1.00  0.55
ATOM    740  OD1 ASN A  77       6.741  -1.975 -16.656  1.00 -0.55
ATOM    741  ND2 ASN A  77       5.006  -0.926 -15.789  1.00 -0.78
ATOM    742 HD21 ASN A  77       4.628  -0.299 -15.108  1.00  0.39
ATOM    743 HD22 ASN A  77       4.396  -1.417 -16.411  1.00  0.39
ATOM    744  C   ASN A  77       9.403  -0.463 -13.600  1.00  0.55
ATOM    745  O   ASN A  77       9.554   0.735 -13.921  1.00 -0.55
ATOM    746  N   TYR A  78      10.054  -1.014 -12.586  1.00 -0.40
ATOM    747  H   TYR A  78       9.953  -1.964 -12.302  1.00  0.40
ATOM    748  CA  TYR A  78      10.987  -0.153 -11.835  1.00  0.00
ATOM    749  CB  TYR A  78      11.114  -0.635 -10.369  1.00  0.12
ATOM    750  CG  TYR A  78      12.127   0.157  -9.553  1.00 -0.12
ATOM    751  CD1 TYR A  78      11.822   1.381  -8.970  1.00 -0.12
ATOM    752  HD1 TYR A  78      10.822   1.770  -9.090  1.00  0.12
ATOM    753  CE1 TYR A  78      12.738   2.130  -8.242  1.00 -0.12
ATOM    754  HE1 TYR A  78      12.455   3.087  -7.829  1.00  0.12
ATOM    755  CZ  TYR A  78      14.026   1.634  -8.049  1.00  0.06
ATOM    756  OH  TYR A  78      14.967   2.306  -7.295  1.00 -0.49
ATOM    757  HH  TYR A  78      14.564   3.114  -6.969  1.00  0.43
ATOM    758  CD2 TYR A  78      13.432  -0.306  -9.349  1.00 -0.12
ATOM    759  HD2 TYR A  78      13.728  -1.265  -9.749  1.00  0.12
ATOM    760  CE2 TYR A  78      14.337   0.446  -8.645  1.00 -0.12
ATOM    761  HE2 TYR A  78      15.349   0.079  -8.557  1.00  0.12
ATOM    762  C   TYR A  78      12.413  -0.178 -12.438  1.00  0.55
ATOM    763  O   TYR A  78      12.862  -1.299 -12.778  1.00 -0.55
ATOM    764  N   THR A  79      13.055   0.967 -12.505  1.00 -0.40
ATOM    765  H   THR A  79      12.647   1.843 -12.260  1.00  0.40
ATOM    766  CA  THR A  79      14.483   0.970 -12.976  1.00  0.00
ATOM    767  CB  THR A  79      14.803   1.592 -14.328  1.00  0.00
ATOM    768  OG1 THR A  79      14.385   2.971 -14.262  1.00 -0.49
ATOM    769  HG1 THR A  79      14.733   3.391 -15.052  1.00  0.49
ATOM    770  CG2 THR A  79      14.002   0.959 -15.436  1.00  0.00
ATOM    771  C   THR A  79      15.351   1.637 -11.894  1.00  0.55
ATOM    772  O   THR A  79      16.349   1.032 -11.473  1.00 -0.55
ATOM    773  N   SER A  80      14.989   2.808 -11.405  1.00 -0.40
ATOM    774  H   SER A  80      14.188   3.302 -11.733  1.00  0.40
ATOM    775  CA  SER A  80      15.764   3.450 -10.337  1.00  0.00
ATOM    776  CB  SER A  80      17.074   3.985 -10.954  1.00  0.00
ATOM    777  OG  SER A  80      16.689   5.130 -11.727  1.00 -0.49
ATOM    778  HG  SER A  80      17.498   5.471 -12.116  1.00  0.49
ATOM    779  C   SER A  80      14.995   4.586  -9.689  1.00  0.55
ATOM    780  O   SER A  80      13.962   4.988 -10.246  1.00 -0.55
ATOM    781  N   GLY A  81      15.469   5.095  -8.565  1.00 -0.40
ATOM    782  H   GLY A  81      16.296   4.761  -8.118  1.00  0.40
ATOM    783  CA  GLY A  81      14.744   6.232  -7.911  1.00  0.00
ATOM    784  C   GLY A  81      13.677   5.692  -6.949  1.00  0.55
ATOM    785  O   GLY A  81      13.793   4.526  -6.518  1.00 -0.55
ATOM    786  N   PHE A  82      12.681   6.519  -6.644  1.00 -0.40
ATOM    787  H   PHE A  82      12.620   7.452  -6.989  1.00  0.40
ATOM    788  CA  PHE A  82      11.607   6.060  -5.759  1.00  0.00
ATOM    789  CB  PHE A  82      10.687   7.209  -5.302  1.00  0.12
ATOM    790  CG  PHE A  82      11.526   8.242  -4.598  1.00 -0.12
ATOM    791  CD1 PHE A  82      11.807   8.097  -3.257  1.00 -0.12
ATOM    792  HD1 PHE A  82      11.405   7.252  -2.718  1.00  0.12
ATOM    793  CE1 PHE A  82      12.593   9.014  -2.594  1.00 -0.12
ATOM    794  HE1 PHE A  82      12.797   8.896  -1.541  1.00  0.12
ATOM    795  CZ  PHE A  82      13.119  10.090  -3.292  1.00 -0.12
ATOM    796  HZ  PHE A  82      13.742  10.812  -2.785  1.00  0.12
ATOM    797  CD2 PHE A  82      12.054   9.308  -5.287  1.00 -0.12
ATOM    798  HD2 PHE A  82      11.848   9.417  -6.341  1.00  0.12
ATOM    799  CE2 PHE A  82      12.843  10.237  -4.648  1.00 -0.12
ATOM    800  HE2 PHE A  82      13.245  11.076  -5.197  1.00  0.12
ATOM    801  C   PHE A  82      10.689   5.067  -6.458  1.00  0.55
ATOM    802  O   PHE A  82      10.541   5.028  -7.685  1.00 -0.55
ATOM    803  N   ARG A  83      10.019   4.261  -5.655  1.00 -0.40
ATOM    804  H   ARG A  83      10.149   4.295  -4.667  1.00  0.40
ATOM    805  CA  ARG A  83       9.043   3.261  -6.122  1.00  0.00
ATOM    806  CB  ARG A  83       8.697   2.313  -4.945  1.00  0.00
ATOM    807  CG  ARG A  83       9.990   1.615  -4.482  1.00  0.00
ATOM    808  CD  ARG A  83       9.798   0.556  -3.425  1.00  0.35
ATOM    809  NE  ARG A  83       8.754  -0.437  -3.613  1.00 -0.35
ATOM    810  HE  ARG A  83       8.876  -1.054  -4.388  1.00  0.45
ATOM    811  CZ  ARG A  83       7.655  -0.631  -2.887  1.00  0.35
ATOM    812  NH1 ARG A  83       7.369   0.129  -1.831  1.00 -0.70
ATOM    813 HH11 ARG A  83       7.986   0.870  -1.566  1.00  0.40
ATOM    814 HH12 ARG A  83       6.536  -0.040  -1.304  1.00  0.40
ATOM    815  NH2 ARG A  83       6.774  -1.594  -3.154  1.00 -0.70
ATOM    816 HH21 ARG A  83       6.925  -2.208  -3.929  1.00  0.40
ATOM    817 HH22 ARG A  83       5.962  -1.702  -2.580  1.00  0.40
ATOM    818  C   ARG A  83       7.834   3.943  -6.767  1.00  0.55
ATOM    819  O   ARG A  83       7.395   5.065  -6.449  1.00 -0.55
ATOM    820  N   ASN A  84       7.340   3.188  -7.727  1.00 -0.40
ATOM    821  H   ASN A  84       7.763   2.313  -7.946  1.00  0.40
ATOM    822  CA  ASN A  84       6.178   3.516  -8.546  1.00  0.00
ATOM    823  CB  ASN A  84       6.461   3.215 -10.027  1.00  0.00
ATOM    824  CG  ASN A  84       6.530   1.715 -10.328  1.00  0.55
ATOM    825  OD1 ASN A  84       6.118   0.808  -9.561  1.00 -0.55
ATOM    826  ND2 ASN A  84       7.092   1.413 -11.499  1.00 -0.78
ATOM    827 HD21 ASN A  84       7.180   0.457 -11.780  1.00  0.39
ATOM    828 HD22 ASN A  84       7.426   2.142 -12.097  1.00  0.39
ATOM    829  C   ASN A  84       4.912   2.804  -8.005  1.00  0.55
ATOM    830  O   ASN A  84       4.898   2.211  -6.893  1.00 -0.55
ATOM    831  N   SER A  85       3.849   2.897  -8.803  1.00 -0.40
ATOM    832  H   SER A  85       3.863   3.364  -9.684  1.00  0.40
ATOM    833  CA  SER A  85       2.600   2.296  -8.389  1.00  0.00
ATOM    834  CB  SER A  85       1.400   3.258  -8.610  1.00  0.00
ATOM    835  OG  SER A  85       1.363   3.519 -10.013  1.00 -0.49
ATOM    836  HG  SER A  85       0.933   2.759 -10.412  1.00  0.49
ATOM    837  C   SER A  85       2.221   0.984  -9.053  1.00  0.55
ATOM    838  O   SER A  85       1.044   0.610  -8.845  1.00 -0.55
ATOM    839  N   ASP A  86       3.146   0.340  -9.755  1.00 -0.40
ATOM    840  H   ASP A  86       4.082   0.672  -9.841  1.00  0.40
ATOM    841  CA  ASP A  86       2.827  -0.907 -10.449  1.00  0.00
ATOM    842  CB  ASP A  86       3.455  -1.040 -11.864  1.00  0.00
ATOM    843  CG  ASP A  86       3.076   0.125 -12.755  1.00  0.10
ATOM    844  OD1 ASP A  86       2.013   0.732 -12.592  1.00 -0.55
ATOM    845  OD2 ASP A  86       3.874   0.510 -13.633  1.00 -0.55
ATOM    846  C   ASP A  86       3.309  -2.123  -9.685  1.00  0.55
ATOM    847  O   ASP A  86       4.450  -2.136  -9.298  1.00 -0.55
ATOM    848  N   ARG A  87       2.418  -3.073  -9.560  1.00 -0.40
ATOM    849  H   ARG A  87       1.495  -2.973  -9.923  1.00  0.40
ATOM    850  CA  ARG A  87       2.695  -4.322  -8.898  1.00  0.00
ATOM    851  CB  ARG A  87       2.186  -4.266  -7.449  1.00  0.00
ATOM    852  CG  ARG A  87       2.501  -3.028  -6.643  1.00  0.00
ATOM    853  CD  ARG A  87       3.927  -3.018  -6.062  1.00  0.35
ATOM    854  NE  ARG A  87       4.185  -1.826  -5.266  1.00 -0.35
ATOM    855  HE  ARG A  87       3.949  -1.886  -4.299  1.00  0.45
ATOM    856  CZ  ARG A  87       4.695  -0.674  -5.669  1.00  0.35
ATOM    857  NH1 ARG A  87       5.029  -0.598  -6.963  1.00 -0.70
ATOM    858 HH11 ARG A  87       4.888  -1.385  -7.563  1.00  0.40
ATOM    859 HH12 ARG A  87       5.420   0.247  -7.330  1.00  0.40
ATOM    860  NH2 ARG A  87       4.911   0.384  -4.927  1.00 -0.70
ATOM    861 HH21 ARG A  87       4.684   0.367  -3.954  1.00  0.40
ATOM    862 HH22 ARG A  87       5.303   1.209  -5.335  1.00  0.40
ATOM    863  C   ARG A  87       2.048  -5.511  -9.595  1.00  0.55
ATOM    864  O   ARG A  87       0.994  -5.440 -10.212  1.00 -0.55
ATOM    865  N   ILE A  88       2.744  -6.631  -9.463  1.00 -0.40
ATOM    866  H   ILE A  88       3.645  -6.618  -9.039  1.00  0.40
ATOM    867  CA  ILE A  88       2.297  -7.968  -9.903  1.00  0.00
ATOM    868  CB  ILE A  88       3.279  -8.666 -10.869  1.00  0.00
ATOM    869  CG2 ILE A  88       4.568  -9.025 -10.151  1.00  0.00
ATOM    870  CG1 ILE A  88       2.604  -9.907 -11.470  1.00  0.00
ATOM    871  CD1 ILE A  88       3.230 -10.387 -12.771  1.00  0.00
ATOM    872  C   ILE A  88       2.014  -8.740  -8.581  1.00  0.55
ATOM    873  O   ILE A  88       2.796  -8.689  -7.605  1.00 -0.55
ATOM    874  N   LEU A  89       0.906  -9.435  -8.514  1.00 -0.40
ATOM    875  H   LEU A  89       0.301  -9.474  -9.304  1.00  0.40
ATOM    876  CA  LEU A  89       0.422 -10.198  -7.370  1.00  0.00
ATOM    877  CB  LEU A  89      -0.936  -9.722  -6.850  1.00  0.00
ATOM    878  CG  LEU A  89      -1.060  -8.282  -6.388  1.00  0.00
ATOM    879  CD1 LEU A  89       0.068  -7.958  -5.417  1.00  0.00
ATOM    880  CD2 LEU A  89      -0.990  -7.185  -7.456  1.00  0.00
ATOM    881  C   LEU A  89       0.316 -11.659  -7.794  1.00  0.55
ATOM    882  O   LEU A  89      -0.360 -11.902  -8.797  1.00 -0.55
ATOM    883  N   TYR A  90       0.908 -12.566  -7.023  1.00 -0.40
ATOM    884  H   TYR A  90       1.371 -12.347  -6.168  1.00  0.40
ATOM    885  CA  TYR A  90       0.884 -13.963  -7.441  1.00  0.00
ATOM    886  CB  TYR A  90       2.172 -14.422  -8.208  1.00  0.12
ATOM    887  CG  TYR A  90       3.446 -14.287  -7.438  1.00 -0.12
ATOM    888  CD1 TYR A  90       4.100 -13.045  -7.404  1.00 -0.12
ATOM    889  HD1 TYR A  90       3.669 -12.221  -7.953  1.00  0.12
ATOM    890  CE1 TYR A  90       5.273 -12.827  -6.699  1.00 -0.12
ATOM    891  HE1 TYR A  90       5.736 -11.854  -6.635  1.00  0.12
ATOM    892  CZ  TYR A  90       5.813 -13.953  -6.078  1.00  0.06
ATOM    893  OH  TYR A  90       6.969 -13.746  -5.370  1.00 -0.49
ATOM    894  HH  TYR A  90       7.197 -12.816  -5.440  1.00  0.43
ATOM    895  CD2 TYR A  90       4.026 -15.368  -6.790  1.00 -0.12
ATOM    896  HD2 TYR A  90       3.552 -16.338  -6.801  1.00  0.12
ATOM    897  CE2 TYR A  90       5.253 -15.170  -6.113  1.00 -0.12
ATOM    898  HE2 TYR A  90       5.739 -16.001  -5.624  1.00  0.12
ATOM    899  C   TYR A  90       0.581 -14.892  -6.289  1.00  0.55
ATOM    900  O   TYR A  90       1.215 -14.626  -5.262  1.00 -0.55
ATOM    901  N   SER A  91      -0.266 -15.872  -6.538  1.00 -0.40
ATOM    902  H   SER A  91      -0.685 -16.009  -7.432  1.00  0.40
ATOM    903  CA  SER A  91      -0.626 -16.802  -5.505  1.00  0.00
ATOM    904  CB  SER A  91      -2.109 -17.180  -5.662  1.00  0.00
ATOM    905  OG  SER A  91      -2.301 -18.070  -6.727  1.00 -0.49
ATOM    906  HG  SER A  91      -2.954 -18.706  -6.426  1.00  0.49
ATOM    907  C   SER A  91       0.272 -18.036  -5.528  1.00  0.55
ATOM    908  O   SER A  91       0.994 -18.317  -6.485  1.00 -0.55
ATOM    909  N   SER A  92       0.154 -18.722  -4.378  1.00 -0.40
ATOM    910  H   SER A  92      -0.432 -18.414  -3.633  1.00  0.40
ATOM    911  CA  SER A  92       0.884 -19.964  -4.154  1.00  0.00
ATOM    912  CB  SER A  92       0.831 -20.353  -2.679  1.00  0.00
ATOM    913  OG  SER A  92      -0.513 -20.530  -2.278  1.00 -0.49
ATOM    914  HG  SER A  92      -0.479 -20.922  -1.403  1.00  0.49
ATOM    915  C   SER A  92       0.390 -21.039  -5.129  1.00  0.55
ATOM    916  O   SER A  92       1.127 -21.989  -5.426  1.00 -0.55
ATOM    917  N   ASP A  93      -0.778 -20.906  -5.732  1.00 -0.40
ATOM    918  H   ASP A  93      -1.379 -20.138  -5.530  1.00  0.40
ATOM    919  CA  ASP A  93      -1.287 -21.848  -6.726  1.00  0.00
ATOM    920  CB  ASP A  93      -2.691 -22.343  -6.453  1.00  0.00
ATOM    921  CG  ASP A  93      -3.671 -21.242  -6.076  1.00  0.10
ATOM    922  OD1 ASP A  93      -3.367 -20.079  -5.749  1.00 -0.55
ATOM    923  OD2 ASP A  93      -4.855 -21.640  -6.131  1.00 -0.55
ATOM    924  C   ASP A  93      -1.232 -21.182  -8.105  1.00  0.55
ATOM    925  O   ASP A  93      -1.992 -21.530  -8.982  1.00 -0.55
ATOM    926  N   TRP A  94      -0.371 -20.179  -8.258  1.00 -0.40
ATOM    927  H   TRP A  94       0.151 -19.850  -7.476  1.00  0.40
ATOM    928  CA  TRP A  94      -0.086 -19.468  -9.499  1.00  0.00
ATOM    929  CB  TRP A  94       0.615 -20.545 -10.450  1.00  0.12
ATOM    930  CG  TRP A  94       1.720 -21.194  -9.659  1.00 -0.12
ATOM    931  CD1 TRP A  94       1.734 -22.469  -9.143  1.00 -0.12
ATOM    932  HD1 TRP A  94       0.961 -23.208  -9.296  1.00  0.12
ATOM    933  NE1 TRP A  94       2.881 -22.665  -8.398  1.00 -0.40
ATOM    934  HE1 TRP A  94       3.133 -23.493  -7.948  1.00  0.40
ATOM    935  CE2 TRP A  94       3.608 -21.503  -8.399  1.00  0.00
ATOM    936  CD2 TRP A  94       2.905 -20.559  -9.166  1.00  0.00
ATOM    937  CE3 TRP A  94       3.447 -19.269  -9.311  1.00 -0.12
ATOM    938  HE3 TRP A  94       2.939 -18.513  -9.892  1.00  0.12
ATOM    939  CZ3 TRP A  94       4.640 -18.954  -8.708  1.00 -0.12
ATOM    940  HZ3 TRP A  94       5.055 -17.962  -8.810  1.00  0.12
ATOM    941  CZ2 TRP A  94       4.831 -21.206  -7.801  1.00 -0.12
ATOM    942  HZ2 TRP A  94       5.388 -21.936  -7.234  1.00  0.12
ATOM    943  CH2 TRP A  94       5.320 -19.930  -7.957  1.00 -0.12
ATOM    944  HH2 TRP A  94       6.256 -19.669  -7.487  1.00  0.12
ATOM    945  C   TRP A  94      -1.135 -18.672 -10.216  1.00  0.55
ATOM    946  O   TRP A  94      -1.172 -18.617 -11.466  1.00 -0.55
ATOM    947  N   LEU A  95      -2.045 -17.991  -9.476  1.00 -0.40
ATOM    948  H   LEU A  95      -2.087 -18.102  -8.487  1.00  0.40
ATOM    949  CA  LEU A  95      -3.019 -17.059 -10.033  1.00  0.00
ATOM    950  CB  LEU A  95      -4.249 -16.736  -9.215  1.00  0.00
ATOM    951  CG  LEU A  95      -4.981 -17.956  -8.647  1.00  0.00
ATOM    952  CD1 LEU A  95      -6.141 -17.489  -7.795  1.00  0.00
ATOM    953  CD2 LEU A  95      -5.394 -18.804  -9.822  1.00  0.00
ATOM    954  C   LEU A  95      -2.183 -15.767 -10.115  1.00  0.55
ATOM    955  O   LEU A  95      -1.391 -15.526  -9.183  1.00 -0.55
ATOM    956  N   ILE A  96      -2.350 -14.969 -11.173  1.00 -0.40
ATOM    957  H   ILE A  96      -3.004 -15.148 -11.904  1.00  0.40
ATOM    958  CA  ILE A  96      -1.528 -13.756 -11.274  1.00  0.00
ATOM    959  CB  ILE A  96      -0.381 -13.880 -12.300  1.00  0.00
ATOM    960  CG2 ILE A  96       0.434 -12.570 -12.326  1.00  0.00
ATOM    961  CG1 ILE A  96       0.552 -15.049 -11.966  1.00  0.00
ATOM    962  CD1 ILE A  96       1.359 -15.644 -13.094  1.00  0.00
ATOM    963  C   ILE A  96      -2.428 -12.567 -11.569  1.00  0.55
ATOM    964  O   ILE A  96      -3.256 -12.702 -12.456  1.00 -0.55
ATOM    965  N   TYR A  97      -2.273 -11.523 -10.806  1.00 -0.40
ATOM    966  H   TYR A  97      -1.616 -11.511 -10.057  1.00  0.40
ATOM    967  CA  TYR A  97      -3.044 -10.308 -10.991  1.00  0.00
ATOM    968  CB  TYR A  97      -3.919 -10.043  -9.792  1.00  0.12
ATOM    969  CG  TYR A  97      -5.226 -10.809  -9.750  1.00 -0.12
ATOM    970  CD1 TYR A  97      -5.196 -12.184  -9.444  1.00 -0.12
ATOM    971  HD1 TYR A  97      -4.236 -12.645  -9.267  1.00  0.12
ATOM    972  CE1 TYR A  97      -6.317 -12.973  -9.357  1.00 -0.12
ATOM    973  HE1 TYR A  97      -6.276 -14.023  -9.115  1.00  0.12
ATOM    974  CZ  TYR A  97      -7.511 -12.304  -9.608  1.00  0.06
ATOM    975  OH  TYR A  97      -8.676 -13.049  -9.514  1.00 -0.49
ATOM    976  HH  TYR A  97      -9.416 -12.470  -9.709  1.00  0.43
ATOM    977  CD2 TYR A  97      -6.428 -10.195  -9.968  1.00 -0.12
ATOM    978  HD2 TYR A  97      -6.474  -9.138 -10.182  1.00  0.12
ATOM    979  CE2 TYR A  97      -7.590 -10.956  -9.909  1.00 -0.12
ATOM    980  HE2 TYR A  97      -8.549 -10.497 -10.098  1.00  0.12
ATOM    981  C   TYR A  97      -2.040  -9.171 -11.080  1.00  0.55
ATOM    982  O   TYR A  97      -0.864  -9.320 -10.775  1.00 -0.55
ATOM    983  N   LYS A  98      -2.511  -8.023 -11.528  1.00 -0.40
ATOM    984  H   LYS A  98      -3.458  -7.922 -11.824  1.00  0.40
ATOM    985  CA  LYS A  98      -1.682  -6.823 -11.623  1.00  0.00
ATOM    986  CB  LYS A  98      -1.267  -6.397 -13.030  1.00  0.00
ATOM    987  CG  LYS A  98      -2.423  -6.238 -14.033  1.00  0.00
ATOM    988  CD  LYS A  98      -1.763  -5.578 -15.243  1.00  0.00
ATOM    989  CE  LYS A  98      -2.779  -5.455 -16.388  1.00  0.33
ATOM    990  NZ  LYS A  98      -1.989  -4.690 -17.428  1.00 -0.32
ATOM    991  HZ1 LYS A  98      -1.142  -5.234 -17.690  1.00  0.33
ATOM    992  HZ2 LYS A  98      -1.702  -3.770 -17.038  1.00  0.33
ATOM    993  HZ3 LYS A  98      -2.579  -4.540 -18.271  1.00  0.33
ATOM    994  C   LYS A  98      -2.508  -5.646 -11.076  1.00  0.55
ATOM    995  O   LYS A  98      -3.746  -5.754 -11.079  1.00 -0.55
ATOM    996  N   THR A  99      -1.767  -4.637 -10.656  1.00 -0.40
ATOM    997  H   THR A  99      -0.772  -4.688 -10.623  1.00  0.40
ATOM    998  CA  THR A  99      -2.365  -3.374 -10.209  1.00  0.00
ATOM    999  CB  THR A  99      -2.539  -3.181  -8.693  1.00  0.00
ATOM   1000  OG1 THR A  99      -3.186  -1.925  -8.521  1.00 -0.49
ATOM   1001  HG1 THR A  99      -4.083  -2.043  -8.841  1.00  0.49
ATOM   1002  CG2 THR A  99      -1.269  -3.233  -7.864  1.00  0.00
ATOM   1003  C   THR A  99      -1.510  -2.252 -10.854  1.00  0.55
ATOM   1004  O   THR A  99      -0.297  -2.457 -10.902  1.00 -0.55
ATOM   1005  N   THR A 100      -2.091  -1.180 -11.357  1.00 -0.40
ATOM   1006  H   THR A 100      -3.081  -1.066 -11.390  1.00  0.40
ATOM   1007  CA  THR A 100      -1.275  -0.078 -11.905  1.00  0.00
ATOM   1008  CB  THR A 100      -1.430   0.155 -13.401  1.00  0.00
ATOM   1009  OG1 THR A 100      -2.812   0.306 -13.700  1.00 -0.49
ATOM   1010  HG1 THR A 100      -3.074   1.149 -13.324  1.00  0.49
ATOM   1011  CG2 THR A 100      -0.849  -1.057 -14.127  1.00  0.00
ATOM   1012  C   THR A 100      -1.677   1.166 -11.130  1.00  0.55
ATOM   1013  O   THR A 100      -1.249   2.298 -11.334  1.00 -0.55
ATOM   1014  N   ASP A 101      -2.578   0.927 -10.160  1.00 -0.40
ATOM   1015  H   ASP A 101      -2.957   0.032  -9.941  1.00  0.40
ATOM   1016  CA  ASP A 101      -3.013   2.086  -9.389  1.00  0.00
ATOM   1017  CB  ASP A 101      -4.462   2.336  -9.813  1.00  0.00
ATOM   1018  CG  ASP A 101      -5.432   1.228  -9.484  1.00  0.10
ATOM   1019  OD1 ASP A 101      -5.078   0.282  -8.737  1.00 -0.55
ATOM   1020  OD2 ASP A 101      -6.560   1.342 -10.035  1.00 -0.55
ATOM   1021  C   ASP A 101      -2.837   1.999  -7.888  1.00  0.55
ATOM   1022  O   ASP A 101      -3.689   2.473  -7.088  1.00 -0.55
ATOM   1023  N   HSE A 102      -1.733   1.427  -7.449  1.00 -0.40
ATOM   1024  H   HSE A 102      -1.066   1.018  -8.067  1.00  0.40
ATOM   1025  CA  HSE A 102      -1.411   1.355  -6.008  1.00  0.00
ATOM   1026  CB  HSE A 102      -1.004   2.754  -5.489  1.00  0.12
ATOM   1027  ND1 HSE A 102      -0.079   3.321  -3.194  1.00 -0.56
ATOM   1028  CG  HSE A 102      -0.007   2.658  -4.394  1.00  0.15
ATOM   1029  CE1 HSE A 102       0.996   3.010  -2.457  1.00  0.15
ATOM   1030  HE1 HSE A 102       1.265   3.434  -1.490  1.00  0.12
ATOM   1031  NE2 HSE A 102       1.719   2.077  -3.095  1.00 -0.40
ATOM   1032  HE2 HSE A 102       2.540   1.617  -2.759  1.00  0.40
ATOM   1033  CD2 HSE A 102       1.122   1.859  -4.317  1.00 -0.12
ATOM   1034  HD2 HSE A 102       1.517   1.167  -5.051  1.00  0.12
ATOM   1035  C   HSE A 102      -2.487   0.687  -5.182  1.00  0.55
ATOM   1036  O   HSE A 102      -2.957   1.161  -4.174  1.00 -0.55
ATOM   1037  N   TYR A 103      -2.809  -0.480  -5.671  1.00 -0.40
ATOM   1038  H   TYR A 103      -2.386  -0.756  -6.526  1.00  0.40
ATOM   1039  CA  TYR A 103      -3.710  -1.487  -5.170  1.00  0.00
ATOM   1040  CB  TYR A 103      -3.181  -1.946  -3.773  1.00  0.12
ATOM   1041  CG  TYR A 103      -1.698  -2.158  -3.566  1.00 -0.12
ATOM   1042  CD1 TYR A 103      -0.815  -1.152  -3.187  1.00 -0.12
ATOM   1043  HD1 TYR A 103      -1.192  -0.155  -3.018  1.00  0.12
ATOM   1044  CE1 TYR A 103       0.563  -1.407  -3.020  1.00 -0.12
ATOM   1045  HE1 TYR A 103       1.249  -0.612  -2.768  1.00  0.12
ATOM   1046  CZ  TYR A 103       1.011  -2.711  -3.188  1.00  0.06
ATOM   1047  OH  TYR A 103       2.357  -2.992  -3.007  1.00 -0.49
ATOM   1048  HH  TYR A 103       2.487  -3.931  -3.161  1.00  0.43
ATOM   1049  CD2 TYR A 103      -1.190  -3.460  -3.722  1.00 -0.12
ATOM   1050  HD2 TYR A 103      -1.860  -4.262  -3.996  1.00  0.12
ATOM   1051  CE2 TYR A 103       0.164  -3.734  -3.529  1.00 -0.12
ATOM   1052  HE2 TYR A 103       0.541  -4.739  -3.648  1.00  0.12
ATOM   1053  C   TYR A 103      -5.166  -1.089  -5.069  1.00  0.55
ATOM   1054  O   TYR A 103      -5.859  -1.746  -4.266  1.00 -0.55
ATOM   1055  N   GLN A 104      -5.632  -0.111  -5.829  1.00 -0.40
ATOM   1056  H   GLN A 104      -5.066   0.419  -6.455  1.00  0.40
ATOM   1057  CA  GLN A 104      -7.080   0.227  -5.753  1.00  0.00
ATOM   1058  CB  GLN A 104      -7.348   1.631  -6.269  1.00  0.00
ATOM   1059  CG  GLN A 104      -6.927   2.641  -5.216  1.00  0.00
ATOM   1060  CD  GLN A 104      -7.058   4.059  -5.769  1.00  0.55
ATOM   1061  OE1 GLN A 104      -8.170   4.586  -5.679  1.00 -0.55
ATOM   1062  NE2 GLN A 104      -6.008   4.655  -6.288  1.00 -0.78
ATOM   1063 HE21 GLN A 104      -5.128   4.181  -6.319  1.00  0.39
ATOM   1064 HE22 GLN A 104      -6.089   5.583  -6.651  1.00  0.39
ATOM   1065  C   GLN A 104      -7.845  -0.793  -6.558  1.00  0.55
ATOM   1066  O   GLN A 104      -8.872  -1.301  -6.125  1.00 -0.55
ATOM   1067  N   THR A 105      -7.273  -1.130  -7.714  1.00 -0.40
ATOM   1068  H   THR A 105      -6.421  -0.729  -8.043  1.00  0.40
ATOM   1069  CA  THR A 105      -7.907  -2.131  -8.550  1.00  0.00
ATOM   1070  CB  THR A 105      -8.713  -1.535  -9.742  1.00  0.00
ATOM   1071  OG1 THR A 105      -7.857  -0.796 -10.621  1.00 -0.49
ATOM   1072  HG1 THR A 105      -7.475  -0.094 -10.089  1.00  0.49
ATOM   1073  CG2 THR A 105      -9.790  -0.563  -9.261  1.00  0.00
ATOM   1074  C   THR A 105      -6.882  -3.151  -9.067  1.00  0.55
ATOM   1075  O   THR A 105      -5.715  -2.810  -9.239  1.00 -0.55
ATOM   1076  N   PHE A 106      -7.417  -4.346  -9.310  1.00 -0.40
ATOM   1077  H   PHE A 106      -8.386  -4.536  -9.172  1.00  0.40
ATOM   1078  CA  PHE A 106      -6.610  -5.441  -9.792  1.00  0.00
ATOM   1079  CB  PHE A 106      -6.643  -6.591  -8.717  1.00  0.12
ATOM   1080  CG  PHE A 106      -6.053  -6.076  -7.438  1.00 -0.12
ATOM   1081  CD1 PHE A 106      -4.666  -6.044  -7.288  1.00 -0.12
ATOM   1082  HD1 PHE A 106      -4.036  -6.392  -8.093  1.00  0.12
ATOM   1083  CE1 PHE A 106      -4.083  -5.569  -6.117  1.00 -0.12
ATOM   1084  HE1 PHE A 106      -3.009  -5.587  -6.007  1.00  0.12
ATOM   1085  CZ  PHE A 106      -4.873  -5.075  -5.093  1.00 -0.12
ATOM   1086  HZ  PHE A 106      -4.426  -4.714  -4.179  1.00  0.12
ATOM   1087  CD2 PHE A 106      -6.822  -5.539  -6.412  1.00 -0.12
ATOM   1088  HD2 PHE A 106      -7.896  -5.503  -6.519  1.00  0.12
ATOM   1089  CE2 PHE A 106      -6.244  -5.053  -5.265  1.00 -0.12
ATOM   1090  HE2 PHE A 106      -6.871  -4.648  -4.485  1.00  0.12
ATOM   1091  C   PHE A 106      -7.134  -6.040 -11.062  1.00  0.55
ATOM   1092  O   PHE A 106      -8.385  -6.061 -11.138  1.00 -0.55
ATOM   1093  N   THR A 107      -6.265  -6.594 -11.897  1.00 -0.40
ATOM   1094  H   THR A 107      -5.278  -6.577 -11.762  1.00  0.40
ATOM   1095  CA  THR A 107      -6.784  -7.276 -13.100  1.00  0.00
ATOM   1096  CB  THR A 107      -6.359  -6.514 -14.394  1.00  0.00
ATOM   1097  OG1 THR A 107      -6.932  -5.207 -14.335  1.00 -0.49
ATOM   1098  HG1 THR A 107      -6.576  -4.798 -13.543  1.00  0.49
ATOM   1099  CG2 THR A 107      -6.738  -7.243 -15.665  1.00  0.00
ATOM   1100  C   THR A 107      -6.238  -8.704 -13.152  1.00  0.55
ATOM   1101  O   THR A 107      -4.999  -8.820 -12.996  1.00 -0.55
ATOM   1102  N   LYS A 108      -6.966  -9.752 -13.395  1.00 -0.40
ATOM   1103  H   LYS A 108      -7.953  -9.679 -13.518  1.00  0.40
ATOM   1104  CA  LYS A 108      -6.426 -11.092 -13.506  1.00  0.00
ATOM   1105  CB  LYS A 108      -7.484 -12.168 -13.326  1.00  0.00
ATOM   1106  CG  LYS A 108      -7.063 -13.599 -13.637  1.00  0.00
ATOM   1107  CD  LYS A 108      -8.260 -14.480 -13.254  1.00  0.00
ATOM   1108  CE  LYS A 108      -8.052 -15.924 -13.565  1.00  0.33
ATOM   1109  NZ  LYS A 108      -6.830 -16.338 -12.806  1.00 -0.32
ATOM   1110  HZ1 LYS A 108      -6.987 -16.192 -11.789  1.00  0.33
ATOM   1111  HZ2 LYS A 108      -6.018 -15.767 -13.117  1.00  0.33
ATOM   1112  HZ3 LYS A 108      -6.634 -17.344 -12.986  1.00  0.33
ATOM   1113  C   LYS A 108      -5.738 -11.176 -14.879  1.00  0.55
ATOM   1114  O   LYS A 108      -6.340 -10.805 -15.914  1.00 -0.55
ATOM   1115  N   ILE A 109      -4.491 -11.648 -14.792  1.00 -0.40
ATOM   1116  H   ILE A 109      -4.065 -11.936 -13.938  1.00  0.40
ATOM   1117  CA  ILE A 109      -3.692 -11.752 -16.036  1.00  0.00
ATOM   1118  CB  ILE A 109      -2.569 -10.700 -16.179  1.00  0.00
ATOM   1119  CG2 ILE A 109      -3.217  -9.306 -16.363  1.00  0.00
ATOM   1120  CG1 ILE A 109      -1.537 -10.718 -15.039  1.00  0.00
ATOM   1121  CD1 ILE A 109      -0.333  -9.817 -15.258  1.00  0.00
ATOM   1122  C   ILE A 109      -3.218 -13.164 -16.336  1.00  0.55
ATOM   1123  O   ILE A 109      -2.784 -13.384 -17.466  1.00 -0.55
ATOM   1124  N   ARG A 110      -3.316 -14.101 -15.439  1.00 -0.40
ATOM   1125  H   ARG A 110      -3.640 -13.891 -14.521  1.00  0.40
ATOM   1126  CA  ARG A 110      -2.973 -15.527 -15.662  1.00  0.00
ATOM   1127  CB  ARG A 110      -1.579 -16.054 -15.438  1.00  0.00
ATOM   1128  CG  ARG A 110      -0.500 -15.290 -16.203  1.00  0.00
ATOM   1129  CD  ARG A 110      -0.667 -15.630 -17.709  1.00  0.35
ATOM   1130  NE  ARG A 110       0.476 -14.972 -18.415  1.00 -0.35
ATOM   1131  HE  ARG A 110       1.215 -15.591 -18.660  1.00  0.45
ATOM   1132  CZ  ARG A 110       0.680 -13.724 -18.768  1.00  0.35
ATOM   1133  NH1 ARG A 110      -0.226 -12.764 -18.506  1.00 -0.70
ATOM   1134 HH11 ARG A 110      -1.077 -12.994 -18.033  1.00  0.40
ATOM   1135 HH12 ARG A 110      -0.049 -11.820 -18.785  1.00  0.40
ATOM   1136  NH2 ARG A 110       1.829 -13.302 -19.392  1.00 -0.70
ATOM   1137 HH21 ARG A 110       2.557 -13.957 -19.596  1.00  0.40
ATOM   1138 HH22 ARG A 110       1.938 -12.340 -19.642  1.00  0.40
ATOM   1139  C   ARG A 110      -3.979 -16.223 -14.705  1.00  0.10
ATOM   1140  O   ARG A 110      -4.428 -15.785 -13.298  1.00 -0.55
ATOM   1141  OXT ARG A 110      -4.544 -17.244 -15.111  1.00 -0.55
ATOM   1142  N   LYS D   1      10.837  12.720  11.813  1.00 -0.32
ATOM   1143  HT1 LYS D   1      10.799  13.407  12.592  1.00  0.33
ATOM   1144  HT2 LYS D   1      11.532  13.034  11.107  1.00  0.33
ATOM   1145  HT3 LYS D   1      11.116  11.790  12.184  1.00  0.33
ATOM   1146  CA  LYS D   1       9.479  12.615  11.168  1.00  0.33
ATOM   1147  CB  LYS D   1       9.550  11.600  10.046  1.00  0.00
ATOM   1148  CG  LYS D   1       8.410  11.229   9.168  1.00  0.00
ATOM   1149  CD  LYS D   1       7.464  12.307   8.723  1.00  0.00
ATOM   1150  CE  LYS D   1       7.915  13.001   7.442  1.00  0.33
ATOM   1151  NZ  LYS D   1       6.956  14.060   6.992  1.00 -0.32
ATOM   1152  HZ1 LYS D   1       6.866  14.784   7.733  1.00  0.33
ATOM   1153  HZ2 LYS D   1       6.026  13.631   6.812  1.00  0.33
ATOM   1154  HZ3 LYS D   1       7.309  14.500   6.119  1.00  0.33
ATOM   1155  C   LYS D   1       8.330  12.375  12.151  1.00  0.55
ATOM   1156  O   LYS D   1       8.082  11.329  12.791  1.00 -0.55
ATOM   1157  N   LYS D   2       7.512  13.385  12.320  1.00 -0.40
ATOM   1158  H   LYS D   2       7.662  14.232  11.818  1.00  0.40
ATOM   1159  CA  LYS D   2       6.350  13.422  13.196  1.00  0.00
ATOM   1160  CB  LYS D   2       6.583  14.659  14.071  1.00  0.00
ATOM   1161  CG  LYS D   2       5.341  15.027  14.844  1.00  0.00
ATOM   1162  CD  LYS D   2       5.217  14.081  16.018  1.00  0.00
ATOM   1163  CE  LYS D   2       4.223  14.621  17.023  1.00  0.33
ATOM   1164  NZ  LYS D   2       4.836  15.648  17.904  1.00 -0.32
ATOM   1165  HZ1 LYS D   2       5.181  16.440  17.325  1.00  0.33
ATOM   1166  HZ2 LYS D   2       5.632  15.227  18.424  1.00  0.33
ATOM   1167  HZ3 LYS D   2       4.126  15.995  18.579  1.00  0.33
ATOM   1168  C   LYS D   2       5.072  13.653  12.418  1.00  0.55
ATOM   1169  O   LYS D   2       5.136  14.615  11.627  1.00 -0.55
ATOM   1170  N   ALA D   3       4.036  12.908  12.578  1.00 -0.40
ATOM   1171  H   ALA D   3       4.117  12.166  13.230  1.00  0.40
ATOM   1172  CA  ALA D   3       2.736  12.926  11.989  1.00  0.00
ATOM   1173  CB  ALA D   3       2.495  11.628  11.241  1.00  0.00
ATOM   1174  C   ALA D   3       1.691  13.094  13.111  1.00  0.55
ATOM   1175  O   ALA D   3       1.698  12.458  14.184  1.00 -0.55
ATOM   1176  N   VAL D   4       0.770  14.023  12.964  1.00 -0.40
ATOM   1177  H   VAL D   4       0.734  14.589  12.145  1.00  0.40
ATOM   1178  CA  VAL D   4      -0.264  14.307  13.961  1.00  0.00
ATOM   1179  CB  VAL D   4      -0.179  15.755  14.505  1.00  0.00
ATOM   1180  CG1 VAL D   4      -1.321  16.050  15.500  1.00  0.00
ATOM   1181  CG2 VAL D   4       1.139  16.046  15.203  1.00  0.00
ATOM   1182  C   VAL D   4      -1.637  14.087  13.326  1.00  0.55
ATOM   1183  O   VAL D   4      -1.881  14.568  12.212  1.00 -0.55
ATOM   1184  N   ILE D   5      -2.484  13.340  14.017  1.00 -0.40
ATOM   1185  H   ILE D   5      -2.237  12.892  14.873  1.00  0.40
ATOM   1186  CA  ILE D   5      -3.860  13.139  13.534  1.00  0.00
ATOM   1187  CB  ILE D   5      -4.279  11.661  13.403  1.00  0.00
ATOM   1188  CG2 ILE D   5      -5.753  11.531  13.027  1.00  0.00
ATOM   1189  CG1 ILE D   5      -3.329  10.955  12.397  1.00  0.00
ATOM   1190  CD1 ILE D   5      -3.510   9.444  12.356  1.00  0.00
ATOM   1191  C   ILE D   5      -4.824  13.844  14.512  1.00  0.55
ATOM   1192  O   ILE D   5      -4.788  13.413  15.684  1.00 -0.55
ATOM   1193  N   ASN D   6      -5.591  14.855  14.172  1.00 -0.40
ATOM   1194  H   ASN D   6      -5.567  15.264  13.263  1.00  0.40
ATOM   1195  CA  ASN D   6      -6.558  15.453  15.150  1.00  0.00
ATOM   1196  CB  ASN D   6      -6.694  16.948  14.996  1.00  0.00
ATOM   1197  CG  ASN D   6      -5.359  17.590  15.377  1.00  0.55
ATOM   1198  OD1 ASN D   6      -4.932  17.661  16.539  1.00 -0.55
ATOM   1199  ND2 ASN D   6      -4.610  18.120  14.422  1.00 -0.78
ATOM   1200 HD21 ASN D   6      -3.734  18.544  14.650  1.00  0.39
ATOM   1201 HD22 ASN D   6      -4.920  18.095  13.471  1.00  0.39
ATOM   1202  C   ASN D   6      -7.840  14.650  14.939  1.00  0.55
ATOM   1203  O   ASN D   6      -8.655  14.949  14.052  1.00 -0.55
ATOM   1204  N   GLY D   7      -8.008  13.565  15.683  1.00 -0.40
ATOM   1205  H   GLY D   7      -7.361  13.324  16.402  1.00  0.40
ATOM   1206  CA  GLY D   7      -9.099  12.675  15.524  1.00  0.00
ATOM   1207  C   GLY D   7     -10.448  13.371  15.424  1.00  0.55
ATOM   1208  O   GLY D   7     -11.304  12.800  14.751  1.00 -0.55
ATOM   1209  N   GLU D   8     -10.629  14.510  16.096  1.00 -0.40
ATOM   1210  H   GLU D   8      -9.927  14.956  16.645  1.00  0.40
ATOM   1211  CA  GLU D   8     -11.950  15.135  16.015  1.00  0.00
ATOM   1212  CB  GLU D   8     -12.154  16.061  17.221  1.00  0.00
ATOM   1213  CG  GLU D   8     -11.491  17.399  16.944  1.00  0.00
ATOM   1214  CD  GLU D   8      -9.990  17.441  17.055  1.00  0.10
ATOM   1215  OE1 GLU D   8      -9.327  16.430  17.336  1.00 -0.55
ATOM   1216  OE2 GLU D   8      -9.482  18.567  16.827  1.00 -0.55
ATOM   1217  C   GLU D   8     -12.160  15.786  14.653  1.00  0.55
ATOM   1218  O   GLU D   8     -13.340  15.975  14.300  1.00 -0.55
ATOM   1219  N   GLN D   9     -11.168  16.081  13.856  1.00 -0.40
ATOM   1220  H   GLN D   9     -10.216  15.936  14.118  1.00  0.40
ATOM   1221  CA  GLN D   9     -11.393  16.649  12.517  1.00  0.00
ATOM   1222  CB  GLN D   9     -10.188  17.547  12.194  1.00  0.00
ATOM   1223  CG  GLN D   9     -10.158  18.792  13.073  1.00  0.00
ATOM   1224  CD  GLN D   9      -8.817  19.470  13.106  1.00  0.55
ATOM   1225  OE1 GLN D   9      -8.038  19.565  12.140  1.00 -0.55
ATOM   1226  NE2 GLN D   9      -8.474  20.041  14.268  1.00 -0.78
ATOM   1227 HE21 GLN D   9      -9.097  20.000  15.048  1.00  0.39
ATOM   1228 HE22 GLN D   9      -7.594  20.508  14.354  1.00  0.39
ATOM   1229  C   GLN D   9     -11.628  15.597  11.449  1.00  0.55
ATOM   1230  O   GLN D   9     -11.897  15.909  10.281  1.00 -0.55
ATOM   1231  N   ILE D  10     -11.585  14.301  11.710  1.00 -0.40
ATOM   1232  H   ILE D  10     -11.418  13.989  12.640  1.00  0.40
ATOM   1233  CA  ILE D  10     -11.762  13.223  10.752  1.00  0.00
ATOM   1234  CB  ILE D  10     -10.929  11.970  11.118  1.00  0.00
ATOM   1235  CG2 ILE D  10     -11.143  10.867  10.071  1.00  0.00
ATOM   1236  CG1 ILE D  10      -9.445  12.202  11.385  1.00  0.00
ATOM   1237  CD1 ILE D  10      -8.725  13.026  10.376  1.00  0.00
ATOM   1238  C   ILE D  10     -13.256  12.868  10.671  1.00  0.55
ATOM   1239  O   ILE D  10     -13.879  12.271  11.557  1.00 -0.55
ATOM   1240  N   ARG D  11     -13.843  13.231   9.533  1.00 -0.40
ATOM   1241  H   ARG D  11     -13.336  13.672   8.796  1.00  0.40
ATOM   1242  CA  ARG D  11     -15.272  13.007   9.283  1.00  0.00
ATOM   1243  CB  ARG D  11     -15.988  14.282   8.861  1.00  0.00
ATOM   1244  CG  ARG D  11     -15.557  15.597   9.460  1.00  0.00
ATOM   1245  CD  ARG D  11     -16.060  16.033  10.821  1.00  0.35
ATOM   1246  NE  ARG D  11     -17.517  16.059  10.865  1.00 -0.35
ATOM   1247  HE  ARG D  11     -17.955  15.635  10.079  1.00  0.45
ATOM   1248  CZ  ARG D  11     -18.374  16.550  11.767  1.00  0.35
ATOM   1249  NH1 ARG D  11     -17.832  17.119  12.840  1.00 -0.70
ATOM   1250 HH11 ARG D  11     -16.837  17.160  12.936  1.00  0.40
ATOM   1251 HH12 ARG D  11     -18.419  17.505  13.552  1.00  0.40
ATOM   1252  NH2 ARG D  11     -19.697  16.398  11.598  1.00 -0.70
ATOM   1253 HH21 ARG D  11     -20.047  15.916  10.795  1.00  0.40
ATOM   1254 HH22 ARG D  11     -20.333  16.767  12.276  1.00  0.40
ATOM   1255  C   ARG D  11     -15.545  11.831   8.355  1.00  0.55
ATOM   1256  O   ARG D  11     -16.760  11.500   8.277  1.00 -0.55
ATOM   1257  N   SER D  12     -14.518  11.171   7.794  1.00 -0.40
ATOM   1258  H   SER D  12     -13.577  11.470   7.927  1.00  0.40
ATOM   1259  CA  SER D  12     -14.682   9.987   6.962  1.00  0.00
ATOM   1260  CB  SER D  12     -15.166  10.289   5.540  1.00  0.00
ATOM   1261  OG  SER D  12     -14.238  11.149   4.909  1.00 -0.49
ATOM   1262  HG  SER D  12     -14.325  11.999   5.347  1.00  0.49
ATOM   1263  C   SER D  12     -13.353   9.253   6.799  1.00  0.55
ATOM   1264  O   SER D  12     -12.334   9.885   7.137  1.00 -0.55
ATOM   1265  N   ILE D  13     -13.435   8.080   6.215  1.00 -0.40
ATOM   1266  H   ILE D  13     -14.299   7.677   5.925  1.00  0.40
ATOM   1267  CA  ILE D  13     -12.213   7.295   5.961  1.00  0.00
ATOM   1268  CB  ILE D  13     -12.530   5.855   5.565  1.00  0.00
ATOM   1269  CG2 ILE D  13     -13.201   5.817   4.198  1.00  0.00
ATOM   1270  CG1 ILE D  13     -11.269   4.992   5.580  1.00  0.00
ATOM   1271  CD1 ILE D  13     -10.409   5.043   6.837  1.00  0.00
ATOM   1272  C   ILE D  13     -11.318   8.032   4.977  1.00  0.55
ATOM   1273  O   ILE D  13     -10.089   8.069   5.122  1.00 -0.55
ATOM   1274  N   SER D  14     -11.855   8.701   3.993  1.00 -0.40
ATOM   1275  H   SER D  14     -12.841   8.689   3.854  1.00  0.40
ATOM   1276  CA  SER D  14     -11.115   9.512   3.017  1.00  0.00
ATOM   1277  CB  SER D  14     -12.075  10.103   1.974  1.00  0.00
ATOM   1278  OG  SER D  14     -12.908   9.125   1.375  1.00 -0.49
ATOM   1279  HG  SER D  14     -13.460   9.597   0.747  1.00  0.49
ATOM   1280  C   SER D  14     -10.339  10.614   3.718  1.00  0.55
ATOM   1281  O   SER D  14      -9.217  10.944   3.352  1.00 -0.55
ATOM   1282  N   ASP D  15     -10.958  11.217   4.734  1.00 -0.40
ATOM   1283  H   ASP D  15     -11.884  10.971   5.010  1.00  0.40
ATOM   1284  CA  ASP D  15     -10.320  12.272   5.508  1.00  0.00
ATOM   1285  CB  ASP D  15     -11.100  12.753   6.737  1.00  0.00
ATOM   1286  CG  ASP D  15     -12.145  13.769   6.401  1.00  0.10
ATOM   1287  OD1 ASP D  15     -12.184  14.173   5.221  1.00 -0.55
ATOM   1288  OD2 ASP D  15     -12.941  14.177   7.254  1.00 -0.55
ATOM   1289  C   ASP D  15      -9.032  11.708   6.129  1.00  0.55
ATOM   1290  O   ASP D  15      -7.992  12.349   6.118  1.00 -0.55
ATOM   1291  N   LEU D  16      -9.231  10.526   6.699  1.00 -0.40
ATOM   1292  H   LEU D  16     -10.118  10.072   6.723  1.00  0.40
ATOM   1293  CA  LEU D  16      -8.104   9.835   7.332  1.00  0.00
ATOM   1294  CB  LEU D  16      -8.588   8.543   8.013  1.00  0.00
ATOM   1295  CG  LEU D  16      -7.610   7.814   8.959  1.00  0.00
ATOM   1296  CD1 LEU D  16      -6.826   8.788   9.833  1.00  0.00
ATOM   1297  CD2 LEU D  16      -8.334   6.699   9.743  1.00  0.00
ATOM   1298  C   LEU D  16      -7.001   9.633   6.293  1.00  0.55
ATOM   1299  O   LEU D  16      -5.911  10.068   6.640  1.00 -0.55
ATOM   1300  N   HSE D  17      -7.271   9.016   5.151  1.00 -0.40
ATOM   1301  H   HSE D  17      -8.176   8.662   4.931  1.00  0.40
ATOM   1302  CA  HSE D  17      -6.228   8.825   4.142  1.00  0.00
ATOM   1303  CB  HSE D  17      -6.773   7.987   2.971  1.00  0.12
ATOM   1304  ND1 HSE D  17      -5.799   5.763   3.648  1.00 -0.56
ATOM   1305  CG  HSE D  17      -6.915   6.551   3.394  1.00  0.15
ATOM   1306  CE1 HSE D  17      -6.216   4.544   4.024  1.00  0.15
ATOM   1307  HE1 HSE D  17      -5.591   3.698   4.305  1.00  0.12
ATOM   1308  NE2 HSE D  17      -7.546   4.520   4.002  1.00 -0.40
ATOM   1309  HE2 HSE D  17      -8.133   3.742   4.228  1.00  0.40
ATOM   1310  CD2 HSE D  17      -7.996   5.770   3.609  1.00 -0.12
ATOM   1311  HD2 HSE D  17      -9.046   6.016   3.510  1.00  0.12
ATOM   1312  C   HSE D  17      -5.568  10.106   3.624  1.00  0.55
ATOM   1313  O   HSE D  17      -4.363  10.167   3.255  1.00 -0.55
ATOM   1314  N   GLN D  18      -6.406  11.142   3.561  1.00 -0.40
ATOM   1315  H   GLN D  18      -7.365  11.084   3.827  1.00  0.40
ATOM   1316  CA  GLN D  18      -5.917  12.454   3.079  1.00  0.00
ATOM   1317  CB  GLN D  18      -6.982  13.480   2.748  1.00  0.00
ATOM   1318  CG  GLN D  18      -7.927  13.254   1.589  1.00  0.00
ATOM   1319  CD  GLN D  18      -7.165  12.708   0.398  1.00  0.55
ATOM   1320  OE1 GLN D  18      -6.291  13.388  -0.164  1.00 -0.55
ATOM   1321  NE2 GLN D  18      -7.463  11.461   0.031  1.00 -0.78
ATOM   1322 HE21 GLN D  18      -6.994  11.045  -0.748  1.00  0.39
ATOM   1323 HE22 GLN D  18      -8.154  10.943   0.535  1.00  0.39
ATOM   1324  C   GLN D  18      -4.921  13.010   4.118  1.00  0.55
ATOM   1325  O   GLN D  18      -3.843  13.531   3.743  1.00 -0.55
ATOM   1326  N   THR D  19      -5.270  12.914   5.402  1.00 -0.40
ATOM   1327  H   THR D  19      -6.145  12.540   5.700  1.00  0.40
ATOM   1328  CA  THR D  19      -4.347  13.370   6.452  1.00  0.00
ATOM   1329  CB  THR D  19      -5.040  13.198   7.826  1.00  0.00
ATOM   1330  OG1 THR D  19      -6.162  14.064   7.645  1.00 -0.49
ATOM   1331  HG1 THR D  19      -6.802  13.565   7.133  1.00  0.49
ATOM   1332  CG2 THR D  19      -4.222  13.673   8.990  1.00  0.00
ATOM   1333  C   THR D  19      -3.004  12.641   6.491  1.00  0.55
ATOM   1334  O   THR D  19      -1.975  13.266   6.707  1.00 -0.55
ATOM   1335  N   LEU D  20      -3.112  11.331   6.313  1.00 -0.40
ATOM   1336  H   LEU D  20      -4.001  10.900   6.184  1.00  0.40
ATOM   1337  CA  LEU D  20      -1.970  10.416   6.289  1.00  0.00
ATOM   1338  CB  LEU D  20      -2.341   8.934   6.164  1.00  0.00
ATOM   1339  CG  LEU D  20      -3.009   8.220   7.311  1.00  0.00
ATOM   1340  CD1 LEU D  20      -3.243   6.729   7.128  1.00  0.00
ATOM   1341  CD2 LEU D  20      -2.235   8.405   8.583  1.00  0.00
ATOM   1342  C   LEU D  20      -1.068  10.816   5.110  1.00  0.55
ATOM   1343  O   LEU D  20       0.142  10.861   5.301  1.00 -0.55
ATOM   1344  N   LYS D  21      -1.739  11.059   3.977  1.00 -0.40
ATOM   1345  H   LYS D  21      -2.731  10.994   3.903  1.00  0.40
ATOM   1346  CA  LYS D  21      -0.998  11.442   2.770  1.00  0.00
ATOM   1347  CB  LYS D  21      -2.022  11.607   1.633  1.00  0.00
ATOM   1348  CG  LYS D  21      -1.215  11.770   0.314  1.00  0.00
ATOM   1349  CD  LYS D  21      -2.152  12.065  -0.827  1.00  0.00
ATOM   1350  CE  LYS D  21      -1.385  12.442  -2.122  1.00  0.33
ATOM   1351  NZ  LYS D  21      -2.280  11.990  -3.242  1.00 -0.32
ATOM   1352  HZ1 LYS D  21      -3.193  12.483  -3.177  1.00  0.33
ATOM   1353  HZ2 LYS D  21      -2.434  10.964  -3.170  1.00  0.33
ATOM   1354  HZ3 LYS D  21      -1.831  12.209  -4.154  1.00  0.33
ATOM   1355  C   LYS D  21      -0.121  12.651   3.003  1.00  0.55
ATOM   1356  O   LYS D  21       1.053  12.680   2.615  1.00 -0.55
ATOM   1357  N   LYS D  22      -0.633  13.684   3.622  1.00 -0.40
ATOM   1358  H   LYS D  22      -1.588  13.682   3.906  1.00  0.40
ATOM   1359  CA  LYS D  22       0.095  14.903   3.954  1.00  0.00
ATOM   1360  CB  LYS D  22      -0.969  15.931   4.371  1.00  0.00
ATOM   1361  CG  LYS D  22      -0.269  17.074   5.058  1.00  0.00
ATOM   1362  CD  LYS D  22       0.682  17.752   4.021  1.00  0.00
ATOM   1363  CE  LYS D  22       1.736  18.520   4.810  1.00  0.33
ATOM   1364  NZ  LYS D  22       2.606  19.302   3.911  1.00 -0.32
ATOM   1365  HZ1 LYS D  22       2.031  19.982   3.375  1.00  0.33
ATOM   1366  HZ2 LYS D  22       3.089  18.659   3.250  1.00  0.33
ATOM   1367  HZ3 LYS D  22       3.315  19.815   4.474  1.00  0.33
ATOM   1368  C   LYS D  22       1.089  14.693   5.087  1.00  0.55
ATOM   1369  O   LYS D  22       2.316  14.902   4.956  1.00 -0.55
ATOM   1370  N   GLU D  23       0.575  14.210   6.231  1.00 -0.40
ATOM   1371  H   GLU D  23      -0.396  14.006   6.324  1.00  0.40
ATOM   1372  CA  GLU D  23       1.402  13.945   7.429  1.00  0.00
ATOM   1373  CB  GLU D  23       0.482  13.445   8.572  1.00  0.00
ATOM   1374  CG  GLU D  23      -0.445  14.498   9.175  1.00  0.00
ATOM   1375  CD  GLU D  23       0.257  15.735   9.708  1.00  0.10
ATOM   1376  OE1 GLU D  23       1.109  15.746  10.618  1.00 -0.55
ATOM   1377  OE2 GLU D  23       0.015  16.877   9.247  1.00 -0.55
ATOM   1378  C   GLU D  23       2.578  12.990   7.203  1.00  0.55
ATOM   1379  O   GLU D  23       3.647  13.220   7.798  1.00 -0.55
ATOM   1380  N   LEU D  24       2.455  11.985   6.349  1.00 -0.40
ATOM   1381  H   LEU D  24       1.609  11.815   5.851  1.00  0.40
ATOM   1382  CA  LEU D  24       3.556  11.059   6.082  1.00  0.00
ATOM   1383  CB  LEU D  24       3.032   9.626   6.048  1.00  0.00
ATOM   1384  CG  LEU D  24       2.305   9.080   7.293  1.00  0.00
ATOM   1385  CD1 LEU D  24       1.749   7.653   7.103  1.00  0.00
ATOM   1386  CD2 LEU D  24       3.197   9.076   8.537  1.00  0.00
ATOM   1387  C   LEU D  24       4.285  11.384   4.788  1.00  0.55
ATOM   1388  O   LEU D  24       5.180  10.597   4.470  1.00 -0.55
ATOM   1389  N   ALA D  25       3.894  12.440   4.088  1.00 -0.40
ATOM   1390  H   ALA D  25       3.161  13.043   4.395  1.00  0.40
ATOM   1391  CA  ALA D  25       4.534  12.787   2.797  1.00  0.00
ATOM   1392  CB  ALA D  25       5.925  13.295   3.143  1.00  0.00
ATOM   1393  C   ALA D  25       4.500  11.585   1.870  1.00  0.55
ATOM   1394  O   ALA D  25       5.453  11.073   1.292  1.00 -0.55
ATOM   1395  N   LEU D  26       3.314  10.981   1.741  1.00 -0.40
ATOM   1396  H   LEU D  26       2.510  11.309   2.231  1.00  0.40
ATOM   1397  CA  LEU D  26       3.092   9.817   0.892  1.00  0.00
ATOM   1398  CB  LEU D  26       1.747   9.175   1.246  1.00  0.00
ATOM   1399  CG  LEU D  26       1.648   8.611   2.663  1.00  0.00
ATOM   1400  CD1 LEU D  26       0.402   7.757   2.931  1.00  0.00
ATOM   1401  CD2 LEU D  26       2.850   7.722   2.990  1.00  0.00
ATOM   1402  C   LEU D  26       3.156  10.205  -0.591  1.00  0.55
ATOM   1403  O   LEU D  26       2.960  11.376  -0.928  1.00 -0.55
ATOM   1404  N   PRO D  27       3.428   9.230  -1.459  1.00 -0.20
ATOM   1405  CD  PRO D  27       3.648   7.825  -1.075  1.00  0.10
ATOM   1406  CA  PRO D  27       3.483   9.456  -2.903  1.00  0.10
ATOM   1407  CB  PRO D  27       3.743   8.043  -3.473  1.00  0.00
ATOM   1408  CG  PRO D  27       3.349   7.085  -2.374  1.00  0.00
ATOM   1409  C   PRO D  27       2.191  10.036  -3.461  1.00  0.55
ATOM   1410  O   PRO D  27       1.088   9.718  -2.938  1.00 -0.55
ATOM   1411  N   GLU D  28       2.304  10.810  -4.541  1.00 -0.40
ATOM   1412  H   GLU D  28       3.172  11.032  -4.977  1.00  0.40
ATOM   1413  CA  GLU D  28       1.074  11.373  -5.127  1.00  0.00
ATOM   1414  CB  GLU D  28       1.350  12.306  -6.280  1.00  0.00
ATOM   1415  CG  GLU D  28       0.990  13.782  -6.213  1.00  0.00
ATOM   1416  CD  GLU D  28       0.328  14.403  -4.996  1.00  0.10
ATOM   1417  OE1 GLU D  28       1.056  14.702  -4.000  1.00 -0.55
ATOM   1418  OE2 GLU D  28      -0.926  14.612  -4.974  1.00 -0.55
ATOM   1419  C   GLU D  28       0.118  10.296  -5.616  1.00  0.55
ATOM   1420  O   GLU D  28      -1.104  10.558  -5.638  1.00 -0.55
ATOM   1421  N   TYR D  29       0.629   9.101  -5.967  1.00 -0.40
ATOM   1422  H   TYR D  29       1.607   8.914  -5.918  1.00  0.40
ATOM   1423  CA  TYR D  29      -0.215   7.989  -6.445  1.00  0.00
ATOM   1424  CB  TYR D  29       0.585   7.023  -7.353  1.00  0.12
ATOM   1425  CG  TYR D  29       1.847   6.428  -6.773  1.00 -0.12
ATOM   1426  CD1 TYR D  29       1.754   5.407  -5.806  1.00 -0.12
ATOM   1427  HD1 TYR D  29       0.774   5.072  -5.504  1.00  0.12
ATOM   1428  CE1 TYR D  29       2.865   4.812  -5.225  1.00 -0.12
ATOM   1429  HE1 TYR D  29       2.756   4.024  -4.495  1.00  0.12
ATOM   1430  CZ  TYR D  29       4.119   5.259  -5.609  1.00  0.06
ATOM   1431  OH  TYR D  29       5.205   4.686  -5.003  1.00 -0.49
ATOM   1432  HH  TYR D  29       5.992   4.973  -5.471  1.00  0.43
ATOM   1433  CD2 TYR D  29       3.145   6.852  -7.127  1.00 -0.12
ATOM   1434  HD2 TYR D  29       3.258   7.634  -7.863  1.00  0.12
ATOM   1435  CE2 TYR D  29       4.291   6.291  -6.554  1.00 -0.12
ATOM   1436  HE2 TYR D  29       5.277   6.637  -6.827  1.00  0.12
ATOM   1437  C   TYR D  29      -0.840   7.206  -5.295  1.00  0.55
ATOM   1438  O   TYR D  29      -1.552   6.249  -5.622  1.00 -0.55
ATOM   1439  N   TYR D  30      -0.556   7.619  -4.077  1.00 -0.40
ATOM   1440  H   TYR D  30       0.015   8.420  -3.913  1.00  0.40
ATOM   1441  CA  TYR D  30      -1.057   6.932  -2.879  1.00  0.00
ATOM   1442  CB  TYR D  30      -0.895   7.796  -1.635  1.00  0.12
ATOM   1443  CG  TYR D  30      -1.474   7.164  -0.387  1.00 -0.12
ATOM   1444  CD1 TYR D  30      -1.006   5.928   0.042  1.00 -0.12
ATOM   1445  HD1 TYR D  30      -0.208   5.435  -0.493  1.00  0.12
ATOM   1446  CE1 TYR D  30      -1.564   5.331   1.152  1.00 -0.12
ATOM   1447  HE1 TYR D  30      -1.198   4.364   1.463  1.00  0.12
ATOM   1448  CZ  TYR D  30      -2.579   5.927   1.882  1.00  0.06
ATOM   1449  OH  TYR D  30      -3.019   5.254   2.986  1.00 -0.49
ATOM   1450  HH  TYR D  30      -3.814   5.690   3.302  1.00  0.43
ATOM   1451  CD2 TYR D  30      -2.498   7.771   0.358  1.00 -0.12
ATOM   1452  HD2 TYR D  30      -2.864   8.738   0.048  1.00  0.12
ATOM   1453  CE2 TYR D  30      -3.064   7.167   1.488  1.00 -0.12
ATOM   1454  HE2 TYR D  30      -3.856   7.653   2.038  1.00  0.12
ATOM   1455  C   TYR D  30      -2.467   6.405  -3.054  1.00  0.55
ATOM   1456  O   TYR D  30      -3.510   7.046  -3.256  1.00 -0.55
ATOM   1457  N   GLY D  31      -2.543   5.073  -2.925  1.00 -0.40
ATOM   1458  H   GLY D  31      -1.745   4.512  -2.717  1.00  0.40
ATOM   1459  CA  GLY D  31      -3.818   4.356  -3.085  1.00  0.00
ATOM   1460  C   GLY D  31      -4.931   4.531  -2.105  1.00  0.55
ATOM   1461  O   GLY D  31      -6.026   4.033  -2.409  1.00 -0.55
ATOM   1462  N   GLU D  32      -4.777   5.128  -0.940  1.00 -0.40
ATOM   1463  H   GLU D  32      -3.887   5.481  -0.663  1.00  0.40
ATOM   1464  CA  GLU D  32      -5.852   5.333   0.044  1.00  0.00
ATOM   1465  CB  GLU D  32      -6.847   6.440  -0.414  1.00  0.00
ATOM   1466  CG  GLU D  32      -6.028   7.711  -0.695  1.00  0.00
ATOM   1467  CD  GLU D  32      -6.721   8.917  -1.265  1.00  0.10
ATOM   1468  OE1 GLU D  32      -7.959   8.936  -1.336  1.00 -0.55
ATOM   1469  OE2 GLU D  32      -6.182   9.963  -1.665  1.00 -0.55
ATOM   1470  C   GLU D  32      -6.635   4.097   0.373  1.00  0.55
ATOM   1471  O   GLU D  32      -7.859   4.115   0.373  1.00 -0.55
ATOM   1472  N   ASN D  33      -5.881   3.021   0.627  1.00 -0.40
ATOM   1473  H   ASN D  33      -4.887   3.047   0.564  1.00  0.40
ATOM   1474  CA  ASN D  33      -6.463   1.736   1.011  1.00  0.00
ATOM   1475  CB  ASN D  33      -6.904   0.940  -0.193  1.00  0.00
ATOM   1476  CG  ASN D  33      -5.723   0.589  -1.081  1.00  0.55
ATOM   1477  OD1 ASN D  33      -4.915  -0.237  -0.662  1.00 -0.55
ATOM   1478  ND2 ASN D  33      -5.540   1.220  -2.251  1.00 -0.78
ATOM   1479 HD21 ASN D  33      -4.760   0.983  -2.831  1.00  0.39
ATOM   1480 HD22 ASN D  33      -6.184   1.927  -2.544  1.00  0.39
ATOM   1481  C   ASN D  33      -5.448   1.119   1.989  1.00  0.55
ATOM   1482  O   ASN D  33      -4.329   1.686   2.113  1.00 -0.55
ATOM   1483  N   LEU D  34      -5.798   0.046   2.674  1.00 -0.40
ATOM   1484  H   LEU D  34      -6.687  -0.396   2.577  1.00  0.40
ATOM   1485  CA  LEU D  34      -4.848  -0.552   3.639  1.00  0.00
ATOM   1486  CB  LEU D  34      -5.653  -1.573   4.455  1.00  0.00
ATOM   1487  CG  LEU D  34      -6.878  -1.111   5.280  1.00  0.00
ATOM   1488  CD1 LEU D  34      -7.530  -2.306   5.981  1.00  0.00
ATOM   1489  CD2 LEU D  34      -6.390  -0.057   6.274  1.00  0.00
ATOM   1490  C   LEU D  34      -3.576  -1.186   3.044  1.00  0.55
ATOM   1491  O   LEU D  34      -2.509  -1.127   3.689  1.00 -0.55
ATOM   1492  N   ASP D  35      -3.721  -1.747   1.830  1.00 -0.40
ATOM   1493  H   ASP D  35      -4.606  -1.773   1.373  1.00  0.40
ATOM   1494  CA  ASP D  35      -2.591  -2.368   1.074  1.00  0.00
ATOM   1495  CB  ASP D  35      -2.988  -3.218  -0.140  1.00  0.00
ATOM   1496  CG  ASP D  35      -3.871  -4.390   0.287  1.00  0.10
ATOM   1497  OD1 ASP D  35      -3.376  -5.195   1.116  1.00 -0.55
ATOM   1498  OD2 ASP D  35      -5.033  -4.572  -0.142  1.00 -0.55
ATOM   1499  C   ASP D  35      -1.637  -1.267   0.634  1.00  0.55
ATOM   1500  O   ASP D  35      -0.406  -1.479   0.755  1.00 -0.55
ATOM   1501  N   ALA D  36      -2.150  -0.139   0.194  1.00 -0.40
ATOM   1502  H   ALA D  36      -3.136  -0.023   0.118  1.00  0.40
ATOM   1503  CA  ALA D  36      -1.370   1.013  -0.213  1.00  0.00
ATOM   1504  CB  ALA D  36      -2.154   2.147  -0.822  1.00  0.00
ATOM   1505  C   ALA D  36      -0.690   1.552   1.056  1.00  0.55
ATOM   1506  O   ALA D  36       0.487   1.935   0.924  1.00 -0.55
ATOM   1507  N   LEU D  37      -1.398   1.542   2.181  1.00 -0.40
ATOM   1508  H   LEU D  37      -2.333   1.203   2.247  1.00  0.40
ATOM   1509  CA  LEU D  37      -0.762   2.065   3.413  1.00  0.00
ATOM   1510  CB  LEU D  37      -1.778   2.238   4.552  1.00  0.00
ATOM   1511  CG  LEU D  37      -1.137   2.789   5.844  1.00  0.00
ATOM   1512  CD1 LEU D  37      -0.428   4.154   5.720  1.00  0.00
ATOM   1513  CD2 LEU D  37      -2.230   2.845   6.916  1.00  0.00
ATOM   1514  C   LEU D  37       0.423   1.212   3.869  1.00  0.55
ATOM   1515  O   LEU D  37       1.480   1.693   4.256  1.00 -0.55
ATOM   1516  N   TRP D  38       0.209  -0.116   3.840  1.00 -0.40
ATOM   1517  H   TRP D  38      -0.673  -0.506   3.586  1.00  0.40
ATOM   1518  CA  TRP D  38       1.263  -1.072   4.181  1.00  0.00
ATOM   1519  CB  TRP D  38       0.720  -2.493   4.073  1.00  0.12
ATOM   1520  CG  TRP D  38       1.805  -3.513   4.292  1.00 -0.12
ATOM   1521  CD1 TRP D  38       2.450  -4.198   3.298  1.00 -0.12
ATOM   1522  HD1 TRP D  38       2.257  -4.097   2.240  1.00  0.12
ATOM   1523  NE1 TRP D  38       3.384  -5.033   3.864  1.00 -0.40
ATOM   1524  HE1 TRP D  38       3.958  -5.643   3.363  1.00  0.40
ATOM   1525  CE2 TRP D  38       3.400  -4.897   5.210  1.00  0.00
ATOM   1526  CD2 TRP D  38       2.411  -3.932   5.514  1.00  0.00
ATOM   1527  CE3 TRP D  38       2.241  -3.567   6.849  1.00 -0.12
ATOM   1528  HE3 TRP D  38       1.539  -2.807   7.159  1.00  0.12
ATOM   1529  CZ3 TRP D  38       3.027  -4.234   7.790  1.00 -0.12
ATOM   1530  HZ3 TRP D  38       2.886  -3.987   8.831  1.00  0.12
ATOM   1531  CZ2 TRP D  38       4.214  -5.532   6.152  1.00 -0.12
ATOM   1532  HZ2 TRP D  38       4.980  -6.240   5.873  1.00  0.12
ATOM   1533  CH2 TRP D  38       4.002  -5.219   7.464  1.00 -0.12
ATOM   1534  HH2 TRP D  38       4.566  -5.711   8.242  1.00  0.12
ATOM   1535  C   TRP D  38       2.519  -0.879   3.305  1.00  0.55
ATOM   1536  O   TRP D  38       3.670  -0.929   3.790  1.00 -0.55
ATOM   1537  N   ASP D  39       2.293  -0.718   1.985  1.00 -0.40
ATOM   1538  H   ASP D  39       1.367  -0.723   1.618  1.00  0.40
ATOM   1539  CA  ASP D  39       3.344  -0.529   1.000  1.00  0.00
ATOM   1540  CB  ASP D  39       2.801  -0.475  -0.445  1.00  0.00
ATOM   1541  CG  ASP D  39       3.950  -0.444  -1.449  1.00  0.10
ATOM   1542  OD1 ASP D  39       4.875  -1.308  -1.558  1.00 -0.55
ATOM   1543  OD2 ASP D  39       3.903   0.568  -2.188  1.00 -0.55
ATOM   1544  C   ASP D  39       4.147   0.720   1.341  1.00  0.55
ATOM   1545  O   ASP D  39       5.375   0.701   1.287  1.00 -0.55
ATOM   1546  N   ALA D  40       3.425   1.781   1.670  1.00 -0.40
ATOM   1547  H   ALA D  40       2.429   1.780   1.701  1.00  0.40
ATOM   1548  CA  ALA D  40       4.098   3.008   2.005  1.00  0.00
ATOM   1549  CB  ALA D  40       3.108   4.192   2.046  1.00  0.00
ATOM   1550  C   ALA D  40       4.847   2.945   3.326  1.00  0.55
ATOM   1551  O   ALA D  40       5.942   3.565   3.414  1.00 -0.55
ATOM   1552  N   LEU D  41       4.279   2.302   4.337  1.00 -0.40
ATOM   1553  H   LEU D  41       3.398   1.839   4.287  1.00  0.40
ATOM   1554  CA  LEU D  41       5.018   2.279   5.625  1.00  0.00
ATOM   1555  CB  LEU D  41       4.104   1.734   6.716  1.00  0.00
ATOM   1556  CG  LEU D  41       2.933   2.617   7.138  1.00  0.00
ATOM   1557  CD1 LEU D  41       2.060   1.972   8.183  1.00  0.00
ATOM   1558  CD2 LEU D  41       3.429   3.981   7.603  1.00  0.00
ATOM   1559  C   LEU D  41       6.320   1.472   5.499  1.00  0.55
ATOM   1560  O   LEU D  41       7.373   1.764   6.055  1.00 -0.55
ATOM   1561  N   THR D  42       6.293   0.426   4.701  1.00 -0.40
ATOM   1562  H   THR D  42       5.460   0.203   4.203  1.00  0.40
ATOM   1563  CA  THR D  42       7.387  -0.483   4.450  1.00  0.00
ATOM   1564  CB  THR D  42       6.874  -1.938   4.297  1.00  0.00
ATOM   1565  OG1 THR D  42       5.911  -2.164   3.266  1.00 -0.49
ATOM   1566  HG1 THR D  42       5.104  -1.733   3.558  1.00  0.49
ATOM   1567  CG2 THR D  42       6.164  -2.300   5.617  1.00  0.00
ATOM   1568  C   THR D  42       8.225  -0.153   3.239  1.00  0.55
ATOM   1569  O   THR D  42       9.248  -0.869   3.171  1.00 -0.55
ATOM   1570  N   GLY D  43       7.890   0.727   2.339  1.00 -0.40
ATOM   1571  H   GLY D  43       7.055   1.270   2.390  1.00  0.40
ATOM   1572  CA  GLY D  43       8.758   0.948   1.196  1.00  0.00
ATOM   1573  C   GLY D  43       8.665   2.366   0.674  1.00  0.55
ATOM   1574  O   GLY D  43       8.721   2.567  -0.555  1.00 -0.55
ATOM   1575  N   TRP D  44       8.490   3.341   1.571  1.00 -0.40
ATOM   1576  H   TRP D  44       8.410   3.177   2.551  1.00  0.40
ATOM   1577  CA  TRP D  44       8.409   4.732   1.110  1.00  0.00
ATOM   1578  CB  TRP D  44       7.004   5.048   0.545  1.00  0.12
ATOM   1579  CG  TRP D  44       6.933   6.467   0.075  1.00 -0.12
ATOM   1580  CD1 TRP D  44       6.740   7.637   0.790  1.00 -0.12
ATOM   1581  HD1 TRP D  44       6.566   7.678   1.855  1.00  0.12
ATOM   1582  NE1 TRP D  44       6.797   8.735  -0.026  1.00 -0.40
ATOM   1583  HE1 TRP D  44       6.692   9.666   0.248  1.00  0.40
ATOM   1584  CE2 TRP D  44       7.035   8.275  -1.323  1.00  0.00
ATOM   1585  CD2 TRP D  44       7.122   6.855  -1.288  1.00  0.00
ATOM   1586  CE3 TRP D  44       7.348   6.145  -2.457  1.00 -0.12
ATOM   1587  HE3 TRP D  44       7.395   5.066  -2.470  1.00  0.12
ATOM   1588  CZ3 TRP D  44       7.515   6.851  -3.622  1.00 -0.12
ATOM   1589  HZ3 TRP D  44       7.702   6.315  -4.541  1.00  0.12
ATOM   1590  CZ2 TRP D  44       7.195   9.000  -2.513  1.00 -0.12
ATOM   1591  HZ2 TRP D  44       7.126  10.077  -2.558  1.00  0.12
ATOM   1592  CH2 TRP D  44       7.449   8.258  -3.651  1.00 -0.12
ATOM   1593  HH2 TRP D  44       7.602   8.771  -4.588  1.00  0.12
ATOM   1594  C   TRP D  44       8.786   5.747   2.198  1.00  0.55
ATOM   1595  O   TRP D  44       9.672   6.603   2.086  1.00 -0.55
ATOM   1596  N   VAL D  45       8.005   5.604   3.279  1.00 -0.40
ATOM   1597  H   VAL D  45       7.311   4.890   3.312  1.00  0.40
ATOM   1598  CA  VAL D  45       8.075   6.430   4.464  1.00  0.00
ATOM   1599  CB  VAL D  45       6.953   5.970   5.438  1.00  0.00
ATOM   1600  CG1 VAL D  45       7.110   6.443   6.852  1.00  0.00
ATOM   1601  CG2 VAL D  45       5.606   6.537   4.950  1.00  0.00
ATOM   1602  C   VAL D  45       9.460   6.454   5.114  1.00  0.55
ATOM   1603  O   VAL D  45      10.276   5.517   5.166  1.00 -0.55
ATOM   1604  N   GLU D  46       9.732   7.643   5.654  1.00 -0.40
ATOM   1605  H   GLU D  46       9.093   8.405   5.581  1.00  0.40
ATOM   1606  CA  GLU D  46      10.952   7.922   6.378  1.00  0.00
ATOM   1607  CB  GLU D  46      11.231   9.411   6.216  1.00  0.00
ATOM   1608  CG  GLU D  46      11.733   9.969   7.551  1.00  0.00
ATOM   1609  CD  GLU D  46      12.329  11.292   7.061  1.00  0.10
ATOM   1610  OE1 GLU D  46      11.753  11.888   6.109  1.00 -0.55
ATOM   1611  OE2 GLU D  46      13.376  11.685   7.570  1.00 -0.55
ATOM   1612  C   GLU D  46      10.875   7.591   7.862  1.00  0.55
ATOM   1613  O   GLU D  46       9.865   7.851   8.528  1.00 -0.55
ATOM   1614  N   TYR D  47      11.920   6.996   8.374  1.00 -0.40
ATOM   1615  H   TYR D  47      12.708   6.741   7.820  1.00  0.40
ATOM   1616  CA  TYR D  47      11.998   6.663   9.802  1.00  0.00
ATOM   1617  CB  TYR D  47      12.083   5.131  10.011  1.00  0.12
ATOM   1618  CG  TYR D  47      10.832   4.440   9.490  1.00 -0.12
ATOM   1619  CD1 TYR D  47       9.648   4.560  10.219  1.00 -0.12
ATOM   1620  HD1 TYR D  47       9.660   5.101  11.154  1.00  0.12
ATOM   1621  CE1 TYR D  47       8.467   4.009   9.782  1.00 -0.12
ATOM   1622  HE1 TYR D  47       7.557   4.135  10.350  1.00  0.12
ATOM   1623  CZ  TYR D  47       8.467   3.293   8.607  1.00  0.06
ATOM   1624  OH  TYR D  47       7.260   2.729   8.196  1.00 -0.49
ATOM   1625  HH  TYR D  47       7.444   2.139   7.461  1.00  0.43
ATOM   1626  CD2 TYR D  47      10.810   3.746   8.302  1.00 -0.12
ATOM   1627  HD2 TYR D  47      11.700   3.672   7.694  1.00  0.12
ATOM   1628  CE2 TYR D  47       9.624   3.142   7.895  1.00 -0.12
ATOM   1629  HE2 TYR D  47       9.617   2.541   6.998  1.00  0.12
ATOM   1630  C   TYR D  47      13.186   7.368  10.451  1.00  0.55
ATOM   1631  O   TYR D  47      14.047   7.815   9.694  1.00 -0.55
ATOM   1632  N   PRO D  48      13.294   7.505  11.762  1.00 -0.20
ATOM   1633  CD  PRO D  48      14.470   8.151  12.386  1.00  0.10
ATOM   1634  CA  PRO D  48      12.284   7.055  12.730  1.00  0.10
ATOM   1635  CB  PRO D  48      12.919   7.270  14.080  1.00  0.00
ATOM   1636  CG  PRO D  48      14.271   7.889  13.861  1.00  0.00
ATOM   1637  C   PRO D  48      11.047   7.941  12.524  1.00  0.55
ATOM   1638  O   PRO D  48      11.081   9.081  12.063  1.00 -0.55
ATOM   1639  N   LEU D  49       9.912   7.361  12.877  1.00 -0.40
ATOM   1640  H   LEU D  49       9.887   6.430  13.232  1.00  0.40
ATOM   1641  CA  LEU D  49       8.621   8.033  12.774  1.00  0.00
ATOM   1642  CB  LEU D  49       7.784   7.318  11.695  1.00  0.00
ATOM   1643  CG  LEU D  49       6.285   7.624  11.556  1.00  0.00
ATOM   1644  CD1 LEU D  49       6.170   8.993  10.909  1.00  0.00
ATOM   1645  CD2 LEU D  49       5.534   6.587  10.745  1.00  0.00
ATOM   1646  C   LEU D  49       7.856   8.067  14.095  1.00  0.55
ATOM   1647  O   LEU D  49       7.833   7.093  14.840  1.00 -0.55
ATOM   1648  N   VAL D  50       7.237   9.202  14.328  1.00 -0.40
ATOM   1649  H   VAL D  50       7.338   9.990  13.726  1.00  0.40
ATOM   1650  CA  VAL D  50       6.360   9.389  15.485  1.00  0.00
ATOM   1651  CB  VAL D  50       6.864  10.392  16.505  1.00  0.00
ATOM   1652  CG1 VAL D  50       5.976  10.585  17.728  1.00  0.00
ATOM   1653  CG2 VAL D  50       8.289   9.908  16.835  1.00  0.00
ATOM   1654  C   VAL D  50       4.957   9.722  14.982  1.00  0.55
ATOM   1655  O   VAL D  50       4.694  10.693  14.290  1.00 -0.55
ATOM   1656  N   LEU D  51       4.022   8.814  15.295  1.00 -0.40
ATOM   1657  H   LEU D  51       4.266   7.972  15.768  1.00  0.40
ATOM   1658  CA  LEU D  51       2.617   8.954  14.992  1.00  0.00
ATOM   1659  CB  LEU D  51       1.964   7.666  14.508  1.00  0.00
ATOM   1660  CG  LEU D  51       0.431   7.899  14.255  1.00  0.00
ATOM   1661  CD1 LEU D  51       0.344   8.946  13.166  1.00  0.00
ATOM   1662  CD2 LEU D  51      -0.313   6.653  13.870  1.00  0.00
ATOM   1663  C   LEU D  51       1.850   9.395  16.268  1.00  0.55
ATOM   1664  O   LEU D  51       1.715   8.557  17.200  1.00 -0.55
ATOM   1665  N   GLU D  52       1.399  10.648  16.303  1.00 -0.40
ATOM   1666  H   GLU D  52       1.576  11.296  15.567  1.00  0.40
ATOM   1667  CA  GLU D  52       0.603  11.155  17.441  1.00  0.00
ATOM   1668  CB  GLU D  52       1.049  12.512  17.974  1.00  0.00
ATOM   1669  CG  GLU D  52       0.120  12.881  19.125  1.00  0.00
ATOM   1670  CD  GLU D  52       0.505  14.125  19.876  1.00  0.10
ATOM   1671  OE1 GLU D  52       1.453  14.804  19.421  1.00 -0.55
ATOM   1672  OE2 GLU D  52      -0.122  14.438  20.921  1.00 -0.55
ATOM   1673  C   GLU D  52      -0.851  11.240  16.971  1.00  0.55
ATOM   1674  O   GLU D  52      -1.195  12.071  16.136  1.00 -0.55
ATOM   1675  N   TRP D  53      -1.679  10.348  17.439  1.00 -0.40
ATOM   1676  H   TRP D  53      -1.353   9.670  18.090  1.00  0.40
ATOM   1677  CA  TRP D  53      -3.079  10.211  17.117  1.00  0.00
ATOM   1678  CB  TRP D  53      -3.360   8.765  16.698  1.00  0.12
ATOM   1679  CG  TRP D  53      -4.647   8.560  15.930  1.00 -0.12
ATOM   1680  CD1 TRP D  53      -5.830   9.254  16.037  1.00 -0.12
ATOM   1681  HD1 TRP D  53      -5.990  10.091  16.700  1.00  0.12
ATOM   1682  NE1 TRP D  53      -6.779   8.743  15.192  1.00 -0.40
ATOM   1683  HE1 TRP D  53      -7.701   9.054  15.116  1.00  0.40
ATOM   1684  CE2 TRP D  53      -6.220   7.726  14.472  1.00  0.00
ATOM   1685  CD2 TRP D  53      -4.896   7.559  14.926  1.00  0.00
ATOM   1686  CE3 TRP D  53      -4.097   6.557  14.345  1.00 -0.12
ATOM   1687  HE3 TRP D  53      -3.072   6.398  14.648  1.00  0.12
ATOM   1688  CZ3 TRP D  53      -4.656   5.760  13.355  1.00 -0.12
ATOM   1689  HZ3 TRP D  53      -4.053   5.001  12.880  1.00  0.12
ATOM   1690  CZ2 TRP D  53      -6.798   6.909  13.491  1.00 -0.12
ATOM   1691  HZ2 TRP D  53      -7.817   7.029  13.153  1.00  0.12
ATOM   1692  CH2 TRP D  53      -5.987   5.924  12.965  1.00 -0.12
ATOM   1693  HH2 TRP D  53      -6.397   5.254  12.225  1.00  0.12
ATOM   1694  C   TRP D  53      -3.992  10.680  18.260  1.00  0.55
ATOM   1695  O   TRP D  53      -4.260   9.961  19.231  1.00 -0.55
ATOM   1696  N   ARG D  54      -4.509  11.889  18.138  1.00 -0.40
ATOM   1697  H   ARG D  54      -4.297  12.469  17.356  1.00  0.40
ATOM   1698  CA  ARG D  54      -5.423  12.471  19.124  1.00  0.00
ATOM   1699  CB  ARG D  54      -5.277  13.968  19.169  1.00  0.00
ATOM   1700  CG  ARG D  54      -3.840  14.366  19.208  1.00  0.00
ATOM   1701  CD  ARG D  54      -3.763  15.882  19.059  1.00  0.35
ATOM   1702  NE  ARG D  54      -2.370  16.200  19.424  1.00 -0.35
ATOM   1703  HE  ARG D  54      -1.843  15.590  20.014  1.00  0.45
ATOM   1704  CZ  ARG D  54      -1.827  17.333  18.943  1.00  0.35
ATOM   1705  NH1 ARG D  54      -2.595  18.101  18.159  1.00 -0.70
ATOM   1706 HH11 ARG D  54      -3.533  17.824  17.951  1.00  0.40
ATOM   1707 HH12 ARG D  54      -2.229  18.952  17.780  1.00  0.40
ATOM   1708  NH2 ARG D  54      -0.573  17.686  19.232  1.00 -0.70
ATOM   1709 HH21 ARG D  54      -0.013  17.103  19.820  1.00  0.40
ATOM   1710 HH22 ARG D  54      -0.194  18.534  18.861  1.00  0.40
ATOM   1711  C   ARG D  54      -6.883  12.189  18.811  1.00  0.55
ATOM   1712  O   ARG D  54      -7.318  12.067  17.663  1.00 -0.55
ATOM   1713  N   GLN D  55      -7.648  12.139  19.909  1.00 -0.40
ATOM   1714  H   GLN D  55      -7.251  12.312  20.806  1.00  0.40
ATOM   1715  CA  GLN D  55      -9.090  11.838  19.932  1.00  0.00
ATOM   1716  CB  GLN D  55      -9.990  12.899  19.315  1.00  0.00
ATOM   1717  CG  GLN D  55      -9.701  14.322  19.634  1.00  0.00
ATOM   1718  CD  GLN D  55      -9.928  14.596  21.112  1.00  0.55
ATOM   1719  OE1 GLN D  55     -10.852  14.070  21.754  1.00 -0.55
ATOM   1720  NE2 GLN D  55      -8.987  15.444  21.557  1.00 -0.78
ATOM   1721 HE21 GLN D  55      -8.987  15.733  22.514  1.00  0.39
ATOM   1722 HE22 GLN D  55      -8.286  15.786  20.931  1.00  0.39
ATOM   1723  C   GLN D  55      -9.358  10.579  19.102  1.00  0.55
ATOM   1724  O   GLN D  55     -10.206  10.650  18.206  1.00 -0.55
ATOM   1725  N   PHE D  56      -8.638   9.514  19.326  1.00 -0.40
ATOM   1726  H   PHE D  56      -7.951   9.489  20.048  1.00  0.40
ATOM   1727  CA  PHE D  56      -8.780   8.290  18.548  1.00  0.00
ATOM   1728  CB  PHE D  56      -7.884   7.117  19.070  1.00  0.12
ATOM   1729  CG  PHE D  56      -8.059   5.866  18.234  1.00 -0.12
ATOM   1730  CD1 PHE D  56      -7.308   5.644  17.095  1.00 -0.12
ATOM   1731  HD1 PHE D  56      -6.549   6.362  16.823  1.00  0.12
ATOM   1732  CE1 PHE D  56      -7.495   4.539  16.295  1.00 -0.12
ATOM   1733  HE1 PHE D  56      -6.903   4.414  15.401  1.00  0.12
ATOM   1734  CZ  PHE D  56      -8.437   3.593  16.637  1.00 -0.12
ATOM   1735  HZ  PHE D  56      -8.574   2.713  16.027  1.00  0.12
ATOM   1736  CD2 PHE D  56      -9.016   4.915  18.567  1.00 -0.12
ATOM   1737  HD2 PHE D  56      -9.616   5.057  19.453  1.00  0.12
ATOM   1738  CE2 PHE D  56      -9.215   3.789  17.786  1.00 -0.12
ATOM   1739  HE2 PHE D  56      -9.967   3.064  18.062  1.00  0.12
ATOM   1740  C   PHE D  56     -10.235   7.888  18.459  1.00  0.55
ATOM   1741  O   PHE D  56     -10.788   7.583  17.403  1.00 -0.55
ATOM   1742  N   GLU D  57     -10.875   7.847  19.613  1.00 -0.40
ATOM   1743  H   GLU D  57     -10.450   8.088  20.482  1.00  0.40
ATOM   1744  CA  GLU D  57     -12.286   7.428  19.647  1.00  0.00
ATOM   1745  CB  GLU D  57     -12.731   7.447  21.119  1.00  0.00
ATOM   1746  CG  GLU D  57     -11.827   6.468  21.903  1.00  0.00
ATOM   1747  CD  GLU D  57     -12.309   5.086  21.422  1.00  0.10
ATOM   1748  OE1 GLU D  57     -13.539   4.903  21.167  1.00 -0.55
ATOM   1749  OE2 GLU D  57     -11.350   4.280  21.344  1.00 -0.55
ATOM   1750  C   GLU D  57     -13.226   8.238  18.785  1.00  0.55
ATOM   1751  O   GLU D  57     -14.159   7.640  18.238  1.00 -0.55
ATOM   1752  N   GLN D  58     -13.059   9.541  18.646  1.00 -0.40
ATOM   1753  H   GLN D  58     -12.314  10.041  19.082  1.00  0.40
ATOM   1754  CA  GLN D  58     -13.991  10.327  17.818  1.00  0.00
ATOM   1755  CB  GLN D  58     -13.777  11.833  17.959  1.00  0.00
ATOM   1756  CG  GLN D  58     -14.045  12.422  19.347  1.00  0.00
ATOM   1757  CD  GLN D  58     -14.151  13.951  19.313  1.00  0.55
ATOM   1758  OE1 GLN D  58     -13.373  14.649  19.970  1.00 -0.55
ATOM   1759  NE2 GLN D  58     -15.159  14.475  18.554  1.00 -0.78
ATOM   1760 HE21 GLN D  58     -15.276  15.466  18.494  1.00  0.39
ATOM   1761 HE22 GLN D  58     -15.779  13.867  18.058  1.00  0.39
ATOM   1762  C   GLN D  58     -13.871   9.932  16.352  1.00  0.55
ATOM   1763  O   GLN D  58     -14.823   9.873  15.599  1.00 -0.55
ATOM   1764  N   SER D  59     -12.600   9.707  15.980  1.00 -0.40
ATOM   1765  H   SER D  59     -11.840   9.789  16.619  1.00  0.40
ATOM   1766  CA  SER D  59     -12.252   9.329  14.618  1.00  0.00
ATOM   1767  CB  SER D  59     -10.742   9.419  14.380  1.00  0.00
ATOM   1768  OG  SER D  59      -9.985   8.432  15.041  1.00 -0.49
ATOM   1769  HG  SER D  59     -10.278   8.443  15.956  1.00  0.49
ATOM   1770  C   SER D  59     -12.830   7.960  14.320  1.00  0.55
ATOM   1771  O   SER D  59     -13.230   7.743  13.205  1.00 -0.55
ATOM   1772  N   LYS D  60     -12.866   7.106  15.304  1.00 -0.40
ATOM   1773  H   LYS D  60     -12.537   7.370  16.206  1.00  0.40
ATOM   1774  CA  LYS D  60     -13.365   5.724  15.227  1.00  0.00
ATOM   1775  CB  LYS D  60     -13.110   4.995  16.529  1.00  0.00
ATOM   1776  CG  LYS D  60     -13.121   3.478  16.440  1.00  0.00
ATOM   1777  CD  LYS D  60     -12.430   2.997  17.729  1.00  0.00
ATOM   1778  CE  LYS D  60     -13.148   1.784  18.292  1.00  0.33
ATOM   1779  NZ  LYS D  60     -12.399   1.290  19.472  1.00 -0.32
ATOM   1780  HZ1 LYS D  60     -12.355   2.038  20.193  1.00  0.33
ATOM   1781  HZ2 LYS D  60     -11.435   1.026  19.185  1.00  0.33
ATOM   1782  HZ3 LYS D  60     -12.883   0.457  19.865  1.00  0.33
ATOM   1783  C   LYS D  60     -14.840   5.709  14.855  1.00  0.55
ATOM   1784  O   LYS D  60     -15.294   4.964  13.999  1.00 -0.55
ATOM   1785  N   GLN D  61     -15.563   6.587  15.514  1.00 -0.40
ATOM   1786  H   GLN D  61     -15.147   7.174  16.202  1.00  0.40
ATOM   1787  CA  GLN D  61     -16.974   6.791  15.323  1.00  0.00
ATOM   1788  CB  GLN D  61     -17.413   8.029  16.136  1.00  0.00
ATOM   1789  CG  GLN D  61     -18.944   8.176  16.256  1.00  0.00
ATOM   1790  CD  GLN D  61     -19.297   9.331  17.201  1.00  0.55
ATOM   1791  OE1 GLN D  61     -19.913   9.119  18.251  1.00 -0.55
ATOM   1792  NE2 GLN D  61     -18.898  10.577  16.812  1.00 -0.78
ATOM   1793 HE21 GLN D  61     -19.100  11.369  17.388  1.00  0.39
ATOM   1794 HE22 GLN D  61     -18.403  10.698  15.951  1.00  0.39
ATOM   1795  C   GLN D  61     -17.233   7.100  13.848  1.00  0.55
ATOM   1796  O   GLN D  61     -17.981   6.445  13.120  1.00 -0.55
ATOM   1797  N   LEU D  62     -16.547   8.148  13.427  1.00 -0.40
ATOM   1798  H   LEU D  62     -15.919   8.610  14.046  1.00  0.40
ATOM   1799  CA  LEU D  62     -16.601   8.738  12.101  1.00  0.00
ATOM   1800  CB  LEU D  62     -15.842  10.101  12.247  1.00  0.00
ATOM   1801  CG  LEU D  62     -16.854  11.115  12.832  1.00  0.00
ATOM   1802  CD1 LEU D  62     -17.240  12.196  11.827  1.00  0.00
ATOM   1803  CD2 LEU D  62     -18.114  10.377  13.286  1.00  0.00
ATOM   1804  C   LEU D  62     -16.118   7.892  10.956  1.00  0.55
ATOM   1805  O   LEU D  62     -16.510   8.045   9.779  1.00 -0.55
ATOM   1806  N   THR D  63     -15.268   6.909  11.229  1.00 -0.40
ATOM   1807  H   THR D  63     -14.924   6.703  12.141  1.00  0.40
ATOM   1808  CA  THR D  63     -14.809   6.078  10.112  1.00  0.00
ATOM   1809  CB  THR D  63     -13.275   6.049  10.159  1.00  0.00
ATOM   1810  OG1 THR D  63     -12.968   5.535  11.475  1.00 -0.49
ATOM   1811  HG1 THR D  63     -13.062   6.277  12.078  1.00  0.49
ATOM   1812  CG2 THR D  63     -12.700   7.428   9.897  1.00  0.00
ATOM   1813  C   THR D  63     -15.493   4.720  10.164  1.00  0.55
ATOM   1814  O   THR D  63     -14.992   4.004   9.273  1.00 -0.55
ATOM   1815  NT  THR D  63     -16.459   4.412  11.052  1.00 -0.40
ATOM   1816  HNT THR D  63     -16.796   5.070  11.721  1.00  0.40
ATOM   1817  CAT THR D  63     -17.059   3.109  11.084  1.00  0.00
ATOM   1818  CAY GLY G  66     -12.960  -1.116  11.692  1.00  0.00
ATOM   1819  CY  GLY G  66     -12.513  -0.187  10.615  1.00  0.55
ATOM   1820  OY  GLY G  66     -12.282  -0.603   9.482  1.00 -0.55
ATOM   1821  N   GLY G  66     -12.378   1.109  10.964  1.00 -0.40
ATOM   1822  H   GLY G  66     -12.595   1.425  11.884  1.00  0.40
ATOM   1823  CA  GLY G  66     -11.909   2.150  10.033  1.00  0.00
ATOM   1824  C   GLY G  66     -10.541   2.627  10.581  1.00  0.55
ATOM   1825  O   GLY G  66      -9.479   2.186  10.140  1.00 -0.55
ATOM   1826  N   ALA G  67     -10.644   3.517  11.543  1.00 -0.40
ATOM   1827  H   ALA G  67     -11.543   3.858  11.799  1.00  0.40
ATOM   1828  CA  ALA G  67      -9.576   4.090  12.313  1.00  0.00
ATOM   1829  CB  ALA G  67     -10.169   4.921  13.447  1.00  0.00
ATOM   1830  C   ALA G  67      -8.761   2.939  12.931  1.00  0.55
ATOM   1831  O   ALA G  67      -7.522   2.967  13.050  1.00 -0.55
ATOM   1832  N   GLU G  68      -9.525   1.909  13.351  1.00 -0.40
ATOM   1833  H   GLU G  68     -10.518   1.886  13.256  1.00  0.40
ATOM   1834  CA  GLU G  68      -8.876   0.746  13.986  1.00  0.00
ATOM   1835  CB  GLU G  68      -9.983  -0.057  14.687  1.00  0.00
ATOM   1836  CG  GLU G  68      -9.472  -1.035  15.701  1.00  0.00
ATOM   1837  CD  GLU G  68      -8.727  -0.387  16.879  1.00  0.10
ATOM   1838  OE1 GLU G  68      -9.359   0.488  17.513  1.00 -0.55
ATOM   1839  OE2 GLU G  68      -7.592  -0.906  17.014  1.00 -0.55
ATOM   1840  C   GLU G  68      -8.033  -0.111  13.048  1.00  0.55
ATOM   1841  O   GLU G  68      -6.927  -0.547  13.412  1.00 -0.55
ATOM   1842  N   SER G  69      -8.527  -0.352  11.857  1.00 -0.40
ATOM   1843  H   SER G  69      -9.436  -0.021  11.628  1.00  0.40
ATOM   1844  CA  SER G  69      -7.888  -1.074  10.777  1.00  0.00
ATOM   1845  CB  SER G  69      -8.774  -0.979   9.511  1.00  0.00
ATOM   1846  OG  SER G  69      -9.593  -2.109   9.552  1.00 -0.49
ATOM   1847  HG  SER G  69     -10.252  -1.983   8.865  1.00  0.49
ATOM   1848  C   SER G  69      -6.558  -0.395  10.368  1.00  0.55
ATOM   1849  O   SER G  69      -5.604  -1.113  10.134  1.00 -0.55
ATOM   1850  N   VAL G  70      -6.605   0.929  10.302  1.00 -0.40
ATOM   1851  H   VAL G  70      -7.448   1.425  10.493  1.00  0.40
ATOM   1852  CA  VAL G  70      -5.467   1.763   9.956  1.00  0.00
ATOM   1853  CB  VAL G  70      -5.878   3.215   9.666  1.00  0.00
ATOM   1854  CG1 VAL G  70      -4.593   4.063   9.684  1.00  0.00
ATOM   1855  CG2 VAL G  70      -6.650   3.348   8.374  1.00  0.00
ATOM   1856  C   VAL G  70      -4.416   1.703  11.050  1.00  0.55
ATOM   1857  O   VAL G  70      -3.219   1.521  10.780  1.00 -0.55
ATOM   1858  N   LEU G  71      -4.823   1.827  12.294  1.00 -0.40
ATOM   1859  H   LEU G  71      -5.783   1.989  12.505  1.00  0.40
ATOM   1860  CA  LEU G  71      -3.941   1.743  13.460  1.00  0.00
ATOM   1861  CB  LEU G  71      -4.709   1.896  14.781  1.00  0.00
ATOM   1862  CG  LEU G  71      -3.916   1.706  16.088  1.00  0.00
ATOM   1863  CD1 LEU G  71      -2.763   2.700  16.152  1.00  0.00
ATOM   1864  CD2 LEU G  71      -4.773   1.843  17.339  1.00  0.00
ATOM   1865  C   LEU G  71      -3.216   0.371  13.430  1.00  0.55
ATOM   1866  O   LEU G  71      -2.013   0.270  13.737  1.00 -0.55
ATOM   1867  N   GLN G  72      -3.966  -0.653  13.113  1.00 -0.40
ATOM   1868  H   GLN G  72      -4.931  -0.518  12.912  1.00  0.40
ATOM   1869  CA  GLN G  72      -3.532  -2.041  13.016  1.00  0.00
ATOM   1870  CB  GLN G  72      -4.764  -2.898  12.742  1.00  0.00
ATOM   1871  CG  GLN G  72      -4.505  -4.377  12.508  1.00  0.00
ATOM   1872  CD  GLN G  72      -5.823  -5.164  12.367  1.00  0.55
ATOM   1873  OE1 GLN G  72      -6.871  -4.943  13.028  1.00 -0.55
ATOM   1874  NE2 GLN G  72      -5.884  -6.188  11.485  1.00 -0.78
ATOM   1875 HE21 GLN G  72      -6.731  -6.709  11.381  1.00  0.39
ATOM   1876 HE22 GLN G  72      -5.081  -6.424  10.937  1.00  0.39
ATOM   1877  C   GLN G  72      -2.402  -2.187  11.996  1.00  0.55
ATOM   1878  O   GLN G  72      -1.461  -2.936  12.285  1.00 -0.55
ATOM   1879  N   VAL G  73      -2.455  -1.510  10.866  1.00 -0.40
ATOM   1880  H   VAL G  73      -3.245  -0.950  10.630  1.00  0.40
ATOM   1881  CA  VAL G  73      -1.376  -1.526   9.881  1.00  0.00
ATOM   1882  CB  VAL G  73      -1.773  -0.826   8.592  1.00  0.00
ATOM   1883  CG1 VAL G  73      -0.577  -0.684   7.662  1.00  0.00
ATOM   1884  CG2 VAL G  73      -2.900  -1.681   7.986  1.00  0.00
ATOM   1885  C   VAL G  73      -0.110  -0.909  10.458  1.00  0.55
ATOM   1886  O   VAL G  73       1.014  -1.391  10.272  1.00 -0.55
ATOM   1887  N   PHE G  74      -0.235   0.192  11.184  1.00 -0.40
ATOM   1888  H   PHE G  74      -1.115   0.639  11.325  1.00  0.40
ATOM   1889  CA  PHE G  74       0.915   0.819  11.822  1.00  0.00
ATOM   1890  CB  PHE G  74       0.508   2.100  12.543  1.00  0.12
ATOM   1891  CG  PHE G  74       0.485   3.308  11.662  1.00 -0.12
ATOM   1892  CD1 PHE G  74       1.627   4.021  11.375  1.00 -0.12
ATOM   1893  HD1 PHE G  74       2.570   3.712  11.802  1.00  0.12
ATOM   1894  CE1 PHE G  74       1.584   5.136  10.543  1.00 -0.12
ATOM   1895  HE1 PHE G  74       2.486   5.690  10.331  1.00  0.12
ATOM   1896  CZ  PHE G  74       0.363   5.535   9.984  1.00 -0.12
ATOM   1897  HZ  PHE G  74       0.324   6.400   9.339  1.00  0.12
ATOM   1898  CD2 PHE G  74      -0.730   3.707  11.100  1.00 -0.12
ATOM   1899  HD2 PHE G  74      -1.628   3.149  11.321  1.00  0.12
ATOM   1900  CE2 PHE G  74      -0.797   4.819  10.257  1.00 -0.12
ATOM   1901  HE2 PHE G  74      -1.740   5.119   9.823  1.00  0.12
ATOM   1902  C   PHE G  74       1.531  -0.165  12.819  1.00  0.55
ATOM   1903  O   PHE G  74       2.754  -0.281  12.934  1.00 -0.55
ATOM   1904  N   ARG G  75       0.737  -0.869  13.575  1.00 -0.40
ATOM   1905  H   ARG G  75      -0.255  -0.805  13.506  1.00  0.40
ATOM   1906  CA  ARG G  75       1.263  -1.817  14.592  1.00  0.00
ATOM   1907  CB  ARG G  75       0.127  -2.208  15.541  1.00  0.00
ATOM   1908  CG  ARG G  75      -0.181  -0.900  16.312  1.00  0.00
ATOM   1909  CD  ARG G  75      -0.113  -1.130  17.786  1.00  0.35
ATOM   1910  NE  ARG G  75      -1.036  -2.075  18.265  1.00 -0.35
ATOM   1911  HE  ARG G  75      -1.940  -1.843  17.953  1.00  0.45
ATOM   1912  CZ  ARG G  75      -1.085  -3.168  18.993  1.00  0.35
ATOM   1913  NH1 ARG G  75      -0.052  -3.761  19.550  1.00 -0.70
ATOM   1914 HH11 ARG G  75       0.866  -3.381  19.433  1.00  0.40
ATOM   1915 HH12 ARG G  75      -0.183  -4.592  20.089  1.00  0.40
ATOM   1916  NH2 ARG G  75      -2.308  -3.705  19.156  1.00 -0.70
ATOM   1917 HH21 ARG G  75      -3.105  -3.272  18.734  1.00  0.40
ATOM   1918 HH22 ARG G  75      -2.421  -4.537  19.698  1.00  0.40
ATOM   1919  C   ARG G  75       1.977  -3.000  13.985  1.00  0.55
ATOM   1920  O   ARG G  75       3.032  -3.351  14.563  1.00 -0.55
ATOM   1921  N   GLU G  76       1.495  -3.530  12.860  1.00 -0.40
ATOM   1922  H   GLU G  76       0.657  -3.196  12.436  1.00  0.40
ATOM   1923  CA  GLU G  76       2.161  -4.633  12.176  1.00  0.00
ATOM   1924  CB  GLU G  76       1.411  -5.141  10.964  1.00  0.00
ATOM   1925  CG  GLU G  76      -0.014  -5.502  11.262  1.00  0.00
ATOM   1926  CD  GLU G  76      -0.574  -6.428  10.170  1.00  0.10
ATOM   1927  OE1 GLU G  76       0.212  -6.826   9.244  1.00 -0.55
ATOM   1928  OE2 GLU G  76      -1.781  -6.717  10.403  1.00 -0.55
ATOM   1929  C   GLU G  76       3.495  -4.204  11.555  1.00  0.55
ATOM   1930  O   GLU G  76       4.452  -4.972  11.483  1.00 -0.55
ATOM   1931  N   ALA G  77       3.440  -2.964  11.113  1.00 -0.40
ATOM   1932  H   ALA G  77       2.638  -2.376  11.172  1.00  0.40
ATOM   1933  CA  ALA G  77       4.669  -2.427  10.486  1.00  0.00
ATOM   1934  CB  ALA G  77       4.400  -1.145   9.729  1.00  0.00
ATOM   1935  C   ALA G  77       5.746  -2.313  11.570  1.00  0.55
ATOM   1936  O   ALA G  77       6.948  -2.589  11.381  1.00 -0.55
ATOM   1937  N   LYS G  78       5.325  -1.900  12.747  1.00 -0.40
ATOM   1938  H   LYS G  78       4.372  -1.665  12.921  1.00  0.40
ATOM   1939  CA  LYS G  78       6.230  -1.765  13.862  1.00  0.00
ATOM   1940  CB  LYS G  78       5.574  -1.070  15.047  1.00  0.00
ATOM   1941  CG  LYS G  78       6.523  -0.801  16.189  1.00  0.00
ATOM   1942  CD  LYS G  78       5.895  -0.261  17.443  1.00  0.00
ATOM   1943  CE  LYS G  78       6.865   0.463  18.370  1.00  0.33
ATOM   1944  NZ  LYS G  78       8.325   0.396  18.074  1.00 -0.32
ATOM   1945  HZ1 LYS G  78       8.508   0.801  17.134  1.00  0.33
ATOM   1946  HZ2 LYS G  78       8.637  -0.596  18.091  1.00  0.33
ATOM   1947  HZ3 LYS G  78       8.850   0.935  18.792  1.00  0.33
ATOM   1948  C   LYS G  78       6.640  -3.190  14.279  1.00  0.55
ATOM   1949  O   LYS G  78       7.845  -3.410  14.482  1.00 -0.55
ATOM   1950  N   ALA G  79       5.695  -4.098  14.415  1.00 -0.40
ATOM   1951  H   ALA G  79       4.738  -3.902  14.214  1.00  0.40
ATOM   1952  CA  ALA G  79       5.992  -5.457  14.875  1.00  0.00
ATOM   1953  CB  ALA G  79       4.819  -6.381  14.762  1.00  0.00
ATOM   1954  C   ALA G  79       7.169  -5.998  14.080  1.00  0.55
ATOM   1955  O   ALA G  79       8.109  -6.576  14.609  1.00 -0.55
ATOM   1956  N   GLU G  80       7.032  -5.746  12.794  1.00 -0.40
ATOM   1957  H   GLU G  80       6.244  -5.251  12.436  1.00  0.40
ATOM   1958  CA  GLU G  80       8.014  -6.168  11.811  1.00  0.00
ATOM   1959  CB  GLU G  80       7.380  -6.019  10.421  1.00  0.00
ATOM   1960  CG  GLU G  80       6.445  -7.204  10.122  1.00  0.00
ATOM   1961  CD  GLU G  80       6.491  -7.524   8.632  1.00  0.10
ATOM   1962  OE1 GLU G  80       7.419  -7.057   7.921  1.00 -0.55
ATOM   1963  OE2 GLU G  80       5.564  -8.231   8.176  1.00 -0.55
ATOM   1964  C   GLU G  80       9.295  -5.394  11.884  1.00  0.55
ATOM   1965  O   GLU G  80      10.083  -5.640  10.966  1.00 -0.55
ATOM   1966  N   GLY G  81       9.579  -4.506  12.807  1.00 -0.40
ATOM   1967  H   GLY G  81       8.929  -4.298  13.533  1.00  0.40
ATOM   1968  CA  GLY G  81      10.801  -3.770  12.868  1.00  0.00
ATOM   1969  C   GLY G  81      10.933  -2.318  12.522  1.00  0.55
ATOM   1970  O   GLY G  81      12.002  -1.736  12.861  1.00 -0.55
ATOM   1971  N   ALA G  82       9.966  -1.695  11.857  1.00 -0.40
ATOM   1972  H   ALA G  82       9.147  -2.181  11.564  1.00  0.40
ATOM   1973  CA  ALA G  82      10.009  -0.266  11.498  1.00  0.00
ATOM   1974  CB  ALA G  82       8.849   0.132  10.625  1.00  0.00
ATOM   1975  C   ALA G  82       9.959   0.484  12.824  1.00  0.55
ATOM   1976  O   ALA G  82       9.249   0.068  13.753  1.00 -0.55
ATOM   1977  N   ASP G  83      10.738   1.516  12.867  1.00 -0.40
ATOM   1978  H   ASP G  83      11.292   1.754  12.075  1.00  0.40
ATOM   1979  CA  ASP G  83      10.905   2.421  14.005  1.00  0.00
ATOM   1980  CB  ASP G  83      12.284   3.089  13.972  1.00  0.00
ATOM   1981  CG  ASP G  83      12.602   3.800  15.278  1.00  0.10
ATOM   1982  OD1 ASP G  83      11.694   3.935  16.136  1.00 -0.55
ATOM   1983  OD2 ASP G  83      13.758   4.251  15.473  1.00 -0.55
ATOM   1984  C   ASP G  83       9.802   3.502  14.064  1.00  0.55
ATOM   1985  O   ASP G  83       9.939   4.665  13.652  1.00 -0.55
ATOM   1986  N   ILE G  84       8.688   3.016  14.606  1.00 -0.40
ATOM   1987  H   ILE G  84       8.629   2.072  14.921  1.00  0.40
ATOM   1988  CA  ILE G  84       7.490   3.812  14.780  1.00  0.00
ATOM   1989  CB  ILE G  84       6.274   3.175  14.036  1.00  0.00
ATOM   1990  CG2 ILE G  84       4.984   3.976  14.218  1.00  0.00
ATOM   1991  CG1 ILE G  84       6.656   3.114  12.558  1.00  0.00
ATOM   1992  CD1 ILE G  84       5.693   2.333  11.708  1.00  0.00
ATOM   1993  C   ILE G  84       7.063   3.937  16.236  1.00  0.55
ATOM   1994  O   ILE G  84       6.835   2.864  16.847  1.00 -0.55
ATOM   1995  N   THR G  85       6.993   5.171  16.703  1.00 -0.40
ATOM   1996  H   THR G  85       7.276   5.971  16.180  1.00  0.40
ATOM   1997  CA  THR G  85       6.475   5.399  18.054  1.00  0.00
ATOM   1998  CB  THR G  85       7.217   6.462  18.836  1.00  0.00
ATOM   1999  OG1 THR G  85       8.511   5.902  18.938  1.00 -0.49
ATOM   2000  HG1 THR G  85       8.941   6.075  18.097  1.00  0.49
ATOM   2001  CG2 THR G  85       6.576   6.611  20.210  1.00  0.00
ATOM   2002  C   THR G  85       4.997   5.803  17.919  1.00  0.55
ATOM   2003  O   THR G  85       4.675   6.727  17.167  1.00 -0.55
ATOM   2004  N   ILE G  86       4.078   5.148  18.570  1.00 -0.40
ATOM   2005  H   ILE G  86       4.309   4.387  19.170  1.00  0.40
ATOM   2006  CA  ILE G  86       2.637   5.469  18.479  1.00  0.00
ATOM   2007  CB  ILE G  86       1.859   4.226  18.078  1.00  0.00
ATOM   2008  CG2 ILE G  86       0.377   4.422  17.914  1.00  0.00
ATOM   2009  CG1 ILE G  86       2.429   3.665  16.757  1.00  0.00
ATOM   2010  CD1 ILE G  86       1.787   2.267  16.571  1.00  0.00
ATOM   2011  C   ILE G  86       2.132   6.026  19.794  1.00  0.55
ATOM   2012  O   ILE G  86       2.241   5.386  20.845  1.00 -0.55
ATOM   2013  N   ILE G  87       1.599   7.224  19.769  1.00 -0.40
ATOM   2014  H   ILE G  87       1.546   7.740  18.919  1.00  0.40
ATOM   2015  CA  ILE G  87       1.044   7.911  20.939  1.00  0.00
ATOM   2016  CB  ILE G  87       1.652   9.299  21.168  1.00  0.00
ATOM   2017  CG2 ILE G  87       1.021   9.964  22.386  1.00  0.00
ATOM   2018  CG1 ILE G  87       3.175   9.136  21.237  1.00  0.00
ATOM   2019  CD1 ILE G  87       3.880  10.454  20.993  1.00  0.00
ATOM   2020  C   ILE G  87      -0.451   8.061  20.692  1.00  0.55
ATOM   2021  O   ILE G  87      -0.907   8.575  19.679  1.00 -0.55
ATOM   2022  N   LEU G  88      -1.191   7.480  21.604  1.00 -0.40
ATOM   2023  H   LEU G  88      -0.783   7.018  22.387  1.00  0.40
ATOM   2024  CA  LEU G  88      -2.651   7.457  21.552  1.00  0.00
ATOM   2025  CB  LEU G  88      -3.173   6.041  21.669  1.00  0.00
ATOM   2026  CG  LEU G  88      -2.883   5.096  20.508  1.00  0.00
ATOM   2027  CD1 LEU G  88      -3.165   3.672  20.943  1.00  0.00
ATOM   2028  CD2 LEU G  88      -3.762   5.443  19.307  1.00  0.00
ATOM   2029  C   LEU G  88      -3.136   8.384  22.664  1.00  0.55
ATOM   2030  O   LEU G  88      -3.051   8.033  23.837  1.00 -0.55
ATOM   2031  N   SER G  89      -3.544   9.564  22.223  1.00 -0.40
ATOM   2032  H   SER G  89      -3.506   9.841  21.266  1.00  0.40
ATOM   2033  CA  SER G  89      -4.097  10.545  23.216  1.00  0.00
ATOM   2034  CB  SER G  89      -3.200  11.750  23.349  1.00  0.00
ATOM   2035  OG  SER G  89      -2.458  12.041  22.184  1.00 -0.49
ATOM   2036  HG  SER G  89      -1.933  12.818  22.391  1.00  0.49
ATOM   2037  C   SER G  89      -5.548  10.818  22.817  1.00  0.10
ATOM   2038  O   SER G  89      -6.176   9.872  22.206  1.00 -0.55
ATOM   2039  OXT SER G  89      -6.064  11.936  23.072  1.00 -0.55
ATOM   2040  OH2 OH2 R 111       8.502   0.276  -8.217  1.00 -0.83
ATOM   2041  H1  OH2 R 111       8.689  -0.355  -7.522  1.00  0.42
ATOM   2042  H2  OH2 R 111       7.573   0.153  -8.410  1.00  0.42
ATOM   2043  OH2 OH2 R 113      10.492  -3.800 -11.608  1.00 -0.83
ATOM   2044  H1  OH2 R 113       9.830  -3.548 -12.252  1.00  0.42
ATOM   2045  H2  OH2 R 113      10.016  -4.329 -10.968  1.00  0.42
ATOM   2046  OH2 OH2 R 116      14.846  -5.228 -11.862  1.00 -0.83
ATOM   2047  H1  OH2 R 116      15.761  -5.150 -11.593  1.00  0.42
ATOM   2048  H2  OH2 R 116      14.359  -4.727 -11.207  1.00  0.42
ATOM   2049  OH2 OH2 R 117      -4.838  -1.322 -11.603  1.00 -0.83
ATOM   2050  H1  OH2 R 117      -5.439  -0.718 -12.039  1.00  0.42
ATOM   2051  H2  OH2 R 117      -5.344  -1.680 -10.873  1.00  0.42
ATOM   2052  OH2 OH2 R 119      -6.721  -6.520  -1.235  1.00 -0.83
ATOM   2053  H1  OH2 R 119      -6.037  -6.006  -0.806  1.00  0.42
ATOM   2054  H2  OH2 R 119      -6.447  -7.430  -1.117  1.00  0.42
ATOM   2055  OH2 OH2 R 121       4.286  -3.705  -0.445  1.00 -0.83
ATOM   2056  H1  OH2 R 121       4.373  -2.950  -1.027  1.00  0.42
ATOM   2057  H2  OH2 R 121       3.788  -4.344  -0.954  1.00  0.42
ATOM   2058  OH2 OH2 R 122       7.999  -7.454  -2.394  1.00 -0.83
ATOM   2059  H1  OH2 R 122       8.515  -7.360  -1.594  1.00  0.42
ATOM   2060  H2  OH2 R 122       8.052  -6.596  -2.815  1.00  0.42
ATOM   2061  OH2 OH2 R 125       3.756  -6.702   1.167  1.00 -0.83
ATOM   2062  H1  OH2 R 125       3.469  -6.457   0.287  1.00  0.42
ATOM   2063  H2  OH2 R 125       3.634  -7.650   1.205  1.00  0.42
ATOM   2064  OH2 OH2 R 130      15.071 -16.819 -11.114  1.00 -0.83
ATOM   2065  H1  OH2 R 130      15.917 -16.390 -10.990  1.00  0.42
ATOM   2066  H2  OH2 R 130      14.725 -16.930 -10.228  1.00  0.42
ATOM   2067  OH2 OH2 R 150      17.614   4.363  -7.037  1.00 -0.83
ATOM   2068  H1  OH2 R 150      17.306   4.913  -6.317  1.00  0.42
ATOM   2069  H2  OH2 R 150      18.477   4.715  -7.256  1.00  0.42
ATOM   2070  OH2 OH2 R 151      11.838   3.422 -12.105  1.00 -0.83
ATOM   2071  H1  OH2 R 151      12.195   3.913 -11.364  1.00  0.42
ATOM   2072  H2  OH2 R 151      10.916   3.290 -11.882  1.00  0.42
ATOM   2073  OH2 OH2 L  90      10.339   6.177  16.690  1.00 -0.83
ATOM   2074  H1  OH2 L  90      10.739   5.310  16.620  1.00  0.42
ATOM   2075  H2  OH2 L  90      10.745   6.686  15.988  1.00  0.42
ATOM   2076  OH2 OH2 L  92       9.532   2.896   4.459  1.00 -0.83
ATOM   2077  H1  OH2 L  92       8.821   2.594   5.025  1.00  0.42
ATOM   2078  H2  OH2 L  92       9.720   3.784   4.764  1.00  0.42
ATOM   2079  OH2 OH2 R  94      12.915   5.185   4.604  1.00 -0.83
ATOM   2080  H1  OH2 R  94      11.986   5.302   4.802  1.00  0.42
ATOM   2081  H2  OH2 R  94      13.066   4.246   4.711  1.00  0.42
ATOM   2082  OH2 OH2 L  97      -3.661   9.823  -2.989  1.00 -0.83
ATOM   2083  H1  OH2 L  97      -4.505   9.902  -2.544  1.00  0.42
ATOM   2084  H2  OH2 L  97      -3.542   8.882  -3.114  1.00  0.42
ATOM   2085  OH2 OH2 R 105      -6.339  -3.423  -2.182  1.00 -0.83
ATOM   2086  H1  OH2 R 105      -5.737  -2.879  -2.691  1.00  0.42
ATOM   2087  H2  OH2 R 105      -5.797  -3.790  -1.483  1.00  0.42
ATOM   2088  OH2 OH2 L 110     -14.375  12.579  14.012  1.00 -0.83
ATOM   2089  H1  OH2 L 110     -13.437  12.641  14.194  1.00  0.42
ATOM   2090  H2  OH2 L 110     -14.428  12.451  13.065  1.00  0.42
ATOM   2091 DUM1 DUM W 214      95.840  91.508  95.237  1.00  0.00
ATOM   2092 DUM2 DUM W 214     -91.333 -96.013 -92.818  1.00  0.00
ATOM   2093  AAA AAA X 214      24.083 -16.764 -39.390  1.00  0.00
ATOM   2094  AAB AAB X 215     -71.216 -38.330  67.365  1.00  0.00
ATOM   2095  AAC AAC X 216      76.693 -36.153  52.191  1.00  0.00
ATOM   2096  AAD AAD X 217      79.884  -0.943 -53.874  1.00  0.00
ATOM   2097  AAE AAE X 218      34.145  53.281  54.271  1.00  0.00
ATOM   2098  AAF AAF X 219     -17.719 -63.346 -51.050  1.00  0.00
ATOM   2099  AAG AAG X 220      68.834 -49.456 -23.889  1.00  0.00
ATOM   2100  AAH AAH X 221     -64.382  55.281 -60.762  1.00  0.00
ATOM   2101  AAI AAI X 222      -4.700  63.716  48.313  1.00  0.00
ATOM   2102  AAJ AAJ X 223     -65.207  34.402  33.565  1.00  0.00
ATOM   2103  AAK AAK X 224      51.041  14.439  38.385  1.00  0.00
ATOM   2104  AAL AAL X 225     -36.289 -18.538 -68.603  1.00  0.00
ATOM   2105  AAM AAM X 226      74.013 -23.413  10.321  1.00  0.00
ATOM   2106  AAN AAN X 227      19.946  74.923 -61.757  1.00  0.00
ATOM   2107  AAO AAO X 228      74.583 -70.783  12.568  1.00  0.00
ATOM   2108  AAP AAP X 229      52.407 -26.378 -13.967  1.00  0.00
ATOM   2109  AAQ AAQ X 230     -73.476 -59.893   6.095  1.00  0.00
ATOM   2110  AAR AAR X 231      85.926 -23.902 -32.967  1.00  0.00
ATOM   2111  AAS AAS X 232     -36.477  -3.899  -5.700  1.00  0.00
ATOM   2112  AAT AAT X 233       0.990  61.820  -8.629  1.00  0.00
ATOM   2113  AAU AAU X 234      19.870  -1.878  45.675  1.00  0.00
ATOM   2114  AAV AAV X 235      44.513  18.484 -25.046  1.00  0.00
ATOM   2115  AAW AAW X 236      50.347 -53.204 -48.085  1.00  0.00
ATOM   2116  AAX AAX X 237      57.834  41.960 -42.999  1.00  0.00
ATOM   2117  AAY AAY X 238     -79.443 -17.475 -69.236  1.00  0.00
ATOM   2118  AAZ AAZ X 239     -52.590  -2.395  34.860  1.00  0.00
ATOM   2119  ABA ABA X 240      82.766  24.161   6.520  1.00  0.00
ATOM   2120  ABB ABB X 241     -52.279 -39.115 -34.404  1.00  0.00
ATOM   2121  ABC ABC X 242      25.278  32.572 -71.485  1.00  0.00
ATOM   2122  ABD ABD X 243     -47.262  58.920   8.385  1.00  0.00
ATOM   2123  ABE ABE X 244      66.272 -34.146  71.150  1.00  0.00
ATOM   2124  ABF ABF X 245     -13.451  45.769 -42.715  1.00  0.00
ATOM   2125  ABG ABG X 246      34.334 -74.825 -37.509  1.00  0.00
ATOM   2126  ABH ABH X 247      -9.982 -26.453  77.041  1.00  0.00
ATOM   2127  ABI ABI X 248       3.024 -79.877 -45.343  1.00  0.00
ATOM   2128  ABJ ABJ X 249     -22.436   2.451  34.260  1.00  0.00
ATOM   2129  ABK ABK X 250      12.062 -46.221  14.789  1.00  0.00
ATOM   2130  ABL ABL X 251      57.306  -7.821 -58.876  1.00  0.00
ATOM   2131  ABM ABM X 252      -7.577  33.065 -74.934  1.00  0.00
ATOM   2132  ABN ABN X 253     -76.960 -51.477  38.124  1.00  0.00
ATOM   2133  ABO ABO X 254     -22.337  15.952  70.759  1.00  0.00
ATOM   2134  ABP ABP X 255      56.563 -89.915 -22.342  1.00  0.00
ATOM   2135  ABQ ABQ X 256      49.307 -74.579  52.088  1.00  0.00
ATOM   2136  ABR ABR X 257     -63.821  23.160 -84.011  1.00  0.00
ATOM   2137  ABS ABS X 258     -29.617 -12.480  57.101  1.00  0.00
ATOM   2138  ABT ABT X 259     -50.876  18.564 -22.915  1.00  0.00
ATOM   2139  ABU ABU X 260      60.643  38.227  74.315  1.00  0.00
ATOM   2140  ABV ABV X 261       0.135 -73.586  -2.063  1.00  0.00
ATOM   2141  ABW ABW X 262      33.424  63.465 -35.952  1.00  0.00
ATOM   2142  ABX ABX X 263      51.635  -1.344   1.517  1.00  0.00
ATOM   2143  ABY ABY X 264     -11.824   5.795 -79.010  1.00  0.00
ATOM   2144  ABZ ABZ X 265     -41.740  77.965  32.055  1.00  0.00
ATOM   2145  ACA ACA X 266      78.380  60.576 -23.825  1.00  0.00
ATOM   2146  ACB ACB X 267     -45.254 -68.724  69.135  1.00  0.00
ATOM   2147  ACC ACC X 268      30.689 -44.729  -1.911  1.00  0.00
ATOM   2148  ACD ACD X 269     -55.512 -78.433 -15.413  1.00  0.00
ATOM   2149  ACE ACE X 270      46.717  85.647 -18.531  1.00  0.00
ATOM   2150  ACF ACF X 271       0.741  76.274  17.390  1.00  0.00
ATOM   2151  ACG ACG X 272     -60.401 -74.026  10.482  1.00  0.00
ATOM   2152  ACH ACH X 273      39.410 -79.584 -83.143  1.00  0.00
ATOM   2153  ACI ACI X 274     -56.960  13.476 -72.121  1.00  0.00
ATOM   2154  ACJ ACJ X 275     -29.702  29.231  -0.919  1.00  0.00
ATOM   2155  ACK ACK X 276     -22.265 -44.738  29.228  1.00  0.00
ATOM   2156  ACL ACL X 277     -39.907 -35.914   4.448  1.00  0.00
ATOM   2157  ACM ACM X 278     -58.149  76.477  48.241  1.00  0.00
ATOM   2158  ACN ACN X 279     -83.672  35.954 -10.010  1.00  0.00
ATOM   2159  ACO ACO X 280      41.193  31.174 -49.399  1.00  0.00
ATOM   2160  ACP ACP X 281      49.564 -33.263 -65.301  1.00  0.00
ATOM   2161  ACQ ACQ X 282      31.399   6.487  51.970  1.00  0.00
ATOM   2162  ACR ACR X 283      63.647  22.201 -62.187  1.00  0.00
ATOM   2163  ACS ACS X 284     -46.704 -61.776 -76.188  1.00  0.00
ATOM   2164  ACT ACT X 285      -9.421  81.652 -44.725  1.00  0.00
ATOM   2165  ACU ACU X 286      42.420  71.733   7.539  1.00  0.00
ATOM   2166  ACV ACV X 287     -27.391 -87.666  -8.604  1.00  0.00
ATOM   2167  ACW ACW X 288      18.781  24.578  66.317  1.00  0.00
ATOM   2168  ACX ACX X 289       8.261 -79.741  80.355  1.00  0.00
ATOM   2169  ACY ACY X 290     -56.551 -68.841 -55.100  1.00  0.00
ATOM   2170  ACZ ACZ X 291     -73.942 -76.144 -78.512  1.00  0.00
ATOM   2171  ADA ADA X 292      41.611  21.015   7.121  1.00  0.00
ATOM   2172  ADB ADB X 293      20.021  -8.986 -70.153  1.00  0.00
ATOM   2173  ADC ADC X 294      -7.060 -86.112  41.956  1.00  0.00
ATOM   2174  ADD ADD X 295     -65.161  45.935 -73.727  1.00  0.00
ATOM   2175  ADE ADE X 296      52.780 -26.463  27.798  1.00  0.00
ATOM   2176  ADF ADF X 297      -1.464 -23.442 -60.150  1.00  0.00
ATOM   2177  ADG ADG X 298      65.198 -39.913 -72.439  1.00  0.00
ATOM   2178  ADH ADH X 299     -46.635  65.963  76.003  1.00  0.00
ATOM   2179  ADI ADI X 300      73.016  52.808   7.996  1.00  0.00
ATOM   2180  ADJ ADJ X 301      20.648  -4.320  77.753  1.00  0.00
ATOM   2181  ADK ADK X 302     -15.316  67.078   9.773  1.00  0.00
ATOM   2182  ADL ADL X 303     -29.589 -64.702 -26.364  1.00  0.00
ATOM   2183  ADM ADM X 304     -20.440  63.402  82.233  1.00  0.00
ATOM   2184  ADN ADN X 305     -68.585   8.427 -29.316  1.00  0.00
ATOM   2185  ADO ADO X 306     -68.423 -17.363  13.724  1.00  0.00
ATOM   2186  ADP ADP X 307      46.459  49.505 -47.867  1.00  0.00
ATOM   2187  ADQ ADQ X 308      56.759  10.900 -44.549  1.00  0.00
ATOM   2188  ADR ADR X 309      31.125 -26.032  40.783  1.00  0.00
ATOM   2189  ADS ADS X 310      72.298  31.127  25.399  1.00  0.00
ATOM   2190  ADT ADT X 311      -2.364 -53.157 -30.073  1.00  0.00
ATOM   2191  ADU ADU X 312       8.139 -82.252  36.063  1.00  0.00
ATOM   2192  ADV ADV X 313       4.855 -54.301  53.932  1.00  0.00
ATOM   2193  ADW ADW X 314      -0.287  31.104  81.797  1.00  0.00
ATOM   2194  ADX ADX X 315     -81.195 -21.601 -31.892  1.00  0.00
ATOM   2195  ADY ADY X 316     -27.658 -77.082  51.367  1.00  0.00
ATOM   2196  ADZ ADZ X 317     -66.634 -85.626  23.786  1.00  0.00
ATOM   2197  AEA AEA X 318     -78.001 -84.997  73.370  1.00  0.00
ATOM   2198  AEB AEB X 319      19.888  55.752   4.821  1.00  0.00
ATOM   2199  AEC AEC X 320     -73.431  36.382 -50.867  1.00  0.00
ATOM   2200  AED AED X 321      -4.465  79.453 -19.703  1.00  0.00
ATOM   2201  AEE AEE X 322      33.779 -71.377 -10.366  1.00  0.00
ATOM   2202  AEF AEF X 323      68.748 -73.447 -13.541  1.00  0.00
ATOM   2203  AEG AEG X 324      88.191 -77.284 -53.294  1.00  0.00
ATOM   2204  AEH AEH X 325      13.690  23.639 -34.164  1.00  0.00
ATOM   2205  AEI AEI X 326      23.418  12.371 -65.274  1.00  0.00
ATOM   2206  AEJ AEJ X 327     -60.410  81.857 -64.941  1.00  0.00
ATOM   2207  AEK AEK X 328     -56.012  37.992 -59.872  1.00  0.00
ATOM   2208  AEL AEL X 329      74.296  66.538 -69.239  1.00  0.00
ATOM   2209  AEM AEM X 330     -14.891 -48.270 -84.430  1.00  0.00
ATOM   2210  AEN AEN X 331      37.953  51.116  -8.666  1.00  0.00
ATOM   2211  AEO AEO X 332     -45.796  -4.587  73.169  1.00  0.00
ATOM   2212  AEP AEP X 333     -50.174 -24.006  46.917  1.00  0.00
ATOM   2213  AEQ AEQ X 334      -4.113 -71.214 -74.463  1.00  0.00
ATOM   2214  AER AER X 335     -60.548  40.220 -32.113  1.00  0.00
ATOM   2215  AES AES X 336      84.740 -25.438 -77.932  1.00  0.00
ATOM   2216  AET AET X 337     -83.934  83.080 -52.057  1.00  0.00
ATOM   2217  AEU AEU X 338      22.920 -80.067  59.856  1.00  0.00
ATOM   2218  AEV AEV X 339      71.559  78.317 -35.952  1.00  0.00
ATOM   2219  AEW AEW X 340      10.260 -88.885  57.064  1.00  0.00
ATOM   2220  AEX AEX X 341      37.142  11.897 -83.131  1.00  0.00
ATOM   2221  AEY AEY X 342      25.755 -40.080 -81.569  1.00  0.00
ATOM   2222  AEZ AEZ X 343     -38.768  40.159  34.288  1.00  0.00
ATOM   2223  AFA AFA X 344      83.621 -65.734 -78.153  1.00  0.00
ATOM   2224  AFB AFB X 345      37.823 -51.003  72.868  1.00  0.00
ATOM   2225  AFC AFC X 346      51.891  72.462 -75.726  1.00  0.00
ATOM   2226  AFD AFD X 347     -70.662  68.649 -48.676  1.00  0.00
ATOM   2227  AFE AFE X 348     -13.455 -77.514  65.953  1.00  0.00
ATOM   2228  AFF AFF X 349     -22.450  25.730  31.715  1.00  0.00
ATOM   2229  AFG AFG X 350       1.243  28.351  11.718  1.00  0.00
ATOM   2230  AFH AFH X 351     -74.107   0.904  30.396  1.00  0.00
ATOM   2231  AFI AFI X 352      42.349 -30.274  80.059  1.00  0.00
ATOM   2232  AFJ AFJ X 353     -32.825 -18.096 -20.935  1.00  0.00
ATOM   2233  AFK AFK X 354     -26.071 -15.228   5.447  1.00  0.00
ATOM   2234  AFL AFL X 355      59.908 -80.232  -5.145  1.00  0.00
ATOM   2235  AFM AFM X 356     -44.567 -72.311 -30.065  1.00  0.00
ATOM   2236  AFN AFN X 357     -83.734  -9.637  -2.180  1.00  0.00
ATOM   2237  AFO AFO X 358     -68.269 -54.053 -62.050  1.00  0.00
ATOM   2238  AFP AFP X 359       0.956 -22.400  37.016  1.00  0.00
ATOM   2239  AFQ AFQ X 360      52.402  -2.868 -21.274  1.00  0.00
ATOM   2240  AFR AFR X 361     -27.717  52.529 -74.653  1.00  0.00
ATOM   2241  AFS AFS X 362      86.107 -11.219 -74.388  1.00  0.00
ATOM   2242  AFT AFT X 363      54.944  62.403  30.661  1.00  0.00
ATOM   2243  AFU AFU X 364       4.014   0.237  44.155  1.00  0.00
ATOM   2244  AFV AFV X 365      28.428  55.241  14.472  1.00  0.00
ATOM   2245  AFW AFW X 366      47.167 -46.931  22.892  1.00  0.00
ATOM   2246  AFX AFX X 367     -43.814 -60.176  22.629  1.00  0.00
ATOM   2247  AFY AFY X 368     -15.218 -40.618 -20.197  1.00  0.00
ATOM   2248  AFZ AFZ X 369     -43.755  20.172 -61.932  1.00  0.00
ATOM   2249  AGA AGA X 370      67.907  57.523 -82.098  1.00  0.00
ATOM   2250  AGB AGB X 371      -4.959  -0.074 -44.616  1.00  0.00
ATOM   2251  AGC AGC X 372     -76.466 -31.434  22.261  1.00  0.00
ATOM   2252  AGD AGD X 373      57.713  72.807  -7.818  1.00  0.00
ATOM   2253  AGE AGE X 374     -71.779  -1.564 -42.207  1.00  0.00
ATOM   2254  AGF AGF X 375      69.282  54.325 -52.915  1.00  0.00
ATOM   2255  AGG AGG X 376      13.646  53.663 -24.615  1.00  0.00
ATOM   2256  AGH AGH X 377      35.030 -85.359  -4.329  1.00  0.00
ATOM   2257  AGI AGI X 378      38.564 -80.189  84.333  1.00  0.00
ATOM   2258  AGJ AGJ X 379      54.117  40.275 -20.951  1.00  0.00
ATOM   2259  AGK AGK X 380      70.901 -16.504  48.574  1.00  0.00
ATOM   2260  AGL AGL X 381     -76.283  55.855 -81.091  1.00  0.00
ATOM   2261  AGM AGM X 382      81.823  16.695 -87.120  1.00  0.00
ATOM   2262  AGN AGN X 383     -51.683  63.373 -80.337  1.00  0.00
ATOM   2263  AGO AGO X 384     -39.773 -50.271  55.215  1.00  0.00
ATOM   2264  AGP AGP X 385     -76.858  39.119  71.072  1.00  0.00
ATOM   2265  AGQ AGQ X 386      29.299  47.666 -50.943  1.00  0.00
ATOM   2266  AGR AGR X 387     -38.208 -66.562   1.301  1.00  0.00
ATOM   2267  AGS AGS X 388      78.177  45.407  60.202  1.00  0.00
ATOM   2268  AGT AGT X 389      42.004  -9.408  21.674  1.00  0.00
ATOM   2269  AGU AGU X 390      64.048  10.575 -78.284  1.00  0.00
ATOM   2270  AGV AGV X 391     -27.155  55.780 -17.536  1.00  0.00
ATOM   2271  AGW AGW X 392      56.691  39.369 -66.871  1.00  0.00
ATOM   2272  AGX AGX X 393      44.299   0.506  82.713  1.00  0.00
ATOM   2273  AGY AGY X 394      31.132 -18.293 -84.652  1.00  0.00
ATOM   2274  AGZ AGZ X 395      79.795 -85.084 -33.732  1.00  0.00
ATOM   2275  AHA AHA X 396      43.525 -69.903   9.880  1.00  0.00
ATOM   2276  AHB AHB X 397      27.995  77.572 -24.819  1.00  0.00
ATOM   2277  AHC AHC X 398     -31.360  -7.958 -40.664  1.00  0.00
ATOM   2278  AHD AHD X 399      31.163  11.843  39.555  1.00  0.00
ATOM   2279  AHE AHE X 400     -58.808  47.216 -20.495  1.00  0.00
ATOM   2280  AHF AHF X 401      79.059  10.104  78.947  1.00  0.00
ATOM   2281  AHG AHG X 402     -60.709  -4.400 -23.307  1.00  0.00
ATOM   2282  AHH AHH X 403       5.034 -81.227  65.383  1.00  0.00
ATOM   2283  AHI AHI X 404     -36.802 -34.469  67.623  1.00  0.00
ATOM   2284  AHJ AHJ X 405      51.339 -72.691  26.609  1.00  0.00
ATOM   2285  AHK AHK X 406     -80.969 -39.677 -73.745  1.00  0.00
ATOM   2286  AHL AHL X 407     -32.895   3.860  46.137  1.00  0.00
ATOM   2287  AHM AHM X 408       6.109 -61.532  28.610  1.00  0.00
ATOM   2288  AHN AHN X 409      12.279  16.850  42.161  1.00  0.00
ATOM   2289  AHO AHO X 410     -62.663 -37.217 -64.319  1.00  0.00
ATOM   2290  AHP AHP X 411      86.918  73.461 -80.681  1.00  0.00
ATOM   2291  AHQ AHQ X 412      22.138  33.069  17.621  1.00  0.00
ATOM   2292  AHR AHR X 413      14.485  11.924 -15.698  1.00  0.00
ATOM   2293  AHS AHS X 414     -28.826 -83.996 -24.888  1.00  0.00
ATOM   2294  AHT AHT X 415      84.007  26.176  43.233  1.00  0.00
ATOM   2295  AHU AHU X 416     -67.630 -13.045  80.986  1.00  0.00
ATOM   2296  AHV AHV X 417      64.352  27.406   3.538  1.00  0.00
ATOM   2297  AHW AHW X 418     -58.932   5.340 -59.580  1.00  0.00
ATOM   2298  AHX AHX X 419       4.842  41.700  22.760  1.00  0.00
ATOM   2299  AHY AHY X 420      18.835  84.568  66.627  1.00  0.00
ATOM   2300  AHZ AHZ X 421      80.745 -45.761 -68.715  1.00  0.00
ATOM   2301  AIA AIA X 422     -77.299   3.030  64.966  1.00  0.00
ATOM   2302  AIB AIB X 423     -21.476 -89.861   5.664  1.00  0.00
ATOM   2303  AIC AIC X 424     -77.750 -67.539  84.922  1.00  0.00
ATOM   2304  AID AID X 425      86.241  79.731   6.745  1.00  0.00
ATOM   2305  AIE AIE X 426     -13.048  16.117 -31.850  1.00  0.00
ATOM   2306  AIF AIF X 427      84.835  -4.371  10.281  1.00  0.00
ATOM   2307  AIG AIG X 428      65.448 -11.571 -77.159  1.00  0.00
ATOM   2308  AIH AIH X 429      54.599  61.932 -24.673  1.00  0.00
ATOM   2309  AII AII X 430     -73.163 -61.808 -19.558  1.00  0.00
ATOM   2310  AIJ AIJ X 431     -85.475  74.803  79.351  1.00  0.00
ATOM   2311  AIK AIK X 432      19.182 -11.759  23.966  1.00  0.00
ATOM   2312  AIL AIL X 433     -69.613  12.535  -9.852  1.00  0.00
ATOM   2313  AIM AIM X 434       1.588 -25.973  84.388  1.00  0.00
ATOM   2314  AIN AIN X 435     -34.695 -72.180  35.715  1.00  0.00
ATOM   2315  AIO AIO X 436     -48.823 -12.692 -25.680  1.00  0.00
ATOM   2316  AIP AIP X 437     -83.673 -84.847 -17.239  1.00  0.00
ATOM   2317  AIQ AIQ X 438     -63.946  -1.030 -78.213  1.00  0.00
ATOM   2318  AIR AIR X 439      72.563  14.395  54.264  1.00  0.00
ATOM   2319  AIS AIS X 440     -21.907  48.287  21.502  1.00  0.00
ATOM   2320  AIT AIT X 441      85.252  -2.718 -22.927  1.00  0.00
ATOM   2321  AIU AIU X 442      32.282  36.533  82.573  1.00  0.00
ATOM   2322  AIV AIV X 443      55.604 -75.852 -68.853  1.00  0.00
ATOM   2323  AIW AIW X 444      79.480 -60.453  42.199  1.00  0.00
ATOM   2324  AIX AIX X 445      76.999 -30.328  29.606  1.00  0.00
ATOM   2325  AIY AIY X 446      23.051 -68.630  21.745  1.00  0.00
ATOM   2326  AIZ AIZ X 447      66.213 -73.392 -40.156  1.00  0.00
ATOM   2327  AJA AJA X 448     -51.115  74.150 -36.821  1.00  0.00
ATOM   2328  AJB AJB X 449     -19.718 -42.696 -58.498  1.00  0.00
ATOM   2329  AJC AJC X 450      50.167  -4.680  58.431  1.00  0.00
ATOM   2330  AJD AJD X 451      39.077 -84.089  16.001  1.00  0.00
ATOM   2331  AJE AJE X 452     -11.416  33.386  54.928  1.00  0.00
ATOM   2332  AJF AJF X 453     -71.706 -10.520 -19.141  1.00  0.00
ATOM   2333  AJG AJG X 454       3.542 -45.833 -49.366  1.00  0.00
ATOM   2334  AJH AJH X 455     -81.059  31.417   8.232  1.00  0.00
ATOM   2335  AJI AJI X 456     -74.085 -71.869  51.595  1.00  0.00
ATOM   2336  AJJ AJJ X 457      13.517  52.691  76.313  1.00  0.00
ATOM   2337  AJK AJK X 458      50.143 -65.465 -20.800  1.00  0.00
ATOM   2338  AJL AJL X 459     -59.284  29.108  -7.239  1.00  0.00
ATOM   2339  AJM AJM X 460      10.014  56.499 -57.689  1.00  0.00
ATOM   2340  AJN AJN X 461      70.381  33.070 -34.644  1.00  0.00
ATOM   2341  AJO AJO X 462      34.793  79.377  66.945  1.00  0.00
ATOM   2342  AJP AJP X 463       9.726 -47.250 -72.339  1.00  0.00
ATOM   2343  AJQ AJQ X 464      74.083  28.301 -82.001  1.00  0.00
ATOM   2344  AJR AJR X 465     -15.134 -18.196  20.135  1.00  0.00
ATOM   2345  AJS AJS X 466      43.123   4.995 -63.107  1.00  0.00
ATOM   2346  AJT AJT X 467      36.997  83.142 -45.235  1.00  0.00
ATOM   2347  AJU AJU X 468     -47.567  78.864 -66.008  1.00  0.00
ATOM   2348  AJV AJV X 469      18.027  53.722 -82.632  1.00  0.00
ATOM   2349  AJW AJW X 470     -67.912  59.256 -25.882  1.00  0.00
ATOM   2350  AJX AJX X 471     -77.214 -26.570  -7.317  1.00  0.00
ATOM   2351  AJY AJY X 472     -44.635  13.872   3.675  1.00  0.00
ATOM   2352  AJZ AJZ X 473     -58.593   5.969  10.693  1.00  0.00
ATOM   2353  AKA AKA X 474     -77.222  59.450  61.468  1.00  0.00
ATOM   2354  AKB AKB X 475      37.678  18.088  73.389  1.00  0.00
ATOM   2355  AKC AKC X 476     -12.923 -31.087 -84.984  1.00  0.00
ATOM   2356  AKD AKD X 477     -35.289 -66.634 -13.460  1.00  0.00
ATOM   2357  AKE AKE X 478     -84.426 -69.210 -62.693  1.00  0.00
ATOM   2358  AKF AKF X 479      10.127  24.111  -1.894  1.00  0.00
ATOM   2359  AKG AKG X 480      67.497 -43.525  12.011  1.00  0.00
ATOM   2360  AKH AKH X 481     -66.375  68.889 -63.739  1.00  0.00
ATOM   2361  AKI AKI X 482      33.065  83.171  13.177  1.00  0.00
ATOM   2362  AKJ AKJ X 483     -14.745 -73.597  32.790  1.00  0.00
ATOM   2363  AKK AKK X 484      64.302  76.254  52.232  1.00  0.00
ATOM   2364  AKL AKL X 485      36.384 -17.157  75.189  1.00  0.00
ATOM   2365  AKM AKM X 486      28.094  63.776 -73.394  1.00  0.00
ATOM   2366  AKN AKN X 487      50.826 -25.325  49.474  1.00  0.00
ATOM   2367  AKO AKO X 488     -69.683 -57.970  26.980  1.00  0.00
ATOM   2368  AKP AKP X 489     -29.500 -24.069  84.045  1.00  0.00
ATOM   2369  AKQ AKQ X 490     -47.694 -81.557  13.132  1.00  0.00
ATOM   2370  AKR AKR X 491     -16.042  71.990 -74.733  1.00  0.00
ATOM   2371  AKS AKS X 492       9.209  25.052  24.009  1.00  0.00
ATOM   2372  AKT AKT X 493      68.862 -87.622 -28.805  1.00  0.00
ATOM   2373  AKU AKU X 494      66.049  -6.508  19.559  1.00  0.00
ATOM   2374  AKV AKV X 495      -4.406 -38.183  -7.221  1.00  0.00
ATOM   2375  AKW AKW X 496      40.049  60.428  78.720  1.00  0.00
ATOM   2376  AKX AKX X 497     -60.928   8.013  76.405  1.00  0.00
ATOM   2377  AKY AKY X 498      62.632  74.276  77.110  1.00  0.00
ATOM   2378  AKZ AKZ X 499      -6.251 -88.294  86.200  1.00  0.00
ATOM   2379  ALA ALA X 500      77.525 -60.746 -41.280  1.00  0.00
ATOM   2380  ALB ALB X 501      71.611  60.633  61.547  1.00  0.00
ATOM   2381  ALC ALC X 502      80.985 -84.710  42.033  1.00  0.00
ATOM   2382  ALD ALD X 503      50.260 -50.030  -2.519  1.00  0.00
ATOM   2383  ALE ALE X 504      40.322  78.484  29.717  1.00  0.00
ATOM   2384  ALF ALF X 505      88.575 -81.342 -73.751  1.00  0.00
ATOM   2385  ALG ALG X 506     -20.356 -81.408  86.106  1.00  0.00
ATOM   2386  ALH ALH X 507     -29.892  16.285 -21.430  1.00  0.00
ATOM   2387  ALI ALI X 508      -5.277  41.446   1.182  1.00  0.00
ATOM   2388  ALJ ALJ X 509      25.616 -86.563 -53.196  1.00  0.00
ATOM   2389  ALK ALK X 510     -13.824 -51.445 -69.735  1.00  0.00
ATOM   2390  ALL ALL X 511      24.432  75.362  40.692  1.00  0.00
ATOM   2391  ALM ALM X 512     -73.685 -14.048  48.273  1.00  0.00
ATOM   2392  ALN ALN X 513       1.129  31.481 -16.535  1.00  0.00
ATOM   2393  ALO ALO X 514      12.895 -45.281 -40.078  1.00  0.00
ATOM   2394  ALP ALP X 515     -57.637  29.008 -49.885  1.00  0.00
ATOM   2395  ALQ ALQ X 516      28.994 -66.289 -85.022  1.00  0.00
ATOM   2396  ALR ALR X 517      87.201  62.796  71.240  1.00  0.00
ATOM   2397  ALS ALS X 518      87.138 -43.515  -9.388  1.00  0.00
ATOM   2398  ALT ALT X 519     -39.891  31.108 -26.779  1.00  0.00
ATOM   2399  ALU ALU X 520       8.775  36.800  50.883  1.00  0.00
ATOM   2400  ALV ALV X 521     -41.752   0.512 -50.331  1.00  0.00
ATOM   2401  ALW ALW X 522      -1.920 -32.026  29.322  1.00  0.00
ATOM   2402  ALX ALX X 523      70.190 -48.622  82.711  1.00  0.00
ATOM   2403  ALY ALY X 524      86.923   2.105  48.068  1.00  0.00
ATOM   2404  ALZ ALZ X 525      17.667 -52.224 -17.487  1.00  0.00
ATOM   2405  AMA AMA X 526      -9.521 -41.944  75.379  1.00  0.00
ATOM   2406  AMB AMB X 527      25.534  54.472  83.340  1.00  0.00
ATOM   2407  AMC AMC X 528       8.345  71.973  87.143  1.00  0.00
ATOM   2408  AMD AMD X 529      -2.530  57.496 -76.771  1.00  0.00
ATOM   2409  AME AME X 530      20.462 -53.392 -47.862  1.00  0.00
ATOM   2410  AMF AMF X 531     -24.254  41.354  48.780  1.00  0.00
ATOM   2411  AMG AMG X 532     -70.584  66.351  75.223  1.00  0.00
ATOM   2412  AMH AMH X 533      -8.245 -18.583 -26.714  1.00  0.00
ATOM   2413  AMI AMI X 534      42.500 -18.679 -77.211  1.00  0.00
ATOM   2414  AMJ AMJ X 535     -36.922 -47.439  88.755  1.00  0.00
ATOM   2415  AMK AMK X 536       5.254  18.821 -76.034  1.00  0.00
ATOM   2416  AML AML X 537      86.668  15.511 -39.060  1.00  0.00
ATOM   2417  AMM AMM X 538     -85.277  53.549  20.602  1.00  0.00
ATOM   2418  AMN AMN X 539      74.796  16.761 -16.998  1.00  0.00
ATOM   2419  AMO AMO X 540      84.216  53.670 -39.343  1.00  0.00
ATOM   2420  AMP AMP X 541     -51.048 -86.074 -53.002  1.00  0.00
ATOM   2421  AMQ AMQ X 542     -57.803 -27.880 -11.066  1.00  0.00
ATOM   2422  AMR AMR X 543      -7.859 -13.442  73.245  1.00  0.00
ATOM   2423  AMS AMS X 544     -25.845 -79.423 -62.506  1.00  0.00
ATOM   2424  AMT AMT X 545     -37.689 -48.600 -14.476  1.00  0.00
ATOM   2425  AMU AMU X 546     -28.908  81.195  -5.931  1.00  0.00
ATOM   2426  AMV AMV X 547     -65.472 -57.599 -86.709  1.00  0.00
ATOM   2427  AMW AMW X 548     -13.261 -88.660  20.807  1.00  0.00
ATOM   2428  AMX AMX X 549      19.325 -66.546 -63.445  1.00  0.00
ATOM   2429  AMY AMY X 550      74.852 -33.567 -61.307  1.00  0.00
ATOM   2430  AMZ AMZ X 551     -63.064 -49.505  -8.174  1.00  0.00
ATOM   2431  ANA ANA X 552     -16.384 -31.603  -1.174  1.00  0.00
ATOM   2432  ANB ANB X 553     -76.287   0.179  85.533  1.00  0.00
ATOM   2433  ANC ANC X 554      12.990  72.271 -29.799  1.00  0.00
ATOM   2434  AND AND X 555     -78.669 -22.717  86.350  1.00  0.00
ATOM   2435  ANE ANE X 556      68.449  -9.075 -36.836  1.00  0.00
ATOM   2436  ANF ANF X 557      45.010  55.529 -65.444  1.00  0.00
ATOM   2437  ANG ANG X 558     -37.241  85.770   6.970  1.00  0.00
ATOM   2438  ANH ANH X 559      42.035  33.673  34.880  1.00  0.00
ATOM   2439  ANI ANI X 560      53.067 -19.819 -64.157  1.00  0.00
ATOM   2440  ANJ ANJ X 561      86.796 -43.763 -29.853  1.00  0.00
ATOM   2441  ANK ANK X 562      66.675  50.826  39.242  1.00  0.00
ATOM   2442  ANL ANL X 563     -77.076  61.050  -3.341  1.00  0.00
ATOM   2443  ANM ANM X 564      68.692  32.471 -53.789  1.00  0.00
ATOM   2444  ANN ANN X 565      64.981  70.420  18.868  1.00  0.00
ATOM   2445  ANO ANO X 566      82.657  74.107 -57.094  1.00  0.00
ATOM   2446  ANP ANP X 567     -33.143  20.947 -35.739  1.00  0.00
ATOM   2447  ANQ ANQ X 568      81.180  37.023  86.641  1.00  0.00
ATOM   2448  ANR ANR X 569     -11.176  49.789  10.570  1.00  0.00
ATOM   2449  ANS ANS X 570      75.914 -13.603  68.475  1.00  0.00
ATOM   2450  ANT ANT X 571     -46.772 -13.375  20.157  1.00  0.00
ATOM   2451  ANU ANU X 572      84.458 -34.316  81.254  1.00  0.00
ATOM   2452  ANV ANV X 573      52.593  70.861 -54.704  1.00  0.00
ATOM   2453  ANW ANW X 574      47.120 -87.438   7.687  1.00  0.00
ATOM   2454  ANX ANX X 575      28.500   6.232 -45.755  1.00  0.00
ATOM   2455  ANY ANY X 576     -79.680  67.825  25.094  1.00  0.00
ATOM   2456  ANZ ANZ X 577      64.518 -63.331  75.715  1.00  0.00
ATOM   2457  AOA AOA X 578     -49.146  81.430  -6.692  1.00  0.00
ATOM   2458  AOB AOB X 579      54.119 -16.980  77.335  1.00  0.00
ATOM   2459  AOC AOC X 580     -81.637 -69.430 -44.326  1.00  0.00
ATOM   2460  AOD AOD X 581      79.372  76.231  67.262  1.00  0.00
ATOM   2461  AOE AOE X 582      84.619  70.558  39.012  1.00  0.00
ATOM   2462  AOF AOF X 583     -18.149  73.582 -16.995  1.00  0.00
ATOM   2463  AOG AOG X 584      23.003  16.482  21.278  1.00  0.00
ATOM   2464  AOH AOH X 585     -35.402  -5.602  29.734  1.00  0.00
ATOM   2465  AOI AOI X 586     -43.035  46.538  60.046  1.00  0.00
ATOM   2466  AOJ AOJ X 587      27.075 -28.399   1.707  1.00  0.00
ATOM   2467  AOK AOK X 588      16.086 -52.975  84.175  1.00  0.00
ATOM   2468  AOL AOL X 589      -9.587 -73.034  79.915  1.00  0.00
ATOM   2469  AOM AOM X 590      70.597  -1.962  79.206  1.00  0.00
ATOM   2470  AON AON X 591      34.559  65.621  26.711  1.00  0.00
ATOM   2471  AOO AOO X 592      -5.048 -37.942  88.396  1.00  0.00
ATOM   2472  AOP AOP X 593      50.212  72.822 -38.634  1.00  0.00
ATOM   2473  AOQ AOQ X 594     -35.707  52.584 -56.957  1.00  0.00
ATOM   2474  AOR AOR X 595     -49.628  33.833 -82.973  1.00  0.00
ATOM   2475  AOS AOS X 596     -40.936  14.866  31.411  1.00  0.00
ATOM   2476  AOT AOT X 597      14.166  79.790 -43.685  1.00  0.00
ATOM   2477  AOU AOU X 598     -80.422 -61.389  73.747  1.00  0.00
ATOM   2478  AOV AOV X 599     -19.358 -15.186  64.259  1.00  0.00
ATOM   2479  AOW AOW X 600      83.645  36.408  71.979  1.00  0.00
ATOM   2480  AOX AOX X 601     -83.601  45.544  -2.715  1.00  0.00
ATOM   2481  AOY AOY X 602     -58.917 -52.119  46.368  1.00  0.00
ATOM   2482  AOZ AOZ X 603     -27.640  81.713 -30.780  1.00  0.00
ATOM   2483  APA APA X 604      -8.690 -59.954  17.421  1.00  0.00
ATOM   2484  APB APB X 605      21.912  67.759 -20.329  1.00  0.00
ATOM   2485  APC APC X 606     -66.269 -75.436  85.259  1.00  0.00
ATOM   2486  APD APD X 607     -24.991  41.971  70.779  1.00  0.00
ATOM   2487  APE APE X 608     -23.533  27.470 -64.091  1.00  0.00
ATOM   2488  APF APF X 609      66.059  78.442 -64.935  1.00  0.00
ATOM   2489  APG APG X 610      52.940  29.726  20.359  1.00  0.00
ATOM   2490  APH APH X 611     -66.209  80.208 -13.591  1.00  0.00
ATOM   2491  API API X 612      -3.623 -59.643  85.347  1.00  0.00
ATOM   2492  APJ APJ X 613     -17.458  41.762  85.502  1.00  0.00
ATOM   2493  APK APK X 614     -79.494  -0.220 -82.347  1.00  0.00
ATOM   2494  APL APL X 615      13.743 -27.402  56.675  1.00  0.00
ATOM   2495  APM APM X 616     -45.762  10.323 -40.220  1.00  0.00
ATOM   2496  APN APN X 617      -1.087  80.926  86.854  1.00  0.00
ATOM   2497  APO APO X 618      72.736 -10.146  86.773  1.00  0.00
ATOM   2498  APP APP X 619     -84.368   1.179  49.990  1.00  0.00
ATOM   2499  APQ APQ X 620     -43.818  62.472  40.420  1.00  0.00
ATOM   2500  APR APR X 621     -11.991 -15.381  53.402  1.00  0.00
ATOM   2501  APS APS X 622     -54.407  32.867  66.545  1.00  0.00
ATOM   2502  APT APT X 623      29.414 -40.361 -58.165  1.00  0.00
ATOM   2503  APU APU X 624      17.211  44.849 -43.184  1.00  0.00
ATOM   2504  APV APV X 625      77.638  79.842  21.983  1.00  0.00
ATOM   2505  APW APW X 626     -75.571  25.061 -15.221  1.00  0.00
ATOM   2506  APX APX X 627     -79.269  75.180 -24.590  1.00  0.00
ATOM   2507  APY APY X 628     -44.265  40.814 -19.895  1.00  0.00
ATOM   2508  APZ APZ X 629     -84.106  61.396 -48.584  1.00  0.00
ATOM   2509  AQA AQA X 630      16.330  41.183 -12.402  1.00  0.00
ATOM   2510  AQB AQB X 631      11.845  -8.755  59.120  1.00  0.00
ATOM   2511  AQC AQC X 632      60.299   4.317  53.733  1.00  0.00
ATOM   2512  AQD AQD X 633     -81.453  75.495 -70.930  1.00  0.00
ATOM   2513  AQE AQE X 634      82.819 -72.299 -27.020  1.00  0.00
ATOM   2514  AQF AQF X 635      62.178 -53.388  30.099  1.00  0.00
ATOM   2515  AQG AQG X 636      73.300 -37.784 -84.879  1.00  0.00
ATOM   2516  AQH AQH X 637      80.835 -74.772  69.415  1.00  0.00
ATOM   2517  AQI AQI X 638      29.247 -36.380 -19.229  1.00  0.00
ATOM   2518  AQJ AQJ X 639      37.234  52.363 -81.534  1.00  0.00
ATOM   2519  AQK AQK X 640      76.363 -34.385  -7.586  1.00  0.00
ATOM   2520  AQL AQL X 641     -64.729 -33.018   7.942  1.00  0.00
ATOM   2521  AQM AQM X 642      28.581 -28.637  18.129  1.00  0.00
ATOM   2522  AQN AQN X 643      86.374  33.537 -43.754  1.00  0.00
ATOM   2523  AQO AQO X 644      55.174  64.512  65.093  1.00  0.00
ATOM   2524  AQP AQP X 645     -42.205  26.883  45.820  1.00  0.00
ATOM   2525  AQQ AQQ X 646     -83.758 -86.644  11.468  1.00  0.00
ATOM   2526  AQR AQR X 647      34.804  -0.840 -83.682  1.00  0.00
ATOM   2527  AQS AQS X 648      61.407 -82.644  28.027  1.00  0.00
ATOM   2528  AQT AQT X 649     -32.394  56.199  53.067  1.00  0.00
ATOM   2529  AQU AQU X 650      44.580 -42.458 -80.404  1.00  0.00
ATOM   2530  AQV AQV X 651      83.382  44.255 -84.033  1.00  0.00
ATOM   2531  AQW AQW X 652      -9.553  84.775   1.528  1.00  0.00
ATOM   2532  AQX AQX X 653     -84.300  19.354  -1.333  1.00  0.00
ATOM   2533  AQY AQY X 654      86.254 -49.776   8.326  1.00  0.00
ATOM   2534  AQZ AQZ X 655     -68.513 -84.430  -2.517  1.00  0.00
ATOM   2535  ARA ARA X 656     -44.052  29.280 -43.318  1.00  0.00
ATOM   2536  ARB ARB X 657     -81.681 -38.545  42.699  1.00  0.00
ATOM   2537  ARC ARC X 658      -1.728 -39.669 -74.665  1.00  0.00
ATOM   2538  ARD ARD X 659     -79.450   1.256  12.608  1.00  0.00
ATOM   2539  ARE ARE X 660      30.352 -50.076 -70.973  1.00  0.00
ATOM   2540  ARF ARF X 661      -4.082  27.097  -6.937  1.00  0.00
ATOM   2541  ARG ARG X 662     -82.388 -11.719  23.478  1.00  0.00
ATOM   2542  ARH ARH X 663      45.162  47.061 -34.158  1.00  0.00
ATOM   2543  ARI ARI X 664      48.787  36.737  55.117  1.00  0.00
ATOM   2544  ARJ ARJ X 665      77.876 -54.834 -54.812  1.00  0.00
ATOM   2545  ARK ARK X 666      49.450 -48.555  57.947  1.00  0.00
ATOM   2546  ARL ARL X 667     -26.477 -23.189  48.844  1.00  0.00
ATOM   2547  ARM ARM X 668      -0.658   4.358  86.707  1.00  0.00
ATOM   2548  ARN ARN X 669      79.228 -80.311 -64.442  1.00  0.00
ATOM   2549  ARO ARO X 670     -27.991  77.955  43.321  1.00  0.00
ATOM   2550  ARP ARP X 671     -76.891  77.427 -37.114  1.00  0.00
ATOM   2551  ARQ ARQ X 672      58.791 -16.958 -47.209  1.00  0.00
ATOM   2552  ARR ARR X 673     -81.972  45.587 -20.470  1.00  0.00
ATOM   2553  ARS ARS X 674      19.385 -83.994 -68.452  1.00  0.00
ATOM   2554  ART ART X 675      -6.286  -3.644 -83.174  1.00  0.00
ATOM   2555  ARU ARU X 676     -82.455  14.303 -26.938  1.00  0.00
ATOM   2556  ARV ARV X 677      80.651  21.734 -29.755  1.00  0.00
ATOM   2557  ARW ARW X 678     -40.498  55.823 -31.357  1.00  0.00
ATOM   2558  ARX ARX X 679      72.073 -24.510 -42.741  1.00  0.00
ATOM   2559  ARY ARY X 680      70.636 -51.530 -76.066  1.00  0.00
ATOM   2560  ARZ ARZ X 681      78.587  39.810 -10.360  1.00  0.00
ATOM   2561  ASA ASA X 682     -48.374 -58.256  -3.648  1.00  0.00
ATOM   2562  ASB ASB X 683     -29.587  16.380 -81.914  1.00  0.00
ATOM   2563  ASC ASC X 684     -29.766 -78.693 -42.213  1.00  0.00
ATOM   2564  ASD ASD X 685     -82.570  13.116  43.431  1.00  0.00
ATOM   2565  ASE ASE X 686     -53.470 -11.496 -44.485  1.00  0.00
ATOM   2566  ASF ASF X 687      23.824 -20.570  88.993  1.00  0.00
ATOM   2567  ASG ASG X 688     -76.340  79.505   4.102  1.00  0.00
ATOM   2568  ASH ASH X 689     -16.995 -46.715   4.365  1.00  0.00
ATOM   2569  ASI ASI X 690     -39.053 -42.193 -58.219  1.00  0.00
ATOM   2570  ASJ ASJ X 691      33.413   2.118   5.148  1.00  0.00
ATOM   2571  ASK ASK X 692      24.880 -87.698  16.491  1.00  0.00
ATOM   2572  ASL ASL X 693     -35.246 -44.653 -82.632  1.00  0.00
ATOM   2573  ASM ASM X 694     -34.432  33.773 -79.281  1.00  0.00
ATOM   2574  ASN ASN X 695      29.250 -31.932  67.984  1.00  0.00
ATOM   2575  ASO ASO X 696     -23.725  79.971  63.339  1.00  0.00
ATOM   2576  ASP ASP X 697      47.838  14.701 -72.824  1.00  0.00
ATOM   2577  ASQ ASQ X 698     -70.689  35.909 -30.123  1.00  0.00
ATOM   2578  ASR ASR X 699      46.892 -32.069  64.856  1.00  0.00
ATOM   2579  ASS ASS X 700      68.010  12.290  -5.132  1.00  0.00
ATOM   2580  AST AST X 701      86.706  58.898  57.778  1.00  0.00
ATOM   2581  ASU ASU X 702      -2.777 -90.244  69.730  1.00  0.00
ATOM   2582  ASV ASV X 703      27.437  69.252 -48.828  1.00  0.00
ATOM   2583  ASW ASW X 704      63.861  13.842  87.566  1.00  0.00
ATOM   2584  ASX ASX X 705      56.171  70.526   9.432  1.00  0.00
ATOM   2585  ASY ASY X 706      44.607  51.042  87.823  1.00  0.00
ATOM   2586  ASZ ASZ X 707      15.992  60.974  26.894  1.00  0.00
ATOM   2587  ATA ATA X 708     -59.268  83.853  19.962  1.00  0.00
ATOM   2588  ATB ATB X 709     -25.054 -88.335  39.368  1.00  0.00
ATOM   2589  ATC ATC X 710     -58.851 -36.845  26.742  1.00  0.00
ATOM   2590  ATD ATD X 711      67.528  53.107 -22.537  1.00  0.00
ATOM   2591  ATE ATE X 712     -83.883  19.887  58.255  1.00  0.00
ATOM   2592  ATF ATF X 713     -51.675  83.225 -77.191  1.00  0.00
ATOM   2593  ATG ATG X 714      64.850 -80.158  72.528  1.00  0.00
ATOM   2594  ATH ATH X 715      80.155 -13.293  -5.545  1.00  0.00
ATOM   2595  ATI ATI X 716       7.609  85.291  -9.147  1.00  0.00
ATOM   2596  ATJ ATJ X 717     -13.379  -9.137  36.619  1.00  0.00
ATOM   2597  ATK ATK X 718      14.864  68.880  12.591  1.00  0.00
ATOM   2598  ATL ATL X 719     -21.316 -36.591  59.322  1.00  0.00
ATOM   2599  ATM ATM X 720      52.219  44.645  18.508  1.00  0.00
ATOM   2600  ATN ATN X 721     -78.636  22.729 -67.513  1.00  0.00
ATOM   2601  ATO ATO X 722      41.211  53.584  21.931  1.00  0.00
ATOM   2602  ATP ATP X 723      21.808 -84.081 -18.423  1.00  0.00
ATOM   2603  ATQ ATQ X 724     -61.097  73.135  24.912  1.00  0.00
ATOM   2604  ATR ATR X 725     -75.146 -20.678 -48.854  1.00  0.00
ATOM   2605  ATS ATS X 726      54.757 -20.107  12.923  1.00  0.00
ATOM   2606  ATT ATT X 727      69.128  59.843  82.478  1.00  0.00
ATOM   2607  ATU ATU X 728      24.364 -26.047 -74.955  1.00  0.00
ATOM   2608  ATV ATV X 729     -57.464   4.600 -11.931  1.00  0.00
ATOM   2609  ATW ATW X 730     -63.214  57.118 -45.929  1.00  0.00
ATOM   2610  ATX ATX X 731      77.805 -37.876 -46.752  1.00  0.00
ATOM   2611  ATY ATY X 732      88.821 -15.342  62.287  1.00  0.00
ATOM   2612  ATZ ATZ X 733     -29.645  72.727 -71.242  1.00  0.00
ATOM   2613  AUA AUA X 734      39.227 -64.649  84.161  1.00  0.00
ATOM   2614  AUB AUB X 735     -83.056 -21.393   5.223  1.00  0.00
ATOM   2615  AUC AUC X 736      85.109   2.364  30.486  1.00  0.00
ATOM   2616  AUD AUD X 737     -31.961  16.949  37.555  1.00  0.00
ATOM   2617  AUE AUE X 738     -61.927 -80.424 -39.114  1.00  0.00
ATOM   2618  AUF AUF X 739      -8.453  11.285  39.235  1.00  0.00
ATOM   2619  AUG AUG X 740     -76.392 -86.641 -40.797  1.00  0.00
ATOM   2620  AUH AUH X 741      60.949 -31.312 -60.538  1.00  0.00
ATOM   2621  AUI AUI X 742       1.369  47.239  84.676  1.00  0.00
ATOM   2622  AUJ AUJ X 743      66.772  -9.886 -24.090  1.00  0.00
ATOM   2623  AUK AUK X 744      86.011  21.923  24.918  1.00  0.00
ATOM   2624  AUL AUL X 745     -62.443 -88.921  63.476  1.00  0.00
ATOM   2625  AUM AUM X 746      19.134 -72.482 -47.495  1.00  0.00
ATOM   2626  AUN AUN X 747     -58.168  47.122 -52.492  1.00  0.00
ATOM   2627  AUO AUO X 748      44.939  32.616 -85.982  1.00  0.00
ATOM   2628  AUP AUP X 749      11.000  84.858  18.033  1.00  0.00
ATOM   2629  AUQ AUQ X 750      29.425  75.610   1.520  1.00  0.00
ATOM   2630  AUR AUR X 751     -73.024  49.325 -11.628  1.00  0.00
ATOM   2631  AUS AUS X 752      77.762  44.576  33.919  1.00  0.00
ATOM   2632  AUT AUT X 753      61.529 -35.672  41.087  1.00  0.00
ATOM   2633  AUU AUU X 754     -51.404 -87.114  47.462  1.00  0.00
ATOM   2634  AUV AUV X 755     -75.096 -81.680 -62.976  1.00  0.00
ATOM   2635  AUW AUW X 756     -43.561  70.988 -76.243  1.00  0.00
ATOM   2636  AUX AUX X 757      87.293  26.497 -73.375  1.00  0.00
ATOM   2637  AUY AUY X 758      46.838 -24.052 -40.543  1.00  0.00
ATOM   2638  AUZ AUZ X 759      -7.707  44.383 -17.197  1.00  0.00
ATOM   2639  AVA AVA X 760     -23.741 -25.488 -35.299  1.00  0.00
ATOM   2640  AVB AVB X 761     -21.435 -28.554  11.517  1.00  0.00
ATOM   2641  AVC AVC X 762     -24.671  -5.551  14.994  1.00  0.00
ATOM   2642  AVD AVD X 763      24.599   6.206 -33.263  1.00  0.00
ATOM   2643  AVE AVE X 764       3.139  19.126 -64.413  1.00  0.00
ATOM   2644  AVF AVF X 765     -70.688  81.852  73.336  1.00  0.00
ATOM   2645  AVG AVG X 766     -63.066 -32.127 -82.043  1.00  0.00
ATOM   2646  AVH AVH X 767     -30.744  74.433 -52.333  1.00  0.00
ATOM   2647  AVI AVI X 768     -77.467  18.987  74.425  1.00  0.00
ATOM   2648  AVJ AVJ X 769      87.910  63.861 -46.496  1.00  0.00
ATOM   2649  AVK AVK X 770     -39.492 -57.789  35.884  1.00  0.00
ATOM   2650  AVL AVL X 771      54.028 -72.783  -0.491  1.00  0.00
ATOM   2651  AVM AVM X 772      19.098  27.991 -52.376  1.00  0.00
ATOM   2652  AVN AVN X 773     -44.961 -89.914  24.528  1.00  0.00
ATOM   2653  AVO AVO X 774     -33.217  34.588  61.271  1.00  0.00
ATOM   2654  AVP AVP X 775       3.721  59.489  15.227  1.00  0.00
ATOM   2655  AVQ AVQ X 776      38.083 -13.497  63.858  1.00  0.00
ATOM   2656  AVR AVR X 777     -64.723 -19.522  -3.482  1.00  0.00
ATOM   2657  AVS AVS X 778     -70.698 -27.135 -64.781  1.00  0.00
ATOM   2658  AVT AVT X 779     -80.588 -37.865 -41.924  1.00  0.00
ATOM   2659  AVU AVU X 780     -55.726  14.298  55.471  1.00  0.00
ATOM   2660  AVV AVV X 781      57.305  41.403  -7.317  1.00  0.00
ATOM   2661  AVW AVW X 782      78.486  56.188  34.474  1.00  0.00
ATOM   2662  AVX AVX X 783     -42.505  72.154 -14.452  1.00  0.00
ATOM   2663  AVY AVY X 784     -29.863 -42.978 -45.912  1.00  0.00
ATOM   2664  AVZ AVZ X 785      81.593 -48.769  23.400  1.00  0.00
ATOM   2665  AWA AWA X 786      21.426  34.834  38.687  1.00  0.00
ATOM   2666  AWB AWB X 787     -12.574  81.811  16.574  1.00  0.00
ATOM   2667  AWC AWC X 788      86.264 -25.524 -58.516  1.00  0.00
ATOM   2668  AWD AWD X 789      90.068  53.353 -27.201  1.00  0.00
ATOM   2669  AWE AWE X 790      57.545 -65.967 -85.539  1.00  0.00
ATOM   2670  AWF AWF X 791      77.438  84.209 -78.180  1.00  0.00
ATOM   2671  AWG AWG X 792      89.898 -63.511 -45.634  1.00  0.00
ATOM   2672  AWH AWH X 793      -2.608  80.356 -64.116  1.00  0.00
ATOM   2673  AWI AWI X 794     -24.633 -58.704  81.315  1.00  0.00
ATOM   2674  AWJ AWJ X 795      63.885 -29.144  84.490  1.00  0.00
ATOM   2675  AWK AWK X 796      77.278  83.501  79.136  1.00  0.00
ATOM   2676  AWL AWL X 797      59.128 -12.323  32.300  1.00  0.00
ATOM   2677  AWM AWM X 798      87.433  48.609 -67.876  1.00  0.00
ATOM   2678  AWN AWN X 799      83.604 -56.064  60.706  1.00  0.00
ATOM   2679  AWO AWO X 800     -28.594 -57.151  -4.962  1.00  0.00
ATOM   2680  AWP AWP X 801      73.079  14.282 -46.025  1.00  0.00
ATOM   2681  AWQ AWQ X 802     -22.786 -77.749  11.350  1.00  0.00
ATOM   2682  AWR AWR X 803      73.950  43.748 -68.632  1.00  0.00
ATOM   2683  AWS AWS X 804     -55.637  43.737 -80.136  1.00  0.00
ATOM   2684  AWT AWT X 805      76.573  75.625  -8.823  1.00  0.00
ATOM   2685  AWU AWU X 806     -50.266  35.765  88.006  1.00  0.00
ATOM   2686  AWV AWV X 807      38.780  -7.274 -55.607  1.00  0.00
ATOM   2687  AWW AWW X 808      68.275  11.476  17.683  1.00  0.00
ATOM   2688  AWX AWX X 809      77.177  53.527 -13.620  1.00  0.00
ATOM   2689  AWY AWY X 810      69.593   4.316 -31.376  1.00  0.00
ATOM   2690  AWZ AWZ X 811       0.037  85.018 -84.039  1.00  0.00
ATOM   2691  AXA AXA X 812     -28.050 -50.933 -35.062  1.00  0.00
ATOM   2692  AXB AXB X 813     -40.461 -78.116 -61.157  1.00  0.00
ATOM   2693  AXC AXC X 814      75.437 -90.903 -69.411  1.00  0.00
ATOM   2694  AXD AXD X 815     -12.796 -73.489 -31.233  1.00  0.00
ATOM   2695  AXE AXE X 816      44.056 -27.949  17.157  1.00  0.00
ATOM   2696  AXF AXF X 817     -76.230  16.638 -49.313  1.00  0.00
ATOM   2697  AXG AXG X 818     -60.825  64.899  89.025  1.00  0.00
ATOM   2698  AXH AXH X 819     -80.241 -74.848  31.226  1.00  0.00
ATOM   2699  AXI AXI X 820       3.987  43.825 -85.735  1.00  0.00
ATOM   2700  AXJ AXJ X 821       7.390   7.339 -76.394  1.00  0.00
ATOM   2701  AXK AXK X 822      18.865  40.141 -29.351  1.00  0.00
ATOM   2702  AXL AXL X 823       5.498 -29.782  68.516  1.00  0.00
ATOM   2703  AXM AXM X 824      21.494  64.296  74.664  1.00  0.00
ATOM   2704  AXN AXN X 825     -69.917  -3.889  -7.855  1.00  0.00
ATOM   2705  AXO AXO X 826      68.208  41.169 -84.357  1.00  0.00
ATOM   2706  AXP AXP X 827      13.366  10.680  88.274  1.00  0.00
ATOM   2707  AXQ AXQ X 828      88.260  13.909 -69.582  1.00  0.00
ATOM   2708  AXR AXR X 829      75.751 -85.744 -51.033  1.00  0.00
ATOM   2709  AXS AXS X 830     -51.033  21.600  78.042  1.00  0.00
ATOM   2710  AXT AXT X 831     -46.112 -19.161  85.847  1.00  0.00
ATOM   2711  AXU AXU X 832     -77.900 -34.145 -20.616  1.00  0.00
ATOM   2712  AXV AXV X 833      14.522  62.648 -45.826  1.00  0.00
ATOM   2713  AXW AXW X 834      23.291 -76.634   3.759  1.00  0.00
ATOM   2714  AXX AXX X 835      39.384 -54.018 -85.160  1.00  0.00
ATOM   2715  AXY AXY X 836     -58.560 -68.866  33.836  1.00  0.00
ATOM   2716  AXZ AXZ X 837       0.151 -14.001  55.366  1.00  0.00
ATOM   2717  AYA AYA X 838     -39.460 -89.074 -39.971  1.00  0.00
ATOM   2718  AYB AYB X 839     -34.220 -60.444  47.045  1.00  0.00
ATOM   2719  AYC AYC X 840      88.541 -53.743 -39.410  1.00  0.00
ATOM   2720  AYD AYD X 841       2.011 -25.157  17.424  1.00  0.00
ATOM   2721  AYE AYE X 842      36.265  -4.411  47.413  1.00  0.00
ATOM   2722  AYF AYF X 843       3.262  12.515  75.854  1.00  0.00
ATOM   2723  AYG AYG X 844     -43.013 -26.762  24.663  1.00  0.00
ATOM   2724  AYH AYH X 845     -37.038  38.429  74.533  1.00  0.00
ATOM   2725  AYI AYI X 846      20.916  76.294  25.637  1.00  0.00
ATOM   2726  AYJ AYJ X 847     -14.891 -88.261  77.990  1.00  0.00
ATOM   2727  AYK AYK X 848      62.737 -47.845  50.270  1.00  0.00
ATOM   2728  AYL AYL X 849      34.344  -4.310  34.220  1.00  0.00
ATOM   2729  AYM AYM X 850     -40.080  36.617 -56.973  1.00  0.00
ATOM   2730  AYN AYN X 851     -30.422 -19.583  30.338  1.00  0.00
ATOM   2731  AYO AYO X 852      80.893  65.647  -7.392  1.00  0.00
ATOM   2732  AYP AYP X 853      74.492 -89.269  58.833  1.00  0.00
ATOM   2733  AYQ AYQ X 854      88.272  66.805  27.147  1.00  0.00
ATOM   2734  AYR AYR X 855      -8.592  30.713  27.115  1.00  0.00
ATOM   2735  AYS AYS X 856      88.506  75.585  81.386  1.00  0.00
ATOM   2736  AYT AYT X 857      60.727  54.095  52.847  1.00  0.00
ATOM   2737  AYU AYU X 858      55.981  33.043 -51.814  1.00  0.00
ATOM   2738  AYV AYV X 859      80.657 -85.432  88.245  1.00  0.00
ATOM   2739  AYW AYW X 860     -80.347  57.824  74.350  1.00  0.00
ATOM   2740  AYX AYX X 861      35.126 -74.640  22.964  1.00  0.00
ATOM   2741  AYY AYY X 862     -27.052  83.967  29.156  1.00  0.00
ATOM   2742  AYZ AYZ X 863     -24.787  82.098  81.882  1.00  0.00
ATOM   2743  AZA AZA X 864      74.224   1.815  -8.768  1.00  0.00
ATOM   2744  AZB AZB X 865     -61.199 -58.764  89.537  1.00  0.00
ATOM   2745  AZC AZC X 866      83.888 -52.272  72.293  1.00  0.00
ATOM   2746  AZD AZD X 867      47.751 -89.083  28.317  1.00  0.00
ATOM   2747  AZE AZE X 868      40.618  -9.900  84.535  1.00  0.00
ATOM   2748  AZF AZF X 869      81.085  82.312  47.721  1.00  0.00
ATOM   2749  AZG AZG X 870     -17.480   2.161 -24.038  1.00  0.00
ATOM   2750  AZH AZH X 871      36.008 -50.633 -20.969  1.00  0.00
ATOM   2751  AZI AZI X 872      61.602  40.212  51.257  1.00  0.00
ATOM   2752  AZJ AZJ X 873     -15.200  83.077 -85.702  1.00  0.00
ATOM   2753  AZK AZK X 874      80.983 -88.927  -6.110  1.00  0.00
ATOM   2754  AZL AZL X 875     -76.145  52.082 -39.570  1.00  0.00
ATOM   2755  AZM AZM X 876      37.868 -63.928 -66.529  1.00  0.00
ATOM   2756  AZN AZN X 877     -47.765  54.414 -47.959  1.00  0.00
ATOM   2757  AZO AZO X 878     -35.979  77.395  63.033  1.00  0.00
ATOM   2758  AZP AZP X 879      33.060   4.926  19.077  1.00  0.00
ATOM   2759  AZQ AZQ X 880     -44.713  22.925  14.271  1.00  0.00
ATOM   2760  AZR AZR X 881      87.259 -12.611  29.867  1.00  0.00
ATOM   2761  AZS AZS X 882     -52.234  50.869 -70.223  1.00  0.00
ATOM   2762  AZT AZT X 883      -9.669  65.649 -61.316  1.00  0.00
ATOM   2763  AZU AZU X 884      55.629   6.997  78.808  1.00  0.00
ATOM   2764  AZV AZV X 885     -54.471  -1.520  54.450  1.00  0.00
ATOM   2765  AZW AZW X 886      25.651  83.041 -81.189  1.00  0.00
ATOM   2766  AZX AZX X 887      24.365 -11.115  56.198  1.00  0.00
ATOM   2767  AZY AZY X 888      17.597  17.178 -82.072  1.00  0.00
ATOM   2768  AZZ AZZ X 889      79.212 -28.041  65.552  1.00  0.00
ATOM   2769  BAA BAA X 890     -73.014  75.746 -86.991  1.00  0.00
ATOM   2770  BAB BAB X 891      59.264 -47.529  39.327  1.00  0.00
ATOM   2771  BAC BAC X 892      38.365  76.341  50.738  1.00  0.00
ATOM   2772  BAD BAD X 893     -41.796 -86.990 -80.740  1.00  0.00
ATOM   2773  BAE BAE X 894      42.480  19.398  58.850  1.00  0.00
ATOM   2774  BAF BAF X 895      30.488 -61.344  11.804  1.00  0.00
ATOM   2775  BAG BAG X 896      -0.917 -11.625  82.800  1.00  0.00
ATOM   2776  BAH BAH X 897     -30.231  79.967 -82.530  1.00  0.00
ATOM   2777  BAI BAI X 898     -48.325   4.044 -84.272  1.00  0.00
ATOM   2778  BAJ BAJ X 899      18.092 -59.948 -36.313  1.00  0.00
ATOM   2779  BAK BAK X 900       8.522  76.991 -81.486  1.00  0.00
ATOM   2780  BAL BAL X 901     -85.051  56.133  35.132  1.00  0.00
ATOM   2781  BAM BAM X 902      76.194 -75.527  56.658  1.00  0.00
ATOM   2782  BAN BAN X 903      -4.450  -3.036 -69.566  1.00  0.00
ATOM   2783  BAO BAO X 904     -50.859 -18.742  68.132  1.00  0.00
ATOM   2784  BAP BAP X 905      60.198  81.113  33.737  1.00  0.00
ATOM   2785  BAQ BAQ X 906     -13.909  -3.946  59.001  1.00  0.00
ATOM   2786  BAR BAR X 907     -12.230 -83.640 -56.817  1.00  0.00
ATOM   2787  BAS BAS X 908     -20.316 -87.857 -83.148  1.00  0.00
ATOM   2788  BAT BAT X 909     -84.813   0.732 -57.266  1.00  0.00
ATOM   2789  BAU BAU X 910     -85.930 -59.187 -70.948  1.00  0.00
ATOM   2790  BAV BAV X 911      90.494  54.440  83.162  1.00  0.00
ATOM   2791  BAW BAW X 912     -75.766  60.127  42.987  1.00  0.00
ATOM   2792  BAX BAX X 913     -57.639  54.311  59.410  1.00  0.00
ATOM   2793  BAY BAY X 914      52.307   9.225  64.648  1.00  0.00
ATOM   2794  BAZ BAZ X 915      70.914   7.065  35.975  1.00  0.00
ATOM   2795  BBA BBA X 916      -5.905   7.157 -18.001  1.00  0.00
ATOM   2796  BBB BBB X 917      52.813 -69.387  85.249  1.00  0.00
ATOM   2797  BBC BBC X 918     -13.316 -38.098 -42.235  1.00  0.00
ATOM   2798  BBD BBD X 919      21.882 -60.504  -0.812  1.00  0.00
ATOM   2799  BBE BBE X 920     -68.568 -62.459 -41.480  1.00  0.00
ATOM   2800  BBF BBF X 921      76.901  15.899 -73.010  1.00  0.00
ATOM   2801  BBG BBG X 922      28.931  37.922 -44.536  1.00  0.00
ATOM   2802  BBH BBH X 923     -11.755 -63.168  75.368  1.00  0.00
ATOM   2803  BBI BBI X 924      21.637  17.317   5.004  1.00  0.00
ATOM   2804  BBJ BBJ X 925      32.698 -47.702  34.698  1.00  0.00
ATOM   2805  BBK BBK X 926      -0.594 -34.682 -32.894  1.00  0.00
ATOM   2806  BBL BBL X 927     -85.282 -88.209  47.520  1.00  0.00
ATOM   2807  BBM BBM X 928      12.030   4.495 -36.945  1.00  0.00
ATOM   2808  BBN BBN X 929       3.237 -18.318 -83.338  1.00  0.00
ATOM   2809  BBO BBO X 930      12.668 -76.472 -60.964  1.00  0.00
ATOM   2810  BBP BBP X 931      77.872 -70.049 -55.376  1.00  0.00
ATOM   2811  BBQ BBQ X 932     -55.300  -2.454  87.887  1.00  0.00
ATOM   2812  BBR BBR X 933     -74.003 -27.631  37.470  1.00  0.00
ATOM   2813  BBS BBS X 934       1.827  47.250 -67.993  1.00  0.00
ATOM   2814  BBT BBT X 935      63.806 -51.974  -5.297  1.00  0.00
ATOM   2815  BBU BBU X 936     -83.333 -45.002   7.224  1.00  0.00
ATOM   2816  BBV BBV X 937     -19.499  58.003 -84.799  1.00  0.00
ATOM   2817  BBW BBW X 938      31.888 -77.681  71.766  1.00  0.00
ATOM   2818  BBX BBX X 939     -57.573  47.216 -40.799  1.00  0.00
ATOM   2819  BBY BBY X 940     -25.118 -72.242 -83.079  1.00  0.00
ATOM   2820  BBZ BBZ X 941     -30.392 -86.362  22.136  1.00  0.00
ATOM   2821  BCA BCA X 942      40.149  81.326  78.691  1.00  0.00
ATOM   2822  BCB BCB X 943     -60.195  44.251  82.745  1.00  0.00
ATOM   2823  BCC BCC X 944     -35.866 -66.993 -55.746  1.00  0.00
ATOM   2824  BCD BCD X 945      24.098 -34.068  87.255  1.00  0.00
ATOM   2825  BCE BCE X 946      71.908  -3.719  32.455  1.00  0.00
ATOM   2826  BCF BCF X 947     -85.418 -29.449 -48.526  1.00  0.00
ATOM   2827  BCG BCG X 948      68.862 -79.341  86.730  1.00  0.00
ATOM   2828  BCH BCH X 949      88.615 -30.682  12.134  1.00  0.00
ATOM   2829  BCI BCI X 950      34.894 -89.263 -20.553  1.00  0.00
ATOM   2830  BCJ BCJ X 951      36.328 -45.214  49.859  1.00  0.00
ATOM   2831  BCK BCK X 952      53.678 -82.517  85.252  1.00  0.00
ATOM   2832  BCL BCL X 953     -17.310  -9.139  -8.620  1.00  0.00
ATOM   2833  BCM BCM X 954      34.885 -88.666  28.313  1.00  0.00
ATOM   2834  BCN BCN X 955      -0.890  46.589  72.043  1.00  0.00
ATOM   2835  BCO BCO X 956     -54.717 -24.398  14.919  1.00  0.00
ATOM   2836  BCP BCP X 957     -68.477 -62.533  70.027  1.00  0.00
ATOM   2837  BCQ BCQ X 958      38.945 -62.065  30.301  1.00  0.00
ATOM   2838  BCR BCR X 959      22.073 -35.312 -10.860  1.00  0.00
ATOM   2839  BCS BCS X 960      73.660 -47.086  63.510  1.00  0.00
ATOM   2840  BCT BCT X 961     -84.880 -88.726 -59.580  1.00  0.00
ATOM   2841  BCU BCU X 962      11.103 -33.721 -20.008  1.00  0.00
ATOM   2842  BCV BCV X 963     -23.308 -39.200 -79.388  1.00  0.00
ATOM   2843  BCW BCW X 964     -23.452 -25.431  -8.359  1.00  0.00
ATOM   2844  BCX BCX X 965     -71.755 -82.548 -15.862  1.00  0.00
ATOM   2845  BCY BCY X 966      50.574  -1.764 -36.287  1.00  0.00
ATOM   2846  BCZ BCZ X 967     -63.849  35.614 -68.112  1.00  0.00
ATOM   2847  BDA BDA X 968     -36.680 -60.581 -38.065  1.00  0.00
ATOM   2848  BDB BDB X 969      16.132  39.328  80.765  1.00  0.00
ATOM   2849  BDC BDC X 970      87.935  25.338  80.738  1.00  0.00
ATOM   2850  BDD BDD X 971     -21.922 -56.901 -15.485  1.00  0.00
ATOM   2851  BDE BDE X 972      13.208  38.732 -59.820  1.00  0.00
ATOM   2852  BDF BDF X 973      64.685   7.174 -65.177  1.00  0.00
ATOM   2853  BDG BDG X 974      18.315 -88.031 -85.973  1.00  0.00
ATOM   2854  BDH BDH X 975     -85.312  74.184 -85.216  1.00  0.00
ATOM   2855  BDI BDI X 976     -68.214  -6.363 -65.198  1.00  0.00
ATOM   2856  BDJ BDJ X 977      38.669   5.583  65.031  1.00  0.00
ATOM   2857  BDK BDK X 978      56.276 -44.829  79.470  1.00  0.00
ATOM   2858  BDL BDL X 979      33.534 -42.499  88.176  1.00  0.00
ATOM   2859  BDM BDM X 980     -79.025  31.995 -35.931  1.00  0.00
ATOM   2860  BDN BDN X 981      37.087  68.224 -67.069  1.00  0.00
ATOM   2861  BDO BDO X 982      43.176 -74.061 -54.993  1.00  0.00
ATOM   2862  BDP BDP X 983      77.474  17.289 -59.285  1.00  0.00
ATOM   2863  BDQ BDQ X 984     -41.822  10.012  42.952  1.00  0.00
ATOM   2864  BDR BDR X 985      35.012  -1.748 -13.999  1.00  0.00
ATOM   2865  BDS BDS X 986      12.338 -29.938  -4.193  1.00  0.00
ATOM   2866  BDT BDT X 987      46.338 -29.817 -74.405  1.00  0.00
ATOM   2867  BDU BDU X 988     -26.251  -9.035  39.367  1.00  0.00
ATOM   2868  BDV BDV X 989      36.867  28.786  49.277  1.00  0.00
ATOM   2869  BDW BDW X 990      16.828 -70.114  84.260  1.00  0.00
ATOM   2870  BDX BDX X 991      81.494  32.318 -59.811  1.00  0.00
ATOM   2871  BDY BDY X 992      45.157  27.505  87.265  1.00  0.00
ATOM   2872  BDZ BDZ X 993     -27.656  14.008  15.384  1.00  0.00
ATOM   2873  BEA BEA X 994     -10.425  43.819  21.072  1.00  0.00
ATOM   2874  BEB BEB X 995     -62.712 -17.988 -79.384  1.00  0.00
ATOM   2875  BEC BEC X 996       3.860  18.448 -47.436  1.00  0.00
ATOM   2876  BED BED X 997       6.251 -87.592 -68.779  1.00  0.00
ATOM   2877  BEE BEE X 998     -29.705 -32.453 -18.980  1.00  0.00
ATOM   2878  BEF BEF X 999     -11.572 -30.122  44.722  1.00  0.00
ATOM   2879  BEG BEG X1000     -52.864 -62.989 -18.285  1.00  0.00
ATOM   2880  BEH BEH X1001     -85.531 -61.400 -87.423  1.00  0.00
ATOM   2881  BEI BEI X1002      50.182  42.329  39.106  1.00  0.00
ATOM   2882  BEJ BEJ X1003     -54.876 -32.335  89.089  1.00  0.00
ATOM   2883  BEK BEK X1004       6.017   7.110 -60.044  1.00  0.00
ATOM   2884  BEL BEL X1005      -7.386  71.905 -37.332  1.00  0.00
ATOM   2885  BEM BEM X1006      53.508  83.753  20.737  1.00  0.00
ATOM   2886  BEN BEN X1007     -62.916  80.094 -86.573  1.00  0.00
ATOM   2887  BEO BEO X1008      89.469 -16.688 -22.314  1.00  0.00
ATOM   2888  BEP BEP X1009      63.153 -35.748 -36.605  1.00  0.00
ATOM   2889  BEQ BEQ X1010     -29.449  33.985  40.999  1.00  0.00
ATOM   2890  BER BER X1011      81.243  52.323  49.005  1.00  0.00
ATOM   2891  BES BES Y1012     -50.413  34.050   2.543  1.00  0.00
ATOM   2892  BET BET Y1013      52.744  21.614 -65.160  1.00  0.00
ATOM   2893  BEU BEU Y1014      64.803 -40.489 -16.763  1.00  0.00
ATOM   2894  BEV BEV Y1015      63.033 -47.568 -43.786  1.00  0.00
ATOM   2895  BEW BEW Y1016     -48.511 -70.386 -47.704  1.00  0.00
ATOM   2896  BEX BEX Y1017     -15.642 -48.377 -29.427  1.00  0.00
ATOM   2897  BEY BEY Y1018     -55.007 -22.411 -76.681  1.00  0.00
ATOM   2898  BEZ BEZ Y1019      68.199 -32.447  83.597  1.00  0.00
ATOM   2899  BFA BFA Y1020      79.384  21.547  27.964  1.00  0.00
ATOM   2900  BFB BFB Y1021     -57.006 -41.229  52.900  1.00  0.00
ATOM   2901  BFC BFC Y1022     -77.167 -46.152   5.463  1.00  0.00
ATOM   2902  BFD BFD Y1023     -77.387 -17.957 -48.636  1.00  0.00
ATOM   2903  BFE BFE Y1024     -79.291  35.485 -11.369  1.00  0.00
ATOM   2904  BFF BFF Y1025     -62.112 -45.013 -40.830  1.00  0.00
ATOM   2905  BFG BFG Y1026      17.264  34.029 -55.901  1.00  0.00
ATOM   2906  BFH BFH Y1027      60.338 -14.256  -5.396  1.00  0.00
ATOM   2907  BFI BFI Y1028     -72.381  35.039  70.837  1.00  0.00
ATOM   2908  BFJ BFJ Y1029      -2.065 -20.286 -46.120  1.00  0.00
ATOM   2909  BFK BFK Y1030      34.379  10.299 -50.817  1.00  0.00
ATOM   2910  BFL BFL Y1031      63.222  17.282 -35.520  1.00  0.00
ATOM   2911  BFM BFM Y1032      36.909 -20.009   1.944  1.00  0.00
ATOM   2912  BFN BFN Y1033     -74.315  24.529 -33.735  1.00  0.00
ATOM   2913  BFO BFO Y1034      74.200  61.812 -32.687  1.00  0.00
ATOM   2914  BFP BFP Y1035     -57.640  70.996 -60.857  1.00  0.00
ATOM   2915  BFQ BFQ Y1036     -62.501   6.415 -56.253  1.00  0.00
ATOM   2916  BFR BFR Y1037     -50.528  63.357  36.300  1.00  0.00
ATOM   2917  BFS BFS Y1038     -29.123  64.990  -6.634  1.00  0.00
ATOM   2918  BFT BFT Y1039     -52.006  -1.061 -33.647  1.00  0.00
ATOM   2919  BFU BFU Y1040      40.356  54.671  12.281  1.00  0.00
ATOM   2920  BFV BFV Y1041     -30.138 -64.511  69.466  1.00  0.00
ATOM   2921  BFW BFW Y1042      -5.333 -48.476 -75.950  1.00  0.00
ATOM   2922  BFX BFX Y1043      34.555  18.117 -77.578  1.00  0.00
ATOM   2923  BFY BFY Y1044      87.190 -49.906 -50.413  1.00  0.00
ATOM   2924  BFZ BFZ Y1045     -17.566  64.204 -62.100  1.00  0.00
ATOM   2925  BGA BGA Y1046      -1.701 -41.447  57.314  1.00  0.00
ATOM   2926  BGB BGB Y1047      14.387  21.430  37.398  1.00  0.00
ATOM   2927  BGC BGC Y1048      23.495  31.222  63.717  1.00  0.00
ATOM   2928  BGD BGD Y1049     -65.001 -68.795 -73.692  1.00  0.00
ATOM   2929  BGE BGE Y1050     -16.763 -75.515 -62.356  1.00  0.00
ATOM   2930  BGF BGF Y1051      24.901   2.896  87.790  1.00  0.00
ATOM   2931  BGG BGG Y1052      46.425  53.343 -54.084  1.00  0.00
ATOM   2932  BGH BGH Y1053      13.234  78.030 -65.069  1.00  0.00
ATOM   2933  BGI BGI Y1054       0.776 -77.567  -0.325  1.00  0.00
ATOM   2934  BGJ BGJ Y1055      11.523 -45.048  85.208  1.00  0.00
ATOM   2935  BGK BGK Y1056      47.400 -71.452  62.464  1.00  0.00
ATOM   2936  BGL BGL Y1057     -63.989 -12.548 -59.667  1.00  0.00
ATOM   2937  BGM BGM Y1058     -42.459  22.018 -56.530  1.00  0.00
ATOM   2938  BGN BGN Y1059      78.946  74.917 -13.529  1.00  0.00
ATOM   2939  BGO BGO Y1060     -34.794  15.945  61.396  1.00  0.00
ATOM   2940  BGP BGP Y1061     -65.160 -14.494  61.325  1.00  0.00
ATOM   2941  BGQ BGQ Y1062      75.381 -48.445  11.261  1.00  0.00
ATOM   2942  BGR BGR Y1063      40.769 -30.505 -61.325  1.00  0.00
ATOM   2943  BGS BGS Y1064     -41.913  61.062  77.435  1.00  0.00
ATOM   2944  BGT BGT Y1065      33.834 -61.814 -61.189  1.00  0.00
ATOM   2945  BGU BGU Y1066      79.798 -61.680  25.847  1.00  0.00
ATOM   2946  BGV BGV Y1067     -42.458 -60.311  14.694  1.00  0.00
ATOM   2947  BGW BGW Y1068     -27.906 -15.866 -58.793  1.00  0.00
ATOM   2948  BGX BGX Y1069     -13.920  39.947 -33.821  1.00  0.00
ATOM   2949  BGY BGY Y1070     -57.865 -78.888 -28.022  1.00  0.00
ATOM   2950  BGZ BGZ Y1071     -68.803  34.280 -25.403  1.00  0.00
ATOM   2951  BHA BHA Y1072      37.540 -72.697  14.570  1.00  0.00
ATOM   2952  BHB BHB Y1073       4.999  46.111 -25.396  1.00  0.00
ATOM   2953  BHC BHC Y1074     -17.669  37.433  23.800  1.00  0.00
ATOM   2954  BHD BHD Y1075      41.805 -23.904 -19.661  1.00  0.00
ATOM   2955  BHE BHE Y1076      25.300  14.564  -1.677  1.00  0.00
ATOM   2956  BHF BHF Y1077      57.736  69.725  51.922  1.00  0.00
ATOM   2957  BHG BHG Y1078      22.816  56.402 -38.593  1.00  0.00
ATOM   2958  BHH BHH Y1079      12.670  64.812 -62.429  1.00  0.00
ATOM   2959  BHI BHI Y1080      54.849  28.024  50.967  1.00  0.00
ATOM   2960  BHJ BHJ Y1081      51.534 -14.002  46.137  1.00  0.00
ATOM   2961  BHK BHK Y1082      72.328  76.244  79.986  1.00  0.00
ATOM   2962  BHL BHL Y1083      -7.562 -61.395  31.683  1.00  0.00
ATOM   2963  BHM BHM Y1084      81.449 -68.773 -15.044  1.00  0.00
ATOM   2964  BHN BHN Y1085     -73.710  73.726  -2.343  1.00  0.00
ATOM   2965  BHO BHO Y1086      62.170 -76.616 -29.469  1.00  0.00
ATOM   2966  BHP BHP Y1087      -0.695  81.686 -34.191  1.00  0.00
ATOM   2967  BHQ BHQ Y1088      40.370  57.607  76.283  1.00  0.00
ATOM   2968  BHR BHR Y1089       3.923  22.738 -85.890  1.00  0.00
ATOM   2969  BHS BHS Y1090      77.067  47.946  59.382  1.00  0.00
ATOM   2970  BHT BHT Y1091     -46.755   6.169  -6.434  1.00  0.00
ATOM   2971  BHU BHU Y1092      73.011  -6.134 -45.584  1.00  0.00
ATOM   2972  BHV BHV Y1093      12.562  62.046  65.571  1.00  0.00
ATOM   2973  BHW BHW Y1094      81.166  14.669 -15.183  1.00  0.00
ATOM   2974  BHX BHX Y1095      34.716  44.455  47.766  1.00  0.00
ATOM   2975  BHY BHY Y1096      -4.728   5.979 -56.081  1.00  0.00
ATOM   2976  BHZ BHZ Y1097      55.390  11.522   0.881  1.00  0.00
ATOM   2977  BIA BIA Y1098     -53.989  29.073  35.171  1.00  0.00
ATOM   2978  BIB BIB Y1099     -71.277  49.224  41.204  1.00  0.00
ATOM   2979  BIC BIC Y1100      74.965 -75.871 -66.442  1.00  0.00
ATOM   2980  BID BID Y1101     -60.945 -53.782  83.828  1.00  0.00
ATOM   2981  BIE BIE Y1102       4.210  55.487  31.178  1.00  0.00
ATOM   2982  BIF BIF Y1103      67.826  36.145   6.863  1.00  0.00
ATOM   2983  BIG BIG Y1104      -9.369  17.394  80.668  1.00  0.00
ATOM   2984  BIH BIH Y1105     -77.052 -32.168 -25.224  1.00  0.00
ATOM   2985  BII BII Y1106      24.662  76.586 -37.145  1.00  0.00
ATOM   2986  BIJ BIJ Y1107      87.223  42.055 -68.794  1.00  0.00
ATOM   2987  BIK BIK Y1108     -75.782  48.956 -52.467  1.00  0.00
ATOM   2988  BIL BIL Y1109     -22.899   1.661  46.449  1.00  0.00
ATOM   2989  BIM BIM Y1110      -8.994 -79.829 -26.111  1.00  0.00
ATOM   2990  BIN BIN Y1111      59.525  35.456 -16.359  1.00  0.00
ATOM   2991  BIO BIO Y1112     -28.710 -37.793  38.377  1.00  0.00
ATOM   2992  BIP BIP Y1113      34.507 -82.106  57.480  1.00  0.00
ATOM   2993  BIQ BIQ Y1114       6.005  73.101   5.631  1.00  0.00
ATOM   2994  BIR BIR Y1115      -1.450 -12.483  40.582  1.00  0.00
ATOM   2995  BIS BIS Y1116      66.659   7.012  21.864  1.00  0.00
ATOM   2996  BIT BIT Y1117      64.386  -0.341 -30.079  1.00  0.00
ATOM   2997  BIU BIU Y1118     -25.211 -49.877 -80.596  1.00  0.00
ATOM   2998  BIV BIV Y1119     -53.552 -82.123  51.715  1.00  0.00
ATOM   2999  BIW BIW Y1120     -61.314 -74.647  78.780  1.00  0.00
ATOM   3000  BIX BIX Y1121       6.395  27.530  -4.658  1.00  0.00
ATOM   3001  BIY BIY Y1122     -16.813  19.872  -6.588  1.00  0.00
ATOM   3002  BIZ BIZ Y1123      47.996  -6.867 -65.118  1.00  0.00
ATOM   3003  BJA BJA Y1124      29.699 -78.648  75.094  1.00  0.00
ATOM   3004  BJB BJB Y1125       7.642  70.369 -18.338  1.00  0.00
ATOM   3005  BJC BJC Y1126      22.033 -87.260 -21.332  1.00  0.00
ATOM   3006  BJD BJD Y1127      -9.179 -79.133  44.935  1.00  0.00
ATOM   3007  BJE BJE Y1128     -45.893  52.741 -43.349  1.00  0.00
ATOM   3008  BJF BJF Y1129     -63.897  80.806  11.312  1.00  0.00
ATOM   3009  BJG BJG Y1130       6.992  34.241 -72.286  1.00  0.00
ATOM   3010  BJH BJH Y1131      54.974 -21.316 -40.050  1.00  0.00
ATOM   3011  BJI BJI Y1132      63.218 -41.486 -83.086  1.00  0.00
ATOM   3012  BJJ BJJ Y1133      42.380 -56.675  31.671  1.00  0.00
ATOM   3013  BJK BJK Y1134      24.860 -62.895 -23.435  1.00  0.00
ATOM   3014  BJL BJL Y1135       2.376 -37.501   0.284  1.00  0.00
ATOM   3015  BJM BJM Y1136     -13.159  69.741  62.336  1.00  0.00
ATOM   3016  BJN BJN Y1137      -7.227 -80.332  81.628  1.00  0.00
ATOM   3017  BJO BJO Y1138     -51.197   1.358  38.225  1.00  0.00
ATOM   3018  BJP BJP Y1139      10.929 -38.888  36.167  1.00  0.00
ATOM   3019  BJQ BJQ Y1140     -31.997 -27.617  14.897  1.00  0.00
ATOM   3020  BJR BJR Y1141     -62.760  75.744 -26.897  1.00  0.00
ATOM   3021  BJS BJS Y1142      22.230 -25.816  84.725  1.00  0.00
ATOM   3022  BJT BJT Y1143     -61.613 -54.902 -27.311  1.00  0.00
ATOM   3023  BJU BJU Y1144     -71.668 -81.055  15.541  1.00  0.00
ATOM   3024  BJV BJV Y1145      39.734 -54.530  82.947  1.00  0.00
ATOM   3025  BJW BJW Y1146      -6.805 -17.928  19.280  1.00  0.00
ATOM   3026  BJX BJX Y1147      38.216 -82.819 -81.466  1.00  0.00
ATOM   3027  BJY BJY Y1148      81.852  -2.485  57.187  1.00  0.00
ATOM   3028  BJZ BJZ Y1149     -63.064 -18.973  10.960  1.00  0.00
ATOM   3029  BKA BKA Y1150      82.164 -36.065   2.835  1.00  0.00
ATOM   3030  BKB BKB Y1151     -74.753 -59.448  37.200  1.00  0.00
ATOM   3031  BKC BKC Y1152       6.358 -20.587 -71.469  1.00  0.00
ATOM   3032  BKD BKD Y1153      80.271 -71.423  69.071  1.00  0.00
ATOM   3033  BKE BKE Y1154      13.275 -42.558 -77.561  1.00  0.00
ATOM   3034  BKF BKF Y1155     -54.412 -35.377  87.931  1.00  0.00
ATOM   3035  BKG BKG Y1156      83.614 -57.278  69.782  1.00  0.00
ATOM   3036  BKH BKH Y1157      72.116 -63.818  78.655  1.00  0.00
ATOM   3037  BKI BKI Y1158      15.805  -7.925 -28.861  1.00  0.00
ATOM   3038  BKJ BKJ Y1159      35.639  11.901 -24.611  1.00  0.00
ATOM   3039  BKK BKK Y1160      87.245  32.693   9.229  1.00  0.00
ATOM   3040  BKL BKL Y1161      27.011 -25.646 -73.765  1.00  0.00
ATOM   3041  BKM BKM Y1162     -53.523 -86.496  18.332  1.00  0.00
ATOM   3042  BKN BKN Y1163      72.117  35.834  38.383  1.00  0.00
ATOM   3043  BKO BKO Y1164      59.611 -76.060  33.936  1.00  0.00
ATOM   3044  BKP BKP Y1165      22.294 -19.978  40.274  1.00  0.00
ATOM   3045  BKQ BKQ Y1166      76.101 -68.840  46.767  1.00  0.00
ATOM   3046  BKR BKR Y1167     -72.044  69.659  27.263  1.00  0.00
ATOM   3047  BKS BKS Y1168     -71.035  -3.200  78.260  1.00  0.00
ATOM   3048  BKT BKT Y1169     -80.832  33.376  11.519  1.00  0.00
ATOM   3049  BKU BKU Y1170      58.822  52.959 -83.070  1.00  0.00
ATOM   3050  BKV BKV Y1171     -69.228  13.742  49.554  1.00  0.00
ATOM   3051  BKW BKW Y1172      46.373  75.589 -82.063  1.00  0.00
ATOM   3052  BKX BKX Y1173       4.173 -31.189  24.812  1.00  0.00
ATOM   3053  BKY BKY Y1174     -78.607  -0.540  -9.289  1.00  0.00
ATOM   3054  BKZ BKZ Y1175     -12.497 -39.679  13.894  1.00  0.00
ATOM   3055  BLA BLA Y1176     -79.062 -34.640 -69.898  1.00  0.00
ATOM   3056  BLB BLB Y1177     -44.597 -84.622 -82.554  1.00  0.00
ATOM   3057  BLC BLC Y1178      87.738 -29.180  18.355  1.00  0.00
ATOM   3058  BLD BLD Y1179      45.652  35.021  66.522  1.00  0.00
ATOM   3059  BLE BLE Y1180     -28.075   3.561 -72.656  1.00  0.00
ATOM   3060  BLF BLF Y1181      56.090  64.926 -19.408  1.00  0.00
ATOM   3061  BLG BLG Y1182     -34.933 -12.244 -16.493  1.00  0.00
ATOM   3062  BLH BLH Y1183      82.808 -39.159 -35.059  1.00  0.00
ATOM   3063  BLI BLI Y1184     -12.936   2.972  78.938  1.00  0.00
ATOM   3064  BLJ BLJ Y1185      32.693   7.212 -69.134  1.00  0.00
ATOM   3065  BLK BLK Y1186      11.199  -4.277  59.213  1.00  0.00
ATOM   3066  BLL BLL Y1187      37.866 -79.527 -44.072  1.00  0.00
ATOM   3067  BLM BLM Y1188     -24.909 -80.755  59.752  1.00  0.00
ATOM   3068  BLN BLN Y1189     -37.240  35.659 -34.222  1.00  0.00
ATOM   3069  BLO BLO Y1190     -37.027  21.841  83.044  1.00  0.00
ATOM   3070  BLP BLP Y1191       1.042 -80.914  58.506  1.00  0.00
ATOM   3071  BLQ BLQ Y1192      79.098  52.167  22.664  1.00  0.00
ATOM   3072  BLR BLR Y1193     -26.884  77.207  42.591  1.00  0.00
ATOM   3073  BLS BLS Y1194     -23.157  80.447 -86.151  1.00  0.00
ATOM   3074  BLT BLT Y1195      46.974  72.258  31.661  1.00  0.00
ATOM   3075  BLU BLU Y1196      72.461  72.803 -48.905  1.00  0.00
ATOM   3076  BLV BLV Y1197      67.605 -70.079  -3.071  1.00  0.00
ATOM   3077  BLW BLW Y1198     -65.914  58.722 -11.011  1.00  0.00
ATOM   3078  BLX BLX Y1199     -23.275  55.618 -33.999  1.00  0.00
ATOM   3079  BLY BLY Y1200     -70.523  57.602 -71.786  1.00  0.00
ATOM   3080  BLZ BLZ Y1201     -32.968  -9.186  73.087  1.00  0.00
ATOM   3081  BMA BMA Y1202      34.526 -71.127 -30.103  1.00  0.00
ATOM   3082  BMB BMB Y1203      19.363 -31.914 -35.833  1.00  0.00
ATOM   3083  BMC BMC Y1204     -33.630 -30.383  62.957  1.00  0.00
ATOM   3084  BMD BMD Y1205      42.622 -28.632  82.849  1.00  0.00
ATOM   3085  BME BME Y1206     -80.505  77.533 -75.622  1.00  0.00
ATOM   3086  BMF BMF Y1207     -79.788  65.454  56.640  1.00  0.00
ATOM   3087  BMG BMG Y1208      71.680  73.854  32.092  1.00  0.00
ATOM   3088  BMH BMH Y1209     -54.527 -25.461  77.155  1.00  0.00
ATOM   3089  BMI BMI Y1210      83.627 -20.610 -82.093  1.00  0.00
ATOM   3090  BMJ BMJ Y1211     -33.526  64.885  50.799  1.00  0.00
ATOM   3091  BMK BMK Y1212       9.019   7.834  76.895  1.00  0.00
ATOM   3092  BML BML Y1213      26.868 -59.924 -36.684  1.00  0.00
ATOM   3093  BMM BMM Y1214     -83.720 -77.655 -25.669  1.00  0.00
ATOM   3094  BMN BMN Y1215      79.757 -28.679  40.560  1.00  0.00
ATOM   3095  BMO BMO Y1216      86.712 -75.862 -39.749  1.00  0.00
ATOM   3096  BMP BMP Y1217     -62.521  15.993 -72.219  1.00  0.00
ATOM   3097  BMQ BMQ Y1218      25.946 -35.323  58.678  1.00  0.00
ATOM   3098  BMR BMR Y1219     -81.198 -63.139 -35.015  1.00  0.00
ATOM   3099  BMS BMS Y1220       5.411 -68.941 -78.609  1.00  0.00
ATOM   3100  BMT BMT Y1221      -1.550  31.567  84.406  1.00  0.00
ATOM   3101  BMU BMU Y1222     -16.308 -20.239  57.059  1.00  0.00
ATOM   3102  BMV BMV Y1223      55.170  79.970  14.267  1.00  0.00
ATOM   3103  BMW BMW Y1224      -3.722  19.043  56.277  1.00  0.00
ATOM   3104  BMX BMX Y1225     -19.787   0.784 -33.144  1.00  0.00
ATOM   3105  BMY BMY Y1226     -34.635 -10.468 -81.754  1.00  0.00
ATOM   3106  BMZ BMZ Y1227       8.867 -82.225 -77.909  1.00  0.00
ATOM   3107  BNA BNA Y1228      75.837 -10.802  28.587  1.00  0.00
ATOM   3108  BNB BNB Y1229      43.955  84.425 -27.044  1.00  0.00
ATOM   3109  BNC BNC Y1230     -56.245 -18.208  45.699  1.00  0.00
ATOM   3110  BND BND Y1231      86.647  51.202 -48.552  1.00  0.00
ATOM   3111  BNE BNE Y1232      24.530  48.942  28.225  1.00  0.00
ATOM   3112  BNF BNF Y1233      20.793 -50.245  10.916  1.00  0.00
ATOM   3113  BNG BNG Y1234      32.302  32.634 -24.432  1.00  0.00
ATOM   3114  BNH BNH Y1235      46.272  27.306  83.256  1.00  0.00
ATOM   3115  BNI BNI Y1236      16.319 -61.080  47.356  1.00  0.00
ATOM   3116  BNJ BNJ Y1237      20.864  83.896  87.979  1.00  0.00
ATOM   3117  BNK BNK Y1238      26.089 -26.715 -55.863  1.00  0.00
ATOM   3118  BNL BNL Y1239      28.927 -36.602  -3.375  1.00  0.00
ATOM   3119  BNM BNM Y1240     -18.451 -53.554  10.991  1.00  0.00
ATOM   3120  BNN BNN Y1241     -82.456 -43.148 -57.290  1.00  0.00
ATOM   3121  BNO BNO Y1242      16.786  79.076  40.096  1.00  0.00
ATOM   3122  BNP BNP Y1243      81.715  -9.933  74.519  1.00  0.00
ATOM   3123  BNQ BNQ Y1244     -75.895 -28.665  31.955  1.00  0.00
ATOM   3124  BNR BNR Y1245      75.235  26.827 -80.371  1.00  0.00
ATOM   3125  BNS BNS Y1246      16.402  40.538   6.912  1.00  0.00
ATOM   3126  BNT BNT Y1247      52.458 -87.675   3.283  1.00  0.00
ATOM   3127  BNU BNU Y1248     -44.465  63.360 -53.108  1.00  0.00
ATOM   3128  BNV BNV Y1249     -55.949  27.634 -34.825  1.00  0.00
ATOM   3129  BNW BNW Y1250     -23.799  63.138  31.427  1.00  0.00
ATOM   3130  BNX BNX Y1251      52.396  22.913  31.301  1.00  0.00
ATOM   3131  BNY BNY Y1252      30.163  76.326  88.638  1.00  0.00
ATOM   3132  BNZ BNZ Y1253     -76.648 -31.339  72.101  1.00  0.00
ATOM   3133  BOA BOA Y1254      18.292  50.765 -55.943  1.00  0.00
ATOM   3134  BOB BOB Y1255      -2.870  32.791  14.441  1.00  0.00
ATOM   3135  BOC BOC Y1256      51.894 -42.293  16.272  1.00  0.00
ATOM   3136  BOD BOD Y1257      23.501 -87.384  65.344  1.00  0.00
ATOM   3137  BOE BOE Y1258     -16.887  39.407  -6.614  1.00  0.00
ATOM   3138  BOF BOF Y1259     -48.773  63.660 -36.639  1.00  0.00
ATOM   3139  BOG BOG Y1260      25.291 -48.421  67.973  1.00  0.00
ATOM   3140  BOH BOH Y1261      69.091  29.086  66.978  1.00  0.00
ATOM   3141  BOI BOI Y1262     -37.808 -84.355  86.652  1.00  0.00
ATOM   3142  BOJ BOJ Y1263      29.234  31.118 -62.365  1.00  0.00
ATOM   3143  BOK BOK Y1264      -9.272  -7.691 -21.621  1.00  0.00
ATOM   3144  BOL BOL Y1265      77.816  82.948 -31.284  1.00  0.00
ATOM   3145  BOM BOM Y1266     -33.038 -23.035 -72.385  1.00  0.00
ATOM   3146  BON BON Y1267     -63.912  -0.974 -84.026  1.00  0.00
ATOM   3147  BOO BOO Y1268      40.258  66.939  46.601  1.00  0.00
ATOM   3148  BOP BOP Y1269      57.704  68.136   9.232  1.00  0.00
ATOM   3149  BOQ BOQ Y1270      80.841  34.159 -21.319  1.00  0.00
ATOM   3150  BOR BOR Y1271      72.151  19.674 -66.903  1.00  0.00
ATOM   3151  BOS BOS Y1272     -62.475 -22.458  88.241  1.00  0.00
ATOM   3152  BOT BOT Y1273      22.369 -13.970  30.096  1.00  0.00
ATOM   3153  BOU BOU Y1274     -21.841 -11.409  33.685  1.00  0.00
ATOM   3154  BOV BOV Y1275      16.596 -14.388  -3.286  1.00  0.00
ATOM   3155  BOW BOW Y1276     -42.857  -8.267   9.602  1.00  0.00
ATOM   3156  BOX BOX Y1277       5.985   9.253 -32.750  1.00  0.00
ATOM   3157  BOY BOY Y1278     -11.813  -6.610  -4.803  1.00  0.00
ATOM   3158  BOZ BOZ Y1279     -32.056  15.289 -40.124  1.00  0.00
ATOM   3159  BPA BPA Y1280     -69.413 -72.190  63.571  1.00  0.00
ATOM   3160  BPB BPB Y1281      21.384  59.892  -6.264  1.00  0.00
ATOM   3161  BPC BPC Y1282      77.242 -25.626  70.582  1.00  0.00
ATOM   3162  BPD BPD Y1283     -16.328 -50.619  73.117  1.00  0.00
ATOM   3163  BPE BPE Y1284     -36.805 -36.762  80.264  1.00  0.00
ATOM   3164  BPF BPF Y1285      82.363  49.820 -11.989  1.00  0.00
ATOM   3165  BPG BPG Y1286      42.618  85.509  -4.351  1.00  0.00
ATOM   3166  BPH BPH Y1287      25.803  58.664 -76.353  1.00  0.00
ATOM   3167  BPI BPI Y1288       3.344 -17.991   9.121  1.00  0.00
ATOM   3168  BPJ BPJ Y1289     -42.379 -39.648 -65.129  1.00  0.00
ATOM   3169  BPK BPK Y1290      -7.517 -20.403  80.443  1.00  0.00
ATOM   3170  BPL BPL Y1291      65.208  62.236  17.870  1.00  0.00
ATOM   3171  BPM BPM Y1292     -11.202 -35.835  78.128  1.00  0.00
ATOM   3172  BPN BPN Y1293      27.796  -2.879 -16.064  1.00  0.00
ATOM   3173  BPO BPO Y1294     -23.911 -15.289 -33.450  1.00  0.00
ATOM   3174  BPP BPP Y1295     -41.807 -26.118 -52.880  1.00  0.00
ATOM   3175  BPQ BPQ Y1296      77.813 -52.334 -76.534  1.00  0.00
ATOM   3176  BPR BPR Y1297     -24.572 -70.555  36.303  1.00  0.00
ATOM   3177  BPS BPS Y1298      42.905  83.309 -48.788  1.00  0.00
ATOM   3178  BPT BPT Y1299     -47.590 -50.998 -35.350  1.00  0.00
ATOM   3179  BPU BPU Y1300      -5.470  85.574  30.991  1.00  0.00
ATOM   3180  BPV BPV Y1301      43.553 -65.289 -14.113  1.00  0.00
ATOM   3181  BPW BPW Y1302     -84.939  18.154 -58.925  1.00  0.00
ATOM   3182  BPX BPX Y1303      67.352  10.772  80.157  1.00  0.00
ATOM   3183  BPY BPY Y1304     -60.233  84.126  43.656  1.00  0.00
ATOM   3184  BPZ BPZ Y1305      71.636 -25.597   3.917  1.00  0.00
ATOM   3185  BQA BQA Y1306      80.720  -2.995 -66.615  1.00  0.00
ATOM   3186  BQB BQB Y1307      41.133  21.582  56.828  1.00  0.00
ATOM   3187  BQC BQC Y1308     -82.972 -44.116  24.687  1.00  0.00
ATOM   3188  BQD BQD Y1309     -17.943  24.872  47.189  1.00  0.00
ATOM   3189  BQE BQE Y1310      39.044   5.261  76.220  1.00  0.00
ATOM   3190  BQF BQF Y1311     -58.116 -30.237 -15.233  1.00  0.00
ATOM   3191  BQG BQG Y1312      70.897  79.911 -71.228  1.00  0.00
ATOM   3192  BQH BQH Y1313     -49.483  -9.491  87.868  1.00  0.00
ATOM   3193  BQI BQI Y1314     -78.150 -71.851  -2.184  1.00  0.00
ATOM   3194  BQJ BQJ Y1315       0.895  77.602  76.538  1.00  0.00
ATOM   3195  BQK BQK Y1316     -69.037  14.504 -24.800  1.00  0.00
ATOM   3196  BQL BQL Y1317     -63.614  60.610  63.653  1.00  0.00
ATOM   3197  BQM BQM Y1318      71.034  55.192  -3.038  1.00  0.00
ATOM   3198  BQN BQN Y1319       4.003  42.358  61.043  1.00  0.00
ATOM   3199  BQO BQO Y1320     -14.463  85.994  86.202  1.00  0.00
ATOM   3200  BQP BQP Y1321      39.927  55.442 -75.860  1.00  0.00
ATOM   3201  BQQ BQQ Y1322       0.481  17.809 -20.971  1.00  0.00
ATOM   3202  BQR BQR Y1323      86.072  -6.912  18.137  1.00  0.00
ATOM   3203  BQS BQS Y1324     -26.245 -82.815 -45.974  1.00  0.00
ATOM   3204  BQT BQT Y1325     -52.025   1.085 -73.936  1.00  0.00
ATOM   3205  BQU BQU Y1326     -74.994  55.811 -34.176  1.00  0.00
ATOM   3206  BQV BQV Y1327      82.689  73.708 -81.244  1.00  0.00
ATOM   3207  BQW BQW Y1328     -74.147  78.837  78.426  1.00  0.00
ATOM   3208  BQX BQX Y1329      77.303 -66.308 -38.537  1.00  0.00
ATOM   3209  BQY BQY Y1330     -16.251 -33.086 -81.506  1.00  0.00
ATOM   3210  BQZ BQZ Y1331     -76.958  80.270  41.118  1.00  0.00
ATOM   3211  BRA BRA Y1332     -14.120  15.781  65.084  1.00  0.00
ATOM   3212  BRB BRB Y1333       1.144 -28.459 -85.048  1.00  0.00
ATOM   3213  BRC BRC Y1334     -72.681 -13.294 -20.455  1.00  0.00
ATOM   3214  BRD BRD Y1335     -25.794  23.298  11.703  1.00  0.00
ATOM   3215  BRE BRE Y1336     -68.970 -78.947  34.051  1.00  0.00
ATOM   3216  BRF BRF Y1337      84.482 -88.152  -2.310  1.00  0.00
ATOM   3217  BRG BRG Y1338     -41.545  77.936 -78.331  1.00  0.00
ATOM   3218  BRH BRH Y1339      35.591  56.798 -22.061  1.00  0.00
ATOM   3219  BRI BRI Y1340      45.214 -53.948 -31.084  1.00  0.00
ATOM   3220  BRJ BRJ Y1341     -46.945  35.942  80.887  1.00  0.00
ATOM   3221  BRK BRK Y1342      19.314  -3.955  47.359  1.00  0.00
ATOM   3222  BRL BRL Y1343      32.028 -24.288 -40.759  1.00  0.00
ATOM   3223  BRM BRM Y1344      70.928 -51.693  57.300  1.00  0.00
ATOM   3224  BRN BRN Y1345      84.017 -82.614  74.484  1.00  0.00
ATOM   3225  BRO BRO Y1346       5.904  66.512 -35.703  1.00  0.00
ATOM   3226  BRP BRP Y1347     -61.441 -37.571 -59.707  1.00  0.00
ATOM   3227  BRQ BRQ Y1348      54.800  45.190  41.735  1.00  0.00
ATOM   3228  BRR BRR Y1349     -22.684  72.229  78.875  1.00  0.00
ATOM   3229  BRS BRS Y1350      21.016 -82.904 -50.688  1.00  0.00
ATOM   3230  BRT BRT Y1351     -21.362   0.756  25.601  1.00  0.00
ATOM   3231  BRU BRU Y1352     -67.715 -42.880 -82.759  1.00  0.00
ATOM   3232  BRV BRV Y1353      56.935  68.546 -32.159  1.00  0.00
ATOM   3233  BRW BRW Y1354      13.206 -43.900  -9.227  1.00  0.00
ATOM   3234  BRX BRX Y1355      75.049  -0.323  -9.327  1.00  0.00
ATOM   3235  BRY BRY Y1356      -3.020  81.669  48.005  1.00  0.00
ATOM   3236  BRZ BRZ Y1357      63.508  45.598  74.596  1.00  0.00
ATOM   3237  BSA BSA Y1358     -57.310  81.913  60.207  1.00  0.00
ATOM   3238  BSB BSB Y1359       6.365 -64.683  68.613  1.00  0.00
ATOM   3239  BSC BSC Y1360     -23.258  71.036  17.041  1.00  0.00
ATOM   3240  BSD BSD Y1361      30.953 -16.399  71.342  1.00  0.00
ATOM   3241  BSE BSE Y1362      84.525 -34.288 -63.087  1.00  0.00
ATOM   3242  BSF BSF Y1363     -58.580 -23.673 -33.010  1.00  0.00
ATOM   3243  BSG BSG Y1364      16.707 -65.727  19.573  1.00  0.00
ATOM   3244  BSH BSH Y1365      45.894 -87.609 -66.884  1.00  0.00
ATOM   3245  BSI BSI Y1366      -2.741 -67.684  19.901  1.00  0.00
ATOM   3246  BSJ BSJ Y1367      19.480  41.360 -45.199  1.00  0.00
ATOM   3247  BSK BSK Y1368      63.690 -12.635  82.004  1.00  0.00
ATOM   3248  BSL BSL Y1369     -32.528  45.634  38.724  1.00  0.00
ATOM   3249  BSM BSM Y1370      13.869 -63.214 -40.067  1.00  0.00
ATOM   3250  BSN BSN Y1371      30.181  28.907  77.911  1.00  0.00
ATOM   3251  BSO BSO Y1372      86.727  25.184  75.437  1.00  0.00
ATOM   3252  BSP BSP Y1373     -80.872 -48.472  52.995  1.00  0.00
ATOM   3253  BSQ BSQ Y1374      -3.573  70.601  33.645  1.00  0.00
ATOM   3254  BSR BSR Y1375     -78.086  61.842  76.313  1.00  0.00
ATOM   3255  BSS BSS Y1376     -84.461   1.827 -80.302  1.00  0.00
ATOM   3256  BST BST Y1377      88.011 -21.468 -45.091  1.00  0.00
ATOM   3257  BSU BSU Y1378      68.357  25.331 -52.734  1.00  0.00
ATOM   3258  BSV BSV Y1379      51.986 -26.777 -74.849  1.00  0.00
ATOM   3259  BSW BSW Y1380     -62.240  26.612 -62.676  1.00  0.00
ATOM   3260  BSX BSX Y1381      84.075  75.002  53.003  1.00  0.00
ATOM   3261  BSY BSY Y1382     -28.347  36.422 -56.012  1.00  0.00
ATOM   3262  BSZ BSZ Y1383     -12.200 -23.234 -66.423  1.00  0.00
ATOM   3263  BTA BTA Y1384     -11.162 -22.490  -0.618  1.00  0.00
ATOM   3264  BTB BTB Y1385     -35.759 -68.768 -79.185  1.00  0.00
ATOM   3265  BTC BTC Y1386     -47.837 -21.044  28.954  1.00  0.00
ATOM   3266  BTD BTD Y1387     -13.630  56.571  84.805  1.00  0.00
ATOM   3267  BTE BTE Y1388     -33.019  13.573  35.015  1.00  0.00
ATOM   3268  BTF BTF Y1389      15.258 -80.410  33.984  1.00  0.00
ATOM   3269  BTG BTG Y1390     -51.544 -41.450  29.983  1.00  0.00
ATOM   3270  BTH BTH Y1391      84.176  58.497   4.713  1.00  0.00
ATOM   3271  BTI BTI Y1392      89.459  52.008  12.032  1.00  0.00
ATOM   3272  BTJ BTJ Y1393     -62.275 -62.382 -51.958  1.00  0.00
ATOM   3273  BTK BTK Y1394       9.917 -85.416  72.673  1.00  0.00
ATOM   3274  BTL BTL Y1395     -80.410 -17.867  87.124  1.00  0.00
ATOM   3275  BTM BTM Y1396      -7.855   3.365 -10.679  1.00  0.00
ATOM   3276  BTN BTN Y1397      -1.659 -12.658  88.418  1.00  0.00
ATOM   3277  BTO BTO Y1398     -37.945  82.559 -48.446  1.00  0.00
ATOM   3278  BTP BTP Y1399     -77.183 -73.840  84.038  1.00  0.00
ATOM   3279  BTQ BTQ Y1400      62.014  62.151 -69.477  1.00  0.00
ATOM   3280  BTR BTR Y1401     -48.460  65.941   6.250  1.00  0.00
ATOM   3281  BTS BTS Y1402     -78.248  39.361  28.594  1.00  0.00
ATOM   3282  BTT BTT Y1403      52.206 -42.196  66.700  1.00  0.00
ATOM   3283  BTU BTU Y1404      50.029  33.656 -31.132  1.00  0.00
ATOM   3284  BTV BTV Y1405      36.795  45.544  32.818  1.00  0.00
ATOM   3285  BTW BTW Y1406     -76.396 -48.566 -40.351  1.00  0.00
ATOM   3286  BTX BTX Y1407     -66.199  10.254  18.163  1.00  0.00
ATOM   3287  BTY BTY Y1408      16.566  20.910 -38.560  1.00  0.00
ATOM   3288  BTZ BTZ Y1409      78.055  13.789   5.803  1.00  0.00
ATOM   3289  BUA BUA Y1410      82.376 -83.876  28.279  1.00  0.00
ATOM   3290  BUB BUB Y1411      75.781   5.746 -77.634  1.00  0.00
ATOM   3291  BUC BUC Y1412     -68.409 -71.915  48.252  1.00  0.00
ATOM   3292  BUD BUD Y1413     -33.564  13.661   0.219  1.00  0.00
ATOM   3293  BUE BUE Y1414      86.865  55.039  32.766  1.00  0.00
ATOM   3294  BUF BUF Y1415       3.683 -56.645  18.074  1.00  0.00
ATOM   3295  BUG BUG Y1416      83.975  21.635 -54.451  1.00  0.00
ATOM   3296  BUH BUH Y1417      85.274  -4.802 -78.258  1.00  0.00
ATOM   3297  BUI BUI Y1418      43.727 -28.440  22.542  1.00  0.00
ATOM   3298  BUJ BUJ Y1419     -72.404  21.788  30.538  1.00  0.00
ATOM   3299  BUK BUK Y1420     -58.224  37.328 -57.430  1.00  0.00
ATOM   3300  BUL BUL Y1421     -46.680 -57.511  80.571  1.00  0.00
ATOM   3301  BUM BUM Y1422     -58.530  49.506 -78.187  1.00  0.00
ATOM   3302  BUN BUN Y1423      83.883   5.553  79.951  1.00  0.00
ATOM   3303  BUO BUO Y1424     -75.198 -37.301 -46.071  1.00  0.00
ATOM   3304  BUP BUP Y1425     -60.034 -86.346 -55.986  1.00  0.00
ATOM   3305  BUQ BUQ Y1426       0.098 -65.931 -63.559  1.00  0.00
ATOM   3306  BUR BUR Y1427     -62.178  34.293 -85.634  1.00  0.00
ATOM   3307  BUS BUS Y1428      59.550 -58.771  45.033  1.00  0.00
ATOM   3308  BUT BUT Y1429      -0.313   6.698  62.672  1.00  0.00
ATOM   3309  BUU BUU Y1430     -41.101 -11.756  48.581  1.00  0.00
ATOM   3310  BUV BUV Y1431      39.807  -4.542 -37.566  1.00  0.00
ATOM   3311  BUW BUW Y1432     -53.609 -39.968  17.195  1.00  0.00
ATOM   3312  BUX BUX Y1433     -76.526 -13.802  45.714  1.00  0.00
ATOM   3313  BUY BUY Y1434      16.608 -11.708 -66.785  1.00  0.00
ATOM   3314  BUZ BUZ Y1435     -48.991  72.503  61.779  1.00  0.00
ATOM   3315  BVA BVA Y1436       8.713  64.808 -81.217  1.00  0.00
ATOM   3316  BVB BVB Y1437     -12.487  26.335 -76.992  1.00  0.00
ATOM   3317  BVC BVC Y1438     -42.789 -25.606 -31.835  1.00  0.00
ATOM   3318  BVD BVD Y1439      89.282 -69.533  60.381  1.00  0.00
ATOM   3319  BVE BVE Y1440      49.950  20.741 -23.985  1.00  0.00
ATOM   3320  BVF BVF Y1441     -74.498  78.628 -51.340  1.00  0.00
ATOM   3321  BVG BVG Y1442     -43.434  84.442  51.508  1.00  0.00
ATOM   3322  BVH BVH Y1443      72.182 -29.967 -77.159  1.00  0.00
ATOM   3323  BVI BVI Y1444     -64.627  46.814  21.142  1.00  0.00
ATOM   3324  BVJ BVJ Y1445      16.516 -57.581 -87.089  1.00  0.00
ATOM   3325  BVK BVK Y1446      87.474 -53.818 -84.230  1.00  0.00
ATOM   3326  BVL BVL Y1447      -7.536  23.590 -33.874  1.00  0.00
ATOM   3327  BVM BVM Y1448      -6.394 -36.398 -63.097  1.00  0.00
ATOM   3328  BVN BVN Y1449      84.562  31.600  49.981  1.00  0.00
ATOM   3329  BVO BVO Y1450     -27.851 -80.438  88.754  1.00  0.00
ATOM   3330  BVP BVP Y1451      15.809  34.199  87.055  1.00  0.00
ATOM   3331  BVQ BVQ Y1452      86.940   4.341 -52.237  1.00  0.00
ATOM   3332  BVR BVR Y1453     -81.348  67.931 -55.673  1.00  0.00
ATOM   3333  BVS BVS Y1454      17.466  -2.508  19.915  1.00  0.00
ATOM   3334  BVT BVT Y1455      48.860 -73.298  82.147  1.00  0.00
ATOM   3335  BVU BVU Y1456      87.209  13.194 -74.658  1.00  0.00
ATOM   3336  BVV BVV Y1457      54.646   1.290 -45.417  1.00  0.00
ATOM   3337  BVW BVW Y1458      65.684  53.011 -19.234  1.00  0.00
ATOM   3338  BVX BVX Y1459      25.691  29.638 -86.141  1.00  0.00
ATOM   3339  BVY BVY Y1460     -54.950  33.293 -69.244  1.00  0.00
ATOM   3340  BVZ BVZ Y1461     -13.957  71.157 -24.985  1.00  0.00
ATOM   3341  BWA BWA Y1462      85.033  58.404  79.995  1.00  0.00
ATOM   3342  BWB BWB Y1463     -80.498   5.896  60.097  1.00  0.00
ATOM   3343  BWC BWC Y1464     -32.218  22.891 -77.042  1.00  0.00
ATOM   3344  BWD BWD Y1465     -59.645 -43.921  73.469  1.00  0.00
ATOM   3345  BWE BWE Y1466      55.788  15.609  86.105  1.00  0.00
ATOM   3346  BWF BWF Y1467      39.626  28.926  15.083  1.00  0.00
ATOM   3347  BWG BWG Y1468     -84.310   2.470  87.745  1.00  0.00
ATOM   3348  BWH BWH Y1469     -66.964  58.331  15.138  1.00  0.00
ATOM   3349  BWI BWI Y1470      69.725  18.145  39.596  1.00  0.00
ATOM   3350  BWJ BWJ Y1471     -43.812 -73.608  -7.269  1.00  0.00
ATOM   3351  BWK BWK Y1472      21.899   8.374 -81.934  1.00  0.00
ATOM   3352  BWL BWL Y1473     -39.377 -81.838  25.359  1.00  0.00
ATOM   3353  BWM BWM Y1474      88.557  29.265 -80.501  1.00  0.00
ATOM   3354  BWN BWN Y1475      87.214 -29.693  57.113  1.00  0.00
ATOM   3355  BWO BWO Y1476       3.506 -17.497 -24.425  1.00  0.00
ATOM   3356  BWP BWP Y1477      46.186  35.914 -67.462  1.00  0.00
ATOM   3357  BWQ BWQ Y1478      21.119 -51.942  32.379  1.00  0.00
ATOM   3358  BWR BWR Y1479       2.495 -84.864 -50.660  1.00  0.00
ATOM   3359  BWS BWS Y1480      84.490 -12.785 -20.664  1.00  0.00
ATOM   3360  BWT BWT Y1481      -1.727  50.587   7.187  1.00  0.00
ATOM   3361  BWU BWU Y1482      31.613  76.113  58.880  1.00  0.00
ATOM   3362  BWV BWV Y1483      27.362  78.672 -54.888  1.00  0.00
ATOM   3363  BWW BWW Y1484     -80.637  51.202  -4.024  1.00  0.00
ATOM   3364  BWX BWX Y1485      18.579 -81.786  12.309  1.00  0.00
ATOM   3365  BWY BWY Y1486      50.389  78.368  68.051  1.00  0.00
ATOM   3366  BWZ BWZ Y1487     -26.719 -81.698  46.321  1.00  0.00
ATOM   3367  BXA BXA Y1488     -32.589   6.844 -22.986  1.00  0.00
ATOM   3368  BXB BXB Y1489     -78.946 -90.163 -28.938  1.00  0.00
ATOM   3369  BXC BXC Y1490      85.923 -56.397 -24.972  1.00  0.00
ATOM   3370  BXD BXD Y1491     -34.171  30.087  47.672  1.00  0.00
ATOM   3371  BXE BXE Y1492     -83.287  81.620  58.440  1.00  0.00
ATOM   3372  BXF BXF Y1493      52.127 -45.238  35.362  1.00  0.00
ATOM   3373  BXG BXG Y1494     -37.398  -5.014  -2.850  1.00  0.00
ATOM   3374  BXH BXH Y1495      53.330  12.765 -49.812  1.00  0.00
ATOM   3375  BXI BXI Y1496      88.177 -60.892  10.214  1.00  0.00
ATOM   3376  BXJ BXJ Y1497      80.024  15.266 -44.189  1.00  0.00
ATOM   3377  BXK BXK Y1498     -21.877 -84.156  -8.517  1.00  0.00
ATOM   3378  BXL BXL Y1499     -15.762 -64.865  57.423  1.00  0.00
ATOM   3379  BXM BXM Y1500      36.609  74.441 -23.490  1.00  0.00
ATOM   3380  BXN BXN Y1501     -43.423  46.707 -67.561  1.00  0.00
ATOM   3381  BXO BXO Y1502      56.901  81.170 -11.646  1.00  0.00
ATOM   3382  BXP BXP Y1503      47.839 -51.124  -1.897  1.00  0.00
ATOM   3383  BXQ BXQ Y1504      31.889 -62.377  34.077  1.00  0.00
ATOM   3384  BXR BXR Y1505     -67.680 -58.123  18.937  1.00  0.00
ATOM   3385  BXS BXS Y1506     -27.520 -40.839 -60.546  1.00  0.00
ATOM   3386  BXT BXT Y1507      74.775  45.632 -84.062  1.00  0.00
ATOM   3387  BXU BXU Y1508     -78.247  -0.983  38.624  1.00  0.00
ATOM   3388  BXV BXV Y1509      73.033 -18.711 -59.739  1.00  0.00
ATOM   3389  BXW BXW Y1510     -14.004 -87.412  63.187  1.00  0.00
ATOM   3390  BXX BXX Y1511      18.286  81.941  73.851  1.00  0.00
ATOM   3391  BXY BXY Y1512     -65.332 -85.762  69.274  1.00  0.00
ATOM   3392  BXZ BXZ Y1513     -26.122  -1.776  -5.513  1.00  0.00
ATOM   3393  BYA BYA Y1514     -30.278  40.663  65.618  1.00  0.00
ATOM   3394  BYB BYB Y1515      58.786 -54.827 -69.196  1.00  0.00
ATOM   3395  BYC BYC Y1516      26.186  71.878  22.973  1.00  0.00
ATOM   3396  BYD BYD Y1517      46.841  79.717 -64.833  1.00  0.00
ATOM   3397  BYE BYE Y1518      53.673 -30.637  89.209  1.00  0.00
ATOM   3398  BYF BYF Y1519      16.738  58.251 -20.117  1.00  0.00
ATOM   3399  BYG BYG Y1520      42.844  23.851 -84.710  1.00  0.00
ATOM   3400  BYH BYH Y1521      -8.545 -59.948  77.876  1.00  0.00
ATOM   3401  BYI BYI Y1522     -78.349  33.158 -53.668  1.00  0.00
ATOM   3402  BYJ BYJ Y1523      81.399 -33.678  82.239  1.00  0.00
ATOM   3403  BYK BYK Y1524      22.507  17.000  77.807  1.00  0.00
ATOM   3404  BYL BYL Y1525     -50.106  20.639 -80.473  1.00  0.00
ATOM   3405  BYM BYM Y1526     -67.901  56.270  88.660  1.00  0.00
ATOM   3406  BYN BYN Y1527     -25.413  36.268  81.293  1.00  0.00
ATOM   3407  BYO BYO Y1528     -79.065  65.526 -43.854  1.00  0.00
ATOM   3408  BYP BYP Y1529     -43.257  80.951  12.240  1.00  0.00
ATOM   3409  BYQ BYQ Y1530      54.581 -24.390  14.187  1.00  0.00
ATOM   3410  BYR BYR Y1531     -85.114 -71.953  46.357  1.00  0.00
ATOM   3411  BYS BYS Y1532      40.623  10.813  20.849  1.00  0.00
ATOM   3412  BYT BYT Y1533      16.431  57.307  48.914  1.00  0.00
ATOM   3413  BYU BYU Y1534     -16.860  12.666 -23.896  1.00  0.00
ATOM   3414  BYV BYV Y1535       4.468  81.965  23.891  1.00  0.00
ATOM   3415  BYW BYW Y1536      89.387 -73.643  44.171  1.00  0.00
ATOM   3416  BYX BYX Y1537      45.252   9.337 -80.448  1.00  0.00
ATOM   3417  BYY BYY Y1538      -6.049 -50.072 -61.431  1.00  0.00
ATOM   3418  BYZ BYZ Y1539     -79.334 -87.046  43.590  1.00  0.00
ATOM   3419  BZA BZA Y1540      16.718 -33.469 -48.920  1.00  0.00
ATOM   3420  BZB BZB Y1541       8.719  48.461 -76.873  1.00  0.00
ATOM   3421  BZC BZC Y1542     -36.443  -1.876 -52.757  1.00  0.00
ATOM   3422  BZD BZD Y1543     -40.248 -50.597 -51.835  1.00  0.00
ATOM   3423  BZE BZE Y1544      36.243  30.732 -41.888  1.00  0.00
ATOM   3424  BZF BZF Y1545      71.785 -38.003  59.513  1.00  0.00
ATOM   3425  BZG BZG Y1546      68.432   4.550  65.800  1.00  0.00
ATOM   3426  BZH BZH Y1547     -84.395 -66.095  61.976  1.00  0.00
ATOM   3427  BZI BZI Y1548     -35.595  11.480  18.317  1.00  0.00
ATOM   3428  BZJ BZJ Y1549      45.341  48.887 -86.480  1.00  0.00
ATOM   3429  BZK BZK Y1550      42.407 -84.419 -30.541  1.00  0.00
ATOM   3430  BZL BZL Y1551       7.564 -74.591 -22.336  1.00  0.00
ATOM   3431  BZM BZM Y1552      81.431 -50.631  84.885  1.00  0.00
ATOM   3432  BZN BZN Y1553     -37.473 -45.661  58.824  1.00  0.00
ATOM   3433  BZO BZO Y1554      83.289   8.395  44.316  1.00  0.00
ATOM   3434  BZP BZP Y1555     -58.476  81.379 -86.082  1.00  0.00
ATOM   3435  BZQ BZQ Y1556      63.781 -75.223  18.335  1.00  0.00
ATOM   3436  BZR BZR Y1557      62.598  44.795  24.405  1.00  0.00
ATOM   3437  BZS BZS Y1558     -16.245  26.896  88.044  1.00  0.00
ATOM   3438  BZT BZT Y1559      69.168  68.695   1.177  1.00  0.00
ATOM   3439  BZU BZU Y1560      27.214 -10.877 -48.481  1.00  0.00
ATOM   3440  BZV BZV Y1561     -46.395 -39.095 -42.550  1.00  0.00
ATOM   3441  BZW BZW Y1562      20.308 -26.754 -22.963  1.00  0.00
ATOM   3442  BZX BZX Y1563      32.968 -40.432 -46.458  1.00  0.00
ATOM   3443  BZY BZY Y1564       2.528 -30.848  78.065  1.00  0.00
ATOM   3444  BZZ BZZ Y1565      49.263   1.719 -20.159  1.00  0.00
ATOM   3445  CAA CAA Y1566     -82.109  56.615  16.045  1.00  0.00
ATOM   3446  CAB CAB Y1567     -16.057 -87.336 -82.893  1.00  0.00
ATOM   3447  CAC CAC Y1568      19.325 -72.293   1.666  1.00  0.00
ATOM   3448  CAD CAD Y1569     -51.109  61.760 -69.083  1.00  0.00
ATOM   3449  CAE CAE Y1570       6.397 -70.352 -47.681  1.00  0.00
ATOM   3450  CAF CAF Y1571      84.091 -76.476   9.382  1.00  0.00
ATOM   3451  CAG CAG Y1572      31.840 -41.155  84.167  1.00  0.00
ATOM   3452  CAH CAH Y1573     -16.739  42.656  52.223  1.00  0.00
ATOM   3453  CAI CAI Y1574      81.377 -83.658  47.118  1.00  0.00
ATOM   3454  CAJ CAJ Y1575     -56.089  80.284  81.150  1.00  0.00
ATOM   3455  CAK CAK Y1576     -60.125  59.881 -86.469  1.00  0.00
ATOM   3456  CAL CAL Y1577     -37.376 -89.664  68.992  1.00  0.00
ATOM   3457  CAM CAM Y1578      58.815 -29.421   1.291  1.00  0.00
ATOM   3458  CAN CAN Y1579      -4.258  61.318  76.267  1.00  0.00
ATOM   3459  CAO CAO Y1580      45.067  26.069  44.122  1.00  0.00
ATOM   3460  CAP CAP Y1581      -0.621  83.802 -56.591  1.00  0.00
ATOM   3461  CAQ CAQ Y1582     -56.525  82.687 -70.480  1.00  0.00
ATOM   3462  CAR CAR Y1583     -28.366  44.296  13.878  1.00  0.00
ATOM   3463  CAS CAS Y1584      89.502  21.504 -37.247  1.00  0.00
ATOM   3464  CAT CAT Y1585      20.637   4.528 -63.126  1.00  0.00
ATOM   3465  CAU CAU Y1586     -52.548  83.757  -5.076  1.00  0.00
ATOM   3466  CAV CAV Y1587      88.529  -7.825  35.239  1.00  0.00
ATOM   3467  CAW CAW Y1588     -47.524   7.792  55.689  1.00  0.00
ATOM   3468  CAX CAX Y1589      32.191 -17.364  88.339  1.00  0.00
ATOM   3469  CAY CAY Y1590     -65.896  69.502 -47.185  1.00  0.00
ATOM   3470  CAZ CAZ Y1591      76.418 -56.595  -4.092  1.00  0.00
ATOM   3471  CBA CBA Y1592     -53.532 -46.112 -82.895  1.00  0.00
ATOM   3472  CBB CBB Y1593      85.091  79.950 -64.201  1.00  0.00
ATOM   3473  CBC CBC Y1594      87.216 -22.272 -11.238  1.00  0.00
ATOM   3474  CBD CBD Y1595       3.792  56.147 -46.536  1.00  0.00
ATOM   3475  CBE CBE Y1596      47.590 -62.122 -40.822  1.00  0.00
ATOM   3476  CBF CBF Y1597     -64.474  41.778 -39.243  1.00  0.00
ATOM   3477  CBG CBG Y1598      69.529 -86.764 -11.435  1.00  0.00
ATOM   3478  CBH CBH Y1599     -42.505 -68.525 -39.236  1.00  0.00
ATOM   3479  CBI CBI Y1600     -76.189  24.739  19.589  1.00  0.00
ATOM   3480  CBJ CBJ Y1601      56.302   3.779  88.605  1.00  0.00
ATOM   3481  CBK CBK Y1602     -78.508  62.074 -18.944  1.00  0.00
ATOM   3482  CBL CBL Y1603      17.610 -75.713  53.996  1.00  0.00
ATOM   3483  CBM CBM Y1604     -60.623 -39.133  -1.778  1.00  0.00
ATOM   3484  CBN CBN Y1605     -73.249 -56.296  77.664  1.00  0.00
ATOM   3485  CBO CBO Y1606      35.899 -41.140  28.649  1.00  0.00
ATOM   3486  CBP CBP Y1607     -52.490 -61.625  42.572  1.00  0.00
ATOM   3487  CBQ CBQ Y1608     -31.416  83.551 -35.472  1.00  0.00
ATOM   3488  CBR CBR Y1609      39.229 -82.307 -11.205  1.00  0.00
ATOM   3489  CBS CBS Y1610      31.221 -17.980  20.184  1.00  0.00
ATOM   3490  CBT CBT Y1611       1.703  67.386  53.118  1.00  0.00
ATOM   3491  CBU CBU Y1612      85.848  19.694  85.072  1.00  0.00
ATOM   3492  CBV CBV Y1613      23.566 -44.315  46.698  1.00  0.00
ATOM   3493  CBW CBW Y1614      -2.673 -82.944  22.183  1.00  0.00
ATOM   3494  CBX CBX Y1615     -76.272   9.575 -39.988  1.00  0.00
ATOM   3495  CBY CBY Y1616      81.009  36.078 -42.016  1.00  0.00
ATOM   3496  CBZ CBZ Y1617     -45.565  52.717 -29.743  1.00  0.00
ATOM   3497  CCA CCA Y1618     -27.999  43.005 -45.765  1.00  0.00
ATOM   3498  CCB CCB Y1619      78.173  18.639  58.380  1.00  0.00
ATOM   3499  CCC CCC Y1620      15.645  46.133 -10.400  1.00  0.00
ATOM   3500  CCD CCD Y1621     -23.700 -55.084  31.716  1.00  0.00
ATOM   3501  CCE CCE Y1622      32.043  35.885  -5.249  1.00  0.00
ATOM   3502  CCF CCF Y1623     -41.221 -87.421   3.053  1.00  0.00
ATOM   3503  CCG CCG Y1624      31.209 -44.341 -21.029  1.00  0.00
ATOM   3504  CCH CCH Y1625     -79.718 -58.353 -52.066  1.00  0.00
ATOM   3505  CCI CCI Y1626      13.681 -28.560   0.061  1.00  0.00
ATOM   3506  CCJ CCJ Y1627     -51.538  63.022 -13.808  1.00  0.00
ATOM   3507  CCK CCK Y1628     -63.133   6.690 -12.293  1.00  0.00
ATOM   3508  CCL CCL Y1629     -75.534 -54.162 -11.850  1.00  0.00
ATOM   3509  CCM CCM Y1630     -76.551  52.338 -85.406  1.00  0.00
ATOM   3510  CCN CCN Y1631      13.514 -88.403  88.271  1.00  0.00
ATOM   3511  CCO CCO Y1632     -20.404 -89.102  77.966  1.00  0.00
ATOM   3512  CCP CCP Y1633      -4.551  42.732  43.046  1.00  0.00
ATOM   3513  CCQ CCQ Y1634      25.318  76.742  -2.581  1.00  0.00
ATOM   3514  CCR CCR Y1635      49.947 -65.495 -82.722  1.00  0.00
ATOM   3515  CCS CCS Y1636      38.728 -43.775 -82.983  1.00  0.00
ATOM   3516  CCT CCT Y1637      10.513  49.065  43.422  1.00  0.00
ATOM   3517  CCU CCU Y1638     -11.172 -90.206 -47.717  1.00  0.00
ATOM   3518  CCV CCV Y1639      -5.268 -73.773 -41.651  1.00  0.00
ATOM   3519  CCW CCW Y1640     -40.991 -49.207  36.283  1.00  0.00
ATOM   3520  CCX CCX Y1641     -32.594  76.570  88.904  1.00  0.00
ATOM   3521  CCY CCY Y1642     -43.590  19.680  45.830  1.00  0.00
ATOM   3522  CCZ CCZ Y1643      23.603 -32.141  23.638  1.00  0.00
ATOM   3523  CDA CDA Y1644     -41.453  84.501  68.757  1.00  0.00
ATOM   3524  CDB CDB Y1645       2.384 -25.571  -6.294  1.00  0.00
ATOM   3525  CDC CDC Y1646     -84.618  18.868 -25.217  1.00  0.00
ATOM   3526  CDD CDD Y1647      12.139  82.375 -81.611  1.00  0.00
ATOM   3527  CDE CDE Y1648      49.291   7.203 -32.654  1.00  0.00
ATOM   3528  CDF CDF Y1649      65.500  69.720  89.621  1.00  0.00
ATOM   3529  CDG CDG Y1650     -81.491 -42.685 -85.551  1.00  0.00
ATOM   3530  CDH CDH Y1651      57.127 -82.348 -84.429  1.00  0.00
ATOM   3531  CDI CDI Y1652      76.333  -4.456  87.296  1.00  0.00
ATOM   3532  CDJ CDJ Y1653     -21.779 -81.868  19.637  1.00  0.00
ATOM   3533  CDK CDK Y1654       8.522 -17.345  22.179  1.00  0.00
ATOM   3534  CDL CDL Y1655     -15.649  29.505 -60.804  1.00  0.00
ATOM   3535  CDM CDM Y1656     -82.822  -9.528  25.110  1.00  0.00
ATOM   3536  CDN CDN Y1657      15.845  58.996  18.299  1.00  0.00
ATOM   3537  CDO CDO Y1658     -61.441 -49.506 -56.069  1.00  0.00
ATOM   3538  CDP CDP Y1659     -80.636  13.940   2.480  1.00  0.00
ATOM   3539  CDQ CDQ Y1660      11.607  51.274  85.800  1.00  0.00
ATOM   3540  CDR CDR Y1661      15.777 -69.399  85.877  1.00  0.00
ATOM   3541  CDS CDS Y1662      32.666  85.273  19.870  1.00  0.00
ATOM   3542  CDT CDT Y1663      -0.806 -58.616  43.465  1.00  0.00
ATOM   3543  CDU CDU Y1664     -84.138  60.843 -66.441  1.00  0.00
ATOM   3544  CDV CDV Y1665      10.275 -55.176  37.392  1.00  0.00
ATOM   3545  CDW CDW Y1666     -14.625 -60.362  -0.304  1.00  0.00
ATOM   3546  CDX CDX Y1667      37.287 -34.823  69.176  1.00  0.00
ATOM   3547  CDY CDY Y1668     -84.434 -55.752 -65.362  1.00  0.00
ATOM   3548  CDZ CDZ Y1669     -12.939  81.889   4.336  1.00  0.00
ATOM   3549  CEA CEA Y1670      87.924  82.905   7.204  1.00  0.00
ATOM   3550  CEB CEB Y1671     -50.866 -57.755  -7.025  1.00  0.00
ATOM   3551  CEC CEC Y1672      40.679 -45.694  50.993  1.00  0.00
ATOM   3552  CED CED Y1673      -6.455  55.164 -31.463  1.00  0.00
ATOM   3553  CEE CEE Y1674      15.157 -18.920  64.260  1.00  0.00
ATOM   3554  CEF CEF Y1675      55.001  32.635 -79.994  1.00  0.00
ATOM   3555  CEG CEG Y1676      70.053  79.304  60.539  1.00  0.00
ATOM   3556  CEH CEH Y1677      64.288  38.256 -61.411  1.00  0.00
ATOM   3557  CEI CEI Y1678     -31.087 -87.151 -74.015  1.00  0.00
ATOM   3558  CEJ CEJ Y1679     -84.981  -7.902 -28.191  1.00  0.00
ATOM   3559  CEK CEK Y1680     -18.315  16.957  26.571  1.00  0.00
ATOM   3560  CEL CEL Y1681     -28.759 -87.019 -27.021  1.00  0.00
ATOM   3561  CEM CEM Y1682     -79.147 -83.884  59.668  1.00  0.00
ATOM   3562  CEN CEN Y1683      25.192   7.187  63.400  1.00  0.00
ATOM   3563  CEO CEO Y1684      83.351  15.080 -29.451  1.00  0.00
ATOM   3564  CEP CEP Y1685     -30.371 -29.908 -81.124  1.00  0.00
ATOM   3565  CEQ CEQ Y1686     -35.348  84.998 -24.004  1.00  0.00
ATOM   3566  CER CER Y1687      16.259 -78.687 -66.511  1.00  0.00
ATOM   3567  CES CES Y1688     -53.870 -63.379  62.921  1.00  0.00
ATOM   3568  CET CET Y1689      -9.552  56.948 -21.656  1.00  0.00
ATOM   3569  CEU CEU Y1690      56.890  19.335 -83.557  1.00  0.00
ATOM   3570  CEV CEV Y1691      67.702 -67.466  88.952  1.00  0.00
ATOM   3571  CEW CEW Y1692     -13.279  37.732  68.282  1.00  0.00
ATOM   3572  CEX CEX Y1693      89.863  66.476  41.602  1.00  0.00
ATOM   3573  CEY CEY Y1694     -78.617 -75.749 -37.018  1.00  0.00
ATOM   3574  CEZ CEZ Y1695      33.649 -88.039 -60.980  1.00  0.00
ATOM   3575  CFA CFA Y1696      85.563  29.105 -66.644  1.00  0.00
ATOM   3576  CFB CFB Y1697     -79.021   5.101 -70.600  1.00  0.00
ATOM   3577  CFC CFC Y1698      79.577  -7.280   3.432  1.00  0.00
ATOM   3578  CFD CFD Y1699      77.304  48.224  36.955  1.00  0.00
ATOM   3579  CFE CFE Y1700     -21.068 -85.457  34.314  1.00  0.00
ATOM   3580  CFF CFF Y1701     -54.708  11.205  80.176  1.00  0.00
ATOM   3581  CFG CFG Y1702     -43.089 -73.657  84.925  1.00  0.00
ATOM   3582  CFH CFH Y1703     -23.859  55.084  64.593  1.00  0.00
ATOM   3583  CFI CFI Y1704     -38.464  60.055  14.540  1.00  0.00
ATOM   3584  CFJ CFJ Y1705     -56.625   2.103  67.976  1.00  0.00
ATOM   3585  CFK CFK Y1706      73.732  81.655  13.280  1.00  0.00
ATOM   3586  CFL CFL Y1707      47.111  34.469  -2.918  1.00  0.00
ATOM   3587  CFM CFM Y1708      30.204 -72.297 -87.579  1.00  0.00
ATOM   3588  CFN CFN Y1709     -64.219 -89.593 -83.879  1.00  0.00
ATOM   3589  CFO CFO Y1710      -2.378  12.735 -84.098  1.00  0.00
ATOM   3590  CFP CFP Y1711      84.080 -21.858 -30.366  1.00  0.00
ATOM   3591  CFQ CFQ Y1712     -46.380  40.778  47.793  1.00  0.00
ATOM   3592  CFR CFR Y1713      13.243  26.062  10.957  1.00  0.00
ATOM   3593  CFS CFS Y1714      63.142  31.365  86.695  1.00  0.00
ATOM   3594  CFT CFT Y1715     -80.736 -88.879  88.815  1.00  0.00
ATOM   3595  CFU CFU Y1716      69.872 -84.854  72.288  1.00  0.00
ATOM   3596  CFV CFV Y1717     -67.679  84.749  24.067  1.00  0.00
ATOM   3597  CFW CFW Y1718     -33.191 -88.311  38.813  1.00  0.00
ATOM   3598  CFX CFX Y1719     -17.051 -41.594  87.109  1.00  0.00
ATOM   3599  CFY CFY Y1720      -3.712  34.771 -61.410  1.00  0.00
ATOM   3600  CFZ CFZ Y1721     -66.727  -0.512  50.026  1.00  0.00
ATOM   3601  CGA CGA Y1722      -2.567  42.019 -47.948  1.00  0.00
ATOM   3602  CGB CGB Y1723      14.044 -38.970 -60.007  1.00  0.00
ATOM   3603  CGC CGC Y1724     -27.970  41.360 -78.664  1.00  0.00
ATOM   3604  CGD CGD Y1725      53.940 -81.791 -52.197  1.00  0.00
ATOM   3605  CGE CGE Y1726      -0.386 -66.495  88.563  1.00  0.00
ATOM   3606  CGF CGF Y1727      21.310  74.766 -84.010  1.00  0.00
ATOM   3607  CGG CGG Y1728      69.115  -6.092  16.779  1.00  0.00
ATOM   3608  CGH CGH Y1729      -4.404 -42.903  87.374  1.00  0.00
ATOM   3609  CGI CGI Y1730      21.297  20.216 -19.620  1.00  0.00
ATOM   3610  CGJ CGJ Y1731     -35.339 -60.138 -10.086  1.00  0.00
ATOM   3611  CGK CGK Y1732     -71.760  16.386  -8.645  1.00  0.00
ATOM   3612  CGL CGL Y1733      34.731  41.880 -74.280  1.00  0.00
ATOM   3613  CGM CGM Y1734     -43.839  78.922 -34.035  1.00  0.00
ATOM   3614  CGN CGN Y1735      46.702  65.932 -87.542  1.00  0.00
ATOM   3615  CGO CGO Y1736      47.609 -50.136 -76.753  1.00  0.00
ATOM   3616  CGP CGP Y1737      85.058  37.589  88.357  1.00  0.00
ATOM   3617  CGQ CGQ Y1738      78.125   3.864  34.210  1.00  0.00
ATOM   3618  CGR CGR Y1739     -12.846 -62.878 -83.720  1.00  0.00
ATOM   3619  CGS CGS Y1740      57.436 -53.325  71.477  1.00  0.00
ATOM   3620  CGT CGT Y1741       8.474 -19.770  86.397  1.00  0.00
ATOM   3621  CGU CGU Y1742      -5.844  82.706 -84.293  1.00  0.00
ATOM   3622  CGV CGV Y1743      38.921  -6.571 -85.339  1.00  0.00
ATOM   3623  CGW CGW Y1744      67.830 -84.392  82.658  1.00  0.00
ATOM   3624  CGX CGX Y1745      62.474  82.842 -50.746  1.00  0.00
ATOM   3625  CGY CGY Y1746     -83.332 -24.794  17.647  1.00  0.00
ATOM   3626  CGZ CGZ Y1747     -78.063  33.894 -84.127  1.00  0.00
ATOM   3627  CHA CHA Y1748     -24.990 -30.333  76.626  1.00  0.00
ATOM   3628  CHB CHB Y1749       1.949  60.299  42.477  1.00  0.00
ATOM   3629  CHC CHC Y1750      78.514 -39.428  32.322  1.00  0.00
ATOM   3630  CHD CHD Y1751      80.589 -17.483  58.153  1.00  0.00
ATOM   3631  CHE CHE Y1752     -85.488  -5.041 -67.625  1.00  0.00
ATOM   3632  CHF CHF Y1753      23.679 -87.219  -0.352  1.00  0.00
ATOM   3633  CHG CHG Y1754      73.604  37.238 -70.596  1.00  0.00
ATOM   3634  CHH CHH Y1755     -84.621 -70.900 -57.875  1.00  0.00
ATOM   3635  CHI CHI Y1756      35.156 -67.442  48.123  1.00  0.00
ATOM   3636  CHJ CHJ Y1757      19.970  14.632 -67.175  1.00  0.00
ATOM   3637  CHK CHK Y1758      67.739  18.217 -16.602  1.00  0.00
ATOM   3638  CHL CHL Y1759      85.064  46.769 -30.859  1.00  0.00
ATOM   3639  CHM CHM Y1760     -62.853  58.877 -53.304  1.00  0.00
ATOM   3640  CHN CHN Y1761     -85.143 -83.769  28.186  1.00  0.00
ATOM   3641  CHO CHO Y1762      83.894  72.879  71.251  1.00  0.00
ATOM   3642  CHP CHP Y1763     -81.566  82.014 -39.826  1.00  0.00
ATOM   3643  CHQ CHQ Y1764      44.704 -85.002  32.948  1.00  0.00
ATOM   3644  CHR CHR Y1765       7.519 -87.432  50.163  1.00  0.00
ATOM   3645  CHS CHS Y1766     -16.634  45.748  38.124  1.00  0.00
ATOM   3646  CHT CHT Y1767     -26.425  26.640 -24.774  1.00  0.00
ATOM   3647  CHU CHU Y1768     -84.615  -5.755   8.345  1.00  0.00
ATOM   3648  CHV CHV Y1769      22.317  47.893  87.931  1.00  0.00
ATOM   3649  CHW CHW Y1770     -43.816  84.281 -14.935  1.00  0.00
ATOM   3650  CHX CHX Y1771       1.524  84.129  61.688  1.00  0.00
ATOM   3651  CHY CHY Y1772      90.105 -52.884  -3.774  1.00  0.00
ATOM   3652  CHZ CHZ Y1773     -85.497 -59.405  87.251  1.00  0.00
ATOM   3653  CIA CIA Y1774      13.110  27.873 -26.056  1.00  0.00
ATOM   3654  CIB CIB Y1775     -83.189 -62.944  22.382  1.00  0.00
ATOM   3655  CIC CIC Y1776     -61.105  -7.165 -12.045  1.00  0.00
ATOM   3656  CID CID Y1777      16.704  -6.734 -79.148  1.00  0.00
ATOM   3657  CIE CIE Y1778     -18.830  -8.869 -86.244  1.00  0.00
ATOM   3658  CIF CIF Y1779      41.647  74.136   1.988  1.00  0.00
ATOM   3659  CIG CIG Y1780     -40.874  17.179 -16.742  1.00  0.00
ATOM   3660  CIH CIH Y1781      89.317 -16.010   7.032  1.00  0.00
ATOM   3661  CII CII Y1782      56.484  15.765  67.133  1.00  0.00
ATOM   3662  CIJ CIJ Y1783      16.935 -23.584  16.896  1.00  0.00
ATOM   3663  CIK CIK Y1784      44.532  71.718 -11.557  1.00  0.00
ATOM   3664  CIL CIL Y1785      28.091 -28.486 -10.802  1.00  0.00
ATOM   3665  CIM CIM Y1786      -6.079 -80.268 -82.686  1.00  0.00
ATOM   3666  CIN CIN Y1787      45.697 -16.437  76.483  1.00  0.00
ATOM   3667  CIO CIO Y1788      41.090 -33.992 -35.453  1.00  0.00
ATOM   3668  CIP CIP Y1789     -46.324 -22.852  87.894  1.00  0.00
ATOM   3669  CIQ CIQ Y1790     -40.284  56.863 -86.098  1.00  0.00
ATOM   3670  CIR CIR Y1791      36.085  -1.700  11.804  1.00  0.00
ATOM   3671  CIS CIS Y1792      38.319 -80.005  86.848  1.00  0.00
ATOM   3672  CIT CIT Y1793      24.094 -79.523 -74.658  1.00  0.00
ATOM   3673  CIU CIU Y1794     -77.912  34.416 -41.905  1.00  0.00
ATOM   3674  CIV CIV Y1795      60.157  -4.186 -19.149  1.00  0.00
ATOM   3675  CIW CIW Y1796      47.073 -38.365   0.903  1.00  0.00
ATOM   3676  CIX CIX Y1797     -32.457 -70.714 -49.776  1.00  0.00
ATOM   3677  CIY CIY Y1798      66.684  43.750 -43.023  1.00  0.00
ATOM   3678  CIZ CIZ Y1799     -31.852  72.420 -32.277  1.00  0.00
ATOM   3679  CJA CJA Y1800      56.607  49.319  -2.841  1.00  0.00
ATOM   3680  CJB CJB Y1801       5.716 -85.246 -30.106  1.00  0.00
ATOM   3681  CJC CJC Y1802     -34.076 -58.893  52.480  1.00  0.00
ATOM   3682  CJD CJD Y1803      14.811 -14.017 -53.502  1.00  0.00
ATOM   3683  CJE CJE Y1804      32.476  36.394  60.995  1.00  0.00
ATOM   3684  CJF CJF Y1805       4.410  22.519  68.149  1.00  0.00
ATOM   3685  CJG CJG Y1806      64.139 -69.190  56.715  1.00  0.00
ATOM   3686  CJH CJH Y1807      79.459 -31.741 -86.971  1.00  0.00
ATOM   3687  CJI CJI Y1808     -38.953 -76.358 -63.060  1.00  0.00
ATOM   3688  CJJ CJJ Y1809     -61.248 -76.269 -47.432  1.00  0.00
ATOM   3689  CJK CJK Y1810     -79.598 -78.679 -49.029  1.00  0.00
ATOM   3690  CJL CJL Y1811      28.353  33.119  11.331  1.00  0.00
ATOM   3691  CJM CJM Y1812      -4.344  56.478  57.219  1.00  0.00
ATOM   3692  CJN CJN Y1813      45.525 -41.237  88.264  1.00  0.00
ATOM   3693  CJO CJO Y1814      81.729  57.410 -75.483  1.00  0.00
ATOM   3694  CJP CJP Y1815     -24.157 -49.497  59.887  1.00  0.00
ATOM   3695  CJQ CJQ Y1816     -45.033  40.108  26.652  1.00  0.00
ATOM   3696  CJR CJR Y1817      24.386  66.710 -46.780  1.00  0.00
ATOM   3697  CJS CJS Y1818     -12.268 -28.209  23.177  1.00  0.00
ATOM   3698  CJT CJT Y1819      47.873 -43.249 -63.127  1.00  0.00
ATOM   3699  CJU CJU Y1820     -41.561 -85.543 -47.682  1.00  0.00
ATOM   3700  CJV CJV Y1821      62.650  -2.184 -78.950  1.00  0.00
ATOM   3701  CJW CJW Y1822      42.610  84.947  52.546  1.00  0.00
ATOM   3702  CJX CJX Y1823     -79.517 -15.515 -79.244  1.00  0.00
ATOM   3703  CJY CJY Y1824      73.283  58.058 -49.684  1.00  0.00
ATOM   3704  CJZ CJZ Y1825      69.853 -74.270  65.053  1.00  0.00
ATOM   3705  CKA CKA Y1826      34.858 -50.300   2.067  1.00  0.00
ATOM   3706  CKB CKB Y1827      -1.804 -47.672  36.877  1.00  0.00
ATOM   3707  CKC CKC Y1828      75.834  -0.909 -24.443  1.00  0.00
ATOM   3708  CKD CKD Y1829      56.008  57.583 -32.932  1.00  0.00
ATOM   3709  CKE CKE Y1830      55.136  43.849  89.751  1.00  0.00
ATOM   3710  CKF CKF Y1831      41.635  84.205  77.138  1.00  0.00
ATOM   3711  CKG CKG Y1832     -25.256 -42.732   2.782  1.00  0.00
ATOM   3712  CKH CKH Y1833      58.591 -88.528 -65.738  1.00  0.00
ATOM   3713  CKI CKI Y1834      82.470 -73.904 -85.368  1.00  0.00
ATOM   3714  CKJ CKJ Y1835     -44.090  33.008 -79.003  1.00  0.00
ATOM   3715  CKK CKK Y1836     -80.411  65.096  88.831  1.00  0.00
ATOM   3716  CKL CKL Y1837       1.375  40.443  -0.581  1.00  0.00
ATOM   3717  CKM CKM Y1838      67.814  65.325 -57.259  1.00  0.00
ATOM   3718  CKN CKN Y1839      -5.640  59.823  -4.656  1.00  0.00
ATOM   3719  CKO CKO Y1840     -47.709  25.074  64.783  1.00  0.00
ATOM   3720  CKP CKP Y1841     -46.213  45.495 -86.669  1.00  0.00
ATOM   3721  CKQ CKQ Y1842     -76.514  85.253 -61.087  1.00  0.00
ATOM   3722  CKR CKR Y1843     -28.173  23.760  74.376  1.00  0.00
ATOM   3723  CKS CKS Y1844     -81.337 -24.678  52.137  1.00  0.00
ATOM   3724  CKT CKT Y1845      85.006 -40.800  69.496  1.00  0.00
ATOM   3725  CKU CKU Y1846      73.257 -82.930  15.245  1.00  0.00
ATOM   3726  CKV CKV Y1847     -72.960  -1.090 -60.849  1.00  0.00
ATOM   3727  CKW CKW Y1848       9.152  27.816 -50.236  1.00  0.00
ATOM   3728  CKX CKX Y1849     -63.103  56.487 -37.996  1.00  0.00
ATOM   3729  CKY CKY Y1850      48.253  39.029  27.404  1.00  0.00
ATOM   3730  CKZ CKZ Y1851     -11.724  47.234 -83.203  1.00  0.00
ATOM   3731  CLA CLA Y1852      62.732  75.406 -84.876  1.00  0.00
ATOM   3732  CLB CLB Y1853     -53.014  84.081  20.045  1.00  0.00
ATOM   3733  CLC CLC Y1854      64.139  80.984 -32.315  1.00  0.00
ATOM   3734  CLD CLD Y1855      88.363 -41.161  41.395  1.00  0.00
ATOM   3735  CLE CLE Y1856      87.363   7.004  22.862  1.00  0.00
ATOM   3736  CLF CLF Y1857     -52.699 -36.488 -30.960  1.00  0.00
ATOM   3737  CLG CLG Y1858     -77.738  13.033 -81.215  1.00  0.00
ATOM   3738  CLH CLH Y1859      55.493  33.483 -46.441  1.00  0.00
ATOM   3739  CLI CLI Y1860      71.540 -87.991 -85.065  1.00  0.00
ATOM   3740  CLJ CLJ Y1861      18.691 -73.296 -10.023  1.00  0.00
ATOM   3741  CLK CLK Y1862     -22.284  24.860 -38.863  1.00  0.00
ATOM   3742  CLL CLL Y1863     -41.581 -51.769 -70.850  1.00  0.00
ATOM   3743  CLM CLM Y1864     -57.638 -78.564   1.686  1.00  0.00
ATOM   3744  CLN CLN Y1865       8.977  -7.466  76.239  1.00  0.00
ATOM   3745  CLO CLO Y1866     -37.922 -72.335  46.229  1.00  0.00
ATOM   3746  CLP CLP Y1867      42.082  35.739 -87.072  1.00  0.00
ATOM   3747  CLQ CLQ Y1868      36.764  -1.798  -5.800  1.00  0.00
ATOM   3748  CLR CLR Y1869      23.638 -11.852  13.765  1.00  0.00
ATOM   3749  CLS CLS Y1870      82.836 -85.629 -22.298  1.00  0.00
ATOM   3750  CLT CLT Y1871      25.663 -60.188  -2.745  1.00  0.00
ATOM   3751  CLU CLU Y1872      -0.293 -88.376 -14.723  1.00  0.00
ATOM   3752  CLV CLV Y1873      -3.438  50.131 -13.524  1.00  0.00
ATOM   3753  CLW CLW Y1874     -16.029  62.640  47.090  1.00  0.00
ATOM   3754  CLX CLX Y1875     -44.536 -27.730  -6.219  1.00  0.00
ATOM   3755  CLY CLY Y1876      -2.028  47.115  84.868  1.00  0.00
ATOM   3756  CLZ CLZ Y1877      -7.357  79.259  19.271  1.00  0.00
ATOM   3757  CMA CMA Y1878      21.345  62.543  37.958  1.00  0.00
ATOM   3758  CMB CMB Y1879      52.351  -4.789 -34.231  1.00  0.00
ATOM   3759  CMC CMC Y1880     -83.630  49.913 -72.257  1.00  0.00
ATOM   3760  CMD CMD Y1881      60.418 -19.741 -84.004  1.00  0.00
ATOM   3761  CME CME Y1882     -10.305  81.574 -12.685  1.00  0.00
ATOM   3762  CMF CMF Y1883     -50.573  -4.406 -53.646  1.00  0.00
ATOM   3763  CMG CMG Y1884     -40.694 -37.892 -81.070  1.00  0.00
ATOM   3764  CMH CMH Y1885      43.632 -54.225  66.481  1.00  0.00
ATOM   3765  CMI CMI Y1886     -14.927 -57.086 -64.826  1.00  0.00
ATOM   3766  CMJ CMJ Y1887      37.996  66.053 -77.977  1.00  0.00
ATOM   3767  CMK CMK Y1888      61.160 -20.040 -23.178  1.00  0.00
ATOM   3768  CML CML Y1889      18.542  -1.597 -44.375  1.00  0.00
ATOM   3769  CMM CMM Y1890      74.522  24.775  81.516  1.00  0.00
ATOM   3770  CMN CMN Y1891     -59.086 -66.715  -8.029  1.00  0.00
ATOM   3771  CMO CMO Y1892     -82.408  58.897  40.703  1.00  0.00
ATOM   3772  CMP CMP Y1893      21.335  51.144  58.652  1.00  0.00
ATOM   3773  CMQ CMQ Y1894      25.394  67.051 -62.456  1.00  0.00
ATOM   3774  CMR CMR Y1895      74.708 -44.672 -57.649  1.00  0.00
ATOM   3775  CMS CMS Y1896     -23.698 -74.695 -82.391  1.00  0.00
ATOM   3776  CMT CMT Y1897     -22.320 -17.260  -5.744  1.00  0.00
ATOM   3777  CMU CMU Y1898      70.887 -87.572   2.234  1.00  0.00
ATOM   3778  CMV CMV Y1899      23.468 -60.472  58.045  1.00  0.00
ATOM   3779  CMW CMW Y1900      39.186 -18.371 -50.212  1.00  0.00
ATOM   3780  CMX CMX Y1901     -32.251 -20.203  48.747  1.00  0.00
ATOM   3781  CMY CMY Y1902     -73.808 -29.662  -5.762  1.00  0.00
ATOM   3782  CMZ CMZ Y1903     -31.549 -45.097  69.620  1.00  0.00
ATOM   3783  CNA CNA Y1904      74.594  35.592 -57.353  1.00  0.00
ATOM   3784  CNB CNB Y1905      89.966 -86.672  13.669  1.00  0.00
ATOM   3785  CNC CNC Y1906     -51.774 -58.260 -47.100  1.00  0.00
ATOM   3786  CND CND Y1907     -12.940 -62.389  17.620  1.00  0.00
ATOM   3787  CNE CNE Y1908     -10.430  10.930  41.404  1.00  0.00
ATOM   3788  CNF CNF Y1909      65.097 -36.371  33.910  1.00  0.00
ATOM   3789  CNG CNG Y1910       2.226 -45.096 -53.156  1.00  0.00
ATOM   3790  CNH CNH Y1911      15.994 -35.648  72.376  1.00  0.00
ATOM   3791  CNI CNI Z1912      61.846   6.611  65.973  1.00  0.00
ATOM   3792  CNJ CNJ Z1913       4.551  69.847  45.863  1.00  0.00
ATOM   3793  CNK CNK Z1914      13.083  56.214 -58.236  1.00  0.00
ATOM   3794  CNL CNL Z1915     -44.617 -50.526  70.360  1.00  0.00
ATOM   3795  CNM CNM Z1916      86.108  27.355  74.029  1.00  0.00
ATOM   3796  CNN CNN Z1917     -44.166  46.529  42.397  1.00  0.00
ATOM   3797  CNO CNO Z1918     -80.096  31.208  -5.604  1.00  0.00
ATOM   3798  CNP CNP Z1919      41.315  21.418 -37.934  1.00  0.00
ATOM   3799  CNQ CNQ Z1920     -14.943 -17.711  19.407  1.00  0.00
ATOM   3800  CNR CNR Z1921     -48.372 -65.241  24.321  1.00  0.00
ATOM   3801  CNS CNS Z1922      52.547  -2.468 -68.482  1.00  0.00
ATOM   3802  CNT CNT Z1923     -17.276  37.343 -21.032  1.00  0.00
ATOM   3803  CNU CNU Z1924      70.289 -70.808  22.039  1.00  0.00
ATOM   3804  CNV CNV Z1925      78.429  24.863  -3.558  1.00  0.00
ATOM   3805  CNW CNW Z1926     -24.231  42.264  70.681  1.00  0.00
ATOM   3806  CNX CNX Z1927     -20.003 -37.906 -60.293  1.00  0.00
ATOM   3807  CNY CNY Z1928      10.546 -56.287 -61.926  1.00  0.00
ATOM   3808  CNZ CNZ Z1929     -79.925  77.913 -30.365  1.00  0.00
ATOM   3809  COA COA Z1930      50.082 -72.907 -23.683  1.00  0.00
ATOM   3810  COB COB Z1931      44.450  46.245  72.185  1.00  0.00
ATOM   3811  COC COC Z1932     -68.826 -38.144  71.759  1.00  0.00
ATOM   3812  COD COD Z1933     -48.099  79.763 -84.090  1.00  0.00
ATOM   3813  COE COE Z1934       7.454  29.623  40.506  1.00  0.00
ATOM   3814  COF COF Z1935     -32.193  17.235  25.130  1.00  0.00
ATOM   3815  COG COG Z1936     -16.312 -10.337  57.358  1.00  0.00
ATOM   3816  COH COH Z1937       6.264 -61.685  78.201  1.00  0.00
ATOM   3817  COI COI Z1938     -63.913 -28.134  -1.848  1.00  0.00
ATOM   3818  COJ COJ Z1939      31.171 -78.410   4.132  1.00  0.00
ATOM   3819  COK COK Z1940      59.410  66.216 -16.985  1.00  0.00
ATOM   3820  COL COL Z1941      60.744 -22.447  37.140  1.00  0.00
ATOM   3821  COM COM Z1942     -64.952  48.578 -67.214  1.00  0.00
ATOM   3822  CON CON Z1943       6.399  64.929 -11.146  1.00  0.00
ATOM   3823  COO COO Z1944      56.033  35.226  31.905  1.00  0.00
ATOM   3824  COP COP Z1945      -7.648 -80.074  45.861  1.00  0.00
ATOM   3825  COQ COQ Z1946      30.123   5.623  76.396  1.00  0.00
ATOM   3826  COR COR Z1947     -17.515  62.621 -76.966  1.00  0.00
ATOM   3827  COS COS Z1948     -42.814  49.230  10.008  1.00  0.00
ATOM   3828  COT COT Z1949       3.351  13.414 -49.885  1.00  0.00
ATOM   3829  COU COU Z1950      40.396 -28.729   4.356  1.00  0.00
ATOM   3830  COV COV Z1951     -69.244  21.798 -38.248  1.00  0.00
ATOM   3831  COW COW Z1952     -46.066 -66.410 -53.294  1.00  0.00
ATOM   3832  COX COX Z1953     -77.871  71.600   9.904  1.00  0.00
ATOM   3833  COY COY Z1954     -55.631  68.424  -0.261  1.00  0.00
ATOM   3834  COZ COZ Z1955     -61.060  11.494  52.683  1.00  0.00
ATOM   3835  CPA CPA Z1956     -52.499  13.900 -18.892  1.00  0.00
ATOM   3836  CPB CPB Z1957      63.065   4.785 -25.219  1.00  0.00
ATOM   3837  CPC CPC Z1958      71.833 -87.660 -32.632  1.00  0.00
ATOM   3838  CPD CPD Z1959      23.370 -38.885  -3.700  1.00  0.00
ATOM   3839  CPE CPE Z1960      53.872 -48.387 -11.975  1.00  0.00
ATOM   3840  CPF CPF Z1961      54.236 -61.885 -63.873  1.00  0.00
ATOM   3841  CPG CPG Z1962      70.448  29.908  51.758  1.00  0.00
ATOM   3842  CPH CPH Z1963      75.867  -1.972  80.853  1.00  0.00
ATOM   3843  CPI CPI Z1964      -4.738  36.424 -78.630  1.00  0.00
ATOM   3844  CPJ CPJ Z1965      69.631  79.138 -45.295  1.00  0.00
ATOM   3845  CPK CPK Z1966      49.287  81.991   9.502  1.00  0.00
ATOM   3846  CPL CPL Z1967     -74.238 -60.945 -80.950  1.00  0.00
ATOM   3847  CPM CPM Z1968      75.759 -25.570 -45.465  1.00  0.00
ATOM   3848  CPN CPN Z1969      73.264 -80.542  58.733  1.00  0.00
ATOM   3849  CPO CPO Z1970     -53.411  -7.995 -45.431  1.00  0.00
ATOM   3850  CPP CPP Z1971       8.770 -48.303  44.592  1.00  0.00
ATOM   3851  CPQ CPQ Z1972      83.292  23.186 -45.984  1.00  0.00
ATOM   3852  CPR CPR Z1973     -29.782  47.574 -51.761  1.00  0.00
ATOM   3853  CPS CPS Z1974      33.651  57.882 -40.470  1.00  0.00
ATOM   3854  CPT CPT Z1975     -25.744  74.919 -36.310  1.00  0.00
ATOM   3855  CPU CPU Z1976     -37.777 -80.110 -24.551  1.00  0.00
ATOM   3856  CPV CPV Z1977      33.685  31.038   3.232  1.00  0.00
ATOM   3857  CPW CPW Z1978      24.970  25.735 -66.270  1.00  0.00
ATOM   3858  CPX CPX Z1979     -50.908 -88.846  86.447  1.00  0.00
ATOM   3859  CPY CPY Z1980     -26.626 -18.465 -26.413  1.00  0.00
ATOM   3860  CPZ CPZ Z1981      20.327  37.111  80.393  1.00  0.00
ATOM   3861  CQA CQA Z1982      65.620 -14.604  -4.224  1.00  0.00
ATOM   3862  CQB CQB Z1983      67.337  58.435  58.486  1.00  0.00
ATOM   3863  CQC CQC Z1984      11.721   0.979  40.636  1.00  0.00
ATOM   3864  CQD CQD Z1985      71.822 -33.009 -12.513  1.00  0.00
ATOM   3865  CQE CQE Z1986     -26.360 -45.707   3.085  1.00  0.00
ATOM   3866  CQF CQF Z1987      23.346  45.295 -19.074  1.00  0.00
ATOM   3867  CQG CQG Z1988     -27.643  13.172 -12.995  1.00  0.00
ATOM   3868  CQH CQH Z1989      19.248  77.712  13.292  1.00  0.00
ATOM   3869  CQI CQI Z1990     -68.699  52.835  50.489  1.00  0.00
ATOM   3870  CQJ CQJ Z1991      44.287 -40.024  71.809  1.00  0.00
ATOM   3871  CQK CQK Z1992      81.188  46.057  23.713  1.00  0.00
ATOM   3872  CQL CQL Z1993      23.871 -32.330 -37.525  1.00  0.00
ATOM   3873  CQM CQM Z1994     -64.349 -10.117  19.655  1.00  0.00
ATOM   3874  CQN CQN Z1995     -66.857  71.765  46.769  1.00  0.00
ATOM   3875  CQO CQO Z1996      50.859  69.534  48.159  1.00  0.00
ATOM   3876  CQP CQP Z1997      -3.148 -73.966 -18.115  1.00  0.00
ATOM   3877  CQQ CQQ Z1998       8.585 -21.354 -60.169  1.00  0.00
ATOM   3878  CQR CQR Z1999     -57.392  53.241  -9.114  1.00  0.00
ATOM   3879  CQS CQS Z2000      79.585 -52.926 -17.413  1.00  0.00
ATOM   3880  CQT CQT Z2001     -18.577  65.019   1.371  1.00  0.00
ATOM   3881  CQU CQU Z2002      33.048  66.235  38.571  1.00  0.00
ATOM   3882  CQV CQV Z2003     -57.732 -30.168 -54.153  1.00  0.00
ATOM   3883  CQW CQW Z2004      55.592 -14.197  85.048  1.00  0.00
ATOM   3884  CQX CQX Z2005      69.097  31.909 -74.855  1.00  0.00
ATOM   3885  CQY CQY Z2006      -4.000  70.624  71.700  1.00  0.00
ATOM   3886  CQZ CQZ Z2007     -62.485 -38.768 -21.966  1.00  0.00
ATOM   3887  CRA CRA Z2008      25.949  22.106 -30.254  1.00  0.00
ATOM   3888  CRB CRB Z2009     -75.963 -41.469  13.224  1.00  0.00
ATOM   3889  CRC CRC Z2010      36.633 -82.654  40.360  1.00  0.00
ATOM   3890  CRD CRD Z2011     -43.361  23.781 -63.995  1.00  0.00
ATOM   3891  CRE CRE Z2012      23.848 -12.194 -54.965  1.00  0.00
ATOM   3892  CRF CRF Z2013     -34.788  70.116   0.891  1.00  0.00
ATOM   3893  CRG CRG Z2014      55.047  38.585 -48.916  1.00  0.00
ATOM   3894  CRH CRH Z2015      52.070  72.055 -66.052  1.00  0.00
ATOM   3895  CRI CRI Z2016      65.191  11.501  22.197  1.00  0.00
ATOM   3896  CRJ CRJ Z2017      59.045  -6.738  24.685  1.00  0.00
ATOM   3897  CRK CRK Z2018      31.395 -55.712  26.937  1.00  0.00
ATOM   3898  CRL CRL Z2019      55.474 -39.968 -42.380  1.00  0.00
ATOM   3899  CRM CRM Z2020     -80.138 -88.193  60.576  1.00  0.00
ATOM   3900  CRN CRN Z2021     -10.015 -11.823 -67.982  1.00  0.00
ATOM   3901  CRO CRO Z2022     -58.290  31.264  32.311  1.00  0.00
ATOM   3902  CRP CRP Z2023      28.026 -14.368 -27.921  1.00  0.00
ATOM   3903  CRQ CRQ Z2024      76.724 -42.525  52.928  1.00  0.00
ATOM   3904  CRR CRR Z2025      86.103 -79.600 -44.509  1.00  0.00
ATOM   3905  CRS CRS Z2026     -35.938 -31.343 -73.750  1.00  0.00
ATOM   3906  CRT CRT Z2027     -78.733  -0.359 -39.142  1.00  0.00
ATOM   3907  CRU CRU Z2028     -18.365 -26.090 -78.996  1.00  0.00
ATOM   3908  CRV CRV Z2029     -70.712  72.820 -63.942  1.00  0.00
ATOM   3909  CRW CRW Z2030      14.047  66.900 -31.369  1.00  0.00
ATOM   3910  CRX CRX Z2031      32.312 -30.031  23.296  1.00  0.00
ATOM   3911  CRY CRY Z2032      -0.631  39.380 -55.139  1.00  0.00
ATOM   3912  CRZ CRZ Z2033     -36.101 -70.541   4.277  1.00  0.00
ATOM   3913  CSA CSA Z2034     -63.441 -81.178  72.898  1.00  0.00
ATOM   3914  CSB CSB Z2035     -78.149  22.829  10.473  1.00  0.00
ATOM   3915  CSC CSC Z2036     -77.165 -50.385  42.167  1.00  0.00
ATOM   3916  CSD CSD Z2037     -51.334 -53.095  45.877  1.00  0.00
ATOM   3917  CSE CSE Z2038      -3.288 -17.222 -29.098  1.00  0.00
ATOM   3918  CSF CSF Z2039     -35.121   1.430  80.174  1.00  0.00
ATOM   3919  CSG CSG Z2040      37.322  29.671  54.254  1.00  0.00
ATOM   3920  CSH CSH Z2041      84.051  80.066 -72.825  1.00  0.00
ATOM   3921  CSI CSI Z2042      36.275 -35.314  44.138  1.00  0.00
ATOM   3922  CSJ CSJ Z2043     -79.082 -49.852  79.870  1.00  0.00
ATOM   3923  CSK CSK Z2044     -76.449 -25.804 -27.004  1.00  0.00
ATOM   3924  CSL CSL Z2045      16.058  -1.731 -31.062  1.00  0.00
ATOM   3925  CSM CSM Z2046     -82.829  17.013 -13.118  1.00  0.00
ATOM   3926  CSN CSN Z2047     -66.320 -29.103  45.269  1.00  0.00
ATOM   3927  CSO CSO Z2048      13.195  83.466 -14.036  1.00  0.00
ATOM   3928  CSP CSP Z2049     -71.992 -65.925 -27.028  1.00  0.00
ATOM   3929  CSQ CSQ Z2050     -28.185  75.726  82.615  1.00  0.00
ATOM   3930  CSR CSR Z2051      78.391   0.999  -3.039  1.00  0.00
ATOM   3931  CSS CSS Z2052     -11.438 -44.390  62.080  1.00  0.00
ATOM   3932  CST CST Z2053     -62.715  66.614  67.073  1.00  0.00
ATOM   3933  CSU CSU Z2054      43.872 -72.790  65.084  1.00  0.00
ATOM   3934  CSV CSV Z2055      11.784  39.279 -49.184  1.00  0.00
ATOM   3935  CSW CSW Z2056      79.986 -75.935 -69.595  1.00  0.00
ATOM   3936  CSX CSX Z2057      51.457  25.342 -11.541  1.00  0.00
ATOM   3937  CSY CSY Z2058     -55.170  61.141 -44.068  1.00  0.00
ATOM   3938  CSZ CSZ Z2059      83.213  34.775  62.987  1.00  0.00
ATOM   3939  CTA CTA Z2060      43.364 -63.278 -80.104  1.00  0.00
ATOM   3940  CTB CTB Z2061     -18.560  66.705 -12.930  1.00  0.00
ATOM   3941  CTC CTC Z2062      -6.552  54.492 -39.182  1.00  0.00
ATOM   3942  CTD CTD Z2063      81.057 -21.544 -22.820  1.00  0.00
ATOM   3943  CTE CTE Z2064     -28.776  15.614  58.526  1.00  0.00
ATOM   3944  CTF CTF Z2065     -66.348 -33.101 -71.367  1.00  0.00
ATOM   3945  CTG CTG Z2066      55.546 -65.331  50.924  1.00  0.00
ATOM   3946  CTH CTH Z2067      51.755  68.211  27.013  1.00  0.00
ATOM   3947  CTI CTI Z2068      40.884 -69.972  41.629  1.00  0.00
ATOM   3948  CTJ CTJ Z2069     -30.671 -45.666  38.966  1.00  0.00
ATOM   3949  CTK CTK Z2070      20.119 -40.867 -85.333  1.00  0.00
ATOM   3950  CTL CTL Z2071     -67.883  32.249 -12.656  1.00  0.00
ATOM   3951  CTM CTM Z2072      71.286 -41.170 -71.432  1.00  0.00
ATOM   3952  CTN CTN Z2073     -40.614 -79.068  54.793  1.00  0.00
ATOM   3953  CTO CTO Z2074      25.508   9.202  17.941  1.00  0.00
ATOM   3954  CTP CTP Z2075      21.296 -79.204  68.710  1.00  0.00
ATOM   3955  CTQ CTQ Z2076      69.746  49.914 -34.780  1.00  0.00
ATOM   3956  CTR CTR Z2077      -0.669 -78.595  77.057  1.00  0.00
ATOM   3957  CTS CTS Z2078      37.759  71.680  77.355  1.00  0.00
ATOM   3958  CTT CTT Z2079      28.331 -83.614  26.384  1.00  0.00
ATOM   3959  CTU CTU Z2080     -17.690 -87.434  72.571  1.00  0.00
ATOM   3960  CTV CTV Z2081      27.164 -44.060  63.141  1.00  0.00
ATOM   3961  CTW CTW Z2082      -7.270  53.517 -23.248  1.00  0.00
ATOM   3962  CTX CTX Z2083      66.321 -41.129  82.318  1.00  0.00
ATOM   3963  CTY CTY Z2084     -36.588 -82.564  35.130  1.00  0.00
ATOM   3964  CTZ CTZ Z2085      83.617 -49.864 -83.735  1.00  0.00
ATOM   3965  CUA CUA Z2086      72.081  42.113  86.721  1.00  0.00
ATOM   3966  CUB CUB Z2087      26.129 -25.615  77.806  1.00  0.00
ATOM   3967  CUC CUC Z2088      81.912  49.191 -62.402  1.00  0.00
ATOM   3968  CUD CUD Z2089      85.529 -42.921  82.884  1.00  0.00
ATOM   3969  CUE CUE Z2090      12.981  39.445 -86.826  1.00  0.00
ATOM   3970  CUF CUF Z2091     -66.695  84.641  16.835  1.00  0.00
ATOM   3971  CUG CUG Z2092     -16.733  26.721   7.100  1.00  0.00
ATOM   3972  CUH CUH Z2093      34.581  40.493  29.851  1.00  0.00
ATOM   3973  CUI CUI Z2094     -54.717 -15.609  85.051  1.00  0.00
ATOM   3974  CUJ CUJ Z2095      89.356  41.705 -45.393  1.00  0.00
ATOM   3975  CUK CUK Z2096     -81.667 -45.519 -64.270  1.00  0.00
ATOM   3976  CUL CUL Z2097     -82.464  84.513  77.422  1.00  0.00
ATOM   3977  CUM CUM Z2098       0.372 -74.231   3.015  1.00  0.00
ATOM   3978  CUN CUN Z2099      15.277 -18.959  28.086  1.00  0.00
ATOM   3979  CUO CUO Z2100      27.668   7.489  45.220  1.00  0.00
ATOM   3980  CUP CUP Z2101      -9.609   4.179 -27.512  1.00  0.00
ATOM   3981  CUQ CUQ Z2102      -1.990 -59.535   3.430  1.00  0.00
ATOM   3982  CUR CUR Z2103      89.528 -21.047  -0.810  1.00  0.00
ATOM   3983  CUS CUS Z2104     -19.442 -62.984  73.185  1.00  0.00
ATOM   3984  CUT CUT Z2105       1.319  16.050  65.383  1.00  0.00
ATOM   3985  CUU CUU Z2106      76.548 -21.791  17.921  1.00  0.00
ATOM   3986  CUV CUV Z2107     -52.298  54.906  83.837  1.00  0.00
ATOM   3987  CUW CUW Z2108     -69.117 -79.709   5.301  1.00  0.00
ATOM   3988  CUX CUX Z2109      52.242  48.359 -81.270  1.00  0.00
ATOM   3989  CUY CUY Z2110     -79.243   0.766  24.852  1.00  0.00
ATOM   3990  CUZ CUZ Z2111     -26.302  69.509  39.803  1.00  0.00
ATOM   3991  CVA CVA Z2112      16.349 -68.538  -8.004  1.00  0.00
ATOM   3992  CVB CVB Z2113      38.114 -76.804 -56.097  1.00  0.00
ATOM   3993  CVC CVC Z2114       8.876  30.627  -7.021  1.00  0.00
ATOM   3994  CVD CVD Z2115      86.570   9.348  68.804  1.00  0.00
ATOM   3995  CVE CVE Z2116       5.560  67.045 -69.280  1.00  0.00
ATOM   3996  CVF CVF Z2117      83.931 -62.433 -46.877  1.00  0.00
ATOM   3997  CVG CVG Z2118      -4.816  60.817  12.579  1.00  0.00
ATOM   3998  CVH CVH Z2119      34.269 -78.092 -38.675  1.00  0.00
ATOM   3999  CVI CVI Z2120     -66.855  -6.269 -71.818  1.00  0.00
ATOM   4000  CVJ CVJ Z2121      12.460  40.687 -35.014  1.00  0.00
ATOM   4001  CVK CVK Z2122     -42.477  45.466 -18.102  1.00  0.00
ATOM   4002  CVL CVL Z2123     -12.996 -56.994 -41.972  1.00  0.00
ATOM   4003  CVM CVM Z2124      83.204  45.311 -22.770  1.00  0.00
ATOM   4004  CVN CVN Z2125     -78.279 -84.199 -34.550  1.00  0.00
ATOM   4005  CVO CVO Z2126      82.160  11.437  39.751  1.00  0.00
ATOM   4006  CVP CVP Z2127     -75.574 -75.516  38.330  1.00  0.00
ATOM   4007  CVQ CVQ Z2128      85.390 -65.380 -29.272  1.00  0.00
ATOM   4008  CVR CVR Z2129     -49.316  73.681  77.861  1.00  0.00
ATOM   4009  CVS CVS Z2130      85.875  58.792  36.924  1.00  0.00
ATOM   4010  CVT CVT Z2131     -82.860 -40.151 -47.786  1.00  0.00
ATOM   4011  CVU CVU Z2132     -30.974  -4.668 -67.985  1.00  0.00
ATOM   4012  CVV CVV Z2133     -38.933  32.407  88.887  1.00  0.00
ATOM   4013  CVW CVW Z2134      39.453 -44.556 -75.772  1.00  0.00
ATOM   4014  CVX CVX Z2135      89.422  67.572 -32.655  1.00  0.00
ATOM   4015  CVY CVY Z2136      90.190  -5.462  85.202  1.00  0.00
ATOM   4016  CVZ CVZ Z2137     -65.953  46.670   5.825  1.00  0.00
ATOM   4017  CWA CWA Z2138     -65.271   5.189  -8.901  1.00  0.00
ATOM   4018  CWB CWB Z2139      35.254  56.618  17.613  1.00  0.00
ATOM   4019  CWC CWC Z2140     -40.904 -12.208   5.258  1.00  0.00
ATOM   4020  CWD CWD Z2141      22.744 -12.079  52.775  1.00  0.00
ATOM   4021  CWE CWE Z2142      85.160 -69.357  68.898  1.00  0.00
ATOM   4022  CWF CWF Z2143     -48.724 -49.848 -15.469  1.00  0.00
ATOM   4023  CWG CWG Z2144      14.712 -89.408 -70.902  1.00  0.00
ATOM   4024  CWH CWH Z2145      30.050 -76.082 -12.296  1.00  0.00
ATOM   4025  CWI CWI Z2146     -81.532 -71.100  77.392  1.00  0.00
ATOM   4026  CWJ CWJ Z2147      81.112 -25.703  48.027  1.00  0.00
ATOM   4027  CWK CWK Z2148     -81.958 -73.984  16.985  1.00  0.00
ATOM   4028  CWL CWL Z2149      37.930  46.648 -81.061  1.00  0.00
ATOM   4029  CWM CWM Z2150     -52.006  10.021   4.100  1.00  0.00
ATOM   4030  CWN CWN Z2151      87.168  69.183  -4.697  1.00  0.00
ATOM   4031  CWO CWO Z2152     -78.830 -46.086 -86.313  1.00  0.00
ATOM   4032  CWP CWP Z2153      76.251 -46.111   0.082  1.00  0.00
ATOM   4033  CWQ CWQ Z2154     -32.513  52.049 -27.797  1.00  0.00
ATOM   4034  CWR CWR Z2155      57.645 -20.856  58.437  1.00  0.00
ATOM   4035  CWS CWS Z2156      -3.998 -85.419 -76.211  1.00  0.00
ATOM   4036  CWT CWT Z2157      86.980 -12.704 -73.053  1.00  0.00
ATOM   4037  CWU CWU Z2158      -4.796  82.140 -53.843  1.00  0.00
ATOM   4038  CWV CWV Z2159      79.140  61.065  12.921  1.00  0.00
ATOM   4039  CWW CWW Z2160     -84.346   0.234 -76.611  1.00  0.00
ATOM   4040  CWX CWX Z2161      20.401 -85.979  44.145  1.00  0.00
ATOM   4041  CWY CWY Z2162      11.403 -82.517  11.298  1.00  0.00
ATOM   4042  CWZ CWZ Z2163      51.822  30.064  78.158  1.00  0.00
ATOM   4043  CXA CXA Z2164     -15.220   0.652 -80.218  1.00  0.00
ATOM   4044  CXB CXB Z2165      59.482 -42.664  59.803  1.00  0.00
ATOM   4045  CXC CXC Z2166      34.073   7.899  -0.865  1.00  0.00
ATOM   4046  CXD CXD Z2167     -73.322  71.929  29.316  1.00  0.00
ATOM   4047  CXE CXE Z2168     -26.552  82.265 -17.236  1.00  0.00
ATOM   4048  CXF CXF Z2169     -38.500 -28.875 -49.712  1.00  0.00
ATOM   4049  CXG CXG Z2170      -4.801  56.158  -1.933  1.00  0.00
ATOM   4050  CXH CXH Z2171     -70.439  45.778  29.114  1.00  0.00
ATOM   4051  CXI CXI Z2172      12.412   7.136 -74.955  1.00  0.00
ATOM   4052  CXJ CXJ Z2173     -46.490  71.258  47.674  1.00  0.00
ATOM   4053  CXK CXK Z2174      -6.482  -6.108  84.454  1.00  0.00
ATOM   4054  CXL CXL Z2175      27.204  39.641  41.672  1.00  0.00
ATOM   4055  CXM CXM Z2176     -48.616  18.990  82.046  1.00  0.00
ATOM   4056  CXN CXN Z2177     -76.129 -14.706 -54.647  1.00  0.00
ATOM   4057  CXO CXO Z2178     -28.818 -11.959  -4.156  1.00  0.00
ATOM   4058  CXP CXP Z2179      21.103 -73.414 -36.523  1.00  0.00
ATOM   4059  CXQ CXQ Z2180     -12.509  51.746  22.600  1.00  0.00
ATOM   4060  CXR CXR Z2181     -47.777  33.544  -7.595  1.00  0.00
ATOM   4061  CXS CXS Z2182      -8.906  25.342 -68.091  1.00  0.00
ATOM   4062  CXT CXT Z2183      85.214 -34.015  32.220  1.00  0.00
ATOM   4063  CXU CXU Z2184     -48.230  -3.972  67.921  1.00  0.00
ATOM   4064  CXV CXV Z2185      30.492 -38.461 -58.281  1.00  0.00
ATOM   4065  CXW CXW Z2186      27.749  31.355 -86.193  1.00  0.00
ATOM   4066  CXX CXX Z2187     -70.331 -53.212  -5.881  1.00  0.00
ATOM   4067  CXY CXY Z2188      24.990  48.147  51.144  1.00  0.00
ATOM   4068  CXZ CXZ Z2189      27.865  80.267 -43.793  1.00  0.00
ATOM   4069  CYA CYA Z2190     -50.206 -80.793  -6.051  1.00  0.00
ATOM   4070  CYB CYB Z2191      -7.014 -35.332 -73.040  1.00  0.00
ATOM   4071  CYC CYC Z2192      34.932 -52.365 -32.134  1.00  0.00
ATOM   4072  CYD CYD Z2193     -61.410  43.147 -35.263  1.00  0.00
ATOM   4073  CYE CYE Z2194     -59.712  66.333 -16.105  1.00  0.00
ATOM   4074  CYF CYF Z2195      10.782 -33.874 -19.490  1.00  0.00
ATOM   4075  CYG CYG Z2196     -40.301 -81.945 -86.061  1.00  0.00
ATOM   4076  CYH CYH Z2197     -38.561   1.590  59.305  1.00  0.00
ATOM   4077  CYI CYI Z2198      70.990 -56.518  72.387  1.00  0.00
ATOM   4078  CYJ CYJ Z2199     -73.209  52.896 -36.395  1.00  0.00
ATOM   4079  CYK CYK Z2200      71.102  62.543  43.527  1.00  0.00
ATOM   4080  CYL CYL Z2201     -18.797  16.742  64.093  1.00  0.00
ATOM   4081  CYM CYM Z2202     -42.609  83.232  71.769  1.00  0.00
ATOM   4082  CYN CYN Z2203     -53.638  78.897 -32.375  1.00  0.00
ATOM   4083  CYO CYO Z2204     -78.798  -2.089   6.185  1.00  0.00
ATOM   4084  CYP CYP Z2205      30.304 -26.220 -72.577  1.00  0.00
ATOM   4085  CYQ CYQ Z2206     -45.940  -4.346  22.421  1.00  0.00
ATOM   4086  CYR CYR Z2207      62.102 -84.599  80.084  1.00  0.00
ATOM   4087  CYS CYS Z2208     -49.690 -19.735 -66.703  1.00  0.00
ATOM   4088  CYT CYT Z2209     -52.270 -47.697 -83.755  1.00  0.00
ATOM   4089  CYU CYU Z2210      14.996 -31.997  68.173  1.00  0.00
ATOM   4090  CYV CYV Z2211     -13.857  77.376  20.517  1.00  0.00
ATOM   4091  CYW CYW Z2212     -33.002  60.462  18.930  1.00  0.00
ATOM   4092  CYX CYX Z2213      83.971 -73.337  83.065  1.00  0.00
ATOM   4093  CYY CYY Z2214     -44.741 -21.377  34.488  1.00  0.00
ATOM   4094  CYZ CYZ Z2215      -3.691  11.993  19.163  1.00  0.00
ATOM   4095  CZA CZA Z2216      42.047   1.531  18.834  1.00  0.00
ATOM   4096  CZB CZB Z2217     -11.655 -87.819  -1.593  1.00  0.00
ATOM   4097  CZC CZC Z2218     -22.571 -22.406  88.827  1.00  0.00
ATOM   4098  CZD CZD Z2219     -59.030  75.796  87.778  1.00  0.00
ATOM   4099  CZE CZE Z2220      12.271  81.050 -78.728  1.00  0.00
ATOM   4100  CZF CZF Z2221      27.399 -61.320  50.591  1.00  0.00
ATOM   4101  CZG CZG Z2222      68.514 -55.162  88.102  1.00  0.00
ATOM   4102  CZH CZH Z2223     -69.821  64.425 -81.327  1.00  0.00
ATOM   4103  CZI CZI Z2224     -39.963 -79.240  79.622  1.00  0.00
ATOM   4104  CZJ CZJ Z2225     -30.562 -65.960  88.107  1.00  0.00
ATOM   4105  CZK CZK Z2226     -81.972   7.202 -22.404  1.00  0.00
ATOM   4106  CZL CZL Z2227     -50.717  76.756 -56.454  1.00  0.00
ATOM   4107  CZM CZM Z2228     -51.091  61.582 -64.399  1.00  0.00
ATOM   4108  CZN CZN Z2229      53.213  23.275   7.552  1.00  0.00
ATOM   4109  CZO CZO Z2230      -7.013  20.679 -84.733  1.00  0.00
ATOM   4110  CZP CZP Z2231     -23.243 -41.148  76.627  1.00  0.00
ATOM   4111  CZQ CZQ Z2232     -58.537  35.110  -0.282  1.00  0.00
ATOM   4112  CZR CZR Z2233      67.154  48.066  74.233  1.00  0.00
ATOM   4113  CZS CZS Z2234      13.575 -62.566  18.322  1.00  0.00
ATOM   4114  CZT CZT Z2235       4.199 -59.137 -37.618  1.00  0.00
ATOM   4115  CZU CZU Z2236      16.842  71.721 -58.946  1.00  0.00
ATOM   4116  CZV CZV Z2237      83.926  -9.697  35.968  1.00  0.00
ATOM   4117  CZW CZW Z2238     -54.977 -32.036  65.508  1.00  0.00
ATOM   4118  CZX CZX Z2239     -77.082  68.067  60.975  1.00  0.00
ATOM   4119  CZY CZY Z2240     -44.050  57.479 -83.154  1.00  0.00
ATOM   4120  CZZ CZZ Z2241      68.822  35.564 -51.921  1.00  0.00
ATOM   4121  DAA DAA Z2242      48.566  25.526 -57.805  1.00  0.00
ATOM   4122  DAB DAB Z2243     -83.377 -10.256 -83.922  1.00  0.00
ATOM   4123  DAC DAC Z2244       8.249 -13.863 -80.197  1.00  0.00
ATOM   4124  DAD DAD Z2245      24.289 -78.250 -62.440  1.00  0.00
ATOM   4125  DAE DAE Z2246      35.053 -63.426  72.345  1.00  0.00
ATOM   4126  DAF DAF Z2247      89.721 -67.116 -18.514  1.00  0.00
ATOM   4127  DAG DAG Z2248      -2.664 -40.343 -45.210  1.00  0.00
ATOM   4128  DAH DAH Z2249      75.710  66.460  27.453  1.00  0.00
ATOM   4129  DAI DAI Z2250      34.490  31.549 -49.023  1.00  0.00
ATOM   4130  DAJ DAJ Z2251      81.211 -77.955  -5.203  1.00  0.00
ATOM   4131  DAK DAK Z2252     -51.017  40.332  60.622  1.00  0.00
ATOM   4132  DAL DAL Z2253      37.286 -81.195  56.302  1.00  0.00
ATOM   4133  DAM DAM Z2254      58.446  34.255 -26.347  1.00  0.00
ATOM   4134  DAN DAN Z2255      10.457  54.212  79.334  1.00  0.00
ATOM   4135  DAO DAO Z2256     -83.786  66.091  -6.533  1.00  0.00
ATOM   4136  DAP DAP Z2257      65.147  54.077  13.762  1.00  0.00
ATOM   4137  DAQ DAQ Z2258     -16.936  80.562  58.445  1.00  0.00
ATOM   4138  DAR DAR Z2259      -4.189 -56.748  59.409  1.00  0.00
ATOM   4139  DAS DAS Z2260       2.968 -11.408  18.736  1.00  0.00
ATOM   4140  DAT DAT Z2261     -78.953 -82.895 -13.569  1.00  0.00
ATOM   4141  DAU DAU Z2262     -62.090  16.948 -80.036  1.00  0.00
ATOM   4142  DAV DAV Z2263     -84.227 -22.021  -1.614  1.00  0.00
ATOM   4143  DAW DAW Z2264      41.552 -28.452 -22.507  1.00  0.00
ATOM   4144  DAX DAX Z2265     -24.212 -63.460 -24.686  1.00  0.00
ATOM   4145  DAY DAY Z2266      29.593  68.439  -1.437  1.00  0.00
ATOM   4146  DAZ DAZ Z2267      37.188 -13.358  48.037  1.00  0.00
ATOM   4147  DBA DBA Z2268     -80.354  16.536 -70.191  1.00  0.00
ATOM   4148  DBB DBB Z2269      80.079  57.077 -82.448  1.00  0.00
ATOM   4149  DBC DBC Z2270      82.510  82.260  43.936  1.00  0.00
ATOM   4150  DBD DBD Z2271     -55.623  -7.647 -16.040  1.00  0.00
ATOM   4151  DBE DBE Z2272      47.332  11.181  33.594  1.00  0.00
ATOM   4152  DBF DBF Z2273     -82.605  22.151  85.692  1.00  0.00
ATOM   4153  DBG DBG Z2274     -84.439  31.091 -77.424  1.00  0.00
ATOM   4154  DBH DBH Z2275      46.930 -65.065  -2.509  1.00  0.00
ATOM   4155  DBI DBI Z2276     -56.647  65.976  22.888  1.00  0.00
ATOM   4156  DBJ DBJ Z2277     -66.124  81.317  -7.029  1.00  0.00
ATOM   4157  DBK DBK Z2278      51.766  53.101   6.492  1.00  0.00
ATOM   4158  DBL DBL Z2279      14.837  45.701  14.628  1.00  0.00
ATOM   4159  DBM DBM Z2280     -16.362  41.956  42.308  1.00  0.00
ATOM   4160  DBN DBN Z2281     -25.924  60.554  55.046  1.00  0.00
ATOM   4161  DBO DBO Z2282      51.989  -8.631  42.542  1.00  0.00
ATOM   4162  DBP DBP Z2283       9.872  30.281  13.141  1.00  0.00
ATOM   4163  DBQ DBQ Z2284     -22.920 -36.653  59.237  1.00  0.00
ATOM   4164  DBR DBR Z2285      59.990  83.567  22.754  1.00  0.00
ATOM   4165  DBS DBS Z2286      63.022  67.874 -41.147  1.00  0.00
ATOM   4166  DBT DBT Z2287      75.943 -17.545 -65.248  1.00  0.00
ATOM   4167  DBU DBU Z2288      -0.695 -82.154 -41.234  1.00  0.00
ATOM   4168  DBV DBV Z2289      77.798  45.634   6.549  1.00  0.00
ATOM   4169  DBW DBW Z2290      14.454  45.724 -71.503  1.00  0.00
ATOM   4170  DBX DBX Z2291     -78.264   5.830 -60.646  1.00  0.00
ATOM   4171  DBY DBY Z2292     -75.797  63.291  82.963  1.00  0.00
ATOM   4172  DBZ DBZ Z2293      61.412  51.373  43.562  1.00  0.00
ATOM   4173  DCA DCA Z2294      78.250  16.867  60.108  1.00  0.00
ATOM   4174  DCB DCB Z2295      11.907  84.471 -30.402  1.00  0.00
ATOM   4175  DCC DCC Z2296      61.261  79.726  59.424  1.00  0.00
ATOM   4176  DCD DCD Z2297      79.952  64.959 -52.311  1.00  0.00
ATOM   4177  DCE DCE Z2298      33.780 -15.921   1.207  1.00  0.00
ATOM   4178  DCF DCF Z2299      74.417  23.157  86.168  1.00  0.00
ATOM   4179  DCG DCG Z2300     -38.644  62.175  65.654  1.00  0.00
ATOM   4180  DCH DCH Z2301     -25.810 -88.407 -78.296  1.00  0.00
ATOM   4181  DCI DCI Z2302      -1.253 -46.630 -24.770  1.00  0.00
ATOM   4182  DCJ DCJ Z2303       4.118 -54.209  20.884  1.00  0.00
ATOM   4183  DCK DCK Z2304     -71.066 -77.684 -77.588  1.00  0.00
ATOM   4184  DCL DCL Z2305     -31.459 -88.881   9.433  1.00  0.00
ATOM   4185  DCM DCM Z2306      11.275 -89.580 -45.550  1.00  0.00
ATOM   4186  DCN DCN Z2307     -19.628 -70.501 -75.556  1.00  0.00
ATOM   4187  DCO DCO Z2308     -79.684  30.036 -20.621  1.00  0.00
ATOM   4188  DCP DCP Z2309      -2.960  81.277   1.053  1.00  0.00
ATOM   4189  DCQ DCQ Z2310       8.278  14.583  16.853  1.00  0.00
ATOM   4190  DCR DCR Z2311     -57.167  58.484  31.975  1.00  0.00
ATOM   4191  DCS DCS Z2312      81.869 -43.600  20.080  1.00  0.00
ATOM   4192  DCT DCT Z2313     -75.877 -60.653  58.305  1.00  0.00
ATOM   4193  DCU DCU Z2314       7.987 -12.890  41.887  1.00  0.00
ATOM   4194  DCV DCV Z2315     -29.274  42.895  32.595  1.00  0.00
ATOM   4195  DCW DCW Z2316      80.466 -33.060  73.734  1.00  0.00
ATOM   4196  DCX DCX Z2317      89.455  54.235  48.110  1.00  0.00
ATOM   4197  DCY DCY Z2318      17.250 -59.627   8.313  1.00  0.00
ATOM   4198  DCZ DCZ Z2319     -22.516 -79.969 -17.030  1.00  0.00
ATOM   4199  DDA DDA Z2320      51.984 -52.343  47.819  1.00  0.00
ATOM   4200  DDB DDB Z2321      22.632  29.696  65.389  1.00  0.00
ATOM   4201  DDC DDC Z2322     -36.911  27.729  46.236  1.00  0.00
ATOM   4202  DDD DDD Z2323      24.295 -13.906 -82.370  1.00  0.00
ATOM   4203  DDE DDE Z2324      14.210 -17.955  66.658  1.00  0.00
ATOM   4204  DDF DDF Z2325     -82.883  36.906 -59.913  1.00  0.00
ATOM   4205  DDG DDG Z2326      28.806  42.935 -64.737  1.00  0.00
ATOM   4206  DDH DDH Z2327     -34.462 -41.494 -41.311  1.00  0.00
ATOM   4207  DDI DDI Z2328     -60.039  38.398 -53.112  1.00  0.00
ATOM   4208  DDJ DDJ Z2329      39.941  80.954  36.909  1.00  0.00
ATOM   4209  DDK DDK Z2330     -69.488  50.648  -8.108  1.00  0.00
ATOM   4210  DDL DDL Z2331     -79.522   0.417  76.962  1.00  0.00
ATOM   4211  DDM DDM Z2332     -48.309  84.577  82.950  1.00  0.00
ATOM   4212  DDN DDN Z2333     -68.976  60.401  -0.357  1.00  0.00
ATOM   4213  DDO DDO Z2334      84.789  25.132  20.948  1.00  0.00
ATOM   4214  DDP DDP Z2335      50.392   8.084  47.348  1.00  0.00
ATOM   4215  DDQ DDQ Z2336      54.425 -72.726 -42.138  1.00  0.00
ATOM   4216  DDR DDR Z2337     -31.421 -27.527  21.418  1.00  0.00
ATOM   4217  DDS DDS Z2338      41.774  -0.952  55.334  1.00  0.00
ATOM   4218  DDT DDT Z2339      28.676  -7.950  16.561  1.00  0.00
ATOM   4219  DDU DDU Z2340      66.793 -70.574 -37.353  1.00  0.00
ATOM   4220  DDV DDV Z2341     -24.265 -82.254 -38.905  1.00  0.00
ATOM   4221  DDW DDW Z2342     -24.430 -11.655  82.718  1.00  0.00
ATOM   4222  DDX DDX Z2343      71.641  70.671  82.090  1.00  0.00
ATOM   4223  DDY DDY Z2344      30.407  47.994  82.771  1.00  0.00
ATOM   4224  DDZ DDZ Z2345     -19.828 -39.719 -39.888  1.00  0.00
ATOM   4225  DEA DEA Z2346      -0.365 -59.400  30.622  1.00  0.00
ATOM   4226  DEB DEB Z2347      89.460 -34.217 -71.050  1.00  0.00
ATOM   4227  DEC DEC Z2348     -35.491  77.037 -55.463  1.00  0.00
ATOM   4228  DED DED Z2349      41.955  50.261  46.646  1.00  0.00
ATOM   4229  DEE DEE Z2350     -73.843  69.672 -42.914  1.00  0.00
ATOM   4230  DEF DEF Z2351       1.911 -69.810  23.739  1.00  0.00
ATOM   4231  DEG DEG Z2352      -7.826 -68.956 -81.131  1.00  0.00
ATOM   4232  DEH DEH Z2353      27.734  83.188 -82.171  1.00  0.00
ATOM   4233  DEI DEI Z2354      24.637 -49.967  79.154  1.00  0.00
ATOM   4234  DEJ DEJ Z2355     -81.075 -53.550  11.128  1.00  0.00
ATOM   4235  DEK DEK Z2356      28.943  67.613 -18.999  1.00  0.00
ATOM   4236  DEL DEL Z2357     -16.497 -49.448  84.251  1.00  0.00
ATOM   4237  DEM DEM Z2358     -81.531  53.126   7.513  1.00  0.00
ATOM   4238  DEN DEN Z2359      59.244   7.290   7.555  1.00  0.00
ATOM   4239  DEO DEO Z2360     -35.212  18.608  71.053  1.00  0.00
ATOM   4240  DEP DEP Z2361      44.360 -32.540  -7.070  1.00  0.00
ATOM   4241  DEQ DEQ Z2362      53.574 -84.293 -52.146  1.00  0.00
ATOM   4242  DER DER Z2363     -35.081  43.079  -3.190  1.00  0.00
ATOM   4243  DES DES Z2364      11.198 -27.938   5.589  1.00  0.00
ATOM   4244  DET DET Z2365      86.233 -26.088  65.090  1.00  0.00
ATOM   4245  DEU DEU Z2366      54.914  39.349  57.284  1.00  0.00
ATOM   4246  DEV DEV Z2367     -77.964  84.936 -59.432  1.00  0.00
ATOM   4247  DEW DEW Z2368     -67.508 -39.938  23.186  1.00  0.00
ATOM   4248  DEX DEX Z2369     -65.619 -84.775 -16.779  1.00  0.00
ATOM   4249  DEY DEY Z2370      83.148 -31.713 -59.581  1.00  0.00
ATOM   4250  DEZ DEZ Z2371     -34.219 -20.938  76.032  1.00  0.00
ATOM   4251  DFA DFA Z2372      -0.417  24.659  77.081  1.00  0.00
ATOM   4252  DFB DFB Z2373     -79.777  35.668  83.155  1.00  0.00
ATOM   4253  DFC DFC Z2374     -18.665 -56.757 -79.385  1.00  0.00
ATOM   4254  DFD DFD Z2375      75.432 -27.132   1.775  1.00  0.00
ATOM   4255  DFE DFE Z2376      -8.357 -29.857  30.460  1.00  0.00
ATOM   4256  DFF DFF Z2377     -80.790 -63.126 -57.859  1.00  0.00
ATOM   4257  DFG DFG Z2378     -44.593  81.048   5.859  1.00  0.00
ATOM   4258  DFH DFH Z2379       2.471 -30.633  81.191  1.00  0.00
ATOM   4259  DFI DFI Z2380     -71.237  -1.254 -26.856  1.00  0.00
ATOM   4260  DFJ DFJ Z2381      10.018 -54.598  -6.941  1.00  0.00
ATOM   4261  DFK DFK Z2382     -29.369 -31.969  71.579  1.00  0.00
ATOM   4262  DFL DFL Z2383       0.293  83.432 -26.484  1.00  0.00
ATOM   4263  DFM DFM Z2384      25.001 -48.756 -28.531  1.00  0.00
ATOM   4264  DFN DFN Z2385     -13.474 -16.933  82.011  1.00  0.00
ATOM   4265  DFO DFO Z2386      32.288   5.090 -38.268  1.00  0.00
ATOM   4266  DFP DFP Z2387     -68.861 -59.503  14.514  1.00  0.00
ATOM   4267  DFQ DFQ Z2388     -78.654 -12.632  65.006  1.00  0.00
ATOM   4268  DFR DFR Z2389      21.870 -34.800  55.629  1.00  0.00
ATOM   4269  DFS DFS Z2390      88.328 -35.189  12.682  1.00  0.00
ATOM   4270  DFT DFT Z2391     -81.255 -56.477  28.278  1.00  0.00
ATOM   4271  DFU DFU Z2392     -58.242 -44.367  11.571  1.00  0.00
ATOM   4272  DFV DFV Z2393       8.286  22.365 -79.150  1.00  0.00
ATOM   4273  DFW DFW Z2394      48.066   0.389   0.735  1.00  0.00
ATOM   4274  DFX DFX Z2395     -32.344  15.397 -43.246  1.00  0.00
ATOM   4275  DFY DFY Z2396     -61.822  22.403  17.717  1.00  0.00
ATOM   4276  DFZ DFZ Z2397      13.153  31.714  88.234  1.00  0.00
ATOM   4277  DGA DGA Z2398      87.211 -15.773 -54.834  1.00  0.00
ATOM   4278  DGB DGB Z2399     -79.007  29.573  70.381  1.00  0.00
ATOM   4279  DGC DGC Z2400      68.305 -39.771  35.684  1.00  0.00
ATOM   4280  DGD DGD Z2401      -9.109  72.586 -45.185  1.00  0.00
ATOM   4281  DGE DGE Z2402     -62.538 -28.661  20.592  1.00  0.00
ATOM   4282  DGF DGF Z2403      -0.075 -69.623  66.779  1.00  0.00
ATOM   4283  DGG DGG Z2404     -14.522 -75.486 -44.892  1.00  0.00
ATOM   4284  DGH DGH Z2405     -78.520  60.765 -51.451  1.00  0.00
ATOM   4285  DGI DGI Z2406     -48.161 -34.300 -12.935  1.00  0.00
ATOM   4286  DGJ DGJ Z2407      36.469  14.925 -23.604  1.00  0.00
ATOM   4287  DGK DGK Z2408       7.153 -25.595 -33.476  1.00  0.00
ATOM   4288  DGL DGL Z2409      36.217  60.279  56.674  1.00  0.00
ATOM   4289  DGM DGM Z2410     -54.405  34.754 -23.460  1.00  0.00
ATOM   4290  DGN DGN Z2411      -8.564  37.561 -39.492  1.00  0.00
ATOM   4291  DGO DGO Z2412       5.732 -11.966  76.342  1.00  0.00
ATOM   4292  DGP DGP Z2413      45.395  41.709 -61.673  1.00  0.00
ATOM   4293  DGQ DGQ Z2414      23.690  63.235 -79.946  1.00  0.00
ATOM   4294  DGR DGR Z2415      48.911  -7.742  14.117  1.00  0.00
ATOM   4295  DGS DGS Z2416     -29.287  26.996 -45.699  1.00  0.00
ATOM   4296  DGT DGT Z2417      81.693 -16.822  80.349  1.00  0.00
ATOM   4297  DGU DGU Z2418     -29.007 -47.671 -78.311  1.00  0.00
ATOM   4298  DGV DGV Z2419     -84.194  49.551  67.322  1.00  0.00
ATOM   4299  DGW DGW Z2420      49.417  -8.586  62.903  1.00  0.00
ATOM   4300  DGX DGX Z2421     -14.012 -66.945 -55.504  1.00  0.00
ATOM   4301  DGY DGY Z2422      80.879   8.610 -75.412  1.00  0.00
ATOM   4302  DGZ DGZ Z2423      28.752 -57.038  -9.189  1.00  0.00
ATOM   4303  DHA DHA Z2424     -11.472 -46.575  30.732  1.00  0.00
ATOM   4304  DHB DHB Z2425     -20.794  -3.439  12.499  1.00  0.00
ATOM   4305  DHC DHC Z2426     -23.854  19.762  75.613  1.00  0.00
ATOM   4306  DHD DHD Z2427     -78.437  17.697  73.161  1.00  0.00
ATOM   4307  DHE DHE Z2428     -84.394 -29.404  67.736  1.00  0.00
ATOM   4308  DHF DHF Z2429     -43.237  -8.475 -83.672  1.00  0.00
ATOM   4309  DHG DHG Z2430      41.816 -62.834 -50.396  1.00  0.00
ATOM   4310  DHH DHH Z2431     -31.599 -72.842  37.842  1.00  0.00
ATOM   4311  DHI DHI Z2432      32.330  70.696  51.032  1.00  0.00
ATOM   4312  DHJ DHJ Z2433     -52.738 -10.460  35.925  1.00  0.00
ATOM   4313  DHK DHK Z2434      71.689  82.231  -0.781  1.00  0.00
ATOM   4314  DHL DHL Z2435      47.311  29.286 -70.746  1.00  0.00
ATOM   4315  DHM DHM Z2436      85.139  44.076  36.953  1.00  0.00
ATOM   4316  DHN DHN Z2437      50.713 -33.456 -74.390  1.00  0.00
ATOM   4317  DHO DHO Z2438     -81.306 -24.095  81.577  1.00  0.00
ATOM   4318  DHP DHP Z2439      80.411 -12.527 -37.442  1.00  0.00
ATOM   4319  DHQ DHQ Z2440      80.237  -0.310  62.575  1.00  0.00
ATOM   4320  DHR DHR Z2441      88.718 -50.780  42.596  1.00  0.00
ATOM   4321  DHS DHS Z2442     -58.320  50.568  70.505  1.00  0.00
ATOM   4322  DHT DHT Z2443     -53.068 -44.935 -28.432  1.00  0.00
ATOM   4323  DHU DHU Z2444     -84.765  75.871 -51.675  1.00  0.00
ATOM   4324  DHV DHV Z2445      14.672 -87.263  29.362  1.00  0.00
ATOM   4325  DHW DHW Z2446      40.612  26.438  21.052  1.00  0.00
ATOM   4326  DHX DHX Z2447     -35.894 -30.039  54.616  1.00  0.00
ATOM   4327  DHY DHY Z2448      90.343  11.760 -13.266  1.00  0.00
ATOM   4328  DHZ DHZ Z2449      39.646 -76.985  76.081  1.00  0.00
ATOM   4329  DIA DIA Z2450      19.163  54.161  29.894  1.00  0.00
ATOM   4330  DIB DIB Z2451      89.003   5.612  13.816  1.00  0.00
ATOM   4331  DIC DIC Z2452      86.608 -40.828 -26.575  1.00  0.00
ATOM   4332  DID DID Z2453     -25.267   2.413 -45.009  1.00  0.00
ATOM   4333  DIE DIE Z2454      38.355  39.022 -23.598  1.00  0.00
ATOM   4334  DIF DIF Z2455      -7.848 -73.257 -65.343  1.00  0.00
ATOM   4335  DIG DIG Z2456     -17.231 -81.365  85.879  1.00  0.00
ATOM   4336  DIH DIH Z2457     -57.737 -67.418  88.593  1.00  0.00
ATOM   4337  DII DII Z2458      60.269 -87.888 -77.815  1.00  0.00
ATOM   4338  DIJ DIJ Z2459      84.809  80.965 -14.127  1.00  0.00
ATOM   4339  DIK DIK Z2460      44.970 -50.438   7.993  1.00  0.00
ATOM   4340  DIL DIL Z2461       0.674  82.513 -39.711  1.00  0.00
ATOM   4341  DIM DIM Z2462     -50.374 -25.857 -80.877  1.00  0.00
ATOM   4342  DIN DIN Z2463     -25.154  -9.820  32.658  1.00  0.00
ATOM   4343  DIO DIO Z2464     -71.707 -46.990  58.152  1.00  0.00
ATOM   4344  DIP DIP Z2465      22.766  19.483 -40.319  1.00  0.00
ATOM   4345  DIQ DIQ Z2466      54.615 -31.811  86.285  1.00  0.00
ATOM   4346  DIR DIR Z2467     -31.010  84.362  21.092  1.00  0.00
ATOM   4347  DIS DIS Z2468      73.038  72.648  65.815  1.00  0.00
ATOM   4348  DIT DIT Z2469      83.920  51.230  76.362  1.00  0.00
ATOM   4349  DIU DIU Z2470     -82.872 -66.934  -1.493  1.00  0.00
ATOM   4350  DIV DIV Z2471      19.263 -70.751 -80.849  1.00  0.00
ATOM   4351  DIW DIW Z2472      -8.474  20.355  14.681  1.00  0.00
ATOM   4352  DIX DIX Z2473      44.822  68.481   3.007  1.00  0.00
ATOM   4353  DIY DIY Z2474     -27.617   9.386 -84.517  1.00  0.00
ATOM   4354  DIZ DIZ Z2475       5.104 -34.709  20.512  1.00  0.00
ATOM   4355  DJA DJA Z2476      90.568 -79.049 -86.826  1.00  0.00
ATOM   4356  DJB DJB Z2477      89.687 -33.414 -42.784  1.00  0.00
ATOM   4357  DJC DJC Z2478      70.755  27.040  33.813  1.00  0.00
ATOM   4358  DJD DJD Z2479     -69.935  42.174  70.998  1.00  0.00
ATOM   4359  DJE DJE Z2480      88.916  79.916 -50.326  1.00  0.00
ATOM   4360  DJF DJF Z2481     -67.381  26.617 -65.097  1.00  0.00
ATOM   4361  DJG DJG Z2482     -62.982  10.907 -58.096  1.00  0.00
ATOM   4362  DJH DJH Z2483      66.783 -36.306  18.809  1.00  0.00
ATOM   4363  DJI DJI Z2484      36.989  18.910  36.582  1.00  0.00
ATOM   4364  DJJ DJJ Z2485     -20.219  18.545 -70.591  1.00  0.00
ATOM   4365  DJK DJK Z2486      47.519 -15.170 -10.851  1.00  0.00
ATOM   4366  DJL DJL Z2487      48.806  42.489 -10.794  1.00  0.00
ATOM   4367  DJM DJM Z2488      84.943  29.632 -25.320  1.00  0.00
ATOM   4368  DJN DJN Z2489     -78.778 -89.032 -65.566  1.00  0.00
ATOM   4369  DJO DJO Z2490       9.291   2.478  62.908  1.00  0.00
ATOM   4370  DJP DJP Z2491     -46.562  77.941  61.321  1.00  0.00
ATOM   4371  DJQ DJQ Z2492      86.586  85.544  78.041  1.00  0.00
ATOM   4372  DJR DJR Z2493      -4.571 -20.686  12.798  1.00  0.00
ATOM   4373  DJS DJS Z2494     -54.271 -32.159  83.589  1.00  0.00
ATOM   4374  DJT DJT Z2495       9.980 -89.695 -16.706  1.00  0.00
ATOM   4375  DJU DJU Z2496      87.462 -83.405  48.908  1.00  0.00
ATOM   4376  DJV DJV Z2497     -85.863  33.945 -32.905  1.00  0.00
ATOM   4377  DJW DJW Z2498     -65.036 -84.979 -30.134  1.00  0.00
ATOM   4378  DJX DJX Z2499      22.382  82.680  -4.206  1.00  0.00
ATOM   4379  DJY DJY Z2500     -71.323 -26.679  89.013  1.00  0.00
ATOM   4380  DJZ DJZ Z2501     -55.215  36.246  84.300  1.00  0.00
ATOM   4381  DKA DKA Z2502      76.354 -58.944 -36.764  1.00  0.00
ATOM   4382  DKB DKB Z2503      11.252  46.324  60.792  1.00  0.00
ATOM   4383  DKC DKC Z2504     -12.563  22.072  39.017  1.00  0.00
ATOM   4384  DKD DKD Z2505      88.248  71.285  35.701  1.00  0.00
ATOM   4385  DKE DKE Z2506     -15.969 -68.524  -7.456  1.00  0.00
ATOM   4386  DKF DKF Z2507     -61.608   4.885  81.966  1.00  0.00
ATOM   4387  DKG DKG Z2508     -31.585  24.338  81.921  1.00  0.00
ATOM   4388  DKH DKH Z2509      34.333 -86.870 -80.058  1.00  0.00
ATOM   4389  DKI DKI Z2510       1.694  32.425 -27.144  1.00  0.00
ATOM   4390  DKJ DKJ Z2511      -6.475  82.703 -79.789  1.00  0.00
ATOM   4391  DKK DKK Z2512     -13.553 -89.593 -25.641  1.00  0.00
ATOM   4392  DKL DKL Z2513     -75.138 -66.241  84.205  1.00  0.00
ATOM   4393  DKM DKM Z2514     -57.444 -37.636 -40.254  1.00  0.00
ATOM   4394  DKN DKN Z2515     -12.496 -53.488  40.696  1.00  0.00
ATOM   4395  DKO DKO Z2516      53.752 -27.852   8.923  1.00  0.00
ATOM   4396  DKP DKP Z2517      52.308  55.852  61.202  1.00  0.00
ATOM   4397  DKQ DKQ Z2518      30.402 -35.395 -14.695  1.00  0.00
ATOM   4398  DKR DKR Z2519       6.123 -87.386 -28.995  1.00  0.00
ATOM   4399  DKS DKS Z2520      36.322 -23.937 -36.598  1.00  0.00
ATOM   4400  DKT DKT Z2521      53.535  54.139  23.746  1.00  0.00
ATOM   4401  DKU DKU Z2522      59.544  58.120  86.502  1.00  0.00
ATOM   4402  DKV DKV Z2523     -59.103  74.284  34.447  1.00  0.00
ATOM   4403  DKW DKW Z2524      43.200  43.972  86.850  1.00  0.00
ATOM   4404  DKX DKX Z2525      -4.286  83.027  87.161  1.00  0.00
ATOM   4405  DKY DKY Z2526      16.315 -65.973 -23.725  1.00  0.00
ATOM   4406  DKZ DKZ Z2527     -29.791  42.637 -81.004  1.00  0.00
ATOM   4407  DLA DLA Z2528     -39.483  67.934 -23.867  1.00  0.00
ATOM   4408  DLB DLB Z2529     -80.235  43.975 -22.012  1.00  0.00
ATOM   4409  DLC DLC Z2530     -21.252 -73.239  25.994  1.00  0.00
ATOM   4410  DLD DLD Z2531     -46.357  54.308  -9.895  1.00  0.00
ATOM   4411  DLE DLE Z2532     -64.795 -12.571 -86.052  1.00  0.00
ATOM   4412  DLF DLF Z2533       1.118 -53.159 -87.220  1.00  0.00
ATOM   4413  DLG DLG Z2534      32.618 -86.867 -32.771  1.00  0.00
ATOM   4414  DLH DLH Z2535      -8.473 -24.141 -54.863  1.00  0.00
ATOM   4415  DLI DLI Z2536     -65.966  18.923  86.099  1.00  0.00
ATOM   4416  DLJ DLJ Z2537      34.350  79.918  -8.387  1.00  0.00
ATOM   4417  DLK DLK Z2538     -57.062 -69.974  76.385  1.00  0.00
ATOM   4418  DLL DLL Z2539     -27.611 -44.038 -27.117  1.00  0.00
ATOM   4419  DLM DLM Z2540      37.185 -11.401 -39.573  1.00  0.00
ATOM   4420  DLN DLN Z2541     -17.720 -16.082  -4.442  1.00  0.00
ATOM   4421  DLO DLO Z2542     -66.686  -7.953  -5.027  1.00  0.00
ATOM   4422  DLP DLP Z2543      -0.376  10.658  80.573  1.00  0.00
ATOM   4423  DLQ DLQ Z2544      59.483 -80.775  -5.583  1.00  0.00
ATOM   4424  DLR DLR Z2545      71.380 -68.144 -49.856  1.00  0.00
ATOM   4425  DLS DLS Z2546     -22.033  47.759  49.410  1.00  0.00
ATOM   4426  DLT DLT Z2547     -51.638  81.075  -5.996  1.00  0.00
ATOM   4427  DLU DLU Z2548      88.163  66.564  47.581  1.00  0.00
ATOM   4428  DLV DLV Z2549     -38.040 -59.334  48.874  1.00  0.00
ATOM   4429  DLW DLW Z2550      68.982  85.793  85.945  1.00  0.00
ATOM   4430  DLX DLX Z2551      43.785 -86.466  -8.991  1.00  0.00
ATOM   4431  DLY DLY Z2552      76.947 -13.021  61.316  1.00  0.00
ATOM   4432  DLZ DLZ Z2553     -66.328  67.697 -30.389  1.00  0.00
ATOM   4433  DMA DMA Z2554      32.069  12.221 -81.968  1.00  0.00
ATOM   4434  DMB DMB Z2555       1.864  34.680  66.205  1.00  0.00
ATOM   4435  DMC DMC Z2556      71.189  -9.466 -51.265  1.00  0.00
ATOM   4436  DMD DMD Z2557      61.117   1.951  42.790  1.00  0.00
ATOM   4437  DME DME Z2558     -80.315 -45.107 -18.324  1.00  0.00
ATOM   4438  DMF DMF Z2559     -55.569  68.604 -84.653  1.00  0.00
ATOM   4439  DMG DMG Z2560      70.272 -85.589 -14.215  1.00  0.00
ATOM   4440  DMH DMH Z2561     -54.778  73.796  12.989  1.00  0.00
ATOM   4441  DMI DMI Z2562     -81.992  40.244 -45.610  1.00  0.00
ATOM   4442  DMJ DMJ Z2563      39.835 -82.320  23.934  1.00  0.00
ATOM   4443  DMK DMK Z2564     -56.519  -2.870 -83.239  1.00  0.00
ATOM   4444  DML DML Z2565      18.416 -35.447 -50.324  1.00  0.00
ATOM   4445  DMM DMM Z2566     -12.083 -89.509 -62.493  1.00  0.00
ATOM   4446  DMN DMN Z2567      48.189 -77.310 -79.249  1.00  0.00
ATOM   4447  DMO DMO Z2568     -52.755 -88.647  70.617  1.00  0.00
ATOM   4448  DMP DMP Z2569     -17.065 -77.528  14.669  1.00  0.00
ATOM   4449  DMQ DMQ Z2570      17.846  17.150  25.830  1.00  0.00
ATOM   4450  DMR DMR Z2571     -65.777 -67.215  66.509  1.00  0.00
ATOM   4451  DMS DMS Z2572     -19.623  58.623 -22.530  1.00  0.00
ATOM   4452  DMT DMT Z2573     -26.256 -19.205 -53.046  1.00  0.00
ATOM   4453  DMU DMU Z2574     -67.133 -86.890 -41.015  1.00  0.00
ATOM   4454  DMV DMV Z2575      40.132  53.683  -9.784  1.00  0.00
ATOM   4455  DMW DMW Z2576      -3.322  16.296   3.277  1.00  0.00
ATOM   4456  DMX DMX Z2577     -65.248 -82.401  57.105  1.00  0.00
ATOM   4457  DMY DMY Z2578      12.066  79.862 -46.131  1.00  0.00
ATOM   4458  DMZ DMZ Z2579      13.379 -25.627  38.306  1.00  0.00
ATOM   4459  DNA DNA Z2580      80.951 -86.089  87.791  1.00  0.00
ATOM   4460  DNB DNB Z2581      28.451  52.676  65.075  1.00  0.00
ATOM   4461  DNC DNC Z2582     -78.408 -74.758  62.321  1.00  0.00
ATOM   4462  DND DND Z2583      -1.393  18.951 -20.001  1.00  0.00
ATOM   4463  DNE DNE Z2584      73.250  23.195  71.503  1.00  0.00
ATOM   4464  DNF DNF Z2585     -23.498 -71.161  63.487  1.00  0.00
ATOM   4465  DNG DNG Z2586      30.748  80.884 -29.225  1.00  0.00
ATOM   4466  DNH DNH Z2587      22.797  32.720  22.320  1.00  0.00
ATOM   4467  DNI DNI Z2588     -85.438 -13.472 -13.731  1.00  0.00
ATOM   4468  DNJ DNJ Z2589     -39.886  10.813 -30.904  1.00  0.00
ATOM   4469  DNK DNK Z2590      -5.071 -45.502 -83.038  1.00  0.00
ATOM   4470  DNL DNL Z2591      22.900 -71.629  38.721  1.00  0.00
ATOM   4471  DNM DNM Z2592     -70.704  -8.938  86.348  1.00  0.00
ATOM   4472  DNN DNN Z2593      19.575 -80.355  88.194  1.00  0.00
ATOM   4473  DNO DNO Z2594      29.862 -45.894  11.632  1.00  0.00
ATOM   4474  DNP DNP Z2595     -48.865 -38.294  31.553  1.00  0.00
ATOM   4475  DNQ DNQ Z2596       4.127  52.639 -25.570  1.00  0.00
ATOM   4476  DNR DNR Z2597      30.601 -84.786  87.798  1.00  0.00
ATOM   4477  DNS DNS Z2598     -61.048 -14.244  58.972  1.00  0.00
ATOM   4478  DNT DNT Z2599      87.525 -67.674  55.390  1.00  0.00
ATOM   4479  DNU DNU Z2600     -32.462  74.638  58.699  1.00  0.00
ATOM   4480  DNV DNV Z2601     -41.810  74.117  26.122  1.00  0.00
ATOM   4481  DNW DNW Z2602      52.996  25.130  48.176  1.00  0.00
ATOM   4482  DNX DNX Z2603      -5.000 -13.367 -47.547  1.00  0.00
ATOM   4483  DNY DNY Z2604      14.461  15.365  55.118  1.00  0.00
ATOM   4484  DNZ DNZ Z2605      64.691  -9.432  10.202  1.00  0.00
ATOM   4485  DOA DOA Z2606     -81.475  25.352  46.408  1.00  0.00
ATOM   4486  DOB DOB Z2607      18.804 -84.477 -53.051  1.00  0.00
ATOM   4487  DOC DOC Z2608      85.451 -87.479 -28.010  1.00  0.00
ATOM   4488  DOD DOD Z2609      -3.179   9.488  44.418  1.00  0.00
ATOM   4489  DOE DOE Z2610      48.214 -88.273   4.293  1.00  0.00
ATOM   4490  DOF DOF Z2611     -57.289 -66.289  44.381  1.00  0.00
ATOM   4491  DOG DOG Z2612      72.575  67.936 -85.631  1.00  0.00
ATOM   4492  DOH DOH Z2613      -8.841  24.958  86.819  1.00  0.00
ATOM   4493  DOI DOI Z2614     -62.392  22.989  -5.760  1.00  0.00
ATOM   4494  DOJ DOJ Z2615      26.836  76.956 -63.181  1.00  0.00
ATOM   4495  DOK DOK Z2616     -35.784  24.842 -35.286  1.00  0.00
ATOM   4496  DOL DOL Z2617     -22.712  35.846  -0.425  1.00  0.00
ATOM   4497  DOM DOM Z2618      18.599 -88.488  -6.160  1.00  0.00
ATOM   4498  DON DON Z2619     -44.821 -25.038   7.197  1.00  0.00
ATOM   4499  DOO DOO Z2620     -53.802  50.378 -24.455  1.00  0.00
ATOM   4500  DOP DOP Z2621     -11.418  43.127  -2.262  1.00  0.00
ATOM   4501  DOQ DOQ Z2622      87.878  63.153  64.624  1.00  0.00
ATOM   4502  DOR DOR Z2623       3.224 -35.256  -1.262  1.00  0.00
ATOM   4503  DOS DOS Z2624     -57.521 -73.459 -81.906  1.00  0.00
ATOM   4504  DOT DOT Z2625      11.569 -53.884  69.186  1.00  0.00
ATOM   4505  DOU DOU Z2626      52.168   2.331  23.770  1.00  0.00
ATOM   4506  DOV DOV Z2627     -35.192  84.908  45.868  1.00  0.00
ATOM   4507  DOW DOW Z2628      28.505 -84.552 -46.774  1.00  0.00
ATOM   4508  DOX DOX Z2629     -79.385 -89.029  17.829  1.00  0.00
ATOM   4509  DOY DOY Z2630     -76.457  41.619  12.407  1.00  0.00
ATOM   4510  DOZ DOZ Z2631      -1.833  38.368  83.374  1.00  0.00
ATOM   4511  DPA DPA Z2632      69.722  72.895  16.246  1.00  0.00
ATOM   4512  DPB DPB Z2633       6.644  71.289  88.371  1.00  0.00
ATOM   4513  DPC DPC Z2634     -68.154  15.265   1.753  1.00  0.00
ATOM   4514  DPD DPD Z2635      -5.627 -34.451 -15.482  1.00  0.00
ATOM   4515  DPE DPE Z2636     -27.976 -14.877  18.507  1.00  0.00
ATOM   4516  DPF DPF Z2637      -0.290 -48.502  89.028  1.00  0.00
ATOM   4517  DPG DPG Z2638      -7.334 -61.229  81.933  1.00  0.00
ATOM   4518  DPH DPH Z2639       8.826 -12.875 -30.380  1.00  0.00
ATOM   4519  DPI DPI Z2640       0.787 -46.464  -8.405  1.00  0.00
ATOM   4520  DPJ DPJ Z2641     -80.403  83.172  58.153  1.00  0.00
ATOM   4521  DPK DPK Z2642     -84.620  43.490  -1.470  1.00  0.00
ATOM   4522  DPL DPL Z2643      87.070   9.024 -33.173  1.00  0.00
ATOM   4523  DPM DPM Z2644      68.044  -8.421  33.656  1.00  0.00
ATOM   4524  DPN DPN Z2645      89.489  66.839  15.549  1.00  0.00
ATOM   4525  DPO DPO Z2646      38.511  28.945  69.885  1.00  0.00
ATOM   4526  DPP DPP Z2647     -12.216  20.981 -32.438  1.00  0.00
ATOM   4527  DPQ DPQ Z2648      42.031   1.270  30.285  1.00  0.00
ATOM   4528  DPR DPR Z2649      62.313  33.353  13.042  1.00  0.00
ATOM   4529  DPS DPS Z2650      -8.632 -89.557  89.688  1.00  0.00
ATOM   4530  DPT DPT Z2651     -37.613  55.916  81.846  1.00  0.00
ATOM   4531  DPU DPU Z2652      70.819 -19.040  84.657  1.00  0.00
ATOM   4532  DPV DPV Z2653      51.564 -39.842  31.248  1.00  0.00
ATOM   4533  DPW DPW Z2654     -48.979  35.774  18.969  1.00  0.00
ATOM   4534  DPX DPX Z2655     -76.584  84.961 -75.223  1.00  0.00
ATOM   4535  DPY DPY Z2656      16.515  51.566  -5.349  1.00  0.00
ATOM   4536  DPZ DPZ Z2657      56.683 -86.517  44.855  1.00  0.00
ATOM   4537  DQA DQA Z2658      74.908   6.656 -50.097  1.00  0.00
ATOM   4538  DQB DQB Z2659      54.259 -66.765  68.260  1.00  0.00
ATOM   4539  DQC DQC Z2660     -82.607 -38.697  23.876  1.00  0.00
ATOM   4540  DQD DQD Z2661       5.286 -31.547 -46.745  1.00  0.00
ATOM   4541  DQE DQE Z2662      19.550 -22.049  -3.336  1.00  0.00
ATOM   4542  DQF DQF Z2663     -82.928 -33.602 -60.951  1.00  0.00
ATOM   4543  DQG DQG Z2664      45.546 -86.642  88.784  1.00  0.00
ATOM   4544  DQH DQH Z2665     -52.347 -18.516 -23.487  1.00  0.00
ATOM   4545  DQI DQI Z2666     -53.291  -6.624 -62.508  1.00  0.00
ATOM   4546  DQJ DQJ Z2667       5.901 -39.173  64.721  1.00  0.00
ATOM   4547  DQK DQK Z2668      68.066  52.477  30.230  1.00  0.00
ATOM   4548  DQL DQL Z2669      66.881 -60.593  56.846  1.00  0.00
ATOM   4549  DQM DQM Z2670     -81.960 -16.732  53.930  1.00  0.00
ATOM   4550  DQN DQN Z2671     -57.140  30.824 -79.348  1.00  0.00
ATOM   4551  DQO DQO Z2672      56.455  17.804  83.049  1.00  0.00
ATOM   4552  DQP DQP Z2673     -42.234  76.070 -69.720  1.00  0.00
ATOM   4553  DQQ DQQ Z2674      44.328  86.078 -25.589  1.00  0.00
ATOM   4554  DQR DQR Z2675     -62.995 -70.923 -10.543  1.00  0.00
ATOM   4555  DQS DQS Z2676      30.973  12.016 -60.324  1.00  0.00
ATOM   4556  DQT DQT Z2677     -83.375 -88.878  77.211  1.00  0.00
ATOM   4557  DQU DQU Z2678      61.785 -28.852 -82.471  1.00  0.00
ATOM   4558  DQV DQV Z2679      52.629 -50.835 -77.068  1.00  0.00
ATOM   4559  DQW DQW Z2680      26.605  24.490 -13.849  1.00  0.00
ATOM   4560  DQX DQX Z2681     -70.342 -25.595  77.190  1.00  0.00
ATOM   4561  DQY DQY Z2682     -65.736  79.845 -48.562  1.00  0.00
ATOM   4562  DQZ DQZ Z2683     -13.432 -58.902  20.483  1.00  0.00
ATOM   4563  DRA DRA Z2684       3.762  -7.971 -64.050  1.00  0.00
ATOM   4564  DRB DRB Z2685      69.734 -12.651  46.640  1.00  0.00
ATOM   4565  DRC DRC Z2686      -8.664   2.260  27.044  1.00  0.00
ATOM   4566  DRD DRD Z2687     -24.144  33.821  41.031  1.00  0.00
ATOM   4567  DRE DRE Z2688      12.714  19.739 -22.493  1.00  0.00
ATOM   4568  DRF DRF Z2689     -18.470 -29.323  22.613  1.00  0.00
ATOM   4569  DRG DRG Z2690      16.695  -4.540  26.124  1.00  0.00
ATOM   4570  DRH DRH Z2691      54.383 -56.829  77.477  1.00  0.00
ATOM   4571  DRI DRI Z2692      72.120  42.461  38.413  1.00  0.00
ATOM   4572  DRJ DRJ Z2693      74.736  65.770 -35.988  1.00  0.00
ATOM   4573  DRK DRK Z2694       0.740   4.111  89.446  1.00  0.00
ATOM   4574  DRL DRL Z2695      31.688 -28.522  59.876  1.00  0.00
ATOM   4575  DRM DRM Z2696       6.450  85.322 -63.502  1.00  0.00
ATOM   4576  DRN DRN Z2697      36.286 -67.000 -67.102  1.00  0.00
ATOM   4577  DRO DRO Z2698      86.153 -57.583  79.398  1.00  0.00
ATOM   4578  DRP DRP Z2699      56.866 -67.614 -79.312  1.00  0.00
ATOM   4579  DRQ DRQ Z2700      42.072  37.095 -33.886  1.00  0.00
ATOM   4580  DRR DRR Z2701      30.689 -69.498  83.961  1.00  0.00
ATOM   4581  DRS DRS Z2702      82.701 -27.135  82.987  1.00  0.00
ATOM   4582  DRT DRT Z2703     -80.720  16.441  34.001  1.00  0.00
ATOM   4583  DRU DRU Z2704      60.783  18.898 -54.801  1.00  0.00
ATOM   4584  DRV DRV Z2705      35.781 -50.795  54.812  1.00  0.00
ATOM   4585  DRW DRW Z2706     -83.635 -23.580 -83.843  1.00  0.00
ATOM   4586  DRX DRX Z2707      60.014  80.744  80.372  1.00  0.00
ATOM   4587  DRY DRY Z2708      21.505 -89.415 -26.457  1.00  0.00
ATOM   4588  DRZ DRZ Z2709     -49.579 -44.473  88.823  1.00  0.00
ATOM   4589  DSA DSA Z2710     -22.398  83.491  41.655  1.00  0.00
ATOM   4590  DSB DSB Z2711     -27.006  42.026   9.133  1.00  0.00
ATOM   4591  DSC DSC Z2712     -82.280 -29.406 -72.565  1.00  0.00
ATOM   4592  DSD DSD Z2713      16.443  -6.408 -43.717  1.00  0.00
ATOM   4593  DSE DSE Z2714     -56.274 -60.049  56.051  1.00  0.00
ATOM   4594  DSF DSF Z2715      81.367  46.130  56.653  1.00  0.00
ATOM   4595  DSG DSG Z2716      89.316 -42.971 -47.045  1.00  0.00
END
