# Supplementary material for: The Effect of Macromolecular Crowding on the Electrostatic Component of Barnase–Barstar Binding: A Computational, Implicit Solvent-Based Study
Source: PLoS One. 2014 Jun 10;9(6):e98618. doi: 10.1371/journal.pone.0098618 (PMC4051634; doi:10.1371/journal.pone.0098618)
Supplement: File S1 — Contains sample pdb files used in our analyses; each contains the barnase/barstar complex with a specific random placement of crowders of varying radii at 30% crowding density. Also included are files specifying, for each pdb file, the radii of each atom and model crowder. (TAR) [file pone.0098618.s005.tar › vary30percent_pdb/with_crowders-13.pdb]

ATOM      1  CAY VAL A   3      18.329  -9.767 -18.786  1.00  0.00
ATOM      2  CY  VAL A   3      17.463  -9.299 -17.665  1.00  0.55
ATOM      3  OY  VAL A   3      17.203 -10.038 -16.718  1.00 -0.55
ATOM      4  N   VAL A   3      16.993  -8.037 -17.760  1.00 -0.40
ATOM      5  H   VAL A   3      17.222  -7.453 -18.535  1.00  0.40
ATOM      6  CA  VAL A   3      16.107  -7.419 -16.733  1.00  0.00
ATOM      7  CB  VAL A   3      16.269  -5.903 -16.535  1.00  0.00
ATOM      8  CG1 VAL A   3      15.283  -5.404 -15.502  1.00  0.00
ATOM      9  CG2 VAL A   3      17.666  -5.466 -16.113  1.00  0.00
ATOM     10  C   VAL A   3      14.669  -7.755 -17.123  1.00  0.55
ATOM     11  O   VAL A   3      14.125  -7.204 -18.095  1.00 -0.55
ATOM     12  N   ILE A   4      14.072  -8.639 -16.383  1.00 -0.40
ATOM     13  H   ILE A   4      14.512  -9.101 -15.616  1.00  0.40
ATOM     14  CA  ILE A   4      12.656  -8.995 -16.677  1.00  0.00
ATOM     15  CB  ILE A   4      12.546 -10.506 -16.596  1.00  0.00
ATOM     16  CG2 ILE A   4      11.132 -11.017 -16.786  1.00  0.00
ATOM     17  CG1 ILE A   4      13.586 -11.052 -17.616  1.00  0.00
ATOM     18  CD1 ILE A   4      13.725 -12.568 -17.376  1.00  0.00
ATOM     19  C   ILE A   4      11.850  -8.257 -15.632  1.00  0.55
ATOM     20  O   ILE A   4      11.950  -8.686 -14.487  1.00 -0.55
ATOM     21  N   ASN A   5      11.188  -7.189 -15.991  1.00 -0.40
ATOM     22  H   ASN A   5      11.172  -6.861 -16.933  1.00  0.40
ATOM     23  CA  ASN A   5      10.424  -6.409 -15.014  1.00  0.00
ATOM     24  CB  ASN A   5      11.345  -5.293 -14.478  1.00  0.00
ATOM     25  CG  ASN A   5      11.507  -4.197 -15.497  1.00  0.55
ATOM     26  OD1 ASN A   5      11.426  -4.466 -16.699  1.00 -0.55
ATOM     27  ND2 ASN A   5      11.717  -2.929 -15.181  1.00 -0.78
ATOM     28 HD21 ASN A   5      11.776  -2.656 -14.221  1.00  0.39
ATOM     29 HD22 ASN A   5      11.817  -2.244 -15.903  1.00  0.39
ATOM     30  C   ASN A   5       9.146  -5.812 -15.561  1.00  0.55
ATOM     31  O   ASN A   5       8.660  -4.755 -15.093  1.00 -0.55
ATOM     32  N   THR A   6       8.573  -6.475 -16.564  1.00 -0.40
ATOM     33  H   THR A   6       8.954  -7.320 -16.930  1.00  0.40
ATOM     34  CA  THR A   6       7.336  -5.993 -17.193  1.00  0.00
ATOM     35  CB  THR A   6       7.495  -6.026 -18.718  1.00  0.00
ATOM     36  OG1 THR A   6       7.625  -7.403 -19.111  1.00 -0.49
ATOM     37  HG1 THR A   6       7.563  -7.412 -20.069  1.00  0.49
ATOM     38  CG2 THR A   6       8.740  -5.225 -19.136  1.00  0.00
ATOM     39  C   THR A   6       6.232  -6.939 -16.733  1.00  0.55
ATOM     40  O   THR A   6       6.611  -8.029 -16.299  1.00 -0.55
ATOM     41  N   PHE A   7       4.972  -6.560 -16.843  1.00 -0.40
ATOM     42  H   PHE A   7       4.688  -5.677 -17.207  1.00  0.40
ATOM     43  CA  PHE A   7       3.912  -7.502 -16.400  1.00  0.00
ATOM     44  CB  PHE A   7       2.545  -6.816 -16.648  1.00  0.12
ATOM     45  CG  PHE A   7       2.234  -5.716 -15.659  1.00 -0.12
ATOM     46  CD1 PHE A   7       2.080  -6.016 -14.292  1.00 -0.12
ATOM     47  HD1 PHE A   7       2.188  -7.032 -13.942  1.00  0.12
ATOM     48  CE1 PHE A   7       1.787  -4.996 -13.396  1.00 -0.12
ATOM     49  HE1 PHE A   7       1.638  -5.215 -12.349  1.00  0.12
ATOM     50  CZ  PHE A   7       1.687  -3.671 -13.868  1.00 -0.12
ATOM     51  HZ  PHE A   7       1.486  -2.873 -13.169  1.00  0.12
ATOM     52  CD2 PHE A   7       2.089  -4.405 -16.107  1.00 -0.12
ATOM     53  HD2 PHE A   7       2.168  -4.189 -17.162  1.00  0.12
ATOM     54  CE2 PHE A   7       1.843  -3.376 -15.212  1.00 -0.12
ATOM     55  HE2 PHE A   7       1.773  -2.355 -15.558  1.00  0.12
ATOM     56  C   PHE A   7       3.988  -8.873 -17.043  1.00  0.55
ATOM     57  O   PHE A   7       3.930  -9.931 -16.338  1.00 -0.55
ATOM     58  N   ASP A   8       4.076  -8.953 -18.383  1.00 -0.40
ATOM     59  H   ASP A   8       4.106  -8.140 -18.960  1.00  0.40
ATOM     60  CA  ASP A   8       4.135 -10.249 -19.088  1.00  0.00
ATOM     61  CB  ASP A   8       4.031 -10.089 -20.627  1.00  0.00
ATOM     62  CG  ASP A   8       2.588  -9.770 -20.943  1.00  0.10
ATOM     63  OD1 ASP A   8       1.754 -10.653 -20.640  1.00 -0.55
ATOM     64  OD2 ASP A   8       2.462  -8.627 -21.418  1.00 -0.55
ATOM     65  C   ASP A   8       5.421 -11.049 -18.947  1.00  0.55
ATOM     66  O   ASP A   8       5.378 -12.269 -18.851  1.00 -0.55
ATOM     67  N   GLY A   9       6.548 -10.322 -19.006  1.00 -0.40
ATOM     68  H   GLY A   9       6.591  -9.338 -19.155  1.00  0.40
ATOM     69  CA  GLY A   9       7.803 -11.083 -18.828  1.00  0.00
ATOM     70  C   GLY A   9       7.792 -11.756 -17.443  1.00  0.55
ATOM     71  O   GLY A   9       8.086 -12.963 -17.360  1.00 -0.55
ATOM     72  N   VAL A  10       7.485 -11.016 -16.366  1.00 -0.40
ATOM     73  H   VAL A  10       7.259 -10.048 -16.433  1.00  0.40
ATOM     74  CA  VAL A  10       7.464 -11.599 -15.010  1.00  0.00
ATOM     75  CB  VAL A  10       7.388 -10.553 -13.892  1.00  0.00
ATOM     76  CG1 VAL A  10       7.386 -11.181 -12.494  1.00  0.00
ATOM     77  CG2 VAL A  10       8.560  -9.576 -13.991  1.00  0.00
ATOM     78  C   VAL A  10       6.322 -12.605 -14.848  1.00  0.55
ATOM     79  O   VAL A  10       6.519 -13.655 -14.242  1.00 -0.55
ATOM     80  N   ALA A  11       5.167 -12.365 -15.417  1.00 -0.40
ATOM     81  H   ALA A  11       5.009 -11.540 -15.953  1.00  0.40
ATOM     82  CA  ALA A  11       4.038 -13.274 -15.314  1.00  0.00
ATOM     83  CB  ALA A  11       2.713 -12.733 -15.889  1.00  0.00
ATOM     84  C   ALA A  11       4.389 -14.583 -16.026  1.00  0.55
ATOM     85  O   ALA A  11       4.042 -15.634 -15.517  1.00 -0.55
ATOM     86  N   ASP A  12       5.050 -14.457 -17.191  1.00 -0.40
ATOM     87  H   ASP A  12       5.317 -13.590 -17.603  1.00  0.40
ATOM     88  CA  ASP A  12       5.392 -15.710 -17.887  1.00  0.00
ATOM     89  CB  ASP A  12       5.950 -15.433 -19.272  1.00  0.00
ATOM     90  CG  ASP A  12       4.809 -15.091 -20.202  1.00  0.10
ATOM     91  OD1 ASP A  12       3.608 -15.246 -19.848  1.00 -0.55
ATOM     92  OD2 ASP A  12       5.220 -14.674 -21.315  1.00 -0.55
ATOM     93  C   ASP A  12       6.440 -16.470 -17.120  1.00  0.55
ATOM     94  O   ASP A  12       6.401 -17.688 -17.034  1.00 -0.55
ATOM     95  N   TYR A  13       7.400 -15.716 -16.618  1.00 -0.40
ATOM     96  H   TYR A  13       7.421 -14.726 -16.734  1.00  0.40
ATOM     97  CA  TYR A  13       8.517 -16.321 -15.838  1.00  0.00
ATOM     98  CB  TYR A  13       9.528 -15.218 -15.495  1.00  0.12
ATOM     99  CG  TYR A  13      10.857 -15.763 -15.081  1.00 -0.12
ATOM    100  CD1 TYR A  13      11.025 -16.287 -13.802  1.00 -0.12
ATOM    101  HD1 TYR A  13      10.183 -16.269 -13.127  1.00  0.12
ATOM    102  CE1 TYR A  13      12.217 -16.831 -13.348  1.00 -0.12
ATOM    103  HE1 TYR A  13      12.310 -17.255 -12.360  1.00  0.12
ATOM    104  CZ  TYR A  13      13.280 -16.800 -14.232  1.00  0.06
ATOM    105  OH  TYR A  13      14.503 -17.285 -13.795  1.00 -0.49
ATOM    106  HH  TYR A  13      14.497 -17.283 -12.835  1.00  0.43
ATOM    107  CD2 TYR A  13      11.943 -15.767 -15.969  1.00 -0.12
ATOM    108  HD2 TYR A  13      11.846 -15.372 -16.969  1.00  0.12
ATOM    109  CE2 TYR A  13      13.153 -16.297 -15.519  1.00 -0.12
ATOM    110  HE2 TYR A  13      14.005 -16.316 -16.183  1.00  0.12
ATOM    111  C   TYR A  13       8.019 -17.119 -14.644  1.00  0.55
ATOM    112  O   TYR A  13       8.424 -18.276 -14.395  1.00 -0.55
ATOM    113  N   LEU A  14       7.100 -16.494 -13.897  1.00 -0.40
ATOM    114  H   LEU A  14       6.793 -15.571 -14.114  1.00  0.40
ATOM    115  CA  LEU A  14       6.466 -17.116 -12.696  1.00  0.00
ATOM    116  CB  LEU A  14       5.439 -16.167 -12.076  1.00  0.00
ATOM    117  CG  LEU A  14       6.026 -14.992 -11.281  1.00  0.00
ATOM    118  CD1 LEU A  14       4.925 -13.953 -11.038  1.00  0.00
ATOM    119  CD2 LEU A  14       6.608 -15.537  -9.993  1.00  0.00
ATOM    120  C   LEU A  14       5.759 -18.417 -13.020  1.00  0.55
ATOM    121  O   LEU A  14       5.887 -19.465 -12.365  1.00 -0.55
ATOM    122  N   GLN A  15       4.997 -18.320 -14.103  1.00 -0.40
ATOM    123  H   GLN A  15       4.886 -17.492 -14.647  1.00  0.40
ATOM    124  CA  GLN A  15       4.271 -19.539 -14.511  1.00  0.00
ATOM    125  CB  GLN A  15       3.242 -19.235 -15.560  1.00  0.00
ATOM    126  CG  GLN A  15       1.993 -18.450 -15.209  1.00  0.00
ATOM    127  CD  GLN A  15       1.053 -18.699 -16.416  1.00  0.55
ATOM    128  OE1 GLN A  15       1.315 -18.171 -17.517  1.00 -0.55
ATOM    129  NE2 GLN A  15       0.048 -19.519 -16.139  1.00 -0.78
ATOM    130 HE21 GLN A  15      -0.620 -19.749 -16.847  1.00  0.39
ATOM    131 HE22 GLN A  15      -0.043 -19.908 -15.222  1.00  0.39
ATOM    132  C   GLN A  15       5.193 -20.634 -15.081  1.00  0.55
ATOM    133  O   GLN A  15       4.839 -21.802 -14.957  1.00 -0.55
ATOM    134  N   THR A  16       6.284 -20.233 -15.716  1.00 -0.40
ATOM    135  H   THR A  16       6.514 -19.270 -15.831  1.00  0.40
ATOM    136  CA  THR A  16       7.211 -21.195 -16.283  1.00  0.00
ATOM    137  CB  THR A  16       8.108 -20.626 -17.410  1.00  0.00
ATOM    138  OG1 THR A  16       7.259 -19.900 -18.296  1.00 -0.49
ATOM    139  HG1 THR A  16       6.981 -19.117 -17.815  1.00  0.49
ATOM    140  CG2 THR A  16       8.810 -21.765 -18.173  1.00  0.00
ATOM    141  C   THR A  16       8.162 -21.733 -15.234  1.00  0.55
ATOM    142  O   THR A  16       8.299 -22.967 -15.218  1.00 -0.55
ATOM    143  N   TYR A  17       8.773 -20.886 -14.447  1.00 -0.40
ATOM    144  H   TYR A  17       8.625 -19.901 -14.488  1.00  0.40
ATOM    145  CA  TYR A  17       9.721 -21.377 -13.449  1.00  0.00
ATOM    146  CB  TYR A  17      11.033 -20.515 -13.591  1.00  0.12
ATOM    147  CG  TYR A  17      11.478 -20.514 -15.040  1.00 -0.12
ATOM    148  CD1 TYR A  17      12.130 -21.636 -15.596  1.00 -0.12
ATOM    149  HD1 TYR A  17      12.305 -22.500 -14.973  1.00  0.12
ATOM    150  CE1 TYR A  17      12.555 -21.666 -16.925  1.00 -0.12
ATOM    151  HE1 TYR A  17      13.056 -22.528 -17.340  1.00  0.12
ATOM    152  CZ  TYR A  17      12.302 -20.532 -17.687  1.00  0.06
ATOM    153  OH  TYR A  17      12.619 -20.477 -19.033  1.00 -0.49
ATOM    154  HH  TYR A  17      12.363 -19.613 -19.363  1.00  0.43
ATOM    155  CD2 TYR A  17      11.256 -19.401 -15.851  1.00 -0.12
ATOM    156  HD2 TYR A  17      10.767 -18.530 -15.440  1.00  0.12
ATOM    157  CE2 TYR A  17      11.655 -19.401 -17.171  1.00 -0.12
ATOM    158  HE2 TYR A  17      11.471 -18.541 -17.798  1.00  0.12
ATOM    159  C   TYR A  17       9.234 -21.420 -12.010  1.00  0.55
ATOM    160  O   TYR A  17      10.026 -21.911 -11.202  1.00 -0.55
ATOM    161  N   HSD A  18       8.058 -20.995 -11.640  1.00 -0.40
ATOM    162  H   HSD A  18       7.420 -20.623 -12.308  1.00  0.40
ATOM    163  CA  HSD A  18       7.567 -21.013 -10.282  1.00  0.00
ATOM    164  CB  HSD A  18       7.255 -22.412  -9.742  1.00  0.12
ATOM    165  ND1 HSD A  18       5.350 -22.085 -11.391  1.00 -0.40
ATOM    166  HD1 HSD A  18       5.522 -21.119 -11.582  1.00  0.40
ATOM    167  CG  HSD A  18       6.073 -22.863 -10.532  1.00 -0.12
ATOM    168  CE1 HSD A  18       4.387 -22.849 -11.917  1.00  0.15
ATOM    169  HE1 HSD A  18       3.667 -22.489 -12.652  1.00  0.12
ATOM    170  NE2 HSD A  18       4.445 -24.074 -11.420  1.00 -0.56
ATOM    171  CD2 HSD A  18       5.512 -24.100 -10.552  1.00  0.15
ATOM    172  HD2 HSD A  18       5.776 -25.007 -10.022  1.00  0.12
ATOM    173  C   HSD A  18       8.486 -20.307  -9.289  1.00  0.55
ATOM    174  O   HSD A  18       8.646 -20.775  -8.185  1.00 -0.55
ATOM    175  N   LYS A  19       8.996 -19.177  -9.676  1.00 -0.40
ATOM    176  H   LYS A  19       8.837 -18.844 -10.601  1.00  0.40
ATOM    177  CA  LYS A  19       9.813 -18.307  -8.860  1.00  0.00
ATOM    178  CB  LYS A  19      11.113 -19.018  -8.541  1.00  0.00
ATOM    179  CG  LYS A  19      11.991 -19.124  -9.779  1.00  0.00
ATOM    180  CD  LYS A  19      13.185 -20.018  -9.647  1.00  0.00
ATOM    181  CE  LYS A  19      14.249 -19.494 -10.618  1.00  0.33
ATOM    182  NZ  LYS A  19      15.420 -20.420 -10.717  1.00 -0.32
ATOM    183  HZ1 LYS A  19      15.100 -21.350 -11.056  1.00  0.33
ATOM    184  HZ2 LYS A  19      15.859 -20.525  -9.780  1.00  0.33
ATOM    185  HZ3 LYS A  19      16.116 -20.029 -11.384  1.00  0.33
ATOM    186  C   LYS A  19       9.993 -17.020  -9.667  1.00  0.55
ATOM    187  O   LYS A  19       9.771 -16.952 -10.895  1.00 -0.55
ATOM    188  N   LEU A  20      10.378 -15.979  -8.953  1.00 -0.40
ATOM    189  H   LEU A  20      10.494 -16.018  -7.964  1.00  0.40
ATOM    190  CA  LEU A  20      10.655 -14.702  -9.595  1.00  0.00
ATOM    191  CB  LEU A  20      10.775 -13.519  -8.588  1.00  0.00
ATOM    192  CG  LEU A  20       9.470 -12.962  -7.959  1.00  0.00
ATOM    193  CD1 LEU A  20       9.842 -11.945  -6.902  1.00  0.00
ATOM    194  CD2 LEU A  20       8.540 -12.320  -8.967  1.00  0.00
ATOM    195  C   LEU A  20      12.022 -14.693 -10.299  1.00  0.55
ATOM    196  O   LEU A  20      12.918 -15.398  -9.815  1.00 -0.55
ATOM    197  N   PRO A  21      12.156 -13.855 -11.321  1.00 -0.20
ATOM    198  CD  PRO A  21      11.077 -13.073 -11.927  1.00  0.10
ATOM    199  CA  PRO A  21      13.437 -13.676 -12.023  1.00  0.10
ATOM    200  CB  PRO A  21      13.188 -12.626 -13.078  1.00  0.00
ATOM    201  CG  PRO A  21      11.739 -12.352 -13.069  1.00  0.00
ATOM    202  C   PRO A  21      14.474 -13.211 -11.006  1.00  0.55
ATOM    203  O   PRO A  21      14.181 -12.619  -9.964  1.00 -0.55
ATOM    204  N   ASP A  22      15.740 -13.397 -11.342  1.00 -0.40
ATOM    205  H   ASP A  22      15.985 -13.802 -12.219  1.00  0.40
ATOM    206  CA  ASP A  22      16.859 -13.044 -10.498  1.00  0.00
ATOM    207  CB  ASP A  22      18.200 -13.555 -11.095  1.00  0.00
ATOM    208  CG  ASP A  22      18.099 -15.082 -11.055  1.00  0.10
ATOM    209  OD1 ASP A  22      17.236 -15.690 -10.347  1.00 -0.55
ATOM    210  OD2 ASP A  22      18.916 -15.723 -11.777  1.00 -0.55
ATOM    211  C   ASP A  22      17.038 -11.587 -10.209  1.00  0.55
ATOM    212  O   ASP A  22      17.916 -11.326  -9.369  1.00 -0.55
ATOM    213  N   ASN A  23      16.341 -10.659 -10.820  1.00 -0.40
ATOM    214  H   ASN A  23      15.639 -10.870 -11.497  1.00  0.40
ATOM    215  CA  ASN A  23      16.571  -9.236 -10.524  1.00  0.00
ATOM    216  CB  ASN A  23      16.326  -8.442 -11.803  1.00  0.00
ATOM    217  CG  ASN A  23      14.973  -8.757 -12.424  1.00  0.55
ATOM    218  OD1 ASN A  23      14.761  -9.889 -12.907  1.00 -0.55
ATOM    219  ND2 ASN A  23      14.083  -7.761 -12.405  1.00 -0.78
ATOM    220 HD21 ASN A  23      14.327  -6.880 -12.000  1.00  0.39
ATOM    221 HD22 ASN A  23      13.173  -7.897 -12.796  1.00  0.39
ATOM    222  C   ASN A  23      15.722  -8.732  -9.359  1.00  0.55
ATOM    223  O   ASN A  23      15.748  -7.539  -9.060  1.00 -0.55
ATOM    224  N   TYR A  24      14.997  -9.618  -8.725  1.00 -0.40
ATOM    225  H   TYR A  24      14.985 -10.578  -8.994  1.00  0.40
ATOM    226  CA  TYR A  24      14.162  -9.268  -7.591  1.00  0.00
ATOM    227  CB  TYR A  24      12.841 -10.106  -7.635  1.00  0.12
ATOM    228  CG  TYR A  24      11.971  -9.391  -8.629  1.00 -0.12
ATOM    229  CD1 TYR A  24      11.299  -8.220  -8.263  1.00 -0.12
ATOM    230  HD1 TYR A  24      11.365  -7.877  -7.242  1.00  0.12
ATOM    231  CE1 TYR A  24      10.553  -7.490  -9.169  1.00 -0.12
ATOM    232  HE1 TYR A  24      10.056  -6.578  -8.872  1.00  0.12
ATOM    233  CZ  TYR A  24      10.462  -7.963 -10.476  1.00  0.06
ATOM    234  OH  TYR A  24       9.680  -7.287 -11.405  1.00 -0.49
ATOM    235  HH  TYR A  24       9.165  -6.627 -10.936  1.00  0.43
ATOM    236  CD2 TYR A  24      11.913  -9.820  -9.940  1.00 -0.12
ATOM    237  HD2 TYR A  24      12.470 -10.692 -10.252  1.00  0.12
ATOM    238  CE2 TYR A  24      11.130  -9.119 -10.862  1.00 -0.12
ATOM    239  HE2 TYR A  24      11.043  -9.477 -11.878  1.00  0.12
ATOM    240  C   TYR A  24      14.764  -9.534  -6.232  1.00  0.55
ATOM    241  O   TYR A  24      15.365 -10.597  -6.153  1.00 -0.55
ATOM    242  N   ILE A  25      14.561  -8.696  -5.232  1.00 -0.40
ATOM    243  H   ILE A  25      14.067  -7.840  -5.361  1.00  0.40
ATOM    244  CA  ILE A  25      15.038  -8.950  -3.877  1.00  0.00
ATOM    245  CB  ILE A  25      16.326  -8.192  -3.481  1.00  0.00
ATOM    246  CG2 ILE A  25      17.566  -8.889  -4.056  1.00  0.00
ATOM    247  CG1 ILE A  25      16.322  -6.709  -3.870  1.00  0.00
ATOM    248  CD1 ILE A  25      17.601  -6.045  -3.346  1.00  0.00
ATOM    249  C   ILE A  25      13.950  -8.515  -2.886  1.00  0.55
ATOM    250  O   ILE A  25      13.309  -7.552  -3.241  1.00 -0.55
ATOM    251  N   THR A  26      13.773  -9.140  -1.750  1.00 -0.40
ATOM    252  H   THR A  26      14.311  -9.942  -1.503  1.00  0.40
ATOM    253  CA  THR A  26      12.783  -8.716  -0.770  1.00  0.00
ATOM    254  CB  THR A  26      12.528  -9.786   0.303  1.00  0.00
ATOM    255  OG1 THR A  26      13.694  -9.881   1.116  1.00 -0.49
ATOM    256  HG1 THR A  26      13.504 -10.554   1.773  1.00  0.49
ATOM    257  CG2 THR A  26      12.324 -11.127  -0.344  1.00  0.00
ATOM    258  C   THR A  26      13.224  -7.400  -0.140  1.00  0.55
ATOM    259  O   THR A  26      14.357  -6.901  -0.315  1.00 -0.55
ATOM    260  N   LYS A  27      12.287  -6.769   0.542  1.00 -0.40
ATOM    261  H   LYS A  27      11.367  -7.146   0.596  1.00  0.40
ATOM    262  CA  LYS A  27      12.460  -5.526   1.257  1.00  0.00
ATOM    263  CB  LYS A  27      11.181  -4.959   1.855  1.00  0.00
ATOM    264  CG  LYS A  27      10.102  -4.405   0.945  1.00  0.00
ATOM    265  CD  LYS A  27       8.750  -4.452   1.677  1.00  0.00
ATOM    266  CE  LYS A  27       7.559  -4.131   0.800  1.00  0.33
ATOM    267  NZ  LYS A  27       6.252  -4.452   1.438  1.00 -0.32
ATOM    268  HZ1 LYS A  27       6.150  -3.905   2.316  1.00  0.33
ATOM    269  HZ2 LYS A  27       6.214  -5.468   1.657  1.00  0.33
ATOM    270  HZ3 LYS A  27       5.479  -4.210   0.786  1.00  0.33
ATOM    271  C   LYS A  27      13.546  -5.724   2.363  1.00  0.55
ATOM    272  O   LYS A  27      14.371  -4.798   2.524  1.00 -0.55
ATOM    273  N   SER A  28      13.524  -6.835   3.061  1.00 -0.40
ATOM    274  H   SER A  28      12.843  -7.551   2.929  1.00  0.40
ATOM    275  CA  SER A  28      14.554  -7.060   4.102  1.00  0.00
ATOM    276  CB  SER A  28      14.180  -8.226   4.985  1.00  0.00
ATOM    277  OG  SER A  28      14.628  -9.515   4.622  1.00 -0.49
ATOM    278  HG  SER A  28      14.293 -10.111   5.296  1.00  0.49
ATOM    279  C   SER A  28      15.937  -7.179   3.452  1.00  0.55
ATOM    280  O   SER A  28      16.867  -6.489   3.907  1.00 -0.55
ATOM    281  N   GLU A  29      16.051  -7.999   2.392  1.00 -0.40
ATOM    282  H   GLU A  29      15.287  -8.547   2.061  1.00  0.40
ATOM    283  CA  GLU A  29      17.290  -8.135   1.672  1.00  0.00
ATOM    284  CB  GLU A  29      17.101  -8.912   0.350  1.00  0.00
ATOM    285  CG  GLU A  29      17.067 -10.380   0.712  1.00  0.00
ATOM    286  CD  GLU A  29      16.359 -11.242  -0.303  1.00  0.10
ATOM    287  OE1 GLU A  29      16.171 -10.866  -1.480  1.00 -0.55
ATOM    288  OE2 GLU A  29      15.927 -12.350   0.128  1.00 -0.55
ATOM    289  C   GLU A  29      17.900  -6.827   1.208  1.00  0.55
ATOM    290  O   GLU A  29      19.127  -6.597   1.301  1.00 -0.55
ATOM    291  N   ALA A  30      17.009  -6.004   0.662  1.00 -0.40
ATOM    292  H   ALA A  30      16.044  -6.240   0.586  1.00  0.40
ATOM    293  CA  ALA A  30      17.400  -4.684   0.135  1.00  0.00
ATOM    294  CB  ALA A  30      16.185  -4.078  -0.557  1.00  0.00
ATOM    295  C   ALA A  30      18.008  -3.761   1.193  1.00  0.55
ATOM    296  O   ALA A  30      19.015  -3.059   1.036  1.00 -0.55
ATOM    297  N   GLN A  31      17.328  -3.779   2.338  1.00 -0.40
ATOM    298  H   GLN A  31      16.515  -4.344   2.445  1.00  0.40
ATOM    299  CA  GLN A  31      17.698  -2.998   3.511  1.00  0.00
ATOM    300  CB  GLN A  31      16.700  -3.141   4.643  1.00  0.00
ATOM    301  CG  GLN A  31      15.300  -2.718   4.234  1.00  0.00
ATOM    302  CD  GLN A  31      14.294  -2.788   5.368  1.00  0.55
ATOM    303  OE1 GLN A  31      13.963  -1.687   5.817  1.00 -0.55
ATOM    304  NE2 GLN A  31      13.796  -3.926   5.881  1.00 -0.78
ATOM    305 HE21 GLN A  31      13.134  -3.889   6.630  1.00  0.39
ATOM    306 HE22 GLN A  31      14.086  -4.810   5.513  1.00  0.39
ATOM    307  C   GLN A  31      19.099  -3.444   3.943  1.00  0.55
ATOM    308  O   GLN A  31      19.888  -2.569   4.269  1.00 -0.55
ATOM    309  N   ALA A  32      19.253  -4.754   3.872  1.00 -0.40
ATOM    310  H   ALA A  32      18.510  -5.349   3.577  1.00  0.40
ATOM    311  CA  ALA A  32      20.500  -5.431   4.211  1.00  0.00
ATOM    312  CB  ALA A  32      20.493  -6.930   4.090  1.00  0.00
ATOM    313  C   ALA A  32      21.607  -4.845   3.322  1.00  0.55
ATOM    314  O   ALA A  32      22.731  -4.739   3.833  1.00 -0.55
ATOM    315  N   LEU A  33      21.311  -4.450   2.092  1.00 -0.40
ATOM    316  H   LEU A  33      20.398  -4.519   1.698  1.00  0.40
ATOM    317  CA  LEU A  33      22.357  -3.884   1.258  1.00  0.00
ATOM    318  CB  LEU A  33      22.135  -4.136  -0.238  1.00  0.00
ATOM    319  CG  LEU A  33      21.779  -5.612  -0.475  1.00  0.00
ATOM    320  CD1 LEU A  33      21.481  -5.834  -1.940  1.00  0.00
ATOM    321  CD2 LEU A  33      22.911  -6.488   0.024  1.00  0.00
ATOM    322  C   LEU A  33      22.450  -2.396   1.468  1.00  0.55
ATOM    323  O   LEU A  33      23.265  -1.801   0.764  1.00 -0.55
ATOM    324  N   GLY A  34      21.641  -1.829   2.330  1.00 -0.40
ATOM    325  H   GLY A  34      20.958  -2.311   2.872  1.00  0.40
ATOM    326  CA  GLY A  34      21.774  -0.373   2.490  1.00  0.00
ATOM    327  C   GLY A  34      20.646   0.455   1.912  1.00  0.55
ATOM    328  O   GLY A  34      20.850   1.663   1.794  1.00 -0.55
ATOM    329  N   TRP A  35      19.542  -0.227   1.591  1.00 -0.40
ATOM    330  H   TRP A  35      19.459  -1.214   1.705  1.00  0.40
ATOM    331  CA  TRP A  35      18.395   0.472   1.052  1.00  0.00
ATOM    332  CB  TRP A  35      17.413  -0.521   0.459  1.00  0.12
ATOM    333  CG  TRP A  35      16.126   0.047  -0.111  1.00 -0.12
ATOM    334  CD1 TRP A  35      15.966   1.059  -1.031  1.00 -0.12
ATOM    335  HD1 TRP A  35      16.756   1.653  -1.465  1.00  0.12
ATOM    336  NE1 TRP A  35      14.618   1.180  -1.300  1.00 -0.40
ATOM    337  HE1 TRP A  35      14.236   1.815  -1.935  1.00  0.40
ATOM    338  CE2 TRP A  35      13.885   0.291  -0.560  1.00  0.00
ATOM    339  CD2 TRP A  35      14.793  -0.438   0.202  1.00  0.00
ATOM    340  CE3 TRP A  35      14.327  -1.408   1.089  1.00 -0.12
ATOM    341  HE3 TRP A  35      14.989  -1.960   1.741  1.00  0.12
ATOM    342  CZ3 TRP A  35      12.972  -1.648   1.111  1.00 -0.12
ATOM    343  HZ3 TRP A  35      12.582  -2.429   1.748  1.00  0.12
ATOM    344  CZ2 TRP A  35      12.492   0.088  -0.535  1.00 -0.12
ATOM    345  HZ2 TRP A  35      11.788   0.648  -1.131  1.00  0.12
ATOM    346  CH2 TRP A  35      12.092  -0.902   0.328  1.00 -0.12
ATOM    347  HH2 TRP A  35      11.036  -1.115   0.404  1.00  0.12
ATOM    348  C   TRP A  35      17.652   1.229   2.157  1.00  0.55
ATOM    349  O   TRP A  35      17.319   0.631   3.180  1.00 -0.55
ATOM    350  N   VAL A  36      17.398   2.503   1.833  1.00 -0.40
ATOM    351  H   VAL A  36      17.709   2.885   0.966  1.00  0.40
ATOM    352  CA  VAL A  36      16.660   3.433   2.691  1.00  0.00
ATOM    353  CB  VAL A  36      17.450   4.649   3.192  1.00  0.00
ATOM    354  CG1 VAL A  36      16.648   5.384   4.245  1.00  0.00
ATOM    355  CG2 VAL A  36      18.811   4.283   3.760  1.00  0.00
ATOM    356  C   VAL A  36      15.551   3.940   1.762  1.00  0.55
ATOM    357  O   VAL A  36      15.938   4.746   0.898  1.00 -0.55
ATOM    358  N   ALA A  37      14.332   3.417   1.956  1.00 -0.40
ATOM    359  H   ALA A  37      14.129   2.772   2.689  1.00  0.40
ATOM    360  CA  ALA A  37      13.223   3.787   1.069  1.00  0.00
ATOM    361  CB  ALA A  37      11.904   3.144   1.465  1.00  0.00
ATOM    362  C   ALA A  37      13.120   5.297   0.914  1.00  0.55
ATOM    363  O   ALA A  37      12.985   5.735  -0.250  1.00 -0.55
ATOM    364  N   SER A  38      13.155   6.050   1.998  1.00 -0.40
ATOM    365  H   SER A  38      13.251   5.705   2.928  1.00  0.40
ATOM    366  CA  SER A  38      13.042   7.494   1.789  1.00  0.00
ATOM    367  CB  SER A  38      12.904   8.310   3.079  1.00  0.00
ATOM    368  OG  SER A  38      13.873   7.799   3.987  1.00 -0.49
ATOM    369  HG  SER A  38      13.492   7.000   4.359  1.00  0.49
ATOM    370  C   SER A  38      14.220   8.080   1.002  1.00  0.55
ATOM    371  O   SER A  38      14.056   9.224   0.533  1.00 -0.55
ATOM    372  N   LYS A  39      15.343   7.430   0.811  1.00 -0.40
ATOM    373  H   LYS A  39      15.518   6.513   1.164  1.00  0.40
ATOM    374  CA  LYS A  39      16.410   8.079   0.036  1.00  0.00
ATOM    375  CB  LYS A  39      17.766   7.511   0.382  1.00  0.00
ATOM    376  CG  LYS A  39      17.926   6.529   1.525  1.00  0.00
ATOM    377  CD  LYS A  39      19.285   6.772   2.215  1.00  0.00
ATOM    378  CE  LYS A  39      19.281   8.268   2.589  1.00  0.33
ATOM    379  NZ  LYS A  39      18.012   8.835   1.990  1.00 -0.32
ATOM    380  HZ1 LYS A  39      17.341   8.063   1.802  1.00  0.33
ATOM    381  HZ2 LYS A  39      18.236   9.324   1.100  1.00  0.33
ATOM    382  HZ3 LYS A  39      17.585   9.510   2.658  1.00  0.33
ATOM    383  C   LYS A  39      16.149   7.836  -1.458  1.00  0.55
ATOM    384  O   LYS A  39      16.607   8.608  -2.310  1.00 -0.55
ATOM    385  N   GLY A  40      15.420   6.748  -1.705  1.00 -0.40
ATOM    386  H   GLY A  40      15.044   6.158  -0.995  1.00  0.40
ATOM    387  CA  GLY A  40      15.152   6.388  -3.115  1.00  0.00
ATOM    388  C   GLY A  40      16.499   5.869  -3.682  1.00  0.55
ATOM    389  O   GLY A  40      16.691   6.012  -4.881  1.00 -0.55
ATOM    390  N   ASN A  41      17.345   5.248  -2.879  1.00 -0.40
ATOM    391  H   ASN A  41      17.125   5.077  -1.923  1.00  0.40
ATOM    392  CA  ASN A  41      18.656   4.768  -3.321  1.00  0.00
ATOM    393  CB  ASN A  41      19.660   5.137  -2.190  1.00  0.00
ATOM    394  CG  ASN A  41      19.415   4.159  -1.063  1.00  0.55
ATOM    395  OD1 ASN A  41      18.331   3.582  -0.908  1.00 -0.55
ATOM    396  ND2 ASN A  41      20.429   3.913  -0.227  1.00 -0.78
ATOM    397 HD21 ASN A  41      20.307   3.273   0.532  1.00  0.39
ATOM    398 HD22 ASN A  41      21.308   4.370  -0.359  1.00  0.39
ATOM    399  C   ASN A  41      18.791   3.299  -3.673  1.00  0.55
ATOM    400  O   ASN A  41      19.893   2.721  -3.645  1.00 -0.55
ATOM    401  N   LEU A  42      17.706   2.602  -4.035  1.00 -0.40
ATOM    402  H   LEU A  42      16.800   3.014  -4.097  1.00  0.40
ATOM    403  CA  LEU A  42      17.801   1.167  -4.366  1.00  0.00
ATOM    404  CB  LEU A  42      16.422   0.571  -4.646  1.00  0.00
ATOM    405  CG  LEU A  42      16.306  -0.921  -4.883  1.00  0.00
ATOM    406  CD1 LEU A  42      16.789  -1.705  -3.667  1.00  0.00
ATOM    407  CD2 LEU A  42      14.872  -1.264  -5.270  1.00  0.00
ATOM    408  C   LEU A  42      18.772   0.859  -5.524  1.00  0.55
ATOM    409  O   LEU A  42      19.554  -0.096  -5.416  1.00 -0.55
ATOM    410  N   ALA A  43      18.691   1.648  -6.583  1.00 -0.40
ATOM    411  H   ALA A  43      18.078   2.431  -6.657  1.00  0.40
ATOM    412  CA  ALA A  43      19.569   1.338  -7.721  1.00  0.00
ATOM    413  CB  ALA A  43      18.966   2.065  -8.911  1.00  0.00
ATOM    414  C   ALA A  43      21.023   1.663  -7.424  1.00  0.55
ATOM    415  O   ALA A  43      21.910   1.165  -8.140  1.00 -0.55
ATOM    416  N   ASP A  44      21.277   2.449  -6.389  1.00 -0.40
ATOM    417  H   ASP A  44      20.549   2.839  -5.831  1.00  0.40
ATOM    418  CA  ASP A  44      22.631   2.795  -6.000  1.00  0.00
ATOM    419  CB  ASP A  44      22.782   3.960  -5.026  1.00  0.00
ATOM    420  CG  ASP A  44      21.953   5.126  -5.520  1.00  0.10
ATOM    421  OD1 ASP A  44      22.010   5.282  -6.761  1.00 -0.55
ATOM    422  OD2 ASP A  44      21.287   5.844  -4.743  1.00 -0.55
ATOM    423  C   ASP A  44      23.228   1.635  -5.195  1.00  0.55
ATOM    424  O   ASP A  44      24.440   1.429  -5.311  1.00 -0.55
ATOM    425  N   VAL A  45      22.369   0.991  -4.428  1.00 -0.40
ATOM    426  H   VAL A  45      21.396   1.201  -4.378  1.00  0.40
ATOM    427  CA  VAL A  45      22.884  -0.101  -3.600  1.00  0.00
ATOM    428  CB  VAL A  45      22.219   0.010  -2.191  1.00  0.00
ATOM    429  CG1 VAL A  45      22.421   1.426  -1.646  1.00  0.00
ATOM    430  CG2 VAL A  45      20.743  -0.327  -2.180  1.00  0.00
ATOM    431  C   VAL A  45      22.741  -1.504  -4.160  1.00  0.55
ATOM    432  O   VAL A  45      23.317  -2.484  -3.636  1.00 -0.55
ATOM    433  N   ALA A  46      21.930  -1.649  -5.197  1.00 -0.40
ATOM    434  H   ALA A  46      21.481  -0.861  -5.608  1.00  0.40
ATOM    435  CA  ALA A  46      21.617  -2.936  -5.830  1.00  0.00
ATOM    436  CB  ALA A  46      20.573  -3.708  -5.029  1.00  0.00
ATOM    437  C   ALA A  46      21.151  -2.620  -7.241  1.00  0.55
ATOM    438  O   ALA A  46      19.974  -2.679  -7.582  1.00 -0.55
ATOM    439  N   PRO A  47      22.177  -2.290  -8.036  1.00 -0.20
ATOM    440  CD  PRO A  47      23.616  -2.206  -7.719  1.00  0.10
ATOM    441  CA  PRO A  47      21.898  -1.931  -9.444  1.00  0.10
ATOM    442  CB  PRO A  47      23.244  -1.460  -9.974  1.00  0.00
ATOM    443  CG  PRO A  47      24.088  -1.185  -8.761  1.00  0.00
ATOM    444  C   PRO A  47      21.214  -3.138 -10.098  1.00  0.55
ATOM    445  O   PRO A  47      21.542  -4.317  -9.806  1.00 -0.55
ATOM    446  N   GLY A  48      20.258  -2.779 -10.942  1.00 -0.40
ATOM    447  H   GLY A  48      20.020  -1.826 -11.115  1.00  0.40
ATOM    448  CA  GLY A  48      19.500  -3.787 -11.667  1.00  0.00
ATOM    449  C   GLY A  48      18.460  -4.570 -10.889  1.00  0.55
ATOM    450  O   GLY A  48      17.785  -5.350 -11.547  1.00 -0.55
ATOM    451  N   LYS A  49      18.335  -4.351  -9.587  1.00 -0.40
ATOM    452  H   LYS A  49      18.914  -3.687  -9.122  1.00  0.40
ATOM    453  CA  LYS A  49      17.375  -5.032  -8.729  1.00  0.00
ATOM    454  CB  LYS A  49      17.926  -5.170  -7.312  1.00  0.00
ATOM    455  CG  LYS A  49      19.054  -6.088  -7.059  1.00  0.00
ATOM    456  CD  LYS A  49      18.842  -7.363  -7.836  1.00  0.00
ATOM    457  CE  LYS A  49      20.240  -7.929  -8.118  1.00  0.33
ATOM    458  NZ  LYS A  49      20.148  -9.389  -8.459  1.00 -0.32
ATOM    459  HZ1 LYS A  49      19.554  -9.511  -9.304  1.00  0.33
ATOM    460  HZ2 LYS A  49      19.725  -9.906  -7.661  1.00  0.33
ATOM    461  HZ3 LYS A  49      21.100  -9.762  -8.648  1.00  0.33
ATOM    462  C   LYS A  49      16.086  -4.197  -8.577  1.00  0.55
ATOM    463  O   LYS A  49      16.107  -2.958  -8.682  1.00 -0.55
ATOM    464  N   SER A  50      15.029  -4.926  -8.243  1.00 -0.40
ATOM    465  H   SER A  50      15.101  -5.913  -8.135  1.00  0.40
ATOM    466  CA  SER A  50      13.711  -4.380  -8.011  1.00  0.00
ATOM    467  CB  SER A  50      12.781  -4.725  -9.188  1.00  0.00
ATOM    468  OG  SER A  50      12.867  -4.002 -10.390  1.00 -0.49
ATOM    469  HG  SER A  50      12.033  -4.143 -10.844  1.00  0.49
ATOM    470  C   SER A  50      13.192  -5.095  -6.760  1.00  0.55
ATOM    471  O   SER A  50      13.549  -6.266  -6.525  1.00 -0.55
ATOM    472  N   ILE A  51      12.381  -4.448  -5.965  1.00 -0.40
ATOM    473  H   ILE A  51      12.132  -3.499  -6.138  1.00  0.40
ATOM    474  CA  ILE A  51      11.777  -5.049  -4.775  1.00  0.00
ATOM    475  CB  ILE A  51      11.084  -3.944  -3.913  1.00  0.00
ATOM    476  CG2 ILE A  51      10.270  -4.546  -2.766  1.00  0.00
ATOM    477  CG1 ILE A  51      12.133  -2.913  -3.492  1.00  0.00
ATOM    478  CD1 ILE A  51      13.226  -3.409  -2.600  1.00  0.00
ATOM    479  C   ILE A  51      10.739  -6.054  -5.232  1.00  0.55
ATOM    480  O   ILE A  51       9.897  -5.770  -6.131  1.00 -0.55
ATOM    481  N   GLY A  52      10.688  -7.239  -4.682  1.00 -0.40
ATOM    482  H   GLY A  52      11.340  -7.517  -3.981  1.00  0.40
ATOM    483  CA  GLY A  52       9.696  -8.229  -5.038  1.00  0.00
ATOM    484  C   GLY A  52       9.954  -9.502  -4.256  1.00  0.55
ATOM    485  O   GLY A  52      11.108  -9.792  -3.885  1.00 -0.55
ATOM    486  N   GLY A  53       8.846 -10.212  -4.027  1.00 -0.40
ATOM    487  H   GLY A  53       7.963  -9.891  -4.357  1.00  0.40
ATOM    488  CA  GLY A  53       8.797 -11.458  -3.317  1.00  0.00
ATOM    489  C   GLY A  53       8.214 -11.485  -1.916  1.00  0.55
ATOM    490  O   GLY A  53       7.977 -12.598  -1.430  1.00 -0.55
ATOM    491  N   ASP A  54       7.920 -10.323  -1.341  1.00 -0.40
ATOM    492  H   ASP A  54       8.103  -9.451  -1.788  1.00  0.40
ATOM    493  CA  ASP A  54       7.303 -10.247   0.001  1.00  0.00
ATOM    494  CB  ASP A  54       7.322  -8.786   0.474  1.00  0.00
ATOM    495  CG  ASP A  54       8.784  -8.444   0.755  1.00  0.10
ATOM    496  OD1 ASP A  54       9.238  -9.072   1.746  1.00 -0.55
ATOM    497  OD2 ASP A  54       9.364  -7.643  -0.019  1.00 -0.55
ATOM    498  C   ASP A  54       5.869 -10.753   0.005  1.00  0.55
ATOM    499  O   ASP A  54       5.163 -10.704  -1.011  1.00 -0.55
ATOM    500  N   ILE A  55       5.396 -11.225   1.127  1.00 -0.40
ATOM    501  H   ILE A  55       5.969 -11.292   1.940  1.00  0.40
ATOM    502  CA  ILE A  55       4.013 -11.689   1.300  1.00  0.00
ATOM    503  CB  ILE A  55       3.725 -12.284   2.698  1.00  0.00
ATOM    504  CG2 ILE A  55       2.232 -12.551   2.971  1.00  0.00
ATOM    505  CG1 ILE A  55       4.558 -13.587   2.828  1.00  0.00
ATOM    506  CD1 ILE A  55       3.737 -14.705   2.189  1.00  0.00
ATOM    507  C   ILE A  55       3.134 -10.440   1.118  1.00  0.55
ATOM    508  O   ILE A  55       3.504  -9.331   1.510  1.00 -0.55
ATOM    509  N   PHE A  56       2.000 -10.681   0.522  1.00 -0.40
ATOM    510  H   PHE A  56       1.791 -11.609   0.231  1.00  0.40
ATOM    511  CA  PHE A  56       0.953  -9.735   0.210  1.00  0.00
ATOM    512  CB  PHE A  56       0.565  -9.717  -1.293  1.00  0.12
ATOM    513  CG  PHE A  56      -0.506  -8.676  -1.530  1.00 -0.12
ATOM    514  CD1 PHE A  56      -0.206  -7.327  -1.368  1.00 -0.12
ATOM    515  HD1 PHE A  56       0.798  -7.040  -1.093  1.00  0.12
ATOM    516  CE1 PHE A  56      -1.158  -6.350  -1.549  1.00 -0.12
ATOM    517  HE1 PHE A  56      -0.909  -5.309  -1.405  1.00  0.12
ATOM    518  CZ  PHE A  56      -2.424  -6.716  -1.915  1.00 -0.12
ATOM    519  HZ  PHE A  56      -3.172  -5.952  -2.069  1.00  0.12
ATOM    520  CD2 PHE A  56      -1.807  -9.048  -1.893  1.00 -0.12
ATOM    521  HD2 PHE A  56      -2.067 -10.089  -2.017  1.00  0.12
ATOM    522  CE2 PHE A  56      -2.764  -8.044  -2.091  1.00 -0.12
ATOM    523  HE2 PHE A  56      -3.770  -8.308  -2.383  1.00  0.12
ATOM    524  C   PHE A  56      -0.213 -10.175   1.079  1.00  0.55
ATOM    525  O   PHE A  56      -0.703 -11.289   0.808  1.00 -0.55
ATOM    526  N   SER A  57      -0.570  -9.300   2.033  1.00 -0.40
ATOM    527  H   SER A  57      -0.160  -8.405   2.184  1.00  0.40
ATOM    528  CA  SER A  57      -1.681  -9.759   2.914  1.00  0.00
ATOM    529  CB  SER A  57      -1.460  -9.230   4.340  1.00  0.00
ATOM    530  OG  SER A  57      -0.176  -9.733   4.729  1.00 -0.49
ATOM    531  HG  SER A  57      -0.024  -9.410   5.620  1.00  0.49
ATOM    532  C   SER A  57      -3.088  -9.504   2.431  1.00  0.55
ATOM    533  O   SER A  57      -3.984  -9.914   3.203  1.00 -0.55
ATOM    534  N   ASN A  58      -3.285  -8.888   1.254  1.00 -0.40
ATOM    535  H   ASN A  58      -2.529  -8.536   0.708  1.00  0.40
ATOM    536  CA  ASN A  58      -4.616  -8.693   0.703  1.00  0.00
ATOM    537  CB  ASN A  58      -5.010 -10.107   0.212  1.00  0.00
ATOM    538  CG  ASN A  58      -6.288 -10.275  -0.572  1.00  0.55
ATOM    539  OD1 ASN A  58      -6.557  -9.283  -1.273  1.00 -0.55
ATOM    540  ND2 ASN A  58      -7.075 -11.330  -0.604  1.00 -0.78
ATOM    541 HD21 ASN A  58      -7.901 -11.320  -1.166  1.00  0.39
ATOM    542 HD22 ASN A  58      -6.846 -12.140  -0.065  1.00  0.39
ATOM    543  C   ASN A  58      -5.583  -8.193   1.776  1.00  0.55
ATOM    544  O   ASN A  58      -6.665  -8.769   2.054  1.00 -0.55
ATOM    545  N   ARG A  59      -5.176  -7.077   2.340  1.00 -0.40
ATOM    546  H   ARG A  59      -4.348  -6.625   2.019  1.00  0.40
ATOM    547  CA  ARG A  59      -5.845  -6.392   3.447  1.00  0.00
ATOM    548  CB  ARG A  59      -4.946  -5.301   4.041  1.00  0.00
ATOM    549  CG  ARG A  59      -3.604  -5.874   4.524  1.00  0.00
ATOM    550  CD  ARG A  59      -2.601  -4.742   4.785  1.00  0.35
ATOM    551  NE  ARG A  59      -1.233  -5.331   4.940  1.00 -0.35
ATOM    552  HE  ARG A  59      -0.623  -5.392   4.150  1.00  0.45
ATOM    553  CZ  ARG A  59      -0.828  -5.775   6.128  1.00  0.35
ATOM    554  NH1 ARG A  59      -1.603  -5.671   7.203  1.00 -0.70
ATOM    555 HH11 ARG A  59      -2.509  -5.253   7.129  1.00  0.40
ATOM    556 HH12 ARG A  59      -1.281  -6.011   8.087  1.00  0.40
ATOM    557  NH2 ARG A  59       0.344  -6.329   6.307  1.00 -0.70
ATOM    558 HH21 ARG A  59       0.972  -6.431   5.536  1.00  0.40
ATOM    559 HH22 ARG A  59       0.611  -6.650   7.216  1.00  0.40
ATOM    560  C   ARG A  59      -7.222  -5.897   3.110  1.00  0.55
ATOM    561  O   ARG A  59      -8.036  -5.881   4.032  1.00 -0.55
ATOM    562  N   GLU A  60      -7.547  -5.491   1.914  1.00 -0.40
ATOM    563  H   GLU A  60      -6.864  -5.461   1.190  1.00  0.40
ATOM    564  CA  GLU A  60      -8.873  -5.052   1.506  1.00  0.00
ATOM    565  CB  GLU A  60      -8.790  -4.022   0.385  1.00  0.00
ATOM    566  CG  GLU A  60      -8.003  -2.794   0.795  1.00  0.00
ATOM    567  CD  GLU A  60      -8.842  -1.911   1.675  1.00  0.10
ATOM    568  OE1 GLU A  60     -10.028  -2.229   1.907  1.00 -0.55
ATOM    569  OE2 GLU A  60      -8.438  -0.880   2.210  1.00 -0.55
ATOM    570  C   GLU A  60      -9.672  -6.237   1.029  1.00  0.55
ATOM    571  O   GLU A  60     -10.820  -6.034   0.703  1.00 -0.55
ATOM    572  N   GLY A  61      -9.182  -7.448   0.933  1.00 -0.40
ATOM    573  H   GLY A  61      -8.238  -7.601   1.205  1.00  0.40
ATOM    574  CA  GLY A  61      -9.823  -8.650   0.476  1.00  0.00
ATOM    575  C   GLY A  61     -10.221  -8.623  -1.000  1.00  0.55
ATOM    576  O   GLY A  61     -11.150  -9.354  -1.387  1.00 -0.55
ATOM    577  N   LYS A  62      -9.558  -7.847  -1.837  1.00 -0.40
ATOM    578  H   LYS A  62      -8.801  -7.280  -1.524  1.00  0.40
ATOM    579  CA  LYS A  62      -9.862  -7.746  -3.271  1.00  0.00
ATOM    580  CB  LYS A  62      -9.299  -6.428  -3.823  1.00  0.00
ATOM    581  CG  LYS A  62      -9.955  -5.251  -3.095  1.00  0.00
ATOM    582  CD  LYS A  62      -9.833  -4.014  -3.951  1.00  0.00
ATOM    583  CE  LYS A  62     -10.111  -2.726  -3.163  1.00  0.33
ATOM    584  NZ  LYS A  62      -8.855  -1.875  -3.145  1.00 -0.32
ATOM    585  HZ1 LYS A  62      -8.583  -1.636  -4.120  1.00  0.33
ATOM    586  HZ2 LYS A  62      -8.084  -2.403  -2.690  1.00  0.33
ATOM    587  HZ3 LYS A  62      -9.036  -1.000  -2.612  1.00  0.33
ATOM    588  C   LYS A  62      -9.403  -8.959  -4.069  1.00  0.55
ATOM    589  O   LYS A  62     -10.074  -9.230  -5.090  1.00 -0.55
ATOM    590  N   LEU A  63      -8.368  -9.681  -3.706  1.00 -0.40
ATOM    591  H   LEU A  63      -7.811  -9.440  -2.915  1.00  0.40
ATOM    592  CA  LEU A  63      -7.960 -10.884  -4.430  1.00  0.00
ATOM    593  CB  LEU A  63      -6.432 -11.095  -4.423  1.00  0.00
ATOM    594  CG  LEU A  63      -5.644  -9.882  -4.989  1.00  0.00
ATOM    595  CD1 LEU A  63      -4.143  -9.996  -4.817  1.00  0.00
ATOM    596  CD2 LEU A  63      -6.001  -9.806  -6.465  1.00  0.00
ATOM    597  C   LEU A  63      -8.704 -12.067  -3.791  1.00  0.55
ATOM    598  O   LEU A  63      -8.974 -12.112  -2.583  1.00 -0.55
ATOM    599  N   PRO A  64      -8.946 -13.064  -4.635  1.00 -0.20
ATOM    600  CD  PRO A  64      -8.616 -13.098  -6.071  1.00  0.10
ATOM    601  CA  PRO A  64      -9.680 -14.243  -4.193  1.00  0.10
ATOM    602  CB  PRO A  64     -10.035 -14.971  -5.498  1.00  0.00
ATOM    603  CG  PRO A  64      -8.896 -14.535  -6.437  1.00  0.00
ATOM    604  C   PRO A  64      -8.932 -15.036  -3.169  1.00  0.55
ATOM    605  O   PRO A  64      -7.748 -15.314  -3.329  1.00 -0.55
ATOM    606  N   GLY A  65      -9.622 -15.448  -2.114  1.00 -0.40
ATOM    607  H   GLY A  65     -10.591 -15.258  -1.979  1.00  0.40
ATOM    608  CA  GLY A  65      -8.929 -16.230  -1.079  1.00  0.00
ATOM    609  C   GLY A  65      -9.336 -17.673  -1.158  1.00  0.55
ATOM    610  O   GLY A  65     -10.357 -17.964  -1.787  1.00 -0.55
ATOM    611  N   LYS A  66      -8.598 -18.534  -0.512  1.00 -0.40
ATOM    612  H   LYS A  66      -7.799 -18.218  -0.010  1.00  0.40
ATOM    613  CA  LYS A  66      -8.804 -19.969  -0.429  1.00  0.00
ATOM    614  CB  LYS A  66      -8.493 -20.623  -1.763  1.00  0.00
ATOM    615  CG  LYS A  66      -8.773 -22.095  -1.893  1.00  0.00
ATOM    616  CD  LYS A  66      -8.151 -22.739  -3.120  1.00  0.00
ATOM    617  CE  LYS A  66      -8.794 -24.090  -3.404  1.00  0.33
ATOM    618  NZ  LYS A  66     -10.320 -24.058  -3.435  1.00 -0.32
ATOM    619  HZ1 LYS A  66     -10.639 -23.405  -4.178  1.00  0.33
ATOM    620  HZ2 LYS A  66     -10.678 -23.737  -2.513  1.00  0.33
ATOM    621  HZ3 LYS A  66     -10.682 -25.013  -3.633  1.00  0.33
ATOM    622  C   LYS A  66      -7.904 -20.498   0.687  1.00  0.55
ATOM    623  O   LYS A  66      -6.818 -19.964   0.929  1.00 -0.55
ATOM    624  N   SER A  67      -8.376 -21.555   1.351  1.00 -0.40
ATOM    625  H   SER A  67      -9.266 -21.959   1.159  1.00  0.40
ATOM    626  CA  SER A  67      -7.582 -22.179   2.419  1.00  0.00
ATOM    627  CB  SER A  67      -8.465 -23.182   3.180  1.00  0.00
ATOM    628  OG  SER A  67      -7.609 -23.855   4.133  1.00 -0.49
ATOM    629  HG  SER A  67      -8.171 -24.477   4.600  1.00  0.49
ATOM    630  C   SER A  67      -6.353 -22.792   1.744  1.00  0.55
ATOM    631  O   SER A  67      -6.455 -23.458   0.714  1.00 -0.55
ATOM    632  N   GLY A  68      -5.187 -22.444   2.261  1.00 -0.40
ATOM    633  H   GLY A  68      -5.171 -21.843   3.053  1.00  0.40
ATOM    634  CA  GLY A  68      -3.857 -22.835   1.817  1.00  0.00
ATOM    635  C   GLY A  68      -3.157 -21.869   0.859  1.00  0.55
ATOM    636  O   GLY A  68      -1.969 -21.990   0.526  1.00 -0.55
ATOM    637  N   ARG A  69      -3.898 -20.897   0.347  1.00 -0.40
ATOM    638  H   ARG A  69      -4.852 -20.788   0.614  1.00  0.40
ATOM    639  CA  ARG A  69      -3.420 -19.922  -0.618  1.00  0.00
ATOM    640  CB  ARG A  69      -4.593 -19.453  -1.539  1.00  0.00
ATOM    641  CG  ARG A  69      -3.949 -18.459  -2.558  1.00  0.00
ATOM    642  CD  ARG A  69      -5.020 -17.790  -3.423  1.00  0.35
ATOM    643  NE  ARG A  69      -5.569 -18.845  -4.263  1.00 -0.35
ATOM    644  HE  ARG A  69      -4.930 -19.576  -4.487  1.00  0.45
ATOM    645  CZ  ARG A  69      -6.773 -18.987  -4.771  1.00  0.35
ATOM    646  NH1 ARG A  69      -7.723 -18.092  -4.526  1.00 -0.70
ATOM    647 HH11 ARG A  69      -7.525 -17.299  -3.949  1.00  0.40
ATOM    648 HH12 ARG A  69      -8.635 -18.210  -4.918  1.00  0.40
ATOM    649  NH2 ARG A  69      -7.106 -20.029  -5.527  1.00 -0.70
ATOM    650 HH21 ARG A  69      -6.430 -20.739  -5.726  1.00  0.40
ATOM    651 HH22 ARG A  69      -8.032 -20.103  -5.897  1.00  0.40
ATOM    652  C   ARG A  69      -2.755 -18.741   0.004  1.00  0.55
ATOM    653  O   ARG A  69      -3.392 -18.094   0.829  1.00 -0.55
ATOM    654  N   THR A  70      -1.512 -18.467  -0.352  1.00 -0.40
ATOM    655  H   THR A  70      -0.984 -19.053  -0.962  1.00  0.40
ATOM    656  CA  THR A  70      -0.845 -17.260   0.147  1.00  0.00
ATOM    657  CB  THR A  70       0.375 -17.431   1.060  1.00  0.00
ATOM    658  OG1 THR A  70       1.278 -18.350   0.481  1.00 -0.49
ATOM    659  HG1 THR A  70       2.081 -18.298   1.005  1.00  0.49
ATOM    660  CG2 THR A  70      -0.077 -17.997   2.412  1.00  0.00
ATOM    661  C   THR A  70      -0.515 -16.414  -1.109  1.00  0.55
ATOM    662  O   THR A  70      -0.403 -16.961  -2.240  1.00 -0.55
ATOM    663  N   TRP A  71      -0.442 -15.093  -0.917  1.00 -0.40
ATOM    664  H   TRP A  71      -0.595 -14.693  -0.017  1.00  0.40
ATOM    665  CA  TRP A  71      -0.142 -14.139  -1.974  1.00  0.00
ATOM    666  CB  TRP A  71      -1.236 -13.052  -2.114  1.00  0.12
ATOM    667  CG  TRP A  71      -2.573 -13.520  -2.599  1.00 -0.12
ATOM    668  CD1 TRP A  71      -3.654 -13.963  -1.879  1.00 -0.12
ATOM    669  HD1 TRP A  71      -3.679 -14.015  -0.801  1.00  0.12
ATOM    670  NE1 TRP A  71      -4.709 -14.335  -2.695  1.00 -0.40
ATOM    671  HE1 TRP A  71      -5.582 -14.660  -2.405  1.00  0.40
ATOM    672  CE2 TRP A  71      -4.290 -14.158  -3.995  1.00  0.00
ATOM    673  CD2 TRP A  71      -2.951 -13.683  -3.979  1.00  0.00
ATOM    674  CE3 TRP A  71      -2.286 -13.434  -5.189  1.00 -0.12
ATOM    675  HE3 TRP A  71      -1.264 -13.085  -5.203  1.00  0.12
ATOM    676  CZ3 TRP A  71      -2.943 -13.635  -6.387  1.00 -0.12
ATOM    677  HZ3 TRP A  71      -2.463 -13.385  -7.322  1.00  0.12
ATOM    678  CZ2 TRP A  71      -4.942 -14.452  -5.192  1.00 -0.12
ATOM    679  HZ2 TRP A  71      -5.935 -14.875  -5.217  1.00  0.12
ATOM    680  CH2 TRP A  71      -4.270 -14.181  -6.377  1.00 -0.12
ATOM    681  HH2 TRP A  71      -4.760 -14.386  -7.317  1.00  0.12
ATOM    682  C   TRP A  71       1.190 -13.494  -1.627  1.00  0.55
ATOM    683  O   TRP A  71       1.667 -13.324  -0.489  1.00 -0.55
ATOM    684  N   ARG A  72       1.831 -13.074  -2.687  1.00 -0.40
ATOM    685  H   ARG A  72       1.451 -13.261  -3.587  1.00  0.40
ATOM    686  CA  ARG A  72       3.100 -12.324  -2.739  1.00  0.00
ATOM    687  CB  ARG A  72       4.302 -13.264  -2.989  1.00  0.00
ATOM    688  CG  ARG A  72       4.494 -14.152  -1.772  1.00  0.00
ATOM    689  CD  ARG A  72       5.720 -15.003  -2.058  1.00  0.35
ATOM    690  NE  ARG A  72       5.747 -16.081  -1.063  1.00 -0.35
ATOM    691  HE  ARG A  72       5.221 -16.921  -1.193  1.00  0.45
ATOM    692  CZ  ARG A  72       6.503 -15.894   0.024  1.00  0.35
ATOM    693  NH1 ARG A  72       7.212 -14.795   0.222  1.00 -0.70
ATOM    694 HH11 ARG A  72       7.196 -14.061  -0.458  1.00  0.40
ATOM    695 HH12 ARG A  72       7.764 -14.698   1.050  1.00  0.40
ATOM    696  NH2 ARG A  72       6.483 -16.901   0.903  1.00 -0.70
ATOM    697 HH21 ARG A  72       5.930 -17.714   0.720  1.00  0.40
ATOM    698 HH22 ARG A  72       7.021 -16.842   1.744  1.00  0.40
ATOM    699  C   ARG A  72       3.036 -11.243  -3.820  1.00  0.55
ATOM    700  O   ARG A  72       2.191 -11.355  -4.728  1.00 -0.55
ATOM    701  N   GLU A  73       3.936 -10.264  -3.747  1.00 -0.40
ATOM    702  H   GLU A  73       4.656 -10.222  -3.058  1.00  0.40
ATOM    703  CA  GLU A  73       3.873  -9.186  -4.728  1.00  0.00
ATOM    704  CB  GLU A  73       3.262  -7.930  -4.072  1.00  0.00
ATOM    705  CG  GLU A  73       3.925  -7.446  -2.787  1.00  0.00
ATOM    706  CD  GLU A  73       3.393  -6.054  -2.446  1.00  0.10
ATOM    707  OE1 GLU A  73       3.359  -5.139  -3.333  1.00 -0.55
ATOM    708  OE2 GLU A  73       2.988  -5.860  -1.259  1.00 -0.55
ATOM    709  C   GLU A  73       5.237  -8.767  -5.225  1.00  0.55
ATOM    710  O   GLU A  73       6.147  -9.124  -4.472  1.00 -0.55
ATOM    711  N   ALA A  74       5.340  -8.078  -6.346  1.00 -0.40
ATOM    712  H   ALA A  74       4.554  -7.833  -6.908  1.00  0.40
ATOM    713  CA  ALA A  74       6.661  -7.638  -6.813  1.00  0.00
ATOM    714  CB  ALA A  74       7.345  -8.552  -7.808  1.00  0.00
ATOM    715  C   ALA A  74       6.452  -6.318  -7.536  1.00  0.55
ATOM    716  O   ALA A  74       5.351  -6.256  -8.102  1.00 -0.55
ATOM    717  N   ASP A  75       7.435  -5.465  -7.492  1.00 -0.40
ATOM    718  H   ASP A  75       8.271  -5.635  -6.976  1.00  0.40
ATOM    719  CA  ASP A  75       7.355  -4.202  -8.207  1.00  0.00
ATOM    720  CB  ASP A  75       8.469  -3.255  -7.795  1.00  0.00
ATOM    721  CG  ASP A  75       8.228  -2.602  -6.463  1.00  0.10
ATOM    722  OD1 ASP A  75       7.365  -3.160  -5.733  1.00 -0.55
ATOM    723  OD2 ASP A  75       8.891  -1.609  -6.198  1.00 -0.55
ATOM    724  C   ASP A  75       7.536  -4.453  -9.705  1.00  0.55
ATOM    725  O   ASP A  75       8.358  -5.336 -10.033  1.00 -0.55
ATOM    726  N   ILE A  76       6.809  -3.715 -10.509  1.00 -0.40
ATOM    727  H   ILE A  76       6.172  -3.036 -10.152  1.00  0.40
ATOM    728  CA  ILE A  76       6.860  -3.816 -11.972  1.00  0.00
ATOM    729  CB  ILE A  76       5.529  -4.362 -12.506  1.00  0.00
ATOM    730  CG2 ILE A  76       5.432  -4.066 -14.023  1.00  0.00
ATOM    731  CG1 ILE A  76       5.271  -5.825 -12.139  1.00  0.00
ATOM    732  CD1 ILE A  76       6.091  -6.968 -12.724  1.00  0.00
ATOM    733  C   ILE A  76       7.239  -2.425 -12.523  1.00  0.55
ATOM    734  O   ILE A  76       6.950  -1.332 -11.965  1.00 -0.55
ATOM    735  N   ASN A  77       7.960  -2.449 -13.657  1.00 -0.40
ATOM    736  H   ASN A  77       8.202  -3.326 -14.059  1.00  0.40
ATOM    737  CA  ASN A  77       8.457  -1.322 -14.407  1.00  0.00
ATOM    738  CB  ASN A  77       7.333  -0.411 -14.971  1.00  0.00
ATOM    739  CG  ASN A  77       6.344  -1.111 -15.869  1.00  0.55
ATOM    740  OD1 ASN A  77       6.741  -1.975 -16.656  1.00 -0.55
ATOM    741  ND2 ASN A  77       5.006  -0.926 -15.789  1.00 -0.78
ATOM    742 HD21 ASN A  77       4.628  -0.299 -15.108  1.00  0.39
ATOM    743 HD22 ASN A  77       4.396  -1.417 -16.411  1.00  0.39
ATOM    744  C   ASN A  77       9.403  -0.463 -13.600  1.00  0.55
ATOM    745  O   ASN A  77       9.554   0.735 -13.921  1.00 -0.55
ATOM    746  N   TYR A  78      10.054  -1.014 -12.586  1.00 -0.40
ATOM    747  H   TYR A  78       9.953  -1.964 -12.302  1.00  0.40
ATOM    748  CA  TYR A  78      10.987  -0.153 -11.835  1.00  0.00
ATOM    749  CB  TYR A  78      11.114  -0.635 -10.369  1.00  0.12
ATOM    750  CG  TYR A  78      12.127   0.157  -9.553  1.00 -0.12
ATOM    751  CD1 TYR A  78      11.822   1.381  -8.970  1.00 -0.12
ATOM    752  HD1 TYR A  78      10.822   1.770  -9.090  1.00  0.12
ATOM    753  CE1 TYR A  78      12.738   2.130  -8.242  1.00 -0.12
ATOM    754  HE1 TYR A  78      12.455   3.087  -7.829  1.00  0.12
ATOM    755  CZ  TYR A  78      14.026   1.634  -8.049  1.00  0.06
ATOM    756  OH  TYR A  78      14.967   2.306  -7.295  1.00 -0.49
ATOM    757  HH  TYR A  78      14.564   3.114  -6.969  1.00  0.43
ATOM    758  CD2 TYR A  78      13.432  -0.306  -9.349  1.00 -0.12
ATOM    759  HD2 TYR A  78      13.728  -1.265  -9.749  1.00  0.12
ATOM    760  CE2 TYR A  78      14.337   0.446  -8.645  1.00 -0.12
ATOM    761  HE2 TYR A  78      15.349   0.079  -8.557  1.00  0.12
ATOM    762  C   TYR A  78      12.413  -0.178 -12.438  1.00  0.55
ATOM    763  O   TYR A  78      12.862  -1.299 -12.778  1.00 -0.55
ATOM    764  N   THR A  79      13.055   0.967 -12.505  1.00 -0.40
ATOM    765  H   THR A  79      12.647   1.843 -12.260  1.00  0.40
ATOM    766  CA  THR A  79      14.483   0.970 -12.976  1.00  0.00
ATOM    767  CB  THR A  79      14.803   1.592 -14.328  1.00  0.00
ATOM    768  OG1 THR A  79      14.385   2.971 -14.262  1.00 -0.49
ATOM    769  HG1 THR A  79      14.733   3.391 -15.052  1.00  0.49
ATOM    770  CG2 THR A  79      14.002   0.959 -15.436  1.00  0.00
ATOM    771  C   THR A  79      15.351   1.637 -11.894  1.00  0.55
ATOM    772  O   THR A  79      16.349   1.032 -11.473  1.00 -0.55
ATOM    773  N   SER A  80      14.989   2.808 -11.405  1.00 -0.40
ATOM    774  H   SER A  80      14.188   3.302 -11.733  1.00  0.40
ATOM    775  CA  SER A  80      15.764   3.450 -10.337  1.00  0.00
ATOM    776  CB  SER A  80      17.074   3.985 -10.954  1.00  0.00
ATOM    777  OG  SER A  80      16.689   5.130 -11.727  1.00 -0.49
ATOM    778  HG  SER A  80      17.498   5.471 -12.116  1.00  0.49
ATOM    779  C   SER A  80      14.995   4.586  -9.689  1.00  0.55
ATOM    780  O   SER A  80      13.962   4.988 -10.246  1.00 -0.55
ATOM    781  N   GLY A  81      15.469   5.095  -8.565  1.00 -0.40
ATOM    782  H   GLY A  81      16.296   4.761  -8.118  1.00  0.40
ATOM    783  CA  GLY A  81      14.744   6.232  -7.911  1.00  0.00
ATOM    784  C   GLY A  81      13.677   5.692  -6.949  1.00  0.55
ATOM    785  O   GLY A  81      13.793   4.526  -6.518  1.00 -0.55
ATOM    786  N   PHE A  82      12.681   6.519  -6.644  1.00 -0.40
ATOM    787  H   PHE A  82      12.620   7.452  -6.989  1.00  0.40
ATOM    788  CA  PHE A  82      11.607   6.060  -5.759  1.00  0.00
ATOM    789  CB  PHE A  82      10.687   7.209  -5.302  1.00  0.12
ATOM    790  CG  PHE A  82      11.526   8.242  -4.598  1.00 -0.12
ATOM    791  CD1 PHE A  82      11.807   8.097  -3.257  1.00 -0.12
ATOM    792  HD1 PHE A  82      11.405   7.252  -2.718  1.00  0.12
ATOM    793  CE1 PHE A  82      12.593   9.014  -2.594  1.00 -0.12
ATOM    794  HE1 PHE A  82      12.797   8.896  -1.541  1.00  0.12
ATOM    795  CZ  PHE A  82      13.119  10.090  -3.292  1.00 -0.12
ATOM    796  HZ  PHE A  82      13.742  10.812  -2.785  1.00  0.12
ATOM    797  CD2 PHE A  82      12.054   9.308  -5.287  1.00 -0.12
ATOM    798  HD2 PHE A  82      11.848   9.417  -6.341  1.00  0.12
ATOM    799  CE2 PHE A  82      12.843  10.237  -4.648  1.00 -0.12
ATOM    800  HE2 PHE A  82      13.245  11.076  -5.197  1.00  0.12
ATOM    801  C   PHE A  82      10.689   5.067  -6.458  1.00  0.55
ATOM    802  O   PHE A  82      10.541   5.028  -7.685  1.00 -0.55
ATOM    803  N   ARG A  83      10.019   4.261  -5.655  1.00 -0.40
ATOM    804  H   ARG A  83      10.149   4.295  -4.667  1.00  0.40
ATOM    805  CA  ARG A  83       9.043   3.261  -6.122  1.00  0.00
ATOM    806  CB  ARG A  83       8.697   2.313  -4.945  1.00  0.00
ATOM    807  CG  ARG A  83       9.990   1.615  -4.482  1.00  0.00
ATOM    808  CD  ARG A  83       9.798   0.556  -3.425  1.00  0.35
ATOM    809  NE  ARG A  83       8.754  -0.437  -3.613  1.00 -0.35
ATOM    810  HE  ARG A  83       8.876  -1.054  -4.388  1.00  0.45
ATOM    811  CZ  ARG A  83       7.655  -0.631  -2.887  1.00  0.35
ATOM    812  NH1 ARG A  83       7.369   0.129  -1.831  1.00 -0.70
ATOM    813 HH11 ARG A  83       7.986   0.870  -1.566  1.00  0.40
ATOM    814 HH12 ARG A  83       6.536  -0.040  -1.304  1.00  0.40
ATOM    815  NH2 ARG A  83       6.774  -1.594  -3.154  1.00 -0.70
ATOM    816 HH21 ARG A  83       6.925  -2.208  -3.929  1.00  0.40
ATOM    817 HH22 ARG A  83       5.962  -1.702  -2.580  1.00  0.40
ATOM    818  C   ARG A  83       7.834   3.943  -6.767  1.00  0.55
ATOM    819  O   ARG A  83       7.395   5.065  -6.449  1.00 -0.55
ATOM    820  N   ASN A  84       7.340   3.188  -7.727  1.00 -0.40
ATOM    821  H   ASN A  84       7.763   2.313  -7.946  1.00  0.40
ATOM    822  CA  ASN A  84       6.178   3.516  -8.546  1.00  0.00
ATOM    823  CB  ASN A  84       6.461   3.215 -10.027  1.00  0.00
ATOM    824  CG  ASN A  84       6.530   1.715 -10.328  1.00  0.55
ATOM    825  OD1 ASN A  84       6.118   0.808  -9.561  1.00 -0.55
ATOM    826  ND2 ASN A  84       7.092   1.413 -11.499  1.00 -0.78
ATOM    827 HD21 ASN A  84       7.180   0.457 -11.780  1.00  0.39
ATOM    828 HD22 ASN A  84       7.426   2.142 -12.097  1.00  0.39
ATOM    829  C   ASN A  84       4.912   2.804  -8.005  1.00  0.55
ATOM    830  O   ASN A  84       4.898   2.211  -6.893  1.00 -0.55
ATOM    831  N   SER A  85       3.849   2.897  -8.803  1.00 -0.40
ATOM    832  H   SER A  85       3.863   3.364  -9.684  1.00  0.40
ATOM    833  CA  SER A  85       2.600   2.296  -8.389  1.00  0.00
ATOM    834  CB  SER A  85       1.400   3.258  -8.610  1.00  0.00
ATOM    835  OG  SER A  85       1.363   3.519 -10.013  1.00 -0.49
ATOM    836  HG  SER A  85       0.933   2.759 -10.412  1.00  0.49
ATOM    837  C   SER A  85       2.221   0.984  -9.053  1.00  0.55
ATOM    838  O   SER A  85       1.044   0.610  -8.845  1.00 -0.55
ATOM    839  N   ASP A  86       3.146   0.340  -9.755  1.00 -0.40
ATOM    840  H   ASP A  86       4.082   0.672  -9.841  1.00  0.40
ATOM    841  CA  ASP A  86       2.827  -0.907 -10.449  1.00  0.00
ATOM    842  CB  ASP A  86       3.455  -1.040 -11.864  1.00  0.00
ATOM    843  CG  ASP A  86       3.076   0.125 -12.755  1.00  0.10
ATOM    844  OD1 ASP A  86       2.013   0.732 -12.592  1.00 -0.55
ATOM    845  OD2 ASP A  86       3.874   0.510 -13.633  1.00 -0.55
ATOM    846  C   ASP A  86       3.309  -2.123  -9.685  1.00  0.55
ATOM    847  O   ASP A  86       4.450  -2.136  -9.298  1.00 -0.55
ATOM    848  N   ARG A  87       2.418  -3.073  -9.560  1.00 -0.40
ATOM    849  H   ARG A  87       1.495  -2.973  -9.923  1.00  0.40
ATOM    850  CA  ARG A  87       2.695  -4.322  -8.898  1.00  0.00
ATOM    851  CB  ARG A  87       2.186  -4.266  -7.449  1.00  0.00
ATOM    852  CG  ARG A  87       2.501  -3.028  -6.643  1.00  0.00
ATOM    853  CD  ARG A  87       3.927  -3.018  -6.062  1.00  0.35
ATOM    854  NE  ARG A  87       4.185  -1.826  -5.266  1.00 -0.35
ATOM    855  HE  ARG A  87       3.949  -1.886  -4.299  1.00  0.45
ATOM    856  CZ  ARG A  87       4.695  -0.674  -5.669  1.00  0.35
ATOM    857  NH1 ARG A  87       5.029  -0.598  -6.963  1.00 -0.70
ATOM    858 HH11 ARG A  87       4.888  -1.385  -7.563  1.00  0.40
ATOM    859 HH12 ARG A  87       5.420   0.247  -7.330  1.00  0.40
ATOM    860  NH2 ARG A  87       4.911   0.384  -4.927  1.00 -0.70
ATOM    861 HH21 ARG A  87       4.684   0.367  -3.954  1.00  0.40
ATOM    862 HH22 ARG A  87       5.303   1.209  -5.335  1.00  0.40
ATOM    863  C   ARG A  87       2.048  -5.511  -9.595  1.00  0.55
ATOM    864  O   ARG A  87       0.994  -5.440 -10.212  1.00 -0.55
ATOM    865  N   ILE A  88       2.744  -6.631  -9.463  1.00 -0.40
ATOM    866  H   ILE A  88       3.645  -6.618  -9.039  1.00  0.40
ATOM    867  CA  ILE A  88       2.297  -7.968  -9.903  1.00  0.00
ATOM    868  CB  ILE A  88       3.279  -8.666 -10.869  1.00  0.00
ATOM    869  CG2 ILE A  88       4.568  -9.025 -10.151  1.00  0.00
ATOM    870  CG1 ILE A  88       2.604  -9.907 -11.470  1.00  0.00
ATOM    871  CD1 ILE A  88       3.230 -10.387 -12.771  1.00  0.00
ATOM    872  C   ILE A  88       2.014  -8.740  -8.581  1.00  0.55
ATOM    873  O   ILE A  88       2.796  -8.689  -7.605  1.00 -0.55
ATOM    874  N   LEU A  89       0.906  -9.435  -8.514  1.00 -0.40
ATOM    875  H   LEU A  89       0.301  -9.474  -9.304  1.00  0.40
ATOM    876  CA  LEU A  89       0.422 -10.198  -7.370  1.00  0.00
ATOM    877  CB  LEU A  89      -0.936  -9.722  -6.850  1.00  0.00
ATOM    878  CG  LEU A  89      -1.060  -8.282  -6.388  1.00  0.00
ATOM    879  CD1 LEU A  89       0.068  -7.958  -5.417  1.00  0.00
ATOM    880  CD2 LEU A  89      -0.990  -7.185  -7.456  1.00  0.00
ATOM    881  C   LEU A  89       0.316 -11.659  -7.794  1.00  0.55
ATOM    882  O   LEU A  89      -0.360 -11.902  -8.797  1.00 -0.55
ATOM    883  N   TYR A  90       0.908 -12.566  -7.023  1.00 -0.40
ATOM    884  H   TYR A  90       1.371 -12.347  -6.168  1.00  0.40
ATOM    885  CA  TYR A  90       0.884 -13.963  -7.441  1.00  0.00
ATOM    886  CB  TYR A  90       2.172 -14.422  -8.208  1.00  0.12
ATOM    887  CG  TYR A  90       3.446 -14.287  -7.438  1.00 -0.12
ATOM    888  CD1 TYR A  90       4.100 -13.045  -7.404  1.00 -0.12
ATOM    889  HD1 TYR A  90       3.669 -12.221  -7.953  1.00  0.12
ATOM    890  CE1 TYR A  90       5.273 -12.827  -6.699  1.00 -0.12
ATOM    891  HE1 TYR A  90       5.736 -11.854  -6.635  1.00  0.12
ATOM    892  CZ  TYR A  90       5.813 -13.953  -6.078  1.00  0.06
ATOM    893  OH  TYR A  90       6.969 -13.746  -5.370  1.00 -0.49
ATOM    894  HH  TYR A  90       7.197 -12.816  -5.440  1.00  0.43
ATOM    895  CD2 TYR A  90       4.026 -15.368  -6.790  1.00 -0.12
ATOM    896  HD2 TYR A  90       3.552 -16.338  -6.801  1.00  0.12
ATOM    897  CE2 TYR A  90       5.253 -15.170  -6.113  1.00 -0.12
ATOM    898  HE2 TYR A  90       5.739 -16.001  -5.624  1.00  0.12
ATOM    899  C   TYR A  90       0.581 -14.892  -6.289  1.00  0.55
ATOM    900  O   TYR A  90       1.215 -14.626  -5.262  1.00 -0.55
ATOM    901  N   SER A  91      -0.266 -15.872  -6.538  1.00 -0.40
ATOM    902  H   SER A  91      -0.685 -16.009  -7.432  1.00  0.40
ATOM    903  CA  SER A  91      -0.626 -16.802  -5.505  1.00  0.00
ATOM    904  CB  SER A  91      -2.109 -17.180  -5.662  1.00  0.00
ATOM    905  OG  SER A  91      -2.301 -18.070  -6.727  1.00 -0.49
ATOM    906  HG  SER A  91      -2.954 -18.706  -6.426  1.00  0.49
ATOM    907  C   SER A  91       0.272 -18.036  -5.528  1.00  0.55
ATOM    908  O   SER A  91       0.994 -18.317  -6.485  1.00 -0.55
ATOM    909  N   SER A  92       0.154 -18.722  -4.378  1.00 -0.40
ATOM    910  H   SER A  92      -0.432 -18.414  -3.633  1.00  0.40
ATOM    911  CA  SER A  92       0.884 -19.964  -4.154  1.00  0.00
ATOM    912  CB  SER A  92       0.831 -20.353  -2.679  1.00  0.00
ATOM    913  OG  SER A  92      -0.513 -20.530  -2.278  1.00 -0.49
ATOM    914  HG  SER A  92      -0.479 -20.922  -1.403  1.00  0.49
ATOM    915  C   SER A  92       0.390 -21.039  -5.129  1.00  0.55
ATOM    916  O   SER A  92       1.127 -21.989  -5.426  1.00 -0.55
ATOM    917  N   ASP A  93      -0.778 -20.906  -5.732  1.00 -0.40
ATOM    918  H   ASP A  93      -1.379 -20.138  -5.530  1.00  0.40
ATOM    919  CA  ASP A  93      -1.287 -21.848  -6.726  1.00  0.00
ATOM    920  CB  ASP A  93      -2.691 -22.343  -6.453  1.00  0.00
ATOM    921  CG  ASP A  93      -3.671 -21.242  -6.076  1.00  0.10
ATOM    922  OD1 ASP A  93      -3.367 -20.079  -5.749  1.00 -0.55
ATOM    923  OD2 ASP A  93      -4.855 -21.640  -6.131  1.00 -0.55
ATOM    924  C   ASP A  93      -1.232 -21.182  -8.105  1.00  0.55
ATOM    925  O   ASP A  93      -1.992 -21.530  -8.982  1.00 -0.55
ATOM    926  N   TRP A  94      -0.371 -20.179  -8.258  1.00 -0.40
ATOM    927  H   TRP A  94       0.151 -19.850  -7.476  1.00  0.40
ATOM    928  CA  TRP A  94      -0.086 -19.468  -9.499  1.00  0.00
ATOM    929  CB  TRP A  94       0.615 -20.545 -10.450  1.00  0.12
ATOM    930  CG  TRP A  94       1.720 -21.194  -9.659  1.00 -0.12
ATOM    931  CD1 TRP A  94       1.734 -22.469  -9.143  1.00 -0.12
ATOM    932  HD1 TRP A  94       0.961 -23.208  -9.296  1.00  0.12
ATOM    933  NE1 TRP A  94       2.881 -22.665  -8.398  1.00 -0.40
ATOM    934  HE1 TRP A  94       3.133 -23.493  -7.948  1.00  0.40
ATOM    935  CE2 TRP A  94       3.608 -21.503  -8.399  1.00  0.00
ATOM    936  CD2 TRP A  94       2.905 -20.559  -9.166  1.00  0.00
ATOM    937  CE3 TRP A  94       3.447 -19.269  -9.311  1.00 -0.12
ATOM    938  HE3 TRP A  94       2.939 -18.513  -9.892  1.00  0.12
ATOM    939  CZ3 TRP A  94       4.640 -18.954  -8.708  1.00 -0.12
ATOM    940  HZ3 TRP A  94       5.055 -17.962  -8.810  1.00  0.12
ATOM    941  CZ2 TRP A  94       4.831 -21.206  -7.801  1.00 -0.12
ATOM    942  HZ2 TRP A  94       5.388 -21.936  -7.234  1.00  0.12
ATOM    943  CH2 TRP A  94       5.320 -19.930  -7.957  1.00 -0.12
ATOM    944  HH2 TRP A  94       6.256 -19.669  -7.487  1.00  0.12
ATOM    945  C   TRP A  94      -1.135 -18.672 -10.216  1.00  0.55
ATOM    946  O   TRP A  94      -1.172 -18.617 -11.466  1.00 -0.55
ATOM    947  N   LEU A  95      -2.045 -17.991  -9.476  1.00 -0.40
ATOM    948  H   LEU A  95      -2.087 -18.102  -8.487  1.00  0.40
ATOM    949  CA  LEU A  95      -3.019 -17.059 -10.033  1.00  0.00
ATOM    950  CB  LEU A  95      -4.249 -16.736  -9.215  1.00  0.00
ATOM    951  CG  LEU A  95      -4.981 -17.956  -8.647  1.00  0.00
ATOM    952  CD1 LEU A  95      -6.141 -17.489  -7.795  1.00  0.00
ATOM    953  CD2 LEU A  95      -5.394 -18.804  -9.822  1.00  0.00
ATOM    954  C   LEU A  95      -2.183 -15.767 -10.115  1.00  0.55
ATOM    955  O   LEU A  95      -1.391 -15.526  -9.183  1.00 -0.55
ATOM    956  N   ILE A  96      -2.350 -14.969 -11.173  1.00 -0.40
ATOM    957  H   ILE A  96      -3.004 -15.148 -11.904  1.00  0.40
ATOM    958  CA  ILE A  96      -1.528 -13.756 -11.274  1.00  0.00
ATOM    959  CB  ILE A  96      -0.381 -13.880 -12.300  1.00  0.00
ATOM    960  CG2 ILE A  96       0.434 -12.570 -12.326  1.00  0.00
ATOM    961  CG1 ILE A  96       0.552 -15.049 -11.966  1.00  0.00
ATOM    962  CD1 ILE A  96       1.359 -15.644 -13.094  1.00  0.00
ATOM    963  C   ILE A  96      -2.428 -12.567 -11.569  1.00  0.55
ATOM    964  O   ILE A  96      -3.256 -12.702 -12.456  1.00 -0.55
ATOM    965  N   TYR A  97      -2.273 -11.523 -10.806  1.00 -0.40
ATOM    966  H   TYR A  97      -1.616 -11.511 -10.057  1.00  0.40
ATOM    967  CA  TYR A  97      -3.044 -10.308 -10.991  1.00  0.00
ATOM    968  CB  TYR A  97      -3.919 -10.043  -9.792  1.00  0.12
ATOM    969  CG  TYR A  97      -5.226 -10.809  -9.750  1.00 -0.12
ATOM    970  CD1 TYR A  97      -5.196 -12.184  -9.444  1.00 -0.12
ATOM    971  HD1 TYR A  97      -4.236 -12.645  -9.267  1.00  0.12
ATOM    972  CE1 TYR A  97      -6.317 -12.973  -9.357  1.00 -0.12
ATOM    973  HE1 TYR A  97      -6.276 -14.023  -9.115  1.00  0.12
ATOM    974  CZ  TYR A  97      -7.511 -12.304  -9.608  1.00  0.06
ATOM    975  OH  TYR A  97      -8.676 -13.049  -9.514  1.00 -0.49
ATOM    976  HH  TYR A  97      -9.416 -12.470  -9.709  1.00  0.43
ATOM    977  CD2 TYR A  97      -6.428 -10.195  -9.968  1.00 -0.12
ATOM    978  HD2 TYR A  97      -6.474  -9.138 -10.182  1.00  0.12
ATOM    979  CE2 TYR A  97      -7.590 -10.956  -9.909  1.00 -0.12
ATOM    980  HE2 TYR A  97      -8.549 -10.497 -10.098  1.00  0.12
ATOM    981  C   TYR A  97      -2.040  -9.171 -11.080  1.00  0.55
ATOM    982  O   TYR A  97      -0.864  -9.320 -10.775  1.00 -0.55
ATOM    983  N   LYS A  98      -2.511  -8.023 -11.528  1.00 -0.40
ATOM    984  H   LYS A  98      -3.458  -7.922 -11.824  1.00  0.40
ATOM    985  CA  LYS A  98      -1.682  -6.823 -11.623  1.00  0.00
ATOM    986  CB  LYS A  98      -1.267  -6.397 -13.030  1.00  0.00
ATOM    987  CG  LYS A  98      -2.423  -6.238 -14.033  1.00  0.00
ATOM    988  CD  LYS A  98      -1.763  -5.578 -15.243  1.00  0.00
ATOM    989  CE  LYS A  98      -2.779  -5.455 -16.388  1.00  0.33
ATOM    990  NZ  LYS A  98      -1.989  -4.690 -17.428  1.00 -0.32
ATOM    991  HZ1 LYS A  98      -1.142  -5.234 -17.690  1.00  0.33
ATOM    992  HZ2 LYS A  98      -1.702  -3.770 -17.038  1.00  0.33
ATOM    993  HZ3 LYS A  98      -2.579  -4.540 -18.271  1.00  0.33
ATOM    994  C   LYS A  98      -2.508  -5.646 -11.076  1.00  0.55
ATOM    995  O   LYS A  98      -3.746  -5.754 -11.079  1.00 -0.55
ATOM    996  N   THR A  99      -1.767  -4.637 -10.656  1.00 -0.40
ATOM    997  H   THR A  99      -0.772  -4.688 -10.623  1.00  0.40
ATOM    998  CA  THR A  99      -2.365  -3.374 -10.209  1.00  0.00
ATOM    999  CB  THR A  99      -2.539  -3.181  -8.693  1.00  0.00
ATOM   1000  OG1 THR A  99      -3.186  -1.925  -8.521  1.00 -0.49
ATOM   1001  HG1 THR A  99      -4.083  -2.043  -8.841  1.00  0.49
ATOM   1002  CG2 THR A  99      -1.269  -3.233  -7.864  1.00  0.00
ATOM   1003  C   THR A  99      -1.510  -2.252 -10.854  1.00  0.55
ATOM   1004  O   THR A  99      -0.297  -2.457 -10.902  1.00 -0.55
ATOM   1005  N   THR A 100      -2.091  -1.180 -11.357  1.00 -0.40
ATOM   1006  H   THR A 100      -3.081  -1.066 -11.390  1.00  0.40
ATOM   1007  CA  THR A 100      -1.275  -0.078 -11.905  1.00  0.00
ATOM   1008  CB  THR A 100      -1.430   0.155 -13.401  1.00  0.00
ATOM   1009  OG1 THR A 100      -2.812   0.306 -13.700  1.00 -0.49
ATOM   1010  HG1 THR A 100      -3.074   1.149 -13.324  1.00  0.49
ATOM   1011  CG2 THR A 100      -0.849  -1.057 -14.127  1.00  0.00
ATOM   1012  C   THR A 100      -1.677   1.166 -11.130  1.00  0.55
ATOM   1013  O   THR A 100      -1.249   2.298 -11.334  1.00 -0.55
ATOM   1014  N   ASP A 101      -2.578   0.927 -10.160  1.00 -0.40
ATOM   1015  H   ASP A 101      -2.957   0.032  -9.941  1.00  0.40
ATOM   1016  CA  ASP A 101      -3.013   2.086  -9.389  1.00  0.00
ATOM   1017  CB  ASP A 101      -4.462   2.336  -9.813  1.00  0.00
ATOM   1018  CG  ASP A 101      -5.432   1.228  -9.484  1.00  0.10
ATOM   1019  OD1 ASP A 101      -5.078   0.282  -8.737  1.00 -0.55
ATOM   1020  OD2 ASP A 101      -6.560   1.342 -10.035  1.00 -0.55
ATOM   1021  C   ASP A 101      -2.837   1.999  -7.888  1.00  0.55
ATOM   1022  O   ASP A 101      -3.689   2.473  -7.088  1.00 -0.55
ATOM   1023  N   HSE A 102      -1.733   1.427  -7.449  1.00 -0.40
ATOM   1024  H   HSE A 102      -1.066   1.018  -8.067  1.00  0.40
ATOM   1025  CA  HSE A 102      -1.411   1.355  -6.008  1.00  0.00
ATOM   1026  CB  HSE A 102      -1.004   2.754  -5.489  1.00  0.12
ATOM   1027  ND1 HSE A 102      -0.079   3.321  -3.194  1.00 -0.56
ATOM   1028  CG  HSE A 102      -0.007   2.658  -4.394  1.00  0.15
ATOM   1029  CE1 HSE A 102       0.996   3.010  -2.457  1.00  0.15
ATOM   1030  HE1 HSE A 102       1.265   3.434  -1.490  1.00  0.12
ATOM   1031  NE2 HSE A 102       1.719   2.077  -3.095  1.00 -0.40
ATOM   1032  HE2 HSE A 102       2.540   1.617  -2.759  1.00  0.40
ATOM   1033  CD2 HSE A 102       1.122   1.859  -4.317  1.00 -0.12
ATOM   1034  HD2 HSE A 102       1.517   1.167  -5.051  1.00  0.12
ATOM   1035  C   HSE A 102      -2.487   0.687  -5.182  1.00  0.55
ATOM   1036  O   HSE A 102      -2.957   1.161  -4.174  1.00 -0.55
ATOM   1037  N   TYR A 103      -2.809  -0.480  -5.671  1.00 -0.40
ATOM   1038  H   TYR A 103      -2.386  -0.756  -6.526  1.00  0.40
ATOM   1039  CA  TYR A 103      -3.710  -1.487  -5.170  1.00  0.00
ATOM   1040  CB  TYR A 103      -3.181  -1.946  -3.773  1.00  0.12
ATOM   1041  CG  TYR A 103      -1.698  -2.158  -3.566  1.00 -0.12
ATOM   1042  CD1 TYR A 103      -0.815  -1.152  -3.187  1.00 -0.12
ATOM   1043  HD1 TYR A 103      -1.192  -0.155  -3.018  1.00  0.12
ATOM   1044  CE1 TYR A 103       0.563  -1.407  -3.020  1.00 -0.12
ATOM   1045  HE1 TYR A 103       1.249  -0.612  -2.768  1.00  0.12
ATOM   1046  CZ  TYR A 103       1.011  -2.711  -3.188  1.00  0.06
ATOM   1047  OH  TYR A 103       2.357  -2.992  -3.007  1.00 -0.49
ATOM   1048  HH  TYR A 103       2.487  -3.931  -3.161  1.00  0.43
ATOM   1049  CD2 TYR A 103      -1.190  -3.460  -3.722  1.00 -0.12
ATOM   1050  HD2 TYR A 103      -1.860  -4.262  -3.996  1.00  0.12
ATOM   1051  CE2 TYR A 103       0.164  -3.734  -3.529  1.00 -0.12
ATOM   1052  HE2 TYR A 103       0.541  -4.739  -3.648  1.00  0.12
ATOM   1053  C   TYR A 103      -5.166  -1.089  -5.069  1.00  0.55
ATOM   1054  O   TYR A 103      -5.859  -1.746  -4.266  1.00 -0.55
ATOM   1055  N   GLN A 104      -5.632  -0.111  -5.829  1.00 -0.40
ATOM   1056  H   GLN A 104      -5.066   0.419  -6.455  1.00  0.40
ATOM   1057  CA  GLN A 104      -7.080   0.227  -5.753  1.00  0.00
ATOM   1058  CB  GLN A 104      -7.348   1.631  -6.269  1.00  0.00
ATOM   1059  CG  GLN A 104      -6.927   2.641  -5.216  1.00  0.00
ATOM   1060  CD  GLN A 104      -7.058   4.059  -5.769  1.00  0.55
ATOM   1061  OE1 GLN A 104      -8.170   4.586  -5.679  1.00 -0.55
ATOM   1062  NE2 GLN A 104      -6.008   4.655  -6.288  1.00 -0.78
ATOM   1063 HE21 GLN A 104      -5.128   4.181  -6.319  1.00  0.39
ATOM   1064 HE22 GLN A 104      -6.089   5.583  -6.651  1.00  0.39
ATOM   1065  C   GLN A 104      -7.845  -0.793  -6.558  1.00  0.55
ATOM   1066  O   GLN A 104      -8.872  -1.301  -6.125  1.00 -0.55
ATOM   1067  N   THR A 105      -7.273  -1.130  -7.714  1.00 -0.40
ATOM   1068  H   THR A 105      -6.421  -0.729  -8.043  1.00  0.40
ATOM   1069  CA  THR A 105      -7.907  -2.131  -8.550  1.00  0.00
ATOM   1070  CB  THR A 105      -8.713  -1.535  -9.742  1.00  0.00
ATOM   1071  OG1 THR A 105      -7.857  -0.796 -10.621  1.00 -0.49
ATOM   1072  HG1 THR A 105      -7.475  -0.094 -10.089  1.00  0.49
ATOM   1073  CG2 THR A 105      -9.790  -0.563  -9.261  1.00  0.00
ATOM   1074  C   THR A 105      -6.882  -3.151  -9.067  1.00  0.55
ATOM   1075  O   THR A 105      -5.715  -2.810  -9.239  1.00 -0.55
ATOM   1076  N   PHE A 106      -7.417  -4.346  -9.310  1.00 -0.40
ATOM   1077  H   PHE A 106      -8.386  -4.536  -9.172  1.00  0.40
ATOM   1078  CA  PHE A 106      -6.610  -5.441  -9.792  1.00  0.00
ATOM   1079  CB  PHE A 106      -6.643  -6.591  -8.717  1.00  0.12
ATOM   1080  CG  PHE A 106      -6.053  -6.076  -7.438  1.00 -0.12
ATOM   1081  CD1 PHE A 106      -4.666  -6.044  -7.288  1.00 -0.12
ATOM   1082  HD1 PHE A 106      -4.036  -6.392  -8.093  1.00  0.12
ATOM   1083  CE1 PHE A 106      -4.083  -5.569  -6.117  1.00 -0.12
ATOM   1084  HE1 PHE A 106      -3.009  -5.587  -6.007  1.00  0.12
ATOM   1085  CZ  PHE A 106      -4.873  -5.075  -5.093  1.00 -0.12
ATOM   1086  HZ  PHE A 106      -4.426  -4.714  -4.179  1.00  0.12
ATOM   1087  CD2 PHE A 106      -6.822  -5.539  -6.412  1.00 -0.12
ATOM   1088  HD2 PHE A 106      -7.896  -5.503  -6.519  1.00  0.12
ATOM   1089  CE2 PHE A 106      -6.244  -5.053  -5.265  1.00 -0.12
ATOM   1090  HE2 PHE A 106      -6.871  -4.648  -4.485  1.00  0.12
ATOM   1091  C   PHE A 106      -7.134  -6.040 -11.062  1.00  0.55
ATOM   1092  O   PHE A 106      -8.385  -6.061 -11.138  1.00 -0.55
ATOM   1093  N   THR A 107      -6.265  -6.594 -11.897  1.00 -0.40
ATOM   1094  H   THR A 107      -5.278  -6.577 -11.762  1.00  0.40
ATOM   1095  CA  THR A 107      -6.784  -7.276 -13.100  1.00  0.00
ATOM   1096  CB  THR A 107      -6.359  -6.514 -14.394  1.00  0.00
ATOM   1097  OG1 THR A 107      -6.932  -5.207 -14.335  1.00 -0.49
ATOM   1098  HG1 THR A 107      -6.576  -4.798 -13.543  1.00  0.49
ATOM   1099  CG2 THR A 107      -6.738  -7.243 -15.665  1.00  0.00
ATOM   1100  C   THR A 107      -6.238  -8.704 -13.152  1.00  0.55
ATOM   1101  O   THR A 107      -4.999  -8.820 -12.996  1.00 -0.55
ATOM   1102  N   LYS A 108      -6.966  -9.752 -13.395  1.00 -0.40
ATOM   1103  H   LYS A 108      -7.953  -9.679 -13.518  1.00  0.40
ATOM   1104  CA  LYS A 108      -6.426 -11.092 -13.506  1.00  0.00
ATOM   1105  CB  LYS A 108      -7.484 -12.168 -13.326  1.00  0.00
ATOM   1106  CG  LYS A 108      -7.063 -13.599 -13.637  1.00  0.00
ATOM   1107  CD  LYS A 108      -8.260 -14.480 -13.254  1.00  0.00
ATOM   1108  CE  LYS A 108      -8.052 -15.924 -13.565  1.00  0.33
ATOM   1109  NZ  LYS A 108      -6.830 -16.338 -12.806  1.00 -0.32
ATOM   1110  HZ1 LYS A 108      -6.987 -16.192 -11.789  1.00  0.33
ATOM   1111  HZ2 LYS A 108      -6.018 -15.767 -13.117  1.00  0.33
ATOM   1112  HZ3 LYS A 108      -6.634 -17.344 -12.986  1.00  0.33
ATOM   1113  C   LYS A 108      -5.738 -11.176 -14.879  1.00  0.55
ATOM   1114  O   LYS A 108      -6.340 -10.805 -15.914  1.00 -0.55
ATOM   1115  N   ILE A 109      -4.491 -11.648 -14.792  1.00 -0.40
ATOM   1116  H   ILE A 109      -4.065 -11.936 -13.938  1.00  0.40
ATOM   1117  CA  ILE A 109      -3.692 -11.752 -16.036  1.00  0.00
ATOM   1118  CB  ILE A 109      -2.569 -10.700 -16.179  1.00  0.00
ATOM   1119  CG2 ILE A 109      -3.217  -9.306 -16.363  1.00  0.00
ATOM   1120  CG1 ILE A 109      -1.537 -10.718 -15.039  1.00  0.00
ATOM   1121  CD1 ILE A 109      -0.333  -9.817 -15.258  1.00  0.00
ATOM   1122  C   ILE A 109      -3.218 -13.164 -16.336  1.00  0.55
ATOM   1123  O   ILE A 109      -2.784 -13.384 -17.466  1.00 -0.55
ATOM   1124  N   ARG A 110      -3.316 -14.101 -15.439  1.00 -0.40
ATOM   1125  H   ARG A 110      -3.640 -13.891 -14.521  1.00  0.40
ATOM   1126  CA  ARG A 110      -2.973 -15.527 -15.662  1.00  0.00
ATOM   1127  CB  ARG A 110      -1.579 -16.054 -15.438  1.00  0.00
ATOM   1128  CG  ARG A 110      -0.500 -15.290 -16.203  1.00  0.00
ATOM   1129  CD  ARG A 110      -0.667 -15.630 -17.709  1.00  0.35
ATOM   1130  NE  ARG A 110       0.476 -14.972 -18.415  1.00 -0.35
ATOM   1131  HE  ARG A 110       1.215 -15.591 -18.660  1.00  0.45
ATOM   1132  CZ  ARG A 110       0.680 -13.724 -18.768  1.00  0.35
ATOM   1133  NH1 ARG A 110      -0.226 -12.764 -18.506  1.00 -0.70
ATOM   1134 HH11 ARG A 110      -1.077 -12.994 -18.033  1.00  0.40
ATOM   1135 HH12 ARG A 110      -0.049 -11.820 -18.785  1.00  0.40
ATOM   1136  NH2 ARG A 110       1.829 -13.302 -19.392  1.00 -0.70
ATOM   1137 HH21 ARG A 110       2.557 -13.957 -19.596  1.00  0.40
ATOM   1138 HH22 ARG A 110       1.938 -12.340 -19.642  1.00  0.40
ATOM   1139  C   ARG A 110      -3.979 -16.223 -14.705  1.00  0.10
ATOM   1140  O   ARG A 110      -4.428 -15.785 -13.298  1.00 -0.55
ATOM   1141  OXT ARG A 110      -4.544 -17.244 -15.111  1.00 -0.55
ATOM   1142  N   LYS D   1      10.837  12.720  11.813  1.00 -0.32
ATOM   1143  HT1 LYS D   1      10.799  13.407  12.592  1.00  0.33
ATOM   1144  HT2 LYS D   1      11.532  13.034  11.107  1.00  0.33
ATOM   1145  HT3 LYS D   1      11.116  11.790  12.184  1.00  0.33
ATOM   1146  CA  LYS D   1       9.479  12.615  11.168  1.00  0.33
ATOM   1147  CB  LYS D   1       9.550  11.600  10.046  1.00  0.00
ATOM   1148  CG  LYS D   1       8.410  11.229   9.168  1.00  0.00
ATOM   1149  CD  LYS D   1       7.464  12.307   8.723  1.00  0.00
ATOM   1150  CE  LYS D   1       7.915  13.001   7.442  1.00  0.33
ATOM   1151  NZ  LYS D   1       6.956  14.060   6.992  1.00 -0.32
ATOM   1152  HZ1 LYS D   1       6.866  14.784   7.733  1.00  0.33
ATOM   1153  HZ2 LYS D   1       6.026  13.631   6.812  1.00  0.33
ATOM   1154  HZ3 LYS D   1       7.309  14.500   6.119  1.00  0.33
ATOM   1155  C   LYS D   1       8.330  12.375  12.151  1.00  0.55
ATOM   1156  O   LYS D   1       8.082  11.329  12.791  1.00 -0.55
ATOM   1157  N   LYS D   2       7.512  13.385  12.320  1.00 -0.40
ATOM   1158  H   LYS D   2       7.662  14.232  11.818  1.00  0.40
ATOM   1159  CA  LYS D   2       6.350  13.422  13.196  1.00  0.00
ATOM   1160  CB  LYS D   2       6.583  14.659  14.071  1.00  0.00
ATOM   1161  CG  LYS D   2       5.341  15.027  14.844  1.00  0.00
ATOM   1162  CD  LYS D   2       5.217  14.081  16.018  1.00  0.00
ATOM   1163  CE  LYS D   2       4.223  14.621  17.023  1.00  0.33
ATOM   1164  NZ  LYS D   2       4.836  15.648  17.904  1.00 -0.32
ATOM   1165  HZ1 LYS D   2       5.181  16.440  17.325  1.00  0.33
ATOM   1166  HZ2 LYS D   2       5.632  15.227  18.424  1.00  0.33
ATOM   1167  HZ3 LYS D   2       4.126  15.995  18.579  1.00  0.33
ATOM   1168  C   LYS D   2       5.072  13.653  12.418  1.00  0.55
ATOM   1169  O   LYS D   2       5.136  14.615  11.627  1.00 -0.55
ATOM   1170  N   ALA D   3       4.036  12.908  12.578  1.00 -0.40
ATOM   1171  H   ALA D   3       4.117  12.166  13.230  1.00  0.40
ATOM   1172  CA  ALA D   3       2.736  12.926  11.989  1.00  0.00
ATOM   1173  CB  ALA D   3       2.495  11.628  11.241  1.00  0.00
ATOM   1174  C   ALA D   3       1.691  13.094  13.111  1.00  0.55
ATOM   1175  O   ALA D   3       1.698  12.458  14.184  1.00 -0.55
ATOM   1176  N   VAL D   4       0.770  14.023  12.964  1.00 -0.40
ATOM   1177  H   VAL D   4       0.734  14.589  12.145  1.00  0.40
ATOM   1178  CA  VAL D   4      -0.264  14.307  13.961  1.00  0.00
ATOM   1179  CB  VAL D   4      -0.179  15.755  14.505  1.00  0.00
ATOM   1180  CG1 VAL D   4      -1.321  16.050  15.500  1.00  0.00
ATOM   1181  CG2 VAL D   4       1.139  16.046  15.203  1.00  0.00
ATOM   1182  C   VAL D   4      -1.637  14.087  13.326  1.00  0.55
ATOM   1183  O   VAL D   4      -1.881  14.568  12.212  1.00 -0.55
ATOM   1184  N   ILE D   5      -2.484  13.340  14.017  1.00 -0.40
ATOM   1185  H   ILE D   5      -2.237  12.892  14.873  1.00  0.40
ATOM   1186  CA  ILE D   5      -3.860  13.139  13.534  1.00  0.00
ATOM   1187  CB  ILE D   5      -4.279  11.661  13.403  1.00  0.00
ATOM   1188  CG2 ILE D   5      -5.753  11.531  13.027  1.00  0.00
ATOM   1189  CG1 ILE D   5      -3.329  10.955  12.397  1.00  0.00
ATOM   1190  CD1 ILE D   5      -3.510   9.444  12.356  1.00  0.00
ATOM   1191  C   ILE D   5      -4.824  13.844  14.512  1.00  0.55
ATOM   1192  O   ILE D   5      -4.788  13.413  15.684  1.00 -0.55
ATOM   1193  N   ASN D   6      -5.591  14.855  14.172  1.00 -0.40
ATOM   1194  H   ASN D   6      -5.567  15.264  13.263  1.00  0.40
ATOM   1195  CA  ASN D   6      -6.558  15.453  15.150  1.00  0.00
ATOM   1196  CB  ASN D   6      -6.694  16.948  14.996  1.00  0.00
ATOM   1197  CG  ASN D   6      -5.359  17.590  15.377  1.00  0.55
ATOM   1198  OD1 ASN D   6      -4.932  17.661  16.539  1.00 -0.55
ATOM   1199  ND2 ASN D   6      -4.610  18.120  14.422  1.00 -0.78
ATOM   1200 HD21 ASN D   6      -3.734  18.544  14.650  1.00  0.39
ATOM   1201 HD22 ASN D   6      -4.920  18.095  13.471  1.00  0.39
ATOM   1202  C   ASN D   6      -7.840  14.650  14.939  1.00  0.55
ATOM   1203  O   ASN D   6      -8.655  14.949  14.052  1.00 -0.55
ATOM   1204  N   GLY D   7      -8.008  13.565  15.683  1.00 -0.40
ATOM   1205  H   GLY D   7      -7.361  13.324  16.402  1.00  0.40
ATOM   1206  CA  GLY D   7      -9.099  12.675  15.524  1.00  0.00
ATOM   1207  C   GLY D   7     -10.448  13.371  15.424  1.00  0.55
ATOM   1208  O   GLY D   7     -11.304  12.800  14.751  1.00 -0.55
ATOM   1209  N   GLU D   8     -10.629  14.510  16.096  1.00 -0.40
ATOM   1210  H   GLU D   8      -9.927  14.956  16.645  1.00  0.40
ATOM   1211  CA  GLU D   8     -11.950  15.135  16.015  1.00  0.00
ATOM   1212  CB  GLU D   8     -12.154  16.061  17.221  1.00  0.00
ATOM   1213  CG  GLU D   8     -11.491  17.399  16.944  1.00  0.00
ATOM   1214  CD  GLU D   8      -9.990  17.441  17.055  1.00  0.10
ATOM   1215  OE1 GLU D   8      -9.327  16.430  17.336  1.00 -0.55
ATOM   1216  OE2 GLU D   8      -9.482  18.567  16.827  1.00 -0.55
ATOM   1217  C   GLU D   8     -12.160  15.786  14.653  1.00  0.55
ATOM   1218  O   GLU D   8     -13.340  15.975  14.300  1.00 -0.55
ATOM   1219  N   GLN D   9     -11.168  16.081  13.856  1.00 -0.40
ATOM   1220  H   GLN D   9     -10.216  15.936  14.118  1.00  0.40
ATOM   1221  CA  GLN D   9     -11.393  16.649  12.517  1.00  0.00
ATOM   1222  CB  GLN D   9     -10.188  17.547  12.194  1.00  0.00
ATOM   1223  CG  GLN D   9     -10.158  18.792  13.073  1.00  0.00
ATOM   1224  CD  GLN D   9      -8.817  19.470  13.106  1.00  0.55
ATOM   1225  OE1 GLN D   9      -8.038  19.565  12.140  1.00 -0.55
ATOM   1226  NE2 GLN D   9      -8.474  20.041  14.268  1.00 -0.78
ATOM   1227 HE21 GLN D   9      -9.097  20.000  15.048  1.00  0.39
ATOM   1228 HE22 GLN D   9      -7.594  20.508  14.354  1.00  0.39
ATOM   1229  C   GLN D   9     -11.628  15.597  11.449  1.00  0.55
ATOM   1230  O   GLN D   9     -11.897  15.909  10.281  1.00 -0.55
ATOM   1231  N   ILE D  10     -11.585  14.301  11.710  1.00 -0.40
ATOM   1232  H   ILE D  10     -11.418  13.989  12.640  1.00  0.40
ATOM   1233  CA  ILE D  10     -11.762  13.223  10.752  1.00  0.00
ATOM   1234  CB  ILE D  10     -10.929  11.970  11.118  1.00  0.00
ATOM   1235  CG2 ILE D  10     -11.143  10.867  10.071  1.00  0.00
ATOM   1236  CG1 ILE D  10      -9.445  12.202  11.385  1.00  0.00
ATOM   1237  CD1 ILE D  10      -8.725  13.026  10.376  1.00  0.00
ATOM   1238  C   ILE D  10     -13.256  12.868  10.671  1.00  0.55
ATOM   1239  O   ILE D  10     -13.879  12.271  11.557  1.00 -0.55
ATOM   1240  N   ARG D  11     -13.843  13.231   9.533  1.00 -0.40
ATOM   1241  H   ARG D  11     -13.336  13.672   8.796  1.00  0.40
ATOM   1242  CA  ARG D  11     -15.272  13.007   9.283  1.00  0.00
ATOM   1243  CB  ARG D  11     -15.988  14.282   8.861  1.00  0.00
ATOM   1244  CG  ARG D  11     -15.557  15.597   9.460  1.00  0.00
ATOM   1245  CD  ARG D  11     -16.060  16.033  10.821  1.00  0.35
ATOM   1246  NE  ARG D  11     -17.517  16.059  10.865  1.00 -0.35
ATOM   1247  HE  ARG D  11     -17.955  15.635  10.079  1.00  0.45
ATOM   1248  CZ  ARG D  11     -18.374  16.550  11.767  1.00  0.35
ATOM   1249  NH1 ARG D  11     -17.832  17.119  12.840  1.00 -0.70
ATOM   1250 HH11 ARG D  11     -16.837  17.160  12.936  1.00  0.40
ATOM   1251 HH12 ARG D  11     -18.419  17.505  13.552  1.00  0.40
ATOM   1252  NH2 ARG D  11     -19.697  16.398  11.598  1.00 -0.70
ATOM   1253 HH21 ARG D  11     -20.047  15.916  10.795  1.00  0.40
ATOM   1254 HH22 ARG D  11     -20.333  16.767  12.276  1.00  0.40
ATOM   1255  C   ARG D  11     -15.545  11.831   8.355  1.00  0.55
ATOM   1256  O   ARG D  11     -16.760  11.500   8.277  1.00 -0.55
ATOM   1257  N   SER D  12     -14.518  11.171   7.794  1.00 -0.40
ATOM   1258  H   SER D  12     -13.577  11.470   7.927  1.00  0.40
ATOM   1259  CA  SER D  12     -14.682   9.987   6.962  1.00  0.00
ATOM   1260  CB  SER D  12     -15.166  10.289   5.540  1.00  0.00
ATOM   1261  OG  SER D  12     -14.238  11.149   4.909  1.00 -0.49
ATOM   1262  HG  SER D  12     -14.325  11.999   5.347  1.00  0.49
ATOM   1263  C   SER D  12     -13.353   9.253   6.799  1.00  0.55
ATOM   1264  O   SER D  12     -12.334   9.885   7.137  1.00 -0.55
ATOM   1265  N   ILE D  13     -13.435   8.080   6.215  1.00 -0.40
ATOM   1266  H   ILE D  13     -14.299   7.677   5.925  1.00  0.40
ATOM   1267  CA  ILE D  13     -12.213   7.295   5.961  1.00  0.00
ATOM   1268  CB  ILE D  13     -12.530   5.855   5.565  1.00  0.00
ATOM   1269  CG2 ILE D  13     -13.201   5.817   4.198  1.00  0.00
ATOM   1270  CG1 ILE D  13     -11.269   4.992   5.580  1.00  0.00
ATOM   1271  CD1 ILE D  13     -10.409   5.043   6.837  1.00  0.00
ATOM   1272  C   ILE D  13     -11.318   8.032   4.977  1.00  0.55
ATOM   1273  O   ILE D  13     -10.089   8.069   5.122  1.00 -0.55
ATOM   1274  N   SER D  14     -11.855   8.701   3.993  1.00 -0.40
ATOM   1275  H   SER D  14     -12.841   8.689   3.854  1.00  0.40
ATOM   1276  CA  SER D  14     -11.115   9.512   3.017  1.00  0.00
ATOM   1277  CB  SER D  14     -12.075  10.103   1.974  1.00  0.00
ATOM   1278  OG  SER D  14     -12.908   9.125   1.375  1.00 -0.49
ATOM   1279  HG  SER D  14     -13.460   9.597   0.747  1.00  0.49
ATOM   1280  C   SER D  14     -10.339  10.614   3.718  1.00  0.55
ATOM   1281  O   SER D  14      -9.217  10.944   3.352  1.00 -0.55
ATOM   1282  N   ASP D  15     -10.958  11.217   4.734  1.00 -0.40
ATOM   1283  H   ASP D  15     -11.884  10.971   5.010  1.00  0.40
ATOM   1284  CA  ASP D  15     -10.320  12.272   5.508  1.00  0.00
ATOM   1285  CB  ASP D  15     -11.100  12.753   6.737  1.00  0.00
ATOM   1286  CG  ASP D  15     -12.145  13.769   6.401  1.00  0.10
ATOM   1287  OD1 ASP D  15     -12.184  14.173   5.221  1.00 -0.55
ATOM   1288  OD2 ASP D  15     -12.941  14.177   7.254  1.00 -0.55
ATOM   1289  C   ASP D  15      -9.032  11.708   6.129  1.00  0.55
ATOM   1290  O   ASP D  15      -7.992  12.349   6.118  1.00 -0.55
ATOM   1291  N   LEU D  16      -9.231  10.526   6.699  1.00 -0.40
ATOM   1292  H   LEU D  16     -10.118  10.072   6.723  1.00  0.40
ATOM   1293  CA  LEU D  16      -8.104   9.835   7.332  1.00  0.00
ATOM   1294  CB  LEU D  16      -8.588   8.543   8.013  1.00  0.00
ATOM   1295  CG  LEU D  16      -7.610   7.814   8.959  1.00  0.00
ATOM   1296  CD1 LEU D  16      -6.826   8.788   9.833  1.00  0.00
ATOM   1297  CD2 LEU D  16      -8.334   6.699   9.743  1.00  0.00
ATOM   1298  C   LEU D  16      -7.001   9.633   6.293  1.00  0.55
ATOM   1299  O   LEU D  16      -5.911  10.068   6.640  1.00 -0.55
ATOM   1300  N   HSE D  17      -7.271   9.016   5.151  1.00 -0.40
ATOM   1301  H   HSE D  17      -8.176   8.662   4.931  1.00  0.40
ATOM   1302  CA  HSE D  17      -6.228   8.825   4.142  1.00  0.00
ATOM   1303  CB  HSE D  17      -6.773   7.987   2.971  1.00  0.12
ATOM   1304  ND1 HSE D  17      -5.799   5.763   3.648  1.00 -0.56
ATOM   1305  CG  HSE D  17      -6.915   6.551   3.394  1.00  0.15
ATOM   1306  CE1 HSE D  17      -6.216   4.544   4.024  1.00  0.15
ATOM   1307  HE1 HSE D  17      -5.591   3.698   4.305  1.00  0.12
ATOM   1308  NE2 HSE D  17      -7.546   4.520   4.002  1.00 -0.40
ATOM   1309  HE2 HSE D  17      -8.133   3.742   4.228  1.00  0.40
ATOM   1310  CD2 HSE D  17      -7.996   5.770   3.609  1.00 -0.12
ATOM   1311  HD2 HSE D  17      -9.046   6.016   3.510  1.00  0.12
ATOM   1312  C   HSE D  17      -5.568  10.106   3.624  1.00  0.55
ATOM   1313  O   HSE D  17      -4.363  10.167   3.255  1.00 -0.55
ATOM   1314  N   GLN D  18      -6.406  11.142   3.561  1.00 -0.40
ATOM   1315  H   GLN D  18      -7.365  11.084   3.827  1.00  0.40
ATOM   1316  CA  GLN D  18      -5.917  12.454   3.079  1.00  0.00
ATOM   1317  CB  GLN D  18      -6.982  13.480   2.748  1.00  0.00
ATOM   1318  CG  GLN D  18      -7.927  13.254   1.589  1.00  0.00
ATOM   1319  CD  GLN D  18      -7.165  12.708   0.398  1.00  0.55
ATOM   1320  OE1 GLN D  18      -6.291  13.388  -0.164  1.00 -0.55
ATOM   1321  NE2 GLN D  18      -7.463  11.461   0.031  1.00 -0.78
ATOM   1322 HE21 GLN D  18      -6.994  11.045  -0.748  1.00  0.39
ATOM   1323 HE22 GLN D  18      -8.154  10.943   0.535  1.00  0.39
ATOM   1324  C   GLN D  18      -4.921  13.010   4.118  1.00  0.55
ATOM   1325  O   GLN D  18      -3.843  13.531   3.743  1.00 -0.55
ATOM   1326  N   THR D  19      -5.270  12.914   5.402  1.00 -0.40
ATOM   1327  H   THR D  19      -6.145  12.540   5.700  1.00  0.40
ATOM   1328  CA  THR D  19      -4.347  13.370   6.452  1.00  0.00
ATOM   1329  CB  THR D  19      -5.040  13.198   7.826  1.00  0.00
ATOM   1330  OG1 THR D  19      -6.162  14.064   7.645  1.00 -0.49
ATOM   1331  HG1 THR D  19      -6.802  13.565   7.133  1.00  0.49
ATOM   1332  CG2 THR D  19      -4.222  13.673   8.990  1.00  0.00
ATOM   1333  C   THR D  19      -3.004  12.641   6.491  1.00  0.55
ATOM   1334  O   THR D  19      -1.975  13.266   6.707  1.00 -0.55
ATOM   1335  N   LEU D  20      -3.112  11.331   6.313  1.00 -0.40
ATOM   1336  H   LEU D  20      -4.001  10.900   6.184  1.00  0.40
ATOM   1337  CA  LEU D  20      -1.970  10.416   6.289  1.00  0.00
ATOM   1338  CB  LEU D  20      -2.341   8.934   6.164  1.00  0.00
ATOM   1339  CG  LEU D  20      -3.009   8.220   7.311  1.00  0.00
ATOM   1340  CD1 LEU D  20      -3.243   6.729   7.128  1.00  0.00
ATOM   1341  CD2 LEU D  20      -2.235   8.405   8.583  1.00  0.00
ATOM   1342  C   LEU D  20      -1.068  10.816   5.110  1.00  0.55
ATOM   1343  O   LEU D  20       0.142  10.861   5.301  1.00 -0.55
ATOM   1344  N   LYS D  21      -1.739  11.059   3.977  1.00 -0.40
ATOM   1345  H   LYS D  21      -2.731  10.994   3.903  1.00  0.40
ATOM   1346  CA  LYS D  21      -0.998  11.442   2.770  1.00  0.00
ATOM   1347  CB  LYS D  21      -2.022  11.607   1.633  1.00  0.00
ATOM   1348  CG  LYS D  21      -1.215  11.770   0.314  1.00  0.00
ATOM   1349  CD  LYS D  21      -2.152  12.065  -0.827  1.00  0.00
ATOM   1350  CE  LYS D  21      -1.385  12.442  -2.122  1.00  0.33
ATOM   1351  NZ  LYS D  21      -2.280  11.990  -3.242  1.00 -0.32
ATOM   1352  HZ1 LYS D  21      -3.193  12.483  -3.177  1.00  0.33
ATOM   1353  HZ2 LYS D  21      -2.434  10.964  -3.170  1.00  0.33
ATOM   1354  HZ3 LYS D  21      -1.831  12.209  -4.154  1.00  0.33
ATOM   1355  C   LYS D  21      -0.121  12.651   3.003  1.00  0.55
ATOM   1356  O   LYS D  21       1.053  12.680   2.615  1.00 -0.55
ATOM   1357  N   LYS D  22      -0.633  13.684   3.622  1.00 -0.40
ATOM   1358  H   LYS D  22      -1.588  13.682   3.906  1.00  0.40
ATOM   1359  CA  LYS D  22       0.095  14.903   3.954  1.00  0.00
ATOM   1360  CB  LYS D  22      -0.969  15.931   4.371  1.00  0.00
ATOM   1361  CG  LYS D  22      -0.269  17.074   5.058  1.00  0.00
ATOM   1362  CD  LYS D  22       0.682  17.752   4.021  1.00  0.00
ATOM   1363  CE  LYS D  22       1.736  18.520   4.810  1.00  0.33
ATOM   1364  NZ  LYS D  22       2.606  19.302   3.911  1.00 -0.32
ATOM   1365  HZ1 LYS D  22       2.031  19.982   3.375  1.00  0.33
ATOM   1366  HZ2 LYS D  22       3.089  18.659   3.250  1.00  0.33
ATOM   1367  HZ3 LYS D  22       3.315  19.815   4.474  1.00  0.33
ATOM   1368  C   LYS D  22       1.089  14.693   5.087  1.00  0.55
ATOM   1369  O   LYS D  22       2.316  14.902   4.956  1.00 -0.55
ATOM   1370  N   GLU D  23       0.575  14.210   6.231  1.00 -0.40
ATOM   1371  H   GLU D  23      -0.396  14.006   6.324  1.00  0.40
ATOM   1372  CA  GLU D  23       1.402  13.945   7.429  1.00  0.00
ATOM   1373  CB  GLU D  23       0.482  13.445   8.572  1.00  0.00
ATOM   1374  CG  GLU D  23      -0.445  14.498   9.175  1.00  0.00
ATOM   1375  CD  GLU D  23       0.257  15.735   9.708  1.00  0.10
ATOM   1376  OE1 GLU D  23       1.109  15.746  10.618  1.00 -0.55
ATOM   1377  OE2 GLU D  23       0.015  16.877   9.247  1.00 -0.55
ATOM   1378  C   GLU D  23       2.578  12.990   7.203  1.00  0.55
ATOM   1379  O   GLU D  23       3.647  13.220   7.798  1.00 -0.55
ATOM   1380  N   LEU D  24       2.455  11.985   6.349  1.00 -0.40
ATOM   1381  H   LEU D  24       1.609  11.815   5.851  1.00  0.40
ATOM   1382  CA  LEU D  24       3.556  11.059   6.082  1.00  0.00
ATOM   1383  CB  LEU D  24       3.032   9.626   6.048  1.00  0.00
ATOM   1384  CG  LEU D  24       2.305   9.080   7.293  1.00  0.00
ATOM   1385  CD1 LEU D  24       1.749   7.653   7.103  1.00  0.00
ATOM   1386  CD2 LEU D  24       3.197   9.076   8.537  1.00  0.00
ATOM   1387  C   LEU D  24       4.285  11.384   4.788  1.00  0.55
ATOM   1388  O   LEU D  24       5.180  10.597   4.470  1.00 -0.55
ATOM   1389  N   ALA D  25       3.894  12.440   4.088  1.00 -0.40
ATOM   1390  H   ALA D  25       3.161  13.043   4.395  1.00  0.40
ATOM   1391  CA  ALA D  25       4.534  12.787   2.797  1.00  0.00
ATOM   1392  CB  ALA D  25       5.925  13.295   3.143  1.00  0.00
ATOM   1393  C   ALA D  25       4.500  11.585   1.870  1.00  0.55
ATOM   1394  O   ALA D  25       5.453  11.073   1.292  1.00 -0.55
ATOM   1395  N   LEU D  26       3.314  10.981   1.741  1.00 -0.40
ATOM   1396  H   LEU D  26       2.510  11.309   2.231  1.00  0.40
ATOM   1397  CA  LEU D  26       3.092   9.817   0.892  1.00  0.00
ATOM   1398  CB  LEU D  26       1.747   9.175   1.246  1.00  0.00
ATOM   1399  CG  LEU D  26       1.648   8.611   2.663  1.00  0.00
ATOM   1400  CD1 LEU D  26       0.402   7.757   2.931  1.00  0.00
ATOM   1401  CD2 LEU D  26       2.850   7.722   2.990  1.00  0.00
ATOM   1402  C   LEU D  26       3.156  10.205  -0.591  1.00  0.55
ATOM   1403  O   LEU D  26       2.960  11.376  -0.928  1.00 -0.55
ATOM   1404  N   PRO D  27       3.428   9.230  -1.459  1.00 -0.20
ATOM   1405  CD  PRO D  27       3.648   7.825  -1.075  1.00  0.10
ATOM   1406  CA  PRO D  27       3.483   9.456  -2.903  1.00  0.10
ATOM   1407  CB  PRO D  27       3.743   8.043  -3.473  1.00  0.00
ATOM   1408  CG  PRO D  27       3.349   7.085  -2.374  1.00  0.00
ATOM   1409  C   PRO D  27       2.191  10.036  -3.461  1.00  0.55
ATOM   1410  O   PRO D  27       1.088   9.718  -2.938  1.00 -0.55
ATOM   1411  N   GLU D  28       2.304  10.810  -4.541  1.00 -0.40
ATOM   1412  H   GLU D  28       3.172  11.032  -4.977  1.00  0.40
ATOM   1413  CA  GLU D  28       1.074  11.373  -5.127  1.00  0.00
ATOM   1414  CB  GLU D  28       1.350  12.306  -6.280  1.00  0.00
ATOM   1415  CG  GLU D  28       0.990  13.782  -6.213  1.00  0.00
ATOM   1416  CD  GLU D  28       0.328  14.403  -4.996  1.00  0.10
ATOM   1417  OE1 GLU D  28       1.056  14.702  -4.000  1.00 -0.55
ATOM   1418  OE2 GLU D  28      -0.926  14.612  -4.974  1.00 -0.55
ATOM   1419  C   GLU D  28       0.118  10.296  -5.616  1.00  0.55
ATOM   1420  O   GLU D  28      -1.104  10.558  -5.638  1.00 -0.55
ATOM   1421  N   TYR D  29       0.629   9.101  -5.967  1.00 -0.40
ATOM   1422  H   TYR D  29       1.607   8.914  -5.918  1.00  0.40
ATOM   1423  CA  TYR D  29      -0.215   7.989  -6.445  1.00  0.00
ATOM   1424  CB  TYR D  29       0.585   7.023  -7.353  1.00  0.12
ATOM   1425  CG  TYR D  29       1.847   6.428  -6.773  1.00 -0.12
ATOM   1426  CD1 TYR D  29       1.754   5.407  -5.806  1.00 -0.12
ATOM   1427  HD1 TYR D  29       0.774   5.072  -5.504  1.00  0.12
ATOM   1428  CE1 TYR D  29       2.865   4.812  -5.225  1.00 -0.12
ATOM   1429  HE1 TYR D  29       2.756   4.024  -4.495  1.00  0.12
ATOM   1430  CZ  TYR D  29       4.119   5.259  -5.609  1.00  0.06
ATOM   1431  OH  TYR D  29       5.205   4.686  -5.003  1.00 -0.49
ATOM   1432  HH  TYR D  29       5.992   4.973  -5.471  1.00  0.43
ATOM   1433  CD2 TYR D  29       3.145   6.852  -7.127  1.00 -0.12
ATOM   1434  HD2 TYR D  29       3.258   7.634  -7.863  1.00  0.12
ATOM   1435  CE2 TYR D  29       4.291   6.291  -6.554  1.00 -0.12
ATOM   1436  HE2 TYR D  29       5.277   6.637  -6.827  1.00  0.12
ATOM   1437  C   TYR D  29      -0.840   7.206  -5.295  1.00  0.55
ATOM   1438  O   TYR D  29      -1.552   6.249  -5.622  1.00 -0.55
ATOM   1439  N   TYR D  30      -0.556   7.619  -4.077  1.00 -0.40
ATOM   1440  H   TYR D  30       0.015   8.420  -3.913  1.00  0.40
ATOM   1441  CA  TYR D  30      -1.057   6.932  -2.879  1.00  0.00
ATOM   1442  CB  TYR D  30      -0.895   7.796  -1.635  1.00  0.12
ATOM   1443  CG  TYR D  30      -1.474   7.164  -0.387  1.00 -0.12
ATOM   1444  CD1 TYR D  30      -1.006   5.928   0.042  1.00 -0.12
ATOM   1445  HD1 TYR D  30      -0.208   5.435  -0.493  1.00  0.12
ATOM   1446  CE1 TYR D  30      -1.564   5.331   1.152  1.00 -0.12
ATOM   1447  HE1 TYR D  30      -1.198   4.364   1.463  1.00  0.12
ATOM   1448  CZ  TYR D  30      -2.579   5.927   1.882  1.00  0.06
ATOM   1449  OH  TYR D  30      -3.019   5.254   2.986  1.00 -0.49
ATOM   1450  HH  TYR D  30      -3.814   5.690   3.302  1.00  0.43
ATOM   1451  CD2 TYR D  30      -2.498   7.771   0.358  1.00 -0.12
ATOM   1452  HD2 TYR D  30      -2.864   8.738   0.048  1.00  0.12
ATOM   1453  CE2 TYR D  30      -3.064   7.167   1.488  1.00 -0.12
ATOM   1454  HE2 TYR D  30      -3.856   7.653   2.038  1.00  0.12
ATOM   1455  C   TYR D  30      -2.467   6.405  -3.054  1.00  0.55
ATOM   1456  O   TYR D  30      -3.510   7.046  -3.256  1.00 -0.55
ATOM   1457  N   GLY D  31      -2.543   5.073  -2.925  1.00 -0.40
ATOM   1458  H   GLY D  31      -1.745   4.512  -2.717  1.00  0.40
ATOM   1459  CA  GLY D  31      -3.818   4.356  -3.085  1.00  0.00
ATOM   1460  C   GLY D  31      -4.931   4.531  -2.105  1.00  0.55
ATOM   1461  O   GLY D  31      -6.026   4.033  -2.409  1.00 -0.55
ATOM   1462  N   GLU D  32      -4.777   5.128  -0.940  1.00 -0.40
ATOM   1463  H   GLU D  32      -3.887   5.481  -0.663  1.00  0.40
ATOM   1464  CA  GLU D  32      -5.852   5.333   0.044  1.00  0.00
ATOM   1465  CB  GLU D  32      -6.847   6.440  -0.414  1.00  0.00
ATOM   1466  CG  GLU D  32      -6.028   7.711  -0.695  1.00  0.00
ATOM   1467  CD  GLU D  32      -6.721   8.917  -1.265  1.00  0.10
ATOM   1468  OE1 GLU D  32      -7.959   8.936  -1.336  1.00 -0.55
ATOM   1469  OE2 GLU D  32      -6.182   9.963  -1.665  1.00 -0.55
ATOM   1470  C   GLU D  32      -6.635   4.097   0.373  1.00  0.55
ATOM   1471  O   GLU D  32      -7.859   4.115   0.373  1.00 -0.55
ATOM   1472  N   ASN D  33      -5.881   3.021   0.627  1.00 -0.40
ATOM   1473  H   ASN D  33      -4.887   3.047   0.564  1.00  0.40
ATOM   1474  CA  ASN D  33      -6.463   1.736   1.011  1.00  0.00
ATOM   1475  CB  ASN D  33      -6.904   0.940  -0.193  1.00  0.00
ATOM   1476  CG  ASN D  33      -5.723   0.589  -1.081  1.00  0.55
ATOM   1477  OD1 ASN D  33      -4.915  -0.237  -0.662  1.00 -0.55
ATOM   1478  ND2 ASN D  33      -5.540   1.220  -2.251  1.00 -0.78
ATOM   1479 HD21 ASN D  33      -4.760   0.983  -2.831  1.00  0.39
ATOM   1480 HD22 ASN D  33      -6.184   1.927  -2.544  1.00  0.39
ATOM   1481  C   ASN D  33      -5.448   1.119   1.989  1.00  0.55
ATOM   1482  O   ASN D  33      -4.329   1.686   2.113  1.00 -0.55
ATOM   1483  N   LEU D  34      -5.798   0.046   2.674  1.00 -0.40
ATOM   1484  H   LEU D  34      -6.687  -0.396   2.577  1.00  0.40
ATOM   1485  CA  LEU D  34      -4.848  -0.552   3.639  1.00  0.00
ATOM   1486  CB  LEU D  34      -5.653  -1.573   4.455  1.00  0.00
ATOM   1487  CG  LEU D  34      -6.878  -1.111   5.280  1.00  0.00
ATOM   1488  CD1 LEU D  34      -7.530  -2.306   5.981  1.00  0.00
ATOM   1489  CD2 LEU D  34      -6.390  -0.057   6.274  1.00  0.00
ATOM   1490  C   LEU D  34      -3.576  -1.186   3.044  1.00  0.55
ATOM   1491  O   LEU D  34      -2.509  -1.127   3.689  1.00 -0.55
ATOM   1492  N   ASP D  35      -3.721  -1.747   1.830  1.00 -0.40
ATOM   1493  H   ASP D  35      -4.606  -1.773   1.373  1.00  0.40
ATOM   1494  CA  ASP D  35      -2.591  -2.368   1.074  1.00  0.00
ATOM   1495  CB  ASP D  35      -2.988  -3.218  -0.140  1.00  0.00
ATOM   1496  CG  ASP D  35      -3.871  -4.390   0.287  1.00  0.10
ATOM   1497  OD1 ASP D  35      -3.376  -5.195   1.116  1.00 -0.55
ATOM   1498  OD2 ASP D  35      -5.033  -4.572  -0.142  1.00 -0.55
ATOM   1499  C   ASP D  35      -1.637  -1.267   0.634  1.00  0.55
ATOM   1500  O   ASP D  35      -0.406  -1.479   0.755  1.00 -0.55
ATOM   1501  N   ALA D  36      -2.150  -0.139   0.194  1.00 -0.40
ATOM   1502  H   ALA D  36      -3.136  -0.023   0.118  1.00  0.40
ATOM   1503  CA  ALA D  36      -1.370   1.013  -0.213  1.00  0.00
ATOM   1504  CB  ALA D  36      -2.154   2.147  -0.822  1.00  0.00
ATOM   1505  C   ALA D  36      -0.690   1.552   1.056  1.00  0.55
ATOM   1506  O   ALA D  36       0.487   1.935   0.924  1.00 -0.55
ATOM   1507  N   LEU D  37      -1.398   1.542   2.181  1.00 -0.40
ATOM   1508  H   LEU D  37      -2.333   1.203   2.247  1.00  0.40
ATOM   1509  CA  LEU D  37      -0.762   2.065   3.413  1.00  0.00
ATOM   1510  CB  LEU D  37      -1.778   2.238   4.552  1.00  0.00
ATOM   1511  CG  LEU D  37      -1.137   2.789   5.844  1.00  0.00
ATOM   1512  CD1 LEU D  37      -0.428   4.154   5.720  1.00  0.00
ATOM   1513  CD2 LEU D  37      -2.230   2.845   6.916  1.00  0.00
ATOM   1514  C   LEU D  37       0.423   1.212   3.869  1.00  0.55
ATOM   1515  O   LEU D  37       1.480   1.693   4.256  1.00 -0.55
ATOM   1516  N   TRP D  38       0.209  -0.116   3.840  1.00 -0.40
ATOM   1517  H   TRP D  38      -0.673  -0.506   3.586  1.00  0.40
ATOM   1518  CA  TRP D  38       1.263  -1.072   4.181  1.00  0.00
ATOM   1519  CB  TRP D  38       0.720  -2.493   4.073  1.00  0.12
ATOM   1520  CG  TRP D  38       1.805  -3.513   4.292  1.00 -0.12
ATOM   1521  CD1 TRP D  38       2.450  -4.198   3.298  1.00 -0.12
ATOM   1522  HD1 TRP D  38       2.257  -4.097   2.240  1.00  0.12
ATOM   1523  NE1 TRP D  38       3.384  -5.033   3.864  1.00 -0.40
ATOM   1524  HE1 TRP D  38       3.958  -5.643   3.363  1.00  0.40
ATOM   1525  CE2 TRP D  38       3.400  -4.897   5.210  1.00  0.00
ATOM   1526  CD2 TRP D  38       2.411  -3.932   5.514  1.00  0.00
ATOM   1527  CE3 TRP D  38       2.241  -3.567   6.849  1.00 -0.12
ATOM   1528  HE3 TRP D  38       1.539  -2.807   7.159  1.00  0.12
ATOM   1529  CZ3 TRP D  38       3.027  -4.234   7.790  1.00 -0.12
ATOM   1530  HZ3 TRP D  38       2.886  -3.987   8.831  1.00  0.12
ATOM   1531  CZ2 TRP D  38       4.214  -5.532   6.152  1.00 -0.12
ATOM   1532  HZ2 TRP D  38       4.980  -6.240   5.873  1.00  0.12
ATOM   1533  CH2 TRP D  38       4.002  -5.219   7.464  1.00 -0.12
ATOM   1534  HH2 TRP D  38       4.566  -5.711   8.242  1.00  0.12
ATOM   1535  C   TRP D  38       2.519  -0.879   3.305  1.00  0.55
ATOM   1536  O   TRP D  38       3.670  -0.929   3.790  1.00 -0.55
ATOM   1537  N   ASP D  39       2.293  -0.718   1.985  1.00 -0.40
ATOM   1538  H   ASP D  39       1.367  -0.723   1.618  1.00  0.40
ATOM   1539  CA  ASP D  39       3.344  -0.529   1.000  1.00  0.00
ATOM   1540  CB  ASP D  39       2.801  -0.475  -0.445  1.00  0.00
ATOM   1541  CG  ASP D  39       3.950  -0.444  -1.449  1.00  0.10
ATOM   1542  OD1 ASP D  39       4.875  -1.308  -1.558  1.00 -0.55
ATOM   1543  OD2 ASP D  39       3.903   0.568  -2.188  1.00 -0.55
ATOM   1544  C   ASP D  39       4.147   0.720   1.341  1.00  0.55
ATOM   1545  O   ASP D  39       5.375   0.701   1.287  1.00 -0.55
ATOM   1546  N   ALA D  40       3.425   1.781   1.670  1.00 -0.40
ATOM   1547  H   ALA D  40       2.429   1.780   1.701  1.00  0.40
ATOM   1548  CA  ALA D  40       4.098   3.008   2.005  1.00  0.00
ATOM   1549  CB  ALA D  40       3.108   4.192   2.046  1.00  0.00
ATOM   1550  C   ALA D  40       4.847   2.945   3.326  1.00  0.55
ATOM   1551  O   ALA D  40       5.942   3.565   3.414  1.00 -0.55
ATOM   1552  N   LEU D  41       4.279   2.302   4.337  1.00 -0.40
ATOM   1553  H   LEU D  41       3.398   1.839   4.287  1.00  0.40
ATOM   1554  CA  LEU D  41       5.018   2.279   5.625  1.00  0.00
ATOM   1555  CB  LEU D  41       4.104   1.734   6.716  1.00  0.00
ATOM   1556  CG  LEU D  41       2.933   2.617   7.138  1.00  0.00
ATOM   1557  CD1 LEU D  41       2.060   1.972   8.183  1.00  0.00
ATOM   1558  CD2 LEU D  41       3.429   3.981   7.603  1.00  0.00
ATOM   1559  C   LEU D  41       6.320   1.472   5.499  1.00  0.55
ATOM   1560  O   LEU D  41       7.373   1.764   6.055  1.00 -0.55
ATOM   1561  N   THR D  42       6.293   0.426   4.701  1.00 -0.40
ATOM   1562  H   THR D  42       5.460   0.203   4.203  1.00  0.40
ATOM   1563  CA  THR D  42       7.387  -0.483   4.450  1.00  0.00
ATOM   1564  CB  THR D  42       6.874  -1.938   4.297  1.00  0.00
ATOM   1565  OG1 THR D  42       5.911  -2.164   3.266  1.00 -0.49
ATOM   1566  HG1 THR D  42       5.104  -1.733   3.558  1.00  0.49
ATOM   1567  CG2 THR D  42       6.164  -2.300   5.617  1.00  0.00
ATOM   1568  C   THR D  42       8.225  -0.153   3.239  1.00  0.55
ATOM   1569  O   THR D  42       9.248  -0.869   3.171  1.00 -0.55
ATOM   1570  N   GLY D  43       7.890   0.727   2.339  1.00 -0.40
ATOM   1571  H   GLY D  43       7.055   1.270   2.390  1.00  0.40
ATOM   1572  CA  GLY D  43       8.758   0.948   1.196  1.00  0.00
ATOM   1573  C   GLY D  43       8.665   2.366   0.674  1.00  0.55
ATOM   1574  O   GLY D  43       8.721   2.567  -0.555  1.00 -0.55
ATOM   1575  N   TRP D  44       8.490   3.341   1.571  1.00 -0.40
ATOM   1576  H   TRP D  44       8.410   3.177   2.551  1.00  0.40
ATOM   1577  CA  TRP D  44       8.409   4.732   1.110  1.00  0.00
ATOM   1578  CB  TRP D  44       7.004   5.048   0.545  1.00  0.12
ATOM   1579  CG  TRP D  44       6.933   6.467   0.075  1.00 -0.12
ATOM   1580  CD1 TRP D  44       6.740   7.637   0.790  1.00 -0.12
ATOM   1581  HD1 TRP D  44       6.566   7.678   1.855  1.00  0.12
ATOM   1582  NE1 TRP D  44       6.797   8.735  -0.026  1.00 -0.40
ATOM   1583  HE1 TRP D  44       6.692   9.666   0.248  1.00  0.40
ATOM   1584  CE2 TRP D  44       7.035   8.275  -1.323  1.00  0.00
ATOM   1585  CD2 TRP D  44       7.122   6.855  -1.288  1.00  0.00
ATOM   1586  CE3 TRP D  44       7.348   6.145  -2.457  1.00 -0.12
ATOM   1587  HE3 TRP D  44       7.395   5.066  -2.470  1.00  0.12
ATOM   1588  CZ3 TRP D  44       7.515   6.851  -3.622  1.00 -0.12
ATOM   1589  HZ3 TRP D  44       7.702   6.315  -4.541  1.00  0.12
ATOM   1590  CZ2 TRP D  44       7.195   9.000  -2.513  1.00 -0.12
ATOM   1591  HZ2 TRP D  44       7.126  10.077  -2.558  1.00  0.12
ATOM   1592  CH2 TRP D  44       7.449   8.258  -3.651  1.00 -0.12
ATOM   1593  HH2 TRP D  44       7.602   8.771  -4.588  1.00  0.12
ATOM   1594  C   TRP D  44       8.786   5.747   2.198  1.00  0.55
ATOM   1595  O   TRP D  44       9.672   6.603   2.086  1.00 -0.55
ATOM   1596  N   VAL D  45       8.005   5.604   3.279  1.00 -0.40
ATOM   1597  H   VAL D  45       7.311   4.890   3.312  1.00  0.40
ATOM   1598  CA  VAL D  45       8.075   6.430   4.464  1.00  0.00
ATOM   1599  CB  VAL D  45       6.953   5.970   5.438  1.00  0.00
ATOM   1600  CG1 VAL D  45       7.110   6.443   6.852  1.00  0.00
ATOM   1601  CG2 VAL D  45       5.606   6.537   4.950  1.00  0.00
ATOM   1602  C   VAL D  45       9.460   6.454   5.114  1.00  0.55
ATOM   1603  O   VAL D  45      10.276   5.517   5.166  1.00 -0.55
ATOM   1604  N   GLU D  46       9.732   7.643   5.654  1.00 -0.40
ATOM   1605  H   GLU D  46       9.093   8.405   5.581  1.00  0.40
ATOM   1606  CA  GLU D  46      10.952   7.922   6.378  1.00  0.00
ATOM   1607  CB  GLU D  46      11.231   9.411   6.216  1.00  0.00
ATOM   1608  CG  GLU D  46      11.733   9.969   7.551  1.00  0.00
ATOM   1609  CD  GLU D  46      12.329  11.292   7.061  1.00  0.10
ATOM   1610  OE1 GLU D  46      11.753  11.888   6.109  1.00 -0.55
ATOM   1611  OE2 GLU D  46      13.376  11.685   7.570  1.00 -0.55
ATOM   1612  C   GLU D  46      10.875   7.591   7.862  1.00  0.55
ATOM   1613  O   GLU D  46       9.865   7.851   8.528  1.00 -0.55
ATOM   1614  N   TYR D  47      11.920   6.996   8.374  1.00 -0.40
ATOM   1615  H   TYR D  47      12.708   6.741   7.820  1.00  0.40
ATOM   1616  CA  TYR D  47      11.998   6.663   9.802  1.00  0.00
ATOM   1617  CB  TYR D  47      12.083   5.131  10.011  1.00  0.12
ATOM   1618  CG  TYR D  47      10.832   4.440   9.490  1.00 -0.12
ATOM   1619  CD1 TYR D  47       9.648   4.560  10.219  1.00 -0.12
ATOM   1620  HD1 TYR D  47       9.660   5.101  11.154  1.00  0.12
ATOM   1621  CE1 TYR D  47       8.467   4.009   9.782  1.00 -0.12
ATOM   1622  HE1 TYR D  47       7.557   4.135  10.350  1.00  0.12
ATOM   1623  CZ  TYR D  47       8.467   3.293   8.607  1.00  0.06
ATOM   1624  OH  TYR D  47       7.260   2.729   8.196  1.00 -0.49
ATOM   1625  HH  TYR D  47       7.444   2.139   7.461  1.00  0.43
ATOM   1626  CD2 TYR D  47      10.810   3.746   8.302  1.00 -0.12
ATOM   1627  HD2 TYR D  47      11.700   3.672   7.694  1.00  0.12
ATOM   1628  CE2 TYR D  47       9.624   3.142   7.895  1.00 -0.12
ATOM   1629  HE2 TYR D  47       9.617   2.541   6.998  1.00  0.12
ATOM   1630  C   TYR D  47      13.186   7.368  10.451  1.00  0.55
ATOM   1631  O   TYR D  47      14.047   7.815   9.694  1.00 -0.55
ATOM   1632  N   PRO D  48      13.294   7.505  11.762  1.00 -0.20
ATOM   1633  CD  PRO D  48      14.470   8.151  12.386  1.00  0.10
ATOM   1634  CA  PRO D  48      12.284   7.055  12.730  1.00  0.10
ATOM   1635  CB  PRO D  48      12.919   7.270  14.080  1.00  0.00
ATOM   1636  CG  PRO D  48      14.271   7.889  13.861  1.00  0.00
ATOM   1637  C   PRO D  48      11.047   7.941  12.524  1.00  0.55
ATOM   1638  O   PRO D  48      11.081   9.081  12.063  1.00 -0.55
ATOM   1639  N   LEU D  49       9.912   7.361  12.877  1.00 -0.40
ATOM   1640  H   LEU D  49       9.887   6.430  13.232  1.00  0.40
ATOM   1641  CA  LEU D  49       8.621   8.033  12.774  1.00  0.00
ATOM   1642  CB  LEU D  49       7.784   7.318  11.695  1.00  0.00
ATOM   1643  CG  LEU D  49       6.285   7.624  11.556  1.00  0.00
ATOM   1644  CD1 LEU D  49       6.170   8.993  10.909  1.00  0.00
ATOM   1645  CD2 LEU D  49       5.534   6.587  10.745  1.00  0.00
ATOM   1646  C   LEU D  49       7.856   8.067  14.095  1.00  0.55
ATOM   1647  O   LEU D  49       7.833   7.093  14.840  1.00 -0.55
ATOM   1648  N   VAL D  50       7.237   9.202  14.328  1.00 -0.40
ATOM   1649  H   VAL D  50       7.338   9.990  13.726  1.00  0.40
ATOM   1650  CA  VAL D  50       6.360   9.389  15.485  1.00  0.00
ATOM   1651  CB  VAL D  50       6.864  10.392  16.505  1.00  0.00
ATOM   1652  CG1 VAL D  50       5.976  10.585  17.728  1.00  0.00
ATOM   1653  CG2 VAL D  50       8.289   9.908  16.835  1.00  0.00
ATOM   1654  C   VAL D  50       4.957   9.722  14.982  1.00  0.55
ATOM   1655  O   VAL D  50       4.694  10.693  14.290  1.00 -0.55
ATOM   1656  N   LEU D  51       4.022   8.814  15.295  1.00 -0.40
ATOM   1657  H   LEU D  51       4.266   7.972  15.768  1.00  0.40
ATOM   1658  CA  LEU D  51       2.617   8.954  14.992  1.00  0.00
ATOM   1659  CB  LEU D  51       1.964   7.666  14.508  1.00  0.00
ATOM   1660  CG  LEU D  51       0.431   7.899  14.255  1.00  0.00
ATOM   1661  CD1 LEU D  51       0.344   8.946  13.166  1.00  0.00
ATOM   1662  CD2 LEU D  51      -0.313   6.653  13.870  1.00  0.00
ATOM   1663  C   LEU D  51       1.850   9.395  16.268  1.00  0.55
ATOM   1664  O   LEU D  51       1.715   8.557  17.200  1.00 -0.55
ATOM   1665  N   GLU D  52       1.399  10.648  16.303  1.00 -0.40
ATOM   1666  H   GLU D  52       1.576  11.296  15.567  1.00  0.40
ATOM   1667  CA  GLU D  52       0.603  11.155  17.441  1.00  0.00
ATOM   1668  CB  GLU D  52       1.049  12.512  17.974  1.00  0.00
ATOM   1669  CG  GLU D  52       0.120  12.881  19.125  1.00  0.00
ATOM   1670  CD  GLU D  52       0.505  14.125  19.876  1.00  0.10
ATOM   1671  OE1 GLU D  52       1.453  14.804  19.421  1.00 -0.55
ATOM   1672  OE2 GLU D  52      -0.122  14.438  20.921  1.00 -0.55
ATOM   1673  C   GLU D  52      -0.851  11.240  16.971  1.00  0.55
ATOM   1674  O   GLU D  52      -1.195  12.071  16.136  1.00 -0.55
ATOM   1675  N   TRP D  53      -1.679  10.348  17.439  1.00 -0.40
ATOM   1676  H   TRP D  53      -1.353   9.670  18.090  1.00  0.40
ATOM   1677  CA  TRP D  53      -3.079  10.211  17.117  1.00  0.00
ATOM   1678  CB  TRP D  53      -3.360   8.765  16.698  1.00  0.12
ATOM   1679  CG  TRP D  53      -4.647   8.560  15.930  1.00 -0.12
ATOM   1680  CD1 TRP D  53      -5.830   9.254  16.037  1.00 -0.12
ATOM   1681  HD1 TRP D  53      -5.990  10.091  16.700  1.00  0.12
ATOM   1682  NE1 TRP D  53      -6.779   8.743  15.192  1.00 -0.40
ATOM   1683  HE1 TRP D  53      -7.701   9.054  15.116  1.00  0.40
ATOM   1684  CE2 TRP D  53      -6.220   7.726  14.472  1.00  0.00
ATOM   1685  CD2 TRP D  53      -4.896   7.559  14.926  1.00  0.00
ATOM   1686  CE3 TRP D  53      -4.097   6.557  14.345  1.00 -0.12
ATOM   1687  HE3 TRP D  53      -3.072   6.398  14.648  1.00  0.12
ATOM   1688  CZ3 TRP D  53      -4.656   5.760  13.355  1.00 -0.12
ATOM   1689  HZ3 TRP D  53      -4.053   5.001  12.880  1.00  0.12
ATOM   1690  CZ2 TRP D  53      -6.798   6.909  13.491  1.00 -0.12
ATOM   1691  HZ2 TRP D  53      -7.817   7.029  13.153  1.00  0.12
ATOM   1692  CH2 TRP D  53      -5.987   5.924  12.965  1.00 -0.12
ATOM   1693  HH2 TRP D  53      -6.397   5.254  12.225  1.00  0.12
ATOM   1694  C   TRP D  53      -3.992  10.680  18.260  1.00  0.55
ATOM   1695  O   TRP D  53      -4.260   9.961  19.231  1.00 -0.55
ATOM   1696  N   ARG D  54      -4.509  11.889  18.138  1.00 -0.40
ATOM   1697  H   ARG D  54      -4.297  12.469  17.356  1.00  0.40
ATOM   1698  CA  ARG D  54      -5.423  12.471  19.124  1.00  0.00
ATOM   1699  CB  ARG D  54      -5.277  13.968  19.169  1.00  0.00
ATOM   1700  CG  ARG D  54      -3.840  14.366  19.208  1.00  0.00
ATOM   1701  CD  ARG D  54      -3.763  15.882  19.059  1.00  0.35
ATOM   1702  NE  ARG D  54      -2.370  16.200  19.424  1.00 -0.35
ATOM   1703  HE  ARG D  54      -1.843  15.590  20.014  1.00  0.45
ATOM   1704  CZ  ARG D  54      -1.827  17.333  18.943  1.00  0.35
ATOM   1705  NH1 ARG D  54      -2.595  18.101  18.159  1.00 -0.70
ATOM   1706 HH11 ARG D  54      -3.533  17.824  17.951  1.00  0.40
ATOM   1707 HH12 ARG D  54      -2.229  18.952  17.780  1.00  0.40
ATOM   1708  NH2 ARG D  54      -0.573  17.686  19.232  1.00 -0.70
ATOM   1709 HH21 ARG D  54      -0.013  17.103  19.820  1.00  0.40
ATOM   1710 HH22 ARG D  54      -0.194  18.534  18.861  1.00  0.40
ATOM   1711  C   ARG D  54      -6.883  12.189  18.811  1.00  0.55
ATOM   1712  O   ARG D  54      -7.318  12.067  17.663  1.00 -0.55
ATOM   1713  N   GLN D  55      -7.648  12.139  19.909  1.00 -0.40
ATOM   1714  H   GLN D  55      -7.251  12.312  20.806  1.00  0.40
ATOM   1715  CA  GLN D  55      -9.090  11.838  19.932  1.00  0.00
ATOM   1716  CB  GLN D  55      -9.990  12.899  19.315  1.00  0.00
ATOM   1717  CG  GLN D  55      -9.701  14.322  19.634  1.00  0.00
ATOM   1718  CD  GLN D  55      -9.928  14.596  21.112  1.00  0.55
ATOM   1719  OE1 GLN D  55     -10.852  14.070  21.754  1.00 -0.55
ATOM   1720  NE2 GLN D  55      -8.987  15.444  21.557  1.00 -0.78
ATOM   1721 HE21 GLN D  55      -8.987  15.733  22.514  1.00  0.39
ATOM   1722 HE22 GLN D  55      -8.286  15.786  20.931  1.00  0.39
ATOM   1723  C   GLN D  55      -9.358  10.579  19.102  1.00  0.55
ATOM   1724  O   GLN D  55     -10.206  10.650  18.206  1.00 -0.55
ATOM   1725  N   PHE D  56      -8.638   9.514  19.326  1.00 -0.40
ATOM   1726  H   PHE D  56      -7.951   9.489  20.048  1.00  0.40
ATOM   1727  CA  PHE D  56      -8.780   8.290  18.548  1.00  0.00
ATOM   1728  CB  PHE D  56      -7.884   7.117  19.070  1.00  0.12
ATOM   1729  CG  PHE D  56      -8.059   5.866  18.234  1.00 -0.12
ATOM   1730  CD1 PHE D  56      -7.308   5.644  17.095  1.00 -0.12
ATOM   1731  HD1 PHE D  56      -6.549   6.362  16.823  1.00  0.12
ATOM   1732  CE1 PHE D  56      -7.495   4.539  16.295  1.00 -0.12
ATOM   1733  HE1 PHE D  56      -6.903   4.414  15.401  1.00  0.12
ATOM   1734  CZ  PHE D  56      -8.437   3.593  16.637  1.00 -0.12
ATOM   1735  HZ  PHE D  56      -8.574   2.713  16.027  1.00  0.12
ATOM   1736  CD2 PHE D  56      -9.016   4.915  18.567  1.00 -0.12
ATOM   1737  HD2 PHE D  56      -9.616   5.057  19.453  1.00  0.12
ATOM   1738  CE2 PHE D  56      -9.215   3.789  17.786  1.00 -0.12
ATOM   1739  HE2 PHE D  56      -9.967   3.064  18.062  1.00  0.12
ATOM   1740  C   PHE D  56     -10.235   7.888  18.459  1.00  0.55
ATOM   1741  O   PHE D  56     -10.788   7.583  17.403  1.00 -0.55
ATOM   1742  N   GLU D  57     -10.875   7.847  19.613  1.00 -0.40
ATOM   1743  H   GLU D  57     -10.450   8.088  20.482  1.00  0.40
ATOM   1744  CA  GLU D  57     -12.286   7.428  19.647  1.00  0.00
ATOM   1745  CB  GLU D  57     -12.731   7.447  21.119  1.00  0.00
ATOM   1746  CG  GLU D  57     -11.827   6.468  21.903  1.00  0.00
ATOM   1747  CD  GLU D  57     -12.309   5.086  21.422  1.00  0.10
ATOM   1748  OE1 GLU D  57     -13.539   4.903  21.167  1.00 -0.55
ATOM   1749  OE2 GLU D  57     -11.350   4.280  21.344  1.00 -0.55
ATOM   1750  C   GLU D  57     -13.226   8.238  18.785  1.00  0.55
ATOM   1751  O   GLU D  57     -14.159   7.640  18.238  1.00 -0.55
ATOM   1752  N   GLN D  58     -13.059   9.541  18.646  1.00 -0.40
ATOM   1753  H   GLN D  58     -12.314  10.041  19.082  1.00  0.40
ATOM   1754  CA  GLN D  58     -13.991  10.327  17.818  1.00  0.00
ATOM   1755  CB  GLN D  58     -13.777  11.833  17.959  1.00  0.00
ATOM   1756  CG  GLN D  58     -14.045  12.422  19.347  1.00  0.00
ATOM   1757  CD  GLN D  58     -14.151  13.951  19.313  1.00  0.55
ATOM   1758  OE1 GLN D  58     -13.373  14.649  19.970  1.00 -0.55
ATOM   1759  NE2 GLN D  58     -15.159  14.475  18.554  1.00 -0.78
ATOM   1760 HE21 GLN D  58     -15.276  15.466  18.494  1.00  0.39
ATOM   1761 HE22 GLN D  58     -15.779  13.867  18.058  1.00  0.39
ATOM   1762  C   GLN D  58     -13.871   9.932  16.352  1.00  0.55
ATOM   1763  O   GLN D  58     -14.823   9.873  15.599  1.00 -0.55
ATOM   1764  N   SER D  59     -12.600   9.707  15.980  1.00 -0.40
ATOM   1765  H   SER D  59     -11.840   9.789  16.619  1.00  0.40
ATOM   1766  CA  SER D  59     -12.252   9.329  14.618  1.00  0.00
ATOM   1767  CB  SER D  59     -10.742   9.419  14.380  1.00  0.00
ATOM   1768  OG  SER D  59      -9.985   8.432  15.041  1.00 -0.49
ATOM   1769  HG  SER D  59     -10.278   8.443  15.956  1.00  0.49
ATOM   1770  C   SER D  59     -12.830   7.960  14.320  1.00  0.55
ATOM   1771  O   SER D  59     -13.230   7.743  13.205  1.00 -0.55
ATOM   1772  N   LYS D  60     -12.866   7.106  15.304  1.00 -0.40
ATOM   1773  H   LYS D  60     -12.537   7.370  16.206  1.00  0.40
ATOM   1774  CA  LYS D  60     -13.365   5.724  15.227  1.00  0.00
ATOM   1775  CB  LYS D  60     -13.110   4.995  16.529  1.00  0.00
ATOM   1776  CG  LYS D  60     -13.121   3.478  16.440  1.00  0.00
ATOM   1777  CD  LYS D  60     -12.430   2.997  17.729  1.00  0.00
ATOM   1778  CE  LYS D  60     -13.148   1.784  18.292  1.00  0.33
ATOM   1779  NZ  LYS D  60     -12.399   1.290  19.472  1.00 -0.32
ATOM   1780  HZ1 LYS D  60     -12.355   2.038  20.193  1.00  0.33
ATOM   1781  HZ2 LYS D  60     -11.435   1.026  19.185  1.00  0.33
ATOM   1782  HZ3 LYS D  60     -12.883   0.457  19.865  1.00  0.33
ATOM   1783  C   LYS D  60     -14.840   5.709  14.855  1.00  0.55
ATOM   1784  O   LYS D  60     -15.294   4.964  13.999  1.00 -0.55
ATOM   1785  N   GLN D  61     -15.563   6.587  15.514  1.00 -0.40
ATOM   1786  H   GLN D  61     -15.147   7.174  16.202  1.00  0.40
ATOM   1787  CA  GLN D  61     -16.974   6.791  15.323  1.00  0.00
ATOM   1788  CB  GLN D  61     -17.413   8.029  16.136  1.00  0.00
ATOM   1789  CG  GLN D  61     -18.944   8.176  16.256  1.00  0.00
ATOM   1790  CD  GLN D  61     -19.297   9.331  17.201  1.00  0.55
ATOM   1791  OE1 GLN D  61     -19.913   9.119  18.251  1.00 -0.55
ATOM   1792  NE2 GLN D  61     -18.898  10.577  16.812  1.00 -0.78
ATOM   1793 HE21 GLN D  61     -19.100  11.369  17.388  1.00  0.39
ATOM   1794 HE22 GLN D  61     -18.403  10.698  15.951  1.00  0.39
ATOM   1795  C   GLN D  61     -17.233   7.100  13.848  1.00  0.55
ATOM   1796  O   GLN D  61     -17.981   6.445  13.120  1.00 -0.55
ATOM   1797  N   LEU D  62     -16.547   8.148  13.427  1.00 -0.40
ATOM   1798  H   LEU D  62     -15.919   8.610  14.046  1.00  0.40
ATOM   1799  CA  LEU D  62     -16.601   8.738  12.101  1.00  0.00
ATOM   1800  CB  LEU D  62     -15.842  10.101  12.247  1.00  0.00
ATOM   1801  CG  LEU D  62     -16.854  11.115  12.832  1.00  0.00
ATOM   1802  CD1 LEU D  62     -17.240  12.196  11.827  1.00  0.00
ATOM   1803  CD2 LEU D  62     -18.114  10.377  13.286  1.00  0.00
ATOM   1804  C   LEU D  62     -16.118   7.892  10.956  1.00  0.55
ATOM   1805  O   LEU D  62     -16.510   8.045   9.779  1.00 -0.55
ATOM   1806  N   THR D  63     -15.268   6.909  11.229  1.00 -0.40
ATOM   1807  H   THR D  63     -14.924   6.703  12.141  1.00  0.40
ATOM   1808  CA  THR D  63     -14.809   6.078  10.112  1.00  0.00
ATOM   1809  CB  THR D  63     -13.275   6.049  10.159  1.00  0.00
ATOM   1810  OG1 THR D  63     -12.968   5.535  11.475  1.00 -0.49
ATOM   1811  HG1 THR D  63     -13.062   6.277  12.078  1.00  0.49
ATOM   1812  CG2 THR D  63     -12.700   7.428   9.897  1.00  0.00
ATOM   1813  C   THR D  63     -15.493   4.720  10.164  1.00  0.55
ATOM   1814  O   THR D  63     -14.992   4.004   9.273  1.00 -0.55
ATOM   1815  NT  THR D  63     -16.459   4.412  11.052  1.00 -0.40
ATOM   1816  HNT THR D  63     -16.796   5.070  11.721  1.00  0.40
ATOM   1817  CAT THR D  63     -17.059   3.109  11.084  1.00  0.00
ATOM   1818  CAY GLY G  66     -12.960  -1.116  11.692  1.00  0.00
ATOM   1819  CY  GLY G  66     -12.513  -0.187  10.615  1.00  0.55
ATOM   1820  OY  GLY G  66     -12.282  -0.603   9.482  1.00 -0.55
ATOM   1821  N   GLY G  66     -12.378   1.109  10.964  1.00 -0.40
ATOM   1822  H   GLY G  66     -12.595   1.425  11.884  1.00  0.40
ATOM   1823  CA  GLY G  66     -11.909   2.150  10.033  1.00  0.00
ATOM   1824  C   GLY G  66     -10.541   2.627  10.581  1.00  0.55
ATOM   1825  O   GLY G  66      -9.479   2.186  10.140  1.00 -0.55
ATOM   1826  N   ALA G  67     -10.644   3.517  11.543  1.00 -0.40
ATOM   1827  H   ALA G  67     -11.543   3.858  11.799  1.00  0.40
ATOM   1828  CA  ALA G  67      -9.576   4.090  12.313  1.00  0.00
ATOM   1829  CB  ALA G  67     -10.169   4.921  13.447  1.00  0.00
ATOM   1830  C   ALA G  67      -8.761   2.939  12.931  1.00  0.55
ATOM   1831  O   ALA G  67      -7.522   2.967  13.050  1.00 -0.55
ATOM   1832  N   GLU G  68      -9.525   1.909  13.351  1.00 -0.40
ATOM   1833  H   GLU G  68     -10.518   1.886  13.256  1.00  0.40
ATOM   1834  CA  GLU G  68      -8.876   0.746  13.986  1.00  0.00
ATOM   1835  CB  GLU G  68      -9.983  -0.057  14.687  1.00  0.00
ATOM   1836  CG  GLU G  68      -9.472  -1.035  15.701  1.00  0.00
ATOM   1837  CD  GLU G  68      -8.727  -0.387  16.879  1.00  0.10
ATOM   1838  OE1 GLU G  68      -9.359   0.488  17.513  1.00 -0.55
ATOM   1839  OE2 GLU G  68      -7.592  -0.906  17.014  1.00 -0.55
ATOM   1840  C   GLU G  68      -8.033  -0.111  13.048  1.00  0.55
ATOM   1841  O   GLU G  68      -6.927  -0.547  13.412  1.00 -0.55
ATOM   1842  N   SER G  69      -8.527  -0.352  11.857  1.00 -0.40
ATOM   1843  H   SER G  69      -9.436  -0.021  11.628  1.00  0.40
ATOM   1844  CA  SER G  69      -7.888  -1.074  10.777  1.00  0.00
ATOM   1845  CB  SER G  69      -8.774  -0.979   9.511  1.00  0.00
ATOM   1846  OG  SER G  69      -9.593  -2.109   9.552  1.00 -0.49
ATOM   1847  HG  SER G  69     -10.252  -1.983   8.865  1.00  0.49
ATOM   1848  C   SER G  69      -6.558  -0.395  10.368  1.00  0.55
ATOM   1849  O   SER G  69      -5.604  -1.113  10.134  1.00 -0.55
ATOM   1850  N   VAL G  70      -6.605   0.929  10.302  1.00 -0.40
ATOM   1851  H   VAL G  70      -7.448   1.425  10.493  1.00  0.40
ATOM   1852  CA  VAL G  70      -5.467   1.763   9.956  1.00  0.00
ATOM   1853  CB  VAL G  70      -5.878   3.215   9.666  1.00  0.00
ATOM   1854  CG1 VAL G  70      -4.593   4.063   9.684  1.00  0.00
ATOM   1855  CG2 VAL G  70      -6.650   3.348   8.374  1.00  0.00
ATOM   1856  C   VAL G  70      -4.416   1.703  11.050  1.00  0.55
ATOM   1857  O   VAL G  70      -3.219   1.521  10.780  1.00 -0.55
ATOM   1858  N   LEU G  71      -4.823   1.827  12.294  1.00 -0.40
ATOM   1859  H   LEU G  71      -5.783   1.989  12.505  1.00  0.40
ATOM   1860  CA  LEU G  71      -3.941   1.743  13.460  1.00  0.00
ATOM   1861  CB  LEU G  71      -4.709   1.896  14.781  1.00  0.00
ATOM   1862  CG  LEU G  71      -3.916   1.706  16.088  1.00  0.00
ATOM   1863  CD1 LEU G  71      -2.763   2.700  16.152  1.00  0.00
ATOM   1864  CD2 LEU G  71      -4.773   1.843  17.339  1.00  0.00
ATOM   1865  C   LEU G  71      -3.216   0.371  13.430  1.00  0.55
ATOM   1866  O   LEU G  71      -2.013   0.270  13.737  1.00 -0.55
ATOM   1867  N   GLN G  72      -3.966  -0.653  13.113  1.00 -0.40
ATOM   1868  H   GLN G  72      -4.931  -0.518  12.912  1.00  0.40
ATOM   1869  CA  GLN G  72      -3.532  -2.041  13.016  1.00  0.00
ATOM   1870  CB  GLN G  72      -4.764  -2.898  12.742  1.00  0.00
ATOM   1871  CG  GLN G  72      -4.505  -4.377  12.508  1.00  0.00
ATOM   1872  CD  GLN G  72      -5.823  -5.164  12.367  1.00  0.55
ATOM   1873  OE1 GLN G  72      -6.871  -4.943  13.028  1.00 -0.55
ATOM   1874  NE2 GLN G  72      -5.884  -6.188  11.485  1.00 -0.78
ATOM   1875 HE21 GLN G  72      -6.731  -6.709  11.381  1.00  0.39
ATOM   1876 HE22 GLN G  72      -5.081  -6.424  10.937  1.00  0.39
ATOM   1877  C   GLN G  72      -2.402  -2.187  11.996  1.00  0.55
ATOM   1878  O   GLN G  72      -1.461  -2.936  12.285  1.00 -0.55
ATOM   1879  N   VAL G  73      -2.455  -1.510  10.866  1.00 -0.40
ATOM   1880  H   VAL G  73      -3.245  -0.950  10.630  1.00  0.40
ATOM   1881  CA  VAL G  73      -1.376  -1.526   9.881  1.00  0.00
ATOM   1882  CB  VAL G  73      -1.773  -0.826   8.592  1.00  0.00
ATOM   1883  CG1 VAL G  73      -0.577  -0.684   7.662  1.00  0.00
ATOM   1884  CG2 VAL G  73      -2.900  -1.681   7.986  1.00  0.00
ATOM   1885  C   VAL G  73      -0.110  -0.909  10.458  1.00  0.55
ATOM   1886  O   VAL G  73       1.014  -1.391  10.272  1.00 -0.55
ATOM   1887  N   PHE G  74      -0.235   0.192  11.184  1.00 -0.40
ATOM   1888  H   PHE G  74      -1.115   0.639  11.325  1.00  0.40
ATOM   1889  CA  PHE G  74       0.915   0.819  11.822  1.00  0.00
ATOM   1890  CB  PHE G  74       0.508   2.100  12.543  1.00  0.12
ATOM   1891  CG  PHE G  74       0.485   3.308  11.662  1.00 -0.12
ATOM   1892  CD1 PHE G  74       1.627   4.021  11.375  1.00 -0.12
ATOM   1893  HD1 PHE G  74       2.570   3.712  11.802  1.00  0.12
ATOM   1894  CE1 PHE G  74       1.584   5.136  10.543  1.00 -0.12
ATOM   1895  HE1 PHE G  74       2.486   5.690  10.331  1.00  0.12
ATOM   1896  CZ  PHE G  74       0.363   5.535   9.984  1.00 -0.12
ATOM   1897  HZ  PHE G  74       0.324   6.400   9.339  1.00  0.12
ATOM   1898  CD2 PHE G  74      -0.730   3.707  11.100  1.00 -0.12
ATOM   1899  HD2 PHE G  74      -1.628   3.149  11.321  1.00  0.12
ATOM   1900  CE2 PHE G  74      -0.797   4.819  10.257  1.00 -0.12
ATOM   1901  HE2 PHE G  74      -1.740   5.119   9.823  1.00  0.12
ATOM   1902  C   PHE G  74       1.531  -0.165  12.819  1.00  0.55
ATOM   1903  O   PHE G  74       2.754  -0.281  12.934  1.00 -0.55
ATOM   1904  N   ARG G  75       0.737  -0.869  13.575  1.00 -0.40
ATOM   1905  H   ARG G  75      -0.255  -0.805  13.506  1.00  0.40
ATOM   1906  CA  ARG G  75       1.263  -1.817  14.592  1.00  0.00
ATOM   1907  CB  ARG G  75       0.127  -2.208  15.541  1.00  0.00
ATOM   1908  CG  ARG G  75      -0.181  -0.900  16.312  1.00  0.00
ATOM   1909  CD  ARG G  75      -0.113  -1.130  17.786  1.00  0.35
ATOM   1910  NE  ARG G  75      -1.036  -2.075  18.265  1.00 -0.35
ATOM   1911  HE  ARG G  75      -1.940  -1.843  17.953  1.00  0.45
ATOM   1912  CZ  ARG G  75      -1.085  -3.168  18.993  1.00  0.35
ATOM   1913  NH1 ARG G  75      -0.052  -3.761  19.550  1.00 -0.70
ATOM   1914 HH11 ARG G  75       0.866  -3.381  19.433  1.00  0.40
ATOM   1915 HH12 ARG G  75      -0.183  -4.592  20.089  1.00  0.40
ATOM   1916  NH2 ARG G  75      -2.308  -3.705  19.156  1.00 -0.70
ATOM   1917 HH21 ARG G  75      -3.105  -3.272  18.734  1.00  0.40
ATOM   1918 HH22 ARG G  75      -2.421  -4.537  19.698  1.00  0.40
ATOM   1919  C   ARG G  75       1.977  -3.000  13.985  1.00  0.55
ATOM   1920  O   ARG G  75       3.032  -3.351  14.563  1.00 -0.55
ATOM   1921  N   GLU G  76       1.495  -3.530  12.860  1.00 -0.40
ATOM   1922  H   GLU G  76       0.657  -3.196  12.436  1.00  0.40
ATOM   1923  CA  GLU G  76       2.161  -4.633  12.176  1.00  0.00
ATOM   1924  CB  GLU G  76       1.411  -5.141  10.964  1.00  0.00
ATOM   1925  CG  GLU G  76      -0.014  -5.502  11.262  1.00  0.00
ATOM   1926  CD  GLU G  76      -0.574  -6.428  10.170  1.00  0.10
ATOM   1927  OE1 GLU G  76       0.212  -6.826   9.244  1.00 -0.55
ATOM   1928  OE2 GLU G  76      -1.781  -6.717  10.403  1.00 -0.55
ATOM   1929  C   GLU G  76       3.495  -4.204  11.555  1.00  0.55
ATOM   1930  O   GLU G  76       4.452  -4.972  11.483  1.00 -0.55
ATOM   1931  N   ALA G  77       3.440  -2.964  11.113  1.00 -0.40
ATOM   1932  H   ALA G  77       2.638  -2.376  11.172  1.00  0.40
ATOM   1933  CA  ALA G  77       4.669  -2.427  10.486  1.00  0.00
ATOM   1934  CB  ALA G  77       4.400  -1.145   9.729  1.00  0.00
ATOM   1935  C   ALA G  77       5.746  -2.313  11.570  1.00  0.55
ATOM   1936  O   ALA G  77       6.948  -2.589  11.381  1.00 -0.55
ATOM   1937  N   LYS G  78       5.325  -1.900  12.747  1.00 -0.40
ATOM   1938  H   LYS G  78       4.372  -1.665  12.921  1.00  0.40
ATOM   1939  CA  LYS G  78       6.230  -1.765  13.862  1.00  0.00
ATOM   1940  CB  LYS G  78       5.574  -1.070  15.047  1.00  0.00
ATOM   1941  CG  LYS G  78       6.523  -0.801  16.189  1.00  0.00
ATOM   1942  CD  LYS G  78       5.895  -0.261  17.443  1.00  0.00
ATOM   1943  CE  LYS G  78       6.865   0.463  18.370  1.00  0.33
ATOM   1944  NZ  LYS G  78       8.325   0.396  18.074  1.00 -0.32
ATOM   1945  HZ1 LYS G  78       8.508   0.801  17.134  1.00  0.33
ATOM   1946  HZ2 LYS G  78       8.637  -0.596  18.091  1.00  0.33
ATOM   1947  HZ3 LYS G  78       8.850   0.935  18.792  1.00  0.33
ATOM   1948  C   LYS G  78       6.640  -3.190  14.279  1.00  0.55
ATOM   1949  O   LYS G  78       7.845  -3.410  14.482  1.00 -0.55
ATOM   1950  N   ALA G  79       5.695  -4.098  14.415  1.00 -0.40
ATOM   1951  H   ALA G  79       4.738  -3.902  14.214  1.00  0.40
ATOM   1952  CA  ALA G  79       5.992  -5.457  14.875  1.00  0.00
ATOM   1953  CB  ALA G  79       4.819  -6.381  14.762  1.00  0.00
ATOM   1954  C   ALA G  79       7.169  -5.998  14.080  1.00  0.55
ATOM   1955  O   ALA G  79       8.109  -6.576  14.609  1.00 -0.55
ATOM   1956  N   GLU G  80       7.032  -5.746  12.794  1.00 -0.40
ATOM   1957  H   GLU G  80       6.244  -5.251  12.436  1.00  0.40
ATOM   1958  CA  GLU G  80       8.014  -6.168  11.811  1.00  0.00
ATOM   1959  CB  GLU G  80       7.380  -6.019  10.421  1.00  0.00
ATOM   1960  CG  GLU G  80       6.445  -7.204  10.122  1.00  0.00
ATOM   1961  CD  GLU G  80       6.491  -7.524   8.632  1.00  0.10
ATOM   1962  OE1 GLU G  80       7.419  -7.057   7.921  1.00 -0.55
ATOM   1963  OE2 GLU G  80       5.564  -8.231   8.176  1.00 -0.55
ATOM   1964  C   GLU G  80       9.295  -5.394  11.884  1.00  0.55
ATOM   1965  O   GLU G  80      10.083  -5.640  10.966  1.00 -0.55
ATOM   1966  N   GLY G  81       9.579  -4.506  12.807  1.00 -0.40
ATOM   1967  H   GLY G  81       8.929  -4.298  13.533  1.00  0.40
ATOM   1968  CA  GLY G  81      10.801  -3.770  12.868  1.00  0.00
ATOM   1969  C   GLY G  81      10.933  -2.318  12.522  1.00  0.55
ATOM   1970  O   GLY G  81      12.002  -1.736  12.861  1.00 -0.55
ATOM   1971  N   ALA G  82       9.966  -1.695  11.857  1.00 -0.40
ATOM   1972  H   ALA G  82       9.147  -2.181  11.564  1.00  0.40
ATOM   1973  CA  ALA G  82      10.009  -0.266  11.498  1.00  0.00
ATOM   1974  CB  ALA G  82       8.849   0.132  10.625  1.00  0.00
ATOM   1975  C   ALA G  82       9.959   0.484  12.824  1.00  0.55
ATOM   1976  O   ALA G  82       9.249   0.068  13.753  1.00 -0.55
ATOM   1977  N   ASP G  83      10.738   1.516  12.867  1.00 -0.40
ATOM   1978  H   ASP G  83      11.292   1.754  12.075  1.00  0.40
ATOM   1979  CA  ASP G  83      10.905   2.421  14.005  1.00  0.00
ATOM   1980  CB  ASP G  83      12.284   3.089  13.972  1.00  0.00
ATOM   1981  CG  ASP G  83      12.602   3.800  15.278  1.00  0.10
ATOM   1982  OD1 ASP G  83      11.694   3.935  16.136  1.00 -0.55
ATOM   1983  OD2 ASP G  83      13.758   4.251  15.473  1.00 -0.55
ATOM   1984  C   ASP G  83       9.802   3.502  14.064  1.00  0.55
ATOM   1985  O   ASP G  83       9.939   4.665  13.652  1.00 -0.55
ATOM   1986  N   ILE G  84       8.688   3.016  14.606  1.00 -0.40
ATOM   1987  H   ILE G  84       8.629   2.072  14.921  1.00  0.40
ATOM   1988  CA  ILE G  84       7.490   3.812  14.780  1.00  0.00
ATOM   1989  CB  ILE G  84       6.274   3.175  14.036  1.00  0.00
ATOM   1990  CG2 ILE G  84       4.984   3.976  14.218  1.00  0.00
ATOM   1991  CG1 ILE G  84       6.656   3.114  12.558  1.00  0.00
ATOM   1992  CD1 ILE G  84       5.693   2.333  11.708  1.00  0.00
ATOM   1993  C   ILE G  84       7.063   3.937  16.236  1.00  0.55
ATOM   1994  O   ILE G  84       6.835   2.864  16.847  1.00 -0.55
ATOM   1995  N   THR G  85       6.993   5.171  16.703  1.00 -0.40
ATOM   1996  H   THR G  85       7.276   5.971  16.180  1.00  0.40
ATOM   1997  CA  THR G  85       6.475   5.399  18.054  1.00  0.00
ATOM   1998  CB  THR G  85       7.217   6.462  18.836  1.00  0.00
ATOM   1999  OG1 THR G  85       8.511   5.902  18.938  1.00 -0.49
ATOM   2000  HG1 THR G  85       8.941   6.075  18.097  1.00  0.49
ATOM   2001  CG2 THR G  85       6.576   6.611  20.210  1.00  0.00
ATOM   2002  C   THR G  85       4.997   5.803  17.919  1.00  0.55
ATOM   2003  O   THR G  85       4.675   6.727  17.167  1.00 -0.55
ATOM   2004  N   ILE G  86       4.078   5.148  18.570  1.00 -0.40
ATOM   2005  H   ILE G  86       4.309   4.387  19.170  1.00  0.40
ATOM   2006  CA  ILE G  86       2.637   5.469  18.479  1.00  0.00
ATOM   2007  CB  ILE G  86       1.859   4.226  18.078  1.00  0.00
ATOM   2008  CG2 ILE G  86       0.377   4.422  17.914  1.00  0.00
ATOM   2009  CG1 ILE G  86       2.429   3.665  16.757  1.00  0.00
ATOM   2010  CD1 ILE G  86       1.787   2.267  16.571  1.00  0.00
ATOM   2011  C   ILE G  86       2.132   6.026  19.794  1.00  0.55
ATOM   2012  O   ILE G  86       2.241   5.386  20.845  1.00 -0.55
ATOM   2013  N   ILE G  87       1.599   7.224  19.769  1.00 -0.40
ATOM   2014  H   ILE G  87       1.546   7.740  18.919  1.00  0.40
ATOM   2015  CA  ILE G  87       1.044   7.911  20.939  1.00  0.00
ATOM   2016  CB  ILE G  87       1.652   9.299  21.168  1.00  0.00
ATOM   2017  CG2 ILE G  87       1.021   9.964  22.386  1.00  0.00
ATOM   2018  CG1 ILE G  87       3.175   9.136  21.237  1.00  0.00
ATOM   2019  CD1 ILE G  87       3.880  10.454  20.993  1.00  0.00
ATOM   2020  C   ILE G  87      -0.451   8.061  20.692  1.00  0.55
ATOM   2021  O   ILE G  87      -0.907   8.575  19.679  1.00 -0.55
ATOM   2022  N   LEU G  88      -1.191   7.480  21.604  1.00 -0.40
ATOM   2023  H   LEU G  88      -0.783   7.018  22.387  1.00  0.40
ATOM   2024  CA  LEU G  88      -2.651   7.457  21.552  1.00  0.00
ATOM   2025  CB  LEU G  88      -3.173   6.041  21.669  1.00  0.00
ATOM   2026  CG  LEU G  88      -2.883   5.096  20.508  1.00  0.00
ATOM   2027  CD1 LEU G  88      -3.165   3.672  20.943  1.00  0.00
ATOM   2028  CD2 LEU G  88      -3.762   5.443  19.307  1.00  0.00
ATOM   2029  C   LEU G  88      -3.136   8.384  22.664  1.00  0.55
ATOM   2030  O   LEU G  88      -3.051   8.033  23.837  1.00 -0.55
ATOM   2031  N   SER G  89      -3.544   9.564  22.223  1.00 -0.40
ATOM   2032  H   SER G  89      -3.506   9.841  21.266  1.00  0.40
ATOM   2033  CA  SER G  89      -4.097  10.545  23.216  1.00  0.00
ATOM   2034  CB  SER G  89      -3.200  11.750  23.349  1.00  0.00
ATOM   2035  OG  SER G  89      -2.458  12.041  22.184  1.00 -0.49
ATOM   2036  HG  SER G  89      -1.933  12.818  22.391  1.00  0.49
ATOM   2037  C   SER G  89      -5.548  10.818  22.817  1.00  0.10
ATOM   2038  O   SER G  89      -6.176   9.872  22.206  1.00 -0.55
ATOM   2039  OXT SER G  89      -6.064  11.936  23.072  1.00 -0.55
ATOM   2040  OH2 OH2 R 111       8.502   0.276  -8.217  1.00 -0.83
ATOM   2041  H1  OH2 R 111       8.689  -0.355  -7.522  1.00  0.42
ATOM   2042  H2  OH2 R 111       7.573   0.153  -8.410  1.00  0.42
ATOM   2043  OH2 OH2 R 113      10.492  -3.800 -11.608  1.00 -0.83
ATOM   2044  H1  OH2 R 113       9.830  -3.548 -12.252  1.00  0.42
ATOM   2045  H2  OH2 R 113      10.016  -4.329 -10.968  1.00  0.42
ATOM   2046  OH2 OH2 R 116      14.846  -5.228 -11.862  1.00 -0.83
ATOM   2047  H1  OH2 R 116      15.761  -5.150 -11.593  1.00  0.42
ATOM   2048  H2  OH2 R 116      14.359  -4.727 -11.207  1.00  0.42
ATOM   2049  OH2 OH2 R 117      -4.838  -1.322 -11.603  1.00 -0.83
ATOM   2050  H1  OH2 R 117      -5.439  -0.718 -12.039  1.00  0.42
ATOM   2051  H2  OH2 R 117      -5.344  -1.680 -10.873  1.00  0.42
ATOM   2052  OH2 OH2 R 119      -6.721  -6.520  -1.235  1.00 -0.83
ATOM   2053  H1  OH2 R 119      -6.037  -6.006  -0.806  1.00  0.42
ATOM   2054  H2  OH2 R 119      -6.447  -7.430  -1.117  1.00  0.42
ATOM   2055  OH2 OH2 R 121       4.286  -3.705  -0.445  1.00 -0.83
ATOM   2056  H1  OH2 R 121       4.373  -2.950  -1.027  1.00  0.42
ATOM   2057  H2  OH2 R 121       3.788  -4.344  -0.954  1.00  0.42
ATOM   2058  OH2 OH2 R 122       7.999  -7.454  -2.394  1.00 -0.83
ATOM   2059  H1  OH2 R 122       8.515  -7.360  -1.594  1.00  0.42
ATOM   2060  H2  OH2 R 122       8.052  -6.596  -2.815  1.00  0.42
ATOM   2061  OH2 OH2 R 125       3.756  -6.702   1.167  1.00 -0.83
ATOM   2062  H1  OH2 R 125       3.469  -6.457   0.287  1.00  0.42
ATOM   2063  H2  OH2 R 125       3.634  -7.650   1.205  1.00  0.42
ATOM   2064  OH2 OH2 R 130      15.071 -16.819 -11.114  1.00 -0.83
ATOM   2065  H1  OH2 R 130      15.917 -16.390 -10.990  1.00  0.42
ATOM   2066  H2  OH2 R 130      14.725 -16.930 -10.228  1.00  0.42
ATOM   2067  OH2 OH2 R 150      17.614   4.363  -7.037  1.00 -0.83
ATOM   2068  H1  OH2 R 150      17.306   4.913  -6.317  1.00  0.42
ATOM   2069  H2  OH2 R 150      18.477   4.715  -7.256  1.00  0.42
ATOM   2070  OH2 OH2 R 151      11.838   3.422 -12.105  1.00 -0.83
ATOM   2071  H1  OH2 R 151      12.195   3.913 -11.364  1.00  0.42
ATOM   2072  H2  OH2 R 151      10.916   3.290 -11.882  1.00  0.42
ATOM   2073  OH2 OH2 L  90      10.339   6.177  16.690  1.00 -0.83
ATOM   2074  H1  OH2 L  90      10.739   5.310  16.620  1.00  0.42
ATOM   2075  H2  OH2 L  90      10.745   6.686  15.988  1.00  0.42
ATOM   2076  OH2 OH2 L  92       9.532   2.896   4.459  1.00 -0.83
ATOM   2077  H1  OH2 L  92       8.821   2.594   5.025  1.00  0.42
ATOM   2078  H2  OH2 L  92       9.720   3.784   4.764  1.00  0.42
ATOM   2079  OH2 OH2 R  94      12.915   5.185   4.604  1.00 -0.83
ATOM   2080  H1  OH2 R  94      11.986   5.302   4.802  1.00  0.42
ATOM   2081  H2  OH2 R  94      13.066   4.246   4.711  1.00  0.42
ATOM   2082  OH2 OH2 L  97      -3.661   9.823  -2.989  1.00 -0.83
ATOM   2083  H1  OH2 L  97      -4.505   9.902  -2.544  1.00  0.42
ATOM   2084  H2  OH2 L  97      -3.542   8.882  -3.114  1.00  0.42
ATOM   2085  OH2 OH2 R 105      -6.339  -3.423  -2.182  1.00 -0.83
ATOM   2086  H1  OH2 R 105      -5.737  -2.879  -2.691  1.00  0.42
ATOM   2087  H2  OH2 R 105      -5.797  -3.790  -1.483  1.00  0.42
ATOM   2088  OH2 OH2 L 110     -14.375  12.579  14.012  1.00 -0.83
ATOM   2089  H1  OH2 L 110     -13.437  12.641  14.194  1.00  0.42
ATOM   2090  H2  OH2 L 110     -14.428  12.451  13.065  1.00  0.42
ATOM   2091 DUM1 DUM W 214      95.840  91.508  95.237  1.00  0.00
ATOM   2092 DUM2 DUM W 214     -91.333 -96.013 -92.818  1.00  0.00
ATOM   2093  AAA AAA X 214     -34.409 -39.173  45.881  1.00  0.00
ATOM   2094  AAB AAB X 215      37.490 -79.765 -76.262  1.00  0.00
ATOM   2095  AAC AAC X 216       9.128  35.366  78.129  1.00  0.00
ATOM   2096  AAD AAD X 217     -62.385 -32.604  16.839  1.00  0.00
ATOM   2097  AAE AAE X 218     -63.510  51.650  79.068  1.00  0.00
ATOM   2098  AAF AAF X 219      48.270 -42.930  41.591  1.00  0.00
ATOM   2099  AAG AAG X 220      60.910   1.063  66.465  1.00  0.00
ATOM   2100  AAH AAH X 221     -71.573  55.763 -20.493  1.00  0.00
ATOM   2101  AAI AAI X 222     -84.644  48.024  -7.143  1.00  0.00
ATOM   2102  AAJ AAJ X 223       3.386  50.156 -14.556  1.00  0.00
ATOM   2103  AAK AAK X 224     -35.448  -2.538  74.945  1.00  0.00
ATOM   2104  AAL AAL X 225      43.783  50.520 -68.174  1.00  0.00
ATOM   2105  AAM AAM X 226      61.556 -18.830 -70.101  1.00  0.00
ATOM   2106  AAN AAN X 227     -29.700 -14.194 -35.320  1.00  0.00
ATOM   2107  AAO AAO X 228     -34.670 -57.428  68.678  1.00  0.00
ATOM   2108  AAP AAP X 229      32.690 -51.804 -52.555  1.00  0.00
ATOM   2109  AAQ AAQ X 230     -66.926  28.087 -64.122  1.00  0.00
ATOM   2110  AAR AAR X 231      24.856  54.822  53.815  1.00  0.00
ATOM   2111  AAS AAS X 232     -70.935 -70.981  72.516  1.00  0.00
ATOM   2112  AAT AAT X 233      33.868  -0.197  10.605  1.00  0.00
ATOM   2113  AAU AAU X 234      72.552 -87.274 -65.984  1.00  0.00
ATOM   2114  AAV AAV X 235      20.892 -52.205  -8.545  1.00  0.00
ATOM   2115  AAW AAW X 236      83.115  -3.919  25.122  1.00  0.00
ATOM   2116  AAX AAX X 237     -51.059  -7.937  57.443  1.00  0.00
ATOM   2117  AAY AAY X 238      42.762  51.103  -0.422  1.00  0.00
ATOM   2118  AAZ AAZ X 239     -48.727  61.939  43.984  1.00  0.00
ATOM   2119  ABA ABA X 240      75.358 -75.614  25.815  1.00  0.00
ATOM   2120  ABB ABB X 241       4.415 -76.721  32.991  1.00  0.00
ATOM   2121  ABC ABC X 242     -51.574 -43.162  61.663  1.00  0.00
ATOM   2122  ABD ABD X 243     -19.999  21.572 -36.368  1.00  0.00
ATOM   2123  ABE ABE X 244      10.919  -8.976 -60.355  1.00  0.00
ATOM   2124  ABF ABF X 245     -55.129  16.619   1.902  1.00  0.00
ATOM   2125  ABG ABG X 246     -46.110 -51.925 -25.127  1.00  0.00
ATOM   2126  ABH ABH X 247       4.914 -42.318 -64.074  1.00  0.00
ATOM   2127  ABI ABI X 248      70.507  70.432  85.169  1.00  0.00
ATOM   2128  ABJ ABJ X 249      64.970  68.016  -8.983  1.00  0.00
ATOM   2129  ABK ABK X 250       8.486 -45.164  52.860  1.00  0.00
ATOM   2130  ABL ABL X 251      65.146  39.448  71.538  1.00  0.00
ATOM   2131  ABM ABM X 252     -48.774  58.401 -56.504  1.00  0.00
ATOM   2132  ABN ABN X 253      77.934  46.173  13.612  1.00  0.00
ATOM   2133  ABO ABO X 254     -60.394 -62.081 -64.822  1.00  0.00
ATOM   2134  ABP ABP X 255      75.555  38.921 -17.890  1.00  0.00
ATOM   2135  ABQ ABQ X 256      53.179  -3.891  -8.043  1.00  0.00
ATOM   2136  ABR ABR X 257      57.186  34.464 -67.646  1.00  0.00
ATOM   2137  ABS ABS X 258      36.236 -30.074  70.686  1.00  0.00
ATOM   2138  ABT ABT X 259      70.353 -43.338 -42.611  1.00  0.00
ATOM   2139  ABU ABU X 260     -66.212 -38.093  58.943  1.00  0.00
ATOM   2140  ABV ABV X 261      31.916 -33.538  12.844  1.00  0.00
ATOM   2141  ABW ABW X 262     -55.759  26.468 -35.629  1.00  0.00
ATOM   2142  ABX ABX X 263     -37.077 -34.953 -74.336  1.00  0.00
ATOM   2143  ABY ABY X 264     -64.388 -56.343  37.065  1.00  0.00
ATOM   2144  ABZ ABZ X 265     -39.811 -18.962  38.055  1.00  0.00
ATOM   2145  ACA ACA X 266      16.107  64.373 -47.507  1.00  0.00
ATOM   2146  ACB ACB X 267      70.762   3.546 -54.580  1.00  0.00
ATOM   2147  ACC ACC X 268     -73.361  22.865 -24.850  1.00  0.00
ATOM   2148  ACD ACD X 269     -10.230 -29.199  64.629  1.00  0.00
ATOM   2149  ACE ACE X 270      30.603  41.135  28.781  1.00  0.00
ATOM   2150  ACF ACF X 271      83.799  55.194 -31.110  1.00  0.00
ATOM   2151  ACG ACG X 272     -29.427 -10.594  12.424  1.00  0.00
ATOM   2152  ACH ACH X 273     -11.667 -73.144 -78.466  1.00  0.00
ATOM   2153  ACI ACI X 274     -81.726  74.120  57.312  1.00  0.00
ATOM   2154  ACJ ACJ X 275       2.124 -39.924  -5.739  1.00  0.00
ATOM   2155  ACK ACK X 276       0.087 -45.236 -30.702  1.00  0.00
ATOM   2156  ACL ACL X 277      47.615 -77.309  -9.093  1.00  0.00
ATOM   2157  ACM ACM X 278      81.324  82.738  31.829  1.00  0.00
ATOM   2158  ACN ACN X 279      -5.096  76.286  43.776  1.00  0.00
ATOM   2159  ACO ACO X 280      74.728  62.235  59.571  1.00  0.00
ATOM   2160  ACP ACP X 281       6.853 -84.324 -42.031  1.00  0.00
ATOM   2161  ACQ ACQ X 282     -82.203  28.066  50.407  1.00  0.00
ATOM   2162  ACR ACR X 283      42.953  73.680  85.895  1.00  0.00
ATOM   2163  ACS ACS X 284     -15.920  68.959  63.613  1.00  0.00
ATOM   2164  ACT ACT X 285      61.210 -14.192 -31.042  1.00  0.00
ATOM   2165  ACU ACU X 286       9.199 -84.492 -66.539  1.00  0.00
ATOM   2166  ACV ACV X 287      60.453 -53.566  71.151  1.00  0.00
ATOM   2167  ACW ACW X 288     -21.117 -71.482   0.507  1.00  0.00
ATOM   2168  ACX ACX X 289      55.350 -36.288  21.916  1.00  0.00
ATOM   2169  ACY ACY X 290      35.072  41.929 -45.837  1.00  0.00
ATOM   2170  ACZ ACZ X 291     -30.237 -48.775  15.282  1.00  0.00
ATOM   2171  ADA ADA X 292     -16.196  20.902  79.866  1.00  0.00
ATOM   2172  ADB ADB X 293      18.499  15.638  69.049  1.00  0.00
ATOM   2173  ADC ADC X 294     -85.889 -13.005 -84.026  1.00  0.00
ATOM   2174  ADD ADD X 295     -44.117   4.421  35.963  1.00  0.00
ATOM   2175  ADE ADE X 296      49.073 -49.705 -17.343  1.00  0.00
ATOM   2176  ADF ADF X 297      -0.740  25.053 -70.680  1.00  0.00
ATOM   2177  ADG ADG X 298      16.416  52.409  13.173  1.00  0.00
ATOM   2178  ADH ADH X 299     -16.731  61.715 -28.888  1.00  0.00
ATOM   2179  ADI ADI X 300      57.388  20.055  31.681  1.00  0.00
ATOM   2180  ADJ ADJ X 301      47.193 -82.484 -27.966  1.00  0.00
ATOM   2181  ADK ADK X 302      20.342 -39.296  31.142  1.00  0.00
ATOM   2182  ADL ADL X 303     -74.383  39.650  31.878  1.00  0.00
ATOM   2183  ADM ADM X 304     -80.319   1.096  72.178  1.00  0.00
ATOM   2184  ADN ADN X 305      75.981 -83.188 -27.485  1.00  0.00
ATOM   2185  ADO ADO X 306       2.315 -55.872  63.547  1.00  0.00
ATOM   2186  ADP ADP X 307     -22.522  81.093  -3.013  1.00  0.00
ATOM   2187  ADQ ADQ X 308      64.562 -70.849  56.977  1.00  0.00
ATOM   2188  ADR ADR X 309      27.401  38.370  85.997  1.00  0.00
ATOM   2189  ADS ADS X 310     -40.759 -15.595 -83.160  1.00  0.00
ATOM   2190  ADT ADT X 311     -68.819  78.898 -25.457  1.00  0.00
ATOM   2191  ADU ADU X 312      80.733  14.019 -76.484  1.00  0.00
ATOM   2192  ADV ADV X 313      -4.171  23.234  48.574  1.00  0.00
ATOM   2193  ADW ADW X 314      31.096  76.274 -68.796  1.00  0.00
ATOM   2194  ADX ADX X 315      42.153  -6.063 -82.359  1.00  0.00
ATOM   2195  ADY ADY X 316      33.405 -26.774  49.041  1.00  0.00
ATOM   2196  ADZ ADZ X 317      67.234  60.323 -37.414  1.00  0.00
ATOM   2197  AEA AEA X 318      83.678 -13.421   2.770  1.00  0.00
ATOM   2198  AEB AEB X 319      -7.560 -61.890 -26.171  1.00  0.00
ATOM   2199  AEC AEC X 320      84.479 -12.208 -37.827  1.00  0.00
ATOM   2200  AED AED X 321      18.522  31.272  24.693  1.00  0.00
ATOM   2201  AEE AEE X 322      36.149 -66.393  49.599  1.00  0.00
ATOM   2202  AEF AEF X 323     -10.872  -1.777  45.703  1.00  0.00
ATOM   2203  AEG AEG X 324     -71.843  54.106  11.059  1.00  0.00
ATOM   2204  AEH AEH X 325      76.598 -40.837  61.914  1.00  0.00
ATOM   2205  AEI AEI X 326      90.125 -67.307  65.206  1.00  0.00
ATOM   2206  AEJ AEJ X 327     -14.492 -28.602  33.543  1.00  0.00
ATOM   2207  AEK AEK X 328     -48.814  -2.346 -70.639  1.00  0.00
ATOM   2208  AEL AEL X 329     -60.703 -80.033  17.098  1.00  0.00
ATOM   2209  AEM AEM X 330      34.605 -88.144  -3.663  1.00  0.00
ATOM   2210  AEN AEN X 331      28.977   8.707 -22.027  1.00  0.00
ATOM   2211  AEO AEO X 332      69.848 -87.508   1.905  1.00  0.00
ATOM   2212  AEP AEP X 333     -76.703 -56.819  53.951  1.00  0.00
ATOM   2213  AEQ AEQ X 334      30.054 -70.117  26.568  1.00  0.00
ATOM   2214  AER AER X 335      44.465 -53.490  63.284  1.00  0.00
ATOM   2215  AES AES X 336      18.838 -89.796 -26.702  1.00  0.00
ATOM   2216  AET AET X 337     -82.198 -76.544  51.648  1.00  0.00
ATOM   2217  AEU AEU X 338      59.339  42.709 -83.814  1.00  0.00
ATOM   2218  AEV AEV X 339      64.682  29.057 -42.335  1.00  0.00
ATOM   2219  AEW AEW X 340      14.438 -11.247 -30.209  1.00  0.00
ATOM   2220  AEX AEX X 341     -76.879  77.406 -61.813  1.00  0.00
ATOM   2221  AEY AEY X 342     -10.856  -1.685  73.933  1.00  0.00
ATOM   2222  AEZ AEZ X 343     -63.277 -27.384 -40.039  1.00  0.00
ATOM   2223  AFA AFA X 344      53.539 -31.104  80.879  1.00  0.00
ATOM   2224  AFB AFB X 345     -78.518 -35.226  73.631  1.00  0.00
ATOM   2225  AFC AFC X 346      42.927 -37.016 -80.533  1.00  0.00
ATOM   2226  AFD AFD X 347      39.157   9.038 -74.932  1.00  0.00
ATOM   2227  AFE AFE X 348      -0.495 -28.117 -31.872  1.00  0.00
ATOM   2228  AFF AFF X 349      78.831  22.706  81.671  1.00  0.00
ATOM   2229  AFG AFG X 350     -15.367  57.582  30.267  1.00  0.00
ATOM   2230  AFH AFH X 351      52.268 -87.117  50.874  1.00  0.00
ATOM   2231  AFI AFI X 352     -23.500  76.562 -26.803  1.00  0.00
ATOM   2232  AFJ AFJ X 353      -5.029  54.393  73.530  1.00  0.00
ATOM   2233  AFK AFK X 354      56.365  50.367  41.109  1.00  0.00
ATOM   2234  AFL AFL X 355       5.978  16.777 -37.502  1.00  0.00
ATOM   2235  AFM AFM X 356     -78.669  49.773 -56.754  1.00  0.00
ATOM   2236  AFN AFN X 357     -39.941  57.182 -13.952  1.00  0.00
ATOM   2237  AFO AFO X 358      63.683 -62.921 -76.179  1.00  0.00
ATOM   2238  AFP AFP X 359      60.031 -11.615  24.103  1.00  0.00
ATOM   2239  AFQ AFQ X 360     -55.478  15.459 -59.304  1.00  0.00
ATOM   2240  AFR AFR X 361      70.301  31.422  54.817  1.00  0.00
ATOM   2241  AFS AFS X 362     -25.965 -78.453 -23.055  1.00  0.00
ATOM   2242  AFT AFT X 363      20.646 -86.455  71.452  1.00  0.00
ATOM   2243  AFU AFU X 364      36.378 -14.863  -4.744  1.00  0.00
ATOM   2244  AFV AFV X 365     -23.613 -56.928  47.866  1.00  0.00
ATOM   2245  AFW AFW X 366      78.969  75.504  -3.902  1.00  0.00
ATOM   2246  AFX AFX X 367      74.531 -79.643  72.731  1.00  0.00
ATOM   2247  AFY AFY X 368     -75.946 -48.090 -45.654  1.00  0.00
ATOM   2248  AFZ AFZ X 369      66.176  67.179  29.445  1.00  0.00
ATOM   2249  AGA AGA X 370     -75.241 -71.246 -15.875  1.00  0.00
ATOM   2250  AGB AGB X 371     -51.977 -76.200  52.258  1.00  0.00
ATOM   2251  AGC AGC X 372      35.444  41.898  72.853  1.00  0.00
ATOM   2252  AGD AGD X 373      62.338 -60.483  -7.032  1.00  0.00
ATOM   2253  AGE AGE X 374     -73.786  85.834  44.641  1.00  0.00
ATOM   2254  AGF AGF X 375      53.028  29.395  10.625  1.00  0.00
ATOM   2255  AGG AGG X 376       6.349  61.649  81.527  1.00  0.00
ATOM   2256  AGH AGH X 377     -77.375 -17.872  -7.464  1.00  0.00
ATOM   2257  AGI AGI X 378      24.683  39.300 -87.583  1.00  0.00
ATOM   2258  AGJ AGJ X 379      21.838  45.786 -71.426  1.00  0.00
ATOM   2259  AGK AGK X 380     -32.521  19.831 -76.658  1.00  0.00
ATOM   2260  AGL AGL X 381      -6.649  76.411   5.414  1.00  0.00
ATOM   2261  AGM AGM X 382      17.179 -50.804  75.602  1.00  0.00
ATOM   2262  AGN AGN X 383     -28.819  63.439  80.107  1.00  0.00
ATOM   2263  AGO AGO X 384      67.723  -6.154  10.372  1.00  0.00
ATOM   2264  AGP AGP X 385      23.691  24.439   6.291  1.00  0.00
ATOM   2265  AGQ AGQ X 386      51.537  43.373 -27.498  1.00  0.00
ATOM   2266  AGR AGR X 387     -66.063  -7.832  85.238  1.00  0.00
ATOM   2267  AGS AGS X 388     -13.585  -5.718 -59.112  1.00  0.00
ATOM   2268  AGT AGT X 389     -76.088   3.446  45.592  1.00  0.00
ATOM   2269  AGU AGU X 390      73.666  78.102 -61.433  1.00  0.00
ATOM   2270  AGV AGV X 391      85.070 -28.603  72.419  1.00  0.00
ATOM   2271  AGW AGW X 392     -46.542  23.419  68.678  1.00  0.00
ATOM   2272  AGX AGX X 393       4.587 -82.602   3.841  1.00  0.00
ATOM   2273  AGY AGY X 394     -29.617  77.345  11.365  1.00  0.00
ATOM   2274  AGZ AGZ X 395     -79.432 -81.000  28.674  1.00  0.00
ATOM   2275  AHA AHA X 396      70.159 -26.929  -4.938  1.00  0.00
ATOM   2276  AHB AHB X 397     -59.985  -2.539 -42.115  1.00  0.00
ATOM   2277  AHC AHC X 398       3.879   1.471  27.308  1.00  0.00
ATOM   2278  AHD AHD X 399      21.288  23.448 -35.246  1.00  0.00
ATOM   2279  AHE AHE X 400      78.434 -17.526  88.186  1.00  0.00
ATOM   2280  AHF AHF X 401      83.135  76.698  48.573  1.00  0.00
ATOM   2281  AHG AHG X 402       3.687 -81.879 -79.288  1.00  0.00
ATOM   2282  AHH AHH X 403      68.643 -74.180 -43.161  1.00  0.00
ATOM   2283  AHI AHI X 404       3.541 -59.550 -78.250  1.00  0.00
ATOM   2284  AHJ AHJ X 405     -35.816 -30.893  68.758  1.00  0.00
ATOM   2285  AHK AHK X 406      86.491  12.248  16.606  1.00  0.00
ATOM   2286  AHL AHL X 407      -0.111 -50.604  37.386  1.00  0.00
ATOM   2287  AHM AHM X 408     -51.239 -26.757 -78.101  1.00  0.00
ATOM   2288  AHN AHN X 409     -59.290 -56.307  20.502  1.00  0.00
ATOM   2289  AHO AHO X 410      30.041 -41.301  78.962  1.00  0.00
ATOM   2290  AHP AHP X 411     -18.890 -45.495 -60.962  1.00  0.00
ATOM   2291  AHQ AHQ X 412       3.468   9.968  75.427  1.00  0.00
ATOM   2292  AHR AHR X 413     -50.566 -37.720  37.608  1.00  0.00
ATOM   2293  AHS AHS X 414      78.605 -34.097  25.919  1.00  0.00
ATOM   2294  AHT AHT X 415      34.065 -86.692 -52.893  1.00  0.00
ATOM   2295  AHU AHU X 416     -75.564  38.387  11.276  1.00  0.00
ATOM   2296  AHV AHV X 417      30.764 -67.757 -26.155  1.00  0.00
ATOM   2297  AHW AHW X 418     -38.554  28.376 -57.609  1.00  0.00
ATOM   2298  AHX AHX X 419      -5.314  80.469 -83.854  1.00  0.00
ATOM   2299  AHY AHY X 420     -42.658  37.221  24.567  1.00  0.00
ATOM   2300  AHZ AHZ X 421     -36.036 -77.352  -9.104  1.00  0.00
ATOM   2301  AIA AIA X 422      15.532 -34.871  80.979  1.00  0.00
ATOM   2302  AIB AIB X 423      56.772  -2.176   5.673  1.00  0.00
ATOM   2303  AIC AIC X 424     -14.392  32.854  60.694  1.00  0.00
ATOM   2304  AID AID X 425      39.586  69.011  51.505  1.00  0.00
ATOM   2305  AIE AIE X 426      52.433 -86.919  25.427  1.00  0.00
ATOM   2306  AIF AIF X 427      17.342  -7.298  72.885  1.00  0.00
ATOM   2307  AIG AIG X 428      33.520  79.517  55.326  1.00  0.00
ATOM   2308  AIH AIH X 429     -23.742  21.023  59.314  1.00  0.00
ATOM   2309  AII AII X 430      -0.144 -89.288 -16.360  1.00  0.00
ATOM   2310  AIJ AIJ X 431     -16.292  58.996 -58.072  1.00  0.00
ATOM   2311  AIK AIK X 432      85.013  20.539  42.704  1.00  0.00
ATOM   2312  AIL AIL X 433     -52.698 -67.316   1.593  1.00  0.00
ATOM   2313  AIM AIM X 434      25.261  65.924  29.633  1.00  0.00
ATOM   2314  AIN AIN X 435      18.038 -68.669  80.715  1.00  0.00
ATOM   2315  AIO AIO X 436      11.638 -61.254 -25.395  1.00  0.00
ATOM   2316  AIP AIP X 437     -81.493 -26.273 -46.017  1.00  0.00
ATOM   2317  AIQ AIQ X 438     -29.528 -70.846 -48.819  1.00  0.00
ATOM   2318  AIR AIR X 439      -5.039  81.151 -14.641  1.00  0.00
ATOM   2319  AIS AIS X 440     -23.654 -36.645 -84.138  1.00  0.00
ATOM   2320  AIT AIT X 441      11.573  63.615 -78.634  1.00  0.00
ATOM   2321  AIU AIU X 442      64.030  81.701 -77.342  1.00  0.00
ATOM   2322  AIV AIV X 443      82.412 -53.520  11.293  1.00  0.00
ATOM   2323  AIW AIW X 444     -31.224   2.453 -58.904  1.00  0.00
ATOM   2324  AIX AIX X 445     -58.475 -17.398  67.818  1.00  0.00
ATOM   2325  AIY AIY X 446      30.611 -86.609  79.483  1.00  0.00
ATOM   2326  AIZ AIZ X 447      85.570 -76.546 -44.244  1.00  0.00
ATOM   2327  AJA AJA X 448      81.376  66.006  73.461  1.00  0.00
ATOM   2328  AJB AJB X 449      27.466  41.896 -17.805  1.00  0.00
ATOM   2329  AJC AJC X 450      55.886  25.550  -3.111  1.00  0.00
ATOM   2330  AJD AJD X 451     -46.162 -60.074  47.967  1.00  0.00
ATOM   2331  AJE AJE X 452      82.163 -22.868 -63.915  1.00  0.00
ATOM   2332  AJF AJF X 453      32.080  29.303 -58.066  1.00  0.00
ATOM   2333  AJG AJG X 454       8.066  34.198   8.575  1.00  0.00
ATOM   2334  AJH AJH X 455      -5.948  29.306  80.503  1.00  0.00
ATOM   2335  AJI AJI X 456      23.688   4.174  34.475  1.00  0.00
ATOM   2336  AJJ AJJ X 457      46.275  -4.632  24.861  1.00  0.00
ATOM   2337  AJK AJK X 458     -16.715 -85.303  19.161  1.00  0.00
ATOM   2338  AJL AJL X 459      65.796 -66.807 -57.412  1.00  0.00
ATOM   2339  AJM AJM X 460     -35.752 -37.933 -52.378  1.00  0.00
ATOM   2340  AJN AJN X 461      84.585  77.384 -70.498  1.00  0.00
ATOM   2341  AJO AJO X 462     -17.608  -8.958 -87.149  1.00  0.00
ATOM   2342  AJP AJP X 463     -12.861 -87.668  76.384  1.00  0.00
ATOM   2343  AJQ AJQ X 464      87.025 -61.378  86.643  1.00  0.00
ATOM   2344  AJR AJR X 465     -22.746  46.695 -43.866  1.00  0.00
ATOM   2345  AJS AJS X 466      43.505  69.417 -28.233  1.00  0.00
ATOM   2346  AJT AJT X 467      53.837 -72.577 -42.603  1.00  0.00
ATOM   2347  AJU AJU X 468      -4.577 -40.521 -47.580  1.00  0.00
ATOM   2348  AJV AJV X 469      -2.317 -50.244  11.695  1.00  0.00
ATOM   2349  AJW AJW X 470      16.369  -0.975 -81.614  1.00  0.00
ATOM   2350  AJX AJX X 471      40.447 -53.742  26.342  1.00  0.00
ATOM   2351  AJY AJY X 472     -13.398  24.563  19.295  1.00  0.00
ATOM   2352  AJZ AJZ X 473      17.737 -31.856 -84.731  1.00  0.00
ATOM   2353  AKA AKA X 474     -28.817  42.523  71.127  1.00  0.00
ATOM   2354  AKB AKB X 475      20.196  38.814  69.820  1.00  0.00
ATOM   2355  AKC AKC X 476     -67.408  53.211 -80.982  1.00  0.00
ATOM   2356  AKD AKD X 477     -69.957  -4.221 -78.099  1.00  0.00
ATOM   2357  AKE AKE X 478     -39.547 -79.827 -64.717  1.00  0.00
ATOM   2358  AKF AKF X 479     -67.121 -42.840  85.232  1.00  0.00
ATOM   2359  AKG AKG X 480      -0.156  76.441 -63.573  1.00  0.00
ATOM   2360  AKH AKH X 481     -78.351 -23.539  38.446  1.00  0.00
ATOM   2361  AKI AKI X 482     -37.813  82.846 -31.339  1.00  0.00
ATOM   2362  AKJ AKJ X 483     -20.594   5.369 -11.954  1.00  0.00
ATOM   2363  AKK AKK X 484      76.885  -5.639 -10.910  1.00  0.00
ATOM   2364  AKL AKL X 485      75.036 -63.420   5.754  1.00  0.00
ATOM   2365  AKM AKM X 486      84.339  31.451 -87.461  1.00  0.00
ATOM   2366  AKN AKN X 487     -57.074  83.596 -79.814  1.00  0.00
ATOM   2367  AKO AKO X 488     -23.602 -86.837  64.326  1.00  0.00
ATOM   2368  AKP AKP X 489      -4.919 -21.464 -80.999  1.00  0.00
ATOM   2369  AKQ AKQ X 490     -57.302 -85.588 -76.842  1.00  0.00
ATOM   2370  AKR AKR X 491     -52.305 -18.575 -19.298  1.00  0.00
ATOM   2371  AKS AKS X 492     -81.882  23.724 -72.916  1.00  0.00
ATOM   2372  AKT AKT X 493     -76.011  73.115  82.811  1.00  0.00
ATOM   2373  AKU AKU X 494      62.533  11.576 -29.517  1.00  0.00
ATOM   2374  AKV AKV X 495      80.490  42.689  49.374  1.00  0.00
ATOM   2375  AKW AKW X 496     -73.153  27.589  77.231  1.00  0.00
ATOM   2376  AKX AKX X 497     -82.050  47.673 -71.082  1.00  0.00
ATOM   2377  AKY AKY X 498      46.453  82.035 -66.174  1.00  0.00
ATOM   2378  AKZ AKZ X 499     -80.121 -67.504 -73.452  1.00  0.00
ATOM   2379  ALA ALA X 500      86.938  35.967 -48.959  1.00  0.00
ATOM   2380  ALB ALB X 501     -66.147 -11.869  11.931  1.00  0.00
ATOM   2381  ALC ALC X 502     -71.143 -14.937  55.674  1.00  0.00
ATOM   2382  ALD ALD X 503     -52.625 -32.391 -57.923  1.00  0.00
ATOM   2383  ALE ALE X 504     -14.107  77.735 -57.561  1.00  0.00
ATOM   2384  ALF ALF X 505     -13.717 -16.909  85.262  1.00  0.00
ATOM   2385  ALG ALG X 506       7.590  47.732  33.244  1.00  0.00
ATOM   2386  ALH ALH X 507     -64.368   4.889 -22.394  1.00  0.00
ATOM   2387  ALI ALI X 508     -78.571  71.152  30.062  1.00  0.00
ATOM   2388  ALJ ALJ X 509     -26.360  69.025 -77.032  1.00  0.00
ATOM   2389  ALK ALK X 510     -77.731  62.325  -4.176  1.00  0.00
ATOM   2390  ALL ALL X 511      39.797   2.195 -58.897  1.00  0.00
ATOM   2391  ALM ALM X 512     -39.328  76.783  80.413  1.00  0.00
ATOM   2392  ALN ALN X 513     -67.047 -53.731  -3.665  1.00  0.00
ATOM   2393  ALO ALO X 514      19.896 -63.143   1.438  1.00  0.00
ATOM   2394  ALP ALP X 515      18.477 -41.471 -28.708  1.00  0.00
ATOM   2395  ALQ ALQ X 516      87.561 -62.100 -77.471  1.00  0.00
ATOM   2396  ALR ALR X 517      30.163  58.280  77.135  1.00  0.00
ATOM   2397  ALS ALS X 518     -10.044 -25.041 -58.787  1.00  0.00
ATOM   2398  ALT ALT X 519      64.940 -26.027  37.086  1.00  0.00
ATOM   2399  ALU ALU X 520     -44.781  16.604 -38.547  1.00  0.00
ATOM   2400  ALV ALV X 521      -5.652 -66.681  82.481  1.00  0.00
ATOM   2401  ALW ALW X 522      67.956 -49.869  15.093  1.00  0.00
ATOM   2402  ALX ALX X 523     -72.556  66.334 -46.342  1.00  0.00
ATOM   2403  ALY ALY X 524      70.440  43.317 -56.521  1.00  0.00
ATOM   2404  ALZ ALZ X 525      37.160  25.778   7.953  1.00  0.00
ATOM   2405  AMA AMA X 526      -4.047 -62.516 -57.138  1.00  0.00
ATOM   2406  AMB AMB X 527      -1.049 -62.428 -35.207  1.00  0.00
ATOM   2407  AMC AMC X 528      32.882  58.096 -33.878  1.00  0.00
ATOM   2408  AMD AMD X 529     -85.575  63.281  40.753  1.00  0.00
ATOM   2409  AME AME X 530      83.843 -60.639 -31.881  1.00  0.00
ATOM   2410  AMF AMF X 531      87.921   6.060 -21.788  1.00  0.00
ATOM   2411  AMG AMG X 532      70.349 -61.868 -22.655  1.00  0.00
ATOM   2412  AMH AMH X 533     -66.960  45.165 -35.572  1.00  0.00
ATOM   2413  AMI AMI X 534     -77.941  -5.528 -24.375  1.00  0.00
ATOM   2414  AMJ AMJ X 535      58.320 -64.277  85.385  1.00  0.00
ATOM   2415  AMK AMK X 536     -40.070 -82.780 -44.598  1.00  0.00
ATOM   2416  AML AML X 537      30.906  74.482 -50.019  1.00  0.00
ATOM   2417  AMM AMM X 538      35.536  -3.096  88.653  1.00  0.00
ATOM   2418  AMN AMN X 539      34.514  13.252  -0.249  1.00  0.00
ATOM   2419  AMO AMO X 540      86.775  33.643  64.060  1.00  0.00
ATOM   2420  AMP AMP X 541      43.594  21.081  85.586  1.00  0.00
ATOM   2421  AMQ AMQ X 542     -12.729 -83.615 -58.428  1.00  0.00
ATOM   2422  AMR AMR X 543     -80.441 -60.250   9.342  1.00  0.00
ATOM   2423  AMS AMS X 544     -31.853 -67.201 -79.711  1.00  0.00
ATOM   2424  AMT AMT X 545      13.513  25.359  36.305  1.00  0.00
ATOM   2425  AMU AMU X 546      64.547 -54.446  56.708  1.00  0.00
ATOM   2426  AMV AMV X 547     -64.433 -37.037  -7.556  1.00  0.00
ATOM   2427  AMW AMW X 548      88.294 -59.138 -51.232  1.00  0.00
ATOM   2428  AMX AMX X 549      86.535 -53.473  57.479  1.00  0.00
ATOM   2429  AMY AMY X 550      40.712 -87.838  19.248  1.00  0.00
ATOM   2430  AMZ AMZ X 551     -75.556 -79.817 -33.102  1.00  0.00
ATOM   2431  ANA ANA X 552      41.084 -42.827  -0.269  1.00  0.00
ATOM   2432  ANB ANB X 553      61.345  23.095  85.351  1.00  0.00
ATOM   2433  ANC ANC X 554     -78.837  17.773 -41.150  1.00  0.00
ATOM   2434  AND AND X 555      49.288   0.460 -46.527  1.00  0.00
ATOM   2435  ANE ANE X 556     -60.740 -61.247  53.886  1.00  0.00
ATOM   2436  ANF ANF X 557      40.504 -82.121  36.415  1.00  0.00
ATOM   2437  ANG ANG X 558      27.344 -82.805  60.736  1.00  0.00
ATOM   2438  ANH ANH X 559      82.003 -73.454 -65.927  1.00  0.00
ATOM   2439  ANI ANI X 560      -4.474 -25.479  13.813  1.00  0.00
ATOM   2440  ANJ ANJ X 561     -69.572 -50.635  16.975  1.00  0.00
ATOM   2441  ANK ANK X 562      -3.151  59.799 -44.090  1.00  0.00
ATOM   2442  ANL ANL X 563      65.857  69.122 -61.510  1.00  0.00
ATOM   2443  ANM ANM X 564     -75.840  85.665  26.426  1.00  0.00
ATOM   2444  ANN ANN X 565     -51.294 -87.246 -37.619  1.00  0.00
ATOM   2445  ANO ANO X 566     -33.441 -27.754 -61.817  1.00  0.00
ATOM   2446  ANP ANP X 567     -75.441  -3.085  29.932  1.00  0.00
ATOM   2447  ANQ ANQ X 568      59.639 -32.643  58.167  1.00  0.00
ATOM   2448  ANR ANR X 569     -55.596  83.162  66.439  1.00  0.00
ATOM   2449  ANS ANS X 570      29.114  84.923  76.946  1.00  0.00
ATOM   2450  ANT ANT X 571       8.875  69.256  20.916  1.00  0.00
ATOM   2451  ANU ANU X 572     -79.901 -41.714   1.483  1.00  0.00
ATOM   2452  ANV ANV X 573     -77.681 -42.824 -84.009  1.00  0.00
ATOM   2453  ANW ANW X 574      38.557  79.442  25.908  1.00  0.00
ATOM   2454  ANX ANX X 575       5.425 -17.000  50.485  1.00  0.00
ATOM   2455  ANY ANY X 576      -2.893  11.124 -15.595  1.00  0.00
ATOM   2456  ANZ ANZ X 577      33.597  -6.573 -37.254  1.00  0.00
ATOM   2457  AOA AOA X 578     -76.808   2.467 -59.661  1.00  0.00
ATOM   2458  AOB AOB X 579      49.012 -20.115  10.601  1.00  0.00
ATOM   2459  AOC AOC X 580     -47.721  22.951  81.900  1.00  0.00
ATOM   2460  AOD AOD X 581      -5.363  28.955  25.111  1.00  0.00
ATOM   2461  AOE AOE X 582     -16.472 -39.407 -36.321  1.00  0.00
ATOM   2462  AOF AOF X 583      80.202  38.516 -39.530  1.00  0.00
ATOM   2463  AOG AOG X 584     -84.051  16.564  38.317  1.00  0.00
ATOM   2464  AOH AOH X 585      38.303 -26.150  86.974  1.00  0.00
ATOM   2465  AOI AOI X 586      56.554  78.861 -48.380  1.00  0.00
ATOM   2466  AOJ AOJ X 587      -5.018  42.946  19.533  1.00  0.00
ATOM   2467  AOK AOK X 588     -59.493   7.226  68.692  1.00  0.00
ATOM   2468  AOL AOL X 589     -23.913  40.813  37.801  1.00  0.00
ATOM   2469  AOM AOM X 590      -4.584  50.443  54.883  1.00  0.00
ATOM   2470  AON AON X 591      68.676  51.531 -73.446  1.00  0.00
ATOM   2471  AOO AOO X 592     -15.635  46.325 -33.014  1.00  0.00
ATOM   2472  AOP AOP X 593      86.166  54.659 -82.027  1.00  0.00
ATOM   2473  AOQ AOQ X 594     -10.368  80.423 -43.902  1.00  0.00
ATOM   2474  AOR AOR X 595       9.196  67.125  67.871  1.00  0.00
ATOM   2475  AOS AOS X 596     -23.977 -71.944  37.544  1.00  0.00
ATOM   2476  AOT AOT X 597      84.263  64.132 -49.138  1.00  0.00
ATOM   2477  AOU AOU X 598     -61.807 -87.417  54.082  1.00  0.00
ATOM   2478  AOV AOV X 599       2.556  73.556 -21.619  1.00  0.00
ATOM   2479  AOW AOW X 600     -11.541 -37.199 -17.177  1.00  0.00
ATOM   2480  AOX AOX X 601       7.481 -51.654 -42.106  1.00  0.00
ATOM   2481  AOY AOY X 602      68.722 -29.027  79.574  1.00  0.00
ATOM   2482  AOZ AOZ X 603     -11.723 -50.174  70.186  1.00  0.00
ATOM   2483  APA APA X 604     -53.794  84.094   5.781  1.00  0.00
ATOM   2484  APB APB X 605      88.369 -25.670 -17.227  1.00  0.00
ATOM   2485  APC APC X 606      22.173  71.331 -15.732  1.00  0.00
ATOM   2486  APD APD X 607     -53.627  23.287  35.962  1.00  0.00
ATOM   2487  APE APE X 608       1.317  45.871 -37.074  1.00  0.00
ATOM   2488  APF APF X 609     -81.392 -51.931 -67.522  1.00  0.00
ATOM   2489  APG APG X 610     -68.663  18.482 -85.909  1.00  0.00
ATOM   2490  APH APH X 611     -82.812 -15.093  24.676  1.00  0.00
ATOM   2491  API API X 612     -15.831 -23.899 -15.475  1.00  0.00
ATOM   2492  APJ APJ X 613     -34.233  39.387 -73.199  1.00  0.00
ATOM   2493  APK APK X 614     -35.615 -25.004   9.150  1.00  0.00
ATOM   2494  APL APL X 615      -1.303 -76.342 -20.500  1.00  0.00
ATOM   2495  APM APM X 616     -10.460  22.603  -2.675  1.00  0.00
ATOM   2496  APN APN X 617      64.161  18.776 -78.562  1.00  0.00
ATOM   2497  APO APO X 618      70.675 -48.130 -12.021  1.00  0.00
ATOM   2498  APP APP X 619     -82.154 -21.506 -64.442  1.00  0.00
ATOM   2499  APQ APQ X 620      80.213 -64.853  54.645  1.00  0.00
ATOM   2500  APR APR X 621     -61.980  82.379 -42.402  1.00  0.00
ATOM   2501  APS APS X 622     -54.232  36.723  66.876  1.00  0.00
ATOM   2502  APT APT X 623      56.821  71.432  81.266  1.00  0.00
ATOM   2503  APU APU X 624     -33.933  80.915 -47.848  1.00  0.00
ATOM   2504  APV APV X 625      31.985  19.859  17.510  1.00  0.00
ATOM   2505  APW APW X 626      27.968  72.689  15.553  1.00  0.00
ATOM   2506  APX APX X 627      45.833  80.273 -21.029  1.00  0.00
ATOM   2507  APY APY X 628      89.568  12.351  69.706  1.00  0.00
ATOM   2508  APZ APZ X 629     -41.834  79.754 -80.150  1.00  0.00
ATOM   2509  AQA AQA X 630      20.982  28.916 -13.103  1.00  0.00
ATOM   2510  AQB AQB X 631      87.448 -76.878  -1.340  1.00  0.00
ATOM   2511  AQC AQC X 632      70.259  61.865 -84.482  1.00  0.00
ATOM   2512  AQD AQD X 633     -16.123 -83.893 -33.683  1.00  0.00
ATOM   2513  AQE AQE X 634     -19.758   5.995  29.276  1.00  0.00
ATOM   2514  AQF AQF X 635      75.741  40.722  82.686  1.00  0.00
ATOM   2515  AQG AQG X 636     -19.921  34.874   0.592  1.00  0.00
ATOM   2516  AQH AQH X 637      -8.747 -88.046  88.583  1.00  0.00
ATOM   2517  AQI AQI X 638      40.073 -26.510 -16.840  1.00  0.00
ATOM   2518  AQJ AQJ X 639      40.798  29.585  50.578  1.00  0.00
ATOM   2519  AQK AQK X 640     -80.364 -41.771  24.616  1.00  0.00
ATOM   2520  AQL AQL X 641     -10.816  47.027  82.345  1.00  0.00
ATOM   2521  AQM AQM X 642      53.003 -54.490  48.955  1.00  0.00
ATOM   2522  AQN AQN X 643       5.810 -84.998  88.341  1.00  0.00
ATOM   2523  AQO AQO X 644     -69.558 -64.325 -41.037  1.00  0.00
ATOM   2524  AQP AQP X 645     -13.326 -71.289 -39.813  1.00  0.00
ATOM   2525  AQQ AQQ X 646      48.332  16.116 -59.711  1.00  0.00
ATOM   2526  AQR AQR X 647     -42.923 -84.689  35.247  1.00  0.00
ATOM   2527  AQS AQS X 648      41.032  16.158 -40.188  1.00  0.00
ATOM   2528  AQT AQT X 649      66.451 -45.803  89.626  1.00  0.00
ATOM   2529  AQU AQU X 650     -26.042  33.227  14.380  1.00  0.00
ATOM   2530  AQV AQV X 651      89.680  60.290  53.846  1.00  0.00
ATOM   2531  AQW AQW X 652     -44.301  27.858 -78.531  1.00  0.00
ATOM   2532  AQX AQX X 653      -2.911 -80.854  55.656  1.00  0.00
ATOM   2533  AQY AQY X 654       3.021   8.606 -49.066  1.00  0.00
ATOM   2534  AQZ AQZ X 655      51.223  36.985  73.223  1.00  0.00
ATOM   2535  ARA ARA X 656      86.027  -4.438  52.425  1.00  0.00
ATOM   2536  ARB ARB X 657       6.730 -25.872  30.072  1.00  0.00
ATOM   2537  ARC ARC X 658     -10.904 -47.698  -8.793  1.00  0.00
ATOM   2538  ARD ARD X 659     -55.347  68.973   7.082  1.00  0.00
ATOM   2539  ARE ARE X 660      -5.482 -41.083  49.769  1.00  0.00
ATOM   2540  ARF ARF X 661     -17.563 -12.178  -2.960  1.00  0.00
ATOM   2541  ARG ARG X 662     -80.394 -52.828  81.072  1.00  0.00
ATOM   2542  ARH ARH X 663      47.099  58.797  67.448  1.00  0.00
ATOM   2543  ARI ARI X 664      38.148 -27.000 -42.765  1.00  0.00
ATOM   2544  ARJ ARJ X 665      -6.172  85.376  73.333  1.00  0.00
ATOM   2545  ARK ARK X 666      66.076  74.203 -27.960  1.00  0.00
ATOM   2546  ARL ARL X 667     -15.996  34.334  28.752  1.00  0.00
ATOM   2547  ARM ARM X 668     -60.978 -24.361  41.244  1.00  0.00
ATOM   2548  ARN ARN X 669     -76.803  81.029 -10.068  1.00  0.00
ATOM   2549  ARO ARO X 670      -0.119 -34.886 -81.380  1.00  0.00
ATOM   2550  ARP ARP X 671      75.958  26.048 -61.586  1.00  0.00
ATOM   2551  ARQ ARQ X 672     -46.936 -13.354  12.776  1.00  0.00
ATOM   2552  ARR ARR X 673      38.270 -32.212  -4.703  1.00  0.00
ATOM   2553  ARS ARS X 674      16.170 -43.300 -72.367  1.00  0.00
ATOM   2554  ART ART X 675     -76.832 -87.931  -5.173  1.00  0.00
ATOM   2555  ARU ARU X 676      18.338  67.493   2.487  1.00  0.00
ATOM   2556  ARV ARV X 677     -84.311 -23.893  57.200  1.00  0.00
ATOM   2557  ARW ARW X 678     -25.419 -73.187  86.428  1.00  0.00
ATOM   2558  ARX ARX X 679     -20.886  81.078  76.134  1.00  0.00
ATOM   2559  ARY ARY X 680      53.855  57.183  87.315  1.00  0.00
ATOM   2560  ARZ ARZ X 681       7.510 -53.940  83.692  1.00  0.00
ATOM   2561  ASA ASA X 682     -58.081 -85.052  -7.013  1.00  0.00
ATOM   2562  ASB ASB X 683     -64.820 -27.511 -71.459  1.00  0.00
ATOM   2563  ASC ASC X 684      48.492 -81.927  70.660  1.00  0.00
ATOM   2564  ASD ASD X 685     -35.286   2.403 -14.088  1.00  0.00
ATOM   2565  ASE ASE X 686     -33.603 -85.735  77.951  1.00  0.00
ATOM   2566  ASF ASF X 687     -21.491  15.131  45.833  1.00  0.00
ATOM   2567  ASG ASG X 688     -62.984   2.535  30.049  1.00  0.00
ATOM   2568  ASH ASH X 689     -29.941 -16.625 -71.388  1.00  0.00
ATOM   2569  ASI ASI X 690      19.725  31.466 -47.499  1.00  0.00
ATOM   2570  ASJ ASJ X 691     -78.482 -58.877 -30.339  1.00  0.00
ATOM   2571  ASK ASK X 692      60.851   2.955 -76.669  1.00  0.00
ATOM   2572  ASL ASL X 693      20.744 -84.060  -8.872  1.00  0.00
ATOM   2573  ASM ASM X 694      31.486 -71.767  -2.854  1.00  0.00
ATOM   2574  ASN ASN X 695      35.535 -65.194  12.291  1.00  0.00
ATOM   2575  ASO ASO X 696      -4.969 -33.847 -70.166  1.00  0.00
ATOM   2576  ASP ASP X 697      13.709  34.106  47.519  1.00  0.00
ATOM   2577  ASQ ASQ X 698      82.962 -21.876  42.476  1.00  0.00
ATOM   2578  ASR ASR X 699      73.614 -87.437 -49.265  1.00  0.00
ATOM   2579  ASS ASS X 700     -16.169 -59.501 -42.683  1.00  0.00
ATOM   2580  AST AST X 701     -70.169 -22.197 -84.469  1.00  0.00
ATOM   2581  ASU ASU X 702      10.259 -29.272   8.532  1.00  0.00
ATOM   2582  ASV ASV X 703     -23.262 -14.131  60.904  1.00  0.00
ATOM   2583  ASW ASW X 704      78.907  81.752 -16.515  1.00  0.00
ATOM   2584  ASX ASX X 705      23.446  13.925  86.523  1.00  0.00
ATOM   2585  ASY ASY X 706     -85.416  14.144   1.796  1.00  0.00
ATOM   2586  ASZ ASZ X 707      75.481 -44.469 -78.083  1.00  0.00
ATOM   2587  ATA ATA X 708     -79.733 -40.330 -26.484  1.00  0.00
ATOM   2588  ATB ATB X 709     -51.899  38.882  89.162  1.00  0.00
ATOM   2589  ATC ATC X 710      51.336  81.326  -2.962  1.00  0.00
ATOM   2590  ATD ATD X 711      30.216  77.277 -32.826  1.00  0.00
ATOM   2591  ATE ATE X 712     -50.241 -68.043  22.553  1.00  0.00
ATOM   2592  ATF ATF X 713     -69.772  45.212  -5.678  1.00  0.00
ATOM   2593  ATG ATG X 714     -70.023 -41.897 -62.121  1.00  0.00
ATOM   2594  ATH ATH X 715      34.444  37.570 -31.444  1.00  0.00
ATOM   2595  ATI ATI X 716     -36.475  25.391  48.630  1.00  0.00
ATOM   2596  ATJ ATJ X 717     -74.426  37.011  48.483  1.00  0.00
ATOM   2597  ATK ATK X 718     -70.167 -89.371 -42.303  1.00  0.00
ATOM   2598  ATL ATL X 719      81.883  70.815 -14.866  1.00  0.00
ATOM   2599  ATM ATM X 720      73.161 -50.399  80.085  1.00  0.00
ATOM   2600  ATN ATN X 721     -66.352 -67.649   9.790  1.00  0.00
ATOM   2601  ATO ATO X 722       6.988 -82.375  76.136  1.00  0.00
ATOM   2602  ATP ATP X 723      79.749 -49.266  40.959  1.00  0.00
ATOM   2603  ATQ ATQ X 724      65.579  81.768  63.936  1.00  0.00
ATOM   2604  ATR ATR X 725      55.861   5.171 -86.083  1.00  0.00
ATOM   2605  ATS ATS X 726     -81.571 -37.032  39.353  1.00  0.00
ATOM   2606  ATT ATT X 727      61.969 -40.760  45.221  1.00  0.00
ATOM   2607  ATU ATU X 728     -78.526  73.876   4.910  1.00  0.00
ATOM   2608  ATV ATV X 729     -13.135 -73.024 -10.472  1.00  0.00
ATOM   2609  ATW ATW X 730      43.468  27.707 -70.084  1.00  0.00
ATOM   2610  ATX ATX X 731     -41.756 -88.932  16.589  1.00  0.00
ATOM   2611  ATY ATY X 732     -11.349  49.742   5.744  1.00  0.00
ATOM   2612  ATZ ATZ X 733      26.914 -50.791  10.112  1.00  0.00
ATOM   2613  AUA AUA X 734      13.906  71.268  42.541  1.00  0.00
ATOM   2614  AUB AUB X 735     -41.204 -71.619  85.368  1.00  0.00
ATOM   2615  AUC AUC X 736      24.602  14.450 -75.177  1.00  0.00
ATOM   2616  AUD AUD X 737     -15.654  36.369  82.823  1.00  0.00
ATOM   2617  AUE AUE X 738      19.906 -30.051  -3.567  1.00  0.00
ATOM   2618  AUF AUF X 739      20.801  62.650 -26.984  1.00  0.00
ATOM   2619  AUG AUG X 740      53.489  72.896  66.446  1.00  0.00
ATOM   2620  AUH AUH X 741      76.653  13.827 -17.140  1.00  0.00
ATOM   2621  AUI AUI X 742     -16.296  84.472 -32.524  1.00  0.00
ATOM   2622  AUJ AUJ X 743     -19.280 -21.113 -86.118  1.00  0.00
ATOM   2623  AUK AUK X 744     -58.037  33.291 -21.890  1.00  0.00
ATOM   2624  AUL AUL X 745     -21.439 -30.456  77.099  1.00  0.00
ATOM   2625  AUM AUM X 746     -73.549 -18.181 -35.546  1.00  0.00
ATOM   2626  AUN AUN X 747      84.118   8.213  87.087  1.00  0.00
ATOM   2627  AUO AUO X 748      -3.062 -65.088  52.796  1.00  0.00
ATOM   2628  AUP AUP X 749       9.345 -12.579  34.137  1.00  0.00
ATOM   2629  AUQ AUQ X 750     -54.689  49.621  12.976  1.00  0.00
ATOM   2630  AUR AUR X 751      86.855 -88.727 -82.675  1.00  0.00
ATOM   2631  AUS AUS X 752     -54.473  73.334  84.814  1.00  0.00
ATOM   2632  AUT AUT X 753     -34.475  25.632  20.501  1.00  0.00
ATOM   2633  AUU AUU X 754     -41.691  -8.982  -6.020  1.00  0.00
ATOM   2634  AUV AUV X 755     -84.708  56.810 -31.170  1.00  0.00
ATOM   2635  AUW AUW X 756      50.035  79.216  33.284  1.00  0.00
ATOM   2636  AUX AUX X 757     -17.040  49.332 -76.594  1.00  0.00
ATOM   2637  AUY AUY X 758      19.461  55.261 -62.382  1.00  0.00
ATOM   2638  AUZ AUZ X 759      80.250  20.902 -43.492  1.00  0.00
ATOM   2639  AVA AVA X 760      -6.008  54.016 -72.925  1.00  0.00
ATOM   2640  AVB AVB X 761      44.557  80.886  10.573  1.00  0.00
ATOM   2641  AVC AVC X 762     -40.644 -25.583  89.735  1.00  0.00
ATOM   2642  AVD AVD X 763      45.712  23.121 -16.404  1.00  0.00
ATOM   2643  AVE AVE X 764     -43.739  13.546  55.639  1.00  0.00
ATOM   2644  AVF AVF X 765      47.406 -56.334   0.955  1.00  0.00
ATOM   2645  AVG AVG X 766       3.394  69.292 -31.997  1.00  0.00
ATOM   2646  AVH AVH X 767       2.702 -16.786  20.137  1.00  0.00
ATOM   2647  AVI AVI X 768      44.903 -46.257  75.114  1.00  0.00
ATOM   2648  AVJ AVJ X 769      71.231  75.993  37.282  1.00  0.00
ATOM   2649  AVK AVK X 770     -66.513  67.747  14.233  1.00  0.00
ATOM   2650  AVL AVL X 771     -11.642 -54.197  46.920  1.00  0.00
ATOM   2651  AVM AVM X 772      11.773 -75.359 -61.474  1.00  0.00
ATOM   2652  AVN AVN X 773      55.190  49.702  63.040  1.00  0.00
ATOM   2653  AVO AVO X 774      88.569 -17.714  58.303  1.00  0.00
ATOM   2654  AVP AVP X 775      26.351 -31.775 -18.566  1.00  0.00
ATOM   2655  AVQ AVQ X 776     -58.380  -8.522  43.095  1.00  0.00
ATOM   2656  AVR AVR X 777      61.258  61.346  68.775  1.00  0.00
ATOM   2657  AVS AVS X 778       7.434 -26.461 -74.529  1.00  0.00
ATOM   2658  AVT AVT X 779      20.420  75.802  70.680  1.00  0.00
ATOM   2659  AVU AVU X 780     -76.002 -90.239  88.931  1.00  0.00
ATOM   2660  AVV AVV X 781      83.504 -65.913 -13.658  1.00  0.00
ATOM   2661  AVW AVW X 782      88.172  79.764   9.735  1.00  0.00
ATOM   2662  AVX AVX X 783       1.407 -39.199  87.970  1.00  0.00
ATOM   2663  AVY AVY X 784     -68.734 -66.439  25.928  1.00  0.00
ATOM   2664  AVZ AVZ X 785      55.957  83.189  87.252  1.00  0.00
ATOM   2665  AWA AWA X 786      18.177  85.028 -31.055  1.00  0.00
ATOM   2666  AWB AWB X 787       4.266   5.723  57.758  1.00  0.00
ATOM   2667  AWC AWC X 788     -21.654 -84.719 -48.672  1.00  0.00
ATOM   2668  AWD AWD X 789      80.496  82.834 -39.852  1.00  0.00
ATOM   2669  AWE AWE X 790     -58.241 -82.847 -47.180  1.00  0.00
ATOM   2670  AWF AWF X 791      73.796 -85.312  55.618  1.00  0.00
ATOM   2671  AWG AWG X 792     -29.916  -5.178  52.293  1.00  0.00
ATOM   2672  AWH AWH X 793     -54.368  31.300  48.191  1.00  0.00
ATOM   2673  AWI AWI X 794       3.704  82.144 -48.679  1.00  0.00
ATOM   2674  AWJ AWJ X 795      85.960 -14.630 -79.186  1.00  0.00
ATOM   2675  AWK AWK X 796     -77.754   4.234  18.828  1.00  0.00
ATOM   2676  AWL AWL X 797      57.859  78.333  47.423  1.00  0.00
ATOM   2677  AWM AWM X 798     -36.945 -81.697  56.153  1.00  0.00
ATOM   2678  AWN AWN X 799      28.733  27.628  68.280  1.00  0.00
ATOM   2679  AWO AWO X 800     -63.308 -19.468 -59.840  1.00  0.00
ATOM   2680  AWP AWP X 801      87.379  56.114  84.572  1.00  0.00
ATOM   2681  AWQ AWQ X 802      69.804 -22.009  14.714  1.00  0.00
ATOM   2682  AWR AWR X 803     -56.006  85.475  22.890  1.00  0.00
ATOM   2683  AWS AWS X 804     -40.919  47.316 -82.327  1.00  0.00
ATOM   2684  AWT AWT X 805     -59.701 -86.280  84.467  1.00  0.00
ATOM   2685  AWU AWU X 806       3.287 -42.875  72.482  1.00  0.00
ATOM   2686  AWV AWV X 807      79.713  18.343  -0.660  1.00  0.00
ATOM   2687  AWW AWW X 808      -9.682  72.978  86.154  1.00  0.00
ATOM   2688  AWX AWX X 809     -67.765 -84.760 -65.755  1.00  0.00
ATOM   2689  AWY AWY X 810      40.879 -36.630 -31.146  1.00  0.00
ATOM   2690  AWZ AWZ X 811      36.477  62.944 -50.876  1.00  0.00
ATOM   2691  AXA AXA X 812      51.604 -25.580  -4.976  1.00  0.00
ATOM   2692  AXB AXB X 813     -49.706 -38.550   0.869  1.00  0.00
ATOM   2693  AXC AXC X 814      86.701 -88.847   3.350  1.00  0.00
ATOM   2694  AXD AXD X 815     -13.104 -47.793 -87.066  1.00  0.00
ATOM   2695  AXE AXE X 816     -74.539 -81.949 -50.906  1.00  0.00
ATOM   2696  AXF AXF X 817     -67.402 -58.664  85.253  1.00  0.00
ATOM   2697  AXG AXG X 818      17.074 -67.206  13.104  1.00  0.00
ATOM   2698  AXH AXH X 819     -40.342  83.820  22.620  1.00  0.00
ATOM   2699  AXI AXI X 820      83.549 -41.878 -18.372  1.00  0.00
ATOM   2700  AXJ AXJ X 821     -81.848 -21.080  76.352  1.00  0.00
ATOM   2701  AXK AXK X 822      33.612 -16.573  75.030  1.00  0.00
ATOM   2702  AXL AXL X 823      -5.927 -49.150 -78.028  1.00  0.00
ATOM   2703  AXM AXM X 824     -10.769  70.788  20.841  1.00  0.00
ATOM   2704  AXN AXN X 825     -64.800  77.523  -9.046  1.00  0.00
ATOM   2705  AXO AXO X 826      28.382 -40.269 -84.998  1.00  0.00
ATOM   2706  AXP AXP X 827      55.228 -71.803 -64.298  1.00  0.00
ATOM   2707  AXQ AXQ X 828       5.773 -33.207 -54.659  1.00  0.00
ATOM   2708  AXR AXR X 829      88.374 -83.095  58.368  1.00  0.00
ATOM   2709  AXS AXS X 830      27.096  10.039 -56.352  1.00  0.00
ATOM   2710  AXT AXT X 831      27.103  59.207  88.868  1.00  0.00
ATOM   2711  AXU AXU X 832      13.558  78.782 -56.003  1.00  0.00
ATOM   2712  AXV AXV X 833      82.849 -88.832  83.639  1.00  0.00
ATOM   2713  AXW AXW X 834      35.291 -13.410 -26.411  1.00  0.00
ATOM   2714  AXX AXX X 835     -83.539  21.186  25.996  1.00  0.00
ATOM   2715  AXY AXY X 836      80.521  63.514  27.695  1.00  0.00
ATOM   2716  AXZ AXZ X 837      88.253 -25.425  -0.501  1.00  0.00
ATOM   2717  AYA AYA X 838      24.188 -40.580  66.192  1.00  0.00
ATOM   2718  AYB AYB X 839     -15.335  59.466  81.950  1.00  0.00
ATOM   2719  AYC AYC X 840      89.572  18.333 -32.721  1.00  0.00
ATOM   2720  AYD AYD X 841      -0.242 -11.496 -40.843  1.00  0.00
ATOM   2721  AYE AYE X 842     -31.968  42.637  18.559  1.00  0.00
ATOM   2722  AYF AYF X 843      23.133  14.382 -43.089  1.00  0.00
ATOM   2723  AYG AYG X 844      29.384   6.865  58.730  1.00  0.00
ATOM   2724  AYH AYH X 845     -83.786 -84.455   8.813  1.00  0.00
ATOM   2725  AYI AYI X 846      73.459   5.534  34.765  1.00  0.00
ATOM   2726  AYJ AYJ X 847       7.246  36.459 -45.164  1.00  0.00
ATOM   2727  AYK AYK X 848     -83.784 -58.271  69.051  1.00  0.00
ATOM   2728  AYL AYL X 849     -73.944  84.245  64.926  1.00  0.00
ATOM   2729  AYM AYM X 850      60.461 -59.309   7.321  1.00  0.00
ATOM   2730  AYN AYN X 851      81.503  53.459 -65.589  1.00  0.00
ATOM   2731  AYO AYO X 852      22.317 -20.078  18.508  1.00  0.00
ATOM   2732  AYP AYP X 853     -62.877  30.587  27.935  1.00  0.00
ATOM   2733  AYQ AYQ X 854     -83.023  53.807  79.689  1.00  0.00
ATOM   2734  AYR AYR X 855     -56.734  69.097 -81.776  1.00  0.00
ATOM   2735  AYS AYS X 856     -77.076  50.260  58.145  1.00  0.00
ATOM   2736  AYT AYT X 857     -44.334   7.773 -27.309  1.00  0.00
ATOM   2737  AYU AYU X 858     -50.915 -42.007  88.076  1.00  0.00
ATOM   2738  AYV AYV X 859     -30.619   1.397 -77.562  1.00  0.00
ATOM   2739  AYW AYW X 860      -5.623  59.997  15.770  1.00  0.00
ATOM   2740  AYX AYX X 861      66.436  19.765  10.929  1.00  0.00
ATOM   2741  AYY AYY X 862      64.645 -67.743  73.899  1.00  0.00
ATOM   2742  AYZ AYZ X 863       6.355 -23.347  70.104  1.00  0.00
ATOM   2743  AZA AZA X 864      89.175 -40.929  82.010  1.00  0.00
ATOM   2744  AZB AZB X 865      88.218  79.342 -85.621  1.00  0.00
ATOM   2745  AZC AZC X 866      16.553 -83.159  89.508  1.00  0.00
ATOM   2746  AZD AZD X 867     -68.929  66.549 -74.336  1.00  0.00
ATOM   2747  AZE AZE X 868      86.256  -8.146  79.952  1.00  0.00
ATOM   2748  AZF AZF X 869      33.487 -12.766 -64.555  1.00  0.00
ATOM   2749  AZG AZG X 870      44.232  71.425 -56.734  1.00  0.00
ATOM   2750  AZH AZH X 871      51.026  67.738  27.119  1.00  0.00
ATOM   2751  AZI AZI X 872      49.402  57.227 -35.353  1.00  0.00
ATOM   2752  AZJ AZJ X 873      26.132 -80.008 -34.275  1.00  0.00
ATOM   2753  AZK AZK X 874      34.831 -15.493 -83.888  1.00  0.00
ATOM   2754  AZL AZL X 875     -26.018  50.984  11.140  1.00  0.00
ATOM   2755  AZM AZM X 876     -44.296  14.415 -62.973  1.00  0.00
ATOM   2756  AZN AZN X 877      16.189 -88.224 -73.416  1.00  0.00
ATOM   2757  AZO AZO X 878      -9.074 -72.577  11.784  1.00  0.00
ATOM   2758  AZP AZP X 879     -71.193  30.884 -47.409  1.00  0.00
ATOM   2759  AZQ AZQ X 880      32.607 -58.895 -82.421  1.00  0.00
ATOM   2760  AZR AZR X 881     -84.944   4.058 -68.952  1.00  0.00
ATOM   2761  AZS AZS X 882     -34.835 -78.367  19.249  1.00  0.00
ATOM   2762  AZT AZT X 883     -39.870 -58.049 -53.594  1.00  0.00
ATOM   2763  AZU AZU X 884     -76.681  10.682 -74.998  1.00  0.00
ATOM   2764  AZV AZV X 885      63.314 -60.288  39.864  1.00  0.00
ATOM   2765  AZW AZW X 886      55.023 -87.808 -46.610  1.00  0.00
ATOM   2766  AZX AZX X 887      22.047  82.347  21.149  1.00  0.00
ATOM   2767  AZY AZY X 888     -52.880 -32.848  78.030  1.00  0.00
ATOM   2768  AZZ AZZ X 889      70.820  31.575 -82.738  1.00  0.00
ATOM   2769  BAA BAA X 890     -14.183 -37.613  87.553  1.00  0.00
ATOM   2770  BAB BAB X 891     -31.612  86.014  39.274  1.00  0.00
ATOM   2771  BAC BAC X 892      10.548 -38.244 -40.631  1.00  0.00
ATOM   2772  BAD BAD X 893      18.673 -26.145 -43.971  1.00  0.00
ATOM   2773  BAE BAE X 894      36.920 -24.766  26.139  1.00  0.00
ATOM   2774  BAF BAF X 895      45.250  33.202 -39.317  1.00  0.00
ATOM   2775  BAG BAG X 896     -79.123  31.241  36.809  1.00  0.00
ATOM   2776  BAH BAH X 897     -21.627 -86.895 -68.267  1.00  0.00
ATOM   2777  BAI BAI X 898     -84.571  35.722  61.227  1.00  0.00
ATOM   2778  BAJ BAJ X 899     -82.693  24.197 -59.758  1.00  0.00
ATOM   2779  BAK BAK X 900      63.399  75.512  13.704  1.00  0.00
ATOM   2780  BAL BAL X 901     -37.013 -31.129  -2.523  1.00  0.00
ATOM   2781  BAM BAM X 902     -80.274  78.113 -82.411  1.00  0.00
ATOM   2782  BAN BAN X 903     -82.477  -1.041 -44.283  1.00  0.00
ATOM   2783  BAO BAO X 904      65.178  18.287 -16.214  1.00  0.00
ATOM   2784  BAP BAP X 905      19.076  18.763  49.958  1.00  0.00
ATOM   2785  BAQ BAQ X 906     -26.824  78.904  29.138  1.00  0.00
ATOM   2786  BAR BAR X 907     -22.991  23.955 -11.287  1.00  0.00
ATOM   2787  BAS BAS X 908      88.473 -50.403 -86.876  1.00  0.00
ATOM   2788  BAT BAT X 909      85.967   0.287 -77.597  1.00  0.00
ATOM   2789  BAU BAU X 910      79.415 -24.704 -27.665  1.00  0.00
ATOM   2790  BAV BAV X 911     -18.343  66.164   7.699  1.00  0.00
ATOM   2791  BAW BAW X 912     -36.704  30.766  32.102  1.00  0.00
ATOM   2792  BAX BAX X 913     -49.576 -16.159  -3.816  1.00  0.00
ATOM   2793  BAY BAY X 914      88.838  27.575 -68.035  1.00  0.00
ATOM   2794  BAZ BAZ X 915     -82.417  15.830 -13.878  1.00  0.00
ATOM   2795  BBA BBA X 916      61.842  84.970 -12.880  1.00  0.00
ATOM   2796  BBB BBB X 917     -41.295 -88.692 -26.989  1.00  0.00
ATOM   2797  BBC BBC X 918     -11.434  10.314  85.440  1.00  0.00
ATOM   2798  BBD BBD X 919     -66.164  33.045 -79.026  1.00  0.00
ATOM   2799  BBE BBE X 920     -16.205 -84.217  52.446  1.00  0.00
ATOM   2800  BBF BBF X 921     -75.878  -5.590   6.425  1.00  0.00
ATOM   2801  BBG BBG X 922      -3.201 -64.454   1.904  1.00  0.00
ATOM   2802  BBH BBH X 923      39.084 -25.228 -29.359  1.00  0.00
ATOM   2803  BBI BBI X 924     -79.762  17.331  55.915  1.00  0.00
ATOM   2804  BBJ BBJ X 925     -38.990 -15.735 -13.741  1.00  0.00
ATOM   2805  BBK BBK X 926       5.240  81.673 -28.964  1.00  0.00
ATOM   2806  BBL BBL X 927     -58.887 -46.684 -82.247  1.00  0.00
ATOM   2807  BBM BBM X 928      49.601 -30.518 -53.945  1.00  0.00
ATOM   2808  BBN BBN X 929      20.687 -15.463 -77.089  1.00  0.00
ATOM   2809  BBO BBO X 930     -26.928 -22.977  -4.257  1.00  0.00
ATOM   2810  BBP BBP X 931      89.274  -0.446  41.091  1.00  0.00
ATOM   2811  BBQ BBQ X 932     -66.120  41.754  58.969  1.00  0.00
ATOM   2812  BBR BBR X 933     -79.767  85.746  14.290  1.00  0.00
ATOM   2813  BBS BBS X 934      11.643  19.896   7.299  1.00  0.00
ATOM   2814  BBT BBT X 935     -42.701  85.884   8.289  1.00  0.00
ATOM   2815  BBU BBU X 936      16.498  44.805 -53.658  1.00  0.00
ATOM   2816  BBV BBV X 937       7.801  50.240 -59.702  1.00  0.00
ATOM   2817  BBW BBW X 938     -15.378 -10.962  16.495  1.00  0.00
ATOM   2818  BBX BBX X 939      -8.020  69.013 -24.895  1.00  0.00
ATOM   2819  BBY BBY X 940      11.967  83.346 -85.713  1.00  0.00
ATOM   2820  BBZ BBZ X 941      55.758 -44.147 -68.766  1.00  0.00
ATOM   2821  BCA BCA X 942     -86.123  32.824 -29.612  1.00  0.00
ATOM   2822  BCB BCB X 943      87.456 -89.003 -67.529  1.00  0.00
ATOM   2823  BCC BCC X 944     -19.455 -76.081  65.282  1.00  0.00
ATOM   2824  BCD BCD X 945     -20.127 -42.694  56.021  1.00  0.00
ATOM   2825  BCE BCE X 946      -8.730  42.069  36.073  1.00  0.00
ATOM   2826  BCF BCF X 947     -79.489 -73.331  15.734  1.00  0.00
ATOM   2827  BCG BCG X 948      37.304  46.959 -87.481  1.00  0.00
ATOM   2828  BCH BCH X 949     -81.243 -76.857 -58.591  1.00  0.00
ATOM   2829  BCI BCI X 950      87.886 -41.741   3.557  1.00  0.00
ATOM   2830  BCJ BCJ X 951      26.384   1.493 -66.691  1.00  0.00
ATOM   2831  BCK BCK X 952     -77.330 -21.334  12.676  1.00  0.00
ATOM   2832  BCL BCL X 953      82.639  39.045 -64.859  1.00  0.00
ATOM   2833  BCM BCM X 954     -68.198  21.513  53.851  1.00  0.00
ATOM   2834  BCN BCN X 955     -80.082 -82.927 -74.507  1.00  0.00
ATOM   2835  BCO BCO X 956     -43.465  57.163  86.292  1.00  0.00
ATOM   2836  BCP BCP X 957     -12.978  15.754  33.335  1.00  0.00
ATOM   2837  BCQ BCQ X 958       7.749  83.703  -8.956  1.00  0.00
ATOM   2838  BCR BCR X 959     -72.409  61.683  64.800  1.00  0.00
ATOM   2839  BCS BCS X 960     -46.454 -19.866  72.449  1.00  0.00
ATOM   2840  BCT BCT X 961     -80.514  40.411 -18.649  1.00  0.00
ATOM   2841  BCU BCU X 962      84.441  67.741 -79.438  1.00  0.00
ATOM   2842  BCV BCV X 963     -20.531 -88.462   5.083  1.00  0.00
ATOM   2843  BCW BCW X 964       2.959   4.985 -26.040  1.00  0.00
ATOM   2844  BCX BCX X 965      82.187  59.789  -8.796  1.00  0.00
ATOM   2845  BCY BCY X 966     -42.587  47.273  77.867  1.00  0.00
ATOM   2846  BCZ BCZ X 967     -83.074   4.180 -17.487  1.00  0.00
ATOM   2847  BDA BDA X 968     -17.881 -27.784   7.972  1.00  0.00
ATOM   2848  BDB BDB X 969     -84.120 -83.826  65.042  1.00  0.00
ATOM   2849  BDC BDC Y 970     -17.323 -35.290  14.861  1.00  0.00
ATOM   2850  BDD BDD Y 971      41.170 -43.153 -61.998  1.00  0.00
ATOM   2851  BDE BDE Y 972      45.860  75.522  15.952  1.00  0.00
ATOM   2852  BDF BDF Y 973      81.069  44.086  15.538  1.00  0.00
ATOM   2853  BDG BDG Y 974     -50.754  67.305 -59.437  1.00  0.00
ATOM   2854  BDH BDH Y 975      19.549 -85.102  18.055  1.00  0.00
ATOM   2855  BDI BDI Y 976      25.020  60.727   6.119  1.00  0.00
ATOM   2856  BDJ BDJ Y 977     -29.157  16.363  68.160  1.00  0.00
ATOM   2857  BDK BDK Y 978      64.111   3.537 -13.682  1.00  0.00
ATOM   2858  BDL BDL Y 979     -23.710  55.504 -30.540  1.00  0.00
ATOM   2859  BDM BDM Y 980     -72.355  52.856  -1.070  1.00  0.00
ATOM   2860  BDN BDN Y 981      64.569  50.433  41.665  1.00  0.00
ATOM   2861  BDO BDO Y 982     -58.632 -74.924  31.828  1.00  0.00
ATOM   2862  BDP BDP Y 983      43.757 -23.575  86.908  1.00  0.00
ATOM   2863  BDQ BDQ Y 984      79.513 -63.354 -76.226  1.00  0.00
ATOM   2864  BDR BDR Y 985     -56.353 -36.543  50.737  1.00  0.00
ATOM   2865  BDS BDS Y 986     -29.401  15.966  20.030  1.00  0.00
ATOM   2866  BDT BDT Y 987      22.193 -31.794 -12.003  1.00  0.00
ATOM   2867  BDU BDU Y 988      49.995  76.561  66.333  1.00  0.00
ATOM   2868  BDV BDV Y 989      11.939  58.151 -63.714  1.00  0.00
ATOM   2869  BDW BDW Y 990     -10.550 -27.291 -32.155  1.00  0.00
ATOM   2870  BDX BDX Y 991     -45.352 -35.002  -0.416  1.00  0.00
ATOM   2871  BDY BDY Y 992     -57.232  -6.716  63.740  1.00  0.00
ATOM   2872  BDZ BDZ Y 993     -39.761 -13.537 -70.720  1.00  0.00
ATOM   2873  BEA BEA Y 994      49.508   5.607 -73.818  1.00  0.00
ATOM   2874  BEB BEB Y 995      36.273 -64.691  56.353  1.00  0.00
ATOM   2875  BEC BEC Y 996     -20.593 -58.248 -21.264  1.00  0.00
ATOM   2876  BED BED Y 997     -70.805 -40.417 -64.883  1.00  0.00
ATOM   2877  BEE BEE Y 998     -15.382 -34.550 -56.148  1.00  0.00
ATOM   2878  BEF BEF Y 999     -20.455  63.764  18.016  1.00  0.00
ATOM   2879  BEG BEG Y1000      17.832  54.063  -7.162  1.00  0.00
ATOM   2880  BEH BEH Y1001       7.537  71.023  19.692  1.00  0.00
ATOM   2881  BEI BEI Y1002      33.728  52.517 -31.213  1.00  0.00
ATOM   2882  BEJ BEJ Y1003      47.241 -81.886  -3.072  1.00  0.00
ATOM   2883  BEK BEK Y1004     -27.916 -20.764 -41.879  1.00  0.00
ATOM   2884  BEL BEL Y1005     -11.248  52.896  52.761  1.00  0.00
ATOM   2885  BEM BEM Y1006      65.951 -30.081 -10.449  1.00  0.00
ATOM   2886  BEN BEN Y1007     -17.896  -9.167 -15.670  1.00  0.00
ATOM   2887  BEO BEO Y1008      12.176  24.322  64.526  1.00  0.00
ATOM   2888  BEP BEP Y1009      69.150  44.527 -53.856  1.00  0.00
ATOM   2889  BEQ BEQ Y1010     -74.807 -68.153 -64.632  1.00  0.00
ATOM   2890  BER BER Y1011     -43.292  59.077  -3.714  1.00  0.00
ATOM   2891  BES BES Y1012     -28.364  77.908  -6.746  1.00  0.00
ATOM   2892  BET BET Y1013     -74.803  65.029  49.435  1.00  0.00
ATOM   2893  BEU BEU Y1014      19.452  74.532 -38.119  1.00  0.00
ATOM   2894  BEV BEV Y1015     -58.635  48.230 -73.008  1.00  0.00
ATOM   2895  BEW BEW Y1016     -36.831  53.951 -80.602  1.00  0.00
ATOM   2896  BEX BEX Y1017      44.400  22.934  76.429  1.00  0.00
ATOM   2897  BEY BEY Y1018     -69.621  -9.677 -24.943  1.00  0.00
ATOM   2898  BEZ BEZ Y1019      26.404 -65.089 -36.605  1.00  0.00
ATOM   2899  BFA BFA Y1020     -34.181  24.744 -19.847  1.00  0.00
ATOM   2900  BFB BFB Y1021     -28.331   1.204  38.984  1.00  0.00
ATOM   2901  BFC BFC Y1022      66.636 -29.539  58.262  1.00  0.00
ATOM   2902  BFD BFD Y1023     -18.485 -70.293  24.022  1.00  0.00
ATOM   2903  BFE BFE Y1024     -47.429 -29.749  70.530  1.00  0.00
ATOM   2904  BFF BFF Y1025      18.905  34.617 -54.677  1.00  0.00
ATOM   2905  BFG BFG Y1026      10.728 -13.597  61.920  1.00  0.00
ATOM   2906  BFH BFH Y1027     -83.641  82.809 -13.936  1.00  0.00
ATOM   2907  BFI BFI Y1028     -23.616 -37.007  45.361  1.00  0.00
ATOM   2908  BFJ BFJ Y1029     -63.753  20.303 -65.214  1.00  0.00
ATOM   2909  BFK BFK Y1030      20.894 -12.310 -71.124  1.00  0.00
ATOM   2910  BFL BFL Y1031      -3.274 -77.592 -44.847  1.00  0.00
ATOM   2911  BFM BFM Y1032     -62.426 -49.851 -55.266  1.00  0.00
ATOM   2912  BFN BFN Y1033      61.362  42.974 -19.915  1.00  0.00
ATOM   2913  BFO BFO Y1034     -82.462  19.191  47.498  1.00  0.00
ATOM   2914  BFP BFP Y1035      42.861 -18.993 -55.262  1.00  0.00
ATOM   2915  BFQ BFQ Y1036      50.347  -1.203  50.046  1.00  0.00
ATOM   2916  BFR BFR Y1037      15.539   9.842  32.856  1.00  0.00
ATOM   2917  BFS BFS Y1038      -8.586 -10.263  29.515  1.00  0.00
ATOM   2918  BFT BFT Y1039     -16.320  44.685  35.362  1.00  0.00
ATOM   2919  BFU BFU Y1040      -3.360 -59.479  48.238  1.00  0.00
ATOM   2920  BFV BFV Y1041      19.934  -1.828 -43.414  1.00  0.00
ATOM   2921  BFW BFW Y1042      81.348 -31.629   9.678  1.00  0.00
ATOM   2922  BFX BFX Y1043      72.177  79.836  49.175  1.00  0.00
ATOM   2923  BFY BFY Y1044      68.906  11.791  29.679  1.00  0.00
ATOM   2924  BFZ BFZ Y1045      57.508 -88.150  88.492  1.00  0.00
ATOM   2925  BGA BGA Y1046     -62.339  79.683  83.937  1.00  0.00
ATOM   2926  BGB BGB Y1047     -12.881  34.666 -59.517  1.00  0.00
ATOM   2927  BGC BGC Y1048      72.824  -7.995  19.720  1.00  0.00
ATOM   2928  BGD BGD Y1049     -10.750  -7.298  86.876  1.00  0.00
ATOM   2929  BGE BGE Y1050      86.992 -32.267  50.489  1.00  0.00
ATOM   2930  BGF BGF Y1051      58.805  38.235   4.051  1.00  0.00
ATOM   2931  BGG BGG Y1052      70.926 -69.435 -20.698  1.00  0.00
ATOM   2932  BGH BGH Y1053      13.869 -73.119 -14.827  1.00  0.00
ATOM   2933  BGI BGI Y1054      76.127  74.063  26.438  1.00  0.00
ATOM   2934  BGJ BGJ Y1055     -64.510 -76.419  -4.904  1.00  0.00
ATOM   2935  BGK BGK Y1056       2.029 -28.837  26.096  1.00  0.00
ATOM   2936  BGL BGL Y1057     -11.220  72.022  69.483  1.00  0.00
ATOM   2937  BGM BGM Y1058     -22.335  75.240 -47.771  1.00  0.00
ATOM   2938  BGN BGN Y1059      63.553 -60.390  74.145  1.00  0.00
ATOM   2939  BGO BGO Y1060       6.656 -57.477  60.711  1.00  0.00
ATOM   2940  BGP BGP Y1061      -5.585  24.672 -26.993  1.00  0.00
ATOM   2941  BGQ BGQ Y1062      53.117 -10.200  65.314  1.00  0.00
ATOM   2942  BGR BGR Y1063      15.389 -78.780 -71.486  1.00  0.00
ATOM   2943  BGS BGS Y1064     -53.887  74.441 -36.964  1.00  0.00
ATOM   2944  BGT BGT Y1065      19.038  35.288 -23.849  1.00  0.00
ATOM   2945  BGU BGU Y1066      78.700 -51.987  25.104  1.00  0.00
ATOM   2946  BGV BGV Y1067      47.996 -31.352 -27.846  1.00  0.00
ATOM   2947  BGW BGW Y1068      21.569 -29.413 -33.476  1.00  0.00
ATOM   2948  BGX BGX Y1069      45.892  65.459 -53.347  1.00  0.00
ATOM   2949  BGY BGY Y1070      33.815  -1.644 -32.345  1.00  0.00
ATOM   2950  BGZ BGZ Y1071     -83.159   1.988 -54.445  1.00  0.00
ATOM   2951  BHA BHA Y1072     -66.484 -59.166 -32.113  1.00  0.00
ATOM   2952  BHB BHB Y1073      50.373  54.524  17.385  1.00  0.00
ATOM   2953  BHC BHC Y1074     -71.686 -58.374  17.785  1.00  0.00
ATOM   2954  BHD BHD Y1075      84.642 -10.106 -15.323  1.00  0.00
ATOM   2955  BHE BHE Y1076     -51.408  27.506 -20.157  1.00  0.00
ATOM   2956  BHF BHF Y1077      -4.895   1.209 -50.080  1.00  0.00
ATOM   2957  BHG BHG Y1078     -37.208  72.044  53.587  1.00  0.00
ATOM   2958  BHH BHH Y1079      37.993 -21.281  19.864  1.00  0.00
ATOM   2959  BHI BHI Y1080     -48.227  26.656  86.827  1.00  0.00
ATOM   2960  BHJ BHJ Y1081     -77.104 -70.920  58.493  1.00  0.00
ATOM   2961  BHK BHK Y1082      67.258  -0.975  51.938  1.00  0.00
ATOM   2962  BHL BHL Y1083      63.790 -71.945  30.277  1.00  0.00
ATOM   2963  BHM BHM Y1084     -15.031  26.043 -82.330  1.00  0.00
ATOM   2964  BHN BHN Y1085     -17.939  44.666  -7.360  1.00  0.00
ATOM   2965  BHO BHO Y1086      25.835 -54.162 -58.687  1.00  0.00
ATOM   2966  BHP BHP Y1087     -40.484  40.385 -64.263  1.00  0.00
ATOM   2967  BHQ BHQ Y1088      50.223  12.644  53.376  1.00  0.00
ATOM   2968  BHR BHR Y1089      35.025  53.583 -81.658  1.00  0.00
ATOM   2969  BHS BHS Y1090     -75.768  47.661 -65.187  1.00  0.00
ATOM   2970  BHT BHT Y1091      51.968 -80.744 -72.256  1.00  0.00
ATOM   2971  BHU BHU Y1092     -47.468 -33.644 -85.144  1.00  0.00
ATOM   2972  BHV BHV Y1093      85.530  13.440  39.767  1.00  0.00
ATOM   2973  BHW BHW Y1094      -7.657 -76.837 -73.569  1.00  0.00
ATOM   2974  BHX BHX Y1095      64.972 -18.427 -58.459  1.00  0.00
ATOM   2975  BHY BHY Y1096     -43.529  51.438  63.764  1.00  0.00
ATOM   2976  BHZ BHZ Y1097     -67.470  76.453 -69.185  1.00  0.00
ATOM   2977  BIA BIA Y1098      83.284  75.458 -81.899  1.00  0.00
ATOM   2978  BIB BIB Y1099      79.916  11.513 -45.051  1.00  0.00
ATOM   2979  BIC BIC Y1100      48.292  67.241 -72.677  1.00  0.00
ATOM   2980  BID BID Y1101     -52.313 -87.817  17.940  1.00  0.00
ATOM   2981  BIE BIE Y1102       2.105  75.511 -72.510  1.00  0.00
ATOM   2982  BIF BIF Y1103     -42.541  -1.723 -33.633  1.00  0.00
ATOM   2983  BIG BIG Y1104      35.120  44.299  24.020  1.00  0.00
ATOM   2984  BIH BIH Y1105      77.258 -18.583 -29.549  1.00  0.00
ATOM   2985  BII BII Y1106      86.641 -18.908 -68.078  1.00  0.00
ATOM   2986  BIJ BIJ Y1107     -43.067 -79.956  67.723  1.00  0.00
ATOM   2987  BIK BIK Y1108      65.819  16.903  65.423  1.00  0.00
ATOM   2988  BIL BIL Y1109     -46.391 -61.138 -69.558  1.00  0.00
ATOM   2989  BIM BIM Y1110       3.203  54.503 -41.398  1.00  0.00
ATOM   2990  BIN BIN Y1111       9.949 -72.387  61.070  1.00  0.00
ATOM   2991  BIO BIO Y1112     -61.190  50.585  58.542  1.00  0.00
ATOM   2992  BIP BIP Y1113     -65.703  77.958  61.811  1.00  0.00
ATOM   2993  BIQ BIQ Y1114     -60.201  23.063   7.101  1.00  0.00
ATOM   2994  BIR BIR Y1115      82.519 -36.208 -37.686  1.00  0.00
ATOM   2995  BIS BIS Y1116      76.400  43.843  41.920  1.00  0.00
ATOM   2996  BIT BIT Y1117      80.515 -80.672 -45.191  1.00  0.00
ATOM   2997  BIU BIU Y1118     -70.760  24.269  -4.846  1.00  0.00
ATOM   2998  BIV BIV Y1119     -37.092 -40.331  21.380  1.00  0.00
ATOM   2999  BIW BIW Y1120     -73.044  82.891 -50.705  1.00  0.00
ATOM   3000  BIX BIX Y1121     -71.014  83.604  24.315  1.00  0.00
ATOM   3001  BIY BIY Y1122     -51.433   9.506 -37.172  1.00  0.00
ATOM   3002  BIZ BIZ Y1123      67.967  64.996 -22.405  1.00  0.00
ATOM   3003  BJA BJA Y1124      59.776 -47.041 -48.941  1.00  0.00
ATOM   3004  BJB BJB Y1125      57.868  59.415  68.797  1.00  0.00
ATOM   3005  BJC BJC Y1126      19.103  75.233  -4.732  1.00  0.00
ATOM   3006  BJD BJD Y1127     -74.817   5.024 -45.257  1.00  0.00
ATOM   3007  BJE BJE Y1128     -17.847  -3.996 -66.954  1.00  0.00
ATOM   3008  BJF BJF Y1129     -35.015 -14.319  16.161  1.00  0.00
ATOM   3009  BJG BJG Y1130     -68.618 -66.714 -81.452  1.00  0.00
ATOM   3010  BJH BJH Y1131      69.704  -3.008 -80.575  1.00  0.00
ATOM   3011  BJI BJI Y1132     -59.152  40.968  32.614  1.00  0.00
ATOM   3012  BJJ BJJ Y1133      54.587  35.507  38.987  1.00  0.00
ATOM   3013  BJK BJK Y1134     -59.647  -6.407  29.650  1.00  0.00
ATOM   3014  BJL BJL Y1135     -34.528 -72.034 -50.359  1.00  0.00
ATOM   3015  BJM BJM Y1136     -44.574 -76.316  -3.867  1.00  0.00
ATOM   3016  BJN BJN Y1137      29.369 -48.937  44.375  1.00  0.00
ATOM   3017  BJO BJO Y1138      -3.115  -5.354 -80.978  1.00  0.00
ATOM   3018  BJP BJP Y1139      12.563  83.303 -20.623  1.00  0.00
ATOM   3019  BJQ BJQ Y1140     -64.946 -78.462  10.089  1.00  0.00
ATOM   3020  BJR BJR Y1141     -78.134  59.810 -44.740  1.00  0.00
ATOM   3021  BJS BJS Y1142       8.096  45.582  12.040  1.00  0.00
ATOM   3022  BJT BJT Y1143      18.363  64.000  80.229  1.00  0.00
ATOM   3023  BJU BJU Y1144     -44.696  75.960  85.809  1.00  0.00
ATOM   3024  BJV BJV Y1145     -84.109  75.874 -36.784  1.00  0.00
ATOM   3025  BJW BJW Y1146     -77.469 -72.976  78.790  1.00  0.00
ATOM   3026  BJX BJX Y1147      76.192  -5.499  79.741  1.00  0.00
ATOM   3027  BJY BJY Y1148      64.965 -51.679   4.111  1.00  0.00
ATOM   3028  BJZ BJZ Y1149     -27.882  68.401 -61.017  1.00  0.00
ATOM   3029  BKA BKA Y1150      58.542  19.398 -48.660  1.00  0.00
ATOM   3030  BKB BKB Y1151     -20.875 -75.551  76.682  1.00  0.00
ATOM   3031  BKC BKC Y1152       8.000  39.431 -80.422  1.00  0.00
ATOM   3032  BKD BKD Y1153      71.488  73.502 -71.230  1.00  0.00
ATOM   3033  BKE BKE Y1154      52.349 -82.002 -41.792  1.00  0.00
ATOM   3034  BKF BKF Y1155     -81.806 -55.710  85.274  1.00  0.00
ATOM   3035  BKG BKG Y1156      25.467   6.081 -56.857  1.00  0.00
ATOM   3036  BKH BKH Y1157      15.306  36.588  73.027  1.00  0.00
ATOM   3037  BKI BKI Y1158     -10.200 -31.471 -73.329  1.00  0.00
ATOM   3038  BKJ BKJ Y1159     -72.541 -80.107  45.540  1.00  0.00
ATOM   3039  BKK BKK Y1160       6.714 -49.044 -82.723  1.00  0.00
ATOM   3040  BKL BKL Y1161      85.963 -16.153  46.107  1.00  0.00
ATOM   3041  BKM BKM Y1162       2.298 -67.318  79.169  1.00  0.00
ATOM   3042  BKN BKN Y1163     -57.093   9.105 -17.119  1.00  0.00
ATOM   3043  BKO BKO Y1164      84.446 -37.865 -12.812  1.00  0.00
ATOM   3044  BKP BKP Y1165     -35.194 -29.771 -20.951  1.00  0.00
ATOM   3045  BKQ BKQ Y1166      38.838 -54.683  20.577  1.00  0.00
ATOM   3046  BKR BKR Y1167      85.477  72.494 -20.036  1.00  0.00
ATOM   3047  BKS BKS Y1168      34.168  28.961  55.075  1.00  0.00
ATOM   3048  BKT BKT Y1169      22.891 -66.991  86.512  1.00  0.00
ATOM   3049  BKU BKU Y1170     -68.316 -59.185  77.162  1.00  0.00
ATOM   3050  BKV BKV Y1171      60.880  27.684 -77.502  1.00  0.00
ATOM   3051  BKW BKW Y1172      68.171  18.371  86.906  1.00  0.00
ATOM   3052  BKX BKX Y1173      38.278  33.488 -81.362  1.00  0.00
ATOM   3053  BKY BKY Y1174     -78.889 -69.662  -5.460  1.00  0.00
ATOM   3054  BKZ BKZ Y1175      37.867  13.109  -8.496  1.00  0.00
ATOM   3055  BLA BLA Y1176     -49.315 -62.149  82.653  1.00  0.00
ATOM   3056  BLB BLB Y1177      -4.638  12.024  76.585  1.00  0.00
ATOM   3057  BLC BLC Y1178      19.959   0.974 -16.655  1.00  0.00
ATOM   3058  BLD BLD Y1179      -8.919  77.010 -17.735  1.00  0.00
ATOM   3059  BLE BLE Y1180      86.799  64.720  55.276  1.00  0.00
ATOM   3060  BLF BLF Y1181     -33.413  48.857  82.288  1.00  0.00
ATOM   3061  BLG BLG Y1182     -46.971  84.173  56.222  1.00  0.00
ATOM   3062  BLH BLH Y1183     -68.039  23.088  73.647  1.00  0.00
ATOM   3063  BLI BLI Y1184     -52.786 -42.919  29.067  1.00  0.00
ATOM   3064  BLJ BLJ Y1185      20.824 -47.357  78.923  1.00  0.00
ATOM   3065  BLK BLK Y1186     -81.253   8.430  27.318  1.00  0.00
ATOM   3066  BLL BLL Y1187     -50.713 -77.353 -68.510  1.00  0.00
ATOM   3067  BLM BLM Y1188      57.968  54.161   1.518  1.00  0.00
ATOM   3068  BLN BLN Y1189     -34.074  34.942  -1.062  1.00  0.00
ATOM   3069  BLO BLO Y1190      45.183  37.491 -41.361  1.00  0.00
ATOM   3070  BLP BLP Y1191     -55.857 -30.911   6.910  1.00  0.00
ATOM   3071  BLQ BLQ Y1192      10.950  70.906  40.714  1.00  0.00
ATOM   3072  BLR BLR Y1193     -10.180 -38.239 -39.895  1.00  0.00
ATOM   3073  BLS BLS Y1194      71.423  38.132  86.161  1.00  0.00
ATOM   3074  BLT BLT Y1195      38.264 -20.582  72.594  1.00  0.00
ATOM   3075  BLU BLU Y1196      54.857 -58.406 -67.521  1.00  0.00
ATOM   3076  BLV BLV Y1197     -68.566  28.422 -26.366  1.00  0.00
ATOM   3077  BLW BLW Y1198      29.372  42.744   6.998  1.00  0.00
ATOM   3078  BLX BLX Y1199     -78.578 -77.183  18.445  1.00  0.00
ATOM   3079  BLY BLY Y1200     -56.527  12.296  31.696  1.00  0.00
ATOM   3080  BLZ BLZ Y1201      85.069  30.038  47.675  1.00  0.00
ATOM   3081  BMA BMA Y1202      35.303  50.256  46.562  1.00  0.00
ATOM   3082  BMB BMB Y1203     -70.580 -45.887  65.053  1.00  0.00
ATOM   3083  BMC BMC Y1204     -44.383  29.376 -84.774  1.00  0.00
ATOM   3084  BMD BMD Y1205      55.357 -80.774  66.629  1.00  0.00
ATOM   3085  BME BME Y1206      -2.082 -24.792   3.047  1.00  0.00
ATOM   3086  BMF BMF Y1207     -23.397   9.389 -71.417  1.00  0.00
ATOM   3087  BMG BMG Y1208     -47.090  37.581  53.244  1.00  0.00
ATOM   3088  BMH BMH Y1209     -42.002 -81.137  87.647  1.00  0.00
ATOM   3089  BMI BMI Y1210      -1.168  -7.559 -19.873  1.00  0.00
ATOM   3090  BMJ BMJ Y1211     -41.648  82.345 -69.727  1.00  0.00
ATOM   3091  BMK BMK Y1212      27.961  79.930  67.968  1.00  0.00
ATOM   3092  BML BML Y1213     -79.435 -12.834  17.126  1.00  0.00
ATOM   3093  BMM BMM Y1214      68.770  82.257  81.093  1.00  0.00
ATOM   3094  BMN BMN Y1215     -45.898 -67.580  14.958  1.00  0.00
ATOM   3095  BMO BMO Y1216     -75.325   7.990  84.407  1.00  0.00
ATOM   3096  BMP BMP Y1217     -36.744  11.474   7.201  1.00  0.00
ATOM   3097  BMQ BMQ Y1218     -10.972 -34.626 -21.763  1.00  0.00
ATOM   3098  BMR BMR Y1219      43.700 -78.206 -26.236  1.00  0.00
ATOM   3099  BMS BMS Y1220      31.416 -26.883 -80.016  1.00  0.00
ATOM   3100  BMT BMT Y1221     -23.258 -18.968  75.740  1.00  0.00
ATOM   3101  BMU BMU Y1222      51.448 -65.029 -10.130  1.00  0.00
ATOM   3102  BMV BMV Y1223     -60.039 -26.367  83.580  1.00  0.00
ATOM   3103  BMW BMW Y1224      64.498  77.903 -52.285  1.00  0.00
ATOM   3104  BMX BMX Y1225     -51.316  -2.217  -1.183  1.00  0.00
ATOM   3105  BMY BMY Y1226      31.567  22.221 -58.523  1.00  0.00
ATOM   3106  BMZ BMZ Y1227     -44.076  86.477 -12.110  1.00  0.00
ATOM   3107  BNA BNA Y1228      -9.228 -32.160  85.965  1.00  0.00
ATOM   3108  BNB BNB Y1229      50.977 -48.968 -11.705  1.00  0.00
ATOM   3109  BNC BNC Y1230     -75.129 -82.259  34.164  1.00  0.00
ATOM   3110  BND BND Y1231     -56.256  43.281 -34.945  1.00  0.00
ATOM   3111  BNE BNE Y1232      55.301 -41.627  78.537  1.00  0.00
ATOM   3112  BNF BNF Y1233      39.558 -80.545  80.509  1.00  0.00
ATOM   3113  BNG BNG Y1234      -6.843  27.366  51.160  1.00  0.00
ATOM   3114  BNH BNH Y1235      18.516 -26.956 -51.772  1.00  0.00
ATOM   3115  BNI BNI Y1236     -82.793  56.990  85.913  1.00  0.00
ATOM   3116  BNJ BNJ Y1237     -63.820  68.925 -54.565  1.00  0.00
ATOM   3117  BNK BNK Y1238       9.328 -86.745 -26.281  1.00  0.00
ATOM   3118  BNL BNL Y1239     -41.607  18.449  -6.095  1.00  0.00
ATOM   3119  BNM BNM Y1240     -46.905 -16.811  36.091  1.00  0.00
ATOM   3120  BNN BNN Y1241      45.705  26.836  14.087  1.00  0.00
ATOM   3121  BNO BNO Y1242     -70.122 -27.756  38.912  1.00  0.00
ATOM   3122  BNP BNP Y1243     -42.344 -46.436 -51.453  1.00  0.00
ATOM   3123  BNQ BNQ Y1244     -68.256   6.830   1.568  1.00  0.00
ATOM   3124  BNR BNR Y1245     -15.609  43.555  81.295  1.00  0.00
ATOM   3125  BNS BNS Y1246      32.331  73.878  20.490  1.00  0.00
ATOM   3126  BNT BNT Y1247      25.395  12.264 -77.660  1.00  0.00
ATOM   3127  BNU BNU Y1248      21.673 -51.437 -39.841  1.00  0.00
ATOM   3128  BNV BNV Y1249      50.624  79.585 -48.170  1.00  0.00
ATOM   3129  BNW BNW Y1250      78.618 -39.544 -69.292  1.00  0.00
ATOM   3130  BNX BNX Y1251     -68.093 -79.887 -50.543  1.00  0.00
ATOM   3131  BNY BNY Y1252     -14.121 -31.930  71.347  1.00  0.00
ATOM   3132  BNZ BNZ Y1253      85.732 -29.164  89.067  1.00  0.00
ATOM   3133  BOA BOA Y1254       4.649 -75.958  38.195  1.00  0.00
ATOM   3134  BOB BOB Y1255      22.780  81.836  84.187  1.00  0.00
ATOM   3135  BOC BOC Y1256      11.059 -43.986  -2.120  1.00  0.00
ATOM   3136  BOD BOD Y1257      70.502 -69.351 -53.322  1.00  0.00
ATOM   3137  BOE BOE Y1258      -7.315  50.829 -75.167  1.00  0.00
ATOM   3138  BOF BOF Y1259      26.896  25.440  -3.452  1.00  0.00
ATOM   3139  BOG BOG Y1260     -62.363 -78.821  79.048  1.00  0.00
ATOM   3140  BOH BOH Y1261     -21.983 -86.693 -67.374  1.00  0.00
ATOM   3141  BOI BOI Y1262     -77.655 -30.624 -80.106  1.00  0.00
ATOM   3142  BOJ BOJ Y1263     -62.203 -55.283 -85.332  1.00  0.00
ATOM   3143  BOK BOK Y1264      62.222  23.548  15.383  1.00  0.00
ATOM   3144  BOL BOL Y1265      83.350 -71.120  13.246  1.00  0.00
ATOM   3145  BOM BOM Y1266      38.725  38.603 -55.249  1.00  0.00
ATOM   3146  BON BON Y1267     -80.288 -90.139 -35.134  1.00  0.00
ATOM   3147  BOO BOO Y1268      37.281 -82.798  22.604  1.00  0.00
ATOM   3148  BOP BOP Y1269      35.228 -74.151  39.567  1.00  0.00
ATOM   3149  BOQ BOQ Y1270      60.647  83.759  26.652  1.00  0.00
ATOM   3150  BOR BOR Y1271     -59.535 -63.433   3.108  1.00  0.00
ATOM   3151  BOS BOS Y1272      -0.842  81.325  34.223  1.00  0.00
ATOM   3152  BOT BOT Y1273      17.284 -68.925  27.104  1.00  0.00
ATOM   3153  BOU BOU Y1274      62.297  -0.849  33.037  1.00  0.00
ATOM   3154  BOV BOV Y1275     -77.431  17.157 -37.119  1.00  0.00
ATOM   3155  BOW BOW Y1276      58.063 -88.399  52.273  1.00  0.00
ATOM   3156  BOX BOX Y1277     -77.379 -35.222  16.107  1.00  0.00
ATOM   3157  BOY BOY Y1278     -61.125  49.110 -56.588  1.00  0.00
ATOM   3158  BOZ BOZ Y1279      33.817  38.028 -10.700  1.00  0.00
ATOM   3159  BPA BPA Y1280     -28.180  32.481 -57.984  1.00  0.00
ATOM   3160  BPB BPB Y1281      36.773 -37.691 -82.492  1.00  0.00
ATOM   3161  BPC BPC Y1282     -51.026 -39.761 -69.833  1.00  0.00
ATOM   3162  BPD BPD Y1283      31.936  75.677 -55.276  1.00  0.00
ATOM   3163  BPE BPE Y1284      51.311  15.481 -36.575  1.00  0.00
ATOM   3164  BPF BPF Y1285     -63.829  77.987  40.872  1.00  0.00
ATOM   3165  BPG BPG Y1286      55.137 -12.907 -39.690  1.00  0.00
ATOM   3166  BPH BPH Y1287     -30.267 -58.038 -77.291  1.00  0.00
ATOM   3167  BPI BPI Y1288      -1.177  44.192  69.698  1.00  0.00
ATOM   3168  BPJ BPJ Y1289     -85.566  78.490  78.506  1.00  0.00
ATOM   3169  BPK BPK Y1290     -20.584 -43.083 -79.813  1.00  0.00
ATOM   3170  BPL BPL Y1291      15.785 -13.391 -16.254  1.00  0.00
ATOM   3171  BPM BPM Y1292     -66.443  56.899 -26.872  1.00  0.00
ATOM   3172  BPN BPN Y1293     -32.540  34.002  18.382  1.00  0.00
ATOM   3173  BPO BPO Y1294     -23.590  26.291  35.487  1.00  0.00
ATOM   3174  BPP BPP Y1295      -2.849   3.991 -20.445  1.00  0.00
ATOM   3175  BPQ BPQ Y1296     -28.797 -47.827  82.352  1.00  0.00
ATOM   3176  BPR BPR Y1297      79.745  12.159   6.237  1.00  0.00
ATOM   3177  BPS BPS Y1298     -67.027 -11.103 -86.000  1.00  0.00
ATOM   3178  BPT BPT Y1299     -68.198 -52.639  37.286  1.00  0.00
ATOM   3179  BPU BPU Y1300      35.333  33.967  42.195  1.00  0.00
ATOM   3180  BPV BPV Y1301      16.570  81.045   5.165  1.00  0.00
ATOM   3181  BPW BPW Y1302      79.833 -39.657  30.939  1.00  0.00
ATOM   3182  BPX BPX Y1303      32.903 -37.686  73.017  1.00  0.00
ATOM   3183  BPY BPY Y1304      15.779  -1.720  -4.856  1.00  0.00
ATOM   3184  BPZ BPZ Y1305       0.198 -48.175  37.378  1.00  0.00
ATOM   3185  BQA BQA Y1306       9.501 -36.278 -62.455  1.00  0.00
ATOM   3186  BQB BQB Y1307     -74.951 -26.625  60.005  1.00  0.00
ATOM   3187  BQC BQC Y1308     -46.906  79.427  11.340  1.00  0.00
ATOM   3188  BQD BQD Y1309      39.066 -62.602 -44.437  1.00  0.00
ATOM   3189  BQE BQE Y1310     -44.179 -69.724  49.546  1.00  0.00
ATOM   3190  BQF BQF Y1311      -7.301 -57.529 -48.759  1.00  0.00
ATOM   3191  BQG BQG Y1312     -51.743  12.922   6.186  1.00  0.00
ATOM   3192  BQH BQH Y1313     -65.827 -35.231 -12.611  1.00  0.00
ATOM   3193  BQI BQI Y1314      14.028  30.717  89.204  1.00  0.00
ATOM   3194  BQJ BQJ Y1315      50.528  41.842  56.869  1.00  0.00
ATOM   3195  BQK BQK Y1316       0.306 -25.034 -44.906  1.00  0.00
ATOM   3196  BQL BQL Y1317     -70.905 -83.470 -70.936  1.00  0.00
ATOM   3197  BQM BQM Y1318     -83.424 -29.765 -53.223  1.00  0.00
ATOM   3198  BQN BQN Y1319     -29.253  -4.468  79.739  1.00  0.00
ATOM   3199  BQO BQO Y1320      45.039 -82.776  42.451  1.00  0.00
ATOM   3200  BQP BQP Y1321       9.309 -86.900   7.355  1.00  0.00
ATOM   3201  BQQ BQQ Y1322       4.005 -28.651  42.743  1.00  0.00
ATOM   3202  BQR BQR Y1323      26.112 -73.903 -49.024  1.00  0.00
ATOM   3203  BQS BQS Y1324     -81.257 -82.913 -61.121  1.00  0.00
ATOM   3204  BQT BQT Y1325      63.469  59.708  54.597  1.00  0.00
ATOM   3205  BQU BQU Y1326     -64.886  43.651  73.359  1.00  0.00
ATOM   3206  BQV BQV Y1327       3.866 -88.579  24.970  1.00  0.00
ATOM   3207  BQW BQW Y1328      63.324  14.277 -59.572  1.00  0.00
ATOM   3208  BQX BQX Y1329     -61.195 -22.966  26.601  1.00  0.00
ATOM   3209  BQY BQY Y1330     -31.823 -69.497  59.913  1.00  0.00
ATOM   3210  BQZ BQZ Y1331      23.302  85.561 -10.644  1.00  0.00
ATOM   3211  BRA BRA Y1332     -49.306   8.281  83.113  1.00  0.00
ATOM   3212  BRB BRB Y1333      -0.885  74.446 -37.981  1.00  0.00
ATOM   3213  BRC BRC Y1334     -54.427 -53.476  -7.592  1.00  0.00
ATOM   3214  BRD BRD Y1335     -80.668 -49.510 -82.097  1.00  0.00
ATOM   3215  BRE BRE Y1336     -61.779 -33.321 -49.528  1.00  0.00
ATOM   3216  BRF BRF Y1337      78.157 -50.548  55.034  1.00  0.00
ATOM   3217  BRG BRG Y1338     -16.239 -78.626  -0.849  1.00  0.00
ATOM   3218  BRH BRH Y1339      27.763 -85.072  42.419  1.00  0.00
ATOM   3219  BRI BRI Y1340      77.326  82.103 -35.295  1.00  0.00
ATOM   3220  BRJ BRJ Y1341      76.680 -46.960  82.454  1.00  0.00
ATOM   3221  BRK BRK Y1342     -79.010 -89.398   2.394  1.00  0.00
ATOM   3222  BRL BRL Y1343      -7.487 -20.423 -62.354  1.00  0.00
ATOM   3223  BRM BRM Y1344      72.643  78.228 -17.697  1.00  0.00
ATOM   3224  BRN BRN Y1345      38.632  27.795 -35.114  1.00  0.00
ATOM   3225  BRO BRO Y1346      84.919  53.193 -17.407  1.00  0.00
ATOM   3226  BRP BRP Y1347     -58.206   3.020 -49.745  1.00  0.00
ATOM   3227  BRQ BRQ Y1348     -57.714  70.289   7.762  1.00  0.00
ATOM   3228  BRR BRR Y1349     -38.921  81.615  24.596  1.00  0.00
ATOM   3229  BRS BRS Y1350      45.340  71.254 -35.330  1.00  0.00
ATOM   3230  BRT BRT Y1351     -51.119  60.050  52.358  1.00  0.00
ATOM   3231  BRU BRU Y1352     -64.279 -25.350 -75.190  1.00  0.00
ATOM   3232  BRV BRV Y1353     -33.544  50.645  25.287  1.00  0.00
ATOM   3233  BRW BRW Y1354      65.687 -86.135   9.231  1.00  0.00
ATOM   3234  BRX BRX Y1355     -10.705 -89.003 -25.075  1.00  0.00
ATOM   3235  BRY BRY Y1356      14.122  52.745  34.039  1.00  0.00
ATOM   3236  BRZ BRZ Y1357      89.355  70.630 -51.638  1.00  0.00
ATOM   3237  BSA BSA Y1358      86.470  30.596 -25.493  1.00  0.00
ATOM   3238  BSB BSB Y1359      31.360  33.295  87.137  1.00  0.00
ATOM   3239  BSC BSC Y1360       6.521 -54.951  17.466  1.00  0.00
ATOM   3240  BSD BSD Y1361     -25.261  15.784 -57.903  1.00  0.00
ATOM   3241  BSE BSE Y1362      80.891  46.893  79.361  1.00  0.00
ATOM   3242  BSF BSF Y1363      15.903 -59.996   0.866  1.00  0.00
ATOM   3243  BSG BSG Y1364      28.171 -70.382   5.193  1.00  0.00
ATOM   3244  BSH BSH Y1365     -32.478  54.596  40.038  1.00  0.00
ATOM   3245  BSI BSI Y1366      31.134 -56.950  -0.334  1.00  0.00
ATOM   3246  BSJ BSJ Y1367      46.023  77.290  29.780  1.00  0.00
ATOM   3247  BSK BSK Y1368      38.719  51.710  68.342  1.00  0.00
ATOM   3248  BSL BSL Y1369     -27.085 -74.410 -78.737  1.00  0.00
ATOM   3249  BSM BSM Y1370      55.643  50.518  81.202  1.00  0.00
ATOM   3250  BSN BSN Y1371     -45.402 -47.625  63.508  1.00  0.00
ATOM   3251  BSO BSO Y1372     -85.763 -15.869 -39.234  1.00  0.00
ATOM   3252  BSP BSP Y1373     -82.070  47.018 -22.825  1.00  0.00
ATOM   3253  BSQ BSQ Y1374      20.943  56.049  65.695  1.00  0.00
ATOM   3254  BSR BSR Y1375     -48.910  62.742  19.245  1.00  0.00
ATOM   3255  BSS BSS Y1376     -84.231 -79.664 -30.241  1.00  0.00
ATOM   3256  BST BST Y1377     -25.892 -81.545  51.086  1.00  0.00
ATOM   3257  BSU BSU Y1378      44.501  68.848 -86.027  1.00  0.00
ATOM   3258  BSV BSV Y1379      47.992  28.180 -62.140  1.00  0.00
ATOM   3259  BSW BSW Y1380       1.621  31.351  24.544  1.00  0.00
ATOM   3260  BSX BSX Y1381     -63.085 -53.556  54.133  1.00  0.00
ATOM   3261  BSY BSY Y1382     -17.962 -60.199  53.078  1.00  0.00
ATOM   3262  BSZ BSZ Y1383      48.503   6.687  36.064  1.00  0.00
ATOM   3263  BTA BTA Y1384     -33.538   5.550 -25.862  1.00  0.00
ATOM   3264  BTB BTB Y1385      52.305 -64.720 -46.416  1.00  0.00
ATOM   3265  BTC BTC Y1386      29.754 -33.926 -68.405  1.00  0.00
ATOM   3266  BTD BTD Y1387     -63.868 -45.740 -78.107  1.00  0.00
ATOM   3267  BTE BTE Y1388      36.084  78.587  -4.208  1.00  0.00
ATOM   3268  BTF BTF Y1389      -5.197  66.565 -58.518  1.00  0.00
ATOM   3269  BTG BTG Y1390      -8.742 -78.951  57.015  1.00  0.00
ATOM   3270  BTH BTH Y1391     -79.101  28.433 -45.668  1.00  0.00
ATOM   3271  BTI BTI Y1392     -78.106  15.942 -17.934  1.00  0.00
ATOM   3272  BTJ BTJ Y1393      63.325 -87.976  -5.749  1.00  0.00
ATOM   3273  BTK BTK Y1394      29.984 -67.960 -21.961  1.00  0.00
ATOM   3274  BTL BTL Y1395      29.661  12.437  59.507  1.00  0.00
ATOM   3275  BTM BTM Y1396     -56.648   7.169 -84.158  1.00  0.00
ATOM   3276  BTN BTN Y1397     -30.721  50.709 -61.183  1.00  0.00
ATOM   3277  BTO BTO Y1398       0.576 -67.254   1.461  1.00  0.00
ATOM   3278  BTP BTP Y1399      77.200  60.282  74.736  1.00  0.00
ATOM   3279  BTQ BTQ Y1400     -13.070 -15.338 -83.219  1.00  0.00
ATOM   3280  BTR BTR Y1401     -47.910 -35.229 -28.453  1.00  0.00
ATOM   3281  BTS BTS Y1402      74.768 -80.428 -75.083  1.00  0.00
ATOM   3282  BTT BTT Y1403       5.778  37.851 -67.082  1.00  0.00
ATOM   3283  BTU BTU Y1404     -23.686 -35.466 -12.450  1.00  0.00
ATOM   3284  BTV BTV Y1405      57.284 -53.986 -28.691  1.00  0.00
ATOM   3285  BTW BTW Y1406      39.358 -52.947 -34.784  1.00  0.00
ATOM   3286  BTX BTX Y1407     -54.023  76.450  -7.494  1.00  0.00
ATOM   3287  BTY BTY Y1408     -75.698  67.070  71.955  1.00  0.00
ATOM   3288  BTZ BTZ Y1409     -82.564  41.188  56.212  1.00  0.00
ATOM   3289  BUA BUA Y1410      86.839   2.751  22.860  1.00  0.00
ATOM   3290  BUB BUB Y1411      84.428  -6.124 -79.432  1.00  0.00
ATOM   3291  BUC BUC Y1412      70.790  29.698   0.354  1.00  0.00
ATOM   3292  BUD BUD Y1413      -2.419 -83.220  79.953  1.00  0.00
ATOM   3293  BUE BUE Y1414      17.483  64.409 -16.069  1.00  0.00
ATOM   3294  BUF BUF Y1415      14.509  16.629  -6.494  1.00  0.00
ATOM   3295  BUG BUG Y1416      27.340  75.783 -75.625  1.00  0.00
ATOM   3296  BUH BUH Y1417     -22.729 -22.345  23.494  1.00  0.00
ATOM   3297  BUI BUI Y1418      25.037 -51.921 -24.388  1.00  0.00
ATOM   3298  BUJ BUJ Y1419     -73.874  33.097  85.956  1.00  0.00
ATOM   3299  BUK BUK Y1420     -41.707  64.865  75.455  1.00  0.00
ATOM   3300  BUL BUL Y1421      77.813 -21.137  -2.582  1.00  0.00
ATOM   3301  BUM BUM Y1422     -32.180  33.270 -82.288  1.00  0.00
ATOM   3302  BUN BUN Y1423       7.287 -89.778  68.488  1.00  0.00
ATOM   3303  BUO BUO Y1424     -73.853  84.665 -24.575  1.00  0.00
ATOM   3304  BUP BUP Y1425      56.827  12.820  87.119  1.00  0.00
ATOM   3305  BUQ BUQ Y1426      10.635 -26.676 -13.654  1.00  0.00
ATOM   3306  BUR BUR Y1427      33.331   0.829  45.608  1.00  0.00
ATOM   3307  BUS BUS Y1428     -36.155 -53.957   3.351  1.00  0.00
ATOM   3308  BUT BUT Y1429      64.444  72.081  14.085  1.00  0.00
ATOM   3309  BUU BUU Y1430      41.928  13.260 -62.565  1.00  0.00
ATOM   3310  BUV BUV Y1431     -76.290 -52.785  -1.437  1.00  0.00
ATOM   3311  BUW BUW Y1432      54.226 -51.267  66.576  1.00  0.00
ATOM   3312  BUX BUX Y1433      69.661 -45.252 -24.928  1.00  0.00
ATOM   3313  BUY BUY Y1434     -73.898  16.529   8.815  1.00  0.00
ATOM   3314  BUZ BUZ Y1435      34.826  71.192  48.301  1.00  0.00
ATOM   3315  BVA BVA Y1436      30.462   3.612  -2.878  1.00  0.00
ATOM   3316  BVB BVB Y1437      78.923  44.618 -77.676  1.00  0.00
ATOM   3317  BVC BVC Y1438      86.730  -8.874   5.075  1.00  0.00
ATOM   3318  BVD BVD Y1439      45.356  -1.793  81.471  1.00  0.00
ATOM   3319  BVE BVE Y1440      36.895  67.348 -16.330  1.00  0.00
ATOM   3320  BVF BVF Y1441      74.573  49.420  61.904  1.00  0.00
ATOM   3321  BVG BVG Y1442      50.269  22.334  -2.478  1.00  0.00
ATOM   3322  BVH BVH Y1443       0.639 -62.577 -10.029  1.00  0.00
ATOM   3323  BVI BVI Y1444       2.240  85.482  10.616  1.00  0.00
ATOM   3324  BVJ BVJ Y1445      77.582  64.372   9.795  1.00  0.00
ATOM   3325  BVK BVK Y1446       5.116 -59.324 -62.034  1.00  0.00
ATOM   3326  BVL BVL Y1447     -58.566 -64.602 -60.510  1.00  0.00
ATOM   3327  BVM BVM Y1448      35.975  60.824  24.718  1.00  0.00
ATOM   3328  BVN BVN Y1449     -79.637  69.206  17.907  1.00  0.00
ATOM   3329  BVO BVO Y1450     -72.167 -87.958 -16.484  1.00  0.00
ATOM   3330  BVP BVP Y1451     -49.512 -86.625 -40.021  1.00  0.00
ATOM   3331  BVQ BVQ Y1452       6.764  57.000 -25.354  1.00  0.00
ATOM   3332  BVR BVR Y1453      72.702  68.040  67.968  1.00  0.00
ATOM   3333  BVS BVS Y1454     -17.926  67.669  -2.279  1.00  0.00
ATOM   3334  BVT BVT Y1455     -67.211 -10.021 -60.104  1.00  0.00
ATOM   3335  BVU BVU Y1456      29.366  81.227  35.915  1.00  0.00
ATOM   3336  BVV BVV Y1457      41.515 -16.883 -69.957  1.00  0.00
ATOM   3337  BVW BVW Y1458      69.334  17.448 -73.620  1.00  0.00
ATOM   3338  BVX BVX Y1459     -30.632 -10.267   3.041  1.00  0.00
ATOM   3339  BVY BVY Y1460       8.203 -26.477 -81.968  1.00  0.00
ATOM   3340  BVZ BVZ Y1461     -14.508  17.062  -1.408  1.00  0.00
ATOM   3341  BWA BWA Y1462     -22.009 -46.894 -52.188  1.00  0.00
ATOM   3342  BWB BWB Y1463      65.947 -46.672 -84.480  1.00  0.00
ATOM   3343  BWC BWC Y1464      88.036   2.024  53.001  1.00  0.00
ATOM   3344  BWD BWD Y1465     -81.330   0.256  61.334  1.00  0.00
ATOM   3345  BWE BWE Y1466      21.363 -59.004  64.822  1.00  0.00
ATOM   3346  BWF BWF Y1467     -72.963  56.793 -81.483  1.00  0.00
ATOM   3347  BWG BWG Y1468     -35.008  75.516   8.116  1.00  0.00
ATOM   3348  BWH BWH Y1469       9.522  21.240 -65.338  1.00  0.00
ATOM   3349  BWI BWI Y1470      72.783 -81.224  47.467  1.00  0.00
ATOM   3350  BWJ BWJ Y1471     -30.583  39.160  64.342  1.00  0.00
ATOM   3351  BWK BWK Y1472      10.408 -40.819  66.698  1.00  0.00
ATOM   3352  BWL BWL Y1473     -82.092   2.003   9.637  1.00  0.00
ATOM   3353  BWM BWM Y1474      60.129 -71.283 -41.661  1.00  0.00
ATOM   3354  BWN BWN Y1475      76.967  28.250  64.583  1.00  0.00
ATOM   3355  BWO BWO Y1476     -38.602 -22.941  86.875  1.00  0.00
ATOM   3356  BWP BWP Y1477     -53.579  30.440  67.350  1.00  0.00
ATOM   3357  BWQ BWQ Y1478     -19.564  78.402 -28.721  1.00  0.00
ATOM   3358  BWR BWR Y1479      37.620 -81.442 -82.058  1.00  0.00
ATOM   3359  BWS BWS Y1480     -76.048  81.947 -83.693  1.00  0.00
ATOM   3360  BWT BWT Y1481      38.381 -54.878  83.304  1.00  0.00
ATOM   3361  BWU BWU Y1482      13.553  41.462  44.708  1.00  0.00
ATOM   3362  BWV BWV Y1483      21.301 -86.739  73.886  1.00  0.00
ATOM   3363  BWW BWW Y1484      44.855 -69.186  10.705  1.00  0.00
ATOM   3364  BWX BWX Y1485      84.400 -58.752  38.903  1.00  0.00
ATOM   3365  BWY BWY Y1486      82.628 -52.343 -44.612  1.00  0.00
ATOM   3366  BWZ BWZ Y1487     -19.377 -81.711 -51.914  1.00  0.00
ATOM   3367  BXA BXA Y1488      57.406  65.854 -61.006  1.00  0.00
ATOM   3368  BXB BXB Y1489     -50.104  65.734 -77.872  1.00  0.00
ATOM   3369  BXC BXC Y1490     -37.287  20.038 -66.739  1.00  0.00
ATOM   3370  BXD BXD Y1491     -39.950 -55.563  54.336  1.00  0.00
ATOM   3371  BXE BXE Y1492     -75.076  -5.387  -2.600  1.00  0.00
ATOM   3372  BXF BXF Y1493      34.018   2.599  72.551  1.00  0.00
ATOM   3373  BXG BXG Y1494      24.946  17.506  10.093  1.00  0.00
ATOM   3374  BXH BXH Y1495      65.338  83.275 -78.764  1.00  0.00
ATOM   3375  BXI BXI Y1496     -51.320 -89.720  39.830  1.00  0.00
ATOM   3376  BXJ BXJ Y1497      74.898 -83.845  77.510  1.00  0.00
ATOM   3377  BXK BXK Y1498      78.852  12.095 -85.454  1.00  0.00
ATOM   3378  BXL BXL Y1499      -8.339 -54.884 -69.332  1.00  0.00
ATOM   3379  BXM BXM Y1500      34.742  -6.105 -46.069  1.00  0.00
ATOM   3380  BXN BXN Y1501      87.681  22.362 -84.374  1.00  0.00
ATOM   3381  BXO BXO Y1502      44.238  -3.882 -16.764  1.00  0.00
ATOM   3382  BXP BXP Y1503      84.197 -64.358  55.450  1.00  0.00
ATOM   3383  BXQ BXQ Y1504     -76.152 -13.468  37.260  1.00  0.00
ATOM   3384  BXR BXR Y1505       5.428 -52.565 -30.119  1.00  0.00
ATOM   3385  BXS BXS Y1506      42.617  53.588   3.958  1.00  0.00
ATOM   3386  BXT BXT Y1507      23.333 -89.075   7.823  1.00  0.00
ATOM   3387  BXU BXU Y1508      30.448  59.294  78.625  1.00  0.00
ATOM   3388  BXV BXV Y1509      30.811  18.819 -30.455  1.00  0.00
ATOM   3389  BXW BXW Y1510      89.115 -49.476 -21.169  1.00  0.00
ATOM   3390  BXX BXX Y1511      66.386  65.167 -84.248  1.00  0.00
ATOM   3391  BXY BXY Y1512      84.450  -5.329  38.063  1.00  0.00
ATOM   3392  BXZ BXZ Y1513      28.220  26.598  21.103  1.00  0.00
ATOM   3393  BYA BYA Y1514       4.555  -7.846  27.906  1.00  0.00
ATOM   3394  BYB BYB Y1515     -83.493 -36.019  -1.432  1.00  0.00
ATOM   3395  BYC BYC Y1516      32.622  75.305 -30.649  1.00  0.00
ATOM   3396  BYD BYD Y1517      11.485  35.318  -6.426  1.00  0.00
ATOM   3397  BYE BYE Y1518     -50.881 -18.065  -9.507  1.00  0.00
ATOM   3398  BYF BYF Y1519      58.646  62.450  25.706  1.00  0.00
ATOM   3399  BYG BYG Y1520     -78.927  82.984  47.100  1.00  0.00
ATOM   3400  BYH BYH Y1521     -80.627  -9.862 -60.661  1.00  0.00
ATOM   3401  BYI BYI Y1522      67.858  48.555  81.483  1.00  0.00
ATOM   3402  BYJ BYJ Y1523     -41.757  24.598  35.667  1.00  0.00
ATOM   3403  BYK BYK Y1524     -39.449  72.121 -14.062  1.00  0.00
ATOM   3404  BYL BYL Y1525     -82.006  74.628 -54.844  1.00  0.00
ATOM   3405  BYM BYM Y1526     -36.769  -6.895 -16.421  1.00  0.00
ATOM   3406  BYN BYN Y1527      23.959  37.109 -81.054  1.00  0.00
ATOM   3407  BYO BYO Y1528     -60.322 -68.633  59.653  1.00  0.00
ATOM   3408  BYP BYP Y1529      43.068 -43.521  60.760  1.00  0.00
ATOM   3409  BYQ BYQ Y1530      57.182 -15.969 -82.680  1.00  0.00
ATOM   3410  BYR BYR Y1531      36.186 -11.810  59.412  1.00  0.00
ATOM   3411  BYS BYS Y1532     -39.809  61.178 -47.442  1.00  0.00
ATOM   3412  BYT BYT Y1533      80.287 -85.055   6.777  1.00  0.00
ATOM   3413  BYU BYU Y1534      -9.575   7.788 -82.506  1.00  0.00
ATOM   3414  BYV BYV Y1535       9.174  41.207 -37.023  1.00  0.00
ATOM   3415  BYW BYW Y1536      18.911  52.100  88.138  1.00  0.00
ATOM   3416  BYX BYX Y1537     -61.061  72.478 -84.878  1.00  0.00
ATOM   3417  BYY BYY Y1538      89.115  58.840   0.473  1.00  0.00
ATOM   3418  BYZ BYZ Y1539      56.504  -2.173 -55.684  1.00  0.00
ATOM   3419  BZA BZA Y1540      41.853  60.764  87.473  1.00  0.00
ATOM   3420  BZB BZB Y1541      55.171 -39.986 -66.927  1.00  0.00
ATOM   3421  BZC BZC Y1542     -45.093 -50.291 -17.336  1.00  0.00
ATOM   3422  BZD BZD Y1543     -73.315   3.950  46.886  1.00  0.00
ATOM   3423  BZE BZE Y1544       6.586 -40.456  16.003  1.00  0.00
ATOM   3424  BZF BZF Y1545     -31.208 -82.294 -19.595  1.00  0.00
ATOM   3425  BZG BZG Y1546      42.906  11.197  21.790  1.00  0.00
ATOM   3426  BZH BZH Y1547      18.093 -29.295 -75.312  1.00  0.00
ATOM   3427  BZI BZI Y1548     -79.471  65.015 -25.691  1.00  0.00
ATOM   3428  BZJ BZJ Y1549     -56.681 -82.398 -14.230  1.00  0.00
ATOM   3429  BZK BZK Y1550      19.379 -88.046  59.291  1.00  0.00
ATOM   3430  BZL BZL Y1551     -80.161 -22.693   4.848  1.00  0.00
ATOM   3431  BZM BZM Y1552      -5.937  59.123  27.860  1.00  0.00
ATOM   3432  BZN BZN Y1553      68.336  -8.612  38.372  1.00  0.00
ATOM   3433  BZO BZO Y1554      82.465  61.834 -34.217  1.00  0.00
ATOM   3434  BZP BZP Y1555     -66.096  21.343  50.847  1.00  0.00
ATOM   3435  BZQ BZQ Y1556       9.977 -62.449  40.365  1.00  0.00
ATOM   3436  BZR BZR Y1557      -5.864  12.493  37.983  1.00  0.00
ATOM   3437  BZS BZS Y1558      47.802  22.522 -83.241  1.00  0.00
ATOM   3438  BZT BZT Y1559     -86.046  41.271  74.630  1.00  0.00
ATOM   3439  BZU BZU Y1560     -16.709  72.262 -79.073  1.00  0.00
ATOM   3440  BZV BZV Y1561      52.111  43.663  23.111  1.00  0.00
ATOM   3441  BZW BZW Y1562     -81.539 -27.980  86.043  1.00  0.00
ATOM   3442  BZX BZX Y1563     -41.550  27.705 -50.122  1.00  0.00
ATOM   3443  BZY BZY Y1564      18.831 -50.239  24.412  1.00  0.00
ATOM   3444  BZZ BZZ Y1565      86.890 -76.190  29.932  1.00  0.00
ATOM   3445  CAA CAA Y1566      55.567 -50.847  32.552  1.00  0.00
ATOM   3446  CAB CAB Y1567     -61.269 -46.723  83.449  1.00  0.00
ATOM   3447  CAC CAC Y1568       7.540  70.044 -19.582  1.00  0.00
ATOM   3448  CAD CAD Y1569      82.323 -82.577 -62.015  1.00  0.00
ATOM   3449  CAE CAE Y1570     -82.042  54.919  28.797  1.00  0.00
ATOM   3450  CAF CAF Y1571     -27.315 -28.069  -2.587  1.00  0.00
ATOM   3451  CAG CAG Y1572      53.477 -51.529  49.809  1.00  0.00
ATOM   3452  CAH CAH Y1573       7.449 -14.400  -7.909  1.00  0.00
ATOM   3453  CAI CAI Y1574      88.807 -55.668  48.732  1.00  0.00
ATOM   3454  CAJ CAJ Y1575     -83.207  43.080  37.154  1.00  0.00
ATOM   3455  CAK CAK Y1576     -45.920 -10.769 -40.889  1.00  0.00
ATOM   3456  CAL CAL Y1577     -44.692 -63.787 -84.072  1.00  0.00
ATOM   3457  CAM CAM Y1578     -80.624  24.419 -85.386  1.00  0.00
ATOM   3458  CAN CAN Y1579     -82.384 -24.943  70.425  1.00  0.00
ATOM   3459  CAO CAO Y1580     -18.705 -12.532  63.274  1.00  0.00
ATOM   3460  CAP CAP Y1581      13.125  72.724 -50.212  1.00  0.00
ATOM   3461  CAQ CAQ Y1582      37.741  15.097  39.370  1.00  0.00
ATOM   3462  CAR CAR Y1583     -73.296  29.659  18.870  1.00  0.00
ATOM   3463  CAS CAS Y1584      55.764  49.530 -83.189  1.00  0.00
ATOM   3464  CAT CAT Y1585      15.544  13.108 -41.049  1.00  0.00
ATOM   3465  CAU CAU Y1586       0.884 -39.330 -48.648  1.00  0.00
ATOM   3466  CAV CAV Y1587      38.781 -84.013 -53.767  1.00  0.00
ATOM   3467  CAW CAW Y1588      62.786  63.177  39.311  1.00  0.00
ATOM   3468  CAX CAX Y1589     -10.422   0.573  59.184  1.00  0.00
ATOM   3469  CAY CAY Y1590      89.388  82.643  84.325  1.00  0.00
ATOM   3470  CAZ CAZ Y1591       4.852 -18.172 -69.019  1.00  0.00
ATOM   3471  CBA CBA Y1592      15.644 -85.066 -42.393  1.00  0.00
ATOM   3472  CBB CBB Y1593      77.656  83.621  14.179  1.00  0.00
ATOM   3473  CBC CBC Y1594      47.459  63.872  -8.897  1.00  0.00
ATOM   3474  CBD CBD Y1595     -20.535  40.076 -78.841  1.00  0.00
ATOM   3475  CBE CBE Y1596      43.066   7.303 -25.850  1.00  0.00
ATOM   3476  CBF CBF Y1597      -1.865 -84.501  -7.483  1.00  0.00
ATOM   3477  CBG CBG Y1598      13.247 -42.509  88.961  1.00  0.00
ATOM   3478  CBH CBH Y1599      45.081  25.061  28.681  1.00  0.00
ATOM   3479  CBI CBI Y1600      22.809  41.085  63.402  1.00  0.00
ATOM   3480  CBJ CBJ Y1601      42.793 -40.088  46.636  1.00  0.00
ATOM   3481  CBK CBK Y1602      39.104 -70.203 -64.078  1.00  0.00
ATOM   3482  CBL CBL Y1603     -52.111  41.651 -84.434  1.00  0.00
ATOM   3483  CBM CBM Y1604      72.495   3.275 -67.409  1.00  0.00
ATOM   3484  CBN CBN Y1605     -81.746 -15.146  82.543  1.00  0.00
ATOM   3485  CBO CBO Y1606      87.677 -21.900  67.686  1.00  0.00
ATOM   3486  CBP CBP Y1607      29.077  33.937 -42.522  1.00  0.00
ATOM   3487  CBQ CBQ Y1608     -31.358  79.142  37.926  1.00  0.00
ATOM   3488  CBR CBR Y1609     -66.139 -21.031  13.091  1.00  0.00
ATOM   3489  CBS CBS Y1610      89.609  26.119  19.108  1.00  0.00
ATOM   3490  CBT CBT Y1611     -76.138 -66.945  44.741  1.00  0.00
ATOM   3491  CBU CBU Y1612      25.806   7.206 -31.080  1.00  0.00
ATOM   3492  CBV CBV Y1613     -30.100   2.584 -40.416  1.00  0.00
ATOM   3493  CBW CBW Y1614      73.798 -80.192  63.010  1.00  0.00
ATOM   3494  CBX CBX Y1615      69.591  65.454  84.156  1.00  0.00
ATOM   3495  CBY CBY Y1616     -84.579   3.905 -77.346  1.00  0.00
ATOM   3496  CBZ CBZ Y1617      88.138 -31.519 -55.331  1.00  0.00
ATOM   3497  CCA CCA Y1618     -20.276  65.780  41.563  1.00  0.00
ATOM   3498  CCB CCB Y1619     -38.047   8.896 -85.484  1.00  0.00
ATOM   3499  CCC CCC Y1620      32.838 -27.619  51.829  1.00  0.00
ATOM   3500  CCD CCD Y1621     -15.648  59.651 -49.595  1.00  0.00
ATOM   3501  CCE CCE Y1622      41.553   9.182 -44.465  1.00  0.00
ATOM   3502  CCF CCF Y1623      88.906 -54.627 -60.415  1.00  0.00
ATOM   3503  CCG CCG Y1624      -7.606 -40.367  67.976  1.00  0.00
ATOM   3504  CCH CCH Y1625      15.960 -44.110  38.545  1.00  0.00
ATOM   3505  CCI CCI Y1626       5.001 -28.635 -31.194  1.00  0.00
ATOM   3506  CCJ CCJ Y1627       8.448 -17.035  35.162  1.00  0.00
ATOM   3507  CCK CCK Y1628      84.191 -88.500 -14.054  1.00  0.00
ATOM   3508  CCL CCL Y1629      25.989  11.244  76.729  1.00  0.00
ATOM   3509  CCM CCM Y1630      55.822  77.573  42.481  1.00  0.00
ATOM   3510  CCN CCN Y1631     -48.182 -82.968 -25.471  1.00  0.00
ATOM   3511  CCO CCO Y1632     -48.877 -45.874  13.296  1.00  0.00
ATOM   3512  CCP CCP Y1633     -70.828  43.990 -23.812  1.00  0.00
ATOM   3513  CCQ CCQ Y1634      10.131  14.948 -85.769  1.00  0.00
ATOM   3514  CCR CCR Y1635      65.662 -43.101  21.917  1.00  0.00
ATOM   3515  CCS CCS Y1636      -5.348  59.898 -13.591  1.00  0.00
ATOM   3516  CCT CCT Y1637     -27.266  86.270 -51.069  1.00  0.00
ATOM   3517  CCU CCU Y1638      17.681  28.841  51.900  1.00  0.00
ATOM   3518  CCV CCV Y1639      11.772 -73.300   8.185  1.00  0.00
ATOM   3519  CCW CCW Y1640      84.892 -16.321 -48.258  1.00  0.00
ATOM   3520  CCX CCX Y1641      28.596 -40.308 -43.682  1.00  0.00
ATOM   3521  CCY CCY Y1642     -78.765 -41.433  85.019  1.00  0.00
ATOM   3522  CCZ CCZ Y1643     -62.111  55.309  85.886  1.00  0.00
ATOM   3523  CDA CDA Y1644      -2.557  26.633  -2.004  1.00  0.00
ATOM   3524  CDB CDB Y1645      78.030  21.033  -8.848  1.00  0.00
ATOM   3525  CDC CDC Y1646       0.361  85.534  85.356  1.00  0.00
ATOM   3526  CDD CDD Y1647     -64.340  -3.356  88.033  1.00  0.00
ATOM   3527  CDE CDE Y1648       7.845 -30.587  88.321  1.00  0.00
ATOM   3528  CDF CDF Y1649     -37.762  68.291  31.583  1.00  0.00
ATOM   3529  CDG CDG Y1650      35.170 -49.478 -74.198  1.00  0.00
ATOM   3530  CDH CDH Y1651      69.011 -28.589 -34.600  1.00  0.00
ATOM   3531  CDI CDI Y1652      42.579 -80.926  60.068  1.00  0.00
ATOM   3532  CDJ CDJ Y1653      11.137  72.168   1.132  1.00  0.00
ATOM   3533  CDK CDK Y1654      23.249 -12.549 -54.979  1.00  0.00
ATOM   3534  CDL CDL Y1655      26.692  77.714 -17.973  1.00  0.00
ATOM   3535  CDM CDM Y1656      88.824 -32.647  37.390  1.00  0.00
ATOM   3536  CDN CDN Y1657       2.082  26.855  12.600  1.00  0.00
ATOM   3537  CDO CDO Y1658      72.289  62.342  -9.415  1.00  0.00
ATOM   3538  CDP CDP Y1659      -9.708  36.949   9.385  1.00  0.00
ATOM   3539  CDQ CDQ Y1660     -51.896 -60.959  44.714  1.00  0.00
ATOM   3540  CDR CDR Y1661      34.261 -22.892 -15.006  1.00  0.00
ATOM   3541  CDS CDS Y1662     -33.319 -29.206  18.232  1.00  0.00
ATOM   3542  CDT CDT Y1663     -27.786  39.674  87.170  1.00  0.00
ATOM   3543  CDU CDU Y1664     -56.517 -32.262  37.075  1.00  0.00
ATOM   3544  CDV CDV Y1665     -18.556  27.736   3.187  1.00  0.00
ATOM   3545  CDW CDW Y1666     -75.837 -34.467 -37.834  1.00  0.00
ATOM   3546  CDX CDX Y1667      46.371  -2.609 -83.832  1.00  0.00
ATOM   3547  CDY CDY Y1668      -2.595   1.422  50.349  1.00  0.00
ATOM   3548  CDZ CDZ Y1669     -50.305  73.308  28.701  1.00  0.00
ATOM   3549  CEA CEA Y1670      89.752  27.039  34.693  1.00  0.00
ATOM   3550  CEB CEB Y1671      28.496  52.506 -56.751  1.00  0.00
ATOM   3551  CEC CEC Y1672      -1.489  12.469  48.714  1.00  0.00
ATOM   3552  CED CED Y1673      76.178  71.690 -46.455  1.00  0.00
ATOM   3553  CEE CEE Y1674      70.027 -72.657  85.918  1.00  0.00
ATOM   3554  CEF CEF Y1675      55.174  78.649 -27.637  1.00  0.00
ATOM   3555  CEG CEG Y1676     -39.242  53.578  11.027  1.00  0.00
ATOM   3556  CEH CEH Y1677      89.921 -36.939  70.031  1.00  0.00
ATOM   3557  CEI CEI Y1678      44.821 -45.942 -42.506  1.00  0.00
ATOM   3558  CEJ CEJ Y1679      25.784 -26.795  72.541  1.00  0.00
ATOM   3559  CEK CEK Y1680     -18.238  -2.973 -34.148  1.00  0.00
ATOM   3560  CEL CEL Y1681     -14.368 -53.896  63.292  1.00  0.00
ATOM   3561  CEM CEM Y1682     -72.237  20.949  34.071  1.00  0.00
ATOM   3562  CEN CEN Y1683       4.998  16.530  87.992  1.00  0.00
ATOM   3563  CEO CEO Y1684     -51.204 -60.544  60.999  1.00  0.00
ATOM   3564  CEP CEP Y1685     -86.001  75.364  26.460  1.00  0.00
ATOM   3565  CEQ CEQ Y1686     -31.261 -85.580   5.999  1.00  0.00
ATOM   3566  CER CER Y1687      63.922 -61.749  49.624  1.00  0.00
ATOM   3567  CES CES Y1688     -79.037 -45.651 -14.897  1.00  0.00
ATOM   3568  CET CET Y1689      61.077  -1.365  13.214  1.00  0.00
ATOM   3569  CEU CEU Y1690      51.039 -89.248 -21.615  1.00  0.00
ATOM   3570  CEV CEV Y1691     -82.562 -52.204  48.089  1.00  0.00
ATOM   3571  CEW CEW Y1692     -10.319 -76.330  86.898  1.00  0.00
ATOM   3572  CEX CEX Y1693     -65.636  -8.340   6.596  1.00  0.00
ATOM   3573  CEY CEY Y1694     -50.922 -17.309  21.556  1.00  0.00
ATOM   3574  CEZ CEZ Y1695      73.637 -29.469  78.646  1.00  0.00
ATOM   3575  CFA CFA Y1696     -79.867 -32.261 -25.083  1.00  0.00
ATOM   3576  CFB CFB Y1697      86.954  61.198  39.374  1.00  0.00
ATOM   3577  CFC CFC Y1698     -20.481  24.043 -48.707  1.00  0.00
ATOM   3578  CFD CFD Y1699      -7.476  79.382  21.022  1.00  0.00
ATOM   3579  CFE CFE Y1700      26.870 -11.922 -27.758  1.00  0.00
ATOM   3580  CFF CFF Y1701     -55.891  36.633  -7.619  1.00  0.00
ATOM   3581  CFG CFG Y1702     -28.239  15.071  -9.429  1.00  0.00
ATOM   3582  CFH CFH Y1703      20.243 -51.929  13.025  1.00  0.00
ATOM   3583  CFI CFI Y1704       4.352   8.302  57.719  1.00  0.00
ATOM   3584  CFJ CFJ Y1705     -49.901 -87.816 -55.937  1.00  0.00
ATOM   3585  CFK CFK Y1706     -40.452  34.692  75.627  1.00  0.00
ATOM   3586  CFL CFL Y1707     -19.958  42.585  57.461  1.00  0.00
ATOM   3587  CFM CFM Y1708       0.253  36.071  40.065  1.00  0.00
ATOM   3588  CFN CFN Y1709     -33.832 -59.793  46.068  1.00  0.00
ATOM   3589  CFO CFO Y1710      29.425 -80.135 -10.464  1.00  0.00
ATOM   3590  CFP CFP Y1711     -52.204  85.167 -58.125  1.00  0.00
ATOM   3591  CFQ CFQ Y1712      44.482 -54.315  40.099  1.00  0.00
ATOM   3592  CFR CFR Y1713      13.724  -0.669 -72.400  1.00  0.00
ATOM   3593  CFS CFS Y1714     -54.142  67.377  70.346  1.00  0.00
ATOM   3594  CFT CFT Y1715      81.439 -18.366 -79.522  1.00  0.00
ATOM   3595  CFU CFU Y1716       9.694  47.968 -15.919  1.00  0.00
ATOM   3596  CFV CFV Y1717     -14.176   0.947  75.934  1.00  0.00
ATOM   3597  CFW CFW Y1718      78.956 -88.972  37.985  1.00  0.00
ATOM   3598  CFX CFX Y1719      68.481  28.482  31.761  1.00  0.00
ATOM   3599  CFY CFY Y1720     -13.174  79.673  34.558  1.00  0.00
ATOM   3600  CFZ CFZ Y1721      36.018 -85.632 -33.884  1.00  0.00
ATOM   3601  CGA CGA Y1722      -2.103 -87.659   7.194  1.00  0.00
ATOM   3602  CGB CGB Y1723     -49.458  27.057  13.166  1.00  0.00
ATOM   3603  CGC CGC Y1724     -42.124  57.622  86.009  1.00  0.00
ATOM   3604  CGD CGD Y1725      85.301  73.107  68.589  1.00  0.00
ATOM   3605  CGE CGE Y1726      59.773 -17.580  88.044  1.00  0.00
ATOM   3606  CGF CGF Y1727     -19.845  25.564  24.223  1.00  0.00
ATOM   3607  CGG CGG Y1728     -30.417  23.452  44.482  1.00  0.00
ATOM   3608  CGH CGH Y1729      68.746 -46.591  41.152  1.00  0.00
ATOM   3609  CGI CGI Y1730      87.569  26.659 -60.531  1.00  0.00
ATOM   3610  CGJ CGJ Y1731      37.145  77.953  84.609  1.00  0.00
ATOM   3611  CGK CGK Y1732       4.228  69.944  -7.263  1.00  0.00
ATOM   3612  CGL CGL Y1733     -39.155  33.840 -34.902  1.00  0.00
ATOM   3613  CGM CGM Y1734     -10.042 -53.476 -81.501  1.00  0.00
ATOM   3614  CGN CGN Y1735      35.592 -57.517 -83.798  1.00  0.00
ATOM   3615  CGO CGO Y1736     -83.246 -46.245  73.246  1.00  0.00
ATOM   3616  CGP CGP Y1737     -18.912 -88.658 -37.729  1.00  0.00
ATOM   3617  CGQ CGQ Y1738      22.364  -0.578  82.777  1.00  0.00
ATOM   3618  CGR CGR Y1739      47.147  67.438  47.520  1.00  0.00
ATOM   3619  CGS CGS Y1740     -85.623  78.241  36.854  1.00  0.00
ATOM   3620  CGT CGT Y1741     -40.197  20.323  23.163  1.00  0.00
ATOM   3621  CGU CGU Y1742     -48.741  49.480 -17.622  1.00  0.00
ATOM   3622  CGV CGV Y1743      64.928  57.745 -74.983  1.00  0.00
ATOM   3623  CGW CGW Y1744     -59.115 -84.854 -83.776  1.00  0.00
ATOM   3624  CGX CGX Y1745     -24.111  64.035 -84.003  1.00  0.00
ATOM   3625  CGY CGY Y1746     -25.685  84.597  53.484  1.00  0.00
ATOM   3626  CGZ CGZ Y1747     -85.952 -20.148  50.974  1.00  0.00
ATOM   3627  CHA CHA Y1748      65.977  -5.316 -31.741  1.00  0.00
ATOM   3628  CHB CHB Y1749      38.985  54.327 -65.783  1.00  0.00
ATOM   3629  CHC CHC Y1750     -40.704  45.361  48.935  1.00  0.00
ATOM   3630  CHD CHD Y1751     -61.331 -26.030  -3.423  1.00  0.00
ATOM   3631  CHE CHE Y1752      56.146  69.739  86.813  1.00  0.00
ATOM   3632  CHF CHF Y1753      86.899 -59.236  74.956  1.00  0.00
ATOM   3633  CHG CHG Y1754      82.278  29.774 -75.388  1.00  0.00
ATOM   3634  CHH CHH Y1755      42.852 -62.791 -28.088  1.00  0.00
ATOM   3635  CHI CHI Y1756       3.627  25.055 -79.245  1.00  0.00
ATOM   3636  CHJ CHJ Y1757      24.839 -89.500 -27.250  1.00  0.00
ATOM   3637  CHK CHK Y1758      45.282  58.185  37.188  1.00  0.00
ATOM   3638  CHL CHL Y1759      84.683  25.089  86.125  1.00  0.00
ATOM   3639  CHM CHM Y1760      71.988 -27.564  37.567  1.00  0.00
ATOM   3640  CHN CHN Y1761     -71.449  81.802   0.502  1.00  0.00
ATOM   3641  CHO CHO Y1762      19.386  71.008  52.686  1.00  0.00
ATOM   3642  CHP CHP Y1763       1.618  28.415  75.864  1.00  0.00
ATOM   3643  CHQ CHQ Y1764      58.319 -14.764  43.453  1.00  0.00
ATOM   3644  CHR CHR Y1765      25.094 -71.129  68.534  1.00  0.00
ATOM   3645  CHS CHS Y1766     -54.022 -71.365 -51.949  1.00  0.00
ATOM   3646  CHT CHT Y1767      59.529  81.890  -6.086  1.00  0.00
ATOM   3647  CHU CHU Y1768     -81.435 -13.788 -84.304  1.00  0.00
ATOM   3648  CHV CHV Y1769      39.251  66.377  59.091  1.00  0.00
ATOM   3649  CHW CHW Y1770     -52.574  20.967  47.977  1.00  0.00
ATOM   3650  CHX CHX Y1771     -24.619   5.690   0.721  1.00  0.00
ATOM   3651  CHY CHY Y1772      55.113  63.059 -33.739  1.00  0.00
ATOM   3652  CHZ CHZ Y1773     -35.219 -85.512  35.857  1.00  0.00
ATOM   3653  CIA CIA Y1774      60.038  82.432 -39.029  1.00  0.00
ATOM   3654  CIB CIB Y1775      11.581  54.728 -85.932  1.00  0.00
ATOM   3655  CIC CIC Y1776     -44.748  -4.119  88.941  1.00  0.00
ATOM   3656  CID CID Y1777      88.397 -68.130 -63.797  1.00  0.00
ATOM   3657  CIE CIE Y1778     -29.052 -88.734  59.059  1.00  0.00
ATOM   3658  CIF CIF Y1779     -40.588 -50.069  31.507  1.00  0.00
ATOM   3659  CIG CIG Y1780     -32.968 -44.515 -69.698  1.00  0.00
ATOM   3660  CIH CIH Y1781      28.705 -16.283 -41.410  1.00  0.00
ATOM   3661  CII CII Y1782      79.121 -86.308  22.943  1.00  0.00
ATOM   3662  CIJ CIJ Y1783      82.988 -54.999   1.744  1.00  0.00
ATOM   3663  CIK CIK Y1784     -74.633 -26.026  -8.542  1.00  0.00
ATOM   3664  CIL CIL Y1785     -60.611 -31.559 -27.889  1.00  0.00
ATOM   3665  CIM CIM Y1786      87.300   6.533  -7.625  1.00  0.00
ATOM   3666  CIN CIN Y1787       6.982  53.913  52.363  1.00  0.00
ATOM   3667  CIO CIO Y1788      88.684  41.332  57.141  1.00  0.00
ATOM   3668  CIP CIP Y1789     -30.689  84.039 -79.657  1.00  0.00
ATOM   3669  CIQ CIQ Y1790     -80.865 -81.061 -43.134  1.00  0.00
ATOM   3670  CIR CIR Y1791     -28.810 -87.594  -7.349  1.00  0.00
ATOM   3671  CIS CIS Y1792      20.370 -72.656  46.754  1.00  0.00
ATOM   3672  CIT CIT Y1793      10.427 -83.060  88.798  1.00  0.00
ATOM   3673  CIU CIU Y1794      52.855 -29.383 -50.241  1.00  0.00
ATOM   3674  CIV CIV Y1795       1.292  84.088 -59.963  1.00  0.00
ATOM   3675  CIW CIW Y1796     -16.922  39.473 -44.247  1.00  0.00
ATOM   3676  CIX CIX Y1797      80.038  82.454  -4.935  1.00  0.00
ATOM   3677  CIY CIY Y1798      -5.995  83.116  -2.425  1.00  0.00
ATOM   3678  CIZ CIZ Y1799     -13.886 -16.056 -53.710  1.00  0.00
ATOM   3679  CJA CJA Y1800     -83.580  21.220  82.520  1.00  0.00
ATOM   3680  CJB CJB Y1801      17.251 -14.278 -86.884  1.00  0.00
ATOM   3681  CJC CJC Y1802     -11.195 -39.894  -3.474  1.00  0.00
ATOM   3682  CJD CJD Y1803     -75.978 -85.245 -84.427  1.00  0.00
ATOM   3683  CJE CJE Y1804      79.948  60.972 -72.507  1.00  0.00
ATOM   3684  CJF CJF Y1805      11.856 -42.664 -43.754  1.00  0.00
ATOM   3685  CJG CJG Y1806      88.152 -15.713  23.784  1.00  0.00
ATOM   3686  CJH CJH Y1807     -42.162 -75.567  39.402  1.00  0.00
ATOM   3687  CJI CJI Y1808      -1.963 -86.023 -67.287  1.00  0.00
ATOM   3688  CJJ CJJ Y1809      55.884   2.397 -42.843  1.00  0.00
ATOM   3689  CJK CJK Y1810      47.038  31.159  50.851  1.00  0.00
ATOM   3690  CJL CJL Y1811      53.654 -59.171 -85.772  1.00  0.00
ATOM   3691  CJM CJM Y1812      84.116 -79.435  43.832  1.00  0.00
ATOM   3692  CJN CJN Y1813     -22.140 -60.798  71.700  1.00  0.00
ATOM   3693  CJO CJO Y1814       7.344   3.441  78.239  1.00  0.00
ATOM   3694  CJP CJP Y1815     -70.040  -2.505  18.254  1.00  0.00
ATOM   3695  CJQ CJQ Y1816       2.452  45.885  31.082  1.00  0.00
ATOM   3696  CJR CJR Y1817      30.803  25.302 -15.878  1.00  0.00
ATOM   3697  CJS CJS Y1818      83.083  -2.885 -60.890  1.00  0.00
ATOM   3698  CJT CJT Y1819     -59.137   2.596  13.539  1.00  0.00
ATOM   3699  CJU CJU Y1820      55.945  20.659  45.881  1.00  0.00
ATOM   3700  CJV CJV Y1821      67.529  64.069 -36.565  1.00  0.00
ATOM   3701  CJW CJW Y1822      85.499 -44.903 -57.339  1.00  0.00
ATOM   3702  CJX CJX Y1823      85.218  47.448 -31.420  1.00  0.00
ATOM   3703  CJY CJY Y1824     -76.522 -24.521 -65.432  1.00  0.00
ATOM   3704  CJZ CJZ Y1825      15.490  43.360 -71.790  1.00  0.00
ATOM   3705  CKA CKA Y1826      37.415  19.857 -74.223  1.00  0.00
ATOM   3706  CKB CKB Y1827      -6.289  35.409  86.699  1.00  0.00
ATOM   3707  CKC CKC Y1828     -15.858 -43.602 -65.823  1.00  0.00
ATOM   3708  CKD CKD Y1829      73.987  -9.373 -70.897  1.00  0.00
ATOM   3709  CKE CKE Y1830      64.961 -22.800  77.307  1.00  0.00
ATOM   3710  CKF CKF Y1831      -3.703 -84.718 -80.444  1.00  0.00
ATOM   3711  CKG CKG Y1832     -62.536  85.151 -84.663  1.00  0.00
ATOM   3712  CKH CKH Y1833      -6.729 -56.792  89.025  1.00  0.00
ATOM   3713  CKI CKI Y1834       7.452  -6.977 -35.078  1.00  0.00
ATOM   3714  CKJ CKJ Y1835      86.887  83.331  56.279  1.00  0.00
ATOM   3715  CKK CKK Y1836      52.518  39.817  85.969  1.00  0.00
ATOM   3716  CKL CKL Y1837      -6.585  67.031   8.111  1.00  0.00
ATOM   3717  CKM CKM Y1838      31.747 -16.982  86.487  1.00  0.00
ATOM   3718  CKN CKN Y1839      34.149  -8.726 -80.371  1.00  0.00
ATOM   3719  CKO CKO Y1840      -9.281 -46.641  82.566  1.00  0.00
ATOM   3720  CKP CKP Y1841     -55.233 -82.687  51.082  1.00  0.00
ATOM   3721  CKQ CKQ Y1842      49.715 -27.644 -79.979  1.00  0.00
ATOM   3722  CKR CKR Y1843     -15.780  38.368  69.319  1.00  0.00
ATOM   3723  CKS CKS Y1844       3.252 -67.295 -82.043  1.00  0.00
ATOM   3724  CKT CKT Y1845      82.801 -25.993  26.476  1.00  0.00
ATOM   3725  CKU CKU Y1846      18.396  31.188  12.155  1.00  0.00
ATOM   3726  CKV CKV Y1847       5.180  84.530  -2.178  1.00  0.00
ATOM   3727  CKW CKW Y1848     -47.363  50.036 -42.089  1.00  0.00
ATOM   3728  CKX CKX Y1849      24.962  36.533  33.082  1.00  0.00
ATOM   3729  CKY CKY Y1850      17.088  65.201 -30.711  1.00  0.00
ATOM   3730  CKZ CKZ Y1851     -76.349   9.887 -86.231  1.00  0.00
ATOM   3731  CLA CLA Y1852     -47.432  74.251 -85.004  1.00  0.00
ATOM   3732  CLB CLB Y1853      86.925 -83.906 -81.274  1.00  0.00
ATOM   3733  CLC CLC Y1854       0.046  45.990 -54.563  1.00  0.00
ATOM   3734  CLD CLD Y1855      80.455  13.689  75.950  1.00  0.00
ATOM   3735  CLE CLE Y1856     -44.277   9.643  19.614  1.00  0.00
ATOM   3736  CLF CLF Y1857      74.727  30.630 -32.960  1.00  0.00
ATOM   3737  CLG CLG Y1858     -49.229  22.108 -31.070  1.00  0.00
ATOM   3738  CLH CLH Y1859     -71.649  -5.862 -73.102  1.00  0.00
ATOM   3739  CLI CLI Y1860     -18.964 -12.628  14.798  1.00  0.00
ATOM   3740  CLJ CLJ Y1861     -84.840 -75.630  89.216  1.00  0.00
ATOM   3741  CLK CLK Y1862     -59.787  23.089 -39.614  1.00  0.00
ATOM   3742  CLL CLL Y1863     -47.727  -1.917 -18.611  1.00  0.00
ATOM   3743  CLM CLM Y1864     -33.766 -39.456   6.692  1.00  0.00
ATOM   3744  CLN CLN Y1865     -30.840 -22.730  65.061  1.00  0.00
ATOM   3745  CLO CLO Y1866      89.335 -68.915  46.319  1.00  0.00
ATOM   3746  CLP CLP Y1867     -44.054 -20.478   2.446  1.00  0.00
ATOM   3747  CLQ CLQ Y1868      25.952 -82.314  31.659  1.00  0.00
ATOM   3748  CLR CLR Y1869     -34.351  16.440 -37.643  1.00  0.00
ATOM   3749  CLS CLS Y1870      87.558 -87.482  69.597  1.00  0.00
ATOM   3750  CLT CLT Y1871     -57.266 -17.267 -48.366  1.00  0.00
ATOM   3751  CLU CLU Y1872      89.368  42.398 -70.509  1.00  0.00
ATOM   3752  CLV CLV Y1873      58.047 -16.589  -7.716  1.00  0.00
ATOM   3753  CLW CLW Y1874     -75.833 -59.523  62.971  1.00  0.00
ATOM   3754  CLX CLX Y1875     -83.717 -73.601 -84.017  1.00  0.00
ATOM   3755  CLY CLY Y1876      29.321  34.802  72.158  1.00  0.00
ATOM   3756  CLZ CLZ Y1877       3.773 -18.958  82.984  1.00  0.00
ATOM   3757  CMA CMA Y1878      67.574  33.578  60.676  1.00  0.00
ATOM   3758  CMB CMB Y1879     -32.924 -62.691  76.917  1.00  0.00
ATOM   3759  CMC CMC Y1880      79.687 -49.502 -14.123  1.00  0.00
ATOM   3760  CMD CMD Y1881       3.290 -89.254 -56.650  1.00  0.00
ATOM   3761  CME CME Y1882      89.571   1.799  65.919  1.00  0.00
ATOM   3762  CMF CMF Y1883      88.235  32.605  71.306  1.00  0.00
ATOM   3763  CMG CMG Y1884      47.127  69.087 -24.376  1.00  0.00
ATOM   3764  CMH CMH Y1885      35.108   3.843 -66.239  1.00  0.00
ATOM   3765  CMI CMI Y1886      -2.879 -77.355 -22.381  1.00  0.00
ATOM   3766  CMJ CMJ Y1887      70.349  22.946  48.334  1.00  0.00
ATOM   3767  CMK CMK Y1888       8.347 -78.367  -0.844  1.00  0.00
ATOM   3768  CML CML Y1889      73.128  25.688 -84.981  1.00  0.00
ATOM   3769  CMM CMM Y1890      63.636 -25.883 -76.858  1.00  0.00
ATOM   3770  CMN CMN Y1891     -22.588 -16.486  88.590  1.00  0.00
ATOM   3771  CMO CMO Y1892     -85.629   6.616 -41.016  1.00  0.00
ATOM   3772  CMP CMP Y1893      32.649 -30.012 -57.079  1.00  0.00
ATOM   3773  CMQ CMQ Y1894      18.312 -30.604  43.296  1.00  0.00
ATOM   3774  CMR CMR Y1895     -14.591  -6.757  -0.972  1.00  0.00
ATOM   3775  CMS CMS Y1896      -2.403  66.488 -82.560  1.00  0.00
ATOM   3776  CMT CMT Y1897      36.939  59.292  -5.748  1.00  0.00
ATOM   3777  CMU CMU Y1898      75.104  80.999  67.852  1.00  0.00
ATOM   3778  CMV CMV Y1899     -22.372  85.574 -14.007  1.00  0.00
ATOM   3779  CMW CMW Y1900      85.870  81.572 -65.267  1.00  0.00
ATOM   3780  CMX CMX Y1901     -81.848  26.285  61.148  1.00  0.00
ATOM   3781  CMY CMY Y1902     -41.059  77.903 -53.554  1.00  0.00
ATOM   3782  CMZ CMZ Y1903      26.219  83.541  15.350  1.00  0.00
ATOM   3783  CNA CNA Y1904     -62.737 -83.934 -33.947  1.00  0.00
ATOM   3784  CNB CNB Y1905      84.266  34.857  -9.268  1.00  0.00
ATOM   3785  CNC CNC Y1906      16.927 -77.390 -30.765  1.00  0.00
ATOM   3786  CND CND Y1907     -62.410  31.598  55.495  1.00  0.00
ATOM   3787  CNE CNE Y1908      85.926 -80.831 -34.592  1.00  0.00
ATOM   3788  CNF CNF Z1909      53.721 -11.843 -26.569  1.00  0.00
ATOM   3789  CNG CNG Z1910      74.254 -21.590  59.344  1.00  0.00
ATOM   3790  CNH CNH Z1911     -18.783  -9.885  44.421  1.00  0.00
ATOM   3791  CNI CNI Z1912     -33.382 -41.672  -9.355  1.00  0.00
ATOM   3792  CNJ CNJ Z1913     -14.899  41.577 -72.909  1.00  0.00
ATOM   3793  CNK CNK Z1914     -19.997 -19.497  72.328  1.00  0.00
ATOM   3794  CNL CNL Z1915      88.239 -82.729  -5.468  1.00  0.00
ATOM   3795  CNM CNM Z1916     -25.230 -77.775  37.002  1.00  0.00
ATOM   3796  CNN CNN Z1917      49.921  62.193  46.230  1.00  0.00
ATOM   3797  CNO CNO Z1918      82.990  60.018   8.574  1.00  0.00
ATOM   3798  CNP CNP Z1919     -27.628 -56.547 -59.905  1.00  0.00
ATOM   3799  CNQ CNQ Z1920      38.748  61.725 -17.864  1.00  0.00
ATOM   3800  CNR CNR Z1921     -10.405  61.253 -26.065  1.00  0.00
ATOM   3801  CNS CNS Z1922     -64.088 -72.554   0.019  1.00  0.00
ATOM   3802  CNT CNT Z1923      27.867  48.134  47.068  1.00  0.00
ATOM   3803  CNU CNU Z1924     -64.751 -26.542 -54.592  1.00  0.00
ATOM   3804  CNV CNV Z1925      67.159 -80.017  23.943  1.00  0.00
ATOM   3805  CNW CNW Z1926      51.239 -43.111  29.747  1.00  0.00
ATOM   3806  CNX CNX Z1927     -73.273  40.184 -83.306  1.00  0.00
ATOM   3807  CNY CNY Z1928      -2.743  57.290  33.345  1.00  0.00
ATOM   3808  CNZ CNZ Z1929     -60.338 -77.153  48.280  1.00  0.00
ATOM   3809  COA COA Z1930       8.503 -28.394 -67.701  1.00  0.00
ATOM   3810  COB COB Z1931       3.211 -49.986  45.088  1.00  0.00
ATOM   3811  COC COC Z1932     -35.317  -8.554 -51.016  1.00  0.00
ATOM   3812  COD COD Z1933     -55.382  23.879 -82.462  1.00  0.00
ATOM   3813  COE COE Z1934     -11.445 -88.517  54.411  1.00  0.00
ATOM   3814  COF COF Z1935     -51.962 -45.724 -28.866  1.00  0.00
ATOM   3815  COG COG Z1936     -66.645  -5.527   2.929  1.00  0.00
ATOM   3816  COH COH Z1937     -76.604 -66.203 -79.861  1.00  0.00
ATOM   3817  COI COI Z1938      -2.075  12.730 -71.818  1.00  0.00
ATOM   3818  COJ COJ Z1939     -52.028   5.394  30.687  1.00  0.00
ATOM   3819  COK COK Z1940       5.785 -65.485 -36.523  1.00  0.00
ATOM   3820  COL COL Z1941      41.729 -45.936 -65.513  1.00  0.00
ATOM   3821  COM COM Z1942      68.458  42.378  38.112  1.00  0.00
ATOM   3822  CON CON Z1943     -76.673 -28.769  24.399  1.00  0.00
ATOM   3823  COO COO Z1944      63.462  -0.800  30.656  1.00  0.00
ATOM   3824  COP COP Z1945      56.422  70.611 -53.422  1.00  0.00
ATOM   3825  COQ COQ Z1946      16.244 -18.463  43.495  1.00  0.00
ATOM   3826  COR COR Z1947     -65.223  27.852  26.247  1.00  0.00
ATOM   3827  COS COS Z1948      89.815  67.558 -32.168  1.00  0.00
ATOM   3828  COT COT Z1949      75.076 -72.299 -72.471  1.00  0.00
ATOM   3829  COU COU Z1950     -41.574  16.339 -14.191  1.00  0.00
ATOM   3830  COV COV Z1951      28.184 -46.916  19.538  1.00  0.00
ATOM   3831  COW COW Z1952      65.188 -45.846  83.747  1.00  0.00
ATOM   3832  COX COX Z1953     -45.774  25.120  13.154  1.00  0.00
ATOM   3833  COY COY Z1954     -41.808  52.192   4.164  1.00  0.00
ATOM   3834  COZ COZ Z1955     -15.698  12.611  22.958  1.00  0.00
ATOM   3835  CPA CPA Z1956       2.044   7.148 -54.669  1.00  0.00
ATOM   3836  CPB CPB Z1957      67.350  12.232  -3.576  1.00  0.00
ATOM   3837  CPC CPC Z1958     -44.539 -42.650 -76.801  1.00  0.00
ATOM   3838  CPD CPD Z1959      43.002  19.661  49.215  1.00  0.00
ATOM   3839  CPE CPE Z1960     -63.201  15.335  66.290  1.00  0.00
ATOM   3840  CPF CPF Z1961     -39.489  21.166 -64.370  1.00  0.00
ATOM   3841  CPG CPG Z1962     -51.642 -60.909  -1.326  1.00  0.00
ATOM   3842  CPH CPH Z1963     -69.183  30.280 -56.623  1.00  0.00
ATOM   3843  CPI CPI Z1964      -2.406  49.878  72.760  1.00  0.00
ATOM   3844  CPJ CPJ Z1965     -22.010  17.217  71.413  1.00  0.00
ATOM   3845  CPK CPK Z1966      12.014  82.027  -7.105  1.00  0.00
ATOM   3846  CPL CPL Z1967     -58.063  64.967 -24.955  1.00  0.00
ATOM   3847  CPM CPM Z1968      26.134 -49.716 -24.549  1.00  0.00
ATOM   3848  CPN CPN Z1969     -73.908 -39.436  -1.378  1.00  0.00
ATOM   3849  CPO CPO Z1970      39.912  12.498 -74.030  1.00  0.00
ATOM   3850  CPP CPP Z1971     -55.165 -84.623  79.152  1.00  0.00
ATOM   3851  CPQ CPQ Z1972      59.543 -82.110  -8.343  1.00  0.00
ATOM   3852  CPR CPR Z1973      63.962   2.807 -38.942  1.00  0.00
ATOM   3853  CPS CPS Z1974     -80.336 -15.781  71.914  1.00  0.00
ATOM   3854  CPT CPT Z1975      58.334  39.805 -28.125  1.00  0.00
ATOM   3855  CPU CPU Z1976      73.568  -9.324  83.744  1.00  0.00
ATOM   3856  CPV CPV Z1977      60.523 -57.305 -39.038  1.00  0.00
ATOM   3857  CPW CPW Z1978      48.190  27.199 -53.602  1.00  0.00
ATOM   3858  CPX CPX Z1979       2.761 -83.074  78.946  1.00  0.00
ATOM   3859  CPY CPY Z1980      73.117  20.848 -71.995  1.00  0.00
ATOM   3860  CPZ CPZ Z1981     -82.348  55.335 -79.407  1.00  0.00
ATOM   3861  CQA CQA Z1982      42.425 -77.280 -85.191  1.00  0.00
ATOM   3862  CQB CQB Z1983      85.836 -69.034  54.744  1.00  0.00
ATOM   3863  CQC CQC Z1984     -50.987 -37.747  66.502  1.00  0.00
ATOM   3864  CQD CQD Z1985      82.310  66.614 -46.330  1.00  0.00
ATOM   3865  CQE CQE Z1986     -77.679  53.950   9.225  1.00  0.00
ATOM   3866  CQF CQF Z1987     -54.658  58.326  72.662  1.00  0.00
ATOM   3867  CQG CQG Z1988      24.044  82.136  51.085  1.00  0.00
ATOM   3868  CQH CQH Z1989      86.321  80.786  43.821  1.00  0.00
ATOM   3869  CQI CQI Z1990     -78.051  48.764  72.447  1.00  0.00
ATOM   3870  CQJ CQJ Z1991      19.299   3.389 -71.225  1.00  0.00
ATOM   3871  CQK CQK Z1992      44.523  71.549  26.973  1.00  0.00
ATOM   3872  CQL CQL Z1993      18.588  77.694 -37.259  1.00  0.00
ATOM   3873  CQM CQM Z1994     -42.864  39.766 -32.879  1.00  0.00
ATOM   3874  CQN CQN Z1995     -54.859 -24.791  49.862  1.00  0.00
ATOM   3875  CQO CQO Z1996      68.850 -60.019  56.663  1.00  0.00
ATOM   3876  CQP CQP Z1997      19.322 -30.269  79.278  1.00  0.00
ATOM   3877  CQQ CQQ Z1998       8.215  44.713  -3.795  1.00  0.00
ATOM   3878  CQR CQR Z1999     -22.991 -77.575  79.052  1.00  0.00
ATOM   3879  CQS CQS Z2000     -68.844 -57.539  40.709  1.00  0.00
ATOM   3880  CQT CQT Z2001      39.946 -14.533   2.956  1.00  0.00
ATOM   3881  CQU CQU Z2002      63.448  81.292 -12.399  1.00  0.00
ATOM   3882  CQV CQV Z2003     -84.832 -80.229  13.896  1.00  0.00
ATOM   3883  CQW CQW Z2004     -36.053 -51.212  42.211  1.00  0.00
ATOM   3884  CQX CQX Z2005      59.245  57.574  77.185  1.00  0.00
ATOM   3885  CQY CQY Z2006      69.443 -20.051   3.248  1.00  0.00
ATOM   3886  CQZ CQZ Z2007      13.111 -25.725  10.015  1.00  0.00
ATOM   3887  CRA CRA Z2008       7.964   8.859  38.337  1.00  0.00
ATOM   3888  CRB CRB Z2009      69.005 -88.326  77.170  1.00  0.00
ATOM   3889  CRC CRC Z2010      -7.021  80.514 -82.051  1.00  0.00
ATOM   3890  CRD CRD Z2011      34.370  48.964   8.109  1.00  0.00
ATOM   3891  CRE CRE Z2012     -36.945  49.529 -61.165  1.00  0.00
ATOM   3892  CRF CRF Z2013     -84.510 -87.924 -67.233  1.00  0.00
ATOM   3893  CRG CRG Z2014      67.102 -62.253  34.892  1.00  0.00
ATOM   3894  CRH CRH Z2015      61.074 -25.735 -53.705  1.00  0.00
ATOM   3895  CRI CRI Z2016     -24.298   2.340   1.360  1.00  0.00
ATOM   3896  CRJ CRJ Z2017     -24.918  32.846  87.708  1.00  0.00
ATOM   3897  CRK CRK Z2018      -2.627 -47.935  68.856  1.00  0.00
ATOM   3898  CRL CRL Z2019      88.903 -74.561  72.598  1.00  0.00
ATOM   3899  CRM CRM Z2020      42.079 -85.745  53.876  1.00  0.00
ATOM   3900  CRN CRN Z2021     -25.824 -58.370  14.559  1.00  0.00
ATOM   3901  CRO CRO Z2022       6.039  55.272 -73.109  1.00  0.00
ATOM   3902  CRP CRP Z2023      84.848  -6.983 -55.185  1.00  0.00
ATOM   3903  CRQ CRQ Z2024     -10.583 -29.268 -36.435  1.00  0.00
ATOM   3904  CRR CRR Z2025      17.444 -88.311 -62.597  1.00  0.00
ATOM   3905  CRS CRS Z2026       8.216  34.226 -61.451  1.00  0.00
ATOM   3906  CRT CRT Z2027     -47.601 -58.178  32.957  1.00  0.00
ATOM   3907  CRU CRU Z2028      22.747 -68.094 -68.252  1.00  0.00
ATOM   3908  CRV CRV Z2029      63.022 -28.051 -72.836  1.00  0.00
ATOM   3909  CRW CRW Z2030      16.320 -75.943  37.121  1.00  0.00
ATOM   3910  CRX CRX Z2031      -3.113  10.629 -16.095  1.00  0.00
ATOM   3911  CRY CRY Z2032       0.039 -12.319 -53.387  1.00  0.00
ATOM   3912  CRZ CRZ Z2033      -9.826 -32.353 -52.118  1.00  0.00
ATOM   3913  CSA CSA Z2034     -81.167 -47.478 -74.598  1.00  0.00
ATOM   3914  CSB CSB Z2035      72.830 -86.927   9.386  1.00  0.00
ATOM   3915  CSC CSC Z2036     -45.703   4.340   6.042  1.00  0.00
ATOM   3916  CSD CSD Z2037      43.663 -22.335 -10.317  1.00  0.00
ATOM   3917  CSE CSE Z2038      20.645  -4.597  78.094  1.00  0.00
ATOM   3918  CSF CSF Z2039     -55.258  -2.718 -69.545  1.00  0.00
ATOM   3919  CSG CSG Z2040      83.455   2.057  61.870  1.00  0.00
ATOM   3920  CSH CSH Z2041     -56.359 -75.024 -25.502  1.00  0.00
ATOM   3921  CSI CSI Z2042      15.327  28.643  18.748  1.00  0.00
ATOM   3922  CSJ CSJ Z2043      -6.554 -82.231 -59.353  1.00  0.00
ATOM   3923  CSK CSK Z2044      35.447 -18.767 -41.914  1.00  0.00
ATOM   3924  CSL CSL Z2045      24.026  40.438  69.148  1.00  0.00
ATOM   3925  CSM CSM Z2046     -26.840 -14.582 -14.790  1.00  0.00
ATOM   3926  CSN CSN Z2047      44.606 -20.509  39.465  1.00  0.00
ATOM   3927  CSO CSO Z2048      35.646  31.523  26.692  1.00  0.00
ATOM   3928  CSP CSP Z2049     -60.029  81.289  12.096  1.00  0.00
ATOM   3929  CSQ CSQ Z2050     -31.420  39.657  32.149  1.00  0.00
ATOM   3930  CSR CSR Z2051      48.367  68.712  63.262  1.00  0.00
ATOM   3931  CSS CSS Z2052     -75.715  17.104 -13.228  1.00  0.00
ATOM   3932  CST CST Z2053     -84.113 -47.831 -21.779  1.00  0.00
ATOM   3933  CSU CSU Z2054      -0.447 -36.953  23.249  1.00  0.00
ATOM   3934  CSV CSV Z2055      33.545  30.307 -21.517  1.00  0.00
ATOM   3935  CSW CSW Z2056      66.649  67.598   4.164  1.00  0.00
ATOM   3936  CSX CSX Z2057      56.141 -10.084  77.246  1.00  0.00
ATOM   3937  CSY CSY Z2058     -52.069  53.668  28.134  1.00  0.00
ATOM   3938  CSZ CSZ Z2059      45.551 -63.557  76.924  1.00  0.00
ATOM   3939  CTA CTA Z2060      14.538  68.957  53.100  1.00  0.00
ATOM   3940  CTB CTB Z2061      17.586  78.877  79.463  1.00  0.00
ATOM   3941  CTC CTC Z2062      48.175 -77.298  31.176  1.00  0.00
ATOM   3942  CTD CTD Z2063      42.403  -1.639  14.639  1.00  0.00
ATOM   3943  CTE CTE Z2064     -60.740 -85.006 -64.307  1.00  0.00
ATOM   3944  CTF CTF Z2065     -45.535  12.136 -51.031  1.00  0.00
ATOM   3945  CTG CTG Z2066      22.295 -58.437  58.987  1.00  0.00
ATOM   3946  CTH CTH Z2067      84.377   5.053  -5.898  1.00  0.00
ATOM   3947  CTI CTI Z2068      62.691  23.174  69.672  1.00  0.00
ATOM   3948  CTJ CTJ Z2069      66.463 -86.138 -34.203  1.00  0.00
ATOM   3949  CTK CTK Z2070      89.930  23.434 -39.517  1.00  0.00
ATOM   3950  CTL CTL Z2071     -71.676  45.471  44.090  1.00  0.00
ATOM   3951  CTM CTM Z2072       7.860  68.787 -57.154  1.00  0.00
ATOM   3952  CTN CTN Z2073     -44.063 -67.365  85.865  1.00  0.00
ATOM   3953  CTO CTO Z2074      18.167  81.644 -77.649  1.00  0.00
ATOM   3954  CTP CTP Z2075     -24.440  82.849   1.604  1.00  0.00
ATOM   3955  CTQ CTQ Z2076      83.126 -21.726 -34.765  1.00  0.00
ATOM   3956  CTR CTR Z2077      89.383  25.738   1.101  1.00  0.00
ATOM   3957  CTS CTS Z2078     -37.252 -69.938  -3.978  1.00  0.00
ATOM   3958  CTT CTT Z2079      11.533  13.528 -42.472  1.00  0.00
ATOM   3959  CTU CTU Z2080     -23.542 -33.374 -36.921  1.00  0.00
ATOM   3960  CTV CTV Z2081      37.175   6.288  34.851  1.00  0.00
ATOM   3961  CTW CTW Z2082      23.251  81.009  16.384  1.00  0.00
ATOM   3962  CTX CTX Z2083     -65.079 -44.839  83.765  1.00  0.00
ATOM   3963  CTY CTY Z2084     -81.563  83.487  56.901  1.00  0.00
ATOM   3964  CTZ CTZ Z2085      19.338  35.948  83.339  1.00  0.00
ATOM   3965  CUA CUA Z2086      44.643  84.619 -41.029  1.00  0.00
ATOM   3966  CUB CUB Z2087      55.933 -62.531  -4.454  1.00  0.00
ATOM   3967  CUC CUC Z2088      28.607 -82.263 -16.300  1.00  0.00
ATOM   3968  CUD CUD Z2089      10.239 -51.658   2.152  1.00  0.00
ATOM   3969  CUE CUE Z2090      26.178   6.112 -31.628  1.00  0.00
ATOM   3970  CUF CUF Z2091      51.272   9.976   2.183  1.00  0.00
ATOM   3971  CUG CUG Z2092      86.430  51.860  65.807  1.00  0.00
ATOM   3972  CUH CUH Z2093      70.132 -51.533   4.124  1.00  0.00
ATOM   3973  CUI CUI Z2094     -68.094 -63.784  72.056  1.00  0.00
ATOM   3974  CUJ CUJ Z2095      84.522 -50.820  53.050  1.00  0.00
ATOM   3975  CUK CUK Z2096     -22.472  -2.376 -81.066  1.00  0.00
ATOM   3976  CUL CUL Z2097     -41.667  75.448 -41.190  1.00  0.00
ATOM   3977  CUM CUM Z2098     -39.711 -33.423  44.314  1.00  0.00
ATOM   3978  CUN CUN Z2099     -48.426 -19.396 -78.246  1.00  0.00
ATOM   3979  CUO CUO Z2100      15.605  66.602 -75.259  1.00  0.00
ATOM   3980  CUP CUP Z2101      66.473  68.923  38.379  1.00  0.00
ATOM   3981  CUQ CUQ Z2102      81.680  49.376 -33.784  1.00  0.00
ATOM   3982  CUR CUR Z2103      19.388 -35.192  -3.751  1.00  0.00
ATOM   3983  CUS CUS Z2104     -81.256  48.543 -19.287  1.00  0.00
ATOM   3984  CUT CUT Z2105      -6.031  24.078  89.875  1.00  0.00
ATOM   3985  CUU CUU Z2106      -6.304  78.788  51.113  1.00  0.00
ATOM   3986  CUV CUV Z2107     -66.098 -12.817  38.109  1.00  0.00
ATOM   3987  CUW CUW Z2108      51.068  55.928 -76.976  1.00  0.00
ATOM   3988  CUX CUX Z2109     -83.020 -64.418 -57.665  1.00  0.00
ATOM   3989  CUY CUY Z2110      28.244  39.662  -3.247  1.00  0.00
ATOM   3990  CUZ CUZ Z2111      30.764 -59.109 -43.038  1.00  0.00
ATOM   3991  CVA CVA Z2112      36.861  70.965  47.560  1.00  0.00
ATOM   3992  CVB CVB Z2113       0.240   6.847 -41.246  1.00  0.00
ATOM   3993  CVC CVC Z2114      10.389 -80.771  62.013  1.00  0.00
ATOM   3994  CVD CVD Z2115      44.269 -59.888   8.513  1.00  0.00
ATOM   3995  CVE CVE Z2116      60.188  81.400 -63.745  1.00  0.00
ATOM   3996  CVF CVF Z2117      65.774 -50.856  69.335  1.00  0.00
ATOM   3997  CVG CVG Z2118      23.677  -9.544  33.998  1.00  0.00
ATOM   3998  CVH CVH Z2119      82.345 -36.179 -75.399  1.00  0.00
ATOM   3999  CVI CVI Z2120     -57.929 -58.518 -74.856  1.00  0.00
ATOM   4000  CVJ CVJ Z2121      63.662 -30.345 -22.666  1.00  0.00
ATOM   4001  CVK CVK Z2122      28.713   8.262   3.485  1.00  0.00
ATOM   4002  CVL CVL Z2123     -34.074  32.342  75.096  1.00  0.00
ATOM   4003  CVM CVM Z2124      85.470 -17.301  83.267  1.00  0.00
ATOM   4004  CVN CVN Z2125      12.658 -31.426  55.557  1.00  0.00
ATOM   4005  CVO CVO Z2126     -33.070   9.610  40.107  1.00  0.00
ATOM   4006  CVP CVP Z2127      34.462 -43.433 -35.114  1.00  0.00
ATOM   4007  CVQ CVQ Z2128     -33.204  72.932  28.306  1.00  0.00
ATOM   4008  CVR CVR Z2129     -17.287 -61.600  60.618  1.00  0.00
ATOM   4009  CVS CVS Z2130      10.255 -70.861  -4.331  1.00  0.00
ATOM   4010  CVT CVT Z2131     -16.221 -90.134 -37.430  1.00  0.00
ATOM   4011  CVU CVU Z2132     -44.886 -11.244  -3.748  1.00  0.00
ATOM   4012  CVV CVV Z2133     -61.691  71.519  27.968  1.00  0.00
ATOM   4013  CVW CVW Z2134      37.720 -29.577  55.022  1.00  0.00
ATOM   4014  CVX CVX Z2135       3.255 -54.171 -15.505  1.00  0.00
ATOM   4015  CVY CVY Z2136     -69.576   4.537 -67.947  1.00  0.00
ATOM   4016  CVZ CVZ Z2137      33.734 -24.738 -21.915  1.00  0.00
ATOM   4017  CWA CWA Z2138     -72.224   9.620  12.877  1.00  0.00
ATOM   4018  CWB CWB Z2139      60.835 -67.613  20.806  1.00  0.00
ATOM   4019  CWC CWC Z2140      11.252  30.137 -41.343  1.00  0.00
ATOM   4020  CWD CWD Z2141     -42.909 -15.475  29.799  1.00  0.00
ATOM   4021  CWE CWE Z2142     -26.478  78.095 -12.104  1.00  0.00
ATOM   4022  CWF CWF Z2143      75.968 -12.556 -72.619  1.00  0.00
ATOM   4023  CWG CWG Z2144       0.546  44.136 -39.199  1.00  0.00
ATOM   4024  CWH CWH Z2145      38.901  31.517  69.021  1.00  0.00
ATOM   4025  CWI CWI Z2146      54.273  20.956 -16.859  1.00  0.00
ATOM   4026  CWJ CWJ Z2147     -66.706   4.153 -37.610  1.00  0.00
ATOM   4027  CWK CWK Z2148       7.300  11.256  78.564  1.00  0.00
ATOM   4028  CWL CWL Z2149      43.727 -81.356 -64.405  1.00  0.00
ATOM   4029  CWM CWM Z2150     -15.017  31.204   1.922  1.00  0.00
ATOM   4030  CWN CWN Z2151     -34.233  57.217  52.601  1.00  0.00
ATOM   4031  CWO CWO Z2152     -18.072 -40.035  31.375  1.00  0.00
ATOM   4032  CWP CWP Z2153      80.236 -40.745  79.538  1.00  0.00
ATOM   4033  CWQ CWQ Z2154     -51.677  67.178 -73.851  1.00  0.00
ATOM   4034  CWR CWR Z2155      74.610  42.339 -64.371  1.00  0.00
ATOM   4035  CWS CWS Z2156     -26.511  65.974 -51.496  1.00  0.00
ATOM   4036  CWT CWT Z2157     -41.905  13.449  21.809  1.00  0.00
ATOM   4037  CWU CWU Z2158     -13.060  -4.254 -31.619  1.00  0.00
ATOM   4038  CWV CWV Z2159     -57.283 -12.784  87.368  1.00  0.00
ATOM   4039  CWW CWW Z2160      33.666  79.995 -54.544  1.00  0.00
ATOM   4040  CWX CWX Z2161      24.927 -48.119 -51.917  1.00  0.00
ATOM   4041  CWY CWY Z2162     -83.626  10.871 -41.808  1.00  0.00
ATOM   4042  CWZ CWZ Z2163      89.342 -60.627 -41.932  1.00  0.00
ATOM   4043  CXA CXA Z2164       3.817 -15.359  22.228  1.00  0.00
ATOM   4044  CXB CXB Z2165      32.330   8.585  72.564  1.00  0.00
ATOM   4045  CXC CXC Z2166     -76.701 -28.105 -23.533  1.00  0.00
ATOM   4046  CXD CXD Z2167      86.304  46.925 -51.597  1.00  0.00
ATOM   4047  CXE CXE Z2168     -69.203 -64.580 -37.202  1.00  0.00
ATOM   4048  CXF CXF Z2169      72.910  81.083  83.253  1.00  0.00
ATOM   4049  CXG CXG Z2170     -71.620 -89.444 -29.225  1.00  0.00
ATOM   4050  CXH CXH Z2171     -43.534 -85.641 -38.608  1.00  0.00
ATOM   4051  CXI CXI Z2172      68.900 -71.457  72.140  1.00  0.00
ATOM   4052  CXJ CXJ Z2173      60.509  49.202   2.381  1.00  0.00
ATOM   4053  CXK CXK Z2174       2.816 -35.411 -24.215  1.00  0.00
ATOM   4054  CXL CXL Z2175      52.066 -82.845  65.838  1.00  0.00
ATOM   4055  CXM CXM Z2176      81.661  28.732  74.281  1.00  0.00
ATOM   4056  CXN CXN Z2177      42.367 -48.629  53.848  1.00  0.00
ATOM   4057  CXO CXO Z2178      65.481 -78.911  47.279  1.00  0.00
ATOM   4058  CXP CXP Z2179     -83.677 -18.471 -32.198  1.00  0.00
ATOM   4059  CXQ CXQ Z2180      10.115 -10.611 -29.918  1.00  0.00
ATOM   4060  CXR CXR Z2181     -11.952  69.768 -71.407  1.00  0.00
ATOM   4061  CXS CXS Z2182      -5.318  26.376 -38.552  1.00  0.00
ATOM   4062  CXT CXT Z2183      50.180  79.186   5.341  1.00  0.00
ATOM   4063  CXU CXU Z2184     -14.131 -70.435 -20.243  1.00  0.00
ATOM   4064  CXV CXV Z2185     -38.925 -47.515  61.541  1.00  0.00
ATOM   4065  CXW CXW Z2186      -5.393  27.311 -15.309  1.00  0.00
ATOM   4066  CXX CXX Z2187      67.485  16.969  86.580  1.00  0.00
ATOM   4067  CXY CXY Z2188     -49.976  41.935  49.582  1.00  0.00
ATOM   4068  CXZ CXZ Z2189      83.885  37.504   4.872  1.00  0.00
ATOM   4069  CYA CYA Z2190     -81.967  41.228 -27.981  1.00  0.00
ATOM   4070  CYB CYB Z2191     -76.772 -77.300 -29.577  1.00  0.00
ATOM   4071  CYC CYC Z2192      19.597 -73.818  77.801  1.00  0.00
ATOM   4072  CYD CYD Z2193      20.743  14.232  58.706  1.00  0.00
ATOM   4073  CYE CYE Z2194     -83.999 -63.741 -16.810  1.00  0.00
ATOM   4074  CYF CYF Z2195     -84.638 -20.235 -69.159  1.00  0.00
ATOM   4075  CYG CYG Z2196      32.156   2.560 -11.510  1.00  0.00
ATOM   4076  CYH CYH Z2197     -37.572  19.831  80.158  1.00  0.00
ATOM   4077  CYI CYI Z2198       3.381 -37.374 -44.008  1.00  0.00
ATOM   4078  CYJ CYJ Z2199     -42.092 -26.409  71.758  1.00  0.00
ATOM   4079  CYK CYK Z2200      76.852  83.450  35.456  1.00  0.00
ATOM   4080  CYL CYL Z2201     -23.511 -22.644   4.056  1.00  0.00
ATOM   4081  CYM CYM Z2202      21.608  44.261 -55.035  1.00  0.00
ATOM   4082  CYN CYN Z2203     -65.392  83.741 -63.391  1.00  0.00
ATOM   4083  CYO CYO Z2204     -34.044  76.995  68.106  1.00  0.00
ATOM   4084  CYP CYP Z2205      36.456  67.175  84.352  1.00  0.00
ATOM   4085  CYQ CYQ Z2206     -68.505  58.046  56.246  1.00  0.00
ATOM   4086  CYR CYR Z2207      71.068  34.831 -12.088  1.00  0.00
ATOM   4087  CYS CYS Z2208     -12.376  -1.325 -68.367  1.00  0.00
ATOM   4088  CYT CYT Z2209      83.827 -14.134  28.128  1.00  0.00
ATOM   4089  CYU CYU Z2210     -78.239 -30.387 -81.630  1.00  0.00
ATOM   4090  CYV CYV Z2211      20.574 -70.368   7.511  1.00  0.00
ATOM   4091  CYW CYW Z2212     -83.609  82.491 -83.819  1.00  0.00
ATOM   4092  CYX CYX Z2213     -58.403  70.419  44.739  1.00  0.00
ATOM   4093  CYY CYY Z2214      65.759  78.154  59.320  1.00  0.00
ATOM   4094  CYZ CYZ Z2215      -8.944 -81.001  28.785  1.00  0.00
ATOM   4095  CZA CZA Z2216      -2.223  70.951  -1.083  1.00  0.00
ATOM   4096  CZB CZB Z2217      51.827  19.815  28.416  1.00  0.00
ATOM   4097  CZC CZC Z2218       5.223 -57.488 -78.404  1.00  0.00
ATOM   4098  CZD CZD Z2219      39.835  -6.457  58.915  1.00  0.00
ATOM   4099  CZE CZE Z2220     -37.375 -24.579  59.774  1.00  0.00
ATOM   4100  CZF CZF Z2221      81.375  14.275  40.311  1.00  0.00
ATOM   4101  CZG CZG Z2222      70.687  66.472 -18.253  1.00  0.00
ATOM   4102  CZH CZH Z2223     -20.846 -79.737 -82.896  1.00  0.00
ATOM   4103  CZI CZI Z2224     -67.913   2.002 -18.337  1.00  0.00
ATOM   4104  CZJ CZJ Z2225      87.298 -64.882 -25.004  1.00  0.00
ATOM   4105  CZK CZK Z2226      42.163  -5.959  -8.296  1.00  0.00
ATOM   4106  CZL CZL Z2227     -83.356  58.482  60.216  1.00  0.00
ATOM   4107  CZM CZM Z2228     -27.822   5.850 -29.837  1.00  0.00
ATOM   4108  CZN CZN Z2229     -11.749 -20.980  31.457  1.00  0.00
ATOM   4109  CZO CZO Z2230      84.625  28.195  17.703  1.00  0.00
ATOM   4110  CZP CZP Z2231     -49.310 -48.043  45.818  1.00  0.00
ATOM   4111  CZQ CZQ Z2232     -77.594  68.826 -50.377  1.00  0.00
ATOM   4112  CZR CZR Z2233     -66.530  27.749  -2.341  1.00  0.00
ATOM   4113  CZS CZS Z2234       3.706 -22.228  36.461  1.00  0.00
ATOM   4114  CZT CZT Z2235     -28.193 -40.598  50.648  1.00  0.00
ATOM   4115  CZU CZU Z2236      67.460  68.231  21.573  1.00  0.00
ATOM   4116  CZV CZV Z2237      22.657  72.654  27.643  1.00  0.00
ATOM   4117  CZW CZW Z2238      45.231  83.970  83.709  1.00  0.00
ATOM   4118  CZX CZX Z2239      64.832  50.437 -17.068  1.00  0.00
ATOM   4119  CZY CZY Z2240     -52.122  19.867   3.827  1.00  0.00
ATOM   4120  CZZ CZZ Z2241      76.279 -78.268 -10.303  1.00  0.00
ATOM   4121  DAA DAA Z2242      15.586 -44.884  61.916  1.00  0.00
ATOM   4122  DAB DAB Z2243      64.092  57.935 -42.490  1.00  0.00
ATOM   4123  DAC DAC Z2244      84.861  49.301 -80.209  1.00  0.00
ATOM   4124  DAD DAD Z2245      -0.233 -88.353  -7.726  1.00  0.00
ATOM   4125  DAE DAE Z2246     -49.865 -29.943  29.306  1.00  0.00
ATOM   4126  DAF DAF Z2247     -80.177   9.030 -80.006  1.00  0.00
ATOM   4127  DAG DAG Z2248     -37.669   4.330  66.589  1.00  0.00
ATOM   4128  DAH DAH Z2249      -9.778 -42.885 -73.855  1.00  0.00
ATOM   4129  DAI DAI Z2250      55.695 -53.663  47.504  1.00  0.00
ATOM   4130  DAJ DAJ Z2251      45.142  83.148 -74.541  1.00  0.00
ATOM   4131  DAK DAK Z2252      17.947  19.418 -83.304  1.00  0.00
ATOM   4132  DAL DAL Z2253      58.851 -54.988 -76.293  1.00  0.00
ATOM   4133  DAM DAM Z2254     -54.560 -82.564  23.048  1.00  0.00
ATOM   4134  DAN DAN Z2255      25.013   7.922  24.174  1.00  0.00
ATOM   4135  DAO DAO Z2256     -21.530   6.926 -70.991  1.00  0.00
ATOM   4136  DAP DAP Z2257     -80.749 -88.244  31.533  1.00  0.00
ATOM   4137  DAQ DAQ Z2258      58.537  34.723   4.092  1.00  0.00
ATOM   4138  DAR DAR Z2259     -41.572 -77.406  72.037  1.00  0.00
ATOM   4139  DAS DAS Z2260      33.165 -79.796   6.898  1.00  0.00
ATOM   4140  DAT DAT Z2261     -58.481  19.799 -25.905  1.00  0.00
ATOM   4141  DAU DAU Z2262      63.609 -38.112  41.926  1.00  0.00
ATOM   4142  DAV DAV Z2263      81.957   9.490 -53.402  1.00  0.00
ATOM   4143  DAW DAW Z2264      55.510 -14.246 -71.889  1.00  0.00
ATOM   4144  DAX DAX Z2265     -39.174 -84.927 -21.628  1.00  0.00
ATOM   4145  DAY DAY Z2266     -78.698  -3.778 -28.758  1.00  0.00
ATOM   4146  DAZ DAZ Z2267      17.218 -11.751 -49.829  1.00  0.00
ATOM   4147  DBA DBA Z2268      73.088  27.967 -40.708  1.00  0.00
ATOM   4148  DBB DBB Z2269     -17.577  49.596 -48.291  1.00  0.00
ATOM   4149  DBC DBC Z2270     -14.924  52.754   7.013  1.00  0.00
ATOM   4150  DBD DBD Z2271     -36.813 -51.512  78.337  1.00  0.00
ATOM   4151  DBE DBE Z2272      62.737 -41.616 -53.061  1.00  0.00
ATOM   4152  DBF DBF Z2273      16.504  16.461 -53.901  1.00  0.00
ATOM   4153  DBG DBG Z2274     -72.311 -17.624  59.388  1.00  0.00
ATOM   4154  DBH DBH Z2275      75.162  26.931 -59.983  1.00  0.00
ATOM   4155  DBI DBI Z2276      79.615  70.821  71.724  1.00  0.00
ATOM   4156  DBJ DBJ Z2277      85.895  -5.217 -41.515  1.00  0.00
ATOM   4157  DBK DBK Z2278     -72.695  47.160  -8.353  1.00  0.00
ATOM   4158  DBL DBL Z2279     -80.043 -69.266  40.410  1.00  0.00
ATOM   4159  DBM DBM Z2280      13.138  41.594 -72.985  1.00  0.00
ATOM   4160  DBN DBN Z2281      32.014 -24.636  27.768  1.00  0.00
ATOM   4161  DBO DBO Z2282     -81.306  76.478  32.257  1.00  0.00
ATOM   4162  DBP DBP Z2283      29.277  -7.658 -76.271  1.00  0.00
ATOM   4163  DBQ DBQ Z2284      40.128  80.615  71.278  1.00  0.00
ATOM   4164  DBR DBR Z2285      74.796  54.175  -4.114  1.00  0.00
ATOM   4165  DBS DBS Z2286      76.638  80.635  12.430  1.00  0.00
ATOM   4166  DBT DBT Z2287     -80.682  74.654  -8.772  1.00  0.00
ATOM   4167  DBU DBU Z2288     -10.407 -41.192  -6.825  1.00  0.00
ATOM   4168  DBV DBV Z2289     -22.470  21.619 -11.829  1.00  0.00
ATOM   4169  DBW DBW Z2290      84.979 -51.416   1.926  1.00  0.00
ATOM   4170  DBX DBX Z2291      30.002  21.838 -75.494  1.00  0.00
ATOM   4171  DBY DBY Z2292     -54.876 -24.003  83.444  1.00  0.00
ATOM   4172  DBZ DBZ Z2293     -24.753 -28.248 -82.503  1.00  0.00
ATOM   4173  DCA DCA Z2294     -10.816  32.561  17.221  1.00  0.00
ATOM   4174  DCB DCB Z2295     -79.727 -61.004  11.452  1.00  0.00
ATOM   4175  DCC DCC Z2296      82.867 -53.179 -63.074  1.00  0.00
ATOM   4176  DCD DCD Z2297      58.254  24.103 -85.053  1.00  0.00
ATOM   4177  DCE DCE Z2298     -78.131 -64.529  63.719  1.00  0.00
ATOM   4178  DCF DCF Z2299     -84.530  18.044   7.621  1.00  0.00
ATOM   4179  DCG DCG Z2300      11.468  75.741  88.561  1.00  0.00
ATOM   4180  DCH DCH Z2301      64.965  53.161 -56.542  1.00  0.00
ATOM   4181  DCI DCI Z2302     -52.677 -37.369  82.680  1.00  0.00
ATOM   4182  DCJ DCJ Z2303     -26.888  70.336  83.497  1.00  0.00
ATOM   4183  DCK DCK Z2304     -34.937  26.550 -83.507  1.00  0.00
ATOM   4184  DCL DCL Z2305      25.813  59.871  69.567  1.00  0.00
ATOM   4185  DCM DCM Z2306     -71.193 -76.151  22.348  1.00  0.00
ATOM   4186  DCN DCN Z2307      80.940 -53.237 -32.759  1.00  0.00
ATOM   4187  DCO DCO Z2308      11.961 -10.243  54.493  1.00  0.00
ATOM   4188  DCP DCP Z2309      86.881 -84.064  20.631  1.00  0.00
ATOM   4189  DCQ DCQ Z2310      18.448 -24.634  25.545  1.00  0.00
ATOM   4190  DCR DCR Z2311     -49.852  78.396  62.037  1.00  0.00
ATOM   4191  DCS DCS Z2312      82.159 -51.335  22.127  1.00  0.00
ATOM   4192  DCT DCT Z2313      23.653  75.103  63.622  1.00  0.00
ATOM   4193  DCU DCU Z2314      89.470 -28.477  32.252  1.00  0.00
ATOM   4194  DCV DCV Z2315     -41.379  36.749  88.832  1.00  0.00
ATOM   4195  DCW DCW Z2316     -66.271 -39.545 -83.779  1.00  0.00
ATOM   4196  DCX DCX Z2317       6.613   8.212  12.861  1.00  0.00
ATOM   4197  DCY DCY Z2318      52.652  83.943  59.957  1.00  0.00
ATOM   4198  DCZ DCZ Z2319      57.837  85.605  87.726  1.00  0.00
ATOM   4199  DDA DDA Z2320      29.047  53.086 -74.929  1.00  0.00
ATOM   4200  DDB DDB Z2321     -78.357  62.080  44.901  1.00  0.00
ATOM   4201  DDC DDC Z2322     -46.508  -1.649 -80.681  1.00  0.00
ATOM   4202  DDD DDD Z2323      14.387  52.639 -32.992  1.00  0.00
ATOM   4203  DDE DDE Z2324      30.945  23.312  81.077  1.00  0.00
ATOM   4204  DDF DDF Z2325     -73.914 -85.770  87.233  1.00  0.00
ATOM   4205  DDG DDG Z2326      10.910  64.752  16.344  1.00  0.00
ATOM   4206  DDH DDH Z2327      42.559 -23.409 -72.425  1.00  0.00
ATOM   4207  DDI DDI Z2328      45.281 -62.588 -73.494  1.00  0.00
ATOM   4208  DDJ DDJ Z2329     -20.217  71.516  13.044  1.00  0.00
ATOM   4209  DDK DDK Z2330      31.275 -81.456 -38.683  1.00  0.00
ATOM   4210  DDL DDL Z2331       6.560  44.427  16.728  1.00  0.00
ATOM   4211  DDM DDM Z2332      52.160  13.561  78.385  1.00  0.00
ATOM   4212  DDN DDN Z2333      80.239 -36.248 -55.329  1.00  0.00
ATOM   4213  DDO DDO Z2334     -41.456 -63.421  44.268  1.00  0.00
ATOM   4214  DDP DDP Z2335     -67.184 -49.972 -45.608  1.00  0.00
ATOM   4215  DDQ DDQ Z2336     -80.176  74.392  15.695  1.00  0.00
ATOM   4216  DDR DDR Z2337     -12.729 -12.806  11.282  1.00  0.00
ATOM   4217  DDS DDS Z2338     -83.520  63.662  82.513  1.00  0.00
ATOM   4218  DDT DDT Z2339      13.690 -77.873 -76.844  1.00  0.00
ATOM   4219  DDU DDU Z2340      86.721  45.363 -12.063  1.00  0.00
ATOM   4220  DDV DDV Z2341      -1.379  39.561 -22.653  1.00  0.00
ATOM   4221  DDW DDW Z2342     -59.911 -71.135 -47.052  1.00  0.00
ATOM   4222  DDX DDX Z2343     -83.742 -28.570  56.521  1.00  0.00
ATOM   4223  DDY DDY Z2344      84.261  72.293 -81.826  1.00  0.00
ATOM   4224  DDZ DDZ Z2345      40.640 -32.201  77.245  1.00  0.00
ATOM   4225  DEA DEA Z2346      -5.209 -23.166  54.799  1.00  0.00
ATOM   4226  DEB DEB Z2347      85.734 -79.606  83.713  1.00  0.00
ATOM   4227  DEC DEC Z2348     -11.442 -85.287  15.551  1.00  0.00
ATOM   4228  DED DED Z2349      56.090 -75.349 -24.750  1.00  0.00
ATOM   4229  DEE DEE Z2350     -72.872  61.446  88.919  1.00  0.00
ATOM   4230  DEF DEF Z2351     -80.916 -49.263 -57.083  1.00  0.00
ATOM   4231  DEG DEG Z2352      11.128 -59.738  22.549  1.00  0.00
ATOM   4232  DEH DEH Z2353     -76.943  28.052 -35.223  1.00  0.00
ATOM   4233  DEI DEI Z2354     -81.644 -52.651  48.388  1.00  0.00
ATOM   4234  DEJ DEJ Z2355     -23.676  32.162 -31.996  1.00  0.00
ATOM   4235  DEK DEK Z2356     -33.411 -63.309  62.864  1.00  0.00
ATOM   4236  DEL DEL Z2357     -63.367 -44.720  52.632  1.00  0.00
ATOM   4237  DEM DEM Z2358     -64.662 -64.931 -62.010  1.00  0.00
ATOM   4238  DEN DEN Z2359      85.654 -85.347 -41.269  1.00  0.00
ATOM   4239  DEO DEO Z2360     -66.981   2.073 -84.307  1.00  0.00
ATOM   4240  DEP DEP Z2361     -70.412  84.544 -37.974  1.00  0.00
ATOM   4241  DEQ DEQ Z2362     -31.019  78.869 -22.736  1.00  0.00
ATOM   4242  DER DER Z2363     -81.502  -5.604 -73.455  1.00  0.00
ATOM   4243  DES DES Z2364      43.699 -40.916 -47.034  1.00  0.00
ATOM   4244  DET DET Z2365     -29.983  79.231 -49.191  1.00  0.00
ATOM   4245  DEU DEU Z2366      28.153 -56.828 -84.499  1.00  0.00
ATOM   4246  DEV DEV Z2367     -84.546 -54.131 -38.256  1.00  0.00
ATOM   4247  DEW DEW Z2368      -2.753  24.675  64.177  1.00  0.00
ATOM   4248  DEX DEX Z2369      38.013 -29.703  11.489  1.00  0.00
ATOM   4249  DEY DEY Z2370      66.788  -0.679 -20.530  1.00  0.00
ATOM   4250  DEZ DEZ Z2371     -13.371 -14.537 -59.140  1.00  0.00
ATOM   4251  DFA DFA Z2372      58.419   4.260 -81.751  1.00  0.00
ATOM   4252  DFB DFB Z2373       6.131  42.084 -50.668  1.00  0.00
ATOM   4253  DFC DFC Z2374     -35.955 -72.853 -16.872  1.00  0.00
ATOM   4254  DFD DFD Z2375      89.065 -29.010  18.080  1.00  0.00
ATOM   4255  DFE DFE Z2376      87.533 -68.545  36.172  1.00  0.00
ATOM   4256  DFF DFF Z2377     -80.185 -55.811  82.715  1.00  0.00
ATOM   4257  DFG DFG Z2378      67.047 -85.258 -63.008  1.00  0.00
ATOM   4258  DFH DFH Z2379      73.554 -72.912   9.163  1.00  0.00
ATOM   4259  DFI DFI Z2380      25.781  58.596 -49.652  1.00  0.00
ATOM   4260  DFJ DFJ Z2381      87.866  -7.996 -29.062  1.00  0.00
ATOM   4261  DFK DFK Z2382     -14.548 -72.117   2.719  1.00  0.00
ATOM   4262  DFL DFL Z2383      60.458  16.478 -30.917  1.00  0.00
ATOM   4263  DFM DFM Z2384     -29.262   9.348 -61.485  1.00  0.00
ATOM   4264  DFN DFN Z2385      24.494 -89.724  87.594  1.00  0.00
ATOM   4265  DFO DFO Z2386      84.189  32.897 -55.675  1.00  0.00
ATOM   4266  DFP DFP Z2387      -8.711 -16.622 -73.849  1.00  0.00
ATOM   4267  DFQ DFQ Z2388      -7.728   4.373  83.957  1.00  0.00
ATOM   4268  DFR DFR Z2389     -47.958 -17.731  11.493  1.00  0.00
ATOM   4269  DFS DFS Z2390     -42.574 -63.546 -32.439  1.00  0.00
ATOM   4270  DFT DFT Z2391      86.336 -40.678 -16.021  1.00  0.00
ATOM   4271  DFU DFU Z2392      66.233 -40.674  11.809  1.00  0.00
ATOM   4272  DFV DFV Z2393      16.551  53.892 -62.612  1.00  0.00
ATOM   4273  DFW DFW Z2394      -9.802  26.777 -51.063  1.00  0.00
ATOM   4274  DFX DFX Z2395      72.698 -74.301 -26.813  1.00  0.00
ATOM   4275  DFY DFY Z2396     -20.977  15.724 -52.275  1.00  0.00
ATOM   4276  DFZ DFZ Z2397      48.400 -38.047  -1.010  1.00  0.00
ATOM   4277  DGA DGA Z2398      89.473   7.886 -79.506  1.00  0.00
ATOM   4278  DGB DGB Z2399     -43.637  77.688  13.479  1.00  0.00
ATOM   4279  DGC DGC Z2400      25.462  62.204  19.162  1.00  0.00
ATOM   4280  DGD DGD Z2401       0.697  78.686  74.907  1.00  0.00
ATOM   4281  DGE DGE Z2402     -79.240  30.880 -20.301  1.00  0.00
ATOM   4282  DGF DGF Z2403      28.255  47.400  24.704  1.00  0.00
ATOM   4283  DGG DGG Z2404       8.142  81.940  63.386  1.00  0.00
ATOM   4284  DGH DGH Z2405     -63.768 -11.657 -86.462  1.00  0.00
ATOM   4285  DGI DGI Z2406      49.490 -84.343   6.990  1.00  0.00
ATOM   4286  DGJ DGJ Z2407     -60.693 -54.245  56.201  1.00  0.00
ATOM   4287  DGK DGK Z2408     -74.503   0.215  23.791  1.00  0.00
ATOM   4288  DGL DGL Z2409      -8.770 -68.258  35.246  1.00  0.00
ATOM   4289  DGM DGM Z2410      33.179 -22.067  83.504  1.00  0.00
ATOM   4290  DGN DGN Z2411      77.031  17.638 -21.492  1.00  0.00
ATOM   4291  DGO DGO Z2412     -79.351 -26.726  84.000  1.00  0.00
ATOM   4292  DGP DGP Z2413     -36.284  -5.934  15.538  1.00  0.00
ATOM   4293  DGQ DGQ Z2414       9.280 -52.844 -59.111  1.00  0.00
ATOM   4294  DGR DGR Z2415     -81.328  11.976  23.765  1.00  0.00
ATOM   4295  DGS DGS Z2416      86.479  66.079  20.586  1.00  0.00
ATOM   4296  DGT DGT Z2417       8.765  19.612 -64.794  1.00  0.00
ATOM   4297  DGU DGU Z2418     -36.136 -87.555 -56.902  1.00  0.00
ATOM   4298  DGV DGV Z2419     -71.571 -33.200  73.093  1.00  0.00
ATOM   4299  DGW DGW Z2420     -17.755  28.893  31.247  1.00  0.00
ATOM   4300  DGX DGX Z2421     -10.894 -31.155 -22.432  1.00  0.00
ATOM   4301  DGY DGY Z2422      17.462  38.499 -85.985  1.00  0.00
ATOM   4302  DGZ DGZ Z2423     -12.025 -89.061  81.490  1.00  0.00
ATOM   4303  DHA DHA Z2424      24.852 -18.966  56.537  1.00  0.00
ATOM   4304  DHB DHB Z2425     -44.614 -46.148   7.833  1.00  0.00
ATOM   4305  DHC DHC Z2426      63.137  60.156  12.780  1.00  0.00
ATOM   4306  DHD DHD Z2427      47.480  -1.441 -68.568  1.00  0.00
ATOM   4307  DHE DHE Z2428     -81.547  -6.699  31.368  1.00  0.00
ATOM   4308  DHF DHF Z2429     -71.791  38.286  87.696  1.00  0.00
ATOM   4309  DHG DHG Z2430     -32.848   5.854  20.310  1.00  0.00
ATOM   4310  DHH DHH Z2431     -73.246 -41.077  43.503  1.00  0.00
ATOM   4311  DHI DHI Z2432     -35.718 -56.052  89.932  1.00  0.00
ATOM   4312  DHJ DHJ Z2433      40.175 -85.256  72.228  1.00  0.00
ATOM   4313  DHK DHK Z2434     -83.187 -75.888  59.058  1.00  0.00
ATOM   4314  DHL DHL Z2435      -3.080 -40.307   5.733  1.00  0.00
ATOM   4315  DHM DHM Z2436     -77.355 -80.425 -50.203  1.00  0.00
ATOM   4316  DHN DHN Z2437     -48.650 -61.751  68.607  1.00  0.00
ATOM   4317  DHO DHO Z2438     -82.663  32.337  -4.494  1.00  0.00
ATOM   4318  DHP DHP Z2439     -77.731  79.322  74.247  1.00  0.00
ATOM   4319  DHQ DHQ Z2440      25.286 -64.186 -19.699  1.00  0.00
ATOM   4320  DHR DHR Z2441      20.669 -35.073 -35.070  1.00  0.00
ATOM   4321  DHS DHS Z2442     -36.657 -76.662  53.048  1.00  0.00
ATOM   4322  DHT DHT Z2443     -38.510  29.256  47.049  1.00  0.00
ATOM   4323  DHU DHU Z2444      30.901  -9.253   7.612  1.00  0.00
ATOM   4324  DHV DHV Z2445      24.023   4.227  87.469  1.00  0.00
ATOM   4325  DHW DHW Z2446       5.337  80.859 -43.890  1.00  0.00
ATOM   4326  DHX DHX Z2447      -7.549 -82.692 -22.537  1.00  0.00
ATOM   4327  DHY DHY Z2448     -11.292 -56.162  -7.861  1.00  0.00
ATOM   4328  DHZ DHZ Z2449      55.314 -70.010 -55.481  1.00  0.00
ATOM   4329  DIA DIA Z2450      23.601 -13.308  70.275  1.00  0.00
ATOM   4330  DIB DIB Z2451      77.330 -31.662  85.337  1.00  0.00
ATOM   4331  DIC DIC Z2452      -2.361 -73.514  48.424  1.00  0.00
ATOM   4332  DID DID Z2453      74.009 -17.279 -58.987  1.00  0.00
ATOM   4333  DIE DIE Z2454     -51.567 -20.184 -22.788  1.00  0.00
ATOM   4334  DIF DIF Z2455     -53.180 -34.708   3.531  1.00  0.00
ATOM   4335  DIG DIG Z2456      56.711 -89.228 -51.691  1.00  0.00
ATOM   4336  DIH DIH Z2457       8.788  17.028  56.242  1.00  0.00
ATOM   4337  DII DII Z2458     -32.024 -75.063 -33.920  1.00  0.00
ATOM   4338  DIJ DIJ Z2459      88.350   0.064  42.534  1.00  0.00
ATOM   4339  DIK DIK Z2460      27.900 -21.413 -79.579  1.00  0.00
ATOM   4340  DIL DIL Z2461      66.274  50.478 -29.314  1.00  0.00
ATOM   4341  DIM DIM Z2462       8.099  79.330  19.683  1.00  0.00
ATOM   4342  DIN DIN Z2463     -56.788  50.081 -61.292  1.00  0.00
ATOM   4343  DIO DIO Z2464     -84.837 -90.310  59.665  1.00  0.00
ATOM   4344  DIP DIP Z2465     -18.287 -51.507  76.269  1.00  0.00
ATOM   4345  DIQ DIQ Z2466      76.725 -81.214  35.598  1.00  0.00
ATOM   4346  DIR DIR Z2467      -0.341  64.558 -84.538  1.00  0.00
ATOM   4347  DIS DIS Z2468       2.276  33.923  50.548  1.00  0.00
ATOM   4348  DIT DIT Z2469     -40.154  -1.375  81.722  1.00  0.00
ATOM   4349  DIU DIU Z2470      87.620  -2.684   9.250  1.00  0.00
ATOM   4350  DIV DIV Z2471      20.948  55.458   5.408  1.00  0.00
ATOM   4351  DIW DIW Z2472      -2.887 -21.203 -25.805  1.00  0.00
ATOM   4352  DIX DIX Z2473     -85.422  49.217 -64.897  1.00  0.00
ATOM   4353  DIY DIY Z2474      37.611 -31.542 -55.393  1.00  0.00
ATOM   4354  DIZ DIZ Z2475      64.759  -4.281 -62.392  1.00  0.00
ATOM   4355  DJA DJA Z2476      74.165  22.247   6.988  1.00  0.00
ATOM   4356  DJB DJB Z2477     -83.655  -5.037   4.208  1.00  0.00
ATOM   4357  DJC DJC Z2478     -21.689 -86.546  64.583  1.00  0.00
ATOM   4358  DJD DJD Z2479      28.955  -1.676  44.595  1.00  0.00
ATOM   4359  DJE DJE Z2480      11.122  -1.783  68.037  1.00  0.00
ATOM   4360  DJF DJF Z2481     -45.039 -58.464   9.572  1.00  0.00
ATOM   4361  DJG DJG Z2482      16.267  -8.656  14.192  1.00  0.00
ATOM   4362  DJH DJH Z2483      24.324  84.908 -14.875  1.00  0.00
ATOM   4363  DJI DJI Z2484      55.952 -32.656  65.484  1.00  0.00
ATOM   4364  DJJ DJJ Z2485     -82.729  -7.464 -54.576  1.00  0.00
ATOM   4365  DJK DJK Z2486      86.934  21.455 -57.835  1.00  0.00
ATOM   4366  DJL DJL Z2487      18.382  29.256  66.153  1.00  0.00
ATOM   4367  DJM DJM Z2488     -19.654 -57.776  44.796  1.00  0.00
ATOM   4368  DJN DJN Z2489     -18.799  71.943 -83.347  1.00  0.00
ATOM   4369  DJO DJO Z2490      -1.847 -74.228  13.888  1.00  0.00
ATOM   4370  DJP DJP Z2491     -35.088  50.676 -82.748  1.00  0.00
ATOM   4371  DJQ DJQ Z2492      -1.603 -72.408  73.490  1.00  0.00
ATOM   4372  DJR DJR Z2493      13.785  80.548  34.190  1.00  0.00
ATOM   4373  DJS DJS Z2494     -38.299 -71.811 -86.566  1.00  0.00
ATOM   4374  DJT DJT Z2495      36.172 -70.703  40.984  1.00  0.00
ATOM   4375  DJU DJU Z2496     -24.372  60.942  66.880  1.00  0.00
ATOM   4376  DJV DJV Z2497      -9.301  68.284 -47.915  1.00  0.00
ATOM   4377  DJW DJW Z2498     -80.955 -10.039  45.690  1.00  0.00
ATOM   4378  DJX DJX Z2499      73.844 -42.288  45.928  1.00  0.00
ATOM   4379  DJY DJY Z2500      85.100  74.224  30.711  1.00  0.00
ATOM   4380  DJZ DJZ Z2501      88.875  70.849  -6.198  1.00  0.00
ATOM   4381  DKA DKA Z2502      29.878 -33.355 -75.447  1.00  0.00
ATOM   4382  DKB DKB Z2503       6.880 -86.934  16.106  1.00  0.00
ATOM   4383  DKC DKC Z2504      33.008 -65.145  22.119  1.00  0.00
ATOM   4384  DKD DKD Z2505      87.010  85.162 -33.965  1.00  0.00
ATOM   4385  DKE DKE Z2506      25.197 -49.004  82.104  1.00  0.00
ATOM   4386  DKF DKF Z2507     -61.479  84.092  57.639  1.00  0.00
ATOM   4387  DKG DKG Z2508      81.302 -84.872  48.000  1.00  0.00
ATOM   4388  DKH DKH Z2509      36.915  75.619 -83.814  1.00  0.00
ATOM   4389  DKI DKI Z2510     -16.789  85.105  82.750  1.00  0.00
ATOM   4390  DKJ DKJ Z2511      -3.761  21.476 -59.402  1.00  0.00
ATOM   4391  DKK DKK Z2512      -2.101  -5.886 -73.859  1.00  0.00
ATOM   4392  DKL DKL Z2513      -1.248 -68.028  89.012  1.00  0.00
ATOM   4393  DKM DKM Z2514      35.943  -8.643  29.510  1.00  0.00
ATOM   4394  DKN DKN Z2515      33.629  16.578  14.710  1.00  0.00
ATOM   4395  DKO DKO Z2516     -57.469 -41.991  28.073  1.00  0.00
ATOM   4396  DKP DKP Z2517      17.956 -47.152 -67.731  1.00  0.00
ATOM   4397  DKQ DKQ Z2518     -12.011  82.152  32.234  1.00  0.00
ATOM   4398  DKR DKR Z2519     -29.849 -84.631 -10.995  1.00  0.00
ATOM   4399  DKS DKS Z2520      89.180  50.288  48.550  1.00  0.00
ATOM   4400  DKT DKT Z2521      75.478 -37.074 -40.455  1.00  0.00
ATOM   4401  DKU DKU Z2522     -24.290 -26.495 -53.858  1.00  0.00
ATOM   4402  DKV DKV Z2523      24.219 -86.211 -82.958  1.00  0.00
ATOM   4403  DKW DKW Z2524      35.376  45.641  86.343  1.00  0.00
ATOM   4404  DKX DKX Z2525     -80.717 -47.430  32.122  1.00  0.00
ATOM   4405  DKY DKY Z2526      22.118   4.078 -45.358  1.00  0.00
ATOM   4406  DKZ DKZ Z2527      78.965 -49.588  -9.126  1.00  0.00
ATOM   4407  DLA DLA Z2528     -18.796 -86.311  -6.487  1.00  0.00
ATOM   4408  DLB DLB Z2529     -46.314 -83.125 -84.251  1.00  0.00
ATOM   4409  DLC DLC Z2530      88.888 -24.771 -50.978  1.00  0.00
ATOM   4410  DLD DLD Z2531      14.898  17.928 -11.979  1.00  0.00
ATOM   4411  DLE DLE Z2532     -50.905 -68.584 -72.060  1.00  0.00
ATOM   4412  DLF DLF Z2533      62.077  -0.102  -3.288  1.00  0.00
ATOM   4413  DLG DLG Z2534     -20.124  82.039 -33.887  1.00  0.00
ATOM   4414  DLH DLH Z2535     -78.016 -84.349  71.993  1.00  0.00
ATOM   4415  DLI DLI Z2536     -68.273 -49.802  68.516  1.00  0.00
ATOM   4416  DLJ DLJ Z2537      32.791  34.160 -81.472  1.00  0.00
ATOM   4417  DLK DLK Z2538     -34.443  17.929 -36.136  1.00  0.00
ATOM   4418  DLL DLL Z2539      50.210 -20.720  24.371  1.00  0.00
ATOM   4419  DLM DLM Z2540     -18.055  39.165  46.020  1.00  0.00
ATOM   4420  DLN DLN Z2541     -34.968 -29.622  86.843  1.00  0.00
ATOM   4421  DLO DLO Z2542      56.852  29.431  85.827  1.00  0.00
ATOM   4422  DLP DLP Z2543     -38.384 -84.640  25.554  1.00  0.00
ATOM   4423  DLQ DLQ Z2544     -45.204  75.894  -0.102  1.00  0.00
ATOM   4424  DLR DLR Z2545      31.455 -46.711  -7.165  1.00  0.00
ATOM   4425  DLS DLS Z2546      -3.705  24.712 -84.439  1.00  0.00
ATOM   4426  DLT DLT Z2547     -32.350 -25.471 -34.330  1.00  0.00
ATOM   4427  DLU DLU Z2548     -33.667  41.186 -16.101  1.00  0.00
ATOM   4428  DLV DLV Z2549     -85.150  63.299  20.891  1.00  0.00
ATOM   4429  DLW DLW Z2550     -83.120  72.254 -76.286  1.00  0.00
ATOM   4430  DLX DLX Z2551     -79.950 -83.875 -11.156  1.00  0.00
ATOM   4431  DLY DLY Z2552     -50.445  40.446 -82.190  1.00  0.00
ATOM   4432  DLZ DLZ Z2553       7.000 -15.036  68.113  1.00  0.00
ATOM   4433  DMA DMA Z2554      81.853 -57.454  87.068  1.00  0.00
ATOM   4434  DMB DMB Z2555     -26.209 -33.756  18.159  1.00  0.00
ATOM   4435  DMC DMC Z2556      66.780  13.954  54.522  1.00  0.00
ATOM   4436  DMD DMD Z2557      85.499  80.858 -53.545  1.00  0.00
ATOM   4437  DME DME Z2558      -0.972 -22.245 -85.744  1.00  0.00
ATOM   4438  DMF DMF Z2559     -79.144  49.684 -44.067  1.00  0.00
ATOM   4439  DMG DMG Z2560      70.676 -61.061 -82.189  1.00  0.00
ATOM   4440  DMH DMH Z2561      22.122 -16.748   5.471  1.00  0.00
ATOM   4441  DMI DMI Z2562     -34.682  74.894  46.472  1.00  0.00
ATOM   4442  DMJ DMJ Z2563     -69.954 -88.050  10.373  1.00  0.00
ATOM   4443  DMK DMK Z2564     -15.034 -45.624 -31.951  1.00  0.00
ATOM   4444  DML DML Z2565     -37.298 -85.029  81.495  1.00  0.00
ATOM   4445  DMM DMM Z2566     -35.222 -89.364   3.493  1.00  0.00
ATOM   4446  DMN DMN Z2567      86.129   4.071  82.160  1.00  0.00
ATOM   4447  DMO DMO Z2568      27.896  63.436 -66.339  1.00  0.00
ATOM   4448  DMP DMP Z2569     -82.716  10.093 -20.251  1.00  0.00
ATOM   4449  DMQ DMQ Z2570      70.009 -43.823 -85.026  1.00  0.00
ATOM   4450  DMR DMR Z2571     -33.093  82.423 -74.683  1.00  0.00
ATOM   4451  DMS DMS Z2572     -62.259  18.975 -37.580  1.00  0.00
ATOM   4452  DMT DMT Z2573      52.016 -26.947  47.019  1.00  0.00
ATOM   4453  DMU DMU Z2574      88.005 -19.315 -82.702  1.00  0.00
ATOM   4454  DMV DMV Z2575     -81.906  60.248 -11.740  1.00  0.00
ATOM   4455  DMW DMW Z2576     -45.575  63.182  45.010  1.00  0.00
ATOM   4456  DMX DMX Z2577      38.806  58.132  64.696  1.00  0.00
ATOM   4457  DMY DMY Z2578      -8.482  38.539 -53.699  1.00  0.00
ATOM   4458  DMZ DMZ Z2579      -2.458  56.029 -60.170  1.00  0.00
ATOM   4459  DNA DNA Z2580      41.479  20.756  -8.473  1.00  0.00
ATOM   4460  DNB DNB Z2581     -50.421   0.686  45.242  1.00  0.00
ATOM   4461  DNC DNC Z2582      70.505 -86.078 -86.942  1.00  0.00
ATOM   4462  DND DND Z2583      69.658 -27.097  28.989  1.00  0.00
ATOM   4463  DNE DNE Z2584      44.667  70.612 -62.367  1.00  0.00
ATOM   4464  DNF DNF Z2585      81.837  38.871 -76.896  1.00  0.00
ATOM   4465  DNG DNG Z2586     -18.637  19.118 -74.354  1.00  0.00
ATOM   4466  DNH DNH Z2587     -79.925  84.343 -60.578  1.00  0.00
ATOM   4467  DNI DNI Z2588      38.028  -9.198  85.842  1.00  0.00
ATOM   4468  DNJ DNJ Z2589      -1.909 -28.667  86.430  1.00  0.00
ATOM   4469  DNK DNK Z2590      -6.665  73.940  18.364  1.00  0.00
ATOM   4470  DNL DNL Z2591      52.051 -42.658  72.163  1.00  0.00
ATOM   4471  DNM DNM Z2592      64.068 -61.716 -61.944  1.00  0.00
ATOM   4472  DNN DNN Z2593      -0.322 -31.986  69.777  1.00  0.00
ATOM   4473  DNO DNO Z2594      45.994 -69.236  54.986  1.00  0.00
ATOM   4474  DNP DNP Z2595      41.539  26.996   4.080  1.00  0.00
ATOM   4475  DNQ DNQ Z2596     -34.177  38.198  61.592  1.00  0.00
ATOM   4476  DNR DNR Z2597      -3.424  -8.412  63.697  1.00  0.00
ATOM   4477  DNS DNS Z2598      84.143  -1.687 -68.825  1.00  0.00
ATOM   4478  DNT DNT Z2599      13.433  26.034   1.037  1.00  0.00
ATOM   4479  DNU DNU Z2600      -1.942  80.489 -16.483  1.00  0.00
ATOM   4480  DNV DNV Z2601     -70.864 -59.613  -6.308  1.00  0.00
ATOM   4481  DNW DNW Z2602     -22.992  71.011  58.785  1.00  0.00
ATOM   4482  DNX DNX Z2603     -78.365 -87.545 -83.220  1.00  0.00
ATOM   4483  DNY DNY Z2604      26.385 -89.303  60.037  1.00  0.00
ATOM   4484  DNZ DNZ Z2605      61.729 -23.119  88.700  1.00  0.00
ATOM   4485  DOA DOA Z2606     -10.609   2.986 -54.403  1.00  0.00
ATOM   4486  DOB DOB Z2607      26.737  26.075  34.853  1.00  0.00
ATOM   4487  DOC DOC Z2608     -70.240  -3.418 -58.476  1.00  0.00
ATOM   4488  DOD DOD Z2609     -83.734  29.661 -81.297  1.00  0.00
ATOM   4489  DOE DOE Z2610     -60.794 -85.290 -44.722  1.00  0.00
ATOM   4490  DOF DOF Z2611     -25.806 -48.177  65.532  1.00  0.00
ATOM   4491  DOG DOG Z2612     -54.954  -5.491 -22.264  1.00  0.00
ATOM   4492  DOH DOH Z2613      53.393 -81.041 -79.282  1.00  0.00
ATOM   4493  DOI DOI Z2614      84.537  12.403 -36.704  1.00  0.00
ATOM   4494  DOJ DOJ Z2615      47.393 -21.129  64.367  1.00  0.00
ATOM   4495  DOK DOK Z2616     -41.678 -38.520  24.437  1.00  0.00
ATOM   4496  DOL DOL Z2617      -3.002 -43.124  86.064  1.00  0.00
ATOM   4497  DOM DOM Z2618     -70.496  71.945  58.182  1.00  0.00
ATOM   4498  DON DON Z2619      22.238 -81.765 -52.396  1.00  0.00
ATOM   4499  DOO DOO Z2620     -72.235 -45.764 -31.184  1.00  0.00
ATOM   4500  DOP DOP Z2621       8.390  11.105 -27.080  1.00  0.00
ATOM   4501  DOQ DOQ Z2622     -82.850  20.887  87.218  1.00  0.00
ATOM   4502  DOR DOR Z2623     -60.360 -31.657 -17.053  1.00  0.00
ATOM   4503  DOS DOS Z2624      66.399  76.608 -74.056  1.00  0.00
ATOM   4504  DOT DOT Z2625      57.942  79.012 -31.558  1.00  0.00
ATOM   4505  DOU DOU Z2626     -42.598  -0.038 -68.051  1.00  0.00
ATOM   4506  DOV DOV Z2627     -12.294  81.351   6.065  1.00  0.00
ATOM   4507  DOW DOW Z2628     -28.592  14.659  53.760  1.00  0.00
ATOM   4508  DOX DOX Z2629     -50.535 -12.664  72.687  1.00  0.00
ATOM   4509  DOY DOY Z2630      50.694  85.915 -56.911  1.00  0.00
ATOM   4510  DOZ DOZ Z2631      83.381  60.835  45.414  1.00  0.00
ATOM   4511  DPA DPA Z2632     -82.584 -69.239 -37.131  1.00  0.00
ATOM   4512  DPB DPB Z2633      32.568  29.177  12.800  1.00  0.00
ATOM   4513  DPC DPC Z2634     -36.309  12.923 -81.216  1.00  0.00
ATOM   4514  DPD DPD Z2635      88.775 -85.117  34.145  1.00  0.00
ATOM   4515  DPE DPE Z2636      88.575 -75.766 -63.532  1.00  0.00
ATOM   4516  DPF DPF Z2637      33.016 -29.935  -4.939  1.00  0.00
ATOM   4517  DPG DPG Z2638     -83.364 -40.633 -84.794  1.00  0.00
ATOM   4518  DPH DPH Z2639      61.907  82.844 -85.387  1.00  0.00
ATOM   4519  DPI DPI Z2640     -44.589 -78.566 -70.152  1.00  0.00
ATOM   4520  DPJ DPJ Z2641      14.286  85.110 -54.425  1.00  0.00
ATOM   4521  DPK DPK Z2642      -6.083  83.863 -47.557  1.00  0.00
ATOM   4522  DPL DPL Z2643      52.858 -28.379  77.150  1.00  0.00
ATOM   4523  DPM DPM Z2644      68.455  82.035 -53.147  1.00  0.00
ATOM   4524  DPN DPN Z2645     -83.163  15.231 -63.214  1.00  0.00
ATOM   4525  DPO DPO Z2646     -82.723  -8.696  85.417  1.00  0.00
ATOM   4526  DPP DPP Z2647      29.083  84.260  81.058  1.00  0.00
ATOM   4527  DPQ DPQ Z2648      23.249 -13.574 -23.653  1.00  0.00
ATOM   4528  DPR DPR Z2649      29.006 -59.281  32.917  1.00  0.00
ATOM   4529  DPS DPS Z2650       3.958  32.995  36.557  1.00  0.00
ATOM   4530  DPT DPT Z2651      45.677   1.302 -53.235  1.00  0.00
ATOM   4531  DPU DPU Z2652      57.081 -20.462 -85.726  1.00  0.00
ATOM   4532  DPV DPV Z2653     -61.809 -12.972 -30.810  1.00  0.00
ATOM   4533  DPW DPW Z2654     -33.188  58.434  74.326  1.00  0.00
ATOM   4534  DPX DPX Z2655     -14.222 -66.593  82.666  1.00  0.00
ATOM   4535  DPY DPY Z2656     -72.407 -61.721 -24.080  1.00  0.00
ATOM   4536  DPZ DPZ Z2657     -33.115  22.503  29.376  1.00  0.00
ATOM   4537  DQA DQA Z2658      24.588  42.825 -67.340  1.00  0.00
ATOM   4538  DQB DQB Z2659      -5.671  -5.017  26.878  1.00  0.00
ATOM   4539  DQC DQC Z2660      42.302  64.854 -50.794  1.00  0.00
ATOM   4540  DQD DQD Z2661      27.907 -12.121 -10.222  1.00  0.00
ATOM   4541  DQE DQE Z2662      87.021 -13.098 -10.377  1.00  0.00
ATOM   4542  DQF DQF Z2663      47.803 -86.251 -28.678  1.00  0.00
ATOM   4543  DQG DQG Z2664      81.249  17.572  67.007  1.00  0.00
ATOM   4544  DQH DQH Z2665      70.341 -88.603  60.932  1.00  0.00
ATOM   4545  DQI DQI Z2666      31.843 -71.761  62.438  1.00  0.00
ATOM   4546  DQJ DQJ Z2667      43.729  82.942  49.537  1.00  0.00
ATOM   4547  DQK DQK Z2668      74.004  -6.389 -84.666  1.00  0.00
ATOM   4548  DQL DQL Z2669      42.625 -14.183 -84.219  1.00  0.00
ATOM   4549  DQM DQM Z2670     -51.172  49.435 -50.098  1.00  0.00
ATOM   4550  DQN DQN Z2671      43.333   2.337  85.819  1.00  0.00
ATOM   4551  DQO DQO Z2672      15.318 -41.856 -17.272  1.00  0.00
ATOM   4552  DQP DQP Z2673      33.754 -46.863  39.308  1.00  0.00
ATOM   4553  DQQ DQQ Z2674      22.986 -58.245   5.057  1.00  0.00
ATOM   4554  DQR DQR Z2675     -37.846 -61.551 -13.356  1.00  0.00
ATOM   4555  DQS DQS Z2676     -26.035  35.429  -5.896  1.00  0.00
ATOM   4556  DQT DQT Z2677      86.966 -60.460  65.297  1.00  0.00
ATOM   4557  DQU DQU Z2678      52.701 -10.582 -54.460  1.00  0.00
ATOM   4558  DQV DQV Z2679     -25.826  62.382  40.999  1.00  0.00
ATOM   4559  DQW DQW Z2680      77.201  84.375  53.809  1.00  0.00
ATOM   4560  DQX DQX Z2681     -46.786  48.950  89.541  1.00  0.00
ATOM   4561  DQY DQY Z2682     -31.671 -24.131 -70.267  1.00  0.00
ATOM   4562  DQZ DQZ Z2683      57.921 -53.706 -17.957  1.00  0.00
ATOM   4563  DRA DRA Z2684      85.697   4.276  25.903  1.00  0.00
ATOM   4564  DRB DRB Z2685     -63.956  77.074  -2.292  1.00  0.00
ATOM   4565  DRC DRC Z2686     -48.243  76.710  81.757  1.00  0.00
ATOM   4566  DRD DRD Z2687      68.992 -58.643 -20.225  1.00  0.00
ATOM   4567  DRE DRE Z2688      40.903 -65.004 -55.427  1.00  0.00
ATOM   4568  DRF DRF Z2689     -46.052 -78.311   8.614  1.00  0.00
ATOM   4569  DRG DRG Z2690     -43.313 -85.623  -8.089  1.00  0.00
ATOM   4570  DRH DRH Z2691      33.922  -6.353 -20.013  1.00  0.00
ATOM   4571  DRI DRI Z2692     -29.539  59.106 -40.312  1.00  0.00
ATOM   4572  DRJ DRJ Z2693      -4.940 -88.393 -83.660  1.00  0.00
ATOM   4573  DRK DRK Z2694     -65.334 -82.158 -84.946  1.00  0.00
ATOM   4574  DRL DRL Z2695      90.594  -6.493  77.403  1.00  0.00
ATOM   4575  DRM DRM Z2696     -26.075 -47.868  85.026  1.00  0.00
ATOM   4576  DRN DRN Z2697     -70.285  50.654 -72.224  1.00  0.00
ATOM   4577  DRO DRO Z2698     -44.974  47.583  57.062  1.00  0.00
ATOM   4578  DRP DRP Z2699      87.441  82.422  84.034  1.00  0.00
ATOM   4579  DRQ DRQ Z2700      -7.806   3.805 -86.634  1.00  0.00
ATOM   4580  DRR DRR Z2701     -43.692  69.918  54.747  1.00  0.00
ATOM   4581  DRS DRS Z2702     -77.861  56.327  29.697  1.00  0.00
ATOM   4582  DRT DRT Z2703     -31.916 -21.019  17.176  1.00  0.00
ATOM   4583  DRU DRU Z2704     -13.006 -29.831 -82.094  1.00  0.00
ATOM   4584  DRV DRV Z2705     -30.259  24.144 -49.797  1.00  0.00
ATOM   4585  DRW DRW Z2706      50.876  61.444  12.220  1.00  0.00
ATOM   4586  DRX DRX Z2707     -17.708  41.072 -13.007  1.00  0.00
ATOM   4587  DRY DRY Z2708     -59.245 -27.551  22.073  1.00  0.00
ATOM   4588  DRZ DRZ Z2709      64.197  -9.442 -43.626  1.00  0.00
ATOM   4589  DSA DSA Z2710     -27.407  28.504  16.890  1.00  0.00
ATOM   4590  DSB DSB Z2711     -83.880  74.267 -35.546  1.00  0.00
ATOM   4591  DSC DSC Z2712     -21.091  82.541  53.158  1.00  0.00
ATOM   4592  DSD DSD Z2713     -62.801 -61.358  18.783  1.00  0.00
ATOM   4593  DSE DSE Z2714     -43.984 -12.375  44.808  1.00  0.00
ATOM   4594  DSF DSF Z2715     -32.409  22.534   5.408  1.00  0.00
ATOM   4595  DSG DSG Z2716      41.933 -69.652 -17.114  1.00  0.00
ATOM   4596  DSH DSH Z2717     -82.457  83.637 -24.192  1.00  0.00
ATOM   4597  DSI DSI Z2718       7.178  76.349 -85.376  1.00  0.00
ATOM   4598  DSJ DSJ Z2719     -29.034  71.768 -33.476  1.00  0.00
ATOM   4599  DSK DSK Z2720     -48.686 -88.433  61.044  1.00  0.00
ATOM   4600  DSL DSL Z2721       6.250   6.774  59.749  1.00  0.00
ATOM   4601  DSM DSM Z2722      24.647 -35.491  32.983  1.00  0.00
ATOM   4602  DSN DSN Z2723      33.930  42.677 -36.712  1.00  0.00
ATOM   4603  DSO DSO Z2724      42.595 -49.791 -85.000  1.00  0.00
ATOM   4604  DSP DSP Z2725      85.116 -89.009 -75.695  1.00  0.00
ATOM   4605  DSQ DSQ Z2726      85.019 -27.352 -12.877  1.00  0.00
ATOM   4606  DSR DSR Z2727      46.546  21.976 -82.684  1.00  0.00
ATOM   4607  DSS DSS Z2728     -78.494 -73.779 -66.968  1.00  0.00
ATOM   4608  DST DST Z2729      87.272 -51.012 -48.732  1.00  0.00
ATOM   4609  DSU DSU Z2730     -77.979 -39.342  89.815  1.00  0.00
ATOM   4610  DSV DSV Z2731      56.990 -14.142  49.032  1.00  0.00
ATOM   4611  DSW DSW Z2732      43.212  42.649  67.815  1.00  0.00
ATOM   4612  DSX DSX Z2733     -22.104 -69.646  -9.040  1.00  0.00
ATOM   4613  DSY DSY Z2734      34.278   2.383 -48.849  1.00  0.00
ATOM   4614  DSZ DSZ Z2735     -11.499   1.038  60.029  1.00  0.00
ATOM   4615  DTA DTA Z2736     -17.495  60.262 -63.307  1.00  0.00
ATOM   4616  DTB DTB Z2737      30.692 -51.620  68.059  1.00  0.00
ATOM   4617  DTC DTC Z2738     -26.566  62.874 -73.195  1.00  0.00
ATOM   4618  DTD DTD Z2739     -21.340  -5.532  16.826  1.00  0.00
ATOM   4619  DTE DTE Z2740     -53.913 -51.953  16.413  1.00  0.00
ATOM   4620  DTF DTF Z2741      -0.809  21.158   4.194  1.00  0.00
ATOM   4621  DTG DTG Z2742     -23.165 -82.822 -24.393  1.00  0.00
ATOM   4622  DTH DTH Z2743      40.238   8.329 -20.124  1.00  0.00
ATOM   4623  DTI DTI Z2744      71.361  69.020 -36.784  1.00  0.00
ATOM   4624  DTJ DTJ Z2745     -56.370  32.697 -20.211  1.00  0.00
ATOM   4625  DTK DTK Z2746      10.639 -10.481 -81.296  1.00  0.00
ATOM   4626  DTL DTL Z2747      50.749  34.621 -12.483  1.00  0.00
ATOM   4627  DTM DTM Z2748      39.003 -38.384  88.621  1.00  0.00
ATOM   4628  DTN DTN Z2749      82.809  60.864  84.969  1.00  0.00
ATOM   4629  DTO DTO Z2750     -29.549  54.320  87.775  1.00  0.00
ATOM   4630  DTP DTP Z2751      88.290 -64.423 -79.268  1.00  0.00
ATOM   4631  DTQ DTQ Z2752       8.081 -58.740  62.997  1.00  0.00
ATOM   4632  DTR DTR Z2753      -2.778 -29.920  -8.092  1.00  0.00
ATOM   4633  DTS DTS Z2754      10.141  26.481  78.373  1.00  0.00
ATOM   4634  DTT DTT Z2755     -27.085  -1.423  61.125  1.00  0.00
ATOM   4635  DTU DTU Z2756     -84.316  19.559  41.892  1.00  0.00
ATOM   4636  DTV DTV Z2757      67.931  75.698  47.457  1.00  0.00
ATOM   4637  DTW DTW Z2758     -56.680  -7.231  22.182  1.00  0.00
ATOM   4638  DTX DTX Z2759      87.527 -43.402  39.222  1.00  0.00
ATOM   4639  DTY DTY Z2760     -84.877 -54.507  66.396  1.00  0.00
ATOM   4640  DTZ DTZ Z2761     -47.032  27.003 -48.123  1.00  0.00
ATOM   4641  DUA DUA Z2762     -54.850 -56.065 -46.539  1.00  0.00
ATOM   4642  DUB DUB Z2763     -80.981 -42.459  74.423  1.00  0.00
ATOM   4643  DUC DUC Z2764      24.995  77.178   0.303  1.00  0.00
ATOM   4644  DUD DUD Z2765       9.570 -14.612  86.403  1.00  0.00
ATOM   4645  DUE DUE Z2766      72.638 -43.954 -61.282  1.00  0.00
ATOM   4646  DUF DUF Z2767     -15.732  18.577  50.266  1.00  0.00
ATOM   4647  DUG DUG Z2768     -61.312 -35.863  42.822  1.00  0.00
ATOM   4648  DUH DUH Z2769      89.778  27.532  40.318  1.00  0.00
ATOM   4649  DUI DUI Z2770      84.720  28.460  58.300  1.00  0.00
ATOM   4650  DUJ DUJ Z2771      50.655 -35.803 -34.777  1.00  0.00
ATOM   4651  DUK DUK Z2772      60.752  33.290 -78.192  1.00  0.00
ATOM   4652  DUL DUL Z2773     -25.884  45.340  56.649  1.00  0.00
ATOM   4653  DUM DUM Z2774     -46.448  83.385  36.911  1.00  0.00
ATOM   4654  DUN DUN Z2775      47.670 -85.983  85.159  1.00  0.00
ATOM   4655  DUO DUO Z2776      -6.629  82.851 -66.649  1.00  0.00
ATOM   4656  DUP DUP Z2777     -42.322  -3.936  58.345  1.00  0.00
ATOM   4657  DUQ DUQ Z2778     -39.176 -29.516 -47.867  1.00  0.00
ATOM   4658  DUR DUR Z2779     -18.619  77.712 -64.018  1.00  0.00
ATOM   4659  DUS DUS Z2780     -53.238  76.453 -51.453  1.00  0.00
ATOM   4660  DUT DUT Z2781      69.748  50.988  12.782  1.00  0.00
ATOM   4661  DUU DUU Z2782     -31.716  66.298 -19.187  1.00  0.00
ATOM   4662  DUV DUV Z2783      80.082  68.106  56.565  1.00  0.00
ATOM   4663  DUW DUW Z2784     -48.239 -69.393  25.983  1.00  0.00
ATOM   4664  DUX DUX Z2785      14.471 -89.428 -43.781  1.00  0.00
ATOM   4665  DUY DUY Z2786     -59.830  45.660 -10.944  1.00  0.00
ATOM   4666  DUZ DUZ Z2787     -27.241  45.203  73.310  1.00  0.00
ATOM   4667  DVA DVA Z2788      86.616 -78.565   6.670  1.00  0.00
ATOM   4668  DVB DVB Z2789     -84.411  -5.805 -12.816  1.00  0.00
ATOM   4669  DVC DVC Z2790      86.485  68.159 -61.044  1.00  0.00
ATOM   4670  DVD DVD Z2791     -75.256  76.805  45.126  1.00  0.00
ATOM   4671  DVE DVE Z2792     -83.056  76.298  88.492  1.00  0.00
ATOM   4672  DVF DVF Z2793     -51.911 -21.736  -9.101  1.00  0.00
ATOM   4673  DVG DVG Z2794       4.062 -22.320 -41.857  1.00  0.00
ATOM   4674  DVH DVH Z2795     -65.937 -79.489  68.170  1.00  0.00
ATOM   4675  DVI DVI Z2796      -6.342  86.282  16.199  1.00  0.00
ATOM   4676  DVJ DVJ Z2797      27.673 -39.391  61.855  1.00  0.00
ATOM   4677  DVK DVK Z2798     -33.395  -5.694 -84.391  1.00  0.00
ATOM   4678  DVL DVL Z2799      76.875 -16.377 -20.415  1.00  0.00
ATOM   4679  DVM DVM Z2800      17.261 -14.997 -36.851  1.00  0.00
ATOM   4680  DVN DVN Z2801     -55.045 -42.531  -9.470  1.00  0.00
ATOM   4681  DVO DVO Z2802      76.356 -19.991  38.843  1.00  0.00
ATOM   4682  DVP DVP Z2803      33.548   2.895 -82.592  1.00  0.00
ATOM   4683  DVQ DVQ Z2804     -63.392 -51.610 -62.458  1.00  0.00
ATOM   4684  DVR DVR Z2805     -60.901 -65.971  83.978  1.00  0.00
ATOM   4685  DVS DVS Z2806     -81.878   5.405  -9.031  1.00  0.00
ATOM   4686  DVT DVT Z2807     -62.497 -84.986  -9.430  1.00  0.00
ATOM   4687  DVU DVU Z2808     -73.153 -51.760 -86.490  1.00  0.00
ATOM   4688  DVV DVV Z2809      37.353 -10.818 -62.183  1.00  0.00
ATOM   4689  DVW DVW Z2810      18.151 -28.934 -46.648  1.00  0.00
ATOM   4690  DVX DVX Z2811      75.366  75.515 -63.084  1.00  0.00
ATOM   4691  DVY DVY Z2812      26.989 -76.657  87.788  1.00  0.00
ATOM   4692  DVZ DVZ Z2813     -67.261 -54.439 -17.552  1.00  0.00
ATOM   4693  DWA DWA Z2814     -40.154  82.568 -14.620  1.00  0.00
ATOM   4694  DWB DWB Z2815     -14.245 -77.705 -44.518  1.00  0.00
ATOM   4695  DWC DWC Z2816      80.212  13.786  77.845  1.00  0.00
ATOM   4696  DWD DWD Z2817     -65.492 -15.535 -12.382  1.00  0.00
ATOM   4697  DWE DWE Z2818      85.821  24.430 -71.394  1.00  0.00
ATOM   4698  DWF DWF Z2819      73.518  47.079 -83.178  1.00  0.00
ATOM   4699  DWG DWG Z2820      -3.957 -73.090 -74.124  1.00  0.00
ATOM   4700  DWH DWH Z2821     -22.247 -90.776  23.706  1.00  0.00
ATOM   4701  DWI DWI Z2822      26.494 -23.957 -61.423  1.00  0.00
ATOM   4702  DWJ DWJ Z2823       6.395   5.576 -85.204  1.00  0.00
ATOM   4703  DWK DWK Z2824       9.031 -47.511  84.790  1.00  0.00
ATOM   4704  DWL DWL Z2825      85.864  29.158  89.358  1.00  0.00
ATOM   4705  DWM DWM Z2826      72.698 -74.995 -44.410  1.00  0.00
ATOM   4706  DWN DWN Z2827     -79.484 -42.203 -41.055  1.00  0.00
ATOM   4707  DWO DWO Z2828     -66.960 -23.038 -81.145  1.00  0.00
ATOM   4708  DWP DWP Z2829      45.459 -89.059 -16.397  1.00  0.00
ATOM   4709  DWQ DWQ Z2830     -82.761  33.127  57.618  1.00  0.00
ATOM   4710  DWR DWR Z2831      -4.151  81.057 -34.518  1.00  0.00
ATOM   4711  DWS DWS Z2832      47.704  -1.973  45.392  1.00  0.00
END
