# Supplementary material for: The Effect of Macromolecular Crowding on the Electrostatic Component of Barnase–Barstar Binding: A Computational, Implicit Solvent-Based Study
Source: PLoS One. 2014 Jun 10;9(6):e98618. doi: 10.1371/journal.pone.0098618 (PMC4051634; doi:10.1371/journal.pone.0098618)
Supplement: File S1 — Contains sample pdb files used in our analyses; each contains the barnase/barstar complex with a specific random placement of crowders of varying radii at 30% crowding density. Also included are files specifying, for each pdb file, the radii of each atom and model crowder. (TAR) [file pone.0098618.s005.tar › vary30percent_pdb/with_crowders-14.pdb]

ATOM      1  CAY VAL A   3      18.329  -9.767 -18.786  1.00  0.00
ATOM      2  CY  VAL A   3      17.463  -9.299 -17.665  1.00  0.55
ATOM      3  OY  VAL A   3      17.203 -10.038 -16.718  1.00 -0.55
ATOM      4  N   VAL A   3      16.993  -8.037 -17.760  1.00 -0.40
ATOM      5  H   VAL A   3      17.222  -7.453 -18.535  1.00  0.40
ATOM      6  CA  VAL A   3      16.107  -7.419 -16.733  1.00  0.00
ATOM      7  CB  VAL A   3      16.269  -5.903 -16.535  1.00  0.00
ATOM      8  CG1 VAL A   3      15.283  -5.404 -15.502  1.00  0.00
ATOM      9  CG2 VAL A   3      17.666  -5.466 -16.113  1.00  0.00
ATOM     10  C   VAL A   3      14.669  -7.755 -17.123  1.00  0.55
ATOM     11  O   VAL A   3      14.125  -7.204 -18.095  1.00 -0.55
ATOM     12  N   ILE A   4      14.072  -8.639 -16.383  1.00 -0.40
ATOM     13  H   ILE A   4      14.512  -9.101 -15.616  1.00  0.40
ATOM     14  CA  ILE A   4      12.656  -8.995 -16.677  1.00  0.00
ATOM     15  CB  ILE A   4      12.546 -10.506 -16.596  1.00  0.00
ATOM     16  CG2 ILE A   4      11.132 -11.017 -16.786  1.00  0.00
ATOM     17  CG1 ILE A   4      13.586 -11.052 -17.616  1.00  0.00
ATOM     18  CD1 ILE A   4      13.725 -12.568 -17.376  1.00  0.00
ATOM     19  C   ILE A   4      11.850  -8.257 -15.632  1.00  0.55
ATOM     20  O   ILE A   4      11.950  -8.686 -14.487  1.00 -0.55
ATOM     21  N   ASN A   5      11.188  -7.189 -15.991  1.00 -0.40
ATOM     22  H   ASN A   5      11.172  -6.861 -16.933  1.00  0.40
ATOM     23  CA  ASN A   5      10.424  -6.409 -15.014  1.00  0.00
ATOM     24  CB  ASN A   5      11.345  -5.293 -14.478  1.00  0.00
ATOM     25  CG  ASN A   5      11.507  -4.197 -15.497  1.00  0.55
ATOM     26  OD1 ASN A   5      11.426  -4.466 -16.699  1.00 -0.55
ATOM     27  ND2 ASN A   5      11.717  -2.929 -15.181  1.00 -0.78
ATOM     28 HD21 ASN A   5      11.776  -2.656 -14.221  1.00  0.39
ATOM     29 HD22 ASN A   5      11.817  -2.244 -15.903  1.00  0.39
ATOM     30  C   ASN A   5       9.146  -5.812 -15.561  1.00  0.55
ATOM     31  O   ASN A   5       8.660  -4.755 -15.093  1.00 -0.55
ATOM     32  N   THR A   6       8.573  -6.475 -16.564  1.00 -0.40
ATOM     33  H   THR A   6       8.954  -7.320 -16.930  1.00  0.40
ATOM     34  CA  THR A   6       7.336  -5.993 -17.193  1.00  0.00
ATOM     35  CB  THR A   6       7.495  -6.026 -18.718  1.00  0.00
ATOM     36  OG1 THR A   6       7.625  -7.403 -19.111  1.00 -0.49
ATOM     37  HG1 THR A   6       7.563  -7.412 -20.069  1.00  0.49
ATOM     38  CG2 THR A   6       8.740  -5.225 -19.136  1.00  0.00
ATOM     39  C   THR A   6       6.232  -6.939 -16.733  1.00  0.55
ATOM     40  O   THR A   6       6.611  -8.029 -16.299  1.00 -0.55
ATOM     41  N   PHE A   7       4.972  -6.560 -16.843  1.00 -0.40
ATOM     42  H   PHE A   7       4.688  -5.677 -17.207  1.00  0.40
ATOM     43  CA  PHE A   7       3.912  -7.502 -16.400  1.00  0.00
ATOM     44  CB  PHE A   7       2.545  -6.816 -16.648  1.00  0.12
ATOM     45  CG  PHE A   7       2.234  -5.716 -15.659  1.00 -0.12
ATOM     46  CD1 PHE A   7       2.080  -6.016 -14.292  1.00 -0.12
ATOM     47  HD1 PHE A   7       2.188  -7.032 -13.942  1.00  0.12
ATOM     48  CE1 PHE A   7       1.787  -4.996 -13.396  1.00 -0.12
ATOM     49  HE1 PHE A   7       1.638  -5.215 -12.349  1.00  0.12
ATOM     50  CZ  PHE A   7       1.687  -3.671 -13.868  1.00 -0.12
ATOM     51  HZ  PHE A   7       1.486  -2.873 -13.169  1.00  0.12
ATOM     52  CD2 PHE A   7       2.089  -4.405 -16.107  1.00 -0.12
ATOM     53  HD2 PHE A   7       2.168  -4.189 -17.162  1.00  0.12
ATOM     54  CE2 PHE A   7       1.843  -3.376 -15.212  1.00 -0.12
ATOM     55  HE2 PHE A   7       1.773  -2.355 -15.558  1.00  0.12
ATOM     56  C   PHE A   7       3.988  -8.873 -17.043  1.00  0.55
ATOM     57  O   PHE A   7       3.930  -9.931 -16.338  1.00 -0.55
ATOM     58  N   ASP A   8       4.076  -8.953 -18.383  1.00 -0.40
ATOM     59  H   ASP A   8       4.106  -8.140 -18.960  1.00  0.40
ATOM     60  CA  ASP A   8       4.135 -10.249 -19.088  1.00  0.00
ATOM     61  CB  ASP A   8       4.031 -10.089 -20.627  1.00  0.00
ATOM     62  CG  ASP A   8       2.588  -9.770 -20.943  1.00  0.10
ATOM     63  OD1 ASP A   8       1.754 -10.653 -20.640  1.00 -0.55
ATOM     64  OD2 ASP A   8       2.462  -8.627 -21.418  1.00 -0.55
ATOM     65  C   ASP A   8       5.421 -11.049 -18.947  1.00  0.55
ATOM     66  O   ASP A   8       5.378 -12.269 -18.851  1.00 -0.55
ATOM     67  N   GLY A   9       6.548 -10.322 -19.006  1.00 -0.40
ATOM     68  H   GLY A   9       6.591  -9.338 -19.155  1.00  0.40
ATOM     69  CA  GLY A   9       7.803 -11.083 -18.828  1.00  0.00
ATOM     70  C   GLY A   9       7.792 -11.756 -17.443  1.00  0.55
ATOM     71  O   GLY A   9       8.086 -12.963 -17.360  1.00 -0.55
ATOM     72  N   VAL A  10       7.485 -11.016 -16.366  1.00 -0.40
ATOM     73  H   VAL A  10       7.259 -10.048 -16.433  1.00  0.40
ATOM     74  CA  VAL A  10       7.464 -11.599 -15.010  1.00  0.00
ATOM     75  CB  VAL A  10       7.388 -10.553 -13.892  1.00  0.00
ATOM     76  CG1 VAL A  10       7.386 -11.181 -12.494  1.00  0.00
ATOM     77  CG2 VAL A  10       8.560  -9.576 -13.991  1.00  0.00
ATOM     78  C   VAL A  10       6.322 -12.605 -14.848  1.00  0.55
ATOM     79  O   VAL A  10       6.519 -13.655 -14.242  1.00 -0.55
ATOM     80  N   ALA A  11       5.167 -12.365 -15.417  1.00 -0.40
ATOM     81  H   ALA A  11       5.009 -11.540 -15.953  1.00  0.40
ATOM     82  CA  ALA A  11       4.038 -13.274 -15.314  1.00  0.00
ATOM     83  CB  ALA A  11       2.713 -12.733 -15.889  1.00  0.00
ATOM     84  C   ALA A  11       4.389 -14.583 -16.026  1.00  0.55
ATOM     85  O   ALA A  11       4.042 -15.634 -15.517  1.00 -0.55
ATOM     86  N   ASP A  12       5.050 -14.457 -17.191  1.00 -0.40
ATOM     87  H   ASP A  12       5.317 -13.590 -17.603  1.00  0.40
ATOM     88  CA  ASP A  12       5.392 -15.710 -17.887  1.00  0.00
ATOM     89  CB  ASP A  12       5.950 -15.433 -19.272  1.00  0.00
ATOM     90  CG  ASP A  12       4.809 -15.091 -20.202  1.00  0.10
ATOM     91  OD1 ASP A  12       3.608 -15.246 -19.848  1.00 -0.55
ATOM     92  OD2 ASP A  12       5.220 -14.674 -21.315  1.00 -0.55
ATOM     93  C   ASP A  12       6.440 -16.470 -17.120  1.00  0.55
ATOM     94  O   ASP A  12       6.401 -17.688 -17.034  1.00 -0.55
ATOM     95  N   TYR A  13       7.400 -15.716 -16.618  1.00 -0.40
ATOM     96  H   TYR A  13       7.421 -14.726 -16.734  1.00  0.40
ATOM     97  CA  TYR A  13       8.517 -16.321 -15.838  1.00  0.00
ATOM     98  CB  TYR A  13       9.528 -15.218 -15.495  1.00  0.12
ATOM     99  CG  TYR A  13      10.857 -15.763 -15.081  1.00 -0.12
ATOM    100  CD1 TYR A  13      11.025 -16.287 -13.802  1.00 -0.12
ATOM    101  HD1 TYR A  13      10.183 -16.269 -13.127  1.00  0.12
ATOM    102  CE1 TYR A  13      12.217 -16.831 -13.348  1.00 -0.12
ATOM    103  HE1 TYR A  13      12.310 -17.255 -12.360  1.00  0.12
ATOM    104  CZ  TYR A  13      13.280 -16.800 -14.232  1.00  0.06
ATOM    105  OH  TYR A  13      14.503 -17.285 -13.795  1.00 -0.49
ATOM    106  HH  TYR A  13      14.497 -17.283 -12.835  1.00  0.43
ATOM    107  CD2 TYR A  13      11.943 -15.767 -15.969  1.00 -0.12
ATOM    108  HD2 TYR A  13      11.846 -15.372 -16.969  1.00  0.12
ATOM    109  CE2 TYR A  13      13.153 -16.297 -15.519  1.00 -0.12
ATOM    110  HE2 TYR A  13      14.005 -16.316 -16.183  1.00  0.12
ATOM    111  C   TYR A  13       8.019 -17.119 -14.644  1.00  0.55
ATOM    112  O   TYR A  13       8.424 -18.276 -14.395  1.00 -0.55
ATOM    113  N   LEU A  14       7.100 -16.494 -13.897  1.00 -0.40
ATOM    114  H   LEU A  14       6.793 -15.571 -14.114  1.00  0.40
ATOM    115  CA  LEU A  14       6.466 -17.116 -12.696  1.00  0.00
ATOM    116  CB  LEU A  14       5.439 -16.167 -12.076  1.00  0.00
ATOM    117  CG  LEU A  14       6.026 -14.992 -11.281  1.00  0.00
ATOM    118  CD1 LEU A  14       4.925 -13.953 -11.038  1.00  0.00
ATOM    119  CD2 LEU A  14       6.608 -15.537  -9.993  1.00  0.00
ATOM    120  C   LEU A  14       5.759 -18.417 -13.020  1.00  0.55
ATOM    121  O   LEU A  14       5.887 -19.465 -12.365  1.00 -0.55
ATOM    122  N   GLN A  15       4.997 -18.320 -14.103  1.00 -0.40
ATOM    123  H   GLN A  15       4.886 -17.492 -14.647  1.00  0.40
ATOM    124  CA  GLN A  15       4.271 -19.539 -14.511  1.00  0.00
ATOM    125  CB  GLN A  15       3.242 -19.235 -15.560  1.00  0.00
ATOM    126  CG  GLN A  15       1.993 -18.450 -15.209  1.00  0.00
ATOM    127  CD  GLN A  15       1.053 -18.699 -16.416  1.00  0.55
ATOM    128  OE1 GLN A  15       1.315 -18.171 -17.517  1.00 -0.55
ATOM    129  NE2 GLN A  15       0.048 -19.519 -16.139  1.00 -0.78
ATOM    130 HE21 GLN A  15      -0.620 -19.749 -16.847  1.00  0.39
ATOM    131 HE22 GLN A  15      -0.043 -19.908 -15.222  1.00  0.39
ATOM    132  C   GLN A  15       5.193 -20.634 -15.081  1.00  0.55
ATOM    133  O   GLN A  15       4.839 -21.802 -14.957  1.00 -0.55
ATOM    134  N   THR A  16       6.284 -20.233 -15.716  1.00 -0.40
ATOM    135  H   THR A  16       6.514 -19.270 -15.831  1.00  0.40
ATOM    136  CA  THR A  16       7.211 -21.195 -16.283  1.00  0.00
ATOM    137  CB  THR A  16       8.108 -20.626 -17.410  1.00  0.00
ATOM    138  OG1 THR A  16       7.259 -19.900 -18.296  1.00 -0.49
ATOM    139  HG1 THR A  16       6.981 -19.117 -17.815  1.00  0.49
ATOM    140  CG2 THR A  16       8.810 -21.765 -18.173  1.00  0.00
ATOM    141  C   THR A  16       8.162 -21.733 -15.234  1.00  0.55
ATOM    142  O   THR A  16       8.299 -22.967 -15.218  1.00 -0.55
ATOM    143  N   TYR A  17       8.773 -20.886 -14.447  1.00 -0.40
ATOM    144  H   TYR A  17       8.625 -19.901 -14.488  1.00  0.40
ATOM    145  CA  TYR A  17       9.721 -21.377 -13.449  1.00  0.00
ATOM    146  CB  TYR A  17      11.033 -20.515 -13.591  1.00  0.12
ATOM    147  CG  TYR A  17      11.478 -20.514 -15.040  1.00 -0.12
ATOM    148  CD1 TYR A  17      12.130 -21.636 -15.596  1.00 -0.12
ATOM    149  HD1 TYR A  17      12.305 -22.500 -14.973  1.00  0.12
ATOM    150  CE1 TYR A  17      12.555 -21.666 -16.925  1.00 -0.12
ATOM    151  HE1 TYR A  17      13.056 -22.528 -17.340  1.00  0.12
ATOM    152  CZ  TYR A  17      12.302 -20.532 -17.687  1.00  0.06
ATOM    153  OH  TYR A  17      12.619 -20.477 -19.033  1.00 -0.49
ATOM    154  HH  TYR A  17      12.363 -19.613 -19.363  1.00  0.43
ATOM    155  CD2 TYR A  17      11.256 -19.401 -15.851  1.00 -0.12
ATOM    156  HD2 TYR A  17      10.767 -18.530 -15.440  1.00  0.12
ATOM    157  CE2 TYR A  17      11.655 -19.401 -17.171  1.00 -0.12
ATOM    158  HE2 TYR A  17      11.471 -18.541 -17.798  1.00  0.12
ATOM    159  C   TYR A  17       9.234 -21.420 -12.010  1.00  0.55
ATOM    160  O   TYR A  17      10.026 -21.911 -11.202  1.00 -0.55
ATOM    161  N   HSD A  18       8.058 -20.995 -11.640  1.00 -0.40
ATOM    162  H   HSD A  18       7.420 -20.623 -12.308  1.00  0.40
ATOM    163  CA  HSD A  18       7.567 -21.013 -10.282  1.00  0.00
ATOM    164  CB  HSD A  18       7.255 -22.412  -9.742  1.00  0.12
ATOM    165  ND1 HSD A  18       5.350 -22.085 -11.391  1.00 -0.40
ATOM    166  HD1 HSD A  18       5.522 -21.119 -11.582  1.00  0.40
ATOM    167  CG  HSD A  18       6.073 -22.863 -10.532  1.00 -0.12
ATOM    168  CE1 HSD A  18       4.387 -22.849 -11.917  1.00  0.15
ATOM    169  HE1 HSD A  18       3.667 -22.489 -12.652  1.00  0.12
ATOM    170  NE2 HSD A  18       4.445 -24.074 -11.420  1.00 -0.56
ATOM    171  CD2 HSD A  18       5.512 -24.100 -10.552  1.00  0.15
ATOM    172  HD2 HSD A  18       5.776 -25.007 -10.022  1.00  0.12
ATOM    173  C   HSD A  18       8.486 -20.307  -9.289  1.00  0.55
ATOM    174  O   HSD A  18       8.646 -20.775  -8.185  1.00 -0.55
ATOM    175  N   LYS A  19       8.996 -19.177  -9.676  1.00 -0.40
ATOM    176  H   LYS A  19       8.837 -18.844 -10.601  1.00  0.40
ATOM    177  CA  LYS A  19       9.813 -18.307  -8.860  1.00  0.00
ATOM    178  CB  LYS A  19      11.113 -19.018  -8.541  1.00  0.00
ATOM    179  CG  LYS A  19      11.991 -19.124  -9.779  1.00  0.00
ATOM    180  CD  LYS A  19      13.185 -20.018  -9.647  1.00  0.00
ATOM    181  CE  LYS A  19      14.249 -19.494 -10.618  1.00  0.33
ATOM    182  NZ  LYS A  19      15.420 -20.420 -10.717  1.00 -0.32
ATOM    183  HZ1 LYS A  19      15.100 -21.350 -11.056  1.00  0.33
ATOM    184  HZ2 LYS A  19      15.859 -20.525  -9.780  1.00  0.33
ATOM    185  HZ3 LYS A  19      16.116 -20.029 -11.384  1.00  0.33
ATOM    186  C   LYS A  19       9.993 -17.020  -9.667  1.00  0.55
ATOM    187  O   LYS A  19       9.771 -16.952 -10.895  1.00 -0.55
ATOM    188  N   LEU A  20      10.378 -15.979  -8.953  1.00 -0.40
ATOM    189  H   LEU A  20      10.494 -16.018  -7.964  1.00  0.40
ATOM    190  CA  LEU A  20      10.655 -14.702  -9.595  1.00  0.00
ATOM    191  CB  LEU A  20      10.775 -13.519  -8.588  1.00  0.00
ATOM    192  CG  LEU A  20       9.470 -12.962  -7.959  1.00  0.00
ATOM    193  CD1 LEU A  20       9.842 -11.945  -6.902  1.00  0.00
ATOM    194  CD2 LEU A  20       8.540 -12.320  -8.967  1.00  0.00
ATOM    195  C   LEU A  20      12.022 -14.693 -10.299  1.00  0.55
ATOM    196  O   LEU A  20      12.918 -15.398  -9.815  1.00 -0.55
ATOM    197  N   PRO A  21      12.156 -13.855 -11.321  1.00 -0.20
ATOM    198  CD  PRO A  21      11.077 -13.073 -11.927  1.00  0.10
ATOM    199  CA  PRO A  21      13.437 -13.676 -12.023  1.00  0.10
ATOM    200  CB  PRO A  21      13.188 -12.626 -13.078  1.00  0.00
ATOM    201  CG  PRO A  21      11.739 -12.352 -13.069  1.00  0.00
ATOM    202  C   PRO A  21      14.474 -13.211 -11.006  1.00  0.55
ATOM    203  O   PRO A  21      14.181 -12.619  -9.964  1.00 -0.55
ATOM    204  N   ASP A  22      15.740 -13.397 -11.342  1.00 -0.40
ATOM    205  H   ASP A  22      15.985 -13.802 -12.219  1.00  0.40
ATOM    206  CA  ASP A  22      16.859 -13.044 -10.498  1.00  0.00
ATOM    207  CB  ASP A  22      18.200 -13.555 -11.095  1.00  0.00
ATOM    208  CG  ASP A  22      18.099 -15.082 -11.055  1.00  0.10
ATOM    209  OD1 ASP A  22      17.236 -15.690 -10.347  1.00 -0.55
ATOM    210  OD2 ASP A  22      18.916 -15.723 -11.777  1.00 -0.55
ATOM    211  C   ASP A  22      17.038 -11.587 -10.209  1.00  0.55
ATOM    212  O   ASP A  22      17.916 -11.326  -9.369  1.00 -0.55
ATOM    213  N   ASN A  23      16.341 -10.659 -10.820  1.00 -0.40
ATOM    214  H   ASN A  23      15.639 -10.870 -11.497  1.00  0.40
ATOM    215  CA  ASN A  23      16.571  -9.236 -10.524  1.00  0.00
ATOM    216  CB  ASN A  23      16.326  -8.442 -11.803  1.00  0.00
ATOM    217  CG  ASN A  23      14.973  -8.757 -12.424  1.00  0.55
ATOM    218  OD1 ASN A  23      14.761  -9.889 -12.907  1.00 -0.55
ATOM    219  ND2 ASN A  23      14.083  -7.761 -12.405  1.00 -0.78
ATOM    220 HD21 ASN A  23      14.327  -6.880 -12.000  1.00  0.39
ATOM    221 HD22 ASN A  23      13.173  -7.897 -12.796  1.00  0.39
ATOM    222  C   ASN A  23      15.722  -8.732  -9.359  1.00  0.55
ATOM    223  O   ASN A  23      15.748  -7.539  -9.060  1.00 -0.55
ATOM    224  N   TYR A  24      14.997  -9.618  -8.725  1.00 -0.40
ATOM    225  H   TYR A  24      14.985 -10.578  -8.994  1.00  0.40
ATOM    226  CA  TYR A  24      14.162  -9.268  -7.591  1.00  0.00
ATOM    227  CB  TYR A  24      12.841 -10.106  -7.635  1.00  0.12
ATOM    228  CG  TYR A  24      11.971  -9.391  -8.629  1.00 -0.12
ATOM    229  CD1 TYR A  24      11.299  -8.220  -8.263  1.00 -0.12
ATOM    230  HD1 TYR A  24      11.365  -7.877  -7.242  1.00  0.12
ATOM    231  CE1 TYR A  24      10.553  -7.490  -9.169  1.00 -0.12
ATOM    232  HE1 TYR A  24      10.056  -6.578  -8.872  1.00  0.12
ATOM    233  CZ  TYR A  24      10.462  -7.963 -10.476  1.00  0.06
ATOM    234  OH  TYR A  24       9.680  -7.287 -11.405  1.00 -0.49
ATOM    235  HH  TYR A  24       9.165  -6.627 -10.936  1.00  0.43
ATOM    236  CD2 TYR A  24      11.913  -9.820  -9.940  1.00 -0.12
ATOM    237  HD2 TYR A  24      12.470 -10.692 -10.252  1.00  0.12
ATOM    238  CE2 TYR A  24      11.130  -9.119 -10.862  1.00 -0.12
ATOM    239  HE2 TYR A  24      11.043  -9.477 -11.878  1.00  0.12
ATOM    240  C   TYR A  24      14.764  -9.534  -6.232  1.00  0.55
ATOM    241  O   TYR A  24      15.365 -10.597  -6.153  1.00 -0.55
ATOM    242  N   ILE A  25      14.561  -8.696  -5.232  1.00 -0.40
ATOM    243  H   ILE A  25      14.067  -7.840  -5.361  1.00  0.40
ATOM    244  CA  ILE A  25      15.038  -8.950  -3.877  1.00  0.00
ATOM    245  CB  ILE A  25      16.326  -8.192  -3.481  1.00  0.00
ATOM    246  CG2 ILE A  25      17.566  -8.889  -4.056  1.00  0.00
ATOM    247  CG1 ILE A  25      16.322  -6.709  -3.870  1.00  0.00
ATOM    248  CD1 ILE A  25      17.601  -6.045  -3.346  1.00  0.00
ATOM    249  C   ILE A  25      13.950  -8.515  -2.886  1.00  0.55
ATOM    250  O   ILE A  25      13.309  -7.552  -3.241  1.00 -0.55
ATOM    251  N   THR A  26      13.773  -9.140  -1.750  1.00 -0.40
ATOM    252  H   THR A  26      14.311  -9.942  -1.503  1.00  0.40
ATOM    253  CA  THR A  26      12.783  -8.716  -0.770  1.00  0.00
ATOM    254  CB  THR A  26      12.528  -9.786   0.303  1.00  0.00
ATOM    255  OG1 THR A  26      13.694  -9.881   1.116  1.00 -0.49
ATOM    256  HG1 THR A  26      13.504 -10.554   1.773  1.00  0.49
ATOM    257  CG2 THR A  26      12.324 -11.127  -0.344  1.00  0.00
ATOM    258  C   THR A  26      13.224  -7.400  -0.140  1.00  0.55
ATOM    259  O   THR A  26      14.357  -6.901  -0.315  1.00 -0.55
ATOM    260  N   LYS A  27      12.287  -6.769   0.542  1.00 -0.40
ATOM    261  H   LYS A  27      11.367  -7.146   0.596  1.00  0.40
ATOM    262  CA  LYS A  27      12.460  -5.526   1.257  1.00  0.00
ATOM    263  CB  LYS A  27      11.181  -4.959   1.855  1.00  0.00
ATOM    264  CG  LYS A  27      10.102  -4.405   0.945  1.00  0.00
ATOM    265  CD  LYS A  27       8.750  -4.452   1.677  1.00  0.00
ATOM    266  CE  LYS A  27       7.559  -4.131   0.800  1.00  0.33
ATOM    267  NZ  LYS A  27       6.252  -4.452   1.438  1.00 -0.32
ATOM    268  HZ1 LYS A  27       6.150  -3.905   2.316  1.00  0.33
ATOM    269  HZ2 LYS A  27       6.214  -5.468   1.657  1.00  0.33
ATOM    270  HZ3 LYS A  27       5.479  -4.210   0.786  1.00  0.33
ATOM    271  C   LYS A  27      13.546  -5.724   2.363  1.00  0.55
ATOM    272  O   LYS A  27      14.371  -4.798   2.524  1.00 -0.55
ATOM    273  N   SER A  28      13.524  -6.835   3.061  1.00 -0.40
ATOM    274  H   SER A  28      12.843  -7.551   2.929  1.00  0.40
ATOM    275  CA  SER A  28      14.554  -7.060   4.102  1.00  0.00
ATOM    276  CB  SER A  28      14.180  -8.226   4.985  1.00  0.00
ATOM    277  OG  SER A  28      14.628  -9.515   4.622  1.00 -0.49
ATOM    278  HG  SER A  28      14.293 -10.111   5.296  1.00  0.49
ATOM    279  C   SER A  28      15.937  -7.179   3.452  1.00  0.55
ATOM    280  O   SER A  28      16.867  -6.489   3.907  1.00 -0.55
ATOM    281  N   GLU A  29      16.051  -7.999   2.392  1.00 -0.40
ATOM    282  H   GLU A  29      15.287  -8.547   2.061  1.00  0.40
ATOM    283  CA  GLU A  29      17.290  -8.135   1.672  1.00  0.00
ATOM    284  CB  GLU A  29      17.101  -8.912   0.350  1.00  0.00
ATOM    285  CG  GLU A  29      17.067 -10.380   0.712  1.00  0.00
ATOM    286  CD  GLU A  29      16.359 -11.242  -0.303  1.00  0.10
ATOM    287  OE1 GLU A  29      16.171 -10.866  -1.480  1.00 -0.55
ATOM    288  OE2 GLU A  29      15.927 -12.350   0.128  1.00 -0.55
ATOM    289  C   GLU A  29      17.900  -6.827   1.208  1.00  0.55
ATOM    290  O   GLU A  29      19.127  -6.597   1.301  1.00 -0.55
ATOM    291  N   ALA A  30      17.009  -6.004   0.662  1.00 -0.40
ATOM    292  H   ALA A  30      16.044  -6.240   0.586  1.00  0.40
ATOM    293  CA  ALA A  30      17.400  -4.684   0.135  1.00  0.00
ATOM    294  CB  ALA A  30      16.185  -4.078  -0.557  1.00  0.00
ATOM    295  C   ALA A  30      18.008  -3.761   1.193  1.00  0.55
ATOM    296  O   ALA A  30      19.015  -3.059   1.036  1.00 -0.55
ATOM    297  N   GLN A  31      17.328  -3.779   2.338  1.00 -0.40
ATOM    298  H   GLN A  31      16.515  -4.344   2.445  1.00  0.40
ATOM    299  CA  GLN A  31      17.698  -2.998   3.511  1.00  0.00
ATOM    300  CB  GLN A  31      16.700  -3.141   4.643  1.00  0.00
ATOM    301  CG  GLN A  31      15.300  -2.718   4.234  1.00  0.00
ATOM    302  CD  GLN A  31      14.294  -2.788   5.368  1.00  0.55
ATOM    303  OE1 GLN A  31      13.963  -1.687   5.817  1.00 -0.55
ATOM    304  NE2 GLN A  31      13.796  -3.926   5.881  1.00 -0.78
ATOM    305 HE21 GLN A  31      13.134  -3.889   6.630  1.00  0.39
ATOM    306 HE22 GLN A  31      14.086  -4.810   5.513  1.00  0.39
ATOM    307  C   GLN A  31      19.099  -3.444   3.943  1.00  0.55
ATOM    308  O   GLN A  31      19.888  -2.569   4.269  1.00 -0.55
ATOM    309  N   ALA A  32      19.253  -4.754   3.872  1.00 -0.40
ATOM    310  H   ALA A  32      18.510  -5.349   3.577  1.00  0.40
ATOM    311  CA  ALA A  32      20.500  -5.431   4.211  1.00  0.00
ATOM    312  CB  ALA A  32      20.493  -6.930   4.090  1.00  0.00
ATOM    313  C   ALA A  32      21.607  -4.845   3.322  1.00  0.55
ATOM    314  O   ALA A  32      22.731  -4.739   3.833  1.00 -0.55
ATOM    315  N   LEU A  33      21.311  -4.450   2.092  1.00 -0.40
ATOM    316  H   LEU A  33      20.398  -4.519   1.698  1.00  0.40
ATOM    317  CA  LEU A  33      22.357  -3.884   1.258  1.00  0.00
ATOM    318  CB  LEU A  33      22.135  -4.136  -0.238  1.00  0.00
ATOM    319  CG  LEU A  33      21.779  -5.612  -0.475  1.00  0.00
ATOM    320  CD1 LEU A  33      21.481  -5.834  -1.940  1.00  0.00
ATOM    321  CD2 LEU A  33      22.911  -6.488   0.024  1.00  0.00
ATOM    322  C   LEU A  33      22.450  -2.396   1.468  1.00  0.55
ATOM    323  O   LEU A  33      23.265  -1.801   0.764  1.00 -0.55
ATOM    324  N   GLY A  34      21.641  -1.829   2.330  1.00 -0.40
ATOM    325  H   GLY A  34      20.958  -2.311   2.872  1.00  0.40
ATOM    326  CA  GLY A  34      21.774  -0.373   2.490  1.00  0.00
ATOM    327  C   GLY A  34      20.646   0.455   1.912  1.00  0.55
ATOM    328  O   GLY A  34      20.850   1.663   1.794  1.00 -0.55
ATOM    329  N   TRP A  35      19.542  -0.227   1.591  1.00 -0.40
ATOM    330  H   TRP A  35      19.459  -1.214   1.705  1.00  0.40
ATOM    331  CA  TRP A  35      18.395   0.472   1.052  1.00  0.00
ATOM    332  CB  TRP A  35      17.413  -0.521   0.459  1.00  0.12
ATOM    333  CG  TRP A  35      16.126   0.047  -0.111  1.00 -0.12
ATOM    334  CD1 TRP A  35      15.966   1.059  -1.031  1.00 -0.12
ATOM    335  HD1 TRP A  35      16.756   1.653  -1.465  1.00  0.12
ATOM    336  NE1 TRP A  35      14.618   1.180  -1.300  1.00 -0.40
ATOM    337  HE1 TRP A  35      14.236   1.815  -1.935  1.00  0.40
ATOM    338  CE2 TRP A  35      13.885   0.291  -0.560  1.00  0.00
ATOM    339  CD2 TRP A  35      14.793  -0.438   0.202  1.00  0.00
ATOM    340  CE3 TRP A  35      14.327  -1.408   1.089  1.00 -0.12
ATOM    341  HE3 TRP A  35      14.989  -1.960   1.741  1.00  0.12
ATOM    342  CZ3 TRP A  35      12.972  -1.648   1.111  1.00 -0.12
ATOM    343  HZ3 TRP A  35      12.582  -2.429   1.748  1.00  0.12
ATOM    344  CZ2 TRP A  35      12.492   0.088  -0.535  1.00 -0.12
ATOM    345  HZ2 TRP A  35      11.788   0.648  -1.131  1.00  0.12
ATOM    346  CH2 TRP A  35      12.092  -0.902   0.328  1.00 -0.12
ATOM    347  HH2 TRP A  35      11.036  -1.115   0.404  1.00  0.12
ATOM    348  C   TRP A  35      17.652   1.229   2.157  1.00  0.55
ATOM    349  O   TRP A  35      17.319   0.631   3.180  1.00 -0.55
ATOM    350  N   VAL A  36      17.398   2.503   1.833  1.00 -0.40
ATOM    351  H   VAL A  36      17.709   2.885   0.966  1.00  0.40
ATOM    352  CA  VAL A  36      16.660   3.433   2.691  1.00  0.00
ATOM    353  CB  VAL A  36      17.450   4.649   3.192  1.00  0.00
ATOM    354  CG1 VAL A  36      16.648   5.384   4.245  1.00  0.00
ATOM    355  CG2 VAL A  36      18.811   4.283   3.760  1.00  0.00
ATOM    356  C   VAL A  36      15.551   3.940   1.762  1.00  0.55
ATOM    357  O   VAL A  36      15.938   4.746   0.898  1.00 -0.55
ATOM    358  N   ALA A  37      14.332   3.417   1.956  1.00 -0.40
ATOM    359  H   ALA A  37      14.129   2.772   2.689  1.00  0.40
ATOM    360  CA  ALA A  37      13.223   3.787   1.069  1.00  0.00
ATOM    361  CB  ALA A  37      11.904   3.144   1.465  1.00  0.00
ATOM    362  C   ALA A  37      13.120   5.297   0.914  1.00  0.55
ATOM    363  O   ALA A  37      12.985   5.735  -0.250  1.00 -0.55
ATOM    364  N   SER A  38      13.155   6.050   1.998  1.00 -0.40
ATOM    365  H   SER A  38      13.251   5.705   2.928  1.00  0.40
ATOM    366  CA  SER A  38      13.042   7.494   1.789  1.00  0.00
ATOM    367  CB  SER A  38      12.904   8.310   3.079  1.00  0.00
ATOM    368  OG  SER A  38      13.873   7.799   3.987  1.00 -0.49
ATOM    369  HG  SER A  38      13.492   7.000   4.359  1.00  0.49
ATOM    370  C   SER A  38      14.220   8.080   1.002  1.00  0.55
ATOM    371  O   SER A  38      14.056   9.224   0.533  1.00 -0.55
ATOM    372  N   LYS A  39      15.343   7.430   0.811  1.00 -0.40
ATOM    373  H   LYS A  39      15.518   6.513   1.164  1.00  0.40
ATOM    374  CA  LYS A  39      16.410   8.079   0.036  1.00  0.00
ATOM    375  CB  LYS A  39      17.766   7.511   0.382  1.00  0.00
ATOM    376  CG  LYS A  39      17.926   6.529   1.525  1.00  0.00
ATOM    377  CD  LYS A  39      19.285   6.772   2.215  1.00  0.00
ATOM    378  CE  LYS A  39      19.281   8.268   2.589  1.00  0.33
ATOM    379  NZ  LYS A  39      18.012   8.835   1.990  1.00 -0.32
ATOM    380  HZ1 LYS A  39      17.341   8.063   1.802  1.00  0.33
ATOM    381  HZ2 LYS A  39      18.236   9.324   1.100  1.00  0.33
ATOM    382  HZ3 LYS A  39      17.585   9.510   2.658  1.00  0.33
ATOM    383  C   LYS A  39      16.149   7.836  -1.458  1.00  0.55
ATOM    384  O   LYS A  39      16.607   8.608  -2.310  1.00 -0.55
ATOM    385  N   GLY A  40      15.420   6.748  -1.705  1.00 -0.40
ATOM    386  H   GLY A  40      15.044   6.158  -0.995  1.00  0.40
ATOM    387  CA  GLY A  40      15.152   6.388  -3.115  1.00  0.00
ATOM    388  C   GLY A  40      16.499   5.869  -3.682  1.00  0.55
ATOM    389  O   GLY A  40      16.691   6.012  -4.881  1.00 -0.55
ATOM    390  N   ASN A  41      17.345   5.248  -2.879  1.00 -0.40
ATOM    391  H   ASN A  41      17.125   5.077  -1.923  1.00  0.40
ATOM    392  CA  ASN A  41      18.656   4.768  -3.321  1.00  0.00
ATOM    393  CB  ASN A  41      19.660   5.137  -2.190  1.00  0.00
ATOM    394  CG  ASN A  41      19.415   4.159  -1.063  1.00  0.55
ATOM    395  OD1 ASN A  41      18.331   3.582  -0.908  1.00 -0.55
ATOM    396  ND2 ASN A  41      20.429   3.913  -0.227  1.00 -0.78
ATOM    397 HD21 ASN A  41      20.307   3.273   0.532  1.00  0.39
ATOM    398 HD22 ASN A  41      21.308   4.370  -0.359  1.00  0.39
ATOM    399  C   ASN A  41      18.791   3.299  -3.673  1.00  0.55
ATOM    400  O   ASN A  41      19.893   2.721  -3.645  1.00 -0.55
ATOM    401  N   LEU A  42      17.706   2.602  -4.035  1.00 -0.40
ATOM    402  H   LEU A  42      16.800   3.014  -4.097  1.00  0.40
ATOM    403  CA  LEU A  42      17.801   1.167  -4.366  1.00  0.00
ATOM    404  CB  LEU A  42      16.422   0.571  -4.646  1.00  0.00
ATOM    405  CG  LEU A  42      16.306  -0.921  -4.883  1.00  0.00
ATOM    406  CD1 LEU A  42      16.789  -1.705  -3.667  1.00  0.00
ATOM    407  CD2 LEU A  42      14.872  -1.264  -5.270  1.00  0.00
ATOM    408  C   LEU A  42      18.772   0.859  -5.524  1.00  0.55
ATOM    409  O   LEU A  42      19.554  -0.096  -5.416  1.00 -0.55
ATOM    410  N   ALA A  43      18.691   1.648  -6.583  1.00 -0.40
ATOM    411  H   ALA A  43      18.078   2.431  -6.657  1.00  0.40
ATOM    412  CA  ALA A  43      19.569   1.338  -7.721  1.00  0.00
ATOM    413  CB  ALA A  43      18.966   2.065  -8.911  1.00  0.00
ATOM    414  C   ALA A  43      21.023   1.663  -7.424  1.00  0.55
ATOM    415  O   ALA A  43      21.910   1.165  -8.140  1.00 -0.55
ATOM    416  N   ASP A  44      21.277   2.449  -6.389  1.00 -0.40
ATOM    417  H   ASP A  44      20.549   2.839  -5.831  1.00  0.40
ATOM    418  CA  ASP A  44      22.631   2.795  -6.000  1.00  0.00
ATOM    419  CB  ASP A  44      22.782   3.960  -5.026  1.00  0.00
ATOM    420  CG  ASP A  44      21.953   5.126  -5.520  1.00  0.10
ATOM    421  OD1 ASP A  44      22.010   5.282  -6.761  1.00 -0.55
ATOM    422  OD2 ASP A  44      21.287   5.844  -4.743  1.00 -0.55
ATOM    423  C   ASP A  44      23.228   1.635  -5.195  1.00  0.55
ATOM    424  O   ASP A  44      24.440   1.429  -5.311  1.00 -0.55
ATOM    425  N   VAL A  45      22.369   0.991  -4.428  1.00 -0.40
ATOM    426  H   VAL A  45      21.396   1.201  -4.378  1.00  0.40
ATOM    427  CA  VAL A  45      22.884  -0.101  -3.600  1.00  0.00
ATOM    428  CB  VAL A  45      22.219   0.010  -2.191  1.00  0.00
ATOM    429  CG1 VAL A  45      22.421   1.426  -1.646  1.00  0.00
ATOM    430  CG2 VAL A  45      20.743  -0.327  -2.180  1.00  0.00
ATOM    431  C   VAL A  45      22.741  -1.504  -4.160  1.00  0.55
ATOM    432  O   VAL A  45      23.317  -2.484  -3.636  1.00 -0.55
ATOM    433  N   ALA A  46      21.930  -1.649  -5.197  1.00 -0.40
ATOM    434  H   ALA A  46      21.481  -0.861  -5.608  1.00  0.40
ATOM    435  CA  ALA A  46      21.617  -2.936  -5.830  1.00  0.00
ATOM    436  CB  ALA A  46      20.573  -3.708  -5.029  1.00  0.00
ATOM    437  C   ALA A  46      21.151  -2.620  -7.241  1.00  0.55
ATOM    438  O   ALA A  46      19.974  -2.679  -7.582  1.00 -0.55
ATOM    439  N   PRO A  47      22.177  -2.290  -8.036  1.00 -0.20
ATOM    440  CD  PRO A  47      23.616  -2.206  -7.719  1.00  0.10
ATOM    441  CA  PRO A  47      21.898  -1.931  -9.444  1.00  0.10
ATOM    442  CB  PRO A  47      23.244  -1.460  -9.974  1.00  0.00
ATOM    443  CG  PRO A  47      24.088  -1.185  -8.761  1.00  0.00
ATOM    444  C   PRO A  47      21.214  -3.138 -10.098  1.00  0.55
ATOM    445  O   PRO A  47      21.542  -4.317  -9.806  1.00 -0.55
ATOM    446  N   GLY A  48      20.258  -2.779 -10.942  1.00 -0.40
ATOM    447  H   GLY A  48      20.020  -1.826 -11.115  1.00  0.40
ATOM    448  CA  GLY A  48      19.500  -3.787 -11.667  1.00  0.00
ATOM    449  C   GLY A  48      18.460  -4.570 -10.889  1.00  0.55
ATOM    450  O   GLY A  48      17.785  -5.350 -11.547  1.00 -0.55
ATOM    451  N   LYS A  49      18.335  -4.351  -9.587  1.00 -0.40
ATOM    452  H   LYS A  49      18.914  -3.687  -9.122  1.00  0.40
ATOM    453  CA  LYS A  49      17.375  -5.032  -8.729  1.00  0.00
ATOM    454  CB  LYS A  49      17.926  -5.170  -7.312  1.00  0.00
ATOM    455  CG  LYS A  49      19.054  -6.088  -7.059  1.00  0.00
ATOM    456  CD  LYS A  49      18.842  -7.363  -7.836  1.00  0.00
ATOM    457  CE  LYS A  49      20.240  -7.929  -8.118  1.00  0.33
ATOM    458  NZ  LYS A  49      20.148  -9.389  -8.459  1.00 -0.32
ATOM    459  HZ1 LYS A  49      19.554  -9.511  -9.304  1.00  0.33
ATOM    460  HZ2 LYS A  49      19.725  -9.906  -7.661  1.00  0.33
ATOM    461  HZ3 LYS A  49      21.100  -9.762  -8.648  1.00  0.33
ATOM    462  C   LYS A  49      16.086  -4.197  -8.577  1.00  0.55
ATOM    463  O   LYS A  49      16.107  -2.958  -8.682  1.00 -0.55
ATOM    464  N   SER A  50      15.029  -4.926  -8.243  1.00 -0.40
ATOM    465  H   SER A  50      15.101  -5.913  -8.135  1.00  0.40
ATOM    466  CA  SER A  50      13.711  -4.380  -8.011  1.00  0.00
ATOM    467  CB  SER A  50      12.781  -4.725  -9.188  1.00  0.00
ATOM    468  OG  SER A  50      12.867  -4.002 -10.390  1.00 -0.49
ATOM    469  HG  SER A  50      12.033  -4.143 -10.844  1.00  0.49
ATOM    470  C   SER A  50      13.192  -5.095  -6.760  1.00  0.55
ATOM    471  O   SER A  50      13.549  -6.266  -6.525  1.00 -0.55
ATOM    472  N   ILE A  51      12.381  -4.448  -5.965  1.00 -0.40
ATOM    473  H   ILE A  51      12.132  -3.499  -6.138  1.00  0.40
ATOM    474  CA  ILE A  51      11.777  -5.049  -4.775  1.00  0.00
ATOM    475  CB  ILE A  51      11.084  -3.944  -3.913  1.00  0.00
ATOM    476  CG2 ILE A  51      10.270  -4.546  -2.766  1.00  0.00
ATOM    477  CG1 ILE A  51      12.133  -2.913  -3.492  1.00  0.00
ATOM    478  CD1 ILE A  51      13.226  -3.409  -2.600  1.00  0.00
ATOM    479  C   ILE A  51      10.739  -6.054  -5.232  1.00  0.55
ATOM    480  O   ILE A  51       9.897  -5.770  -6.131  1.00 -0.55
ATOM    481  N   GLY A  52      10.688  -7.239  -4.682  1.00 -0.40
ATOM    482  H   GLY A  52      11.340  -7.517  -3.981  1.00  0.40
ATOM    483  CA  GLY A  52       9.696  -8.229  -5.038  1.00  0.00
ATOM    484  C   GLY A  52       9.954  -9.502  -4.256  1.00  0.55
ATOM    485  O   GLY A  52      11.108  -9.792  -3.885  1.00 -0.55
ATOM    486  N   GLY A  53       8.846 -10.212  -4.027  1.00 -0.40
ATOM    487  H   GLY A  53       7.963  -9.891  -4.357  1.00  0.40
ATOM    488  CA  GLY A  53       8.797 -11.458  -3.317  1.00  0.00
ATOM    489  C   GLY A  53       8.214 -11.485  -1.916  1.00  0.55
ATOM    490  O   GLY A  53       7.977 -12.598  -1.430  1.00 -0.55
ATOM    491  N   ASP A  54       7.920 -10.323  -1.341  1.00 -0.40
ATOM    492  H   ASP A  54       8.103  -9.451  -1.788  1.00  0.40
ATOM    493  CA  ASP A  54       7.303 -10.247   0.001  1.00  0.00
ATOM    494  CB  ASP A  54       7.322  -8.786   0.474  1.00  0.00
ATOM    495  CG  ASP A  54       8.784  -8.444   0.755  1.00  0.10
ATOM    496  OD1 ASP A  54       9.238  -9.072   1.746  1.00 -0.55
ATOM    497  OD2 ASP A  54       9.364  -7.643  -0.019  1.00 -0.55
ATOM    498  C   ASP A  54       5.869 -10.753   0.005  1.00  0.55
ATOM    499  O   ASP A  54       5.163 -10.704  -1.011  1.00 -0.55
ATOM    500  N   ILE A  55       5.396 -11.225   1.127  1.00 -0.40
ATOM    501  H   ILE A  55       5.969 -11.292   1.940  1.00  0.40
ATOM    502  CA  ILE A  55       4.013 -11.689   1.300  1.00  0.00
ATOM    503  CB  ILE A  55       3.725 -12.284   2.698  1.00  0.00
ATOM    504  CG2 ILE A  55       2.232 -12.551   2.971  1.00  0.00
ATOM    505  CG1 ILE A  55       4.558 -13.587   2.828  1.00  0.00
ATOM    506  CD1 ILE A  55       3.737 -14.705   2.189  1.00  0.00
ATOM    507  C   ILE A  55       3.134 -10.440   1.118  1.00  0.55
ATOM    508  O   ILE A  55       3.504  -9.331   1.510  1.00 -0.55
ATOM    509  N   PHE A  56       2.000 -10.681   0.522  1.00 -0.40
ATOM    510  H   PHE A  56       1.791 -11.609   0.231  1.00  0.40
ATOM    511  CA  PHE A  56       0.953  -9.735   0.210  1.00  0.00
ATOM    512  CB  PHE A  56       0.565  -9.717  -1.293  1.00  0.12
ATOM    513  CG  PHE A  56      -0.506  -8.676  -1.530  1.00 -0.12
ATOM    514  CD1 PHE A  56      -0.206  -7.327  -1.368  1.00 -0.12
ATOM    515  HD1 PHE A  56       0.798  -7.040  -1.093  1.00  0.12
ATOM    516  CE1 PHE A  56      -1.158  -6.350  -1.549  1.00 -0.12
ATOM    517  HE1 PHE A  56      -0.909  -5.309  -1.405  1.00  0.12
ATOM    518  CZ  PHE A  56      -2.424  -6.716  -1.915  1.00 -0.12
ATOM    519  HZ  PHE A  56      -3.172  -5.952  -2.069  1.00  0.12
ATOM    520  CD2 PHE A  56      -1.807  -9.048  -1.893  1.00 -0.12
ATOM    521  HD2 PHE A  56      -2.067 -10.089  -2.017  1.00  0.12
ATOM    522  CE2 PHE A  56      -2.764  -8.044  -2.091  1.00 -0.12
ATOM    523  HE2 PHE A  56      -3.770  -8.308  -2.383  1.00  0.12
ATOM    524  C   PHE A  56      -0.213 -10.175   1.079  1.00  0.55
ATOM    525  O   PHE A  56      -0.703 -11.289   0.808  1.00 -0.55
ATOM    526  N   SER A  57      -0.570  -9.300   2.033  1.00 -0.40
ATOM    527  H   SER A  57      -0.160  -8.405   2.184  1.00  0.40
ATOM    528  CA  SER A  57      -1.681  -9.759   2.914  1.00  0.00
ATOM    529  CB  SER A  57      -1.460  -9.230   4.340  1.00  0.00
ATOM    530  OG  SER A  57      -0.176  -9.733   4.729  1.00 -0.49
ATOM    531  HG  SER A  57      -0.024  -9.410   5.620  1.00  0.49
ATOM    532  C   SER A  57      -3.088  -9.504   2.431  1.00  0.55
ATOM    533  O   SER A  57      -3.984  -9.914   3.203  1.00 -0.55
ATOM    534  N   ASN A  58      -3.285  -8.888   1.254  1.00 -0.40
ATOM    535  H   ASN A  58      -2.529  -8.536   0.708  1.00  0.40
ATOM    536  CA  ASN A  58      -4.616  -8.693   0.703  1.00  0.00
ATOM    537  CB  ASN A  58      -5.010 -10.107   0.212  1.00  0.00
ATOM    538  CG  ASN A  58      -6.288 -10.275  -0.572  1.00  0.55
ATOM    539  OD1 ASN A  58      -6.557  -9.283  -1.273  1.00 -0.55
ATOM    540  ND2 ASN A  58      -7.075 -11.330  -0.604  1.00 -0.78
ATOM    541 HD21 ASN A  58      -7.901 -11.320  -1.166  1.00  0.39
ATOM    542 HD22 ASN A  58      -6.846 -12.140  -0.065  1.00  0.39
ATOM    543  C   ASN A  58      -5.583  -8.193   1.776  1.00  0.55
ATOM    544  O   ASN A  58      -6.665  -8.769   2.054  1.00 -0.55
ATOM    545  N   ARG A  59      -5.176  -7.077   2.340  1.00 -0.40
ATOM    546  H   ARG A  59      -4.348  -6.625   2.019  1.00  0.40
ATOM    547  CA  ARG A  59      -5.845  -6.392   3.447  1.00  0.00
ATOM    548  CB  ARG A  59      -4.946  -5.301   4.041  1.00  0.00
ATOM    549  CG  ARG A  59      -3.604  -5.874   4.524  1.00  0.00
ATOM    550  CD  ARG A  59      -2.601  -4.742   4.785  1.00  0.35
ATOM    551  NE  ARG A  59      -1.233  -5.331   4.940  1.00 -0.35
ATOM    552  HE  ARG A  59      -0.623  -5.392   4.150  1.00  0.45
ATOM    553  CZ  ARG A  59      -0.828  -5.775   6.128  1.00  0.35
ATOM    554  NH1 ARG A  59      -1.603  -5.671   7.203  1.00 -0.70
ATOM    555 HH11 ARG A  59      -2.509  -5.253   7.129  1.00  0.40
ATOM    556 HH12 ARG A  59      -1.281  -6.011   8.087  1.00  0.40
ATOM    557  NH2 ARG A  59       0.344  -6.329   6.307  1.00 -0.70
ATOM    558 HH21 ARG A  59       0.972  -6.431   5.536  1.00  0.40
ATOM    559 HH22 ARG A  59       0.611  -6.650   7.216  1.00  0.40
ATOM    560  C   ARG A  59      -7.222  -5.897   3.110  1.00  0.55
ATOM    561  O   ARG A  59      -8.036  -5.881   4.032  1.00 -0.55
ATOM    562  N   GLU A  60      -7.547  -5.491   1.914  1.00 -0.40
ATOM    563  H   GLU A  60      -6.864  -5.461   1.190  1.00  0.40
ATOM    564  CA  GLU A  60      -8.873  -5.052   1.506  1.00  0.00
ATOM    565  CB  GLU A  60      -8.790  -4.022   0.385  1.00  0.00
ATOM    566  CG  GLU A  60      -8.003  -2.794   0.795  1.00  0.00
ATOM    567  CD  GLU A  60      -8.842  -1.911   1.675  1.00  0.10
ATOM    568  OE1 GLU A  60     -10.028  -2.229   1.907  1.00 -0.55
ATOM    569  OE2 GLU A  60      -8.438  -0.880   2.210  1.00 -0.55
ATOM    570  C   GLU A  60      -9.672  -6.237   1.029  1.00  0.55
ATOM    571  O   GLU A  60     -10.820  -6.034   0.703  1.00 -0.55
ATOM    572  N   GLY A  61      -9.182  -7.448   0.933  1.00 -0.40
ATOM    573  H   GLY A  61      -8.238  -7.601   1.205  1.00  0.40
ATOM    574  CA  GLY A  61      -9.823  -8.650   0.476  1.00  0.00
ATOM    575  C   GLY A  61     -10.221  -8.623  -1.000  1.00  0.55
ATOM    576  O   GLY A  61     -11.150  -9.354  -1.387  1.00 -0.55
ATOM    577  N   LYS A  62      -9.558  -7.847  -1.837  1.00 -0.40
ATOM    578  H   LYS A  62      -8.801  -7.280  -1.524  1.00  0.40
ATOM    579  CA  LYS A  62      -9.862  -7.746  -3.271  1.00  0.00
ATOM    580  CB  LYS A  62      -9.299  -6.428  -3.823  1.00  0.00
ATOM    581  CG  LYS A  62      -9.955  -5.251  -3.095  1.00  0.00
ATOM    582  CD  LYS A  62      -9.833  -4.014  -3.951  1.00  0.00
ATOM    583  CE  LYS A  62     -10.111  -2.726  -3.163  1.00  0.33
ATOM    584  NZ  LYS A  62      -8.855  -1.875  -3.145  1.00 -0.32
ATOM    585  HZ1 LYS A  62      -8.583  -1.636  -4.120  1.00  0.33
ATOM    586  HZ2 LYS A  62      -8.084  -2.403  -2.690  1.00  0.33
ATOM    587  HZ3 LYS A  62      -9.036  -1.000  -2.612  1.00  0.33
ATOM    588  C   LYS A  62      -9.403  -8.959  -4.069  1.00  0.55
ATOM    589  O   LYS A  62     -10.074  -9.230  -5.090  1.00 -0.55
ATOM    590  N   LEU A  63      -8.368  -9.681  -3.706  1.00 -0.40
ATOM    591  H   LEU A  63      -7.811  -9.440  -2.915  1.00  0.40
ATOM    592  CA  LEU A  63      -7.960 -10.884  -4.430  1.00  0.00
ATOM    593  CB  LEU A  63      -6.432 -11.095  -4.423  1.00  0.00
ATOM    594  CG  LEU A  63      -5.644  -9.882  -4.989  1.00  0.00
ATOM    595  CD1 LEU A  63      -4.143  -9.996  -4.817  1.00  0.00
ATOM    596  CD2 LEU A  63      -6.001  -9.806  -6.465  1.00  0.00
ATOM    597  C   LEU A  63      -8.704 -12.067  -3.791  1.00  0.55
ATOM    598  O   LEU A  63      -8.974 -12.112  -2.583  1.00 -0.55
ATOM    599  N   PRO A  64      -8.946 -13.064  -4.635  1.00 -0.20
ATOM    600  CD  PRO A  64      -8.616 -13.098  -6.071  1.00  0.10
ATOM    601  CA  PRO A  64      -9.680 -14.243  -4.193  1.00  0.10
ATOM    602  CB  PRO A  64     -10.035 -14.971  -5.498  1.00  0.00
ATOM    603  CG  PRO A  64      -8.896 -14.535  -6.437  1.00  0.00
ATOM    604  C   PRO A  64      -8.932 -15.036  -3.169  1.00  0.55
ATOM    605  O   PRO A  64      -7.748 -15.314  -3.329  1.00 -0.55
ATOM    606  N   GLY A  65      -9.622 -15.448  -2.114  1.00 -0.40
ATOM    607  H   GLY A  65     -10.591 -15.258  -1.979  1.00  0.40
ATOM    608  CA  GLY A  65      -8.929 -16.230  -1.079  1.00  0.00
ATOM    609  C   GLY A  65      -9.336 -17.673  -1.158  1.00  0.55
ATOM    610  O   GLY A  65     -10.357 -17.964  -1.787  1.00 -0.55
ATOM    611  N   LYS A  66      -8.598 -18.534  -0.512  1.00 -0.40
ATOM    612  H   LYS A  66      -7.799 -18.218  -0.010  1.00  0.40
ATOM    613  CA  LYS A  66      -8.804 -19.969  -0.429  1.00  0.00
ATOM    614  CB  LYS A  66      -8.493 -20.623  -1.763  1.00  0.00
ATOM    615  CG  LYS A  66      -8.773 -22.095  -1.893  1.00  0.00
ATOM    616  CD  LYS A  66      -8.151 -22.739  -3.120  1.00  0.00
ATOM    617  CE  LYS A  66      -8.794 -24.090  -3.404  1.00  0.33
ATOM    618  NZ  LYS A  66     -10.320 -24.058  -3.435  1.00 -0.32
ATOM    619  HZ1 LYS A  66     -10.639 -23.405  -4.178  1.00  0.33
ATOM    620  HZ2 LYS A  66     -10.678 -23.737  -2.513  1.00  0.33
ATOM    621  HZ3 LYS A  66     -10.682 -25.013  -3.633  1.00  0.33
ATOM    622  C   LYS A  66      -7.904 -20.498   0.687  1.00  0.55
ATOM    623  O   LYS A  66      -6.818 -19.964   0.929  1.00 -0.55
ATOM    624  N   SER A  67      -8.376 -21.555   1.351  1.00 -0.40
ATOM    625  H   SER A  67      -9.266 -21.959   1.159  1.00  0.40
ATOM    626  CA  SER A  67      -7.582 -22.179   2.419  1.00  0.00
ATOM    627  CB  SER A  67      -8.465 -23.182   3.180  1.00  0.00
ATOM    628  OG  SER A  67      -7.609 -23.855   4.133  1.00 -0.49
ATOM    629  HG  SER A  67      -8.171 -24.477   4.600  1.00  0.49
ATOM    630  C   SER A  67      -6.353 -22.792   1.744  1.00  0.55
ATOM    631  O   SER A  67      -6.455 -23.458   0.714  1.00 -0.55
ATOM    632  N   GLY A  68      -5.187 -22.444   2.261  1.00 -0.40
ATOM    633  H   GLY A  68      -5.171 -21.843   3.053  1.00  0.40
ATOM    634  CA  GLY A  68      -3.857 -22.835   1.817  1.00  0.00
ATOM    635  C   GLY A  68      -3.157 -21.869   0.859  1.00  0.55
ATOM    636  O   GLY A  68      -1.969 -21.990   0.526  1.00 -0.55
ATOM    637  N   ARG A  69      -3.898 -20.897   0.347  1.00 -0.40
ATOM    638  H   ARG A  69      -4.852 -20.788   0.614  1.00  0.40
ATOM    639  CA  ARG A  69      -3.420 -19.922  -0.618  1.00  0.00
ATOM    640  CB  ARG A  69      -4.593 -19.453  -1.539  1.00  0.00
ATOM    641  CG  ARG A  69      -3.949 -18.459  -2.558  1.00  0.00
ATOM    642  CD  ARG A  69      -5.020 -17.790  -3.423  1.00  0.35
ATOM    643  NE  ARG A  69      -5.569 -18.845  -4.263  1.00 -0.35
ATOM    644  HE  ARG A  69      -4.930 -19.576  -4.487  1.00  0.45
ATOM    645  CZ  ARG A  69      -6.773 -18.987  -4.771  1.00  0.35
ATOM    646  NH1 ARG A  69      -7.723 -18.092  -4.526  1.00 -0.70
ATOM    647 HH11 ARG A  69      -7.525 -17.299  -3.949  1.00  0.40
ATOM    648 HH12 ARG A  69      -8.635 -18.210  -4.918  1.00  0.40
ATOM    649  NH2 ARG A  69      -7.106 -20.029  -5.527  1.00 -0.70
ATOM    650 HH21 ARG A  69      -6.430 -20.739  -5.726  1.00  0.40
ATOM    651 HH22 ARG A  69      -8.032 -20.103  -5.897  1.00  0.40
ATOM    652  C   ARG A  69      -2.755 -18.741   0.004  1.00  0.55
ATOM    653  O   ARG A  69      -3.392 -18.094   0.829  1.00 -0.55
ATOM    654  N   THR A  70      -1.512 -18.467  -0.352  1.00 -0.40
ATOM    655  H   THR A  70      -0.984 -19.053  -0.962  1.00  0.40
ATOM    656  CA  THR A  70      -0.845 -17.260   0.147  1.00  0.00
ATOM    657  CB  THR A  70       0.375 -17.431   1.060  1.00  0.00
ATOM    658  OG1 THR A  70       1.278 -18.350   0.481  1.00 -0.49
ATOM    659  HG1 THR A  70       2.081 -18.298   1.005  1.00  0.49
ATOM    660  CG2 THR A  70      -0.077 -17.997   2.412  1.00  0.00
ATOM    661  C   THR A  70      -0.515 -16.414  -1.109  1.00  0.55
ATOM    662  O   THR A  70      -0.403 -16.961  -2.240  1.00 -0.55
ATOM    663  N   TRP A  71      -0.442 -15.093  -0.917  1.00 -0.40
ATOM    664  H   TRP A  71      -0.595 -14.693  -0.017  1.00  0.40
ATOM    665  CA  TRP A  71      -0.142 -14.139  -1.974  1.00  0.00
ATOM    666  CB  TRP A  71      -1.236 -13.052  -2.114  1.00  0.12
ATOM    667  CG  TRP A  71      -2.573 -13.520  -2.599  1.00 -0.12
ATOM    668  CD1 TRP A  71      -3.654 -13.963  -1.879  1.00 -0.12
ATOM    669  HD1 TRP A  71      -3.679 -14.015  -0.801  1.00  0.12
ATOM    670  NE1 TRP A  71      -4.709 -14.335  -2.695  1.00 -0.40
ATOM    671  HE1 TRP A  71      -5.582 -14.660  -2.405  1.00  0.40
ATOM    672  CE2 TRP A  71      -4.290 -14.158  -3.995  1.00  0.00
ATOM    673  CD2 TRP A  71      -2.951 -13.683  -3.979  1.00  0.00
ATOM    674  CE3 TRP A  71      -2.286 -13.434  -5.189  1.00 -0.12
ATOM    675  HE3 TRP A  71      -1.264 -13.085  -5.203  1.00  0.12
ATOM    676  CZ3 TRP A  71      -2.943 -13.635  -6.387  1.00 -0.12
ATOM    677  HZ3 TRP A  71      -2.463 -13.385  -7.322  1.00  0.12
ATOM    678  CZ2 TRP A  71      -4.942 -14.452  -5.192  1.00 -0.12
ATOM    679  HZ2 TRP A  71      -5.935 -14.875  -5.217  1.00  0.12
ATOM    680  CH2 TRP A  71      -4.270 -14.181  -6.377  1.00 -0.12
ATOM    681  HH2 TRP A  71      -4.760 -14.386  -7.317  1.00  0.12
ATOM    682  C   TRP A  71       1.190 -13.494  -1.627  1.00  0.55
ATOM    683  O   TRP A  71       1.667 -13.324  -0.489  1.00 -0.55
ATOM    684  N   ARG A  72       1.831 -13.074  -2.687  1.00 -0.40
ATOM    685  H   ARG A  72       1.451 -13.261  -3.587  1.00  0.40
ATOM    686  CA  ARG A  72       3.100 -12.324  -2.739  1.00  0.00
ATOM    687  CB  ARG A  72       4.302 -13.264  -2.989  1.00  0.00
ATOM    688  CG  ARG A  72       4.494 -14.152  -1.772  1.00  0.00
ATOM    689  CD  ARG A  72       5.720 -15.003  -2.058  1.00  0.35
ATOM    690  NE  ARG A  72       5.747 -16.081  -1.063  1.00 -0.35
ATOM    691  HE  ARG A  72       5.221 -16.921  -1.193  1.00  0.45
ATOM    692  CZ  ARG A  72       6.503 -15.894   0.024  1.00  0.35
ATOM    693  NH1 ARG A  72       7.212 -14.795   0.222  1.00 -0.70
ATOM    694 HH11 ARG A  72       7.196 -14.061  -0.458  1.00  0.40
ATOM    695 HH12 ARG A  72       7.764 -14.698   1.050  1.00  0.40
ATOM    696  NH2 ARG A  72       6.483 -16.901   0.903  1.00 -0.70
ATOM    697 HH21 ARG A  72       5.930 -17.714   0.720  1.00  0.40
ATOM    698 HH22 ARG A  72       7.021 -16.842   1.744  1.00  0.40
ATOM    699  C   ARG A  72       3.036 -11.243  -3.820  1.00  0.55
ATOM    700  O   ARG A  72       2.191 -11.355  -4.728  1.00 -0.55
ATOM    701  N   GLU A  73       3.936 -10.264  -3.747  1.00 -0.40
ATOM    702  H   GLU A  73       4.656 -10.222  -3.058  1.00  0.40
ATOM    703  CA  GLU A  73       3.873  -9.186  -4.728  1.00  0.00
ATOM    704  CB  GLU A  73       3.262  -7.930  -4.072  1.00  0.00
ATOM    705  CG  GLU A  73       3.925  -7.446  -2.787  1.00  0.00
ATOM    706  CD  GLU A  73       3.393  -6.054  -2.446  1.00  0.10
ATOM    707  OE1 GLU A  73       3.359  -5.139  -3.333  1.00 -0.55
ATOM    708  OE2 GLU A  73       2.988  -5.860  -1.259  1.00 -0.55
ATOM    709  C   GLU A  73       5.237  -8.767  -5.225  1.00  0.55
ATOM    710  O   GLU A  73       6.147  -9.124  -4.472  1.00 -0.55
ATOM    711  N   ALA A  74       5.340  -8.078  -6.346  1.00 -0.40
ATOM    712  H   ALA A  74       4.554  -7.833  -6.908  1.00  0.40
ATOM    713  CA  ALA A  74       6.661  -7.638  -6.813  1.00  0.00
ATOM    714  CB  ALA A  74       7.345  -8.552  -7.808  1.00  0.00
ATOM    715  C   ALA A  74       6.452  -6.318  -7.536  1.00  0.55
ATOM    716  O   ALA A  74       5.351  -6.256  -8.102  1.00 -0.55
ATOM    717  N   ASP A  75       7.435  -5.465  -7.492  1.00 -0.40
ATOM    718  H   ASP A  75       8.271  -5.635  -6.976  1.00  0.40
ATOM    719  CA  ASP A  75       7.355  -4.202  -8.207  1.00  0.00
ATOM    720  CB  ASP A  75       8.469  -3.255  -7.795  1.00  0.00
ATOM    721  CG  ASP A  75       8.228  -2.602  -6.463  1.00  0.10
ATOM    722  OD1 ASP A  75       7.365  -3.160  -5.733  1.00 -0.55
ATOM    723  OD2 ASP A  75       8.891  -1.609  -6.198  1.00 -0.55
ATOM    724  C   ASP A  75       7.536  -4.453  -9.705  1.00  0.55
ATOM    725  O   ASP A  75       8.358  -5.336 -10.033  1.00 -0.55
ATOM    726  N   ILE A  76       6.809  -3.715 -10.509  1.00 -0.40
ATOM    727  H   ILE A  76       6.172  -3.036 -10.152  1.00  0.40
ATOM    728  CA  ILE A  76       6.860  -3.816 -11.972  1.00  0.00
ATOM    729  CB  ILE A  76       5.529  -4.362 -12.506  1.00  0.00
ATOM    730  CG2 ILE A  76       5.432  -4.066 -14.023  1.00  0.00
ATOM    731  CG1 ILE A  76       5.271  -5.825 -12.139  1.00  0.00
ATOM    732  CD1 ILE A  76       6.091  -6.968 -12.724  1.00  0.00
ATOM    733  C   ILE A  76       7.239  -2.425 -12.523  1.00  0.55
ATOM    734  O   ILE A  76       6.950  -1.332 -11.965  1.00 -0.55
ATOM    735  N   ASN A  77       7.960  -2.449 -13.657  1.00 -0.40
ATOM    736  H   ASN A  77       8.202  -3.326 -14.059  1.00  0.40
ATOM    737  CA  ASN A  77       8.457  -1.322 -14.407  1.00  0.00
ATOM    738  CB  ASN A  77       7.333  -0.411 -14.971  1.00  0.00
ATOM    739  CG  ASN A  77       6.344  -1.111 -15.869  1.00  0.55
ATOM    740  OD1 ASN A  77       6.741  -1.975 -16.656  1.00 -0.55
ATOM    741  ND2 ASN A  77       5.006  -0.926 -15.789  1.00 -0.78
ATOM    742 HD21 ASN A  77       4.628  -0.299 -15.108  1.00  0.39
ATOM    743 HD22 ASN A  77       4.396  -1.417 -16.411  1.00  0.39
ATOM    744  C   ASN A  77       9.403  -0.463 -13.600  1.00  0.55
ATOM    745  O   ASN A  77       9.554   0.735 -13.921  1.00 -0.55
ATOM    746  N   TYR A  78      10.054  -1.014 -12.586  1.00 -0.40
ATOM    747  H   TYR A  78       9.953  -1.964 -12.302  1.00  0.40
ATOM    748  CA  TYR A  78      10.987  -0.153 -11.835  1.00  0.00
ATOM    749  CB  TYR A  78      11.114  -0.635 -10.369  1.00  0.12
ATOM    750  CG  TYR A  78      12.127   0.157  -9.553  1.00 -0.12
ATOM    751  CD1 TYR A  78      11.822   1.381  -8.970  1.00 -0.12
ATOM    752  HD1 TYR A  78      10.822   1.770  -9.090  1.00  0.12
ATOM    753  CE1 TYR A  78      12.738   2.130  -8.242  1.00 -0.12
ATOM    754  HE1 TYR A  78      12.455   3.087  -7.829  1.00  0.12
ATOM    755  CZ  TYR A  78      14.026   1.634  -8.049  1.00  0.06
ATOM    756  OH  TYR A  78      14.967   2.306  -7.295  1.00 -0.49
ATOM    757  HH  TYR A  78      14.564   3.114  -6.969  1.00  0.43
ATOM    758  CD2 TYR A  78      13.432  -0.306  -9.349  1.00 -0.12
ATOM    759  HD2 TYR A  78      13.728  -1.265  -9.749  1.00  0.12
ATOM    760  CE2 TYR A  78      14.337   0.446  -8.645  1.00 -0.12
ATOM    761  HE2 TYR A  78      15.349   0.079  -8.557  1.00  0.12
ATOM    762  C   TYR A  78      12.413  -0.178 -12.438  1.00  0.55
ATOM    763  O   TYR A  78      12.862  -1.299 -12.778  1.00 -0.55
ATOM    764  N   THR A  79      13.055   0.967 -12.505  1.00 -0.40
ATOM    765  H   THR A  79      12.647   1.843 -12.260  1.00  0.40
ATOM    766  CA  THR A  79      14.483   0.970 -12.976  1.00  0.00
ATOM    767  CB  THR A  79      14.803   1.592 -14.328  1.00  0.00
ATOM    768  OG1 THR A  79      14.385   2.971 -14.262  1.00 -0.49
ATOM    769  HG1 THR A  79      14.733   3.391 -15.052  1.00  0.49
ATOM    770  CG2 THR A  79      14.002   0.959 -15.436  1.00  0.00
ATOM    771  C   THR A  79      15.351   1.637 -11.894  1.00  0.55
ATOM    772  O   THR A  79      16.349   1.032 -11.473  1.00 -0.55
ATOM    773  N   SER A  80      14.989   2.808 -11.405  1.00 -0.40
ATOM    774  H   SER A  80      14.188   3.302 -11.733  1.00  0.40
ATOM    775  CA  SER A  80      15.764   3.450 -10.337  1.00  0.00
ATOM    776  CB  SER A  80      17.074   3.985 -10.954  1.00  0.00
ATOM    777  OG  SER A  80      16.689   5.130 -11.727  1.00 -0.49
ATOM    778  HG  SER A  80      17.498   5.471 -12.116  1.00  0.49
ATOM    779  C   SER A  80      14.995   4.586  -9.689  1.00  0.55
ATOM    780  O   SER A  80      13.962   4.988 -10.246  1.00 -0.55
ATOM    781  N   GLY A  81      15.469   5.095  -8.565  1.00 -0.40
ATOM    782  H   GLY A  81      16.296   4.761  -8.118  1.00  0.40
ATOM    783  CA  GLY A  81      14.744   6.232  -7.911  1.00  0.00
ATOM    784  C   GLY A  81      13.677   5.692  -6.949  1.00  0.55
ATOM    785  O   GLY A  81      13.793   4.526  -6.518  1.00 -0.55
ATOM    786  N   PHE A  82      12.681   6.519  -6.644  1.00 -0.40
ATOM    787  H   PHE A  82      12.620   7.452  -6.989  1.00  0.40
ATOM    788  CA  PHE A  82      11.607   6.060  -5.759  1.00  0.00
ATOM    789  CB  PHE A  82      10.687   7.209  -5.302  1.00  0.12
ATOM    790  CG  PHE A  82      11.526   8.242  -4.598  1.00 -0.12
ATOM    791  CD1 PHE A  82      11.807   8.097  -3.257  1.00 -0.12
ATOM    792  HD1 PHE A  82      11.405   7.252  -2.718  1.00  0.12
ATOM    793  CE1 PHE A  82      12.593   9.014  -2.594  1.00 -0.12
ATOM    794  HE1 PHE A  82      12.797   8.896  -1.541  1.00  0.12
ATOM    795  CZ  PHE A  82      13.119  10.090  -3.292  1.00 -0.12
ATOM    796  HZ  PHE A  82      13.742  10.812  -2.785  1.00  0.12
ATOM    797  CD2 PHE A  82      12.054   9.308  -5.287  1.00 -0.12
ATOM    798  HD2 PHE A  82      11.848   9.417  -6.341  1.00  0.12
ATOM    799  CE2 PHE A  82      12.843  10.237  -4.648  1.00 -0.12
ATOM    800  HE2 PHE A  82      13.245  11.076  -5.197  1.00  0.12
ATOM    801  C   PHE A  82      10.689   5.067  -6.458  1.00  0.55
ATOM    802  O   PHE A  82      10.541   5.028  -7.685  1.00 -0.55
ATOM    803  N   ARG A  83      10.019   4.261  -5.655  1.00 -0.40
ATOM    804  H   ARG A  83      10.149   4.295  -4.667  1.00  0.40
ATOM    805  CA  ARG A  83       9.043   3.261  -6.122  1.00  0.00
ATOM    806  CB  ARG A  83       8.697   2.313  -4.945  1.00  0.00
ATOM    807  CG  ARG A  83       9.990   1.615  -4.482  1.00  0.00
ATOM    808  CD  ARG A  83       9.798   0.556  -3.425  1.00  0.35
ATOM    809  NE  ARG A  83       8.754  -0.437  -3.613  1.00 -0.35
ATOM    810  HE  ARG A  83       8.876  -1.054  -4.388  1.00  0.45
ATOM    811  CZ  ARG A  83       7.655  -0.631  -2.887  1.00  0.35
ATOM    812  NH1 ARG A  83       7.369   0.129  -1.831  1.00 -0.70
ATOM    813 HH11 ARG A  83       7.986   0.870  -1.566  1.00  0.40
ATOM    814 HH12 ARG A  83       6.536  -0.040  -1.304  1.00  0.40
ATOM    815  NH2 ARG A  83       6.774  -1.594  -3.154  1.00 -0.70
ATOM    816 HH21 ARG A  83       6.925  -2.208  -3.929  1.00  0.40
ATOM    817 HH22 ARG A  83       5.962  -1.702  -2.580  1.00  0.40
ATOM    818  C   ARG A  83       7.834   3.943  -6.767  1.00  0.55
ATOM    819  O   ARG A  83       7.395   5.065  -6.449  1.00 -0.55
ATOM    820  N   ASN A  84       7.340   3.188  -7.727  1.00 -0.40
ATOM    821  H   ASN A  84       7.763   2.313  -7.946  1.00  0.40
ATOM    822  CA  ASN A  84       6.178   3.516  -8.546  1.00  0.00
ATOM    823  CB  ASN A  84       6.461   3.215 -10.027  1.00  0.00
ATOM    824  CG  ASN A  84       6.530   1.715 -10.328  1.00  0.55
ATOM    825  OD1 ASN A  84       6.118   0.808  -9.561  1.00 -0.55
ATOM    826  ND2 ASN A  84       7.092   1.413 -11.499  1.00 -0.78
ATOM    827 HD21 ASN A  84       7.180   0.457 -11.780  1.00  0.39
ATOM    828 HD22 ASN A  84       7.426   2.142 -12.097  1.00  0.39
ATOM    829  C   ASN A  84       4.912   2.804  -8.005  1.00  0.55
ATOM    830  O   ASN A  84       4.898   2.211  -6.893  1.00 -0.55
ATOM    831  N   SER A  85       3.849   2.897  -8.803  1.00 -0.40
ATOM    832  H   SER A  85       3.863   3.364  -9.684  1.00  0.40
ATOM    833  CA  SER A  85       2.600   2.296  -8.389  1.00  0.00
ATOM    834  CB  SER A  85       1.400   3.258  -8.610  1.00  0.00
ATOM    835  OG  SER A  85       1.363   3.519 -10.013  1.00 -0.49
ATOM    836  HG  SER A  85       0.933   2.759 -10.412  1.00  0.49
ATOM    837  C   SER A  85       2.221   0.984  -9.053  1.00  0.55
ATOM    838  O   SER A  85       1.044   0.610  -8.845  1.00 -0.55
ATOM    839  N   ASP A  86       3.146   0.340  -9.755  1.00 -0.40
ATOM    840  H   ASP A  86       4.082   0.672  -9.841  1.00  0.40
ATOM    841  CA  ASP A  86       2.827  -0.907 -10.449  1.00  0.00
ATOM    842  CB  ASP A  86       3.455  -1.040 -11.864  1.00  0.00
ATOM    843  CG  ASP A  86       3.076   0.125 -12.755  1.00  0.10
ATOM    844  OD1 ASP A  86       2.013   0.732 -12.592  1.00 -0.55
ATOM    845  OD2 ASP A  86       3.874   0.510 -13.633  1.00 -0.55
ATOM    846  C   ASP A  86       3.309  -2.123  -9.685  1.00  0.55
ATOM    847  O   ASP A  86       4.450  -2.136  -9.298  1.00 -0.55
ATOM    848  N   ARG A  87       2.418  -3.073  -9.560  1.00 -0.40
ATOM    849  H   ARG A  87       1.495  -2.973  -9.923  1.00  0.40
ATOM    850  CA  ARG A  87       2.695  -4.322  -8.898  1.00  0.00
ATOM    851  CB  ARG A  87       2.186  -4.266  -7.449  1.00  0.00
ATOM    852  CG  ARG A  87       2.501  -3.028  -6.643  1.00  0.00
ATOM    853  CD  ARG A  87       3.927  -3.018  -6.062  1.00  0.35
ATOM    854  NE  ARG A  87       4.185  -1.826  -5.266  1.00 -0.35
ATOM    855  HE  ARG A  87       3.949  -1.886  -4.299  1.00  0.45
ATOM    856  CZ  ARG A  87       4.695  -0.674  -5.669  1.00  0.35
ATOM    857  NH1 ARG A  87       5.029  -0.598  -6.963  1.00 -0.70
ATOM    858 HH11 ARG A  87       4.888  -1.385  -7.563  1.00  0.40
ATOM    859 HH12 ARG A  87       5.420   0.247  -7.330  1.00  0.40
ATOM    860  NH2 ARG A  87       4.911   0.384  -4.927  1.00 -0.70
ATOM    861 HH21 ARG A  87       4.684   0.367  -3.954  1.00  0.40
ATOM    862 HH22 ARG A  87       5.303   1.209  -5.335  1.00  0.40
ATOM    863  C   ARG A  87       2.048  -5.511  -9.595  1.00  0.55
ATOM    864  O   ARG A  87       0.994  -5.440 -10.212  1.00 -0.55
ATOM    865  N   ILE A  88       2.744  -6.631  -9.463  1.00 -0.40
ATOM    866  H   ILE A  88       3.645  -6.618  -9.039  1.00  0.40
ATOM    867  CA  ILE A  88       2.297  -7.968  -9.903  1.00  0.00
ATOM    868  CB  ILE A  88       3.279  -8.666 -10.869  1.00  0.00
ATOM    869  CG2 ILE A  88       4.568  -9.025 -10.151  1.00  0.00
ATOM    870  CG1 ILE A  88       2.604  -9.907 -11.470  1.00  0.00
ATOM    871  CD1 ILE A  88       3.230 -10.387 -12.771  1.00  0.00
ATOM    872  C   ILE A  88       2.014  -8.740  -8.581  1.00  0.55
ATOM    873  O   ILE A  88       2.796  -8.689  -7.605  1.00 -0.55
ATOM    874  N   LEU A  89       0.906  -9.435  -8.514  1.00 -0.40
ATOM    875  H   LEU A  89       0.301  -9.474  -9.304  1.00  0.40
ATOM    876  CA  LEU A  89       0.422 -10.198  -7.370  1.00  0.00
ATOM    877  CB  LEU A  89      -0.936  -9.722  -6.850  1.00  0.00
ATOM    878  CG  LEU A  89      -1.060  -8.282  -6.388  1.00  0.00
ATOM    879  CD1 LEU A  89       0.068  -7.958  -5.417  1.00  0.00
ATOM    880  CD2 LEU A  89      -0.990  -7.185  -7.456  1.00  0.00
ATOM    881  C   LEU A  89       0.316 -11.659  -7.794  1.00  0.55
ATOM    882  O   LEU A  89      -0.360 -11.902  -8.797  1.00 -0.55
ATOM    883  N   TYR A  90       0.908 -12.566  -7.023  1.00 -0.40
ATOM    884  H   TYR A  90       1.371 -12.347  -6.168  1.00  0.40
ATOM    885  CA  TYR A  90       0.884 -13.963  -7.441  1.00  0.00
ATOM    886  CB  TYR A  90       2.172 -14.422  -8.208  1.00  0.12
ATOM    887  CG  TYR A  90       3.446 -14.287  -7.438  1.00 -0.12
ATOM    888  CD1 TYR A  90       4.100 -13.045  -7.404  1.00 -0.12
ATOM    889  HD1 TYR A  90       3.669 -12.221  -7.953  1.00  0.12
ATOM    890  CE1 TYR A  90       5.273 -12.827  -6.699  1.00 -0.12
ATOM    891  HE1 TYR A  90       5.736 -11.854  -6.635  1.00  0.12
ATOM    892  CZ  TYR A  90       5.813 -13.953  -6.078  1.00  0.06
ATOM    893  OH  TYR A  90       6.969 -13.746  -5.370  1.00 -0.49
ATOM    894  HH  TYR A  90       7.197 -12.816  -5.440  1.00  0.43
ATOM    895  CD2 TYR A  90       4.026 -15.368  -6.790  1.00 -0.12
ATOM    896  HD2 TYR A  90       3.552 -16.338  -6.801  1.00  0.12
ATOM    897  CE2 TYR A  90       5.253 -15.170  -6.113  1.00 -0.12
ATOM    898  HE2 TYR A  90       5.739 -16.001  -5.624  1.00  0.12
ATOM    899  C   TYR A  90       0.581 -14.892  -6.289  1.00  0.55
ATOM    900  O   TYR A  90       1.215 -14.626  -5.262  1.00 -0.55
ATOM    901  N   SER A  91      -0.266 -15.872  -6.538  1.00 -0.40
ATOM    902  H   SER A  91      -0.685 -16.009  -7.432  1.00  0.40
ATOM    903  CA  SER A  91      -0.626 -16.802  -5.505  1.00  0.00
ATOM    904  CB  SER A  91      -2.109 -17.180  -5.662  1.00  0.00
ATOM    905  OG  SER A  91      -2.301 -18.070  -6.727  1.00 -0.49
ATOM    906  HG  SER A  91      -2.954 -18.706  -6.426  1.00  0.49
ATOM    907  C   SER A  91       0.272 -18.036  -5.528  1.00  0.55
ATOM    908  O   SER A  91       0.994 -18.317  -6.485  1.00 -0.55
ATOM    909  N   SER A  92       0.154 -18.722  -4.378  1.00 -0.40
ATOM    910  H   SER A  92      -0.432 -18.414  -3.633  1.00  0.40
ATOM    911  CA  SER A  92       0.884 -19.964  -4.154  1.00  0.00
ATOM    912  CB  SER A  92       0.831 -20.353  -2.679  1.00  0.00
ATOM    913  OG  SER A  92      -0.513 -20.530  -2.278  1.00 -0.49
ATOM    914  HG  SER A  92      -0.479 -20.922  -1.403  1.00  0.49
ATOM    915  C   SER A  92       0.390 -21.039  -5.129  1.00  0.55
ATOM    916  O   SER A  92       1.127 -21.989  -5.426  1.00 -0.55
ATOM    917  N   ASP A  93      -0.778 -20.906  -5.732  1.00 -0.40
ATOM    918  H   ASP A  93      -1.379 -20.138  -5.530  1.00  0.40
ATOM    919  CA  ASP A  93      -1.287 -21.848  -6.726  1.00  0.00
ATOM    920  CB  ASP A  93      -2.691 -22.343  -6.453  1.00  0.00
ATOM    921  CG  ASP A  93      -3.671 -21.242  -6.076  1.00  0.10
ATOM    922  OD1 ASP A  93      -3.367 -20.079  -5.749  1.00 -0.55
ATOM    923  OD2 ASP A  93      -4.855 -21.640  -6.131  1.00 -0.55
ATOM    924  C   ASP A  93      -1.232 -21.182  -8.105  1.00  0.55
ATOM    925  O   ASP A  93      -1.992 -21.530  -8.982  1.00 -0.55
ATOM    926  N   TRP A  94      -0.371 -20.179  -8.258  1.00 -0.40
ATOM    927  H   TRP A  94       0.151 -19.850  -7.476  1.00  0.40
ATOM    928  CA  TRP A  94      -0.086 -19.468  -9.499  1.00  0.00
ATOM    929  CB  TRP A  94       0.615 -20.545 -10.450  1.00  0.12
ATOM    930  CG  TRP A  94       1.720 -21.194  -9.659  1.00 -0.12
ATOM    931  CD1 TRP A  94       1.734 -22.469  -9.143  1.00 -0.12
ATOM    932  HD1 TRP A  94       0.961 -23.208  -9.296  1.00  0.12
ATOM    933  NE1 TRP A  94       2.881 -22.665  -8.398  1.00 -0.40
ATOM    934  HE1 TRP A  94       3.133 -23.493  -7.948  1.00  0.40
ATOM    935  CE2 TRP A  94       3.608 -21.503  -8.399  1.00  0.00
ATOM    936  CD2 TRP A  94       2.905 -20.559  -9.166  1.00  0.00
ATOM    937  CE3 TRP A  94       3.447 -19.269  -9.311  1.00 -0.12
ATOM    938  HE3 TRP A  94       2.939 -18.513  -9.892  1.00  0.12
ATOM    939  CZ3 TRP A  94       4.640 -18.954  -8.708  1.00 -0.12
ATOM    940  HZ3 TRP A  94       5.055 -17.962  -8.810  1.00  0.12
ATOM    941  CZ2 TRP A  94       4.831 -21.206  -7.801  1.00 -0.12
ATOM    942  HZ2 TRP A  94       5.388 -21.936  -7.234  1.00  0.12
ATOM    943  CH2 TRP A  94       5.320 -19.930  -7.957  1.00 -0.12
ATOM    944  HH2 TRP A  94       6.256 -19.669  -7.487  1.00  0.12
ATOM    945  C   TRP A  94      -1.135 -18.672 -10.216  1.00  0.55
ATOM    946  O   TRP A  94      -1.172 -18.617 -11.466  1.00 -0.55
ATOM    947  N   LEU A  95      -2.045 -17.991  -9.476  1.00 -0.40
ATOM    948  H   LEU A  95      -2.087 -18.102  -8.487  1.00  0.40
ATOM    949  CA  LEU A  95      -3.019 -17.059 -10.033  1.00  0.00
ATOM    950  CB  LEU A  95      -4.249 -16.736  -9.215  1.00  0.00
ATOM    951  CG  LEU A  95      -4.981 -17.956  -8.647  1.00  0.00
ATOM    952  CD1 LEU A  95      -6.141 -17.489  -7.795  1.00  0.00
ATOM    953  CD2 LEU A  95      -5.394 -18.804  -9.822  1.00  0.00
ATOM    954  C   LEU A  95      -2.183 -15.767 -10.115  1.00  0.55
ATOM    955  O   LEU A  95      -1.391 -15.526  -9.183  1.00 -0.55
ATOM    956  N   ILE A  96      -2.350 -14.969 -11.173  1.00 -0.40
ATOM    957  H   ILE A  96      -3.004 -15.148 -11.904  1.00  0.40
ATOM    958  CA  ILE A  96      -1.528 -13.756 -11.274  1.00  0.00
ATOM    959  CB  ILE A  96      -0.381 -13.880 -12.300  1.00  0.00
ATOM    960  CG2 ILE A  96       0.434 -12.570 -12.326  1.00  0.00
ATOM    961  CG1 ILE A  96       0.552 -15.049 -11.966  1.00  0.00
ATOM    962  CD1 ILE A  96       1.359 -15.644 -13.094  1.00  0.00
ATOM    963  C   ILE A  96      -2.428 -12.567 -11.569  1.00  0.55
ATOM    964  O   ILE A  96      -3.256 -12.702 -12.456  1.00 -0.55
ATOM    965  N   TYR A  97      -2.273 -11.523 -10.806  1.00 -0.40
ATOM    966  H   TYR A  97      -1.616 -11.511 -10.057  1.00  0.40
ATOM    967  CA  TYR A  97      -3.044 -10.308 -10.991  1.00  0.00
ATOM    968  CB  TYR A  97      -3.919 -10.043  -9.792  1.00  0.12
ATOM    969  CG  TYR A  97      -5.226 -10.809  -9.750  1.00 -0.12
ATOM    970  CD1 TYR A  97      -5.196 -12.184  -9.444  1.00 -0.12
ATOM    971  HD1 TYR A  97      -4.236 -12.645  -9.267  1.00  0.12
ATOM    972  CE1 TYR A  97      -6.317 -12.973  -9.357  1.00 -0.12
ATOM    973  HE1 TYR A  97      -6.276 -14.023  -9.115  1.00  0.12
ATOM    974  CZ  TYR A  97      -7.511 -12.304  -9.608  1.00  0.06
ATOM    975  OH  TYR A  97      -8.676 -13.049  -9.514  1.00 -0.49
ATOM    976  HH  TYR A  97      -9.416 -12.470  -9.709  1.00  0.43
ATOM    977  CD2 TYR A  97      -6.428 -10.195  -9.968  1.00 -0.12
ATOM    978  HD2 TYR A  97      -6.474  -9.138 -10.182  1.00  0.12
ATOM    979  CE2 TYR A  97      -7.590 -10.956  -9.909  1.00 -0.12
ATOM    980  HE2 TYR A  97      -8.549 -10.497 -10.098  1.00  0.12
ATOM    981  C   TYR A  97      -2.040  -9.171 -11.080  1.00  0.55
ATOM    982  O   TYR A  97      -0.864  -9.320 -10.775  1.00 -0.55
ATOM    983  N   LYS A  98      -2.511  -8.023 -11.528  1.00 -0.40
ATOM    984  H   LYS A  98      -3.458  -7.922 -11.824  1.00  0.40
ATOM    985  CA  LYS A  98      -1.682  -6.823 -11.623  1.00  0.00
ATOM    986  CB  LYS A  98      -1.267  -6.397 -13.030  1.00  0.00
ATOM    987  CG  LYS A  98      -2.423  -6.238 -14.033  1.00  0.00
ATOM    988  CD  LYS A  98      -1.763  -5.578 -15.243  1.00  0.00
ATOM    989  CE  LYS A  98      -2.779  -5.455 -16.388  1.00  0.33
ATOM    990  NZ  LYS A  98      -1.989  -4.690 -17.428  1.00 -0.32
ATOM    991  HZ1 LYS A  98      -1.142  -5.234 -17.690  1.00  0.33
ATOM    992  HZ2 LYS A  98      -1.702  -3.770 -17.038  1.00  0.33
ATOM    993  HZ3 LYS A  98      -2.579  -4.540 -18.271  1.00  0.33
ATOM    994  C   LYS A  98      -2.508  -5.646 -11.076  1.00  0.55
ATOM    995  O   LYS A  98      -3.746  -5.754 -11.079  1.00 -0.55
ATOM    996  N   THR A  99      -1.767  -4.637 -10.656  1.00 -0.40
ATOM    997  H   THR A  99      -0.772  -4.688 -10.623  1.00  0.40
ATOM    998  CA  THR A  99      -2.365  -3.374 -10.209  1.00  0.00
ATOM    999  CB  THR A  99      -2.539  -3.181  -8.693  1.00  0.00
ATOM   1000  OG1 THR A  99      -3.186  -1.925  -8.521  1.00 -0.49
ATOM   1001  HG1 THR A  99      -4.083  -2.043  -8.841  1.00  0.49
ATOM   1002  CG2 THR A  99      -1.269  -3.233  -7.864  1.00  0.00
ATOM   1003  C   THR A  99      -1.510  -2.252 -10.854  1.00  0.55
ATOM   1004  O   THR A  99      -0.297  -2.457 -10.902  1.00 -0.55
ATOM   1005  N   THR A 100      -2.091  -1.180 -11.357  1.00 -0.40
ATOM   1006  H   THR A 100      -3.081  -1.066 -11.390  1.00  0.40
ATOM   1007  CA  THR A 100      -1.275  -0.078 -11.905  1.00  0.00
ATOM   1008  CB  THR A 100      -1.430   0.155 -13.401  1.00  0.00
ATOM   1009  OG1 THR A 100      -2.812   0.306 -13.700  1.00 -0.49
ATOM   1010  HG1 THR A 100      -3.074   1.149 -13.324  1.00  0.49
ATOM   1011  CG2 THR A 100      -0.849  -1.057 -14.127  1.00  0.00
ATOM   1012  C   THR A 100      -1.677   1.166 -11.130  1.00  0.55
ATOM   1013  O   THR A 100      -1.249   2.298 -11.334  1.00 -0.55
ATOM   1014  N   ASP A 101      -2.578   0.927 -10.160  1.00 -0.40
ATOM   1015  H   ASP A 101      -2.957   0.032  -9.941  1.00  0.40
ATOM   1016  CA  ASP A 101      -3.013   2.086  -9.389  1.00  0.00
ATOM   1017  CB  ASP A 101      -4.462   2.336  -9.813  1.00  0.00
ATOM   1018  CG  ASP A 101      -5.432   1.228  -9.484  1.00  0.10
ATOM   1019  OD1 ASP A 101      -5.078   0.282  -8.737  1.00 -0.55
ATOM   1020  OD2 ASP A 101      -6.560   1.342 -10.035  1.00 -0.55
ATOM   1021  C   ASP A 101      -2.837   1.999  -7.888  1.00  0.55
ATOM   1022  O   ASP A 101      -3.689   2.473  -7.088  1.00 -0.55
ATOM   1023  N   HSE A 102      -1.733   1.427  -7.449  1.00 -0.40
ATOM   1024  H   HSE A 102      -1.066   1.018  -8.067  1.00  0.40
ATOM   1025  CA  HSE A 102      -1.411   1.355  -6.008  1.00  0.00
ATOM   1026  CB  HSE A 102      -1.004   2.754  -5.489  1.00  0.12
ATOM   1027  ND1 HSE A 102      -0.079   3.321  -3.194  1.00 -0.56
ATOM   1028  CG  HSE A 102      -0.007   2.658  -4.394  1.00  0.15
ATOM   1029  CE1 HSE A 102       0.996   3.010  -2.457  1.00  0.15
ATOM   1030  HE1 HSE A 102       1.265   3.434  -1.490  1.00  0.12
ATOM   1031  NE2 HSE A 102       1.719   2.077  -3.095  1.00 -0.40
ATOM   1032  HE2 HSE A 102       2.540   1.617  -2.759  1.00  0.40
ATOM   1033  CD2 HSE A 102       1.122   1.859  -4.317  1.00 -0.12
ATOM   1034  HD2 HSE A 102       1.517   1.167  -5.051  1.00  0.12
ATOM   1035  C   HSE A 102      -2.487   0.687  -5.182  1.00  0.55
ATOM   1036  O   HSE A 102      -2.957   1.161  -4.174  1.00 -0.55
ATOM   1037  N   TYR A 103      -2.809  -0.480  -5.671  1.00 -0.40
ATOM   1038  H   TYR A 103      -2.386  -0.756  -6.526  1.00  0.40
ATOM   1039  CA  TYR A 103      -3.710  -1.487  -5.170  1.00  0.00
ATOM   1040  CB  TYR A 103      -3.181  -1.946  -3.773  1.00  0.12
ATOM   1041  CG  TYR A 103      -1.698  -2.158  -3.566  1.00 -0.12
ATOM   1042  CD1 TYR A 103      -0.815  -1.152  -3.187  1.00 -0.12
ATOM   1043  HD1 TYR A 103      -1.192  -0.155  -3.018  1.00  0.12
ATOM   1044  CE1 TYR A 103       0.563  -1.407  -3.020  1.00 -0.12
ATOM   1045  HE1 TYR A 103       1.249  -0.612  -2.768  1.00  0.12
ATOM   1046  CZ  TYR A 103       1.011  -2.711  -3.188  1.00  0.06
ATOM   1047  OH  TYR A 103       2.357  -2.992  -3.007  1.00 -0.49
ATOM   1048  HH  TYR A 103       2.487  -3.931  -3.161  1.00  0.43
ATOM   1049  CD2 TYR A 103      -1.190  -3.460  -3.722  1.00 -0.12
ATOM   1050  HD2 TYR A 103      -1.860  -4.262  -3.996  1.00  0.12
ATOM   1051  CE2 TYR A 103       0.164  -3.734  -3.529  1.00 -0.12
ATOM   1052  HE2 TYR A 103       0.541  -4.739  -3.648  1.00  0.12
ATOM   1053  C   TYR A 103      -5.166  -1.089  -5.069  1.00  0.55
ATOM   1054  O   TYR A 103      -5.859  -1.746  -4.266  1.00 -0.55
ATOM   1055  N   GLN A 104      -5.632  -0.111  -5.829  1.00 -0.40
ATOM   1056  H   GLN A 104      -5.066   0.419  -6.455  1.00  0.40
ATOM   1057  CA  GLN A 104      -7.080   0.227  -5.753  1.00  0.00
ATOM   1058  CB  GLN A 104      -7.348   1.631  -6.269  1.00  0.00
ATOM   1059  CG  GLN A 104      -6.927   2.641  -5.216  1.00  0.00
ATOM   1060  CD  GLN A 104      -7.058   4.059  -5.769  1.00  0.55
ATOM   1061  OE1 GLN A 104      -8.170   4.586  -5.679  1.00 -0.55
ATOM   1062  NE2 GLN A 104      -6.008   4.655  -6.288  1.00 -0.78
ATOM   1063 HE21 GLN A 104      -5.128   4.181  -6.319  1.00  0.39
ATOM   1064 HE22 GLN A 104      -6.089   5.583  -6.651  1.00  0.39
ATOM   1065  C   GLN A 104      -7.845  -0.793  -6.558  1.00  0.55
ATOM   1066  O   GLN A 104      -8.872  -1.301  -6.125  1.00 -0.55
ATOM   1067  N   THR A 105      -7.273  -1.130  -7.714  1.00 -0.40
ATOM   1068  H   THR A 105      -6.421  -0.729  -8.043  1.00  0.40
ATOM   1069  CA  THR A 105      -7.907  -2.131  -8.550  1.00  0.00
ATOM   1070  CB  THR A 105      -8.713  -1.535  -9.742  1.00  0.00
ATOM   1071  OG1 THR A 105      -7.857  -0.796 -10.621  1.00 -0.49
ATOM   1072  HG1 THR A 105      -7.475  -0.094 -10.089  1.00  0.49
ATOM   1073  CG2 THR A 105      -9.790  -0.563  -9.261  1.00  0.00
ATOM   1074  C   THR A 105      -6.882  -3.151  -9.067  1.00  0.55
ATOM   1075  O   THR A 105      -5.715  -2.810  -9.239  1.00 -0.55
ATOM   1076  N   PHE A 106      -7.417  -4.346  -9.310  1.00 -0.40
ATOM   1077  H   PHE A 106      -8.386  -4.536  -9.172  1.00  0.40
ATOM   1078  CA  PHE A 106      -6.610  -5.441  -9.792  1.00  0.00
ATOM   1079  CB  PHE A 106      -6.643  -6.591  -8.717  1.00  0.12
ATOM   1080  CG  PHE A 106      -6.053  -6.076  -7.438  1.00 -0.12
ATOM   1081  CD1 PHE A 106      -4.666  -6.044  -7.288  1.00 -0.12
ATOM   1082  HD1 PHE A 106      -4.036  -6.392  -8.093  1.00  0.12
ATOM   1083  CE1 PHE A 106      -4.083  -5.569  -6.117  1.00 -0.12
ATOM   1084  HE1 PHE A 106      -3.009  -5.587  -6.007  1.00  0.12
ATOM   1085  CZ  PHE A 106      -4.873  -5.075  -5.093  1.00 -0.12
ATOM   1086  HZ  PHE A 106      -4.426  -4.714  -4.179  1.00  0.12
ATOM   1087  CD2 PHE A 106      -6.822  -5.539  -6.412  1.00 -0.12
ATOM   1088  HD2 PHE A 106      -7.896  -5.503  -6.519  1.00  0.12
ATOM   1089  CE2 PHE A 106      -6.244  -5.053  -5.265  1.00 -0.12
ATOM   1090  HE2 PHE A 106      -6.871  -4.648  -4.485  1.00  0.12
ATOM   1091  C   PHE A 106      -7.134  -6.040 -11.062  1.00  0.55
ATOM   1092  O   PHE A 106      -8.385  -6.061 -11.138  1.00 -0.55
ATOM   1093  N   THR A 107      -6.265  -6.594 -11.897  1.00 -0.40
ATOM   1094  H   THR A 107      -5.278  -6.577 -11.762  1.00  0.40
ATOM   1095  CA  THR A 107      -6.784  -7.276 -13.100  1.00  0.00
ATOM   1096  CB  THR A 107      -6.359  -6.514 -14.394  1.00  0.00
ATOM   1097  OG1 THR A 107      -6.932  -5.207 -14.335  1.00 -0.49
ATOM   1098  HG1 THR A 107      -6.576  -4.798 -13.543  1.00  0.49
ATOM   1099  CG2 THR A 107      -6.738  -7.243 -15.665  1.00  0.00
ATOM   1100  C   THR A 107      -6.238  -8.704 -13.152  1.00  0.55
ATOM   1101  O   THR A 107      -4.999  -8.820 -12.996  1.00 -0.55
ATOM   1102  N   LYS A 108      -6.966  -9.752 -13.395  1.00 -0.40
ATOM   1103  H   LYS A 108      -7.953  -9.679 -13.518  1.00  0.40
ATOM   1104  CA  LYS A 108      -6.426 -11.092 -13.506  1.00  0.00
ATOM   1105  CB  LYS A 108      -7.484 -12.168 -13.326  1.00  0.00
ATOM   1106  CG  LYS A 108      -7.063 -13.599 -13.637  1.00  0.00
ATOM   1107  CD  LYS A 108      -8.260 -14.480 -13.254  1.00  0.00
ATOM   1108  CE  LYS A 108      -8.052 -15.924 -13.565  1.00  0.33
ATOM   1109  NZ  LYS A 108      -6.830 -16.338 -12.806  1.00 -0.32
ATOM   1110  HZ1 LYS A 108      -6.987 -16.192 -11.789  1.00  0.33
ATOM   1111  HZ2 LYS A 108      -6.018 -15.767 -13.117  1.00  0.33
ATOM   1112  HZ3 LYS A 108      -6.634 -17.344 -12.986  1.00  0.33
ATOM   1113  C   LYS A 108      -5.738 -11.176 -14.879  1.00  0.55
ATOM   1114  O   LYS A 108      -6.340 -10.805 -15.914  1.00 -0.55
ATOM   1115  N   ILE A 109      -4.491 -11.648 -14.792  1.00 -0.40
ATOM   1116  H   ILE A 109      -4.065 -11.936 -13.938  1.00  0.40
ATOM   1117  CA  ILE A 109      -3.692 -11.752 -16.036  1.00  0.00
ATOM   1118  CB  ILE A 109      -2.569 -10.700 -16.179  1.00  0.00
ATOM   1119  CG2 ILE A 109      -3.217  -9.306 -16.363  1.00  0.00
ATOM   1120  CG1 ILE A 109      -1.537 -10.718 -15.039  1.00  0.00
ATOM   1121  CD1 ILE A 109      -0.333  -9.817 -15.258  1.00  0.00
ATOM   1122  C   ILE A 109      -3.218 -13.164 -16.336  1.00  0.55
ATOM   1123  O   ILE A 109      -2.784 -13.384 -17.466  1.00 -0.55
ATOM   1124  N   ARG A 110      -3.316 -14.101 -15.439  1.00 -0.40
ATOM   1125  H   ARG A 110      -3.640 -13.891 -14.521  1.00  0.40
ATOM   1126  CA  ARG A 110      -2.973 -15.527 -15.662  1.00  0.00
ATOM   1127  CB  ARG A 110      -1.579 -16.054 -15.438  1.00  0.00
ATOM   1128  CG  ARG A 110      -0.500 -15.290 -16.203  1.00  0.00
ATOM   1129  CD  ARG A 110      -0.667 -15.630 -17.709  1.00  0.35
ATOM   1130  NE  ARG A 110       0.476 -14.972 -18.415  1.00 -0.35
ATOM   1131  HE  ARG A 110       1.215 -15.591 -18.660  1.00  0.45
ATOM   1132  CZ  ARG A 110       0.680 -13.724 -18.768  1.00  0.35
ATOM   1133  NH1 ARG A 110      -0.226 -12.764 -18.506  1.00 -0.70
ATOM   1134 HH11 ARG A 110      -1.077 -12.994 -18.033  1.00  0.40
ATOM   1135 HH12 ARG A 110      -0.049 -11.820 -18.785  1.00  0.40
ATOM   1136  NH2 ARG A 110       1.829 -13.302 -19.392  1.00 -0.70
ATOM   1137 HH21 ARG A 110       2.557 -13.957 -19.596  1.00  0.40
ATOM   1138 HH22 ARG A 110       1.938 -12.340 -19.642  1.00  0.40
ATOM   1139  C   ARG A 110      -3.979 -16.223 -14.705  1.00  0.10
ATOM   1140  O   ARG A 110      -4.428 -15.785 -13.298  1.00 -0.55
ATOM   1141  OXT ARG A 110      -4.544 -17.244 -15.111  1.00 -0.55
ATOM   1142  N   LYS D   1      10.837  12.720  11.813  1.00 -0.32
ATOM   1143  HT1 LYS D   1      10.799  13.407  12.592  1.00  0.33
ATOM   1144  HT2 LYS D   1      11.532  13.034  11.107  1.00  0.33
ATOM   1145  HT3 LYS D   1      11.116  11.790  12.184  1.00  0.33
ATOM   1146  CA  LYS D   1       9.479  12.615  11.168  1.00  0.33
ATOM   1147  CB  LYS D   1       9.550  11.600  10.046  1.00  0.00
ATOM   1148  CG  LYS D   1       8.410  11.229   9.168  1.00  0.00
ATOM   1149  CD  LYS D   1       7.464  12.307   8.723  1.00  0.00
ATOM   1150  CE  LYS D   1       7.915  13.001   7.442  1.00  0.33
ATOM   1151  NZ  LYS D   1       6.956  14.060   6.992  1.00 -0.32
ATOM   1152  HZ1 LYS D   1       6.866  14.784   7.733  1.00  0.33
ATOM   1153  HZ2 LYS D   1       6.026  13.631   6.812  1.00  0.33
ATOM   1154  HZ3 LYS D   1       7.309  14.500   6.119  1.00  0.33
ATOM   1155  C   LYS D   1       8.330  12.375  12.151  1.00  0.55
ATOM   1156  O   LYS D   1       8.082  11.329  12.791  1.00 -0.55
ATOM   1157  N   LYS D   2       7.512  13.385  12.320  1.00 -0.40
ATOM   1158  H   LYS D   2       7.662  14.232  11.818  1.00  0.40
ATOM   1159  CA  LYS D   2       6.350  13.422  13.196  1.00  0.00
ATOM   1160  CB  LYS D   2       6.583  14.659  14.071  1.00  0.00
ATOM   1161  CG  LYS D   2       5.341  15.027  14.844  1.00  0.00
ATOM   1162  CD  LYS D   2       5.217  14.081  16.018  1.00  0.00
ATOM   1163  CE  LYS D   2       4.223  14.621  17.023  1.00  0.33
ATOM   1164  NZ  LYS D   2       4.836  15.648  17.904  1.00 -0.32
ATOM   1165  HZ1 LYS D   2       5.181  16.440  17.325  1.00  0.33
ATOM   1166  HZ2 LYS D   2       5.632  15.227  18.424  1.00  0.33
ATOM   1167  HZ3 LYS D   2       4.126  15.995  18.579  1.00  0.33
ATOM   1168  C   LYS D   2       5.072  13.653  12.418  1.00  0.55
ATOM   1169  O   LYS D   2       5.136  14.615  11.627  1.00 -0.55
ATOM   1170  N   ALA D   3       4.036  12.908  12.578  1.00 -0.40
ATOM   1171  H   ALA D   3       4.117  12.166  13.230  1.00  0.40
ATOM   1172  CA  ALA D   3       2.736  12.926  11.989  1.00  0.00
ATOM   1173  CB  ALA D   3       2.495  11.628  11.241  1.00  0.00
ATOM   1174  C   ALA D   3       1.691  13.094  13.111  1.00  0.55
ATOM   1175  O   ALA D   3       1.698  12.458  14.184  1.00 -0.55
ATOM   1176  N   VAL D   4       0.770  14.023  12.964  1.00 -0.40
ATOM   1177  H   VAL D   4       0.734  14.589  12.145  1.00  0.40
ATOM   1178  CA  VAL D   4      -0.264  14.307  13.961  1.00  0.00
ATOM   1179  CB  VAL D   4      -0.179  15.755  14.505  1.00  0.00
ATOM   1180  CG1 VAL D   4      -1.321  16.050  15.500  1.00  0.00
ATOM   1181  CG2 VAL D   4       1.139  16.046  15.203  1.00  0.00
ATOM   1182  C   VAL D   4      -1.637  14.087  13.326  1.00  0.55
ATOM   1183  O   VAL D   4      -1.881  14.568  12.212  1.00 -0.55
ATOM   1184  N   ILE D   5      -2.484  13.340  14.017  1.00 -0.40
ATOM   1185  H   ILE D   5      -2.237  12.892  14.873  1.00  0.40
ATOM   1186  CA  ILE D   5      -3.860  13.139  13.534  1.00  0.00
ATOM   1187  CB  ILE D   5      -4.279  11.661  13.403  1.00  0.00
ATOM   1188  CG2 ILE D   5      -5.753  11.531  13.027  1.00  0.00
ATOM   1189  CG1 ILE D   5      -3.329  10.955  12.397  1.00  0.00
ATOM   1190  CD1 ILE D   5      -3.510   9.444  12.356  1.00  0.00
ATOM   1191  C   ILE D   5      -4.824  13.844  14.512  1.00  0.55
ATOM   1192  O   ILE D   5      -4.788  13.413  15.684  1.00 -0.55
ATOM   1193  N   ASN D   6      -5.591  14.855  14.172  1.00 -0.40
ATOM   1194  H   ASN D   6      -5.567  15.264  13.263  1.00  0.40
ATOM   1195  CA  ASN D   6      -6.558  15.453  15.150  1.00  0.00
ATOM   1196  CB  ASN D   6      -6.694  16.948  14.996  1.00  0.00
ATOM   1197  CG  ASN D   6      -5.359  17.590  15.377  1.00  0.55
ATOM   1198  OD1 ASN D   6      -4.932  17.661  16.539  1.00 -0.55
ATOM   1199  ND2 ASN D   6      -4.610  18.120  14.422  1.00 -0.78
ATOM   1200 HD21 ASN D   6      -3.734  18.544  14.650  1.00  0.39
ATOM   1201 HD22 ASN D   6      -4.920  18.095  13.471  1.00  0.39
ATOM   1202  C   ASN D   6      -7.840  14.650  14.939  1.00  0.55
ATOM   1203  O   ASN D   6      -8.655  14.949  14.052  1.00 -0.55
ATOM   1204  N   GLY D   7      -8.008  13.565  15.683  1.00 -0.40
ATOM   1205  H   GLY D   7      -7.361  13.324  16.402  1.00  0.40
ATOM   1206  CA  GLY D   7      -9.099  12.675  15.524  1.00  0.00
ATOM   1207  C   GLY D   7     -10.448  13.371  15.424  1.00  0.55
ATOM   1208  O   GLY D   7     -11.304  12.800  14.751  1.00 -0.55
ATOM   1209  N   GLU D   8     -10.629  14.510  16.096  1.00 -0.40
ATOM   1210  H   GLU D   8      -9.927  14.956  16.645  1.00  0.40
ATOM   1211  CA  GLU D   8     -11.950  15.135  16.015  1.00  0.00
ATOM   1212  CB  GLU D   8     -12.154  16.061  17.221  1.00  0.00
ATOM   1213  CG  GLU D   8     -11.491  17.399  16.944  1.00  0.00
ATOM   1214  CD  GLU D   8      -9.990  17.441  17.055  1.00  0.10
ATOM   1215  OE1 GLU D   8      -9.327  16.430  17.336  1.00 -0.55
ATOM   1216  OE2 GLU D   8      -9.482  18.567  16.827  1.00 -0.55
ATOM   1217  C   GLU D   8     -12.160  15.786  14.653  1.00  0.55
ATOM   1218  O   GLU D   8     -13.340  15.975  14.300  1.00 -0.55
ATOM   1219  N   GLN D   9     -11.168  16.081  13.856  1.00 -0.40
ATOM   1220  H   GLN D   9     -10.216  15.936  14.118  1.00  0.40
ATOM   1221  CA  GLN D   9     -11.393  16.649  12.517  1.00  0.00
ATOM   1222  CB  GLN D   9     -10.188  17.547  12.194  1.00  0.00
ATOM   1223  CG  GLN D   9     -10.158  18.792  13.073  1.00  0.00
ATOM   1224  CD  GLN D   9      -8.817  19.470  13.106  1.00  0.55
ATOM   1225  OE1 GLN D   9      -8.038  19.565  12.140  1.00 -0.55
ATOM   1226  NE2 GLN D   9      -8.474  20.041  14.268  1.00 -0.78
ATOM   1227 HE21 GLN D   9      -9.097  20.000  15.048  1.00  0.39
ATOM   1228 HE22 GLN D   9      -7.594  20.508  14.354  1.00  0.39
ATOM   1229  C   GLN D   9     -11.628  15.597  11.449  1.00  0.55
ATOM   1230  O   GLN D   9     -11.897  15.909  10.281  1.00 -0.55
ATOM   1231  N   ILE D  10     -11.585  14.301  11.710  1.00 -0.40
ATOM   1232  H   ILE D  10     -11.418  13.989  12.640  1.00  0.40
ATOM   1233  CA  ILE D  10     -11.762  13.223  10.752  1.00  0.00
ATOM   1234  CB  ILE D  10     -10.929  11.970  11.118  1.00  0.00
ATOM   1235  CG2 ILE D  10     -11.143  10.867  10.071  1.00  0.00
ATOM   1236  CG1 ILE D  10      -9.445  12.202  11.385  1.00  0.00
ATOM   1237  CD1 ILE D  10      -8.725  13.026  10.376  1.00  0.00
ATOM   1238  C   ILE D  10     -13.256  12.868  10.671  1.00  0.55
ATOM   1239  O   ILE D  10     -13.879  12.271  11.557  1.00 -0.55
ATOM   1240  N   ARG D  11     -13.843  13.231   9.533  1.00 -0.40
ATOM   1241  H   ARG D  11     -13.336  13.672   8.796  1.00  0.40
ATOM   1242  CA  ARG D  11     -15.272  13.007   9.283  1.00  0.00
ATOM   1243  CB  ARG D  11     -15.988  14.282   8.861  1.00  0.00
ATOM   1244  CG  ARG D  11     -15.557  15.597   9.460  1.00  0.00
ATOM   1245  CD  ARG D  11     -16.060  16.033  10.821  1.00  0.35
ATOM   1246  NE  ARG D  11     -17.517  16.059  10.865  1.00 -0.35
ATOM   1247  HE  ARG D  11     -17.955  15.635  10.079  1.00  0.45
ATOM   1248  CZ  ARG D  11     -18.374  16.550  11.767  1.00  0.35
ATOM   1249  NH1 ARG D  11     -17.832  17.119  12.840  1.00 -0.70
ATOM   1250 HH11 ARG D  11     -16.837  17.160  12.936  1.00  0.40
ATOM   1251 HH12 ARG D  11     -18.419  17.505  13.552  1.00  0.40
ATOM   1252  NH2 ARG D  11     -19.697  16.398  11.598  1.00 -0.70
ATOM   1253 HH21 ARG D  11     -20.047  15.916  10.795  1.00  0.40
ATOM   1254 HH22 ARG D  11     -20.333  16.767  12.276  1.00  0.40
ATOM   1255  C   ARG D  11     -15.545  11.831   8.355  1.00  0.55
ATOM   1256  O   ARG D  11     -16.760  11.500   8.277  1.00 -0.55
ATOM   1257  N   SER D  12     -14.518  11.171   7.794  1.00 -0.40
ATOM   1258  H   SER D  12     -13.577  11.470   7.927  1.00  0.40
ATOM   1259  CA  SER D  12     -14.682   9.987   6.962  1.00  0.00
ATOM   1260  CB  SER D  12     -15.166  10.289   5.540  1.00  0.00
ATOM   1261  OG  SER D  12     -14.238  11.149   4.909  1.00 -0.49
ATOM   1262  HG  SER D  12     -14.325  11.999   5.347  1.00  0.49
ATOM   1263  C   SER D  12     -13.353   9.253   6.799  1.00  0.55
ATOM   1264  O   SER D  12     -12.334   9.885   7.137  1.00 -0.55
ATOM   1265  N   ILE D  13     -13.435   8.080   6.215  1.00 -0.40
ATOM   1266  H   ILE D  13     -14.299   7.677   5.925  1.00  0.40
ATOM   1267  CA  ILE D  13     -12.213   7.295   5.961  1.00  0.00
ATOM   1268  CB  ILE D  13     -12.530   5.855   5.565  1.00  0.00
ATOM   1269  CG2 ILE D  13     -13.201   5.817   4.198  1.00  0.00
ATOM   1270  CG1 ILE D  13     -11.269   4.992   5.580  1.00  0.00
ATOM   1271  CD1 ILE D  13     -10.409   5.043   6.837  1.00  0.00
ATOM   1272  C   ILE D  13     -11.318   8.032   4.977  1.00  0.55
ATOM   1273  O   ILE D  13     -10.089   8.069   5.122  1.00 -0.55
ATOM   1274  N   SER D  14     -11.855   8.701   3.993  1.00 -0.40
ATOM   1275  H   SER D  14     -12.841   8.689   3.854  1.00  0.40
ATOM   1276  CA  SER D  14     -11.115   9.512   3.017  1.00  0.00
ATOM   1277  CB  SER D  14     -12.075  10.103   1.974  1.00  0.00
ATOM   1278  OG  SER D  14     -12.908   9.125   1.375  1.00 -0.49
ATOM   1279  HG  SER D  14     -13.460   9.597   0.747  1.00  0.49
ATOM   1280  C   SER D  14     -10.339  10.614   3.718  1.00  0.55
ATOM   1281  O   SER D  14      -9.217  10.944   3.352  1.00 -0.55
ATOM   1282  N   ASP D  15     -10.958  11.217   4.734  1.00 -0.40
ATOM   1283  H   ASP D  15     -11.884  10.971   5.010  1.00  0.40
ATOM   1284  CA  ASP D  15     -10.320  12.272   5.508  1.00  0.00
ATOM   1285  CB  ASP D  15     -11.100  12.753   6.737  1.00  0.00
ATOM   1286  CG  ASP D  15     -12.145  13.769   6.401  1.00  0.10
ATOM   1287  OD1 ASP D  15     -12.184  14.173   5.221  1.00 -0.55
ATOM   1288  OD2 ASP D  15     -12.941  14.177   7.254  1.00 -0.55
ATOM   1289  C   ASP D  15      -9.032  11.708   6.129  1.00  0.55
ATOM   1290  O   ASP D  15      -7.992  12.349   6.118  1.00 -0.55
ATOM   1291  N   LEU D  16      -9.231  10.526   6.699  1.00 -0.40
ATOM   1292  H   LEU D  16     -10.118  10.072   6.723  1.00  0.40
ATOM   1293  CA  LEU D  16      -8.104   9.835   7.332  1.00  0.00
ATOM   1294  CB  LEU D  16      -8.588   8.543   8.013  1.00  0.00
ATOM   1295  CG  LEU D  16      -7.610   7.814   8.959  1.00  0.00
ATOM   1296  CD1 LEU D  16      -6.826   8.788   9.833  1.00  0.00
ATOM   1297  CD2 LEU D  16      -8.334   6.699   9.743  1.00  0.00
ATOM   1298  C   LEU D  16      -7.001   9.633   6.293  1.00  0.55
ATOM   1299  O   LEU D  16      -5.911  10.068   6.640  1.00 -0.55
ATOM   1300  N   HSE D  17      -7.271   9.016   5.151  1.00 -0.40
ATOM   1301  H   HSE D  17      -8.176   8.662   4.931  1.00  0.40
ATOM   1302  CA  HSE D  17      -6.228   8.825   4.142  1.00  0.00
ATOM   1303  CB  HSE D  17      -6.773   7.987   2.971  1.00  0.12
ATOM   1304  ND1 HSE D  17      -5.799   5.763   3.648  1.00 -0.56
ATOM   1305  CG  HSE D  17      -6.915   6.551   3.394  1.00  0.15
ATOM   1306  CE1 HSE D  17      -6.216   4.544   4.024  1.00  0.15
ATOM   1307  HE1 HSE D  17      -5.591   3.698   4.305  1.00  0.12
ATOM   1308  NE2 HSE D  17      -7.546   4.520   4.002  1.00 -0.40
ATOM   1309  HE2 HSE D  17      -8.133   3.742   4.228  1.00  0.40
ATOM   1310  CD2 HSE D  17      -7.996   5.770   3.609  1.00 -0.12
ATOM   1311  HD2 HSE D  17      -9.046   6.016   3.510  1.00  0.12
ATOM   1312  C   HSE D  17      -5.568  10.106   3.624  1.00  0.55
ATOM   1313  O   HSE D  17      -4.363  10.167   3.255  1.00 -0.55
ATOM   1314  N   GLN D  18      -6.406  11.142   3.561  1.00 -0.40
ATOM   1315  H   GLN D  18      -7.365  11.084   3.827  1.00  0.40
ATOM   1316  CA  GLN D  18      -5.917  12.454   3.079  1.00  0.00
ATOM   1317  CB  GLN D  18      -6.982  13.480   2.748  1.00  0.00
ATOM   1318  CG  GLN D  18      -7.927  13.254   1.589  1.00  0.00
ATOM   1319  CD  GLN D  18      -7.165  12.708   0.398  1.00  0.55
ATOM   1320  OE1 GLN D  18      -6.291  13.388  -0.164  1.00 -0.55
ATOM   1321  NE2 GLN D  18      -7.463  11.461   0.031  1.00 -0.78
ATOM   1322 HE21 GLN D  18      -6.994  11.045  -0.748  1.00  0.39
ATOM   1323 HE22 GLN D  18      -8.154  10.943   0.535  1.00  0.39
ATOM   1324  C   GLN D  18      -4.921  13.010   4.118  1.00  0.55
ATOM   1325  O   GLN D  18      -3.843  13.531   3.743  1.00 -0.55
ATOM   1326  N   THR D  19      -5.270  12.914   5.402  1.00 -0.40
ATOM   1327  H   THR D  19      -6.145  12.540   5.700  1.00  0.40
ATOM   1328  CA  THR D  19      -4.347  13.370   6.452  1.00  0.00
ATOM   1329  CB  THR D  19      -5.040  13.198   7.826  1.00  0.00
ATOM   1330  OG1 THR D  19      -6.162  14.064   7.645  1.00 -0.49
ATOM   1331  HG1 THR D  19      -6.802  13.565   7.133  1.00  0.49
ATOM   1332  CG2 THR D  19      -4.222  13.673   8.990  1.00  0.00
ATOM   1333  C   THR D  19      -3.004  12.641   6.491  1.00  0.55
ATOM   1334  O   THR D  19      -1.975  13.266   6.707  1.00 -0.55
ATOM   1335  N   LEU D  20      -3.112  11.331   6.313  1.00 -0.40
ATOM   1336  H   LEU D  20      -4.001  10.900   6.184  1.00  0.40
ATOM   1337  CA  LEU D  20      -1.970  10.416   6.289  1.00  0.00
ATOM   1338  CB  LEU D  20      -2.341   8.934   6.164  1.00  0.00
ATOM   1339  CG  LEU D  20      -3.009   8.220   7.311  1.00  0.00
ATOM   1340  CD1 LEU D  20      -3.243   6.729   7.128  1.00  0.00
ATOM   1341  CD2 LEU D  20      -2.235   8.405   8.583  1.00  0.00
ATOM   1342  C   LEU D  20      -1.068  10.816   5.110  1.00  0.55
ATOM   1343  O   LEU D  20       0.142  10.861   5.301  1.00 -0.55
ATOM   1344  N   LYS D  21      -1.739  11.059   3.977  1.00 -0.40
ATOM   1345  H   LYS D  21      -2.731  10.994   3.903  1.00  0.40
ATOM   1346  CA  LYS D  21      -0.998  11.442   2.770  1.00  0.00
ATOM   1347  CB  LYS D  21      -2.022  11.607   1.633  1.00  0.00
ATOM   1348  CG  LYS D  21      -1.215  11.770   0.314  1.00  0.00
ATOM   1349  CD  LYS D  21      -2.152  12.065  -0.827  1.00  0.00
ATOM   1350  CE  LYS D  21      -1.385  12.442  -2.122  1.00  0.33
ATOM   1351  NZ  LYS D  21      -2.280  11.990  -3.242  1.00 -0.32
ATOM   1352  HZ1 LYS D  21      -3.193  12.483  -3.177  1.00  0.33
ATOM   1353  HZ2 LYS D  21      -2.434  10.964  -3.170  1.00  0.33
ATOM   1354  HZ3 LYS D  21      -1.831  12.209  -4.154  1.00  0.33
ATOM   1355  C   LYS D  21      -0.121  12.651   3.003  1.00  0.55
ATOM   1356  O   LYS D  21       1.053  12.680   2.615  1.00 -0.55
ATOM   1357  N   LYS D  22      -0.633  13.684   3.622  1.00 -0.40
ATOM   1358  H   LYS D  22      -1.588  13.682   3.906  1.00  0.40
ATOM   1359  CA  LYS D  22       0.095  14.903   3.954  1.00  0.00
ATOM   1360  CB  LYS D  22      -0.969  15.931   4.371  1.00  0.00
ATOM   1361  CG  LYS D  22      -0.269  17.074   5.058  1.00  0.00
ATOM   1362  CD  LYS D  22       0.682  17.752   4.021  1.00  0.00
ATOM   1363  CE  LYS D  22       1.736  18.520   4.810  1.00  0.33
ATOM   1364  NZ  LYS D  22       2.606  19.302   3.911  1.00 -0.32
ATOM   1365  HZ1 LYS D  22       2.031  19.982   3.375  1.00  0.33
ATOM   1366  HZ2 LYS D  22       3.089  18.659   3.250  1.00  0.33
ATOM   1367  HZ3 LYS D  22       3.315  19.815   4.474  1.00  0.33
ATOM   1368  C   LYS D  22       1.089  14.693   5.087  1.00  0.55
ATOM   1369  O   LYS D  22       2.316  14.902   4.956  1.00 -0.55
ATOM   1370  N   GLU D  23       0.575  14.210   6.231  1.00 -0.40
ATOM   1371  H   GLU D  23      -0.396  14.006   6.324  1.00  0.40
ATOM   1372  CA  GLU D  23       1.402  13.945   7.429  1.00  0.00
ATOM   1373  CB  GLU D  23       0.482  13.445   8.572  1.00  0.00
ATOM   1374  CG  GLU D  23      -0.445  14.498   9.175  1.00  0.00
ATOM   1375  CD  GLU D  23       0.257  15.735   9.708  1.00  0.10
ATOM   1376  OE1 GLU D  23       1.109  15.746  10.618  1.00 -0.55
ATOM   1377  OE2 GLU D  23       0.015  16.877   9.247  1.00 -0.55
ATOM   1378  C   GLU D  23       2.578  12.990   7.203  1.00  0.55
ATOM   1379  O   GLU D  23       3.647  13.220   7.798  1.00 -0.55
ATOM   1380  N   LEU D  24       2.455  11.985   6.349  1.00 -0.40
ATOM   1381  H   LEU D  24       1.609  11.815   5.851  1.00  0.40
ATOM   1382  CA  LEU D  24       3.556  11.059   6.082  1.00  0.00
ATOM   1383  CB  LEU D  24       3.032   9.626   6.048  1.00  0.00
ATOM   1384  CG  LEU D  24       2.305   9.080   7.293  1.00  0.00
ATOM   1385  CD1 LEU D  24       1.749   7.653   7.103  1.00  0.00
ATOM   1386  CD2 LEU D  24       3.197   9.076   8.537  1.00  0.00
ATOM   1387  C   LEU D  24       4.285  11.384   4.788  1.00  0.55
ATOM   1388  O   LEU D  24       5.180  10.597   4.470  1.00 -0.55
ATOM   1389  N   ALA D  25       3.894  12.440   4.088  1.00 -0.40
ATOM   1390  H   ALA D  25       3.161  13.043   4.395  1.00  0.40
ATOM   1391  CA  ALA D  25       4.534  12.787   2.797  1.00  0.00
ATOM   1392  CB  ALA D  25       5.925  13.295   3.143  1.00  0.00
ATOM   1393  C   ALA D  25       4.500  11.585   1.870  1.00  0.55
ATOM   1394  O   ALA D  25       5.453  11.073   1.292  1.00 -0.55
ATOM   1395  N   LEU D  26       3.314  10.981   1.741  1.00 -0.40
ATOM   1396  H   LEU D  26       2.510  11.309   2.231  1.00  0.40
ATOM   1397  CA  LEU D  26       3.092   9.817   0.892  1.00  0.00
ATOM   1398  CB  LEU D  26       1.747   9.175   1.246  1.00  0.00
ATOM   1399  CG  LEU D  26       1.648   8.611   2.663  1.00  0.00
ATOM   1400  CD1 LEU D  26       0.402   7.757   2.931  1.00  0.00
ATOM   1401  CD2 LEU D  26       2.850   7.722   2.990  1.00  0.00
ATOM   1402  C   LEU D  26       3.156  10.205  -0.591  1.00  0.55
ATOM   1403  O   LEU D  26       2.960  11.376  -0.928  1.00 -0.55
ATOM   1404  N   PRO D  27       3.428   9.230  -1.459  1.00 -0.20
ATOM   1405  CD  PRO D  27       3.648   7.825  -1.075  1.00  0.10
ATOM   1406  CA  PRO D  27       3.483   9.456  -2.903  1.00  0.10
ATOM   1407  CB  PRO D  27       3.743   8.043  -3.473  1.00  0.00
ATOM   1408  CG  PRO D  27       3.349   7.085  -2.374  1.00  0.00
ATOM   1409  C   PRO D  27       2.191  10.036  -3.461  1.00  0.55
ATOM   1410  O   PRO D  27       1.088   9.718  -2.938  1.00 -0.55
ATOM   1411  N   GLU D  28       2.304  10.810  -4.541  1.00 -0.40
ATOM   1412  H   GLU D  28       3.172  11.032  -4.977  1.00  0.40
ATOM   1413  CA  GLU D  28       1.074  11.373  -5.127  1.00  0.00
ATOM   1414  CB  GLU D  28       1.350  12.306  -6.280  1.00  0.00
ATOM   1415  CG  GLU D  28       0.990  13.782  -6.213  1.00  0.00
ATOM   1416  CD  GLU D  28       0.328  14.403  -4.996  1.00  0.10
ATOM   1417  OE1 GLU D  28       1.056  14.702  -4.000  1.00 -0.55
ATOM   1418  OE2 GLU D  28      -0.926  14.612  -4.974  1.00 -0.55
ATOM   1419  C   GLU D  28       0.118  10.296  -5.616  1.00  0.55
ATOM   1420  O   GLU D  28      -1.104  10.558  -5.638  1.00 -0.55
ATOM   1421  N   TYR D  29       0.629   9.101  -5.967  1.00 -0.40
ATOM   1422  H   TYR D  29       1.607   8.914  -5.918  1.00  0.40
ATOM   1423  CA  TYR D  29      -0.215   7.989  -6.445  1.00  0.00
ATOM   1424  CB  TYR D  29       0.585   7.023  -7.353  1.00  0.12
ATOM   1425  CG  TYR D  29       1.847   6.428  -6.773  1.00 -0.12
ATOM   1426  CD1 TYR D  29       1.754   5.407  -5.806  1.00 -0.12
ATOM   1427  HD1 TYR D  29       0.774   5.072  -5.504  1.00  0.12
ATOM   1428  CE1 TYR D  29       2.865   4.812  -5.225  1.00 -0.12
ATOM   1429  HE1 TYR D  29       2.756   4.024  -4.495  1.00  0.12
ATOM   1430  CZ  TYR D  29       4.119   5.259  -5.609  1.00  0.06
ATOM   1431  OH  TYR D  29       5.205   4.686  -5.003  1.00 -0.49
ATOM   1432  HH  TYR D  29       5.992   4.973  -5.471  1.00  0.43
ATOM   1433  CD2 TYR D  29       3.145   6.852  -7.127  1.00 -0.12
ATOM   1434  HD2 TYR D  29       3.258   7.634  -7.863  1.00  0.12
ATOM   1435  CE2 TYR D  29       4.291   6.291  -6.554  1.00 -0.12
ATOM   1436  HE2 TYR D  29       5.277   6.637  -6.827  1.00  0.12
ATOM   1437  C   TYR D  29      -0.840   7.206  -5.295  1.00  0.55
ATOM   1438  O   TYR D  29      -1.552   6.249  -5.622  1.00 -0.55
ATOM   1439  N   TYR D  30      -0.556   7.619  -4.077  1.00 -0.40
ATOM   1440  H   TYR D  30       0.015   8.420  -3.913  1.00  0.40
ATOM   1441  CA  TYR D  30      -1.057   6.932  -2.879  1.00  0.00
ATOM   1442  CB  TYR D  30      -0.895   7.796  -1.635  1.00  0.12
ATOM   1443  CG  TYR D  30      -1.474   7.164  -0.387  1.00 -0.12
ATOM   1444  CD1 TYR D  30      -1.006   5.928   0.042  1.00 -0.12
ATOM   1445  HD1 TYR D  30      -0.208   5.435  -0.493  1.00  0.12
ATOM   1446  CE1 TYR D  30      -1.564   5.331   1.152  1.00 -0.12
ATOM   1447  HE1 TYR D  30      -1.198   4.364   1.463  1.00  0.12
ATOM   1448  CZ  TYR D  30      -2.579   5.927   1.882  1.00  0.06
ATOM   1449  OH  TYR D  30      -3.019   5.254   2.986  1.00 -0.49
ATOM   1450  HH  TYR D  30      -3.814   5.690   3.302  1.00  0.43
ATOM   1451  CD2 TYR D  30      -2.498   7.771   0.358  1.00 -0.12
ATOM   1452  HD2 TYR D  30      -2.864   8.738   0.048  1.00  0.12
ATOM   1453  CE2 TYR D  30      -3.064   7.167   1.488  1.00 -0.12
ATOM   1454  HE2 TYR D  30      -3.856   7.653   2.038  1.00  0.12
ATOM   1455  C   TYR D  30      -2.467   6.405  -3.054  1.00  0.55
ATOM   1456  O   TYR D  30      -3.510   7.046  -3.256  1.00 -0.55
ATOM   1457  N   GLY D  31      -2.543   5.073  -2.925  1.00 -0.40
ATOM   1458  H   GLY D  31      -1.745   4.512  -2.717  1.00  0.40
ATOM   1459  CA  GLY D  31      -3.818   4.356  -3.085  1.00  0.00
ATOM   1460  C   GLY D  31      -4.931   4.531  -2.105  1.00  0.55
ATOM   1461  O   GLY D  31      -6.026   4.033  -2.409  1.00 -0.55
ATOM   1462  N   GLU D  32      -4.777   5.128  -0.940  1.00 -0.40
ATOM   1463  H   GLU D  32      -3.887   5.481  -0.663  1.00  0.40
ATOM   1464  CA  GLU D  32      -5.852   5.333   0.044  1.00  0.00
ATOM   1465  CB  GLU D  32      -6.847   6.440  -0.414  1.00  0.00
ATOM   1466  CG  GLU D  32      -6.028   7.711  -0.695  1.00  0.00
ATOM   1467  CD  GLU D  32      -6.721   8.917  -1.265  1.00  0.10
ATOM   1468  OE1 GLU D  32      -7.959   8.936  -1.336  1.00 -0.55
ATOM   1469  OE2 GLU D  32      -6.182   9.963  -1.665  1.00 -0.55
ATOM   1470  C   GLU D  32      -6.635   4.097   0.373  1.00  0.55
ATOM   1471  O   GLU D  32      -7.859   4.115   0.373  1.00 -0.55
ATOM   1472  N   ASN D  33      -5.881   3.021   0.627  1.00 -0.40
ATOM   1473  H   ASN D  33      -4.887   3.047   0.564  1.00  0.40
ATOM   1474  CA  ASN D  33      -6.463   1.736   1.011  1.00  0.00
ATOM   1475  CB  ASN D  33      -6.904   0.940  -0.193  1.00  0.00
ATOM   1476  CG  ASN D  33      -5.723   0.589  -1.081  1.00  0.55
ATOM   1477  OD1 ASN D  33      -4.915  -0.237  -0.662  1.00 -0.55
ATOM   1478  ND2 ASN D  33      -5.540   1.220  -2.251  1.00 -0.78
ATOM   1479 HD21 ASN D  33      -4.760   0.983  -2.831  1.00  0.39
ATOM   1480 HD22 ASN D  33      -6.184   1.927  -2.544  1.00  0.39
ATOM   1481  C   ASN D  33      -5.448   1.119   1.989  1.00  0.55
ATOM   1482  O   ASN D  33      -4.329   1.686   2.113  1.00 -0.55
ATOM   1483  N   LEU D  34      -5.798   0.046   2.674  1.00 -0.40
ATOM   1484  H   LEU D  34      -6.687  -0.396   2.577  1.00  0.40
ATOM   1485  CA  LEU D  34      -4.848  -0.552   3.639  1.00  0.00
ATOM   1486  CB  LEU D  34      -5.653  -1.573   4.455  1.00  0.00
ATOM   1487  CG  LEU D  34      -6.878  -1.111   5.280  1.00  0.00
ATOM   1488  CD1 LEU D  34      -7.530  -2.306   5.981  1.00  0.00
ATOM   1489  CD2 LEU D  34      -6.390  -0.057   6.274  1.00  0.00
ATOM   1490  C   LEU D  34      -3.576  -1.186   3.044  1.00  0.55
ATOM   1491  O   LEU D  34      -2.509  -1.127   3.689  1.00 -0.55
ATOM   1492  N   ASP D  35      -3.721  -1.747   1.830  1.00 -0.40
ATOM   1493  H   ASP D  35      -4.606  -1.773   1.373  1.00  0.40
ATOM   1494  CA  ASP D  35      -2.591  -2.368   1.074  1.00  0.00
ATOM   1495  CB  ASP D  35      -2.988  -3.218  -0.140  1.00  0.00
ATOM   1496  CG  ASP D  35      -3.871  -4.390   0.287  1.00  0.10
ATOM   1497  OD1 ASP D  35      -3.376  -5.195   1.116  1.00 -0.55
ATOM   1498  OD2 ASP D  35      -5.033  -4.572  -0.142  1.00 -0.55
ATOM   1499  C   ASP D  35      -1.637  -1.267   0.634  1.00  0.55
ATOM   1500  O   ASP D  35      -0.406  -1.479   0.755  1.00 -0.55
ATOM   1501  N   ALA D  36      -2.150  -0.139   0.194  1.00 -0.40
ATOM   1502  H   ALA D  36      -3.136  -0.023   0.118  1.00  0.40
ATOM   1503  CA  ALA D  36      -1.370   1.013  -0.213  1.00  0.00
ATOM   1504  CB  ALA D  36      -2.154   2.147  -0.822  1.00  0.00
ATOM   1505  C   ALA D  36      -0.690   1.552   1.056  1.00  0.55
ATOM   1506  O   ALA D  36       0.487   1.935   0.924  1.00 -0.55
ATOM   1507  N   LEU D  37      -1.398   1.542   2.181  1.00 -0.40
ATOM   1508  H   LEU D  37      -2.333   1.203   2.247  1.00  0.40
ATOM   1509  CA  LEU D  37      -0.762   2.065   3.413  1.00  0.00
ATOM   1510  CB  LEU D  37      -1.778   2.238   4.552  1.00  0.00
ATOM   1511  CG  LEU D  37      -1.137   2.789   5.844  1.00  0.00
ATOM   1512  CD1 LEU D  37      -0.428   4.154   5.720  1.00  0.00
ATOM   1513  CD2 LEU D  37      -2.230   2.845   6.916  1.00  0.00
ATOM   1514  C   LEU D  37       0.423   1.212   3.869  1.00  0.55
ATOM   1515  O   LEU D  37       1.480   1.693   4.256  1.00 -0.55
ATOM   1516  N   TRP D  38       0.209  -0.116   3.840  1.00 -0.40
ATOM   1517  H   TRP D  38      -0.673  -0.506   3.586  1.00  0.40
ATOM   1518  CA  TRP D  38       1.263  -1.072   4.181  1.00  0.00
ATOM   1519  CB  TRP D  38       0.720  -2.493   4.073  1.00  0.12
ATOM   1520  CG  TRP D  38       1.805  -3.513   4.292  1.00 -0.12
ATOM   1521  CD1 TRP D  38       2.450  -4.198   3.298  1.00 -0.12
ATOM   1522  HD1 TRP D  38       2.257  -4.097   2.240  1.00  0.12
ATOM   1523  NE1 TRP D  38       3.384  -5.033   3.864  1.00 -0.40
ATOM   1524  HE1 TRP D  38       3.958  -5.643   3.363  1.00  0.40
ATOM   1525  CE2 TRP D  38       3.400  -4.897   5.210  1.00  0.00
ATOM   1526  CD2 TRP D  38       2.411  -3.932   5.514  1.00  0.00
ATOM   1527  CE3 TRP D  38       2.241  -3.567   6.849  1.00 -0.12
ATOM   1528  HE3 TRP D  38       1.539  -2.807   7.159  1.00  0.12
ATOM   1529  CZ3 TRP D  38       3.027  -4.234   7.790  1.00 -0.12
ATOM   1530  HZ3 TRP D  38       2.886  -3.987   8.831  1.00  0.12
ATOM   1531  CZ2 TRP D  38       4.214  -5.532   6.152  1.00 -0.12
ATOM   1532  HZ2 TRP D  38       4.980  -6.240   5.873  1.00  0.12
ATOM   1533  CH2 TRP D  38       4.002  -5.219   7.464  1.00 -0.12
ATOM   1534  HH2 TRP D  38       4.566  -5.711   8.242  1.00  0.12
ATOM   1535  C   TRP D  38       2.519  -0.879   3.305  1.00  0.55
ATOM   1536  O   TRP D  38       3.670  -0.929   3.790  1.00 -0.55
ATOM   1537  N   ASP D  39       2.293  -0.718   1.985  1.00 -0.40
ATOM   1538  H   ASP D  39       1.367  -0.723   1.618  1.00  0.40
ATOM   1539  CA  ASP D  39       3.344  -0.529   1.000  1.00  0.00
ATOM   1540  CB  ASP D  39       2.801  -0.475  -0.445  1.00  0.00
ATOM   1541  CG  ASP D  39       3.950  -0.444  -1.449  1.00  0.10
ATOM   1542  OD1 ASP D  39       4.875  -1.308  -1.558  1.00 -0.55
ATOM   1543  OD2 ASP D  39       3.903   0.568  -2.188  1.00 -0.55
ATOM   1544  C   ASP D  39       4.147   0.720   1.341  1.00  0.55
ATOM   1545  O   ASP D  39       5.375   0.701   1.287  1.00 -0.55
ATOM   1546  N   ALA D  40       3.425   1.781   1.670  1.00 -0.40
ATOM   1547  H   ALA D  40       2.429   1.780   1.701  1.00  0.40
ATOM   1548  CA  ALA D  40       4.098   3.008   2.005  1.00  0.00
ATOM   1549  CB  ALA D  40       3.108   4.192   2.046  1.00  0.00
ATOM   1550  C   ALA D  40       4.847   2.945   3.326  1.00  0.55
ATOM   1551  O   ALA D  40       5.942   3.565   3.414  1.00 -0.55
ATOM   1552  N   LEU D  41       4.279   2.302   4.337  1.00 -0.40
ATOM   1553  H   LEU D  41       3.398   1.839   4.287  1.00  0.40
ATOM   1554  CA  LEU D  41       5.018   2.279   5.625  1.00  0.00
ATOM   1555  CB  LEU D  41       4.104   1.734   6.716  1.00  0.00
ATOM   1556  CG  LEU D  41       2.933   2.617   7.138  1.00  0.00
ATOM   1557  CD1 LEU D  41       2.060   1.972   8.183  1.00  0.00
ATOM   1558  CD2 LEU D  41       3.429   3.981   7.603  1.00  0.00
ATOM   1559  C   LEU D  41       6.320   1.472   5.499  1.00  0.55
ATOM   1560  O   LEU D  41       7.373   1.764   6.055  1.00 -0.55
ATOM   1561  N   THR D  42       6.293   0.426   4.701  1.00 -0.40
ATOM   1562  H   THR D  42       5.460   0.203   4.203  1.00  0.40
ATOM   1563  CA  THR D  42       7.387  -0.483   4.450  1.00  0.00
ATOM   1564  CB  THR D  42       6.874  -1.938   4.297  1.00  0.00
ATOM   1565  OG1 THR D  42       5.911  -2.164   3.266  1.00 -0.49
ATOM   1566  HG1 THR D  42       5.104  -1.733   3.558  1.00  0.49
ATOM   1567  CG2 THR D  42       6.164  -2.300   5.617  1.00  0.00
ATOM   1568  C   THR D  42       8.225  -0.153   3.239  1.00  0.55
ATOM   1569  O   THR D  42       9.248  -0.869   3.171  1.00 -0.55
ATOM   1570  N   GLY D  43       7.890   0.727   2.339  1.00 -0.40
ATOM   1571  H   GLY D  43       7.055   1.270   2.390  1.00  0.40
ATOM   1572  CA  GLY D  43       8.758   0.948   1.196  1.00  0.00
ATOM   1573  C   GLY D  43       8.665   2.366   0.674  1.00  0.55
ATOM   1574  O   GLY D  43       8.721   2.567  -0.555  1.00 -0.55
ATOM   1575  N   TRP D  44       8.490   3.341   1.571  1.00 -0.40
ATOM   1576  H   TRP D  44       8.410   3.177   2.551  1.00  0.40
ATOM   1577  CA  TRP D  44       8.409   4.732   1.110  1.00  0.00
ATOM   1578  CB  TRP D  44       7.004   5.048   0.545  1.00  0.12
ATOM   1579  CG  TRP D  44       6.933   6.467   0.075  1.00 -0.12
ATOM   1580  CD1 TRP D  44       6.740   7.637   0.790  1.00 -0.12
ATOM   1581  HD1 TRP D  44       6.566   7.678   1.855  1.00  0.12
ATOM   1582  NE1 TRP D  44       6.797   8.735  -0.026  1.00 -0.40
ATOM   1583  HE1 TRP D  44       6.692   9.666   0.248  1.00  0.40
ATOM   1584  CE2 TRP D  44       7.035   8.275  -1.323  1.00  0.00
ATOM   1585  CD2 TRP D  44       7.122   6.855  -1.288  1.00  0.00
ATOM   1586  CE3 TRP D  44       7.348   6.145  -2.457  1.00 -0.12
ATOM   1587  HE3 TRP D  44       7.395   5.066  -2.470  1.00  0.12
ATOM   1588  CZ3 TRP D  44       7.515   6.851  -3.622  1.00 -0.12
ATOM   1589  HZ3 TRP D  44       7.702   6.315  -4.541  1.00  0.12
ATOM   1590  CZ2 TRP D  44       7.195   9.000  -2.513  1.00 -0.12
ATOM   1591  HZ2 TRP D  44       7.126  10.077  -2.558  1.00  0.12
ATOM   1592  CH2 TRP D  44       7.449   8.258  -3.651  1.00 -0.12
ATOM   1593  HH2 TRP D  44       7.602   8.771  -4.588  1.00  0.12
ATOM   1594  C   TRP D  44       8.786   5.747   2.198  1.00  0.55
ATOM   1595  O   TRP D  44       9.672   6.603   2.086  1.00 -0.55
ATOM   1596  N   VAL D  45       8.005   5.604   3.279  1.00 -0.40
ATOM   1597  H   VAL D  45       7.311   4.890   3.312  1.00  0.40
ATOM   1598  CA  VAL D  45       8.075   6.430   4.464  1.00  0.00
ATOM   1599  CB  VAL D  45       6.953   5.970   5.438  1.00  0.00
ATOM   1600  CG1 VAL D  45       7.110   6.443   6.852  1.00  0.00
ATOM   1601  CG2 VAL D  45       5.606   6.537   4.950  1.00  0.00
ATOM   1602  C   VAL D  45       9.460   6.454   5.114  1.00  0.55
ATOM   1603  O   VAL D  45      10.276   5.517   5.166  1.00 -0.55
ATOM   1604  N   GLU D  46       9.732   7.643   5.654  1.00 -0.40
ATOM   1605  H   GLU D  46       9.093   8.405   5.581  1.00  0.40
ATOM   1606  CA  GLU D  46      10.952   7.922   6.378  1.00  0.00
ATOM   1607  CB  GLU D  46      11.231   9.411   6.216  1.00  0.00
ATOM   1608  CG  GLU D  46      11.733   9.969   7.551  1.00  0.00
ATOM   1609  CD  GLU D  46      12.329  11.292   7.061  1.00  0.10
ATOM   1610  OE1 GLU D  46      11.753  11.888   6.109  1.00 -0.55
ATOM   1611  OE2 GLU D  46      13.376  11.685   7.570  1.00 -0.55
ATOM   1612  C   GLU D  46      10.875   7.591   7.862  1.00  0.55
ATOM   1613  O   GLU D  46       9.865   7.851   8.528  1.00 -0.55
ATOM   1614  N   TYR D  47      11.920   6.996   8.374  1.00 -0.40
ATOM   1615  H   TYR D  47      12.708   6.741   7.820  1.00  0.40
ATOM   1616  CA  TYR D  47      11.998   6.663   9.802  1.00  0.00
ATOM   1617  CB  TYR D  47      12.083   5.131  10.011  1.00  0.12
ATOM   1618  CG  TYR D  47      10.832   4.440   9.490  1.00 -0.12
ATOM   1619  CD1 TYR D  47       9.648   4.560  10.219  1.00 -0.12
ATOM   1620  HD1 TYR D  47       9.660   5.101  11.154  1.00  0.12
ATOM   1621  CE1 TYR D  47       8.467   4.009   9.782  1.00 -0.12
ATOM   1622  HE1 TYR D  47       7.557   4.135  10.350  1.00  0.12
ATOM   1623  CZ  TYR D  47       8.467   3.293   8.607  1.00  0.06
ATOM   1624  OH  TYR D  47       7.260   2.729   8.196  1.00 -0.49
ATOM   1625  HH  TYR D  47       7.444   2.139   7.461  1.00  0.43
ATOM   1626  CD2 TYR D  47      10.810   3.746   8.302  1.00 -0.12
ATOM   1627  HD2 TYR D  47      11.700   3.672   7.694  1.00  0.12
ATOM   1628  CE2 TYR D  47       9.624   3.142   7.895  1.00 -0.12
ATOM   1629  HE2 TYR D  47       9.617   2.541   6.998  1.00  0.12
ATOM   1630  C   TYR D  47      13.186   7.368  10.451  1.00  0.55
ATOM   1631  O   TYR D  47      14.047   7.815   9.694  1.00 -0.55
ATOM   1632  N   PRO D  48      13.294   7.505  11.762  1.00 -0.20
ATOM   1633  CD  PRO D  48      14.470   8.151  12.386  1.00  0.10
ATOM   1634  CA  PRO D  48      12.284   7.055  12.730  1.00  0.10
ATOM   1635  CB  PRO D  48      12.919   7.270  14.080  1.00  0.00
ATOM   1636  CG  PRO D  48      14.271   7.889  13.861  1.00  0.00
ATOM   1637  C   PRO D  48      11.047   7.941  12.524  1.00  0.55
ATOM   1638  O   PRO D  48      11.081   9.081  12.063  1.00 -0.55
ATOM   1639  N   LEU D  49       9.912   7.361  12.877  1.00 -0.40
ATOM   1640  H   LEU D  49       9.887   6.430  13.232  1.00  0.40
ATOM   1641  CA  LEU D  49       8.621   8.033  12.774  1.00  0.00
ATOM   1642  CB  LEU D  49       7.784   7.318  11.695  1.00  0.00
ATOM   1643  CG  LEU D  49       6.285   7.624  11.556  1.00  0.00
ATOM   1644  CD1 LEU D  49       6.170   8.993  10.909  1.00  0.00
ATOM   1645  CD2 LEU D  49       5.534   6.587  10.745  1.00  0.00
ATOM   1646  C   LEU D  49       7.856   8.067  14.095  1.00  0.55
ATOM   1647  O   LEU D  49       7.833   7.093  14.840  1.00 -0.55
ATOM   1648  N   VAL D  50       7.237   9.202  14.328  1.00 -0.40
ATOM   1649  H   VAL D  50       7.338   9.990  13.726  1.00  0.40
ATOM   1650  CA  VAL D  50       6.360   9.389  15.485  1.00  0.00
ATOM   1651  CB  VAL D  50       6.864  10.392  16.505  1.00  0.00
ATOM   1652  CG1 VAL D  50       5.976  10.585  17.728  1.00  0.00
ATOM   1653  CG2 VAL D  50       8.289   9.908  16.835  1.00  0.00
ATOM   1654  C   VAL D  50       4.957   9.722  14.982  1.00  0.55
ATOM   1655  O   VAL D  50       4.694  10.693  14.290  1.00 -0.55
ATOM   1656  N   LEU D  51       4.022   8.814  15.295  1.00 -0.40
ATOM   1657  H   LEU D  51       4.266   7.972  15.768  1.00  0.40
ATOM   1658  CA  LEU D  51       2.617   8.954  14.992  1.00  0.00
ATOM   1659  CB  LEU D  51       1.964   7.666  14.508  1.00  0.00
ATOM   1660  CG  LEU D  51       0.431   7.899  14.255  1.00  0.00
ATOM   1661  CD1 LEU D  51       0.344   8.946  13.166  1.00  0.00
ATOM   1662  CD2 LEU D  51      -0.313   6.653  13.870  1.00  0.00
ATOM   1663  C   LEU D  51       1.850   9.395  16.268  1.00  0.55
ATOM   1664  O   LEU D  51       1.715   8.557  17.200  1.00 -0.55
ATOM   1665  N   GLU D  52       1.399  10.648  16.303  1.00 -0.40
ATOM   1666  H   GLU D  52       1.576  11.296  15.567  1.00  0.40
ATOM   1667  CA  GLU D  52       0.603  11.155  17.441  1.00  0.00
ATOM   1668  CB  GLU D  52       1.049  12.512  17.974  1.00  0.00
ATOM   1669  CG  GLU D  52       0.120  12.881  19.125  1.00  0.00
ATOM   1670  CD  GLU D  52       0.505  14.125  19.876  1.00  0.10
ATOM   1671  OE1 GLU D  52       1.453  14.804  19.421  1.00 -0.55
ATOM   1672  OE2 GLU D  52      -0.122  14.438  20.921  1.00 -0.55
ATOM   1673  C   GLU D  52      -0.851  11.240  16.971  1.00  0.55
ATOM   1674  O   GLU D  52      -1.195  12.071  16.136  1.00 -0.55
ATOM   1675  N   TRP D  53      -1.679  10.348  17.439  1.00 -0.40
ATOM   1676  H   TRP D  53      -1.353   9.670  18.090  1.00  0.40
ATOM   1677  CA  TRP D  53      -3.079  10.211  17.117  1.00  0.00
ATOM   1678  CB  TRP D  53      -3.360   8.765  16.698  1.00  0.12
ATOM   1679  CG  TRP D  53      -4.647   8.560  15.930  1.00 -0.12
ATOM   1680  CD1 TRP D  53      -5.830   9.254  16.037  1.00 -0.12
ATOM   1681  HD1 TRP D  53      -5.990  10.091  16.700  1.00  0.12
ATOM   1682  NE1 TRP D  53      -6.779   8.743  15.192  1.00 -0.40
ATOM   1683  HE1 TRP D  53      -7.701   9.054  15.116  1.00  0.40
ATOM   1684  CE2 TRP D  53      -6.220   7.726  14.472  1.00  0.00
ATOM   1685  CD2 TRP D  53      -4.896   7.559  14.926  1.00  0.00
ATOM   1686  CE3 TRP D  53      -4.097   6.557  14.345  1.00 -0.12
ATOM   1687  HE3 TRP D  53      -3.072   6.398  14.648  1.00  0.12
ATOM   1688  CZ3 TRP D  53      -4.656   5.760  13.355  1.00 -0.12
ATOM   1689  HZ3 TRP D  53      -4.053   5.001  12.880  1.00  0.12
ATOM   1690  CZ2 TRP D  53      -6.798   6.909  13.491  1.00 -0.12
ATOM   1691  HZ2 TRP D  53      -7.817   7.029  13.153  1.00  0.12
ATOM   1692  CH2 TRP D  53      -5.987   5.924  12.965  1.00 -0.12
ATOM   1693  HH2 TRP D  53      -6.397   5.254  12.225  1.00  0.12
ATOM   1694  C   TRP D  53      -3.992  10.680  18.260  1.00  0.55
ATOM   1695  O   TRP D  53      -4.260   9.961  19.231  1.00 -0.55
ATOM   1696  N   ARG D  54      -4.509  11.889  18.138  1.00 -0.40
ATOM   1697  H   ARG D  54      -4.297  12.469  17.356  1.00  0.40
ATOM   1698  CA  ARG D  54      -5.423  12.471  19.124  1.00  0.00
ATOM   1699  CB  ARG D  54      -5.277  13.968  19.169  1.00  0.00
ATOM   1700  CG  ARG D  54      -3.840  14.366  19.208  1.00  0.00
ATOM   1701  CD  ARG D  54      -3.763  15.882  19.059  1.00  0.35
ATOM   1702  NE  ARG D  54      -2.370  16.200  19.424  1.00 -0.35
ATOM   1703  HE  ARG D  54      -1.843  15.590  20.014  1.00  0.45
ATOM   1704  CZ  ARG D  54      -1.827  17.333  18.943  1.00  0.35
ATOM   1705  NH1 ARG D  54      -2.595  18.101  18.159  1.00 -0.70
ATOM   1706 HH11 ARG D  54      -3.533  17.824  17.951  1.00  0.40
ATOM   1707 HH12 ARG D  54      -2.229  18.952  17.780  1.00  0.40
ATOM   1708  NH2 ARG D  54      -0.573  17.686  19.232  1.00 -0.70
ATOM   1709 HH21 ARG D  54      -0.013  17.103  19.820  1.00  0.40
ATOM   1710 HH22 ARG D  54      -0.194  18.534  18.861  1.00  0.40
ATOM   1711  C   ARG D  54      -6.883  12.189  18.811  1.00  0.55
ATOM   1712  O   ARG D  54      -7.318  12.067  17.663  1.00 -0.55
ATOM   1713  N   GLN D  55      -7.648  12.139  19.909  1.00 -0.40
ATOM   1714  H   GLN D  55      -7.251  12.312  20.806  1.00  0.40
ATOM   1715  CA  GLN D  55      -9.090  11.838  19.932  1.00  0.00
ATOM   1716  CB  GLN D  55      -9.990  12.899  19.315  1.00  0.00
ATOM   1717  CG  GLN D  55      -9.701  14.322  19.634  1.00  0.00
ATOM   1718  CD  GLN D  55      -9.928  14.596  21.112  1.00  0.55
ATOM   1719  OE1 GLN D  55     -10.852  14.070  21.754  1.00 -0.55
ATOM   1720  NE2 GLN D  55      -8.987  15.444  21.557  1.00 -0.78
ATOM   1721 HE21 GLN D  55      -8.987  15.733  22.514  1.00  0.39
ATOM   1722 HE22 GLN D  55      -8.286  15.786  20.931  1.00  0.39
ATOM   1723  C   GLN D  55      -9.358  10.579  19.102  1.00  0.55
ATOM   1724  O   GLN D  55     -10.206  10.650  18.206  1.00 -0.55
ATOM   1725  N   PHE D  56      -8.638   9.514  19.326  1.00 -0.40
ATOM   1726  H   PHE D  56      -7.951   9.489  20.048  1.00  0.40
ATOM   1727  CA  PHE D  56      -8.780   8.290  18.548  1.00  0.00
ATOM   1728  CB  PHE D  56      -7.884   7.117  19.070  1.00  0.12
ATOM   1729  CG  PHE D  56      -8.059   5.866  18.234  1.00 -0.12
ATOM   1730  CD1 PHE D  56      -7.308   5.644  17.095  1.00 -0.12
ATOM   1731  HD1 PHE D  56      -6.549   6.362  16.823  1.00  0.12
ATOM   1732  CE1 PHE D  56      -7.495   4.539  16.295  1.00 -0.12
ATOM   1733  HE1 PHE D  56      -6.903   4.414  15.401  1.00  0.12
ATOM   1734  CZ  PHE D  56      -8.437   3.593  16.637  1.00 -0.12
ATOM   1735  HZ  PHE D  56      -8.574   2.713  16.027  1.00  0.12
ATOM   1736  CD2 PHE D  56      -9.016   4.915  18.567  1.00 -0.12
ATOM   1737  HD2 PHE D  56      -9.616   5.057  19.453  1.00  0.12
ATOM   1738  CE2 PHE D  56      -9.215   3.789  17.786  1.00 -0.12
ATOM   1739  HE2 PHE D  56      -9.967   3.064  18.062  1.00  0.12
ATOM   1740  C   PHE D  56     -10.235   7.888  18.459  1.00  0.55
ATOM   1741  O   PHE D  56     -10.788   7.583  17.403  1.00 -0.55
ATOM   1742  N   GLU D  57     -10.875   7.847  19.613  1.00 -0.40
ATOM   1743  H   GLU D  57     -10.450   8.088  20.482  1.00  0.40
ATOM   1744  CA  GLU D  57     -12.286   7.428  19.647  1.00  0.00
ATOM   1745  CB  GLU D  57     -12.731   7.447  21.119  1.00  0.00
ATOM   1746  CG  GLU D  57     -11.827   6.468  21.903  1.00  0.00
ATOM   1747  CD  GLU D  57     -12.309   5.086  21.422  1.00  0.10
ATOM   1748  OE1 GLU D  57     -13.539   4.903  21.167  1.00 -0.55
ATOM   1749  OE2 GLU D  57     -11.350   4.280  21.344  1.00 -0.55
ATOM   1750  C   GLU D  57     -13.226   8.238  18.785  1.00  0.55
ATOM   1751  O   GLU D  57     -14.159   7.640  18.238  1.00 -0.55
ATOM   1752  N   GLN D  58     -13.059   9.541  18.646  1.00 -0.40
ATOM   1753  H   GLN D  58     -12.314  10.041  19.082  1.00  0.40
ATOM   1754  CA  GLN D  58     -13.991  10.327  17.818  1.00  0.00
ATOM   1755  CB  GLN D  58     -13.777  11.833  17.959  1.00  0.00
ATOM   1756  CG  GLN D  58     -14.045  12.422  19.347  1.00  0.00
ATOM   1757  CD  GLN D  58     -14.151  13.951  19.313  1.00  0.55
ATOM   1758  OE1 GLN D  58     -13.373  14.649  19.970  1.00 -0.55
ATOM   1759  NE2 GLN D  58     -15.159  14.475  18.554  1.00 -0.78
ATOM   1760 HE21 GLN D  58     -15.276  15.466  18.494  1.00  0.39
ATOM   1761 HE22 GLN D  58     -15.779  13.867  18.058  1.00  0.39
ATOM   1762  C   GLN D  58     -13.871   9.932  16.352  1.00  0.55
ATOM   1763  O   GLN D  58     -14.823   9.873  15.599  1.00 -0.55
ATOM   1764  N   SER D  59     -12.600   9.707  15.980  1.00 -0.40
ATOM   1765  H   SER D  59     -11.840   9.789  16.619  1.00  0.40
ATOM   1766  CA  SER D  59     -12.252   9.329  14.618  1.00  0.00
ATOM   1767  CB  SER D  59     -10.742   9.419  14.380  1.00  0.00
ATOM   1768  OG  SER D  59      -9.985   8.432  15.041  1.00 -0.49
ATOM   1769  HG  SER D  59     -10.278   8.443  15.956  1.00  0.49
ATOM   1770  C   SER D  59     -12.830   7.960  14.320  1.00  0.55
ATOM   1771  O   SER D  59     -13.230   7.743  13.205  1.00 -0.55
ATOM   1772  N   LYS D  60     -12.866   7.106  15.304  1.00 -0.40
ATOM   1773  H   LYS D  60     -12.537   7.370  16.206  1.00  0.40
ATOM   1774  CA  LYS D  60     -13.365   5.724  15.227  1.00  0.00
ATOM   1775  CB  LYS D  60     -13.110   4.995  16.529  1.00  0.00
ATOM   1776  CG  LYS D  60     -13.121   3.478  16.440  1.00  0.00
ATOM   1777  CD  LYS D  60     -12.430   2.997  17.729  1.00  0.00
ATOM   1778  CE  LYS D  60     -13.148   1.784  18.292  1.00  0.33
ATOM   1779  NZ  LYS D  60     -12.399   1.290  19.472  1.00 -0.32
ATOM   1780  HZ1 LYS D  60     -12.355   2.038  20.193  1.00  0.33
ATOM   1781  HZ2 LYS D  60     -11.435   1.026  19.185  1.00  0.33
ATOM   1782  HZ3 LYS D  60     -12.883   0.457  19.865  1.00  0.33
ATOM   1783  C   LYS D  60     -14.840   5.709  14.855  1.00  0.55
ATOM   1784  O   LYS D  60     -15.294   4.964  13.999  1.00 -0.55
ATOM   1785  N   GLN D  61     -15.563   6.587  15.514  1.00 -0.40
ATOM   1786  H   GLN D  61     -15.147   7.174  16.202  1.00  0.40
ATOM   1787  CA  GLN D  61     -16.974   6.791  15.323  1.00  0.00
ATOM   1788  CB  GLN D  61     -17.413   8.029  16.136  1.00  0.00
ATOM   1789  CG  GLN D  61     -18.944   8.176  16.256  1.00  0.00
ATOM   1790  CD  GLN D  61     -19.297   9.331  17.201  1.00  0.55
ATOM   1791  OE1 GLN D  61     -19.913   9.119  18.251  1.00 -0.55
ATOM   1792  NE2 GLN D  61     -18.898  10.577  16.812  1.00 -0.78
ATOM   1793 HE21 GLN D  61     -19.100  11.369  17.388  1.00  0.39
ATOM   1794 HE22 GLN D  61     -18.403  10.698  15.951  1.00  0.39
ATOM   1795  C   GLN D  61     -17.233   7.100  13.848  1.00  0.55
ATOM   1796  O   GLN D  61     -17.981   6.445  13.120  1.00 -0.55
ATOM   1797  N   LEU D  62     -16.547   8.148  13.427  1.00 -0.40
ATOM   1798  H   LEU D  62     -15.919   8.610  14.046  1.00  0.40
ATOM   1799  CA  LEU D  62     -16.601   8.738  12.101  1.00  0.00
ATOM   1800  CB  LEU D  62     -15.842  10.101  12.247  1.00  0.00
ATOM   1801  CG  LEU D  62     -16.854  11.115  12.832  1.00  0.00
ATOM   1802  CD1 LEU D  62     -17.240  12.196  11.827  1.00  0.00
ATOM   1803  CD2 LEU D  62     -18.114  10.377  13.286  1.00  0.00
ATOM   1804  C   LEU D  62     -16.118   7.892  10.956  1.00  0.55
ATOM   1805  O   LEU D  62     -16.510   8.045   9.779  1.00 -0.55
ATOM   1806  N   THR D  63     -15.268   6.909  11.229  1.00 -0.40
ATOM   1807  H   THR D  63     -14.924   6.703  12.141  1.00  0.40
ATOM   1808  CA  THR D  63     -14.809   6.078  10.112  1.00  0.00
ATOM   1809  CB  THR D  63     -13.275   6.049  10.159  1.00  0.00
ATOM   1810  OG1 THR D  63     -12.968   5.535  11.475  1.00 -0.49
ATOM   1811  HG1 THR D  63     -13.062   6.277  12.078  1.00  0.49
ATOM   1812  CG2 THR D  63     -12.700   7.428   9.897  1.00  0.00
ATOM   1813  C   THR D  63     -15.493   4.720  10.164  1.00  0.55
ATOM   1814  O   THR D  63     -14.992   4.004   9.273  1.00 -0.55
ATOM   1815  NT  THR D  63     -16.459   4.412  11.052  1.00 -0.40
ATOM   1816  HNT THR D  63     -16.796   5.070  11.721  1.00  0.40
ATOM   1817  CAT THR D  63     -17.059   3.109  11.084  1.00  0.00
ATOM   1818  CAY GLY G  66     -12.960  -1.116  11.692  1.00  0.00
ATOM   1819  CY  GLY G  66     -12.513  -0.187  10.615  1.00  0.55
ATOM   1820  OY  GLY G  66     -12.282  -0.603   9.482  1.00 -0.55
ATOM   1821  N   GLY G  66     -12.378   1.109  10.964  1.00 -0.40
ATOM   1822  H   GLY G  66     -12.595   1.425  11.884  1.00  0.40
ATOM   1823  CA  GLY G  66     -11.909   2.150  10.033  1.00  0.00
ATOM   1824  C   GLY G  66     -10.541   2.627  10.581  1.00  0.55
ATOM   1825  O   GLY G  66      -9.479   2.186  10.140  1.00 -0.55
ATOM   1826  N   ALA G  67     -10.644   3.517  11.543  1.00 -0.40
ATOM   1827  H   ALA G  67     -11.543   3.858  11.799  1.00  0.40
ATOM   1828  CA  ALA G  67      -9.576   4.090  12.313  1.00  0.00
ATOM   1829  CB  ALA G  67     -10.169   4.921  13.447  1.00  0.00
ATOM   1830  C   ALA G  67      -8.761   2.939  12.931  1.00  0.55
ATOM   1831  O   ALA G  67      -7.522   2.967  13.050  1.00 -0.55
ATOM   1832  N   GLU G  68      -9.525   1.909  13.351  1.00 -0.40
ATOM   1833  H   GLU G  68     -10.518   1.886  13.256  1.00  0.40
ATOM   1834  CA  GLU G  68      -8.876   0.746  13.986  1.00  0.00
ATOM   1835  CB  GLU G  68      -9.983  -0.057  14.687  1.00  0.00
ATOM   1836  CG  GLU G  68      -9.472  -1.035  15.701  1.00  0.00
ATOM   1837  CD  GLU G  68      -8.727  -0.387  16.879  1.00  0.10
ATOM   1838  OE1 GLU G  68      -9.359   0.488  17.513  1.00 -0.55
ATOM   1839  OE2 GLU G  68      -7.592  -0.906  17.014  1.00 -0.55
ATOM   1840  C   GLU G  68      -8.033  -0.111  13.048  1.00  0.55
ATOM   1841  O   GLU G  68      -6.927  -0.547  13.412  1.00 -0.55
ATOM   1842  N   SER G  69      -8.527  -0.352  11.857  1.00 -0.40
ATOM   1843  H   SER G  69      -9.436  -0.021  11.628  1.00  0.40
ATOM   1844  CA  SER G  69      -7.888  -1.074  10.777  1.00  0.00
ATOM   1845  CB  SER G  69      -8.774  -0.979   9.511  1.00  0.00
ATOM   1846  OG  SER G  69      -9.593  -2.109   9.552  1.00 -0.49
ATOM   1847  HG  SER G  69     -10.252  -1.983   8.865  1.00  0.49
ATOM   1848  C   SER G  69      -6.558  -0.395  10.368  1.00  0.55
ATOM   1849  O   SER G  69      -5.604  -1.113  10.134  1.00 -0.55
ATOM   1850  N   VAL G  70      -6.605   0.929  10.302  1.00 -0.40
ATOM   1851  H   VAL G  70      -7.448   1.425  10.493  1.00  0.40
ATOM   1852  CA  VAL G  70      -5.467   1.763   9.956  1.00  0.00
ATOM   1853  CB  VAL G  70      -5.878   3.215   9.666  1.00  0.00
ATOM   1854  CG1 VAL G  70      -4.593   4.063   9.684  1.00  0.00
ATOM   1855  CG2 VAL G  70      -6.650   3.348   8.374  1.00  0.00
ATOM   1856  C   VAL G  70      -4.416   1.703  11.050  1.00  0.55
ATOM   1857  O   VAL G  70      -3.219   1.521  10.780  1.00 -0.55
ATOM   1858  N   LEU G  71      -4.823   1.827  12.294  1.00 -0.40
ATOM   1859  H   LEU G  71      -5.783   1.989  12.505  1.00  0.40
ATOM   1860  CA  LEU G  71      -3.941   1.743  13.460  1.00  0.00
ATOM   1861  CB  LEU G  71      -4.709   1.896  14.781  1.00  0.00
ATOM   1862  CG  LEU G  71      -3.916   1.706  16.088  1.00  0.00
ATOM   1863  CD1 LEU G  71      -2.763   2.700  16.152  1.00  0.00
ATOM   1864  CD2 LEU G  71      -4.773   1.843  17.339  1.00  0.00
ATOM   1865  C   LEU G  71      -3.216   0.371  13.430  1.00  0.55
ATOM   1866  O   LEU G  71      -2.013   0.270  13.737  1.00 -0.55
ATOM   1867  N   GLN G  72      -3.966  -0.653  13.113  1.00 -0.40
ATOM   1868  H   GLN G  72      -4.931  -0.518  12.912  1.00  0.40
ATOM   1869  CA  GLN G  72      -3.532  -2.041  13.016  1.00  0.00
ATOM   1870  CB  GLN G  72      -4.764  -2.898  12.742  1.00  0.00
ATOM   1871  CG  GLN G  72      -4.505  -4.377  12.508  1.00  0.00
ATOM   1872  CD  GLN G  72      -5.823  -5.164  12.367  1.00  0.55
ATOM   1873  OE1 GLN G  72      -6.871  -4.943  13.028  1.00 -0.55
ATOM   1874  NE2 GLN G  72      -5.884  -6.188  11.485  1.00 -0.78
ATOM   1875 HE21 GLN G  72      -6.731  -6.709  11.381  1.00  0.39
ATOM   1876 HE22 GLN G  72      -5.081  -6.424  10.937  1.00  0.39
ATOM   1877  C   GLN G  72      -2.402  -2.187  11.996  1.00  0.55
ATOM   1878  O   GLN G  72      -1.461  -2.936  12.285  1.00 -0.55
ATOM   1879  N   VAL G  73      -2.455  -1.510  10.866  1.00 -0.40
ATOM   1880  H   VAL G  73      -3.245  -0.950  10.630  1.00  0.40
ATOM   1881  CA  VAL G  73      -1.376  -1.526   9.881  1.00  0.00
ATOM   1882  CB  VAL G  73      -1.773  -0.826   8.592  1.00  0.00
ATOM   1883  CG1 VAL G  73      -0.577  -0.684   7.662  1.00  0.00
ATOM   1884  CG2 VAL G  73      -2.900  -1.681   7.986  1.00  0.00
ATOM   1885  C   VAL G  73      -0.110  -0.909  10.458  1.00  0.55
ATOM   1886  O   VAL G  73       1.014  -1.391  10.272  1.00 -0.55
ATOM   1887  N   PHE G  74      -0.235   0.192  11.184  1.00 -0.40
ATOM   1888  H   PHE G  74      -1.115   0.639  11.325  1.00  0.40
ATOM   1889  CA  PHE G  74       0.915   0.819  11.822  1.00  0.00
ATOM   1890  CB  PHE G  74       0.508   2.100  12.543  1.00  0.12
ATOM   1891  CG  PHE G  74       0.485   3.308  11.662  1.00 -0.12
ATOM   1892  CD1 PHE G  74       1.627   4.021  11.375  1.00 -0.12
ATOM   1893  HD1 PHE G  74       2.570   3.712  11.802  1.00  0.12
ATOM   1894  CE1 PHE G  74       1.584   5.136  10.543  1.00 -0.12
ATOM   1895  HE1 PHE G  74       2.486   5.690  10.331  1.00  0.12
ATOM   1896  CZ  PHE G  74       0.363   5.535   9.984  1.00 -0.12
ATOM   1897  HZ  PHE G  74       0.324   6.400   9.339  1.00  0.12
ATOM   1898  CD2 PHE G  74      -0.730   3.707  11.100  1.00 -0.12
ATOM   1899  HD2 PHE G  74      -1.628   3.149  11.321  1.00  0.12
ATOM   1900  CE2 PHE G  74      -0.797   4.819  10.257  1.00 -0.12
ATOM   1901  HE2 PHE G  74      -1.740   5.119   9.823  1.00  0.12
ATOM   1902  C   PHE G  74       1.531  -0.165  12.819  1.00  0.55
ATOM   1903  O   PHE G  74       2.754  -0.281  12.934  1.00 -0.55
ATOM   1904  N   ARG G  75       0.737  -0.869  13.575  1.00 -0.40
ATOM   1905  H   ARG G  75      -0.255  -0.805  13.506  1.00  0.40
ATOM   1906  CA  ARG G  75       1.263  -1.817  14.592  1.00  0.00
ATOM   1907  CB  ARG G  75       0.127  -2.208  15.541  1.00  0.00
ATOM   1908  CG  ARG G  75      -0.181  -0.900  16.312  1.00  0.00
ATOM   1909  CD  ARG G  75      -0.113  -1.130  17.786  1.00  0.35
ATOM   1910  NE  ARG G  75      -1.036  -2.075  18.265  1.00 -0.35
ATOM   1911  HE  ARG G  75      -1.940  -1.843  17.953  1.00  0.45
ATOM   1912  CZ  ARG G  75      -1.085  -3.168  18.993  1.00  0.35
ATOM   1913  NH1 ARG G  75      -0.052  -3.761  19.550  1.00 -0.70
ATOM   1914 HH11 ARG G  75       0.866  -3.381  19.433  1.00  0.40
ATOM   1915 HH12 ARG G  75      -0.183  -4.592  20.089  1.00  0.40
ATOM   1916  NH2 ARG G  75      -2.308  -3.705  19.156  1.00 -0.70
ATOM   1917 HH21 ARG G  75      -3.105  -3.272  18.734  1.00  0.40
ATOM   1918 HH22 ARG G  75      -2.421  -4.537  19.698  1.00  0.40
ATOM   1919  C   ARG G  75       1.977  -3.000  13.985  1.00  0.55
ATOM   1920  O   ARG G  75       3.032  -3.351  14.563  1.00 -0.55
ATOM   1921  N   GLU G  76       1.495  -3.530  12.860  1.00 -0.40
ATOM   1922  H   GLU G  76       0.657  -3.196  12.436  1.00  0.40
ATOM   1923  CA  GLU G  76       2.161  -4.633  12.176  1.00  0.00
ATOM   1924  CB  GLU G  76       1.411  -5.141  10.964  1.00  0.00
ATOM   1925  CG  GLU G  76      -0.014  -5.502  11.262  1.00  0.00
ATOM   1926  CD  GLU G  76      -0.574  -6.428  10.170  1.00  0.10
ATOM   1927  OE1 GLU G  76       0.212  -6.826   9.244  1.00 -0.55
ATOM   1928  OE2 GLU G  76      -1.781  -6.717  10.403  1.00 -0.55
ATOM   1929  C   GLU G  76       3.495  -4.204  11.555  1.00  0.55
ATOM   1930  O   GLU G  76       4.452  -4.972  11.483  1.00 -0.55
ATOM   1931  N   ALA G  77       3.440  -2.964  11.113  1.00 -0.40
ATOM   1932  H   ALA G  77       2.638  -2.376  11.172  1.00  0.40
ATOM   1933  CA  ALA G  77       4.669  -2.427  10.486  1.00  0.00
ATOM   1934  CB  ALA G  77       4.400  -1.145   9.729  1.00  0.00
ATOM   1935  C   ALA G  77       5.746  -2.313  11.570  1.00  0.55
ATOM   1936  O   ALA G  77       6.948  -2.589  11.381  1.00 -0.55
ATOM   1937  N   LYS G  78       5.325  -1.900  12.747  1.00 -0.40
ATOM   1938  H   LYS G  78       4.372  -1.665  12.921  1.00  0.40
ATOM   1939  CA  LYS G  78       6.230  -1.765  13.862  1.00  0.00
ATOM   1940  CB  LYS G  78       5.574  -1.070  15.047  1.00  0.00
ATOM   1941  CG  LYS G  78       6.523  -0.801  16.189  1.00  0.00
ATOM   1942  CD  LYS G  78       5.895  -0.261  17.443  1.00  0.00
ATOM   1943  CE  LYS G  78       6.865   0.463  18.370  1.00  0.33
ATOM   1944  NZ  LYS G  78       8.325   0.396  18.074  1.00 -0.32
ATOM   1945  HZ1 LYS G  78       8.508   0.801  17.134  1.00  0.33
ATOM   1946  HZ2 LYS G  78       8.637  -0.596  18.091  1.00  0.33
ATOM   1947  HZ3 LYS G  78       8.850   0.935  18.792  1.00  0.33
ATOM   1948  C   LYS G  78       6.640  -3.190  14.279  1.00  0.55
ATOM   1949  O   LYS G  78       7.845  -3.410  14.482  1.00 -0.55
ATOM   1950  N   ALA G  79       5.695  -4.098  14.415  1.00 -0.40
ATOM   1951  H   ALA G  79       4.738  -3.902  14.214  1.00  0.40
ATOM   1952  CA  ALA G  79       5.992  -5.457  14.875  1.00  0.00
ATOM   1953  CB  ALA G  79       4.819  -6.381  14.762  1.00  0.00
ATOM   1954  C   ALA G  79       7.169  -5.998  14.080  1.00  0.55
ATOM   1955  O   ALA G  79       8.109  -6.576  14.609  1.00 -0.55
ATOM   1956  N   GLU G  80       7.032  -5.746  12.794  1.00 -0.40
ATOM   1957  H   GLU G  80       6.244  -5.251  12.436  1.00  0.40
ATOM   1958  CA  GLU G  80       8.014  -6.168  11.811  1.00  0.00
ATOM   1959  CB  GLU G  80       7.380  -6.019  10.421  1.00  0.00
ATOM   1960  CG  GLU G  80       6.445  -7.204  10.122  1.00  0.00
ATOM   1961  CD  GLU G  80       6.491  -7.524   8.632  1.00  0.10
ATOM   1962  OE1 GLU G  80       7.419  -7.057   7.921  1.00 -0.55
ATOM   1963  OE2 GLU G  80       5.564  -8.231   8.176  1.00 -0.55
ATOM   1964  C   GLU G  80       9.295  -5.394  11.884  1.00  0.55
ATOM   1965  O   GLU G  80      10.083  -5.640  10.966  1.00 -0.55
ATOM   1966  N   GLY G  81       9.579  -4.506  12.807  1.00 -0.40
ATOM   1967  H   GLY G  81       8.929  -4.298  13.533  1.00  0.40
ATOM   1968  CA  GLY G  81      10.801  -3.770  12.868  1.00  0.00
ATOM   1969  C   GLY G  81      10.933  -2.318  12.522  1.00  0.55
ATOM   1970  O   GLY G  81      12.002  -1.736  12.861  1.00 -0.55
ATOM   1971  N   ALA G  82       9.966  -1.695  11.857  1.00 -0.40
ATOM   1972  H   ALA G  82       9.147  -2.181  11.564  1.00  0.40
ATOM   1973  CA  ALA G  82      10.009  -0.266  11.498  1.00  0.00
ATOM   1974  CB  ALA G  82       8.849   0.132  10.625  1.00  0.00
ATOM   1975  C   ALA G  82       9.959   0.484  12.824  1.00  0.55
ATOM   1976  O   ALA G  82       9.249   0.068  13.753  1.00 -0.55
ATOM   1977  N   ASP G  83      10.738   1.516  12.867  1.00 -0.40
ATOM   1978  H   ASP G  83      11.292   1.754  12.075  1.00  0.40
ATOM   1979  CA  ASP G  83      10.905   2.421  14.005  1.00  0.00
ATOM   1980  CB  ASP G  83      12.284   3.089  13.972  1.00  0.00
ATOM   1981  CG  ASP G  83      12.602   3.800  15.278  1.00  0.10
ATOM   1982  OD1 ASP G  83      11.694   3.935  16.136  1.00 -0.55
ATOM   1983  OD2 ASP G  83      13.758   4.251  15.473  1.00 -0.55
ATOM   1984  C   ASP G  83       9.802   3.502  14.064  1.00  0.55
ATOM   1985  O   ASP G  83       9.939   4.665  13.652  1.00 -0.55
ATOM   1986  N   ILE G  84       8.688   3.016  14.606  1.00 -0.40
ATOM   1987  H   ILE G  84       8.629   2.072  14.921  1.00  0.40
ATOM   1988  CA  ILE G  84       7.490   3.812  14.780  1.00  0.00
ATOM   1989  CB  ILE G  84       6.274   3.175  14.036  1.00  0.00
ATOM   1990  CG2 ILE G  84       4.984   3.976  14.218  1.00  0.00
ATOM   1991  CG1 ILE G  84       6.656   3.114  12.558  1.00  0.00
ATOM   1992  CD1 ILE G  84       5.693   2.333  11.708  1.00  0.00
ATOM   1993  C   ILE G  84       7.063   3.937  16.236  1.00  0.55
ATOM   1994  O   ILE G  84       6.835   2.864  16.847  1.00 -0.55
ATOM   1995  N   THR G  85       6.993   5.171  16.703  1.00 -0.40
ATOM   1996  H   THR G  85       7.276   5.971  16.180  1.00  0.40
ATOM   1997  CA  THR G  85       6.475   5.399  18.054  1.00  0.00
ATOM   1998  CB  THR G  85       7.217   6.462  18.836  1.00  0.00
ATOM   1999  OG1 THR G  85       8.511   5.902  18.938  1.00 -0.49
ATOM   2000  HG1 THR G  85       8.941   6.075  18.097  1.00  0.49
ATOM   2001  CG2 THR G  85       6.576   6.611  20.210  1.00  0.00
ATOM   2002  C   THR G  85       4.997   5.803  17.919  1.00  0.55
ATOM   2003  O   THR G  85       4.675   6.727  17.167  1.00 -0.55
ATOM   2004  N   ILE G  86       4.078   5.148  18.570  1.00 -0.40
ATOM   2005  H   ILE G  86       4.309   4.387  19.170  1.00  0.40
ATOM   2006  CA  ILE G  86       2.637   5.469  18.479  1.00  0.00
ATOM   2007  CB  ILE G  86       1.859   4.226  18.078  1.00  0.00
ATOM   2008  CG2 ILE G  86       0.377   4.422  17.914  1.00  0.00
ATOM   2009  CG1 ILE G  86       2.429   3.665  16.757  1.00  0.00
ATOM   2010  CD1 ILE G  86       1.787   2.267  16.571  1.00  0.00
ATOM   2011  C   ILE G  86       2.132   6.026  19.794  1.00  0.55
ATOM   2012  O   ILE G  86       2.241   5.386  20.845  1.00 -0.55
ATOM   2013  N   ILE G  87       1.599   7.224  19.769  1.00 -0.40
ATOM   2014  H   ILE G  87       1.546   7.740  18.919  1.00  0.40
ATOM   2015  CA  ILE G  87       1.044   7.911  20.939  1.00  0.00
ATOM   2016  CB  ILE G  87       1.652   9.299  21.168  1.00  0.00
ATOM   2017  CG2 ILE G  87       1.021   9.964  22.386  1.00  0.00
ATOM   2018  CG1 ILE G  87       3.175   9.136  21.237  1.00  0.00
ATOM   2019  CD1 ILE G  87       3.880  10.454  20.993  1.00  0.00
ATOM   2020  C   ILE G  87      -0.451   8.061  20.692  1.00  0.55
ATOM   2021  O   ILE G  87      -0.907   8.575  19.679  1.00 -0.55
ATOM   2022  N   LEU G  88      -1.191   7.480  21.604  1.00 -0.40
ATOM   2023  H   LEU G  88      -0.783   7.018  22.387  1.00  0.40
ATOM   2024  CA  LEU G  88      -2.651   7.457  21.552  1.00  0.00
ATOM   2025  CB  LEU G  88      -3.173   6.041  21.669  1.00  0.00
ATOM   2026  CG  LEU G  88      -2.883   5.096  20.508  1.00  0.00
ATOM   2027  CD1 LEU G  88      -3.165   3.672  20.943  1.00  0.00
ATOM   2028  CD2 LEU G  88      -3.762   5.443  19.307  1.00  0.00
ATOM   2029  C   LEU G  88      -3.136   8.384  22.664  1.00  0.55
ATOM   2030  O   LEU G  88      -3.051   8.033  23.837  1.00 -0.55
ATOM   2031  N   SER G  89      -3.544   9.564  22.223  1.00 -0.40
ATOM   2032  H   SER G  89      -3.506   9.841  21.266  1.00  0.40
ATOM   2033  CA  SER G  89      -4.097  10.545  23.216  1.00  0.00
ATOM   2034  CB  SER G  89      -3.200  11.750  23.349  1.00  0.00
ATOM   2035  OG  SER G  89      -2.458  12.041  22.184  1.00 -0.49
ATOM   2036  HG  SER G  89      -1.933  12.818  22.391  1.00  0.49
ATOM   2037  C   SER G  89      -5.548  10.818  22.817  1.00  0.10
ATOM   2038  O   SER G  89      -6.176   9.872  22.206  1.00 -0.55
ATOM   2039  OXT SER G  89      -6.064  11.936  23.072  1.00 -0.55
ATOM   2040  OH2 OH2 R 111       8.502   0.276  -8.217  1.00 -0.83
ATOM   2041  H1  OH2 R 111       8.689  -0.355  -7.522  1.00  0.42
ATOM   2042  H2  OH2 R 111       7.573   0.153  -8.410  1.00  0.42
ATOM   2043  OH2 OH2 R 113      10.492  -3.800 -11.608  1.00 -0.83
ATOM   2044  H1  OH2 R 113       9.830  -3.548 -12.252  1.00  0.42
ATOM   2045  H2  OH2 R 113      10.016  -4.329 -10.968  1.00  0.42
ATOM   2046  OH2 OH2 R 116      14.846  -5.228 -11.862  1.00 -0.83
ATOM   2047  H1  OH2 R 116      15.761  -5.150 -11.593  1.00  0.42
ATOM   2048  H2  OH2 R 116      14.359  -4.727 -11.207  1.00  0.42
ATOM   2049  OH2 OH2 R 117      -4.838  -1.322 -11.603  1.00 -0.83
ATOM   2050  H1  OH2 R 117      -5.439  -0.718 -12.039  1.00  0.42
ATOM   2051  H2  OH2 R 117      -5.344  -1.680 -10.873  1.00  0.42
ATOM   2052  OH2 OH2 R 119      -6.721  -6.520  -1.235  1.00 -0.83
ATOM   2053  H1  OH2 R 119      -6.037  -6.006  -0.806  1.00  0.42
ATOM   2054  H2  OH2 R 119      -6.447  -7.430  -1.117  1.00  0.42
ATOM   2055  OH2 OH2 R 121       4.286  -3.705  -0.445  1.00 -0.83
ATOM   2056  H1  OH2 R 121       4.373  -2.950  -1.027  1.00  0.42
ATOM   2057  H2  OH2 R 121       3.788  -4.344  -0.954  1.00  0.42
ATOM   2058  OH2 OH2 R 122       7.999  -7.454  -2.394  1.00 -0.83
ATOM   2059  H1  OH2 R 122       8.515  -7.360  -1.594  1.00  0.42
ATOM   2060  H2  OH2 R 122       8.052  -6.596  -2.815  1.00  0.42
ATOM   2061  OH2 OH2 R 125       3.756  -6.702   1.167  1.00 -0.83
ATOM   2062  H1  OH2 R 125       3.469  -6.457   0.287  1.00  0.42
ATOM   2063  H2  OH2 R 125       3.634  -7.650   1.205  1.00  0.42
ATOM   2064  OH2 OH2 R 130      15.071 -16.819 -11.114  1.00 -0.83
ATOM   2065  H1  OH2 R 130      15.917 -16.390 -10.990  1.00  0.42
ATOM   2066  H2  OH2 R 130      14.725 -16.930 -10.228  1.00  0.42
ATOM   2067  OH2 OH2 R 150      17.614   4.363  -7.037  1.00 -0.83
ATOM   2068  H1  OH2 R 150      17.306   4.913  -6.317  1.00  0.42
ATOM   2069  H2  OH2 R 150      18.477   4.715  -7.256  1.00  0.42
ATOM   2070  OH2 OH2 R 151      11.838   3.422 -12.105  1.00 -0.83
ATOM   2071  H1  OH2 R 151      12.195   3.913 -11.364  1.00  0.42
ATOM   2072  H2  OH2 R 151      10.916   3.290 -11.882  1.00  0.42
ATOM   2073  OH2 OH2 L  90      10.339   6.177  16.690  1.00 -0.83
ATOM   2074  H1  OH2 L  90      10.739   5.310  16.620  1.00  0.42
ATOM   2075  H2  OH2 L  90      10.745   6.686  15.988  1.00  0.42
ATOM   2076  OH2 OH2 L  92       9.532   2.896   4.459  1.00 -0.83
ATOM   2077  H1  OH2 L  92       8.821   2.594   5.025  1.00  0.42
ATOM   2078  H2  OH2 L  92       9.720   3.784   4.764  1.00  0.42
ATOM   2079  OH2 OH2 R  94      12.915   5.185   4.604  1.00 -0.83
ATOM   2080  H1  OH2 R  94      11.986   5.302   4.802  1.00  0.42
ATOM   2081  H2  OH2 R  94      13.066   4.246   4.711  1.00  0.42
ATOM   2082  OH2 OH2 L  97      -3.661   9.823  -2.989  1.00 -0.83
ATOM   2083  H1  OH2 L  97      -4.505   9.902  -2.544  1.00  0.42
ATOM   2084  H2  OH2 L  97      -3.542   8.882  -3.114  1.00  0.42
ATOM   2085  OH2 OH2 R 105      -6.339  -3.423  -2.182  1.00 -0.83
ATOM   2086  H1  OH2 R 105      -5.737  -2.879  -2.691  1.00  0.42
ATOM   2087  H2  OH2 R 105      -5.797  -3.790  -1.483  1.00  0.42
ATOM   2088  OH2 OH2 L 110     -14.375  12.579  14.012  1.00 -0.83
ATOM   2089  H1  OH2 L 110     -13.437  12.641  14.194  1.00  0.42
ATOM   2090  H2  OH2 L 110     -14.428  12.451  13.065  1.00  0.42
ATOM   2091 DUM1 DUM W 214      95.840  91.508  95.237  1.00  0.00
ATOM   2092 DUM2 DUM W 214     -91.333 -96.013 -92.818  1.00  0.00
ATOM   2093  AAA AAA X 214      73.708  44.772  43.744  1.00  0.00
ATOM   2094  AAB AAB X 215      46.057  49.621  57.585  1.00  0.00
ATOM   2095  AAC AAC X 216      56.128 -23.831 -46.616  1.00  0.00
ATOM   2096  AAD AAD X 217     -26.301   1.493  55.638  1.00  0.00
ATOM   2097  AAE AAE X 218      25.834 -59.985  81.169  1.00  0.00
ATOM   2098  AAF AAF X 219      84.240  44.136 -61.050  1.00  0.00
ATOM   2099  AAG AAG X 220      57.281  -7.698   7.014  1.00  0.00
ATOM   2100  AAH AAH X 221      15.037  23.002 -47.797  1.00  0.00
ATOM   2101  AAI AAI X 222      10.062 -51.779 -35.977  1.00  0.00
ATOM   2102  AAJ AAJ X 223      64.043 -73.241 -61.761  1.00  0.00
ATOM   2103  AAK AAK X 224      27.133  69.432 -32.570  1.00  0.00
ATOM   2104  AAL AAL X 225     -22.547 -50.174  41.157  1.00  0.00
ATOM   2105  AAM AAM X 226      81.938  -7.172 -11.357  1.00  0.00
ATOM   2106  AAN AAN X 227      44.763  69.364 -61.607  1.00  0.00
ATOM   2107  AAO AAO X 228       3.051 -56.384 -61.853  1.00  0.00
ATOM   2108  AAP AAP X 229     -68.390 -38.622   5.152  1.00  0.00
ATOM   2109  AAQ AAQ X 230     -18.221  18.895 -61.041  1.00  0.00
ATOM   2110  AAR AAR X 231      76.989  38.651 -35.851  1.00  0.00
ATOM   2111  AAS AAS X 232     -72.808 -62.714 -56.022  1.00  0.00
ATOM   2112  AAT AAT X 233     -61.439  -0.046  38.247  1.00  0.00
ATOM   2113  AAU AAU X 234      58.438 -32.999  46.050  1.00  0.00
ATOM   2114  AAV AAV X 235      86.156  10.081 -21.248  1.00  0.00
ATOM   2115  AAW AAW X 236      30.384  38.583  -7.672  1.00  0.00
ATOM   2116  AAX AAX X 237      62.159 -54.748 -39.960  1.00  0.00
ATOM   2117  AAY AAY X 238     -73.938  79.015  61.222  1.00  0.00
ATOM   2118  AAZ AAZ X 239     -30.505  51.968  -8.362  1.00  0.00
ATOM   2119  ABA ABA X 240      11.128 -61.233 -13.600  1.00  0.00
ATOM   2120  ABB ABB X 241     -79.199 -16.756 -59.504  1.00  0.00
ATOM   2121  ABC ABC X 242      35.520  14.120  -9.122  1.00  0.00
ATOM   2122  ABD ABD X 243     -25.214  29.759 -19.583  1.00  0.00
ATOM   2123  ABE ABE X 244      21.218  36.585  37.058  1.00  0.00
ATOM   2124  ABF ABF X 245     -75.963 -37.127 -63.897  1.00  0.00
ATOM   2125  ABG ABG X 246      68.978  -3.305 -55.220  1.00  0.00
ATOM   2126  ABH ABH X 247     -34.123 -79.933 -69.257  1.00  0.00
ATOM   2127  ABI ABI X 248      68.239  27.841 -61.389  1.00  0.00
ATOM   2128  ABJ ABJ X 249      47.237 -59.121   3.033  1.00  0.00
ATOM   2129  ABK ABK X 250      38.927  13.703 -57.552  1.00  0.00
ATOM   2130  ABL ABL X 251      75.650  84.455  66.636  1.00  0.00
ATOM   2131  ABM ABM X 252       0.311  28.354   8.826  1.00  0.00
ATOM   2132  ABN ABN X 253      36.654  -9.935 -12.207  1.00  0.00
ATOM   2133  ABO ABO X 254     -18.663 -43.592 -28.252  1.00  0.00
ATOM   2134  ABP ABP X 255     -40.376  73.247  66.026  1.00  0.00
ATOM   2135  ABQ ABQ X 256      17.730 -10.063  76.887  1.00  0.00
ATOM   2136  ABR ABR X 257     -25.687 -19.823 -65.663  1.00  0.00
ATOM   2137  ABS ABS X 258      45.182 -79.583  67.102  1.00  0.00
ATOM   2138  ABT ABT X 259     -54.262  60.519 -61.031  1.00  0.00
ATOM   2139  ABU ABU X 260      18.923 -36.021  26.163  1.00  0.00
ATOM   2140  ABV ABV X 261      45.400  26.989 -83.481  1.00  0.00
ATOM   2141  ABW ABW X 262     -26.119 -64.499  -7.975  1.00  0.00
ATOM   2142  ABX ABX X 263     -33.609  43.052  32.155  1.00  0.00
ATOM   2143  ABY ABY X 264      71.669 -74.410  46.792  1.00  0.00
ATOM   2144  ABZ ABZ X 265     -55.106  42.631  -4.226  1.00  0.00
ATOM   2145  ACA ACA X 266     -35.306  81.390 -75.146  1.00  0.00
ATOM   2146  ACB ACB X 267     -76.738  50.018  59.363  1.00  0.00
ATOM   2147  ACC ACC X 268      -8.425  25.710  68.046  1.00  0.00
ATOM   2148  ACD ACD X 269      38.411 -17.647 -47.467  1.00  0.00
ATOM   2149  ACE ACE X 270      -9.953  30.166  -4.995  1.00  0.00
ATOM   2150  ACF ACF X 271     -74.177  13.103 -40.618  1.00  0.00
ATOM   2151  ACG ACG X 272      -3.254  18.120 -35.581  1.00  0.00
ATOM   2152  ACH ACH X 273     -49.165 -32.194  22.329  1.00  0.00
ATOM   2153  ACI ACI X 274       3.432 -77.561  71.612  1.00  0.00
ATOM   2154  ACJ ACJ X 275     -23.989 -22.124  73.506  1.00  0.00
ATOM   2155  ACK ACK X 276     -31.814  47.990  78.891  1.00  0.00
ATOM   2156  ACL ACL X 277      27.825   6.012 -38.240  1.00  0.00
ATOM   2157  ACM ACM X 278     -46.320  64.235  46.282  1.00  0.00
ATOM   2158  ACN ACN X 279      86.813 -80.705  16.922  1.00  0.00
ATOM   2159  ACO ACO X 280     -42.959  16.668  70.528  1.00  0.00
ATOM   2160  ACP ACP X 281      78.863 -64.071  10.771  1.00  0.00
ATOM   2161  ACQ ACQ X 282     -54.253  61.073  29.048  1.00  0.00
ATOM   2162  ACR ACR X 283     -20.709  68.161 -41.188  1.00  0.00
ATOM   2163  ACS ACS X 284      46.112 -10.780 -62.861  1.00  0.00
ATOM   2164  ACT ACT X 285      61.419  40.924 -26.779  1.00  0.00
ATOM   2165  ACU ACU X 286      55.841  53.983 -63.993  1.00  0.00
ATOM   2166  ACV ACV X 287       6.467 -87.792 -23.152  1.00  0.00
ATOM   2167  ACW ACW X 288      22.139 -84.133 -43.727  1.00  0.00
ATOM   2168  ACX ACX X 289     -69.080 -53.634 -75.865  1.00  0.00
ATOM   2169  ACY ACY X 290      86.786 -28.042  16.774  1.00  0.00
ATOM   2170  ACZ ACZ X 291     -65.557 -55.200  -8.016  1.00  0.00
ATOM   2171  ADA ADA X 292      77.176  58.400  64.059  1.00  0.00
ATOM   2172  ADB ADB X 293      62.364 -65.463   6.423  1.00  0.00
ATOM   2173  ADC ADC X 294      29.022 -19.520 -78.378  1.00  0.00
ATOM   2174  ADD ADD X 295     -60.796  46.274  41.618  1.00  0.00
ATOM   2175  ADE ADE X 296     -63.702  83.357 -78.522  1.00  0.00
ATOM   2176  ADF ADF X 297      84.127  15.642  29.441  1.00  0.00
ATOM   2177  ADG ADG X 298     -63.252 -75.036   7.184  1.00  0.00
ATOM   2178  ADH ADH X 299      -3.507   7.961  60.434  1.00  0.00
ATOM   2179  ADI ADI X 300     -68.265 -20.495  76.708  1.00  0.00
ATOM   2180  ADJ ADJ X 301     -56.854  -4.910  -0.185  1.00  0.00
ATOM   2181  ADK ADK X 302      38.839  14.268  64.510  1.00  0.00
ATOM   2182  ADL ADL X 303      79.370 -61.014 -77.475  1.00  0.00
ATOM   2183  ADM ADM X 304      49.375  37.061  27.387  1.00  0.00
ATOM   2184  ADN ADN X 305     -83.526 -68.508 -18.427  1.00  0.00
ATOM   2185  ADO ADO X 306       6.333  69.242  15.748  1.00  0.00
ATOM   2186  ADP ADP X 307       8.134 -79.226 -12.417  1.00  0.00
ATOM   2187  ADQ ADQ X 308     -16.115 -41.741  74.500  1.00  0.00
ATOM   2188  ADR ADR X 309     -40.023  31.913 -37.335  1.00  0.00
ATOM   2189  ADS ADS X 310      76.871 -35.276  28.741  1.00  0.00
ATOM   2190  ADT ADT X 311      46.688  -3.066  34.385  1.00  0.00
ATOM   2191  ADU ADU X 312     -51.478 -25.219 -33.963  1.00  0.00
ATOM   2192  ADV ADV X 313     -65.798  31.487 -68.121  1.00  0.00
ATOM   2193  ADW ADW X 314     -57.519  63.078   3.377  1.00  0.00
ATOM   2194  ADX ADX X 315      -9.964 -80.046  48.222  1.00  0.00
ATOM   2195  ADY ADY X 316      49.552 -78.774  25.874  1.00  0.00
ATOM   2196  ADZ ADZ X 317      14.492 -41.749  83.391  1.00  0.00
ATOM   2197  AEA AEA X 318     -65.829  16.292  -3.858  1.00  0.00
ATOM   2198  AEB AEB X 319     -61.521  81.463 -51.365  1.00  0.00
ATOM   2199  AEC AEC X 320      24.011  17.935 -29.908  1.00  0.00
ATOM   2200  AED AED X 321     -65.020 -69.298  64.565  1.00  0.00
ATOM   2201  AEE AEE X 322     -78.363  38.394 -47.603  1.00  0.00
ATOM   2202  AEF AEF X 323      39.650 -75.691 -71.443  1.00  0.00
ATOM   2203  AEG AEG X 324     -13.928 -76.731  26.716  1.00  0.00
ATOM   2204  AEH AEH X 325      52.334  66.814  20.133  1.00  0.00
ATOM   2205  AEI AEI X 326     -30.790  -8.865 -14.558  1.00  0.00
ATOM   2206  AEJ AEJ X 327      63.700 -38.779 -75.017  1.00  0.00
ATOM   2207  AEK AEK X 328     -20.723  58.892  63.251  1.00  0.00
ATOM   2208  AEL AEL X 329     -64.252  11.558  82.605  1.00  0.00
ATOM   2209  AEM AEM X 330      58.240  79.251 -65.411  1.00  0.00
ATOM   2210  AEN AEN X 331     -14.384 -84.550  80.804  1.00  0.00
ATOM   2211  AEO AEO X 332     -66.898  38.365  83.969  1.00  0.00
ATOM   2212  AEP AEP X 333       7.506  73.728  76.624  1.00  0.00
ATOM   2213  AEQ AEQ X 334     -15.322 -17.287  49.016  1.00  0.00
ATOM   2214  AER AER X 335      36.514   2.413  -5.245  1.00  0.00
ATOM   2215  AES AES X 336      -0.743 -15.623 -67.812  1.00  0.00
ATOM   2216  AET AET X 337      77.514  74.624 -20.216  1.00  0.00
ATOM   2217  AEU AEU X 338      29.175  69.003  74.592  1.00  0.00
ATOM   2218  AEV AEV X 339      12.610 -11.002 -52.715  1.00  0.00
ATOM   2219  AEW AEW X 340      -3.792 -47.342  70.240  1.00  0.00
ATOM   2220  AEX AEX X 341      79.800 -79.807 -46.666  1.00  0.00
ATOM   2221  AEY AEY X 342      76.508 -20.883  80.523  1.00  0.00
ATOM   2222  AEZ AEZ X 343      64.642  21.287  31.236  1.00  0.00
ATOM   2223  AFA AFA X 344       5.531  26.490  83.440  1.00  0.00
ATOM   2224  AFB AFB X 345       4.190  28.693 -21.982  1.00  0.00
ATOM   2225  AFC AFC X 346      47.072 -52.314  42.266  1.00  0.00
ATOM   2226  AFD AFD X 347     -43.988 -85.030 -23.419  1.00  0.00
ATOM   2227  AFE AFE X 348     -42.785  42.634 -76.417  1.00  0.00
ATOM   2228  AFF AFF X 349      58.323   8.440 -86.357  1.00  0.00
ATOM   2229  AFG AFG X 350     -34.845  79.621  -5.305  1.00  0.00
ATOM   2230  AFH AFH X 351      24.185  77.617 -80.613  1.00  0.00
ATOM   2231  AFI AFI X 352     -76.220 -35.373 -20.007  1.00  0.00
ATOM   2232  AFJ AFJ X 353      88.322 -69.788  -8.735  1.00  0.00
ATOM   2233  AFK AFK X 354      29.738 -57.576   5.281  1.00  0.00
ATOM   2234  AFL AFL X 355     -75.105  79.994  24.006  1.00  0.00
ATOM   2235  AFM AFM X 356     -73.428  65.565  11.063  1.00  0.00
ATOM   2236  AFN AFN X 357      72.084  16.575  73.842  1.00  0.00
ATOM   2237  AFO AFO X 358      78.674 -22.449 -26.790  1.00  0.00
ATOM   2238  AFP AFP X 359     -59.369 -80.029 -12.072  1.00  0.00
ATOM   2239  AFQ AFQ X 360     -23.962 -30.860   9.159  1.00  0.00
ATOM   2240  AFR AFR X 361      26.093  32.759  76.099  1.00  0.00
ATOM   2241  AFS AFS X 362     -41.933 -41.001 -76.178  1.00  0.00
ATOM   2242  AFT AFT X 363     -79.531  72.009 -24.287  1.00  0.00
ATOM   2243  AFU AFU X 364     -44.197  15.346 -75.422  1.00  0.00
ATOM   2244  AFV AFV X 365       1.516 -87.014  56.236  1.00  0.00
ATOM   2245  AFW AFW X 366     -58.819  44.224 -84.446  1.00  0.00
ATOM   2246  AFX AFX X 367     -79.236  34.691  12.704  1.00  0.00
ATOM   2247  AFY AFY X 368      -1.850 -36.194 -81.829  1.00  0.00
ATOM   2248  AFZ AFZ X 369     -72.323  56.260  79.579  1.00  0.00
ATOM   2249  AGA AGA X 370      10.935  54.996  47.259  1.00  0.00
ATOM   2250  AGB AGB X 371     -11.593  81.059  31.250  1.00  0.00
ATOM   2251  AGC AGC X 372     -25.203 -53.333   6.983  1.00  0.00
ATOM   2252  AGD AGD X 373      54.317  55.831 -14.336  1.00  0.00
ATOM   2253  AGE AGE X 374      26.920  18.075  17.275  1.00  0.00
ATOM   2254  AGF AGF X 375      52.837 -86.651  85.826  1.00  0.00
ATOM   2255  AGG AGG X 376      88.466  22.950 -65.543  1.00  0.00
ATOM   2256  AGH AGH X 377     -25.442 -79.653  23.123  1.00  0.00
ATOM   2257  AGI AGI X 378      -9.187  -4.216  34.052  1.00  0.00
ATOM   2258  AGJ AGJ X 379     -13.658 -63.755  82.534  1.00  0.00
ATOM   2259  AGK AGK X 380     -35.468  -7.263  13.073  1.00  0.00
ATOM   2260  AGL AGL X 381      83.959 -54.621 -29.531  1.00  0.00
ATOM   2261  AGM AGM X 382      60.136  37.331   5.373  1.00  0.00
ATOM   2262  AGN AGN X 383      -7.632 -38.246  -7.264  1.00  0.00
ATOM   2263  AGO AGO X 384     -61.397  32.181 -24.871  1.00  0.00
ATOM   2264  AGP AGP X 385      67.220  19.477 -84.606  1.00  0.00
ATOM   2265  AGQ AGQ X 386      30.864  13.770  42.613  1.00  0.00
ATOM   2266  AGR AGR X 387      59.902 -14.364  58.256  1.00  0.00
ATOM   2267  AGS AGS X 388      -5.973  33.341  36.865  1.00  0.00
ATOM   2268  AGT AGT X 389     -33.389  77.466  23.626  1.00  0.00
ATOM   2269  AGU AGU X 390     -39.430 -47.892  86.612  1.00  0.00
ATOM   2270  AGV AGV X 391      54.471 -41.077  16.350  1.00  0.00
ATOM   2271  AGW AGW X 392      14.530 -76.940 -25.905  1.00  0.00
ATOM   2272  AGX AGX X 393      46.101  67.432 -77.745  1.00  0.00
ATOM   2273  AGY AGY X 394     -40.660  25.353  26.895  1.00  0.00
ATOM   2274  AGZ AGZ X 395      80.861 -50.863  78.749  1.00  0.00
ATOM   2275  AHA AHA X 396      -2.654  12.194  41.922  1.00  0.00
ATOM   2276  AHB AHB X 397     -21.161  17.063  85.982  1.00  0.00
ATOM   2277  AHC AHC X 398      -2.046  35.307 -80.730  1.00  0.00
ATOM   2278  AHD AHD X 399     -59.285  81.086  12.798  1.00  0.00
ATOM   2279  AHE AHE X 400      61.985  76.600  77.375  1.00  0.00
ATOM   2280  AHF AHF X 401       5.425 -33.556 -42.215  1.00  0.00
ATOM   2281  AHG AHG X 402     -22.037  65.109 -64.314  1.00  0.00
ATOM   2282  AHH AHH X 403     -74.429  64.081  44.970  1.00  0.00
ATOM   2283  AHI AHI X 404     -28.175  57.538 -86.898  1.00  0.00
ATOM   2284  AHJ AHJ X 405       3.909  63.750 -61.702  1.00  0.00
ATOM   2285  AHK AHK X 406      58.643 -85.264  -4.073  1.00  0.00
ATOM   2286  AHL AHL X 407     -80.447  76.566  -2.549  1.00  0.00
ATOM   2287  AHM AHM X 408      34.840  55.933  18.671  1.00  0.00
ATOM   2288  AHN AHN X 409     -21.841 -49.839 -70.760  1.00  0.00
ATOM   2289  AHO AHO X 410     -72.891 -16.330 -80.666  1.00  0.00
ATOM   2290  AHP AHP X 411     -61.311 -73.697 -41.107  1.00  0.00
ATOM   2291  AHQ AHQ X 412     -36.640  63.154 -74.619  1.00  0.00
ATOM   2292  AHR AHR X 413      51.962  -1.166  72.013  1.00  0.00
ATOM   2293  AHS AHS X 414      45.748 -36.691  78.461  1.00  0.00
ATOM   2294  AHT AHT X 415     -37.833   1.254 -64.522  1.00  0.00
ATOM   2295  AHU AHU X 416      57.645  51.122  86.721  1.00  0.00
ATOM   2296  AHV AHV X 417      71.602 -16.811 -82.889  1.00  0.00
ATOM   2297  AHW AHW X 418     -81.004 -47.004  59.572  1.00  0.00
ATOM   2298  AHX AHX X 419      79.605  65.444   6.029  1.00  0.00
ATOM   2299  AHY AHY X 420      67.215  12.239  55.631  1.00  0.00
ATOM   2300  AHZ AHZ X 421     -56.368  -5.561 -82.897  1.00  0.00
ATOM   2301  AIA AIA X 422      25.671 -34.413 -20.285  1.00  0.00
ATOM   2302  AIB AIB X 423      24.547 -23.380  57.854  1.00  0.00
ATOM   2303  AIC AIC X 424     -55.190  -3.216 -56.272  1.00  0.00
ATOM   2304  AID AID X 425      68.659  -6.672 -29.034  1.00  0.00
ATOM   2305  AIE AIE X 426     -10.359 -90.178  28.182  1.00  0.00
ATOM   2306  AIF AIF X 427      42.886 -64.666 -21.052  1.00  0.00
ATOM   2307  AIG AIG X 428     -52.714  24.957 -39.146  1.00  0.00
ATOM   2308  AIH AIH X 429     -50.274 -40.930   1.717  1.00  0.00
ATOM   2309  AII AII X 430      45.708  75.802  37.600  1.00  0.00
ATOM   2310  AIJ AIJ X 431     -35.796  -2.638 -76.712  1.00  0.00
ATOM   2311  AIK AIK X 432     -33.105   0.239 -37.883  1.00  0.00
ATOM   2312  AIL AIL X 433      -6.395  38.120 -46.391  1.00  0.00
ATOM   2313  AIM AIM X 434      11.517  81.833  50.922  1.00  0.00
ATOM   2314  AIN AIN X 435     -68.202 -88.975 -10.405  1.00  0.00
ATOM   2315  AIO AIO X 436      26.665 -47.313  56.859  1.00  0.00
ATOM   2316  AIP AIP X 437     -14.737  -4.204 -33.119  1.00  0.00
ATOM   2317  AIQ AIQ X 438      48.152  23.808 -13.392  1.00  0.00
ATOM   2318  AIR AIR X 439      83.880  76.709  42.406  1.00  0.00
ATOM   2319  AIS AIS X 440      35.843  38.274 -36.504  1.00  0.00
ATOM   2320  AIT AIT X 441      -9.089 -83.914 -15.774  1.00  0.00
ATOM   2321  AIU AIU X 442       8.634  85.777 -45.214  1.00  0.00
ATOM   2322  AIV AIV X 443     -42.350  21.639  53.426  1.00  0.00
ATOM   2323  AIW AIW X 444     -83.926  73.344 -62.400  1.00  0.00
ATOM   2324  AIX AIX X 445      30.644  78.530  54.427  1.00  0.00
ATOM   2325  AIY AIY X 446      79.248 -45.290  11.402  1.00  0.00
ATOM   2326  AIZ AIZ X 447      22.791  24.016 -71.244  1.00  0.00
ATOM   2327  AJA AJA X 448      71.404  75.254 -71.567  1.00  0.00
ATOM   2328  AJB AJB X 449     -15.034  20.489  50.322  1.00  0.00
ATOM   2329  AJC AJC X 450     -32.071  75.931 -59.172  1.00  0.00
ATOM   2330  AJD AJD X 451     -34.142 -71.422  77.191  1.00  0.00
ATOM   2331  AJE AJE X 452      -2.421   1.006  85.077  1.00  0.00
ATOM   2332  AJF AJF X 453      22.046 -55.489 -26.589  1.00  0.00
ATOM   2333  AJG AJG X 454      12.089  13.725 -14.709  1.00  0.00
ATOM   2334  AJH AJH X 455     -41.554 -70.373 -20.281  1.00  0.00
ATOM   2335  AJI AJI X 456     -25.563  43.001  52.752  1.00  0.00
ATOM   2336  AJJ AJJ X 457      80.689  46.995 -18.908  1.00  0.00
ATOM   2337  AJK AJK X 458      28.804 -16.542 -63.650  1.00  0.00
ATOM   2338  AJL AJL X 459      76.517  35.427 -13.622  1.00  0.00
ATOM   2339  AJM AJM X 460      78.131  26.314   1.514  1.00  0.00
ATOM   2340  AJN AJN X 461      36.075   4.166 -26.654  1.00  0.00
ATOM   2341  AJO AJO X 462     -30.684  73.582  89.370  1.00  0.00
ATOM   2342  AJP AJP X 463     -68.969 -45.373  36.192  1.00  0.00
ATOM   2343  AJQ AJQ X 464     -23.982 -64.660 -52.395  1.00  0.00
ATOM   2344  AJR AJR X 465     -50.378  22.926  -0.826  1.00  0.00
ATOM   2345  AJS AJS X 466     -11.867  48.799  33.492  1.00  0.00
ATOM   2346  AJT AJT X 467     -36.597  32.148 -50.483  1.00  0.00
ATOM   2347  AJU AJU X 468     -56.162 -23.358  17.263  1.00  0.00
ATOM   2348  AJV AJV X 469      20.675 -72.021  61.437  1.00  0.00
ATOM   2349  AJW AJW X 470     -73.461  17.114  63.107  1.00  0.00
ATOM   2350  AJX AJX X 471     -12.539  73.213  43.917  1.00  0.00
ATOM   2351  AJY AJY X 472     -73.288   0.168 -66.511  1.00  0.00
ATOM   2352  AJZ AJZ X 473      59.552 -62.674 -83.293  1.00  0.00
ATOM   2353  AKA AKA X 474      33.473  37.377 -77.905  1.00  0.00
ATOM   2354  AKB AKB X 475     -38.369  53.499 -42.860  1.00  0.00
ATOM   2355  AKC AKC X 476      52.526 -45.395 -12.974  1.00  0.00
ATOM   2356  AKD AKD X 477     -84.167 -10.355 -33.034  1.00  0.00
ATOM   2357  AKE AKE X 478      50.093 -16.123  70.404  1.00  0.00
ATOM   2358  AKF AKF X 479      66.288 -50.870  -8.126  1.00  0.00
ATOM   2359  AKG AKG X 480       0.470 -16.905  33.420  1.00  0.00
ATOM   2360  AKH AKH X 481      19.795  30.151  89.684  1.00  0.00
ATOM   2361  AKI AKI X 482     -45.457  40.906 -24.220  1.00  0.00
ATOM   2362  AKJ AKJ X 483      18.259 -70.235  39.454  1.00  0.00
ATOM   2363  AKK AKK X 484      54.132 -22.004 -28.580  1.00  0.00
ATOM   2364  AKL AKL X 485     -41.324 -82.771  26.872  1.00  0.00
ATOM   2365  AKM AKM X 486      30.989 -29.771 -54.164  1.00  0.00
ATOM   2366  AKN AKN X 487     -42.679  15.210 -47.277  1.00  0.00
ATOM   2367  AKO AKO X 488      46.602  -4.921 -38.887  1.00  0.00
ATOM   2368  AKP AKP X 489      26.717  13.423  77.197  1.00  0.00
ATOM   2369  AKQ AKQ X 490      15.004  -4.583  35.148  1.00  0.00
ATOM   2370  AKR AKR X 491     -75.294 -55.811 -33.941  1.00  0.00
ATOM   2371  AKS AKS X 492     -27.042  36.443 -80.774  1.00  0.00
ATOM   2372  AKT AKT X 493      60.255  62.764 -29.962  1.00  0.00
ATOM   2373  AKU AKU X 494     -22.941  10.978  26.069  1.00  0.00
ATOM   2374  AKV AKV X 495     -80.404  30.791 -12.201  1.00  0.00
ATOM   2375  AKW AKW X 496     -40.996  13.602 -14.912  1.00  0.00
ATOM   2376  AKX AKX X 497      29.139  68.043  36.653  1.00  0.00
ATOM   2377  AKY AKY X 498      30.626  -6.192 -55.502  1.00  0.00
ATOM   2378  AKZ AKZ X 499     -17.732  63.482  31.343  1.00  0.00
ATOM   2379  ALA ALA X 500     -49.681 -70.774  34.605  1.00  0.00
ATOM   2380  ALB ALB X 501      -4.843 -87.711   0.062  1.00  0.00
ATOM   2381  ALC ALC X 502     -26.146 -26.034  -8.809  1.00  0.00
ATOM   2382  ALD ALD X 503     -66.935  61.492  63.950  1.00  0.00
ATOM   2383  ALE ALE X 504      12.151 -83.377 -78.905  1.00  0.00
ATOM   2384  ALF ALF X 505      83.073 -36.018 -61.700  1.00  0.00
ATOM   2385  ALG ALG X 506     -26.688 -84.115  46.326  1.00  0.00
ATOM   2386  ALH ALH X 507     -34.521 -20.241  53.152  1.00  0.00
ATOM   2387  ALI ALI X 508     -28.094   7.966   0.938  1.00  0.00
ATOM   2388  ALJ ALJ X 509      85.014  45.182 -84.032  1.00  0.00
ATOM   2389  ALK ALK X 510     -30.259  27.065   7.237  1.00  0.00
ATOM   2390  ALL ALL X 511      38.897 -51.964 -10.480  1.00  0.00
ATOM   2391  ALM ALM X 512     -61.046  44.784 -52.299  1.00  0.00
ATOM   2392  ALN ALN X 513     -78.265   7.394  73.757  1.00  0.00
ATOM   2393  ALO ALO X 514      78.485 -50.740  56.187  1.00  0.00
ATOM   2394  ALP ALP X 515      87.180 -30.548  -3.330  1.00  0.00
ATOM   2395  ALQ ALQ X 516     -42.930  44.593 -65.657  1.00  0.00
ATOM   2396  ALR ALR X 517     -52.444 -56.595  42.500  1.00  0.00
ATOM   2397  ALS ALS X 518     -61.094  47.991  19.425  1.00  0.00
ATOM   2398  ALT ALT X 519     -39.499 -35.355  68.631  1.00  0.00
ATOM   2399  ALU ALU X 520      22.964   4.796 -20.657  1.00  0.00
ATOM   2400  ALV ALV X 521      25.160   2.799  33.458  1.00  0.00
ATOM   2401  ALW ALW X 522       3.738  29.466 -66.999  1.00  0.00
ATOM   2402  ALX ALX X 523     -14.687 -25.257  59.360  1.00  0.00
ATOM   2403  ALY ALY X 524     -80.262  25.459  76.826  1.00  0.00
ATOM   2404  ALZ ALZ X 525      50.563  51.389  28.904  1.00  0.00
ATOM   2405  AMA AMA X 526     -77.032 -50.428  10.706  1.00  0.00
ATOM   2406  AMB AMB X 527     -63.695 -59.943 -24.873  1.00  0.00
ATOM   2407  AMC AMC X 528      19.548 -76.846   9.539  1.00  0.00
ATOM   2408  AMD AMD X 529      -2.052  43.703 -16.937  1.00  0.00
ATOM   2409  AME AME X 530     -32.336 -18.421  21.543  1.00  0.00
ATOM   2410  AMF AMF X 531       8.361   9.341 -71.275  1.00  0.00
ATOM   2411  AMG AMG X 532      -5.043  75.209 -11.219  1.00  0.00
ATOM   2412  AMH AMH X 533      47.524 -53.218  60.002  1.00  0.00
ATOM   2413  AMI AMI X 534     -20.782 -12.967  34.176  1.00  0.00
ATOM   2414  AMJ AMJ X 535     -59.198  76.379  33.410  1.00  0.00
ATOM   2415  AMK AMK X 536     -48.113 -21.738  80.406  1.00  0.00
ATOM   2416  AML AML X 537      80.617  -1.247  43.894  1.00  0.00
ATOM   2417  AMM AMM X 538     -82.059  36.361  49.921  1.00  0.00
ATOM   2418  AMN AMN X 539      -7.322 -23.404  40.489  1.00  0.00
ATOM   2419  AMO AMO X 540     -47.169 -85.145  -6.683  1.00  0.00
ATOM   2420  AMP AMP X 541     -72.725 -80.760 -70.531  1.00  0.00
ATOM   2421  AMQ AMQ X 542      39.610 -83.794 -46.609  1.00  0.00
ATOM   2422  AMR AMR X 543      22.331 -64.322 -45.234  1.00  0.00
ATOM   2423  AMS AMS X 544      83.478  85.319  -0.757  1.00  0.00
ATOM   2424  AMT AMT X 545      61.564 -60.501  22.271  1.00  0.00
ATOM   2425  AMU AMU X 546      62.299  17.562  16.034  1.00  0.00
ATOM   2426  AMV AMV X 547      75.966  53.123 -43.110  1.00  0.00
ATOM   2427  AMW AMW X 548       4.023 -84.096  18.143  1.00  0.00
ATOM   2428  AMX AMX X 549      28.164 -69.911  -3.299  1.00  0.00
ATOM   2429  AMY AMY X 550      48.682  17.039  49.677  1.00  0.00
ATOM   2430  AMZ AMZ X 551      86.493 -22.420  36.470  1.00  0.00
ATOM   2431  ANA ANA X 552      86.623 -56.276 -14.544  1.00  0.00
ATOM   2432  ANB ANB X 553      62.504   3.458  87.444  1.00  0.00
ATOM   2433  ANC ANC X 554      36.921  33.026  84.258  1.00  0.00
ATOM   2434  AND AND X 555      25.285  36.563 -60.451  1.00  0.00
ATOM   2435  ANE ANE X 556      45.040 -30.676 -62.906  1.00  0.00
ATOM   2436  ANF ANF X 557      65.980 -58.079  66.190  1.00  0.00
ATOM   2437  ANG ANG X 558      41.424  16.062  33.281  1.00  0.00
ATOM   2438  ANH ANH X 559     -71.224  36.084  28.092  1.00  0.00
ATOM   2439  ANI ANI X 560      72.698 -71.156  -6.416  1.00  0.00
ATOM   2440  ANJ ANJ X 561      16.893  45.738  73.906  1.00  0.00
ATOM   2441  ANK ANK X 562     -52.435  66.410 -19.684  1.00  0.00
ATOM   2442  ANL ANL X 563      -4.951 -45.774  87.653  1.00  0.00
ATOM   2443  ANM ANM X 564      69.474 -83.838 -55.627  1.00  0.00
ATOM   2444  ANN ANN X 565      12.456 -35.626  58.957  1.00  0.00
ATOM   2445  ANO ANO X 566     -62.239  -6.981  66.867  1.00  0.00
ATOM   2446  ANP ANP X 567      12.439  62.822 -11.166  1.00  0.00
ATOM   2447  ANQ ANQ X 568     -15.302  -6.856  54.364  1.00  0.00
ATOM   2448  ANR ANR X 569      55.054  84.115  -1.290  1.00  0.00
ATOM   2449  ANS ANS X 570     -71.755  66.795 -78.691  1.00  0.00
ATOM   2450  ANT ANT X 571     -58.221 -17.648 -73.224  1.00  0.00
ATOM   2451  ANU ANU X 572     -48.111  -3.424  68.770  1.00  0.00
ATOM   2452  ANV ANV X 573     -79.686 -83.666 -27.802  1.00  0.00
ATOM   2453  ANW ANW X 574      82.092  43.998  82.757  1.00  0.00
ATOM   2454  ANX ANX X 575      81.456 -24.884  58.674  1.00  0.00
ATOM   2455  ANY ANY X 576      15.037 -57.006 -84.260  1.00  0.00
ATOM   2456  ANZ ANZ X 577     -80.504  71.574 -49.027  1.00  0.00
ATOM   2457  AOA AOA X 578      42.727 -59.275  84.606  1.00  0.00
ATOM   2458  AOB AOB X 579     -46.736  -5.257 -15.728  1.00  0.00
ATOM   2459  AOC AOC X 580     -30.710  50.817 -58.544  1.00  0.00
ATOM   2460  AOD AOD X 581      90.722  33.202  52.258  1.00  0.00
ATOM   2461  AOE AOE X 582      54.477  12.225 -74.748  1.00  0.00
ATOM   2462  AOF AOF X 583     -80.295 -16.295  11.673  1.00  0.00
ATOM   2463  AOG AOG X 584      83.478 -62.531  28.706  1.00  0.00
ATOM   2464  AOH AOH X 585      40.731  31.469  17.758  1.00  0.00
ATOM   2465  AOI AOI X 586     -17.927 -10.096 -15.177  1.00  0.00
ATOM   2466  AOJ AOJ X 587     -81.428 -45.865 -30.264  1.00  0.00
ATOM   2467  AOK AOK X 588      85.468  61.682  78.134  1.00  0.00
ATOM   2468  AOL AOL X 589     -20.408  15.159 -39.354  1.00  0.00
ATOM   2469  AOM AOM X 590     -60.437  42.335 -33.104  1.00  0.00
ATOM   2470  AON AON X 591     -26.413 -57.889 -80.371  1.00  0.00
ATOM   2471  AOO AOO X 592     -85.041  -3.680   4.300  1.00  0.00
ATOM   2472  AOP AOP X 593     -30.942  -8.759 -27.391  1.00  0.00
ATOM   2473  AOQ AOQ X 594      74.719  51.627  22.854  1.00  0.00
ATOM   2474  AOR AOR X 595     -14.390 -83.990 -85.335  1.00  0.00
ATOM   2475  AOS AOS X 596     -80.956   5.695  -3.111  1.00  0.00
ATOM   2476  AOT AOT X 597     -42.778  -1.683  82.091  1.00  0.00
ATOM   2477  AOU AOU X 598     -45.036  17.227 -28.387  1.00  0.00
ATOM   2478  AOV AOV X 599      76.546 -84.964 -76.356  1.00  0.00
ATOM   2479  AOW AOW X 600     -50.380  31.850  76.285  1.00  0.00
ATOM   2480  AOX AOX X 601     -39.618 -54.701   9.664  1.00  0.00
ATOM   2481  AOY AOY X 602      78.177 -36.220 -14.558  1.00  0.00
ATOM   2482  AOZ AOZ X 603      -4.622  45.100  77.012  1.00  0.00
ATOM   2483  APA APA X 604     -69.939 -85.646 -21.160  1.00  0.00
ATOM   2484  APB APB X 605     -11.808  58.070 -21.557  1.00  0.00
ATOM   2485  APC APC X 606      41.992   5.695  86.023  1.00  0.00
ATOM   2486  APD APD X 607       2.089   7.561  30.307  1.00  0.00
ATOM   2487  APE APE X 608       9.130 -24.942 -86.613  1.00  0.00
ATOM   2488  APF APF X 609      89.397  34.136 -12.739  1.00  0.00
ATOM   2489  APG APG X 610     -37.727 -53.869 -47.083  1.00  0.00
ATOM   2490  APH APH X 611      84.707 -68.365  68.886  1.00  0.00
ATOM   2491  API API X 612     -22.026  47.872 -66.196  1.00  0.00
ATOM   2492  APJ APJ X 613     -18.796  -9.409  66.229  1.00  0.00
ATOM   2493  APK APK X 614      37.682 -34.976 -83.446  1.00  0.00
ATOM   2494  APL APL X 615      11.022  22.009  56.040  1.00  0.00
ATOM   2495  APM APM X 616     -73.625  63.443  27.728  1.00  0.00
ATOM   2496  APN APN X 617      -7.297 -30.690 -65.190  1.00  0.00
ATOM   2497  APO APO X 618     -16.361  -6.322 -84.238  1.00  0.00
ATOM   2498  APP APP X 619      65.723  72.376 -42.812  1.00  0.00
ATOM   2499  APQ APQ X 620      -3.124 -61.893  17.186  1.00  0.00
ATOM   2500  APR APR X 621      22.907 -38.940 -65.345  1.00  0.00
ATOM   2501  APS APS X 622      30.983  63.807 -67.065  1.00  0.00
ATOM   2502  APT APT X 623     -11.787  68.139 -82.431  1.00  0.00
ATOM   2503  APU APU X 624     -58.033  55.686 -76.127  1.00  0.00
ATOM   2504  APV APV X 625      78.716 -24.868 -45.518  1.00  0.00
ATOM   2505  APW APW X 626     -81.372  51.893  11.424  1.00  0.00
ATOM   2506  APX APX X 627       2.111 -32.777  -4.687  1.00  0.00
ATOM   2507  APY APY X 628     -85.372  39.253  61.355  1.00  0.00
ATOM   2508  APZ APZ X 629     -57.881  19.518 -25.774  1.00  0.00
ATOM   2509  AQA AQA X 630     -61.617  54.956 -24.315  1.00  0.00
ATOM   2510  AQB AQB X 631     -63.396  31.449  55.529  1.00  0.00
ATOM   2511  AQC AQC X 632      72.487 -82.142  78.970  1.00  0.00
ATOM   2512  AQD AQD X 633      53.823 -42.013  32.938  1.00  0.00
ATOM   2513  AQE AQE X 634     -65.091 -48.676 -18.820  1.00  0.00
ATOM   2514  AQF AQF X 635     -10.717  78.062 -55.168  1.00  0.00
ATOM   2515  AQG AQG X 636     -29.391  14.747  62.650  1.00  0.00
ATOM   2516  AQH AQH X 637      87.467  58.386  31.659  1.00  0.00
ATOM   2517  AQI AQI X 638     -78.374 -35.179  52.980  1.00  0.00
ATOM   2518  AQJ AQJ X 639      -5.262 -56.241  -7.561  1.00  0.00
ATOM   2519  AQK AQK X 640      -1.234 -79.838 -37.298  1.00  0.00
ATOM   2520  AQL AQL X 641      85.599 -15.318 -36.973  1.00  0.00
ATOM   2521  AQM AQM X 642      27.677  -2.576 -70.539  1.00  0.00
ATOM   2522  AQN AQN X 643     -12.129 -21.468  18.811  1.00  0.00
ATOM   2523  AQO AQO X 644     -25.609 -85.171 -34.286  1.00  0.00
ATOM   2524  AQP AQP X 645      76.849 -37.086 -78.759  1.00  0.00
ATOM   2525  AQQ AQQ X 646     -17.596  75.381  73.561  1.00  0.00
ATOM   2526  AQR AQR X 647      34.198 -64.746  43.174  1.00  0.00
ATOM   2527  AQS AQS X 648       9.832  21.397  25.005  1.00  0.00
ATOM   2528  AQT AQT X 649      78.202 -35.850  76.910  1.00  0.00
ATOM   2529  AQU AQU X 650      65.943  58.926  30.352  1.00  0.00
ATOM   2530  AQV AQV X 651     -68.973   1.128 -15.438  1.00  0.00
ATOM   2531  AQW AQW X 652      31.075 -74.043 -15.711  1.00  0.00
ATOM   2532  AQX AQX X 653     -82.000  39.365 -78.462  1.00  0.00
ATOM   2533  AQY AQY X 654      36.999   6.946 -77.584  1.00  0.00
ATOM   2534  AQZ AQZ X 655     -65.811 -72.286 -16.800  1.00  0.00
ATOM   2535  ARA ARA X 656      -8.438  45.574  16.835  1.00  0.00
ATOM   2536  ARB ARB X 657     -80.374  44.178  37.819  1.00  0.00
ATOM   2537  ARC ARC X 658      36.479 -71.228  85.260  1.00  0.00
ATOM   2538  ARD ARD X 659      55.090 -47.666 -82.273  1.00  0.00
ATOM   2539  ARE ARE X 660     -28.745 -52.684  75.714  1.00  0.00
ATOM   2540  ARF ARF X 661     -80.852 -45.846  75.703  1.00  0.00
ATOM   2541  ARG ARG X 662      87.475  77.203  74.603  1.00  0.00
ATOM   2542  ARH ARH X 663     -79.030 -65.133 -81.222  1.00  0.00
ATOM   2543  ARI ARI X 664      78.189  77.531 -44.377  1.00  0.00
ATOM   2544  ARJ ARJ X 665      78.277  77.881  89.031  1.00  0.00
ATOM   2545  ARK ARK X 666     -50.293 -54.352 -68.395  1.00  0.00
ATOM   2546  ARL ARL X 667       5.701   0.285 -32.041  1.00  0.00
ATOM   2547  ARM ARM X 668      79.345  35.416  35.611  1.00  0.00
ATOM   2548  ARN ARN X 669      64.714  25.141 -16.110  1.00  0.00
ATOM   2549  ARO ARO X 670      57.691   8.162 -29.129  1.00  0.00
ATOM   2550  ARP ARP X 671      74.826  60.235 -82.555  1.00  0.00
ATOM   2551  ARQ ARQ X 672      38.120  81.643  89.712  1.00  0.00
ATOM   2552  ARR ARR X 673     -33.881 -44.708  -3.652  1.00  0.00
ATOM   2553  ARS ARS X 674       7.925 -64.646  22.554  1.00  0.00
ATOM   2554  ART ART X 675     -55.526  80.036  75.514  1.00  0.00
ATOM   2555  ARU ARU X 676      83.190  39.139  60.862  1.00  0.00
ATOM   2556  ARV ARV X 677     -55.515  68.674  82.570  1.00  0.00
ATOM   2557  ARW ARW X 678       0.156  42.364  60.870  1.00  0.00
ATOM   2558  ARX ARX X 679     -65.702  24.782  13.922  1.00  0.00
ATOM   2559  ARY ARY X 680      59.879  82.697  50.273  1.00  0.00
ATOM   2560  ARZ ARZ X 681      57.283 -20.053  77.864  1.00  0.00
ATOM   2561  ASA ASA X 682     -53.549 -28.963  46.359  1.00  0.00
ATOM   2562  ASB ASB X 683     -78.730 -74.128  30.935  1.00  0.00
ATOM   2563  ASC ASC X 684      46.064  73.126  -8.558  1.00  0.00
ATOM   2564  ASD ASD X 685      62.126   1.868  42.769  1.00  0.00
ATOM   2565  ASE ASE X 686     -43.781  35.479  63.314  1.00  0.00
ATOM   2566  ASF ASF X 687     -42.986  85.778  42.214  1.00  0.00
ATOM   2567  ASG ASG X 688      -0.063 -27.056  79.829  1.00  0.00
ATOM   2568  ASH ASH X 689     -40.983  29.619 -83.234  1.00  0.00
ATOM   2569  ASI ASI X 690      88.205  58.622 -71.216  1.00  0.00
ATOM   2570  ASJ ASJ X 691      54.818 -85.994 -48.854  1.00  0.00
ATOM   2571  ASK ASK X 692      -5.474 -67.772 -18.789  1.00  0.00
ATOM   2572  ASL ASL X 693      64.090  33.357 -82.565  1.00  0.00
ATOM   2573  ASM ASM X 694      88.869 -87.732 -13.937  1.00  0.00
ATOM   2574  ASN ASN X 695     -82.878  80.409 -73.574  1.00  0.00
ATOM   2575  ASO ASO X 696     -53.165 -38.595  87.094  1.00  0.00
ATOM   2576  ASP ASP X 697      18.777  56.584 -80.900  1.00  0.00
ATOM   2577  ASQ ASQ X 698      44.667 -36.718   7.502  1.00  0.00
ATOM   2578  ASR ASR X 699      89.553 -17.356   1.425  1.00  0.00
ATOM   2579  ASS ASS X 700      26.611  -7.597 -30.182  1.00  0.00
ATOM   2580  AST AST X 701      79.775 -90.052  66.271  1.00  0.00
ATOM   2581  ASU ASU X 702      45.898 -87.537 -15.476  1.00  0.00
ATOM   2582  ASV ASV X 703      89.131 -37.007 -29.176  1.00  0.00
ATOM   2583  ASW ASW X 704      46.895  16.476  16.723  1.00  0.00
ATOM   2584  ASX ASX X 705     -85.220  -5.524 -76.943  1.00  0.00
ATOM   2585  ASY ASY X 706      82.131  -9.056  18.541  1.00  0.00
ATOM   2586  ASZ ASZ X 707      79.265  18.557 -43.326  1.00  0.00
ATOM   2587  ATA ATA X 708     -14.503  -5.601 -54.234  1.00  0.00
ATOM   2588  ATB ATB X 709      -2.376 -15.109 -36.180  1.00  0.00
ATOM   2589  ATC ATC X 710     -68.394 -20.433   3.814  1.00  0.00
ATOM   2590  ATD ATD X 711     -58.974 -56.477   9.281  1.00  0.00
ATOM   2591  ATE ATE X 712      38.447  60.875  -4.322  1.00  0.00
ATOM   2592  ATF ATF X 713      70.218 -15.405  37.056  1.00  0.00
ATOM   2593  ATG ATG X 714     -81.392  83.239 -56.614  1.00  0.00
ATOM   2594  ATH ATH X 715     -55.731 -89.163  23.121  1.00  0.00
ATOM   2595  ATI ATI X 716     -74.788  82.506  82.536  1.00  0.00
ATOM   2596  ATJ ATJ X 717     -31.007   5.025  77.047  1.00  0.00
ATOM   2597  ATK ATK X 718       4.261  45.196   0.471  1.00  0.00
ATOM   2598  ATL ATL X 719      54.619  24.806  78.993  1.00  0.00
ATOM   2599  ATM ATM X 720      24.669 -80.550 -27.315  1.00  0.00
ATOM   2600  ATN ATN X 721     -80.885 -80.966   1.951  1.00  0.00
ATOM   2601  ATO ATO X 722     -55.077 -63.792 -61.727  1.00  0.00
ATOM   2602  ATP ATP X 723      74.124 -82.562 -24.182  1.00  0.00
ATOM   2603  ATQ ATQ X 724      49.979  35.171 -48.533  1.00  0.00
ATOM   2604  ATR ATR X 725     -28.097  11.691 -83.971  1.00  0.00
ATOM   2605  ATS ATS X 726      22.038 -84.443  84.406  1.00  0.00
ATOM   2606  ATT ATT X 727      46.234 -72.646  45.673  1.00  0.00
ATOM   2607  ATU ATU X 728     -83.009 -15.910  54.274  1.00  0.00
ATOM   2608  ATV ATV X 729      65.276  72.996  35.010  1.00  0.00
ATOM   2609  ATW ATW X 730      39.927 -52.602 -79.909  1.00  0.00
ATOM   2610  ATX ATX X 731      89.666  -9.008 -86.665  1.00  0.00
ATOM   2611  ATY ATY X 732      -3.951   3.023 -57.686  1.00  0.00
ATOM   2612  ATZ ATZ X 733      -3.891  16.362 -74.987  1.00  0.00
ATOM   2613  AUA AUA X 734       1.373 -26.158 -26.485  1.00  0.00
ATOM   2614  AUB AUB X 735      88.016  44.643  13.703  1.00  0.00
ATOM   2615  AUC AUC X 736      89.486  85.434 -42.794  1.00  0.00
ATOM   2616  AUD AUD X 737      -3.017  65.089  61.621  1.00  0.00
ATOM   2617  AUE AUE X 738     -14.639 -75.128 -46.439  1.00  0.00
ATOM   2618  AUF AUF X 739     -41.405 -12.310  -4.172  1.00  0.00
ATOM   2619  AUG AUG X 740     -22.396  43.451 -31.471  1.00  0.00
ATOM   2620  AUH AUH X 741      18.333 -23.353 -58.009  1.00  0.00
ATOM   2621  AUI AUI X 742      56.806  83.308 -84.967  1.00  0.00
ATOM   2622  AUJ AUJ X 743      40.265  77.221  70.737  1.00  0.00
ATOM   2623  AUK AUK X 744     -18.927 -15.622 -36.201  1.00  0.00
ATOM   2624  AUL AUL X 745     -18.585  38.484  65.575  1.00  0.00
ATOM   2625  AUM AUM X 746     -12.436 -74.388   9.247  1.00  0.00
ATOM   2626  AUN AUN X 747     -15.645  13.147 -24.414  1.00  0.00
ATOM   2627  AUO AUO X 748     -56.511  13.154 -14.822  1.00  0.00
ATOM   2628  AUP AUP X 749     -39.565 -15.708 -81.247  1.00  0.00
ATOM   2629  AUQ AUQ X 750      68.060 -51.860  33.994  1.00  0.00
ATOM   2630  AUR AUR X 751     -73.938 -87.060  83.521  1.00  0.00
ATOM   2631  AUS AUS X 752     -63.933  83.804 -11.010  1.00  0.00
ATOM   2632  AUT AUT X 753     -11.917   6.049  50.147  1.00  0.00
ATOM   2633  AUU AUU X 754     -80.957  15.298  85.968  1.00  0.00
ATOM   2634  AUV AUV X 755      87.363  67.882 -86.892  1.00  0.00
ATOM   2635  AUW AUW X 756       7.059   0.337 -80.391  1.00  0.00
ATOM   2636  AUX AUX X 757     -31.892 -88.333  65.851  1.00  0.00
ATOM   2637  AUY AUY X 758      57.994 -35.522 -58.741  1.00  0.00
ATOM   2638  AUZ AUZ X 759      79.384 -88.901  39.083  1.00  0.00
ATOM   2639  AVA AVA X 760     -25.259  55.397  18.704  1.00  0.00
ATOM   2640  AVB AVB X 761      86.919 -70.281 -61.638  1.00  0.00
ATOM   2641  AVC AVC X 762      19.342 -29.757 -77.529  1.00  0.00
ATOM   2642  AVD AVD X 763      -9.068  54.404 -40.498  1.00  0.00
ATOM   2643  AVE AVE X 764       2.607  82.865 -30.451  1.00  0.00
ATOM   2644  AVF AVF X 765      30.435  85.278   0.978  1.00  0.00
ATOM   2645  AVG AVG X 766     -60.013 -42.124  65.124  1.00  0.00
ATOM   2646  AVH AVH X 767      10.798 -50.949  49.813  1.00  0.00
ATOM   2647  AVI AVI X 768     -46.828  42.444  12.875  1.00  0.00
ATOM   2648  AVJ AVJ X 769       8.269 -59.744   4.874  1.00  0.00
ATOM   2649  AVK AVK X 770      -0.461 -31.365  65.931  1.00  0.00
ATOM   2650  AVL AVL X 771     -30.252  78.812  48.955  1.00  0.00
ATOM   2651  AVM AVM X 772     -82.630 -80.354 -85.259  1.00  0.00
ATOM   2652  AVN AVN X 773      10.900  37.813  15.908  1.00  0.00
ATOM   2653  AVO AVO X 774      62.603 -29.118 -10.012  1.00  0.00
ATOM   2654  AVP AVP X 775      41.329 -16.201  60.886  1.00  0.00
ATOM   2655  AVQ AVQ X 776      70.295  -9.600  69.630  1.00  0.00
ATOM   2656  AVR AVR X 777     -76.196  26.576  47.522  1.00  0.00
ATOM   2657  AVS AVS X 778       7.089 -11.512  48.217  1.00  0.00
ATOM   2658  AVT AVT X 779      85.954 -71.689 -36.065  1.00  0.00
ATOM   2659  AVU AVU X 780     -37.390 -62.736 -86.404  1.00  0.00
ATOM   2660  AVV AVV X 781     -17.049  -0.300  81.970  1.00  0.00
ATOM   2661  AVW AVW X 782      82.113  65.688 -60.186  1.00  0.00
ATOM   2662  AVX AVX X 783     -81.943  55.315 -78.973  1.00  0.00
ATOM   2663  AVY AVY X 784     -50.531 -89.936  34.290  1.00  0.00
ATOM   2664  AVZ AVZ X 785     -18.503  81.819  59.686  1.00  0.00
ATOM   2665  AWA AWA X 786     -56.011  10.100 -81.586  1.00  0.00
ATOM   2666  AWB AWB X 787     -53.997 -84.403 -82.991  1.00  0.00
ATOM   2667  AWC AWC X 788     -21.268  78.990 -79.595  1.00  0.00
ATOM   2668  AWD AWD X 789     -28.706  -1.499 -55.549  1.00  0.00
ATOM   2669  AWE AWE X 790     -84.757 -34.435   6.059  1.00  0.00
ATOM   2670  AWF AWF X 791     -16.711 -88.641 -55.270  1.00  0.00
ATOM   2671  AWG AWG X 792      14.445  15.977 -81.939  1.00  0.00
ATOM   2672  AWH AWH X 793      75.245  33.073 -78.438  1.00  0.00
ATOM   2673  AWI AWI X 794      36.258 -50.506 -61.956  1.00  0.00
ATOM   2674  AWJ AWJ X 795     -77.130 -15.633 -42.886  1.00  0.00
ATOM   2675  AWK AWK X 796      81.550  59.934 -30.174  1.00  0.00
ATOM   2676  AWL AWL X 797     -19.260  80.045  87.872  1.00  0.00
ATOM   2677  AWM AWM X 798     -81.130  17.913  -4.208  1.00  0.00
ATOM   2678  AWN AWN X 799     -20.869 -14.943  -2.124  1.00  0.00
ATOM   2679  AWO AWO X 800      84.478 -62.103 -51.099  1.00  0.00
ATOM   2680  AWP AWP X 801     -51.500  28.731  12.595  1.00  0.00
ATOM   2681  AWQ AWQ X 802      60.217 -84.018 -76.094  1.00  0.00
ATOM   2682  AWR AWR X 803     -26.596   3.904 -72.885  1.00  0.00
ATOM   2683  AWS AWS X 804      84.787  -6.535 -23.746  1.00  0.00
ATOM   2684  AWT AWT X 805     -78.148  45.682 -30.525  1.00  0.00
ATOM   2685  AWU AWU X 806      71.616  69.166  68.978  1.00  0.00
ATOM   2686  AWV AWV X 807      50.440  -0.449  57.811  1.00  0.00
ATOM   2687  AWW AWW X 808     -13.032 -44.464 -79.296  1.00  0.00
ATOM   2688  AWX AWX X 809     -27.475   0.793  37.002  1.00  0.00
ATOM   2689  AWY AWY X 810      42.503 -29.991  52.851  1.00  0.00
ATOM   2690  AWZ AWZ X 811      62.264  22.705 -40.681  1.00  0.00
ATOM   2691  AXA AXA X 812      57.206 -70.822  -4.179  1.00  0.00
ATOM   2692  AXB AXB X 813      -6.536   1.834 -74.387  1.00  0.00
ATOM   2693  AXC AXC X 814      -9.322 -64.669  68.046  1.00  0.00
ATOM   2694  AXD AXD X 815      50.536  38.441  85.957  1.00  0.00
ATOM   2695  AXE AXE X 816      64.037  40.856  36.184  1.00  0.00
ATOM   2696  AXF AXF X 817     -60.658  -4.945  87.933  1.00  0.00
ATOM   2697  AXG AXG X 818      49.914  78.476 -51.237  1.00  0.00
ATOM   2698  AXH AXH X 819      62.518 -80.355 -28.561  1.00  0.00
ATOM   2699  AXI AXI X 820     -63.130 -28.986  55.246  1.00  0.00
ATOM   2700  AXJ AXJ X 821     -57.376 -47.463 -58.777  1.00  0.00
ATOM   2701  AXK AXK X 822     -28.385  10.460 -21.068  1.00  0.00
ATOM   2702  AXL AXL X 823     -35.036  30.744 -62.799  1.00  0.00
ATOM   2703  AXM AXM X 824      61.941  78.968 -29.429  1.00  0.00
ATOM   2704  AXN AXN X 825     -20.577 -37.534 -84.162  1.00  0.00
ATOM   2705  AXO AXO X 826     -77.285 -61.596  -4.631  1.00  0.00
ATOM   2706  AXP AXP X 827      85.519 -65.805  53.129  1.00  0.00
ATOM   2707  AXQ AXQ X 828       6.380 -75.311  -0.100  1.00  0.00
ATOM   2708  AXR AXR X 829       1.520  83.924 -84.667  1.00  0.00
ATOM   2709  AXS AXS X 830      48.436  17.047 -45.811  1.00  0.00
ATOM   2710  AXT AXT X 831     -77.586  77.911  39.675  1.00  0.00
ATOM   2711  AXU AXU X 832     -44.221  75.965 -35.328  1.00  0.00
ATOM   2712  AXV AXV X 833     -79.460 -23.680  -2.770  1.00  0.00
ATOM   2713  AXW AXW X 834      -4.258  75.512 -35.885  1.00  0.00
ATOM   2714  AXX AXX X 835     -60.397 -80.624  88.305  1.00  0.00
ATOM   2715  AXY AXY X 836      88.200  25.785 -30.220  1.00  0.00
ATOM   2716  AXZ AXZ X 837      46.680  63.356  85.256  1.00  0.00
ATOM   2717  AYA AYA X 838     -67.305 -29.386  20.955  1.00  0.00
ATOM   2718  AYB AYB X 839     -68.274 -49.463  89.466  1.00  0.00
ATOM   2719  AYC AYC X 840      -6.450  13.773  84.971  1.00  0.00
ATOM   2720  AYD AYD X 841      27.333  -7.378  49.179  1.00  0.00
ATOM   2721  AYE AYE X 842     -82.515 -88.764 -13.326  1.00  0.00
ATOM   2722  AYF AYF X 843     -23.679 -64.568  15.033  1.00  0.00
ATOM   2723  AYG AYG X 844     -14.352 -45.142  10.510  1.00  0.00
ATOM   2724  AYH AYH X 845     -39.595   9.853  87.625  1.00  0.00
ATOM   2725  AYI AYI X 846      17.625   5.626 -54.602  1.00  0.00
ATOM   2726  AYJ AYJ X 847     -52.598  82.411  63.120  1.00  0.00
ATOM   2727  AYK AYK X 848      37.282 -64.381 -45.605  1.00  0.00
ATOM   2728  AYL AYL X 849     -52.141 -51.527  18.849  1.00  0.00
ATOM   2729  AYM AYM X 850      23.036  32.379  60.633  1.00  0.00
ATOM   2730  AYN AYN X 851      17.970 -19.255  -0.488  1.00  0.00
ATOM   2731  AYO AYO X 852     -84.468  50.964 -58.058  1.00  0.00
ATOM   2732  AYP AYP X 853      13.658 -11.366 -35.064  1.00  0.00
ATOM   2733  AYQ AYQ X 854       3.690  51.004 -37.776  1.00  0.00
ATOM   2734  AYR AYR X 855      33.541  83.941  31.301  1.00  0.00
ATOM   2735  AYS AYS X 856      81.065 -45.269  -1.739  1.00  0.00
ATOM   2736  AYT AYT X 857     -27.314 -42.555 -59.169  1.00  0.00
ATOM   2737  AYU AYU X 858     -40.106 -67.200 -38.111  1.00  0.00
ATOM   2738  AYV AYV X 859     -57.558 -29.038 -61.821  1.00  0.00
ATOM   2739  AYW AYW X 860      14.329  44.214 -63.460  1.00  0.00
ATOM   2740  AYX AYX X 861     -31.003  81.986  69.543  1.00  0.00
ATOM   2741  AYY AYY X 862     -32.438 -11.153  84.674  1.00  0.00
ATOM   2742  AYZ AYZ X 863      77.568  57.393  40.026  1.00  0.00
ATOM   2743  AZA AZA X 864      -8.835 -11.247 -27.150  1.00  0.00
ATOM   2744  AZB AZB X 865      84.846   1.541  81.882  1.00  0.00
ATOM   2745  AZC AZC X 866      21.446  83.062  67.387  1.00  0.00
ATOM   2746  AZD AZD X 867     -52.973 -54.202 -38.426  1.00  0.00
ATOM   2747  AZE AZE X 868      32.379  57.870 -81.970  1.00  0.00
ATOM   2748  AZF AZF X 869     -70.831  50.244 -15.058  1.00  0.00
ATOM   2749  AZG AZG X 870      45.007  21.447  88.853  1.00  0.00
ATOM   2750  AZH AZH X 871       9.981 -86.164  46.796  1.00  0.00
ATOM   2751  AZI AZI X 872      12.604  39.351  58.830  1.00  0.00
ATOM   2752  AZJ AZJ X 873      83.405  -2.285  63.186  1.00  0.00
ATOM   2753  AZK AZK X 874       6.252 -59.554  84.005  1.00  0.00
ATOM   2754  AZL AZL X 875     -36.937  76.959 -21.659  1.00  0.00
ATOM   2755  AZM AZM X 876      62.643 -86.906   8.579  1.00  0.00
ATOM   2756  AZN AZN X 877      19.065  81.246  38.197  1.00  0.00
ATOM   2757  AZO AZO X 878      55.674 -19.967 -73.739  1.00  0.00
ATOM   2758  AZP AZP X 879       9.650   5.352  44.957  1.00  0.00
ATOM   2759  AZQ AZQ X 880      60.279  21.947  57.542  1.00  0.00
ATOM   2760  AZR AZR X 881     -43.950 -88.226  87.476  1.00  0.00
ATOM   2761  AZS AZS X 882      37.638   2.927  73.428  1.00  0.00
ATOM   2762  AZT AZT X 883     -63.046  31.616 -47.634  1.00  0.00
ATOM   2763  AZU AZU X 884      72.219  64.113  84.854  1.00  0.00
ATOM   2764  AZV AZV X 885      18.336  58.248  83.524  1.00  0.00
ATOM   2765  AZW AZW X 886      35.793   1.742  46.694  1.00  0.00
ATOM   2766  AZX AZX X 887     -19.951  34.077  27.601  1.00  0.00
ATOM   2767  AZY AZY X 888      22.612 -88.609  34.319  1.00  0.00
ATOM   2768  AZZ AZZ X 889      48.612 -29.172  29.155  1.00  0.00
ATOM   2769  BAA BAA X 890     -78.683  -7.404  82.548  1.00  0.00
ATOM   2770  BAB BAB X 891     -30.283  38.304 -43.188  1.00  0.00
ATOM   2771  BAC BAC X 892      84.541  73.133  59.414  1.00  0.00
ATOM   2772  BAD BAD X 893      47.814  50.068 -83.363  1.00  0.00
ATOM   2773  BAE BAE X 894     -14.115  62.210  -7.519  1.00  0.00
ATOM   2774  BAF BAF X 895     -60.983  67.732  22.567  1.00  0.00
ATOM   2775  BAG BAG X 896      -0.346 -82.952 -62.653  1.00  0.00
ATOM   2776  BAH BAH X 897     -30.829  26.330  76.666  1.00  0.00
ATOM   2777  BAI BAI X 898     -44.812 -87.617  14.333  1.00  0.00
ATOM   2778  BAJ BAJ X 899      62.878 -62.582  84.294  1.00  0.00
ATOM   2779  BAK BAK X 900     -43.662  10.423   8.319  1.00  0.00
ATOM   2780  BAL BAL X 901      53.420 -53.387  26.825  1.00  0.00
ATOM   2781  BAM BAM X 902      52.307  21.186 -26.864  1.00  0.00
ATOM   2782  BAN BAN X 903       7.511  85.534  89.117  1.00  0.00
ATOM   2783  BAO BAO X 904      24.182 -38.968 -44.581  1.00  0.00
ATOM   2784  BAP BAP X 905     -62.433 -64.357  38.814  1.00  0.00
ATOM   2785  BAQ BAQ X 906      -8.451  27.919  19.537  1.00  0.00
ATOM   2786  BAR BAR X 907     -78.839 -88.890 -50.308  1.00  0.00
ATOM   2787  BAS BAS X 908      73.123  48.810  -4.680  1.00  0.00
ATOM   2788  BAT BAT X 909     -82.048 -62.499  85.381  1.00  0.00
ATOM   2789  BAU BAU X 910      52.582  -2.027 -19.531  1.00  0.00
ATOM   2790  BAV BAV X 911     -49.120 -21.856  62.157  1.00  0.00
ATOM   2791  BAW BAW X 912      73.168 -50.626 -62.502  1.00  0.00
ATOM   2792  BAX BAX X 913      14.732  85.123  -7.271  1.00  0.00
ATOM   2793  BAY BAY X 914     -83.900  85.171 -36.648  1.00  0.00
ATOM   2794  BAZ BAZ X 915       4.546  55.333  68.412  1.00  0.00
ATOM   2795  BBA BBA X 916      66.235 -84.058 -37.643  1.00  0.00
ATOM   2796  BBB BBB X 917      87.580 -83.487 -86.131  1.00  0.00
ATOM   2797  BBC BBC X 918      10.091  51.730 -10.204  1.00  0.00
ATOM   2798  BBD BBD X 919      76.739 -68.573  78.987  1.00  0.00
ATOM   2799  BBE BBE X 920      16.406  44.407 -86.977  1.00  0.00
ATOM   2800  BBF BBF X 921      15.281 -90.503 -16.514  1.00  0.00
ATOM   2801  BBG BBG X 922     -79.697  41.545  82.143  1.00  0.00
ATOM   2802  BBH BBH X 923      -0.496 -82.354 -75.612  1.00  0.00
ATOM   2803  BBI BBI X 924      29.047 -90.034 -83.273  1.00  0.00
ATOM   2804  BBJ BBJ X 925      32.813 -87.696 -10.593  1.00  0.00
ATOM   2805  BBK BBK X 926       1.218 -47.095   6.263  1.00  0.00
ATOM   2806  BBL BBL X 927     -16.844  67.917  19.152  1.00  0.00
ATOM   2807  BBM BBM X 928      31.265 -48.063  70.215  1.00  0.00
ATOM   2808  BBN BBN X 929     -81.833 -67.115 -41.846  1.00  0.00
ATOM   2809  BBO BBO X 930      12.311 -66.142 -30.667  1.00  0.00
ATOM   2810  BBP BBP X 931      20.051 -45.685   0.081  1.00  0.00
ATOM   2811  BBQ BBQ X 932      76.044 -73.204 -58.293  1.00  0.00
ATOM   2812  BBR BBR X 933     -50.582  30.268  39.474  1.00  0.00
ATOM   2813  BBS BBS X 934     -84.586 -47.955 -74.728  1.00  0.00
ATOM   2814  BBT BBT X 935     -11.612 -24.473 -87.105  1.00  0.00
ATOM   2815  BBU BBU X 936      42.729  47.513  84.331  1.00  0.00
ATOM   2816  BBV BBV X 937     -20.815 -66.500 -30.502  1.00  0.00
ATOM   2817  BBW BBW X 938      88.442  46.246 -45.002  1.00  0.00
ATOM   2818  BBX BBX X 939      11.070  28.040  -7.939  1.00  0.00
ATOM   2819  BBY BBY X 940      42.783 -31.851 -40.522  1.00  0.00
ATOM   2820  BBZ BBZ X 941     -31.446 -85.606 -14.424  1.00  0.00
ATOM   2821  BCA BCA X 942      43.939 -83.940  -4.383  1.00  0.00
ATOM   2822  BCB BCB X 943     -31.436  13.365  43.264  1.00  0.00
ATOM   2823  BCC BCC X 944       5.085 -67.713 -85.147  1.00  0.00
ATOM   2824  BCD BCD X 945     -52.180  85.206  -9.969  1.00  0.00
ATOM   2825  BCE BCE X 946      18.326 -77.263  75.201  1.00  0.00
ATOM   2826  BCF BCF X 947      83.536  19.624  57.985  1.00  0.00
ATOM   2827  BCG BCG X 948      74.037   6.195 -76.915  1.00  0.00
ATOM   2828  BCH BCH X 949      85.996  82.560  15.661  1.00  0.00
ATOM   2829  BCI BCI X 950     -83.858  62.184  61.859  1.00  0.00
ATOM   2830  BCJ BCJ X 951     -84.323  13.662 -84.268  1.00  0.00
ATOM   2831  BCK BCK X 952     -68.233 -89.393 -52.071  1.00  0.00
ATOM   2832  BCL BCL X 953     -14.164  44.805 -82.512  1.00  0.00
ATOM   2833  BCM BCM X 954     -41.787  56.055  23.413  1.00  0.00
ATOM   2834  BCN BCN X 955     -40.203 -58.355  67.659  1.00  0.00
ATOM   2835  BCO BCO X 956     -54.570  64.973 -42.850  1.00  0.00
ATOM   2836  BCP BCP X 957      86.860  13.059  86.103  1.00  0.00
ATOM   2837  BCQ BCQ X 958     -22.770  76.571 -23.110  1.00  0.00
ATOM   2838  BCR BCR X 959      -5.326  43.321 -68.511  1.00  0.00
ATOM   2839  BCS BCS X 960     -54.216 -87.367 -63.651  1.00  0.00
ATOM   2840  BCT BCT X 961     -12.979   3.616  70.589  1.00  0.00
ATOM   2841  BCU BCU X 962     -85.665  48.120 -11.878  1.00  0.00
ATOM   2842  BCV BCV X 963      87.740 -20.835 -57.274  1.00  0.00
ATOM   2843  BCW BCW X 964     -40.860 -44.186 -56.717  1.00  0.00
ATOM   2844  BCX BCX X 965     -51.080  47.445  63.757  1.00  0.00
ATOM   2845  BCY BCY X 966      20.422  -9.258  19.652  1.00  0.00
ATOM   2846  BCZ BCZ X 967      34.357  20.756 -83.984  1.00  0.00
ATOM   2847  BDA BDA X 968     -10.019 -87.261 -70.531  1.00  0.00
ATOM   2848  BDB BDB X 969     -58.746  20.344  65.865  1.00  0.00
ATOM   2849  BDC BDC X 970      40.731  75.977   8.435  1.00  0.00
ATOM   2850  BDD BDD X 971      -4.556  -7.070  66.224  1.00  0.00
ATOM   2851  BDE BDE X 972     -65.776  58.793 -36.901  1.00  0.00
ATOM   2852  BDF BDF X 973      84.447  51.329  49.228  1.00  0.00
ATOM   2853  BDG BDG X 974       3.547 -76.024  89.541  1.00  0.00
ATOM   2854  BDH BDH X 975      43.094  -9.091 -77.934  1.00  0.00
ATOM   2855  BDI BDI X 976     -14.768   9.882  -8.309  1.00  0.00
ATOM   2856  BDJ BDJ X 977      89.535  21.846 -12.382  1.00  0.00
ATOM   2857  BDK BDK X 978      37.955  23.721  76.909  1.00  0.00
ATOM   2858  BDL BDL X 979     -63.672 -31.601  -5.039  1.00  0.00
ATOM   2859  BDM BDM X 980      33.703 -69.104   7.453  1.00  0.00
ATOM   2860  BDN BDN X 981     -20.407  -5.624  12.870  1.00  0.00
ATOM   2861  BDO BDO X 982     -80.551 -40.016  -4.927  1.00  0.00
ATOM   2862  BDP BDP X 983     -80.380  59.009 -39.134  1.00  0.00
ATOM   2863  BDQ BDQ X 984     -83.827 -39.282 -83.139  1.00  0.00
ATOM   2864  BDR BDR X 985     -82.204 -15.348 -18.065  1.00  0.00
ATOM   2865  BDS BDS X 986     -51.679 -59.940 -78.581  1.00  0.00
ATOM   2866  BDT BDT X 987     -67.543  83.014 -28.272  1.00  0.00
ATOM   2867  BDU BDU X 988      -9.643   7.299 -46.549  1.00  0.00
ATOM   2868  BDV BDV X 989       4.203 -75.475  42.630  1.00  0.00
ATOM   2869  BDW BDW X 990      51.443  82.133  66.543  1.00  0.00
ATOM   2870  BDX BDX X 991      75.394 -86.730  -5.054  1.00  0.00
ATOM   2871  BDY BDY X 992      71.022  34.695  50.980  1.00  0.00
ATOM   2872  BDZ BDZ X 993     -79.706 -26.734  32.666  1.00  0.00
ATOM   2873  BEA BEA X 994      66.640  44.429 -43.929  1.00  0.00
ATOM   2874  BEB BEB X 995      69.666  68.972  53.213  1.00  0.00
ATOM   2875  BEC BEC X 996     -37.150   0.073   0.411  1.00  0.00
ATOM   2876  BED BED X 997     -62.652 -16.410 -60.402  1.00  0.00
ATOM   2877  BEE BEE X 998     -10.638 -14.004  76.921  1.00  0.00
ATOM   2878  BEF BEF X 999     -63.692 -86.565  42.564  1.00  0.00
ATOM   2879  BEG BEG X1000      16.032 -12.844 -68.508  1.00  0.00
ATOM   2880  BEH BEH X1001     -70.947  63.881 -57.049  1.00  0.00
ATOM   2881  BEI BEI X1002      46.368  83.919  81.051  1.00  0.00
ATOM   2882  BEJ BEJ X1003      51.375 -74.890 -14.938  1.00  0.00
ATOM   2883  BEK BEK X1004     -84.203 -38.248  21.360  1.00  0.00
ATOM   2884  BEL BEL X1005      63.015 -41.929  68.217  1.00  0.00
ATOM   2885  BEM BEM X1006      70.917 -47.862  74.775  1.00  0.00
ATOM   2886  BEN BEN X1007     -53.204 -86.985  44.067  1.00  0.00
ATOM   2887  BEO BEO X1008     -41.662 -85.823  50.293  1.00  0.00
ATOM   2888  BEP BEP X1009      12.529 -87.024 -65.072  1.00  0.00
ATOM   2889  BEQ BEQ X1010      24.696  47.377 -68.899  1.00  0.00
ATOM   2890  BER BER X1011      32.807 -52.321 -33.424  1.00  0.00
ATOM   2891  BES BES X1012     -49.234 -62.915  21.851  1.00  0.00
ATOM   2892  BET BET X1013     -85.727  -4.013  56.228  1.00  0.00
ATOM   2893  BEU BEU X1014      46.643  46.725   5.615  1.00  0.00
ATOM   2894  BEV BEV X1015       9.784  48.253 -22.158  1.00  0.00
ATOM   2895  BEW BEW X1016      52.513  60.676   4.404  1.00  0.00
ATOM   2896  BEX BEX X1017       9.647 -87.999  84.339  1.00  0.00
ATOM   2897  BEY BEY X1018      84.454   0.383   0.347  1.00  0.00
ATOM   2898  BEZ BEZ X1019      38.589  48.826 -62.428  1.00  0.00
ATOM   2899  BFA BFA X1020       8.064 -68.106  52.186  1.00  0.00
ATOM   2900  BFB BFB X1021      89.189   9.701 -63.781  1.00  0.00
ATOM   2901  BFC BFC X1022      88.424 -85.659   3.361  1.00  0.00
ATOM   2902  BFD BFD X1023     -65.966  42.182  66.607  1.00  0.00
ATOM   2903  BFE BFE X1024      -9.270  49.899  51.303  1.00  0.00
ATOM   2904  BFF BFF X1025     -76.070 -47.733 -49.246  1.00  0.00
ATOM   2905  BFG BFG X1026      86.102 -89.916  80.574  1.00  0.00
ATOM   2906  BFH BFH X1027     -15.315  41.116   3.531  1.00  0.00
ATOM   2907  BFI BFI X1028      12.133 -13.136 -83.656  1.00  0.00
ATOM   2908  BFJ BFJ X1029     -81.645  17.464  18.651  1.00  0.00
ATOM   2909  BFK BFK X1030     -71.241  27.163  88.895  1.00  0.00
ATOM   2910  BFL BFL X1031     -42.459   9.584 -85.659  1.00  0.00
ATOM   2911  BFM BFM X1032     -33.515 -78.986   8.808  1.00  0.00
ATOM   2912  BFN BFN X1033      41.617 -74.903   2.188  1.00  0.00
ATOM   2913  BFO BFO X1034     -49.891 -76.551  85.418  1.00  0.00
ATOM   2914  BFP BFP X1035      20.158  35.009 -24.660  1.00  0.00
ATOM   2915  BFQ BFQ X1036     -18.897 -28.688  86.430  1.00  0.00
ATOM   2916  BFR BFR X1037      68.548 -25.581 -67.229  1.00  0.00
ATOM   2917  BFS BFS X1038      62.338 -47.676  85.450  1.00  0.00
ATOM   2918  BFT BFT X1039      70.043  39.103  61.176  1.00  0.00
ATOM   2919  BFU BFU X1040      86.989 -75.762  84.266  1.00  0.00
ATOM   2920  BFV BFV X1041     -21.895  83.508  38.648  1.00  0.00
ATOM   2921  BFW BFW X1042      14.646   8.807  30.861  1.00  0.00
ATOM   2922  BFX BFX X1043      73.111 -84.573  28.215  1.00  0.00
ATOM   2923  BFY BFY X1044      64.069 -88.745  68.961  1.00  0.00
ATOM   2924  BFZ BFZ X1045     -22.047  29.664  81.931  1.00  0.00
ATOM   2925  BGA BGA X1046       4.501 -59.552  66.313  1.00  0.00
ATOM   2926  BGB BGB X1047      58.984  83.005 -42.225  1.00  0.00
ATOM   2927  BGC BGC X1048     -30.116  86.313 -40.073  1.00  0.00
ATOM   2928  BGD BGD X1049     -30.707  68.000  55.381  1.00  0.00
ATOM   2929  BGE BGE X1050      33.988 -29.344 -69.165  1.00  0.00
ATOM   2930  BGF BGF X1051      37.005 -83.405 -28.011  1.00  0.00
ATOM   2931  BGG BGG X1052     -14.356  67.125  89.200  1.00  0.00
ATOM   2932  BGH BGH X1053     -31.819  17.870  27.884  1.00  0.00
ATOM   2933  BGI BGI X1054       6.052 -48.753 -25.788  1.00  0.00
ATOM   2934  BGJ BGJ X1055      19.922  -1.415 -85.218  1.00  0.00
ATOM   2935  BGK BGK X1056      70.785 -79.246  16.134  1.00  0.00
ATOM   2936  BGL BGL X1057     -52.435 -28.132 -85.736  1.00  0.00
ATOM   2937  BGM BGM X1058     -13.233  21.641 -82.291  1.00  0.00
ATOM   2938  BGN BGN X1059      74.509  12.842  15.210  1.00  0.00
ATOM   2939  BGO BGO X1060     -50.304  27.823 -21.418  1.00  0.00
ATOM   2940  BGP BGP X1061       6.711  20.421  40.807  1.00  0.00
ATOM   2941  BGQ BGQ X1062     -40.823 -79.578 -45.721  1.00  0.00
ATOM   2942  BGR BGR X1063      58.589 -54.055 -69.350  1.00  0.00
ATOM   2943  BGS BGS X1064      16.045   8.780  61.385  1.00  0.00
ATOM   2944  BGT BGT X1065      25.756  42.970  86.503  1.00  0.00
ATOM   2945  BGU BGU X1066     -40.888 -15.339  68.206  1.00  0.00
ATOM   2946  BGV BGV X1067      30.886  67.552   5.600  1.00  0.00
ATOM   2947  BGW BGW X1068     -62.552 -65.887 -82.553  1.00  0.00
ATOM   2948  BGX BGX X1069      88.506  78.625 -75.438  1.00  0.00
ATOM   2949  BGY BGY X1070      47.761   5.845 -66.229  1.00  0.00
ATOM   2950  BGZ BGZ X1071     -50.134 -16.871   7.051  1.00  0.00
ATOM   2951  BHA BHA X1072     -44.792 -59.037 -57.474  1.00  0.00
ATOM   2952  BHB BHB X1073     -72.850  40.202 -85.692  1.00  0.00
ATOM   2953  BHC BHC X1074     -39.258 -47.744 -16.180  1.00  0.00
ATOM   2954  BHD BHD X1075     -55.680  66.640  65.348  1.00  0.00
ATOM   2955  BHE BHE X1076      89.691 -83.093 -39.926  1.00  0.00
ATOM   2956  BHF BHF X1077     -36.765  55.717  10.063  1.00  0.00
ATOM   2957  BHG BHG X1078      26.186 -89.832  10.702  1.00  0.00
ATOM   2958  BHH BHH X1079     -62.091  11.310 -67.191  1.00  0.00
ATOM   2959  BHI BHI X1080     -59.824 -42.241 -71.797  1.00  0.00
ATOM   2960  BHJ BHJ X1081     -44.489  42.850  48.830  1.00  0.00
ATOM   2961  BHK BHK X1082      21.301  59.238  68.677  1.00  0.00
ATOM   2962  BHL BHL X1083      48.269  29.316 -65.381  1.00  0.00
ATOM   2963  BHM BHM X1084      57.379  31.651  38.410  1.00  0.00
ATOM   2964  BHN BHN X1085      70.100 -48.180 -85.905  1.00  0.00
ATOM   2965  BHO BHO X1086       7.054 -31.436 -69.339  1.00  0.00
ATOM   2966  BHP BHP X1087      31.547 -24.028   2.509  1.00  0.00
ATOM   2967  BHQ BHQ X1088      77.870  -1.560  27.417  1.00  0.00
ATOM   2968  BHR BHR X1089     -13.559  12.768  34.534  1.00  0.00
ATOM   2969  BHS BHS X1090     -53.937 -90.130   5.305  1.00  0.00
ATOM   2970  BHT BHT X1091     -75.555   5.958 -81.237  1.00  0.00
ATOM   2971  BHU BHU X1092      86.525 -21.624 -82.439  1.00  0.00
ATOM   2972  BHV BHV X1093     -53.844 -69.535 -72.431  1.00  0.00
ATOM   2973  BHW BHW X1094      68.610  29.819  20.486  1.00  0.00
ATOM   2974  BHX BHX X1095     -28.668  61.066  35.773  1.00  0.00
ATOM   2975  BHY BHY X1096     -57.404  85.089 -66.062  1.00  0.00
ATOM   2976  BHZ BHZ X1097     -48.713 -62.360  -4.697  1.00  0.00
ATOM   2977  BIA BIA X1098       1.440 -37.797 -18.069  1.00  0.00
ATOM   2978  BIB BIB X1099      40.902 -57.099  24.693  1.00  0.00
ATOM   2979  BIC BIC X1100      55.253  79.846  17.719  1.00  0.00
ATOM   2980  BID BID X1101     -39.784 -26.741  13.538  1.00  0.00
ATOM   2981  BIE BIE X1102       0.690  12.477 -19.230  1.00  0.00
ATOM   2982  BIF BIF X1103     -62.863 -67.352  25.003  1.00  0.00
ATOM   2983  BIG BIG X1104      37.504  10.224   2.286  1.00  0.00
ATOM   2984  BIH BIH X1105     -48.913 -50.503  55.177  1.00  0.00
ATOM   2985  BII BII X1106      80.755  20.961 -79.232  1.00  0.00
ATOM   2986  BIJ BIJ X1107      19.239  38.870 -40.274  1.00  0.00
ATOM   2987  BIK BIK X1108     -84.229  30.373  29.905  1.00  0.00
ATOM   2988  BIL BIL X1109      -9.880  54.244  70.191  1.00  0.00
ATOM   2989  BIM BIM X1110      87.117  10.780 -48.611  1.00  0.00
ATOM   2990  BIN BIN X1111     -23.008  84.674 -47.759  1.00  0.00
ATOM   2991  BIO BIO X1112      70.067  55.336 -19.513  1.00  0.00
ATOM   2992  BIP BIP Y1113     -17.374 -26.281  13.524  1.00  0.00
ATOM   2993  BIQ BIQ Y1114      67.158  70.645  46.478  1.00  0.00
ATOM   2994  BIR BIR Y1115      79.235 -69.429 -72.973  1.00  0.00
ATOM   2995  BIS BIS Y1116      37.428   0.072  49.747  1.00  0.00
ATOM   2996  BIT BIT Y1117     -22.556  73.397  26.667  1.00  0.00
ATOM   2997  BIU BIU Y1118      31.561  31.942 -64.793  1.00  0.00
ATOM   2998  BIV BIV Y1119     -37.070 -65.077 -51.136  1.00  0.00
ATOM   2999  BIW BIW Y1120      17.248 -25.226  17.176  1.00  0.00
ATOM   3000  BIX BIX Y1121      12.330  66.372  24.574  1.00  0.00
ATOM   3001  BIY BIY Y1122     -77.425 -57.069 -18.338  1.00  0.00
ATOM   3002  BIZ BIZ Y1123     -74.367  53.591  68.678  1.00  0.00
ATOM   3003  BJA BJA Y1124     -22.876 -76.627  60.811  1.00  0.00
ATOM   3004  BJB BJB Y1125      36.106 -68.134  -5.329  1.00  0.00
ATOM   3005  BJC BJC Y1126     -69.649 -21.426 -37.399  1.00  0.00
ATOM   3006  BJD BJD Y1127      63.812  68.757  23.280  1.00  0.00
ATOM   3007  BJE BJE Y1128      70.375 -21.946  16.374  1.00  0.00
ATOM   3008  BJF BJF Y1129      66.744 -42.810 -38.355  1.00  0.00
ATOM   3009  BJG BJG Y1130      -3.096   4.749 -37.708  1.00  0.00
ATOM   3010  BJH BJH Y1131     -38.242   6.635  71.977  1.00  0.00
ATOM   3011  BJI BJI Y1132      18.738 -47.905 -63.078  1.00  0.00
ATOM   3012  BJJ BJJ Y1133      61.272   5.268 -22.507  1.00  0.00
ATOM   3013  BJK BJK Y1134     -57.651  55.429 -52.064  1.00  0.00
ATOM   3014  BJL BJL Y1135     -34.990 -34.513  73.446  1.00  0.00
ATOM   3015  BJM BJM Y1136      54.506 -72.984  89.706  1.00  0.00
ATOM   3016  BJN BJN Y1137     -28.298  49.800  66.974  1.00  0.00
ATOM   3017  BJO BJO Y1138     -72.655  40.647  28.352  1.00  0.00
ATOM   3018  BJP BJP Y1139      47.416  66.172 -28.159  1.00  0.00
ATOM   3019  BJQ BJQ Y1140     -51.081   6.679 -47.479  1.00  0.00
ATOM   3020  BJR BJR Y1141     -28.020 -23.710 -62.545  1.00  0.00
ATOM   3021  BJS BJS Y1142     -11.273 -74.125  31.847  1.00  0.00
ATOM   3022  BJT BJT Y1143      83.945 -38.306  67.424  1.00  0.00
ATOM   3023  BJU BJU Y1144      -2.501  75.432 -24.602  1.00  0.00
ATOM   3024  BJV BJV Y1145       4.101 -59.440   9.672  1.00  0.00
ATOM   3025  BJW BJW Y1146       4.484  27.797 -17.422  1.00  0.00
ATOM   3026  BJX BJX Y1147      17.694 -84.089  77.469  1.00  0.00
ATOM   3027  BJY BJY Y1148      70.571 -29.846  82.711  1.00  0.00
ATOM   3028  BJZ BJZ Y1149     -44.403  64.778 -14.343  1.00  0.00
ATOM   3029  BKA BKA Y1150       5.842 -15.432 -31.939  1.00  0.00
ATOM   3030  BKB BKB Y1151      29.183 -39.629 -34.331  1.00  0.00
ATOM   3031  BKC BKC Y1152     -73.995 -52.837  22.087  1.00  0.00
ATOM   3032  BKD BKD Y1153      17.507  30.976  36.528  1.00  0.00
ATOM   3033  BKE BKE Y1154      69.461 -68.435   1.097  1.00  0.00
ATOM   3034  BKF BKF Y1155      76.544 -56.665  64.994  1.00  0.00
ATOM   3035  BKG BKG Y1156      84.655 -64.871  50.338  1.00  0.00
ATOM   3036  BKH BKH Y1157      66.051   4.557  35.024  1.00  0.00
ATOM   3037  BKI BKI Y1158      76.149  57.546 -33.629  1.00  0.00
ATOM   3038  BKJ BKJ Y1159     -39.317 -23.732 -23.161  1.00  0.00
ATOM   3039  BKK BKK Y1160      31.167 -29.754 -59.801  1.00  0.00
ATOM   3040  BKL BKL Y1161     -12.555   9.372  79.779  1.00  0.00
ATOM   3041  BKM BKM Y1162     -35.350 -51.709 -13.327  1.00  0.00
ATOM   3042  BKN BKN Y1163       3.511  75.409 -57.941  1.00  0.00
ATOM   3043  BKO BKO Y1164      70.482  44.503 -54.587  1.00  0.00
ATOM   3044  BKP BKP Y1165      52.921  69.696   3.362  1.00  0.00
ATOM   3045  BKQ BKQ Y1166     -49.443 -12.611   7.597  1.00  0.00
ATOM   3046  BKR BKR Y1167     -72.478 -30.277   2.446  1.00  0.00
ATOM   3047  BKS BKS Y1168      53.152  53.583  -9.576  1.00  0.00
ATOM   3048  BKT BKT Y1169     -27.673  82.414 -30.521  1.00  0.00
ATOM   3049  BKU BKU Y1170      67.420  29.745 -79.379  1.00  0.00
ATOM   3050  BKV BKV Y1171      74.306  -4.711 -57.838  1.00  0.00
ATOM   3051  BKW BKW Y1172     -67.463  73.216  39.164  1.00  0.00
ATOM   3052  BKX BKX Y1173      44.873 -51.605  38.239  1.00  0.00
ATOM   3053  BKY BKY Y1174     -26.954 -79.991  85.132  1.00  0.00
ATOM   3054  BKZ BKZ Y1175     -70.913  58.425  49.288  1.00  0.00
ATOM   3055  BLA BLA Y1176     -13.099 -40.055  35.113  1.00  0.00
ATOM   3056  BLB BLB Y1177     -52.324 -72.350  14.332  1.00  0.00
ATOM   3057  BLC BLC Y1178     -12.120  17.531 -73.191  1.00  0.00
ATOM   3058  BLD BLD Y1179      23.594 -32.343  41.457  1.00  0.00
ATOM   3059  BLE BLE Y1180      37.496   9.283  81.274  1.00  0.00
ATOM   3060  BLF BLF Y1181      -9.186 -45.822 -69.367  1.00  0.00
ATOM   3061  BLG BLG Y1182      -7.135  -2.761  57.546  1.00  0.00
ATOM   3062  BLH BLH Y1183      48.249 -80.334 -73.337  1.00  0.00
ATOM   3063  BLI BLI Y1184     -76.981 -38.497  88.578  1.00  0.00
ATOM   3064  BLJ BLJ Y1185       8.357 -78.011 -18.980  1.00  0.00
ATOM   3065  BLK BLK Y1186     -75.524 -75.666  76.761  1.00  0.00
ATOM   3066  BLL BLL Y1187     -43.478 -87.233  74.945  1.00  0.00
ATOM   3067  BLM BLM Y1188     -47.641  30.049  42.819  1.00  0.00
ATOM   3068  BLN BLN Y1189      35.246   0.607 -56.514  1.00  0.00
ATOM   3069  BLO BLO Y1190     -29.066  31.947  -9.595  1.00  0.00
ATOM   3070  BLP BLP Y1191     -39.673  -1.103 -13.131  1.00  0.00
ATOM   3071  BLQ BLQ Y1192      27.651  58.120   4.765  1.00  0.00
ATOM   3072  BLR BLR Y1193     -50.481  -2.224  64.705  1.00  0.00
ATOM   3073  BLS BLS Y1194     -42.006 -59.834 -34.510  1.00  0.00
ATOM   3074  BLT BLT Y1195     -66.693  46.711  -6.441  1.00  0.00
ATOM   3075  BLU BLU Y1196      73.497  76.231 -62.167  1.00  0.00
ATOM   3076  BLV BLV Y1197     -40.131 -65.225  42.539  1.00  0.00
ATOM   3077  BLW BLW Y1198      48.805 -77.383  50.748  1.00  0.00
ATOM   3078  BLX BLX Y1199      62.017 -50.171  21.764  1.00  0.00
ATOM   3079  BLY BLY Y1200       6.856  59.671 -10.122  1.00  0.00
ATOM   3080  BLZ BLZ Y1201     -76.802 -67.840  46.276  1.00  0.00
ATOM   3081  BMA BMA Y1202      40.974 -72.827  77.985  1.00  0.00
ATOM   3082  BMB BMB Y1203     -73.435 -26.235 -77.305  1.00  0.00
ATOM   3083  BMC BMC Y1204     -81.726  -6.788 -59.150  1.00  0.00
ATOM   3084  BMD BMD Y1205      23.169 -40.291  74.369  1.00  0.00
ATOM   3085  BME BME Y1206      52.924  27.504  14.854  1.00  0.00
ATOM   3086  BMF BMF Y1207      47.242 -15.477 -21.564  1.00  0.00
ATOM   3087  BMG BMG Y1208      67.564  22.370  -6.815  1.00  0.00
ATOM   3088  BMH BMH Y1209     -10.997 -86.100 -35.241  1.00  0.00
ATOM   3089  BMI BMI Y1210      82.443 -46.685  30.635  1.00  0.00
ATOM   3090  BMJ BMJ Y1211      56.137  36.279 -20.000  1.00  0.00
ATOM   3091  BMK BMK Y1212      23.201   4.429 -33.140  1.00  0.00
ATOM   3092  BML BML Y1213      54.034  62.635  60.295  1.00  0.00
ATOM   3093  BMM BMM Y1214      32.560 -63.578  23.962  1.00  0.00
ATOM   3094  BMN BMN Y1215      15.111 -51.548 -22.206  1.00  0.00
ATOM   3095  BMO BMO Y1216      -6.441  46.786  10.479  1.00  0.00
ATOM   3096  BMP BMP Y1217     -43.711 -33.039 -58.414  1.00  0.00
ATOM   3097  BMQ BMQ Y1218     -16.158  46.594 -28.606  1.00  0.00
ATOM   3098  BMR BMR Y1219     -28.749  81.759  70.369  1.00  0.00
ATOM   3099  BMS BMS Y1220     -69.629  15.104 -13.445  1.00  0.00
ATOM   3100  BMT BMT Y1221       1.027  -0.123 -56.029  1.00  0.00
ATOM   3101  BMU BMU Y1222     -54.301  81.082  26.431  1.00  0.00
ATOM   3102  BMV BMV Y1223      67.898  44.615  14.957  1.00  0.00
ATOM   3103  BMW BMW Y1224     -27.678  47.153   4.351  1.00  0.00
ATOM   3104  BMX BMX Y1225      84.972  17.033  55.495  1.00  0.00
ATOM   3105  BMY BMY Y1226     -28.456  29.487 -73.672  1.00  0.00
ATOM   3106  BMZ BMZ Y1227       3.581 -11.512  43.598  1.00  0.00
ATOM   3107  BNA BNA Y1228      43.060 -15.497 -46.637  1.00  0.00
ATOM   3108  BNB BNB Y1229      -8.573  84.355  70.107  1.00  0.00
ATOM   3109  BNC BNC Y1230      70.253  82.386 -19.866  1.00  0.00
ATOM   3110  BND BND Y1231      86.027 -76.902  40.352  1.00  0.00
ATOM   3111  BNE BNE Y1232      65.756 -16.850  60.687  1.00  0.00
ATOM   3112  BNF BNF Y1233     -35.276  28.257  50.857  1.00  0.00
ATOM   3113  BNG BNG Y1234     -78.640  72.088  20.299  1.00  0.00
ATOM   3114  BNH BNH Y1235      78.704  33.750  81.182  1.00  0.00
ATOM   3115  BNI BNI Y1236     -69.317 -52.322   1.255  1.00  0.00
ATOM   3116  BNJ BNJ Y1237     -17.275 -87.814 -75.664  1.00  0.00
ATOM   3117  BNK BNK Y1238      69.785 -79.992  49.483  1.00  0.00
ATOM   3118  BNL BNL Y1239      81.143  13.320  37.846  1.00  0.00
ATOM   3119  BNM BNM Y1240       3.104  46.775 -65.747  1.00  0.00
ATOM   3120  BNN BNN Y1241      77.181  -4.258  70.610  1.00  0.00
ATOM   3121  BNO BNO Y1242     -10.657  20.904  -9.543  1.00  0.00
ATOM   3122  BNP BNP Y1243      -5.106 -18.095  -4.140  1.00  0.00
ATOM   3123  BNQ BNQ Y1244     -14.173 -65.540 -16.399  1.00  0.00
ATOM   3124  BNR BNR Y1245      30.843 -79.575  57.399  1.00  0.00
ATOM   3125  BNS BNS Y1246      36.914  11.099  -4.817  1.00  0.00
ATOM   3126  BNT BNT Y1247      17.664  52.896 -22.859  1.00  0.00
ATOM   3127  BNU BNU Y1248     -11.735  10.554 -51.725  1.00  0.00
ATOM   3128  BNV BNV Y1249     -71.627   0.025  33.445  1.00  0.00
ATOM   3129  BNW BNW Y1250      32.100  74.176  84.108  1.00  0.00
ATOM   3130  BNX BNX Y1251     -80.128   5.905 -85.295  1.00  0.00
ATOM   3131  BNY BNY Y1252      20.320  77.258 -16.407  1.00  0.00
ATOM   3132  BNZ BNZ Y1253      31.862  31.894 -31.116  1.00  0.00
ATOM   3133  BOA BOA Y1254      17.613 -74.741  89.042  1.00  0.00
ATOM   3134  BOB BOB Y1255     -50.874 -41.729 -84.794  1.00  0.00
ATOM   3135  BOC BOC Y1256      12.388  55.867  72.753  1.00  0.00
ATOM   3136  BOD BOD Y1257     -29.657  57.576 -77.677  1.00  0.00
ATOM   3137  BOE BOE Y1258      40.894   0.406   6.345  1.00  0.00
ATOM   3138  BOF BOF Y1259      40.640  66.232  12.605  1.00  0.00
ATOM   3139  BOG BOG Y1260      74.373 -79.759  79.216  1.00  0.00
ATOM   3140  BOH BOH Y1261      32.357 -28.866  86.634  1.00  0.00
ATOM   3141  BOI BOI Y1262     -77.827  29.086  74.671  1.00  0.00
ATOM   3142  BOJ BOJ Y1263      51.264 -46.721  58.036  1.00  0.00
ATOM   3143  BOK BOK Y1264      79.111  17.512  76.627  1.00  0.00
ATOM   3144  BOL BOL Y1265     -28.605  75.325 -60.384  1.00  0.00
ATOM   3145  BOM BOM Y1266     -52.327 -79.670 -59.574  1.00  0.00
ATOM   3146  BON BON Y1267     -79.305 -63.896 -37.676  1.00  0.00
ATOM   3147  BOO BOO Y1268       1.146 -68.411  75.543  1.00  0.00
ATOM   3148  BOP BOP Y1269      47.457  79.232 -75.085  1.00  0.00
ATOM   3149  BOQ BOQ Y1270      57.118 -57.106 -66.301  1.00  0.00
ATOM   3150  BOR BOR Y1271     -19.591  13.266  30.610  1.00  0.00
ATOM   3151  BOS BOS Y1272     -76.222   5.129  77.178  1.00  0.00
ATOM   3152  BOT BOT Y1273      -1.168 -82.572 -70.601  1.00  0.00
ATOM   3153  BOU BOU Y1274     -70.163 -77.860 -78.265  1.00  0.00
ATOM   3154  BOV BOV Y1275      33.788 -84.735 -27.885  1.00  0.00
ATOM   3155  BOW BOW Y1276      22.169 -80.791  17.341  1.00  0.00
ATOM   3156  BOX BOX Y1277      83.127  29.992 -19.031  1.00  0.00
ATOM   3157  BOY BOY Y1278      49.387  27.186  39.859  1.00  0.00
ATOM   3158  BOZ BOZ Y1279      82.076  65.694  19.228  1.00  0.00
ATOM   3159  BPA BPA Y1280      10.717 -16.381 -70.576  1.00  0.00
ATOM   3160  BPB BPB Y1281     -18.383 -49.192  54.153  1.00  0.00
ATOM   3161  BPC BPC Y1282     -75.991  41.836  86.265  1.00  0.00
ATOM   3162  BPD BPD Y1283      43.665  66.692 -78.485  1.00  0.00
ATOM   3163  BPE BPE Y1284      34.238 -19.898 -13.841  1.00  0.00
ATOM   3164  BPF BPF Y1285      79.941 -32.953 -69.422  1.00  0.00
ATOM   3165  BPG BPG Y1286      70.272  82.737   1.025  1.00  0.00
ATOM   3166  BPH BPH Y1287      47.621 -86.422  -3.696  1.00  0.00
ATOM   3167  BPI BPI Y1288     -26.095 -16.272  44.076  1.00  0.00
ATOM   3168  BPJ BPJ Y1289     -59.075 -32.257  53.451  1.00  0.00
ATOM   3169  BPK BPK Y1290      67.352  74.880  80.981  1.00  0.00
ATOM   3170  BPL BPL Y1291     -10.800 -35.316 -38.885  1.00  0.00
ATOM   3171  BPM BPM Y1292      47.085  43.032  70.084  1.00  0.00
ATOM   3172  BPN BPN Y1293      -3.674  67.461  35.924  1.00  0.00
ATOM   3173  BPO BPO Y1294      14.773   2.085 -46.994  1.00  0.00
ATOM   3174  BPP BPP Y1295       7.583 -12.616  -4.281  1.00  0.00
ATOM   3175  BPQ BPQ Y1296      80.210  79.829  18.973  1.00  0.00
ATOM   3176  BPR BPR Y1297     -18.153  69.677  46.660  1.00  0.00
ATOM   3177  BPS BPS Y1298       3.149  42.912 -41.970  1.00  0.00
ATOM   3178  BPT BPT Y1299     -44.744  -2.093  49.791  1.00  0.00
ATOM   3179  BPU BPU Y1300      84.512  44.512  38.142  1.00  0.00
ATOM   3180  BPV BPV Y1301      -3.360 -85.504  71.177  1.00  0.00
ATOM   3181  BPW BPW Y1302       0.220 -40.739  82.484  1.00  0.00
ATOM   3182  BPX BPX Y1303     -73.754 -80.938 -22.504  1.00  0.00
ATOM   3183  BPY BPY Y1304      37.622 -56.225 -63.523  1.00  0.00
ATOM   3184  BPZ BPZ Y1305      20.007  77.474  65.693  1.00  0.00
ATOM   3185  BQA BQA Y1306      23.600 -51.756  43.954  1.00  0.00
ATOM   3186  BQB BQB Y1307      46.512 -65.381 -30.071  1.00  0.00
ATOM   3187  BQC BQC Y1308     -84.130 -20.028 -65.739  1.00  0.00
ATOM   3188  BQD BQD Y1309     -70.358 -18.193  75.478  1.00  0.00
ATOM   3189  BQE BQE Y1310     -30.471 -27.188  25.617  1.00  0.00
ATOM   3190  BQF BQF Y1311     -68.556 -56.047 -49.267  1.00  0.00
ATOM   3191  BQG BQG Y1312     -45.712 -76.702 -28.052  1.00  0.00
ATOM   3192  BQH BQH Y1313      70.175 -77.791 -35.116  1.00  0.00
ATOM   3193  BQI BQI Y1314     -74.571  77.595  81.038  1.00  0.00
ATOM   3194  BQJ BQJ Y1315      26.650 -55.882  67.713  1.00  0.00
ATOM   3195  BQK BQK Y1316      62.005 -11.954  -7.323  1.00  0.00
ATOM   3196  BQL BQL Y1317     -50.698  43.693 -82.538  1.00  0.00
ATOM   3197  BQM BQM Y1318     -74.602  80.545 -64.289  1.00  0.00
ATOM   3198  BQN BQN Y1319     -47.313  14.409  35.009  1.00  0.00
ATOM   3199  BQO BQO Y1320      34.197  80.589 -46.171  1.00  0.00
ATOM   3200  BQP BQP Y1321      62.060 -67.721  72.602  1.00  0.00
ATOM   3201  BQQ BQQ Y1322      30.371  28.521 -13.308  1.00  0.00
ATOM   3202  BQR BQR Y1323      81.018  69.816   5.967  1.00  0.00
ATOM   3203  BQS BQS Y1324     -15.158 -69.357 -35.450  1.00  0.00
ATOM   3204  BQT BQT Y1325      55.104  68.944  38.941  1.00  0.00
ATOM   3205  BQU BQU Y1326     -82.648 -40.659 -35.682  1.00  0.00
ATOM   3206  BQV BQV Y1327      25.887  27.570  67.370  1.00  0.00
ATOM   3207  BQW BQW Y1328      47.027 -44.790 -80.295  1.00  0.00
ATOM   3208  BQX BQX Y1329     -31.582  28.130 -28.690  1.00  0.00
ATOM   3209  BQY BQY Y1330      14.752 -62.684 -49.400  1.00  0.00
ATOM   3210  BQZ BQZ Y1331      10.159   7.523 -72.735  1.00  0.00
ATOM   3211  BRA BRA Y1332     -77.222 -33.405  29.329  1.00  0.00
ATOM   3212  BRB BRB Y1333     -13.098  85.072 -45.174  1.00  0.00
ATOM   3213  BRC BRC Y1334     -82.115  56.562 -80.588  1.00  0.00
ATOM   3214  BRD BRD Y1335     -29.199   3.619  23.804  1.00  0.00
ATOM   3215  BRE BRE Y1336      36.210 -39.635 -14.820  1.00  0.00
ATOM   3216  BRF BRF Y1337     -50.270  67.484  85.709  1.00  0.00
ATOM   3217  BRG BRG Y1338     -59.145  76.559 -80.180  1.00  0.00
ATOM   3218  BRH BRH Y1339      50.079 -53.658  79.990  1.00  0.00
ATOM   3219  BRI BRI Y1340      47.871 -75.081  13.351  1.00  0.00
ATOM   3220  BRJ BRJ Y1341      89.458  11.698  75.310  1.00  0.00
ATOM   3221  BRK BRK Y1342      25.045 -11.641 -21.249  1.00  0.00
ATOM   3222  BRL BRL Y1343      22.949 -66.801  79.811  1.00  0.00
ATOM   3223  BRM BRM Y1344     -40.248  31.866  84.254  1.00  0.00
ATOM   3224  BRN BRN Y1345      66.476  31.339  46.392  1.00  0.00
ATOM   3225  BRO BRO Y1346     -52.350  80.318  48.361  1.00  0.00
ATOM   3226  BRP BRP Y1347     -66.813 -48.780  57.864  1.00  0.00
ATOM   3227  BRQ BRQ Y1348      65.976   1.685  -0.138  1.00  0.00
ATOM   3228  BRR BRR Y1349     -67.808  77.738  -0.268  1.00  0.00
ATOM   3229  BRS BRS Y1350     -67.183 -22.635 -16.855  1.00  0.00
ATOM   3230  BRT BRT Y1351       9.302 -44.402  -4.370  1.00  0.00
ATOM   3231  BRU BRU Y1352      41.141 -49.755  16.555  1.00  0.00
ATOM   3232  BRV BRV Y1353      72.229  54.708  68.587  1.00  0.00
ATOM   3233  BRW BRW Y1354     -61.493  17.392  73.170  1.00  0.00
ATOM   3234  BRX BRX Y1355     -30.222  22.646  72.826  1.00  0.00
ATOM   3235  BRY BRY Y1356     -51.668 -25.643  26.457  1.00  0.00
ATOM   3236  BRZ BRZ Y1357     -36.675 -65.976 -80.577  1.00  0.00
ATOM   3237  BSA BSA Y1358     -44.105  24.685 -14.393  1.00  0.00
ATOM   3238  BSB BSB Y1359      14.187 -60.178 -83.149  1.00  0.00
ATOM   3239  BSC BSC Y1360       7.939  22.215 -39.741  1.00  0.00
ATOM   3240  BSD BSD Y1361     -25.977   7.835  44.626  1.00  0.00
ATOM   3241  BSE BSE Y1362       3.223  41.877  64.773  1.00  0.00
ATOM   3242  BSF BSF Y1363     -83.919  67.718 -35.124  1.00  0.00
ATOM   3243  BSG BSG Y1364      -4.031 -11.740  28.096  1.00  0.00
ATOM   3244  BSH BSH Y1365       5.263 -62.061  57.978  1.00  0.00
ATOM   3245  BSI BSI Y1366      85.135  50.514 -78.457  1.00  0.00
ATOM   3246  BSJ BSJ Y1367      38.825  62.402 -52.917  1.00  0.00
ATOM   3247  BSK BSK Y1368     -78.641 -30.362  44.556  1.00  0.00
ATOM   3248  BSL BSL Y1369     -60.028 -47.006 -15.234  1.00  0.00
ATOM   3249  BSM BSM Y1370     -27.806  82.487 -86.550  1.00  0.00
ATOM   3250  BSN BSN Y1371     -19.285  40.774  -4.016  1.00  0.00
ATOM   3251  BSO BSO Y1372     -31.848 -23.495  12.489  1.00  0.00
ATOM   3252  BSP BSP Y1373     -27.008 -73.752 -65.518  1.00  0.00
ATOM   3253  BSQ BSQ Y1374      65.661 -49.253 -82.961  1.00  0.00
ATOM   3254  BSR BSR Y1375       3.726  40.009  87.830  1.00  0.00
ATOM   3255  BSS BSS Y1376      88.217  66.601  88.999  1.00  0.00
ATOM   3256  BST BST Y1377     -36.765 -39.995   8.767  1.00  0.00
ATOM   3257  BSU BSU Y1378      31.005  54.130 -19.967  1.00  0.00
ATOM   3258  BSV BSV Y1379     -65.424 -75.808 -48.836  1.00  0.00
ATOM   3259  BSW BSW Y1380      57.752  62.612 -61.410  1.00  0.00
ATOM   3260  BSX BSX Y1381     -66.146  21.951 -75.961  1.00  0.00
ATOM   3261  BSY BSY Y1382     -49.383 -88.160 -40.690  1.00  0.00
ATOM   3262  BSZ BSZ Y1383      36.891  47.147  85.231  1.00  0.00
ATOM   3263  BTA BTA Y1384     -29.428 -47.906 -81.387  1.00  0.00
ATOM   3264  BTB BTB Y1385     -65.982  10.345  13.838  1.00  0.00
ATOM   3265  BTC BTC Y1386     -47.340 -60.256  60.382  1.00  0.00
ATOM   3266  BTD BTD Y1387     -78.044 -11.881  16.439  1.00  0.00
ATOM   3267  BTE BTE Y1388      23.143  63.453 -43.649  1.00  0.00
ATOM   3268  BTF BTF Y1389      47.850 -36.850  13.586  1.00  0.00
ATOM   3269  BTG BTG Y1390      10.822 -44.987 -44.561  1.00  0.00
ATOM   3270  BTH BTH Y1391     -76.973  61.050  88.542  1.00  0.00
ATOM   3271  BTI BTI Y1392     -20.043 -79.634 -19.667  1.00  0.00
ATOM   3272  BTJ BTJ Y1393     -81.536 -46.704 -71.645  1.00  0.00
ATOM   3273  BTK BTK Y1394      58.050   8.222  75.132  1.00  0.00
ATOM   3274  BTL BTL Y1395      82.557 -65.285 -28.936  1.00  0.00
ATOM   3275  BTM BTM Y1396      42.132 -19.273  25.117  1.00  0.00
ATOM   3276  BTN BTN Y1397     -27.682  -4.037  62.851  1.00  0.00
ATOM   3277  BTO BTO Y1398     -44.764   9.055  25.003  1.00  0.00
ATOM   3278  BTP BTP Y1399     -10.173 -54.759  66.939  1.00  0.00
ATOM   3279  BTQ BTQ Y1400     -49.584  65.476  65.093  1.00  0.00
ATOM   3280  BTR BTR Y1401      -5.142 -74.022   0.906  1.00  0.00
ATOM   3281  BTS BTS Y1402      28.148  84.330   0.024  1.00  0.00
ATOM   3282  BTT BTT Y1403      43.883  17.691 -23.713  1.00  0.00
ATOM   3283  BTU BTU Y1404      49.256  74.776  83.736  1.00  0.00
ATOM   3284  BTV BTV Y1405       8.197  63.750  47.233  1.00  0.00
ATOM   3285  BTW BTW Y1406      88.025 -15.046  50.425  1.00  0.00
ATOM   3286  BTX BTX Y1407      36.530  84.534  77.112  1.00  0.00
ATOM   3287  BTY BTY Y1408      42.038  38.198  31.502  1.00  0.00
ATOM   3288  BTZ BTZ Y1409     -46.080 -71.541  62.819  1.00  0.00
ATOM   3289  BUA BUA Y1410      43.757 -51.130 -25.594  1.00  0.00
ATOM   3290  BUB BUB Y1411     -59.865 -49.148 -69.253  1.00  0.00
ATOM   3291  BUC BUC Y1412      55.001  49.285  31.445  1.00  0.00
ATOM   3292  BUD BUD Y1413      15.854  83.046 -79.203  1.00  0.00
ATOM   3293  BUE BUE Y1414     -68.106 -36.108 -51.237  1.00  0.00
ATOM   3294  BUF BUF Y1415     -55.075  -4.192 -82.947  1.00  0.00
ATOM   3295  BUG BUG Y1416       8.486 -37.974 -25.276  1.00  0.00
ATOM   3296  BUH BUH Y1417      42.450 -34.219 -86.676  1.00  0.00
ATOM   3297  BUI BUI Y1418      79.440  12.228 -33.271  1.00  0.00
ATOM   3298  BUJ BUJ Y1419      16.334 -14.059  53.630  1.00  0.00
ATOM   3299  BUK BUK Y1420     -54.570 -43.372  37.350  1.00  0.00
ATOM   3300  BUL BUL Y1421     -19.772 -41.521 -18.290  1.00  0.00
ATOM   3301  BUM BUM Y1422     -79.678 -41.135  70.531  1.00  0.00
ATOM   3302  BUN BUN Y1423      59.551 -79.380  33.099  1.00  0.00
ATOM   3303  BUO BUO Y1424     -80.419  30.565 -58.842  1.00  0.00
ATOM   3304  BUP BUP Y1425      55.381  44.416  85.410  1.00  0.00
ATOM   3305  BUQ BUQ Y1426      45.414 -22.591  44.925  1.00  0.00
ATOM   3306  BUR BUR Y1427      60.696  56.518 -87.270  1.00  0.00
ATOM   3307  BUS BUS Y1428     -82.724  79.538  65.423  1.00  0.00
ATOM   3308  BUT BUT Y1429     -22.011 -51.831  88.764  1.00  0.00
ATOM   3309  BUU BUU Y1430     -14.595 -56.226  -2.048  1.00  0.00
ATOM   3310  BUV BUV Y1431     -23.356 -14.738 -77.602  1.00  0.00
ATOM   3311  BUW BUW Y1432       1.118  83.102   0.143  1.00  0.00
ATOM   3312  BUX BUX Y1433     -84.183  42.632 -79.780  1.00  0.00
ATOM   3313  BUY BUY Y1434      57.449 -14.169  38.103  1.00  0.00
ATOM   3314  BUZ BUZ Y1435     -58.773 -66.759  62.225  1.00  0.00
ATOM   3315  BVA BVA Y1436      83.064 -45.186  14.752  1.00  0.00
ATOM   3316  BVB BVB Y1437      11.538  24.404  84.736  1.00  0.00
ATOM   3317  BVC BVC Y1438      80.562  -3.025  -8.231  1.00  0.00
ATOM   3318  BVD BVD Y1439      21.097  84.448  85.819  1.00  0.00
ATOM   3319  BVE BVE Y1440      21.341 -26.124 -27.987  1.00  0.00
ATOM   3320  BVF BVF Y1441     -40.465   6.653 -76.539  1.00  0.00
ATOM   3321  BVG BVG Y1442      34.637 -74.624 -44.235  1.00  0.00
ATOM   3322  BVH BVH Y1443     -10.477  73.394  79.707  1.00  0.00
ATOM   3323  BVI BVI Y1444      32.805  75.231  34.885  1.00  0.00
ATOM   3324  BVJ BVJ Y1445       0.139 -28.193   1.449  1.00  0.00
ATOM   3325  BVK BVK Y1446     -68.255 -17.637  36.779  1.00  0.00
ATOM   3326  BVL BVL Y1447     -71.391  84.276 -22.029  1.00  0.00
ATOM   3327  BVM BVM Y1448      81.067 -84.459  60.299  1.00  0.00
ATOM   3328  BVN BVN Y1449     -53.048  45.684  77.571  1.00  0.00
ATOM   3329  BVO BVO Y1450     -17.583  43.501  33.892  1.00  0.00
ATOM   3330  BVP BVP Y1451     -64.218  14.976  31.616  1.00  0.00
ATOM   3331  BVQ BVQ Y1452      52.745 -14.782 -72.084  1.00  0.00
ATOM   3332  BVR BVR Y1453     -64.162 -86.110  48.293  1.00  0.00
ATOM   3333  BVS BVS Y1454      45.507 -26.295  58.883  1.00  0.00
ATOM   3334  BVT BVT Y1455     -84.095  67.263 -71.066  1.00  0.00
ATOM   3335  BVU BVU Y1456     -51.239  20.944   9.966  1.00  0.00
ATOM   3336  BVV BVV Y1457     -14.997  73.577 -74.682  1.00  0.00
ATOM   3337  BVW BVW Y1458     -28.352  49.923 -61.295  1.00  0.00
ATOM   3338  BVX BVX Y1459      -1.724 -30.032  70.362  1.00  0.00
ATOM   3339  BVY BVY Y1460      28.784 -52.148 -17.235  1.00  0.00
ATOM   3340  BVZ BVZ Y1461     -62.147 -57.187  33.156  1.00  0.00
ATOM   3341  BWA BWA Y1462      16.160  40.947 -29.960  1.00  0.00
ATOM   3342  BWB BWB Y1463      -6.978  29.572 -52.935  1.00  0.00
ATOM   3343  BWC BWC Y1464     -22.571   3.524  -6.107  1.00  0.00
ATOM   3344  BWD BWD Y1465      76.852  69.084  -7.978  1.00  0.00
ATOM   3345  BWE BWE Y1466     -84.463  22.388   1.278  1.00  0.00
ATOM   3346  BWF BWF Y1467     -42.997  35.868  26.357  1.00  0.00
ATOM   3347  BWG BWG Y1468     -57.673  80.002 -17.978  1.00  0.00
ATOM   3348  BWH BWH Y1469      34.212  56.697  -9.279  1.00  0.00
ATOM   3349  BWI BWI Y1470     -56.766 -14.902  89.350  1.00  0.00
ATOM   3350  BWJ BWJ Y1471     -13.804  34.445  84.076  1.00  0.00
ATOM   3351  BWK BWK Y1472      80.249  49.400  55.850  1.00  0.00
ATOM   3352  BWL BWL Y1473      88.209 -21.117 -44.004  1.00  0.00
ATOM   3353  BWM BWM Y1474     -67.501  68.658 -24.414  1.00  0.00
ATOM   3354  BWN BWN Y1475      40.059 -29.232  -0.111  1.00  0.00
ATOM   3355  BWO BWO Y1476      15.234 -23.529  65.615  1.00  0.00
ATOM   3356  BWP BWP Y1477     -46.152 -16.188 -81.303  1.00  0.00
ATOM   3357  BWQ BWQ Y1478     -19.863  -8.493 -35.403  1.00  0.00
ATOM   3358  BWR BWR Y1479      87.729 -35.560  39.259  1.00  0.00
ATOM   3359  BWS BWS Y1480     -12.760  66.313 -46.132  1.00  0.00
ATOM   3360  BWT BWT Y1481     -53.847  52.997  46.996  1.00  0.00
ATOM   3361  BWU BWU Y1482      13.088  11.349  73.354  1.00  0.00
ATOM   3362  BWV BWV Y1483     -41.320  55.954   4.800  1.00  0.00
ATOM   3363  BWW BWW Y1484      26.837 -82.246 -72.374  1.00  0.00
ATOM   3364  BWX BWX Y1485     -33.955 -12.784  22.328  1.00  0.00
ATOM   3365  BWY BWY Y1486     -32.763 -15.626  -5.519  1.00  0.00
ATOM   3366  BWZ BWZ Y1487      82.017  14.602  -0.348  1.00  0.00
ATOM   3367  BXA BXA Y1488      62.626  48.390 -77.949  1.00  0.00
ATOM   3368  BXB BXB Y1489     -25.305  30.511   1.196  1.00  0.00
ATOM   3369  BXC BXC Y1490      37.952  53.590  41.786  1.00  0.00
ATOM   3370  BXD BXD Y1491     -25.970 -89.394 -41.206  1.00  0.00
ATOM   3371  BXE BXE Y1492      54.726 -32.608 -13.652  1.00  0.00
ATOM   3372  BXF BXF Y1493      33.266 -14.457   8.818  1.00  0.00
ATOM   3373  BXG BXG Y1494     -22.364  -3.481 -64.527  1.00  0.00
ATOM   3374  BXH BXH Y1495     -33.298  36.979  14.531  1.00  0.00
ATOM   3375  BXI BXI Y1496     -34.631 -66.556  69.992  1.00  0.00
ATOM   3376  BXJ BXJ Y1497      15.544 -47.544  61.167  1.00  0.00
ATOM   3377  BXK BXK Y1498      71.267   5.205  86.811  1.00  0.00
ATOM   3378  BXL BXL Y1499      88.640  69.627 -17.854  1.00  0.00
ATOM   3379  BXM BXM Y1500      51.009 -86.142  81.821  1.00  0.00
ATOM   3380  BXN BXN Y1501      17.860 -27.449  78.807  1.00  0.00
ATOM   3381  BXO BXO Y1502      14.455  55.069 -61.397  1.00  0.00
ATOM   3382  BXP BXP Y1503      82.473 -30.424 -16.850  1.00  0.00
ATOM   3383  BXQ BXQ Y1504     -13.837  19.751 -30.286  1.00  0.00
ATOM   3384  BXR BXR Y1505      76.868   3.405  13.048  1.00  0.00
ATOM   3385  BXS BXS Y1506     -51.556 -42.959 -28.191  1.00  0.00
ATOM   3386  BXT BXT Y1507     -79.111  28.064  53.426  1.00  0.00
ATOM   3387  BXU BXU Y1508     -16.365 -11.808 -17.171  1.00  0.00
ATOM   3388  BXV BXV Y1509     -73.806 -80.861  58.057  1.00  0.00
ATOM   3389  BXW BXW Y1510      84.661 -69.239  74.739  1.00  0.00
ATOM   3390  BXX BXX Y1511     -51.691 -48.956  86.550  1.00  0.00
ATOM   3391  BXY BXY Y1512       7.312 -60.754  40.445  1.00  0.00
ATOM   3392  BXZ BXZ Y1513      51.046  36.899  48.546  1.00  0.00
ATOM   3393  BYA BYA Y1514      12.844  -3.740  81.612  1.00  0.00
ATOM   3394  BYB BYB Y1515      16.058  16.797 -18.170  1.00  0.00
ATOM   3395  BYC BYC Y1516      46.758  77.115  48.713  1.00  0.00
ATOM   3396  BYD BYD Y1517     -84.215  44.589  60.959  1.00  0.00
ATOM   3397  BYE BYE Y1518     -64.365 -86.843  68.311  1.00  0.00
ATOM   3398  BYF BYF Y1519     -34.939 -44.037  45.068  1.00  0.00
ATOM   3399  BYG BYG Y1520      72.442  -7.516  44.248  1.00  0.00
ATOM   3400  BYH BYH Y1521     -46.274  54.409  20.361  1.00  0.00
ATOM   3401  BYI BYI Y1522      11.924 -81.944  59.382  1.00  0.00
ATOM   3402  BYJ BYJ Y1523     -59.233 -69.253  41.699  1.00  0.00
ATOM   3403  BYK BYK Y1524      60.215  24.923  77.807  1.00  0.00
ATOM   3404  BYL BYL Y1525     -46.435  82.463   7.579  1.00  0.00
ATOM   3405  BYM BYM Y1526     -84.577 -69.162  13.604  1.00  0.00
ATOM   3406  BYN BYN Y1527      65.812  68.201 -78.863  1.00  0.00
ATOM   3407  BYO BYO Y1528      -1.261  36.696 -85.038  1.00  0.00
ATOM   3408  BYP BYP Y1529      28.859  38.722   1.397  1.00  0.00
ATOM   3409  BYQ BYQ Y1530      24.728  68.045  42.740  1.00  0.00
ATOM   3410  BYR BYR Y1531     -60.019 -63.128 -30.698  1.00  0.00
ATOM   3411  BYS BYS Y1532     -81.573 -80.847  21.808  1.00  0.00
ATOM   3412  BYT BYT Y1533     -46.408  83.763  76.507  1.00  0.00
ATOM   3413  BYU BYU Y1534      14.319 -28.311 -15.278  1.00  0.00
ATOM   3414  BYV BYV Y1535     -12.053 -74.455 -81.261  1.00  0.00
ATOM   3415  BYW BYW Y1536      24.361   9.755 -82.405  1.00  0.00
ATOM   3416  BYX BYX Y1537     -34.530 -84.786 -77.761  1.00  0.00
ATOM   3417  BYY BYY Y1538      42.137  15.821  13.874  1.00  0.00
ATOM   3418  BYZ BYZ Y1539      14.034 -81.476 -80.894  1.00  0.00
ATOM   3419  BZA BZA Y1540      45.265  51.168 -41.994  1.00  0.00
ATOM   3420  BZB BZB Y1541     -30.341   1.860 -82.667  1.00  0.00
ATOM   3421  BZC BZC Y1542      84.986  75.498  68.445  1.00  0.00
ATOM   3422  BZD BZD Y1543       1.132 -69.646 -33.647  1.00  0.00
ATOM   3423  BZE BZE Y1544      73.393 -33.001  52.840  1.00  0.00
ATOM   3424  BZF BZF Y1545      87.447 -24.554 -74.451  1.00  0.00
ATOM   3425  BZG BZG Y1546      22.819 -50.583  15.726  1.00  0.00
ATOM   3426  BZH BZH Y1547      32.027  66.252 -75.281  1.00  0.00
ATOM   3427  BZI BZI Y1548     -45.656  69.829  17.588  1.00  0.00
ATOM   3428  BZJ BZJ Y1549      87.070  67.841  33.377  1.00  0.00
ATOM   3429  BZK BZK Y1550      55.859  11.554   8.854  1.00  0.00
ATOM   3430  BZL BZL Y1551      61.611  47.450  47.088  1.00  0.00
ATOM   3431  BZM BZM Y1552      85.830  18.607 -85.650  1.00  0.00
ATOM   3432  BZN BZN Y1553      63.214  12.052  55.976  1.00  0.00
ATOM   3433  BZO BZO Y1554     -16.191  -8.098   5.369  1.00  0.00
ATOM   3434  BZP BZP Y1555     -15.933  -0.229 -17.782  1.00  0.00
ATOM   3435  BZQ BZQ Y1556     -71.128   8.040  57.849  1.00  0.00
ATOM   3436  BZR BZR Y1557      75.970 -36.334  33.587  1.00  0.00
ATOM   3437  BZS BZS Y1558     -83.378  -7.372  -1.028  1.00  0.00
ATOM   3438  BZT BZT Y1559     -81.314  81.446  51.765  1.00  0.00
ATOM   3439  BZU BZU Y1560     -42.492 -48.484 -43.927  1.00  0.00
ATOM   3440  BZV BZV Y1561      86.453  83.347   9.382  1.00  0.00
ATOM   3441  BZW BZW Y1562      51.943 -28.452 -60.583  1.00  0.00
ATOM   3442  BZX BZX Y1563     -50.885 -74.345  83.746  1.00  0.00
ATOM   3443  BZY BZY Y1564      41.367 -40.046  31.631  1.00  0.00
ATOM   3444  BZZ BZZ Y1565      70.778  52.851  37.657  1.00  0.00
ATOM   3445  CAA CAA Y1566       6.015 -41.327  40.100  1.00  0.00
ATOM   3446  CAB CAB Y1567     -69.267 -90.057 -44.958  1.00  0.00
ATOM   3447  CAC CAC Y1568     -21.980   6.653 -24.732  1.00  0.00
ATOM   3448  CAD CAD Y1569      -8.023   7.414 -76.398  1.00  0.00
ATOM   3449  CAE CAE Y1570     -75.010 -88.392 -66.032  1.00  0.00
ATOM   3450  CAF CAF Y1571      58.763  18.428 -47.332  1.00  0.00
ATOM   3451  CAG CAG Y1572     -55.475  31.938  68.040  1.00  0.00
ATOM   3452  CAH CAH Y1573      75.564  -3.323 -83.009  1.00  0.00
ATOM   3453  CAI CAI Y1574     -60.327  84.722 -59.755  1.00  0.00
ATOM   3454  CAJ CAJ Y1575     -57.177  76.425  74.211  1.00  0.00
ATOM   3455  CAK CAK Y1576      90.733  14.663  15.066  1.00  0.00
ATOM   3456  CAL CAL Y1577     -55.590 -54.464  -6.147  1.00  0.00
ATOM   3457  CAM CAM Y1578     -19.209 -82.697 -63.973  1.00  0.00
ATOM   3458  CAN CAN Y1579     -34.517 -79.229 -47.328  1.00  0.00
ATOM   3459  CAO CAO Y1580      32.258 -22.277 -75.002  1.00  0.00
ATOM   3460  CAP CAP Y1581     -20.200 -19.938 -26.282  1.00  0.00
ATOM   3461  CAQ CAQ Y1582      89.449  82.573 -35.437  1.00  0.00
ATOM   3462  CAR CAR Y1583      10.064   1.784  46.853  1.00  0.00
ATOM   3463  CAS CAS Y1584     -15.928  26.301  48.616  1.00  0.00
ATOM   3464  CAT CAT Y1585     -26.478  56.619  43.862  1.00  0.00
ATOM   3465  CAU CAU Y1586      46.792 -50.298   3.461  1.00  0.00
ATOM   3466  CAV CAV Y1587      85.843  32.516 -66.889  1.00  0.00
ATOM   3467  CAW CAW Y1588      17.738  28.653  -0.061  1.00  0.00
ATOM   3468  CAX CAX Y1589     -65.060 -61.572 -74.244  1.00  0.00
ATOM   3469  CAY CAY Y1590     -35.599 -79.667  -0.427  1.00  0.00
ATOM   3470  CAZ CAZ Y1591     -80.618 -13.675 -85.304  1.00  0.00
ATOM   3471  CBA CBA Y1592      44.404  69.470  25.777  1.00  0.00
ATOM   3472  CBB CBB Y1593     -25.767  26.483  19.910  1.00  0.00
ATOM   3473  CBC CBC Y1594      73.883 -89.352 -75.355  1.00  0.00
ATOM   3474  CBD CBD Y1595      76.810  43.657 -65.729  1.00  0.00
ATOM   3475  CBE CBE Y1596     -41.562  83.941  45.738  1.00  0.00
ATOM   3476  CBF CBF Y1597     -80.274  -4.128 -21.856  1.00  0.00
ATOM   3477  CBG CBG Y1598     -79.957   8.976 -62.787  1.00  0.00
ATOM   3478  CBH CBH Y1599     -59.672 -33.910 -80.196  1.00  0.00
ATOM   3479  CBI CBI Y1600     -23.194  65.933  -2.799  1.00  0.00
ATOM   3480  CBJ CBJ Y1601      47.073  25.269  -5.414  1.00  0.00
ATOM   3481  CBK CBK Y1602     -64.993 -86.161  -2.280  1.00  0.00
ATOM   3482  CBL CBL Y1603       3.137 -16.759  83.911  1.00  0.00
ATOM   3483  CBM CBM Y1604     -68.268  84.895  57.962  1.00  0.00
ATOM   3484  CBN CBN Y1605     -83.904 -58.202  60.940  1.00  0.00
ATOM   3485  CBO CBO Y1606     -26.604  82.407  87.615  1.00  0.00
ATOM   3486  CBP CBP Y1607      64.404 -22.294 -20.038  1.00  0.00
ATOM   3487  CBQ CBQ Y1608      41.106  51.986   2.076  1.00  0.00
ATOM   3488  CBR CBR Y1609      47.249 -15.568  74.274  1.00  0.00
ATOM   3489  CBS CBS Y1610      87.845  -8.995  69.503  1.00  0.00
ATOM   3490  CBT CBT Y1611      47.282 -29.198  87.565  1.00  0.00
ATOM   3491  CBU CBU Y1612     -25.118  40.711 -52.144  1.00  0.00
ATOM   3492  CBV CBV Y1613      25.390 -12.850 -52.852  1.00  0.00
ATOM   3493  CBW CBW Y1614      71.018  24.630 -38.227  1.00  0.00
ATOM   3494  CBX CBX Y1615      -3.467 -59.227 -17.215  1.00  0.00
ATOM   3495  CBY CBY Y1616      82.217  -6.167 -25.896  1.00  0.00
ATOM   3496  CBZ CBZ Y1617      -2.372 -86.232   7.931  1.00  0.00
ATOM   3497  CCA CCA Y1618     -83.493  81.953 -82.630  1.00  0.00
ATOM   3498  CCB CCB Y1619      23.938 -31.339  -6.958  1.00  0.00
ATOM   3499  CCC CCC Y1620      32.015  58.063  74.759  1.00  0.00
ATOM   3500  CCD CCD Y1621     -79.052  18.135 -42.253  1.00  0.00
ATOM   3501  CCE CCE Y1622      80.724  29.612  31.660  1.00  0.00
ATOM   3502  CCF CCF Y1623       2.843  18.171 -71.296  1.00  0.00
ATOM   3503  CCG CCG Y1624     -20.749 -75.691   7.826  1.00  0.00
ATOM   3504  CCH CCH Y1625      43.219  18.477 -37.299  1.00  0.00
ATOM   3505  CCI CCI Y1626     -28.229 -19.925 -47.895  1.00  0.00
ATOM   3506  CCJ CCJ Y1627      36.259 -83.109  35.754  1.00  0.00
ATOM   3507  CCK CCK Y1628      89.130 -49.557 -25.211  1.00  0.00
ATOM   3508  CCL CCL Y1629     -13.032 -78.610  87.110  1.00  0.00
ATOM   3509  CCM CCM Y1630      45.267   8.304 -76.081  1.00  0.00
ATOM   3510  CCN CCN Y1631      44.482   5.589 -36.300  1.00  0.00
ATOM   3511  CCO CCO Y1632      29.861  61.457  58.835  1.00  0.00
ATOM   3512  CCP CCP Y1633     -57.887 -54.944  70.078  1.00  0.00
ATOM   3513  CCQ CCQ Y1634      70.938  25.277  64.952  1.00  0.00
ATOM   3514  CCR CCR Y1635      62.812  77.333 -45.309  1.00  0.00
ATOM   3515  CCS CCS Y1636      52.663 -86.817 -29.942  1.00  0.00
ATOM   3516  CCT CCT Y1637      88.694  20.423 -50.266  1.00  0.00
ATOM   3517  CCU CCU Y1638      45.184  60.951  86.580  1.00  0.00
ATOM   3518  CCV CCV Y1639     -18.293  50.954 -75.983  1.00  0.00
ATOM   3519  CCW CCW Y1640      20.230 -74.038  39.371  1.00  0.00
ATOM   3520  CCX CCX Y1641      14.514 -82.231 -57.493  1.00  0.00
ATOM   3521  CCY CCY Y1642      70.504  20.694  20.773  1.00  0.00
ATOM   3522  CCZ CCZ Y1643      62.097  67.610 -17.206  1.00  0.00
ATOM   3523  CDA CDA Y1644      27.769   4.047  19.631  1.00  0.00
ATOM   3524  CDB CDB Y1645      57.730 -83.977  62.560  1.00  0.00
ATOM   3525  CDC CDC Y1646     -73.343 -21.883  23.153  1.00  0.00
ATOM   3526  CDD CDD Y1647     -47.883  17.941 -77.711  1.00  0.00
ATOM   3527  CDE CDE Y1648      10.530  41.868 -79.752  1.00  0.00
ATOM   3528  CDF CDF Y1649      77.626 -14.459 -36.665  1.00  0.00
ATOM   3529  CDG CDG Y1650      32.344 -56.685 -37.396  1.00  0.00
ATOM   3530  CDH CDH Y1651      17.091 -75.789 -35.569  1.00  0.00
ATOM   3531  CDI CDI Y1652      54.191  83.272 -40.156  1.00  0.00
ATOM   3532  CDJ CDJ Y1653      66.110 -56.120  46.292  1.00  0.00
ATOM   3533  CDK CDK Y1654      -7.230 -26.873  47.868  1.00  0.00
ATOM   3534  CDL CDL Y1655     -34.441 -48.067  28.750  1.00  0.00
ATOM   3535  CDM CDM Y1656      47.838  82.207  19.516  1.00  0.00
ATOM   3536  CDN CDN Y1657      32.814 -42.209   0.636  1.00  0.00
ATOM   3537  CDO CDO Y1658     -43.031  68.217  39.064  1.00  0.00
ATOM   3538  CDP CDP Y1659     -80.819 -65.771 -74.265  1.00  0.00
ATOM   3539  CDQ CDQ Y1660      17.171 -24.153 -48.587  1.00  0.00
ATOM   3540  CDR CDR Y1661      24.126  53.563 -84.117  1.00  0.00
ATOM   3541  CDS CDS Y1662      26.659 -64.322 -30.051  1.00  0.00
ATOM   3542  CDT CDT Y1663      29.311 -55.577  85.658  1.00  0.00
ATOM   3543  CDU CDU Y1664     -58.368   4.961  61.832  1.00  0.00
ATOM   3544  CDV CDV Y1665     -85.797 -90.481 -33.335  1.00  0.00
ATOM   3545  CDW CDW Y1666     -80.133 -58.536  75.195  1.00  0.00
ATOM   3546  CDX CDX Y1667      17.725 -37.343  89.462  1.00  0.00
ATOM   3547  CDY CDY Y1668     -26.557 -85.826  43.396  1.00  0.00
ATOM   3548  CDZ CDZ Y1669      14.874 -39.853 -81.421  1.00  0.00
ATOM   3549  CEA CEA Y1670     -38.871 -43.275 -72.336  1.00  0.00
ATOM   3550  CEB CEB Y1671     -51.443 -34.404 -36.824  1.00  0.00
ATOM   3551  CEC CEC Y1672      52.440   1.686  21.927  1.00  0.00
ATOM   3552  CED CED Y1673      55.291  84.932 -11.944  1.00  0.00
ATOM   3553  CEE CEE Y1674     -71.958 -50.397 -35.511  1.00  0.00
ATOM   3554  CEF CEF Y1675     -37.128 -89.029 -19.991  1.00  0.00
ATOM   3555  CEG CEG Y1676      47.003 -28.360 -27.450  1.00  0.00
ATOM   3556  CEH CEH Y1677     -54.116 -59.424 -58.581  1.00  0.00
ATOM   3557  CEI CEI Y1678     -78.789  35.840 -28.360  1.00  0.00
ATOM   3558  CEJ CEJ Y1679       1.487  79.736  84.298  1.00  0.00
ATOM   3559  CEK CEK Y1680      54.716 -39.732  35.823  1.00  0.00
ATOM   3560  CEL CEL Y1681       7.738  68.307 -77.310  1.00  0.00
ATOM   3561  CEM CEM Y1682      86.287  67.155 -86.969  1.00  0.00
ATOM   3562  CEN CEN Y1683      85.893  34.615  43.699  1.00  0.00
ATOM   3563  CEO CEO Y1684      89.026  -3.898  17.981  1.00  0.00
ATOM   3564  CEP CEP Y1685     -18.598  80.068  56.409  1.00  0.00
ATOM   3565  CEQ CEQ Y1686      78.470 -45.182 -12.277  1.00  0.00
ATOM   3566  CER CER Y1687      -6.040  -8.418 -81.844  1.00  0.00
ATOM   3567  CES CES Y1688     -50.536 -16.609  57.137  1.00  0.00
ATOM   3568  CET CET Y1689      88.691 -15.724 -12.009  1.00  0.00
ATOM   3569  CEU CEU Y1690     -37.319 -56.090 -69.692  1.00  0.00
ATOM   3570  CEV CEV Y1691     -79.788 -50.099  45.407  1.00  0.00
ATOM   3571  CEW CEW Y1692      89.289  74.866  44.686  1.00  0.00
ATOM   3572  CEX CEX Y1693      57.992  -4.663  64.678  1.00  0.00
ATOM   3573  CEY CEY Y1694      29.030  19.200   9.969  1.00  0.00
ATOM   3574  CEZ CEZ Y1695     -39.483  79.557  86.040  1.00  0.00
ATOM   3575  CFA CFA Y1696      85.652  77.225 -78.551  1.00  0.00
ATOM   3576  CFB CFB Y1697      12.791  82.217 -36.722  1.00  0.00
ATOM   3577  CFC CFC Y1698      54.637 -36.021  71.579  1.00  0.00
ATOM   3578  CFD CFD Y1699     -72.949  35.180 -79.816  1.00  0.00
ATOM   3579  CFE CFE Y1700      32.213   0.744 -14.775  1.00  0.00
ATOM   3580  CFF CFF Y1701      58.048 -66.115  24.363  1.00  0.00
ATOM   3581  CFG CFG Y1702     -50.010 -71.891 -82.840  1.00  0.00
ATOM   3582  CFH CFH Y1703      -9.291  53.932  41.782  1.00  0.00
ATOM   3583  CFI CFI Y1704     -51.770 -44.958  54.757  1.00  0.00
ATOM   3584  CFJ CFJ Y1705     -49.959 -79.422 -14.844  1.00  0.00
ATOM   3585  CFK CFK Y1706     -29.162 -59.014  13.253  1.00  0.00
ATOM   3586  CFL CFL Y1707      14.802  44.477  -8.992  1.00  0.00
ATOM   3587  CFM CFM Y1708      54.900  27.088  63.960  1.00  0.00
ATOM   3588  CFN CFN Y1709      28.419 -87.182  -8.399  1.00  0.00
ATOM   3589  CFO CFO Y1710      84.595 -84.572  23.781  1.00  0.00
ATOM   3590  CFP CFP Y1711      -9.619  76.670 -35.060  1.00  0.00
ATOM   3591  CFQ CFQ Y1712      36.073  55.275  26.780  1.00  0.00
ATOM   3592  CFR CFR Y1713      56.560 -12.268  87.376  1.00  0.00
ATOM   3593  CFS CFS Y1714     -46.946  84.889  61.143  1.00  0.00
ATOM   3594  CFT CFT Y1715     -74.889  81.191 -48.742  1.00  0.00
ATOM   3595  CFU CFU Y1716     -29.470 -11.661 -57.585  1.00  0.00
ATOM   3596  CFV CFV Y1717      12.688 -34.465  52.457  1.00  0.00
ATOM   3597  CFW CFW Y1718      28.533 -62.628 -79.394  1.00  0.00
ATOM   3598  CFX CFX Y1719     -19.802  58.711 -52.590  1.00  0.00
ATOM   3599  CFY CFY Y1720      63.385  56.813  -1.909  1.00  0.00
ATOM   3600  CFZ CFZ Y1721      73.061 -26.788 -81.454  1.00  0.00
ATOM   3601  CGA CGA Y1722     -62.429  15.872  53.462  1.00  0.00
ATOM   3602  CGB CGB Y1723      61.512 -28.860  64.101  1.00  0.00
ATOM   3603  CGC CGC Y1724     -34.386  16.546   9.973  1.00  0.00
ATOM   3604  CGD CGD Y1725     -29.129  -8.747   7.332  1.00  0.00
ATOM   3605  CGE CGE Y1726       0.038   2.306 -24.640  1.00  0.00
ATOM   3606  CGF CGF Y1727      15.442  61.394   7.393  1.00  0.00
ATOM   3607  CGG CGG Y1728      -0.988  50.094 -85.065  1.00  0.00
ATOM   3608  CGH CGH Y1729     -81.066 -80.892 -39.515  1.00  0.00
ATOM   3609  CGI CGI Y1730     -57.728 -38.975  -2.730  1.00  0.00
ATOM   3610  CGJ CGJ Y1731      46.150 -36.569 -67.970  1.00  0.00
ATOM   3611  CGK CGK Y1732      77.024  36.277 -42.820  1.00  0.00
ATOM   3612  CGL CGL Y1733     -34.724 -50.990 -53.269  1.00  0.00
ATOM   3613  CGM CGM Y1734      84.253 -41.127 -82.057  1.00  0.00
ATOM   3614  CGN CGN Y1735      48.951   7.650  -6.502  1.00  0.00
ATOM   3615  CGO CGO Y1736      85.839  80.428 -49.890  1.00  0.00
ATOM   3616  CGP CGP Y1737      63.732 -10.726 -37.363  1.00  0.00
ATOM   3617  CGQ CGQ Y1738      86.023 -19.451 -29.144  1.00  0.00
ATOM   3618  CGR CGR Y1739      -1.020  59.772  82.267  1.00  0.00
ATOM   3619  CGS CGS Y1740     -32.127  83.165  -5.028  1.00  0.00
ATOM   3620  CGT CGT Y1741      74.015 -69.391  29.417  1.00  0.00
ATOM   3621  CGU CGU Y1742      -9.563  47.312 -53.082  1.00  0.00
ATOM   3622  CGV CGV Y1743     -14.158 -68.972 -51.391  1.00  0.00
ATOM   3623  CGW CGW Y1744      88.291  -6.731  31.596  1.00  0.00
ATOM   3624  CGX CGX Y1745      52.310 -68.838  35.299  1.00  0.00
ATOM   3625  CGY CGY Y1746     -48.481 -80.578  50.324  1.00  0.00
ATOM   3626  CGZ CGZ Y1747     -83.504  20.747 -74.393  1.00  0.00
ATOM   3627  CHA CHA Y1748      72.684  24.953 -61.041  1.00  0.00
ATOM   3628  CHB CHB Y1749     -68.342  -9.172  -5.328  1.00  0.00
ATOM   3629  CHC CHC Y1750     -10.719  -6.042 -50.258  1.00  0.00
ATOM   3630  CHD CHD Y1751     -68.633  34.605  54.184  1.00  0.00
ATOM   3631  CHE CHE Y1752     -37.626  43.229 -19.377  1.00  0.00
ATOM   3632  CHF CHF Y1753      42.795  35.366   2.140  1.00  0.00
ATOM   3633  CHG CHG Y1754     -73.043 -71.935  -2.207  1.00  0.00
ATOM   3634  CHH CHH Y1755     -84.131 -17.806 -29.113  1.00  0.00
ATOM   3635  CHI CHI Y1756       1.467  29.932 -72.271  1.00  0.00
ATOM   3636  CHJ CHJ Y1757      48.397 -47.464 -15.321  1.00  0.00
ATOM   3637  CHK CHK Y1758     -55.888 -40.714  18.149  1.00  0.00
ATOM   3638  CHL CHL Y1759     -10.546 -80.267  -8.499  1.00  0.00
ATOM   3639  CHM CHM Y1760      79.549 -59.205  28.862  1.00  0.00
ATOM   3640  CHN CHN Y1761      -1.886 -42.353  55.447  1.00  0.00
ATOM   3641  CHO CHO Y1762      43.711  73.305  70.743  1.00  0.00
ATOM   3642  CHP CHP Y1763     -83.241 -45.886 -56.515  1.00  0.00
ATOM   3643  CHQ CHQ Y1764     -41.855 -64.668  86.656  1.00  0.00
ATOM   3644  CHR CHR Y1765     -45.455  40.647  11.451  1.00  0.00
ATOM   3645  CHS CHS Y1766      84.593 -89.647 -42.907  1.00  0.00
ATOM   3646  CHT CHT Y1767      85.263  13.743  87.058  1.00  0.00
ATOM   3647  CHU CHU Y1768     -30.970 -47.710 -41.994  1.00  0.00
ATOM   3648  CHV CHV Y1769     -43.348  78.367 -69.537  1.00  0.00
ATOM   3649  CHW CHW Y1770       4.556 -79.859  83.679  1.00  0.00
ATOM   3650  CHX CHX Y1771     -78.862  67.602  53.415  1.00  0.00
ATOM   3651  CHY CHY Y1772      35.534 -57.182  56.519  1.00  0.00
ATOM   3652  CHZ CHZ Y1773      -6.203 -31.129  -9.833  1.00  0.00
ATOM   3653  CIA CIA Y1774      82.518 -58.982  86.159  1.00  0.00
ATOM   3654  CIB CIB Y1775      18.467 -81.162   4.657  1.00  0.00
ATOM   3655  CIC CIC Y1776      25.695  78.977  49.636  1.00  0.00
ATOM   3656  CID CID Y1777     -83.028 -65.069 -62.167  1.00  0.00
ATOM   3657  CIE CIE Y1778      88.935 -11.155 -79.409  1.00  0.00
ATOM   3658  CIF CIF Y1779     -65.109 -78.015  34.787  1.00  0.00
ATOM   3659  CIG CIG Y1780      87.085  43.721  70.143  1.00  0.00
ATOM   3660  CIH CIH Y1781     -71.503 -54.138  83.399  1.00  0.00
ATOM   3661  CII CII Y1782      36.657 -41.695  62.512  1.00  0.00
ATOM   3662  CIJ CIJ Y1783       9.318  68.915 -29.396  1.00  0.00
ATOM   3663  CIK CIK Y1784      39.505  83.495 -10.417  1.00  0.00
ATOM   3664  CIL CIL Y1785      83.595 -30.569  -2.431  1.00  0.00
ATOM   3665  CIM CIM Y1786     -11.559 -18.798  79.638  1.00  0.00
ATOM   3666  CIN CIN Y1787      39.372  64.811  47.545  1.00  0.00
ATOM   3667  CIO CIO Y1788      83.093  83.435  52.318  1.00  0.00
ATOM   3668  CIP CIP Y1789       4.208  21.863  60.458  1.00  0.00
ATOM   3669  CIQ CIQ Y1790      77.536 -45.552  51.485  1.00  0.00
ATOM   3670  CIR CIR Y1791      19.086   6.210   2.240  1.00  0.00
ATOM   3671  CIS CIS Y1792      65.196  71.361  -3.610  1.00  0.00
ATOM   3672  CIT CIT Y1793      46.791 -86.101  20.940  1.00  0.00
ATOM   3673  CIU CIU Y1794     -24.138 -35.971  -3.443  1.00  0.00
ATOM   3674  CIV CIV Y1795      59.279 -40.246 -66.593  1.00  0.00
ATOM   3675  CIW CIW Y1796     -10.165 -16.527  14.759  1.00  0.00
ATOM   3676  CIX CIX Y1797      15.932  83.170  14.460  1.00  0.00
ATOM   3677  CIY CIY Y1798      84.304  56.502 -61.175  1.00  0.00
ATOM   3678  CIZ CIZ Y1799      33.540 -88.263 -83.956  1.00  0.00
ATOM   3679  CJA CJA Y1800      84.755 -22.287  68.351  1.00  0.00
ATOM   3680  CJB CJB Y1801      66.058  -7.503  75.633  1.00  0.00
ATOM   3681  CJC CJC Y1802     -48.334 -10.582  34.353  1.00  0.00
ATOM   3682  CJD CJD Y1803      85.651 -88.809 -56.676  1.00  0.00
ATOM   3683  CJE CJE Y1804      11.302 -71.180 -69.385  1.00  0.00
ATOM   3684  CJF CJF Y1805       0.651 -74.768  57.614  1.00  0.00
ATOM   3685  CJG CJG Y1806      21.119 -59.702  -8.642  1.00  0.00
ATOM   3686  CJH CJH Y1807     -67.996 -65.616  87.027  1.00  0.00
ATOM   3687  CJI CJI Y1808     -48.387   0.453  88.555  1.00  0.00
ATOM   3688  CJJ CJJ Y1809     -26.291  27.163  32.319  1.00  0.00
ATOM   3689  CJK CJK Y1810      39.650  67.520 -65.424  1.00  0.00
ATOM   3690  CJL CJL Y1811     -85.122  27.839 -37.988  1.00  0.00
ATOM   3691  CJM CJM Y1812     -68.449   1.191   3.752  1.00  0.00
ATOM   3692  CJN CJN Y1813      60.718 -29.896  47.755  1.00  0.00
ATOM   3693  CJO CJO Y1814      83.789  71.079  56.042  1.00  0.00
ATOM   3694  CJP CJP Y1815      11.174 -57.378  83.842  1.00  0.00
ATOM   3695  CJQ CJQ Y1816      78.404 -52.448 -60.788  1.00  0.00
ATOM   3696  CJR CJR Y1817       2.438  13.687 -57.228  1.00  0.00
ATOM   3697  CJS CJS Y1818     -54.420  24.859  22.986  1.00  0.00
ATOM   3698  CJT CJT Y1819     -61.306 -16.687 -71.138  1.00  0.00
ATOM   3699  CJU CJU Y1820     -74.743  18.064  16.369  1.00  0.00
ATOM   3700  CJV CJV Y1821     -68.131 -17.059  52.591  1.00  0.00
ATOM   3701  CJW CJW Y1822      84.093  48.551  84.545  1.00  0.00
ATOM   3702  CJX CJX Y1823      17.457  -4.216  62.012  1.00  0.00
ATOM   3703  CJY CJY Y1824     -59.614  64.953  14.538  1.00  0.00
ATOM   3704  CJZ CJZ Y1825      45.091 -46.756 -51.636  1.00  0.00
ATOM   3705  CKA CKA Y1826     -11.143 -21.398 -62.370  1.00  0.00
ATOM   3706  CKB CKB Y1827      72.830  59.756  53.501  1.00  0.00
ATOM   3707  CKC CKC Y1828     -43.119  40.317  -5.556  1.00  0.00
ATOM   3708  CKD CKD Y1829     -16.205 -29.855 -80.427  1.00  0.00
ATOM   3709  CKE CKE Y1830     -65.072  33.412  78.241  1.00  0.00
ATOM   3710  CKF CKF Y1831     -33.095  -2.671  88.961  1.00  0.00
ATOM   3711  CKG CKG Y1832      39.648  -5.081  22.061  1.00  0.00
ATOM   3712  CKH CKH Y1833      69.169 -55.621  80.436  1.00  0.00
ATOM   3713  CKI CKI Y1834      30.199 -46.980 -77.376  1.00  0.00
ATOM   3714  CKJ CKJ Y1835      43.657 -16.191   4.030  1.00  0.00
ATOM   3715  CKK CKK Y1836      47.007  29.530  82.400  1.00  0.00
ATOM   3716  CKL CKL Y1837     -82.993  38.339 -69.302  1.00  0.00
ATOM   3717  CKM CKM Y1838     -22.162 -57.790  68.533  1.00  0.00
ATOM   3718  CKN CKN Y1839      17.886 -87.997 -30.799  1.00  0.00
ATOM   3719  CKO CKO Y1840      50.170 -18.960  -5.613  1.00  0.00
ATOM   3720  CKP CKP Y1841      59.613  48.820 -46.068  1.00  0.00
ATOM   3721  CKQ CKQ Y1842      30.409 -77.560 -59.268  1.00  0.00
ATOM   3722  CKR CKR Y1843       7.591  82.861  40.473  1.00  0.00
ATOM   3723  CKS CKS Y1844      66.706 -41.432  66.466  1.00  0.00
ATOM   3724  CKT CKT Y1845     -28.758  49.984  24.128  1.00  0.00
ATOM   3725  CKU CKU Y1846     -63.741  22.836   5.910  1.00  0.00
ATOM   3726  CKV CKV Y1847     -82.512 -83.956  65.173  1.00  0.00
ATOM   3727  CKW CKW Y1848       5.846   1.697  32.802  1.00  0.00
ATOM   3728  CKX CKX Y1849     -84.129 -65.509   0.723  1.00  0.00
ATOM   3729  CKY CKY Y1850      47.060 -68.276 -54.294  1.00  0.00
ATOM   3730  CKZ CKZ Y1851     -35.946 -30.470 -74.099  1.00  0.00
ATOM   3731  CLA CLA Y1852     -55.802   1.711  37.800  1.00  0.00
ATOM   3732  CLB CLB Y1853      70.838   4.760  66.400  1.00  0.00
ATOM   3733  CLC CLC Y1854     -33.614  75.120  52.160  1.00  0.00
ATOM   3734  CLD CLD Y1855     -11.547  26.151   7.737  1.00  0.00
ATOM   3735  CLE CLE Y1856     -25.843 -63.199 -29.436  1.00  0.00
ATOM   3736  CLF CLF Y1857      87.570 -89.136  10.864  1.00  0.00
ATOM   3737  CLG CLG Y1858     -15.611 -71.988  76.257  1.00  0.00
ATOM   3738  CLH CLH Y1859      -9.574  57.243 -62.126  1.00  0.00
ATOM   3739  CLI CLI Y1860      49.326 -89.353 -47.666  1.00  0.00
ATOM   3740  CLJ CLJ Y1861      87.443 -68.542 -49.096  1.00  0.00
ATOM   3741  CLK CLK Y1862      17.913  72.593  -0.792  1.00  0.00
ATOM   3742  CLL CLL Y1863     -85.486 -18.448  27.244  1.00  0.00
ATOM   3743  CLM CLM Y1864      44.469  23.425  56.241  1.00  0.00
ATOM   3744  CLN CLN Y1865     -32.305  47.290  -7.275  1.00  0.00
ATOM   3745  CLO CLO Y1866     -41.286 -86.733  39.420  1.00  0.00
ATOM   3746  CLP CLP Y1867      48.187  -1.235 -86.571  1.00  0.00
ATOM   3747  CLQ CLQ Y1868      37.415  -9.868 -25.279  1.00  0.00
ATOM   3748  CLR CLR Y1869     -82.407  83.056 -31.331  1.00  0.00
ATOM   3749  CLS CLS Y1870     -10.728 -56.340  78.843  1.00  0.00
ATOM   3750  CLT CLT Y1871     -70.369  -6.812 -74.962  1.00  0.00
ATOM   3751  CLU CLU Y1872       1.063  72.668 -86.286  1.00  0.00
ATOM   3752  CLV CLV Y1873      58.200  33.008 -40.880  1.00  0.00
ATOM   3753  CLW CLW Y1874     -12.485  67.979 -18.785  1.00  0.00
ATOM   3754  CLX CLX Y1875      81.632  54.687  -5.059  1.00  0.00
ATOM   3755  CLY CLY Y1876     -19.770  26.783 -47.691  1.00  0.00
ATOM   3756  CLZ CLZ Y1877      49.916  82.887  68.968  1.00  0.00
ATOM   3757  CMA CMA Y1878      33.607  83.522  19.922  1.00  0.00
ATOM   3758  CMB CMB Y1879      10.552   0.907 -14.901  1.00  0.00
ATOM   3759  CMC CMC Y1880      27.472 -40.426  85.518  1.00  0.00
ATOM   3760  CMD CMD Y1881      54.803 -69.235 -22.435  1.00  0.00
ATOM   3761  CME CME Y1882     -78.426  60.608 -21.222  1.00  0.00
ATOM   3762  CMF CMF Y1883     -38.861  43.963 -85.983  1.00  0.00
ATOM   3763  CMG CMG Y1884      82.482 -72.603  21.951  1.00  0.00
ATOM   3764  CMH CMH Y1885      87.660  33.589  20.112  1.00  0.00
ATOM   3765  CMI CMI Y1886     -19.179  85.700  -0.182  1.00  0.00
ATOM   3766  CMJ CMJ Y1887      69.824 -84.799  33.811  1.00  0.00
ATOM   3767  CMK CMK Y1888     -51.179  64.751  30.075  1.00  0.00
ATOM   3768  CML CML Y1889     -31.713 -65.655  -0.208  1.00  0.00
ATOM   3769  CMM CMM Y1890     -54.746 -14.064  25.480  1.00  0.00
ATOM   3770  CMN CMN Y1891     -62.938  59.827  76.074  1.00  0.00
ATOM   3771  CMO CMO Y1892      85.708 -12.920  84.572  1.00  0.00
ATOM   3772  CMP CMP Y1893     -81.395  -5.623  44.968  1.00  0.00
ATOM   3773  CMQ CMQ Y1894     -79.031 -89.600   2.469  1.00  0.00
ATOM   3774  CMR CMR Y1895      -2.572  76.335  51.049  1.00  0.00
ATOM   3775  CMS CMS Y1896      67.105   7.497 -86.513  1.00  0.00
ATOM   3776  CMT CMT Y1897     -67.469 -35.643  19.813  1.00  0.00
ATOM   3777  CMU CMU Y1898     -29.915 -81.718 -28.280  1.00  0.00
ATOM   3778  CMV CMV Y1899     -80.336  40.836  73.385  1.00  0.00
ATOM   3779  CMW CMW Y1900     -50.983  63.512 -80.763  1.00  0.00
ATOM   3780  CMX CMX Y1901     -83.807   7.695  62.965  1.00  0.00
ATOM   3781  CMY CMY Y1902      -0.893 -15.300  65.591  1.00  0.00
ATOM   3782  CMZ CMZ Y1903      35.086 -62.978  46.788  1.00  0.00
ATOM   3783  CNA CNA Y1904     -58.665 -87.390 -28.733  1.00  0.00
ATOM   3784  CNB CNB Y1905      25.805  -8.244  -1.566  1.00  0.00
ATOM   3785  CNC CNC Y1906      62.572  36.077  78.341  1.00  0.00
ATOM   3786  CND CND Y1907     -84.383  -4.886 -44.889  1.00  0.00
ATOM   3787  CNE CNE Y1908      26.023  50.176  12.623  1.00  0.00
ATOM   3788  CNF CNF Y1909      28.525  78.823 -72.602  1.00  0.00
ATOM   3789  CNG CNG Y1910      -0.069 -44.478  19.427  1.00  0.00
ATOM   3790  CNH CNH Y1911     -56.211  11.367  87.397  1.00  0.00
ATOM   3791  CNI CNI Y1912     -48.939  84.234 -30.043  1.00  0.00
ATOM   3792  CNJ CNJ Y1913      85.719  79.404  82.194  1.00  0.00
ATOM   3793  CNK CNK Y1914      -7.735  46.750  81.688  1.00  0.00
ATOM   3794  CNL CNL Y1915      83.399 -17.317 -86.052  1.00  0.00
ATOM   3795  CNM CNM Y1916       7.224 -86.638 -42.163  1.00  0.00
ATOM   3796  CNN CNN Y1917       6.342 -27.585  38.173  1.00  0.00
ATOM   3797  CNO CNO Y1918     -40.560  71.949 -32.243  1.00  0.00
ATOM   3798  CNP CNP Y1919      30.529  75.265 -84.902  1.00  0.00
ATOM   3799  CNQ CNQ Y1920      62.031 -88.311 -82.610  1.00  0.00
ATOM   3800  CNR CNR Y1921      39.968  76.420   1.529  1.00  0.00
ATOM   3801  CNS CNS Y1922     -54.986  30.121  55.785  1.00  0.00
ATOM   3802  CNT CNT Y1923      37.358 -13.123  86.813  1.00  0.00
ATOM   3803  CNU CNU Y1924      37.573 -43.341  77.525  1.00  0.00
ATOM   3804  CNV CNV Y1925      18.678  47.756  58.341  1.00  0.00
ATOM   3805  CNW CNW Y1926     -41.547 -34.572  30.612  1.00  0.00
ATOM   3806  CNX CNX Y1927       9.525  29.663   9.714  1.00  0.00
ATOM   3807  CNY CNY Y1928      67.029  76.073  64.046  1.00  0.00
ATOM   3808  CNZ CNZ Y1929      60.720  37.870  59.404  1.00  0.00
ATOM   3809  COA COA Y1930      51.584  57.465  12.130  1.00  0.00
ATOM   3810  COB COB Y1931      65.243 -28.664 -63.111  1.00  0.00
ATOM   3811  COC COC Y1932       6.239  77.997  72.674  1.00  0.00
ATOM   3812  COD COD Y1933     -61.571 -90.705  30.656  1.00  0.00
ATOM   3813  COE COE Y1934      36.040  32.378  13.999  1.00  0.00
ATOM   3814  COF COF Y1935     -22.116  66.896  87.522  1.00  0.00
ATOM   3815  COG COG Y1936      87.683  67.383  -4.835  1.00  0.00
ATOM   3816  COH COH Y1937     -23.138  -9.746  85.423  1.00  0.00
ATOM   3817  COI COI Y1938     -12.186  66.757  61.736  1.00  0.00
ATOM   3818  COJ COJ Y1939      31.468  51.965 -31.676  1.00  0.00
ATOM   3819  COK COK Y1940      24.343  56.826  -5.242  1.00  0.00
ATOM   3820  COL COL Y1941     -32.987 -33.755 -41.162  1.00  0.00
ATOM   3821  COM COM Y1942     -16.341  84.991 -82.826  1.00  0.00
ATOM   3822  CON CON Y1943      57.231  83.293  77.721  1.00  0.00
ATOM   3823  COO COO Y1944       0.686 -18.825 -50.806  1.00  0.00
ATOM   3824  COP COP Y1945     -69.771  63.413 -84.369  1.00  0.00
ATOM   3825  COQ COQ Y1946     -78.941   4.714  12.774  1.00  0.00
ATOM   3826  COR COR Y1947      84.903  83.327 -16.475  1.00  0.00
ATOM   3827  COS COS Y1948      21.396  70.394 -74.232  1.00  0.00
ATOM   3828  COT COT Y1949     -27.617  85.480  10.772  1.00  0.00
ATOM   3829  COU COU Y1950     -85.968  58.966 -63.732  1.00  0.00
ATOM   3830  COV COV Y1951       3.456  23.704  -4.258  1.00  0.00
ATOM   3831  COW COW Y1952     -36.621 -88.544   7.903  1.00  0.00
ATOM   3832  COX COX Y1953     -82.260 -63.050 -86.068  1.00  0.00
ATOM   3833  COY COY Y1954      75.417  -0.966  25.769  1.00  0.00
ATOM   3834  COZ COZ Y1955      -6.985 -18.896 -17.983  1.00  0.00
ATOM   3835  CPA CPA Y1956     -58.650 -68.598 -68.069  1.00  0.00
ATOM   3836  CPB CPB Y1957      -5.061 -55.156 -85.102  1.00  0.00
ATOM   3837  CPC CPC Y1958      48.602 -75.449 -39.512  1.00  0.00
ATOM   3838  CPD CPD Y1959       2.108 -90.845  37.156  1.00  0.00
ATOM   3839  CPE CPE Y1960     -54.354 -87.854  -7.788  1.00  0.00
ATOM   3840  CPF CPF Y1961      34.279  81.433 -62.856  1.00  0.00
ATOM   3841  CPG CPG Y1962      89.465 -75.342 -27.150  1.00  0.00
ATOM   3842  CPH CPH Y1963      74.913 -25.154  39.963  1.00  0.00
ATOM   3843  CPI CPI Y1964     -56.423 -29.926 -67.269  1.00  0.00
ATOM   3844  CPJ CPJ Y1965     -82.343 -24.282 -54.204  1.00  0.00
ATOM   3845  CPK CPK Y1966      68.467 -27.753  -8.097  1.00  0.00
ATOM   3846  CPL CPL Y1967      12.237 -45.943  29.105  1.00  0.00
ATOM   3847  CPM CPM Y1968     -81.726  53.871  51.183  1.00  0.00
ATOM   3848  CPN CPN Y1969     -77.560  20.627  40.463  1.00  0.00
ATOM   3849  CPO CPO Y1970     -20.608 -58.272 -40.144  1.00  0.00
ATOM   3850  CPP CPP Y1971     -58.395  12.141 -86.799  1.00  0.00
ATOM   3851  CPQ CPQ Y1972     -36.734 -86.322  49.673  1.00  0.00
ATOM   3852  CPR CPR Y1973     -59.921 -67.385 -11.174  1.00  0.00
ATOM   3853  CPS CPS Y1974       7.619  58.942 -37.676  1.00  0.00
ATOM   3854  CPT CPT Y1975     -35.179 -87.447  29.109  1.00  0.00
ATOM   3855  CPU CPU Y1976     -47.288 -29.773 -87.238  1.00  0.00
ATOM   3856  CPV CPV Y1977      25.707  15.165  -9.287  1.00  0.00
ATOM   3857  CPW CPW Y1978      48.787 -22.553 -84.038  1.00  0.00
ATOM   3858  CPX CPX Z1979     -29.902 -14.025 -23.438  1.00  0.00
ATOM   3859  CPY CPY Z1980      71.217   2.808  62.292  1.00  0.00
ATOM   3860  CPZ CPZ Z1981      -4.652  70.536 -21.444  1.00  0.00
ATOM   3861  CQA CQA Z1982     -24.407  62.167 -52.519  1.00  0.00
ATOM   3862  CQB CQB Z1983      25.598  49.222  40.992  1.00  0.00
ATOM   3863  CQC CQC Z1984     -74.790 -26.467 -45.522  1.00  0.00
ATOM   3864  CQD CQD Z1985      22.182   9.534 -80.355  1.00  0.00
ATOM   3865  CQE CQE Z1986     -36.728  81.702 -36.211  1.00  0.00
ATOM   3866  CQF CQF Z1987     -62.254 -10.753  24.438  1.00  0.00
ATOM   3867  CQG CQG Z1988      23.323  -8.365  76.356  1.00  0.00
ATOM   3868  CQH CQH Z1989     -27.038 -47.032  42.225  1.00  0.00
ATOM   3869  CQI CQI Z1990      -5.027  19.135  11.328  1.00  0.00
ATOM   3870  CQJ CQJ Z1991      -8.776 -15.483  31.876  1.00  0.00
ATOM   3871  CQK CQK Z1992     -22.970 -79.329  62.996  1.00  0.00
ATOM   3872  CQL CQL Z1993      62.635 -10.301 -45.105  1.00  0.00
ATOM   3873  CQM CQM Z1994      47.118  42.736  66.359  1.00  0.00
ATOM   3874  CQN CQN Z1995      55.528  59.509 -60.790  1.00  0.00
ATOM   3875  CQO CQO Z1996     -65.398  57.744  47.990  1.00  0.00
ATOM   3876  CQP CQP Z1997      53.373 -35.547  18.732  1.00  0.00
ATOM   3877  CQQ CQQ Z1998      23.522 -62.635 -83.912  1.00  0.00
ATOM   3878  CQR CQR Z1999      68.461  55.840  37.342  1.00  0.00
ATOM   3879  CQS CQS Z2000      -6.646 -47.260 -24.735  1.00  0.00
ATOM   3880  CQT CQT Z2001     -45.643 -65.936  81.760  1.00  0.00
ATOM   3881  CQU CQU Z2002      21.707 -32.350  15.177  1.00  0.00
ATOM   3882  CQV CQV Z2003       5.771  70.281 -81.548  1.00  0.00
ATOM   3883  CQW CQW Z2004      65.161  25.863 -29.095  1.00  0.00
ATOM   3884  CQX CQX Z2005      51.604  16.840  26.961  1.00  0.00
ATOM   3885  CQY CQY Z2006     -67.623   2.624  66.819  1.00  0.00
ATOM   3886  CQZ CQZ Z2007     -44.123 -44.564  60.375  1.00  0.00
ATOM   3887  CRA CRA Z2008     -60.036 -72.142  48.293  1.00  0.00
ATOM   3888  CRB CRB Z2009     -29.909   9.533  68.309  1.00  0.00
ATOM   3889  CRC CRC Z2010     -64.159 -47.607 -10.863  1.00  0.00
ATOM   3890  CRD CRD Z2011      14.825  15.794 -56.451  1.00  0.00
ATOM   3891  CRE CRE Z2012     -66.786 -66.247 -53.815  1.00  0.00
ATOM   3892  CRF CRF Z2013     -63.566  50.235 -62.608  1.00  0.00
ATOM   3893  CRG CRG Z2014     -10.620 -64.748  17.549  1.00  0.00
ATOM   3894  CRH CRH Z2015     -33.690  28.447  44.976  1.00  0.00
ATOM   3895  CRI CRI Z2016      44.217 -80.860  13.094  1.00  0.00
ATOM   3896  CRJ CRJ Z2017      74.173  35.281  59.250  1.00  0.00
ATOM   3897  CRK CRK Z2018      43.688 -42.819  76.516  1.00  0.00
ATOM   3898  CRL CRL Z2019     -60.287  19.252  50.516  1.00  0.00
ATOM   3899  CRM CRM Z2020     -66.311  -5.902 -56.820  1.00  0.00
ATOM   3900  CRN CRN Z2021     -26.722 -28.021   3.711  1.00  0.00
ATOM   3901  CRO CRO Z2022      21.184  50.415 -23.920  1.00  0.00
ATOM   3902  CRP CRP Z2023      74.884 -19.260  -2.182  1.00  0.00
ATOM   3903  CRQ CRQ Z2024     -77.083 -10.251   4.751  1.00  0.00
ATOM   3904  CRR CRR Z2025      84.537  62.411  60.609  1.00  0.00
ATOM   3905  CRS CRS Z2026      44.055  72.014  71.228  1.00  0.00
ATOM   3906  CRT CRT Z2027     -12.305 -59.905 -72.535  1.00  0.00
ATOM   3907  CRU CRU Z2028      -8.270  69.521  76.381  1.00  0.00
ATOM   3908  CRV CRV Z2029      78.272 -71.482  37.105  1.00  0.00
ATOM   3909  CRW CRW Z2030      88.372  -1.294 -22.931  1.00  0.00
ATOM   3910  CRX CRX Z2031     -30.725  22.566  -1.660  1.00  0.00
ATOM   3911  CRY CRY Z2032      43.437   1.343  54.503  1.00  0.00
ATOM   3912  CRZ CRZ Z2033     -14.034  32.985 -39.545  1.00  0.00
ATOM   3913  CSA CSA Z2034     -58.570  23.316 -74.079  1.00  0.00
ATOM   3914  CSB CSB Z2035       8.247  -8.823 -44.362  1.00  0.00
ATOM   3915  CSC CSC Z2036      54.171 -57.547  31.558  1.00  0.00
ATOM   3916  CSD CSD Z2037      16.196  18.105  47.741  1.00  0.00
ATOM   3917  CSE CSE Z2038      72.280  39.149 -85.808  1.00  0.00
ATOM   3918  CSF CSF Z2039     -19.333 -39.639  77.114  1.00  0.00
ATOM   3919  CSG CSG Z2040       4.139 -36.916  69.490  1.00  0.00
ATOM   3920  CSH CSH Z2041      22.742 -60.440  -3.216  1.00  0.00
ATOM   3921  CSI CSI Z2042     -37.064 -79.797 -24.680  1.00  0.00
ATOM   3922  CSJ CSJ Z2043       3.748  64.945  21.260  1.00  0.00
ATOM   3923  CSK CSK Z2044      72.524 -70.667 -48.825  1.00  0.00
ATOM   3924  CSL CSL Z2045     -48.921 -35.491 -59.356  1.00  0.00
ATOM   3925  CSM CSM Z2046     -69.906 -29.386  79.968  1.00  0.00
ATOM   3926  CSN CSN Z2047      88.663 -84.032  11.571  1.00  0.00
ATOM   3927  CSO CSO Z2048       6.769 -80.167 -12.849  1.00  0.00
ATOM   3928  CSP CSP Z2049      79.387  59.199  77.289  1.00  0.00
ATOM   3929  CSQ CSQ Z2050      82.083  -0.884 -81.004  1.00  0.00
ATOM   3930  CSR CSR Z2051     -68.779 -24.979  -5.617  1.00  0.00
ATOM   3931  CSS CSS Z2052     -39.201 -22.576  79.983  1.00  0.00
ATOM   3932  CST CST Z2053     -28.221   5.601  23.016  1.00  0.00
ATOM   3933  CSU CSU Z2054     -23.645  47.020  34.784  1.00  0.00
ATOM   3934  CSV CSV Z2055      80.918 -56.931 -29.023  1.00  0.00
ATOM   3935  CSW CSW Z2056      31.096  -4.820  29.401  1.00  0.00
ATOM   3936  CSX CSX Z2057      38.707 -82.346  57.072  1.00  0.00
ATOM   3937  CSY CSY Z2058      66.559 -78.103 -78.086  1.00  0.00
ATOM   3938  CSZ CSZ Z2059      -8.638  82.276 -60.037  1.00  0.00
ATOM   3939  CTA CTA Z2060     -16.193  15.482 -80.950  1.00  0.00
ATOM   3940  CTB CTB Z2061      40.738 -34.026  56.796  1.00  0.00
ATOM   3941  CTC CTC Z2062      31.163  21.986   4.565  1.00  0.00
ATOM   3942  CTD CTD Z2063      12.102  41.480  83.587  1.00  0.00
ATOM   3943  CTE CTE Z2064     -40.239  29.603 -63.484  1.00  0.00
ATOM   3944  CTF CTF Z2065      36.995 -79.615 -64.653  1.00  0.00
ATOM   3945  CTG CTG Z2066      41.365 -49.951  -7.111  1.00  0.00
ATOM   3946  CTH CTH Z2067      52.125 -58.866 -72.602  1.00  0.00
ATOM   3947  CTI CTI Z2068      50.931 -46.965 -29.215  1.00  0.00
ATOM   3948  CTJ CTJ Z2069      26.731 -23.328  55.473  1.00  0.00
ATOM   3949  CTK CTK Z2070      24.200  78.011 -43.798  1.00  0.00
ATOM   3950  CTL CTL Z2071      71.911  70.739  12.222  1.00  0.00
ATOM   3951  CTM CTM Z2072     -33.969  46.241  81.326  1.00  0.00
ATOM   3952  CTN CTN Z2073     -45.438 -60.890  24.544  1.00  0.00
ATOM   3953  CTO CTO Z2074     -40.925  82.449  52.583  1.00  0.00
ATOM   3954  CTP CTP Z2075      22.648 -69.095 -43.355  1.00  0.00
ATOM   3955  CTQ CTQ Z2076      60.467 -72.879   2.359  1.00  0.00
ATOM   3956  CTR CTR Z2077     -55.420 -20.637 -51.754  1.00  0.00
ATOM   3957  CTS CTS Z2078      12.008  49.930  66.804  1.00  0.00
ATOM   3958  CTT CTT Z2079     -53.144  -1.724 -75.909  1.00  0.00
ATOM   3959  CTU CTU Z2080      -4.049 -19.029 -74.907  1.00  0.00
ATOM   3960  CTV CTV Z2081      18.651 -40.938 -79.996  1.00  0.00
ATOM   3961  CTW CTW Z2082     -73.648  52.250 -39.381  1.00  0.00
ATOM   3962  CTX CTX Z2083     -73.311 -73.713  14.499  1.00  0.00
ATOM   3963  CTY CTY Z2084      14.146  39.212  15.754  1.00  0.00
ATOM   3964  CTZ CTZ Z2085     -31.242  51.268 -77.422  1.00  0.00
ATOM   3965  CUA CUA Z2086      64.658 -18.187  34.533  1.00  0.00
ATOM   3966  CUB CUB Z2087      28.189 -46.690  27.454  1.00  0.00
ATOM   3967  CUC CUC Z2088      68.515 -82.476  56.870  1.00  0.00
ATOM   3968  CUD CUD Z2089      57.100  14.956 -69.486  1.00  0.00
ATOM   3969  CUE CUE Z2090     -67.021  14.768 -40.396  1.00  0.00
ATOM   3970  CUF CUF Z2091      -8.964  74.086  53.285  1.00  0.00
ATOM   3971  CUG CUG Z2092     -28.130  57.305  50.067  1.00  0.00
ATOM   3972  CUH CUH Z2093       2.713 -57.589  46.732  1.00  0.00
ATOM   3973  CUI CUI Z2094      17.766   9.911  82.105  1.00  0.00
ATOM   3974  CUJ CUJ Z2095      61.478 -57.425  71.640  1.00  0.00
ATOM   3975  CUK CUK Z2096     -60.248  13.245   1.765  1.00  0.00
ATOM   3976  CUL CUL Z2097     -50.847  22.941  80.746  1.00  0.00
ATOM   3977  CUM CUM Z2098     -42.752  47.024  24.297  1.00  0.00
ATOM   3978  CUN CUN Z2099      85.960 -33.287  50.729  1.00  0.00
ATOM   3979  CUO CUO Z2100     -36.259  33.020 -13.837  1.00  0.00
ATOM   3980  CUP CUP Z2101     -54.189 -40.885 -79.522  1.00  0.00
ATOM   3981  CUQ CUQ Z2102     -79.260   1.795 -33.627  1.00  0.00
ATOM   3982  CUR CUR Z2103       8.748 -82.115 -65.076  1.00  0.00
ATOM   3983  CUS CUS Z2104      45.777  65.184  16.525  1.00  0.00
ATOM   3984  CUT CUT Z2105      88.059   1.823   6.371  1.00  0.00
ATOM   3985  CUU CUU Z2106      67.842 -39.821 -73.002  1.00  0.00
ATOM   3986  CUV CUV Z2107     -29.692 -10.292  52.229  1.00  0.00
ATOM   3987  CUW CUW Z2108      69.976  60.054 -16.119  1.00  0.00
ATOM   3988  CUX CUX Z2109      -4.246 -87.748  80.924  1.00  0.00
ATOM   3989  CUY CUY Z2110     -41.276 -35.818 -76.372  1.00  0.00
ATOM   3990  CUZ CUZ Z2111      69.683  76.080  72.375  1.00  0.00
ATOM   3991  CVA CVA Z2112      55.223 -66.983  61.756  1.00  0.00
ATOM   3992  CVB CVB Z2113     -63.181  81.050  83.763  1.00  0.00
ATOM   3993  CVC CVC Z2114     -44.654 -26.560  41.336  1.00  0.00
ATOM   3994  CVD CVD Z2115      66.168  60.251 -33.742  1.00  0.00
ATOM   3995  CVE CVE Z2116     -43.735 -11.135 -48.085  1.00  0.00
ATOM   3996  CVF CVF Z2117      -5.560  46.873  64.294  1.00  0.00
ATOM   3997  CVG CVG Z2118     -68.388 -37.691  59.042  1.00  0.00
ATOM   3998  CVH CVH Z2119     -53.893  34.468 -33.401  1.00  0.00
ATOM   3999  CVI CVI Z2120      66.482 -45.085  57.800  1.00  0.00
ATOM   4000  CVJ CVJ Z2121      76.542  29.589 -67.662  1.00  0.00
ATOM   4001  CVK CVK Z2122       3.074  45.688  51.589  1.00  0.00
ATOM   4002  CVL CVL Z2123      25.641 -26.361  -9.472  1.00  0.00
ATOM   4003  CVM CVM Z2124      76.464 -57.291  14.201  1.00  0.00
ATOM   4004  CVN CVN Z2125      -6.232 -74.547  50.428  1.00  0.00
ATOM   4005  CVO CVO Z2126      27.337  82.377 -68.455  1.00  0.00
ATOM   4006  CVP CVP Z2127     -55.504  -9.893  84.942  1.00  0.00
ATOM   4007  CVQ CVQ Z2128      38.611 -12.257  -9.818  1.00  0.00
ATOM   4008  CVR CVR Z2129     -13.125 -13.196 -41.831  1.00  0.00
ATOM   4009  CVS CVS Z2130      80.782 -49.998  35.929  1.00  0.00
ATOM   4010  CVT CVT Z2131     -64.213 -59.889   7.592  1.00  0.00
ATOM   4011  CVU CVU Z2132      34.407 -26.377 -64.884  1.00  0.00
ATOM   4012  CVV CVV Z2133      59.908  80.907  11.038  1.00  0.00
ATOM   4013  CVW CVW Z2134      16.786  75.721  64.234  1.00  0.00
ATOM   4014  CVX CVX Z2135      80.847  57.177 -79.022  1.00  0.00
ATOM   4015  CVY CVY Z2136     -49.049 -86.050  14.797  1.00  0.00
ATOM   4016  CVZ CVZ Z2137     -55.609  51.980  -3.643  1.00  0.00
ATOM   4017  CWA CWA Z2138      78.281  27.012  37.441  1.00  0.00
ATOM   4018  CWB CWB Z2139      32.264  80.979  47.114  1.00  0.00
ATOM   4019  CWC CWC Z2140      26.020  78.444 -20.999  1.00  0.00
ATOM   4020  CWD CWD Z2141      -7.502 -34.633 -84.681  1.00  0.00
ATOM   4021  CWE CWE Z2142       8.862  43.396 -36.125  1.00  0.00
ATOM   4022  CWF CWF Z2143      87.336  48.774 -15.454  1.00  0.00
ATOM   4023  CWG CWG Z2144      86.976 -67.266 -75.225  1.00  0.00
ATOM   4024  CWH CWH Z2145      77.908 -35.858  75.271  1.00  0.00
ATOM   4025  CWI CWI Z2146     -23.484  53.261  -2.348  1.00  0.00
ATOM   4026  CWJ CWJ Z2147      85.482  21.288  -3.140  1.00  0.00
ATOM   4027  CWK CWK Z2148      23.454 -68.957  43.514  1.00  0.00
ATOM   4028  CWL CWL Z2149     -48.811  78.831 -23.379  1.00  0.00
ATOM   4029  CWM CWM Z2150     -79.338 -53.294  14.956  1.00  0.00
ATOM   4030  CWN CWN Z2151     -50.133  50.203 -51.462  1.00  0.00
ATOM   4031  CWO CWO Z2152      76.126 -87.079   2.787  1.00  0.00
ATOM   4032  CWP CWP Z2153      46.648  55.489  -5.972  1.00  0.00
ATOM   4033  CWQ CWQ Z2154      45.770  25.313 -69.227  1.00  0.00
ATOM   4034  CWR CWR Z2155      47.852  15.154  75.244  1.00  0.00
ATOM   4035  CWS CWS Z2156      64.136 -50.157  -5.219  1.00  0.00
ATOM   4036  CWT CWT Z2157     -54.076 -37.871  -8.364  1.00  0.00
ATOM   4037  CWU CWU Z2158     -39.300  75.224   0.537  1.00  0.00
ATOM   4038  CWV CWV Z2159      54.097  63.111 -29.446  1.00  0.00
ATOM   4039  CWW CWW Z2160     -10.790  19.742  81.235  1.00  0.00
ATOM   4040  CWX CWX Z2161     -81.803  76.473  21.843  1.00  0.00
ATOM   4041  CWY CWY Z2162      24.860  69.681   3.072  1.00  0.00
ATOM   4042  CWZ CWZ Z2163     -76.061 -59.648  62.418  1.00  0.00
ATOM   4043  CXA CXA Z2164       8.821  28.564 -17.403  1.00  0.00
ATOM   4044  CXB CXB Z2165      80.490  81.448  20.197  1.00  0.00
ATOM   4045  CXC CXC Z2166      13.894 -70.856  73.138  1.00  0.00
ATOM   4046  CXD CXD Z2167      37.831  10.609 -46.808  1.00  0.00
ATOM   4047  CXE CXE Z2168       1.477   9.637 -35.353  1.00  0.00
ATOM   4048  CXF CXF Z2169      41.681  83.289  22.881  1.00  0.00
ATOM   4049  CXG CXG Z2170      73.357 -77.788  71.123  1.00  0.00
ATOM   4050  CXH CXH Z2171     -28.374   1.288 -70.674  1.00  0.00
ATOM   4051  CXI CXI Z2172     -82.677  55.997 -67.568  1.00  0.00
ATOM   4052  CXJ CXJ Z2173     -58.781   1.650  49.762  1.00  0.00
ATOM   4053  CXK CXK Z2174     -63.142  27.439  32.634  1.00  0.00
ATOM   4054  CXL CXL Z2175     -47.670  46.864  10.559  1.00  0.00
ATOM   4055  CXM CXM Z2176      52.579  31.811   6.249  1.00  0.00
ATOM   4056  CXN CXN Z2177     -60.731  80.149 -47.349  1.00  0.00
ATOM   4057  CXO CXO Z2178      19.792 -35.534  35.915  1.00  0.00
ATOM   4058  CXP CXP Z2179      24.575 -78.881 -83.135  1.00  0.00
ATOM   4059  CXQ CXQ Z2180      59.675 -54.653 -18.523  1.00  0.00
ATOM   4060  CXR CXR Z2181      63.207 -82.708  24.256  1.00  0.00
ATOM   4061  CXS CXS Z2182     -53.410 -44.400  86.733  1.00  0.00
ATOM   4062  CXT CXT Z2183      34.363 -47.058 -47.077  1.00  0.00
ATOM   4063  CXU CXU Z2184      16.189 -53.355 -47.021  1.00  0.00
ATOM   4064  CXV CXV Z2185     -52.306 -23.025   5.242  1.00  0.00
ATOM   4065  CXW CXW Z2186      11.074  -7.968 -68.884  1.00  0.00
ATOM   4066  CXX CXX Z2187      61.389 -87.471 -31.763  1.00  0.00
ATOM   4067  CXY CXY Z2188      37.959 -80.005 -25.525  1.00  0.00
ATOM   4068  CXZ CXZ Z2189     -27.856  76.308 -79.031  1.00  0.00
ATOM   4069  CYA CYA Z2190       4.734  34.218  63.580  1.00  0.00
ATOM   4070  CYB CYB Z2191      74.831  15.745  14.270  1.00  0.00
ATOM   4071  CYC CYC Z2192     -12.218  45.023  14.766  1.00  0.00
ATOM   4072  CYD CYD Z2193      42.249 -62.822  78.331  1.00  0.00
ATOM   4073  CYE CYE Z2194     -62.380  32.354 -63.707  1.00  0.00
ATOM   4074  CYF CYF Z2195      77.416  76.374 -31.097  1.00  0.00
ATOM   4075  CYG CYG Z2196      37.889  -3.243  87.736  1.00  0.00
ATOM   4076  CYH CYH Z2197     -47.245  45.513 -28.106  1.00  0.00
ATOM   4077  CYI CYI Z2198     -77.904  34.899  63.057  1.00  0.00
ATOM   4078  CYJ CYJ Z2199     -78.699  49.031  11.709  1.00  0.00
ATOM   4079  CYK CYK Z2200      24.155 -62.090  32.047  1.00  0.00
ATOM   4080  CYL CYL Z2201     -33.131  10.222  84.439  1.00  0.00
ATOM   4081  CYM CYM Z2202     -73.586  70.438  10.744  1.00  0.00
ATOM   4082  CYN CYN Z2203     -19.354  82.705 -35.635  1.00  0.00
ATOM   4083  CYO CYO Z2204     -59.531 -15.864 -34.599  1.00  0.00
ATOM   4084  CYP CYP Z2205      88.132 -37.364   0.469  1.00  0.00
ATOM   4085  CYQ CYQ Z2206      26.567  44.901 -51.113  1.00  0.00
ATOM   4086  CYR CYR Z2207      61.250 -32.860 -40.576  1.00  0.00
ATOM   4087  CYS CYS Z2208     -32.342 -57.356   5.528  1.00  0.00
ATOM   4088  CYT CYT Z2209      -4.768 -38.776  86.572  1.00  0.00
ATOM   4089  CYU CYU Z2210       7.046  80.985  -7.019  1.00  0.00
ATOM   4090  CYV CYV Z2211      85.082  39.164  78.883  1.00  0.00
ATOM   4091  CYW CYW Z2212     -46.190 -88.263 -76.532  1.00  0.00
ATOM   4092  CYX CYX Z2213      88.676  -3.792  80.689  1.00  0.00
ATOM   4093  CYY CYY Z2214     -68.001  77.751 -77.928  1.00  0.00
ATOM   4094  CYZ CYZ Z2215     -33.781 -80.721 -63.145  1.00  0.00
ATOM   4095  CZA CZA Z2216      66.085  11.163  36.056  1.00  0.00
ATOM   4096  CZB CZB Z2217     -58.695 -77.285  24.032  1.00  0.00
ATOM   4097  CZC CZC Z2218      62.021 -14.371 -80.908  1.00  0.00
ATOM   4098  CZD CZD Z2219      89.177  61.083  -7.765  1.00  0.00
ATOM   4099  CZE CZE Z2220      43.999 -63.428 -42.117  1.00  0.00
ATOM   4100  CZF CZF Z2221      74.212  43.173  10.185  1.00  0.00
ATOM   4101  CZG CZG Z2222      16.316  30.144 -77.568  1.00  0.00
ATOM   4102  CZH CZH Z2223     -27.844 -40.397  21.029  1.00  0.00
ATOM   4103  CZI CZI Z2224     -11.185  35.590 -75.553  1.00  0.00
ATOM   4104  CZJ CZJ Z2225      15.589  79.448  36.217  1.00  0.00
ATOM   4105  CZK CZK Z2226     -24.278 -38.118 -82.050  1.00  0.00
ATOM   4106  CZL CZL Z2227      60.687  27.218  84.769  1.00  0.00
ATOM   4107  CZM CZM Z2228      50.169  85.170  49.689  1.00  0.00
ATOM   4108  CZN CZN Z2229      33.250 -57.985  58.838  1.00  0.00
ATOM   4109  CZO CZO Z2230     -59.967  67.151 -70.981  1.00  0.00
ATOM   4110  CZP CZP Z2231     -14.834 -33.964 -55.638  1.00  0.00
ATOM   4111  CZQ CZQ Z2232     -67.974 -52.451  22.390  1.00  0.00
ATOM   4112  CZR CZR Z2233     -46.184  72.774 -64.937  1.00  0.00
ATOM   4113  CZS CZS Z2234     -79.860 -39.847  38.175  1.00  0.00
ATOM   4114  CZT CZT Z2235     -39.249 -30.089  28.977  1.00  0.00
ATOM   4115  CZU CZU Z2236      33.410  32.626 -83.785  1.00  0.00
ATOM   4116  CZV CZV Z2237     -30.903  65.267  69.990  1.00  0.00
ATOM   4117  CZW CZW Z2238      55.796   7.262   8.640  1.00  0.00
ATOM   4118  CZX CZX Z2239     -72.717 -88.401 -29.904  1.00  0.00
ATOM   4119  CZY CZY Z2240     -70.608 -31.776  19.965  1.00  0.00
ATOM   4120  CZZ CZZ Z2241     -38.498 -10.206  24.036  1.00  0.00
ATOM   4121  DAA DAA Z2242      20.267  -3.180  55.324  1.00  0.00
ATOM   4122  DAB DAB Z2243     -32.100 -54.280 -57.104  1.00  0.00
ATOM   4123  DAC DAC Z2244     -24.275   9.150 -51.579  1.00  0.00
ATOM   4124  DAD DAD Z2245     -23.537  80.283  55.793  1.00  0.00
ATOM   4125  DAE DAE Z2246      80.275 -57.127  80.973  1.00  0.00
ATOM   4126  DAF DAF Z2247     -47.380 -43.868 -17.212  1.00  0.00
ATOM   4127  DAG DAG Z2248     -84.993 -55.704  29.190  1.00  0.00
ATOM   4128  DAH DAH Z2249     -23.405 -77.915  -9.688  1.00  0.00
ATOM   4129  DAI DAI Z2250     -37.198 -49.983 -25.295  1.00  0.00
ATOM   4130  DAJ DAJ Z2251      39.884  26.370 -51.477  1.00  0.00
ATOM   4131  DAK DAK Z2252      85.111  49.640 -51.785  1.00  0.00
ATOM   4132  DAL DAL Z2253      68.598  24.548  21.095  1.00  0.00
ATOM   4133  DAM DAM Z2254     -53.182 -38.418  36.523  1.00  0.00
ATOM   4134  DAN DAN Z2255     -56.417 -38.888  24.021  1.00  0.00
ATOM   4135  DAO DAO Z2256     -32.572  78.892  30.064  1.00  0.00
ATOM   4136  DAP DAP Z2257     -75.891  34.305 -14.366  1.00  0.00
ATOM   4137  DAQ DAQ Z2258     -11.447  12.386  51.526  1.00  0.00
ATOM   4138  DAR DAR Z2259      33.033  -6.730 -34.143  1.00  0.00
ATOM   4139  DAS DAS Z2260      24.805  56.449  68.692  1.00  0.00
ATOM   4140  DAT DAT Z2261      51.596  66.536  49.989  1.00  0.00
ATOM   4141  DAU DAU Z2262     -77.475  55.511  87.173  1.00  0.00
ATOM   4142  DAV DAV Z2263     -78.028  19.303  40.942  1.00  0.00
ATOM   4143  DAW DAW Z2264      17.163  -4.885 -84.083  1.00  0.00
ATOM   4144  DAX DAX Z2265      27.555 -48.950 -26.441  1.00  0.00
ATOM   4145  DAY DAY Z2266      16.605   8.795  66.045  1.00  0.00
ATOM   4146  DAZ DAZ Z2267      29.552  82.198  34.791  1.00  0.00
ATOM   4147  DBA DBA Z2268     -52.657  69.325  78.227  1.00  0.00
ATOM   4148  DBB DBB Z2269     -72.092  76.125 -16.075  1.00  0.00
ATOM   4149  DBC DBC Z2270      -9.987 -70.998  65.433  1.00  0.00
ATOM   4150  DBD DBD Z2271     -80.665 -14.397  55.256  1.00  0.00
ATOM   4151  DBE DBE Z2272      68.321 -62.776 -10.958  1.00  0.00
ATOM   4152  DBF DBF Z2273      17.911  61.231 -40.969  1.00  0.00
ATOM   4153  DBG DBG Z2274      81.044  74.314 -70.456  1.00  0.00
ATOM   4154  DBH DBH Z2275      36.334  32.379 -25.085  1.00  0.00
ATOM   4155  DBI DBI Z2276     -61.424  73.125  15.880  1.00  0.00
ATOM   4156  DBJ DBJ Z2277     -80.275  77.057  69.420  1.00  0.00
ATOM   4157  DBK DBK Z2278     -16.031 -63.642  83.110  1.00  0.00
ATOM   4158  DBL DBL Z2279      65.252 -19.120  76.205  1.00  0.00
ATOM   4159  DBM DBM Z2280      13.232 -40.215 -52.077  1.00  0.00
ATOM   4160  DBN DBN Z2281       3.741  29.270  37.332  1.00  0.00
ATOM   4161  DBO DBO Z2282      -2.427 -37.173   3.012  1.00  0.00
ATOM   4162  DBP DBP Z2283     -66.859 -80.872  77.103  1.00  0.00
ATOM   4163  DBQ DBQ Z2284     -83.165  -3.035 -71.782  1.00  0.00
ATOM   4164  DBR DBR Z2285     -77.622 -73.117 -10.139  1.00  0.00
ATOM   4165  DBS DBS Z2286      83.403  61.207  21.701  1.00  0.00
ATOM   4166  DBT DBT Z2287      33.296 -59.631 -66.028  1.00  0.00
ATOM   4167  DBU DBU Z2288     -84.307 -82.758 -24.206  1.00  0.00
ATOM   4168  DBV DBV Z2289      33.562  65.212  29.345  1.00  0.00
ATOM   4169  DBW DBW Z2290      64.929  70.449  22.743  1.00  0.00
ATOM   4170  DBX DBX Z2291     -42.923  17.103 -32.398  1.00  0.00
ATOM   4171  DBY DBY Z2292      50.850 -28.063 -17.452  1.00  0.00
ATOM   4172  DBZ DBZ Z2293     -44.634 -47.106 -47.168  1.00  0.00
ATOM   4173  DCA DCA Z2294     -25.075  34.076  22.396  1.00  0.00
ATOM   4174  DCB DCB Z2295      65.058 -65.804  79.866  1.00  0.00
ATOM   4175  DCC DCC Z2296      26.236 -42.567  75.569  1.00  0.00
ATOM   4176  DCD DCD Z2297     -54.479 -14.157  47.865  1.00  0.00
ATOM   4177  DCE DCE Z2298      73.644   1.863  24.070  1.00  0.00
ATOM   4178  DCF DCF Z2299     -17.052  -8.652  60.546  1.00  0.00
ATOM   4179  DCG DCG Z2300       6.666 -86.946  57.353  1.00  0.00
ATOM   4180  DCH DCH Z2301      85.834  59.277   2.858  1.00  0.00
ATOM   4181  DCI DCI Z2302      40.972  34.384  87.330  1.00  0.00
ATOM   4182  DCJ DCJ Z2303      79.344 -49.401  -4.898  1.00  0.00
ATOM   4183  DCK DCK Z2304      72.869  29.040  -3.143  1.00  0.00
ATOM   4184  DCL DCL Z2305     -75.579  29.337  21.536  1.00  0.00
ATOM   4185  DCM DCM Z2306      55.137  53.180  18.881  1.00  0.00
ATOM   4186  DCN DCN Z2307      52.449 -85.797 -48.839  1.00  0.00
ATOM   4187  DCO DCO Z2308      45.129 -13.459  78.254  1.00  0.00
ATOM   4188  DCP DCP Z2309      35.793  81.022  87.081  1.00  0.00
ATOM   4189  DCQ DCQ Z2310       6.930 -68.751 -34.417  1.00  0.00
ATOM   4190  DCR DCR Z2311     -61.799  42.463 -83.133  1.00  0.00
ATOM   4191  DCS DCS Z2312     -72.597 -26.236 -77.958  1.00  0.00
ATOM   4192  DCT DCT Z2313      55.052  83.141  -9.606  1.00  0.00
ATOM   4193  DCU DCU Z2314     -20.826 -65.351  43.181  1.00  0.00
ATOM   4194  DCV DCV Z2315      50.513 -48.785 -87.422  1.00  0.00
ATOM   4195  DCW DCW Z2316     -67.846 -33.464 -23.195  1.00  0.00
ATOM   4196  DCX DCX Z2317     -39.278 -69.644 -77.507  1.00  0.00
ATOM   4197  DCY DCY Z2318     -52.646 -64.504 -11.662  1.00  0.00
ATOM   4198  DCZ DCZ Z2319      84.096 -18.323 -41.884  1.00  0.00
ATOM   4199  DDA DDA Z2320      41.684  26.408  43.285  1.00  0.00
ATOM   4200  DDB DDB Z2321     -79.874 -18.828  16.339  1.00  0.00
ATOM   4201  DDC DDC Z2322      25.462 -87.652 -39.328  1.00  0.00
ATOM   4202  DDD DDD Z2323     -65.439 -73.803 -18.520  1.00  0.00
ATOM   4203  DDE DDE Z2324      85.665 -67.115  72.685  1.00  0.00
ATOM   4204  DDF DDF Z2325      -2.733 -86.192 -20.669  1.00  0.00
ATOM   4205  DDG DDG Z2326       0.264 -10.125  60.616  1.00  0.00
ATOM   4206  DDH DDH Z2327     -81.373 -29.582 -30.724  1.00  0.00
ATOM   4207  DDI DDI Z2328      62.555 -89.684  46.214  1.00  0.00
ATOM   4208  DDJ DDJ Z2329      49.908  -6.752  13.617  1.00  0.00
ATOM   4209  DDK DDK Z2330      44.854 -51.208  61.839  1.00  0.00
ATOM   4210  DDL DDL Z2331      71.774  44.065 -12.705  1.00  0.00
ATOM   4211  DDM DDM Z2332      73.920  81.744 -14.772  1.00  0.00
ATOM   4212  DDN DDN Z2333       2.231  10.561  34.776  1.00  0.00
ATOM   4213  DDO DDO Z2334      81.705 -59.100 -65.916  1.00  0.00
ATOM   4214  DDP DDP Z2335     -15.105  83.408  -7.761  1.00  0.00
ATOM   4215  DDQ DDQ Z2336     -39.432  63.526 -29.588  1.00  0.00
ATOM   4216  DDR DDR Z2337     -82.940  55.622 -11.289  1.00  0.00
ATOM   4217  DDS DDS Z2338     -82.024 -38.081  83.854  1.00  0.00
ATOM   4218  DDT DDT Z2339     -75.265  19.012 -70.277  1.00  0.00
ATOM   4219  DDU DDU Z2340      87.104  40.009  27.670  1.00  0.00
ATOM   4220  DDV DDV Z2341       4.962   6.684  51.448  1.00  0.00
ATOM   4221  DDW DDW Z2342     -11.306   7.857 -71.317  1.00  0.00
ATOM   4222  DDX DDX Z2343     -16.106  -6.909  83.807  1.00  0.00
ATOM   4223  DDY DDY Z2344      45.161 -63.583  10.405  1.00  0.00
ATOM   4224  DDZ DDZ Z2345     -14.901  50.048 -16.767  1.00  0.00
ATOM   4225  DEA DEA Z2346      53.732  -9.316 -18.518  1.00  0.00
ATOM   4226  DEB DEB Z2347     -31.552 -83.849  38.121  1.00  0.00
ATOM   4227  DEC DEC Z2348      86.800 -11.833  23.459  1.00  0.00
ATOM   4228  DED DED Z2349       3.357  24.478 -85.602  1.00  0.00
ATOM   4229  DEE DEE Z2350     -29.615 -17.000 -60.250  1.00  0.00
ATOM   4230  DEF DEF Z2351       8.259 -30.474  87.246  1.00  0.00
ATOM   4231  DEG DEG Z2352     -34.967  81.791 -22.376  1.00  0.00
ATOM   4232  DEH DEH Z2353     -53.660  12.586 -53.770  1.00  0.00
ATOM   4233  DEI DEI Z2354      -7.413 -70.481 -44.962  1.00  0.00
ATOM   4234  DEJ DEJ Z2355      17.148  68.537 -57.370  1.00  0.00
ATOM   4235  DEK DEK Z2356     -28.058  82.409 -69.932  1.00  0.00
ATOM   4236  DEL DEL Z2357      75.176 -80.559  48.062  1.00  0.00
ATOM   4237  DEM DEM Z2358     -77.749  34.707 -59.116  1.00  0.00
ATOM   4238  DEN DEN Z2359      51.946  63.320  85.942  1.00  0.00
ATOM   4239  DEO DEO Z2360     -78.227 -42.468 -69.092  1.00  0.00
ATOM   4240  DEP DEP Z2361     -47.378  60.539 -84.438  1.00  0.00
ATOM   4241  DEQ DEQ Z2362     -83.977 -49.251 -14.510  1.00  0.00
ATOM   4242  DER DER Z2363     -36.570 -65.088 -52.158  1.00  0.00
ATOM   4243  DES DES Z2364     -48.220 -19.348 -81.254  1.00  0.00
ATOM   4244  DET DET Z2365     -23.597 -22.590 -82.267  1.00  0.00
ATOM   4245  DEU DEU Z2366     -69.784 -64.272 -81.165  1.00  0.00
ATOM   4246  DEV DEV Z2367      60.279  -1.181  -2.252  1.00  0.00
ATOM   4247  DEW DEW Z2368      37.404 -27.065  32.808  1.00  0.00
ATOM   4248  DEX DEX Z2369     -25.247  49.212  69.460  1.00  0.00
ATOM   4249  DEY DEY Z2370      51.550 -21.105  49.605  1.00  0.00
ATOM   4250  DEZ DEZ Z2371      38.112 -89.400  87.206  1.00  0.00
ATOM   4251  DFA DFA Z2372     -82.345 -69.297  69.777  1.00  0.00
ATOM   4252  DFB DFB Z2373       9.534 -81.877  35.267  1.00  0.00
ATOM   4253  DFC DFC Z2374      51.354   9.796 -59.398  1.00  0.00
ATOM   4254  DFD DFD Z2375      74.480 -89.873 -11.191  1.00  0.00
ATOM   4255  DFE DFE Z2376     -71.313 -57.620  78.236  1.00  0.00
ATOM   4256  DFF DFF Z2377       5.521  48.781 -74.009  1.00  0.00
ATOM   4257  DFG DFG Z2378      88.443  -2.306 -49.175  1.00  0.00
ATOM   4258  DFH DFH Z2379      23.283  84.540  18.551  1.00  0.00
ATOM   4259  DFI DFI Z2380     -28.921 -46.929 -46.045  1.00  0.00
ATOM   4260  DFJ DFJ Z2381      34.729  25.941  29.668  1.00  0.00
ATOM   4261  DFK DFK Z2382      49.031  49.248  46.251  1.00  0.00
ATOM   4262  DFL DFL Z2383     -50.001 -24.576  25.692  1.00  0.00
ATOM   4263  DFM DFM Z2384      19.203  26.949  74.878  1.00  0.00
ATOM   4264  DFN DFN Z2385      -1.090   3.955  68.288  1.00  0.00
ATOM   4265  DFO DFO Z2386      35.845  72.613  38.953  1.00  0.00
ATOM   4266  DFP DFP Z2387      86.194 -26.858  30.993  1.00  0.00
ATOM   4267  DFQ DFQ Z2388     -50.294 -19.440  62.336  1.00  0.00
ATOM   4268  DFR DFR Z2389     -68.024   4.930  28.639  1.00  0.00
ATOM   4269  DFS DFS Z2390      81.182 -80.532 -24.892  1.00  0.00
ATOM   4270  DFT DFT Z2391      38.135  46.864  16.383  1.00  0.00
ATOM   4271  DFU DFU Z2392      -6.671 -74.058 -30.087  1.00  0.00
ATOM   4272  DFV DFV Z2393     -10.066   7.850 -17.515  1.00  0.00
ATOM   4273  DFW DFW Z2394     -35.861 -78.740  75.199  1.00  0.00
ATOM   4274  DFX DFX Z2395      57.695 -51.696  83.629  1.00  0.00
ATOM   4275  DFY DFY Z2396     -67.462 -83.730 -84.244  1.00  0.00
ATOM   4276  DFZ DFZ Z2397      51.070   5.274  40.350  1.00  0.00
ATOM   4277  DGA DGA Z2398      -2.049  59.780  55.810  1.00  0.00
ATOM   4278  DGB DGB Z2399      41.641  -1.084 -74.335  1.00  0.00
ATOM   4279  DGC DGC Z2400     -84.977   2.219  27.614  1.00  0.00
ATOM   4280  DGD DGD Z2401     -56.778 -47.600   3.735  1.00  0.00
ATOM   4281  DGE DGE Z2402     -10.349  54.579 -74.719  1.00  0.00
ATOM   4282  DGF DGF Z2403       5.430 -55.600   0.750  1.00  0.00
ATOM   4283  DGG DGG Z2404      85.093   3.075  -8.198  1.00  0.00
ATOM   4284  DGH DGH Z2405      86.927 -16.953  66.919  1.00  0.00
ATOM   4285  DGI DGI Z2406     -19.823  63.661 -82.273  1.00  0.00
ATOM   4286  DGJ DGJ Z2407      31.049  18.087 -36.753  1.00  0.00
ATOM   4287  DGK DGK Z2408     -66.263  12.879 -81.847  1.00  0.00
ATOM   4288  DGL DGL Z2409     -34.539 -79.484  -2.737  1.00  0.00
ATOM   4289  DGM DGM Z2410     -80.833  39.052 -74.575  1.00  0.00
ATOM   4290  DGN DGN Z2411      10.473 -83.290  23.043  1.00  0.00
ATOM   4291  DGO DGO Z2412     -58.579  44.016 -22.475  1.00  0.00
ATOM   4292  DGP DGP Z2413     -83.041  16.442 -44.112  1.00  0.00
ATOM   4293  DGQ DGQ Z2414     -25.299 -60.844 -42.681  1.00  0.00
ATOM   4294  DGR DGR Z2415     -25.687 -77.132 -46.456  1.00  0.00
ATOM   4295  DGS DGS Z2416       6.485 -56.723 -53.407  1.00  0.00
ATOM   4296  DGT DGT Z2417      21.581 -40.019  64.100  1.00  0.00
ATOM   4297  DGU DGU Z2418      79.650  50.583 -29.653  1.00  0.00
ATOM   4298  DGV DGV Z2419     -67.921  22.965  74.509  1.00  0.00
ATOM   4299  DGW DGW Z2420     -53.112  79.329 -35.282  1.00  0.00
ATOM   4300  DGX DGX Z2421      37.348  61.718 -33.970  1.00  0.00
ATOM   4301  DGY DGY Z2422     -17.786   3.708 -42.742  1.00  0.00
ATOM   4302  DGZ DGZ Z2423      10.772 -88.324  -3.540  1.00  0.00
ATOM   4303  DHA DHA Z2424       8.662  52.804 -13.915  1.00  0.00
ATOM   4304  DHB DHB Z2425      89.133  80.162  79.500  1.00  0.00
ATOM   4305  DHC DHC Z2426     -53.267  24.122 -85.192  1.00  0.00
ATOM   4306  DHD DHD Z2427      87.152 -87.418 -70.706  1.00  0.00
ATOM   4307  DHE DHE Z2428     -17.133 -35.664  59.050  1.00  0.00
ATOM   4308  DHF DHF Z2429      88.801 -48.843  54.427  1.00  0.00
ATOM   4309  DHG DHG Z2430      81.745  33.173 -49.809  1.00  0.00
ATOM   4310  DHH DHH Z2431      18.177 -85.343 -18.661  1.00  0.00
ATOM   4311  DHI DHI Z2432     -45.909 -61.517   6.076  1.00  0.00
ATOM   4312  DHJ DHJ Z2433     -31.141 -31.917  67.407  1.00  0.00
ATOM   4313  DHK DHK Z2434      81.352  76.975  41.989  1.00  0.00
ATOM   4314  DHL DHL Z2435     -30.218 -48.701  78.216  1.00  0.00
ATOM   4315  DHM DHM Z2436       9.341  81.061 -46.062  1.00  0.00
ATOM   4316  DHN DHN Z2437      55.376 -33.259  84.911  1.00  0.00
ATOM   4317  DHO DHO Z2438      56.198  24.205 -55.175  1.00  0.00
ATOM   4318  DHP DHP Z2439      81.446  14.928 -48.169  1.00  0.00
ATOM   4319  DHQ DHQ Z2440      73.995  39.253  29.001  1.00  0.00
ATOM   4320  DHR DHR Z2441     -30.641  18.794 -83.451  1.00  0.00
ATOM   4321  DHS DHS Z2442     -33.698   2.217  38.678  1.00  0.00
ATOM   4322  DHT DHT Z2443     -22.075 -86.634   1.343  1.00  0.00
ATOM   4323  DHU DHU Z2444      85.671 -66.989  -6.024  1.00  0.00
ATOM   4324  DHV DHV Z2445     -66.470 -50.798 -86.074  1.00  0.00
ATOM   4325  DHW DHW Z2446     -78.020 -88.848  29.826  1.00  0.00
ATOM   4326  DHX DHX Z2447     -52.414 -60.286 -26.500  1.00  0.00
ATOM   4327  DHY DHY Z2448     -54.183 -90.249 -23.037  1.00  0.00
ATOM   4328  DHZ DHZ Z2449      35.861  59.561  78.856  1.00  0.00
ATOM   4329  DIA DIA Z2450     -82.015 -85.618  83.861  1.00  0.00
ATOM   4330  DIB DIB Z2451     -44.456  75.332 -79.364  1.00  0.00
ATOM   4331  DIC DIC Z2452      67.858  81.888 -81.961  1.00  0.00
ATOM   4332  DID DID Z2453      40.229 -11.776  64.625  1.00  0.00
ATOM   4333  DIE DIE Z2454      37.020  20.124  54.624  1.00  0.00
ATOM   4334  DIF DIF Z2455     -76.605 -73.041 -76.794  1.00  0.00
ATOM   4335  DIG DIG Z2456      58.898  58.477  65.050  1.00  0.00
ATOM   4336  DIH DIH Z2457     -54.909  44.903  21.541  1.00  0.00
ATOM   4337  DII DII Z2458     -36.580 -36.818  11.377  1.00  0.00
ATOM   4338  DIJ DIJ Z2459       3.031 -25.066 -45.338  1.00  0.00
ATOM   4339  DIK DIK Z2460     -79.583  -7.915  74.868  1.00  0.00
ATOM   4340  DIL DIL Z2461      54.867 -64.944 -17.831  1.00  0.00
ATOM   4341  DIM DIM Z2462      86.045 -84.933 -53.104  1.00  0.00
ATOM   4342  DIN DIN Z2463     -51.765  36.217  29.134  1.00  0.00
ATOM   4343  DIO DIO Z2464      57.126  31.284 -77.670  1.00  0.00
ATOM   4344  DIP DIP Z2465      20.190 -72.359  23.035  1.00  0.00
ATOM   4345  DIQ DIQ Z2466      84.010 -17.561 -60.775  1.00  0.00
ATOM   4346  DIR DIR Z2467      -9.446 -88.784  52.970  1.00  0.00
ATOM   4347  DIS DIS Z2468     -46.018  12.088  60.557  1.00  0.00
ATOM   4348  DIT DIT Z2469      12.374  46.784 -86.025  1.00  0.00
ATOM   4349  DIU DIU Z2470      57.709  -0.051 -70.565  1.00  0.00
ATOM   4350  DIV DIV Z2471      84.773 -12.024  46.324  1.00  0.00
ATOM   4351  DIW DIW Z2472      70.235 -32.705 -24.105  1.00  0.00
ATOM   4352  DIX DIX Z2473      29.812  43.487  75.337  1.00  0.00
ATOM   4353  DIY DIY Z2474      31.270  75.975 -83.932  1.00  0.00
ATOM   4354  DIZ DIZ Z2475      36.418   9.949  -8.024  1.00  0.00
ATOM   4355  DJA DJA Z2476      16.327 -46.362 -11.999  1.00  0.00
ATOM   4356  DJB DJB Z2477      67.865  19.213  -4.563  1.00  0.00
ATOM   4357  DJC DJC Z2478     -83.827  82.677 -12.024  1.00  0.00
ATOM   4358  DJD DJD Z2479     -27.003  24.816   9.145  1.00  0.00
ATOM   4359  DJE DJE Z2480     -85.030  33.867  84.195  1.00  0.00
ATOM   4360  DJF DJF Z2481      49.810   5.378 -39.558  1.00  0.00
ATOM   4361  DJG DJG Z2482     -82.546 -66.159 -84.596  1.00  0.00
ATOM   4362  DJH DJH Z2483      21.287  59.277  -6.842  1.00  0.00
ATOM   4363  DJI DJI Z2484      30.875 -87.962   0.256  1.00  0.00
ATOM   4364  DJJ DJJ Z2485      74.158  17.543  84.490  1.00  0.00
ATOM   4365  DJK DJK Z2486      54.609  22.027  54.346  1.00  0.00
ATOM   4366  DJL DJL Z2487      19.447  68.061 -71.287  1.00  0.00
ATOM   4367  DJM DJM Z2488     -19.752  37.812 -10.097  1.00  0.00
ATOM   4368  DJN DJN Z2489     -47.311  53.493  81.872  1.00  0.00
ATOM   4369  DJO DJO Z2490     -76.336  74.320 -55.311  1.00  0.00
ATOM   4370  DJP DJP Z2491      85.878  18.801 -72.496  1.00  0.00
ATOM   4371  DJQ DJQ Z2492      22.110  43.544  -4.562  1.00  0.00
ATOM   4372  DJR DJR Z2493     -77.774 -83.208  64.753  1.00  0.00
ATOM   4373  DJS DJS Z2494      34.562  47.811 -27.177  1.00  0.00
ATOM   4374  DJT DJT Z2495     -85.300 -80.789  -0.203  1.00  0.00
ATOM   4375  DJU DJU Z2496      72.808  -5.425 -65.596  1.00  0.00
ATOM   4376  DJV DJV Z2497      29.960 -61.662  13.788  1.00  0.00
ATOM   4377  DJW DJW Z2498     -53.395 -88.575  67.766  1.00  0.00
ATOM   4378  DJX DJX Z2499     -44.351 -56.429 -67.905  1.00  0.00
ATOM   4379  DJY DJY Z2500     -11.454  44.273  45.609  1.00  0.00
ATOM   4380  DJZ DJZ Z2501      54.493 -78.216  87.757  1.00  0.00
ATOM   4381  DKA DKA Z2502      -0.650  -0.517 -82.863  1.00  0.00
ATOM   4382  DKB DKB Z2503      64.455 -71.111  50.224  1.00  0.00
ATOM   4383  DKC DKC Z2504      29.783  69.762  18.073  1.00  0.00
ATOM   4384  DKD DKD Z2505      17.882 -81.795 -29.340  1.00  0.00
ATOM   4385  DKE DKE Z2506      22.626 -25.525 -33.485  1.00  0.00
ATOM   4386  DKF DKF Z2507      61.502  81.438 -28.285  1.00  0.00
ATOM   4387  DKG DKG Z2508      17.795 -20.128 -72.050  1.00  0.00
ATOM   4388  DKH DKH Z2509      79.985 -35.568 -39.392  1.00  0.00
ATOM   4389  DKI DKI Z2510      46.941 -79.544  32.227  1.00  0.00
ATOM   4390  DKJ DKJ Z2511      75.474 -43.245  14.013  1.00  0.00
ATOM   4391  DKK DKK Z2512      49.076  72.710 -16.706  1.00  0.00
ATOM   4392  DKL DKL Z2513     -79.656 -15.056  30.695  1.00  0.00
ATOM   4393  DKM DKM Z2514     -30.020  56.749  20.888  1.00  0.00
ATOM   4394  DKN DKN Z2515     -55.866 -60.220 -79.999  1.00  0.00
ATOM   4395  DKO DKO Z2516     -38.312 -34.297 -43.015  1.00  0.00
ATOM   4396  DKP DKP Z2517     -83.335  64.172 -80.682  1.00  0.00
ATOM   4397  DKQ DKQ Z2518     -60.071  83.515 -11.283  1.00  0.00
ATOM   4398  DKR DKR Z2519      -0.165  43.157  -1.103  1.00  0.00
ATOM   4399  DKS DKS Z2520      -2.545  51.800 -33.092  1.00  0.00
ATOM   4400  DKT DKT Z2521      41.966 -24.879 -48.021  1.00  0.00
ATOM   4401  DKU DKU Z2522      24.760 -34.385 -41.822  1.00  0.00
ATOM   4402  DKV DKV Z2523     -52.575  63.929 -16.116  1.00  0.00
ATOM   4403  DKW DKW Z2524      38.756 -61.280 -24.729  1.00  0.00
ATOM   4404  DKX DKX Z2525      30.774  19.784 -80.885  1.00  0.00
ATOM   4405  DKY DKY Z2526     -83.665  14.847 -32.402  1.00  0.00
ATOM   4406  DKZ DKZ Z2527      87.300  57.944  40.268  1.00  0.00
ATOM   4407  DLA DLA Z2528      53.472 -21.114  66.653  1.00  0.00
ATOM   4408  DLB DLB Z2529      89.766  23.115  68.435  1.00  0.00
ATOM   4409  DLC DLC Z2530      87.492  30.291   9.956  1.00  0.00
ATOM   4410  DLD DLD Z2531     -56.941  30.719  56.681  1.00  0.00
ATOM   4411  DLE DLE Z2532     -40.218  53.290   0.456  1.00  0.00
ATOM   4412  DLF DLF Z2533     -62.154   2.695 -31.137  1.00  0.00
ATOM   4413  DLG DLG Z2534       3.021 -17.460  75.276  1.00  0.00
ATOM   4414  DLH DLH Z2535       5.009  84.548 -73.348  1.00  0.00
ATOM   4415  DLI DLI Z2536      89.235  18.625 -19.299  1.00  0.00
ATOM   4416  DLJ DLJ Z2537      11.260 -30.399 -67.294  1.00  0.00
ATOM   4417  DLK DLK Z2538     -51.027  66.115 -40.759  1.00  0.00
ATOM   4418  DLL DLL Z2539      18.636 -51.821  39.510  1.00  0.00
ATOM   4419  DLM DLM Z2540      61.755 -81.137 -15.761  1.00  0.00
ATOM   4420  DLN DLN Z2541      41.425 -64.997 -79.392  1.00  0.00
ATOM   4421  DLO DLO Z2542     -27.133  45.048  11.543  1.00  0.00
ATOM   4422  DLP DLP Z2543     -83.771 -17.956 -18.507  1.00  0.00
ATOM   4423  DLQ DLQ Z2544     -39.078  12.539  25.622  1.00  0.00
ATOM   4424  DLR DLR Z2545      10.391 -36.098  19.845  1.00  0.00
ATOM   4425  DLS DLS Z2546       6.504  85.594 -31.757  1.00  0.00
ATOM   4426  DLT DLT Z2547     -53.643   1.360  78.474  1.00  0.00
ATOM   4427  DLU DLU Z2548      64.163  12.118 -84.311  1.00  0.00
ATOM   4428  DLV DLV Z2549     -73.766  83.868 -33.381  1.00  0.00
ATOM   4429  DLW DLW Z2550      88.433 -64.560  14.058  1.00  0.00
ATOM   4430  DLX DLX Z2551      77.183   4.694 -55.177  1.00  0.00
ATOM   4431  DLY DLY Z2552      45.527  65.465  34.951  1.00  0.00
ATOM   4432  DLZ DLZ Z2553      84.509  -7.464 -35.128  1.00  0.00
ATOM   4433  DMA DMA Z2554      -9.251 -88.350 -83.723  1.00  0.00
ATOM   4434  DMB DMB Z2555     -27.889  38.497 -84.626  1.00  0.00
ATOM   4435  DMC DMC Z2556      40.438 -21.840   8.392  1.00  0.00
ATOM   4436  DMD DMD Z2557     -13.128 -51.176  54.904  1.00  0.00
ATOM   4437  DME DME Z2558       1.341  -8.616 -55.175  1.00  0.00
ATOM   4438  DMF DMF Z2559     -77.918  77.667  -2.879  1.00  0.00
ATOM   4439  DMG DMG Z2560       8.353  82.783  89.860  1.00  0.00
ATOM   4440  DMH DMH Z2561      72.705  47.070  82.097  1.00  0.00
ATOM   4441  DMI DMI Z2562      26.801 -40.990  88.123  1.00  0.00
ATOM   4442  DMJ DMJ Z2563       3.968  41.806 -54.264  1.00  0.00
ATOM   4443  DMK DMK Z2564     -79.960 -15.238 -78.958  1.00  0.00
ATOM   4444  DML DML Z2565     -52.321   8.423  34.214  1.00  0.00
ATOM   4445  DMM DMM Z2566       1.397  -0.506 -26.857  1.00  0.00
ATOM   4446  DMN DMN Z2567     -74.012 -87.270  -6.438  1.00  0.00
ATOM   4447  DMO DMO Z2568     -30.696 -53.235  -8.922  1.00  0.00
ATOM   4448  DMP DMP Z2569     -10.017 -38.697  44.314  1.00  0.00
ATOM   4449  DMQ DMQ Z2570      42.520 -42.000 -82.524  1.00  0.00
ATOM   4450  DMR DMR Z2571     -38.309 -64.300  61.322  1.00  0.00
ATOM   4451  DMS DMS Z2572      16.790 -20.236  25.057  1.00  0.00
ATOM   4452  DMT DMT Z2573       5.033  64.702 -59.453  1.00  0.00
ATOM   4453  DMU DMU Z2574      87.293 -68.710  52.791  1.00  0.00
ATOM   4454  DMV DMV Z2575     -39.611 -87.307  86.223  1.00  0.00
ATOM   4455  DMW DMW Z2576      77.354 -71.694  18.389  1.00  0.00
ATOM   4456  DMX DMX Z2577     -15.727  83.331 -80.107  1.00  0.00
ATOM   4457  DMY DMY Z2578     -82.778 -70.522  26.760  1.00  0.00
ATOM   4458  DMZ DMZ Z2579     -43.348  82.767  88.315  1.00  0.00
ATOM   4459  DNA DNA Z2580     -82.268 -15.892 -34.956  1.00  0.00
ATOM   4460  DNB DNB Z2581     -66.700 -44.678 -39.359  1.00  0.00
ATOM   4461  DNC DNC Z2582     -65.876  35.589  78.339  1.00  0.00
ATOM   4462  DND DND Z2583     -67.420  20.752  88.077  1.00  0.00
ATOM   4463  DNE DNE Z2584      15.701  13.078  30.789  1.00  0.00
ATOM   4464  DNF DNF Z2585     -43.224  81.345  72.997  1.00  0.00
ATOM   4465  DNG DNG Z2586      22.040  14.291  17.534  1.00  0.00
ATOM   4466  DNH DNH Z2587      -6.611 -74.088  -4.697  1.00  0.00
ATOM   4467  DNI DNI Z2588     -59.258  82.587 -23.132  1.00  0.00
ATOM   4468  DNJ DNJ Z2589     -51.001 -78.605  -7.733  1.00  0.00
ATOM   4469  DNK DNK Z2590     -36.220 -14.452 -73.461  1.00  0.00
ATOM   4470  DNL DNL Z2591      33.096 -76.686  83.475  1.00  0.00
ATOM   4471  DNM DNM Z2592     -26.216  60.493 -24.472  1.00  0.00
ATOM   4472  DNN DNN Z2593      13.125   1.512  40.411  1.00  0.00
ATOM   4473  DNO DNO Z2594     -41.153   4.217 -51.735  1.00  0.00
ATOM   4474  DNP DNP Z2595     -25.585 -78.530 -77.841  1.00  0.00
ATOM   4475  DNQ DNQ Z2596      -4.442  29.674  48.996  1.00  0.00
ATOM   4476  DNR DNR Z2597      59.826 -47.096 -44.895  1.00  0.00
ATOM   4477  DNS DNS Z2598     -37.488 -57.384  88.245  1.00  0.00
ATOM   4478  DNT DNT Z2599     -82.417   3.023  49.444  1.00  0.00
ATOM   4479  DNU DNU Z2600      23.127 -47.211  12.039  1.00  0.00
ATOM   4480  DNV DNV Z2601     -80.173  84.285  34.487  1.00  0.00
ATOM   4481  DNW DNW Z2602      53.250 -39.647   2.669  1.00  0.00
ATOM   4482  DNX DNX Z2603      36.376 -32.594 -22.741  1.00  0.00
ATOM   4483  DNY DNY Z2604     -85.350   4.032 -62.404  1.00  0.00
ATOM   4484  DNZ DNZ Z2605      86.218 -44.139 -52.228  1.00  0.00
ATOM   4485  DOA DOA Z2606     -79.849 -42.406 -51.196  1.00  0.00
ATOM   4486  DOB DOB Z2607      80.768 -81.100  57.026  1.00  0.00
ATOM   4487  DOC DOC Z2608      54.797  76.179  35.344  1.00  0.00
ATOM   4488  DOD DOD Z2609     -25.962  25.090 -27.626  1.00  0.00
ATOM   4489  DOE DOE Z2610     -32.836  30.187  84.060  1.00  0.00
ATOM   4490  DOF DOF Z2611      56.816 -34.838  54.545  1.00  0.00
ATOM   4491  DOG DOG Z2612      86.441  79.643  60.119  1.00  0.00
ATOM   4492  DOH DOH Z2613     -39.444 -39.828  -4.928  1.00  0.00
ATOM   4493  DOI DOI Z2614      72.644 -28.223  59.560  1.00  0.00
ATOM   4494  DOJ DOJ Z2615      87.752  42.403  -0.792  1.00  0.00
ATOM   4495  DOK DOK Z2616      57.663 -89.495  61.992  1.00  0.00
ATOM   4496  DOL DOL Z2617     -81.740  -2.741 -18.226  1.00  0.00
ATOM   4497  DOM DOM Z2618     -24.462  -7.303   9.058  1.00  0.00
ATOM   4498  DON DON Z2619      72.839  -2.202 -19.355  1.00  0.00
ATOM   4499  DOO DOO Z2620     -43.267 -13.055 -61.218  1.00  0.00
ATOM   4500  DOP DOP Z2621      44.842  83.339 -79.376  1.00  0.00
ATOM   4501  DOQ DOQ Z2622      86.402 -32.229  16.125  1.00  0.00
ATOM   4502  DOR DOR Z2623      46.901 -16.814 -82.880  1.00  0.00
ATOM   4503  DOS DOS Z2624      73.649 -34.179  37.162  1.00  0.00
ATOM   4504  DOT DOT Z2625     -47.467  42.365  70.945  1.00  0.00
ATOM   4505  DOU DOU Z2626     -59.729 -28.944  46.079  1.00  0.00
ATOM   4506  DOV DOV Z2627      86.916  65.151 -40.492  1.00  0.00
ATOM   4507  DOW DOW Z2628       7.661 -29.910  -3.473  1.00  0.00
ATOM   4508  DOX DOX Z2629      16.501 -87.954  64.944  1.00  0.00
ATOM   4509  DOY DOY Z2630      53.258 -60.470 -27.554  1.00  0.00
ATOM   4510  DOZ DOZ Z2631       5.199 -39.496  37.141  1.00  0.00
ATOM   4511  DPA DPA Z2632     -16.985 -63.217  54.411  1.00  0.00
ATOM   4512  DPB DPB Z2633      47.553 -64.375 -61.392  1.00  0.00
ATOM   4513  DPC DPC Z2634      87.484 -85.120  70.551  1.00  0.00
ATOM   4514  DPD DPD Z2635     -61.382  34.724 -15.728  1.00  0.00
ATOM   4515  DPE DPE Z2636      14.050 -23.885   8.310  1.00  0.00
ATOM   4516  DPF DPF Z2637     -11.567  -5.435 -64.989  1.00  0.00
ATOM   4517  DPG DPG Z2638      86.555  11.558  19.748  1.00  0.00
ATOM   4518  DPH DPH Z2639      15.039 -22.743 -42.885  1.00  0.00
ATOM   4519  DPI DPI Z2640      41.424  59.244 -85.987  1.00  0.00
ATOM   4520  DPJ DPJ Z2641     -60.832 -12.958 -16.535  1.00  0.00
ATOM   4521  DPK DPK Z2642      47.232 -29.753 -37.785  1.00  0.00
ATOM   4522  DPL DPL Z2643      13.616 -70.451 -18.478  1.00  0.00
ATOM   4523  DPM DPM Z2644      28.313  40.518 -69.673  1.00  0.00
ATOM   4524  DPN DPN Z2645       4.303  -4.712  87.671  1.00  0.00
ATOM   4525  DPO DPO Z2646      41.031 -26.917  -5.879  1.00  0.00
ATOM   4526  DPP DPP Z2647     -40.979 -84.773 -51.954  1.00  0.00
ATOM   4527  DPQ DPQ Z2648     -19.401   3.309   9.959  1.00  0.00
ATOM   4528  DPR DPR Z2649     -28.112  -2.696 -50.787  1.00  0.00
ATOM   4529  DPS DPS Z2650     -26.631  31.151  69.413  1.00  0.00
ATOM   4530  DPT DPT Z2651     -80.484  46.006  72.326  1.00  0.00
ATOM   4531  DPU DPU Z2652     -55.686 -37.012  75.453  1.00  0.00
ATOM   4532  DPV DPV Z2653     -10.256  25.895  34.006  1.00  0.00
ATOM   4533  DPW DPW Z2654      -5.538  48.046  88.035  1.00  0.00
ATOM   4534  DPX DPX Z2655     -47.249  85.549 -53.406  1.00  0.00
ATOM   4535  DPY DPY Z2656      72.377   2.253  -7.419  1.00  0.00
ATOM   4536  DPZ DPZ Z2657     -21.395  65.304  35.444  1.00  0.00
ATOM   4537  DQA DQA Z2658      64.610 -88.557  85.890  1.00  0.00
ATOM   4538  DQB DQB Z2659      78.321  81.607 -51.474  1.00  0.00
ATOM   4539  DQC DQC Z2660      51.872 -89.058  -1.518  1.00  0.00
ATOM   4540  DQD DQD Z2661     -49.655  52.229 -66.530  1.00  0.00
ATOM   4541  DQE DQE Z2662     -81.762 -56.555 -27.778  1.00  0.00
ATOM   4542  DQF DQF Z2663     -81.301 -89.135 -46.911  1.00  0.00
ATOM   4543  DQG DQG Z2664     -13.747 -41.847  25.006  1.00  0.00
ATOM   4544  DQH DQH Z2665      30.797 -88.628  22.918  1.00  0.00
ATOM   4545  DQI DQI Z2666       5.569 -83.528 -39.069  1.00  0.00
ATOM   4546  DQJ DQJ Z2667     -61.673 -18.230 -86.289  1.00  0.00
ATOM   4547  DQK DQK Z2668      13.100   7.203 -24.820  1.00  0.00
ATOM   4548  DQL DQL Z2669     -38.542  33.932   4.878  1.00  0.00
ATOM   4549  DQM DQM Z2670      27.056  32.506 -41.613  1.00  0.00
ATOM   4550  DQN DQN Z2671      13.993 -76.224  -4.808  1.00  0.00
ATOM   4551  DQO DQO Z2672     -79.208  79.091 -75.337  1.00  0.00
ATOM   4552  DQP DQP Z2673     -26.658  76.014  77.119  1.00  0.00
ATOM   4553  DQQ DQQ Z2674      73.955  59.148   5.294  1.00  0.00
ATOM   4554  DQR DQR Z2675      25.588 -47.183 -59.270  1.00  0.00
ATOM   4555  DQS DQS Z2676     -65.239  63.543  80.295  1.00  0.00
ATOM   4556  DQT DQT Z2677      -0.904  44.289  33.349  1.00  0.00
ATOM   4557  DQU DQU Z2678      12.239 -19.011  56.678  1.00  0.00
ATOM   4558  DQV DQV Z2679     -30.199 -38.326 -33.179  1.00  0.00
ATOM   4559  DQW DQW Z2680      42.733 -71.372  -5.750  1.00  0.00
ATOM   4560  DQX DQX Z2681      12.936  64.335  87.402  1.00  0.00
ATOM   4561  DQY DQY Z2682     -85.586  72.755   7.712  1.00  0.00
ATOM   4562  DQZ DQZ Z2683      40.293  78.347  -0.116  1.00  0.00
ATOM   4563  DRA DRA Z2684     -39.507 -47.172  12.287  1.00  0.00
ATOM   4564  DRB DRB Z2685      30.755 -28.159  42.326  1.00  0.00
ATOM   4565  DRC DRC Z2686      18.883 -13.957 -56.814  1.00  0.00
ATOM   4566  DRD DRD Z2687     -65.198   9.058  81.716  1.00  0.00
ATOM   4567  DRE DRE Z2688     -84.579  45.088 -63.100  1.00  0.00
ATOM   4568  DRF DRF Z2689     -39.001 -84.187  60.029  1.00  0.00
ATOM   4569  DRG DRG Z2690      55.879  -7.566  81.910  1.00  0.00
ATOM   4570  DRH DRH Z2691      53.954  37.754  26.587  1.00  0.00
ATOM   4571  DRI DRI Z2692     -69.636  15.251 -57.906  1.00  0.00
ATOM   4572  DRJ DRJ Z2693      29.485  34.544   5.662  1.00  0.00
ATOM   4573  DRK DRK Z2694      22.560  56.970 -81.389  1.00  0.00
ATOM   4574  DRL DRL Z2695      13.072 -69.628  33.646  1.00  0.00
ATOM   4575  DRM DRM Z2696     -29.792   1.255  -1.678  1.00  0.00
ATOM   4576  DRN DRN Z2697      83.247  82.339   6.321  1.00  0.00
ATOM   4577  DRO DRO Z2698      36.289 -36.948   5.912  1.00  0.00
ATOM   4578  DRP DRP Z2699     -19.480  23.389 -55.160  1.00  0.00
ATOM   4579  DRQ DRQ Z2700     -22.319  10.816 -11.940  1.00  0.00
ATOM   4580  DRR DRR Z2701       7.460 -45.715   4.734  1.00  0.00
ATOM   4581  DRS DRS Z2702      87.124   1.455  37.254  1.00  0.00
ATOM   4582  DRT DRT Z2703      55.258 -42.234  64.798  1.00  0.00
ATOM   4583  DRU DRU Z2704      57.465   3.198 -13.473  1.00  0.00
ATOM   4584  DRV DRV Z2705      -7.601  62.589  -3.806  1.00  0.00
ATOM   4585  DRW DRW Z2706     -63.264 -79.349   7.826  1.00  0.00
ATOM   4586  DRX DRX Z2707     -17.190  37.285  67.842  1.00  0.00
ATOM   4587  DRY DRY Z2708     -80.322  67.983 -64.610  1.00  0.00
ATOM   4588  DRZ DRZ Z2709      36.116 -67.619   4.159  1.00  0.00
ATOM   4589  DSA DSA Z2710      66.106 -16.892  55.462  1.00  0.00
ATOM   4590  DSB DSB Z2711      79.708 -40.900  58.400  1.00  0.00
ATOM   4591  DSC DSC Z2712      16.882 -26.727 -22.338  1.00  0.00
ATOM   4592  DSD DSD Z2713      30.434  29.009  -7.064  1.00  0.00
ATOM   4593  DSE DSE Z2714       9.822   2.116  20.332  1.00  0.00
ATOM   4594  DSF DSF Z2715     -22.120 -82.234  84.716  1.00  0.00
ATOM   4595  DSG DSG Z2716     -46.225 -90.163 -44.127  1.00  0.00
ATOM   4596  DSH DSH Z2717       0.435  53.196 -59.674  1.00  0.00
ATOM   4597  DSI DSI Z2718     -49.315  23.508  25.929  1.00  0.00
ATOM   4598  DSJ DSJ Z2719     -37.166  -2.792  70.227  1.00  0.00
ATOM   4599  DSK DSK Z2720     -29.301  -2.740  86.305  1.00  0.00
ATOM   4600  DSL DSL Z2721     -23.757 -53.832  62.506  1.00  0.00
ATOM   4601  DSM DSM Z2722      26.445 -65.987 -29.226  1.00  0.00
ATOM   4602  DSN DSN Z2723     -28.860 -83.028  13.717  1.00  0.00
ATOM   4603  DSO DSO Z2724     -42.526 -22.356 -67.959  1.00  0.00
ATOM   4604  DSP DSP Z2725       9.282  86.379  17.885  1.00  0.00
ATOM   4605  DSQ DSQ Z2726     -21.194  86.239  13.732  1.00  0.00
ATOM   4606  DSR DSR Z2727      78.155 -13.023 -23.789  1.00  0.00
ATOM   4607  DSS DSS Z2728      30.963 -81.977  35.331  1.00  0.00
ATOM   4608  DST DST Z2729      45.480  44.551 -25.342  1.00  0.00
ATOM   4609  DSU DSU Z2730      45.284 -87.303 -73.836  1.00  0.00
ATOM   4610  DSV DSV Z2731     -30.349  60.408  85.325  1.00  0.00
ATOM   4611  DSW DSW Z2732      -9.422 -24.269  80.205  1.00  0.00
ATOM   4612  DSX DSX Z2733     -25.512 -33.138  86.580  1.00  0.00
ATOM   4613  DSY DSY Z2734     -85.050 -66.664  50.040  1.00  0.00
ATOM   4614  DSZ DSZ Z2735      45.913  79.850 -27.811  1.00  0.00
ATOM   4615  DTA DTA Z2736     -65.581 -15.618  59.372  1.00  0.00
ATOM   4616  DTB DTB Z2737      78.065 -85.085  26.851  1.00  0.00
ATOM   4617  DTC DTC Z2738      68.544   5.046   6.962  1.00  0.00
ATOM   4618  DTD DTD Z2739     -19.310 -86.939 -28.968  1.00  0.00
ATOM   4619  DTE DTE Z2740      88.808 -46.071 -86.213  1.00  0.00
ATOM   4620  DTF DTF Z2741      32.645 -25.073  72.022  1.00  0.00
ATOM   4621  DTG DTG Z2742      29.571  21.322  88.809  1.00  0.00
ATOM   4622  DTH DTH Z2743      -0.151  54.947 -47.887  1.00  0.00
ATOM   4623  DTI DTI Z2744      -5.525 -88.987  37.142  1.00  0.00
ATOM   4624  DTJ DTJ Z2745     -44.997  62.284  26.013  1.00  0.00
ATOM   4625  DTK DTK Z2746      86.054  45.913 -68.514  1.00  0.00
ATOM   4626  DTL DTL Z2747     -41.029  48.858 -17.345  1.00  0.00
ATOM   4627  DTM DTM Z2748      86.099 -90.499  42.158  1.00  0.00
ATOM   4628  DTN DTN Z2749      -5.811 -17.083 -32.058  1.00  0.00
ATOM   4629  DTO DTO Z2750     -78.937 -24.530  38.018  1.00  0.00
ATOM   4630  DTP DTP Z2751     -82.470 -30.811 -87.220  1.00  0.00
ATOM   4631  DTQ DTQ Z2752      45.460 -46.833  11.155  1.00  0.00
ATOM   4632  DTR DTR Z2753     -81.825 -18.223 -61.144  1.00  0.00
ATOM   4633  DTS DTS Z2754      22.055 -77.005   7.689  1.00  0.00
ATOM   4634  DTT DTT Z2755       3.428  53.636  -4.604  1.00  0.00
ATOM   4635  DTU DTU Z2756     -79.673   3.036  81.236  1.00  0.00
ATOM   4636  DTV DTV Z2757     -16.492 -87.394 -68.796  1.00  0.00
ATOM   4637  DTW DTW Z2758     -64.511  82.376  24.946  1.00  0.00
ATOM   4638  DTX DTX Z2759     -85.252   5.694 -51.082  1.00  0.00
ATOM   4639  DTY DTY Z2760     -61.133  84.857  57.462  1.00  0.00
ATOM   4640  DTZ DTZ Z2761     -82.062  21.556  64.049  1.00  0.00
ATOM   4641  DUA DUA Z2762     -80.670 -39.342  -4.010  1.00  0.00
ATOM   4642  DUB DUB Z2763     -61.595 -34.416   2.234  1.00  0.00
ATOM   4643  DUC DUC Z2764      53.004 -13.817   2.880  1.00  0.00
ATOM   4644  DUD DUD Z2765      45.095 -42.375 -60.083  1.00  0.00
ATOM   4645  DUE DUE Z2766     -51.441 -44.435 -33.625  1.00  0.00
ATOM   4646  DUF DUF Z2767      14.892 -84.100  48.146  1.00  0.00
ATOM   4647  DUG DUG Z2768     -82.035 -44.110 -38.526  1.00  0.00
ATOM   4648  DUH DUH Z2769      16.918  84.196   1.607  1.00  0.00
ATOM   4649  DUI DUI Z2770      87.959  14.437  51.104  1.00  0.00
ATOM   4650  DUJ DUJ Z2771      61.757  22.260  42.253  1.00  0.00
ATOM   4651  DUK DUK Z2772      14.886  14.548   8.073  1.00  0.00
ATOM   4652  DUL DUL Z2773      10.484 -62.507 -68.788  1.00  0.00
END
