# Supplementary material for: The Effect of Macromolecular Crowding on the Electrostatic Component of Barnase–Barstar Binding: A Computational, Implicit Solvent-Based Study
Source: PLoS One. 2014 Jun 10;9(6):e98618. doi: 10.1371/journal.pone.0098618 (PMC4051634; doi:10.1371/journal.pone.0098618)
Supplement: File S1 — Contains sample pdb files used in our analyses; each contains the barnase/barstar complex with a specific random placement of crowders of varying radii at 30% crowding density. Also included are files specifying, for each pdb file, the radii of each atom and model crowder. (TAR) [file pone.0098618.s005.tar › vary30percent_pdb/with_crowders-15.pdb]

ATOM      1  CAY VAL A   3      18.329  -9.767 -18.786  1.00  0.00
ATOM      2  CY  VAL A   3      17.463  -9.299 -17.665  1.00  0.55
ATOM      3  OY  VAL A   3      17.203 -10.038 -16.718  1.00 -0.55
ATOM      4  N   VAL A   3      16.993  -8.037 -17.760  1.00 -0.40
ATOM      5  H   VAL A   3      17.222  -7.453 -18.535  1.00  0.40
ATOM      6  CA  VAL A   3      16.107  -7.419 -16.733  1.00  0.00
ATOM      7  CB  VAL A   3      16.269  -5.903 -16.535  1.00  0.00
ATOM      8  CG1 VAL A   3      15.283  -5.404 -15.502  1.00  0.00
ATOM      9  CG2 VAL A   3      17.666  -5.466 -16.113  1.00  0.00
ATOM     10  C   VAL A   3      14.669  -7.755 -17.123  1.00  0.55
ATOM     11  O   VAL A   3      14.125  -7.204 -18.095  1.00 -0.55
ATOM     12  N   ILE A   4      14.072  -8.639 -16.383  1.00 -0.40
ATOM     13  H   ILE A   4      14.512  -9.101 -15.616  1.00  0.40
ATOM     14  CA  ILE A   4      12.656  -8.995 -16.677  1.00  0.00
ATOM     15  CB  ILE A   4      12.546 -10.506 -16.596  1.00  0.00
ATOM     16  CG2 ILE A   4      11.132 -11.017 -16.786  1.00  0.00
ATOM     17  CG1 ILE A   4      13.586 -11.052 -17.616  1.00  0.00
ATOM     18  CD1 ILE A   4      13.725 -12.568 -17.376  1.00  0.00
ATOM     19  C   ILE A   4      11.850  -8.257 -15.632  1.00  0.55
ATOM     20  O   ILE A   4      11.950  -8.686 -14.487  1.00 -0.55
ATOM     21  N   ASN A   5      11.188  -7.189 -15.991  1.00 -0.40
ATOM     22  H   ASN A   5      11.172  -6.861 -16.933  1.00  0.40
ATOM     23  CA  ASN A   5      10.424  -6.409 -15.014  1.00  0.00
ATOM     24  CB  ASN A   5      11.345  -5.293 -14.478  1.00  0.00
ATOM     25  CG  ASN A   5      11.507  -4.197 -15.497  1.00  0.55
ATOM     26  OD1 ASN A   5      11.426  -4.466 -16.699  1.00 -0.55
ATOM     27  ND2 ASN A   5      11.717  -2.929 -15.181  1.00 -0.78
ATOM     28 HD21 ASN A   5      11.776  -2.656 -14.221  1.00  0.39
ATOM     29 HD22 ASN A   5      11.817  -2.244 -15.903  1.00  0.39
ATOM     30  C   ASN A   5       9.146  -5.812 -15.561  1.00  0.55
ATOM     31  O   ASN A   5       8.660  -4.755 -15.093  1.00 -0.55
ATOM     32  N   THR A   6       8.573  -6.475 -16.564  1.00 -0.40
ATOM     33  H   THR A   6       8.954  -7.320 -16.930  1.00  0.40
ATOM     34  CA  THR A   6       7.336  -5.993 -17.193  1.00  0.00
ATOM     35  CB  THR A   6       7.495  -6.026 -18.718  1.00  0.00
ATOM     36  OG1 THR A   6       7.625  -7.403 -19.111  1.00 -0.49
ATOM     37  HG1 THR A   6       7.563  -7.412 -20.069  1.00  0.49
ATOM     38  CG2 THR A   6       8.740  -5.225 -19.136  1.00  0.00
ATOM     39  C   THR A   6       6.232  -6.939 -16.733  1.00  0.55
ATOM     40  O   THR A   6       6.611  -8.029 -16.299  1.00 -0.55
ATOM     41  N   PHE A   7       4.972  -6.560 -16.843  1.00 -0.40
ATOM     42  H   PHE A   7       4.688  -5.677 -17.207  1.00  0.40
ATOM     43  CA  PHE A   7       3.912  -7.502 -16.400  1.00  0.00
ATOM     44  CB  PHE A   7       2.545  -6.816 -16.648  1.00  0.12
ATOM     45  CG  PHE A   7       2.234  -5.716 -15.659  1.00 -0.12
ATOM     46  CD1 PHE A   7       2.080  -6.016 -14.292  1.00 -0.12
ATOM     47  HD1 PHE A   7       2.188  -7.032 -13.942  1.00  0.12
ATOM     48  CE1 PHE A   7       1.787  -4.996 -13.396  1.00 -0.12
ATOM     49  HE1 PHE A   7       1.638  -5.215 -12.349  1.00  0.12
ATOM     50  CZ  PHE A   7       1.687  -3.671 -13.868  1.00 -0.12
ATOM     51  HZ  PHE A   7       1.486  -2.873 -13.169  1.00  0.12
ATOM     52  CD2 PHE A   7       2.089  -4.405 -16.107  1.00 -0.12
ATOM     53  HD2 PHE A   7       2.168  -4.189 -17.162  1.00  0.12
ATOM     54  CE2 PHE A   7       1.843  -3.376 -15.212  1.00 -0.12
ATOM     55  HE2 PHE A   7       1.773  -2.355 -15.558  1.00  0.12
ATOM     56  C   PHE A   7       3.988  -8.873 -17.043  1.00  0.55
ATOM     57  O   PHE A   7       3.930  -9.931 -16.338  1.00 -0.55
ATOM     58  N   ASP A   8       4.076  -8.953 -18.383  1.00 -0.40
ATOM     59  H   ASP A   8       4.106  -8.140 -18.960  1.00  0.40
ATOM     60  CA  ASP A   8       4.135 -10.249 -19.088  1.00  0.00
ATOM     61  CB  ASP A   8       4.031 -10.089 -20.627  1.00  0.00
ATOM     62  CG  ASP A   8       2.588  -9.770 -20.943  1.00  0.10
ATOM     63  OD1 ASP A   8       1.754 -10.653 -20.640  1.00 -0.55
ATOM     64  OD2 ASP A   8       2.462  -8.627 -21.418  1.00 -0.55
ATOM     65  C   ASP A   8       5.421 -11.049 -18.947  1.00  0.55
ATOM     66  O   ASP A   8       5.378 -12.269 -18.851  1.00 -0.55
ATOM     67  N   GLY A   9       6.548 -10.322 -19.006  1.00 -0.40
ATOM     68  H   GLY A   9       6.591  -9.338 -19.155  1.00  0.40
ATOM     69  CA  GLY A   9       7.803 -11.083 -18.828  1.00  0.00
ATOM     70  C   GLY A   9       7.792 -11.756 -17.443  1.00  0.55
ATOM     71  O   GLY A   9       8.086 -12.963 -17.360  1.00 -0.55
ATOM     72  N   VAL A  10       7.485 -11.016 -16.366  1.00 -0.40
ATOM     73  H   VAL A  10       7.259 -10.048 -16.433  1.00  0.40
ATOM     74  CA  VAL A  10       7.464 -11.599 -15.010  1.00  0.00
ATOM     75  CB  VAL A  10       7.388 -10.553 -13.892  1.00  0.00
ATOM     76  CG1 VAL A  10       7.386 -11.181 -12.494  1.00  0.00
ATOM     77  CG2 VAL A  10       8.560  -9.576 -13.991  1.00  0.00
ATOM     78  C   VAL A  10       6.322 -12.605 -14.848  1.00  0.55
ATOM     79  O   VAL A  10       6.519 -13.655 -14.242  1.00 -0.55
ATOM     80  N   ALA A  11       5.167 -12.365 -15.417  1.00 -0.40
ATOM     81  H   ALA A  11       5.009 -11.540 -15.953  1.00  0.40
ATOM     82  CA  ALA A  11       4.038 -13.274 -15.314  1.00  0.00
ATOM     83  CB  ALA A  11       2.713 -12.733 -15.889  1.00  0.00
ATOM     84  C   ALA A  11       4.389 -14.583 -16.026  1.00  0.55
ATOM     85  O   ALA A  11       4.042 -15.634 -15.517  1.00 -0.55
ATOM     86  N   ASP A  12       5.050 -14.457 -17.191  1.00 -0.40
ATOM     87  H   ASP A  12       5.317 -13.590 -17.603  1.00  0.40
ATOM     88  CA  ASP A  12       5.392 -15.710 -17.887  1.00  0.00
ATOM     89  CB  ASP A  12       5.950 -15.433 -19.272  1.00  0.00
ATOM     90  CG  ASP A  12       4.809 -15.091 -20.202  1.00  0.10
ATOM     91  OD1 ASP A  12       3.608 -15.246 -19.848  1.00 -0.55
ATOM     92  OD2 ASP A  12       5.220 -14.674 -21.315  1.00 -0.55
ATOM     93  C   ASP A  12       6.440 -16.470 -17.120  1.00  0.55
ATOM     94  O   ASP A  12       6.401 -17.688 -17.034  1.00 -0.55
ATOM     95  N   TYR A  13       7.400 -15.716 -16.618  1.00 -0.40
ATOM     96  H   TYR A  13       7.421 -14.726 -16.734  1.00  0.40
ATOM     97  CA  TYR A  13       8.517 -16.321 -15.838  1.00  0.00
ATOM     98  CB  TYR A  13       9.528 -15.218 -15.495  1.00  0.12
ATOM     99  CG  TYR A  13      10.857 -15.763 -15.081  1.00 -0.12
ATOM    100  CD1 TYR A  13      11.025 -16.287 -13.802  1.00 -0.12
ATOM    101  HD1 TYR A  13      10.183 -16.269 -13.127  1.00  0.12
ATOM    102  CE1 TYR A  13      12.217 -16.831 -13.348  1.00 -0.12
ATOM    103  HE1 TYR A  13      12.310 -17.255 -12.360  1.00  0.12
ATOM    104  CZ  TYR A  13      13.280 -16.800 -14.232  1.00  0.06
ATOM    105  OH  TYR A  13      14.503 -17.285 -13.795  1.00 -0.49
ATOM    106  HH  TYR A  13      14.497 -17.283 -12.835  1.00  0.43
ATOM    107  CD2 TYR A  13      11.943 -15.767 -15.969  1.00 -0.12
ATOM    108  HD2 TYR A  13      11.846 -15.372 -16.969  1.00  0.12
ATOM    109  CE2 TYR A  13      13.153 -16.297 -15.519  1.00 -0.12
ATOM    110  HE2 TYR A  13      14.005 -16.316 -16.183  1.00  0.12
ATOM    111  C   TYR A  13       8.019 -17.119 -14.644  1.00  0.55
ATOM    112  O   TYR A  13       8.424 -18.276 -14.395  1.00 -0.55
ATOM    113  N   LEU A  14       7.100 -16.494 -13.897  1.00 -0.40
ATOM    114  H   LEU A  14       6.793 -15.571 -14.114  1.00  0.40
ATOM    115  CA  LEU A  14       6.466 -17.116 -12.696  1.00  0.00
ATOM    116  CB  LEU A  14       5.439 -16.167 -12.076  1.00  0.00
ATOM    117  CG  LEU A  14       6.026 -14.992 -11.281  1.00  0.00
ATOM    118  CD1 LEU A  14       4.925 -13.953 -11.038  1.00  0.00
ATOM    119  CD2 LEU A  14       6.608 -15.537  -9.993  1.00  0.00
ATOM    120  C   LEU A  14       5.759 -18.417 -13.020  1.00  0.55
ATOM    121  O   LEU A  14       5.887 -19.465 -12.365  1.00 -0.55
ATOM    122  N   GLN A  15       4.997 -18.320 -14.103  1.00 -0.40
ATOM    123  H   GLN A  15       4.886 -17.492 -14.647  1.00  0.40
ATOM    124  CA  GLN A  15       4.271 -19.539 -14.511  1.00  0.00
ATOM    125  CB  GLN A  15       3.242 -19.235 -15.560  1.00  0.00
ATOM    126  CG  GLN A  15       1.993 -18.450 -15.209  1.00  0.00
ATOM    127  CD  GLN A  15       1.053 -18.699 -16.416  1.00  0.55
ATOM    128  OE1 GLN A  15       1.315 -18.171 -17.517  1.00 -0.55
ATOM    129  NE2 GLN A  15       0.048 -19.519 -16.139  1.00 -0.78
ATOM    130 HE21 GLN A  15      -0.620 -19.749 -16.847  1.00  0.39
ATOM    131 HE22 GLN A  15      -0.043 -19.908 -15.222  1.00  0.39
ATOM    132  C   GLN A  15       5.193 -20.634 -15.081  1.00  0.55
ATOM    133  O   GLN A  15       4.839 -21.802 -14.957  1.00 -0.55
ATOM    134  N   THR A  16       6.284 -20.233 -15.716  1.00 -0.40
ATOM    135  H   THR A  16       6.514 -19.270 -15.831  1.00  0.40
ATOM    136  CA  THR A  16       7.211 -21.195 -16.283  1.00  0.00
ATOM    137  CB  THR A  16       8.108 -20.626 -17.410  1.00  0.00
ATOM    138  OG1 THR A  16       7.259 -19.900 -18.296  1.00 -0.49
ATOM    139  HG1 THR A  16       6.981 -19.117 -17.815  1.00  0.49
ATOM    140  CG2 THR A  16       8.810 -21.765 -18.173  1.00  0.00
ATOM    141  C   THR A  16       8.162 -21.733 -15.234  1.00  0.55
ATOM    142  O   THR A  16       8.299 -22.967 -15.218  1.00 -0.55
ATOM    143  N   TYR A  17       8.773 -20.886 -14.447  1.00 -0.40
ATOM    144  H   TYR A  17       8.625 -19.901 -14.488  1.00  0.40
ATOM    145  CA  TYR A  17       9.721 -21.377 -13.449  1.00  0.00
ATOM    146  CB  TYR A  17      11.033 -20.515 -13.591  1.00  0.12
ATOM    147  CG  TYR A  17      11.478 -20.514 -15.040  1.00 -0.12
ATOM    148  CD1 TYR A  17      12.130 -21.636 -15.596  1.00 -0.12
ATOM    149  HD1 TYR A  17      12.305 -22.500 -14.973  1.00  0.12
ATOM    150  CE1 TYR A  17      12.555 -21.666 -16.925  1.00 -0.12
ATOM    151  HE1 TYR A  17      13.056 -22.528 -17.340  1.00  0.12
ATOM    152  CZ  TYR A  17      12.302 -20.532 -17.687  1.00  0.06
ATOM    153  OH  TYR A  17      12.619 -20.477 -19.033  1.00 -0.49
ATOM    154  HH  TYR A  17      12.363 -19.613 -19.363  1.00  0.43
ATOM    155  CD2 TYR A  17      11.256 -19.401 -15.851  1.00 -0.12
ATOM    156  HD2 TYR A  17      10.767 -18.530 -15.440  1.00  0.12
ATOM    157  CE2 TYR A  17      11.655 -19.401 -17.171  1.00 -0.12
ATOM    158  HE2 TYR A  17      11.471 -18.541 -17.798  1.00  0.12
ATOM    159  C   TYR A  17       9.234 -21.420 -12.010  1.00  0.55
ATOM    160  O   TYR A  17      10.026 -21.911 -11.202  1.00 -0.55
ATOM    161  N   HSD A  18       8.058 -20.995 -11.640  1.00 -0.40
ATOM    162  H   HSD A  18       7.420 -20.623 -12.308  1.00  0.40
ATOM    163  CA  HSD A  18       7.567 -21.013 -10.282  1.00  0.00
ATOM    164  CB  HSD A  18       7.255 -22.412  -9.742  1.00  0.12
ATOM    165  ND1 HSD A  18       5.350 -22.085 -11.391  1.00 -0.40
ATOM    166  HD1 HSD A  18       5.522 -21.119 -11.582  1.00  0.40
ATOM    167  CG  HSD A  18       6.073 -22.863 -10.532  1.00 -0.12
ATOM    168  CE1 HSD A  18       4.387 -22.849 -11.917  1.00  0.15
ATOM    169  HE1 HSD A  18       3.667 -22.489 -12.652  1.00  0.12
ATOM    170  NE2 HSD A  18       4.445 -24.074 -11.420  1.00 -0.56
ATOM    171  CD2 HSD A  18       5.512 -24.100 -10.552  1.00  0.15
ATOM    172  HD2 HSD A  18       5.776 -25.007 -10.022  1.00  0.12
ATOM    173  C   HSD A  18       8.486 -20.307  -9.289  1.00  0.55
ATOM    174  O   HSD A  18       8.646 -20.775  -8.185  1.00 -0.55
ATOM    175  N   LYS A  19       8.996 -19.177  -9.676  1.00 -0.40
ATOM    176  H   LYS A  19       8.837 -18.844 -10.601  1.00  0.40
ATOM    177  CA  LYS A  19       9.813 -18.307  -8.860  1.00  0.00
ATOM    178  CB  LYS A  19      11.113 -19.018  -8.541  1.00  0.00
ATOM    179  CG  LYS A  19      11.991 -19.124  -9.779  1.00  0.00
ATOM    180  CD  LYS A  19      13.185 -20.018  -9.647  1.00  0.00
ATOM    181  CE  LYS A  19      14.249 -19.494 -10.618  1.00  0.33
ATOM    182  NZ  LYS A  19      15.420 -20.420 -10.717  1.00 -0.32
ATOM    183  HZ1 LYS A  19      15.100 -21.350 -11.056  1.00  0.33
ATOM    184  HZ2 LYS A  19      15.859 -20.525  -9.780  1.00  0.33
ATOM    185  HZ3 LYS A  19      16.116 -20.029 -11.384  1.00  0.33
ATOM    186  C   LYS A  19       9.993 -17.020  -9.667  1.00  0.55
ATOM    187  O   LYS A  19       9.771 -16.952 -10.895  1.00 -0.55
ATOM    188  N   LEU A  20      10.378 -15.979  -8.953  1.00 -0.40
ATOM    189  H   LEU A  20      10.494 -16.018  -7.964  1.00  0.40
ATOM    190  CA  LEU A  20      10.655 -14.702  -9.595  1.00  0.00
ATOM    191  CB  LEU A  20      10.775 -13.519  -8.588  1.00  0.00
ATOM    192  CG  LEU A  20       9.470 -12.962  -7.959  1.00  0.00
ATOM    193  CD1 LEU A  20       9.842 -11.945  -6.902  1.00  0.00
ATOM    194  CD2 LEU A  20       8.540 -12.320  -8.967  1.00  0.00
ATOM    195  C   LEU A  20      12.022 -14.693 -10.299  1.00  0.55
ATOM    196  O   LEU A  20      12.918 -15.398  -9.815  1.00 -0.55
ATOM    197  N   PRO A  21      12.156 -13.855 -11.321  1.00 -0.20
ATOM    198  CD  PRO A  21      11.077 -13.073 -11.927  1.00  0.10
ATOM    199  CA  PRO A  21      13.437 -13.676 -12.023  1.00  0.10
ATOM    200  CB  PRO A  21      13.188 -12.626 -13.078  1.00  0.00
ATOM    201  CG  PRO A  21      11.739 -12.352 -13.069  1.00  0.00
ATOM    202  C   PRO A  21      14.474 -13.211 -11.006  1.00  0.55
ATOM    203  O   PRO A  21      14.181 -12.619  -9.964  1.00 -0.55
ATOM    204  N   ASP A  22      15.740 -13.397 -11.342  1.00 -0.40
ATOM    205  H   ASP A  22      15.985 -13.802 -12.219  1.00  0.40
ATOM    206  CA  ASP A  22      16.859 -13.044 -10.498  1.00  0.00
ATOM    207  CB  ASP A  22      18.200 -13.555 -11.095  1.00  0.00
ATOM    208  CG  ASP A  22      18.099 -15.082 -11.055  1.00  0.10
ATOM    209  OD1 ASP A  22      17.236 -15.690 -10.347  1.00 -0.55
ATOM    210  OD2 ASP A  22      18.916 -15.723 -11.777  1.00 -0.55
ATOM    211  C   ASP A  22      17.038 -11.587 -10.209  1.00  0.55
ATOM    212  O   ASP A  22      17.916 -11.326  -9.369  1.00 -0.55
ATOM    213  N   ASN A  23      16.341 -10.659 -10.820  1.00 -0.40
ATOM    214  H   ASN A  23      15.639 -10.870 -11.497  1.00  0.40
ATOM    215  CA  ASN A  23      16.571  -9.236 -10.524  1.00  0.00
ATOM    216  CB  ASN A  23      16.326  -8.442 -11.803  1.00  0.00
ATOM    217  CG  ASN A  23      14.973  -8.757 -12.424  1.00  0.55
ATOM    218  OD1 ASN A  23      14.761  -9.889 -12.907  1.00 -0.55
ATOM    219  ND2 ASN A  23      14.083  -7.761 -12.405  1.00 -0.78
ATOM    220 HD21 ASN A  23      14.327  -6.880 -12.000  1.00  0.39
ATOM    221 HD22 ASN A  23      13.173  -7.897 -12.796  1.00  0.39
ATOM    222  C   ASN A  23      15.722  -8.732  -9.359  1.00  0.55
ATOM    223  O   ASN A  23      15.748  -7.539  -9.060  1.00 -0.55
ATOM    224  N   TYR A  24      14.997  -9.618  -8.725  1.00 -0.40
ATOM    225  H   TYR A  24      14.985 -10.578  -8.994  1.00  0.40
ATOM    226  CA  TYR A  24      14.162  -9.268  -7.591  1.00  0.00
ATOM    227  CB  TYR A  24      12.841 -10.106  -7.635  1.00  0.12
ATOM    228  CG  TYR A  24      11.971  -9.391  -8.629  1.00 -0.12
ATOM    229  CD1 TYR A  24      11.299  -8.220  -8.263  1.00 -0.12
ATOM    230  HD1 TYR A  24      11.365  -7.877  -7.242  1.00  0.12
ATOM    231  CE1 TYR A  24      10.553  -7.490  -9.169  1.00 -0.12
ATOM    232  HE1 TYR A  24      10.056  -6.578  -8.872  1.00  0.12
ATOM    233  CZ  TYR A  24      10.462  -7.963 -10.476  1.00  0.06
ATOM    234  OH  TYR A  24       9.680  -7.287 -11.405  1.00 -0.49
ATOM    235  HH  TYR A  24       9.165  -6.627 -10.936  1.00  0.43
ATOM    236  CD2 TYR A  24      11.913  -9.820  -9.940  1.00 -0.12
ATOM    237  HD2 TYR A  24      12.470 -10.692 -10.252  1.00  0.12
ATOM    238  CE2 TYR A  24      11.130  -9.119 -10.862  1.00 -0.12
ATOM    239  HE2 TYR A  24      11.043  -9.477 -11.878  1.00  0.12
ATOM    240  C   TYR A  24      14.764  -9.534  -6.232  1.00  0.55
ATOM    241  O   TYR A  24      15.365 -10.597  -6.153  1.00 -0.55
ATOM    242  N   ILE A  25      14.561  -8.696  -5.232  1.00 -0.40
ATOM    243  H   ILE A  25      14.067  -7.840  -5.361  1.00  0.40
ATOM    244  CA  ILE A  25      15.038  -8.950  -3.877  1.00  0.00
ATOM    245  CB  ILE A  25      16.326  -8.192  -3.481  1.00  0.00
ATOM    246  CG2 ILE A  25      17.566  -8.889  -4.056  1.00  0.00
ATOM    247  CG1 ILE A  25      16.322  -6.709  -3.870  1.00  0.00
ATOM    248  CD1 ILE A  25      17.601  -6.045  -3.346  1.00  0.00
ATOM    249  C   ILE A  25      13.950  -8.515  -2.886  1.00  0.55
ATOM    250  O   ILE A  25      13.309  -7.552  -3.241  1.00 -0.55
ATOM    251  N   THR A  26      13.773  -9.140  -1.750  1.00 -0.40
ATOM    252  H   THR A  26      14.311  -9.942  -1.503  1.00  0.40
ATOM    253  CA  THR A  26      12.783  -8.716  -0.770  1.00  0.00
ATOM    254  CB  THR A  26      12.528  -9.786   0.303  1.00  0.00
ATOM    255  OG1 THR A  26      13.694  -9.881   1.116  1.00 -0.49
ATOM    256  HG1 THR A  26      13.504 -10.554   1.773  1.00  0.49
ATOM    257  CG2 THR A  26      12.324 -11.127  -0.344  1.00  0.00
ATOM    258  C   THR A  26      13.224  -7.400  -0.140  1.00  0.55
ATOM    259  O   THR A  26      14.357  -6.901  -0.315  1.00 -0.55
ATOM    260  N   LYS A  27      12.287  -6.769   0.542  1.00 -0.40
ATOM    261  H   LYS A  27      11.367  -7.146   0.596  1.00  0.40
ATOM    262  CA  LYS A  27      12.460  -5.526   1.257  1.00  0.00
ATOM    263  CB  LYS A  27      11.181  -4.959   1.855  1.00  0.00
ATOM    264  CG  LYS A  27      10.102  -4.405   0.945  1.00  0.00
ATOM    265  CD  LYS A  27       8.750  -4.452   1.677  1.00  0.00
ATOM    266  CE  LYS A  27       7.559  -4.131   0.800  1.00  0.33
ATOM    267  NZ  LYS A  27       6.252  -4.452   1.438  1.00 -0.32
ATOM    268  HZ1 LYS A  27       6.150  -3.905   2.316  1.00  0.33
ATOM    269  HZ2 LYS A  27       6.214  -5.468   1.657  1.00  0.33
ATOM    270  HZ3 LYS A  27       5.479  -4.210   0.786  1.00  0.33
ATOM    271  C   LYS A  27      13.546  -5.724   2.363  1.00  0.55
ATOM    272  O   LYS A  27      14.371  -4.798   2.524  1.00 -0.55
ATOM    273  N   SER A  28      13.524  -6.835   3.061  1.00 -0.40
ATOM    274  H   SER A  28      12.843  -7.551   2.929  1.00  0.40
ATOM    275  CA  SER A  28      14.554  -7.060   4.102  1.00  0.00
ATOM    276  CB  SER A  28      14.180  -8.226   4.985  1.00  0.00
ATOM    277  OG  SER A  28      14.628  -9.515   4.622  1.00 -0.49
ATOM    278  HG  SER A  28      14.293 -10.111   5.296  1.00  0.49
ATOM    279  C   SER A  28      15.937  -7.179   3.452  1.00  0.55
ATOM    280  O   SER A  28      16.867  -6.489   3.907  1.00 -0.55
ATOM    281  N   GLU A  29      16.051  -7.999   2.392  1.00 -0.40
ATOM    282  H   GLU A  29      15.287  -8.547   2.061  1.00  0.40
ATOM    283  CA  GLU A  29      17.290  -8.135   1.672  1.00  0.00
ATOM    284  CB  GLU A  29      17.101  -8.912   0.350  1.00  0.00
ATOM    285  CG  GLU A  29      17.067 -10.380   0.712  1.00  0.00
ATOM    286  CD  GLU A  29      16.359 -11.242  -0.303  1.00  0.10
ATOM    287  OE1 GLU A  29      16.171 -10.866  -1.480  1.00 -0.55
ATOM    288  OE2 GLU A  29      15.927 -12.350   0.128  1.00 -0.55
ATOM    289  C   GLU A  29      17.900  -6.827   1.208  1.00  0.55
ATOM    290  O   GLU A  29      19.127  -6.597   1.301  1.00 -0.55
ATOM    291  N   ALA A  30      17.009  -6.004   0.662  1.00 -0.40
ATOM    292  H   ALA A  30      16.044  -6.240   0.586  1.00  0.40
ATOM    293  CA  ALA A  30      17.400  -4.684   0.135  1.00  0.00
ATOM    294  CB  ALA A  30      16.185  -4.078  -0.557  1.00  0.00
ATOM    295  C   ALA A  30      18.008  -3.761   1.193  1.00  0.55
ATOM    296  O   ALA A  30      19.015  -3.059   1.036  1.00 -0.55
ATOM    297  N   GLN A  31      17.328  -3.779   2.338  1.00 -0.40
ATOM    298  H   GLN A  31      16.515  -4.344   2.445  1.00  0.40
ATOM    299  CA  GLN A  31      17.698  -2.998   3.511  1.00  0.00
ATOM    300  CB  GLN A  31      16.700  -3.141   4.643  1.00  0.00
ATOM    301  CG  GLN A  31      15.300  -2.718   4.234  1.00  0.00
ATOM    302  CD  GLN A  31      14.294  -2.788   5.368  1.00  0.55
ATOM    303  OE1 GLN A  31      13.963  -1.687   5.817  1.00 -0.55
ATOM    304  NE2 GLN A  31      13.796  -3.926   5.881  1.00 -0.78
ATOM    305 HE21 GLN A  31      13.134  -3.889   6.630  1.00  0.39
ATOM    306 HE22 GLN A  31      14.086  -4.810   5.513  1.00  0.39
ATOM    307  C   GLN A  31      19.099  -3.444   3.943  1.00  0.55
ATOM    308  O   GLN A  31      19.888  -2.569   4.269  1.00 -0.55
ATOM    309  N   ALA A  32      19.253  -4.754   3.872  1.00 -0.40
ATOM    310  H   ALA A  32      18.510  -5.349   3.577  1.00  0.40
ATOM    311  CA  ALA A  32      20.500  -5.431   4.211  1.00  0.00
ATOM    312  CB  ALA A  32      20.493  -6.930   4.090  1.00  0.00
ATOM    313  C   ALA A  32      21.607  -4.845   3.322  1.00  0.55
ATOM    314  O   ALA A  32      22.731  -4.739   3.833  1.00 -0.55
ATOM    315  N   LEU A  33      21.311  -4.450   2.092  1.00 -0.40
ATOM    316  H   LEU A  33      20.398  -4.519   1.698  1.00  0.40
ATOM    317  CA  LEU A  33      22.357  -3.884   1.258  1.00  0.00
ATOM    318  CB  LEU A  33      22.135  -4.136  -0.238  1.00  0.00
ATOM    319  CG  LEU A  33      21.779  -5.612  -0.475  1.00  0.00
ATOM    320  CD1 LEU A  33      21.481  -5.834  -1.940  1.00  0.00
ATOM    321  CD2 LEU A  33      22.911  -6.488   0.024  1.00  0.00
ATOM    322  C   LEU A  33      22.450  -2.396   1.468  1.00  0.55
ATOM    323  O   LEU A  33      23.265  -1.801   0.764  1.00 -0.55
ATOM    324  N   GLY A  34      21.641  -1.829   2.330  1.00 -0.40
ATOM    325  H   GLY A  34      20.958  -2.311   2.872  1.00  0.40
ATOM    326  CA  GLY A  34      21.774  -0.373   2.490  1.00  0.00
ATOM    327  C   GLY A  34      20.646   0.455   1.912  1.00  0.55
ATOM    328  O   GLY A  34      20.850   1.663   1.794  1.00 -0.55
ATOM    329  N   TRP A  35      19.542  -0.227   1.591  1.00 -0.40
ATOM    330  H   TRP A  35      19.459  -1.214   1.705  1.00  0.40
ATOM    331  CA  TRP A  35      18.395   0.472   1.052  1.00  0.00
ATOM    332  CB  TRP A  35      17.413  -0.521   0.459  1.00  0.12
ATOM    333  CG  TRP A  35      16.126   0.047  -0.111  1.00 -0.12
ATOM    334  CD1 TRP A  35      15.966   1.059  -1.031  1.00 -0.12
ATOM    335  HD1 TRP A  35      16.756   1.653  -1.465  1.00  0.12
ATOM    336  NE1 TRP A  35      14.618   1.180  -1.300  1.00 -0.40
ATOM    337  HE1 TRP A  35      14.236   1.815  -1.935  1.00  0.40
ATOM    338  CE2 TRP A  35      13.885   0.291  -0.560  1.00  0.00
ATOM    339  CD2 TRP A  35      14.793  -0.438   0.202  1.00  0.00
ATOM    340  CE3 TRP A  35      14.327  -1.408   1.089  1.00 -0.12
ATOM    341  HE3 TRP A  35      14.989  -1.960   1.741  1.00  0.12
ATOM    342  CZ3 TRP A  35      12.972  -1.648   1.111  1.00 -0.12
ATOM    343  HZ3 TRP A  35      12.582  -2.429   1.748  1.00  0.12
ATOM    344  CZ2 TRP A  35      12.492   0.088  -0.535  1.00 -0.12
ATOM    345  HZ2 TRP A  35      11.788   0.648  -1.131  1.00  0.12
ATOM    346  CH2 TRP A  35      12.092  -0.902   0.328  1.00 -0.12
ATOM    347  HH2 TRP A  35      11.036  -1.115   0.404  1.00  0.12
ATOM    348  C   TRP A  35      17.652   1.229   2.157  1.00  0.55
ATOM    349  O   TRP A  35      17.319   0.631   3.180  1.00 -0.55
ATOM    350  N   VAL A  36      17.398   2.503   1.833  1.00 -0.40
ATOM    351  H   VAL A  36      17.709   2.885   0.966  1.00  0.40
ATOM    352  CA  VAL A  36      16.660   3.433   2.691  1.00  0.00
ATOM    353  CB  VAL A  36      17.450   4.649   3.192  1.00  0.00
ATOM    354  CG1 VAL A  36      16.648   5.384   4.245  1.00  0.00
ATOM    355  CG2 VAL A  36      18.811   4.283   3.760  1.00  0.00
ATOM    356  C   VAL A  36      15.551   3.940   1.762  1.00  0.55
ATOM    357  O   VAL A  36      15.938   4.746   0.898  1.00 -0.55
ATOM    358  N   ALA A  37      14.332   3.417   1.956  1.00 -0.40
ATOM    359  H   ALA A  37      14.129   2.772   2.689  1.00  0.40
ATOM    360  CA  ALA A  37      13.223   3.787   1.069  1.00  0.00
ATOM    361  CB  ALA A  37      11.904   3.144   1.465  1.00  0.00
ATOM    362  C   ALA A  37      13.120   5.297   0.914  1.00  0.55
ATOM    363  O   ALA A  37      12.985   5.735  -0.250  1.00 -0.55
ATOM    364  N   SER A  38      13.155   6.050   1.998  1.00 -0.40
ATOM    365  H   SER A  38      13.251   5.705   2.928  1.00  0.40
ATOM    366  CA  SER A  38      13.042   7.494   1.789  1.00  0.00
ATOM    367  CB  SER A  38      12.904   8.310   3.079  1.00  0.00
ATOM    368  OG  SER A  38      13.873   7.799   3.987  1.00 -0.49
ATOM    369  HG  SER A  38      13.492   7.000   4.359  1.00  0.49
ATOM    370  C   SER A  38      14.220   8.080   1.002  1.00  0.55
ATOM    371  O   SER A  38      14.056   9.224   0.533  1.00 -0.55
ATOM    372  N   LYS A  39      15.343   7.430   0.811  1.00 -0.40
ATOM    373  H   LYS A  39      15.518   6.513   1.164  1.00  0.40
ATOM    374  CA  LYS A  39      16.410   8.079   0.036  1.00  0.00
ATOM    375  CB  LYS A  39      17.766   7.511   0.382  1.00  0.00
ATOM    376  CG  LYS A  39      17.926   6.529   1.525  1.00  0.00
ATOM    377  CD  LYS A  39      19.285   6.772   2.215  1.00  0.00
ATOM    378  CE  LYS A  39      19.281   8.268   2.589  1.00  0.33
ATOM    379  NZ  LYS A  39      18.012   8.835   1.990  1.00 -0.32
ATOM    380  HZ1 LYS A  39      17.341   8.063   1.802  1.00  0.33
ATOM    381  HZ2 LYS A  39      18.236   9.324   1.100  1.00  0.33
ATOM    382  HZ3 LYS A  39      17.585   9.510   2.658  1.00  0.33
ATOM    383  C   LYS A  39      16.149   7.836  -1.458  1.00  0.55
ATOM    384  O   LYS A  39      16.607   8.608  -2.310  1.00 -0.55
ATOM    385  N   GLY A  40      15.420   6.748  -1.705  1.00 -0.40
ATOM    386  H   GLY A  40      15.044   6.158  -0.995  1.00  0.40
ATOM    387  CA  GLY A  40      15.152   6.388  -3.115  1.00  0.00
ATOM    388  C   GLY A  40      16.499   5.869  -3.682  1.00  0.55
ATOM    389  O   GLY A  40      16.691   6.012  -4.881  1.00 -0.55
ATOM    390  N   ASN A  41      17.345   5.248  -2.879  1.00 -0.40
ATOM    391  H   ASN A  41      17.125   5.077  -1.923  1.00  0.40
ATOM    392  CA  ASN A  41      18.656   4.768  -3.321  1.00  0.00
ATOM    393  CB  ASN A  41      19.660   5.137  -2.190  1.00  0.00
ATOM    394  CG  ASN A  41      19.415   4.159  -1.063  1.00  0.55
ATOM    395  OD1 ASN A  41      18.331   3.582  -0.908  1.00 -0.55
ATOM    396  ND2 ASN A  41      20.429   3.913  -0.227  1.00 -0.78
ATOM    397 HD21 ASN A  41      20.307   3.273   0.532  1.00  0.39
ATOM    398 HD22 ASN A  41      21.308   4.370  -0.359  1.00  0.39
ATOM    399  C   ASN A  41      18.791   3.299  -3.673  1.00  0.55
ATOM    400  O   ASN A  41      19.893   2.721  -3.645  1.00 -0.55
ATOM    401  N   LEU A  42      17.706   2.602  -4.035  1.00 -0.40
ATOM    402  H   LEU A  42      16.800   3.014  -4.097  1.00  0.40
ATOM    403  CA  LEU A  42      17.801   1.167  -4.366  1.00  0.00
ATOM    404  CB  LEU A  42      16.422   0.571  -4.646  1.00  0.00
ATOM    405  CG  LEU A  42      16.306  -0.921  -4.883  1.00  0.00
ATOM    406  CD1 LEU A  42      16.789  -1.705  -3.667  1.00  0.00
ATOM    407  CD2 LEU A  42      14.872  -1.264  -5.270  1.00  0.00
ATOM    408  C   LEU A  42      18.772   0.859  -5.524  1.00  0.55
ATOM    409  O   LEU A  42      19.554  -0.096  -5.416  1.00 -0.55
ATOM    410  N   ALA A  43      18.691   1.648  -6.583  1.00 -0.40
ATOM    411  H   ALA A  43      18.078   2.431  -6.657  1.00  0.40
ATOM    412  CA  ALA A  43      19.569   1.338  -7.721  1.00  0.00
ATOM    413  CB  ALA A  43      18.966   2.065  -8.911  1.00  0.00
ATOM    414  C   ALA A  43      21.023   1.663  -7.424  1.00  0.55
ATOM    415  O   ALA A  43      21.910   1.165  -8.140  1.00 -0.55
ATOM    416  N   ASP A  44      21.277   2.449  -6.389  1.00 -0.40
ATOM    417  H   ASP A  44      20.549   2.839  -5.831  1.00  0.40
ATOM    418  CA  ASP A  44      22.631   2.795  -6.000  1.00  0.00
ATOM    419  CB  ASP A  44      22.782   3.960  -5.026  1.00  0.00
ATOM    420  CG  ASP A  44      21.953   5.126  -5.520  1.00  0.10
ATOM    421  OD1 ASP A  44      22.010   5.282  -6.761  1.00 -0.55
ATOM    422  OD2 ASP A  44      21.287   5.844  -4.743  1.00 -0.55
ATOM    423  C   ASP A  44      23.228   1.635  -5.195  1.00  0.55
ATOM    424  O   ASP A  44      24.440   1.429  -5.311  1.00 -0.55
ATOM    425  N   VAL A  45      22.369   0.991  -4.428  1.00 -0.40
ATOM    426  H   VAL A  45      21.396   1.201  -4.378  1.00  0.40
ATOM    427  CA  VAL A  45      22.884  -0.101  -3.600  1.00  0.00
ATOM    428  CB  VAL A  45      22.219   0.010  -2.191  1.00  0.00
ATOM    429  CG1 VAL A  45      22.421   1.426  -1.646  1.00  0.00
ATOM    430  CG2 VAL A  45      20.743  -0.327  -2.180  1.00  0.00
ATOM    431  C   VAL A  45      22.741  -1.504  -4.160  1.00  0.55
ATOM    432  O   VAL A  45      23.317  -2.484  -3.636  1.00 -0.55
ATOM    433  N   ALA A  46      21.930  -1.649  -5.197  1.00 -0.40
ATOM    434  H   ALA A  46      21.481  -0.861  -5.608  1.00  0.40
ATOM    435  CA  ALA A  46      21.617  -2.936  -5.830  1.00  0.00
ATOM    436  CB  ALA A  46      20.573  -3.708  -5.029  1.00  0.00
ATOM    437  C   ALA A  46      21.151  -2.620  -7.241  1.00  0.55
ATOM    438  O   ALA A  46      19.974  -2.679  -7.582  1.00 -0.55
ATOM    439  N   PRO A  47      22.177  -2.290  -8.036  1.00 -0.20
ATOM    440  CD  PRO A  47      23.616  -2.206  -7.719  1.00  0.10
ATOM    441  CA  PRO A  47      21.898  -1.931  -9.444  1.00  0.10
ATOM    442  CB  PRO A  47      23.244  -1.460  -9.974  1.00  0.00
ATOM    443  CG  PRO A  47      24.088  -1.185  -8.761  1.00  0.00
ATOM    444  C   PRO A  47      21.214  -3.138 -10.098  1.00  0.55
ATOM    445  O   PRO A  47      21.542  -4.317  -9.806  1.00 -0.55
ATOM    446  N   GLY A  48      20.258  -2.779 -10.942  1.00 -0.40
ATOM    447  H   GLY A  48      20.020  -1.826 -11.115  1.00  0.40
ATOM    448  CA  GLY A  48      19.500  -3.787 -11.667  1.00  0.00
ATOM    449  C   GLY A  48      18.460  -4.570 -10.889  1.00  0.55
ATOM    450  O   GLY A  48      17.785  -5.350 -11.547  1.00 -0.55
ATOM    451  N   LYS A  49      18.335  -4.351  -9.587  1.00 -0.40
ATOM    452  H   LYS A  49      18.914  -3.687  -9.122  1.00  0.40
ATOM    453  CA  LYS A  49      17.375  -5.032  -8.729  1.00  0.00
ATOM    454  CB  LYS A  49      17.926  -5.170  -7.312  1.00  0.00
ATOM    455  CG  LYS A  49      19.054  -6.088  -7.059  1.00  0.00
ATOM    456  CD  LYS A  49      18.842  -7.363  -7.836  1.00  0.00
ATOM    457  CE  LYS A  49      20.240  -7.929  -8.118  1.00  0.33
ATOM    458  NZ  LYS A  49      20.148  -9.389  -8.459  1.00 -0.32
ATOM    459  HZ1 LYS A  49      19.554  -9.511  -9.304  1.00  0.33
ATOM    460  HZ2 LYS A  49      19.725  -9.906  -7.661  1.00  0.33
ATOM    461  HZ3 LYS A  49      21.100  -9.762  -8.648  1.00  0.33
ATOM    462  C   LYS A  49      16.086  -4.197  -8.577  1.00  0.55
ATOM    463  O   LYS A  49      16.107  -2.958  -8.682  1.00 -0.55
ATOM    464  N   SER A  50      15.029  -4.926  -8.243  1.00 -0.40
ATOM    465  H   SER A  50      15.101  -5.913  -8.135  1.00  0.40
ATOM    466  CA  SER A  50      13.711  -4.380  -8.011  1.00  0.00
ATOM    467  CB  SER A  50      12.781  -4.725  -9.188  1.00  0.00
ATOM    468  OG  SER A  50      12.867  -4.002 -10.390  1.00 -0.49
ATOM    469  HG  SER A  50      12.033  -4.143 -10.844  1.00  0.49
ATOM    470  C   SER A  50      13.192  -5.095  -6.760  1.00  0.55
ATOM    471  O   SER A  50      13.549  -6.266  -6.525  1.00 -0.55
ATOM    472  N   ILE A  51      12.381  -4.448  -5.965  1.00 -0.40
ATOM    473  H   ILE A  51      12.132  -3.499  -6.138  1.00  0.40
ATOM    474  CA  ILE A  51      11.777  -5.049  -4.775  1.00  0.00
ATOM    475  CB  ILE A  51      11.084  -3.944  -3.913  1.00  0.00
ATOM    476  CG2 ILE A  51      10.270  -4.546  -2.766  1.00  0.00
ATOM    477  CG1 ILE A  51      12.133  -2.913  -3.492  1.00  0.00
ATOM    478  CD1 ILE A  51      13.226  -3.409  -2.600  1.00  0.00
ATOM    479  C   ILE A  51      10.739  -6.054  -5.232  1.00  0.55
ATOM    480  O   ILE A  51       9.897  -5.770  -6.131  1.00 -0.55
ATOM    481  N   GLY A  52      10.688  -7.239  -4.682  1.00 -0.40
ATOM    482  H   GLY A  52      11.340  -7.517  -3.981  1.00  0.40
ATOM    483  CA  GLY A  52       9.696  -8.229  -5.038  1.00  0.00
ATOM    484  C   GLY A  52       9.954  -9.502  -4.256  1.00  0.55
ATOM    485  O   GLY A  52      11.108  -9.792  -3.885  1.00 -0.55
ATOM    486  N   GLY A  53       8.846 -10.212  -4.027  1.00 -0.40
ATOM    487  H   GLY A  53       7.963  -9.891  -4.357  1.00  0.40
ATOM    488  CA  GLY A  53       8.797 -11.458  -3.317  1.00  0.00
ATOM    489  C   GLY A  53       8.214 -11.485  -1.916  1.00  0.55
ATOM    490  O   GLY A  53       7.977 -12.598  -1.430  1.00 -0.55
ATOM    491  N   ASP A  54       7.920 -10.323  -1.341  1.00 -0.40
ATOM    492  H   ASP A  54       8.103  -9.451  -1.788  1.00  0.40
ATOM    493  CA  ASP A  54       7.303 -10.247   0.001  1.00  0.00
ATOM    494  CB  ASP A  54       7.322  -8.786   0.474  1.00  0.00
ATOM    495  CG  ASP A  54       8.784  -8.444   0.755  1.00  0.10
ATOM    496  OD1 ASP A  54       9.238  -9.072   1.746  1.00 -0.55
ATOM    497  OD2 ASP A  54       9.364  -7.643  -0.019  1.00 -0.55
ATOM    498  C   ASP A  54       5.869 -10.753   0.005  1.00  0.55
ATOM    499  O   ASP A  54       5.163 -10.704  -1.011  1.00 -0.55
ATOM    500  N   ILE A  55       5.396 -11.225   1.127  1.00 -0.40
ATOM    501  H   ILE A  55       5.969 -11.292   1.940  1.00  0.40
ATOM    502  CA  ILE A  55       4.013 -11.689   1.300  1.00  0.00
ATOM    503  CB  ILE A  55       3.725 -12.284   2.698  1.00  0.00
ATOM    504  CG2 ILE A  55       2.232 -12.551   2.971  1.00  0.00
ATOM    505  CG1 ILE A  55       4.558 -13.587   2.828  1.00  0.00
ATOM    506  CD1 ILE A  55       3.737 -14.705   2.189  1.00  0.00
ATOM    507  C   ILE A  55       3.134 -10.440   1.118  1.00  0.55
ATOM    508  O   ILE A  55       3.504  -9.331   1.510  1.00 -0.55
ATOM    509  N   PHE A  56       2.000 -10.681   0.522  1.00 -0.40
ATOM    510  H   PHE A  56       1.791 -11.609   0.231  1.00  0.40
ATOM    511  CA  PHE A  56       0.953  -9.735   0.210  1.00  0.00
ATOM    512  CB  PHE A  56       0.565  -9.717  -1.293  1.00  0.12
ATOM    513  CG  PHE A  56      -0.506  -8.676  -1.530  1.00 -0.12
ATOM    514  CD1 PHE A  56      -0.206  -7.327  -1.368  1.00 -0.12
ATOM    515  HD1 PHE A  56       0.798  -7.040  -1.093  1.00  0.12
ATOM    516  CE1 PHE A  56      -1.158  -6.350  -1.549  1.00 -0.12
ATOM    517  HE1 PHE A  56      -0.909  -5.309  -1.405  1.00  0.12
ATOM    518  CZ  PHE A  56      -2.424  -6.716  -1.915  1.00 -0.12
ATOM    519  HZ  PHE A  56      -3.172  -5.952  -2.069  1.00  0.12
ATOM    520  CD2 PHE A  56      -1.807  -9.048  -1.893  1.00 -0.12
ATOM    521  HD2 PHE A  56      -2.067 -10.089  -2.017  1.00  0.12
ATOM    522  CE2 PHE A  56      -2.764  -8.044  -2.091  1.00 -0.12
ATOM    523  HE2 PHE A  56      -3.770  -8.308  -2.383  1.00  0.12
ATOM    524  C   PHE A  56      -0.213 -10.175   1.079  1.00  0.55
ATOM    525  O   PHE A  56      -0.703 -11.289   0.808  1.00 -0.55
ATOM    526  N   SER A  57      -0.570  -9.300   2.033  1.00 -0.40
ATOM    527  H   SER A  57      -0.160  -8.405   2.184  1.00  0.40
ATOM    528  CA  SER A  57      -1.681  -9.759   2.914  1.00  0.00
ATOM    529  CB  SER A  57      -1.460  -9.230   4.340  1.00  0.00
ATOM    530  OG  SER A  57      -0.176  -9.733   4.729  1.00 -0.49
ATOM    531  HG  SER A  57      -0.024  -9.410   5.620  1.00  0.49
ATOM    532  C   SER A  57      -3.088  -9.504   2.431  1.00  0.55
ATOM    533  O   SER A  57      -3.984  -9.914   3.203  1.00 -0.55
ATOM    534  N   ASN A  58      -3.285  -8.888   1.254  1.00 -0.40
ATOM    535  H   ASN A  58      -2.529  -8.536   0.708  1.00  0.40
ATOM    536  CA  ASN A  58      -4.616  -8.693   0.703  1.00  0.00
ATOM    537  CB  ASN A  58      -5.010 -10.107   0.212  1.00  0.00
ATOM    538  CG  ASN A  58      -6.288 -10.275  -0.572  1.00  0.55
ATOM    539  OD1 ASN A  58      -6.557  -9.283  -1.273  1.00 -0.55
ATOM    540  ND2 ASN A  58      -7.075 -11.330  -0.604  1.00 -0.78
ATOM    541 HD21 ASN A  58      -7.901 -11.320  -1.166  1.00  0.39
ATOM    542 HD22 ASN A  58      -6.846 -12.140  -0.065  1.00  0.39
ATOM    543  C   ASN A  58      -5.583  -8.193   1.776  1.00  0.55
ATOM    544  O   ASN A  58      -6.665  -8.769   2.054  1.00 -0.55
ATOM    545  N   ARG A  59      -5.176  -7.077   2.340  1.00 -0.40
ATOM    546  H   ARG A  59      -4.348  -6.625   2.019  1.00  0.40
ATOM    547  CA  ARG A  59      -5.845  -6.392   3.447  1.00  0.00
ATOM    548  CB  ARG A  59      -4.946  -5.301   4.041  1.00  0.00
ATOM    549  CG  ARG A  59      -3.604  -5.874   4.524  1.00  0.00
ATOM    550  CD  ARG A  59      -2.601  -4.742   4.785  1.00  0.35
ATOM    551  NE  ARG A  59      -1.233  -5.331   4.940  1.00 -0.35
ATOM    552  HE  ARG A  59      -0.623  -5.392   4.150  1.00  0.45
ATOM    553  CZ  ARG A  59      -0.828  -5.775   6.128  1.00  0.35
ATOM    554  NH1 ARG A  59      -1.603  -5.671   7.203  1.00 -0.70
ATOM    555 HH11 ARG A  59      -2.509  -5.253   7.129  1.00  0.40
ATOM    556 HH12 ARG A  59      -1.281  -6.011   8.087  1.00  0.40
ATOM    557  NH2 ARG A  59       0.344  -6.329   6.307  1.00 -0.70
ATOM    558 HH21 ARG A  59       0.972  -6.431   5.536  1.00  0.40
ATOM    559 HH22 ARG A  59       0.611  -6.650   7.216  1.00  0.40
ATOM    560  C   ARG A  59      -7.222  -5.897   3.110  1.00  0.55
ATOM    561  O   ARG A  59      -8.036  -5.881   4.032  1.00 -0.55
ATOM    562  N   GLU A  60      -7.547  -5.491   1.914  1.00 -0.40
ATOM    563  H   GLU A  60      -6.864  -5.461   1.190  1.00  0.40
ATOM    564  CA  GLU A  60      -8.873  -5.052   1.506  1.00  0.00
ATOM    565  CB  GLU A  60      -8.790  -4.022   0.385  1.00  0.00
ATOM    566  CG  GLU A  60      -8.003  -2.794   0.795  1.00  0.00
ATOM    567  CD  GLU A  60      -8.842  -1.911   1.675  1.00  0.10
ATOM    568  OE1 GLU A  60     -10.028  -2.229   1.907  1.00 -0.55
ATOM    569  OE2 GLU A  60      -8.438  -0.880   2.210  1.00 -0.55
ATOM    570  C   GLU A  60      -9.672  -6.237   1.029  1.00  0.55
ATOM    571  O   GLU A  60     -10.820  -6.034   0.703  1.00 -0.55
ATOM    572  N   GLY A  61      -9.182  -7.448   0.933  1.00 -0.40
ATOM    573  H   GLY A  61      -8.238  -7.601   1.205  1.00  0.40
ATOM    574  CA  GLY A  61      -9.823  -8.650   0.476  1.00  0.00
ATOM    575  C   GLY A  61     -10.221  -8.623  -1.000  1.00  0.55
ATOM    576  O   GLY A  61     -11.150  -9.354  -1.387  1.00 -0.55
ATOM    577  N   LYS A  62      -9.558  -7.847  -1.837  1.00 -0.40
ATOM    578  H   LYS A  62      -8.801  -7.280  -1.524  1.00  0.40
ATOM    579  CA  LYS A  62      -9.862  -7.746  -3.271  1.00  0.00
ATOM    580  CB  LYS A  62      -9.299  -6.428  -3.823  1.00  0.00
ATOM    581  CG  LYS A  62      -9.955  -5.251  -3.095  1.00  0.00
ATOM    582  CD  LYS A  62      -9.833  -4.014  -3.951  1.00  0.00
ATOM    583  CE  LYS A  62     -10.111  -2.726  -3.163  1.00  0.33
ATOM    584  NZ  LYS A  62      -8.855  -1.875  -3.145  1.00 -0.32
ATOM    585  HZ1 LYS A  62      -8.583  -1.636  -4.120  1.00  0.33
ATOM    586  HZ2 LYS A  62      -8.084  -2.403  -2.690  1.00  0.33
ATOM    587  HZ3 LYS A  62      -9.036  -1.000  -2.612  1.00  0.33
ATOM    588  C   LYS A  62      -9.403  -8.959  -4.069  1.00  0.55
ATOM    589  O   LYS A  62     -10.074  -9.230  -5.090  1.00 -0.55
ATOM    590  N   LEU A  63      -8.368  -9.681  -3.706  1.00 -0.40
ATOM    591  H   LEU A  63      -7.811  -9.440  -2.915  1.00  0.40
ATOM    592  CA  LEU A  63      -7.960 -10.884  -4.430  1.00  0.00
ATOM    593  CB  LEU A  63      -6.432 -11.095  -4.423  1.00  0.00
ATOM    594  CG  LEU A  63      -5.644  -9.882  -4.989  1.00  0.00
ATOM    595  CD1 LEU A  63      -4.143  -9.996  -4.817  1.00  0.00
ATOM    596  CD2 LEU A  63      -6.001  -9.806  -6.465  1.00  0.00
ATOM    597  C   LEU A  63      -8.704 -12.067  -3.791  1.00  0.55
ATOM    598  O   LEU A  63      -8.974 -12.112  -2.583  1.00 -0.55
ATOM    599  N   PRO A  64      -8.946 -13.064  -4.635  1.00 -0.20
ATOM    600  CD  PRO A  64      -8.616 -13.098  -6.071  1.00  0.10
ATOM    601  CA  PRO A  64      -9.680 -14.243  -4.193  1.00  0.10
ATOM    602  CB  PRO A  64     -10.035 -14.971  -5.498  1.00  0.00
ATOM    603  CG  PRO A  64      -8.896 -14.535  -6.437  1.00  0.00
ATOM    604  C   PRO A  64      -8.932 -15.036  -3.169  1.00  0.55
ATOM    605  O   PRO A  64      -7.748 -15.314  -3.329  1.00 -0.55
ATOM    606  N   GLY A  65      -9.622 -15.448  -2.114  1.00 -0.40
ATOM    607  H   GLY A  65     -10.591 -15.258  -1.979  1.00  0.40
ATOM    608  CA  GLY A  65      -8.929 -16.230  -1.079  1.00  0.00
ATOM    609  C   GLY A  65      -9.336 -17.673  -1.158  1.00  0.55
ATOM    610  O   GLY A  65     -10.357 -17.964  -1.787  1.00 -0.55
ATOM    611  N   LYS A  66      -8.598 -18.534  -0.512  1.00 -0.40
ATOM    612  H   LYS A  66      -7.799 -18.218  -0.010  1.00  0.40
ATOM    613  CA  LYS A  66      -8.804 -19.969  -0.429  1.00  0.00
ATOM    614  CB  LYS A  66      -8.493 -20.623  -1.763  1.00  0.00
ATOM    615  CG  LYS A  66      -8.773 -22.095  -1.893  1.00  0.00
ATOM    616  CD  LYS A  66      -8.151 -22.739  -3.120  1.00  0.00
ATOM    617  CE  LYS A  66      -8.794 -24.090  -3.404  1.00  0.33
ATOM    618  NZ  LYS A  66     -10.320 -24.058  -3.435  1.00 -0.32
ATOM    619  HZ1 LYS A  66     -10.639 -23.405  -4.178  1.00  0.33
ATOM    620  HZ2 LYS A  66     -10.678 -23.737  -2.513  1.00  0.33
ATOM    621  HZ3 LYS A  66     -10.682 -25.013  -3.633  1.00  0.33
ATOM    622  C   LYS A  66      -7.904 -20.498   0.687  1.00  0.55
ATOM    623  O   LYS A  66      -6.818 -19.964   0.929  1.00 -0.55
ATOM    624  N   SER A  67      -8.376 -21.555   1.351  1.00 -0.40
ATOM    625  H   SER A  67      -9.266 -21.959   1.159  1.00  0.40
ATOM    626  CA  SER A  67      -7.582 -22.179   2.419  1.00  0.00
ATOM    627  CB  SER A  67      -8.465 -23.182   3.180  1.00  0.00
ATOM    628  OG  SER A  67      -7.609 -23.855   4.133  1.00 -0.49
ATOM    629  HG  SER A  67      -8.171 -24.477   4.600  1.00  0.49
ATOM    630  C   SER A  67      -6.353 -22.792   1.744  1.00  0.55
ATOM    631  O   SER A  67      -6.455 -23.458   0.714  1.00 -0.55
ATOM    632  N   GLY A  68      -5.187 -22.444   2.261  1.00 -0.40
ATOM    633  H   GLY A  68      -5.171 -21.843   3.053  1.00  0.40
ATOM    634  CA  GLY A  68      -3.857 -22.835   1.817  1.00  0.00
ATOM    635  C   GLY A  68      -3.157 -21.869   0.859  1.00  0.55
ATOM    636  O   GLY A  68      -1.969 -21.990   0.526  1.00 -0.55
ATOM    637  N   ARG A  69      -3.898 -20.897   0.347  1.00 -0.40
ATOM    638  H   ARG A  69      -4.852 -20.788   0.614  1.00  0.40
ATOM    639  CA  ARG A  69      -3.420 -19.922  -0.618  1.00  0.00
ATOM    640  CB  ARG A  69      -4.593 -19.453  -1.539  1.00  0.00
ATOM    641  CG  ARG A  69      -3.949 -18.459  -2.558  1.00  0.00
ATOM    642  CD  ARG A  69      -5.020 -17.790  -3.423  1.00  0.35
ATOM    643  NE  ARG A  69      -5.569 -18.845  -4.263  1.00 -0.35
ATOM    644  HE  ARG A  69      -4.930 -19.576  -4.487  1.00  0.45
ATOM    645  CZ  ARG A  69      -6.773 -18.987  -4.771  1.00  0.35
ATOM    646  NH1 ARG A  69      -7.723 -18.092  -4.526  1.00 -0.70
ATOM    647 HH11 ARG A  69      -7.525 -17.299  -3.949  1.00  0.40
ATOM    648 HH12 ARG A  69      -8.635 -18.210  -4.918  1.00  0.40
ATOM    649  NH2 ARG A  69      -7.106 -20.029  -5.527  1.00 -0.70
ATOM    650 HH21 ARG A  69      -6.430 -20.739  -5.726  1.00  0.40
ATOM    651 HH22 ARG A  69      -8.032 -20.103  -5.897  1.00  0.40
ATOM    652  C   ARG A  69      -2.755 -18.741   0.004  1.00  0.55
ATOM    653  O   ARG A  69      -3.392 -18.094   0.829  1.00 -0.55
ATOM    654  N   THR A  70      -1.512 -18.467  -0.352  1.00 -0.40
ATOM    655  H   THR A  70      -0.984 -19.053  -0.962  1.00  0.40
ATOM    656  CA  THR A  70      -0.845 -17.260   0.147  1.00  0.00
ATOM    657  CB  THR A  70       0.375 -17.431   1.060  1.00  0.00
ATOM    658  OG1 THR A  70       1.278 -18.350   0.481  1.00 -0.49
ATOM    659  HG1 THR A  70       2.081 -18.298   1.005  1.00  0.49
ATOM    660  CG2 THR A  70      -0.077 -17.997   2.412  1.00  0.00
ATOM    661  C   THR A  70      -0.515 -16.414  -1.109  1.00  0.55
ATOM    662  O   THR A  70      -0.403 -16.961  -2.240  1.00 -0.55
ATOM    663  N   TRP A  71      -0.442 -15.093  -0.917  1.00 -0.40
ATOM    664  H   TRP A  71      -0.595 -14.693  -0.017  1.00  0.40
ATOM    665  CA  TRP A  71      -0.142 -14.139  -1.974  1.00  0.00
ATOM    666  CB  TRP A  71      -1.236 -13.052  -2.114  1.00  0.12
ATOM    667  CG  TRP A  71      -2.573 -13.520  -2.599  1.00 -0.12
ATOM    668  CD1 TRP A  71      -3.654 -13.963  -1.879  1.00 -0.12
ATOM    669  HD1 TRP A  71      -3.679 -14.015  -0.801  1.00  0.12
ATOM    670  NE1 TRP A  71      -4.709 -14.335  -2.695  1.00 -0.40
ATOM    671  HE1 TRP A  71      -5.582 -14.660  -2.405  1.00  0.40
ATOM    672  CE2 TRP A  71      -4.290 -14.158  -3.995  1.00  0.00
ATOM    673  CD2 TRP A  71      -2.951 -13.683  -3.979  1.00  0.00
ATOM    674  CE3 TRP A  71      -2.286 -13.434  -5.189  1.00 -0.12
ATOM    675  HE3 TRP A  71      -1.264 -13.085  -5.203  1.00  0.12
ATOM    676  CZ3 TRP A  71      -2.943 -13.635  -6.387  1.00 -0.12
ATOM    677  HZ3 TRP A  71      -2.463 -13.385  -7.322  1.00  0.12
ATOM    678  CZ2 TRP A  71      -4.942 -14.452  -5.192  1.00 -0.12
ATOM    679  HZ2 TRP A  71      -5.935 -14.875  -5.217  1.00  0.12
ATOM    680  CH2 TRP A  71      -4.270 -14.181  -6.377  1.00 -0.12
ATOM    681  HH2 TRP A  71      -4.760 -14.386  -7.317  1.00  0.12
ATOM    682  C   TRP A  71       1.190 -13.494  -1.627  1.00  0.55
ATOM    683  O   TRP A  71       1.667 -13.324  -0.489  1.00 -0.55
ATOM    684  N   ARG A  72       1.831 -13.074  -2.687  1.00 -0.40
ATOM    685  H   ARG A  72       1.451 -13.261  -3.587  1.00  0.40
ATOM    686  CA  ARG A  72       3.100 -12.324  -2.739  1.00  0.00
ATOM    687  CB  ARG A  72       4.302 -13.264  -2.989  1.00  0.00
ATOM    688  CG  ARG A  72       4.494 -14.152  -1.772  1.00  0.00
ATOM    689  CD  ARG A  72       5.720 -15.003  -2.058  1.00  0.35
ATOM    690  NE  ARG A  72       5.747 -16.081  -1.063  1.00 -0.35
ATOM    691  HE  ARG A  72       5.221 -16.921  -1.193  1.00  0.45
ATOM    692  CZ  ARG A  72       6.503 -15.894   0.024  1.00  0.35
ATOM    693  NH1 ARG A  72       7.212 -14.795   0.222  1.00 -0.70
ATOM    694 HH11 ARG A  72       7.196 -14.061  -0.458  1.00  0.40
ATOM    695 HH12 ARG A  72       7.764 -14.698   1.050  1.00  0.40
ATOM    696  NH2 ARG A  72       6.483 -16.901   0.903  1.00 -0.70
ATOM    697 HH21 ARG A  72       5.930 -17.714   0.720  1.00  0.40
ATOM    698 HH22 ARG A  72       7.021 -16.842   1.744  1.00  0.40
ATOM    699  C   ARG A  72       3.036 -11.243  -3.820  1.00  0.55
ATOM    700  O   ARG A  72       2.191 -11.355  -4.728  1.00 -0.55
ATOM    701  N   GLU A  73       3.936 -10.264  -3.747  1.00 -0.40
ATOM    702  H   GLU A  73       4.656 -10.222  -3.058  1.00  0.40
ATOM    703  CA  GLU A  73       3.873  -9.186  -4.728  1.00  0.00
ATOM    704  CB  GLU A  73       3.262  -7.930  -4.072  1.00  0.00
ATOM    705  CG  GLU A  73       3.925  -7.446  -2.787  1.00  0.00
ATOM    706  CD  GLU A  73       3.393  -6.054  -2.446  1.00  0.10
ATOM    707  OE1 GLU A  73       3.359  -5.139  -3.333  1.00 -0.55
ATOM    708  OE2 GLU A  73       2.988  -5.860  -1.259  1.00 -0.55
ATOM    709  C   GLU A  73       5.237  -8.767  -5.225  1.00  0.55
ATOM    710  O   GLU A  73       6.147  -9.124  -4.472  1.00 -0.55
ATOM    711  N   ALA A  74       5.340  -8.078  -6.346  1.00 -0.40
ATOM    712  H   ALA A  74       4.554  -7.833  -6.908  1.00  0.40
ATOM    713  CA  ALA A  74       6.661  -7.638  -6.813  1.00  0.00
ATOM    714  CB  ALA A  74       7.345  -8.552  -7.808  1.00  0.00
ATOM    715  C   ALA A  74       6.452  -6.318  -7.536  1.00  0.55
ATOM    716  O   ALA A  74       5.351  -6.256  -8.102  1.00 -0.55
ATOM    717  N   ASP A  75       7.435  -5.465  -7.492  1.00 -0.40
ATOM    718  H   ASP A  75       8.271  -5.635  -6.976  1.00  0.40
ATOM    719  CA  ASP A  75       7.355  -4.202  -8.207  1.00  0.00
ATOM    720  CB  ASP A  75       8.469  -3.255  -7.795  1.00  0.00
ATOM    721  CG  ASP A  75       8.228  -2.602  -6.463  1.00  0.10
ATOM    722  OD1 ASP A  75       7.365  -3.160  -5.733  1.00 -0.55
ATOM    723  OD2 ASP A  75       8.891  -1.609  -6.198  1.00 -0.55
ATOM    724  C   ASP A  75       7.536  -4.453  -9.705  1.00  0.55
ATOM    725  O   ASP A  75       8.358  -5.336 -10.033  1.00 -0.55
ATOM    726  N   ILE A  76       6.809  -3.715 -10.509  1.00 -0.40
ATOM    727  H   ILE A  76       6.172  -3.036 -10.152  1.00  0.40
ATOM    728  CA  ILE A  76       6.860  -3.816 -11.972  1.00  0.00
ATOM    729  CB  ILE A  76       5.529  -4.362 -12.506  1.00  0.00
ATOM    730  CG2 ILE A  76       5.432  -4.066 -14.023  1.00  0.00
ATOM    731  CG1 ILE A  76       5.271  -5.825 -12.139  1.00  0.00
ATOM    732  CD1 ILE A  76       6.091  -6.968 -12.724  1.00  0.00
ATOM    733  C   ILE A  76       7.239  -2.425 -12.523  1.00  0.55
ATOM    734  O   ILE A  76       6.950  -1.332 -11.965  1.00 -0.55
ATOM    735  N   ASN A  77       7.960  -2.449 -13.657  1.00 -0.40
ATOM    736  H   ASN A  77       8.202  -3.326 -14.059  1.00  0.40
ATOM    737  CA  ASN A  77       8.457  -1.322 -14.407  1.00  0.00
ATOM    738  CB  ASN A  77       7.333  -0.411 -14.971  1.00  0.00
ATOM    739  CG  ASN A  77       6.344  -1.111 -15.869  1.00  0.55
ATOM    740  OD1 ASN A  77       6.741  -1.975 -16.656  1.00 -0.55
ATOM    741  ND2 ASN A  77       5.006  -0.926 -15.789  1.00 -0.78
ATOM    742 HD21 ASN A  77       4.628  -0.299 -15.108  1.00  0.39
ATOM    743 HD22 ASN A  77       4.396  -1.417 -16.411  1.00  0.39
ATOM    744  C   ASN A  77       9.403  -0.463 -13.600  1.00  0.55
ATOM    745  O   ASN A  77       9.554   0.735 -13.921  1.00 -0.55
ATOM    746  N   TYR A  78      10.054  -1.014 -12.586  1.00 -0.40
ATOM    747  H   TYR A  78       9.953  -1.964 -12.302  1.00  0.40
ATOM    748  CA  TYR A  78      10.987  -0.153 -11.835  1.00  0.00
ATOM    749  CB  TYR A  78      11.114  -0.635 -10.369  1.00  0.12
ATOM    750  CG  TYR A  78      12.127   0.157  -9.553  1.00 -0.12
ATOM    751  CD1 TYR A  78      11.822   1.381  -8.970  1.00 -0.12
ATOM    752  HD1 TYR A  78      10.822   1.770  -9.090  1.00  0.12
ATOM    753  CE1 TYR A  78      12.738   2.130  -8.242  1.00 -0.12
ATOM    754  HE1 TYR A  78      12.455   3.087  -7.829  1.00  0.12
ATOM    755  CZ  TYR A  78      14.026   1.634  -8.049  1.00  0.06
ATOM    756  OH  TYR A  78      14.967   2.306  -7.295  1.00 -0.49
ATOM    757  HH  TYR A  78      14.564   3.114  -6.969  1.00  0.43
ATOM    758  CD2 TYR A  78      13.432  -0.306  -9.349  1.00 -0.12
ATOM    759  HD2 TYR A  78      13.728  -1.265  -9.749  1.00  0.12
ATOM    760  CE2 TYR A  78      14.337   0.446  -8.645  1.00 -0.12
ATOM    761  HE2 TYR A  78      15.349   0.079  -8.557  1.00  0.12
ATOM    762  C   TYR A  78      12.413  -0.178 -12.438  1.00  0.55
ATOM    763  O   TYR A  78      12.862  -1.299 -12.778  1.00 -0.55
ATOM    764  N   THR A  79      13.055   0.967 -12.505  1.00 -0.40
ATOM    765  H   THR A  79      12.647   1.843 -12.260  1.00  0.40
ATOM    766  CA  THR A  79      14.483   0.970 -12.976  1.00  0.00
ATOM    767  CB  THR A  79      14.803   1.592 -14.328  1.00  0.00
ATOM    768  OG1 THR A  79      14.385   2.971 -14.262  1.00 -0.49
ATOM    769  HG1 THR A  79      14.733   3.391 -15.052  1.00  0.49
ATOM    770  CG2 THR A  79      14.002   0.959 -15.436  1.00  0.00
ATOM    771  C   THR A  79      15.351   1.637 -11.894  1.00  0.55
ATOM    772  O   THR A  79      16.349   1.032 -11.473  1.00 -0.55
ATOM    773  N   SER A  80      14.989   2.808 -11.405  1.00 -0.40
ATOM    774  H   SER A  80      14.188   3.302 -11.733  1.00  0.40
ATOM    775  CA  SER A  80      15.764   3.450 -10.337  1.00  0.00
ATOM    776  CB  SER A  80      17.074   3.985 -10.954  1.00  0.00
ATOM    777  OG  SER A  80      16.689   5.130 -11.727  1.00 -0.49
ATOM    778  HG  SER A  80      17.498   5.471 -12.116  1.00  0.49
ATOM    779  C   SER A  80      14.995   4.586  -9.689  1.00  0.55
ATOM    780  O   SER A  80      13.962   4.988 -10.246  1.00 -0.55
ATOM    781  N   GLY A  81      15.469   5.095  -8.565  1.00 -0.40
ATOM    782  H   GLY A  81      16.296   4.761  -8.118  1.00  0.40
ATOM    783  CA  GLY A  81      14.744   6.232  -7.911  1.00  0.00
ATOM    784  C   GLY A  81      13.677   5.692  -6.949  1.00  0.55
ATOM    785  O   GLY A  81      13.793   4.526  -6.518  1.00 -0.55
ATOM    786  N   PHE A  82      12.681   6.519  -6.644  1.00 -0.40
ATOM    787  H   PHE A  82      12.620   7.452  -6.989  1.00  0.40
ATOM    788  CA  PHE A  82      11.607   6.060  -5.759  1.00  0.00
ATOM    789  CB  PHE A  82      10.687   7.209  -5.302  1.00  0.12
ATOM    790  CG  PHE A  82      11.526   8.242  -4.598  1.00 -0.12
ATOM    791  CD1 PHE A  82      11.807   8.097  -3.257  1.00 -0.12
ATOM    792  HD1 PHE A  82      11.405   7.252  -2.718  1.00  0.12
ATOM    793  CE1 PHE A  82      12.593   9.014  -2.594  1.00 -0.12
ATOM    794  HE1 PHE A  82      12.797   8.896  -1.541  1.00  0.12
ATOM    795  CZ  PHE A  82      13.119  10.090  -3.292  1.00 -0.12
ATOM    796  HZ  PHE A  82      13.742  10.812  -2.785  1.00  0.12
ATOM    797  CD2 PHE A  82      12.054   9.308  -5.287  1.00 -0.12
ATOM    798  HD2 PHE A  82      11.848   9.417  -6.341  1.00  0.12
ATOM    799  CE2 PHE A  82      12.843  10.237  -4.648  1.00 -0.12
ATOM    800  HE2 PHE A  82      13.245  11.076  -5.197  1.00  0.12
ATOM    801  C   PHE A  82      10.689   5.067  -6.458  1.00  0.55
ATOM    802  O   PHE A  82      10.541   5.028  -7.685  1.00 -0.55
ATOM    803  N   ARG A  83      10.019   4.261  -5.655  1.00 -0.40
ATOM    804  H   ARG A  83      10.149   4.295  -4.667  1.00  0.40
ATOM    805  CA  ARG A  83       9.043   3.261  -6.122  1.00  0.00
ATOM    806  CB  ARG A  83       8.697   2.313  -4.945  1.00  0.00
ATOM    807  CG  ARG A  83       9.990   1.615  -4.482  1.00  0.00
ATOM    808  CD  ARG A  83       9.798   0.556  -3.425  1.00  0.35
ATOM    809  NE  ARG A  83       8.754  -0.437  -3.613  1.00 -0.35
ATOM    810  HE  ARG A  83       8.876  -1.054  -4.388  1.00  0.45
ATOM    811  CZ  ARG A  83       7.655  -0.631  -2.887  1.00  0.35
ATOM    812  NH1 ARG A  83       7.369   0.129  -1.831  1.00 -0.70
ATOM    813 HH11 ARG A  83       7.986   0.870  -1.566  1.00  0.40
ATOM    814 HH12 ARG A  83       6.536  -0.040  -1.304  1.00  0.40
ATOM    815  NH2 ARG A  83       6.774  -1.594  -3.154  1.00 -0.70
ATOM    816 HH21 ARG A  83       6.925  -2.208  -3.929  1.00  0.40
ATOM    817 HH22 ARG A  83       5.962  -1.702  -2.580  1.00  0.40
ATOM    818  C   ARG A  83       7.834   3.943  -6.767  1.00  0.55
ATOM    819  O   ARG A  83       7.395   5.065  -6.449  1.00 -0.55
ATOM    820  N   ASN A  84       7.340   3.188  -7.727  1.00 -0.40
ATOM    821  H   ASN A  84       7.763   2.313  -7.946  1.00  0.40
ATOM    822  CA  ASN A  84       6.178   3.516  -8.546  1.00  0.00
ATOM    823  CB  ASN A  84       6.461   3.215 -10.027  1.00  0.00
ATOM    824  CG  ASN A  84       6.530   1.715 -10.328  1.00  0.55
ATOM    825  OD1 ASN A  84       6.118   0.808  -9.561  1.00 -0.55
ATOM    826  ND2 ASN A  84       7.092   1.413 -11.499  1.00 -0.78
ATOM    827 HD21 ASN A  84       7.180   0.457 -11.780  1.00  0.39
ATOM    828 HD22 ASN A  84       7.426   2.142 -12.097  1.00  0.39
ATOM    829  C   ASN A  84       4.912   2.804  -8.005  1.00  0.55
ATOM    830  O   ASN A  84       4.898   2.211  -6.893  1.00 -0.55
ATOM    831  N   SER A  85       3.849   2.897  -8.803  1.00 -0.40
ATOM    832  H   SER A  85       3.863   3.364  -9.684  1.00  0.40
ATOM    833  CA  SER A  85       2.600   2.296  -8.389  1.00  0.00
ATOM    834  CB  SER A  85       1.400   3.258  -8.610  1.00  0.00
ATOM    835  OG  SER A  85       1.363   3.519 -10.013  1.00 -0.49
ATOM    836  HG  SER A  85       0.933   2.759 -10.412  1.00  0.49
ATOM    837  C   SER A  85       2.221   0.984  -9.053  1.00  0.55
ATOM    838  O   SER A  85       1.044   0.610  -8.845  1.00 -0.55
ATOM    839  N   ASP A  86       3.146   0.340  -9.755  1.00 -0.40
ATOM    840  H   ASP A  86       4.082   0.672  -9.841  1.00  0.40
ATOM    841  CA  ASP A  86       2.827  -0.907 -10.449  1.00  0.00
ATOM    842  CB  ASP A  86       3.455  -1.040 -11.864  1.00  0.00
ATOM    843  CG  ASP A  86       3.076   0.125 -12.755  1.00  0.10
ATOM    844  OD1 ASP A  86       2.013   0.732 -12.592  1.00 -0.55
ATOM    845  OD2 ASP A  86       3.874   0.510 -13.633  1.00 -0.55
ATOM    846  C   ASP A  86       3.309  -2.123  -9.685  1.00  0.55
ATOM    847  O   ASP A  86       4.450  -2.136  -9.298  1.00 -0.55
ATOM    848  N   ARG A  87       2.418  -3.073  -9.560  1.00 -0.40
ATOM    849  H   ARG A  87       1.495  -2.973  -9.923  1.00  0.40
ATOM    850  CA  ARG A  87       2.695  -4.322  -8.898  1.00  0.00
ATOM    851  CB  ARG A  87       2.186  -4.266  -7.449  1.00  0.00
ATOM    852  CG  ARG A  87       2.501  -3.028  -6.643  1.00  0.00
ATOM    853  CD  ARG A  87       3.927  -3.018  -6.062  1.00  0.35
ATOM    854  NE  ARG A  87       4.185  -1.826  -5.266  1.00 -0.35
ATOM    855  HE  ARG A  87       3.949  -1.886  -4.299  1.00  0.45
ATOM    856  CZ  ARG A  87       4.695  -0.674  -5.669  1.00  0.35
ATOM    857  NH1 ARG A  87       5.029  -0.598  -6.963  1.00 -0.70
ATOM    858 HH11 ARG A  87       4.888  -1.385  -7.563  1.00  0.40
ATOM    859 HH12 ARG A  87       5.420   0.247  -7.330  1.00  0.40
ATOM    860  NH2 ARG A  87       4.911   0.384  -4.927  1.00 -0.70
ATOM    861 HH21 ARG A  87       4.684   0.367  -3.954  1.00  0.40
ATOM    862 HH22 ARG A  87       5.303   1.209  -5.335  1.00  0.40
ATOM    863  C   ARG A  87       2.048  -5.511  -9.595  1.00  0.55
ATOM    864  O   ARG A  87       0.994  -5.440 -10.212  1.00 -0.55
ATOM    865  N   ILE A  88       2.744  -6.631  -9.463  1.00 -0.40
ATOM    866  H   ILE A  88       3.645  -6.618  -9.039  1.00  0.40
ATOM    867  CA  ILE A  88       2.297  -7.968  -9.903  1.00  0.00
ATOM    868  CB  ILE A  88       3.279  -8.666 -10.869  1.00  0.00
ATOM    869  CG2 ILE A  88       4.568  -9.025 -10.151  1.00  0.00
ATOM    870  CG1 ILE A  88       2.604  -9.907 -11.470  1.00  0.00
ATOM    871  CD1 ILE A  88       3.230 -10.387 -12.771  1.00  0.00
ATOM    872  C   ILE A  88       2.014  -8.740  -8.581  1.00  0.55
ATOM    873  O   ILE A  88       2.796  -8.689  -7.605  1.00 -0.55
ATOM    874  N   LEU A  89       0.906  -9.435  -8.514  1.00 -0.40
ATOM    875  H   LEU A  89       0.301  -9.474  -9.304  1.00  0.40
ATOM    876  CA  LEU A  89       0.422 -10.198  -7.370  1.00  0.00
ATOM    877  CB  LEU A  89      -0.936  -9.722  -6.850  1.00  0.00
ATOM    878  CG  LEU A  89      -1.060  -8.282  -6.388  1.00  0.00
ATOM    879  CD1 LEU A  89       0.068  -7.958  -5.417  1.00  0.00
ATOM    880  CD2 LEU A  89      -0.990  -7.185  -7.456  1.00  0.00
ATOM    881  C   LEU A  89       0.316 -11.659  -7.794  1.00  0.55
ATOM    882  O   LEU A  89      -0.360 -11.902  -8.797  1.00 -0.55
ATOM    883  N   TYR A  90       0.908 -12.566  -7.023  1.00 -0.40
ATOM    884  H   TYR A  90       1.371 -12.347  -6.168  1.00  0.40
ATOM    885  CA  TYR A  90       0.884 -13.963  -7.441  1.00  0.00
ATOM    886  CB  TYR A  90       2.172 -14.422  -8.208  1.00  0.12
ATOM    887  CG  TYR A  90       3.446 -14.287  -7.438  1.00 -0.12
ATOM    888  CD1 TYR A  90       4.100 -13.045  -7.404  1.00 -0.12
ATOM    889  HD1 TYR A  90       3.669 -12.221  -7.953  1.00  0.12
ATOM    890  CE1 TYR A  90       5.273 -12.827  -6.699  1.00 -0.12
ATOM    891  HE1 TYR A  90       5.736 -11.854  -6.635  1.00  0.12
ATOM    892  CZ  TYR A  90       5.813 -13.953  -6.078  1.00  0.06
ATOM    893  OH  TYR A  90       6.969 -13.746  -5.370  1.00 -0.49
ATOM    894  HH  TYR A  90       7.197 -12.816  -5.440  1.00  0.43
ATOM    895  CD2 TYR A  90       4.026 -15.368  -6.790  1.00 -0.12
ATOM    896  HD2 TYR A  90       3.552 -16.338  -6.801  1.00  0.12
ATOM    897  CE2 TYR A  90       5.253 -15.170  -6.113  1.00 -0.12
ATOM    898  HE2 TYR A  90       5.739 -16.001  -5.624  1.00  0.12
ATOM    899  C   TYR A  90       0.581 -14.892  -6.289  1.00  0.55
ATOM    900  O   TYR A  90       1.215 -14.626  -5.262  1.00 -0.55
ATOM    901  N   SER A  91      -0.266 -15.872  -6.538  1.00 -0.40
ATOM    902  H   SER A  91      -0.685 -16.009  -7.432  1.00  0.40
ATOM    903  CA  SER A  91      -0.626 -16.802  -5.505  1.00  0.00
ATOM    904  CB  SER A  91      -2.109 -17.180  -5.662  1.00  0.00
ATOM    905  OG  SER A  91      -2.301 -18.070  -6.727  1.00 -0.49
ATOM    906  HG  SER A  91      -2.954 -18.706  -6.426  1.00  0.49
ATOM    907  C   SER A  91       0.272 -18.036  -5.528  1.00  0.55
ATOM    908  O   SER A  91       0.994 -18.317  -6.485  1.00 -0.55
ATOM    909  N   SER A  92       0.154 -18.722  -4.378  1.00 -0.40
ATOM    910  H   SER A  92      -0.432 -18.414  -3.633  1.00  0.40
ATOM    911  CA  SER A  92       0.884 -19.964  -4.154  1.00  0.00
ATOM    912  CB  SER A  92       0.831 -20.353  -2.679  1.00  0.00
ATOM    913  OG  SER A  92      -0.513 -20.530  -2.278  1.00 -0.49
ATOM    914  HG  SER A  92      -0.479 -20.922  -1.403  1.00  0.49
ATOM    915  C   SER A  92       0.390 -21.039  -5.129  1.00  0.55
ATOM    916  O   SER A  92       1.127 -21.989  -5.426  1.00 -0.55
ATOM    917  N   ASP A  93      -0.778 -20.906  -5.732  1.00 -0.40
ATOM    918  H   ASP A  93      -1.379 -20.138  -5.530  1.00  0.40
ATOM    919  CA  ASP A  93      -1.287 -21.848  -6.726  1.00  0.00
ATOM    920  CB  ASP A  93      -2.691 -22.343  -6.453  1.00  0.00
ATOM    921  CG  ASP A  93      -3.671 -21.242  -6.076  1.00  0.10
ATOM    922  OD1 ASP A  93      -3.367 -20.079  -5.749  1.00 -0.55
ATOM    923  OD2 ASP A  93      -4.855 -21.640  -6.131  1.00 -0.55
ATOM    924  C   ASP A  93      -1.232 -21.182  -8.105  1.00  0.55
ATOM    925  O   ASP A  93      -1.992 -21.530  -8.982  1.00 -0.55
ATOM    926  N   TRP A  94      -0.371 -20.179  -8.258  1.00 -0.40
ATOM    927  H   TRP A  94       0.151 -19.850  -7.476  1.00  0.40
ATOM    928  CA  TRP A  94      -0.086 -19.468  -9.499  1.00  0.00
ATOM    929  CB  TRP A  94       0.615 -20.545 -10.450  1.00  0.12
ATOM    930  CG  TRP A  94       1.720 -21.194  -9.659  1.00 -0.12
ATOM    931  CD1 TRP A  94       1.734 -22.469  -9.143  1.00 -0.12
ATOM    932  HD1 TRP A  94       0.961 -23.208  -9.296  1.00  0.12
ATOM    933  NE1 TRP A  94       2.881 -22.665  -8.398  1.00 -0.40
ATOM    934  HE1 TRP A  94       3.133 -23.493  -7.948  1.00  0.40
ATOM    935  CE2 TRP A  94       3.608 -21.503  -8.399  1.00  0.00
ATOM    936  CD2 TRP A  94       2.905 -20.559  -9.166  1.00  0.00
ATOM    937  CE3 TRP A  94       3.447 -19.269  -9.311  1.00 -0.12
ATOM    938  HE3 TRP A  94       2.939 -18.513  -9.892  1.00  0.12
ATOM    939  CZ3 TRP A  94       4.640 -18.954  -8.708  1.00 -0.12
ATOM    940  HZ3 TRP A  94       5.055 -17.962  -8.810  1.00  0.12
ATOM    941  CZ2 TRP A  94       4.831 -21.206  -7.801  1.00 -0.12
ATOM    942  HZ2 TRP A  94       5.388 -21.936  -7.234  1.00  0.12
ATOM    943  CH2 TRP A  94       5.320 -19.930  -7.957  1.00 -0.12
ATOM    944  HH2 TRP A  94       6.256 -19.669  -7.487  1.00  0.12
ATOM    945  C   TRP A  94      -1.135 -18.672 -10.216  1.00  0.55
ATOM    946  O   TRP A  94      -1.172 -18.617 -11.466  1.00 -0.55
ATOM    947  N   LEU A  95      -2.045 -17.991  -9.476  1.00 -0.40
ATOM    948  H   LEU A  95      -2.087 -18.102  -8.487  1.00  0.40
ATOM    949  CA  LEU A  95      -3.019 -17.059 -10.033  1.00  0.00
ATOM    950  CB  LEU A  95      -4.249 -16.736  -9.215  1.00  0.00
ATOM    951  CG  LEU A  95      -4.981 -17.956  -8.647  1.00  0.00
ATOM    952  CD1 LEU A  95      -6.141 -17.489  -7.795  1.00  0.00
ATOM    953  CD2 LEU A  95      -5.394 -18.804  -9.822  1.00  0.00
ATOM    954  C   LEU A  95      -2.183 -15.767 -10.115  1.00  0.55
ATOM    955  O   LEU A  95      -1.391 -15.526  -9.183  1.00 -0.55
ATOM    956  N   ILE A  96      -2.350 -14.969 -11.173  1.00 -0.40
ATOM    957  H   ILE A  96      -3.004 -15.148 -11.904  1.00  0.40
ATOM    958  CA  ILE A  96      -1.528 -13.756 -11.274  1.00  0.00
ATOM    959  CB  ILE A  96      -0.381 -13.880 -12.300  1.00  0.00
ATOM    960  CG2 ILE A  96       0.434 -12.570 -12.326  1.00  0.00
ATOM    961  CG1 ILE A  96       0.552 -15.049 -11.966  1.00  0.00
ATOM    962  CD1 ILE A  96       1.359 -15.644 -13.094  1.00  0.00
ATOM    963  C   ILE A  96      -2.428 -12.567 -11.569  1.00  0.55
ATOM    964  O   ILE A  96      -3.256 -12.702 -12.456  1.00 -0.55
ATOM    965  N   TYR A  97      -2.273 -11.523 -10.806  1.00 -0.40
ATOM    966  H   TYR A  97      -1.616 -11.511 -10.057  1.00  0.40
ATOM    967  CA  TYR A  97      -3.044 -10.308 -10.991  1.00  0.00
ATOM    968  CB  TYR A  97      -3.919 -10.043  -9.792  1.00  0.12
ATOM    969  CG  TYR A  97      -5.226 -10.809  -9.750  1.00 -0.12
ATOM    970  CD1 TYR A  97      -5.196 -12.184  -9.444  1.00 -0.12
ATOM    971  HD1 TYR A  97      -4.236 -12.645  -9.267  1.00  0.12
ATOM    972  CE1 TYR A  97      -6.317 -12.973  -9.357  1.00 -0.12
ATOM    973  HE1 TYR A  97      -6.276 -14.023  -9.115  1.00  0.12
ATOM    974  CZ  TYR A  97      -7.511 -12.304  -9.608  1.00  0.06
ATOM    975  OH  TYR A  97      -8.676 -13.049  -9.514  1.00 -0.49
ATOM    976  HH  TYR A  97      -9.416 -12.470  -9.709  1.00  0.43
ATOM    977  CD2 TYR A  97      -6.428 -10.195  -9.968  1.00 -0.12
ATOM    978  HD2 TYR A  97      -6.474  -9.138 -10.182  1.00  0.12
ATOM    979  CE2 TYR A  97      -7.590 -10.956  -9.909  1.00 -0.12
ATOM    980  HE2 TYR A  97      -8.549 -10.497 -10.098  1.00  0.12
ATOM    981  C   TYR A  97      -2.040  -9.171 -11.080  1.00  0.55
ATOM    982  O   TYR A  97      -0.864  -9.320 -10.775  1.00 -0.55
ATOM    983  N   LYS A  98      -2.511  -8.023 -11.528  1.00 -0.40
ATOM    984  H   LYS A  98      -3.458  -7.922 -11.824  1.00  0.40
ATOM    985  CA  LYS A  98      -1.682  -6.823 -11.623  1.00  0.00
ATOM    986  CB  LYS A  98      -1.267  -6.397 -13.030  1.00  0.00
ATOM    987  CG  LYS A  98      -2.423  -6.238 -14.033  1.00  0.00
ATOM    988  CD  LYS A  98      -1.763  -5.578 -15.243  1.00  0.00
ATOM    989  CE  LYS A  98      -2.779  -5.455 -16.388  1.00  0.33
ATOM    990  NZ  LYS A  98      -1.989  -4.690 -17.428  1.00 -0.32
ATOM    991  HZ1 LYS A  98      -1.142  -5.234 -17.690  1.00  0.33
ATOM    992  HZ2 LYS A  98      -1.702  -3.770 -17.038  1.00  0.33
ATOM    993  HZ3 LYS A  98      -2.579  -4.540 -18.271  1.00  0.33
ATOM    994  C   LYS A  98      -2.508  -5.646 -11.076  1.00  0.55
ATOM    995  O   LYS A  98      -3.746  -5.754 -11.079  1.00 -0.55
ATOM    996  N   THR A  99      -1.767  -4.637 -10.656  1.00 -0.40
ATOM    997  H   THR A  99      -0.772  -4.688 -10.623  1.00  0.40
ATOM    998  CA  THR A  99      -2.365  -3.374 -10.209  1.00  0.00
ATOM    999  CB  THR A  99      -2.539  -3.181  -8.693  1.00  0.00
ATOM   1000  OG1 THR A  99      -3.186  -1.925  -8.521  1.00 -0.49
ATOM   1001  HG1 THR A  99      -4.083  -2.043  -8.841  1.00  0.49
ATOM   1002  CG2 THR A  99      -1.269  -3.233  -7.864  1.00  0.00
ATOM   1003  C   THR A  99      -1.510  -2.252 -10.854  1.00  0.55
ATOM   1004  O   THR A  99      -0.297  -2.457 -10.902  1.00 -0.55
ATOM   1005  N   THR A 100      -2.091  -1.180 -11.357  1.00 -0.40
ATOM   1006  H   THR A 100      -3.081  -1.066 -11.390  1.00  0.40
ATOM   1007  CA  THR A 100      -1.275  -0.078 -11.905  1.00  0.00
ATOM   1008  CB  THR A 100      -1.430   0.155 -13.401  1.00  0.00
ATOM   1009  OG1 THR A 100      -2.812   0.306 -13.700  1.00 -0.49
ATOM   1010  HG1 THR A 100      -3.074   1.149 -13.324  1.00  0.49
ATOM   1011  CG2 THR A 100      -0.849  -1.057 -14.127  1.00  0.00
ATOM   1012  C   THR A 100      -1.677   1.166 -11.130  1.00  0.55
ATOM   1013  O   THR A 100      -1.249   2.298 -11.334  1.00 -0.55
ATOM   1014  N   ASP A 101      -2.578   0.927 -10.160  1.00 -0.40
ATOM   1015  H   ASP A 101      -2.957   0.032  -9.941  1.00  0.40
ATOM   1016  CA  ASP A 101      -3.013   2.086  -9.389  1.00  0.00
ATOM   1017  CB  ASP A 101      -4.462   2.336  -9.813  1.00  0.00
ATOM   1018  CG  ASP A 101      -5.432   1.228  -9.484  1.00  0.10
ATOM   1019  OD1 ASP A 101      -5.078   0.282  -8.737  1.00 -0.55
ATOM   1020  OD2 ASP A 101      -6.560   1.342 -10.035  1.00 -0.55
ATOM   1021  C   ASP A 101      -2.837   1.999  -7.888  1.00  0.55
ATOM   1022  O   ASP A 101      -3.689   2.473  -7.088  1.00 -0.55
ATOM   1023  N   HSE A 102      -1.733   1.427  -7.449  1.00 -0.40
ATOM   1024  H   HSE A 102      -1.066   1.018  -8.067  1.00  0.40
ATOM   1025  CA  HSE A 102      -1.411   1.355  -6.008  1.00  0.00
ATOM   1026  CB  HSE A 102      -1.004   2.754  -5.489  1.00  0.12
ATOM   1027  ND1 HSE A 102      -0.079   3.321  -3.194  1.00 -0.56
ATOM   1028  CG  HSE A 102      -0.007   2.658  -4.394  1.00  0.15
ATOM   1029  CE1 HSE A 102       0.996   3.010  -2.457  1.00  0.15
ATOM   1030  HE1 HSE A 102       1.265   3.434  -1.490  1.00  0.12
ATOM   1031  NE2 HSE A 102       1.719   2.077  -3.095  1.00 -0.40
ATOM   1032  HE2 HSE A 102       2.540   1.617  -2.759  1.00  0.40
ATOM   1033  CD2 HSE A 102       1.122   1.859  -4.317  1.00 -0.12
ATOM   1034  HD2 HSE A 102       1.517   1.167  -5.051  1.00  0.12
ATOM   1035  C   HSE A 102      -2.487   0.687  -5.182  1.00  0.55
ATOM   1036  O   HSE A 102      -2.957   1.161  -4.174  1.00 -0.55
ATOM   1037  N   TYR A 103      -2.809  -0.480  -5.671  1.00 -0.40
ATOM   1038  H   TYR A 103      -2.386  -0.756  -6.526  1.00  0.40
ATOM   1039  CA  TYR A 103      -3.710  -1.487  -5.170  1.00  0.00
ATOM   1040  CB  TYR A 103      -3.181  -1.946  -3.773  1.00  0.12
ATOM   1041  CG  TYR A 103      -1.698  -2.158  -3.566  1.00 -0.12
ATOM   1042  CD1 TYR A 103      -0.815  -1.152  -3.187  1.00 -0.12
ATOM   1043  HD1 TYR A 103      -1.192  -0.155  -3.018  1.00  0.12
ATOM   1044  CE1 TYR A 103       0.563  -1.407  -3.020  1.00 -0.12
ATOM   1045  HE1 TYR A 103       1.249  -0.612  -2.768  1.00  0.12
ATOM   1046  CZ  TYR A 103       1.011  -2.711  -3.188  1.00  0.06
ATOM   1047  OH  TYR A 103       2.357  -2.992  -3.007  1.00 -0.49
ATOM   1048  HH  TYR A 103       2.487  -3.931  -3.161  1.00  0.43
ATOM   1049  CD2 TYR A 103      -1.190  -3.460  -3.722  1.00 -0.12
ATOM   1050  HD2 TYR A 103      -1.860  -4.262  -3.996  1.00  0.12
ATOM   1051  CE2 TYR A 103       0.164  -3.734  -3.529  1.00 -0.12
ATOM   1052  HE2 TYR A 103       0.541  -4.739  -3.648  1.00  0.12
ATOM   1053  C   TYR A 103      -5.166  -1.089  -5.069  1.00  0.55
ATOM   1054  O   TYR A 103      -5.859  -1.746  -4.266  1.00 -0.55
ATOM   1055  N   GLN A 104      -5.632  -0.111  -5.829  1.00 -0.40
ATOM   1056  H   GLN A 104      -5.066   0.419  -6.455  1.00  0.40
ATOM   1057  CA  GLN A 104      -7.080   0.227  -5.753  1.00  0.00
ATOM   1058  CB  GLN A 104      -7.348   1.631  -6.269  1.00  0.00
ATOM   1059  CG  GLN A 104      -6.927   2.641  -5.216  1.00  0.00
ATOM   1060  CD  GLN A 104      -7.058   4.059  -5.769  1.00  0.55
ATOM   1061  OE1 GLN A 104      -8.170   4.586  -5.679  1.00 -0.55
ATOM   1062  NE2 GLN A 104      -6.008   4.655  -6.288  1.00 -0.78
ATOM   1063 HE21 GLN A 104      -5.128   4.181  -6.319  1.00  0.39
ATOM   1064 HE22 GLN A 104      -6.089   5.583  -6.651  1.00  0.39
ATOM   1065  C   GLN A 104      -7.845  -0.793  -6.558  1.00  0.55
ATOM   1066  O   GLN A 104      -8.872  -1.301  -6.125  1.00 -0.55
ATOM   1067  N   THR A 105      -7.273  -1.130  -7.714  1.00 -0.40
ATOM   1068  H   THR A 105      -6.421  -0.729  -8.043  1.00  0.40
ATOM   1069  CA  THR A 105      -7.907  -2.131  -8.550  1.00  0.00
ATOM   1070  CB  THR A 105      -8.713  -1.535  -9.742  1.00  0.00
ATOM   1071  OG1 THR A 105      -7.857  -0.796 -10.621  1.00 -0.49
ATOM   1072  HG1 THR A 105      -7.475  -0.094 -10.089  1.00  0.49
ATOM   1073  CG2 THR A 105      -9.790  -0.563  -9.261  1.00  0.00
ATOM   1074  C   THR A 105      -6.882  -3.151  -9.067  1.00  0.55
ATOM   1075  O   THR A 105      -5.715  -2.810  -9.239  1.00 -0.55
ATOM   1076  N   PHE A 106      -7.417  -4.346  -9.310  1.00 -0.40
ATOM   1077  H   PHE A 106      -8.386  -4.536  -9.172  1.00  0.40
ATOM   1078  CA  PHE A 106      -6.610  -5.441  -9.792  1.00  0.00
ATOM   1079  CB  PHE A 106      -6.643  -6.591  -8.717  1.00  0.12
ATOM   1080  CG  PHE A 106      -6.053  -6.076  -7.438  1.00 -0.12
ATOM   1081  CD1 PHE A 106      -4.666  -6.044  -7.288  1.00 -0.12
ATOM   1082  HD1 PHE A 106      -4.036  -6.392  -8.093  1.00  0.12
ATOM   1083  CE1 PHE A 106      -4.083  -5.569  -6.117  1.00 -0.12
ATOM   1084  HE1 PHE A 106      -3.009  -5.587  -6.007  1.00  0.12
ATOM   1085  CZ  PHE A 106      -4.873  -5.075  -5.093  1.00 -0.12
ATOM   1086  HZ  PHE A 106      -4.426  -4.714  -4.179  1.00  0.12
ATOM   1087  CD2 PHE A 106      -6.822  -5.539  -6.412  1.00 -0.12
ATOM   1088  HD2 PHE A 106      -7.896  -5.503  -6.519  1.00  0.12
ATOM   1089  CE2 PHE A 106      -6.244  -5.053  -5.265  1.00 -0.12
ATOM   1090  HE2 PHE A 106      -6.871  -4.648  -4.485  1.00  0.12
ATOM   1091  C   PHE A 106      -7.134  -6.040 -11.062  1.00  0.55
ATOM   1092  O   PHE A 106      -8.385  -6.061 -11.138  1.00 -0.55
ATOM   1093  N   THR A 107      -6.265  -6.594 -11.897  1.00 -0.40
ATOM   1094  H   THR A 107      -5.278  -6.577 -11.762  1.00  0.40
ATOM   1095  CA  THR A 107      -6.784  -7.276 -13.100  1.00  0.00
ATOM   1096  CB  THR A 107      -6.359  -6.514 -14.394  1.00  0.00
ATOM   1097  OG1 THR A 107      -6.932  -5.207 -14.335  1.00 -0.49
ATOM   1098  HG1 THR A 107      -6.576  -4.798 -13.543  1.00  0.49
ATOM   1099  CG2 THR A 107      -6.738  -7.243 -15.665  1.00  0.00
ATOM   1100  C   THR A 107      -6.238  -8.704 -13.152  1.00  0.55
ATOM   1101  O   THR A 107      -4.999  -8.820 -12.996  1.00 -0.55
ATOM   1102  N   LYS A 108      -6.966  -9.752 -13.395  1.00 -0.40
ATOM   1103  H   LYS A 108      -7.953  -9.679 -13.518  1.00  0.40
ATOM   1104  CA  LYS A 108      -6.426 -11.092 -13.506  1.00  0.00
ATOM   1105  CB  LYS A 108      -7.484 -12.168 -13.326  1.00  0.00
ATOM   1106  CG  LYS A 108      -7.063 -13.599 -13.637  1.00  0.00
ATOM   1107  CD  LYS A 108      -8.260 -14.480 -13.254  1.00  0.00
ATOM   1108  CE  LYS A 108      -8.052 -15.924 -13.565  1.00  0.33
ATOM   1109  NZ  LYS A 108      -6.830 -16.338 -12.806  1.00 -0.32
ATOM   1110  HZ1 LYS A 108      -6.987 -16.192 -11.789  1.00  0.33
ATOM   1111  HZ2 LYS A 108      -6.018 -15.767 -13.117  1.00  0.33
ATOM   1112  HZ3 LYS A 108      -6.634 -17.344 -12.986  1.00  0.33
ATOM   1113  C   LYS A 108      -5.738 -11.176 -14.879  1.00  0.55
ATOM   1114  O   LYS A 108      -6.340 -10.805 -15.914  1.00 -0.55
ATOM   1115  N   ILE A 109      -4.491 -11.648 -14.792  1.00 -0.40
ATOM   1116  H   ILE A 109      -4.065 -11.936 -13.938  1.00  0.40
ATOM   1117  CA  ILE A 109      -3.692 -11.752 -16.036  1.00  0.00
ATOM   1118  CB  ILE A 109      -2.569 -10.700 -16.179  1.00  0.00
ATOM   1119  CG2 ILE A 109      -3.217  -9.306 -16.363  1.00  0.00
ATOM   1120  CG1 ILE A 109      -1.537 -10.718 -15.039  1.00  0.00
ATOM   1121  CD1 ILE A 109      -0.333  -9.817 -15.258  1.00  0.00
ATOM   1122  C   ILE A 109      -3.218 -13.164 -16.336  1.00  0.55
ATOM   1123  O   ILE A 109      -2.784 -13.384 -17.466  1.00 -0.55
ATOM   1124  N   ARG A 110      -3.316 -14.101 -15.439  1.00 -0.40
ATOM   1125  H   ARG A 110      -3.640 -13.891 -14.521  1.00  0.40
ATOM   1126  CA  ARG A 110      -2.973 -15.527 -15.662  1.00  0.00
ATOM   1127  CB  ARG A 110      -1.579 -16.054 -15.438  1.00  0.00
ATOM   1128  CG  ARG A 110      -0.500 -15.290 -16.203  1.00  0.00
ATOM   1129  CD  ARG A 110      -0.667 -15.630 -17.709  1.00  0.35
ATOM   1130  NE  ARG A 110       0.476 -14.972 -18.415  1.00 -0.35
ATOM   1131  HE  ARG A 110       1.215 -15.591 -18.660  1.00  0.45
ATOM   1132  CZ  ARG A 110       0.680 -13.724 -18.768  1.00  0.35
ATOM   1133  NH1 ARG A 110      -0.226 -12.764 -18.506  1.00 -0.70
ATOM   1134 HH11 ARG A 110      -1.077 -12.994 -18.033  1.00  0.40
ATOM   1135 HH12 ARG A 110      -0.049 -11.820 -18.785  1.00  0.40
ATOM   1136  NH2 ARG A 110       1.829 -13.302 -19.392  1.00 -0.70
ATOM   1137 HH21 ARG A 110       2.557 -13.957 -19.596  1.00  0.40
ATOM   1138 HH22 ARG A 110       1.938 -12.340 -19.642  1.00  0.40
ATOM   1139  C   ARG A 110      -3.979 -16.223 -14.705  1.00  0.10
ATOM   1140  O   ARG A 110      -4.428 -15.785 -13.298  1.00 -0.55
ATOM   1141  OXT ARG A 110      -4.544 -17.244 -15.111  1.00 -0.55
ATOM   1142  N   LYS D   1      10.837  12.720  11.813  1.00 -0.32
ATOM   1143  HT1 LYS D   1      10.799  13.407  12.592  1.00  0.33
ATOM   1144  HT2 LYS D   1      11.532  13.034  11.107  1.00  0.33
ATOM   1145  HT3 LYS D   1      11.116  11.790  12.184  1.00  0.33
ATOM   1146  CA  LYS D   1       9.479  12.615  11.168  1.00  0.33
ATOM   1147  CB  LYS D   1       9.550  11.600  10.046  1.00  0.00
ATOM   1148  CG  LYS D   1       8.410  11.229   9.168  1.00  0.00
ATOM   1149  CD  LYS D   1       7.464  12.307   8.723  1.00  0.00
ATOM   1150  CE  LYS D   1       7.915  13.001   7.442  1.00  0.33
ATOM   1151  NZ  LYS D   1       6.956  14.060   6.992  1.00 -0.32
ATOM   1152  HZ1 LYS D   1       6.866  14.784   7.733  1.00  0.33
ATOM   1153  HZ2 LYS D   1       6.026  13.631   6.812  1.00  0.33
ATOM   1154  HZ3 LYS D   1       7.309  14.500   6.119  1.00  0.33
ATOM   1155  C   LYS D   1       8.330  12.375  12.151  1.00  0.55
ATOM   1156  O   LYS D   1       8.082  11.329  12.791  1.00 -0.55
ATOM   1157  N   LYS D   2       7.512  13.385  12.320  1.00 -0.40
ATOM   1158  H   LYS D   2       7.662  14.232  11.818  1.00  0.40
ATOM   1159  CA  LYS D   2       6.350  13.422  13.196  1.00  0.00
ATOM   1160  CB  LYS D   2       6.583  14.659  14.071  1.00  0.00
ATOM   1161  CG  LYS D   2       5.341  15.027  14.844  1.00  0.00
ATOM   1162  CD  LYS D   2       5.217  14.081  16.018  1.00  0.00
ATOM   1163  CE  LYS D   2       4.223  14.621  17.023  1.00  0.33
ATOM   1164  NZ  LYS D   2       4.836  15.648  17.904  1.00 -0.32
ATOM   1165  HZ1 LYS D   2       5.181  16.440  17.325  1.00  0.33
ATOM   1166  HZ2 LYS D   2       5.632  15.227  18.424  1.00  0.33
ATOM   1167  HZ3 LYS D   2       4.126  15.995  18.579  1.00  0.33
ATOM   1168  C   LYS D   2       5.072  13.653  12.418  1.00  0.55
ATOM   1169  O   LYS D   2       5.136  14.615  11.627  1.00 -0.55
ATOM   1170  N   ALA D   3       4.036  12.908  12.578  1.00 -0.40
ATOM   1171  H   ALA D   3       4.117  12.166  13.230  1.00  0.40
ATOM   1172  CA  ALA D   3       2.736  12.926  11.989  1.00  0.00
ATOM   1173  CB  ALA D   3       2.495  11.628  11.241  1.00  0.00
ATOM   1174  C   ALA D   3       1.691  13.094  13.111  1.00  0.55
ATOM   1175  O   ALA D   3       1.698  12.458  14.184  1.00 -0.55
ATOM   1176  N   VAL D   4       0.770  14.023  12.964  1.00 -0.40
ATOM   1177  H   VAL D   4       0.734  14.589  12.145  1.00  0.40
ATOM   1178  CA  VAL D   4      -0.264  14.307  13.961  1.00  0.00
ATOM   1179  CB  VAL D   4      -0.179  15.755  14.505  1.00  0.00
ATOM   1180  CG1 VAL D   4      -1.321  16.050  15.500  1.00  0.00
ATOM   1181  CG2 VAL D   4       1.139  16.046  15.203  1.00  0.00
ATOM   1182  C   VAL D   4      -1.637  14.087  13.326  1.00  0.55
ATOM   1183  O   VAL D   4      -1.881  14.568  12.212  1.00 -0.55
ATOM   1184  N   ILE D   5      -2.484  13.340  14.017  1.00 -0.40
ATOM   1185  H   ILE D   5      -2.237  12.892  14.873  1.00  0.40
ATOM   1186  CA  ILE D   5      -3.860  13.139  13.534  1.00  0.00
ATOM   1187  CB  ILE D   5      -4.279  11.661  13.403  1.00  0.00
ATOM   1188  CG2 ILE D   5      -5.753  11.531  13.027  1.00  0.00
ATOM   1189  CG1 ILE D   5      -3.329  10.955  12.397  1.00  0.00
ATOM   1190  CD1 ILE D   5      -3.510   9.444  12.356  1.00  0.00
ATOM   1191  C   ILE D   5      -4.824  13.844  14.512  1.00  0.55
ATOM   1192  O   ILE D   5      -4.788  13.413  15.684  1.00 -0.55
ATOM   1193  N   ASN D   6      -5.591  14.855  14.172  1.00 -0.40
ATOM   1194  H   ASN D   6      -5.567  15.264  13.263  1.00  0.40
ATOM   1195  CA  ASN D   6      -6.558  15.453  15.150  1.00  0.00
ATOM   1196  CB  ASN D   6      -6.694  16.948  14.996  1.00  0.00
ATOM   1197  CG  ASN D   6      -5.359  17.590  15.377  1.00  0.55
ATOM   1198  OD1 ASN D   6      -4.932  17.661  16.539  1.00 -0.55
ATOM   1199  ND2 ASN D   6      -4.610  18.120  14.422  1.00 -0.78
ATOM   1200 HD21 ASN D   6      -3.734  18.544  14.650  1.00  0.39
ATOM   1201 HD22 ASN D   6      -4.920  18.095  13.471  1.00  0.39
ATOM   1202  C   ASN D   6      -7.840  14.650  14.939  1.00  0.55
ATOM   1203  O   ASN D   6      -8.655  14.949  14.052  1.00 -0.55
ATOM   1204  N   GLY D   7      -8.008  13.565  15.683  1.00 -0.40
ATOM   1205  H   GLY D   7      -7.361  13.324  16.402  1.00  0.40
ATOM   1206  CA  GLY D   7      -9.099  12.675  15.524  1.00  0.00
ATOM   1207  C   GLY D   7     -10.448  13.371  15.424  1.00  0.55
ATOM   1208  O   GLY D   7     -11.304  12.800  14.751  1.00 -0.55
ATOM   1209  N   GLU D   8     -10.629  14.510  16.096  1.00 -0.40
ATOM   1210  H   GLU D   8      -9.927  14.956  16.645  1.00  0.40
ATOM   1211  CA  GLU D   8     -11.950  15.135  16.015  1.00  0.00
ATOM   1212  CB  GLU D   8     -12.154  16.061  17.221  1.00  0.00
ATOM   1213  CG  GLU D   8     -11.491  17.399  16.944  1.00  0.00
ATOM   1214  CD  GLU D   8      -9.990  17.441  17.055  1.00  0.10
ATOM   1215  OE1 GLU D   8      -9.327  16.430  17.336  1.00 -0.55
ATOM   1216  OE2 GLU D   8      -9.482  18.567  16.827  1.00 -0.55
ATOM   1217  C   GLU D   8     -12.160  15.786  14.653  1.00  0.55
ATOM   1218  O   GLU D   8     -13.340  15.975  14.300  1.00 -0.55
ATOM   1219  N   GLN D   9     -11.168  16.081  13.856  1.00 -0.40
ATOM   1220  H   GLN D   9     -10.216  15.936  14.118  1.00  0.40
ATOM   1221  CA  GLN D   9     -11.393  16.649  12.517  1.00  0.00
ATOM   1222  CB  GLN D   9     -10.188  17.547  12.194  1.00  0.00
ATOM   1223  CG  GLN D   9     -10.158  18.792  13.073  1.00  0.00
ATOM   1224  CD  GLN D   9      -8.817  19.470  13.106  1.00  0.55
ATOM   1225  OE1 GLN D   9      -8.038  19.565  12.140  1.00 -0.55
ATOM   1226  NE2 GLN D   9      -8.474  20.041  14.268  1.00 -0.78
ATOM   1227 HE21 GLN D   9      -9.097  20.000  15.048  1.00  0.39
ATOM   1228 HE22 GLN D   9      -7.594  20.508  14.354  1.00  0.39
ATOM   1229  C   GLN D   9     -11.628  15.597  11.449  1.00  0.55
ATOM   1230  O   GLN D   9     -11.897  15.909  10.281  1.00 -0.55
ATOM   1231  N   ILE D  10     -11.585  14.301  11.710  1.00 -0.40
ATOM   1232  H   ILE D  10     -11.418  13.989  12.640  1.00  0.40
ATOM   1233  CA  ILE D  10     -11.762  13.223  10.752  1.00  0.00
ATOM   1234  CB  ILE D  10     -10.929  11.970  11.118  1.00  0.00
ATOM   1235  CG2 ILE D  10     -11.143  10.867  10.071  1.00  0.00
ATOM   1236  CG1 ILE D  10      -9.445  12.202  11.385  1.00  0.00
ATOM   1237  CD1 ILE D  10      -8.725  13.026  10.376  1.00  0.00
ATOM   1238  C   ILE D  10     -13.256  12.868  10.671  1.00  0.55
ATOM   1239  O   ILE D  10     -13.879  12.271  11.557  1.00 -0.55
ATOM   1240  N   ARG D  11     -13.843  13.231   9.533  1.00 -0.40
ATOM   1241  H   ARG D  11     -13.336  13.672   8.796  1.00  0.40
ATOM   1242  CA  ARG D  11     -15.272  13.007   9.283  1.00  0.00
ATOM   1243  CB  ARG D  11     -15.988  14.282   8.861  1.00  0.00
ATOM   1244  CG  ARG D  11     -15.557  15.597   9.460  1.00  0.00
ATOM   1245  CD  ARG D  11     -16.060  16.033  10.821  1.00  0.35
ATOM   1246  NE  ARG D  11     -17.517  16.059  10.865  1.00 -0.35
ATOM   1247  HE  ARG D  11     -17.955  15.635  10.079  1.00  0.45
ATOM   1248  CZ  ARG D  11     -18.374  16.550  11.767  1.00  0.35
ATOM   1249  NH1 ARG D  11     -17.832  17.119  12.840  1.00 -0.70
ATOM   1250 HH11 ARG D  11     -16.837  17.160  12.936  1.00  0.40
ATOM   1251 HH12 ARG D  11     -18.419  17.505  13.552  1.00  0.40
ATOM   1252  NH2 ARG D  11     -19.697  16.398  11.598  1.00 -0.70
ATOM   1253 HH21 ARG D  11     -20.047  15.916  10.795  1.00  0.40
ATOM   1254 HH22 ARG D  11     -20.333  16.767  12.276  1.00  0.40
ATOM   1255  C   ARG D  11     -15.545  11.831   8.355  1.00  0.55
ATOM   1256  O   ARG D  11     -16.760  11.500   8.277  1.00 -0.55
ATOM   1257  N   SER D  12     -14.518  11.171   7.794  1.00 -0.40
ATOM   1258  H   SER D  12     -13.577  11.470   7.927  1.00  0.40
ATOM   1259  CA  SER D  12     -14.682   9.987   6.962  1.00  0.00
ATOM   1260  CB  SER D  12     -15.166  10.289   5.540  1.00  0.00
ATOM   1261  OG  SER D  12     -14.238  11.149   4.909  1.00 -0.49
ATOM   1262  HG  SER D  12     -14.325  11.999   5.347  1.00  0.49
ATOM   1263  C   SER D  12     -13.353   9.253   6.799  1.00  0.55
ATOM   1264  O   SER D  12     -12.334   9.885   7.137  1.00 -0.55
ATOM   1265  N   ILE D  13     -13.435   8.080   6.215  1.00 -0.40
ATOM   1266  H   ILE D  13     -14.299   7.677   5.925  1.00  0.40
ATOM   1267  CA  ILE D  13     -12.213   7.295   5.961  1.00  0.00
ATOM   1268  CB  ILE D  13     -12.530   5.855   5.565  1.00  0.00
ATOM   1269  CG2 ILE D  13     -13.201   5.817   4.198  1.00  0.00
ATOM   1270  CG1 ILE D  13     -11.269   4.992   5.580  1.00  0.00
ATOM   1271  CD1 ILE D  13     -10.409   5.043   6.837  1.00  0.00
ATOM   1272  C   ILE D  13     -11.318   8.032   4.977  1.00  0.55
ATOM   1273  O   ILE D  13     -10.089   8.069   5.122  1.00 -0.55
ATOM   1274  N   SER D  14     -11.855   8.701   3.993  1.00 -0.40
ATOM   1275  H   SER D  14     -12.841   8.689   3.854  1.00  0.40
ATOM   1276  CA  SER D  14     -11.115   9.512   3.017  1.00  0.00
ATOM   1277  CB  SER D  14     -12.075  10.103   1.974  1.00  0.00
ATOM   1278  OG  SER D  14     -12.908   9.125   1.375  1.00 -0.49
ATOM   1279  HG  SER D  14     -13.460   9.597   0.747  1.00  0.49
ATOM   1280  C   SER D  14     -10.339  10.614   3.718  1.00  0.55
ATOM   1281  O   SER D  14      -9.217  10.944   3.352  1.00 -0.55
ATOM   1282  N   ASP D  15     -10.958  11.217   4.734  1.00 -0.40
ATOM   1283  H   ASP D  15     -11.884  10.971   5.010  1.00  0.40
ATOM   1284  CA  ASP D  15     -10.320  12.272   5.508  1.00  0.00
ATOM   1285  CB  ASP D  15     -11.100  12.753   6.737  1.00  0.00
ATOM   1286  CG  ASP D  15     -12.145  13.769   6.401  1.00  0.10
ATOM   1287  OD1 ASP D  15     -12.184  14.173   5.221  1.00 -0.55
ATOM   1288  OD2 ASP D  15     -12.941  14.177   7.254  1.00 -0.55
ATOM   1289  C   ASP D  15      -9.032  11.708   6.129  1.00  0.55
ATOM   1290  O   ASP D  15      -7.992  12.349   6.118  1.00 -0.55
ATOM   1291  N   LEU D  16      -9.231  10.526   6.699  1.00 -0.40
ATOM   1292  H   LEU D  16     -10.118  10.072   6.723  1.00  0.40
ATOM   1293  CA  LEU D  16      -8.104   9.835   7.332  1.00  0.00
ATOM   1294  CB  LEU D  16      -8.588   8.543   8.013  1.00  0.00
ATOM   1295  CG  LEU D  16      -7.610   7.814   8.959  1.00  0.00
ATOM   1296  CD1 LEU D  16      -6.826   8.788   9.833  1.00  0.00
ATOM   1297  CD2 LEU D  16      -8.334   6.699   9.743  1.00  0.00
ATOM   1298  C   LEU D  16      -7.001   9.633   6.293  1.00  0.55
ATOM   1299  O   LEU D  16      -5.911  10.068   6.640  1.00 -0.55
ATOM   1300  N   HSE D  17      -7.271   9.016   5.151  1.00 -0.40
ATOM   1301  H   HSE D  17      -8.176   8.662   4.931  1.00  0.40
ATOM   1302  CA  HSE D  17      -6.228   8.825   4.142  1.00  0.00
ATOM   1303  CB  HSE D  17      -6.773   7.987   2.971  1.00  0.12
ATOM   1304  ND1 HSE D  17      -5.799   5.763   3.648  1.00 -0.56
ATOM   1305  CG  HSE D  17      -6.915   6.551   3.394  1.00  0.15
ATOM   1306  CE1 HSE D  17      -6.216   4.544   4.024  1.00  0.15
ATOM   1307  HE1 HSE D  17      -5.591   3.698   4.305  1.00  0.12
ATOM   1308  NE2 HSE D  17      -7.546   4.520   4.002  1.00 -0.40
ATOM   1309  HE2 HSE D  17      -8.133   3.742   4.228  1.00  0.40
ATOM   1310  CD2 HSE D  17      -7.996   5.770   3.609  1.00 -0.12
ATOM   1311  HD2 HSE D  17      -9.046   6.016   3.510  1.00  0.12
ATOM   1312  C   HSE D  17      -5.568  10.106   3.624  1.00  0.55
ATOM   1313  O   HSE D  17      -4.363  10.167   3.255  1.00 -0.55
ATOM   1314  N   GLN D  18      -6.406  11.142   3.561  1.00 -0.40
ATOM   1315  H   GLN D  18      -7.365  11.084   3.827  1.00  0.40
ATOM   1316  CA  GLN D  18      -5.917  12.454   3.079  1.00  0.00
ATOM   1317  CB  GLN D  18      -6.982  13.480   2.748  1.00  0.00
ATOM   1318  CG  GLN D  18      -7.927  13.254   1.589  1.00  0.00
ATOM   1319  CD  GLN D  18      -7.165  12.708   0.398  1.00  0.55
ATOM   1320  OE1 GLN D  18      -6.291  13.388  -0.164  1.00 -0.55
ATOM   1321  NE2 GLN D  18      -7.463  11.461   0.031  1.00 -0.78
ATOM   1322 HE21 GLN D  18      -6.994  11.045  -0.748  1.00  0.39
ATOM   1323 HE22 GLN D  18      -8.154  10.943   0.535  1.00  0.39
ATOM   1324  C   GLN D  18      -4.921  13.010   4.118  1.00  0.55
ATOM   1325  O   GLN D  18      -3.843  13.531   3.743  1.00 -0.55
ATOM   1326  N   THR D  19      -5.270  12.914   5.402  1.00 -0.40
ATOM   1327  H   THR D  19      -6.145  12.540   5.700  1.00  0.40
ATOM   1328  CA  THR D  19      -4.347  13.370   6.452  1.00  0.00
ATOM   1329  CB  THR D  19      -5.040  13.198   7.826  1.00  0.00
ATOM   1330  OG1 THR D  19      -6.162  14.064   7.645  1.00 -0.49
ATOM   1331  HG1 THR D  19      -6.802  13.565   7.133  1.00  0.49
ATOM   1332  CG2 THR D  19      -4.222  13.673   8.990  1.00  0.00
ATOM   1333  C   THR D  19      -3.004  12.641   6.491  1.00  0.55
ATOM   1334  O   THR D  19      -1.975  13.266   6.707  1.00 -0.55
ATOM   1335  N   LEU D  20      -3.112  11.331   6.313  1.00 -0.40
ATOM   1336  H   LEU D  20      -4.001  10.900   6.184  1.00  0.40
ATOM   1337  CA  LEU D  20      -1.970  10.416   6.289  1.00  0.00
ATOM   1338  CB  LEU D  20      -2.341   8.934   6.164  1.00  0.00
ATOM   1339  CG  LEU D  20      -3.009   8.220   7.311  1.00  0.00
ATOM   1340  CD1 LEU D  20      -3.243   6.729   7.128  1.00  0.00
ATOM   1341  CD2 LEU D  20      -2.235   8.405   8.583  1.00  0.00
ATOM   1342  C   LEU D  20      -1.068  10.816   5.110  1.00  0.55
ATOM   1343  O   LEU D  20       0.142  10.861   5.301  1.00 -0.55
ATOM   1344  N   LYS D  21      -1.739  11.059   3.977  1.00 -0.40
ATOM   1345  H   LYS D  21      -2.731  10.994   3.903  1.00  0.40
ATOM   1346  CA  LYS D  21      -0.998  11.442   2.770  1.00  0.00
ATOM   1347  CB  LYS D  21      -2.022  11.607   1.633  1.00  0.00
ATOM   1348  CG  LYS D  21      -1.215  11.770   0.314  1.00  0.00
ATOM   1349  CD  LYS D  21      -2.152  12.065  -0.827  1.00  0.00
ATOM   1350  CE  LYS D  21      -1.385  12.442  -2.122  1.00  0.33
ATOM   1351  NZ  LYS D  21      -2.280  11.990  -3.242  1.00 -0.32
ATOM   1352  HZ1 LYS D  21      -3.193  12.483  -3.177  1.00  0.33
ATOM   1353  HZ2 LYS D  21      -2.434  10.964  -3.170  1.00  0.33
ATOM   1354  HZ3 LYS D  21      -1.831  12.209  -4.154  1.00  0.33
ATOM   1355  C   LYS D  21      -0.121  12.651   3.003  1.00  0.55
ATOM   1356  O   LYS D  21       1.053  12.680   2.615  1.00 -0.55
ATOM   1357  N   LYS D  22      -0.633  13.684   3.622  1.00 -0.40
ATOM   1358  H   LYS D  22      -1.588  13.682   3.906  1.00  0.40
ATOM   1359  CA  LYS D  22       0.095  14.903   3.954  1.00  0.00
ATOM   1360  CB  LYS D  22      -0.969  15.931   4.371  1.00  0.00
ATOM   1361  CG  LYS D  22      -0.269  17.074   5.058  1.00  0.00
ATOM   1362  CD  LYS D  22       0.682  17.752   4.021  1.00  0.00
ATOM   1363  CE  LYS D  22       1.736  18.520   4.810  1.00  0.33
ATOM   1364  NZ  LYS D  22       2.606  19.302   3.911  1.00 -0.32
ATOM   1365  HZ1 LYS D  22       2.031  19.982   3.375  1.00  0.33
ATOM   1366  HZ2 LYS D  22       3.089  18.659   3.250  1.00  0.33
ATOM   1367  HZ3 LYS D  22       3.315  19.815   4.474  1.00  0.33
ATOM   1368  C   LYS D  22       1.089  14.693   5.087  1.00  0.55
ATOM   1369  O   LYS D  22       2.316  14.902   4.956  1.00 -0.55
ATOM   1370  N   GLU D  23       0.575  14.210   6.231  1.00 -0.40
ATOM   1371  H   GLU D  23      -0.396  14.006   6.324  1.00  0.40
ATOM   1372  CA  GLU D  23       1.402  13.945   7.429  1.00  0.00
ATOM   1373  CB  GLU D  23       0.482  13.445   8.572  1.00  0.00
ATOM   1374  CG  GLU D  23      -0.445  14.498   9.175  1.00  0.00
ATOM   1375  CD  GLU D  23       0.257  15.735   9.708  1.00  0.10
ATOM   1376  OE1 GLU D  23       1.109  15.746  10.618  1.00 -0.55
ATOM   1377  OE2 GLU D  23       0.015  16.877   9.247  1.00 -0.55
ATOM   1378  C   GLU D  23       2.578  12.990   7.203  1.00  0.55
ATOM   1379  O   GLU D  23       3.647  13.220   7.798  1.00 -0.55
ATOM   1380  N   LEU D  24       2.455  11.985   6.349  1.00 -0.40
ATOM   1381  H   LEU D  24       1.609  11.815   5.851  1.00  0.40
ATOM   1382  CA  LEU D  24       3.556  11.059   6.082  1.00  0.00
ATOM   1383  CB  LEU D  24       3.032   9.626   6.048  1.00  0.00
ATOM   1384  CG  LEU D  24       2.305   9.080   7.293  1.00  0.00
ATOM   1385  CD1 LEU D  24       1.749   7.653   7.103  1.00  0.00
ATOM   1386  CD2 LEU D  24       3.197   9.076   8.537  1.00  0.00
ATOM   1387  C   LEU D  24       4.285  11.384   4.788  1.00  0.55
ATOM   1388  O   LEU D  24       5.180  10.597   4.470  1.00 -0.55
ATOM   1389  N   ALA D  25       3.894  12.440   4.088  1.00 -0.40
ATOM   1390  H   ALA D  25       3.161  13.043   4.395  1.00  0.40
ATOM   1391  CA  ALA D  25       4.534  12.787   2.797  1.00  0.00
ATOM   1392  CB  ALA D  25       5.925  13.295   3.143  1.00  0.00
ATOM   1393  C   ALA D  25       4.500  11.585   1.870  1.00  0.55
ATOM   1394  O   ALA D  25       5.453  11.073   1.292  1.00 -0.55
ATOM   1395  N   LEU D  26       3.314  10.981   1.741  1.00 -0.40
ATOM   1396  H   LEU D  26       2.510  11.309   2.231  1.00  0.40
ATOM   1397  CA  LEU D  26       3.092   9.817   0.892  1.00  0.00
ATOM   1398  CB  LEU D  26       1.747   9.175   1.246  1.00  0.00
ATOM   1399  CG  LEU D  26       1.648   8.611   2.663  1.00  0.00
ATOM   1400  CD1 LEU D  26       0.402   7.757   2.931  1.00  0.00
ATOM   1401  CD2 LEU D  26       2.850   7.722   2.990  1.00  0.00
ATOM   1402  C   LEU D  26       3.156  10.205  -0.591  1.00  0.55
ATOM   1403  O   LEU D  26       2.960  11.376  -0.928  1.00 -0.55
ATOM   1404  N   PRO D  27       3.428   9.230  -1.459  1.00 -0.20
ATOM   1405  CD  PRO D  27       3.648   7.825  -1.075  1.00  0.10
ATOM   1406  CA  PRO D  27       3.483   9.456  -2.903  1.00  0.10
ATOM   1407  CB  PRO D  27       3.743   8.043  -3.473  1.00  0.00
ATOM   1408  CG  PRO D  27       3.349   7.085  -2.374  1.00  0.00
ATOM   1409  C   PRO D  27       2.191  10.036  -3.461  1.00  0.55
ATOM   1410  O   PRO D  27       1.088   9.718  -2.938  1.00 -0.55
ATOM   1411  N   GLU D  28       2.304  10.810  -4.541  1.00 -0.40
ATOM   1412  H   GLU D  28       3.172  11.032  -4.977  1.00  0.40
ATOM   1413  CA  GLU D  28       1.074  11.373  -5.127  1.00  0.00
ATOM   1414  CB  GLU D  28       1.350  12.306  -6.280  1.00  0.00
ATOM   1415  CG  GLU D  28       0.990  13.782  -6.213  1.00  0.00
ATOM   1416  CD  GLU D  28       0.328  14.403  -4.996  1.00  0.10
ATOM   1417  OE1 GLU D  28       1.056  14.702  -4.000  1.00 -0.55
ATOM   1418  OE2 GLU D  28      -0.926  14.612  -4.974  1.00 -0.55
ATOM   1419  C   GLU D  28       0.118  10.296  -5.616  1.00  0.55
ATOM   1420  O   GLU D  28      -1.104  10.558  -5.638  1.00 -0.55
ATOM   1421  N   TYR D  29       0.629   9.101  -5.967  1.00 -0.40
ATOM   1422  H   TYR D  29       1.607   8.914  -5.918  1.00  0.40
ATOM   1423  CA  TYR D  29      -0.215   7.989  -6.445  1.00  0.00
ATOM   1424  CB  TYR D  29       0.585   7.023  -7.353  1.00  0.12
ATOM   1425  CG  TYR D  29       1.847   6.428  -6.773  1.00 -0.12
ATOM   1426  CD1 TYR D  29       1.754   5.407  -5.806  1.00 -0.12
ATOM   1427  HD1 TYR D  29       0.774   5.072  -5.504  1.00  0.12
ATOM   1428  CE1 TYR D  29       2.865   4.812  -5.225  1.00 -0.12
ATOM   1429  HE1 TYR D  29       2.756   4.024  -4.495  1.00  0.12
ATOM   1430  CZ  TYR D  29       4.119   5.259  -5.609  1.00  0.06
ATOM   1431  OH  TYR D  29       5.205   4.686  -5.003  1.00 -0.49
ATOM   1432  HH  TYR D  29       5.992   4.973  -5.471  1.00  0.43
ATOM   1433  CD2 TYR D  29       3.145   6.852  -7.127  1.00 -0.12
ATOM   1434  HD2 TYR D  29       3.258   7.634  -7.863  1.00  0.12
ATOM   1435  CE2 TYR D  29       4.291   6.291  -6.554  1.00 -0.12
ATOM   1436  HE2 TYR D  29       5.277   6.637  -6.827  1.00  0.12
ATOM   1437  C   TYR D  29      -0.840   7.206  -5.295  1.00  0.55
ATOM   1438  O   TYR D  29      -1.552   6.249  -5.622  1.00 -0.55
ATOM   1439  N   TYR D  30      -0.556   7.619  -4.077  1.00 -0.40
ATOM   1440  H   TYR D  30       0.015   8.420  -3.913  1.00  0.40
ATOM   1441  CA  TYR D  30      -1.057   6.932  -2.879  1.00  0.00
ATOM   1442  CB  TYR D  30      -0.895   7.796  -1.635  1.00  0.12
ATOM   1443  CG  TYR D  30      -1.474   7.164  -0.387  1.00 -0.12
ATOM   1444  CD1 TYR D  30      -1.006   5.928   0.042  1.00 -0.12
ATOM   1445  HD1 TYR D  30      -0.208   5.435  -0.493  1.00  0.12
ATOM   1446  CE1 TYR D  30      -1.564   5.331   1.152  1.00 -0.12
ATOM   1447  HE1 TYR D  30      -1.198   4.364   1.463  1.00  0.12
ATOM   1448  CZ  TYR D  30      -2.579   5.927   1.882  1.00  0.06
ATOM   1449  OH  TYR D  30      -3.019   5.254   2.986  1.00 -0.49
ATOM   1450  HH  TYR D  30      -3.814   5.690   3.302  1.00  0.43
ATOM   1451  CD2 TYR D  30      -2.498   7.771   0.358  1.00 -0.12
ATOM   1452  HD2 TYR D  30      -2.864   8.738   0.048  1.00  0.12
ATOM   1453  CE2 TYR D  30      -3.064   7.167   1.488  1.00 -0.12
ATOM   1454  HE2 TYR D  30      -3.856   7.653   2.038  1.00  0.12
ATOM   1455  C   TYR D  30      -2.467   6.405  -3.054  1.00  0.55
ATOM   1456  O   TYR D  30      -3.510   7.046  -3.256  1.00 -0.55
ATOM   1457  N   GLY D  31      -2.543   5.073  -2.925  1.00 -0.40
ATOM   1458  H   GLY D  31      -1.745   4.512  -2.717  1.00  0.40
ATOM   1459  CA  GLY D  31      -3.818   4.356  -3.085  1.00  0.00
ATOM   1460  C   GLY D  31      -4.931   4.531  -2.105  1.00  0.55
ATOM   1461  O   GLY D  31      -6.026   4.033  -2.409  1.00 -0.55
ATOM   1462  N   GLU D  32      -4.777   5.128  -0.940  1.00 -0.40
ATOM   1463  H   GLU D  32      -3.887   5.481  -0.663  1.00  0.40
ATOM   1464  CA  GLU D  32      -5.852   5.333   0.044  1.00  0.00
ATOM   1465  CB  GLU D  32      -6.847   6.440  -0.414  1.00  0.00
ATOM   1466  CG  GLU D  32      -6.028   7.711  -0.695  1.00  0.00
ATOM   1467  CD  GLU D  32      -6.721   8.917  -1.265  1.00  0.10
ATOM   1468  OE1 GLU D  32      -7.959   8.936  -1.336  1.00 -0.55
ATOM   1469  OE2 GLU D  32      -6.182   9.963  -1.665  1.00 -0.55
ATOM   1470  C   GLU D  32      -6.635   4.097   0.373  1.00  0.55
ATOM   1471  O   GLU D  32      -7.859   4.115   0.373  1.00 -0.55
ATOM   1472  N   ASN D  33      -5.881   3.021   0.627  1.00 -0.40
ATOM   1473  H   ASN D  33      -4.887   3.047   0.564  1.00  0.40
ATOM   1474  CA  ASN D  33      -6.463   1.736   1.011  1.00  0.00
ATOM   1475  CB  ASN D  33      -6.904   0.940  -0.193  1.00  0.00
ATOM   1476  CG  ASN D  33      -5.723   0.589  -1.081  1.00  0.55
ATOM   1477  OD1 ASN D  33      -4.915  -0.237  -0.662  1.00 -0.55
ATOM   1478  ND2 ASN D  33      -5.540   1.220  -2.251  1.00 -0.78
ATOM   1479 HD21 ASN D  33      -4.760   0.983  -2.831  1.00  0.39
ATOM   1480 HD22 ASN D  33      -6.184   1.927  -2.544  1.00  0.39
ATOM   1481  C   ASN D  33      -5.448   1.119   1.989  1.00  0.55
ATOM   1482  O   ASN D  33      -4.329   1.686   2.113  1.00 -0.55
ATOM   1483  N   LEU D  34      -5.798   0.046   2.674  1.00 -0.40
ATOM   1484  H   LEU D  34      -6.687  -0.396   2.577  1.00  0.40
ATOM   1485  CA  LEU D  34      -4.848  -0.552   3.639  1.00  0.00
ATOM   1486  CB  LEU D  34      -5.653  -1.573   4.455  1.00  0.00
ATOM   1487  CG  LEU D  34      -6.878  -1.111   5.280  1.00  0.00
ATOM   1488  CD1 LEU D  34      -7.530  -2.306   5.981  1.00  0.00
ATOM   1489  CD2 LEU D  34      -6.390  -0.057   6.274  1.00  0.00
ATOM   1490  C   LEU D  34      -3.576  -1.186   3.044  1.00  0.55
ATOM   1491  O   LEU D  34      -2.509  -1.127   3.689  1.00 -0.55
ATOM   1492  N   ASP D  35      -3.721  -1.747   1.830  1.00 -0.40
ATOM   1493  H   ASP D  35      -4.606  -1.773   1.373  1.00  0.40
ATOM   1494  CA  ASP D  35      -2.591  -2.368   1.074  1.00  0.00
ATOM   1495  CB  ASP D  35      -2.988  -3.218  -0.140  1.00  0.00
ATOM   1496  CG  ASP D  35      -3.871  -4.390   0.287  1.00  0.10
ATOM   1497  OD1 ASP D  35      -3.376  -5.195   1.116  1.00 -0.55
ATOM   1498  OD2 ASP D  35      -5.033  -4.572  -0.142  1.00 -0.55
ATOM   1499  C   ASP D  35      -1.637  -1.267   0.634  1.00  0.55
ATOM   1500  O   ASP D  35      -0.406  -1.479   0.755  1.00 -0.55
ATOM   1501  N   ALA D  36      -2.150  -0.139   0.194  1.00 -0.40
ATOM   1502  H   ALA D  36      -3.136  -0.023   0.118  1.00  0.40
ATOM   1503  CA  ALA D  36      -1.370   1.013  -0.213  1.00  0.00
ATOM   1504  CB  ALA D  36      -2.154   2.147  -0.822  1.00  0.00
ATOM   1505  C   ALA D  36      -0.690   1.552   1.056  1.00  0.55
ATOM   1506  O   ALA D  36       0.487   1.935   0.924  1.00 -0.55
ATOM   1507  N   LEU D  37      -1.398   1.542   2.181  1.00 -0.40
ATOM   1508  H   LEU D  37      -2.333   1.203   2.247  1.00  0.40
ATOM   1509  CA  LEU D  37      -0.762   2.065   3.413  1.00  0.00
ATOM   1510  CB  LEU D  37      -1.778   2.238   4.552  1.00  0.00
ATOM   1511  CG  LEU D  37      -1.137   2.789   5.844  1.00  0.00
ATOM   1512  CD1 LEU D  37      -0.428   4.154   5.720  1.00  0.00
ATOM   1513  CD2 LEU D  37      -2.230   2.845   6.916  1.00  0.00
ATOM   1514  C   LEU D  37       0.423   1.212   3.869  1.00  0.55
ATOM   1515  O   LEU D  37       1.480   1.693   4.256  1.00 -0.55
ATOM   1516  N   TRP D  38       0.209  -0.116   3.840  1.00 -0.40
ATOM   1517  H   TRP D  38      -0.673  -0.506   3.586  1.00  0.40
ATOM   1518  CA  TRP D  38       1.263  -1.072   4.181  1.00  0.00
ATOM   1519  CB  TRP D  38       0.720  -2.493   4.073  1.00  0.12
ATOM   1520  CG  TRP D  38       1.805  -3.513   4.292  1.00 -0.12
ATOM   1521  CD1 TRP D  38       2.450  -4.198   3.298  1.00 -0.12
ATOM   1522  HD1 TRP D  38       2.257  -4.097   2.240  1.00  0.12
ATOM   1523  NE1 TRP D  38       3.384  -5.033   3.864  1.00 -0.40
ATOM   1524  HE1 TRP D  38       3.958  -5.643   3.363  1.00  0.40
ATOM   1525  CE2 TRP D  38       3.400  -4.897   5.210  1.00  0.00
ATOM   1526  CD2 TRP D  38       2.411  -3.932   5.514  1.00  0.00
ATOM   1527  CE3 TRP D  38       2.241  -3.567   6.849  1.00 -0.12
ATOM   1528  HE3 TRP D  38       1.539  -2.807   7.159  1.00  0.12
ATOM   1529  CZ3 TRP D  38       3.027  -4.234   7.790  1.00 -0.12
ATOM   1530  HZ3 TRP D  38       2.886  -3.987   8.831  1.00  0.12
ATOM   1531  CZ2 TRP D  38       4.214  -5.532   6.152  1.00 -0.12
ATOM   1532  HZ2 TRP D  38       4.980  -6.240   5.873  1.00  0.12
ATOM   1533  CH2 TRP D  38       4.002  -5.219   7.464  1.00 -0.12
ATOM   1534  HH2 TRP D  38       4.566  -5.711   8.242  1.00  0.12
ATOM   1535  C   TRP D  38       2.519  -0.879   3.305  1.00  0.55
ATOM   1536  O   TRP D  38       3.670  -0.929   3.790  1.00 -0.55
ATOM   1537  N   ASP D  39       2.293  -0.718   1.985  1.00 -0.40
ATOM   1538  H   ASP D  39       1.367  -0.723   1.618  1.00  0.40
ATOM   1539  CA  ASP D  39       3.344  -0.529   1.000  1.00  0.00
ATOM   1540  CB  ASP D  39       2.801  -0.475  -0.445  1.00  0.00
ATOM   1541  CG  ASP D  39       3.950  -0.444  -1.449  1.00  0.10
ATOM   1542  OD1 ASP D  39       4.875  -1.308  -1.558  1.00 -0.55
ATOM   1543  OD2 ASP D  39       3.903   0.568  -2.188  1.00 -0.55
ATOM   1544  C   ASP D  39       4.147   0.720   1.341  1.00  0.55
ATOM   1545  O   ASP D  39       5.375   0.701   1.287  1.00 -0.55
ATOM   1546  N   ALA D  40       3.425   1.781   1.670  1.00 -0.40
ATOM   1547  H   ALA D  40       2.429   1.780   1.701  1.00  0.40
ATOM   1548  CA  ALA D  40       4.098   3.008   2.005  1.00  0.00
ATOM   1549  CB  ALA D  40       3.108   4.192   2.046  1.00  0.00
ATOM   1550  C   ALA D  40       4.847   2.945   3.326  1.00  0.55
ATOM   1551  O   ALA D  40       5.942   3.565   3.414  1.00 -0.55
ATOM   1552  N   LEU D  41       4.279   2.302   4.337  1.00 -0.40
ATOM   1553  H   LEU D  41       3.398   1.839   4.287  1.00  0.40
ATOM   1554  CA  LEU D  41       5.018   2.279   5.625  1.00  0.00
ATOM   1555  CB  LEU D  41       4.104   1.734   6.716  1.00  0.00
ATOM   1556  CG  LEU D  41       2.933   2.617   7.138  1.00  0.00
ATOM   1557  CD1 LEU D  41       2.060   1.972   8.183  1.00  0.00
ATOM   1558  CD2 LEU D  41       3.429   3.981   7.603  1.00  0.00
ATOM   1559  C   LEU D  41       6.320   1.472   5.499  1.00  0.55
ATOM   1560  O   LEU D  41       7.373   1.764   6.055  1.00 -0.55
ATOM   1561  N   THR D  42       6.293   0.426   4.701  1.00 -0.40
ATOM   1562  H   THR D  42       5.460   0.203   4.203  1.00  0.40
ATOM   1563  CA  THR D  42       7.387  -0.483   4.450  1.00  0.00
ATOM   1564  CB  THR D  42       6.874  -1.938   4.297  1.00  0.00
ATOM   1565  OG1 THR D  42       5.911  -2.164   3.266  1.00 -0.49
ATOM   1566  HG1 THR D  42       5.104  -1.733   3.558  1.00  0.49
ATOM   1567  CG2 THR D  42       6.164  -2.300   5.617  1.00  0.00
ATOM   1568  C   THR D  42       8.225  -0.153   3.239  1.00  0.55
ATOM   1569  O   THR D  42       9.248  -0.869   3.171  1.00 -0.55
ATOM   1570  N   GLY D  43       7.890   0.727   2.339  1.00 -0.40
ATOM   1571  H   GLY D  43       7.055   1.270   2.390  1.00  0.40
ATOM   1572  CA  GLY D  43       8.758   0.948   1.196  1.00  0.00
ATOM   1573  C   GLY D  43       8.665   2.366   0.674  1.00  0.55
ATOM   1574  O   GLY D  43       8.721   2.567  -0.555  1.00 -0.55
ATOM   1575  N   TRP D  44       8.490   3.341   1.571  1.00 -0.40
ATOM   1576  H   TRP D  44       8.410   3.177   2.551  1.00  0.40
ATOM   1577  CA  TRP D  44       8.409   4.732   1.110  1.00  0.00
ATOM   1578  CB  TRP D  44       7.004   5.048   0.545  1.00  0.12
ATOM   1579  CG  TRP D  44       6.933   6.467   0.075  1.00 -0.12
ATOM   1580  CD1 TRP D  44       6.740   7.637   0.790  1.00 -0.12
ATOM   1581  HD1 TRP D  44       6.566   7.678   1.855  1.00  0.12
ATOM   1582  NE1 TRP D  44       6.797   8.735  -0.026  1.00 -0.40
ATOM   1583  HE1 TRP D  44       6.692   9.666   0.248  1.00  0.40
ATOM   1584  CE2 TRP D  44       7.035   8.275  -1.323  1.00  0.00
ATOM   1585  CD2 TRP D  44       7.122   6.855  -1.288  1.00  0.00
ATOM   1586  CE3 TRP D  44       7.348   6.145  -2.457  1.00 -0.12
ATOM   1587  HE3 TRP D  44       7.395   5.066  -2.470  1.00  0.12
ATOM   1588  CZ3 TRP D  44       7.515   6.851  -3.622  1.00 -0.12
ATOM   1589  HZ3 TRP D  44       7.702   6.315  -4.541  1.00  0.12
ATOM   1590  CZ2 TRP D  44       7.195   9.000  -2.513  1.00 -0.12
ATOM   1591  HZ2 TRP D  44       7.126  10.077  -2.558  1.00  0.12
ATOM   1592  CH2 TRP D  44       7.449   8.258  -3.651  1.00 -0.12
ATOM   1593  HH2 TRP D  44       7.602   8.771  -4.588  1.00  0.12
ATOM   1594  C   TRP D  44       8.786   5.747   2.198  1.00  0.55
ATOM   1595  O   TRP D  44       9.672   6.603   2.086  1.00 -0.55
ATOM   1596  N   VAL D  45       8.005   5.604   3.279  1.00 -0.40
ATOM   1597  H   VAL D  45       7.311   4.890   3.312  1.00  0.40
ATOM   1598  CA  VAL D  45       8.075   6.430   4.464  1.00  0.00
ATOM   1599  CB  VAL D  45       6.953   5.970   5.438  1.00  0.00
ATOM   1600  CG1 VAL D  45       7.110   6.443   6.852  1.00  0.00
ATOM   1601  CG2 VAL D  45       5.606   6.537   4.950  1.00  0.00
ATOM   1602  C   VAL D  45       9.460   6.454   5.114  1.00  0.55
ATOM   1603  O   VAL D  45      10.276   5.517   5.166  1.00 -0.55
ATOM   1604  N   GLU D  46       9.732   7.643   5.654  1.00 -0.40
ATOM   1605  H   GLU D  46       9.093   8.405   5.581  1.00  0.40
ATOM   1606  CA  GLU D  46      10.952   7.922   6.378  1.00  0.00
ATOM   1607  CB  GLU D  46      11.231   9.411   6.216  1.00  0.00
ATOM   1608  CG  GLU D  46      11.733   9.969   7.551  1.00  0.00
ATOM   1609  CD  GLU D  46      12.329  11.292   7.061  1.00  0.10
ATOM   1610  OE1 GLU D  46      11.753  11.888   6.109  1.00 -0.55
ATOM   1611  OE2 GLU D  46      13.376  11.685   7.570  1.00 -0.55
ATOM   1612  C   GLU D  46      10.875   7.591   7.862  1.00  0.55
ATOM   1613  O   GLU D  46       9.865   7.851   8.528  1.00 -0.55
ATOM   1614  N   TYR D  47      11.920   6.996   8.374  1.00 -0.40
ATOM   1615  H   TYR D  47      12.708   6.741   7.820  1.00  0.40
ATOM   1616  CA  TYR D  47      11.998   6.663   9.802  1.00  0.00
ATOM   1617  CB  TYR D  47      12.083   5.131  10.011  1.00  0.12
ATOM   1618  CG  TYR D  47      10.832   4.440   9.490  1.00 -0.12
ATOM   1619  CD1 TYR D  47       9.648   4.560  10.219  1.00 -0.12
ATOM   1620  HD1 TYR D  47       9.660   5.101  11.154  1.00  0.12
ATOM   1621  CE1 TYR D  47       8.467   4.009   9.782  1.00 -0.12
ATOM   1622  HE1 TYR D  47       7.557   4.135  10.350  1.00  0.12
ATOM   1623  CZ  TYR D  47       8.467   3.293   8.607  1.00  0.06
ATOM   1624  OH  TYR D  47       7.260   2.729   8.196  1.00 -0.49
ATOM   1625  HH  TYR D  47       7.444   2.139   7.461  1.00  0.43
ATOM   1626  CD2 TYR D  47      10.810   3.746   8.302  1.00 -0.12
ATOM   1627  HD2 TYR D  47      11.700   3.672   7.694  1.00  0.12
ATOM   1628  CE2 TYR D  47       9.624   3.142   7.895  1.00 -0.12
ATOM   1629  HE2 TYR D  47       9.617   2.541   6.998  1.00  0.12
ATOM   1630  C   TYR D  47      13.186   7.368  10.451  1.00  0.55
ATOM   1631  O   TYR D  47      14.047   7.815   9.694  1.00 -0.55
ATOM   1632  N   PRO D  48      13.294   7.505  11.762  1.00 -0.20
ATOM   1633  CD  PRO D  48      14.470   8.151  12.386  1.00  0.10
ATOM   1634  CA  PRO D  48      12.284   7.055  12.730  1.00  0.10
ATOM   1635  CB  PRO D  48      12.919   7.270  14.080  1.00  0.00
ATOM   1636  CG  PRO D  48      14.271   7.889  13.861  1.00  0.00
ATOM   1637  C   PRO D  48      11.047   7.941  12.524  1.00  0.55
ATOM   1638  O   PRO D  48      11.081   9.081  12.063  1.00 -0.55
ATOM   1639  N   LEU D  49       9.912   7.361  12.877  1.00 -0.40
ATOM   1640  H   LEU D  49       9.887   6.430  13.232  1.00  0.40
ATOM   1641  CA  LEU D  49       8.621   8.033  12.774  1.00  0.00
ATOM   1642  CB  LEU D  49       7.784   7.318  11.695  1.00  0.00
ATOM   1643  CG  LEU D  49       6.285   7.624  11.556  1.00  0.00
ATOM   1644  CD1 LEU D  49       6.170   8.993  10.909  1.00  0.00
ATOM   1645  CD2 LEU D  49       5.534   6.587  10.745  1.00  0.00
ATOM   1646  C   LEU D  49       7.856   8.067  14.095  1.00  0.55
ATOM   1647  O   LEU D  49       7.833   7.093  14.840  1.00 -0.55
ATOM   1648  N   VAL D  50       7.237   9.202  14.328  1.00 -0.40
ATOM   1649  H   VAL D  50       7.338   9.990  13.726  1.00  0.40
ATOM   1650  CA  VAL D  50       6.360   9.389  15.485  1.00  0.00
ATOM   1651  CB  VAL D  50       6.864  10.392  16.505  1.00  0.00
ATOM   1652  CG1 VAL D  50       5.976  10.585  17.728  1.00  0.00
ATOM   1653  CG2 VAL D  50       8.289   9.908  16.835  1.00  0.00
ATOM   1654  C   VAL D  50       4.957   9.722  14.982  1.00  0.55
ATOM   1655  O   VAL D  50       4.694  10.693  14.290  1.00 -0.55
ATOM   1656  N   LEU D  51       4.022   8.814  15.295  1.00 -0.40
ATOM   1657  H   LEU D  51       4.266   7.972  15.768  1.00  0.40
ATOM   1658  CA  LEU D  51       2.617   8.954  14.992  1.00  0.00
ATOM   1659  CB  LEU D  51       1.964   7.666  14.508  1.00  0.00
ATOM   1660  CG  LEU D  51       0.431   7.899  14.255  1.00  0.00
ATOM   1661  CD1 LEU D  51       0.344   8.946  13.166  1.00  0.00
ATOM   1662  CD2 LEU D  51      -0.313   6.653  13.870  1.00  0.00
ATOM   1663  C   LEU D  51       1.850   9.395  16.268  1.00  0.55
ATOM   1664  O   LEU D  51       1.715   8.557  17.200  1.00 -0.55
ATOM   1665  N   GLU D  52       1.399  10.648  16.303  1.00 -0.40
ATOM   1666  H   GLU D  52       1.576  11.296  15.567  1.00  0.40
ATOM   1667  CA  GLU D  52       0.603  11.155  17.441  1.00  0.00
ATOM   1668  CB  GLU D  52       1.049  12.512  17.974  1.00  0.00
ATOM   1669  CG  GLU D  52       0.120  12.881  19.125  1.00  0.00
ATOM   1670  CD  GLU D  52       0.505  14.125  19.876  1.00  0.10
ATOM   1671  OE1 GLU D  52       1.453  14.804  19.421  1.00 -0.55
ATOM   1672  OE2 GLU D  52      -0.122  14.438  20.921  1.00 -0.55
ATOM   1673  C   GLU D  52      -0.851  11.240  16.971  1.00  0.55
ATOM   1674  O   GLU D  52      -1.195  12.071  16.136  1.00 -0.55
ATOM   1675  N   TRP D  53      -1.679  10.348  17.439  1.00 -0.40
ATOM   1676  H   TRP D  53      -1.353   9.670  18.090  1.00  0.40
ATOM   1677  CA  TRP D  53      -3.079  10.211  17.117  1.00  0.00
ATOM   1678  CB  TRP D  53      -3.360   8.765  16.698  1.00  0.12
ATOM   1679  CG  TRP D  53      -4.647   8.560  15.930  1.00 -0.12
ATOM   1680  CD1 TRP D  53      -5.830   9.254  16.037  1.00 -0.12
ATOM   1681  HD1 TRP D  53      -5.990  10.091  16.700  1.00  0.12
ATOM   1682  NE1 TRP D  53      -6.779   8.743  15.192  1.00 -0.40
ATOM   1683  HE1 TRP D  53      -7.701   9.054  15.116  1.00  0.40
ATOM   1684  CE2 TRP D  53      -6.220   7.726  14.472  1.00  0.00
ATOM   1685  CD2 TRP D  53      -4.896   7.559  14.926  1.00  0.00
ATOM   1686  CE3 TRP D  53      -4.097   6.557  14.345  1.00 -0.12
ATOM   1687  HE3 TRP D  53      -3.072   6.398  14.648  1.00  0.12
ATOM   1688  CZ3 TRP D  53      -4.656   5.760  13.355  1.00 -0.12
ATOM   1689  HZ3 TRP D  53      -4.053   5.001  12.880  1.00  0.12
ATOM   1690  CZ2 TRP D  53      -6.798   6.909  13.491  1.00 -0.12
ATOM   1691  HZ2 TRP D  53      -7.817   7.029  13.153  1.00  0.12
ATOM   1692  CH2 TRP D  53      -5.987   5.924  12.965  1.00 -0.12
ATOM   1693  HH2 TRP D  53      -6.397   5.254  12.225  1.00  0.12
ATOM   1694  C   TRP D  53      -3.992  10.680  18.260  1.00  0.55
ATOM   1695  O   TRP D  53      -4.260   9.961  19.231  1.00 -0.55
ATOM   1696  N   ARG D  54      -4.509  11.889  18.138  1.00 -0.40
ATOM   1697  H   ARG D  54      -4.297  12.469  17.356  1.00  0.40
ATOM   1698  CA  ARG D  54      -5.423  12.471  19.124  1.00  0.00
ATOM   1699  CB  ARG D  54      -5.277  13.968  19.169  1.00  0.00
ATOM   1700  CG  ARG D  54      -3.840  14.366  19.208  1.00  0.00
ATOM   1701  CD  ARG D  54      -3.763  15.882  19.059  1.00  0.35
ATOM   1702  NE  ARG D  54      -2.370  16.200  19.424  1.00 -0.35
ATOM   1703  HE  ARG D  54      -1.843  15.590  20.014  1.00  0.45
ATOM   1704  CZ  ARG D  54      -1.827  17.333  18.943  1.00  0.35
ATOM   1705  NH1 ARG D  54      -2.595  18.101  18.159  1.00 -0.70
ATOM   1706 HH11 ARG D  54      -3.533  17.824  17.951  1.00  0.40
ATOM   1707 HH12 ARG D  54      -2.229  18.952  17.780  1.00  0.40
ATOM   1708  NH2 ARG D  54      -0.573  17.686  19.232  1.00 -0.70
ATOM   1709 HH21 ARG D  54      -0.013  17.103  19.820  1.00  0.40
ATOM   1710 HH22 ARG D  54      -0.194  18.534  18.861  1.00  0.40
ATOM   1711  C   ARG D  54      -6.883  12.189  18.811  1.00  0.55
ATOM   1712  O   ARG D  54      -7.318  12.067  17.663  1.00 -0.55
ATOM   1713  N   GLN D  55      -7.648  12.139  19.909  1.00 -0.40
ATOM   1714  H   GLN D  55      -7.251  12.312  20.806  1.00  0.40
ATOM   1715  CA  GLN D  55      -9.090  11.838  19.932  1.00  0.00
ATOM   1716  CB  GLN D  55      -9.990  12.899  19.315  1.00  0.00
ATOM   1717  CG  GLN D  55      -9.701  14.322  19.634  1.00  0.00
ATOM   1718  CD  GLN D  55      -9.928  14.596  21.112  1.00  0.55
ATOM   1719  OE1 GLN D  55     -10.852  14.070  21.754  1.00 -0.55
ATOM   1720  NE2 GLN D  55      -8.987  15.444  21.557  1.00 -0.78
ATOM   1721 HE21 GLN D  55      -8.987  15.733  22.514  1.00  0.39
ATOM   1722 HE22 GLN D  55      -8.286  15.786  20.931  1.00  0.39
ATOM   1723  C   GLN D  55      -9.358  10.579  19.102  1.00  0.55
ATOM   1724  O   GLN D  55     -10.206  10.650  18.206  1.00 -0.55
ATOM   1725  N   PHE D  56      -8.638   9.514  19.326  1.00 -0.40
ATOM   1726  H   PHE D  56      -7.951   9.489  20.048  1.00  0.40
ATOM   1727  CA  PHE D  56      -8.780   8.290  18.548  1.00  0.00
ATOM   1728  CB  PHE D  56      -7.884   7.117  19.070  1.00  0.12
ATOM   1729  CG  PHE D  56      -8.059   5.866  18.234  1.00 -0.12
ATOM   1730  CD1 PHE D  56      -7.308   5.644  17.095  1.00 -0.12
ATOM   1731  HD1 PHE D  56      -6.549   6.362  16.823  1.00  0.12
ATOM   1732  CE1 PHE D  56      -7.495   4.539  16.295  1.00 -0.12
ATOM   1733  HE1 PHE D  56      -6.903   4.414  15.401  1.00  0.12
ATOM   1734  CZ  PHE D  56      -8.437   3.593  16.637  1.00 -0.12
ATOM   1735  HZ  PHE D  56      -8.574   2.713  16.027  1.00  0.12
ATOM   1736  CD2 PHE D  56      -9.016   4.915  18.567  1.00 -0.12
ATOM   1737  HD2 PHE D  56      -9.616   5.057  19.453  1.00  0.12
ATOM   1738  CE2 PHE D  56      -9.215   3.789  17.786  1.00 -0.12
ATOM   1739  HE2 PHE D  56      -9.967   3.064  18.062  1.00  0.12
ATOM   1740  C   PHE D  56     -10.235   7.888  18.459  1.00  0.55
ATOM   1741  O   PHE D  56     -10.788   7.583  17.403  1.00 -0.55
ATOM   1742  N   GLU D  57     -10.875   7.847  19.613  1.00 -0.40
ATOM   1743  H   GLU D  57     -10.450   8.088  20.482  1.00  0.40
ATOM   1744  CA  GLU D  57     -12.286   7.428  19.647  1.00  0.00
ATOM   1745  CB  GLU D  57     -12.731   7.447  21.119  1.00  0.00
ATOM   1746  CG  GLU D  57     -11.827   6.468  21.903  1.00  0.00
ATOM   1747  CD  GLU D  57     -12.309   5.086  21.422  1.00  0.10
ATOM   1748  OE1 GLU D  57     -13.539   4.903  21.167  1.00 -0.55
ATOM   1749  OE2 GLU D  57     -11.350   4.280  21.344  1.00 -0.55
ATOM   1750  C   GLU D  57     -13.226   8.238  18.785  1.00  0.55
ATOM   1751  O   GLU D  57     -14.159   7.640  18.238  1.00 -0.55
ATOM   1752  N   GLN D  58     -13.059   9.541  18.646  1.00 -0.40
ATOM   1753  H   GLN D  58     -12.314  10.041  19.082  1.00  0.40
ATOM   1754  CA  GLN D  58     -13.991  10.327  17.818  1.00  0.00
ATOM   1755  CB  GLN D  58     -13.777  11.833  17.959  1.00  0.00
ATOM   1756  CG  GLN D  58     -14.045  12.422  19.347  1.00  0.00
ATOM   1757  CD  GLN D  58     -14.151  13.951  19.313  1.00  0.55
ATOM   1758  OE1 GLN D  58     -13.373  14.649  19.970  1.00 -0.55
ATOM   1759  NE2 GLN D  58     -15.159  14.475  18.554  1.00 -0.78
ATOM   1760 HE21 GLN D  58     -15.276  15.466  18.494  1.00  0.39
ATOM   1761 HE22 GLN D  58     -15.779  13.867  18.058  1.00  0.39
ATOM   1762  C   GLN D  58     -13.871   9.932  16.352  1.00  0.55
ATOM   1763  O   GLN D  58     -14.823   9.873  15.599  1.00 -0.55
ATOM   1764  N   SER D  59     -12.600   9.707  15.980  1.00 -0.40
ATOM   1765  H   SER D  59     -11.840   9.789  16.619  1.00  0.40
ATOM   1766  CA  SER D  59     -12.252   9.329  14.618  1.00  0.00
ATOM   1767  CB  SER D  59     -10.742   9.419  14.380  1.00  0.00
ATOM   1768  OG  SER D  59      -9.985   8.432  15.041  1.00 -0.49
ATOM   1769  HG  SER D  59     -10.278   8.443  15.956  1.00  0.49
ATOM   1770  C   SER D  59     -12.830   7.960  14.320  1.00  0.55
ATOM   1771  O   SER D  59     -13.230   7.743  13.205  1.00 -0.55
ATOM   1772  N   LYS D  60     -12.866   7.106  15.304  1.00 -0.40
ATOM   1773  H   LYS D  60     -12.537   7.370  16.206  1.00  0.40
ATOM   1774  CA  LYS D  60     -13.365   5.724  15.227  1.00  0.00
ATOM   1775  CB  LYS D  60     -13.110   4.995  16.529  1.00  0.00
ATOM   1776  CG  LYS D  60     -13.121   3.478  16.440  1.00  0.00
ATOM   1777  CD  LYS D  60     -12.430   2.997  17.729  1.00  0.00
ATOM   1778  CE  LYS D  60     -13.148   1.784  18.292  1.00  0.33
ATOM   1779  NZ  LYS D  60     -12.399   1.290  19.472  1.00 -0.32
ATOM   1780  HZ1 LYS D  60     -12.355   2.038  20.193  1.00  0.33
ATOM   1781  HZ2 LYS D  60     -11.435   1.026  19.185  1.00  0.33
ATOM   1782  HZ3 LYS D  60     -12.883   0.457  19.865  1.00  0.33
ATOM   1783  C   LYS D  60     -14.840   5.709  14.855  1.00  0.55
ATOM   1784  O   LYS D  60     -15.294   4.964  13.999  1.00 -0.55
ATOM   1785  N   GLN D  61     -15.563   6.587  15.514  1.00 -0.40
ATOM   1786  H   GLN D  61     -15.147   7.174  16.202  1.00  0.40
ATOM   1787  CA  GLN D  61     -16.974   6.791  15.323  1.00  0.00
ATOM   1788  CB  GLN D  61     -17.413   8.029  16.136  1.00  0.00
ATOM   1789  CG  GLN D  61     -18.944   8.176  16.256  1.00  0.00
ATOM   1790  CD  GLN D  61     -19.297   9.331  17.201  1.00  0.55
ATOM   1791  OE1 GLN D  61     -19.913   9.119  18.251  1.00 -0.55
ATOM   1792  NE2 GLN D  61     -18.898  10.577  16.812  1.00 -0.78
ATOM   1793 HE21 GLN D  61     -19.100  11.369  17.388  1.00  0.39
ATOM   1794 HE22 GLN D  61     -18.403  10.698  15.951  1.00  0.39
ATOM   1795  C   GLN D  61     -17.233   7.100  13.848  1.00  0.55
ATOM   1796  O   GLN D  61     -17.981   6.445  13.120  1.00 -0.55
ATOM   1797  N   LEU D  62     -16.547   8.148  13.427  1.00 -0.40
ATOM   1798  H   LEU D  62     -15.919   8.610  14.046  1.00  0.40
ATOM   1799  CA  LEU D  62     -16.601   8.738  12.101  1.00  0.00
ATOM   1800  CB  LEU D  62     -15.842  10.101  12.247  1.00  0.00
ATOM   1801  CG  LEU D  62     -16.854  11.115  12.832  1.00  0.00
ATOM   1802  CD1 LEU D  62     -17.240  12.196  11.827  1.00  0.00
ATOM   1803  CD2 LEU D  62     -18.114  10.377  13.286  1.00  0.00
ATOM   1804  C   LEU D  62     -16.118   7.892  10.956  1.00  0.55
ATOM   1805  O   LEU D  62     -16.510   8.045   9.779  1.00 -0.55
ATOM   1806  N   THR D  63     -15.268   6.909  11.229  1.00 -0.40
ATOM   1807  H   THR D  63     -14.924   6.703  12.141  1.00  0.40
ATOM   1808  CA  THR D  63     -14.809   6.078  10.112  1.00  0.00
ATOM   1809  CB  THR D  63     -13.275   6.049  10.159  1.00  0.00
ATOM   1810  OG1 THR D  63     -12.968   5.535  11.475  1.00 -0.49
ATOM   1811  HG1 THR D  63     -13.062   6.277  12.078  1.00  0.49
ATOM   1812  CG2 THR D  63     -12.700   7.428   9.897  1.00  0.00
ATOM   1813  C   THR D  63     -15.493   4.720  10.164  1.00  0.55
ATOM   1814  O   THR D  63     -14.992   4.004   9.273  1.00 -0.55
ATOM   1815  NT  THR D  63     -16.459   4.412  11.052  1.00 -0.40
ATOM   1816  HNT THR D  63     -16.796   5.070  11.721  1.00  0.40
ATOM   1817  CAT THR D  63     -17.059   3.109  11.084  1.00  0.00
ATOM   1818  CAY GLY G  66     -12.960  -1.116  11.692  1.00  0.00
ATOM   1819  CY  GLY G  66     -12.513  -0.187  10.615  1.00  0.55
ATOM   1820  OY  GLY G  66     -12.282  -0.603   9.482  1.00 -0.55
ATOM   1821  N   GLY G  66     -12.378   1.109  10.964  1.00 -0.40
ATOM   1822  H   GLY G  66     -12.595   1.425  11.884  1.00  0.40
ATOM   1823  CA  GLY G  66     -11.909   2.150  10.033  1.00  0.00
ATOM   1824  C   GLY G  66     -10.541   2.627  10.581  1.00  0.55
ATOM   1825  O   GLY G  66      -9.479   2.186  10.140  1.00 -0.55
ATOM   1826  N   ALA G  67     -10.644   3.517  11.543  1.00 -0.40
ATOM   1827  H   ALA G  67     -11.543   3.858  11.799  1.00  0.40
ATOM   1828  CA  ALA G  67      -9.576   4.090  12.313  1.00  0.00
ATOM   1829  CB  ALA G  67     -10.169   4.921  13.447  1.00  0.00
ATOM   1830  C   ALA G  67      -8.761   2.939  12.931  1.00  0.55
ATOM   1831  O   ALA G  67      -7.522   2.967  13.050  1.00 -0.55
ATOM   1832  N   GLU G  68      -9.525   1.909  13.351  1.00 -0.40
ATOM   1833  H   GLU G  68     -10.518   1.886  13.256  1.00  0.40
ATOM   1834  CA  GLU G  68      -8.876   0.746  13.986  1.00  0.00
ATOM   1835  CB  GLU G  68      -9.983  -0.057  14.687  1.00  0.00
ATOM   1836  CG  GLU G  68      -9.472  -1.035  15.701  1.00  0.00
ATOM   1837  CD  GLU G  68      -8.727  -0.387  16.879  1.00  0.10
ATOM   1838  OE1 GLU G  68      -9.359   0.488  17.513  1.00 -0.55
ATOM   1839  OE2 GLU G  68      -7.592  -0.906  17.014  1.00 -0.55
ATOM   1840  C   GLU G  68      -8.033  -0.111  13.048  1.00  0.55
ATOM   1841  O   GLU G  68      -6.927  -0.547  13.412  1.00 -0.55
ATOM   1842  N   SER G  69      -8.527  -0.352  11.857  1.00 -0.40
ATOM   1843  H   SER G  69      -9.436  -0.021  11.628  1.00  0.40
ATOM   1844  CA  SER G  69      -7.888  -1.074  10.777  1.00  0.00
ATOM   1845  CB  SER G  69      -8.774  -0.979   9.511  1.00  0.00
ATOM   1846  OG  SER G  69      -9.593  -2.109   9.552  1.00 -0.49
ATOM   1847  HG  SER G  69     -10.252  -1.983   8.865  1.00  0.49
ATOM   1848  C   SER G  69      -6.558  -0.395  10.368  1.00  0.55
ATOM   1849  O   SER G  69      -5.604  -1.113  10.134  1.00 -0.55
ATOM   1850  N   VAL G  70      -6.605   0.929  10.302  1.00 -0.40
ATOM   1851  H   VAL G  70      -7.448   1.425  10.493  1.00  0.40
ATOM   1852  CA  VAL G  70      -5.467   1.763   9.956  1.00  0.00
ATOM   1853  CB  VAL G  70      -5.878   3.215   9.666  1.00  0.00
ATOM   1854  CG1 VAL G  70      -4.593   4.063   9.684  1.00  0.00
ATOM   1855  CG2 VAL G  70      -6.650   3.348   8.374  1.00  0.00
ATOM   1856  C   VAL G  70      -4.416   1.703  11.050  1.00  0.55
ATOM   1857  O   VAL G  70      -3.219   1.521  10.780  1.00 -0.55
ATOM   1858  N   LEU G  71      -4.823   1.827  12.294  1.00 -0.40
ATOM   1859  H   LEU G  71      -5.783   1.989  12.505  1.00  0.40
ATOM   1860  CA  LEU G  71      -3.941   1.743  13.460  1.00  0.00
ATOM   1861  CB  LEU G  71      -4.709   1.896  14.781  1.00  0.00
ATOM   1862  CG  LEU G  71      -3.916   1.706  16.088  1.00  0.00
ATOM   1863  CD1 LEU G  71      -2.763   2.700  16.152  1.00  0.00
ATOM   1864  CD2 LEU G  71      -4.773   1.843  17.339  1.00  0.00
ATOM   1865  C   LEU G  71      -3.216   0.371  13.430  1.00  0.55
ATOM   1866  O   LEU G  71      -2.013   0.270  13.737  1.00 -0.55
ATOM   1867  N   GLN G  72      -3.966  -0.653  13.113  1.00 -0.40
ATOM   1868  H   GLN G  72      -4.931  -0.518  12.912  1.00  0.40
ATOM   1869  CA  GLN G  72      -3.532  -2.041  13.016  1.00  0.00
ATOM   1870  CB  GLN G  72      -4.764  -2.898  12.742  1.00  0.00
ATOM   1871  CG  GLN G  72      -4.505  -4.377  12.508  1.00  0.00
ATOM   1872  CD  GLN G  72      -5.823  -5.164  12.367  1.00  0.55
ATOM   1873  OE1 GLN G  72      -6.871  -4.943  13.028  1.00 -0.55
ATOM   1874  NE2 GLN G  72      -5.884  -6.188  11.485  1.00 -0.78
ATOM   1875 HE21 GLN G  72      -6.731  -6.709  11.381  1.00  0.39
ATOM   1876 HE22 GLN G  72      -5.081  -6.424  10.937  1.00  0.39
ATOM   1877  C   GLN G  72      -2.402  -2.187  11.996  1.00  0.55
ATOM   1878  O   GLN G  72      -1.461  -2.936  12.285  1.00 -0.55
ATOM   1879  N   VAL G  73      -2.455  -1.510  10.866  1.00 -0.40
ATOM   1880  H   VAL G  73      -3.245  -0.950  10.630  1.00  0.40
ATOM   1881  CA  VAL G  73      -1.376  -1.526   9.881  1.00  0.00
ATOM   1882  CB  VAL G  73      -1.773  -0.826   8.592  1.00  0.00
ATOM   1883  CG1 VAL G  73      -0.577  -0.684   7.662  1.00  0.00
ATOM   1884  CG2 VAL G  73      -2.900  -1.681   7.986  1.00  0.00
ATOM   1885  C   VAL G  73      -0.110  -0.909  10.458  1.00  0.55
ATOM   1886  O   VAL G  73       1.014  -1.391  10.272  1.00 -0.55
ATOM   1887  N   PHE G  74      -0.235   0.192  11.184  1.00 -0.40
ATOM   1888  H   PHE G  74      -1.115   0.639  11.325  1.00  0.40
ATOM   1889  CA  PHE G  74       0.915   0.819  11.822  1.00  0.00
ATOM   1890  CB  PHE G  74       0.508   2.100  12.543  1.00  0.12
ATOM   1891  CG  PHE G  74       0.485   3.308  11.662  1.00 -0.12
ATOM   1892  CD1 PHE G  74       1.627   4.021  11.375  1.00 -0.12
ATOM   1893  HD1 PHE G  74       2.570   3.712  11.802  1.00  0.12
ATOM   1894  CE1 PHE G  74       1.584   5.136  10.543  1.00 -0.12
ATOM   1895  HE1 PHE G  74       2.486   5.690  10.331  1.00  0.12
ATOM   1896  CZ  PHE G  74       0.363   5.535   9.984  1.00 -0.12
ATOM   1897  HZ  PHE G  74       0.324   6.400   9.339  1.00  0.12
ATOM   1898  CD2 PHE G  74      -0.730   3.707  11.100  1.00 -0.12
ATOM   1899  HD2 PHE G  74      -1.628   3.149  11.321  1.00  0.12
ATOM   1900  CE2 PHE G  74      -0.797   4.819  10.257  1.00 -0.12
ATOM   1901  HE2 PHE G  74      -1.740   5.119   9.823  1.00  0.12
ATOM   1902  C   PHE G  74       1.531  -0.165  12.819  1.00  0.55
ATOM   1903  O   PHE G  74       2.754  -0.281  12.934  1.00 -0.55
ATOM   1904  N   ARG G  75       0.737  -0.869  13.575  1.00 -0.40
ATOM   1905  H   ARG G  75      -0.255  -0.805  13.506  1.00  0.40
ATOM   1906  CA  ARG G  75       1.263  -1.817  14.592  1.00  0.00
ATOM   1907  CB  ARG G  75       0.127  -2.208  15.541  1.00  0.00
ATOM   1908  CG  ARG G  75      -0.181  -0.900  16.312  1.00  0.00
ATOM   1909  CD  ARG G  75      -0.113  -1.130  17.786  1.00  0.35
ATOM   1910  NE  ARG G  75      -1.036  -2.075  18.265  1.00 -0.35
ATOM   1911  HE  ARG G  75      -1.940  -1.843  17.953  1.00  0.45
ATOM   1912  CZ  ARG G  75      -1.085  -3.168  18.993  1.00  0.35
ATOM   1913  NH1 ARG G  75      -0.052  -3.761  19.550  1.00 -0.70
ATOM   1914 HH11 ARG G  75       0.866  -3.381  19.433  1.00  0.40
ATOM   1915 HH12 ARG G  75      -0.183  -4.592  20.089  1.00  0.40
ATOM   1916  NH2 ARG G  75      -2.308  -3.705  19.156  1.00 -0.70
ATOM   1917 HH21 ARG G  75      -3.105  -3.272  18.734  1.00  0.40
ATOM   1918 HH22 ARG G  75      -2.421  -4.537  19.698  1.00  0.40
ATOM   1919  C   ARG G  75       1.977  -3.000  13.985  1.00  0.55
ATOM   1920  O   ARG G  75       3.032  -3.351  14.563  1.00 -0.55
ATOM   1921  N   GLU G  76       1.495  -3.530  12.860  1.00 -0.40
ATOM   1922  H   GLU G  76       0.657  -3.196  12.436  1.00  0.40
ATOM   1923  CA  GLU G  76       2.161  -4.633  12.176  1.00  0.00
ATOM   1924  CB  GLU G  76       1.411  -5.141  10.964  1.00  0.00
ATOM   1925  CG  GLU G  76      -0.014  -5.502  11.262  1.00  0.00
ATOM   1926  CD  GLU G  76      -0.574  -6.428  10.170  1.00  0.10
ATOM   1927  OE1 GLU G  76       0.212  -6.826   9.244  1.00 -0.55
ATOM   1928  OE2 GLU G  76      -1.781  -6.717  10.403  1.00 -0.55
ATOM   1929  C   GLU G  76       3.495  -4.204  11.555  1.00  0.55
ATOM   1930  O   GLU G  76       4.452  -4.972  11.483  1.00 -0.55
ATOM   1931  N   ALA G  77       3.440  -2.964  11.113  1.00 -0.40
ATOM   1932  H   ALA G  77       2.638  -2.376  11.172  1.00  0.40
ATOM   1933  CA  ALA G  77       4.669  -2.427  10.486  1.00  0.00
ATOM   1934  CB  ALA G  77       4.400  -1.145   9.729  1.00  0.00
ATOM   1935  C   ALA G  77       5.746  -2.313  11.570  1.00  0.55
ATOM   1936  O   ALA G  77       6.948  -2.589  11.381  1.00 -0.55
ATOM   1937  N   LYS G  78       5.325  -1.900  12.747  1.00 -0.40
ATOM   1938  H   LYS G  78       4.372  -1.665  12.921  1.00  0.40
ATOM   1939  CA  LYS G  78       6.230  -1.765  13.862  1.00  0.00
ATOM   1940  CB  LYS G  78       5.574  -1.070  15.047  1.00  0.00
ATOM   1941  CG  LYS G  78       6.523  -0.801  16.189  1.00  0.00
ATOM   1942  CD  LYS G  78       5.895  -0.261  17.443  1.00  0.00
ATOM   1943  CE  LYS G  78       6.865   0.463  18.370  1.00  0.33
ATOM   1944  NZ  LYS G  78       8.325   0.396  18.074  1.00 -0.32
ATOM   1945  HZ1 LYS G  78       8.508   0.801  17.134  1.00  0.33
ATOM   1946  HZ2 LYS G  78       8.637  -0.596  18.091  1.00  0.33
ATOM   1947  HZ3 LYS G  78       8.850   0.935  18.792  1.00  0.33
ATOM   1948  C   LYS G  78       6.640  -3.190  14.279  1.00  0.55
ATOM   1949  O   LYS G  78       7.845  -3.410  14.482  1.00 -0.55
ATOM   1950  N   ALA G  79       5.695  -4.098  14.415  1.00 -0.40
ATOM   1951  H   ALA G  79       4.738  -3.902  14.214  1.00  0.40
ATOM   1952  CA  ALA G  79       5.992  -5.457  14.875  1.00  0.00
ATOM   1953  CB  ALA G  79       4.819  -6.381  14.762  1.00  0.00
ATOM   1954  C   ALA G  79       7.169  -5.998  14.080  1.00  0.55
ATOM   1955  O   ALA G  79       8.109  -6.576  14.609  1.00 -0.55
ATOM   1956  N   GLU G  80       7.032  -5.746  12.794  1.00 -0.40
ATOM   1957  H   GLU G  80       6.244  -5.251  12.436  1.00  0.40
ATOM   1958  CA  GLU G  80       8.014  -6.168  11.811  1.00  0.00
ATOM   1959  CB  GLU G  80       7.380  -6.019  10.421  1.00  0.00
ATOM   1960  CG  GLU G  80       6.445  -7.204  10.122  1.00  0.00
ATOM   1961  CD  GLU G  80       6.491  -7.524   8.632  1.00  0.10
ATOM   1962  OE1 GLU G  80       7.419  -7.057   7.921  1.00 -0.55
ATOM   1963  OE2 GLU G  80       5.564  -8.231   8.176  1.00 -0.55
ATOM   1964  C   GLU G  80       9.295  -5.394  11.884  1.00  0.55
ATOM   1965  O   GLU G  80      10.083  -5.640  10.966  1.00 -0.55
ATOM   1966  N   GLY G  81       9.579  -4.506  12.807  1.00 -0.40
ATOM   1967  H   GLY G  81       8.929  -4.298  13.533  1.00  0.40
ATOM   1968  CA  GLY G  81      10.801  -3.770  12.868  1.00  0.00
ATOM   1969  C   GLY G  81      10.933  -2.318  12.522  1.00  0.55
ATOM   1970  O   GLY G  81      12.002  -1.736  12.861  1.00 -0.55
ATOM   1971  N   ALA G  82       9.966  -1.695  11.857  1.00 -0.40
ATOM   1972  H   ALA G  82       9.147  -2.181  11.564  1.00  0.40
ATOM   1973  CA  ALA G  82      10.009  -0.266  11.498  1.00  0.00
ATOM   1974  CB  ALA G  82       8.849   0.132  10.625  1.00  0.00
ATOM   1975  C   ALA G  82       9.959   0.484  12.824  1.00  0.55
ATOM   1976  O   ALA G  82       9.249   0.068  13.753  1.00 -0.55
ATOM   1977  N   ASP G  83      10.738   1.516  12.867  1.00 -0.40
ATOM   1978  H   ASP G  83      11.292   1.754  12.075  1.00  0.40
ATOM   1979  CA  ASP G  83      10.905   2.421  14.005  1.00  0.00
ATOM   1980  CB  ASP G  83      12.284   3.089  13.972  1.00  0.00
ATOM   1981  CG  ASP G  83      12.602   3.800  15.278  1.00  0.10
ATOM   1982  OD1 ASP G  83      11.694   3.935  16.136  1.00 -0.55
ATOM   1983  OD2 ASP G  83      13.758   4.251  15.473  1.00 -0.55
ATOM   1984  C   ASP G  83       9.802   3.502  14.064  1.00  0.55
ATOM   1985  O   ASP G  83       9.939   4.665  13.652  1.00 -0.55
ATOM   1986  N   ILE G  84       8.688   3.016  14.606  1.00 -0.40
ATOM   1987  H   ILE G  84       8.629   2.072  14.921  1.00  0.40
ATOM   1988  CA  ILE G  84       7.490   3.812  14.780  1.00  0.00
ATOM   1989  CB  ILE G  84       6.274   3.175  14.036  1.00  0.00
ATOM   1990  CG2 ILE G  84       4.984   3.976  14.218  1.00  0.00
ATOM   1991  CG1 ILE G  84       6.656   3.114  12.558  1.00  0.00
ATOM   1992  CD1 ILE G  84       5.693   2.333  11.708  1.00  0.00
ATOM   1993  C   ILE G  84       7.063   3.937  16.236  1.00  0.55
ATOM   1994  O   ILE G  84       6.835   2.864  16.847  1.00 -0.55
ATOM   1995  N   THR G  85       6.993   5.171  16.703  1.00 -0.40
ATOM   1996  H   THR G  85       7.276   5.971  16.180  1.00  0.40
ATOM   1997  CA  THR G  85       6.475   5.399  18.054  1.00  0.00
ATOM   1998  CB  THR G  85       7.217   6.462  18.836  1.00  0.00
ATOM   1999  OG1 THR G  85       8.511   5.902  18.938  1.00 -0.49
ATOM   2000  HG1 THR G  85       8.941   6.075  18.097  1.00  0.49
ATOM   2001  CG2 THR G  85       6.576   6.611  20.210  1.00  0.00
ATOM   2002  C   THR G  85       4.997   5.803  17.919  1.00  0.55
ATOM   2003  O   THR G  85       4.675   6.727  17.167  1.00 -0.55
ATOM   2004  N   ILE G  86       4.078   5.148  18.570  1.00 -0.40
ATOM   2005  H   ILE G  86       4.309   4.387  19.170  1.00  0.40
ATOM   2006  CA  ILE G  86       2.637   5.469  18.479  1.00  0.00
ATOM   2007  CB  ILE G  86       1.859   4.226  18.078  1.00  0.00
ATOM   2008  CG2 ILE G  86       0.377   4.422  17.914  1.00  0.00
ATOM   2009  CG1 ILE G  86       2.429   3.665  16.757  1.00  0.00
ATOM   2010  CD1 ILE G  86       1.787   2.267  16.571  1.00  0.00
ATOM   2011  C   ILE G  86       2.132   6.026  19.794  1.00  0.55
ATOM   2012  O   ILE G  86       2.241   5.386  20.845  1.00 -0.55
ATOM   2013  N   ILE G  87       1.599   7.224  19.769  1.00 -0.40
ATOM   2014  H   ILE G  87       1.546   7.740  18.919  1.00  0.40
ATOM   2015  CA  ILE G  87       1.044   7.911  20.939  1.00  0.00
ATOM   2016  CB  ILE G  87       1.652   9.299  21.168  1.00  0.00
ATOM   2017  CG2 ILE G  87       1.021   9.964  22.386  1.00  0.00
ATOM   2018  CG1 ILE G  87       3.175   9.136  21.237  1.00  0.00
ATOM   2019  CD1 ILE G  87       3.880  10.454  20.993  1.00  0.00
ATOM   2020  C   ILE G  87      -0.451   8.061  20.692  1.00  0.55
ATOM   2021  O   ILE G  87      -0.907   8.575  19.679  1.00 -0.55
ATOM   2022  N   LEU G  88      -1.191   7.480  21.604  1.00 -0.40
ATOM   2023  H   LEU G  88      -0.783   7.018  22.387  1.00  0.40
ATOM   2024  CA  LEU G  88      -2.651   7.457  21.552  1.00  0.00
ATOM   2025  CB  LEU G  88      -3.173   6.041  21.669  1.00  0.00
ATOM   2026  CG  LEU G  88      -2.883   5.096  20.508  1.00  0.00
ATOM   2027  CD1 LEU G  88      -3.165   3.672  20.943  1.00  0.00
ATOM   2028  CD2 LEU G  88      -3.762   5.443  19.307  1.00  0.00
ATOM   2029  C   LEU G  88      -3.136   8.384  22.664  1.00  0.55
ATOM   2030  O   LEU G  88      -3.051   8.033  23.837  1.00 -0.55
ATOM   2031  N   SER G  89      -3.544   9.564  22.223  1.00 -0.40
ATOM   2032  H   SER G  89      -3.506   9.841  21.266  1.00  0.40
ATOM   2033  CA  SER G  89      -4.097  10.545  23.216  1.00  0.00
ATOM   2034  CB  SER G  89      -3.200  11.750  23.349  1.00  0.00
ATOM   2035  OG  SER G  89      -2.458  12.041  22.184  1.00 -0.49
ATOM   2036  HG  SER G  89      -1.933  12.818  22.391  1.00  0.49
ATOM   2037  C   SER G  89      -5.548  10.818  22.817  1.00  0.10
ATOM   2038  O   SER G  89      -6.176   9.872  22.206  1.00 -0.55
ATOM   2039  OXT SER G  89      -6.064  11.936  23.072  1.00 -0.55
ATOM   2040  OH2 OH2 R 111       8.502   0.276  -8.217  1.00 -0.83
ATOM   2041  H1  OH2 R 111       8.689  -0.355  -7.522  1.00  0.42
ATOM   2042  H2  OH2 R 111       7.573   0.153  -8.410  1.00  0.42
ATOM   2043  OH2 OH2 R 113      10.492  -3.800 -11.608  1.00 -0.83
ATOM   2044  H1  OH2 R 113       9.830  -3.548 -12.252  1.00  0.42
ATOM   2045  H2  OH2 R 113      10.016  -4.329 -10.968  1.00  0.42
ATOM   2046  OH2 OH2 R 116      14.846  -5.228 -11.862  1.00 -0.83
ATOM   2047  H1  OH2 R 116      15.761  -5.150 -11.593  1.00  0.42
ATOM   2048  H2  OH2 R 116      14.359  -4.727 -11.207  1.00  0.42
ATOM   2049  OH2 OH2 R 117      -4.838  -1.322 -11.603  1.00 -0.83
ATOM   2050  H1  OH2 R 117      -5.439  -0.718 -12.039  1.00  0.42
ATOM   2051  H2  OH2 R 117      -5.344  -1.680 -10.873  1.00  0.42
ATOM   2052  OH2 OH2 R 119      -6.721  -6.520  -1.235  1.00 -0.83
ATOM   2053  H1  OH2 R 119      -6.037  -6.006  -0.806  1.00  0.42
ATOM   2054  H2  OH2 R 119      -6.447  -7.430  -1.117  1.00  0.42
ATOM   2055  OH2 OH2 R 121       4.286  -3.705  -0.445  1.00 -0.83
ATOM   2056  H1  OH2 R 121       4.373  -2.950  -1.027  1.00  0.42
ATOM   2057  H2  OH2 R 121       3.788  -4.344  -0.954  1.00  0.42
ATOM   2058  OH2 OH2 R 122       7.999  -7.454  -2.394  1.00 -0.83
ATOM   2059  H1  OH2 R 122       8.515  -7.360  -1.594  1.00  0.42
ATOM   2060  H2  OH2 R 122       8.052  -6.596  -2.815  1.00  0.42
ATOM   2061  OH2 OH2 R 125       3.756  -6.702   1.167  1.00 -0.83
ATOM   2062  H1  OH2 R 125       3.469  -6.457   0.287  1.00  0.42
ATOM   2063  H2  OH2 R 125       3.634  -7.650   1.205  1.00  0.42
ATOM   2064  OH2 OH2 R 130      15.071 -16.819 -11.114  1.00 -0.83
ATOM   2065  H1  OH2 R 130      15.917 -16.390 -10.990  1.00  0.42
ATOM   2066  H2  OH2 R 130      14.725 -16.930 -10.228  1.00  0.42
ATOM   2067  OH2 OH2 R 150      17.614   4.363  -7.037  1.00 -0.83
ATOM   2068  H1  OH2 R 150      17.306   4.913  -6.317  1.00  0.42
ATOM   2069  H2  OH2 R 150      18.477   4.715  -7.256  1.00  0.42
ATOM   2070  OH2 OH2 R 151      11.838   3.422 -12.105  1.00 -0.83
ATOM   2071  H1  OH2 R 151      12.195   3.913 -11.364  1.00  0.42
ATOM   2072  H2  OH2 R 151      10.916   3.290 -11.882  1.00  0.42
ATOM   2073  OH2 OH2 L  90      10.339   6.177  16.690  1.00 -0.83
ATOM   2074  H1  OH2 L  90      10.739   5.310  16.620  1.00  0.42
ATOM   2075  H2  OH2 L  90      10.745   6.686  15.988  1.00  0.42
ATOM   2076  OH2 OH2 L  92       9.532   2.896   4.459  1.00 -0.83
ATOM   2077  H1  OH2 L  92       8.821   2.594   5.025  1.00  0.42
ATOM   2078  H2  OH2 L  92       9.720   3.784   4.764  1.00  0.42
ATOM   2079  OH2 OH2 R  94      12.915   5.185   4.604  1.00 -0.83
ATOM   2080  H1  OH2 R  94      11.986   5.302   4.802  1.00  0.42
ATOM   2081  H2  OH2 R  94      13.066   4.246   4.711  1.00  0.42
ATOM   2082  OH2 OH2 L  97      -3.661   9.823  -2.989  1.00 -0.83
ATOM   2083  H1  OH2 L  97      -4.505   9.902  -2.544  1.00  0.42
ATOM   2084  H2  OH2 L  97      -3.542   8.882  -3.114  1.00  0.42
ATOM   2085  OH2 OH2 R 105      -6.339  -3.423  -2.182  1.00 -0.83
ATOM   2086  H1  OH2 R 105      -5.737  -2.879  -2.691  1.00  0.42
ATOM   2087  H2  OH2 R 105      -5.797  -3.790  -1.483  1.00  0.42
ATOM   2088  OH2 OH2 L 110     -14.375  12.579  14.012  1.00 -0.83
ATOM   2089  H1  OH2 L 110     -13.437  12.641  14.194  1.00  0.42
ATOM   2090  H2  OH2 L 110     -14.428  12.451  13.065  1.00  0.42
ATOM   2091 DUM1 DUM W 214      95.840  91.508  95.237  1.00  0.00
ATOM   2092 DUM2 DUM W 214     -91.333 -96.013 -92.818  1.00  0.00
ATOM   2093  AAA AAA X 214     -61.676 -56.390  80.965  1.00  0.00
ATOM   2094  AAB AAB X 215     -61.904 -74.882 -46.374  1.00  0.00
ATOM   2095  AAC AAC X 216     -40.665  18.704  46.319  1.00  0.00
ATOM   2096  AAD AAD X 217     -27.850 -52.246 -35.090  1.00  0.00
ATOM   2097  AAE AAE X 218     -71.147 -47.162 -15.403  1.00  0.00
ATOM   2098  AAF AAF X 219      -9.441 -19.998 -76.048  1.00  0.00
ATOM   2099  AAG AAG X 220      62.881  19.950  50.785  1.00  0.00
ATOM   2100  AAH AAH X 221      70.165 -53.187   0.731  1.00  0.00
ATOM   2101  AAI AAI X 222      46.215  41.529 -51.831  1.00  0.00
ATOM   2102  AAJ AAJ X 223     -80.096   3.533  19.913  1.00  0.00
ATOM   2103  AAK AAK X 224     -20.469 -24.075  41.479  1.00  0.00
ATOM   2104  AAL AAL X 225      -1.712 -57.999 -16.376  1.00  0.00
ATOM   2105  AAM AAM X 226      26.087 -16.009 -14.690  1.00  0.00
ATOM   2106  AAN AAN X 227      78.121  24.928  69.609  1.00  0.00
ATOM   2107  AAO AAO X 228     -21.625  48.021  21.834  1.00  0.00
ATOM   2108  AAP AAP X 229      40.167 -51.528 -46.427  1.00  0.00
ATOM   2109  AAQ AAQ X 230      33.655  23.505  11.736  1.00  0.00
ATOM   2110  AAR AAR X 231      71.169 -30.711  24.828  1.00  0.00
ATOM   2111  AAS AAS X 232     -70.447  20.338  43.787  1.00  0.00
ATOM   2112  AAT AAT X 233     -12.717 -21.602  78.008  1.00  0.00
ATOM   2113  AAU AAU X 234     -55.031  31.930  20.195  1.00  0.00
ATOM   2114  AAV AAV X 235      25.553 -31.898  19.642  1.00  0.00
ATOM   2115  AAW AAW X 236     -47.705  24.736 -31.660  1.00  0.00
ATOM   2116  AAX AAX X 237      44.652 -47.123  70.644  1.00  0.00
ATOM   2117  AAY AAY X 238      -7.158  80.821 -42.169  1.00  0.00
ATOM   2118  AAZ AAZ X 239      -6.407  41.174 -58.760  1.00  0.00
ATOM   2119  ABA ABA X 240     -39.990 -56.073  87.139  1.00  0.00
ATOM   2120  ABB ABB X 241      41.782 -28.781 -38.953  1.00  0.00
ATOM   2121  ABC ABC X 242     -65.335 -35.401  35.317  1.00  0.00
ATOM   2122  ABD ABD X 243      49.649 -23.837 -72.979  1.00  0.00
ATOM   2123  ABE ABE X 244     -12.313 -71.695  39.646  1.00  0.00
ATOM   2124  ABF ABF X 245     -49.833 -69.886  10.605  1.00  0.00
ATOM   2125  ABG ABG X 246     -31.626  63.781 -13.938  1.00  0.00
ATOM   2126  ABH ABH X 247      69.963  71.225 -16.567  1.00  0.00
ATOM   2127  ABI ABI X 248      72.010 -69.786  61.822  1.00  0.00
ATOM   2128  ABJ ABJ X 249      46.849  53.948 -25.961  1.00  0.00
ATOM   2129  ABK ABK X 250     -24.017  54.887 -80.418  1.00  0.00
ATOM   2130  ABL ABL X 251     -38.407 -23.136 -39.795  1.00  0.00
ATOM   2131  ABM ABM X 252      -9.896  24.155 -65.053  1.00  0.00
ATOM   2132  ABN ABN X 253      73.138 -70.457 -58.309  1.00  0.00
ATOM   2133  ABO ABO X 254      -0.182 -15.985  23.610  1.00  0.00
ATOM   2134  ABP ABP X 255     -53.047  74.441  30.865  1.00  0.00
ATOM   2135  ABQ ABQ X 256     -62.165 -86.575  12.099  1.00  0.00
ATOM   2136  ABR ABR X 257     -54.076  -0.032  -2.223  1.00  0.00
ATOM   2137  ABS ABS X 258      54.337 -58.245  81.015  1.00  0.00
ATOM   2138  ABT ABT X 259      12.734   5.015 -55.324  1.00  0.00
ATOM   2139  ABU ABU X 260      19.560 -27.440 -56.896  1.00  0.00
ATOM   2140  ABV ABV X 261      47.744  -0.760  -0.546  1.00  0.00
ATOM   2141  ABW ABW X 262     -20.390 -65.826 -68.003  1.00  0.00
ATOM   2142  ABX ABX X 263      -3.369 -41.604  48.600  1.00  0.00
ATOM   2143  ABY ABY X 264      22.240 -77.830 -53.965  1.00  0.00
ATOM   2144  ABZ ABZ X 265      86.007  25.719  23.793  1.00  0.00
ATOM   2145  ACA ACA X 266      12.210  59.542  20.698  1.00  0.00
ATOM   2146  ACB ACB X 267      49.428  43.981  56.023  1.00  0.00
ATOM   2147  ACC ACC X 268      -3.450  11.582  81.732  1.00  0.00
ATOM   2148  ACD ACD X 269     -27.265  39.959 -66.651  1.00  0.00
ATOM   2149  ACE ACE X 270     -23.894  74.150 -72.974  1.00  0.00
ATOM   2150  ACF ACF X 271      87.613   4.513   5.817  1.00  0.00
ATOM   2151  ACG ACG X 272      45.017  73.480   0.554  1.00  0.00
ATOM   2152  ACH ACH X 273     -53.945 -76.561  65.278  1.00  0.00
ATOM   2153  ACI ACI X 274      12.099 -15.609  53.020  1.00  0.00
ATOM   2154  ACJ ACJ X 275      37.454 -17.570 -20.606  1.00  0.00
ATOM   2155  ACK ACK X 276     -17.762 -11.244   9.992  1.00  0.00
ATOM   2156  ACL ACL X 277     -72.303 -25.581 -77.036  1.00  0.00
ATOM   2157  ACM ACM X 278     -15.699  43.688 -78.210  1.00  0.00
ATOM   2158  ACN ACN X 279     -50.982 -36.516  84.897  1.00  0.00
ATOM   2159  ACO ACO X 280       1.044  61.776  85.094  1.00  0.00
ATOM   2160  ACP ACP X 281     -62.884  37.160 -83.355  1.00  0.00
ATOM   2161  ACQ ACQ X 282       4.957 -45.616  15.994  1.00  0.00
ATOM   2162  ACR ACR X 283      27.585  81.138  31.548  1.00  0.00
ATOM   2163  ACS ACS X 284      80.425  -5.937  73.317  1.00  0.00
ATOM   2164  ACT ACT X 285     -45.086  58.667 -37.557  1.00  0.00
ATOM   2165  ACU ACU X 286     -49.684 -51.096 -61.489  1.00  0.00
ATOM   2166  ACV ACV X 287     -50.074  48.528  47.653  1.00  0.00
ATOM   2167  ACW ACW X 288      74.305  48.195 -73.123  1.00  0.00
ATOM   2168  ACX ACX X 289      40.438 -48.808   2.406  1.00  0.00
ATOM   2169  ACY ACY X 290     -29.214 -44.800   1.359  1.00  0.00
ATOM   2170  ACZ ACZ X 291      20.526  48.753  41.379  1.00  0.00
ATOM   2171  ADA ADA X 292     -18.082  77.843   8.729  1.00  0.00
ATOM   2172  ADB ADB X 293      77.027  39.617 -22.918  1.00  0.00
ATOM   2173  ADC ADC X 294     -47.935  -9.283 -77.561  1.00  0.00
ATOM   2174  ADD ADD X 295      29.209 -64.589 -76.756  1.00  0.00
ATOM   2175  ADE ADE X 296       1.998  40.198 -74.081  1.00  0.00
ATOM   2176  ADF ADF X 297      37.200 -74.914  35.182  1.00  0.00
ATOM   2177  ADG ADG X 298     -17.515 -70.227 -28.950  1.00  0.00
ATOM   2178  ADH ADH X 299     -80.610  71.727  27.602  1.00  0.00
ATOM   2179  ADI ADI X 300      12.838  43.445 -40.547  1.00  0.00
ATOM   2180  ADJ ADJ X 301      78.019 -37.944 -62.748  1.00  0.00
ATOM   2181  ADK ADK X 302      85.767 -11.418 -40.856  1.00  0.00
ATOM   2182  ADL ADL X 303      78.207 -19.776 -12.259  1.00  0.00
ATOM   2183  ADM ADM X 304      73.261  -4.357 -50.641  1.00  0.00
ATOM   2184  ADN ADN X 305      19.464  37.912 -54.773  1.00  0.00
ATOM   2185  ADO ADO X 306      70.720 -37.601 -37.931  1.00  0.00
ATOM   2186  ADP ADP X 307     -15.323 -50.861  68.468  1.00  0.00
ATOM   2187  ADQ ADQ X 308     -77.290  56.490 -78.031  1.00  0.00
ATOM   2188  ADR ADR X 309     -57.176 -53.671  61.625  1.00  0.00
ATOM   2189  ADS ADS X 310      64.218   0.393  83.847  1.00  0.00
ATOM   2190  ADT ADT X 311     -20.126   3.808  41.054  1.00  0.00
ATOM   2191  ADU ADU X 312      11.200  70.264 -64.868  1.00  0.00
ATOM   2192  ADV ADV X 313      78.105  54.059  36.909  1.00  0.00
ATOM   2193  ADW ADW X 314     -20.855 -77.177  62.471  1.00  0.00
ATOM   2194  ADX ADX X 315      14.711 -21.922   6.482  1.00  0.00
ATOM   2195  ADY ADY X 316      21.037 -14.683  87.871  1.00  0.00
ATOM   2196  ADZ ADZ X 317     -34.153  73.501  81.163  1.00  0.00
ATOM   2197  AEA AEA X 318      59.886  -2.479  51.419  1.00  0.00
ATOM   2198  AEB AEB X 319     -14.819  79.601  82.037  1.00  0.00
ATOM   2199  AEC AEC X 320      44.793  69.786  76.648  1.00  0.00
ATOM   2200  AED AED X 321      26.149  28.547  42.731  1.00  0.00
ATOM   2201  AEE AEE X 322      87.427 -54.689 -83.198  1.00  0.00
ATOM   2202  AEF AEF X 323      36.409  46.841  48.591  1.00  0.00
ATOM   2203  AEG AEG X 324      52.971  20.434 -16.477  1.00  0.00
ATOM   2204  AEH AEH X 325      40.126  63.323  53.050  1.00  0.00
ATOM   2205  AEI AEI X 326     -37.682  57.198   2.070  1.00  0.00
ATOM   2206  AEJ AEJ X 327      -4.398  27.049 -33.264  1.00  0.00
ATOM   2207  AEK AEK X 328     -41.678  20.960 -74.031  1.00  0.00
ATOM   2208  AEL AEL X 329     -80.796 -30.760  83.317  1.00  0.00
ATOM   2209  AEM AEM X 330     -60.147  77.042 -49.697  1.00  0.00
ATOM   2210  AEN AEN X 331      44.731   2.972  71.035  1.00  0.00
ATOM   2211  AEO AEO X 332     -51.550  80.825 -74.933  1.00  0.00
ATOM   2212  AEP AEP X 333     -72.885  -5.564  -5.745  1.00  0.00
ATOM   2213  AEQ AEQ X 334     -25.749 -86.077 -14.281  1.00  0.00
ATOM   2214  AER AER X 335      78.178  -0.050 -24.959  1.00  0.00
ATOM   2215  AES AES X 336      -0.785  35.602   0.659  1.00  0.00
ATOM   2216  AET AET X 337      37.882 -26.253  65.657  1.00  0.00
ATOM   2217  AEU AEU X 338      26.679  18.984  65.051  1.00  0.00
ATOM   2218  AEV AEV X 339     -54.343  27.834  69.191  1.00  0.00
ATOM   2219  AEW AEW X 340     -30.720 -80.830  81.650  1.00  0.00
ATOM   2220  AEX AEX X 341       4.333  70.900  44.239  1.00  0.00
ATOM   2221  AEY AEY X 342      48.563  30.135  88.391  1.00  0.00
ATOM   2222  AEZ AEZ X 343      83.987  11.866 -77.478  1.00  0.00
ATOM   2223  AFA AFA X 344      48.485 -27.942  35.038  1.00  0.00
ATOM   2224  AFB AFB X 345      70.560 -28.601 -83.876  1.00  0.00
ATOM   2225  AFC AFC X 346       3.170   9.903  49.788  1.00  0.00
ATOM   2226  AFD AFD X 347     -23.041  10.022 -73.165  1.00  0.00
ATOM   2227  AFE AFE X 348      76.794  66.864  62.892  1.00  0.00
ATOM   2228  AFF AFF X 349      32.763  55.487 -18.558  1.00  0.00
ATOM   2229  AFG AFG X 350     -16.674  29.248  77.360  1.00  0.00
ATOM   2230  AFH AFH X 351      49.322  -5.197 -16.637  1.00  0.00
ATOM   2231  AFI AFI X 352     -32.522 -12.682  18.726  1.00  0.00
ATOM   2232  AFJ AFJ X 353      41.055  82.528  88.169  1.00  0.00
ATOM   2233  AFK AFK X 354      48.197 -88.360 -13.559  1.00  0.00
ATOM   2234  AFL AFL X 355     -37.397  62.802 -49.216  1.00  0.00
ATOM   2235  AFM AFM X 356       6.843 -84.328  59.885  1.00  0.00
ATOM   2236  AFN AFN X 357     -73.354  -1.309 -43.714  1.00  0.00
ATOM   2237  AFO AFO X 358     -79.931 -21.578  60.137  1.00  0.00
ATOM   2238  AFP AFP X 359     -42.983 -14.665  80.080  1.00  0.00
ATOM   2239  AFQ AFQ X 360       1.783  63.633  63.761  1.00  0.00
ATOM   2240  AFR AFR X 361       1.183 -71.069 -27.882  1.00  0.00
ATOM   2241  AFS AFS X 362     -31.043  79.637  41.679  1.00  0.00
ATOM   2242  AFT AFT X 363     -77.058  53.599  34.872  1.00  0.00
ATOM   2243  AFU AFU X 364     -17.914 -82.069   7.459  1.00  0.00
ATOM   2244  AFV AFV X 365     -59.590 -11.283 -27.159  1.00  0.00
ATOM   2245  AFW AFW X 366      76.927 -78.619   7.546  1.00  0.00
ATOM   2246  AFX AFX X 367     -61.549 -22.722 -35.181  1.00  0.00
ATOM   2247  AFY AFY X 368     -27.161 -34.701  31.160  1.00  0.00
ATOM   2248  AFZ AFZ X 369     -84.590  68.945 -25.404  1.00  0.00
ATOM   2249  AGA AGA X 370     -69.010   3.175  78.385  1.00  0.00
ATOM   2250  AGB AGB X 371     -28.641 -61.502  45.162  1.00  0.00
ATOM   2251  AGC AGC X 372      29.461 -84.571  82.512  1.00  0.00
ATOM   2252  AGD AGD X 373       1.330 -37.386 -65.318  1.00  0.00
ATOM   2253  AGE AGE X 374      33.657  50.810  13.590  1.00  0.00
ATOM   2254  AGF AGF X 375     -64.280  76.743  -1.581  1.00  0.00
ATOM   2255  AGG AGG X 376     -18.546  48.417 -27.425  1.00  0.00
ATOM   2256  AGH AGH X 377      17.940 -87.845  -1.022  1.00  0.00
ATOM   2257  AGI AGI X 378      10.996  22.892  59.478  1.00  0.00
ATOM   2258  AGJ AGJ X 379     -28.222 -33.517  54.935  1.00  0.00
ATOM   2259  AGK AGK X 380     -78.649  53.720 -38.106  1.00  0.00
ATOM   2260  AGL AGL X 381      70.667 -34.745  59.320  1.00  0.00
ATOM   2261  AGM AGM X 382      -1.856  41.181  68.580  1.00  0.00
ATOM   2262  AGN AGN X 383      12.826 -66.827 -62.433  1.00  0.00
ATOM   2263  AGO AGO X 384      37.105  -4.541  40.680  1.00  0.00
ATOM   2264  AGP AGP X 385     -71.011 -77.333  44.323  1.00  0.00
ATOM   2265  AGQ AGQ X 386     -69.284 -58.820  11.405  1.00  0.00
ATOM   2266  AGR AGR X 387      76.585 -34.207  85.266  1.00  0.00
ATOM   2267  AGS AGS X 388     -80.474 -78.874 -73.967  1.00  0.00
ATOM   2268  AGT AGT X 389      -6.581  26.718 -12.360  1.00  0.00
ATOM   2269  AGU AGU X 390      81.220  57.967   9.481  1.00  0.00
ATOM   2270  AGV AGV X 391     -68.309 -77.910 -15.474  1.00  0.00
ATOM   2271  AGW AGW X 392     -23.442  74.283 -45.012  1.00  0.00
ATOM   2272  AGX AGX X 393     -38.966 -81.012  25.930  1.00  0.00
ATOM   2273  AGY AGY X 394     -77.533 -69.427  24.717  1.00  0.00
ATOM   2274  AGZ AGZ X 395      61.467  12.210  21.318  1.00  0.00
ATOM   2275  AHA AHA X 396      -3.552 -16.914 -31.669  1.00  0.00
ATOM   2276  AHB AHB X 397      25.213  55.650  71.101  1.00  0.00
ATOM   2277  AHC AHC X 398      16.904 -50.625  48.423  1.00  0.00
ATOM   2278  AHD AHD X 399      54.473 -21.891  85.853  1.00  0.00
ATOM   2279  AHE AHE X 400     -69.930  -0.657 -72.030  1.00  0.00
ATOM   2280  AHF AHF X 401     -62.956 -76.444  21.886  1.00  0.00
ATOM   2281  AHG AHG X 402      19.017 -34.024  -9.107  1.00  0.00
ATOM   2282  AHH AHH X 403      47.109  78.853  13.699  1.00  0.00
ATOM   2283  AHI AHI X 404     -23.115  -1.948  -2.296  1.00  0.00
ATOM   2284  AHJ AHJ X 405     -43.581 -20.633  48.112  1.00  0.00
ATOM   2285  AHK AHK X 406      38.322 -79.709 -26.383  1.00  0.00
ATOM   2286  AHL AHL X 407      59.324  63.463  47.152  1.00  0.00
ATOM   2287  AHM AHM X 408      -0.265  22.363 -86.135  1.00  0.00
ATOM   2288  AHN AHN X 409      32.159  26.115  80.512  1.00  0.00
ATOM   2289  AHO AHO X 410      73.819 -18.725 -67.539  1.00  0.00
ATOM   2290  AHP AHP X 411       6.139  53.482 -76.873  1.00  0.00
ATOM   2291  AHQ AHQ X 412     -65.166 -21.258 -51.437  1.00  0.00
ATOM   2292  AHR AHR X 413     -33.655  34.896  59.526  1.00  0.00
ATOM   2293  AHS AHS X 414      51.108 -80.318 -77.917  1.00  0.00
ATOM   2294  AHT AHT X 415      30.830 -11.602  10.707  1.00  0.00
ATOM   2295  AHU AHU X 416      31.826  12.825 -80.817  1.00  0.00
ATOM   2296  AHV AHV X 417      43.508  -6.329 -42.543  1.00  0.00
ATOM   2297  AHW AHW X 418      58.046  70.765 -56.082  1.00  0.00
ATOM   2298  AHX AHX X 419      77.574  69.909  25.909  1.00  0.00
ATOM   2299  AHY AHY X 420      27.713 -65.761 -38.773  1.00  0.00
ATOM   2300  AHZ AHZ X 421     -37.973   8.532  30.991  1.00  0.00
ATOM   2301  AIA AIA X 422     -15.904 -40.339 -43.720  1.00  0.00
ATOM   2302  AIB AIB X 423     -39.750  57.521 -76.433  1.00  0.00
ATOM   2303  AIC AIC X 424      85.313  44.013 -46.494  1.00  0.00
ATOM   2304  AID AID X 425     -56.272  -6.381  54.459  1.00  0.00
ATOM   2305  AIE AIE X 426     -69.259  34.796  86.593  1.00  0.00
ATOM   2306  AIF AIF X 427      54.250  57.834  27.005  1.00  0.00
ATOM   2307  AIG AIG X 428      77.856  14.266  22.246  1.00  0.00
ATOM   2308  AIH AIH X 429     -80.528  20.417  87.611  1.00  0.00
ATOM   2309  AII AII X 430      87.381  76.144 -74.977  1.00  0.00
ATOM   2310  AIJ AIJ X 431     -61.455  54.214 -28.231  1.00  0.00
ATOM   2311  AIK AIK X 432     -59.502  -3.762  17.580  1.00  0.00
ATOM   2312  AIL AIL X 433     -43.517  45.503 -68.491  1.00  0.00
ATOM   2313  AIM AIM X 434     -79.713  44.028 -54.227  1.00  0.00
ATOM   2314  AIN AIN X 435     -52.909 -35.289  64.072  1.00  0.00
ATOM   2315  AIO AIO X 436      42.463  82.282 -55.894  1.00  0.00
ATOM   2316  AIP AIP X 437       9.381  43.352 -14.386  1.00  0.00
ATOM   2317  AIQ AIQ X 438     -11.141   0.490  75.512  1.00  0.00
ATOM   2318  AIR AIR X 439     -77.682  14.915 -70.524  1.00  0.00
ATOM   2319  AIS AIS X 440       8.957  52.969  78.573  1.00  0.00
ATOM   2320  AIT AIT X 441     -76.415 -37.231  67.785  1.00  0.00
ATOM   2321  AIU AIU X 442      68.715   1.417  -6.673  1.00  0.00
ATOM   2322  AIV AIV X 443      29.949  62.080  82.955  1.00  0.00
ATOM   2323  AIW AIW X 444     -49.079 -52.944 -75.678  1.00  0.00
ATOM   2324  AIX AIX X 445     -25.122 -17.468 -16.830  1.00  0.00
ATOM   2325  AIY AIY X 446      12.666 -63.132  53.660  1.00  0.00
ATOM   2326  AIZ AIZ X 447      45.911 -55.368 -79.148  1.00  0.00
ATOM   2327  AJA AJA X 448      45.429  69.400 -16.230  1.00  0.00
ATOM   2328  AJB AJB X 449      85.123  -1.165  46.274  1.00  0.00
ATOM   2329  AJC AJC X 450      46.442 -36.288  56.319  1.00  0.00
ATOM   2330  AJD AJD X 451     -19.329  31.936  53.452  1.00  0.00
ATOM   2331  AJE AJE X 452     -78.591   8.313 -23.329  1.00  0.00
ATOM   2332  AJF AJF X 453      45.056 -85.809   1.168  1.00  0.00
ATOM   2333  AJG AJG X 454      55.161 -21.162 -48.294  1.00  0.00
ATOM   2334  AJH AJH X 455     -80.210 -11.867  31.973  1.00  0.00
ATOM   2335  AJI AJI X 456     -83.811 -37.345 -64.595  1.00  0.00
ATOM   2336  AJJ AJJ X 457     -28.316  30.874 -57.494  1.00  0.00
ATOM   2337  AJK AJK X 458      89.056 -42.905 -83.868  1.00  0.00
ATOM   2338  AJL AJL X 459     -14.278  44.492  64.431  1.00  0.00
ATOM   2339  AJM AJM X 460     -61.230 -23.922  86.351  1.00  0.00
ATOM   2340  AJN AJN X 461       9.289  13.264 -83.270  1.00  0.00
ATOM   2341  AJO AJO X 462     -39.596 -25.637  -3.745  1.00  0.00
ATOM   2342  AJP AJP X 463      43.619  62.316 -72.358  1.00  0.00
ATOM   2343  AJQ AJQ X 464     -22.917 -25.789  12.489  1.00  0.00
ATOM   2344  AJR AJR X 465      56.021 -72.957 -24.492  1.00  0.00
ATOM   2345  AJS AJS X 466     -66.105  67.986  52.421  1.00  0.00
ATOM   2346  AJT AJT X 467      12.750  78.260  -9.817  1.00  0.00
ATOM   2347  AJU AJU X 468       8.365 -32.671 -40.082  1.00  0.00
ATOM   2348  AJV AJV X 469     -27.417  56.550  78.131  1.00  0.00
ATOM   2349  AJW AJW X 470     -67.472 -40.568 -60.632  1.00  0.00
ATOM   2350  AJX AJX X 471      86.036 -56.255 -31.345  1.00  0.00
ATOM   2351  AJY AJY X 472      -9.494 -88.676  71.477  1.00  0.00
ATOM   2352  AJZ AJZ X 473      35.582  46.680  -9.512  1.00  0.00
ATOM   2353  AKA AKA X 474      11.754  82.928  24.513  1.00  0.00
ATOM   2354  AKB AKB X 475       8.353  18.297  33.187  1.00  0.00
ATOM   2355  AKC AKC X 476     -76.400 -75.566  80.612  1.00  0.00
ATOM   2356  AKD AKD X 477      84.776  82.034  16.796  1.00  0.00
ATOM   2357  AKE AKE X 478      10.381 -52.590  82.068  1.00  0.00
ATOM   2358  AKF AKF X 479      85.318  77.897  83.990  1.00  0.00
ATOM   2359  AKG AKG X 480     -49.281  24.624   0.435  1.00  0.00
ATOM   2360  AKH AKH X 481     -85.692  28.458   9.897  1.00  0.00
ATOM   2361  AKI AKI X 482       8.590  47.012  63.781  1.00  0.00
ATOM   2362  AKJ AKJ X 483     -20.470  71.744  60.443  1.00  0.00
ATOM   2363  AKK AKK X 484      57.598  45.539  -4.699  1.00  0.00
ATOM   2364  AKL AKL X 485       2.946 -78.058  -0.199  1.00  0.00
ATOM   2365  AKM AKM X 486      23.332  64.008 -13.444  1.00  0.00
ATOM   2366  AKN AKN X 487      21.050  70.977  64.621  1.00  0.00
ATOM   2367  AKO AKO X 488     -30.828  57.289 -37.550  1.00  0.00
ATOM   2368  AKP AKP X 489      19.810 -42.922 -32.406  1.00  0.00
ATOM   2369  AKQ AKQ X 490     -62.455 -60.354 -72.679  1.00  0.00
ATOM   2370  AKR AKR X 491     -77.738  19.825   8.745  1.00  0.00
ATOM   2371  AKS AKS X 492     -35.800   1.103 -11.083  1.00  0.00
ATOM   2372  AKT AKT X 493     -81.737  43.241   6.878  1.00  0.00
ATOM   2373  AKU AKU X 494      15.305  12.297 -25.489  1.00  0.00
ATOM   2374  AKV AKV X 495      58.066   7.136 -75.850  1.00  0.00
ATOM   2375  AKW AKW X 496      57.015  79.390  30.180  1.00  0.00
ATOM   2376  AKX AKX X 497      36.881 -39.103  36.553  1.00  0.00
ATOM   2377  AKY AKY X 498     -13.304 -18.724 -44.334  1.00  0.00
ATOM   2378  AKZ AKZ X 499      57.328  32.114  34.938  1.00  0.00
ATOM   2379  ALA ALA X 500      76.860 -78.427 -86.117  1.00  0.00
ATOM   2380  ALB ALB X 501     -20.955  -0.048 -52.262  1.00  0.00
ATOM   2381  ALC ALC X 502      31.333  37.235 -83.331  1.00  0.00
ATOM   2382  ALD ALD X 503     -80.856  42.736 -68.135  1.00  0.00
ATOM   2383  ALE ALE X 504      27.975 -49.394  75.116  1.00  0.00
ATOM   2384  ALF ALF X 505     -52.891  73.988 -23.938  1.00  0.00
ATOM   2385  ALG ALG X 506      79.780  -0.701  27.256  1.00  0.00
ATOM   2386  ALH ALH X 507      69.974 -47.336 -16.588  1.00  0.00
ATOM   2387  ALI ALI X 508     -61.298  84.026  80.984  1.00  0.00
ATOM   2388  ALJ ALJ X 509      14.373  -7.584  26.263  1.00  0.00
ATOM   2389  ALK ALK X 510      31.976  42.055 -31.138  1.00  0.00
ATOM   2390  ALL ALL X 511      -0.157  54.977 -38.682  1.00  0.00
ATOM   2391  ALM ALM X 512      61.997  72.469  81.376  1.00  0.00
ATOM   2392  ALN ALN X 513      51.614 -17.135   3.486  1.00  0.00
ATOM   2393  ALO ALO X 514      81.082  58.942 -37.396  1.00  0.00
ATOM   2394  ALP ALP X 515      80.311  22.813   3.311  1.00  0.00
ATOM   2395  ALQ ALQ X 516      41.244 -20.738  20.374  1.00  0.00
ATOM   2396  ALR ALR X 517      34.806  15.952 -43.190  1.00  0.00
ATOM   2397  ALS ALS X 518      89.920  81.070  67.850  1.00  0.00
ATOM   2398  ALT ALT X 519     -77.353  49.985  75.441  1.00  0.00
ATOM   2399  ALU ALU X 520      34.999 -61.499 -20.281  1.00  0.00
ATOM   2400  ALV ALV X 521     -54.367  50.989 -56.284  1.00  0.00
ATOM   2401  ALW ALW X 522      -6.092 -72.362  19.202  1.00  0.00
ATOM   2402  ALX ALX X 523      61.917  54.426  80.035  1.00  0.00
ATOM   2403  ALY ALY X 524      -8.634 -12.180  63.655  1.00  0.00
ATOM   2404  ALZ ALZ X 525      -7.481 -32.831  -5.253  1.00  0.00
ATOM   2405  AMA AMA X 526      -2.331  24.394  65.005  1.00  0.00
ATOM   2406  AMB AMB X 527     -39.312 -39.849 -20.901  1.00  0.00
ATOM   2407  AMC AMC X 528     -38.505 -76.918   2.201  1.00  0.00
ATOM   2408  AMD AMD X 529      -5.600  78.511  28.301  1.00  0.00
ATOM   2409  AME AME X 530      20.475 -52.609 -54.567  1.00  0.00
ATOM   2410  AMF AMF X 531     -41.554 -48.867  69.980  1.00  0.00
ATOM   2411  AMG AMG X 532      26.379  77.781  88.605  1.00  0.00
ATOM   2412  AMH AMH X 533       5.073  33.120  40.020  1.00  0.00
ATOM   2413  AMI AMI X 534     -32.679 -16.556  55.657  1.00  0.00
ATOM   2414  AMJ AMJ X 535     -68.405  58.228   8.343  1.00  0.00
ATOM   2415  AMK AMK X 536      17.929  16.521  75.462  1.00  0.00
ATOM   2416  AML AML X 537     -49.359 -64.731  74.865  1.00  0.00
ATOM   2417  AMM AMM X 538      31.671  62.321 -30.308  1.00  0.00
ATOM   2418  AMN AMN X 539      61.794  44.503 -37.872  1.00  0.00
ATOM   2419  AMO AMO X 540     -23.254 -31.053 -57.075  1.00  0.00
ATOM   2420  AMP AMP X 541     -49.343  78.063  61.012  1.00  0.00
ATOM   2421  AMQ AMQ X 542      66.261 -44.655  77.391  1.00  0.00
ATOM   2422  AMR AMR X 543      -2.506  44.017 -20.398  1.00  0.00
ATOM   2423  AMS AMS X 544       4.178 -89.197 -43.033  1.00  0.00
ATOM   2424  AMT AMT X 545      58.479 -55.469  14.304  1.00  0.00
ATOM   2425  AMU AMU X 546       2.958 -82.663 -16.974  1.00  0.00
ATOM   2426  AMV AMV X 547     -73.345 -45.642 -78.890  1.00  0.00
ATOM   2427  AMW AMW X 548      47.478 -65.341 -66.637  1.00  0.00
ATOM   2428  AMX AMX X 549     -85.281  37.095 -31.860  1.00  0.00
ATOM   2429  AMY AMY X 550     -73.094  46.247  18.201  1.00  0.00
ATOM   2430  AMZ AMZ X 551     -63.727  26.213 -71.151  1.00  0.00
ATOM   2431  ANA ANA X 552      69.601  80.963 -79.163  1.00  0.00
ATOM   2432  ANB ANB X 553      83.706  14.619  -8.723  1.00  0.00
ATOM   2433  ANC ANC X 554     -45.910 -17.914  13.495  1.00  0.00
ATOM   2434  AND AND X 555     -70.201  62.516 -59.900  1.00  0.00
ATOM   2435  ANE ANE X 556     -82.423  37.427  32.719  1.00  0.00
ATOM   2436  ANF ANF X 557      29.190 -89.666 -22.227  1.00  0.00
ATOM   2437  ANG ANG X 558      69.219  15.060 -28.373  1.00  0.00
ATOM   2438  ANH ANH X 559      60.160   6.238 -58.869  1.00  0.00
ATOM   2439  ANI ANI X 560     -46.365 -41.202 -32.068  1.00  0.00
ATOM   2440  ANJ ANJ X 561      87.580 -70.617  26.944  1.00  0.00
ATOM   2441  ANK ANK X 562     -59.666 -86.066 -80.382  1.00  0.00
ATOM   2442  ANL ANL X 563      73.968  76.941   9.670  1.00  0.00
ATOM   2443  ANM ANM X 564      40.058 -84.194 -42.882  1.00  0.00
ATOM   2444  ANN ANN X 565      -6.054 -32.023 -32.008  1.00  0.00
ATOM   2445  ANO ANO X 566     -63.526 -74.728 -72.965  1.00  0.00
ATOM   2446  ANP ANP X 567     -42.963  82.643 -66.724  1.00  0.00
ATOM   2447  ANQ ANQ X 568     -34.811  81.362   1.535  1.00  0.00
ATOM   2448  ANR ANR X 569      87.659  73.310 -43.341  1.00  0.00
ATOM   2449  ANS ANS X 570      72.428 -88.342  82.368  1.00  0.00
ATOM   2450  ANT ANT X 571       2.642 -24.638  74.964  1.00  0.00
ATOM   2451  ANU ANU X 572     -39.582 -85.395  42.519  1.00  0.00
ATOM   2452  ANV ANV X 573      54.347 -41.733 -18.121  1.00  0.00
ATOM   2453  ANW ANW X 574     -81.910 -16.020 -61.321  1.00  0.00
ATOM   2454  ANX ANX X 575      26.060  58.540  31.574  1.00  0.00
ATOM   2455  ANY ANY X 576      -9.678  16.980  29.838  1.00  0.00
ATOM   2456  ANZ ANZ X 577     -39.672  45.508  83.465  1.00  0.00
ATOM   2457  AOA AOA X 578      62.652  31.949  18.371  1.00  0.00
ATOM   2458  AOB AOB X 579     -37.205  19.936   0.847  1.00  0.00
ATOM   2459  AOC AOC X 580      29.787 -76.068  66.264  1.00  0.00
ATOM   2460  AOD AOD X 581       5.102  18.520  87.593  1.00  0.00
ATOM   2461  AOE AOE X 582     -46.960  69.304  87.872  1.00  0.00
ATOM   2462  AOF AOF X 583      89.729 -43.165  16.762  1.00  0.00
ATOM   2463  AOG AOG X 584     -41.576 -28.599 -64.379  1.00  0.00
ATOM   2464  AOH AOH X 585     -60.451  56.986  82.423  1.00  0.00
ATOM   2465  AOI AOI X 586      88.115  24.799  39.779  1.00  0.00
ATOM   2466  AOJ AOJ X 587     -33.219  10.187  64.100  1.00  0.00
ATOM   2467  AOK AOK X 588     -23.938 -67.181   1.050  1.00  0.00
ATOM   2468  AOL AOL X 589      20.967 -80.759 -77.277  1.00  0.00
ATOM   2469  AOM AOM X 590      84.625  37.367  54.933  1.00  0.00
ATOM   2470  AON AON X 591      28.874 -66.547  -8.125  1.00  0.00
ATOM   2471  AOO AOO X 592     -50.325 -60.254  -4.680  1.00  0.00
ATOM   2472  AOP AOP X 593      65.108 -74.270  87.035  1.00  0.00
ATOM   2473  AOQ AOQ X 594      23.019 -66.445 -22.360  1.00  0.00
ATOM   2474  AOR AOR X 595      -1.921 -43.860  80.389  1.00  0.00
ATOM   2475  AOS AOS X 596      36.794  75.702 -39.516  1.00  0.00
ATOM   2476  AOT AOT X 597      -0.198  49.895  43.470  1.00  0.00
ATOM   2477  AOU AOU X 598      40.740  20.405  61.080  1.00  0.00
ATOM   2478  AOV AOV X 599      22.510 -41.657 -77.067  1.00  0.00
ATOM   2479  AOW AOW X 600      19.762 -26.352 -27.593  1.00  0.00
ATOM   2480  AOX AOX X 601      87.552  79.686 -60.125  1.00  0.00
ATOM   2481  AOY AOY X 602     -79.996 -50.175  13.424  1.00  0.00
ATOM   2482  AOZ AOZ X 603      31.496 -18.201  80.234  1.00  0.00
ATOM   2483  APA APA X 604     -11.931 -53.199  41.634  1.00  0.00
ATOM   2484  APB APB X 605     -23.798  -8.347  87.816  1.00  0.00
ATOM   2485  APC APC X 606     -76.587  11.892  70.216  1.00  0.00
ATOM   2486  APD APD X 607      50.151  79.250  45.501  1.00  0.00
ATOM   2487  APE APE X 608     -71.795  -7.875 -54.088  1.00  0.00
ATOM   2488  APF APF X 609     -47.481  78.925  76.349  1.00  0.00
ATOM   2489  APG APG X 610     -80.427 -88.363  22.990  1.00  0.00
ATOM   2490  APH APH X 611     -83.079  67.653  -7.784  1.00  0.00
ATOM   2491  API API X 612     -43.029  73.803 -38.044  1.00  0.00
ATOM   2492  APJ APJ X 613      86.116 -50.780  -4.733  1.00  0.00
ATOM   2493  APK APK X 614     -80.483 -83.603  10.886  1.00  0.00
ATOM   2494  APL APL X 615     -33.526   6.291  13.528  1.00  0.00
ATOM   2495  APM APM X 616      17.275  84.293  60.596  1.00  0.00
ATOM   2496  APN APN X 617      86.684  11.034 -57.829  1.00  0.00
ATOM   2497  APO APO X 618      16.008   7.207  87.716  1.00  0.00
ATOM   2498  APP APP X 619      55.194 -13.175  42.024  1.00  0.00
ATOM   2499  APQ APQ X 620       2.982  85.328 -24.397  1.00  0.00
ATOM   2500  APR APR X 621      38.069  84.603  68.138  1.00  0.00
ATOM   2501  APS APS X 622      51.068  39.328 -76.766  1.00  0.00
ATOM   2502  APT APT X 623     -70.547  68.589 -27.250  1.00  0.00
ATOM   2503  APU APU X 624     -84.407 -65.641 -54.254  1.00  0.00
ATOM   2504  APV APV X 625       0.377 -89.108 -84.914  1.00  0.00
ATOM   2505  APW APW X 626     -24.112  -2.401  22.569  1.00  0.00
ATOM   2506  APX APX X 627      71.868 -69.423  29.350  1.00  0.00
ATOM   2507  APY APY X 628      -5.461 -69.635  84.711  1.00  0.00
ATOM   2508  APZ APZ X 629      -5.525 -44.562 -50.285  1.00  0.00
ATOM   2509  AQA AQA X 630      27.594  30.955  59.654  1.00  0.00
ATOM   2510  AQB AQB X 631      55.869 -45.540  45.646  1.00  0.00
ATOM   2511  AQC AQC X 632      44.391  82.967  55.925  1.00  0.00
ATOM   2512  AQD AQD X 633      85.732  55.638 -21.896  1.00  0.00
ATOM   2513  AQE AQE X 634     -42.275   3.687 -53.283  1.00  0.00
ATOM   2514  AQF AQF X 635     -84.150  21.775 -48.400  1.00  0.00
ATOM   2515  AQG AQG X 636       9.221  55.865   4.003  1.00  0.00
ATOM   2516  AQH AQH X 637     -49.837 -10.165 -46.380  1.00  0.00
ATOM   2517  AQI AQI X 638      26.160 -38.119  64.703  1.00  0.00
ATOM   2518  AQJ AQJ X 639      72.594  78.462 -56.622  1.00  0.00
ATOM   2519  AQK AQK X 640     -39.257  -8.011 -22.178  1.00  0.00
ATOM   2520  AQL AQL X 641      33.753  41.082  68.069  1.00  0.00
ATOM   2521  AQM AQM X 642     -42.004 -88.256  76.839  1.00  0.00
ATOM   2522  AQN AQN X 643     -33.077   5.271 -85.011  1.00  0.00
ATOM   2523  AQO AQO X 644      57.192  24.046 -75.418  1.00  0.00
ATOM   2524  AQP AQP X 645     -47.779  85.321  -6.046  1.00  0.00
ATOM   2525  AQQ AQQ X 646     -55.220 -47.482 -36.443  1.00  0.00
ATOM   2526  AQR AQR X 647      90.021  -0.507  86.932  1.00  0.00
ATOM   2527  AQS AQS X 648     -40.965  70.136 -81.278  1.00  0.00
ATOM   2528  AQT AQT X 649      25.704 -81.847 -29.272  1.00  0.00
ATOM   2529  AQU AQU X 650     -84.158 -51.932 -57.608  1.00  0.00
ATOM   2530  AQV AQV X 651      41.525  28.210 -32.119  1.00  0.00
ATOM   2531  AQW AQW X 652     -50.744 -80.104  -6.978  1.00  0.00
ATOM   2532  AQX AQX X 653     -33.551  61.120  56.421  1.00  0.00
ATOM   2533  AQY AQY X 654      10.022  62.286 -22.434  1.00  0.00
ATOM   2534  AQZ AQZ X 655     -67.817  43.674 -62.335  1.00  0.00
ATOM   2535  ARA ARA X 656     -59.368 -20.879 -12.184  1.00  0.00
ATOM   2536  ARB ARB X 657      59.393  26.056 -45.527  1.00  0.00
ATOM   2537  ARC ARC X 658      47.749  46.480  79.210  1.00  0.00
ATOM   2538  ARD ARD X 659      -3.794   6.982 -83.918  1.00  0.00
ATOM   2539  ARE ARE X 660      79.522 -21.760  59.575  1.00  0.00
ATOM   2540  ARF ARF X 661      37.467 -63.220  77.610  1.00  0.00
ATOM   2541  ARG ARG X 662     -33.650   8.544 -60.121  1.00  0.00
ATOM   2542  ARH ARH X 663      43.053  65.152  34.764  1.00  0.00
ATOM   2543  ARI ARI X 664      45.884 -73.905  75.778  1.00  0.00
ATOM   2544  ARJ ARJ X 665      10.083 -87.291  19.888  1.00  0.00
ATOM   2545  ARK ARK X 666      18.156 -90.623 -64.801  1.00  0.00
ATOM   2546  ARL ARL X 667     -27.060 -33.804  79.428  1.00  0.00
ATOM   2547  ARM ARM X 668      18.683   6.791  46.709  1.00  0.00
ATOM   2548  ARN ARN X 669      38.648  83.543 -12.376  1.00  0.00
ATOM   2549  ARO ARO X 670     -15.316  55.760 -48.862  1.00  0.00
ATOM   2550  ARP ARP X 671      68.282  -6.130  14.970  1.00  0.00
ATOM   2551  ARQ ARQ X 672     -76.619 -31.705   7.264  1.00  0.00
ATOM   2552  ARR ARR X 673      70.470  21.973 -54.167  1.00  0.00
ATOM   2553  ARS ARS X 674      44.688  25.308  43.560  1.00  0.00
ATOM   2554  ART ART X 675     -46.002  40.106   0.362  1.00  0.00
ATOM   2555  ARU ARU X 676     -81.357 -76.201 -30.120  1.00  0.00
ATOM   2556  ARV ARV X 677      38.736 -37.090  83.088  1.00  0.00
ATOM   2557  ARW ARW X 678      -3.381 -61.600  56.898  1.00  0.00
ATOM   2558  ARX ARX X 679     -22.049  19.972  21.576  1.00  0.00
ATOM   2559  ARY ARY X 680      53.805 -70.946 -81.782  1.00  0.00
ATOM   2560  ARZ ARZ X 681     -16.183  12.046 -19.311  1.00  0.00
ATOM   2561  ASA ASA X 682     -58.729  64.120 -74.068  1.00  0.00
ATOM   2562  ASB ASB X 683     -35.665 -82.964 -31.899  1.00  0.00
ATOM   2563  ASC ASC X 684     -66.999  83.963 -73.706  1.00  0.00
ATOM   2564  ASD ASD X 685     -11.324  59.036 -17.523  1.00  0.00
ATOM   2565  ASE ASE X 686      17.468  83.362 -39.895  1.00  0.00
ATOM   2566  ASF ASF X 687     -85.132 -40.988 -86.385  1.00  0.00
ATOM   2567  ASG ASG X 688      82.533 -39.164 -19.415  1.00  0.00
ATOM   2568  ASH ASH X 689      26.508  82.970 -74.136  1.00  0.00
ATOM   2569  ASI ASI X 690     -41.189 -58.579  27.413  1.00  0.00
ATOM   2570  ASJ ASJ X 691     -74.481 -71.854   7.147  1.00  0.00
ATOM   2571  ASK ASK X 692      23.565 -62.779  62.799  1.00  0.00
ATOM   2572  ASL ASL X 693     -20.125  79.665 -30.476  1.00  0.00
ATOM   2573  ASM ASM X 694      24.440  -2.130  85.882  1.00  0.00
ATOM   2574  ASN ASN X 695      17.322 -11.810 -84.250  1.00  0.00
ATOM   2575  ASO ASO X 696      10.141 -36.447 -85.269  1.00  0.00
ATOM   2576  ASP ASP X 697      80.941  50.721  87.852  1.00  0.00
ATOM   2577  ASQ ASQ X 698     -62.147  14.325  83.766  1.00  0.00
ATOM   2578  ASR ASR X 699     -12.383 -76.533  -8.910  1.00  0.00
ATOM   2579  ASS ASS X 700      65.994 -45.188 -83.787  1.00  0.00
ATOM   2580  AST AST X 701      13.235  36.437  48.771  1.00  0.00
ATOM   2581  ASU ASU X 702     -75.816  30.941 -54.620  1.00  0.00
ATOM   2582  ASV ASV X 703     -42.854 -62.696  59.272  1.00  0.00
ATOM   2583  ASW ASW X 704     -18.268  15.531 -46.296  1.00  0.00
ATOM   2584  ASX ASX X 705     -30.804 -45.074  20.169  1.00  0.00
ATOM   2585  ASY ASY X 706     -82.305  39.604 -13.290  1.00  0.00
ATOM   2586  ASZ ASZ X 707      17.907  53.808  57.126  1.00  0.00
ATOM   2587  ATA ATA X 708     -55.097 -36.253 -28.791  1.00  0.00
ATOM   2588  ATB ATB X 709      23.871  65.164 -47.391  1.00  0.00
ATOM   2589  ATC ATC X 710      32.658  45.293  87.754  1.00  0.00
ATOM   2590  ATD ATD X 711      81.176  79.750  46.946  1.00  0.00
ATOM   2591  ATE ATE X 712     -15.100 -38.431  42.165  1.00  0.00
ATOM   2592  ATF ATF X 713      -8.591  65.236  -3.684  1.00  0.00
ATOM   2593  ATG ATG X 714     -20.612  19.052  -1.809  1.00  0.00
ATOM   2594  ATH ATH X 715      66.430  65.623 -41.032  1.00  0.00
ATOM   2595  ATI ATI X 716      61.362  63.147 -85.837  1.00  0.00
ATOM   2596  ATJ ATJ X 717      74.767 -68.863 -23.559  1.00  0.00
ATOM   2597  ATK ATK X 718     -80.525 -16.070 -36.630  1.00  0.00
ATOM   2598  ATL ATL X 719     -15.946 -56.279   3.069  1.00  0.00
ATOM   2599  ATM ATM X 720       8.596 -81.044  44.787  1.00  0.00
ATOM   2600  ATN ATN X 721      25.178  -1.335  25.345  1.00  0.00
ATOM   2601  ATO ATO X 722      22.139  32.953 -16.320  1.00  0.00
ATOM   2602  ATP ATP X 723      57.734 -66.828  21.268  1.00  0.00
ATOM   2603  ATQ ATQ X 724      33.987  22.440 -68.809  1.00  0.00
ATOM   2604  ATR ATR X 725     -29.509 -86.209 -87.204  1.00  0.00
ATOM   2605  ATS ATS X 726     -67.555  61.977 -43.427  1.00  0.00
ATOM   2606  ATT ATT X 727       6.026 -67.885  35.516  1.00  0.00
ATOM   2607  ATU ATU X 728     -24.397  -2.811 -81.324  1.00  0.00
ATOM   2608  ATV ATV X 729      -9.463 -25.043  56.292  1.00  0.00
ATOM   2609  ATW ATW X 730     -47.743  83.731  10.998  1.00  0.00
ATOM   2610  ATX ATX X 731     -36.353  77.578  65.660  1.00  0.00
ATOM   2611  ATY ATY X 732      71.485  25.373  34.979  1.00  0.00
ATOM   2612  ATZ ATZ X 733      80.107  85.022 -40.791  1.00  0.00
ATOM   2613  AUA AUA X 734      21.190 -36.202  37.621  1.00  0.00
ATOM   2614  AUB AUB X 735       3.332  72.014  14.491  1.00  0.00
ATOM   2615  AUC AUC X 736     -27.292 -56.064  76.912  1.00  0.00
ATOM   2616  AUD AUD X 737     -82.194  -8.369  77.820  1.00  0.00
ATOM   2617  AUE AUE X 738      39.626  -0.052 -83.476  1.00  0.00
ATOM   2618  AUF AUF X 739     -79.320   5.989 -53.121  1.00  0.00
ATOM   2619  AUG AUG X 740     -30.709  38.108  70.841  1.00  0.00
ATOM   2620  AUH AUH X 741      43.136   1.925  18.803  1.00  0.00
ATOM   2621  AUI AUI X 742      58.480 -89.099  24.798  1.00  0.00
ATOM   2622  AUJ AUJ X 743      54.494 -69.926   2.227  1.00  0.00
ATOM   2623  AUK AUK X 744     -85.283  22.484 -34.576  1.00  0.00
ATOM   2624  AUL AUL X 745     -25.182  62.542  45.080  1.00  0.00
ATOM   2625  AUM AUM X 746      13.735  -5.349  78.779  1.00  0.00
ATOM   2626  AUN AUN X 747     -69.865 -37.743 -39.122  1.00  0.00
ATOM   2627  AUO AUO X 748     -77.687  29.718  76.130  1.00  0.00
ATOM   2628  AUP AUP X 749      87.671  78.261  -3.704  1.00  0.00
ATOM   2629  AUQ AUQ X 750     -77.919 -52.641  66.035  1.00  0.00
ATOM   2630  AUR AUR X 751      71.702  46.150  59.037  1.00  0.00
ATOM   2631  AUS AUS X 752     -56.749   6.749 -62.932  1.00  0.00
ATOM   2632  AUT AUT X 753       5.095  -0.434 -23.954  1.00  0.00
ATOM   2633  AUU AUU X 754     -74.036  41.205  59.079  1.00  0.00
ATOM   2634  AUV AUV X 755     -63.270  -4.621  87.742  1.00  0.00
ATOM   2635  AUW AUW X 756     -11.720 -40.287  63.353  1.00  0.00
ATOM   2636  AUX AUX X 757     -26.415  32.606  -6.676  1.00  0.00
ATOM   2637  AUY AUY X 758      88.190  64.054  81.227  1.00  0.00
ATOM   2638  AUZ AUZ X 759      31.252  -1.940 -30.035  1.00  0.00
ATOM   2639  AVA AVA X 760      86.867 -13.782  27.776  1.00  0.00
ATOM   2640  AVB AVB X 761      36.306  42.613  32.611  1.00  0.00
ATOM   2641  AVC AVC X 762       7.683 -77.054 -40.771  1.00  0.00
ATOM   2642  AVD AVD X 763      77.168  27.115 -80.114  1.00  0.00
ATOM   2643  AVE AVE X 764     -80.753  65.032  62.373  1.00  0.00
ATOM   2644  AVF AVF X 765      19.392 -37.615  83.314  1.00  0.00
ATOM   2645  AVG AVG X 766      83.317  83.326  29.055  1.00  0.00
ATOM   2646  AVH AVH X 767       5.141  36.330  22.049  1.00  0.00
ATOM   2647  AVI AVI X 768     -76.994  81.000  79.020  1.00  0.00
ATOM   2648  AVJ AVJ X 769      29.425  60.851 -60.779  1.00  0.00
ATOM   2649  AVK AVK X 770      89.228  80.874 -17.072  1.00  0.00
ATOM   2650  AVL AVL X 771     -70.950 -20.510   0.350  1.00  0.00
ATOM   2651  AVM AVM X 772     -47.096 -74.605 -21.355  1.00  0.00
ATOM   2652  AVN AVN X 773      85.650 -58.418  85.904  1.00  0.00
ATOM   2653  AVO AVO X 774      71.720 -79.059 -14.657  1.00  0.00
ATOM   2654  AVP AVP X 775      30.365 -29.524  54.554  1.00  0.00
ATOM   2655  AVQ AVQ X 776      14.371 -58.412  -6.842  1.00  0.00
ATOM   2656  AVR AVR X 777      81.539 -84.746  37.140  1.00  0.00
ATOM   2657  AVS AVS X 778      55.514  30.996  67.952  1.00  0.00
ATOM   2658  AVT AVT X 779     -46.852  56.876 -23.092  1.00  0.00
ATOM   2659  AVU AVU X 780     -37.185 -49.730  38.693  1.00  0.00
ATOM   2660  AVV AVV X 781      77.168  21.821 -17.632  1.00  0.00
ATOM   2661  AVW AVW X 782       6.120 -55.124 -86.347  1.00  0.00
ATOM   2662  AVX AVX X 783      12.445  67.946  83.129  1.00  0.00
ATOM   2663  AVY AVY X 784      36.861  -7.398 -66.134  1.00  0.00
ATOM   2664  AVZ AVZ X 785     -78.913 -68.647 -68.909  1.00  0.00
ATOM   2665  AWA AWA X 786     -38.294 -43.747  54.418  1.00  0.00
ATOM   2666  AWB AWB X 787     -57.555  83.709  48.319  1.00  0.00
ATOM   2667  AWC AWC X 788      85.021  23.257  52.113  1.00  0.00
ATOM   2668  AWD AWD X 789       6.630  23.578  11.191  1.00  0.00
ATOM   2669  AWE AWE X 790      84.116 -18.543   4.209  1.00  0.00
ATOM   2670  AWF AWF X 791      -5.652 -87.159 -27.444  1.00  0.00
ATOM   2671  AWG AWG X 792     -83.208  70.995 -69.118  1.00  0.00
ATOM   2672  AWH AWH X 793     -51.981  40.165 -85.698  1.00  0.00
ATOM   2673  AWI AWI X 794       9.754 -48.853  68.641  1.00  0.00
ATOM   2674  AWJ AWJ X 795     -53.555 -64.538  49.896  1.00  0.00
ATOM   2675  AWK AWK X 796     -60.464  34.919  -0.874  1.00  0.00
ATOM   2676  AWL AWL X 797     -18.929  23.940  39.742  1.00  0.00
ATOM   2677  AWM AWM X 798     -18.222  67.047 -59.252  1.00  0.00
ATOM   2678  AWN AWN X 799      38.059 -87.062  58.852  1.00  0.00
ATOM   2679  AWO AWO X 800      10.322  33.106 -74.886  1.00  0.00
ATOM   2680  AWP AWP X 801     -45.794 -58.711 -26.036  1.00  0.00
ATOM   2681  AWQ AWQ X 802     -73.439 -12.623 -16.114  1.00  0.00
ATOM   2682  AWR AWR X 803      22.241  51.939 -75.289  1.00  0.00
ATOM   2683  AWS AWS X 804     -19.703 -86.428  28.471  1.00  0.00
ATOM   2684  AWT AWT X 805     -42.701 -40.056 -82.095  1.00  0.00
ATOM   2685  AWU AWU X 806      29.302 -76.517 -16.380  1.00  0.00
ATOM   2686  AWV AWV X 807      81.735 -86.067 -23.997  1.00  0.00
ATOM   2687  AWW AWW X 808     -76.832  25.912 -19.036  1.00  0.00
ATOM   2688  AWX AWX X 809     -68.483  13.361 -11.185  1.00  0.00
ATOM   2689  AWY AWY X 810      61.755 -30.801  68.660  1.00  0.00
ATOM   2690  AWZ AWZ X 811     -60.705  -1.745 -17.665  1.00  0.00
ATOM   2691  AXA AXA X 812      50.721  81.878 -23.411  1.00  0.00
ATOM   2692  AXB AXB X 813     -18.072 -21.928  -5.061  1.00  0.00
ATOM   2693  AXC AXC X 814     -25.782  -3.148 -32.453  1.00  0.00
ATOM   2694  AXD AXD X 815      53.384 -24.787 -33.873  1.00  0.00
ATOM   2695  AXE AXE X 816     -41.977 -89.425 -78.197  1.00  0.00
ATOM   2696  AXF AXF X 817     -25.501 -41.549 -48.848  1.00  0.00
ATOM   2697  AXG AXG X 818     -38.513  21.616  80.395  1.00  0.00
ATOM   2698  AXH AXH X 819     -31.603  76.302 -55.202  1.00  0.00
ATOM   2699  AXI AXI X 820     -50.870 -26.735   3.276  1.00  0.00
ATOM   2700  AXJ AXJ X 821       1.379 -89.982 -70.879  1.00  0.00
ATOM   2701  AXK AXK X 822      55.249  83.837 -38.385  1.00  0.00
ATOM   2702  AXL AXL X 823      87.172 -46.210  73.438  1.00  0.00
ATOM   2703  AXM AXM X 824     -36.336  -0.042  56.851  1.00  0.00
ATOM   2704  AXN AXN X 825     -26.278   8.925  78.471  1.00  0.00
ATOM   2705  AXO AXO X 826     -26.534  77.895  26.567  1.00  0.00
ATOM   2706  AXP AXP X 827      43.188 -56.617  56.724  1.00  0.00
ATOM   2707  AXQ AXQ X 828     -32.712 -16.654 -72.623  1.00  0.00
ATOM   2708  AXR AXR X 829      69.045 -17.477  88.480  1.00  0.00
ATOM   2709  AXS AXS X 830     -77.129  36.009 -86.421  1.00  0.00
ATOM   2710  AXT AXT X 831     -22.361  53.699  55.565  1.00  0.00
ATOM   2711  AXU AXU X 832      31.049  10.490 -11.373  1.00  0.00
ATOM   2712  AXV AXV X 833       4.482 -52.137 -49.875  1.00  0.00
ATOM   2713  AXW AXW X 834     -54.662 -66.897 -81.048  1.00  0.00
ATOM   2714  AXX AXX X 835      27.312 -16.940 -82.450  1.00  0.00
ATOM   2715  AXY AXY X 836     -13.296 -51.773  80.147  1.00  0.00
ATOM   2716  AXZ AXZ X 837      88.556  26.206 -28.557  1.00  0.00
ATOM   2717  AYA AYA X 838     -77.661   3.468   4.229  1.00  0.00
ATOM   2718  AYB AYB X 839     -76.004  75.881 -17.114  1.00  0.00
ATOM   2719  AYC AYC X 840     -82.643  53.817 -20.119  1.00  0.00
ATOM   2720  AYD AYD X 841     -27.579 -68.895  83.975  1.00  0.00
ATOM   2721  AYE AYE X 842     -57.349   9.595  67.405  1.00  0.00
ATOM   2722  AYF AYF X 843     -71.058  16.835 -59.756  1.00  0.00
ATOM   2723  AYG AYG X 844      84.677  45.541  69.473  1.00  0.00
ATOM   2724  AYH AYH X 845      65.747  -1.604 -32.899  1.00  0.00
ATOM   2725  AYI AYI X 846      49.217  15.913 -55.397  1.00  0.00
ATOM   2726  AYJ AYJ X 847      29.978 -23.925  40.116  1.00  0.00
ATOM   2727  AYK AYK X 848      12.006 -39.423  54.716  1.00  0.00
ATOM   2728  AYL AYL X 849      59.233  83.941  68.800  1.00  0.00
ATOM   2729  AYM AYM X 850     -31.508  22.276  64.776  1.00  0.00
ATOM   2730  AYN AYN X 851      10.231 -86.909  77.387  1.00  0.00
ATOM   2731  AYO AYO X 852     -31.336  45.849 -80.775  1.00  0.00
ATOM   2732  AYP AYP X 853     -48.020 -69.638  33.268  1.00  0.00
ATOM   2733  AYQ AYQ X 854     -12.123  56.392 -67.601  1.00  0.00
ATOM   2734  AYR AYR X 855      84.959 -46.822  44.282  1.00  0.00
ATOM   2735  AYS AYS X 856     -17.934 -37.079 -20.909  1.00  0.00
ATOM   2736  AYT AYT X 857     -32.901  -8.152 -46.481  1.00  0.00
ATOM   2737  AYU AYU X 858     -12.882  81.650 -65.372  1.00  0.00
ATOM   2738  AYV AYV X 859       8.051 -61.038 -39.434  1.00  0.00
ATOM   2739  AYW AYW X 860      24.591  70.995   8.271  1.00  0.00
ATOM   2740  AYX AYX X 861      87.016 -18.624 -52.439  1.00  0.00
ATOM   2741  AYY AYY X 862      60.440  77.665  47.023  1.00  0.00
ATOM   2742  AYZ AYZ X 863      69.874  -7.297 -84.443  1.00  0.00
ATOM   2743  AZA AZA X 864      22.408  41.951   0.437  1.00  0.00
ATOM   2744  AZB AZB X 865       7.604 -30.874 -26.829  1.00  0.00
ATOM   2745  AZC AZC X 866     -21.500 -32.002  -7.523  1.00  0.00
ATOM   2746  AZD AZD X 867     -81.867  78.137 -54.833  1.00  0.00
ATOM   2747  AZE AZE X 868     -26.873 -56.669  61.321  1.00  0.00
ATOM   2748  AZF AZF X 869      64.408 -57.691 -34.886  1.00  0.00
ATOM   2749  AZG AZG X 870     -21.964 -58.810  19.654  1.00  0.00
ATOM   2750  AZH AZH X 871     -39.060  -9.793  40.945  1.00  0.00
ATOM   2751  AZI AZI X 872     -67.915  10.890 -82.250  1.00  0.00
ATOM   2752  AZJ AZJ X 873      -4.395 -81.912  51.997  1.00  0.00
ATOM   2753  AZK AZK X 874      47.457  57.867  67.532  1.00  0.00
ATOM   2754  AZL AZL X 875      34.581  53.109 -85.352  1.00  0.00
ATOM   2755  AZM AZM X 876      36.935 -70.864   0.742  1.00  0.00
ATOM   2756  AZN AZN X 877     -73.543  -4.968 -83.207  1.00  0.00
ATOM   2757  AZO AZO X 878      39.787 -78.949 -66.448  1.00  0.00
ATOM   2758  AZP AZP X 879      71.189  49.180 -44.097  1.00  0.00
ATOM   2759  AZQ AZQ X 880      -2.777 -55.485 -33.142  1.00  0.00
ATOM   2760  AZR AZR X 881      23.216  72.588  53.940  1.00  0.00
ATOM   2761  AZS AZS X 882     -79.981  -7.371  51.922  1.00  0.00
ATOM   2762  AZT AZT X 883     -36.051 -89.438  12.947  1.00  0.00
ATOM   2763  AZU AZU X 884      29.896 -54.017 -69.036  1.00  0.00
ATOM   2764  AZV AZV X 885     -27.700 -72.492 -14.342  1.00  0.00
ATOM   2765  AZW AZW X 886      11.866  83.436  11.041  1.00  0.00
ATOM   2766  AZX AZX X 887     -77.037  79.816 -39.145  1.00  0.00
ATOM   2767  AZY AZY X 888     -76.031 -15.953  15.510  1.00  0.00
ATOM   2768  AZZ AZZ X 889     -29.173  82.873 -86.726  1.00  0.00
ATOM   2769  BAA BAA X 890      10.739  27.167 -15.576  1.00  0.00
ATOM   2770  BAB BAB X 891       9.855  84.573  77.802  1.00  0.00
ATOM   2771  BAC BAC X 892      59.099 -89.964 -32.749  1.00  0.00
ATOM   2772  BAD BAD X 893     -65.513  85.659  23.615  1.00  0.00
ATOM   2773  BAE BAE X 894      62.524 -87.721 -81.337  1.00  0.00
ATOM   2774  BAF BAF X 895     -15.031  78.635 -18.041  1.00  0.00
ATOM   2775  BAG BAG X 896     -39.405  -0.958   3.088  1.00  0.00
ATOM   2776  BAH BAH X 897      13.760 -73.909  64.852  1.00  0.00
ATOM   2777  BAI BAI X 898     -66.683  62.877 -11.908  1.00  0.00
ATOM   2778  BAJ BAJ X 899     -53.604 -58.387  18.612  1.00  0.00
ATOM   2779  BAK BAK X 900      63.248 -32.016  -8.929  1.00  0.00
ATOM   2780  BAL BAL X 901      28.622 -46.513  52.732  1.00  0.00
ATOM   2781  BAM BAM X 902      40.273 -26.120  -2.523  1.00  0.00
ATOM   2782  BAN BAN X 903     -81.019  76.309  53.540  1.00  0.00
ATOM   2783  BAO BAO X 904      -2.736  79.412  -1.491  1.00  0.00
ATOM   2784  BAP BAP X 905      50.950  64.506   9.090  1.00  0.00
ATOM   2785  BAQ BAQ X 906      28.694  20.874 -33.350  1.00  0.00
ATOM   2786  BAR BAR X 907     -67.397 -13.669  74.535  1.00  0.00
ATOM   2787  BAS BAS X 908      57.390  66.279  61.370  1.00  0.00
ATOM   2788  BAT BAT X 909     -29.765 -45.857  87.505  1.00  0.00
ATOM   2789  BAU BAU X 910     -52.022 -38.036  -5.092  1.00  0.00
ATOM   2790  BAV BAV X 911      -3.037  69.989 -18.433  1.00  0.00
ATOM   2791  BAW BAW X 912      41.499  38.035 -18.574  1.00  0.00
ATOM   2792  BAX BAX X 913     -68.376  73.828 -85.351  1.00  0.00
ATOM   2793  BAY BAY X 914      34.448 -40.608  21.540  1.00  0.00
ATOM   2794  BAZ BAZ X 915      -4.426   9.177  68.242  1.00  0.00
ATOM   2795  BBA BBA X 916      -0.373 -10.171  80.847  1.00  0.00
ATOM   2796  BBB BBB X 917     -32.455 -14.175  -2.560  1.00  0.00
ATOM   2797  BBC BBC X 918     -48.058  11.496  78.058  1.00  0.00
ATOM   2798  BBD BBD X 919      20.263  43.061  75.181  1.00  0.00
ATOM   2799  BBE BBE X 920      68.840  29.528 -37.105  1.00  0.00
ATOM   2800  BBF BBF X 921      11.697  79.763 -86.626  1.00  0.00
ATOM   2801  BBG BBG X 922     -66.476  -1.037 -30.868  1.00  0.00
ATOM   2802  BBH BBH X 923      67.750  40.135  79.973  1.00  0.00
ATOM   2803  BBI BBI X 924      82.418 -13.780  39.321  1.00  0.00
ATOM   2804  BBJ BBJ X 925      67.674 -18.641 -35.412  1.00  0.00
ATOM   2805  BBK BBK X 926      27.188  78.788 -26.399  1.00  0.00
ATOM   2806  BBL BBL X 927     -17.185 -89.671 -31.182  1.00  0.00
ATOM   2807  BBM BBM X 928     -83.910  16.319  26.721  1.00  0.00
ATOM   2808  BBN BBN X 929     -33.843 -60.554 -17.992  1.00  0.00
ATOM   2809  BBO BBO X 930     -40.032  30.855  87.911  1.00  0.00
ATOM   2810  BBP BBP X 931      12.823  44.340   7.727  1.00  0.00
ATOM   2811  BBQ BBQ X 932     -70.616  50.811 -11.660  1.00  0.00
ATOM   2812  BBR BBR X 933     -31.194  44.402  52.691  1.00  0.00
ATOM   2813  BBS BBS X 934       0.372  40.049  85.387  1.00  0.00
ATOM   2814  BBT BBT X 935      28.947 -65.349  89.532  1.00  0.00
ATOM   2815  BBU BBU X 936      10.544 -26.573  85.546  1.00  0.00
ATOM   2816  BBV BBV X 937     -79.296 -57.474 -42.460  1.00  0.00
ATOM   2817  BBW BBW X 938     -73.883  34.550   0.311  1.00  0.00
ATOM   2818  BBX BBX X 939      -1.070 -26.114 -49.010  1.00  0.00
ATOM   2819  BBY BBY X 940      -1.638  53.818  68.254  1.00  0.00
ATOM   2820  BBZ BBZ X 941      48.773 -45.416  28.939  1.00  0.00
ATOM   2821  BCA BCA X 942     -56.543  56.323  15.266  1.00  0.00
ATOM   2822  BCB BCB X 943     -81.597  -3.039 -72.119  1.00  0.00
ATOM   2823  BCC BCC X 944      51.299  84.994 -79.132  1.00  0.00
ATOM   2824  BCD BCD X 945      -9.164  70.271 -80.053  1.00  0.00
ATOM   2825  BCE BCE X 946     -27.164 -16.586 -61.028  1.00  0.00
ATOM   2826  BCF BCF X 947      35.415  33.651  50.368  1.00  0.00
ATOM   2827  BCG BCG X 948      60.543 -83.343  -9.818  1.00  0.00
ATOM   2828  BCH BCH X 949     -83.753 -77.339 -87.141  1.00  0.00
ATOM   2829  BCI BCI X 950     -29.669  -9.765   6.911  1.00  0.00
ATOM   2830  BCJ BCJ X 951     -62.696  49.474 -84.867  1.00  0.00
ATOM   2831  BCK BCK X 952     -15.475   9.612 -56.414  1.00  0.00
ATOM   2832  BCL BCL X 953      20.834 -29.832  73.459  1.00  0.00
ATOM   2833  BCM BCM X 954      55.809 -88.082  11.084  1.00  0.00
ATOM   2834  BCN BCN X 955     -35.532  83.714 -23.997  1.00  0.00
ATOM   2835  BCO BCO X 956      71.242  30.422  89.016  1.00  0.00
ATOM   2836  BCP BCP X 957      23.053 -57.517 -85.435  1.00  0.00
ATOM   2837  BCQ BCQ X 958      -9.480  59.931  50.243  1.00  0.00
ATOM   2838  BCR BCR X 959      22.392 -76.312   3.907  1.00  0.00
ATOM   2839  BCS BCS X 960       7.382 -42.806  40.778  1.00  0.00
ATOM   2840  BCT BCT X 961      60.971  26.100   4.860  1.00  0.00
ATOM   2841  BCU BCU X 962      67.553 -49.860  41.519  1.00  0.00
ATOM   2842  BCV BCV X 963      17.925  10.684  27.598  1.00  0.00
ATOM   2843  BCW BCW X 964      68.638  -6.272  32.154  1.00  0.00
ATOM   2844  BCX BCX X 965      79.448  37.178   2.225  1.00  0.00
ATOM   2845  BCY BCY X 966      14.755 -70.917  82.674  1.00  0.00
ATOM   2846  BCZ BCZ X 967      44.275   4.445 -61.172  1.00  0.00
ATOM   2847  BDA BDA X 968      52.621  -7.069 -84.737  1.00  0.00
ATOM   2848  BDB BDB X 969      51.547  16.023 -41.533  1.00  0.00
ATOM   2849  BDC BDC X 970     -10.449 -89.775  40.127  1.00  0.00
ATOM   2850  BDD BDD X 971      86.141 -23.885  45.559  1.00  0.00
ATOM   2851  BDE BDE X 972     -44.891 -80.002 -85.045  1.00  0.00
ATOM   2852  BDF BDF X 973      89.379 -28.229 -82.831  1.00  0.00
ATOM   2853  BDG BDG X 974     -84.400 -26.270 -12.067  1.00  0.00
ATOM   2854  BDH BDH X 975      45.619 -72.440 -55.292  1.00  0.00
ATOM   2855  BDI BDI X 976      58.700 -17.730 -20.397  1.00  0.00
ATOM   2856  BDJ BDJ X 977     -65.168 -30.489  72.725  1.00  0.00
ATOM   2857  BDK BDK X 978      77.612 -57.676 -11.287  1.00  0.00
ATOM   2858  BDL BDL X 979      90.035  16.690 -43.702  1.00  0.00
ATOM   2859  BDM BDM X 980      -7.089  78.176 -26.312  1.00  0.00
ATOM   2860  BDN BDN X 981     -16.640  31.411 -53.004  1.00  0.00
ATOM   2861  BDO BDO X 982     -44.085  65.886  67.720  1.00  0.00
ATOM   2862  BDP BDP X 983      73.466  27.627  16.306  1.00  0.00
ATOM   2863  BDQ BDQ X 984     -50.646  24.970  88.715  1.00  0.00
ATOM   2864  BDR BDR X 985     -11.755  45.362 -11.169  1.00  0.00
ATOM   2865  BDS BDS X 986      10.449  67.073 -40.006  1.00  0.00
ATOM   2866  BDT BDT X 987     -50.528  71.735  11.178  1.00  0.00
ATOM   2867  BDU BDU X 988      60.097   4.541  35.364  1.00  0.00
ATOM   2868  BDV BDV X 989      90.226 -25.362  13.665  1.00  0.00
ATOM   2869  BDW BDW X 990     -62.919  15.142   7.032  1.00  0.00
ATOM   2870  BDX BDX X 991     -83.628  66.867  80.993  1.00  0.00
ATOM   2871  BDY BDY X 992     -41.491  71.986  47.800  1.00  0.00
ATOM   2872  BDZ BDZ X 993     -57.021  84.685 -32.452  1.00  0.00
ATOM   2873  BEA BEA X 994       1.511  -0.047  25.653  1.00  0.00
ATOM   2874  BEB BEB X 995     -46.897 -90.007  64.258  1.00  0.00
ATOM   2875  BEC BEC X 996      23.950  40.415 -67.582  1.00  0.00
ATOM   2876  BED BED X 997      52.230 -16.274  60.088  1.00  0.00
ATOM   2877  BEE BEE X 998      60.195 -46.693 -55.621  1.00  0.00
ATOM   2878  BEF BEF X 999     -47.027  73.863  -3.736  1.00  0.00
ATOM   2879  BEG BEG X1000      37.870  60.470 -41.246  1.00  0.00
ATOM   2880  BEH BEH X1001     -82.338  31.017 -75.371  1.00  0.00
ATOM   2881  BEI BEI X1002      88.906 -39.651 -29.374  1.00  0.00
ATOM   2882  BEJ BEJ X1003      53.790 -55.149 -21.204  1.00  0.00
ATOM   2883  BEK BEK X1004      42.938  70.835  89.296  1.00  0.00
ATOM   2884  BEL BEL X1005     -55.035 -83.312  35.305  1.00  0.00
ATOM   2885  BEM BEM X1006     -42.480 -89.583 -55.835  1.00  0.00
ATOM   2886  BEN BEN X1007     -84.278  24.244  63.973  1.00  0.00
ATOM   2887  BEO BEO X1008     -26.280 -41.984  65.568  1.00  0.00
ATOM   2888  BEP BEP X1009     -44.878  43.707  71.719  1.00  0.00
ATOM   2889  BEQ BEQ X1010      88.442  41.379  22.056  1.00  0.00
ATOM   2890  BER BER X1011     -84.916  65.625 -44.160  1.00  0.00
ATOM   2891  BES BES X1012       9.747  20.335  -1.643  1.00  0.00
ATOM   2892  BET BET X1013     -50.756 -74.812  89.326  1.00  0.00
ATOM   2893  BEU BEU X1014      78.748  23.280 -37.904  1.00  0.00
ATOM   2894  BEV BEV X1015      63.758  67.503   3.390  1.00  0.00
ATOM   2895  BEW BEW X1016      48.281  28.731 -69.080  1.00  0.00
ATOM   2896  BEX BEX X1017      24.633  -0.799  73.019  1.00  0.00
ATOM   2897  BEY BEY X1018     -55.670  86.028 -14.881  1.00  0.00
ATOM   2898  BEZ BEZ X1019     -62.449  48.345  32.324  1.00  0.00
ATOM   2899  BFA BFA X1020      17.746  58.966 -87.092  1.00  0.00
ATOM   2900  BFB BFB Y1021      11.480 -24.608 -77.692  1.00  0.00
ATOM   2901  BFC BFC Y1022     -20.896 -11.057  61.892  1.00  0.00
ATOM   2902  BFD BFD Y1023      59.686  71.539  -6.084  1.00  0.00
ATOM   2903  BFE BFE Y1024      80.656  40.559 -31.523  1.00  0.00
ATOM   2904  BFF BFF Y1025     -12.111  60.972 -37.088  1.00  0.00
ATOM   2905  BFG BFG Y1026     -56.173   2.269 -80.678  1.00  0.00
ATOM   2906  BFH BFH Y1027      81.448   9.704  20.688  1.00  0.00
ATOM   2907  BFI BFI Y1028      39.828  32.344   2.024  1.00  0.00
ATOM   2908  BFJ BFJ Y1029     -13.901 -39.389   5.103  1.00  0.00
ATOM   2909  BFK BFK Y1030     -55.611  66.171 -65.737  1.00  0.00
ATOM   2910  BFL BFL Y1031     -23.186 -38.432  26.165  1.00  0.00
ATOM   2911  BFM BFM Y1032      71.090  38.948 -58.504  1.00  0.00
ATOM   2912  BFN BFN Y1033     -70.190 -23.434 -58.221  1.00  0.00
ATOM   2913  BFO BFO Y1034     -11.849  60.937  71.872  1.00  0.00
ATOM   2914  BFP BFP Y1035      37.255  72.283 -71.581  1.00  0.00
ATOM   2915  BFQ BFQ Y1036      76.224 -14.790 -28.355  1.00  0.00
ATOM   2916  BFR BFR Y1037      46.952 -72.405  57.589  1.00  0.00
ATOM   2917  BFS BFS Y1038     -17.161  46.890  19.344  1.00  0.00
ATOM   2918  BFT BFT Y1039     -49.492 -30.911  56.548  1.00  0.00
ATOM   2919  BFU BFU Y1040       5.758 -62.066  65.585  1.00  0.00
ATOM   2920  BFV BFV Y1041      -8.246 -51.558 -35.715  1.00  0.00
ATOM   2921  BFW BFW Y1042      18.198 -38.450  19.071  1.00  0.00
ATOM   2922  BFX BFX Y1043     -19.753   3.082 -72.911  1.00  0.00
ATOM   2923  BFY BFY Y1044     -36.768  13.200 -10.948  1.00  0.00
ATOM   2924  BFZ BFZ Y1045      40.712  47.102  65.443  1.00  0.00
ATOM   2925  BGA BGA Y1046      68.100 -41.331 -13.980  1.00  0.00
ATOM   2926  BGB BGB Y1047      35.060  61.378  43.756  1.00  0.00
ATOM   2927  BGC BGC Y1048     -40.595 -63.409 -59.237  1.00  0.00
ATOM   2928  BGD BGD Y1049     -54.843  32.970  25.051  1.00  0.00
ATOM   2929  BGE BGE Y1050     -56.062  68.565  31.036  1.00  0.00
ATOM   2930  BGF BGF Y1051     -25.349  29.412  47.722  1.00  0.00
ATOM   2931  BGG BGG Y1052     -17.042 -39.894  50.016  1.00  0.00
ATOM   2932  BGH BGH Y1053      19.446  -7.189 -24.796  1.00  0.00
ATOM   2933  BGI BGI Y1054      41.692  -7.057 -66.222  1.00  0.00
ATOM   2934  BGJ BGJ Y1055     -82.423 -52.178 -80.028  1.00  0.00
ATOM   2935  BGK BGK Y1056      53.241  81.479  75.229  1.00  0.00
ATOM   2936  BGL BGL Y1057      -3.133  16.966  65.919  1.00  0.00
ATOM   2937  BGM BGM Y1058       0.982 -10.177 -64.218  1.00  0.00
ATOM   2938  BGN BGN Y1059     -31.749  58.629  -7.613  1.00  0.00
ATOM   2939  BGO BGO Y1060       2.047   5.103 -45.454  1.00  0.00
ATOM   2940  BGP BGP Y1061      78.522 -29.506 -64.343  1.00  0.00
ATOM   2941  BGQ BGQ Y1062      38.108 -24.106  25.651  1.00  0.00
ATOM   2942  BGR BGR Y1063      16.765 -23.537  -7.110  1.00  0.00
ATOM   2943  BGS BGS Y1064     -49.516  66.115 -25.362  1.00  0.00
ATOM   2944  BGT BGT Y1065      75.535  68.717   4.119  1.00  0.00
ATOM   2945  BGU BGU Y1066     -62.584 -49.501  23.083  1.00  0.00
ATOM   2946  BGV BGV Y1067      78.886 -66.617  45.983  1.00  0.00
ATOM   2947  BGW BGW Y1068      85.024 -83.965 -48.011  1.00  0.00
ATOM   2948  BGX BGX Y1069      80.767 -69.553   5.114  1.00  0.00
ATOM   2949  BGY BGY Y1070     -66.755 -79.745 -39.450  1.00  0.00
ATOM   2950  BGZ BGZ Y1071      33.642  68.630 -30.950  1.00  0.00
ATOM   2951  BHA BHA Y1072      55.126 -69.009   1.716  1.00  0.00
ATOM   2952  BHB BHB Y1073     -81.060   2.133  41.936  1.00  0.00
ATOM   2953  BHC BHC Y1074     -40.604  11.318  17.485  1.00  0.00
ATOM   2954  BHD BHD Y1075      80.521 -17.606  54.043  1.00  0.00
ATOM   2955  BHE BHE Y1076      80.873 -11.575   4.932  1.00  0.00
ATOM   2956  BHF BHF Y1077      11.644  39.510  22.336  1.00  0.00
ATOM   2957  BHG BHG Y1078     -75.827 -39.348  -3.056  1.00  0.00
ATOM   2958  BHH BHH Y1079      66.180  74.496 -26.481  1.00  0.00
ATOM   2959  BHI BHI Y1080      86.585  31.349 -10.438  1.00  0.00
ATOM   2960  BHJ BHJ Y1081      59.416 -44.484  51.667  1.00  0.00
ATOM   2961  BHK BHK Y1082      12.476  77.726  10.113  1.00  0.00
ATOM   2962  BHL BHL Y1083     -63.698  -8.338 -29.247  1.00  0.00
ATOM   2963  BHM BHM Y1084     -63.812  67.238  -6.332  1.00  0.00
ATOM   2964  BHN BHN Y1085     -64.650  18.276 -53.435  1.00  0.00
ATOM   2965  BHO BHO Y1086      67.207 -85.840  -6.872  1.00  0.00
ATOM   2966  BHP BHP Y1087     -80.610  -0.260   0.323  1.00  0.00
ATOM   2967  BHQ BHQ Y1088     -41.963 -14.794  14.957  1.00  0.00
ATOM   2968  BHR BHR Y1089      52.263   4.585  75.124  1.00  0.00
ATOM   2969  BHS BHS Y1090      53.820 -70.765 -73.424  1.00  0.00
ATOM   2970  BHT BHT Y1091      78.507  78.938  37.497  1.00  0.00
ATOM   2971  BHU BHU Y1092     -58.176 -51.267  67.190  1.00  0.00
ATOM   2972  BHV BHV Y1093     -36.158  32.189   6.207  1.00  0.00
ATOM   2973  BHW BHW Y1094      86.190 -88.545  87.993  1.00  0.00
ATOM   2974  BHX BHX Y1095     -59.141  15.108 -18.098  1.00  0.00
ATOM   2975  BHY BHY Y1096     -41.926 -38.679  78.822  1.00  0.00
ATOM   2976  BHZ BHZ Y1097     -61.298 -44.389 -39.969  1.00  0.00
ATOM   2977  BIA BIA Y1098     -68.801  52.140 -39.932  1.00  0.00
ATOM   2978  BIB BIB Y1099      57.907  -2.287  32.053  1.00  0.00
ATOM   2979  BIC BIC Y1100      23.006  38.562 -54.482  1.00  0.00
ATOM   2980  BID BID Y1101     -63.867  53.625  83.174  1.00  0.00
ATOM   2981  BIE BIE Y1102      76.653 -45.229   4.452  1.00  0.00
ATOM   2982  BIF BIF Y1103     -45.616 -65.674  77.305  1.00  0.00
ATOM   2983  BIG BIG Y1104     -71.294  26.307  71.272  1.00  0.00
ATOM   2984  BIH BIH Y1105     -36.680   6.449  39.411  1.00  0.00
ATOM   2985  BII BII Y1106     -47.394 -21.599 -23.745  1.00  0.00
ATOM   2986  BIJ BIJ Y1107       9.652 -75.256  30.896  1.00  0.00
ATOM   2987  BIK BIK Y1108     -76.997 -26.504 -30.942  1.00  0.00
ATOM   2988  BIL BIL Y1109      16.590 -24.717  76.323  1.00  0.00
ATOM   2989  BIM BIM Y1110      31.854  49.086 -56.378  1.00  0.00
ATOM   2990  BIN BIN Y1111      69.624  38.715  20.951  1.00  0.00
ATOM   2991  BIO BIO Y1112      69.185  20.396  68.341  1.00  0.00
ATOM   2992  BIP BIP Y1113      63.924  68.950  37.266  1.00  0.00
ATOM   2993  BIQ BIQ Y1114     -22.388  30.568  75.368  1.00  0.00
ATOM   2994  BIR BIR Y1115      46.719 -42.498  10.314  1.00  0.00
ATOM   2995  BIS BIS Y1116      47.039  12.337  22.503  1.00  0.00
ATOM   2996  BIT BIT Y1117      87.527  14.336   6.132  1.00  0.00
ATOM   2997  BIU BIU Y1118      73.428 -50.920 -33.517  1.00  0.00
ATOM   2998  BIV BIV Y1119     -41.269 -43.393  59.472  1.00  0.00
ATOM   2999  BIW BIW Y1120       2.149 -70.092 -68.327  1.00  0.00
ATOM   3000  BIX BIX Y1121     -52.166  -0.806  46.257  1.00  0.00
ATOM   3001  BIY BIY Y1122      22.858  49.503   2.524  1.00  0.00
ATOM   3002  BIZ BIZ Y1123      72.370  62.140  87.926  1.00  0.00
ATOM   3003  BJA BJA Y1124     -57.011 -33.405 -76.271  1.00  0.00
ATOM   3004  BJB BJB Y1125      38.251  19.894  58.044  1.00  0.00
ATOM   3005  BJC BJC Y1126     -67.911  53.651  55.251  1.00  0.00
ATOM   3006  BJD BJD Y1127     -56.961  72.574  67.159  1.00  0.00
ATOM   3007  BJE BJE Y1128      69.309  -4.594 -48.271  1.00  0.00
ATOM   3008  BJF BJF Y1129      55.904  20.483 -27.371  1.00  0.00
ATOM   3009  BJG BJG Y1130     -75.083 -67.113  -9.099  1.00  0.00
ATOM   3010  BJH BJH Y1131      24.672  54.221 -17.856  1.00  0.00
ATOM   3011  BJI BJI Y1132      64.432 -86.717   6.983  1.00  0.00
ATOM   3012  BJJ BJJ Y1133     -40.441  38.063 -73.415  1.00  0.00
ATOM   3013  BJK BJK Y1134     -27.298 -45.372  71.600  1.00  0.00
ATOM   3014  BJL BJL Y1135       6.708  25.480 -61.466  1.00  0.00
ATOM   3015  BJM BJM Y1136      31.698 -54.753  -6.188  1.00  0.00
ATOM   3016  BJN BJN Y1137     -21.422 -14.567  -8.148  1.00  0.00
ATOM   3017  BJO BJO Y1138      68.608 -80.495  88.016  1.00  0.00
ATOM   3018  BJP BJP Y1139     -75.479  -5.249  20.819  1.00  0.00
ATOM   3019  BJQ BJQ Y1140     -52.240  24.430   4.578  1.00  0.00
ATOM   3020  BJR BJR Y1141     -71.828  57.509   1.927  1.00  0.00
ATOM   3021  BJS BJS Y1142     -36.831 -45.995 -24.588  1.00  0.00
ATOM   3022  BJT BJT Y1143     -60.384 -64.067 -72.119  1.00  0.00
ATOM   3023  BJU BJU Y1144     -82.789  -6.700 -54.504  1.00  0.00
ATOM   3024  BJV BJV Y1145     -79.431 -27.267  41.980  1.00  0.00
ATOM   3025  BJW BJW Y1146       2.379  61.860 -71.091  1.00  0.00
ATOM   3026  BJX BJX Y1147      51.168 -60.993  23.330  1.00  0.00
ATOM   3027  BJY BJY Y1148      18.837  49.482  65.204  1.00  0.00
ATOM   3028  BJZ BJZ Y1149     -22.303 -54.065  29.876  1.00  0.00
ATOM   3029  BKA BKA Y1150       5.549 -33.533 -64.593  1.00  0.00
ATOM   3030  BKB BKB Y1151      53.935 -29.596 -21.255  1.00  0.00
ATOM   3031  BKC BKC Y1152      86.169  68.226 -73.265  1.00  0.00
ATOM   3032  BKD BKD Y1153      22.273  75.620  -7.579  1.00  0.00
ATOM   3033  BKE BKE Y1154      32.471  42.905 -39.924  1.00  0.00
ATOM   3034  BKF BKF Y1155     -56.873 -83.703 -10.594  1.00  0.00
ATOM   3035  BKG BKG Y1156      61.993 -82.539 -41.318  1.00  0.00
ATOM   3036  BKH BKH Y1157     -16.742 -78.728 -78.652  1.00  0.00
ATOM   3037  BKI BKI Y1158      62.590  62.697  56.811  1.00  0.00
ATOM   3038  BKJ BKJ Y1159      24.914  52.089  84.032  1.00  0.00
ATOM   3039  BKK BKK Y1160      79.287 -51.347  17.964  1.00  0.00
ATOM   3040  BKL BKL Y1161      -5.516  75.213  45.011  1.00  0.00
ATOM   3041  BKM BKM Y1162     -47.873  79.986  -6.915  1.00  0.00
ATOM   3042  BKN BKN Y1163      35.121  47.430 -22.855  1.00  0.00
ATOM   3043  BKO BKO Y1164     -39.861 -76.288  14.021  1.00  0.00
ATOM   3044  BKP BKP Y1165      68.999  19.415 -69.674  1.00  0.00
ATOM   3045  BKQ BKQ Y1166      20.286 -47.431 -62.757  1.00  0.00
ATOM   3046  BKR BKR Y1167     -64.059 -88.975  46.704  1.00  0.00
ATOM   3047  BKS BKS Y1168     -50.629  44.318 -44.853  1.00  0.00
ATOM   3048  BKT BKT Y1169     -68.061  27.511  48.948  1.00  0.00
ATOM   3049  BKU BKU Y1170      20.488  67.122 -42.565  1.00  0.00
ATOM   3050  BKV BKV Y1171     -41.551 -51.123   7.918  1.00  0.00
ATOM   3051  BKW BKW Y1172      50.804  67.619 -53.541  1.00  0.00
ATOM   3052  BKX BKX Y1173      66.736 -27.955  27.672  1.00  0.00
ATOM   3053  BKY BKY Y1174      15.004  65.858  68.642  1.00  0.00
ATOM   3054  BKZ BKZ Y1175      82.302  33.031  51.311  1.00  0.00
ATOM   3055  BLA BLA Y1176     -57.246 -10.449 -54.845  1.00  0.00
ATOM   3056  BLB BLB Y1177     -76.873  74.109 -49.316  1.00  0.00
ATOM   3057  BLC BLC Y1178      32.944  16.067  78.001  1.00  0.00
ATOM   3058  BLD BLD Y1179      16.060   6.834  76.248  1.00  0.00
ATOM   3059  BLE BLE Y1180      36.758   1.166 -34.901  1.00  0.00
ATOM   3060  BLF BLF Y1181      26.113 -84.028 -29.259  1.00  0.00
ATOM   3061  BLG BLG Y1182     -35.491 -24.380 -81.565  1.00  0.00
ATOM   3062  BLH BLH Y1183      24.961 -47.772  30.823  1.00  0.00
ATOM   3063  BLI BLI Y1184      38.299  37.047 -71.751  1.00  0.00
ATOM   3064  BLJ BLJ Y1185      28.098  55.956  27.938  1.00  0.00
ATOM   3065  BLK BLK Y1186      25.581  26.627 -36.623  1.00  0.00
ATOM   3066  BLL BLL Y1187     -23.251  80.401  -3.242  1.00  0.00
ATOM   3067  BLM BLM Y1188     -67.646  37.889 -10.787  1.00  0.00
ATOM   3068  BLN BLN Y1189      12.199  12.356  28.801  1.00  0.00
ATOM   3069  BLO BLO Y1190     -20.718  32.340 -19.684  1.00  0.00
ATOM   3070  BLP BLP Y1191     -85.294  57.661  36.814  1.00  0.00
ATOM   3071  BLQ BLQ Y1192       4.099  59.483  -4.333  1.00  0.00
ATOM   3072  BLR BLR Y1193     -31.264   5.928 -47.078  1.00  0.00
ATOM   3073  BLS BLS Y1194       2.985  30.182 -26.338  1.00  0.00
ATOM   3074  BLT BLT Y1195      25.331  -6.655  54.997  1.00  0.00
ATOM   3075  BLU BLU Y1196      71.430  56.516 -78.597  1.00  0.00
ATOM   3076  BLV BLV Y1197      -0.013 -39.860  29.292  1.00  0.00
ATOM   3077  BLW BLW Y1198      -9.785  85.743 -20.383  1.00  0.00
ATOM   3078  BLX BLX Y1199      80.513  39.726  75.127  1.00  0.00
ATOM   3079  BLY BLY Y1200       0.804  78.088 -11.534  1.00  0.00
ATOM   3080  BLZ BLZ Y1201     -43.659 -53.860 -75.860  1.00  0.00
ATOM   3081  BMA BMA Y1202       3.584 -12.824 -84.464  1.00  0.00
ATOM   3082  BMB BMB Y1203      76.261 -52.308 -75.168  1.00  0.00
ATOM   3083  BMC BMC Y1204      79.268 -43.768  70.294  1.00  0.00
ATOM   3084  BMD BMD Y1205     -27.246  16.533 -64.050  1.00  0.00
ATOM   3085  BME BME Y1206      73.079  52.942  36.141  1.00  0.00
ATOM   3086  BMF BMF Y1207      75.490 -67.387  23.288  1.00  0.00
ATOM   3087  BMG BMG Y1208      69.338  20.649  34.119  1.00  0.00
ATOM   3088  BMH BMH Y1209      23.428 -19.400  15.814  1.00  0.00
ATOM   3089  BMI BMI Y1210     -70.669 -61.254  20.562  1.00  0.00
ATOM   3090  BMJ BMJ Y1211     -16.834  78.844  12.146  1.00  0.00
ATOM   3091  BMK BMK Y1212      25.263 -39.414 -79.225  1.00  0.00
ATOM   3092  BML BML Y1213      -1.835 -80.943 -17.028  1.00  0.00
ATOM   3093  BMM BMM Y1214     -33.661  36.087 -10.520  1.00  0.00
ATOM   3094  BMN BMN Y1215     -66.114  10.227   3.625  1.00  0.00
ATOM   3095  BMO BMO Y1216     -74.418  85.804 -64.395  1.00  0.00
ATOM   3096  BMP BMP Y1217     -55.620 -16.857  81.545  1.00  0.00
ATOM   3097  BMQ BMQ Y1218      28.962  85.479   6.852  1.00  0.00
ATOM   3098  BMR BMR Y1219      25.154  55.653 -81.878  1.00  0.00
ATOM   3099  BMS BMS Y1220      88.604  56.316  24.029  1.00  0.00
ATOM   3100  BMT BMT Y1221      23.818 -85.993 -64.218  1.00  0.00
ATOM   3101  BMU BMU Y1222      -5.691  10.018 -75.567  1.00  0.00
ATOM   3102  BMV BMV Y1223      33.886 -36.008  27.148  1.00  0.00
ATOM   3103  BMW BMW Y1224      73.390 -65.143  78.356  1.00  0.00
ATOM   3104  BMX BMX Y1225      46.128 -32.510  36.795  1.00  0.00
ATOM   3105  BMY BMY Y1226      -4.672   6.055  33.098  1.00  0.00
ATOM   3106  BMZ BMZ Y1227      24.999  82.311 -61.494  1.00  0.00
ATOM   3107  BNA BNA Y1228     -69.235 -86.367  79.601  1.00  0.00
ATOM   3108  BNB BNB Y1229      26.881 -52.176  12.995  1.00  0.00
ATOM   3109  BNC BNC Y1230     -30.397 -76.895 -15.172  1.00  0.00
ATOM   3110  BND BND Y1231      75.866 -38.311  88.153  1.00  0.00
ATOM   3111  BNE BNE Y1232     -76.705 -71.254  78.626  1.00  0.00
ATOM   3112  BNF BNF Y1233     -12.289 -58.829  38.678  1.00  0.00
ATOM   3113  BNG BNG Y1234     -65.798 -27.138  23.277  1.00  0.00
ATOM   3114  BNH BNH Y1235      39.558 -11.837   1.764  1.00  0.00
ATOM   3115  BNI BNI Y1236     -21.303  73.277 -77.355  1.00  0.00
ATOM   3116  BNJ BNJ Y1237     -77.792  63.091  17.235  1.00  0.00
ATOM   3117  BNK BNK Y1238      -7.488  61.743 -65.837  1.00  0.00
ATOM   3118  BNL BNL Y1239      39.183  53.103  -1.426  1.00  0.00
ATOM   3119  BNM BNM Y1240     -53.959  42.436  56.500  1.00  0.00
ATOM   3120  BNN BNN Y1241     -29.379  81.944  38.006  1.00  0.00
ATOM   3121  BNO BNO Y1242      10.276  29.833  -5.588  1.00  0.00
ATOM   3122  BNP BNP Y1243     -41.004 -77.980  68.605  1.00  0.00
ATOM   3123  BNQ BNQ Y1244      11.997 -86.310  77.660  1.00  0.00
ATOM   3124  BNR BNR Y1245     -33.972  78.386  77.374  1.00  0.00
ATOM   3125  BNS BNS Y1246      41.517 -42.018 -59.672  1.00  0.00
ATOM   3126  BNT BNT Y1247       4.504 -24.773   9.676  1.00  0.00
ATOM   3127  BNU BNU Y1248     -76.920 -11.487  64.470  1.00  0.00
ATOM   3128  BNV BNV Y1249      15.653  38.155  78.978  1.00  0.00
ATOM   3129  BNW BNW Y1250      89.952  -8.829  71.876  1.00  0.00
ATOM   3130  BNX BNX Y1251      54.626 -44.980  82.315  1.00  0.00
ATOM   3131  BNY BNY Y1252      82.467 -53.531  46.529  1.00  0.00
ATOM   3132  BNZ BNZ Y1253      41.299   8.623  -1.493  1.00  0.00
ATOM   3133  BOA BOA Y1254     -12.750  64.511   0.138  1.00  0.00
ATOM   3134  BOB BOB Y1255      12.670  82.652  67.525  1.00  0.00
ATOM   3135  BOC BOC Y1256     -17.659  51.260 -69.995  1.00  0.00
ATOM   3136  BOD BOD Y1257     -11.898 -31.480 -56.128  1.00  0.00
ATOM   3137  BOE BOE Y1258     -81.840 -17.191  79.457  1.00  0.00
ATOM   3138  BOF BOF Y1259      27.201 -71.604   3.238  1.00  0.00
ATOM   3139  BOG BOG Y1260      89.677  19.867 -56.469  1.00  0.00
ATOM   3140  BOH BOH Y1261     -43.208  -5.283 -70.882  1.00  0.00
ATOM   3141  BOI BOI Y1262      80.710  84.302   4.800  1.00  0.00
ATOM   3142  BOJ BOJ Y1263     -66.475 -39.227  49.132  1.00  0.00
ATOM   3143  BOK BOK Y1264      -0.555 -55.937   2.499  1.00  0.00
ATOM   3144  BOL BOL Y1265      62.195  43.309  58.741  1.00  0.00
ATOM   3145  BOM BOM Y1266      48.995  55.743 -16.430  1.00  0.00
ATOM   3146  BON BON Y1267       8.142 -16.107  28.030  1.00  0.00
ATOM   3147  BOO BOO Y1268      69.693 -31.734  81.059  1.00  0.00
ATOM   3148  BOP BOP Y1269     -80.167  48.305 -58.994  1.00  0.00
ATOM   3149  BOQ BOQ Y1270      -6.347 -51.760 -81.064  1.00  0.00
ATOM   3150  BOR BOR Y1271     -48.449  45.857 -23.380  1.00  0.00
ATOM   3151  BOS BOS Y1272     -34.167 -83.777 -43.484  1.00  0.00
ATOM   3152  BOT BOT Y1273      85.571  12.355  59.770  1.00  0.00
ATOM   3153  BOU BOU Y1274     -81.417   8.964 -30.178  1.00  0.00
ATOM   3154  BOV BOV Y1275      15.736  71.048  52.912  1.00  0.00
ATOM   3155  BOW BOW Y1276     -19.313  23.357 -40.900  1.00  0.00
ATOM   3156  BOX BOX Y1277      63.150 -64.540  36.169  1.00  0.00
ATOM   3157  BOY BOY Y1278     -83.195  24.501  15.741  1.00  0.00
ATOM   3158  BOZ BOZ Y1279      84.311  23.477 -80.132  1.00  0.00
ATOM   3159  BPA BPA Y1280      22.114  59.339  55.359  1.00  0.00
ATOM   3160  BPB BPB Y1281     -56.472 -16.289  32.020  1.00  0.00
ATOM   3161  BPC BPC Y1282     -46.563  23.550  54.167  1.00  0.00
ATOM   3162  BPD BPD Y1283       5.657 -21.985 -34.415  1.00  0.00
ATOM   3163  BPE BPE Y1284      46.416 -49.688 -84.795  1.00  0.00
ATOM   3164  BPF BPF Y1285     -81.381 -69.896 -71.100  1.00  0.00
ATOM   3165  BPG BPG Y1286     -30.543  45.805 -61.776  1.00  0.00
ATOM   3166  BPH BPH Y1287      79.908  58.370  13.656  1.00  0.00
ATOM   3167  BPI BPI Y1288     -63.249  79.611 -29.658  1.00  0.00
ATOM   3168  BPJ BPJ Y1289      76.276 -66.551 -60.194  1.00  0.00
ATOM   3169  BPK BPK Y1290     -39.093  48.429  34.135  1.00  0.00
ATOM   3170  BPL BPL Y1291      60.339  56.058  12.293  1.00  0.00
ATOM   3171  BPM BPM Y1292     -23.255  41.557  -3.535  1.00  0.00
ATOM   3172  BPN BPN Y1293      12.743 -61.956 -58.207  1.00  0.00
ATOM   3173  BPO BPO Y1294      -4.494  -9.229  83.492  1.00  0.00
ATOM   3174  BPP BPP Y1295     -32.975  79.082  17.300  1.00  0.00
ATOM   3175  BPQ BPQ Y1296     -64.107  45.069  38.891  1.00  0.00
ATOM   3176  BPR BPR Y1297      41.719  69.304 -42.205  1.00  0.00
ATOM   3177  BPS BPS Y1298      72.883  71.625  19.970  1.00  0.00
ATOM   3178  BPT BPT Y1299     -23.666  75.856  58.035  1.00  0.00
ATOM   3179  BPU BPU Y1300     -76.755  61.893  74.426  1.00  0.00
ATOM   3180  BPV BPV Y1301      13.802 -67.108   0.091  1.00  0.00
ATOM   3181  BPW BPW Y1302      47.647  35.036  28.081  1.00  0.00
ATOM   3182  BPX BPX Y1303     -69.764 -44.316 -75.991  1.00  0.00
ATOM   3183  BPY BPY Y1304       2.347  28.018  82.886  1.00  0.00
ATOM   3184  BPZ BPZ Y1305     -67.510 -52.198  46.849  1.00  0.00
ATOM   3185  BQA BQA Y1306      25.450 -64.878 -63.927  1.00  0.00
ATOM   3186  BQB BQB Y1307     -33.269 -85.903  53.011  1.00  0.00
ATOM   3187  BQC BQC Y1308      66.900 -40.509 -86.220  1.00  0.00
ATOM   3188  BQD BQD Y1309     -30.452  45.103  70.287  1.00  0.00
ATOM   3189  BQE BQE Y1310     -12.635 -15.003  35.257  1.00  0.00
ATOM   3190  BQF BQF Y1311      88.490 -28.318  83.579  1.00  0.00
ATOM   3191  BQG BQG Y1312      59.536 -19.005  79.226  1.00  0.00
ATOM   3192  BQH BQH Y1313     -20.600 -20.519 -44.720  1.00  0.00
ATOM   3193  BQI BQI Y1314     -62.125 -80.626 -79.856  1.00  0.00
ATOM   3194  BQJ BQJ Y1315      84.046  16.997 -37.428  1.00  0.00
ATOM   3195  BQK BQK Y1316      36.403 -80.133   9.115  1.00  0.00
ATOM   3196  BQL BQL Y1317     -78.427 -11.334 -14.107  1.00  0.00
ATOM   3197  BQM BQM Y1318      -7.744  65.664  11.940  1.00  0.00
ATOM   3198  BQN BQN Y1319      80.022  64.082 -51.732  1.00  0.00
ATOM   3199  BQO BQO Y1320      68.131  50.357 -40.849  1.00  0.00
ATOM   3200  BQP BQP Y1321      27.162  81.484  53.947  1.00  0.00
ATOM   3201  BQQ BQQ Y1322      11.123 -30.838 -44.828  1.00  0.00
ATOM   3202  BQR BQR Y1323     -22.262 -21.825  16.288  1.00  0.00
ATOM   3203  BQS BQS Y1324     -74.010 -24.963  87.278  1.00  0.00
ATOM   3204  BQT BQT Y1325      61.542  73.331 -75.796  1.00  0.00
ATOM   3205  BQU BQU Y1326      77.202 -12.842  85.859  1.00  0.00
ATOM   3206  BQV BQV Y1327      66.672 -82.876  70.084  1.00  0.00
ATOM   3207  BQW BQW Y1328      19.875  44.276 -74.887  1.00  0.00
ATOM   3208  BQX BQX Y1329     -42.342 -55.973  39.140  1.00  0.00
ATOM   3209  BQY BQY Y1330     -80.928  51.765 -76.740  1.00  0.00
ATOM   3210  BQZ BQZ Y1331      43.856 -11.211 -24.576  1.00  0.00
ATOM   3211  BRA BRA Y1332      51.195  41.024 -64.474  1.00  0.00
ATOM   3212  BRB BRB Y1333      75.916  51.450  68.470  1.00  0.00
ATOM   3213  BRC BRC Y1334     -50.905   5.806  80.518  1.00  0.00
ATOM   3214  BRD BRD Y1335      48.907  54.738  35.019  1.00  0.00
ATOM   3215  BRE BRE Y1336      11.177  45.755  42.663  1.00  0.00
ATOM   3216  BRF BRF Y1337      62.600  35.689  47.243  1.00  0.00
ATOM   3217  BRG BRG Y1338     -19.466 -86.848  61.012  1.00  0.00
ATOM   3218  BRH BRH Y1339       5.148  74.767 -78.048  1.00  0.00
ATOM   3219  BRI BRI Y1340      30.337 -44.923  46.328  1.00  0.00
ATOM   3220  BRJ BRJ Y1341      50.898 -71.567 -21.802  1.00  0.00
ATOM   3221  BRK BRK Y1342      18.287  28.760  52.158  1.00  0.00
ATOM   3222  BRL BRL Y1343      10.802  72.015 -62.932  1.00  0.00
ATOM   3223  BRM BRM Y1344     -12.000  44.320 -10.061  1.00  0.00
ATOM   3224  BRN BRN Y1345     -76.220 -37.607  75.949  1.00  0.00
ATOM   3225  BRO BRO Y1346     -25.727  24.514  87.612  1.00  0.00
ATOM   3226  BRP BRP Y1347     -40.242  33.217 -42.276  1.00  0.00
ATOM   3227  BRQ BRQ Y1348     -24.990 -10.611 -33.918  1.00  0.00
ATOM   3228  BRR BRR Y1349      18.205 -81.644 -80.176  1.00  0.00
ATOM   3229  BRS BRS Y1350     -65.414  17.173 -83.774  1.00  0.00
ATOM   3230  BRT BRT Y1351      69.994 -58.782  58.755  1.00  0.00
ATOM   3231  BRU BRU Y1352       9.254 -20.541 -57.457  1.00  0.00
ATOM   3232  BRV BRV Y1353      16.704  16.688  -5.303  1.00  0.00
ATOM   3233  BRW BRW Y1354     -22.990 -40.538 -63.603  1.00  0.00
ATOM   3234  BRX BRX Y1355     -51.357 -32.818  -7.117  1.00  0.00
ATOM   3235  BRY BRY Y1356      58.416 -46.569   7.410  1.00  0.00
ATOM   3236  BRZ BRZ Y1357     -41.800  -7.627 -86.223  1.00  0.00
ATOM   3237  BSA BSA Y1358      25.297 -42.451 -33.530  1.00  0.00
ATOM   3238  BSB BSB Y1359     -81.708 -82.764  42.657  1.00  0.00
ATOM   3239  BSC BSC Y1360      84.697  69.897  58.286  1.00  0.00
ATOM   3240  BSD BSD Y1361     -12.089 -30.423 -82.130  1.00  0.00
ATOM   3241  BSE BSE Y1362     -80.678 -39.909  56.107  1.00  0.00
ATOM   3242  BSF BSF Y1363     -63.292  32.581 -33.034  1.00  0.00
ATOM   3243  BSG BSG Y1364      85.757  31.398   4.818  1.00  0.00
ATOM   3244  BSH BSH Y1365      56.083  83.919   9.793  1.00  0.00
ATOM   3245  BSI BSI Y1366     -65.905 -87.551  62.468  1.00  0.00
ATOM   3246  BSJ BSJ Y1367      14.989  38.336 -33.533  1.00  0.00
ATOM   3247  BSK BSK Y1368      82.154  15.664  75.346  1.00  0.00
ATOM   3248  BSL BSL Y1369      12.136  79.082  28.898  1.00  0.00
ATOM   3249  BSM BSM Y1370     -20.616 -89.149 -35.386  1.00  0.00
ATOM   3250  BSN BSN Y1371     -67.841 -26.241  65.007  1.00  0.00
ATOM   3251  BSO BSO Y1372     -17.131 -77.368  29.841  1.00  0.00
ATOM   3252  BSP BSP Y1373     -28.412 -54.495  -9.505  1.00  0.00
ATOM   3253  BSQ BSQ Y1374      77.871  10.314 -82.555  1.00  0.00
ATOM   3254  BSR BSR Y1375      50.319  27.671  79.392  1.00  0.00
ATOM   3255  BSS BSS Y1376      80.570 -40.206 -11.574  1.00  0.00
ATOM   3256  BST BST Y1377     -79.810 -83.833  87.449  1.00  0.00
ATOM   3257  BSU BSU Y1378      32.979 -48.606  82.582  1.00  0.00
ATOM   3258  BSV BSV Y1379       9.602 -84.547 -52.071  1.00  0.00
ATOM   3259  BSW BSW Y1380      46.657 -34.320  49.315  1.00  0.00
ATOM   3260  BSX BSX Y1381     -27.188 -23.595 -28.030  1.00  0.00
ATOM   3261  BSY BSY Y1382     -79.533  38.769 -32.360  1.00  0.00
ATOM   3262  BSZ BSZ Y1383     -75.383   5.414  61.297  1.00  0.00
ATOM   3263  BTA BTA Y1384     -58.561   3.793  12.416  1.00  0.00
ATOM   3264  BTB BTB Y1385      39.168  71.849  11.181  1.00  0.00
ATOM   3265  BTC BTC Y1386      32.601 -26.069 -27.429  1.00  0.00
ATOM   3266  BTD BTD Y1387     -35.346 -80.667  81.359  1.00  0.00
ATOM   3267  BTE BTE Y1388     -68.901 -85.159 -62.049  1.00  0.00
ATOM   3268  BTF BTF Y1389      51.450  81.088  -5.469  1.00  0.00
ATOM   3269  BTG BTG Y1390     -32.761 -44.902 -52.482  1.00  0.00
ATOM   3270  BTH BTH Y1391      -2.896  77.616  88.980  1.00  0.00
ATOM   3271  BTI BTI Y1392      50.294  78.608  33.665  1.00  0.00
ATOM   3272  BTJ BTJ Y1393      46.023  -8.582  45.057  1.00  0.00
ATOM   3273  BTK BTK Y1394     -85.411 -30.475  13.048  1.00  0.00
ATOM   3274  BTL BTL Y1395     -48.946  24.560  83.519  1.00  0.00
ATOM   3275  BTM BTM Y1396      61.520 -28.435   3.888  1.00  0.00
ATOM   3276  BTN BTN Y1397      82.506  56.686 -13.008  1.00  0.00
ATOM   3277  BTO BTO Y1398     -46.120  78.451 -40.527  1.00  0.00
ATOM   3278  BTP BTP Y1399     -75.173  66.811 -23.059  1.00  0.00
ATOM   3279  BTQ BTQ Y1400      81.401 -11.409  32.915  1.00  0.00
ATOM   3280  BTR BTR Y1401      52.127 -84.180  21.661  1.00  0.00
ATOM   3281  BTS BTS Y1402     -82.908 -47.903  23.605  1.00  0.00
ATOM   3282  BTT BTT Y1403      87.605  81.890  -5.195  1.00  0.00
ATOM   3283  BTU BTU Y1404     -78.027 -36.386 -79.883  1.00  0.00
ATOM   3284  BTV BTV Y1405     -71.780 -66.184  59.670  1.00  0.00
ATOM   3285  BTW BTW Y1406      34.261 -34.644  58.751  1.00  0.00
ATOM   3286  BTX BTX Y1407     -79.790 -51.356 -51.262  1.00  0.00
ATOM   3287  BTY BTY Y1408      37.456  79.594  87.237  1.00  0.00
ATOM   3288  BTZ BTZ Y1409     -69.537  -5.940 -66.581  1.00  0.00
ATOM   3289  BUA BUA Y1410     -58.184  -5.275  -6.242  1.00  0.00
ATOM   3290  BUB BUB Y1411     -82.059 -25.157 -14.767  1.00  0.00
ATOM   3291  BUC BUC Y1412     -14.910 -62.319  -2.879  1.00  0.00
ATOM   3292  BUD BUD Y1413      34.695 -58.654 -67.955  1.00  0.00
ATOM   3293  BUE BUE Y1414      22.748  75.628  83.506  1.00  0.00
ATOM   3294  BUF BUF Y1415      52.258   9.258  44.802  1.00  0.00
ATOM   3295  BUG BUG Y1416     -71.693 -66.393  42.238  1.00  0.00
ATOM   3296  BUH BUH Y1417     -68.763 -12.827   0.109  1.00  0.00
ATOM   3297  BUI BUI Y1418      56.291 -40.867 -76.135  1.00  0.00
ATOM   3298  BUJ BUJ Y1419      43.113  55.006 -75.524  1.00  0.00
ATOM   3299  BUK BUK Y1420      57.496 -22.656  59.826  1.00  0.00
ATOM   3300  BUL BUL Y1421     -24.012 -70.343  61.482  1.00  0.00
ATOM   3301  BUM BUM Y1422     -45.710 -19.315 -50.368  1.00  0.00
ATOM   3302  BUN BUN Y1423      76.668 -87.020 -72.440  1.00  0.00
ATOM   3303  BUO BUO Y1424      72.328 -35.282  59.947  1.00  0.00
ATOM   3304  BUP BUP Y1425     -31.540 -75.568 -56.048  1.00  0.00
ATOM   3305  BUQ BUQ Y1426     -56.069 -37.295  37.485  1.00  0.00
ATOM   3306  BUR BUR Y1427     -57.513  10.017  51.996  1.00  0.00
ATOM   3307  BUS BUS Y1428       3.094  38.706  63.667  1.00  0.00
ATOM   3308  BUT BUT Y1429      -5.911 -29.007  76.759  1.00  0.00
ATOM   3309  BUU BUU Y1430      18.514 -26.099 -53.182  1.00  0.00
ATOM   3310  BUV BUV Y1431     -82.290 -47.397  83.148  1.00  0.00
ATOM   3311  BUW BUW Y1432     -47.220 -77.467 -69.698  1.00  0.00
ATOM   3312  BUX BUX Y1433      -9.747  33.600  66.687  1.00  0.00
ATOM   3313  BUY BUY Y1434      54.982  21.748 -70.613  1.00  0.00
ATOM   3314  BUZ BUZ Y1435     -39.914  10.184  62.372  1.00  0.00
ATOM   3315  BVA BVA Y1436      82.838   1.473 -49.153  1.00  0.00
ATOM   3316  BVB BVB Y1437     -37.871 -34.927  32.326  1.00  0.00
ATOM   3317  BVC BVC Y1438      85.481 -15.233 -46.173  1.00  0.00
ATOM   3318  BVD BVD Y1439      49.253  28.737  57.837  1.00  0.00
ATOM   3319  BVE BVE Y1440      85.706 -85.380  54.701  1.00  0.00
ATOM   3320  BVF BVF Y1441     -52.124 -56.410 -56.399  1.00  0.00
ATOM   3321  BVG BVG Y1442      72.684 -65.556  12.157  1.00  0.00
ATOM   3322  BVH BVH Y1443     -69.678  76.319   3.200  1.00  0.00
ATOM   3323  BVI BVI Y1444     -29.027  85.875 -56.989  1.00  0.00
ATOM   3324  BVJ BVJ Y1445     -24.544 -56.413 -86.344  1.00  0.00
ATOM   3325  BVK BVK Y1446     -57.867 -59.421 -22.486  1.00  0.00
ATOM   3326  BVL BVL Y1447     -19.949 -24.001  86.118  1.00  0.00
ATOM   3327  BVM BVM Y1448      39.279  82.567 -27.019  1.00  0.00
ATOM   3328  BVN BVN Y1449      64.711 -86.283  41.232  1.00  0.00
ATOM   3329  BVO BVO Y1450     -17.735  31.272 -80.306  1.00  0.00
ATOM   3330  BVP BVP Y1451     -81.837  67.658  58.708  1.00  0.00
ATOM   3331  BVQ BVQ Y1452     -73.862  21.072  -3.397  1.00  0.00
ATOM   3332  BVR BVR Y1453     -62.531   1.824  28.672  1.00  0.00
ATOM   3333  BVS BVS Y1454     -55.622 -75.511  62.613  1.00  0.00
ATOM   3334  BVT BVT Y1455     -77.676  18.422 -85.451  1.00  0.00
ATOM   3335  BVU BVU Y1456      31.280 -85.128 -12.422  1.00  0.00
ATOM   3336  BVV BVV Y1457      62.599 -46.263 -61.433  1.00  0.00
ATOM   3337  BVW BVW Y1458      90.579  65.148  41.071  1.00  0.00
ATOM   3338  BVX BVX Y1459     -39.878 -59.517 -40.106  1.00  0.00
ATOM   3339  BVY BVY Y1460      11.368  58.730  37.192  1.00  0.00
ATOM   3340  BVZ BVZ Y1461     -84.259 -47.194  36.393  1.00  0.00
ATOM   3341  BWA BWA Y1462     -42.725  46.739  15.078  1.00  0.00
ATOM   3342  BWB BWB Y1463      51.073 -60.393 -53.338  1.00  0.00
ATOM   3343  BWC BWC Y1464      51.676  71.150  18.320  1.00  0.00
ATOM   3344  BWD BWD Y1465       8.771 -82.828   5.357  1.00  0.00
ATOM   3345  BWE BWE Y1466     -34.786 -67.720 -71.789  1.00  0.00
ATOM   3346  BWF BWF Y1467      86.537 -79.928  -1.480  1.00  0.00
ATOM   3347  BWG BWG Y1468      31.181 -64.695 -81.606  1.00  0.00
ATOM   3348  BWH BWH Y1469     -46.252  39.508  77.906  1.00  0.00
ATOM   3349  BWI BWI Y1470      15.562 -53.312 -83.027  1.00  0.00
ATOM   3350  BWJ BWJ Y1471      63.683   4.926   7.464  1.00  0.00
ATOM   3351  BWK BWK Y1472     -19.022 -81.121  71.736  1.00  0.00
ATOM   3352  BWL BWL Y1473     -17.888  14.240 -23.547  1.00  0.00
ATOM   3353  BWM BWM Y1474     -75.206  80.950  15.816  1.00  0.00
ATOM   3354  BWN BWN Y1475     -53.273  85.485  53.844  1.00  0.00
ATOM   3355  BWO BWO Y1476      69.658  21.559   4.656  1.00  0.00
ATOM   3356  BWP BWP Y1477     -69.052 -12.411 -86.098  1.00  0.00
ATOM   3357  BWQ BWQ Y1478     -34.878  34.496 -55.625  1.00  0.00
ATOM   3358  BWR BWR Y1479      37.004  83.609 -56.114  1.00  0.00
ATOM   3359  BWS BWS Y1480     -84.375  49.328  88.005  1.00  0.00
ATOM   3360  BWT BWT Y1481       8.799 -68.959 -81.797  1.00  0.00
ATOM   3361  BWU BWU Y1482      14.679  22.425  12.980  1.00  0.00
ATOM   3362  BWV BWV Y1483     -24.835 -59.171 -63.591  1.00  0.00
ATOM   3363  BWW BWW Y1484     -44.523  56.555  53.851  1.00  0.00
ATOM   3364  BWX BWX Y1485     -19.736 -11.896 -79.235  1.00  0.00
ATOM   3365  BWY BWY Y1486      89.917 -68.075  -5.000  1.00  0.00
ATOM   3366  BWZ BWZ Y1487     -19.108 -63.111  81.554  1.00  0.00
ATOM   3367  BXA BXA Y1488     -33.630 -28.553  75.138  1.00  0.00
ATOM   3368  BXB BXB Y1489      55.086  -7.038 -38.149  1.00  0.00
ATOM   3369  BXC BXC Y1490      45.585  53.709  17.921  1.00  0.00
ATOM   3370  BXD BXD Y1491     -74.289  36.696   8.714  1.00  0.00
ATOM   3371  BXE BXE Y1492      80.336  10.277 -18.232  1.00  0.00
ATOM   3372  BXF BXF Y1493     -13.090 -79.510 -48.419  1.00  0.00
ATOM   3373  BXG BXG Y1494       2.854  65.676  23.878  1.00  0.00
ATOM   3374  BXH BXH Y1495      31.871 -63.023  27.564  1.00  0.00
ATOM   3375  BXI BXI Y1496      30.705  38.611  81.552  1.00  0.00
ATOM   3376  BXJ BXJ Y1497     -77.163  39.703  35.177  1.00  0.00
ATOM   3377  BXK BXK Y1498      61.466  82.102 -52.906  1.00  0.00
ATOM   3378  BXL BXL Y1499      34.033 -77.780 -55.994  1.00  0.00
ATOM   3379  BXM BXM Y1500     -35.664 -39.131 -77.587  1.00  0.00
ATOM   3380  BXN BXN Y1501     -48.914 -87.552  69.144  1.00  0.00
ATOM   3381  BXO BXO Y1502     -39.610  18.509 -86.452  1.00  0.00
ATOM   3382  BXP BXP Y1503     -61.035  48.410  12.251  1.00  0.00
ATOM   3383  BXQ BXQ Y1504      43.749 -65.864 -41.066  1.00  0.00
ATOM   3384  BXR BXR Y1505     -43.135 -86.016 -21.392  1.00  0.00
ATOM   3385  BXS BXS Y1506     -80.760   6.062 -70.405  1.00  0.00
ATOM   3386  BXT BXT Y1507      22.263  12.199 -51.022  1.00  0.00
ATOM   3387  BXU BXU Y1508      45.338  27.443 -81.086  1.00  0.00
ATOM   3388  BXV BXV Y1509      87.446   4.087  38.398  1.00  0.00
ATOM   3389  BXW BXW Y1510      41.645  75.095  49.186  1.00  0.00
ATOM   3390  BXX BXX Y1511      27.418 -61.100 -28.063  1.00  0.00
ATOM   3391  BXY BXY Y1512     -22.418  56.925  49.547  1.00  0.00
ATOM   3392  BXZ BXZ Y1513      15.168  -0.444 -82.350  1.00  0.00
ATOM   3393  BYA BYA Y1514     -72.650  37.274  83.569  1.00  0.00
ATOM   3394  BYB BYB Y1515     -75.405  36.817 -74.231  1.00  0.00
ATOM   3395  BYC BYC Y1516     -17.643  32.736 -60.888  1.00  0.00
ATOM   3396  BYD BYD Y1517     -20.736  -7.273 -59.592  1.00  0.00
ATOM   3397  BYE BYE Y1518      23.532   2.710  14.352  1.00  0.00
ATOM   3398  BYF BYF Y1519      65.770  52.857 -23.485  1.00  0.00
ATOM   3399  BYG BYG Y1520     -45.344  24.871 -28.492  1.00  0.00
ATOM   3400  BYH BYH Y1521      19.368 -27.694  46.588  1.00  0.00
ATOM   3401  BYI BYI Y1522     -81.812  70.922 -74.218  1.00  0.00
ATOM   3402  BYJ BYJ Y1523      32.588  25.846  36.209  1.00  0.00
ATOM   3403  BYK BYK Y1524      81.235 -88.596 -11.063  1.00  0.00
ATOM   3404  BYL BYL Y1525     -47.643  -9.358 -21.908  1.00  0.00
ATOM   3405  BYM BYM Y1526      80.731 -68.406 -17.694  1.00  0.00
ATOM   3406  BYN BYN Y1527      18.775  26.228 -79.785  1.00  0.00
ATOM   3407  BYO BYO Y1528     -84.026 -88.863 -62.171  1.00  0.00
ATOM   3408  BYP BYP Y1529     -53.555 -40.276  85.334  1.00  0.00
ATOM   3409  BYQ BYQ Y1530     -43.006   8.481 -33.356  1.00  0.00
ATOM   3410  BYR BYR Y1531     -82.271 -18.351   6.453  1.00  0.00
ATOM   3411  BYS BYS Y1532     -12.559  80.166  77.058  1.00  0.00
ATOM   3412  BYT BYT Y1533      -0.715 -29.879  64.853  1.00  0.00
ATOM   3413  BYU BYU Y1534      33.509  79.567  22.930  1.00  0.00
ATOM   3414  BYV BYV Y1535     -83.632 -70.713  13.006  1.00  0.00
ATOM   3415  BYW BYW Y1536      87.248  80.955 -49.343  1.00  0.00
ATOM   3416  BYX BYX Y1537      61.958  40.837 -85.317  1.00  0.00
ATOM   3417  BYY BYY Y1538     -85.650 -38.768 -29.759  1.00  0.00
ATOM   3418  BYZ BYZ Y1539      30.233 -53.818 -48.174  1.00  0.00
ATOM   3419  BZA BZA Y1540      34.714 -35.613 -12.816  1.00  0.00
ATOM   3420  BZB BZB Y1541     -52.154  -5.891  59.079  1.00  0.00
ATOM   3421  BZC BZC Y1542      42.563  70.054  62.502  1.00  0.00
ATOM   3422  BZD BZD Y1543     -33.954 -33.273 -41.325  1.00  0.00
ATOM   3423  BZE BZE Y1544      84.685 -77.819  30.744  1.00  0.00
ATOM   3424  BZF BZF Y1545      18.493 -88.013  13.092  1.00  0.00
ATOM   3425  BZG BZG Y1546      27.671 -60.095  43.382  1.00  0.00
ATOM   3426  BZH BZH Y1547     -75.350  -3.026 -86.889  1.00  0.00
ATOM   3427  BZI BZI Y1548     -70.907 -47.493 -61.547  1.00  0.00
ATOM   3428  BZJ BZJ Y1549     -81.421 -50.651 -36.671  1.00  0.00
ATOM   3429  BZK BZK Y1550      50.989 -47.336  67.105  1.00  0.00
ATOM   3430  BZL BZL Y1551       8.138  12.530 -16.569  1.00  0.00
ATOM   3431  BZM BZM Y1552      40.999  70.325  77.355  1.00  0.00
ATOM   3432  BZN BZN Y1553     -81.807 -55.361  65.275  1.00  0.00
ATOM   3433  BZO BZO Y1554      11.174 -66.326 -17.599  1.00  0.00
ATOM   3434  BZP BZP Y1555      30.712 -79.251 -73.177  1.00  0.00
ATOM   3435  BZQ BZQ Y1556     -41.498  82.246  47.812  1.00  0.00
ATOM   3436  BZR BZR Y1557     -79.722 -14.321 -73.443  1.00  0.00
ATOM   3437  BZS BZS Y1558     -70.551  12.124  24.175  1.00  0.00
ATOM   3438  BZT BZT Y1559      27.405 -80.984  67.437  1.00  0.00
ATOM   3439  BZU BZU Y1560      66.635  30.616  86.214  1.00  0.00
ATOM   3440  BZV BZV Y1561      -2.237  50.997  47.067  1.00  0.00
ATOM   3441  BZW BZW Y1562      39.619 -26.546  84.691  1.00  0.00
ATOM   3442  BZX BZX Y1563     -35.160  69.716 -22.165  1.00  0.00
ATOM   3443  BZY BZY Y1564      74.384 -59.482  -3.343  1.00  0.00
ATOM   3444  BZZ BZZ Y1565      85.698  41.572  32.744  1.00  0.00
ATOM   3445  CAA CAA Y1566      -3.278  34.645   2.849  1.00  0.00
ATOM   3446  CAB CAB Y1567      72.020  18.004 -47.741  1.00  0.00
ATOM   3447  CAC CAC Y1568      31.740  37.823 -19.689  1.00  0.00
ATOM   3448  CAD CAD Y1569      34.839  -9.781  25.132  1.00  0.00
ATOM   3449  CAE CAE Y1570     -45.449  61.517  75.236  1.00  0.00
ATOM   3450  CAF CAF Y1571      52.355  -5.800  16.792  1.00  0.00
ATOM   3451  CAG CAG Y1572      37.641 -22.489  52.941  1.00  0.00
ATOM   3452  CAH CAH Y1573      22.593  19.277  21.872  1.00  0.00
ATOM   3453  CAI CAI Y1574      -8.340 -63.666  16.648  1.00  0.00
ATOM   3454  CAJ CAJ Y1575      87.680 -54.383  84.621  1.00  0.00
ATOM   3455  CAK CAK Y1576      61.994  59.019 -61.822  1.00  0.00
ATOM   3456  CAL CAL Y1577      19.048 -16.050 -44.126  1.00  0.00
ATOM   3457  CAM CAM Y1578      40.051   7.370  51.827  1.00  0.00
ATOM   3458  CAN CAN Y1579      86.124 -10.201 -86.040  1.00  0.00
ATOM   3459  CAO CAO Y1580      40.360  19.084  39.929  1.00  0.00
ATOM   3460  CAP CAP Y1581     -31.392  75.040 -55.901  1.00  0.00
ATOM   3461  CAQ CAQ Y1582      17.028  66.287 -22.079  1.00  0.00
ATOM   3462  CAR CAR Y1583     -56.355 -69.476  81.833  1.00  0.00
ATOM   3463  CAS CAS Y1584      47.956  39.148 -86.276  1.00  0.00
ATOM   3464  CAT CAT Y1585      52.891 -54.387 -12.425  1.00  0.00
ATOM   3465  CAU CAU Y1586      32.953  42.101  20.784  1.00  0.00
ATOM   3466  CAV CAV Y1587     -43.984 -28.932 -64.003  1.00  0.00
ATOM   3467  CAW CAW Y1588     -52.182 -32.658  13.392  1.00  0.00
ATOM   3468  CAX CAX Y1589     -79.436  76.810  32.811  1.00  0.00
ATOM   3469  CAY CAY Y1590      -4.657  -9.566 -23.186  1.00  0.00
ATOM   3470  CAZ CAZ Y1591     -49.374  50.530  -4.510  1.00  0.00
ATOM   3471  CBA CBA Y1592      -3.539 -75.088   0.556  1.00  0.00
ATOM   3472  CBB CBB Y1593      73.216  77.559  67.681  1.00  0.00
ATOM   3473  CBC CBC Y1594      43.899  32.528 -51.756  1.00  0.00
ATOM   3474  CBD CBD Y1595      21.932 -87.830  -2.939  1.00  0.00
ATOM   3475  CBE CBE Y1596      75.350 -70.814  62.734  1.00  0.00
ATOM   3476  CBF CBF Y1597     -33.239  27.977  68.214  1.00  0.00
ATOM   3477  CBG CBG Y1598      42.552 -42.254 -30.688  1.00  0.00
ATOM   3478  CBH CBH Y1599      26.555  13.520 -83.942  1.00  0.00
ATOM   3479  CBI CBI Y1600      22.427 -41.966 -13.128  1.00  0.00
ATOM   3480  CBJ CBJ Y1601      -3.263  82.327 -64.850  1.00  0.00
ATOM   3481  CBK CBK Y1602     -46.386 -82.133 -30.859  1.00  0.00
ATOM   3482  CBL CBL Y1603      35.759 -35.597   8.473  1.00  0.00
ATOM   3483  CBM CBM Y1604     -12.042 -80.941  11.110  1.00  0.00
ATOM   3484  CBN CBN Y1605     -67.647  14.336  89.117  1.00  0.00
ATOM   3485  CBO CBO Y1606      78.963  26.898  82.982  1.00  0.00
ATOM   3486  CBP CBP Y1607     -83.857 -31.828 -61.742  1.00  0.00
ATOM   3487  CBQ CBQ Y1608     -36.467  63.410  64.020  1.00  0.00
ATOM   3488  CBR CBR Y1609      47.220  69.595  -4.883  1.00  0.00
ATOM   3489  CBS CBS Y1610      61.084  -4.555  50.138  1.00  0.00
ATOM   3490  CBT CBT Y1611     -26.325 -23.310  34.269  1.00  0.00
ATOM   3491  CBU CBU Y1612       9.808  46.608 -79.901  1.00  0.00
ATOM   3492  CBV CBV Y1613      65.942  38.821  -3.528  1.00  0.00
ATOM   3493  CBW CBW Y1614     -62.849  66.152 -38.695  1.00  0.00
ATOM   3494  CBX CBX Y1615     -19.678 -81.012  41.509  1.00  0.00
ATOM   3495  CBY CBY Y1616      35.393 -80.990  33.300  1.00  0.00
ATOM   3496  CBZ CBZ Y1617      27.149  17.250 -18.608  1.00  0.00
ATOM   3497  CCA CCA Y1618     -33.786 -26.073 -54.913  1.00  0.00
ATOM   3498  CCB CCB Y1619      84.242 -36.214  42.802  1.00  0.00
ATOM   3499  CCC CCC Y1620     -82.896 -89.206  16.999  1.00  0.00
ATOM   3500  CCD CCD Y1621      80.469  -4.261  68.316  1.00  0.00
ATOM   3501  CCE CCE Y1622       4.282  15.056  42.877  1.00  0.00
ATOM   3502  CCF CCF Y1623     -82.452  78.718 -31.996  1.00  0.00
ATOM   3503  CCG CCG Y1624      33.404 -67.442  86.641  1.00  0.00
ATOM   3504  CCH CCH Y1625     -85.777  -4.884 -37.893  1.00  0.00
ATOM   3505  CCI CCI Y1626      -7.803  39.507  86.033  1.00  0.00
ATOM   3506  CCJ CCJ Y1627     -44.026 -12.055 -33.685  1.00  0.00
ATOM   3507  CCK CCK Y1628      56.999 -38.384 -49.243  1.00  0.00
ATOM   3508  CCL CCL Y1629      51.516 -88.628 -12.867  1.00  0.00
ATOM   3509  CCM CCM Y1630      75.955  66.467  70.926  1.00  0.00
ATOM   3510  CCN CCN Y1631      12.649 -10.277 -52.531  1.00  0.00
ATOM   3511  CCO CCO Y1632     -22.702  18.231  68.520  1.00  0.00
ATOM   3512  CCP CCP Y1633      19.068 -38.612  41.436  1.00  0.00
ATOM   3513  CCQ CCQ Y1634      23.650 -24.942 -81.453  1.00  0.00
ATOM   3514  CCR CCR Y1635     -72.011 -84.264  10.258  1.00  0.00
ATOM   3515  CCS CCS Y1636     -18.489   0.417 -22.305  1.00  0.00
ATOM   3516  CCT CCT Y1637      76.095  84.341  54.526  1.00  0.00
ATOM   3517  CCU CCU Y1638      44.553  52.126 -47.266  1.00  0.00
ATOM   3518  CCV CCV Y1639      46.718  85.397  60.566  1.00  0.00
ATOM   3519  CCW CCW Y1640      88.809 -73.368 -79.062  1.00  0.00
ATOM   3520  CCX CCX Y1641      64.703 -50.292  73.292  1.00  0.00
ATOM   3521  CCY CCY Y1642      75.847   2.520 -67.056  1.00  0.00
ATOM   3522  CCZ CCZ Y1643      48.468 -18.823  20.223  1.00  0.00
ATOM   3523  CDA CDA Y1644      -6.323   9.892 -31.842  1.00  0.00
ATOM   3524  CDB CDB Y1645      88.741  24.114  14.293  1.00  0.00
ATOM   3525  CDC CDC Y1646      -8.213 -79.847  42.848  1.00  0.00
ATOM   3526  CDD CDD Y1647      86.941  46.754  85.202  1.00  0.00
ATOM   3527  CDE CDE Y1648     -32.442 -66.354  89.434  1.00  0.00
ATOM   3528  CDF CDF Y1649      90.099  70.505  19.404  1.00  0.00
ATOM   3529  CDG CDG Y1650       4.232  -1.265  45.571  1.00  0.00
ATOM   3530  CDH CDH Y1651     -17.852  79.367  26.141  1.00  0.00
ATOM   3531  CDI CDI Y1652     -70.011 -38.850  87.599  1.00  0.00
ATOM   3532  CDJ CDJ Y1653      69.473 -80.990 -58.125  1.00  0.00
ATOM   3533  CDK CDK Y1654      -7.093   7.310 -13.453  1.00  0.00
ATOM   3534  CDL CDL Y1655       2.492  54.639   8.205  1.00  0.00
ATOM   3535  CDM CDM Y1656     -74.070  75.783  81.037  1.00  0.00
ATOM   3536  CDN CDN Y1657     -52.183  16.129  41.636  1.00  0.00
ATOM   3537  CDO CDO Y1658      87.275 -68.149 -42.835  1.00  0.00
ATOM   3538  CDP CDP Y1659     -30.206   0.288  11.702  1.00  0.00
ATOM   3539  CDQ CDQ Y1660     -43.892 -69.384 -14.269  1.00  0.00
ATOM   3540  CDR CDR Y1661     -80.468   9.442  88.826  1.00  0.00
ATOM   3541  CDS CDS Y1662      63.991  84.168  47.682  1.00  0.00
ATOM   3542  CDT CDT Y1663       2.761  58.892  88.085  1.00  0.00
ATOM   3543  CDU CDU Y1664      89.006  81.365  47.131  1.00  0.00
ATOM   3544  CDV CDV Y1665       7.425 -42.945   8.957  1.00  0.00
ATOM   3545  CDW CDW Y1666      -0.021 -89.053  82.287  1.00  0.00
ATOM   3546  CDX CDX Y1667      71.139  74.796  85.249  1.00  0.00
ATOM   3547  CDY CDY Y1668     -33.174  52.570 -85.279  1.00  0.00
ATOM   3548  CDZ CDZ Y1669     -45.644  -0.239 -57.715  1.00  0.00
ATOM   3549  CEA CEA Y1670      -5.833 -17.154  16.676  1.00  0.00
ATOM   3550  CEB CEB Y1671      88.496  45.095 -67.294  1.00  0.00
ATOM   3551  CEC CEC Y1672      66.954  45.264  84.255  1.00  0.00
ATOM   3552  CED CED Y1673     -21.116   0.461  23.434  1.00  0.00
ATOM   3553  CEE CEE Y1674     -83.055  81.713  -7.652  1.00  0.00
ATOM   3554  CEF CEF Y1675      86.136  72.765 -35.220  1.00  0.00
ATOM   3555  CEG CEG Y1676      90.217   1.527 -30.967  1.00  0.00
ATOM   3556  CEH CEH Y1677     -35.257 -31.455   5.449  1.00  0.00
ATOM   3557  CEI CEI Y1678       1.095  14.519 -86.077  1.00  0.00
ATOM   3558  CEJ CEJ Y1679     -43.664  65.696   4.148  1.00  0.00
ATOM   3559  CEK CEK Y1680      87.104  54.974  56.660  1.00  0.00
ATOM   3560  CEL CEL Y1681     -29.107  -4.493 -84.887  1.00  0.00
ATOM   3561  CEM CEM Y1682      59.044 -13.015  -4.018  1.00  0.00
ATOM   3562  CEN CEN Y1683      82.093  -2.825 -14.897  1.00  0.00
ATOM   3563  CEO CEO Y1684     -44.331  52.119  87.381  1.00  0.00
ATOM   3564  CEP CEP Y1685      53.601  24.535 -55.134  1.00  0.00
ATOM   3565  CEQ CEQ Y1686     -64.094 -16.173  47.608  1.00  0.00
ATOM   3566  CER CER Y1687     -70.860 -64.166 -58.778  1.00  0.00
ATOM   3567  CES CES Y1688     -85.839 -11.619  46.578  1.00  0.00
ATOM   3568  CET CET Y1689      39.672 -45.907  37.758  1.00  0.00
ATOM   3569  CEU CEU Y1690       8.833 -89.330 -23.188  1.00  0.00
ATOM   3570  CEV CEV Y1691      24.792  81.114 -32.961  1.00  0.00
ATOM   3571  CEW CEW Y1692      43.335  84.881 -41.783  1.00  0.00
ATOM   3572  CEX CEX Y1693      28.898  14.327 -32.890  1.00  0.00
ATOM   3573  CEY CEY Y1694     -79.409  22.278  28.954  1.00  0.00
ATOM   3574  CEZ CEZ Y1695      34.511  58.249 -42.746  1.00  0.00
ATOM   3575  CFA CFA Y1696      73.860 -48.469  34.454  1.00  0.00
ATOM   3576  CFB CFB Y1697     -24.504  13.907  28.687  1.00  0.00
ATOM   3577  CFC CFC Y1698     -52.819 -68.353  41.374  1.00  0.00
ATOM   3578  CFD CFD Y1699     -55.968  73.795  86.287  1.00  0.00
ATOM   3579  CFE CFE Y1700     -80.826 -26.004  69.906  1.00  0.00
ATOM   3580  CFF CFF Y1701     -72.502 -56.343  86.046  1.00  0.00
ATOM   3581  CFG CFG Y1702      38.539 -89.511 -62.790  1.00  0.00
ATOM   3582  CFH CFH Y1703      80.556 -80.916  15.642  1.00  0.00
ATOM   3583  CFI CFI Y1704      88.389 -49.704 -17.388  1.00  0.00
ATOM   3584  CFJ CFJ Y1705      72.519 -18.772 -81.274  1.00  0.00
ATOM   3585  CFK CFK Y1706      12.689  41.827 -16.174  1.00  0.00
ATOM   3586  CFL CFL Y1707       5.899 -88.408  56.191  1.00  0.00
ATOM   3587  CFM CFM Y1708      39.403 -81.923 -87.097  1.00  0.00
ATOM   3588  CFN CFN Y1709     -73.789   8.035 -12.683  1.00  0.00
ATOM   3589  CFO CFO Y1710      86.373 -48.320  27.152  1.00  0.00
ATOM   3590  CFP CFP Y1711     -28.114 -35.222 -14.246  1.00  0.00
ATOM   3591  CFQ CFQ Y1712      -4.703  84.260   0.710  1.00  0.00
ATOM   3592  CFR CFR Y1713      70.234   5.803  21.609  1.00  0.00
ATOM   3593  CFS CFS Y1714      37.947  25.084 -45.303  1.00  0.00
ATOM   3594  CFT CFT Y1715      49.205 -86.126   5.319  1.00  0.00
ATOM   3595  CFU CFU Y1716     -55.974 -58.081  85.787  1.00  0.00
ATOM   3596  CFV CFV Y1717     -37.579   4.952 -77.669  1.00  0.00
ATOM   3597  CFW CFW Y1718      82.945 -80.603 -27.473  1.00  0.00
ATOM   3598  CFX CFX Y1719     -19.627 -83.138  87.691  1.00  0.00
ATOM   3599  CFY CFY Y1720      26.666  81.141  39.708  1.00  0.00
ATOM   3600  CFZ CFZ Y1721      66.367  52.563  -3.647  1.00  0.00
ATOM   3601  CGA CGA Y1722     -43.102 -14.884  42.470  1.00  0.00
ATOM   3602  CGB CGB Y1723      25.070 -78.975  51.029  1.00  0.00
ATOM   3603  CGC CGC Y1724     -19.495 -66.195  47.107  1.00  0.00
ATOM   3604  CGD CGD Y1725      76.598  84.259 -39.830  1.00  0.00
ATOM   3605  CGE CGE Y1726      72.620  78.159  -8.287  1.00  0.00
ATOM   3606  CGF CGF Y1727      -4.261 -78.425 -64.368  1.00  0.00
ATOM   3607  CGG CGG Y1728      68.534   0.203  60.950  1.00  0.00
ATOM   3608  CGH CGH Y1729      -3.293 -88.474 -46.740  1.00  0.00
ATOM   3609  CGI CGI Y1730     -29.793 -65.443  36.785  1.00  0.00
ATOM   3610  CGJ CGJ Y1731     -72.780 -90.075 -16.308  1.00  0.00
ATOM   3611  CGK CGK Y1732      68.640  80.965 -86.992  1.00  0.00
ATOM   3612  CGL CGL Y1733      89.379 -89.582 -63.788  1.00  0.00
ATOM   3613  CGM CGM Y1734      44.636 -29.570 -45.831  1.00  0.00
ATOM   3614  CGN CGN Y1735      -1.456   2.983  81.701  1.00  0.00
ATOM   3615  CGO CGO Y1736       9.249  13.772 -30.705  1.00  0.00
ATOM   3616  CGP CGP Y1737       7.640 -55.856  16.788  1.00  0.00
ATOM   3617  CGQ CGQ Y1738       5.436 -39.712  -9.829  1.00  0.00
ATOM   3618  CGR CGR Y1739      31.622  -6.133  80.640  1.00  0.00
ATOM   3619  CGS CGS Y1740     -81.655  46.834  15.232  1.00  0.00
ATOM   3620  CGT CGT Y1741     -57.119   9.928  70.105  1.00  0.00
ATOM   3621  CGU CGU Y1742     -11.819   9.620  48.645  1.00  0.00
ATOM   3622  CGV CGV Y1743      82.069  48.385   3.483  1.00  0.00
ATOM   3623  CGW CGW Y1744     -49.452 -32.064 -51.439  1.00  0.00
ATOM   3624  CGX CGX Y1745      49.929 -83.481  80.410  1.00  0.00
ATOM   3625  CGY CGY Y1746     -52.906  58.378 -14.203  1.00  0.00
ATOM   3626  CGZ CGZ Y1747     -67.176 -34.026 -22.413  1.00  0.00
ATOM   3627  CHA CHA Y1748      12.759  13.480  88.760  1.00  0.00
ATOM   3628  CHB CHB Y1749      57.687  30.560  18.338  1.00  0.00
ATOM   3629  CHC CHC Y1750       6.005   4.479 -65.052  1.00  0.00
ATOM   3630  CHD CHD Y1751     -50.952 -88.106  52.996  1.00  0.00
ATOM   3631  CHE CHE Y1752     -61.767 -60.316   8.824  1.00  0.00
ATOM   3632  CHF CHF Y1753     -63.635 -34.158  71.751  1.00  0.00
ATOM   3633  CHG CHG Y1754     -16.382  -9.889  10.208  1.00  0.00
ATOM   3634  CHH CHH Y1755      36.405   1.807 -18.746  1.00  0.00
ATOM   3635  CHI CHI Y1756     -26.512  20.253  14.104  1.00  0.00
ATOM   3636  CHJ CHJ Y1757     -80.575  52.347 -24.199  1.00  0.00
ATOM   3637  CHK CHK Y1758     -82.585 -82.879 -78.066  1.00  0.00
ATOM   3638  CHL CHL Y1759     -70.379  83.761  67.159  1.00  0.00
ATOM   3639  CHM CHM Y1760     -20.380  14.119 -80.514  1.00  0.00
ATOM   3640  CHN CHN Y1761     -58.257 -85.317  35.382  1.00  0.00
ATOM   3641  CHO CHO Y1762      88.710  79.973  76.337  1.00  0.00
ATOM   3642  CHP CHP Y1763      -1.798  79.796  27.100  1.00  0.00
ATOM   3643  CHQ CHQ Y1764     -56.872   7.503  -3.765  1.00  0.00
ATOM   3644  CHR CHR Y1765     -33.383 -49.604  86.183  1.00  0.00
ATOM   3645  CHS CHS Y1766     -19.842  45.798 -80.951  1.00  0.00
ATOM   3646  CHT CHT Y1767      70.521 -76.678  51.737  1.00  0.00
ATOM   3647  CHU CHU Y1768      29.567 -67.420  16.732  1.00  0.00
ATOM   3648  CHV CHV Y1769     -35.685  79.341 -29.531  1.00  0.00
ATOM   3649  CHW CHW Y1770     -16.298 -84.057  -5.768  1.00  0.00
ATOM   3650  CHX CHX Y1771      14.132 -55.477 -15.909  1.00  0.00
ATOM   3651  CHY CHY Y1772     -77.633  47.395  71.472  1.00  0.00
ATOM   3652  CHZ CHZ Y1773     -60.004  34.091  80.700  1.00  0.00
ATOM   3653  CIA CIA Y1774      88.238 -31.126 -35.767  1.00  0.00
ATOM   3654  CIB CIB Y1775      58.593  83.100  88.421  1.00  0.00
ATOM   3655  CIC CIC Y1776     -29.913  64.798  33.050  1.00  0.00
ATOM   3656  CID CID Y1777     -14.342 -78.398  52.695  1.00  0.00
ATOM   3657  CIE CIE Y1778      41.611 -90.422  15.082  1.00  0.00
ATOM   3658  CIF CIF Y1779     -78.743  42.320 -86.817  1.00  0.00
ATOM   3659  CIG CIG Y1780     -28.039 -63.648 -19.547  1.00  0.00
ATOM   3660  CIH CIH Y1781       0.956  85.491  78.134  1.00  0.00
ATOM   3661  CII CII Y1782     -83.965 -77.781  56.608  1.00  0.00
ATOM   3662  CIJ CIJ Y1783     -52.561  26.168  68.196  1.00  0.00
ATOM   3663  CIK CIK Y1784       3.456 -86.272 -36.620  1.00  0.00
ATOM   3664  CIL CIL Y1785      13.112  81.983 -46.336  1.00  0.00
ATOM   3665  CIM CIM Y1786     -37.822  29.532  18.845  1.00  0.00
ATOM   3666  CIN CIN Y1787      17.035  11.192  64.172  1.00  0.00
ATOM   3667  CIO CIO Y1788      59.900  63.736 -45.332  1.00  0.00
ATOM   3668  CIP CIP Y1789     -68.932 -76.344  26.626  1.00  0.00
ATOM   3669  CIQ CIQ Y1790      17.266 -33.823   7.219  1.00  0.00
ATOM   3670  CIR CIR Y1791      85.597  35.397  17.449  1.00  0.00
ATOM   3671  CIS CIS Y1792      65.963  10.778 -77.399  1.00  0.00
ATOM   3672  CIT CIT Y1793      22.031 -72.938 -45.760  1.00  0.00
ATOM   3673  CIU CIU Y1794       5.686 -22.547  44.070  1.00  0.00
ATOM   3674  CIV CIV Y1795     -68.040 -26.225   7.724  1.00  0.00
ATOM   3675  CIW CIW Y1796      23.101  77.632 -82.257  1.00  0.00
ATOM   3676  CIX CIX Y1797      -3.350  47.735 -74.856  1.00  0.00
ATOM   3677  CIY CIY Z1798     -42.041  65.436 -36.487  1.00  0.00
ATOM   3678  CIZ CIZ Z1799      71.918 -30.600 -19.877  1.00  0.00
ATOM   3679  CJA CJA Z1800     -13.949  20.292  51.302  1.00  0.00
ATOM   3680  CJB CJB Z1801     -13.179  62.582  43.894  1.00  0.00
ATOM   3681  CJC CJC Z1802     -49.445 -29.463 -27.748  1.00  0.00
ATOM   3682  CJD CJD Z1803      41.773  49.029 -78.740  1.00  0.00
ATOM   3683  CJE CJE Z1804      68.526 -32.799  77.539  1.00  0.00
ATOM   3684  CJF CJF Z1805     -25.879 -75.103  25.165  1.00  0.00
ATOM   3685  CJG CJG Z1806     -58.972 -63.115 -46.771  1.00  0.00
ATOM   3686  CJH CJH Z1807     -65.771 -64.102  28.101  1.00  0.00
ATOM   3687  CJI CJI Z1808      57.712 -22.586   7.812  1.00  0.00
ATOM   3688  CJJ CJJ Z1809      27.960  -4.733  44.707  1.00  0.00
ATOM   3689  CJK CJK Z1810      35.141 -24.563  16.547  1.00  0.00
ATOM   3690  CJL CJL Z1811     -68.806  35.740  38.169  1.00  0.00
ATOM   3691  CJM CJM Z1812      10.262 -47.382  50.073  1.00  0.00
ATOM   3692  CJN CJN Z1813      32.500 -67.408   7.885  1.00  0.00
ATOM   3693  CJO CJO Z1814      62.176  21.480  -4.069  1.00  0.00
ATOM   3694  CJP CJP Z1815     -57.781  61.018  12.031  1.00  0.00
ATOM   3695  CJQ CJQ Z1816     -51.979  34.065 -44.856  1.00  0.00
ATOM   3696  CJR CJR Z1817      67.726 -66.064  82.140  1.00  0.00
ATOM   3697  CJS CJS Z1818     -47.910  19.311 -19.606  1.00  0.00
ATOM   3698  CJT CJT Z1819     -54.655 -61.565   2.908  1.00  0.00
ATOM   3699  CJU CJU Z1820      13.865  24.757 -30.376  1.00  0.00
ATOM   3700  CJV CJV Z1821      -0.914 -50.341 -23.913  1.00  0.00
ATOM   3701  CJW CJW Z1822      -0.285  42.890 -61.233  1.00  0.00
ATOM   3702  CJX CJX Z1823      29.490  60.805  33.229  1.00  0.00
ATOM   3703  CJY CJY Z1824      75.604  40.369  84.513  1.00  0.00
ATOM   3704  CJZ CJZ Z1825      75.559 -67.902  37.100  1.00  0.00
ATOM   3705  CKA CKA Z1826      32.009   6.202  12.854  1.00  0.00
ATOM   3706  CKB CKB Z1827      63.529 -61.364  13.986  1.00  0.00
ATOM   3707  CKC CKC Z1828     -20.566 -63.665   1.166  1.00  0.00
ATOM   3708  CKD CKD Z1829      -0.188  -6.295 -61.937  1.00  0.00
ATOM   3709  CKE CKE Z1830      18.678 -56.081 -65.320  1.00  0.00
ATOM   3710  CKF CKF Z1831      86.147 -39.736  41.302  1.00  0.00
ATOM   3711  CKG CKG Z1832     -78.703   1.287 -57.850  1.00  0.00
ATOM   3712  CKH CKH Z1833     -23.618  -4.714 -82.455  1.00  0.00
ATOM   3713  CKI CKI Z1834      -5.245 -78.146 -22.174  1.00  0.00
ATOM   3714  CKJ CKJ Z1835     -74.375 -22.107  79.548  1.00  0.00
ATOM   3715  CKK CKK Z1836     -31.444 -55.761 -66.135  1.00  0.00
ATOM   3716  CKL CKL Z1837      52.931  11.648 -70.197  1.00  0.00
ATOM   3717  CKM CKM Z1838     -24.904 -27.647  45.548  1.00  0.00
ATOM   3718  CKN CKN Z1839     -42.564   3.851  58.973  1.00  0.00
ATOM   3719  CKO CKO Z1840      31.842 -45.820 -29.040  1.00  0.00
ATOM   3720  CKP CKP Z1841     -62.822  -2.275 -56.724  1.00  0.00
ATOM   3721  CKQ CKQ Z1842     -59.935  67.366  71.426  1.00  0.00
ATOM   3722  CKR CKR Z1843      67.079 -74.780 -14.196  1.00  0.00
ATOM   3723  CKS CKS Z1844     -41.722  57.768   7.761  1.00  0.00
ATOM   3724  CKT CKT Z1845      76.232  -3.490 -39.342  1.00  0.00
ATOM   3725  CKU CKU Z1846      35.373 -13.057 -19.254  1.00  0.00
ATOM   3726  CKV CKV Z1847      71.286  40.341  34.978  1.00  0.00
ATOM   3727  CKW CKW Z1848      81.801  19.112 -86.378  1.00  0.00
ATOM   3728  CKX CKX Z1849      30.080  35.500  44.477  1.00  0.00
ATOM   3729  CKY CKY Z1850      -1.318 -49.934  23.718  1.00  0.00
ATOM   3730  CKZ CKZ Z1851      75.655 -17.771  32.861  1.00  0.00
ATOM   3731  CLA CLA Z1852      27.936  17.100 -32.698  1.00  0.00
ATOM   3732  CLB CLB Z1853       2.100  29.947  14.102  1.00  0.00
ATOM   3733  CLC CLC Z1854     -34.436 -89.504 -59.700  1.00  0.00
ATOM   3734  CLD CLD Z1855       3.673  54.145 -28.788  1.00  0.00
ATOM   3735  CLE CLE Z1856      55.864  57.548  -7.834  1.00  0.00
ATOM   3736  CLF CLF Z1857      19.777 -67.318  24.325  1.00  0.00
ATOM   3737  CLG CLG Z1858     -67.791   1.873   6.432  1.00  0.00
ATOM   3738  CLH CLH Z1859      75.621 -46.663  12.691  1.00  0.00
ATOM   3739  CLI CLI Z1860     -65.434 -29.892  39.722  1.00  0.00
ATOM   3740  CLJ CLJ Z1861       5.719  78.408  13.050  1.00  0.00
ATOM   3741  CLK CLK Z1862     -59.794 -88.660 -54.256  1.00  0.00
ATOM   3742  CLL CLL Z1863     -16.595 -11.799 -37.408  1.00  0.00
ATOM   3743  CLM CLM Z1864      33.250 -63.194  66.357  1.00  0.00
ATOM   3744  CLN CLN Z1865      64.337 -62.004 -56.216  1.00  0.00
ATOM   3745  CLO CLO Z1866     -23.507  73.138   8.859  1.00  0.00
ATOM   3746  CLP CLP Z1867      -0.293 -30.281  18.043  1.00  0.00
ATOM   3747  CLQ CLQ Z1868      56.693  56.735 -42.118  1.00  0.00
ATOM   3748  CLR CLR Z1869       4.794 -31.980 -41.879  1.00  0.00
ATOM   3749  CLS CLS Z1870     -65.975 -83.313 -14.515  1.00  0.00
ATOM   3750  CLT CLT Z1871      54.683  23.720  72.857  1.00  0.00
ATOM   3751  CLU CLU Z1872     -25.716  86.129  73.239  1.00  0.00
ATOM   3752  CLV CLV Z1873     -80.745 -81.428 -62.733  1.00  0.00
ATOM   3753  CLW CLW Z1874     -28.193 -10.007  -5.240  1.00  0.00
ATOM   3754  CLX CLX Z1875     -18.737  10.720 -32.340  1.00  0.00
ATOM   3755  CLY CLY Z1876      83.969  45.093 -38.609  1.00  0.00
ATOM   3756  CLZ CLZ Z1877     -85.679 -77.053   9.876  1.00  0.00
ATOM   3757  CMA CMA Z1878     -81.781 -17.127  29.387  1.00  0.00
ATOM   3758  CMB CMB Z1879      65.741 -22.037 -80.629  1.00  0.00
ATOM   3759  CMC CMC Z1880      37.490  69.351   5.104  1.00  0.00
ATOM   3760  CMD CMD Z1881      81.519  30.891 -28.099  1.00  0.00
ATOM   3761  CME CME Z1882      66.434  -6.004   2.205  1.00  0.00
ATOM   3762  CMF CMF Z1883     -13.515  21.737 -61.176  1.00  0.00
ATOM   3763  CMG CMG Z1884     -33.742  30.966  26.029  1.00  0.00
ATOM   3764  CMH CMH Z1885     -79.846  -3.923 -25.568  1.00  0.00
ATOM   3765  CMI CMI Z1886      17.842  19.646 -17.068  1.00  0.00
ATOM   3766  CMJ CMJ Z1887      16.664  59.280  71.986  1.00  0.00
ATOM   3767  CMK CMK Z1888     -10.367 -74.907  72.567  1.00  0.00
ATOM   3768  CML CML Z1889     -10.537 -33.175  -9.624  1.00  0.00
ATOM   3769  CMM CMM Z1890      79.526  54.108 -56.606  1.00  0.00
ATOM   3770  CMN CMN Z1891      56.995 -39.056  44.006  1.00  0.00
ATOM   3771  CMO CMO Z1892      18.708 -15.003  80.092  1.00  0.00
ATOM   3772  CMP CMP Z1893      28.049  76.229 -58.962  1.00  0.00
ATOM   3773  CMQ CMQ Z1894     -74.911 -41.056  14.380  1.00  0.00
ATOM   3774  CMR CMR Z1895      72.735  42.996  66.109  1.00  0.00
ATOM   3775  CMS CMS Z1896     -54.796 -46.913  34.506  1.00  0.00
ATOM   3776  CMT CMT Z1897      40.033 -31.110 -62.017  1.00  0.00
ATOM   3777  CMU CMU Z1898      57.816  78.096  68.495  1.00  0.00
ATOM   3778  CMV CMV Z1899      76.270   4.402  46.874  1.00  0.00
ATOM   3779  CMW CMW Z1900     -26.533  79.890 -11.171  1.00  0.00
ATOM   3780  CMX CMX Z1901      55.797 -50.229  -5.136  1.00  0.00
ATOM   3781  CMY CMY Z1902      -5.074   8.764 -78.809  1.00  0.00
ATOM   3782  CMZ CMZ Z1903     -48.442  -3.855  23.545  1.00  0.00
ATOM   3783  CNA CNA Z1904      80.816  32.738 -63.158  1.00  0.00
ATOM   3784  CNB CNB Z1905     -36.990 -76.498   5.468  1.00  0.00
ATOM   3785  CNC CNC Z1906      84.370  -2.922 -15.768  1.00  0.00
ATOM   3786  CND CND Z1907     -34.069 -18.543  68.468  1.00  0.00
ATOM   3787  CNE CNE Z1908     -52.879 -69.620 -36.642  1.00  0.00
ATOM   3788  CNF CNF Z1909     -15.518  53.122 -84.438  1.00  0.00
ATOM   3789  CNG CNG Z1910      74.911  13.246  18.114  1.00  0.00
ATOM   3790  CNH CNH Z1911     -73.755 -36.718 -68.026  1.00  0.00
ATOM   3791  CNI CNI Z1912      86.666 -13.207  42.027  1.00  0.00
ATOM   3792  CNJ CNJ Z1913     -80.958  79.167 -48.704  1.00  0.00
ATOM   3793  CNK CNK Z1914     -68.425 -60.956 -22.226  1.00  0.00
ATOM   3794  CNL CNL Z1915     -27.539  35.502   3.316  1.00  0.00
ATOM   3795  CNM CNM Z1916      -4.396  71.888 -67.529  1.00  0.00
ATOM   3796  CNN CNN Z1917      86.954  20.262  71.870  1.00  0.00
ATOM   3797  CNO CNO Z1918       6.685  62.456 -81.370  1.00  0.00
ATOM   3798  CNP CNP Z1919     -44.681 -82.052 -36.270  1.00  0.00
ATOM   3799  CNQ CNQ Z1920     -70.278  50.853  30.373  1.00  0.00
ATOM   3800  CNR CNR Z1921     -60.750 -30.120   3.647  1.00  0.00
ATOM   3801  CNS CNS Z1922      89.362  68.460 -62.264  1.00  0.00
ATOM   3802  CNT CNT Z1923      60.847  -4.228  58.026  1.00  0.00
ATOM   3803  CNU CNU Z1924     -42.102  31.731 -71.025  1.00  0.00
ATOM   3804  CNV CNV Z1925     -37.069 -51.750  31.916  1.00  0.00
ATOM   3805  CNW CNW Z1926      70.957  74.047  -2.191  1.00  0.00
ATOM   3806  CNX CNX Z1927     -80.741 -59.357  79.016  1.00  0.00
ATOM   3807  CNY CNY Z1928      -4.321 -11.127 -82.781  1.00  0.00
ATOM   3808  CNZ CNZ Z1929      38.556  50.238  10.539  1.00  0.00
ATOM   3809  COA COA Z1930      57.975 -81.927  53.465  1.00  0.00
ATOM   3810  COB COB Z1931     -47.765 -56.359  68.297  1.00  0.00
ATOM   3811  COC COC Z1932     -38.787  47.204   5.739  1.00  0.00
ATOM   3812  COD COD Z1933      55.317 -85.241 -59.562  1.00  0.00
ATOM   3813  COE COE Z1934      17.086  -5.854 -52.168  1.00  0.00
ATOM   3814  COF COF Z1935      71.701 -75.181 -80.063  1.00  0.00
ATOM   3815  COG COG Z1936      60.022  63.116 -68.080  1.00  0.00
ATOM   3816  COH COH Z1937     -50.637  14.539 -51.430  1.00  0.00
ATOM   3817  COI COI Z1938     -69.688  33.264  17.736  1.00  0.00
ATOM   3818  COJ COJ Z1939      83.853   5.155 -77.375  1.00  0.00
ATOM   3819  COK COK Z1940      32.889 -76.803  36.209  1.00  0.00
ATOM   3820  COL COL Z1941      85.701  67.491  21.854  1.00  0.00
ATOM   3821  COM COM Z1942     -55.695  12.896  72.043  1.00  0.00
ATOM   3822  CON CON Z1943      16.507 -81.321  57.091  1.00  0.00
ATOM   3823  COO COO Z1944      48.161  75.163  53.011  1.00  0.00
ATOM   3824  COP COP Z1945      33.165  71.797  20.225  1.00  0.00
ATOM   3825  COQ COQ Z1946      80.749 -37.837 -39.812  1.00  0.00
ATOM   3826  COR COR Z1947      82.306 -56.865 -83.461  1.00  0.00
ATOM   3827  COS COS Z1948     -10.672 -28.873  53.858  1.00  0.00
ATOM   3828  COT COT Z1949      45.541  81.636 -28.649  1.00  0.00
ATOM   3829  COU COU Z1950     -66.925  53.775 -51.504  1.00  0.00
ATOM   3830  COV COV Z1951       4.262  -2.615 -24.161  1.00  0.00
ATOM   3831  COW COW Z1952      85.629  71.450 -31.891  1.00  0.00
ATOM   3832  COX COX Z1953      28.970  22.254 -55.708  1.00  0.00
ATOM   3833  COY COY Z1954     -81.038 -44.820  53.778  1.00  0.00
ATOM   3834  COZ COZ Z1955      31.140 -14.741 -50.242  1.00  0.00
ATOM   3835  CPA CPA Z1956      67.096  67.435  33.004  1.00  0.00
ATOM   3836  CPB CPB Z1957     -79.443 -23.132 -13.652  1.00  0.00
ATOM   3837  CPC CPC Z1958     -35.801 -41.481   4.581  1.00  0.00
ATOM   3838  CPD CPD Z1959       7.620 -63.785  10.504  1.00  0.00
ATOM   3839  CPE CPE Z1960     -81.137 -13.025 -73.387  1.00  0.00
ATOM   3840  CPF CPF Z1961      86.226 -10.572 -69.139  1.00  0.00
ATOM   3841  CPG CPG Z1962      12.601  49.630 -77.398  1.00  0.00
ATOM   3842  CPH CPH Z1963      65.663 -80.357 -45.498  1.00  0.00
ATOM   3843  CPI CPI Z1964      44.660  35.892 -38.207  1.00  0.00
ATOM   3844  CPJ CPJ Z1965      78.955 -38.507 -64.686  1.00  0.00
ATOM   3845  CPK CPK Z1966      65.650  75.457  55.602  1.00  0.00
ATOM   3846  CPL CPL Z1967     -80.043 -64.591  36.849  1.00  0.00
ATOM   3847  CPM CPM Z1968       6.325  10.912 -51.325  1.00  0.00
ATOM   3848  CPN CPN Z1969      31.608   0.672 -29.196  1.00  0.00
ATOM   3849  CPO CPO Z1970     -82.759 -33.957  41.699  1.00  0.00
ATOM   3850  CPP CPP Z1971     -22.915  83.050 -27.077  1.00  0.00
ATOM   3851  CPQ CPQ Z1972      37.806  84.478 -42.955  1.00  0.00
ATOM   3852  CPR CPR Z1973      64.937 -16.871  60.935  1.00  0.00
ATOM   3853  CPS CPS Z1974     -42.292  59.182  37.484  1.00  0.00
ATOM   3854  CPT CPT Z1975     -48.498   2.999  78.275  1.00  0.00
ATOM   3855  CPU CPU Z1976     -46.802 -64.889  40.092  1.00  0.00
ATOM   3856  CPV CPV Z1977     -11.761 -49.949  78.067  1.00  0.00
ATOM   3857  CPW CPW Z1978     -51.846  76.350  -4.832  1.00  0.00
ATOM   3858  CPX CPX Z1979     -18.851  -9.615  83.156  1.00  0.00
ATOM   3859  CPY CPY Z1980     -82.602 -76.499 -15.020  1.00  0.00
ATOM   3860  CPZ CPZ Z1981      86.068 -66.110 -35.047  1.00  0.00
ATOM   3861  CQA CQA Z1982     -12.964 -10.647  52.395  1.00  0.00
ATOM   3862  CQB CQB Z1983     -81.182  14.968  84.293  1.00  0.00
ATOM   3863  CQC CQC Z1984     -36.344  37.521  73.805  1.00  0.00
ATOM   3864  CQD CQD Z1985      46.293   8.522  17.046  1.00  0.00
ATOM   3865  CQE CQE Z1986      81.918  -9.518  22.229  1.00  0.00
ATOM   3866  CQF CQF Z1987      -6.488 -48.707  -2.010  1.00  0.00
ATOM   3867  CQG CQG Z1988      49.371 -24.647  68.605  1.00  0.00
ATOM   3868  CQH CQH Z1989      27.611  36.814  -9.642  1.00  0.00
ATOM   3869  CQI CQI Z1990     -66.407 -78.728  45.344  1.00  0.00
ATOM   3870  CQJ CQJ Z1991      -3.615 -86.142  15.220  1.00  0.00
ATOM   3871  CQK CQK Z1992      67.583  78.308 -30.806  1.00  0.00
ATOM   3872  CQL CQL Z1993      74.274  80.285 -45.297  1.00  0.00
ATOM   3873  CQM CQM Z1994      89.666 -28.739 -55.021  1.00  0.00
ATOM   3874  CQN CQN Z1995      67.565  15.177 -77.844  1.00  0.00
ATOM   3875  CQO CQO Z1996      -3.160 -34.548 -73.947  1.00  0.00
ATOM   3876  CQP CQP Z1997      47.283  37.092  27.684  1.00  0.00
ATOM   3877  CQQ CQQ Z1998      -7.623 -83.622 -39.360  1.00  0.00
ATOM   3878  CQR CQR Z1999     -51.930  19.198  18.472  1.00  0.00
ATOM   3879  CQS CQS Z2000       1.662  -9.575  56.286  1.00  0.00
ATOM   3880  CQT CQT Z2001     -38.694  12.433  83.739  1.00  0.00
ATOM   3881  CQU CQU Z2002      87.520  78.715  80.709  1.00  0.00
ATOM   3882  CQV CQV Z2003      50.101  18.040 -47.727  1.00  0.00
ATOM   3883  CQW CQW Z2004      12.182  -7.430  22.074  1.00  0.00
ATOM   3884  CQX CQX Z2005     -52.180  52.012 -82.110  1.00  0.00
ATOM   3885  CQY CQY Z2006      67.867 -56.216 -32.764  1.00  0.00
ATOM   3886  CQZ CQZ Z2007       7.052   6.311  76.185  1.00  0.00
ATOM   3887  CRA CRA Z2008      71.542 -11.119 -60.083  1.00  0.00
ATOM   3888  CRB CRB Z2009      21.806 -21.660 -22.032  1.00  0.00
ATOM   3889  CRC CRC Z2010      87.583 -49.118  87.130  1.00  0.00
ATOM   3890  CRD CRD Z2011      26.596  18.099  27.482  1.00  0.00
ATOM   3891  CRE CRE Z2012     -57.353  43.116 -31.330  1.00  0.00
ATOM   3892  CRF CRF Z2013      34.065 -21.977  81.593  1.00  0.00
ATOM   3893  CRG CRG Z2014     -75.252 -73.964 -45.825  1.00  0.00
ATOM   3894  CRH CRH Z2015     -67.695  49.355   8.767  1.00  0.00
ATOM   3895  CRI CRI Z2016     -23.682  76.268  84.140  1.00  0.00
ATOM   3896  CRJ CRJ Z2017     -59.672 -63.101 -84.063  1.00  0.00
ATOM   3897  CRK CRK Z2018       0.189 -81.600 -65.090  1.00  0.00
ATOM   3898  CRL CRL Z2019      33.946  36.521  86.455  1.00  0.00
ATOM   3899  CRM CRM Z2020      64.945 -53.964 -85.705  1.00  0.00
ATOM   3900  CRN CRN Z2021     -44.960 -13.900  -4.703  1.00  0.00
ATOM   3901  CRO CRO Z2022     -15.601 -20.137  32.020  1.00  0.00
ATOM   3902  CRP CRP Z2023     -14.699  -6.780 -49.549  1.00  0.00
ATOM   3903  CRQ CRQ Z2024      17.555  15.450   5.217  1.00  0.00
ATOM   3904  CRR CRR Z2025     -82.711  71.933 -70.466  1.00  0.00
ATOM   3905  CRS CRS Z2026     -13.583 -17.131 -62.338  1.00  0.00
ATOM   3906  CRT CRT Z2027     -37.591 -86.881  -6.014  1.00  0.00
ATOM   3907  CRU CRU Z2028     -77.117  15.541  16.179  1.00  0.00
ATOM   3908  CRV CRV Z2029     -61.690 -31.130  66.451  1.00  0.00
ATOM   3909  CRW CRW Z2030      49.187 -12.502 -56.951  1.00  0.00
ATOM   3910  CRX CRX Z2031      18.141 -76.211 -13.645  1.00  0.00
ATOM   3911  CRY CRY Z2032      28.926 -40.816  10.068  1.00  0.00
ATOM   3912  CRZ CRZ Z2033     -63.133  -2.667  45.699  1.00  0.00
ATOM   3913  CSA CSA Z2034     -68.231 -13.907 -43.075  1.00  0.00
ATOM   3914  CSB CSB Z2035     -23.400 -65.379 -22.985  1.00  0.00
ATOM   3915  CSC CSC Z2036      33.784  59.555 -21.553  1.00  0.00
ATOM   3916  CSD CSD Z2037     -44.932   7.466 -70.407  1.00  0.00
ATOM   3917  CSE CSE Z2038     -66.874  14.490 -70.629  1.00  0.00
ATOM   3918  CSF CSF Z2039      47.239 -19.789 -20.045  1.00  0.00
ATOM   3919  CSG CSG Z2040     -17.773 -64.676  53.701  1.00  0.00
ATOM   3920  CSH CSH Z2041      19.683  80.169  43.338  1.00  0.00
ATOM   3921  CSI CSI Z2042      86.609 -69.192   9.682  1.00  0.00
ATOM   3922  CSJ CSJ Z2043      14.550  55.863 -59.911  1.00  0.00
ATOM   3923  CSK CSK Z2044      -0.690  -7.812  37.340  1.00  0.00
ATOM   3924  CSL CSL Z2045      -8.677  -7.728  20.122  1.00  0.00
ATOM   3925  CSM CSM Z2046     -76.227  68.783 -84.665  1.00  0.00
ATOM   3926  CSN CSN Z2047     -33.556  14.304  18.115  1.00  0.00
ATOM   3927  CSO CSO Z2048     -30.442  74.479 -79.234  1.00  0.00
ATOM   3928  CSP CSP Z2049       6.788 -31.176  -3.089  1.00  0.00
ATOM   3929  CSQ CSQ Z2050      13.141 -67.261 -20.540  1.00  0.00
ATOM   3930  CSR CSR Z2051      23.910  36.270  15.701  1.00  0.00
ATOM   3931  CSS CSS Z2052      43.448 -72.881 -63.047  1.00  0.00
ATOM   3932  CST CST Z2053     -18.500  71.751  -3.499  1.00  0.00
ATOM   3933  CSU CSU Z2054      24.438  75.884  -5.260  1.00  0.00
ATOM   3934  CSV CSV Z2055      80.768 -84.025 -55.692  1.00  0.00
ATOM   3935  CSW CSW Z2056      78.111  17.195 -56.852  1.00  0.00
ATOM   3936  CSX CSX Z2057      40.232 -75.083 -15.184  1.00  0.00
ATOM   3937  CSY CSY Z2058      62.415 -49.295  58.636  1.00  0.00
ATOM   3938  CSZ CSZ Z2059     -68.312 -54.819  88.087  1.00  0.00
ATOM   3939  CTA CTA Z2060       7.828 -24.200  76.220  1.00  0.00
ATOM   3940  CTB CTB Z2061      68.338  24.612 -58.079  1.00  0.00
ATOM   3941  CTC CTC Z2062      70.488  63.563  70.806  1.00  0.00
ATOM   3942  CTD CTD Z2063     -84.170  70.435  10.936  1.00  0.00
ATOM   3943  CTE CTE Z2064      80.344 -32.796   2.659  1.00  0.00
ATOM   3944  CTF CTF Z2065      39.489  13.908 -15.981  1.00  0.00
ATOM   3945  CTG CTG Z2066       9.505 -10.123 -36.079  1.00  0.00
ATOM   3946  CTH CTH Z2067     -65.333 -85.240  79.738  1.00  0.00
ATOM   3947  CTI CTI Z2068      -6.867 -64.086  12.431  1.00  0.00
ATOM   3948  CTJ CTJ Z2069      33.690 -32.573  46.169  1.00  0.00
ATOM   3949  CTK CTK Z2070      22.414  83.093  74.089  1.00  0.00
ATOM   3950  CTL CTL Z2071     -76.025  31.324  -7.582  1.00  0.00
ATOM   3951  CTM CTM Z2072      30.322  -2.914 -64.165  1.00  0.00
ATOM   3952  CTN CTN Z2073      50.038  58.981  32.382  1.00  0.00
ATOM   3953  CTO CTO Z2074      50.621 -26.351  43.015  1.00  0.00
ATOM   3954  CTP CTP Z2075     -79.525 -87.872  60.383  1.00  0.00
ATOM   3955  CTQ CTQ Z2076      51.035 -37.134  81.112  1.00  0.00
ATOM   3956  CTR CTR Z2077      -9.487   5.732  78.752  1.00  0.00
ATOM   3957  CTS CTS Z2078     -38.317   3.794 -47.391  1.00  0.00
ATOM   3958  CTT CTT Z2079      41.797  42.443 -23.373  1.00  0.00
ATOM   3959  CTU CTU Z2080     -40.773  52.446 -14.407  1.00  0.00
ATOM   3960  CTV CTV Z2081      87.450 -73.828  55.723  1.00  0.00
ATOM   3961  CTW CTW Z2082     -33.377  -8.562  23.415  1.00  0.00
ATOM   3962  CTX CTX Z2083     -21.556  57.992 -62.267  1.00  0.00
ATOM   3963  CTY CTY Z2084     -59.908 -83.683 -71.652  1.00  0.00
ATOM   3964  CTZ CTZ Z2085     -48.082  37.290  32.099  1.00  0.00
ATOM   3965  CUA CUA Z2086      58.765 -45.867  32.418  1.00  0.00
ATOM   3966  CUB CUB Z2087      72.349  -0.084  30.475  1.00  0.00
ATOM   3967  CUC CUC Z2088      14.058 -81.938 -42.442  1.00  0.00
ATOM   3968  CUD CUD Z2089     -60.858  12.581  89.254  1.00  0.00
ATOM   3969  CUE CUE Z2090      44.684 -79.356 -31.920  1.00  0.00
ATOM   3970  CUF CUF Z2091     -73.415  -0.261  74.554  1.00  0.00
ATOM   3971  CUG CUG Z2092      62.681 -12.815  40.449  1.00  0.00
ATOM   3972  CUH CUH Z2093      27.291  20.104  84.480  1.00  0.00
ATOM   3973  CUI CUI Z2094      13.905 -86.349  27.405  1.00  0.00
ATOM   3974  CUJ CUJ Z2095     -83.395 -22.580 -45.932  1.00  0.00
ATOM   3975  CUK CUK Z2096      -9.249  18.962 -10.611  1.00  0.00
ATOM   3976  CUL CUL Z2097      77.905 -88.214  60.300  1.00  0.00
ATOM   3977  CUM CUM Z2098      30.282  -4.485  69.844  1.00  0.00
ATOM   3978  CUN CUN Z2099     -19.126 -45.377 -32.322  1.00  0.00
ATOM   3979  CUO CUO Z2100     -41.093 -13.808 -73.757  1.00  0.00
ATOM   3980  CUP CUP Z2101     -71.880 -64.650 -71.944  1.00  0.00
ATOM   3981  CUQ CUQ Z2102     -23.869 -51.007  31.432  1.00  0.00
ATOM   3982  CUR CUR Z2103     -43.453 -25.451  34.605  1.00  0.00
ATOM   3983  CUS CUS Z2104      14.106 -15.282 -78.394  1.00  0.00
ATOM   3984  CUT CUT Z2105     -68.446  80.054 -76.574  1.00  0.00
ATOM   3985  CUU CUU Z2106      12.881 -46.255  81.472  1.00  0.00
ATOM   3986  CUV CUV Z2107      71.730 -53.680 -15.403  1.00  0.00
ATOM   3987  CUW CUW Z2108     -11.220  57.342  83.814  1.00  0.00
ATOM   3988  CUX CUX Z2109      79.180   3.992 -58.643  1.00  0.00
ATOM   3989  CUY CUY Z2110     -58.409  23.521  54.750  1.00  0.00
ATOM   3990  CUZ CUZ Z2111     -77.325  76.862  29.587  1.00  0.00
ATOM   3991  CVA CVA Z2112      40.713 -16.573 -42.536  1.00  0.00
ATOM   3992  CVB CVB Z2113      -2.776 -20.484  85.401  1.00  0.00
ATOM   3993  CVC CVC Z2114      -0.281 -70.137  52.279  1.00  0.00
ATOM   3994  CVD CVD Z2115      -2.990  83.657  -6.109  1.00  0.00
ATOM   3995  CVE CVE Z2116      87.469  32.632  55.138  1.00  0.00
ATOM   3996  CVF CVF Z2117     -79.029  58.376 -18.362  1.00  0.00
ATOM   3997  CVG CVG Z2118       7.976  81.464  84.949  1.00  0.00
ATOM   3998  CVH CVH Z2119      24.703 -15.354 -64.480  1.00  0.00
ATOM   3999  CVI CVI Z2120     -37.930 -15.641  15.078  1.00  0.00
ATOM   4000  CVJ CVJ Z2121     -53.583  33.621  12.277  1.00  0.00
ATOM   4001  CVK CVK Z2122      -7.500   1.774 -48.248  1.00  0.00
ATOM   4002  CVL CVL Z2123     -27.172  33.996 -39.056  1.00  0.00
ATOM   4003  CVM CVM Z2124     -30.579  61.261 -12.101  1.00  0.00
ATOM   4004  CVN CVN Z2125      -0.543 -67.195 -46.860  1.00  0.00
ATOM   4005  CVO CVO Z2126     -68.626  39.218 -59.797  1.00  0.00
ATOM   4006  CVP CVP Z2127       1.934  71.053 -54.508  1.00  0.00
ATOM   4007  CVQ CVQ Z2128     -52.293  43.360  55.333  1.00  0.00
ATOM   4008  CVR CVR Z2129      84.334  71.649 -45.782  1.00  0.00
ATOM   4009  CVS CVS Z2130       9.379 -84.701  82.393  1.00  0.00
ATOM   4010  CVT CVT Z2131      70.648 -34.289  23.989  1.00  0.00
ATOM   4011  CVU CVU Z2132     -21.094  32.048 -13.825  1.00  0.00
ATOM   4012  CVV CVV Z2133      23.161  75.726 -80.191  1.00  0.00
ATOM   4013  CVW CVW Z2134     -48.434  74.408  33.169  1.00  0.00
ATOM   4014  CVX CVX Z2135     -60.317  -3.703 -85.090  1.00  0.00
ATOM   4015  CVY CVY Z2136      18.129 -80.684 -65.973  1.00  0.00
ATOM   4016  CVZ CVZ Z2137     -62.622 -81.990  24.644  1.00  0.00
ATOM   4017  CWA CWA Z2138      37.083  26.284  14.508  1.00  0.00
ATOM   4018  CWB CWB Z2139     -46.076 -84.802  56.201  1.00  0.00
ATOM   4019  CWC CWC Z2140      -3.292  77.329  74.643  1.00  0.00
ATOM   4020  CWD CWD Z2141      43.908  72.103 -51.770  1.00  0.00
ATOM   4021  CWE CWE Z2142      62.664  46.408 -80.858  1.00  0.00
ATOM   4022  CWF CWF Z2143     -69.900 -16.528   7.516  1.00  0.00
ATOM   4023  CWG CWG Z2144     -15.547   8.890 -69.843  1.00  0.00
ATOM   4024  CWH CWH Z2145     -56.004 -78.661  -3.638  1.00  0.00
ATOM   4025  CWI CWI Z2146     -81.239 -19.768  50.241  1.00  0.00
ATOM   4026  CWJ CWJ Z2147     -36.316  49.315  51.388  1.00  0.00
ATOM   4027  CWK CWK Z2148     -75.154  19.526 -38.135  1.00  0.00
ATOM   4028  CWL CWL Z2149     -47.261 -30.243 -59.313  1.00  0.00
ATOM   4029  CWM CWM Z2150      63.895 -75.483  17.895  1.00  0.00
ATOM   4030  CWN CWN Z2151     -59.864  62.609  29.464  1.00  0.00
ATOM   4031  CWO CWO Z2152      56.980  -1.712  17.733  1.00  0.00
ATOM   4032  CWP CWP Z2153      41.930 -82.923  63.839  1.00  0.00
ATOM   4033  CWQ CWQ Z2154      54.795 -72.121 -81.548  1.00  0.00
ATOM   4034  CWR CWR Z2155      25.469 -85.743 -78.440  1.00  0.00
ATOM   4035  CWS CWS Z2156     -31.988 -77.119  51.660  1.00  0.00
ATOM   4036  CWT CWT Z2157       8.246  55.428  11.709  1.00  0.00
ATOM   4037  CWU CWU Z2158     -61.834  85.446  25.927  1.00  0.00
ATOM   4038  CWV CWV Z2159      48.899  81.534 -66.574  1.00  0.00
ATOM   4039  CWW CWW Z2160      -1.416 -47.130 -50.651  1.00  0.00
ATOM   4040  CWX CWX Z2161     -68.816  34.627 -32.260  1.00  0.00
ATOM   4041  CWY CWY Z2162      45.300  74.277  79.542  1.00  0.00
ATOM   4042  CWZ CWZ Z2163     -55.437  51.414  -7.105  1.00  0.00
ATOM   4043  CXA CXA Z2164      85.124 -47.655  74.039  1.00  0.00
ATOM   4044  CXB CXB Z2165     -68.584  78.780 -25.344  1.00  0.00
ATOM   4045  CXC CXC Z2166     -19.355  35.856 -51.309  1.00  0.00
ATOM   4046  CXD CXD Z2167     -41.093 -29.179 -84.191  1.00  0.00
ATOM   4047  CXE CXE Z2168     -37.596  -1.700  36.589  1.00  0.00
ATOM   4048  CXF CXF Z2169     -80.906  -5.077   0.747  1.00  0.00
ATOM   4049  CXG CXG Z2170      51.917 -13.919 -72.198  1.00  0.00
ATOM   4050  CXH CXH Z2171      82.130 -17.879   0.921  1.00  0.00
ATOM   4051  CXI CXI Z2172      85.372 -17.326  81.589  1.00  0.00
ATOM   4052  CXJ CXJ Z2173      -7.518  63.577 -84.079  1.00  0.00
ATOM   4053  CXK CXK Z2174      27.296 -51.226  21.706  1.00  0.00
ATOM   4054  CXL CXL Z2175     -71.257  34.500  77.197  1.00  0.00
ATOM   4055  CXM CXM Z2176      49.744 -12.929  29.692  1.00  0.00
ATOM   4056  CXN CXN Z2177      16.535 -50.023   4.831  1.00  0.00
ATOM   4057  CXO CXO Z2178      41.518  57.224  87.575  1.00  0.00
ATOM   4058  CXP CXP Z2179     -30.672 -88.128 -19.082  1.00  0.00
ATOM   4059  CXQ CXQ Z2180      46.073 -41.127 -78.376  1.00  0.00
ATOM   4060  CXR CXR Z2181       1.200  79.165 -84.393  1.00  0.00
ATOM   4061  CXS CXS Z2182       9.200 -85.547  -5.379  1.00  0.00
ATOM   4062  CXT CXT Z2183      49.591  85.729 -54.048  1.00  0.00
ATOM   4063  CXU CXU Z2184      23.052  22.377 -86.960  1.00  0.00
ATOM   4064  CXV CXV Z2185     -20.024 -14.490  18.409  1.00  0.00
ATOM   4065  CXW CXW Z2186      51.984  10.883  49.023  1.00  0.00
ATOM   4066  CXX CXX Z2187       5.265  26.988 -74.205  1.00  0.00
ATOM   4067  CXY CXY Z2188     -27.458 -19.905 -42.037  1.00  0.00
ATOM   4068  CXZ CXZ Z2189      72.431 -36.674  42.662  1.00  0.00
ATOM   4069  CYA CYA Z2190      50.989  -5.564 -35.070  1.00  0.00
ATOM   4070  CYB CYB Z2191      -9.525  51.143  68.961  1.00  0.00
ATOM   4071  CYC CYC Z2192     -44.376 -86.047  37.104  1.00  0.00
ATOM   4072  CYD CYD Z2193     -10.497  36.150 -72.510  1.00  0.00
ATOM   4073  CYE CYE Z2194      59.830  71.899  11.330  1.00  0.00
ATOM   4074  CYF CYF Z2195     -82.275   8.987  35.667  1.00  0.00
ATOM   4075  CYG CYG Z2196      81.070  84.567  13.126  1.00  0.00
ATOM   4076  CYH CYH Z2197      59.259 -19.806 -50.749  1.00  0.00
ATOM   4077  CYI CYI Z2198      82.434  60.378 -11.283  1.00  0.00
ATOM   4078  CYJ CYJ Z2199      89.523  11.069  49.131  1.00  0.00
ATOM   4079  CYK CYK Z2200     -61.028  76.997 -54.660  1.00  0.00
ATOM   4080  CYL CYL Z2201      87.903  18.271   3.396  1.00  0.00
ATOM   4081  CYM CYM Z2202      37.213  40.886 -55.895  1.00  0.00
ATOM   4082  CYN CYN Z2203      82.497 -89.530 -33.789  1.00  0.00
ATOM   4083  CYO CYO Z2204     -18.331  77.019 -53.023  1.00  0.00
ATOM   4084  CYP CYP Z2205      27.321 -14.707 -80.798  1.00  0.00
ATOM   4085  CYQ CYQ Z2206      84.153 -88.476  22.542  1.00  0.00
ATOM   4086  CYR CYR Z2207     -16.213 -79.521  45.451  1.00  0.00
ATOM   4087  CYS CYS Z2208      61.865 -40.546 -65.878  1.00  0.00
ATOM   4088  CYT CYT Z2209     -32.589  23.800 -54.253  1.00  0.00
ATOM   4089  CYU CYU Z2210      24.037 -31.918 -55.802  1.00  0.00
ATOM   4090  CYV CYV Z2211     -75.600  80.554   8.113  1.00  0.00
ATOM   4091  CYW CYW Z2212      78.279  45.920 -69.807  1.00  0.00
ATOM   4092  CYX CYX Z2213      37.885 -86.789 -44.199  1.00  0.00
ATOM   4093  CYY CYY Z2214       5.400 -58.953  69.003  1.00  0.00
ATOM   4094  CYZ CYZ Z2215      -1.870  20.301 -28.623  1.00  0.00
ATOM   4095  CZA CZA Z2216      50.621 -61.128   6.741  1.00  0.00
ATOM   4096  CZB CZB Z2217     -51.096  46.724 -60.446  1.00  0.00
ATOM   4097  CZC CZC Z2218       7.023  21.688  32.334  1.00  0.00
ATOM   4098  CZD CZD Z2219      39.630  -7.311 -77.895  1.00  0.00
ATOM   4099  CZE CZE Z2220      59.917   5.098 -56.510  1.00  0.00
ATOM   4100  CZF CZF Z2221      19.447 -37.801  67.367  1.00  0.00
ATOM   4101  CZG CZG Z2222     -37.731  65.190  19.579  1.00  0.00
ATOM   4102  CZH CZH Z2223      45.566   4.655 -16.598  1.00  0.00
ATOM   4103  CZI CZI Z2224      44.471  69.189 -82.889  1.00  0.00
ATOM   4104  CZJ CZJ Z2225      58.419  36.935 -61.371  1.00  0.00
ATOM   4105  CZK CZK Z2226      83.665 -63.671 -65.994  1.00  0.00
ATOM   4106  CZL CZL Z2227      88.568  -2.767  49.852  1.00  0.00
ATOM   4107  CZM CZM Z2228      40.423 -21.767   1.062  1.00  0.00
ATOM   4108  CZN CZN Z2229      87.255  43.310  80.511  1.00  0.00
ATOM   4109  CZO CZO Z2230      90.552 -27.038 -87.299  1.00  0.00
ATOM   4110  CZP CZP Z2231     -72.311 -21.562  60.200  1.00  0.00
ATOM   4111  CZQ CZQ Z2232     -32.795 -79.480  68.153  1.00  0.00
ATOM   4112  CZR CZR Z2233      60.923  26.060 -85.933  1.00  0.00
ATOM   4113  CZS CZS Z2234      19.698  83.847 -39.775  1.00  0.00
ATOM   4114  CZT CZT Z2235     -65.902  40.057 -43.466  1.00  0.00
ATOM   4115  CZU CZU Z2236       5.028   2.185 -34.357  1.00  0.00
ATOM   4116  CZV CZV Z2237      79.856  -1.388  75.629  1.00  0.00
ATOM   4117  CZW CZW Z2238     -43.667  82.230  16.868  1.00  0.00
ATOM   4118  CZX CZX Z2239      81.441 -31.802  52.717  1.00  0.00
ATOM   4119  CZY CZY Z2240      88.871  73.155 -83.686  1.00  0.00
ATOM   4120  CZZ CZZ Z2241      16.097   5.499 -38.465  1.00  0.00
ATOM   4121  DAA DAA Z2242      81.123 -58.744  73.855  1.00  0.00
ATOM   4122  DAB DAB Z2243     -36.915  50.727 -77.850  1.00  0.00
ATOM   4123  DAC DAC Z2244     -35.413  -3.020  84.248  1.00  0.00
ATOM   4124  DAD DAD Z2245       4.548 -62.030  35.717  1.00  0.00
ATOM   4125  DAE DAE Z2246     -60.566  35.366 -74.130  1.00  0.00
ATOM   4126  DAF DAF Z2247     -62.582  32.060  66.902  1.00  0.00
ATOM   4127  DAG DAG Z2248      58.987 -85.078 -27.592  1.00  0.00
ATOM   4128  DAH DAH Z2249      26.397  21.035  69.542  1.00  0.00
ATOM   4129  DAI DAI Z2250      39.058  60.323  51.267  1.00  0.00
ATOM   4130  DAJ DAJ Z2251      27.564  85.785  85.169  1.00  0.00
ATOM   4131  DAK DAK Z2252     -71.374  53.472 -66.505  1.00  0.00
ATOM   4132  DAL DAL Z2253      30.633   9.471  72.319  1.00  0.00
ATOM   4133  DAM DAM Z2254     -17.918 -27.906  83.301  1.00  0.00
ATOM   4134  DAN DAN Z2255      46.501 -61.046  30.323  1.00  0.00
ATOM   4135  DAO DAO Z2256      89.231 -16.653 -44.479  1.00  0.00
ATOM   4136  DAP DAP Z2257     -62.576  -8.266  70.088  1.00  0.00
ATOM   4137  DAQ DAQ Z2258      -8.812 -24.544 -19.851  1.00  0.00
ATOM   4138  DAR DAR Z2259     -66.202 -74.996   5.808  1.00  0.00
ATOM   4139  DAS DAS Z2260     -26.127 -16.033 -71.989  1.00  0.00
ATOM   4140  DAT DAT Z2261     -50.586 -20.283  84.028  1.00  0.00
ATOM   4141  DAU DAU Z2262      74.327  16.880  52.985  1.00  0.00
ATOM   4142  DAV DAV Z2263      50.124 -51.553  74.741  1.00  0.00
ATOM   4143  DAW DAW Z2264      88.003 -40.810 -49.560  1.00  0.00
ATOM   4144  DAX DAX Z2265     -60.286 -80.458 -30.171  1.00  0.00
ATOM   4145  DAY DAY Z2266      25.453 -40.899  28.502  1.00  0.00
ATOM   4146  DAZ DAZ Z2267      51.475  -3.350  -9.359  1.00  0.00
ATOM   4147  DBA DBA Z2268      90.278   8.279  -3.044  1.00  0.00
ATOM   4148  DBB DBB Z2269      50.308 -13.346  81.458  1.00  0.00
ATOM   4149  DBC DBC Z2270      74.248  77.495 -74.906  1.00  0.00
ATOM   4150  DBD DBD Z2271      81.976 -26.847  65.655  1.00  0.00
ATOM   4151  DBE DBE Z2272      -1.126  40.216  71.943  1.00  0.00
ATOM   4152  DBF DBF Z2273      12.054  48.109  48.946  1.00  0.00
ATOM   4153  DBG DBG Z2274     -37.897  73.501 -64.422  1.00  0.00
ATOM   4154  DBH DBH Z2275      84.246 -84.467   1.179  1.00  0.00
ATOM   4155  DBI DBI Z2276       3.226  81.306  32.222  1.00  0.00
ATOM   4156  DBJ DBJ Z2277      52.033 -11.258  50.677  1.00  0.00
ATOM   4157  DBK DBK Z2278      46.140 -53.868  48.951  1.00  0.00
ATOM   4158  DBL DBL Z2279     -11.810 -87.644 -74.059  1.00  0.00
ATOM   4159  DBM DBM Z2280      49.690 -80.822  -5.351  1.00  0.00
ATOM   4160  DBN DBN Z2281      18.851  86.270 -23.472  1.00  0.00
ATOM   4161  DBO DBO Z2282      15.490 -69.169  78.113  1.00  0.00
ATOM   4162  DBP DBP Z2283      47.497  78.354   1.947  1.00  0.00
ATOM   4163  DBQ DBQ Z2284      88.817  24.015 -11.671  1.00  0.00
ATOM   4164  DBR DBR Z2285      11.163  36.117  79.490  1.00  0.00
ATOM   4165  DBS DBS Z2286      74.049  21.796 -39.661  1.00  0.00
ATOM   4166  DBT DBT Z2287     -47.274  74.593 -74.684  1.00  0.00
ATOM   4167  DBU DBU Z2288     -24.927  63.548  72.741  1.00  0.00
ATOM   4168  DBV DBV Z2289      52.852 -55.967  87.441  1.00  0.00
ATOM   4169  DBW DBW Z2290      39.356 -85.663  78.214  1.00  0.00
ATOM   4170  DBX DBX Z2291      10.780 -69.787  -3.274  1.00  0.00
ATOM   4171  DBY DBY Z2292      58.301 -53.578 -73.183  1.00  0.00
ATOM   4172  DBZ DBZ Z2293      80.145  64.252  48.274  1.00  0.00
ATOM   4173  DCA DCA Z2294     -84.883 -41.208 -43.214  1.00  0.00
ATOM   4174  DCB DCB Z2295      25.687 -87.272  -0.899  1.00  0.00
ATOM   4175  DCC DCC Z2296      42.749 -31.725  30.939  1.00  0.00
ATOM   4176  DCD DCD Z2297     -72.969 -41.201  -8.527  1.00  0.00
ATOM   4177  DCE DCE Z2298     -11.962  84.827  23.602  1.00  0.00
ATOM   4178  DCF DCF Z2299      50.343  46.404  50.293  1.00  0.00
ATOM   4179  DCG DCG Z2300     -84.190 -73.741 -36.246  1.00  0.00
ATOM   4180  DCH DCH Z2301       4.089 -29.526 -19.655  1.00  0.00
ATOM   4181  DCI DCI Z2302     -80.815 -86.644  -5.333  1.00  0.00
ATOM   4182  DCJ DCJ Z2303     -22.254 -72.878 -40.585  1.00  0.00
ATOM   4183  DCK DCK Z2304      -8.889 -80.021  54.972  1.00  0.00
ATOM   4184  DCL DCL Z2305     -13.207  24.192   2.678  1.00  0.00
ATOM   4185  DCM DCM Z2306     -64.925  -3.967  83.218  1.00  0.00
ATOM   4186  DCN DCN Z2307     -86.090  47.913  -2.283  1.00  0.00
ATOM   4187  DCO DCO Z2308     -26.356   7.989   4.460  1.00  0.00
ATOM   4188  DCP DCP Z2309     -83.046 -62.905 -59.141  1.00  0.00
ATOM   4189  DCQ DCQ Z2310      89.158 -48.830 -31.412  1.00  0.00
ATOM   4190  DCR DCR Z2311     -45.077  -3.365 -63.546  1.00  0.00
ATOM   4191  DCS DCS Z2312     -22.467  44.377  83.618  1.00  0.00
ATOM   4192  DCT DCT Z2313      71.337 -46.203 -72.963  1.00  0.00
ATOM   4193  DCU DCU Z2314     -34.268  48.384  25.069  1.00  0.00
ATOM   4194  DCV DCV Z2315     -83.588  -8.679  76.303  1.00  0.00
ATOM   4195  DCW DCW Z2316     -79.025 -41.105 -23.643  1.00  0.00
ATOM   4196  DCX DCX Z2317     -26.892  54.892   9.374  1.00  0.00
ATOM   4197  DCY DCY Z2318     -72.503  61.256   6.853  1.00  0.00
ATOM   4198  DCZ DCZ Z2319     -77.840   1.147  22.764  1.00  0.00
ATOM   4199  DDA DDA Z2320      19.869  53.508  -1.181  1.00  0.00
ATOM   4200  DDB DDB Z2321      13.757  66.316  22.005  1.00  0.00
ATOM   4201  DDC DDC Z2322       9.887 -27.429  40.024  1.00  0.00
ATOM   4202  DDD DDD Z2323      86.087  51.351  12.619  1.00  0.00
ATOM   4203  DDE DDE Z2324      -0.708   6.088  16.532  1.00  0.00
ATOM   4204  DDF DDF Z2325     -80.648   5.670 -81.250  1.00  0.00
ATOM   4205  DDG DDG Z2326      88.182 -14.672 -27.116  1.00  0.00
ATOM   4206  DDH DDH Z2327     -85.270  76.522  52.166  1.00  0.00
ATOM   4207  DDI DDI Z2328      10.841 -24.696 -27.507  1.00  0.00
ATOM   4208  DDJ DDJ Z2329     -43.662  25.148  61.330  1.00  0.00
ATOM   4209  DDK DDK Z2330      21.562  16.673 -73.169  1.00  0.00
ATOM   4210  DDL DDL Z2331      81.215  37.965 -49.920  1.00  0.00
ATOM   4211  DDM DDM Z2332     -66.923 -17.579  21.899  1.00  0.00
ATOM   4212  DDN DDN Z2333     -69.305  62.591 -35.582  1.00  0.00
ATOM   4213  DDO DDO Z2334     -39.516 -69.070 -33.750  1.00  0.00
ATOM   4214  DDP DDP Z2335     -24.380  17.983 -78.879  1.00  0.00
ATOM   4215  DDQ DDQ Z2336      36.948  25.733 -78.255  1.00  0.00
ATOM   4216  DDR DDR Z2337      70.279  85.057  81.335  1.00  0.00
ATOM   4217  DDS DDS Z2338     -74.681  54.419 -84.248  1.00  0.00
ATOM   4218  DDT DDT Z2339     -83.313 -59.601  63.982  1.00  0.00
ATOM   4219  DDU DDU Z2340      24.306 -24.387 -73.514  1.00  0.00
ATOM   4220  DDV DDV Z2341      -2.287 -77.295 -82.973  1.00  0.00
ATOM   4221  DDW DDW Z2342      47.686  15.385 -31.164  1.00  0.00
ATOM   4222  DDX DDX Z2343     -81.882 -84.373  80.551  1.00  0.00
ATOM   4223  DDY DDY Z2344     -24.386  50.400 -18.026  1.00  0.00
ATOM   4224  DDZ DDZ Z2345      54.730  -5.837 -85.230  1.00  0.00
ATOM   4225  DEA DEA Z2346     -68.283 -41.199  46.219  1.00  0.00
ATOM   4226  DEB DEB Z2347      80.758   5.529   6.210  1.00  0.00
ATOM   4227  DEC DEC Z2348      84.276 -49.623   2.756  1.00  0.00
ATOM   4228  DED DED Z2349     -32.150 -52.403 -17.488  1.00  0.00
ATOM   4229  DEE DEE Z2350      31.757 -35.289  72.902  1.00  0.00
ATOM   4230  DEF DEF Z2351     -32.034 -71.656  81.227  1.00  0.00
ATOM   4231  DEG DEG Z2352       2.109 -26.315  65.283  1.00  0.00
ATOM   4232  DEH DEH Z2353     -80.260 -29.631 -33.590  1.00  0.00
ATOM   4233  DEI DEI Z2354     -80.965   9.082  62.983  1.00  0.00
ATOM   4234  DEJ DEJ Z2355     -44.877 -89.823 -21.424  1.00  0.00
ATOM   4235  DEK DEK Z2356     -57.492 -18.137 -71.757  1.00  0.00
ATOM   4236  DEL DEL Z2357     -54.368  22.813  78.681  1.00  0.00
ATOM   4237  DEM DEM Z2358     -12.875  82.191 -76.889  1.00  0.00
ATOM   4238  DEN DEN Z2359     -13.940 -30.592  65.138  1.00  0.00
ATOM   4239  DEO DEO Z2360      27.359  60.266 -51.970  1.00  0.00
ATOM   4240  DEP DEP Z2361      58.702 -85.596  82.411  1.00  0.00
ATOM   4241  DEQ DEQ Z2362      74.121  58.743 -80.842  1.00  0.00
ATOM   4242  DER DER Z2363     -81.576 -71.550  85.371  1.00  0.00
ATOM   4243  DES DES Z2364     -50.827  17.516  35.947  1.00  0.00
ATOM   4244  DET DET Z2365     -79.521  31.061 -80.467  1.00  0.00
ATOM   4245  DEU DEU Z2366     -56.434 -42.495  -0.977  1.00  0.00
ATOM   4246  DEV DEV Z2367      21.702   6.937 -58.593  1.00  0.00
ATOM   4247  DEW DEW Z2368      -4.925  21.477 -46.358  1.00  0.00
ATOM   4248  DEX DEX Z2369      -6.403  24.764 -84.343  1.00  0.00
ATOM   4249  DEY DEY Z2370     -28.645 -38.504  24.756  1.00  0.00
ATOM   4250  DEZ DEZ Z2371     -84.912 -48.680 -19.029  1.00  0.00
ATOM   4251  DFA DFA Z2372     -86.213  66.812 -39.764  1.00  0.00
ATOM   4252  DFB DFB Z2373      41.053   8.398 -60.105  1.00  0.00
ATOM   4253  DFC DFC Z2374      84.413 -54.935 -45.039  1.00  0.00
ATOM   4254  DFD DFD Z2375      24.341  59.250 -83.200  1.00  0.00
ATOM   4255  DFE DFE Z2376     -21.038 -43.390  63.450  1.00  0.00
ATOM   4256  DFF DFF Z2377      -5.586  83.248 -37.595  1.00  0.00
ATOM   4257  DFG DFG Z2378      39.101 -71.982 -43.974  1.00  0.00
ATOM   4258  DFH DFH Z2379     -75.537  28.760 -49.307  1.00  0.00
ATOM   4259  DFI DFI Z2380      -3.281  58.407 -64.672  1.00  0.00
ATOM   4260  DFJ DFJ Z2381      17.946  63.880  48.046  1.00  0.00
ATOM   4261  DFK DFK Z2382     -32.045 -28.038 -52.531  1.00  0.00
ATOM   4262  DFL DFL Z2383      14.575 -47.721  23.588  1.00  0.00
ATOM   4263  DFM DFM Z2384      79.398 -44.370  29.749  1.00  0.00
ATOM   4264  DFN DFN Z2385      35.966 -66.151 -83.996  1.00  0.00
ATOM   4265  DFO DFO Z2386     -79.094 -42.788  73.232  1.00  0.00
ATOM   4266  DFP DFP Z2387       7.195  84.028  66.747  1.00  0.00
ATOM   4267  DFQ DFQ Z2388      66.951 -27.579  38.798  1.00  0.00
ATOM   4268  DFR DFR Z2389      58.909  -9.355 -22.245  1.00  0.00
ATOM   4269  DFS DFS Z2390     -42.001  16.410 -81.355  1.00  0.00
ATOM   4270  DFT DFT Z2391     -81.562  72.812  -0.696  1.00  0.00
ATOM   4271  DFU DFU Z2392     -52.630 -31.686  51.157  1.00  0.00
ATOM   4272  DFV DFV Z2393     -40.259   4.555 -81.306  1.00  0.00
ATOM   4273  DFW DFW Z2394      58.711  81.652  28.230  1.00  0.00
ATOM   4274  DFX DFX Z2395      75.291  72.995  16.598  1.00  0.00
ATOM   4275  DFY DFY Z2396      28.277 -78.135  81.669  1.00  0.00
ATOM   4276  DFZ DFZ Z2397      87.558  18.983  22.714  1.00  0.00
ATOM   4277  DGA DGA Z2398      87.174  84.138 -40.569  1.00  0.00
ATOM   4278  DGB DGB Z2399     -56.300 -35.577  17.077  1.00  0.00
ATOM   4279  DGC DGC Z2400     -81.761  -9.009 -51.169  1.00  0.00
ATOM   4280  DGD DGD Z2401      89.461  -4.766   1.210  1.00  0.00
ATOM   4281  DGE DGE Z2402      51.395  18.179  36.899  1.00  0.00
ATOM   4282  DGF DGF Z2403      86.032  29.965 -78.421  1.00  0.00
ATOM   4283  DGG DGG Z2404     -69.267 -74.401 -84.538  1.00  0.00
ATOM   4284  DGH DGH Z2405     -47.962 -63.765 -23.568  1.00  0.00
ATOM   4285  DGI DGI Z2406      87.777 -79.233  87.645  1.00  0.00
ATOM   4286  DGJ DGJ Z2407     -22.836   9.183 -52.465  1.00  0.00
ATOM   4287  DGK DGK Z2408      16.837 -74.076   8.304  1.00  0.00
ATOM   4288  DGL DGL Z2409     -47.695 -79.778  24.149  1.00  0.00
ATOM   4289  DGM DGM Z2410     -68.638  12.210 -50.810  1.00  0.00
ATOM   4290  DGN DGN Z2411      46.464 -80.563 -49.499  1.00  0.00
ATOM   4291  DGO DGO Z2412      34.274  81.458 -21.011  1.00  0.00
ATOM   4292  DGP DGP Z2413     -10.672  46.215   4.338  1.00  0.00
ATOM   4293  DGQ DGQ Z2414      67.513  45.646 -14.984  1.00  0.00
ATOM   4294  DGR DGR Z2415      11.322 -18.621  10.248  1.00  0.00
ATOM   4295  DGS DGS Z2416     -14.183 -58.019 -36.959  1.00  0.00
ATOM   4296  DGT DGT Z2417      23.008 -58.514  38.140  1.00  0.00
ATOM   4297  DGU DGU Z2418      -4.363  -8.530  70.840  1.00  0.00
ATOM   4298  DGV DGV Z2419     -67.059 -10.894 -14.501  1.00  0.00
ATOM   4299  DGW DGW Z2420      -9.859 -51.845  57.281  1.00  0.00
ATOM   4300  DGX DGX Z2421     -82.522 -84.215  45.535  1.00  0.00
ATOM   4301  DGY DGY Z2422      50.715 -45.543  14.581  1.00  0.00
ATOM   4302  DGZ DGZ Z2423     -76.966  56.127  46.912  1.00  0.00
ATOM   4303  DHA DHA Z2424     -85.010  22.713 -22.187  1.00  0.00
ATOM   4304  DHB DHB Z2425      26.197 -21.488 -39.231  1.00  0.00
ATOM   4305  DHC DHC Z2426     -69.393 -60.945 -55.492  1.00  0.00
ATOM   4306  DHD DHD Z2427      64.863  -4.106  90.095  1.00  0.00
ATOM   4307  DHE DHE Z2428      34.974 -33.763  89.187  1.00  0.00
ATOM   4308  DHF DHF Z2429      74.782 -46.488  65.527  1.00  0.00
ATOM   4309  DHG DHG Z2430       8.888 -88.198 -77.275  1.00  0.00
ATOM   4310  DHH DHH Z2431     -58.079   7.097  26.089  1.00  0.00
ATOM   4311  DHI DHI Z2432     -30.243 -70.298 -10.223  1.00  0.00
ATOM   4312  DHJ DHJ Z2433      85.321  10.826 -27.907  1.00  0.00
ATOM   4313  DHK DHK Z2434      56.348  59.757  85.205  1.00  0.00
ATOM   4314  DHL DHL Z2435      83.977 -17.733  13.331  1.00  0.00
ATOM   4315  DHM DHM Z2436      88.713 -77.501 -79.515  1.00  0.00
ATOM   4316  DHN DHN Z2437     -23.784 -87.272 -86.607  1.00  0.00
ATOM   4317  DHO DHO Z2438     -51.559 -75.592   9.908  1.00  0.00
ATOM   4318  DHP DHP Z2439     -68.347 -23.414 -49.749  1.00  0.00
ATOM   4319  DHQ DHQ Z2440      55.670 -87.031  28.142  1.00  0.00
ATOM   4320  DHR DHR Z2441      20.744  20.862  57.795  1.00  0.00
ATOM   4321  DHS DHS Z2442      37.606  44.838  64.237  1.00  0.00
ATOM   4322  DHT DHT Z2443      77.570  -3.119  -1.913  1.00  0.00
ATOM   4323  DHU DHU Z2444     -45.309 -80.817  82.218  1.00  0.00
ATOM   4324  DHV DHV Z2445     -14.406 -45.820  11.731  1.00  0.00
ATOM   4325  DHW DHW Z2446     -84.002 -54.263  26.983  1.00  0.00
ATOM   4326  DHX DHX Z2447     -77.605  42.835 -47.249  1.00  0.00
ATOM   4327  DHY DHY Z2448     -32.016 -20.260  31.112  1.00  0.00
ATOM   4328  DHZ DHZ Z2449     -83.350  83.074 -84.993  1.00  0.00
ATOM   4329  DIA DIA Z2450     -11.202 -85.070 -87.030  1.00  0.00
ATOM   4330  DIB DIB Z2451     -33.154  40.439 -49.432  1.00  0.00
ATOM   4331  DIC DIC Z2452     -79.989  53.547  20.626  1.00  0.00
ATOM   4332  DID DID Z2453       5.104 -16.170 -50.610  1.00  0.00
ATOM   4333  DIE DIE Z2454      50.021  83.103  16.758  1.00  0.00
ATOM   4334  DIF DIF Z2455      70.153  37.988 -44.931  1.00  0.00
ATOM   4335  DIG DIG Z2456     -28.005   6.691  74.778  1.00  0.00
ATOM   4336  DIH DIH Z2457     -48.802 -78.473 -24.420  1.00  0.00
ATOM   4337  DII DII Z2458      78.112  84.120  55.241  1.00  0.00
ATOM   4338  DIJ DIJ Z2459     -18.451  -1.177 -59.834  1.00  0.00
ATOM   4339  DIK DIK Z2460      56.242  -0.009  32.721  1.00  0.00
ATOM   4340  DIL DIL Z2461     -39.106  38.066  42.587  1.00  0.00
ATOM   4341  DIM DIM Z2462      12.469  34.581 -60.613  1.00  0.00
ATOM   4342  DIN DIN Z2463     -83.889 -49.807 -34.654  1.00  0.00
ATOM   4343  DIO DIO Z2464     -56.254  -3.140 -37.979  1.00  0.00
ATOM   4344  DIP DIP Z2465     -76.257 -77.061  19.772  1.00  0.00
ATOM   4345  DIQ DIQ Z2466      85.657  36.836 -12.546  1.00  0.00
ATOM   4346  DIR DIR Z2467     -21.865  10.786 -13.756  1.00  0.00
ATOM   4347  DIS DIS Z2468      62.815 -86.512   3.631  1.00  0.00
ATOM   4348  DIT DIT Z2469     -14.854   5.509  22.650  1.00  0.00
ATOM   4349  DIU DIU Z2470     -79.810  48.351  58.018  1.00  0.00
ATOM   4350  DIV DIV Z2471      49.388 -75.425  11.627  1.00  0.00
ATOM   4351  DIW DIW Z2472     -31.130  -7.805 -55.456  1.00  0.00
ATOM   4352  DIX DIX Z2473      37.859 -11.795   4.902  1.00  0.00
ATOM   4353  DIY DIY Z2474      30.477 -79.540 -51.690  1.00  0.00
ATOM   4354  DIZ DIZ Z2475      -0.653 -60.269 -85.932  1.00  0.00
ATOM   4355  DJA DJA Z2476     -80.771  12.527 -11.525  1.00  0.00
ATOM   4356  DJB DJB Z2477     -30.965  83.025  54.450  1.00  0.00
ATOM   4357  DJC DJC Z2478      -8.278  30.039  82.293  1.00  0.00
ATOM   4358  DJD DJD Z2479      89.558 -13.979  59.204  1.00  0.00
ATOM   4359  DJE DJE Z2480      86.797 -90.178  72.899  1.00  0.00
ATOM   4360  DJF DJF Z2481       9.859  83.911 -13.322  1.00  0.00
ATOM   4361  DJG DJG Z2482     -55.005 -23.588  40.892  1.00  0.00
ATOM   4362  DJH DJH Z2483      33.944  -9.372  81.128  1.00  0.00
ATOM   4363  DJI DJI Z2484     -66.210  78.297 -40.249  1.00  0.00
ATOM   4364  DJJ DJJ Z2485     -75.808 -65.602  -0.910  1.00  0.00
ATOM   4365  DJK DJK Z2486     -54.364  50.060  42.694  1.00  0.00
ATOM   4366  DJL DJL Z2487     -82.125  84.324  -7.271  1.00  0.00
ATOM   4367  DJM DJM Z2488      -9.577  -1.649 -22.485  1.00  0.00
ATOM   4368  DJN DJN Z2489      34.052 -83.155 -68.489  1.00  0.00
ATOM   4369  DJO DJO Z2490     -36.755 -88.549 -80.833  1.00  0.00
ATOM   4370  DJP DJP Z2491     -70.366 -51.460  -5.378  1.00  0.00
ATOM   4371  DJQ DJQ Z2492      23.572  36.760 -82.475  1.00  0.00
ATOM   4372  DJR DJR Z2493     -46.099  81.093 -64.401  1.00  0.00
ATOM   4373  DJS DJS Z2494      49.370 -37.906  -1.001  1.00  0.00
ATOM   4374  DJT DJT Z2495      65.891 -39.416 -48.524  1.00  0.00
ATOM   4375  DJU DJU Z2496     -39.268  28.979  12.952  1.00  0.00
ATOM   4376  DJV DJV Z2497     -31.229  -0.951 -70.568  1.00  0.00
ATOM   4377  DJW DJW Z2498      37.952   9.568 -45.982  1.00  0.00
ATOM   4378  DJX DJX Z2499     -58.708  46.847  16.477  1.00  0.00
ATOM   4379  DJY DJY Z2500      46.781  72.755 -17.552  1.00  0.00
ATOM   4380  DJZ DJZ Z2501      62.363  18.371  24.442  1.00  0.00
ATOM   4381  DKA DKA Z2502      48.355 -77.625  86.133  1.00  0.00
ATOM   4382  DKB DKB Z2503      77.687 -44.274  50.979  1.00  0.00
ATOM   4383  DKC DKC Z2504     -64.631 -80.614  62.775  1.00  0.00
ATOM   4384  DKD DKD Z2505      26.858 -51.597  85.002  1.00  0.00
ATOM   4385  DKE DKE Z2506     -36.991  62.097 -66.086  1.00  0.00
ATOM   4386  DKF DKF Z2507     -52.357 -22.530  58.278  1.00  0.00
ATOM   4387  DKG DKG Z2508      -2.552  49.834 -77.529  1.00  0.00
ATOM   4388  DKH DKH Z2509      -1.643  -8.030  85.878  1.00  0.00
ATOM   4389  DKI DKI Z2510      83.082  84.166 -19.389  1.00  0.00
ATOM   4390  DKJ DKJ Z2511     -23.171  27.522  85.334  1.00  0.00
ATOM   4391  DKK DKK Z2512     -36.345 -42.858  42.285  1.00  0.00
ATOM   4392  DKL DKL Z2513      77.550  61.237  88.493  1.00  0.00
ATOM   4393  DKM DKM Z2514     -85.835  76.250 -33.834  1.00  0.00
ATOM   4394  DKN DKN Z2515      53.847 -89.874 -18.336  1.00  0.00
ATOM   4395  DKO DKO Z2516      77.745 -82.482  81.010  1.00  0.00
ATOM   4396  DKP DKP Z2517     -76.296  25.480  61.185  1.00  0.00
ATOM   4397  DKQ DKQ Z2518     -40.323 -75.015  -6.962  1.00  0.00
ATOM   4398  DKR DKR Z2519     -48.840 -16.278 -57.589  1.00  0.00
ATOM   4399  DKS DKS Z2520      33.161 -28.618 -82.624  1.00  0.00
ATOM   4400  DKT DKT Z2521     -20.759 -19.520 -17.444  1.00  0.00
ATOM   4401  DKU DKU Z2522     -57.925  84.804  42.118  1.00  0.00
ATOM   4402  DKV DKV Z2523      61.699 -12.092  80.255  1.00  0.00
ATOM   4403  DKW DKW Z2524     -15.675  85.789  -1.967  1.00  0.00
ATOM   4404  DKX DKX Z2525     -43.854   8.822   8.286  1.00  0.00
ATOM   4405  DKY DKY Z2526       4.008 -56.749  -2.738  1.00  0.00
ATOM   4406  DKZ DKZ Z2527      65.819  82.083 -16.298  1.00  0.00
ATOM   4407  DLA DLA Z2528      48.119  -5.533  67.835  1.00  0.00
ATOM   4408  DLB DLB Z2529      -5.497  71.657   8.303  1.00  0.00
ATOM   4409  DLC DLC Z2530      79.660 -60.924  -2.505  1.00  0.00
ATOM   4410  DLD DLD Z2531     -20.886 -52.533  47.015  1.00  0.00
ATOM   4411  DLE DLE Z2532     -72.629 -44.289  87.111  1.00  0.00
ATOM   4412  DLF DLF Z2533     -38.018 -36.944  89.296  1.00  0.00
ATOM   4413  DLG DLG Z2534      89.584 -43.424  22.679  1.00  0.00
ATOM   4414  DLH DLH Z2535     -74.899 -70.151  71.506  1.00  0.00
ATOM   4415  DLI DLI Z2536      84.099  11.526  61.652  1.00  0.00
ATOM   4416  DLJ DLJ Z2537     -45.643 -61.730  18.712  1.00  0.00
ATOM   4417  DLK DLK Z2538      20.078  -1.021  74.880  1.00  0.00
ATOM   4418  DLL DLL Z2539      83.311  49.878  49.889  1.00  0.00
ATOM   4419  DLM DLM Z2540     -79.937 -88.458 -81.651  1.00  0.00
ATOM   4420  DLN DLN Z2541     -23.550  -8.771  42.012  1.00  0.00
ATOM   4421  DLO DLO Z2542     -80.822 -59.919 -83.526  1.00  0.00
ATOM   4422  DLP DLP Z2543     -62.638  66.640 -79.852  1.00  0.00
ATOM   4423  DLQ DLQ Z2544      77.994  34.225   9.969  1.00  0.00
ATOM   4424  DLR DLR Z2545     -18.359 -25.952   9.835  1.00  0.00
ATOM   4425  DLS DLS Z2546     -49.487 -85.495  70.070  1.00  0.00
ATOM   4426  DLT DLT Z2547     -64.574 -41.138 -46.264  1.00  0.00
ATOM   4427  DLU DLU Z2548      47.052  67.144  22.209  1.00  0.00
ATOM   4428  DLV DLV Z2549      58.180  83.948 -86.566  1.00  0.00
ATOM   4429  DLW DLW Z2550      -7.361  81.593  11.324  1.00  0.00
ATOM   4430  DLX DLX Z2551     -31.633 -40.936  80.288  1.00  0.00
ATOM   4431  DLY DLY Z2552      64.861   0.226 -79.248  1.00  0.00
ATOM   4432  DLZ DLZ Z2553      68.211 -89.194  35.249  1.00  0.00
ATOM   4433  DMA DMA Z2554      53.606 -23.757 -41.083  1.00  0.00
ATOM   4434  DMB DMB Z2555     -17.434  41.283  23.005  1.00  0.00
ATOM   4435  DMC DMC Z2556      49.631 -70.236 -37.904  1.00  0.00
ATOM   4436  DMD DMD Z2557      17.851 -24.104  27.568  1.00  0.00
ATOM   4437  DME DME Z2558       5.509  43.716  30.350  1.00  0.00
ATOM   4438  DMF DMF Z2559     -28.791 -82.862 -50.281  1.00  0.00
ATOM   4439  DMG DMG Z2560     -19.763 -33.614 -41.090  1.00  0.00
ATOM   4440  DMH DMH Z2561     -18.023 -85.228  -6.113  1.00  0.00
ATOM   4441  DMI DMI Z2562      29.856  31.551 -32.695  1.00  0.00
ATOM   4442  DMJ DMJ Z2563      85.089 -90.250 -13.682  1.00  0.00
ATOM   4443  DMK DMK Z2564      56.862  60.910  52.796  1.00  0.00
ATOM   4444  DML DML Z2565     -83.960  24.494  50.052  1.00  0.00
ATOM   4445  DMM DMM Z2566     -55.393 -77.239 -55.294  1.00  0.00
ATOM   4446  DMN DMN Z2567     -80.591  51.747   5.686  1.00  0.00
ATOM   4447  DMO DMO Z2568     -18.805 -32.765 -21.444  1.00  0.00
ATOM   4448  DMP DMP Z2569      74.931 -78.976  12.835  1.00  0.00
END
