# Supplementary material for: The Effect of Macromolecular Crowding on the Electrostatic Component of Barnase–Barstar Binding: A Computational, Implicit Solvent-Based Study
Source: PLoS One. 2014 Jun 10;9(6):e98618. doi: 10.1371/journal.pone.0098618 (PMC4051634; doi:10.1371/journal.pone.0098618)
Supplement: File S1 — Contains sample pdb files used in our analyses; each contains the barnase/barstar complex with a specific random placement of crowders of varying radii at 30% crowding density. Also included are files specifying, for each pdb file, the radii of each atom and model crowder. (TAR) [file pone.0098618.s005.tar › vary30percent_pdb/with_crowders-16.pdb]

ATOM      1  CAY VAL A   3      18.329  -9.767 -18.786  1.00  0.00
ATOM      2  CY  VAL A   3      17.463  -9.299 -17.665  1.00  0.55
ATOM      3  OY  VAL A   3      17.203 -10.038 -16.718  1.00 -0.55
ATOM      4  N   VAL A   3      16.993  -8.037 -17.760  1.00 -0.40
ATOM      5  H   VAL A   3      17.222  -7.453 -18.535  1.00  0.40
ATOM      6  CA  VAL A   3      16.107  -7.419 -16.733  1.00  0.00
ATOM      7  CB  VAL A   3      16.269  -5.903 -16.535  1.00  0.00
ATOM      8  CG1 VAL A   3      15.283  -5.404 -15.502  1.00  0.00
ATOM      9  CG2 VAL A   3      17.666  -5.466 -16.113  1.00  0.00
ATOM     10  C   VAL A   3      14.669  -7.755 -17.123  1.00  0.55
ATOM     11  O   VAL A   3      14.125  -7.204 -18.095  1.00 -0.55
ATOM     12  N   ILE A   4      14.072  -8.639 -16.383  1.00 -0.40
ATOM     13  H   ILE A   4      14.512  -9.101 -15.616  1.00  0.40
ATOM     14  CA  ILE A   4      12.656  -8.995 -16.677  1.00  0.00
ATOM     15  CB  ILE A   4      12.546 -10.506 -16.596  1.00  0.00
ATOM     16  CG2 ILE A   4      11.132 -11.017 -16.786  1.00  0.00
ATOM     17  CG1 ILE A   4      13.586 -11.052 -17.616  1.00  0.00
ATOM     18  CD1 ILE A   4      13.725 -12.568 -17.376  1.00  0.00
ATOM     19  C   ILE A   4      11.850  -8.257 -15.632  1.00  0.55
ATOM     20  O   ILE A   4      11.950  -8.686 -14.487  1.00 -0.55
ATOM     21  N   ASN A   5      11.188  -7.189 -15.991  1.00 -0.40
ATOM     22  H   ASN A   5      11.172  -6.861 -16.933  1.00  0.40
ATOM     23  CA  ASN A   5      10.424  -6.409 -15.014  1.00  0.00
ATOM     24  CB  ASN A   5      11.345  -5.293 -14.478  1.00  0.00
ATOM     25  CG  ASN A   5      11.507  -4.197 -15.497  1.00  0.55
ATOM     26  OD1 ASN A   5      11.426  -4.466 -16.699  1.00 -0.55
ATOM     27  ND2 ASN A   5      11.717  -2.929 -15.181  1.00 -0.78
ATOM     28 HD21 ASN A   5      11.776  -2.656 -14.221  1.00  0.39
ATOM     29 HD22 ASN A   5      11.817  -2.244 -15.903  1.00  0.39
ATOM     30  C   ASN A   5       9.146  -5.812 -15.561  1.00  0.55
ATOM     31  O   ASN A   5       8.660  -4.755 -15.093  1.00 -0.55
ATOM     32  N   THR A   6       8.573  -6.475 -16.564  1.00 -0.40
ATOM     33  H   THR A   6       8.954  -7.320 -16.930  1.00  0.40
ATOM     34  CA  THR A   6       7.336  -5.993 -17.193  1.00  0.00
ATOM     35  CB  THR A   6       7.495  -6.026 -18.718  1.00  0.00
ATOM     36  OG1 THR A   6       7.625  -7.403 -19.111  1.00 -0.49
ATOM     37  HG1 THR A   6       7.563  -7.412 -20.069  1.00  0.49
ATOM     38  CG2 THR A   6       8.740  -5.225 -19.136  1.00  0.00
ATOM     39  C   THR A   6       6.232  -6.939 -16.733  1.00  0.55
ATOM     40  O   THR A   6       6.611  -8.029 -16.299  1.00 -0.55
ATOM     41  N   PHE A   7       4.972  -6.560 -16.843  1.00 -0.40
ATOM     42  H   PHE A   7       4.688  -5.677 -17.207  1.00  0.40
ATOM     43  CA  PHE A   7       3.912  -7.502 -16.400  1.00  0.00
ATOM     44  CB  PHE A   7       2.545  -6.816 -16.648  1.00  0.12
ATOM     45  CG  PHE A   7       2.234  -5.716 -15.659  1.00 -0.12
ATOM     46  CD1 PHE A   7       2.080  -6.016 -14.292  1.00 -0.12
ATOM     47  HD1 PHE A   7       2.188  -7.032 -13.942  1.00  0.12
ATOM     48  CE1 PHE A   7       1.787  -4.996 -13.396  1.00 -0.12
ATOM     49  HE1 PHE A   7       1.638  -5.215 -12.349  1.00  0.12
ATOM     50  CZ  PHE A   7       1.687  -3.671 -13.868  1.00 -0.12
ATOM     51  HZ  PHE A   7       1.486  -2.873 -13.169  1.00  0.12
ATOM     52  CD2 PHE A   7       2.089  -4.405 -16.107  1.00 -0.12
ATOM     53  HD2 PHE A   7       2.168  -4.189 -17.162  1.00  0.12
ATOM     54  CE2 PHE A   7       1.843  -3.376 -15.212  1.00 -0.12
ATOM     55  HE2 PHE A   7       1.773  -2.355 -15.558  1.00  0.12
ATOM     56  C   PHE A   7       3.988  -8.873 -17.043  1.00  0.55
ATOM     57  O   PHE A   7       3.930  -9.931 -16.338  1.00 -0.55
ATOM     58  N   ASP A   8       4.076  -8.953 -18.383  1.00 -0.40
ATOM     59  H   ASP A   8       4.106  -8.140 -18.960  1.00  0.40
ATOM     60  CA  ASP A   8       4.135 -10.249 -19.088  1.00  0.00
ATOM     61  CB  ASP A   8       4.031 -10.089 -20.627  1.00  0.00
ATOM     62  CG  ASP A   8       2.588  -9.770 -20.943  1.00  0.10
ATOM     63  OD1 ASP A   8       1.754 -10.653 -20.640  1.00 -0.55
ATOM     64  OD2 ASP A   8       2.462  -8.627 -21.418  1.00 -0.55
ATOM     65  C   ASP A   8       5.421 -11.049 -18.947  1.00  0.55
ATOM     66  O   ASP A   8       5.378 -12.269 -18.851  1.00 -0.55
ATOM     67  N   GLY A   9       6.548 -10.322 -19.006  1.00 -0.40
ATOM     68  H   GLY A   9       6.591  -9.338 -19.155  1.00  0.40
ATOM     69  CA  GLY A   9       7.803 -11.083 -18.828  1.00  0.00
ATOM     70  C   GLY A   9       7.792 -11.756 -17.443  1.00  0.55
ATOM     71  O   GLY A   9       8.086 -12.963 -17.360  1.00 -0.55
ATOM     72  N   VAL A  10       7.485 -11.016 -16.366  1.00 -0.40
ATOM     73  H   VAL A  10       7.259 -10.048 -16.433  1.00  0.40
ATOM     74  CA  VAL A  10       7.464 -11.599 -15.010  1.00  0.00
ATOM     75  CB  VAL A  10       7.388 -10.553 -13.892  1.00  0.00
ATOM     76  CG1 VAL A  10       7.386 -11.181 -12.494  1.00  0.00
ATOM     77  CG2 VAL A  10       8.560  -9.576 -13.991  1.00  0.00
ATOM     78  C   VAL A  10       6.322 -12.605 -14.848  1.00  0.55
ATOM     79  O   VAL A  10       6.519 -13.655 -14.242  1.00 -0.55
ATOM     80  N   ALA A  11       5.167 -12.365 -15.417  1.00 -0.40
ATOM     81  H   ALA A  11       5.009 -11.540 -15.953  1.00  0.40
ATOM     82  CA  ALA A  11       4.038 -13.274 -15.314  1.00  0.00
ATOM     83  CB  ALA A  11       2.713 -12.733 -15.889  1.00  0.00
ATOM     84  C   ALA A  11       4.389 -14.583 -16.026  1.00  0.55
ATOM     85  O   ALA A  11       4.042 -15.634 -15.517  1.00 -0.55
ATOM     86  N   ASP A  12       5.050 -14.457 -17.191  1.00 -0.40
ATOM     87  H   ASP A  12       5.317 -13.590 -17.603  1.00  0.40
ATOM     88  CA  ASP A  12       5.392 -15.710 -17.887  1.00  0.00
ATOM     89  CB  ASP A  12       5.950 -15.433 -19.272  1.00  0.00
ATOM     90  CG  ASP A  12       4.809 -15.091 -20.202  1.00  0.10
ATOM     91  OD1 ASP A  12       3.608 -15.246 -19.848  1.00 -0.55
ATOM     92  OD2 ASP A  12       5.220 -14.674 -21.315  1.00 -0.55
ATOM     93  C   ASP A  12       6.440 -16.470 -17.120  1.00  0.55
ATOM     94  O   ASP A  12       6.401 -17.688 -17.034  1.00 -0.55
ATOM     95  N   TYR A  13       7.400 -15.716 -16.618  1.00 -0.40
ATOM     96  H   TYR A  13       7.421 -14.726 -16.734  1.00  0.40
ATOM     97  CA  TYR A  13       8.517 -16.321 -15.838  1.00  0.00
ATOM     98  CB  TYR A  13       9.528 -15.218 -15.495  1.00  0.12
ATOM     99  CG  TYR A  13      10.857 -15.763 -15.081  1.00 -0.12
ATOM    100  CD1 TYR A  13      11.025 -16.287 -13.802  1.00 -0.12
ATOM    101  HD1 TYR A  13      10.183 -16.269 -13.127  1.00  0.12
ATOM    102  CE1 TYR A  13      12.217 -16.831 -13.348  1.00 -0.12
ATOM    103  HE1 TYR A  13      12.310 -17.255 -12.360  1.00  0.12
ATOM    104  CZ  TYR A  13      13.280 -16.800 -14.232  1.00  0.06
ATOM    105  OH  TYR A  13      14.503 -17.285 -13.795  1.00 -0.49
ATOM    106  HH  TYR A  13      14.497 -17.283 -12.835  1.00  0.43
ATOM    107  CD2 TYR A  13      11.943 -15.767 -15.969  1.00 -0.12
ATOM    108  HD2 TYR A  13      11.846 -15.372 -16.969  1.00  0.12
ATOM    109  CE2 TYR A  13      13.153 -16.297 -15.519  1.00 -0.12
ATOM    110  HE2 TYR A  13      14.005 -16.316 -16.183  1.00  0.12
ATOM    111  C   TYR A  13       8.019 -17.119 -14.644  1.00  0.55
ATOM    112  O   TYR A  13       8.424 -18.276 -14.395  1.00 -0.55
ATOM    113  N   LEU A  14       7.100 -16.494 -13.897  1.00 -0.40
ATOM    114  H   LEU A  14       6.793 -15.571 -14.114  1.00  0.40
ATOM    115  CA  LEU A  14       6.466 -17.116 -12.696  1.00  0.00
ATOM    116  CB  LEU A  14       5.439 -16.167 -12.076  1.00  0.00
ATOM    117  CG  LEU A  14       6.026 -14.992 -11.281  1.00  0.00
ATOM    118  CD1 LEU A  14       4.925 -13.953 -11.038  1.00  0.00
ATOM    119  CD2 LEU A  14       6.608 -15.537  -9.993  1.00  0.00
ATOM    120  C   LEU A  14       5.759 -18.417 -13.020  1.00  0.55
ATOM    121  O   LEU A  14       5.887 -19.465 -12.365  1.00 -0.55
ATOM    122  N   GLN A  15       4.997 -18.320 -14.103  1.00 -0.40
ATOM    123  H   GLN A  15       4.886 -17.492 -14.647  1.00  0.40
ATOM    124  CA  GLN A  15       4.271 -19.539 -14.511  1.00  0.00
ATOM    125  CB  GLN A  15       3.242 -19.235 -15.560  1.00  0.00
ATOM    126  CG  GLN A  15       1.993 -18.450 -15.209  1.00  0.00
ATOM    127  CD  GLN A  15       1.053 -18.699 -16.416  1.00  0.55
ATOM    128  OE1 GLN A  15       1.315 -18.171 -17.517  1.00 -0.55
ATOM    129  NE2 GLN A  15       0.048 -19.519 -16.139  1.00 -0.78
ATOM    130 HE21 GLN A  15      -0.620 -19.749 -16.847  1.00  0.39
ATOM    131 HE22 GLN A  15      -0.043 -19.908 -15.222  1.00  0.39
ATOM    132  C   GLN A  15       5.193 -20.634 -15.081  1.00  0.55
ATOM    133  O   GLN A  15       4.839 -21.802 -14.957  1.00 -0.55
ATOM    134  N   THR A  16       6.284 -20.233 -15.716  1.00 -0.40
ATOM    135  H   THR A  16       6.514 -19.270 -15.831  1.00  0.40
ATOM    136  CA  THR A  16       7.211 -21.195 -16.283  1.00  0.00
ATOM    137  CB  THR A  16       8.108 -20.626 -17.410  1.00  0.00
ATOM    138  OG1 THR A  16       7.259 -19.900 -18.296  1.00 -0.49
ATOM    139  HG1 THR A  16       6.981 -19.117 -17.815  1.00  0.49
ATOM    140  CG2 THR A  16       8.810 -21.765 -18.173  1.00  0.00
ATOM    141  C   THR A  16       8.162 -21.733 -15.234  1.00  0.55
ATOM    142  O   THR A  16       8.299 -22.967 -15.218  1.00 -0.55
ATOM    143  N   TYR A  17       8.773 -20.886 -14.447  1.00 -0.40
ATOM    144  H   TYR A  17       8.625 -19.901 -14.488  1.00  0.40
ATOM    145  CA  TYR A  17       9.721 -21.377 -13.449  1.00  0.00
ATOM    146  CB  TYR A  17      11.033 -20.515 -13.591  1.00  0.12
ATOM    147  CG  TYR A  17      11.478 -20.514 -15.040  1.00 -0.12
ATOM    148  CD1 TYR A  17      12.130 -21.636 -15.596  1.00 -0.12
ATOM    149  HD1 TYR A  17      12.305 -22.500 -14.973  1.00  0.12
ATOM    150  CE1 TYR A  17      12.555 -21.666 -16.925  1.00 -0.12
ATOM    151  HE1 TYR A  17      13.056 -22.528 -17.340  1.00  0.12
ATOM    152  CZ  TYR A  17      12.302 -20.532 -17.687  1.00  0.06
ATOM    153  OH  TYR A  17      12.619 -20.477 -19.033  1.00 -0.49
ATOM    154  HH  TYR A  17      12.363 -19.613 -19.363  1.00  0.43
ATOM    155  CD2 TYR A  17      11.256 -19.401 -15.851  1.00 -0.12
ATOM    156  HD2 TYR A  17      10.767 -18.530 -15.440  1.00  0.12
ATOM    157  CE2 TYR A  17      11.655 -19.401 -17.171  1.00 -0.12
ATOM    158  HE2 TYR A  17      11.471 -18.541 -17.798  1.00  0.12
ATOM    159  C   TYR A  17       9.234 -21.420 -12.010  1.00  0.55
ATOM    160  O   TYR A  17      10.026 -21.911 -11.202  1.00 -0.55
ATOM    161  N   HSD A  18       8.058 -20.995 -11.640  1.00 -0.40
ATOM    162  H   HSD A  18       7.420 -20.623 -12.308  1.00  0.40
ATOM    163  CA  HSD A  18       7.567 -21.013 -10.282  1.00  0.00
ATOM    164  CB  HSD A  18       7.255 -22.412  -9.742  1.00  0.12
ATOM    165  ND1 HSD A  18       5.350 -22.085 -11.391  1.00 -0.40
ATOM    166  HD1 HSD A  18       5.522 -21.119 -11.582  1.00  0.40
ATOM    167  CG  HSD A  18       6.073 -22.863 -10.532  1.00 -0.12
ATOM    168  CE1 HSD A  18       4.387 -22.849 -11.917  1.00  0.15
ATOM    169  HE1 HSD A  18       3.667 -22.489 -12.652  1.00  0.12
ATOM    170  NE2 HSD A  18       4.445 -24.074 -11.420  1.00 -0.56
ATOM    171  CD2 HSD A  18       5.512 -24.100 -10.552  1.00  0.15
ATOM    172  HD2 HSD A  18       5.776 -25.007 -10.022  1.00  0.12
ATOM    173  C   HSD A  18       8.486 -20.307  -9.289  1.00  0.55
ATOM    174  O   HSD A  18       8.646 -20.775  -8.185  1.00 -0.55
ATOM    175  N   LYS A  19       8.996 -19.177  -9.676  1.00 -0.40
ATOM    176  H   LYS A  19       8.837 -18.844 -10.601  1.00  0.40
ATOM    177  CA  LYS A  19       9.813 -18.307  -8.860  1.00  0.00
ATOM    178  CB  LYS A  19      11.113 -19.018  -8.541  1.00  0.00
ATOM    179  CG  LYS A  19      11.991 -19.124  -9.779  1.00  0.00
ATOM    180  CD  LYS A  19      13.185 -20.018  -9.647  1.00  0.00
ATOM    181  CE  LYS A  19      14.249 -19.494 -10.618  1.00  0.33
ATOM    182  NZ  LYS A  19      15.420 -20.420 -10.717  1.00 -0.32
ATOM    183  HZ1 LYS A  19      15.100 -21.350 -11.056  1.00  0.33
ATOM    184  HZ2 LYS A  19      15.859 -20.525  -9.780  1.00  0.33
ATOM    185  HZ3 LYS A  19      16.116 -20.029 -11.384  1.00  0.33
ATOM    186  C   LYS A  19       9.993 -17.020  -9.667  1.00  0.55
ATOM    187  O   LYS A  19       9.771 -16.952 -10.895  1.00 -0.55
ATOM    188  N   LEU A  20      10.378 -15.979  -8.953  1.00 -0.40
ATOM    189  H   LEU A  20      10.494 -16.018  -7.964  1.00  0.40
ATOM    190  CA  LEU A  20      10.655 -14.702  -9.595  1.00  0.00
ATOM    191  CB  LEU A  20      10.775 -13.519  -8.588  1.00  0.00
ATOM    192  CG  LEU A  20       9.470 -12.962  -7.959  1.00  0.00
ATOM    193  CD1 LEU A  20       9.842 -11.945  -6.902  1.00  0.00
ATOM    194  CD2 LEU A  20       8.540 -12.320  -8.967  1.00  0.00
ATOM    195  C   LEU A  20      12.022 -14.693 -10.299  1.00  0.55
ATOM    196  O   LEU A  20      12.918 -15.398  -9.815  1.00 -0.55
ATOM    197  N   PRO A  21      12.156 -13.855 -11.321  1.00 -0.20
ATOM    198  CD  PRO A  21      11.077 -13.073 -11.927  1.00  0.10
ATOM    199  CA  PRO A  21      13.437 -13.676 -12.023  1.00  0.10
ATOM    200  CB  PRO A  21      13.188 -12.626 -13.078  1.00  0.00
ATOM    201  CG  PRO A  21      11.739 -12.352 -13.069  1.00  0.00
ATOM    202  C   PRO A  21      14.474 -13.211 -11.006  1.00  0.55
ATOM    203  O   PRO A  21      14.181 -12.619  -9.964  1.00 -0.55
ATOM    204  N   ASP A  22      15.740 -13.397 -11.342  1.00 -0.40
ATOM    205  H   ASP A  22      15.985 -13.802 -12.219  1.00  0.40
ATOM    206  CA  ASP A  22      16.859 -13.044 -10.498  1.00  0.00
ATOM    207  CB  ASP A  22      18.200 -13.555 -11.095  1.00  0.00
ATOM    208  CG  ASP A  22      18.099 -15.082 -11.055  1.00  0.10
ATOM    209  OD1 ASP A  22      17.236 -15.690 -10.347  1.00 -0.55
ATOM    210  OD2 ASP A  22      18.916 -15.723 -11.777  1.00 -0.55
ATOM    211  C   ASP A  22      17.038 -11.587 -10.209  1.00  0.55
ATOM    212  O   ASP A  22      17.916 -11.326  -9.369  1.00 -0.55
ATOM    213  N   ASN A  23      16.341 -10.659 -10.820  1.00 -0.40
ATOM    214  H   ASN A  23      15.639 -10.870 -11.497  1.00  0.40
ATOM    215  CA  ASN A  23      16.571  -9.236 -10.524  1.00  0.00
ATOM    216  CB  ASN A  23      16.326  -8.442 -11.803  1.00  0.00
ATOM    217  CG  ASN A  23      14.973  -8.757 -12.424  1.00  0.55
ATOM    218  OD1 ASN A  23      14.761  -9.889 -12.907  1.00 -0.55
ATOM    219  ND2 ASN A  23      14.083  -7.761 -12.405  1.00 -0.78
ATOM    220 HD21 ASN A  23      14.327  -6.880 -12.000  1.00  0.39
ATOM    221 HD22 ASN A  23      13.173  -7.897 -12.796  1.00  0.39
ATOM    222  C   ASN A  23      15.722  -8.732  -9.359  1.00  0.55
ATOM    223  O   ASN A  23      15.748  -7.539  -9.060  1.00 -0.55
ATOM    224  N   TYR A  24      14.997  -9.618  -8.725  1.00 -0.40
ATOM    225  H   TYR A  24      14.985 -10.578  -8.994  1.00  0.40
ATOM    226  CA  TYR A  24      14.162  -9.268  -7.591  1.00  0.00
ATOM    227  CB  TYR A  24      12.841 -10.106  -7.635  1.00  0.12
ATOM    228  CG  TYR A  24      11.971  -9.391  -8.629  1.00 -0.12
ATOM    229  CD1 TYR A  24      11.299  -8.220  -8.263  1.00 -0.12
ATOM    230  HD1 TYR A  24      11.365  -7.877  -7.242  1.00  0.12
ATOM    231  CE1 TYR A  24      10.553  -7.490  -9.169  1.00 -0.12
ATOM    232  HE1 TYR A  24      10.056  -6.578  -8.872  1.00  0.12
ATOM    233  CZ  TYR A  24      10.462  -7.963 -10.476  1.00  0.06
ATOM    234  OH  TYR A  24       9.680  -7.287 -11.405  1.00 -0.49
ATOM    235  HH  TYR A  24       9.165  -6.627 -10.936  1.00  0.43
ATOM    236  CD2 TYR A  24      11.913  -9.820  -9.940  1.00 -0.12
ATOM    237  HD2 TYR A  24      12.470 -10.692 -10.252  1.00  0.12
ATOM    238  CE2 TYR A  24      11.130  -9.119 -10.862  1.00 -0.12
ATOM    239  HE2 TYR A  24      11.043  -9.477 -11.878  1.00  0.12
ATOM    240  C   TYR A  24      14.764  -9.534  -6.232  1.00  0.55
ATOM    241  O   TYR A  24      15.365 -10.597  -6.153  1.00 -0.55
ATOM    242  N   ILE A  25      14.561  -8.696  -5.232  1.00 -0.40
ATOM    243  H   ILE A  25      14.067  -7.840  -5.361  1.00  0.40
ATOM    244  CA  ILE A  25      15.038  -8.950  -3.877  1.00  0.00
ATOM    245  CB  ILE A  25      16.326  -8.192  -3.481  1.00  0.00
ATOM    246  CG2 ILE A  25      17.566  -8.889  -4.056  1.00  0.00
ATOM    247  CG1 ILE A  25      16.322  -6.709  -3.870  1.00  0.00
ATOM    248  CD1 ILE A  25      17.601  -6.045  -3.346  1.00  0.00
ATOM    249  C   ILE A  25      13.950  -8.515  -2.886  1.00  0.55
ATOM    250  O   ILE A  25      13.309  -7.552  -3.241  1.00 -0.55
ATOM    251  N   THR A  26      13.773  -9.140  -1.750  1.00 -0.40
ATOM    252  H   THR A  26      14.311  -9.942  -1.503  1.00  0.40
ATOM    253  CA  THR A  26      12.783  -8.716  -0.770  1.00  0.00
ATOM    254  CB  THR A  26      12.528  -9.786   0.303  1.00  0.00
ATOM    255  OG1 THR A  26      13.694  -9.881   1.116  1.00 -0.49
ATOM    256  HG1 THR A  26      13.504 -10.554   1.773  1.00  0.49
ATOM    257  CG2 THR A  26      12.324 -11.127  -0.344  1.00  0.00
ATOM    258  C   THR A  26      13.224  -7.400  -0.140  1.00  0.55
ATOM    259  O   THR A  26      14.357  -6.901  -0.315  1.00 -0.55
ATOM    260  N   LYS A  27      12.287  -6.769   0.542  1.00 -0.40
ATOM    261  H   LYS A  27      11.367  -7.146   0.596  1.00  0.40
ATOM    262  CA  LYS A  27      12.460  -5.526   1.257  1.00  0.00
ATOM    263  CB  LYS A  27      11.181  -4.959   1.855  1.00  0.00
ATOM    264  CG  LYS A  27      10.102  -4.405   0.945  1.00  0.00
ATOM    265  CD  LYS A  27       8.750  -4.452   1.677  1.00  0.00
ATOM    266  CE  LYS A  27       7.559  -4.131   0.800  1.00  0.33
ATOM    267  NZ  LYS A  27       6.252  -4.452   1.438  1.00 -0.32
ATOM    268  HZ1 LYS A  27       6.150  -3.905   2.316  1.00  0.33
ATOM    269  HZ2 LYS A  27       6.214  -5.468   1.657  1.00  0.33
ATOM    270  HZ3 LYS A  27       5.479  -4.210   0.786  1.00  0.33
ATOM    271  C   LYS A  27      13.546  -5.724   2.363  1.00  0.55
ATOM    272  O   LYS A  27      14.371  -4.798   2.524  1.00 -0.55
ATOM    273  N   SER A  28      13.524  -6.835   3.061  1.00 -0.40
ATOM    274  H   SER A  28      12.843  -7.551   2.929  1.00  0.40
ATOM    275  CA  SER A  28      14.554  -7.060   4.102  1.00  0.00
ATOM    276  CB  SER A  28      14.180  -8.226   4.985  1.00  0.00
ATOM    277  OG  SER A  28      14.628  -9.515   4.622  1.00 -0.49
ATOM    278  HG  SER A  28      14.293 -10.111   5.296  1.00  0.49
ATOM    279  C   SER A  28      15.937  -7.179   3.452  1.00  0.55
ATOM    280  O   SER A  28      16.867  -6.489   3.907  1.00 -0.55
ATOM    281  N   GLU A  29      16.051  -7.999   2.392  1.00 -0.40
ATOM    282  H   GLU A  29      15.287  -8.547   2.061  1.00  0.40
ATOM    283  CA  GLU A  29      17.290  -8.135   1.672  1.00  0.00
ATOM    284  CB  GLU A  29      17.101  -8.912   0.350  1.00  0.00
ATOM    285  CG  GLU A  29      17.067 -10.380   0.712  1.00  0.00
ATOM    286  CD  GLU A  29      16.359 -11.242  -0.303  1.00  0.10
ATOM    287  OE1 GLU A  29      16.171 -10.866  -1.480  1.00 -0.55
ATOM    288  OE2 GLU A  29      15.927 -12.350   0.128  1.00 -0.55
ATOM    289  C   GLU A  29      17.900  -6.827   1.208  1.00  0.55
ATOM    290  O   GLU A  29      19.127  -6.597   1.301  1.00 -0.55
ATOM    291  N   ALA A  30      17.009  -6.004   0.662  1.00 -0.40
ATOM    292  H   ALA A  30      16.044  -6.240   0.586  1.00  0.40
ATOM    293  CA  ALA A  30      17.400  -4.684   0.135  1.00  0.00
ATOM    294  CB  ALA A  30      16.185  -4.078  -0.557  1.00  0.00
ATOM    295  C   ALA A  30      18.008  -3.761   1.193  1.00  0.55
ATOM    296  O   ALA A  30      19.015  -3.059   1.036  1.00 -0.55
ATOM    297  N   GLN A  31      17.328  -3.779   2.338  1.00 -0.40
ATOM    298  H   GLN A  31      16.515  -4.344   2.445  1.00  0.40
ATOM    299  CA  GLN A  31      17.698  -2.998   3.511  1.00  0.00
ATOM    300  CB  GLN A  31      16.700  -3.141   4.643  1.00  0.00
ATOM    301  CG  GLN A  31      15.300  -2.718   4.234  1.00  0.00
ATOM    302  CD  GLN A  31      14.294  -2.788   5.368  1.00  0.55
ATOM    303  OE1 GLN A  31      13.963  -1.687   5.817  1.00 -0.55
ATOM    304  NE2 GLN A  31      13.796  -3.926   5.881  1.00 -0.78
ATOM    305 HE21 GLN A  31      13.134  -3.889   6.630  1.00  0.39
ATOM    306 HE22 GLN A  31      14.086  -4.810   5.513  1.00  0.39
ATOM    307  C   GLN A  31      19.099  -3.444   3.943  1.00  0.55
ATOM    308  O   GLN A  31      19.888  -2.569   4.269  1.00 -0.55
ATOM    309  N   ALA A  32      19.253  -4.754   3.872  1.00 -0.40
ATOM    310  H   ALA A  32      18.510  -5.349   3.577  1.00  0.40
ATOM    311  CA  ALA A  32      20.500  -5.431   4.211  1.00  0.00
ATOM    312  CB  ALA A  32      20.493  -6.930   4.090  1.00  0.00
ATOM    313  C   ALA A  32      21.607  -4.845   3.322  1.00  0.55
ATOM    314  O   ALA A  32      22.731  -4.739   3.833  1.00 -0.55
ATOM    315  N   LEU A  33      21.311  -4.450   2.092  1.00 -0.40
ATOM    316  H   LEU A  33      20.398  -4.519   1.698  1.00  0.40
ATOM    317  CA  LEU A  33      22.357  -3.884   1.258  1.00  0.00
ATOM    318  CB  LEU A  33      22.135  -4.136  -0.238  1.00  0.00
ATOM    319  CG  LEU A  33      21.779  -5.612  -0.475  1.00  0.00
ATOM    320  CD1 LEU A  33      21.481  -5.834  -1.940  1.00  0.00
ATOM    321  CD2 LEU A  33      22.911  -6.488   0.024  1.00  0.00
ATOM    322  C   LEU A  33      22.450  -2.396   1.468  1.00  0.55
ATOM    323  O   LEU A  33      23.265  -1.801   0.764  1.00 -0.55
ATOM    324  N   GLY A  34      21.641  -1.829   2.330  1.00 -0.40
ATOM    325  H   GLY A  34      20.958  -2.311   2.872  1.00  0.40
ATOM    326  CA  GLY A  34      21.774  -0.373   2.490  1.00  0.00
ATOM    327  C   GLY A  34      20.646   0.455   1.912  1.00  0.55
ATOM    328  O   GLY A  34      20.850   1.663   1.794  1.00 -0.55
ATOM    329  N   TRP A  35      19.542  -0.227   1.591  1.00 -0.40
ATOM    330  H   TRP A  35      19.459  -1.214   1.705  1.00  0.40
ATOM    331  CA  TRP A  35      18.395   0.472   1.052  1.00  0.00
ATOM    332  CB  TRP A  35      17.413  -0.521   0.459  1.00  0.12
ATOM    333  CG  TRP A  35      16.126   0.047  -0.111  1.00 -0.12
ATOM    334  CD1 TRP A  35      15.966   1.059  -1.031  1.00 -0.12
ATOM    335  HD1 TRP A  35      16.756   1.653  -1.465  1.00  0.12
ATOM    336  NE1 TRP A  35      14.618   1.180  -1.300  1.00 -0.40
ATOM    337  HE1 TRP A  35      14.236   1.815  -1.935  1.00  0.40
ATOM    338  CE2 TRP A  35      13.885   0.291  -0.560  1.00  0.00
ATOM    339  CD2 TRP A  35      14.793  -0.438   0.202  1.00  0.00
ATOM    340  CE3 TRP A  35      14.327  -1.408   1.089  1.00 -0.12
ATOM    341  HE3 TRP A  35      14.989  -1.960   1.741  1.00  0.12
ATOM    342  CZ3 TRP A  35      12.972  -1.648   1.111  1.00 -0.12
ATOM    343  HZ3 TRP A  35      12.582  -2.429   1.748  1.00  0.12
ATOM    344  CZ2 TRP A  35      12.492   0.088  -0.535  1.00 -0.12
ATOM    345  HZ2 TRP A  35      11.788   0.648  -1.131  1.00  0.12
ATOM    346  CH2 TRP A  35      12.092  -0.902   0.328  1.00 -0.12
ATOM    347  HH2 TRP A  35      11.036  -1.115   0.404  1.00  0.12
ATOM    348  C   TRP A  35      17.652   1.229   2.157  1.00  0.55
ATOM    349  O   TRP A  35      17.319   0.631   3.180  1.00 -0.55
ATOM    350  N   VAL A  36      17.398   2.503   1.833  1.00 -0.40
ATOM    351  H   VAL A  36      17.709   2.885   0.966  1.00  0.40
ATOM    352  CA  VAL A  36      16.660   3.433   2.691  1.00  0.00
ATOM    353  CB  VAL A  36      17.450   4.649   3.192  1.00  0.00
ATOM    354  CG1 VAL A  36      16.648   5.384   4.245  1.00  0.00
ATOM    355  CG2 VAL A  36      18.811   4.283   3.760  1.00  0.00
ATOM    356  C   VAL A  36      15.551   3.940   1.762  1.00  0.55
ATOM    357  O   VAL A  36      15.938   4.746   0.898  1.00 -0.55
ATOM    358  N   ALA A  37      14.332   3.417   1.956  1.00 -0.40
ATOM    359  H   ALA A  37      14.129   2.772   2.689  1.00  0.40
ATOM    360  CA  ALA A  37      13.223   3.787   1.069  1.00  0.00
ATOM    361  CB  ALA A  37      11.904   3.144   1.465  1.00  0.00
ATOM    362  C   ALA A  37      13.120   5.297   0.914  1.00  0.55
ATOM    363  O   ALA A  37      12.985   5.735  -0.250  1.00 -0.55
ATOM    364  N   SER A  38      13.155   6.050   1.998  1.00 -0.40
ATOM    365  H   SER A  38      13.251   5.705   2.928  1.00  0.40
ATOM    366  CA  SER A  38      13.042   7.494   1.789  1.00  0.00
ATOM    367  CB  SER A  38      12.904   8.310   3.079  1.00  0.00
ATOM    368  OG  SER A  38      13.873   7.799   3.987  1.00 -0.49
ATOM    369  HG  SER A  38      13.492   7.000   4.359  1.00  0.49
ATOM    370  C   SER A  38      14.220   8.080   1.002  1.00  0.55
ATOM    371  O   SER A  38      14.056   9.224   0.533  1.00 -0.55
ATOM    372  N   LYS A  39      15.343   7.430   0.811  1.00 -0.40
ATOM    373  H   LYS A  39      15.518   6.513   1.164  1.00  0.40
ATOM    374  CA  LYS A  39      16.410   8.079   0.036  1.00  0.00
ATOM    375  CB  LYS A  39      17.766   7.511   0.382  1.00  0.00
ATOM    376  CG  LYS A  39      17.926   6.529   1.525  1.00  0.00
ATOM    377  CD  LYS A  39      19.285   6.772   2.215  1.00  0.00
ATOM    378  CE  LYS A  39      19.281   8.268   2.589  1.00  0.33
ATOM    379  NZ  LYS A  39      18.012   8.835   1.990  1.00 -0.32
ATOM    380  HZ1 LYS A  39      17.341   8.063   1.802  1.00  0.33
ATOM    381  HZ2 LYS A  39      18.236   9.324   1.100  1.00  0.33
ATOM    382  HZ3 LYS A  39      17.585   9.510   2.658  1.00  0.33
ATOM    383  C   LYS A  39      16.149   7.836  -1.458  1.00  0.55
ATOM    384  O   LYS A  39      16.607   8.608  -2.310  1.00 -0.55
ATOM    385  N   GLY A  40      15.420   6.748  -1.705  1.00 -0.40
ATOM    386  H   GLY A  40      15.044   6.158  -0.995  1.00  0.40
ATOM    387  CA  GLY A  40      15.152   6.388  -3.115  1.00  0.00
ATOM    388  C   GLY A  40      16.499   5.869  -3.682  1.00  0.55
ATOM    389  O   GLY A  40      16.691   6.012  -4.881  1.00 -0.55
ATOM    390  N   ASN A  41      17.345   5.248  -2.879  1.00 -0.40
ATOM    391  H   ASN A  41      17.125   5.077  -1.923  1.00  0.40
ATOM    392  CA  ASN A  41      18.656   4.768  -3.321  1.00  0.00
ATOM    393  CB  ASN A  41      19.660   5.137  -2.190  1.00  0.00
ATOM    394  CG  ASN A  41      19.415   4.159  -1.063  1.00  0.55
ATOM    395  OD1 ASN A  41      18.331   3.582  -0.908  1.00 -0.55
ATOM    396  ND2 ASN A  41      20.429   3.913  -0.227  1.00 -0.78
ATOM    397 HD21 ASN A  41      20.307   3.273   0.532  1.00  0.39
ATOM    398 HD22 ASN A  41      21.308   4.370  -0.359  1.00  0.39
ATOM    399  C   ASN A  41      18.791   3.299  -3.673  1.00  0.55
ATOM    400  O   ASN A  41      19.893   2.721  -3.645  1.00 -0.55
ATOM    401  N   LEU A  42      17.706   2.602  -4.035  1.00 -0.40
ATOM    402  H   LEU A  42      16.800   3.014  -4.097  1.00  0.40
ATOM    403  CA  LEU A  42      17.801   1.167  -4.366  1.00  0.00
ATOM    404  CB  LEU A  42      16.422   0.571  -4.646  1.00  0.00
ATOM    405  CG  LEU A  42      16.306  -0.921  -4.883  1.00  0.00
ATOM    406  CD1 LEU A  42      16.789  -1.705  -3.667  1.00  0.00
ATOM    407  CD2 LEU A  42      14.872  -1.264  -5.270  1.00  0.00
ATOM    408  C   LEU A  42      18.772   0.859  -5.524  1.00  0.55
ATOM    409  O   LEU A  42      19.554  -0.096  -5.416  1.00 -0.55
ATOM    410  N   ALA A  43      18.691   1.648  -6.583  1.00 -0.40
ATOM    411  H   ALA A  43      18.078   2.431  -6.657  1.00  0.40
ATOM    412  CA  ALA A  43      19.569   1.338  -7.721  1.00  0.00
ATOM    413  CB  ALA A  43      18.966   2.065  -8.911  1.00  0.00
ATOM    414  C   ALA A  43      21.023   1.663  -7.424  1.00  0.55
ATOM    415  O   ALA A  43      21.910   1.165  -8.140  1.00 -0.55
ATOM    416  N   ASP A  44      21.277   2.449  -6.389  1.00 -0.40
ATOM    417  H   ASP A  44      20.549   2.839  -5.831  1.00  0.40
ATOM    418  CA  ASP A  44      22.631   2.795  -6.000  1.00  0.00
ATOM    419  CB  ASP A  44      22.782   3.960  -5.026  1.00  0.00
ATOM    420  CG  ASP A  44      21.953   5.126  -5.520  1.00  0.10
ATOM    421  OD1 ASP A  44      22.010   5.282  -6.761  1.00 -0.55
ATOM    422  OD2 ASP A  44      21.287   5.844  -4.743  1.00 -0.55
ATOM    423  C   ASP A  44      23.228   1.635  -5.195  1.00  0.55
ATOM    424  O   ASP A  44      24.440   1.429  -5.311  1.00 -0.55
ATOM    425  N   VAL A  45      22.369   0.991  -4.428  1.00 -0.40
ATOM    426  H   VAL A  45      21.396   1.201  -4.378  1.00  0.40
ATOM    427  CA  VAL A  45      22.884  -0.101  -3.600  1.00  0.00
ATOM    428  CB  VAL A  45      22.219   0.010  -2.191  1.00  0.00
ATOM    429  CG1 VAL A  45      22.421   1.426  -1.646  1.00  0.00
ATOM    430  CG2 VAL A  45      20.743  -0.327  -2.180  1.00  0.00
ATOM    431  C   VAL A  45      22.741  -1.504  -4.160  1.00  0.55
ATOM    432  O   VAL A  45      23.317  -2.484  -3.636  1.00 -0.55
ATOM    433  N   ALA A  46      21.930  -1.649  -5.197  1.00 -0.40
ATOM    434  H   ALA A  46      21.481  -0.861  -5.608  1.00  0.40
ATOM    435  CA  ALA A  46      21.617  -2.936  -5.830  1.00  0.00
ATOM    436  CB  ALA A  46      20.573  -3.708  -5.029  1.00  0.00
ATOM    437  C   ALA A  46      21.151  -2.620  -7.241  1.00  0.55
ATOM    438  O   ALA A  46      19.974  -2.679  -7.582  1.00 -0.55
ATOM    439  N   PRO A  47      22.177  -2.290  -8.036  1.00 -0.20
ATOM    440  CD  PRO A  47      23.616  -2.206  -7.719  1.00  0.10
ATOM    441  CA  PRO A  47      21.898  -1.931  -9.444  1.00  0.10
ATOM    442  CB  PRO A  47      23.244  -1.460  -9.974  1.00  0.00
ATOM    443  CG  PRO A  47      24.088  -1.185  -8.761  1.00  0.00
ATOM    444  C   PRO A  47      21.214  -3.138 -10.098  1.00  0.55
ATOM    445  O   PRO A  47      21.542  -4.317  -9.806  1.00 -0.55
ATOM    446  N   GLY A  48      20.258  -2.779 -10.942  1.00 -0.40
ATOM    447  H   GLY A  48      20.020  -1.826 -11.115  1.00  0.40
ATOM    448  CA  GLY A  48      19.500  -3.787 -11.667  1.00  0.00
ATOM    449  C   GLY A  48      18.460  -4.570 -10.889  1.00  0.55
ATOM    450  O   GLY A  48      17.785  -5.350 -11.547  1.00 -0.55
ATOM    451  N   LYS A  49      18.335  -4.351  -9.587  1.00 -0.40
ATOM    452  H   LYS A  49      18.914  -3.687  -9.122  1.00  0.40
ATOM    453  CA  LYS A  49      17.375  -5.032  -8.729  1.00  0.00
ATOM    454  CB  LYS A  49      17.926  -5.170  -7.312  1.00  0.00
ATOM    455  CG  LYS A  49      19.054  -6.088  -7.059  1.00  0.00
ATOM    456  CD  LYS A  49      18.842  -7.363  -7.836  1.00  0.00
ATOM    457  CE  LYS A  49      20.240  -7.929  -8.118  1.00  0.33
ATOM    458  NZ  LYS A  49      20.148  -9.389  -8.459  1.00 -0.32
ATOM    459  HZ1 LYS A  49      19.554  -9.511  -9.304  1.00  0.33
ATOM    460  HZ2 LYS A  49      19.725  -9.906  -7.661  1.00  0.33
ATOM    461  HZ3 LYS A  49      21.100  -9.762  -8.648  1.00  0.33
ATOM    462  C   LYS A  49      16.086  -4.197  -8.577  1.00  0.55
ATOM    463  O   LYS A  49      16.107  -2.958  -8.682  1.00 -0.55
ATOM    464  N   SER A  50      15.029  -4.926  -8.243  1.00 -0.40
ATOM    465  H   SER A  50      15.101  -5.913  -8.135  1.00  0.40
ATOM    466  CA  SER A  50      13.711  -4.380  -8.011  1.00  0.00
ATOM    467  CB  SER A  50      12.781  -4.725  -9.188  1.00  0.00
ATOM    468  OG  SER A  50      12.867  -4.002 -10.390  1.00 -0.49
ATOM    469  HG  SER A  50      12.033  -4.143 -10.844  1.00  0.49
ATOM    470  C   SER A  50      13.192  -5.095  -6.760  1.00  0.55
ATOM    471  O   SER A  50      13.549  -6.266  -6.525  1.00 -0.55
ATOM    472  N   ILE A  51      12.381  -4.448  -5.965  1.00 -0.40
ATOM    473  H   ILE A  51      12.132  -3.499  -6.138  1.00  0.40
ATOM    474  CA  ILE A  51      11.777  -5.049  -4.775  1.00  0.00
ATOM    475  CB  ILE A  51      11.084  -3.944  -3.913  1.00  0.00
ATOM    476  CG2 ILE A  51      10.270  -4.546  -2.766  1.00  0.00
ATOM    477  CG1 ILE A  51      12.133  -2.913  -3.492  1.00  0.00
ATOM    478  CD1 ILE A  51      13.226  -3.409  -2.600  1.00  0.00
ATOM    479  C   ILE A  51      10.739  -6.054  -5.232  1.00  0.55
ATOM    480  O   ILE A  51       9.897  -5.770  -6.131  1.00 -0.55
ATOM    481  N   GLY A  52      10.688  -7.239  -4.682  1.00 -0.40
ATOM    482  H   GLY A  52      11.340  -7.517  -3.981  1.00  0.40
ATOM    483  CA  GLY A  52       9.696  -8.229  -5.038  1.00  0.00
ATOM    484  C   GLY A  52       9.954  -9.502  -4.256  1.00  0.55
ATOM    485  O   GLY A  52      11.108  -9.792  -3.885  1.00 -0.55
ATOM    486  N   GLY A  53       8.846 -10.212  -4.027  1.00 -0.40
ATOM    487  H   GLY A  53       7.963  -9.891  -4.357  1.00  0.40
ATOM    488  CA  GLY A  53       8.797 -11.458  -3.317  1.00  0.00
ATOM    489  C   GLY A  53       8.214 -11.485  -1.916  1.00  0.55
ATOM    490  O   GLY A  53       7.977 -12.598  -1.430  1.00 -0.55
ATOM    491  N   ASP A  54       7.920 -10.323  -1.341  1.00 -0.40
ATOM    492  H   ASP A  54       8.103  -9.451  -1.788  1.00  0.40
ATOM    493  CA  ASP A  54       7.303 -10.247   0.001  1.00  0.00
ATOM    494  CB  ASP A  54       7.322  -8.786   0.474  1.00  0.00
ATOM    495  CG  ASP A  54       8.784  -8.444   0.755  1.00  0.10
ATOM    496  OD1 ASP A  54       9.238  -9.072   1.746  1.00 -0.55
ATOM    497  OD2 ASP A  54       9.364  -7.643  -0.019  1.00 -0.55
ATOM    498  C   ASP A  54       5.869 -10.753   0.005  1.00  0.55
ATOM    499  O   ASP A  54       5.163 -10.704  -1.011  1.00 -0.55
ATOM    500  N   ILE A  55       5.396 -11.225   1.127  1.00 -0.40
ATOM    501  H   ILE A  55       5.969 -11.292   1.940  1.00  0.40
ATOM    502  CA  ILE A  55       4.013 -11.689   1.300  1.00  0.00
ATOM    503  CB  ILE A  55       3.725 -12.284   2.698  1.00  0.00
ATOM    504  CG2 ILE A  55       2.232 -12.551   2.971  1.00  0.00
ATOM    505  CG1 ILE A  55       4.558 -13.587   2.828  1.00  0.00
ATOM    506  CD1 ILE A  55       3.737 -14.705   2.189  1.00  0.00
ATOM    507  C   ILE A  55       3.134 -10.440   1.118  1.00  0.55
ATOM    508  O   ILE A  55       3.504  -9.331   1.510  1.00 -0.55
ATOM    509  N   PHE A  56       2.000 -10.681   0.522  1.00 -0.40
ATOM    510  H   PHE A  56       1.791 -11.609   0.231  1.00  0.40
ATOM    511  CA  PHE A  56       0.953  -9.735   0.210  1.00  0.00
ATOM    512  CB  PHE A  56       0.565  -9.717  -1.293  1.00  0.12
ATOM    513  CG  PHE A  56      -0.506  -8.676  -1.530  1.00 -0.12
ATOM    514  CD1 PHE A  56      -0.206  -7.327  -1.368  1.00 -0.12
ATOM    515  HD1 PHE A  56       0.798  -7.040  -1.093  1.00  0.12
ATOM    516  CE1 PHE A  56      -1.158  -6.350  -1.549  1.00 -0.12
ATOM    517  HE1 PHE A  56      -0.909  -5.309  -1.405  1.00  0.12
ATOM    518  CZ  PHE A  56      -2.424  -6.716  -1.915  1.00 -0.12
ATOM    519  HZ  PHE A  56      -3.172  -5.952  -2.069  1.00  0.12
ATOM    520  CD2 PHE A  56      -1.807  -9.048  -1.893  1.00 -0.12
ATOM    521  HD2 PHE A  56      -2.067 -10.089  -2.017  1.00  0.12
ATOM    522  CE2 PHE A  56      -2.764  -8.044  -2.091  1.00 -0.12
ATOM    523  HE2 PHE A  56      -3.770  -8.308  -2.383  1.00  0.12
ATOM    524  C   PHE A  56      -0.213 -10.175   1.079  1.00  0.55
ATOM    525  O   PHE A  56      -0.703 -11.289   0.808  1.00 -0.55
ATOM    526  N   SER A  57      -0.570  -9.300   2.033  1.00 -0.40
ATOM    527  H   SER A  57      -0.160  -8.405   2.184  1.00  0.40
ATOM    528  CA  SER A  57      -1.681  -9.759   2.914  1.00  0.00
ATOM    529  CB  SER A  57      -1.460  -9.230   4.340  1.00  0.00
ATOM    530  OG  SER A  57      -0.176  -9.733   4.729  1.00 -0.49
ATOM    531  HG  SER A  57      -0.024  -9.410   5.620  1.00  0.49
ATOM    532  C   SER A  57      -3.088  -9.504   2.431  1.00  0.55
ATOM    533  O   SER A  57      -3.984  -9.914   3.203  1.00 -0.55
ATOM    534  N   ASN A  58      -3.285  -8.888   1.254  1.00 -0.40
ATOM    535  H   ASN A  58      -2.529  -8.536   0.708  1.00  0.40
ATOM    536  CA  ASN A  58      -4.616  -8.693   0.703  1.00  0.00
ATOM    537  CB  ASN A  58      -5.010 -10.107   0.212  1.00  0.00
ATOM    538  CG  ASN A  58      -6.288 -10.275  -0.572  1.00  0.55
ATOM    539  OD1 ASN A  58      -6.557  -9.283  -1.273  1.00 -0.55
ATOM    540  ND2 ASN A  58      -7.075 -11.330  -0.604  1.00 -0.78
ATOM    541 HD21 ASN A  58      -7.901 -11.320  -1.166  1.00  0.39
ATOM    542 HD22 ASN A  58      -6.846 -12.140  -0.065  1.00  0.39
ATOM    543  C   ASN A  58      -5.583  -8.193   1.776  1.00  0.55
ATOM    544  O   ASN A  58      -6.665  -8.769   2.054  1.00 -0.55
ATOM    545  N   ARG A  59      -5.176  -7.077   2.340  1.00 -0.40
ATOM    546  H   ARG A  59      -4.348  -6.625   2.019  1.00  0.40
ATOM    547  CA  ARG A  59      -5.845  -6.392   3.447  1.00  0.00
ATOM    548  CB  ARG A  59      -4.946  -5.301   4.041  1.00  0.00
ATOM    549  CG  ARG A  59      -3.604  -5.874   4.524  1.00  0.00
ATOM    550  CD  ARG A  59      -2.601  -4.742   4.785  1.00  0.35
ATOM    551  NE  ARG A  59      -1.233  -5.331   4.940  1.00 -0.35
ATOM    552  HE  ARG A  59      -0.623  -5.392   4.150  1.00  0.45
ATOM    553  CZ  ARG A  59      -0.828  -5.775   6.128  1.00  0.35
ATOM    554  NH1 ARG A  59      -1.603  -5.671   7.203  1.00 -0.70
ATOM    555 HH11 ARG A  59      -2.509  -5.253   7.129  1.00  0.40
ATOM    556 HH12 ARG A  59      -1.281  -6.011   8.087  1.00  0.40
ATOM    557  NH2 ARG A  59       0.344  -6.329   6.307  1.00 -0.70
ATOM    558 HH21 ARG A  59       0.972  -6.431   5.536  1.00  0.40
ATOM    559 HH22 ARG A  59       0.611  -6.650   7.216  1.00  0.40
ATOM    560  C   ARG A  59      -7.222  -5.897   3.110  1.00  0.55
ATOM    561  O   ARG A  59      -8.036  -5.881   4.032  1.00 -0.55
ATOM    562  N   GLU A  60      -7.547  -5.491   1.914  1.00 -0.40
ATOM    563  H   GLU A  60      -6.864  -5.461   1.190  1.00  0.40
ATOM    564  CA  GLU A  60      -8.873  -5.052   1.506  1.00  0.00
ATOM    565  CB  GLU A  60      -8.790  -4.022   0.385  1.00  0.00
ATOM    566  CG  GLU A  60      -8.003  -2.794   0.795  1.00  0.00
ATOM    567  CD  GLU A  60      -8.842  -1.911   1.675  1.00  0.10
ATOM    568  OE1 GLU A  60     -10.028  -2.229   1.907  1.00 -0.55
ATOM    569  OE2 GLU A  60      -8.438  -0.880   2.210  1.00 -0.55
ATOM    570  C   GLU A  60      -9.672  -6.237   1.029  1.00  0.55
ATOM    571  O   GLU A  60     -10.820  -6.034   0.703  1.00 -0.55
ATOM    572  N   GLY A  61      -9.182  -7.448   0.933  1.00 -0.40
ATOM    573  H   GLY A  61      -8.238  -7.601   1.205  1.00  0.40
ATOM    574  CA  GLY A  61      -9.823  -8.650   0.476  1.00  0.00
ATOM    575  C   GLY A  61     -10.221  -8.623  -1.000  1.00  0.55
ATOM    576  O   GLY A  61     -11.150  -9.354  -1.387  1.00 -0.55
ATOM    577  N   LYS A  62      -9.558  -7.847  -1.837  1.00 -0.40
ATOM    578  H   LYS A  62      -8.801  -7.280  -1.524  1.00  0.40
ATOM    579  CA  LYS A  62      -9.862  -7.746  -3.271  1.00  0.00
ATOM    580  CB  LYS A  62      -9.299  -6.428  -3.823  1.00  0.00
ATOM    581  CG  LYS A  62      -9.955  -5.251  -3.095  1.00  0.00
ATOM    582  CD  LYS A  62      -9.833  -4.014  -3.951  1.00  0.00
ATOM    583  CE  LYS A  62     -10.111  -2.726  -3.163  1.00  0.33
ATOM    584  NZ  LYS A  62      -8.855  -1.875  -3.145  1.00 -0.32
ATOM    585  HZ1 LYS A  62      -8.583  -1.636  -4.120  1.00  0.33
ATOM    586  HZ2 LYS A  62      -8.084  -2.403  -2.690  1.00  0.33
ATOM    587  HZ3 LYS A  62      -9.036  -1.000  -2.612  1.00  0.33
ATOM    588  C   LYS A  62      -9.403  -8.959  -4.069  1.00  0.55
ATOM    589  O   LYS A  62     -10.074  -9.230  -5.090  1.00 -0.55
ATOM    590  N   LEU A  63      -8.368  -9.681  -3.706  1.00 -0.40
ATOM    591  H   LEU A  63      -7.811  -9.440  -2.915  1.00  0.40
ATOM    592  CA  LEU A  63      -7.960 -10.884  -4.430  1.00  0.00
ATOM    593  CB  LEU A  63      -6.432 -11.095  -4.423  1.00  0.00
ATOM    594  CG  LEU A  63      -5.644  -9.882  -4.989  1.00  0.00
ATOM    595  CD1 LEU A  63      -4.143  -9.996  -4.817  1.00  0.00
ATOM    596  CD2 LEU A  63      -6.001  -9.806  -6.465  1.00  0.00
ATOM    597  C   LEU A  63      -8.704 -12.067  -3.791  1.00  0.55
ATOM    598  O   LEU A  63      -8.974 -12.112  -2.583  1.00 -0.55
ATOM    599  N   PRO A  64      -8.946 -13.064  -4.635  1.00 -0.20
ATOM    600  CD  PRO A  64      -8.616 -13.098  -6.071  1.00  0.10
ATOM    601  CA  PRO A  64      -9.680 -14.243  -4.193  1.00  0.10
ATOM    602  CB  PRO A  64     -10.035 -14.971  -5.498  1.00  0.00
ATOM    603  CG  PRO A  64      -8.896 -14.535  -6.437  1.00  0.00
ATOM    604  C   PRO A  64      -8.932 -15.036  -3.169  1.00  0.55
ATOM    605  O   PRO A  64      -7.748 -15.314  -3.329  1.00 -0.55
ATOM    606  N   GLY A  65      -9.622 -15.448  -2.114  1.00 -0.40
ATOM    607  H   GLY A  65     -10.591 -15.258  -1.979  1.00  0.40
ATOM    608  CA  GLY A  65      -8.929 -16.230  -1.079  1.00  0.00
ATOM    609  C   GLY A  65      -9.336 -17.673  -1.158  1.00  0.55
ATOM    610  O   GLY A  65     -10.357 -17.964  -1.787  1.00 -0.55
ATOM    611  N   LYS A  66      -8.598 -18.534  -0.512  1.00 -0.40
ATOM    612  H   LYS A  66      -7.799 -18.218  -0.010  1.00  0.40
ATOM    613  CA  LYS A  66      -8.804 -19.969  -0.429  1.00  0.00
ATOM    614  CB  LYS A  66      -8.493 -20.623  -1.763  1.00  0.00
ATOM    615  CG  LYS A  66      -8.773 -22.095  -1.893  1.00  0.00
ATOM    616  CD  LYS A  66      -8.151 -22.739  -3.120  1.00  0.00
ATOM    617  CE  LYS A  66      -8.794 -24.090  -3.404  1.00  0.33
ATOM    618  NZ  LYS A  66     -10.320 -24.058  -3.435  1.00 -0.32
ATOM    619  HZ1 LYS A  66     -10.639 -23.405  -4.178  1.00  0.33
ATOM    620  HZ2 LYS A  66     -10.678 -23.737  -2.513  1.00  0.33
ATOM    621  HZ3 LYS A  66     -10.682 -25.013  -3.633  1.00  0.33
ATOM    622  C   LYS A  66      -7.904 -20.498   0.687  1.00  0.55
ATOM    623  O   LYS A  66      -6.818 -19.964   0.929  1.00 -0.55
ATOM    624  N   SER A  67      -8.376 -21.555   1.351  1.00 -0.40
ATOM    625  H   SER A  67      -9.266 -21.959   1.159  1.00  0.40
ATOM    626  CA  SER A  67      -7.582 -22.179   2.419  1.00  0.00
ATOM    627  CB  SER A  67      -8.465 -23.182   3.180  1.00  0.00
ATOM    628  OG  SER A  67      -7.609 -23.855   4.133  1.00 -0.49
ATOM    629  HG  SER A  67      -8.171 -24.477   4.600  1.00  0.49
ATOM    630  C   SER A  67      -6.353 -22.792   1.744  1.00  0.55
ATOM    631  O   SER A  67      -6.455 -23.458   0.714  1.00 -0.55
ATOM    632  N   GLY A  68      -5.187 -22.444   2.261  1.00 -0.40
ATOM    633  H   GLY A  68      -5.171 -21.843   3.053  1.00  0.40
ATOM    634  CA  GLY A  68      -3.857 -22.835   1.817  1.00  0.00
ATOM    635  C   GLY A  68      -3.157 -21.869   0.859  1.00  0.55
ATOM    636  O   GLY A  68      -1.969 -21.990   0.526  1.00 -0.55
ATOM    637  N   ARG A  69      -3.898 -20.897   0.347  1.00 -0.40
ATOM    638  H   ARG A  69      -4.852 -20.788   0.614  1.00  0.40
ATOM    639  CA  ARG A  69      -3.420 -19.922  -0.618  1.00  0.00
ATOM    640  CB  ARG A  69      -4.593 -19.453  -1.539  1.00  0.00
ATOM    641  CG  ARG A  69      -3.949 -18.459  -2.558  1.00  0.00
ATOM    642  CD  ARG A  69      -5.020 -17.790  -3.423  1.00  0.35
ATOM    643  NE  ARG A  69      -5.569 -18.845  -4.263  1.00 -0.35
ATOM    644  HE  ARG A  69      -4.930 -19.576  -4.487  1.00  0.45
ATOM    645  CZ  ARG A  69      -6.773 -18.987  -4.771  1.00  0.35
ATOM    646  NH1 ARG A  69      -7.723 -18.092  -4.526  1.00 -0.70
ATOM    647 HH11 ARG A  69      -7.525 -17.299  -3.949  1.00  0.40
ATOM    648 HH12 ARG A  69      -8.635 -18.210  -4.918  1.00  0.40
ATOM    649  NH2 ARG A  69      -7.106 -20.029  -5.527  1.00 -0.70
ATOM    650 HH21 ARG A  69      -6.430 -20.739  -5.726  1.00  0.40
ATOM    651 HH22 ARG A  69      -8.032 -20.103  -5.897  1.00  0.40
ATOM    652  C   ARG A  69      -2.755 -18.741   0.004  1.00  0.55
ATOM    653  O   ARG A  69      -3.392 -18.094   0.829  1.00 -0.55
ATOM    654  N   THR A  70      -1.512 -18.467  -0.352  1.00 -0.40
ATOM    655  H   THR A  70      -0.984 -19.053  -0.962  1.00  0.40
ATOM    656  CA  THR A  70      -0.845 -17.260   0.147  1.00  0.00
ATOM    657  CB  THR A  70       0.375 -17.431   1.060  1.00  0.00
ATOM    658  OG1 THR A  70       1.278 -18.350   0.481  1.00 -0.49
ATOM    659  HG1 THR A  70       2.081 -18.298   1.005  1.00  0.49
ATOM    660  CG2 THR A  70      -0.077 -17.997   2.412  1.00  0.00
ATOM    661  C   THR A  70      -0.515 -16.414  -1.109  1.00  0.55
ATOM    662  O   THR A  70      -0.403 -16.961  -2.240  1.00 -0.55
ATOM    663  N   TRP A  71      -0.442 -15.093  -0.917  1.00 -0.40
ATOM    664  H   TRP A  71      -0.595 -14.693  -0.017  1.00  0.40
ATOM    665  CA  TRP A  71      -0.142 -14.139  -1.974  1.00  0.00
ATOM    666  CB  TRP A  71      -1.236 -13.052  -2.114  1.00  0.12
ATOM    667  CG  TRP A  71      -2.573 -13.520  -2.599  1.00 -0.12
ATOM    668  CD1 TRP A  71      -3.654 -13.963  -1.879  1.00 -0.12
ATOM    669  HD1 TRP A  71      -3.679 -14.015  -0.801  1.00  0.12
ATOM    670  NE1 TRP A  71      -4.709 -14.335  -2.695  1.00 -0.40
ATOM    671  HE1 TRP A  71      -5.582 -14.660  -2.405  1.00  0.40
ATOM    672  CE2 TRP A  71      -4.290 -14.158  -3.995  1.00  0.00
ATOM    673  CD2 TRP A  71      -2.951 -13.683  -3.979  1.00  0.00
ATOM    674  CE3 TRP A  71      -2.286 -13.434  -5.189  1.00 -0.12
ATOM    675  HE3 TRP A  71      -1.264 -13.085  -5.203  1.00  0.12
ATOM    676  CZ3 TRP A  71      -2.943 -13.635  -6.387  1.00 -0.12
ATOM    677  HZ3 TRP A  71      -2.463 -13.385  -7.322  1.00  0.12
ATOM    678  CZ2 TRP A  71      -4.942 -14.452  -5.192  1.00 -0.12
ATOM    679  HZ2 TRP A  71      -5.935 -14.875  -5.217  1.00  0.12
ATOM    680  CH2 TRP A  71      -4.270 -14.181  -6.377  1.00 -0.12
ATOM    681  HH2 TRP A  71      -4.760 -14.386  -7.317  1.00  0.12
ATOM    682  C   TRP A  71       1.190 -13.494  -1.627  1.00  0.55
ATOM    683  O   TRP A  71       1.667 -13.324  -0.489  1.00 -0.55
ATOM    684  N   ARG A  72       1.831 -13.074  -2.687  1.00 -0.40
ATOM    685  H   ARG A  72       1.451 -13.261  -3.587  1.00  0.40
ATOM    686  CA  ARG A  72       3.100 -12.324  -2.739  1.00  0.00
ATOM    687  CB  ARG A  72       4.302 -13.264  -2.989  1.00  0.00
ATOM    688  CG  ARG A  72       4.494 -14.152  -1.772  1.00  0.00
ATOM    689  CD  ARG A  72       5.720 -15.003  -2.058  1.00  0.35
ATOM    690  NE  ARG A  72       5.747 -16.081  -1.063  1.00 -0.35
ATOM    691  HE  ARG A  72       5.221 -16.921  -1.193  1.00  0.45
ATOM    692  CZ  ARG A  72       6.503 -15.894   0.024  1.00  0.35
ATOM    693  NH1 ARG A  72       7.212 -14.795   0.222  1.00 -0.70
ATOM    694 HH11 ARG A  72       7.196 -14.061  -0.458  1.00  0.40
ATOM    695 HH12 ARG A  72       7.764 -14.698   1.050  1.00  0.40
ATOM    696  NH2 ARG A  72       6.483 -16.901   0.903  1.00 -0.70
ATOM    697 HH21 ARG A  72       5.930 -17.714   0.720  1.00  0.40
ATOM    698 HH22 ARG A  72       7.021 -16.842   1.744  1.00  0.40
ATOM    699  C   ARG A  72       3.036 -11.243  -3.820  1.00  0.55
ATOM    700  O   ARG A  72       2.191 -11.355  -4.728  1.00 -0.55
ATOM    701  N   GLU A  73       3.936 -10.264  -3.747  1.00 -0.40
ATOM    702  H   GLU A  73       4.656 -10.222  -3.058  1.00  0.40
ATOM    703  CA  GLU A  73       3.873  -9.186  -4.728  1.00  0.00
ATOM    704  CB  GLU A  73       3.262  -7.930  -4.072  1.00  0.00
ATOM    705  CG  GLU A  73       3.925  -7.446  -2.787  1.00  0.00
ATOM    706  CD  GLU A  73       3.393  -6.054  -2.446  1.00  0.10
ATOM    707  OE1 GLU A  73       3.359  -5.139  -3.333  1.00 -0.55
ATOM    708  OE2 GLU A  73       2.988  -5.860  -1.259  1.00 -0.55
ATOM    709  C   GLU A  73       5.237  -8.767  -5.225  1.00  0.55
ATOM    710  O   GLU A  73       6.147  -9.124  -4.472  1.00 -0.55
ATOM    711  N   ALA A  74       5.340  -8.078  -6.346  1.00 -0.40
ATOM    712  H   ALA A  74       4.554  -7.833  -6.908  1.00  0.40
ATOM    713  CA  ALA A  74       6.661  -7.638  -6.813  1.00  0.00
ATOM    714  CB  ALA A  74       7.345  -8.552  -7.808  1.00  0.00
ATOM    715  C   ALA A  74       6.452  -6.318  -7.536  1.00  0.55
ATOM    716  O   ALA A  74       5.351  -6.256  -8.102  1.00 -0.55
ATOM    717  N   ASP A  75       7.435  -5.465  -7.492  1.00 -0.40
ATOM    718  H   ASP A  75       8.271  -5.635  -6.976  1.00  0.40
ATOM    719  CA  ASP A  75       7.355  -4.202  -8.207  1.00  0.00
ATOM    720  CB  ASP A  75       8.469  -3.255  -7.795  1.00  0.00
ATOM    721  CG  ASP A  75       8.228  -2.602  -6.463  1.00  0.10
ATOM    722  OD1 ASP A  75       7.365  -3.160  -5.733  1.00 -0.55
ATOM    723  OD2 ASP A  75       8.891  -1.609  -6.198  1.00 -0.55
ATOM    724  C   ASP A  75       7.536  -4.453  -9.705  1.00  0.55
ATOM    725  O   ASP A  75       8.358  -5.336 -10.033  1.00 -0.55
ATOM    726  N   ILE A  76       6.809  -3.715 -10.509  1.00 -0.40
ATOM    727  H   ILE A  76       6.172  -3.036 -10.152  1.00  0.40
ATOM    728  CA  ILE A  76       6.860  -3.816 -11.972  1.00  0.00
ATOM    729  CB  ILE A  76       5.529  -4.362 -12.506  1.00  0.00
ATOM    730  CG2 ILE A  76       5.432  -4.066 -14.023  1.00  0.00
ATOM    731  CG1 ILE A  76       5.271  -5.825 -12.139  1.00  0.00
ATOM    732  CD1 ILE A  76       6.091  -6.968 -12.724  1.00  0.00
ATOM    733  C   ILE A  76       7.239  -2.425 -12.523  1.00  0.55
ATOM    734  O   ILE A  76       6.950  -1.332 -11.965  1.00 -0.55
ATOM    735  N   ASN A  77       7.960  -2.449 -13.657  1.00 -0.40
ATOM    736  H   ASN A  77       8.202  -3.326 -14.059  1.00  0.40
ATOM    737  CA  ASN A  77       8.457  -1.322 -14.407  1.00  0.00
ATOM    738  CB  ASN A  77       7.333  -0.411 -14.971  1.00  0.00
ATOM    739  CG  ASN A  77       6.344  -1.111 -15.869  1.00  0.55
ATOM    740  OD1 ASN A  77       6.741  -1.975 -16.656  1.00 -0.55
ATOM    741  ND2 ASN A  77       5.006  -0.926 -15.789  1.00 -0.78
ATOM    742 HD21 ASN A  77       4.628  -0.299 -15.108  1.00  0.39
ATOM    743 HD22 ASN A  77       4.396  -1.417 -16.411  1.00  0.39
ATOM    744  C   ASN A  77       9.403  -0.463 -13.600  1.00  0.55
ATOM    745  O   ASN A  77       9.554   0.735 -13.921  1.00 -0.55
ATOM    746  N   TYR A  78      10.054  -1.014 -12.586  1.00 -0.40
ATOM    747  H   TYR A  78       9.953  -1.964 -12.302  1.00  0.40
ATOM    748  CA  TYR A  78      10.987  -0.153 -11.835  1.00  0.00
ATOM    749  CB  TYR A  78      11.114  -0.635 -10.369  1.00  0.12
ATOM    750  CG  TYR A  78      12.127   0.157  -9.553  1.00 -0.12
ATOM    751  CD1 TYR A  78      11.822   1.381  -8.970  1.00 -0.12
ATOM    752  HD1 TYR A  78      10.822   1.770  -9.090  1.00  0.12
ATOM    753  CE1 TYR A  78      12.738   2.130  -8.242  1.00 -0.12
ATOM    754  HE1 TYR A  78      12.455   3.087  -7.829  1.00  0.12
ATOM    755  CZ  TYR A  78      14.026   1.634  -8.049  1.00  0.06
ATOM    756  OH  TYR A  78      14.967   2.306  -7.295  1.00 -0.49
ATOM    757  HH  TYR A  78      14.564   3.114  -6.969  1.00  0.43
ATOM    758  CD2 TYR A  78      13.432  -0.306  -9.349  1.00 -0.12
ATOM    759  HD2 TYR A  78      13.728  -1.265  -9.749  1.00  0.12
ATOM    760  CE2 TYR A  78      14.337   0.446  -8.645  1.00 -0.12
ATOM    761  HE2 TYR A  78      15.349   0.079  -8.557  1.00  0.12
ATOM    762  C   TYR A  78      12.413  -0.178 -12.438  1.00  0.55
ATOM    763  O   TYR A  78      12.862  -1.299 -12.778  1.00 -0.55
ATOM    764  N   THR A  79      13.055   0.967 -12.505  1.00 -0.40
ATOM    765  H   THR A  79      12.647   1.843 -12.260  1.00  0.40
ATOM    766  CA  THR A  79      14.483   0.970 -12.976  1.00  0.00
ATOM    767  CB  THR A  79      14.803   1.592 -14.328  1.00  0.00
ATOM    768  OG1 THR A  79      14.385   2.971 -14.262  1.00 -0.49
ATOM    769  HG1 THR A  79      14.733   3.391 -15.052  1.00  0.49
ATOM    770  CG2 THR A  79      14.002   0.959 -15.436  1.00  0.00
ATOM    771  C   THR A  79      15.351   1.637 -11.894  1.00  0.55
ATOM    772  O   THR A  79      16.349   1.032 -11.473  1.00 -0.55
ATOM    773  N   SER A  80      14.989   2.808 -11.405  1.00 -0.40
ATOM    774  H   SER A  80      14.188   3.302 -11.733  1.00  0.40
ATOM    775  CA  SER A  80      15.764   3.450 -10.337  1.00  0.00
ATOM    776  CB  SER A  80      17.074   3.985 -10.954  1.00  0.00
ATOM    777  OG  SER A  80      16.689   5.130 -11.727  1.00 -0.49
ATOM    778  HG  SER A  80      17.498   5.471 -12.116  1.00  0.49
ATOM    779  C   SER A  80      14.995   4.586  -9.689  1.00  0.55
ATOM    780  O   SER A  80      13.962   4.988 -10.246  1.00 -0.55
ATOM    781  N   GLY A  81      15.469   5.095  -8.565  1.00 -0.40
ATOM    782  H   GLY A  81      16.296   4.761  -8.118  1.00  0.40
ATOM    783  CA  GLY A  81      14.744   6.232  -7.911  1.00  0.00
ATOM    784  C   GLY A  81      13.677   5.692  -6.949  1.00  0.55
ATOM    785  O   GLY A  81      13.793   4.526  -6.518  1.00 -0.55
ATOM    786  N   PHE A  82      12.681   6.519  -6.644  1.00 -0.40
ATOM    787  H   PHE A  82      12.620   7.452  -6.989  1.00  0.40
ATOM    788  CA  PHE A  82      11.607   6.060  -5.759  1.00  0.00
ATOM    789  CB  PHE A  82      10.687   7.209  -5.302  1.00  0.12
ATOM    790  CG  PHE A  82      11.526   8.242  -4.598  1.00 -0.12
ATOM    791  CD1 PHE A  82      11.807   8.097  -3.257  1.00 -0.12
ATOM    792  HD1 PHE A  82      11.405   7.252  -2.718  1.00  0.12
ATOM    793  CE1 PHE A  82      12.593   9.014  -2.594  1.00 -0.12
ATOM    794  HE1 PHE A  82      12.797   8.896  -1.541  1.00  0.12
ATOM    795  CZ  PHE A  82      13.119  10.090  -3.292  1.00 -0.12
ATOM    796  HZ  PHE A  82      13.742  10.812  -2.785  1.00  0.12
ATOM    797  CD2 PHE A  82      12.054   9.308  -5.287  1.00 -0.12
ATOM    798  HD2 PHE A  82      11.848   9.417  -6.341  1.00  0.12
ATOM    799  CE2 PHE A  82      12.843  10.237  -4.648  1.00 -0.12
ATOM    800  HE2 PHE A  82      13.245  11.076  -5.197  1.00  0.12
ATOM    801  C   PHE A  82      10.689   5.067  -6.458  1.00  0.55
ATOM    802  O   PHE A  82      10.541   5.028  -7.685  1.00 -0.55
ATOM    803  N   ARG A  83      10.019   4.261  -5.655  1.00 -0.40
ATOM    804  H   ARG A  83      10.149   4.295  -4.667  1.00  0.40
ATOM    805  CA  ARG A  83       9.043   3.261  -6.122  1.00  0.00
ATOM    806  CB  ARG A  83       8.697   2.313  -4.945  1.00  0.00
ATOM    807  CG  ARG A  83       9.990   1.615  -4.482  1.00  0.00
ATOM    808  CD  ARG A  83       9.798   0.556  -3.425  1.00  0.35
ATOM    809  NE  ARG A  83       8.754  -0.437  -3.613  1.00 -0.35
ATOM    810  HE  ARG A  83       8.876  -1.054  -4.388  1.00  0.45
ATOM    811  CZ  ARG A  83       7.655  -0.631  -2.887  1.00  0.35
ATOM    812  NH1 ARG A  83       7.369   0.129  -1.831  1.00 -0.70
ATOM    813 HH11 ARG A  83       7.986   0.870  -1.566  1.00  0.40
ATOM    814 HH12 ARG A  83       6.536  -0.040  -1.304  1.00  0.40
ATOM    815  NH2 ARG A  83       6.774  -1.594  -3.154  1.00 -0.70
ATOM    816 HH21 ARG A  83       6.925  -2.208  -3.929  1.00  0.40
ATOM    817 HH22 ARG A  83       5.962  -1.702  -2.580  1.00  0.40
ATOM    818  C   ARG A  83       7.834   3.943  -6.767  1.00  0.55
ATOM    819  O   ARG A  83       7.395   5.065  -6.449  1.00 -0.55
ATOM    820  N   ASN A  84       7.340   3.188  -7.727  1.00 -0.40
ATOM    821  H   ASN A  84       7.763   2.313  -7.946  1.00  0.40
ATOM    822  CA  ASN A  84       6.178   3.516  -8.546  1.00  0.00
ATOM    823  CB  ASN A  84       6.461   3.215 -10.027  1.00  0.00
ATOM    824  CG  ASN A  84       6.530   1.715 -10.328  1.00  0.55
ATOM    825  OD1 ASN A  84       6.118   0.808  -9.561  1.00 -0.55
ATOM    826  ND2 ASN A  84       7.092   1.413 -11.499  1.00 -0.78
ATOM    827 HD21 ASN A  84       7.180   0.457 -11.780  1.00  0.39
ATOM    828 HD22 ASN A  84       7.426   2.142 -12.097  1.00  0.39
ATOM    829  C   ASN A  84       4.912   2.804  -8.005  1.00  0.55
ATOM    830  O   ASN A  84       4.898   2.211  -6.893  1.00 -0.55
ATOM    831  N   SER A  85       3.849   2.897  -8.803  1.00 -0.40
ATOM    832  H   SER A  85       3.863   3.364  -9.684  1.00  0.40
ATOM    833  CA  SER A  85       2.600   2.296  -8.389  1.00  0.00
ATOM    834  CB  SER A  85       1.400   3.258  -8.610  1.00  0.00
ATOM    835  OG  SER A  85       1.363   3.519 -10.013  1.00 -0.49
ATOM    836  HG  SER A  85       0.933   2.759 -10.412  1.00  0.49
ATOM    837  C   SER A  85       2.221   0.984  -9.053  1.00  0.55
ATOM    838  O   SER A  85       1.044   0.610  -8.845  1.00 -0.55
ATOM    839  N   ASP A  86       3.146   0.340  -9.755  1.00 -0.40
ATOM    840  H   ASP A  86       4.082   0.672  -9.841  1.00  0.40
ATOM    841  CA  ASP A  86       2.827  -0.907 -10.449  1.00  0.00
ATOM    842  CB  ASP A  86       3.455  -1.040 -11.864  1.00  0.00
ATOM    843  CG  ASP A  86       3.076   0.125 -12.755  1.00  0.10
ATOM    844  OD1 ASP A  86       2.013   0.732 -12.592  1.00 -0.55
ATOM    845  OD2 ASP A  86       3.874   0.510 -13.633  1.00 -0.55
ATOM    846  C   ASP A  86       3.309  -2.123  -9.685  1.00  0.55
ATOM    847  O   ASP A  86       4.450  -2.136  -9.298  1.00 -0.55
ATOM    848  N   ARG A  87       2.418  -3.073  -9.560  1.00 -0.40
ATOM    849  H   ARG A  87       1.495  -2.973  -9.923  1.00  0.40
ATOM    850  CA  ARG A  87       2.695  -4.322  -8.898  1.00  0.00
ATOM    851  CB  ARG A  87       2.186  -4.266  -7.449  1.00  0.00
ATOM    852  CG  ARG A  87       2.501  -3.028  -6.643  1.00  0.00
ATOM    853  CD  ARG A  87       3.927  -3.018  -6.062  1.00  0.35
ATOM    854  NE  ARG A  87       4.185  -1.826  -5.266  1.00 -0.35
ATOM    855  HE  ARG A  87       3.949  -1.886  -4.299  1.00  0.45
ATOM    856  CZ  ARG A  87       4.695  -0.674  -5.669  1.00  0.35
ATOM    857  NH1 ARG A  87       5.029  -0.598  -6.963  1.00 -0.70
ATOM    858 HH11 ARG A  87       4.888  -1.385  -7.563  1.00  0.40
ATOM    859 HH12 ARG A  87       5.420   0.247  -7.330  1.00  0.40
ATOM    860  NH2 ARG A  87       4.911   0.384  -4.927  1.00 -0.70
ATOM    861 HH21 ARG A  87       4.684   0.367  -3.954  1.00  0.40
ATOM    862 HH22 ARG A  87       5.303   1.209  -5.335  1.00  0.40
ATOM    863  C   ARG A  87       2.048  -5.511  -9.595  1.00  0.55
ATOM    864  O   ARG A  87       0.994  -5.440 -10.212  1.00 -0.55
ATOM    865  N   ILE A  88       2.744  -6.631  -9.463  1.00 -0.40
ATOM    866  H   ILE A  88       3.645  -6.618  -9.039  1.00  0.40
ATOM    867  CA  ILE A  88       2.297  -7.968  -9.903  1.00  0.00
ATOM    868  CB  ILE A  88       3.279  -8.666 -10.869  1.00  0.00
ATOM    869  CG2 ILE A  88       4.568  -9.025 -10.151  1.00  0.00
ATOM    870  CG1 ILE A  88       2.604  -9.907 -11.470  1.00  0.00
ATOM    871  CD1 ILE A  88       3.230 -10.387 -12.771  1.00  0.00
ATOM    872  C   ILE A  88       2.014  -8.740  -8.581  1.00  0.55
ATOM    873  O   ILE A  88       2.796  -8.689  -7.605  1.00 -0.55
ATOM    874  N   LEU A  89       0.906  -9.435  -8.514  1.00 -0.40
ATOM    875  H   LEU A  89       0.301  -9.474  -9.304  1.00  0.40
ATOM    876  CA  LEU A  89       0.422 -10.198  -7.370  1.00  0.00
ATOM    877  CB  LEU A  89      -0.936  -9.722  -6.850  1.00  0.00
ATOM    878  CG  LEU A  89      -1.060  -8.282  -6.388  1.00  0.00
ATOM    879  CD1 LEU A  89       0.068  -7.958  -5.417  1.00  0.00
ATOM    880  CD2 LEU A  89      -0.990  -7.185  -7.456  1.00  0.00
ATOM    881  C   LEU A  89       0.316 -11.659  -7.794  1.00  0.55
ATOM    882  O   LEU A  89      -0.360 -11.902  -8.797  1.00 -0.55
ATOM    883  N   TYR A  90       0.908 -12.566  -7.023  1.00 -0.40
ATOM    884  H   TYR A  90       1.371 -12.347  -6.168  1.00  0.40
ATOM    885  CA  TYR A  90       0.884 -13.963  -7.441  1.00  0.00
ATOM    886  CB  TYR A  90       2.172 -14.422  -8.208  1.00  0.12
ATOM    887  CG  TYR A  90       3.446 -14.287  -7.438  1.00 -0.12
ATOM    888  CD1 TYR A  90       4.100 -13.045  -7.404  1.00 -0.12
ATOM    889  HD1 TYR A  90       3.669 -12.221  -7.953  1.00  0.12
ATOM    890  CE1 TYR A  90       5.273 -12.827  -6.699  1.00 -0.12
ATOM    891  HE1 TYR A  90       5.736 -11.854  -6.635  1.00  0.12
ATOM    892  CZ  TYR A  90       5.813 -13.953  -6.078  1.00  0.06
ATOM    893  OH  TYR A  90       6.969 -13.746  -5.370  1.00 -0.49
ATOM    894  HH  TYR A  90       7.197 -12.816  -5.440  1.00  0.43
ATOM    895  CD2 TYR A  90       4.026 -15.368  -6.790  1.00 -0.12
ATOM    896  HD2 TYR A  90       3.552 -16.338  -6.801  1.00  0.12
ATOM    897  CE2 TYR A  90       5.253 -15.170  -6.113  1.00 -0.12
ATOM    898  HE2 TYR A  90       5.739 -16.001  -5.624  1.00  0.12
ATOM    899  C   TYR A  90       0.581 -14.892  -6.289  1.00  0.55
ATOM    900  O   TYR A  90       1.215 -14.626  -5.262  1.00 -0.55
ATOM    901  N   SER A  91      -0.266 -15.872  -6.538  1.00 -0.40
ATOM    902  H   SER A  91      -0.685 -16.009  -7.432  1.00  0.40
ATOM    903  CA  SER A  91      -0.626 -16.802  -5.505  1.00  0.00
ATOM    904  CB  SER A  91      -2.109 -17.180  -5.662  1.00  0.00
ATOM    905  OG  SER A  91      -2.301 -18.070  -6.727  1.00 -0.49
ATOM    906  HG  SER A  91      -2.954 -18.706  -6.426  1.00  0.49
ATOM    907  C   SER A  91       0.272 -18.036  -5.528  1.00  0.55
ATOM    908  O   SER A  91       0.994 -18.317  -6.485  1.00 -0.55
ATOM    909  N   SER A  92       0.154 -18.722  -4.378  1.00 -0.40
ATOM    910  H   SER A  92      -0.432 -18.414  -3.633  1.00  0.40
ATOM    911  CA  SER A  92       0.884 -19.964  -4.154  1.00  0.00
ATOM    912  CB  SER A  92       0.831 -20.353  -2.679  1.00  0.00
ATOM    913  OG  SER A  92      -0.513 -20.530  -2.278  1.00 -0.49
ATOM    914  HG  SER A  92      -0.479 -20.922  -1.403  1.00  0.49
ATOM    915  C   SER A  92       0.390 -21.039  -5.129  1.00  0.55
ATOM    916  O   SER A  92       1.127 -21.989  -5.426  1.00 -0.55
ATOM    917  N   ASP A  93      -0.778 -20.906  -5.732  1.00 -0.40
ATOM    918  H   ASP A  93      -1.379 -20.138  -5.530  1.00  0.40
ATOM    919  CA  ASP A  93      -1.287 -21.848  -6.726  1.00  0.00
ATOM    920  CB  ASP A  93      -2.691 -22.343  -6.453  1.00  0.00
ATOM    921  CG  ASP A  93      -3.671 -21.242  -6.076  1.00  0.10
ATOM    922  OD1 ASP A  93      -3.367 -20.079  -5.749  1.00 -0.55
ATOM    923  OD2 ASP A  93      -4.855 -21.640  -6.131  1.00 -0.55
ATOM    924  C   ASP A  93      -1.232 -21.182  -8.105  1.00  0.55
ATOM    925  O   ASP A  93      -1.992 -21.530  -8.982  1.00 -0.55
ATOM    926  N   TRP A  94      -0.371 -20.179  -8.258  1.00 -0.40
ATOM    927  H   TRP A  94       0.151 -19.850  -7.476  1.00  0.40
ATOM    928  CA  TRP A  94      -0.086 -19.468  -9.499  1.00  0.00
ATOM    929  CB  TRP A  94       0.615 -20.545 -10.450  1.00  0.12
ATOM    930  CG  TRP A  94       1.720 -21.194  -9.659  1.00 -0.12
ATOM    931  CD1 TRP A  94       1.734 -22.469  -9.143  1.00 -0.12
ATOM    932  HD1 TRP A  94       0.961 -23.208  -9.296  1.00  0.12
ATOM    933  NE1 TRP A  94       2.881 -22.665  -8.398  1.00 -0.40
ATOM    934  HE1 TRP A  94       3.133 -23.493  -7.948  1.00  0.40
ATOM    935  CE2 TRP A  94       3.608 -21.503  -8.399  1.00  0.00
ATOM    936  CD2 TRP A  94       2.905 -20.559  -9.166  1.00  0.00
ATOM    937  CE3 TRP A  94       3.447 -19.269  -9.311  1.00 -0.12
ATOM    938  HE3 TRP A  94       2.939 -18.513  -9.892  1.00  0.12
ATOM    939  CZ3 TRP A  94       4.640 -18.954  -8.708  1.00 -0.12
ATOM    940  HZ3 TRP A  94       5.055 -17.962  -8.810  1.00  0.12
ATOM    941  CZ2 TRP A  94       4.831 -21.206  -7.801  1.00 -0.12
ATOM    942  HZ2 TRP A  94       5.388 -21.936  -7.234  1.00  0.12
ATOM    943  CH2 TRP A  94       5.320 -19.930  -7.957  1.00 -0.12
ATOM    944  HH2 TRP A  94       6.256 -19.669  -7.487  1.00  0.12
ATOM    945  C   TRP A  94      -1.135 -18.672 -10.216  1.00  0.55
ATOM    946  O   TRP A  94      -1.172 -18.617 -11.466  1.00 -0.55
ATOM    947  N   LEU A  95      -2.045 -17.991  -9.476  1.00 -0.40
ATOM    948  H   LEU A  95      -2.087 -18.102  -8.487  1.00  0.40
ATOM    949  CA  LEU A  95      -3.019 -17.059 -10.033  1.00  0.00
ATOM    950  CB  LEU A  95      -4.249 -16.736  -9.215  1.00  0.00
ATOM    951  CG  LEU A  95      -4.981 -17.956  -8.647  1.00  0.00
ATOM    952  CD1 LEU A  95      -6.141 -17.489  -7.795  1.00  0.00
ATOM    953  CD2 LEU A  95      -5.394 -18.804  -9.822  1.00  0.00
ATOM    954  C   LEU A  95      -2.183 -15.767 -10.115  1.00  0.55
ATOM    955  O   LEU A  95      -1.391 -15.526  -9.183  1.00 -0.55
ATOM    956  N   ILE A  96      -2.350 -14.969 -11.173  1.00 -0.40
ATOM    957  H   ILE A  96      -3.004 -15.148 -11.904  1.00  0.40
ATOM    958  CA  ILE A  96      -1.528 -13.756 -11.274  1.00  0.00
ATOM    959  CB  ILE A  96      -0.381 -13.880 -12.300  1.00  0.00
ATOM    960  CG2 ILE A  96       0.434 -12.570 -12.326  1.00  0.00
ATOM    961  CG1 ILE A  96       0.552 -15.049 -11.966  1.00  0.00
ATOM    962  CD1 ILE A  96       1.359 -15.644 -13.094  1.00  0.00
ATOM    963  C   ILE A  96      -2.428 -12.567 -11.569  1.00  0.55
ATOM    964  O   ILE A  96      -3.256 -12.702 -12.456  1.00 -0.55
ATOM    965  N   TYR A  97      -2.273 -11.523 -10.806  1.00 -0.40
ATOM    966  H   TYR A  97      -1.616 -11.511 -10.057  1.00  0.40
ATOM    967  CA  TYR A  97      -3.044 -10.308 -10.991  1.00  0.00
ATOM    968  CB  TYR A  97      -3.919 -10.043  -9.792  1.00  0.12
ATOM    969  CG  TYR A  97      -5.226 -10.809  -9.750  1.00 -0.12
ATOM    970  CD1 TYR A  97      -5.196 -12.184  -9.444  1.00 -0.12
ATOM    971  HD1 TYR A  97      -4.236 -12.645  -9.267  1.00  0.12
ATOM    972  CE1 TYR A  97      -6.317 -12.973  -9.357  1.00 -0.12
ATOM    973  HE1 TYR A  97      -6.276 -14.023  -9.115  1.00  0.12
ATOM    974  CZ  TYR A  97      -7.511 -12.304  -9.608  1.00  0.06
ATOM    975  OH  TYR A  97      -8.676 -13.049  -9.514  1.00 -0.49
ATOM    976  HH  TYR A  97      -9.416 -12.470  -9.709  1.00  0.43
ATOM    977  CD2 TYR A  97      -6.428 -10.195  -9.968  1.00 -0.12
ATOM    978  HD2 TYR A  97      -6.474  -9.138 -10.182  1.00  0.12
ATOM    979  CE2 TYR A  97      -7.590 -10.956  -9.909  1.00 -0.12
ATOM    980  HE2 TYR A  97      -8.549 -10.497 -10.098  1.00  0.12
ATOM    981  C   TYR A  97      -2.040  -9.171 -11.080  1.00  0.55
ATOM    982  O   TYR A  97      -0.864  -9.320 -10.775  1.00 -0.55
ATOM    983  N   LYS A  98      -2.511  -8.023 -11.528  1.00 -0.40
ATOM    984  H   LYS A  98      -3.458  -7.922 -11.824  1.00  0.40
ATOM    985  CA  LYS A  98      -1.682  -6.823 -11.623  1.00  0.00
ATOM    986  CB  LYS A  98      -1.267  -6.397 -13.030  1.00  0.00
ATOM    987  CG  LYS A  98      -2.423  -6.238 -14.033  1.00  0.00
ATOM    988  CD  LYS A  98      -1.763  -5.578 -15.243  1.00  0.00
ATOM    989  CE  LYS A  98      -2.779  -5.455 -16.388  1.00  0.33
ATOM    990  NZ  LYS A  98      -1.989  -4.690 -17.428  1.00 -0.32
ATOM    991  HZ1 LYS A  98      -1.142  -5.234 -17.690  1.00  0.33
ATOM    992  HZ2 LYS A  98      -1.702  -3.770 -17.038  1.00  0.33
ATOM    993  HZ3 LYS A  98      -2.579  -4.540 -18.271  1.00  0.33
ATOM    994  C   LYS A  98      -2.508  -5.646 -11.076  1.00  0.55
ATOM    995  O   LYS A  98      -3.746  -5.754 -11.079  1.00 -0.55
ATOM    996  N   THR A  99      -1.767  -4.637 -10.656  1.00 -0.40
ATOM    997  H   THR A  99      -0.772  -4.688 -10.623  1.00  0.40
ATOM    998  CA  THR A  99      -2.365  -3.374 -10.209  1.00  0.00
ATOM    999  CB  THR A  99      -2.539  -3.181  -8.693  1.00  0.00
ATOM   1000  OG1 THR A  99      -3.186  -1.925  -8.521  1.00 -0.49
ATOM   1001  HG1 THR A  99      -4.083  -2.043  -8.841  1.00  0.49
ATOM   1002  CG2 THR A  99      -1.269  -3.233  -7.864  1.00  0.00
ATOM   1003  C   THR A  99      -1.510  -2.252 -10.854  1.00  0.55
ATOM   1004  O   THR A  99      -0.297  -2.457 -10.902  1.00 -0.55
ATOM   1005  N   THR A 100      -2.091  -1.180 -11.357  1.00 -0.40
ATOM   1006  H   THR A 100      -3.081  -1.066 -11.390  1.00  0.40
ATOM   1007  CA  THR A 100      -1.275  -0.078 -11.905  1.00  0.00
ATOM   1008  CB  THR A 100      -1.430   0.155 -13.401  1.00  0.00
ATOM   1009  OG1 THR A 100      -2.812   0.306 -13.700  1.00 -0.49
ATOM   1010  HG1 THR A 100      -3.074   1.149 -13.324  1.00  0.49
ATOM   1011  CG2 THR A 100      -0.849  -1.057 -14.127  1.00  0.00
ATOM   1012  C   THR A 100      -1.677   1.166 -11.130  1.00  0.55
ATOM   1013  O   THR A 100      -1.249   2.298 -11.334  1.00 -0.55
ATOM   1014  N   ASP A 101      -2.578   0.927 -10.160  1.00 -0.40
ATOM   1015  H   ASP A 101      -2.957   0.032  -9.941  1.00  0.40
ATOM   1016  CA  ASP A 101      -3.013   2.086  -9.389  1.00  0.00
ATOM   1017  CB  ASP A 101      -4.462   2.336  -9.813  1.00  0.00
ATOM   1018  CG  ASP A 101      -5.432   1.228  -9.484  1.00  0.10
ATOM   1019  OD1 ASP A 101      -5.078   0.282  -8.737  1.00 -0.55
ATOM   1020  OD2 ASP A 101      -6.560   1.342 -10.035  1.00 -0.55
ATOM   1021  C   ASP A 101      -2.837   1.999  -7.888  1.00  0.55
ATOM   1022  O   ASP A 101      -3.689   2.473  -7.088  1.00 -0.55
ATOM   1023  N   HSE A 102      -1.733   1.427  -7.449  1.00 -0.40
ATOM   1024  H   HSE A 102      -1.066   1.018  -8.067  1.00  0.40
ATOM   1025  CA  HSE A 102      -1.411   1.355  -6.008  1.00  0.00
ATOM   1026  CB  HSE A 102      -1.004   2.754  -5.489  1.00  0.12
ATOM   1027  ND1 HSE A 102      -0.079   3.321  -3.194  1.00 -0.56
ATOM   1028  CG  HSE A 102      -0.007   2.658  -4.394  1.00  0.15
ATOM   1029  CE1 HSE A 102       0.996   3.010  -2.457  1.00  0.15
ATOM   1030  HE1 HSE A 102       1.265   3.434  -1.490  1.00  0.12
ATOM   1031  NE2 HSE A 102       1.719   2.077  -3.095  1.00 -0.40
ATOM   1032  HE2 HSE A 102       2.540   1.617  -2.759  1.00  0.40
ATOM   1033  CD2 HSE A 102       1.122   1.859  -4.317  1.00 -0.12
ATOM   1034  HD2 HSE A 102       1.517   1.167  -5.051  1.00  0.12
ATOM   1035  C   HSE A 102      -2.487   0.687  -5.182  1.00  0.55
ATOM   1036  O   HSE A 102      -2.957   1.161  -4.174  1.00 -0.55
ATOM   1037  N   TYR A 103      -2.809  -0.480  -5.671  1.00 -0.40
ATOM   1038  H   TYR A 103      -2.386  -0.756  -6.526  1.00  0.40
ATOM   1039  CA  TYR A 103      -3.710  -1.487  -5.170  1.00  0.00
ATOM   1040  CB  TYR A 103      -3.181  -1.946  -3.773  1.00  0.12
ATOM   1041  CG  TYR A 103      -1.698  -2.158  -3.566  1.00 -0.12
ATOM   1042  CD1 TYR A 103      -0.815  -1.152  -3.187  1.00 -0.12
ATOM   1043  HD1 TYR A 103      -1.192  -0.155  -3.018  1.00  0.12
ATOM   1044  CE1 TYR A 103       0.563  -1.407  -3.020  1.00 -0.12
ATOM   1045  HE1 TYR A 103       1.249  -0.612  -2.768  1.00  0.12
ATOM   1046  CZ  TYR A 103       1.011  -2.711  -3.188  1.00  0.06
ATOM   1047  OH  TYR A 103       2.357  -2.992  -3.007  1.00 -0.49
ATOM   1048  HH  TYR A 103       2.487  -3.931  -3.161  1.00  0.43
ATOM   1049  CD2 TYR A 103      -1.190  -3.460  -3.722  1.00 -0.12
ATOM   1050  HD2 TYR A 103      -1.860  -4.262  -3.996  1.00  0.12
ATOM   1051  CE2 TYR A 103       0.164  -3.734  -3.529  1.00 -0.12
ATOM   1052  HE2 TYR A 103       0.541  -4.739  -3.648  1.00  0.12
ATOM   1053  C   TYR A 103      -5.166  -1.089  -5.069  1.00  0.55
ATOM   1054  O   TYR A 103      -5.859  -1.746  -4.266  1.00 -0.55
ATOM   1055  N   GLN A 104      -5.632  -0.111  -5.829  1.00 -0.40
ATOM   1056  H   GLN A 104      -5.066   0.419  -6.455  1.00  0.40
ATOM   1057  CA  GLN A 104      -7.080   0.227  -5.753  1.00  0.00
ATOM   1058  CB  GLN A 104      -7.348   1.631  -6.269  1.00  0.00
ATOM   1059  CG  GLN A 104      -6.927   2.641  -5.216  1.00  0.00
ATOM   1060  CD  GLN A 104      -7.058   4.059  -5.769  1.00  0.55
ATOM   1061  OE1 GLN A 104      -8.170   4.586  -5.679  1.00 -0.55
ATOM   1062  NE2 GLN A 104      -6.008   4.655  -6.288  1.00 -0.78
ATOM   1063 HE21 GLN A 104      -5.128   4.181  -6.319  1.00  0.39
ATOM   1064 HE22 GLN A 104      -6.089   5.583  -6.651  1.00  0.39
ATOM   1065  C   GLN A 104      -7.845  -0.793  -6.558  1.00  0.55
ATOM   1066  O   GLN A 104      -8.872  -1.301  -6.125  1.00 -0.55
ATOM   1067  N   THR A 105      -7.273  -1.130  -7.714  1.00 -0.40
ATOM   1068  H   THR A 105      -6.421  -0.729  -8.043  1.00  0.40
ATOM   1069  CA  THR A 105      -7.907  -2.131  -8.550  1.00  0.00
ATOM   1070  CB  THR A 105      -8.713  -1.535  -9.742  1.00  0.00
ATOM   1071  OG1 THR A 105      -7.857  -0.796 -10.621  1.00 -0.49
ATOM   1072  HG1 THR A 105      -7.475  -0.094 -10.089  1.00  0.49
ATOM   1073  CG2 THR A 105      -9.790  -0.563  -9.261  1.00  0.00
ATOM   1074  C   THR A 105      -6.882  -3.151  -9.067  1.00  0.55
ATOM   1075  O   THR A 105      -5.715  -2.810  -9.239  1.00 -0.55
ATOM   1076  N   PHE A 106      -7.417  -4.346  -9.310  1.00 -0.40
ATOM   1077  H   PHE A 106      -8.386  -4.536  -9.172  1.00  0.40
ATOM   1078  CA  PHE A 106      -6.610  -5.441  -9.792  1.00  0.00
ATOM   1079  CB  PHE A 106      -6.643  -6.591  -8.717  1.00  0.12
ATOM   1080  CG  PHE A 106      -6.053  -6.076  -7.438  1.00 -0.12
ATOM   1081  CD1 PHE A 106      -4.666  -6.044  -7.288  1.00 -0.12
ATOM   1082  HD1 PHE A 106      -4.036  -6.392  -8.093  1.00  0.12
ATOM   1083  CE1 PHE A 106      -4.083  -5.569  -6.117  1.00 -0.12
ATOM   1084  HE1 PHE A 106      -3.009  -5.587  -6.007  1.00  0.12
ATOM   1085  CZ  PHE A 106      -4.873  -5.075  -5.093  1.00 -0.12
ATOM   1086  HZ  PHE A 106      -4.426  -4.714  -4.179  1.00  0.12
ATOM   1087  CD2 PHE A 106      -6.822  -5.539  -6.412  1.00 -0.12
ATOM   1088  HD2 PHE A 106      -7.896  -5.503  -6.519  1.00  0.12
ATOM   1089  CE2 PHE A 106      -6.244  -5.053  -5.265  1.00 -0.12
ATOM   1090  HE2 PHE A 106      -6.871  -4.648  -4.485  1.00  0.12
ATOM   1091  C   PHE A 106      -7.134  -6.040 -11.062  1.00  0.55
ATOM   1092  O   PHE A 106      -8.385  -6.061 -11.138  1.00 -0.55
ATOM   1093  N   THR A 107      -6.265  -6.594 -11.897  1.00 -0.40
ATOM   1094  H   THR A 107      -5.278  -6.577 -11.762  1.00  0.40
ATOM   1095  CA  THR A 107      -6.784  -7.276 -13.100  1.00  0.00
ATOM   1096  CB  THR A 107      -6.359  -6.514 -14.394  1.00  0.00
ATOM   1097  OG1 THR A 107      -6.932  -5.207 -14.335  1.00 -0.49
ATOM   1098  HG1 THR A 107      -6.576  -4.798 -13.543  1.00  0.49
ATOM   1099  CG2 THR A 107      -6.738  -7.243 -15.665  1.00  0.00
ATOM   1100  C   THR A 107      -6.238  -8.704 -13.152  1.00  0.55
ATOM   1101  O   THR A 107      -4.999  -8.820 -12.996  1.00 -0.55
ATOM   1102  N   LYS A 108      -6.966  -9.752 -13.395  1.00 -0.40
ATOM   1103  H   LYS A 108      -7.953  -9.679 -13.518  1.00  0.40
ATOM   1104  CA  LYS A 108      -6.426 -11.092 -13.506  1.00  0.00
ATOM   1105  CB  LYS A 108      -7.484 -12.168 -13.326  1.00  0.00
ATOM   1106  CG  LYS A 108      -7.063 -13.599 -13.637  1.00  0.00
ATOM   1107  CD  LYS A 108      -8.260 -14.480 -13.254  1.00  0.00
ATOM   1108  CE  LYS A 108      -8.052 -15.924 -13.565  1.00  0.33
ATOM   1109  NZ  LYS A 108      -6.830 -16.338 -12.806  1.00 -0.32
ATOM   1110  HZ1 LYS A 108      -6.987 -16.192 -11.789  1.00  0.33
ATOM   1111  HZ2 LYS A 108      -6.018 -15.767 -13.117  1.00  0.33
ATOM   1112  HZ3 LYS A 108      -6.634 -17.344 -12.986  1.00  0.33
ATOM   1113  C   LYS A 108      -5.738 -11.176 -14.879  1.00  0.55
ATOM   1114  O   LYS A 108      -6.340 -10.805 -15.914  1.00 -0.55
ATOM   1115  N   ILE A 109      -4.491 -11.648 -14.792  1.00 -0.40
ATOM   1116  H   ILE A 109      -4.065 -11.936 -13.938  1.00  0.40
ATOM   1117  CA  ILE A 109      -3.692 -11.752 -16.036  1.00  0.00
ATOM   1118  CB  ILE A 109      -2.569 -10.700 -16.179  1.00  0.00
ATOM   1119  CG2 ILE A 109      -3.217  -9.306 -16.363  1.00  0.00
ATOM   1120  CG1 ILE A 109      -1.537 -10.718 -15.039  1.00  0.00
ATOM   1121  CD1 ILE A 109      -0.333  -9.817 -15.258  1.00  0.00
ATOM   1122  C   ILE A 109      -3.218 -13.164 -16.336  1.00  0.55
ATOM   1123  O   ILE A 109      -2.784 -13.384 -17.466  1.00 -0.55
ATOM   1124  N   ARG A 110      -3.316 -14.101 -15.439  1.00 -0.40
ATOM   1125  H   ARG A 110      -3.640 -13.891 -14.521  1.00  0.40
ATOM   1126  CA  ARG A 110      -2.973 -15.527 -15.662  1.00  0.00
ATOM   1127  CB  ARG A 110      -1.579 -16.054 -15.438  1.00  0.00
ATOM   1128  CG  ARG A 110      -0.500 -15.290 -16.203  1.00  0.00
ATOM   1129  CD  ARG A 110      -0.667 -15.630 -17.709  1.00  0.35
ATOM   1130  NE  ARG A 110       0.476 -14.972 -18.415  1.00 -0.35
ATOM   1131  HE  ARG A 110       1.215 -15.591 -18.660  1.00  0.45
ATOM   1132  CZ  ARG A 110       0.680 -13.724 -18.768  1.00  0.35
ATOM   1133  NH1 ARG A 110      -0.226 -12.764 -18.506  1.00 -0.70
ATOM   1134 HH11 ARG A 110      -1.077 -12.994 -18.033  1.00  0.40
ATOM   1135 HH12 ARG A 110      -0.049 -11.820 -18.785  1.00  0.40
ATOM   1136  NH2 ARG A 110       1.829 -13.302 -19.392  1.00 -0.70
ATOM   1137 HH21 ARG A 110       2.557 -13.957 -19.596  1.00  0.40
ATOM   1138 HH22 ARG A 110       1.938 -12.340 -19.642  1.00  0.40
ATOM   1139  C   ARG A 110      -3.979 -16.223 -14.705  1.00  0.10
ATOM   1140  O   ARG A 110      -4.428 -15.785 -13.298  1.00 -0.55
ATOM   1141  OXT ARG A 110      -4.544 -17.244 -15.111  1.00 -0.55
ATOM   1142  N   LYS D   1      10.837  12.720  11.813  1.00 -0.32
ATOM   1143  HT1 LYS D   1      10.799  13.407  12.592  1.00  0.33
ATOM   1144  HT2 LYS D   1      11.532  13.034  11.107  1.00  0.33
ATOM   1145  HT3 LYS D   1      11.116  11.790  12.184  1.00  0.33
ATOM   1146  CA  LYS D   1       9.479  12.615  11.168  1.00  0.33
ATOM   1147  CB  LYS D   1       9.550  11.600  10.046  1.00  0.00
ATOM   1148  CG  LYS D   1       8.410  11.229   9.168  1.00  0.00
ATOM   1149  CD  LYS D   1       7.464  12.307   8.723  1.00  0.00
ATOM   1150  CE  LYS D   1       7.915  13.001   7.442  1.00  0.33
ATOM   1151  NZ  LYS D   1       6.956  14.060   6.992  1.00 -0.32
ATOM   1152  HZ1 LYS D   1       6.866  14.784   7.733  1.00  0.33
ATOM   1153  HZ2 LYS D   1       6.026  13.631   6.812  1.00  0.33
ATOM   1154  HZ3 LYS D   1       7.309  14.500   6.119  1.00  0.33
ATOM   1155  C   LYS D   1       8.330  12.375  12.151  1.00  0.55
ATOM   1156  O   LYS D   1       8.082  11.329  12.791  1.00 -0.55
ATOM   1157  N   LYS D   2       7.512  13.385  12.320  1.00 -0.40
ATOM   1158  H   LYS D   2       7.662  14.232  11.818  1.00  0.40
ATOM   1159  CA  LYS D   2       6.350  13.422  13.196  1.00  0.00
ATOM   1160  CB  LYS D   2       6.583  14.659  14.071  1.00  0.00
ATOM   1161  CG  LYS D   2       5.341  15.027  14.844  1.00  0.00
ATOM   1162  CD  LYS D   2       5.217  14.081  16.018  1.00  0.00
ATOM   1163  CE  LYS D   2       4.223  14.621  17.023  1.00  0.33
ATOM   1164  NZ  LYS D   2       4.836  15.648  17.904  1.00 -0.32
ATOM   1165  HZ1 LYS D   2       5.181  16.440  17.325  1.00  0.33
ATOM   1166  HZ2 LYS D   2       5.632  15.227  18.424  1.00  0.33
ATOM   1167  HZ3 LYS D   2       4.126  15.995  18.579  1.00  0.33
ATOM   1168  C   LYS D   2       5.072  13.653  12.418  1.00  0.55
ATOM   1169  O   LYS D   2       5.136  14.615  11.627  1.00 -0.55
ATOM   1170  N   ALA D   3       4.036  12.908  12.578  1.00 -0.40
ATOM   1171  H   ALA D   3       4.117  12.166  13.230  1.00  0.40
ATOM   1172  CA  ALA D   3       2.736  12.926  11.989  1.00  0.00
ATOM   1173  CB  ALA D   3       2.495  11.628  11.241  1.00  0.00
ATOM   1174  C   ALA D   3       1.691  13.094  13.111  1.00  0.55
ATOM   1175  O   ALA D   3       1.698  12.458  14.184  1.00 -0.55
ATOM   1176  N   VAL D   4       0.770  14.023  12.964  1.00 -0.40
ATOM   1177  H   VAL D   4       0.734  14.589  12.145  1.00  0.40
ATOM   1178  CA  VAL D   4      -0.264  14.307  13.961  1.00  0.00
ATOM   1179  CB  VAL D   4      -0.179  15.755  14.505  1.00  0.00
ATOM   1180  CG1 VAL D   4      -1.321  16.050  15.500  1.00  0.00
ATOM   1181  CG2 VAL D   4       1.139  16.046  15.203  1.00  0.00
ATOM   1182  C   VAL D   4      -1.637  14.087  13.326  1.00  0.55
ATOM   1183  O   VAL D   4      -1.881  14.568  12.212  1.00 -0.55
ATOM   1184  N   ILE D   5      -2.484  13.340  14.017  1.00 -0.40
ATOM   1185  H   ILE D   5      -2.237  12.892  14.873  1.00  0.40
ATOM   1186  CA  ILE D   5      -3.860  13.139  13.534  1.00  0.00
ATOM   1187  CB  ILE D   5      -4.279  11.661  13.403  1.00  0.00
ATOM   1188  CG2 ILE D   5      -5.753  11.531  13.027  1.00  0.00
ATOM   1189  CG1 ILE D   5      -3.329  10.955  12.397  1.00  0.00
ATOM   1190  CD1 ILE D   5      -3.510   9.444  12.356  1.00  0.00
ATOM   1191  C   ILE D   5      -4.824  13.844  14.512  1.00  0.55
ATOM   1192  O   ILE D   5      -4.788  13.413  15.684  1.00 -0.55
ATOM   1193  N   ASN D   6      -5.591  14.855  14.172  1.00 -0.40
ATOM   1194  H   ASN D   6      -5.567  15.264  13.263  1.00  0.40
ATOM   1195  CA  ASN D   6      -6.558  15.453  15.150  1.00  0.00
ATOM   1196  CB  ASN D   6      -6.694  16.948  14.996  1.00  0.00
ATOM   1197  CG  ASN D   6      -5.359  17.590  15.377  1.00  0.55
ATOM   1198  OD1 ASN D   6      -4.932  17.661  16.539  1.00 -0.55
ATOM   1199  ND2 ASN D   6      -4.610  18.120  14.422  1.00 -0.78
ATOM   1200 HD21 ASN D   6      -3.734  18.544  14.650  1.00  0.39
ATOM   1201 HD22 ASN D   6      -4.920  18.095  13.471  1.00  0.39
ATOM   1202  C   ASN D   6      -7.840  14.650  14.939  1.00  0.55
ATOM   1203  O   ASN D   6      -8.655  14.949  14.052  1.00 -0.55
ATOM   1204  N   GLY D   7      -8.008  13.565  15.683  1.00 -0.40
ATOM   1205  H   GLY D   7      -7.361  13.324  16.402  1.00  0.40
ATOM   1206  CA  GLY D   7      -9.099  12.675  15.524  1.00  0.00
ATOM   1207  C   GLY D   7     -10.448  13.371  15.424  1.00  0.55
ATOM   1208  O   GLY D   7     -11.304  12.800  14.751  1.00 -0.55
ATOM   1209  N   GLU D   8     -10.629  14.510  16.096  1.00 -0.40
ATOM   1210  H   GLU D   8      -9.927  14.956  16.645  1.00  0.40
ATOM   1211  CA  GLU D   8     -11.950  15.135  16.015  1.00  0.00
ATOM   1212  CB  GLU D   8     -12.154  16.061  17.221  1.00  0.00
ATOM   1213  CG  GLU D   8     -11.491  17.399  16.944  1.00  0.00
ATOM   1214  CD  GLU D   8      -9.990  17.441  17.055  1.00  0.10
ATOM   1215  OE1 GLU D   8      -9.327  16.430  17.336  1.00 -0.55
ATOM   1216  OE2 GLU D   8      -9.482  18.567  16.827  1.00 -0.55
ATOM   1217  C   GLU D   8     -12.160  15.786  14.653  1.00  0.55
ATOM   1218  O   GLU D   8     -13.340  15.975  14.300  1.00 -0.55
ATOM   1219  N   GLN D   9     -11.168  16.081  13.856  1.00 -0.40
ATOM   1220  H   GLN D   9     -10.216  15.936  14.118  1.00  0.40
ATOM   1221  CA  GLN D   9     -11.393  16.649  12.517  1.00  0.00
ATOM   1222  CB  GLN D   9     -10.188  17.547  12.194  1.00  0.00
ATOM   1223  CG  GLN D   9     -10.158  18.792  13.073  1.00  0.00
ATOM   1224  CD  GLN D   9      -8.817  19.470  13.106  1.00  0.55
ATOM   1225  OE1 GLN D   9      -8.038  19.565  12.140  1.00 -0.55
ATOM   1226  NE2 GLN D   9      -8.474  20.041  14.268  1.00 -0.78
ATOM   1227 HE21 GLN D   9      -9.097  20.000  15.048  1.00  0.39
ATOM   1228 HE22 GLN D   9      -7.594  20.508  14.354  1.00  0.39
ATOM   1229  C   GLN D   9     -11.628  15.597  11.449  1.00  0.55
ATOM   1230  O   GLN D   9     -11.897  15.909  10.281  1.00 -0.55
ATOM   1231  N   ILE D  10     -11.585  14.301  11.710  1.00 -0.40
ATOM   1232  H   ILE D  10     -11.418  13.989  12.640  1.00  0.40
ATOM   1233  CA  ILE D  10     -11.762  13.223  10.752  1.00  0.00
ATOM   1234  CB  ILE D  10     -10.929  11.970  11.118  1.00  0.00
ATOM   1235  CG2 ILE D  10     -11.143  10.867  10.071  1.00  0.00
ATOM   1236  CG1 ILE D  10      -9.445  12.202  11.385  1.00  0.00
ATOM   1237  CD1 ILE D  10      -8.725  13.026  10.376  1.00  0.00
ATOM   1238  C   ILE D  10     -13.256  12.868  10.671  1.00  0.55
ATOM   1239  O   ILE D  10     -13.879  12.271  11.557  1.00 -0.55
ATOM   1240  N   ARG D  11     -13.843  13.231   9.533  1.00 -0.40
ATOM   1241  H   ARG D  11     -13.336  13.672   8.796  1.00  0.40
ATOM   1242  CA  ARG D  11     -15.272  13.007   9.283  1.00  0.00
ATOM   1243  CB  ARG D  11     -15.988  14.282   8.861  1.00  0.00
ATOM   1244  CG  ARG D  11     -15.557  15.597   9.460  1.00  0.00
ATOM   1245  CD  ARG D  11     -16.060  16.033  10.821  1.00  0.35
ATOM   1246  NE  ARG D  11     -17.517  16.059  10.865  1.00 -0.35
ATOM   1247  HE  ARG D  11     -17.955  15.635  10.079  1.00  0.45
ATOM   1248  CZ  ARG D  11     -18.374  16.550  11.767  1.00  0.35
ATOM   1249  NH1 ARG D  11     -17.832  17.119  12.840  1.00 -0.70
ATOM   1250 HH11 ARG D  11     -16.837  17.160  12.936  1.00  0.40
ATOM   1251 HH12 ARG D  11     -18.419  17.505  13.552  1.00  0.40
ATOM   1252  NH2 ARG D  11     -19.697  16.398  11.598  1.00 -0.70
ATOM   1253 HH21 ARG D  11     -20.047  15.916  10.795  1.00  0.40
ATOM   1254 HH22 ARG D  11     -20.333  16.767  12.276  1.00  0.40
ATOM   1255  C   ARG D  11     -15.545  11.831   8.355  1.00  0.55
ATOM   1256  O   ARG D  11     -16.760  11.500   8.277  1.00 -0.55
ATOM   1257  N   SER D  12     -14.518  11.171   7.794  1.00 -0.40
ATOM   1258  H   SER D  12     -13.577  11.470   7.927  1.00  0.40
ATOM   1259  CA  SER D  12     -14.682   9.987   6.962  1.00  0.00
ATOM   1260  CB  SER D  12     -15.166  10.289   5.540  1.00  0.00
ATOM   1261  OG  SER D  12     -14.238  11.149   4.909  1.00 -0.49
ATOM   1262  HG  SER D  12     -14.325  11.999   5.347  1.00  0.49
ATOM   1263  C   SER D  12     -13.353   9.253   6.799  1.00  0.55
ATOM   1264  O   SER D  12     -12.334   9.885   7.137  1.00 -0.55
ATOM   1265  N   ILE D  13     -13.435   8.080   6.215  1.00 -0.40
ATOM   1266  H   ILE D  13     -14.299   7.677   5.925  1.00  0.40
ATOM   1267  CA  ILE D  13     -12.213   7.295   5.961  1.00  0.00
ATOM   1268  CB  ILE D  13     -12.530   5.855   5.565  1.00  0.00
ATOM   1269  CG2 ILE D  13     -13.201   5.817   4.198  1.00  0.00
ATOM   1270  CG1 ILE D  13     -11.269   4.992   5.580  1.00  0.00
ATOM   1271  CD1 ILE D  13     -10.409   5.043   6.837  1.00  0.00
ATOM   1272  C   ILE D  13     -11.318   8.032   4.977  1.00  0.55
ATOM   1273  O   ILE D  13     -10.089   8.069   5.122  1.00 -0.55
ATOM   1274  N   SER D  14     -11.855   8.701   3.993  1.00 -0.40
ATOM   1275  H   SER D  14     -12.841   8.689   3.854  1.00  0.40
ATOM   1276  CA  SER D  14     -11.115   9.512   3.017  1.00  0.00
ATOM   1277  CB  SER D  14     -12.075  10.103   1.974  1.00  0.00
ATOM   1278  OG  SER D  14     -12.908   9.125   1.375  1.00 -0.49
ATOM   1279  HG  SER D  14     -13.460   9.597   0.747  1.00  0.49
ATOM   1280  C   SER D  14     -10.339  10.614   3.718  1.00  0.55
ATOM   1281  O   SER D  14      -9.217  10.944   3.352  1.00 -0.55
ATOM   1282  N   ASP D  15     -10.958  11.217   4.734  1.00 -0.40
ATOM   1283  H   ASP D  15     -11.884  10.971   5.010  1.00  0.40
ATOM   1284  CA  ASP D  15     -10.320  12.272   5.508  1.00  0.00
ATOM   1285  CB  ASP D  15     -11.100  12.753   6.737  1.00  0.00
ATOM   1286  CG  ASP D  15     -12.145  13.769   6.401  1.00  0.10
ATOM   1287  OD1 ASP D  15     -12.184  14.173   5.221  1.00 -0.55
ATOM   1288  OD2 ASP D  15     -12.941  14.177   7.254  1.00 -0.55
ATOM   1289  C   ASP D  15      -9.032  11.708   6.129  1.00  0.55
ATOM   1290  O   ASP D  15      -7.992  12.349   6.118  1.00 -0.55
ATOM   1291  N   LEU D  16      -9.231  10.526   6.699  1.00 -0.40
ATOM   1292  H   LEU D  16     -10.118  10.072   6.723  1.00  0.40
ATOM   1293  CA  LEU D  16      -8.104   9.835   7.332  1.00  0.00
ATOM   1294  CB  LEU D  16      -8.588   8.543   8.013  1.00  0.00
ATOM   1295  CG  LEU D  16      -7.610   7.814   8.959  1.00  0.00
ATOM   1296  CD1 LEU D  16      -6.826   8.788   9.833  1.00  0.00
ATOM   1297  CD2 LEU D  16      -8.334   6.699   9.743  1.00  0.00
ATOM   1298  C   LEU D  16      -7.001   9.633   6.293  1.00  0.55
ATOM   1299  O   LEU D  16      -5.911  10.068   6.640  1.00 -0.55
ATOM   1300  N   HSE D  17      -7.271   9.016   5.151  1.00 -0.40
ATOM   1301  H   HSE D  17      -8.176   8.662   4.931  1.00  0.40
ATOM   1302  CA  HSE D  17      -6.228   8.825   4.142  1.00  0.00
ATOM   1303  CB  HSE D  17      -6.773   7.987   2.971  1.00  0.12
ATOM   1304  ND1 HSE D  17      -5.799   5.763   3.648  1.00 -0.56
ATOM   1305  CG  HSE D  17      -6.915   6.551   3.394  1.00  0.15
ATOM   1306  CE1 HSE D  17      -6.216   4.544   4.024  1.00  0.15
ATOM   1307  HE1 HSE D  17      -5.591   3.698   4.305  1.00  0.12
ATOM   1308  NE2 HSE D  17      -7.546   4.520   4.002  1.00 -0.40
ATOM   1309  HE2 HSE D  17      -8.133   3.742   4.228  1.00  0.40
ATOM   1310  CD2 HSE D  17      -7.996   5.770   3.609  1.00 -0.12
ATOM   1311  HD2 HSE D  17      -9.046   6.016   3.510  1.00  0.12
ATOM   1312  C   HSE D  17      -5.568  10.106   3.624  1.00  0.55
ATOM   1313  O   HSE D  17      -4.363  10.167   3.255  1.00 -0.55
ATOM   1314  N   GLN D  18      -6.406  11.142   3.561  1.00 -0.40
ATOM   1315  H   GLN D  18      -7.365  11.084   3.827  1.00  0.40
ATOM   1316  CA  GLN D  18      -5.917  12.454   3.079  1.00  0.00
ATOM   1317  CB  GLN D  18      -6.982  13.480   2.748  1.00  0.00
ATOM   1318  CG  GLN D  18      -7.927  13.254   1.589  1.00  0.00
ATOM   1319  CD  GLN D  18      -7.165  12.708   0.398  1.00  0.55
ATOM   1320  OE1 GLN D  18      -6.291  13.388  -0.164  1.00 -0.55
ATOM   1321  NE2 GLN D  18      -7.463  11.461   0.031  1.00 -0.78
ATOM   1322 HE21 GLN D  18      -6.994  11.045  -0.748  1.00  0.39
ATOM   1323 HE22 GLN D  18      -8.154  10.943   0.535  1.00  0.39
ATOM   1324  C   GLN D  18      -4.921  13.010   4.118  1.00  0.55
ATOM   1325  O   GLN D  18      -3.843  13.531   3.743  1.00 -0.55
ATOM   1326  N   THR D  19      -5.270  12.914   5.402  1.00 -0.40
ATOM   1327  H   THR D  19      -6.145  12.540   5.700  1.00  0.40
ATOM   1328  CA  THR D  19      -4.347  13.370   6.452  1.00  0.00
ATOM   1329  CB  THR D  19      -5.040  13.198   7.826  1.00  0.00
ATOM   1330  OG1 THR D  19      -6.162  14.064   7.645  1.00 -0.49
ATOM   1331  HG1 THR D  19      -6.802  13.565   7.133  1.00  0.49
ATOM   1332  CG2 THR D  19      -4.222  13.673   8.990  1.00  0.00
ATOM   1333  C   THR D  19      -3.004  12.641   6.491  1.00  0.55
ATOM   1334  O   THR D  19      -1.975  13.266   6.707  1.00 -0.55
ATOM   1335  N   LEU D  20      -3.112  11.331   6.313  1.00 -0.40
ATOM   1336  H   LEU D  20      -4.001  10.900   6.184  1.00  0.40
ATOM   1337  CA  LEU D  20      -1.970  10.416   6.289  1.00  0.00
ATOM   1338  CB  LEU D  20      -2.341   8.934   6.164  1.00  0.00
ATOM   1339  CG  LEU D  20      -3.009   8.220   7.311  1.00  0.00
ATOM   1340  CD1 LEU D  20      -3.243   6.729   7.128  1.00  0.00
ATOM   1341  CD2 LEU D  20      -2.235   8.405   8.583  1.00  0.00
ATOM   1342  C   LEU D  20      -1.068  10.816   5.110  1.00  0.55
ATOM   1343  O   LEU D  20       0.142  10.861   5.301  1.00 -0.55
ATOM   1344  N   LYS D  21      -1.739  11.059   3.977  1.00 -0.40
ATOM   1345  H   LYS D  21      -2.731  10.994   3.903  1.00  0.40
ATOM   1346  CA  LYS D  21      -0.998  11.442   2.770  1.00  0.00
ATOM   1347  CB  LYS D  21      -2.022  11.607   1.633  1.00  0.00
ATOM   1348  CG  LYS D  21      -1.215  11.770   0.314  1.00  0.00
ATOM   1349  CD  LYS D  21      -2.152  12.065  -0.827  1.00  0.00
ATOM   1350  CE  LYS D  21      -1.385  12.442  -2.122  1.00  0.33
ATOM   1351  NZ  LYS D  21      -2.280  11.990  -3.242  1.00 -0.32
ATOM   1352  HZ1 LYS D  21      -3.193  12.483  -3.177  1.00  0.33
ATOM   1353  HZ2 LYS D  21      -2.434  10.964  -3.170  1.00  0.33
ATOM   1354  HZ3 LYS D  21      -1.831  12.209  -4.154  1.00  0.33
ATOM   1355  C   LYS D  21      -0.121  12.651   3.003  1.00  0.55
ATOM   1356  O   LYS D  21       1.053  12.680   2.615  1.00 -0.55
ATOM   1357  N   LYS D  22      -0.633  13.684   3.622  1.00 -0.40
ATOM   1358  H   LYS D  22      -1.588  13.682   3.906  1.00  0.40
ATOM   1359  CA  LYS D  22       0.095  14.903   3.954  1.00  0.00
ATOM   1360  CB  LYS D  22      -0.969  15.931   4.371  1.00  0.00
ATOM   1361  CG  LYS D  22      -0.269  17.074   5.058  1.00  0.00
ATOM   1362  CD  LYS D  22       0.682  17.752   4.021  1.00  0.00
ATOM   1363  CE  LYS D  22       1.736  18.520   4.810  1.00  0.33
ATOM   1364  NZ  LYS D  22       2.606  19.302   3.911  1.00 -0.32
ATOM   1365  HZ1 LYS D  22       2.031  19.982   3.375  1.00  0.33
ATOM   1366  HZ2 LYS D  22       3.089  18.659   3.250  1.00  0.33
ATOM   1367  HZ3 LYS D  22       3.315  19.815   4.474  1.00  0.33
ATOM   1368  C   LYS D  22       1.089  14.693   5.087  1.00  0.55
ATOM   1369  O   LYS D  22       2.316  14.902   4.956  1.00 -0.55
ATOM   1370  N   GLU D  23       0.575  14.210   6.231  1.00 -0.40
ATOM   1371  H   GLU D  23      -0.396  14.006   6.324  1.00  0.40
ATOM   1372  CA  GLU D  23       1.402  13.945   7.429  1.00  0.00
ATOM   1373  CB  GLU D  23       0.482  13.445   8.572  1.00  0.00
ATOM   1374  CG  GLU D  23      -0.445  14.498   9.175  1.00  0.00
ATOM   1375  CD  GLU D  23       0.257  15.735   9.708  1.00  0.10
ATOM   1376  OE1 GLU D  23       1.109  15.746  10.618  1.00 -0.55
ATOM   1377  OE2 GLU D  23       0.015  16.877   9.247  1.00 -0.55
ATOM   1378  C   GLU D  23       2.578  12.990   7.203  1.00  0.55
ATOM   1379  O   GLU D  23       3.647  13.220   7.798  1.00 -0.55
ATOM   1380  N   LEU D  24       2.455  11.985   6.349  1.00 -0.40
ATOM   1381  H   LEU D  24       1.609  11.815   5.851  1.00  0.40
ATOM   1382  CA  LEU D  24       3.556  11.059   6.082  1.00  0.00
ATOM   1383  CB  LEU D  24       3.032   9.626   6.048  1.00  0.00
ATOM   1384  CG  LEU D  24       2.305   9.080   7.293  1.00  0.00
ATOM   1385  CD1 LEU D  24       1.749   7.653   7.103  1.00  0.00
ATOM   1386  CD2 LEU D  24       3.197   9.076   8.537  1.00  0.00
ATOM   1387  C   LEU D  24       4.285  11.384   4.788  1.00  0.55
ATOM   1388  O   LEU D  24       5.180  10.597   4.470  1.00 -0.55
ATOM   1389  N   ALA D  25       3.894  12.440   4.088  1.00 -0.40
ATOM   1390  H   ALA D  25       3.161  13.043   4.395  1.00  0.40
ATOM   1391  CA  ALA D  25       4.534  12.787   2.797  1.00  0.00
ATOM   1392  CB  ALA D  25       5.925  13.295   3.143  1.00  0.00
ATOM   1393  C   ALA D  25       4.500  11.585   1.870  1.00  0.55
ATOM   1394  O   ALA D  25       5.453  11.073   1.292  1.00 -0.55
ATOM   1395  N   LEU D  26       3.314  10.981   1.741  1.00 -0.40
ATOM   1396  H   LEU D  26       2.510  11.309   2.231  1.00  0.40
ATOM   1397  CA  LEU D  26       3.092   9.817   0.892  1.00  0.00
ATOM   1398  CB  LEU D  26       1.747   9.175   1.246  1.00  0.00
ATOM   1399  CG  LEU D  26       1.648   8.611   2.663  1.00  0.00
ATOM   1400  CD1 LEU D  26       0.402   7.757   2.931  1.00  0.00
ATOM   1401  CD2 LEU D  26       2.850   7.722   2.990  1.00  0.00
ATOM   1402  C   LEU D  26       3.156  10.205  -0.591  1.00  0.55
ATOM   1403  O   LEU D  26       2.960  11.376  -0.928  1.00 -0.55
ATOM   1404  N   PRO D  27       3.428   9.230  -1.459  1.00 -0.20
ATOM   1405  CD  PRO D  27       3.648   7.825  -1.075  1.00  0.10
ATOM   1406  CA  PRO D  27       3.483   9.456  -2.903  1.00  0.10
ATOM   1407  CB  PRO D  27       3.743   8.043  -3.473  1.00  0.00
ATOM   1408  CG  PRO D  27       3.349   7.085  -2.374  1.00  0.00
ATOM   1409  C   PRO D  27       2.191  10.036  -3.461  1.00  0.55
ATOM   1410  O   PRO D  27       1.088   9.718  -2.938  1.00 -0.55
ATOM   1411  N   GLU D  28       2.304  10.810  -4.541  1.00 -0.40
ATOM   1412  H   GLU D  28       3.172  11.032  -4.977  1.00  0.40
ATOM   1413  CA  GLU D  28       1.074  11.373  -5.127  1.00  0.00
ATOM   1414  CB  GLU D  28       1.350  12.306  -6.280  1.00  0.00
ATOM   1415  CG  GLU D  28       0.990  13.782  -6.213  1.00  0.00
ATOM   1416  CD  GLU D  28       0.328  14.403  -4.996  1.00  0.10
ATOM   1417  OE1 GLU D  28       1.056  14.702  -4.000  1.00 -0.55
ATOM   1418  OE2 GLU D  28      -0.926  14.612  -4.974  1.00 -0.55
ATOM   1419  C   GLU D  28       0.118  10.296  -5.616  1.00  0.55
ATOM   1420  O   GLU D  28      -1.104  10.558  -5.638  1.00 -0.55
ATOM   1421  N   TYR D  29       0.629   9.101  -5.967  1.00 -0.40
ATOM   1422  H   TYR D  29       1.607   8.914  -5.918  1.00  0.40
ATOM   1423  CA  TYR D  29      -0.215   7.989  -6.445  1.00  0.00
ATOM   1424  CB  TYR D  29       0.585   7.023  -7.353  1.00  0.12
ATOM   1425  CG  TYR D  29       1.847   6.428  -6.773  1.00 -0.12
ATOM   1426  CD1 TYR D  29       1.754   5.407  -5.806  1.00 -0.12
ATOM   1427  HD1 TYR D  29       0.774   5.072  -5.504  1.00  0.12
ATOM   1428  CE1 TYR D  29       2.865   4.812  -5.225  1.00 -0.12
ATOM   1429  HE1 TYR D  29       2.756   4.024  -4.495  1.00  0.12
ATOM   1430  CZ  TYR D  29       4.119   5.259  -5.609  1.00  0.06
ATOM   1431  OH  TYR D  29       5.205   4.686  -5.003  1.00 -0.49
ATOM   1432  HH  TYR D  29       5.992   4.973  -5.471  1.00  0.43
ATOM   1433  CD2 TYR D  29       3.145   6.852  -7.127  1.00 -0.12
ATOM   1434  HD2 TYR D  29       3.258   7.634  -7.863  1.00  0.12
ATOM   1435  CE2 TYR D  29       4.291   6.291  -6.554  1.00 -0.12
ATOM   1436  HE2 TYR D  29       5.277   6.637  -6.827  1.00  0.12
ATOM   1437  C   TYR D  29      -0.840   7.206  -5.295  1.00  0.55
ATOM   1438  O   TYR D  29      -1.552   6.249  -5.622  1.00 -0.55
ATOM   1439  N   TYR D  30      -0.556   7.619  -4.077  1.00 -0.40
ATOM   1440  H   TYR D  30       0.015   8.420  -3.913  1.00  0.40
ATOM   1441  CA  TYR D  30      -1.057   6.932  -2.879  1.00  0.00
ATOM   1442  CB  TYR D  30      -0.895   7.796  -1.635  1.00  0.12
ATOM   1443  CG  TYR D  30      -1.474   7.164  -0.387  1.00 -0.12
ATOM   1444  CD1 TYR D  30      -1.006   5.928   0.042  1.00 -0.12
ATOM   1445  HD1 TYR D  30      -0.208   5.435  -0.493  1.00  0.12
ATOM   1446  CE1 TYR D  30      -1.564   5.331   1.152  1.00 -0.12
ATOM   1447  HE1 TYR D  30      -1.198   4.364   1.463  1.00  0.12
ATOM   1448  CZ  TYR D  30      -2.579   5.927   1.882  1.00  0.06
ATOM   1449  OH  TYR D  30      -3.019   5.254   2.986  1.00 -0.49
ATOM   1450  HH  TYR D  30      -3.814   5.690   3.302  1.00  0.43
ATOM   1451  CD2 TYR D  30      -2.498   7.771   0.358  1.00 -0.12
ATOM   1452  HD2 TYR D  30      -2.864   8.738   0.048  1.00  0.12
ATOM   1453  CE2 TYR D  30      -3.064   7.167   1.488  1.00 -0.12
ATOM   1454  HE2 TYR D  30      -3.856   7.653   2.038  1.00  0.12
ATOM   1455  C   TYR D  30      -2.467   6.405  -3.054  1.00  0.55
ATOM   1456  O   TYR D  30      -3.510   7.046  -3.256  1.00 -0.55
ATOM   1457  N   GLY D  31      -2.543   5.073  -2.925  1.00 -0.40
ATOM   1458  H   GLY D  31      -1.745   4.512  -2.717  1.00  0.40
ATOM   1459  CA  GLY D  31      -3.818   4.356  -3.085  1.00  0.00
ATOM   1460  C   GLY D  31      -4.931   4.531  -2.105  1.00  0.55
ATOM   1461  O   GLY D  31      -6.026   4.033  -2.409  1.00 -0.55
ATOM   1462  N   GLU D  32      -4.777   5.128  -0.940  1.00 -0.40
ATOM   1463  H   GLU D  32      -3.887   5.481  -0.663  1.00  0.40
ATOM   1464  CA  GLU D  32      -5.852   5.333   0.044  1.00  0.00
ATOM   1465  CB  GLU D  32      -6.847   6.440  -0.414  1.00  0.00
ATOM   1466  CG  GLU D  32      -6.028   7.711  -0.695  1.00  0.00
ATOM   1467  CD  GLU D  32      -6.721   8.917  -1.265  1.00  0.10
ATOM   1468  OE1 GLU D  32      -7.959   8.936  -1.336  1.00 -0.55
ATOM   1469  OE2 GLU D  32      -6.182   9.963  -1.665  1.00 -0.55
ATOM   1470  C   GLU D  32      -6.635   4.097   0.373  1.00  0.55
ATOM   1471  O   GLU D  32      -7.859   4.115   0.373  1.00 -0.55
ATOM   1472  N   ASN D  33      -5.881   3.021   0.627  1.00 -0.40
ATOM   1473  H   ASN D  33      -4.887   3.047   0.564  1.00  0.40
ATOM   1474  CA  ASN D  33      -6.463   1.736   1.011  1.00  0.00
ATOM   1475  CB  ASN D  33      -6.904   0.940  -0.193  1.00  0.00
ATOM   1476  CG  ASN D  33      -5.723   0.589  -1.081  1.00  0.55
ATOM   1477  OD1 ASN D  33      -4.915  -0.237  -0.662  1.00 -0.55
ATOM   1478  ND2 ASN D  33      -5.540   1.220  -2.251  1.00 -0.78
ATOM   1479 HD21 ASN D  33      -4.760   0.983  -2.831  1.00  0.39
ATOM   1480 HD22 ASN D  33      -6.184   1.927  -2.544  1.00  0.39
ATOM   1481  C   ASN D  33      -5.448   1.119   1.989  1.00  0.55
ATOM   1482  O   ASN D  33      -4.329   1.686   2.113  1.00 -0.55
ATOM   1483  N   LEU D  34      -5.798   0.046   2.674  1.00 -0.40
ATOM   1484  H   LEU D  34      -6.687  -0.396   2.577  1.00  0.40
ATOM   1485  CA  LEU D  34      -4.848  -0.552   3.639  1.00  0.00
ATOM   1486  CB  LEU D  34      -5.653  -1.573   4.455  1.00  0.00
ATOM   1487  CG  LEU D  34      -6.878  -1.111   5.280  1.00  0.00
ATOM   1488  CD1 LEU D  34      -7.530  -2.306   5.981  1.00  0.00
ATOM   1489  CD2 LEU D  34      -6.390  -0.057   6.274  1.00  0.00
ATOM   1490  C   LEU D  34      -3.576  -1.186   3.044  1.00  0.55
ATOM   1491  O   LEU D  34      -2.509  -1.127   3.689  1.00 -0.55
ATOM   1492  N   ASP D  35      -3.721  -1.747   1.830  1.00 -0.40
ATOM   1493  H   ASP D  35      -4.606  -1.773   1.373  1.00  0.40
ATOM   1494  CA  ASP D  35      -2.591  -2.368   1.074  1.00  0.00
ATOM   1495  CB  ASP D  35      -2.988  -3.218  -0.140  1.00  0.00
ATOM   1496  CG  ASP D  35      -3.871  -4.390   0.287  1.00  0.10
ATOM   1497  OD1 ASP D  35      -3.376  -5.195   1.116  1.00 -0.55
ATOM   1498  OD2 ASP D  35      -5.033  -4.572  -0.142  1.00 -0.55
ATOM   1499  C   ASP D  35      -1.637  -1.267   0.634  1.00  0.55
ATOM   1500  O   ASP D  35      -0.406  -1.479   0.755  1.00 -0.55
ATOM   1501  N   ALA D  36      -2.150  -0.139   0.194  1.00 -0.40
ATOM   1502  H   ALA D  36      -3.136  -0.023   0.118  1.00  0.40
ATOM   1503  CA  ALA D  36      -1.370   1.013  -0.213  1.00  0.00
ATOM   1504  CB  ALA D  36      -2.154   2.147  -0.822  1.00  0.00
ATOM   1505  C   ALA D  36      -0.690   1.552   1.056  1.00  0.55
ATOM   1506  O   ALA D  36       0.487   1.935   0.924  1.00 -0.55
ATOM   1507  N   LEU D  37      -1.398   1.542   2.181  1.00 -0.40
ATOM   1508  H   LEU D  37      -2.333   1.203   2.247  1.00  0.40
ATOM   1509  CA  LEU D  37      -0.762   2.065   3.413  1.00  0.00
ATOM   1510  CB  LEU D  37      -1.778   2.238   4.552  1.00  0.00
ATOM   1511  CG  LEU D  37      -1.137   2.789   5.844  1.00  0.00
ATOM   1512  CD1 LEU D  37      -0.428   4.154   5.720  1.00  0.00
ATOM   1513  CD2 LEU D  37      -2.230   2.845   6.916  1.00  0.00
ATOM   1514  C   LEU D  37       0.423   1.212   3.869  1.00  0.55
ATOM   1515  O   LEU D  37       1.480   1.693   4.256  1.00 -0.55
ATOM   1516  N   TRP D  38       0.209  -0.116   3.840  1.00 -0.40
ATOM   1517  H   TRP D  38      -0.673  -0.506   3.586  1.00  0.40
ATOM   1518  CA  TRP D  38       1.263  -1.072   4.181  1.00  0.00
ATOM   1519  CB  TRP D  38       0.720  -2.493   4.073  1.00  0.12
ATOM   1520  CG  TRP D  38       1.805  -3.513   4.292  1.00 -0.12
ATOM   1521  CD1 TRP D  38       2.450  -4.198   3.298  1.00 -0.12
ATOM   1522  HD1 TRP D  38       2.257  -4.097   2.240  1.00  0.12
ATOM   1523  NE1 TRP D  38       3.384  -5.033   3.864  1.00 -0.40
ATOM   1524  HE1 TRP D  38       3.958  -5.643   3.363  1.00  0.40
ATOM   1525  CE2 TRP D  38       3.400  -4.897   5.210  1.00  0.00
ATOM   1526  CD2 TRP D  38       2.411  -3.932   5.514  1.00  0.00
ATOM   1527  CE3 TRP D  38       2.241  -3.567   6.849  1.00 -0.12
ATOM   1528  HE3 TRP D  38       1.539  -2.807   7.159  1.00  0.12
ATOM   1529  CZ3 TRP D  38       3.027  -4.234   7.790  1.00 -0.12
ATOM   1530  HZ3 TRP D  38       2.886  -3.987   8.831  1.00  0.12
ATOM   1531  CZ2 TRP D  38       4.214  -5.532   6.152  1.00 -0.12
ATOM   1532  HZ2 TRP D  38       4.980  -6.240   5.873  1.00  0.12
ATOM   1533  CH2 TRP D  38       4.002  -5.219   7.464  1.00 -0.12
ATOM   1534  HH2 TRP D  38       4.566  -5.711   8.242  1.00  0.12
ATOM   1535  C   TRP D  38       2.519  -0.879   3.305  1.00  0.55
ATOM   1536  O   TRP D  38       3.670  -0.929   3.790  1.00 -0.55
ATOM   1537  N   ASP D  39       2.293  -0.718   1.985  1.00 -0.40
ATOM   1538  H   ASP D  39       1.367  -0.723   1.618  1.00  0.40
ATOM   1539  CA  ASP D  39       3.344  -0.529   1.000  1.00  0.00
ATOM   1540  CB  ASP D  39       2.801  -0.475  -0.445  1.00  0.00
ATOM   1541  CG  ASP D  39       3.950  -0.444  -1.449  1.00  0.10
ATOM   1542  OD1 ASP D  39       4.875  -1.308  -1.558  1.00 -0.55
ATOM   1543  OD2 ASP D  39       3.903   0.568  -2.188  1.00 -0.55
ATOM   1544  C   ASP D  39       4.147   0.720   1.341  1.00  0.55
ATOM   1545  O   ASP D  39       5.375   0.701   1.287  1.00 -0.55
ATOM   1546  N   ALA D  40       3.425   1.781   1.670  1.00 -0.40
ATOM   1547  H   ALA D  40       2.429   1.780   1.701  1.00  0.40
ATOM   1548  CA  ALA D  40       4.098   3.008   2.005  1.00  0.00
ATOM   1549  CB  ALA D  40       3.108   4.192   2.046  1.00  0.00
ATOM   1550  C   ALA D  40       4.847   2.945   3.326  1.00  0.55
ATOM   1551  O   ALA D  40       5.942   3.565   3.414  1.00 -0.55
ATOM   1552  N   LEU D  41       4.279   2.302   4.337  1.00 -0.40
ATOM   1553  H   LEU D  41       3.398   1.839   4.287  1.00  0.40
ATOM   1554  CA  LEU D  41       5.018   2.279   5.625  1.00  0.00
ATOM   1555  CB  LEU D  41       4.104   1.734   6.716  1.00  0.00
ATOM   1556  CG  LEU D  41       2.933   2.617   7.138  1.00  0.00
ATOM   1557  CD1 LEU D  41       2.060   1.972   8.183  1.00  0.00
ATOM   1558  CD2 LEU D  41       3.429   3.981   7.603  1.00  0.00
ATOM   1559  C   LEU D  41       6.320   1.472   5.499  1.00  0.55
ATOM   1560  O   LEU D  41       7.373   1.764   6.055  1.00 -0.55
ATOM   1561  N   THR D  42       6.293   0.426   4.701  1.00 -0.40
ATOM   1562  H   THR D  42       5.460   0.203   4.203  1.00  0.40
ATOM   1563  CA  THR D  42       7.387  -0.483   4.450  1.00  0.00
ATOM   1564  CB  THR D  42       6.874  -1.938   4.297  1.00  0.00
ATOM   1565  OG1 THR D  42       5.911  -2.164   3.266  1.00 -0.49
ATOM   1566  HG1 THR D  42       5.104  -1.733   3.558  1.00  0.49
ATOM   1567  CG2 THR D  42       6.164  -2.300   5.617  1.00  0.00
ATOM   1568  C   THR D  42       8.225  -0.153   3.239  1.00  0.55
ATOM   1569  O   THR D  42       9.248  -0.869   3.171  1.00 -0.55
ATOM   1570  N   GLY D  43       7.890   0.727   2.339  1.00 -0.40
ATOM   1571  H   GLY D  43       7.055   1.270   2.390  1.00  0.40
ATOM   1572  CA  GLY D  43       8.758   0.948   1.196  1.00  0.00
ATOM   1573  C   GLY D  43       8.665   2.366   0.674  1.00  0.55
ATOM   1574  O   GLY D  43       8.721   2.567  -0.555  1.00 -0.55
ATOM   1575  N   TRP D  44       8.490   3.341   1.571  1.00 -0.40
ATOM   1576  H   TRP D  44       8.410   3.177   2.551  1.00  0.40
ATOM   1577  CA  TRP D  44       8.409   4.732   1.110  1.00  0.00
ATOM   1578  CB  TRP D  44       7.004   5.048   0.545  1.00  0.12
ATOM   1579  CG  TRP D  44       6.933   6.467   0.075  1.00 -0.12
ATOM   1580  CD1 TRP D  44       6.740   7.637   0.790  1.00 -0.12
ATOM   1581  HD1 TRP D  44       6.566   7.678   1.855  1.00  0.12
ATOM   1582  NE1 TRP D  44       6.797   8.735  -0.026  1.00 -0.40
ATOM   1583  HE1 TRP D  44       6.692   9.666   0.248  1.00  0.40
ATOM   1584  CE2 TRP D  44       7.035   8.275  -1.323  1.00  0.00
ATOM   1585  CD2 TRP D  44       7.122   6.855  -1.288  1.00  0.00
ATOM   1586  CE3 TRP D  44       7.348   6.145  -2.457  1.00 -0.12
ATOM   1587  HE3 TRP D  44       7.395   5.066  -2.470  1.00  0.12
ATOM   1588  CZ3 TRP D  44       7.515   6.851  -3.622  1.00 -0.12
ATOM   1589  HZ3 TRP D  44       7.702   6.315  -4.541  1.00  0.12
ATOM   1590  CZ2 TRP D  44       7.195   9.000  -2.513  1.00 -0.12
ATOM   1591  HZ2 TRP D  44       7.126  10.077  -2.558  1.00  0.12
ATOM   1592  CH2 TRP D  44       7.449   8.258  -3.651  1.00 -0.12
ATOM   1593  HH2 TRP D  44       7.602   8.771  -4.588  1.00  0.12
ATOM   1594  C   TRP D  44       8.786   5.747   2.198  1.00  0.55
ATOM   1595  O   TRP D  44       9.672   6.603   2.086  1.00 -0.55
ATOM   1596  N   VAL D  45       8.005   5.604   3.279  1.00 -0.40
ATOM   1597  H   VAL D  45       7.311   4.890   3.312  1.00  0.40
ATOM   1598  CA  VAL D  45       8.075   6.430   4.464  1.00  0.00
ATOM   1599  CB  VAL D  45       6.953   5.970   5.438  1.00  0.00
ATOM   1600  CG1 VAL D  45       7.110   6.443   6.852  1.00  0.00
ATOM   1601  CG2 VAL D  45       5.606   6.537   4.950  1.00  0.00
ATOM   1602  C   VAL D  45       9.460   6.454   5.114  1.00  0.55
ATOM   1603  O   VAL D  45      10.276   5.517   5.166  1.00 -0.55
ATOM   1604  N   GLU D  46       9.732   7.643   5.654  1.00 -0.40
ATOM   1605  H   GLU D  46       9.093   8.405   5.581  1.00  0.40
ATOM   1606  CA  GLU D  46      10.952   7.922   6.378  1.00  0.00
ATOM   1607  CB  GLU D  46      11.231   9.411   6.216  1.00  0.00
ATOM   1608  CG  GLU D  46      11.733   9.969   7.551  1.00  0.00
ATOM   1609  CD  GLU D  46      12.329  11.292   7.061  1.00  0.10
ATOM   1610  OE1 GLU D  46      11.753  11.888   6.109  1.00 -0.55
ATOM   1611  OE2 GLU D  46      13.376  11.685   7.570  1.00 -0.55
ATOM   1612  C   GLU D  46      10.875   7.591   7.862  1.00  0.55
ATOM   1613  O   GLU D  46       9.865   7.851   8.528  1.00 -0.55
ATOM   1614  N   TYR D  47      11.920   6.996   8.374  1.00 -0.40
ATOM   1615  H   TYR D  47      12.708   6.741   7.820  1.00  0.40
ATOM   1616  CA  TYR D  47      11.998   6.663   9.802  1.00  0.00
ATOM   1617  CB  TYR D  47      12.083   5.131  10.011  1.00  0.12
ATOM   1618  CG  TYR D  47      10.832   4.440   9.490  1.00 -0.12
ATOM   1619  CD1 TYR D  47       9.648   4.560  10.219  1.00 -0.12
ATOM   1620  HD1 TYR D  47       9.660   5.101  11.154  1.00  0.12
ATOM   1621  CE1 TYR D  47       8.467   4.009   9.782  1.00 -0.12
ATOM   1622  HE1 TYR D  47       7.557   4.135  10.350  1.00  0.12
ATOM   1623  CZ  TYR D  47       8.467   3.293   8.607  1.00  0.06
ATOM   1624  OH  TYR D  47       7.260   2.729   8.196  1.00 -0.49
ATOM   1625  HH  TYR D  47       7.444   2.139   7.461  1.00  0.43
ATOM   1626  CD2 TYR D  47      10.810   3.746   8.302  1.00 -0.12
ATOM   1627  HD2 TYR D  47      11.700   3.672   7.694  1.00  0.12
ATOM   1628  CE2 TYR D  47       9.624   3.142   7.895  1.00 -0.12
ATOM   1629  HE2 TYR D  47       9.617   2.541   6.998  1.00  0.12
ATOM   1630  C   TYR D  47      13.186   7.368  10.451  1.00  0.55
ATOM   1631  O   TYR D  47      14.047   7.815   9.694  1.00 -0.55
ATOM   1632  N   PRO D  48      13.294   7.505  11.762  1.00 -0.20
ATOM   1633  CD  PRO D  48      14.470   8.151  12.386  1.00  0.10
ATOM   1634  CA  PRO D  48      12.284   7.055  12.730  1.00  0.10
ATOM   1635  CB  PRO D  48      12.919   7.270  14.080  1.00  0.00
ATOM   1636  CG  PRO D  48      14.271   7.889  13.861  1.00  0.00
ATOM   1637  C   PRO D  48      11.047   7.941  12.524  1.00  0.55
ATOM   1638  O   PRO D  48      11.081   9.081  12.063  1.00 -0.55
ATOM   1639  N   LEU D  49       9.912   7.361  12.877  1.00 -0.40
ATOM   1640  H   LEU D  49       9.887   6.430  13.232  1.00  0.40
ATOM   1641  CA  LEU D  49       8.621   8.033  12.774  1.00  0.00
ATOM   1642  CB  LEU D  49       7.784   7.318  11.695  1.00  0.00
ATOM   1643  CG  LEU D  49       6.285   7.624  11.556  1.00  0.00
ATOM   1644  CD1 LEU D  49       6.170   8.993  10.909  1.00  0.00
ATOM   1645  CD2 LEU D  49       5.534   6.587  10.745  1.00  0.00
ATOM   1646  C   LEU D  49       7.856   8.067  14.095  1.00  0.55
ATOM   1647  O   LEU D  49       7.833   7.093  14.840  1.00 -0.55
ATOM   1648  N   VAL D  50       7.237   9.202  14.328  1.00 -0.40
ATOM   1649  H   VAL D  50       7.338   9.990  13.726  1.00  0.40
ATOM   1650  CA  VAL D  50       6.360   9.389  15.485  1.00  0.00
ATOM   1651  CB  VAL D  50       6.864  10.392  16.505  1.00  0.00
ATOM   1652  CG1 VAL D  50       5.976  10.585  17.728  1.00  0.00
ATOM   1653  CG2 VAL D  50       8.289   9.908  16.835  1.00  0.00
ATOM   1654  C   VAL D  50       4.957   9.722  14.982  1.00  0.55
ATOM   1655  O   VAL D  50       4.694  10.693  14.290  1.00 -0.55
ATOM   1656  N   LEU D  51       4.022   8.814  15.295  1.00 -0.40
ATOM   1657  H   LEU D  51       4.266   7.972  15.768  1.00  0.40
ATOM   1658  CA  LEU D  51       2.617   8.954  14.992  1.00  0.00
ATOM   1659  CB  LEU D  51       1.964   7.666  14.508  1.00  0.00
ATOM   1660  CG  LEU D  51       0.431   7.899  14.255  1.00  0.00
ATOM   1661  CD1 LEU D  51       0.344   8.946  13.166  1.00  0.00
ATOM   1662  CD2 LEU D  51      -0.313   6.653  13.870  1.00  0.00
ATOM   1663  C   LEU D  51       1.850   9.395  16.268  1.00  0.55
ATOM   1664  O   LEU D  51       1.715   8.557  17.200  1.00 -0.55
ATOM   1665  N   GLU D  52       1.399  10.648  16.303  1.00 -0.40
ATOM   1666  H   GLU D  52       1.576  11.296  15.567  1.00  0.40
ATOM   1667  CA  GLU D  52       0.603  11.155  17.441  1.00  0.00
ATOM   1668  CB  GLU D  52       1.049  12.512  17.974  1.00  0.00
ATOM   1669  CG  GLU D  52       0.120  12.881  19.125  1.00  0.00
ATOM   1670  CD  GLU D  52       0.505  14.125  19.876  1.00  0.10
ATOM   1671  OE1 GLU D  52       1.453  14.804  19.421  1.00 -0.55
ATOM   1672  OE2 GLU D  52      -0.122  14.438  20.921  1.00 -0.55
ATOM   1673  C   GLU D  52      -0.851  11.240  16.971  1.00  0.55
ATOM   1674  O   GLU D  52      -1.195  12.071  16.136  1.00 -0.55
ATOM   1675  N   TRP D  53      -1.679  10.348  17.439  1.00 -0.40
ATOM   1676  H   TRP D  53      -1.353   9.670  18.090  1.00  0.40
ATOM   1677  CA  TRP D  53      -3.079  10.211  17.117  1.00  0.00
ATOM   1678  CB  TRP D  53      -3.360   8.765  16.698  1.00  0.12
ATOM   1679  CG  TRP D  53      -4.647   8.560  15.930  1.00 -0.12
ATOM   1680  CD1 TRP D  53      -5.830   9.254  16.037  1.00 -0.12
ATOM   1681  HD1 TRP D  53      -5.990  10.091  16.700  1.00  0.12
ATOM   1682  NE1 TRP D  53      -6.779   8.743  15.192  1.00 -0.40
ATOM   1683  HE1 TRP D  53      -7.701   9.054  15.116  1.00  0.40
ATOM   1684  CE2 TRP D  53      -6.220   7.726  14.472  1.00  0.00
ATOM   1685  CD2 TRP D  53      -4.896   7.559  14.926  1.00  0.00
ATOM   1686  CE3 TRP D  53      -4.097   6.557  14.345  1.00 -0.12
ATOM   1687  HE3 TRP D  53      -3.072   6.398  14.648  1.00  0.12
ATOM   1688  CZ3 TRP D  53      -4.656   5.760  13.355  1.00 -0.12
ATOM   1689  HZ3 TRP D  53      -4.053   5.001  12.880  1.00  0.12
ATOM   1690  CZ2 TRP D  53      -6.798   6.909  13.491  1.00 -0.12
ATOM   1691  HZ2 TRP D  53      -7.817   7.029  13.153  1.00  0.12
ATOM   1692  CH2 TRP D  53      -5.987   5.924  12.965  1.00 -0.12
ATOM   1693  HH2 TRP D  53      -6.397   5.254  12.225  1.00  0.12
ATOM   1694  C   TRP D  53      -3.992  10.680  18.260  1.00  0.55
ATOM   1695  O   TRP D  53      -4.260   9.961  19.231  1.00 -0.55
ATOM   1696  N   ARG D  54      -4.509  11.889  18.138  1.00 -0.40
ATOM   1697  H   ARG D  54      -4.297  12.469  17.356  1.00  0.40
ATOM   1698  CA  ARG D  54      -5.423  12.471  19.124  1.00  0.00
ATOM   1699  CB  ARG D  54      -5.277  13.968  19.169  1.00  0.00
ATOM   1700  CG  ARG D  54      -3.840  14.366  19.208  1.00  0.00
ATOM   1701  CD  ARG D  54      -3.763  15.882  19.059  1.00  0.35
ATOM   1702  NE  ARG D  54      -2.370  16.200  19.424  1.00 -0.35
ATOM   1703  HE  ARG D  54      -1.843  15.590  20.014  1.00  0.45
ATOM   1704  CZ  ARG D  54      -1.827  17.333  18.943  1.00  0.35
ATOM   1705  NH1 ARG D  54      -2.595  18.101  18.159  1.00 -0.70
ATOM   1706 HH11 ARG D  54      -3.533  17.824  17.951  1.00  0.40
ATOM   1707 HH12 ARG D  54      -2.229  18.952  17.780  1.00  0.40
ATOM   1708  NH2 ARG D  54      -0.573  17.686  19.232  1.00 -0.70
ATOM   1709 HH21 ARG D  54      -0.013  17.103  19.820  1.00  0.40
ATOM   1710 HH22 ARG D  54      -0.194  18.534  18.861  1.00  0.40
ATOM   1711  C   ARG D  54      -6.883  12.189  18.811  1.00  0.55
ATOM   1712  O   ARG D  54      -7.318  12.067  17.663  1.00 -0.55
ATOM   1713  N   GLN D  55      -7.648  12.139  19.909  1.00 -0.40
ATOM   1714  H   GLN D  55      -7.251  12.312  20.806  1.00  0.40
ATOM   1715  CA  GLN D  55      -9.090  11.838  19.932  1.00  0.00
ATOM   1716  CB  GLN D  55      -9.990  12.899  19.315  1.00  0.00
ATOM   1717  CG  GLN D  55      -9.701  14.322  19.634  1.00  0.00
ATOM   1718  CD  GLN D  55      -9.928  14.596  21.112  1.00  0.55
ATOM   1719  OE1 GLN D  55     -10.852  14.070  21.754  1.00 -0.55
ATOM   1720  NE2 GLN D  55      -8.987  15.444  21.557  1.00 -0.78
ATOM   1721 HE21 GLN D  55      -8.987  15.733  22.514  1.00  0.39
ATOM   1722 HE22 GLN D  55      -8.286  15.786  20.931  1.00  0.39
ATOM   1723  C   GLN D  55      -9.358  10.579  19.102  1.00  0.55
ATOM   1724  O   GLN D  55     -10.206  10.650  18.206  1.00 -0.55
ATOM   1725  N   PHE D  56      -8.638   9.514  19.326  1.00 -0.40
ATOM   1726  H   PHE D  56      -7.951   9.489  20.048  1.00  0.40
ATOM   1727  CA  PHE D  56      -8.780   8.290  18.548  1.00  0.00
ATOM   1728  CB  PHE D  56      -7.884   7.117  19.070  1.00  0.12
ATOM   1729  CG  PHE D  56      -8.059   5.866  18.234  1.00 -0.12
ATOM   1730  CD1 PHE D  56      -7.308   5.644  17.095  1.00 -0.12
ATOM   1731  HD1 PHE D  56      -6.549   6.362  16.823  1.00  0.12
ATOM   1732  CE1 PHE D  56      -7.495   4.539  16.295  1.00 -0.12
ATOM   1733  HE1 PHE D  56      -6.903   4.414  15.401  1.00  0.12
ATOM   1734  CZ  PHE D  56      -8.437   3.593  16.637  1.00 -0.12
ATOM   1735  HZ  PHE D  56      -8.574   2.713  16.027  1.00  0.12
ATOM   1736  CD2 PHE D  56      -9.016   4.915  18.567  1.00 -0.12
ATOM   1737  HD2 PHE D  56      -9.616   5.057  19.453  1.00  0.12
ATOM   1738  CE2 PHE D  56      -9.215   3.789  17.786  1.00 -0.12
ATOM   1739  HE2 PHE D  56      -9.967   3.064  18.062  1.00  0.12
ATOM   1740  C   PHE D  56     -10.235   7.888  18.459  1.00  0.55
ATOM   1741  O   PHE D  56     -10.788   7.583  17.403  1.00 -0.55
ATOM   1742  N   GLU D  57     -10.875   7.847  19.613  1.00 -0.40
ATOM   1743  H   GLU D  57     -10.450   8.088  20.482  1.00  0.40
ATOM   1744  CA  GLU D  57     -12.286   7.428  19.647  1.00  0.00
ATOM   1745  CB  GLU D  57     -12.731   7.447  21.119  1.00  0.00
ATOM   1746  CG  GLU D  57     -11.827   6.468  21.903  1.00  0.00
ATOM   1747  CD  GLU D  57     -12.309   5.086  21.422  1.00  0.10
ATOM   1748  OE1 GLU D  57     -13.539   4.903  21.167  1.00 -0.55
ATOM   1749  OE2 GLU D  57     -11.350   4.280  21.344  1.00 -0.55
ATOM   1750  C   GLU D  57     -13.226   8.238  18.785  1.00  0.55
ATOM   1751  O   GLU D  57     -14.159   7.640  18.238  1.00 -0.55
ATOM   1752  N   GLN D  58     -13.059   9.541  18.646  1.00 -0.40
ATOM   1753  H   GLN D  58     -12.314  10.041  19.082  1.00  0.40
ATOM   1754  CA  GLN D  58     -13.991  10.327  17.818  1.00  0.00
ATOM   1755  CB  GLN D  58     -13.777  11.833  17.959  1.00  0.00
ATOM   1756  CG  GLN D  58     -14.045  12.422  19.347  1.00  0.00
ATOM   1757  CD  GLN D  58     -14.151  13.951  19.313  1.00  0.55
ATOM   1758  OE1 GLN D  58     -13.373  14.649  19.970  1.00 -0.55
ATOM   1759  NE2 GLN D  58     -15.159  14.475  18.554  1.00 -0.78
ATOM   1760 HE21 GLN D  58     -15.276  15.466  18.494  1.00  0.39
ATOM   1761 HE22 GLN D  58     -15.779  13.867  18.058  1.00  0.39
ATOM   1762  C   GLN D  58     -13.871   9.932  16.352  1.00  0.55
ATOM   1763  O   GLN D  58     -14.823   9.873  15.599  1.00 -0.55
ATOM   1764  N   SER D  59     -12.600   9.707  15.980  1.00 -0.40
ATOM   1765  H   SER D  59     -11.840   9.789  16.619  1.00  0.40
ATOM   1766  CA  SER D  59     -12.252   9.329  14.618  1.00  0.00
ATOM   1767  CB  SER D  59     -10.742   9.419  14.380  1.00  0.00
ATOM   1768  OG  SER D  59      -9.985   8.432  15.041  1.00 -0.49
ATOM   1769  HG  SER D  59     -10.278   8.443  15.956  1.00  0.49
ATOM   1770  C   SER D  59     -12.830   7.960  14.320  1.00  0.55
ATOM   1771  O   SER D  59     -13.230   7.743  13.205  1.00 -0.55
ATOM   1772  N   LYS D  60     -12.866   7.106  15.304  1.00 -0.40
ATOM   1773  H   LYS D  60     -12.537   7.370  16.206  1.00  0.40
ATOM   1774  CA  LYS D  60     -13.365   5.724  15.227  1.00  0.00
ATOM   1775  CB  LYS D  60     -13.110   4.995  16.529  1.00  0.00
ATOM   1776  CG  LYS D  60     -13.121   3.478  16.440  1.00  0.00
ATOM   1777  CD  LYS D  60     -12.430   2.997  17.729  1.00  0.00
ATOM   1778  CE  LYS D  60     -13.148   1.784  18.292  1.00  0.33
ATOM   1779  NZ  LYS D  60     -12.399   1.290  19.472  1.00 -0.32
ATOM   1780  HZ1 LYS D  60     -12.355   2.038  20.193  1.00  0.33
ATOM   1781  HZ2 LYS D  60     -11.435   1.026  19.185  1.00  0.33
ATOM   1782  HZ3 LYS D  60     -12.883   0.457  19.865  1.00  0.33
ATOM   1783  C   LYS D  60     -14.840   5.709  14.855  1.00  0.55
ATOM   1784  O   LYS D  60     -15.294   4.964  13.999  1.00 -0.55
ATOM   1785  N   GLN D  61     -15.563   6.587  15.514  1.00 -0.40
ATOM   1786  H   GLN D  61     -15.147   7.174  16.202  1.00  0.40
ATOM   1787  CA  GLN D  61     -16.974   6.791  15.323  1.00  0.00
ATOM   1788  CB  GLN D  61     -17.413   8.029  16.136  1.00  0.00
ATOM   1789  CG  GLN D  61     -18.944   8.176  16.256  1.00  0.00
ATOM   1790  CD  GLN D  61     -19.297   9.331  17.201  1.00  0.55
ATOM   1791  OE1 GLN D  61     -19.913   9.119  18.251  1.00 -0.55
ATOM   1792  NE2 GLN D  61     -18.898  10.577  16.812  1.00 -0.78
ATOM   1793 HE21 GLN D  61     -19.100  11.369  17.388  1.00  0.39
ATOM   1794 HE22 GLN D  61     -18.403  10.698  15.951  1.00  0.39
ATOM   1795  C   GLN D  61     -17.233   7.100  13.848  1.00  0.55
ATOM   1796  O   GLN D  61     -17.981   6.445  13.120  1.00 -0.55
ATOM   1797  N   LEU D  62     -16.547   8.148  13.427  1.00 -0.40
ATOM   1798  H   LEU D  62     -15.919   8.610  14.046  1.00  0.40
ATOM   1799  CA  LEU D  62     -16.601   8.738  12.101  1.00  0.00
ATOM   1800  CB  LEU D  62     -15.842  10.101  12.247  1.00  0.00
ATOM   1801  CG  LEU D  62     -16.854  11.115  12.832  1.00  0.00
ATOM   1802  CD1 LEU D  62     -17.240  12.196  11.827  1.00  0.00
ATOM   1803  CD2 LEU D  62     -18.114  10.377  13.286  1.00  0.00
ATOM   1804  C   LEU D  62     -16.118   7.892  10.956  1.00  0.55
ATOM   1805  O   LEU D  62     -16.510   8.045   9.779  1.00 -0.55
ATOM   1806  N   THR D  63     -15.268   6.909  11.229  1.00 -0.40
ATOM   1807  H   THR D  63     -14.924   6.703  12.141  1.00  0.40
ATOM   1808  CA  THR D  63     -14.809   6.078  10.112  1.00  0.00
ATOM   1809  CB  THR D  63     -13.275   6.049  10.159  1.00  0.00
ATOM   1810  OG1 THR D  63     -12.968   5.535  11.475  1.00 -0.49
ATOM   1811  HG1 THR D  63     -13.062   6.277  12.078  1.00  0.49
ATOM   1812  CG2 THR D  63     -12.700   7.428   9.897  1.00  0.00
ATOM   1813  C   THR D  63     -15.493   4.720  10.164  1.00  0.55
ATOM   1814  O   THR D  63     -14.992   4.004   9.273  1.00 -0.55
ATOM   1815  NT  THR D  63     -16.459   4.412  11.052  1.00 -0.40
ATOM   1816  HNT THR D  63     -16.796   5.070  11.721  1.00  0.40
ATOM   1817  CAT THR D  63     -17.059   3.109  11.084  1.00  0.00
ATOM   1818  CAY GLY G  66     -12.960  -1.116  11.692  1.00  0.00
ATOM   1819  CY  GLY G  66     -12.513  -0.187  10.615  1.00  0.55
ATOM   1820  OY  GLY G  66     -12.282  -0.603   9.482  1.00 -0.55
ATOM   1821  N   GLY G  66     -12.378   1.109  10.964  1.00 -0.40
ATOM   1822  H   GLY G  66     -12.595   1.425  11.884  1.00  0.40
ATOM   1823  CA  GLY G  66     -11.909   2.150  10.033  1.00  0.00
ATOM   1824  C   GLY G  66     -10.541   2.627  10.581  1.00  0.55
ATOM   1825  O   GLY G  66      -9.479   2.186  10.140  1.00 -0.55
ATOM   1826  N   ALA G  67     -10.644   3.517  11.543  1.00 -0.40
ATOM   1827  H   ALA G  67     -11.543   3.858  11.799  1.00  0.40
ATOM   1828  CA  ALA G  67      -9.576   4.090  12.313  1.00  0.00
ATOM   1829  CB  ALA G  67     -10.169   4.921  13.447  1.00  0.00
ATOM   1830  C   ALA G  67      -8.761   2.939  12.931  1.00  0.55
ATOM   1831  O   ALA G  67      -7.522   2.967  13.050  1.00 -0.55
ATOM   1832  N   GLU G  68      -9.525   1.909  13.351  1.00 -0.40
ATOM   1833  H   GLU G  68     -10.518   1.886  13.256  1.00  0.40
ATOM   1834  CA  GLU G  68      -8.876   0.746  13.986  1.00  0.00
ATOM   1835  CB  GLU G  68      -9.983  -0.057  14.687  1.00  0.00
ATOM   1836  CG  GLU G  68      -9.472  -1.035  15.701  1.00  0.00
ATOM   1837  CD  GLU G  68      -8.727  -0.387  16.879  1.00  0.10
ATOM   1838  OE1 GLU G  68      -9.359   0.488  17.513  1.00 -0.55
ATOM   1839  OE2 GLU G  68      -7.592  -0.906  17.014  1.00 -0.55
ATOM   1840  C   GLU G  68      -8.033  -0.111  13.048  1.00  0.55
ATOM   1841  O   GLU G  68      -6.927  -0.547  13.412  1.00 -0.55
ATOM   1842  N   SER G  69      -8.527  -0.352  11.857  1.00 -0.40
ATOM   1843  H   SER G  69      -9.436  -0.021  11.628  1.00  0.40
ATOM   1844  CA  SER G  69      -7.888  -1.074  10.777  1.00  0.00
ATOM   1845  CB  SER G  69      -8.774  -0.979   9.511  1.00  0.00
ATOM   1846  OG  SER G  69      -9.593  -2.109   9.552  1.00 -0.49
ATOM   1847  HG  SER G  69     -10.252  -1.983   8.865  1.00  0.49
ATOM   1848  C   SER G  69      -6.558  -0.395  10.368  1.00  0.55
ATOM   1849  O   SER G  69      -5.604  -1.113  10.134  1.00 -0.55
ATOM   1850  N   VAL G  70      -6.605   0.929  10.302  1.00 -0.40
ATOM   1851  H   VAL G  70      -7.448   1.425  10.493  1.00  0.40
ATOM   1852  CA  VAL G  70      -5.467   1.763   9.956  1.00  0.00
ATOM   1853  CB  VAL G  70      -5.878   3.215   9.666  1.00  0.00
ATOM   1854  CG1 VAL G  70      -4.593   4.063   9.684  1.00  0.00
ATOM   1855  CG2 VAL G  70      -6.650   3.348   8.374  1.00  0.00
ATOM   1856  C   VAL G  70      -4.416   1.703  11.050  1.00  0.55
ATOM   1857  O   VAL G  70      -3.219   1.521  10.780  1.00 -0.55
ATOM   1858  N   LEU G  71      -4.823   1.827  12.294  1.00 -0.40
ATOM   1859  H   LEU G  71      -5.783   1.989  12.505  1.00  0.40
ATOM   1860  CA  LEU G  71      -3.941   1.743  13.460  1.00  0.00
ATOM   1861  CB  LEU G  71      -4.709   1.896  14.781  1.00  0.00
ATOM   1862  CG  LEU G  71      -3.916   1.706  16.088  1.00  0.00
ATOM   1863  CD1 LEU G  71      -2.763   2.700  16.152  1.00  0.00
ATOM   1864  CD2 LEU G  71      -4.773   1.843  17.339  1.00  0.00
ATOM   1865  C   LEU G  71      -3.216   0.371  13.430  1.00  0.55
ATOM   1866  O   LEU G  71      -2.013   0.270  13.737  1.00 -0.55
ATOM   1867  N   GLN G  72      -3.966  -0.653  13.113  1.00 -0.40
ATOM   1868  H   GLN G  72      -4.931  -0.518  12.912  1.00  0.40
ATOM   1869  CA  GLN G  72      -3.532  -2.041  13.016  1.00  0.00
ATOM   1870  CB  GLN G  72      -4.764  -2.898  12.742  1.00  0.00
ATOM   1871  CG  GLN G  72      -4.505  -4.377  12.508  1.00  0.00
ATOM   1872  CD  GLN G  72      -5.823  -5.164  12.367  1.00  0.55
ATOM   1873  OE1 GLN G  72      -6.871  -4.943  13.028  1.00 -0.55
ATOM   1874  NE2 GLN G  72      -5.884  -6.188  11.485  1.00 -0.78
ATOM   1875 HE21 GLN G  72      -6.731  -6.709  11.381  1.00  0.39
ATOM   1876 HE22 GLN G  72      -5.081  -6.424  10.937  1.00  0.39
ATOM   1877  C   GLN G  72      -2.402  -2.187  11.996  1.00  0.55
ATOM   1878  O   GLN G  72      -1.461  -2.936  12.285  1.00 -0.55
ATOM   1879  N   VAL G  73      -2.455  -1.510  10.866  1.00 -0.40
ATOM   1880  H   VAL G  73      -3.245  -0.950  10.630  1.00  0.40
ATOM   1881  CA  VAL G  73      -1.376  -1.526   9.881  1.00  0.00
ATOM   1882  CB  VAL G  73      -1.773  -0.826   8.592  1.00  0.00
ATOM   1883  CG1 VAL G  73      -0.577  -0.684   7.662  1.00  0.00
ATOM   1884  CG2 VAL G  73      -2.900  -1.681   7.986  1.00  0.00
ATOM   1885  C   VAL G  73      -0.110  -0.909  10.458  1.00  0.55
ATOM   1886  O   VAL G  73       1.014  -1.391  10.272  1.00 -0.55
ATOM   1887  N   PHE G  74      -0.235   0.192  11.184  1.00 -0.40
ATOM   1888  H   PHE G  74      -1.115   0.639  11.325  1.00  0.40
ATOM   1889  CA  PHE G  74       0.915   0.819  11.822  1.00  0.00
ATOM   1890  CB  PHE G  74       0.508   2.100  12.543  1.00  0.12
ATOM   1891  CG  PHE G  74       0.485   3.308  11.662  1.00 -0.12
ATOM   1892  CD1 PHE G  74       1.627   4.021  11.375  1.00 -0.12
ATOM   1893  HD1 PHE G  74       2.570   3.712  11.802  1.00  0.12
ATOM   1894  CE1 PHE G  74       1.584   5.136  10.543  1.00 -0.12
ATOM   1895  HE1 PHE G  74       2.486   5.690  10.331  1.00  0.12
ATOM   1896  CZ  PHE G  74       0.363   5.535   9.984  1.00 -0.12
ATOM   1897  HZ  PHE G  74       0.324   6.400   9.339  1.00  0.12
ATOM   1898  CD2 PHE G  74      -0.730   3.707  11.100  1.00 -0.12
ATOM   1899  HD2 PHE G  74      -1.628   3.149  11.321  1.00  0.12
ATOM   1900  CE2 PHE G  74      -0.797   4.819  10.257  1.00 -0.12
ATOM   1901  HE2 PHE G  74      -1.740   5.119   9.823  1.00  0.12
ATOM   1902  C   PHE G  74       1.531  -0.165  12.819  1.00  0.55
ATOM   1903  O   PHE G  74       2.754  -0.281  12.934  1.00 -0.55
ATOM   1904  N   ARG G  75       0.737  -0.869  13.575  1.00 -0.40
ATOM   1905  H   ARG G  75      -0.255  -0.805  13.506  1.00  0.40
ATOM   1906  CA  ARG G  75       1.263  -1.817  14.592  1.00  0.00
ATOM   1907  CB  ARG G  75       0.127  -2.208  15.541  1.00  0.00
ATOM   1908  CG  ARG G  75      -0.181  -0.900  16.312  1.00  0.00
ATOM   1909  CD  ARG G  75      -0.113  -1.130  17.786  1.00  0.35
ATOM   1910  NE  ARG G  75      -1.036  -2.075  18.265  1.00 -0.35
ATOM   1911  HE  ARG G  75      -1.940  -1.843  17.953  1.00  0.45
ATOM   1912  CZ  ARG G  75      -1.085  -3.168  18.993  1.00  0.35
ATOM   1913  NH1 ARG G  75      -0.052  -3.761  19.550  1.00 -0.70
ATOM   1914 HH11 ARG G  75       0.866  -3.381  19.433  1.00  0.40
ATOM   1915 HH12 ARG G  75      -0.183  -4.592  20.089  1.00  0.40
ATOM   1916  NH2 ARG G  75      -2.308  -3.705  19.156  1.00 -0.70
ATOM   1917 HH21 ARG G  75      -3.105  -3.272  18.734  1.00  0.40
ATOM   1918 HH22 ARG G  75      -2.421  -4.537  19.698  1.00  0.40
ATOM   1919  C   ARG G  75       1.977  -3.000  13.985  1.00  0.55
ATOM   1920  O   ARG G  75       3.032  -3.351  14.563  1.00 -0.55
ATOM   1921  N   GLU G  76       1.495  -3.530  12.860  1.00 -0.40
ATOM   1922  H   GLU G  76       0.657  -3.196  12.436  1.00  0.40
ATOM   1923  CA  GLU G  76       2.161  -4.633  12.176  1.00  0.00
ATOM   1924  CB  GLU G  76       1.411  -5.141  10.964  1.00  0.00
ATOM   1925  CG  GLU G  76      -0.014  -5.502  11.262  1.00  0.00
ATOM   1926  CD  GLU G  76      -0.574  -6.428  10.170  1.00  0.10
ATOM   1927  OE1 GLU G  76       0.212  -6.826   9.244  1.00 -0.55
ATOM   1928  OE2 GLU G  76      -1.781  -6.717  10.403  1.00 -0.55
ATOM   1929  C   GLU G  76       3.495  -4.204  11.555  1.00  0.55
ATOM   1930  O   GLU G  76       4.452  -4.972  11.483  1.00 -0.55
ATOM   1931  N   ALA G  77       3.440  -2.964  11.113  1.00 -0.40
ATOM   1932  H   ALA G  77       2.638  -2.376  11.172  1.00  0.40
ATOM   1933  CA  ALA G  77       4.669  -2.427  10.486  1.00  0.00
ATOM   1934  CB  ALA G  77       4.400  -1.145   9.729  1.00  0.00
ATOM   1935  C   ALA G  77       5.746  -2.313  11.570  1.00  0.55
ATOM   1936  O   ALA G  77       6.948  -2.589  11.381  1.00 -0.55
ATOM   1937  N   LYS G  78       5.325  -1.900  12.747  1.00 -0.40
ATOM   1938  H   LYS G  78       4.372  -1.665  12.921  1.00  0.40
ATOM   1939  CA  LYS G  78       6.230  -1.765  13.862  1.00  0.00
ATOM   1940  CB  LYS G  78       5.574  -1.070  15.047  1.00  0.00
ATOM   1941  CG  LYS G  78       6.523  -0.801  16.189  1.00  0.00
ATOM   1942  CD  LYS G  78       5.895  -0.261  17.443  1.00  0.00
ATOM   1943  CE  LYS G  78       6.865   0.463  18.370  1.00  0.33
ATOM   1944  NZ  LYS G  78       8.325   0.396  18.074  1.00 -0.32
ATOM   1945  HZ1 LYS G  78       8.508   0.801  17.134  1.00  0.33
ATOM   1946  HZ2 LYS G  78       8.637  -0.596  18.091  1.00  0.33
ATOM   1947  HZ3 LYS G  78       8.850   0.935  18.792  1.00  0.33
ATOM   1948  C   LYS G  78       6.640  -3.190  14.279  1.00  0.55
ATOM   1949  O   LYS G  78       7.845  -3.410  14.482  1.00 -0.55
ATOM   1950  N   ALA G  79       5.695  -4.098  14.415  1.00 -0.40
ATOM   1951  H   ALA G  79       4.738  -3.902  14.214  1.00  0.40
ATOM   1952  CA  ALA G  79       5.992  -5.457  14.875  1.00  0.00
ATOM   1953  CB  ALA G  79       4.819  -6.381  14.762  1.00  0.00
ATOM   1954  C   ALA G  79       7.169  -5.998  14.080  1.00  0.55
ATOM   1955  O   ALA G  79       8.109  -6.576  14.609  1.00 -0.55
ATOM   1956  N   GLU G  80       7.032  -5.746  12.794  1.00 -0.40
ATOM   1957  H   GLU G  80       6.244  -5.251  12.436  1.00  0.40
ATOM   1958  CA  GLU G  80       8.014  -6.168  11.811  1.00  0.00
ATOM   1959  CB  GLU G  80       7.380  -6.019  10.421  1.00  0.00
ATOM   1960  CG  GLU G  80       6.445  -7.204  10.122  1.00  0.00
ATOM   1961  CD  GLU G  80       6.491  -7.524   8.632  1.00  0.10
ATOM   1962  OE1 GLU G  80       7.419  -7.057   7.921  1.00 -0.55
ATOM   1963  OE2 GLU G  80       5.564  -8.231   8.176  1.00 -0.55
ATOM   1964  C   GLU G  80       9.295  -5.394  11.884  1.00  0.55
ATOM   1965  O   GLU G  80      10.083  -5.640  10.966  1.00 -0.55
ATOM   1966  N   GLY G  81       9.579  -4.506  12.807  1.00 -0.40
ATOM   1967  H   GLY G  81       8.929  -4.298  13.533  1.00  0.40
ATOM   1968  CA  GLY G  81      10.801  -3.770  12.868  1.00  0.00
ATOM   1969  C   GLY G  81      10.933  -2.318  12.522  1.00  0.55
ATOM   1970  O   GLY G  81      12.002  -1.736  12.861  1.00 -0.55
ATOM   1971  N   ALA G  82       9.966  -1.695  11.857  1.00 -0.40
ATOM   1972  H   ALA G  82       9.147  -2.181  11.564  1.00  0.40
ATOM   1973  CA  ALA G  82      10.009  -0.266  11.498  1.00  0.00
ATOM   1974  CB  ALA G  82       8.849   0.132  10.625  1.00  0.00
ATOM   1975  C   ALA G  82       9.959   0.484  12.824  1.00  0.55
ATOM   1976  O   ALA G  82       9.249   0.068  13.753  1.00 -0.55
ATOM   1977  N   ASP G  83      10.738   1.516  12.867  1.00 -0.40
ATOM   1978  H   ASP G  83      11.292   1.754  12.075  1.00  0.40
ATOM   1979  CA  ASP G  83      10.905   2.421  14.005  1.00  0.00
ATOM   1980  CB  ASP G  83      12.284   3.089  13.972  1.00  0.00
ATOM   1981  CG  ASP G  83      12.602   3.800  15.278  1.00  0.10
ATOM   1982  OD1 ASP G  83      11.694   3.935  16.136  1.00 -0.55
ATOM   1983  OD2 ASP G  83      13.758   4.251  15.473  1.00 -0.55
ATOM   1984  C   ASP G  83       9.802   3.502  14.064  1.00  0.55
ATOM   1985  O   ASP G  83       9.939   4.665  13.652  1.00 -0.55
ATOM   1986  N   ILE G  84       8.688   3.016  14.606  1.00 -0.40
ATOM   1987  H   ILE G  84       8.629   2.072  14.921  1.00  0.40
ATOM   1988  CA  ILE G  84       7.490   3.812  14.780  1.00  0.00
ATOM   1989  CB  ILE G  84       6.274   3.175  14.036  1.00  0.00
ATOM   1990  CG2 ILE G  84       4.984   3.976  14.218  1.00  0.00
ATOM   1991  CG1 ILE G  84       6.656   3.114  12.558  1.00  0.00
ATOM   1992  CD1 ILE G  84       5.693   2.333  11.708  1.00  0.00
ATOM   1993  C   ILE G  84       7.063   3.937  16.236  1.00  0.55
ATOM   1994  O   ILE G  84       6.835   2.864  16.847  1.00 -0.55
ATOM   1995  N   THR G  85       6.993   5.171  16.703  1.00 -0.40
ATOM   1996  H   THR G  85       7.276   5.971  16.180  1.00  0.40
ATOM   1997  CA  THR G  85       6.475   5.399  18.054  1.00  0.00
ATOM   1998  CB  THR G  85       7.217   6.462  18.836  1.00  0.00
ATOM   1999  OG1 THR G  85       8.511   5.902  18.938  1.00 -0.49
ATOM   2000  HG1 THR G  85       8.941   6.075  18.097  1.00  0.49
ATOM   2001  CG2 THR G  85       6.576   6.611  20.210  1.00  0.00
ATOM   2002  C   THR G  85       4.997   5.803  17.919  1.00  0.55
ATOM   2003  O   THR G  85       4.675   6.727  17.167  1.00 -0.55
ATOM   2004  N   ILE G  86       4.078   5.148  18.570  1.00 -0.40
ATOM   2005  H   ILE G  86       4.309   4.387  19.170  1.00  0.40
ATOM   2006  CA  ILE G  86       2.637   5.469  18.479  1.00  0.00
ATOM   2007  CB  ILE G  86       1.859   4.226  18.078  1.00  0.00
ATOM   2008  CG2 ILE G  86       0.377   4.422  17.914  1.00  0.00
ATOM   2009  CG1 ILE G  86       2.429   3.665  16.757  1.00  0.00
ATOM   2010  CD1 ILE G  86       1.787   2.267  16.571  1.00  0.00
ATOM   2011  C   ILE G  86       2.132   6.026  19.794  1.00  0.55
ATOM   2012  O   ILE G  86       2.241   5.386  20.845  1.00 -0.55
ATOM   2013  N   ILE G  87       1.599   7.224  19.769  1.00 -0.40
ATOM   2014  H   ILE G  87       1.546   7.740  18.919  1.00  0.40
ATOM   2015  CA  ILE G  87       1.044   7.911  20.939  1.00  0.00
ATOM   2016  CB  ILE G  87       1.652   9.299  21.168  1.00  0.00
ATOM   2017  CG2 ILE G  87       1.021   9.964  22.386  1.00  0.00
ATOM   2018  CG1 ILE G  87       3.175   9.136  21.237  1.00  0.00
ATOM   2019  CD1 ILE G  87       3.880  10.454  20.993  1.00  0.00
ATOM   2020  C   ILE G  87      -0.451   8.061  20.692  1.00  0.55
ATOM   2021  O   ILE G  87      -0.907   8.575  19.679  1.00 -0.55
ATOM   2022  N   LEU G  88      -1.191   7.480  21.604  1.00 -0.40
ATOM   2023  H   LEU G  88      -0.783   7.018  22.387  1.00  0.40
ATOM   2024  CA  LEU G  88      -2.651   7.457  21.552  1.00  0.00
ATOM   2025  CB  LEU G  88      -3.173   6.041  21.669  1.00  0.00
ATOM   2026  CG  LEU G  88      -2.883   5.096  20.508  1.00  0.00
ATOM   2027  CD1 LEU G  88      -3.165   3.672  20.943  1.00  0.00
ATOM   2028  CD2 LEU G  88      -3.762   5.443  19.307  1.00  0.00
ATOM   2029  C   LEU G  88      -3.136   8.384  22.664  1.00  0.55
ATOM   2030  O   LEU G  88      -3.051   8.033  23.837  1.00 -0.55
ATOM   2031  N   SER G  89      -3.544   9.564  22.223  1.00 -0.40
ATOM   2032  H   SER G  89      -3.506   9.841  21.266  1.00  0.40
ATOM   2033  CA  SER G  89      -4.097  10.545  23.216  1.00  0.00
ATOM   2034  CB  SER G  89      -3.200  11.750  23.349  1.00  0.00
ATOM   2035  OG  SER G  89      -2.458  12.041  22.184  1.00 -0.49
ATOM   2036  HG  SER G  89      -1.933  12.818  22.391  1.00  0.49
ATOM   2037  C   SER G  89      -5.548  10.818  22.817  1.00  0.10
ATOM   2038  O   SER G  89      -6.176   9.872  22.206  1.00 -0.55
ATOM   2039  OXT SER G  89      -6.064  11.936  23.072  1.00 -0.55
ATOM   2040  OH2 OH2 R 111       8.502   0.276  -8.217  1.00 -0.83
ATOM   2041  H1  OH2 R 111       8.689  -0.355  -7.522  1.00  0.42
ATOM   2042  H2  OH2 R 111       7.573   0.153  -8.410  1.00  0.42
ATOM   2043  OH2 OH2 R 113      10.492  -3.800 -11.608  1.00 -0.83
ATOM   2044  H1  OH2 R 113       9.830  -3.548 -12.252  1.00  0.42
ATOM   2045  H2  OH2 R 113      10.016  -4.329 -10.968  1.00  0.42
ATOM   2046  OH2 OH2 R 116      14.846  -5.228 -11.862  1.00 -0.83
ATOM   2047  H1  OH2 R 116      15.761  -5.150 -11.593  1.00  0.42
ATOM   2048  H2  OH2 R 116      14.359  -4.727 -11.207  1.00  0.42
ATOM   2049  OH2 OH2 R 117      -4.838  -1.322 -11.603  1.00 -0.83
ATOM   2050  H1  OH2 R 117      -5.439  -0.718 -12.039  1.00  0.42
ATOM   2051  H2  OH2 R 117      -5.344  -1.680 -10.873  1.00  0.42
ATOM   2052  OH2 OH2 R 119      -6.721  -6.520  -1.235  1.00 -0.83
ATOM   2053  H1  OH2 R 119      -6.037  -6.006  -0.806  1.00  0.42
ATOM   2054  H2  OH2 R 119      -6.447  -7.430  -1.117  1.00  0.42
ATOM   2055  OH2 OH2 R 121       4.286  -3.705  -0.445  1.00 -0.83
ATOM   2056  H1  OH2 R 121       4.373  -2.950  -1.027  1.00  0.42
ATOM   2057  H2  OH2 R 121       3.788  -4.344  -0.954  1.00  0.42
ATOM   2058  OH2 OH2 R 122       7.999  -7.454  -2.394  1.00 -0.83
ATOM   2059  H1  OH2 R 122       8.515  -7.360  -1.594  1.00  0.42
ATOM   2060  H2  OH2 R 122       8.052  -6.596  -2.815  1.00  0.42
ATOM   2061  OH2 OH2 R 125       3.756  -6.702   1.167  1.00 -0.83
ATOM   2062  H1  OH2 R 125       3.469  -6.457   0.287  1.00  0.42
ATOM   2063  H2  OH2 R 125       3.634  -7.650   1.205  1.00  0.42
ATOM   2064  OH2 OH2 R 130      15.071 -16.819 -11.114  1.00 -0.83
ATOM   2065  H1  OH2 R 130      15.917 -16.390 -10.990  1.00  0.42
ATOM   2066  H2  OH2 R 130      14.725 -16.930 -10.228  1.00  0.42
ATOM   2067  OH2 OH2 R 150      17.614   4.363  -7.037  1.00 -0.83
ATOM   2068  H1  OH2 R 150      17.306   4.913  -6.317  1.00  0.42
ATOM   2069  H2  OH2 R 150      18.477   4.715  -7.256  1.00  0.42
ATOM   2070  OH2 OH2 R 151      11.838   3.422 -12.105  1.00 -0.83
ATOM   2071  H1  OH2 R 151      12.195   3.913 -11.364  1.00  0.42
ATOM   2072  H2  OH2 R 151      10.916   3.290 -11.882  1.00  0.42
ATOM   2073  OH2 OH2 L  90      10.339   6.177  16.690  1.00 -0.83
ATOM   2074  H1  OH2 L  90      10.739   5.310  16.620  1.00  0.42
ATOM   2075  H2  OH2 L  90      10.745   6.686  15.988  1.00  0.42
ATOM   2076  OH2 OH2 L  92       9.532   2.896   4.459  1.00 -0.83
ATOM   2077  H1  OH2 L  92       8.821   2.594   5.025  1.00  0.42
ATOM   2078  H2  OH2 L  92       9.720   3.784   4.764  1.00  0.42
ATOM   2079  OH2 OH2 R  94      12.915   5.185   4.604  1.00 -0.83
ATOM   2080  H1  OH2 R  94      11.986   5.302   4.802  1.00  0.42
ATOM   2081  H2  OH2 R  94      13.066   4.246   4.711  1.00  0.42
ATOM   2082  OH2 OH2 L  97      -3.661   9.823  -2.989  1.00 -0.83
ATOM   2083  H1  OH2 L  97      -4.505   9.902  -2.544  1.00  0.42
ATOM   2084  H2  OH2 L  97      -3.542   8.882  -3.114  1.00  0.42
ATOM   2085  OH2 OH2 R 105      -6.339  -3.423  -2.182  1.00 -0.83
ATOM   2086  H1  OH2 R 105      -5.737  -2.879  -2.691  1.00  0.42
ATOM   2087  H2  OH2 R 105      -5.797  -3.790  -1.483  1.00  0.42
ATOM   2088  OH2 OH2 L 110     -14.375  12.579  14.012  1.00 -0.83
ATOM   2089  H1  OH2 L 110     -13.437  12.641  14.194  1.00  0.42
ATOM   2090  H2  OH2 L 110     -14.428  12.451  13.065  1.00  0.42
ATOM   2091 DUM1 DUM W 214      95.840  91.508  95.237  1.00  0.00
ATOM   2092 DUM2 DUM W 214     -91.333 -96.013 -92.818  1.00  0.00
ATOM   2093  AAA AAA X 214      -1.586 -60.960  -7.055  1.00  0.00
ATOM   2094  AAB AAB X 215     -56.468 -79.632 -32.606  1.00  0.00
ATOM   2095  AAC AAC X 216     -58.636  30.707  27.983  1.00  0.00
ATOM   2096  AAD AAD X 217      -2.895   4.282 -43.878  1.00  0.00
ATOM   2097  AAE AAE X 218      77.640  13.402 -33.498  1.00  0.00
ATOM   2098  AAF AAF X 219     -52.271 -10.437 -50.868  1.00  0.00
ATOM   2099  AAG AAG X 220     -20.355  48.906 -14.396  1.00  0.00
ATOM   2100  AAH AAH X 221     -16.723 -38.996  44.564  1.00  0.00
ATOM   2101  AAI AAI X 222      49.555 -74.837 -13.652  1.00  0.00
ATOM   2102  AAJ AAJ X 223      61.160  42.902 -26.706  1.00  0.00
ATOM   2103  AAK AAK X 224      65.725  58.987  36.558  1.00  0.00
ATOM   2104  AAL AAL X 225     -81.077  77.171 -27.218  1.00  0.00
ATOM   2105  AAM AAM X 226      61.708  63.861  77.850  1.00  0.00
ATOM   2106  AAN AAN X 227     -75.090  80.516  35.052  1.00  0.00
ATOM   2107  AAO AAO X 228     -65.014 -33.724  73.670  1.00  0.00
ATOM   2108  AAP AAP X 229      66.259  19.868  16.294  1.00  0.00
ATOM   2109  AAQ AAQ X 230      17.468 -21.514 -76.637  1.00  0.00
ATOM   2110  AAR AAR X 231      37.520  34.248  60.581  1.00  0.00
ATOM   2111  AAS AAS X 232      47.383 -21.318  50.042  1.00  0.00
ATOM   2112  AAT AAT X 233     -75.538  52.115  72.187  1.00  0.00
ATOM   2113  AAU AAU X 234      57.948 -77.224 -53.719  1.00  0.00
ATOM   2114  AAV AAV X 235      83.550  -1.733   6.798  1.00  0.00
ATOM   2115  AAW AAW X 236     -41.820 -10.930  84.360  1.00  0.00
ATOM   2116  AAX AAX X 237      24.653 -75.964  36.876  1.00  0.00
ATOM   2117  AAY AAY X 238     -46.697 -47.332 -47.387  1.00  0.00
ATOM   2118  AAZ AAZ X 239      56.276 -42.248 -47.117  1.00  0.00
ATOM   2119  ABA ABA X 240     -69.283 -63.877  46.583  1.00  0.00
ATOM   2120  ABB ABB X 241      74.143 -20.897 -29.257  1.00  0.00
ATOM   2121  ABC ABC X 242     -14.189  60.575  42.028  1.00  0.00
ATOM   2122  ABD ABD X 243     -14.215  59.249 -41.516  1.00  0.00
ATOM   2123  ABE ABE X 244      65.294  17.675 -79.215  1.00  0.00
ATOM   2124  ABF ABF X 245     -71.164   1.971 -36.210  1.00  0.00
ATOM   2125  ABG ABG X 246     -67.463 -66.598  17.347  1.00  0.00
ATOM   2126  ABH ABH X 247     -47.178  24.845 -42.460  1.00  0.00
ATOM   2127  ABI ABI X 248      45.799  -2.231 -23.940  1.00  0.00
ATOM   2128  ABJ ABJ X 249     -77.978 -61.253 -60.391  1.00  0.00
ATOM   2129  ABK ABK X 250      78.853  38.211 -65.530  1.00  0.00
ATOM   2130  ABL ABL X 251      28.658  83.620  69.876  1.00  0.00
ATOM   2131  ABM ABM X 252      66.354 -15.413   8.883  1.00  0.00
ATOM   2132  ABN ABN X 253     -29.116  39.136 -80.044  1.00  0.00
ATOM   2133  ABO ABO X 254     -76.699 -60.091  -3.872  1.00  0.00
ATOM   2134  ABP ABP X 255     -65.546  47.862 -11.578  1.00  0.00
ATOM   2135  ABQ ABQ X 256      -6.850   5.661  74.157  1.00  0.00
ATOM   2136  ABR ABR X 257      65.737  -9.389 -33.740  1.00  0.00
ATOM   2137  ABS ABS X 258      85.860  14.267  69.535  1.00  0.00
ATOM   2138  ABT ABT X 259      30.939   1.252  72.249  1.00  0.00
ATOM   2139  ABU ABU X 260      10.998 -80.902 -32.059  1.00  0.00
ATOM   2140  ABV ABV X 261      17.204  64.160 -76.872  1.00  0.00
ATOM   2141  ABW ABW X 262       7.255  41.860  83.959  1.00  0.00
ATOM   2142  ABX ABX X 263     -44.056  63.090 -30.161  1.00  0.00
ATOM   2143  ABY ABY X 264      24.744  64.533 -10.206  1.00  0.00
ATOM   2144  ABZ ABZ X 265      41.693 -34.058  -0.193  1.00  0.00
ATOM   2145  ACA ACA X 266      -8.342 -48.378 -43.145  1.00  0.00
ATOM   2146  ACB ACB X 267      47.055  66.054 -10.185  1.00  0.00
ATOM   2147  ACC ACC X 268      80.731 -57.381   6.653  1.00  0.00
ATOM   2148  ACD ACD X 269     -17.219  50.146 -79.979  1.00  0.00
ATOM   2149  ACE ACE X 270      83.642 -71.151  43.407  1.00  0.00
ATOM   2150  ACF ACF X 271      21.430 -37.414  20.858  1.00  0.00
ATOM   2151  ACG ACG X 272     -29.976 -40.487  64.493  1.00  0.00
ATOM   2152  ACH ACH X 273      37.682 -28.370 -73.144  1.00  0.00
ATOM   2153  ACI ACI X 274      71.076 -46.088  62.191  1.00  0.00
ATOM   2154  ACJ ACJ X 275     -81.428  33.515  62.188  1.00  0.00
ATOM   2155  ACK ACK X 276     -29.304   5.235  19.520  1.00  0.00
ATOM   2156  ACL ACL X 277       7.002 -16.134  35.791  1.00  0.00
ATOM   2157  ACM ACM X 278     -16.423 -60.791  30.076  1.00  0.00
ATOM   2158  ACN ACN X 279     -43.751  64.147  44.783  1.00  0.00
ATOM   2159  ACO ACO X 280     -47.377 -35.775 -73.718  1.00  0.00
ATOM   2160  ACP ACP X 281     -76.843 -59.725 -33.238  1.00  0.00
ATOM   2161  ACQ ACQ X 282      22.864 -59.247  77.851  1.00  0.00
ATOM   2162  ACR ACR X 283      20.008  37.936 -11.157  1.00  0.00
ATOM   2163  ACS ACS X 284       8.950 -54.379 -63.515  1.00  0.00
ATOM   2164  ACT ACT X 285     -34.227 -44.758  -0.100  1.00  0.00
ATOM   2165  ACU ACU X 286      -2.969   8.951  44.714  1.00  0.00
ATOM   2166  ACV ACV X 287     -50.239  80.004 -50.305  1.00  0.00
ATOM   2167  ACW ACW X 288      20.114  52.603  26.944  1.00  0.00
ATOM   2168  ACX ACX X 289     -26.628 -66.297 -47.188  1.00  0.00
ATOM   2169  ACY ACY X 290     -58.922 -60.717  -9.588  1.00  0.00
ATOM   2170  ACZ ACZ X 291     -48.822  69.125 -73.420  1.00  0.00
ATOM   2171  ADA ADA X 292      -5.572 -70.233 -56.109  1.00  0.00
ATOM   2172  ADB ADB X 293      -0.272  -6.195 -81.369  1.00  0.00
ATOM   2173  ADC ADC X 294     -32.667 -75.925 -84.878  1.00  0.00
ATOM   2174  ADD ADD X 295     -43.546  67.323  83.143  1.00  0.00
ATOM   2175  ADE ADE X 296       7.858 -62.828 -34.281  1.00  0.00
ATOM   2176  ADF ADF X 297      47.104 -65.309  77.259  1.00  0.00
ATOM   2177  ADG ADG X 298      79.590  84.501 -61.706  1.00  0.00
ATOM   2178  ADH ADH X 299     -80.220 -35.053  20.981  1.00  0.00
ATOM   2179  ADI ADI X 300      57.004  76.661 -52.364  1.00  0.00
ATOM   2180  ADJ ADJ X 301     -27.745  52.429 -66.128  1.00  0.00
ATOM   2181  ADK ADK X 302      49.795  45.468 -76.238  1.00  0.00
ATOM   2182  ADL ADL X 303     -51.559  76.299  16.680  1.00  0.00
ATOM   2183  ADM ADM X 304     -20.790 -72.202   7.028  1.00  0.00
ATOM   2184  ADN ADN X 305      -3.158 -38.244  27.525  1.00  0.00
ATOM   2185  ADO ADO X 306     -77.059  70.691 -78.467  1.00  0.00
ATOM   2186  ADP ADP X 307     -35.341  -1.203  70.868  1.00  0.00
ATOM   2187  ADQ ADQ X 308     -24.716  83.230  10.065  1.00  0.00
ATOM   2188  ADR ADR X 309      18.528  -3.403  27.469  1.00  0.00
ATOM   2189  ADS ADS X 310     -50.752 -82.926  47.474  1.00  0.00
ATOM   2190  ADT ADT X 311     -37.060  17.887  77.073  1.00  0.00
ATOM   2191  ADU ADU X 312     -79.977  81.233 -10.846  1.00  0.00
ATOM   2192  ADV ADV X 313      72.766 -40.647 -21.044  1.00  0.00
ATOM   2193  ADW ADW X 314     -35.457   0.005  44.938  1.00  0.00
ATOM   2194  ADX ADX X 315     -40.909 -13.923 -18.949  1.00  0.00
ATOM   2195  ADY ADY X 316     -36.477  44.304  61.942  1.00  0.00
ATOM   2196  ADZ ADZ X 317     -38.721  17.802  22.975  1.00  0.00
ATOM   2197  AEA AEA X 318      77.046  74.956  63.066  1.00  0.00
ATOM   2198  AEB AEB X 319      18.102 -34.498  68.693  1.00  0.00
ATOM   2199  AEC AEC X 320      59.105 -49.716  16.118  1.00  0.00
ATOM   2200  AED AED X 321     -50.092 -27.136  37.247  1.00  0.00
ATOM   2201  AEE AEE X 322     -42.153   6.323  -1.194  1.00  0.00
ATOM   2202  AEF AEF X 323     -68.075  34.349 -62.378  1.00  0.00
ATOM   2203  AEG AEG X 324      81.782  79.239  -4.220  1.00  0.00
ATOM   2204  AEH AEH X 325       3.753  74.937 -35.926  1.00  0.00
ATOM   2205  AEI AEI X 326     -10.840 -76.418  79.263  1.00  0.00
ATOM   2206  AEJ AEJ X 327      88.087 -33.674  -5.045  1.00  0.00
ATOM   2207  AEK AEK X 328      89.156  26.508 -23.725  1.00  0.00
ATOM   2208  AEL AEL X 329      83.544 -49.901 -38.756  1.00  0.00
ATOM   2209  AEM AEM X 330     -58.062  59.719 -49.361  1.00  0.00
ATOM   2210  AEN AEN X 331      41.905   3.578 -61.765  1.00  0.00
ATOM   2211  AEO AEO X 332     -34.712   1.760 -84.111  1.00  0.00
ATOM   2212  AEP AEP X 333       4.910  50.257 -50.398  1.00  0.00
ATOM   2213  AEQ AEQ X 334     -20.341   2.739 -16.853  1.00  0.00
ATOM   2214  AER AER X 335      56.105 -86.747  71.628  1.00  0.00
ATOM   2215  AES AES X 336     -14.471  69.687 -26.488  1.00  0.00
ATOM   2216  AET AET X 337     -24.803 -61.600  76.668  1.00  0.00
ATOM   2217  AEU AEU X 338     -29.326  35.802  69.070  1.00  0.00
ATOM   2218  AEV AEV X 339      77.621 -73.621  23.097  1.00  0.00
ATOM   2219  AEW AEW X 340     -81.948 -58.481  63.063  1.00  0.00
ATOM   2220  AEX AEX X 341     -21.387 -77.836 -67.239  1.00  0.00
ATOM   2221  AEY AEY X 342      -2.447  71.590 -69.222  1.00  0.00
ATOM   2222  AEZ AEZ X 343     -68.646  -5.270 -73.706  1.00  0.00
ATOM   2223  AFA AFA X 344     -38.339 -45.667 -29.111  1.00  0.00
ATOM   2224  AFB AFB X 345       7.953 -32.094 -58.940  1.00  0.00
ATOM   2225  AFC AFC X 346      76.220   3.850 -50.203  1.00  0.00
ATOM   2226  AFD AFD X 347      -7.178 -37.789  63.043  1.00  0.00
ATOM   2227  AFE AFE X 348     -40.225  62.420  17.586  1.00  0.00
ATOM   2228  AFF AFF X 349      83.139 -26.822 -57.434  1.00  0.00
ATOM   2229  AFG AFG X 350     -72.057 -26.318  43.094  1.00  0.00
ATOM   2230  AFH AFH X 351      51.990  -7.757  87.011  1.00  0.00
ATOM   2231  AFI AFI X 352     -46.278 -64.306 -82.542  1.00  0.00
ATOM   2232  AFJ AFJ X 353     -66.141  79.372  55.604  1.00  0.00
ATOM   2233  AFK AFK X 354     -28.023 -35.760 -38.857  1.00  0.00
ATOM   2234  AFL AFL X 355     -47.893 -65.021 -32.541  1.00  0.00
ATOM   2235  AFM AFM X 356     -62.981  -7.555 -12.757  1.00  0.00
ATOM   2236  AFN AFN X 357      -8.683  80.330 -41.732  1.00  0.00
ATOM   2237  AFO AFO X 358     -72.980 -29.582 -24.947  1.00  0.00
ATOM   2238  AFP AFP X 359     -51.221 -83.512  15.017  1.00  0.00
ATOM   2239  AFQ AFQ X 360     -23.313  21.869 -69.046  1.00  0.00
ATOM   2240  AFR AFR X 361      32.815  -8.670   2.527  1.00  0.00
ATOM   2241  AFS AFS X 362     -72.005  10.989  64.615  1.00  0.00
ATOM   2242  AFT AFT X 363      70.623 -13.117  78.496  1.00  0.00
ATOM   2243  AFU AFU X 364      24.882  32.727 -56.639  1.00  0.00
ATOM   2244  AFV AFV X 365      43.796  31.146 -61.788  1.00  0.00
ATOM   2245  AFW AFW X 366      11.273  39.531   2.161  1.00  0.00
ATOM   2246  AFX AFX X 367      22.643  79.477  40.665  1.00  0.00
ATOM   2247  AFY AFY X 368      61.529  27.897 -51.468  1.00  0.00
ATOM   2248  AFZ AFZ X 369     -15.481 -79.119 -22.870  1.00  0.00
ATOM   2249  AGA AGA X 370     -78.529 -29.226 -57.688  1.00  0.00
ATOM   2250  AGB AGB X 371      74.506  70.664 -31.576  1.00  0.00
ATOM   2251  AGC AGC X 372     -84.619 -24.849   8.810  1.00  0.00
ATOM   2252  AGD AGD X 373     -13.637 -15.181  76.577  1.00  0.00
ATOM   2253  AGE AGE X 374      46.184  53.592  65.426  1.00  0.00
ATOM   2254  AGF AGF X 375      80.502  -8.986  33.779  1.00  0.00
ATOM   2255  AGG AGG X 376      17.029  25.094 -33.906  1.00  0.00
ATOM   2256  AGH AGH X 377     -53.841  -7.284  33.104  1.00  0.00
ATOM   2257  AGI AGI X 378     -57.366 -15.623  -2.235  1.00  0.00
ATOM   2258  AGJ AGJ X 379      32.097  54.246 -43.882  1.00  0.00
ATOM   2259  AGK AGK X 380       2.034  78.847 -10.554  1.00  0.00
ATOM   2260  AGL AGL X 381     -28.665 -55.014 -81.197  1.00  0.00
ATOM   2261  AGM AGM X 382     -11.992 -36.287 -80.499  1.00  0.00
ATOM   2262  AGN AGN X 383     -46.261 -84.260 -81.355  1.00  0.00
ATOM   2263  AGO AGO X 384     -47.259  45.093  82.712  1.00  0.00
ATOM   2264  AGP AGP X 385      14.408  81.542   3.188  1.00  0.00
ATOM   2265  AGQ AGQ X 386     -48.083 -40.431  63.564  1.00  0.00
ATOM   2266  AGR AGR X 387     -13.098  81.749  28.104  1.00  0.00
ATOM   2267  AGS AGS X 388      13.311  -5.688  75.218  1.00  0.00
ATOM   2268  AGT AGT X 389      86.062 -61.571 -25.292  1.00  0.00
ATOM   2269  AGU AGU X 390       7.654  39.505  54.459  1.00  0.00
ATOM   2270  AGV AGV X 391      83.105 -55.581 -70.255  1.00  0.00
ATOM   2271  AGW AGW X 392      31.900 -79.775 -74.855  1.00  0.00
ATOM   2272  AGX AGX X 393      20.427 -45.304 -38.922  1.00  0.00
ATOM   2273  AGY AGY X 394      27.000   3.305 -82.774  1.00  0.00
ATOM   2274  AGZ AGZ X 395      11.904  -3.300  61.197  1.00  0.00
ATOM   2275  AHA AHA X 396      -4.303 -79.130  46.783  1.00  0.00
ATOM   2276  AHB AHB X 397      19.856  23.993  34.279  1.00  0.00
ATOM   2277  AHC AHC X 398     -30.312  41.501  88.878  1.00  0.00
ATOM   2278  AHD AHD X 399      34.290  58.995 -69.896  1.00  0.00
ATOM   2279  AHE AHE X 400     -42.345 -63.712  49.226  1.00  0.00
ATOM   2280  AHF AHF X 401      37.452  69.911  59.404  1.00  0.00
ATOM   2281  AHG AHG X 402      87.342 -86.975 -54.901  1.00  0.00
ATOM   2282  AHH AHH X 403      69.865 -71.711   3.044  1.00  0.00
ATOM   2283  AHI AHI X 404     -80.110  62.191 -60.913  1.00  0.00
ATOM   2284  AHJ AHJ X 405      31.342  62.707  83.087  1.00  0.00
ATOM   2285  AHK AHK X 406      22.436  29.103  18.221  1.00  0.00
ATOM   2286  AHL AHL X 407     -54.620  64.117 -23.861  1.00  0.00
ATOM   2287  AHM AHM X 408      34.514  84.996 -58.759  1.00  0.00
ATOM   2288  AHN AHN X 409     -43.467 -72.829  74.356  1.00  0.00
ATOM   2289  AHO AHO X 410     -77.630  -7.031  -1.612  1.00  0.00
ATOM   2290  AHP AHP X 411      71.276  10.114  55.237  1.00  0.00
ATOM   2291  AHQ AHQ X 412      69.280  27.835  60.311  1.00  0.00
ATOM   2292  AHR AHR X 413      46.170 -68.411  13.680  1.00  0.00
ATOM   2293  AHS AHS X 414      39.608 -37.153  82.888  1.00  0.00
ATOM   2294  AHT AHT X 415      23.822 -80.059 -15.630  1.00  0.00
ATOM   2295  AHU AHU X 416      46.169  45.974   8.841  1.00  0.00
ATOM   2296  AHV AHV X 417      32.478  81.145  17.378  1.00  0.00
ATOM   2297  AHW AHW X 418      30.317 -56.898   2.823  1.00  0.00
ATOM   2298  AHX AHX X 419      11.825  69.421  71.039  1.00  0.00
ATOM   2299  AHY AHY X 420      44.042  30.078  29.991  1.00  0.00
ATOM   2300  AHZ AHZ X 421      59.873  13.420  41.071  1.00  0.00
ATOM   2301  AIA AIA X 422     -40.131  26.081 -66.818  1.00  0.00
ATOM   2302  AIB AIB X 423     -53.298  14.394 -13.378  1.00  0.00
ATOM   2303  AIC AIC X 424     -79.165  10.389  39.135  1.00  0.00
ATOM   2304  AID AID X 425      44.682  78.419   5.329  1.00  0.00
ATOM   2305  AIE AIE X 426      82.477 -81.241 -31.586  1.00  0.00
ATOM   2306  AIF AIF X 427      23.018  44.045  74.285  1.00  0.00
ATOM   2307  AIG AIG X 428     -78.993 -69.673  80.056  1.00  0.00
ATOM   2308  AIH AIH X 429     -69.352  18.247 -11.909  1.00  0.00
ATOM   2309  AII AII X 430     -78.421  75.879  82.431  1.00  0.00
ATOM   2310  AIJ AIJ X 431      47.393  83.903  86.765  1.00  0.00
ATOM   2311  AIK AIK X 432      65.478  81.192 -78.695  1.00  0.00
ATOM   2312  AIL AIL X 433      84.205  60.359 -18.269  1.00  0.00
ATOM   2313  AIM AIM X 434     -18.995 -15.440   2.925  1.00  0.00
ATOM   2314  AIN AIN X 435     -56.939  81.203 -27.666  1.00  0.00
ATOM   2315  AIO AIO X 436     -25.925  64.839  63.489  1.00  0.00
ATOM   2316  AIP AIP X 437      -9.662  36.443 -60.527  1.00  0.00
ATOM   2317  AIQ AIQ X 438      87.518 -27.052 -33.502  1.00  0.00
ATOM   2318  AIR AIR X 439      -2.159 -18.826 -71.816  1.00  0.00
ATOM   2319  AIS AIS X 440      40.356  -2.868  22.206  1.00  0.00
ATOM   2320  AIT AIT X 441      24.431  15.046 -13.933  1.00  0.00
ATOM   2321  AIU AIU X 442      69.377 -62.470  35.266  1.00  0.00
ATOM   2322  AIV AIV X 443      80.404 -41.844  16.702  1.00  0.00
ATOM   2323  AIW AIW X 444     -64.515 -45.639   9.742  1.00  0.00
ATOM   2324  AIX AIX X 445     -54.664 -52.104 -62.363  1.00  0.00
ATOM   2325  AIY AIY X 446      45.385  46.213  -9.248  1.00  0.00
ATOM   2326  AIZ AIZ X 447     -84.560  13.038 -81.705  1.00  0.00
ATOM   2327  AJA AJA X 448       5.210 -79.345  28.845  1.00  0.00
ATOM   2328  AJB AJB X 449      -6.052  82.538  57.982  1.00  0.00
ATOM   2329  AJC AJC X 450       6.960 -89.062 -87.168  1.00  0.00
ATOM   2330  AJD AJD X 451      38.775 -46.227 -19.853  1.00  0.00
ATOM   2331  AJE AJE X 452     -24.123  33.422 -56.600  1.00  0.00
ATOM   2332  AJF AJF X 453      83.285  -7.230 -74.342  1.00  0.00
ATOM   2333  AJG AJG X 454     -32.412 -38.093  39.524  1.00  0.00
ATOM   2334  AJH AJH X 455     -46.551 -28.166  74.607  1.00  0.00
ATOM   2335  AJI AJI X 456     -66.316 -14.402  60.973  1.00  0.00
ATOM   2336  AJJ AJJ X 457     -69.037  63.311  19.362  1.00  0.00
ATOM   2337  AJK AJK X 458     -29.672 -23.185  19.468  1.00  0.00
ATOM   2338  AJL AJL X 459       9.030 -49.183  55.514  1.00  0.00
ATOM   2339  AJM AJM X 460      47.472 -73.680  54.224  1.00  0.00
ATOM   2340  AJN AJN X 461      35.292 -50.145  38.696  1.00  0.00
ATOM   2341  AJO AJO X 462      48.826   7.864  76.129  1.00  0.00
ATOM   2342  AJP AJP X 463     -83.830  43.170 -48.645  1.00  0.00
ATOM   2343  AJQ AJQ X 464     -58.164  47.981  39.257  1.00  0.00
ATOM   2344  AJR AJR X 465     -41.343 -85.950 -14.475  1.00  0.00
ATOM   2345  AJS AJS X 466     -50.902  21.466 -79.193  1.00  0.00
ATOM   2346  AJT AJT X 467      20.382   8.010 -62.166  1.00  0.00
ATOM   2347  AJU AJU X 468     -74.174 -89.686 -72.076  1.00  0.00
ATOM   2348  AJV AJV X 469      87.201 -89.388 -75.974  1.00  0.00
ATOM   2349  AJW AJW X 470      62.838 -44.088  -2.366  1.00  0.00
ATOM   2350  AJX AJX X 471      76.427  36.610  86.256  1.00  0.00
ATOM   2351  AJY AJY X 472     -65.713  56.166 -35.856  1.00  0.00
ATOM   2352  AJZ AJZ X 473     -10.620  33.059  48.311  1.00  0.00
ATOM   2353  AKA AKA X 474      -9.999 -21.928  26.085  1.00  0.00
ATOM   2354  AKB AKB X 475     -80.308 -15.773  76.638  1.00  0.00
ATOM   2355  AKC AKC X 476      30.085  43.942 -19.219  1.00  0.00
ATOM   2356  AKD AKD X 477      24.746  14.081  52.324  1.00  0.00
ATOM   2357  AKE AKE X 478      58.105 -45.613 -80.367  1.00  0.00
ATOM   2358  AKF AKF X 479     -67.892  80.989 -21.775  1.00  0.00
ATOM   2359  AKG AKG X 480       0.461 -38.485  76.906  1.00  0.00
ATOM   2360  AKH AKH X 481     -22.710 -25.084  81.218  1.00  0.00
ATOM   2361  AKI AKI X 482     -47.556  27.044  47.882  1.00  0.00
ATOM   2362  AKJ AKJ X 483      80.660  56.107   3.100  1.00  0.00
ATOM   2363  AKK AKK X 484     -41.430  40.208   7.537  1.00  0.00
ATOM   2364  AKL AKL X 485      54.285  16.573  -5.720  1.00  0.00
ATOM   2365  AKM AKM X 486      79.213 -68.555  59.100  1.00  0.00
ATOM   2366  AKN AKN X 487      69.555  24.015 -37.779  1.00  0.00
ATOM   2367  AKO AKO X 488      -3.282 -81.821 -69.432  1.00  0.00
ATOM   2368  AKP AKP X 489     -34.040 -11.219 -50.037  1.00  0.00
ATOM   2369  AKQ AKQ X 490     -38.942  57.329 -49.743  1.00  0.00
ATOM   2370  AKR AKR X 491      -8.953  16.392 -73.454  1.00  0.00
ATOM   2371  AKS AKS X 492      77.046 -27.094  39.852  1.00  0.00
ATOM   2372  AKT AKT X 493     -10.622 -58.532  55.994  1.00  0.00
ATOM   2373  AKU AKU X 494     -69.066  14.247  21.065  1.00  0.00
ATOM   2374  AKV AKV X 495      85.996 -15.910 -44.926  1.00  0.00
ATOM   2375  AKW AKW X 496     -63.323  10.816   3.378  1.00  0.00
ATOM   2376  AKX AKX X 497     -79.600  26.683  78.275  1.00  0.00
ATOM   2377  AKY AKY X 498     -19.281  70.106  10.184  1.00  0.00
ATOM   2378  AKZ AKZ X 499      79.122  34.769 -12.020  1.00  0.00
ATOM   2379  ALA ALA X 500      84.379 -30.132 -18.087  1.00  0.00
ATOM   2380  ALB ALB X 501     -69.289 -66.744  87.006  1.00  0.00
ATOM   2381  ALC ALC X 502     -14.081 -14.994 -27.427  1.00  0.00
ATOM   2382  ALD ALD X 503      72.078 -27.928 -66.663  1.00  0.00
ATOM   2383  ALE ALE X 504      13.510 -27.339 -44.433  1.00  0.00
ATOM   2384  ALF ALF X 505     -40.892 -85.088 -47.964  1.00  0.00
ATOM   2385  ALG ALG X 506     -14.934 -11.364  41.184  1.00  0.00
ATOM   2386  ALH ALH X 507      67.515 -63.254 -74.462  1.00  0.00
ATOM   2387  ALI ALI X 508     -59.726 -31.622 -51.528  1.00  0.00
ATOM   2388  ALJ ALJ X 509     -57.068 -50.920 -37.356  1.00  0.00
ATOM   2389  ALK ALK X 510     -29.258  20.031  47.123  1.00  0.00
ATOM   2390  ALL ALL X 511      33.961  84.827 -20.447  1.00  0.00
ATOM   2391  ALM ALM X 512     -63.959 -25.862  19.963  1.00  0.00
ATOM   2392  ALN ALN X 513      23.582   0.345 -33.200  1.00  0.00
ATOM   2393  ALO ALO X 514     -58.220  16.872  77.270  1.00  0.00
ATOM   2394  ALP ALP X 515      87.193 -15.985 -82.045  1.00  0.00
ATOM   2395  ALQ ALQ X 516      32.324  27.007   3.129  1.00  0.00
ATOM   2396  ALR ALR X 517     -13.072  41.032  13.667  1.00  0.00
ATOM   2397  ALS ALS X 518     -60.108 -79.430  -7.297  1.00  0.00
ATOM   2398  ALT ALT X 519      20.556 -57.193  22.536  1.00  0.00
ATOM   2399  ALU ALU X 520      29.221 -13.604 -45.684  1.00  0.00
ATOM   2400  ALV ALV X 521      80.459 -23.094  21.903  1.00  0.00
ATOM   2401  ALW ALW X 522     -21.302  35.454  32.897  1.00  0.00
ATOM   2402  ALX ALX X 523     -82.940 -38.714  68.279  1.00  0.00
ATOM   2403  ALY ALY X 524      34.787  24.367 -23.444  1.00  0.00
ATOM   2404  ALZ ALZ X 525      54.042 -89.670 -73.463  1.00  0.00
ATOM   2405  AMA AMA X 526     -57.219 -79.067  66.491  1.00  0.00
ATOM   2406  AMB AMB X 527     -80.098  58.360   5.566  1.00  0.00
ATOM   2407  AMC AMC X 528      13.791  11.600 -80.214  1.00  0.00
ATOM   2408  AMD AMD X 529     -81.803  70.199  49.216  1.00  0.00
ATOM   2409  AME AME X 530     -25.728  75.095  -0.843  1.00  0.00
ATOM   2410  AMF AMF X 531     -55.081  14.155  41.948  1.00  0.00
ATOM   2411  AMG AMG X 532     -48.669   1.786 -74.947  1.00  0.00
ATOM   2412  AMH AMH X 533      55.003  65.993 -63.942  1.00  0.00
ATOM   2413  AMI AMI X 534      81.843 -86.283 -85.354  1.00  0.00
ATOM   2414  AMJ AMJ X 535     -14.236  -0.680  86.645  1.00  0.00
ATOM   2415  AMK AMK X 536     -26.185  71.449 -79.829  1.00  0.00
ATOM   2416  AML AML X 537      81.321 -27.297  52.091  1.00  0.00
ATOM   2417  AMM AMM X 538     -71.536  57.099  45.465  1.00  0.00
ATOM   2418  AMN AMN X 539     -64.008  -9.073  77.029  1.00  0.00
ATOM   2419  AMO AMO X 540     -22.252 -16.862 -11.614  1.00  0.00
ATOM   2420  AMP AMP X 541     -57.149   3.593  59.385  1.00  0.00
ATOM   2421  AMQ AMQ X 542      -0.917  24.902 -14.601  1.00  0.00
ATOM   2422  AMR AMR X 543      22.056 -78.285  74.688  1.00  0.00
ATOM   2423  AMS AMS X 544     -84.058 -75.554 -83.148  1.00  0.00
ATOM   2424  AMT AMT X 545      62.873 -85.049  10.470  1.00  0.00
ATOM   2425  AMU AMU X 546      69.278  47.121  64.485  1.00  0.00
ATOM   2426  AMV AMV X 547     -70.481 -85.623  40.950  1.00  0.00
ATOM   2427  AMW AMW X 548      21.220 -81.874 -55.964  1.00  0.00
ATOM   2428  AMX AMX X 549     -42.201  85.322  50.823  1.00  0.00
ATOM   2429  AMY AMY X 550      39.064  57.322 -28.769  1.00  0.00
ATOM   2430  AMZ AMZ X 551      68.949  -1.845 -11.956  1.00  0.00
ATOM   2431  ANA ANA X 552      26.597  18.683  70.996  1.00  0.00
ATOM   2432  ANB ANB X 553       2.827 -84.088   7.247  1.00  0.00
ATOM   2433  ANC ANC X 554      -4.524  47.519  70.864  1.00  0.00
ATOM   2434  AND AND X 555     -44.395  69.162   2.736  1.00  0.00
ATOM   2435  ANE ANE X 556      -2.409  60.140 -80.485  1.00  0.00
ATOM   2436  ANF ANF X 557     -56.865 -13.355  13.122  1.00  0.00
ATOM   2437  ANG ANG X 558     -82.234 -78.479  22.946  1.00  0.00
ATOM   2438  ANH ANH X 559      20.234  44.248 -35.905  1.00  0.00
ATOM   2439  ANI ANI X 560      20.379  12.915  83.485  1.00  0.00
ATOM   2440  ANJ ANJ X 561      65.792 -23.861 -17.955  1.00  0.00
ATOM   2441  ANK ANK X 562     -74.131  26.274 -42.750  1.00  0.00
ATOM   2442  ANL ANL X 563      79.391 -75.178  84.152  1.00  0.00
ATOM   2443  ANM ANM X 564     -81.764 -82.076  64.733  1.00  0.00
ATOM   2444  ANN ANN X 565     -63.131 -29.359 -10.277  1.00  0.00
ATOM   2445  ANO ANO X 566      31.490 -51.221  52.074  1.00  0.00
ATOM   2446  ANP ANP X 567     -29.337 -74.349  27.825  1.00  0.00
ATOM   2447  ANQ ANQ X 568      75.096  -6.689 -24.922  1.00  0.00
ATOM   2448  ANR ANR X 569     -38.456  11.064  54.609  1.00  0.00
ATOM   2449  ANS ANS X 570     -30.313  15.785 -24.058  1.00  0.00
ATOM   2450  ANT ANT X 571      35.186 -48.621  85.738  1.00  0.00
ATOM   2451  ANU ANU X 572     -23.872  20.134  34.920  1.00  0.00
ATOM   2452  ANV ANV X 573      -5.320 -22.927  50.018  1.00  0.00
ATOM   2453  ANW ANW X 574      -7.943 -69.912 -78.653  1.00  0.00
ATOM   2454  ANX ANX X 575     -60.962  37.454  71.715  1.00  0.00
ATOM   2455  ANY ANY X 576     -39.139 -90.829  84.955  1.00  0.00
ATOM   2456  ANZ ANZ X 577     -15.280  53.322  85.556  1.00  0.00
ATOM   2457  AOA AOA X 578       0.063  19.512  75.983  1.00  0.00
ATOM   2458  AOB AOB X 579      83.495   6.044  -6.824  1.00  0.00
ATOM   2459  AOC AOC X 580      27.972  77.552 -30.013  1.00  0.00
ATOM   2460  AOD AOD X 581     -33.093  38.909 -35.930  1.00  0.00
ATOM   2461  AOE AOE X 582      53.460  29.911  83.553  1.00  0.00
ATOM   2462  AOF AOF X 583     -26.156  78.983 -28.713  1.00  0.00
ATOM   2463  AOG AOG X 584     -33.816 -72.154  -2.480  1.00  0.00
ATOM   2464  AOH AOH X 585      69.124  -4.905 -69.900  1.00  0.00
ATOM   2465  AOI AOI X 586      78.575 -49.246 -84.215  1.00  0.00
ATOM   2466  AOJ AOJ X 587      16.774 -35.394 -71.063  1.00  0.00
ATOM   2467  AOK AOK X 588     -33.894  49.658  25.892  1.00  0.00
ATOM   2468  AOL AOL X 589      90.118  49.387  51.047  1.00  0.00
ATOM   2469  AOM AOM X 590     -77.149  -6.154  89.418  1.00  0.00
ATOM   2470  AON AON X 591      83.043 -44.740  34.927  1.00  0.00
ATOM   2471  AOO AOO X 592     -54.028 -67.437 -53.387  1.00  0.00
ATOM   2472  AOP AOP X 593     -80.075  44.544  31.471  1.00  0.00
ATOM   2473  AOQ AOQ X 594     -66.090 -42.945 -46.400  1.00  0.00
ATOM   2474  AOR AOR X 595     -21.687 -11.754 -62.883  1.00  0.00
ATOM   2475  AOS AOS X 596      15.790  81.527  22.038  1.00  0.00
ATOM   2476  AOT AOT X 597     -17.803  18.319  64.602  1.00  0.00
ATOM   2477  AOU AOU X 598     -73.839  47.038 -77.742  1.00  0.00
ATOM   2478  AOV AOV X 599      22.815  61.979 -26.331  1.00  0.00
ATOM   2479  AOW AOW X 600     -77.153  76.340   8.906  1.00  0.00
ATOM   2480  AOX AOX X 601      40.329  71.501 -77.172  1.00  0.00
ATOM   2481  AOY AOY X 602      51.801 -79.208  36.961  1.00  0.00
ATOM   2482  AOZ AOZ X 603     -53.546 -21.177 -38.070  1.00  0.00
ATOM   2483  APA APA X 604     -12.930 -54.859 -61.855  1.00  0.00
ATOM   2484  APB APB X 605     -85.451  40.290 -61.293  1.00  0.00
ATOM   2485  APC APC X 606      22.169 -50.429 -16.355  1.00  0.00
ATOM   2486  APD APD X 607      74.343 -68.156 -45.022  1.00  0.00
ATOM   2487  APE APE X 608      14.529  77.861 -58.428  1.00  0.00
ATOM   2488  APF APF X 609     -12.604 -15.127 -83.632  1.00  0.00
ATOM   2489  APG APG X 610     -82.664 -67.495   9.415  1.00  0.00
ATOM   2490  APH APH X 611      20.539  31.528 -83.743  1.00  0.00
ATOM   2491  API API X 612     -47.107 -23.109  54.475  1.00  0.00
ATOM   2492  APJ APJ X 613      72.186  62.051 -76.338  1.00  0.00
ATOM   2493  APK APK X 614      31.513 -25.608 -16.716  1.00  0.00
ATOM   2494  APL APL X 615     -54.306  78.420  -7.725  1.00  0.00
ATOM   2495  APM APM X 616      12.287  55.708  69.863  1.00  0.00
ATOM   2496  APN APN X 617     -78.887  26.063  13.214  1.00  0.00
ATOM   2497  APO APO X 618     -14.290 -33.142 -20.112  1.00  0.00
ATOM   2498  APP APP X 619      10.719  62.103 -33.256  1.00  0.00
ATOM   2499  APQ APQ X 620     -84.796  35.470  -2.588  1.00  0.00
ATOM   2500  APR APR X 621       9.760 -51.464  74.612  1.00  0.00
ATOM   2501  APS APS X 622     -45.812 -62.814  20.193  1.00  0.00
ATOM   2502  APT APT X 623     -68.499  71.222 -39.851  1.00  0.00
ATOM   2503  APU APU X 624      86.008 -70.918  -0.621  1.00  0.00
ATOM   2504  APV APV X 625     -79.219 -82.714 -61.424  1.00  0.00
ATOM   2505  APW APW X 626      -3.107  66.305  87.755  1.00  0.00
ATOM   2506  APX APX X 627      -8.163 -64.741 -32.310  1.00  0.00
ATOM   2507  APY APY X 628      73.451 -61.654  76.577  1.00  0.00
ATOM   2508  APZ APZ X 629     -39.153  83.890  -1.090  1.00  0.00
ATOM   2509  AQA AQA X 630      44.357  14.213  44.208  1.00  0.00
ATOM   2510  AQB AQB X 631      76.431 -85.225  35.423  1.00  0.00
ATOM   2511  AQC AQC X 632      88.096  58.235 -56.295  1.00  0.00
ATOM   2512  AQD AQD X 633     -50.884  -0.843   9.292  1.00  0.00
ATOM   2513  AQE AQE X 634     -58.680 -42.076  39.038  1.00  0.00
ATOM   2514  AQF AQF X 635     -82.073  22.364 -27.409  1.00  0.00
ATOM   2515  AQG AQG X 636      73.456   7.034  76.724  1.00  0.00
ATOM   2516  AQH AQH X 637      56.926 -11.621 -52.561  1.00  0.00
ATOM   2517  AQI AQI X 638      30.529 -26.999  81.453  1.00  0.00
ATOM   2518  AQJ AQJ X 639     -33.296  82.288  42.172  1.00  0.00
ATOM   2519  AQK AQK X 640     -53.766  -7.960 -84.948  1.00  0.00
ATOM   2520  AQL AQL X 641     -80.593 -12.070 -54.265  1.00  0.00
ATOM   2521  AQM AQM X 642      -2.045 -50.755 -28.861  1.00  0.00
ATOM   2522  AQN AQN X 643      88.438  59.257  78.425  1.00  0.00
ATOM   2523  AQO AQO X 644       7.705 -19.956 -34.304  1.00  0.00
ATOM   2524  AQP AQP X 645     -10.415  -1.371 -80.507  1.00  0.00
ATOM   2525  AQQ AQQ X 646     -24.506 -30.620 -61.253  1.00  0.00
ATOM   2526  AQR AQR X 647     -37.710 -43.057  25.483  1.00  0.00
ATOM   2527  AQS AQS X 648      63.849 -30.202  85.130  1.00  0.00
ATOM   2528  AQT AQT X 649     -15.883 -86.926  -6.932  1.00  0.00
ATOM   2529  AQU AQU X 650      84.020  30.194  31.102  1.00  0.00
ATOM   2530  AQV AQV X 651     -31.524 -24.791 -80.505  1.00  0.00
ATOM   2531  AQW AQW X 652     -36.976 -50.525 -59.395  1.00  0.00
ATOM   2532  AQX AQX X 653      54.531 -58.859  38.563  1.00  0.00
ATOM   2533  AQY AQY X 654      32.097  18.607  24.026  1.00  0.00
ATOM   2534  AQZ AQZ X 655     -11.101 -21.864 -44.942  1.00  0.00
ATOM   2535  ARA ARA X 656     -61.738 -67.002 -76.238  1.00  0.00
ATOM   2536  ARB ARB X 657     -69.585  85.221  82.773  1.00  0.00
ATOM   2537  ARC ARC X 658      59.806  67.615   8.592  1.00  0.00
ATOM   2538  ARD ARD X 659      83.325 -83.287   7.971  1.00  0.00
ATOM   2539  ARE ARE X 660      56.593 -16.185 -77.205  1.00  0.00
ATOM   2540  ARF ARF X 661       8.375  52.443  -9.734  1.00  0.00
ATOM   2541  ARG ARG X 662       0.396  63.197 -20.715  1.00  0.00
ATOM   2542  ARH ARH X 663      88.683 -68.273 -68.067  1.00  0.00
ATOM   2543  ARI ARI X 664      86.419   6.869  40.219  1.00  0.00
ATOM   2544  ARJ ARJ X 665     -82.754  14.021 -60.437  1.00  0.00
ATOM   2545  ARK ARK X 666      -7.676  40.350  31.659  1.00  0.00
ATOM   2546  ARL ARL X 667      31.846 -70.413 -41.048  1.00  0.00
ATOM   2547  ARM ARM X 668      51.449 -66.621 -84.598  1.00  0.00
ATOM   2548  ARN ARN X 669      39.511 -88.833  57.041  1.00  0.00
ATOM   2549  ARO ARO X 670     -50.285 -62.314  86.999  1.00  0.00
ATOM   2550  ARP ARP X 671     -31.578  71.932 -13.138  1.00  0.00
ATOM   2551  ARQ ARQ X 672       2.027  80.099  82.082  1.00  0.00
ATOM   2552  ARR ARR X 673      24.623 -64.464 -11.525  1.00  0.00
ATOM   2553  ARS ARS X 674     -64.319 -25.763   1.748  1.00  0.00
ATOM   2554  ART ART X 675      23.423 -85.326   6.264  1.00  0.00
ATOM   2555  ARU ARU X 676      12.334 -22.280  14.536  1.00  0.00
ATOM   2556  ARV ARV X 677     -13.748  73.615  72.810  1.00  0.00
ATOM   2557  ARW ARW X 678     -50.658 -30.730 -17.294  1.00  0.00
ATOM   2558  ARX ARX X 679     -81.967 -16.431  58.958  1.00  0.00
ATOM   2559  ARY ARY X 680     -21.091  18.557   2.918  1.00  0.00
ATOM   2560  ARZ ARZ X 681      81.309 -56.287  -8.686  1.00  0.00
ATOM   2561  ASA ASA X 682      33.094  68.253 -51.909  1.00  0.00
ATOM   2562  ASB ASB X 683     -42.789  76.220  65.110  1.00  0.00
ATOM   2563  ASC ASC X 684     -43.115  13.895  38.412  1.00  0.00
ATOM   2564  ASD ASD X 685      22.416  29.805  87.336  1.00  0.00
ATOM   2565  ASE ASE X 686     -42.636 -26.435 -43.965  1.00  0.00
ATOM   2566  ASF ASF X 687      56.076  -7.959  22.212  1.00  0.00
ATOM   2567  ASG ASG X 688      83.253  57.860 -71.644  1.00  0.00
ATOM   2568  ASH ASH X 689      23.671 -18.613  13.676  1.00  0.00
ATOM   2569  ASI ASI X 690       3.412 -29.569  41.559  1.00  0.00
ATOM   2570  ASJ ASJ X 691     -34.213  55.385 -81.295  1.00  0.00
ATOM   2571  ASK ASK X 692     -79.563 -72.011 -17.492  1.00  0.00
ATOM   2572  ASL ASL X 693     -60.220 -85.599 -63.504  1.00  0.00
ATOM   2573  ASM ASM X 694      46.233 -24.389 -15.869  1.00  0.00
ATOM   2574  ASN ASN X 695     -31.375 -14.708   3.308  1.00  0.00
ATOM   2575  ASO ASO X 696     -16.135 -48.926  85.021  1.00  0.00
ATOM   2576  ASP ASP X 697      57.660  16.843 -38.999  1.00  0.00
ATOM   2577  ASQ ASQ X 698      24.786 -66.052  62.601  1.00  0.00
ATOM   2578  ASR ASR X 699     -81.043   8.559  79.082  1.00  0.00
ATOM   2579  ASS ASS X 700     -29.039  14.129 -75.283  1.00  0.00
ATOM   2580  AST AST X 701      33.540 -62.730 -58.565  1.00  0.00
ATOM   2581  ASU ASU X 702     -55.703  51.862  16.699  1.00  0.00
ATOM   2582  ASV ASV X 703       6.325 -11.578  83.716  1.00  0.00
ATOM   2583  ASW ASW X 704      15.054  20.977   3.508  1.00  0.00
ATOM   2584  ASX ASX X 705     -32.683  37.101  52.799  1.00  0.00
ATOM   2585  ASY ASY X 706       4.661 -34.619   4.403  1.00  0.00
ATOM   2586  ASZ ASZ X 707      34.231 -82.832 -45.114  1.00  0.00
ATOM   2587  ATA ATA X 708     -34.695 -74.217  67.589  1.00  0.00
ATOM   2588  ATB ATB X 709      46.485  43.244 -49.855  1.00  0.00
ATOM   2589  ATC ATC X 710      17.802 -73.603   3.391  1.00  0.00
ATOM   2590  ATD ATD X 711      83.978 -85.475  -9.942  1.00  0.00
ATOM   2591  ATE ATE X 712      60.906  19.875  89.344  1.00  0.00
ATOM   2592  ATF ATF X 713      30.671  32.677 -30.932  1.00  0.00
ATOM   2593  ATG ATG X 714     -59.724 -85.495  36.441  1.00  0.00
ATOM   2594  ATH ATH X 715     -74.718  16.395 -71.353  1.00  0.00
ATOM   2595  ATI ATI X 716      -0.808  34.599 -79.295  1.00  0.00
ATOM   2596  ATJ ATJ X 717     -33.459  84.102 -18.233  1.00  0.00
ATOM   2597  ATK ATK X 718     -27.993 -85.426  84.874  1.00  0.00
ATOM   2598  ATL ATL X 719      24.769  -1.657  57.606  1.00  0.00
ATOM   2599  ATM ATM X 720     -49.436   8.157 -62.357  1.00  0.00
ATOM   2600  ATN ATN X 721     -73.452  -6.445  40.773  1.00  0.00
ATOM   2601  ATO ATO X 722      11.689 -84.759  62.170  1.00  0.00
ATOM   2602  ATP ATP X 723      60.196 -81.155  62.562  1.00  0.00
ATOM   2603  ATQ ATQ X 724      38.678  23.506 -73.144  1.00  0.00
ATOM   2604  ATR ATR X 725     -13.377  -4.272  58.013  1.00  0.00
ATOM   2605  ATS ATS X 726     -39.173 -80.663  33.611  1.00  0.00
ATOM   2606  ATT ATT X 727     -40.956 -79.966 -32.277  1.00  0.00
ATOM   2607  ATU ATU X 728      82.334 -14.108  -6.691  1.00  0.00
ATOM   2608  ATV ATV X 729     -45.506 -87.249 -62.158  1.00  0.00
ATOM   2609  ATW ATW X 730     -30.699  35.797  21.434  1.00  0.00
ATOM   2610  ATX ATX X 731     -82.329 -48.754 -82.024  1.00  0.00
ATOM   2611  ATY ATY X 732      57.887 -36.406 -19.305  1.00  0.00
ATOM   2612  ATZ ATZ X 733      44.653 -54.930 -74.727  1.00  0.00
ATOM   2613  AUA AUA X 734     -74.897 -85.672 -35.371  1.00  0.00
ATOM   2614  AUB AUB X 735     -78.441 -39.782 -43.825  1.00  0.00
ATOM   2615  AUC AUC X 736     -52.371 -58.721  67.543  1.00  0.00
ATOM   2616  AUD AUD X 737     -73.946  -0.952  17.950  1.00  0.00
ATOM   2617  AUE AUE X 738       4.461 -53.358  31.494  1.00  0.00
ATOM   2618  AUF AUF X 739       5.346  71.867  48.755  1.00  0.00
ATOM   2619  AUG AUG X 740      74.138 -17.946 -50.724  1.00  0.00
ATOM   2620  AUH AUH X 741      26.792  -5.094 -73.869  1.00  0.00
ATOM   2621  AUI AUI X 742     -65.028 -47.869  85.122  1.00  0.00
ATOM   2622  AUJ AUJ X 743       4.593  30.914  68.345  1.00  0.00
ATOM   2623  AUK AUK X 744      37.368 -46.456  15.060  1.00  0.00
ATOM   2624  AUL AUL X 745      85.857  27.711  82.318  1.00  0.00
ATOM   2625  AUM AUM X 746     -79.507  76.732 -68.512  1.00  0.00
ATOM   2626  AUN AUN X 747       1.859  85.841  29.925  1.00  0.00
ATOM   2627  AUO AUO X 748      90.636  64.002 -38.382  1.00  0.00
ATOM   2628  AUP AUP X 749      42.071   8.371   5.574  1.00  0.00
ATOM   2629  AUQ AUQ X 750     -83.336 -15.978  28.483  1.00  0.00
ATOM   2630  AUR AUR X 751      88.493  -1.930 -86.743  1.00  0.00
ATOM   2631  AUS AUS X 752     -73.114 -39.177  -4.933  1.00  0.00
ATOM   2632  AUT AUT X 753      88.319 -30.833 -82.987  1.00  0.00
ATOM   2633  AUU AUU X 754     -49.740 -82.467  88.473  1.00  0.00
ATOM   2634  AUV AUV X 755     -64.200 -46.093  -9.983  1.00  0.00
ATOM   2635  AUW AUW X 756     -58.857   8.334 -53.011  1.00  0.00
ATOM   2636  AUX AUX X 757     -52.100  16.770  55.167  1.00  0.00
ATOM   2637  AUY AUY X 758      28.874 -18.206 -28.665  1.00  0.00
ATOM   2638  AUZ AUZ X 759      81.276 -12.751  53.519  1.00  0.00
ATOM   2639  AVA AVA X 760      44.955  45.298  83.974  1.00  0.00
ATOM   2640  AVB AVB X 761      83.227  49.398 -38.055  1.00  0.00
ATOM   2641  AVC AVC X 762     -79.429  31.908  44.263  1.00  0.00
ATOM   2642  AVD AVD X 763      11.540  59.112  85.008  1.00  0.00
ATOM   2643  AVE AVE X 764      48.812  66.251 -41.839  1.00  0.00
ATOM   2644  AVF AVF X 765      76.020 -84.504  62.235  1.00  0.00
ATOM   2645  AVG AVG X 766      14.728  80.803  83.923  1.00  0.00
ATOM   2646  AVH AVH X 767      16.006 -34.648 -21.503  1.00  0.00
ATOM   2647  AVI AVI X 768      80.844  38.061  69.687  1.00  0.00
ATOM   2648  AVJ AVJ X 769      84.110 -40.412 -64.148  1.00  0.00
ATOM   2649  AVK AVK X 770      47.991 -22.128  85.955  1.00  0.00
ATOM   2650  AVL AVL X 771      75.137 -46.973  88.303  1.00  0.00
ATOM   2651  AVM AVM X 772     -17.810 -78.902  58.356  1.00  0.00
ATOM   2652  AVN AVN X 773      82.782  83.947  49.784  1.00  0.00
ATOM   2653  AVO AVO X 774      63.651  58.126 -44.276  1.00  0.00
ATOM   2654  AVP AVP X 775      20.520 -31.653   2.149  1.00  0.00
ATOM   2655  AVQ AVQ X 776     -48.667 -16.397 -65.903  1.00  0.00
ATOM   2656  AVR AVR X 777     -12.161  61.177 -63.281  1.00  0.00
ATOM   2657  AVS AVS X 778      80.531  -7.589 -61.802  1.00  0.00
ATOM   2658  AVT AVT X 779     -63.571 -63.204 -47.968  1.00  0.00
ATOM   2659  AVU AVU X 780      43.122 -45.571  69.015  1.00  0.00
ATOM   2660  AVV AVV X 781      14.625  27.863  50.162  1.00  0.00
ATOM   2661  AVW AVW X 782      49.966  78.793 -64.768  1.00  0.00
ATOM   2662  AVX AVX X 783      83.285   3.680  59.912  1.00  0.00
ATOM   2663  AVY AVY X 784     -32.306  37.919 -67.245  1.00  0.00
ATOM   2664  AVZ AVZ X 785      66.450 -59.023   2.816  1.00  0.00
ATOM   2665  AWA AWA X 786      85.931  14.365 -68.030  1.00  0.00
ATOM   2666  AWB AWB X 787     -44.592  46.886 -79.831  1.00  0.00
ATOM   2667  AWC AWC X 788     -31.236  12.308  65.111  1.00  0.00
ATOM   2668  AWD AWD X 789      15.216  12.949  34.910  1.00  0.00
ATOM   2669  AWE AWE X 790     -31.705 -85.254  55.044  1.00  0.00
ATOM   2670  AWF AWF X 791      80.257 -42.450   1.763  1.00  0.00
ATOM   2671  AWG AWG X 792      -0.960  31.661 -31.323  1.00  0.00
ATOM   2672  AWH AWH X 793     -66.448 -84.497  81.751  1.00  0.00
ATOM   2673  AWI AWI X 794     -76.933  41.863  17.422  1.00  0.00
ATOM   2674  AWJ AWJ X 795       6.985 -66.638 -82.049  1.00  0.00
ATOM   2675  AWK AWK X 796     -51.943   2.132 -23.839  1.00  0.00
ATOM   2676  AWL AWL X 797      41.238  40.928  39.188  1.00  0.00
ATOM   2677  AWM AWM X 798      86.378  15.223 -82.473  1.00  0.00
ATOM   2678  AWN AWN X 799       5.037 -51.157 -87.103  1.00  0.00
ATOM   2679  AWO AWO X 800     -76.178 -27.108 -10.358  1.00  0.00
ATOM   2680  AWP AWP X 801       9.370 -68.167  84.032  1.00  0.00
ATOM   2681  AWQ AWQ X 802     -73.403 -83.501  -8.279  1.00  0.00
ATOM   2682  AWR AWR X 803     -71.910 -23.534 -39.337  1.00  0.00
ATOM   2683  AWS AWS X 804      24.369   7.609  11.235  1.00  0.00
ATOM   2684  AWT AWT X 805      15.994  64.189   3.526  1.00  0.00
ATOM   2685  AWU AWU X 806     -59.310 -82.815 -51.423  1.00  0.00
ATOM   2686  AWV AWV X 807     -51.888 -60.127  32.000  1.00  0.00
ATOM   2687  AWW AWW X 808      38.093 -83.072  19.345  1.00  0.00
ATOM   2688  AWX AWX X 809      75.781  83.310  85.518  1.00  0.00
ATOM   2689  AWY AWY X 810     -30.170   6.723 -54.723  1.00  0.00
ATOM   2690  AWZ AWZ X 811     -12.196  73.564 -11.367  1.00  0.00
ATOM   2691  AXA AXA X 812     -23.920  64.954  23.163  1.00  0.00
ATOM   2692  AXB AXB X 813     -29.140  82.531  76.009  1.00  0.00
ATOM   2693  AXC AXC X 814     -83.522 -90.115  82.560  1.00  0.00
ATOM   2694  AXD AXD X 815     -46.289 -18.596   3.173  1.00  0.00
ATOM   2695  AXE AXE X 816     -81.064   0.105  52.498  1.00  0.00
ATOM   2696  AXF AXF X 817      10.182   0.800 -23.317  1.00  0.00
ATOM   2697  AXG AXG X 818       1.613 -33.100 -38.541  1.00  0.00
ATOM   2698  AXH AXH X 819      37.904   4.313  39.156  1.00  0.00
ATOM   2699  AXI AXI X 820      80.374  36.526  52.035  1.00  0.00
ATOM   2700  AXJ AXJ X 821     -41.257  29.549 -13.683  1.00  0.00
ATOM   2701  AXK AXK X 822      89.562 -31.067  25.328  1.00  0.00
ATOM   2702  AXL AXL X 823      81.601 -69.773 -16.672  1.00  0.00
ATOM   2703  AXM AXM X 824      28.042   9.698 -70.939  1.00  0.00
ATOM   2704  AXN AXN X 825      18.945 -20.456 -52.949  1.00  0.00
ATOM   2705  AXO AXO X 826      43.625 -51.576  56.793  1.00  0.00
ATOM   2706  AXP AXP X 827     -76.884 -33.588 -84.182  1.00  0.00
ATOM   2707  AXQ AXQ X 828     -35.883 -18.368  65.897  1.00  0.00
ATOM   2708  AXR AXR X 829      59.179  50.456   4.009  1.00  0.00
ATOM   2709  AXS AXS X 830     -10.677 -13.452  89.022  1.00  0.00
ATOM   2710  AXT AXT X 831       2.134 -26.922  70.786  1.00  0.00
ATOM   2711  AXU AXU X 832     -65.518 -41.043 -63.733  1.00  0.00
ATOM   2712  AXV AXV X 833      66.312 -82.906  87.136  1.00  0.00
ATOM   2713  AXW AXW X 834     -32.091 -12.554 -81.712  1.00  0.00
ATOM   2714  AXX AXX X 835      -7.877 -87.078  24.279  1.00  0.00
ATOM   2715  AXY AXY X 836     -59.470  67.727  83.621  1.00  0.00
ATOM   2716  AXZ AXZ X 837      89.706 -43.847 -78.867  1.00  0.00
ATOM   2717  AYA AYA X 838      89.443  71.930  11.412  1.00  0.00
ATOM   2718  AYB AYB X 839       3.707  19.182  27.020  1.00  0.00
ATOM   2719  AYC AYC X 840     -36.893  -6.477 -64.433  1.00  0.00
ATOM   2720  AYD AYD X 841      80.998 -39.915  46.986  1.00  0.00
ATOM   2721  AYE AYE X 842     -34.528 -11.174  36.112  1.00  0.00
ATOM   2722  AYF AYF X 843      -8.500  -9.934  18.107  1.00  0.00
ATOM   2723  AYG AYG X 844     -40.626 -84.462   3.291  1.00  0.00
ATOM   2724  AYH AYH X 845      57.065  81.277 -30.259  1.00  0.00
ATOM   2725  AYI AYI X 846     -68.983 -46.798  22.949  1.00  0.00
ATOM   2726  AYJ AYJ X 847     -20.259  79.694 -62.350  1.00  0.00
ATOM   2727  AYK AYK X 848      89.195 -80.110  69.318  1.00  0.00
ATOM   2728  AYL AYL X 849     -83.204 -55.521   9.554  1.00  0.00
ATOM   2729  AYM AYM X 850      30.754 -51.829 -80.915  1.00  0.00
ATOM   2730  AYN AYN X 851      49.554 -41.821  78.800  1.00  0.00
ATOM   2731  AYO AYO X 852      43.885  71.326  26.248  1.00  0.00
ATOM   2732  AYP AYP X 853      66.416  65.767 -64.188  1.00  0.00
ATOM   2733  AYQ AYQ X 854     -78.504 -85.982 -18.963  1.00  0.00
ATOM   2734  AYR AYR X 855      37.338  70.115 -20.592  1.00  0.00
ATOM   2735  AYS AYS X 856      90.410  14.720 -12.045  1.00  0.00
ATOM   2736  AYT AYT X 857      69.160  -0.964  64.203  1.00  0.00
ATOM   2737  AYU AYU X 858     -75.275  45.444 -38.164  1.00  0.00
ATOM   2738  AYV AYV X 859      -4.689  54.666  12.298  1.00  0.00
ATOM   2739  AYW AYW X 860      67.210  46.994  87.753  1.00  0.00
ATOM   2740  AYX AYX X 861       5.209   8.923  64.713  1.00  0.00
ATOM   2741  AYY AYY X 862     -71.302 -58.407  75.795  1.00  0.00
ATOM   2742  AYZ AYZ X 863     -42.552  85.519 -38.615  1.00  0.00
ATOM   2743  AZA AZA X 864     -32.516 -66.449 -17.825  1.00  0.00
ATOM   2744  AZB AZB X 865      26.812 -10.719  83.523  1.00  0.00
ATOM   2745  AZC AZC X 866       9.325  23.182 -76.649  1.00  0.00
ATOM   2746  AZD AZD X 867      69.997  40.808  -3.466  1.00  0.00
ATOM   2747  AZE AZE X 868       1.773  82.472 -85.649  1.00  0.00
ATOM   2748  AZF AZF X 869      -0.218   1.117 -72.053  1.00  0.00
ATOM   2749  AZG AZG X 870     -19.075  31.869  82.080  1.00  0.00
ATOM   2750  AZH AZH X 871     -33.265  -3.923  58.145  1.00  0.00
ATOM   2751  AZI AZI X 872     -31.190 -51.210  82.368  1.00  0.00
ATOM   2752  AZJ AZJ X 873     -56.614  79.015  29.359  1.00  0.00
ATOM   2753  AZK AZK X 874      88.765  82.878  79.129  1.00  0.00
ATOM   2754  AZL AZL X 875     -53.154 -43.333 -15.630  1.00  0.00
ATOM   2755  AZM AZM X 876     -82.500 -35.082 -33.482  1.00  0.00
ATOM   2756  AZN AZN X 877     -19.047  26.043 -24.557  1.00  0.00
ATOM   2757  AZO AZO X 878     -85.169  27.984 -83.132  1.00  0.00
ATOM   2758  AZP AZP X 879      16.423  76.356 -24.878  1.00  0.00
ATOM   2759  AZQ AZQ X 880      88.842  72.948 -86.237  1.00  0.00
ATOM   2760  AZR AZR X 881     -77.925  85.442 -55.134  1.00  0.00
ATOM   2761  AZS AZS X 882      30.236 -45.458 -56.539  1.00  0.00
ATOM   2762  AZT AZT X 883     -13.320  38.066 -42.885  1.00  0.00
ATOM   2763  AZU AZU X 884     -67.053 -74.222 -18.938  1.00  0.00
ATOM   2764  AZV AZV X 885      89.680  29.594   2.045  1.00  0.00
ATOM   2765  AZW AZW X 886     -67.834  -1.911 -54.172  1.00  0.00
ATOM   2766  AZX AZX X 887     -26.186 -84.927 -35.226  1.00  0.00
ATOM   2767  AZY AZY X 888     -45.606 -63.195 -65.500  1.00  0.00
ATOM   2768  AZZ AZZ X 889      81.027 -54.748  51.559  1.00  0.00
ATOM   2769  BAA BAA X 890      86.733 -80.799  21.231  1.00  0.00
ATOM   2770  BAB BAB X 891     -57.816  43.663 -40.076  1.00  0.00
ATOM   2771  BAC BAC X 892     -52.015 -48.482  50.951  1.00  0.00
ATOM   2772  BAD BAD X 893      18.433  80.949 -83.919  1.00  0.00
ATOM   2773  BAE BAE X 894     -69.794   1.032  89.135  1.00  0.00
ATOM   2774  BAF BAF X 895       7.159  53.883  50.909  1.00  0.00
ATOM   2775  BAG BAG X 896     -50.798  63.493  65.657  1.00  0.00
ATOM   2776  BAH BAH X 897      16.954 -70.185 -50.673  1.00  0.00
ATOM   2777  BAI BAI X 898     -86.022 -16.809 -43.451  1.00  0.00
ATOM   2778  BAJ BAJ X 899     -34.046 -33.098 -51.413  1.00  0.00
ATOM   2779  BAK BAK X 900      84.492 -65.091  32.330  1.00  0.00
ATOM   2780  BAL BAL X 901      20.150 -46.541  37.722  1.00  0.00
ATOM   2781  BAM BAM X 902     -40.175  82.825  88.181  1.00  0.00
ATOM   2782  BAN BAN X 903       6.020 -12.685  22.325  1.00  0.00
ATOM   2783  BAO BAO X 904       8.119 -64.518  66.339  1.00  0.00
ATOM   2784  BAP BAP X 905      43.921  84.597  75.325  1.00  0.00
ATOM   2785  BAQ BAQ X 906      83.200  85.612 -38.459  1.00  0.00
ATOM   2786  BAR BAR X 907      89.497  72.051  33.359  1.00  0.00
ATOM   2787  BAS BAS X 908     -19.553 -40.825  25.109  1.00  0.00
ATOM   2788  BAT BAT X 909     -21.416  -2.098  -1.883  1.00  0.00
ATOM   2789  BAU BAU X 910     -85.334  78.917 -83.582  1.00  0.00
ATOM   2790  BAV BAV X 911     -50.292  38.934  60.065  1.00  0.00
ATOM   2791  BAW BAW X 912     -32.131  75.866 -57.848  1.00  0.00
ATOM   2792  BAX BAX X 913      81.574 -19.985  64.180  1.00  0.00
ATOM   2793  BAY BAY X 914     -45.301 -51.715  80.358  1.00  0.00
ATOM   2794  BAZ BAZ X 915      84.361 -64.784 -86.125  1.00  0.00
ATOM   2795  BBA BBA X 916     -16.109  10.101  28.695  1.00  0.00
ATOM   2796  BBB BBB X 917      66.330 -42.494  81.182  1.00  0.00
ATOM   2797  BBC BBC X 918      65.390 -51.139  46.612  1.00  0.00
ATOM   2798  BBD BBD X 919      37.506  21.889  37.925  1.00  0.00
ATOM   2799  BBE BBE X 920     -38.295 -33.090 -26.334  1.00  0.00
ATOM   2800  BBF BBF X 921     -76.801  35.562  87.995  1.00  0.00
ATOM   2801  BBG BBG X 922     -44.188  -9.487 -36.323  1.00  0.00
ATOM   2802  BBH BBH X 923     -77.428  20.964  30.903  1.00  0.00
ATOM   2803  BBI BBI X 924      26.283 -87.801  17.207  1.00  0.00
ATOM   2804  BBJ BBJ X 925     -18.830 -82.867 -82.122  1.00  0.00
ATOM   2805  BBK BBK X 926      -2.502 -71.544  20.939  1.00  0.00
ATOM   2806  BBL BBL X 927     -67.820  22.661 -84.231  1.00  0.00
ATOM   2807  BBM BBM X 928      73.785  33.018 -42.961  1.00  0.00
ATOM   2808  BBN BBN X 929      18.582 -14.999 -33.638  1.00  0.00
ATOM   2809  BBO BBO X 930      39.643 -62.070  44.964  1.00  0.00
ATOM   2810  BBP BBP X 931      88.522  43.124 -29.793  1.00  0.00
ATOM   2811  BBQ BBQ X 932      27.801 -45.950  -4.975  1.00  0.00
ATOM   2812  BBR BBR X 933     -50.344 -37.433 -33.560  1.00  0.00
ATOM   2813  BBS BBS X 934      86.853 -45.197  76.627  1.00  0.00
ATOM   2814  BBT BBT X 935      84.405  80.667 -71.206  1.00  0.00
ATOM   2815  BBU BBU X 936     -38.025  39.328  37.292  1.00  0.00
ATOM   2816  BBV BBV X 937     -56.421 -87.324 -17.286  1.00  0.00
ATOM   2817  BBW BBW X 938       0.182  67.310   9.190  1.00  0.00
ATOM   2818  BBX BBX X 939      10.674  49.977 -83.842  1.00  0.00
ATOM   2819  BBY BBY X 940       0.818  -6.688  70.331  1.00  0.00
ATOM   2820  BBZ BBZ X 941      32.425  56.044 -86.049  1.00  0.00
ATOM   2821  BCA BCA X 942      50.398   3.780  32.762  1.00  0.00
ATOM   2822  BCB BCB X 943      90.093  20.793  33.654  1.00  0.00
ATOM   2823  BCC BCC X 944     -79.962 -79.000   5.812  1.00  0.00
ATOM   2824  BCD BCD X 945      89.399  -8.830  89.821  1.00  0.00
ATOM   2825  BCE BCE X 946      56.602  18.906 -60.698  1.00  0.00
ATOM   2826  BCF BCF X 947      63.539  -3.571  32.587  1.00  0.00
ATOM   2827  BCG BCG X 948      61.443  39.483  58.738  1.00  0.00
ATOM   2828  BCH BCH X 949     -56.314  38.004  47.181  1.00  0.00
ATOM   2829  BCI BCI X 950      48.256  23.675 -28.354  1.00  0.00
ATOM   2830  BCJ BCJ X 951     -44.167 -52.370 -20.232  1.00  0.00
ATOM   2831  BCK BCK X 952      11.318 -88.362 -48.192  1.00  0.00
ATOM   2832  BCL BCL X 953      74.948  21.309 -10.844  1.00  0.00
ATOM   2833  BCM BCM X 954     -60.431  25.665   5.353  1.00  0.00
ATOM   2834  BCN BCN X 955     -20.438 -41.580 -68.958  1.00  0.00
ATOM   2835  BCO BCO X 956      21.101  77.264  58.325  1.00  0.00
ATOM   2836  BCP BCP X 957     -25.981 -20.411 -38.562  1.00  0.00
ATOM   2837  BCQ BCQ X 958      28.137  19.355 -44.341  1.00  0.00
ATOM   2838  BCR BCR X 959     -82.514  15.688  -9.232  1.00  0.00
ATOM   2839  BCS BCS X 960      29.123  50.778  53.630  1.00  0.00
ATOM   2840  BCT BCT X 961      51.802 -61.181 -65.956  1.00  0.00
ATOM   2841  BCU BCU X 962     -39.684   5.150 -34.645  1.00  0.00
ATOM   2842  BCV BCV X 963     -65.828 -89.823  10.159  1.00  0.00
ATOM   2843  BCW BCW X 964     -42.940 -38.269  80.795  1.00  0.00
ATOM   2844  BCX BCX X 965      82.058  77.425  20.704  1.00  0.00
ATOM   2845  BCY BCY X 966     -62.581  35.643 -81.949  1.00  0.00
ATOM   2846  BCZ BCZ X 967     -24.451 -79.230  44.261  1.00  0.00
ATOM   2847  BDA BDA X 968      11.975 -84.505 -76.983  1.00  0.00
ATOM   2848  BDB BDB X 969      16.839 -77.841 -86.252  1.00  0.00
ATOM   2849  BDC BDC X 970      79.987 -20.995 -71.380  1.00  0.00
ATOM   2850  BDD BDD X 971     -20.756   8.799 -84.932  1.00  0.00
ATOM   2851  BDE BDE X 972     -52.520 -18.886 -86.866  1.00  0.00
ATOM   2852  BDF BDF X 973      -1.451 -88.495 -25.004  1.00  0.00
ATOM   2853  BDG BDG X 974      34.425 -87.689 -29.072  1.00  0.00
ATOM   2854  BDH BDH X 975      71.479  53.211 -86.661  1.00  0.00
ATOM   2855  BDI BDI X 976      73.820  -5.692 -85.714  1.00  0.00
ATOM   2856  BDJ BDJ X 977      41.369 -14.196  78.378  1.00  0.00
ATOM   2857  BDK BDK X 978     -64.192  81.290 -50.408  1.00  0.00
ATOM   2858  BDL BDL X 979     -25.050 -85.428  31.675  1.00  0.00
ATOM   2859  BDM BDM X 980     -48.483  45.106 -61.835  1.00  0.00
ATOM   2860  BDN BDN X 981     -29.161  25.863 -80.221  1.00  0.00
ATOM   2861  BDO BDO X 982      85.715  -4.028  49.359  1.00  0.00
ATOM   2862  BDP BDP X 983      10.418 -66.557  14.508  1.00  0.00
ATOM   2863  BDQ BDQ X 984     -47.754 -12.639  71.033  1.00  0.00
ATOM   2864  BDR BDR X 985     -20.027  22.048  21.579  1.00  0.00
ATOM   2865  BDS BDS X 986       9.826 -31.508  31.586  1.00  0.00
ATOM   2866  BDT BDT X 987      18.996 -60.829 -25.269  1.00  0.00
ATOM   2867  BDU BDU X 988      50.678  25.556  46.310  1.00  0.00
ATOM   2868  BDV BDV X 989     -46.163 -65.404   4.624  1.00  0.00
ATOM   2869  BDW BDW X 990       4.376  24.917 -62.240  1.00  0.00
ATOM   2870  BDX BDX X 991      11.082  84.221  58.582  1.00  0.00
ATOM   2871  BDY BDY X 992      27.677  47.645  -0.224  1.00  0.00
ATOM   2872  BDZ BDZ X 993      84.573  -1.262  72.188  1.00  0.00
ATOM   2873  BEA BEA X 994      88.037 -55.081  18.936  1.00  0.00
ATOM   2874  BEB BEB X 995       4.673  29.748   9.933  1.00  0.00
ATOM   2875  BEC BEC X 996      19.603 -21.412  27.912  1.00  0.00
ATOM   2876  BED BED X 997     -44.362  63.877 -12.811  1.00  0.00
ATOM   2877  BEE BEE X 998     -83.763 -87.421  36.558  1.00  0.00
ATOM   2878  BEF BEF X 999     -81.930  26.366 -70.737  1.00  0.00
ATOM   2879  BEG BEG X1000      32.975 -26.966 -53.806  1.00  0.00
ATOM   2880  BEH BEH X1001      84.458  24.939 -44.008  1.00  0.00
ATOM   2881  BEI BEI X1002       2.236  72.706  23.966  1.00  0.00
ATOM   2882  BEJ BEJ X1003      59.131 -63.033  47.561  1.00  0.00
ATOM   2883  BEK BEK X1004      44.692  26.460 -47.220  1.00  0.00
ATOM   2884  BEL BEL X1005      87.327  39.191  39.751  1.00  0.00
ATOM   2885  BEM BEM X1006     -82.518  -2.428  68.388  1.00  0.00
ATOM   2886  BEN BEN X1007      63.374  83.292  -2.938  1.00  0.00
ATOM   2887  BEO BEO X1008      45.958 -65.763 -35.964  1.00  0.00
ATOM   2888  BEP BEP X1009      12.424  36.091 -25.234  1.00  0.00
ATOM   2889  BEQ BEQ X1010      70.980 -82.846 -73.790  1.00  0.00
ATOM   2890  BER BER X1011      73.504  81.049 -48.262  1.00  0.00
ATOM   2891  BES BES X1012     -71.851   6.145  52.320  1.00  0.00
ATOM   2892  BET BET X1013     -78.228  60.255 -41.441  1.00  0.00
ATOM   2893  BEU BEU X1014     -80.097 -18.553 -19.090  1.00  0.00
ATOM   2894  BEV BEV X1015     -84.736  80.579  66.791  1.00  0.00
ATOM   2895  BEW BEW X1016      24.436 -44.390  80.548  1.00  0.00
ATOM   2896  BEX BEX X1017      61.703  26.120  -9.780  1.00  0.00
ATOM   2897  BEY BEY X1018      49.756   2.924 -84.019  1.00  0.00
ATOM   2898  BEZ BEZ X1019     -81.410 -47.130  84.264  1.00  0.00
ATOM   2899  BFA BFA X1020      42.142 -10.134 -81.375  1.00  0.00
ATOM   2900  BFB BFB X1021      -6.357 -84.349 -49.606  1.00  0.00
ATOM   2901  BFC BFC X1022      63.214 -32.763  11.187  1.00  0.00
ATOM   2902  BFD BFD X1023      81.714 -84.511  77.469  1.00  0.00
ATOM   2903  BFE BFE X1024      81.274 -70.211 -58.139  1.00  0.00
ATOM   2904  BFF BFF X1025      38.914 -27.899  15.955  1.00  0.00
ATOM   2905  BFG BFG X1026     -10.237 -32.280  11.581  1.00  0.00
ATOM   2906  BFH BFH X1027      90.091  67.690 -27.813  1.00  0.00
ATOM   2907  BFI BFI X1028     -59.707 -19.922  86.539  1.00  0.00
ATOM   2908  BFJ BFJ X1029      33.759 -52.679  25.263  1.00  0.00
ATOM   2909  BFK BFK X1030      69.738  24.746  74.307  1.00  0.00
ATOM   2910  BFL BFL X1031      14.902 -23.155  47.079  1.00  0.00
ATOM   2911  BFM BFM X1032     -29.832  39.470 -49.188  1.00  0.00
ATOM   2912  BFN BFN X1033      42.949 -88.002 -37.747  1.00  0.00
ATOM   2913  BFO BFO X1034      -1.027  -2.856  29.120  1.00  0.00
ATOM   2914  BFP BFP X1035     -20.956  -2.058  13.963  1.00  0.00
ATOM   2915  BFQ BFQ X1036     -23.237  12.069  54.522  1.00  0.00
ATOM   2916  BFR BFR X1037      55.634   6.746 -47.027  1.00  0.00
ATOM   2917  BFS BFS X1038     -67.102  37.608   7.993  1.00  0.00
ATOM   2918  BFT BFT X1039      41.132  83.881  43.647  1.00  0.00
ATOM   2919  BFU BFU X1040      23.942 -64.083 -80.166  1.00  0.00
ATOM   2920  BFV BFV X1041     -68.390  60.966 -80.107  1.00  0.00
ATOM   2921  BFW BFW X1042      38.651  15.070  -8.534  1.00  0.00
ATOM   2922  BFX BFX X1043     -67.912  67.461 -25.964  1.00  0.00
ATOM   2923  BFY BFY X1044     -29.051  48.533  77.263  1.00  0.00
ATOM   2924  BFZ BFZ X1045     -24.805  79.692 -46.565  1.00  0.00
ATOM   2925  BGA BGA X1046      33.443 -66.396 -86.412  1.00  0.00
ATOM   2926  BGB BGB X1047      64.008  81.640  63.269  1.00  0.00
ATOM   2927  BGC BGC X1048       6.969  11.096  80.303  1.00  0.00
ATOM   2928  BGD BGD X1049     -30.333 -72.094  15.291  1.00  0.00
ATOM   2929  BGE BGE X1050     -11.184  55.759  65.243  1.00  0.00
ATOM   2930  BGF BGF X1051      67.097 -34.833  24.751  1.00  0.00
ATOM   2931  BGG BGG X1052      89.319  47.315  22.706  1.00  0.00
ATOM   2932  BGH BGH X1053      24.762   1.021 -49.139  1.00  0.00
ATOM   2933  BGI BGI X1054       4.216 -45.534  14.385  1.00  0.00
ATOM   2934  BGJ BGJ X1055     -49.012  -5.713  51.263  1.00  0.00
ATOM   2935  BGK BGK X1056      -6.507  27.822  30.565  1.00  0.00
ATOM   2936  BGL BGL X1057     -57.581   9.820  29.898  1.00  0.00
ATOM   2937  BGM BGM X1058     -25.133 -10.196  80.500  1.00  0.00
ATOM   2938  BGN BGN X1059      54.236  -4.074  -0.809  1.00  0.00
ATOM   2939  BGO BGO X1060      73.554  31.671  37.346  1.00  0.00
ATOM   2940  BGP BGP X1061     -84.385   1.040 -11.661  1.00  0.00
ATOM   2941  BGQ BGQ X1062      88.444 -14.063 -19.706  1.00  0.00
ATOM   2942  BGR BGR X1063      75.685  55.694 -43.834  1.00  0.00
ATOM   2943  BGS BGS X1064     -60.745 -26.655 -28.156  1.00  0.00
ATOM   2944  BGT BGT X1065     -73.519 -27.514  85.240  1.00  0.00
ATOM   2945  BGU BGU X1066      22.076  69.921 -39.879  1.00  0.00
ATOM   2946  BGV BGV X1067      35.257  32.547  84.236  1.00  0.00
ATOM   2947  BGW BGW X1068      29.142  47.494 -69.125  1.00  0.00
ATOM   2948  BGX BGX X1069       5.572  45.007 -69.199  1.00  0.00
ATOM   2949  BGY BGY X1070     -51.778 -45.389  19.264  1.00  0.00
ATOM   2950  BGZ BGZ X1071      26.896  -9.870 -60.022  1.00  0.00
ATOM   2951  BHA BHA X1072     -35.755  70.245 -49.554  1.00  0.00
ATOM   2952  BHB BHB X1073     -26.325 -50.948 -28.758  1.00  0.00
ATOM   2953  BHC BHC X1074      27.875  82.297  -9.350  1.00  0.00
ATOM   2954  BHD BHD X1075      17.498  51.067 -65.798  1.00  0.00
ATOM   2955  BHE BHE X1076     -64.857  81.948 -83.199  1.00  0.00
ATOM   2956  BHF BHF X1077      87.518 -21.950  78.332  1.00  0.00
ATOM   2957  BHG BHG X1078     -71.846  85.278 -35.494  1.00  0.00
ATOM   2958  BHH BHH X1079     -78.588  33.528 -22.645  1.00  0.00
ATOM   2959  BHI BHI X1080       5.897  80.411 -72.523  1.00  0.00
ATOM   2960  BHJ BHJ X1081     -23.576   0.296 -67.716  1.00  0.00
ATOM   2961  BHK BHK X1082     -39.064  79.024  15.691  1.00  0.00
ATOM   2962  BHL BHL X1083     -39.832 -86.102  71.116  1.00  0.00
ATOM   2963  BHM BHM X1084      57.243 -72.759  23.622  1.00  0.00
ATOM   2964  BHN BHN X1085     -81.475  50.502 -27.848  1.00  0.00
ATOM   2965  BHO BHO X1086     -79.805 -43.508  37.040  1.00  0.00
ATOM   2966  BHP BHP X1087     -83.951 -61.098  24.852  1.00  0.00
ATOM   2967  BHQ BHQ X1088      19.598  29.832  73.068  1.00  0.00
ATOM   2968  BHR BHR X1089     -83.518 -31.564  33.864  1.00  0.00
ATOM   2969  BHS BHS X1090      85.785  48.893  87.032  1.00  0.00
ATOM   2970  BHT BHT X1091      78.377 -56.394 -51.114  1.00  0.00
ATOM   2971  BHU BHU X1092     -73.128  71.787 -14.847  1.00  0.00
ATOM   2972  BHV BHV X1093     -28.581  56.561 -36.153  1.00  0.00
ATOM   2973  BHW BHW X1094      75.037 -61.777 -21.260  1.00  0.00
ATOM   2974  BHX BHX X1095      85.290  58.711  64.142  1.00  0.00
ATOM   2975  BHY BHY X1096      47.028  26.849 -10.481  1.00  0.00
ATOM   2976  BHZ BHZ X1097     -26.248   0.014 -30.939  1.00  0.00
ATOM   2977  BIA BIA X1098     -11.593  81.133   2.449  1.00  0.00
ATOM   2978  BIB BIB X1099       9.839 -86.457  -9.169  1.00  0.00
ATOM   2979  BIC BIC X1100      61.531  38.456  74.473  1.00  0.00
ATOM   2980  BID BID X1101     -67.402  29.833  56.147  1.00  0.00
ATOM   2981  BIE BIE X1102      83.963  84.864 -86.017  1.00  0.00
ATOM   2982  BIF BIF X1103      69.051  19.765 -22.236  1.00  0.00
ATOM   2983  BIG BIG X1104      -4.544  73.865 -55.696  1.00  0.00
ATOM   2984  BIH BIH X1105      58.621 -24.765  21.066  1.00  0.00
ATOM   2985  BII BII X1106      10.803 -35.627 -85.971  1.00  0.00
ATOM   2986  BIJ BIJ X1107     -24.415  22.147 -39.047  1.00  0.00
ATOM   2987  BIK BIK X1108      35.397 -57.356 -31.439  1.00  0.00
ATOM   2988  BIL BIL X1109      28.670 -26.346 -40.920  1.00  0.00
ATOM   2989  BIM BIM X1110     -84.652 -15.354 -32.648  1.00  0.00
ATOM   2990  BIN BIN X1111      43.145  69.176  88.719  1.00  0.00
ATOM   2991  BIO BIO X1112     -63.107 -35.283 -83.227  1.00  0.00
ATOM   2992  BIP BIP X1113       8.404  59.658 -65.244  1.00  0.00
ATOM   2993  BIQ BIQ X1114      61.263  30.210  46.156  1.00  0.00
ATOM   2994  BIR BIR Y1115      -2.473 -71.617 -24.944  1.00  0.00
ATOM   2995  BIS BIS Y1116     -48.030  36.451 -49.081  1.00  0.00
ATOM   2996  BIT BIT Y1117      73.246  25.400  62.702  1.00  0.00
ATOM   2997  BIU BIU Y1118     -49.224  26.723  34.803  1.00  0.00
ATOM   2998  BIV BIV Y1119      -5.557  60.219 -86.090  1.00  0.00
ATOM   2999  BIW BIW Y1120      -3.948  -8.936 -57.039  1.00  0.00
ATOM   3000  BIX BIX Y1121     -52.199 -82.024  61.552  1.00  0.00
ATOM   3001  BIY BIY Y1122      36.148  77.511 -51.675  1.00  0.00
ATOM   3002  BIZ BIZ Y1123      71.645 -55.851 -11.696  1.00  0.00
ATOM   3003  BJA BJA Y1124      68.137  35.199 -29.967  1.00  0.00
ATOM   3004  BJB BJB Y1125     -77.626  17.301  16.015  1.00  0.00
ATOM   3005  BJC BJC Y1126      31.655 -70.318  43.665  1.00  0.00
ATOM   3006  BJD BJD Y1127      24.384  24.674  65.255  1.00  0.00
ATOM   3007  BJE BJE Y1128     -49.972  -1.593  10.455  1.00  0.00
ATOM   3008  BJF BJF Y1129     -81.094 -24.277 -43.814  1.00  0.00
ATOM   3009  BJG BJG Y1130     -67.947 -62.528  20.903  1.00  0.00
ATOM   3010  BJH BJH Y1131     -58.803 -84.947 -25.334  1.00  0.00
ATOM   3011  BJI BJI Y1132      55.316  33.917  13.829  1.00  0.00
ATOM   3012  BJJ BJJ Y1133     -15.706 -41.219  10.272  1.00  0.00
ATOM   3013  BJK BJK Y1134      39.467 -12.868 -22.663  1.00  0.00
ATOM   3014  BJL BJL Y1135      73.691  -3.940  67.958  1.00  0.00
ATOM   3015  BJM BJM Y1136      10.403  32.261 -15.774  1.00  0.00
ATOM   3016  BJN BJN Y1137      -0.502 -36.642  -2.519  1.00  0.00
ATOM   3017  BJO BJO Y1138      29.481 -36.202  76.356  1.00  0.00
ATOM   3018  BJP BJP Y1139      30.277 -35.565  33.960  1.00  0.00
ATOM   3019  BJQ BJQ Y1140     -60.835  69.453  81.618  1.00  0.00
ATOM   3020  BJR BJR Y1141       6.690 -43.753  57.952  1.00  0.00
ATOM   3021  BJS BJS Y1142      31.147 -83.544  19.519  1.00  0.00
ATOM   3022  BJT BJT Y1143      16.059  -2.854  67.598  1.00  0.00
ATOM   3023  BJU BJU Y1144      64.801  -7.500 -43.717  1.00  0.00
ATOM   3024  BJV BJV Y1145      -0.040  40.538 -67.231  1.00  0.00
ATOM   3025  BJW BJW Y1146       6.529  75.172 -27.762  1.00  0.00
ATOM   3026  BJX BJX Y1147     -13.738 -31.140 -37.704  1.00  0.00
ATOM   3027  BJY BJY Y1148     -74.360 -42.295 -54.638  1.00  0.00
ATOM   3028  BJZ BJZ Y1149      -7.310 -68.820 -69.604  1.00  0.00
ATOM   3029  BKA BKA Y1150     -70.800 -25.543  55.984  1.00  0.00
ATOM   3030  BKB BKB Y1151     -35.698  72.472  68.126  1.00  0.00
ATOM   3031  BKC BKC Y1152      56.429  52.974  64.831  1.00  0.00
ATOM   3032  BKD BKD Y1153     -44.169 -36.706 -58.068  1.00  0.00
ATOM   3033  BKE BKE Y1154      72.906 -65.303  29.772  1.00  0.00
ATOM   3034  BKF BKF Y1155      56.542  -7.863   3.370  1.00  0.00
ATOM   3035  BKG BKG Y1156      55.505 -28.572 -64.586  1.00  0.00
ATOM   3036  BKH BKH Y1157     -47.680   4.265  56.763  1.00  0.00
ATOM   3037  BKI BKI Y1158      65.184 -84.697  22.129  1.00  0.00
ATOM   3038  BKJ BKJ Y1159      -4.789  43.287  53.978  1.00  0.00
ATOM   3039  BKK BKK Y1160     -26.665 -55.718  77.072  1.00  0.00
ATOM   3040  BKL BKL Y1161       4.349  52.757  28.418  1.00  0.00
ATOM   3041  BKM BKM Y1162     -44.834  74.674  20.002  1.00  0.00
ATOM   3042  BKN BKN Y1163     -56.722  56.189  42.080  1.00  0.00
ATOM   3043  BKO BKO Y1164     -58.211  -2.933  81.388  1.00  0.00
ATOM   3044  BKP BKP Y1165     -27.971 -76.624  84.917  1.00  0.00
ATOM   3045  BKQ BKQ Y1166      43.213  39.501 -65.949  1.00  0.00
ATOM   3046  BKR BKR Y1167      -6.074  37.210   3.390  1.00  0.00
ATOM   3047  BKS BKS Y1168      26.796 -46.950   8.464  1.00  0.00
ATOM   3048  BKT BKT Y1169      -1.737 -77.725  33.245  1.00  0.00
ATOM   3049  BKU BKU Y1170     -37.016 -83.953  12.787  1.00  0.00
ATOM   3050  BKV BKV Y1171      48.771 -66.393 -59.016  1.00  0.00
ATOM   3051  BKW BKW Y1172     -65.699 -81.085  51.764  1.00  0.00
ATOM   3052  BKX BKX Y1173     -52.425 -47.767   0.054  1.00  0.00
ATOM   3053  BKY BKY Y1174      30.920 -87.149  49.089  1.00  0.00
ATOM   3054  BKZ BKZ Y1175      10.231 -57.756  -2.351  1.00  0.00
ATOM   3055  BLA BLA Y1176      37.947  73.355  -8.981  1.00  0.00
ATOM   3056  BLB BLB Y1177     -68.855 -18.248 -76.166  1.00  0.00
ATOM   3057  BLC BLC Y1178     -56.786 -68.899 -59.812  1.00  0.00
ATOM   3058  BLD BLD Y1179      32.386   7.532 -59.009  1.00  0.00
ATOM   3059  BLE BLE Y1180      54.333  80.974 -47.798  1.00  0.00
ATOM   3060  BLF BLF Y1181     -27.712 -40.783  42.423  1.00  0.00
ATOM   3061  BLG BLG Y1182      80.278  78.088 -23.427  1.00  0.00
ATOM   3062  BLH BLH Y1183       0.870  -3.361  29.853  1.00  0.00
ATOM   3063  BLI BLI Y1184      59.206   2.233  66.354  1.00  0.00
ATOM   3064  BLJ BLJ Y1185     -32.332  -3.238 -15.471  1.00  0.00
ATOM   3065  BLK BLK Y1186      -7.104  -0.558 -21.532  1.00  0.00
ATOM   3066  BLL BLL Y1187      15.342 -18.813 -42.046  1.00  0.00
ATOM   3067  BLM BLM Y1188      -0.437  45.627  81.566  1.00  0.00
ATOM   3068  BLN BLN Y1189     -47.327  -5.308 -51.735  1.00  0.00
ATOM   3069  BLO BLO Y1190     -15.268  -9.912  75.625  1.00  0.00
ATOM   3070  BLP BLP Y1191      69.286 -36.902  49.746  1.00  0.00
ATOM   3071  BLQ BLQ Y1192     -39.122 -39.219 -82.958  1.00  0.00
ATOM   3072  BLR BLR Y1193      78.940  10.885 -11.236  1.00  0.00
ATOM   3073  BLS BLS Y1194       3.292  -5.831  57.058  1.00  0.00
ATOM   3074  BLT BLT Y1195      60.000 -45.627  25.255  1.00  0.00
ATOM   3075  BLU BLU Y1196     -23.968 -85.186 -35.949  1.00  0.00
ATOM   3076  BLV BLV Y1197     -37.736 -63.601 -70.088  1.00  0.00
ATOM   3077  BLW BLW Y1198      77.796 -65.290  80.323  1.00  0.00
ATOM   3078  BLX BLX Y1199     -50.879  83.801 -37.472  1.00  0.00
ATOM   3079  BLY BLY Y1200      73.738 -12.957  42.108  1.00  0.00
ATOM   3080  BLZ BLZ Y1201     -60.317  69.005 -75.768  1.00  0.00
ATOM   3081  BMA BMA Y1202      57.287  46.768 -83.232  1.00  0.00
ATOM   3082  BMB BMB Y1203     -72.564  13.683  51.506  1.00  0.00
ATOM   3083  BMC BMC Y1204     -73.500  76.674 -41.469  1.00  0.00
ATOM   3084  BMD BMD Y1205     -69.606  41.789  59.063  1.00  0.00
ATOM   3085  BME BME Y1206      68.759  81.478  16.599  1.00  0.00
ATOM   3086  BMF BMF Y1207      16.803  11.535 -10.240  1.00  0.00
ATOM   3087  BMG BMG Y1208      26.697  50.712   5.411  1.00  0.00
ATOM   3088  BMH BMH Y1209     -27.196  38.650   1.082  1.00  0.00
ATOM   3089  BMI BMI Y1210     -80.200  75.684  88.620  1.00  0.00
ATOM   3090  BMJ BMJ Y1211     -80.999  73.226 -22.582  1.00  0.00
ATOM   3091  BMK BMK Y1212      -4.399 -31.277  61.550  1.00  0.00
ATOM   3092  BML BML Y1213      41.173  11.846  50.290  1.00  0.00
ATOM   3093  BMM BMM Y1214      -3.194  69.885  17.354  1.00  0.00
ATOM   3094  BMN BMN Y1215      26.183 -29.543   1.170  1.00  0.00
ATOM   3095  BMO BMO Y1216      25.580  40.600 -26.209  1.00  0.00
ATOM   3096  BMP BMP Y1217      -4.626 -65.835  73.222  1.00  0.00
ATOM   3097  BMQ BMQ Y1218      47.872   8.064  14.760  1.00  0.00
ATOM   3098  BMR BMR Y1219     -70.978  -3.646   4.746  1.00  0.00
ATOM   3099  BMS BMS Y1220      83.692 -13.182 -68.021  1.00  0.00
ATOM   3100  BMT BMT Y1221     -28.185  69.288 -20.061  1.00  0.00
ATOM   3101  BMU BMU Y1222       7.257 -63.679 -79.685  1.00  0.00
ATOM   3102  BMV BMV Y1223      25.541 -27.528 -64.181  1.00  0.00
ATOM   3103  BMW BMW Y1224     -14.200  78.283  42.404  1.00  0.00
ATOM   3104  BMX BMX Y1225      70.623 -73.942 -49.839  1.00  0.00
ATOM   3105  BMY BMY Y1226      71.469  50.885  -2.587  1.00  0.00
ATOM   3106  BMZ BMZ Y1227      -2.839  73.442  67.602  1.00  0.00
ATOM   3107  BNA BNA Y1228      82.281  24.476  82.598  1.00  0.00
ATOM   3108  BNB BNB Y1229      73.212  62.658  27.566  1.00  0.00
ATOM   3109  BNC BNC Y1230     -49.228 -80.914  -5.994  1.00  0.00
ATOM   3110  BND BND Y1231      21.349 -63.374 -50.415  1.00  0.00
ATOM   3111  BNE BNE Y1232     -26.601  68.844 -43.733  1.00  0.00
ATOM   3112  BNF BNF Y1233      25.644  77.914  20.937  1.00  0.00
ATOM   3113  BNG BNG Y1234      13.193  71.911  45.326  1.00  0.00
ATOM   3114  BNH BNH Y1235      44.324 -53.765  57.923  1.00  0.00
ATOM   3115  BNI BNI Y1236      69.992 -58.390  42.411  1.00  0.00
ATOM   3116  BNJ BNJ Y1237      30.267  66.644 -68.904  1.00  0.00
ATOM   3117  BNK BNK Y1238     -15.385 -42.015 -21.238  1.00  0.00
ATOM   3118  BNL BNL Y1239      53.373  11.817  82.441  1.00  0.00
ATOM   3119  BNM BNM Y1240     -74.383  73.684  24.411  1.00  0.00
ATOM   3120  BNN BNN Y1241      49.390 -21.144  18.135  1.00  0.00
ATOM   3121  BNO BNO Y1242      73.492 -88.307  -8.691  1.00  0.00
ATOM   3122  BNP BNP Y1243     -45.045  55.454   7.764  1.00  0.00
ATOM   3123  BNQ BNQ Y1244       0.792 -84.636 -79.313  1.00  0.00
ATOM   3124  BNR BNR Y1245      75.007   9.330  50.171  1.00  0.00
ATOM   3125  BNS BNS Y1246      78.350 -87.589 -18.844  1.00  0.00
ATOM   3126  BNT BNT Y1247      72.656   5.311   2.959  1.00  0.00
ATOM   3127  BNU BNU Y1248     -14.260 -51.452 -46.861  1.00  0.00
ATOM   3128  BNV BNV Y1249     -30.206 -57.956 -79.074  1.00  0.00
ATOM   3129  BNW BNW Y1250      24.436  38.958 -82.490  1.00  0.00
ATOM   3130  BNX BNX Y1251       5.063  72.794 -63.568  1.00  0.00
ATOM   3131  BNY BNY Y1252      39.285 -67.334  83.997  1.00  0.00
ATOM   3132  BNZ BNZ Y1253      48.923 -81.470 -30.812  1.00  0.00
ATOM   3133  BOA BOA Y1254     -42.941 -75.124  38.723  1.00  0.00
ATOM   3134  BOB BOB Y1255     -73.577 -65.667  66.678  1.00  0.00
ATOM   3135  BOC BOC Y1256      43.335  15.887 -74.427  1.00  0.00
ATOM   3136  BOD BOD Y1257     -30.131 -79.172  52.895  1.00  0.00
ATOM   3137  BOE BOE Y1258     -20.172 -62.237  -1.687  1.00  0.00
ATOM   3138  BOF BOF Y1259      60.708 -13.327  50.163  1.00  0.00
ATOM   3139  BOG BOG Y1260      29.590 -80.175   7.259  1.00  0.00
ATOM   3140  BOH BOH Y1261      87.439 -33.644  61.713  1.00  0.00
ATOM   3141  BOI BOI Y1262      23.652  35.582  86.257  1.00  0.00
ATOM   3142  BOJ BOJ Y1263     -47.383 -22.919 -21.894  1.00  0.00
ATOM   3143  BOK BOK Y1264      40.201  81.151  40.874  1.00  0.00
ATOM   3144  BOL BOL Y1265      48.157 -74.143  17.461  1.00  0.00
ATOM   3145  BOM BOM Y1266      53.973 -80.519  50.634  1.00  0.00
ATOM   3146  BON BON Y1267     -15.068  85.066 -43.798  1.00  0.00
ATOM   3147  BOO BOO Y1268       0.605 -20.972 -23.624  1.00  0.00
ATOM   3148  BOP BOP Y1269     -73.234  79.759   4.959  1.00  0.00
ATOM   3149  BOQ BOQ Y1270     -69.124  54.923  51.040  1.00  0.00
ATOM   3150  BOR BOR Y1271      22.376  78.953  76.527  1.00  0.00
ATOM   3151  BOS BOS Y1272      32.759 -64.019 -14.903  1.00  0.00
ATOM   3152  BOT BOT Y1273     -74.957  44.268 -13.979  1.00  0.00
ATOM   3153  BOU BOU Y1274     -60.841 -22.854  32.877  1.00  0.00
ATOM   3154  BOV BOV Y1275      -7.062   5.465 -79.289  1.00  0.00
ATOM   3155  BOW BOW Y1276     -42.032  13.853   4.750  1.00  0.00
ATOM   3156  BOX BOX Y1277     -29.664 -11.518  31.906  1.00  0.00
ATOM   3157  BOY BOY Y1278     -68.339 -25.689 -18.233  1.00  0.00
ATOM   3158  BOZ BOZ Y1279      28.695  30.881  32.211  1.00  0.00
ATOM   3159  BPA BPA Y1280     -52.252  33.657   9.082  1.00  0.00
ATOM   3160  BPB BPB Y1281      80.703 -24.191 -37.053  1.00  0.00
ATOM   3161  BPC BPC Y1282      62.666 -21.402  71.961  1.00  0.00
ATOM   3162  BPD BPD Y1283      64.254  11.497  14.112  1.00  0.00
ATOM   3163  BPE BPE Y1284      15.100  18.722   5.934  1.00  0.00
ATOM   3164  BPF BPF Y1285      49.517 -26.383  50.629  1.00  0.00
ATOM   3165  BPG BPG Y1286     -37.182  16.255 -76.026  1.00  0.00
ATOM   3166  BPH BPH Y1287       9.415  54.782  -8.355  1.00  0.00
ATOM   3167  BPI BPI Y1288     -78.789  48.813  12.247  1.00  0.00
ATOM   3168  BPJ BPJ Y1289      69.768 -70.273 -74.860  1.00  0.00
ATOM   3169  BPK BPK Y1290      45.548 -79.001  -2.581  1.00  0.00
ATOM   3170  BPL BPL Y1291       3.455 -46.174  31.349  1.00  0.00
ATOM   3171  BPM BPM Y1292      46.091 -41.303 -37.520  1.00  0.00
ATOM   3172  BPN BPN Y1293     -72.277  72.501  43.037  1.00  0.00
ATOM   3173  BPO BPO Y1294       6.362 -63.548  55.869  1.00  0.00
ATOM   3174  BPP BPP Y1295     -77.961 -59.592 -33.233  1.00  0.00
ATOM   3175  BPQ BPQ Y1296     -28.625 -60.206  11.469  1.00  0.00
ATOM   3176  BPR BPR Y1297      74.906 -84.224 -32.714  1.00  0.00
ATOM   3177  BPS BPS Y1298     -51.391  -8.471  27.040  1.00  0.00
ATOM   3178  BPT BPT Y1299      30.840  29.832 -10.436  1.00  0.00
ATOM   3179  BPU BPU Y1300       1.194 -27.821 -38.200  1.00  0.00
ATOM   3180  BPV BPV Y1301     -82.296 -24.935  -9.780  1.00  0.00
ATOM   3181  BPW BPW Y1302     -44.117 -69.926  71.185  1.00  0.00
ATOM   3182  BPX BPX Y1303      64.643  51.683 -60.240  1.00  0.00
ATOM   3183  BPY BPY Y1304      88.386  60.444  -7.386  1.00  0.00
ATOM   3184  BPZ BPZ Y1305     -61.219 -81.952   7.253  1.00  0.00
ATOM   3185  BQA BQA Y1306     -52.514 -78.702 -84.693  1.00  0.00
ATOM   3186  BQB BQB Y1307     -15.987  36.084 -24.693  1.00  0.00
ATOM   3187  BQC BQC Y1308      -8.251 -75.907   7.395  1.00  0.00
ATOM   3188  BQD BQD Y1309     -52.153 -16.847  52.412  1.00  0.00
ATOM   3189  BQE BQE Y1310      62.519  72.288 -36.946  1.00  0.00
ATOM   3190  BQF BQF Y1311     -55.137   4.099 -82.889  1.00  0.00
ATOM   3191  BQG BQG Y1312     -74.076 -35.044   0.784  1.00  0.00
ATOM   3192  BQH BQH Y1313      54.847  66.680   1.070  1.00  0.00
ATOM   3193  BQI BQI Y1314     -61.225 -21.083 -48.516  1.00  0.00
ATOM   3194  BQJ BQJ Y1315     -31.990  64.845 -78.807  1.00  0.00
ATOM   3195  BQK BQK Y1316     -13.077  63.274  84.350  1.00  0.00
ATOM   3196  BQL BQL Y1317     -32.927 -47.682 -30.987  1.00  0.00
ATOM   3197  BQM BQM Y1318      52.759 -55.710  81.417  1.00  0.00
ATOM   3198  BQN BQN Y1319      85.658  84.052  84.217  1.00  0.00
ATOM   3199  BQO BQO Y1320     -61.029 -83.781  86.513  1.00  0.00
ATOM   3200  BQP BQP Y1321     -27.655 -33.650  82.021  1.00  0.00
ATOM   3201  BQQ BQQ Y1322     -44.749  -8.594  83.138  1.00  0.00
ATOM   3202  BQR BQR Y1323     -81.539   3.616  36.656  1.00  0.00
ATOM   3203  BQS BQS Y1324     -29.952   5.966 -60.421  1.00  0.00
ATOM   3204  BQT BQT Y1325      22.737 -35.942 -81.611  1.00  0.00
ATOM   3205  BQU BQU Y1326     -75.963 -40.164 -26.536  1.00  0.00
ATOM   3206  BQV BQV Y1327       2.671 -53.553 -64.474  1.00  0.00
ATOM   3207  BQW BQW Y1328     -81.366  16.443 -82.894  1.00  0.00
ATOM   3208  BQX BQX Y1329      55.941 -19.118  37.593  1.00  0.00
ATOM   3209  BQY BQY Y1330      73.124  41.868  88.144  1.00  0.00
ATOM   3210  BQZ BQZ Y1331     -29.633  25.666  78.862  1.00  0.00
ATOM   3211  BRA BRA Y1332     -82.806 -63.427  -1.962  1.00  0.00
ATOM   3212  BRB BRB Y1333      29.171  10.911 -44.060  1.00  0.00
ATOM   3213  BRC BRC Y1334      72.372  78.121 -44.786  1.00  0.00
ATOM   3214  BRD BRD Y1335      80.518 -41.877 -77.605  1.00  0.00
ATOM   3215  BRE BRE Y1336     -67.647   5.738 -15.523  1.00  0.00
ATOM   3216  BRF BRF Y1337      53.690  27.220  -5.147  1.00  0.00
ATOM   3217  BRG BRG Y1338      -8.745 -18.444  -3.314  1.00  0.00
ATOM   3218  BRH BRH Y1339     -75.297 -84.451 -48.916  1.00  0.00
ATOM   3219  BRI BRI Y1340     -37.616   3.627  80.595  1.00  0.00
ATOM   3220  BRJ BRJ Y1341      48.232 -19.271  63.312  1.00  0.00
ATOM   3221  BRK BRK Y1342     -25.254  53.077  18.557  1.00  0.00
ATOM   3222  BRL BRL Y1343     -57.828 -34.564  78.326  1.00  0.00
ATOM   3223  BRM BRM Y1344     -13.825  82.955 -13.584  1.00  0.00
ATOM   3224  BRN BRN Y1345     -46.719 -17.282 -71.513  1.00  0.00
ATOM   3225  BRO BRO Y1346      36.660 -87.163  67.025  1.00  0.00
ATOM   3226  BRP BRP Y1347      40.216 -11.189  82.186  1.00  0.00
ATOM   3227  BRQ BRQ Y1348     -71.678  46.161  87.058  1.00  0.00
ATOM   3228  BRR BRR Y1349      54.062 -37.380  79.369  1.00  0.00
ATOM   3229  BRS BRS Y1350      77.726 -88.984  84.039  1.00  0.00
ATOM   3230  BRT BRT Y1351     -53.199  16.504  86.416  1.00  0.00
ATOM   3231  BRU BRU Y1352      20.664 -15.133  17.666  1.00  0.00
ATOM   3232  BRV BRV Y1353     -81.092  76.650 -59.335  1.00  0.00
ATOM   3233  BRW BRW Y1354       2.771  66.214 -73.805  1.00  0.00
ATOM   3234  BRX BRX Y1355      87.552 -48.000  43.024  1.00  0.00
ATOM   3235  BRY BRY Y1356      15.594  81.596 -54.768  1.00  0.00
ATOM   3236  BRZ BRZ Y1357     -45.743  35.493  58.367  1.00  0.00
ATOM   3237  BSA BSA Y1358      19.740   3.993  33.721  1.00  0.00
ATOM   3238  BSB BSB Y1359     -29.470   2.569 -38.645  1.00  0.00
ATOM   3239  BSC BSC Y1360      89.000 -28.744 -84.187  1.00  0.00
ATOM   3240  BSD BSD Y1361     -50.524 -67.439 -76.443  1.00  0.00
ATOM   3241  BSE BSE Y1362      81.113  80.332 -65.057  1.00  0.00
ATOM   3242  BSF BSF Y1363      75.843   2.402  82.576  1.00  0.00
ATOM   3243  BSG BSG Y1364     -59.418 -11.013 -23.831  1.00  0.00
ATOM   3244  BSH BSH Y1365     -72.080 -50.113 -80.059  1.00  0.00
ATOM   3245  BSI BSI Y1366     -20.175  79.559  23.643  1.00  0.00
ATOM   3246  BSJ BSJ Y1367     -45.666  84.949  36.396  1.00  0.00
ATOM   3247  BSK BSK Y1368     -80.613 -85.458  47.162  1.00  0.00
ATOM   3248  BSL BSL Y1369      74.333  24.558 -79.663  1.00  0.00
ATOM   3249  BSM BSM Y1370     -60.570  27.417  84.640  1.00  0.00
ATOM   3250  BSN BSN Y1371      36.496 -56.065  25.266  1.00  0.00
ATOM   3251  BSO BSO Y1372     -36.728 -40.884 -15.451  1.00  0.00
ATOM   3252  BSP BSP Y1373      54.797 -83.221  67.078  1.00  0.00
ATOM   3253  BSQ BSQ Y1374      57.274   2.225 -59.641  1.00  0.00
ATOM   3254  BSR BSR Y1375     -21.029  -3.189  51.800  1.00  0.00
ATOM   3255  BSS BSS Y1376     -40.754 -66.961 -10.653  1.00  0.00
ATOM   3256  BST BST Y1377      35.811  13.095   1.362  1.00  0.00
ATOM   3257  BSU BSU Y1378     -14.159 -10.862  44.668  1.00  0.00
ATOM   3258  BSV BSV Y1379      36.920  62.165  28.165  1.00  0.00
ATOM   3259  BSW BSW Y1380       7.775 -27.207  50.154  1.00  0.00
ATOM   3260  BSX BSX Y1381       4.973  10.231 -26.106  1.00  0.00
ATOM   3261  BSY BSY Y1382     -81.373  74.760  72.101  1.00  0.00
ATOM   3262  BSZ BSZ Y1383      23.452 -54.093  56.765  1.00  0.00
ATOM   3263  BTA BTA Y1384      75.782 -35.018  83.512  1.00  0.00
ATOM   3264  BTB BTB Y1385     -35.422  66.593  53.950  1.00  0.00
ATOM   3265  BTC BTC Y1386      81.329 -45.969 -52.445  1.00  0.00
ATOM   3266  BTD BTD Y1387      45.536  52.194 -11.980  1.00  0.00
ATOM   3267  BTE BTE Y1388      24.495 -88.277 -55.326  1.00  0.00
ATOM   3268  BTF BTF Y1389      -6.566 -90.084  69.078  1.00  0.00
ATOM   3269  BTG BTG Y1390     -59.033 -22.832  18.536  1.00  0.00
ATOM   3270  BTH BTH Y1391     -85.164  12.004 -10.637  1.00  0.00
ATOM   3271  BTI BTI Y1392      13.636 -15.881  77.547  1.00  0.00
ATOM   3272  BTJ BTJ Y1393     -39.887  59.091  36.494  1.00  0.00
ATOM   3273  BTK BTK Y1394      76.698  29.567  27.758  1.00  0.00
ATOM   3274  BTL BTL Y1395     -48.700  80.263 -62.008  1.00  0.00
ATOM   3275  BTM BTM Y1396      85.094 -73.609  38.357  1.00  0.00
ATOM   3276  BTN BTN Y1397      -5.313 -68.211 -51.606  1.00  0.00
ATOM   3277  BTO BTO Y1398      55.611 -81.529 -45.160  1.00  0.00
ATOM   3278  BTP BTP Y1399      49.936  68.615  27.104  1.00  0.00
ATOM   3279  BTQ BTQ Y1400      15.296 -83.851  12.918  1.00  0.00
ATOM   3280  BTR BTR Y1401     -43.177   8.213  19.254  1.00  0.00
ATOM   3281  BTS BTS Y1402      58.053  15.820  34.703  1.00  0.00
ATOM   3282  BTT BTT Y1403     -74.032  24.078  74.532  1.00  0.00
ATOM   3283  BTU BTU Y1404     -61.322  10.711  18.768  1.00  0.00
ATOM   3284  BTV BTV Y1405      80.743 -68.616  52.531  1.00  0.00
ATOM   3285  BTW BTW Y1406     -52.676 -87.670 -48.998  1.00  0.00
ATOM   3286  BTX BTX Y1407      52.374  77.038 -73.877  1.00  0.00
ATOM   3287  BTY BTY Y1408     -16.107  -6.448   5.100  1.00  0.00
ATOM   3288  BTZ BTZ Y1409     -79.803  69.317 -79.094  1.00  0.00
ATOM   3289  BUA BUA Y1410     -79.635 -80.453   7.088  1.00  0.00
ATOM   3290  BUB BUB Y1411       2.035 -39.250 -54.604  1.00  0.00
ATOM   3291  BUC BUC Y1412     -22.674  13.514  38.772  1.00  0.00
ATOM   3292  BUD BUD Y1413     -34.519 -57.619 -43.395  1.00  0.00
ATOM   3293  BUE BUE Y1414      -7.296  75.309 -61.406  1.00  0.00
ATOM   3294  BUF BUF Y1415      31.450  49.638  84.982  1.00  0.00
ATOM   3295  BUG BUG Y1416     -65.061  30.183 -16.774  1.00  0.00
ATOM   3296  BUH BUH Y1417     -83.452  60.790  67.860  1.00  0.00
ATOM   3297  BUI BUI Y1418     -80.164  31.601 -77.842  1.00  0.00
ATOM   3298  BUJ BUJ Y1419     -72.718  32.868  18.245  1.00  0.00
ATOM   3299  BUK BUK Y1420      22.261  18.130 -68.186  1.00  0.00
ATOM   3300  BUL BUL Y1421      78.721   4.388 -50.566  1.00  0.00
ATOM   3301  BUM BUM Y1422     -69.942  -5.157 -38.360  1.00  0.00
ATOM   3302  BUN BUN Y1423      69.166  82.898 -62.843  1.00  0.00
ATOM   3303  BUO BUO Y1424      38.445  42.831 -83.577  1.00  0.00
ATOM   3304  BUP BUP Y1425      79.463 -31.727  18.771  1.00  0.00
ATOM   3305  BUQ BUQ Y1426     -52.082  32.439 -81.734  1.00  0.00
ATOM   3306  BUR BUR Y1427      13.935 -83.501  51.316  1.00  0.00
ATOM   3307  BUS BUS Y1428     -44.710 -34.026 -27.537  1.00  0.00
ATOM   3308  BUT BUT Y1429      86.824  20.218  47.856  1.00  0.00
ATOM   3309  BUU BUU Y1430     -71.811  30.486   3.579  1.00  0.00
ATOM   3310  BUV BUV Y1431     -66.077  62.779  -9.903  1.00  0.00
ATOM   3311  BUW BUW Y1432     -58.491 -20.455   0.218  1.00  0.00
ATOM   3312  BUX BUX Y1433      88.962 -19.344  13.442  1.00  0.00
ATOM   3313  BUY BUY Y1434      76.492 -83.515  63.257  1.00  0.00
ATOM   3314  BUZ BUZ Y1435     -72.734  41.760 -69.155  1.00  0.00
ATOM   3315  BVA BVA Y1436     -74.734  15.475 -35.064  1.00  0.00
ATOM   3316  BVB BVB Y1437      60.318  79.385 -14.523  1.00  0.00
ATOM   3317  BVC BVC Y1438     -31.096 -41.610   1.181  1.00  0.00
ATOM   3318  BVD BVD Y1439      29.741  68.765  63.786  1.00  0.00
ATOM   3319  BVE BVE Y1440      36.009 -58.690 -80.798  1.00  0.00
ATOM   3320  BVF BVF Y1441     -54.889 -64.816 -13.286  1.00  0.00
ATOM   3321  BVG BVG Y1442      71.145 -28.735  63.168  1.00  0.00
ATOM   3322  BVH BVH Y1443     -25.968 -27.664  -5.362  1.00  0.00
ATOM   3323  BVI BVI Y1444       0.045  24.459 -40.877  1.00  0.00
ATOM   3324  BVJ BVJ Y1445     -71.232 -44.605  19.339  1.00  0.00
ATOM   3325  BVK BVK Y1446     -18.798  60.031 -71.872  1.00  0.00
ATOM   3326  BVL BVL Y1447      85.633  73.672  39.668  1.00  0.00
ATOM   3327  BVM BVM Y1448      80.160  33.669  43.932  1.00  0.00
ATOM   3328  BVN BVN Y1449      -9.318  78.898  81.646  1.00  0.00
ATOM   3329  BVO BVO Y1450     -50.528 -69.189 -40.140  1.00  0.00
ATOM   3330  BVP BVP Y1451     -28.410  57.548  85.282  1.00  0.00
ATOM   3331  BVQ BVQ Y1452     -73.632   4.358  79.851  1.00  0.00
ATOM   3332  BVR BVR Y1453      69.865  80.047  50.661  1.00  0.00
ATOM   3333  BVS BVS Y1454     -27.821  52.883 -21.936  1.00  0.00
ATOM   3334  BVT BVT Y1455     -70.257  53.942 -25.468  1.00  0.00
ATOM   3335  BVU BVU Y1456      21.084 -50.780 -27.523  1.00  0.00
ATOM   3336  BVV BVV Y1457      13.171 -84.587 -86.354  1.00  0.00
ATOM   3337  BVW BVW Y1458     -83.494  -3.478 -78.880  1.00  0.00
ATOM   3338  BVX BVX Y1459      72.790  -9.789   5.889  1.00  0.00
ATOM   3339  BVY BVY Y1460     -54.560 -55.295  76.176  1.00  0.00
ATOM   3340  BVZ BVZ Y1461      88.531   3.528  49.062  1.00  0.00
ATOM   3341  BWA BWA Y1462     -33.254  85.200 -54.103  1.00  0.00
ATOM   3342  BWB BWB Y1463      52.354 -58.043  40.211  1.00  0.00
ATOM   3343  BWC BWC Y1464     -59.079  82.586 -85.346  1.00  0.00
ATOM   3344  BWD BWD Y1465     -16.031  53.712  -9.787  1.00  0.00
ATOM   3345  BWE BWE Y1466     -55.592 -58.047  61.815  1.00  0.00
ATOM   3346  BWF BWF Y1467      -7.505 -82.899  55.306  1.00  0.00
ATOM   3347  BWG BWG Y1468     -35.801 -27.804  14.891  1.00  0.00
ATOM   3348  BWH BWH Y1469      -7.786  85.512  -0.875  1.00  0.00
ATOM   3349  BWI BWI Y1470       2.584  16.926  38.764  1.00  0.00
ATOM   3350  BWJ BWJ Y1471     -40.607 -49.237  88.185  1.00  0.00
ATOM   3351  BWK BWK Y1472     -79.581 -68.492 -83.555  1.00  0.00
ATOM   3352  BWL BWL Y1473      -5.954 -80.939 -54.072  1.00  0.00
ATOM   3353  BWM BWM Y1474      -7.068  30.692  82.884  1.00  0.00
ATOM   3354  BWN BWN Y1475      44.793  15.596  24.168  1.00  0.00
ATOM   3355  BWO BWO Y1476     -52.178  52.814  64.171  1.00  0.00
ATOM   3356  BWP BWP Y1477      12.245  50.052  78.899  1.00  0.00
ATOM   3357  BWQ BWQ Y1478      87.679  50.032  52.509  1.00  0.00
ATOM   3358  BWR BWR Y1479      24.549  23.920 -37.053  1.00  0.00
ATOM   3359  BWS BWS Y1480     -58.375  82.666   0.264  1.00  0.00
ATOM   3360  BWT BWT Y1481      11.486 -12.745  45.327  1.00  0.00
ATOM   3361  BWU BWU Y1482      24.908  60.005 -18.384  1.00  0.00
ATOM   3362  BWV BWV Y1483      59.570 -38.273  59.801  1.00  0.00
ATOM   3363  BWW BWW Y1484      16.759 -83.838 -39.750  1.00  0.00
ATOM   3364  BWX BWX Y1485     -57.834  49.280  -9.508  1.00  0.00
ATOM   3365  BWY BWY Y1486     -27.865  42.248  31.468  1.00  0.00
ATOM   3366  BWZ BWZ Y1487      66.689 -55.256  64.344  1.00  0.00
ATOM   3367  BXA BXA Y1488     -71.596  59.023 -45.346  1.00  0.00
ATOM   3368  BXB BXB Y1489      47.255 -80.759  88.882  1.00  0.00
ATOM   3369  BXC BXC Y1490      55.122 -66.706  62.130  1.00  0.00
ATOM   3370  BXD BXD Y1491     -58.625 -32.237 -29.671  1.00  0.00
ATOM   3371  BXE BXE Y1492     -36.189 -20.012  70.999  1.00  0.00
ATOM   3372  BXF BXF Y1493      85.302  -5.595  18.851  1.00  0.00
ATOM   3373  BXG BXG Y1494      85.555   1.955  64.552  1.00  0.00
ATOM   3374  BXH BXH Y1495     -28.559  82.470  76.456  1.00  0.00
ATOM   3375  BXI BXI Y1496     -50.988  11.030  -8.350  1.00  0.00
ATOM   3376  BXJ BXJ Y1497      -4.290  22.238 -25.364  1.00  0.00
ATOM   3377  BXK BXK Y1498     -81.428  36.621  41.486  1.00  0.00
ATOM   3378  BXL BXL Y1499     -39.735 -16.738  15.974  1.00  0.00
ATOM   3379  BXM BXM Y1500     -24.991 -16.094 -39.436  1.00  0.00
ATOM   3380  BXN BXN Y1501       0.231 -50.616 -18.843  1.00  0.00
ATOM   3381  BXO BXO Y1502      81.514  71.563   6.310  1.00  0.00
ATOM   3382  BXP BXP Y1503       9.326 -31.950 -66.772  1.00  0.00
ATOM   3383  BXQ BXQ Y1504      67.118  69.112 -55.314  1.00  0.00
ATOM   3384  BXR BXR Y1505     -15.026  42.906  19.549  1.00  0.00
ATOM   3385  BXS BXS Y1506     -76.118 -38.868  37.339  1.00  0.00
ATOM   3386  BXT BXT Y1507      87.933  33.802  21.153  1.00  0.00
ATOM   3387  BXU BXU Y1508     -11.085 -40.218  83.266  1.00  0.00
ATOM   3388  BXV BXV Y1509     -65.252 -10.388  37.434  1.00  0.00
ATOM   3389  BXW BXW Y1510      25.665  50.117  33.525  1.00  0.00
ATOM   3390  BXX BXX Y1511      74.356   8.317 -74.557  1.00  0.00
ATOM   3391  BXY BXY Y1512     -50.774  24.665  61.026  1.00  0.00
ATOM   3392  BXZ BXZ Y1513     -76.780 -61.568 -62.927  1.00  0.00
ATOM   3393  BYA BYA Y1514     -69.889  76.541 -66.273  1.00  0.00
ATOM   3394  BYB BYB Y1515      86.181 -52.869 -65.632  1.00  0.00
ATOM   3395  BYC BYC Y1516     -24.091  -2.321  14.905  1.00  0.00
ATOM   3396  BYD BYD Y1517      88.868  45.011  30.711  1.00  0.00
ATOM   3397  BYE BYE Y1518     -43.973  45.886  81.088  1.00  0.00
ATOM   3398  BYF BYF Y1519      87.472  56.762  13.626  1.00  0.00
ATOM   3399  BYG BYG Y1520       5.477 -84.218  -6.935  1.00  0.00
ATOM   3400  BYH BYH Y1521      17.579 -60.971  45.735  1.00  0.00
ATOM   3401  BYI BYI Y1522     -53.053 -57.337 -30.209  1.00  0.00
ATOM   3402  BYJ BYJ Y1523     -18.980  75.327 -84.085  1.00  0.00
ATOM   3403  BYK BYK Y1524     -51.775  58.396  25.182  1.00  0.00
ATOM   3404  BYL BYL Y1525     -61.652  74.859 -22.985  1.00  0.00
ATOM   3405  BYM BYM Y1526      84.746  47.258  -1.807  1.00  0.00
ATOM   3406  BYN BYN Y1527     -85.111  56.567 -68.651  1.00  0.00
ATOM   3407  BYO BYO Y1528      73.835  37.510   4.993  1.00  0.00
ATOM   3408  BYP BYP Y1529     -25.404 -83.960  65.870  1.00  0.00
ATOM   3409  BYQ BYQ Y1530     -13.187  22.569   6.239  1.00  0.00
ATOM   3410  BYR BYR Y1531     -61.905  82.704  32.154  1.00  0.00
ATOM   3411  BYS BYS Y1532     -10.718  23.429 -11.031  1.00  0.00
ATOM   3412  BYT BYT Y1533     -26.410 -79.178 -17.499  1.00  0.00
ATOM   3413  BYU BYU Y1534     -82.868  41.277 -26.506  1.00  0.00
ATOM   3414  BYV BYV Y1535     -62.097  46.809 -72.953  1.00  0.00
ATOM   3415  BYW BYW Y1536     -37.265 -83.851 -55.593  1.00  0.00
ATOM   3416  BYX BYX Y1537     -83.107 -20.363  74.018  1.00  0.00
ATOM   3417  BYY BYY Y1538      43.343  79.486  81.696  1.00  0.00
ATOM   3418  BYZ BYZ Y1539     -70.249 -81.096 -82.545  1.00  0.00
ATOM   3419  BZA BZA Y1540     -81.664 -88.019  31.642  1.00  0.00
ATOM   3420  BZB BZB Y1541     -83.834 -65.965 -15.273  1.00  0.00
ATOM   3421  BZC BZC Y1542     -55.565  82.046  46.633  1.00  0.00
ATOM   3422  BZD BZD Y1543       5.038 -58.923  21.329  1.00  0.00
ATOM   3423  BZE BZE Y1544      83.673  21.412   8.707  1.00  0.00
ATOM   3424  BZF BZF Y1545      19.717  58.914 -55.599  1.00  0.00
ATOM   3425  BZG BZG Y1546      -5.740  15.336  66.322  1.00  0.00
ATOM   3426  BZH BZH Y1547      84.624  64.771  67.237  1.00  0.00
ATOM   3427  BZI BZI Y1548     -17.796 -86.377  -5.928  1.00  0.00
ATOM   3428  BZJ BZJ Y1549      27.013   9.268 -83.136  1.00  0.00
ATOM   3429  BZK BZK Y1550     -16.995 -88.674 -16.285  1.00  0.00
ATOM   3430  BZL BZL Y1551      81.759 -44.397  64.045  1.00  0.00
ATOM   3431  BZM BZM Y1552     -27.031  14.328  65.391  1.00  0.00
ATOM   3432  BZN BZN Y1553      88.659 -81.390  74.642  1.00  0.00
ATOM   3433  BZO BZO Y1554     -32.299  82.533 -83.577  1.00  0.00
ATOM   3434  BZP BZP Y1555     -16.142  22.104 -38.764  1.00  0.00
ATOM   3435  BZQ BZQ Y1556     -52.131 -81.714  25.620  1.00  0.00
ATOM   3436  BZR BZR Y1557      28.385  38.785 -58.283  1.00  0.00
ATOM   3437  BZS BZS Y1558     -22.773 -59.800 -37.352  1.00  0.00
ATOM   3438  BZT BZT Y1559     -75.993 -51.783  50.167  1.00  0.00
ATOM   3439  BZU BZU Y1560     -25.213  46.408 -67.160  1.00  0.00
ATOM   3440  BZV BZV Y1561      25.661  57.944  45.416  1.00  0.00
ATOM   3441  BZW BZW Y1562      42.272  25.029 -55.246  1.00  0.00
ATOM   3442  BZX BZX Y1563      83.137 -60.236 -76.265  1.00  0.00
ATOM   3443  BZY BZY Y1564     -84.134  59.542  51.912  1.00  0.00
ATOM   3444  BZZ BZZ Y1565      68.681  36.770 -69.269  1.00  0.00
ATOM   3445  CAA CAA Y1566      45.742  73.742   9.813  1.00  0.00
ATOM   3446  CAB CAB Y1567     -82.210  52.174  -6.377  1.00  0.00
ATOM   3447  CAC CAC Y1568      38.794   0.231 -74.201  1.00  0.00
ATOM   3448  CAD CAD Y1569      58.202  10.583  -7.233  1.00  0.00
ATOM   3449  CAE CAE Y1570     -55.159  18.940 -83.998  1.00  0.00
ATOM   3450  CAF CAF Y1571     -21.416  73.217   4.049  1.00  0.00
ATOM   3451  CAG CAG Y1572       8.027 -27.434  26.756  1.00  0.00
ATOM   3452  CAH CAH Y1573     -75.389 -89.090  -3.247  1.00  0.00
ATOM   3453  CAI CAI Y1574      10.515  -7.870  -7.993  1.00  0.00
ATOM   3454  CAJ CAJ Y1575      34.717 -72.746 -27.178  1.00  0.00
ATOM   3455  CAK CAK Y1576      86.649 -68.173 -59.269  1.00  0.00
ATOM   3456  CAL CAL Y1577      45.398  14.123 -59.533  1.00  0.00
ATOM   3457  CAM CAM Y1578      77.248  68.423 -83.781  1.00  0.00
ATOM   3458  CAN CAN Y1579     -65.709 -62.778  44.483  1.00  0.00
ATOM   3459  CAO CAO Y1580      12.394  53.693 -43.882  1.00  0.00
ATOM   3460  CAP CAP Y1581      78.335  55.092 -74.145  1.00  0.00
ATOM   3461  CAQ CAQ Y1582     -29.198 -68.736 -52.657  1.00  0.00
ATOM   3462  CAR CAR Y1583      87.853 -83.337 -55.850  1.00  0.00
ATOM   3463  CAS CAS Y1584      73.663 -10.391 -30.074  1.00  0.00
ATOM   3464  CAT CAT Y1585     -10.299  53.489 -33.029  1.00  0.00
ATOM   3465  CAU CAU Y1586     -67.395 -71.552  -8.177  1.00  0.00
ATOM   3466  CAV CAV Y1587     -78.102 -12.974  36.033  1.00  0.00
ATOM   3467  CAW CAW Y1588      59.411  75.525  38.040  1.00  0.00
ATOM   3468  CAX CAX Y1589      38.498  -0.538  20.796  1.00  0.00
ATOM   3469  CAY CAY Y1590      23.661 -64.295  75.481  1.00  0.00
ATOM   3470  CAZ CAZ Y1591     -36.429  47.881  45.348  1.00  0.00
ATOM   3471  CBA CBA Y1592      20.981 -65.498  17.686  1.00  0.00
ATOM   3472  CBB CBB Y1593      77.049  -5.119 -82.897  1.00  0.00
ATOM   3473  CBC CBC Y1594      81.434 -36.477  38.603  1.00  0.00
ATOM   3474  CBD CBD Y1595      89.254 -26.576 -10.771  1.00  0.00
ATOM   3475  CBE CBE Y1596     -74.645   4.640  23.836  1.00  0.00
ATOM   3476  CBF CBF Y1597      60.597  79.436  85.932  1.00  0.00
ATOM   3477  CBG CBG Y1598      14.468  84.842 -73.301  1.00  0.00
ATOM   3478  CBH CBH Y1599     -43.706  76.415 -80.467  1.00  0.00
ATOM   3479  CBI CBI Y1600     -29.558 -18.431 -76.859  1.00  0.00
ATOM   3480  CBJ CBJ Y1601      34.439  53.537 -54.318  1.00  0.00
ATOM   3481  CBK CBK Y1602      45.131  30.693  45.033  1.00  0.00
ATOM   3482  CBL CBL Y1603     -37.596  84.498  50.779  1.00  0.00
ATOM   3483  CBM CBM Y1604     -56.307 -32.227  10.157  1.00  0.00
ATOM   3484  CBN CBN Y1605     -73.626 -76.447 -27.963  1.00  0.00
ATOM   3485  CBO CBO Y1606     -16.260 -86.056  15.005  1.00  0.00
ATOM   3486  CBP CBP Y1607     -10.886 -19.784  12.653  1.00  0.00
ATOM   3487  CBQ CBQ Y1608     -76.306  -5.812  69.962  1.00  0.00
ATOM   3488  CBR CBR Y1609      56.270   7.701 -82.603  1.00  0.00
ATOM   3489  CBS CBS Y1610     -82.199 -48.581  25.089  1.00  0.00
ATOM   3490  CBT CBT Y1611      79.252   4.435  32.300  1.00  0.00
ATOM   3491  CBU CBU Y1612      86.429   6.961 -22.137  1.00  0.00
ATOM   3492  CBV CBV Y1613     -57.991 -68.172  39.099  1.00  0.00
ATOM   3493  CBW CBW Y1614      40.631  28.253  79.623  1.00  0.00
ATOM   3494  CBX CBX Y1615      87.681  29.387  -6.966  1.00  0.00
ATOM   3495  CBY CBY Y1616     -81.953 -60.609  31.825  1.00  0.00
ATOM   3496  CBZ CBZ Y1617     -78.946   0.281 -65.637  1.00  0.00
ATOM   3497  CCA CCA Y1618      37.957 -10.546  62.379  1.00  0.00
ATOM   3498  CCB CCB Y1619      85.073 -83.374  22.215  1.00  0.00
ATOM   3499  CCC CCC Y1620       2.231  53.530   8.421  1.00  0.00
ATOM   3500  CCD CCD Y1621      24.026  -4.925  51.511  1.00  0.00
ATOM   3501  CCE CCE Y1622       4.327 -88.906  82.463  1.00  0.00
ATOM   3502  CCF CCF Y1623      16.252  13.318 -29.854  1.00  0.00
ATOM   3503  CCG CCG Y1624      54.290  32.103 -79.611  1.00  0.00
ATOM   3504  CCH CCH Y1625     -13.750  84.891 -30.586  1.00  0.00
ATOM   3505  CCI CCI Y1626     -82.518 -34.124 -78.039  1.00  0.00
ATOM   3506  CCJ CCJ Y1627     -55.812  68.847  54.097  1.00  0.00
ATOM   3507  CCK CCK Y1628     -85.081  -6.424  46.031  1.00  0.00
ATOM   3508  CCL CCL Y1629       9.221  11.047 -41.398  1.00  0.00
ATOM   3509  CCM CCM Y1630      44.329  62.385 -31.865  1.00  0.00
ATOM   3510  CCN CCN Y1631     -85.945  13.953  88.615  1.00  0.00
ATOM   3511  CCO CCO Y1632      87.956  32.989 -69.590  1.00  0.00
ATOM   3512  CCP CCP Y1633     -11.228 -60.192   8.240  1.00  0.00
ATOM   3513  CCQ CCQ Y1634      41.206 -59.083  -1.941  1.00  0.00
ATOM   3514  CCR CCR Y1635      86.810 -13.295  72.387  1.00  0.00
ATOM   3515  CCS CCS Y1636      82.866  -9.636 -14.161  1.00  0.00
ATOM   3516  CCT CCT Y1637     -22.377  13.935 -52.582  1.00  0.00
ATOM   3517  CCU CCU Y1638     -29.621 -12.181   8.147  1.00  0.00
ATOM   3518  CCV CCV Y1639     -82.337  47.168 -82.982  1.00  0.00
ATOM   3519  CCW CCW Y1640      51.773 -84.426 -60.367  1.00  0.00
ATOM   3520  CCX CCX Y1641     -54.927 -66.342  86.617  1.00  0.00
ATOM   3521  CCY CCY Y1642      35.239  15.301  16.624  1.00  0.00
ATOM   3522  CCZ CCZ Y1643      81.165  74.413  57.353  1.00  0.00
ATOM   3523  CDA CDA Y1644     -58.044 -60.042 -84.219  1.00  0.00
ATOM   3524  CDB CDB Y1645       1.414 -32.898 -83.015  1.00  0.00
ATOM   3525  CDC CDC Y1646      85.904 -86.144 -35.212  1.00  0.00
ATOM   3526  CDD CDD Y1647       8.011  38.507  17.265  1.00  0.00
ATOM   3527  CDE CDE Y1648     -62.514  45.892  31.370  1.00  0.00
ATOM   3528  CDF CDF Y1649      82.457 -58.742 -39.967  1.00  0.00
ATOM   3529  CDG CDG Y1650      37.478   3.597  77.197  1.00  0.00
ATOM   3530  CDH CDH Y1651      60.360  -6.968  81.182  1.00  0.00
ATOM   3531  CDI CDI Y1652      20.797 -84.498 -75.661  1.00  0.00
ATOM   3532  CDJ CDJ Y1653     -10.795  15.307 -73.399  1.00  0.00
ATOM   3533  CDK CDK Y1654     -16.707 -49.702 -71.975  1.00  0.00
ATOM   3534  CDL CDL Y1655     -33.304 -54.756 -15.401  1.00  0.00
ATOM   3535  CDM CDM Y1656      68.821 -23.492  -9.012  1.00  0.00
ATOM   3536  CDN CDN Y1657      79.391  13.743  21.837  1.00  0.00
ATOM   3537  CDO CDO Y1658      88.897  85.914  64.112  1.00  0.00
ATOM   3538  CDP CDP Y1659      69.728 -52.532 -74.975  1.00  0.00
ATOM   3539  CDQ CDQ Y1660      43.620 -61.433 -26.152  1.00  0.00
ATOM   3540  CDR CDR Y1661     -30.816  38.073 -16.537  1.00  0.00
ATOM   3541  CDS CDS Y1662     -83.145 -87.365  66.697  1.00  0.00
ATOM   3542  CDT CDT Y1663      56.726 -67.906 -39.672  1.00  0.00
ATOM   3543  CDU CDU Y1664     -27.964 -54.266 -61.138  1.00  0.00
ATOM   3544  CDV CDV Y1665      -3.443  -6.531  45.164  1.00  0.00
ATOM   3545  CDW CDW Y1666      84.353 -63.247  23.031  1.00  0.00
ATOM   3546  CDX CDX Y1667     -84.451 -74.433 -36.737  1.00  0.00
ATOM   3547  CDY CDY Y1668     -67.044 -57.204  87.410  1.00  0.00
ATOM   3548  CDZ CDZ Y1669     -42.308 -77.924 -20.506  1.00  0.00
ATOM   3549  CEA CEA Y1670      39.206 -15.375  39.333  1.00  0.00
ATOM   3550  CEB CEB Y1671     -37.244  45.261  14.971  1.00  0.00
ATOM   3551  CEC CEC Y1672     -12.540  67.717 -67.891  1.00  0.00
ATOM   3552  CED CED Y1673      25.644 -90.261  67.651  1.00  0.00
ATOM   3553  CEE CEE Y1674     -44.520 -85.208  53.054  1.00  0.00
ATOM   3554  CEF CEF Y1675      16.384  81.779   0.016  1.00  0.00
ATOM   3555  CEG CEG Y1676     -36.643  67.439   2.639  1.00  0.00
ATOM   3556  CEH CEH Y1677      32.443  57.084 -30.178  1.00  0.00
ATOM   3557  CEI CEI Y1678     -47.862 -86.515  73.153  1.00  0.00
ATOM   3558  CEJ CEJ Y1679      16.716 -21.141 -73.156  1.00  0.00
ATOM   3559  CEK CEK Y1680      42.389  -9.285 -83.027  1.00  0.00
ATOM   3560  CEL CEL Y1681      12.108 -79.862 -68.221  1.00  0.00
ATOM   3561  CEM CEM Y1682      16.273  61.112  63.318  1.00  0.00
ATOM   3562  CEN CEN Y1683     -44.955  -6.987  41.340  1.00  0.00
ATOM   3563  CEO CEO Y1684      -0.491  77.631  54.839  1.00  0.00
ATOM   3564  CEP CEP Y1685     -84.282  48.151  59.363  1.00  0.00
ATOM   3565  CEQ CEQ Y1686      30.412 -79.283 -15.784  1.00  0.00
ATOM   3566  CER CER Y1687     -12.946  62.397 -58.461  1.00  0.00
ATOM   3567  CES CES Y1688      66.899 -74.664  33.026  1.00  0.00
ATOM   3568  CET CET Y1689      80.201 -86.606   8.696  1.00  0.00
ATOM   3569  CEU CEU Y1690     -71.904 -72.963 -69.659  1.00  0.00
ATOM   3570  CEV CEV Y1691       9.873  25.184  28.467  1.00  0.00
ATOM   3571  CEW CEW Y1692     -51.712   1.974 -34.353  1.00  0.00
ATOM   3572  CEX CEX Y1693      87.778  78.413 -47.225  1.00  0.00
ATOM   3573  CEY CEY Y1694     -21.987  -1.842 -79.645  1.00  0.00
ATOM   3574  CEZ CEZ Y1695     -35.881  48.059 -75.182  1.00  0.00
ATOM   3575  CFA CFA Y1696     -34.126  26.514  -6.305  1.00  0.00
ATOM   3576  CFB CFB Y1697     -38.688 -65.517 -85.324  1.00  0.00
ATOM   3577  CFC CFC Y1698     -28.112 -83.820 -74.926  1.00  0.00
ATOM   3578  CFD CFD Y1699     -80.662 -15.948  19.078  1.00  0.00
ATOM   3579  CFE CFE Y1700      89.003 -54.909  57.897  1.00  0.00
ATOM   3580  CFF CFF Y1701     -68.430  69.364  58.187  1.00  0.00
ATOM   3581  CFG CFG Y1702     -35.461   2.904  30.411  1.00  0.00
ATOM   3582  CFH CFH Y1703      19.393 -17.204  60.494  1.00  0.00
ATOM   3583  CFI CFI Y1704      18.505 -68.413  29.820  1.00  0.00
ATOM   3584  CFJ CFJ Y1705      53.767  52.178  26.993  1.00  0.00
ATOM   3585  CFK CFK Y1706      44.002 -88.691 -48.394  1.00  0.00
ATOM   3586  CFL CFL Y1707      40.661 -67.675  66.374  1.00  0.00
ATOM   3587  CFM CFM Y1708      13.974 -22.548  -6.494  1.00  0.00
ATOM   3588  CFN CFN Y1709      77.583  83.396  42.427  1.00  0.00
ATOM   3589  CFO CFO Y1710       8.618  -4.579 -28.507  1.00  0.00
ATOM   3590  CFP CFP Y1711      52.349  -4.659  30.379  1.00  0.00
ATOM   3591  CFQ CFQ Y1712      27.128 -43.964 -13.353  1.00  0.00
ATOM   3592  CFR CFR Y1713       6.578  83.277  87.581  1.00  0.00
ATOM   3593  CFS CFS Y1714      75.975 -20.681  50.324  1.00  0.00
ATOM   3594  CFT CFT Y1715     -71.224  54.318  27.502  1.00  0.00
ATOM   3595  CFU CFU Y1716     -83.970 -61.264 -72.753  1.00  0.00
ATOM   3596  CFV CFV Y1717       5.555  61.522  81.430  1.00  0.00
ATOM   3597  CFW CFW Y1718      85.593  56.296  84.279  1.00  0.00
ATOM   3598  CFX CFX Y1719      82.581 -20.043 -22.401  1.00  0.00
ATOM   3599  CFY CFY Y1720     -18.512  19.243 -66.563  1.00  0.00
ATOM   3600  CFZ CFZ Y1721      37.696 -55.438  45.495  1.00  0.00
ATOM   3601  CGA CGA Y1722     -64.867 -43.330 -36.996  1.00  0.00
ATOM   3602  CGB CGB Y1723     -49.733 -27.523  -5.317  1.00  0.00
ATOM   3603  CGC CGC Y1724      63.172 -79.297  10.448  1.00  0.00
ATOM   3604  CGD CGD Y1725      83.695 -73.635  13.701  1.00  0.00
ATOM   3605  CGE CGE Y1726     -24.891  22.008  18.175  1.00  0.00
ATOM   3606  CGF CGF Y1727     -79.785 -10.059 -20.443  1.00  0.00
ATOM   3607  CGG CGG Y1728      28.949  -9.292 -62.442  1.00  0.00
ATOM   3608  CGH CGH Y1729      70.861   2.672 -19.809  1.00  0.00
ATOM   3609  CGI CGI Y1730      15.137  -4.378 -85.223  1.00  0.00
ATOM   3610  CGJ CGJ Y1731      11.443  47.085 -26.865  1.00  0.00
ATOM   3611  CGK CGK Y1732     -44.647 -87.372 -68.865  1.00  0.00
ATOM   3612  CGL CGL Y1733     -83.674   3.733 -87.293  1.00  0.00
ATOM   3613  CGM CGM Y1734      88.974 -42.177 -66.111  1.00  0.00
ATOM   3614  CGN CGN Y1735      -6.029 -56.341 -86.982  1.00  0.00
ATOM   3615  CGO CGO Y1736     -11.334  51.217   6.428  1.00  0.00
ATOM   3616  CGP CGP Y1737     -37.292  65.752 -60.041  1.00  0.00
ATOM   3617  CGQ CGQ Y1738      58.375 -88.561 -15.625  1.00  0.00
ATOM   3618  CGR CGR Y1739     -66.020   7.552 -56.423  1.00  0.00
ATOM   3619  CGS CGS Y1740     -69.393   2.729 -78.188  1.00  0.00
ATOM   3620  CGT CGT Y1741       0.235 -38.650 -28.050  1.00  0.00
ATOM   3621  CGU CGU Y1742     -31.002  -6.095 -72.164  1.00  0.00
ATOM   3622  CGV CGV Y1743      72.218  61.862   3.953  1.00  0.00
ATOM   3623  CGW CGW Y1744      19.307 -34.992 -32.702  1.00  0.00
ATOM   3624  CGX CGX Y1745       7.073 -29.226  74.318  1.00  0.00
ATOM   3625  CGY CGY Y1746      14.100  62.496 -65.900  1.00  0.00
ATOM   3626  CGZ CGZ Y1747      81.331  62.940 -51.342  1.00  0.00
ATOM   3627  CHA CHA Y1748     -74.533 -50.855  -0.768  1.00  0.00
ATOM   3628  CHB CHB Y1749       8.101 -78.041  87.047  1.00  0.00
ATOM   3629  CHC CHC Y1750      65.320  40.124  36.232  1.00  0.00
ATOM   3630  CHD CHD Y1751     -59.619 -39.084  38.183  1.00  0.00
ATOM   3631  CHE CHE Y1752      27.871 -19.470  49.510  1.00  0.00
ATOM   3632  CHF CHF Y1753     -29.483  20.328   3.319  1.00  0.00
ATOM   3633  CHG CHG Y1754     -41.653  46.361 -85.614  1.00  0.00
ATOM   3634  CHH CHH Y1755     -57.405 -51.838 -44.209  1.00  0.00
ATOM   3635  CHI CHI Y1756     -27.079 -32.602 -37.883  1.00  0.00
ATOM   3636  CHJ CHJ Y1757      62.728 -26.923   9.152  1.00  0.00
ATOM   3637  CHK CHK Y1758      45.130  55.953 -44.512  1.00  0.00
ATOM   3638  CHL CHL Y1759     -75.774 -47.839  81.792  1.00  0.00
ATOM   3639  CHM CHM Y1760     -20.124 -35.238 -62.161  1.00  0.00
ATOM   3640  CHN CHN Y1761       3.368 -42.319  77.035  1.00  0.00
ATOM   3641  CHO CHO Y1762     -66.391  -3.960  23.133  1.00  0.00
ATOM   3642  CHP CHP Y1763      30.220 -83.803  34.385  1.00  0.00
ATOM   3643  CHQ CHQ Y1764     -25.030 -73.134  31.791  1.00  0.00
ATOM   3644  CHR CHR Y1765     -35.828  -9.968  48.655  1.00  0.00
ATOM   3645  CHS CHS Y1766     -61.174  43.375 -83.295  1.00  0.00
ATOM   3646  CHT CHT Y1767     -50.330 -69.152  21.580  1.00  0.00
ATOM   3647  CHU CHU Y1768     -64.332  66.838  10.617  1.00  0.00
ATOM   3648  CHV CHV Y1769      36.123  39.604 -47.216  1.00  0.00
ATOM   3649  CHW CHW Y1770     -46.690  50.946  32.059  1.00  0.00
ATOM   3650  CHX CHX Y1771      90.632  57.221 -57.339  1.00  0.00
ATOM   3651  CHY CHY Y1772     -42.843 -12.178 -33.606  1.00  0.00
ATOM   3652  CHZ CHZ Y1773      11.884  65.149   5.398  1.00  0.00
ATOM   3653  CIA CIA Y1774      17.565  15.529  82.515  1.00  0.00
ATOM   3654  CIB CIB Y1775     -15.952 -85.418 -52.121  1.00  0.00
ATOM   3655  CIC CIC Y1776     -28.352 -65.843  70.380  1.00  0.00
ATOM   3656  CID CID Y1777     -82.106  82.872  53.572  1.00  0.00
ATOM   3657  CIE CIE Y1778     -23.610 -89.840   3.631  1.00  0.00
ATOM   3658  CIF CIF Y1779      22.066 -49.550  22.289  1.00  0.00
ATOM   3659  CIG CIG Y1780      62.437 -32.575 -29.452  1.00  0.00
ATOM   3660  CIH CIH Y1781     -26.551  64.076  31.080  1.00  0.00
ATOM   3661  CII CII Y1782     -39.555 -19.657  -0.378  1.00  0.00
ATOM   3662  CIJ CIJ Y1783      -0.644  14.109  80.549  1.00  0.00
ATOM   3663  CIK CIK Y1784      52.567 -31.892  39.680  1.00  0.00
ATOM   3664  CIL CIL Y1785      44.148  -6.855  11.818  1.00  0.00
ATOM   3665  CIM CIM Y1786     -41.883 -20.819 -84.551  1.00  0.00
ATOM   3666  CIN CIN Y1787      77.798  65.355 -36.998  1.00  0.00
ATOM   3667  CIO CIO Y1788      68.178  19.755 -65.605  1.00  0.00
ATOM   3668  CIP CIP Y1789     -56.646  85.308  72.823  1.00  0.00
ATOM   3669  CIQ CIQ Y1790      88.593  41.777  87.583  1.00  0.00
ATOM   3670  CIR CIR Y1791      38.063  31.405 -30.162  1.00  0.00
ATOM   3671  CIS CIS Y1792     -63.258 -65.454 -33.426  1.00  0.00
ATOM   3672  CIT CIT Y1793     -47.061  59.155 -19.567  1.00  0.00
ATOM   3673  CIU CIU Y1794     -47.409  69.485 -42.513  1.00  0.00
ATOM   3674  CIV CIV Y1795     -80.506 -42.023  57.082  1.00  0.00
ATOM   3675  CIW CIW Y1796      79.543  84.969  -6.420  1.00  0.00
ATOM   3676  CIX CIX Y1797     -63.165 -77.691  30.148  1.00  0.00
ATOM   3677  CIY CIY Y1798     -85.910  52.272 -37.268  1.00  0.00
ATOM   3678  CIZ CIZ Y1799      79.642 -86.349  36.403  1.00  0.00
ATOM   3679  CJA CJA Y1800     -73.108 -30.722  24.765  1.00  0.00
ATOM   3680  CJB CJB Y1801     -14.851 -81.189 -66.904  1.00  0.00
ATOM   3681  CJC CJC Y1802       7.340 -81.463 -43.689  1.00  0.00
ATOM   3682  CJD CJD Y1803     -32.901 -68.126 -29.268  1.00  0.00
ATOM   3683  CJE CJE Y1804      45.323  12.762 -46.972  1.00  0.00
ATOM   3684  CJF CJF Y1805      23.258   4.334   6.293  1.00  0.00
ATOM   3685  CJG CJG Y1806      43.305 -37.431  -3.177  1.00  0.00
ATOM   3686  CJH CJH Y1807     -68.128  84.637  -9.333  1.00  0.00
ATOM   3687  CJI CJI Y1808      38.421  56.495 -81.648  1.00  0.00
ATOM   3688  CJJ CJJ Y1809     -64.131 -68.073 -78.740  1.00  0.00
ATOM   3689  CJK CJK Y1810      32.413  83.658 -69.535  1.00  0.00
ATOM   3690  CJL CJL Y1811     -24.581 -87.684  25.179  1.00  0.00
ATOM   3691  CJM CJM Y1812     -51.130 -28.740 -75.885  1.00  0.00
ATOM   3692  CJN CJN Y1813      43.937 -75.795  32.608  1.00  0.00
ATOM   3693  CJO CJO Y1814      35.257  76.364 -26.712  1.00  0.00
ATOM   3694  CJP CJP Y1815     -18.102 -23.677 -86.319  1.00  0.00
ATOM   3695  CJQ CJQ Y1816     -43.599  37.622 -13.499  1.00  0.00
ATOM   3696  CJR CJR Y1817     -69.312 -89.249 -67.203  1.00  0.00
ATOM   3697  CJS CJS Y1818     -18.611 -11.525  20.384  1.00  0.00
ATOM   3698  CJT CJT Y1819     -83.429  63.612 -33.341  1.00  0.00
ATOM   3699  CJU CJU Y1820     -36.214 -24.956  86.378  1.00  0.00
ATOM   3700  CJV CJV Y1821      22.530  84.944 -86.834  1.00  0.00
ATOM   3701  CJW CJW Y1822       2.593 -21.528   6.448  1.00  0.00
ATOM   3702  CJX CJX Y1823      23.759  49.660 -42.967  1.00  0.00
ATOM   3703  CJY CJY Y1824      -8.641 -46.882  66.825  1.00  0.00
ATOM   3704  CJZ CJZ Y1825     -74.027 -89.747  84.960  1.00  0.00
ATOM   3705  CKA CKA Y1826     -16.187 -37.991 -85.385  1.00  0.00
ATOM   3706  CKB CKB Y1827      36.663  22.669 -64.413  1.00  0.00
ATOM   3707  CKC CKC Y1828     -80.326  22.934 -68.182  1.00  0.00
ATOM   3708  CKD CKD Y1829      60.550  83.838 -36.304  1.00  0.00
ATOM   3709  CKE CKE Y1830      24.959 -25.469 -49.453  1.00  0.00
ATOM   3710  CKF CKF Y1831      88.637  62.083 -70.536  1.00  0.00
ATOM   3711  CKG CKG Y1832      88.619 -30.840 -48.094  1.00  0.00
ATOM   3712  CKH CKH Y1833     -84.640 -31.900  16.603  1.00  0.00
ATOM   3713  CKI CKI Y1834     -62.530  69.605 -48.642  1.00  0.00
ATOM   3714  CKJ CKJ Y1835      -7.477 -11.804 -84.099  1.00  0.00
ATOM   3715  CKK CKK Y1836      69.044 -42.987 -44.032  1.00  0.00
ATOM   3716  CKL CKL Y1837      88.205 -61.741  37.587  1.00  0.00
ATOM   3717  CKM CKM Y1838     -36.067 -89.708  90.034  1.00  0.00
ATOM   3718  CKN CKN Z1839      32.100  16.274 -61.832  1.00  0.00
ATOM   3719  CKO CKO Z1840      73.379 -28.702 -22.790  1.00  0.00
ATOM   3720  CKP CKP Z1841      68.510  -4.935  61.746  1.00  0.00
ATOM   3721  CKQ CKQ Z1842      42.283  62.714 -53.405  1.00  0.00
ATOM   3722  CKR CKR Z1843      -8.958  29.022 -75.735  1.00  0.00
ATOM   3723  CKS CKS Z1844     -46.829  73.495  50.458  1.00  0.00
ATOM   3724  CKT CKT Z1845      60.896 -68.376  51.876  1.00  0.00
ATOM   3725  CKU CKU Z1846      59.211 -67.408 -45.723  1.00  0.00
ATOM   3726  CKV CKV Z1847     -49.217 -38.320  42.046  1.00  0.00
ATOM   3727  CKW CKW Z1848      -4.305  73.441 -57.893  1.00  0.00
ATOM   3728  CKX CKX Z1849      -2.460 -31.452 -39.987  1.00  0.00
ATOM   3729  CKY CKY Z1850     -21.397  53.574  82.309  1.00  0.00
ATOM   3730  CKZ CKZ Z1851     -11.868 -11.099  54.018  1.00  0.00
ATOM   3731  CLA CLA Z1852      -3.160  49.298  33.525  1.00  0.00
ATOM   3732  CLB CLB Z1853      75.601  -5.421 -52.793  1.00  0.00
ATOM   3733  CLC CLC Z1854      64.125 -35.988 -62.348  1.00  0.00
ATOM   3734  CLD CLD Z1855     -10.179 -86.986 -71.354  1.00  0.00
ATOM   3735  CLE CLE Z1856     -15.030 -58.000  20.594  1.00  0.00
ATOM   3736  CLF CLF Z1857      15.355 -33.507   5.716  1.00  0.00
ATOM   3737  CLG CLG Z1858      71.254 -28.125  11.777  1.00  0.00
ATOM   3738  CLH CLH Z1859      17.788  41.739 -47.322  1.00  0.00
ATOM   3739  CLI CLI Z1860      43.981  39.396  42.077  1.00  0.00
ATOM   3740  CLJ CLJ Z1861      30.375 -41.018 -73.437  1.00  0.00
ATOM   3741  CLK CLK Z1862      31.404 -65.845 -59.132  1.00  0.00
ATOM   3742  CLL CLL Z1863      70.171  38.746 -21.700  1.00  0.00
ATOM   3743  CLM CLM Z1864      28.239 -72.342  10.887  1.00  0.00
ATOM   3744  CLN CLN Z1865      60.629 -59.819 -15.583  1.00  0.00
ATOM   3745  CLO CLO Z1866     -13.033  -2.949 -59.549  1.00  0.00
ATOM   3746  CLP CLP Z1867     -46.555 -48.832 -48.639  1.00  0.00
ATOM   3747  CLQ CLQ Z1868      44.324  55.694  12.119  1.00  0.00
ATOM   3748  CLR CLR Z1869      57.687  65.952  65.356  1.00  0.00
ATOM   3749  CLS CLS Z1870     -14.828 -50.621 -47.360  1.00  0.00
ATOM   3750  CLT CLT Z1871      20.306  21.437  65.034  1.00  0.00
ATOM   3751  CLU CLU Z1872     -56.328  62.827 -18.763  1.00  0.00
ATOM   3752  CLV CLV Z1873      -6.212  47.197 -25.789  1.00  0.00
ATOM   3753  CLW CLW Z1874     -18.982   0.568  24.552  1.00  0.00
ATOM   3754  CLX CLX Z1875     -65.817  12.997  64.951  1.00  0.00
ATOM   3755  CLY CLY Z1876       8.532 -71.648 -42.166  1.00  0.00
ATOM   3756  CLZ CLZ Z1877     -65.165 -19.053 -60.346  1.00  0.00
ATOM   3757  CMA CMA Z1878      23.368 -18.816 -41.519  1.00  0.00
ATOM   3758  CMB CMB Z1879      49.795  -9.345 -82.098  1.00  0.00
ATOM   3759  CMC CMC Z1880     -66.251  13.697 -52.199  1.00  0.00
ATOM   3760  CMD CMD Z1881     -53.643  36.817  73.019  1.00  0.00
ATOM   3761  CME CME Z1882     -10.429  81.956 -31.792  1.00  0.00
ATOM   3762  CMF CMF Z1883     -78.917 -14.830 -15.436  1.00  0.00
ATOM   3763  CMG CMG Z1884     -57.132 -53.929   8.367  1.00  0.00
ATOM   3764  CMH CMH Z1885     -31.617  53.396 -82.546  1.00  0.00
ATOM   3765  CMI CMI Z1886      36.102   7.129  87.860  1.00  0.00
ATOM   3766  CMJ CMJ Z1887     -66.774  58.044  28.962  1.00  0.00
ATOM   3767  CMK CMK Z1888     -75.451 -70.738  56.790  1.00  0.00
ATOM   3768  CML CML Z1889     -53.995 -22.927 -11.611  1.00  0.00
ATOM   3769  CMM CMM Z1890       9.004  35.972 -64.563  1.00  0.00
ATOM   3770  CMN CMN Z1891      37.328 -30.473  54.455  1.00  0.00
ATOM   3771  CMO CMO Z1892     -16.751  16.811 -23.434  1.00  0.00
ATOM   3772  CMP CMP Z1893     -40.098   5.026 -37.557  1.00  0.00
ATOM   3773  CMQ CMQ Z1894     -27.075 -71.968 -13.983  1.00  0.00
ATOM   3774  CMR CMR Z1895       8.502  76.836 -26.159  1.00  0.00
ATOM   3775  CMS CMS Z1896      71.496  73.878  28.650  1.00  0.00
ATOM   3776  CMT CMT Z1897     -47.623  32.982   0.428  1.00  0.00
ATOM   3777  CMU CMU Z1898     -79.764  73.164  31.133  1.00  0.00
ATOM   3778  CMV CMV Z1899       8.929  22.487 -12.174  1.00  0.00
ATOM   3779  CMW CMW Z1900      16.664  -4.684  29.618  1.00  0.00
ATOM   3780  CMX CMX Z1901     -53.360  59.946  51.328  1.00  0.00
ATOM   3781  CMY CMY Z1902      43.183  25.893  15.704  1.00  0.00
ATOM   3782  CMZ CMZ Z1903      40.519 -49.458  29.576  1.00  0.00
ATOM   3783  CNA CNA Z1904      85.004 -13.374   1.950  1.00  0.00
ATOM   3784  CNB CNB Z1905     -57.340  43.567 -51.769  1.00  0.00
ATOM   3785  CNC CNC Z1906     -38.265  47.092  40.428  1.00  0.00
ATOM   3786  CND CND Z1907      42.696  18.060 -43.045  1.00  0.00
ATOM   3787  CNE CNE Z1908       8.568 -49.923  35.262  1.00  0.00
ATOM   3788  CNF CNF Z1909     -62.426 -88.761  -9.442  1.00  0.00
ATOM   3789  CNG CNG Z1910      36.306 -58.302 -40.508  1.00  0.00
ATOM   3790  CNH CNH Z1911     -58.289 -78.714 -63.493  1.00  0.00
ATOM   3791  CNI CNI Z1912     -29.512 -39.253 -14.961  1.00  0.00
ATOM   3792  CNJ CNJ Z1913      56.216   8.413  32.067  1.00  0.00
ATOM   3793  CNK CNK Z1914      68.937 -49.132 -72.176  1.00  0.00
ATOM   3794  CNL CNL Z1915     -20.165 -35.106  36.132  1.00  0.00
ATOM   3795  CNM CNM Z1916     -51.452  64.960 -62.322  1.00  0.00
ATOM   3796  CNN CNN Z1917     -20.720  47.264   4.316  1.00  0.00
ATOM   3797  CNO CNO Z1918     -29.518  20.828   4.845  1.00  0.00
ATOM   3798  CNP CNP Z1919      28.709 -40.772 -19.820  1.00  0.00
ATOM   3799  CNQ CNQ Z1920      47.132 -61.637 -77.716  1.00  0.00
ATOM   3800  CNR CNR Z1921     -13.228 -40.345  76.200  1.00  0.00
ATOM   3801  CNS CNS Z1922     -65.327 -68.993  85.299  1.00  0.00
ATOM   3802  CNT CNT Z1923      10.040 -43.555  67.581  1.00  0.00
ATOM   3803  CNU CNU Z1924      10.553  78.129  14.199  1.00  0.00
ATOM   3804  CNV CNV Z1925      30.445  60.046  65.247  1.00  0.00
ATOM   3805  CNW CNW Z1926       4.912 -77.583  68.532  1.00  0.00
ATOM   3806  CNX CNX Z1927      48.407 -28.769 -64.606  1.00  0.00
ATOM   3807  CNY CNY Z1928      29.837  27.797 -16.741  1.00  0.00
ATOM   3808  CNZ CNZ Z1929      73.234  53.535 -24.167  1.00  0.00
ATOM   3809  COA COA Z1930      22.022 -69.627  46.235  1.00  0.00
ATOM   3810  COB COB Z1931      10.091  52.276  -6.530  1.00  0.00
ATOM   3811  COC COC Z1932      81.462 -33.110  34.586  1.00  0.00
ATOM   3812  COD COD Z1933      70.419  18.573  -6.863  1.00  0.00
ATOM   3813  COE COE Z1934      62.905  22.552 -65.745  1.00  0.00
ATOM   3814  COF COF Z1935     -71.258  14.347  88.188  1.00  0.00
ATOM   3815  COG COG Z1936     -36.967 -79.957 -57.982  1.00  0.00
ATOM   3816  COH COH Z1937     -63.381  -4.162  -1.539  1.00  0.00
ATOM   3817  COI COI Z1938      85.330 -84.635 -28.314  1.00  0.00
ATOM   3818  COJ COJ Z1939      70.029 -54.986 -29.708  1.00  0.00
ATOM   3819  COK COK Z1940      49.416  18.649  -7.004  1.00  0.00
ATOM   3820  COL COL Z1941     -50.657 -13.577  67.876  1.00  0.00
ATOM   3821  COM COM Z1942     -26.680  74.052  60.857  1.00  0.00
ATOM   3822  CON CON Z1943      88.493  77.253  79.163  1.00  0.00
ATOM   3823  COO COO Z1944     -28.989  25.589 -52.205  1.00  0.00
ATOM   3824  COP COP Z1945      80.751  33.337  62.996  1.00  0.00
ATOM   3825  COQ COQ Z1946       9.229 -69.169  83.716  1.00  0.00
ATOM   3826  COR COR Z1947      41.612 -42.983   6.943  1.00  0.00
ATOM   3827  COS COS Z1948      70.416  20.977 -46.631  1.00  0.00
ATOM   3828  COT COT Z1949      -9.111  82.117 -80.937  1.00  0.00
ATOM   3829  COU COU Z1950      22.098  13.962  28.830  1.00  0.00
ATOM   3830  COV COV Z1951     -44.255  -5.103 -18.242  1.00  0.00
ATOM   3831  COW COW Z1952     -42.131 -56.891 -75.368  1.00  0.00
ATOM   3832  COX COX Z1953      39.505 -21.995  31.463  1.00  0.00
ATOM   3833  COY COY Z1954       7.062 -42.742 -72.413  1.00  0.00
ATOM   3834  COZ COZ Z1955      88.510  68.284  64.373  1.00  0.00
ATOM   3835  CPA CPA Z1956     -42.743 -64.230  80.833  1.00  0.00
ATOM   3836  CPB CPB Z1957     -42.578   0.354 -66.495  1.00  0.00
ATOM   3837  CPC CPC Z1958     -79.750  11.192  -4.953  1.00  0.00
ATOM   3838  CPD CPD Z1959       7.898 -87.845  29.146  1.00  0.00
ATOM   3839  CPE CPE Z1960     -18.236  24.502  58.662  1.00  0.00
ATOM   3840  CPF CPF Z1961      33.491 -27.422 -10.707  1.00  0.00
ATOM   3841  CPG CPG Z1962      47.408 -75.237 -17.497  1.00  0.00
ATOM   3842  CPH CPH Z1963     -76.156  -7.009  67.630  1.00  0.00
ATOM   3843  CPI CPI Z1964     -21.882  81.426 -69.426  1.00  0.00
ATOM   3844  CPJ CPJ Z1965     -72.502 -78.014 -28.415  1.00  0.00
ATOM   3845  CPK CPK Z1966     -82.536 -53.481 -38.088  1.00  0.00
ATOM   3846  CPL CPL Z1967      26.603 -64.597  77.403  1.00  0.00
ATOM   3847  CPM CPM Z1968      33.086   2.537 -14.064  1.00  0.00
ATOM   3848  CPN CPN Z1969     -60.325 -59.082  60.321  1.00  0.00
ATOM   3849  CPO CPO Z1970     -31.490  -7.593  72.257  1.00  0.00
ATOM   3850  CPP CPP Z1971      54.994 -47.128  78.926  1.00  0.00
ATOM   3851  CPQ CPQ Z1972      58.557 -87.347  80.150  1.00  0.00
ATOM   3852  CPR CPR Z1973     -65.944  -3.312  18.832  1.00  0.00
ATOM   3853  CPS CPS Z1974      82.830  34.686  -7.621  1.00  0.00
ATOM   3854  CPT CPT Z1975      72.926  44.540  17.043  1.00  0.00
ATOM   3855  CPU CPU Z1976     -41.769  -8.974  55.413  1.00  0.00
ATOM   3856  CPV CPV Z1977     -78.395 -65.954  27.460  1.00  0.00
ATOM   3857  CPW CPW Z1978     -10.044 -82.719  -0.419  1.00  0.00
ATOM   3858  CPX CPX Z1979      11.516   6.616  85.432  1.00  0.00
ATOM   3859  CPY CPY Z1980      48.944  42.147 -71.977  1.00  0.00
ATOM   3860  CPZ CPZ Z1981     -25.086 -74.102  71.981  1.00  0.00
ATOM   3861  CQA CQA Z1982     -50.581   4.935  81.934  1.00  0.00
ATOM   3862  CQB CQB Z1983      79.703 -48.887   5.336  1.00  0.00
ATOM   3863  CQC CQC Z1984     -72.453 -24.356  79.860  1.00  0.00
ATOM   3864  CQD CQD Z1985     -82.557   7.000 -32.510  1.00  0.00
ATOM   3865  CQE CQE Z1986      17.024  38.914  84.729  1.00  0.00
ATOM   3866  CQF CQF Z1987     -49.215 -82.078   6.936  1.00  0.00
ATOM   3867  CQG CQG Z1988       1.629  19.660 -81.773  1.00  0.00
ATOM   3868  CQH CQH Z1989      50.870 -82.147 -71.469  1.00  0.00
ATOM   3869  CQI CQI Z1990     -13.454 -57.490  57.025  1.00  0.00
ATOM   3870  CQJ CQJ Z1991     -46.567  70.994  68.783  1.00  0.00
ATOM   3871  CQK CQK Z1992     -49.153  22.328 -34.448  1.00  0.00
ATOM   3872  CQL CQL Z1993     -62.642  -7.884  70.656  1.00  0.00
ATOM   3873  CQM CQM Z1994     -75.371 -66.347 -76.048  1.00  0.00
ATOM   3874  CQN CQN Z1995     -26.528  66.812  12.348  1.00  0.00
ATOM   3875  CQO CQO Z1996     -28.908  48.759 -39.626  1.00  0.00
ATOM   3876  CQP CQP Z1997     -79.965  18.675  64.177  1.00  0.00
ATOM   3877  CQQ CQQ Z1998     -74.459  -1.366  45.361  1.00  0.00
ATOM   3878  CQR CQR Z1999       5.877 -88.381 -84.979  1.00  0.00
ATOM   3879  CQS CQS Z2000      63.009  78.718 -63.007  1.00  0.00
ATOM   3880  CQT CQT Z2001     -75.502 -43.849 -83.421  1.00  0.00
ATOM   3881  CQU CQU Z2002      48.817  60.398 -13.923  1.00  0.00
ATOM   3882  CQV CQV Z2003     -83.231   5.771  83.929  1.00  0.00
ATOM   3883  CQW CQW Z2004     -74.465  63.284  77.223  1.00  0.00
ATOM   3884  CQX CQX Z2005     -71.933 -24.137  62.602  1.00  0.00
ATOM   3885  CQY CQY Z2006     -39.924  20.543 -84.884  1.00  0.00
ATOM   3886  CQZ CQZ Z2007     -10.112 -20.424 -28.935  1.00  0.00
ATOM   3887  CRA CRA Z2008     -84.429 -83.517  23.006  1.00  0.00
ATOM   3888  CRB CRB Z2009     -57.060  36.159  33.991  1.00  0.00
ATOM   3889  CRC CRC Z2010      56.331  -2.094 -59.815  1.00  0.00
ATOM   3890  CRD CRD Z2011      75.049  73.089 -22.975  1.00  0.00
ATOM   3891  CRE CRE Z2012     -10.449  58.595 -46.459  1.00  0.00
ATOM   3892  CRF CRF Z2013      19.755 -85.533 -77.496  1.00  0.00
ATOM   3893  CRG CRG Z2014      25.107  -2.132  84.659  1.00  0.00
ATOM   3894  CRH CRH Z2015      63.131  79.154  -6.063  1.00  0.00
ATOM   3895  CRI CRI Z2016      84.887  35.542  30.171  1.00  0.00
ATOM   3896  CRJ CRJ Z2017     -68.437  82.329  53.060  1.00  0.00
ATOM   3897  CRK CRK Z2018     -73.054  26.907  -2.264  1.00  0.00
ATOM   3898  CRL CRL Z2019      60.470  27.413   8.106  1.00  0.00
ATOM   3899  CRM CRM Z2020      10.411 -32.658  37.450  1.00  0.00
ATOM   3900  CRN CRN Z2021     -13.528  66.433  -6.911  1.00  0.00
ATOM   3901  CRO CRO Z2022     -78.428 -36.548  -8.345  1.00  0.00
ATOM   3902  CRP CRP Z2023       1.686 -80.915  83.943  1.00  0.00
ATOM   3903  CRQ CRQ Z2024      59.095 -60.872   3.724  1.00  0.00
ATOM   3904  CRR CRR Z2025      59.319 -48.256 -52.925  1.00  0.00
ATOM   3905  CRS CRS Z2026     -79.216 -32.770 -23.402  1.00  0.00
ATOM   3906  CRT CRT Z2027      78.078 -59.639 -63.686  1.00  0.00
ATOM   3907  CRU CRU Z2028     -30.911 -49.002  70.859  1.00  0.00
ATOM   3908  CRV CRV Z2029      46.456 -43.538  -9.021  1.00  0.00
ATOM   3909  CRW CRW Z2030     -29.704 -20.617   9.762  1.00  0.00
ATOM   3910  CRX CRX Z2031      40.142  11.223  39.887  1.00  0.00
ATOM   3911  CRY CRY Z2032      32.639 -13.178  67.815  1.00  0.00
ATOM   3912  CRZ CRZ Z2033      49.648  40.916 -12.588  1.00  0.00
ATOM   3913  CSA CSA Z2034      76.462  79.238 -82.751  1.00  0.00
ATOM   3914  CSB CSB Z2035      80.242 -88.128  -5.993  1.00  0.00
ATOM   3915  CSC CSC Z2036     -40.199  16.601 -74.126  1.00  0.00
ATOM   3916  CSD CSD Z2037      73.425  68.376 -38.386  1.00  0.00
ATOM   3917  CSE CSE Z2038     -73.266 -68.614 -52.297  1.00  0.00
ATOM   3918  CSF CSF Z2039      76.684 -59.362 -78.694  1.00  0.00
ATOM   3919  CSG CSG Z2040      36.678  71.177 -11.778  1.00  0.00
ATOM   3920  CSH CSH Z2041      77.944  43.846 -86.024  1.00  0.00
ATOM   3921  CSI CSI Z2042       4.285 -75.954 -79.364  1.00  0.00
ATOM   3922  CSJ CSJ Z2043      46.994   5.946 -32.935  1.00  0.00
ATOM   3923  CSK CSK Z2044      87.027  11.468 -27.876  1.00  0.00
ATOM   3924  CSL CSL Z2045      28.921 -85.013  72.944  1.00  0.00
ATOM   3925  CSM CSM Z2046      -8.416 -30.274 -72.960  1.00  0.00
ATOM   3926  CSN CSN Z2047      57.165  82.237  73.713  1.00  0.00
ATOM   3927  CSO CSO Z2048      82.108   5.240  24.241  1.00  0.00
ATOM   3928  CSP CSP Z2049     -49.540  43.280 -85.971  1.00  0.00
ATOM   3929  CSQ CSQ Z2050     -39.145  47.779  59.286  1.00  0.00
ATOM   3930  CSR CSR Z2051      69.016 -76.328 -76.382  1.00  0.00
ATOM   3931  CSS CSS Z2052     -64.396  13.457 -24.746  1.00  0.00
ATOM   3932  CST CST Z2053       3.139 -44.054 -18.658  1.00  0.00
ATOM   3933  CSU CSU Z2054      -8.308 -59.786 -61.237  1.00  0.00
ATOM   3934  CSV CSV Z2055     -75.537 -46.890  72.318  1.00  0.00
ATOM   3935  CSW CSW Z2056     -65.481  -4.020 -28.183  1.00  0.00
ATOM   3936  CSX CSX Z2057       7.519  66.278  86.909  1.00  0.00
ATOM   3937  CSY CSY Z2058      41.946  76.028 -27.269  1.00  0.00
ATOM   3938  CSZ CSZ Z2059      41.086 -13.679  82.580  1.00  0.00
ATOM   3939  CTA CTA Z2060     -31.337 -67.871 -83.420  1.00  0.00
ATOM   3940  CTB CTB Z2061     -23.605  81.739   6.020  1.00  0.00
ATOM   3941  CTC CTC Z2062      62.467  55.508 -81.089  1.00  0.00
ATOM   3942  CTD CTD Z2063      53.968  -5.342 -19.887  1.00  0.00
ATOM   3943  CTE CTE Z2064     -66.216  13.990  41.604  1.00  0.00
ATOM   3944  CTF CTF Z2065     -73.443  73.101  45.643  1.00  0.00
ATOM   3945  CTG CTG Z2066      83.493  83.279  65.804  1.00  0.00
ATOM   3946  CTH CTH Z2067      21.161 -46.205  37.210  1.00  0.00
ATOM   3947  CTI CTI Z2068      61.302  25.125 -21.633  1.00  0.00
ATOM   3948  CTJ CTJ Z2069      21.495  14.856 -77.097  1.00  0.00
ATOM   3949  CTK CTK Z2070      85.024  57.100  48.701  1.00  0.00
ATOM   3950  CTL CTL Z2071     -37.625  43.116  25.372  1.00  0.00
ATOM   3951  CTM CTM Z2072      89.148  31.648  44.802  1.00  0.00
ATOM   3952  CTN CTN Z2073     -24.399 -31.757 -38.951  1.00  0.00
ATOM   3953  CTO CTO Z2074     -42.610 -16.728  82.949  1.00  0.00
ATOM   3954  CTP CTP Z2075      32.903 -74.086 -69.732  1.00  0.00
ATOM   3955  CTQ CTQ Z2076     -35.098  34.303 -27.616  1.00  0.00
ATOM   3956  CTR CTR Z2077      33.832  80.135  39.406  1.00  0.00
ATOM   3957  CTS CTS Z2078      83.761  82.829 -41.433  1.00  0.00
ATOM   3958  CTT CTT Z2079     -35.083 -79.715  53.323  1.00  0.00
ATOM   3959  CTU CTU Z2080      38.503  82.750  77.581  1.00  0.00
ATOM   3960  CTV CTV Z2081      74.804  66.432  53.738  1.00  0.00
ATOM   3961  CTW CTW Z2082     -54.727   9.329 -10.491  1.00  0.00
ATOM   3962  CTX CTX Z2083     -76.593  42.239 -80.451  1.00  0.00
ATOM   3963  CTY CTY Z2084     -28.191 -14.919 -17.146  1.00  0.00
ATOM   3964  CTZ CTZ Z2085      82.039  51.346 -38.639  1.00  0.00
ATOM   3965  CUA CUA Z2086      80.575 -64.245 -12.536  1.00  0.00
ATOM   3966  CUB CUB Z2087      66.682   2.867 -83.156  1.00  0.00
ATOM   3967  CUC CUC Z2088      27.403 -49.483  52.937  1.00  0.00
ATOM   3968  CUD CUD Z2089     -80.234 -15.240 -82.979  1.00  0.00
ATOM   3969  CUE CUE Z2090     -28.194  14.886  79.020  1.00  0.00
ATOM   3970  CUF CUF Z2091     -30.333  51.220 -58.786  1.00  0.00
ATOM   3971  CUG CUG Z2092     -35.449  85.136  30.571  1.00  0.00
ATOM   3972  CUH CUH Z2093      60.699  75.040 -25.636  1.00  0.00
ATOM   3973  CUI CUI Z2094      -1.995  75.733  -1.618  1.00  0.00
ATOM   3974  CUJ CUJ Z2095      25.172 -26.892  69.980  1.00  0.00
ATOM   3975  CUK CUK Z2096      48.361 -42.219 -69.865  1.00  0.00
ATOM   3976  CUL CUL Z2097     -31.828 -61.693  73.143  1.00  0.00
ATOM   3977  CUM CUM Z2098     -53.804 -55.706 -18.817  1.00  0.00
ATOM   3978  CUN CUN Z2099       6.302 -23.045 -67.582  1.00  0.00
ATOM   3979  CUO CUO Z2100      -3.423 -75.573  34.975  1.00  0.00
ATOM   3980  CUP CUP Z2101     -60.610  80.374  69.769  1.00  0.00
ATOM   3981  CUQ CUQ Z2102      84.953  37.679 -34.880  1.00  0.00
ATOM   3982  CUR CUR Z2103     -54.417 -52.251  79.221  1.00  0.00
ATOM   3983  CUS CUS Z2104      31.827  73.978 -80.584  1.00  0.00
ATOM   3984  CUT CUT Z2105      58.704  27.444  76.252  1.00  0.00
ATOM   3985  CUU CUU Z2106      76.685  76.201  49.915  1.00  0.00
ATOM   3986  CUV CUV Z2107      23.601  81.652 -30.095  1.00  0.00
ATOM   3987  CUW CUW Z2108      50.261 -79.271 -85.658  1.00  0.00
ATOM   3988  CUX CUX Z2109       3.486   4.489  35.934  1.00  0.00
ATOM   3989  CUY CUY Z2110     -13.838 -72.318  52.380  1.00  0.00
ATOM   3990  CUZ CUZ Z2111     -39.589 -69.451  20.679  1.00  0.00
ATOM   3991  CVA CVA Z2112      21.411  -6.767  49.047  1.00  0.00
ATOM   3992  CVB CVB Z2113     -35.112  20.712  24.206  1.00  0.00
ATOM   3993  CVC CVC Z2114      57.493  37.273  64.970  1.00  0.00
ATOM   3994  CVD CVD Z2115     -46.566   5.432  38.754  1.00  0.00
ATOM   3995  CVE CVE Z2116      48.989  -5.823   8.902  1.00  0.00
ATOM   3996  CVF CVF Z2117      62.733 -79.214  -3.416  1.00  0.00
ATOM   3997  CVG CVG Z2118     -25.945  81.447 -45.104  1.00  0.00
ATOM   3998  CVH CVH Z2119     -81.449  50.296 -61.641  1.00  0.00
ATOM   3999  CVI CVI Z2120      70.321  38.466 -61.719  1.00  0.00
ATOM   4000  CVJ CVJ Z2121      43.781  59.428  81.464  1.00  0.00
ATOM   4001  CVK CVK Z2122     -11.642  47.260  81.301  1.00  0.00
ATOM   4002  CVL CVL Z2123      22.213   5.489 -30.976  1.00  0.00
ATOM   4003  CVM CVM Z2124     -65.154  63.479 -76.545  1.00  0.00
ATOM   4004  CVN CVN Z2125       2.570  69.118  66.903  1.00  0.00
ATOM   4005  CVO CVO Z2126      71.482  66.634 -74.667  1.00  0.00
ATOM   4006  CVP CVP Z2127     -16.633  44.041 -78.310  1.00  0.00
ATOM   4007  CVQ CVQ Z2128     -63.247 -74.732  43.071  1.00  0.00
ATOM   4008  CVR CVR Z2129     -82.168 -58.289  82.315  1.00  0.00
ATOM   4009  CVS CVS Z2130      26.202 -57.212 -71.345  1.00  0.00
ATOM   4010  CVT CVT Z2131      28.035  80.209   8.872  1.00  0.00
ATOM   4011  CVU CVU Z2132      -1.722  84.002  35.322  1.00  0.00
ATOM   4012  CVV CVV Z2133      69.648  43.318  44.231  1.00  0.00
ATOM   4013  CVW CVW Z2134      83.552 -53.706  79.972  1.00  0.00
ATOM   4014  CVX CVX Z2135      23.011 -53.781 -16.818  1.00  0.00
ATOM   4015  CVY CVY Z2136     -62.703  77.084 -55.241  1.00  0.00
ATOM   4016  CVZ CVZ Z2137      41.451  10.847  72.736  1.00  0.00
ATOM   4017  CWA CWA Z2138     -78.447  21.424  29.541  1.00  0.00
ATOM   4018  CWB CWB Z2139      70.467 -83.197  81.039  1.00  0.00
ATOM   4019  CWC CWC Z2140      53.123 -28.354   2.528  1.00  0.00
ATOM   4020  CWD CWD Z2141     -66.612  28.109 -26.713  1.00  0.00
ATOM   4021  CWE CWE Z2142       8.554 -41.414 -52.763  1.00  0.00
ATOM   4022  CWF CWF Z2143      70.426  25.033  54.717  1.00  0.00
ATOM   4023  CWG CWG Z2144     -29.456   7.418  56.003  1.00  0.00
ATOM   4024  CWH CWH Z2145     -65.149  77.944 -86.994  1.00  0.00
ATOM   4025  CWI CWI Z2146      78.050  13.068 -73.121  1.00  0.00
ATOM   4026  CWJ CWJ Z2147     -42.383  78.450  80.901  1.00  0.00
ATOM   4027  CWK CWK Z2148     -12.654 -46.906  64.490  1.00  0.00
ATOM   4028  CWL CWL Z2149     -40.384 -20.749 -83.952  1.00  0.00
ATOM   4029  CWM CWM Z2150     -11.621 -49.948 -12.855  1.00  0.00
ATOM   4030  CWN CWN Z2151     -11.613 -22.158  80.268  1.00  0.00
ATOM   4031  CWO CWO Z2152     -78.007 -44.354  29.779  1.00  0.00
ATOM   4032  CWP CWP Z2153      83.764 -25.592  15.620  1.00  0.00
ATOM   4033  CWQ CWQ Z2154      78.021 -68.728  12.726  1.00  0.00
ATOM   4034  CWR CWR Z2155     -24.147 -47.732  86.171  1.00  0.00
ATOM   4035  CWS CWS Z2156     -50.015  30.280  12.904  1.00  0.00
ATOM   4036  CWT CWT Z2157      52.146 -37.655  22.794  1.00  0.00
ATOM   4037  CWU CWU Z2158       8.524  42.877  62.702  1.00  0.00
ATOM   4038  CWV CWV Z2159      -2.606  42.392 -47.207  1.00  0.00
ATOM   4039  CWW CWW Z2160      78.790 -22.884 -65.926  1.00  0.00
ATOM   4040  CWX CWX Z2161      52.984 -26.984 -48.226  1.00  0.00
ATOM   4041  CWY CWY Z2162      69.893  43.715  77.547  1.00  0.00
ATOM   4042  CWZ CWZ Z2163      41.209 -33.375 -30.884  1.00  0.00
ATOM   4043  CXA CXA Z2164      66.463  -6.731  -1.176  1.00  0.00
ATOM   4044  CXB CXB Z2165      58.012  33.161 -41.475  1.00  0.00
ATOM   4045  CXC CXC Z2166     -49.189  -3.385   9.282  1.00  0.00
ATOM   4046  CXD CXD Z2167      77.226 -47.450 -45.497  1.00  0.00
ATOM   4047  CXE CXE Z2168      40.902 -36.464 -48.497  1.00  0.00
ATOM   4048  CXF CXF Z2169       8.111  10.730 -28.635  1.00  0.00
ATOM   4049  CXG CXG Z2170     -72.175 -32.901  10.780  1.00  0.00
ATOM   4050  CXH CXH Z2171      19.288  61.954 -22.030  1.00  0.00
ATOM   4051  CXI CXI Z2172     -78.788  47.484  52.689  1.00  0.00
ATOM   4052  CXJ CXJ Z2173     -76.523  22.597  14.506  1.00  0.00
ATOM   4053  CXK CXK Z2174     -11.710   9.085 -82.303  1.00  0.00
ATOM   4054  CXL CXL Z2175      -2.605   2.302   9.453  1.00  0.00
ATOM   4055  CXM CXM Z2176      16.000 -87.128 -13.532  1.00  0.00
ATOM   4056  CXN CXN Z2177      66.892  39.903 -78.463  1.00  0.00
ATOM   4057  CXO CXO Z2178     -51.092 -78.738  77.779  1.00  0.00
ATOM   4058  CXP CXP Z2179      74.299   1.244 -30.977  1.00  0.00
ATOM   4059  CXQ CXQ Z2180      40.537 -55.603  73.503  1.00  0.00
ATOM   4060  CXR CXR Z2181     -40.468  76.131 -73.911  1.00  0.00
ATOM   4061  CXS CXS Z2182     -76.425 -46.913 -47.351  1.00  0.00
ATOM   4062  CXT CXT Z2183      85.598 -71.291  35.358  1.00  0.00
ATOM   4063  CXU CXU Z2184      35.056  16.141  -1.292  1.00  0.00
ATOM   4064  CXV CXV Z2185     -62.027 -75.040  62.881  1.00  0.00
ATOM   4065  CXW CXW Z2186     -14.983 -57.302  77.876  1.00  0.00
ATOM   4066  CXX CXX Z2187     -49.223  64.841  33.863  1.00  0.00
ATOM   4067  CXY CXY Z2188      31.880  26.487 -85.128  1.00  0.00
ATOM   4068  CXZ CXZ Z2189      46.664  27.356  60.986  1.00  0.00
ATOM   4069  CYA CYA Z2190     -84.838 -15.942   3.779  1.00  0.00
ATOM   4070  CYB CYB Z2191     -55.349 -89.323  38.164  1.00  0.00
ATOM   4071  CYC CYC Z2192      25.551  32.107 -69.895  1.00  0.00
ATOM   4072  CYD CYD Z2193      53.320  46.703  75.342  1.00  0.00
ATOM   4073  CYE CYE Z2194     -85.186   7.289  18.612  1.00  0.00
ATOM   4074  CYF CYF Z2195     -65.397  12.828   5.853  1.00  0.00
ATOM   4075  CYG CYG Z2196     -70.225 -19.196  33.049  1.00  0.00
ATOM   4076  CYH CYH Z2197      -6.863 -55.807 -79.206  1.00  0.00
ATOM   4077  CYI CYI Z2198     -82.178 -20.872 -34.069  1.00  0.00
ATOM   4078  CYJ CYJ Z2199      14.063  54.745 -74.354  1.00  0.00
ATOM   4079  CYK CYK Z2200     -82.169  52.000   5.318  1.00  0.00
ATOM   4080  CYL CYL Z2201      76.089  75.462 -53.923  1.00  0.00
ATOM   4081  CYM CYM Z2202      12.020  83.358 -43.487  1.00  0.00
ATOM   4082  CYN CYN Z2203      84.369 -73.538 -44.578  1.00  0.00
ATOM   4083  CYO CYO Z2204       5.474  65.781   9.912  1.00  0.00
ATOM   4084  CYP CYP Z2205     -37.968 -19.125 -42.187  1.00  0.00
ATOM   4085  CYQ CYQ Z2206     -73.036 -41.145 -31.513  1.00  0.00
ATOM   4086  CYR CYR Z2207      41.802 -66.991  86.302  1.00  0.00
ATOM   4087  CYS CYS Z2208      73.728  26.101  85.671  1.00  0.00
ATOM   4088  CYT CYT Z2209      26.773 -15.097 -75.163  1.00  0.00
ATOM   4089  CYU CYU Z2210      83.325  49.327  70.734  1.00  0.00
ATOM   4090  CYV CYV Z2211      -9.224  29.649 -34.765  1.00  0.00
ATOM   4091  CYW CYW Z2212      15.884 -44.660 -39.141  1.00  0.00
ATOM   4092  CYX CYX Z2213      14.528 -15.074  78.836  1.00  0.00
ATOM   4093  CYY CYY Z2214      23.127 -81.162  59.673  1.00  0.00
ATOM   4094  CYZ CYZ Z2215     -20.869  24.810 -83.170  1.00  0.00
ATOM   4095  CZA CZA Z2216      18.601  21.738   7.206  1.00  0.00
ATOM   4096  CZB CZB Z2217      36.747  -4.313  35.206  1.00  0.00
ATOM   4097  CZC CZC Z2218      57.385 -76.404 -31.356  1.00  0.00
ATOM   4098  CZD CZD Z2219     -84.963  84.399  12.826  1.00  0.00
ATOM   4099  CZE CZE Z2220      24.595  82.846  82.340  1.00  0.00
ATOM   4100  CZF CZF Z2221     -57.088  19.256  24.974  1.00  0.00
ATOM   4101  CZG CZG Z2222     -81.007   6.007 -78.212  1.00  0.00
ATOM   4102  CZH CZH Z2223      35.972 -19.402  11.732  1.00  0.00
ATOM   4103  CZI CZI Z2224     -23.083 -26.892 -80.870  1.00  0.00
ATOM   4104  CZJ CZJ Z2225     -57.608 -74.449  27.493  1.00  0.00
ATOM   4105  CZK CZK Z2226     -78.960 -78.702  69.147  1.00  0.00
ATOM   4106  CZL CZL Z2227     -23.170  -3.175   0.093  1.00  0.00
ATOM   4107  CZM CZM Z2228     -40.472  22.723  45.830  1.00  0.00
ATOM   4108  CZN CZN Z2229     -16.372  33.129  81.711  1.00  0.00
ATOM   4109  CZO CZO Z2230      32.186  41.622  72.751  1.00  0.00
ATOM   4110  CZP CZP Z2231      -3.324  62.522 -26.534  1.00  0.00
ATOM   4111  CZQ CZQ Z2232     -52.881  63.824  15.135  1.00  0.00
ATOM   4112  CZR CZR Z2233      64.214 -47.614 -87.066  1.00  0.00
ATOM   4113  CZS CZS Z2234      21.349  23.975 -35.411  1.00  0.00
ATOM   4114  CZT CZT Z2235     -41.634 -64.159  64.532  1.00  0.00
ATOM   4115  CZU CZU Z2236     -55.327  12.663  54.449  1.00  0.00
ATOM   4116  CZV CZV Z2237     -55.393 -87.031 -82.160  1.00  0.00
ATOM   4117  CZW CZW Z2238      20.024 -72.239 -72.181  1.00  0.00
ATOM   4118  CZX CZX Z2239      37.783 -77.212 -47.021  1.00  0.00
ATOM   4119  CZY CZY Z2240     -45.337  56.707  81.556  1.00  0.00
ATOM   4120  CZZ CZZ Z2241      61.721  -5.321 -33.520  1.00  0.00
ATOM   4121  DAA DAA Z2242       5.022  -8.264  20.306  1.00  0.00
ATOM   4122  DAB DAB Z2243      54.954 -30.035  87.299  1.00  0.00
ATOM   4123  DAC DAC Z2244     -77.482 -80.049  13.578  1.00  0.00
ATOM   4124  DAD DAD Z2245      -7.598  20.031  83.078  1.00  0.00
ATOM   4125  DAE DAE Z2246      64.976 -12.698 -70.750  1.00  0.00
ATOM   4126  DAF DAF Z2247       0.657  14.432   7.670  1.00  0.00
ATOM   4127  DAG DAG Z2248      16.940  53.638  14.423  1.00  0.00
ATOM   4128  DAH DAH Z2249     -53.035  -6.778 -86.063  1.00  0.00
ATOM   4129  DAI DAI Z2250      72.550  14.254 -27.144  1.00  0.00
ATOM   4130  DAJ DAJ Z2251     -76.511 -40.312  46.683  1.00  0.00
ATOM   4131  DAK DAK Z2252     -45.814 -37.182 -83.530  1.00  0.00
ATOM   4132  DAL DAL Z2253       3.447  27.823  14.966  1.00  0.00
ATOM   4133  DAM DAM Z2254     -42.320  80.972 -51.229  1.00  0.00
ATOM   4134  DAN DAN Z2255     -29.504  69.167  36.950  1.00  0.00
ATOM   4135  DAO DAO Z2256      72.143 -10.358  18.513  1.00  0.00
ATOM   4136  DAP DAP Z2257      83.361  24.049 -21.428  1.00  0.00
ATOM   4137  DAQ DAQ Z2258      36.488  73.758  24.245  1.00  0.00
ATOM   4138  DAR DAR Z2259     -67.950  40.345  12.358  1.00  0.00
ATOM   4139  DAS DAS Z2260      59.410  86.239 -19.008  1.00  0.00
ATOM   4140  DAT DAT Z2261     -55.149 -85.963 -42.768  1.00  0.00
ATOM   4141  DAU DAU Z2262      80.872 -25.932 -49.145  1.00  0.00
ATOM   4142  DAV DAV Z2263      15.422  77.558 -14.436  1.00  0.00
ATOM   4143  DAW DAW Z2264     -41.059  -0.838  -4.157  1.00  0.00
ATOM   4144  DAX DAX Z2265      28.027 -14.851  25.790  1.00  0.00
ATOM   4145  DAY DAY Z2266      -1.432  13.732  -5.695  1.00  0.00
ATOM   4146  DAZ DAZ Z2267      -6.169  51.822 -63.790  1.00  0.00
ATOM   4147  DBA DBA Z2268      85.448  58.009 -10.055  1.00  0.00
ATOM   4148  DBB DBB Z2269      84.479  42.392 -63.037  1.00  0.00
ATOM   4149  DBC DBC Z2270     -74.989 -74.784  -4.261  1.00  0.00
ATOM   4150  DBD DBD Z2271      -2.469  -2.012  77.276  1.00  0.00
ATOM   4151  DBE DBE Z2272     -20.422 -86.893  38.122  1.00  0.00
ATOM   4152  DBF DBF Z2273      -2.744  40.221  74.643  1.00  0.00
ATOM   4153  DBG DBG Z2274      85.175 -57.808  31.441  1.00  0.00
ATOM   4154  DBH DBH Z2275     -42.768 -78.216 -36.946  1.00  0.00
ATOM   4155  DBI DBI Z2276      15.209  71.365 -36.729  1.00  0.00
ATOM   4156  DBJ DBJ Z2277     -83.567  68.599 -74.506  1.00  0.00
ATOM   4157  DBK DBK Z2278     -43.096  77.585  19.177  1.00  0.00
ATOM   4158  DBL DBL Z2279     -78.805 -64.074  -7.524  1.00  0.00
ATOM   4159  DBM DBM Z2280     -31.986 -18.009  30.410  1.00  0.00
ATOM   4160  DBN DBN Z2281     -10.248 -34.007 -24.924  1.00  0.00
ATOM   4161  DBO DBO Z2282     -58.486  20.935 -79.574  1.00  0.00
ATOM   4162  DBP DBP Z2283      83.991 -37.807 -66.373  1.00  0.00
ATOM   4163  DBQ DBQ Z2284      56.166 -31.694  44.965  1.00  0.00
ATOM   4164  DBR DBR Z2285     -52.035  82.176  39.673  1.00  0.00
ATOM   4165  DBS DBS Z2286      -3.435 -50.062  83.789  1.00  0.00
ATOM   4166  DBT DBT Z2287      87.983 -81.654   7.447  1.00  0.00
ATOM   4167  DBU DBU Z2288     -29.945 -35.820   7.902  1.00  0.00
ATOM   4168  DBV DBV Z2289     -81.939  39.041  -9.341  1.00  0.00
ATOM   4169  DBW DBW Z2290     -59.882  50.155 -71.787  1.00  0.00
ATOM   4170  DBX DBX Z2291     -11.325 -39.302  -4.107  1.00  0.00
ATOM   4171  DBY DBY Z2292      63.115 -19.770  22.346  1.00  0.00
ATOM   4172  DBZ DBZ Z2293      41.274 -87.825 -59.073  1.00  0.00
ATOM   4173  DCA DCA Z2294     -21.766  73.388 -57.792  1.00  0.00
ATOM   4174  DCB DCB Z2295      55.516 -49.110 -26.429  1.00  0.00
ATOM   4175  DCC DCC Z2296       4.090  85.336 -32.037  1.00  0.00
ATOM   4176  DCD DCD Z2297     -45.163  59.239  62.711  1.00  0.00
ATOM   4177  DCE DCE Z2298     -12.486 -41.482  46.754  1.00  0.00
ATOM   4178  DCF DCF Z2299      85.904  26.105 -59.525  1.00  0.00
ATOM   4179  DCG DCG Z2300      62.234   4.603  89.835  1.00  0.00
ATOM   4180  DCH DCH Z2301      49.988  11.769 -78.757  1.00  0.00
ATOM   4181  DCI DCI Z2302     -30.920 -82.765 -31.671  1.00  0.00
ATOM   4182  DCJ DCJ Z2303     -24.447  70.090 -86.209  1.00  0.00
ATOM   4183  DCK DCK Z2304      -3.527  20.597  39.618  1.00  0.00
ATOM   4184  DCL DCL Z2305      45.817 -72.662 -59.881  1.00  0.00
ATOM   4185  DCM DCM Z2306     -44.890  19.229  14.314  1.00  0.00
ATOM   4186  DCN DCN Z2307     -79.331 -18.424  42.639  1.00  0.00
ATOM   4187  DCO DCO Z2308      83.406 -38.930  86.182  1.00  0.00
ATOM   4188  DCP DCP Z2309      85.464  67.259 -79.475  1.00  0.00
ATOM   4189  DCQ DCQ Z2310     -53.812 -72.522  53.823  1.00  0.00
ATOM   4190  DCR DCR Z2311     -19.391 -75.387 -44.066  1.00  0.00
ATOM   4191  DCS DCS Z2312       3.745  21.766 -56.296  1.00  0.00
ATOM   4192  DCT DCT Z2313       8.313   4.297 -50.190  1.00  0.00
ATOM   4193  DCU DCU Z2314     -35.010 -87.766  73.038  1.00  0.00
ATOM   4194  DCV DCV Z2315     -82.634  -0.783  -7.305  1.00  0.00
ATOM   4195  DCW DCW Z2316     -71.043  64.356 -62.620  1.00  0.00
ATOM   4196  DCX DCX Z2317     -21.835 -29.604 -58.050  1.00  0.00
ATOM   4197  DCY DCY Z2318     -54.475  -9.628  30.088  1.00  0.00
ATOM   4198  DCZ DCZ Z2319     -59.945 -86.365  57.121  1.00  0.00
ATOM   4199  DDA DDA Z2320      81.889 -48.178  63.053  1.00  0.00
ATOM   4200  DDB DDB Z2321      61.241  35.556 -55.638  1.00  0.00
ATOM   4201  DDC DDC Z2322      17.343  25.761 -58.800  1.00  0.00
ATOM   4202  DDD DDD Z2323      83.191   1.965 -84.398  1.00  0.00
ATOM   4203  DDE DDE Z2324      85.432  64.415 -27.968  1.00  0.00
ATOM   4204  DDF DDF Z2325      89.084 -13.847 -71.189  1.00  0.00
ATOM   4205  DDG DDG Z2326     -37.121 -86.282  24.773  1.00  0.00
ATOM   4206  DDH DDH Z2327      60.973  83.733 -48.519  1.00  0.00
ATOM   4207  DDI DDI Z2328      50.332  16.173  84.687  1.00  0.00
ATOM   4208  DDJ DDJ Z2329     -19.902  43.054 -16.588  1.00  0.00
ATOM   4209  DDK DDK Z2330     -56.976  40.369   0.887  1.00  0.00
ATOM   4210  DDL DDL Z2331      55.711  61.128  37.549  1.00  0.00
ATOM   4211  DDM DDM Z2332     -79.152  34.694  72.620  1.00  0.00
ATOM   4212  DDN DDN Z2333      77.679  83.467  -7.241  1.00  0.00
ATOM   4213  DDO DDO Z2334     -84.591  62.498 -32.739  1.00  0.00
ATOM   4214  DDP DDP Z2335     -10.044  23.083  -2.477  1.00  0.00
ATOM   4215  DDQ DDQ Z2336     -72.948 -20.625   4.310  1.00  0.00
ATOM   4216  DDR DDR Z2337      86.895 -51.855 -24.967  1.00  0.00
ATOM   4217  DDS DDS Z2338     -14.539  -2.328 -30.128  1.00  0.00
ATOM   4218  DDT DDT Z2339     -60.925  29.794  53.862  1.00  0.00
ATOM   4219  DDU DDU Z2340      71.550  69.222   8.790  1.00  0.00
ATOM   4220  DDV DDV Z2341      -0.041  -9.008 -35.479  1.00  0.00
ATOM   4221  DDW DDW Z2342     -43.429 -41.661  86.786  1.00  0.00
ATOM   4222  DDX DDX Z2343      83.609  62.236   9.547  1.00  0.00
ATOM   4223  DDY DDY Z2344      68.752  69.353 -10.710  1.00  0.00
ATOM   4224  DDZ DDZ Z2345     -22.201 -67.308  88.011  1.00  0.00
ATOM   4225  DEA DEA Z2346      74.463 -83.324 -61.778  1.00  0.00
ATOM   4226  DEB DEB Z2347      59.416  57.928 -32.942  1.00  0.00
ATOM   4227  DEC DEC Z2348      30.708 -75.785 -19.800  1.00  0.00
ATOM   4228  DED DED Z2349     -27.571 -19.308  88.649  1.00  0.00
ATOM   4229  DEE DEE Z2350       1.536 -74.993  -5.429  1.00  0.00
ATOM   4230  DEF DEF Z2351      31.064 -89.629 -18.424  1.00  0.00
ATOM   4231  DEG DEG Z2352      22.448  52.325  84.475  1.00  0.00
ATOM   4232  DEH DEH Z2353     -16.492 -84.500 -79.259  1.00  0.00
ATOM   4233  DEI DEI Z2354     -64.635 -87.064  24.484  1.00  0.00
ATOM   4234  DEJ DEJ Z2355      88.704  37.236  88.035  1.00  0.00
ATOM   4235  DEK DEK Z2356     -85.606  49.931  88.838  1.00  0.00
ATOM   4236  DEL DEL Z2357      67.991  17.019  26.069  1.00  0.00
ATOM   4237  DEM DEM Z2358     -16.030 -29.098  16.224  1.00  0.00
ATOM   4238  DEN DEN Z2359     -73.211 -43.780 -63.420  1.00  0.00
ATOM   4239  DEO DEO Z2360     -41.863 -14.666  -1.380  1.00  0.00
ATOM   4240  DEP DEP Z2361     -30.291  39.889  64.872  1.00  0.00
ATOM   4241  DEQ DEQ Z2362      42.373  30.258  75.862  1.00  0.00
ATOM   4242  DER DER Z2363      -0.350 -26.669  22.012  1.00  0.00
ATOM   4243  DES DES Z2364     -82.037  37.792  27.117  1.00  0.00
ATOM   4244  DET DET Z2365      14.295  79.153 -80.727  1.00  0.00
ATOM   4245  DEU DEU Z2366      42.570  80.189  48.423  1.00  0.00
ATOM   4246  DEV DEV Z2367      43.092 -35.139  89.663  1.00  0.00
ATOM   4247  DEW DEW Z2368     -82.072  79.516 -84.702  1.00  0.00
ATOM   4248  DEX DEX Z2369      29.572 -66.389 -81.842  1.00  0.00
ATOM   4249  DEY DEY Z2370     -68.752 -32.058 -83.009  1.00  0.00
ATOM   4250  DEZ DEZ Z2371      37.366   6.116  55.021  1.00  0.00
ATOM   4251  DFA DFA Z2372      75.801 -10.389 -81.259  1.00  0.00
ATOM   4252  DFB DFB Z2373     -52.625  61.030 -83.298  1.00  0.00
ATOM   4253  DFC DFC Z2374      45.374  50.401 -29.587  1.00  0.00
ATOM   4254  DFD DFD Z2375      53.607  83.576 -71.617  1.00  0.00
ATOM   4255  DFE DFE Z2376      49.205  76.633  24.169  1.00  0.00
ATOM   4256  DFF DFF Z2377     -38.042 -30.018  71.531  1.00  0.00
ATOM   4257  DFG DFG Z2378      34.125  36.365   1.463  1.00  0.00
ATOM   4258  DFH DFH Z2379      81.757   2.997 -10.582  1.00  0.00
ATOM   4259  DFI DFI Z2380      44.963  69.116 -83.651  1.00  0.00
ATOM   4260  DFJ DFJ Z2381      79.912   8.000   4.166  1.00  0.00
ATOM   4261  DFK DFK Z2382     -34.618 -58.533  50.130  1.00  0.00
ATOM   4262  DFL DFL Z2383      46.871  34.171 -56.844  1.00  0.00
ATOM   4263  DFM DFM Z2384     -80.088  23.587 -74.685  1.00  0.00
ATOM   4264  DFN DFN Z2385      89.484  43.003   7.189  1.00  0.00
ATOM   4265  DFO DFO Z2386      50.994   7.911 -55.213  1.00  0.00
ATOM   4266  DFP DFP Z2387     -51.254   0.959  61.465  1.00  0.00
ATOM   4267  DFQ DFQ Z2388     -84.686  27.874  40.586  1.00  0.00
ATOM   4268  DFR DFR Z2389      68.458  50.190 -48.883  1.00  0.00
ATOM   4269  DFS DFS Z2390     -39.996 -23.249 -72.125  1.00  0.00
ATOM   4270  DFT DFT Z2391     -47.402 -63.023 -11.937  1.00  0.00
ATOM   4271  DFU DFU Z2392     -83.760  34.420 -51.923  1.00  0.00
ATOM   4272  DFV DFV Z2393      34.927 -88.846 -80.838  1.00  0.00
ATOM   4273  DFW DFW Z2394     -31.553 -54.871 -23.986  1.00  0.00
ATOM   4274  DFX DFX Z2395       0.574 -49.775  47.901  1.00  0.00
ATOM   4275  DFY DFY Z2396       8.046  45.660 -85.323  1.00  0.00
ATOM   4276  DFZ DFZ Z2397     -63.572 -37.959  70.895  1.00  0.00
ATOM   4277  DGA DGA Z2398     -23.368  84.084  80.616  1.00  0.00
ATOM   4278  DGB DGB Z2399     -21.610  73.828 -24.604  1.00  0.00
ATOM   4279  DGC DGC Z2400      -3.501 -84.729  15.656  1.00  0.00
ATOM   4280  DGD DGD Z2401      80.478  83.908   8.798  1.00  0.00
ATOM   4281  DGE DGE Z2402      21.756 -24.855  51.642  1.00  0.00
ATOM   4282  DGF DGF Z2403      19.431  66.765  35.514  1.00  0.00
ATOM   4283  DGG DGG Z2404      86.533 -88.365  73.359  1.00  0.00
ATOM   4284  DGH DGH Z2405      46.849  47.687  65.324  1.00  0.00
ATOM   4285  DGI DGI Z2406     -34.420 -87.826   1.027  1.00  0.00
ATOM   4286  DGJ DGJ Z2407     -13.125  81.732  51.077  1.00  0.00
ATOM   4287  DGK DGK Z2408     -79.268 -89.771  58.124  1.00  0.00
ATOM   4288  DGL DGL Z2409     -13.096 -90.676  15.747  1.00  0.00
ATOM   4289  DGM DGM Z2410     -31.376 -77.205  16.148  1.00  0.00
ATOM   4290  DGN DGN Z2411     -81.462 -45.548  12.220  1.00  0.00
ATOM   4291  DGO DGO Z2412      22.583  65.171  87.387  1.00  0.00
ATOM   4292  DGP DGP Z2413      86.451   6.001 -66.004  1.00  0.00
ATOM   4293  DGQ DGQ Z2414     -75.223  41.390 -42.475  1.00  0.00
ATOM   4294  DGR DGR Z2415     -71.778 -20.652  51.184  1.00  0.00
ATOM   4295  DGS DGS Z2416     -42.442 -86.027 -14.819  1.00  0.00
ATOM   4296  DGT DGT Z2417      73.543  15.563 -85.209  1.00  0.00
ATOM   4297  DGU DGU Z2418     -25.434 -30.820  54.003  1.00  0.00
ATOM   4298  DGV DGV Z2419      26.771  37.095  20.466  1.00  0.00
ATOM   4299  DGW DGW Z2420       3.654 -84.916 -13.717  1.00  0.00
ATOM   4300  DGX DGX Z2421      -7.196  25.229  10.604  1.00  0.00
ATOM   4301  DGY DGY Z2422      60.326   2.872  17.110  1.00  0.00
ATOM   4302  DGZ DGZ Z2423     -76.707  42.809  82.192  1.00  0.00
ATOM   4303  DHA DHA Z2424      86.551  82.444  39.702  1.00  0.00
ATOM   4304  DHB DHB Z2425     -79.390 -63.458  46.546  1.00  0.00
ATOM   4305  DHC DHC Z2426     -78.085 -80.953 -59.044  1.00  0.00
ATOM   4306  DHD DHD Z2427     -82.207 -78.390  87.237  1.00  0.00
ATOM   4307  DHE DHE Z2428      63.234 -58.436  22.050  1.00  0.00
ATOM   4308  DHF DHF Z2429      70.287  56.131  54.387  1.00  0.00
ATOM   4309  DHG DHG Z2430      38.236 -42.247 -85.838  1.00  0.00
ATOM   4310  DHH DHH Z2431      87.242  14.330 -40.036  1.00  0.00
ATOM   4311  DHI DHI Z2432     -30.555  37.297 -79.987  1.00  0.00
ATOM   4312  DHJ DHJ Z2433     -48.597  27.719 -64.413  1.00  0.00
ATOM   4313  DHK DHK Z2434     -25.007  -7.576 -84.996  1.00  0.00
ATOM   4314  DHL DHL Z2435      87.561 -84.520 -55.304  1.00  0.00
ATOM   4315  DHM DHM Z2436       4.323  82.630  80.677  1.00  0.00
ATOM   4316  DHN DHN Z2437     -23.605 -43.383 -68.776  1.00  0.00
ATOM   4317  DHO DHO Z2438      87.097 -78.545  87.979  1.00  0.00
ATOM   4318  DHP DHP Z2439     -79.659 -32.270 -43.869  1.00  0.00
ATOM   4319  DHQ DHQ Z2440      25.080  84.688  52.293  1.00  0.00
ATOM   4320  DHR DHR Z2441      55.504 -73.811  82.977  1.00  0.00
ATOM   4321  DHS DHS Z2442     -48.288 -68.115 -29.165  1.00  0.00
ATOM   4322  DHT DHT Z2443     -34.624 -51.188  59.559  1.00  0.00
ATOM   4323  DHU DHU Z2444     -38.792 -29.076 -59.784  1.00  0.00
ATOM   4324  DHV DHV Z2445      87.965 -66.671 -81.378  1.00  0.00
ATOM   4325  DHW DHW Z2446      52.923   6.599 -15.083  1.00  0.00
ATOM   4326  DHX DHX Z2447      41.872  81.905   4.443  1.00  0.00
ATOM   4327  DHY DHY Z2448      13.050  63.253 -60.570  1.00  0.00
ATOM   4328  DHZ DHZ Z2449     -14.736  84.957  14.468  1.00  0.00
ATOM   4329  DIA DIA Z2450     -76.356  74.409 -48.031  1.00  0.00
ATOM   4330  DIB DIB Z2451       5.472   6.214  16.645  1.00  0.00
ATOM   4331  DIC DIC Z2452     -38.987  13.821  63.935  1.00  0.00
ATOM   4332  DID DID Z2453      73.048  28.778  35.129  1.00  0.00
ATOM   4333  DIE DIE Z2454     -29.862 -79.197  31.719  1.00  0.00
ATOM   4334  DIF DIF Z2455       7.298 -61.335  47.208  1.00  0.00
ATOM   4335  DIG DIG Z2456      45.710   4.510  18.773  1.00  0.00
ATOM   4336  DIH DIH Z2457      54.621  23.206 -78.510  1.00  0.00
ATOM   4337  DII DII Z2458      45.603  32.741 -84.722  1.00  0.00
ATOM   4338  DIJ DIJ Z2459      86.013  71.542 -63.505  1.00  0.00
ATOM   4339  DIK DIK Z2460      72.735 -73.392 -34.029  1.00  0.00
ATOM   4340  DIL DIL Z2461     -84.320 -32.474 -78.885  1.00  0.00
ATOM   4341  DIM DIM Z2462     -83.259 -27.428  23.796  1.00  0.00
ATOM   4342  DIN DIN Z2463     -80.811  57.851 -86.575  1.00  0.00
ATOM   4343  DIO DIO Z2464     -80.966  85.768  64.477  1.00  0.00
ATOM   4344  DIP DIP Z2465      23.404  85.582 -46.191  1.00  0.00
ATOM   4345  DIQ DIQ Z2466     -11.539  62.213 -84.480  1.00  0.00
ATOM   4346  DIR DIR Z2467      31.148 -62.074 -29.516  1.00  0.00
ATOM   4347  DIS DIS Z2468     -80.873  79.236  -3.969  1.00  0.00
ATOM   4348  DIT DIT Z2469      27.991 -14.180  -9.898  1.00  0.00
ATOM   4349  DIU DIU Z2470      10.757 -73.945  36.984  1.00  0.00
ATOM   4350  DIV DIV Z2471      90.124  -2.940 -21.764  1.00  0.00
ATOM   4351  DIW DIW Z2472     -64.899 -21.054 -30.048  1.00  0.00
ATOM   4352  DIX DIX Z2473      50.654 -21.952 -29.378  1.00  0.00
ATOM   4353  DIY DIY Z2474      64.945 -39.790   7.267  1.00  0.00
ATOM   4354  DIZ DIZ Z2475      26.957  61.879  -0.028  1.00  0.00
ATOM   4355  DJA DJA Z2476     -43.745  82.955  57.591  1.00  0.00
ATOM   4356  DJB DJB Z2477      78.633  46.334  87.183  1.00  0.00
ATOM   4357  DJC DJC Z2478      35.735  36.166 -37.128  1.00  0.00
ATOM   4358  DJD DJD Z2479     -71.304  52.312 -86.101  1.00  0.00
ATOM   4359  DJE DJE Z2480     -85.537 -50.964 -14.124  1.00  0.00
ATOM   4360  DJF DJF Z2481      63.485  16.144   7.803  1.00  0.00
ATOM   4361  DJG DJG Z2482     -32.967  67.608  84.518  1.00  0.00
ATOM   4362  DJH DJH Z2483      86.690  81.452 -81.583  1.00  0.00
ATOM   4363  DJI DJI Z2484      69.254 -39.132  68.400  1.00  0.00
ATOM   4364  DJJ DJJ Z2485     -10.365 -84.589  70.414  1.00  0.00
ATOM   4365  DJK DJK Z2486      41.402 -12.587  -5.907  1.00  0.00
ATOM   4366  DJL DJL Z2487     -63.435 -40.254 -20.836  1.00  0.00
ATOM   4367  DJM DJM Z2488      26.876  -0.782 -56.822  1.00  0.00
ATOM   4368  DJN DJN Z2489     -43.547  82.046   0.773  1.00  0.00
ATOM   4369  DJO DJO Z2490     -21.611 -77.020 -72.366  1.00  0.00
ATOM   4370  DJP DJP Z2491     -59.140  -4.239 -40.144  1.00  0.00
ATOM   4371  DJQ DJQ Z2492      -7.617  -3.335  87.200  1.00  0.00
ATOM   4372  DJR DJR Z2493     -73.632  55.632  13.873  1.00  0.00
ATOM   4373  DJS DJS Z2494      73.604 -29.959 -86.237  1.00  0.00
ATOM   4374  DJT DJT Z2495      84.636 -73.612  74.906  1.00  0.00
ATOM   4375  DJU DJU Z2496      60.635 -86.652 -54.601  1.00  0.00
ATOM   4376  DJV DJV Z2497       7.117 -53.797  87.734  1.00  0.00
ATOM   4377  DJW DJW Z2498       0.637  73.479 -77.125  1.00  0.00
ATOM   4378  DJX DJX Z2499      54.474 -86.951  23.336  1.00  0.00
ATOM   4379  DJY DJY Z2500      41.017 -83.035  66.656  1.00  0.00
ATOM   4380  DJZ DJZ Z2501      16.226   3.426 -79.601  1.00  0.00
ATOM   4381  DKA DKA Z2502     -69.714 -56.815 -38.673  1.00  0.00
ATOM   4382  DKB DKB Z2503     -15.724  58.747  69.864  1.00  0.00
ATOM   4383  DKC DKC Z2504      41.771 -47.191 -28.504  1.00  0.00
ATOM   4384  DKD DKD Z2505      77.428 -73.924   3.467  1.00  0.00
ATOM   4385  DKE DKE Z2506     -62.212  67.218 -86.631  1.00  0.00
ATOM   4386  DKF DKF Z2507       8.541  74.986  42.862  1.00  0.00
ATOM   4387  DKG DKG Z2508     -58.065 -48.022 -81.407  1.00  0.00
ATOM   4388  DKH DKH Z2509      11.986 -36.966 -28.143  1.00  0.00
ATOM   4389  DKI DKI Z2510      87.988 -85.206 -73.200  1.00  0.00
ATOM   4390  DKJ DKJ Z2511      26.667  52.144  26.926  1.00  0.00
ATOM   4391  DKK DKK Z2512      25.297  43.789  53.600  1.00  0.00
ATOM   4392  DKL DKL Z2513       0.704  81.384  49.173  1.00  0.00
ATOM   4393  DKM DKM Z2514      58.423  51.211  86.182  1.00  0.00
ATOM   4394  DKN DKN Z2515      16.471  37.003 -28.037  1.00  0.00
ATOM   4395  DKO DKO Z2516     -56.626  81.854  10.330  1.00  0.00
ATOM   4396  DKP DKP Z2517      48.680  -3.306 -42.994  1.00  0.00
ATOM   4397  DKQ DKQ Z2518     -32.524  33.324  83.327  1.00  0.00
ATOM   4398  DKR DKR Z2519      86.921  22.442  76.172  1.00  0.00
ATOM   4399  DKS DKS Z2520     -29.676  -3.149  86.387  1.00  0.00
ATOM   4400  DKT DKT Z2521      44.326  53.180 -83.824  1.00  0.00
ATOM   4401  DKU DKU Z2522      74.467 -77.467  23.832  1.00  0.00
ATOM   4402  DKV DKV Z2523     -63.869 -33.505  18.553  1.00  0.00
ATOM   4403  DKW DKW Z2524      67.122  34.906  -4.985  1.00  0.00
ATOM   4404  DKX DKX Z2525      85.597 -34.576 -84.029  1.00  0.00
ATOM   4405  DKY DKY Z2526     -12.160 -72.743 -58.650  1.00  0.00
ATOM   4406  DKZ DKZ Z2527      79.197 -46.696 -84.469  1.00  0.00
ATOM   4407  DLA DLA Z2528      22.747  19.581  88.779  1.00  0.00
ATOM   4408  DLB DLB Z2529      52.994  79.244  87.912  1.00  0.00
ATOM   4409  DLC DLC Z2530      69.295 -26.534  88.372  1.00  0.00
ATOM   4410  DLD DLD Z2531     -38.565 -29.516 -25.755  1.00  0.00
ATOM   4411  DLE DLE Z2532      35.858 -45.945 -57.358  1.00  0.00
ATOM   4412  DLF DLF Z2533      -3.893 -62.618  -7.570  1.00  0.00
ATOM   4413  DLG DLG Z2534     -76.027  84.111 -67.184  1.00  0.00
ATOM   4414  DLH DLH Z2535       0.017  37.098  85.486  1.00  0.00
ATOM   4415  DLI DLI Z2536      10.366  30.753 -79.266  1.00  0.00
ATOM   4416  DLJ DLJ Z2537      38.150   3.377  -1.437  1.00  0.00
ATOM   4417  DLK DLK Z2538     -40.581 -53.321 -11.989  1.00  0.00
ATOM   4418  DLL DLL Z2539     -82.958  72.787  14.081  1.00  0.00
ATOM   4419  DLM DLM Z2540      40.066 -86.431  83.762  1.00  0.00
ATOM   4420  DLN DLN Z2541      16.991 -80.745  87.264  1.00  0.00
ATOM   4421  DLO DLO Z2542     -25.251 -34.996  73.308  1.00  0.00
ATOM   4422  DLP DLP Z2543     -82.315  -2.097  11.983  1.00  0.00
ATOM   4423  DLQ DLQ Z2544      -0.715 -87.689 -63.126  1.00  0.00
ATOM   4424  DLR DLR Z2545      85.920  21.203 -76.335  1.00  0.00
ATOM   4425  DLS DLS Z2546     -81.456  73.335  60.697  1.00  0.00
ATOM   4426  DLT DLT Z2547      64.497 -57.400 -64.021  1.00  0.00
ATOM   4427  DLU DLU Z2548     -85.519  53.556  -6.710  1.00  0.00
ATOM   4428  DLV DLV Z2549     -40.201  29.469  58.409  1.00  0.00
ATOM   4429  DLW DLW Z2550      -5.731  11.609  71.129  1.00  0.00
ATOM   4430  DLX DLX Z2551      24.854  67.331  45.587  1.00  0.00
ATOM   4431  DLY DLY Z2552     -28.532  21.159  40.488  1.00  0.00
ATOM   4432  DLZ DLZ Z2553      10.855   0.777 -37.206  1.00  0.00
ATOM   4433  DMA DMA Z2554     -77.226 -84.125  34.964  1.00  0.00
ATOM   4434  DMB DMB Z2555      36.396 -47.151  86.514  1.00  0.00
ATOM   4435  DMC DMC Z2556      40.213  85.382 -14.847  1.00  0.00
ATOM   4436  DMD DMD Z2557      26.222  42.070 -80.923  1.00  0.00
ATOM   4437  DME DME Z2558      71.002 -68.063  86.303  1.00  0.00
ATOM   4438  DMF DMF Z2559      86.491  60.026 -69.302  1.00  0.00
ATOM   4439  DMG DMG Z2560      89.803  51.264 -23.066  1.00  0.00
ATOM   4440  DMH DMH Z2561     -27.262  84.034  -9.163  1.00  0.00
ATOM   4441  DMI DMI Z2562     -12.336  77.530  73.998  1.00  0.00
ATOM   4442  DMJ DMJ Z2563     -86.060  72.026 -56.987  1.00  0.00
END
