# Supplementary material for: The Effect of Macromolecular Crowding on the Electrostatic Component of Barnase–Barstar Binding: A Computational, Implicit Solvent-Based Study
Source: PLoS One. 2014 Jun 10;9(6):e98618. doi: 10.1371/journal.pone.0098618 (PMC4051634; doi:10.1371/journal.pone.0098618)
Supplement: File S1 — Contains sample pdb files used in our analyses; each contains the barnase/barstar complex with a specific random placement of crowders of varying radii at 30% crowding density. Also included are files specifying, for each pdb file, the radii of each atom and model crowder. (TAR) [file pone.0098618.s005.tar › vary30percent_pdb/with_crowders-17.pdb]

ATOM      1  CAY VAL A   3      18.329  -9.767 -18.786  1.00  0.00
ATOM      2  CY  VAL A   3      17.463  -9.299 -17.665  1.00  0.55
ATOM      3  OY  VAL A   3      17.203 -10.038 -16.718  1.00 -0.55
ATOM      4  N   VAL A   3      16.993  -8.037 -17.760  1.00 -0.40
ATOM      5  H   VAL A   3      17.222  -7.453 -18.535  1.00  0.40
ATOM      6  CA  VAL A   3      16.107  -7.419 -16.733  1.00  0.00
ATOM      7  CB  VAL A   3      16.269  -5.903 -16.535  1.00  0.00
ATOM      8  CG1 VAL A   3      15.283  -5.404 -15.502  1.00  0.00
ATOM      9  CG2 VAL A   3      17.666  -5.466 -16.113  1.00  0.00
ATOM     10  C   VAL A   3      14.669  -7.755 -17.123  1.00  0.55
ATOM     11  O   VAL A   3      14.125  -7.204 -18.095  1.00 -0.55
ATOM     12  N   ILE A   4      14.072  -8.639 -16.383  1.00 -0.40
ATOM     13  H   ILE A   4      14.512  -9.101 -15.616  1.00  0.40
ATOM     14  CA  ILE A   4      12.656  -8.995 -16.677  1.00  0.00
ATOM     15  CB  ILE A   4      12.546 -10.506 -16.596  1.00  0.00
ATOM     16  CG2 ILE A   4      11.132 -11.017 -16.786  1.00  0.00
ATOM     17  CG1 ILE A   4      13.586 -11.052 -17.616  1.00  0.00
ATOM     18  CD1 ILE A   4      13.725 -12.568 -17.376  1.00  0.00
ATOM     19  C   ILE A   4      11.850  -8.257 -15.632  1.00  0.55
ATOM     20  O   ILE A   4      11.950  -8.686 -14.487  1.00 -0.55
ATOM     21  N   ASN A   5      11.188  -7.189 -15.991  1.00 -0.40
ATOM     22  H   ASN A   5      11.172  -6.861 -16.933  1.00  0.40
ATOM     23  CA  ASN A   5      10.424  -6.409 -15.014  1.00  0.00
ATOM     24  CB  ASN A   5      11.345  -5.293 -14.478  1.00  0.00
ATOM     25  CG  ASN A   5      11.507  -4.197 -15.497  1.00  0.55
ATOM     26  OD1 ASN A   5      11.426  -4.466 -16.699  1.00 -0.55
ATOM     27  ND2 ASN A   5      11.717  -2.929 -15.181  1.00 -0.78
ATOM     28 HD21 ASN A   5      11.776  -2.656 -14.221  1.00  0.39
ATOM     29 HD22 ASN A   5      11.817  -2.244 -15.903  1.00  0.39
ATOM     30  C   ASN A   5       9.146  -5.812 -15.561  1.00  0.55
ATOM     31  O   ASN A   5       8.660  -4.755 -15.093  1.00 -0.55
ATOM     32  N   THR A   6       8.573  -6.475 -16.564  1.00 -0.40
ATOM     33  H   THR A   6       8.954  -7.320 -16.930  1.00  0.40
ATOM     34  CA  THR A   6       7.336  -5.993 -17.193  1.00  0.00
ATOM     35  CB  THR A   6       7.495  -6.026 -18.718  1.00  0.00
ATOM     36  OG1 THR A   6       7.625  -7.403 -19.111  1.00 -0.49
ATOM     37  HG1 THR A   6       7.563  -7.412 -20.069  1.00  0.49
ATOM     38  CG2 THR A   6       8.740  -5.225 -19.136  1.00  0.00
ATOM     39  C   THR A   6       6.232  -6.939 -16.733  1.00  0.55
ATOM     40  O   THR A   6       6.611  -8.029 -16.299  1.00 -0.55
ATOM     41  N   PHE A   7       4.972  -6.560 -16.843  1.00 -0.40
ATOM     42  H   PHE A   7       4.688  -5.677 -17.207  1.00  0.40
ATOM     43  CA  PHE A   7       3.912  -7.502 -16.400  1.00  0.00
ATOM     44  CB  PHE A   7       2.545  -6.816 -16.648  1.00  0.12
ATOM     45  CG  PHE A   7       2.234  -5.716 -15.659  1.00 -0.12
ATOM     46  CD1 PHE A   7       2.080  -6.016 -14.292  1.00 -0.12
ATOM     47  HD1 PHE A   7       2.188  -7.032 -13.942  1.00  0.12
ATOM     48  CE1 PHE A   7       1.787  -4.996 -13.396  1.00 -0.12
ATOM     49  HE1 PHE A   7       1.638  -5.215 -12.349  1.00  0.12
ATOM     50  CZ  PHE A   7       1.687  -3.671 -13.868  1.00 -0.12
ATOM     51  HZ  PHE A   7       1.486  -2.873 -13.169  1.00  0.12
ATOM     52  CD2 PHE A   7       2.089  -4.405 -16.107  1.00 -0.12
ATOM     53  HD2 PHE A   7       2.168  -4.189 -17.162  1.00  0.12
ATOM     54  CE2 PHE A   7       1.843  -3.376 -15.212  1.00 -0.12
ATOM     55  HE2 PHE A   7       1.773  -2.355 -15.558  1.00  0.12
ATOM     56  C   PHE A   7       3.988  -8.873 -17.043  1.00  0.55
ATOM     57  O   PHE A   7       3.930  -9.931 -16.338  1.00 -0.55
ATOM     58  N   ASP A   8       4.076  -8.953 -18.383  1.00 -0.40
ATOM     59  H   ASP A   8       4.106  -8.140 -18.960  1.00  0.40
ATOM     60  CA  ASP A   8       4.135 -10.249 -19.088  1.00  0.00
ATOM     61  CB  ASP A   8       4.031 -10.089 -20.627  1.00  0.00
ATOM     62  CG  ASP A   8       2.588  -9.770 -20.943  1.00  0.10
ATOM     63  OD1 ASP A   8       1.754 -10.653 -20.640  1.00 -0.55
ATOM     64  OD2 ASP A   8       2.462  -8.627 -21.418  1.00 -0.55
ATOM     65  C   ASP A   8       5.421 -11.049 -18.947  1.00  0.55
ATOM     66  O   ASP A   8       5.378 -12.269 -18.851  1.00 -0.55
ATOM     67  N   GLY A   9       6.548 -10.322 -19.006  1.00 -0.40
ATOM     68  H   GLY A   9       6.591  -9.338 -19.155  1.00  0.40
ATOM     69  CA  GLY A   9       7.803 -11.083 -18.828  1.00  0.00
ATOM     70  C   GLY A   9       7.792 -11.756 -17.443  1.00  0.55
ATOM     71  O   GLY A   9       8.086 -12.963 -17.360  1.00 -0.55
ATOM     72  N   VAL A  10       7.485 -11.016 -16.366  1.00 -0.40
ATOM     73  H   VAL A  10       7.259 -10.048 -16.433  1.00  0.40
ATOM     74  CA  VAL A  10       7.464 -11.599 -15.010  1.00  0.00
ATOM     75  CB  VAL A  10       7.388 -10.553 -13.892  1.00  0.00
ATOM     76  CG1 VAL A  10       7.386 -11.181 -12.494  1.00  0.00
ATOM     77  CG2 VAL A  10       8.560  -9.576 -13.991  1.00  0.00
ATOM     78  C   VAL A  10       6.322 -12.605 -14.848  1.00  0.55
ATOM     79  O   VAL A  10       6.519 -13.655 -14.242  1.00 -0.55
ATOM     80  N   ALA A  11       5.167 -12.365 -15.417  1.00 -0.40
ATOM     81  H   ALA A  11       5.009 -11.540 -15.953  1.00  0.40
ATOM     82  CA  ALA A  11       4.038 -13.274 -15.314  1.00  0.00
ATOM     83  CB  ALA A  11       2.713 -12.733 -15.889  1.00  0.00
ATOM     84  C   ALA A  11       4.389 -14.583 -16.026  1.00  0.55
ATOM     85  O   ALA A  11       4.042 -15.634 -15.517  1.00 -0.55
ATOM     86  N   ASP A  12       5.050 -14.457 -17.191  1.00 -0.40
ATOM     87  H   ASP A  12       5.317 -13.590 -17.603  1.00  0.40
ATOM     88  CA  ASP A  12       5.392 -15.710 -17.887  1.00  0.00
ATOM     89  CB  ASP A  12       5.950 -15.433 -19.272  1.00  0.00
ATOM     90  CG  ASP A  12       4.809 -15.091 -20.202  1.00  0.10
ATOM     91  OD1 ASP A  12       3.608 -15.246 -19.848  1.00 -0.55
ATOM     92  OD2 ASP A  12       5.220 -14.674 -21.315  1.00 -0.55
ATOM     93  C   ASP A  12       6.440 -16.470 -17.120  1.00  0.55
ATOM     94  O   ASP A  12       6.401 -17.688 -17.034  1.00 -0.55
ATOM     95  N   TYR A  13       7.400 -15.716 -16.618  1.00 -0.40
ATOM     96  H   TYR A  13       7.421 -14.726 -16.734  1.00  0.40
ATOM     97  CA  TYR A  13       8.517 -16.321 -15.838  1.00  0.00
ATOM     98  CB  TYR A  13       9.528 -15.218 -15.495  1.00  0.12
ATOM     99  CG  TYR A  13      10.857 -15.763 -15.081  1.00 -0.12
ATOM    100  CD1 TYR A  13      11.025 -16.287 -13.802  1.00 -0.12
ATOM    101  HD1 TYR A  13      10.183 -16.269 -13.127  1.00  0.12
ATOM    102  CE1 TYR A  13      12.217 -16.831 -13.348  1.00 -0.12
ATOM    103  HE1 TYR A  13      12.310 -17.255 -12.360  1.00  0.12
ATOM    104  CZ  TYR A  13      13.280 -16.800 -14.232  1.00  0.06
ATOM    105  OH  TYR A  13      14.503 -17.285 -13.795  1.00 -0.49
ATOM    106  HH  TYR A  13      14.497 -17.283 -12.835  1.00  0.43
ATOM    107  CD2 TYR A  13      11.943 -15.767 -15.969  1.00 -0.12
ATOM    108  HD2 TYR A  13      11.846 -15.372 -16.969  1.00  0.12
ATOM    109  CE2 TYR A  13      13.153 -16.297 -15.519  1.00 -0.12
ATOM    110  HE2 TYR A  13      14.005 -16.316 -16.183  1.00  0.12
ATOM    111  C   TYR A  13       8.019 -17.119 -14.644  1.00  0.55
ATOM    112  O   TYR A  13       8.424 -18.276 -14.395  1.00 -0.55
ATOM    113  N   LEU A  14       7.100 -16.494 -13.897  1.00 -0.40
ATOM    114  H   LEU A  14       6.793 -15.571 -14.114  1.00  0.40
ATOM    115  CA  LEU A  14       6.466 -17.116 -12.696  1.00  0.00
ATOM    116  CB  LEU A  14       5.439 -16.167 -12.076  1.00  0.00
ATOM    117  CG  LEU A  14       6.026 -14.992 -11.281  1.00  0.00
ATOM    118  CD1 LEU A  14       4.925 -13.953 -11.038  1.00  0.00
ATOM    119  CD2 LEU A  14       6.608 -15.537  -9.993  1.00  0.00
ATOM    120  C   LEU A  14       5.759 -18.417 -13.020  1.00  0.55
ATOM    121  O   LEU A  14       5.887 -19.465 -12.365  1.00 -0.55
ATOM    122  N   GLN A  15       4.997 -18.320 -14.103  1.00 -0.40
ATOM    123  H   GLN A  15       4.886 -17.492 -14.647  1.00  0.40
ATOM    124  CA  GLN A  15       4.271 -19.539 -14.511  1.00  0.00
ATOM    125  CB  GLN A  15       3.242 -19.235 -15.560  1.00  0.00
ATOM    126  CG  GLN A  15       1.993 -18.450 -15.209  1.00  0.00
ATOM    127  CD  GLN A  15       1.053 -18.699 -16.416  1.00  0.55
ATOM    128  OE1 GLN A  15       1.315 -18.171 -17.517  1.00 -0.55
ATOM    129  NE2 GLN A  15       0.048 -19.519 -16.139  1.00 -0.78
ATOM    130 HE21 GLN A  15      -0.620 -19.749 -16.847  1.00  0.39
ATOM    131 HE22 GLN A  15      -0.043 -19.908 -15.222  1.00  0.39
ATOM    132  C   GLN A  15       5.193 -20.634 -15.081  1.00  0.55
ATOM    133  O   GLN A  15       4.839 -21.802 -14.957  1.00 -0.55
ATOM    134  N   THR A  16       6.284 -20.233 -15.716  1.00 -0.40
ATOM    135  H   THR A  16       6.514 -19.270 -15.831  1.00  0.40
ATOM    136  CA  THR A  16       7.211 -21.195 -16.283  1.00  0.00
ATOM    137  CB  THR A  16       8.108 -20.626 -17.410  1.00  0.00
ATOM    138  OG1 THR A  16       7.259 -19.900 -18.296  1.00 -0.49
ATOM    139  HG1 THR A  16       6.981 -19.117 -17.815  1.00  0.49
ATOM    140  CG2 THR A  16       8.810 -21.765 -18.173  1.00  0.00
ATOM    141  C   THR A  16       8.162 -21.733 -15.234  1.00  0.55
ATOM    142  O   THR A  16       8.299 -22.967 -15.218  1.00 -0.55
ATOM    143  N   TYR A  17       8.773 -20.886 -14.447  1.00 -0.40
ATOM    144  H   TYR A  17       8.625 -19.901 -14.488  1.00  0.40
ATOM    145  CA  TYR A  17       9.721 -21.377 -13.449  1.00  0.00
ATOM    146  CB  TYR A  17      11.033 -20.515 -13.591  1.00  0.12
ATOM    147  CG  TYR A  17      11.478 -20.514 -15.040  1.00 -0.12
ATOM    148  CD1 TYR A  17      12.130 -21.636 -15.596  1.00 -0.12
ATOM    149  HD1 TYR A  17      12.305 -22.500 -14.973  1.00  0.12
ATOM    150  CE1 TYR A  17      12.555 -21.666 -16.925  1.00 -0.12
ATOM    151  HE1 TYR A  17      13.056 -22.528 -17.340  1.00  0.12
ATOM    152  CZ  TYR A  17      12.302 -20.532 -17.687  1.00  0.06
ATOM    153  OH  TYR A  17      12.619 -20.477 -19.033  1.00 -0.49
ATOM    154  HH  TYR A  17      12.363 -19.613 -19.363  1.00  0.43
ATOM    155  CD2 TYR A  17      11.256 -19.401 -15.851  1.00 -0.12
ATOM    156  HD2 TYR A  17      10.767 -18.530 -15.440  1.00  0.12
ATOM    157  CE2 TYR A  17      11.655 -19.401 -17.171  1.00 -0.12
ATOM    158  HE2 TYR A  17      11.471 -18.541 -17.798  1.00  0.12
ATOM    159  C   TYR A  17       9.234 -21.420 -12.010  1.00  0.55
ATOM    160  O   TYR A  17      10.026 -21.911 -11.202  1.00 -0.55
ATOM    161  N   HSD A  18       8.058 -20.995 -11.640  1.00 -0.40
ATOM    162  H   HSD A  18       7.420 -20.623 -12.308  1.00  0.40
ATOM    163  CA  HSD A  18       7.567 -21.013 -10.282  1.00  0.00
ATOM    164  CB  HSD A  18       7.255 -22.412  -9.742  1.00  0.12
ATOM    165  ND1 HSD A  18       5.350 -22.085 -11.391  1.00 -0.40
ATOM    166  HD1 HSD A  18       5.522 -21.119 -11.582  1.00  0.40
ATOM    167  CG  HSD A  18       6.073 -22.863 -10.532  1.00 -0.12
ATOM    168  CE1 HSD A  18       4.387 -22.849 -11.917  1.00  0.15
ATOM    169  HE1 HSD A  18       3.667 -22.489 -12.652  1.00  0.12
ATOM    170  NE2 HSD A  18       4.445 -24.074 -11.420  1.00 -0.56
ATOM    171  CD2 HSD A  18       5.512 -24.100 -10.552  1.00  0.15
ATOM    172  HD2 HSD A  18       5.776 -25.007 -10.022  1.00  0.12
ATOM    173  C   HSD A  18       8.486 -20.307  -9.289  1.00  0.55
ATOM    174  O   HSD A  18       8.646 -20.775  -8.185  1.00 -0.55
ATOM    175  N   LYS A  19       8.996 -19.177  -9.676  1.00 -0.40
ATOM    176  H   LYS A  19       8.837 -18.844 -10.601  1.00  0.40
ATOM    177  CA  LYS A  19       9.813 -18.307  -8.860  1.00  0.00
ATOM    178  CB  LYS A  19      11.113 -19.018  -8.541  1.00  0.00
ATOM    179  CG  LYS A  19      11.991 -19.124  -9.779  1.00  0.00
ATOM    180  CD  LYS A  19      13.185 -20.018  -9.647  1.00  0.00
ATOM    181  CE  LYS A  19      14.249 -19.494 -10.618  1.00  0.33
ATOM    182  NZ  LYS A  19      15.420 -20.420 -10.717  1.00 -0.32
ATOM    183  HZ1 LYS A  19      15.100 -21.350 -11.056  1.00  0.33
ATOM    184  HZ2 LYS A  19      15.859 -20.525  -9.780  1.00  0.33
ATOM    185  HZ3 LYS A  19      16.116 -20.029 -11.384  1.00  0.33
ATOM    186  C   LYS A  19       9.993 -17.020  -9.667  1.00  0.55
ATOM    187  O   LYS A  19       9.771 -16.952 -10.895  1.00 -0.55
ATOM    188  N   LEU A  20      10.378 -15.979  -8.953  1.00 -0.40
ATOM    189  H   LEU A  20      10.494 -16.018  -7.964  1.00  0.40
ATOM    190  CA  LEU A  20      10.655 -14.702  -9.595  1.00  0.00
ATOM    191  CB  LEU A  20      10.775 -13.519  -8.588  1.00  0.00
ATOM    192  CG  LEU A  20       9.470 -12.962  -7.959  1.00  0.00
ATOM    193  CD1 LEU A  20       9.842 -11.945  -6.902  1.00  0.00
ATOM    194  CD2 LEU A  20       8.540 -12.320  -8.967  1.00  0.00
ATOM    195  C   LEU A  20      12.022 -14.693 -10.299  1.00  0.55
ATOM    196  O   LEU A  20      12.918 -15.398  -9.815  1.00 -0.55
ATOM    197  N   PRO A  21      12.156 -13.855 -11.321  1.00 -0.20
ATOM    198  CD  PRO A  21      11.077 -13.073 -11.927  1.00  0.10
ATOM    199  CA  PRO A  21      13.437 -13.676 -12.023  1.00  0.10
ATOM    200  CB  PRO A  21      13.188 -12.626 -13.078  1.00  0.00
ATOM    201  CG  PRO A  21      11.739 -12.352 -13.069  1.00  0.00
ATOM    202  C   PRO A  21      14.474 -13.211 -11.006  1.00  0.55
ATOM    203  O   PRO A  21      14.181 -12.619  -9.964  1.00 -0.55
ATOM    204  N   ASP A  22      15.740 -13.397 -11.342  1.00 -0.40
ATOM    205  H   ASP A  22      15.985 -13.802 -12.219  1.00  0.40
ATOM    206  CA  ASP A  22      16.859 -13.044 -10.498  1.00  0.00
ATOM    207  CB  ASP A  22      18.200 -13.555 -11.095  1.00  0.00
ATOM    208  CG  ASP A  22      18.099 -15.082 -11.055  1.00  0.10
ATOM    209  OD1 ASP A  22      17.236 -15.690 -10.347  1.00 -0.55
ATOM    210  OD2 ASP A  22      18.916 -15.723 -11.777  1.00 -0.55
ATOM    211  C   ASP A  22      17.038 -11.587 -10.209  1.00  0.55
ATOM    212  O   ASP A  22      17.916 -11.326  -9.369  1.00 -0.55
ATOM    213  N   ASN A  23      16.341 -10.659 -10.820  1.00 -0.40
ATOM    214  H   ASN A  23      15.639 -10.870 -11.497  1.00  0.40
ATOM    215  CA  ASN A  23      16.571  -9.236 -10.524  1.00  0.00
ATOM    216  CB  ASN A  23      16.326  -8.442 -11.803  1.00  0.00
ATOM    217  CG  ASN A  23      14.973  -8.757 -12.424  1.00  0.55
ATOM    218  OD1 ASN A  23      14.761  -9.889 -12.907  1.00 -0.55
ATOM    219  ND2 ASN A  23      14.083  -7.761 -12.405  1.00 -0.78
ATOM    220 HD21 ASN A  23      14.327  -6.880 -12.000  1.00  0.39
ATOM    221 HD22 ASN A  23      13.173  -7.897 -12.796  1.00  0.39
ATOM    222  C   ASN A  23      15.722  -8.732  -9.359  1.00  0.55
ATOM    223  O   ASN A  23      15.748  -7.539  -9.060  1.00 -0.55
ATOM    224  N   TYR A  24      14.997  -9.618  -8.725  1.00 -0.40
ATOM    225  H   TYR A  24      14.985 -10.578  -8.994  1.00  0.40
ATOM    226  CA  TYR A  24      14.162  -9.268  -7.591  1.00  0.00
ATOM    227  CB  TYR A  24      12.841 -10.106  -7.635  1.00  0.12
ATOM    228  CG  TYR A  24      11.971  -9.391  -8.629  1.00 -0.12
ATOM    229  CD1 TYR A  24      11.299  -8.220  -8.263  1.00 -0.12
ATOM    230  HD1 TYR A  24      11.365  -7.877  -7.242  1.00  0.12
ATOM    231  CE1 TYR A  24      10.553  -7.490  -9.169  1.00 -0.12
ATOM    232  HE1 TYR A  24      10.056  -6.578  -8.872  1.00  0.12
ATOM    233  CZ  TYR A  24      10.462  -7.963 -10.476  1.00  0.06
ATOM    234  OH  TYR A  24       9.680  -7.287 -11.405  1.00 -0.49
ATOM    235  HH  TYR A  24       9.165  -6.627 -10.936  1.00  0.43
ATOM    236  CD2 TYR A  24      11.913  -9.820  -9.940  1.00 -0.12
ATOM    237  HD2 TYR A  24      12.470 -10.692 -10.252  1.00  0.12
ATOM    238  CE2 TYR A  24      11.130  -9.119 -10.862  1.00 -0.12
ATOM    239  HE2 TYR A  24      11.043  -9.477 -11.878  1.00  0.12
ATOM    240  C   TYR A  24      14.764  -9.534  -6.232  1.00  0.55
ATOM    241  O   TYR A  24      15.365 -10.597  -6.153  1.00 -0.55
ATOM    242  N   ILE A  25      14.561  -8.696  -5.232  1.00 -0.40
ATOM    243  H   ILE A  25      14.067  -7.840  -5.361  1.00  0.40
ATOM    244  CA  ILE A  25      15.038  -8.950  -3.877  1.00  0.00
ATOM    245  CB  ILE A  25      16.326  -8.192  -3.481  1.00  0.00
ATOM    246  CG2 ILE A  25      17.566  -8.889  -4.056  1.00  0.00
ATOM    247  CG1 ILE A  25      16.322  -6.709  -3.870  1.00  0.00
ATOM    248  CD1 ILE A  25      17.601  -6.045  -3.346  1.00  0.00
ATOM    249  C   ILE A  25      13.950  -8.515  -2.886  1.00  0.55
ATOM    250  O   ILE A  25      13.309  -7.552  -3.241  1.00 -0.55
ATOM    251  N   THR A  26      13.773  -9.140  -1.750  1.00 -0.40
ATOM    252  H   THR A  26      14.311  -9.942  -1.503  1.00  0.40
ATOM    253  CA  THR A  26      12.783  -8.716  -0.770  1.00  0.00
ATOM    254  CB  THR A  26      12.528  -9.786   0.303  1.00  0.00
ATOM    255  OG1 THR A  26      13.694  -9.881   1.116  1.00 -0.49
ATOM    256  HG1 THR A  26      13.504 -10.554   1.773  1.00  0.49
ATOM    257  CG2 THR A  26      12.324 -11.127  -0.344  1.00  0.00
ATOM    258  C   THR A  26      13.224  -7.400  -0.140  1.00  0.55
ATOM    259  O   THR A  26      14.357  -6.901  -0.315  1.00 -0.55
ATOM    260  N   LYS A  27      12.287  -6.769   0.542  1.00 -0.40
ATOM    261  H   LYS A  27      11.367  -7.146   0.596  1.00  0.40
ATOM    262  CA  LYS A  27      12.460  -5.526   1.257  1.00  0.00
ATOM    263  CB  LYS A  27      11.181  -4.959   1.855  1.00  0.00
ATOM    264  CG  LYS A  27      10.102  -4.405   0.945  1.00  0.00
ATOM    265  CD  LYS A  27       8.750  -4.452   1.677  1.00  0.00
ATOM    266  CE  LYS A  27       7.559  -4.131   0.800  1.00  0.33
ATOM    267  NZ  LYS A  27       6.252  -4.452   1.438  1.00 -0.32
ATOM    268  HZ1 LYS A  27       6.150  -3.905   2.316  1.00  0.33
ATOM    269  HZ2 LYS A  27       6.214  -5.468   1.657  1.00  0.33
ATOM    270  HZ3 LYS A  27       5.479  -4.210   0.786  1.00  0.33
ATOM    271  C   LYS A  27      13.546  -5.724   2.363  1.00  0.55
ATOM    272  O   LYS A  27      14.371  -4.798   2.524  1.00 -0.55
ATOM    273  N   SER A  28      13.524  -6.835   3.061  1.00 -0.40
ATOM    274  H   SER A  28      12.843  -7.551   2.929  1.00  0.40
ATOM    275  CA  SER A  28      14.554  -7.060   4.102  1.00  0.00
ATOM    276  CB  SER A  28      14.180  -8.226   4.985  1.00  0.00
ATOM    277  OG  SER A  28      14.628  -9.515   4.622  1.00 -0.49
ATOM    278  HG  SER A  28      14.293 -10.111   5.296  1.00  0.49
ATOM    279  C   SER A  28      15.937  -7.179   3.452  1.00  0.55
ATOM    280  O   SER A  28      16.867  -6.489   3.907  1.00 -0.55
ATOM    281  N   GLU A  29      16.051  -7.999   2.392  1.00 -0.40
ATOM    282  H   GLU A  29      15.287  -8.547   2.061  1.00  0.40
ATOM    283  CA  GLU A  29      17.290  -8.135   1.672  1.00  0.00
ATOM    284  CB  GLU A  29      17.101  -8.912   0.350  1.00  0.00
ATOM    285  CG  GLU A  29      17.067 -10.380   0.712  1.00  0.00
ATOM    286  CD  GLU A  29      16.359 -11.242  -0.303  1.00  0.10
ATOM    287  OE1 GLU A  29      16.171 -10.866  -1.480  1.00 -0.55
ATOM    288  OE2 GLU A  29      15.927 -12.350   0.128  1.00 -0.55
ATOM    289  C   GLU A  29      17.900  -6.827   1.208  1.00  0.55
ATOM    290  O   GLU A  29      19.127  -6.597   1.301  1.00 -0.55
ATOM    291  N   ALA A  30      17.009  -6.004   0.662  1.00 -0.40
ATOM    292  H   ALA A  30      16.044  -6.240   0.586  1.00  0.40
ATOM    293  CA  ALA A  30      17.400  -4.684   0.135  1.00  0.00
ATOM    294  CB  ALA A  30      16.185  -4.078  -0.557  1.00  0.00
ATOM    295  C   ALA A  30      18.008  -3.761   1.193  1.00  0.55
ATOM    296  O   ALA A  30      19.015  -3.059   1.036  1.00 -0.55
ATOM    297  N   GLN A  31      17.328  -3.779   2.338  1.00 -0.40
ATOM    298  H   GLN A  31      16.515  -4.344   2.445  1.00  0.40
ATOM    299  CA  GLN A  31      17.698  -2.998   3.511  1.00  0.00
ATOM    300  CB  GLN A  31      16.700  -3.141   4.643  1.00  0.00
ATOM    301  CG  GLN A  31      15.300  -2.718   4.234  1.00  0.00
ATOM    302  CD  GLN A  31      14.294  -2.788   5.368  1.00  0.55
ATOM    303  OE1 GLN A  31      13.963  -1.687   5.817  1.00 -0.55
ATOM    304  NE2 GLN A  31      13.796  -3.926   5.881  1.00 -0.78
ATOM    305 HE21 GLN A  31      13.134  -3.889   6.630  1.00  0.39
ATOM    306 HE22 GLN A  31      14.086  -4.810   5.513  1.00  0.39
ATOM    307  C   GLN A  31      19.099  -3.444   3.943  1.00  0.55
ATOM    308  O   GLN A  31      19.888  -2.569   4.269  1.00 -0.55
ATOM    309  N   ALA A  32      19.253  -4.754   3.872  1.00 -0.40
ATOM    310  H   ALA A  32      18.510  -5.349   3.577  1.00  0.40
ATOM    311  CA  ALA A  32      20.500  -5.431   4.211  1.00  0.00
ATOM    312  CB  ALA A  32      20.493  -6.930   4.090  1.00  0.00
ATOM    313  C   ALA A  32      21.607  -4.845   3.322  1.00  0.55
ATOM    314  O   ALA A  32      22.731  -4.739   3.833  1.00 -0.55
ATOM    315  N   LEU A  33      21.311  -4.450   2.092  1.00 -0.40
ATOM    316  H   LEU A  33      20.398  -4.519   1.698  1.00  0.40
ATOM    317  CA  LEU A  33      22.357  -3.884   1.258  1.00  0.00
ATOM    318  CB  LEU A  33      22.135  -4.136  -0.238  1.00  0.00
ATOM    319  CG  LEU A  33      21.779  -5.612  -0.475  1.00  0.00
ATOM    320  CD1 LEU A  33      21.481  -5.834  -1.940  1.00  0.00
ATOM    321  CD2 LEU A  33      22.911  -6.488   0.024  1.00  0.00
ATOM    322  C   LEU A  33      22.450  -2.396   1.468  1.00  0.55
ATOM    323  O   LEU A  33      23.265  -1.801   0.764  1.00 -0.55
ATOM    324  N   GLY A  34      21.641  -1.829   2.330  1.00 -0.40
ATOM    325  H   GLY A  34      20.958  -2.311   2.872  1.00  0.40
ATOM    326  CA  GLY A  34      21.774  -0.373   2.490  1.00  0.00
ATOM    327  C   GLY A  34      20.646   0.455   1.912  1.00  0.55
ATOM    328  O   GLY A  34      20.850   1.663   1.794  1.00 -0.55
ATOM    329  N   TRP A  35      19.542  -0.227   1.591  1.00 -0.40
ATOM    330  H   TRP A  35      19.459  -1.214   1.705  1.00  0.40
ATOM    331  CA  TRP A  35      18.395   0.472   1.052  1.00  0.00
ATOM    332  CB  TRP A  35      17.413  -0.521   0.459  1.00  0.12
ATOM    333  CG  TRP A  35      16.126   0.047  -0.111  1.00 -0.12
ATOM    334  CD1 TRP A  35      15.966   1.059  -1.031  1.00 -0.12
ATOM    335  HD1 TRP A  35      16.756   1.653  -1.465  1.00  0.12
ATOM    336  NE1 TRP A  35      14.618   1.180  -1.300  1.00 -0.40
ATOM    337  HE1 TRP A  35      14.236   1.815  -1.935  1.00  0.40
ATOM    338  CE2 TRP A  35      13.885   0.291  -0.560  1.00  0.00
ATOM    339  CD2 TRP A  35      14.793  -0.438   0.202  1.00  0.00
ATOM    340  CE3 TRP A  35      14.327  -1.408   1.089  1.00 -0.12
ATOM    341  HE3 TRP A  35      14.989  -1.960   1.741  1.00  0.12
ATOM    342  CZ3 TRP A  35      12.972  -1.648   1.111  1.00 -0.12
ATOM    343  HZ3 TRP A  35      12.582  -2.429   1.748  1.00  0.12
ATOM    344  CZ2 TRP A  35      12.492   0.088  -0.535  1.00 -0.12
ATOM    345  HZ2 TRP A  35      11.788   0.648  -1.131  1.00  0.12
ATOM    346  CH2 TRP A  35      12.092  -0.902   0.328  1.00 -0.12
ATOM    347  HH2 TRP A  35      11.036  -1.115   0.404  1.00  0.12
ATOM    348  C   TRP A  35      17.652   1.229   2.157  1.00  0.55
ATOM    349  O   TRP A  35      17.319   0.631   3.180  1.00 -0.55
ATOM    350  N   VAL A  36      17.398   2.503   1.833  1.00 -0.40
ATOM    351  H   VAL A  36      17.709   2.885   0.966  1.00  0.40
ATOM    352  CA  VAL A  36      16.660   3.433   2.691  1.00  0.00
ATOM    353  CB  VAL A  36      17.450   4.649   3.192  1.00  0.00
ATOM    354  CG1 VAL A  36      16.648   5.384   4.245  1.00  0.00
ATOM    355  CG2 VAL A  36      18.811   4.283   3.760  1.00  0.00
ATOM    356  C   VAL A  36      15.551   3.940   1.762  1.00  0.55
ATOM    357  O   VAL A  36      15.938   4.746   0.898  1.00 -0.55
ATOM    358  N   ALA A  37      14.332   3.417   1.956  1.00 -0.40
ATOM    359  H   ALA A  37      14.129   2.772   2.689  1.00  0.40
ATOM    360  CA  ALA A  37      13.223   3.787   1.069  1.00  0.00
ATOM    361  CB  ALA A  37      11.904   3.144   1.465  1.00  0.00
ATOM    362  C   ALA A  37      13.120   5.297   0.914  1.00  0.55
ATOM    363  O   ALA A  37      12.985   5.735  -0.250  1.00 -0.55
ATOM    364  N   SER A  38      13.155   6.050   1.998  1.00 -0.40
ATOM    365  H   SER A  38      13.251   5.705   2.928  1.00  0.40
ATOM    366  CA  SER A  38      13.042   7.494   1.789  1.00  0.00
ATOM    367  CB  SER A  38      12.904   8.310   3.079  1.00  0.00
ATOM    368  OG  SER A  38      13.873   7.799   3.987  1.00 -0.49
ATOM    369  HG  SER A  38      13.492   7.000   4.359  1.00  0.49
ATOM    370  C   SER A  38      14.220   8.080   1.002  1.00  0.55
ATOM    371  O   SER A  38      14.056   9.224   0.533  1.00 -0.55
ATOM    372  N   LYS A  39      15.343   7.430   0.811  1.00 -0.40
ATOM    373  H   LYS A  39      15.518   6.513   1.164  1.00  0.40
ATOM    374  CA  LYS A  39      16.410   8.079   0.036  1.00  0.00
ATOM    375  CB  LYS A  39      17.766   7.511   0.382  1.00  0.00
ATOM    376  CG  LYS A  39      17.926   6.529   1.525  1.00  0.00
ATOM    377  CD  LYS A  39      19.285   6.772   2.215  1.00  0.00
ATOM    378  CE  LYS A  39      19.281   8.268   2.589  1.00  0.33
ATOM    379  NZ  LYS A  39      18.012   8.835   1.990  1.00 -0.32
ATOM    380  HZ1 LYS A  39      17.341   8.063   1.802  1.00  0.33
ATOM    381  HZ2 LYS A  39      18.236   9.324   1.100  1.00  0.33
ATOM    382  HZ3 LYS A  39      17.585   9.510   2.658  1.00  0.33
ATOM    383  C   LYS A  39      16.149   7.836  -1.458  1.00  0.55
ATOM    384  O   LYS A  39      16.607   8.608  -2.310  1.00 -0.55
ATOM    385  N   GLY A  40      15.420   6.748  -1.705  1.00 -0.40
ATOM    386  H   GLY A  40      15.044   6.158  -0.995  1.00  0.40
ATOM    387  CA  GLY A  40      15.152   6.388  -3.115  1.00  0.00
ATOM    388  C   GLY A  40      16.499   5.869  -3.682  1.00  0.55
ATOM    389  O   GLY A  40      16.691   6.012  -4.881  1.00 -0.55
ATOM    390  N   ASN A  41      17.345   5.248  -2.879  1.00 -0.40
ATOM    391  H   ASN A  41      17.125   5.077  -1.923  1.00  0.40
ATOM    392  CA  ASN A  41      18.656   4.768  -3.321  1.00  0.00
ATOM    393  CB  ASN A  41      19.660   5.137  -2.190  1.00  0.00
ATOM    394  CG  ASN A  41      19.415   4.159  -1.063  1.00  0.55
ATOM    395  OD1 ASN A  41      18.331   3.582  -0.908  1.00 -0.55
ATOM    396  ND2 ASN A  41      20.429   3.913  -0.227  1.00 -0.78
ATOM    397 HD21 ASN A  41      20.307   3.273   0.532  1.00  0.39
ATOM    398 HD22 ASN A  41      21.308   4.370  -0.359  1.00  0.39
ATOM    399  C   ASN A  41      18.791   3.299  -3.673  1.00  0.55
ATOM    400  O   ASN A  41      19.893   2.721  -3.645  1.00 -0.55
ATOM    401  N   LEU A  42      17.706   2.602  -4.035  1.00 -0.40
ATOM    402  H   LEU A  42      16.800   3.014  -4.097  1.00  0.40
ATOM    403  CA  LEU A  42      17.801   1.167  -4.366  1.00  0.00
ATOM    404  CB  LEU A  42      16.422   0.571  -4.646  1.00  0.00
ATOM    405  CG  LEU A  42      16.306  -0.921  -4.883  1.00  0.00
ATOM    406  CD1 LEU A  42      16.789  -1.705  -3.667  1.00  0.00
ATOM    407  CD2 LEU A  42      14.872  -1.264  -5.270  1.00  0.00
ATOM    408  C   LEU A  42      18.772   0.859  -5.524  1.00  0.55
ATOM    409  O   LEU A  42      19.554  -0.096  -5.416  1.00 -0.55
ATOM    410  N   ALA A  43      18.691   1.648  -6.583  1.00 -0.40
ATOM    411  H   ALA A  43      18.078   2.431  -6.657  1.00  0.40
ATOM    412  CA  ALA A  43      19.569   1.338  -7.721  1.00  0.00
ATOM    413  CB  ALA A  43      18.966   2.065  -8.911  1.00  0.00
ATOM    414  C   ALA A  43      21.023   1.663  -7.424  1.00  0.55
ATOM    415  O   ALA A  43      21.910   1.165  -8.140  1.00 -0.55
ATOM    416  N   ASP A  44      21.277   2.449  -6.389  1.00 -0.40
ATOM    417  H   ASP A  44      20.549   2.839  -5.831  1.00  0.40
ATOM    418  CA  ASP A  44      22.631   2.795  -6.000  1.00  0.00
ATOM    419  CB  ASP A  44      22.782   3.960  -5.026  1.00  0.00
ATOM    420  CG  ASP A  44      21.953   5.126  -5.520  1.00  0.10
ATOM    421  OD1 ASP A  44      22.010   5.282  -6.761  1.00 -0.55
ATOM    422  OD2 ASP A  44      21.287   5.844  -4.743  1.00 -0.55
ATOM    423  C   ASP A  44      23.228   1.635  -5.195  1.00  0.55
ATOM    424  O   ASP A  44      24.440   1.429  -5.311  1.00 -0.55
ATOM    425  N   VAL A  45      22.369   0.991  -4.428  1.00 -0.40
ATOM    426  H   VAL A  45      21.396   1.201  -4.378  1.00  0.40
ATOM    427  CA  VAL A  45      22.884  -0.101  -3.600  1.00  0.00
ATOM    428  CB  VAL A  45      22.219   0.010  -2.191  1.00  0.00
ATOM    429  CG1 VAL A  45      22.421   1.426  -1.646  1.00  0.00
ATOM    430  CG2 VAL A  45      20.743  -0.327  -2.180  1.00  0.00
ATOM    431  C   VAL A  45      22.741  -1.504  -4.160  1.00  0.55
ATOM    432  O   VAL A  45      23.317  -2.484  -3.636  1.00 -0.55
ATOM    433  N   ALA A  46      21.930  -1.649  -5.197  1.00 -0.40
ATOM    434  H   ALA A  46      21.481  -0.861  -5.608  1.00  0.40
ATOM    435  CA  ALA A  46      21.617  -2.936  -5.830  1.00  0.00
ATOM    436  CB  ALA A  46      20.573  -3.708  -5.029  1.00  0.00
ATOM    437  C   ALA A  46      21.151  -2.620  -7.241  1.00  0.55
ATOM    438  O   ALA A  46      19.974  -2.679  -7.582  1.00 -0.55
ATOM    439  N   PRO A  47      22.177  -2.290  -8.036  1.00 -0.20
ATOM    440  CD  PRO A  47      23.616  -2.206  -7.719  1.00  0.10
ATOM    441  CA  PRO A  47      21.898  -1.931  -9.444  1.00  0.10
ATOM    442  CB  PRO A  47      23.244  -1.460  -9.974  1.00  0.00
ATOM    443  CG  PRO A  47      24.088  -1.185  -8.761  1.00  0.00
ATOM    444  C   PRO A  47      21.214  -3.138 -10.098  1.00  0.55
ATOM    445  O   PRO A  47      21.542  -4.317  -9.806  1.00 -0.55
ATOM    446  N   GLY A  48      20.258  -2.779 -10.942  1.00 -0.40
ATOM    447  H   GLY A  48      20.020  -1.826 -11.115  1.00  0.40
ATOM    448  CA  GLY A  48      19.500  -3.787 -11.667  1.00  0.00
ATOM    449  C   GLY A  48      18.460  -4.570 -10.889  1.00  0.55
ATOM    450  O   GLY A  48      17.785  -5.350 -11.547  1.00 -0.55
ATOM    451  N   LYS A  49      18.335  -4.351  -9.587  1.00 -0.40
ATOM    452  H   LYS A  49      18.914  -3.687  -9.122  1.00  0.40
ATOM    453  CA  LYS A  49      17.375  -5.032  -8.729  1.00  0.00
ATOM    454  CB  LYS A  49      17.926  -5.170  -7.312  1.00  0.00
ATOM    455  CG  LYS A  49      19.054  -6.088  -7.059  1.00  0.00
ATOM    456  CD  LYS A  49      18.842  -7.363  -7.836  1.00  0.00
ATOM    457  CE  LYS A  49      20.240  -7.929  -8.118  1.00  0.33
ATOM    458  NZ  LYS A  49      20.148  -9.389  -8.459  1.00 -0.32
ATOM    459  HZ1 LYS A  49      19.554  -9.511  -9.304  1.00  0.33
ATOM    460  HZ2 LYS A  49      19.725  -9.906  -7.661  1.00  0.33
ATOM    461  HZ3 LYS A  49      21.100  -9.762  -8.648  1.00  0.33
ATOM    462  C   LYS A  49      16.086  -4.197  -8.577  1.00  0.55
ATOM    463  O   LYS A  49      16.107  -2.958  -8.682  1.00 -0.55
ATOM    464  N   SER A  50      15.029  -4.926  -8.243  1.00 -0.40
ATOM    465  H   SER A  50      15.101  -5.913  -8.135  1.00  0.40
ATOM    466  CA  SER A  50      13.711  -4.380  -8.011  1.00  0.00
ATOM    467  CB  SER A  50      12.781  -4.725  -9.188  1.00  0.00
ATOM    468  OG  SER A  50      12.867  -4.002 -10.390  1.00 -0.49
ATOM    469  HG  SER A  50      12.033  -4.143 -10.844  1.00  0.49
ATOM    470  C   SER A  50      13.192  -5.095  -6.760  1.00  0.55
ATOM    471  O   SER A  50      13.549  -6.266  -6.525  1.00 -0.55
ATOM    472  N   ILE A  51      12.381  -4.448  -5.965  1.00 -0.40
ATOM    473  H   ILE A  51      12.132  -3.499  -6.138  1.00  0.40
ATOM    474  CA  ILE A  51      11.777  -5.049  -4.775  1.00  0.00
ATOM    475  CB  ILE A  51      11.084  -3.944  -3.913  1.00  0.00
ATOM    476  CG2 ILE A  51      10.270  -4.546  -2.766  1.00  0.00
ATOM    477  CG1 ILE A  51      12.133  -2.913  -3.492  1.00  0.00
ATOM    478  CD1 ILE A  51      13.226  -3.409  -2.600  1.00  0.00
ATOM    479  C   ILE A  51      10.739  -6.054  -5.232  1.00  0.55
ATOM    480  O   ILE A  51       9.897  -5.770  -6.131  1.00 -0.55
ATOM    481  N   GLY A  52      10.688  -7.239  -4.682  1.00 -0.40
ATOM    482  H   GLY A  52      11.340  -7.517  -3.981  1.00  0.40
ATOM    483  CA  GLY A  52       9.696  -8.229  -5.038  1.00  0.00
ATOM    484  C   GLY A  52       9.954  -9.502  -4.256  1.00  0.55
ATOM    485  O   GLY A  52      11.108  -9.792  -3.885  1.00 -0.55
ATOM    486  N   GLY A  53       8.846 -10.212  -4.027  1.00 -0.40
ATOM    487  H   GLY A  53       7.963  -9.891  -4.357  1.00  0.40
ATOM    488  CA  GLY A  53       8.797 -11.458  -3.317  1.00  0.00
ATOM    489  C   GLY A  53       8.214 -11.485  -1.916  1.00  0.55
ATOM    490  O   GLY A  53       7.977 -12.598  -1.430  1.00 -0.55
ATOM    491  N   ASP A  54       7.920 -10.323  -1.341  1.00 -0.40
ATOM    492  H   ASP A  54       8.103  -9.451  -1.788  1.00  0.40
ATOM    493  CA  ASP A  54       7.303 -10.247   0.001  1.00  0.00
ATOM    494  CB  ASP A  54       7.322  -8.786   0.474  1.00  0.00
ATOM    495  CG  ASP A  54       8.784  -8.444   0.755  1.00  0.10
ATOM    496  OD1 ASP A  54       9.238  -9.072   1.746  1.00 -0.55
ATOM    497  OD2 ASP A  54       9.364  -7.643  -0.019  1.00 -0.55
ATOM    498  C   ASP A  54       5.869 -10.753   0.005  1.00  0.55
ATOM    499  O   ASP A  54       5.163 -10.704  -1.011  1.00 -0.55
ATOM    500  N   ILE A  55       5.396 -11.225   1.127  1.00 -0.40
ATOM    501  H   ILE A  55       5.969 -11.292   1.940  1.00  0.40
ATOM    502  CA  ILE A  55       4.013 -11.689   1.300  1.00  0.00
ATOM    503  CB  ILE A  55       3.725 -12.284   2.698  1.00  0.00
ATOM    504  CG2 ILE A  55       2.232 -12.551   2.971  1.00  0.00
ATOM    505  CG1 ILE A  55       4.558 -13.587   2.828  1.00  0.00
ATOM    506  CD1 ILE A  55       3.737 -14.705   2.189  1.00  0.00
ATOM    507  C   ILE A  55       3.134 -10.440   1.118  1.00  0.55
ATOM    508  O   ILE A  55       3.504  -9.331   1.510  1.00 -0.55
ATOM    509  N   PHE A  56       2.000 -10.681   0.522  1.00 -0.40
ATOM    510  H   PHE A  56       1.791 -11.609   0.231  1.00  0.40
ATOM    511  CA  PHE A  56       0.953  -9.735   0.210  1.00  0.00
ATOM    512  CB  PHE A  56       0.565  -9.717  -1.293  1.00  0.12
ATOM    513  CG  PHE A  56      -0.506  -8.676  -1.530  1.00 -0.12
ATOM    514  CD1 PHE A  56      -0.206  -7.327  -1.368  1.00 -0.12
ATOM    515  HD1 PHE A  56       0.798  -7.040  -1.093  1.00  0.12
ATOM    516  CE1 PHE A  56      -1.158  -6.350  -1.549  1.00 -0.12
ATOM    517  HE1 PHE A  56      -0.909  -5.309  -1.405  1.00  0.12
ATOM    518  CZ  PHE A  56      -2.424  -6.716  -1.915  1.00 -0.12
ATOM    519  HZ  PHE A  56      -3.172  -5.952  -2.069  1.00  0.12
ATOM    520  CD2 PHE A  56      -1.807  -9.048  -1.893  1.00 -0.12
ATOM    521  HD2 PHE A  56      -2.067 -10.089  -2.017  1.00  0.12
ATOM    522  CE2 PHE A  56      -2.764  -8.044  -2.091  1.00 -0.12
ATOM    523  HE2 PHE A  56      -3.770  -8.308  -2.383  1.00  0.12
ATOM    524  C   PHE A  56      -0.213 -10.175   1.079  1.00  0.55
ATOM    525  O   PHE A  56      -0.703 -11.289   0.808  1.00 -0.55
ATOM    526  N   SER A  57      -0.570  -9.300   2.033  1.00 -0.40
ATOM    527  H   SER A  57      -0.160  -8.405   2.184  1.00  0.40
ATOM    528  CA  SER A  57      -1.681  -9.759   2.914  1.00  0.00
ATOM    529  CB  SER A  57      -1.460  -9.230   4.340  1.00  0.00
ATOM    530  OG  SER A  57      -0.176  -9.733   4.729  1.00 -0.49
ATOM    531  HG  SER A  57      -0.024  -9.410   5.620  1.00  0.49
ATOM    532  C   SER A  57      -3.088  -9.504   2.431  1.00  0.55
ATOM    533  O   SER A  57      -3.984  -9.914   3.203  1.00 -0.55
ATOM    534  N   ASN A  58      -3.285  -8.888   1.254  1.00 -0.40
ATOM    535  H   ASN A  58      -2.529  -8.536   0.708  1.00  0.40
ATOM    536  CA  ASN A  58      -4.616  -8.693   0.703  1.00  0.00
ATOM    537  CB  ASN A  58      -5.010 -10.107   0.212  1.00  0.00
ATOM    538  CG  ASN A  58      -6.288 -10.275  -0.572  1.00  0.55
ATOM    539  OD1 ASN A  58      -6.557  -9.283  -1.273  1.00 -0.55
ATOM    540  ND2 ASN A  58      -7.075 -11.330  -0.604  1.00 -0.78
ATOM    541 HD21 ASN A  58      -7.901 -11.320  -1.166  1.00  0.39
ATOM    542 HD22 ASN A  58      -6.846 -12.140  -0.065  1.00  0.39
ATOM    543  C   ASN A  58      -5.583  -8.193   1.776  1.00  0.55
ATOM    544  O   ASN A  58      -6.665  -8.769   2.054  1.00 -0.55
ATOM    545  N   ARG A  59      -5.176  -7.077   2.340  1.00 -0.40
ATOM    546  H   ARG A  59      -4.348  -6.625   2.019  1.00  0.40
ATOM    547  CA  ARG A  59      -5.845  -6.392   3.447  1.00  0.00
ATOM    548  CB  ARG A  59      -4.946  -5.301   4.041  1.00  0.00
ATOM    549  CG  ARG A  59      -3.604  -5.874   4.524  1.00  0.00
ATOM    550  CD  ARG A  59      -2.601  -4.742   4.785  1.00  0.35
ATOM    551  NE  ARG A  59      -1.233  -5.331   4.940  1.00 -0.35
ATOM    552  HE  ARG A  59      -0.623  -5.392   4.150  1.00  0.45
ATOM    553  CZ  ARG A  59      -0.828  -5.775   6.128  1.00  0.35
ATOM    554  NH1 ARG A  59      -1.603  -5.671   7.203  1.00 -0.70
ATOM    555 HH11 ARG A  59      -2.509  -5.253   7.129  1.00  0.40
ATOM    556 HH12 ARG A  59      -1.281  -6.011   8.087  1.00  0.40
ATOM    557  NH2 ARG A  59       0.344  -6.329   6.307  1.00 -0.70
ATOM    558 HH21 ARG A  59       0.972  -6.431   5.536  1.00  0.40
ATOM    559 HH22 ARG A  59       0.611  -6.650   7.216  1.00  0.40
ATOM    560  C   ARG A  59      -7.222  -5.897   3.110  1.00  0.55
ATOM    561  O   ARG A  59      -8.036  -5.881   4.032  1.00 -0.55
ATOM    562  N   GLU A  60      -7.547  -5.491   1.914  1.00 -0.40
ATOM    563  H   GLU A  60      -6.864  -5.461   1.190  1.00  0.40
ATOM    564  CA  GLU A  60      -8.873  -5.052   1.506  1.00  0.00
ATOM    565  CB  GLU A  60      -8.790  -4.022   0.385  1.00  0.00
ATOM    566  CG  GLU A  60      -8.003  -2.794   0.795  1.00  0.00
ATOM    567  CD  GLU A  60      -8.842  -1.911   1.675  1.00  0.10
ATOM    568  OE1 GLU A  60     -10.028  -2.229   1.907  1.00 -0.55
ATOM    569  OE2 GLU A  60      -8.438  -0.880   2.210  1.00 -0.55
ATOM    570  C   GLU A  60      -9.672  -6.237   1.029  1.00  0.55
ATOM    571  O   GLU A  60     -10.820  -6.034   0.703  1.00 -0.55
ATOM    572  N   GLY A  61      -9.182  -7.448   0.933  1.00 -0.40
ATOM    573  H   GLY A  61      -8.238  -7.601   1.205  1.00  0.40
ATOM    574  CA  GLY A  61      -9.823  -8.650   0.476  1.00  0.00
ATOM    575  C   GLY A  61     -10.221  -8.623  -1.000  1.00  0.55
ATOM    576  O   GLY A  61     -11.150  -9.354  -1.387  1.00 -0.55
ATOM    577  N   LYS A  62      -9.558  -7.847  -1.837  1.00 -0.40
ATOM    578  H   LYS A  62      -8.801  -7.280  -1.524  1.00  0.40
ATOM    579  CA  LYS A  62      -9.862  -7.746  -3.271  1.00  0.00
ATOM    580  CB  LYS A  62      -9.299  -6.428  -3.823  1.00  0.00
ATOM    581  CG  LYS A  62      -9.955  -5.251  -3.095  1.00  0.00
ATOM    582  CD  LYS A  62      -9.833  -4.014  -3.951  1.00  0.00
ATOM    583  CE  LYS A  62     -10.111  -2.726  -3.163  1.00  0.33
ATOM    584  NZ  LYS A  62      -8.855  -1.875  -3.145  1.00 -0.32
ATOM    585  HZ1 LYS A  62      -8.583  -1.636  -4.120  1.00  0.33
ATOM    586  HZ2 LYS A  62      -8.084  -2.403  -2.690  1.00  0.33
ATOM    587  HZ3 LYS A  62      -9.036  -1.000  -2.612  1.00  0.33
ATOM    588  C   LYS A  62      -9.403  -8.959  -4.069  1.00  0.55
ATOM    589  O   LYS A  62     -10.074  -9.230  -5.090  1.00 -0.55
ATOM    590  N   LEU A  63      -8.368  -9.681  -3.706  1.00 -0.40
ATOM    591  H   LEU A  63      -7.811  -9.440  -2.915  1.00  0.40
ATOM    592  CA  LEU A  63      -7.960 -10.884  -4.430  1.00  0.00
ATOM    593  CB  LEU A  63      -6.432 -11.095  -4.423  1.00  0.00
ATOM    594  CG  LEU A  63      -5.644  -9.882  -4.989  1.00  0.00
ATOM    595  CD1 LEU A  63      -4.143  -9.996  -4.817  1.00  0.00
ATOM    596  CD2 LEU A  63      -6.001  -9.806  -6.465  1.00  0.00
ATOM    597  C   LEU A  63      -8.704 -12.067  -3.791  1.00  0.55
ATOM    598  O   LEU A  63      -8.974 -12.112  -2.583  1.00 -0.55
ATOM    599  N   PRO A  64      -8.946 -13.064  -4.635  1.00 -0.20
ATOM    600  CD  PRO A  64      -8.616 -13.098  -6.071  1.00  0.10
ATOM    601  CA  PRO A  64      -9.680 -14.243  -4.193  1.00  0.10
ATOM    602  CB  PRO A  64     -10.035 -14.971  -5.498  1.00  0.00
ATOM    603  CG  PRO A  64      -8.896 -14.535  -6.437  1.00  0.00
ATOM    604  C   PRO A  64      -8.932 -15.036  -3.169  1.00  0.55
ATOM    605  O   PRO A  64      -7.748 -15.314  -3.329  1.00 -0.55
ATOM    606  N   GLY A  65      -9.622 -15.448  -2.114  1.00 -0.40
ATOM    607  H   GLY A  65     -10.591 -15.258  -1.979  1.00  0.40
ATOM    608  CA  GLY A  65      -8.929 -16.230  -1.079  1.00  0.00
ATOM    609  C   GLY A  65      -9.336 -17.673  -1.158  1.00  0.55
ATOM    610  O   GLY A  65     -10.357 -17.964  -1.787  1.00 -0.55
ATOM    611  N   LYS A  66      -8.598 -18.534  -0.512  1.00 -0.40
ATOM    612  H   LYS A  66      -7.799 -18.218  -0.010  1.00  0.40
ATOM    613  CA  LYS A  66      -8.804 -19.969  -0.429  1.00  0.00
ATOM    614  CB  LYS A  66      -8.493 -20.623  -1.763  1.00  0.00
ATOM    615  CG  LYS A  66      -8.773 -22.095  -1.893  1.00  0.00
ATOM    616  CD  LYS A  66      -8.151 -22.739  -3.120  1.00  0.00
ATOM    617  CE  LYS A  66      -8.794 -24.090  -3.404  1.00  0.33
ATOM    618  NZ  LYS A  66     -10.320 -24.058  -3.435  1.00 -0.32
ATOM    619  HZ1 LYS A  66     -10.639 -23.405  -4.178  1.00  0.33
ATOM    620  HZ2 LYS A  66     -10.678 -23.737  -2.513  1.00  0.33
ATOM    621  HZ3 LYS A  66     -10.682 -25.013  -3.633  1.00  0.33
ATOM    622  C   LYS A  66      -7.904 -20.498   0.687  1.00  0.55
ATOM    623  O   LYS A  66      -6.818 -19.964   0.929  1.00 -0.55
ATOM    624  N   SER A  67      -8.376 -21.555   1.351  1.00 -0.40
ATOM    625  H   SER A  67      -9.266 -21.959   1.159  1.00  0.40
ATOM    626  CA  SER A  67      -7.582 -22.179   2.419  1.00  0.00
ATOM    627  CB  SER A  67      -8.465 -23.182   3.180  1.00  0.00
ATOM    628  OG  SER A  67      -7.609 -23.855   4.133  1.00 -0.49
ATOM    629  HG  SER A  67      -8.171 -24.477   4.600  1.00  0.49
ATOM    630  C   SER A  67      -6.353 -22.792   1.744  1.00  0.55
ATOM    631  O   SER A  67      -6.455 -23.458   0.714  1.00 -0.55
ATOM    632  N   GLY A  68      -5.187 -22.444   2.261  1.00 -0.40
ATOM    633  H   GLY A  68      -5.171 -21.843   3.053  1.00  0.40
ATOM    634  CA  GLY A  68      -3.857 -22.835   1.817  1.00  0.00
ATOM    635  C   GLY A  68      -3.157 -21.869   0.859  1.00  0.55
ATOM    636  O   GLY A  68      -1.969 -21.990   0.526  1.00 -0.55
ATOM    637  N   ARG A  69      -3.898 -20.897   0.347  1.00 -0.40
ATOM    638  H   ARG A  69      -4.852 -20.788   0.614  1.00  0.40
ATOM    639  CA  ARG A  69      -3.420 -19.922  -0.618  1.00  0.00
ATOM    640  CB  ARG A  69      -4.593 -19.453  -1.539  1.00  0.00
ATOM    641  CG  ARG A  69      -3.949 -18.459  -2.558  1.00  0.00
ATOM    642  CD  ARG A  69      -5.020 -17.790  -3.423  1.00  0.35
ATOM    643  NE  ARG A  69      -5.569 -18.845  -4.263  1.00 -0.35
ATOM    644  HE  ARG A  69      -4.930 -19.576  -4.487  1.00  0.45
ATOM    645  CZ  ARG A  69      -6.773 -18.987  -4.771  1.00  0.35
ATOM    646  NH1 ARG A  69      -7.723 -18.092  -4.526  1.00 -0.70
ATOM    647 HH11 ARG A  69      -7.525 -17.299  -3.949  1.00  0.40
ATOM    648 HH12 ARG A  69      -8.635 -18.210  -4.918  1.00  0.40
ATOM    649  NH2 ARG A  69      -7.106 -20.029  -5.527  1.00 -0.70
ATOM    650 HH21 ARG A  69      -6.430 -20.739  -5.726  1.00  0.40
ATOM    651 HH22 ARG A  69      -8.032 -20.103  -5.897  1.00  0.40
ATOM    652  C   ARG A  69      -2.755 -18.741   0.004  1.00  0.55
ATOM    653  O   ARG A  69      -3.392 -18.094   0.829  1.00 -0.55
ATOM    654  N   THR A  70      -1.512 -18.467  -0.352  1.00 -0.40
ATOM    655  H   THR A  70      -0.984 -19.053  -0.962  1.00  0.40
ATOM    656  CA  THR A  70      -0.845 -17.260   0.147  1.00  0.00
ATOM    657  CB  THR A  70       0.375 -17.431   1.060  1.00  0.00
ATOM    658  OG1 THR A  70       1.278 -18.350   0.481  1.00 -0.49
ATOM    659  HG1 THR A  70       2.081 -18.298   1.005  1.00  0.49
ATOM    660  CG2 THR A  70      -0.077 -17.997   2.412  1.00  0.00
ATOM    661  C   THR A  70      -0.515 -16.414  -1.109  1.00  0.55
ATOM    662  O   THR A  70      -0.403 -16.961  -2.240  1.00 -0.55
ATOM    663  N   TRP A  71      -0.442 -15.093  -0.917  1.00 -0.40
ATOM    664  H   TRP A  71      -0.595 -14.693  -0.017  1.00  0.40
ATOM    665  CA  TRP A  71      -0.142 -14.139  -1.974  1.00  0.00
ATOM    666  CB  TRP A  71      -1.236 -13.052  -2.114  1.00  0.12
ATOM    667  CG  TRP A  71      -2.573 -13.520  -2.599  1.00 -0.12
ATOM    668  CD1 TRP A  71      -3.654 -13.963  -1.879  1.00 -0.12
ATOM    669  HD1 TRP A  71      -3.679 -14.015  -0.801  1.00  0.12
ATOM    670  NE1 TRP A  71      -4.709 -14.335  -2.695  1.00 -0.40
ATOM    671  HE1 TRP A  71      -5.582 -14.660  -2.405  1.00  0.40
ATOM    672  CE2 TRP A  71      -4.290 -14.158  -3.995  1.00  0.00
ATOM    673  CD2 TRP A  71      -2.951 -13.683  -3.979  1.00  0.00
ATOM    674  CE3 TRP A  71      -2.286 -13.434  -5.189  1.00 -0.12
ATOM    675  HE3 TRP A  71      -1.264 -13.085  -5.203  1.00  0.12
ATOM    676  CZ3 TRP A  71      -2.943 -13.635  -6.387  1.00 -0.12
ATOM    677  HZ3 TRP A  71      -2.463 -13.385  -7.322  1.00  0.12
ATOM    678  CZ2 TRP A  71      -4.942 -14.452  -5.192  1.00 -0.12
ATOM    679  HZ2 TRP A  71      -5.935 -14.875  -5.217  1.00  0.12
ATOM    680  CH2 TRP A  71      -4.270 -14.181  -6.377  1.00 -0.12
ATOM    681  HH2 TRP A  71      -4.760 -14.386  -7.317  1.00  0.12
ATOM    682  C   TRP A  71       1.190 -13.494  -1.627  1.00  0.55
ATOM    683  O   TRP A  71       1.667 -13.324  -0.489  1.00 -0.55
ATOM    684  N   ARG A  72       1.831 -13.074  -2.687  1.00 -0.40
ATOM    685  H   ARG A  72       1.451 -13.261  -3.587  1.00  0.40
ATOM    686  CA  ARG A  72       3.100 -12.324  -2.739  1.00  0.00
ATOM    687  CB  ARG A  72       4.302 -13.264  -2.989  1.00  0.00
ATOM    688  CG  ARG A  72       4.494 -14.152  -1.772  1.00  0.00
ATOM    689  CD  ARG A  72       5.720 -15.003  -2.058  1.00  0.35
ATOM    690  NE  ARG A  72       5.747 -16.081  -1.063  1.00 -0.35
ATOM    691  HE  ARG A  72       5.221 -16.921  -1.193  1.00  0.45
ATOM    692  CZ  ARG A  72       6.503 -15.894   0.024  1.00  0.35
ATOM    693  NH1 ARG A  72       7.212 -14.795   0.222  1.00 -0.70
ATOM    694 HH11 ARG A  72       7.196 -14.061  -0.458  1.00  0.40
ATOM    695 HH12 ARG A  72       7.764 -14.698   1.050  1.00  0.40
ATOM    696  NH2 ARG A  72       6.483 -16.901   0.903  1.00 -0.70
ATOM    697 HH21 ARG A  72       5.930 -17.714   0.720  1.00  0.40
ATOM    698 HH22 ARG A  72       7.021 -16.842   1.744  1.00  0.40
ATOM    699  C   ARG A  72       3.036 -11.243  -3.820  1.00  0.55
ATOM    700  O   ARG A  72       2.191 -11.355  -4.728  1.00 -0.55
ATOM    701  N   GLU A  73       3.936 -10.264  -3.747  1.00 -0.40
ATOM    702  H   GLU A  73       4.656 -10.222  -3.058  1.00  0.40
ATOM    703  CA  GLU A  73       3.873  -9.186  -4.728  1.00  0.00
ATOM    704  CB  GLU A  73       3.262  -7.930  -4.072  1.00  0.00
ATOM    705  CG  GLU A  73       3.925  -7.446  -2.787  1.00  0.00
ATOM    706  CD  GLU A  73       3.393  -6.054  -2.446  1.00  0.10
ATOM    707  OE1 GLU A  73       3.359  -5.139  -3.333  1.00 -0.55
ATOM    708  OE2 GLU A  73       2.988  -5.860  -1.259  1.00 -0.55
ATOM    709  C   GLU A  73       5.237  -8.767  -5.225  1.00  0.55
ATOM    710  O   GLU A  73       6.147  -9.124  -4.472  1.00 -0.55
ATOM    711  N   ALA A  74       5.340  -8.078  -6.346  1.00 -0.40
ATOM    712  H   ALA A  74       4.554  -7.833  -6.908  1.00  0.40
ATOM    713  CA  ALA A  74       6.661  -7.638  -6.813  1.00  0.00
ATOM    714  CB  ALA A  74       7.345  -8.552  -7.808  1.00  0.00
ATOM    715  C   ALA A  74       6.452  -6.318  -7.536  1.00  0.55
ATOM    716  O   ALA A  74       5.351  -6.256  -8.102  1.00 -0.55
ATOM    717  N   ASP A  75       7.435  -5.465  -7.492  1.00 -0.40
ATOM    718  H   ASP A  75       8.271  -5.635  -6.976  1.00  0.40
ATOM    719  CA  ASP A  75       7.355  -4.202  -8.207  1.00  0.00
ATOM    720  CB  ASP A  75       8.469  -3.255  -7.795  1.00  0.00
ATOM    721  CG  ASP A  75       8.228  -2.602  -6.463  1.00  0.10
ATOM    722  OD1 ASP A  75       7.365  -3.160  -5.733  1.00 -0.55
ATOM    723  OD2 ASP A  75       8.891  -1.609  -6.198  1.00 -0.55
ATOM    724  C   ASP A  75       7.536  -4.453  -9.705  1.00  0.55
ATOM    725  O   ASP A  75       8.358  -5.336 -10.033  1.00 -0.55
ATOM    726  N   ILE A  76       6.809  -3.715 -10.509  1.00 -0.40
ATOM    727  H   ILE A  76       6.172  -3.036 -10.152  1.00  0.40
ATOM    728  CA  ILE A  76       6.860  -3.816 -11.972  1.00  0.00
ATOM    729  CB  ILE A  76       5.529  -4.362 -12.506  1.00  0.00
ATOM    730  CG2 ILE A  76       5.432  -4.066 -14.023  1.00  0.00
ATOM    731  CG1 ILE A  76       5.271  -5.825 -12.139  1.00  0.00
ATOM    732  CD1 ILE A  76       6.091  -6.968 -12.724  1.00  0.00
ATOM    733  C   ILE A  76       7.239  -2.425 -12.523  1.00  0.55
ATOM    734  O   ILE A  76       6.950  -1.332 -11.965  1.00 -0.55
ATOM    735  N   ASN A  77       7.960  -2.449 -13.657  1.00 -0.40
ATOM    736  H   ASN A  77       8.202  -3.326 -14.059  1.00  0.40
ATOM    737  CA  ASN A  77       8.457  -1.322 -14.407  1.00  0.00
ATOM    738  CB  ASN A  77       7.333  -0.411 -14.971  1.00  0.00
ATOM    739  CG  ASN A  77       6.344  -1.111 -15.869  1.00  0.55
ATOM    740  OD1 ASN A  77       6.741  -1.975 -16.656  1.00 -0.55
ATOM    741  ND2 ASN A  77       5.006  -0.926 -15.789  1.00 -0.78
ATOM    742 HD21 ASN A  77       4.628  -0.299 -15.108  1.00  0.39
ATOM    743 HD22 ASN A  77       4.396  -1.417 -16.411  1.00  0.39
ATOM    744  C   ASN A  77       9.403  -0.463 -13.600  1.00  0.55
ATOM    745  O   ASN A  77       9.554   0.735 -13.921  1.00 -0.55
ATOM    746  N   TYR A  78      10.054  -1.014 -12.586  1.00 -0.40
ATOM    747  H   TYR A  78       9.953  -1.964 -12.302  1.00  0.40
ATOM    748  CA  TYR A  78      10.987  -0.153 -11.835  1.00  0.00
ATOM    749  CB  TYR A  78      11.114  -0.635 -10.369  1.00  0.12
ATOM    750  CG  TYR A  78      12.127   0.157  -9.553  1.00 -0.12
ATOM    751  CD1 TYR A  78      11.822   1.381  -8.970  1.00 -0.12
ATOM    752  HD1 TYR A  78      10.822   1.770  -9.090  1.00  0.12
ATOM    753  CE1 TYR A  78      12.738   2.130  -8.242  1.00 -0.12
ATOM    754  HE1 TYR A  78      12.455   3.087  -7.829  1.00  0.12
ATOM    755  CZ  TYR A  78      14.026   1.634  -8.049  1.00  0.06
ATOM    756  OH  TYR A  78      14.967   2.306  -7.295  1.00 -0.49
ATOM    757  HH  TYR A  78      14.564   3.114  -6.969  1.00  0.43
ATOM    758  CD2 TYR A  78      13.432  -0.306  -9.349  1.00 -0.12
ATOM    759  HD2 TYR A  78      13.728  -1.265  -9.749  1.00  0.12
ATOM    760  CE2 TYR A  78      14.337   0.446  -8.645  1.00 -0.12
ATOM    761  HE2 TYR A  78      15.349   0.079  -8.557  1.00  0.12
ATOM    762  C   TYR A  78      12.413  -0.178 -12.438  1.00  0.55
ATOM    763  O   TYR A  78      12.862  -1.299 -12.778  1.00 -0.55
ATOM    764  N   THR A  79      13.055   0.967 -12.505  1.00 -0.40
ATOM    765  H   THR A  79      12.647   1.843 -12.260  1.00  0.40
ATOM    766  CA  THR A  79      14.483   0.970 -12.976  1.00  0.00
ATOM    767  CB  THR A  79      14.803   1.592 -14.328  1.00  0.00
ATOM    768  OG1 THR A  79      14.385   2.971 -14.262  1.00 -0.49
ATOM    769  HG1 THR A  79      14.733   3.391 -15.052  1.00  0.49
ATOM    770  CG2 THR A  79      14.002   0.959 -15.436  1.00  0.00
ATOM    771  C   THR A  79      15.351   1.637 -11.894  1.00  0.55
ATOM    772  O   THR A  79      16.349   1.032 -11.473  1.00 -0.55
ATOM    773  N   SER A  80      14.989   2.808 -11.405  1.00 -0.40
ATOM    774  H   SER A  80      14.188   3.302 -11.733  1.00  0.40
ATOM    775  CA  SER A  80      15.764   3.450 -10.337  1.00  0.00
ATOM    776  CB  SER A  80      17.074   3.985 -10.954  1.00  0.00
ATOM    777  OG  SER A  80      16.689   5.130 -11.727  1.00 -0.49
ATOM    778  HG  SER A  80      17.498   5.471 -12.116  1.00  0.49
ATOM    779  C   SER A  80      14.995   4.586  -9.689  1.00  0.55
ATOM    780  O   SER A  80      13.962   4.988 -10.246  1.00 -0.55
ATOM    781  N   GLY A  81      15.469   5.095  -8.565  1.00 -0.40
ATOM    782  H   GLY A  81      16.296   4.761  -8.118  1.00  0.40
ATOM    783  CA  GLY A  81      14.744   6.232  -7.911  1.00  0.00
ATOM    784  C   GLY A  81      13.677   5.692  -6.949  1.00  0.55
ATOM    785  O   GLY A  81      13.793   4.526  -6.518  1.00 -0.55
ATOM    786  N   PHE A  82      12.681   6.519  -6.644  1.00 -0.40
ATOM    787  H   PHE A  82      12.620   7.452  -6.989  1.00  0.40
ATOM    788  CA  PHE A  82      11.607   6.060  -5.759  1.00  0.00
ATOM    789  CB  PHE A  82      10.687   7.209  -5.302  1.00  0.12
ATOM    790  CG  PHE A  82      11.526   8.242  -4.598  1.00 -0.12
ATOM    791  CD1 PHE A  82      11.807   8.097  -3.257  1.00 -0.12
ATOM    792  HD1 PHE A  82      11.405   7.252  -2.718  1.00  0.12
ATOM    793  CE1 PHE A  82      12.593   9.014  -2.594  1.00 -0.12
ATOM    794  HE1 PHE A  82      12.797   8.896  -1.541  1.00  0.12
ATOM    795  CZ  PHE A  82      13.119  10.090  -3.292  1.00 -0.12
ATOM    796  HZ  PHE A  82      13.742  10.812  -2.785  1.00  0.12
ATOM    797  CD2 PHE A  82      12.054   9.308  -5.287  1.00 -0.12
ATOM    798  HD2 PHE A  82      11.848   9.417  -6.341  1.00  0.12
ATOM    799  CE2 PHE A  82      12.843  10.237  -4.648  1.00 -0.12
ATOM    800  HE2 PHE A  82      13.245  11.076  -5.197  1.00  0.12
ATOM    801  C   PHE A  82      10.689   5.067  -6.458  1.00  0.55
ATOM    802  O   PHE A  82      10.541   5.028  -7.685  1.00 -0.55
ATOM    803  N   ARG A  83      10.019   4.261  -5.655  1.00 -0.40
ATOM    804  H   ARG A  83      10.149   4.295  -4.667  1.00  0.40
ATOM    805  CA  ARG A  83       9.043   3.261  -6.122  1.00  0.00
ATOM    806  CB  ARG A  83       8.697   2.313  -4.945  1.00  0.00
ATOM    807  CG  ARG A  83       9.990   1.615  -4.482  1.00  0.00
ATOM    808  CD  ARG A  83       9.798   0.556  -3.425  1.00  0.35
ATOM    809  NE  ARG A  83       8.754  -0.437  -3.613  1.00 -0.35
ATOM    810  HE  ARG A  83       8.876  -1.054  -4.388  1.00  0.45
ATOM    811  CZ  ARG A  83       7.655  -0.631  -2.887  1.00  0.35
ATOM    812  NH1 ARG A  83       7.369   0.129  -1.831  1.00 -0.70
ATOM    813 HH11 ARG A  83       7.986   0.870  -1.566  1.00  0.40
ATOM    814 HH12 ARG A  83       6.536  -0.040  -1.304  1.00  0.40
ATOM    815  NH2 ARG A  83       6.774  -1.594  -3.154  1.00 -0.70
ATOM    816 HH21 ARG A  83       6.925  -2.208  -3.929  1.00  0.40
ATOM    817 HH22 ARG A  83       5.962  -1.702  -2.580  1.00  0.40
ATOM    818  C   ARG A  83       7.834   3.943  -6.767  1.00  0.55
ATOM    819  O   ARG A  83       7.395   5.065  -6.449  1.00 -0.55
ATOM    820  N   ASN A  84       7.340   3.188  -7.727  1.00 -0.40
ATOM    821  H   ASN A  84       7.763   2.313  -7.946  1.00  0.40
ATOM    822  CA  ASN A  84       6.178   3.516  -8.546  1.00  0.00
ATOM    823  CB  ASN A  84       6.461   3.215 -10.027  1.00  0.00
ATOM    824  CG  ASN A  84       6.530   1.715 -10.328  1.00  0.55
ATOM    825  OD1 ASN A  84       6.118   0.808  -9.561  1.00 -0.55
ATOM    826  ND2 ASN A  84       7.092   1.413 -11.499  1.00 -0.78
ATOM    827 HD21 ASN A  84       7.180   0.457 -11.780  1.00  0.39
ATOM    828 HD22 ASN A  84       7.426   2.142 -12.097  1.00  0.39
ATOM    829  C   ASN A  84       4.912   2.804  -8.005  1.00  0.55
ATOM    830  O   ASN A  84       4.898   2.211  -6.893  1.00 -0.55
ATOM    831  N   SER A  85       3.849   2.897  -8.803  1.00 -0.40
ATOM    832  H   SER A  85       3.863   3.364  -9.684  1.00  0.40
ATOM    833  CA  SER A  85       2.600   2.296  -8.389  1.00  0.00
ATOM    834  CB  SER A  85       1.400   3.258  -8.610  1.00  0.00
ATOM    835  OG  SER A  85       1.363   3.519 -10.013  1.00 -0.49
ATOM    836  HG  SER A  85       0.933   2.759 -10.412  1.00  0.49
ATOM    837  C   SER A  85       2.221   0.984  -9.053  1.00  0.55
ATOM    838  O   SER A  85       1.044   0.610  -8.845  1.00 -0.55
ATOM    839  N   ASP A  86       3.146   0.340  -9.755  1.00 -0.40
ATOM    840  H   ASP A  86       4.082   0.672  -9.841  1.00  0.40
ATOM    841  CA  ASP A  86       2.827  -0.907 -10.449  1.00  0.00
ATOM    842  CB  ASP A  86       3.455  -1.040 -11.864  1.00  0.00
ATOM    843  CG  ASP A  86       3.076   0.125 -12.755  1.00  0.10
ATOM    844  OD1 ASP A  86       2.013   0.732 -12.592  1.00 -0.55
ATOM    845  OD2 ASP A  86       3.874   0.510 -13.633  1.00 -0.55
ATOM    846  C   ASP A  86       3.309  -2.123  -9.685  1.00  0.55
ATOM    847  O   ASP A  86       4.450  -2.136  -9.298  1.00 -0.55
ATOM    848  N   ARG A  87       2.418  -3.073  -9.560  1.00 -0.40
ATOM    849  H   ARG A  87       1.495  -2.973  -9.923  1.00  0.40
ATOM    850  CA  ARG A  87       2.695  -4.322  -8.898  1.00  0.00
ATOM    851  CB  ARG A  87       2.186  -4.266  -7.449  1.00  0.00
ATOM    852  CG  ARG A  87       2.501  -3.028  -6.643  1.00  0.00
ATOM    853  CD  ARG A  87       3.927  -3.018  -6.062  1.00  0.35
ATOM    854  NE  ARG A  87       4.185  -1.826  -5.266  1.00 -0.35
ATOM    855  HE  ARG A  87       3.949  -1.886  -4.299  1.00  0.45
ATOM    856  CZ  ARG A  87       4.695  -0.674  -5.669  1.00  0.35
ATOM    857  NH1 ARG A  87       5.029  -0.598  -6.963  1.00 -0.70
ATOM    858 HH11 ARG A  87       4.888  -1.385  -7.563  1.00  0.40
ATOM    859 HH12 ARG A  87       5.420   0.247  -7.330  1.00  0.40
ATOM    860  NH2 ARG A  87       4.911   0.384  -4.927  1.00 -0.70
ATOM    861 HH21 ARG A  87       4.684   0.367  -3.954  1.00  0.40
ATOM    862 HH22 ARG A  87       5.303   1.209  -5.335  1.00  0.40
ATOM    863  C   ARG A  87       2.048  -5.511  -9.595  1.00  0.55
ATOM    864  O   ARG A  87       0.994  -5.440 -10.212  1.00 -0.55
ATOM    865  N   ILE A  88       2.744  -6.631  -9.463  1.00 -0.40
ATOM    866  H   ILE A  88       3.645  -6.618  -9.039  1.00  0.40
ATOM    867  CA  ILE A  88       2.297  -7.968  -9.903  1.00  0.00
ATOM    868  CB  ILE A  88       3.279  -8.666 -10.869  1.00  0.00
ATOM    869  CG2 ILE A  88       4.568  -9.025 -10.151  1.00  0.00
ATOM    870  CG1 ILE A  88       2.604  -9.907 -11.470  1.00  0.00
ATOM    871  CD1 ILE A  88       3.230 -10.387 -12.771  1.00  0.00
ATOM    872  C   ILE A  88       2.014  -8.740  -8.581  1.00  0.55
ATOM    873  O   ILE A  88       2.796  -8.689  -7.605  1.00 -0.55
ATOM    874  N   LEU A  89       0.906  -9.435  -8.514  1.00 -0.40
ATOM    875  H   LEU A  89       0.301  -9.474  -9.304  1.00  0.40
ATOM    876  CA  LEU A  89       0.422 -10.198  -7.370  1.00  0.00
ATOM    877  CB  LEU A  89      -0.936  -9.722  -6.850  1.00  0.00
ATOM    878  CG  LEU A  89      -1.060  -8.282  -6.388  1.00  0.00
ATOM    879  CD1 LEU A  89       0.068  -7.958  -5.417  1.00  0.00
ATOM    880  CD2 LEU A  89      -0.990  -7.185  -7.456  1.00  0.00
ATOM    881  C   LEU A  89       0.316 -11.659  -7.794  1.00  0.55
ATOM    882  O   LEU A  89      -0.360 -11.902  -8.797  1.00 -0.55
ATOM    883  N   TYR A  90       0.908 -12.566  -7.023  1.00 -0.40
ATOM    884  H   TYR A  90       1.371 -12.347  -6.168  1.00  0.40
ATOM    885  CA  TYR A  90       0.884 -13.963  -7.441  1.00  0.00
ATOM    886  CB  TYR A  90       2.172 -14.422  -8.208  1.00  0.12
ATOM    887  CG  TYR A  90       3.446 -14.287  -7.438  1.00 -0.12
ATOM    888  CD1 TYR A  90       4.100 -13.045  -7.404  1.00 -0.12
ATOM    889  HD1 TYR A  90       3.669 -12.221  -7.953  1.00  0.12
ATOM    890  CE1 TYR A  90       5.273 -12.827  -6.699  1.00 -0.12
ATOM    891  HE1 TYR A  90       5.736 -11.854  -6.635  1.00  0.12
ATOM    892  CZ  TYR A  90       5.813 -13.953  -6.078  1.00  0.06
ATOM    893  OH  TYR A  90       6.969 -13.746  -5.370  1.00 -0.49
ATOM    894  HH  TYR A  90       7.197 -12.816  -5.440  1.00  0.43
ATOM    895  CD2 TYR A  90       4.026 -15.368  -6.790  1.00 -0.12
ATOM    896  HD2 TYR A  90       3.552 -16.338  -6.801  1.00  0.12
ATOM    897  CE2 TYR A  90       5.253 -15.170  -6.113  1.00 -0.12
ATOM    898  HE2 TYR A  90       5.739 -16.001  -5.624  1.00  0.12
ATOM    899  C   TYR A  90       0.581 -14.892  -6.289  1.00  0.55
ATOM    900  O   TYR A  90       1.215 -14.626  -5.262  1.00 -0.55
ATOM    901  N   SER A  91      -0.266 -15.872  -6.538  1.00 -0.40
ATOM    902  H   SER A  91      -0.685 -16.009  -7.432  1.00  0.40
ATOM    903  CA  SER A  91      -0.626 -16.802  -5.505  1.00  0.00
ATOM    904  CB  SER A  91      -2.109 -17.180  -5.662  1.00  0.00
ATOM    905  OG  SER A  91      -2.301 -18.070  -6.727  1.00 -0.49
ATOM    906  HG  SER A  91      -2.954 -18.706  -6.426  1.00  0.49
ATOM    907  C   SER A  91       0.272 -18.036  -5.528  1.00  0.55
ATOM    908  O   SER A  91       0.994 -18.317  -6.485  1.00 -0.55
ATOM    909  N   SER A  92       0.154 -18.722  -4.378  1.00 -0.40
ATOM    910  H   SER A  92      -0.432 -18.414  -3.633  1.00  0.40
ATOM    911  CA  SER A  92       0.884 -19.964  -4.154  1.00  0.00
ATOM    912  CB  SER A  92       0.831 -20.353  -2.679  1.00  0.00
ATOM    913  OG  SER A  92      -0.513 -20.530  -2.278  1.00 -0.49
ATOM    914  HG  SER A  92      -0.479 -20.922  -1.403  1.00  0.49
ATOM    915  C   SER A  92       0.390 -21.039  -5.129  1.00  0.55
ATOM    916  O   SER A  92       1.127 -21.989  -5.426  1.00 -0.55
ATOM    917  N   ASP A  93      -0.778 -20.906  -5.732  1.00 -0.40
ATOM    918  H   ASP A  93      -1.379 -20.138  -5.530  1.00  0.40
ATOM    919  CA  ASP A  93      -1.287 -21.848  -6.726  1.00  0.00
ATOM    920  CB  ASP A  93      -2.691 -22.343  -6.453  1.00  0.00
ATOM    921  CG  ASP A  93      -3.671 -21.242  -6.076  1.00  0.10
ATOM    922  OD1 ASP A  93      -3.367 -20.079  -5.749  1.00 -0.55
ATOM    923  OD2 ASP A  93      -4.855 -21.640  -6.131  1.00 -0.55
ATOM    924  C   ASP A  93      -1.232 -21.182  -8.105  1.00  0.55
ATOM    925  O   ASP A  93      -1.992 -21.530  -8.982  1.00 -0.55
ATOM    926  N   TRP A  94      -0.371 -20.179  -8.258  1.00 -0.40
ATOM    927  H   TRP A  94       0.151 -19.850  -7.476  1.00  0.40
ATOM    928  CA  TRP A  94      -0.086 -19.468  -9.499  1.00  0.00
ATOM    929  CB  TRP A  94       0.615 -20.545 -10.450  1.00  0.12
ATOM    930  CG  TRP A  94       1.720 -21.194  -9.659  1.00 -0.12
ATOM    931  CD1 TRP A  94       1.734 -22.469  -9.143  1.00 -0.12
ATOM    932  HD1 TRP A  94       0.961 -23.208  -9.296  1.00  0.12
ATOM    933  NE1 TRP A  94       2.881 -22.665  -8.398  1.00 -0.40
ATOM    934  HE1 TRP A  94       3.133 -23.493  -7.948  1.00  0.40
ATOM    935  CE2 TRP A  94       3.608 -21.503  -8.399  1.00  0.00
ATOM    936  CD2 TRP A  94       2.905 -20.559  -9.166  1.00  0.00
ATOM    937  CE3 TRP A  94       3.447 -19.269  -9.311  1.00 -0.12
ATOM    938  HE3 TRP A  94       2.939 -18.513  -9.892  1.00  0.12
ATOM    939  CZ3 TRP A  94       4.640 -18.954  -8.708  1.00 -0.12
ATOM    940  HZ3 TRP A  94       5.055 -17.962  -8.810  1.00  0.12
ATOM    941  CZ2 TRP A  94       4.831 -21.206  -7.801  1.00 -0.12
ATOM    942  HZ2 TRP A  94       5.388 -21.936  -7.234  1.00  0.12
ATOM    943  CH2 TRP A  94       5.320 -19.930  -7.957  1.00 -0.12
ATOM    944  HH2 TRP A  94       6.256 -19.669  -7.487  1.00  0.12
ATOM    945  C   TRP A  94      -1.135 -18.672 -10.216  1.00  0.55
ATOM    946  O   TRP A  94      -1.172 -18.617 -11.466  1.00 -0.55
ATOM    947  N   LEU A  95      -2.045 -17.991  -9.476  1.00 -0.40
ATOM    948  H   LEU A  95      -2.087 -18.102  -8.487  1.00  0.40
ATOM    949  CA  LEU A  95      -3.019 -17.059 -10.033  1.00  0.00
ATOM    950  CB  LEU A  95      -4.249 -16.736  -9.215  1.00  0.00
ATOM    951  CG  LEU A  95      -4.981 -17.956  -8.647  1.00  0.00
ATOM    952  CD1 LEU A  95      -6.141 -17.489  -7.795  1.00  0.00
ATOM    953  CD2 LEU A  95      -5.394 -18.804  -9.822  1.00  0.00
ATOM    954  C   LEU A  95      -2.183 -15.767 -10.115  1.00  0.55
ATOM    955  O   LEU A  95      -1.391 -15.526  -9.183  1.00 -0.55
ATOM    956  N   ILE A  96      -2.350 -14.969 -11.173  1.00 -0.40
ATOM    957  H   ILE A  96      -3.004 -15.148 -11.904  1.00  0.40
ATOM    958  CA  ILE A  96      -1.528 -13.756 -11.274  1.00  0.00
ATOM    959  CB  ILE A  96      -0.381 -13.880 -12.300  1.00  0.00
ATOM    960  CG2 ILE A  96       0.434 -12.570 -12.326  1.00  0.00
ATOM    961  CG1 ILE A  96       0.552 -15.049 -11.966  1.00  0.00
ATOM    962  CD1 ILE A  96       1.359 -15.644 -13.094  1.00  0.00
ATOM    963  C   ILE A  96      -2.428 -12.567 -11.569  1.00  0.55
ATOM    964  O   ILE A  96      -3.256 -12.702 -12.456  1.00 -0.55
ATOM    965  N   TYR A  97      -2.273 -11.523 -10.806  1.00 -0.40
ATOM    966  H   TYR A  97      -1.616 -11.511 -10.057  1.00  0.40
ATOM    967  CA  TYR A  97      -3.044 -10.308 -10.991  1.00  0.00
ATOM    968  CB  TYR A  97      -3.919 -10.043  -9.792  1.00  0.12
ATOM    969  CG  TYR A  97      -5.226 -10.809  -9.750  1.00 -0.12
ATOM    970  CD1 TYR A  97      -5.196 -12.184  -9.444  1.00 -0.12
ATOM    971  HD1 TYR A  97      -4.236 -12.645  -9.267  1.00  0.12
ATOM    972  CE1 TYR A  97      -6.317 -12.973  -9.357  1.00 -0.12
ATOM    973  HE1 TYR A  97      -6.276 -14.023  -9.115  1.00  0.12
ATOM    974  CZ  TYR A  97      -7.511 -12.304  -9.608  1.00  0.06
ATOM    975  OH  TYR A  97      -8.676 -13.049  -9.514  1.00 -0.49
ATOM    976  HH  TYR A  97      -9.416 -12.470  -9.709  1.00  0.43
ATOM    977  CD2 TYR A  97      -6.428 -10.195  -9.968  1.00 -0.12
ATOM    978  HD2 TYR A  97      -6.474  -9.138 -10.182  1.00  0.12
ATOM    979  CE2 TYR A  97      -7.590 -10.956  -9.909  1.00 -0.12
ATOM    980  HE2 TYR A  97      -8.549 -10.497 -10.098  1.00  0.12
ATOM    981  C   TYR A  97      -2.040  -9.171 -11.080  1.00  0.55
ATOM    982  O   TYR A  97      -0.864  -9.320 -10.775  1.00 -0.55
ATOM    983  N   LYS A  98      -2.511  -8.023 -11.528  1.00 -0.40
ATOM    984  H   LYS A  98      -3.458  -7.922 -11.824  1.00  0.40
ATOM    985  CA  LYS A  98      -1.682  -6.823 -11.623  1.00  0.00
ATOM    986  CB  LYS A  98      -1.267  -6.397 -13.030  1.00  0.00
ATOM    987  CG  LYS A  98      -2.423  -6.238 -14.033  1.00  0.00
ATOM    988  CD  LYS A  98      -1.763  -5.578 -15.243  1.00  0.00
ATOM    989  CE  LYS A  98      -2.779  -5.455 -16.388  1.00  0.33
ATOM    990  NZ  LYS A  98      -1.989  -4.690 -17.428  1.00 -0.32
ATOM    991  HZ1 LYS A  98      -1.142  -5.234 -17.690  1.00  0.33
ATOM    992  HZ2 LYS A  98      -1.702  -3.770 -17.038  1.00  0.33
ATOM    993  HZ3 LYS A  98      -2.579  -4.540 -18.271  1.00  0.33
ATOM    994  C   LYS A  98      -2.508  -5.646 -11.076  1.00  0.55
ATOM    995  O   LYS A  98      -3.746  -5.754 -11.079  1.00 -0.55
ATOM    996  N   THR A  99      -1.767  -4.637 -10.656  1.00 -0.40
ATOM    997  H   THR A  99      -0.772  -4.688 -10.623  1.00  0.40
ATOM    998  CA  THR A  99      -2.365  -3.374 -10.209  1.00  0.00
ATOM    999  CB  THR A  99      -2.539  -3.181  -8.693  1.00  0.00
ATOM   1000  OG1 THR A  99      -3.186  -1.925  -8.521  1.00 -0.49
ATOM   1001  HG1 THR A  99      -4.083  -2.043  -8.841  1.00  0.49
ATOM   1002  CG2 THR A  99      -1.269  -3.233  -7.864  1.00  0.00
ATOM   1003  C   THR A  99      -1.510  -2.252 -10.854  1.00  0.55
ATOM   1004  O   THR A  99      -0.297  -2.457 -10.902  1.00 -0.55
ATOM   1005  N   THR A 100      -2.091  -1.180 -11.357  1.00 -0.40
ATOM   1006  H   THR A 100      -3.081  -1.066 -11.390  1.00  0.40
ATOM   1007  CA  THR A 100      -1.275  -0.078 -11.905  1.00  0.00
ATOM   1008  CB  THR A 100      -1.430   0.155 -13.401  1.00  0.00
ATOM   1009  OG1 THR A 100      -2.812   0.306 -13.700  1.00 -0.49
ATOM   1010  HG1 THR A 100      -3.074   1.149 -13.324  1.00  0.49
ATOM   1011  CG2 THR A 100      -0.849  -1.057 -14.127  1.00  0.00
ATOM   1012  C   THR A 100      -1.677   1.166 -11.130  1.00  0.55
ATOM   1013  O   THR A 100      -1.249   2.298 -11.334  1.00 -0.55
ATOM   1014  N   ASP A 101      -2.578   0.927 -10.160  1.00 -0.40
ATOM   1015  H   ASP A 101      -2.957   0.032  -9.941  1.00  0.40
ATOM   1016  CA  ASP A 101      -3.013   2.086  -9.389  1.00  0.00
ATOM   1017  CB  ASP A 101      -4.462   2.336  -9.813  1.00  0.00
ATOM   1018  CG  ASP A 101      -5.432   1.228  -9.484  1.00  0.10
ATOM   1019  OD1 ASP A 101      -5.078   0.282  -8.737  1.00 -0.55
ATOM   1020  OD2 ASP A 101      -6.560   1.342 -10.035  1.00 -0.55
ATOM   1021  C   ASP A 101      -2.837   1.999  -7.888  1.00  0.55
ATOM   1022  O   ASP A 101      -3.689   2.473  -7.088  1.00 -0.55
ATOM   1023  N   HSE A 102      -1.733   1.427  -7.449  1.00 -0.40
ATOM   1024  H   HSE A 102      -1.066   1.018  -8.067  1.00  0.40
ATOM   1025  CA  HSE A 102      -1.411   1.355  -6.008  1.00  0.00
ATOM   1026  CB  HSE A 102      -1.004   2.754  -5.489  1.00  0.12
ATOM   1027  ND1 HSE A 102      -0.079   3.321  -3.194  1.00 -0.56
ATOM   1028  CG  HSE A 102      -0.007   2.658  -4.394  1.00  0.15
ATOM   1029  CE1 HSE A 102       0.996   3.010  -2.457  1.00  0.15
ATOM   1030  HE1 HSE A 102       1.265   3.434  -1.490  1.00  0.12
ATOM   1031  NE2 HSE A 102       1.719   2.077  -3.095  1.00 -0.40
ATOM   1032  HE2 HSE A 102       2.540   1.617  -2.759  1.00  0.40
ATOM   1033  CD2 HSE A 102       1.122   1.859  -4.317  1.00 -0.12
ATOM   1034  HD2 HSE A 102       1.517   1.167  -5.051  1.00  0.12
ATOM   1035  C   HSE A 102      -2.487   0.687  -5.182  1.00  0.55
ATOM   1036  O   HSE A 102      -2.957   1.161  -4.174  1.00 -0.55
ATOM   1037  N   TYR A 103      -2.809  -0.480  -5.671  1.00 -0.40
ATOM   1038  H   TYR A 103      -2.386  -0.756  -6.526  1.00  0.40
ATOM   1039  CA  TYR A 103      -3.710  -1.487  -5.170  1.00  0.00
ATOM   1040  CB  TYR A 103      -3.181  -1.946  -3.773  1.00  0.12
ATOM   1041  CG  TYR A 103      -1.698  -2.158  -3.566  1.00 -0.12
ATOM   1042  CD1 TYR A 103      -0.815  -1.152  -3.187  1.00 -0.12
ATOM   1043  HD1 TYR A 103      -1.192  -0.155  -3.018  1.00  0.12
ATOM   1044  CE1 TYR A 103       0.563  -1.407  -3.020  1.00 -0.12
ATOM   1045  HE1 TYR A 103       1.249  -0.612  -2.768  1.00  0.12
ATOM   1046  CZ  TYR A 103       1.011  -2.711  -3.188  1.00  0.06
ATOM   1047  OH  TYR A 103       2.357  -2.992  -3.007  1.00 -0.49
ATOM   1048  HH  TYR A 103       2.487  -3.931  -3.161  1.00  0.43
ATOM   1049  CD2 TYR A 103      -1.190  -3.460  -3.722  1.00 -0.12
ATOM   1050  HD2 TYR A 103      -1.860  -4.262  -3.996  1.00  0.12
ATOM   1051  CE2 TYR A 103       0.164  -3.734  -3.529  1.00 -0.12
ATOM   1052  HE2 TYR A 103       0.541  -4.739  -3.648  1.00  0.12
ATOM   1053  C   TYR A 103      -5.166  -1.089  -5.069  1.00  0.55
ATOM   1054  O   TYR A 103      -5.859  -1.746  -4.266  1.00 -0.55
ATOM   1055  N   GLN A 104      -5.632  -0.111  -5.829  1.00 -0.40
ATOM   1056  H   GLN A 104      -5.066   0.419  -6.455  1.00  0.40
ATOM   1057  CA  GLN A 104      -7.080   0.227  -5.753  1.00  0.00
ATOM   1058  CB  GLN A 104      -7.348   1.631  -6.269  1.00  0.00
ATOM   1059  CG  GLN A 104      -6.927   2.641  -5.216  1.00  0.00
ATOM   1060  CD  GLN A 104      -7.058   4.059  -5.769  1.00  0.55
ATOM   1061  OE1 GLN A 104      -8.170   4.586  -5.679  1.00 -0.55
ATOM   1062  NE2 GLN A 104      -6.008   4.655  -6.288  1.00 -0.78
ATOM   1063 HE21 GLN A 104      -5.128   4.181  -6.319  1.00  0.39
ATOM   1064 HE22 GLN A 104      -6.089   5.583  -6.651  1.00  0.39
ATOM   1065  C   GLN A 104      -7.845  -0.793  -6.558  1.00  0.55
ATOM   1066  O   GLN A 104      -8.872  -1.301  -6.125  1.00 -0.55
ATOM   1067  N   THR A 105      -7.273  -1.130  -7.714  1.00 -0.40
ATOM   1068  H   THR A 105      -6.421  -0.729  -8.043  1.00  0.40
ATOM   1069  CA  THR A 105      -7.907  -2.131  -8.550  1.00  0.00
ATOM   1070  CB  THR A 105      -8.713  -1.535  -9.742  1.00  0.00
ATOM   1071  OG1 THR A 105      -7.857  -0.796 -10.621  1.00 -0.49
ATOM   1072  HG1 THR A 105      -7.475  -0.094 -10.089  1.00  0.49
ATOM   1073  CG2 THR A 105      -9.790  -0.563  -9.261  1.00  0.00
ATOM   1074  C   THR A 105      -6.882  -3.151  -9.067  1.00  0.55
ATOM   1075  O   THR A 105      -5.715  -2.810  -9.239  1.00 -0.55
ATOM   1076  N   PHE A 106      -7.417  -4.346  -9.310  1.00 -0.40
ATOM   1077  H   PHE A 106      -8.386  -4.536  -9.172  1.00  0.40
ATOM   1078  CA  PHE A 106      -6.610  -5.441  -9.792  1.00  0.00
ATOM   1079  CB  PHE A 106      -6.643  -6.591  -8.717  1.00  0.12
ATOM   1080  CG  PHE A 106      -6.053  -6.076  -7.438  1.00 -0.12
ATOM   1081  CD1 PHE A 106      -4.666  -6.044  -7.288  1.00 -0.12
ATOM   1082  HD1 PHE A 106      -4.036  -6.392  -8.093  1.00  0.12
ATOM   1083  CE1 PHE A 106      -4.083  -5.569  -6.117  1.00 -0.12
ATOM   1084  HE1 PHE A 106      -3.009  -5.587  -6.007  1.00  0.12
ATOM   1085  CZ  PHE A 106      -4.873  -5.075  -5.093  1.00 -0.12
ATOM   1086  HZ  PHE A 106      -4.426  -4.714  -4.179  1.00  0.12
ATOM   1087  CD2 PHE A 106      -6.822  -5.539  -6.412  1.00 -0.12
ATOM   1088  HD2 PHE A 106      -7.896  -5.503  -6.519  1.00  0.12
ATOM   1089  CE2 PHE A 106      -6.244  -5.053  -5.265  1.00 -0.12
ATOM   1090  HE2 PHE A 106      -6.871  -4.648  -4.485  1.00  0.12
ATOM   1091  C   PHE A 106      -7.134  -6.040 -11.062  1.00  0.55
ATOM   1092  O   PHE A 106      -8.385  -6.061 -11.138  1.00 -0.55
ATOM   1093  N   THR A 107      -6.265  -6.594 -11.897  1.00 -0.40
ATOM   1094  H   THR A 107      -5.278  -6.577 -11.762  1.00  0.40
ATOM   1095  CA  THR A 107      -6.784  -7.276 -13.100  1.00  0.00
ATOM   1096  CB  THR A 107      -6.359  -6.514 -14.394  1.00  0.00
ATOM   1097  OG1 THR A 107      -6.932  -5.207 -14.335  1.00 -0.49
ATOM   1098  HG1 THR A 107      -6.576  -4.798 -13.543  1.00  0.49
ATOM   1099  CG2 THR A 107      -6.738  -7.243 -15.665  1.00  0.00
ATOM   1100  C   THR A 107      -6.238  -8.704 -13.152  1.00  0.55
ATOM   1101  O   THR A 107      -4.999  -8.820 -12.996  1.00 -0.55
ATOM   1102  N   LYS A 108      -6.966  -9.752 -13.395  1.00 -0.40
ATOM   1103  H   LYS A 108      -7.953  -9.679 -13.518  1.00  0.40
ATOM   1104  CA  LYS A 108      -6.426 -11.092 -13.506  1.00  0.00
ATOM   1105  CB  LYS A 108      -7.484 -12.168 -13.326  1.00  0.00
ATOM   1106  CG  LYS A 108      -7.063 -13.599 -13.637  1.00  0.00
ATOM   1107  CD  LYS A 108      -8.260 -14.480 -13.254  1.00  0.00
ATOM   1108  CE  LYS A 108      -8.052 -15.924 -13.565  1.00  0.33
ATOM   1109  NZ  LYS A 108      -6.830 -16.338 -12.806  1.00 -0.32
ATOM   1110  HZ1 LYS A 108      -6.987 -16.192 -11.789  1.00  0.33
ATOM   1111  HZ2 LYS A 108      -6.018 -15.767 -13.117  1.00  0.33
ATOM   1112  HZ3 LYS A 108      -6.634 -17.344 -12.986  1.00  0.33
ATOM   1113  C   LYS A 108      -5.738 -11.176 -14.879  1.00  0.55
ATOM   1114  O   LYS A 108      -6.340 -10.805 -15.914  1.00 -0.55
ATOM   1115  N   ILE A 109      -4.491 -11.648 -14.792  1.00 -0.40
ATOM   1116  H   ILE A 109      -4.065 -11.936 -13.938  1.00  0.40
ATOM   1117  CA  ILE A 109      -3.692 -11.752 -16.036  1.00  0.00
ATOM   1118  CB  ILE A 109      -2.569 -10.700 -16.179  1.00  0.00
ATOM   1119  CG2 ILE A 109      -3.217  -9.306 -16.363  1.00  0.00
ATOM   1120  CG1 ILE A 109      -1.537 -10.718 -15.039  1.00  0.00
ATOM   1121  CD1 ILE A 109      -0.333  -9.817 -15.258  1.00  0.00
ATOM   1122  C   ILE A 109      -3.218 -13.164 -16.336  1.00  0.55
ATOM   1123  O   ILE A 109      -2.784 -13.384 -17.466  1.00 -0.55
ATOM   1124  N   ARG A 110      -3.316 -14.101 -15.439  1.00 -0.40
ATOM   1125  H   ARG A 110      -3.640 -13.891 -14.521  1.00  0.40
ATOM   1126  CA  ARG A 110      -2.973 -15.527 -15.662  1.00  0.00
ATOM   1127  CB  ARG A 110      -1.579 -16.054 -15.438  1.00  0.00
ATOM   1128  CG  ARG A 110      -0.500 -15.290 -16.203  1.00  0.00
ATOM   1129  CD  ARG A 110      -0.667 -15.630 -17.709  1.00  0.35
ATOM   1130  NE  ARG A 110       0.476 -14.972 -18.415  1.00 -0.35
ATOM   1131  HE  ARG A 110       1.215 -15.591 -18.660  1.00  0.45
ATOM   1132  CZ  ARG A 110       0.680 -13.724 -18.768  1.00  0.35
ATOM   1133  NH1 ARG A 110      -0.226 -12.764 -18.506  1.00 -0.70
ATOM   1134 HH11 ARG A 110      -1.077 -12.994 -18.033  1.00  0.40
ATOM   1135 HH12 ARG A 110      -0.049 -11.820 -18.785  1.00  0.40
ATOM   1136  NH2 ARG A 110       1.829 -13.302 -19.392  1.00 -0.70
ATOM   1137 HH21 ARG A 110       2.557 -13.957 -19.596  1.00  0.40
ATOM   1138 HH22 ARG A 110       1.938 -12.340 -19.642  1.00  0.40
ATOM   1139  C   ARG A 110      -3.979 -16.223 -14.705  1.00  0.10
ATOM   1140  O   ARG A 110      -4.428 -15.785 -13.298  1.00 -0.55
ATOM   1141  OXT ARG A 110      -4.544 -17.244 -15.111  1.00 -0.55
ATOM   1142  N   LYS D   1      10.837  12.720  11.813  1.00 -0.32
ATOM   1143  HT1 LYS D   1      10.799  13.407  12.592  1.00  0.33
ATOM   1144  HT2 LYS D   1      11.532  13.034  11.107  1.00  0.33
ATOM   1145  HT3 LYS D   1      11.116  11.790  12.184  1.00  0.33
ATOM   1146  CA  LYS D   1       9.479  12.615  11.168  1.00  0.33
ATOM   1147  CB  LYS D   1       9.550  11.600  10.046  1.00  0.00
ATOM   1148  CG  LYS D   1       8.410  11.229   9.168  1.00  0.00
ATOM   1149  CD  LYS D   1       7.464  12.307   8.723  1.00  0.00
ATOM   1150  CE  LYS D   1       7.915  13.001   7.442  1.00  0.33
ATOM   1151  NZ  LYS D   1       6.956  14.060   6.992  1.00 -0.32
ATOM   1152  HZ1 LYS D   1       6.866  14.784   7.733  1.00  0.33
ATOM   1153  HZ2 LYS D   1       6.026  13.631   6.812  1.00  0.33
ATOM   1154  HZ3 LYS D   1       7.309  14.500   6.119  1.00  0.33
ATOM   1155  C   LYS D   1       8.330  12.375  12.151  1.00  0.55
ATOM   1156  O   LYS D   1       8.082  11.329  12.791  1.00 -0.55
ATOM   1157  N   LYS D   2       7.512  13.385  12.320  1.00 -0.40
ATOM   1158  H   LYS D   2       7.662  14.232  11.818  1.00  0.40
ATOM   1159  CA  LYS D   2       6.350  13.422  13.196  1.00  0.00
ATOM   1160  CB  LYS D   2       6.583  14.659  14.071  1.00  0.00
ATOM   1161  CG  LYS D   2       5.341  15.027  14.844  1.00  0.00
ATOM   1162  CD  LYS D   2       5.217  14.081  16.018  1.00  0.00
ATOM   1163  CE  LYS D   2       4.223  14.621  17.023  1.00  0.33
ATOM   1164  NZ  LYS D   2       4.836  15.648  17.904  1.00 -0.32
ATOM   1165  HZ1 LYS D   2       5.181  16.440  17.325  1.00  0.33
ATOM   1166  HZ2 LYS D   2       5.632  15.227  18.424  1.00  0.33
ATOM   1167  HZ3 LYS D   2       4.126  15.995  18.579  1.00  0.33
ATOM   1168  C   LYS D   2       5.072  13.653  12.418  1.00  0.55
ATOM   1169  O   LYS D   2       5.136  14.615  11.627  1.00 -0.55
ATOM   1170  N   ALA D   3       4.036  12.908  12.578  1.00 -0.40
ATOM   1171  H   ALA D   3       4.117  12.166  13.230  1.00  0.40
ATOM   1172  CA  ALA D   3       2.736  12.926  11.989  1.00  0.00
ATOM   1173  CB  ALA D   3       2.495  11.628  11.241  1.00  0.00
ATOM   1174  C   ALA D   3       1.691  13.094  13.111  1.00  0.55
ATOM   1175  O   ALA D   3       1.698  12.458  14.184  1.00 -0.55
ATOM   1176  N   VAL D   4       0.770  14.023  12.964  1.00 -0.40
ATOM   1177  H   VAL D   4       0.734  14.589  12.145  1.00  0.40
ATOM   1178  CA  VAL D   4      -0.264  14.307  13.961  1.00  0.00
ATOM   1179  CB  VAL D   4      -0.179  15.755  14.505  1.00  0.00
ATOM   1180  CG1 VAL D   4      -1.321  16.050  15.500  1.00  0.00
ATOM   1181  CG2 VAL D   4       1.139  16.046  15.203  1.00  0.00
ATOM   1182  C   VAL D   4      -1.637  14.087  13.326  1.00  0.55
ATOM   1183  O   VAL D   4      -1.881  14.568  12.212  1.00 -0.55
ATOM   1184  N   ILE D   5      -2.484  13.340  14.017  1.00 -0.40
ATOM   1185  H   ILE D   5      -2.237  12.892  14.873  1.00  0.40
ATOM   1186  CA  ILE D   5      -3.860  13.139  13.534  1.00  0.00
ATOM   1187  CB  ILE D   5      -4.279  11.661  13.403  1.00  0.00
ATOM   1188  CG2 ILE D   5      -5.753  11.531  13.027  1.00  0.00
ATOM   1189  CG1 ILE D   5      -3.329  10.955  12.397  1.00  0.00
ATOM   1190  CD1 ILE D   5      -3.510   9.444  12.356  1.00  0.00
ATOM   1191  C   ILE D   5      -4.824  13.844  14.512  1.00  0.55
ATOM   1192  O   ILE D   5      -4.788  13.413  15.684  1.00 -0.55
ATOM   1193  N   ASN D   6      -5.591  14.855  14.172  1.00 -0.40
ATOM   1194  H   ASN D   6      -5.567  15.264  13.263  1.00  0.40
ATOM   1195  CA  ASN D   6      -6.558  15.453  15.150  1.00  0.00
ATOM   1196  CB  ASN D   6      -6.694  16.948  14.996  1.00  0.00
ATOM   1197  CG  ASN D   6      -5.359  17.590  15.377  1.00  0.55
ATOM   1198  OD1 ASN D   6      -4.932  17.661  16.539  1.00 -0.55
ATOM   1199  ND2 ASN D   6      -4.610  18.120  14.422  1.00 -0.78
ATOM   1200 HD21 ASN D   6      -3.734  18.544  14.650  1.00  0.39
ATOM   1201 HD22 ASN D   6      -4.920  18.095  13.471  1.00  0.39
ATOM   1202  C   ASN D   6      -7.840  14.650  14.939  1.00  0.55
ATOM   1203  O   ASN D   6      -8.655  14.949  14.052  1.00 -0.55
ATOM   1204  N   GLY D   7      -8.008  13.565  15.683  1.00 -0.40
ATOM   1205  H   GLY D   7      -7.361  13.324  16.402  1.00  0.40
ATOM   1206  CA  GLY D   7      -9.099  12.675  15.524  1.00  0.00
ATOM   1207  C   GLY D   7     -10.448  13.371  15.424  1.00  0.55
ATOM   1208  O   GLY D   7     -11.304  12.800  14.751  1.00 -0.55
ATOM   1209  N   GLU D   8     -10.629  14.510  16.096  1.00 -0.40
ATOM   1210  H   GLU D   8      -9.927  14.956  16.645  1.00  0.40
ATOM   1211  CA  GLU D   8     -11.950  15.135  16.015  1.00  0.00
ATOM   1212  CB  GLU D   8     -12.154  16.061  17.221  1.00  0.00
ATOM   1213  CG  GLU D   8     -11.491  17.399  16.944  1.00  0.00
ATOM   1214  CD  GLU D   8      -9.990  17.441  17.055  1.00  0.10
ATOM   1215  OE1 GLU D   8      -9.327  16.430  17.336  1.00 -0.55
ATOM   1216  OE2 GLU D   8      -9.482  18.567  16.827  1.00 -0.55
ATOM   1217  C   GLU D   8     -12.160  15.786  14.653  1.00  0.55
ATOM   1218  O   GLU D   8     -13.340  15.975  14.300  1.00 -0.55
ATOM   1219  N   GLN D   9     -11.168  16.081  13.856  1.00 -0.40
ATOM   1220  H   GLN D   9     -10.216  15.936  14.118  1.00  0.40
ATOM   1221  CA  GLN D   9     -11.393  16.649  12.517  1.00  0.00
ATOM   1222  CB  GLN D   9     -10.188  17.547  12.194  1.00  0.00
ATOM   1223  CG  GLN D   9     -10.158  18.792  13.073  1.00  0.00
ATOM   1224  CD  GLN D   9      -8.817  19.470  13.106  1.00  0.55
ATOM   1225  OE1 GLN D   9      -8.038  19.565  12.140  1.00 -0.55
ATOM   1226  NE2 GLN D   9      -8.474  20.041  14.268  1.00 -0.78
ATOM   1227 HE21 GLN D   9      -9.097  20.000  15.048  1.00  0.39
ATOM   1228 HE22 GLN D   9      -7.594  20.508  14.354  1.00  0.39
ATOM   1229  C   GLN D   9     -11.628  15.597  11.449  1.00  0.55
ATOM   1230  O   GLN D   9     -11.897  15.909  10.281  1.00 -0.55
ATOM   1231  N   ILE D  10     -11.585  14.301  11.710  1.00 -0.40
ATOM   1232  H   ILE D  10     -11.418  13.989  12.640  1.00  0.40
ATOM   1233  CA  ILE D  10     -11.762  13.223  10.752  1.00  0.00
ATOM   1234  CB  ILE D  10     -10.929  11.970  11.118  1.00  0.00
ATOM   1235  CG2 ILE D  10     -11.143  10.867  10.071  1.00  0.00
ATOM   1236  CG1 ILE D  10      -9.445  12.202  11.385  1.00  0.00
ATOM   1237  CD1 ILE D  10      -8.725  13.026  10.376  1.00  0.00
ATOM   1238  C   ILE D  10     -13.256  12.868  10.671  1.00  0.55
ATOM   1239  O   ILE D  10     -13.879  12.271  11.557  1.00 -0.55
ATOM   1240  N   ARG D  11     -13.843  13.231   9.533  1.00 -0.40
ATOM   1241  H   ARG D  11     -13.336  13.672   8.796  1.00  0.40
ATOM   1242  CA  ARG D  11     -15.272  13.007   9.283  1.00  0.00
ATOM   1243  CB  ARG D  11     -15.988  14.282   8.861  1.00  0.00
ATOM   1244  CG  ARG D  11     -15.557  15.597   9.460  1.00  0.00
ATOM   1245  CD  ARG D  11     -16.060  16.033  10.821  1.00  0.35
ATOM   1246  NE  ARG D  11     -17.517  16.059  10.865  1.00 -0.35
ATOM   1247  HE  ARG D  11     -17.955  15.635  10.079  1.00  0.45
ATOM   1248  CZ  ARG D  11     -18.374  16.550  11.767  1.00  0.35
ATOM   1249  NH1 ARG D  11     -17.832  17.119  12.840  1.00 -0.70
ATOM   1250 HH11 ARG D  11     -16.837  17.160  12.936  1.00  0.40
ATOM   1251 HH12 ARG D  11     -18.419  17.505  13.552  1.00  0.40
ATOM   1252  NH2 ARG D  11     -19.697  16.398  11.598  1.00 -0.70
ATOM   1253 HH21 ARG D  11     -20.047  15.916  10.795  1.00  0.40
ATOM   1254 HH22 ARG D  11     -20.333  16.767  12.276  1.00  0.40
ATOM   1255  C   ARG D  11     -15.545  11.831   8.355  1.00  0.55
ATOM   1256  O   ARG D  11     -16.760  11.500   8.277  1.00 -0.55
ATOM   1257  N   SER D  12     -14.518  11.171   7.794  1.00 -0.40
ATOM   1258  H   SER D  12     -13.577  11.470   7.927  1.00  0.40
ATOM   1259  CA  SER D  12     -14.682   9.987   6.962  1.00  0.00
ATOM   1260  CB  SER D  12     -15.166  10.289   5.540  1.00  0.00
ATOM   1261  OG  SER D  12     -14.238  11.149   4.909  1.00 -0.49
ATOM   1262  HG  SER D  12     -14.325  11.999   5.347  1.00  0.49
ATOM   1263  C   SER D  12     -13.353   9.253   6.799  1.00  0.55
ATOM   1264  O   SER D  12     -12.334   9.885   7.137  1.00 -0.55
ATOM   1265  N   ILE D  13     -13.435   8.080   6.215  1.00 -0.40
ATOM   1266  H   ILE D  13     -14.299   7.677   5.925  1.00  0.40
ATOM   1267  CA  ILE D  13     -12.213   7.295   5.961  1.00  0.00
ATOM   1268  CB  ILE D  13     -12.530   5.855   5.565  1.00  0.00
ATOM   1269  CG2 ILE D  13     -13.201   5.817   4.198  1.00  0.00
ATOM   1270  CG1 ILE D  13     -11.269   4.992   5.580  1.00  0.00
ATOM   1271  CD1 ILE D  13     -10.409   5.043   6.837  1.00  0.00
ATOM   1272  C   ILE D  13     -11.318   8.032   4.977  1.00  0.55
ATOM   1273  O   ILE D  13     -10.089   8.069   5.122  1.00 -0.55
ATOM   1274  N   SER D  14     -11.855   8.701   3.993  1.00 -0.40
ATOM   1275  H   SER D  14     -12.841   8.689   3.854  1.00  0.40
ATOM   1276  CA  SER D  14     -11.115   9.512   3.017  1.00  0.00
ATOM   1277  CB  SER D  14     -12.075  10.103   1.974  1.00  0.00
ATOM   1278  OG  SER D  14     -12.908   9.125   1.375  1.00 -0.49
ATOM   1279  HG  SER D  14     -13.460   9.597   0.747  1.00  0.49
ATOM   1280  C   SER D  14     -10.339  10.614   3.718  1.00  0.55
ATOM   1281  O   SER D  14      -9.217  10.944   3.352  1.00 -0.55
ATOM   1282  N   ASP D  15     -10.958  11.217   4.734  1.00 -0.40
ATOM   1283  H   ASP D  15     -11.884  10.971   5.010  1.00  0.40
ATOM   1284  CA  ASP D  15     -10.320  12.272   5.508  1.00  0.00
ATOM   1285  CB  ASP D  15     -11.100  12.753   6.737  1.00  0.00
ATOM   1286  CG  ASP D  15     -12.145  13.769   6.401  1.00  0.10
ATOM   1287  OD1 ASP D  15     -12.184  14.173   5.221  1.00 -0.55
ATOM   1288  OD2 ASP D  15     -12.941  14.177   7.254  1.00 -0.55
ATOM   1289  C   ASP D  15      -9.032  11.708   6.129  1.00  0.55
ATOM   1290  O   ASP D  15      -7.992  12.349   6.118  1.00 -0.55
ATOM   1291  N   LEU D  16      -9.231  10.526   6.699  1.00 -0.40
ATOM   1292  H   LEU D  16     -10.118  10.072   6.723  1.00  0.40
ATOM   1293  CA  LEU D  16      -8.104   9.835   7.332  1.00  0.00
ATOM   1294  CB  LEU D  16      -8.588   8.543   8.013  1.00  0.00
ATOM   1295  CG  LEU D  16      -7.610   7.814   8.959  1.00  0.00
ATOM   1296  CD1 LEU D  16      -6.826   8.788   9.833  1.00  0.00
ATOM   1297  CD2 LEU D  16      -8.334   6.699   9.743  1.00  0.00
ATOM   1298  C   LEU D  16      -7.001   9.633   6.293  1.00  0.55
ATOM   1299  O   LEU D  16      -5.911  10.068   6.640  1.00 -0.55
ATOM   1300  N   HSE D  17      -7.271   9.016   5.151  1.00 -0.40
ATOM   1301  H   HSE D  17      -8.176   8.662   4.931  1.00  0.40
ATOM   1302  CA  HSE D  17      -6.228   8.825   4.142  1.00  0.00
ATOM   1303  CB  HSE D  17      -6.773   7.987   2.971  1.00  0.12
ATOM   1304  ND1 HSE D  17      -5.799   5.763   3.648  1.00 -0.56
ATOM   1305  CG  HSE D  17      -6.915   6.551   3.394  1.00  0.15
ATOM   1306  CE1 HSE D  17      -6.216   4.544   4.024  1.00  0.15
ATOM   1307  HE1 HSE D  17      -5.591   3.698   4.305  1.00  0.12
ATOM   1308  NE2 HSE D  17      -7.546   4.520   4.002  1.00 -0.40
ATOM   1309  HE2 HSE D  17      -8.133   3.742   4.228  1.00  0.40
ATOM   1310  CD2 HSE D  17      -7.996   5.770   3.609  1.00 -0.12
ATOM   1311  HD2 HSE D  17      -9.046   6.016   3.510  1.00  0.12
ATOM   1312  C   HSE D  17      -5.568  10.106   3.624  1.00  0.55
ATOM   1313  O   HSE D  17      -4.363  10.167   3.255  1.00 -0.55
ATOM   1314  N   GLN D  18      -6.406  11.142   3.561  1.00 -0.40
ATOM   1315  H   GLN D  18      -7.365  11.084   3.827  1.00  0.40
ATOM   1316  CA  GLN D  18      -5.917  12.454   3.079  1.00  0.00
ATOM   1317  CB  GLN D  18      -6.982  13.480   2.748  1.00  0.00
ATOM   1318  CG  GLN D  18      -7.927  13.254   1.589  1.00  0.00
ATOM   1319  CD  GLN D  18      -7.165  12.708   0.398  1.00  0.55
ATOM   1320  OE1 GLN D  18      -6.291  13.388  -0.164  1.00 -0.55
ATOM   1321  NE2 GLN D  18      -7.463  11.461   0.031  1.00 -0.78
ATOM   1322 HE21 GLN D  18      -6.994  11.045  -0.748  1.00  0.39
ATOM   1323 HE22 GLN D  18      -8.154  10.943   0.535  1.00  0.39
ATOM   1324  C   GLN D  18      -4.921  13.010   4.118  1.00  0.55
ATOM   1325  O   GLN D  18      -3.843  13.531   3.743  1.00 -0.55
ATOM   1326  N   THR D  19      -5.270  12.914   5.402  1.00 -0.40
ATOM   1327  H   THR D  19      -6.145  12.540   5.700  1.00  0.40
ATOM   1328  CA  THR D  19      -4.347  13.370   6.452  1.00  0.00
ATOM   1329  CB  THR D  19      -5.040  13.198   7.826  1.00  0.00
ATOM   1330  OG1 THR D  19      -6.162  14.064   7.645  1.00 -0.49
ATOM   1331  HG1 THR D  19      -6.802  13.565   7.133  1.00  0.49
ATOM   1332  CG2 THR D  19      -4.222  13.673   8.990  1.00  0.00
ATOM   1333  C   THR D  19      -3.004  12.641   6.491  1.00  0.55
ATOM   1334  O   THR D  19      -1.975  13.266   6.707  1.00 -0.55
ATOM   1335  N   LEU D  20      -3.112  11.331   6.313  1.00 -0.40
ATOM   1336  H   LEU D  20      -4.001  10.900   6.184  1.00  0.40
ATOM   1337  CA  LEU D  20      -1.970  10.416   6.289  1.00  0.00
ATOM   1338  CB  LEU D  20      -2.341   8.934   6.164  1.00  0.00
ATOM   1339  CG  LEU D  20      -3.009   8.220   7.311  1.00  0.00
ATOM   1340  CD1 LEU D  20      -3.243   6.729   7.128  1.00  0.00
ATOM   1341  CD2 LEU D  20      -2.235   8.405   8.583  1.00  0.00
ATOM   1342  C   LEU D  20      -1.068  10.816   5.110  1.00  0.55
ATOM   1343  O   LEU D  20       0.142  10.861   5.301  1.00 -0.55
ATOM   1344  N   LYS D  21      -1.739  11.059   3.977  1.00 -0.40
ATOM   1345  H   LYS D  21      -2.731  10.994   3.903  1.00  0.40
ATOM   1346  CA  LYS D  21      -0.998  11.442   2.770  1.00  0.00
ATOM   1347  CB  LYS D  21      -2.022  11.607   1.633  1.00  0.00
ATOM   1348  CG  LYS D  21      -1.215  11.770   0.314  1.00  0.00
ATOM   1349  CD  LYS D  21      -2.152  12.065  -0.827  1.00  0.00
ATOM   1350  CE  LYS D  21      -1.385  12.442  -2.122  1.00  0.33
ATOM   1351  NZ  LYS D  21      -2.280  11.990  -3.242  1.00 -0.32
ATOM   1352  HZ1 LYS D  21      -3.193  12.483  -3.177  1.00  0.33
ATOM   1353  HZ2 LYS D  21      -2.434  10.964  -3.170  1.00  0.33
ATOM   1354  HZ3 LYS D  21      -1.831  12.209  -4.154  1.00  0.33
ATOM   1355  C   LYS D  21      -0.121  12.651   3.003  1.00  0.55
ATOM   1356  O   LYS D  21       1.053  12.680   2.615  1.00 -0.55
ATOM   1357  N   LYS D  22      -0.633  13.684   3.622  1.00 -0.40
ATOM   1358  H   LYS D  22      -1.588  13.682   3.906  1.00  0.40
ATOM   1359  CA  LYS D  22       0.095  14.903   3.954  1.00  0.00
ATOM   1360  CB  LYS D  22      -0.969  15.931   4.371  1.00  0.00
ATOM   1361  CG  LYS D  22      -0.269  17.074   5.058  1.00  0.00
ATOM   1362  CD  LYS D  22       0.682  17.752   4.021  1.00  0.00
ATOM   1363  CE  LYS D  22       1.736  18.520   4.810  1.00  0.33
ATOM   1364  NZ  LYS D  22       2.606  19.302   3.911  1.00 -0.32
ATOM   1365  HZ1 LYS D  22       2.031  19.982   3.375  1.00  0.33
ATOM   1366  HZ2 LYS D  22       3.089  18.659   3.250  1.00  0.33
ATOM   1367  HZ3 LYS D  22       3.315  19.815   4.474  1.00  0.33
ATOM   1368  C   LYS D  22       1.089  14.693   5.087  1.00  0.55
ATOM   1369  O   LYS D  22       2.316  14.902   4.956  1.00 -0.55
ATOM   1370  N   GLU D  23       0.575  14.210   6.231  1.00 -0.40
ATOM   1371  H   GLU D  23      -0.396  14.006   6.324  1.00  0.40
ATOM   1372  CA  GLU D  23       1.402  13.945   7.429  1.00  0.00
ATOM   1373  CB  GLU D  23       0.482  13.445   8.572  1.00  0.00
ATOM   1374  CG  GLU D  23      -0.445  14.498   9.175  1.00  0.00
ATOM   1375  CD  GLU D  23       0.257  15.735   9.708  1.00  0.10
ATOM   1376  OE1 GLU D  23       1.109  15.746  10.618  1.00 -0.55
ATOM   1377  OE2 GLU D  23       0.015  16.877   9.247  1.00 -0.55
ATOM   1378  C   GLU D  23       2.578  12.990   7.203  1.00  0.55
ATOM   1379  O   GLU D  23       3.647  13.220   7.798  1.00 -0.55
ATOM   1380  N   LEU D  24       2.455  11.985   6.349  1.00 -0.40
ATOM   1381  H   LEU D  24       1.609  11.815   5.851  1.00  0.40
ATOM   1382  CA  LEU D  24       3.556  11.059   6.082  1.00  0.00
ATOM   1383  CB  LEU D  24       3.032   9.626   6.048  1.00  0.00
ATOM   1384  CG  LEU D  24       2.305   9.080   7.293  1.00  0.00
ATOM   1385  CD1 LEU D  24       1.749   7.653   7.103  1.00  0.00
ATOM   1386  CD2 LEU D  24       3.197   9.076   8.537  1.00  0.00
ATOM   1387  C   LEU D  24       4.285  11.384   4.788  1.00  0.55
ATOM   1388  O   LEU D  24       5.180  10.597   4.470  1.00 -0.55
ATOM   1389  N   ALA D  25       3.894  12.440   4.088  1.00 -0.40
ATOM   1390  H   ALA D  25       3.161  13.043   4.395  1.00  0.40
ATOM   1391  CA  ALA D  25       4.534  12.787   2.797  1.00  0.00
ATOM   1392  CB  ALA D  25       5.925  13.295   3.143  1.00  0.00
ATOM   1393  C   ALA D  25       4.500  11.585   1.870  1.00  0.55
ATOM   1394  O   ALA D  25       5.453  11.073   1.292  1.00 -0.55
ATOM   1395  N   LEU D  26       3.314  10.981   1.741  1.00 -0.40
ATOM   1396  H   LEU D  26       2.510  11.309   2.231  1.00  0.40
ATOM   1397  CA  LEU D  26       3.092   9.817   0.892  1.00  0.00
ATOM   1398  CB  LEU D  26       1.747   9.175   1.246  1.00  0.00
ATOM   1399  CG  LEU D  26       1.648   8.611   2.663  1.00  0.00
ATOM   1400  CD1 LEU D  26       0.402   7.757   2.931  1.00  0.00
ATOM   1401  CD2 LEU D  26       2.850   7.722   2.990  1.00  0.00
ATOM   1402  C   LEU D  26       3.156  10.205  -0.591  1.00  0.55
ATOM   1403  O   LEU D  26       2.960  11.376  -0.928  1.00 -0.55
ATOM   1404  N   PRO D  27       3.428   9.230  -1.459  1.00 -0.20
ATOM   1405  CD  PRO D  27       3.648   7.825  -1.075  1.00  0.10
ATOM   1406  CA  PRO D  27       3.483   9.456  -2.903  1.00  0.10
ATOM   1407  CB  PRO D  27       3.743   8.043  -3.473  1.00  0.00
ATOM   1408  CG  PRO D  27       3.349   7.085  -2.374  1.00  0.00
ATOM   1409  C   PRO D  27       2.191  10.036  -3.461  1.00  0.55
ATOM   1410  O   PRO D  27       1.088   9.718  -2.938  1.00 -0.55
ATOM   1411  N   GLU D  28       2.304  10.810  -4.541  1.00 -0.40
ATOM   1412  H   GLU D  28       3.172  11.032  -4.977  1.00  0.40
ATOM   1413  CA  GLU D  28       1.074  11.373  -5.127  1.00  0.00
ATOM   1414  CB  GLU D  28       1.350  12.306  -6.280  1.00  0.00
ATOM   1415  CG  GLU D  28       0.990  13.782  -6.213  1.00  0.00
ATOM   1416  CD  GLU D  28       0.328  14.403  -4.996  1.00  0.10
ATOM   1417  OE1 GLU D  28       1.056  14.702  -4.000  1.00 -0.55
ATOM   1418  OE2 GLU D  28      -0.926  14.612  -4.974  1.00 -0.55
ATOM   1419  C   GLU D  28       0.118  10.296  -5.616  1.00  0.55
ATOM   1420  O   GLU D  28      -1.104  10.558  -5.638  1.00 -0.55
ATOM   1421  N   TYR D  29       0.629   9.101  -5.967  1.00 -0.40
ATOM   1422  H   TYR D  29       1.607   8.914  -5.918  1.00  0.40
ATOM   1423  CA  TYR D  29      -0.215   7.989  -6.445  1.00  0.00
ATOM   1424  CB  TYR D  29       0.585   7.023  -7.353  1.00  0.12
ATOM   1425  CG  TYR D  29       1.847   6.428  -6.773  1.00 -0.12
ATOM   1426  CD1 TYR D  29       1.754   5.407  -5.806  1.00 -0.12
ATOM   1427  HD1 TYR D  29       0.774   5.072  -5.504  1.00  0.12
ATOM   1428  CE1 TYR D  29       2.865   4.812  -5.225  1.00 -0.12
ATOM   1429  HE1 TYR D  29       2.756   4.024  -4.495  1.00  0.12
ATOM   1430  CZ  TYR D  29       4.119   5.259  -5.609  1.00  0.06
ATOM   1431  OH  TYR D  29       5.205   4.686  -5.003  1.00 -0.49
ATOM   1432  HH  TYR D  29       5.992   4.973  -5.471  1.00  0.43
ATOM   1433  CD2 TYR D  29       3.145   6.852  -7.127  1.00 -0.12
ATOM   1434  HD2 TYR D  29       3.258   7.634  -7.863  1.00  0.12
ATOM   1435  CE2 TYR D  29       4.291   6.291  -6.554  1.00 -0.12
ATOM   1436  HE2 TYR D  29       5.277   6.637  -6.827  1.00  0.12
ATOM   1437  C   TYR D  29      -0.840   7.206  -5.295  1.00  0.55
ATOM   1438  O   TYR D  29      -1.552   6.249  -5.622  1.00 -0.55
ATOM   1439  N   TYR D  30      -0.556   7.619  -4.077  1.00 -0.40
ATOM   1440  H   TYR D  30       0.015   8.420  -3.913  1.00  0.40
ATOM   1441  CA  TYR D  30      -1.057   6.932  -2.879  1.00  0.00
ATOM   1442  CB  TYR D  30      -0.895   7.796  -1.635  1.00  0.12
ATOM   1443  CG  TYR D  30      -1.474   7.164  -0.387  1.00 -0.12
ATOM   1444  CD1 TYR D  30      -1.006   5.928   0.042  1.00 -0.12
ATOM   1445  HD1 TYR D  30      -0.208   5.435  -0.493  1.00  0.12
ATOM   1446  CE1 TYR D  30      -1.564   5.331   1.152  1.00 -0.12
ATOM   1447  HE1 TYR D  30      -1.198   4.364   1.463  1.00  0.12
ATOM   1448  CZ  TYR D  30      -2.579   5.927   1.882  1.00  0.06
ATOM   1449  OH  TYR D  30      -3.019   5.254   2.986  1.00 -0.49
ATOM   1450  HH  TYR D  30      -3.814   5.690   3.302  1.00  0.43
ATOM   1451  CD2 TYR D  30      -2.498   7.771   0.358  1.00 -0.12
ATOM   1452  HD2 TYR D  30      -2.864   8.738   0.048  1.00  0.12
ATOM   1453  CE2 TYR D  30      -3.064   7.167   1.488  1.00 -0.12
ATOM   1454  HE2 TYR D  30      -3.856   7.653   2.038  1.00  0.12
ATOM   1455  C   TYR D  30      -2.467   6.405  -3.054  1.00  0.55
ATOM   1456  O   TYR D  30      -3.510   7.046  -3.256  1.00 -0.55
ATOM   1457  N   GLY D  31      -2.543   5.073  -2.925  1.00 -0.40
ATOM   1458  H   GLY D  31      -1.745   4.512  -2.717  1.00  0.40
ATOM   1459  CA  GLY D  31      -3.818   4.356  -3.085  1.00  0.00
ATOM   1460  C   GLY D  31      -4.931   4.531  -2.105  1.00  0.55
ATOM   1461  O   GLY D  31      -6.026   4.033  -2.409  1.00 -0.55
ATOM   1462  N   GLU D  32      -4.777   5.128  -0.940  1.00 -0.40
ATOM   1463  H   GLU D  32      -3.887   5.481  -0.663  1.00  0.40
ATOM   1464  CA  GLU D  32      -5.852   5.333   0.044  1.00  0.00
ATOM   1465  CB  GLU D  32      -6.847   6.440  -0.414  1.00  0.00
ATOM   1466  CG  GLU D  32      -6.028   7.711  -0.695  1.00  0.00
ATOM   1467  CD  GLU D  32      -6.721   8.917  -1.265  1.00  0.10
ATOM   1468  OE1 GLU D  32      -7.959   8.936  -1.336  1.00 -0.55
ATOM   1469  OE2 GLU D  32      -6.182   9.963  -1.665  1.00 -0.55
ATOM   1470  C   GLU D  32      -6.635   4.097   0.373  1.00  0.55
ATOM   1471  O   GLU D  32      -7.859   4.115   0.373  1.00 -0.55
ATOM   1472  N   ASN D  33      -5.881   3.021   0.627  1.00 -0.40
ATOM   1473  H   ASN D  33      -4.887   3.047   0.564  1.00  0.40
ATOM   1474  CA  ASN D  33      -6.463   1.736   1.011  1.00  0.00
ATOM   1475  CB  ASN D  33      -6.904   0.940  -0.193  1.00  0.00
ATOM   1476  CG  ASN D  33      -5.723   0.589  -1.081  1.00  0.55
ATOM   1477  OD1 ASN D  33      -4.915  -0.237  -0.662  1.00 -0.55
ATOM   1478  ND2 ASN D  33      -5.540   1.220  -2.251  1.00 -0.78
ATOM   1479 HD21 ASN D  33      -4.760   0.983  -2.831  1.00  0.39
ATOM   1480 HD22 ASN D  33      -6.184   1.927  -2.544  1.00  0.39
ATOM   1481  C   ASN D  33      -5.448   1.119   1.989  1.00  0.55
ATOM   1482  O   ASN D  33      -4.329   1.686   2.113  1.00 -0.55
ATOM   1483  N   LEU D  34      -5.798   0.046   2.674  1.00 -0.40
ATOM   1484  H   LEU D  34      -6.687  -0.396   2.577  1.00  0.40
ATOM   1485  CA  LEU D  34      -4.848  -0.552   3.639  1.00  0.00
ATOM   1486  CB  LEU D  34      -5.653  -1.573   4.455  1.00  0.00
ATOM   1487  CG  LEU D  34      -6.878  -1.111   5.280  1.00  0.00
ATOM   1488  CD1 LEU D  34      -7.530  -2.306   5.981  1.00  0.00
ATOM   1489  CD2 LEU D  34      -6.390  -0.057   6.274  1.00  0.00
ATOM   1490  C   LEU D  34      -3.576  -1.186   3.044  1.00  0.55
ATOM   1491  O   LEU D  34      -2.509  -1.127   3.689  1.00 -0.55
ATOM   1492  N   ASP D  35      -3.721  -1.747   1.830  1.00 -0.40
ATOM   1493  H   ASP D  35      -4.606  -1.773   1.373  1.00  0.40
ATOM   1494  CA  ASP D  35      -2.591  -2.368   1.074  1.00  0.00
ATOM   1495  CB  ASP D  35      -2.988  -3.218  -0.140  1.00  0.00
ATOM   1496  CG  ASP D  35      -3.871  -4.390   0.287  1.00  0.10
ATOM   1497  OD1 ASP D  35      -3.376  -5.195   1.116  1.00 -0.55
ATOM   1498  OD2 ASP D  35      -5.033  -4.572  -0.142  1.00 -0.55
ATOM   1499  C   ASP D  35      -1.637  -1.267   0.634  1.00  0.55
ATOM   1500  O   ASP D  35      -0.406  -1.479   0.755  1.00 -0.55
ATOM   1501  N   ALA D  36      -2.150  -0.139   0.194  1.00 -0.40
ATOM   1502  H   ALA D  36      -3.136  -0.023   0.118  1.00  0.40
ATOM   1503  CA  ALA D  36      -1.370   1.013  -0.213  1.00  0.00
ATOM   1504  CB  ALA D  36      -2.154   2.147  -0.822  1.00  0.00
ATOM   1505  C   ALA D  36      -0.690   1.552   1.056  1.00  0.55
ATOM   1506  O   ALA D  36       0.487   1.935   0.924  1.00 -0.55
ATOM   1507  N   LEU D  37      -1.398   1.542   2.181  1.00 -0.40
ATOM   1508  H   LEU D  37      -2.333   1.203   2.247  1.00  0.40
ATOM   1509  CA  LEU D  37      -0.762   2.065   3.413  1.00  0.00
ATOM   1510  CB  LEU D  37      -1.778   2.238   4.552  1.00  0.00
ATOM   1511  CG  LEU D  37      -1.137   2.789   5.844  1.00  0.00
ATOM   1512  CD1 LEU D  37      -0.428   4.154   5.720  1.00  0.00
ATOM   1513  CD2 LEU D  37      -2.230   2.845   6.916  1.00  0.00
ATOM   1514  C   LEU D  37       0.423   1.212   3.869  1.00  0.55
ATOM   1515  O   LEU D  37       1.480   1.693   4.256  1.00 -0.55
ATOM   1516  N   TRP D  38       0.209  -0.116   3.840  1.00 -0.40
ATOM   1517  H   TRP D  38      -0.673  -0.506   3.586  1.00  0.40
ATOM   1518  CA  TRP D  38       1.263  -1.072   4.181  1.00  0.00
ATOM   1519  CB  TRP D  38       0.720  -2.493   4.073  1.00  0.12
ATOM   1520  CG  TRP D  38       1.805  -3.513   4.292  1.00 -0.12
ATOM   1521  CD1 TRP D  38       2.450  -4.198   3.298  1.00 -0.12
ATOM   1522  HD1 TRP D  38       2.257  -4.097   2.240  1.00  0.12
ATOM   1523  NE1 TRP D  38       3.384  -5.033   3.864  1.00 -0.40
ATOM   1524  HE1 TRP D  38       3.958  -5.643   3.363  1.00  0.40
ATOM   1525  CE2 TRP D  38       3.400  -4.897   5.210  1.00  0.00
ATOM   1526  CD2 TRP D  38       2.411  -3.932   5.514  1.00  0.00
ATOM   1527  CE3 TRP D  38       2.241  -3.567   6.849  1.00 -0.12
ATOM   1528  HE3 TRP D  38       1.539  -2.807   7.159  1.00  0.12
ATOM   1529  CZ3 TRP D  38       3.027  -4.234   7.790  1.00 -0.12
ATOM   1530  HZ3 TRP D  38       2.886  -3.987   8.831  1.00  0.12
ATOM   1531  CZ2 TRP D  38       4.214  -5.532   6.152  1.00 -0.12
ATOM   1532  HZ2 TRP D  38       4.980  -6.240   5.873  1.00  0.12
ATOM   1533  CH2 TRP D  38       4.002  -5.219   7.464  1.00 -0.12
ATOM   1534  HH2 TRP D  38       4.566  -5.711   8.242  1.00  0.12
ATOM   1535  C   TRP D  38       2.519  -0.879   3.305  1.00  0.55
ATOM   1536  O   TRP D  38       3.670  -0.929   3.790  1.00 -0.55
ATOM   1537  N   ASP D  39       2.293  -0.718   1.985  1.00 -0.40
ATOM   1538  H   ASP D  39       1.367  -0.723   1.618  1.00  0.40
ATOM   1539  CA  ASP D  39       3.344  -0.529   1.000  1.00  0.00
ATOM   1540  CB  ASP D  39       2.801  -0.475  -0.445  1.00  0.00
ATOM   1541  CG  ASP D  39       3.950  -0.444  -1.449  1.00  0.10
ATOM   1542  OD1 ASP D  39       4.875  -1.308  -1.558  1.00 -0.55
ATOM   1543  OD2 ASP D  39       3.903   0.568  -2.188  1.00 -0.55
ATOM   1544  C   ASP D  39       4.147   0.720   1.341  1.00  0.55
ATOM   1545  O   ASP D  39       5.375   0.701   1.287  1.00 -0.55
ATOM   1546  N   ALA D  40       3.425   1.781   1.670  1.00 -0.40
ATOM   1547  H   ALA D  40       2.429   1.780   1.701  1.00  0.40
ATOM   1548  CA  ALA D  40       4.098   3.008   2.005  1.00  0.00
ATOM   1549  CB  ALA D  40       3.108   4.192   2.046  1.00  0.00
ATOM   1550  C   ALA D  40       4.847   2.945   3.326  1.00  0.55
ATOM   1551  O   ALA D  40       5.942   3.565   3.414  1.00 -0.55
ATOM   1552  N   LEU D  41       4.279   2.302   4.337  1.00 -0.40
ATOM   1553  H   LEU D  41       3.398   1.839   4.287  1.00  0.40
ATOM   1554  CA  LEU D  41       5.018   2.279   5.625  1.00  0.00
ATOM   1555  CB  LEU D  41       4.104   1.734   6.716  1.00  0.00
ATOM   1556  CG  LEU D  41       2.933   2.617   7.138  1.00  0.00
ATOM   1557  CD1 LEU D  41       2.060   1.972   8.183  1.00  0.00
ATOM   1558  CD2 LEU D  41       3.429   3.981   7.603  1.00  0.00
ATOM   1559  C   LEU D  41       6.320   1.472   5.499  1.00  0.55
ATOM   1560  O   LEU D  41       7.373   1.764   6.055  1.00 -0.55
ATOM   1561  N   THR D  42       6.293   0.426   4.701  1.00 -0.40
ATOM   1562  H   THR D  42       5.460   0.203   4.203  1.00  0.40
ATOM   1563  CA  THR D  42       7.387  -0.483   4.450  1.00  0.00
ATOM   1564  CB  THR D  42       6.874  -1.938   4.297  1.00  0.00
ATOM   1565  OG1 THR D  42       5.911  -2.164   3.266  1.00 -0.49
ATOM   1566  HG1 THR D  42       5.104  -1.733   3.558  1.00  0.49
ATOM   1567  CG2 THR D  42       6.164  -2.300   5.617  1.00  0.00
ATOM   1568  C   THR D  42       8.225  -0.153   3.239  1.00  0.55
ATOM   1569  O   THR D  42       9.248  -0.869   3.171  1.00 -0.55
ATOM   1570  N   GLY D  43       7.890   0.727   2.339  1.00 -0.40
ATOM   1571  H   GLY D  43       7.055   1.270   2.390  1.00  0.40
ATOM   1572  CA  GLY D  43       8.758   0.948   1.196  1.00  0.00
ATOM   1573  C   GLY D  43       8.665   2.366   0.674  1.00  0.55
ATOM   1574  O   GLY D  43       8.721   2.567  -0.555  1.00 -0.55
ATOM   1575  N   TRP D  44       8.490   3.341   1.571  1.00 -0.40
ATOM   1576  H   TRP D  44       8.410   3.177   2.551  1.00  0.40
ATOM   1577  CA  TRP D  44       8.409   4.732   1.110  1.00  0.00
ATOM   1578  CB  TRP D  44       7.004   5.048   0.545  1.00  0.12
ATOM   1579  CG  TRP D  44       6.933   6.467   0.075  1.00 -0.12
ATOM   1580  CD1 TRP D  44       6.740   7.637   0.790  1.00 -0.12
ATOM   1581  HD1 TRP D  44       6.566   7.678   1.855  1.00  0.12
ATOM   1582  NE1 TRP D  44       6.797   8.735  -0.026  1.00 -0.40
ATOM   1583  HE1 TRP D  44       6.692   9.666   0.248  1.00  0.40
ATOM   1584  CE2 TRP D  44       7.035   8.275  -1.323  1.00  0.00
ATOM   1585  CD2 TRP D  44       7.122   6.855  -1.288  1.00  0.00
ATOM   1586  CE3 TRP D  44       7.348   6.145  -2.457  1.00 -0.12
ATOM   1587  HE3 TRP D  44       7.395   5.066  -2.470  1.00  0.12
ATOM   1588  CZ3 TRP D  44       7.515   6.851  -3.622  1.00 -0.12
ATOM   1589  HZ3 TRP D  44       7.702   6.315  -4.541  1.00  0.12
ATOM   1590  CZ2 TRP D  44       7.195   9.000  -2.513  1.00 -0.12
ATOM   1591  HZ2 TRP D  44       7.126  10.077  -2.558  1.00  0.12
ATOM   1592  CH2 TRP D  44       7.449   8.258  -3.651  1.00 -0.12
ATOM   1593  HH2 TRP D  44       7.602   8.771  -4.588  1.00  0.12
ATOM   1594  C   TRP D  44       8.786   5.747   2.198  1.00  0.55
ATOM   1595  O   TRP D  44       9.672   6.603   2.086  1.00 -0.55
ATOM   1596  N   VAL D  45       8.005   5.604   3.279  1.00 -0.40
ATOM   1597  H   VAL D  45       7.311   4.890   3.312  1.00  0.40
ATOM   1598  CA  VAL D  45       8.075   6.430   4.464  1.00  0.00
ATOM   1599  CB  VAL D  45       6.953   5.970   5.438  1.00  0.00
ATOM   1600  CG1 VAL D  45       7.110   6.443   6.852  1.00  0.00
ATOM   1601  CG2 VAL D  45       5.606   6.537   4.950  1.00  0.00
ATOM   1602  C   VAL D  45       9.460   6.454   5.114  1.00  0.55
ATOM   1603  O   VAL D  45      10.276   5.517   5.166  1.00 -0.55
ATOM   1604  N   GLU D  46       9.732   7.643   5.654  1.00 -0.40
ATOM   1605  H   GLU D  46       9.093   8.405   5.581  1.00  0.40
ATOM   1606  CA  GLU D  46      10.952   7.922   6.378  1.00  0.00
ATOM   1607  CB  GLU D  46      11.231   9.411   6.216  1.00  0.00
ATOM   1608  CG  GLU D  46      11.733   9.969   7.551  1.00  0.00
ATOM   1609  CD  GLU D  46      12.329  11.292   7.061  1.00  0.10
ATOM   1610  OE1 GLU D  46      11.753  11.888   6.109  1.00 -0.55
ATOM   1611  OE2 GLU D  46      13.376  11.685   7.570  1.00 -0.55
ATOM   1612  C   GLU D  46      10.875   7.591   7.862  1.00  0.55
ATOM   1613  O   GLU D  46       9.865   7.851   8.528  1.00 -0.55
ATOM   1614  N   TYR D  47      11.920   6.996   8.374  1.00 -0.40
ATOM   1615  H   TYR D  47      12.708   6.741   7.820  1.00  0.40
ATOM   1616  CA  TYR D  47      11.998   6.663   9.802  1.00  0.00
ATOM   1617  CB  TYR D  47      12.083   5.131  10.011  1.00  0.12
ATOM   1618  CG  TYR D  47      10.832   4.440   9.490  1.00 -0.12
ATOM   1619  CD1 TYR D  47       9.648   4.560  10.219  1.00 -0.12
ATOM   1620  HD1 TYR D  47       9.660   5.101  11.154  1.00  0.12
ATOM   1621  CE1 TYR D  47       8.467   4.009   9.782  1.00 -0.12
ATOM   1622  HE1 TYR D  47       7.557   4.135  10.350  1.00  0.12
ATOM   1623  CZ  TYR D  47       8.467   3.293   8.607  1.00  0.06
ATOM   1624  OH  TYR D  47       7.260   2.729   8.196  1.00 -0.49
ATOM   1625  HH  TYR D  47       7.444   2.139   7.461  1.00  0.43
ATOM   1626  CD2 TYR D  47      10.810   3.746   8.302  1.00 -0.12
ATOM   1627  HD2 TYR D  47      11.700   3.672   7.694  1.00  0.12
ATOM   1628  CE2 TYR D  47       9.624   3.142   7.895  1.00 -0.12
ATOM   1629  HE2 TYR D  47       9.617   2.541   6.998  1.00  0.12
ATOM   1630  C   TYR D  47      13.186   7.368  10.451  1.00  0.55
ATOM   1631  O   TYR D  47      14.047   7.815   9.694  1.00 -0.55
ATOM   1632  N   PRO D  48      13.294   7.505  11.762  1.00 -0.20
ATOM   1633  CD  PRO D  48      14.470   8.151  12.386  1.00  0.10
ATOM   1634  CA  PRO D  48      12.284   7.055  12.730  1.00  0.10
ATOM   1635  CB  PRO D  48      12.919   7.270  14.080  1.00  0.00
ATOM   1636  CG  PRO D  48      14.271   7.889  13.861  1.00  0.00
ATOM   1637  C   PRO D  48      11.047   7.941  12.524  1.00  0.55
ATOM   1638  O   PRO D  48      11.081   9.081  12.063  1.00 -0.55
ATOM   1639  N   LEU D  49       9.912   7.361  12.877  1.00 -0.40
ATOM   1640  H   LEU D  49       9.887   6.430  13.232  1.00  0.40
ATOM   1641  CA  LEU D  49       8.621   8.033  12.774  1.00  0.00
ATOM   1642  CB  LEU D  49       7.784   7.318  11.695  1.00  0.00
ATOM   1643  CG  LEU D  49       6.285   7.624  11.556  1.00  0.00
ATOM   1644  CD1 LEU D  49       6.170   8.993  10.909  1.00  0.00
ATOM   1645  CD2 LEU D  49       5.534   6.587  10.745  1.00  0.00
ATOM   1646  C   LEU D  49       7.856   8.067  14.095  1.00  0.55
ATOM   1647  O   LEU D  49       7.833   7.093  14.840  1.00 -0.55
ATOM   1648  N   VAL D  50       7.237   9.202  14.328  1.00 -0.40
ATOM   1649  H   VAL D  50       7.338   9.990  13.726  1.00  0.40
ATOM   1650  CA  VAL D  50       6.360   9.389  15.485  1.00  0.00
ATOM   1651  CB  VAL D  50       6.864  10.392  16.505  1.00  0.00
ATOM   1652  CG1 VAL D  50       5.976  10.585  17.728  1.00  0.00
ATOM   1653  CG2 VAL D  50       8.289   9.908  16.835  1.00  0.00
ATOM   1654  C   VAL D  50       4.957   9.722  14.982  1.00  0.55
ATOM   1655  O   VAL D  50       4.694  10.693  14.290  1.00 -0.55
ATOM   1656  N   LEU D  51       4.022   8.814  15.295  1.00 -0.40
ATOM   1657  H   LEU D  51       4.266   7.972  15.768  1.00  0.40
ATOM   1658  CA  LEU D  51       2.617   8.954  14.992  1.00  0.00
ATOM   1659  CB  LEU D  51       1.964   7.666  14.508  1.00  0.00
ATOM   1660  CG  LEU D  51       0.431   7.899  14.255  1.00  0.00
ATOM   1661  CD1 LEU D  51       0.344   8.946  13.166  1.00  0.00
ATOM   1662  CD2 LEU D  51      -0.313   6.653  13.870  1.00  0.00
ATOM   1663  C   LEU D  51       1.850   9.395  16.268  1.00  0.55
ATOM   1664  O   LEU D  51       1.715   8.557  17.200  1.00 -0.55
ATOM   1665  N   GLU D  52       1.399  10.648  16.303  1.00 -0.40
ATOM   1666  H   GLU D  52       1.576  11.296  15.567  1.00  0.40
ATOM   1667  CA  GLU D  52       0.603  11.155  17.441  1.00  0.00
ATOM   1668  CB  GLU D  52       1.049  12.512  17.974  1.00  0.00
ATOM   1669  CG  GLU D  52       0.120  12.881  19.125  1.00  0.00
ATOM   1670  CD  GLU D  52       0.505  14.125  19.876  1.00  0.10
ATOM   1671  OE1 GLU D  52       1.453  14.804  19.421  1.00 -0.55
ATOM   1672  OE2 GLU D  52      -0.122  14.438  20.921  1.00 -0.55
ATOM   1673  C   GLU D  52      -0.851  11.240  16.971  1.00  0.55
ATOM   1674  O   GLU D  52      -1.195  12.071  16.136  1.00 -0.55
ATOM   1675  N   TRP D  53      -1.679  10.348  17.439  1.00 -0.40
ATOM   1676  H   TRP D  53      -1.353   9.670  18.090  1.00  0.40
ATOM   1677  CA  TRP D  53      -3.079  10.211  17.117  1.00  0.00
ATOM   1678  CB  TRP D  53      -3.360   8.765  16.698  1.00  0.12
ATOM   1679  CG  TRP D  53      -4.647   8.560  15.930  1.00 -0.12
ATOM   1680  CD1 TRP D  53      -5.830   9.254  16.037  1.00 -0.12
ATOM   1681  HD1 TRP D  53      -5.990  10.091  16.700  1.00  0.12
ATOM   1682  NE1 TRP D  53      -6.779   8.743  15.192  1.00 -0.40
ATOM   1683  HE1 TRP D  53      -7.701   9.054  15.116  1.00  0.40
ATOM   1684  CE2 TRP D  53      -6.220   7.726  14.472  1.00  0.00
ATOM   1685  CD2 TRP D  53      -4.896   7.559  14.926  1.00  0.00
ATOM   1686  CE3 TRP D  53      -4.097   6.557  14.345  1.00 -0.12
ATOM   1687  HE3 TRP D  53      -3.072   6.398  14.648  1.00  0.12
ATOM   1688  CZ3 TRP D  53      -4.656   5.760  13.355  1.00 -0.12
ATOM   1689  HZ3 TRP D  53      -4.053   5.001  12.880  1.00  0.12
ATOM   1690  CZ2 TRP D  53      -6.798   6.909  13.491  1.00 -0.12
ATOM   1691  HZ2 TRP D  53      -7.817   7.029  13.153  1.00  0.12
ATOM   1692  CH2 TRP D  53      -5.987   5.924  12.965  1.00 -0.12
ATOM   1693  HH2 TRP D  53      -6.397   5.254  12.225  1.00  0.12
ATOM   1694  C   TRP D  53      -3.992  10.680  18.260  1.00  0.55
ATOM   1695  O   TRP D  53      -4.260   9.961  19.231  1.00 -0.55
ATOM   1696  N   ARG D  54      -4.509  11.889  18.138  1.00 -0.40
ATOM   1697  H   ARG D  54      -4.297  12.469  17.356  1.00  0.40
ATOM   1698  CA  ARG D  54      -5.423  12.471  19.124  1.00  0.00
ATOM   1699  CB  ARG D  54      -5.277  13.968  19.169  1.00  0.00
ATOM   1700  CG  ARG D  54      -3.840  14.366  19.208  1.00  0.00
ATOM   1701  CD  ARG D  54      -3.763  15.882  19.059  1.00  0.35
ATOM   1702  NE  ARG D  54      -2.370  16.200  19.424  1.00 -0.35
ATOM   1703  HE  ARG D  54      -1.843  15.590  20.014  1.00  0.45
ATOM   1704  CZ  ARG D  54      -1.827  17.333  18.943  1.00  0.35
ATOM   1705  NH1 ARG D  54      -2.595  18.101  18.159  1.00 -0.70
ATOM   1706 HH11 ARG D  54      -3.533  17.824  17.951  1.00  0.40
ATOM   1707 HH12 ARG D  54      -2.229  18.952  17.780  1.00  0.40
ATOM   1708  NH2 ARG D  54      -0.573  17.686  19.232  1.00 -0.70
ATOM   1709 HH21 ARG D  54      -0.013  17.103  19.820  1.00  0.40
ATOM   1710 HH22 ARG D  54      -0.194  18.534  18.861  1.00  0.40
ATOM   1711  C   ARG D  54      -6.883  12.189  18.811  1.00  0.55
ATOM   1712  O   ARG D  54      -7.318  12.067  17.663  1.00 -0.55
ATOM   1713  N   GLN D  55      -7.648  12.139  19.909  1.00 -0.40
ATOM   1714  H   GLN D  55      -7.251  12.312  20.806  1.00  0.40
ATOM   1715  CA  GLN D  55      -9.090  11.838  19.932  1.00  0.00
ATOM   1716  CB  GLN D  55      -9.990  12.899  19.315  1.00  0.00
ATOM   1717  CG  GLN D  55      -9.701  14.322  19.634  1.00  0.00
ATOM   1718  CD  GLN D  55      -9.928  14.596  21.112  1.00  0.55
ATOM   1719  OE1 GLN D  55     -10.852  14.070  21.754  1.00 -0.55
ATOM   1720  NE2 GLN D  55      -8.987  15.444  21.557  1.00 -0.78
ATOM   1721 HE21 GLN D  55      -8.987  15.733  22.514  1.00  0.39
ATOM   1722 HE22 GLN D  55      -8.286  15.786  20.931  1.00  0.39
ATOM   1723  C   GLN D  55      -9.358  10.579  19.102  1.00  0.55
ATOM   1724  O   GLN D  55     -10.206  10.650  18.206  1.00 -0.55
ATOM   1725  N   PHE D  56      -8.638   9.514  19.326  1.00 -0.40
ATOM   1726  H   PHE D  56      -7.951   9.489  20.048  1.00  0.40
ATOM   1727  CA  PHE D  56      -8.780   8.290  18.548  1.00  0.00
ATOM   1728  CB  PHE D  56      -7.884   7.117  19.070  1.00  0.12
ATOM   1729  CG  PHE D  56      -8.059   5.866  18.234  1.00 -0.12
ATOM   1730  CD1 PHE D  56      -7.308   5.644  17.095  1.00 -0.12
ATOM   1731  HD1 PHE D  56      -6.549   6.362  16.823  1.00  0.12
ATOM   1732  CE1 PHE D  56      -7.495   4.539  16.295  1.00 -0.12
ATOM   1733  HE1 PHE D  56      -6.903   4.414  15.401  1.00  0.12
ATOM   1734  CZ  PHE D  56      -8.437   3.593  16.637  1.00 -0.12
ATOM   1735  HZ  PHE D  56      -8.574   2.713  16.027  1.00  0.12
ATOM   1736  CD2 PHE D  56      -9.016   4.915  18.567  1.00 -0.12
ATOM   1737  HD2 PHE D  56      -9.616   5.057  19.453  1.00  0.12
ATOM   1738  CE2 PHE D  56      -9.215   3.789  17.786  1.00 -0.12
ATOM   1739  HE2 PHE D  56      -9.967   3.064  18.062  1.00  0.12
ATOM   1740  C   PHE D  56     -10.235   7.888  18.459  1.00  0.55
ATOM   1741  O   PHE D  56     -10.788   7.583  17.403  1.00 -0.55
ATOM   1742  N   GLU D  57     -10.875   7.847  19.613  1.00 -0.40
ATOM   1743  H   GLU D  57     -10.450   8.088  20.482  1.00  0.40
ATOM   1744  CA  GLU D  57     -12.286   7.428  19.647  1.00  0.00
ATOM   1745  CB  GLU D  57     -12.731   7.447  21.119  1.00  0.00
ATOM   1746  CG  GLU D  57     -11.827   6.468  21.903  1.00  0.00
ATOM   1747  CD  GLU D  57     -12.309   5.086  21.422  1.00  0.10
ATOM   1748  OE1 GLU D  57     -13.539   4.903  21.167  1.00 -0.55
ATOM   1749  OE2 GLU D  57     -11.350   4.280  21.344  1.00 -0.55
ATOM   1750  C   GLU D  57     -13.226   8.238  18.785  1.00  0.55
ATOM   1751  O   GLU D  57     -14.159   7.640  18.238  1.00 -0.55
ATOM   1752  N   GLN D  58     -13.059   9.541  18.646  1.00 -0.40
ATOM   1753  H   GLN D  58     -12.314  10.041  19.082  1.00  0.40
ATOM   1754  CA  GLN D  58     -13.991  10.327  17.818  1.00  0.00
ATOM   1755  CB  GLN D  58     -13.777  11.833  17.959  1.00  0.00
ATOM   1756  CG  GLN D  58     -14.045  12.422  19.347  1.00  0.00
ATOM   1757  CD  GLN D  58     -14.151  13.951  19.313  1.00  0.55
ATOM   1758  OE1 GLN D  58     -13.373  14.649  19.970  1.00 -0.55
ATOM   1759  NE2 GLN D  58     -15.159  14.475  18.554  1.00 -0.78
ATOM   1760 HE21 GLN D  58     -15.276  15.466  18.494  1.00  0.39
ATOM   1761 HE22 GLN D  58     -15.779  13.867  18.058  1.00  0.39
ATOM   1762  C   GLN D  58     -13.871   9.932  16.352  1.00  0.55
ATOM   1763  O   GLN D  58     -14.823   9.873  15.599  1.00 -0.55
ATOM   1764  N   SER D  59     -12.600   9.707  15.980  1.00 -0.40
ATOM   1765  H   SER D  59     -11.840   9.789  16.619  1.00  0.40
ATOM   1766  CA  SER D  59     -12.252   9.329  14.618  1.00  0.00
ATOM   1767  CB  SER D  59     -10.742   9.419  14.380  1.00  0.00
ATOM   1768  OG  SER D  59      -9.985   8.432  15.041  1.00 -0.49
ATOM   1769  HG  SER D  59     -10.278   8.443  15.956  1.00  0.49
ATOM   1770  C   SER D  59     -12.830   7.960  14.320  1.00  0.55
ATOM   1771  O   SER D  59     -13.230   7.743  13.205  1.00 -0.55
ATOM   1772  N   LYS D  60     -12.866   7.106  15.304  1.00 -0.40
ATOM   1773  H   LYS D  60     -12.537   7.370  16.206  1.00  0.40
ATOM   1774  CA  LYS D  60     -13.365   5.724  15.227  1.00  0.00
ATOM   1775  CB  LYS D  60     -13.110   4.995  16.529  1.00  0.00
ATOM   1776  CG  LYS D  60     -13.121   3.478  16.440  1.00  0.00
ATOM   1777  CD  LYS D  60     -12.430   2.997  17.729  1.00  0.00
ATOM   1778  CE  LYS D  60     -13.148   1.784  18.292  1.00  0.33
ATOM   1779  NZ  LYS D  60     -12.399   1.290  19.472  1.00 -0.32
ATOM   1780  HZ1 LYS D  60     -12.355   2.038  20.193  1.00  0.33
ATOM   1781  HZ2 LYS D  60     -11.435   1.026  19.185  1.00  0.33
ATOM   1782  HZ3 LYS D  60     -12.883   0.457  19.865  1.00  0.33
ATOM   1783  C   LYS D  60     -14.840   5.709  14.855  1.00  0.55
ATOM   1784  O   LYS D  60     -15.294   4.964  13.999  1.00 -0.55
ATOM   1785  N   GLN D  61     -15.563   6.587  15.514  1.00 -0.40
ATOM   1786  H   GLN D  61     -15.147   7.174  16.202  1.00  0.40
ATOM   1787  CA  GLN D  61     -16.974   6.791  15.323  1.00  0.00
ATOM   1788  CB  GLN D  61     -17.413   8.029  16.136  1.00  0.00
ATOM   1789  CG  GLN D  61     -18.944   8.176  16.256  1.00  0.00
ATOM   1790  CD  GLN D  61     -19.297   9.331  17.201  1.00  0.55
ATOM   1791  OE1 GLN D  61     -19.913   9.119  18.251  1.00 -0.55
ATOM   1792  NE2 GLN D  61     -18.898  10.577  16.812  1.00 -0.78
ATOM   1793 HE21 GLN D  61     -19.100  11.369  17.388  1.00  0.39
ATOM   1794 HE22 GLN D  61     -18.403  10.698  15.951  1.00  0.39
ATOM   1795  C   GLN D  61     -17.233   7.100  13.848  1.00  0.55
ATOM   1796  O   GLN D  61     -17.981   6.445  13.120  1.00 -0.55
ATOM   1797  N   LEU D  62     -16.547   8.148  13.427  1.00 -0.40
ATOM   1798  H   LEU D  62     -15.919   8.610  14.046  1.00  0.40
ATOM   1799  CA  LEU D  62     -16.601   8.738  12.101  1.00  0.00
ATOM   1800  CB  LEU D  62     -15.842  10.101  12.247  1.00  0.00
ATOM   1801  CG  LEU D  62     -16.854  11.115  12.832  1.00  0.00
ATOM   1802  CD1 LEU D  62     -17.240  12.196  11.827  1.00  0.00
ATOM   1803  CD2 LEU D  62     -18.114  10.377  13.286  1.00  0.00
ATOM   1804  C   LEU D  62     -16.118   7.892  10.956  1.00  0.55
ATOM   1805  O   LEU D  62     -16.510   8.045   9.779  1.00 -0.55
ATOM   1806  N   THR D  63     -15.268   6.909  11.229  1.00 -0.40
ATOM   1807  H   THR D  63     -14.924   6.703  12.141  1.00  0.40
ATOM   1808  CA  THR D  63     -14.809   6.078  10.112  1.00  0.00
ATOM   1809  CB  THR D  63     -13.275   6.049  10.159  1.00  0.00
ATOM   1810  OG1 THR D  63     -12.968   5.535  11.475  1.00 -0.49
ATOM   1811  HG1 THR D  63     -13.062   6.277  12.078  1.00  0.49
ATOM   1812  CG2 THR D  63     -12.700   7.428   9.897  1.00  0.00
ATOM   1813  C   THR D  63     -15.493   4.720  10.164  1.00  0.55
ATOM   1814  O   THR D  63     -14.992   4.004   9.273  1.00 -0.55
ATOM   1815  NT  THR D  63     -16.459   4.412  11.052  1.00 -0.40
ATOM   1816  HNT THR D  63     -16.796   5.070  11.721  1.00  0.40
ATOM   1817  CAT THR D  63     -17.059   3.109  11.084  1.00  0.00
ATOM   1818  CAY GLY G  66     -12.960  -1.116  11.692  1.00  0.00
ATOM   1819  CY  GLY G  66     -12.513  -0.187  10.615  1.00  0.55
ATOM   1820  OY  GLY G  66     -12.282  -0.603   9.482  1.00 -0.55
ATOM   1821  N   GLY G  66     -12.378   1.109  10.964  1.00 -0.40
ATOM   1822  H   GLY G  66     -12.595   1.425  11.884  1.00  0.40
ATOM   1823  CA  GLY G  66     -11.909   2.150  10.033  1.00  0.00
ATOM   1824  C   GLY G  66     -10.541   2.627  10.581  1.00  0.55
ATOM   1825  O   GLY G  66      -9.479   2.186  10.140  1.00 -0.55
ATOM   1826  N   ALA G  67     -10.644   3.517  11.543  1.00 -0.40
ATOM   1827  H   ALA G  67     -11.543   3.858  11.799  1.00  0.40
ATOM   1828  CA  ALA G  67      -9.576   4.090  12.313  1.00  0.00
ATOM   1829  CB  ALA G  67     -10.169   4.921  13.447  1.00  0.00
ATOM   1830  C   ALA G  67      -8.761   2.939  12.931  1.00  0.55
ATOM   1831  O   ALA G  67      -7.522   2.967  13.050  1.00 -0.55
ATOM   1832  N   GLU G  68      -9.525   1.909  13.351  1.00 -0.40
ATOM   1833  H   GLU G  68     -10.518   1.886  13.256  1.00  0.40
ATOM   1834  CA  GLU G  68      -8.876   0.746  13.986  1.00  0.00
ATOM   1835  CB  GLU G  68      -9.983  -0.057  14.687  1.00  0.00
ATOM   1836  CG  GLU G  68      -9.472  -1.035  15.701  1.00  0.00
ATOM   1837  CD  GLU G  68      -8.727  -0.387  16.879  1.00  0.10
ATOM   1838  OE1 GLU G  68      -9.359   0.488  17.513  1.00 -0.55
ATOM   1839  OE2 GLU G  68      -7.592  -0.906  17.014  1.00 -0.55
ATOM   1840  C   GLU G  68      -8.033  -0.111  13.048  1.00  0.55
ATOM   1841  O   GLU G  68      -6.927  -0.547  13.412  1.00 -0.55
ATOM   1842  N   SER G  69      -8.527  -0.352  11.857  1.00 -0.40
ATOM   1843  H   SER G  69      -9.436  -0.021  11.628  1.00  0.40
ATOM   1844  CA  SER G  69      -7.888  -1.074  10.777  1.00  0.00
ATOM   1845  CB  SER G  69      -8.774  -0.979   9.511  1.00  0.00
ATOM   1846  OG  SER G  69      -9.593  -2.109   9.552  1.00 -0.49
ATOM   1847  HG  SER G  69     -10.252  -1.983   8.865  1.00  0.49
ATOM   1848  C   SER G  69      -6.558  -0.395  10.368  1.00  0.55
ATOM   1849  O   SER G  69      -5.604  -1.113  10.134  1.00 -0.55
ATOM   1850  N   VAL G  70      -6.605   0.929  10.302  1.00 -0.40
ATOM   1851  H   VAL G  70      -7.448   1.425  10.493  1.00  0.40
ATOM   1852  CA  VAL G  70      -5.467   1.763   9.956  1.00  0.00
ATOM   1853  CB  VAL G  70      -5.878   3.215   9.666  1.00  0.00
ATOM   1854  CG1 VAL G  70      -4.593   4.063   9.684  1.00  0.00
ATOM   1855  CG2 VAL G  70      -6.650   3.348   8.374  1.00  0.00
ATOM   1856  C   VAL G  70      -4.416   1.703  11.050  1.00  0.55
ATOM   1857  O   VAL G  70      -3.219   1.521  10.780  1.00 -0.55
ATOM   1858  N   LEU G  71      -4.823   1.827  12.294  1.00 -0.40
ATOM   1859  H   LEU G  71      -5.783   1.989  12.505  1.00  0.40
ATOM   1860  CA  LEU G  71      -3.941   1.743  13.460  1.00  0.00
ATOM   1861  CB  LEU G  71      -4.709   1.896  14.781  1.00  0.00
ATOM   1862  CG  LEU G  71      -3.916   1.706  16.088  1.00  0.00
ATOM   1863  CD1 LEU G  71      -2.763   2.700  16.152  1.00  0.00
ATOM   1864  CD2 LEU G  71      -4.773   1.843  17.339  1.00  0.00
ATOM   1865  C   LEU G  71      -3.216   0.371  13.430  1.00  0.55
ATOM   1866  O   LEU G  71      -2.013   0.270  13.737  1.00 -0.55
ATOM   1867  N   GLN G  72      -3.966  -0.653  13.113  1.00 -0.40
ATOM   1868  H   GLN G  72      -4.931  -0.518  12.912  1.00  0.40
ATOM   1869  CA  GLN G  72      -3.532  -2.041  13.016  1.00  0.00
ATOM   1870  CB  GLN G  72      -4.764  -2.898  12.742  1.00  0.00
ATOM   1871  CG  GLN G  72      -4.505  -4.377  12.508  1.00  0.00
ATOM   1872  CD  GLN G  72      -5.823  -5.164  12.367  1.00  0.55
ATOM   1873  OE1 GLN G  72      -6.871  -4.943  13.028  1.00 -0.55
ATOM   1874  NE2 GLN G  72      -5.884  -6.188  11.485  1.00 -0.78
ATOM   1875 HE21 GLN G  72      -6.731  -6.709  11.381  1.00  0.39
ATOM   1876 HE22 GLN G  72      -5.081  -6.424  10.937  1.00  0.39
ATOM   1877  C   GLN G  72      -2.402  -2.187  11.996  1.00  0.55
ATOM   1878  O   GLN G  72      -1.461  -2.936  12.285  1.00 -0.55
ATOM   1879  N   VAL G  73      -2.455  -1.510  10.866  1.00 -0.40
ATOM   1880  H   VAL G  73      -3.245  -0.950  10.630  1.00  0.40
ATOM   1881  CA  VAL G  73      -1.376  -1.526   9.881  1.00  0.00
ATOM   1882  CB  VAL G  73      -1.773  -0.826   8.592  1.00  0.00
ATOM   1883  CG1 VAL G  73      -0.577  -0.684   7.662  1.00  0.00
ATOM   1884  CG2 VAL G  73      -2.900  -1.681   7.986  1.00  0.00
ATOM   1885  C   VAL G  73      -0.110  -0.909  10.458  1.00  0.55
ATOM   1886  O   VAL G  73       1.014  -1.391  10.272  1.00 -0.55
ATOM   1887  N   PHE G  74      -0.235   0.192  11.184  1.00 -0.40
ATOM   1888  H   PHE G  74      -1.115   0.639  11.325  1.00  0.40
ATOM   1889  CA  PHE G  74       0.915   0.819  11.822  1.00  0.00
ATOM   1890  CB  PHE G  74       0.508   2.100  12.543  1.00  0.12
ATOM   1891  CG  PHE G  74       0.485   3.308  11.662  1.00 -0.12
ATOM   1892  CD1 PHE G  74       1.627   4.021  11.375  1.00 -0.12
ATOM   1893  HD1 PHE G  74       2.570   3.712  11.802  1.00  0.12
ATOM   1894  CE1 PHE G  74       1.584   5.136  10.543  1.00 -0.12
ATOM   1895  HE1 PHE G  74       2.486   5.690  10.331  1.00  0.12
ATOM   1896  CZ  PHE G  74       0.363   5.535   9.984  1.00 -0.12
ATOM   1897  HZ  PHE G  74       0.324   6.400   9.339  1.00  0.12
ATOM   1898  CD2 PHE G  74      -0.730   3.707  11.100  1.00 -0.12
ATOM   1899  HD2 PHE G  74      -1.628   3.149  11.321  1.00  0.12
ATOM   1900  CE2 PHE G  74      -0.797   4.819  10.257  1.00 -0.12
ATOM   1901  HE2 PHE G  74      -1.740   5.119   9.823  1.00  0.12
ATOM   1902  C   PHE G  74       1.531  -0.165  12.819  1.00  0.55
ATOM   1903  O   PHE G  74       2.754  -0.281  12.934  1.00 -0.55
ATOM   1904  N   ARG G  75       0.737  -0.869  13.575  1.00 -0.40
ATOM   1905  H   ARG G  75      -0.255  -0.805  13.506  1.00  0.40
ATOM   1906  CA  ARG G  75       1.263  -1.817  14.592  1.00  0.00
ATOM   1907  CB  ARG G  75       0.127  -2.208  15.541  1.00  0.00
ATOM   1908  CG  ARG G  75      -0.181  -0.900  16.312  1.00  0.00
ATOM   1909  CD  ARG G  75      -0.113  -1.130  17.786  1.00  0.35
ATOM   1910  NE  ARG G  75      -1.036  -2.075  18.265  1.00 -0.35
ATOM   1911  HE  ARG G  75      -1.940  -1.843  17.953  1.00  0.45
ATOM   1912  CZ  ARG G  75      -1.085  -3.168  18.993  1.00  0.35
ATOM   1913  NH1 ARG G  75      -0.052  -3.761  19.550  1.00 -0.70
ATOM   1914 HH11 ARG G  75       0.866  -3.381  19.433  1.00  0.40
ATOM   1915 HH12 ARG G  75      -0.183  -4.592  20.089  1.00  0.40
ATOM   1916  NH2 ARG G  75      -2.308  -3.705  19.156  1.00 -0.70
ATOM   1917 HH21 ARG G  75      -3.105  -3.272  18.734  1.00  0.40
ATOM   1918 HH22 ARG G  75      -2.421  -4.537  19.698  1.00  0.40
ATOM   1919  C   ARG G  75       1.977  -3.000  13.985  1.00  0.55
ATOM   1920  O   ARG G  75       3.032  -3.351  14.563  1.00 -0.55
ATOM   1921  N   GLU G  76       1.495  -3.530  12.860  1.00 -0.40
ATOM   1922  H   GLU G  76       0.657  -3.196  12.436  1.00  0.40
ATOM   1923  CA  GLU G  76       2.161  -4.633  12.176  1.00  0.00
ATOM   1924  CB  GLU G  76       1.411  -5.141  10.964  1.00  0.00
ATOM   1925  CG  GLU G  76      -0.014  -5.502  11.262  1.00  0.00
ATOM   1926  CD  GLU G  76      -0.574  -6.428  10.170  1.00  0.10
ATOM   1927  OE1 GLU G  76       0.212  -6.826   9.244  1.00 -0.55
ATOM   1928  OE2 GLU G  76      -1.781  -6.717  10.403  1.00 -0.55
ATOM   1929  C   GLU G  76       3.495  -4.204  11.555  1.00  0.55
ATOM   1930  O   GLU G  76       4.452  -4.972  11.483  1.00 -0.55
ATOM   1931  N   ALA G  77       3.440  -2.964  11.113  1.00 -0.40
ATOM   1932  H   ALA G  77       2.638  -2.376  11.172  1.00  0.40
ATOM   1933  CA  ALA G  77       4.669  -2.427  10.486  1.00  0.00
ATOM   1934  CB  ALA G  77       4.400  -1.145   9.729  1.00  0.00
ATOM   1935  C   ALA G  77       5.746  -2.313  11.570  1.00  0.55
ATOM   1936  O   ALA G  77       6.948  -2.589  11.381  1.00 -0.55
ATOM   1937  N   LYS G  78       5.325  -1.900  12.747  1.00 -0.40
ATOM   1938  H   LYS G  78       4.372  -1.665  12.921  1.00  0.40
ATOM   1939  CA  LYS G  78       6.230  -1.765  13.862  1.00  0.00
ATOM   1940  CB  LYS G  78       5.574  -1.070  15.047  1.00  0.00
ATOM   1941  CG  LYS G  78       6.523  -0.801  16.189  1.00  0.00
ATOM   1942  CD  LYS G  78       5.895  -0.261  17.443  1.00  0.00
ATOM   1943  CE  LYS G  78       6.865   0.463  18.370  1.00  0.33
ATOM   1944  NZ  LYS G  78       8.325   0.396  18.074  1.00 -0.32
ATOM   1945  HZ1 LYS G  78       8.508   0.801  17.134  1.00  0.33
ATOM   1946  HZ2 LYS G  78       8.637  -0.596  18.091  1.00  0.33
ATOM   1947  HZ3 LYS G  78       8.850   0.935  18.792  1.00  0.33
ATOM   1948  C   LYS G  78       6.640  -3.190  14.279  1.00  0.55
ATOM   1949  O   LYS G  78       7.845  -3.410  14.482  1.00 -0.55
ATOM   1950  N   ALA G  79       5.695  -4.098  14.415  1.00 -0.40
ATOM   1951  H   ALA G  79       4.738  -3.902  14.214  1.00  0.40
ATOM   1952  CA  ALA G  79       5.992  -5.457  14.875  1.00  0.00
ATOM   1953  CB  ALA G  79       4.819  -6.381  14.762  1.00  0.00
ATOM   1954  C   ALA G  79       7.169  -5.998  14.080  1.00  0.55
ATOM   1955  O   ALA G  79       8.109  -6.576  14.609  1.00 -0.55
ATOM   1956  N   GLU G  80       7.032  -5.746  12.794  1.00 -0.40
ATOM   1957  H   GLU G  80       6.244  -5.251  12.436  1.00  0.40
ATOM   1958  CA  GLU G  80       8.014  -6.168  11.811  1.00  0.00
ATOM   1959  CB  GLU G  80       7.380  -6.019  10.421  1.00  0.00
ATOM   1960  CG  GLU G  80       6.445  -7.204  10.122  1.00  0.00
ATOM   1961  CD  GLU G  80       6.491  -7.524   8.632  1.00  0.10
ATOM   1962  OE1 GLU G  80       7.419  -7.057   7.921  1.00 -0.55
ATOM   1963  OE2 GLU G  80       5.564  -8.231   8.176  1.00 -0.55
ATOM   1964  C   GLU G  80       9.295  -5.394  11.884  1.00  0.55
ATOM   1965  O   GLU G  80      10.083  -5.640  10.966  1.00 -0.55
ATOM   1966  N   GLY G  81       9.579  -4.506  12.807  1.00 -0.40
ATOM   1967  H   GLY G  81       8.929  -4.298  13.533  1.00  0.40
ATOM   1968  CA  GLY G  81      10.801  -3.770  12.868  1.00  0.00
ATOM   1969  C   GLY G  81      10.933  -2.318  12.522  1.00  0.55
ATOM   1970  O   GLY G  81      12.002  -1.736  12.861  1.00 -0.55
ATOM   1971  N   ALA G  82       9.966  -1.695  11.857  1.00 -0.40
ATOM   1972  H   ALA G  82       9.147  -2.181  11.564  1.00  0.40
ATOM   1973  CA  ALA G  82      10.009  -0.266  11.498  1.00  0.00
ATOM   1974  CB  ALA G  82       8.849   0.132  10.625  1.00  0.00
ATOM   1975  C   ALA G  82       9.959   0.484  12.824  1.00  0.55
ATOM   1976  O   ALA G  82       9.249   0.068  13.753  1.00 -0.55
ATOM   1977  N   ASP G  83      10.738   1.516  12.867  1.00 -0.40
ATOM   1978  H   ASP G  83      11.292   1.754  12.075  1.00  0.40
ATOM   1979  CA  ASP G  83      10.905   2.421  14.005  1.00  0.00
ATOM   1980  CB  ASP G  83      12.284   3.089  13.972  1.00  0.00
ATOM   1981  CG  ASP G  83      12.602   3.800  15.278  1.00  0.10
ATOM   1982  OD1 ASP G  83      11.694   3.935  16.136  1.00 -0.55
ATOM   1983  OD2 ASP G  83      13.758   4.251  15.473  1.00 -0.55
ATOM   1984  C   ASP G  83       9.802   3.502  14.064  1.00  0.55
ATOM   1985  O   ASP G  83       9.939   4.665  13.652  1.00 -0.55
ATOM   1986  N   ILE G  84       8.688   3.016  14.606  1.00 -0.40
ATOM   1987  H   ILE G  84       8.629   2.072  14.921  1.00  0.40
ATOM   1988  CA  ILE G  84       7.490   3.812  14.780  1.00  0.00
ATOM   1989  CB  ILE G  84       6.274   3.175  14.036  1.00  0.00
ATOM   1990  CG2 ILE G  84       4.984   3.976  14.218  1.00  0.00
ATOM   1991  CG1 ILE G  84       6.656   3.114  12.558  1.00  0.00
ATOM   1992  CD1 ILE G  84       5.693   2.333  11.708  1.00  0.00
ATOM   1993  C   ILE G  84       7.063   3.937  16.236  1.00  0.55
ATOM   1994  O   ILE G  84       6.835   2.864  16.847  1.00 -0.55
ATOM   1995  N   THR G  85       6.993   5.171  16.703  1.00 -0.40
ATOM   1996  H   THR G  85       7.276   5.971  16.180  1.00  0.40
ATOM   1997  CA  THR G  85       6.475   5.399  18.054  1.00  0.00
ATOM   1998  CB  THR G  85       7.217   6.462  18.836  1.00  0.00
ATOM   1999  OG1 THR G  85       8.511   5.902  18.938  1.00 -0.49
ATOM   2000  HG1 THR G  85       8.941   6.075  18.097  1.00  0.49
ATOM   2001  CG2 THR G  85       6.576   6.611  20.210  1.00  0.00
ATOM   2002  C   THR G  85       4.997   5.803  17.919  1.00  0.55
ATOM   2003  O   THR G  85       4.675   6.727  17.167  1.00 -0.55
ATOM   2004  N   ILE G  86       4.078   5.148  18.570  1.00 -0.40
ATOM   2005  H   ILE G  86       4.309   4.387  19.170  1.00  0.40
ATOM   2006  CA  ILE G  86       2.637   5.469  18.479  1.00  0.00
ATOM   2007  CB  ILE G  86       1.859   4.226  18.078  1.00  0.00
ATOM   2008  CG2 ILE G  86       0.377   4.422  17.914  1.00  0.00
ATOM   2009  CG1 ILE G  86       2.429   3.665  16.757  1.00  0.00
ATOM   2010  CD1 ILE G  86       1.787   2.267  16.571  1.00  0.00
ATOM   2011  C   ILE G  86       2.132   6.026  19.794  1.00  0.55
ATOM   2012  O   ILE G  86       2.241   5.386  20.845  1.00 -0.55
ATOM   2013  N   ILE G  87       1.599   7.224  19.769  1.00 -0.40
ATOM   2014  H   ILE G  87       1.546   7.740  18.919  1.00  0.40
ATOM   2015  CA  ILE G  87       1.044   7.911  20.939  1.00  0.00
ATOM   2016  CB  ILE G  87       1.652   9.299  21.168  1.00  0.00
ATOM   2017  CG2 ILE G  87       1.021   9.964  22.386  1.00  0.00
ATOM   2018  CG1 ILE G  87       3.175   9.136  21.237  1.00  0.00
ATOM   2019  CD1 ILE G  87       3.880  10.454  20.993  1.00  0.00
ATOM   2020  C   ILE G  87      -0.451   8.061  20.692  1.00  0.55
ATOM   2021  O   ILE G  87      -0.907   8.575  19.679  1.00 -0.55
ATOM   2022  N   LEU G  88      -1.191   7.480  21.604  1.00 -0.40
ATOM   2023  H   LEU G  88      -0.783   7.018  22.387  1.00  0.40
ATOM   2024  CA  LEU G  88      -2.651   7.457  21.552  1.00  0.00
ATOM   2025  CB  LEU G  88      -3.173   6.041  21.669  1.00  0.00
ATOM   2026  CG  LEU G  88      -2.883   5.096  20.508  1.00  0.00
ATOM   2027  CD1 LEU G  88      -3.165   3.672  20.943  1.00  0.00
ATOM   2028  CD2 LEU G  88      -3.762   5.443  19.307  1.00  0.00
ATOM   2029  C   LEU G  88      -3.136   8.384  22.664  1.00  0.55
ATOM   2030  O   LEU G  88      -3.051   8.033  23.837  1.00 -0.55
ATOM   2031  N   SER G  89      -3.544   9.564  22.223  1.00 -0.40
ATOM   2032  H   SER G  89      -3.506   9.841  21.266  1.00  0.40
ATOM   2033  CA  SER G  89      -4.097  10.545  23.216  1.00  0.00
ATOM   2034  CB  SER G  89      -3.200  11.750  23.349  1.00  0.00
ATOM   2035  OG  SER G  89      -2.458  12.041  22.184  1.00 -0.49
ATOM   2036  HG  SER G  89      -1.933  12.818  22.391  1.00  0.49
ATOM   2037  C   SER G  89      -5.548  10.818  22.817  1.00  0.10
ATOM   2038  O   SER G  89      -6.176   9.872  22.206  1.00 -0.55
ATOM   2039  OXT SER G  89      -6.064  11.936  23.072  1.00 -0.55
ATOM   2040  OH2 OH2 R 111       8.502   0.276  -8.217  1.00 -0.83
ATOM   2041  H1  OH2 R 111       8.689  -0.355  -7.522  1.00  0.42
ATOM   2042  H2  OH2 R 111       7.573   0.153  -8.410  1.00  0.42
ATOM   2043  OH2 OH2 R 113      10.492  -3.800 -11.608  1.00 -0.83
ATOM   2044  H1  OH2 R 113       9.830  -3.548 -12.252  1.00  0.42
ATOM   2045  H2  OH2 R 113      10.016  -4.329 -10.968  1.00  0.42
ATOM   2046  OH2 OH2 R 116      14.846  -5.228 -11.862  1.00 -0.83
ATOM   2047  H1  OH2 R 116      15.761  -5.150 -11.593  1.00  0.42
ATOM   2048  H2  OH2 R 116      14.359  -4.727 -11.207  1.00  0.42
ATOM   2049  OH2 OH2 R 117      -4.838  -1.322 -11.603  1.00 -0.83
ATOM   2050  H1  OH2 R 117      -5.439  -0.718 -12.039  1.00  0.42
ATOM   2051  H2  OH2 R 117      -5.344  -1.680 -10.873  1.00  0.42
ATOM   2052  OH2 OH2 R 119      -6.721  -6.520  -1.235  1.00 -0.83
ATOM   2053  H1  OH2 R 119      -6.037  -6.006  -0.806  1.00  0.42
ATOM   2054  H2  OH2 R 119      -6.447  -7.430  -1.117  1.00  0.42
ATOM   2055  OH2 OH2 R 121       4.286  -3.705  -0.445  1.00 -0.83
ATOM   2056  H1  OH2 R 121       4.373  -2.950  -1.027  1.00  0.42
ATOM   2057  H2  OH2 R 121       3.788  -4.344  -0.954  1.00  0.42
ATOM   2058  OH2 OH2 R 122       7.999  -7.454  -2.394  1.00 -0.83
ATOM   2059  H1  OH2 R 122       8.515  -7.360  -1.594  1.00  0.42
ATOM   2060  H2  OH2 R 122       8.052  -6.596  -2.815  1.00  0.42
ATOM   2061  OH2 OH2 R 125       3.756  -6.702   1.167  1.00 -0.83
ATOM   2062  H1  OH2 R 125       3.469  -6.457   0.287  1.00  0.42
ATOM   2063  H2  OH2 R 125       3.634  -7.650   1.205  1.00  0.42
ATOM   2064  OH2 OH2 R 130      15.071 -16.819 -11.114  1.00 -0.83
ATOM   2065  H1  OH2 R 130      15.917 -16.390 -10.990  1.00  0.42
ATOM   2066  H2  OH2 R 130      14.725 -16.930 -10.228  1.00  0.42
ATOM   2067  OH2 OH2 R 150      17.614   4.363  -7.037  1.00 -0.83
ATOM   2068  H1  OH2 R 150      17.306   4.913  -6.317  1.00  0.42
ATOM   2069  H2  OH2 R 150      18.477   4.715  -7.256  1.00  0.42
ATOM   2070  OH2 OH2 R 151      11.838   3.422 -12.105  1.00 -0.83
ATOM   2071  H1  OH2 R 151      12.195   3.913 -11.364  1.00  0.42
ATOM   2072  H2  OH2 R 151      10.916   3.290 -11.882  1.00  0.42
ATOM   2073  OH2 OH2 L  90      10.339   6.177  16.690  1.00 -0.83
ATOM   2074  H1  OH2 L  90      10.739   5.310  16.620  1.00  0.42
ATOM   2075  H2  OH2 L  90      10.745   6.686  15.988  1.00  0.42
ATOM   2076  OH2 OH2 L  92       9.532   2.896   4.459  1.00 -0.83
ATOM   2077  H1  OH2 L  92       8.821   2.594   5.025  1.00  0.42
ATOM   2078  H2  OH2 L  92       9.720   3.784   4.764  1.00  0.42
ATOM   2079  OH2 OH2 R  94      12.915   5.185   4.604  1.00 -0.83
ATOM   2080  H1  OH2 R  94      11.986   5.302   4.802  1.00  0.42
ATOM   2081  H2  OH2 R  94      13.066   4.246   4.711  1.00  0.42
ATOM   2082  OH2 OH2 L  97      -3.661   9.823  -2.989  1.00 -0.83
ATOM   2083  H1  OH2 L  97      -4.505   9.902  -2.544  1.00  0.42
ATOM   2084  H2  OH2 L  97      -3.542   8.882  -3.114  1.00  0.42
ATOM   2085  OH2 OH2 R 105      -6.339  -3.423  -2.182  1.00 -0.83
ATOM   2086  H1  OH2 R 105      -5.737  -2.879  -2.691  1.00  0.42
ATOM   2087  H2  OH2 R 105      -5.797  -3.790  -1.483  1.00  0.42
ATOM   2088  OH2 OH2 L 110     -14.375  12.579  14.012  1.00 -0.83
ATOM   2089  H1  OH2 L 110     -13.437  12.641  14.194  1.00  0.42
ATOM   2090  H2  OH2 L 110     -14.428  12.451  13.065  1.00  0.42
ATOM   2091 DUM1 DUM W 214      95.840  91.508  95.237  1.00  0.00
ATOM   2092 DUM2 DUM W 214     -91.333 -96.013 -92.818  1.00  0.00
ATOM   2093  AAA AAA X 214      32.587  51.042  31.429  1.00  0.00
ATOM   2094  AAB AAB X 215     -32.942 -72.861 -77.112  1.00  0.00
ATOM   2095  AAC AAC X 216      70.365  25.330 -23.598  1.00  0.00
ATOM   2096  AAD AAD X 217      48.972 -48.162 -22.039  1.00  0.00
ATOM   2097  AAE AAE X 218     -72.204  -2.884  56.840  1.00  0.00
ATOM   2098  AAF AAF X 219     -19.870  50.517  -5.581  1.00  0.00
ATOM   2099  AAG AAG X 220     -78.266  29.940 -68.476  1.00  0.00
ATOM   2100  AAH AAH X 221     -76.390  51.469  64.773  1.00  0.00
ATOM   2101  AAI AAI X 222       7.169  34.399 -47.550  1.00  0.00
ATOM   2102  AAJ AAJ X 223     -62.915 -69.527   0.615  1.00  0.00
ATOM   2103  AAK AAK X 224       8.679  -0.412 -73.283  1.00  0.00
ATOM   2104  AAL AAL X 225     -35.380 -65.456 -10.997  1.00  0.00
ATOM   2105  AAM AAM X 226     -36.791 -69.527  42.937  1.00  0.00
ATOM   2106  AAN AAN X 227      69.084  58.422  76.857  1.00  0.00
ATOM   2107  AAO AAO X 228      72.519 -28.865  29.343  1.00  0.00
ATOM   2108  AAP AAP X 229      34.280 -39.413 -55.282  1.00  0.00
ATOM   2109  AAQ AAQ X 230     -25.786  43.583  22.297  1.00  0.00
ATOM   2110  AAR AAR X 231     -71.352  55.221  26.885  1.00  0.00
ATOM   2111  AAS AAS X 232     -75.456  62.802  84.779  1.00  0.00
ATOM   2112  AAT AAT X 233      79.456 -73.468  17.768  1.00  0.00
ATOM   2113  AAU AAU X 234     -54.845 -21.013  75.271  1.00  0.00
ATOM   2114  AAV AAV X 235      -6.371  41.499 -32.394  1.00  0.00
ATOM   2115  AAW AAW X 236     -35.521 -24.351 -28.874  1.00  0.00
ATOM   2116  AAX AAX X 237     -59.240 -83.637 -18.615  1.00  0.00
ATOM   2117  AAY AAY X 238     -15.450  -1.932  33.481  1.00  0.00
ATOM   2118  AAZ AAZ X 239     -77.383  18.889  15.426  1.00  0.00
ATOM   2119  ABA ABA X 240       3.363  17.237  64.783  1.00  0.00
ATOM   2120  ABB ABB X 241      61.039 -14.972 -29.510  1.00  0.00
ATOM   2121  ABC ABC X 242     -60.290  51.425  50.287  1.00  0.00
ATOM   2122  ABD ABD X 243     -52.256  52.540 -54.577  1.00  0.00
ATOM   2123  ABE ABE X 244      13.235 -42.733  35.945  1.00  0.00
ATOM   2124  ABF ABF X 245      79.669  67.235 -67.815  1.00  0.00
ATOM   2125  ABG ABG X 246      26.975 -88.398  19.206  1.00  0.00
ATOM   2126  ABH ABH X 247     -63.482 -21.884 -48.246  1.00  0.00
ATOM   2127  ABI ABI X 248      45.725 -46.117  45.516  1.00  0.00
ATOM   2128  ABJ ABJ X 249      60.510   2.798  -7.263  1.00  0.00
ATOM   2129  ABK ABK X 250      -3.990 -61.068 -53.314  1.00  0.00
ATOM   2130  ABL ABL X 251      54.764  12.578  35.491  1.00  0.00
ATOM   2131  ABM ABM X 252     -77.821 -28.098 -66.721  1.00  0.00
ATOM   2132  ABN ABN X 253     -76.760  31.761 -44.677  1.00  0.00
ATOM   2133  ABO ABO X 254      68.503 -47.330  79.680  1.00  0.00
ATOM   2134  ABP ABP X 255       2.286 -13.185  73.462  1.00  0.00
ATOM   2135  ABQ ABQ X 256     -82.827  -3.182  16.352  1.00  0.00
ATOM   2136  ABR ABR X 257      41.723  31.897 -22.224  1.00  0.00
ATOM   2137  ABS ABS X 258     -58.186  28.800  69.162  1.00  0.00
ATOM   2138  ABT ABT X 259     -41.273  67.848  -0.206  1.00  0.00
ATOM   2139  ABU ABU X 260     -21.470 -13.774 -53.499  1.00  0.00
ATOM   2140  ABV ABV X 261     -21.052  80.603  23.401  1.00  0.00
ATOM   2141  ABW ABW X 262     -79.909  58.049 -11.198  1.00  0.00
ATOM   2142  ABX ABX X 263      56.791  11.134 -58.688  1.00  0.00
ATOM   2143  ABY ABY X 264      79.574  57.474  43.313  1.00  0.00
ATOM   2144  ABZ ABZ X 265     -35.553  30.445 -23.393  1.00  0.00
ATOM   2145  ACA ACA X 266      82.723  69.528  -3.085  1.00  0.00
ATOM   2146  ACB ACB X 267      66.018 -36.195 -58.150  1.00  0.00
ATOM   2147  ACC ACC X 268      18.475  73.692  19.540  1.00  0.00
ATOM   2148  ACD ACD X 269     -11.053  59.030  69.865  1.00  0.00
ATOM   2149  ACE ACE X 270      67.204 -14.023  78.948  1.00  0.00
ATOM   2150  ACF ACF X 271      33.091 -41.680  77.318  1.00  0.00
ATOM   2151  ACG ACG X 272      42.325  59.850 -32.622  1.00  0.00
ATOM   2152  ACH ACH X 273     -72.391  30.775  36.551  1.00  0.00
ATOM   2153  ACI ACI X 274     -22.809 -55.952  33.719  1.00  0.00
ATOM   2154  ACJ ACJ X 275      -2.814 -69.618   7.227  1.00  0.00
ATOM   2155  ACK ACK X 276      -5.951 -74.457  59.294  1.00  0.00
ATOM   2156  ACL ACL X 277     -20.763  -8.646  -9.321  1.00  0.00
ATOM   2157  ACM ACM X 278      12.468 -15.702  45.022  1.00  0.00
ATOM   2158  ACN ACN X 279     -45.442  -1.934 -20.212  1.00  0.00
ATOM   2159  ACO ACO X 280      78.830 -80.420  79.729  1.00  0.00
ATOM   2160  ACP ACP X 281      32.684  17.480 -40.982  1.00  0.00
ATOM   2161  ACQ ACQ X 282      78.063  40.518  29.368  1.00  0.00
ATOM   2162  ACR ACR X 283      -2.567 -66.550  84.155  1.00  0.00
ATOM   2163  ACS ACS X 284     -25.889 -80.709 -36.973  1.00  0.00
ATOM   2164  ACT ACT X 285     -83.899 -33.535   7.682  1.00  0.00
ATOM   2165  ACU ACU X 286      14.555  20.293 -24.924  1.00  0.00
ATOM   2166  ACV ACV X 287      80.835  40.586  69.207  1.00  0.00
ATOM   2167  ACW ACW X 288      -8.609  64.137 -48.877  1.00  0.00
ATOM   2168  ACX ACX X 289      84.419 -40.495 -35.289  1.00  0.00
ATOM   2169  ACY ACY X 290     -48.292 -17.146  31.217  1.00  0.00
ATOM   2170  ACZ ACZ X 291     -65.346 -17.073 -30.744  1.00  0.00
ATOM   2171  ADA ADA X 292      70.213  17.161  80.800  1.00  0.00
ATOM   2172  ADB ADB X 293      50.685 -61.932  13.783  1.00  0.00
ATOM   2173  ADC ADC X 294      21.192  71.026 -11.257  1.00  0.00
ATOM   2174  ADD ADD X 295      83.565 -59.473 -58.299  1.00  0.00
ATOM   2175  ADE ADE X 296      -0.923 -70.552  33.052  1.00  0.00
ATOM   2176  ADF ADF X 297      34.475 -18.809 -39.557  1.00  0.00
ATOM   2177  ADG ADG X 298     -23.779  -4.101  78.130  1.00  0.00
ATOM   2178  ADH ADH X 299     -79.601  63.219 -50.429  1.00  0.00
ATOM   2179  ADI ADI X 300     -28.604  60.395 -84.329  1.00  0.00
ATOM   2180  ADJ ADJ X 301      70.455 -31.461 -13.271  1.00  0.00
ATOM   2181  ADK ADK X 302     -61.958  62.671 -24.976  1.00  0.00
ATOM   2182  ADL ADL X 303      24.652   3.684  52.826  1.00  0.00
ATOM   2183  ADM ADM X 304     -52.448  -1.960 -69.596  1.00  0.00
ATOM   2184  ADN ADN X 305     -62.679 -45.736 -18.419  1.00  0.00
ATOM   2185  ADO ADO X 306     -75.438 -31.050  63.908  1.00  0.00
ATOM   2186  ADP ADP X 307     -28.550  35.734 -65.885  1.00  0.00
ATOM   2187  ADQ ADQ X 308      61.520  47.759   0.223  1.00  0.00
ATOM   2188  ADR ADR X 309     -22.992  14.977 -81.274  1.00  0.00
ATOM   2189  ADS ADS X 310     -69.276  79.159  57.258  1.00  0.00
ATOM   2190  ADT ADT X 311     -81.553 -14.696 -48.236  1.00  0.00
ATOM   2191  ADU ADU X 312     -70.119  78.929   0.333  1.00  0.00
ATOM   2192  ADV ADV X 313      86.049 -77.008 -39.181  1.00  0.00
ATOM   2193  ADW ADW X 314     -75.401 -75.880 -59.222  1.00  0.00
ATOM   2194  ADX ADX X 315     -82.466 -43.081  74.578  1.00  0.00
ATOM   2195  ADY ADY X 316      53.963  69.637  61.477  1.00  0.00
ATOM   2196  ADZ ADZ X 317      28.095  53.122 -65.581  1.00  0.00
ATOM   2197  AEA AEA X 318     -82.441  66.742 -80.912  1.00  0.00
ATOM   2198  AEB AEB X 319      33.263 -64.413  49.131  1.00  0.00
ATOM   2199  AEC AEC X 320     -57.013  17.339   2.014  1.00  0.00
ATOM   2200  AED AED X 321     -78.049 -22.191  23.072  1.00  0.00
ATOM   2201  AEE AEE X 322     -42.313 -87.073 -83.890  1.00  0.00
ATOM   2202  AEF AEF X 323     -38.747  73.951  47.405  1.00  0.00
ATOM   2203  AEG AEG X 324      -5.684 -58.120  58.314  1.00  0.00
ATOM   2204  AEH AEH X 325     -25.241 -53.061  71.981  1.00  0.00
ATOM   2205  AEI AEI X 326     -52.407   8.042 -45.392  1.00  0.00
ATOM   2206  AEJ AEJ X 327      32.660  55.836  71.997  1.00  0.00
ATOM   2207  AEK AEK X 328      82.908  -9.361 -43.793  1.00  0.00
ATOM   2208  AEL AEL X 329      42.320 -44.219 -71.623  1.00  0.00
ATOM   2209  AEM AEM X 330     -81.656 -74.255 -35.545  1.00  0.00
ATOM   2210  AEN AEN X 331     -80.634 -49.312  46.899  1.00  0.00
ATOM   2211  AEO AEO X 332      28.225  77.033 -40.348  1.00  0.00
ATOM   2212  AEP AEP X 333     -28.852 -84.683   6.606  1.00  0.00
ATOM   2213  AEQ AEQ X 334       2.470  31.960 -69.734  1.00  0.00
ATOM   2214  AER AER X 335      77.323  49.864 -38.814  1.00  0.00
ATOM   2215  AES AES X 336     -22.788 -36.294   9.062  1.00  0.00
ATOM   2216  AET AET X 337      -2.226  60.363 -76.226  1.00  0.00
ATOM   2217  AEU AEU X 338      37.947  74.237 -83.108  1.00  0.00
ATOM   2218  AEV AEV X 339     -54.981  82.297  31.879  1.00  0.00
ATOM   2219  AEW AEW X 340      48.348   4.633 -21.162  1.00  0.00
ATOM   2220  AEX AEX X 341      16.176  18.704 -40.551  1.00  0.00
ATOM   2221  AEY AEY X 342      32.082 -39.325  -4.661  1.00  0.00
ATOM   2222  AEZ AEZ X 343     -37.301  81.689  21.204  1.00  0.00
ATOM   2223  AFA AFA X 344     -75.140 -37.696  29.535  1.00  0.00
ATOM   2224  AFB AFB X 345      28.774  -5.778  21.266  1.00  0.00
ATOM   2225  AFC AFC X 346      56.892  68.761 -14.767  1.00  0.00
ATOM   2226  AFD AFD X 347      30.314  74.559  67.763  1.00  0.00
ATOM   2227  AFE AFE X 348     -51.751 -17.393  -1.572  1.00  0.00
ATOM   2228  AFF AFF X 349      77.936  84.194 -20.411  1.00  0.00
ATOM   2229  AFG AFG X 350      44.779 -41.106  27.480  1.00  0.00
ATOM   2230  AFH AFH X 351      82.243 -41.878  -1.396  1.00  0.00
ATOM   2231  AFI AFI X 352     -68.606 -22.970 -78.631  1.00  0.00
ATOM   2232  AFJ AFJ X 353     -45.151 -49.629   4.819  1.00  0.00
ATOM   2233  AFK AFK X 354      -8.518  79.352  32.544  1.00  0.00
ATOM   2234  AFL AFL X 355       2.359  42.329  38.971  1.00  0.00
ATOM   2235  AFM AFM X 356     -83.181  67.663  68.727  1.00  0.00
ATOM   2236  AFN AFN X 357       9.642  34.115  -9.536  1.00  0.00
ATOM   2237  AFO AFO X 358      47.089 -17.603  50.194  1.00  0.00
ATOM   2238  AFP AFP X 359     -27.314  53.449 -43.084  1.00  0.00
ATOM   2239  AFQ AFQ X 360       3.999 -71.842  70.213  1.00  0.00
ATOM   2240  AFR AFR X 361      18.451 -77.061  74.508  1.00  0.00
ATOM   2241  AFS AFS X 362      79.368  46.253 -69.457  1.00  0.00
ATOM   2242  AFT AFT X 363       7.959 -81.560 -28.950  1.00  0.00
ATOM   2243  AFU AFU X 364      24.233 -67.439  40.894  1.00  0.00
ATOM   2244  AFV AFV X 365     -41.349 -71.066  24.557  1.00  0.00
ATOM   2245  AFW AFW X 366     -24.308  -9.497 -80.618  1.00  0.00
ATOM   2246  AFX AFX X 367     -40.573 -52.786 -43.708  1.00  0.00
ATOM   2247  AFY AFY X 368     -27.680 -13.834  43.929  1.00  0.00
ATOM   2248  AFZ AFZ X 369     -32.770 -22.687  71.200  1.00  0.00
ATOM   2249  AGA AGA X 370     -51.227 -70.506 -61.865  1.00  0.00
ATOM   2250  AGB AGB X 371     -24.999 -78.176  31.548  1.00  0.00
ATOM   2251  AGC AGC X 372      46.867  15.584  -5.560  1.00  0.00
ATOM   2252  AGD AGD X 373     -29.964  39.423  87.637  1.00  0.00
ATOM   2253  AGE AGE X 374     -43.211 -87.248  42.812  1.00  0.00
ATOM   2254  AGF AGF X 375      88.913  84.003   9.527  1.00  0.00
ATOM   2255  AGG AGG X 376     -68.231 -80.356  -8.990  1.00  0.00
ATOM   2256  AGH AGH X 377      10.197  -7.092  27.680  1.00  0.00
ATOM   2257  AGI AGI X 378     -70.520  36.452  15.514  1.00  0.00
ATOM   2258  AGJ AGJ X 379      77.513 -29.526  63.041  1.00  0.00
ATOM   2259  AGK AGK X 380       5.159  70.775  39.767  1.00  0.00
ATOM   2260  AGL AGL X 381      54.074 -74.870 -71.244  1.00  0.00
ATOM   2261  AGM AGM X 382      -0.187 -88.510  82.746  1.00  0.00
ATOM   2262  AGN AGN X 383     -10.098 -25.991 -16.994  1.00  0.00
ATOM   2263  AGO AGO X 384     -18.730 -39.093 -73.406  1.00  0.00
ATOM   2264  AGP AGP X 385      71.237 -61.465  52.714  1.00  0.00
ATOM   2265  AGQ AGQ X 386      36.173  25.116  -4.378  1.00  0.00
ATOM   2266  AGR AGR X 387     -10.125  59.834   2.597  1.00  0.00
ATOM   2267  AGS AGS X 388      52.622  69.064  83.294  1.00  0.00
ATOM   2268  AGT AGT X 389     -58.725  37.566  20.509  1.00  0.00
ATOM   2269  AGU AGU X 390      37.445 -81.376 -16.774  1.00  0.00
ATOM   2270  AGV AGV X 391     -57.253  65.686  22.573  1.00  0.00
ATOM   2271  AGW AGW X 392     -47.431 -79.042  66.215  1.00  0.00
ATOM   2272  AGX AGX X 393     -40.506  59.172  54.968  1.00  0.00
ATOM   2273  AGY AGY X 394      -0.809  24.945 -83.512  1.00  0.00
ATOM   2274  AGZ AGZ X 395     -60.764  55.706  73.577  1.00  0.00
ATOM   2275  AHA AHA X 396      -2.826  48.832 -87.105  1.00  0.00
ATOM   2276  AHB AHB X 397      21.685  19.287  23.741  1.00  0.00
ATOM   2277  AHC AHC X 398     -53.743  80.907  78.921  1.00  0.00
ATOM   2278  AHD AHD X 399      46.859 -60.346 -69.066  1.00  0.00
ATOM   2279  AHE AHE X 400      68.690 -87.126  67.913  1.00  0.00
ATOM   2280  AHF AHF X 401      65.190 -81.256 -28.875  1.00  0.00
ATOM   2281  AHG AHG X 402     -45.556 -43.170 -74.352  1.00  0.00
ATOM   2282  AHH AHH X 403      89.653 -40.194 -48.768  1.00  0.00
ATOM   2283  AHI AHI X 404      72.061 -31.341 -31.919  1.00  0.00
ATOM   2284  AHJ AHJ X 405      36.969 -33.174 -78.466  1.00  0.00
ATOM   2285  AHK AHK X 406      25.150 -11.261  79.126  1.00  0.00
ATOM   2286  AHL AHL X 407      32.521 -62.458  -4.956  1.00  0.00
ATOM   2287  AHM AHM X 408     -69.649 -20.033 -11.723  1.00  0.00
ATOM   2288  AHN AHN X 409       6.751  81.270  65.768  1.00  0.00
ATOM   2289  AHO AHO X 410     -24.368  17.661  73.612  1.00  0.00
ATOM   2290  AHP AHP X 411      -7.655 -55.691  85.546  1.00  0.00
ATOM   2291  AHQ AHQ X 412      13.885 -57.616  78.405  1.00  0.00
ATOM   2292  AHR AHR X 413     -58.901 -83.663 -32.427  1.00  0.00
ATOM   2293  AHS AHS X 414      43.849 -85.757  70.983  1.00  0.00
ATOM   2294  AHT AHT X 415     -35.730  80.575 -78.628  1.00  0.00
ATOM   2295  AHU AHU X 416      90.326 -30.685 -29.563  1.00  0.00
ATOM   2296  AHV AHV X 417     -56.413  41.153  -2.129  1.00  0.00
ATOM   2297  AHW AHW X 418     -13.843 -24.591 -77.200  1.00  0.00
ATOM   2298  AHX AHX X 419      58.840  76.001  11.285  1.00  0.00
ATOM   2299  AHY AHY X 420      70.707 -74.180  42.567  1.00  0.00
ATOM   2300  AHZ AHZ X 421      54.648  45.918 -54.313  1.00  0.00
ATOM   2301  AIA AIA X 422      79.696  24.146  53.299  1.00  0.00
ATOM   2302  AIB AIB X 423      64.037  28.584 -78.842  1.00  0.00
ATOM   2303  AIC AIC X 424      47.747 -80.189  37.251  1.00  0.00
ATOM   2304  AID AID X 425     -71.008 -61.805  72.832  1.00  0.00
ATOM   2305  AIE AIE X 426      16.767  65.139  79.677  1.00  0.00
ATOM   2306  AIF AIF X 427     -78.573 -56.407 -73.519  1.00  0.00
ATOM   2307  AIG AIG X 428      85.795  24.203 -42.022  1.00  0.00
ATOM   2308  AIH AIH X 429      33.382  40.084   2.226  1.00  0.00
ATOM   2309  AII AII X 430     -31.203  29.039  55.484  1.00  0.00
ATOM   2310  AIJ AIJ X 431      22.021   7.019  79.698  1.00  0.00
ATOM   2311  AIK AIK X 432     -44.196  27.578 -53.080  1.00  0.00
ATOM   2312  AIL AIL X 433       9.423 -46.667 -17.729  1.00  0.00
ATOM   2313  AIM AIM X 434      57.889 -15.134 -83.053  1.00  0.00
ATOM   2314  AIN AIN X 435     -51.803  42.489 -78.169  1.00  0.00
ATOM   2315  AIO AIO X 436      47.118  26.208  81.679  1.00  0.00
ATOM   2316  AIP AIP X 437      59.361  50.007 -70.022  1.00  0.00
ATOM   2317  AIQ AIQ X 438      47.566 -13.432  24.094  1.00  0.00
ATOM   2318  AIR AIR X 439       5.092 -24.880 -34.635  1.00  0.00
ATOM   2319  AIS AIS X 440      76.031 -56.123 -14.571  1.00  0.00
ATOM   2320  AIT AIT X 441     -77.066 -66.453  23.782  1.00  0.00
ATOM   2321  AIU AIU X 442      14.151   0.838 -39.063  1.00  0.00
ATOM   2322  AIV AIV X 443     -49.803 -54.224  83.788  1.00  0.00
ATOM   2323  AIW AIW X 444      46.664  39.182  66.409  1.00  0.00
ATOM   2324  AIX AIX X 445      65.324 -64.061 -69.090  1.00  0.00
ATOM   2325  AIY AIY X 446      44.874  80.601 -35.590  1.00  0.00
ATOM   2326  AIZ AIZ X 447      60.483  61.179 -51.539  1.00  0.00
ATOM   2327  AJA AJA X 448     -27.084 -10.907   6.717  1.00  0.00
ATOM   2328  AJB AJB X 449     -51.082 -38.353  66.687  1.00  0.00
ATOM   2329  AJC AJC X 450      39.984 -82.355 -56.293  1.00  0.00
ATOM   2330  AJD AJD X 451     -15.960 -72.565  42.886  1.00  0.00
ATOM   2331  AJE AJE X 452      -6.357  17.785 -43.595  1.00  0.00
ATOM   2332  AJF AJF X 453      30.730 -84.221  53.078  1.00  0.00
ATOM   2333  AJG AJG X 454     -63.172 -57.378 -62.232  1.00  0.00
ATOM   2334  AJH AJH X 455     -62.435  61.910 -75.550  1.00  0.00
ATOM   2335  AJI AJI X 456      31.738 -86.753   3.368  1.00  0.00
ATOM   2336  AJJ AJJ X 457      43.672  75.622 -58.925  1.00  0.00
ATOM   2337  AJK AJK X 458       2.539 -32.328  89.012  1.00  0.00
ATOM   2338  AJL AJL X 459     -27.852 -87.907 -23.742  1.00  0.00
ATOM   2339  AJM AJM X 460     -42.945 -87.728 -39.081  1.00  0.00
ATOM   2340  AJN AJN X 461       6.107 -41.274 -76.961  1.00  0.00
ATOM   2341  AJO AJO X 462      31.154  40.642  76.996  1.00  0.00
ATOM   2342  AJP AJP X 463     -46.005  54.632 -68.547  1.00  0.00
ATOM   2343  AJQ AJQ X 464      30.511  46.483 -21.534  1.00  0.00
ATOM   2344  AJR AJR X 465      76.637  80.919  73.806  1.00  0.00
ATOM   2345  AJS AJS X 466     -65.935   9.381 -27.041  1.00  0.00
ATOM   2346  AJT AJT X 467     -19.250 -28.471  56.576  1.00  0.00
ATOM   2347  AJU AJU X 468      82.218   3.504 -63.762  1.00  0.00
ATOM   2348  AJV AJV X 469      80.066  77.052 -39.315  1.00  0.00
ATOM   2349  AJW AJW X 470      10.373 -83.027  33.035  1.00  0.00
ATOM   2350  AJX AJX X 471     -63.694   3.554  25.663  1.00  0.00
ATOM   2351  AJY AJY X 472      28.787 -14.316   1.701  1.00  0.00
ATOM   2352  AJZ AJZ X 473     -20.679 -45.090 -26.534  1.00  0.00
ATOM   2353  AKA AKA X 474     -54.863  53.681  87.487  1.00  0.00
ATOM   2354  AKB AKB X 475      22.105  -6.920 -52.281  1.00  0.00
ATOM   2355  AKC AKC X 476     -65.292  -5.021  -5.258  1.00  0.00
ATOM   2356  AKD AKD X 477      32.728 -86.196 -38.962  1.00  0.00
ATOM   2357  AKE AKE X 478      42.602  -4.790  60.010  1.00  0.00
ATOM   2358  AKF AKF X 479      80.957  59.289  58.115  1.00  0.00
ATOM   2359  AKG AKG X 480     -71.888 -72.747  45.112  1.00  0.00
ATOM   2360  AKH AKH X 481      14.633  45.423 -22.600  1.00  0.00
ATOM   2361  AKI AKI X 482      -0.288 -87.879 -20.543  1.00  0.00
ATOM   2362  AKJ AKJ X 483     -38.529  19.769  35.871  1.00  0.00
ATOM   2363  AKK AKK X 484      37.759  10.246   4.570  1.00  0.00
ATOM   2364  AKL AKL X 485       0.214  21.202  36.954  1.00  0.00
ATOM   2365  AKM AKM X 486     -33.945   9.241  59.571  1.00  0.00
ATOM   2366  AKN AKN X 487     -79.340  76.509  35.711  1.00  0.00
ATOM   2367  AKO AKO X 488      11.115 -86.660  48.608  1.00  0.00
ATOM   2368  AKP AKP X 489      26.524 -70.563   9.167  1.00  0.00
ATOM   2369  AKQ AKQ X 490      26.062 -79.404 -75.091  1.00  0.00
ATOM   2370  AKR AKR X 491      23.886 -28.678 -70.309  1.00  0.00
ATOM   2371  AKS AKS X 492     -55.990  18.964  21.451  1.00  0.00
ATOM   2372  AKT AKT X 493      -9.854 -25.229  18.929  1.00  0.00
ATOM   2373  AKU AKU X 494      79.724 -46.996 -82.119  1.00  0.00
ATOM   2374  AKV AKV X 495     -17.897  51.178 -78.251  1.00  0.00
ATOM   2375  AKW AKW X 496     -78.737  81.969 -43.575  1.00  0.00
ATOM   2376  AKX AKX X 497      54.069   8.751 -32.957  1.00  0.00
ATOM   2377  AKY AKY X 498     -25.068  68.270 -21.642  1.00  0.00
ATOM   2378  AKZ AKZ X 499      79.052  19.150 -64.764  1.00  0.00
ATOM   2379  ALA ALA X 500      76.963   0.265  13.579  1.00  0.00
ATOM   2380  ALB ALB X 501      82.860  51.247 -18.092  1.00  0.00
ATOM   2381  ALC ALC X 502       8.983 -28.687   1.518  1.00  0.00
ATOM   2382  ALD ALD X 503      33.444 -58.810 -48.358  1.00  0.00
ATOM   2383  ALE ALE X 504     -80.264  -8.642 -25.071  1.00  0.00
ATOM   2384  ALF ALF X 505     -22.584 -32.748  84.562  1.00  0.00
ATOM   2385  ALG ALG X 506      38.731 -16.547 -67.173  1.00  0.00
ATOM   2386  ALH ALH X 507     -60.177 -42.972  60.883  1.00  0.00
ATOM   2387  ALI ALI X 508     -52.773 -56.327  54.062  1.00  0.00
ATOM   2388  ALJ ALJ X 509      45.922  56.374  69.691  1.00  0.00
ATOM   2389  ALK ALK X 510     -59.048 -37.800  47.258  1.00  0.00
ATOM   2390  ALL ALL X 511      19.275  27.889 -81.012  1.00  0.00
ATOM   2391  ALM ALM X 512      53.528  75.195  31.671  1.00  0.00
ATOM   2392  ALN ALN X 513     -53.461 -13.482 -38.284  1.00  0.00
ATOM   2393  ALO ALO X 514       5.478  14.093 -31.745  1.00  0.00
ATOM   2394  ALP ALP X 515      26.311  32.943 -33.098  1.00  0.00
ATOM   2395  ALQ ALQ X 516      70.430 -58.299 -33.317  1.00  0.00
ATOM   2396  ALR ALR X 517      52.853  50.070 -24.865  1.00  0.00
ATOM   2397  ALS ALS X 518      78.446  68.091  25.691  1.00  0.00
ATOM   2398  ALT ALT X 519     -37.371   4.859   8.267  1.00  0.00
ATOM   2399  ALU ALU X 520     -53.069 -89.427  79.677  1.00  0.00
ATOM   2400  ALV ALV X 521     -84.840 -67.645   9.903  1.00  0.00
ATOM   2401  ALW ALW X 522      -4.451  79.514 -17.450  1.00  0.00
ATOM   2402  ALX ALX X 523     -67.541  71.691 -59.149  1.00  0.00
ATOM   2403  ALY ALY X 524     -84.088 -40.679 -39.777  1.00  0.00
ATOM   2404  ALZ ALZ X 525     -62.119  56.458   1.998  1.00  0.00
ATOM   2405  AMA AMA X 526     -14.776 -67.652 -18.221  1.00  0.00
ATOM   2406  AMB AMB X 527      89.845  73.525  34.609  1.00  0.00
ATOM   2407  AMC AMC X 528     -43.269  65.668 -78.866  1.00  0.00
ATOM   2408  AMD AMD X 529      16.500 -84.340 -55.260  1.00  0.00
ATOM   2409  AME AME X 530     -19.509  16.079  -0.097  1.00  0.00
ATOM   2410  AMF AMF X 531      82.423  -4.360  -5.298  1.00  0.00
ATOM   2411  AMG AMG X 532      15.205 -67.570 -20.342  1.00  0.00
ATOM   2412  AMH AMH X 533      71.139 -80.919 -70.266  1.00  0.00
ATOM   2413  AMI AMI X 534      10.974  64.197 -33.400  1.00  0.00
ATOM   2414  AMJ AMJ X 535     -27.811 -56.964  13.212  1.00  0.00
ATOM   2415  AMK AMK X 536     -44.901  12.383 -84.811  1.00  0.00
ATOM   2416  AML AML X 537     -78.162 -15.911   4.414  1.00  0.00
ATOM   2417  AMM AMM X 538     -43.696  55.127 -28.940  1.00  0.00
ATOM   2418  AMN AMN X 539     -40.085  -7.699  60.756  1.00  0.00
ATOM   2419  AMO AMO X 540     -27.670 -41.958  47.628  1.00  0.00
ATOM   2420  AMP AMP X 541      38.632  27.649  55.802  1.00  0.00
ATOM   2421  AMQ AMQ X 542     -73.636 -23.569  46.598  1.00  0.00
ATOM   2422  AMR AMR X 543      14.741 -27.146  83.830  1.00  0.00
ATOM   2423  AMS AMS X 544     -66.691  -9.138  16.857  1.00  0.00
ATOM   2424  AMT AMT X 545      58.692  80.440 -59.097  1.00  0.00
ATOM   2425  AMU AMU X 546      43.357 -21.721  85.573  1.00  0.00
ATOM   2426  AMV AMV X 547     -27.817 -32.544 -14.360  1.00  0.00
ATOM   2427  AMW AMW X 548     -60.515 -42.820  13.215  1.00  0.00
ATOM   2428  AMX AMX X 549      76.271 -16.386 -78.439  1.00  0.00
ATOM   2429  AMY AMY X 550     -51.227 -66.490   7.460  1.00  0.00
ATOM   2430  AMZ AMZ X 551      -1.483  26.099  13.285  1.00  0.00
ATOM   2431  ANA ANA X 552     -33.557  48.071  47.972  1.00  0.00
ATOM   2432  ANB ANB X 553     -53.956 -81.113  -5.768  1.00  0.00
ATOM   2433  ANC ANC X 554      28.585   3.312  29.949  1.00  0.00
ATOM   2434  AND AND X 555     -17.350  68.881  43.114  1.00  0.00
ATOM   2435  ANE ANE X 556      86.582  21.101   1.670  1.00  0.00
ATOM   2436  ANF ANF X 557      42.660 -65.719  70.940  1.00  0.00
ATOM   2437  ANG ANG X 558      -5.950 -40.120  -5.140  1.00  0.00
ATOM   2438  ANH ANH X 559     -83.297   7.742 -57.167  1.00  0.00
ATOM   2439  ANI ANI X 560      31.830 -54.012 -70.583  1.00  0.00
ATOM   2440  ANJ ANJ X 561      82.396 -84.442  -6.881  1.00  0.00
ATOM   2441  ANK ANK X 562      -2.537  79.391 -73.864  1.00  0.00
ATOM   2442  ANL ANL X 563     -65.082  37.941 -55.337  1.00  0.00
ATOM   2443  ANM ANM X 564      -9.793  29.675   0.780  1.00  0.00
ATOM   2444  ANN ANN X 565      -1.276 -39.828  66.502  1.00  0.00
ATOM   2445  ANO ANO X 566      -6.211 -77.989 -84.369  1.00  0.00
ATOM   2446  ANP ANP X 567     -37.571  62.375 -56.649  1.00  0.00
ATOM   2447  ANQ ANQ X 568      73.160 -67.731  89.365  1.00  0.00
ATOM   2448  ANR ANR X 569      81.098  81.325  56.440  1.00  0.00
ATOM   2449  ANS ANS X 570      -8.441 -11.941  51.256  1.00  0.00
ATOM   2450  ANT ANT X 571     -49.521   2.928  81.648  1.00  0.00
ATOM   2451  ANU ANU X 572      45.476  80.363  -2.078  1.00  0.00
ATOM   2452  ANV ANV X 573      24.631  16.525 -12.273  1.00  0.00
ATOM   2453  ANW ANW X 574      33.448 -50.050  49.458  1.00  0.00
ATOM   2454  ANX ANX X 575     -82.820 -26.536 -11.343  1.00  0.00
ATOM   2455  ANY ANY X 576     -65.485  69.104 -46.330  1.00  0.00
ATOM   2456  ANZ ANZ X 577     -79.949   9.343 -25.688  1.00  0.00
ATOM   2457  AOA AOA X 578      22.226  38.431  61.369  1.00  0.00
ATOM   2458  AOB AOB X 579     -55.101 -69.774  25.620  1.00  0.00
ATOM   2459  AOC AOC X 580      77.498   2.967  55.494  1.00  0.00
ATOM   2460  AOD AOD X 581     -55.247 -29.853  11.640  1.00  0.00
ATOM   2461  AOE AOE X 582     -82.904  43.431  -3.095  1.00  0.00
ATOM   2462  AOF AOF X 583      57.994 -82.281   4.274  1.00  0.00
ATOM   2463  AOG AOG X 584     -81.082 -84.339  80.516  1.00  0.00
ATOM   2464  AOH AOH X 585      37.289  81.321  50.143  1.00  0.00
ATOM   2465  AOI AOI X 586      33.104   4.748 -77.940  1.00  0.00
ATOM   2466  AOJ AOJ X 587      85.345 -86.578  43.116  1.00  0.00
ATOM   2467  AOK AOK X 588      58.782  31.909 -51.054  1.00  0.00
ATOM   2468  AOL AOL X 589     -43.213 -40.752  37.340  1.00  0.00
ATOM   2469  AOM AOM X 590     -15.291  11.745  71.590  1.00  0.00
ATOM   2470  AON AON X 591      -2.214 -90.627 -40.700  1.00  0.00
ATOM   2471  AOO AOO X 592      78.449 -85.070  57.485  1.00  0.00
ATOM   2472  AOP AOP X 593      65.810  55.809 -33.304  1.00  0.00
ATOM   2473  AOQ AOQ X 594      71.344  35.467 -54.729  1.00  0.00
ATOM   2474  AOR AOR X 595       2.578  59.277 -10.489  1.00  0.00
ATOM   2475  AOS AOS X 596      39.860  51.300  58.171  1.00  0.00
ATOM   2476  AOT AOT X 597     -70.677  41.851 -16.639  1.00  0.00
ATOM   2477  AOU AOU X 598      82.768  -4.400 -21.220  1.00  0.00
ATOM   2478  AOV AOV X 599      -8.638   1.273 -22.243  1.00  0.00
ATOM   2479  AOW AOW X 600      88.442  15.162  64.492  1.00  0.00
ATOM   2480  AOX AOX X 601     -20.292  84.229 -17.107  1.00  0.00
ATOM   2481  AOY AOY X 602       3.386 -68.669 -21.950  1.00  0.00
ATOM   2482  AOZ AOZ X 603     -59.004 -60.898 -52.552  1.00  0.00
ATOM   2483  APA APA X 604      33.634 -20.974  35.762  1.00  0.00
ATOM   2484  APB APB X 605     -50.253  37.651  41.099  1.00  0.00
ATOM   2485  APC APC X 606     -35.259   3.282 -41.041  1.00  0.00
ATOM   2486  APD APD X 607     -63.285  83.961 -26.008  1.00  0.00
ATOM   2487  APE APE X 608      43.887  32.492   6.963  1.00  0.00
ATOM   2488  APF APF X 609      87.725  39.882   9.510  1.00  0.00
ATOM   2489  APG APG X 610       3.736  55.546  26.951  1.00  0.00
ATOM   2490  APH APH X 611      86.162   1.450  81.742  1.00  0.00
ATOM   2491  API API X 612     -52.656  78.156 -54.833  1.00  0.00
ATOM   2492  APJ APJ X 613       6.727  40.892  11.801  1.00  0.00
ATOM   2493  APK APK X 614      85.672  49.553  -4.765  1.00  0.00
ATOM   2494  APL APL X 615     -79.976  11.208  78.533  1.00  0.00
ATOM   2495  APM APM X 616     -34.485  63.932  41.023  1.00  0.00
ATOM   2496  APN APN X 617     -70.942  76.135  76.050  1.00  0.00
ATOM   2497  APO APO X 618     -14.485  73.181   1.259  1.00  0.00
ATOM   2498  APP APP X 619      -1.138  69.257  14.751  1.00  0.00
ATOM   2499  APQ APQ X 620      57.701  53.871  21.183  1.00  0.00
ATOM   2500  APR APR X 621     -81.179  61.245  12.058  1.00  0.00
ATOM   2501  APS APS X 622      59.508  42.044  26.592  1.00  0.00
ATOM   2502  APT APT X 623      41.610  69.507  70.343  1.00  0.00
ATOM   2503  APU APU X 624     -41.734  67.509 -36.071  1.00  0.00
ATOM   2504  APV APV X 625      39.145  55.852   1.299  1.00  0.00
ATOM   2505  APW APW X 626     -75.695  82.516 -84.218  1.00  0.00
ATOM   2506  APX APX X 627     -79.009   4.221  -4.545  1.00  0.00
ATOM   2507  APY APY X 628      49.942  24.286 -73.231  1.00  0.00
ATOM   2508  APZ APZ X 629       6.899  76.843 -41.817  1.00  0.00
ATOM   2509  AQA AQA X 630     -82.115 -22.818  78.742  1.00  0.00
ATOM   2510  AQB AQB X 631     -80.509 -62.577 -46.401  1.00  0.00
ATOM   2511  AQC AQC X 632      15.180 -61.706  53.069  1.00  0.00
ATOM   2512  AQD AQD X 633     -34.978 -38.209  22.790  1.00  0.00
ATOM   2513  AQE AQE X 634     -79.378  38.809 -29.025  1.00  0.00
ATOM   2514  AQF AQF X 635      51.572 -38.641   6.889  1.00  0.00
ATOM   2515  AQG AQG X 636      25.788  28.828  83.993  1.00  0.00
ATOM   2516  AQH AQH X 637      49.369  65.122 -38.960  1.00  0.00
ATOM   2517  AQI AQI X 638     -53.638  65.205  42.918  1.00  0.00
ATOM   2518  AQJ AQJ X 639      54.665 -29.437 -83.062  1.00  0.00
ATOM   2519  AQK AQK X 640     -83.601 -39.167 -54.998  1.00  0.00
ATOM   2520  AQL AQL X 641      49.509   3.021  83.139  1.00  0.00
ATOM   2521  AQM AQM X 642      67.259  14.360  60.059  1.00  0.00
ATOM   2522  AQN AQN X 643     -84.445  81.471  60.006  1.00  0.00
ATOM   2523  AQO AQO X 644      33.556  36.825 -10.931  1.00  0.00
ATOM   2524  AQP AQP X 645      56.500 -53.921  63.136  1.00  0.00
ATOM   2525  AQQ AQQ X 646     -69.886  -0.730 -41.062  1.00  0.00
ATOM   2526  AQR AQR X 647      38.437   1.291  -4.271  1.00  0.00
ATOM   2527  AQS AQS X 648     -81.290  74.273 -58.150  1.00  0.00
ATOM   2528  AQT AQT X 649     -68.230 -74.640  76.809  1.00  0.00
ATOM   2529  AQU AQU X 650     -10.796  77.717 -31.620  1.00  0.00
ATOM   2530  AQV AQV X 651     -76.172 -13.550  85.388  1.00  0.00
ATOM   2531  AQW AQW X 652      51.534  -3.385 -81.206  1.00  0.00
ATOM   2532  AQX AQX X 653      41.339  67.893  51.755  1.00  0.00
ATOM   2533  AQY AQY X 654      51.838  76.561 -80.785  1.00  0.00
ATOM   2534  AQZ AQZ X 655      45.058 -17.640  -0.239  1.00  0.00
ATOM   2535  ARA ARA X 656      -9.113  38.592 -48.399  1.00  0.00
ATOM   2536  ARB ARB X 657      66.021 -17.483  -9.335  1.00  0.00
ATOM   2537  ARC ARC X 658      77.069 -84.338 -83.356  1.00  0.00
ATOM   2538  ARD ARD X 659     -46.272  47.708  51.530  1.00  0.00
ATOM   2539  ARE ARE X 660     -16.738 -27.489  38.991  1.00  0.00
ATOM   2540  ARF ARF X 661       0.043  31.106  59.967  1.00  0.00
ATOM   2541  ARG ARG X 662      58.976  -7.304  60.099  1.00  0.00
ATOM   2542  ARH ARH X 663       2.786 -26.862 -78.046  1.00  0.00
ATOM   2543  ARI ARI X 664       4.733  33.879  77.603  1.00  0.00
ATOM   2544  ARJ ARJ X 665     -31.208 -21.928   1.596  1.00  0.00
ATOM   2545  ARK ARK X 666     -71.192  -5.083  35.944  1.00  0.00
ATOM   2546  ARL ARL X 667     -72.517 -87.230 -23.493  1.00  0.00
ATOM   2547  ARM ARM X 668       8.876  67.085 -71.345  1.00  0.00
ATOM   2548  ARN ARN X 669      39.959 -50.746  88.922  1.00  0.00
ATOM   2549  ARO ARO X 670     -57.319 -70.951 -44.317  1.00  0.00
ATOM   2550  ARP ARP X 671      -3.339 -83.168  43.833  1.00  0.00
ATOM   2551  ARQ ARQ X 672      32.883 -50.771  60.976  1.00  0.00
ATOM   2552  ARR ARR X 673      31.603  17.535 -75.488  1.00  0.00
ATOM   2553  ARS ARS X 674     -20.892  75.404 -66.762  1.00  0.00
ATOM   2554  ART ART X 675     -78.592 -71.760  -9.008  1.00  0.00
ATOM   2555  ARU ARU X 676     -83.578  86.180 -56.220  1.00  0.00
ATOM   2556  ARV ARV X 677       5.004  19.723  82.537  1.00  0.00
ATOM   2557  ARW ARW X 678      -9.830 -14.993  10.588  1.00  0.00
ATOM   2558  ARX ARX X 679      26.657 -26.019  54.455  1.00  0.00
ATOM   2559  ARY ARY X 680     -84.731 -15.974  36.011  1.00  0.00
ATOM   2560  ARZ ARZ X 681      88.230  37.639 -11.974  1.00  0.00
ATOM   2561  ASA ASA X 682      66.093  46.587  47.200  1.00  0.00
ATOM   2562  ASB ASB X 683     -38.193 -10.618   9.181  1.00  0.00
ATOM   2563  ASC ASC X 684      81.235  16.271 -83.123  1.00  0.00
ATOM   2564  ASD ASD X 685     -78.112 -53.894  85.612  1.00  0.00
ATOM   2565  ASE ASE X 686     -52.856 -79.996  12.711  1.00  0.00
ATOM   2566  ASF ASF X 687      20.062  25.536 -66.507  1.00  0.00
ATOM   2567  ASG ASG X 688     -65.368 -46.465  75.344  1.00  0.00
ATOM   2568  ASH ASH X 689     -66.287  50.857 -43.068  1.00  0.00
ATOM   2569  ASI ASI X 690      48.343 -75.731 -82.359  1.00  0.00
ATOM   2570  ASJ ASJ X 691     -42.253  10.049  22.349  1.00  0.00
ATOM   2571  ASK ASK X 692      89.960  82.986 -75.552  1.00  0.00
ATOM   2572  ASL ASL X 693     -75.601  63.531  43.893  1.00  0.00
ATOM   2573  ASM ASM X 694     -77.548 -71.973  64.995  1.00  0.00
ATOM   2574  ASN ASN X 695     -15.686  13.096 -12.861  1.00  0.00
ATOM   2575  ASO ASO X 696     -80.308 -24.753 -83.915  1.00  0.00
ATOM   2576  ASP ASP X 697       2.498  54.882   0.611  1.00  0.00
ATOM   2577  ASQ ASQ X 698      21.218 -75.012 -30.969  1.00  0.00
ATOM   2578  ASR ASR X 699     -39.692  46.963  85.634  1.00  0.00
ATOM   2579  ASS ASS X 700      23.121  45.340  88.796  1.00  0.00
ATOM   2580  AST AST X 701      63.778  54.169  60.019  1.00  0.00
ATOM   2581  ASU ASU X 702     -73.148   8.291 -79.395  1.00  0.00
ATOM   2582  ASV ASV X 703     -56.239 -36.778 -43.256  1.00  0.00
ATOM   2583  ASW ASW X 704     -11.487  57.124 -31.803  1.00  0.00
ATOM   2584  ASX ASX X 705     -66.592 -52.589 -43.927  1.00  0.00
ATOM   2585  ASY ASY X 706      76.792 -46.417  58.002  1.00  0.00
ATOM   2586  ASZ ASZ X 707      83.307  55.326   7.394  1.00  0.00
ATOM   2587  ATA ATA X 708      67.595  -7.065 -61.113  1.00  0.00
ATOM   2588  ATB ATB X 709     -78.457  12.290  50.060  1.00  0.00
ATOM   2589  ATC ATC X 710     -38.303  51.222 -76.941  1.00  0.00
ATOM   2590  ATD ATD X 711      54.591 -62.673  47.895  1.00  0.00
ATOM   2591  ATE ATE X 712     -57.992   4.180  42.067  1.00  0.00
ATOM   2592  ATF ATF X 713      39.779 -31.795  65.401  1.00  0.00
ATOM   2593  ATG ATG X 714      52.530 -21.616  67.501  1.00  0.00
ATOM   2594  ATH ATH X 715      66.308  65.822  11.676  1.00  0.00
ATOM   2595  ATI ATI X 716      51.865 -74.336  79.969  1.00  0.00
ATOM   2596  ATJ ATJ X 717     -44.877 -12.654  90.001  1.00  0.00
ATOM   2597  ATK ATK X 718     -74.186 -50.676  20.436  1.00  0.00
ATOM   2598  ATL ATL X 719     -80.497 -13.748 -64.210  1.00  0.00
ATOM   2599  ATM ATM X 720       4.151 -34.687 -11.625  1.00  0.00
ATOM   2600  ATN ATN X 721     -20.627  55.714 -62.920  1.00  0.00
ATOM   2601  ATO ATO X 722      66.026 -63.475  81.042  1.00  0.00
ATOM   2602  ATP ATP X 723     -19.831  19.947  37.713  1.00  0.00
ATOM   2603  ATQ ATQ X 724      -0.403  14.302 -16.223  1.00  0.00
ATOM   2604  ATR ATR X 725      23.681 -47.351 -28.458  1.00  0.00
ATOM   2605  ATS ATS X 726     -58.282  83.219  14.679  1.00  0.00
ATOM   2606  ATT ATT X 727      76.973 -63.095 -84.095  1.00  0.00
ATOM   2607  ATU ATU X 728       5.229  56.549  13.843  1.00  0.00
ATOM   2608  ATV ATV X 729      15.173  48.160 -36.518  1.00  0.00
ATOM   2609  ATW ATW X 730      -8.418 -89.234  67.574  1.00  0.00
ATOM   2610  ATX ATX X 731     -62.728 -90.057 -79.047  1.00  0.00
ATOM   2611  ATY ATY X 732      35.690  -4.684  70.385  1.00  0.00
ATOM   2612  ATZ ATZ X 733     -32.500   0.571  37.493  1.00  0.00
ATOM   2613  AUA AUA X 734      22.483 -50.031 -81.897  1.00  0.00
ATOM   2614  AUB AUB X 735     -10.571  56.421 -85.895  1.00  0.00
ATOM   2615  AUC AUC X 736      51.500 -59.572  84.369  1.00  0.00
ATOM   2616  AUD AUD X 737      -3.058  43.748 -74.929  1.00  0.00
ATOM   2617  AUE AUE X 738      17.248  31.125  12.651  1.00  0.00
ATOM   2618  AUF AUF X 739       0.856 -18.208  15.550  1.00  0.00
ATOM   2619  AUG AUG X 740     -40.183 -75.963  84.514  1.00  0.00
ATOM   2620  AUH AUH X 741     -55.750  62.029  56.694  1.00  0.00
ATOM   2621  AUI AUI X 742      45.677  80.812  73.196  1.00  0.00
ATOM   2622  AUJ AUJ X 743     -25.137  26.662  86.207  1.00  0.00
ATOM   2623  AUK AUK X 744     -11.365  69.409 -82.775  1.00  0.00
ATOM   2624  AUL AUL X 745     -35.384 -56.533  50.701  1.00  0.00
ATOM   2625  AUM AUM X 746      67.529  55.786 -13.421  1.00  0.00
ATOM   2626  AUN AUN X 747     -58.052   3.623  59.392  1.00  0.00
ATOM   2627  AUO AUO X 748     -67.904   7.029 -50.931  1.00  0.00
ATOM   2628  AUP AUP X 749     -55.823  51.621 -10.435  1.00  0.00
ATOM   2629  AUQ AUQ X 750      62.409 -69.527  61.910  1.00  0.00
ATOM   2630  AUR AUR X 751     -19.466 -88.554 -58.163  1.00  0.00
ATOM   2631  AUS AUS X 752      71.099  69.233  50.026  1.00  0.00
ATOM   2632  AUT AUT X 753      64.994 -87.931  88.983  1.00  0.00
ATOM   2633  AUU AUU X 754     -76.374  42.083  85.232  1.00  0.00
ATOM   2634  AUV AUV X 755      13.402  50.823  82.345  1.00  0.00
ATOM   2635  AUW AUW X 756       4.957  79.051 -56.021  1.00  0.00
ATOM   2636  AUX AUX X 757      61.215 -66.003 -47.634  1.00  0.00
ATOM   2637  AUY AUY X 758     -54.389 -45.971  26.285  1.00  0.00
ATOM   2638  AUZ AUZ X 759     -50.405  78.380  54.026  1.00  0.00
ATOM   2639  AVA AVA X 760     -82.483  67.879 -35.119  1.00  0.00
ATOM   2640  AVB AVB X 761     -73.363 -51.268  58.997  1.00  0.00
ATOM   2641  AVC AVC X 762       7.068  70.021 -84.340  1.00  0.00
ATOM   2642  AVD AVD X 763     -77.373  78.715  17.771  1.00  0.00
ATOM   2643  AVE AVE X 764     -22.120   5.394   4.268  1.00  0.00
ATOM   2644  AVF AVF X 765      71.626  65.835 -43.721  1.00  0.00
ATOM   2645  AVG AVG X 766      32.928 -22.507 -15.454  1.00  0.00
ATOM   2646  AVH AVH X 767      -6.311 -30.322  48.184  1.00  0.00
ATOM   2647  AVI AVI X 768      87.938 -17.110  85.984  1.00  0.00
ATOM   2648  AVJ AVJ X 769     -69.544  23.432 -17.462  1.00  0.00
ATOM   2649  AVK AVK X 770       9.122 -28.702  57.764  1.00  0.00
ATOM   2650  AVL AVL X 771      82.969 -64.161 -25.461  1.00  0.00
ATOM   2651  AVM AVM X 772       5.651   4.429  85.225  1.00  0.00
ATOM   2652  AVN AVN X 773     -12.426  22.797  85.423  1.00  0.00
ATOM   2653  AVO AVO X 774      -6.890  81.757 -57.316  1.00  0.00
ATOM   2654  AVP AVP X 775      22.174  48.218   0.294  1.00  0.00
ATOM   2655  AVQ AVQ X 776     -47.288  70.797  66.996  1.00  0.00
ATOM   2656  AVR AVR X 777     -13.605 -84.621  57.935  1.00  0.00
ATOM   2657  AVS AVS X 778      -1.807  86.231  48.522  1.00  0.00
ATOM   2658  AVT AVT X 779     -65.759 -83.086  30.086  1.00  0.00
ATOM   2659  AVU AVU X 780      23.834 -28.151  16.630  1.00  0.00
ATOM   2660  AVV AVV X 781      27.676  24.501  70.969  1.00  0.00
ATOM   2661  AVW AVW X 782     -68.367  36.449  -2.301  1.00  0.00
ATOM   2662  AVX AVX X 783     -54.321  28.118 -61.976  1.00  0.00
ATOM   2663  AVY AVY X 784      61.943  20.554  -0.365  1.00  0.00
ATOM   2664  AVZ AVZ X 785      65.468  79.080  -4.681  1.00  0.00
ATOM   2665  AWA AWA X 786      48.337  38.639 -84.360  1.00  0.00
ATOM   2666  AWB AWB X 787      34.568 -65.327 -80.222  1.00  0.00
ATOM   2667  AWC AWC X 788      64.463 -87.504  37.670  1.00  0.00
ATOM   2668  AWD AWD X 789     -29.913  84.098  59.338  1.00  0.00
ATOM   2669  AWE AWE X 790     -34.190 -30.431  55.572  1.00  0.00
ATOM   2670  AWF AWF X 791     -69.429 -40.541 -76.139  1.00  0.00
ATOM   2671  AWG AWG X 792      30.581 -68.437  85.459  1.00  0.00
ATOM   2672  AWH AWH X 793     -52.310 -72.721 -73.694  1.00  0.00
ATOM   2673  AWI AWI X 794     -47.248   2.100  52.379  1.00  0.00
ATOM   2674  AWJ AWJ X 795     -40.922 -75.409 -53.203  1.00  0.00
ATOM   2675  AWK AWK X 796      42.017  74.783  12.726  1.00  0.00
ATOM   2676  AWL AWL X 797      72.166 -61.200   0.903  1.00  0.00
ATOM   2677  AWM AWM X 798      -7.536 -54.155 -24.253  1.00  0.00
ATOM   2678  AWN AWN X 799     -26.169 -84.391  62.327  1.00  0.00
ATOM   2679  AWO AWO X 800      17.927 -66.888  30.697  1.00  0.00
ATOM   2680  AWP AWP X 801     -82.659 -90.103   5.353  1.00  0.00
ATOM   2681  AWQ AWQ X 802      25.066  28.508 -51.686  1.00  0.00
ATOM   2682  AWR AWR X 803     -63.471 -10.622 -18.343  1.00  0.00
ATOM   2683  AWS AWS X 804      51.842  38.190  47.257  1.00  0.00
ATOM   2684  AWT AWT X 805      30.714   5.748 -54.873  1.00  0.00
ATOM   2685  AWU AWU X 806     -27.201  -3.516  54.508  1.00  0.00
ATOM   2686  AWV AWV X 807     -38.663 -41.234 -18.147  1.00  0.00
ATOM   2687  AWW AWW X 808     -24.512  55.138 -31.391  1.00  0.00
ATOM   2688  AWX AWX X 809     -18.741 -21.848  -3.126  1.00  0.00
ATOM   2689  AWY AWY X 810      71.468  12.670   8.346  1.00  0.00
ATOM   2690  AWZ AWZ X 811     -20.344  18.426 -53.740  1.00  0.00
ATOM   2691  AXA AXA X 812      41.705  49.376  83.560  1.00  0.00
ATOM   2692  AXB AXB X 813     -77.081  10.205  30.334  1.00  0.00
ATOM   2693  AXC AXC X 814      24.707  12.032 -62.757  1.00  0.00
ATOM   2694  AXD AXD X 815      19.946  76.281 -51.999  1.00  0.00
ATOM   2695  AXE AXE X 816      75.333  32.205   8.449  1.00  0.00
ATOM   2696  AXF AXF X 817      85.900  33.399 -58.421  1.00  0.00
ATOM   2697  AXG AXG X 818     -70.053 -76.593 -82.369  1.00  0.00
ATOM   2698  AXH AXH X 819     -14.776 -89.820  18.469  1.00  0.00
ATOM   2699  AXI AXI X 820     -65.602  -8.541 -50.898  1.00  0.00
ATOM   2700  AXJ AXJ X 821      16.662  18.380   5.494  1.00  0.00
ATOM   2701  AXK AXK X 822       2.832 -89.749 -77.394  1.00  0.00
ATOM   2702  AXL AXL X 823      69.567   6.284 -76.395  1.00  0.00
ATOM   2703  AXM AXM X 824       2.835 -20.353 -58.797  1.00  0.00
ATOM   2704  AXN AXN X 825     -71.841 -35.464  14.846  1.00  0.00
ATOM   2705  AXO AXO X 826      55.441  -4.931  12.408  1.00  0.00
ATOM   2706  AXP AXP X 827     -12.555  17.666 -70.780  1.00  0.00
ATOM   2707  AXQ AXQ X 828     -19.826  14.370  59.363  1.00  0.00
ATOM   2708  AXR AXR X 829      25.420  80.768  38.852  1.00  0.00
ATOM   2709  AXS AXS X 830     -57.646 -82.735  46.858  1.00  0.00
ATOM   2710  AXT AXT X 831       9.673 -53.907  -4.504  1.00  0.00
ATOM   2711  AXU AXU X 832      -0.142  84.385  -0.224  1.00  0.00
ATOM   2712  AXV AXV X 833      50.346  36.245 -11.520  1.00  0.00
ATOM   2713  AXW AXW X 834     -34.733  83.194 -46.119  1.00  0.00
ATOM   2714  AXX AXX X 835      49.897  32.862 -37.415  1.00  0.00
ATOM   2715  AXY AXY X 836      43.913  -6.493   9.907  1.00  0.00
ATOM   2716  AXZ AXZ X 837     -14.331 -86.953   1.496  1.00  0.00
ATOM   2717  AYA AYA X 838      90.072 -28.711  -3.284  1.00  0.00
ATOM   2718  AYB AYB X 839      70.505  52.164 -56.511  1.00  0.00
ATOM   2719  AYC AYC X 840      51.192  -8.708 -54.913  1.00  0.00
ATOM   2720  AYD AYD X 841      19.577 -42.893 -56.873  1.00  0.00
ATOM   2721  AYE AYE X 842     -33.442  83.951 -12.636  1.00  0.00
ATOM   2722  AYF AYF X 843     -74.845  52.589 -71.437  1.00  0.00
ATOM   2723  AYG AYG X 844     -34.168 -86.198  53.013  1.00  0.00
ATOM   2724  AYH AYH X 845      -1.497 -29.155  12.211  1.00  0.00
ATOM   2725  AYI AYI X 846     -35.033   0.608 -86.456  1.00  0.00
ATOM   2726  AYJ AYJ X 847      62.532 -25.849  57.704  1.00  0.00
ATOM   2727  AYK AYK X 848       8.178 -83.838 -68.340  1.00  0.00
ATOM   2728  AYL AYL X 849       1.594  11.287 -53.468  1.00  0.00
ATOM   2729  AYM AYM X 850     -59.539 -26.592 -70.366  1.00  0.00
ATOM   2730  AYN AYN X 851     -52.614 -70.383  45.259  1.00  0.00
ATOM   2731  AYO AYO X 852     -71.076  16.698 -58.643  1.00  0.00
ATOM   2732  AYP AYP X 853      25.052 -84.986  32.418  1.00  0.00
ATOM   2733  AYQ AYQ X 854     -63.186  76.199 -69.613  1.00  0.00
ATOM   2734  AYR AYR X 855      -2.365 -14.094  28.633  1.00  0.00
ATOM   2735  AYS AYS X 856      26.655 -86.151  83.623  1.00  0.00
ATOM   2736  AYT AYT X 857      88.339 -54.176  21.356  1.00  0.00
ATOM   2737  AYU AYU X 858     -31.177 -83.851  73.517  1.00  0.00
ATOM   2738  AYV AYV X 859     -82.683  50.073 -51.244  1.00  0.00
ATOM   2739  AYW AYW X 860      24.242 -48.932 -15.995  1.00  0.00
ATOM   2740  AYX AYX X 861     -33.278  44.295 -48.830  1.00  0.00
ATOM   2741  AYY AYY X 862      44.683  15.556 -74.109  1.00  0.00
ATOM   2742  AYZ AYZ X 863     -20.504 -80.093 -10.788  1.00  0.00
ATOM   2743  AZA AZA X 864     -17.342 -64.274  51.911  1.00  0.00
ATOM   2744  AZB AZB X 865     -23.233  -4.763 -24.446  1.00  0.00
ATOM   2745  AZC AZC X 866      62.821 -63.690  30.444  1.00  0.00
ATOM   2746  AZD AZD X 867      41.078 -74.915 -71.215  1.00  0.00
ATOM   2747  AZE AZE X 868     -66.157 -49.618 -86.088  1.00  0.00
ATOM   2748  AZF AZF X 869      49.618  -9.804  72.243  1.00  0.00
ATOM   2749  AZG AZG X 870      86.667 -56.334  72.203  1.00  0.00
ATOM   2750  AZH AZH X 871      14.341 -81.777  -6.100  1.00  0.00
ATOM   2751  AZI AZI X 872     -15.149  82.627 -76.622  1.00  0.00
ATOM   2752  AZJ AZJ X 873     -34.039 -90.452  88.478  1.00  0.00
ATOM   2753  AZK AZK X 874      89.018   0.287  38.616  1.00  0.00
ATOM   2754  AZL AZL X 875      88.581  22.724  43.652  1.00  0.00
ATOM   2755  AZM AZM X 876      21.216  60.366  62.158  1.00  0.00
ATOM   2756  AZN AZN X 877     -69.011 -73.821 -25.957  1.00  0.00
ATOM   2757  AZO AZO X 878      49.973 -79.336 -43.591  1.00  0.00
ATOM   2758  AZP AZP X 879      47.295 -46.362 -58.605  1.00  0.00
ATOM   2759  AZQ AZQ X 880     -18.798 -28.803  69.259  1.00  0.00
ATOM   2760  AZR AZR X 881     -38.786 -56.512  20.125  1.00  0.00
ATOM   2761  AZS AZS X 882      87.343 -81.588 -60.756  1.00  0.00
ATOM   2762  AZT AZT X 883      -0.631  66.877 -19.646  1.00  0.00
ATOM   2763  AZU AZU X 884      83.921 -85.848 -23.926  1.00  0.00
ATOM   2764  AZV AZV X 885      90.445 -23.825  68.257  1.00  0.00
ATOM   2765  AZW AZW X 886      -0.295  56.068 -63.593  1.00  0.00
ATOM   2766  AZX AZX X 887      50.033  31.063 -59.227  1.00  0.00
ATOM   2767  AZY AZY X 888      84.409  17.804  31.645  1.00  0.00
ATOM   2768  AZZ AZZ X 889     -75.600 -26.748 -38.751  1.00  0.00
ATOM   2769  BAA BAA X 890      71.738 -74.120  66.095  1.00  0.00
ATOM   2770  BAB BAB X 891      24.447  83.556 -81.120  1.00  0.00
ATOM   2771  BAC BAC X 892      60.714 -81.927  56.248  1.00  0.00
ATOM   2772  BAD BAD X 893      68.045  80.717 -51.253  1.00  0.00
ATOM   2773  BAE BAE X 894     -67.943 -10.291  71.915  1.00  0.00
ATOM   2774  BAF BAF X 895      27.588  58.396   6.223  1.00  0.00
ATOM   2775  BAG BAG X 896      72.092  71.449 -23.208  1.00  0.00
ATOM   2776  BAH BAH X 897      83.151 -37.039  81.166  1.00  0.00
ATOM   2777  BAI BAI X 898     -54.350 -19.710 -87.103  1.00  0.00
ATOM   2778  BAJ BAJ X 899     -23.396   9.648 -40.836  1.00  0.00
ATOM   2779  BAK BAK X 900     -23.581 -35.206 -83.885  1.00  0.00
ATOM   2780  BAL BAL X 901     -43.561  37.035  88.978  1.00  0.00
ATOM   2781  BAM BAM X 902      58.030 -85.023 -86.240  1.00  0.00
ATOM   2782  BAN BAN X 903      54.399 -38.022  78.370  1.00  0.00
ATOM   2783  BAO BAO X 904     -70.078 -54.698   4.067  1.00  0.00
ATOM   2784  BAP BAP X 905     -45.613 -28.179 -15.625  1.00  0.00
ATOM   2785  BAQ BAQ X 906     -31.174 -88.488 -81.598  1.00  0.00
ATOM   2786  BAR BAR X 907      41.603  30.559 -50.037  1.00  0.00
ATOM   2787  BAS BAS X 908     -48.445  81.529 -27.068  1.00  0.00
ATOM   2788  BAT BAT X 909      55.663 -90.255 -62.284  1.00  0.00
ATOM   2789  BAU BAU X 910     -60.023 -59.381 -81.251  1.00  0.00
ATOM   2790  BAV BAV X 911     -41.135 -28.949 -43.978  1.00  0.00
ATOM   2791  BAW BAW X 912     -45.449  56.014 -17.294  1.00  0.00
ATOM   2792  BAX BAX X 913      40.858  25.009 -62.591  1.00  0.00
ATOM   2793  BAY BAY X 914      30.376  51.348 -31.503  1.00  0.00
ATOM   2794  BAZ BAZ X 915      82.466   9.040 -16.056  1.00  0.00
ATOM   2795  BBA BBA X 916      42.142 -22.169 -86.597  1.00  0.00
ATOM   2796  BBB BBB X 917      65.162 -49.768  -1.833  1.00  0.00
ATOM   2797  BBC BBC X 918      34.714 -52.035  38.129  1.00  0.00
ATOM   2798  BBD BBD X 919     -31.044  77.522 -21.860  1.00  0.00
ATOM   2799  BBE BBE X 920      59.230 -53.947 -79.833  1.00  0.00
ATOM   2800  BBF BBF X 921     -84.323 -80.340 -18.128  1.00  0.00
ATOM   2801  BBG BBG X 922      31.035  -2.579 -63.552  1.00  0.00
ATOM   2802  BBH BBH X 923      77.905 -18.067  -0.831  1.00  0.00
ATOM   2803  BBI BBI X 924     -52.034  47.880  12.244  1.00  0.00
ATOM   2804  BBJ BBJ X 925     -38.296   9.934  47.667  1.00  0.00
ATOM   2805  BBK BBK X 926     -60.804  18.109  44.109  1.00  0.00
ATOM   2806  BBL BBL X 927     -54.272  80.326 -40.794  1.00  0.00
ATOM   2807  BBM BBM X 928      -9.833 -89.808 -75.106  1.00  0.00
ATOM   2808  BBN BBN X 929     -41.996  -5.952  -2.721  1.00  0.00
ATOM   2809  BBO BBO X 930     -47.001  59.115  30.238  1.00  0.00
ATOM   2810  BBP BBP X 931     -38.085 -26.616  82.491  1.00  0.00
ATOM   2811  BBQ BBQ X 932     -45.091 -83.981 -66.945  1.00  0.00
ATOM   2812  BBR BBR X 933      70.577  83.092  46.176  1.00  0.00
ATOM   2813  BBS BBS X 934      71.458 -75.728 -54.990  1.00  0.00
ATOM   2814  BBT BBT X 935       4.129   2.901  54.904  1.00  0.00
ATOM   2815  BBU BBU X 936      86.876 -28.750 -47.061  1.00  0.00
ATOM   2816  BBV BBV X 937      87.881 -61.660  35.326  1.00  0.00
ATOM   2817  BBW BBW X 938     -14.974 -86.430 -34.155  1.00  0.00
ATOM   2818  BBX BBX X 939      84.182 -21.188 -17.933  1.00  0.00
ATOM   2819  BBY BBY X 940     -77.249  80.745 -25.126  1.00  0.00
ATOM   2820  BBZ BBZ X 941     -10.289 -52.832 -85.373  1.00  0.00
ATOM   2821  BCA BCA X 942      59.874 -28.489  -2.346  1.00  0.00
ATOM   2822  BCB BCB X 943      44.118 -87.223  86.645  1.00  0.00
ATOM   2823  BCC BCC X 944     -47.638 -57.477  30.307  1.00  0.00
ATOM   2824  BCD BCD X 945      86.808 -40.039 -60.338  1.00  0.00
ATOM   2825  BCE BCE X 946       6.772 -87.742  20.730  1.00  0.00
ATOM   2826  BCF BCF X 947     -85.573 -88.425  36.789  1.00  0.00
ATOM   2827  BCG BCG X 948     -38.212 -31.108 -57.146  1.00  0.00
ATOM   2828  BCH BCH X 949     -26.922  73.912 -34.556  1.00  0.00
ATOM   2829  BCI BCI X 950      87.849  75.297 -51.327  1.00  0.00
ATOM   2830  BCJ BCJ X 951     -76.230 -88.895  64.290  1.00  0.00
ATOM   2831  BCK BCK X 952     -86.190 -89.430 -51.719  1.00  0.00
ATOM   2832  BCL BCL X 953      -5.520 -59.389  39.706  1.00  0.00
ATOM   2833  BCM BCM X 954      28.168 -70.777 -46.789  1.00  0.00
ATOM   2834  BCN BCN X 955     -68.871 -65.104 -85.904  1.00  0.00
ATOM   2835  BCO BCO X 956      79.059 -89.470 -44.282  1.00  0.00
ATOM   2836  BCP BCP X 957      60.222  73.621 -36.590  1.00  0.00
ATOM   2837  BCQ BCQ X 958      80.996 -69.833 -75.565  1.00  0.00
ATOM   2838  BCR BCR X 959     -48.404 -15.954 -56.425  1.00  0.00
ATOM   2839  BCS BCS X 960      29.740 -52.339  19.748  1.00  0.00
ATOM   2840  BCT BCT X 961      16.900  77.371  83.506  1.00  0.00
ATOM   2841  BCU BCU X 962     -66.181 -51.967  50.831  1.00  0.00
ATOM   2842  BCV BCV X 963       3.006 -87.878  64.882  1.00  0.00
ATOM   2843  BCW BCW X 964     -15.726 -53.892  -9.562  1.00  0.00
ATOM   2844  BCX BCX X 965      38.144  22.902  15.907  1.00  0.00
ATOM   2845  BCY BCY X 966     -35.059  14.036  82.835  1.00  0.00
ATOM   2846  BCZ BCZ X 967      87.888  -6.764   9.651  1.00  0.00
ATOM   2847  BDA BDA X 968     -44.203  23.107 -75.503  1.00  0.00
ATOM   2848  BDB BDB X 969      30.415  78.297  10.222  1.00  0.00
ATOM   2849  BDC BDC X 970       4.365  82.773  25.521  1.00  0.00
ATOM   2850  BDD BDD X 971     -44.213   6.235  36.266  1.00  0.00
ATOM   2851  BDE BDE X 972      48.760 -59.310 -45.001  1.00  0.00
ATOM   2852  BDF BDF X 973     -79.960 -72.232 -78.319  1.00  0.00
ATOM   2853  BDG BDG X 974     -30.522 -88.198 -65.245  1.00  0.00
ATOM   2854  BDH BDH X 975      72.070  50.547  18.411  1.00  0.00
ATOM   2855  BDI BDI X 976      40.013  16.750 -19.976  1.00  0.00
ATOM   2856  BDJ BDJ X 977      11.672 -70.490 -81.241  1.00  0.00
ATOM   2857  BDK BDK X 978     -66.925 -86.701 -43.309  1.00  0.00
ATOM   2858  BDL BDL X 979     -44.050 -39.084  78.130  1.00  0.00
ATOM   2859  BDM BDM X 980     -12.755  46.782 -15.884  1.00  0.00
ATOM   2860  BDN BDN X 981      79.485   8.358 -42.477  1.00  0.00
ATOM   2861  BDO BDO X 982     -70.180 -39.262  88.026  1.00  0.00
ATOM   2862  BDP BDP X 983      86.621  10.615  12.530  1.00  0.00
ATOM   2863  BDQ BDQ X 984     -35.155  70.745  83.916  1.00  0.00
ATOM   2864  BDR BDR X 985     -83.261  -6.693  72.498  1.00  0.00
ATOM   2865  BDS BDS X 986     -14.579 -19.041 -29.428  1.00  0.00
ATOM   2866  BDT BDT X 987       4.301   2.388 -25.077  1.00  0.00
ATOM   2867  BDU BDU X 988      21.431  67.875  48.815  1.00  0.00
ATOM   2868  BDV BDV X 989      25.306 -69.665  65.411  1.00  0.00
ATOM   2869  BDW BDW X 990     -84.698  -4.241 -72.148  1.00  0.00
ATOM   2870  BDX BDX X 991      23.346 -57.461 -37.247  1.00  0.00
ATOM   2871  BDY BDY X 992     -34.285  67.382 -68.769  1.00  0.00
ATOM   2872  BDZ BDZ X 993      13.329  81.103 -86.039  1.00  0.00
ATOM   2873  BEA BEA X 994      24.969   2.623 -22.806  1.00  0.00
ATOM   2874  BEB BEB X 995      86.813 -47.247 -16.823  1.00  0.00
ATOM   2875  BEC BEC X 996      82.795 -10.204  66.961  1.00  0.00
ATOM   2876  BED BED X 997     -44.705 -62.914  66.578  1.00  0.00
ATOM   2877  BEE BEE X 998     -77.633  24.018  51.756  1.00  0.00
ATOM   2878  BEF BEF X 999     -12.349   3.307 -35.665  1.00  0.00
ATOM   2879  BEG BEG X1000      86.133  74.699  81.252  1.00  0.00
ATOM   2880  BEH BEH X1001      88.951  59.901  76.015  1.00  0.00
ATOM   2881  BEI BEI X1002      89.915 -75.094 -14.758  1.00  0.00
ATOM   2882  BEJ BEJ X1003     -19.672 -72.202  85.045  1.00  0.00
ATOM   2883  BEK BEK X1004     -83.618 -84.246  25.468  1.00  0.00
ATOM   2884  BEL BEL X1005      90.259 -90.091  70.106  1.00  0.00
ATOM   2885  BEM BEM X1006     -11.652  42.703 -84.350  1.00  0.00
ATOM   2886  BEN BEN X1007     -72.925  -2.689   6.545  1.00  0.00
ATOM   2887  BEO BEO X1008      55.759  61.869  49.967  1.00  0.00
ATOM   2888  BEP BEP Y1009     -22.723  49.516 -38.688  1.00  0.00
ATOM   2889  BEQ BEQ Y1010      63.602 -25.049  47.849  1.00  0.00
ATOM   2890  BER BER Y1011      14.325 -48.091 -57.001  1.00  0.00
ATOM   2891  BES BES Y1012     -41.873 -43.549  -5.431  1.00  0.00
ATOM   2892  BET BET Y1013     -40.656 -50.607 -63.647  1.00  0.00
ATOM   2893  BEU BEU Y1014      -4.542  69.941  78.079  1.00  0.00
ATOM   2894  BEV BEV Y1015      87.972 -16.849  80.527  1.00  0.00
ATOM   2895  BEW BEW Y1016     -27.922  38.268  49.494  1.00  0.00
ATOM   2896  BEX BEX Y1017      56.581  18.255 -63.846  1.00  0.00
ATOM   2897  BEY BEY Y1018     -46.108  42.109 -13.089  1.00  0.00
ATOM   2898  BEZ BEZ Y1019      58.799 -32.993  -0.126  1.00  0.00
ATOM   2899  BFA BFA Y1020       0.496  36.888  47.900  1.00  0.00
ATOM   2900  BFB BFB Y1021     -19.582   5.211  75.993  1.00  0.00
ATOM   2901  BFC BFC Y1022      18.523   8.658  59.055  1.00  0.00
ATOM   2902  BFD BFD Y1023     -31.692 -24.377  27.623  1.00  0.00
ATOM   2903  BFE BFE Y1024      49.136 -34.185  36.002  1.00  0.00
ATOM   2904  BFF BFF Y1025       8.536  11.914 -30.333  1.00  0.00
ATOM   2905  BFG BFG Y1026      30.899 -14.306  23.272  1.00  0.00
ATOM   2906  BFH BFH Y1027      75.220  64.026 -14.568  1.00  0.00
ATOM   2907  BFI BFI Y1028      79.315 -59.163  -0.704  1.00  0.00
ATOM   2908  BFJ BFJ Y1029      53.694 -70.917 -27.783  1.00  0.00
ATOM   2909  BFK BFK Y1030       4.278  -6.802 -58.343  1.00  0.00
ATOM   2910  BFL BFL Y1031     -36.871  -3.513  12.860  1.00  0.00
ATOM   2911  BFM BFM Y1032     -30.364 -47.766  64.524  1.00  0.00
ATOM   2912  BFN BFN Y1033      63.552 -55.103 -19.985  1.00  0.00
ATOM   2913  BFO BFO Y1034     -64.700  -6.943  64.729  1.00  0.00
ATOM   2914  BFP BFP Y1035      42.846  30.514  38.779  1.00  0.00
ATOM   2915  BFQ BFQ Y1036     -25.617 -74.404  78.100  1.00  0.00
ATOM   2916  BFR BFR Y1037      20.369 -47.389 -22.442  1.00  0.00
ATOM   2917  BFS BFS Y1038     -24.329  71.043  -1.632  1.00  0.00
ATOM   2918  BFT BFT Y1039      30.383  74.245 -51.703  1.00  0.00
ATOM   2919  BFU BFU Y1040      13.235  53.441   8.076  1.00  0.00
ATOM   2920  BFV BFV Y1041     -25.640  78.168  64.439  1.00  0.00
ATOM   2921  BFW BFW Y1042      -2.841  66.438 -19.310  1.00  0.00
ATOM   2922  BFX BFX Y1043      17.970  70.328  50.246  1.00  0.00
ATOM   2923  BFY BFY Y1044     -78.260  74.417 -39.154  1.00  0.00
ATOM   2924  BFZ BFZ Y1045     -63.750 -11.809 -68.057  1.00  0.00
ATOM   2925  BGA BGA Y1046     -57.462 -31.972  51.028  1.00  0.00
ATOM   2926  BGB BGB Y1047      76.073 -34.053 -35.174  1.00  0.00
ATOM   2927  BGC BGC Y1048       2.572 -30.046 -24.286  1.00  0.00
ATOM   2928  BGD BGD Y1049      75.584  49.420  11.996  1.00  0.00
ATOM   2929  BGE BGE Y1050      79.941 -65.347 -55.640  1.00  0.00
ATOM   2930  BGF BGF Y1051     -25.947 -14.489 -59.363  1.00  0.00
ATOM   2931  BGG BGG Y1052      65.491 -37.028  84.992  1.00  0.00
ATOM   2932  BGH BGH Y1053       5.718 -33.706  13.229  1.00  0.00
ATOM   2933  BGI BGI Y1054      57.516  37.409  -7.650  1.00  0.00
ATOM   2934  BGJ BGJ Y1055      70.751  40.074  70.454  1.00  0.00
ATOM   2935  BGK BGK Y1056      78.145 -64.654 -19.296  1.00  0.00
ATOM   2936  BGL BGL Y1057     -41.990 -82.249  71.517  1.00  0.00
ATOM   2937  BGM BGM Y1058     -45.303  13.963  25.962  1.00  0.00
ATOM   2938  BGN BGN Y1059     -28.660 -73.161 -30.850  1.00  0.00
ATOM   2939  BGO BGO Y1060       0.807 -75.831 -52.480  1.00  0.00
ATOM   2940  BGP BGP Y1061     -21.108 -69.485 -65.687  1.00  0.00
ATOM   2941  BGQ BGQ Y1062     -36.982  14.055 -17.098  1.00  0.00
ATOM   2942  BGR BGR Y1063      23.695 -43.689  69.615  1.00  0.00
ATOM   2943  BGS BGS Y1064     -70.090  23.867  -0.153  1.00  0.00
ATOM   2944  BGT BGT Y1065      69.196 -65.587  67.709  1.00  0.00
ATOM   2945  BGU BGU Y1066     -52.004  64.903  -1.516  1.00  0.00
ATOM   2946  BGV BGV Y1067       8.408  21.602 -77.436  1.00  0.00
ATOM   2947  BGW BGW Y1068      57.274  30.499 -49.032  1.00  0.00
ATOM   2948  BGX BGX Y1069     -62.108  45.876  61.741  1.00  0.00
ATOM   2949  BGY BGY Y1070      63.579  -7.503 -21.222  1.00  0.00
ATOM   2950  BGZ BGZ Y1071      46.934  59.299  23.939  1.00  0.00
ATOM   2951  BHA BHA Y1072      42.682  77.401 -57.195  1.00  0.00
ATOM   2952  BHB BHB Y1073      40.835 -67.669   7.584  1.00  0.00
ATOM   2953  BHC BHC Y1074     -61.478 -71.782  21.214  1.00  0.00
ATOM   2954  BHD BHD Y1075      36.455 -23.147 -16.004  1.00  0.00
ATOM   2955  BHE BHE Y1076      -4.646  34.954   7.278  1.00  0.00
ATOM   2956  BHF BHF Y1077     -36.024  23.691 -78.025  1.00  0.00
ATOM   2957  BHG BHG Y1078       2.178  69.587 -70.412  1.00  0.00
ATOM   2958  BHH BHH Y1079     -66.815   4.737 -33.677  1.00  0.00
ATOM   2959  BHI BHI Y1080     -44.392  -1.865  -8.484  1.00  0.00
ATOM   2960  BHJ BHJ Y1081      20.772  -9.035   1.287  1.00  0.00
ATOM   2961  BHK BHK Y1082      44.447  52.828 -28.861  1.00  0.00
ATOM   2962  BHL BHL Y1083      -8.028 -82.724  21.475  1.00  0.00
ATOM   2963  BHM BHM Y1084      62.002 -82.062 -77.723  1.00  0.00
ATOM   2964  BHN BHN Y1085     -53.774 -84.390   1.959  1.00  0.00
ATOM   2965  BHO BHO Y1086     -67.923  57.771 -26.081  1.00  0.00
ATOM   2966  BHP BHP Y1087     -53.399  23.704  83.553  1.00  0.00
ATOM   2967  BHQ BHQ Y1088     -14.419 -47.206 -36.232  1.00  0.00
ATOM   2968  BHR BHR Y1089       1.523 -80.240 -69.719  1.00  0.00
ATOM   2969  BHS BHS Y1090      81.796  61.871  41.306  1.00  0.00
ATOM   2970  BHT BHT Y1091       9.262  26.243  70.459  1.00  0.00
ATOM   2971  BHU BHU Y1092      49.421 -25.793 -49.397  1.00  0.00
ATOM   2972  BHV BHV Y1093      61.727  13.510  62.953  1.00  0.00
ATOM   2973  BHW BHW Y1094     -71.448 -43.838 -39.232  1.00  0.00
ATOM   2974  BHX BHX Y1095      15.126 -72.625  25.732  1.00  0.00
ATOM   2975  BHY BHY Y1096      62.437 -52.984 -72.185  1.00  0.00
ATOM   2976  BHZ BHZ Y1097     -84.310  20.247  71.086  1.00  0.00
ATOM   2977  BIA BIA Y1098      79.488   2.404 -42.166  1.00  0.00
ATOM   2978  BIB BIB Y1099     -37.537  20.514 -40.016  1.00  0.00
ATOM   2979  BIC BIC Y1100      75.901  25.864 -81.975  1.00  0.00
ATOM   2980  BID BID Y1101     -58.199 -34.135  25.883  1.00  0.00
ATOM   2981  BIE BIE Y1102      61.244  29.501 -68.402  1.00  0.00
ATOM   2982  BIF BIF Y1103     -51.913  52.345  21.168  1.00  0.00
ATOM   2983  BIG BIG Y1104      34.450   6.215 -48.928  1.00  0.00
ATOM   2984  BIH BIH Y1105      66.972  36.890  81.650  1.00  0.00
ATOM   2985  BII BII Y1106      72.937  70.444  66.580  1.00  0.00
ATOM   2986  BIJ BIJ Y1107     -29.268  58.086  23.250  1.00  0.00
ATOM   2987  BIK BIK Y1108      58.658 -26.564  20.973  1.00  0.00
ATOM   2988  BIL BIL Y1109      39.839  48.510 -49.221  1.00  0.00
ATOM   2989  BIM BIM Y1110      33.546  41.326  63.448  1.00  0.00
ATOM   2990  BIN BIN Y1111      60.170 -40.037 -57.657  1.00  0.00
ATOM   2991  BIO BIO Y1112     -59.110 -16.108 -18.794  1.00  0.00
ATOM   2992  BIP BIP Y1113      80.907 -55.565  21.782  1.00  0.00
ATOM   2993  BIQ BIQ Y1114      69.183  74.374  31.262  1.00  0.00
ATOM   2994  BIR BIR Y1115      27.186  10.424 -72.927  1.00  0.00
ATOM   2995  BIS BIS Y1116      77.761 -46.662 -12.669  1.00  0.00
ATOM   2996  BIT BIT Y1117     -74.934 -43.977  41.316  1.00  0.00
ATOM   2997  BIU BIU Y1118     -62.209  82.122 -63.548  1.00  0.00
ATOM   2998  BIV BIV Y1119     -67.633  31.989 -71.001  1.00  0.00
ATOM   2999  BIW BIW Y1120     -73.012 -36.074   9.405  1.00  0.00
ATOM   3000  BIX BIX Y1121     -46.137 -74.670  43.801  1.00  0.00
ATOM   3001  BIY BIY Y1122      38.090  25.931 -28.362  1.00  0.00
ATOM   3002  BIZ BIZ Y1123     -31.572  50.269   7.423  1.00  0.00
ATOM   3003  BJA BJA Y1124     -71.468  20.742 -54.534  1.00  0.00
ATOM   3004  BJB BJB Y1125     -61.381 -75.039 -56.265  1.00  0.00
ATOM   3005  BJC BJC Y1126     -25.300  -5.086  48.258  1.00  0.00
ATOM   3006  BJD BJD Y1127     -25.698 -65.909   2.673  1.00  0.00
ATOM   3007  BJE BJE Y1128      35.056  80.131  -6.119  1.00  0.00
ATOM   3008  BJF BJF Y1129      56.408 -25.412 -15.775  1.00  0.00
ATOM   3009  BJG BJG Y1130     -14.010 -54.791   2.081  1.00  0.00
ATOM   3010  BJH BJH Y1131      41.716   0.170  47.448  1.00  0.00
ATOM   3011  BJI BJI Y1132      47.627 -47.378 -33.847  1.00  0.00
ATOM   3012  BJJ BJJ Y1133      51.760   2.152  11.273  1.00  0.00
ATOM   3013  BJK BJK Y1134     -16.700  29.685  23.350  1.00  0.00
ATOM   3014  BJL BJL Y1135      72.981 -25.770 -75.700  1.00  0.00
ATOM   3015  BJM BJM Y1136      -9.625  48.083  -7.109  1.00  0.00
ATOM   3016  BJN BJN Y1137     -16.138 -25.244 -49.935  1.00  0.00
ATOM   3017  BJO BJO Y1138     -65.076  45.646  25.501  1.00  0.00
ATOM   3018  BJP BJP Y1139      46.987  77.044 -13.444  1.00  0.00
ATOM   3019  BJQ BJQ Y1140     -65.092 -54.523 -64.224  1.00  0.00
ATOM   3020  BJR BJR Y1141     -69.983 -60.194  55.726  1.00  0.00
ATOM   3021  BJS BJS Y1142     -65.737  60.476 -44.276  1.00  0.00
ATOM   3022  BJT BJT Y1143      21.156  49.629  29.679  1.00  0.00
ATOM   3023  BJU BJU Y1144      -4.707 -62.196  88.131  1.00  0.00
ATOM   3024  BJV BJV Y1145      80.000 -67.584 -35.950  1.00  0.00
ATOM   3025  BJW BJW Y1146      42.689  34.812 -58.400  1.00  0.00
ATOM   3026  BJX BJX Y1147      17.844  31.478 -59.039  1.00  0.00
ATOM   3027  BJY BJY Y1148     -71.059 -72.536 -17.541  1.00  0.00
ATOM   3028  BJZ BJZ Y1149      45.902  52.512 -69.170  1.00  0.00
ATOM   3029  BKA BKA Y1150      61.404 -87.729  35.443  1.00  0.00
ATOM   3030  BKB BKB Y1151      38.814 -41.696  10.865  1.00  0.00
ATOM   3031  BKC BKC Y1152      25.572  77.078 -24.299  1.00  0.00
ATOM   3032  BKD BKD Y1153      27.260  63.192 -85.370  1.00  0.00
ATOM   3033  BKE BKE Y1154      28.333  31.724  22.322  1.00  0.00
ATOM   3034  BKF BKF Y1155       7.934 -17.452 -80.510  1.00  0.00
ATOM   3035  BKG BKG Y1156      54.944   3.176 -75.749  1.00  0.00
ATOM   3036  BKH BKH Y1157      84.535 -40.413  65.070  1.00  0.00
ATOM   3037  BKI BKI Y1158     -55.287 -14.385  10.612  1.00  0.00
ATOM   3038  BKJ BKJ Y1159     -18.874  -4.399  23.043  1.00  0.00
ATOM   3039  BKK BKK Y1160      50.308  46.128  74.209  1.00  0.00
ATOM   3040  BKL BKL Y1161     -15.610  30.681  73.084  1.00  0.00
ATOM   3041  BKM BKM Y1162      -9.964  70.594  33.865  1.00  0.00
ATOM   3042  BKN BKN Y1163     -33.582  82.651  75.356  1.00  0.00
ATOM   3043  BKO BKO Y1164     -11.025 -33.542 -60.875  1.00  0.00
ATOM   3044  BKP BKP Y1165      70.123 -67.701  32.941  1.00  0.00
ATOM   3045  BKQ BKQ Y1166      45.764 -79.136 -59.676  1.00  0.00
ATOM   3046  BKR BKR Y1167     -77.213 -33.350  69.998  1.00  0.00
ATOM   3047  BKS BKS Y1168      -7.057 -88.254  -3.515  1.00  0.00
ATOM   3048  BKT BKT Y1169      77.137  76.179 -23.619  1.00  0.00
ATOM   3049  BKU BKU Y1170      42.582 -70.275  30.916  1.00  0.00
ATOM   3050  BKV BKV Y1171     -12.893 -67.228  45.112  1.00  0.00
ATOM   3051  BKW BKW Y1172      24.220 -71.294  53.834  1.00  0.00
ATOM   3052  BKX BKX Y1173     -84.319  48.029  19.971  1.00  0.00
ATOM   3053  BKY BKY Y1174     -77.411  16.436  47.858  1.00  0.00
ATOM   3054  BKZ BKZ Y1175     -77.269  77.109  64.233  1.00  0.00
ATOM   3055  BLA BLA Y1176      11.423  26.340  -4.786  1.00  0.00
ATOM   3056  BLB BLB Y1177      84.212  54.651 -80.798  1.00  0.00
ATOM   3057  BLC BLC Y1178     -82.215 -35.386 -68.630  1.00  0.00
ATOM   3058  BLD BLD Y1179     -25.131  -6.531 -23.891  1.00  0.00
ATOM   3059  BLE BLE Y1180     -80.248 -29.739  33.571  1.00  0.00
ATOM   3060  BLF BLF Y1181     -34.824  40.216  24.014  1.00  0.00
ATOM   3061  BLG BLG Y1182     -39.117 -76.080  12.361  1.00  0.00
ATOM   3062  BLH BLH Y1183      24.492 -69.479 -16.571  1.00  0.00
ATOM   3063  BLI BLI Y1184      23.725  10.508  72.367  1.00  0.00
ATOM   3064  BLJ BLJ Y1185     -14.459 -84.289 -50.722  1.00  0.00
ATOM   3065  BLK BLK Y1186      23.341  16.614  42.911  1.00  0.00
ATOM   3066  BLL BLL Y1187     -53.599  75.481  30.480  1.00  0.00
ATOM   3067  BLM BLM Y1188     -25.602  68.440 -82.925  1.00  0.00
ATOM   3068  BLN BLN Y1189     -63.299 -74.783  78.268  1.00  0.00
ATOM   3069  BLO BLO Y1190      29.391  49.599 -79.685  1.00  0.00
ATOM   3070  BLP BLP Y1191     -19.502  84.624 -75.897  1.00  0.00
ATOM   3071  BLQ BLQ Y1192     -74.560 -61.208 -84.436  1.00  0.00
ATOM   3072  BLR BLR Y1193     -58.332  45.334 -79.459  1.00  0.00
ATOM   3073  BLS BLS Y1194      62.788 -39.715  17.449  1.00  0.00
ATOM   3074  BLT BLT Y1195      78.044  74.133 -86.457  1.00  0.00
ATOM   3075  BLU BLU Y1196      33.347 -89.424   2.759  1.00  0.00
ATOM   3076  BLV BLV Y1197      75.010 -33.841  39.265  1.00  0.00
ATOM   3077  BLW BLW Y1198      74.599  84.494  -9.412  1.00  0.00
ATOM   3078  BLX BLX Y1199     -37.589  -6.210  45.804  1.00  0.00
ATOM   3079  BLY BLY Y1200      69.662  46.943 -48.181  1.00  0.00
ATOM   3080  BLZ BLZ Y1201     -54.225  72.730 -52.188  1.00  0.00
ATOM   3081  BMA BMA Y1202     -75.879   8.342  63.768  1.00  0.00
ATOM   3082  BMB BMB Y1203      -7.781 -52.022 -10.428  1.00  0.00
ATOM   3083  BMC BMC Y1204      19.753   7.670  -6.856  1.00  0.00
ATOM   3084  BMD BMD Y1205      -7.723 -83.646  72.750  1.00  0.00
ATOM   3085  BME BME Y1206     -30.376 -11.397 -45.758  1.00  0.00
ATOM   3086  BMF BMF Y1207      34.984  53.180  52.578  1.00  0.00
ATOM   3087  BMG BMG Y1208      10.975  52.005  65.224  1.00  0.00
ATOM   3088  BMH BMH Y1209     -55.328  33.503 -48.425  1.00  0.00
ATOM   3089  BMI BMI Y1210      17.260  47.700 -37.589  1.00  0.00
ATOM   3090  BMJ BMJ Y1211     -15.939 -30.390  -6.721  1.00  0.00
ATOM   3091  BMK BMK Y1212      41.965  79.772  39.239  1.00  0.00
ATOM   3092  BML BML Y1213      36.607 -81.726  69.548  1.00  0.00
ATOM   3093  BMM BMM Y1214      15.434  45.606 -65.324  1.00  0.00
ATOM   3094  BMN BMN Y1215     -78.704 -88.846  60.047  1.00  0.00
ATOM   3095  BMO BMO Y1216     -22.433  75.505  43.582  1.00  0.00
ATOM   3096  BMP BMP Y1217     -57.188  62.771 -76.141  1.00  0.00
ATOM   3097  BMQ BMQ Y1218     -63.787  56.413   2.261  1.00  0.00
ATOM   3098  BMR BMR Y1219      79.789  -4.983  41.517  1.00  0.00
ATOM   3099  BMS BMS Y1220      43.798  82.469   6.430  1.00  0.00
ATOM   3100  BMT BMT Y1221     -17.566 -19.325 -82.033  1.00  0.00
ATOM   3101  BMU BMU Y1222      45.539  80.027  84.129  1.00  0.00
ATOM   3102  BMV BMV Y1223     -83.447  61.123  12.319  1.00  0.00
ATOM   3103  BMW BMW Y1224     -39.111  66.621 -67.807  1.00  0.00
ATOM   3104  BMX BMX Y1225     -34.922   3.321 -37.980  1.00  0.00
ATOM   3105  BMY BMY Y1226     -16.000 -36.916  38.332  1.00  0.00
ATOM   3106  BMZ BMZ Y1227     -81.461 -71.355  10.091  1.00  0.00
ATOM   3107  BNA BNA Y1228     -46.224  67.922 -27.217  1.00  0.00
ATOM   3108  BNB BNB Y1229      89.763  27.810 -13.829  1.00  0.00
ATOM   3109  BNC BNC Y1230       7.017 -57.725   0.157  1.00  0.00
ATOM   3110  BND BND Y1231      28.601 -57.256  35.874  1.00  0.00
ATOM   3111  BNE BNE Y1232     -18.084  -0.289 -10.795  1.00  0.00
ATOM   3112  BNF BNF Y1233      -3.139 -77.104 -30.255  1.00  0.00
ATOM   3113  BNG BNG Y1234      29.130  38.535   2.233  1.00  0.00
ATOM   3114  BNH BNH Y1235     -27.910  78.856 -60.511  1.00  0.00
ATOM   3115  BNI BNI Y1236      66.053  25.781   8.525  1.00  0.00
ATOM   3116  BNJ BNJ Y1237     -55.305  37.573 -30.017  1.00  0.00
ATOM   3117  BNK BNK Y1238       8.809 -62.246 -86.305  1.00  0.00
ATOM   3118  BNL BNL Y1239     -36.602 -86.157 -53.948  1.00  0.00
ATOM   3119  BNM BNM Y1240      64.535  67.017 -68.056  1.00  0.00
ATOM   3120  BNN BNN Y1241      48.022  42.084   8.135  1.00  0.00
ATOM   3121  BNO BNO Y1242      76.669  11.179   4.889  1.00  0.00
ATOM   3122  BNP BNP Y1243      40.615  -5.318 -29.006  1.00  0.00
ATOM   3123  BNQ BNQ Y1244     -51.583  10.363  64.845  1.00  0.00
ATOM   3124  BNR BNR Y1245       8.374  -7.360  42.765  1.00  0.00
ATOM   3125  BNS BNS Y1246       3.779  30.780  86.669  1.00  0.00
ATOM   3126  BNT BNT Y1247     -72.133  70.010 -62.659  1.00  0.00
ATOM   3127  BNU BNU Y1248      28.131  17.413 -39.555  1.00  0.00
ATOM   3128  BNV BNV Y1249      62.231  60.340  -7.472  1.00  0.00
ATOM   3129  BNW BNW Y1250      78.308  75.934 -55.345  1.00  0.00
ATOM   3130  BNX BNX Y1251      83.125  25.814 -67.728  1.00  0.00
ATOM   3131  BNY BNY Y1252     -80.687  45.790  34.679  1.00  0.00
ATOM   3132  BNZ BNZ Y1253      51.731  -8.809 -50.461  1.00  0.00
ATOM   3133  BOA BOA Y1254     -24.864   1.985 -87.143  1.00  0.00
ATOM   3134  BOB BOB Y1255      28.404  74.345  18.215  1.00  0.00
ATOM   3135  BOC BOC Y1256      40.796 -52.972 -76.753  1.00  0.00
ATOM   3136  BOD BOD Y1257     -64.846  79.860  12.387  1.00  0.00
ATOM   3137  BOE BOE Y1258      -0.342 -76.631  40.328  1.00  0.00
ATOM   3138  BOF BOF Y1259      66.941  40.737  44.907  1.00  0.00
ATOM   3139  BOG BOG Y1260      56.204 -62.058  38.072  1.00  0.00
ATOM   3140  BOH BOH Y1261      44.729  27.664 -81.789  1.00  0.00
ATOM   3141  BOI BOI Y1262      23.949  76.588  76.005  1.00  0.00
ATOM   3142  BOJ BOJ Y1263     -84.883  68.043 -52.488  1.00  0.00
ATOM   3143  BOK BOK Y1264     -34.640  57.618  84.904  1.00  0.00
ATOM   3144  BOL BOL Y1265      12.236  45.164 -14.755  1.00  0.00
ATOM   3145  BOM BOM Y1266     -76.430 -65.219 -49.385  1.00  0.00
ATOM   3146  BON BON Y1267     -24.863 -49.146  20.123  1.00  0.00
ATOM   3147  BOO BOO Y1268      41.770  -1.438  76.162  1.00  0.00
ATOM   3148  BOP BOP Y1269      -2.614  27.596  69.053  1.00  0.00
ATOM   3149  BOQ BOQ Y1270      10.298  13.259 -56.134  1.00  0.00
ATOM   3150  BOR BOR Y1271     -77.640 -59.888  84.514  1.00  0.00
ATOM   3151  BOS BOS Y1272     -72.774 -52.461 -17.982  1.00  0.00
ATOM   3152  BOT BOT Y1273      29.095  -8.866 -79.159  1.00  0.00
ATOM   3153  BOU BOU Y1274     -77.142  68.528 -13.023  1.00  0.00
ATOM   3154  BOV BOV Y1275     -82.580 -80.936 -72.998  1.00  0.00
ATOM   3155  BOW BOW Y1276     -13.625   9.512 -20.879  1.00  0.00
ATOM   3156  BOX BOX Y1277     -53.109  49.460 -44.101  1.00  0.00
ATOM   3157  BOY BOY Y1278      89.576  23.163  21.224  1.00  0.00
ATOM   3158  BOZ BOZ Y1279      60.661   7.701 -27.950  1.00  0.00
ATOM   3159  BPA BPA Y1280      81.164  23.671  70.685  1.00  0.00
ATOM   3160  BPB BPB Y1281      26.449  31.547 -73.692  1.00  0.00
ATOM   3161  BPC BPC Y1282      45.351  -7.198 -63.333  1.00  0.00
ATOM   3162  BPD BPD Y1283     -25.796 -35.199 -47.379  1.00  0.00
ATOM   3163  BPE BPE Y1284      38.654 -86.670  34.745  1.00  0.00
ATOM   3164  BPF BPF Y1285     -76.882 -69.451  38.429  1.00  0.00
ATOM   3165  BPG BPG Y1286      63.615 -75.706  88.707  1.00  0.00
ATOM   3166  BPH BPH Y1287      31.586  47.757 -14.031  1.00  0.00
ATOM   3167  BPI BPI Y1288      79.790   2.772  19.507  1.00  0.00
ATOM   3168  BPJ BPJ Y1289     -40.262 -59.632  26.279  1.00  0.00
ATOM   3169  BPK BPK Y1290     -73.583  -5.888  39.655  1.00  0.00
ATOM   3170  BPL BPL Y1291     -42.785  36.441  87.049  1.00  0.00
ATOM   3171  BPM BPM Y1292      66.703  45.709  59.205  1.00  0.00
ATOM   3172  BPN BPN Y1293      30.278 -61.869 -38.767  1.00  0.00
ATOM   3173  BPO BPO Y1294     -64.507 -64.261  -6.562  1.00  0.00
ATOM   3174  BPP BPP Y1295      20.348 -81.097 -50.640  1.00  0.00
ATOM   3175  BPQ BPQ Y1296      73.163  15.262  21.886  1.00  0.00
ATOM   3176  BPR BPR Y1297     -17.461   3.893 -65.803  1.00  0.00
ATOM   3177  BPS BPS Y1298      -3.004 -76.303 -83.890  1.00  0.00
ATOM   3178  BPT BPT Y1299      85.516  57.898 -52.906  1.00  0.00
ATOM   3179  BPU BPU Y1300      59.006  77.365 -39.537  1.00  0.00
ATOM   3180  BPV BPV Y1301      35.931 -84.839  88.135  1.00  0.00
ATOM   3181  BPW BPW Y1302     -76.900  67.869 -82.103  1.00  0.00
ATOM   3182  BPX BPX Y1303      57.575 -23.014  77.292  1.00  0.00
ATOM   3183  BPY BPY Y1304      89.266  66.002  29.963  1.00  0.00
ATOM   3184  BPZ BPZ Y1305     -17.910 -83.504  54.391  1.00  0.00
ATOM   3185  BQA BQA Y1306      15.992  34.008  64.713  1.00  0.00
ATOM   3186  BQB BQB Y1307      77.640   6.109 -65.713  1.00  0.00
ATOM   3187  BQC BQC Y1308      29.508  46.522  84.023  1.00  0.00
ATOM   3188  BQD BQD Y1309      76.653  30.143 -31.268  1.00  0.00
ATOM   3189  BQE BQE Y1310     -77.696  33.723 -31.665  1.00  0.00
ATOM   3190  BQF BQF Y1311      33.913  30.153  78.561  1.00  0.00
ATOM   3191  BQG BQG Y1312      85.764 -84.936  59.461  1.00  0.00
ATOM   3192  BQH BQH Y1313      26.030  -3.805  59.927  1.00  0.00
ATOM   3193  BQI BQI Y1314       7.390  14.804  32.376  1.00  0.00
ATOM   3194  BQJ BQJ Y1315     -83.857  80.495  83.562  1.00  0.00
ATOM   3195  BQK BQK Y1316      32.377   8.462  21.108  1.00  0.00
ATOM   3196  BQL BQL Y1317      76.778  49.566  48.774  1.00  0.00
ATOM   3197  BQM BQM Y1318      77.632 -87.942 -51.712  1.00  0.00
ATOM   3198  BQN BQN Y1319      73.977 -77.874   7.506  1.00  0.00
ATOM   3199  BQO BQO Y1320      33.630 -89.155 -35.456  1.00  0.00
ATOM   3200  BQP BQP Y1321     -84.195  59.696 -63.487  1.00  0.00
ATOM   3201  BQQ BQQ Y1322     -30.006  16.934 -52.839  1.00  0.00
ATOM   3202  BQR BQR Y1323      82.091 -26.574  -5.269  1.00  0.00
ATOM   3203  BQS BQS Y1324       8.473 -11.234  62.846  1.00  0.00
ATOM   3204  BQT BQT Y1325      67.048  57.769 -29.893  1.00  0.00
ATOM   3205  BQU BQU Y1326     -29.146 -88.579  -7.547  1.00  0.00
ATOM   3206  BQV BQV Y1327      71.320 -45.394  50.225  1.00  0.00
ATOM   3207  BQW BQW Y1328     -71.231  84.121  78.438  1.00  0.00
ATOM   3208  BQX BQX Y1329      18.179  15.156  84.117  1.00  0.00
ATOM   3209  BQY BQY Y1330      -0.321  78.778   0.471  1.00  0.00
ATOM   3210  BQZ BQZ Y1331       9.946  32.648 -21.093  1.00  0.00
ATOM   3211  BRA BRA Y1332     -45.571  79.004  10.032  1.00  0.00
ATOM   3212  BRB BRB Y1333       2.127 -65.834  72.263  1.00  0.00
ATOM   3213  BRC BRC Y1334      90.330  63.227 -63.504  1.00  0.00
ATOM   3214  BRD BRD Y1335      64.369  53.173 -60.383  1.00  0.00
ATOM   3215  BRE BRE Y1336     -20.226 -19.347  -2.924  1.00  0.00
ATOM   3216  BRF BRF Y1337     -11.369 -43.293 -71.375  1.00  0.00
ATOM   3217  BRG BRG Y1338      43.543  81.020  52.164  1.00  0.00
ATOM   3218  BRH BRH Y1339       0.719  37.397 -84.691  1.00  0.00
ATOM   3219  BRI BRI Y1340     -15.712 -75.582  35.158  1.00  0.00
ATOM   3220  BRJ BRJ Y1341     -15.917 -52.978 -58.442  1.00  0.00
ATOM   3221  BRK BRK Y1342      56.348  85.066 -85.824  1.00  0.00
ATOM   3222  BRL BRL Y1343      -4.819  46.245  84.913  1.00  0.00
ATOM   3223  BRM BRM Y1344      55.201   6.379 -17.393  1.00  0.00
ATOM   3224  BRN BRN Y1345      67.000  39.204 -74.389  1.00  0.00
ATOM   3225  BRO BRO Y1346     -16.862 -64.023  -8.908  1.00  0.00
ATOM   3226  BRP BRP Y1347      57.533 -82.218  -1.492  1.00  0.00
ATOM   3227  BRQ BRQ Y1348     -77.242  40.409 -81.674  1.00  0.00
ATOM   3228  BRR BRR Y1349       8.235 -66.767  87.560  1.00  0.00
ATOM   3229  BRS BRS Y1350     -49.609 -30.541 -48.453  1.00  0.00
ATOM   3230  BRT BRT Y1351      14.839   5.175 -84.469  1.00  0.00
ATOM   3231  BRU BRU Y1352     -19.295  47.424  79.864  1.00  0.00
ATOM   3232  BRV BRV Y1353     -24.975  27.598 -18.358  1.00  0.00
ATOM   3233  BRW BRW Y1354      30.646  32.313 -43.777  1.00  0.00
ATOM   3234  BRX BRX Y1355      41.720 -77.734 -80.825  1.00  0.00
ATOM   3235  BRY BRY Y1356     -73.942 -87.392  43.921  1.00  0.00
ATOM   3236  BRZ BRZ Y1357     -74.164  33.218  26.131  1.00  0.00
ATOM   3237  BSA BSA Y1358     -80.661 -86.596 -13.751  1.00  0.00
ATOM   3238  BSB BSB Y1359      39.914   9.959 -13.293  1.00  0.00
ATOM   3239  BSC BSC Y1360      55.716   0.633  -4.239  1.00  0.00
ATOM   3240  BSD BSD Y1361      63.957 -48.937   2.823  1.00  0.00
ATOM   3241  BSE BSE Y1362      32.445  65.925  85.504  1.00  0.00
ATOM   3242  BSF BSF Y1363      79.974   9.560  40.288  1.00  0.00
ATOM   3243  BSG BSG Y1364      28.735  81.749  32.949  1.00  0.00
ATOM   3244  BSH BSH Y1365       7.104  34.205   4.179  1.00  0.00
ATOM   3245  BSI BSI Y1366      77.839   3.578  81.019  1.00  0.00
ATOM   3246  BSJ BSJ Y1367     -18.343  48.517 -71.687  1.00  0.00
ATOM   3247  BSK BSK Y1368     -75.777  59.286  32.667  1.00  0.00
ATOM   3248  BSL BSL Y1369      70.684 -49.987 -84.331  1.00  0.00
ATOM   3249  BSM BSM Y1370       6.087  49.068 -86.707  1.00  0.00
ATOM   3250  BSN BSN Y1371      85.673 -74.110  84.694  1.00  0.00
ATOM   3251  BSO BSO Y1372      84.246  52.317 -26.087  1.00  0.00
ATOM   3252  BSP BSP Y1373      -9.570  24.557 -12.568  1.00  0.00
ATOM   3253  BSQ BSQ Y1374      37.406 -46.197  39.840  1.00  0.00
ATOM   3254  BSR BSR Y1375       4.421 -81.645 -14.141  1.00  0.00
ATOM   3255  BSS BSS Y1376     -72.543  74.582  24.818  1.00  0.00
ATOM   3256  BST BST Y1377      86.763  72.909 -39.875  1.00  0.00
ATOM   3257  BSU BSU Y1378      63.595 -12.976  -1.220  1.00  0.00
ATOM   3258  BSV BSV Y1379      60.584  84.108 -16.203  1.00  0.00
ATOM   3259  BSW BSW Y1380       7.304 -87.014 -34.119  1.00  0.00
ATOM   3260  BSX BSX Y1381     -37.513  22.718  65.571  1.00  0.00
ATOM   3261  BSY BSY Y1382     -74.335   6.919  18.235  1.00  0.00
ATOM   3262  BSZ BSZ Y1383     -79.228  77.391   3.495  1.00  0.00
ATOM   3263  BTA BTA Y1384     -75.547   3.124  82.566  1.00  0.00
ATOM   3264  BTB BTB Y1385     -14.414 -18.034  13.971  1.00  0.00
ATOM   3265  BTC BTC Y1386     -47.991 -46.338  33.808  1.00  0.00
ATOM   3266  BTD BTD Y1387      -9.294 -16.474  37.714  1.00  0.00
ATOM   3267  BTE BTE Y1388     -14.906 -20.341  77.708  1.00  0.00
ATOM   3268  BTF BTF Y1389     -26.018 -87.587 -67.004  1.00  0.00
ATOM   3269  BTG BTG Y1390     -41.930 -82.026 -73.941  1.00  0.00
ATOM   3270  BTH BTH Y1391     -70.742 -24.709 -10.998  1.00  0.00
ATOM   3271  BTI BTI Y1392      59.041  65.608 -84.518  1.00  0.00
ATOM   3272  BTJ BTJ Y1393     -68.180  41.019 -45.521  1.00  0.00
ATOM   3273  BTK BTK Y1394       3.734  40.948 -50.504  1.00  0.00
ATOM   3274  BTL BTL Y1395      82.156 -80.248 -25.345  1.00  0.00
ATOM   3275  BTM BTM Y1396       9.620  71.855 -46.464  1.00  0.00
ATOM   3276  BTN BTN Y1397     -58.107 -19.171 -40.673  1.00  0.00
ATOM   3277  BTO BTO Y1398     -83.545  37.443  88.569  1.00  0.00
ATOM   3278  BTP BTP Y1399      41.832  13.845   1.677  1.00  0.00
ATOM   3279  BTQ BTQ Y1400     -31.195 -25.487 -71.993  1.00  0.00
ATOM   3280  BTR BTR Y1401     -24.514 -53.082 -83.362  1.00  0.00
ATOM   3281  BTS BTS Y1402     -68.684  59.638  21.553  1.00  0.00
ATOM   3282  BTT BTT Y1403      24.555 -25.656 -50.657  1.00  0.00
ATOM   3283  BTU BTU Y1404      -6.578  12.541  55.716  1.00  0.00
ATOM   3284  BTV BTV Y1405     -26.754 -86.994  26.692  1.00  0.00
ATOM   3285  BTW BTW Y1406     -20.171  59.072  45.733  1.00  0.00
ATOM   3286  BTX BTX Y1407      17.999 -31.233 -84.061  1.00  0.00
ATOM   3287  BTY BTY Y1408      77.032  61.980 -44.406  1.00  0.00
ATOM   3288  BTZ BTZ Y1409     -72.620 -88.734 -75.348  1.00  0.00
ATOM   3289  BUA BUA Y1410      -1.009  44.911  70.679  1.00  0.00
ATOM   3290  BUB BUB Y1411     -47.955   6.671 -47.565  1.00  0.00
ATOM   3291  BUC BUC Y1412     -57.131  84.458  46.422  1.00  0.00
ATOM   3292  BUD BUD Y1413     -46.277  84.325  86.700  1.00  0.00
ATOM   3293  BUE BUE Y1414      80.044 -34.232  18.504  1.00  0.00
ATOM   3294  BUF BUF Y1415      26.908 -71.450 -78.118  1.00  0.00
ATOM   3295  BUG BUG Y1416     -52.739 -68.163 -83.218  1.00  0.00
ATOM   3296  BUH BUH Y1417      37.814 -15.270  61.882  1.00  0.00
ATOM   3297  BUI BUI Y1418       5.368 -18.500  83.151  1.00  0.00
ATOM   3298  BUJ BUJ Y1419     -78.626 -15.397  60.579  1.00  0.00
ATOM   3299  BUK BUK Y1420      47.632 -28.086 -26.416  1.00  0.00
ATOM   3300  BUL BUL Y1421      25.029 -10.502 -50.692  1.00  0.00
ATOM   3301  BUM BUM Y1422     -54.418  26.636 -60.532  1.00  0.00
ATOM   3302  BUN BUN Y1423     -64.937  47.433  10.959  1.00  0.00
ATOM   3303  BUO BUO Y1424      87.890   2.354  62.041  1.00  0.00
ATOM   3304  BUP BUP Y1425      21.792  33.155 -24.778  1.00  0.00
ATOM   3305  BUQ BUQ Y1426      67.840  -2.177  13.126  1.00  0.00
ATOM   3306  BUR BUR Y1427       1.207 -63.118  38.617  1.00  0.00
ATOM   3307  BUS BUS Y1428      -9.240   8.315  37.013  1.00  0.00
ATOM   3308  BUT BUT Y1429      65.511 -87.471  54.274  1.00  0.00
ATOM   3309  BUU BUU Y1430      64.244 -17.141 -38.901  1.00  0.00
ATOM   3310  BUV BUV Y1431      25.710  63.561  -6.576  1.00  0.00
ATOM   3311  BUW BUW Y1432     -34.098  84.655 -76.290  1.00  0.00
ATOM   3312  BUX BUX Y1433      55.463  48.160  40.062  1.00  0.00
ATOM   3313  BUY BUY Y1434       3.191  74.100  27.854  1.00  0.00
ATOM   3314  BUZ BUZ Y1435      13.865 -77.864   5.563  1.00  0.00
ATOM   3315  BVA BVA Y1436     -64.600 -44.985  77.854  1.00  0.00
ATOM   3316  BVB BVB Y1437     -49.860 -66.509  88.704  1.00  0.00
ATOM   3317  BVC BVC Y1438      84.544  15.007  57.749  1.00  0.00
ATOM   3318  BVD BVD Y1439     -86.143 -11.802  -0.470  1.00  0.00
ATOM   3319  BVE BVE Y1440     -51.657 -87.453 -32.575  1.00  0.00
ATOM   3320  BVF BVF Y1441     -62.568 -51.833 -86.557  1.00  0.00
ATOM   3321  BVG BVG Y1442      43.894  16.776 -40.947  1.00  0.00
ATOM   3322  BVH BVH Y1443      34.270  82.398 -66.492  1.00  0.00
ATOM   3323  BVI BVI Y1444       6.382 -89.360  53.975  1.00  0.00
ATOM   3324  BVJ BVJ Y1445      18.185  -1.632  81.470  1.00  0.00
ATOM   3325  BVK BVK Y1446     -25.238  10.713 -30.149  1.00  0.00
ATOM   3326  BVL BVL Y1447     -47.886  34.589   9.255  1.00  0.00
ATOM   3327  BVM BVM Y1448      86.927 -14.025 -55.403  1.00  0.00
ATOM   3328  BVN BVN Y1449      38.680  62.162  65.800  1.00  0.00
ATOM   3329  BVO BVO Y1450     -47.853   5.605  85.508  1.00  0.00
ATOM   3330  BVP BVP Y1451      39.183  23.300 -65.232  1.00  0.00
ATOM   3331  BVQ BVQ Y1452       7.858 -58.907 -23.443  1.00  0.00
ATOM   3332  BVR BVR Y1453      85.719  44.806  88.962  1.00  0.00
ATOM   3333  BVS BVS Y1454     -74.566  82.568 -14.779  1.00  0.00
ATOM   3334  BVT BVT Y1455      87.376   3.275 -80.942  1.00  0.00
ATOM   3335  BVU BVU Y1456     -34.071  21.448  -1.099  1.00  0.00
ATOM   3336  BVV BVV Y1457     -13.783 -20.603 -31.927  1.00  0.00
ATOM   3337  BVW BVW Y1458     -58.355 -83.514  66.386  1.00  0.00
ATOM   3338  BVX BVX Y1459      67.336 -10.041  41.087  1.00  0.00
ATOM   3339  BVY BVY Y1460      25.135 -15.636  87.152  1.00  0.00
ATOM   3340  BVZ BVZ Y1461      85.791  34.119  50.816  1.00  0.00
ATOM   3341  BWA BWA Y1462     -29.123  36.698  -1.901  1.00  0.00
ATOM   3342  BWB BWB Y1463      62.295  23.791  23.533  1.00  0.00
ATOM   3343  BWC BWC Y1464      19.623 -85.986  83.937  1.00  0.00
ATOM   3344  BWD BWD Y1465     -67.120 -55.291   7.602  1.00  0.00
ATOM   3345  BWE BWE Y1466     -84.284  79.683 -57.468  1.00  0.00
ATOM   3346  BWF BWF Y1467     -49.179  39.999 -84.012  1.00  0.00
ATOM   3347  BWG BWG Y1468      48.968 -75.493  53.873  1.00  0.00
ATOM   3348  BWH BWH Y1469     -39.044  48.823 -76.863  1.00  0.00
ATOM   3349  BWI BWI Y1470     -58.392 -15.755  38.701  1.00  0.00
ATOM   3350  BWJ BWJ Y1471     -30.851  23.695  87.067  1.00  0.00
ATOM   3351  BWK BWK Y1472     -85.464  10.996 -82.619  1.00  0.00
ATOM   3352  BWL BWL Y1473      55.093  28.218 -23.680  1.00  0.00
ATOM   3353  BWM BWM Y1474     -83.953  -6.485 -40.401  1.00  0.00
ATOM   3354  BWN BWN Y1475      -1.924 -23.983 -47.633  1.00  0.00
ATOM   3355  BWO BWO Y1476      77.853 -26.625  86.935  1.00  0.00
ATOM   3356  BWP BWP Y1477      63.732   7.923 -54.675  1.00  0.00
ATOM   3357  BWQ BWQ Y1478      85.071  81.058  10.004  1.00  0.00
ATOM   3358  BWR BWR Y1479      42.328 -37.500 -15.879  1.00  0.00
ATOM   3359  BWS BWS Y1480      39.377 -13.549  -0.740  1.00  0.00
ATOM   3360  BWT BWT Y1481      12.103  80.311   9.929  1.00  0.00
ATOM   3361  BWU BWU Y1482      24.764 -38.174  41.295  1.00  0.00
ATOM   3362  BWV BWV Y1483      61.674  79.859   4.618  1.00  0.00
ATOM   3363  BWW BWW Y1484      40.789  35.051 -14.756  1.00  0.00
ATOM   3364  BWX BWX Y1485      24.617 -79.457  44.008  1.00  0.00
ATOM   3365  BWY BWY Y1486     -16.994   2.071 -44.261  1.00  0.00
ATOM   3366  BWZ BWZ Y1487      28.604 -27.938 -35.008  1.00  0.00
ATOM   3367  BXA BXA Y1488     -71.958 -55.808  -4.082  1.00  0.00
ATOM   3368  BXB BXB Y1489      -9.391   7.434 -85.615  1.00  0.00
ATOM   3369  BXC BXC Y1490     -57.017 -85.385  20.622  1.00  0.00
ATOM   3370  BXD BXD Y1491      33.956 -27.908 -81.196  1.00  0.00
ATOM   3371  BXE BXE Y1492      12.530  27.117  18.581  1.00  0.00
ATOM   3372  BXF BXF Y1493      80.140  19.897  84.333  1.00  0.00
ATOM   3373  BXG BXG Y1494      40.208 -84.244 -21.936  1.00  0.00
ATOM   3374  BXH BXH Y1495       7.170 -25.364  44.889  1.00  0.00
ATOM   3375  BXI BXI Y1496      -1.704 -60.676  15.819  1.00  0.00
ATOM   3376  BXJ BXJ Y1497     -62.646  76.121 -23.552  1.00  0.00
ATOM   3377  BXK BXK Y1498      70.863   0.358 -10.326  1.00  0.00
ATOM   3378  BXL BXL Y1499      80.192   7.011 -21.881  1.00  0.00
ATOM   3379  BXM BXM Y1500      66.564  20.560 -14.803  1.00  0.00
ATOM   3380  BXN BXN Y1501     -12.269  32.979 -78.370  1.00  0.00
ATOM   3381  BXO BXO Y1502      64.837 -62.660  -3.284  1.00  0.00
ATOM   3382  BXP BXP Y1503      43.639 -23.022  48.124  1.00  0.00
ATOM   3383  BXQ BXQ Y1504     -60.577  55.356 -57.021  1.00  0.00
ATOM   3384  BXR BXR Y1505      86.908 -67.169 -76.708  1.00  0.00
ATOM   3385  BXS BXS Y1506     -13.647  78.361 -24.173  1.00  0.00
ATOM   3386  BXT BXT Y1507      25.649  15.601   7.753  1.00  0.00
ATOM   3387  BXU BXU Y1508     -68.178 -75.869 -39.197  1.00  0.00
ATOM   3388  BXV BXV Y1509     -81.375  54.362 -19.084  1.00  0.00
ATOM   3389  BXW BXW Y1510     -23.690  13.268   2.565  1.00  0.00
ATOM   3390  BXX BXX Y1511     -83.134  42.278 -58.380  1.00  0.00
ATOM   3391  BXY BXY Y1512     -45.023  -5.898 -32.702  1.00  0.00
ATOM   3392  BXZ BXZ Y1513     -57.568 -56.831  74.289  1.00  0.00
ATOM   3393  BYA BYA Y1514     -51.465  -7.349  57.336  1.00  0.00
ATOM   3394  BYB BYB Y1515     -12.814  82.559  18.962  1.00  0.00
ATOM   3395  BYC BYC Y1516     -52.063 -74.709 -39.686  1.00  0.00
ATOM   3396  BYD BYD Y1517      77.987  -9.603  64.973  1.00  0.00
ATOM   3397  BYE BYE Y1518      19.728 -33.912 -13.470  1.00  0.00
ATOM   3398  BYF BYF Y1519     -59.944   7.812 -13.782  1.00  0.00
ATOM   3399  BYG BYG Y1520      89.017   6.339  29.078  1.00  0.00
ATOM   3400  BYH BYH Y1521     -40.573  55.023  -9.985  1.00  0.00
ATOM   3401  BYI BYI Y1522     -83.235  48.387  -7.366  1.00  0.00
ATOM   3402  BYJ BYJ Y1523     -43.420 -44.116 -37.054  1.00  0.00
ATOM   3403  BYK BYK Y1524     -72.311 -12.299 -20.255  1.00  0.00
ATOM   3404  BYL BYL Y1525     -28.260  60.260  61.390  1.00  0.00
ATOM   3405  BYM BYM Y1526     -42.797  51.201  34.843  1.00  0.00
ATOM   3406  BYN BYN Y1527      61.339   3.181  30.520  1.00  0.00
ATOM   3407  BYO BYO Y1528      48.032  77.793 -70.068  1.00  0.00
ATOM   3408  BYP BYP Y1529      -4.183 -69.200  59.434  1.00  0.00
ATOM   3409  BYQ BYQ Y1530     -39.859 -12.211  61.358  1.00  0.00
ATOM   3410  BYR BYR Y1531      -4.963 -13.182  68.434  1.00  0.00
ATOM   3411  BYS BYS Y1532      -9.223  20.520 -71.965  1.00  0.00
ATOM   3412  BYT BYT Y1533      42.661  -1.196 -49.738  1.00  0.00
ATOM   3413  BYU BYU Y1534     -17.029 -77.586 -82.178  1.00  0.00
ATOM   3414  BYV BYV Y1535      39.654  54.025  -0.341  1.00  0.00
ATOM   3415  BYW BYW Y1536      57.569  18.139   0.639  1.00  0.00
ATOM   3416  BYX BYX Y1537      42.416 -34.829 -63.568  1.00  0.00
ATOM   3417  BYY BYY Y1538      61.882 -67.814 -49.246  1.00  0.00
ATOM   3418  BYZ BYZ Y1539      35.931 -86.797  18.673  1.00  0.00
ATOM   3419  BZA BZA Y1540      -1.224 -42.665 -86.162  1.00  0.00
ATOM   3420  BZB BZB Y1541     -72.983 -57.246  30.914  1.00  0.00
ATOM   3421  BZC BZC Y1542     -51.961 -67.312 -27.635  1.00  0.00
ATOM   3422  BZD BZD Y1543      86.517 -79.704  40.206  1.00  0.00
ATOM   3423  BZE BZE Y1544     -52.057 -77.804  85.774  1.00  0.00
ATOM   3424  BZF BZF Y1545      -8.748  20.291 -46.517  1.00  0.00
ATOM   3425  BZG BZG Y1546     -72.620  82.110  45.877  1.00  0.00
ATOM   3426  BZH BZH Y1547      15.978 -73.923 -30.865  1.00  0.00
ATOM   3427  BZI BZI Y1548      36.394 -54.058  -8.988  1.00  0.00
ATOM   3428  BZJ BZJ Y1549      31.521  21.077  65.383  1.00  0.00
ATOM   3429  BZK BZK Y1550      -9.347  51.784  25.654  1.00  0.00
ATOM   3430  BZL BZL Y1551     -18.830  -7.034  34.660  1.00  0.00
ATOM   3431  BZM BZM Y1552      50.939 -79.329  82.403  1.00  0.00
ATOM   3432  BZN BZN Y1553      55.486 -16.775 -86.416  1.00  0.00
ATOM   3433  BZO BZO Y1554     -50.659  14.253 -17.697  1.00  0.00
ATOM   3434  BZP BZP Y1555      73.861 -87.775  72.266  1.00  0.00
ATOM   3435  BZQ BZQ Y1556     -82.406 -44.523 -13.456  1.00  0.00
ATOM   3436  BZR BZR Y1557     -51.347 -24.699  70.223  1.00  0.00
ATOM   3437  BZS BZS Y1558     -54.477  12.673 -76.997  1.00  0.00
ATOM   3438  BZT BZT Y1559      -6.410 -18.506 -69.924  1.00  0.00
ATOM   3439  BZU BZU Y1560      84.184 -43.479  83.255  1.00  0.00
ATOM   3440  BZV BZV Y1561     -82.743 -76.029  73.530  1.00  0.00
ATOM   3441  BZW BZW Y1562      -5.443 -29.323  57.941  1.00  0.00
ATOM   3442  BZX BZX Y1563      68.248 -57.053 -34.991  1.00  0.00
ATOM   3443  BZY BZY Y1564     -27.640  18.261  48.602  1.00  0.00
ATOM   3444  BZZ BZZ Y1565      11.480  52.069  81.328  1.00  0.00
ATOM   3445  CAA CAA Y1566      26.402 -13.290  53.254  1.00  0.00
ATOM   3446  CAB CAB Y1567      51.257  25.774  13.437  1.00  0.00
ATOM   3447  CAC CAC Y1568      42.898  11.285 -82.193  1.00  0.00
ATOM   3448  CAD CAD Y1569      81.053  59.823  87.971  1.00  0.00
ATOM   3449  CAE CAE Y1570      70.658  21.849 -53.426  1.00  0.00
ATOM   3450  CAF CAF Y1571      88.705  85.396  44.051  1.00  0.00
ATOM   3451  CAG CAG Y1572      27.431  81.429 -81.440  1.00  0.00
ATOM   3452  CAH CAH Y1573     -66.194 -23.823 -25.992  1.00  0.00
ATOM   3453  CAI CAI Y1574     -33.198  36.491  66.747  1.00  0.00
ATOM   3454  CAJ CAJ Y1575      45.891 -46.407  45.907  1.00  0.00
ATOM   3455  CAK CAK Y1576      76.929 -88.620 -37.941  1.00  0.00
ATOM   3456  CAL CAL Y1577     -41.535 -72.085 -51.644  1.00  0.00
ATOM   3457  CAM CAM Y1578      18.090 -11.241 -30.964  1.00  0.00
ATOM   3458  CAN CAN Y1579      51.427  60.329  83.489  1.00  0.00
ATOM   3459  CAO CAO Y1580      80.207  -4.593   6.446  1.00  0.00
ATOM   3460  CAP CAP Y1581     -44.717  -4.577  76.490  1.00  0.00
ATOM   3461  CAQ CAQ Y1582     -62.707  -8.152  86.115  1.00  0.00
ATOM   3462  CAR CAR Y1583      87.205 -16.866  19.836  1.00  0.00
ATOM   3463  CAS CAS Y1584     -82.870 -24.990 -50.385  1.00  0.00
ATOM   3464  CAT CAT Y1585      20.430  63.285 -38.538  1.00  0.00
ATOM   3465  CAU CAU Y1586      60.403  -5.225  84.006  1.00  0.00
ATOM   3466  CAV CAV Y1587     -82.332  51.292 -44.214  1.00  0.00
ATOM   3467  CAW CAW Y1588      58.909 -82.829 -17.009  1.00  0.00
ATOM   3468  CAX CAX Y1589       7.148 -10.688  -6.227  1.00  0.00
ATOM   3469  CAY CAY Y1590     -81.241  37.376 -16.665  1.00  0.00
ATOM   3470  CAZ CAZ Y1591      53.415  40.864 -85.837  1.00  0.00
ATOM   3471  CBA CBA Y1592      75.758  28.161  35.121  1.00  0.00
ATOM   3472  CBB CBB Y1593      38.939  83.138  64.760  1.00  0.00
ATOM   3473  CBC CBC Y1594      23.449 -56.931   9.375  1.00  0.00
ATOM   3474  CBD CBD Y1595      26.820  27.906  11.060  1.00  0.00
ATOM   3475  CBE CBE Y1596     -77.327  21.547 -82.199  1.00  0.00
ATOM   3476  CBF CBF Y1597     -64.085  22.390  89.117  1.00  0.00
ATOM   3477  CBG CBG Y1598      82.789 -46.074   1.983  1.00  0.00
ATOM   3478  CBH CBH Y1599     -25.154  84.374 -36.014  1.00  0.00
ATOM   3479  CBI CBI Y1600      28.705  56.993 -51.978  1.00  0.00
ATOM   3480  CBJ CBJ Y1601     -56.263 -25.943  84.294  1.00  0.00
ATOM   3481  CBK CBK Y1602      55.579  73.434  49.071  1.00  0.00
ATOM   3482  CBL CBL Y1603     -24.130 -64.805  38.074  1.00  0.00
ATOM   3483  CBM CBM Y1604      67.377  13.466  38.941  1.00  0.00
ATOM   3484  CBN CBN Y1605     -51.618  73.659  69.285  1.00  0.00
ATOM   3485  CBO CBO Y1606      -7.900  22.646  -0.815  1.00  0.00
ATOM   3486  CBP CBP Y1607      60.317  85.065  87.037  1.00  0.00
ATOM   3487  CBQ CBQ Y1608      -1.776 -52.488  55.208  1.00  0.00
ATOM   3488  CBR CBR Y1609     -17.223 -36.069  87.537  1.00  0.00
ATOM   3489  CBS CBS Y1610     -59.176 -42.437  88.749  1.00  0.00
ATOM   3490  CBT CBT Y1611     -58.831  36.973  31.812  1.00  0.00
ATOM   3491  CBU CBU Y1612      89.511  77.818 -81.465  1.00  0.00
ATOM   3492  CBV CBV Y1613     -52.594 -70.848 -14.420  1.00  0.00
ATOM   3493  CBW CBW Y1614     -30.910 -26.278 -21.643  1.00  0.00
ATOM   3494  CBX CBX Y1615       4.744  46.803  25.660  1.00  0.00
ATOM   3495  CBY CBY Y1616      -7.299  81.035  48.968  1.00  0.00
ATOM   3496  CBZ CBZ Y1617     -13.608  80.930 -52.074  1.00  0.00
ATOM   3497  CCA CCA Y1618      24.407  42.786  49.053  1.00  0.00
ATOM   3498  CCB CCB Y1619     -53.947 -66.504  61.802  1.00  0.00
ATOM   3499  CCC CCC Y1620      83.524 -24.662  33.654  1.00  0.00
ATOM   3500  CCD CCD Y1621      43.107 -65.829  86.387  1.00  0.00
ATOM   3501  CCE CCE Y1622     -79.578 -57.672  16.619  1.00  0.00
ATOM   3502  CCF CCF Y1623     -62.737  60.260 -14.025  1.00  0.00
ATOM   3503  CCG CCG Y1624     -66.233  -0.770  -6.983  1.00  0.00
ATOM   3504  CCH CCH Y1625     -57.243 -34.575 -85.670  1.00  0.00
ATOM   3505  CCI CCI Y1626      12.085  62.711 -13.738  1.00  0.00
ATOM   3506  CCJ CCJ Y1627      20.989  84.667  65.739  1.00  0.00
ATOM   3507  CCK CCK Y1628      26.056   2.622 -60.231  1.00  0.00
ATOM   3508  CCL CCL Y1629      44.180  16.284 -54.012  1.00  0.00
ATOM   3509  CCM CCM Y1630     -55.867  20.410 -26.226  1.00  0.00
ATOM   3510  CCN CCN Y1631      45.091 -54.065  34.729  1.00  0.00
ATOM   3511  CCO CCO Y1632     -76.661  85.639 -74.691  1.00  0.00
ATOM   3512  CCP CCP Y1633     -24.070  75.514  27.882  1.00  0.00
ATOM   3513  CCQ CCQ Y1634      84.721 -56.992  42.084  1.00  0.00
ATOM   3514  CCR CCR Y1635      62.850  12.506 -84.440  1.00  0.00
ATOM   3515  CCS CCS Y1636      83.960  50.745  75.643  1.00  0.00
ATOM   3516  CCT CCT Y1637     -42.046  83.831  55.865  1.00  0.00
ATOM   3517  CCU CCU Y1638     -80.629  48.915   6.166  1.00  0.00
ATOM   3518  CCV CCV Y1639       2.014 -89.214  87.003  1.00  0.00
ATOM   3519  CCW CCW Y1640      18.331  24.154  77.707  1.00  0.00
ATOM   3520  CCX CCX Y1641     -24.082 -28.589  12.875  1.00  0.00
ATOM   3521  CCY CCY Y1642      33.459  44.767 -58.327  1.00  0.00
ATOM   3522  CCZ CCZ Y1643      29.755  26.541 -12.930  1.00  0.00
ATOM   3523  CDA CDA Y1644      88.100  73.784 -13.870  1.00  0.00
ATOM   3524  CDB CDB Y1645     -79.199 -18.034  17.752  1.00  0.00
ATOM   3525  CDC CDC Y1646      19.236 -49.207  -6.814  1.00  0.00
ATOM   3526  CDD CDD Y1647     -71.842 -44.185 -80.046  1.00  0.00
ATOM   3527  CDE CDE Y1648     -83.569  -3.164 -17.070  1.00  0.00
ATOM   3528  CDF CDF Y1649     -10.542 -49.875 -84.446  1.00  0.00
ATOM   3529  CDG CDG Y1650      51.973  56.684  56.663  1.00  0.00
ATOM   3530  CDH CDH Y1651      -9.770  46.684   6.656  1.00  0.00
ATOM   3531  CDI CDI Y1652      55.572  84.153  16.193  1.00  0.00
ATOM   3532  CDJ CDJ Y1653       5.669   8.325  74.406  1.00  0.00
ATOM   3533  CDK CDK Y1654      33.108 -34.748  29.324  1.00  0.00
ATOM   3534  CDL CDL Y1655     -16.080 -41.433 -13.935  1.00  0.00
ATOM   3535  CDM CDM Y1656      86.716  47.129 -56.981  1.00  0.00
ATOM   3536  CDN CDN Y1657      60.287 -52.117  28.749  1.00  0.00
ATOM   3537  CDO CDO Y1658     -69.561 -79.273   6.894  1.00  0.00
ATOM   3538  CDP CDP Y1659     -84.876 -56.035  62.574  1.00  0.00
ATOM   3539  CDQ CDQ Y1660     -85.385 -86.125 -61.360  1.00  0.00
ATOM   3540  CDR CDR Y1661      86.602 -14.681 -38.312  1.00  0.00
ATOM   3541  CDS CDS Y1662     -82.865 -81.024 -50.809  1.00  0.00
ATOM   3542  CDT CDT Y1663      48.999  29.103  86.950  1.00  0.00
ATOM   3543  CDU CDU Y1664     -81.670 -18.323  31.589  1.00  0.00
ATOM   3544  CDV CDV Y1665      36.817 -69.388  55.363  1.00  0.00
ATOM   3545  CDW CDW Y1666     -29.319 -81.912  37.718  1.00  0.00
ATOM   3546  CDX CDX Y1667     -77.562 -90.216 -48.308  1.00  0.00
ATOM   3547  CDY CDY Y1668     -34.993 -28.941  89.348  1.00  0.00
ATOM   3548  CDZ CDZ Y1669     -24.570 -37.408 -85.036  1.00  0.00
ATOM   3549  CEA CEA Y1670      82.172 -86.762 -64.808  1.00  0.00
ATOM   3550  CEB CEB Y1671     -81.884  -2.595   5.346  1.00  0.00
ATOM   3551  CEC CEC Y1672      16.688 -88.732 -84.041  1.00  0.00
ATOM   3552  CED CED Y1673     -37.320 -64.133  87.767  1.00  0.00
ATOM   3553  CEE CEE Y1674     -69.155  23.164 -41.728  1.00  0.00
ATOM   3554  CEF CEF Y1675     -49.366  50.277   3.687  1.00  0.00
ATOM   3555  CEG CEG Y1676      25.977 -25.483 -67.629  1.00  0.00
ATOM   3556  CEH CEH Y1677     -35.328  -5.871 -77.519  1.00  0.00
ATOM   3557  CEI CEI Y1678      18.509  42.310 -86.746  1.00  0.00
ATOM   3558  CEJ CEJ Y1679     -70.203 -41.205 -61.993  1.00  0.00
ATOM   3559  CEK CEK Y1680      79.558  80.636  85.770  1.00  0.00
ATOM   3560  CEL CEL Y1681     -43.634  75.558 -12.532  1.00  0.00
ATOM   3561  CEM CEM Y1682      53.124 -79.573  22.598  1.00  0.00
ATOM   3562  CEN CEN Y1683     -85.194  -4.033  57.090  1.00  0.00
ATOM   3563  CEO CEO Y1684      -5.844  36.752 -18.430  1.00  0.00
ATOM   3564  CEP CEP Y1685      88.260 -52.293 -23.559  1.00  0.00
ATOM   3565  CEQ CEQ Y1686     -84.848 -72.181  21.770  1.00  0.00
ATOM   3566  CER CER Y1687     -68.943 -84.514  19.176  1.00  0.00
ATOM   3567  CES CES Y1688     -11.647 -86.960 -69.792  1.00  0.00
ATOM   3568  CET CET Y1689      43.120  11.687  84.244  1.00  0.00
ATOM   3569  CEU CEU Y1690      85.049 -37.971 -58.163  1.00  0.00
ATOM   3570  CEV CEV Y1691      30.569 -10.428 -12.570  1.00  0.00
ATOM   3571  CEW CEW Y1692      21.290 -88.262  54.132  1.00  0.00
ATOM   3572  CEX CEX Y1693     -11.568  -6.149  52.683  1.00  0.00
ATOM   3573  CEY CEY Y1694      17.047  22.026  56.366  1.00  0.00
ATOM   3574  CEZ CEZ Y1695     -44.109 -46.141  22.610  1.00  0.00
ATOM   3575  CFA CFA Y1696      87.070  80.993  30.362  1.00  0.00
ATOM   3576  CFB CFB Y1697      56.035 -43.943  50.939  1.00  0.00
ATOM   3577  CFC CFC Y1698     -78.711 -49.615 -66.751  1.00  0.00
ATOM   3578  CFD CFD Y1699     -35.212 -15.276  75.243  1.00  0.00
ATOM   3579  CFE CFE Y1700      79.913 -17.792  54.162  1.00  0.00
ATOM   3580  CFF CFF Y1701     -59.962  77.574  76.302  1.00  0.00
ATOM   3581  CFG CFG Y1702     -61.974  43.731 -66.108  1.00  0.00
ATOM   3582  CFH CFH Y1703     -67.302 -20.268  88.857  1.00  0.00
ATOM   3583  CFI CFI Y1704     -40.582 -22.657 -82.062  1.00  0.00
ATOM   3584  CFJ CFJ Y1705      29.898  65.481 -65.152  1.00  0.00
ATOM   3585  CFK CFK Y1706     -62.113  71.841   2.382  1.00  0.00
ATOM   3586  CFL CFL Y1707     -76.406 -89.059  26.269  1.00  0.00
ATOM   3587  CFM CFM Y1708     -30.005 -79.640 -84.666  1.00  0.00
ATOM   3588  CFN CFN Y1709     -47.896 -17.920  88.438  1.00  0.00
ATOM   3589  CFO CFO Y1710      70.959 -11.560 -51.835  1.00  0.00
ATOM   3590  CFP CFP Y1711     -61.290  37.094 -87.013  1.00  0.00
ATOM   3591  CFQ CFQ Y1712      16.564   1.477 -67.571  1.00  0.00
ATOM   3592  CFR CFR Y1713      67.374  -5.541 -68.104  1.00  0.00
ATOM   3593  CFS CFS Y1714      46.903 -21.627  87.530  1.00  0.00
ATOM   3594  CFT CFT Y1715      -0.763 -52.609  29.422  1.00  0.00
ATOM   3595  CFU CFU Y1716      -2.310 -59.721 -76.815  1.00  0.00
ATOM   3596  CFV CFV Y1717     -35.209   0.919 -52.195  1.00  0.00
ATOM   3597  CFW CFW Y1718      86.272 -87.299  80.943  1.00  0.00
ATOM   3598  CFX CFX Y1719     -52.947  17.263 -42.868  1.00  0.00
ATOM   3599  CFY CFY Y1720      63.496 -40.888 -24.334  1.00  0.00
ATOM   3600  CFZ CFZ Y1721     -54.711 -51.441  17.184  1.00  0.00
ATOM   3601  CGA CGA Y1722     -14.965  55.043 -85.610  1.00  0.00
ATOM   3602  CGB CGB Y1723     -49.137 -86.230 -57.009  1.00  0.00
ATOM   3603  CGC CGC Y1724      66.486 -76.112 -30.221  1.00  0.00
ATOM   3604  CGD CGD Y1725      28.905 -25.011   3.163  1.00  0.00
ATOM   3605  CGE CGE Y1726      87.337 -43.036 -75.801  1.00  0.00
ATOM   3606  CGF CGF Y1727       5.470 -69.042 -37.766  1.00  0.00
ATOM   3607  CGG CGG Y1728     -82.659 -23.519 -32.746  1.00  0.00
ATOM   3608  CGH CGH Y1729      -3.328  -7.885 -21.791  1.00  0.00
ATOM   3609  CGI CGI Y1730     -83.198 -59.216  50.986  1.00  0.00
ATOM   3610  CGJ CGJ Y1731     -20.996 -80.506  88.064  1.00  0.00
ATOM   3611  CGK CGK Y1732     -25.781  36.174  87.121  1.00  0.00
ATOM   3612  CGL CGL Y1733      87.492 -86.026  24.460  1.00  0.00
ATOM   3613  CGM CGM Y1734      88.929 -59.371  78.108  1.00  0.00
ATOM   3614  CGN CGN Y1735     -49.358  85.429 -12.211  1.00  0.00
ATOM   3615  CGO CGO Y1736      39.552 -78.396 -42.580  1.00  0.00
ATOM   3616  CGP CGP Y1737      19.367  37.137  81.551  1.00  0.00
ATOM   3617  CGQ CGQ Y1738     -40.207 -76.621  89.308  1.00  0.00
ATOM   3618  CGR CGR Y1739       2.899  -0.170 -78.140  1.00  0.00
ATOM   3619  CGS CGS Y1740      -8.670 -52.509  82.121  1.00  0.00
ATOM   3620  CGT CGT Y1741      89.014 -10.362 -79.636  1.00  0.00
ATOM   3621  CGU CGU Y1742      10.521  81.200 -12.493  1.00  0.00
ATOM   3622  CGV CGV Y1743      48.251  10.108  33.467  1.00  0.00
ATOM   3623  CGW CGW Y1744      72.376 -84.578  87.424  1.00  0.00
ATOM   3624  CGX CGX Y1745      17.257 -18.842 -11.545  1.00  0.00
ATOM   3625  CGY CGY Y1746     -45.487 -15.710 -23.247  1.00  0.00
ATOM   3626  CGZ CGZ Y1747      51.586 -21.839 -74.994  1.00  0.00
ATOM   3627  CHA CHA Y1748      -7.003  62.049  53.863  1.00  0.00
ATOM   3628  CHB CHB Y1749     -39.366 -84.803  -9.728  1.00  0.00
ATOM   3629  CHC CHC Y1750     -54.075 -56.726 -45.429  1.00  0.00
ATOM   3630  CHD CHD Y1751      77.363  -8.430  27.469  1.00  0.00
ATOM   3631  CHE CHE Y1752     -25.237 -15.854  58.731  1.00  0.00
ATOM   3632  CHF CHF Y1753      75.705  66.593  -3.097  1.00  0.00
ATOM   3633  CHG CHG Z1754     -12.761 -27.187 -49.024  1.00  0.00
ATOM   3634  CHH CHH Z1755      42.248  10.849  60.263  1.00  0.00
ATOM   3635  CHI CHI Z1756     -32.321 -68.379  48.055  1.00  0.00
ATOM   3636  CHJ CHJ Z1757     -75.332  52.879  62.180  1.00  0.00
ATOM   3637  CHK CHK Z1758      51.668 -32.646  42.258  1.00  0.00
ATOM   3638  CHL CHL Z1759     -43.702 -51.596 -58.740  1.00  0.00
ATOM   3639  CHM CHM Z1760     -36.145 -27.080  76.626  1.00  0.00
ATOM   3640  CHN CHN Z1761      -2.057  33.714 -62.387  1.00  0.00
ATOM   3641  CHO CHO Z1762      48.760 -80.384 -21.278  1.00  0.00
ATOM   3642  CHP CHP Z1763     -64.356  16.245  79.444  1.00  0.00
ATOM   3643  CHQ CHQ Z1764      16.817   8.186 -75.630  1.00  0.00
ATOM   3644  CHR CHR Z1765     -64.031  13.524  45.796  1.00  0.00
ATOM   3645  CHS CHS Z1766     -67.253 -86.397  23.780  1.00  0.00
ATOM   3646  CHT CHT Z1767     -66.267 -63.898  12.810  1.00  0.00
ATOM   3647  CHU CHU Z1768      34.436  54.343 -43.238  1.00  0.00
ATOM   3648  CHV CHV Z1769      -9.609 -48.908 -48.031  1.00  0.00
ATOM   3649  CHW CHW Z1770      34.102  41.019  26.394  1.00  0.00
ATOM   3650  CHX CHX Z1771      70.937  78.130  24.364  1.00  0.00
ATOM   3651  CHY CHY Z1772      29.388  69.082  73.796  1.00  0.00
ATOM   3652  CHZ CHZ Z1773      58.475  75.240  78.950  1.00  0.00
ATOM   3653  CIA CIA Z1774      -0.502 -23.237  79.201  1.00  0.00
ATOM   3654  CIB CIB Z1775      75.593  33.983   1.891  1.00  0.00
ATOM   3655  CIC CIC Z1776      22.136 -58.767 -55.319  1.00  0.00
ATOM   3656  CID CID Z1777     -45.949  18.328 -56.973  1.00  0.00
ATOM   3657  CIE CIE Z1778      61.314  -4.675   0.767  1.00  0.00
ATOM   3658  CIF CIF Z1779       4.322  50.248  -8.808  1.00  0.00
ATOM   3659  CIG CIG Z1780     -48.604  43.304  14.903  1.00  0.00
ATOM   3660  CIH CIH Z1781       7.607 -30.025   9.882  1.00  0.00
ATOM   3661  CII CII Z1782     -52.037 -36.437  50.941  1.00  0.00
ATOM   3662  CIJ CIJ Z1783      42.861 -25.270 -75.398  1.00  0.00
ATOM   3663  CIK CIK Z1784     -32.615  74.818  57.243  1.00  0.00
ATOM   3664  CIL CIL Z1785     -32.643 -12.156  -7.845  1.00  0.00
ATOM   3665  CIM CIM Z1786      16.191  75.624  22.340  1.00  0.00
ATOM   3666  CIN CIN Z1787      65.426  11.613  74.394  1.00  0.00
ATOM   3667  CIO CIO Z1788     -13.690 -64.966   7.143  1.00  0.00
ATOM   3668  CIP CIP Z1789     -19.389  69.822 -68.032  1.00  0.00
ATOM   3669  CIQ CIQ Z1790      31.885  59.007 -19.616  1.00  0.00
ATOM   3670  CIR CIR Z1791      82.427 -58.985  36.979  1.00  0.00
ATOM   3671  CIS CIS Z1792      -9.945 -84.922  15.979  1.00  0.00
ATOM   3672  CIT CIT Z1793       5.957 -13.876  48.000  1.00  0.00
ATOM   3673  CIU CIU Z1794     -21.997  27.932  -3.374  1.00  0.00
ATOM   3674  CIV CIV Z1795       7.699  15.931  31.156  1.00  0.00
ATOM   3675  CIW CIW Z1796       3.884 -68.098  55.926  1.00  0.00
ATOM   3676  CIX CIX Z1797      -5.103  50.816  62.683  1.00  0.00
ATOM   3677  CIY CIY Z1798      59.517  25.704  57.798  1.00  0.00
ATOM   3678  CIZ CIZ Z1799      62.824  28.860  31.805  1.00  0.00
ATOM   3679  CJA CJA Z1800      21.411  38.333  74.924  1.00  0.00
ATOM   3680  CJB CJB Z1801      85.371 -55.652   6.949  1.00  0.00
ATOM   3681  CJC CJC Z1802     -77.862  32.616 -80.752  1.00  0.00
ATOM   3682  CJD CJD Z1803     -57.515  74.425  62.907  1.00  0.00
ATOM   3683  CJE CJE Z1804     -57.950 -16.090  77.140  1.00  0.00
ATOM   3684  CJF CJF Z1805      14.764  75.834 -22.002  1.00  0.00
ATOM   3685  CJG CJG Z1806     -26.108 -85.007 -56.029  1.00  0.00
ATOM   3686  CJH CJH Z1807     -65.525 -20.521  46.319  1.00  0.00
ATOM   3687  CJI CJI Z1808      73.587  54.736 -12.315  1.00  0.00
ATOM   3688  CJJ CJJ Z1809     -16.514  59.529 -81.664  1.00  0.00
ATOM   3689  CJK CJK Z1810     -71.774 -84.965  51.204  1.00  0.00
ATOM   3690  CJL CJL Z1811      57.362  56.125 -66.094  1.00  0.00
ATOM   3691  CJM CJM Z1812     -20.698 -35.183  16.785  1.00  0.00
ATOM   3692  CJN CJN Z1813      40.818 -17.106 -19.537  1.00  0.00
ATOM   3693  CJO CJO Z1814     -46.509 -23.524  17.057  1.00  0.00
ATOM   3694  CJP CJP Z1815      53.920 -66.769  28.777  1.00  0.00
ATOM   3695  CJQ CJQ Z1816     -14.496  80.793  27.913  1.00  0.00
ATOM   3696  CJR CJR Z1817     -72.489 -31.034 -38.466  1.00  0.00
ATOM   3697  CJS CJS Z1818     -17.999 -16.461  25.446  1.00  0.00
ATOM   3698  CJT CJT Z1819     -57.323 -52.451 -80.739  1.00  0.00
ATOM   3699  CJU CJU Z1820      65.923  11.326 -59.151  1.00  0.00
ATOM   3700  CJV CJV Z1821     -67.037 -59.514  36.274  1.00  0.00
ATOM   3701  CJW CJW Z1822      38.383 -89.015 -64.493  1.00  0.00
ATOM   3702  CJX CJX Z1823     -49.652  39.025  87.901  1.00  0.00
ATOM   3703  CJY CJY Z1824      41.096 -15.589  10.734  1.00  0.00
ATOM   3704  CJZ CJZ Z1825     -44.146  62.525 -43.298  1.00  0.00
ATOM   3705  CKA CKA Z1826       7.528  73.616  46.922  1.00  0.00
ATOM   3706  CKB CKB Z1827     -60.090  18.014  -3.235  1.00  0.00
ATOM   3707  CKC CKC Z1828     -38.610  77.636  26.230  1.00  0.00
ATOM   3708  CKD CKD Z1829     -33.313 -28.041 -35.818  1.00  0.00
ATOM   3709  CKE CKE Z1830     -82.254 -63.309 -19.630  1.00  0.00
ATOM   3710  CKF CKF Z1831      -9.249  -8.688  45.672  1.00  0.00
ATOM   3711  CKG CKG Z1832     -28.225  62.181  83.384  1.00  0.00
ATOM   3712  CKH CKH Z1833      21.174  45.424 -68.338  1.00  0.00
ATOM   3713  CKI CKI Z1834      64.713  24.448 -26.132  1.00  0.00
ATOM   3714  CKJ CKJ Z1835      66.853 -46.747 -56.402  1.00  0.00
ATOM   3715  CKK CKK Z1836     -12.241  -1.341  37.723  1.00  0.00
ATOM   3716  CKL CKL Z1837     -20.556  24.540  61.629  1.00  0.00
ATOM   3717  CKM CKM Z1838      32.837  33.787 -31.523  1.00  0.00
ATOM   3718  CKN CKN Z1839      52.377  29.474  79.036  1.00  0.00
ATOM   3719  CKO CKO Z1840      81.803 -16.941  26.074  1.00  0.00
ATOM   3720  CKP CKP Z1841     -61.944 -57.512 -19.236  1.00  0.00
ATOM   3721  CKQ CKQ Z1842     -10.341 -23.438  42.778  1.00  0.00
ATOM   3722  CKR CKR Z1843      75.252 -23.504 -18.022  1.00  0.00
ATOM   3723  CKS CKS Z1844     -51.798  69.818 -13.053  1.00  0.00
ATOM   3724  CKT CKT Z1845     -46.147  45.567 -30.696  1.00  0.00
ATOM   3725  CKU CKU Z1846     -45.030  13.883  83.210  1.00  0.00
ATOM   3726  CKV CKV Z1847      42.658  10.219  26.154  1.00  0.00
ATOM   3727  CKW CKW Z1848     -20.368  -8.993  65.658  1.00  0.00
ATOM   3728  CKX CKX Z1849       5.566  33.075 -29.359  1.00  0.00
ATOM   3729  CKY CKY Z1850     -34.753  58.000  33.695  1.00  0.00
ATOM   3730  CKZ CKZ Z1851     -33.823 -20.918 -73.053  1.00  0.00
ATOM   3731  CLA CLA Z1852     -71.101 -41.569 -81.067  1.00  0.00
ATOM   3732  CLB CLB Z1853     -24.644  63.484 -28.857  1.00  0.00
ATOM   3733  CLC CLC Z1854      50.870  42.715  44.998  1.00  0.00
ATOM   3734  CLD CLD Z1855     -63.955 -69.878 -75.168  1.00  0.00
ATOM   3735  CLE CLE Z1856      60.221 -89.786 -55.754  1.00  0.00
ATOM   3736  CLF CLF Z1857     -16.865 -57.335  62.749  1.00  0.00
ATOM   3737  CLG CLG Z1858     -11.516  70.163 -53.563  1.00  0.00
ATOM   3738  CLH CLH Z1859     -68.014  42.683  25.586  1.00  0.00
ATOM   3739  CLI CLI Z1860       6.401   5.140  56.078  1.00  0.00
ATOM   3740  CLJ CLJ Z1861     -64.928 -62.904 -63.261  1.00  0.00
ATOM   3741  CLK CLK Z1862     -74.932 -61.784 -31.686  1.00  0.00
ATOM   3742  CLL CLL Z1863      75.380  46.311 -74.405  1.00  0.00
ATOM   3743  CLM CLM Z1864      74.277  69.060  43.339  1.00  0.00
ATOM   3744  CLN CLN Z1865      -6.153   0.948 -76.707  1.00  0.00
ATOM   3745  CLO CLO Z1866      13.442  -4.874  79.973  1.00  0.00
ATOM   3746  CLP CLP Z1867      77.686  79.199 -77.462  1.00  0.00
ATOM   3747  CLQ CLQ Z1868     -81.666  75.429   6.480  1.00  0.00
ATOM   3748  CLR CLR Z1869     -72.854 -17.278 -15.450  1.00  0.00
ATOM   3749  CLS CLS Z1870      36.171 -87.103  12.057  1.00  0.00
ATOM   3750  CLT CLT Z1871      59.646  68.772 -24.126  1.00  0.00
ATOM   3751  CLU CLU Z1872     -11.718 -21.033 -78.827  1.00  0.00
ATOM   3752  CLV CLV Z1873     -25.172 -71.849 -75.901  1.00  0.00
ATOM   3753  CLW CLW Z1874      -2.280 -40.435  36.179  1.00  0.00
ATOM   3754  CLX CLX Z1875      48.462 -39.394  77.503  1.00  0.00
ATOM   3755  CLY CLY Z1876     -26.325 -52.160 -84.244  1.00  0.00
ATOM   3756  CLZ CLZ Z1877      80.481  31.581  72.427  1.00  0.00
ATOM   3757  CMA CMA Z1878     -36.757  41.410  87.531  1.00  0.00
ATOM   3758  CMB CMB Z1879     -67.998 -65.683  70.870  1.00  0.00
ATOM   3759  CMC CMC Z1880      39.104  27.093  49.817  1.00  0.00
ATOM   3760  CMD CMD Z1881      81.596 -51.823  72.244  1.00  0.00
ATOM   3761  CME CME Z1882      40.285  65.002 -50.998  1.00  0.00
ATOM   3762  CMF CMF Z1883     -77.625   4.309 -60.148  1.00  0.00
ATOM   3763  CMG CMG Z1884     -71.341 -33.421 -57.706  1.00  0.00
ATOM   3764  CMH CMH Z1885     -61.662  48.262 -45.772  1.00  0.00
ATOM   3765  CMI CMI Z1886      12.390  19.030 -53.987  1.00  0.00
ATOM   3766  CMJ CMJ Z1887     -34.468 -40.026 -21.881  1.00  0.00
ATOM   3767  CMK CMK Z1888      78.975 -23.034 -47.706  1.00  0.00
ATOM   3768  CML CML Z1889     -44.732  71.376 -70.875  1.00  0.00
ATOM   3769  CMM CMM Z1890     -75.600  58.980 -27.044  1.00  0.00
ATOM   3770  CMN CMN Z1891     -45.784 -79.321 -75.880  1.00  0.00
ATOM   3771  CMO CMO Z1892     -58.158  39.316  67.711  1.00  0.00
ATOM   3772  CMP CMP Z1893      79.621  -3.603 -43.164  1.00  0.00
ATOM   3773  CMQ CMQ Z1894      51.602  40.941  11.698  1.00  0.00
ATOM   3774  CMR CMR Z1895     -48.985  51.919 -68.532  1.00  0.00
ATOM   3775  CMS CMS Z1896      80.157 -22.287 -79.836  1.00  0.00
ATOM   3776  CMT CMT Z1897     -70.237 -34.075  28.263  1.00  0.00
ATOM   3777  CMU CMU Z1898     -33.114 -80.713 -24.065  1.00  0.00
ATOM   3778  CMV CMV Z1899      41.014 -32.477 -49.174  1.00  0.00
ATOM   3779  CMW CMW Z1900     -14.513   5.267  23.633  1.00  0.00
ATOM   3780  CMX CMX Z1901     -75.676  49.361   1.282  1.00  0.00
ATOM   3781  CMY CMY Z1902      74.469  33.232  55.440  1.00  0.00
ATOM   3782  CMZ CMZ Z1903     -22.382  62.180  65.169  1.00  0.00
ATOM   3783  CNA CNA Z1904      84.870  16.480  32.237  1.00  0.00
ATOM   3784  CNB CNB Z1905     -14.062  11.322 -29.183  1.00  0.00
ATOM   3785  CNC CNC Z1906      47.641  36.948 -59.432  1.00  0.00
ATOM   3786  CND CND Z1907     -77.050  39.259 -30.116  1.00  0.00
ATOM   3787  CNE CNE Z1908     -60.300  -3.431 -84.273  1.00  0.00
ATOM   3788  CNF CNF Z1909      73.245 -42.319 -74.186  1.00  0.00
ATOM   3789  CNG CNG Z1910     -54.855 -90.062  -3.023  1.00  0.00
ATOM   3790  CNH CNH Z1911      25.735 -12.609 -53.355  1.00  0.00
ATOM   3791  CNI CNI Z1912      59.251 -90.451  79.201  1.00  0.00
ATOM   3792  CNJ CNJ Z1913     -77.736  39.660  89.575  1.00  0.00
ATOM   3793  CNK CNK Z1914     -69.374 -44.635  58.940  1.00  0.00
ATOM   3794  CNL CNL Z1915     -74.297  17.592  17.521  1.00  0.00
ATOM   3795  CNM CNM Z1916      -4.428  -9.776  13.250  1.00  0.00
ATOM   3796  CNN CNN Z1917     -18.165  54.427 -57.234  1.00  0.00
ATOM   3797  CNO CNO Z1918      84.736 -66.324 -15.047  1.00  0.00
ATOM   3798  CNP CNP Z1919     -34.629  -4.284  42.539  1.00  0.00
ATOM   3799  CNQ CNQ Z1920      84.236   5.319  63.554  1.00  0.00
ATOM   3800  CNR CNR Z1921      60.174 -88.097   7.469  1.00  0.00
ATOM   3801  CNS CNS Z1922     -83.184  72.137 -30.083  1.00  0.00
ATOM   3802  CNT CNT Z1923     -54.965  49.294  51.741  1.00  0.00
ATOM   3803  CNU CNU Z1924       6.869 -25.411 -31.811  1.00  0.00
ATOM   3804  CNV CNV Z1925     -15.411  75.770 -12.395  1.00  0.00
ATOM   3805  CNW CNW Z1926      85.711  80.797 -48.838  1.00  0.00
ATOM   3806  CNX CNX Z1927     -51.943  66.211  84.013  1.00  0.00
ATOM   3807  CNY CNY Z1928      75.756 -66.829 -61.866  1.00  0.00
ATOM   3808  CNZ CNZ Z1929     -40.676  26.212  25.081  1.00  0.00
ATOM   3809  COA COA Z1930     -23.571  41.567 -78.234  1.00  0.00
ATOM   3810  COB COB Z1931      13.414 -82.445  24.412  1.00  0.00
ATOM   3811  COC COC Z1932     -24.748 -64.532 -35.998  1.00  0.00
ATOM   3812  COD COD Z1933     -42.560 -66.838  -6.539  1.00  0.00
ATOM   3813  COE COE Z1934     -50.652 -81.922  35.105  1.00  0.00
ATOM   3814  COF COF Z1935       2.185  83.644 -58.829  1.00  0.00
ATOM   3815  COG COG Z1936      23.892  -2.795  50.169  1.00  0.00
ATOM   3816  COH COH Z1937      84.195 -10.667 -64.825  1.00  0.00
ATOM   3817  COI COI Z1938      22.780   3.659  67.186  1.00  0.00
ATOM   3818  COJ COJ Z1939      60.904  75.635  33.253  1.00  0.00
ATOM   3819  COK COK Z1940     -68.313  33.468 -66.778  1.00  0.00
ATOM   3820  COL COL Z1941      70.205 -25.638  61.835  1.00  0.00
ATOM   3821  COM COM Z1942     -43.902  19.500 -21.855  1.00  0.00
ATOM   3822  CON CON Z1943     -79.733 -80.576 -64.170  1.00  0.00
ATOM   3823  COO COO Z1944      26.308 -79.148 -27.755  1.00  0.00
ATOM   3824  COP COP Z1945     -72.339 -53.523 -49.652  1.00  0.00
ATOM   3825  COQ COQ Z1946      87.019 -37.543  46.727  1.00  0.00
ATOM   3826  COR COR Z1947      15.503 -65.580  -3.282  1.00  0.00
ATOM   3827  COS COS Z1948      58.094 -41.457   9.947  1.00  0.00
ATOM   3828  COT COT Z1949      84.004   8.086 -27.036  1.00  0.00
ATOM   3829  COU COU Z1950      70.196 -61.959  86.102  1.00  0.00
ATOM   3830  COV COV Z1951      31.367  82.655 -77.911  1.00  0.00
ATOM   3831  COW COW Z1952     -71.145  76.982 -46.270  1.00  0.00
ATOM   3832  COX COX Z1953      42.987  57.466   7.096  1.00  0.00
ATOM   3833  COY COY Z1954      14.606   4.642 -40.347  1.00  0.00
ATOM   3834  COZ COZ Z1955       7.419  85.407  61.190  1.00  0.00
ATOM   3835  CPA CPA Z1956      23.247  34.882   1.732  1.00  0.00
ATOM   3836  CPB CPB Z1957     -20.696  -8.248  11.401  1.00  0.00
ATOM   3837  CPC CPC Z1958      -6.657  68.193  74.988  1.00  0.00
ATOM   3838  CPD CPD Z1959      62.701 -64.417 -38.556  1.00  0.00
ATOM   3839  CPE CPE Z1960      62.289 -48.892 -26.795  1.00  0.00
ATOM   3840  CPF CPF Z1961     -58.744  53.147  81.431  1.00  0.00
ATOM   3841  CPG CPG Z1962      50.361  82.925 -84.568  1.00  0.00
ATOM   3842  CPH CPH Z1963      47.937   8.871 -39.940  1.00  0.00
ATOM   3843  CPI CPI Z1964      47.035 -79.883 -69.816  1.00  0.00
ATOM   3844  CPJ CPJ Z1965      69.758 -10.922  44.885  1.00  0.00
ATOM   3845  CPK CPK Z1966      32.567 -77.611  69.641  1.00  0.00
ATOM   3846  CPL CPL Z1967      67.672  45.248 -27.527  1.00  0.00
ATOM   3847  CPM CPM Z1968      16.182 -30.180  37.294  1.00  0.00
ATOM   3848  CPN CPN Z1969      84.796  63.885 -34.727  1.00  0.00
ATOM   3849  CPO CPO Z1970      84.998 -83.063 -65.768  1.00  0.00
ATOM   3850  CPP CPP Z1971      87.495 -89.788  70.552  1.00  0.00
ATOM   3851  CPQ CPQ Z1972      87.021  84.445 -16.987  1.00  0.00
ATOM   3852  CPR CPR Z1973      26.389  53.938  48.158  1.00  0.00
ATOM   3853  CPS CPS Z1974      60.975 -84.556 -73.989  1.00  0.00
ATOM   3854  CPT CPT Z1975     -12.304  44.790  17.584  1.00  0.00
ATOM   3855  CPU CPU Z1976       0.445 -83.894 -28.342  1.00  0.00
ATOM   3856  CPV CPV Z1977      84.884  47.268  59.750  1.00  0.00
ATOM   3857  CPW CPW Z1978     -19.878  28.995  30.312  1.00  0.00
ATOM   3858  CPX CPX Z1979      26.096  12.701 -21.759  1.00  0.00
ATOM   3859  CPY CPY Z1980      25.722  78.643  51.485  1.00  0.00
ATOM   3860  CPZ CPZ Z1981      20.555  77.460 -48.199  1.00  0.00
ATOM   3861  CQA CQA Z1982     -85.239 -31.590  65.875  1.00  0.00
ATOM   3862  CQB CQB Z1983      87.844 -16.573   6.757  1.00  0.00
ATOM   3863  CQC CQC Z1984       0.468  79.197 -10.786  1.00  0.00
ATOM   3864  CQD CQD Z1985     -52.873 -74.904 -37.956  1.00  0.00
ATOM   3865  CQE CQE Z1986     -70.945   1.798 -35.538  1.00  0.00
ATOM   3866  CQF CQF Z1987      85.209  24.837 -48.100  1.00  0.00
ATOM   3867  CQG CQG Z1988      79.338  77.740   1.889  1.00  0.00
ATOM   3868  CQH CQH Z1989      29.962 -48.769  37.965  1.00  0.00
ATOM   3869  CQI CQI Z1990      80.846  85.322  88.049  1.00  0.00
ATOM   3870  CQJ CQJ Z1991     -79.951 -71.921  87.767  1.00  0.00
ATOM   3871  CQK CQK Z1992      42.576 -51.967  57.263  1.00  0.00
ATOM   3872  CQL CQL Z1993      42.980 -53.595 -10.033  1.00  0.00
ATOM   3873  CQM CQM Z1994       3.686  13.679  73.316  1.00  0.00
ATOM   3874  CQN CQN Z1995     -45.998 -69.862  75.015  1.00  0.00
ATOM   3875  CQO CQO Z1996     -33.313 -62.861  14.455  1.00  0.00
ATOM   3876  CQP CQP Z1997      34.136 -85.339  88.045  1.00  0.00
ATOM   3877  CQQ CQQ Z1998     -50.029 -53.908  57.209  1.00  0.00
ATOM   3878  CQR CQR Z1999      83.010  53.116  32.170  1.00  0.00
ATOM   3879  CQS CQS Z2000     -40.427 -15.447 -49.012  1.00  0.00
ATOM   3880  CQT CQT Z2001     -48.369 -47.968  -2.073  1.00  0.00
ATOM   3881  CQU CQU Z2002      36.816  27.625 -72.980  1.00  0.00
ATOM   3882  CQV CQV Z2003      -4.403  51.362  40.432  1.00  0.00
ATOM   3883  CQW CQW Z2004      65.732 -83.402  54.255  1.00  0.00
ATOM   3884  CQX CQX Z2005       6.594  20.195  58.735  1.00  0.00
ATOM   3885  CQY CQY Z2006      -9.069 -73.682  28.065  1.00  0.00
ATOM   3886  CQZ CQZ Z2007      77.236 -84.015 -35.011  1.00  0.00
ATOM   3887  CRA CRA Z2008     -27.592  17.700  33.637  1.00  0.00
ATOM   3888  CRB CRB Z2009      26.166 -50.489 -22.371  1.00  0.00
ATOM   3889  CRC CRC Z2010      88.050  24.169 -70.634  1.00  0.00
ATOM   3890  CRD CRD Z2011      16.329 -24.873  66.295  1.00  0.00
ATOM   3891  CRE CRE Z2012      86.475 -11.216 -29.715  1.00  0.00
ATOM   3892  CRF CRF Z2013      33.718   6.512  83.772  1.00  0.00
ATOM   3893  CRG CRG Z2014      43.066  13.734 -20.373  1.00  0.00
ATOM   3894  CRH CRH Z2015      85.943 -65.480 -79.781  1.00  0.00
ATOM   3895  CRI CRI Z2016      -2.097 -87.425 -45.271  1.00  0.00
ATOM   3896  CRJ CRJ Z2017      -6.931 -86.010  73.044  1.00  0.00
ATOM   3897  CRK CRK Z2018      79.109  -2.048  10.200  1.00  0.00
ATOM   3898  CRL CRL Z2019     -69.431  77.682 -84.963  1.00  0.00
ATOM   3899  CRM CRM Z2020      43.519  71.528  -9.266  1.00  0.00
ATOM   3900  CRN CRN Z2021      69.655 -23.062  11.867  1.00  0.00
ATOM   3901  CRO CRO Z2022      40.481  76.690  28.983  1.00  0.00
ATOM   3902  CRP CRP Z2023      73.572 -82.503  69.543  1.00  0.00
ATOM   3903  CRQ CRQ Z2024     -39.825  70.612  86.925  1.00  0.00
ATOM   3904  CRR CRR Z2025      45.442 -70.458  85.968  1.00  0.00
ATOM   3905  CRS CRS Z2026      20.614  51.934   9.578  1.00  0.00
ATOM   3906  CRT CRT Z2027      56.235  77.099 -40.177  1.00  0.00
ATOM   3907  CRU CRU Z2028      34.443 -27.721  12.754  1.00  0.00
ATOM   3908  CRV CRV Z2029      61.237 -77.347 -19.237  1.00  0.00
ATOM   3909  CRW CRW Z2030      73.657 -60.325  -0.915  1.00  0.00
ATOM   3910  CRX CRX Z2031     -34.385 -38.197  49.644  1.00  0.00
ATOM   3911  CRY CRY Z2032      34.069 -15.708  34.186  1.00  0.00
ATOM   3912  CRZ CRZ Z2033     -35.395 -36.552 -79.354  1.00  0.00
ATOM   3913  CSA CSA Z2034       0.317  12.860 -17.164  1.00  0.00
ATOM   3914  CSB CSB Z2035      74.008  51.528 -49.812  1.00  0.00
ATOM   3915  CSC CSC Z2036       0.093  53.219 -45.167  1.00  0.00
ATOM   3916  CSD CSD Z2037      78.217  33.620 -60.500  1.00  0.00
ATOM   3917  CSE CSE Z2038     -66.910  20.524 -35.279  1.00  0.00
ATOM   3918  CSF CSF Z2039      25.715 -29.385  83.371  1.00  0.00
ATOM   3919  CSG CSG Z2040       1.198 -25.831 -70.606  1.00  0.00
ATOM   3920  CSH CSH Z2041     -54.498  -7.844  33.179  1.00  0.00
ATOM   3921  CSI CSI Z2042     -74.443 -86.989 -34.253  1.00  0.00
ATOM   3922  CSJ CSJ Z2043      -4.265  69.257 -32.097  1.00  0.00
ATOM   3923  CSK CSK Z2044      -2.364  84.383  19.290  1.00  0.00
ATOM   3924  CSL CSL Z2045     -47.558  64.415 -84.418  1.00  0.00
ATOM   3925  CSM CSM Z2046     -79.774  -0.347  78.751  1.00  0.00
ATOM   3926  CSN CSN Z2047       4.347  41.270 -76.042  1.00  0.00
ATOM   3927  CSO CSO Z2048     -34.520  44.586 -44.802  1.00  0.00
ATOM   3928  CSP CSP Z2049     -43.940 -48.092  12.418  1.00  0.00
ATOM   3929  CSQ CSQ Z2050     -16.063   3.232 -45.890  1.00  0.00
ATOM   3930  CSR CSR Z2051      -9.425  77.997  10.614  1.00  0.00
ATOM   3931  CSS CSS Z2052      29.402  22.254 -84.571  1.00  0.00
ATOM   3932  CST CST Z2053     -60.495 -16.057 -73.996  1.00  0.00
ATOM   3933  CSU CSU Z2054      -5.443  10.159  84.791  1.00  0.00
ATOM   3934  CSV CSV Z2055     -74.982  -2.134   9.581  1.00  0.00
ATOM   3935  CSW CSW Z2056     -27.192 -59.546  78.538  1.00  0.00
ATOM   3936  CSX CSX Z2057       0.889  72.711 -78.299  1.00  0.00
ATOM   3937  CSY CSY Z2058     -10.087 -24.434 -23.278  1.00  0.00
ATOM   3938  CSZ CSZ Z2059      54.588 -21.550  64.791  1.00  0.00
ATOM   3939  CTA CTA Z2060     -22.977 -68.387 -54.873  1.00  0.00
ATOM   3940  CTB CTB Z2061     -69.262  71.770  31.639  1.00  0.00
ATOM   3941  CTC CTC Z2062     -79.344 -81.831  -5.539  1.00  0.00
ATOM   3942  CTD CTD Z2063     -69.996  68.299 -77.005  1.00  0.00
ATOM   3943  CTE CTE Z2064       9.388  33.682  18.589  1.00  0.00
ATOM   3944  CTF CTF Z2065     -39.497   1.213  77.283  1.00  0.00
ATOM   3945  CTG CTG Z2066     -12.523 -88.290 -84.551  1.00  0.00
ATOM   3946  CTH CTH Z2067      71.584 -84.027 -62.316  1.00  0.00
ATOM   3947  CTI CTI Z2068      65.068   8.246  20.021  1.00  0.00
ATOM   3948  CTJ CTJ Z2069     -76.758  28.474 -51.467  1.00  0.00
ATOM   3949  CTK CTK Z2070      43.018 -11.828  67.634  1.00  0.00
ATOM   3950  CTL CTL Z2071     -83.809   8.627  62.677  1.00  0.00
ATOM   3951  CTM CTM Z2072      80.230  58.072 -73.206  1.00  0.00
ATOM   3952  CTN CTN Z2073      37.379  81.874 -63.012  1.00  0.00
ATOM   3953  CTO CTO Z2074      88.392  10.020  85.372  1.00  0.00
ATOM   3954  CTP CTP Z2075     -84.068  27.441   0.083  1.00  0.00
ATOM   3955  CTQ CTQ Z2076     -58.379  78.201  82.939  1.00  0.00
ATOM   3956  CTR CTR Z2077     -10.684  26.753 -78.754  1.00  0.00
ATOM   3957  CTS CTS Z2078     -35.218 -84.651  18.762  1.00  0.00
ATOM   3958  CTT CTT Z2079      47.186  43.855 -12.530  1.00  0.00
ATOM   3959  CTU CTU Z2080       1.503  56.017  78.291  1.00  0.00
ATOM   3960  CTV CTV Z2081     -30.437  10.496  11.714  1.00  0.00
ATOM   3961  CTW CTW Z2082      56.480 -69.084 -76.929  1.00  0.00
ATOM   3962  CTX CTX Z2083      79.070 -74.321  14.708  1.00  0.00
ATOM   3963  CTY CTY Z2084      36.684  21.960  -5.559  1.00  0.00
ATOM   3964  CTZ CTZ Z2085      44.017 -89.617  65.609  1.00  0.00
ATOM   3965  CUA CUA Z2086     -19.955 -43.926  59.503  1.00  0.00
ATOM   3966  CUB CUB Z2087      53.704 -14.653  29.836  1.00  0.00
ATOM   3967  CUC CUC Z2088     -78.474  32.264  69.133  1.00  0.00
ATOM   3968  CUD CUD Z2089      62.283  78.223  11.331  1.00  0.00
ATOM   3969  CUE CUE Z2090      45.169 -82.475  50.049  1.00  0.00
ATOM   3970  CUF CUF Z2091     -30.447  80.717  74.389  1.00  0.00
ATOM   3971  CUG CUG Z2092      14.671 -10.442 -36.216  1.00  0.00
ATOM   3972  CUH CUH Z2093     -12.508 -45.273 -21.348  1.00  0.00
ATOM   3973  CUI CUI Z2094     -65.746  44.049 -86.779  1.00  0.00
ATOM   3974  CUJ CUJ Z2095      76.492  -8.022  79.223  1.00  0.00
ATOM   3975  CUK CUK Z2096      47.764  71.491  42.446  1.00  0.00
ATOM   3976  CUL CUL Z2097     -54.844 -21.960 -33.916  1.00  0.00
ATOM   3977  CUM CUM Z2098      20.449 -43.320  60.975  1.00  0.00
ATOM   3978  CUN CUN Z2099     -22.842  11.619  85.881  1.00  0.00
ATOM   3979  CUO CUO Z2100      41.033   6.025  -2.185  1.00  0.00
ATOM   3980  CUP CUP Z2101      63.476  46.455  74.754  1.00  0.00
ATOM   3981  CUQ CUQ Z2102      21.383  47.396  -9.482  1.00  0.00
ATOM   3982  CUR CUR Z2103     -85.142  52.487  85.446  1.00  0.00
ATOM   3983  CUS CUS Z2104      59.844  34.071 -84.589  1.00  0.00
ATOM   3984  CUT CUT Z2105     -35.939  58.661  58.139  1.00  0.00
ATOM   3985  CUU CUU Z2106      -0.826   1.458 -35.315  1.00  0.00
ATOM   3986  CUV CUV Z2107     -66.896  66.442  89.237  1.00  0.00
ATOM   3987  CUW CUW Z2108     -84.848 -58.843 -84.551  1.00  0.00
ATOM   3988  CUX CUX Z2109      55.965  -1.807 -77.038  1.00  0.00
ATOM   3989  CUY CUY Z2110     -48.795  35.560  -3.800  1.00  0.00
ATOM   3990  CUZ CUZ Z2111      54.607 -80.481  80.841  1.00  0.00
ATOM   3991  CVA CVA Z2112     -22.070 -25.582  78.181  1.00  0.00
ATOM   3992  CVB CVB Z2113      37.827  80.004 -29.127  1.00  0.00
ATOM   3993  CVC CVC Z2114      40.987 -30.355  60.556  1.00  0.00
ATOM   3994  CVD CVD Z2115     -71.004  78.694  84.812  1.00  0.00
ATOM   3995  CVE CVE Z2116      80.070 -82.998  -5.293  1.00  0.00
ATOM   3996  CVF CVF Z2117      63.019 -69.464  -4.200  1.00  0.00
ATOM   3997  CVG CVG Z2118     -13.508  37.805 -51.366  1.00  0.00
ATOM   3998  CVH CVH Z2119     -49.395 -76.612   9.682  1.00  0.00
ATOM   3999  CVI CVI Z2120      73.950   0.533 -16.058  1.00  0.00
ATOM   4000  CVJ CVJ Z2121      79.527 -50.944 -31.137  1.00  0.00
ATOM   4001  CVK CVK Z2122     -17.862 -86.409  -4.307  1.00  0.00
ATOM   4002  CVL CVL Z2123     -35.978  53.370  71.059  1.00  0.00
ATOM   4003  CVM CVM Z2124      53.850 -11.853  13.372  1.00  0.00
ATOM   4004  CVN CVN Z2125     -17.412  22.223 -43.256  1.00  0.00
ATOM   4005  CVO CVO Z2126      18.868 -21.340  28.291  1.00  0.00
ATOM   4006  CVP CVP Z2127     -84.260   5.944 -37.224  1.00  0.00
ATOM   4007  CVQ CVQ Z2128     -39.488 -48.109  27.368  1.00  0.00
ATOM   4008  CVR CVR Z2129     -20.169   9.531 -62.341  1.00  0.00
ATOM   4009  CVS CVS Z2130      58.177 -16.520 -53.090  1.00  0.00
ATOM   4010  CVT CVT Z2131     -83.766  68.359  75.060  1.00  0.00
ATOM   4011  CVU CVU Z2132      60.294 -68.323  58.249  1.00  0.00
ATOM   4012  CVV CVV Z2133      12.433  40.471  46.441  1.00  0.00
ATOM   4013  CVW CVW Z2134      84.317 -57.078 -65.520  1.00  0.00
ATOM   4014  CVX CVX Z2135     -82.264 -12.895  82.025  1.00  0.00
ATOM   4015  CVY CVY Z2136      36.776 -84.478  -8.954  1.00  0.00
ATOM   4016  CVZ CVZ Z2137      59.798  75.372 -57.006  1.00  0.00
ATOM   4017  CWA CWA Z2138     -28.254   3.396 -84.813  1.00  0.00
ATOM   4018  CWB CWB Z2139      77.330  60.302  81.022  1.00  0.00
ATOM   4019  CWC CWC Z2140       0.696  -9.302 -46.570  1.00  0.00
ATOM   4020  CWD CWD Z2141       9.470 -82.478 -83.869  1.00  0.00
ATOM   4021  CWE CWE Z2142     -60.878 -77.196 -55.568  1.00  0.00
ATOM   4022  CWF CWF Z2143     -81.591  34.547  38.039  1.00  0.00
ATOM   4023  CWG CWG Z2144      87.355  48.482 -22.046  1.00  0.00
ATOM   4024  CWH CWH Z2145     -17.821  72.164   0.729  1.00  0.00
ATOM   4025  CWI CWI Z2146       1.392 -66.212 -29.153  1.00  0.00
ATOM   4026  CWJ CWJ Z2147     -70.571  -7.835  56.162  1.00  0.00
ATOM   4027  CWK CWK Z2148     -10.498  41.350 -81.391  1.00  0.00
ATOM   4028  CWL CWL Z2149       9.427  81.084 -72.099  1.00  0.00
ATOM   4029  CWM CWM Z2150     -82.174  -8.276 -35.783  1.00  0.00
ATOM   4030  CWN CWN Z2151      12.866 -24.509 -83.284  1.00  0.00
ATOM   4031  CWO CWO Z2152     -68.387  45.209 -74.594  1.00  0.00
ATOM   4032  CWP CWP Z2153     -75.687 -15.259  16.916  1.00  0.00
ATOM   4033  CWQ CWQ Z2154     -23.059 -87.403 -71.477  1.00  0.00
ATOM   4034  CWR CWR Z2155     -39.222 -39.113  81.031  1.00  0.00
ATOM   4035  CWS CWS Z2156      -1.598  59.117   6.624  1.00  0.00
ATOM   4036  CWT CWT Z2157      31.035  57.852 -80.021  1.00  0.00
ATOM   4037  CWU CWU Z2158     -84.191 -52.366  71.352  1.00  0.00
ATOM   4038  CWV CWV Z2159     -34.518  79.484   9.904  1.00  0.00
ATOM   4039  CWW CWW Z2160      77.756 -44.982  17.938  1.00  0.00
ATOM   4040  CWX CWX Z2161      13.698  56.608 -28.741  1.00  0.00
ATOM   4041  CWY CWY Z2162     -23.378  13.617 -85.378  1.00  0.00
ATOM   4042  CWZ CWZ Z2163     -13.859  77.895  54.134  1.00  0.00
ATOM   4043  CXA CXA Z2164      60.953 -11.553  81.177  1.00  0.00
ATOM   4044  CXB CXB Z2165      40.112 -41.752  11.573  1.00  0.00
ATOM   4045  CXC CXC Z2166     -52.061   3.195  67.005  1.00  0.00
ATOM   4046  CXD CXD Z2167     -56.390 -84.633 -20.231  1.00  0.00
ATOM   4047  CXE CXE Z2168     -54.943 -16.662   3.862  1.00  0.00
ATOM   4048  CXF CXF Z2169     -40.654  82.984  42.713  1.00  0.00
ATOM   4049  CXG CXG Z2170      71.701 -62.764 -82.076  1.00  0.00
ATOM   4050  CXH CXH Z2171      31.152  79.420  -1.346  1.00  0.00
ATOM   4051  CXI CXI Z2172      57.719   1.420  42.124  1.00  0.00
ATOM   4052  CXJ CXJ Z2173      61.477 -73.480 -64.620  1.00  0.00
ATOM   4053  CXK CXK Z2174     -17.265  60.040 -10.974  1.00  0.00
ATOM   4054  CXL CXL Z2175     -44.405 -84.540  88.887  1.00  0.00
ATOM   4055  CXM CXM Z2176       5.105  60.957 -83.906  1.00  0.00
ATOM   4056  CXN CXN Z2177     -80.502 -89.334  83.619  1.00  0.00
ATOM   4057  CXO CXO Z2178      34.599  29.702 -56.833  1.00  0.00
ATOM   4058  CXP CXP Z2179     -52.487 -57.129 -36.909  1.00  0.00
ATOM   4059  CXQ CXQ Z2180     -39.982 -63.032 -84.226  1.00  0.00
ATOM   4060  CXR CXR Z2181     -36.654 -87.012  74.802  1.00  0.00
ATOM   4061  CXS CXS Z2182      65.528 -31.395 -83.794  1.00  0.00
ATOM   4062  CXT CXT Z2183     -25.490  77.018 -50.195  1.00  0.00
ATOM   4063  CXU CXU Z2184      12.697 -53.800  83.654  1.00  0.00
ATOM   4064  CXV CXV Z2185     -74.314  22.770 -74.533  1.00  0.00
ATOM   4065  CXW CXW Z2186      83.491 -84.587  46.073  1.00  0.00
ATOM   4066  CXX CXX Z2187      11.615  69.813  87.983  1.00  0.00
ATOM   4067  CXY CXY Z2188      73.300  80.144 -20.177  1.00  0.00
ATOM   4068  CXZ CXZ Z2189       4.343  64.415  -7.445  1.00  0.00
ATOM   4069  CYA CYA Z2190      58.519 -31.642 -36.772  1.00  0.00
ATOM   4070  CYB CYB Z2191     -13.170  46.628  83.488  1.00  0.00
ATOM   4071  CYC CYC Z2192     -78.896  64.673 -67.001  1.00  0.00
ATOM   4072  CYD CYD Z2193      56.403  -3.088  60.867  1.00  0.00
ATOM   4073  CYE CYE Z2194      73.557  42.364  41.299  1.00  0.00
ATOM   4074  CYF CYF Z2195     -53.496  82.451 -49.533  1.00  0.00
ATOM   4075  CYG CYG Z2196     -54.065 -41.398 -34.650  1.00  0.00
ATOM   4076  CYH CYH Z2197     -47.345  29.915  57.467  1.00  0.00
ATOM   4077  CYI CYI Z2198      42.937  18.221 -53.105  1.00  0.00
ATOM   4078  CYJ CYJ Z2199     -79.196 -52.582 -65.273  1.00  0.00
ATOM   4079  CYK CYK Z2200       8.547  -2.820 -59.223  1.00  0.00
ATOM   4080  CYL CYL Z2201      26.185 -32.459 -41.734  1.00  0.00
ATOM   4081  CYM CYM Z2202     -77.855 -35.029  82.760  1.00  0.00
ATOM   4082  CYN CYN Z2203     -61.250 -43.394  71.094  1.00  0.00
ATOM   4083  CYO CYO Z2204      83.946 -27.537  80.348  1.00  0.00
ATOM   4084  CYP CYP Z2205      59.414 -49.072 -84.239  1.00  0.00
ATOM   4085  CYQ CYQ Z2206     -17.691 -48.265 -73.080  1.00  0.00
ATOM   4086  CYR CYR Z2207     -10.003 -50.895 -81.593  1.00  0.00
ATOM   4087  CYS CYS Z2208     -39.569 -47.711  70.825  1.00  0.00
ATOM   4088  CYT CYT Z2209     -38.565  66.398  73.867  1.00  0.00
ATOM   4089  CYU CYU Z2210      76.831  63.532  21.044  1.00  0.00
ATOM   4090  CYV CYV Z2211     -78.728 -36.448  -3.202  1.00  0.00
ATOM   4091  CYW CYW Z2212      71.003  82.160 -44.563  1.00  0.00
ATOM   4092  CYX CYX Z2213      81.416   2.566 -77.725  1.00  0.00
ATOM   4093  CYY CYY Z2214      86.109  13.110  -4.963  1.00  0.00
ATOM   4094  CYZ CYZ Z2215      33.716 -10.070  49.535  1.00  0.00
ATOM   4095  CZA CZA Z2216      31.345  81.994  67.969  1.00  0.00
ATOM   4096  CZB CZB Z2217     -80.899 -49.043  16.599  1.00  0.00
ATOM   4097  CZC CZC Z2218     -82.338  10.542   7.466  1.00  0.00
ATOM   4098  CZD CZD Z2219     -39.701 -85.750 -50.482  1.00  0.00
ATOM   4099  CZE CZE Z2220     -14.649 -88.004  61.060  1.00  0.00
ATOM   4100  CZF CZF Z2221     -32.235  81.451  86.428  1.00  0.00
ATOM   4101  CZG CZG Z2222      84.590  81.981  73.009  1.00  0.00
ATOM   4102  CZH CZH Z2223      47.483  25.319 -44.030  1.00  0.00
ATOM   4103  CZI CZI Z2224      89.162  15.617 -36.801  1.00  0.00
ATOM   4104  CZJ CZJ Z2225     -50.481  23.951  68.755  1.00  0.00
ATOM   4105  CZK CZK Z2226      -7.203 -32.467 -86.952  1.00  0.00
ATOM   4106  CZL CZL Z2227      52.096  23.945  -9.535  1.00  0.00
ATOM   4107  CZM CZM Z2228     -46.758  -5.715  17.122  1.00  0.00
ATOM   4108  CZN CZN Z2229       2.267  17.217   4.210  1.00  0.00
ATOM   4109  CZO CZO Z2230       0.843 -49.107  20.861  1.00  0.00
ATOM   4110  CZP CZP Z2231       2.178 -78.962 -70.454  1.00  0.00
ATOM   4111  CZQ CZQ Z2232      87.466  15.064  49.777  1.00  0.00
ATOM   4112  CZR CZR Z2233      21.570 -75.500  87.044  1.00  0.00
ATOM   4113  CZS CZS Z2234     -83.745  64.166 -82.608  1.00  0.00
ATOM   4114  CZT CZT Z2235     -32.505  76.492 -81.256  1.00  0.00
ATOM   4115  CZU CZU Z2236      23.897  65.135  88.739  1.00  0.00
ATOM   4116  CZV CZV Z2237      80.366 -85.431 -79.457  1.00  0.00
ATOM   4117  CZW CZW Z2238     -80.259  66.505  53.324  1.00  0.00
ATOM   4118  CZX CZX Z2239     -83.213  11.063  83.198  1.00  0.00
ATOM   4119  CZY CZY Z2240      -8.114 -67.215 -54.090  1.00  0.00
ATOM   4120  CZZ CZZ Z2241      -5.980  78.776  65.023  1.00  0.00
ATOM   4121  DAA DAA Z2242      89.594  66.461 -84.663  1.00  0.00
ATOM   4122  DAB DAB Z2243      25.379 -87.005 -80.313  1.00  0.00
ATOM   4123  DAC DAC Z2244     -81.720 -71.180 -83.762  1.00  0.00
ATOM   4124  DAD DAD Z2245     -33.434 -25.983  42.197  1.00  0.00
ATOM   4125  DAE DAE Z2246       1.150  17.276 -85.791  1.00  0.00
ATOM   4126  DAF DAF Z2247     -74.910  84.976  -9.354  1.00  0.00
ATOM   4127  DAG DAG Z2248     -31.211  49.842 -25.049  1.00  0.00
ATOM   4128  DAH DAH Z2249      31.015  81.300  85.839  1.00  0.00
ATOM   4129  DAI DAI Z2250      74.903 -61.348 -48.793  1.00  0.00
ATOM   4130  DAJ DAJ Z2251      49.561  82.997  51.262  1.00  0.00
ATOM   4131  DAK DAK Z2252     -82.135 -27.131  54.481  1.00  0.00
ATOM   4132  DAL DAL Z2253      46.428  80.080   9.595  1.00  0.00
ATOM   4133  DAM DAM Z2254      54.499 -49.742  54.051  1.00  0.00
ATOM   4134  DAN DAN Z2255     -57.596  -3.688 -42.188  1.00  0.00
ATOM   4135  DAO DAO Z2256      45.873  35.585 -85.512  1.00  0.00
ATOM   4136  DAP DAP Z2257      84.235 -42.329 -13.700  1.00  0.00
ATOM   4137  DAQ DAQ Z2258      20.467  24.482 -12.580  1.00  0.00
ATOM   4138  DAR DAR Z2259      55.521  50.959 -85.219  1.00  0.00
ATOM   4139  DAS DAS Z2260      20.311  73.289  63.541  1.00  0.00
ATOM   4140  DAT DAT Z2261      35.385 -16.983  88.055  1.00  0.00
ATOM   4141  DAU DAU Z2262     -16.363  -4.629  84.400  1.00  0.00
ATOM   4142  DAV DAV Z2263     -41.660   7.762   4.676  1.00  0.00
ATOM   4143  DAW DAW Z2264      14.564 -85.638 -70.676  1.00  0.00
ATOM   4144  DAX DAX Z2265      29.554 -43.773   1.353  1.00  0.00
ATOM   4145  DAY DAY Z2266     -83.043 -45.315 -39.560  1.00  0.00
ATOM   4146  DAZ DAZ Z2267      42.853  -2.876 -60.087  1.00  0.00
ATOM   4147  DBA DBA Z2268     -70.145  10.879 -86.722  1.00  0.00
ATOM   4148  DBB DBB Z2269     -34.789   4.436 -33.108  1.00  0.00
ATOM   4149  DBC DBC Z2270     -56.491  -5.558   9.346  1.00  0.00
ATOM   4150  DBD DBD Z2271      33.683  -3.308  11.793  1.00  0.00
ATOM   4151  DBE DBE Z2272      68.201   9.176  37.444  1.00  0.00
ATOM   4152  DBF DBF Z2273      48.587  50.829 -41.311  1.00  0.00
ATOM   4153  DBG DBG Z2274     -15.678  82.012 -31.146  1.00  0.00
ATOM   4154  DBH DBH Z2275      48.832  13.210 -82.315  1.00  0.00
ATOM   4155  DBI DBI Z2276      23.807  27.513  50.161  1.00  0.00
ATOM   4156  DBJ DBJ Z2277     -64.862  84.951 -40.000  1.00  0.00
ATOM   4157  DBK DBK Z2278     -31.258  42.231 -58.940  1.00  0.00
ATOM   4158  DBL DBL Z2279     -58.036  32.277  23.257  1.00  0.00
ATOM   4159  DBM DBM Z2280     -84.993 -69.913  43.970  1.00  0.00
ATOM   4160  DBN DBN Z2281     -33.137  49.961  -7.099  1.00  0.00
ATOM   4161  DBO DBO Z2282     -83.980 -43.415 -78.037  1.00  0.00
ATOM   4162  DBP DBP Z2283     -10.202 -28.137  58.902  1.00  0.00
ATOM   4163  DBQ DBQ Z2284     -23.872  39.428 -34.194  1.00  0.00
ATOM   4164  DBR DBR Z2285      86.294 -33.693 -59.261  1.00  0.00
ATOM   4165  DBS DBS Z2286      18.341  16.696   8.267  1.00  0.00
ATOM   4166  DBT DBT Z2287     -55.682  -1.415 -20.873  1.00  0.00
ATOM   4167  DBU DBU Z2288     -43.701 -36.101  27.156  1.00  0.00
ATOM   4168  DBV DBV Z2289     -62.283 -40.442   5.414  1.00  0.00
ATOM   4169  DBW DBW Z2290      37.827 -87.267 -34.836  1.00  0.00
ATOM   4170  DBX DBX Z2291     -30.602 -51.814   6.390  1.00  0.00
ATOM   4171  DBY DBY Z2292      56.145 -47.923 -38.811  1.00  0.00
ATOM   4172  DBZ DBZ Z2293     -53.083 -29.614   1.260  1.00  0.00
ATOM   4173  DCA DCA Z2294      67.194  45.792  60.290  1.00  0.00
ATOM   4174  DCB DCB Z2295      53.692  23.157  14.667  1.00  0.00
ATOM   4175  DCC DCC Z2296     -26.514  -5.235 -77.920  1.00  0.00
ATOM   4176  DCD DCD Z2297     -33.231  -2.150  18.266  1.00  0.00
ATOM   4177  DCE DCE Z2298     -62.350 -85.013  86.477  1.00  0.00
ATOM   4178  DCF DCF Z2299     -81.725  84.702  62.358  1.00  0.00
ATOM   4179  DCG DCG Z2300     -56.637  21.376  87.142  1.00  0.00
ATOM   4180  DCH DCH Z2301     -47.130  17.401  14.279  1.00  0.00
ATOM   4181  DCI DCI Z2302      60.524  69.489 -81.959  1.00  0.00
ATOM   4182  DCJ DCJ Z2303     -24.916  29.494  85.363  1.00  0.00
ATOM   4183  DCK DCK Z2304      81.922 -88.883 -23.834  1.00  0.00
ATOM   4184  DCL DCL Z2305      44.415  71.549 -70.382  1.00  0.00
ATOM   4185  DCM DCM Z2306     -67.745  36.760 -14.368  1.00  0.00
ATOM   4186  DCN DCN Z2307     -36.651 -67.220 -40.635  1.00  0.00
ATOM   4187  DCO DCO Z2308      -9.302  86.072 -71.777  1.00  0.00
ATOM   4188  DCP DCP Z2309     -57.928 -33.111 -48.363  1.00  0.00
ATOM   4189  DCQ DCQ Z2310      87.217  61.919  64.799  1.00  0.00
ATOM   4190  DCR DCR Z2311      78.474 -88.300  26.296  1.00  0.00
ATOM   4191  DCS DCS Z2312     -36.095 -44.751  39.815  1.00  0.00
ATOM   4192  DCT DCT Z2313       4.360  32.563   2.308  1.00  0.00
ATOM   4193  DCU DCU Z2314     -80.327  22.483 -29.460  1.00  0.00
ATOM   4194  DCV DCV Z2315      -8.436 -10.670 -34.208  1.00  0.00
ATOM   4195  DCW DCW Z2316      19.229  -6.007  25.733  1.00  0.00
ATOM   4196  DCX DCX Z2317     -44.519 -26.471 -34.928  1.00  0.00
ATOM   4197  DCY DCY Z2318      14.277 -28.670 -49.026  1.00  0.00
ATOM   4198  DCZ DCZ Z2319      32.607  -4.510 -79.771  1.00  0.00
ATOM   4199  DDA DDA Z2320      44.513  -2.076  43.588  1.00  0.00
ATOM   4200  DDB DDB Z2321      -5.458 -52.828  77.637  1.00  0.00
ATOM   4201  DDC DDC Z2322     -75.368  65.647 -39.554  1.00  0.00
ATOM   4202  DDD DDD Z2323     -52.362 -36.595  68.066  1.00  0.00
ATOM   4203  DDE DDE Z2324     -80.603  85.792  88.092  1.00  0.00
ATOM   4204  DDF DDF Z2325      67.293 -37.128 -34.516  1.00  0.00
ATOM   4205  DDG DDG Z2326      30.969 -56.489  59.651  1.00  0.00
ATOM   4206  DDH DDH Z2327      57.163   5.424 -12.853  1.00  0.00
ATOM   4207  DDI DDI Z2328     -85.703 -54.612 -33.920  1.00  0.00
ATOM   4208  DDJ DDJ Z2329      83.507  65.713 -58.627  1.00  0.00
ATOM   4209  DDK DDK Z2330     -80.195 -48.658 -19.465  1.00  0.00
ATOM   4210  DDL DDL Z2331     -17.217  34.217 -68.092  1.00  0.00
ATOM   4211  DDM DDM Z2332      81.933  81.736 -31.844  1.00  0.00
ATOM   4212  DDN DDN Z2333     -36.822 -83.119   2.022  1.00  0.00
ATOM   4213  DDO DDO Z2334     -19.965 -44.757 -37.779  1.00  0.00
ATOM   4214  DDP DDP Z2335      44.596 -87.441 -48.348  1.00  0.00
ATOM   4215  DDQ DDQ Z2336      32.813 -83.895  35.656  1.00  0.00
ATOM   4216  DDR DDR Z2337     -15.292 -52.079  30.183  1.00  0.00
ATOM   4217  DDS DDS Z2338     -17.360  62.848   9.399  1.00  0.00
ATOM   4218  DDT DDT Z2339      55.597  80.444  -3.654  1.00  0.00
ATOM   4219  DDU DDU Z2340      51.496  56.520  88.287  1.00  0.00
ATOM   4220  DDV DDV Z2341     -22.033 -10.190 -66.472  1.00  0.00
ATOM   4221  DDW DDW Z2342     -45.933 -60.720   7.894  1.00  0.00
ATOM   4222  DDX DDX Z2343      -7.776  29.635  39.547  1.00  0.00
ATOM   4223  DDY DDY Z2344      54.917 -66.121 -55.162  1.00  0.00
ATOM   4224  DDZ DDZ Z2345      14.181 -46.629  23.110  1.00  0.00
ATOM   4225  DEA DEA Z2346      32.739  37.751 -87.713  1.00  0.00
ATOM   4226  DEB DEB Z2347      79.959  26.042  21.388  1.00  0.00
ATOM   4227  DEC DEC Z2348      50.609  86.085  25.616  1.00  0.00
ATOM   4228  DED DED Z2349       1.791  82.823  77.459  1.00  0.00
ATOM   4229  DEE DEE Z2350     -17.872 -46.312  -7.748  1.00  0.00
ATOM   4230  DEF DEF Z2351      88.991 -32.008 -27.060  1.00  0.00
ATOM   4231  DEG DEG Z2352      17.388 -38.659 -15.831  1.00  0.00
ATOM   4232  DEH DEH Z2353      26.694 -51.458  85.490  1.00  0.00
ATOM   4233  DEI DEI Z2354     -53.308 -28.814 -61.543  1.00  0.00
ATOM   4234  DEJ DEJ Z2355     -27.971 -27.552  57.116  1.00  0.00
ATOM   4235  DEK DEK Z2356      52.884  58.838  -0.885  1.00  0.00
ATOM   4236  DEL DEL Z2357      43.198 -50.116 -81.638  1.00  0.00
ATOM   4237  DEM DEM Z2358      -4.930  14.648 -69.652  1.00  0.00
ATOM   4238  DEN DEN Z2359       8.205  52.074  22.345  1.00  0.00
ATOM   4239  DEO DEO Z2360      85.763  75.478  85.180  1.00  0.00
ATOM   4240  DEP DEP Z2361     -68.101 -27.417  13.279  1.00  0.00
ATOM   4241  DEQ DEQ Z2362     -74.928 -78.314 -48.647  1.00  0.00
ATOM   4242  DER DER Z2363      35.223  70.011 -41.649  1.00  0.00
ATOM   4243  DES DES Z2364     -85.157 -63.512  54.869  1.00  0.00
ATOM   4244  DET DET Z2365      86.019 -74.048 -28.492  1.00  0.00
ATOM   4245  DEU DEU Z2366     -25.505 -57.431 -19.501  1.00  0.00
ATOM   4246  DEV DEV Z2367     -79.217  44.709 -50.515  1.00  0.00
ATOM   4247  DEW DEW Z2368     -62.555 -40.798  83.955  1.00  0.00
ATOM   4248  DEX DEX Z2369     -58.408 -33.740  -8.568  1.00  0.00
ATOM   4249  DEY DEY Z2370     -34.525 -40.257  64.383  1.00  0.00
ATOM   4250  DEZ DEZ Z2371      10.501   8.837 -25.089  1.00  0.00
ATOM   4251  DFA DFA Z2372      75.837 -87.637  10.222  1.00  0.00
ATOM   4252  DFB DFB Z2373     -75.252  45.303  45.950  1.00  0.00
ATOM   4253  DFC DFC Z2374     -65.831 -12.820   1.996  1.00  0.00
ATOM   4254  DFD DFD Z2375      17.487 -19.479 -71.622  1.00  0.00
ATOM   4255  DFE DFE Z2376      12.528  23.827 -86.487  1.00  0.00
ATOM   4256  DFF DFF Z2377     -56.524  66.771 -61.196  1.00  0.00
ATOM   4257  DFG DFG Z2378      82.218 -49.552 -52.863  1.00  0.00
ATOM   4258  DFH DFH Z2379      36.954  44.691 -59.587  1.00  0.00
ATOM   4259  DFI DFI Z2380     -81.878 -15.070  50.279  1.00  0.00
ATOM   4260  DFJ DFJ Z2381     -12.696 -59.764  37.503  1.00  0.00
ATOM   4261  DFK DFK Z2382      88.930 -10.454  50.691  1.00  0.00
ATOM   4262  DFL DFL Z2383     -81.353  83.969  75.967  1.00  0.00
ATOM   4263  DFM DFM Z2384     -80.125   1.679  28.332  1.00  0.00
ATOM   4264  DFN DFN Z2385     -81.662 -51.688  83.268  1.00  0.00
ATOM   4265  DFO DFO Z2386      58.805  52.874 -11.713  1.00  0.00
ATOM   4266  DFP DFP Z2387     -32.948  59.207 -63.290  1.00  0.00
ATOM   4267  DFQ DFQ Z2388     -13.067 -67.840 -21.988  1.00  0.00
ATOM   4268  DFR DFR Z2389      -6.698 -73.643  82.978  1.00  0.00
ATOM   4269  DFS DFS Z2390      67.436   6.214 -30.000  1.00  0.00
ATOM   4270  DFT DFT Z2391       4.234  75.025   5.939  1.00  0.00
ATOM   4271  DFU DFU Z2392      70.069 -29.530 -64.937  1.00  0.00
ATOM   4272  DFV DFV Z2393     -26.523 -56.679  -6.401  1.00  0.00
ATOM   4273  DFW DFW Z2394     -21.418 -80.395 -42.759  1.00  0.00
ATOM   4274  DFX DFX Z2395      87.055 -63.832 -52.676  1.00  0.00
ATOM   4275  DFY DFY Z2396     -63.116 -19.232  28.912  1.00  0.00
ATOM   4276  DFZ DFZ Z2397     -58.855  39.568 -25.441  1.00  0.00
ATOM   4277  DGA DGA Z2398     -13.221  69.098  42.321  1.00  0.00
ATOM   4278  DGB DGB Z2399      61.547  75.118  54.919  1.00  0.00
ATOM   4279  DGC DGC Z2400     -81.958  69.813  -9.132  1.00  0.00
ATOM   4280  DGD DGD Z2401      66.715 -26.886  24.293  1.00  0.00
ATOM   4281  DGE DGE Z2402      66.477  59.326 -40.989  1.00  0.00
ATOM   4282  DGF DGF Z2403      85.240  14.342  73.259  1.00  0.00
ATOM   4283  DGG DGG Z2404      62.956 -51.804  64.422  1.00  0.00
ATOM   4284  DGH DGH Z2405     -24.123 -85.485  83.737  1.00  0.00
ATOM   4285  DGI DGI Z2406      71.892  34.927 -42.707  1.00  0.00
ATOM   4286  DGJ DGJ Z2407     -49.703 -85.556  57.656  1.00  0.00
ATOM   4287  DGK DGK Z2408     -15.377  -7.451 -77.029  1.00  0.00
ATOM   4288  DGL DGL Z2409      71.945  34.021 -73.802  1.00  0.00
ATOM   4289  DGM DGM Z2410     -85.707  36.296  11.940  1.00  0.00
ATOM   4290  DGN DGN Z2411     -54.936  49.620  33.695  1.00  0.00
ATOM   4291  DGO DGO Z2412      90.293  43.346  42.251  1.00  0.00
ATOM   4292  DGP DGP Z2413      -6.323 -79.052 -12.196  1.00  0.00
ATOM   4293  DGQ DGQ Z2414      50.434 -73.364  66.836  1.00  0.00
ATOM   4294  DGR DGR Z2415     -50.708 -68.660  54.969  1.00  0.00
ATOM   4295  DGS DGS Z2416      31.140 -24.951  53.300  1.00  0.00
ATOM   4296  DGT DGT Z2417      75.802 -84.335 -49.654  1.00  0.00
ATOM   4297  DGU DGU Z2418     -59.804  78.983 -67.628  1.00  0.00
ATOM   4298  DGV DGV Z2419      54.984  30.179 -70.226  1.00  0.00
ATOM   4299  DGW DGW Z2420     -44.266  84.983 -64.410  1.00  0.00
ATOM   4300  DGX DGX Z2421     -52.184  84.727  43.223  1.00  0.00
ATOM   4301  DGY DGY Z2422      87.314  -3.139  31.853  1.00  0.00
ATOM   4302  DGZ DGZ Z2423      48.252  49.820  74.668  1.00  0.00
ATOM   4303  DHA DHA Z2424      84.752 -43.274  -0.337  1.00  0.00
ATOM   4304  DHB DHB Z2425      78.080  85.220  38.953  1.00  0.00
ATOM   4305  DHC DHC Z2426      38.258 -68.517 -27.982  1.00  0.00
ATOM   4306  DHD DHD Z2427     -37.049 -85.010  38.960  1.00  0.00
ATOM   4307  DHE DHE Z2428     -67.599 -81.873 -80.094  1.00  0.00
ATOM   4308  DHF DHF Z2429      15.099  67.602  -8.030  1.00  0.00
ATOM   4309  DHG DHG Z2430      57.261  59.001  54.486  1.00  0.00
ATOM   4310  DHH DHH Z2431      74.125  84.331  58.295  1.00  0.00
ATOM   4311  DHI DHI Z2432      89.562 -87.813 -54.172  1.00  0.00
ATOM   4312  DHJ DHJ Z2433      86.283 -74.694  87.046  1.00  0.00
ATOM   4313  DHK DHK Z2434      27.299  28.715  38.593  1.00  0.00
ATOM   4314  DHL DHL Z2435     -12.795 -77.819 -61.044  1.00  0.00
ATOM   4315  DHM DHM Z2436      -1.521 -51.528 -21.932  1.00  0.00
ATOM   4316  DHN DHN Z2437     -17.254 -40.681  81.402  1.00  0.00
ATOM   4317  DHO DHO Z2438      85.885  46.428  17.421  1.00  0.00
ATOM   4318  DHP DHP Z2439      67.121  20.472 -85.128  1.00  0.00
ATOM   4319  DHQ DHQ Z2440     -80.372 -19.780 -78.576  1.00  0.00
ATOM   4320  DHR DHR Z2441     -73.131 -66.368 -44.139  1.00  0.00
ATOM   4321  DHS DHS Z2442      50.352  57.667  27.699  1.00  0.00
ATOM   4322  DHT DHT Z2443      85.391 -67.658   2.104  1.00  0.00
ATOM   4323  DHU DHU Z2444      -2.412   8.926 -51.502  1.00  0.00
ATOM   4324  DHV DHV Z2445      87.965 -12.229  67.261  1.00  0.00
ATOM   4325  DHW DHW Z2446      -3.896 -59.568  87.136  1.00  0.00
ATOM   4326  DHX DHX Z2447      52.685  38.723 -34.243  1.00  0.00
ATOM   4327  DHY DHY Z2448      35.173  66.572  53.707  1.00  0.00
ATOM   4328  DHZ DHZ Z2449      24.707 -40.583 -86.126  1.00  0.00
ATOM   4329  DIA DIA Z2450     -82.765 -33.889  40.989  1.00  0.00
ATOM   4330  DIB DIB Z2451     -54.968  18.514 -86.330  1.00  0.00
ATOM   4331  DIC DIC Z2452      77.143  52.900  51.060  1.00  0.00
ATOM   4332  DID DID Z2453      20.129 -32.928  50.492  1.00  0.00
ATOM   4333  DIE DIE Z2454     -35.850 -36.830   3.690  1.00  0.00
ATOM   4334  DIF DIF Z2455      67.165  45.759  16.824  1.00  0.00
ATOM   4335  DIG DIG Z2456      41.830 -73.992 -85.570  1.00  0.00
ATOM   4336  DIH DIH Z2457      30.998  10.267 -60.699  1.00  0.00
ATOM   4337  DII DII Z2458      66.334  59.886   8.614  1.00  0.00
ATOM   4338  DIJ DIJ Z2459     -33.208  37.508  38.282  1.00  0.00
ATOM   4339  DIK DIK Z2460     -81.309  81.202 -72.317  1.00  0.00
ATOM   4340  DIL DIL Z2461       9.577   3.875  12.270  1.00  0.00
ATOM   4341  DIM DIM Z2462      -4.663 -62.800 -83.630  1.00  0.00
ATOM   4342  DIN DIN Z2463      82.131 -22.918  47.389  1.00  0.00
ATOM   4343  DIO DIO Z2464     -27.423  80.174  29.848  1.00  0.00
ATOM   4344  DIP DIP Z2465      77.255  52.367 -85.565  1.00  0.00
ATOM   4345  DIQ DIQ Z2466      32.035 -64.772  68.740  1.00  0.00
ATOM   4346  DIR DIR Z2467      89.147 -39.033  26.715  1.00  0.00
ATOM   4347  DIS DIS Z2468      57.010 -88.247 -40.497  1.00  0.00
ATOM   4348  DIT DIT Z2469     -23.638  49.007  73.677  1.00  0.00
ATOM   4349  DIU DIU Z2470     -64.430 -88.984 -47.827  1.00  0.00
ATOM   4350  DIV DIV Z2471      -7.818   6.626 -19.945  1.00  0.00
ATOM   4351  DIW DIW Z2472      82.080 -54.645 -10.073  1.00  0.00
ATOM   4352  DIX DIX Z2473     -81.644 -21.789   6.615  1.00  0.00
ATOM   4353  DIY DIY Z2474      86.904  44.966 -42.629  1.00  0.00
ATOM   4354  DIZ DIZ Z2475     -83.260 -24.548 -50.520  1.00  0.00
ATOM   4355  DJA DJA Z2476     -31.650  43.288  10.679  1.00  0.00
ATOM   4356  DJB DJB Z2477     -25.710  -8.608 -31.758  1.00  0.00
ATOM   4357  DJC DJC Z2478      72.412  13.294  52.259  1.00  0.00
ATOM   4358  DJD DJD Z2479      69.611 -87.599  36.494  1.00  0.00
ATOM   4359  DJE DJE Z2480      -4.110 -44.794  11.899  1.00  0.00
ATOM   4360  DJF DJF Z2481     -55.565  34.951 -84.215  1.00  0.00
ATOM   4361  DJG DJG Z2482       4.236  72.064  62.419  1.00  0.00
ATOM   4362  DJH DJH Z2483      56.678  12.008  47.391  1.00  0.00
ATOM   4363  DJI DJI Z2484      39.813  49.376  58.248  1.00  0.00
ATOM   4364  DJJ DJJ Z2485      -5.628   0.555  64.574  1.00  0.00
ATOM   4365  DJK DJK Z2486      85.939  25.763 -19.919  1.00  0.00
ATOM   4366  DJL DJL Z2487     -23.449 -77.523  69.527  1.00  0.00
ATOM   4367  DJM DJM Z2488     -60.848 -56.258  82.052  1.00  0.00
ATOM   4368  DJN DJN Z2489      71.236  25.046  87.108  1.00  0.00
ATOM   4369  DJO DJO Z2490     -37.902  34.929 -27.534  1.00  0.00
ATOM   4370  DJP DJP Z2491      31.308  75.766 -17.613  1.00  0.00
ATOM   4371  DJQ DJQ Z2492      64.699 -50.143  48.137  1.00  0.00
ATOM   4372  DJR DJR Z2493      86.645 -39.463 -84.818  1.00  0.00
ATOM   4373  DJS DJS Z2494     -10.277 -86.021  35.762  1.00  0.00
ATOM   4374  DJT DJT Z2495      84.715 -25.908  16.808  1.00  0.00
ATOM   4375  DJU DJU Z2496     -45.202 -17.584  58.399  1.00  0.00
ATOM   4376  DJV DJV Z2497     -40.178  -8.785 -73.509  1.00  0.00
ATOM   4377  DJW DJW Z2498      11.141  83.215   3.038  1.00  0.00
ATOM   4378  DJX DJX Z2499      40.597 -71.288   5.845  1.00  0.00
ATOM   4379  DJY DJY Z2500      -3.390  81.427 -44.397  1.00  0.00
ATOM   4380  DJZ DJZ Z2501     -82.288  30.561 -66.747  1.00  0.00
ATOM   4381  DKA DKA Z2502     -71.202 -74.990 -24.742  1.00  0.00
ATOM   4382  DKB DKB Z2503     -15.435 -85.522 -32.939  1.00  0.00
ATOM   4383  DKC DKC Z2504     -81.861   7.470 -10.559  1.00  0.00
ATOM   4384  DKD DKD Z2505      48.889 -65.729  53.843  1.00  0.00
ATOM   4385  DKE DKE Z2506      45.344  12.940 -66.888  1.00  0.00
ATOM   4386  DKF DKF Z2507     -67.518 -84.613   6.184  1.00  0.00
ATOM   4387  DKG DKG Z2508      90.334  71.259  19.336  1.00  0.00
ATOM   4388  DKH DKH Z2509     -46.615  43.571  77.217  1.00  0.00
ATOM   4389  DKI DKI Z2510      82.000  78.775  24.016  1.00  0.00
ATOM   4390  DKJ DKJ Z2511     -84.205  61.161 -45.297  1.00  0.00
ATOM   4391  DKK DKK Z2512     -15.628   4.552  -6.363  1.00  0.00
ATOM   4392  DKL DKL Z2513      -3.774  84.171 -81.480  1.00  0.00
ATOM   4393  DKM DKM Z2514      87.104   8.405 -62.552  1.00  0.00
ATOM   4394  DKN DKN Z2515     -53.918  43.018 -10.911  1.00  0.00
ATOM   4395  DKO DKO Z2516      62.899 -16.281 -35.017  1.00  0.00
ATOM   4396  DKP DKP Z2517      74.937 -52.782  52.529  1.00  0.00
ATOM   4397  DKQ DKQ Z2518      43.967  62.222 -84.387  1.00  0.00
ATOM   4398  DKR DKR Z2519     -80.073  44.457 -80.195  1.00  0.00
ATOM   4399  DKS DKS Z2520      87.314  84.849 -66.936  1.00  0.00
ATOM   4400  DKT DKT Z2521      31.441  63.176  33.809  1.00  0.00
ATOM   4401  DKU DKU Z2522     -14.798 -12.505 -23.698  1.00  0.00
ATOM   4402  DKV DKV Z2523      88.342  27.139  41.057  1.00  0.00
ATOM   4403  DKW DKW Z2524      71.182 -46.852 -16.230  1.00  0.00
ATOM   4404  DKX DKX Z2525      -7.312 -44.652  54.202  1.00  0.00
ATOM   4405  DKY DKY Z2526      13.079 -43.057 -27.410  1.00  0.00
ATOM   4406  DKZ DKZ Z2527      -1.402  12.565 -40.812  1.00  0.00
ATOM   4407  DLA DLA Z2528      49.710 -26.126   8.466  1.00  0.00
ATOM   4408  DLB DLB Z2529      -6.161   8.474  45.975  1.00  0.00
ATOM   4409  DLC DLC Z2530      28.435  15.452  47.486  1.00  0.00
ATOM   4410  DLD DLD Z2531     -67.734  66.615  75.851  1.00  0.00
ATOM   4411  DLE DLE Z2532      70.287 -27.479  42.798  1.00  0.00
ATOM   4412  DLF DLF Z2533      23.128  24.105 -67.894  1.00  0.00
ATOM   4413  DLG DLG Z2534       9.451  68.532 -62.719  1.00  0.00
ATOM   4414  DLH DLH Z2535      27.616 -43.183  78.153  1.00  0.00
ATOM   4415  DLI DLI Z2536     -49.613 -49.470  38.317  1.00  0.00
ATOM   4416  DLJ DLJ Z2537     -43.583  38.508  49.094  1.00  0.00
ATOM   4417  DLK DLK Z2538     -40.914 -64.872  87.625  1.00  0.00
ATOM   4418  DLL DLL Z2539     -47.986 -62.631  23.502  1.00  0.00
ATOM   4419  DLM DLM Z2540      26.162  64.072 -59.470  1.00  0.00
ATOM   4420  DLN DLN Z2541      36.971  43.495  -0.054  1.00  0.00
ATOM   4421  DLO DLO Z2542       3.209 -60.252  21.828  1.00  0.00
ATOM   4422  DLP DLP Z2543     -50.027 -25.588 -82.875  1.00  0.00
ATOM   4423  DLQ DLQ Z2544     -48.627 -41.356 -84.807  1.00  0.00
ATOM   4424  DLR DLR Z2545     -82.027 -47.014  33.545  1.00  0.00
ATOM   4425  DLS DLS Z2546      66.224 -23.069  88.003  1.00  0.00
ATOM   4426  DLT DLT Z2547      22.501 -11.932  61.640  1.00  0.00
ATOM   4427  DLU DLU Z2548     -83.325 -78.080 -38.431  1.00  0.00
ATOM   4428  DLV DLV Z2549      87.417  10.080  20.231  1.00  0.00
ATOM   4429  DLW DLW Z2550     -24.994 -33.514  36.723  1.00  0.00
ATOM   4430  DLX DLX Z2551      64.176 -45.696  -7.458  1.00  0.00
ATOM   4431  DLY DLY Z2552      22.226  64.763   5.778  1.00  0.00
ATOM   4432  DLZ DLZ Z2553      49.390  35.526  66.285  1.00  0.00
ATOM   4433  DMA DMA Z2554     -63.857   3.026  68.548  1.00  0.00
ATOM   4434  DMB DMB Z2555      20.366 -83.699  68.752  1.00  0.00
ATOM   4435  DMC DMC Z2556      -3.748  59.762  23.276  1.00  0.00
ATOM   4436  DMD DMD Z2557     -24.781 -77.253  31.337  1.00  0.00
ATOM   4437  DME DME Z2558     -59.645 -88.282 -60.220  1.00  0.00
ATOM   4438  DMF DMF Z2559      -4.262  54.012 -65.147  1.00  0.00
ATOM   4439  DMG DMG Z2560      64.319 -24.679  76.464  1.00  0.00
ATOM   4440  DMH DMH Z2561     -73.720 -60.906  53.866  1.00  0.00
ATOM   4441  DMI DMI Z2562      63.404  85.124  44.584  1.00  0.00
ATOM   4442  DMJ DMJ Z2563     -81.993 -83.353  62.991  1.00  0.00
ATOM   4443  DMK DMK Z2564      70.460  77.550 -63.958  1.00  0.00
ATOM   4444  DML DML Z2565     -83.011 -28.659  28.584  1.00  0.00
END
