# Supplementary material for: The Effect of Macromolecular Crowding on the Electrostatic Component of Barnase–Barstar Binding: A Computational, Implicit Solvent-Based Study
Source: PLoS One. 2014 Jun 10;9(6):e98618. doi: 10.1371/journal.pone.0098618 (PMC4051634; doi:10.1371/journal.pone.0098618)
Supplement: File S1 — Contains sample pdb files used in our analyses; each contains the barnase/barstar complex with a specific random placement of crowders of varying radii at 30% crowding density. Also included are files specifying, for each pdb file, the radii of each atom and model crowder. (TAR) [file pone.0098618.s005.tar › vary30percent_pdb/with_crowders-18.pdb]

ATOM      1  CAY VAL A   3      18.329  -9.767 -18.786  1.00  0.00
ATOM      2  CY  VAL A   3      17.463  -9.299 -17.665  1.00  0.55
ATOM      3  OY  VAL A   3      17.203 -10.038 -16.718  1.00 -0.55
ATOM      4  N   VAL A   3      16.993  -8.037 -17.760  1.00 -0.40
ATOM      5  H   VAL A   3      17.222  -7.453 -18.535  1.00  0.40
ATOM      6  CA  VAL A   3      16.107  -7.419 -16.733  1.00  0.00
ATOM      7  CB  VAL A   3      16.269  -5.903 -16.535  1.00  0.00
ATOM      8  CG1 VAL A   3      15.283  -5.404 -15.502  1.00  0.00
ATOM      9  CG2 VAL A   3      17.666  -5.466 -16.113  1.00  0.00
ATOM     10  C   VAL A   3      14.669  -7.755 -17.123  1.00  0.55
ATOM     11  O   VAL A   3      14.125  -7.204 -18.095  1.00 -0.55
ATOM     12  N   ILE A   4      14.072  -8.639 -16.383  1.00 -0.40
ATOM     13  H   ILE A   4      14.512  -9.101 -15.616  1.00  0.40
ATOM     14  CA  ILE A   4      12.656  -8.995 -16.677  1.00  0.00
ATOM     15  CB  ILE A   4      12.546 -10.506 -16.596  1.00  0.00
ATOM     16  CG2 ILE A   4      11.132 -11.017 -16.786  1.00  0.00
ATOM     17  CG1 ILE A   4      13.586 -11.052 -17.616  1.00  0.00
ATOM     18  CD1 ILE A   4      13.725 -12.568 -17.376  1.00  0.00
ATOM     19  C   ILE A   4      11.850  -8.257 -15.632  1.00  0.55
ATOM     20  O   ILE A   4      11.950  -8.686 -14.487  1.00 -0.55
ATOM     21  N   ASN A   5      11.188  -7.189 -15.991  1.00 -0.40
ATOM     22  H   ASN A   5      11.172  -6.861 -16.933  1.00  0.40
ATOM     23  CA  ASN A   5      10.424  -6.409 -15.014  1.00  0.00
ATOM     24  CB  ASN A   5      11.345  -5.293 -14.478  1.00  0.00
ATOM     25  CG  ASN A   5      11.507  -4.197 -15.497  1.00  0.55
ATOM     26  OD1 ASN A   5      11.426  -4.466 -16.699  1.00 -0.55
ATOM     27  ND2 ASN A   5      11.717  -2.929 -15.181  1.00 -0.78
ATOM     28 HD21 ASN A   5      11.776  -2.656 -14.221  1.00  0.39
ATOM     29 HD22 ASN A   5      11.817  -2.244 -15.903  1.00  0.39
ATOM     30  C   ASN A   5       9.146  -5.812 -15.561  1.00  0.55
ATOM     31  O   ASN A   5       8.660  -4.755 -15.093  1.00 -0.55
ATOM     32  N   THR A   6       8.573  -6.475 -16.564  1.00 -0.40
ATOM     33  H   THR A   6       8.954  -7.320 -16.930  1.00  0.40
ATOM     34  CA  THR A   6       7.336  -5.993 -17.193  1.00  0.00
ATOM     35  CB  THR A   6       7.495  -6.026 -18.718  1.00  0.00
ATOM     36  OG1 THR A   6       7.625  -7.403 -19.111  1.00 -0.49
ATOM     37  HG1 THR A   6       7.563  -7.412 -20.069  1.00  0.49
ATOM     38  CG2 THR A   6       8.740  -5.225 -19.136  1.00  0.00
ATOM     39  C   THR A   6       6.232  -6.939 -16.733  1.00  0.55
ATOM     40  O   THR A   6       6.611  -8.029 -16.299  1.00 -0.55
ATOM     41  N   PHE A   7       4.972  -6.560 -16.843  1.00 -0.40
ATOM     42  H   PHE A   7       4.688  -5.677 -17.207  1.00  0.40
ATOM     43  CA  PHE A   7       3.912  -7.502 -16.400  1.00  0.00
ATOM     44  CB  PHE A   7       2.545  -6.816 -16.648  1.00  0.12
ATOM     45  CG  PHE A   7       2.234  -5.716 -15.659  1.00 -0.12
ATOM     46  CD1 PHE A   7       2.080  -6.016 -14.292  1.00 -0.12
ATOM     47  HD1 PHE A   7       2.188  -7.032 -13.942  1.00  0.12
ATOM     48  CE1 PHE A   7       1.787  -4.996 -13.396  1.00 -0.12
ATOM     49  HE1 PHE A   7       1.638  -5.215 -12.349  1.00  0.12
ATOM     50  CZ  PHE A   7       1.687  -3.671 -13.868  1.00 -0.12
ATOM     51  HZ  PHE A   7       1.486  -2.873 -13.169  1.00  0.12
ATOM     52  CD2 PHE A   7       2.089  -4.405 -16.107  1.00 -0.12
ATOM     53  HD2 PHE A   7       2.168  -4.189 -17.162  1.00  0.12
ATOM     54  CE2 PHE A   7       1.843  -3.376 -15.212  1.00 -0.12
ATOM     55  HE2 PHE A   7       1.773  -2.355 -15.558  1.00  0.12
ATOM     56  C   PHE A   7       3.988  -8.873 -17.043  1.00  0.55
ATOM     57  O   PHE A   7       3.930  -9.931 -16.338  1.00 -0.55
ATOM     58  N   ASP A   8       4.076  -8.953 -18.383  1.00 -0.40
ATOM     59  H   ASP A   8       4.106  -8.140 -18.960  1.00  0.40
ATOM     60  CA  ASP A   8       4.135 -10.249 -19.088  1.00  0.00
ATOM     61  CB  ASP A   8       4.031 -10.089 -20.627  1.00  0.00
ATOM     62  CG  ASP A   8       2.588  -9.770 -20.943  1.00  0.10
ATOM     63  OD1 ASP A   8       1.754 -10.653 -20.640  1.00 -0.55
ATOM     64  OD2 ASP A   8       2.462  -8.627 -21.418  1.00 -0.55
ATOM     65  C   ASP A   8       5.421 -11.049 -18.947  1.00  0.55
ATOM     66  O   ASP A   8       5.378 -12.269 -18.851  1.00 -0.55
ATOM     67  N   GLY A   9       6.548 -10.322 -19.006  1.00 -0.40
ATOM     68  H   GLY A   9       6.591  -9.338 -19.155  1.00  0.40
ATOM     69  CA  GLY A   9       7.803 -11.083 -18.828  1.00  0.00
ATOM     70  C   GLY A   9       7.792 -11.756 -17.443  1.00  0.55
ATOM     71  O   GLY A   9       8.086 -12.963 -17.360  1.00 -0.55
ATOM     72  N   VAL A  10       7.485 -11.016 -16.366  1.00 -0.40
ATOM     73  H   VAL A  10       7.259 -10.048 -16.433  1.00  0.40
ATOM     74  CA  VAL A  10       7.464 -11.599 -15.010  1.00  0.00
ATOM     75  CB  VAL A  10       7.388 -10.553 -13.892  1.00  0.00
ATOM     76  CG1 VAL A  10       7.386 -11.181 -12.494  1.00  0.00
ATOM     77  CG2 VAL A  10       8.560  -9.576 -13.991  1.00  0.00
ATOM     78  C   VAL A  10       6.322 -12.605 -14.848  1.00  0.55
ATOM     79  O   VAL A  10       6.519 -13.655 -14.242  1.00 -0.55
ATOM     80  N   ALA A  11       5.167 -12.365 -15.417  1.00 -0.40
ATOM     81  H   ALA A  11       5.009 -11.540 -15.953  1.00  0.40
ATOM     82  CA  ALA A  11       4.038 -13.274 -15.314  1.00  0.00
ATOM     83  CB  ALA A  11       2.713 -12.733 -15.889  1.00  0.00
ATOM     84  C   ALA A  11       4.389 -14.583 -16.026  1.00  0.55
ATOM     85  O   ALA A  11       4.042 -15.634 -15.517  1.00 -0.55
ATOM     86  N   ASP A  12       5.050 -14.457 -17.191  1.00 -0.40
ATOM     87  H   ASP A  12       5.317 -13.590 -17.603  1.00  0.40
ATOM     88  CA  ASP A  12       5.392 -15.710 -17.887  1.00  0.00
ATOM     89  CB  ASP A  12       5.950 -15.433 -19.272  1.00  0.00
ATOM     90  CG  ASP A  12       4.809 -15.091 -20.202  1.00  0.10
ATOM     91  OD1 ASP A  12       3.608 -15.246 -19.848  1.00 -0.55
ATOM     92  OD2 ASP A  12       5.220 -14.674 -21.315  1.00 -0.55
ATOM     93  C   ASP A  12       6.440 -16.470 -17.120  1.00  0.55
ATOM     94  O   ASP A  12       6.401 -17.688 -17.034  1.00 -0.55
ATOM     95  N   TYR A  13       7.400 -15.716 -16.618  1.00 -0.40
ATOM     96  H   TYR A  13       7.421 -14.726 -16.734  1.00  0.40
ATOM     97  CA  TYR A  13       8.517 -16.321 -15.838  1.00  0.00
ATOM     98  CB  TYR A  13       9.528 -15.218 -15.495  1.00  0.12
ATOM     99  CG  TYR A  13      10.857 -15.763 -15.081  1.00 -0.12
ATOM    100  CD1 TYR A  13      11.025 -16.287 -13.802  1.00 -0.12
ATOM    101  HD1 TYR A  13      10.183 -16.269 -13.127  1.00  0.12
ATOM    102  CE1 TYR A  13      12.217 -16.831 -13.348  1.00 -0.12
ATOM    103  HE1 TYR A  13      12.310 -17.255 -12.360  1.00  0.12
ATOM    104  CZ  TYR A  13      13.280 -16.800 -14.232  1.00  0.06
ATOM    105  OH  TYR A  13      14.503 -17.285 -13.795  1.00 -0.49
ATOM    106  HH  TYR A  13      14.497 -17.283 -12.835  1.00  0.43
ATOM    107  CD2 TYR A  13      11.943 -15.767 -15.969  1.00 -0.12
ATOM    108  HD2 TYR A  13      11.846 -15.372 -16.969  1.00  0.12
ATOM    109  CE2 TYR A  13      13.153 -16.297 -15.519  1.00 -0.12
ATOM    110  HE2 TYR A  13      14.005 -16.316 -16.183  1.00  0.12
ATOM    111  C   TYR A  13       8.019 -17.119 -14.644  1.00  0.55
ATOM    112  O   TYR A  13       8.424 -18.276 -14.395  1.00 -0.55
ATOM    113  N   LEU A  14       7.100 -16.494 -13.897  1.00 -0.40
ATOM    114  H   LEU A  14       6.793 -15.571 -14.114  1.00  0.40
ATOM    115  CA  LEU A  14       6.466 -17.116 -12.696  1.00  0.00
ATOM    116  CB  LEU A  14       5.439 -16.167 -12.076  1.00  0.00
ATOM    117  CG  LEU A  14       6.026 -14.992 -11.281  1.00  0.00
ATOM    118  CD1 LEU A  14       4.925 -13.953 -11.038  1.00  0.00
ATOM    119  CD2 LEU A  14       6.608 -15.537  -9.993  1.00  0.00
ATOM    120  C   LEU A  14       5.759 -18.417 -13.020  1.00  0.55
ATOM    121  O   LEU A  14       5.887 -19.465 -12.365  1.00 -0.55
ATOM    122  N   GLN A  15       4.997 -18.320 -14.103  1.00 -0.40
ATOM    123  H   GLN A  15       4.886 -17.492 -14.647  1.00  0.40
ATOM    124  CA  GLN A  15       4.271 -19.539 -14.511  1.00  0.00
ATOM    125  CB  GLN A  15       3.242 -19.235 -15.560  1.00  0.00
ATOM    126  CG  GLN A  15       1.993 -18.450 -15.209  1.00  0.00
ATOM    127  CD  GLN A  15       1.053 -18.699 -16.416  1.00  0.55
ATOM    128  OE1 GLN A  15       1.315 -18.171 -17.517  1.00 -0.55
ATOM    129  NE2 GLN A  15       0.048 -19.519 -16.139  1.00 -0.78
ATOM    130 HE21 GLN A  15      -0.620 -19.749 -16.847  1.00  0.39
ATOM    131 HE22 GLN A  15      -0.043 -19.908 -15.222  1.00  0.39
ATOM    132  C   GLN A  15       5.193 -20.634 -15.081  1.00  0.55
ATOM    133  O   GLN A  15       4.839 -21.802 -14.957  1.00 -0.55
ATOM    134  N   THR A  16       6.284 -20.233 -15.716  1.00 -0.40
ATOM    135  H   THR A  16       6.514 -19.270 -15.831  1.00  0.40
ATOM    136  CA  THR A  16       7.211 -21.195 -16.283  1.00  0.00
ATOM    137  CB  THR A  16       8.108 -20.626 -17.410  1.00  0.00
ATOM    138  OG1 THR A  16       7.259 -19.900 -18.296  1.00 -0.49
ATOM    139  HG1 THR A  16       6.981 -19.117 -17.815  1.00  0.49
ATOM    140  CG2 THR A  16       8.810 -21.765 -18.173  1.00  0.00
ATOM    141  C   THR A  16       8.162 -21.733 -15.234  1.00  0.55
ATOM    142  O   THR A  16       8.299 -22.967 -15.218  1.00 -0.55
ATOM    143  N   TYR A  17       8.773 -20.886 -14.447  1.00 -0.40
ATOM    144  H   TYR A  17       8.625 -19.901 -14.488  1.00  0.40
ATOM    145  CA  TYR A  17       9.721 -21.377 -13.449  1.00  0.00
ATOM    146  CB  TYR A  17      11.033 -20.515 -13.591  1.00  0.12
ATOM    147  CG  TYR A  17      11.478 -20.514 -15.040  1.00 -0.12
ATOM    148  CD1 TYR A  17      12.130 -21.636 -15.596  1.00 -0.12
ATOM    149  HD1 TYR A  17      12.305 -22.500 -14.973  1.00  0.12
ATOM    150  CE1 TYR A  17      12.555 -21.666 -16.925  1.00 -0.12
ATOM    151  HE1 TYR A  17      13.056 -22.528 -17.340  1.00  0.12
ATOM    152  CZ  TYR A  17      12.302 -20.532 -17.687  1.00  0.06
ATOM    153  OH  TYR A  17      12.619 -20.477 -19.033  1.00 -0.49
ATOM    154  HH  TYR A  17      12.363 -19.613 -19.363  1.00  0.43
ATOM    155  CD2 TYR A  17      11.256 -19.401 -15.851  1.00 -0.12
ATOM    156  HD2 TYR A  17      10.767 -18.530 -15.440  1.00  0.12
ATOM    157  CE2 TYR A  17      11.655 -19.401 -17.171  1.00 -0.12
ATOM    158  HE2 TYR A  17      11.471 -18.541 -17.798  1.00  0.12
ATOM    159  C   TYR A  17       9.234 -21.420 -12.010  1.00  0.55
ATOM    160  O   TYR A  17      10.026 -21.911 -11.202  1.00 -0.55
ATOM    161  N   HSD A  18       8.058 -20.995 -11.640  1.00 -0.40
ATOM    162  H   HSD A  18       7.420 -20.623 -12.308  1.00  0.40
ATOM    163  CA  HSD A  18       7.567 -21.013 -10.282  1.00  0.00
ATOM    164  CB  HSD A  18       7.255 -22.412  -9.742  1.00  0.12
ATOM    165  ND1 HSD A  18       5.350 -22.085 -11.391  1.00 -0.40
ATOM    166  HD1 HSD A  18       5.522 -21.119 -11.582  1.00  0.40
ATOM    167  CG  HSD A  18       6.073 -22.863 -10.532  1.00 -0.12
ATOM    168  CE1 HSD A  18       4.387 -22.849 -11.917  1.00  0.15
ATOM    169  HE1 HSD A  18       3.667 -22.489 -12.652  1.00  0.12
ATOM    170  NE2 HSD A  18       4.445 -24.074 -11.420  1.00 -0.56
ATOM    171  CD2 HSD A  18       5.512 -24.100 -10.552  1.00  0.15
ATOM    172  HD2 HSD A  18       5.776 -25.007 -10.022  1.00  0.12
ATOM    173  C   HSD A  18       8.486 -20.307  -9.289  1.00  0.55
ATOM    174  O   HSD A  18       8.646 -20.775  -8.185  1.00 -0.55
ATOM    175  N   LYS A  19       8.996 -19.177  -9.676  1.00 -0.40
ATOM    176  H   LYS A  19       8.837 -18.844 -10.601  1.00  0.40
ATOM    177  CA  LYS A  19       9.813 -18.307  -8.860  1.00  0.00
ATOM    178  CB  LYS A  19      11.113 -19.018  -8.541  1.00  0.00
ATOM    179  CG  LYS A  19      11.991 -19.124  -9.779  1.00  0.00
ATOM    180  CD  LYS A  19      13.185 -20.018  -9.647  1.00  0.00
ATOM    181  CE  LYS A  19      14.249 -19.494 -10.618  1.00  0.33
ATOM    182  NZ  LYS A  19      15.420 -20.420 -10.717  1.00 -0.32
ATOM    183  HZ1 LYS A  19      15.100 -21.350 -11.056  1.00  0.33
ATOM    184  HZ2 LYS A  19      15.859 -20.525  -9.780  1.00  0.33
ATOM    185  HZ3 LYS A  19      16.116 -20.029 -11.384  1.00  0.33
ATOM    186  C   LYS A  19       9.993 -17.020  -9.667  1.00  0.55
ATOM    187  O   LYS A  19       9.771 -16.952 -10.895  1.00 -0.55
ATOM    188  N   LEU A  20      10.378 -15.979  -8.953  1.00 -0.40
ATOM    189  H   LEU A  20      10.494 -16.018  -7.964  1.00  0.40
ATOM    190  CA  LEU A  20      10.655 -14.702  -9.595  1.00  0.00
ATOM    191  CB  LEU A  20      10.775 -13.519  -8.588  1.00  0.00
ATOM    192  CG  LEU A  20       9.470 -12.962  -7.959  1.00  0.00
ATOM    193  CD1 LEU A  20       9.842 -11.945  -6.902  1.00  0.00
ATOM    194  CD2 LEU A  20       8.540 -12.320  -8.967  1.00  0.00
ATOM    195  C   LEU A  20      12.022 -14.693 -10.299  1.00  0.55
ATOM    196  O   LEU A  20      12.918 -15.398  -9.815  1.00 -0.55
ATOM    197  N   PRO A  21      12.156 -13.855 -11.321  1.00 -0.20
ATOM    198  CD  PRO A  21      11.077 -13.073 -11.927  1.00  0.10
ATOM    199  CA  PRO A  21      13.437 -13.676 -12.023  1.00  0.10
ATOM    200  CB  PRO A  21      13.188 -12.626 -13.078  1.00  0.00
ATOM    201  CG  PRO A  21      11.739 -12.352 -13.069  1.00  0.00
ATOM    202  C   PRO A  21      14.474 -13.211 -11.006  1.00  0.55
ATOM    203  O   PRO A  21      14.181 -12.619  -9.964  1.00 -0.55
ATOM    204  N   ASP A  22      15.740 -13.397 -11.342  1.00 -0.40
ATOM    205  H   ASP A  22      15.985 -13.802 -12.219  1.00  0.40
ATOM    206  CA  ASP A  22      16.859 -13.044 -10.498  1.00  0.00
ATOM    207  CB  ASP A  22      18.200 -13.555 -11.095  1.00  0.00
ATOM    208  CG  ASP A  22      18.099 -15.082 -11.055  1.00  0.10
ATOM    209  OD1 ASP A  22      17.236 -15.690 -10.347  1.00 -0.55
ATOM    210  OD2 ASP A  22      18.916 -15.723 -11.777  1.00 -0.55
ATOM    211  C   ASP A  22      17.038 -11.587 -10.209  1.00  0.55
ATOM    212  O   ASP A  22      17.916 -11.326  -9.369  1.00 -0.55
ATOM    213  N   ASN A  23      16.341 -10.659 -10.820  1.00 -0.40
ATOM    214  H   ASN A  23      15.639 -10.870 -11.497  1.00  0.40
ATOM    215  CA  ASN A  23      16.571  -9.236 -10.524  1.00  0.00
ATOM    216  CB  ASN A  23      16.326  -8.442 -11.803  1.00  0.00
ATOM    217  CG  ASN A  23      14.973  -8.757 -12.424  1.00  0.55
ATOM    218  OD1 ASN A  23      14.761  -9.889 -12.907  1.00 -0.55
ATOM    219  ND2 ASN A  23      14.083  -7.761 -12.405  1.00 -0.78
ATOM    220 HD21 ASN A  23      14.327  -6.880 -12.000  1.00  0.39
ATOM    221 HD22 ASN A  23      13.173  -7.897 -12.796  1.00  0.39
ATOM    222  C   ASN A  23      15.722  -8.732  -9.359  1.00  0.55
ATOM    223  O   ASN A  23      15.748  -7.539  -9.060  1.00 -0.55
ATOM    224  N   TYR A  24      14.997  -9.618  -8.725  1.00 -0.40
ATOM    225  H   TYR A  24      14.985 -10.578  -8.994  1.00  0.40
ATOM    226  CA  TYR A  24      14.162  -9.268  -7.591  1.00  0.00
ATOM    227  CB  TYR A  24      12.841 -10.106  -7.635  1.00  0.12
ATOM    228  CG  TYR A  24      11.971  -9.391  -8.629  1.00 -0.12
ATOM    229  CD1 TYR A  24      11.299  -8.220  -8.263  1.00 -0.12
ATOM    230  HD1 TYR A  24      11.365  -7.877  -7.242  1.00  0.12
ATOM    231  CE1 TYR A  24      10.553  -7.490  -9.169  1.00 -0.12
ATOM    232  HE1 TYR A  24      10.056  -6.578  -8.872  1.00  0.12
ATOM    233  CZ  TYR A  24      10.462  -7.963 -10.476  1.00  0.06
ATOM    234  OH  TYR A  24       9.680  -7.287 -11.405  1.00 -0.49
ATOM    235  HH  TYR A  24       9.165  -6.627 -10.936  1.00  0.43
ATOM    236  CD2 TYR A  24      11.913  -9.820  -9.940  1.00 -0.12
ATOM    237  HD2 TYR A  24      12.470 -10.692 -10.252  1.00  0.12
ATOM    238  CE2 TYR A  24      11.130  -9.119 -10.862  1.00 -0.12
ATOM    239  HE2 TYR A  24      11.043  -9.477 -11.878  1.00  0.12
ATOM    240  C   TYR A  24      14.764  -9.534  -6.232  1.00  0.55
ATOM    241  O   TYR A  24      15.365 -10.597  -6.153  1.00 -0.55
ATOM    242  N   ILE A  25      14.561  -8.696  -5.232  1.00 -0.40
ATOM    243  H   ILE A  25      14.067  -7.840  -5.361  1.00  0.40
ATOM    244  CA  ILE A  25      15.038  -8.950  -3.877  1.00  0.00
ATOM    245  CB  ILE A  25      16.326  -8.192  -3.481  1.00  0.00
ATOM    246  CG2 ILE A  25      17.566  -8.889  -4.056  1.00  0.00
ATOM    247  CG1 ILE A  25      16.322  -6.709  -3.870  1.00  0.00
ATOM    248  CD1 ILE A  25      17.601  -6.045  -3.346  1.00  0.00
ATOM    249  C   ILE A  25      13.950  -8.515  -2.886  1.00  0.55
ATOM    250  O   ILE A  25      13.309  -7.552  -3.241  1.00 -0.55
ATOM    251  N   THR A  26      13.773  -9.140  -1.750  1.00 -0.40
ATOM    252  H   THR A  26      14.311  -9.942  -1.503  1.00  0.40
ATOM    253  CA  THR A  26      12.783  -8.716  -0.770  1.00  0.00
ATOM    254  CB  THR A  26      12.528  -9.786   0.303  1.00  0.00
ATOM    255  OG1 THR A  26      13.694  -9.881   1.116  1.00 -0.49
ATOM    256  HG1 THR A  26      13.504 -10.554   1.773  1.00  0.49
ATOM    257  CG2 THR A  26      12.324 -11.127  -0.344  1.00  0.00
ATOM    258  C   THR A  26      13.224  -7.400  -0.140  1.00  0.55
ATOM    259  O   THR A  26      14.357  -6.901  -0.315  1.00 -0.55
ATOM    260  N   LYS A  27      12.287  -6.769   0.542  1.00 -0.40
ATOM    261  H   LYS A  27      11.367  -7.146   0.596  1.00  0.40
ATOM    262  CA  LYS A  27      12.460  -5.526   1.257  1.00  0.00
ATOM    263  CB  LYS A  27      11.181  -4.959   1.855  1.00  0.00
ATOM    264  CG  LYS A  27      10.102  -4.405   0.945  1.00  0.00
ATOM    265  CD  LYS A  27       8.750  -4.452   1.677  1.00  0.00
ATOM    266  CE  LYS A  27       7.559  -4.131   0.800  1.00  0.33
ATOM    267  NZ  LYS A  27       6.252  -4.452   1.438  1.00 -0.32
ATOM    268  HZ1 LYS A  27       6.150  -3.905   2.316  1.00  0.33
ATOM    269  HZ2 LYS A  27       6.214  -5.468   1.657  1.00  0.33
ATOM    270  HZ3 LYS A  27       5.479  -4.210   0.786  1.00  0.33
ATOM    271  C   LYS A  27      13.546  -5.724   2.363  1.00  0.55
ATOM    272  O   LYS A  27      14.371  -4.798   2.524  1.00 -0.55
ATOM    273  N   SER A  28      13.524  -6.835   3.061  1.00 -0.40
ATOM    274  H   SER A  28      12.843  -7.551   2.929  1.00  0.40
ATOM    275  CA  SER A  28      14.554  -7.060   4.102  1.00  0.00
ATOM    276  CB  SER A  28      14.180  -8.226   4.985  1.00  0.00
ATOM    277  OG  SER A  28      14.628  -9.515   4.622  1.00 -0.49
ATOM    278  HG  SER A  28      14.293 -10.111   5.296  1.00  0.49
ATOM    279  C   SER A  28      15.937  -7.179   3.452  1.00  0.55
ATOM    280  O   SER A  28      16.867  -6.489   3.907  1.00 -0.55
ATOM    281  N   GLU A  29      16.051  -7.999   2.392  1.00 -0.40
ATOM    282  H   GLU A  29      15.287  -8.547   2.061  1.00  0.40
ATOM    283  CA  GLU A  29      17.290  -8.135   1.672  1.00  0.00
ATOM    284  CB  GLU A  29      17.101  -8.912   0.350  1.00  0.00
ATOM    285  CG  GLU A  29      17.067 -10.380   0.712  1.00  0.00
ATOM    286  CD  GLU A  29      16.359 -11.242  -0.303  1.00  0.10
ATOM    287  OE1 GLU A  29      16.171 -10.866  -1.480  1.00 -0.55
ATOM    288  OE2 GLU A  29      15.927 -12.350   0.128  1.00 -0.55
ATOM    289  C   GLU A  29      17.900  -6.827   1.208  1.00  0.55
ATOM    290  O   GLU A  29      19.127  -6.597   1.301  1.00 -0.55
ATOM    291  N   ALA A  30      17.009  -6.004   0.662  1.00 -0.40
ATOM    292  H   ALA A  30      16.044  -6.240   0.586  1.00  0.40
ATOM    293  CA  ALA A  30      17.400  -4.684   0.135  1.00  0.00
ATOM    294  CB  ALA A  30      16.185  -4.078  -0.557  1.00  0.00
ATOM    295  C   ALA A  30      18.008  -3.761   1.193  1.00  0.55
ATOM    296  O   ALA A  30      19.015  -3.059   1.036  1.00 -0.55
ATOM    297  N   GLN A  31      17.328  -3.779   2.338  1.00 -0.40
ATOM    298  H   GLN A  31      16.515  -4.344   2.445  1.00  0.40
ATOM    299  CA  GLN A  31      17.698  -2.998   3.511  1.00  0.00
ATOM    300  CB  GLN A  31      16.700  -3.141   4.643  1.00  0.00
ATOM    301  CG  GLN A  31      15.300  -2.718   4.234  1.00  0.00
ATOM    302  CD  GLN A  31      14.294  -2.788   5.368  1.00  0.55
ATOM    303  OE1 GLN A  31      13.963  -1.687   5.817  1.00 -0.55
ATOM    304  NE2 GLN A  31      13.796  -3.926   5.881  1.00 -0.78
ATOM    305 HE21 GLN A  31      13.134  -3.889   6.630  1.00  0.39
ATOM    306 HE22 GLN A  31      14.086  -4.810   5.513  1.00  0.39
ATOM    307  C   GLN A  31      19.099  -3.444   3.943  1.00  0.55
ATOM    308  O   GLN A  31      19.888  -2.569   4.269  1.00 -0.55
ATOM    309  N   ALA A  32      19.253  -4.754   3.872  1.00 -0.40
ATOM    310  H   ALA A  32      18.510  -5.349   3.577  1.00  0.40
ATOM    311  CA  ALA A  32      20.500  -5.431   4.211  1.00  0.00
ATOM    312  CB  ALA A  32      20.493  -6.930   4.090  1.00  0.00
ATOM    313  C   ALA A  32      21.607  -4.845   3.322  1.00  0.55
ATOM    314  O   ALA A  32      22.731  -4.739   3.833  1.00 -0.55
ATOM    315  N   LEU A  33      21.311  -4.450   2.092  1.00 -0.40
ATOM    316  H   LEU A  33      20.398  -4.519   1.698  1.00  0.40
ATOM    317  CA  LEU A  33      22.357  -3.884   1.258  1.00  0.00
ATOM    318  CB  LEU A  33      22.135  -4.136  -0.238  1.00  0.00
ATOM    319  CG  LEU A  33      21.779  -5.612  -0.475  1.00  0.00
ATOM    320  CD1 LEU A  33      21.481  -5.834  -1.940  1.00  0.00
ATOM    321  CD2 LEU A  33      22.911  -6.488   0.024  1.00  0.00
ATOM    322  C   LEU A  33      22.450  -2.396   1.468  1.00  0.55
ATOM    323  O   LEU A  33      23.265  -1.801   0.764  1.00 -0.55
ATOM    324  N   GLY A  34      21.641  -1.829   2.330  1.00 -0.40
ATOM    325  H   GLY A  34      20.958  -2.311   2.872  1.00  0.40
ATOM    326  CA  GLY A  34      21.774  -0.373   2.490  1.00  0.00
ATOM    327  C   GLY A  34      20.646   0.455   1.912  1.00  0.55
ATOM    328  O   GLY A  34      20.850   1.663   1.794  1.00 -0.55
ATOM    329  N   TRP A  35      19.542  -0.227   1.591  1.00 -0.40
ATOM    330  H   TRP A  35      19.459  -1.214   1.705  1.00  0.40
ATOM    331  CA  TRP A  35      18.395   0.472   1.052  1.00  0.00
ATOM    332  CB  TRP A  35      17.413  -0.521   0.459  1.00  0.12
ATOM    333  CG  TRP A  35      16.126   0.047  -0.111  1.00 -0.12
ATOM    334  CD1 TRP A  35      15.966   1.059  -1.031  1.00 -0.12
ATOM    335  HD1 TRP A  35      16.756   1.653  -1.465  1.00  0.12
ATOM    336  NE1 TRP A  35      14.618   1.180  -1.300  1.00 -0.40
ATOM    337  HE1 TRP A  35      14.236   1.815  -1.935  1.00  0.40
ATOM    338  CE2 TRP A  35      13.885   0.291  -0.560  1.00  0.00
ATOM    339  CD2 TRP A  35      14.793  -0.438   0.202  1.00  0.00
ATOM    340  CE3 TRP A  35      14.327  -1.408   1.089  1.00 -0.12
ATOM    341  HE3 TRP A  35      14.989  -1.960   1.741  1.00  0.12
ATOM    342  CZ3 TRP A  35      12.972  -1.648   1.111  1.00 -0.12
ATOM    343  HZ3 TRP A  35      12.582  -2.429   1.748  1.00  0.12
ATOM    344  CZ2 TRP A  35      12.492   0.088  -0.535  1.00 -0.12
ATOM    345  HZ2 TRP A  35      11.788   0.648  -1.131  1.00  0.12
ATOM    346  CH2 TRP A  35      12.092  -0.902   0.328  1.00 -0.12
ATOM    347  HH2 TRP A  35      11.036  -1.115   0.404  1.00  0.12
ATOM    348  C   TRP A  35      17.652   1.229   2.157  1.00  0.55
ATOM    349  O   TRP A  35      17.319   0.631   3.180  1.00 -0.55
ATOM    350  N   VAL A  36      17.398   2.503   1.833  1.00 -0.40
ATOM    351  H   VAL A  36      17.709   2.885   0.966  1.00  0.40
ATOM    352  CA  VAL A  36      16.660   3.433   2.691  1.00  0.00
ATOM    353  CB  VAL A  36      17.450   4.649   3.192  1.00  0.00
ATOM    354  CG1 VAL A  36      16.648   5.384   4.245  1.00  0.00
ATOM    355  CG2 VAL A  36      18.811   4.283   3.760  1.00  0.00
ATOM    356  C   VAL A  36      15.551   3.940   1.762  1.00  0.55
ATOM    357  O   VAL A  36      15.938   4.746   0.898  1.00 -0.55
ATOM    358  N   ALA A  37      14.332   3.417   1.956  1.00 -0.40
ATOM    359  H   ALA A  37      14.129   2.772   2.689  1.00  0.40
ATOM    360  CA  ALA A  37      13.223   3.787   1.069  1.00  0.00
ATOM    361  CB  ALA A  37      11.904   3.144   1.465  1.00  0.00
ATOM    362  C   ALA A  37      13.120   5.297   0.914  1.00  0.55
ATOM    363  O   ALA A  37      12.985   5.735  -0.250  1.00 -0.55
ATOM    364  N   SER A  38      13.155   6.050   1.998  1.00 -0.40
ATOM    365  H   SER A  38      13.251   5.705   2.928  1.00  0.40
ATOM    366  CA  SER A  38      13.042   7.494   1.789  1.00  0.00
ATOM    367  CB  SER A  38      12.904   8.310   3.079  1.00  0.00
ATOM    368  OG  SER A  38      13.873   7.799   3.987  1.00 -0.49
ATOM    369  HG  SER A  38      13.492   7.000   4.359  1.00  0.49
ATOM    370  C   SER A  38      14.220   8.080   1.002  1.00  0.55
ATOM    371  O   SER A  38      14.056   9.224   0.533  1.00 -0.55
ATOM    372  N   LYS A  39      15.343   7.430   0.811  1.00 -0.40
ATOM    373  H   LYS A  39      15.518   6.513   1.164  1.00  0.40
ATOM    374  CA  LYS A  39      16.410   8.079   0.036  1.00  0.00
ATOM    375  CB  LYS A  39      17.766   7.511   0.382  1.00  0.00
ATOM    376  CG  LYS A  39      17.926   6.529   1.525  1.00  0.00
ATOM    377  CD  LYS A  39      19.285   6.772   2.215  1.00  0.00
ATOM    378  CE  LYS A  39      19.281   8.268   2.589  1.00  0.33
ATOM    379  NZ  LYS A  39      18.012   8.835   1.990  1.00 -0.32
ATOM    380  HZ1 LYS A  39      17.341   8.063   1.802  1.00  0.33
ATOM    381  HZ2 LYS A  39      18.236   9.324   1.100  1.00  0.33
ATOM    382  HZ3 LYS A  39      17.585   9.510   2.658  1.00  0.33
ATOM    383  C   LYS A  39      16.149   7.836  -1.458  1.00  0.55
ATOM    384  O   LYS A  39      16.607   8.608  -2.310  1.00 -0.55
ATOM    385  N   GLY A  40      15.420   6.748  -1.705  1.00 -0.40
ATOM    386  H   GLY A  40      15.044   6.158  -0.995  1.00  0.40
ATOM    387  CA  GLY A  40      15.152   6.388  -3.115  1.00  0.00
ATOM    388  C   GLY A  40      16.499   5.869  -3.682  1.00  0.55
ATOM    389  O   GLY A  40      16.691   6.012  -4.881  1.00 -0.55
ATOM    390  N   ASN A  41      17.345   5.248  -2.879  1.00 -0.40
ATOM    391  H   ASN A  41      17.125   5.077  -1.923  1.00  0.40
ATOM    392  CA  ASN A  41      18.656   4.768  -3.321  1.00  0.00
ATOM    393  CB  ASN A  41      19.660   5.137  -2.190  1.00  0.00
ATOM    394  CG  ASN A  41      19.415   4.159  -1.063  1.00  0.55
ATOM    395  OD1 ASN A  41      18.331   3.582  -0.908  1.00 -0.55
ATOM    396  ND2 ASN A  41      20.429   3.913  -0.227  1.00 -0.78
ATOM    397 HD21 ASN A  41      20.307   3.273   0.532  1.00  0.39
ATOM    398 HD22 ASN A  41      21.308   4.370  -0.359  1.00  0.39
ATOM    399  C   ASN A  41      18.791   3.299  -3.673  1.00  0.55
ATOM    400  O   ASN A  41      19.893   2.721  -3.645  1.00 -0.55
ATOM    401  N   LEU A  42      17.706   2.602  -4.035  1.00 -0.40
ATOM    402  H   LEU A  42      16.800   3.014  -4.097  1.00  0.40
ATOM    403  CA  LEU A  42      17.801   1.167  -4.366  1.00  0.00
ATOM    404  CB  LEU A  42      16.422   0.571  -4.646  1.00  0.00
ATOM    405  CG  LEU A  42      16.306  -0.921  -4.883  1.00  0.00
ATOM    406  CD1 LEU A  42      16.789  -1.705  -3.667  1.00  0.00
ATOM    407  CD2 LEU A  42      14.872  -1.264  -5.270  1.00  0.00
ATOM    408  C   LEU A  42      18.772   0.859  -5.524  1.00  0.55
ATOM    409  O   LEU A  42      19.554  -0.096  -5.416  1.00 -0.55
ATOM    410  N   ALA A  43      18.691   1.648  -6.583  1.00 -0.40
ATOM    411  H   ALA A  43      18.078   2.431  -6.657  1.00  0.40
ATOM    412  CA  ALA A  43      19.569   1.338  -7.721  1.00  0.00
ATOM    413  CB  ALA A  43      18.966   2.065  -8.911  1.00  0.00
ATOM    414  C   ALA A  43      21.023   1.663  -7.424  1.00  0.55
ATOM    415  O   ALA A  43      21.910   1.165  -8.140  1.00 -0.55
ATOM    416  N   ASP A  44      21.277   2.449  -6.389  1.00 -0.40
ATOM    417  H   ASP A  44      20.549   2.839  -5.831  1.00  0.40
ATOM    418  CA  ASP A  44      22.631   2.795  -6.000  1.00  0.00
ATOM    419  CB  ASP A  44      22.782   3.960  -5.026  1.00  0.00
ATOM    420  CG  ASP A  44      21.953   5.126  -5.520  1.00  0.10
ATOM    421  OD1 ASP A  44      22.010   5.282  -6.761  1.00 -0.55
ATOM    422  OD2 ASP A  44      21.287   5.844  -4.743  1.00 -0.55
ATOM    423  C   ASP A  44      23.228   1.635  -5.195  1.00  0.55
ATOM    424  O   ASP A  44      24.440   1.429  -5.311  1.00 -0.55
ATOM    425  N   VAL A  45      22.369   0.991  -4.428  1.00 -0.40
ATOM    426  H   VAL A  45      21.396   1.201  -4.378  1.00  0.40
ATOM    427  CA  VAL A  45      22.884  -0.101  -3.600  1.00  0.00
ATOM    428  CB  VAL A  45      22.219   0.010  -2.191  1.00  0.00
ATOM    429  CG1 VAL A  45      22.421   1.426  -1.646  1.00  0.00
ATOM    430  CG2 VAL A  45      20.743  -0.327  -2.180  1.00  0.00
ATOM    431  C   VAL A  45      22.741  -1.504  -4.160  1.00  0.55
ATOM    432  O   VAL A  45      23.317  -2.484  -3.636  1.00 -0.55
ATOM    433  N   ALA A  46      21.930  -1.649  -5.197  1.00 -0.40
ATOM    434  H   ALA A  46      21.481  -0.861  -5.608  1.00  0.40
ATOM    435  CA  ALA A  46      21.617  -2.936  -5.830  1.00  0.00
ATOM    436  CB  ALA A  46      20.573  -3.708  -5.029  1.00  0.00
ATOM    437  C   ALA A  46      21.151  -2.620  -7.241  1.00  0.55
ATOM    438  O   ALA A  46      19.974  -2.679  -7.582  1.00 -0.55
ATOM    439  N   PRO A  47      22.177  -2.290  -8.036  1.00 -0.20
ATOM    440  CD  PRO A  47      23.616  -2.206  -7.719  1.00  0.10
ATOM    441  CA  PRO A  47      21.898  -1.931  -9.444  1.00  0.10
ATOM    442  CB  PRO A  47      23.244  -1.460  -9.974  1.00  0.00
ATOM    443  CG  PRO A  47      24.088  -1.185  -8.761  1.00  0.00
ATOM    444  C   PRO A  47      21.214  -3.138 -10.098  1.00  0.55
ATOM    445  O   PRO A  47      21.542  -4.317  -9.806  1.00 -0.55
ATOM    446  N   GLY A  48      20.258  -2.779 -10.942  1.00 -0.40
ATOM    447  H   GLY A  48      20.020  -1.826 -11.115  1.00  0.40
ATOM    448  CA  GLY A  48      19.500  -3.787 -11.667  1.00  0.00
ATOM    449  C   GLY A  48      18.460  -4.570 -10.889  1.00  0.55
ATOM    450  O   GLY A  48      17.785  -5.350 -11.547  1.00 -0.55
ATOM    451  N   LYS A  49      18.335  -4.351  -9.587  1.00 -0.40
ATOM    452  H   LYS A  49      18.914  -3.687  -9.122  1.00  0.40
ATOM    453  CA  LYS A  49      17.375  -5.032  -8.729  1.00  0.00
ATOM    454  CB  LYS A  49      17.926  -5.170  -7.312  1.00  0.00
ATOM    455  CG  LYS A  49      19.054  -6.088  -7.059  1.00  0.00
ATOM    456  CD  LYS A  49      18.842  -7.363  -7.836  1.00  0.00
ATOM    457  CE  LYS A  49      20.240  -7.929  -8.118  1.00  0.33
ATOM    458  NZ  LYS A  49      20.148  -9.389  -8.459  1.00 -0.32
ATOM    459  HZ1 LYS A  49      19.554  -9.511  -9.304  1.00  0.33
ATOM    460  HZ2 LYS A  49      19.725  -9.906  -7.661  1.00  0.33
ATOM    461  HZ3 LYS A  49      21.100  -9.762  -8.648  1.00  0.33
ATOM    462  C   LYS A  49      16.086  -4.197  -8.577  1.00  0.55
ATOM    463  O   LYS A  49      16.107  -2.958  -8.682  1.00 -0.55
ATOM    464  N   SER A  50      15.029  -4.926  -8.243  1.00 -0.40
ATOM    465  H   SER A  50      15.101  -5.913  -8.135  1.00  0.40
ATOM    466  CA  SER A  50      13.711  -4.380  -8.011  1.00  0.00
ATOM    467  CB  SER A  50      12.781  -4.725  -9.188  1.00  0.00
ATOM    468  OG  SER A  50      12.867  -4.002 -10.390  1.00 -0.49
ATOM    469  HG  SER A  50      12.033  -4.143 -10.844  1.00  0.49
ATOM    470  C   SER A  50      13.192  -5.095  -6.760  1.00  0.55
ATOM    471  O   SER A  50      13.549  -6.266  -6.525  1.00 -0.55
ATOM    472  N   ILE A  51      12.381  -4.448  -5.965  1.00 -0.40
ATOM    473  H   ILE A  51      12.132  -3.499  -6.138  1.00  0.40
ATOM    474  CA  ILE A  51      11.777  -5.049  -4.775  1.00  0.00
ATOM    475  CB  ILE A  51      11.084  -3.944  -3.913  1.00  0.00
ATOM    476  CG2 ILE A  51      10.270  -4.546  -2.766  1.00  0.00
ATOM    477  CG1 ILE A  51      12.133  -2.913  -3.492  1.00  0.00
ATOM    478  CD1 ILE A  51      13.226  -3.409  -2.600  1.00  0.00
ATOM    479  C   ILE A  51      10.739  -6.054  -5.232  1.00  0.55
ATOM    480  O   ILE A  51       9.897  -5.770  -6.131  1.00 -0.55
ATOM    481  N   GLY A  52      10.688  -7.239  -4.682  1.00 -0.40
ATOM    482  H   GLY A  52      11.340  -7.517  -3.981  1.00  0.40
ATOM    483  CA  GLY A  52       9.696  -8.229  -5.038  1.00  0.00
ATOM    484  C   GLY A  52       9.954  -9.502  -4.256  1.00  0.55
ATOM    485  O   GLY A  52      11.108  -9.792  -3.885  1.00 -0.55
ATOM    486  N   GLY A  53       8.846 -10.212  -4.027  1.00 -0.40
ATOM    487  H   GLY A  53       7.963  -9.891  -4.357  1.00  0.40
ATOM    488  CA  GLY A  53       8.797 -11.458  -3.317  1.00  0.00
ATOM    489  C   GLY A  53       8.214 -11.485  -1.916  1.00  0.55
ATOM    490  O   GLY A  53       7.977 -12.598  -1.430  1.00 -0.55
ATOM    491  N   ASP A  54       7.920 -10.323  -1.341  1.00 -0.40
ATOM    492  H   ASP A  54       8.103  -9.451  -1.788  1.00  0.40
ATOM    493  CA  ASP A  54       7.303 -10.247   0.001  1.00  0.00
ATOM    494  CB  ASP A  54       7.322  -8.786   0.474  1.00  0.00
ATOM    495  CG  ASP A  54       8.784  -8.444   0.755  1.00  0.10
ATOM    496  OD1 ASP A  54       9.238  -9.072   1.746  1.00 -0.55
ATOM    497  OD2 ASP A  54       9.364  -7.643  -0.019  1.00 -0.55
ATOM    498  C   ASP A  54       5.869 -10.753   0.005  1.00  0.55
ATOM    499  O   ASP A  54       5.163 -10.704  -1.011  1.00 -0.55
ATOM    500  N   ILE A  55       5.396 -11.225   1.127  1.00 -0.40
ATOM    501  H   ILE A  55       5.969 -11.292   1.940  1.00  0.40
ATOM    502  CA  ILE A  55       4.013 -11.689   1.300  1.00  0.00
ATOM    503  CB  ILE A  55       3.725 -12.284   2.698  1.00  0.00
ATOM    504  CG2 ILE A  55       2.232 -12.551   2.971  1.00  0.00
ATOM    505  CG1 ILE A  55       4.558 -13.587   2.828  1.00  0.00
ATOM    506  CD1 ILE A  55       3.737 -14.705   2.189  1.00  0.00
ATOM    507  C   ILE A  55       3.134 -10.440   1.118  1.00  0.55
ATOM    508  O   ILE A  55       3.504  -9.331   1.510  1.00 -0.55
ATOM    509  N   PHE A  56       2.000 -10.681   0.522  1.00 -0.40
ATOM    510  H   PHE A  56       1.791 -11.609   0.231  1.00  0.40
ATOM    511  CA  PHE A  56       0.953  -9.735   0.210  1.00  0.00
ATOM    512  CB  PHE A  56       0.565  -9.717  -1.293  1.00  0.12
ATOM    513  CG  PHE A  56      -0.506  -8.676  -1.530  1.00 -0.12
ATOM    514  CD1 PHE A  56      -0.206  -7.327  -1.368  1.00 -0.12
ATOM    515  HD1 PHE A  56       0.798  -7.040  -1.093  1.00  0.12
ATOM    516  CE1 PHE A  56      -1.158  -6.350  -1.549  1.00 -0.12
ATOM    517  HE1 PHE A  56      -0.909  -5.309  -1.405  1.00  0.12
ATOM    518  CZ  PHE A  56      -2.424  -6.716  -1.915  1.00 -0.12
ATOM    519  HZ  PHE A  56      -3.172  -5.952  -2.069  1.00  0.12
ATOM    520  CD2 PHE A  56      -1.807  -9.048  -1.893  1.00 -0.12
ATOM    521  HD2 PHE A  56      -2.067 -10.089  -2.017  1.00  0.12
ATOM    522  CE2 PHE A  56      -2.764  -8.044  -2.091  1.00 -0.12
ATOM    523  HE2 PHE A  56      -3.770  -8.308  -2.383  1.00  0.12
ATOM    524  C   PHE A  56      -0.213 -10.175   1.079  1.00  0.55
ATOM    525  O   PHE A  56      -0.703 -11.289   0.808  1.00 -0.55
ATOM    526  N   SER A  57      -0.570  -9.300   2.033  1.00 -0.40
ATOM    527  H   SER A  57      -0.160  -8.405   2.184  1.00  0.40
ATOM    528  CA  SER A  57      -1.681  -9.759   2.914  1.00  0.00
ATOM    529  CB  SER A  57      -1.460  -9.230   4.340  1.00  0.00
ATOM    530  OG  SER A  57      -0.176  -9.733   4.729  1.00 -0.49
ATOM    531  HG  SER A  57      -0.024  -9.410   5.620  1.00  0.49
ATOM    532  C   SER A  57      -3.088  -9.504   2.431  1.00  0.55
ATOM    533  O   SER A  57      -3.984  -9.914   3.203  1.00 -0.55
ATOM    534  N   ASN A  58      -3.285  -8.888   1.254  1.00 -0.40
ATOM    535  H   ASN A  58      -2.529  -8.536   0.708  1.00  0.40
ATOM    536  CA  ASN A  58      -4.616  -8.693   0.703  1.00  0.00
ATOM    537  CB  ASN A  58      -5.010 -10.107   0.212  1.00  0.00
ATOM    538  CG  ASN A  58      -6.288 -10.275  -0.572  1.00  0.55
ATOM    539  OD1 ASN A  58      -6.557  -9.283  -1.273  1.00 -0.55
ATOM    540  ND2 ASN A  58      -7.075 -11.330  -0.604  1.00 -0.78
ATOM    541 HD21 ASN A  58      -7.901 -11.320  -1.166  1.00  0.39
ATOM    542 HD22 ASN A  58      -6.846 -12.140  -0.065  1.00  0.39
ATOM    543  C   ASN A  58      -5.583  -8.193   1.776  1.00  0.55
ATOM    544  O   ASN A  58      -6.665  -8.769   2.054  1.00 -0.55
ATOM    545  N   ARG A  59      -5.176  -7.077   2.340  1.00 -0.40
ATOM    546  H   ARG A  59      -4.348  -6.625   2.019  1.00  0.40
ATOM    547  CA  ARG A  59      -5.845  -6.392   3.447  1.00  0.00
ATOM    548  CB  ARG A  59      -4.946  -5.301   4.041  1.00  0.00
ATOM    549  CG  ARG A  59      -3.604  -5.874   4.524  1.00  0.00
ATOM    550  CD  ARG A  59      -2.601  -4.742   4.785  1.00  0.35
ATOM    551  NE  ARG A  59      -1.233  -5.331   4.940  1.00 -0.35
ATOM    552  HE  ARG A  59      -0.623  -5.392   4.150  1.00  0.45
ATOM    553  CZ  ARG A  59      -0.828  -5.775   6.128  1.00  0.35
ATOM    554  NH1 ARG A  59      -1.603  -5.671   7.203  1.00 -0.70
ATOM    555 HH11 ARG A  59      -2.509  -5.253   7.129  1.00  0.40
ATOM    556 HH12 ARG A  59      -1.281  -6.011   8.087  1.00  0.40
ATOM    557  NH2 ARG A  59       0.344  -6.329   6.307  1.00 -0.70
ATOM    558 HH21 ARG A  59       0.972  -6.431   5.536  1.00  0.40
ATOM    559 HH22 ARG A  59       0.611  -6.650   7.216  1.00  0.40
ATOM    560  C   ARG A  59      -7.222  -5.897   3.110  1.00  0.55
ATOM    561  O   ARG A  59      -8.036  -5.881   4.032  1.00 -0.55
ATOM    562  N   GLU A  60      -7.547  -5.491   1.914  1.00 -0.40
ATOM    563  H   GLU A  60      -6.864  -5.461   1.190  1.00  0.40
ATOM    564  CA  GLU A  60      -8.873  -5.052   1.506  1.00  0.00
ATOM    565  CB  GLU A  60      -8.790  -4.022   0.385  1.00  0.00
ATOM    566  CG  GLU A  60      -8.003  -2.794   0.795  1.00  0.00
ATOM    567  CD  GLU A  60      -8.842  -1.911   1.675  1.00  0.10
ATOM    568  OE1 GLU A  60     -10.028  -2.229   1.907  1.00 -0.55
ATOM    569  OE2 GLU A  60      -8.438  -0.880   2.210  1.00 -0.55
ATOM    570  C   GLU A  60      -9.672  -6.237   1.029  1.00  0.55
ATOM    571  O   GLU A  60     -10.820  -6.034   0.703  1.00 -0.55
ATOM    572  N   GLY A  61      -9.182  -7.448   0.933  1.00 -0.40
ATOM    573  H   GLY A  61      -8.238  -7.601   1.205  1.00  0.40
ATOM    574  CA  GLY A  61      -9.823  -8.650   0.476  1.00  0.00
ATOM    575  C   GLY A  61     -10.221  -8.623  -1.000  1.00  0.55
ATOM    576  O   GLY A  61     -11.150  -9.354  -1.387  1.00 -0.55
ATOM    577  N   LYS A  62      -9.558  -7.847  -1.837  1.00 -0.40
ATOM    578  H   LYS A  62      -8.801  -7.280  -1.524  1.00  0.40
ATOM    579  CA  LYS A  62      -9.862  -7.746  -3.271  1.00  0.00
ATOM    580  CB  LYS A  62      -9.299  -6.428  -3.823  1.00  0.00
ATOM    581  CG  LYS A  62      -9.955  -5.251  -3.095  1.00  0.00
ATOM    582  CD  LYS A  62      -9.833  -4.014  -3.951  1.00  0.00
ATOM    583  CE  LYS A  62     -10.111  -2.726  -3.163  1.00  0.33
ATOM    584  NZ  LYS A  62      -8.855  -1.875  -3.145  1.00 -0.32
ATOM    585  HZ1 LYS A  62      -8.583  -1.636  -4.120  1.00  0.33
ATOM    586  HZ2 LYS A  62      -8.084  -2.403  -2.690  1.00  0.33
ATOM    587  HZ3 LYS A  62      -9.036  -1.000  -2.612  1.00  0.33
ATOM    588  C   LYS A  62      -9.403  -8.959  -4.069  1.00  0.55
ATOM    589  O   LYS A  62     -10.074  -9.230  -5.090  1.00 -0.55
ATOM    590  N   LEU A  63      -8.368  -9.681  -3.706  1.00 -0.40
ATOM    591  H   LEU A  63      -7.811  -9.440  -2.915  1.00  0.40
ATOM    592  CA  LEU A  63      -7.960 -10.884  -4.430  1.00  0.00
ATOM    593  CB  LEU A  63      -6.432 -11.095  -4.423  1.00  0.00
ATOM    594  CG  LEU A  63      -5.644  -9.882  -4.989  1.00  0.00
ATOM    595  CD1 LEU A  63      -4.143  -9.996  -4.817  1.00  0.00
ATOM    596  CD2 LEU A  63      -6.001  -9.806  -6.465  1.00  0.00
ATOM    597  C   LEU A  63      -8.704 -12.067  -3.791  1.00  0.55
ATOM    598  O   LEU A  63      -8.974 -12.112  -2.583  1.00 -0.55
ATOM    599  N   PRO A  64      -8.946 -13.064  -4.635  1.00 -0.20
ATOM    600  CD  PRO A  64      -8.616 -13.098  -6.071  1.00  0.10
ATOM    601  CA  PRO A  64      -9.680 -14.243  -4.193  1.00  0.10
ATOM    602  CB  PRO A  64     -10.035 -14.971  -5.498  1.00  0.00
ATOM    603  CG  PRO A  64      -8.896 -14.535  -6.437  1.00  0.00
ATOM    604  C   PRO A  64      -8.932 -15.036  -3.169  1.00  0.55
ATOM    605  O   PRO A  64      -7.748 -15.314  -3.329  1.00 -0.55
ATOM    606  N   GLY A  65      -9.622 -15.448  -2.114  1.00 -0.40
ATOM    607  H   GLY A  65     -10.591 -15.258  -1.979  1.00  0.40
ATOM    608  CA  GLY A  65      -8.929 -16.230  -1.079  1.00  0.00
ATOM    609  C   GLY A  65      -9.336 -17.673  -1.158  1.00  0.55
ATOM    610  O   GLY A  65     -10.357 -17.964  -1.787  1.00 -0.55
ATOM    611  N   LYS A  66      -8.598 -18.534  -0.512  1.00 -0.40
ATOM    612  H   LYS A  66      -7.799 -18.218  -0.010  1.00  0.40
ATOM    613  CA  LYS A  66      -8.804 -19.969  -0.429  1.00  0.00
ATOM    614  CB  LYS A  66      -8.493 -20.623  -1.763  1.00  0.00
ATOM    615  CG  LYS A  66      -8.773 -22.095  -1.893  1.00  0.00
ATOM    616  CD  LYS A  66      -8.151 -22.739  -3.120  1.00  0.00
ATOM    617  CE  LYS A  66      -8.794 -24.090  -3.404  1.00  0.33
ATOM    618  NZ  LYS A  66     -10.320 -24.058  -3.435  1.00 -0.32
ATOM    619  HZ1 LYS A  66     -10.639 -23.405  -4.178  1.00  0.33
ATOM    620  HZ2 LYS A  66     -10.678 -23.737  -2.513  1.00  0.33
ATOM    621  HZ3 LYS A  66     -10.682 -25.013  -3.633  1.00  0.33
ATOM    622  C   LYS A  66      -7.904 -20.498   0.687  1.00  0.55
ATOM    623  O   LYS A  66      -6.818 -19.964   0.929  1.00 -0.55
ATOM    624  N   SER A  67      -8.376 -21.555   1.351  1.00 -0.40
ATOM    625  H   SER A  67      -9.266 -21.959   1.159  1.00  0.40
ATOM    626  CA  SER A  67      -7.582 -22.179   2.419  1.00  0.00
ATOM    627  CB  SER A  67      -8.465 -23.182   3.180  1.00  0.00
ATOM    628  OG  SER A  67      -7.609 -23.855   4.133  1.00 -0.49
ATOM    629  HG  SER A  67      -8.171 -24.477   4.600  1.00  0.49
ATOM    630  C   SER A  67      -6.353 -22.792   1.744  1.00  0.55
ATOM    631  O   SER A  67      -6.455 -23.458   0.714  1.00 -0.55
ATOM    632  N   GLY A  68      -5.187 -22.444   2.261  1.00 -0.40
ATOM    633  H   GLY A  68      -5.171 -21.843   3.053  1.00  0.40
ATOM    634  CA  GLY A  68      -3.857 -22.835   1.817  1.00  0.00
ATOM    635  C   GLY A  68      -3.157 -21.869   0.859  1.00  0.55
ATOM    636  O   GLY A  68      -1.969 -21.990   0.526  1.00 -0.55
ATOM    637  N   ARG A  69      -3.898 -20.897   0.347  1.00 -0.40
ATOM    638  H   ARG A  69      -4.852 -20.788   0.614  1.00  0.40
ATOM    639  CA  ARG A  69      -3.420 -19.922  -0.618  1.00  0.00
ATOM    640  CB  ARG A  69      -4.593 -19.453  -1.539  1.00  0.00
ATOM    641  CG  ARG A  69      -3.949 -18.459  -2.558  1.00  0.00
ATOM    642  CD  ARG A  69      -5.020 -17.790  -3.423  1.00  0.35
ATOM    643  NE  ARG A  69      -5.569 -18.845  -4.263  1.00 -0.35
ATOM    644  HE  ARG A  69      -4.930 -19.576  -4.487  1.00  0.45
ATOM    645  CZ  ARG A  69      -6.773 -18.987  -4.771  1.00  0.35
ATOM    646  NH1 ARG A  69      -7.723 -18.092  -4.526  1.00 -0.70
ATOM    647 HH11 ARG A  69      -7.525 -17.299  -3.949  1.00  0.40
ATOM    648 HH12 ARG A  69      -8.635 -18.210  -4.918  1.00  0.40
ATOM    649  NH2 ARG A  69      -7.106 -20.029  -5.527  1.00 -0.70
ATOM    650 HH21 ARG A  69      -6.430 -20.739  -5.726  1.00  0.40
ATOM    651 HH22 ARG A  69      -8.032 -20.103  -5.897  1.00  0.40
ATOM    652  C   ARG A  69      -2.755 -18.741   0.004  1.00  0.55
ATOM    653  O   ARG A  69      -3.392 -18.094   0.829  1.00 -0.55
ATOM    654  N   THR A  70      -1.512 -18.467  -0.352  1.00 -0.40
ATOM    655  H   THR A  70      -0.984 -19.053  -0.962  1.00  0.40
ATOM    656  CA  THR A  70      -0.845 -17.260   0.147  1.00  0.00
ATOM    657  CB  THR A  70       0.375 -17.431   1.060  1.00  0.00
ATOM    658  OG1 THR A  70       1.278 -18.350   0.481  1.00 -0.49
ATOM    659  HG1 THR A  70       2.081 -18.298   1.005  1.00  0.49
ATOM    660  CG2 THR A  70      -0.077 -17.997   2.412  1.00  0.00
ATOM    661  C   THR A  70      -0.515 -16.414  -1.109  1.00  0.55
ATOM    662  O   THR A  70      -0.403 -16.961  -2.240  1.00 -0.55
ATOM    663  N   TRP A  71      -0.442 -15.093  -0.917  1.00 -0.40
ATOM    664  H   TRP A  71      -0.595 -14.693  -0.017  1.00  0.40
ATOM    665  CA  TRP A  71      -0.142 -14.139  -1.974  1.00  0.00
ATOM    666  CB  TRP A  71      -1.236 -13.052  -2.114  1.00  0.12
ATOM    667  CG  TRP A  71      -2.573 -13.520  -2.599  1.00 -0.12
ATOM    668  CD1 TRP A  71      -3.654 -13.963  -1.879  1.00 -0.12
ATOM    669  HD1 TRP A  71      -3.679 -14.015  -0.801  1.00  0.12
ATOM    670  NE1 TRP A  71      -4.709 -14.335  -2.695  1.00 -0.40
ATOM    671  HE1 TRP A  71      -5.582 -14.660  -2.405  1.00  0.40
ATOM    672  CE2 TRP A  71      -4.290 -14.158  -3.995  1.00  0.00
ATOM    673  CD2 TRP A  71      -2.951 -13.683  -3.979  1.00  0.00
ATOM    674  CE3 TRP A  71      -2.286 -13.434  -5.189  1.00 -0.12
ATOM    675  HE3 TRP A  71      -1.264 -13.085  -5.203  1.00  0.12
ATOM    676  CZ3 TRP A  71      -2.943 -13.635  -6.387  1.00 -0.12
ATOM    677  HZ3 TRP A  71      -2.463 -13.385  -7.322  1.00  0.12
ATOM    678  CZ2 TRP A  71      -4.942 -14.452  -5.192  1.00 -0.12
ATOM    679  HZ2 TRP A  71      -5.935 -14.875  -5.217  1.00  0.12
ATOM    680  CH2 TRP A  71      -4.270 -14.181  -6.377  1.00 -0.12
ATOM    681  HH2 TRP A  71      -4.760 -14.386  -7.317  1.00  0.12
ATOM    682  C   TRP A  71       1.190 -13.494  -1.627  1.00  0.55
ATOM    683  O   TRP A  71       1.667 -13.324  -0.489  1.00 -0.55
ATOM    684  N   ARG A  72       1.831 -13.074  -2.687  1.00 -0.40
ATOM    685  H   ARG A  72       1.451 -13.261  -3.587  1.00  0.40
ATOM    686  CA  ARG A  72       3.100 -12.324  -2.739  1.00  0.00
ATOM    687  CB  ARG A  72       4.302 -13.264  -2.989  1.00  0.00
ATOM    688  CG  ARG A  72       4.494 -14.152  -1.772  1.00  0.00
ATOM    689  CD  ARG A  72       5.720 -15.003  -2.058  1.00  0.35
ATOM    690  NE  ARG A  72       5.747 -16.081  -1.063  1.00 -0.35
ATOM    691  HE  ARG A  72       5.221 -16.921  -1.193  1.00  0.45
ATOM    692  CZ  ARG A  72       6.503 -15.894   0.024  1.00  0.35
ATOM    693  NH1 ARG A  72       7.212 -14.795   0.222  1.00 -0.70
ATOM    694 HH11 ARG A  72       7.196 -14.061  -0.458  1.00  0.40
ATOM    695 HH12 ARG A  72       7.764 -14.698   1.050  1.00  0.40
ATOM    696  NH2 ARG A  72       6.483 -16.901   0.903  1.00 -0.70
ATOM    697 HH21 ARG A  72       5.930 -17.714   0.720  1.00  0.40
ATOM    698 HH22 ARG A  72       7.021 -16.842   1.744  1.00  0.40
ATOM    699  C   ARG A  72       3.036 -11.243  -3.820  1.00  0.55
ATOM    700  O   ARG A  72       2.191 -11.355  -4.728  1.00 -0.55
ATOM    701  N   GLU A  73       3.936 -10.264  -3.747  1.00 -0.40
ATOM    702  H   GLU A  73       4.656 -10.222  -3.058  1.00  0.40
ATOM    703  CA  GLU A  73       3.873  -9.186  -4.728  1.00  0.00
ATOM    704  CB  GLU A  73       3.262  -7.930  -4.072  1.00  0.00
ATOM    705  CG  GLU A  73       3.925  -7.446  -2.787  1.00  0.00
ATOM    706  CD  GLU A  73       3.393  -6.054  -2.446  1.00  0.10
ATOM    707  OE1 GLU A  73       3.359  -5.139  -3.333  1.00 -0.55
ATOM    708  OE2 GLU A  73       2.988  -5.860  -1.259  1.00 -0.55
ATOM    709  C   GLU A  73       5.237  -8.767  -5.225  1.00  0.55
ATOM    710  O   GLU A  73       6.147  -9.124  -4.472  1.00 -0.55
ATOM    711  N   ALA A  74       5.340  -8.078  -6.346  1.00 -0.40
ATOM    712  H   ALA A  74       4.554  -7.833  -6.908  1.00  0.40
ATOM    713  CA  ALA A  74       6.661  -7.638  -6.813  1.00  0.00
ATOM    714  CB  ALA A  74       7.345  -8.552  -7.808  1.00  0.00
ATOM    715  C   ALA A  74       6.452  -6.318  -7.536  1.00  0.55
ATOM    716  O   ALA A  74       5.351  -6.256  -8.102  1.00 -0.55
ATOM    717  N   ASP A  75       7.435  -5.465  -7.492  1.00 -0.40
ATOM    718  H   ASP A  75       8.271  -5.635  -6.976  1.00  0.40
ATOM    719  CA  ASP A  75       7.355  -4.202  -8.207  1.00  0.00
ATOM    720  CB  ASP A  75       8.469  -3.255  -7.795  1.00  0.00
ATOM    721  CG  ASP A  75       8.228  -2.602  -6.463  1.00  0.10
ATOM    722  OD1 ASP A  75       7.365  -3.160  -5.733  1.00 -0.55
ATOM    723  OD2 ASP A  75       8.891  -1.609  -6.198  1.00 -0.55
ATOM    724  C   ASP A  75       7.536  -4.453  -9.705  1.00  0.55
ATOM    725  O   ASP A  75       8.358  -5.336 -10.033  1.00 -0.55
ATOM    726  N   ILE A  76       6.809  -3.715 -10.509  1.00 -0.40
ATOM    727  H   ILE A  76       6.172  -3.036 -10.152  1.00  0.40
ATOM    728  CA  ILE A  76       6.860  -3.816 -11.972  1.00  0.00
ATOM    729  CB  ILE A  76       5.529  -4.362 -12.506  1.00  0.00
ATOM    730  CG2 ILE A  76       5.432  -4.066 -14.023  1.00  0.00
ATOM    731  CG1 ILE A  76       5.271  -5.825 -12.139  1.00  0.00
ATOM    732  CD1 ILE A  76       6.091  -6.968 -12.724  1.00  0.00
ATOM    733  C   ILE A  76       7.239  -2.425 -12.523  1.00  0.55
ATOM    734  O   ILE A  76       6.950  -1.332 -11.965  1.00 -0.55
ATOM    735  N   ASN A  77       7.960  -2.449 -13.657  1.00 -0.40
ATOM    736  H   ASN A  77       8.202  -3.326 -14.059  1.00  0.40
ATOM    737  CA  ASN A  77       8.457  -1.322 -14.407  1.00  0.00
ATOM    738  CB  ASN A  77       7.333  -0.411 -14.971  1.00  0.00
ATOM    739  CG  ASN A  77       6.344  -1.111 -15.869  1.00  0.55
ATOM    740  OD1 ASN A  77       6.741  -1.975 -16.656  1.00 -0.55
ATOM    741  ND2 ASN A  77       5.006  -0.926 -15.789  1.00 -0.78
ATOM    742 HD21 ASN A  77       4.628  -0.299 -15.108  1.00  0.39
ATOM    743 HD22 ASN A  77       4.396  -1.417 -16.411  1.00  0.39
ATOM    744  C   ASN A  77       9.403  -0.463 -13.600  1.00  0.55
ATOM    745  O   ASN A  77       9.554   0.735 -13.921  1.00 -0.55
ATOM    746  N   TYR A  78      10.054  -1.014 -12.586  1.00 -0.40
ATOM    747  H   TYR A  78       9.953  -1.964 -12.302  1.00  0.40
ATOM    748  CA  TYR A  78      10.987  -0.153 -11.835  1.00  0.00
ATOM    749  CB  TYR A  78      11.114  -0.635 -10.369  1.00  0.12
ATOM    750  CG  TYR A  78      12.127   0.157  -9.553  1.00 -0.12
ATOM    751  CD1 TYR A  78      11.822   1.381  -8.970  1.00 -0.12
ATOM    752  HD1 TYR A  78      10.822   1.770  -9.090  1.00  0.12
ATOM    753  CE1 TYR A  78      12.738   2.130  -8.242  1.00 -0.12
ATOM    754  HE1 TYR A  78      12.455   3.087  -7.829  1.00  0.12
ATOM    755  CZ  TYR A  78      14.026   1.634  -8.049  1.00  0.06
ATOM    756  OH  TYR A  78      14.967   2.306  -7.295  1.00 -0.49
ATOM    757  HH  TYR A  78      14.564   3.114  -6.969  1.00  0.43
ATOM    758  CD2 TYR A  78      13.432  -0.306  -9.349  1.00 -0.12
ATOM    759  HD2 TYR A  78      13.728  -1.265  -9.749  1.00  0.12
ATOM    760  CE2 TYR A  78      14.337   0.446  -8.645  1.00 -0.12
ATOM    761  HE2 TYR A  78      15.349   0.079  -8.557  1.00  0.12
ATOM    762  C   TYR A  78      12.413  -0.178 -12.438  1.00  0.55
ATOM    763  O   TYR A  78      12.862  -1.299 -12.778  1.00 -0.55
ATOM    764  N   THR A  79      13.055   0.967 -12.505  1.00 -0.40
ATOM    765  H   THR A  79      12.647   1.843 -12.260  1.00  0.40
ATOM    766  CA  THR A  79      14.483   0.970 -12.976  1.00  0.00
ATOM    767  CB  THR A  79      14.803   1.592 -14.328  1.00  0.00
ATOM    768  OG1 THR A  79      14.385   2.971 -14.262  1.00 -0.49
ATOM    769  HG1 THR A  79      14.733   3.391 -15.052  1.00  0.49
ATOM    770  CG2 THR A  79      14.002   0.959 -15.436  1.00  0.00
ATOM    771  C   THR A  79      15.351   1.637 -11.894  1.00  0.55
ATOM    772  O   THR A  79      16.349   1.032 -11.473  1.00 -0.55
ATOM    773  N   SER A  80      14.989   2.808 -11.405  1.00 -0.40
ATOM    774  H   SER A  80      14.188   3.302 -11.733  1.00  0.40
ATOM    775  CA  SER A  80      15.764   3.450 -10.337  1.00  0.00
ATOM    776  CB  SER A  80      17.074   3.985 -10.954  1.00  0.00
ATOM    777  OG  SER A  80      16.689   5.130 -11.727  1.00 -0.49
ATOM    778  HG  SER A  80      17.498   5.471 -12.116  1.00  0.49
ATOM    779  C   SER A  80      14.995   4.586  -9.689  1.00  0.55
ATOM    780  O   SER A  80      13.962   4.988 -10.246  1.00 -0.55
ATOM    781  N   GLY A  81      15.469   5.095  -8.565  1.00 -0.40
ATOM    782  H   GLY A  81      16.296   4.761  -8.118  1.00  0.40
ATOM    783  CA  GLY A  81      14.744   6.232  -7.911  1.00  0.00
ATOM    784  C   GLY A  81      13.677   5.692  -6.949  1.00  0.55
ATOM    785  O   GLY A  81      13.793   4.526  -6.518  1.00 -0.55
ATOM    786  N   PHE A  82      12.681   6.519  -6.644  1.00 -0.40
ATOM    787  H   PHE A  82      12.620   7.452  -6.989  1.00  0.40
ATOM    788  CA  PHE A  82      11.607   6.060  -5.759  1.00  0.00
ATOM    789  CB  PHE A  82      10.687   7.209  -5.302  1.00  0.12
ATOM    790  CG  PHE A  82      11.526   8.242  -4.598  1.00 -0.12
ATOM    791  CD1 PHE A  82      11.807   8.097  -3.257  1.00 -0.12
ATOM    792  HD1 PHE A  82      11.405   7.252  -2.718  1.00  0.12
ATOM    793  CE1 PHE A  82      12.593   9.014  -2.594  1.00 -0.12
ATOM    794  HE1 PHE A  82      12.797   8.896  -1.541  1.00  0.12
ATOM    795  CZ  PHE A  82      13.119  10.090  -3.292  1.00 -0.12
ATOM    796  HZ  PHE A  82      13.742  10.812  -2.785  1.00  0.12
ATOM    797  CD2 PHE A  82      12.054   9.308  -5.287  1.00 -0.12
ATOM    798  HD2 PHE A  82      11.848   9.417  -6.341  1.00  0.12
ATOM    799  CE2 PHE A  82      12.843  10.237  -4.648  1.00 -0.12
ATOM    800  HE2 PHE A  82      13.245  11.076  -5.197  1.00  0.12
ATOM    801  C   PHE A  82      10.689   5.067  -6.458  1.00  0.55
ATOM    802  O   PHE A  82      10.541   5.028  -7.685  1.00 -0.55
ATOM    803  N   ARG A  83      10.019   4.261  -5.655  1.00 -0.40
ATOM    804  H   ARG A  83      10.149   4.295  -4.667  1.00  0.40
ATOM    805  CA  ARG A  83       9.043   3.261  -6.122  1.00  0.00
ATOM    806  CB  ARG A  83       8.697   2.313  -4.945  1.00  0.00
ATOM    807  CG  ARG A  83       9.990   1.615  -4.482  1.00  0.00
ATOM    808  CD  ARG A  83       9.798   0.556  -3.425  1.00  0.35
ATOM    809  NE  ARG A  83       8.754  -0.437  -3.613  1.00 -0.35
ATOM    810  HE  ARG A  83       8.876  -1.054  -4.388  1.00  0.45
ATOM    811  CZ  ARG A  83       7.655  -0.631  -2.887  1.00  0.35
ATOM    812  NH1 ARG A  83       7.369   0.129  -1.831  1.00 -0.70
ATOM    813 HH11 ARG A  83       7.986   0.870  -1.566  1.00  0.40
ATOM    814 HH12 ARG A  83       6.536  -0.040  -1.304  1.00  0.40
ATOM    815  NH2 ARG A  83       6.774  -1.594  -3.154  1.00 -0.70
ATOM    816 HH21 ARG A  83       6.925  -2.208  -3.929  1.00  0.40
ATOM    817 HH22 ARG A  83       5.962  -1.702  -2.580  1.00  0.40
ATOM    818  C   ARG A  83       7.834   3.943  -6.767  1.00  0.55
ATOM    819  O   ARG A  83       7.395   5.065  -6.449  1.00 -0.55
ATOM    820  N   ASN A  84       7.340   3.188  -7.727  1.00 -0.40
ATOM    821  H   ASN A  84       7.763   2.313  -7.946  1.00  0.40
ATOM    822  CA  ASN A  84       6.178   3.516  -8.546  1.00  0.00
ATOM    823  CB  ASN A  84       6.461   3.215 -10.027  1.00  0.00
ATOM    824  CG  ASN A  84       6.530   1.715 -10.328  1.00  0.55
ATOM    825  OD1 ASN A  84       6.118   0.808  -9.561  1.00 -0.55
ATOM    826  ND2 ASN A  84       7.092   1.413 -11.499  1.00 -0.78
ATOM    827 HD21 ASN A  84       7.180   0.457 -11.780  1.00  0.39
ATOM    828 HD22 ASN A  84       7.426   2.142 -12.097  1.00  0.39
ATOM    829  C   ASN A  84       4.912   2.804  -8.005  1.00  0.55
ATOM    830  O   ASN A  84       4.898   2.211  -6.893  1.00 -0.55
ATOM    831  N   SER A  85       3.849   2.897  -8.803  1.00 -0.40
ATOM    832  H   SER A  85       3.863   3.364  -9.684  1.00  0.40
ATOM    833  CA  SER A  85       2.600   2.296  -8.389  1.00  0.00
ATOM    834  CB  SER A  85       1.400   3.258  -8.610  1.00  0.00
ATOM    835  OG  SER A  85       1.363   3.519 -10.013  1.00 -0.49
ATOM    836  HG  SER A  85       0.933   2.759 -10.412  1.00  0.49
ATOM    837  C   SER A  85       2.221   0.984  -9.053  1.00  0.55
ATOM    838  O   SER A  85       1.044   0.610  -8.845  1.00 -0.55
ATOM    839  N   ASP A  86       3.146   0.340  -9.755  1.00 -0.40
ATOM    840  H   ASP A  86       4.082   0.672  -9.841  1.00  0.40
ATOM    841  CA  ASP A  86       2.827  -0.907 -10.449  1.00  0.00
ATOM    842  CB  ASP A  86       3.455  -1.040 -11.864  1.00  0.00
ATOM    843  CG  ASP A  86       3.076   0.125 -12.755  1.00  0.10
ATOM    844  OD1 ASP A  86       2.013   0.732 -12.592  1.00 -0.55
ATOM    845  OD2 ASP A  86       3.874   0.510 -13.633  1.00 -0.55
ATOM    846  C   ASP A  86       3.309  -2.123  -9.685  1.00  0.55
ATOM    847  O   ASP A  86       4.450  -2.136  -9.298  1.00 -0.55
ATOM    848  N   ARG A  87       2.418  -3.073  -9.560  1.00 -0.40
ATOM    849  H   ARG A  87       1.495  -2.973  -9.923  1.00  0.40
ATOM    850  CA  ARG A  87       2.695  -4.322  -8.898  1.00  0.00
ATOM    851  CB  ARG A  87       2.186  -4.266  -7.449  1.00  0.00
ATOM    852  CG  ARG A  87       2.501  -3.028  -6.643  1.00  0.00
ATOM    853  CD  ARG A  87       3.927  -3.018  -6.062  1.00  0.35
ATOM    854  NE  ARG A  87       4.185  -1.826  -5.266  1.00 -0.35
ATOM    855  HE  ARG A  87       3.949  -1.886  -4.299  1.00  0.45
ATOM    856  CZ  ARG A  87       4.695  -0.674  -5.669  1.00  0.35
ATOM    857  NH1 ARG A  87       5.029  -0.598  -6.963  1.00 -0.70
ATOM    858 HH11 ARG A  87       4.888  -1.385  -7.563  1.00  0.40
ATOM    859 HH12 ARG A  87       5.420   0.247  -7.330  1.00  0.40
ATOM    860  NH2 ARG A  87       4.911   0.384  -4.927  1.00 -0.70
ATOM    861 HH21 ARG A  87       4.684   0.367  -3.954  1.00  0.40
ATOM    862 HH22 ARG A  87       5.303   1.209  -5.335  1.00  0.40
ATOM    863  C   ARG A  87       2.048  -5.511  -9.595  1.00  0.55
ATOM    864  O   ARG A  87       0.994  -5.440 -10.212  1.00 -0.55
ATOM    865  N   ILE A  88       2.744  -6.631  -9.463  1.00 -0.40
ATOM    866  H   ILE A  88       3.645  -6.618  -9.039  1.00  0.40
ATOM    867  CA  ILE A  88       2.297  -7.968  -9.903  1.00  0.00
ATOM    868  CB  ILE A  88       3.279  -8.666 -10.869  1.00  0.00
ATOM    869  CG2 ILE A  88       4.568  -9.025 -10.151  1.00  0.00
ATOM    870  CG1 ILE A  88       2.604  -9.907 -11.470  1.00  0.00
ATOM    871  CD1 ILE A  88       3.230 -10.387 -12.771  1.00  0.00
ATOM    872  C   ILE A  88       2.014  -8.740  -8.581  1.00  0.55
ATOM    873  O   ILE A  88       2.796  -8.689  -7.605  1.00 -0.55
ATOM    874  N   LEU A  89       0.906  -9.435  -8.514  1.00 -0.40
ATOM    875  H   LEU A  89       0.301  -9.474  -9.304  1.00  0.40
ATOM    876  CA  LEU A  89       0.422 -10.198  -7.370  1.00  0.00
ATOM    877  CB  LEU A  89      -0.936  -9.722  -6.850  1.00  0.00
ATOM    878  CG  LEU A  89      -1.060  -8.282  -6.388  1.00  0.00
ATOM    879  CD1 LEU A  89       0.068  -7.958  -5.417  1.00  0.00
ATOM    880  CD2 LEU A  89      -0.990  -7.185  -7.456  1.00  0.00
ATOM    881  C   LEU A  89       0.316 -11.659  -7.794  1.00  0.55
ATOM    882  O   LEU A  89      -0.360 -11.902  -8.797  1.00 -0.55
ATOM    883  N   TYR A  90       0.908 -12.566  -7.023  1.00 -0.40
ATOM    884  H   TYR A  90       1.371 -12.347  -6.168  1.00  0.40
ATOM    885  CA  TYR A  90       0.884 -13.963  -7.441  1.00  0.00
ATOM    886  CB  TYR A  90       2.172 -14.422  -8.208  1.00  0.12
ATOM    887  CG  TYR A  90       3.446 -14.287  -7.438  1.00 -0.12
ATOM    888  CD1 TYR A  90       4.100 -13.045  -7.404  1.00 -0.12
ATOM    889  HD1 TYR A  90       3.669 -12.221  -7.953  1.00  0.12
ATOM    890  CE1 TYR A  90       5.273 -12.827  -6.699  1.00 -0.12
ATOM    891  HE1 TYR A  90       5.736 -11.854  -6.635  1.00  0.12
ATOM    892  CZ  TYR A  90       5.813 -13.953  -6.078  1.00  0.06
ATOM    893  OH  TYR A  90       6.969 -13.746  -5.370  1.00 -0.49
ATOM    894  HH  TYR A  90       7.197 -12.816  -5.440  1.00  0.43
ATOM    895  CD2 TYR A  90       4.026 -15.368  -6.790  1.00 -0.12
ATOM    896  HD2 TYR A  90       3.552 -16.338  -6.801  1.00  0.12
ATOM    897  CE2 TYR A  90       5.253 -15.170  -6.113  1.00 -0.12
ATOM    898  HE2 TYR A  90       5.739 -16.001  -5.624  1.00  0.12
ATOM    899  C   TYR A  90       0.581 -14.892  -6.289  1.00  0.55
ATOM    900  O   TYR A  90       1.215 -14.626  -5.262  1.00 -0.55
ATOM    901  N   SER A  91      -0.266 -15.872  -6.538  1.00 -0.40
ATOM    902  H   SER A  91      -0.685 -16.009  -7.432  1.00  0.40
ATOM    903  CA  SER A  91      -0.626 -16.802  -5.505  1.00  0.00
ATOM    904  CB  SER A  91      -2.109 -17.180  -5.662  1.00  0.00
ATOM    905  OG  SER A  91      -2.301 -18.070  -6.727  1.00 -0.49
ATOM    906  HG  SER A  91      -2.954 -18.706  -6.426  1.00  0.49
ATOM    907  C   SER A  91       0.272 -18.036  -5.528  1.00  0.55
ATOM    908  O   SER A  91       0.994 -18.317  -6.485  1.00 -0.55
ATOM    909  N   SER A  92       0.154 -18.722  -4.378  1.00 -0.40
ATOM    910  H   SER A  92      -0.432 -18.414  -3.633  1.00  0.40
ATOM    911  CA  SER A  92       0.884 -19.964  -4.154  1.00  0.00
ATOM    912  CB  SER A  92       0.831 -20.353  -2.679  1.00  0.00
ATOM    913  OG  SER A  92      -0.513 -20.530  -2.278  1.00 -0.49
ATOM    914  HG  SER A  92      -0.479 -20.922  -1.403  1.00  0.49
ATOM    915  C   SER A  92       0.390 -21.039  -5.129  1.00  0.55
ATOM    916  O   SER A  92       1.127 -21.989  -5.426  1.00 -0.55
ATOM    917  N   ASP A  93      -0.778 -20.906  -5.732  1.00 -0.40
ATOM    918  H   ASP A  93      -1.379 -20.138  -5.530  1.00  0.40
ATOM    919  CA  ASP A  93      -1.287 -21.848  -6.726  1.00  0.00
ATOM    920  CB  ASP A  93      -2.691 -22.343  -6.453  1.00  0.00
ATOM    921  CG  ASP A  93      -3.671 -21.242  -6.076  1.00  0.10
ATOM    922  OD1 ASP A  93      -3.367 -20.079  -5.749  1.00 -0.55
ATOM    923  OD2 ASP A  93      -4.855 -21.640  -6.131  1.00 -0.55
ATOM    924  C   ASP A  93      -1.232 -21.182  -8.105  1.00  0.55
ATOM    925  O   ASP A  93      -1.992 -21.530  -8.982  1.00 -0.55
ATOM    926  N   TRP A  94      -0.371 -20.179  -8.258  1.00 -0.40
ATOM    927  H   TRP A  94       0.151 -19.850  -7.476  1.00  0.40
ATOM    928  CA  TRP A  94      -0.086 -19.468  -9.499  1.00  0.00
ATOM    929  CB  TRP A  94       0.615 -20.545 -10.450  1.00  0.12
ATOM    930  CG  TRP A  94       1.720 -21.194  -9.659  1.00 -0.12
ATOM    931  CD1 TRP A  94       1.734 -22.469  -9.143  1.00 -0.12
ATOM    932  HD1 TRP A  94       0.961 -23.208  -9.296  1.00  0.12
ATOM    933  NE1 TRP A  94       2.881 -22.665  -8.398  1.00 -0.40
ATOM    934  HE1 TRP A  94       3.133 -23.493  -7.948  1.00  0.40
ATOM    935  CE2 TRP A  94       3.608 -21.503  -8.399  1.00  0.00
ATOM    936  CD2 TRP A  94       2.905 -20.559  -9.166  1.00  0.00
ATOM    937  CE3 TRP A  94       3.447 -19.269  -9.311  1.00 -0.12
ATOM    938  HE3 TRP A  94       2.939 -18.513  -9.892  1.00  0.12
ATOM    939  CZ3 TRP A  94       4.640 -18.954  -8.708  1.00 -0.12
ATOM    940  HZ3 TRP A  94       5.055 -17.962  -8.810  1.00  0.12
ATOM    941  CZ2 TRP A  94       4.831 -21.206  -7.801  1.00 -0.12
ATOM    942  HZ2 TRP A  94       5.388 -21.936  -7.234  1.00  0.12
ATOM    943  CH2 TRP A  94       5.320 -19.930  -7.957  1.00 -0.12
ATOM    944  HH2 TRP A  94       6.256 -19.669  -7.487  1.00  0.12
ATOM    945  C   TRP A  94      -1.135 -18.672 -10.216  1.00  0.55
ATOM    946  O   TRP A  94      -1.172 -18.617 -11.466  1.00 -0.55
ATOM    947  N   LEU A  95      -2.045 -17.991  -9.476  1.00 -0.40
ATOM    948  H   LEU A  95      -2.087 -18.102  -8.487  1.00  0.40
ATOM    949  CA  LEU A  95      -3.019 -17.059 -10.033  1.00  0.00
ATOM    950  CB  LEU A  95      -4.249 -16.736  -9.215  1.00  0.00
ATOM    951  CG  LEU A  95      -4.981 -17.956  -8.647  1.00  0.00
ATOM    952  CD1 LEU A  95      -6.141 -17.489  -7.795  1.00  0.00
ATOM    953  CD2 LEU A  95      -5.394 -18.804  -9.822  1.00  0.00
ATOM    954  C   LEU A  95      -2.183 -15.767 -10.115  1.00  0.55
ATOM    955  O   LEU A  95      -1.391 -15.526  -9.183  1.00 -0.55
ATOM    956  N   ILE A  96      -2.350 -14.969 -11.173  1.00 -0.40
ATOM    957  H   ILE A  96      -3.004 -15.148 -11.904  1.00  0.40
ATOM    958  CA  ILE A  96      -1.528 -13.756 -11.274  1.00  0.00
ATOM    959  CB  ILE A  96      -0.381 -13.880 -12.300  1.00  0.00
ATOM    960  CG2 ILE A  96       0.434 -12.570 -12.326  1.00  0.00
ATOM    961  CG1 ILE A  96       0.552 -15.049 -11.966  1.00  0.00
ATOM    962  CD1 ILE A  96       1.359 -15.644 -13.094  1.00  0.00
ATOM    963  C   ILE A  96      -2.428 -12.567 -11.569  1.00  0.55
ATOM    964  O   ILE A  96      -3.256 -12.702 -12.456  1.00 -0.55
ATOM    965  N   TYR A  97      -2.273 -11.523 -10.806  1.00 -0.40
ATOM    966  H   TYR A  97      -1.616 -11.511 -10.057  1.00  0.40
ATOM    967  CA  TYR A  97      -3.044 -10.308 -10.991  1.00  0.00
ATOM    968  CB  TYR A  97      -3.919 -10.043  -9.792  1.00  0.12
ATOM    969  CG  TYR A  97      -5.226 -10.809  -9.750  1.00 -0.12
ATOM    970  CD1 TYR A  97      -5.196 -12.184  -9.444  1.00 -0.12
ATOM    971  HD1 TYR A  97      -4.236 -12.645  -9.267  1.00  0.12
ATOM    972  CE1 TYR A  97      -6.317 -12.973  -9.357  1.00 -0.12
ATOM    973  HE1 TYR A  97      -6.276 -14.023  -9.115  1.00  0.12
ATOM    974  CZ  TYR A  97      -7.511 -12.304  -9.608  1.00  0.06
ATOM    975  OH  TYR A  97      -8.676 -13.049  -9.514  1.00 -0.49
ATOM    976  HH  TYR A  97      -9.416 -12.470  -9.709  1.00  0.43
ATOM    977  CD2 TYR A  97      -6.428 -10.195  -9.968  1.00 -0.12
ATOM    978  HD2 TYR A  97      -6.474  -9.138 -10.182  1.00  0.12
ATOM    979  CE2 TYR A  97      -7.590 -10.956  -9.909  1.00 -0.12
ATOM    980  HE2 TYR A  97      -8.549 -10.497 -10.098  1.00  0.12
ATOM    981  C   TYR A  97      -2.040  -9.171 -11.080  1.00  0.55
ATOM    982  O   TYR A  97      -0.864  -9.320 -10.775  1.00 -0.55
ATOM    983  N   LYS A  98      -2.511  -8.023 -11.528  1.00 -0.40
ATOM    984  H   LYS A  98      -3.458  -7.922 -11.824  1.00  0.40
ATOM    985  CA  LYS A  98      -1.682  -6.823 -11.623  1.00  0.00
ATOM    986  CB  LYS A  98      -1.267  -6.397 -13.030  1.00  0.00
ATOM    987  CG  LYS A  98      -2.423  -6.238 -14.033  1.00  0.00
ATOM    988  CD  LYS A  98      -1.763  -5.578 -15.243  1.00  0.00
ATOM    989  CE  LYS A  98      -2.779  -5.455 -16.388  1.00  0.33
ATOM    990  NZ  LYS A  98      -1.989  -4.690 -17.428  1.00 -0.32
ATOM    991  HZ1 LYS A  98      -1.142  -5.234 -17.690  1.00  0.33
ATOM    992  HZ2 LYS A  98      -1.702  -3.770 -17.038  1.00  0.33
ATOM    993  HZ3 LYS A  98      -2.579  -4.540 -18.271  1.00  0.33
ATOM    994  C   LYS A  98      -2.508  -5.646 -11.076  1.00  0.55
ATOM    995  O   LYS A  98      -3.746  -5.754 -11.079  1.00 -0.55
ATOM    996  N   THR A  99      -1.767  -4.637 -10.656  1.00 -0.40
ATOM    997  H   THR A  99      -0.772  -4.688 -10.623  1.00  0.40
ATOM    998  CA  THR A  99      -2.365  -3.374 -10.209  1.00  0.00
ATOM    999  CB  THR A  99      -2.539  -3.181  -8.693  1.00  0.00
ATOM   1000  OG1 THR A  99      -3.186  -1.925  -8.521  1.00 -0.49
ATOM   1001  HG1 THR A  99      -4.083  -2.043  -8.841  1.00  0.49
ATOM   1002  CG2 THR A  99      -1.269  -3.233  -7.864  1.00  0.00
ATOM   1003  C   THR A  99      -1.510  -2.252 -10.854  1.00  0.55
ATOM   1004  O   THR A  99      -0.297  -2.457 -10.902  1.00 -0.55
ATOM   1005  N   THR A 100      -2.091  -1.180 -11.357  1.00 -0.40
ATOM   1006  H   THR A 100      -3.081  -1.066 -11.390  1.00  0.40
ATOM   1007  CA  THR A 100      -1.275  -0.078 -11.905  1.00  0.00
ATOM   1008  CB  THR A 100      -1.430   0.155 -13.401  1.00  0.00
ATOM   1009  OG1 THR A 100      -2.812   0.306 -13.700  1.00 -0.49
ATOM   1010  HG1 THR A 100      -3.074   1.149 -13.324  1.00  0.49
ATOM   1011  CG2 THR A 100      -0.849  -1.057 -14.127  1.00  0.00
ATOM   1012  C   THR A 100      -1.677   1.166 -11.130  1.00  0.55
ATOM   1013  O   THR A 100      -1.249   2.298 -11.334  1.00 -0.55
ATOM   1014  N   ASP A 101      -2.578   0.927 -10.160  1.00 -0.40
ATOM   1015  H   ASP A 101      -2.957   0.032  -9.941  1.00  0.40
ATOM   1016  CA  ASP A 101      -3.013   2.086  -9.389  1.00  0.00
ATOM   1017  CB  ASP A 101      -4.462   2.336  -9.813  1.00  0.00
ATOM   1018  CG  ASP A 101      -5.432   1.228  -9.484  1.00  0.10
ATOM   1019  OD1 ASP A 101      -5.078   0.282  -8.737  1.00 -0.55
ATOM   1020  OD2 ASP A 101      -6.560   1.342 -10.035  1.00 -0.55
ATOM   1021  C   ASP A 101      -2.837   1.999  -7.888  1.00  0.55
ATOM   1022  O   ASP A 101      -3.689   2.473  -7.088  1.00 -0.55
ATOM   1023  N   HSE A 102      -1.733   1.427  -7.449  1.00 -0.40
ATOM   1024  H   HSE A 102      -1.066   1.018  -8.067  1.00  0.40
ATOM   1025  CA  HSE A 102      -1.411   1.355  -6.008  1.00  0.00
ATOM   1026  CB  HSE A 102      -1.004   2.754  -5.489  1.00  0.12
ATOM   1027  ND1 HSE A 102      -0.079   3.321  -3.194  1.00 -0.56
ATOM   1028  CG  HSE A 102      -0.007   2.658  -4.394  1.00  0.15
ATOM   1029  CE1 HSE A 102       0.996   3.010  -2.457  1.00  0.15
ATOM   1030  HE1 HSE A 102       1.265   3.434  -1.490  1.00  0.12
ATOM   1031  NE2 HSE A 102       1.719   2.077  -3.095  1.00 -0.40
ATOM   1032  HE2 HSE A 102       2.540   1.617  -2.759  1.00  0.40
ATOM   1033  CD2 HSE A 102       1.122   1.859  -4.317  1.00 -0.12
ATOM   1034  HD2 HSE A 102       1.517   1.167  -5.051  1.00  0.12
ATOM   1035  C   HSE A 102      -2.487   0.687  -5.182  1.00  0.55
ATOM   1036  O   HSE A 102      -2.957   1.161  -4.174  1.00 -0.55
ATOM   1037  N   TYR A 103      -2.809  -0.480  -5.671  1.00 -0.40
ATOM   1038  H   TYR A 103      -2.386  -0.756  -6.526  1.00  0.40
ATOM   1039  CA  TYR A 103      -3.710  -1.487  -5.170  1.00  0.00
ATOM   1040  CB  TYR A 103      -3.181  -1.946  -3.773  1.00  0.12
ATOM   1041  CG  TYR A 103      -1.698  -2.158  -3.566  1.00 -0.12
ATOM   1042  CD1 TYR A 103      -0.815  -1.152  -3.187  1.00 -0.12
ATOM   1043  HD1 TYR A 103      -1.192  -0.155  -3.018  1.00  0.12
ATOM   1044  CE1 TYR A 103       0.563  -1.407  -3.020  1.00 -0.12
ATOM   1045  HE1 TYR A 103       1.249  -0.612  -2.768  1.00  0.12
ATOM   1046  CZ  TYR A 103       1.011  -2.711  -3.188  1.00  0.06
ATOM   1047  OH  TYR A 103       2.357  -2.992  -3.007  1.00 -0.49
ATOM   1048  HH  TYR A 103       2.487  -3.931  -3.161  1.00  0.43
ATOM   1049  CD2 TYR A 103      -1.190  -3.460  -3.722  1.00 -0.12
ATOM   1050  HD2 TYR A 103      -1.860  -4.262  -3.996  1.00  0.12
ATOM   1051  CE2 TYR A 103       0.164  -3.734  -3.529  1.00 -0.12
ATOM   1052  HE2 TYR A 103       0.541  -4.739  -3.648  1.00  0.12
ATOM   1053  C   TYR A 103      -5.166  -1.089  -5.069  1.00  0.55
ATOM   1054  O   TYR A 103      -5.859  -1.746  -4.266  1.00 -0.55
ATOM   1055  N   GLN A 104      -5.632  -0.111  -5.829  1.00 -0.40
ATOM   1056  H   GLN A 104      -5.066   0.419  -6.455  1.00  0.40
ATOM   1057  CA  GLN A 104      -7.080   0.227  -5.753  1.00  0.00
ATOM   1058  CB  GLN A 104      -7.348   1.631  -6.269  1.00  0.00
ATOM   1059  CG  GLN A 104      -6.927   2.641  -5.216  1.00  0.00
ATOM   1060  CD  GLN A 104      -7.058   4.059  -5.769  1.00  0.55
ATOM   1061  OE1 GLN A 104      -8.170   4.586  -5.679  1.00 -0.55
ATOM   1062  NE2 GLN A 104      -6.008   4.655  -6.288  1.00 -0.78
ATOM   1063 HE21 GLN A 104      -5.128   4.181  -6.319  1.00  0.39
ATOM   1064 HE22 GLN A 104      -6.089   5.583  -6.651  1.00  0.39
ATOM   1065  C   GLN A 104      -7.845  -0.793  -6.558  1.00  0.55
ATOM   1066  O   GLN A 104      -8.872  -1.301  -6.125  1.00 -0.55
ATOM   1067  N   THR A 105      -7.273  -1.130  -7.714  1.00 -0.40
ATOM   1068  H   THR A 105      -6.421  -0.729  -8.043  1.00  0.40
ATOM   1069  CA  THR A 105      -7.907  -2.131  -8.550  1.00  0.00
ATOM   1070  CB  THR A 105      -8.713  -1.535  -9.742  1.00  0.00
ATOM   1071  OG1 THR A 105      -7.857  -0.796 -10.621  1.00 -0.49
ATOM   1072  HG1 THR A 105      -7.475  -0.094 -10.089  1.00  0.49
ATOM   1073  CG2 THR A 105      -9.790  -0.563  -9.261  1.00  0.00
ATOM   1074  C   THR A 105      -6.882  -3.151  -9.067  1.00  0.55
ATOM   1075  O   THR A 105      -5.715  -2.810  -9.239  1.00 -0.55
ATOM   1076  N   PHE A 106      -7.417  -4.346  -9.310  1.00 -0.40
ATOM   1077  H   PHE A 106      -8.386  -4.536  -9.172  1.00  0.40
ATOM   1078  CA  PHE A 106      -6.610  -5.441  -9.792  1.00  0.00
ATOM   1079  CB  PHE A 106      -6.643  -6.591  -8.717  1.00  0.12
ATOM   1080  CG  PHE A 106      -6.053  -6.076  -7.438  1.00 -0.12
ATOM   1081  CD1 PHE A 106      -4.666  -6.044  -7.288  1.00 -0.12
ATOM   1082  HD1 PHE A 106      -4.036  -6.392  -8.093  1.00  0.12
ATOM   1083  CE1 PHE A 106      -4.083  -5.569  -6.117  1.00 -0.12
ATOM   1084  HE1 PHE A 106      -3.009  -5.587  -6.007  1.00  0.12
ATOM   1085  CZ  PHE A 106      -4.873  -5.075  -5.093  1.00 -0.12
ATOM   1086  HZ  PHE A 106      -4.426  -4.714  -4.179  1.00  0.12
ATOM   1087  CD2 PHE A 106      -6.822  -5.539  -6.412  1.00 -0.12
ATOM   1088  HD2 PHE A 106      -7.896  -5.503  -6.519  1.00  0.12
ATOM   1089  CE2 PHE A 106      -6.244  -5.053  -5.265  1.00 -0.12
ATOM   1090  HE2 PHE A 106      -6.871  -4.648  -4.485  1.00  0.12
ATOM   1091  C   PHE A 106      -7.134  -6.040 -11.062  1.00  0.55
ATOM   1092  O   PHE A 106      -8.385  -6.061 -11.138  1.00 -0.55
ATOM   1093  N   THR A 107      -6.265  -6.594 -11.897  1.00 -0.40
ATOM   1094  H   THR A 107      -5.278  -6.577 -11.762  1.00  0.40
ATOM   1095  CA  THR A 107      -6.784  -7.276 -13.100  1.00  0.00
ATOM   1096  CB  THR A 107      -6.359  -6.514 -14.394  1.00  0.00
ATOM   1097  OG1 THR A 107      -6.932  -5.207 -14.335  1.00 -0.49
ATOM   1098  HG1 THR A 107      -6.576  -4.798 -13.543  1.00  0.49
ATOM   1099  CG2 THR A 107      -6.738  -7.243 -15.665  1.00  0.00
ATOM   1100  C   THR A 107      -6.238  -8.704 -13.152  1.00  0.55
ATOM   1101  O   THR A 107      -4.999  -8.820 -12.996  1.00 -0.55
ATOM   1102  N   LYS A 108      -6.966  -9.752 -13.395  1.00 -0.40
ATOM   1103  H   LYS A 108      -7.953  -9.679 -13.518  1.00  0.40
ATOM   1104  CA  LYS A 108      -6.426 -11.092 -13.506  1.00  0.00
ATOM   1105  CB  LYS A 108      -7.484 -12.168 -13.326  1.00  0.00
ATOM   1106  CG  LYS A 108      -7.063 -13.599 -13.637  1.00  0.00
ATOM   1107  CD  LYS A 108      -8.260 -14.480 -13.254  1.00  0.00
ATOM   1108  CE  LYS A 108      -8.052 -15.924 -13.565  1.00  0.33
ATOM   1109  NZ  LYS A 108      -6.830 -16.338 -12.806  1.00 -0.32
ATOM   1110  HZ1 LYS A 108      -6.987 -16.192 -11.789  1.00  0.33
ATOM   1111  HZ2 LYS A 108      -6.018 -15.767 -13.117  1.00  0.33
ATOM   1112  HZ3 LYS A 108      -6.634 -17.344 -12.986  1.00  0.33
ATOM   1113  C   LYS A 108      -5.738 -11.176 -14.879  1.00  0.55
ATOM   1114  O   LYS A 108      -6.340 -10.805 -15.914  1.00 -0.55
ATOM   1115  N   ILE A 109      -4.491 -11.648 -14.792  1.00 -0.40
ATOM   1116  H   ILE A 109      -4.065 -11.936 -13.938  1.00  0.40
ATOM   1117  CA  ILE A 109      -3.692 -11.752 -16.036  1.00  0.00
ATOM   1118  CB  ILE A 109      -2.569 -10.700 -16.179  1.00  0.00
ATOM   1119  CG2 ILE A 109      -3.217  -9.306 -16.363  1.00  0.00
ATOM   1120  CG1 ILE A 109      -1.537 -10.718 -15.039  1.00  0.00
ATOM   1121  CD1 ILE A 109      -0.333  -9.817 -15.258  1.00  0.00
ATOM   1122  C   ILE A 109      -3.218 -13.164 -16.336  1.00  0.55
ATOM   1123  O   ILE A 109      -2.784 -13.384 -17.466  1.00 -0.55
ATOM   1124  N   ARG A 110      -3.316 -14.101 -15.439  1.00 -0.40
ATOM   1125  H   ARG A 110      -3.640 -13.891 -14.521  1.00  0.40
ATOM   1126  CA  ARG A 110      -2.973 -15.527 -15.662  1.00  0.00
ATOM   1127  CB  ARG A 110      -1.579 -16.054 -15.438  1.00  0.00
ATOM   1128  CG  ARG A 110      -0.500 -15.290 -16.203  1.00  0.00
ATOM   1129  CD  ARG A 110      -0.667 -15.630 -17.709  1.00  0.35
ATOM   1130  NE  ARG A 110       0.476 -14.972 -18.415  1.00 -0.35
ATOM   1131  HE  ARG A 110       1.215 -15.591 -18.660  1.00  0.45
ATOM   1132  CZ  ARG A 110       0.680 -13.724 -18.768  1.00  0.35
ATOM   1133  NH1 ARG A 110      -0.226 -12.764 -18.506  1.00 -0.70
ATOM   1134 HH11 ARG A 110      -1.077 -12.994 -18.033  1.00  0.40
ATOM   1135 HH12 ARG A 110      -0.049 -11.820 -18.785  1.00  0.40
ATOM   1136  NH2 ARG A 110       1.829 -13.302 -19.392  1.00 -0.70
ATOM   1137 HH21 ARG A 110       2.557 -13.957 -19.596  1.00  0.40
ATOM   1138 HH22 ARG A 110       1.938 -12.340 -19.642  1.00  0.40
ATOM   1139  C   ARG A 110      -3.979 -16.223 -14.705  1.00  0.10
ATOM   1140  O   ARG A 110      -4.428 -15.785 -13.298  1.00 -0.55
ATOM   1141  OXT ARG A 110      -4.544 -17.244 -15.111  1.00 -0.55
ATOM   1142  N   LYS D   1      10.837  12.720  11.813  1.00 -0.32
ATOM   1143  HT1 LYS D   1      10.799  13.407  12.592  1.00  0.33
ATOM   1144  HT2 LYS D   1      11.532  13.034  11.107  1.00  0.33
ATOM   1145  HT3 LYS D   1      11.116  11.790  12.184  1.00  0.33
ATOM   1146  CA  LYS D   1       9.479  12.615  11.168  1.00  0.33
ATOM   1147  CB  LYS D   1       9.550  11.600  10.046  1.00  0.00
ATOM   1148  CG  LYS D   1       8.410  11.229   9.168  1.00  0.00
ATOM   1149  CD  LYS D   1       7.464  12.307   8.723  1.00  0.00
ATOM   1150  CE  LYS D   1       7.915  13.001   7.442  1.00  0.33
ATOM   1151  NZ  LYS D   1       6.956  14.060   6.992  1.00 -0.32
ATOM   1152  HZ1 LYS D   1       6.866  14.784   7.733  1.00  0.33
ATOM   1153  HZ2 LYS D   1       6.026  13.631   6.812  1.00  0.33
ATOM   1154  HZ3 LYS D   1       7.309  14.500   6.119  1.00  0.33
ATOM   1155  C   LYS D   1       8.330  12.375  12.151  1.00  0.55
ATOM   1156  O   LYS D   1       8.082  11.329  12.791  1.00 -0.55
ATOM   1157  N   LYS D   2       7.512  13.385  12.320  1.00 -0.40
ATOM   1158  H   LYS D   2       7.662  14.232  11.818  1.00  0.40
ATOM   1159  CA  LYS D   2       6.350  13.422  13.196  1.00  0.00
ATOM   1160  CB  LYS D   2       6.583  14.659  14.071  1.00  0.00
ATOM   1161  CG  LYS D   2       5.341  15.027  14.844  1.00  0.00
ATOM   1162  CD  LYS D   2       5.217  14.081  16.018  1.00  0.00
ATOM   1163  CE  LYS D   2       4.223  14.621  17.023  1.00  0.33
ATOM   1164  NZ  LYS D   2       4.836  15.648  17.904  1.00 -0.32
ATOM   1165  HZ1 LYS D   2       5.181  16.440  17.325  1.00  0.33
ATOM   1166  HZ2 LYS D   2       5.632  15.227  18.424  1.00  0.33
ATOM   1167  HZ3 LYS D   2       4.126  15.995  18.579  1.00  0.33
ATOM   1168  C   LYS D   2       5.072  13.653  12.418  1.00  0.55
ATOM   1169  O   LYS D   2       5.136  14.615  11.627  1.00 -0.55
ATOM   1170  N   ALA D   3       4.036  12.908  12.578  1.00 -0.40
ATOM   1171  H   ALA D   3       4.117  12.166  13.230  1.00  0.40
ATOM   1172  CA  ALA D   3       2.736  12.926  11.989  1.00  0.00
ATOM   1173  CB  ALA D   3       2.495  11.628  11.241  1.00  0.00
ATOM   1174  C   ALA D   3       1.691  13.094  13.111  1.00  0.55
ATOM   1175  O   ALA D   3       1.698  12.458  14.184  1.00 -0.55
ATOM   1176  N   VAL D   4       0.770  14.023  12.964  1.00 -0.40
ATOM   1177  H   VAL D   4       0.734  14.589  12.145  1.00  0.40
ATOM   1178  CA  VAL D   4      -0.264  14.307  13.961  1.00  0.00
ATOM   1179  CB  VAL D   4      -0.179  15.755  14.505  1.00  0.00
ATOM   1180  CG1 VAL D   4      -1.321  16.050  15.500  1.00  0.00
ATOM   1181  CG2 VAL D   4       1.139  16.046  15.203  1.00  0.00
ATOM   1182  C   VAL D   4      -1.637  14.087  13.326  1.00  0.55
ATOM   1183  O   VAL D   4      -1.881  14.568  12.212  1.00 -0.55
ATOM   1184  N   ILE D   5      -2.484  13.340  14.017  1.00 -0.40
ATOM   1185  H   ILE D   5      -2.237  12.892  14.873  1.00  0.40
ATOM   1186  CA  ILE D   5      -3.860  13.139  13.534  1.00  0.00
ATOM   1187  CB  ILE D   5      -4.279  11.661  13.403  1.00  0.00
ATOM   1188  CG2 ILE D   5      -5.753  11.531  13.027  1.00  0.00
ATOM   1189  CG1 ILE D   5      -3.329  10.955  12.397  1.00  0.00
ATOM   1190  CD1 ILE D   5      -3.510   9.444  12.356  1.00  0.00
ATOM   1191  C   ILE D   5      -4.824  13.844  14.512  1.00  0.55
ATOM   1192  O   ILE D   5      -4.788  13.413  15.684  1.00 -0.55
ATOM   1193  N   ASN D   6      -5.591  14.855  14.172  1.00 -0.40
ATOM   1194  H   ASN D   6      -5.567  15.264  13.263  1.00  0.40
ATOM   1195  CA  ASN D   6      -6.558  15.453  15.150  1.00  0.00
ATOM   1196  CB  ASN D   6      -6.694  16.948  14.996  1.00  0.00
ATOM   1197  CG  ASN D   6      -5.359  17.590  15.377  1.00  0.55
ATOM   1198  OD1 ASN D   6      -4.932  17.661  16.539  1.00 -0.55
ATOM   1199  ND2 ASN D   6      -4.610  18.120  14.422  1.00 -0.78
ATOM   1200 HD21 ASN D   6      -3.734  18.544  14.650  1.00  0.39
ATOM   1201 HD22 ASN D   6      -4.920  18.095  13.471  1.00  0.39
ATOM   1202  C   ASN D   6      -7.840  14.650  14.939  1.00  0.55
ATOM   1203  O   ASN D   6      -8.655  14.949  14.052  1.00 -0.55
ATOM   1204  N   GLY D   7      -8.008  13.565  15.683  1.00 -0.40
ATOM   1205  H   GLY D   7      -7.361  13.324  16.402  1.00  0.40
ATOM   1206  CA  GLY D   7      -9.099  12.675  15.524  1.00  0.00
ATOM   1207  C   GLY D   7     -10.448  13.371  15.424  1.00  0.55
ATOM   1208  O   GLY D   7     -11.304  12.800  14.751  1.00 -0.55
ATOM   1209  N   GLU D   8     -10.629  14.510  16.096  1.00 -0.40
ATOM   1210  H   GLU D   8      -9.927  14.956  16.645  1.00  0.40
ATOM   1211  CA  GLU D   8     -11.950  15.135  16.015  1.00  0.00
ATOM   1212  CB  GLU D   8     -12.154  16.061  17.221  1.00  0.00
ATOM   1213  CG  GLU D   8     -11.491  17.399  16.944  1.00  0.00
ATOM   1214  CD  GLU D   8      -9.990  17.441  17.055  1.00  0.10
ATOM   1215  OE1 GLU D   8      -9.327  16.430  17.336  1.00 -0.55
ATOM   1216  OE2 GLU D   8      -9.482  18.567  16.827  1.00 -0.55
ATOM   1217  C   GLU D   8     -12.160  15.786  14.653  1.00  0.55
ATOM   1218  O   GLU D   8     -13.340  15.975  14.300  1.00 -0.55
ATOM   1219  N   GLN D   9     -11.168  16.081  13.856  1.00 -0.40
ATOM   1220  H   GLN D   9     -10.216  15.936  14.118  1.00  0.40
ATOM   1221  CA  GLN D   9     -11.393  16.649  12.517  1.00  0.00
ATOM   1222  CB  GLN D   9     -10.188  17.547  12.194  1.00  0.00
ATOM   1223  CG  GLN D   9     -10.158  18.792  13.073  1.00  0.00
ATOM   1224  CD  GLN D   9      -8.817  19.470  13.106  1.00  0.55
ATOM   1225  OE1 GLN D   9      -8.038  19.565  12.140  1.00 -0.55
ATOM   1226  NE2 GLN D   9      -8.474  20.041  14.268  1.00 -0.78
ATOM   1227 HE21 GLN D   9      -9.097  20.000  15.048  1.00  0.39
ATOM   1228 HE22 GLN D   9      -7.594  20.508  14.354  1.00  0.39
ATOM   1229  C   GLN D   9     -11.628  15.597  11.449  1.00  0.55
ATOM   1230  O   GLN D   9     -11.897  15.909  10.281  1.00 -0.55
ATOM   1231  N   ILE D  10     -11.585  14.301  11.710  1.00 -0.40
ATOM   1232  H   ILE D  10     -11.418  13.989  12.640  1.00  0.40
ATOM   1233  CA  ILE D  10     -11.762  13.223  10.752  1.00  0.00
ATOM   1234  CB  ILE D  10     -10.929  11.970  11.118  1.00  0.00
ATOM   1235  CG2 ILE D  10     -11.143  10.867  10.071  1.00  0.00
ATOM   1236  CG1 ILE D  10      -9.445  12.202  11.385  1.00  0.00
ATOM   1237  CD1 ILE D  10      -8.725  13.026  10.376  1.00  0.00
ATOM   1238  C   ILE D  10     -13.256  12.868  10.671  1.00  0.55
ATOM   1239  O   ILE D  10     -13.879  12.271  11.557  1.00 -0.55
ATOM   1240  N   ARG D  11     -13.843  13.231   9.533  1.00 -0.40
ATOM   1241  H   ARG D  11     -13.336  13.672   8.796  1.00  0.40
ATOM   1242  CA  ARG D  11     -15.272  13.007   9.283  1.00  0.00
ATOM   1243  CB  ARG D  11     -15.988  14.282   8.861  1.00  0.00
ATOM   1244  CG  ARG D  11     -15.557  15.597   9.460  1.00  0.00
ATOM   1245  CD  ARG D  11     -16.060  16.033  10.821  1.00  0.35
ATOM   1246  NE  ARG D  11     -17.517  16.059  10.865  1.00 -0.35
ATOM   1247  HE  ARG D  11     -17.955  15.635  10.079  1.00  0.45
ATOM   1248  CZ  ARG D  11     -18.374  16.550  11.767  1.00  0.35
ATOM   1249  NH1 ARG D  11     -17.832  17.119  12.840  1.00 -0.70
ATOM   1250 HH11 ARG D  11     -16.837  17.160  12.936  1.00  0.40
ATOM   1251 HH12 ARG D  11     -18.419  17.505  13.552  1.00  0.40
ATOM   1252  NH2 ARG D  11     -19.697  16.398  11.598  1.00 -0.70
ATOM   1253 HH21 ARG D  11     -20.047  15.916  10.795  1.00  0.40
ATOM   1254 HH22 ARG D  11     -20.333  16.767  12.276  1.00  0.40
ATOM   1255  C   ARG D  11     -15.545  11.831   8.355  1.00  0.55
ATOM   1256  O   ARG D  11     -16.760  11.500   8.277  1.00 -0.55
ATOM   1257  N   SER D  12     -14.518  11.171   7.794  1.00 -0.40
ATOM   1258  H   SER D  12     -13.577  11.470   7.927  1.00  0.40
ATOM   1259  CA  SER D  12     -14.682   9.987   6.962  1.00  0.00
ATOM   1260  CB  SER D  12     -15.166  10.289   5.540  1.00  0.00
ATOM   1261  OG  SER D  12     -14.238  11.149   4.909  1.00 -0.49
ATOM   1262  HG  SER D  12     -14.325  11.999   5.347  1.00  0.49
ATOM   1263  C   SER D  12     -13.353   9.253   6.799  1.00  0.55
ATOM   1264  O   SER D  12     -12.334   9.885   7.137  1.00 -0.55
ATOM   1265  N   ILE D  13     -13.435   8.080   6.215  1.00 -0.40
ATOM   1266  H   ILE D  13     -14.299   7.677   5.925  1.00  0.40
ATOM   1267  CA  ILE D  13     -12.213   7.295   5.961  1.00  0.00
ATOM   1268  CB  ILE D  13     -12.530   5.855   5.565  1.00  0.00
ATOM   1269  CG2 ILE D  13     -13.201   5.817   4.198  1.00  0.00
ATOM   1270  CG1 ILE D  13     -11.269   4.992   5.580  1.00  0.00
ATOM   1271  CD1 ILE D  13     -10.409   5.043   6.837  1.00  0.00
ATOM   1272  C   ILE D  13     -11.318   8.032   4.977  1.00  0.55
ATOM   1273  O   ILE D  13     -10.089   8.069   5.122  1.00 -0.55
ATOM   1274  N   SER D  14     -11.855   8.701   3.993  1.00 -0.40
ATOM   1275  H   SER D  14     -12.841   8.689   3.854  1.00  0.40
ATOM   1276  CA  SER D  14     -11.115   9.512   3.017  1.00  0.00
ATOM   1277  CB  SER D  14     -12.075  10.103   1.974  1.00  0.00
ATOM   1278  OG  SER D  14     -12.908   9.125   1.375  1.00 -0.49
ATOM   1279  HG  SER D  14     -13.460   9.597   0.747  1.00  0.49
ATOM   1280  C   SER D  14     -10.339  10.614   3.718  1.00  0.55
ATOM   1281  O   SER D  14      -9.217  10.944   3.352  1.00 -0.55
ATOM   1282  N   ASP D  15     -10.958  11.217   4.734  1.00 -0.40
ATOM   1283  H   ASP D  15     -11.884  10.971   5.010  1.00  0.40
ATOM   1284  CA  ASP D  15     -10.320  12.272   5.508  1.00  0.00
ATOM   1285  CB  ASP D  15     -11.100  12.753   6.737  1.00  0.00
ATOM   1286  CG  ASP D  15     -12.145  13.769   6.401  1.00  0.10
ATOM   1287  OD1 ASP D  15     -12.184  14.173   5.221  1.00 -0.55
ATOM   1288  OD2 ASP D  15     -12.941  14.177   7.254  1.00 -0.55
ATOM   1289  C   ASP D  15      -9.032  11.708   6.129  1.00  0.55
ATOM   1290  O   ASP D  15      -7.992  12.349   6.118  1.00 -0.55
ATOM   1291  N   LEU D  16      -9.231  10.526   6.699  1.00 -0.40
ATOM   1292  H   LEU D  16     -10.118  10.072   6.723  1.00  0.40
ATOM   1293  CA  LEU D  16      -8.104   9.835   7.332  1.00  0.00
ATOM   1294  CB  LEU D  16      -8.588   8.543   8.013  1.00  0.00
ATOM   1295  CG  LEU D  16      -7.610   7.814   8.959  1.00  0.00
ATOM   1296  CD1 LEU D  16      -6.826   8.788   9.833  1.00  0.00
ATOM   1297  CD2 LEU D  16      -8.334   6.699   9.743  1.00  0.00
ATOM   1298  C   LEU D  16      -7.001   9.633   6.293  1.00  0.55
ATOM   1299  O   LEU D  16      -5.911  10.068   6.640  1.00 -0.55
ATOM   1300  N   HSE D  17      -7.271   9.016   5.151  1.00 -0.40
ATOM   1301  H   HSE D  17      -8.176   8.662   4.931  1.00  0.40
ATOM   1302  CA  HSE D  17      -6.228   8.825   4.142  1.00  0.00
ATOM   1303  CB  HSE D  17      -6.773   7.987   2.971  1.00  0.12
ATOM   1304  ND1 HSE D  17      -5.799   5.763   3.648  1.00 -0.56
ATOM   1305  CG  HSE D  17      -6.915   6.551   3.394  1.00  0.15
ATOM   1306  CE1 HSE D  17      -6.216   4.544   4.024  1.00  0.15
ATOM   1307  HE1 HSE D  17      -5.591   3.698   4.305  1.00  0.12
ATOM   1308  NE2 HSE D  17      -7.546   4.520   4.002  1.00 -0.40
ATOM   1309  HE2 HSE D  17      -8.133   3.742   4.228  1.00  0.40
ATOM   1310  CD2 HSE D  17      -7.996   5.770   3.609  1.00 -0.12
ATOM   1311  HD2 HSE D  17      -9.046   6.016   3.510  1.00  0.12
ATOM   1312  C   HSE D  17      -5.568  10.106   3.624  1.00  0.55
ATOM   1313  O   HSE D  17      -4.363  10.167   3.255  1.00 -0.55
ATOM   1314  N   GLN D  18      -6.406  11.142   3.561  1.00 -0.40
ATOM   1315  H   GLN D  18      -7.365  11.084   3.827  1.00  0.40
ATOM   1316  CA  GLN D  18      -5.917  12.454   3.079  1.00  0.00
ATOM   1317  CB  GLN D  18      -6.982  13.480   2.748  1.00  0.00
ATOM   1318  CG  GLN D  18      -7.927  13.254   1.589  1.00  0.00
ATOM   1319  CD  GLN D  18      -7.165  12.708   0.398  1.00  0.55
ATOM   1320  OE1 GLN D  18      -6.291  13.388  -0.164  1.00 -0.55
ATOM   1321  NE2 GLN D  18      -7.463  11.461   0.031  1.00 -0.78
ATOM   1322 HE21 GLN D  18      -6.994  11.045  -0.748  1.00  0.39
ATOM   1323 HE22 GLN D  18      -8.154  10.943   0.535  1.00  0.39
ATOM   1324  C   GLN D  18      -4.921  13.010   4.118  1.00  0.55
ATOM   1325  O   GLN D  18      -3.843  13.531   3.743  1.00 -0.55
ATOM   1326  N   THR D  19      -5.270  12.914   5.402  1.00 -0.40
ATOM   1327  H   THR D  19      -6.145  12.540   5.700  1.00  0.40
ATOM   1328  CA  THR D  19      -4.347  13.370   6.452  1.00  0.00
ATOM   1329  CB  THR D  19      -5.040  13.198   7.826  1.00  0.00
ATOM   1330  OG1 THR D  19      -6.162  14.064   7.645  1.00 -0.49
ATOM   1331  HG1 THR D  19      -6.802  13.565   7.133  1.00  0.49
ATOM   1332  CG2 THR D  19      -4.222  13.673   8.990  1.00  0.00
ATOM   1333  C   THR D  19      -3.004  12.641   6.491  1.00  0.55
ATOM   1334  O   THR D  19      -1.975  13.266   6.707  1.00 -0.55
ATOM   1335  N   LEU D  20      -3.112  11.331   6.313  1.00 -0.40
ATOM   1336  H   LEU D  20      -4.001  10.900   6.184  1.00  0.40
ATOM   1337  CA  LEU D  20      -1.970  10.416   6.289  1.00  0.00
ATOM   1338  CB  LEU D  20      -2.341   8.934   6.164  1.00  0.00
ATOM   1339  CG  LEU D  20      -3.009   8.220   7.311  1.00  0.00
ATOM   1340  CD1 LEU D  20      -3.243   6.729   7.128  1.00  0.00
ATOM   1341  CD2 LEU D  20      -2.235   8.405   8.583  1.00  0.00
ATOM   1342  C   LEU D  20      -1.068  10.816   5.110  1.00  0.55
ATOM   1343  O   LEU D  20       0.142  10.861   5.301  1.00 -0.55
ATOM   1344  N   LYS D  21      -1.739  11.059   3.977  1.00 -0.40
ATOM   1345  H   LYS D  21      -2.731  10.994   3.903  1.00  0.40
ATOM   1346  CA  LYS D  21      -0.998  11.442   2.770  1.00  0.00
ATOM   1347  CB  LYS D  21      -2.022  11.607   1.633  1.00  0.00
ATOM   1348  CG  LYS D  21      -1.215  11.770   0.314  1.00  0.00
ATOM   1349  CD  LYS D  21      -2.152  12.065  -0.827  1.00  0.00
ATOM   1350  CE  LYS D  21      -1.385  12.442  -2.122  1.00  0.33
ATOM   1351  NZ  LYS D  21      -2.280  11.990  -3.242  1.00 -0.32
ATOM   1352  HZ1 LYS D  21      -3.193  12.483  -3.177  1.00  0.33
ATOM   1353  HZ2 LYS D  21      -2.434  10.964  -3.170  1.00  0.33
ATOM   1354  HZ3 LYS D  21      -1.831  12.209  -4.154  1.00  0.33
ATOM   1355  C   LYS D  21      -0.121  12.651   3.003  1.00  0.55
ATOM   1356  O   LYS D  21       1.053  12.680   2.615  1.00 -0.55
ATOM   1357  N   LYS D  22      -0.633  13.684   3.622  1.00 -0.40
ATOM   1358  H   LYS D  22      -1.588  13.682   3.906  1.00  0.40
ATOM   1359  CA  LYS D  22       0.095  14.903   3.954  1.00  0.00
ATOM   1360  CB  LYS D  22      -0.969  15.931   4.371  1.00  0.00
ATOM   1361  CG  LYS D  22      -0.269  17.074   5.058  1.00  0.00
ATOM   1362  CD  LYS D  22       0.682  17.752   4.021  1.00  0.00
ATOM   1363  CE  LYS D  22       1.736  18.520   4.810  1.00  0.33
ATOM   1364  NZ  LYS D  22       2.606  19.302   3.911  1.00 -0.32
ATOM   1365  HZ1 LYS D  22       2.031  19.982   3.375  1.00  0.33
ATOM   1366  HZ2 LYS D  22       3.089  18.659   3.250  1.00  0.33
ATOM   1367  HZ3 LYS D  22       3.315  19.815   4.474  1.00  0.33
ATOM   1368  C   LYS D  22       1.089  14.693   5.087  1.00  0.55
ATOM   1369  O   LYS D  22       2.316  14.902   4.956  1.00 -0.55
ATOM   1370  N   GLU D  23       0.575  14.210   6.231  1.00 -0.40
ATOM   1371  H   GLU D  23      -0.396  14.006   6.324  1.00  0.40
ATOM   1372  CA  GLU D  23       1.402  13.945   7.429  1.00  0.00
ATOM   1373  CB  GLU D  23       0.482  13.445   8.572  1.00  0.00
ATOM   1374  CG  GLU D  23      -0.445  14.498   9.175  1.00  0.00
ATOM   1375  CD  GLU D  23       0.257  15.735   9.708  1.00  0.10
ATOM   1376  OE1 GLU D  23       1.109  15.746  10.618  1.00 -0.55
ATOM   1377  OE2 GLU D  23       0.015  16.877   9.247  1.00 -0.55
ATOM   1378  C   GLU D  23       2.578  12.990   7.203  1.00  0.55
ATOM   1379  O   GLU D  23       3.647  13.220   7.798  1.00 -0.55
ATOM   1380  N   LEU D  24       2.455  11.985   6.349  1.00 -0.40
ATOM   1381  H   LEU D  24       1.609  11.815   5.851  1.00  0.40
ATOM   1382  CA  LEU D  24       3.556  11.059   6.082  1.00  0.00
ATOM   1383  CB  LEU D  24       3.032   9.626   6.048  1.00  0.00
ATOM   1384  CG  LEU D  24       2.305   9.080   7.293  1.00  0.00
ATOM   1385  CD1 LEU D  24       1.749   7.653   7.103  1.00  0.00
ATOM   1386  CD2 LEU D  24       3.197   9.076   8.537  1.00  0.00
ATOM   1387  C   LEU D  24       4.285  11.384   4.788  1.00  0.55
ATOM   1388  O   LEU D  24       5.180  10.597   4.470  1.00 -0.55
ATOM   1389  N   ALA D  25       3.894  12.440   4.088  1.00 -0.40
ATOM   1390  H   ALA D  25       3.161  13.043   4.395  1.00  0.40
ATOM   1391  CA  ALA D  25       4.534  12.787   2.797  1.00  0.00
ATOM   1392  CB  ALA D  25       5.925  13.295   3.143  1.00  0.00
ATOM   1393  C   ALA D  25       4.500  11.585   1.870  1.00  0.55
ATOM   1394  O   ALA D  25       5.453  11.073   1.292  1.00 -0.55
ATOM   1395  N   LEU D  26       3.314  10.981   1.741  1.00 -0.40
ATOM   1396  H   LEU D  26       2.510  11.309   2.231  1.00  0.40
ATOM   1397  CA  LEU D  26       3.092   9.817   0.892  1.00  0.00
ATOM   1398  CB  LEU D  26       1.747   9.175   1.246  1.00  0.00
ATOM   1399  CG  LEU D  26       1.648   8.611   2.663  1.00  0.00
ATOM   1400  CD1 LEU D  26       0.402   7.757   2.931  1.00  0.00
ATOM   1401  CD2 LEU D  26       2.850   7.722   2.990  1.00  0.00
ATOM   1402  C   LEU D  26       3.156  10.205  -0.591  1.00  0.55
ATOM   1403  O   LEU D  26       2.960  11.376  -0.928  1.00 -0.55
ATOM   1404  N   PRO D  27       3.428   9.230  -1.459  1.00 -0.20
ATOM   1405  CD  PRO D  27       3.648   7.825  -1.075  1.00  0.10
ATOM   1406  CA  PRO D  27       3.483   9.456  -2.903  1.00  0.10
ATOM   1407  CB  PRO D  27       3.743   8.043  -3.473  1.00  0.00
ATOM   1408  CG  PRO D  27       3.349   7.085  -2.374  1.00  0.00
ATOM   1409  C   PRO D  27       2.191  10.036  -3.461  1.00  0.55
ATOM   1410  O   PRO D  27       1.088   9.718  -2.938  1.00 -0.55
ATOM   1411  N   GLU D  28       2.304  10.810  -4.541  1.00 -0.40
ATOM   1412  H   GLU D  28       3.172  11.032  -4.977  1.00  0.40
ATOM   1413  CA  GLU D  28       1.074  11.373  -5.127  1.00  0.00
ATOM   1414  CB  GLU D  28       1.350  12.306  -6.280  1.00  0.00
ATOM   1415  CG  GLU D  28       0.990  13.782  -6.213  1.00  0.00
ATOM   1416  CD  GLU D  28       0.328  14.403  -4.996  1.00  0.10
ATOM   1417  OE1 GLU D  28       1.056  14.702  -4.000  1.00 -0.55
ATOM   1418  OE2 GLU D  28      -0.926  14.612  -4.974  1.00 -0.55
ATOM   1419  C   GLU D  28       0.118  10.296  -5.616  1.00  0.55
ATOM   1420  O   GLU D  28      -1.104  10.558  -5.638  1.00 -0.55
ATOM   1421  N   TYR D  29       0.629   9.101  -5.967  1.00 -0.40
ATOM   1422  H   TYR D  29       1.607   8.914  -5.918  1.00  0.40
ATOM   1423  CA  TYR D  29      -0.215   7.989  -6.445  1.00  0.00
ATOM   1424  CB  TYR D  29       0.585   7.023  -7.353  1.00  0.12
ATOM   1425  CG  TYR D  29       1.847   6.428  -6.773  1.00 -0.12
ATOM   1426  CD1 TYR D  29       1.754   5.407  -5.806  1.00 -0.12
ATOM   1427  HD1 TYR D  29       0.774   5.072  -5.504  1.00  0.12
ATOM   1428  CE1 TYR D  29       2.865   4.812  -5.225  1.00 -0.12
ATOM   1429  HE1 TYR D  29       2.756   4.024  -4.495  1.00  0.12
ATOM   1430  CZ  TYR D  29       4.119   5.259  -5.609  1.00  0.06
ATOM   1431  OH  TYR D  29       5.205   4.686  -5.003  1.00 -0.49
ATOM   1432  HH  TYR D  29       5.992   4.973  -5.471  1.00  0.43
ATOM   1433  CD2 TYR D  29       3.145   6.852  -7.127  1.00 -0.12
ATOM   1434  HD2 TYR D  29       3.258   7.634  -7.863  1.00  0.12
ATOM   1435  CE2 TYR D  29       4.291   6.291  -6.554  1.00 -0.12
ATOM   1436  HE2 TYR D  29       5.277   6.637  -6.827  1.00  0.12
ATOM   1437  C   TYR D  29      -0.840   7.206  -5.295  1.00  0.55
ATOM   1438  O   TYR D  29      -1.552   6.249  -5.622  1.00 -0.55
ATOM   1439  N   TYR D  30      -0.556   7.619  -4.077  1.00 -0.40
ATOM   1440  H   TYR D  30       0.015   8.420  -3.913  1.00  0.40
ATOM   1441  CA  TYR D  30      -1.057   6.932  -2.879  1.00  0.00
ATOM   1442  CB  TYR D  30      -0.895   7.796  -1.635  1.00  0.12
ATOM   1443  CG  TYR D  30      -1.474   7.164  -0.387  1.00 -0.12
ATOM   1444  CD1 TYR D  30      -1.006   5.928   0.042  1.00 -0.12
ATOM   1445  HD1 TYR D  30      -0.208   5.435  -0.493  1.00  0.12
ATOM   1446  CE1 TYR D  30      -1.564   5.331   1.152  1.00 -0.12
ATOM   1447  HE1 TYR D  30      -1.198   4.364   1.463  1.00  0.12
ATOM   1448  CZ  TYR D  30      -2.579   5.927   1.882  1.00  0.06
ATOM   1449  OH  TYR D  30      -3.019   5.254   2.986  1.00 -0.49
ATOM   1450  HH  TYR D  30      -3.814   5.690   3.302  1.00  0.43
ATOM   1451  CD2 TYR D  30      -2.498   7.771   0.358  1.00 -0.12
ATOM   1452  HD2 TYR D  30      -2.864   8.738   0.048  1.00  0.12
ATOM   1453  CE2 TYR D  30      -3.064   7.167   1.488  1.00 -0.12
ATOM   1454  HE2 TYR D  30      -3.856   7.653   2.038  1.00  0.12
ATOM   1455  C   TYR D  30      -2.467   6.405  -3.054  1.00  0.55
ATOM   1456  O   TYR D  30      -3.510   7.046  -3.256  1.00 -0.55
ATOM   1457  N   GLY D  31      -2.543   5.073  -2.925  1.00 -0.40
ATOM   1458  H   GLY D  31      -1.745   4.512  -2.717  1.00  0.40
ATOM   1459  CA  GLY D  31      -3.818   4.356  -3.085  1.00  0.00
ATOM   1460  C   GLY D  31      -4.931   4.531  -2.105  1.00  0.55
ATOM   1461  O   GLY D  31      -6.026   4.033  -2.409  1.00 -0.55
ATOM   1462  N   GLU D  32      -4.777   5.128  -0.940  1.00 -0.40
ATOM   1463  H   GLU D  32      -3.887   5.481  -0.663  1.00  0.40
ATOM   1464  CA  GLU D  32      -5.852   5.333   0.044  1.00  0.00
ATOM   1465  CB  GLU D  32      -6.847   6.440  -0.414  1.00  0.00
ATOM   1466  CG  GLU D  32      -6.028   7.711  -0.695  1.00  0.00
ATOM   1467  CD  GLU D  32      -6.721   8.917  -1.265  1.00  0.10
ATOM   1468  OE1 GLU D  32      -7.959   8.936  -1.336  1.00 -0.55
ATOM   1469  OE2 GLU D  32      -6.182   9.963  -1.665  1.00 -0.55
ATOM   1470  C   GLU D  32      -6.635   4.097   0.373  1.00  0.55
ATOM   1471  O   GLU D  32      -7.859   4.115   0.373  1.00 -0.55
ATOM   1472  N   ASN D  33      -5.881   3.021   0.627  1.00 -0.40
ATOM   1473  H   ASN D  33      -4.887   3.047   0.564  1.00  0.40
ATOM   1474  CA  ASN D  33      -6.463   1.736   1.011  1.00  0.00
ATOM   1475  CB  ASN D  33      -6.904   0.940  -0.193  1.00  0.00
ATOM   1476  CG  ASN D  33      -5.723   0.589  -1.081  1.00  0.55
ATOM   1477  OD1 ASN D  33      -4.915  -0.237  -0.662  1.00 -0.55
ATOM   1478  ND2 ASN D  33      -5.540   1.220  -2.251  1.00 -0.78
ATOM   1479 HD21 ASN D  33      -4.760   0.983  -2.831  1.00  0.39
ATOM   1480 HD22 ASN D  33      -6.184   1.927  -2.544  1.00  0.39
ATOM   1481  C   ASN D  33      -5.448   1.119   1.989  1.00  0.55
ATOM   1482  O   ASN D  33      -4.329   1.686   2.113  1.00 -0.55
ATOM   1483  N   LEU D  34      -5.798   0.046   2.674  1.00 -0.40
ATOM   1484  H   LEU D  34      -6.687  -0.396   2.577  1.00  0.40
ATOM   1485  CA  LEU D  34      -4.848  -0.552   3.639  1.00  0.00
ATOM   1486  CB  LEU D  34      -5.653  -1.573   4.455  1.00  0.00
ATOM   1487  CG  LEU D  34      -6.878  -1.111   5.280  1.00  0.00
ATOM   1488  CD1 LEU D  34      -7.530  -2.306   5.981  1.00  0.00
ATOM   1489  CD2 LEU D  34      -6.390  -0.057   6.274  1.00  0.00
ATOM   1490  C   LEU D  34      -3.576  -1.186   3.044  1.00  0.55
ATOM   1491  O   LEU D  34      -2.509  -1.127   3.689  1.00 -0.55
ATOM   1492  N   ASP D  35      -3.721  -1.747   1.830  1.00 -0.40
ATOM   1493  H   ASP D  35      -4.606  -1.773   1.373  1.00  0.40
ATOM   1494  CA  ASP D  35      -2.591  -2.368   1.074  1.00  0.00
ATOM   1495  CB  ASP D  35      -2.988  -3.218  -0.140  1.00  0.00
ATOM   1496  CG  ASP D  35      -3.871  -4.390   0.287  1.00  0.10
ATOM   1497  OD1 ASP D  35      -3.376  -5.195   1.116  1.00 -0.55
ATOM   1498  OD2 ASP D  35      -5.033  -4.572  -0.142  1.00 -0.55
ATOM   1499  C   ASP D  35      -1.637  -1.267   0.634  1.00  0.55
ATOM   1500  O   ASP D  35      -0.406  -1.479   0.755  1.00 -0.55
ATOM   1501  N   ALA D  36      -2.150  -0.139   0.194  1.00 -0.40
ATOM   1502  H   ALA D  36      -3.136  -0.023   0.118  1.00  0.40
ATOM   1503  CA  ALA D  36      -1.370   1.013  -0.213  1.00  0.00
ATOM   1504  CB  ALA D  36      -2.154   2.147  -0.822  1.00  0.00
ATOM   1505  C   ALA D  36      -0.690   1.552   1.056  1.00  0.55
ATOM   1506  O   ALA D  36       0.487   1.935   0.924  1.00 -0.55
ATOM   1507  N   LEU D  37      -1.398   1.542   2.181  1.00 -0.40
ATOM   1508  H   LEU D  37      -2.333   1.203   2.247  1.00  0.40
ATOM   1509  CA  LEU D  37      -0.762   2.065   3.413  1.00  0.00
ATOM   1510  CB  LEU D  37      -1.778   2.238   4.552  1.00  0.00
ATOM   1511  CG  LEU D  37      -1.137   2.789   5.844  1.00  0.00
ATOM   1512  CD1 LEU D  37      -0.428   4.154   5.720  1.00  0.00
ATOM   1513  CD2 LEU D  37      -2.230   2.845   6.916  1.00  0.00
ATOM   1514  C   LEU D  37       0.423   1.212   3.869  1.00  0.55
ATOM   1515  O   LEU D  37       1.480   1.693   4.256  1.00 -0.55
ATOM   1516  N   TRP D  38       0.209  -0.116   3.840  1.00 -0.40
ATOM   1517  H   TRP D  38      -0.673  -0.506   3.586  1.00  0.40
ATOM   1518  CA  TRP D  38       1.263  -1.072   4.181  1.00  0.00
ATOM   1519  CB  TRP D  38       0.720  -2.493   4.073  1.00  0.12
ATOM   1520  CG  TRP D  38       1.805  -3.513   4.292  1.00 -0.12
ATOM   1521  CD1 TRP D  38       2.450  -4.198   3.298  1.00 -0.12
ATOM   1522  HD1 TRP D  38       2.257  -4.097   2.240  1.00  0.12
ATOM   1523  NE1 TRP D  38       3.384  -5.033   3.864  1.00 -0.40
ATOM   1524  HE1 TRP D  38       3.958  -5.643   3.363  1.00  0.40
ATOM   1525  CE2 TRP D  38       3.400  -4.897   5.210  1.00  0.00
ATOM   1526  CD2 TRP D  38       2.411  -3.932   5.514  1.00  0.00
ATOM   1527  CE3 TRP D  38       2.241  -3.567   6.849  1.00 -0.12
ATOM   1528  HE3 TRP D  38       1.539  -2.807   7.159  1.00  0.12
ATOM   1529  CZ3 TRP D  38       3.027  -4.234   7.790  1.00 -0.12
ATOM   1530  HZ3 TRP D  38       2.886  -3.987   8.831  1.00  0.12
ATOM   1531  CZ2 TRP D  38       4.214  -5.532   6.152  1.00 -0.12
ATOM   1532  HZ2 TRP D  38       4.980  -6.240   5.873  1.00  0.12
ATOM   1533  CH2 TRP D  38       4.002  -5.219   7.464  1.00 -0.12
ATOM   1534  HH2 TRP D  38       4.566  -5.711   8.242  1.00  0.12
ATOM   1535  C   TRP D  38       2.519  -0.879   3.305  1.00  0.55
ATOM   1536  O   TRP D  38       3.670  -0.929   3.790  1.00 -0.55
ATOM   1537  N   ASP D  39       2.293  -0.718   1.985  1.00 -0.40
ATOM   1538  H   ASP D  39       1.367  -0.723   1.618  1.00  0.40
ATOM   1539  CA  ASP D  39       3.344  -0.529   1.000  1.00  0.00
ATOM   1540  CB  ASP D  39       2.801  -0.475  -0.445  1.00  0.00
ATOM   1541  CG  ASP D  39       3.950  -0.444  -1.449  1.00  0.10
ATOM   1542  OD1 ASP D  39       4.875  -1.308  -1.558  1.00 -0.55
ATOM   1543  OD2 ASP D  39       3.903   0.568  -2.188  1.00 -0.55
ATOM   1544  C   ASP D  39       4.147   0.720   1.341  1.00  0.55
ATOM   1545  O   ASP D  39       5.375   0.701   1.287  1.00 -0.55
ATOM   1546  N   ALA D  40       3.425   1.781   1.670  1.00 -0.40
ATOM   1547  H   ALA D  40       2.429   1.780   1.701  1.00  0.40
ATOM   1548  CA  ALA D  40       4.098   3.008   2.005  1.00  0.00
ATOM   1549  CB  ALA D  40       3.108   4.192   2.046  1.00  0.00
ATOM   1550  C   ALA D  40       4.847   2.945   3.326  1.00  0.55
ATOM   1551  O   ALA D  40       5.942   3.565   3.414  1.00 -0.55
ATOM   1552  N   LEU D  41       4.279   2.302   4.337  1.00 -0.40
ATOM   1553  H   LEU D  41       3.398   1.839   4.287  1.00  0.40
ATOM   1554  CA  LEU D  41       5.018   2.279   5.625  1.00  0.00
ATOM   1555  CB  LEU D  41       4.104   1.734   6.716  1.00  0.00
ATOM   1556  CG  LEU D  41       2.933   2.617   7.138  1.00  0.00
ATOM   1557  CD1 LEU D  41       2.060   1.972   8.183  1.00  0.00
ATOM   1558  CD2 LEU D  41       3.429   3.981   7.603  1.00  0.00
ATOM   1559  C   LEU D  41       6.320   1.472   5.499  1.00  0.55
ATOM   1560  O   LEU D  41       7.373   1.764   6.055  1.00 -0.55
ATOM   1561  N   THR D  42       6.293   0.426   4.701  1.00 -0.40
ATOM   1562  H   THR D  42       5.460   0.203   4.203  1.00  0.40
ATOM   1563  CA  THR D  42       7.387  -0.483   4.450  1.00  0.00
ATOM   1564  CB  THR D  42       6.874  -1.938   4.297  1.00  0.00
ATOM   1565  OG1 THR D  42       5.911  -2.164   3.266  1.00 -0.49
ATOM   1566  HG1 THR D  42       5.104  -1.733   3.558  1.00  0.49
ATOM   1567  CG2 THR D  42       6.164  -2.300   5.617  1.00  0.00
ATOM   1568  C   THR D  42       8.225  -0.153   3.239  1.00  0.55
ATOM   1569  O   THR D  42       9.248  -0.869   3.171  1.00 -0.55
ATOM   1570  N   GLY D  43       7.890   0.727   2.339  1.00 -0.40
ATOM   1571  H   GLY D  43       7.055   1.270   2.390  1.00  0.40
ATOM   1572  CA  GLY D  43       8.758   0.948   1.196  1.00  0.00
ATOM   1573  C   GLY D  43       8.665   2.366   0.674  1.00  0.55
ATOM   1574  O   GLY D  43       8.721   2.567  -0.555  1.00 -0.55
ATOM   1575  N   TRP D  44       8.490   3.341   1.571  1.00 -0.40
ATOM   1576  H   TRP D  44       8.410   3.177   2.551  1.00  0.40
ATOM   1577  CA  TRP D  44       8.409   4.732   1.110  1.00  0.00
ATOM   1578  CB  TRP D  44       7.004   5.048   0.545  1.00  0.12
ATOM   1579  CG  TRP D  44       6.933   6.467   0.075  1.00 -0.12
ATOM   1580  CD1 TRP D  44       6.740   7.637   0.790  1.00 -0.12
ATOM   1581  HD1 TRP D  44       6.566   7.678   1.855  1.00  0.12
ATOM   1582  NE1 TRP D  44       6.797   8.735  -0.026  1.00 -0.40
ATOM   1583  HE1 TRP D  44       6.692   9.666   0.248  1.00  0.40
ATOM   1584  CE2 TRP D  44       7.035   8.275  -1.323  1.00  0.00
ATOM   1585  CD2 TRP D  44       7.122   6.855  -1.288  1.00  0.00
ATOM   1586  CE3 TRP D  44       7.348   6.145  -2.457  1.00 -0.12
ATOM   1587  HE3 TRP D  44       7.395   5.066  -2.470  1.00  0.12
ATOM   1588  CZ3 TRP D  44       7.515   6.851  -3.622  1.00 -0.12
ATOM   1589  HZ3 TRP D  44       7.702   6.315  -4.541  1.00  0.12
ATOM   1590  CZ2 TRP D  44       7.195   9.000  -2.513  1.00 -0.12
ATOM   1591  HZ2 TRP D  44       7.126  10.077  -2.558  1.00  0.12
ATOM   1592  CH2 TRP D  44       7.449   8.258  -3.651  1.00 -0.12
ATOM   1593  HH2 TRP D  44       7.602   8.771  -4.588  1.00  0.12
ATOM   1594  C   TRP D  44       8.786   5.747   2.198  1.00  0.55
ATOM   1595  O   TRP D  44       9.672   6.603   2.086  1.00 -0.55
ATOM   1596  N   VAL D  45       8.005   5.604   3.279  1.00 -0.40
ATOM   1597  H   VAL D  45       7.311   4.890   3.312  1.00  0.40
ATOM   1598  CA  VAL D  45       8.075   6.430   4.464  1.00  0.00
ATOM   1599  CB  VAL D  45       6.953   5.970   5.438  1.00  0.00
ATOM   1600  CG1 VAL D  45       7.110   6.443   6.852  1.00  0.00
ATOM   1601  CG2 VAL D  45       5.606   6.537   4.950  1.00  0.00
ATOM   1602  C   VAL D  45       9.460   6.454   5.114  1.00  0.55
ATOM   1603  O   VAL D  45      10.276   5.517   5.166  1.00 -0.55
ATOM   1604  N   GLU D  46       9.732   7.643   5.654  1.00 -0.40
ATOM   1605  H   GLU D  46       9.093   8.405   5.581  1.00  0.40
ATOM   1606  CA  GLU D  46      10.952   7.922   6.378  1.00  0.00
ATOM   1607  CB  GLU D  46      11.231   9.411   6.216  1.00  0.00
ATOM   1608  CG  GLU D  46      11.733   9.969   7.551  1.00  0.00
ATOM   1609  CD  GLU D  46      12.329  11.292   7.061  1.00  0.10
ATOM   1610  OE1 GLU D  46      11.753  11.888   6.109  1.00 -0.55
ATOM   1611  OE2 GLU D  46      13.376  11.685   7.570  1.00 -0.55
ATOM   1612  C   GLU D  46      10.875   7.591   7.862  1.00  0.55
ATOM   1613  O   GLU D  46       9.865   7.851   8.528  1.00 -0.55
ATOM   1614  N   TYR D  47      11.920   6.996   8.374  1.00 -0.40
ATOM   1615  H   TYR D  47      12.708   6.741   7.820  1.00  0.40
ATOM   1616  CA  TYR D  47      11.998   6.663   9.802  1.00  0.00
ATOM   1617  CB  TYR D  47      12.083   5.131  10.011  1.00  0.12
ATOM   1618  CG  TYR D  47      10.832   4.440   9.490  1.00 -0.12
ATOM   1619  CD1 TYR D  47       9.648   4.560  10.219  1.00 -0.12
ATOM   1620  HD1 TYR D  47       9.660   5.101  11.154  1.00  0.12
ATOM   1621  CE1 TYR D  47       8.467   4.009   9.782  1.00 -0.12
ATOM   1622  HE1 TYR D  47       7.557   4.135  10.350  1.00  0.12
ATOM   1623  CZ  TYR D  47       8.467   3.293   8.607  1.00  0.06
ATOM   1624  OH  TYR D  47       7.260   2.729   8.196  1.00 -0.49
ATOM   1625  HH  TYR D  47       7.444   2.139   7.461  1.00  0.43
ATOM   1626  CD2 TYR D  47      10.810   3.746   8.302  1.00 -0.12
ATOM   1627  HD2 TYR D  47      11.700   3.672   7.694  1.00  0.12
ATOM   1628  CE2 TYR D  47       9.624   3.142   7.895  1.00 -0.12
ATOM   1629  HE2 TYR D  47       9.617   2.541   6.998  1.00  0.12
ATOM   1630  C   TYR D  47      13.186   7.368  10.451  1.00  0.55
ATOM   1631  O   TYR D  47      14.047   7.815   9.694  1.00 -0.55
ATOM   1632  N   PRO D  48      13.294   7.505  11.762  1.00 -0.20
ATOM   1633  CD  PRO D  48      14.470   8.151  12.386  1.00  0.10
ATOM   1634  CA  PRO D  48      12.284   7.055  12.730  1.00  0.10
ATOM   1635  CB  PRO D  48      12.919   7.270  14.080  1.00  0.00
ATOM   1636  CG  PRO D  48      14.271   7.889  13.861  1.00  0.00
ATOM   1637  C   PRO D  48      11.047   7.941  12.524  1.00  0.55
ATOM   1638  O   PRO D  48      11.081   9.081  12.063  1.00 -0.55
ATOM   1639  N   LEU D  49       9.912   7.361  12.877  1.00 -0.40
ATOM   1640  H   LEU D  49       9.887   6.430  13.232  1.00  0.40
ATOM   1641  CA  LEU D  49       8.621   8.033  12.774  1.00  0.00
ATOM   1642  CB  LEU D  49       7.784   7.318  11.695  1.00  0.00
ATOM   1643  CG  LEU D  49       6.285   7.624  11.556  1.00  0.00
ATOM   1644  CD1 LEU D  49       6.170   8.993  10.909  1.00  0.00
ATOM   1645  CD2 LEU D  49       5.534   6.587  10.745  1.00  0.00
ATOM   1646  C   LEU D  49       7.856   8.067  14.095  1.00  0.55
ATOM   1647  O   LEU D  49       7.833   7.093  14.840  1.00 -0.55
ATOM   1648  N   VAL D  50       7.237   9.202  14.328  1.00 -0.40
ATOM   1649  H   VAL D  50       7.338   9.990  13.726  1.00  0.40
ATOM   1650  CA  VAL D  50       6.360   9.389  15.485  1.00  0.00
ATOM   1651  CB  VAL D  50       6.864  10.392  16.505  1.00  0.00
ATOM   1652  CG1 VAL D  50       5.976  10.585  17.728  1.00  0.00
ATOM   1653  CG2 VAL D  50       8.289   9.908  16.835  1.00  0.00
ATOM   1654  C   VAL D  50       4.957   9.722  14.982  1.00  0.55
ATOM   1655  O   VAL D  50       4.694  10.693  14.290  1.00 -0.55
ATOM   1656  N   LEU D  51       4.022   8.814  15.295  1.00 -0.40
ATOM   1657  H   LEU D  51       4.266   7.972  15.768  1.00  0.40
ATOM   1658  CA  LEU D  51       2.617   8.954  14.992  1.00  0.00
ATOM   1659  CB  LEU D  51       1.964   7.666  14.508  1.00  0.00
ATOM   1660  CG  LEU D  51       0.431   7.899  14.255  1.00  0.00
ATOM   1661  CD1 LEU D  51       0.344   8.946  13.166  1.00  0.00
ATOM   1662  CD2 LEU D  51      -0.313   6.653  13.870  1.00  0.00
ATOM   1663  C   LEU D  51       1.850   9.395  16.268  1.00  0.55
ATOM   1664  O   LEU D  51       1.715   8.557  17.200  1.00 -0.55
ATOM   1665  N   GLU D  52       1.399  10.648  16.303  1.00 -0.40
ATOM   1666  H   GLU D  52       1.576  11.296  15.567  1.00  0.40
ATOM   1667  CA  GLU D  52       0.603  11.155  17.441  1.00  0.00
ATOM   1668  CB  GLU D  52       1.049  12.512  17.974  1.00  0.00
ATOM   1669  CG  GLU D  52       0.120  12.881  19.125  1.00  0.00
ATOM   1670  CD  GLU D  52       0.505  14.125  19.876  1.00  0.10
ATOM   1671  OE1 GLU D  52       1.453  14.804  19.421  1.00 -0.55
ATOM   1672  OE2 GLU D  52      -0.122  14.438  20.921  1.00 -0.55
ATOM   1673  C   GLU D  52      -0.851  11.240  16.971  1.00  0.55
ATOM   1674  O   GLU D  52      -1.195  12.071  16.136  1.00 -0.55
ATOM   1675  N   TRP D  53      -1.679  10.348  17.439  1.00 -0.40
ATOM   1676  H   TRP D  53      -1.353   9.670  18.090  1.00  0.40
ATOM   1677  CA  TRP D  53      -3.079  10.211  17.117  1.00  0.00
ATOM   1678  CB  TRP D  53      -3.360   8.765  16.698  1.00  0.12
ATOM   1679  CG  TRP D  53      -4.647   8.560  15.930  1.00 -0.12
ATOM   1680  CD1 TRP D  53      -5.830   9.254  16.037  1.00 -0.12
ATOM   1681  HD1 TRP D  53      -5.990  10.091  16.700  1.00  0.12
ATOM   1682  NE1 TRP D  53      -6.779   8.743  15.192  1.00 -0.40
ATOM   1683  HE1 TRP D  53      -7.701   9.054  15.116  1.00  0.40
ATOM   1684  CE2 TRP D  53      -6.220   7.726  14.472  1.00  0.00
ATOM   1685  CD2 TRP D  53      -4.896   7.559  14.926  1.00  0.00
ATOM   1686  CE3 TRP D  53      -4.097   6.557  14.345  1.00 -0.12
ATOM   1687  HE3 TRP D  53      -3.072   6.398  14.648  1.00  0.12
ATOM   1688  CZ3 TRP D  53      -4.656   5.760  13.355  1.00 -0.12
ATOM   1689  HZ3 TRP D  53      -4.053   5.001  12.880  1.00  0.12
ATOM   1690  CZ2 TRP D  53      -6.798   6.909  13.491  1.00 -0.12
ATOM   1691  HZ2 TRP D  53      -7.817   7.029  13.153  1.00  0.12
ATOM   1692  CH2 TRP D  53      -5.987   5.924  12.965  1.00 -0.12
ATOM   1693  HH2 TRP D  53      -6.397   5.254  12.225  1.00  0.12
ATOM   1694  C   TRP D  53      -3.992  10.680  18.260  1.00  0.55
ATOM   1695  O   TRP D  53      -4.260   9.961  19.231  1.00 -0.55
ATOM   1696  N   ARG D  54      -4.509  11.889  18.138  1.00 -0.40
ATOM   1697  H   ARG D  54      -4.297  12.469  17.356  1.00  0.40
ATOM   1698  CA  ARG D  54      -5.423  12.471  19.124  1.00  0.00
ATOM   1699  CB  ARG D  54      -5.277  13.968  19.169  1.00  0.00
ATOM   1700  CG  ARG D  54      -3.840  14.366  19.208  1.00  0.00
ATOM   1701  CD  ARG D  54      -3.763  15.882  19.059  1.00  0.35
ATOM   1702  NE  ARG D  54      -2.370  16.200  19.424  1.00 -0.35
ATOM   1703  HE  ARG D  54      -1.843  15.590  20.014  1.00  0.45
ATOM   1704  CZ  ARG D  54      -1.827  17.333  18.943  1.00  0.35
ATOM   1705  NH1 ARG D  54      -2.595  18.101  18.159  1.00 -0.70
ATOM   1706 HH11 ARG D  54      -3.533  17.824  17.951  1.00  0.40
ATOM   1707 HH12 ARG D  54      -2.229  18.952  17.780  1.00  0.40
ATOM   1708  NH2 ARG D  54      -0.573  17.686  19.232  1.00 -0.70
ATOM   1709 HH21 ARG D  54      -0.013  17.103  19.820  1.00  0.40
ATOM   1710 HH22 ARG D  54      -0.194  18.534  18.861  1.00  0.40
ATOM   1711  C   ARG D  54      -6.883  12.189  18.811  1.00  0.55
ATOM   1712  O   ARG D  54      -7.318  12.067  17.663  1.00 -0.55
ATOM   1713  N   GLN D  55      -7.648  12.139  19.909  1.00 -0.40
ATOM   1714  H   GLN D  55      -7.251  12.312  20.806  1.00  0.40
ATOM   1715  CA  GLN D  55      -9.090  11.838  19.932  1.00  0.00
ATOM   1716  CB  GLN D  55      -9.990  12.899  19.315  1.00  0.00
ATOM   1717  CG  GLN D  55      -9.701  14.322  19.634  1.00  0.00
ATOM   1718  CD  GLN D  55      -9.928  14.596  21.112  1.00  0.55
ATOM   1719  OE1 GLN D  55     -10.852  14.070  21.754  1.00 -0.55
ATOM   1720  NE2 GLN D  55      -8.987  15.444  21.557  1.00 -0.78
ATOM   1721 HE21 GLN D  55      -8.987  15.733  22.514  1.00  0.39
ATOM   1722 HE22 GLN D  55      -8.286  15.786  20.931  1.00  0.39
ATOM   1723  C   GLN D  55      -9.358  10.579  19.102  1.00  0.55
ATOM   1724  O   GLN D  55     -10.206  10.650  18.206  1.00 -0.55
ATOM   1725  N   PHE D  56      -8.638   9.514  19.326  1.00 -0.40
ATOM   1726  H   PHE D  56      -7.951   9.489  20.048  1.00  0.40
ATOM   1727  CA  PHE D  56      -8.780   8.290  18.548  1.00  0.00
ATOM   1728  CB  PHE D  56      -7.884   7.117  19.070  1.00  0.12
ATOM   1729  CG  PHE D  56      -8.059   5.866  18.234  1.00 -0.12
ATOM   1730  CD1 PHE D  56      -7.308   5.644  17.095  1.00 -0.12
ATOM   1731  HD1 PHE D  56      -6.549   6.362  16.823  1.00  0.12
ATOM   1732  CE1 PHE D  56      -7.495   4.539  16.295  1.00 -0.12
ATOM   1733  HE1 PHE D  56      -6.903   4.414  15.401  1.00  0.12
ATOM   1734  CZ  PHE D  56      -8.437   3.593  16.637  1.00 -0.12
ATOM   1735  HZ  PHE D  56      -8.574   2.713  16.027  1.00  0.12
ATOM   1736  CD2 PHE D  56      -9.016   4.915  18.567  1.00 -0.12
ATOM   1737  HD2 PHE D  56      -9.616   5.057  19.453  1.00  0.12
ATOM   1738  CE2 PHE D  56      -9.215   3.789  17.786  1.00 -0.12
ATOM   1739  HE2 PHE D  56      -9.967   3.064  18.062  1.00  0.12
ATOM   1740  C   PHE D  56     -10.235   7.888  18.459  1.00  0.55
ATOM   1741  O   PHE D  56     -10.788   7.583  17.403  1.00 -0.55
ATOM   1742  N   GLU D  57     -10.875   7.847  19.613  1.00 -0.40
ATOM   1743  H   GLU D  57     -10.450   8.088  20.482  1.00  0.40
ATOM   1744  CA  GLU D  57     -12.286   7.428  19.647  1.00  0.00
ATOM   1745  CB  GLU D  57     -12.731   7.447  21.119  1.00  0.00
ATOM   1746  CG  GLU D  57     -11.827   6.468  21.903  1.00  0.00
ATOM   1747  CD  GLU D  57     -12.309   5.086  21.422  1.00  0.10
ATOM   1748  OE1 GLU D  57     -13.539   4.903  21.167  1.00 -0.55
ATOM   1749  OE2 GLU D  57     -11.350   4.280  21.344  1.00 -0.55
ATOM   1750  C   GLU D  57     -13.226   8.238  18.785  1.00  0.55
ATOM   1751  O   GLU D  57     -14.159   7.640  18.238  1.00 -0.55
ATOM   1752  N   GLN D  58     -13.059   9.541  18.646  1.00 -0.40
ATOM   1753  H   GLN D  58     -12.314  10.041  19.082  1.00  0.40
ATOM   1754  CA  GLN D  58     -13.991  10.327  17.818  1.00  0.00
ATOM   1755  CB  GLN D  58     -13.777  11.833  17.959  1.00  0.00
ATOM   1756  CG  GLN D  58     -14.045  12.422  19.347  1.00  0.00
ATOM   1757  CD  GLN D  58     -14.151  13.951  19.313  1.00  0.55
ATOM   1758  OE1 GLN D  58     -13.373  14.649  19.970  1.00 -0.55
ATOM   1759  NE2 GLN D  58     -15.159  14.475  18.554  1.00 -0.78
ATOM   1760 HE21 GLN D  58     -15.276  15.466  18.494  1.00  0.39
ATOM   1761 HE22 GLN D  58     -15.779  13.867  18.058  1.00  0.39
ATOM   1762  C   GLN D  58     -13.871   9.932  16.352  1.00  0.55
ATOM   1763  O   GLN D  58     -14.823   9.873  15.599  1.00 -0.55
ATOM   1764  N   SER D  59     -12.600   9.707  15.980  1.00 -0.40
ATOM   1765  H   SER D  59     -11.840   9.789  16.619  1.00  0.40
ATOM   1766  CA  SER D  59     -12.252   9.329  14.618  1.00  0.00
ATOM   1767  CB  SER D  59     -10.742   9.419  14.380  1.00  0.00
ATOM   1768  OG  SER D  59      -9.985   8.432  15.041  1.00 -0.49
ATOM   1769  HG  SER D  59     -10.278   8.443  15.956  1.00  0.49
ATOM   1770  C   SER D  59     -12.830   7.960  14.320  1.00  0.55
ATOM   1771  O   SER D  59     -13.230   7.743  13.205  1.00 -0.55
ATOM   1772  N   LYS D  60     -12.866   7.106  15.304  1.00 -0.40
ATOM   1773  H   LYS D  60     -12.537   7.370  16.206  1.00  0.40
ATOM   1774  CA  LYS D  60     -13.365   5.724  15.227  1.00  0.00
ATOM   1775  CB  LYS D  60     -13.110   4.995  16.529  1.00  0.00
ATOM   1776  CG  LYS D  60     -13.121   3.478  16.440  1.00  0.00
ATOM   1777  CD  LYS D  60     -12.430   2.997  17.729  1.00  0.00
ATOM   1778  CE  LYS D  60     -13.148   1.784  18.292  1.00  0.33
ATOM   1779  NZ  LYS D  60     -12.399   1.290  19.472  1.00 -0.32
ATOM   1780  HZ1 LYS D  60     -12.355   2.038  20.193  1.00  0.33
ATOM   1781  HZ2 LYS D  60     -11.435   1.026  19.185  1.00  0.33
ATOM   1782  HZ3 LYS D  60     -12.883   0.457  19.865  1.00  0.33
ATOM   1783  C   LYS D  60     -14.840   5.709  14.855  1.00  0.55
ATOM   1784  O   LYS D  60     -15.294   4.964  13.999  1.00 -0.55
ATOM   1785  N   GLN D  61     -15.563   6.587  15.514  1.00 -0.40
ATOM   1786  H   GLN D  61     -15.147   7.174  16.202  1.00  0.40
ATOM   1787  CA  GLN D  61     -16.974   6.791  15.323  1.00  0.00
ATOM   1788  CB  GLN D  61     -17.413   8.029  16.136  1.00  0.00
ATOM   1789  CG  GLN D  61     -18.944   8.176  16.256  1.00  0.00
ATOM   1790  CD  GLN D  61     -19.297   9.331  17.201  1.00  0.55
ATOM   1791  OE1 GLN D  61     -19.913   9.119  18.251  1.00 -0.55
ATOM   1792  NE2 GLN D  61     -18.898  10.577  16.812  1.00 -0.78
ATOM   1793 HE21 GLN D  61     -19.100  11.369  17.388  1.00  0.39
ATOM   1794 HE22 GLN D  61     -18.403  10.698  15.951  1.00  0.39
ATOM   1795  C   GLN D  61     -17.233   7.100  13.848  1.00  0.55
ATOM   1796  O   GLN D  61     -17.981   6.445  13.120  1.00 -0.55
ATOM   1797  N   LEU D  62     -16.547   8.148  13.427  1.00 -0.40
ATOM   1798  H   LEU D  62     -15.919   8.610  14.046  1.00  0.40
ATOM   1799  CA  LEU D  62     -16.601   8.738  12.101  1.00  0.00
ATOM   1800  CB  LEU D  62     -15.842  10.101  12.247  1.00  0.00
ATOM   1801  CG  LEU D  62     -16.854  11.115  12.832  1.00  0.00
ATOM   1802  CD1 LEU D  62     -17.240  12.196  11.827  1.00  0.00
ATOM   1803  CD2 LEU D  62     -18.114  10.377  13.286  1.00  0.00
ATOM   1804  C   LEU D  62     -16.118   7.892  10.956  1.00  0.55
ATOM   1805  O   LEU D  62     -16.510   8.045   9.779  1.00 -0.55
ATOM   1806  N   THR D  63     -15.268   6.909  11.229  1.00 -0.40
ATOM   1807  H   THR D  63     -14.924   6.703  12.141  1.00  0.40
ATOM   1808  CA  THR D  63     -14.809   6.078  10.112  1.00  0.00
ATOM   1809  CB  THR D  63     -13.275   6.049  10.159  1.00  0.00
ATOM   1810  OG1 THR D  63     -12.968   5.535  11.475  1.00 -0.49
ATOM   1811  HG1 THR D  63     -13.062   6.277  12.078  1.00  0.49
ATOM   1812  CG2 THR D  63     -12.700   7.428   9.897  1.00  0.00
ATOM   1813  C   THR D  63     -15.493   4.720  10.164  1.00  0.55
ATOM   1814  O   THR D  63     -14.992   4.004   9.273  1.00 -0.55
ATOM   1815  NT  THR D  63     -16.459   4.412  11.052  1.00 -0.40
ATOM   1816  HNT THR D  63     -16.796   5.070  11.721  1.00  0.40
ATOM   1817  CAT THR D  63     -17.059   3.109  11.084  1.00  0.00
ATOM   1818  CAY GLY G  66     -12.960  -1.116  11.692  1.00  0.00
ATOM   1819  CY  GLY G  66     -12.513  -0.187  10.615  1.00  0.55
ATOM   1820  OY  GLY G  66     -12.282  -0.603   9.482  1.00 -0.55
ATOM   1821  N   GLY G  66     -12.378   1.109  10.964  1.00 -0.40
ATOM   1822  H   GLY G  66     -12.595   1.425  11.884  1.00  0.40
ATOM   1823  CA  GLY G  66     -11.909   2.150  10.033  1.00  0.00
ATOM   1824  C   GLY G  66     -10.541   2.627  10.581  1.00  0.55
ATOM   1825  O   GLY G  66      -9.479   2.186  10.140  1.00 -0.55
ATOM   1826  N   ALA G  67     -10.644   3.517  11.543  1.00 -0.40
ATOM   1827  H   ALA G  67     -11.543   3.858  11.799  1.00  0.40
ATOM   1828  CA  ALA G  67      -9.576   4.090  12.313  1.00  0.00
ATOM   1829  CB  ALA G  67     -10.169   4.921  13.447  1.00  0.00
ATOM   1830  C   ALA G  67      -8.761   2.939  12.931  1.00  0.55
ATOM   1831  O   ALA G  67      -7.522   2.967  13.050  1.00 -0.55
ATOM   1832  N   GLU G  68      -9.525   1.909  13.351  1.00 -0.40
ATOM   1833  H   GLU G  68     -10.518   1.886  13.256  1.00  0.40
ATOM   1834  CA  GLU G  68      -8.876   0.746  13.986  1.00  0.00
ATOM   1835  CB  GLU G  68      -9.983  -0.057  14.687  1.00  0.00
ATOM   1836  CG  GLU G  68      -9.472  -1.035  15.701  1.00  0.00
ATOM   1837  CD  GLU G  68      -8.727  -0.387  16.879  1.00  0.10
ATOM   1838  OE1 GLU G  68      -9.359   0.488  17.513  1.00 -0.55
ATOM   1839  OE2 GLU G  68      -7.592  -0.906  17.014  1.00 -0.55
ATOM   1840  C   GLU G  68      -8.033  -0.111  13.048  1.00  0.55
ATOM   1841  O   GLU G  68      -6.927  -0.547  13.412  1.00 -0.55
ATOM   1842  N   SER G  69      -8.527  -0.352  11.857  1.00 -0.40
ATOM   1843  H   SER G  69      -9.436  -0.021  11.628  1.00  0.40
ATOM   1844  CA  SER G  69      -7.888  -1.074  10.777  1.00  0.00
ATOM   1845  CB  SER G  69      -8.774  -0.979   9.511  1.00  0.00
ATOM   1846  OG  SER G  69      -9.593  -2.109   9.552  1.00 -0.49
ATOM   1847  HG  SER G  69     -10.252  -1.983   8.865  1.00  0.49
ATOM   1848  C   SER G  69      -6.558  -0.395  10.368  1.00  0.55
ATOM   1849  O   SER G  69      -5.604  -1.113  10.134  1.00 -0.55
ATOM   1850  N   VAL G  70      -6.605   0.929  10.302  1.00 -0.40
ATOM   1851  H   VAL G  70      -7.448   1.425  10.493  1.00  0.40
ATOM   1852  CA  VAL G  70      -5.467   1.763   9.956  1.00  0.00
ATOM   1853  CB  VAL G  70      -5.878   3.215   9.666  1.00  0.00
ATOM   1854  CG1 VAL G  70      -4.593   4.063   9.684  1.00  0.00
ATOM   1855  CG2 VAL G  70      -6.650   3.348   8.374  1.00  0.00
ATOM   1856  C   VAL G  70      -4.416   1.703  11.050  1.00  0.55
ATOM   1857  O   VAL G  70      -3.219   1.521  10.780  1.00 -0.55
ATOM   1858  N   LEU G  71      -4.823   1.827  12.294  1.00 -0.40
ATOM   1859  H   LEU G  71      -5.783   1.989  12.505  1.00  0.40
ATOM   1860  CA  LEU G  71      -3.941   1.743  13.460  1.00  0.00
ATOM   1861  CB  LEU G  71      -4.709   1.896  14.781  1.00  0.00
ATOM   1862  CG  LEU G  71      -3.916   1.706  16.088  1.00  0.00
ATOM   1863  CD1 LEU G  71      -2.763   2.700  16.152  1.00  0.00
ATOM   1864  CD2 LEU G  71      -4.773   1.843  17.339  1.00  0.00
ATOM   1865  C   LEU G  71      -3.216   0.371  13.430  1.00  0.55
ATOM   1866  O   LEU G  71      -2.013   0.270  13.737  1.00 -0.55
ATOM   1867  N   GLN G  72      -3.966  -0.653  13.113  1.00 -0.40
ATOM   1868  H   GLN G  72      -4.931  -0.518  12.912  1.00  0.40
ATOM   1869  CA  GLN G  72      -3.532  -2.041  13.016  1.00  0.00
ATOM   1870  CB  GLN G  72      -4.764  -2.898  12.742  1.00  0.00
ATOM   1871  CG  GLN G  72      -4.505  -4.377  12.508  1.00  0.00
ATOM   1872  CD  GLN G  72      -5.823  -5.164  12.367  1.00  0.55
ATOM   1873  OE1 GLN G  72      -6.871  -4.943  13.028  1.00 -0.55
ATOM   1874  NE2 GLN G  72      -5.884  -6.188  11.485  1.00 -0.78
ATOM   1875 HE21 GLN G  72      -6.731  -6.709  11.381  1.00  0.39
ATOM   1876 HE22 GLN G  72      -5.081  -6.424  10.937  1.00  0.39
ATOM   1877  C   GLN G  72      -2.402  -2.187  11.996  1.00  0.55
ATOM   1878  O   GLN G  72      -1.461  -2.936  12.285  1.00 -0.55
ATOM   1879  N   VAL G  73      -2.455  -1.510  10.866  1.00 -0.40
ATOM   1880  H   VAL G  73      -3.245  -0.950  10.630  1.00  0.40
ATOM   1881  CA  VAL G  73      -1.376  -1.526   9.881  1.00  0.00
ATOM   1882  CB  VAL G  73      -1.773  -0.826   8.592  1.00  0.00
ATOM   1883  CG1 VAL G  73      -0.577  -0.684   7.662  1.00  0.00
ATOM   1884  CG2 VAL G  73      -2.900  -1.681   7.986  1.00  0.00
ATOM   1885  C   VAL G  73      -0.110  -0.909  10.458  1.00  0.55
ATOM   1886  O   VAL G  73       1.014  -1.391  10.272  1.00 -0.55
ATOM   1887  N   PHE G  74      -0.235   0.192  11.184  1.00 -0.40
ATOM   1888  H   PHE G  74      -1.115   0.639  11.325  1.00  0.40
ATOM   1889  CA  PHE G  74       0.915   0.819  11.822  1.00  0.00
ATOM   1890  CB  PHE G  74       0.508   2.100  12.543  1.00  0.12
ATOM   1891  CG  PHE G  74       0.485   3.308  11.662  1.00 -0.12
ATOM   1892  CD1 PHE G  74       1.627   4.021  11.375  1.00 -0.12
ATOM   1893  HD1 PHE G  74       2.570   3.712  11.802  1.00  0.12
ATOM   1894  CE1 PHE G  74       1.584   5.136  10.543  1.00 -0.12
ATOM   1895  HE1 PHE G  74       2.486   5.690  10.331  1.00  0.12
ATOM   1896  CZ  PHE G  74       0.363   5.535   9.984  1.00 -0.12
ATOM   1897  HZ  PHE G  74       0.324   6.400   9.339  1.00  0.12
ATOM   1898  CD2 PHE G  74      -0.730   3.707  11.100  1.00 -0.12
ATOM   1899  HD2 PHE G  74      -1.628   3.149  11.321  1.00  0.12
ATOM   1900  CE2 PHE G  74      -0.797   4.819  10.257  1.00 -0.12
ATOM   1901  HE2 PHE G  74      -1.740   5.119   9.823  1.00  0.12
ATOM   1902  C   PHE G  74       1.531  -0.165  12.819  1.00  0.55
ATOM   1903  O   PHE G  74       2.754  -0.281  12.934  1.00 -0.55
ATOM   1904  N   ARG G  75       0.737  -0.869  13.575  1.00 -0.40
ATOM   1905  H   ARG G  75      -0.255  -0.805  13.506  1.00  0.40
ATOM   1906  CA  ARG G  75       1.263  -1.817  14.592  1.00  0.00
ATOM   1907  CB  ARG G  75       0.127  -2.208  15.541  1.00  0.00
ATOM   1908  CG  ARG G  75      -0.181  -0.900  16.312  1.00  0.00
ATOM   1909  CD  ARG G  75      -0.113  -1.130  17.786  1.00  0.35
ATOM   1910  NE  ARG G  75      -1.036  -2.075  18.265  1.00 -0.35
ATOM   1911  HE  ARG G  75      -1.940  -1.843  17.953  1.00  0.45
ATOM   1912  CZ  ARG G  75      -1.085  -3.168  18.993  1.00  0.35
ATOM   1913  NH1 ARG G  75      -0.052  -3.761  19.550  1.00 -0.70
ATOM   1914 HH11 ARG G  75       0.866  -3.381  19.433  1.00  0.40
ATOM   1915 HH12 ARG G  75      -0.183  -4.592  20.089  1.00  0.40
ATOM   1916  NH2 ARG G  75      -2.308  -3.705  19.156  1.00 -0.70
ATOM   1917 HH21 ARG G  75      -3.105  -3.272  18.734  1.00  0.40
ATOM   1918 HH22 ARG G  75      -2.421  -4.537  19.698  1.00  0.40
ATOM   1919  C   ARG G  75       1.977  -3.000  13.985  1.00  0.55
ATOM   1920  O   ARG G  75       3.032  -3.351  14.563  1.00 -0.55
ATOM   1921  N   GLU G  76       1.495  -3.530  12.860  1.00 -0.40
ATOM   1922  H   GLU G  76       0.657  -3.196  12.436  1.00  0.40
ATOM   1923  CA  GLU G  76       2.161  -4.633  12.176  1.00  0.00
ATOM   1924  CB  GLU G  76       1.411  -5.141  10.964  1.00  0.00
ATOM   1925  CG  GLU G  76      -0.014  -5.502  11.262  1.00  0.00
ATOM   1926  CD  GLU G  76      -0.574  -6.428  10.170  1.00  0.10
ATOM   1927  OE1 GLU G  76       0.212  -6.826   9.244  1.00 -0.55
ATOM   1928  OE2 GLU G  76      -1.781  -6.717  10.403  1.00 -0.55
ATOM   1929  C   GLU G  76       3.495  -4.204  11.555  1.00  0.55
ATOM   1930  O   GLU G  76       4.452  -4.972  11.483  1.00 -0.55
ATOM   1931  N   ALA G  77       3.440  -2.964  11.113  1.00 -0.40
ATOM   1932  H   ALA G  77       2.638  -2.376  11.172  1.00  0.40
ATOM   1933  CA  ALA G  77       4.669  -2.427  10.486  1.00  0.00
ATOM   1934  CB  ALA G  77       4.400  -1.145   9.729  1.00  0.00
ATOM   1935  C   ALA G  77       5.746  -2.313  11.570  1.00  0.55
ATOM   1936  O   ALA G  77       6.948  -2.589  11.381  1.00 -0.55
ATOM   1937  N   LYS G  78       5.325  -1.900  12.747  1.00 -0.40
ATOM   1938  H   LYS G  78       4.372  -1.665  12.921  1.00  0.40
ATOM   1939  CA  LYS G  78       6.230  -1.765  13.862  1.00  0.00
ATOM   1940  CB  LYS G  78       5.574  -1.070  15.047  1.00  0.00
ATOM   1941  CG  LYS G  78       6.523  -0.801  16.189  1.00  0.00
ATOM   1942  CD  LYS G  78       5.895  -0.261  17.443  1.00  0.00
ATOM   1943  CE  LYS G  78       6.865   0.463  18.370  1.00  0.33
ATOM   1944  NZ  LYS G  78       8.325   0.396  18.074  1.00 -0.32
ATOM   1945  HZ1 LYS G  78       8.508   0.801  17.134  1.00  0.33
ATOM   1946  HZ2 LYS G  78       8.637  -0.596  18.091  1.00  0.33
ATOM   1947  HZ3 LYS G  78       8.850   0.935  18.792  1.00  0.33
ATOM   1948  C   LYS G  78       6.640  -3.190  14.279  1.00  0.55
ATOM   1949  O   LYS G  78       7.845  -3.410  14.482  1.00 -0.55
ATOM   1950  N   ALA G  79       5.695  -4.098  14.415  1.00 -0.40
ATOM   1951  H   ALA G  79       4.738  -3.902  14.214  1.00  0.40
ATOM   1952  CA  ALA G  79       5.992  -5.457  14.875  1.00  0.00
ATOM   1953  CB  ALA G  79       4.819  -6.381  14.762  1.00  0.00
ATOM   1954  C   ALA G  79       7.169  -5.998  14.080  1.00  0.55
ATOM   1955  O   ALA G  79       8.109  -6.576  14.609  1.00 -0.55
ATOM   1956  N   GLU G  80       7.032  -5.746  12.794  1.00 -0.40
ATOM   1957  H   GLU G  80       6.244  -5.251  12.436  1.00  0.40
ATOM   1958  CA  GLU G  80       8.014  -6.168  11.811  1.00  0.00
ATOM   1959  CB  GLU G  80       7.380  -6.019  10.421  1.00  0.00
ATOM   1960  CG  GLU G  80       6.445  -7.204  10.122  1.00  0.00
ATOM   1961  CD  GLU G  80       6.491  -7.524   8.632  1.00  0.10
ATOM   1962  OE1 GLU G  80       7.419  -7.057   7.921  1.00 -0.55
ATOM   1963  OE2 GLU G  80       5.564  -8.231   8.176  1.00 -0.55
ATOM   1964  C   GLU G  80       9.295  -5.394  11.884  1.00  0.55
ATOM   1965  O   GLU G  80      10.083  -5.640  10.966  1.00 -0.55
ATOM   1966  N   GLY G  81       9.579  -4.506  12.807  1.00 -0.40
ATOM   1967  H   GLY G  81       8.929  -4.298  13.533  1.00  0.40
ATOM   1968  CA  GLY G  81      10.801  -3.770  12.868  1.00  0.00
ATOM   1969  C   GLY G  81      10.933  -2.318  12.522  1.00  0.55
ATOM   1970  O   GLY G  81      12.002  -1.736  12.861  1.00 -0.55
ATOM   1971  N   ALA G  82       9.966  -1.695  11.857  1.00 -0.40
ATOM   1972  H   ALA G  82       9.147  -2.181  11.564  1.00  0.40
ATOM   1973  CA  ALA G  82      10.009  -0.266  11.498  1.00  0.00
ATOM   1974  CB  ALA G  82       8.849   0.132  10.625  1.00  0.00
ATOM   1975  C   ALA G  82       9.959   0.484  12.824  1.00  0.55
ATOM   1976  O   ALA G  82       9.249   0.068  13.753  1.00 -0.55
ATOM   1977  N   ASP G  83      10.738   1.516  12.867  1.00 -0.40
ATOM   1978  H   ASP G  83      11.292   1.754  12.075  1.00  0.40
ATOM   1979  CA  ASP G  83      10.905   2.421  14.005  1.00  0.00
ATOM   1980  CB  ASP G  83      12.284   3.089  13.972  1.00  0.00
ATOM   1981  CG  ASP G  83      12.602   3.800  15.278  1.00  0.10
ATOM   1982  OD1 ASP G  83      11.694   3.935  16.136  1.00 -0.55
ATOM   1983  OD2 ASP G  83      13.758   4.251  15.473  1.00 -0.55
ATOM   1984  C   ASP G  83       9.802   3.502  14.064  1.00  0.55
ATOM   1985  O   ASP G  83       9.939   4.665  13.652  1.00 -0.55
ATOM   1986  N   ILE G  84       8.688   3.016  14.606  1.00 -0.40
ATOM   1987  H   ILE G  84       8.629   2.072  14.921  1.00  0.40
ATOM   1988  CA  ILE G  84       7.490   3.812  14.780  1.00  0.00
ATOM   1989  CB  ILE G  84       6.274   3.175  14.036  1.00  0.00
ATOM   1990  CG2 ILE G  84       4.984   3.976  14.218  1.00  0.00
ATOM   1991  CG1 ILE G  84       6.656   3.114  12.558  1.00  0.00
ATOM   1992  CD1 ILE G  84       5.693   2.333  11.708  1.00  0.00
ATOM   1993  C   ILE G  84       7.063   3.937  16.236  1.00  0.55
ATOM   1994  O   ILE G  84       6.835   2.864  16.847  1.00 -0.55
ATOM   1995  N   THR G  85       6.993   5.171  16.703  1.00 -0.40
ATOM   1996  H   THR G  85       7.276   5.971  16.180  1.00  0.40
ATOM   1997  CA  THR G  85       6.475   5.399  18.054  1.00  0.00
ATOM   1998  CB  THR G  85       7.217   6.462  18.836  1.00  0.00
ATOM   1999  OG1 THR G  85       8.511   5.902  18.938  1.00 -0.49
ATOM   2000  HG1 THR G  85       8.941   6.075  18.097  1.00  0.49
ATOM   2001  CG2 THR G  85       6.576   6.611  20.210  1.00  0.00
ATOM   2002  C   THR G  85       4.997   5.803  17.919  1.00  0.55
ATOM   2003  O   THR G  85       4.675   6.727  17.167  1.00 -0.55
ATOM   2004  N   ILE G  86       4.078   5.148  18.570  1.00 -0.40
ATOM   2005  H   ILE G  86       4.309   4.387  19.170  1.00  0.40
ATOM   2006  CA  ILE G  86       2.637   5.469  18.479  1.00  0.00
ATOM   2007  CB  ILE G  86       1.859   4.226  18.078  1.00  0.00
ATOM   2008  CG2 ILE G  86       0.377   4.422  17.914  1.00  0.00
ATOM   2009  CG1 ILE G  86       2.429   3.665  16.757  1.00  0.00
ATOM   2010  CD1 ILE G  86       1.787   2.267  16.571  1.00  0.00
ATOM   2011  C   ILE G  86       2.132   6.026  19.794  1.00  0.55
ATOM   2012  O   ILE G  86       2.241   5.386  20.845  1.00 -0.55
ATOM   2013  N   ILE G  87       1.599   7.224  19.769  1.00 -0.40
ATOM   2014  H   ILE G  87       1.546   7.740  18.919  1.00  0.40
ATOM   2015  CA  ILE G  87       1.044   7.911  20.939  1.00  0.00
ATOM   2016  CB  ILE G  87       1.652   9.299  21.168  1.00  0.00
ATOM   2017  CG2 ILE G  87       1.021   9.964  22.386  1.00  0.00
ATOM   2018  CG1 ILE G  87       3.175   9.136  21.237  1.00  0.00
ATOM   2019  CD1 ILE G  87       3.880  10.454  20.993  1.00  0.00
ATOM   2020  C   ILE G  87      -0.451   8.061  20.692  1.00  0.55
ATOM   2021  O   ILE G  87      -0.907   8.575  19.679  1.00 -0.55
ATOM   2022  N   LEU G  88      -1.191   7.480  21.604  1.00 -0.40
ATOM   2023  H   LEU G  88      -0.783   7.018  22.387  1.00  0.40
ATOM   2024  CA  LEU G  88      -2.651   7.457  21.552  1.00  0.00
ATOM   2025  CB  LEU G  88      -3.173   6.041  21.669  1.00  0.00
ATOM   2026  CG  LEU G  88      -2.883   5.096  20.508  1.00  0.00
ATOM   2027  CD1 LEU G  88      -3.165   3.672  20.943  1.00  0.00
ATOM   2028  CD2 LEU G  88      -3.762   5.443  19.307  1.00  0.00
ATOM   2029  C   LEU G  88      -3.136   8.384  22.664  1.00  0.55
ATOM   2030  O   LEU G  88      -3.051   8.033  23.837  1.00 -0.55
ATOM   2031  N   SER G  89      -3.544   9.564  22.223  1.00 -0.40
ATOM   2032  H   SER G  89      -3.506   9.841  21.266  1.00  0.40
ATOM   2033  CA  SER G  89      -4.097  10.545  23.216  1.00  0.00
ATOM   2034  CB  SER G  89      -3.200  11.750  23.349  1.00  0.00
ATOM   2035  OG  SER G  89      -2.458  12.041  22.184  1.00 -0.49
ATOM   2036  HG  SER G  89      -1.933  12.818  22.391  1.00  0.49
ATOM   2037  C   SER G  89      -5.548  10.818  22.817  1.00  0.10
ATOM   2038  O   SER G  89      -6.176   9.872  22.206  1.00 -0.55
ATOM   2039  OXT SER G  89      -6.064  11.936  23.072  1.00 -0.55
ATOM   2040  OH2 OH2 R 111       8.502   0.276  -8.217  1.00 -0.83
ATOM   2041  H1  OH2 R 111       8.689  -0.355  -7.522  1.00  0.42
ATOM   2042  H2  OH2 R 111       7.573   0.153  -8.410  1.00  0.42
ATOM   2043  OH2 OH2 R 113      10.492  -3.800 -11.608  1.00 -0.83
ATOM   2044  H1  OH2 R 113       9.830  -3.548 -12.252  1.00  0.42
ATOM   2045  H2  OH2 R 113      10.016  -4.329 -10.968  1.00  0.42
ATOM   2046  OH2 OH2 R 116      14.846  -5.228 -11.862  1.00 -0.83
ATOM   2047  H1  OH2 R 116      15.761  -5.150 -11.593  1.00  0.42
ATOM   2048  H2  OH2 R 116      14.359  -4.727 -11.207  1.00  0.42
ATOM   2049  OH2 OH2 R 117      -4.838  -1.322 -11.603  1.00 -0.83
ATOM   2050  H1  OH2 R 117      -5.439  -0.718 -12.039  1.00  0.42
ATOM   2051  H2  OH2 R 117      -5.344  -1.680 -10.873  1.00  0.42
ATOM   2052  OH2 OH2 R 119      -6.721  -6.520  -1.235  1.00 -0.83
ATOM   2053  H1  OH2 R 119      -6.037  -6.006  -0.806  1.00  0.42
ATOM   2054  H2  OH2 R 119      -6.447  -7.430  -1.117  1.00  0.42
ATOM   2055  OH2 OH2 R 121       4.286  -3.705  -0.445  1.00 -0.83
ATOM   2056  H1  OH2 R 121       4.373  -2.950  -1.027  1.00  0.42
ATOM   2057  H2  OH2 R 121       3.788  -4.344  -0.954  1.00  0.42
ATOM   2058  OH2 OH2 R 122       7.999  -7.454  -2.394  1.00 -0.83
ATOM   2059  H1  OH2 R 122       8.515  -7.360  -1.594  1.00  0.42
ATOM   2060  H2  OH2 R 122       8.052  -6.596  -2.815  1.00  0.42
ATOM   2061  OH2 OH2 R 125       3.756  -6.702   1.167  1.00 -0.83
ATOM   2062  H1  OH2 R 125       3.469  -6.457   0.287  1.00  0.42
ATOM   2063  H2  OH2 R 125       3.634  -7.650   1.205  1.00  0.42
ATOM   2064  OH2 OH2 R 130      15.071 -16.819 -11.114  1.00 -0.83
ATOM   2065  H1  OH2 R 130      15.917 -16.390 -10.990  1.00  0.42
ATOM   2066  H2  OH2 R 130      14.725 -16.930 -10.228  1.00  0.42
ATOM   2067  OH2 OH2 R 150      17.614   4.363  -7.037  1.00 -0.83
ATOM   2068  H1  OH2 R 150      17.306   4.913  -6.317  1.00  0.42
ATOM   2069  H2  OH2 R 150      18.477   4.715  -7.256  1.00  0.42
ATOM   2070  OH2 OH2 R 151      11.838   3.422 -12.105  1.00 -0.83
ATOM   2071  H1  OH2 R 151      12.195   3.913 -11.364  1.00  0.42
ATOM   2072  H2  OH2 R 151      10.916   3.290 -11.882  1.00  0.42
ATOM   2073  OH2 OH2 L  90      10.339   6.177  16.690  1.00 -0.83
ATOM   2074  H1  OH2 L  90      10.739   5.310  16.620  1.00  0.42
ATOM   2075  H2  OH2 L  90      10.745   6.686  15.988  1.00  0.42
ATOM   2076  OH2 OH2 L  92       9.532   2.896   4.459  1.00 -0.83
ATOM   2077  H1  OH2 L  92       8.821   2.594   5.025  1.00  0.42
ATOM   2078  H2  OH2 L  92       9.720   3.784   4.764  1.00  0.42
ATOM   2079  OH2 OH2 R  94      12.915   5.185   4.604  1.00 -0.83
ATOM   2080  H1  OH2 R  94      11.986   5.302   4.802  1.00  0.42
ATOM   2081  H2  OH2 R  94      13.066   4.246   4.711  1.00  0.42
ATOM   2082  OH2 OH2 L  97      -3.661   9.823  -2.989  1.00 -0.83
ATOM   2083  H1  OH2 L  97      -4.505   9.902  -2.544  1.00  0.42
ATOM   2084  H2  OH2 L  97      -3.542   8.882  -3.114  1.00  0.42
ATOM   2085  OH2 OH2 R 105      -6.339  -3.423  -2.182  1.00 -0.83
ATOM   2086  H1  OH2 R 105      -5.737  -2.879  -2.691  1.00  0.42
ATOM   2087  H2  OH2 R 105      -5.797  -3.790  -1.483  1.00  0.42
ATOM   2088  OH2 OH2 L 110     -14.375  12.579  14.012  1.00 -0.83
ATOM   2089  H1  OH2 L 110     -13.437  12.641  14.194  1.00  0.42
ATOM   2090  H2  OH2 L 110     -14.428  12.451  13.065  1.00  0.42
ATOM   2091 DUM1 DUM W 214      95.840  91.508  95.237  1.00  0.00
ATOM   2092 DUM2 DUM W 214     -91.333 -96.013 -92.818  1.00  0.00
ATOM   2093  AAA AAA X 214      85.306 -87.977 -37.944  1.00  0.00
ATOM   2094  AAB AAB X 215     -24.004 -88.572  42.498  1.00  0.00
ATOM   2095  AAC AAC X 216     -59.968 -29.560 -48.979  1.00  0.00
ATOM   2096  AAD AAD X 217      54.114 -56.620   2.399  1.00  0.00
ATOM   2097  AAE AAE X 218      59.082  24.450  18.650  1.00  0.00
ATOM   2098  AAF AAF X 219      51.281 -84.503  21.307  1.00  0.00
ATOM   2099  AAG AAG X 220      10.836  -9.187  74.115  1.00  0.00
ATOM   2100  AAH AAH X 221     -67.623 -35.911  41.422  1.00  0.00
ATOM   2101  AAI AAI X 222       0.937 -74.071 -32.070  1.00  0.00
ATOM   2102  AAJ AAJ X 223      72.462  25.134  51.597  1.00  0.00
ATOM   2103  AAK AAK X 224     -47.958  -3.772  14.382  1.00  0.00
ATOM   2104  AAL AAL X 225      49.407 -14.457  49.880  1.00  0.00
ATOM   2105  AAM AAM X 226     -58.181  50.887 -57.863  1.00  0.00
ATOM   2106  AAN AAN X 227     -13.834 -42.504 -33.853  1.00  0.00
ATOM   2107  AAO AAO X 228     -38.155   3.961 -16.118  1.00  0.00
ATOM   2108  AAP AAP X 229     -38.337  50.268   1.091  1.00  0.00
ATOM   2109  AAQ AAQ X 230      10.637 -20.090  22.155  1.00  0.00
ATOM   2110  AAR AAR X 231      79.267 -77.537   5.433  1.00  0.00
ATOM   2111  AAS AAS X 232      19.022 -49.957  -1.839  1.00  0.00
ATOM   2112  AAT AAT X 233      47.818  44.469 -36.020  1.00  0.00
ATOM   2113  AAU AAU X 234       3.811  38.763 -78.725  1.00  0.00
ATOM   2114  AAV AAV X 235     -53.944  24.864  34.860  1.00  0.00
ATOM   2115  AAW AAW X 236     -58.392 -74.840  -3.394  1.00  0.00
ATOM   2116  AAX AAX X 237      79.551  60.677  49.375  1.00  0.00
ATOM   2117  AAY AAY X 238      64.480  67.865 -28.739  1.00  0.00
ATOM   2118  AAZ AAZ X 239      10.103 -59.728  76.185  1.00  0.00
ATOM   2119  ABA ABA X 240      16.193  24.405  85.172  1.00  0.00
ATOM   2120  ABB ABB X 241     -39.322 -81.497 -48.167  1.00  0.00
ATOM   2121  ABC ABC X 242      81.497 -75.005 -76.640  1.00  0.00
ATOM   2122  ABD ABD X 243      87.885  56.751 -75.328  1.00  0.00
ATOM   2123  ABE ABE X 244      85.859  13.371  22.379  1.00  0.00
ATOM   2124  ABF ABF X 245     -79.397  77.288  43.359  1.00  0.00
ATOM   2125  ABG ABG X 246     -26.345 -24.794  55.446  1.00  0.00
ATOM   2126  ABH ABH X 247      34.143  34.274  61.426  1.00  0.00
ATOM   2127  ABI ABI X 248     -20.524  67.715 -42.876  1.00  0.00
ATOM   2128  ABJ ABJ X 249      55.628 -12.866 -48.084  1.00  0.00
ATOM   2129  ABK ABK X 250      14.552  76.611 -37.970  1.00  0.00
ATOM   2130  ABL ABL X 251     -67.657  50.665  54.333  1.00  0.00
ATOM   2131  ABM ABM X 252     -74.507  37.572 -52.848  1.00  0.00
ATOM   2132  ABN ABN X 253      13.859 -70.568  29.360  1.00  0.00
ATOM   2133  ABO ABO X 254      17.712 -51.483  36.533  1.00  0.00
ATOM   2134  ABP ABP X 255     -64.166  49.792 -74.678  1.00  0.00
ATOM   2135  ABQ ABQ X 256      27.525 -40.742  38.626  1.00  0.00
ATOM   2136  ABR ABR X 257     -60.813  23.977 -29.683  1.00  0.00
ATOM   2137  ABS ABS X 258      37.737  63.443   8.843  1.00  0.00
ATOM   2138  ABT ABT X 259      -1.594   0.069  54.657  1.00  0.00
ATOM   2139  ABU ABU X 260     -44.226  34.529 -48.510  1.00  0.00
ATOM   2140  ABV ABV X 261     -29.154  53.529  64.695  1.00  0.00
ATOM   2141  ABW ABW X 262     -26.259 -29.096  -5.123  1.00  0.00
ATOM   2142  ABX ABX X 263     -31.688  12.264  50.295  1.00  0.00
ATOM   2143  ABY ABY X 264      45.293  63.364 -84.550  1.00  0.00
ATOM   2144  ABZ ABZ X 265     -36.300 -42.071  82.073  1.00  0.00
ATOM   2145  ACA ACA X 266      26.853  42.862  -8.461  1.00  0.00
ATOM   2146  ACB ACB X 267      82.627 -75.138  76.646  1.00  0.00
ATOM   2147  ACC ACC X 268     -20.408  74.577  77.972  1.00  0.00
ATOM   2148  ACD ACD X 269      64.497 -75.776 -23.506  1.00  0.00
ATOM   2149  ACE ACE X 270     -68.009  12.654 -82.040  1.00  0.00
ATOM   2150  ACF ACF X 271      37.892  38.112  41.832  1.00  0.00
ATOM   2151  ACG ACG X 272      16.801 -39.094 -51.755  1.00  0.00
ATOM   2152  ACH ACH X 273     -77.674  55.670 -39.535  1.00  0.00
ATOM   2153  ACI ACI X 274     -27.843 -57.246  22.024  1.00  0.00
ATOM   2154  ACJ ACJ X 275      11.721   8.940 -54.303  1.00  0.00
ATOM   2155  ACK ACK X 276     -18.603  31.589 -57.416  1.00  0.00
ATOM   2156  ACL ACL X 277      63.158 -31.545  72.878  1.00  0.00
ATOM   2157  ACM ACM X 278      15.381  60.277 -51.483  1.00  0.00
ATOM   2158  ACN ACN X 279      39.701 -79.283  60.727  1.00  0.00
ATOM   2159  ACO ACO X 280       4.070  34.597  67.527  1.00  0.00
ATOM   2160  ACP ACP X 281      22.065  67.869  63.304  1.00  0.00
ATOM   2161  ACQ ACQ X 282     -82.808 -32.966  66.222  1.00  0.00
ATOM   2162  ACR ACR X 283     -45.566 -51.458  10.037  1.00  0.00
ATOM   2163  ACS ACS X 284      34.288  71.088  78.564  1.00  0.00
ATOM   2164  ACT ACT X 285      38.128  10.914  74.372  1.00  0.00
ATOM   2165  ACU ACU X 286      77.554  63.208  69.924  1.00  0.00
ATOM   2166  ACV ACV X 287     -64.199  71.116   7.537  1.00  0.00
ATOM   2167  ACW ACW X 288      81.934  80.323  84.605  1.00  0.00
ATOM   2168  ACX ACX X 289     -15.645   1.639 -27.950  1.00  0.00
ATOM   2169  ACY ACY X 290     -58.898 -12.703  58.399  1.00  0.00
ATOM   2170  ACZ ACZ X 291      -4.187 -80.035  12.061  1.00  0.00
ATOM   2171  ADA ADA X 292      63.381  -0.134  26.524  1.00  0.00
ATOM   2172  ADB ADB X 293      38.171 -74.458 -60.276  1.00  0.00
ATOM   2173  ADC ADC X 294     -76.096 -39.658  86.884  1.00  0.00
ATOM   2174  ADD ADD X 295      76.163 -45.302 -45.125  1.00  0.00
ATOM   2175  ADE ADE X 296     -54.174  78.139 -14.041  1.00  0.00
ATOM   2176  ADF ADF X 297     -47.735  70.530  43.992  1.00  0.00
ATOM   2177  ADG ADG X 298      -9.865  59.425  25.473  1.00  0.00
ATOM   2178  ADH ADH X 299      76.400 -67.599 -51.130  1.00  0.00
ATOM   2179  ADI ADI X 300     -75.367 -59.658  55.397  1.00  0.00
ATOM   2180  ADJ ADJ X 301      64.347  66.974 -78.893  1.00  0.00
ATOM   2181  ADK ADK X 302      70.482 -22.745   6.794  1.00  0.00
ATOM   2182  ADL ADL X 303     -44.326  17.726 -44.410  1.00  0.00
ATOM   2183  ADM ADM X 304     -79.289 -13.789 -21.565  1.00  0.00
ATOM   2184  ADN ADN X 305      61.444 -48.198  50.257  1.00  0.00
ATOM   2185  ADO ADO X 306     -62.336  13.248  69.798  1.00  0.00
ATOM   2186  ADP ADP X 307     -25.332 -68.292 -32.204  1.00  0.00
ATOM   2187  ADQ ADQ X 308      72.996  15.030 -18.980  1.00  0.00
ATOM   2188  ADR ADR X 309     -15.107   1.417 -57.364  1.00  0.00
ATOM   2189  ADS ADS X 310     -81.345  49.340  72.136  1.00  0.00
ATOM   2190  ADT ADT X 311     -61.885 -73.596  73.804  1.00  0.00
ATOM   2191  ADU ADU X 312     -84.018  26.875   4.722  1.00  0.00
ATOM   2192  ADV ADV X 313     -66.476   2.850 -14.778  1.00  0.00
ATOM   2193  ADW ADW X 314      66.549  49.834  64.948  1.00  0.00
ATOM   2194  ADX ADX X 315      59.947  46.813  40.828  1.00  0.00
ATOM   2195  ADY ADY X 316      57.916 -17.942 -81.398  1.00  0.00
ATOM   2196  ADZ ADZ X 317      31.007  11.086 -66.004  1.00  0.00
ATOM   2197  AEA AEA X 318     -78.321 -83.729 -35.973  1.00  0.00
ATOM   2198  AEB AEB X 319     -51.818 -20.848  80.017  1.00  0.00
ATOM   2199  AEC AEC X 320      14.833  77.852 -81.387  1.00  0.00
ATOM   2200  AED AED X 321       7.009  -8.740  39.725  1.00  0.00
ATOM   2201  AEE AEE X 322      62.639  54.240  -6.744  1.00  0.00
ATOM   2202  AEF AEF X 323     -64.389 -72.895  29.224  1.00  0.00
ATOM   2203  AEG AEG X 324     -63.544  60.091  72.079  1.00  0.00
ATOM   2204  AEH AEH X 325      62.130  10.719  68.767  1.00  0.00
ATOM   2205  AEI AEI X 326      60.967 -53.363  85.081  1.00  0.00
ATOM   2206  AEJ AEJ X 327      -3.005  44.801 -32.239  1.00  0.00
ATOM   2207  AEK AEK X 328     -58.851 -30.932   8.209  1.00  0.00
ATOM   2208  AEL AEL X 329     -77.438  11.263  25.239  1.00  0.00
ATOM   2209  AEM AEM X 330      -4.224  68.305  41.260  1.00  0.00
ATOM   2210  AEN AEN X 331      13.031  27.618  21.484  1.00  0.00
ATOM   2211  AEO AEO X 332     -30.383  37.206  40.074  1.00  0.00
ATOM   2212  AEP AEP X 333      47.558  29.872 -66.674  1.00  0.00
ATOM   2213  AEQ AEQ X 334     -37.713  83.576  55.530  1.00  0.00
ATOM   2214  AER AER X 335     -21.090 -85.059 -82.182  1.00  0.00
ATOM   2215  AES AES X 336     -15.509  27.966  -5.136  1.00  0.00
ATOM   2216  AET AET X 337      -9.309  83.200  54.305  1.00  0.00
ATOM   2217  AEU AEU X 338       9.059  78.732 -61.219  1.00  0.00
ATOM   2218  AEV AEV X 339     -68.754  65.260  50.401  1.00  0.00
ATOM   2219  AEW AEW X 340      69.327  21.800 -68.138  1.00  0.00
ATOM   2220  AEX AEX X 341      69.673   1.799  46.498  1.00  0.00
ATOM   2221  AEY AEY X 342     -72.318  79.291  18.143  1.00  0.00
ATOM   2222  AEZ AEZ X 343     -52.729 -76.766  52.014  1.00  0.00
ATOM   2223  AFA AFA X 344      58.176  75.980  78.419  1.00  0.00
ATOM   2224  AFB AFB X 345     -65.403 -64.163 -67.376  1.00  0.00
ATOM   2225  AFC AFC X 346       8.159  13.197  57.095  1.00  0.00
ATOM   2226  AFD AFD X 347     -20.389 -47.370  60.631  1.00  0.00
ATOM   2227  AFE AFE X 348      -1.732 -37.948 -80.880  1.00  0.00
ATOM   2228  AFF AFF X 349     -74.347 -57.216  14.090  1.00  0.00
ATOM   2229  AFG AFG X 350      -4.509  45.063  82.354  1.00  0.00
ATOM   2230  AFH AFH X 351     -21.467  79.122   9.662  1.00  0.00
ATOM   2231  AFI AFI X 352      80.714  42.360  30.618  1.00  0.00
ATOM   2232  AFJ AFJ X 353     -39.399  14.025 -61.529  1.00  0.00
ATOM   2233  AFK AFK X 354     -39.006  31.070  70.962  1.00  0.00
ATOM   2234  AFL AFL X 355      80.106 -14.440  46.292  1.00  0.00
ATOM   2235  AFM AFM X 356     -14.669  27.818 -79.488  1.00  0.00
ATOM   2236  AFN AFN X 357      25.431  48.721 -73.686  1.00  0.00
ATOM   2237  AFO AFO X 358      12.910 -69.182 -50.267  1.00  0.00
ATOM   2238  AFP AFP X 359      -3.014  21.713 -39.960  1.00  0.00
ATOM   2239  AFQ AFQ X 360     -82.006  46.768 -84.976  1.00  0.00
ATOM   2240  AFR AFR X 361     -78.845   1.564 -78.680  1.00  0.00
ATOM   2241  AFS AFS X 362     -10.269 -15.621  12.438  1.00  0.00
ATOM   2242  AFT AFT X 363     -50.824   3.612  70.847  1.00  0.00
ATOM   2243  AFU AFU X 364      81.705  52.249 -38.217  1.00  0.00
ATOM   2244  AFV AFV X 365      76.505 -33.290 -22.502  1.00  0.00
ATOM   2245  AFW AFW X 366      50.235  48.990 -85.064  1.00  0.00
ATOM   2246  AFX AFX X 367     -31.693 -26.855 -74.475  1.00  0.00
ATOM   2247  AFY AFY X 368      82.121 -79.215  41.479  1.00  0.00
ATOM   2248  AFZ AFZ X 369      77.832  38.922 -11.404  1.00  0.00
ATOM   2249  AGA AGA X 370      34.205  -2.616  82.366  1.00  0.00
ATOM   2250  AGB AGB X 371     -12.611  13.302 -35.165  1.00  0.00
ATOM   2251  AGC AGC X 372       2.552  37.783  -6.301  1.00  0.00
ATOM   2252  AGD AGD X 373     -47.800  73.606  69.051  1.00  0.00
ATOM   2253  AGE AGE X 374     -46.689  38.219 -72.244  1.00  0.00
ATOM   2254  AGF AGF X 375     -71.033  78.427  77.996  1.00  0.00
ATOM   2255  AGG AGG X 376      60.283 -83.698  -2.604  1.00  0.00
ATOM   2256  AGH AGH X 377      49.889   0.750  -3.372  1.00  0.00
ATOM   2257  AGI AGI X 378      -3.461 -64.576 -16.146  1.00  0.00
ATOM   2258  AGJ AGJ X 379      60.683  29.930 -10.538  1.00  0.00
ATOM   2259  AGK AGK X 380     -61.634 -76.034 -65.735  1.00  0.00
ATOM   2260  AGL AGL X 381     -35.458 -31.541  14.002  1.00  0.00
ATOM   2261  AGM AGM X 382     -44.907 -61.926  70.510  1.00  0.00
ATOM   2262  AGN AGN X 383      27.329 -66.455  20.527  1.00  0.00
ATOM   2263  AGO AGO X 384      39.106 -74.795  -6.823  1.00  0.00
ATOM   2264  AGP AGP X 385     -34.315 -83.551   2.206  1.00  0.00
ATOM   2265  AGQ AGQ X 386     -72.654  -5.659  49.709  1.00  0.00
ATOM   2266  AGR AGR X 387     -81.910  17.272  -4.350  1.00  0.00
ATOM   2267  AGS AGS X 388     -77.563  11.627  76.173  1.00  0.00
ATOM   2268  AGT AGT X 389     -22.116 -55.234  83.248  1.00  0.00
ATOM   2269  AGU AGU X 390      44.422 -41.058 -82.199  1.00  0.00
ATOM   2270  AGV AGV X 391     -18.662 -48.203 -58.540  1.00  0.00
ATOM   2271  AGW AGW X 392       9.919  70.747  13.356  1.00  0.00
ATOM   2272  AGX AGX X 393      50.555  81.343 -76.872  1.00  0.00
ATOM   2273  AGY AGY X 394      -5.446 -74.309 -80.644  1.00  0.00
ATOM   2274  AGZ AGZ X 395     -26.045  12.581  83.937  1.00  0.00
ATOM   2275  AHA AHA X 396      70.041  70.470 -58.951  1.00  0.00
ATOM   2276  AHB AHB X 397      19.699 -19.145 -33.560  1.00  0.00
ATOM   2277  AHC AHC X 398       4.348  19.406  79.271  1.00  0.00
ATOM   2278  AHD AHD X 399      29.825  63.993  44.420  1.00  0.00
ATOM   2279  AHE AHE X 400      79.210  10.400  76.670  1.00  0.00
ATOM   2280  AHF AHF X 401     -78.706 -85.718  38.446  1.00  0.00
ATOM   2281  AHG AHG X 402     -39.111 -59.466 -76.637  1.00  0.00
ATOM   2282  AHH AHH X 403     -29.525 -27.661 -46.803  1.00  0.00
ATOM   2283  AHI AHI X 404     -29.259 -15.366 -19.949  1.00  0.00
ATOM   2284  AHJ AHJ X 405      -9.632 -26.463 -15.681  1.00  0.00
ATOM   2285  AHK AHK X 406     -34.126  74.782 -70.109  1.00  0.00
ATOM   2286  AHL AHL X 407      73.083 -54.457  53.447  1.00  0.00
ATOM   2287  AHM AHM X 408     -47.439 -43.376 -86.405  1.00  0.00
ATOM   2288  AHN AHN X 409     -62.995 -33.504  81.513  1.00  0.00
ATOM   2289  AHO AHO X 410     -60.891  27.576  55.792  1.00  0.00
ATOM   2290  AHP AHP X 411     -10.449 -64.795  34.659  1.00  0.00
ATOM   2291  AHQ AHQ X 412     -35.394 -20.809  27.812  1.00  0.00
ATOM   2292  AHR AHR X 413     -44.383  -6.240 -33.463  1.00  0.00
ATOM   2293  AHS AHS X 414      40.178  65.561  -9.989  1.00  0.00
ATOM   2294  AHT AHT X 415     -70.106 -21.184  -8.375  1.00  0.00
ATOM   2295  AHU AHU X 416     -80.466 -26.955  11.122  1.00  0.00
ATOM   2296  AHV AHV X 417     -59.821   9.111 -55.851  1.00  0.00
ATOM   2297  AHW AHW X 418     -70.107  37.628  33.358  1.00  0.00
ATOM   2298  AHX AHX X 419      72.455  76.984  10.747  1.00  0.00
ATOM   2299  AHY AHY X 420     -24.331  64.769  47.019  1.00  0.00
ATOM   2300  AHZ AHZ X 421      59.086 -71.275  70.953  1.00  0.00
ATOM   2301  AIA AIA X 422     -73.991  30.296 -72.665  1.00  0.00
ATOM   2302  AIB AIB X 423     -74.196  82.089 -76.491  1.00  0.00
ATOM   2303  AIC AIC X 424      23.791 -24.284 -74.239  1.00  0.00
ATOM   2304  AID AID X 425     -77.502  73.301 -26.822  1.00  0.00
ATOM   2305  AIE AIE X 426      -5.548 -59.903 -44.001  1.00  0.00
ATOM   2306  AIF AIF X 427      24.968 -39.658  67.527  1.00  0.00
ATOM   2307  AIG AIG X 428      57.270  77.812  53.024  1.00  0.00
ATOM   2308  AIH AIH X 429     -73.121 -55.660  71.717  1.00  0.00
ATOM   2309  AII AII X 430      23.311  18.392  62.176  1.00  0.00
ATOM   2310  AIJ AIJ X 431       4.175  81.370  47.717  1.00  0.00
ATOM   2311  AIK AIK X 432     -22.422  76.410  37.373  1.00  0.00
ATOM   2312  AIL AIL X 433     -82.653 -84.685  -6.070  1.00  0.00
ATOM   2313  AIM AIM X 434      18.573  73.756  43.084  1.00  0.00
ATOM   2314  AIN AIN X 435      79.917 -28.505  58.674  1.00  0.00
ATOM   2315  AIO AIO X 436       1.369  44.665  31.454  1.00  0.00
ATOM   2316  AIP AIP X 437     -65.677  40.170  73.981  1.00  0.00
ATOM   2317  AIQ AIQ X 438      77.907  23.467 -79.395  1.00  0.00
ATOM   2318  AIR AIR X 439      65.353 -47.131 -75.272  1.00  0.00
ATOM   2319  AIS AIS X 440      15.883 -86.439 -37.369  1.00  0.00
ATOM   2320  AIT AIT X 441      18.069  20.894  -3.007  1.00  0.00
ATOM   2321  AIU AIU X 442      61.745 -84.635 -84.016  1.00  0.00
ATOM   2322  AIV AIV X 443     -37.184 -72.702  47.447  1.00  0.00
ATOM   2323  AIW AIW X 444     -25.265  17.767   0.082  1.00  0.00
ATOM   2324  AIX AIX X 445      34.113  24.019 -80.066  1.00  0.00
ATOM   2325  AIY AIY X 446      24.451 -87.745  35.115  1.00  0.00
ATOM   2326  AIZ AIZ X 447     -18.987 -10.861  -9.109  1.00  0.00
ATOM   2327  AJA AJA X 448      35.298 -87.135 -29.470  1.00  0.00
ATOM   2328  AJB AJB X 449     -79.433 -78.013  12.321  1.00  0.00
ATOM   2329  AJC AJC X 450     -43.923 -39.241 -20.651  1.00  0.00
ATOM   2330  AJD AJD X 451      45.203  17.424  52.122  1.00  0.00
ATOM   2331  AJE AJE X 452     -43.222 -54.265  -3.451  1.00  0.00
ATOM   2332  AJF AJF X 453      -6.467 -44.476  17.440  1.00  0.00
ATOM   2333  AJG AJG X 454       1.302  58.439 -58.683  1.00  0.00
ATOM   2334  AJH AJH X 455     -18.177   4.195 -12.080  1.00  0.00
ATOM   2335  AJI AJI X 456      82.947  70.276 -34.732  1.00  0.00
ATOM   2336  AJJ AJJ X 457     -50.793  80.139 -36.493  1.00  0.00
ATOM   2337  AJK AJK X 458     -74.738  67.227 -59.172  1.00  0.00
ATOM   2338  AJL AJL X 459      52.960  36.864  56.676  1.00  0.00
ATOM   2339  AJM AJM X 460      72.071 -54.293  32.364  1.00  0.00
ATOM   2340  AJN AJN X 461     -77.969 -40.109 -24.465  1.00  0.00
ATOM   2341  AJO AJO X 462     -23.125   0.843 -41.810  1.00  0.00
ATOM   2342  AJP AJP X 463      43.345  54.646  56.709  1.00  0.00
ATOM   2343  AJQ AJQ X 464      68.973  58.707  15.671  1.00  0.00
ATOM   2344  AJR AJR X 465      43.359 -54.297 -24.448  1.00  0.00
ATOM   2345  AJS AJS X 466      42.895 -76.650  39.806  1.00  0.00
ATOM   2346  AJT AJT X 467     -62.433  78.802 -49.687  1.00  0.00
ATOM   2347  AJU AJU X 468     -66.515 -89.481  78.236  1.00  0.00
ATOM   2348  AJV AJV X 469      57.049  76.346  -2.012  1.00  0.00
ATOM   2349  AJW AJW X 470     -80.415 -19.521 -72.136  1.00  0.00
ATOM   2350  AJX AJX X 471       8.953  17.213 -78.001  1.00  0.00
ATOM   2351  AJY AJY X 472      23.134  74.304  -6.592  1.00  0.00
ATOM   2352  AJZ AJZ X 473      31.999  31.285   4.478  1.00  0.00
ATOM   2353  AKA AKA X 474     -78.952 -60.492 -24.007  1.00  0.00
ATOM   2354  AKB AKB X 475      -6.726  25.441  48.377  1.00  0.00
ATOM   2355  AKC AKC X 476      64.019 -80.569  52.478  1.00  0.00
ATOM   2356  AKD AKD X 477     -13.862   7.187 -74.714  1.00  0.00
ATOM   2357  AKE AKE X 478      69.292  -7.477  63.774  1.00  0.00
ATOM   2358  AKF AKF X 479      -2.037  72.213 -16.008  1.00  0.00
ATOM   2359  AKG AKG X 480     -21.997  31.685 -33.173  1.00  0.00
ATOM   2360  AKH AKH X 481     -29.122 -68.012  70.611  1.00  0.00
ATOM   2361  AKI AKI X 482     -56.496  11.406  47.252  1.00  0.00
ATOM   2362  AKJ AKJ X 483      43.881 -61.076  73.870  1.00  0.00
ATOM   2363  AKK AKK X 484      78.992  61.674  86.094  1.00  0.00
ATOM   2364  AKL AKL X 485      72.749 -71.110  55.559  1.00  0.00
ATOM   2365  AKM AKM X 486      33.126 -85.585  12.091  1.00  0.00
ATOM   2366  AKN AKN X 487     -29.340 -61.456 -15.104  1.00  0.00
ATOM   2367  AKO AKO X 488     -13.646  36.667  32.818  1.00  0.00
ATOM   2368  AKP AKP X 489      -7.086 -32.537  76.430  1.00  0.00
ATOM   2369  AKQ AKQ X 490      52.315  55.878  27.958  1.00  0.00
ATOM   2370  AKR AKR X 491      48.913   8.967 -25.924  1.00  0.00
ATOM   2371  AKS AKS X 492     -70.219  55.341   5.276  1.00  0.00
ATOM   2372  AKT AKT X 493      47.028 -57.605  28.220  1.00  0.00
ATOM   2373  AKU AKU X 494      31.295 -21.165  32.912  1.00  0.00
ATOM   2374  AKV AKV X 495     -26.377  59.914 -69.642  1.00  0.00
ATOM   2375  AKW AKW X 496      71.670  85.900  64.119  1.00  0.00
ATOM   2376  AKX AKX X 497     -71.795  44.668 -16.513  1.00  0.00
ATOM   2377  AKY AKY X 498     -85.165 -49.582 -43.849  1.00  0.00
ATOM   2378  AKZ AKZ X 499     -32.752  79.949 -16.054  1.00  0.00
ATOM   2379  ALA ALA X 500      85.924 -49.851 -64.006  1.00  0.00
ATOM   2380  ALB ALB X 501     -78.708 -68.806 -58.021  1.00  0.00
ATOM   2381  ALC ALC X 502     -59.581  71.296 -75.331  1.00  0.00
ATOM   2382  ALD ALD X 503     -39.272 -41.551  28.201  1.00  0.00
ATOM   2383  ALE ALE X 504      85.320 -45.762  -5.084  1.00  0.00
ATOM   2384  ALF ALF X 505     -56.778 -23.520 -85.171  1.00  0.00
ATOM   2385  ALG ALG X 506      19.927  18.986 -21.802  1.00  0.00
ATOM   2386  ALH ALH X 507     -11.022 -63.017 -85.967  1.00  0.00
ATOM   2387  ALI ALI X 508      78.979  81.078  38.381  1.00  0.00
ATOM   2388  ALJ ALJ X 509      86.605 -13.317  66.857  1.00  0.00
ATOM   2389  ALK ALK X 510     -80.274 -75.286  55.444  1.00  0.00
ATOM   2390  ALL ALL X 511     -79.665  62.190 -77.937  1.00  0.00
ATOM   2391  ALM ALM X 512     -10.558 -31.253  38.102  1.00  0.00
ATOM   2392  ALN ALN X 513     -61.955  58.174 -31.225  1.00  0.00
ATOM   2393  ALO ALO X 514      10.644  68.007  76.916  1.00  0.00
ATOM   2394  ALP ALP X 515      76.395  39.798 -72.701  1.00  0.00
ATOM   2395  ALQ ALQ X 516      16.602 -37.154  55.926  1.00  0.00
ATOM   2396  ALR ALR X 517      46.991  26.485  80.783  1.00  0.00
ATOM   2397  ALS ALS X 518      66.085 -70.151  15.530  1.00  0.00
ATOM   2398  ALT ALT X 519      89.863  70.298  31.398  1.00  0.00
ATOM   2399  ALU ALU X 520     -54.585   5.335  87.720  1.00  0.00
ATOM   2400  ALV ALV X 521      23.358 -80.064  55.850  1.00  0.00
ATOM   2401  ALW ALW X 522      32.675 -23.992  12.946  1.00  0.00
ATOM   2402  ALX ALX X 523       9.711 -86.615  32.753  1.00  0.00
ATOM   2403  ALY ALY X 524      53.858 -44.154 -14.699  1.00  0.00
ATOM   2404  ALZ ALZ X 525     -34.602 -87.098  70.386  1.00  0.00
ATOM   2405  AMA AMA X 526       9.334 -63.320 -75.798  1.00  0.00
ATOM   2406  AMB AMB X 527      57.876  31.953 -77.827  1.00  0.00
ATOM   2407  AMC AMC X 528      22.531  84.239  83.205  1.00  0.00
ATOM   2408  AMD AMD X 529      83.879  26.380  73.880  1.00  0.00
ATOM   2409  AME AME X 530      39.055 -45.746  80.885  1.00  0.00
ATOM   2410  AMF AMF X 531      25.997  -5.922 -68.580  1.00  0.00
ATOM   2411  AMG AMG X 532     -83.921  -8.765  87.858  1.00  0.00
ATOM   2412  AMH AMH X 533     -27.230  14.556 -26.672  1.00  0.00
ATOM   2413  AMI AMI X 534     -15.127  -1.644  89.168  1.00  0.00
ATOM   2414  AMJ AMJ X 535     -16.234  29.646  82.416  1.00  0.00
ATOM   2415  AMK AMK X 536      83.190  26.278 -48.994  1.00  0.00
ATOM   2416  AML AML X 537      27.238  44.090  68.592  1.00  0.00
ATOM   2417  AMM AMM X 538     -43.463  50.493  36.760  1.00  0.00
ATOM   2418  AMN AMN X 539     -84.461  84.963  19.024  1.00  0.00
ATOM   2419  AMO AMO X 540     -82.471 -67.362 -73.600  1.00  0.00
ATOM   2420  AMP AMP X 541     -82.317  76.131 -49.954  1.00  0.00
ATOM   2421  AMQ AMQ X 542     -10.062 -32.880 -61.523  1.00  0.00
ATOM   2422  AMR AMR X 543      79.598  41.063  82.891  1.00  0.00
ATOM   2423  AMS AMS X 544      44.832 -63.792  12.034  1.00  0.00
ATOM   2424  AMT AMT X 545     -84.350  17.534 -44.615  1.00  0.00
ATOM   2425  AMU AMU X 546      30.030 -20.650 -15.506  1.00  0.00
ATOM   2426  AMV AMV X 547      75.344 -10.342 -85.080  1.00  0.00
ATOM   2427  AMW AMW X 548      48.845  45.776  70.346  1.00  0.00
ATOM   2428  AMX AMX X 549      20.859  49.365  83.506  1.00  0.00
ATOM   2429  AMY AMY X 550      -3.091 -19.284 -27.869  1.00  0.00
ATOM   2430  AMZ AMZ X 551       8.762 -62.309  44.253  1.00  0.00
ATOM   2431  ANA ANA X 552      88.228 -33.679 -66.175  1.00  0.00
ATOM   2432  ANB ANB X 553      -8.453  67.107 -77.386  1.00  0.00
ATOM   2433  ANC ANC X 554      10.885 -84.702 -73.939  1.00  0.00
ATOM   2434  AND AND X 555     -44.037 -57.199 -28.944  1.00  0.00
ATOM   2435  ANE ANE X 556      45.785 -25.356 -17.876  1.00  0.00
ATOM   2436  ANF ANF X 557      -6.788 -78.458  -9.092  1.00  0.00
ATOM   2437  ANG ANG X 558     -70.282 -56.484 -57.275  1.00  0.00
ATOM   2438  ANH ANH X 559     -14.006  -6.044  36.163  1.00  0.00
ATOM   2439  ANI ANI X 560      87.066 -19.012 -20.840  1.00  0.00
ATOM   2440  ANJ ANJ X 561      76.635  75.968 -84.284  1.00  0.00
ATOM   2441  ANK ANK X 562     -65.329  23.066  79.526  1.00  0.00
ATOM   2442  ANL ANL X 563     -77.765  -5.675   8.523  1.00  0.00
ATOM   2443  ANM ANM X 564     -41.931 -81.659 -70.704  1.00  0.00
ATOM   2444  ANN ANN X 565       7.369  52.778  56.534  1.00  0.00
ATOM   2445  ANO ANO X 566     -17.404 -10.026 -78.070  1.00  0.00
ATOM   2446  ANP ANP X 567      -9.251 -74.226 -61.083  1.00  0.00
ATOM   2447  ANQ ANQ X 568     -52.690  -6.986 -13.333  1.00  0.00
ATOM   2448  ANR ANR X 569      -7.397  83.756  68.161  1.00  0.00
ATOM   2449  ANS ANS X 570      79.140  10.962 -62.165  1.00  0.00
ATOM   2450  ANT ANT X 571      25.355  -0.844  31.408  1.00  0.00
ATOM   2451  ANU ANU X 572     -73.262  19.535  44.229  1.00  0.00
ATOM   2452  ANV ANV X 573      45.711  82.713  13.836  1.00  0.00
ATOM   2453  ANW ANW X 574     -61.436   1.473  60.610  1.00  0.00
ATOM   2454  ANX ANX X 575     -21.660 -67.383 -72.567  1.00  0.00
ATOM   2455  ANY ANY X 576     -84.117  28.082  67.375  1.00  0.00
ATOM   2456  ANZ ANZ X 577      51.805 -42.129  37.564  1.00  0.00
ATOM   2457  AOA AOA X 578      15.126  44.915 -31.368  1.00  0.00
ATOM   2458  AOB AOB X 579      25.558  47.803  27.190  1.00  0.00
ATOM   2459  AOC AOC X 580      83.721  52.378 -54.927  1.00  0.00
ATOM   2460  AOD AOD X 581      -3.771  48.418  65.835  1.00  0.00
ATOM   2461  AOE AOE X 582     -42.735  85.889  88.411  1.00  0.00
ATOM   2462  AOF AOF X 583     -12.135 -68.393  51.152  1.00  0.00
ATOM   2463  AOG AOG X 584     -73.061 -20.608  86.366  1.00  0.00
ATOM   2464  AOH AOH X 585     -83.212  59.312   9.027  1.00  0.00
ATOM   2465  AOI AOI X 586     -15.752 -16.929 -40.203  1.00  0.00
ATOM   2466  AOJ AOJ X 587     -17.571  19.368 -13.402  1.00  0.00
ATOM   2467  AOK AOK X 588      60.032 -67.699 -82.039  1.00  0.00
ATOM   2468  AOL AOL X 589      19.059 -81.900  86.051  1.00  0.00
ATOM   2469  AOM AOM X 590      -4.640  22.101 -27.983  1.00  0.00
ATOM   2470  AON AON X 591      30.702   7.937  56.201  1.00  0.00
ATOM   2471  AOO AOO X 592      24.858  -0.148  13.603  1.00  0.00
ATOM   2472  AOP AOP X 593     -43.770 -11.191  41.141  1.00  0.00
ATOM   2473  AOQ AOQ X 594     -31.642 -56.572  63.748  1.00  0.00
ATOM   2474  AOR AOR X 595      70.359 -49.740  -2.555  1.00  0.00
ATOM   2475  AOS AOS X 596      89.088 -61.460  80.061  1.00  0.00
ATOM   2476  AOT AOT X 597      82.961 -73.176 -37.750  1.00  0.00
ATOM   2477  AOU AOU X 598     -82.882 -38.424 -73.862  1.00  0.00
ATOM   2478  AOV AOV X 599      -0.142  26.693   9.557  1.00  0.00
ATOM   2479  AOW AOW X 600      32.504  27.152 -67.217  1.00  0.00
ATOM   2480  AOX AOX X 601      -4.841 -85.365  45.083  1.00  0.00
ATOM   2481  AOY AOY X 602     -55.495 -61.116 -81.286  1.00  0.00
ATOM   2482  AOZ AOZ X 603      84.613  13.269  40.255  1.00  0.00
ATOM   2483  APA APA X 604     -41.277   8.191 -81.702  1.00  0.00
ATOM   2484  APB APB X 605      15.032   7.007  44.019  1.00  0.00
ATOM   2485  APC APC X 606      61.692  -0.633 -79.798  1.00  0.00
ATOM   2486  APD APD X 607      10.911  45.793 -50.606  1.00  0.00
ATOM   2487  APE APE X 608      56.180  80.799 -49.389  1.00  0.00
ATOM   2488  APF APF X 609     -47.688  12.181  -6.368  1.00  0.00
ATOM   2489  APG APG X 610      32.420 -72.336  80.314  1.00  0.00
ATOM   2490  APH APH X 611      66.038 -78.971 -54.040  1.00  0.00
ATOM   2491  API API X 612      44.374 -12.699  24.048  1.00  0.00
ATOM   2492  APJ APJ X 613     -42.861 -53.786  39.925  1.00  0.00
ATOM   2493  APK APK X 614      -9.327  62.605  60.327  1.00  0.00
ATOM   2494  APL APL X 615      84.546  24.050   2.558  1.00  0.00
ATOM   2495  APM APM X 616      -5.930 -49.963  47.572  1.00  0.00
ATOM   2496  APN APN X 617      42.273 -24.907  89.880  1.00  0.00
ATOM   2497  APO APO X 618      12.348  55.718 -73.088  1.00  0.00
ATOM   2498  APP APP X 619      37.107 -39.550 -38.956  1.00  0.00
ATOM   2499  APQ APQ X 620       1.127   1.177 -71.969  1.00  0.00
ATOM   2500  APR APR X 621     -73.244  84.348 -10.391  1.00  0.00
ATOM   2501  APS APS X 622      83.046 -11.437 -69.114  1.00  0.00
ATOM   2502  APT APT X 623     -73.468  77.961  63.572  1.00  0.00
ATOM   2503  APU APU X 624     -44.238  16.196  81.517  1.00  0.00
ATOM   2504  APV APV X 625     -52.204 -65.796 -53.801  1.00  0.00
ATOM   2505  APW APW X 626     -54.528 -55.262 -65.278  1.00  0.00
ATOM   2506  APX APX X 627     -47.697  46.720  81.139  1.00  0.00
ATOM   2507  APY APY X 628      42.071  61.689 -70.199  1.00  0.00
ATOM   2508  APZ APZ X 629      20.265 -36.057 -23.743  1.00  0.00
ATOM   2509  AQA AQA X 630      28.515 -61.766  43.673  1.00  0.00
ATOM   2510  AQB AQB X 631      21.835  67.299  89.628  1.00  0.00
ATOM   2511  AQC AQC X 632      23.882 -81.808 -10.617  1.00  0.00
ATOM   2512  AQD AQD X 633     -73.857  18.992  59.520  1.00  0.00
ATOM   2513  AQE AQE X 634      81.539  65.629  17.572  1.00  0.00
ATOM   2514  AQF AQF X 635      21.512  30.623  72.889  1.00  0.00
ATOM   2515  AQG AQG X 636     -22.525 -81.784  75.714  1.00  0.00
ATOM   2516  AQH AQH X 637     -22.421  70.117  24.868  1.00  0.00
ATOM   2517  AQI AQI X 638      -3.042 -33.407  53.854  1.00  0.00
ATOM   2518  AQJ AQJ X 639     -21.921  30.056  65.257  1.00  0.00
ATOM   2519  AQK AQK X 640      46.959  83.064  45.268  1.00  0.00
ATOM   2520  AQL AQL X 641      51.260   1.249  24.728  1.00  0.00
ATOM   2521  AQM AQM X 642     -12.165  34.042  19.896  1.00  0.00
ATOM   2522  AQN AQN X 643     -20.436  73.727  61.789  1.00  0.00
ATOM   2523  AQO AQO X 644     -48.854  78.227  21.914  1.00  0.00
ATOM   2524  AQP AQP X 645     -78.701  32.463  88.576  1.00  0.00
ATOM   2525  AQQ AQQ X 646     -37.500 -11.997  83.814  1.00  0.00
ATOM   2526  AQR AQR X 647      84.510 -46.181  64.916  1.00  0.00
ATOM   2527  AQS AQS X 648     -62.327 -90.455  48.110  1.00  0.00
ATOM   2528  AQT AQT X 649      46.341   7.152 -78.554  1.00  0.00
ATOM   2529  AQU AQU X 650      -4.814 -16.093  29.018  1.00  0.00
ATOM   2530  AQV AQV X 651     -24.371  -3.659   6.720  1.00  0.00
ATOM   2531  AQW AQW X 652     -58.468  28.381  -7.761  1.00  0.00
ATOM   2532  AQX AQX X 653     -20.564 -77.331  29.499  1.00  0.00
ATOM   2533  AQY AQY X 654     -73.845 -57.918   0.573  1.00  0.00
ATOM   2534  AQZ AQZ X 655      34.061  39.756  21.883  1.00  0.00
ATOM   2535  ARA ARA X 656     -11.455  65.320  88.895  1.00  0.00
ATOM   2536  ARB ARB X 657      68.031  -8.634  84.180  1.00  0.00
ATOM   2537  ARC ARC X 658      82.102  25.093  88.657  1.00  0.00
ATOM   2538  ARD ARD X 659     -42.320 -35.277  69.123  1.00  0.00
ATOM   2539  ARE ARE X 660     -40.299 -74.842  82.368  1.00  0.00
ATOM   2540  ARF ARF X 661     -15.678 -51.457  -5.814  1.00  0.00
ATOM   2541  ARG ARG X 662      67.257  82.929 -28.192  1.00  0.00
ATOM   2542  ARH ARH X 663      17.485  34.515 -61.911  1.00  0.00
ATOM   2543  ARI ARI X 664      31.299 -27.542  68.890  1.00  0.00
ATOM   2544  ARJ ARJ X 665     -65.437  -9.498  29.975  1.00  0.00
ATOM   2545  ARK ARK X 666     -37.072 -70.876  12.770  1.00  0.00
ATOM   2546  ARL ARL X 667     -24.628  45.288 -79.253  1.00  0.00
ATOM   2547  ARM ARM X 668     -79.614 -80.797 -69.042  1.00  0.00
ATOM   2548  ARN ARN X 669      29.077 -69.541 -27.120  1.00  0.00
ATOM   2549  ARO ARO X 670      46.614  64.805  43.945  1.00  0.00
ATOM   2550  ARP ARP X 671      41.464 -58.953  60.704  1.00  0.00
ATOM   2551  ARQ ARQ X 672     -32.308  24.178 -13.244  1.00  0.00
ATOM   2552  ARR ARR X 673      80.283 -54.125 -22.858  1.00  0.00
ATOM   2553  ARS ARS X 674     -69.617 -47.432 -74.819  1.00  0.00
ATOM   2554  ART ART X 675      12.444  60.719 -25.990  1.00  0.00
ATOM   2555  ARU ARU X 676      -1.034  -7.344 -54.133  1.00  0.00
ATOM   2556  ARV ARV X 677      54.034  44.515  85.130  1.00  0.00
ATOM   2557  ARW ARW X 678      55.699  13.948  82.378  1.00  0.00
ATOM   2558  ARX ARX X 679      76.404 -62.082  74.722  1.00  0.00
ATOM   2559  ARY ARY X 680      39.767 -16.223 -82.632  1.00  0.00
ATOM   2560  ARZ ARZ X 681      56.196 -88.679  74.663  1.00  0.00
ATOM   2561  ASA ASA X 682      43.769  68.083 -52.975  1.00  0.00
ATOM   2562  ASB ASB X 683     -53.017 -88.104 -86.053  1.00  0.00
ATOM   2563  ASC ASC X 684      47.264  -6.709  76.211  1.00  0.00
ATOM   2564  ASD ASD X 685      85.544  39.623 -40.385  1.00  0.00
ATOM   2565  ASE ASE X 686     -24.779  11.072  22.694  1.00  0.00
ATOM   2566  ASF ASF X 687      32.101  82.420  35.004  1.00  0.00
ATOM   2567  ASG ASG X 688       9.263 -47.716 -26.311  1.00  0.00
ATOM   2568  ASH ASH X 689      43.098 -45.392  -4.121  1.00  0.00
ATOM   2569  ASI ASI X 690      50.966 -58.347 -40.226  1.00  0.00
ATOM   2570  ASJ ASJ X 691      70.015  78.340 -12.238  1.00  0.00
ATOM   2571  ASK ASK X 692     -12.174 -83.214 -21.636  1.00  0.00
ATOM   2572  ASL ASL X 693     -48.486  37.467  50.220  1.00  0.00
ATOM   2573  ASM ASM X 694      28.838  70.583 -20.139  1.00  0.00
ATOM   2574  ASN ASN X 695      68.543  27.555  77.739  1.00  0.00
ATOM   2575  ASO ASO X 696     -78.786 -65.641  -9.847  1.00  0.00
ATOM   2576  ASP ASP X 697      35.036 -49.927 -68.467  1.00  0.00
ATOM   2577  ASQ ASQ X 698     -48.616 -24.489 -10.175  1.00  0.00
ATOM   2578  ASR ASR X 699     -10.288  82.254  -1.974  1.00  0.00
ATOM   2579  ASS ASS X 700      79.415 -33.347  32.033  1.00  0.00
ATOM   2580  AST AST X 701      11.790  50.419  69.598  1.00  0.00
ATOM   2581  ASU ASU X 702     -61.988 -68.580 -27.880  1.00  0.00
ATOM   2582  ASV ASV X 703      74.607  27.559 -39.322  1.00  0.00
ATOM   2583  ASW ASW X 704     -52.819  66.878 -51.816  1.00  0.00
ATOM   2584  ASX ASX X 705      70.271  16.373 -53.932  1.00  0.00
ATOM   2585  ASY ASY X 706     -76.234 -62.444 -40.721  1.00  0.00
ATOM   2586  ASZ ASZ X 707     -14.290  50.491 -21.288  1.00  0.00
ATOM   2587  ATA ATA X 708      29.416 -12.149  -0.425  1.00  0.00
ATOM   2588  ATB ATB X 709      81.952  60.088 -19.807  1.00  0.00
ATOM   2589  ATC ATC X 710      62.729  57.546  82.765  1.00  0.00
ATOM   2590  ATD ATD X 711     -68.404 -53.763 -14.370  1.00  0.00
ATOM   2591  ATE ATE X 712      11.293  49.890  21.262  1.00  0.00
ATOM   2592  ATF ATF X 713     -82.204  12.109 -63.192  1.00  0.00
ATOM   2593  ATG ATG X 714      -6.400  44.348  51.976  1.00  0.00
ATOM   2594  ATH ATH X 715     -42.558 -87.484 -18.900  1.00  0.00
ATOM   2595  ATI ATI X 716      15.404 -59.202 -26.135  1.00  0.00
ATOM   2596  ATJ ATJ X 717      79.126 -39.920  84.671  1.00  0.00
ATOM   2597  ATK ATK X 718     -86.166 -42.812  21.356  1.00  0.00
ATOM   2598  ATL ATL X 719      30.809   7.558 -83.482  1.00  0.00
ATOM   2599  ATM ATM X 720      19.081  26.098  46.798  1.00  0.00
ATOM   2600  ATN ATN X 721     -64.959 -70.726 -46.476  1.00  0.00
ATOM   2601  ATO ATO X 722     -53.232 -89.258  38.987  1.00  0.00
ATOM   2602  ATP ATP X 723     -62.132   2.061 -72.069  1.00  0.00
ATOM   2603  ATQ ATQ X 724      10.931 -38.180  22.200  1.00  0.00
ATOM   2604  ATR ATR X 725      85.352 -33.081 -83.243  1.00  0.00
ATOM   2605  ATS ATS X 726      41.498  73.370 -27.413  1.00  0.00
ATOM   2606  ATT ATT X 727     -27.945 -81.789 -23.637  1.00  0.00
ATOM   2607  ATU ATU X 728     -83.983  75.845  27.103  1.00  0.00
ATOM   2608  ATV ATV X 729      88.352  23.350 -19.957  1.00  0.00
ATOM   2609  ATW ATW X 730     -40.677 -18.223  74.504  1.00  0.00
ATOM   2610  ATX ATX X 731     -82.865  42.038  -0.819  1.00  0.00
ATOM   2611  ATY ATY X 732     -67.690 -75.412 -77.142  1.00  0.00
ATOM   2612  ATZ ATZ X 733      35.977  51.115  79.377  1.00  0.00
ATOM   2613  AUA AUA X 734      42.876 -64.690 -87.212  1.00  0.00
ATOM   2614  AUB AUB X 735      84.585  78.611 -17.419  1.00  0.00
ATOM   2615  AUC AUC X 736      84.079   4.412  -4.099  1.00  0.00
ATOM   2616  AUD AUD X 737     -60.609  68.243  33.263  1.00  0.00
ATOM   2617  AUE AUE X 738      49.372 -35.791  19.224  1.00  0.00
ATOM   2618  AUF AUF X 739      78.610 -88.949  63.434  1.00  0.00
ATOM   2619  AUG AUG X 740      36.214  78.681  57.888  1.00  0.00
ATOM   2620  AUH AUH X 741      38.533  19.609  -1.542  1.00  0.00
ATOM   2621  AUI AUI X 742      -9.815  19.143  64.069  1.00  0.00
ATOM   2622  AUJ AUJ X 743      25.591  65.588 -65.819  1.00  0.00
ATOM   2623  AUK AUK X 744       8.697 -33.648  37.702  1.00  0.00
ATOM   2624  AUL AUL X 745     -58.421 -60.743  84.601  1.00  0.00
ATOM   2625  AUM AUM X 746      89.465 -42.802  34.731  1.00  0.00
ATOM   2626  AUN AUN X 747      85.735 -88.231  87.565  1.00  0.00
ATOM   2627  AUO AUO X 748      14.664  85.645 -12.149  1.00  0.00
ATOM   2628  AUP AUP X 749     -25.359 -84.689 -64.855  1.00  0.00
ATOM   2629  AUQ AUQ X 750     -69.906  83.813 -38.986  1.00  0.00
ATOM   2630  AUR AUR X 751      10.557  39.391  49.119  1.00  0.00
ATOM   2631  AUS AUS X 752     -61.477  23.499  12.501  1.00  0.00
ATOM   2632  AUT AUT X 753     -36.437 -69.853 -22.985  1.00  0.00
ATOM   2633  AUU AUU X 754     -46.688  53.662 -30.856  1.00  0.00
ATOM   2634  AUV AUV X 755     -13.362 -62.964 -51.812  1.00  0.00
ATOM   2635  AUW AUW X 756      59.945  69.557  25.326  1.00  0.00
ATOM   2636  AUX AUX X 757     -35.218 -58.995  52.920  1.00  0.00
ATOM   2637  AUY AUY X 758      81.387  -2.230 -16.968  1.00  0.00
ATOM   2638  AUZ AUZ X 759      24.895  13.236  12.205  1.00  0.00
ATOM   2639  AVA AVA X 760      28.269 -51.504 -83.724  1.00  0.00
ATOM   2640  AVB AVB X 761      -2.138 -87.881  61.256  1.00  0.00
ATOM   2641  AVC AVC X 762      41.925  47.896 -67.609  1.00  0.00
ATOM   2642  AVD AVD X 763     -33.964 -78.701 -11.088  1.00  0.00
ATOM   2643  AVE AVE X 764     -63.365  -2.845 -38.568  1.00  0.00
ATOM   2644  AVF AVF X 765      26.868 -58.765  58.226  1.00  0.00
ATOM   2645  AVG AVG X 766      79.178  39.543  10.183  1.00  0.00
ATOM   2646  AVH AVH X 767     -70.119  12.077   9.083  1.00  0.00
ATOM   2647  AVI AVI X 768     -13.403   1.699  72.996  1.00  0.00
ATOM   2648  AVJ AVJ X 769      29.708  -1.209 -21.085  1.00  0.00
ATOM   2649  AVK AVK X 770      87.567  -4.125 -54.138  1.00  0.00
ATOM   2650  AVL AVL X 771       1.477  39.153 -60.961  1.00  0.00
ATOM   2651  AVM AVM X 772       6.687  -3.771 -35.060  1.00  0.00
ATOM   2652  AVN AVN X 773     -33.090 -74.474 -83.592  1.00  0.00
ATOM   2653  AVO AVO X 774     -39.061   1.049 -43.335  1.00  0.00
ATOM   2654  AVP AVP X 775      -7.617 -12.285  49.778  1.00  0.00
ATOM   2655  AVQ AVQ X 776     -12.435 -82.711 -48.338  1.00  0.00
ATOM   2656  AVR AVR X 777      23.126  58.780 -12.672  1.00  0.00
ATOM   2657  AVS AVS X 778      -4.228  83.786  83.097  1.00  0.00
ATOM   2658  AVT AVT X 779      -3.592  45.294  13.063  1.00  0.00
ATOM   2659  AVU AVU X 780      -5.907  24.949  28.427  1.00  0.00
ATOM   2660  AVV AVV X 781     -70.317 -15.634  70.292  1.00  0.00
ATOM   2661  AVW AVW X 782      60.148  52.365 -70.605  1.00  0.00
ATOM   2662  AVX AVX X 783     -67.688  14.509  -3.720  1.00  0.00
ATOM   2663  AVY AVY X 784     -59.901 -85.696 -76.295  1.00  0.00
ATOM   2664  AVZ AVZ X 785     -31.869  14.502 -47.565  1.00  0.00
ATOM   2665  AWA AWA X 786     -12.763  83.926  23.761  1.00  0.00
ATOM   2666  AWB AWB X 787      54.120 -56.461  62.550  1.00  0.00
ATOM   2667  AWC AWC X 788      32.749 -47.312  64.234  1.00  0.00
ATOM   2668  AWD AWD X 789     -84.858  53.620  17.927  1.00  0.00
ATOM   2669  AWE AWE X 790      86.341   2.527  64.843  1.00  0.00
ATOM   2670  AWF AWF X 791     -84.817 -74.801  26.873  1.00  0.00
ATOM   2671  AWG AWG X 792     -54.909  28.861 -57.919  1.00  0.00
ATOM   2672  AWH AWH X 793     -54.207  53.324  57.787  1.00  0.00
ATOM   2673  AWI AWI X 794     -49.050 -52.756  24.488  1.00  0.00
ATOM   2674  AWJ AWJ X 795      12.053 -48.535  48.517  1.00  0.00
ATOM   2675  AWK AWK X 796     -84.671 -52.867  67.096  1.00  0.00
ATOM   2676  AWL AWL X 797     -44.460  -4.328 -54.202  1.00  0.00
ATOM   2677  AWM AWM X 798     -54.240 -86.594 -37.870  1.00  0.00
ATOM   2678  AWN AWN X 799     -32.484  84.235  23.158  1.00  0.00
ATOM   2679  AWO AWO X 800      71.194 -11.247 -22.703  1.00  0.00
ATOM   2680  AWP AWP X 801     -46.219 -22.875 -22.234  1.00  0.00
ATOM   2681  AWQ AWQ X 802     -54.973  49.816 -37.436  1.00  0.00
ATOM   2682  AWR AWR X 803      88.494  71.359 -85.474  1.00  0.00
ATOM   2683  AWS AWS X 804     -44.372  50.858 -54.718  1.00  0.00
ATOM   2684  AWT AWT X 805      67.141 -59.608 -42.880  1.00  0.00
ATOM   2685  AWU AWU X 806     -84.950 -22.388 -10.375  1.00  0.00
ATOM   2686  AWV AWV X 807     -76.151 -89.347  88.098  1.00  0.00
ATOM   2687  AWW AWW X 808      75.419 -84.540  20.795  1.00  0.00
ATOM   2688  AWX AWX X 809      86.007  82.860  25.131  1.00  0.00
ATOM   2689  AWY AWY X 810     -34.704  -4.926  70.119  1.00  0.00
ATOM   2690  AWZ AWZ X 811     -18.560 -32.823  12.888  1.00  0.00
ATOM   2691  AXA AXA X 812      16.833 -75.682   2.335  1.00  0.00
ATOM   2692  AXB AXB X 813     -34.530  -8.910 -84.334  1.00  0.00
ATOM   2693  AXC AXC X 814       5.373 -54.544  31.377  1.00  0.00
ATOM   2694  AXD AXD X 815      67.415 -38.407  87.294  1.00  0.00
ATOM   2695  AXE AXE X 816     -82.156 -83.787 -82.095  1.00  0.00
ATOM   2696  AXF AXF X 817     -39.505  57.405 -78.823  1.00  0.00
ATOM   2697  AXG AXG X 818     -49.972  73.555  86.758  1.00  0.00
ATOM   2698  AXH AXH X 819     -38.952  58.913  84.565  1.00  0.00
ATOM   2699  AXI AXI X 820     -79.804 -42.987  -7.872  1.00  0.00
ATOM   2700  AXJ AXJ X 821      71.309 -50.124  74.298  1.00  0.00
ATOM   2701  AXK AXK X 822     -48.294 -14.690 -84.108  1.00  0.00
ATOM   2702  AXL AXL X 823       5.676 -32.242 -30.808  1.00  0.00
ATOM   2703  AXM AXM X 824      58.898 -68.283  34.631  1.00  0.00
ATOM   2704  AXN AXN X 825     -82.733  43.730  51.030  1.00  0.00
ATOM   2705  AXO AXO X 826      -3.885  83.725 -68.957  1.00  0.00
ATOM   2706  AXP AXP X 827     -21.482 -77.851  58.512  1.00  0.00
ATOM   2707  AXQ AXQ X 828     -83.610 -15.762  59.957  1.00  0.00
ATOM   2708  AXR AXR X 829      34.346  22.023 -53.581  1.00  0.00
ATOM   2709  AXS AXS X 830      44.993 -46.928 -49.791  1.00  0.00
ATOM   2710  AXT AXT X 831      41.777  77.241 -63.299  1.00  0.00
ATOM   2711  AXU AXU X 832      45.654  23.548 -84.630  1.00  0.00
ATOM   2712  AXV AXV X 833       5.831  46.907  90.001  1.00  0.00
ATOM   2713  AXW AXW X 834      87.933  78.275 -66.409  1.00  0.00
ATOM   2714  AXX AXX X 835     -81.173  -4.676 -58.639  1.00  0.00
ATOM   2715  AXY AXY X 836     -80.972  49.498 -58.192  1.00  0.00
ATOM   2716  AXZ AXZ X 837     -62.281  45.330 -86.173  1.00  0.00
ATOM   2717  AYA AYA X 838     -70.093   7.757 -43.421  1.00  0.00
ATOM   2718  AYB AYB X 839     -32.807 -48.730 -20.155  1.00  0.00
ATOM   2719  AYC AYC X 840      77.910 -47.107  12.910  1.00  0.00
ATOM   2720  AYD AYD X 841      78.663  -2.419  22.952  1.00  0.00
ATOM   2721  AYE AYE X 842      85.084 -59.279 -38.662  1.00  0.00
ATOM   2722  AYF AYF X 843     -28.826 -45.846  43.068  1.00  0.00
ATOM   2723  AYG AYG X 844      83.919  59.477  -1.229  1.00  0.00
ATOM   2724  AYH AYH X 845      27.040  -7.952 -85.339  1.00  0.00
ATOM   2725  AYI AYI X 846       1.488  30.723 -46.944  1.00  0.00
ATOM   2726  AYJ AYJ X 847       5.328   6.580  31.732  1.00  0.00
ATOM   2727  AYK AYK X 848      64.791 -76.801  29.141  1.00  0.00
ATOM   2728  AYL AYL X 849      57.946 -88.263 -50.560  1.00  0.00
ATOM   2729  AYM AYM X 850     -63.701  81.611  60.422  1.00  0.00
ATOM   2730  AYN AYN X 851     -31.882 -46.952 -71.080  1.00  0.00
ATOM   2731  AYO AYO X 852     -78.622  61.601  81.070  1.00  0.00
ATOM   2732  AYP AYP X 853     -33.641 -85.053  20.345  1.00  0.00
ATOM   2733  AYQ AYQ X 854      26.842 -88.432  68.601  1.00  0.00
ATOM   2734  AYR AYR X 855      86.732 -66.266  64.945  1.00  0.00
ATOM   2735  AYS AYS X 856      32.082 -65.973  67.926  1.00  0.00
ATOM   2736  AYT AYT X 857       9.021  56.611  -1.956  1.00  0.00
ATOM   2737  AYU AYU X 858      76.206 -62.896   4.475  1.00  0.00
ATOM   2738  AYV AYV X 859      73.075 -24.546  89.378  1.00  0.00
ATOM   2739  AYW AYW X 860       2.850  55.887  44.717  1.00  0.00
ATOM   2740  AYX AYX X 861      85.293 -12.723  84.454  1.00  0.00
ATOM   2741  AYY AYY X 862      23.908  61.687 -42.528  1.00  0.00
ATOM   2742  AYZ AYZ X 863      54.184 -59.287  43.055  1.00  0.00
ATOM   2743  AZA AZA X 864      45.575  84.112  -9.883  1.00  0.00
ATOM   2744  AZB AZB X 865     -32.363 -87.837  83.819  1.00  0.00
ATOM   2745  AZC AZC X 866      89.621 -76.994  17.824  1.00  0.00
ATOM   2746  AZD AZD X 867      -4.049  10.779 -20.431  1.00  0.00
ATOM   2747  AZE AZE X 868      28.468  39.679  79.279  1.00  0.00
ATOM   2748  AZF AZF X 869      68.619  14.389 -37.956  1.00  0.00
ATOM   2749  AZG AZG X 870     -53.386 -41.422  65.917  1.00  0.00
ATOM   2750  AZH AZH X 871     -82.859 -26.121  77.967  1.00  0.00
ATOM   2751  AZI AZI X 872      29.415  64.268  30.032  1.00  0.00
ATOM   2752  AZJ AZJ X 873      52.391  56.637  16.803  1.00  0.00
ATOM   2753  AZK AZK X 874      27.888  29.532  82.254  1.00  0.00
ATOM   2754  AZL AZL X 875      50.453  28.171  65.564  1.00  0.00
ATOM   2755  AZM AZM X 876     -72.349  47.029  85.335  1.00  0.00
ATOM   2756  AZN AZN X 877      77.128 -32.988 -55.312  1.00  0.00
ATOM   2757  AZO AZO X 878     -18.619 -17.927  85.086  1.00  0.00
ATOM   2758  AZP AZP X 879     -26.216  24.889  29.343  1.00  0.00
ATOM   2759  AZQ AZQ X 880      36.406 -15.480  78.831  1.00  0.00
ATOM   2760  AZR AZR X 881      46.512  80.343  31.318  1.00  0.00
ATOM   2761  AZS AZS X 882     -38.265  78.853  -4.769  1.00  0.00
ATOM   2762  AZT AZT X 883      12.762  36.833  86.052  1.00  0.00
ATOM   2763  AZU AZU X 884     -57.883 -48.077 -23.003  1.00  0.00
ATOM   2764  AZV AZV X 885      15.076 -16.986 -48.856  1.00  0.00
ATOM   2765  AZW AZW X 886     -14.910 -44.230  34.675  1.00  0.00
ATOM   2766  AZX AZX X 887     -14.010 -22.955  27.940  1.00  0.00
ATOM   2767  AZY AZY X 888      42.159  85.860  79.455  1.00  0.00
ATOM   2768  AZZ AZZ X 889      30.959 -39.415  53.563  1.00  0.00
ATOM   2769  BAA BAA X 890     -37.648  49.855 -65.806  1.00  0.00
ATOM   2770  BAB BAB X 891      -9.028 -58.803 -67.553  1.00  0.00
ATOM   2771  BAC BAC X 892      20.314 -14.315  45.416  1.00  0.00
ATOM   2772  BAD BAD X 893      85.701  77.337   1.142  1.00  0.00
ATOM   2773  BAE BAE X 894      48.987 -87.484 -40.634  1.00  0.00
ATOM   2774  BAF BAF X 895     -77.169 -25.974 -83.137  1.00  0.00
ATOM   2775  BAG BAG X 896     -20.065 -87.370 -10.937  1.00  0.00
ATOM   2776  BAH BAH X 897     -23.315 -89.249  63.195  1.00  0.00
ATOM   2777  BAI BAI X 898      87.918 -83.038 -17.611  1.00  0.00
ATOM   2778  BAJ BAJ X 899      -9.477  12.015  37.398  1.00  0.00
ATOM   2779  BAK BAK X 900     -49.933 -85.874  85.961  1.00  0.00
ATOM   2780  BAL BAL X 901     -74.518  57.648 -14.156  1.00  0.00
ATOM   2781  BAM BAM X 902      52.338 -19.999  80.439  1.00  0.00
ATOM   2782  BAN BAN X 903      52.781  47.566   6.368  1.00  0.00
ATOM   2783  BAO BAO X 904     -83.025  81.303 -66.527  1.00  0.00
ATOM   2784  BAP BAP X 905     -73.512  63.529  23.015  1.00  0.00
ATOM   2785  BAQ BAQ X 906     -84.370  14.902  46.323  1.00  0.00
ATOM   2786  BAR BAR X 907      72.898 -63.769 -66.250  1.00  0.00
ATOM   2787  BAS BAS X 908     -28.510 -12.235 -59.254  1.00  0.00
ATOM   2788  BAT BAT X 909     -72.007 -68.845  86.436  1.00  0.00
ATOM   2789  BAU BAU X 910      16.240 -64.453  52.228  1.00  0.00
ATOM   2790  BAV BAV X 911     -70.225  25.847  -2.050  1.00  0.00
ATOM   2791  BAW BAW X 912       7.173  76.444  62.200  1.00  0.00
ATOM   2792  BAX BAX X 913     -32.036  -1.635  85.857  1.00  0.00
ATOM   2793  BAY BAY X 914      64.899 -43.285 -26.578  1.00  0.00
ATOM   2794  BAZ BAZ X 915     -25.043 -61.722 -55.638  1.00  0.00
ATOM   2795  BBA BBA X 916      26.691  38.630 -85.623  1.00  0.00
ATOM   2796  BBB BBB X 917     -67.998 -42.545  -3.118  1.00  0.00
ATOM   2797  BBC BBC X 918      26.900  11.203  -0.941  1.00  0.00
ATOM   2798  BBD BBD X 919     -82.124 -89.330  27.189  1.00  0.00
ATOM   2799  BBE BBE X 920     -55.857  28.692  87.130  1.00  0.00
ATOM   2800  BBF BBF X 921      83.432 -87.404 -62.294  1.00  0.00
ATOM   2801  BBG BBG X 922       3.433 -59.458  20.154  1.00  0.00
ATOM   2802  BBH BBH X 923     -85.798   7.572  10.769  1.00  0.00
ATOM   2803  BBI BBI X 924     -11.171  17.265 -67.352  1.00  0.00
ATOM   2804  BBJ BBJ X 925     -46.671 -83.802  27.836  1.00  0.00
ATOM   2805  BBK BBK X 926     -64.530 -52.248  16.638  1.00  0.00
ATOM   2806  BBL BBL X 927     -41.074 -29.943  81.909  1.00  0.00
ATOM   2807  BBM BBM X 928     -69.370  -1.889  85.127  1.00  0.00
ATOM   2808  BBN BBN X 929     -23.174  10.303 -85.592  1.00  0.00
ATOM   2809  BBO BBO X 930      30.371 -53.223  22.949  1.00  0.00
ATOM   2810  BBP BBP X 931      31.448 -54.468 -40.032  1.00  0.00
ATOM   2811  BBQ BBQ X 932     -31.498  76.438 -85.885  1.00  0.00
ATOM   2812  BBR BBR X 933     -59.069  18.174 -75.795  1.00  0.00
ATOM   2813  BBS BBS X 934     -36.774  35.906  86.319  1.00  0.00
ATOM   2814  BBT BBT X 935     -28.599 -70.536  -5.751  1.00  0.00
ATOM   2815  BBU BBU X 936      37.038  19.859  88.328  1.00  0.00
ATOM   2816  BBV BBV X 937      67.241 -51.943  13.422  1.00  0.00
ATOM   2817  BBW BBW X 938      44.808 -23.478  -2.303  1.00  0.00
ATOM   2818  BBX BBX X 939      19.760  15.453  77.670  1.00  0.00
ATOM   2819  BBY BBY X 940      85.382 -72.515 -60.869  1.00  0.00
ATOM   2820  BBZ BBZ X 941       1.516 -85.852 -56.857  1.00  0.00
ATOM   2821  BCA BCA X 942      62.192 -20.905  89.712  1.00  0.00
ATOM   2822  BCB BCB X 943     -77.418 -13.385  26.703  1.00  0.00
ATOM   2823  BCC BCC X 944      87.693  10.554 -72.622  1.00  0.00
ATOM   2824  BCD BCD X 945      77.037 -59.658 -87.235  1.00  0.00
ATOM   2825  BCE BCE X 946     -17.888  17.733 -45.086  1.00  0.00
ATOM   2826  BCF BCF X 947     -60.609 -43.699 -85.170  1.00  0.00
ATOM   2827  BCG BCG X 948       2.930  56.009 -85.688  1.00  0.00
ATOM   2828  BCH BCH X 949      29.365  60.636 -78.978  1.00  0.00
ATOM   2829  BCI BCI X 950      61.354 -61.883  -5.199  1.00  0.00
ATOM   2830  BCJ BCJ X 951     -83.398  13.425 -33.135  1.00  0.00
ATOM   2831  BCK BCK X 952      73.825   8.593 -86.758  1.00  0.00
ATOM   2832  BCL BCL X 953      66.621 -68.677  45.851  1.00  0.00
ATOM   2833  BCM BCM X 954     -27.920 -68.256  88.056  1.00  0.00
ATOM   2834  BCN BCN X 955      24.774  81.665 -57.205  1.00  0.00
ATOM   2835  BCO BCO X 956     -59.335  80.117  35.777  1.00  0.00
ATOM   2836  BCP BCP X 957     -50.921  42.126  27.690  1.00  0.00
ATOM   2837  BCQ BCQ X 958     -52.441 -75.571 -77.618  1.00  0.00
ATOM   2838  BCR BCR X 959     -63.774  49.829  21.428  1.00  0.00
ATOM   2839  BCS BCS X 960     -76.587 -40.858   8.108  1.00  0.00
ATOM   2840  BCT BCT X 961     -69.170 -12.143 -85.457  1.00  0.00
ATOM   2841  BCU BCU X 962      86.522  43.567  59.129  1.00  0.00
ATOM   2842  BCV BCV X 963      66.281  82.802  24.394  1.00  0.00
ATOM   2843  BCW BCW X 964     -34.458 -46.912 -51.460  1.00  0.00
ATOM   2844  BCX BCX X 965      65.354 -51.186 -13.348  1.00  0.00
ATOM   2845  BCY BCY X 966     -35.937  27.884 -80.951  1.00  0.00
ATOM   2846  BCZ BCZ X 967      12.310 -22.295   6.969  1.00  0.00
ATOM   2847  BDA BDA X 968       8.248  65.245  36.804  1.00  0.00
ATOM   2848  BDB BDB X 969      -8.309 -82.569  87.270  1.00  0.00
ATOM   2849  BDC BDC X 970     -60.474  84.375  72.189  1.00  0.00
ATOM   2850  BDD BDD X 971     -80.212 -53.567 -85.048  1.00  0.00
ATOM   2851  BDE BDE X 972     -83.729  -5.521 -39.433  1.00  0.00
ATOM   2852  BDF BDF X 973     -69.185 -83.436 -58.214  1.00  0.00
ATOM   2853  BDG BDG X 974       7.968 -20.226 -78.370  1.00  0.00
ATOM   2854  BDH BDH X 975     -70.326 -66.727  65.574  1.00  0.00
ATOM   2855  BDI BDI X 976      18.423   8.488  87.574  1.00  0.00
ATOM   2856  BDJ BDJ X 977      82.187  58.309  28.900  1.00  0.00
ATOM   2857  BDK BDK X 978     -82.751  73.972  -1.129  1.00  0.00
ATOM   2858  BDL BDL X 979      38.019  85.761 -41.172  1.00  0.00
ATOM   2859  BDM BDM X 980      86.384  73.305  63.059  1.00  0.00
ATOM   2860  BDN BDN X 981      15.865 -78.831  43.450  1.00  0.00
ATOM   2861  BDO BDO X 982      89.025 -34.070  42.327  1.00  0.00
ATOM   2862  BDP BDP X 983     -41.436  18.924  30.802  1.00  0.00
ATOM   2863  BDQ BDQ X 984     -16.173 -34.197 -85.546  1.00  0.00
ATOM   2864  BDR BDR X 985     -12.159  86.082 -85.186  1.00  0.00
ATOM   2865  BDS BDS X 986     -65.754  13.609  32.034  1.00  0.00
ATOM   2866  BDT BDT X 987     -62.866  72.054  88.744  1.00  0.00
ATOM   2867  BDU BDU X 988     -44.627 -40.003 -71.469  1.00  0.00
ATOM   2868  BDV BDV X 989     -27.246  -8.181  27.381  1.00  0.00
ATOM   2869  BDW BDW X 990      35.091  21.515  32.840  1.00  0.00
ATOM   2870  BDX BDX X 991      79.104  84.872 -39.788  1.00  0.00
ATOM   2871  BDY BDY X 992     -66.528 -88.308  65.075  1.00  0.00
ATOM   2872  BDZ BDZ X 993      21.247  54.839 -60.917  1.00  0.00
ATOM   2873  BEA BEA X 994     -25.881   7.687   9.534  1.00  0.00
ATOM   2874  BEB BEB X 995     -78.011 -83.180  78.401  1.00  0.00
ATOM   2875  BEC BEC X 996      74.907 -11.702  30.344  1.00  0.00
ATOM   2876  BED BED X 997     -16.923 -44.467 -73.852  1.00  0.00
ATOM   2877  BEE BEE X 998     -32.477 -14.648 -42.759  1.00  0.00
ATOM   2878  BEF BEF X 999      88.098 -71.937 -27.840  1.00  0.00
ATOM   2879  BEG BEG X1000      86.975  36.898  47.873  1.00  0.00
ATOM   2880  BEH BEH X1001     -71.307 -88.791 -17.005  1.00  0.00
ATOM   2881  BEI BEI Y1002      -8.587  72.475 -37.491  1.00  0.00
ATOM   2882  BEJ BEJ Y1003      46.687  45.298  17.260  1.00  0.00
ATOM   2883  BEK BEK Y1004      41.678 -61.479  57.335  1.00  0.00
ATOM   2884  BEL BEL Y1005      71.222  52.772  50.905  1.00  0.00
ATOM   2885  BEM BEM Y1006      11.994 -24.404  28.335  1.00  0.00
ATOM   2886  BEN BEN Y1007     -23.297  -9.620 -73.653  1.00  0.00
ATOM   2887  BEO BEO Y1008      66.417 -67.567 -31.896  1.00  0.00
ATOM   2888  BEP BEP Y1009     -50.676   4.158  70.146  1.00  0.00
ATOM   2889  BEQ BEQ Y1010      62.563 -42.378  28.879  1.00  0.00
ATOM   2890  BER BER Y1011     -67.083 -55.746  48.996  1.00  0.00
ATOM   2891  BES BES Y1012      43.063  37.868  88.675  1.00  0.00
ATOM   2892  BET BET Y1013      11.407  38.055 -33.391  1.00  0.00
ATOM   2893  BEU BEU Y1014      66.970 -48.968 -70.183  1.00  0.00
ATOM   2894  BEV BEV Y1015      -2.368 -65.588  30.656  1.00  0.00
ATOM   2895  BEW BEW Y1016     -55.818  -1.831  23.732  1.00  0.00
ATOM   2896  BEX BEX Y1017      53.136 -28.697  73.202  1.00  0.00
ATOM   2897  BEY BEY Y1018      29.638  25.046   9.585  1.00  0.00
ATOM   2898  BEZ BEZ Y1019      23.945 -87.270 -50.890  1.00  0.00
ATOM   2899  BFA BFA Y1020     -38.964  43.798 -56.616  1.00  0.00
ATOM   2900  BFB BFB Y1021     -39.083  44.008  40.050  1.00  0.00
ATOM   2901  BFC BFC Y1022     -24.929 -44.232   0.804  1.00  0.00
ATOM   2902  BFD BFD Y1023      83.414 -21.307 -69.792  1.00  0.00
ATOM   2903  BFE BFE Y1024      22.591 -24.605  69.707  1.00  0.00
ATOM   2904  BFF BFF Y1025       0.656 -70.192 -22.628  1.00  0.00
ATOM   2905  BFG BFG Y1026      56.803  29.680  56.472  1.00  0.00
ATOM   2906  BFH BFH Y1027       0.718  40.210   9.491  1.00  0.00
ATOM   2907  BFI BFI Y1028      62.998 -80.455   2.143  1.00  0.00
ATOM   2908  BFJ BFJ Y1029      -9.764 -23.536 -30.557  1.00  0.00
ATOM   2909  BFK BFK Y1030      44.164 -10.723  47.249  1.00  0.00
ATOM   2910  BFL BFL Y1031     -77.695 -18.323 -79.973  1.00  0.00
ATOM   2911  BFM BFM Y1032     -64.760  57.321 -76.584  1.00  0.00
ATOM   2912  BFN BFN Y1033     -63.405 -43.450 -59.311  1.00  0.00
ATOM   2913  BFO BFO Y1034     -67.638   8.575  -5.002  1.00  0.00
ATOM   2914  BFP BFP Y1035      82.551 -14.136   8.856  1.00  0.00
ATOM   2915  BFQ BFQ Y1036      43.103  -7.032 -72.294  1.00  0.00
ATOM   2916  BFR BFR Y1037     -60.922   7.847 -60.992  1.00  0.00
ATOM   2917  BFS BFS Y1038     -22.987 -71.230  58.517  1.00  0.00
ATOM   2918  BFT BFT Y1039      36.177  76.047 -15.498  1.00  0.00
ATOM   2919  BFU BFU Y1040     -19.729  52.105  63.636  1.00  0.00
ATOM   2920  BFV BFV Y1041      60.240 -30.333 -56.050  1.00  0.00
ATOM   2921  BFW BFW Y1042       5.854  46.961  73.252  1.00  0.00
ATOM   2922  BFX BFX Y1043      57.546 -23.971  -8.249  1.00  0.00
ATOM   2923  BFY BFY Y1044     -52.741  73.324  45.698  1.00  0.00
ATOM   2924  BFZ BFZ Y1045     -61.152 -27.498   7.788  1.00  0.00
ATOM   2925  BGA BGA Y1046      40.457  45.985 -60.216  1.00  0.00
ATOM   2926  BGB BGB Y1047      29.334 -62.497  -3.308  1.00  0.00
ATOM   2927  BGC BGC Y1048     -69.509 -85.011  80.780  1.00  0.00
ATOM   2928  BGD BGD Y1049      68.191  70.702  88.217  1.00  0.00
ATOM   2929  BGE BGE Y1050       7.382 -41.377  51.095  1.00  0.00
ATOM   2930  BGF BGF Y1051      62.022  41.646 -32.221  1.00  0.00
ATOM   2931  BGG BGG Y1052     -31.793 -80.010  22.440  1.00  0.00
ATOM   2932  BGH BGH Y1053      17.831  15.526 -82.740  1.00  0.00
ATOM   2933  BGI BGI Y1054      51.663  72.229  76.396  1.00  0.00
ATOM   2934  BGJ BGJ Y1055     -28.668  34.925 -31.754  1.00  0.00
ATOM   2935  BGK BGK Y1056      31.997  17.920 -72.352  1.00  0.00
ATOM   2936  BGL BGL Y1057     -18.431 -13.647 -45.703  1.00  0.00
ATOM   2937  BGM BGM Y1058       3.189  63.990  -7.697  1.00  0.00
ATOM   2938  BGN BGN Y1059      41.674 -11.246   4.635  1.00  0.00
ATOM   2939  BGO BGO Y1060      20.427 -48.471  27.301  1.00  0.00
ATOM   2940  BGP BGP Y1061      43.586 -62.840   7.955  1.00  0.00
ATOM   2941  BGQ BGQ Y1062     -11.660 -29.997  57.578  1.00  0.00
ATOM   2942  BGR BGR Y1063       0.260  40.085 -70.217  1.00  0.00
ATOM   2943  BGS BGS Y1064     -78.369  50.617  77.369  1.00  0.00
ATOM   2944  BGT BGT Y1065      16.162  73.446  14.702  1.00  0.00
ATOM   2945  BGU BGU Y1066     -73.990  43.395  49.939  1.00  0.00
ATOM   2946  BGV BGV Y1067      24.943 -41.117 -35.843  1.00  0.00
ATOM   2947  BGW BGW Y1068      21.286  44.384  49.802  1.00  0.00
ATOM   2948  BGX BGX Y1069      -7.245 -35.200 -53.681  1.00  0.00
ATOM   2949  BGY BGY Y1070     -16.373   1.374 -13.074  1.00  0.00
ATOM   2950  BGZ BGZ Y1071     -23.273  60.468  -2.340  1.00  0.00
ATOM   2951  BHA BHA Y1072      -9.063   1.560  76.858  1.00  0.00
ATOM   2952  BHB BHB Y1073      31.143 -60.507 -69.677  1.00  0.00
ATOM   2953  BHC BHC Y1074      -3.435 -64.223 -51.219  1.00  0.00
ATOM   2954  BHD BHD Y1075      31.771  42.841 -13.070  1.00  0.00
ATOM   2955  BHE BHE Y1076      55.912  22.004   2.440  1.00  0.00
ATOM   2956  BHF BHF Y1077     -41.107   6.783 -28.534  1.00  0.00
ATOM   2957  BHG BHG Y1078     -58.620  49.613  15.515  1.00  0.00
ATOM   2958  BHH BHH Y1079     -70.722  69.012 -51.226  1.00  0.00
ATOM   2959  BHI BHI Y1080      14.965  63.871  66.428  1.00  0.00
ATOM   2960  BHJ BHJ Y1081      80.742  30.010  16.599  1.00  0.00
ATOM   2961  BHK BHK Y1082      58.520  74.999  22.276  1.00  0.00
ATOM   2962  BHL BHL Y1083      34.167   7.375 -11.389  1.00  0.00
ATOM   2963  BHM BHM Y1084     -62.163  37.789  77.723  1.00  0.00
ATOM   2964  BHN BHN Y1085      49.852  74.535  41.554  1.00  0.00
ATOM   2965  BHO BHO Y1086     -37.456 -24.738 -71.175  1.00  0.00
ATOM   2966  BHP BHP Y1087     -14.139  29.715 -33.201  1.00  0.00
ATOM   2967  BHQ BHQ Y1088      12.703  -0.648  50.698  1.00  0.00
ATOM   2968  BHR BHR Y1089     -11.526 -27.314  30.895  1.00  0.00
ATOM   2969  BHS BHS Y1090     -43.007  53.746 -22.898  1.00  0.00
ATOM   2970  BHT BHT Y1091     -71.724 -82.627 -17.092  1.00  0.00
ATOM   2971  BHU BHU Y1092     -25.641 -17.308  59.786  1.00  0.00
ATOM   2972  BHV BHV Y1093      50.645 -84.927  14.227  1.00  0.00
ATOM   2973  BHW BHW Y1094      15.617  64.983 -51.567  1.00  0.00
ATOM   2974  BHX BHX Y1095     -42.871  41.235  69.582  1.00  0.00
ATOM   2975  BHY BHY Y1096      -1.556 -81.085  33.617  1.00  0.00
ATOM   2976  BHZ BHZ Y1097      10.955   2.334 -54.346  1.00  0.00
ATOM   2977  BIA BIA Y1098     -69.286  25.521   4.583  1.00  0.00
ATOM   2978  BIB BIB Y1099     -14.676  23.185 -69.759  1.00  0.00
ATOM   2979  BIC BIC Y1100      79.242 -87.882 -68.160  1.00  0.00
ATOM   2980  BID BID Y1101     -72.122  70.073 -23.153  1.00  0.00
ATOM   2981  BIE BIE Y1102       7.290 -72.234  56.386  1.00  0.00
ATOM   2982  BIF BIF Y1103     -43.246 -25.321 -41.191  1.00  0.00
ATOM   2983  BIG BIG Y1104      70.339 -79.931  69.116  1.00  0.00
ATOM   2984  BIH BIH Y1105     -42.336  74.167  79.056  1.00  0.00
ATOM   2985  BII BII Y1106      -1.096  58.158  34.829  1.00  0.00
ATOM   2986  BIJ BIJ Y1107      81.563  10.862 -27.264  1.00  0.00
ATOM   2987  BIK BIK Y1108      76.391   4.969  83.032  1.00  0.00
ATOM   2988  BIL BIL Y1109     -19.986  -1.911  38.457  1.00  0.00
ATOM   2989  BIM BIM Y1110      11.220 -24.821 -75.401  1.00  0.00
ATOM   2990  BIN BIN Y1111      66.730  73.670  -6.490  1.00  0.00
ATOM   2991  BIO BIO Y1112      14.911 -38.290  -8.451  1.00  0.00
ATOM   2992  BIP BIP Y1113      80.714  47.431 -63.836  1.00  0.00
ATOM   2993  BIQ BIQ Y1114     -71.999 -46.533 -27.173  1.00  0.00
ATOM   2994  BIR BIR Y1115      -3.081  17.588 -19.362  1.00  0.00
ATOM   2995  BIS BIS Y1116     -73.440 -80.126  69.730  1.00  0.00
ATOM   2996  BIT BIT Y1117     -20.965 -84.557 -79.015  1.00  0.00
ATOM   2997  BIU BIU Y1118     -37.930 -52.993   8.602  1.00  0.00
ATOM   2998  BIV BIV Y1119      -0.424  68.588 -65.747  1.00  0.00
ATOM   2999  BIW BIW Y1120      -6.561 -44.343  20.999  1.00  0.00
ATOM   3000  BIX BIX Y1121     -38.587 -74.894  -5.073  1.00  0.00
ATOM   3001  BIY BIY Y1122     -21.799 -66.351 -63.332  1.00  0.00
ATOM   3002  BIZ BIZ Y1123      46.327  47.492  64.631  1.00  0.00
ATOM   3003  BJA BJA Y1124      47.355 -83.747 -55.745  1.00  0.00
ATOM   3004  BJB BJB Y1125     -57.213  26.128  -8.449  1.00  0.00
ATOM   3005  BJC BJC Y1126     -27.981  31.536   0.985  1.00  0.00
ATOM   3006  BJD BJD Y1127      83.042 -48.611  67.779  1.00  0.00
ATOM   3007  BJE BJE Y1128      54.614  -7.312 -46.572  1.00  0.00
ATOM   3008  BJF BJF Y1129     -20.080  50.493 -33.206  1.00  0.00
ATOM   3009  BJG BJG Y1130     -59.539 -83.440 -39.704  1.00  0.00
ATOM   3010  BJH BJH Y1131      86.143  81.322  80.769  1.00  0.00
ATOM   3011  BJI BJI Y1132     -48.418 -49.411  78.592  1.00  0.00
ATOM   3012  BJJ BJJ Y1133     -45.023  73.456 -81.287  1.00  0.00
ATOM   3013  BJK BJK Y1134     -72.570  84.165 -74.931  1.00  0.00
ATOM   3014  BJL BJL Y1135      35.416 -50.433 -15.143  1.00  0.00
ATOM   3015  BJM BJM Y1136     -48.518 -73.973 -31.103  1.00  0.00
ATOM   3016  BJN BJN Y1137      30.906 -37.831 -77.383  1.00  0.00
ATOM   3017  BJO BJO Y1138      14.889 -22.008  43.390  1.00  0.00
ATOM   3018  BJP BJP Y1139     -62.313 -67.551 -84.595  1.00  0.00
ATOM   3019  BJQ BJQ Y1140     -36.167  28.299  87.703  1.00  0.00
ATOM   3020  BJR BJR Y1141      73.131  17.734 -82.271  1.00  0.00
ATOM   3021  BJS BJS Y1142      48.077  26.525 -52.109  1.00  0.00
ATOM   3022  BJT BJT Y1143     -35.756  72.398 -25.374  1.00  0.00
ATOM   3023  BJU BJU Y1144     -32.580 -66.893 -36.240  1.00  0.00
ATOM   3024  BJV BJV Y1145      86.539 -34.141 -22.356  1.00  0.00
ATOM   3025  BJW BJW Y1146      25.988  56.041 -59.250  1.00  0.00
ATOM   3026  BJX BJX Y1147     -68.503 -44.214  77.135  1.00  0.00
ATOM   3027  BJY BJY Y1148      40.041  34.635 -47.168  1.00  0.00
ATOM   3028  BJZ BJZ Y1149     -37.137 -73.134 -83.772  1.00  0.00
ATOM   3029  BKA BKA Y1150      48.860 -17.484  16.357  1.00  0.00
ATOM   3030  BKB BKB Y1151      -4.270  74.396  67.758  1.00  0.00
ATOM   3031  BKC BKC Y1152       1.443 -62.842  14.263  1.00  0.00
ATOM   3032  BKD BKD Y1153      40.884 -79.020 -14.583  1.00  0.00
ATOM   3033  BKE BKE Y1154       0.018  54.933 -84.549  1.00  0.00
ATOM   3034  BKF BKF Y1155      68.956 -69.121  -9.948  1.00  0.00
ATOM   3035  BKG BKG Y1156      56.013 -75.624  47.454  1.00  0.00
ATOM   3036  BKH BKH Y1157      -9.899 -17.693  43.799  1.00  0.00
ATOM   3037  BKI BKI Y1158      63.232  80.524  53.884  1.00  0.00
ATOM   3038  BKJ BKJ Y1159      46.070 -81.854  38.097  1.00  0.00
ATOM   3039  BKK BKK Y1160     -13.669 -24.782  73.011  1.00  0.00
ATOM   3040  BKL BKL Y1161      31.097 -11.106 -82.554  1.00  0.00
ATOM   3041  BKM BKM Y1162       6.531 -83.073   2.953  1.00  0.00
ATOM   3042  BKN BKN Y1163      -8.549 -80.607  73.050  1.00  0.00
ATOM   3043  BKO BKO Y1164      61.744  -7.043  35.086  1.00  0.00
ATOM   3044  BKP BKP Y1165      87.471 -42.083  -0.948  1.00  0.00
ATOM   3045  BKQ BKQ Y1166     -19.773  48.574 -67.546  1.00  0.00
ATOM   3046  BKR BKR Y1167     -57.468  53.828 -16.493  1.00  0.00
ATOM   3047  BKS BKS Y1168     -68.266  42.677 -32.209  1.00  0.00
ATOM   3048  BKT BKT Y1169     -69.367  83.729  -6.653  1.00  0.00
ATOM   3049  BKU BKU Y1170     -52.276  19.708 -24.473  1.00  0.00
ATOM   3050  BKV BKV Y1171     -21.976  14.940 -53.266  1.00  0.00
ATOM   3051  BKW BKW Y1172      68.309  82.407 -62.282  1.00  0.00
ATOM   3052  BKX BKX Y1173     -40.456 -69.555 -50.338  1.00  0.00
ATOM   3053  BKY BKY Y1174     -59.255  28.618 -47.444  1.00  0.00
ATOM   3054  BKZ BKZ Y1175     -22.993  64.229 -56.917  1.00  0.00
ATOM   3055  BLA BLA Y1176       9.284  79.125  45.562  1.00  0.00
ATOM   3056  BLB BLB Y1177     -78.761 -50.408  23.984  1.00  0.00
ATOM   3057  BLC BLC Y1178      69.568  17.405 -13.699  1.00  0.00
ATOM   3058  BLD BLD Y1179     -44.583 -35.996  36.009  1.00  0.00
ATOM   3059  BLE BLE Y1180      16.738  63.997 -29.116  1.00  0.00
ATOM   3060  BLF BLF Y1181     -60.273 -77.923   8.281  1.00  0.00
ATOM   3061  BLG BLG Y1182     -35.598  19.012  32.325  1.00  0.00
ATOM   3062  BLH BLH Y1183      42.471  21.438  43.088  1.00  0.00
ATOM   3063  BLI BLI Y1184     -48.736 -17.005  -1.273  1.00  0.00
ATOM   3064  BLJ BLJ Y1185      45.657   3.043 -42.934  1.00  0.00
ATOM   3065  BLK BLK Y1186      85.725  43.290 -40.997  1.00  0.00
ATOM   3066  BLL BLL Y1187     -22.294  23.738  53.048  1.00  0.00
ATOM   3067  BLM BLM Y1188      24.701  40.665 -74.783  1.00  0.00
ATOM   3068  BLN BLN Y1189      87.190 -85.734   5.126  1.00  0.00
ATOM   3069  BLO BLO Y1190       2.520  -1.836  87.604  1.00  0.00
ATOM   3070  BLP BLP Y1191     -15.697  45.286  82.838  1.00  0.00
ATOM   3071  BLQ BLQ Y1192     -70.911  20.120 -83.119  1.00  0.00
ATOM   3072  BLR BLR Y1193      18.127 -13.522   8.783  1.00  0.00
ATOM   3073  BLS BLS Y1194     -67.839  -0.818 -29.211  1.00  0.00
ATOM   3074  BLT BLT Y1195      37.869  39.891 -30.988  1.00  0.00
ATOM   3075  BLU BLU Y1196       9.924  85.372  87.736  1.00  0.00
ATOM   3076  BLV BLV Y1197     -66.585 -80.359 -79.213  1.00  0.00
ATOM   3077  BLW BLW Y1198     -44.202  23.498  20.781  1.00  0.00
ATOM   3078  BLX BLX Y1199     -24.362 -87.516  82.718  1.00  0.00
ATOM   3079  BLY BLY Y1200     -12.509  77.937 -16.249  1.00  0.00
ATOM   3080  BLZ BLZ Y1201     -11.863 -68.672   7.532  1.00  0.00
ATOM   3081  BMA BMA Y1202      60.042  10.821  75.832  1.00  0.00
ATOM   3082  BMB BMB Y1203      59.745   6.740   1.509  1.00  0.00
ATOM   3083  BMC BMC Y1204     -83.156  51.261  -6.801  1.00  0.00
ATOM   3084  BMD BMD Y1205      66.409  51.595   6.779  1.00  0.00
ATOM   3085  BME BME Y1206      21.470 -16.568 -24.147  1.00  0.00
ATOM   3086  BMF BMF Y1207      63.097  -8.868 -79.745  1.00  0.00
ATOM   3087  BMG BMG Y1208     -45.192  84.010   3.254  1.00  0.00
ATOM   3088  BMH BMH Y1209     -54.590 -66.577  21.197  1.00  0.00
ATOM   3089  BMI BMI Y1210     -79.694 -33.209 -36.055  1.00  0.00
ATOM   3090  BMJ BMJ Y1211      22.936 -76.951  75.353  1.00  0.00
ATOM   3091  BMK BMK Y1212      73.167  73.073 -33.050  1.00  0.00
ATOM   3092  BML BML Y1213     -60.575 -49.161  24.897  1.00  0.00
ATOM   3093  BMM BMM Y1214     -47.711  27.286 -80.267  1.00  0.00
ATOM   3094  BMN BMN Y1215      90.334  22.693 -45.930  1.00  0.00
ATOM   3095  BMO BMO Y1216      -8.159 -65.817 -73.782  1.00  0.00
ATOM   3096  BMP BMP Y1217      82.650   9.201  32.750  1.00  0.00
ATOM   3097  BMQ BMQ Y1218     -21.874  37.798  40.050  1.00  0.00
ATOM   3098  BMR BMR Y1219      52.725  78.334 -71.961  1.00  0.00
ATOM   3099  BMS BMS Y1220     -45.829  71.713 -55.021  1.00  0.00
ATOM   3100  BMT BMT Y1221       2.205 -26.027  11.932  1.00  0.00
ATOM   3101  BMU BMU Y1222      88.244  19.538 -66.668  1.00  0.00
ATOM   3102  BMV BMV Y1223     -23.539  70.099  40.546  1.00  0.00
ATOM   3103  BMW BMW Y1224     -72.364 -38.908  -5.647  1.00  0.00
ATOM   3104  BMX BMX Y1225      78.161  45.935  -3.166  1.00  0.00
ATOM   3105  BMY BMY Y1226     -73.262  17.235 -38.306  1.00  0.00
ATOM   3106  BMZ BMZ Y1227     -81.354  -3.116  47.429  1.00  0.00
ATOM   3107  BNA BNA Y1228      82.317  63.598 -44.967  1.00  0.00
ATOM   3108  BNB BNB Y1229     -24.538 -42.695 -40.405  1.00  0.00
ATOM   3109  BNC BNC Y1230      72.151  10.283  16.176  1.00  0.00
ATOM   3110  BND BND Y1231       9.343 -71.639 -81.854  1.00  0.00
ATOM   3111  BNE BNE Y1232      77.031 -87.181 -53.333  1.00  0.00
ATOM   3112  BNF BNF Y1233      17.013  81.293  78.668  1.00  0.00
ATOM   3113  BNG BNG Y1234     -61.310  39.595 -54.757  1.00  0.00
ATOM   3114  BNH BNH Y1235      62.172  12.727 -28.822  1.00  0.00
ATOM   3115  BNI BNI Y1236     -41.173  52.540  60.881  1.00  0.00
ATOM   3116  BNJ BNJ Y1237      40.395 -38.130 -58.846  1.00  0.00
ATOM   3117  BNK BNK Y1238      51.498 -52.832 -16.747  1.00  0.00
ATOM   3118  BNL BNL Y1239     -68.726 -67.668 -56.210  1.00  0.00
ATOM   3119  BNM BNM Y1240      67.804 -21.532  49.679  1.00  0.00
ATOM   3120  BNN BNN Y1241      63.178  -3.039  62.262  1.00  0.00
ATOM   3121  BNO BNO Y1242     -35.965 -29.524  72.622  1.00  0.00
ATOM   3122  BNP BNP Y1243     -72.916  72.637  21.082  1.00  0.00
ATOM   3123  BNQ BNQ Y1244      78.332  78.037  45.409  1.00  0.00
ATOM   3124  BNR BNR Y1245     -50.567 -35.636  -7.525  1.00  0.00
ATOM   3125  BNS BNS Y1246      33.719  -3.451  62.615  1.00  0.00
ATOM   3126  BNT BNT Y1247      85.128 -37.895  49.408  1.00  0.00
ATOM   3127  BNU BNU Y1248      49.397 -20.794 -25.380  1.00  0.00
ATOM   3128  BNV BNV Y1249     -82.525  39.989  29.749  1.00  0.00
ATOM   3129  BNW BNW Y1250      52.077  45.033 -80.590  1.00  0.00
ATOM   3130  BNX BNX Y1251      83.176 -27.810 -39.105  1.00  0.00
ATOM   3131  BNY BNY Y1252     -79.145  36.027 -64.886  1.00  0.00
ATOM   3132  BNZ BNZ Y1253     -78.421  76.854  37.573  1.00  0.00
ATOM   3133  BOA BOA Y1254     -14.472  83.814  26.666  1.00  0.00
ATOM   3134  BOB BOB Y1255     -22.438 -83.209 -59.273  1.00  0.00
ATOM   3135  BOC BOC Y1256      76.684  13.233 -61.846  1.00  0.00
ATOM   3136  BOD BOD Y1257      51.995 -22.433 -78.713  1.00  0.00
ATOM   3137  BOE BOE Y1258      42.610  30.776  61.114  1.00  0.00
ATOM   3138  BOF BOF Y1259     -59.896  60.989  32.924  1.00  0.00
ATOM   3139  BOG BOG Y1260      11.161 -73.652 -50.654  1.00  0.00
ATOM   3140  BOH BOH Y1261     -83.844  22.281  -7.556  1.00  0.00
ATOM   3141  BOI BOI Y1262      56.676 -24.148 -38.018  1.00  0.00
ATOM   3142  BOJ BOJ Y1263     -25.717  57.820  20.924  1.00  0.00
ATOM   3143  BOK BOK Y1264     -46.859 -52.573 -72.964  1.00  0.00
ATOM   3144  BOL BOL Y1265      19.619 -81.124  29.115  1.00  0.00
ATOM   3145  BOM BOM Y1266      78.853 -82.308 -84.502  1.00  0.00
ATOM   3146  BON BON Y1267      80.656 -15.649  36.924  1.00  0.00
ATOM   3147  BOO BOO Y1268     -82.769 -10.446  58.392  1.00  0.00
ATOM   3148  BOP BOP Y1269     -45.381   0.923  -5.407  1.00  0.00
ATOM   3149  BOQ BOQ Y1270     -25.806 -14.116  11.186  1.00  0.00
ATOM   3150  BOR BOR Y1271     -84.544  59.014  37.055  1.00  0.00
ATOM   3151  BOS BOS Y1272     -49.634  36.220  47.806  1.00  0.00
ATOM   3152  BOT BOT Y1273     -34.587  -3.734 -81.135  1.00  0.00
ATOM   3153  BOU BOU Y1274      67.080  -4.467  11.460  1.00  0.00
ATOM   3154  BOV BOV Y1275     -56.383 -20.014  83.333  1.00  0.00
ATOM   3155  BOW BOW Y1276     -71.949 -26.198  28.629  1.00  0.00
ATOM   3156  BOX BOX Y1277     -45.100 -74.768  77.673  1.00  0.00
ATOM   3157  BOY BOY Y1278      74.236  18.182  65.867  1.00  0.00
ATOM   3158  BOZ BOZ Y1279       5.207 -64.923  81.915  1.00  0.00
ATOM   3159  BPA BPA Y1280     -13.585 -77.544  31.495  1.00  0.00
ATOM   3160  BPB BPB Y1281     -35.446  53.492 -86.084  1.00  0.00
ATOM   3161  BPC BPC Y1282      61.916 -73.413 -76.304  1.00  0.00
ATOM   3162  BPD BPD Y1283      85.301  22.053  32.266  1.00  0.00
ATOM   3163  BPE BPE Y1284     -29.672 -61.276  34.503  1.00  0.00
ATOM   3164  BPF BPF Y1285     -10.562  32.243  23.025  1.00  0.00
ATOM   3165  BPG BPG Y1286      11.626 -82.987  85.043  1.00  0.00
ATOM   3166  BPH BPH Y1287     -26.048  11.614  63.002  1.00  0.00
ATOM   3167  BPI BPI Y1288       1.944 -43.160 -74.118  1.00  0.00
ATOM   3168  BPJ BPJ Y1289     -45.802 -60.766 -24.541  1.00  0.00
ATOM   3169  BPK BPK Y1290     -49.176 -24.094 -16.757  1.00  0.00
ATOM   3170  BPL BPL Y1291      62.787   9.570 -46.889  1.00  0.00
ATOM   3171  BPM BPM Y1292      86.692 -59.466  10.303  1.00  0.00
ATOM   3172  BPN BPN Y1293      30.362 -37.624  37.604  1.00  0.00
ATOM   3173  BPO BPO Y1294      11.199  64.549  84.159  1.00  0.00
ATOM   3174  BPP BPP Y1295      18.241 -81.396 -16.502  1.00  0.00
ATOM   3175  BPQ BPQ Y1296       4.184 -42.946 -33.374  1.00  0.00
ATOM   3176  BPR BPR Y1297     -78.414 -82.437  32.651  1.00  0.00
ATOM   3177  BPS BPS Y1298      33.512 -31.113 -10.943  1.00  0.00
ATOM   3178  BPT BPT Y1299      26.813  77.462  47.904  1.00  0.00
ATOM   3179  BPU BPU Y1300      67.036  10.326  45.101  1.00  0.00
ATOM   3180  BPV BPV Y1301      28.744   4.503  78.100  1.00  0.00
ATOM   3181  BPW BPW Y1302      87.739  61.313  66.801  1.00  0.00
ATOM   3182  BPX BPX Y1303     -36.498  15.927 -16.965  1.00  0.00
ATOM   3183  BPY BPY Y1304     -73.549  30.892  71.020  1.00  0.00
ATOM   3184  BPZ BPZ Y1305     -58.801  46.378  87.604  1.00  0.00
ATOM   3185  BQA BQA Y1306      16.778  83.796 -61.131  1.00  0.00
ATOM   3186  BQB BQB Y1307     -30.579 -60.630  21.589  1.00  0.00
ATOM   3187  BQC BQC Y1308      76.539  70.201  28.271  1.00  0.00
ATOM   3188  BQD BQD Y1309      87.671 -68.958 -72.302  1.00  0.00
ATOM   3189  BQE BQE Y1310      66.289  67.179 -55.429  1.00  0.00
ATOM   3190  BQF BQF Y1311      -3.131 -13.778  85.405  1.00  0.00
ATOM   3191  BQG BQG Y1312     -49.864  59.994  76.166  1.00  0.00
ATOM   3192  BQH BQH Y1313     -37.046 -86.222 -38.137  1.00  0.00
ATOM   3193  BQI BQI Y1314     -44.514 -62.220  35.470  1.00  0.00
ATOM   3194  BQJ BQJ Y1315     -42.174  67.283   9.671  1.00  0.00
ATOM   3195  BQK BQK Y1316      42.018   2.774  19.787  1.00  0.00
ATOM   3196  BQL BQL Y1317      88.595 -88.590  38.662  1.00  0.00
ATOM   3197  BQM BQM Y1318      75.415  18.942  -1.835  1.00  0.00
ATOM   3198  BQN BQN Y1319     -47.878 -79.713 -72.827  1.00  0.00
ATOM   3199  BQO BQO Y1320     -55.876 -43.293 -26.951  1.00  0.00
ATOM   3200  BQP BQP Y1321     -68.380  48.163 -13.451  1.00  0.00
ATOM   3201  BQQ BQQ Y1322     -72.383 -29.826  44.781  1.00  0.00
ATOM   3202  BQR BQR Y1323     -45.576  63.642 -70.586  1.00  0.00
ATOM   3203  BQS BQS Y1324      62.825 -43.675 -34.032  1.00  0.00
ATOM   3204  BQT BQT Y1325     -64.611 -66.169  89.634  1.00  0.00
ATOM   3205  BQU BQU Y1326      11.081  78.125 -23.634  1.00  0.00
ATOM   3206  BQV BQV Y1327      46.908 -41.762 -72.771  1.00  0.00
ATOM   3207  BQW BQW Y1328     -63.727  65.023  63.880  1.00  0.00
ATOM   3208  BQX BQX Y1329       8.702  21.862  -1.387  1.00  0.00
ATOM   3209  BQY BQY Y1330      39.446  15.739 -37.017  1.00  0.00
ATOM   3210  BQZ BQZ Y1331      -1.277  76.093 -84.665  1.00  0.00
ATOM   3211  BRA BRA Y1332       0.316  22.642  70.267  1.00  0.00
ATOM   3212  BRB BRB Y1333      75.235 -56.525  52.240  1.00  0.00
ATOM   3213  BRC BRC Y1334     -25.081  77.681  80.556  1.00  0.00
ATOM   3214  BRD BRD Y1335     -10.620 -13.017  62.301  1.00  0.00
ATOM   3215  BRE BRE Y1336      67.078 -52.966  67.875  1.00  0.00
ATOM   3216  BRF BRF Y1337      85.595 -62.614  35.951  1.00  0.00
ATOM   3217  BRG BRG Y1338     -74.999 -38.753  14.133  1.00  0.00
ATOM   3218  BRH BRH Y1339     -76.691 -17.643   7.563  1.00  0.00
ATOM   3219  BRI BRI Y1340      77.980   1.965 -68.354  1.00  0.00
ATOM   3220  BRJ BRJ Y1341     -19.146 -50.899 -86.034  1.00  0.00
ATOM   3221  BRK BRK Y1342     -10.220 -47.941  72.634  1.00  0.00
ATOM   3222  BRL BRL Y1343      -7.386 -14.703  -2.938  1.00  0.00
ATOM   3223  BRM BRM Y1344     -66.593 -65.116  18.132  1.00  0.00
ATOM   3224  BRN BRN Y1345      83.546   3.545  42.019  1.00  0.00
ATOM   3225  BRO BRO Y1346      -3.678 -16.693  73.454  1.00  0.00
ATOM   3226  BRP BRP Y1347      -0.059 -86.201 -60.101  1.00  0.00
ATOM   3227  BRQ BRQ Y1348      14.330 -79.328 -73.344  1.00  0.00
ATOM   3228  BRR BRR Y1349      74.824 -13.813 -55.520  1.00  0.00
ATOM   3229  BRS BRS Y1350      67.765 -44.783 -48.908  1.00  0.00
ATOM   3230  BRT BRT Y1351     -60.697 -88.750  68.190  1.00  0.00
ATOM   3231  BRU BRU Y1352     -50.606 -32.122  64.792  1.00  0.00
ATOM   3232  BRV BRV Y1353     -74.996 -80.254 -36.490  1.00  0.00
ATOM   3233  BRW BRW Y1354     -14.709 -81.588  -6.323  1.00  0.00
ATOM   3234  BRX BRX Y1355      12.221 -53.731  20.560  1.00  0.00
ATOM   3235  BRY BRY Y1356      -3.610 -29.697  -2.012  1.00  0.00
ATOM   3236  BRZ BRZ Y1357      45.347 -64.934 -35.340  1.00  0.00
ATOM   3237  BSA BSA Y1358      82.324 -17.174 -29.334  1.00  0.00
ATOM   3238  BSB BSB Y1359     -64.711  77.458 -80.076  1.00  0.00
ATOM   3239  BSC BSC Y1360     -26.364 -23.677 -10.045  1.00  0.00
ATOM   3240  BSD BSD Y1361      88.232  47.547  64.748  1.00  0.00
ATOM   3241  BSE BSE Y1362      29.798 -10.765  29.866  1.00  0.00
ATOM   3242  BSF BSF Y1363     -17.424 -20.413 -70.244  1.00  0.00
ATOM   3243  BSG BSG Y1364     -45.818  42.541  88.167  1.00  0.00
ATOM   3244  BSH BSH Y1365      -4.585 -27.639  87.518  1.00  0.00
ATOM   3245  BSI BSI Y1366      43.730  31.263   0.606  1.00  0.00
ATOM   3246  BSJ BSJ Y1367     -28.632  19.836  84.066  1.00  0.00
ATOM   3247  BSK BSK Y1368      60.205  34.075 -72.099  1.00  0.00
ATOM   3248  BSL BSL Y1369      64.275 -14.687 -23.637  1.00  0.00
ATOM   3249  BSM BSM Y1370     -76.212  71.322  69.738  1.00  0.00
ATOM   3250  BSN BSN Y1371     -82.039  26.449   7.965  1.00  0.00
ATOM   3251  BSO BSO Y1372     -65.009 -64.511 -22.744  1.00  0.00
ATOM   3252  BSP BSP Y1373     -36.930  39.489 -84.593  1.00  0.00
ATOM   3253  BSQ BSQ Y1374      46.061  -2.845  85.627  1.00  0.00
ATOM   3254  BSR BSR Y1375      28.737  84.484 -37.655  1.00  0.00
ATOM   3255  BSS BSS Y1376     -59.592 -39.399 -80.207  1.00  0.00
ATOM   3256  BST BST Y1377      89.063  56.886  86.830  1.00  0.00
ATOM   3257  BSU BSU Y1378     -43.768 -32.572  82.770  1.00  0.00
ATOM   3258  BSV BSV Y1379     -74.986  55.077  31.349  1.00  0.00
ATOM   3259  BSW BSW Y1380     -34.292 -53.781 -81.874  1.00  0.00
ATOM   3260  BSX BSX Y1381     -22.139  -1.335 -82.784  1.00  0.00
ATOM   3261  BSY BSY Y1382      75.945 -85.106 -17.461  1.00  0.00
ATOM   3262  BSZ BSZ Y1383      40.210 -81.173 -81.150  1.00  0.00
ATOM   3263  BTA BTA Y1384     -72.926 -12.846 -57.625  1.00  0.00
ATOM   3264  BTB BTB Y1385     -49.353  68.553  -6.696  1.00  0.00
ATOM   3265  BTC BTC Y1386      24.423  24.298  85.711  1.00  0.00
ATOM   3266  BTD BTD Y1387       3.125  -1.301 -83.435  1.00  0.00
ATOM   3267  BTE BTE Y1388      25.030 -86.452  61.073  1.00  0.00
ATOM   3268  BTF BTF Y1389     -35.980 -45.061 -25.721  1.00  0.00
ATOM   3269  BTG BTG Y1390     -56.203  -6.029 -81.213  1.00  0.00
ATOM   3270  BTH BTH Y1391     -78.297  -3.806 -11.580  1.00  0.00
ATOM   3271  BTI BTI Y1392      32.935 -82.134 -33.309  1.00  0.00
ATOM   3272  BTJ BTJ Y1393     -76.776  16.611  41.113  1.00  0.00
ATOM   3273  BTK BTK Y1394     -82.378 -20.856  -9.041  1.00  0.00
ATOM   3274  BTL BTL Y1395      83.051 -57.305 -52.723  1.00  0.00
ATOM   3275  BTM BTM Y1396     -53.278   9.873 -41.147  1.00  0.00
ATOM   3276  BTN BTN Y1397      87.662  39.090 -80.531  1.00  0.00
ATOM   3277  BTO BTO Y1398       9.239  81.405 -76.666  1.00  0.00
ATOM   3278  BTP BTP Y1399      58.955  48.818 -64.022  1.00  0.00
ATOM   3279  BTQ BTQ Y1400      75.869  24.634  44.360  1.00  0.00
ATOM   3280  BTR BTR Y1401      39.794  75.214 -48.863  1.00  0.00
ATOM   3281  BTS BTS Y1402      65.569  36.845   1.723  1.00  0.00
ATOM   3282  BTT BTT Y1403      36.610  49.150 -75.692  1.00  0.00
ATOM   3283  BTU BTU Y1404      29.572  77.797 -77.320  1.00  0.00
ATOM   3284  BTV BTV Y1405      38.730  15.151  68.950  1.00  0.00
ATOM   3285  BTW BTW Y1406     -82.829 -52.526 -42.431  1.00  0.00
ATOM   3286  BTX BTX Y1407      -0.512 -30.120 -18.888  1.00  0.00
ATOM   3287  BTY BTY Y1408      39.799  35.215  76.409  1.00  0.00
ATOM   3288  BTZ BTZ Y1409      82.734  70.732 -81.373  1.00  0.00
ATOM   3289  BUA BUA Y1410     -33.923 -50.627 -46.330  1.00  0.00
ATOM   3290  BUB BUB Y1411      52.235 -75.167  84.563  1.00  0.00
ATOM   3291  BUC BUC Y1412      72.434  83.629  70.898  1.00  0.00
ATOM   3292  BUD BUD Y1413      48.912 -89.022  72.195  1.00  0.00
ATOM   3293  BUE BUE Y1414     -79.448   1.514   5.112  1.00  0.00
ATOM   3294  BUF BUF Y1415      59.330  -9.697 -64.634  1.00  0.00
ATOM   3295  BUG BUG Y1416     -34.940  78.996  32.914  1.00  0.00
ATOM   3296  BUH BUH Y1417      52.802  60.568   4.805  1.00  0.00
ATOM   3297  BUI BUI Y1418      87.081  37.293 -26.702  1.00  0.00
ATOM   3298  BUJ BUJ Y1419      89.177   2.504 -52.148  1.00  0.00
ATOM   3299  BUK BUK Y1420     -22.091 -64.698  77.749  1.00  0.00
ATOM   3300  BUL BUL Y1421     -13.278  82.299  11.719  1.00  0.00
ATOM   3301  BUM BUM Y1422     -82.425  82.366 -31.440  1.00  0.00
ATOM   3302  BUN BUN Y1423      89.892 -30.841  60.796  1.00  0.00
ATOM   3303  BUO BUO Y1424     -60.444 -57.972 -42.683  1.00  0.00
ATOM   3304  BUP BUP Y1425     -57.134  81.085 -27.434  1.00  0.00
ATOM   3305  BUQ BUQ Y1426     -78.671  -9.523  36.996  1.00  0.00
ATOM   3306  BUR BUR Y1427      36.524  64.076  65.546  1.00  0.00
ATOM   3307  BUS BUS Y1428      88.619  47.632   6.280  1.00  0.00
ATOM   3308  BUT BUT Y1429     -81.457 -64.749   1.561  1.00  0.00
ATOM   3309  BUU BUU Y1430      -8.454  42.793  70.322  1.00  0.00
ATOM   3310  BUV BUV Y1431      79.804 -75.030  22.037  1.00  0.00
ATOM   3311  BUW BUW Y1432      27.226 -42.048  65.267  1.00  0.00
ATOM   3312  BUX BUX Y1433      32.882 -22.939  51.637  1.00  0.00
ATOM   3313  BUY BUY Y1434      19.169 -69.220  20.641  1.00  0.00
ATOM   3314  BUZ BUZ Y1435      16.753 -57.364   5.998  1.00  0.00
ATOM   3315  BVA BVA Y1436     -79.208 -87.551 -81.933  1.00  0.00
ATOM   3316  BVB BVB Y1437      83.453 -44.169 -36.311  1.00  0.00
ATOM   3317  BVC BVC Y1438      -6.408  50.260  49.062  1.00  0.00
ATOM   3318  BVD BVD Y1439     -75.845 -61.458 -72.413  1.00  0.00
ATOM   3319  BVE BVE Y1440      86.576  78.198 -53.637  1.00  0.00
ATOM   3320  BVF BVF Y1441     -16.869 -88.556 -38.961  1.00  0.00
ATOM   3321  BVG BVG Y1442      24.621  15.520  31.365  1.00  0.00
ATOM   3322  BVH BVH Y1443     -83.201  15.475 -71.058  1.00  0.00
ATOM   3323  BVI BVI Y1444     -29.301  27.450  25.703  1.00  0.00
ATOM   3324  BVJ BVJ Y1445      52.207  82.371 -32.575  1.00  0.00
ATOM   3325  BVK BVK Y1446      43.401 -20.057 -40.199  1.00  0.00
ATOM   3326  BVL BVL Y1447      87.018  60.336  -3.046  1.00  0.00
ATOM   3327  BVM BVM Y1448     -39.421 -19.554  46.409  1.00  0.00
ATOM   3328  BVN BVN Y1449     -44.140  84.451  62.781  1.00  0.00
ATOM   3329  BVO BVO Y1450     -72.408  79.386  79.517  1.00  0.00
ATOM   3330  BVP BVP Y1451     -30.858 -54.296  66.518  1.00  0.00
ATOM   3331  BVQ BVQ Y1452      12.887 -33.530  79.562  1.00  0.00
ATOM   3332  BVR BVR Y1453       7.407  83.901 -39.804  1.00  0.00
ATOM   3333  BVS BVS Y1454     -34.557 -44.145  78.792  1.00  0.00
ATOM   3334  BVT BVT Y1455     -57.666 -80.973  34.963  1.00  0.00
ATOM   3335  BVU BVU Y1456     -82.588 -29.669  76.521  1.00  0.00
ATOM   3336  BVV BVV Y1457      73.390  43.945  81.555  1.00  0.00
ATOM   3337  BVW BVW Y1458      25.373 -78.772  13.852  1.00  0.00
ATOM   3338  BVX BVX Y1459     -64.717  35.154 -83.387  1.00  0.00
ATOM   3339  BVY BVY Y1460      39.149 -19.326 -86.272  1.00  0.00
ATOM   3340  BVZ BVZ Y1461     -24.473 -57.402  88.312  1.00  0.00
ATOM   3341  BWA BWA Y1462     -34.498  -3.288 -42.734  1.00  0.00
ATOM   3342  BWB BWB Y1463      77.603  -4.813 -21.406  1.00  0.00
ATOM   3343  BWC BWC Y1464     -59.514 -22.622  44.020  1.00  0.00
ATOM   3344  BWD BWD Y1465      71.548 -60.742  86.691  1.00  0.00
ATOM   3345  BWE BWE Y1466     -73.571 -20.373  63.826  1.00  0.00
ATOM   3346  BWF BWF Y1467      37.434 -78.477  12.129  1.00  0.00
ATOM   3347  BWG BWG Y1468     -63.755  78.788   8.969  1.00  0.00
ATOM   3348  BWH BWH Y1469      12.211  10.046 -16.507  1.00  0.00
ATOM   3349  BWI BWI Y1470     -71.049 -22.642 -34.545  1.00  0.00
ATOM   3350  BWJ BWJ Y1471     -13.376  85.164  84.049  1.00  0.00
ATOM   3351  BWK BWK Y1472     -29.144  56.230  49.308  1.00  0.00
ATOM   3352  BWL BWL Y1473     -35.468 -21.664  20.000  1.00  0.00
ATOM   3353  BWM BWM Y1474     -36.681 -50.444 -63.176  1.00  0.00
ATOM   3354  BWN BWN Y1475      47.947 -83.197  -0.301  1.00  0.00
ATOM   3355  BWO BWO Y1476     -46.942  77.379  25.952  1.00  0.00
ATOM   3356  BWP BWP Y1477       4.091 -85.796  44.527  1.00  0.00
ATOM   3357  BWQ BWQ Y1478      85.781  27.987 -78.914  1.00  0.00
ATOM   3358  BWR BWR Y1479      80.964   5.105 -10.805  1.00  0.00
ATOM   3359  BWS BWS Y1480     -59.310 -56.515   1.171  1.00  0.00
ATOM   3360  BWT BWT Y1481      18.173 -59.400  68.692  1.00  0.00
ATOM   3361  BWU BWU Y1482     -16.967  38.532 -15.000  1.00  0.00
ATOM   3362  BWV BWV Y1483      71.338 -74.868  48.172  1.00  0.00
ATOM   3363  BWW BWW Y1484     -44.580 -87.516 -49.357  1.00  0.00
ATOM   3364  BWX BWX Y1485     -28.226  63.192 -39.813  1.00  0.00
ATOM   3365  BWY BWY Y1486     -54.322  62.528 -33.290  1.00  0.00
ATOM   3366  BWZ BWZ Y1487      24.591 -67.804  41.677  1.00  0.00
ATOM   3367  BXA BXA Y1488     -14.249 -33.737 -77.707  1.00  0.00
ATOM   3368  BXB BXB Y1489      20.208  78.824 -85.650  1.00  0.00
ATOM   3369  BXC BXC Y1490      14.594  24.907  20.842  1.00  0.00
ATOM   3370  BXD BXD Y1491     -24.187  10.280  81.791  1.00  0.00
ATOM   3371  BXE BXE Y1492      23.165 -30.102  85.670  1.00  0.00
ATOM   3372  BXF BXF Y1493     -29.252 -23.832   2.914  1.00  0.00
ATOM   3373  BXG BXG Y1494     -47.661 -22.030 -86.999  1.00  0.00
ATOM   3374  BXH BXH Y1495     -35.728  48.866  23.298  1.00  0.00
ATOM   3375  BXI BXI Y1496     -26.246  -3.454 -59.533  1.00  0.00
ATOM   3376  BXJ BXJ Y1497     -46.871 -44.773   2.328  1.00  0.00
ATOM   3377  BXK BXK Y1498      16.433 -51.847 -52.174  1.00  0.00
ATOM   3378  BXL BXL Y1499      81.540 -27.110  77.353  1.00  0.00
ATOM   3379  BXM BXM Y1500     -81.613 -78.777  11.378  1.00  0.00
ATOM   3380  BXN BXN Y1501       1.155  81.976  -7.998  1.00  0.00
ATOM   3381  BXO BXO Y1502      54.510  52.016  79.238  1.00  0.00
ATOM   3382  BXP BXP Y1503      82.861 -70.882  84.624  1.00  0.00
ATOM   3383  BXQ BXQ Y1504      12.557  51.844 -64.684  1.00  0.00
ATOM   3384  BXR BXR Y1505     -46.370 -88.748  47.789  1.00  0.00
ATOM   3385  BXS BXS Y1506     -60.196  29.479  13.393  1.00  0.00
ATOM   3386  BXT BXT Y1507      86.079  -2.567 -31.199  1.00  0.00
ATOM   3387  BXU BXU Y1508      23.217 -88.106 -72.692  1.00  0.00
ATOM   3388  BXV BXV Y1509      31.731  44.581  75.572  1.00  0.00
ATOM   3389  BXW BXW Y1510     -21.734  73.765  59.459  1.00  0.00
ATOM   3390  BXX BXX Y1511     -58.846  47.564 -63.594  1.00  0.00
ATOM   3391  BXY BXY Y1512      -1.871 -17.979  22.178  1.00  0.00
ATOM   3392  BXZ BXZ Y1513      52.904   9.202 -85.013  1.00  0.00
ATOM   3393  BYA BYA Y1514     -85.027 -66.194  37.386  1.00  0.00
ATOM   3394  BYB BYB Y1515      82.795  86.033 -82.424  1.00  0.00
ATOM   3395  BYC BYC Y1516      52.323 -60.400 -52.849  1.00  0.00
ATOM   3396  BYD BYD Y1517      40.098  17.556 -81.591  1.00  0.00
ATOM   3397  BYE BYE Y1518     -16.134 -62.202  23.204  1.00  0.00
ATOM   3398  BYF BYF Y1519      54.688 -74.191  22.799  1.00  0.00
ATOM   3399  BYG BYG Y1520     -39.661  71.227  64.679  1.00  0.00
ATOM   3400  BYH BYH Y1521     -76.009  50.473 -53.668  1.00  0.00
ATOM   3401  BYI BYI Y1522     -55.542  74.265 -38.439  1.00  0.00
ATOM   3402  BYJ BYJ Y1523     -84.710 -57.844  14.598  1.00  0.00
ATOM   3403  BYK BYK Y1524      29.726 -31.480  17.085  1.00  0.00
ATOM   3404  BYL BYL Y1525      25.423  69.871 -44.065  1.00  0.00
ATOM   3405  BYM BYM Y1526     -78.501  62.410  60.701  1.00  0.00
ATOM   3406  BYN BYN Y1527     -26.806  28.517  71.782  1.00  0.00
ATOM   3407  BYO BYO Y1528     -64.313  34.980  29.315  1.00  0.00
ATOM   3408  BYP BYP Y1529     -78.028  74.208 -70.509  1.00  0.00
ATOM   3409  BYQ BYQ Y1530     -82.909  63.314   7.145  1.00  0.00
ATOM   3410  BYR BYR Y1531      12.599 -86.712  56.913  1.00  0.00
ATOM   3411  BYS BYS Y1532     -25.364   6.930 -72.235  1.00  0.00
ATOM   3412  BYT BYT Y1533     -84.680 -47.825 -73.226  1.00  0.00
ATOM   3413  BYU BYU Y1534     -27.472 -18.084  73.718  1.00  0.00
ATOM   3414  BYV BYV Y1535     -18.897  66.675  88.785  1.00  0.00
ATOM   3415  BYW BYW Y1536      59.006  50.216  -6.518  1.00  0.00
ATOM   3416  BYX BYX Y1537      28.793 -39.229 -52.590  1.00  0.00
ATOM   3417  BYY BYY Y1538     -47.686 -83.615 -20.109  1.00  0.00
ATOM   3418  BYZ BYZ Y1539      77.348  29.032 -50.976  1.00  0.00
ATOM   3419  BZA BZA Y1540      45.588 -43.667 -25.681  1.00  0.00
ATOM   3420  BZB BZB Y1541     -12.621  36.120 -52.277  1.00  0.00
ATOM   3421  BZC BZC Y1542      57.675  13.039  20.229  1.00  0.00
ATOM   3422  BZD BZD Y1543      30.070 -48.575  88.711  1.00  0.00
ATOM   3423  BZE BZE Y1544      11.348 -53.729 -73.903  1.00  0.00
ATOM   3424  BZF BZF Y1545     -31.294 -77.559 -67.546  1.00  0.00
ATOM   3425  BZG BZG Y1546      40.765  14.623 -58.839  1.00  0.00
ATOM   3426  BZH BZH Y1547      40.595  56.735  84.506  1.00  0.00
ATOM   3427  BZI BZI Y1548      89.557 -51.587  53.683  1.00  0.00
ATOM   3428  BZJ BZJ Y1549     -48.931 -60.403 -82.468  1.00  0.00
ATOM   3429  BZK BZK Y1550      53.143  40.821  79.042  1.00  0.00
ATOM   3430  BZL BZL Y1551     -24.375  67.630 -78.231  1.00  0.00
ATOM   3431  BZM BZM Y1552     -85.291  57.801 -27.022  1.00  0.00
ATOM   3432  BZN BZN Y1553     -18.600 -39.243  37.946  1.00  0.00
ATOM   3433  BZO BZO Y1554      68.245  46.865  25.794  1.00  0.00
ATOM   3434  BZP BZP Y1555     -50.370  81.141 -67.973  1.00  0.00
ATOM   3435  BZQ BZQ Y1556     -22.314 -65.017 -21.968  1.00  0.00
ATOM   3436  BZR BZR Y1557     -70.816  63.058  37.615  1.00  0.00
ATOM   3437  BZS BZS Y1558      67.090 -73.218 -60.695  1.00  0.00
ATOM   3438  BZT BZT Y1559     -29.197 -90.296 -72.264  1.00  0.00
ATOM   3439  BZU BZU Y1560      81.394 -86.656 -36.186  1.00  0.00
ATOM   3440  BZV BZV Y1561      82.070 -52.719 -14.851  1.00  0.00
ATOM   3441  BZW BZW Y1562      47.992   3.018  29.152  1.00  0.00
ATOM   3442  BZX BZX Y1563      82.901 -20.889  63.281  1.00  0.00
ATOM   3443  BZY BZY Y1564     -45.211  38.498 -12.818  1.00  0.00
ATOM   3444  BZZ BZZ Y1565     -33.440 -88.343  46.946  1.00  0.00
ATOM   3445  CAA CAA Y1566     -37.554 -35.139 -13.296  1.00  0.00
ATOM   3446  CAB CAB Y1567     -29.586   7.410   5.519  1.00  0.00
ATOM   3447  CAC CAC Y1568      41.192  30.150 -76.857  1.00  0.00
ATOM   3448  CAD CAD Y1569      43.760  10.240  86.610  1.00  0.00
ATOM   3449  CAE CAE Y1570     -83.194 -73.666 -79.474  1.00  0.00
ATOM   3450  CAF CAF Y1571     -59.901  37.051 -70.932  1.00  0.00
ATOM   3451  CAG CAG Y1572       0.523  51.032  -6.451  1.00  0.00
ATOM   3452  CAH CAH Y1573      29.007  71.087 -64.552  1.00  0.00
ATOM   3453  CAI CAI Y1574      81.503  59.944 -19.524  1.00  0.00
ATOM   3454  CAJ CAJ Y1575      38.966  25.483  22.210  1.00  0.00
ATOM   3455  CAK CAK Y1576     -36.780 -53.570  55.580  1.00  0.00
ATOM   3456  CAL CAL Y1577      74.266   1.468  48.990  1.00  0.00
ATOM   3457  CAM CAM Y1578     -15.256 -62.790  -3.063  1.00  0.00
ATOM   3458  CAN CAN Y1579     -71.115 -84.384  45.367  1.00  0.00
ATOM   3459  CAO CAO Y1580      22.394 -65.613 -42.728  1.00  0.00
ATOM   3460  CAP CAP Y1581     -22.819 -34.563 -24.654  1.00  0.00
ATOM   3461  CAQ CAQ Y1582     -85.407  28.973 -44.693  1.00  0.00
ATOM   3462  CAR CAR Y1583     -49.741  50.700  53.170  1.00  0.00
ATOM   3463  CAS CAS Y1584      21.462  15.297  62.893  1.00  0.00
ATOM   3464  CAT CAT Y1585      -5.388  37.142  86.057  1.00  0.00
ATOM   3465  CAU CAU Y1586      -3.717  21.801  39.278  1.00  0.00
ATOM   3466  CAV CAV Y1587      -5.118  25.435 -52.522  1.00  0.00
ATOM   3467  CAW CAW Y1588      28.116 -40.861  78.859  1.00  0.00
ATOM   3468  CAX CAX Y1589      -5.561 -25.562 -70.623  1.00  0.00
ATOM   3469  CAY CAY Y1590     -72.254 -90.082 -61.177  1.00  0.00
ATOM   3470  CAZ CAZ Y1591      34.524 -34.727  51.808  1.00  0.00
ATOM   3471  CBA CBA Y1592      62.139  66.909  67.875  1.00  0.00
ATOM   3472  CBB CBB Y1593     -84.213   1.844 -36.930  1.00  0.00
ATOM   3473  CBC CBC Y1594     -58.023  -6.623 -33.618  1.00  0.00
ATOM   3474  CBD CBD Y1595      43.790  46.952  38.829  1.00  0.00
ATOM   3475  CBE CBE Y1596      -3.949 -87.800  62.345  1.00  0.00
ATOM   3476  CBF CBF Y1597      39.397   3.157  37.278  1.00  0.00
ATOM   3477  CBG CBG Y1598      77.749   7.957 -44.891  1.00  0.00
ATOM   3478  CBH CBH Y1599      16.839  66.145 -75.451  1.00  0.00
ATOM   3479  CBI CBI Y1600      12.644 -54.956  39.557  1.00  0.00
ATOM   3480  CBJ CBJ Y1601      10.839  67.349  55.585  1.00  0.00
ATOM   3481  CBK CBK Y1602      29.274  29.896 -55.325  1.00  0.00
ATOM   3482  CBL CBL Y1603      67.617 -84.908  29.245  1.00  0.00
ATOM   3483  CBM CBM Y1604     -70.673   8.136 -18.610  1.00  0.00
ATOM   3484  CBN CBN Y1605      -8.621 -46.196 -20.460  1.00  0.00
ATOM   3485  CBO CBO Y1606      83.779 -53.694 -79.787  1.00  0.00
ATOM   3486  CBP CBP Y1607     -14.702  25.997 -21.182  1.00  0.00
ATOM   3487  CBQ CBQ Y1608      49.524  -8.668 -27.891  1.00  0.00
ATOM   3488  CBR CBR Y1609     -67.677  67.091  -1.031  1.00  0.00
ATOM   3489  CBS CBS Y1610     -20.340 -38.094  77.102  1.00  0.00
ATOM   3490  CBT CBT Y1611     -74.733  20.955  21.122  1.00  0.00
ATOM   3491  CBU CBU Y1612     -81.565  13.862  76.884  1.00  0.00
ATOM   3492  CBV CBV Y1613      53.188  56.442  36.192  1.00  0.00
ATOM   3493  CBW CBW Y1614      24.634  21.050 -64.317  1.00  0.00
ATOM   3494  CBX CBX Y1615      60.515  -0.407 -15.205  1.00  0.00
ATOM   3495  CBY CBY Y1616      78.470  -2.646  60.439  1.00  0.00
ATOM   3496  CBZ CBZ Y1617      44.195 -20.747 -57.595  1.00  0.00
ATOM   3497  CCA CCA Y1618      76.306 -60.423  -0.330  1.00  0.00
ATOM   3498  CCB CCB Y1619       3.445 -13.736 -31.543  1.00  0.00
ATOM   3499  CCC CCC Y1620     -21.002  -0.892  68.793  1.00  0.00
ATOM   3500  CCD CCD Y1621     -50.175  -2.446 -23.049  1.00  0.00
ATOM   3501  CCE CCE Y1622      73.699  27.988 -66.019  1.00  0.00
ATOM   3502  CCF CCF Y1623      81.285 -10.771  78.929  1.00  0.00
ATOM   3503  CCG CCG Y1624     -83.549 -45.797  68.596  1.00  0.00
ATOM   3504  CCH CCH Y1625      57.315  15.838  59.348  1.00  0.00
ATOM   3505  CCI CCI Y1626     -24.400 -49.447 -70.113  1.00  0.00
ATOM   3506  CCJ CCJ Y1627     -26.032  19.799 -78.602  1.00  0.00
ATOM   3507  CCK CCK Y1628      88.432 -67.569 -34.961  1.00  0.00
ATOM   3508  CCL CCL Y1629      -0.560 -56.479 -82.620  1.00  0.00
ATOM   3509  CCM CCM Y1630      12.687   9.084  81.667  1.00  0.00
ATOM   3510  CCN CCN Y1631      52.341  30.096 -12.149  1.00  0.00
ATOM   3511  CCO CCO Y1632     -14.081 -15.806  88.164  1.00  0.00
ATOM   3512  CCP CCP Y1633       5.033 -88.101  18.217  1.00  0.00
ATOM   3513  CCQ CCQ Y1634      74.436  -5.085 -46.801  1.00  0.00
ATOM   3514  CCR CCR Y1635     -56.935 -53.336 -87.714  1.00  0.00
ATOM   3515  CCS CCS Y1636      32.861   1.839 -85.443  1.00  0.00
ATOM   3516  CCT CCT Y1637     -82.878 -38.010  35.768  1.00  0.00
ATOM   3517  CCU CCU Y1638      87.063  24.214 -16.212  1.00  0.00
ATOM   3518  CCV CCV Y1639     -68.401 -81.256  57.708  1.00  0.00
ATOM   3519  CCW CCW Y1640      79.546  64.086  81.269  1.00  0.00
ATOM   3520  CCX CCX Y1641     -18.846  11.866 -29.695  1.00  0.00
ATOM   3521  CCY CCY Y1642     -32.549  56.733  80.320  1.00  0.00
ATOM   3522  CCZ CCZ Y1643      43.945  74.778  21.163  1.00  0.00
ATOM   3523  CDA CDA Y1644      -7.136  12.934  86.001  1.00  0.00
ATOM   3524  CDB CDB Y1645     -46.321 -12.599 -60.956  1.00  0.00
ATOM   3525  CDC CDC Y1646       8.498  32.264  84.195  1.00  0.00
ATOM   3526  CDD CDD Y1647      33.074 -64.295  22.460  1.00  0.00
ATOM   3527  CDE CDE Y1648      -8.675 -88.684 -78.856  1.00  0.00
ATOM   3528  CDF CDF Y1649       8.293 -13.176  74.547  1.00  0.00
ATOM   3529  CDG CDG Y1650      80.477  55.997 -81.833  1.00  0.00
ATOM   3530  CDH CDH Y1651      38.131  -5.632 -33.803  1.00  0.00
ATOM   3531  CDI CDI Y1652     -17.303 -65.778 -36.943  1.00  0.00
ATOM   3532  CDJ CDJ Y1653      -3.571  47.809 -50.379  1.00  0.00
ATOM   3533  CDK CDK Y1654      65.308  13.587  88.557  1.00  0.00
ATOM   3534  CDL CDL Y1655     -28.451 -48.370  29.620  1.00  0.00
ATOM   3535  CDM CDM Y1656     -84.557 -89.061  -8.728  1.00  0.00
ATOM   3536  CDN CDN Y1657      22.925 -26.192   3.521  1.00  0.00
ATOM   3537  CDO CDO Y1658     -82.699  84.172  20.401  1.00  0.00
ATOM   3538  CDP CDP Y1659      30.626  83.502  60.862  1.00  0.00
ATOM   3539  CDQ CDQ Y1660      63.273 -13.564  17.922  1.00  0.00
ATOM   3540  CDR CDR Y1661     -66.680 -27.412 -46.806  1.00  0.00
ATOM   3541  CDS CDS Y1662      -9.425 -85.162  45.344  1.00  0.00
ATOM   3542  CDT CDT Y1663     -72.911 -65.597  71.643  1.00  0.00
ATOM   3543  CDU CDU Y1664     -80.948 -85.246  61.258  1.00  0.00
ATOM   3544  CDV CDV Y1665      82.919   4.920 -82.630  1.00  0.00
ATOM   3545  CDW CDW Y1666      -2.396 -48.484  -1.957  1.00  0.00
ATOM   3546  CDX CDX Y1667      12.369  46.121  27.575  1.00  0.00
ATOM   3547  CDY CDY Y1668      16.864  59.686 -13.201  1.00  0.00
ATOM   3548  CDZ CDZ Y1669     -74.412  38.451  10.604  1.00  0.00
ATOM   3549  CEA CEA Y1670     -21.190 -76.688 -15.341  1.00  0.00
ATOM   3550  CEB CEB Y1671      77.363  -3.448  24.167  1.00  0.00
ATOM   3551  CEC CEC Y1672      41.019 -66.171  34.246  1.00  0.00
ATOM   3552  CED CED Y1673     -63.328 -11.800 -12.745  1.00  0.00
ATOM   3553  CEE CEE Y1674      60.631  20.590  38.394  1.00  0.00
ATOM   3554  CEF CEF Y1675     -16.626  56.891  43.751  1.00  0.00
ATOM   3555  CEG CEG Y1676      12.436  22.893  55.093  1.00  0.00
ATOM   3556  CEH CEH Y1677      55.295  73.509  60.624  1.00  0.00
ATOM   3557  CEI CEI Y1678      34.329  61.963   2.165  1.00  0.00
ATOM   3558  CEJ CEJ Y1679      27.702  53.500   1.434  1.00  0.00
ATOM   3559  CEK CEK Y1680     -84.858 -64.097 -55.560  1.00  0.00
ATOM   3560  CEL CEL Y1681      13.996  42.724  -5.591  1.00  0.00
ATOM   3561  CEM CEM Y1682      10.868  11.204  28.868  1.00  0.00
ATOM   3562  CEN CEN Y1683     -80.879  -6.930 -26.232  1.00  0.00
ATOM   3563  CEO CEO Y1684     -75.313 -25.147  89.432  1.00  0.00
ATOM   3564  CEP CEP Y1685      10.872 -65.057 -68.941  1.00  0.00
ATOM   3565  CEQ CEQ Y1686      -6.169  73.380  40.141  1.00  0.00
ATOM   3566  CER CER Y1687     -46.359 -52.615  45.841  1.00  0.00
ATOM   3567  CES CES Y1688       1.639  57.636 -20.153  1.00  0.00
ATOM   3568  CET CET Y1689      29.271 -81.757  44.791  1.00  0.00
ATOM   3569  CEU CEU Y1690     -75.639 -56.507  87.654  1.00  0.00
ATOM   3570  CEV CEV Y1691      62.036  -3.282  81.379  1.00  0.00
ATOM   3571  CEW CEW Y1692     -73.874 -43.817 -80.741  1.00  0.00
ATOM   3572  CEX CEX Y1693      20.563  36.527 -86.166  1.00  0.00
ATOM   3573  CEY CEY Y1694     -24.168  -1.733  19.835  1.00  0.00
ATOM   3574  CEZ CEZ Y1695     -34.881  12.329  47.681  1.00  0.00
ATOM   3575  CFA CFA Y1696      89.938  71.782 -30.600  1.00  0.00
ATOM   3576  CFB CFB Y1697      50.493  62.561 -50.070  1.00  0.00
ATOM   3577  CFC CFC Y1698      34.417 -78.252   1.216  1.00  0.00
ATOM   3578  CFD CFD Y1699     -59.412 -77.647  89.051  1.00  0.00
ATOM   3579  CFE CFE Y1700     -24.832 -87.591 -21.841  1.00  0.00
ATOM   3580  CFF CFF Y1701      85.418 -40.316 -70.124  1.00  0.00
ATOM   3581  CFG CFG Y1702     -82.248 -72.250  80.918  1.00  0.00
ATOM   3582  CFH CFH Y1703     -34.172  83.971 -38.335  1.00  0.00
ATOM   3583  CFI CFI Y1704     -69.909  -7.345 -82.572  1.00  0.00
ATOM   3584  CFJ CFJ Y1705      62.114  -4.801 -32.581  1.00  0.00
ATOM   3585  CFK CFK Y1706      65.191  62.879  17.472  1.00  0.00
ATOM   3586  CFL CFL Y1707      27.143  38.805   5.308  1.00  0.00
ATOM   3587  CFM CFM Y1708     -37.304  77.217 -71.094  1.00  0.00
ATOM   3588  CFN CFN Y1709     -46.066 -51.369  -9.880  1.00  0.00
ATOM   3589  CFO CFO Y1710     -14.122 -53.967 -66.489  1.00  0.00
ATOM   3590  CFP CFP Y1711      34.961 -39.396   2.884  1.00  0.00
ATOM   3591  CFQ CFQ Y1712     -38.659 -87.079  61.603  1.00  0.00
ATOM   3592  CFR CFR Y1713      73.862  -9.669  50.779  1.00  0.00
ATOM   3593  CFS CFS Y1714     -78.783 -89.948 -30.158  1.00  0.00
ATOM   3594  CFT CFT Y1715      -3.843 -35.312  76.219  1.00  0.00
ATOM   3595  CFU CFU Y1716      87.148 -18.397  52.786  1.00  0.00
ATOM   3596  CFV CFV Y1717     -17.145 -17.744 -83.511  1.00  0.00
ATOM   3597  CFW CFW Y1718      40.329  76.943  85.281  1.00  0.00
ATOM   3598  CFX CFX Y1719      -0.869 -58.518  58.250  1.00  0.00
ATOM   3599  CFY CFY Y1720      83.489  74.387  57.410  1.00  0.00
ATOM   3600  CFZ CFZ Y1721      25.895 -64.389 -24.819  1.00  0.00
ATOM   3601  CGA CGA Y1722     -44.033  17.544   8.939  1.00  0.00
ATOM   3602  CGB CGB Y1723     -84.628 -25.814 -70.988  1.00  0.00
ATOM   3603  CGC CGC Y1724      57.334  58.063 -78.991  1.00  0.00
ATOM   3604  CGD CGD Y1725     -39.484 -46.600  18.711  1.00  0.00
ATOM   3605  CGE CGE Y1726      84.073 -40.903 -87.278  1.00  0.00
ATOM   3606  CGF CGF Y1727      15.566  72.616 -63.784  1.00  0.00
ATOM   3607  CGG CGG Y1728     -31.224  41.595  84.939  1.00  0.00
ATOM   3608  CGH CGH Y1729     -21.477 -58.721 -49.035  1.00  0.00
ATOM   3609  CGI CGI Y1730      17.509 -57.905 -33.580  1.00  0.00
ATOM   3610  CGJ CGJ Y1731      55.050 -47.285  -2.544  1.00  0.00
ATOM   3611  CGK CGK Y1732     -38.678  33.793  53.789  1.00  0.00
ATOM   3612  CGL CGL Y1733     -12.195  54.528  14.768  1.00  0.00
ATOM   3613  CGM CGM Y1734      85.710  22.348  87.368  1.00  0.00
ATOM   3614  CGN CGN Y1735     -59.638 -63.616  79.557  1.00  0.00
ATOM   3615  CGO CGO Y1736      23.622 -28.999  50.941  1.00  0.00
ATOM   3616  CGP CGP Y1737      85.709  81.458   8.738  1.00  0.00
ATOM   3617  CGQ CGQ Y1738      -6.395  54.240  78.979  1.00  0.00
ATOM   3618  CGR CGR Y1739     -51.557  32.969   3.140  1.00  0.00
ATOM   3619  CGS CGS Y1740     -28.239  69.924  26.037  1.00  0.00
ATOM   3620  CGT CGT Y1741      13.223 -25.638 -57.156  1.00  0.00
ATOM   3621  CGU CGU Y1742      78.190 -12.608 -11.055  1.00  0.00
ATOM   3622  CGV CGV Y1743      28.246 -28.558 -65.071  1.00  0.00
ATOM   3623  CGW CGW Y1744     -26.586 -32.432  47.852  1.00  0.00
ATOM   3624  CGX CGX Y1745     -83.163  -2.410  23.207  1.00  0.00
ATOM   3625  CGY CGY Y1746     -24.178  39.764 -75.230  1.00  0.00
ATOM   3626  CGZ CGZ Y1747      -1.257  14.874 -76.531  1.00  0.00
ATOM   3627  CHA CHA Y1748     -47.656 -23.389  73.094  1.00  0.00
ATOM   3628  CHB CHB Y1749     -78.341   4.699 -76.819  1.00  0.00
ATOM   3629  CHC CHC Y1750      86.887 -26.232  25.525  1.00  0.00
ATOM   3630  CHD CHD Y1751      60.770 -90.065 -30.321  1.00  0.00
ATOM   3631  CHE CHE Y1752      22.524  64.428 -86.013  1.00  0.00
ATOM   3632  CHF CHF Y1753     -72.879  81.643  57.466  1.00  0.00
ATOM   3633  CHG CHG Y1754     -13.688 -52.149  51.859  1.00  0.00
ATOM   3634  CHH CHH Y1755      50.794  10.421 -70.312  1.00  0.00
ATOM   3635  CHI CHI Y1756     -35.823 -15.487 -86.608  1.00  0.00
ATOM   3636  CHJ CHJ Y1757      51.226 -78.073 -39.003  1.00  0.00
ATOM   3637  CHK CHK Y1758      79.867  48.273 -13.875  1.00  0.00
ATOM   3638  CHL CHL Y1759     -12.925  67.254  23.031  1.00  0.00
ATOM   3639  CHM CHM Y1760     -30.903  15.925 -33.136  1.00  0.00
ATOM   3640  CHN CHN Y1761     -84.474  77.217  84.882  1.00  0.00
ATOM   3641  CHO CHO Y1762      -7.273  65.712  13.519  1.00  0.00
ATOM   3642  CHP CHP Y1763      75.480 -72.978 -50.363  1.00  0.00
ATOM   3643  CHQ CHQ Y1764      39.410  63.706 -80.843  1.00  0.00
ATOM   3644  CHR CHR Y1765      27.960 -66.749   8.639  1.00  0.00
ATOM   3645  CHS CHS Y1766     -10.165 -79.817 -49.812  1.00  0.00
ATOM   3646  CHT CHT Y1767     -28.175 -76.974 -27.256  1.00  0.00
ATOM   3647  CHU CHU Y1768       7.380 -17.801  -6.347  1.00  0.00
ATOM   3648  CHV CHV Y1769      -2.118 -51.865 -44.558  1.00  0.00
ATOM   3649  CHW CHW Y1770      88.977  10.565 -74.395  1.00  0.00
ATOM   3650  CHX CHX Y1771     -83.569 -31.072 -53.442  1.00  0.00
ATOM   3651  CHY CHY Y1772     -20.567 -49.014  20.216  1.00  0.00
ATOM   3652  CHZ CHZ Y1773      78.700 -32.351  -0.051  1.00  0.00
ATOM   3653  CIA CIA Y1774      18.376 -11.111  22.107  1.00  0.00
ATOM   3654  CIB CIB Y1775     -82.374  42.080 -83.548  1.00  0.00
ATOM   3655  CIC CIC Y1776     -45.370  37.564 -28.257  1.00  0.00
ATOM   3656  CID CID Y1777      90.131 -69.607  66.586  1.00  0.00
ATOM   3657  CIE CIE Y1778      67.113 -88.715 -42.626  1.00  0.00
ATOM   3658  CIF CIF Y1779     -45.004 -75.860  57.872  1.00  0.00
ATOM   3659  CIG CIG Y1780      88.499  26.973  53.516  1.00  0.00
ATOM   3660  CIH CIH Y1781       2.185 -45.456  32.580  1.00  0.00
ATOM   3661  CII CII Y1782      60.390  31.388  13.353  1.00  0.00
ATOM   3662  CIJ CIJ Y1783     -52.141  70.843  17.451  1.00  0.00
ATOM   3663  CIK CIK Y1784     -25.800  13.937  25.113  1.00  0.00
ATOM   3664  CIL CIL Y1785      59.824  68.357 -38.328  1.00  0.00
ATOM   3665  CIM CIM Y1786       1.262  -5.290  33.081  1.00  0.00
ATOM   3666  CIN CIN Y1787     -84.941  31.036  83.040  1.00  0.00
ATOM   3667  CIO CIO Y1788     -55.181  85.988 -41.505  1.00  0.00
ATOM   3668  CIP CIP Y1789      89.356 -66.107 -87.585  1.00  0.00
ATOM   3669  CIQ CIQ Y1790     -80.598 -32.370 -21.340  1.00  0.00
ATOM   3670  CIR CIR Y1791      34.560 -87.295  21.893  1.00  0.00
ATOM   3671  CIS CIS Y1792     -83.152 -88.582  75.090  1.00  0.00
ATOM   3672  CIT CIT Y1793       6.309 -85.096  75.707  1.00  0.00
ATOM   3673  CIU CIU Y1794      27.165 -19.084 -48.318  1.00  0.00
ATOM   3674  CIV CIV Y1795     -40.003  62.953  32.238  1.00  0.00
ATOM   3675  CIW CIW Y1796     -65.041 -12.238  53.398  1.00  0.00
ATOM   3676  CIX CIX Y1797      32.167  65.624  39.489  1.00  0.00
ATOM   3677  CIY CIY Y1798     -52.508  18.554  41.407  1.00  0.00
ATOM   3678  CIZ CIZ Y1799      24.180  41.292  17.388  1.00  0.00
ATOM   3679  CJA CJA Y1800      70.521  -8.272  88.224  1.00  0.00
ATOM   3680  CJB CJB Y1801      15.026 -79.730  42.320  1.00  0.00
ATOM   3681  CJC CJC Y1802      80.301 -40.378  87.183  1.00  0.00
ATOM   3682  CJD CJD Y1803       2.226  58.175 -42.097  1.00  0.00
ATOM   3683  CJE CJE Y1804       4.044  40.249  32.614  1.00  0.00
ATOM   3684  CJF CJF Y1805      84.180  28.812 -38.048  1.00  0.00
ATOM   3685  CJG CJG Y1806     -49.864 -49.025  60.008  1.00  0.00
ATOM   3686  CJH CJH Y1807     -19.603  84.872  41.437  1.00  0.00
ATOM   3687  CJI CJI Y1808       2.488 -27.848 -34.546  1.00  0.00
ATOM   3688  CJJ CJJ Y1809     -37.409  76.097  16.945  1.00  0.00
ATOM   3689  CJK CJK Y1810      44.924  61.038  28.700  1.00  0.00
ATOM   3690  CJL CJL Y1811      48.872 -83.007  52.608  1.00  0.00
ATOM   3691  CJM CJM Y1812      32.407  39.619 -84.237  1.00  0.00
ATOM   3692  CJN CJN Y1813      67.589   7.704 -74.941  1.00  0.00
ATOM   3693  CJO CJO Y1814     -66.425 -22.859 -13.032  1.00  0.00
ATOM   3694  CJP CJP Y1815      88.032  49.448  19.281  1.00  0.00
ATOM   3695  CJQ CJQ Y1816     -63.949 -30.326 -23.357  1.00  0.00
ATOM   3696  CJR CJR Y1817     -18.053 -30.540  88.504  1.00  0.00
ATOM   3697  CJS CJS Y1818      16.243 -39.304  66.051  1.00  0.00
ATOM   3698  CJT CJT Y1819     -65.231   5.852 -84.922  1.00  0.00
ATOM   3699  CJU CJU Y1820      86.371  39.386  -9.027  1.00  0.00
ATOM   3700  CJV CJV Y1821      83.540  86.377 -20.079  1.00  0.00
ATOM   3701  CJW CJW Y1822      58.523  20.238 -43.227  1.00  0.00
ATOM   3702  CJX CJX Y1823      42.278  11.099  57.155  1.00  0.00
ATOM   3703  CJY CJY Y1824     -81.703  16.605 -21.541  1.00  0.00
ATOM   3704  CJZ CJZ Y1825      69.559 -26.651 -35.996  1.00  0.00
ATOM   3705  CKA CKA Y1826      29.670 -57.463  35.254  1.00  0.00
ATOM   3706  CKB CKB Y1827      52.011  81.102   8.082  1.00  0.00
ATOM   3707  CKC CKC Y1828     -58.462  83.694  87.718  1.00  0.00
ATOM   3708  CKD CKD Y1829     -16.638 -26.122  10.218  1.00  0.00
ATOM   3709  CKE CKE Y1830      44.411  55.831 -21.601  1.00  0.00
ATOM   3710  CKF CKF Y1831      28.984 -14.836  85.036  1.00  0.00
ATOM   3711  CKG CKG Y1832      -9.578 -89.725 -17.425  1.00  0.00
ATOM   3712  CKH CKH Y1833      74.603 -23.436 -84.673  1.00  0.00
ATOM   3713  CKI CKI Y1834     -69.648 -14.575  79.342  1.00  0.00
ATOM   3714  CKJ CKJ Y1835      15.311 -10.420  86.903  1.00  0.00
ATOM   3715  CKK CKK Y1836     -77.711  76.206  -0.552  1.00  0.00
ATOM   3716  CKL CKL Y1837     -75.922 -52.353 -12.890  1.00  0.00
ATOM   3717  CKM CKM Y1838      39.059  79.752  11.981  1.00  0.00
ATOM   3718  CKN CKN Y1839     -43.660 -31.788  53.865  1.00  0.00
ATOM   3719  CKO CKO Y1840     -19.018  45.865 -84.477  1.00  0.00
ATOM   3720  CKP CKP Y1841     -56.223  64.730  89.585  1.00  0.00
ATOM   3721  CKQ CKQ Y1842     -61.795  84.388 -60.374  1.00  0.00
ATOM   3722  CKR CKR Y1843      10.920 -35.267  15.962  1.00  0.00
ATOM   3723  CKS CKS Y1844     -81.450  11.466  56.892  1.00  0.00
ATOM   3724  CKT CKT Y1845      90.166  61.574  41.220  1.00  0.00
ATOM   3725  CKU CKU Y1846     -42.318  11.326 -56.173  1.00  0.00
ATOM   3726  CKV CKV Y1847     -37.426   9.594 -69.565  1.00  0.00
ATOM   3727  CKW CKW Y1848     -10.633  65.346  51.704  1.00  0.00
ATOM   3728  CKX CKX Y1849     -79.131 -81.359 -53.290  1.00  0.00
ATOM   3729  CKY CKY Y1850      90.443 -30.156  14.968  1.00  0.00
ATOM   3730  CKZ CKZ Y1851     -23.066 -45.293  64.989  1.00  0.00
ATOM   3731  CLA CLA Y1852      31.417  36.879  27.973  1.00  0.00
ATOM   3732  CLB CLB Y1853       9.029  48.673  88.540  1.00  0.00
ATOM   3733  CLC CLC Y1854     -82.222  26.197 -83.460  1.00  0.00
ATOM   3734  CLD CLD Y1855      34.260  85.688   3.986  1.00  0.00
ATOM   3735  CLE CLE Y1856      20.496 -44.579 -75.121  1.00  0.00
ATOM   3736  CLF CLF Y1857     -47.950  24.227 -44.510  1.00  0.00
ATOM   3737  CLG CLG Y1858       5.924 -48.623  87.111  1.00  0.00
ATOM   3738  CLH CLH Y1859     -32.055 -17.191  87.937  1.00  0.00
ATOM   3739  CLI CLI Y1860     -72.856 -90.441   5.223  1.00  0.00
ATOM   3740  CLJ CLJ Y1861     -24.351 -78.958 -40.743  1.00  0.00
ATOM   3741  CLK CLK Y1862      80.340 -76.865  39.119  1.00  0.00
ATOM   3742  CLL CLL Y1863     -60.668  15.566   5.315  1.00  0.00
ATOM   3743  CLM CLM Y1864       4.002 -89.214 -78.095  1.00  0.00
ATOM   3744  CLN CLN Y1865      57.488  30.862  75.224  1.00  0.00
ATOM   3745  CLO CLO Y1866      66.317 -68.454  10.604  1.00  0.00
ATOM   3746  CLP CLP Y1867     -44.396  -1.534 -73.587  1.00  0.00
ATOM   3747  CLQ CLQ Y1868     -15.958 -58.027  38.841  1.00  0.00
ATOM   3748  CLR CLR Y1869     -21.054  83.610  -5.768  1.00  0.00
ATOM   3749  CLS CLS Y1870      85.160 -11.306 -45.122  1.00  0.00
ATOM   3750  CLT CLT Y1871      40.126  55.404 -37.149  1.00  0.00
ATOM   3751  CLU CLU Y1872      18.273 -84.998 -34.634  1.00  0.00
ATOM   3752  CLV CLV Y1873     -61.329  26.377  87.402  1.00  0.00
ATOM   3753  CLW CLW Y1874      46.747 -45.339 -42.546  1.00  0.00
ATOM   3754  CLX CLX Y1875     -61.824  -9.051 -42.903  1.00  0.00
ATOM   3755  CLY CLY Y1876      33.348  44.771 -40.438  1.00  0.00
ATOM   3756  CLZ CLZ Y1877      84.965  80.760 -35.567  1.00  0.00
ATOM   3757  CMA CMA Y1878      10.369  23.529 -17.107  1.00  0.00
ATOM   3758  CMB CMB Y1879      62.007  29.804  26.001  1.00  0.00
ATOM   3759  CMC CMC Y1880     -29.422  -8.681   0.536  1.00  0.00
ATOM   3760  CMD CMD Y1881     -83.548  63.094  20.165  1.00  0.00
ATOM   3761  CME CME Y1882      75.572  36.532 -13.878  1.00  0.00
ATOM   3762  CMF CMF Y1883       0.718 -28.016  37.540  1.00  0.00
ATOM   3763  CMG CMG Y1884     -11.766 -55.512   9.121  1.00  0.00
ATOM   3764  CMH CMH Y1885     -20.031  -4.964  84.191  1.00  0.00
ATOM   3765  CMI CMI Y1886      16.544 -43.680   9.502  1.00  0.00
ATOM   3766  CMJ CMJ Y1887      17.713  -5.391 -81.547  1.00  0.00
ATOM   3767  CMK CMK Y1888      43.435 -86.239  83.703  1.00  0.00
ATOM   3768  CML CML Y1889      -4.937 -86.675  87.589  1.00  0.00
ATOM   3769  CMM CMM Y1890      -3.873 -75.491 -66.989  1.00  0.00
ATOM   3770  CMN CMN Y1891     -17.119 -89.304   5.483  1.00  0.00
ATOM   3771  CMO CMO Y1892      70.792 -48.000  80.423  1.00  0.00
ATOM   3772  CMP CMP Y1893     -57.141  52.917 -43.454  1.00  0.00
ATOM   3773  CMQ CMQ Y1894     -75.864   2.900  81.611  1.00  0.00
ATOM   3774  CMR CMR Y1895     -23.414 -49.370 -21.420  1.00  0.00
ATOM   3775  CMS CMS Y1896     -85.084  84.900  -6.493  1.00  0.00
ATOM   3776  CMT CMT Y1897      29.774  12.209  17.643  1.00  0.00
ATOM   3777  CMU CMU Y1898     -23.817  75.172 -48.240  1.00  0.00
ATOM   3778  CMV CMV Y1899      74.554   0.171 -35.265  1.00  0.00
ATOM   3779  CMW CMW Y1900     -48.516  -4.245 -42.400  1.00  0.00
ATOM   3780  CMX CMX Y1901      63.974 -46.560 -16.459  1.00  0.00
ATOM   3781  CMY CMY Y1902     -63.618  63.482  78.627  1.00  0.00
ATOM   3782  CMZ CMZ Y1903     -55.426 -46.651 -10.555  1.00  0.00
ATOM   3783  CNA CNA Y1904     -80.704  49.933  16.538  1.00  0.00
ATOM   3784  CNB CNB Y1905      56.350  17.232 -11.424  1.00  0.00
ATOM   3785  CNC CNC Y1906     -70.385 -43.730  31.672  1.00  0.00
ATOM   3786  CND CND Y1907     -50.938 -75.066  47.283  1.00  0.00
ATOM   3787  CNE CNE Y1908      50.118 -55.826  79.597  1.00  0.00
ATOM   3788  CNF CNF Y1909     -66.627  26.271  59.797  1.00  0.00
ATOM   3789  CNG CNG Y1910      -8.184  25.214   0.738  1.00  0.00
ATOM   3790  CNH CNH Y1911      49.525 -31.978 -83.801  1.00  0.00
ATOM   3791  CNI CNI Y1912      58.052 -82.080 -16.340  1.00  0.00
ATOM   3792  CNJ CNJ Y1913     -58.698  57.877  53.069  1.00  0.00
ATOM   3793  CNK CNK Y1914     -18.809 -76.127  87.132  1.00  0.00
ATOM   3794  CNL CNL Y1915      12.962 -32.472 -46.021  1.00  0.00
ATOM   3795  CNM CNM Y1916     -26.085 -50.348  48.244  1.00  0.00
ATOM   3796  CNN CNN Y1917     -19.650  82.861 -85.839  1.00  0.00
ATOM   3797  CNO CNO Y1918     -41.485 -52.203  89.148  1.00  0.00
ATOM   3798  CNP CNP Y1919      -1.451  38.894  -9.431  1.00  0.00
ATOM   3799  CNQ CNQ Y1920      61.178  29.933 -57.447  1.00  0.00
ATOM   3800  CNR CNR Y1921      10.850   2.812 -27.105  1.00  0.00
ATOM   3801  CNS CNS Y1922      29.587 -63.885  89.119  1.00  0.00
ATOM   3802  CNT CNT Y1923     -28.309 -32.879 -56.335  1.00  0.00
ATOM   3803  CNU CNU Y1924      -9.342  28.812 -83.004  1.00  0.00
ATOM   3804  CNV CNV Y1925     -84.466  -6.197  69.586  1.00  0.00
ATOM   3805  CNW CNW Z1926     -40.869 -55.454  22.449  1.00  0.00
ATOM   3806  CNX CNX Z1927      30.921 -49.797 -31.148  1.00  0.00
ATOM   3807  CNY CNY Z1928     -47.443  68.713 -63.968  1.00  0.00
ATOM   3808  CNZ CNZ Z1929     -60.285  13.236  56.846  1.00  0.00
ATOM   3809  COA COA Z1930       9.616  25.992  82.263  1.00  0.00
ATOM   3810  COB COB Z1931      36.071 -42.967 -59.527  1.00  0.00
ATOM   3811  COC COC Z1932     -37.833  -1.861   0.655  1.00  0.00
ATOM   3812  COD COD Z1933      38.413  10.390  32.945  1.00  0.00
ATOM   3813  COE COE Z1934      49.289 -25.636 -58.166  1.00  0.00
ATOM   3814  COF COF Z1935      55.155 -35.693   8.390  1.00  0.00
ATOM   3815  COG COG Z1936     -26.900 -51.572  65.295  1.00  0.00
ATOM   3816  COH COH Z1937      82.746  47.064  55.972  1.00  0.00
ATOM   3817  COI COI Z1938      71.493 -67.125 -68.471  1.00  0.00
ATOM   3818  COJ COJ Z1939     -67.376  77.754 -35.770  1.00  0.00
ATOM   3819  COK COK Z1940     -37.894  14.483 -72.531  1.00  0.00
ATOM   3820  COL COL Z1941     -77.040  72.306  44.214  1.00  0.00
ATOM   3821  COM COM Z1942      -8.500 -69.181 -28.873  1.00  0.00
ATOM   3822  CON CON Z1943     -74.302  18.127  18.908  1.00  0.00
ATOM   3823  COO COO Z1944      77.312  -2.001  55.582  1.00  0.00
ATOM   3824  COP COP Z1945     -37.916  56.581 -14.645  1.00  0.00
ATOM   3825  COQ COQ Z1946      40.483  22.459 -49.892  1.00  0.00
ATOM   3826  COR COR Z1947      69.536  -0.454  -9.988  1.00  0.00
ATOM   3827  COS COS Z1948     -28.640  48.926  83.894  1.00  0.00
ATOM   3828  COT COT Z1949     -63.571  57.067  -6.974  1.00  0.00
ATOM   3829  COU COU Z1950       6.835 -46.256 -69.451  1.00  0.00
ATOM   3830  COV COV Z1951     -81.129   3.755 -46.901  1.00  0.00
ATOM   3831  COW COW Z1952     -66.926 -31.195 -49.129  1.00  0.00
ATOM   3832  COX COX Z1953     -39.077  56.058  33.682  1.00  0.00
ATOM   3833  COY COY Z1954      40.737  33.154  59.921  1.00  0.00
ATOM   3834  COZ COZ Z1955      68.130 -10.548  25.025  1.00  0.00
ATOM   3835  CPA CPA Z1956      11.843 -61.024  58.493  1.00  0.00
ATOM   3836  CPB CPB Z1957     -69.316  39.350 -69.294  1.00  0.00
ATOM   3837  CPC CPC Z1958      44.965  53.163 -27.091  1.00  0.00
ATOM   3838  CPD CPD Z1959     -32.012 -19.050  75.043  1.00  0.00
ATOM   3839  CPE CPE Z1960      -4.348 -46.772  16.958  1.00  0.00
ATOM   3840  CPF CPF Z1961      11.542  60.752 -64.322  1.00  0.00
ATOM   3841  CPG CPG Z1962      26.811  58.336  12.451  1.00  0.00
ATOM   3842  CPH CPH Z1963      79.995  49.570  26.082  1.00  0.00
ATOM   3843  CPI CPI Z1964     -33.093 -80.253 -18.699  1.00  0.00
ATOM   3844  CPJ CPJ Z1965       1.263  15.752  63.985  1.00  0.00
ATOM   3845  CPK CPK Z1966     -47.475  34.393 -45.481  1.00  0.00
ATOM   3846  CPL CPL Z1967      19.431  52.761  61.524  1.00  0.00
ATOM   3847  CPM CPM Z1968     -14.595  47.042  60.829  1.00  0.00
ATOM   3848  CPN CPN Z1969      75.382 -57.165   1.493  1.00  0.00
ATOM   3849  CPO CPO Z1970     -31.000  80.580  74.548  1.00  0.00
ATOM   3850  CPP CPP Z1971      63.305 -69.959  77.454  1.00  0.00
ATOM   3851  CPQ CPQ Z1972      29.509  74.281  58.455  1.00  0.00
ATOM   3852  CPR CPR Z1973     -16.309 -35.835  87.662  1.00  0.00
ATOM   3853  CPS CPS Z1974      66.703  52.840 -64.366  1.00  0.00
ATOM   3854  CPT CPT Z1975      76.974 -78.741  -8.063  1.00  0.00
ATOM   3855  CPU CPU Z1976     -45.941   5.362  71.077  1.00  0.00
ATOM   3856  CPV CPV Z1977     -34.090 -84.098  17.213  1.00  0.00
ATOM   3857  CPW CPW Z1978      80.773 -46.204 -62.816  1.00  0.00
ATOM   3858  CPX CPX Z1979      14.705 -23.432  81.821  1.00  0.00
ATOM   3859  CPY CPY Z1980     -60.740 -31.831  79.204  1.00  0.00
ATOM   3860  CPZ CPZ Z1981      73.080  -9.945 -63.717  1.00  0.00
ATOM   3861  CQA CQA Z1982      13.718 -15.551 -58.217  1.00  0.00
ATOM   3862  CQB CQB Z1983      47.111 -11.624  48.784  1.00  0.00
ATOM   3863  CQC CQC Z1984       8.153 -33.806 -38.483  1.00  0.00
ATOM   3864  CQD CQD Z1985     -48.548 -60.076  52.029  1.00  0.00
ATOM   3865  CQE CQE Z1986     -73.771  83.514   7.715  1.00  0.00
ATOM   3866  CQF CQF Z1987     -44.506   5.774 -45.932  1.00  0.00
ATOM   3867  CQG CQG Z1988      -6.622 -10.110  58.878  1.00  0.00
ATOM   3868  CQH CQH Z1989      75.068 -83.452  23.698  1.00  0.00
ATOM   3869  CQI CQI Z1990      57.364 -20.069  79.730  1.00  0.00
ATOM   3870  CQJ CQJ Z1991     -30.021 -17.941 -27.714  1.00  0.00
ATOM   3871  CQK CQK Z1992      23.568  18.724  10.346  1.00  0.00
ATOM   3872  CQL CQL Z1993      73.826 -51.017  62.763  1.00  0.00
ATOM   3873  CQM CQM Z1994     -26.753   3.639 -39.064  1.00  0.00
ATOM   3874  CQN CQN Z1995      62.862 -85.694 -85.840  1.00  0.00
ATOM   3875  CQO CQO Z1996      70.252  -9.633 -30.294  1.00  0.00
ATOM   3876  CQP CQP Z1997      27.859  30.609  -8.837  1.00  0.00
ATOM   3877  CQQ CQQ Z1998       3.296  32.230 -75.086  1.00  0.00
ATOM   3878  CQR CQR Z1999      57.696 -57.589  23.419  1.00  0.00
ATOM   3879  CQS CQS Z2000     -71.998 -54.558  34.037  1.00  0.00
ATOM   3880  CQT CQT Z2001     -38.178 -26.448 -43.059  1.00  0.00
ATOM   3881  CQU CQU Z2002       8.333 -88.663 -40.599  1.00  0.00
ATOM   3882  CQV CQV Z2003     -22.195 -34.360 -78.623  1.00  0.00
ATOM   3883  CQW CQW Z2004     -32.478 -45.784 -57.561  1.00  0.00
ATOM   3884  CQX CQX Z2005      45.933 -32.836 -13.746  1.00  0.00
ATOM   3885  CQY CQY Z2006      46.719 -69.840  51.640  1.00  0.00
ATOM   3886  CQZ CQZ Z2007     -26.029 -75.252  81.405  1.00  0.00
ATOM   3887  CRA CRA Z2008      -1.661  31.811  -5.542  1.00  0.00
ATOM   3888  CRB CRB Z2009     -79.458 -15.151 -68.429  1.00  0.00
ATOM   3889  CRC CRC Z2010     -36.137 -40.662 -84.520  1.00  0.00
ATOM   3890  CRD CRD Z2011      68.419  52.759  -0.836  1.00  0.00
ATOM   3891  CRE CRE Z2012     -77.327  67.146 -73.989  1.00  0.00
ATOM   3892  CRF CRF Z2013     -63.917  -7.068 -25.223  1.00  0.00
ATOM   3893  CRG CRG Z2014     -77.506 -67.213 -64.511  1.00  0.00
ATOM   3894  CRH CRH Z2015      78.915  35.817  17.996  1.00  0.00
ATOM   3895  CRI CRI Z2016      24.096  34.240  35.222  1.00  0.00
ATOM   3896  CRJ CRJ Z2017      62.426 -18.818 -17.861  1.00  0.00
ATOM   3897  CRK CRK Z2018      70.277  70.844  22.739  1.00  0.00
ATOM   3898  CRL CRL Z2019      73.086 -78.651  45.739  1.00  0.00
ATOM   3899  CRM CRM Z2020     -68.018 -41.367  15.681  1.00  0.00
ATOM   3900  CRN CRN Z2021      25.515 -29.467   7.257  1.00  0.00
ATOM   3901  CRO CRO Z2022      83.995  60.660 -36.084  1.00  0.00
ATOM   3902  CRP CRP Z2023     -58.692 -16.352  48.733  1.00  0.00
ATOM   3903  CRQ CRQ Z2024     -59.537 -57.414 -14.910  1.00  0.00
ATOM   3904  CRR CRR Z2025     -36.281 -84.963 -79.572  1.00  0.00
ATOM   3905  CRS CRS Z2026      39.998  83.890  16.137  1.00  0.00
ATOM   3906  CRT CRT Z2027     -10.315  76.144  50.234  1.00  0.00
ATOM   3907  CRU CRU Z2028     -62.993   3.326  19.113  1.00  0.00
ATOM   3908  CRV CRV Z2029     -22.274  58.965 -61.753  1.00  0.00
ATOM   3909  CRW CRW Z2030     -56.222  40.242  64.975  1.00  0.00
ATOM   3910  CRX CRX Z2031      27.480 -64.172 -78.415  1.00  0.00
ATOM   3911  CRY CRY Z2032     -63.854   9.154 -59.960  1.00  0.00
ATOM   3912  CRZ CRZ Z2033      -9.926  -1.640 -53.767  1.00  0.00
ATOM   3913  CSA CSA Z2034       5.227 -69.249 -57.386  1.00  0.00
ATOM   3914  CSB CSB Z2035      51.843  22.863   1.527  1.00  0.00
ATOM   3915  CSC CSC Z2036      72.807 -53.517 -49.632  1.00  0.00
ATOM   3916  CSD CSD Z2037      81.852 -43.821  22.963  1.00  0.00
ATOM   3917  CSE CSE Z2038     -82.921  10.310 -62.516  1.00  0.00
ATOM   3918  CSF CSF Z2039     -11.566 -28.206 -61.186  1.00  0.00
ATOM   3919  CSG CSG Z2040     -55.930  72.083  67.559  1.00  0.00
ATOM   3920  CSH CSH Z2041      78.737  37.596 -36.069  1.00  0.00
ATOM   3921  CSI CSI Z2042      65.898  30.459  49.931  1.00  0.00
ATOM   3922  CSJ CSJ Z2043     -15.431  65.481  15.086  1.00  0.00
ATOM   3923  CSK CSK Z2044      53.249  59.681  81.081  1.00  0.00
ATOM   3924  CSL CSL Z2045      85.814 -31.035  58.584  1.00  0.00
ATOM   3925  CSM CSM Z2046     -15.454  24.284  33.187  1.00  0.00
ATOM   3926  CSN CSN Z2047     -42.010  45.515 -70.798  1.00  0.00
ATOM   3927  CSO CSO Z2048      36.797  77.098  -5.664  1.00  0.00
ATOM   3928  CSP CSP Z2049      22.812  48.849 -20.629  1.00  0.00
ATOM   3929  CSQ CSQ Z2050     -76.083  53.374   9.042  1.00  0.00
ATOM   3930  CSR CSR Z2051      75.988 -35.456   6.425  1.00  0.00
ATOM   3931  CSS CSS Z2052      56.289  10.770  73.410  1.00  0.00
ATOM   3932  CST CST Z2053     -54.492  45.928 -62.796  1.00  0.00
ATOM   3933  CSU CSU Z2054      45.511  84.906 -41.718  1.00  0.00
ATOM   3934  CSV CSV Z2055     -42.081  25.328  25.018  1.00  0.00
ATOM   3935  CSW CSW Z2056      66.672 -78.939 -43.583  1.00  0.00
ATOM   3936  CSX CSX Z2057     -13.535  50.276  20.293  1.00  0.00
ATOM   3937  CSY CSY Z2058      51.433 -70.412 -12.673  1.00  0.00
ATOM   3938  CSZ CSZ Z2059      86.817 -18.386  37.283  1.00  0.00
ATOM   3939  CTA CTA Z2060      61.783  79.451 -67.940  1.00  0.00
ATOM   3940  CTB CTB Z2061     -24.390 -69.522 -61.209  1.00  0.00
ATOM   3941  CTC CTC Z2062     -12.718  57.494   1.083  1.00  0.00
ATOM   3942  CTD CTD Z2063      63.782  82.023  72.179  1.00  0.00
ATOM   3943  CTE CTE Z2064       2.935 -78.883   9.326  1.00  0.00
ATOM   3944  CTF CTF Z2065      20.398 -31.944 -55.453  1.00  0.00
ATOM   3945  CTG CTG Z2066      -9.945 -75.946  82.722  1.00  0.00
ATOM   3946  CTH CTH Z2067     -77.745  63.995 -18.864  1.00  0.00
ATOM   3947  CTI CTI Z2068     -37.734  -0.746  25.917  1.00  0.00
ATOM   3948  CTJ CTJ Z2069      47.930 -66.370 -60.794  1.00  0.00
ATOM   3949  CTK CTK Z2070     -65.393 -37.316  37.325  1.00  0.00
ATOM   3950  CTL CTL Z2071       1.500  49.334 -38.454  1.00  0.00
ATOM   3951  CTM CTM Z2072      29.780  13.461 -74.012  1.00  0.00
ATOM   3952  CTN CTN Z2073     -51.497 -53.893 -57.716  1.00  0.00
ATOM   3953  CTO CTO Z2074     -62.224  38.701  51.873  1.00  0.00
ATOM   3954  CTP CTP Z2075      30.442 -82.255  12.332  1.00  0.00
ATOM   3955  CTQ CTQ Z2076      40.544 -16.400  -5.481  1.00  0.00
ATOM   3956  CTR CTR Z2077       0.168 -18.826 -80.896  1.00  0.00
ATOM   3957  CTS CTS Z2078     -60.370 -79.928   7.757  1.00  0.00
ATOM   3958  CTT CTT Z2079      -0.622  83.917 -67.633  1.00  0.00
ATOM   3959  CTU CTU Z2080      42.785  55.911 -51.170  1.00  0.00
ATOM   3960  CTV CTV Z2081      81.971   6.586 -37.659  1.00  0.00
ATOM   3961  CTW CTW Z2082      -3.366 -74.541  33.544  1.00  0.00
ATOM   3962  CTX CTX Z2083      22.421 -27.803  55.434  1.00  0.00
ATOM   3963  CTY CTY Z2084      50.979 -51.709  77.914  1.00  0.00
ATOM   3964  CTZ CTZ Z2085      79.705  23.642 -28.295  1.00  0.00
ATOM   3965  CUA CUA Z2086      41.195  51.755  11.114  1.00  0.00
ATOM   3966  CUB CUB Z2087     -51.502 -46.407   1.439  1.00  0.00
ATOM   3967  CUC CUC Z2088     -76.248  71.213  -2.436  1.00  0.00
ATOM   3968  CUD CUD Z2089      67.881  22.775  41.260  1.00  0.00
ATOM   3969  CUE CUE Z2090     -15.869   5.368  84.348  1.00  0.00
ATOM   3970  CUF CUF Z2091     -42.579  76.744  29.762  1.00  0.00
ATOM   3971  CUG CUG Z2092      25.001  74.686 -34.060  1.00  0.00
ATOM   3972  CUH CUH Z2093     -24.309  40.755   5.642  1.00  0.00
ATOM   3973  CUI CUI Z2094      29.859 -30.251  22.870  1.00  0.00
ATOM   3974  CUJ CUJ Z2095      84.430  -7.524  84.130  1.00  0.00
ATOM   3975  CUK CUK Z2096      65.960 -29.777 -45.066  1.00  0.00
ATOM   3976  CUL CUL Z2097     -27.946 -37.372  43.751  1.00  0.00
ATOM   3977  CUM CUM Z2098       6.706  11.101  20.932  1.00  0.00
ATOM   3978  CUN CUN Z2099     -17.431  45.848 -71.185  1.00  0.00
ATOM   3979  CUO CUO Z2100      26.325 -57.788  11.884  1.00  0.00
ATOM   3980  CUP CUP Z2101      33.343  74.272  79.736  1.00  0.00
ATOM   3981  CUQ CUQ Z2102     -80.835 -59.042  63.935  1.00  0.00
ATOM   3982  CUR CUR Z2103      79.811   7.378 -52.039  1.00  0.00
ATOM   3983  CUS CUS Z2104     -44.896  10.381  33.918  1.00  0.00
ATOM   3984  CUT CUT Z2105      10.494 -24.155  50.243  1.00  0.00
ATOM   3985  CUU CUU Z2106       3.515  26.309 -39.343  1.00  0.00
ATOM   3986  CUV CUV Z2107     -36.076  77.138  11.833  1.00  0.00
ATOM   3987  CUW CUW Z2108     -42.476 -86.830  37.413  1.00  0.00
ATOM   3988  CUX CUX Z2109     -16.627   9.090 -53.825  1.00  0.00
ATOM   3989  CUY CUY Z2110     -73.847  42.785 -13.814  1.00  0.00
ATOM   3990  CUZ CUZ Z2111     -23.740 -17.966 -76.212  1.00  0.00
ATOM   3991  CVA CVA Z2112       7.112  37.638  26.060  1.00  0.00
ATOM   3992  CVB CVB Z2113     -79.504  14.091 -19.992  1.00  0.00
ATOM   3993  CVC CVC Z2114     -15.507  58.491  34.899  1.00  0.00
ATOM   3994  CVD CVD Z2115      71.599  28.476 -68.742  1.00  0.00
ATOM   3995  CVE CVE Z2116     -25.395  20.533  58.941  1.00  0.00
ATOM   3996  CVF CVF Z2117     -46.874 -88.430 -35.877  1.00  0.00
ATOM   3997  CVG CVG Z2118     -30.276  38.893  35.824  1.00  0.00
ATOM   3998  CVH CVH Z2119     -36.390  62.860  67.347  1.00  0.00
ATOM   3999  CVI CVI Z2120      34.255 -38.744  83.932  1.00  0.00
ATOM   4000  CVJ CVJ Z2121     -76.811 -83.681 -35.820  1.00  0.00
ATOM   4001  CVK CVK Z2122       9.534  58.757  29.675  1.00  0.00
ATOM   4002  CVL CVL Z2123      48.298 -48.576  -6.611  1.00  0.00
ATOM   4003  CVM CVM Z2124      -9.423 -22.685  33.237  1.00  0.00
ATOM   4004  CVN CVN Z2125      68.334  12.683 -72.316  1.00  0.00
ATOM   4005  CVO CVO Z2126      80.770  21.779  75.136  1.00  0.00
ATOM   4006  CVP CVP Z2127     -75.858 -17.397  12.265  1.00  0.00
ATOM   4007  CVQ CVQ Z2128     -24.077   7.023  18.273  1.00  0.00
ATOM   4008  CVR CVR Z2129     -52.084 -57.227  84.499  1.00  0.00
ATOM   4009  CVS CVS Z2130     -34.417 -55.876 -27.371  1.00  0.00
ATOM   4010  CVT CVT Z2131      88.883 -27.927 -57.955  1.00  0.00
ATOM   4011  CVU CVU Z2132      61.151 -50.574 -70.047  1.00  0.00
ATOM   4012  CVV CVV Z2133     -60.084  55.584 -30.600  1.00  0.00
ATOM   4013  CVW CVW Z2134     -73.768 -59.133  78.794  1.00  0.00
ATOM   4014  CVX CVX Z2135      43.850 -75.527  78.177  1.00  0.00
ATOM   4015  CVY CVY Z2136      56.787  20.636 -82.760  1.00  0.00
ATOM   4016  CVZ CVZ Z2137      22.030 -68.341  -4.755  1.00  0.00
ATOM   4017  CWA CWA Z2138      43.774 -40.414 -77.343  1.00  0.00
ATOM   4018  CWB CWB Z2139      33.909  10.848  83.824  1.00  0.00
ATOM   4019  CWC CWC Z2140      50.028 -22.833 -31.946  1.00  0.00
ATOM   4020  CWD CWD Z2141      70.241  72.543  54.229  1.00  0.00
ATOM   4021  CWE CWE Z2142     -81.166  27.828 -80.863  1.00  0.00
ATOM   4022  CWF CWF Z2143     -53.459  -2.643 -76.011  1.00  0.00
ATOM   4023  CWG CWG Z2144     -74.635   4.230 -72.990  1.00  0.00
ATOM   4024  CWH CWH Z2145      36.406 -77.323 -46.387  1.00  0.00
ATOM   4025  CWI CWI Z2146      83.305 -52.161  13.784  1.00  0.00
ATOM   4026  CWJ CWJ Z2147     -44.751  80.843  84.861  1.00  0.00
ATOM   4027  CWK CWK Z2148     -35.533  -4.800  43.421  1.00  0.00
ATOM   4028  CWL CWL Z2149      29.154 -82.376 -83.274  1.00  0.00
ATOM   4029  CWM CWM Z2150     -78.059 -50.541 -29.684  1.00  0.00
ATOM   4030  CWN CWN Z2151     -44.312  20.371 -24.343  1.00  0.00
ATOM   4031  CWO CWO Z2152     -69.127  -8.539  74.715  1.00  0.00
ATOM   4032  CWP CWP Z2153      10.025  80.795  59.015  1.00  0.00
ATOM   4033  CWQ CWQ Z2154      24.543 -15.961 -44.626  1.00  0.00
ATOM   4034  CWR CWR Z2155      27.646  -0.692  68.156  1.00  0.00
ATOM   4035  CWS CWS Z2156     -37.312 -29.702  13.397  1.00  0.00
ATOM   4036  CWT CWT Z2157     -47.939 -65.278 -71.466  1.00  0.00
ATOM   4037  CWU CWU Z2158      -8.701 -56.731 -81.065  1.00  0.00
ATOM   4038  CWV CWV Z2159     -30.188 -83.185  54.346  1.00  0.00
ATOM   4039  CWW CWW Z2160     -70.605 -80.077  40.120  1.00  0.00
ATOM   4040  CWX CWX Z2161     -48.737 -32.746  39.576  1.00  0.00
ATOM   4041  CWY CWY Z2162     -24.183 -65.373   0.046  1.00  0.00
ATOM   4042  CWZ CWZ Z2163      13.143 -32.699  -5.603  1.00  0.00
ATOM   4043  CXA CXA Z2164      45.718   0.457 -79.987  1.00  0.00
ATOM   4044  CXB CXB Z2165     -77.634 -81.078 -77.724  1.00  0.00
ATOM   4045  CXC CXC Z2166     -63.453  65.456 -23.058  1.00  0.00
ATOM   4046  CXD CXD Z2167     -67.737  66.871  84.051  1.00  0.00
ATOM   4047  CXE CXE Z2168     -83.340 -76.800  77.751  1.00  0.00
ATOM   4048  CXF CXF Z2169      12.480  17.009  37.832  1.00  0.00
ATOM   4049  CXG CXG Z2170      76.143 -45.924 -28.851  1.00  0.00
ATOM   4050  CXH CXH Z2171     -50.349 -45.618 -27.315  1.00  0.00
ATOM   4051  CXI CXI Z2172     -50.570 -16.404  33.893  1.00  0.00
ATOM   4052  CXJ CXJ Z2173     -51.183 -83.885  82.746  1.00  0.00
ATOM   4053  CXK CXK Z2174       0.604  81.121  13.725  1.00  0.00
ATOM   4054  CXL CXL Z2175     -57.337 -35.101  60.480  1.00  0.00
ATOM   4055  CXM CXM Z2176       5.863  33.478  54.872  1.00  0.00
ATOM   4056  CXN CXN Z2177      19.383  -6.752  14.653  1.00  0.00
ATOM   4057  CXO CXO Z2178     -69.149 -72.302 -18.552  1.00  0.00
ATOM   4058  CXP CXP Z2179      24.583  77.490  38.182  1.00  0.00
ATOM   4059  CXQ CXQ Z2180      56.476 -31.869  29.615  1.00  0.00
ATOM   4060  CXR CXR Z2181     -63.046 -82.481 -78.012  1.00  0.00
ATOM   4061  CXS CXS Z2182     -16.721  83.601  19.656  1.00  0.00
ATOM   4062  CXT CXT Z2183      58.777 -43.956 -30.809  1.00  0.00
ATOM   4063  CXU CXU Z2184     -13.216  70.056 -49.279  1.00  0.00
ATOM   4064  CXV CXV Z2185     -75.413 -22.517  28.373  1.00  0.00
ATOM   4065  CXW CXW Z2186      63.679 -49.302 -11.456  1.00  0.00
ATOM   4066  CXX CXX Z2187      15.678  83.819 -49.441  1.00  0.00
ATOM   4067  CXY CXY Z2188     -74.798  25.999  75.844  1.00  0.00
ATOM   4068  CXZ CXZ Z2189      -6.819 -76.689 -85.201  1.00  0.00
ATOM   4069  CYA CYA Z2190     -40.680  12.669  51.102  1.00  0.00
ATOM   4070  CYB CYB Z2191      50.356  47.576  -7.877  1.00  0.00
ATOM   4071  CYC CYC Z2192     -77.105  32.196  47.678  1.00  0.00
ATOM   4072  CYD CYD Z2193      49.189 -19.486  68.086  1.00  0.00
ATOM   4073  CYE CYE Z2194      42.218  44.527 -74.422  1.00  0.00
ATOM   4074  CYF CYF Z2195     -46.235  29.094  71.424  1.00  0.00
ATOM   4075  CYG CYG Z2196      90.598 -49.067   3.247  1.00  0.00
ATOM   4076  CYH CYH Z2197     -79.243  12.676  36.855  1.00  0.00
ATOM   4077  CYI CYI Z2198      81.580  78.030   0.374  1.00  0.00
ATOM   4078  CYJ CYJ Z2199      61.884 -42.119 -81.910  1.00  0.00
ATOM   4079  CYK CYK Z2200       1.746  75.553  34.694  1.00  0.00
ATOM   4080  CYL CYL Z2201      17.546  16.953 -19.498  1.00  0.00
ATOM   4081  CYM CYM Z2202     -80.798 -30.947 -28.428  1.00  0.00
ATOM   4082  CYN CYN Z2203      84.539  18.244 -68.409  1.00  0.00
ATOM   4083  CYO CYO Z2204      15.660  60.865   6.114  1.00  0.00
ATOM   4084  CYP CYP Z2205     -40.353 -40.041 -16.335  1.00  0.00
ATOM   4085  CYQ CYQ Z2206      -1.802  77.511   0.923  1.00  0.00
ATOM   4086  CYR CYR Z2207     -14.061  74.794  -7.172  1.00  0.00
ATOM   4087  CYS CYS Z2208     -23.366 -83.246  40.592  1.00  0.00
ATOM   4088  CYT CYT Z2209      36.076 -80.440 -25.700  1.00  0.00
ATOM   4089  CYU CYU Z2210      55.151 -85.466  16.851  1.00  0.00
ATOM   4090  CYV CYV Z2211      86.432   2.204  10.819  1.00  0.00
ATOM   4091  CYW CYW Z2212      50.366  46.631  26.187  1.00  0.00
ATOM   4092  CYX CYX Z2213     -40.552 -79.792 -63.126  1.00  0.00
ATOM   4093  CYY CYY Z2214      28.957 -35.364  36.434  1.00  0.00
ATOM   4094  CYZ CYZ Z2215     -28.385  37.569 -81.532  1.00  0.00
ATOM   4095  CZA CZA Z2216     -43.626  59.526  51.331  1.00  0.00
ATOM   4096  CZB CZB Z2217      68.844 -18.599 -46.008  1.00  0.00
ATOM   4097  CZC CZC Z2218       6.360  59.022  87.891  1.00  0.00
ATOM   4098  CZD CZD Z2219      66.643  12.636 -30.975  1.00  0.00
ATOM   4099  CZE CZE Z2220     -17.571  33.296 -50.025  1.00  0.00
ATOM   4100  CZF CZF Z2221     -55.652  38.973  14.751  1.00  0.00
ATOM   4101  CZG CZG Z2222     -40.314  79.416 -33.576  1.00  0.00
ATOM   4102  CZH CZH Z2223      46.133 -49.073  53.370  1.00  0.00
ATOM   4103  CZI CZI Z2224     -81.054  78.443  87.272  1.00  0.00
ATOM   4104  CZJ CZJ Z2225      12.723  47.729  42.838  1.00  0.00
ATOM   4105  CZK CZK Z2226     -69.408  44.142  35.119  1.00  0.00
ATOM   4106  CZL CZL Z2227     -29.323  70.428  83.678  1.00  0.00
ATOM   4107  CZM CZM Z2228     -20.366 -51.815 -10.662  1.00  0.00
ATOM   4108  CZN CZN Z2229     -44.431 -25.176  84.115  1.00  0.00
ATOM   4109  CZO CZO Z2230     -52.967 -26.275 -14.152  1.00  0.00
ATOM   4110  CZP CZP Z2231      73.836  17.009  31.504  1.00  0.00
ATOM   4111  CZQ CZQ Z2232      -4.707  73.880  66.729  1.00  0.00
ATOM   4112  CZR CZR Z2233      40.970  84.598  38.459  1.00  0.00
ATOM   4113  CZS CZS Z2234      32.187 -45.913  38.984  1.00  0.00
ATOM   4114  CZT CZT Z2235     -44.818 -63.970   0.017  1.00  0.00
ATOM   4115  CZU CZU Z2236      73.507  41.581  87.716  1.00  0.00
ATOM   4116  CZV CZV Z2237      13.905   0.618  51.825  1.00  0.00
ATOM   4117  CZW CZW Z2238      71.500  25.286 -50.810  1.00  0.00
ATOM   4118  CZX CZX Z2239      43.517   0.691 -17.420  1.00  0.00
ATOM   4119  CZY CZY Z2240      32.527 -68.633  36.936  1.00  0.00
ATOM   4120  CZZ CZZ Z2241      61.721 -51.536 -41.689  1.00  0.00
ATOM   4121  DAA DAA Z2242     -74.514 -48.243   2.057  1.00  0.00
ATOM   4122  DAB DAB Z2243      15.365 -16.028 -73.938  1.00  0.00
ATOM   4123  DAC DAC Z2244      86.429  11.457 -10.956  1.00  0.00
ATOM   4124  DAD DAD Z2245     -19.023  23.544 -84.582  1.00  0.00
ATOM   4125  DAE DAE Z2246     -65.985 -70.510 -35.413  1.00  0.00
ATOM   4126  DAF DAF Z2247      55.035  -9.090 -76.069  1.00  0.00
ATOM   4127  DAG DAG Z2248      85.072 -74.269  67.376  1.00  0.00
ATOM   4128  DAH DAH Z2249      21.327 -12.689  35.303  1.00  0.00
ATOM   4129  DAI DAI Z2250       0.952 -33.962  47.579  1.00  0.00
ATOM   4130  DAJ DAJ Z2251     -28.701  22.788 -30.987  1.00  0.00
ATOM   4131  DAK DAK Z2252     -17.215  85.106  67.604  1.00  0.00
ATOM   4132  DAL DAL Z2253      -0.890 -27.939 -50.352  1.00  0.00
ATOM   4133  DAM DAM Z2254      53.888  -0.296  -5.570  1.00  0.00
ATOM   4134  DAN DAN Z2255      17.593  79.318  10.301  1.00  0.00
ATOM   4135  DAO DAO Z2256     -80.135  -0.052  52.309  1.00  0.00
ATOM   4136  DAP DAP Z2257      85.313 -66.904 -24.141  1.00  0.00
ATOM   4137  DAQ DAQ Z2258     -66.224  69.358  16.563  1.00  0.00
ATOM   4138  DAR DAR Z2259     -75.907 -10.798  -5.981  1.00  0.00
ATOM   4139  DAS DAS Z2260     -77.552  46.125  51.744  1.00  0.00
ATOM   4140  DAT DAT Z2261     -46.349  81.408  -2.846  1.00  0.00
ATOM   4141  DAU DAU Z2262      -2.118 -79.499 -63.543  1.00  0.00
ATOM   4142  DAV DAV Z2263     -23.724  69.040 -82.786  1.00  0.00
ATOM   4143  DAW DAW Z2264     -85.036 -87.303  -4.901  1.00  0.00
ATOM   4144  DAX DAX Z2265     -12.540  -7.742 -72.841  1.00  0.00
ATOM   4145  DAY DAY Z2266     -28.316 -19.285 -49.658  1.00  0.00
ATOM   4146  DAZ DAZ Z2267     -50.341 -13.071 -55.826  1.00  0.00
ATOM   4147  DBA DBA Z2268       4.594 -64.031 -84.577  1.00  0.00
ATOM   4148  DBB DBB Z2269      27.336  50.874 -84.578  1.00  0.00
ATOM   4149  DBC DBC Z2270     -27.601  13.116  88.282  1.00  0.00
ATOM   4150  DBD DBD Z2271      -1.090 -13.850  18.884  1.00  0.00
ATOM   4151  DBE DBE Z2272     -75.492  -7.769 -82.301  1.00  0.00
ATOM   4152  DBF DBF Z2273       2.335  52.824 -15.360  1.00  0.00
ATOM   4153  DBG DBG Z2274      -7.571  22.071  16.935  1.00  0.00
ATOM   4154  DBH DBH Z2275      61.179  67.784 -19.499  1.00  0.00
ATOM   4155  DBI DBI Z2276      54.412 -84.912 -22.001  1.00  0.00
ATOM   4156  DBJ DBJ Z2277      -6.445 -47.914 -39.423  1.00  0.00
ATOM   4157  DBK DBK Z2278     -53.349  12.173  12.027  1.00  0.00
ATOM   4158  DBL DBL Z2279      82.922 -88.518  38.220  1.00  0.00
ATOM   4159  DBM DBM Z2280      85.779  17.150  20.635  1.00  0.00
ATOM   4160  DBN DBN Z2281      75.921 -33.279 -58.044  1.00  0.00
ATOM   4161  DBO DBO Z2282      36.358 -22.334  36.104  1.00  0.00
ATOM   4162  DBP DBP Z2283      10.348 -65.038 -41.481  1.00  0.00
ATOM   4163  DBQ DBQ Z2284      10.810 -20.260   7.137  1.00  0.00
ATOM   4164  DBR DBR Z2285      80.924  64.642  68.718  1.00  0.00
ATOM   4165  DBS DBS Z2286     -62.865  55.091  49.934  1.00  0.00
ATOM   4166  DBT DBT Z2287     -20.923 -87.743 -35.750  1.00  0.00
ATOM   4167  DBU DBU Z2288      81.963 -74.852  84.645  1.00  0.00
ATOM   4168  DBV DBV Z2289      25.967  39.546   9.463  1.00  0.00
ATOM   4169  DBW DBW Z2290       8.431  64.064 -29.730  1.00  0.00
ATOM   4170  DBX DBX Z2291      24.856  68.115  27.919  1.00  0.00
ATOM   4171  DBY DBY Z2292     -16.140  67.469 -29.662  1.00  0.00
ATOM   4172  DBZ DBZ Z2293     -83.187 -22.309 -81.413  1.00  0.00
ATOM   4173  DCA DCA Z2294       3.558 -43.308 -48.477  1.00  0.00
ATOM   4174  DCB DCB Z2295       1.382 -63.772 -11.595  1.00  0.00
ATOM   4175  DCC DCC Z2296      -4.551   6.697 -24.725  1.00  0.00
ATOM   4176  DCD DCD Z2297     -46.089 -23.541 -33.882  1.00  0.00
ATOM   4177  DCE DCE Z2298      87.757 -24.143 -19.654  1.00  0.00
ATOM   4178  DCF DCF Z2299     -78.724  22.804 -56.852  1.00  0.00
ATOM   4179  DCG DCG Z2300     -85.262 -81.809  28.439  1.00  0.00
ATOM   4180  DCH DCH Z2301       0.039 -18.054 -33.339  1.00  0.00
ATOM   4181  DCI DCI Z2302       4.408  81.701 -11.071  1.00  0.00
ATOM   4182  DCJ DCJ Z2303       5.466 -85.970 -52.465  1.00  0.00
ATOM   4183  DCK DCK Z2304     -47.173  33.024  47.003  1.00  0.00
ATOM   4184  DCL DCL Z2305     -29.354  58.092  11.888  1.00  0.00
ATOM   4185  DCM DCM Z2306     -45.733 -40.934  70.853  1.00  0.00
ATOM   4186  DCN DCN Z2307     -53.079  27.504  36.906  1.00  0.00
ATOM   4187  DCO DCO Z2308     -63.217  80.390 -15.292  1.00  0.00
ATOM   4188  DCP DCP Z2309      48.969  66.593  40.370  1.00  0.00
ATOM   4189  DCQ DCQ Z2310      12.631  76.431  85.626  1.00  0.00
ATOM   4190  DCR DCR Z2311      20.455 -83.719 -33.005  1.00  0.00
ATOM   4191  DCS DCS Z2312      27.884  63.938 -81.225  1.00  0.00
ATOM   4192  DCT DCT Z2313     -65.232  49.568  86.443  1.00  0.00
ATOM   4193  DCU DCU Z2314      31.773 -88.162 -66.846  1.00  0.00
ATOM   4194  DCV DCV Z2315     -67.923 -78.337  83.290  1.00  0.00
ATOM   4195  DCW DCW Z2316     -47.131 -51.747 -81.519  1.00  0.00
ATOM   4196  DCX DCX Z2317      19.837  24.423 -28.920  1.00  0.00
ATOM   4197  DCY DCY Z2318     -61.265 -26.679  25.338  1.00  0.00
ATOM   4198  DCZ DCZ Z2319      76.732 -36.489  77.017  1.00  0.00
ATOM   4199  DDA DDA Z2320     -15.915 -58.960 -63.642  1.00  0.00
ATOM   4200  DDB DDB Z2321     -56.955 -12.513  -1.148  1.00  0.00
ATOM   4201  DDC DDC Z2322      63.007  35.440  24.191  1.00  0.00
ATOM   4202  DDD DDD Z2323       1.439 -48.348 -30.000  1.00  0.00
ATOM   4203  DDE DDE Z2324     -32.713 -38.107  84.984  1.00  0.00
ATOM   4204  DDF DDF Z2325      44.351 -16.021  14.048  1.00  0.00
ATOM   4205  DDG DDG Z2326       3.872 -48.979  85.369  1.00  0.00
ATOM   4206  DDH DDH Z2327      49.021  83.606  67.177  1.00  0.00
ATOM   4207  DDI DDI Z2328      32.222   4.270   3.456  1.00  0.00
ATOM   4208  DDJ DDJ Z2329     -66.531  28.545 -29.785  1.00  0.00
ATOM   4209  DDK DDK Z2330      71.365 -29.713  40.207  1.00  0.00
ATOM   4210  DDL DDL Z2331     -46.330  85.575  22.504  1.00  0.00
ATOM   4211  DDM DDM Z2332      57.864  27.605  80.648  1.00  0.00
ATOM   4212  DDN DDN Z2333     -79.727 -41.020  85.821  1.00  0.00
ATOM   4213  DDO DDO Z2334     -25.298 -75.830 -46.428  1.00  0.00
ATOM   4214  DDP DDP Z2335      86.916 -60.988 -12.194  1.00  0.00
ATOM   4215  DDQ DDQ Z2336     -36.221 -18.593 -67.100  1.00  0.00
ATOM   4216  DDR DDR Z2337       4.849 -77.634  83.284  1.00  0.00
ATOM   4217  DDS DDS Z2338      -9.275  73.578 -83.665  1.00  0.00
ATOM   4218  DDT DDT Z2339     -39.481 -22.416  60.423  1.00  0.00
ATOM   4219  DDU DDU Z2340      87.153 -18.188 -34.315  1.00  0.00
ATOM   4220  DDV DDV Z2341      86.346 -87.057 -49.931  1.00  0.00
ATOM   4221  DDW DDW Z2342     -80.358 -58.748  15.071  1.00  0.00
ATOM   4222  DDX DDX Z2343     -15.093   9.070 -84.040  1.00  0.00
ATOM   4223  DDY DDY Z2344      43.594 -80.109  66.407  1.00  0.00
ATOM   4224  DDZ DDZ Z2345      27.856 -46.402 -73.021  1.00  0.00
ATOM   4225  DEA DEA Z2346      75.666 -20.300  81.759  1.00  0.00
ATOM   4226  DEB DEB Z2347      40.854 -67.270   4.626  1.00  0.00
ATOM   4227  DEC DEC Z2348      20.348   5.381  40.935  1.00  0.00
ATOM   4228  DED DED Z2349       8.543   2.622 -45.119  1.00  0.00
ATOM   4229  DEE DEE Z2350      35.205  -5.282 -64.367  1.00  0.00
ATOM   4230  DEF DEF Z2351      57.544 -88.865  83.725  1.00  0.00
ATOM   4231  DEG DEG Z2352      26.967 -32.452 -70.700  1.00  0.00
ATOM   4232  DEH DEH Z2353     -34.869  81.062  45.560  1.00  0.00
ATOM   4233  DEI DEI Z2354      65.071  29.841 -28.347  1.00  0.00
ATOM   4234  DEJ DEJ Z2355     -37.042  19.461   8.960  1.00  0.00
ATOM   4235  DEK DEK Z2356     -82.870 -19.376  44.775  1.00  0.00
ATOM   4236  DEL DEL Z2357      66.752  48.828  38.576  1.00  0.00
ATOM   4237  DEM DEM Z2358      77.083 -39.945 -11.514  1.00  0.00
ATOM   4238  DEN DEN Z2359       1.683 -30.029  73.626  1.00  0.00
ATOM   4239  DEO DEO Z2360     -59.605 -26.280 -85.269  1.00  0.00
ATOM   4240  DEP DEP Z2361       4.647   7.071 -72.475  1.00  0.00
ATOM   4241  DEQ DEQ Z2362      16.019 -49.328  -8.349  1.00  0.00
ATOM   4242  DER DER Z2363      51.424  63.394  58.368  1.00  0.00
ATOM   4243  DES DES Z2364       8.330  38.168 -49.859  1.00  0.00
ATOM   4244  DET DET Z2365      17.500 -76.077  26.465  1.00  0.00
ATOM   4245  DEU DEU Z2366      38.196 -15.431  83.811  1.00  0.00
ATOM   4246  DEV DEV Z2367      88.256  73.171 -70.119  1.00  0.00
ATOM   4247  DEW DEW Z2368     -52.349  19.005  -3.260  1.00  0.00
ATOM   4248  DEX DEX Z2369     -84.124  76.693  21.182  1.00  0.00
ATOM   4249  DEY DEY Z2370     -41.557  22.937  83.921  1.00  0.00
ATOM   4250  DEZ DEZ Z2371      48.689 -41.053  37.819  1.00  0.00
ATOM   4251  DFA DFA Z2372      86.345  35.065 -70.703  1.00  0.00
ATOM   4252  DFB DFB Z2373     -36.648  -2.524 -29.812  1.00  0.00
ATOM   4253  DFC DFC Z2374     -46.092  40.939  27.040  1.00  0.00
ATOM   4254  DFD DFD Z2375      72.909  82.482  88.716  1.00  0.00
ATOM   4255  DFE DFE Z2376     -77.621  61.189 -55.608  1.00  0.00
ATOM   4256  DFF DFF Z2377       4.673  61.548  -5.492  1.00  0.00
ATOM   4257  DFG DFG Z2378     -57.930  76.388  27.949  1.00  0.00
ATOM   4258  DFH DFH Z2379     -32.604  -2.337  86.405  1.00  0.00
ATOM   4259  DFI DFI Z2380     -64.810  52.270 -49.827  1.00  0.00
ATOM   4260  DFJ DFJ Z2381      86.591   6.543 -76.846  1.00  0.00
ATOM   4261  DFK DFK Z2382     -83.277  56.755 -43.473  1.00  0.00
ATOM   4262  DFL DFL Z2383     -38.433 -82.257   5.985  1.00  0.00
ATOM   4263  DFM DFM Z2384     -23.075 -10.199  30.413  1.00  0.00
ATOM   4264  DFN DFN Z2385     -79.060 -17.016  89.301  1.00  0.00
ATOM   4265  DFO DFO Z2386     -74.489 -14.474  37.036  1.00  0.00
ATOM   4266  DFP DFP Z2387      82.425  76.420 -20.727  1.00  0.00
ATOM   4267  DFQ DFQ Z2388      39.832  28.070 -20.361  1.00  0.00
ATOM   4268  DFR DFR Z2389      83.126  32.380  -7.883  1.00  0.00
ATOM   4269  DFS DFS Z2390      66.784  76.318 -40.191  1.00  0.00
ATOM   4270  DFT DFT Z2391      -7.126   9.040 -63.841  1.00  0.00
ATOM   4271  DFU DFU Z2392     -43.707  44.238   8.890  1.00  0.00
ATOM   4272  DFV DFV Z2393     -68.347 -70.916  51.584  1.00  0.00
ATOM   4273  DFW DFW Z2394     -32.559  25.719 -10.836  1.00  0.00
ATOM   4274  DFX DFX Z2395      45.042  73.159 -67.298  1.00  0.00
ATOM   4275  DFY DFY Z2396     -16.218 -10.493 -47.055  1.00  0.00
ATOM   4276  DFZ DFZ Z2397     -21.281  -9.369  11.651  1.00  0.00
ATOM   4277  DGA DGA Z2398      86.226 -89.881  -5.051  1.00  0.00
ATOM   4278  DGB DGB Z2399      22.011 -78.394 -20.534  1.00  0.00
ATOM   4279  DGC DGC Z2400      84.616 -12.859   4.074  1.00  0.00
ATOM   4280  DGD DGD Z2401     -47.747 -63.351 -41.740  1.00  0.00
ATOM   4281  DGE DGE Z2402      61.275  37.052 -17.736  1.00  0.00
ATOM   4282  DGF DGF Z2403      28.056 -83.258  -6.451  1.00  0.00
ATOM   4283  DGG DGG Z2404      28.787 -15.668 -17.591  1.00  0.00
ATOM   4284  DGH DGH Z2405      28.530  77.247 -52.123  1.00  0.00
ATOM   4285  DGI DGI Z2406      -3.974 -88.395 -81.980  1.00  0.00
ATOM   4286  DGJ DGJ Z2407     -39.866 -63.775  74.247  1.00  0.00
ATOM   4287  DGK DGK Z2408      -4.892 -56.304  88.504  1.00  0.00
ATOM   4288  DGL DGL Z2409     -27.272  58.562 -40.418  1.00  0.00
ATOM   4289  DGM DGM Z2410     -79.185  73.859  69.837  1.00  0.00
ATOM   4290  DGN DGN Z2411     -79.554  43.325 -48.431  1.00  0.00
ATOM   4291  DGO DGO Z2412     -76.977  81.625 -18.267  1.00  0.00
ATOM   4292  DGP DGP Z2413      30.937 -82.129  85.502  1.00  0.00
ATOM   4293  DGQ DGQ Z2414      53.939 -83.232  31.216  1.00  0.00
ATOM   4294  DGR DGR Z2415     -58.412 -68.023  23.867  1.00  0.00
ATOM   4295  DGS DGS Z2416     -51.950  44.188 -86.114  1.00  0.00
ATOM   4296  DGT DGT Z2417      73.489 -68.043  54.267  1.00  0.00
ATOM   4297  DGU DGU Z2418       8.735 -89.623  41.113  1.00  0.00
ATOM   4298  DGV DGV Z2419     -45.534 -25.806 -72.488  1.00  0.00
ATOM   4299  DGW DGW Z2420       8.175 -74.652  -8.654  1.00  0.00
ATOM   4300  DGX DGX Z2421     -76.750  17.747 -43.585  1.00  0.00
ATOM   4301  DGY DGY Z2422       1.450  40.241  76.160  1.00  0.00
ATOM   4302  DGZ DGZ Z2423      84.116 -68.061 -48.740  1.00  0.00
ATOM   4303  DHA DHA Z2424     -59.232 -51.848 -70.080  1.00  0.00
ATOM   4304  DHB DHB Z2425      -8.658  81.761 -22.098  1.00  0.00
ATOM   4305  DHC DHC Z2426     -54.463  29.995 -80.034  1.00  0.00
ATOM   4306  DHD DHD Z2427      -6.525  48.116 -60.385  1.00  0.00
ATOM   4307  DHE DHE Z2428       9.783 -84.905 -78.199  1.00  0.00
ATOM   4308  DHF DHF Z2429     -81.368 -14.169 -29.407  1.00  0.00
ATOM   4309  DHG DHG Z2430     -81.513 -35.433  36.510  1.00  0.00
ATOM   4310  DHH DHH Z2431      -5.286   7.034  38.156  1.00  0.00
ATOM   4311  DHI DHI Z2432      28.329  54.420  -2.191  1.00  0.00
ATOM   4312  DHJ DHJ Z2433      88.309 -47.730  81.852  1.00  0.00
ATOM   4313  DHK DHK Z2434     -85.455 -86.566  65.724  1.00  0.00
ATOM   4314  DHL DHL Z2435     -49.565  45.370  39.279  1.00  0.00
ATOM   4315  DHM DHM Z2436      78.329  52.287  77.771  1.00  0.00
ATOM   4316  DHN DHN Z2437     -80.050 -45.914 -14.955  1.00  0.00
ATOM   4317  DHO DHO Z2438      61.217  49.015  63.436  1.00  0.00
ATOM   4318  DHP DHP Z2439     -19.352 -32.527  70.096  1.00  0.00
ATOM   4319  DHQ DHQ Z2440      15.149 -74.531   5.406  1.00  0.00
ATOM   4320  DHR DHR Z2441      37.463 -21.585 -85.566  1.00  0.00
ATOM   4321  DHS DHS Z2442     -17.888 -33.757  -6.368  1.00  0.00
ATOM   4322  DHT DHT Z2443     -53.660  79.799  46.631  1.00  0.00
ATOM   4323  DHU DHU Z2444     -77.665 -40.952  24.092  1.00  0.00
ATOM   4324  DHV DHV Z2445     -24.790  50.058 -81.530  1.00  0.00
ATOM   4325  DHW DHW Z2446     -38.133 -73.208  63.361  1.00  0.00
ATOM   4326  DHX DHX Z2447       1.402 -10.943  81.670  1.00  0.00
ATOM   4327  DHY DHY Z2448      -5.659  28.642  87.676  1.00  0.00
ATOM   4328  DHZ DHZ Z2449      61.217   7.416  39.957  1.00  0.00
ATOM   4329  DIA DIA Z2450     -85.280 -64.654  -0.258  1.00  0.00
ATOM   4330  DIB DIB Z2451      83.673 -36.839 -82.940  1.00  0.00
ATOM   4331  DIC DIC Z2452     -34.535 -27.063  -9.757  1.00  0.00
ATOM   4332  DID DID Z2453       8.547  59.037  46.829  1.00  0.00
ATOM   4333  DIE DIE Z2454     -13.265 -86.688  23.536  1.00  0.00
ATOM   4334  DIF DIF Z2455      27.455  77.903 -83.488  1.00  0.00
ATOM   4335  DIG DIG Z2456      40.038 -54.124  65.330  1.00  0.00
ATOM   4336  DIH DIH Z2457       4.629  82.930 -84.465  1.00  0.00
ATOM   4337  DII DII Z2458      88.799  39.372 -26.937  1.00  0.00
ATOM   4338  DIJ DIJ Z2459      -2.406 -31.830  -9.933  1.00  0.00
ATOM   4339  DIK DIK Z2460      59.550  42.017 -38.032  1.00  0.00
ATOM   4340  DIL DIL Z2461     -39.276 -84.099  89.608  1.00  0.00
ATOM   4341  DIM DIM Z2462     -13.514  20.145 -35.296  1.00  0.00
ATOM   4342  DIN DIN Z2463     -39.352  30.421   8.886  1.00  0.00
ATOM   4343  DIO DIO Z2464     -71.439  12.555  -3.451  1.00  0.00
ATOM   4344  DIP DIP Z2465      51.860 -35.888  83.567  1.00  0.00
ATOM   4345  DIQ DIQ Z2466     -35.776  76.002 -86.772  1.00  0.00
ATOM   4346  DIR DIR Z2467      57.675  -6.473  67.150  1.00  0.00
ATOM   4347  DIS DIS Z2468      48.524 -77.645 -35.302  1.00  0.00
ATOM   4348  DIT DIT Z2469     -59.516 -75.576  68.221  1.00  0.00
ATOM   4349  DIU DIU Z2470      25.632  28.954 -76.703  1.00  0.00
ATOM   4350  DIV DIV Z2471      18.412  11.206 -40.727  1.00  0.00
ATOM   4351  DIW DIW Z2472      67.853  47.767  19.498  1.00  0.00
ATOM   4352  DIX DIX Z2473     -50.993  65.294  39.888  1.00  0.00
ATOM   4353  DIY DIY Z2474      85.491  25.892 -41.582  1.00  0.00
ATOM   4354  DIZ DIZ Z2475      82.385 -29.476 -70.902  1.00  0.00
ATOM   4355  DJA DJA Z2476      41.627   6.560  67.946  1.00  0.00
ATOM   4356  DJB DJB Z2477      49.805  -6.218  78.021  1.00  0.00
ATOM   4357  DJC DJC Z2478     -24.128  26.846   9.850  1.00  0.00
ATOM   4358  DJD DJD Z2479     -51.066  84.395 -46.342  1.00  0.00
ATOM   4359  DJE DJE Z2480      27.458  -4.223  48.888  1.00  0.00
ATOM   4360  DJF DJF Z2481       3.769 -85.582 -15.140  1.00  0.00
ATOM   4361  DJG DJG Z2482     -14.898 -71.560 -76.384  1.00  0.00
ATOM   4362  DJH DJH Z2483      19.758  55.902  77.584  1.00  0.00
ATOM   4363  DJI DJI Z2484      54.937 -36.195  63.212  1.00  0.00
ATOM   4364  DJJ DJJ Z2485      66.246 -43.943  89.496  1.00  0.00
ATOM   4365  DJK DJK Z2486      74.217 -52.603  88.810  1.00  0.00
ATOM   4366  DJL DJL Z2487      53.850 -56.424 -82.491  1.00  0.00
ATOM   4367  DJM DJM Z2488      76.048 -20.021 -12.679  1.00  0.00
ATOM   4368  DJN DJN Z2489     -76.209  36.579  14.125  1.00  0.00
ATOM   4369  DJO DJO Z2490     -77.576  35.283 -35.952  1.00  0.00
ATOM   4370  DJP DJP Z2491     -15.715 -30.516 -39.013  1.00  0.00
ATOM   4371  DJQ DJQ Z2492     -20.678 -65.152  45.848  1.00  0.00
ATOM   4372  DJR DJR Z2493     -16.752  -9.391  -8.651  1.00  0.00
ATOM   4373  DJS DJS Z2494      25.379  52.013 -43.479  1.00  0.00
ATOM   4374  DJT DJT Z2495      70.308  21.472  14.208  1.00  0.00
ATOM   4375  DJU DJU Z2496     -70.434   7.841 -37.105  1.00  0.00
ATOM   4376  DJV DJV Z2497       7.572  -8.658 -48.716  1.00  0.00
ATOM   4377  DJW DJW Z2498      57.674   4.542 -84.403  1.00  0.00
ATOM   4378  DJX DJX Z2499     -35.842 -60.853 -80.977  1.00  0.00
ATOM   4379  DJY DJY Z2500     -61.588   9.110 -47.023  1.00  0.00
ATOM   4380  DJZ DJZ Z2501      85.348  85.228 -81.919  1.00  0.00
ATOM   4381  DKA DKA Z2502     -54.038 -90.401 -23.144  1.00  0.00
ATOM   4382  DKB DKB Z2503     -72.077 -28.034 -14.506  1.00  0.00
ATOM   4383  DKC DKC Z2504      -3.147  26.338  67.064  1.00  0.00
ATOM   4384  DKD DKD Z2505      51.726 -86.875  -1.068  1.00  0.00
ATOM   4385  DKE DKE Z2506      85.056  22.851  39.924  1.00  0.00
ATOM   4386  DKF DKF Z2507     -80.377  49.085  87.857  1.00  0.00
ATOM   4387  DKG DKG Z2508     -39.845  55.940  74.607  1.00  0.00
ATOM   4388  DKH DKH Z2509      86.418 -35.927 -37.410  1.00  0.00
ATOM   4389  DKI DKI Z2510      69.305  36.606  64.950  1.00  0.00
ATOM   4390  DKJ DKJ Z2511      67.338 -88.650  47.467  1.00  0.00
ATOM   4391  DKK DKK Z2512     -53.815 -72.341  38.847  1.00  0.00
ATOM   4392  DKL DKL Z2513     -83.950 -37.525  52.659  1.00  0.00
ATOM   4393  DKM DKM Z2514      63.370 -78.757   4.816  1.00  0.00
ATOM   4394  DKN DKN Z2515      85.137 -30.185  86.820  1.00  0.00
ATOM   4395  DKO DKO Z2516     -80.942  52.966  72.738  1.00  0.00
ATOM   4396  DKP DKP Z2517     -64.800 -47.274 -26.908  1.00  0.00
ATOM   4397  DKQ DKQ Z2518      -0.186 -49.467 -14.796  1.00  0.00
ATOM   4398  DKR DKR Z2519     -22.121 -74.485  22.866  1.00  0.00
ATOM   4399  DKS DKS Z2520     -39.544 -52.153  86.159  1.00  0.00
ATOM   4400  DKT DKT Z2521      82.950 -45.902  38.220  1.00  0.00
ATOM   4401  DKU DKU Z2522      67.313   0.371   5.286  1.00  0.00
ATOM   4402  DKV DKV Z2523      86.990 -80.795 -31.432  1.00  0.00
ATOM   4403  DKW DKW Z2524      81.225  77.635  67.554  1.00  0.00
ATOM   4404  DKX DKX Z2525      22.562   1.755 -45.360  1.00  0.00
ATOM   4405  DKY DKY Z2526     -27.151  11.376 -17.259  1.00  0.00
ATOM   4406  DKZ DKZ Z2527     -82.378  18.249  -3.707  1.00  0.00
ATOM   4407  DLA DLA Z2528      60.340 -22.963 -85.562  1.00  0.00
ATOM   4408  DLB DLB Z2529      58.863  63.329 -35.255  1.00  0.00
ATOM   4409  DLC DLC Z2530     -83.712 -46.135 -84.883  1.00  0.00
ATOM   4410  DLD DLD Z2531     -13.571 -88.890  -5.771  1.00  0.00
ATOM   4411  DLE DLE Z2532     -81.375 -27.437  68.297  1.00  0.00
ATOM   4412  DLF DLF Z2533     -31.960  76.684 -42.968  1.00  0.00
ATOM   4413  DLG DLG Z2534     -80.148  79.060 -52.084  1.00  0.00
ATOM   4414  DLH DLH Z2535      -0.314  10.019 -85.257  1.00  0.00
ATOM   4415  DLI DLI Z2536      14.911  70.870 -19.054  1.00  0.00
ATOM   4416  DLJ DLJ Z2537     -77.569  -7.314  24.147  1.00  0.00
ATOM   4417  DLK DLK Z2538      15.082  81.668  -5.708  1.00  0.00
ATOM   4418  DLL DLL Z2539      84.985 -61.102  77.947  1.00  0.00
ATOM   4419  DLM DLM Z2540      10.433  67.293  63.782  1.00  0.00
ATOM   4420  DLN DLN Z2541     -85.578 -67.137  41.819  1.00  0.00
ATOM   4421  DLO DLO Z2542     -84.445  53.044  39.744  1.00  0.00
ATOM   4422  DLP DLP Z2543     -47.882 -11.293  78.420  1.00  0.00
ATOM   4423  DLQ DLQ Z2544      66.238 -73.097 -86.810  1.00  0.00
ATOM   4424  DLR DLR Z2545     -27.546 -17.273  56.305  1.00  0.00
ATOM   4425  DLS DLS Z2546     -55.903  15.883  25.558  1.00  0.00
ATOM   4426  DLT DLT Z2547      87.545  -1.833 -18.362  1.00  0.00
ATOM   4427  DLU DLU Z2548     -65.254 -66.245 -77.807  1.00  0.00
ATOM   4428  DLV DLV Z2549      88.786  29.255   1.241  1.00  0.00
ATOM   4429  DLW DLW Z2550     -64.510 -27.061   5.330  1.00  0.00
ATOM   4430  DLX DLX Z2551      11.314 -25.898  39.372  1.00  0.00
ATOM   4431  DLY DLY Z2552      21.122 -88.576 -77.718  1.00  0.00
ATOM   4432  DLZ DLZ Z2553     -16.664  35.123  83.254  1.00  0.00
ATOM   4433  DMA DMA Z2554      59.199  76.620  -1.229  1.00  0.00
ATOM   4434  DMB DMB Z2555      67.302 -25.774  58.017  1.00  0.00
ATOM   4435  DMC DMC Z2556      16.736  38.078 -36.115  1.00  0.00
ATOM   4436  DMD DMD Z2557     -76.284  86.226 -68.403  1.00  0.00
ATOM   4437  DME DME Z2558       1.330  56.858   6.896  1.00  0.00
ATOM   4438  DMF DMF Z2559     -18.080 -69.019  68.681  1.00  0.00
ATOM   4439  DMG DMG Z2560      89.499 -45.808 -47.329  1.00  0.00
ATOM   4440  DMH DMH Z2561      18.031  70.636  -1.308  1.00  0.00
ATOM   4441  DMI DMI Z2562     -81.907 -53.032 -52.073  1.00  0.00
ATOM   4442  DMJ DMJ Z2563     -22.279 -80.303  10.736  1.00  0.00
ATOM   4443  DMK DMK Z2564     -12.433 -37.701  48.710  1.00  0.00
ATOM   4444  DML DML Z2565      19.083 -88.159  80.586  1.00  0.00
ATOM   4445  DMM DMM Z2566     -57.997 -58.327  -0.909  1.00  0.00
ATOM   4446  DMN DMN Z2567      47.148  84.394  26.470  1.00  0.00
ATOM   4447  DMO DMO Z2568     -74.661 -28.556 -73.967  1.00  0.00
ATOM   4448  DMP DMP Z2569      67.803 -62.396  42.654  1.00  0.00
ATOM   4449  DMQ DMQ Z2570      74.623  79.064 -84.422  1.00  0.00
ATOM   4450  DMR DMR Z2571     -76.590 -88.252  52.055  1.00  0.00
ATOM   4451  DMS DMS Z2572     -79.377  23.036  57.020  1.00  0.00
ATOM   4452  DMT DMT Z2573     -56.797  -9.076  24.987  1.00  0.00
ATOM   4453  DMU DMU Z2574      -8.894 -11.992  88.844  1.00  0.00
ATOM   4454  DMV DMV Z2575      35.437 -60.038  78.962  1.00  0.00
ATOM   4455  DMW DMW Z2576     -57.229 -87.202  54.400  1.00  0.00
ATOM   4456  DMX DMX Z2577      59.335  83.777  35.673  1.00  0.00
ATOM   4457  DMY DMY Z2578     -28.165  84.137 -70.494  1.00  0.00
ATOM   4458  DMZ DMZ Z2579      58.896 -52.228 -57.931  1.00  0.00
ATOM   4459  DNA DNA Z2580      89.298  -0.764  23.883  1.00  0.00
ATOM   4460  DNB DNB Z2581     -55.160  36.636  83.697  1.00  0.00
ATOM   4461  DNC DNC Z2582      76.178  76.203 -70.412  1.00  0.00
ATOM   4462  DND DND Z2583     -47.500  63.568   9.897  1.00  0.00
ATOM   4463  DNE DNE Z2584      55.679 -22.510  -4.526  1.00  0.00
ATOM   4464  DNF DNF Z2585      57.171 -88.089  59.359  1.00  0.00
ATOM   4465  DNG DNG Z2586      84.385 -70.811  37.907  1.00  0.00
ATOM   4466  DNH DNH Z2587     -21.178  84.651 -53.964  1.00  0.00
ATOM   4467  DNI DNI Z2588      79.647  80.915 -35.137  1.00  0.00
ATOM   4468  DNJ DNJ Z2589     -81.973  24.202   6.352  1.00  0.00
ATOM   4469  DNK DNK Z2590      71.682 -90.638 -32.156  1.00  0.00
ATOM   4470  DNL DNL Z2591     -75.915  47.621 -33.234  1.00  0.00
ATOM   4471  DNM DNM Z2592      76.605  68.411  84.545  1.00  0.00
ATOM   4472  DNN DNN Z2593       3.233  17.191 -57.461  1.00  0.00
ATOM   4473  DNO DNO Z2594      89.041 -77.036  50.090  1.00  0.00
ATOM   4474  DNP DNP Z2595      81.771 -76.446   8.591  1.00  0.00
ATOM   4475  DNQ DNQ Z2596      55.528  10.142  49.821  1.00  0.00
ATOM   4476  DNR DNR Z2597      89.173 -63.879  21.463  1.00  0.00
ATOM   4477  DNS DNS Z2598      81.510 -26.034 -45.950  1.00  0.00
ATOM   4478  DNT DNT Z2599     -60.450 -68.753 -65.086  1.00  0.00
ATOM   4479  DNU DNU Z2600     -37.920  30.037 -22.257  1.00  0.00
ATOM   4480  DNV DNV Z2601      55.060  -3.179 -40.520  1.00  0.00
ATOM   4481  DNW DNW Z2602      14.684  12.694 -82.403  1.00  0.00
ATOM   4482  DNX DNX Z2603      88.799 -16.240 -55.543  1.00  0.00
ATOM   4483  DNY DNY Z2604     -53.572  73.965 -24.994  1.00  0.00
ATOM   4484  DNZ DNZ Z2605     -59.565  13.166 -23.350  1.00  0.00
ATOM   4485  DOA DOA Z2606      50.329  72.615  11.054  1.00  0.00
ATOM   4486  DOB DOB Z2607     -80.351 -75.745  19.138  1.00  0.00
ATOM   4487  DOC DOC Z2608      27.945  65.582  43.160  1.00  0.00
ATOM   4488  DOD DOD Z2609      46.059 -76.767 -73.145  1.00  0.00
ATOM   4489  DOE DOE Z2610      64.189 -10.295   2.179  1.00  0.00
ATOM   4490  DOF DOF Z2611     -13.022  57.754 -50.584  1.00  0.00
ATOM   4491  DOG DOG Z2612      39.906 -39.164  11.812  1.00  0.00
ATOM   4492  DOH DOH Z2613       8.879  41.381  87.951  1.00  0.00
ATOM   4493  DOI DOI Z2614      70.037  -6.922  84.405  1.00  0.00
ATOM   4494  DOJ DOJ Z2615     -13.933 -78.583  59.767  1.00  0.00
ATOM   4495  DOK DOK Z2616     -24.467  71.034  62.417  1.00  0.00
ATOM   4496  DOL DOL Z2617     -14.448  39.750 -28.405  1.00  0.00
ATOM   4497  DOM DOM Z2618     -11.431  62.828 -14.899  1.00  0.00
ATOM   4498  DON DON Z2619      -9.694 -25.230 -22.009  1.00  0.00
ATOM   4499  DOO DOO Z2620      58.087 -81.829 -65.018  1.00  0.00
ATOM   4500  DOP DOP Z2621      -5.614  18.979  49.193  1.00  0.00
ATOM   4501  DOQ DOQ Z2622      81.862 -78.551 -82.908  1.00  0.00
ATOM   4502  DOR DOR Z2623      42.030  60.578 -85.874  1.00  0.00
ATOM   4503  DOS DOS Z2624      58.969   1.892 -71.947  1.00  0.00
ATOM   4504  DOT DOT Z2625      78.645 -61.327 -37.060  1.00  0.00
ATOM   4505  DOU DOU Z2626     -55.265  59.916  29.589  1.00  0.00
ATOM   4506  DOV DOV Z2627      16.282 -31.222 -83.971  1.00  0.00
ATOM   4507  DOW DOW Z2628     -12.302  10.090  -0.414  1.00  0.00
ATOM   4508  DOX DOX Z2629      -9.679 -73.408  11.847  1.00  0.00
ATOM   4509  DOY DOY Z2630     -27.265 -75.194 -77.563  1.00  0.00
ATOM   4510  DOZ DOZ Z2631     -41.792 -21.286 -54.199  1.00  0.00
ATOM   4511  DPA DPA Z2632      47.647 -12.860 -85.601  1.00  0.00
ATOM   4512  DPB DPB Z2633     -85.816   3.140  -2.099  1.00  0.00
ATOM   4513  DPC DPC Z2634      16.236  70.805  48.499  1.00  0.00
ATOM   4514  DPD DPD Z2635     -20.245   4.276  44.405  1.00  0.00
ATOM   4515  DPE DPE Z2636     -19.779  76.877  34.324  1.00  0.00
ATOM   4516  DPF DPF Z2637     -38.751  -7.652 -55.080  1.00  0.00
ATOM   4517  DPG DPG Z2638      11.621   6.488 -30.032  1.00  0.00
ATOM   4518  DPH DPH Z2639     -56.716  -5.938  88.643  1.00  0.00
ATOM   4519  DPI DPI Z2640      -5.384 -37.256 -21.170  1.00  0.00
ATOM   4520  DPJ DPJ Z2641      14.028  14.718  57.339  1.00  0.00
ATOM   4521  DPK DPK Z2642      36.438  29.124  20.754  1.00  0.00
ATOM   4522  DPL DPL Z2643     -25.103  74.269 -60.091  1.00  0.00
ATOM   4523  DPM DPM Z2644      -9.269 -84.940 -51.476  1.00  0.00
ATOM   4524  DPN DPN Z2645      17.176  11.076 -62.969  1.00  0.00
ATOM   4525  DPO DPO Z2646     -64.307  18.907  36.714  1.00  0.00
ATOM   4526  DPP DPP Z2647      23.267   7.018 -15.344  1.00  0.00
ATOM   4527  DPQ DPQ Z2648     -59.911  16.933 -82.512  1.00  0.00
ATOM   4528  DPR DPR Z2649     -73.266 -58.759  52.101  1.00  0.00
ATOM   4529  DPS DPS Z2650     -45.485 -71.648 -81.183  1.00  0.00
ATOM   4530  DPT DPT Z2651     -35.841 -25.502  48.708  1.00  0.00
ATOM   4531  DPU DPU Z2652     -25.020  15.557  -2.684  1.00  0.00
ATOM   4532  DPV DPV Z2653      27.610  -3.935 -79.529  1.00  0.00
ATOM   4533  DPW DPW Z2654      58.329 -49.648   1.096  1.00  0.00
ATOM   4534  DPX DPX Z2655     -11.055  59.745 -76.776  1.00  0.00
ATOM   4535  DPY DPY Z2656      75.275 -28.446 -82.336  1.00  0.00
ATOM   4536  DPZ DPZ Z2657     -16.061 -89.999 -64.178  1.00  0.00
ATOM   4537  DQA DQA Z2658      -7.014 -71.158 -53.149  1.00  0.00
ATOM   4538  DQB DQB Z2659      -5.722 -48.022  79.618  1.00  0.00
ATOM   4539  DQC DQC Z2660     -20.765 -87.031  68.079  1.00  0.00
ATOM   4540  DQD DQD Z2661     -29.373  80.946 -25.839  1.00  0.00
ATOM   4541  DQE DQE Z2662     -30.733 -38.416 -35.875  1.00  0.00
ATOM   4542  DQF DQF Z2663      80.954 -87.894  86.668  1.00  0.00
ATOM   4543  DQG DQG Z2664      87.662  60.497 -10.290  1.00  0.00
ATOM   4544  DQH DQH Z2665     -25.005  64.558  44.029  1.00  0.00
ATOM   4545  DQI DQI Z2666      29.697 -22.469  69.311  1.00  0.00
ATOM   4546  DQJ DQJ Z2667       8.265  63.709  76.184  1.00  0.00
ATOM   4547  DQK DQK Z2668      65.214 -33.000 -17.641  1.00  0.00
ATOM   4548  DQL DQL Z2669      77.779  62.824  40.148  1.00  0.00
ATOM   4549  DQM DQM Z2670     -34.797  83.733 -12.280  1.00  0.00
ATOM   4550  DQN DQN Z2671     -18.127  -7.537 -25.371  1.00  0.00
ATOM   4551  DQO DQO Z2672     -50.628 -70.661 -15.908  1.00  0.00
ATOM   4552  DQP DQP Z2673     -70.236  18.330 -70.845  1.00  0.00
ATOM   4553  DQQ DQQ Z2674      13.480  49.191  -6.937  1.00  0.00
ATOM   4554  DQR DQR Z2675      68.873  16.927  87.886  1.00  0.00
ATOM   4555  DQS DQS Z2676      21.141 -62.672 -57.613  1.00  0.00
ATOM   4556  DQT DQT Z2677     -80.476  62.510  82.002  1.00  0.00
ATOM   4557  DQU DQU Z2678     -83.420  46.032 -80.361  1.00  0.00
ATOM   4558  DQV DQV Z2679     -65.023 -78.246 -51.839  1.00  0.00
ATOM   4559  DQW DQW Z2680      87.830  81.036 -50.166  1.00  0.00
ATOM   4560  DQX DQX Z2681      63.535 -41.012  39.125  1.00  0.00
ATOM   4561  DQY DQY Z2682     -29.728 -56.873  43.001  1.00  0.00
ATOM   4562  DQZ DQZ Z2683     -79.619   8.126  81.845  1.00  0.00
ATOM   4563  DRA DRA Z2684       0.966  66.508 -18.470  1.00  0.00
ATOM   4564  DRB DRB Z2685     -81.730 -77.591   5.218  1.00  0.00
ATOM   4565  DRC DRC Z2686      -0.836 -56.744 -53.694  1.00  0.00
ATOM   4566  DRD DRD Z2687     -51.146 -52.903  69.046  1.00  0.00
ATOM   4567  DRE DRE Z2688      89.675  33.113  26.705  1.00  0.00
ATOM   4568  DRF DRF Z2689     -84.068 -63.372 -32.608  1.00  0.00
ATOM   4569  DRG DRG Z2690     -66.578 -84.906  23.448  1.00  0.00
ATOM   4570  DRH DRH Z2691      -8.609  77.967  85.178  1.00  0.00
ATOM   4571  DRI DRI Z2692     -38.084  41.061  55.472  1.00  0.00
ATOM   4572  DRJ DRJ Z2693     -22.532 -34.361 -21.213  1.00  0.00
ATOM   4573  DRK DRK Z2694     -42.573  64.468  82.376  1.00  0.00
ATOM   4574  DRL DRL Z2695      29.367  80.553 -65.630  1.00  0.00
ATOM   4575  DRM DRM Z2696      36.383  20.007 -83.648  1.00  0.00
ATOM   4576  DRN DRN Z2697      89.459  28.151  60.990  1.00  0.00
ATOM   4577  DRO DRO Z2698      45.770 -88.716 -81.376  1.00  0.00
ATOM   4578  DRP DRP Z2699     -21.938 -46.445 -34.909  1.00  0.00
ATOM   4579  DRQ DRQ Z2700     -19.799 -47.840  82.166  1.00  0.00
ATOM   4580  DRR DRR Z2701     -61.823  68.628 -12.223  1.00  0.00
ATOM   4581  DRS DRS Z2702      70.708  54.982 -23.003  1.00  0.00
ATOM   4582  DRT DRT Z2703      16.685 -87.471 -66.088  1.00  0.00
ATOM   4583  DRU DRU Z2704      -6.736 -89.822 -39.205  1.00  0.00
ATOM   4584  DRV DRV Z2705      11.314  -2.342 -80.178  1.00  0.00
ATOM   4585  DRW DRW Z2706     -52.802  14.397  81.615  1.00  0.00
ATOM   4586  DRX DRX Z2707     -64.922  81.759 -84.327  1.00  0.00
ATOM   4587  DRY DRY Z2708      24.911  37.882  87.860  1.00  0.00
ATOM   4588  DRZ DRZ Z2709     -25.501  -8.676 -58.944  1.00  0.00
ATOM   4589  DSA DSA Z2710      -0.701  69.211 -38.210  1.00  0.00
ATOM   4590  DSB DSB Z2711     -56.440  33.159  -4.883  1.00  0.00
ATOM   4591  DSC DSC Z2712     -79.656  65.620 -35.034  1.00  0.00
ATOM   4592  DSD DSD Z2713     -80.800 -47.010  70.288  1.00  0.00
ATOM   4593  DSE DSE Z2714     -49.326 -20.875   2.318  1.00  0.00
ATOM   4594  DSF DSF Z2715     -24.236  31.198 -70.213  1.00  0.00
ATOM   4595  DSG DSG Z2716     -71.874 -49.971  59.381  1.00  0.00
ATOM   4596  DSH DSH Z2717      41.040  31.717 -82.996  1.00  0.00
ATOM   4597  DSI DSI Z2718       8.387 -88.398  22.773  1.00  0.00
ATOM   4598  DSJ DSJ Z2719      54.157  26.022  32.705  1.00  0.00
ATOM   4599  DSK DSK Z2720      27.700 -52.241  -3.196  1.00  0.00
ATOM   4600  DSL DSL Z2721      67.904  84.387 -52.264  1.00  0.00
ATOM   4601  DSM DSM Z2722      -5.917 -33.138  65.630  1.00  0.00
ATOM   4602  DSN DSN Z2723      26.853 -12.808  77.859  1.00  0.00
ATOM   4603  DSO DSO Z2724      89.610  53.465 -76.235  1.00  0.00
ATOM   4604  DSP DSP Z2725     -55.173  18.386 -60.526  1.00  0.00
ATOM   4605  DSQ DSQ Z2726      64.241  13.539 -17.750  1.00  0.00
ATOM   4606  DSR DSR Z2727     -84.392 -45.875 -70.037  1.00  0.00
ATOM   4607  DSS DSS Z2728      80.851 -52.278 -83.875  1.00  0.00
ATOM   4608  DST DST Z2729       9.619  84.658 -31.456  1.00  0.00
ATOM   4609  DSU DSU Z2730      29.010 -46.184  22.125  1.00  0.00
ATOM   4610  DSV DSV Z2731      48.216 -37.251 -47.425  1.00  0.00
ATOM   4611  DSW DSW Z2732      43.351  23.606  86.544  1.00  0.00
ATOM   4612  DSX DSX Z2733     -79.312  11.248   5.528  1.00  0.00
ATOM   4613  DSY DSY Z2734      70.894  28.302  86.343  1.00  0.00
ATOM   4614  DSZ DSZ Z2735      57.524 -57.953 -24.346  1.00  0.00
ATOM   4615  DTA DTA Z2736     -82.088  31.384 -22.251  1.00  0.00
ATOM   4616  DTB DTB Z2737      61.923 -79.149  36.775  1.00  0.00
ATOM   4617  DTC DTC Z2738     -53.172 -13.245  63.173  1.00  0.00
ATOM   4618  DTD DTD Z2739     -81.554  50.378 -67.000  1.00  0.00
ATOM   4619  DTE DTE Z2740      54.164  86.151 -51.723  1.00  0.00
ATOM   4620  DTF DTF Z2741     -58.523  54.384   8.376  1.00  0.00
ATOM   4621  DTG DTG Z2742     -68.653 -54.453  17.107  1.00  0.00
ATOM   4622  DTH DTH Z2743     -66.328  26.364   1.031  1.00  0.00
ATOM   4623  DTI DTI Z2744      35.976  51.825  88.820  1.00  0.00
ATOM   4624  DTJ DTJ Z2745      57.910 -10.724  89.494  1.00  0.00
ATOM   4625  DTK DTK Z2746      13.367   4.721  73.974  1.00  0.00
ATOM   4626  DTL DTL Z2747     -30.976 -20.369  29.631  1.00  0.00
ATOM   4627  DTM DTM Z2748     -84.822  10.321  68.011  1.00  0.00
ATOM   4628  DTN DTN Z2749     -59.587  -0.926   4.671  1.00  0.00
ATOM   4629  DTO DTO Z2750      20.637 -13.950  61.046  1.00  0.00
ATOM   4630  DTP DTP Z2751     -37.984 -33.887  57.503  1.00  0.00
ATOM   4631  DTQ DTQ Z2752     -75.400  67.317 -45.481  1.00  0.00
ATOM   4632  DTR DTR Z2753     -24.233  65.566  24.488  1.00  0.00
ATOM   4633  DTS DTS Z2754     -39.840 -68.110 -56.621  1.00  0.00
ATOM   4634  DTT DTT Z2755     -23.844  84.879 -81.910  1.00  0.00
ATOM   4635  DTU DTU Z2756      85.993 -30.233  34.131  1.00  0.00
ATOM   4636  DTV DTV Z2757     -56.836 -15.905 -75.190  1.00  0.00
ATOM   4637  DTW DTW Z2758     -30.131  29.415  45.467  1.00  0.00
ATOM   4638  DTX DTX Z2759      29.731   2.777 -28.610  1.00  0.00
ATOM   4639  DTY DTY Z2760     -54.096 -76.971 -29.277  1.00  0.00
ATOM   4640  DTZ DTZ Z2761     -18.920  -9.246  85.875  1.00  0.00
ATOM   4641  DUA DUA Z2762      32.454  74.707  19.261  1.00  0.00
ATOM   4642  DUB DUB Z2763      22.445 -88.406  35.519  1.00  0.00
ATOM   4643  DUC DUC Z2764     -65.959  85.309  -1.037  1.00  0.00
ATOM   4644  DUD DUD Z2765      87.958 -81.175  20.994  1.00  0.00
ATOM   4645  DUE DUE Z2766      86.185  -6.222 -30.399  1.00  0.00
ATOM   4646  DUF DUF Z2767     -23.198 -23.027   5.206  1.00  0.00
ATOM   4647  DUG DUG Z2768      65.833  36.780  76.447  1.00  0.00
ATOM   4648  DUH DUH Z2769     -35.838 -89.788  80.457  1.00  0.00
ATOM   4649  DUI DUI Z2770     -73.520  -5.449 -55.545  1.00  0.00
ATOM   4650  DUJ DUJ Z2771      87.363 -31.656  -5.735  1.00  0.00
ATOM   4651  DUK DUK Z2772     -83.547  84.626  74.538  1.00  0.00
ATOM   4652  DUL DUL Z2773      -2.347  -9.277 -65.589  1.00  0.00
ATOM   4653  DUM DUM Z2774      55.561   0.333 -55.024  1.00  0.00
ATOM   4654  DUN DUN Z2775      59.169 -63.523   1.305  1.00  0.00
ATOM   4655  DUO DUO Z2776     -53.690  72.457 -85.891  1.00  0.00
ATOM   4656  DUP DUP Z2777     -27.012  53.020  40.404  1.00  0.00
ATOM   4657  DUQ DUQ Z2778     -23.175 -63.968 -84.300  1.00  0.00
ATOM   4658  DUR DUR Z2779      58.251   0.948 -23.976  1.00  0.00
ATOM   4659  DUS DUS Z2780     -42.938  52.903 -81.366  1.00  0.00
ATOM   4660  DUT DUT Z2781     -68.282 -60.082 -40.701  1.00  0.00
ATOM   4661  DUU DUU Z2782       8.864  -7.191  36.638  1.00  0.00
ATOM   4662  DUV DUV Z2783      -0.998 -67.877 -75.226  1.00  0.00
ATOM   4663  DUW DUW Z2784      88.075 -78.717 -70.258  1.00  0.00
ATOM   4664  DUX DUX Z2785      46.176  71.950 -41.412  1.00  0.00
ATOM   4665  DUY DUY Z2786     -35.154  45.801 -59.881  1.00  0.00
ATOM   4666  DUZ DUZ Z2787     -58.235  30.929 -16.715  1.00  0.00
ATOM   4667  DVA DVA Z2788      18.405  -1.900 -65.659  1.00  0.00
ATOM   4668  DVB DVB Z2789      18.905 -45.009  85.721  1.00  0.00
ATOM   4669  DVC DVC Z2790      42.382   6.034 -28.914  1.00  0.00
ATOM   4670  DVD DVD Z2791      87.767 -69.436 -77.559  1.00  0.00
ATOM   4671  DVE DVE Z2792      90.547  54.166  29.737  1.00  0.00
ATOM   4672  DVF DVF Z2793      16.050  25.059  68.244  1.00  0.00
ATOM   4673  DVG DVG Z2794     -12.845  50.071 -15.252  1.00  0.00
ATOM   4674  DVH DVH Z2795     -81.027  40.245  72.854  1.00  0.00
ATOM   4675  DVI DVI Z2796     -47.723 -34.605 -79.011  1.00  0.00
ATOM   4676  DVJ DVJ Z2797      82.672  42.936  39.719  1.00  0.00
ATOM   4677  DVK DVK Z2798     -26.227  18.402  74.733  1.00  0.00
ATOM   4678  DVL DVL Z2799     -41.785 -83.364 -49.511  1.00  0.00
ATOM   4679  DVM DVM Z2800     -70.224 -41.331 -75.864  1.00  0.00
ATOM   4680  DVN DVN Z2801      79.669  32.705 -80.078  1.00  0.00
ATOM   4681  DVO DVO Z2802      57.974  19.470 -26.661  1.00  0.00
ATOM   4682  DVP DVP Z2803      44.127  77.998 -28.008  1.00  0.00
ATOM   4683  DVQ DVQ Z2804     -48.077  -9.799 -41.444  1.00  0.00
ATOM   4684  DVR DVR Z2805      73.393 -28.346  89.562  1.00  0.00
ATOM   4685  DVS DVS Z2806      35.353 -81.476  37.847  1.00  0.00
ATOM   4686  DVT DVT Z2807      20.041 -81.282 -52.343  1.00  0.00
ATOM   4687  DVU DVU Z2808      -0.126 -21.988  88.278  1.00  0.00
ATOM   4688  DVV DVV Z2809      84.556 -17.443 -78.631  1.00  0.00
ATOM   4689  DVW DVW Z2810     -15.188 -55.304  42.632  1.00  0.00
ATOM   4690  DVX DVX Z2811      85.032  39.451 -49.882  1.00  0.00
ATOM   4691  DVY DVY Z2812      63.653 -38.573 -67.317  1.00  0.00
ATOM   4692  DVZ DVZ Z2813      85.418 -27.094  71.975  1.00  0.00
ATOM   4693  DWA DWA Z2814      14.801 -18.420  24.726  1.00  0.00
ATOM   4694  DWB DWB Z2815     -76.993 -57.681 -11.918  1.00  0.00
ATOM   4695  DWC DWC Z2816      27.997  54.619  31.004  1.00  0.00
ATOM   4696  DWD DWD Z2817     -77.410  -0.645   9.380  1.00  0.00
ATOM   4697  DWE DWE Z2818      54.210  39.810  38.943  1.00  0.00
ATOM   4698  DWF DWF Z2819      69.210 -22.851  72.043  1.00  0.00
ATOM   4699  DWG DWG Z2820      -3.229  81.937 -47.567  1.00  0.00
ATOM   4700  DWH DWH Z2821     -59.642 -53.244 -36.479  1.00  0.00
ATOM   4701  DWI DWI Z2822     -17.986 -88.193  55.860  1.00  0.00
ATOM   4702  DWJ DWJ Z2823      28.596 -87.629  67.106  1.00  0.00
ATOM   4703  DWK DWK Z2824     -69.299 -69.921  19.530  1.00  0.00
ATOM   4704  DWL DWL Z2825     -59.998  49.696  73.838  1.00  0.00
ATOM   4705  DWM DWM Z2826      -0.697  43.438  37.547  1.00  0.00
ATOM   4706  DWN DWN Z2827      70.516  -7.004 -83.513  1.00  0.00
ATOM   4707  DWO DWO Z2828     -51.497 -40.162  12.222  1.00  0.00
ATOM   4708  DWP DWP Z2829      81.143  83.825  79.252  1.00  0.00
ATOM   4709  DWQ DWQ Z2830      19.276  35.292 -62.476  1.00  0.00
END
