# Supplementary material for: The Effect of Macromolecular Crowding on the Electrostatic Component of Barnase–Barstar Binding: A Computational, Implicit Solvent-Based Study
Source: PLoS One. 2014 Jun 10;9(6):e98618. doi: 10.1371/journal.pone.0098618 (PMC4051634; doi:10.1371/journal.pone.0098618)
Supplement: File S1 — Contains sample pdb files used in our analyses; each contains the barnase/barstar complex with a specific random placement of crowders of varying radii at 30% crowding density. Also included are files specifying, for each pdb file, the radii of each atom and model crowder. (TAR) [file pone.0098618.s005.tar › vary30percent_pdb/with_crowders-19.pdb]

ATOM      1  CAY VAL A   3      18.329  -9.767 -18.786  1.00  0.00
ATOM      2  CY  VAL A   3      17.463  -9.299 -17.665  1.00  0.55
ATOM      3  OY  VAL A   3      17.203 -10.038 -16.718  1.00 -0.55
ATOM      4  N   VAL A   3      16.993  -8.037 -17.760  1.00 -0.40
ATOM      5  H   VAL A   3      17.222  -7.453 -18.535  1.00  0.40
ATOM      6  CA  VAL A   3      16.107  -7.419 -16.733  1.00  0.00
ATOM      7  CB  VAL A   3      16.269  -5.903 -16.535  1.00  0.00
ATOM      8  CG1 VAL A   3      15.283  -5.404 -15.502  1.00  0.00
ATOM      9  CG2 VAL A   3      17.666  -5.466 -16.113  1.00  0.00
ATOM     10  C   VAL A   3      14.669  -7.755 -17.123  1.00  0.55
ATOM     11  O   VAL A   3      14.125  -7.204 -18.095  1.00 -0.55
ATOM     12  N   ILE A   4      14.072  -8.639 -16.383  1.00 -0.40
ATOM     13  H   ILE A   4      14.512  -9.101 -15.616  1.00  0.40
ATOM     14  CA  ILE A   4      12.656  -8.995 -16.677  1.00  0.00
ATOM     15  CB  ILE A   4      12.546 -10.506 -16.596  1.00  0.00
ATOM     16  CG2 ILE A   4      11.132 -11.017 -16.786  1.00  0.00
ATOM     17  CG1 ILE A   4      13.586 -11.052 -17.616  1.00  0.00
ATOM     18  CD1 ILE A   4      13.725 -12.568 -17.376  1.00  0.00
ATOM     19  C   ILE A   4      11.850  -8.257 -15.632  1.00  0.55
ATOM     20  O   ILE A   4      11.950  -8.686 -14.487  1.00 -0.55
ATOM     21  N   ASN A   5      11.188  -7.189 -15.991  1.00 -0.40
ATOM     22  H   ASN A   5      11.172  -6.861 -16.933  1.00  0.40
ATOM     23  CA  ASN A   5      10.424  -6.409 -15.014  1.00  0.00
ATOM     24  CB  ASN A   5      11.345  -5.293 -14.478  1.00  0.00
ATOM     25  CG  ASN A   5      11.507  -4.197 -15.497  1.00  0.55
ATOM     26  OD1 ASN A   5      11.426  -4.466 -16.699  1.00 -0.55
ATOM     27  ND2 ASN A   5      11.717  -2.929 -15.181  1.00 -0.78
ATOM     28 HD21 ASN A   5      11.776  -2.656 -14.221  1.00  0.39
ATOM     29 HD22 ASN A   5      11.817  -2.244 -15.903  1.00  0.39
ATOM     30  C   ASN A   5       9.146  -5.812 -15.561  1.00  0.55
ATOM     31  O   ASN A   5       8.660  -4.755 -15.093  1.00 -0.55
ATOM     32  N   THR A   6       8.573  -6.475 -16.564  1.00 -0.40
ATOM     33  H   THR A   6       8.954  -7.320 -16.930  1.00  0.40
ATOM     34  CA  THR A   6       7.336  -5.993 -17.193  1.00  0.00
ATOM     35  CB  THR A   6       7.495  -6.026 -18.718  1.00  0.00
ATOM     36  OG1 THR A   6       7.625  -7.403 -19.111  1.00 -0.49
ATOM     37  HG1 THR A   6       7.563  -7.412 -20.069  1.00  0.49
ATOM     38  CG2 THR A   6       8.740  -5.225 -19.136  1.00  0.00
ATOM     39  C   THR A   6       6.232  -6.939 -16.733  1.00  0.55
ATOM     40  O   THR A   6       6.611  -8.029 -16.299  1.00 -0.55
ATOM     41  N   PHE A   7       4.972  -6.560 -16.843  1.00 -0.40
ATOM     42  H   PHE A   7       4.688  -5.677 -17.207  1.00  0.40
ATOM     43  CA  PHE A   7       3.912  -7.502 -16.400  1.00  0.00
ATOM     44  CB  PHE A   7       2.545  -6.816 -16.648  1.00  0.12
ATOM     45  CG  PHE A   7       2.234  -5.716 -15.659  1.00 -0.12
ATOM     46  CD1 PHE A   7       2.080  -6.016 -14.292  1.00 -0.12
ATOM     47  HD1 PHE A   7       2.188  -7.032 -13.942  1.00  0.12
ATOM     48  CE1 PHE A   7       1.787  -4.996 -13.396  1.00 -0.12
ATOM     49  HE1 PHE A   7       1.638  -5.215 -12.349  1.00  0.12
ATOM     50  CZ  PHE A   7       1.687  -3.671 -13.868  1.00 -0.12
ATOM     51  HZ  PHE A   7       1.486  -2.873 -13.169  1.00  0.12
ATOM     52  CD2 PHE A   7       2.089  -4.405 -16.107  1.00 -0.12
ATOM     53  HD2 PHE A   7       2.168  -4.189 -17.162  1.00  0.12
ATOM     54  CE2 PHE A   7       1.843  -3.376 -15.212  1.00 -0.12
ATOM     55  HE2 PHE A   7       1.773  -2.355 -15.558  1.00  0.12
ATOM     56  C   PHE A   7       3.988  -8.873 -17.043  1.00  0.55
ATOM     57  O   PHE A   7       3.930  -9.931 -16.338  1.00 -0.55
ATOM     58  N   ASP A   8       4.076  -8.953 -18.383  1.00 -0.40
ATOM     59  H   ASP A   8       4.106  -8.140 -18.960  1.00  0.40
ATOM     60  CA  ASP A   8       4.135 -10.249 -19.088  1.00  0.00
ATOM     61  CB  ASP A   8       4.031 -10.089 -20.627  1.00  0.00
ATOM     62  CG  ASP A   8       2.588  -9.770 -20.943  1.00  0.10
ATOM     63  OD1 ASP A   8       1.754 -10.653 -20.640  1.00 -0.55
ATOM     64  OD2 ASP A   8       2.462  -8.627 -21.418  1.00 -0.55
ATOM     65  C   ASP A   8       5.421 -11.049 -18.947  1.00  0.55
ATOM     66  O   ASP A   8       5.378 -12.269 -18.851  1.00 -0.55
ATOM     67  N   GLY A   9       6.548 -10.322 -19.006  1.00 -0.40
ATOM     68  H   GLY A   9       6.591  -9.338 -19.155  1.00  0.40
ATOM     69  CA  GLY A   9       7.803 -11.083 -18.828  1.00  0.00
ATOM     70  C   GLY A   9       7.792 -11.756 -17.443  1.00  0.55
ATOM     71  O   GLY A   9       8.086 -12.963 -17.360  1.00 -0.55
ATOM     72  N   VAL A  10       7.485 -11.016 -16.366  1.00 -0.40
ATOM     73  H   VAL A  10       7.259 -10.048 -16.433  1.00  0.40
ATOM     74  CA  VAL A  10       7.464 -11.599 -15.010  1.00  0.00
ATOM     75  CB  VAL A  10       7.388 -10.553 -13.892  1.00  0.00
ATOM     76  CG1 VAL A  10       7.386 -11.181 -12.494  1.00  0.00
ATOM     77  CG2 VAL A  10       8.560  -9.576 -13.991  1.00  0.00
ATOM     78  C   VAL A  10       6.322 -12.605 -14.848  1.00  0.55
ATOM     79  O   VAL A  10       6.519 -13.655 -14.242  1.00 -0.55
ATOM     80  N   ALA A  11       5.167 -12.365 -15.417  1.00 -0.40
ATOM     81  H   ALA A  11       5.009 -11.540 -15.953  1.00  0.40
ATOM     82  CA  ALA A  11       4.038 -13.274 -15.314  1.00  0.00
ATOM     83  CB  ALA A  11       2.713 -12.733 -15.889  1.00  0.00
ATOM     84  C   ALA A  11       4.389 -14.583 -16.026  1.00  0.55
ATOM     85  O   ALA A  11       4.042 -15.634 -15.517  1.00 -0.55
ATOM     86  N   ASP A  12       5.050 -14.457 -17.191  1.00 -0.40
ATOM     87  H   ASP A  12       5.317 -13.590 -17.603  1.00  0.40
ATOM     88  CA  ASP A  12       5.392 -15.710 -17.887  1.00  0.00
ATOM     89  CB  ASP A  12       5.950 -15.433 -19.272  1.00  0.00
ATOM     90  CG  ASP A  12       4.809 -15.091 -20.202  1.00  0.10
ATOM     91  OD1 ASP A  12       3.608 -15.246 -19.848  1.00 -0.55
ATOM     92  OD2 ASP A  12       5.220 -14.674 -21.315  1.00 -0.55
ATOM     93  C   ASP A  12       6.440 -16.470 -17.120  1.00  0.55
ATOM     94  O   ASP A  12       6.401 -17.688 -17.034  1.00 -0.55
ATOM     95  N   TYR A  13       7.400 -15.716 -16.618  1.00 -0.40
ATOM     96  H   TYR A  13       7.421 -14.726 -16.734  1.00  0.40
ATOM     97  CA  TYR A  13       8.517 -16.321 -15.838  1.00  0.00
ATOM     98  CB  TYR A  13       9.528 -15.218 -15.495  1.00  0.12
ATOM     99  CG  TYR A  13      10.857 -15.763 -15.081  1.00 -0.12
ATOM    100  CD1 TYR A  13      11.025 -16.287 -13.802  1.00 -0.12
ATOM    101  HD1 TYR A  13      10.183 -16.269 -13.127  1.00  0.12
ATOM    102  CE1 TYR A  13      12.217 -16.831 -13.348  1.00 -0.12
ATOM    103  HE1 TYR A  13      12.310 -17.255 -12.360  1.00  0.12
ATOM    104  CZ  TYR A  13      13.280 -16.800 -14.232  1.00  0.06
ATOM    105  OH  TYR A  13      14.503 -17.285 -13.795  1.00 -0.49
ATOM    106  HH  TYR A  13      14.497 -17.283 -12.835  1.00  0.43
ATOM    107  CD2 TYR A  13      11.943 -15.767 -15.969  1.00 -0.12
ATOM    108  HD2 TYR A  13      11.846 -15.372 -16.969  1.00  0.12
ATOM    109  CE2 TYR A  13      13.153 -16.297 -15.519  1.00 -0.12
ATOM    110  HE2 TYR A  13      14.005 -16.316 -16.183  1.00  0.12
ATOM    111  C   TYR A  13       8.019 -17.119 -14.644  1.00  0.55
ATOM    112  O   TYR A  13       8.424 -18.276 -14.395  1.00 -0.55
ATOM    113  N   LEU A  14       7.100 -16.494 -13.897  1.00 -0.40
ATOM    114  H   LEU A  14       6.793 -15.571 -14.114  1.00  0.40
ATOM    115  CA  LEU A  14       6.466 -17.116 -12.696  1.00  0.00
ATOM    116  CB  LEU A  14       5.439 -16.167 -12.076  1.00  0.00
ATOM    117  CG  LEU A  14       6.026 -14.992 -11.281  1.00  0.00
ATOM    118  CD1 LEU A  14       4.925 -13.953 -11.038  1.00  0.00
ATOM    119  CD2 LEU A  14       6.608 -15.537  -9.993  1.00  0.00
ATOM    120  C   LEU A  14       5.759 -18.417 -13.020  1.00  0.55
ATOM    121  O   LEU A  14       5.887 -19.465 -12.365  1.00 -0.55
ATOM    122  N   GLN A  15       4.997 -18.320 -14.103  1.00 -0.40
ATOM    123  H   GLN A  15       4.886 -17.492 -14.647  1.00  0.40
ATOM    124  CA  GLN A  15       4.271 -19.539 -14.511  1.00  0.00
ATOM    125  CB  GLN A  15       3.242 -19.235 -15.560  1.00  0.00
ATOM    126  CG  GLN A  15       1.993 -18.450 -15.209  1.00  0.00
ATOM    127  CD  GLN A  15       1.053 -18.699 -16.416  1.00  0.55
ATOM    128  OE1 GLN A  15       1.315 -18.171 -17.517  1.00 -0.55
ATOM    129  NE2 GLN A  15       0.048 -19.519 -16.139  1.00 -0.78
ATOM    130 HE21 GLN A  15      -0.620 -19.749 -16.847  1.00  0.39
ATOM    131 HE22 GLN A  15      -0.043 -19.908 -15.222  1.00  0.39
ATOM    132  C   GLN A  15       5.193 -20.634 -15.081  1.00  0.55
ATOM    133  O   GLN A  15       4.839 -21.802 -14.957  1.00 -0.55
ATOM    134  N   THR A  16       6.284 -20.233 -15.716  1.00 -0.40
ATOM    135  H   THR A  16       6.514 -19.270 -15.831  1.00  0.40
ATOM    136  CA  THR A  16       7.211 -21.195 -16.283  1.00  0.00
ATOM    137  CB  THR A  16       8.108 -20.626 -17.410  1.00  0.00
ATOM    138  OG1 THR A  16       7.259 -19.900 -18.296  1.00 -0.49
ATOM    139  HG1 THR A  16       6.981 -19.117 -17.815  1.00  0.49
ATOM    140  CG2 THR A  16       8.810 -21.765 -18.173  1.00  0.00
ATOM    141  C   THR A  16       8.162 -21.733 -15.234  1.00  0.55
ATOM    142  O   THR A  16       8.299 -22.967 -15.218  1.00 -0.55
ATOM    143  N   TYR A  17       8.773 -20.886 -14.447  1.00 -0.40
ATOM    144  H   TYR A  17       8.625 -19.901 -14.488  1.00  0.40
ATOM    145  CA  TYR A  17       9.721 -21.377 -13.449  1.00  0.00
ATOM    146  CB  TYR A  17      11.033 -20.515 -13.591  1.00  0.12
ATOM    147  CG  TYR A  17      11.478 -20.514 -15.040  1.00 -0.12
ATOM    148  CD1 TYR A  17      12.130 -21.636 -15.596  1.00 -0.12
ATOM    149  HD1 TYR A  17      12.305 -22.500 -14.973  1.00  0.12
ATOM    150  CE1 TYR A  17      12.555 -21.666 -16.925  1.00 -0.12
ATOM    151  HE1 TYR A  17      13.056 -22.528 -17.340  1.00  0.12
ATOM    152  CZ  TYR A  17      12.302 -20.532 -17.687  1.00  0.06
ATOM    153  OH  TYR A  17      12.619 -20.477 -19.033  1.00 -0.49
ATOM    154  HH  TYR A  17      12.363 -19.613 -19.363  1.00  0.43
ATOM    155  CD2 TYR A  17      11.256 -19.401 -15.851  1.00 -0.12
ATOM    156  HD2 TYR A  17      10.767 -18.530 -15.440  1.00  0.12
ATOM    157  CE2 TYR A  17      11.655 -19.401 -17.171  1.00 -0.12
ATOM    158  HE2 TYR A  17      11.471 -18.541 -17.798  1.00  0.12
ATOM    159  C   TYR A  17       9.234 -21.420 -12.010  1.00  0.55
ATOM    160  O   TYR A  17      10.026 -21.911 -11.202  1.00 -0.55
ATOM    161  N   HSD A  18       8.058 -20.995 -11.640  1.00 -0.40
ATOM    162  H   HSD A  18       7.420 -20.623 -12.308  1.00  0.40
ATOM    163  CA  HSD A  18       7.567 -21.013 -10.282  1.00  0.00
ATOM    164  CB  HSD A  18       7.255 -22.412  -9.742  1.00  0.12
ATOM    165  ND1 HSD A  18       5.350 -22.085 -11.391  1.00 -0.40
ATOM    166  HD1 HSD A  18       5.522 -21.119 -11.582  1.00  0.40
ATOM    167  CG  HSD A  18       6.073 -22.863 -10.532  1.00 -0.12
ATOM    168  CE1 HSD A  18       4.387 -22.849 -11.917  1.00  0.15
ATOM    169  HE1 HSD A  18       3.667 -22.489 -12.652  1.00  0.12
ATOM    170  NE2 HSD A  18       4.445 -24.074 -11.420  1.00 -0.56
ATOM    171  CD2 HSD A  18       5.512 -24.100 -10.552  1.00  0.15
ATOM    172  HD2 HSD A  18       5.776 -25.007 -10.022  1.00  0.12
ATOM    173  C   HSD A  18       8.486 -20.307  -9.289  1.00  0.55
ATOM    174  O   HSD A  18       8.646 -20.775  -8.185  1.00 -0.55
ATOM    175  N   LYS A  19       8.996 -19.177  -9.676  1.00 -0.40
ATOM    176  H   LYS A  19       8.837 -18.844 -10.601  1.00  0.40
ATOM    177  CA  LYS A  19       9.813 -18.307  -8.860  1.00  0.00
ATOM    178  CB  LYS A  19      11.113 -19.018  -8.541  1.00  0.00
ATOM    179  CG  LYS A  19      11.991 -19.124  -9.779  1.00  0.00
ATOM    180  CD  LYS A  19      13.185 -20.018  -9.647  1.00  0.00
ATOM    181  CE  LYS A  19      14.249 -19.494 -10.618  1.00  0.33
ATOM    182  NZ  LYS A  19      15.420 -20.420 -10.717  1.00 -0.32
ATOM    183  HZ1 LYS A  19      15.100 -21.350 -11.056  1.00  0.33
ATOM    184  HZ2 LYS A  19      15.859 -20.525  -9.780  1.00  0.33
ATOM    185  HZ3 LYS A  19      16.116 -20.029 -11.384  1.00  0.33
ATOM    186  C   LYS A  19       9.993 -17.020  -9.667  1.00  0.55
ATOM    187  O   LYS A  19       9.771 -16.952 -10.895  1.00 -0.55
ATOM    188  N   LEU A  20      10.378 -15.979  -8.953  1.00 -0.40
ATOM    189  H   LEU A  20      10.494 -16.018  -7.964  1.00  0.40
ATOM    190  CA  LEU A  20      10.655 -14.702  -9.595  1.00  0.00
ATOM    191  CB  LEU A  20      10.775 -13.519  -8.588  1.00  0.00
ATOM    192  CG  LEU A  20       9.470 -12.962  -7.959  1.00  0.00
ATOM    193  CD1 LEU A  20       9.842 -11.945  -6.902  1.00  0.00
ATOM    194  CD2 LEU A  20       8.540 -12.320  -8.967  1.00  0.00
ATOM    195  C   LEU A  20      12.022 -14.693 -10.299  1.00  0.55
ATOM    196  O   LEU A  20      12.918 -15.398  -9.815  1.00 -0.55
ATOM    197  N   PRO A  21      12.156 -13.855 -11.321  1.00 -0.20
ATOM    198  CD  PRO A  21      11.077 -13.073 -11.927  1.00  0.10
ATOM    199  CA  PRO A  21      13.437 -13.676 -12.023  1.00  0.10
ATOM    200  CB  PRO A  21      13.188 -12.626 -13.078  1.00  0.00
ATOM    201  CG  PRO A  21      11.739 -12.352 -13.069  1.00  0.00
ATOM    202  C   PRO A  21      14.474 -13.211 -11.006  1.00  0.55
ATOM    203  O   PRO A  21      14.181 -12.619  -9.964  1.00 -0.55
ATOM    204  N   ASP A  22      15.740 -13.397 -11.342  1.00 -0.40
ATOM    205  H   ASP A  22      15.985 -13.802 -12.219  1.00  0.40
ATOM    206  CA  ASP A  22      16.859 -13.044 -10.498  1.00  0.00
ATOM    207  CB  ASP A  22      18.200 -13.555 -11.095  1.00  0.00
ATOM    208  CG  ASP A  22      18.099 -15.082 -11.055  1.00  0.10
ATOM    209  OD1 ASP A  22      17.236 -15.690 -10.347  1.00 -0.55
ATOM    210  OD2 ASP A  22      18.916 -15.723 -11.777  1.00 -0.55
ATOM    211  C   ASP A  22      17.038 -11.587 -10.209  1.00  0.55
ATOM    212  O   ASP A  22      17.916 -11.326  -9.369  1.00 -0.55
ATOM    213  N   ASN A  23      16.341 -10.659 -10.820  1.00 -0.40
ATOM    214  H   ASN A  23      15.639 -10.870 -11.497  1.00  0.40
ATOM    215  CA  ASN A  23      16.571  -9.236 -10.524  1.00  0.00
ATOM    216  CB  ASN A  23      16.326  -8.442 -11.803  1.00  0.00
ATOM    217  CG  ASN A  23      14.973  -8.757 -12.424  1.00  0.55
ATOM    218  OD1 ASN A  23      14.761  -9.889 -12.907  1.00 -0.55
ATOM    219  ND2 ASN A  23      14.083  -7.761 -12.405  1.00 -0.78
ATOM    220 HD21 ASN A  23      14.327  -6.880 -12.000  1.00  0.39
ATOM    221 HD22 ASN A  23      13.173  -7.897 -12.796  1.00  0.39
ATOM    222  C   ASN A  23      15.722  -8.732  -9.359  1.00  0.55
ATOM    223  O   ASN A  23      15.748  -7.539  -9.060  1.00 -0.55
ATOM    224  N   TYR A  24      14.997  -9.618  -8.725  1.00 -0.40
ATOM    225  H   TYR A  24      14.985 -10.578  -8.994  1.00  0.40
ATOM    226  CA  TYR A  24      14.162  -9.268  -7.591  1.00  0.00
ATOM    227  CB  TYR A  24      12.841 -10.106  -7.635  1.00  0.12
ATOM    228  CG  TYR A  24      11.971  -9.391  -8.629  1.00 -0.12
ATOM    229  CD1 TYR A  24      11.299  -8.220  -8.263  1.00 -0.12
ATOM    230  HD1 TYR A  24      11.365  -7.877  -7.242  1.00  0.12
ATOM    231  CE1 TYR A  24      10.553  -7.490  -9.169  1.00 -0.12
ATOM    232  HE1 TYR A  24      10.056  -6.578  -8.872  1.00  0.12
ATOM    233  CZ  TYR A  24      10.462  -7.963 -10.476  1.00  0.06
ATOM    234  OH  TYR A  24       9.680  -7.287 -11.405  1.00 -0.49
ATOM    235  HH  TYR A  24       9.165  -6.627 -10.936  1.00  0.43
ATOM    236  CD2 TYR A  24      11.913  -9.820  -9.940  1.00 -0.12
ATOM    237  HD2 TYR A  24      12.470 -10.692 -10.252  1.00  0.12
ATOM    238  CE2 TYR A  24      11.130  -9.119 -10.862  1.00 -0.12
ATOM    239  HE2 TYR A  24      11.043  -9.477 -11.878  1.00  0.12
ATOM    240  C   TYR A  24      14.764  -9.534  -6.232  1.00  0.55
ATOM    241  O   TYR A  24      15.365 -10.597  -6.153  1.00 -0.55
ATOM    242  N   ILE A  25      14.561  -8.696  -5.232  1.00 -0.40
ATOM    243  H   ILE A  25      14.067  -7.840  -5.361  1.00  0.40
ATOM    244  CA  ILE A  25      15.038  -8.950  -3.877  1.00  0.00
ATOM    245  CB  ILE A  25      16.326  -8.192  -3.481  1.00  0.00
ATOM    246  CG2 ILE A  25      17.566  -8.889  -4.056  1.00  0.00
ATOM    247  CG1 ILE A  25      16.322  -6.709  -3.870  1.00  0.00
ATOM    248  CD1 ILE A  25      17.601  -6.045  -3.346  1.00  0.00
ATOM    249  C   ILE A  25      13.950  -8.515  -2.886  1.00  0.55
ATOM    250  O   ILE A  25      13.309  -7.552  -3.241  1.00 -0.55
ATOM    251  N   THR A  26      13.773  -9.140  -1.750  1.00 -0.40
ATOM    252  H   THR A  26      14.311  -9.942  -1.503  1.00  0.40
ATOM    253  CA  THR A  26      12.783  -8.716  -0.770  1.00  0.00
ATOM    254  CB  THR A  26      12.528  -9.786   0.303  1.00  0.00
ATOM    255  OG1 THR A  26      13.694  -9.881   1.116  1.00 -0.49
ATOM    256  HG1 THR A  26      13.504 -10.554   1.773  1.00  0.49
ATOM    257  CG2 THR A  26      12.324 -11.127  -0.344  1.00  0.00
ATOM    258  C   THR A  26      13.224  -7.400  -0.140  1.00  0.55
ATOM    259  O   THR A  26      14.357  -6.901  -0.315  1.00 -0.55
ATOM    260  N   LYS A  27      12.287  -6.769   0.542  1.00 -0.40
ATOM    261  H   LYS A  27      11.367  -7.146   0.596  1.00  0.40
ATOM    262  CA  LYS A  27      12.460  -5.526   1.257  1.00  0.00
ATOM    263  CB  LYS A  27      11.181  -4.959   1.855  1.00  0.00
ATOM    264  CG  LYS A  27      10.102  -4.405   0.945  1.00  0.00
ATOM    265  CD  LYS A  27       8.750  -4.452   1.677  1.00  0.00
ATOM    266  CE  LYS A  27       7.559  -4.131   0.800  1.00  0.33
ATOM    267  NZ  LYS A  27       6.252  -4.452   1.438  1.00 -0.32
ATOM    268  HZ1 LYS A  27       6.150  -3.905   2.316  1.00  0.33
ATOM    269  HZ2 LYS A  27       6.214  -5.468   1.657  1.00  0.33
ATOM    270  HZ3 LYS A  27       5.479  -4.210   0.786  1.00  0.33
ATOM    271  C   LYS A  27      13.546  -5.724   2.363  1.00  0.55
ATOM    272  O   LYS A  27      14.371  -4.798   2.524  1.00 -0.55
ATOM    273  N   SER A  28      13.524  -6.835   3.061  1.00 -0.40
ATOM    274  H   SER A  28      12.843  -7.551   2.929  1.00  0.40
ATOM    275  CA  SER A  28      14.554  -7.060   4.102  1.00  0.00
ATOM    276  CB  SER A  28      14.180  -8.226   4.985  1.00  0.00
ATOM    277  OG  SER A  28      14.628  -9.515   4.622  1.00 -0.49
ATOM    278  HG  SER A  28      14.293 -10.111   5.296  1.00  0.49
ATOM    279  C   SER A  28      15.937  -7.179   3.452  1.00  0.55
ATOM    280  O   SER A  28      16.867  -6.489   3.907  1.00 -0.55
ATOM    281  N   GLU A  29      16.051  -7.999   2.392  1.00 -0.40
ATOM    282  H   GLU A  29      15.287  -8.547   2.061  1.00  0.40
ATOM    283  CA  GLU A  29      17.290  -8.135   1.672  1.00  0.00
ATOM    284  CB  GLU A  29      17.101  -8.912   0.350  1.00  0.00
ATOM    285  CG  GLU A  29      17.067 -10.380   0.712  1.00  0.00
ATOM    286  CD  GLU A  29      16.359 -11.242  -0.303  1.00  0.10
ATOM    287  OE1 GLU A  29      16.171 -10.866  -1.480  1.00 -0.55
ATOM    288  OE2 GLU A  29      15.927 -12.350   0.128  1.00 -0.55
ATOM    289  C   GLU A  29      17.900  -6.827   1.208  1.00  0.55
ATOM    290  O   GLU A  29      19.127  -6.597   1.301  1.00 -0.55
ATOM    291  N   ALA A  30      17.009  -6.004   0.662  1.00 -0.40
ATOM    292  H   ALA A  30      16.044  -6.240   0.586  1.00  0.40
ATOM    293  CA  ALA A  30      17.400  -4.684   0.135  1.00  0.00
ATOM    294  CB  ALA A  30      16.185  -4.078  -0.557  1.00  0.00
ATOM    295  C   ALA A  30      18.008  -3.761   1.193  1.00  0.55
ATOM    296  O   ALA A  30      19.015  -3.059   1.036  1.00 -0.55
ATOM    297  N   GLN A  31      17.328  -3.779   2.338  1.00 -0.40
ATOM    298  H   GLN A  31      16.515  -4.344   2.445  1.00  0.40
ATOM    299  CA  GLN A  31      17.698  -2.998   3.511  1.00  0.00
ATOM    300  CB  GLN A  31      16.700  -3.141   4.643  1.00  0.00
ATOM    301  CG  GLN A  31      15.300  -2.718   4.234  1.00  0.00
ATOM    302  CD  GLN A  31      14.294  -2.788   5.368  1.00  0.55
ATOM    303  OE1 GLN A  31      13.963  -1.687   5.817  1.00 -0.55
ATOM    304  NE2 GLN A  31      13.796  -3.926   5.881  1.00 -0.78
ATOM    305 HE21 GLN A  31      13.134  -3.889   6.630  1.00  0.39
ATOM    306 HE22 GLN A  31      14.086  -4.810   5.513  1.00  0.39
ATOM    307  C   GLN A  31      19.099  -3.444   3.943  1.00  0.55
ATOM    308  O   GLN A  31      19.888  -2.569   4.269  1.00 -0.55
ATOM    309  N   ALA A  32      19.253  -4.754   3.872  1.00 -0.40
ATOM    310  H   ALA A  32      18.510  -5.349   3.577  1.00  0.40
ATOM    311  CA  ALA A  32      20.500  -5.431   4.211  1.00  0.00
ATOM    312  CB  ALA A  32      20.493  -6.930   4.090  1.00  0.00
ATOM    313  C   ALA A  32      21.607  -4.845   3.322  1.00  0.55
ATOM    314  O   ALA A  32      22.731  -4.739   3.833  1.00 -0.55
ATOM    315  N   LEU A  33      21.311  -4.450   2.092  1.00 -0.40
ATOM    316  H   LEU A  33      20.398  -4.519   1.698  1.00  0.40
ATOM    317  CA  LEU A  33      22.357  -3.884   1.258  1.00  0.00
ATOM    318  CB  LEU A  33      22.135  -4.136  -0.238  1.00  0.00
ATOM    319  CG  LEU A  33      21.779  -5.612  -0.475  1.00  0.00
ATOM    320  CD1 LEU A  33      21.481  -5.834  -1.940  1.00  0.00
ATOM    321  CD2 LEU A  33      22.911  -6.488   0.024  1.00  0.00
ATOM    322  C   LEU A  33      22.450  -2.396   1.468  1.00  0.55
ATOM    323  O   LEU A  33      23.265  -1.801   0.764  1.00 -0.55
ATOM    324  N   GLY A  34      21.641  -1.829   2.330  1.00 -0.40
ATOM    325  H   GLY A  34      20.958  -2.311   2.872  1.00  0.40
ATOM    326  CA  GLY A  34      21.774  -0.373   2.490  1.00  0.00
ATOM    327  C   GLY A  34      20.646   0.455   1.912  1.00  0.55
ATOM    328  O   GLY A  34      20.850   1.663   1.794  1.00 -0.55
ATOM    329  N   TRP A  35      19.542  -0.227   1.591  1.00 -0.40
ATOM    330  H   TRP A  35      19.459  -1.214   1.705  1.00  0.40
ATOM    331  CA  TRP A  35      18.395   0.472   1.052  1.00  0.00
ATOM    332  CB  TRP A  35      17.413  -0.521   0.459  1.00  0.12
ATOM    333  CG  TRP A  35      16.126   0.047  -0.111  1.00 -0.12
ATOM    334  CD1 TRP A  35      15.966   1.059  -1.031  1.00 -0.12
ATOM    335  HD1 TRP A  35      16.756   1.653  -1.465  1.00  0.12
ATOM    336  NE1 TRP A  35      14.618   1.180  -1.300  1.00 -0.40
ATOM    337  HE1 TRP A  35      14.236   1.815  -1.935  1.00  0.40
ATOM    338  CE2 TRP A  35      13.885   0.291  -0.560  1.00  0.00
ATOM    339  CD2 TRP A  35      14.793  -0.438   0.202  1.00  0.00
ATOM    340  CE3 TRP A  35      14.327  -1.408   1.089  1.00 -0.12
ATOM    341  HE3 TRP A  35      14.989  -1.960   1.741  1.00  0.12
ATOM    342  CZ3 TRP A  35      12.972  -1.648   1.111  1.00 -0.12
ATOM    343  HZ3 TRP A  35      12.582  -2.429   1.748  1.00  0.12
ATOM    344  CZ2 TRP A  35      12.492   0.088  -0.535  1.00 -0.12
ATOM    345  HZ2 TRP A  35      11.788   0.648  -1.131  1.00  0.12
ATOM    346  CH2 TRP A  35      12.092  -0.902   0.328  1.00 -0.12
ATOM    347  HH2 TRP A  35      11.036  -1.115   0.404  1.00  0.12
ATOM    348  C   TRP A  35      17.652   1.229   2.157  1.00  0.55
ATOM    349  O   TRP A  35      17.319   0.631   3.180  1.00 -0.55
ATOM    350  N   VAL A  36      17.398   2.503   1.833  1.00 -0.40
ATOM    351  H   VAL A  36      17.709   2.885   0.966  1.00  0.40
ATOM    352  CA  VAL A  36      16.660   3.433   2.691  1.00  0.00
ATOM    353  CB  VAL A  36      17.450   4.649   3.192  1.00  0.00
ATOM    354  CG1 VAL A  36      16.648   5.384   4.245  1.00  0.00
ATOM    355  CG2 VAL A  36      18.811   4.283   3.760  1.00  0.00
ATOM    356  C   VAL A  36      15.551   3.940   1.762  1.00  0.55
ATOM    357  O   VAL A  36      15.938   4.746   0.898  1.00 -0.55
ATOM    358  N   ALA A  37      14.332   3.417   1.956  1.00 -0.40
ATOM    359  H   ALA A  37      14.129   2.772   2.689  1.00  0.40
ATOM    360  CA  ALA A  37      13.223   3.787   1.069  1.00  0.00
ATOM    361  CB  ALA A  37      11.904   3.144   1.465  1.00  0.00
ATOM    362  C   ALA A  37      13.120   5.297   0.914  1.00  0.55
ATOM    363  O   ALA A  37      12.985   5.735  -0.250  1.00 -0.55
ATOM    364  N   SER A  38      13.155   6.050   1.998  1.00 -0.40
ATOM    365  H   SER A  38      13.251   5.705   2.928  1.00  0.40
ATOM    366  CA  SER A  38      13.042   7.494   1.789  1.00  0.00
ATOM    367  CB  SER A  38      12.904   8.310   3.079  1.00  0.00
ATOM    368  OG  SER A  38      13.873   7.799   3.987  1.00 -0.49
ATOM    369  HG  SER A  38      13.492   7.000   4.359  1.00  0.49
ATOM    370  C   SER A  38      14.220   8.080   1.002  1.00  0.55
ATOM    371  O   SER A  38      14.056   9.224   0.533  1.00 -0.55
ATOM    372  N   LYS A  39      15.343   7.430   0.811  1.00 -0.40
ATOM    373  H   LYS A  39      15.518   6.513   1.164  1.00  0.40
ATOM    374  CA  LYS A  39      16.410   8.079   0.036  1.00  0.00
ATOM    375  CB  LYS A  39      17.766   7.511   0.382  1.00  0.00
ATOM    376  CG  LYS A  39      17.926   6.529   1.525  1.00  0.00
ATOM    377  CD  LYS A  39      19.285   6.772   2.215  1.00  0.00
ATOM    378  CE  LYS A  39      19.281   8.268   2.589  1.00  0.33
ATOM    379  NZ  LYS A  39      18.012   8.835   1.990  1.00 -0.32
ATOM    380  HZ1 LYS A  39      17.341   8.063   1.802  1.00  0.33
ATOM    381  HZ2 LYS A  39      18.236   9.324   1.100  1.00  0.33
ATOM    382  HZ3 LYS A  39      17.585   9.510   2.658  1.00  0.33
ATOM    383  C   LYS A  39      16.149   7.836  -1.458  1.00  0.55
ATOM    384  O   LYS A  39      16.607   8.608  -2.310  1.00 -0.55
ATOM    385  N   GLY A  40      15.420   6.748  -1.705  1.00 -0.40
ATOM    386  H   GLY A  40      15.044   6.158  -0.995  1.00  0.40
ATOM    387  CA  GLY A  40      15.152   6.388  -3.115  1.00  0.00
ATOM    388  C   GLY A  40      16.499   5.869  -3.682  1.00  0.55
ATOM    389  O   GLY A  40      16.691   6.012  -4.881  1.00 -0.55
ATOM    390  N   ASN A  41      17.345   5.248  -2.879  1.00 -0.40
ATOM    391  H   ASN A  41      17.125   5.077  -1.923  1.00  0.40
ATOM    392  CA  ASN A  41      18.656   4.768  -3.321  1.00  0.00
ATOM    393  CB  ASN A  41      19.660   5.137  -2.190  1.00  0.00
ATOM    394  CG  ASN A  41      19.415   4.159  -1.063  1.00  0.55
ATOM    395  OD1 ASN A  41      18.331   3.582  -0.908  1.00 -0.55
ATOM    396  ND2 ASN A  41      20.429   3.913  -0.227  1.00 -0.78
ATOM    397 HD21 ASN A  41      20.307   3.273   0.532  1.00  0.39
ATOM    398 HD22 ASN A  41      21.308   4.370  -0.359  1.00  0.39
ATOM    399  C   ASN A  41      18.791   3.299  -3.673  1.00  0.55
ATOM    400  O   ASN A  41      19.893   2.721  -3.645  1.00 -0.55
ATOM    401  N   LEU A  42      17.706   2.602  -4.035  1.00 -0.40
ATOM    402  H   LEU A  42      16.800   3.014  -4.097  1.00  0.40
ATOM    403  CA  LEU A  42      17.801   1.167  -4.366  1.00  0.00
ATOM    404  CB  LEU A  42      16.422   0.571  -4.646  1.00  0.00
ATOM    405  CG  LEU A  42      16.306  -0.921  -4.883  1.00  0.00
ATOM    406  CD1 LEU A  42      16.789  -1.705  -3.667  1.00  0.00
ATOM    407  CD2 LEU A  42      14.872  -1.264  -5.270  1.00  0.00
ATOM    408  C   LEU A  42      18.772   0.859  -5.524  1.00  0.55
ATOM    409  O   LEU A  42      19.554  -0.096  -5.416  1.00 -0.55
ATOM    410  N   ALA A  43      18.691   1.648  -6.583  1.00 -0.40
ATOM    411  H   ALA A  43      18.078   2.431  -6.657  1.00  0.40
ATOM    412  CA  ALA A  43      19.569   1.338  -7.721  1.00  0.00
ATOM    413  CB  ALA A  43      18.966   2.065  -8.911  1.00  0.00
ATOM    414  C   ALA A  43      21.023   1.663  -7.424  1.00  0.55
ATOM    415  O   ALA A  43      21.910   1.165  -8.140  1.00 -0.55
ATOM    416  N   ASP A  44      21.277   2.449  -6.389  1.00 -0.40
ATOM    417  H   ASP A  44      20.549   2.839  -5.831  1.00  0.40
ATOM    418  CA  ASP A  44      22.631   2.795  -6.000  1.00  0.00
ATOM    419  CB  ASP A  44      22.782   3.960  -5.026  1.00  0.00
ATOM    420  CG  ASP A  44      21.953   5.126  -5.520  1.00  0.10
ATOM    421  OD1 ASP A  44      22.010   5.282  -6.761  1.00 -0.55
ATOM    422  OD2 ASP A  44      21.287   5.844  -4.743  1.00 -0.55
ATOM    423  C   ASP A  44      23.228   1.635  -5.195  1.00  0.55
ATOM    424  O   ASP A  44      24.440   1.429  -5.311  1.00 -0.55
ATOM    425  N   VAL A  45      22.369   0.991  -4.428  1.00 -0.40
ATOM    426  H   VAL A  45      21.396   1.201  -4.378  1.00  0.40
ATOM    427  CA  VAL A  45      22.884  -0.101  -3.600  1.00  0.00
ATOM    428  CB  VAL A  45      22.219   0.010  -2.191  1.00  0.00
ATOM    429  CG1 VAL A  45      22.421   1.426  -1.646  1.00  0.00
ATOM    430  CG2 VAL A  45      20.743  -0.327  -2.180  1.00  0.00
ATOM    431  C   VAL A  45      22.741  -1.504  -4.160  1.00  0.55
ATOM    432  O   VAL A  45      23.317  -2.484  -3.636  1.00 -0.55
ATOM    433  N   ALA A  46      21.930  -1.649  -5.197  1.00 -0.40
ATOM    434  H   ALA A  46      21.481  -0.861  -5.608  1.00  0.40
ATOM    435  CA  ALA A  46      21.617  -2.936  -5.830  1.00  0.00
ATOM    436  CB  ALA A  46      20.573  -3.708  -5.029  1.00  0.00
ATOM    437  C   ALA A  46      21.151  -2.620  -7.241  1.00  0.55
ATOM    438  O   ALA A  46      19.974  -2.679  -7.582  1.00 -0.55
ATOM    439  N   PRO A  47      22.177  -2.290  -8.036  1.00 -0.20
ATOM    440  CD  PRO A  47      23.616  -2.206  -7.719  1.00  0.10
ATOM    441  CA  PRO A  47      21.898  -1.931  -9.444  1.00  0.10
ATOM    442  CB  PRO A  47      23.244  -1.460  -9.974  1.00  0.00
ATOM    443  CG  PRO A  47      24.088  -1.185  -8.761  1.00  0.00
ATOM    444  C   PRO A  47      21.214  -3.138 -10.098  1.00  0.55
ATOM    445  O   PRO A  47      21.542  -4.317  -9.806  1.00 -0.55
ATOM    446  N   GLY A  48      20.258  -2.779 -10.942  1.00 -0.40
ATOM    447  H   GLY A  48      20.020  -1.826 -11.115  1.00  0.40
ATOM    448  CA  GLY A  48      19.500  -3.787 -11.667  1.00  0.00
ATOM    449  C   GLY A  48      18.460  -4.570 -10.889  1.00  0.55
ATOM    450  O   GLY A  48      17.785  -5.350 -11.547  1.00 -0.55
ATOM    451  N   LYS A  49      18.335  -4.351  -9.587  1.00 -0.40
ATOM    452  H   LYS A  49      18.914  -3.687  -9.122  1.00  0.40
ATOM    453  CA  LYS A  49      17.375  -5.032  -8.729  1.00  0.00
ATOM    454  CB  LYS A  49      17.926  -5.170  -7.312  1.00  0.00
ATOM    455  CG  LYS A  49      19.054  -6.088  -7.059  1.00  0.00
ATOM    456  CD  LYS A  49      18.842  -7.363  -7.836  1.00  0.00
ATOM    457  CE  LYS A  49      20.240  -7.929  -8.118  1.00  0.33
ATOM    458  NZ  LYS A  49      20.148  -9.389  -8.459  1.00 -0.32
ATOM    459  HZ1 LYS A  49      19.554  -9.511  -9.304  1.00  0.33
ATOM    460  HZ2 LYS A  49      19.725  -9.906  -7.661  1.00  0.33
ATOM    461  HZ3 LYS A  49      21.100  -9.762  -8.648  1.00  0.33
ATOM    462  C   LYS A  49      16.086  -4.197  -8.577  1.00  0.55
ATOM    463  O   LYS A  49      16.107  -2.958  -8.682  1.00 -0.55
ATOM    464  N   SER A  50      15.029  -4.926  -8.243  1.00 -0.40
ATOM    465  H   SER A  50      15.101  -5.913  -8.135  1.00  0.40
ATOM    466  CA  SER A  50      13.711  -4.380  -8.011  1.00  0.00
ATOM    467  CB  SER A  50      12.781  -4.725  -9.188  1.00  0.00
ATOM    468  OG  SER A  50      12.867  -4.002 -10.390  1.00 -0.49
ATOM    469  HG  SER A  50      12.033  -4.143 -10.844  1.00  0.49
ATOM    470  C   SER A  50      13.192  -5.095  -6.760  1.00  0.55
ATOM    471  O   SER A  50      13.549  -6.266  -6.525  1.00 -0.55
ATOM    472  N   ILE A  51      12.381  -4.448  -5.965  1.00 -0.40
ATOM    473  H   ILE A  51      12.132  -3.499  -6.138  1.00  0.40
ATOM    474  CA  ILE A  51      11.777  -5.049  -4.775  1.00  0.00
ATOM    475  CB  ILE A  51      11.084  -3.944  -3.913  1.00  0.00
ATOM    476  CG2 ILE A  51      10.270  -4.546  -2.766  1.00  0.00
ATOM    477  CG1 ILE A  51      12.133  -2.913  -3.492  1.00  0.00
ATOM    478  CD1 ILE A  51      13.226  -3.409  -2.600  1.00  0.00
ATOM    479  C   ILE A  51      10.739  -6.054  -5.232  1.00  0.55
ATOM    480  O   ILE A  51       9.897  -5.770  -6.131  1.00 -0.55
ATOM    481  N   GLY A  52      10.688  -7.239  -4.682  1.00 -0.40
ATOM    482  H   GLY A  52      11.340  -7.517  -3.981  1.00  0.40
ATOM    483  CA  GLY A  52       9.696  -8.229  -5.038  1.00  0.00
ATOM    484  C   GLY A  52       9.954  -9.502  -4.256  1.00  0.55
ATOM    485  O   GLY A  52      11.108  -9.792  -3.885  1.00 -0.55
ATOM    486  N   GLY A  53       8.846 -10.212  -4.027  1.00 -0.40
ATOM    487  H   GLY A  53       7.963  -9.891  -4.357  1.00  0.40
ATOM    488  CA  GLY A  53       8.797 -11.458  -3.317  1.00  0.00
ATOM    489  C   GLY A  53       8.214 -11.485  -1.916  1.00  0.55
ATOM    490  O   GLY A  53       7.977 -12.598  -1.430  1.00 -0.55
ATOM    491  N   ASP A  54       7.920 -10.323  -1.341  1.00 -0.40
ATOM    492  H   ASP A  54       8.103  -9.451  -1.788  1.00  0.40
ATOM    493  CA  ASP A  54       7.303 -10.247   0.001  1.00  0.00
ATOM    494  CB  ASP A  54       7.322  -8.786   0.474  1.00  0.00
ATOM    495  CG  ASP A  54       8.784  -8.444   0.755  1.00  0.10
ATOM    496  OD1 ASP A  54       9.238  -9.072   1.746  1.00 -0.55
ATOM    497  OD2 ASP A  54       9.364  -7.643  -0.019  1.00 -0.55
ATOM    498  C   ASP A  54       5.869 -10.753   0.005  1.00  0.55
ATOM    499  O   ASP A  54       5.163 -10.704  -1.011  1.00 -0.55
ATOM    500  N   ILE A  55       5.396 -11.225   1.127  1.00 -0.40
ATOM    501  H   ILE A  55       5.969 -11.292   1.940  1.00  0.40
ATOM    502  CA  ILE A  55       4.013 -11.689   1.300  1.00  0.00
ATOM    503  CB  ILE A  55       3.725 -12.284   2.698  1.00  0.00
ATOM    504  CG2 ILE A  55       2.232 -12.551   2.971  1.00  0.00
ATOM    505  CG1 ILE A  55       4.558 -13.587   2.828  1.00  0.00
ATOM    506  CD1 ILE A  55       3.737 -14.705   2.189  1.00  0.00
ATOM    507  C   ILE A  55       3.134 -10.440   1.118  1.00  0.55
ATOM    508  O   ILE A  55       3.504  -9.331   1.510  1.00 -0.55
ATOM    509  N   PHE A  56       2.000 -10.681   0.522  1.00 -0.40
ATOM    510  H   PHE A  56       1.791 -11.609   0.231  1.00  0.40
ATOM    511  CA  PHE A  56       0.953  -9.735   0.210  1.00  0.00
ATOM    512  CB  PHE A  56       0.565  -9.717  -1.293  1.00  0.12
ATOM    513  CG  PHE A  56      -0.506  -8.676  -1.530  1.00 -0.12
ATOM    514  CD1 PHE A  56      -0.206  -7.327  -1.368  1.00 -0.12
ATOM    515  HD1 PHE A  56       0.798  -7.040  -1.093  1.00  0.12
ATOM    516  CE1 PHE A  56      -1.158  -6.350  -1.549  1.00 -0.12
ATOM    517  HE1 PHE A  56      -0.909  -5.309  -1.405  1.00  0.12
ATOM    518  CZ  PHE A  56      -2.424  -6.716  -1.915  1.00 -0.12
ATOM    519  HZ  PHE A  56      -3.172  -5.952  -2.069  1.00  0.12
ATOM    520  CD2 PHE A  56      -1.807  -9.048  -1.893  1.00 -0.12
ATOM    521  HD2 PHE A  56      -2.067 -10.089  -2.017  1.00  0.12
ATOM    522  CE2 PHE A  56      -2.764  -8.044  -2.091  1.00 -0.12
ATOM    523  HE2 PHE A  56      -3.770  -8.308  -2.383  1.00  0.12
ATOM    524  C   PHE A  56      -0.213 -10.175   1.079  1.00  0.55
ATOM    525  O   PHE A  56      -0.703 -11.289   0.808  1.00 -0.55
ATOM    526  N   SER A  57      -0.570  -9.300   2.033  1.00 -0.40
ATOM    527  H   SER A  57      -0.160  -8.405   2.184  1.00  0.40
ATOM    528  CA  SER A  57      -1.681  -9.759   2.914  1.00  0.00
ATOM    529  CB  SER A  57      -1.460  -9.230   4.340  1.00  0.00
ATOM    530  OG  SER A  57      -0.176  -9.733   4.729  1.00 -0.49
ATOM    531  HG  SER A  57      -0.024  -9.410   5.620  1.00  0.49
ATOM    532  C   SER A  57      -3.088  -9.504   2.431  1.00  0.55
ATOM    533  O   SER A  57      -3.984  -9.914   3.203  1.00 -0.55
ATOM    534  N   ASN A  58      -3.285  -8.888   1.254  1.00 -0.40
ATOM    535  H   ASN A  58      -2.529  -8.536   0.708  1.00  0.40
ATOM    536  CA  ASN A  58      -4.616  -8.693   0.703  1.00  0.00
ATOM    537  CB  ASN A  58      -5.010 -10.107   0.212  1.00  0.00
ATOM    538  CG  ASN A  58      -6.288 -10.275  -0.572  1.00  0.55
ATOM    539  OD1 ASN A  58      -6.557  -9.283  -1.273  1.00 -0.55
ATOM    540  ND2 ASN A  58      -7.075 -11.330  -0.604  1.00 -0.78
ATOM    541 HD21 ASN A  58      -7.901 -11.320  -1.166  1.00  0.39
ATOM    542 HD22 ASN A  58      -6.846 -12.140  -0.065  1.00  0.39
ATOM    543  C   ASN A  58      -5.583  -8.193   1.776  1.00  0.55
ATOM    544  O   ASN A  58      -6.665  -8.769   2.054  1.00 -0.55
ATOM    545  N   ARG A  59      -5.176  -7.077   2.340  1.00 -0.40
ATOM    546  H   ARG A  59      -4.348  -6.625   2.019  1.00  0.40
ATOM    547  CA  ARG A  59      -5.845  -6.392   3.447  1.00  0.00
ATOM    548  CB  ARG A  59      -4.946  -5.301   4.041  1.00  0.00
ATOM    549  CG  ARG A  59      -3.604  -5.874   4.524  1.00  0.00
ATOM    550  CD  ARG A  59      -2.601  -4.742   4.785  1.00  0.35
ATOM    551  NE  ARG A  59      -1.233  -5.331   4.940  1.00 -0.35
ATOM    552  HE  ARG A  59      -0.623  -5.392   4.150  1.00  0.45
ATOM    553  CZ  ARG A  59      -0.828  -5.775   6.128  1.00  0.35
ATOM    554  NH1 ARG A  59      -1.603  -5.671   7.203  1.00 -0.70
ATOM    555 HH11 ARG A  59      -2.509  -5.253   7.129  1.00  0.40
ATOM    556 HH12 ARG A  59      -1.281  -6.011   8.087  1.00  0.40
ATOM    557  NH2 ARG A  59       0.344  -6.329   6.307  1.00 -0.70
ATOM    558 HH21 ARG A  59       0.972  -6.431   5.536  1.00  0.40
ATOM    559 HH22 ARG A  59       0.611  -6.650   7.216  1.00  0.40
ATOM    560  C   ARG A  59      -7.222  -5.897   3.110  1.00  0.55
ATOM    561  O   ARG A  59      -8.036  -5.881   4.032  1.00 -0.55
ATOM    562  N   GLU A  60      -7.547  -5.491   1.914  1.00 -0.40
ATOM    563  H   GLU A  60      -6.864  -5.461   1.190  1.00  0.40
ATOM    564  CA  GLU A  60      -8.873  -5.052   1.506  1.00  0.00
ATOM    565  CB  GLU A  60      -8.790  -4.022   0.385  1.00  0.00
ATOM    566  CG  GLU A  60      -8.003  -2.794   0.795  1.00  0.00
ATOM    567  CD  GLU A  60      -8.842  -1.911   1.675  1.00  0.10
ATOM    568  OE1 GLU A  60     -10.028  -2.229   1.907  1.00 -0.55
ATOM    569  OE2 GLU A  60      -8.438  -0.880   2.210  1.00 -0.55
ATOM    570  C   GLU A  60      -9.672  -6.237   1.029  1.00  0.55
ATOM    571  O   GLU A  60     -10.820  -6.034   0.703  1.00 -0.55
ATOM    572  N   GLY A  61      -9.182  -7.448   0.933  1.00 -0.40
ATOM    573  H   GLY A  61      -8.238  -7.601   1.205  1.00  0.40
ATOM    574  CA  GLY A  61      -9.823  -8.650   0.476  1.00  0.00
ATOM    575  C   GLY A  61     -10.221  -8.623  -1.000  1.00  0.55
ATOM    576  O   GLY A  61     -11.150  -9.354  -1.387  1.00 -0.55
ATOM    577  N   LYS A  62      -9.558  -7.847  -1.837  1.00 -0.40
ATOM    578  H   LYS A  62      -8.801  -7.280  -1.524  1.00  0.40
ATOM    579  CA  LYS A  62      -9.862  -7.746  -3.271  1.00  0.00
ATOM    580  CB  LYS A  62      -9.299  -6.428  -3.823  1.00  0.00
ATOM    581  CG  LYS A  62      -9.955  -5.251  -3.095  1.00  0.00
ATOM    582  CD  LYS A  62      -9.833  -4.014  -3.951  1.00  0.00
ATOM    583  CE  LYS A  62     -10.111  -2.726  -3.163  1.00  0.33
ATOM    584  NZ  LYS A  62      -8.855  -1.875  -3.145  1.00 -0.32
ATOM    585  HZ1 LYS A  62      -8.583  -1.636  -4.120  1.00  0.33
ATOM    586  HZ2 LYS A  62      -8.084  -2.403  -2.690  1.00  0.33
ATOM    587  HZ3 LYS A  62      -9.036  -1.000  -2.612  1.00  0.33
ATOM    588  C   LYS A  62      -9.403  -8.959  -4.069  1.00  0.55
ATOM    589  O   LYS A  62     -10.074  -9.230  -5.090  1.00 -0.55
ATOM    590  N   LEU A  63      -8.368  -9.681  -3.706  1.00 -0.40
ATOM    591  H   LEU A  63      -7.811  -9.440  -2.915  1.00  0.40
ATOM    592  CA  LEU A  63      -7.960 -10.884  -4.430  1.00  0.00
ATOM    593  CB  LEU A  63      -6.432 -11.095  -4.423  1.00  0.00
ATOM    594  CG  LEU A  63      -5.644  -9.882  -4.989  1.00  0.00
ATOM    595  CD1 LEU A  63      -4.143  -9.996  -4.817  1.00  0.00
ATOM    596  CD2 LEU A  63      -6.001  -9.806  -6.465  1.00  0.00
ATOM    597  C   LEU A  63      -8.704 -12.067  -3.791  1.00  0.55
ATOM    598  O   LEU A  63      -8.974 -12.112  -2.583  1.00 -0.55
ATOM    599  N   PRO A  64      -8.946 -13.064  -4.635  1.00 -0.20
ATOM    600  CD  PRO A  64      -8.616 -13.098  -6.071  1.00  0.10
ATOM    601  CA  PRO A  64      -9.680 -14.243  -4.193  1.00  0.10
ATOM    602  CB  PRO A  64     -10.035 -14.971  -5.498  1.00  0.00
ATOM    603  CG  PRO A  64      -8.896 -14.535  -6.437  1.00  0.00
ATOM    604  C   PRO A  64      -8.932 -15.036  -3.169  1.00  0.55
ATOM    605  O   PRO A  64      -7.748 -15.314  -3.329  1.00 -0.55
ATOM    606  N   GLY A  65      -9.622 -15.448  -2.114  1.00 -0.40
ATOM    607  H   GLY A  65     -10.591 -15.258  -1.979  1.00  0.40
ATOM    608  CA  GLY A  65      -8.929 -16.230  -1.079  1.00  0.00
ATOM    609  C   GLY A  65      -9.336 -17.673  -1.158  1.00  0.55
ATOM    610  O   GLY A  65     -10.357 -17.964  -1.787  1.00 -0.55
ATOM    611  N   LYS A  66      -8.598 -18.534  -0.512  1.00 -0.40
ATOM    612  H   LYS A  66      -7.799 -18.218  -0.010  1.00  0.40
ATOM    613  CA  LYS A  66      -8.804 -19.969  -0.429  1.00  0.00
ATOM    614  CB  LYS A  66      -8.493 -20.623  -1.763  1.00  0.00
ATOM    615  CG  LYS A  66      -8.773 -22.095  -1.893  1.00  0.00
ATOM    616  CD  LYS A  66      -8.151 -22.739  -3.120  1.00  0.00
ATOM    617  CE  LYS A  66      -8.794 -24.090  -3.404  1.00  0.33
ATOM    618  NZ  LYS A  66     -10.320 -24.058  -3.435  1.00 -0.32
ATOM    619  HZ1 LYS A  66     -10.639 -23.405  -4.178  1.00  0.33
ATOM    620  HZ2 LYS A  66     -10.678 -23.737  -2.513  1.00  0.33
ATOM    621  HZ3 LYS A  66     -10.682 -25.013  -3.633  1.00  0.33
ATOM    622  C   LYS A  66      -7.904 -20.498   0.687  1.00  0.55
ATOM    623  O   LYS A  66      -6.818 -19.964   0.929  1.00 -0.55
ATOM    624  N   SER A  67      -8.376 -21.555   1.351  1.00 -0.40
ATOM    625  H   SER A  67      -9.266 -21.959   1.159  1.00  0.40
ATOM    626  CA  SER A  67      -7.582 -22.179   2.419  1.00  0.00
ATOM    627  CB  SER A  67      -8.465 -23.182   3.180  1.00  0.00
ATOM    628  OG  SER A  67      -7.609 -23.855   4.133  1.00 -0.49
ATOM    629  HG  SER A  67      -8.171 -24.477   4.600  1.00  0.49
ATOM    630  C   SER A  67      -6.353 -22.792   1.744  1.00  0.55
ATOM    631  O   SER A  67      -6.455 -23.458   0.714  1.00 -0.55
ATOM    632  N   GLY A  68      -5.187 -22.444   2.261  1.00 -0.40
ATOM    633  H   GLY A  68      -5.171 -21.843   3.053  1.00  0.40
ATOM    634  CA  GLY A  68      -3.857 -22.835   1.817  1.00  0.00
ATOM    635  C   GLY A  68      -3.157 -21.869   0.859  1.00  0.55
ATOM    636  O   GLY A  68      -1.969 -21.990   0.526  1.00 -0.55
ATOM    637  N   ARG A  69      -3.898 -20.897   0.347  1.00 -0.40
ATOM    638  H   ARG A  69      -4.852 -20.788   0.614  1.00  0.40
ATOM    639  CA  ARG A  69      -3.420 -19.922  -0.618  1.00  0.00
ATOM    640  CB  ARG A  69      -4.593 -19.453  -1.539  1.00  0.00
ATOM    641  CG  ARG A  69      -3.949 -18.459  -2.558  1.00  0.00
ATOM    642  CD  ARG A  69      -5.020 -17.790  -3.423  1.00  0.35
ATOM    643  NE  ARG A  69      -5.569 -18.845  -4.263  1.00 -0.35
ATOM    644  HE  ARG A  69      -4.930 -19.576  -4.487  1.00  0.45
ATOM    645  CZ  ARG A  69      -6.773 -18.987  -4.771  1.00  0.35
ATOM    646  NH1 ARG A  69      -7.723 -18.092  -4.526  1.00 -0.70
ATOM    647 HH11 ARG A  69      -7.525 -17.299  -3.949  1.00  0.40
ATOM    648 HH12 ARG A  69      -8.635 -18.210  -4.918  1.00  0.40
ATOM    649  NH2 ARG A  69      -7.106 -20.029  -5.527  1.00 -0.70
ATOM    650 HH21 ARG A  69      -6.430 -20.739  -5.726  1.00  0.40
ATOM    651 HH22 ARG A  69      -8.032 -20.103  -5.897  1.00  0.40
ATOM    652  C   ARG A  69      -2.755 -18.741   0.004  1.00  0.55
ATOM    653  O   ARG A  69      -3.392 -18.094   0.829  1.00 -0.55
ATOM    654  N   THR A  70      -1.512 -18.467  -0.352  1.00 -0.40
ATOM    655  H   THR A  70      -0.984 -19.053  -0.962  1.00  0.40
ATOM    656  CA  THR A  70      -0.845 -17.260   0.147  1.00  0.00
ATOM    657  CB  THR A  70       0.375 -17.431   1.060  1.00  0.00
ATOM    658  OG1 THR A  70       1.278 -18.350   0.481  1.00 -0.49
ATOM    659  HG1 THR A  70       2.081 -18.298   1.005  1.00  0.49
ATOM    660  CG2 THR A  70      -0.077 -17.997   2.412  1.00  0.00
ATOM    661  C   THR A  70      -0.515 -16.414  -1.109  1.00  0.55
ATOM    662  O   THR A  70      -0.403 -16.961  -2.240  1.00 -0.55
ATOM    663  N   TRP A  71      -0.442 -15.093  -0.917  1.00 -0.40
ATOM    664  H   TRP A  71      -0.595 -14.693  -0.017  1.00  0.40
ATOM    665  CA  TRP A  71      -0.142 -14.139  -1.974  1.00  0.00
ATOM    666  CB  TRP A  71      -1.236 -13.052  -2.114  1.00  0.12
ATOM    667  CG  TRP A  71      -2.573 -13.520  -2.599  1.00 -0.12
ATOM    668  CD1 TRP A  71      -3.654 -13.963  -1.879  1.00 -0.12
ATOM    669  HD1 TRP A  71      -3.679 -14.015  -0.801  1.00  0.12
ATOM    670  NE1 TRP A  71      -4.709 -14.335  -2.695  1.00 -0.40
ATOM    671  HE1 TRP A  71      -5.582 -14.660  -2.405  1.00  0.40
ATOM    672  CE2 TRP A  71      -4.290 -14.158  -3.995  1.00  0.00
ATOM    673  CD2 TRP A  71      -2.951 -13.683  -3.979  1.00  0.00
ATOM    674  CE3 TRP A  71      -2.286 -13.434  -5.189  1.00 -0.12
ATOM    675  HE3 TRP A  71      -1.264 -13.085  -5.203  1.00  0.12
ATOM    676  CZ3 TRP A  71      -2.943 -13.635  -6.387  1.00 -0.12
ATOM    677  HZ3 TRP A  71      -2.463 -13.385  -7.322  1.00  0.12
ATOM    678  CZ2 TRP A  71      -4.942 -14.452  -5.192  1.00 -0.12
ATOM    679  HZ2 TRP A  71      -5.935 -14.875  -5.217  1.00  0.12
ATOM    680  CH2 TRP A  71      -4.270 -14.181  -6.377  1.00 -0.12
ATOM    681  HH2 TRP A  71      -4.760 -14.386  -7.317  1.00  0.12
ATOM    682  C   TRP A  71       1.190 -13.494  -1.627  1.00  0.55
ATOM    683  O   TRP A  71       1.667 -13.324  -0.489  1.00 -0.55
ATOM    684  N   ARG A  72       1.831 -13.074  -2.687  1.00 -0.40
ATOM    685  H   ARG A  72       1.451 -13.261  -3.587  1.00  0.40
ATOM    686  CA  ARG A  72       3.100 -12.324  -2.739  1.00  0.00
ATOM    687  CB  ARG A  72       4.302 -13.264  -2.989  1.00  0.00
ATOM    688  CG  ARG A  72       4.494 -14.152  -1.772  1.00  0.00
ATOM    689  CD  ARG A  72       5.720 -15.003  -2.058  1.00  0.35
ATOM    690  NE  ARG A  72       5.747 -16.081  -1.063  1.00 -0.35
ATOM    691  HE  ARG A  72       5.221 -16.921  -1.193  1.00  0.45
ATOM    692  CZ  ARG A  72       6.503 -15.894   0.024  1.00  0.35
ATOM    693  NH1 ARG A  72       7.212 -14.795   0.222  1.00 -0.70
ATOM    694 HH11 ARG A  72       7.196 -14.061  -0.458  1.00  0.40
ATOM    695 HH12 ARG A  72       7.764 -14.698   1.050  1.00  0.40
ATOM    696  NH2 ARG A  72       6.483 -16.901   0.903  1.00 -0.70
ATOM    697 HH21 ARG A  72       5.930 -17.714   0.720  1.00  0.40
ATOM    698 HH22 ARG A  72       7.021 -16.842   1.744  1.00  0.40
ATOM    699  C   ARG A  72       3.036 -11.243  -3.820  1.00  0.55
ATOM    700  O   ARG A  72       2.191 -11.355  -4.728  1.00 -0.55
ATOM    701  N   GLU A  73       3.936 -10.264  -3.747  1.00 -0.40
ATOM    702  H   GLU A  73       4.656 -10.222  -3.058  1.00  0.40
ATOM    703  CA  GLU A  73       3.873  -9.186  -4.728  1.00  0.00
ATOM    704  CB  GLU A  73       3.262  -7.930  -4.072  1.00  0.00
ATOM    705  CG  GLU A  73       3.925  -7.446  -2.787  1.00  0.00
ATOM    706  CD  GLU A  73       3.393  -6.054  -2.446  1.00  0.10
ATOM    707  OE1 GLU A  73       3.359  -5.139  -3.333  1.00 -0.55
ATOM    708  OE2 GLU A  73       2.988  -5.860  -1.259  1.00 -0.55
ATOM    709  C   GLU A  73       5.237  -8.767  -5.225  1.00  0.55
ATOM    710  O   GLU A  73       6.147  -9.124  -4.472  1.00 -0.55
ATOM    711  N   ALA A  74       5.340  -8.078  -6.346  1.00 -0.40
ATOM    712  H   ALA A  74       4.554  -7.833  -6.908  1.00  0.40
ATOM    713  CA  ALA A  74       6.661  -7.638  -6.813  1.00  0.00
ATOM    714  CB  ALA A  74       7.345  -8.552  -7.808  1.00  0.00
ATOM    715  C   ALA A  74       6.452  -6.318  -7.536  1.00  0.55
ATOM    716  O   ALA A  74       5.351  -6.256  -8.102  1.00 -0.55
ATOM    717  N   ASP A  75       7.435  -5.465  -7.492  1.00 -0.40
ATOM    718  H   ASP A  75       8.271  -5.635  -6.976  1.00  0.40
ATOM    719  CA  ASP A  75       7.355  -4.202  -8.207  1.00  0.00
ATOM    720  CB  ASP A  75       8.469  -3.255  -7.795  1.00  0.00
ATOM    721  CG  ASP A  75       8.228  -2.602  -6.463  1.00  0.10
ATOM    722  OD1 ASP A  75       7.365  -3.160  -5.733  1.00 -0.55
ATOM    723  OD2 ASP A  75       8.891  -1.609  -6.198  1.00 -0.55
ATOM    724  C   ASP A  75       7.536  -4.453  -9.705  1.00  0.55
ATOM    725  O   ASP A  75       8.358  -5.336 -10.033  1.00 -0.55
ATOM    726  N   ILE A  76       6.809  -3.715 -10.509  1.00 -0.40
ATOM    727  H   ILE A  76       6.172  -3.036 -10.152  1.00  0.40
ATOM    728  CA  ILE A  76       6.860  -3.816 -11.972  1.00  0.00
ATOM    729  CB  ILE A  76       5.529  -4.362 -12.506  1.00  0.00
ATOM    730  CG2 ILE A  76       5.432  -4.066 -14.023  1.00  0.00
ATOM    731  CG1 ILE A  76       5.271  -5.825 -12.139  1.00  0.00
ATOM    732  CD1 ILE A  76       6.091  -6.968 -12.724  1.00  0.00
ATOM    733  C   ILE A  76       7.239  -2.425 -12.523  1.00  0.55
ATOM    734  O   ILE A  76       6.950  -1.332 -11.965  1.00 -0.55
ATOM    735  N   ASN A  77       7.960  -2.449 -13.657  1.00 -0.40
ATOM    736  H   ASN A  77       8.202  -3.326 -14.059  1.00  0.40
ATOM    737  CA  ASN A  77       8.457  -1.322 -14.407  1.00  0.00
ATOM    738  CB  ASN A  77       7.333  -0.411 -14.971  1.00  0.00
ATOM    739  CG  ASN A  77       6.344  -1.111 -15.869  1.00  0.55
ATOM    740  OD1 ASN A  77       6.741  -1.975 -16.656  1.00 -0.55
ATOM    741  ND2 ASN A  77       5.006  -0.926 -15.789  1.00 -0.78
ATOM    742 HD21 ASN A  77       4.628  -0.299 -15.108  1.00  0.39
ATOM    743 HD22 ASN A  77       4.396  -1.417 -16.411  1.00  0.39
ATOM    744  C   ASN A  77       9.403  -0.463 -13.600  1.00  0.55
ATOM    745  O   ASN A  77       9.554   0.735 -13.921  1.00 -0.55
ATOM    746  N   TYR A  78      10.054  -1.014 -12.586  1.00 -0.40
ATOM    747  H   TYR A  78       9.953  -1.964 -12.302  1.00  0.40
ATOM    748  CA  TYR A  78      10.987  -0.153 -11.835  1.00  0.00
ATOM    749  CB  TYR A  78      11.114  -0.635 -10.369  1.00  0.12
ATOM    750  CG  TYR A  78      12.127   0.157  -9.553  1.00 -0.12
ATOM    751  CD1 TYR A  78      11.822   1.381  -8.970  1.00 -0.12
ATOM    752  HD1 TYR A  78      10.822   1.770  -9.090  1.00  0.12
ATOM    753  CE1 TYR A  78      12.738   2.130  -8.242  1.00 -0.12
ATOM    754  HE1 TYR A  78      12.455   3.087  -7.829  1.00  0.12
ATOM    755  CZ  TYR A  78      14.026   1.634  -8.049  1.00  0.06
ATOM    756  OH  TYR A  78      14.967   2.306  -7.295  1.00 -0.49
ATOM    757  HH  TYR A  78      14.564   3.114  -6.969  1.00  0.43
ATOM    758  CD2 TYR A  78      13.432  -0.306  -9.349  1.00 -0.12
ATOM    759  HD2 TYR A  78      13.728  -1.265  -9.749  1.00  0.12
ATOM    760  CE2 TYR A  78      14.337   0.446  -8.645  1.00 -0.12
ATOM    761  HE2 TYR A  78      15.349   0.079  -8.557  1.00  0.12
ATOM    762  C   TYR A  78      12.413  -0.178 -12.438  1.00  0.55
ATOM    763  O   TYR A  78      12.862  -1.299 -12.778  1.00 -0.55
ATOM    764  N   THR A  79      13.055   0.967 -12.505  1.00 -0.40
ATOM    765  H   THR A  79      12.647   1.843 -12.260  1.00  0.40
ATOM    766  CA  THR A  79      14.483   0.970 -12.976  1.00  0.00
ATOM    767  CB  THR A  79      14.803   1.592 -14.328  1.00  0.00
ATOM    768  OG1 THR A  79      14.385   2.971 -14.262  1.00 -0.49
ATOM    769  HG1 THR A  79      14.733   3.391 -15.052  1.00  0.49
ATOM    770  CG2 THR A  79      14.002   0.959 -15.436  1.00  0.00
ATOM    771  C   THR A  79      15.351   1.637 -11.894  1.00  0.55
ATOM    772  O   THR A  79      16.349   1.032 -11.473  1.00 -0.55
ATOM    773  N   SER A  80      14.989   2.808 -11.405  1.00 -0.40
ATOM    774  H   SER A  80      14.188   3.302 -11.733  1.00  0.40
ATOM    775  CA  SER A  80      15.764   3.450 -10.337  1.00  0.00
ATOM    776  CB  SER A  80      17.074   3.985 -10.954  1.00  0.00
ATOM    777  OG  SER A  80      16.689   5.130 -11.727  1.00 -0.49
ATOM    778  HG  SER A  80      17.498   5.471 -12.116  1.00  0.49
ATOM    779  C   SER A  80      14.995   4.586  -9.689  1.00  0.55
ATOM    780  O   SER A  80      13.962   4.988 -10.246  1.00 -0.55
ATOM    781  N   GLY A  81      15.469   5.095  -8.565  1.00 -0.40
ATOM    782  H   GLY A  81      16.296   4.761  -8.118  1.00  0.40
ATOM    783  CA  GLY A  81      14.744   6.232  -7.911  1.00  0.00
ATOM    784  C   GLY A  81      13.677   5.692  -6.949  1.00  0.55
ATOM    785  O   GLY A  81      13.793   4.526  -6.518  1.00 -0.55
ATOM    786  N   PHE A  82      12.681   6.519  -6.644  1.00 -0.40
ATOM    787  H   PHE A  82      12.620   7.452  -6.989  1.00  0.40
ATOM    788  CA  PHE A  82      11.607   6.060  -5.759  1.00  0.00
ATOM    789  CB  PHE A  82      10.687   7.209  -5.302  1.00  0.12
ATOM    790  CG  PHE A  82      11.526   8.242  -4.598  1.00 -0.12
ATOM    791  CD1 PHE A  82      11.807   8.097  -3.257  1.00 -0.12
ATOM    792  HD1 PHE A  82      11.405   7.252  -2.718  1.00  0.12
ATOM    793  CE1 PHE A  82      12.593   9.014  -2.594  1.00 -0.12
ATOM    794  HE1 PHE A  82      12.797   8.896  -1.541  1.00  0.12
ATOM    795  CZ  PHE A  82      13.119  10.090  -3.292  1.00 -0.12
ATOM    796  HZ  PHE A  82      13.742  10.812  -2.785  1.00  0.12
ATOM    797  CD2 PHE A  82      12.054   9.308  -5.287  1.00 -0.12
ATOM    798  HD2 PHE A  82      11.848   9.417  -6.341  1.00  0.12
ATOM    799  CE2 PHE A  82      12.843  10.237  -4.648  1.00 -0.12
ATOM    800  HE2 PHE A  82      13.245  11.076  -5.197  1.00  0.12
ATOM    801  C   PHE A  82      10.689   5.067  -6.458  1.00  0.55
ATOM    802  O   PHE A  82      10.541   5.028  -7.685  1.00 -0.55
ATOM    803  N   ARG A  83      10.019   4.261  -5.655  1.00 -0.40
ATOM    804  H   ARG A  83      10.149   4.295  -4.667  1.00  0.40
ATOM    805  CA  ARG A  83       9.043   3.261  -6.122  1.00  0.00
ATOM    806  CB  ARG A  83       8.697   2.313  -4.945  1.00  0.00
ATOM    807  CG  ARG A  83       9.990   1.615  -4.482  1.00  0.00
ATOM    808  CD  ARG A  83       9.798   0.556  -3.425  1.00  0.35
ATOM    809  NE  ARG A  83       8.754  -0.437  -3.613  1.00 -0.35
ATOM    810  HE  ARG A  83       8.876  -1.054  -4.388  1.00  0.45
ATOM    811  CZ  ARG A  83       7.655  -0.631  -2.887  1.00  0.35
ATOM    812  NH1 ARG A  83       7.369   0.129  -1.831  1.00 -0.70
ATOM    813 HH11 ARG A  83       7.986   0.870  -1.566  1.00  0.40
ATOM    814 HH12 ARG A  83       6.536  -0.040  -1.304  1.00  0.40
ATOM    815  NH2 ARG A  83       6.774  -1.594  -3.154  1.00 -0.70
ATOM    816 HH21 ARG A  83       6.925  -2.208  -3.929  1.00  0.40
ATOM    817 HH22 ARG A  83       5.962  -1.702  -2.580  1.00  0.40
ATOM    818  C   ARG A  83       7.834   3.943  -6.767  1.00  0.55
ATOM    819  O   ARG A  83       7.395   5.065  -6.449  1.00 -0.55
ATOM    820  N   ASN A  84       7.340   3.188  -7.727  1.00 -0.40
ATOM    821  H   ASN A  84       7.763   2.313  -7.946  1.00  0.40
ATOM    822  CA  ASN A  84       6.178   3.516  -8.546  1.00  0.00
ATOM    823  CB  ASN A  84       6.461   3.215 -10.027  1.00  0.00
ATOM    824  CG  ASN A  84       6.530   1.715 -10.328  1.00  0.55
ATOM    825  OD1 ASN A  84       6.118   0.808  -9.561  1.00 -0.55
ATOM    826  ND2 ASN A  84       7.092   1.413 -11.499  1.00 -0.78
ATOM    827 HD21 ASN A  84       7.180   0.457 -11.780  1.00  0.39
ATOM    828 HD22 ASN A  84       7.426   2.142 -12.097  1.00  0.39
ATOM    829  C   ASN A  84       4.912   2.804  -8.005  1.00  0.55
ATOM    830  O   ASN A  84       4.898   2.211  -6.893  1.00 -0.55
ATOM    831  N   SER A  85       3.849   2.897  -8.803  1.00 -0.40
ATOM    832  H   SER A  85       3.863   3.364  -9.684  1.00  0.40
ATOM    833  CA  SER A  85       2.600   2.296  -8.389  1.00  0.00
ATOM    834  CB  SER A  85       1.400   3.258  -8.610  1.00  0.00
ATOM    835  OG  SER A  85       1.363   3.519 -10.013  1.00 -0.49
ATOM    836  HG  SER A  85       0.933   2.759 -10.412  1.00  0.49
ATOM    837  C   SER A  85       2.221   0.984  -9.053  1.00  0.55
ATOM    838  O   SER A  85       1.044   0.610  -8.845  1.00 -0.55
ATOM    839  N   ASP A  86       3.146   0.340  -9.755  1.00 -0.40
ATOM    840  H   ASP A  86       4.082   0.672  -9.841  1.00  0.40
ATOM    841  CA  ASP A  86       2.827  -0.907 -10.449  1.00  0.00
ATOM    842  CB  ASP A  86       3.455  -1.040 -11.864  1.00  0.00
ATOM    843  CG  ASP A  86       3.076   0.125 -12.755  1.00  0.10
ATOM    844  OD1 ASP A  86       2.013   0.732 -12.592  1.00 -0.55
ATOM    845  OD2 ASP A  86       3.874   0.510 -13.633  1.00 -0.55
ATOM    846  C   ASP A  86       3.309  -2.123  -9.685  1.00  0.55
ATOM    847  O   ASP A  86       4.450  -2.136  -9.298  1.00 -0.55
ATOM    848  N   ARG A  87       2.418  -3.073  -9.560  1.00 -0.40
ATOM    849  H   ARG A  87       1.495  -2.973  -9.923  1.00  0.40
ATOM    850  CA  ARG A  87       2.695  -4.322  -8.898  1.00  0.00
ATOM    851  CB  ARG A  87       2.186  -4.266  -7.449  1.00  0.00
ATOM    852  CG  ARG A  87       2.501  -3.028  -6.643  1.00  0.00
ATOM    853  CD  ARG A  87       3.927  -3.018  -6.062  1.00  0.35
ATOM    854  NE  ARG A  87       4.185  -1.826  -5.266  1.00 -0.35
ATOM    855  HE  ARG A  87       3.949  -1.886  -4.299  1.00  0.45
ATOM    856  CZ  ARG A  87       4.695  -0.674  -5.669  1.00  0.35
ATOM    857  NH1 ARG A  87       5.029  -0.598  -6.963  1.00 -0.70
ATOM    858 HH11 ARG A  87       4.888  -1.385  -7.563  1.00  0.40
ATOM    859 HH12 ARG A  87       5.420   0.247  -7.330  1.00  0.40
ATOM    860  NH2 ARG A  87       4.911   0.384  -4.927  1.00 -0.70
ATOM    861 HH21 ARG A  87       4.684   0.367  -3.954  1.00  0.40
ATOM    862 HH22 ARG A  87       5.303   1.209  -5.335  1.00  0.40
ATOM    863  C   ARG A  87       2.048  -5.511  -9.595  1.00  0.55
ATOM    864  O   ARG A  87       0.994  -5.440 -10.212  1.00 -0.55
ATOM    865  N   ILE A  88       2.744  -6.631  -9.463  1.00 -0.40
ATOM    866  H   ILE A  88       3.645  -6.618  -9.039  1.00  0.40
ATOM    867  CA  ILE A  88       2.297  -7.968  -9.903  1.00  0.00
ATOM    868  CB  ILE A  88       3.279  -8.666 -10.869  1.00  0.00
ATOM    869  CG2 ILE A  88       4.568  -9.025 -10.151  1.00  0.00
ATOM    870  CG1 ILE A  88       2.604  -9.907 -11.470  1.00  0.00
ATOM    871  CD1 ILE A  88       3.230 -10.387 -12.771  1.00  0.00
ATOM    872  C   ILE A  88       2.014  -8.740  -8.581  1.00  0.55
ATOM    873  O   ILE A  88       2.796  -8.689  -7.605  1.00 -0.55
ATOM    874  N   LEU A  89       0.906  -9.435  -8.514  1.00 -0.40
ATOM    875  H   LEU A  89       0.301  -9.474  -9.304  1.00  0.40
ATOM    876  CA  LEU A  89       0.422 -10.198  -7.370  1.00  0.00
ATOM    877  CB  LEU A  89      -0.936  -9.722  -6.850  1.00  0.00
ATOM    878  CG  LEU A  89      -1.060  -8.282  -6.388  1.00  0.00
ATOM    879  CD1 LEU A  89       0.068  -7.958  -5.417  1.00  0.00
ATOM    880  CD2 LEU A  89      -0.990  -7.185  -7.456  1.00  0.00
ATOM    881  C   LEU A  89       0.316 -11.659  -7.794  1.00  0.55
ATOM    882  O   LEU A  89      -0.360 -11.902  -8.797  1.00 -0.55
ATOM    883  N   TYR A  90       0.908 -12.566  -7.023  1.00 -0.40
ATOM    884  H   TYR A  90       1.371 -12.347  -6.168  1.00  0.40
ATOM    885  CA  TYR A  90       0.884 -13.963  -7.441  1.00  0.00
ATOM    886  CB  TYR A  90       2.172 -14.422  -8.208  1.00  0.12
ATOM    887  CG  TYR A  90       3.446 -14.287  -7.438  1.00 -0.12
ATOM    888  CD1 TYR A  90       4.100 -13.045  -7.404  1.00 -0.12
ATOM    889  HD1 TYR A  90       3.669 -12.221  -7.953  1.00  0.12
ATOM    890  CE1 TYR A  90       5.273 -12.827  -6.699  1.00 -0.12
ATOM    891  HE1 TYR A  90       5.736 -11.854  -6.635  1.00  0.12
ATOM    892  CZ  TYR A  90       5.813 -13.953  -6.078  1.00  0.06
ATOM    893  OH  TYR A  90       6.969 -13.746  -5.370  1.00 -0.49
ATOM    894  HH  TYR A  90       7.197 -12.816  -5.440  1.00  0.43
ATOM    895  CD2 TYR A  90       4.026 -15.368  -6.790  1.00 -0.12
ATOM    896  HD2 TYR A  90       3.552 -16.338  -6.801  1.00  0.12
ATOM    897  CE2 TYR A  90       5.253 -15.170  -6.113  1.00 -0.12
ATOM    898  HE2 TYR A  90       5.739 -16.001  -5.624  1.00  0.12
ATOM    899  C   TYR A  90       0.581 -14.892  -6.289  1.00  0.55
ATOM    900  O   TYR A  90       1.215 -14.626  -5.262  1.00 -0.55
ATOM    901  N   SER A  91      -0.266 -15.872  -6.538  1.00 -0.40
ATOM    902  H   SER A  91      -0.685 -16.009  -7.432  1.00  0.40
ATOM    903  CA  SER A  91      -0.626 -16.802  -5.505  1.00  0.00
ATOM    904  CB  SER A  91      -2.109 -17.180  -5.662  1.00  0.00
ATOM    905  OG  SER A  91      -2.301 -18.070  -6.727  1.00 -0.49
ATOM    906  HG  SER A  91      -2.954 -18.706  -6.426  1.00  0.49
ATOM    907  C   SER A  91       0.272 -18.036  -5.528  1.00  0.55
ATOM    908  O   SER A  91       0.994 -18.317  -6.485  1.00 -0.55
ATOM    909  N   SER A  92       0.154 -18.722  -4.378  1.00 -0.40
ATOM    910  H   SER A  92      -0.432 -18.414  -3.633  1.00  0.40
ATOM    911  CA  SER A  92       0.884 -19.964  -4.154  1.00  0.00
ATOM    912  CB  SER A  92       0.831 -20.353  -2.679  1.00  0.00
ATOM    913  OG  SER A  92      -0.513 -20.530  -2.278  1.00 -0.49
ATOM    914  HG  SER A  92      -0.479 -20.922  -1.403  1.00  0.49
ATOM    915  C   SER A  92       0.390 -21.039  -5.129  1.00  0.55
ATOM    916  O   SER A  92       1.127 -21.989  -5.426  1.00 -0.55
ATOM    917  N   ASP A  93      -0.778 -20.906  -5.732  1.00 -0.40
ATOM    918  H   ASP A  93      -1.379 -20.138  -5.530  1.00  0.40
ATOM    919  CA  ASP A  93      -1.287 -21.848  -6.726  1.00  0.00
ATOM    920  CB  ASP A  93      -2.691 -22.343  -6.453  1.00  0.00
ATOM    921  CG  ASP A  93      -3.671 -21.242  -6.076  1.00  0.10
ATOM    922  OD1 ASP A  93      -3.367 -20.079  -5.749  1.00 -0.55
ATOM    923  OD2 ASP A  93      -4.855 -21.640  -6.131  1.00 -0.55
ATOM    924  C   ASP A  93      -1.232 -21.182  -8.105  1.00  0.55
ATOM    925  O   ASP A  93      -1.992 -21.530  -8.982  1.00 -0.55
ATOM    926  N   TRP A  94      -0.371 -20.179  -8.258  1.00 -0.40
ATOM    927  H   TRP A  94       0.151 -19.850  -7.476  1.00  0.40
ATOM    928  CA  TRP A  94      -0.086 -19.468  -9.499  1.00  0.00
ATOM    929  CB  TRP A  94       0.615 -20.545 -10.450  1.00  0.12
ATOM    930  CG  TRP A  94       1.720 -21.194  -9.659  1.00 -0.12
ATOM    931  CD1 TRP A  94       1.734 -22.469  -9.143  1.00 -0.12
ATOM    932  HD1 TRP A  94       0.961 -23.208  -9.296  1.00  0.12
ATOM    933  NE1 TRP A  94       2.881 -22.665  -8.398  1.00 -0.40
ATOM    934  HE1 TRP A  94       3.133 -23.493  -7.948  1.00  0.40
ATOM    935  CE2 TRP A  94       3.608 -21.503  -8.399  1.00  0.00
ATOM    936  CD2 TRP A  94       2.905 -20.559  -9.166  1.00  0.00
ATOM    937  CE3 TRP A  94       3.447 -19.269  -9.311  1.00 -0.12
ATOM    938  HE3 TRP A  94       2.939 -18.513  -9.892  1.00  0.12
ATOM    939  CZ3 TRP A  94       4.640 -18.954  -8.708  1.00 -0.12
ATOM    940  HZ3 TRP A  94       5.055 -17.962  -8.810  1.00  0.12
ATOM    941  CZ2 TRP A  94       4.831 -21.206  -7.801  1.00 -0.12
ATOM    942  HZ2 TRP A  94       5.388 -21.936  -7.234  1.00  0.12
ATOM    943  CH2 TRP A  94       5.320 -19.930  -7.957  1.00 -0.12
ATOM    944  HH2 TRP A  94       6.256 -19.669  -7.487  1.00  0.12
ATOM    945  C   TRP A  94      -1.135 -18.672 -10.216  1.00  0.55
ATOM    946  O   TRP A  94      -1.172 -18.617 -11.466  1.00 -0.55
ATOM    947  N   LEU A  95      -2.045 -17.991  -9.476  1.00 -0.40
ATOM    948  H   LEU A  95      -2.087 -18.102  -8.487  1.00  0.40
ATOM    949  CA  LEU A  95      -3.019 -17.059 -10.033  1.00  0.00
ATOM    950  CB  LEU A  95      -4.249 -16.736  -9.215  1.00  0.00
ATOM    951  CG  LEU A  95      -4.981 -17.956  -8.647  1.00  0.00
ATOM    952  CD1 LEU A  95      -6.141 -17.489  -7.795  1.00  0.00
ATOM    953  CD2 LEU A  95      -5.394 -18.804  -9.822  1.00  0.00
ATOM    954  C   LEU A  95      -2.183 -15.767 -10.115  1.00  0.55
ATOM    955  O   LEU A  95      -1.391 -15.526  -9.183  1.00 -0.55
ATOM    956  N   ILE A  96      -2.350 -14.969 -11.173  1.00 -0.40
ATOM    957  H   ILE A  96      -3.004 -15.148 -11.904  1.00  0.40
ATOM    958  CA  ILE A  96      -1.528 -13.756 -11.274  1.00  0.00
ATOM    959  CB  ILE A  96      -0.381 -13.880 -12.300  1.00  0.00
ATOM    960  CG2 ILE A  96       0.434 -12.570 -12.326  1.00  0.00
ATOM    961  CG1 ILE A  96       0.552 -15.049 -11.966  1.00  0.00
ATOM    962  CD1 ILE A  96       1.359 -15.644 -13.094  1.00  0.00
ATOM    963  C   ILE A  96      -2.428 -12.567 -11.569  1.00  0.55
ATOM    964  O   ILE A  96      -3.256 -12.702 -12.456  1.00 -0.55
ATOM    965  N   TYR A  97      -2.273 -11.523 -10.806  1.00 -0.40
ATOM    966  H   TYR A  97      -1.616 -11.511 -10.057  1.00  0.40
ATOM    967  CA  TYR A  97      -3.044 -10.308 -10.991  1.00  0.00
ATOM    968  CB  TYR A  97      -3.919 -10.043  -9.792  1.00  0.12
ATOM    969  CG  TYR A  97      -5.226 -10.809  -9.750  1.00 -0.12
ATOM    970  CD1 TYR A  97      -5.196 -12.184  -9.444  1.00 -0.12
ATOM    971  HD1 TYR A  97      -4.236 -12.645  -9.267  1.00  0.12
ATOM    972  CE1 TYR A  97      -6.317 -12.973  -9.357  1.00 -0.12
ATOM    973  HE1 TYR A  97      -6.276 -14.023  -9.115  1.00  0.12
ATOM    974  CZ  TYR A  97      -7.511 -12.304  -9.608  1.00  0.06
ATOM    975  OH  TYR A  97      -8.676 -13.049  -9.514  1.00 -0.49
ATOM    976  HH  TYR A  97      -9.416 -12.470  -9.709  1.00  0.43
ATOM    977  CD2 TYR A  97      -6.428 -10.195  -9.968  1.00 -0.12
ATOM    978  HD2 TYR A  97      -6.474  -9.138 -10.182  1.00  0.12
ATOM    979  CE2 TYR A  97      -7.590 -10.956  -9.909  1.00 -0.12
ATOM    980  HE2 TYR A  97      -8.549 -10.497 -10.098  1.00  0.12
ATOM    981  C   TYR A  97      -2.040  -9.171 -11.080  1.00  0.55
ATOM    982  O   TYR A  97      -0.864  -9.320 -10.775  1.00 -0.55
ATOM    983  N   LYS A  98      -2.511  -8.023 -11.528  1.00 -0.40
ATOM    984  H   LYS A  98      -3.458  -7.922 -11.824  1.00  0.40
ATOM    985  CA  LYS A  98      -1.682  -6.823 -11.623  1.00  0.00
ATOM    986  CB  LYS A  98      -1.267  -6.397 -13.030  1.00  0.00
ATOM    987  CG  LYS A  98      -2.423  -6.238 -14.033  1.00  0.00
ATOM    988  CD  LYS A  98      -1.763  -5.578 -15.243  1.00  0.00
ATOM    989  CE  LYS A  98      -2.779  -5.455 -16.388  1.00  0.33
ATOM    990  NZ  LYS A  98      -1.989  -4.690 -17.428  1.00 -0.32
ATOM    991  HZ1 LYS A  98      -1.142  -5.234 -17.690  1.00  0.33
ATOM    992  HZ2 LYS A  98      -1.702  -3.770 -17.038  1.00  0.33
ATOM    993  HZ3 LYS A  98      -2.579  -4.540 -18.271  1.00  0.33
ATOM    994  C   LYS A  98      -2.508  -5.646 -11.076  1.00  0.55
ATOM    995  O   LYS A  98      -3.746  -5.754 -11.079  1.00 -0.55
ATOM    996  N   THR A  99      -1.767  -4.637 -10.656  1.00 -0.40
ATOM    997  H   THR A  99      -0.772  -4.688 -10.623  1.00  0.40
ATOM    998  CA  THR A  99      -2.365  -3.374 -10.209  1.00  0.00
ATOM    999  CB  THR A  99      -2.539  -3.181  -8.693  1.00  0.00
ATOM   1000  OG1 THR A  99      -3.186  -1.925  -8.521  1.00 -0.49
ATOM   1001  HG1 THR A  99      -4.083  -2.043  -8.841  1.00  0.49
ATOM   1002  CG2 THR A  99      -1.269  -3.233  -7.864  1.00  0.00
ATOM   1003  C   THR A  99      -1.510  -2.252 -10.854  1.00  0.55
ATOM   1004  O   THR A  99      -0.297  -2.457 -10.902  1.00 -0.55
ATOM   1005  N   THR A 100      -2.091  -1.180 -11.357  1.00 -0.40
ATOM   1006  H   THR A 100      -3.081  -1.066 -11.390  1.00  0.40
ATOM   1007  CA  THR A 100      -1.275  -0.078 -11.905  1.00  0.00
ATOM   1008  CB  THR A 100      -1.430   0.155 -13.401  1.00  0.00
ATOM   1009  OG1 THR A 100      -2.812   0.306 -13.700  1.00 -0.49
ATOM   1010  HG1 THR A 100      -3.074   1.149 -13.324  1.00  0.49
ATOM   1011  CG2 THR A 100      -0.849  -1.057 -14.127  1.00  0.00
ATOM   1012  C   THR A 100      -1.677   1.166 -11.130  1.00  0.55
ATOM   1013  O   THR A 100      -1.249   2.298 -11.334  1.00 -0.55
ATOM   1014  N   ASP A 101      -2.578   0.927 -10.160  1.00 -0.40
ATOM   1015  H   ASP A 101      -2.957   0.032  -9.941  1.00  0.40
ATOM   1016  CA  ASP A 101      -3.013   2.086  -9.389  1.00  0.00
ATOM   1017  CB  ASP A 101      -4.462   2.336  -9.813  1.00  0.00
ATOM   1018  CG  ASP A 101      -5.432   1.228  -9.484  1.00  0.10
ATOM   1019  OD1 ASP A 101      -5.078   0.282  -8.737  1.00 -0.55
ATOM   1020  OD2 ASP A 101      -6.560   1.342 -10.035  1.00 -0.55
ATOM   1021  C   ASP A 101      -2.837   1.999  -7.888  1.00  0.55
ATOM   1022  O   ASP A 101      -3.689   2.473  -7.088  1.00 -0.55
ATOM   1023  N   HSE A 102      -1.733   1.427  -7.449  1.00 -0.40
ATOM   1024  H   HSE A 102      -1.066   1.018  -8.067  1.00  0.40
ATOM   1025  CA  HSE A 102      -1.411   1.355  -6.008  1.00  0.00
ATOM   1026  CB  HSE A 102      -1.004   2.754  -5.489  1.00  0.12
ATOM   1027  ND1 HSE A 102      -0.079   3.321  -3.194  1.00 -0.56
ATOM   1028  CG  HSE A 102      -0.007   2.658  -4.394  1.00  0.15
ATOM   1029  CE1 HSE A 102       0.996   3.010  -2.457  1.00  0.15
ATOM   1030  HE1 HSE A 102       1.265   3.434  -1.490  1.00  0.12
ATOM   1031  NE2 HSE A 102       1.719   2.077  -3.095  1.00 -0.40
ATOM   1032  HE2 HSE A 102       2.540   1.617  -2.759  1.00  0.40
ATOM   1033  CD2 HSE A 102       1.122   1.859  -4.317  1.00 -0.12
ATOM   1034  HD2 HSE A 102       1.517   1.167  -5.051  1.00  0.12
ATOM   1035  C   HSE A 102      -2.487   0.687  -5.182  1.00  0.55
ATOM   1036  O   HSE A 102      -2.957   1.161  -4.174  1.00 -0.55
ATOM   1037  N   TYR A 103      -2.809  -0.480  -5.671  1.00 -0.40
ATOM   1038  H   TYR A 103      -2.386  -0.756  -6.526  1.00  0.40
ATOM   1039  CA  TYR A 103      -3.710  -1.487  -5.170  1.00  0.00
ATOM   1040  CB  TYR A 103      -3.181  -1.946  -3.773  1.00  0.12
ATOM   1041  CG  TYR A 103      -1.698  -2.158  -3.566  1.00 -0.12
ATOM   1042  CD1 TYR A 103      -0.815  -1.152  -3.187  1.00 -0.12
ATOM   1043  HD1 TYR A 103      -1.192  -0.155  -3.018  1.00  0.12
ATOM   1044  CE1 TYR A 103       0.563  -1.407  -3.020  1.00 -0.12
ATOM   1045  HE1 TYR A 103       1.249  -0.612  -2.768  1.00  0.12
ATOM   1046  CZ  TYR A 103       1.011  -2.711  -3.188  1.00  0.06
ATOM   1047  OH  TYR A 103       2.357  -2.992  -3.007  1.00 -0.49
ATOM   1048  HH  TYR A 103       2.487  -3.931  -3.161  1.00  0.43
ATOM   1049  CD2 TYR A 103      -1.190  -3.460  -3.722  1.00 -0.12
ATOM   1050  HD2 TYR A 103      -1.860  -4.262  -3.996  1.00  0.12
ATOM   1051  CE2 TYR A 103       0.164  -3.734  -3.529  1.00 -0.12
ATOM   1052  HE2 TYR A 103       0.541  -4.739  -3.648  1.00  0.12
ATOM   1053  C   TYR A 103      -5.166  -1.089  -5.069  1.00  0.55
ATOM   1054  O   TYR A 103      -5.859  -1.746  -4.266  1.00 -0.55
ATOM   1055  N   GLN A 104      -5.632  -0.111  -5.829  1.00 -0.40
ATOM   1056  H   GLN A 104      -5.066   0.419  -6.455  1.00  0.40
ATOM   1057  CA  GLN A 104      -7.080   0.227  -5.753  1.00  0.00
ATOM   1058  CB  GLN A 104      -7.348   1.631  -6.269  1.00  0.00
ATOM   1059  CG  GLN A 104      -6.927   2.641  -5.216  1.00  0.00
ATOM   1060  CD  GLN A 104      -7.058   4.059  -5.769  1.00  0.55
ATOM   1061  OE1 GLN A 104      -8.170   4.586  -5.679  1.00 -0.55
ATOM   1062  NE2 GLN A 104      -6.008   4.655  -6.288  1.00 -0.78
ATOM   1063 HE21 GLN A 104      -5.128   4.181  -6.319  1.00  0.39
ATOM   1064 HE22 GLN A 104      -6.089   5.583  -6.651  1.00  0.39
ATOM   1065  C   GLN A 104      -7.845  -0.793  -6.558  1.00  0.55
ATOM   1066  O   GLN A 104      -8.872  -1.301  -6.125  1.00 -0.55
ATOM   1067  N   THR A 105      -7.273  -1.130  -7.714  1.00 -0.40
ATOM   1068  H   THR A 105      -6.421  -0.729  -8.043  1.00  0.40
ATOM   1069  CA  THR A 105      -7.907  -2.131  -8.550  1.00  0.00
ATOM   1070  CB  THR A 105      -8.713  -1.535  -9.742  1.00  0.00
ATOM   1071  OG1 THR A 105      -7.857  -0.796 -10.621  1.00 -0.49
ATOM   1072  HG1 THR A 105      -7.475  -0.094 -10.089  1.00  0.49
ATOM   1073  CG2 THR A 105      -9.790  -0.563  -9.261  1.00  0.00
ATOM   1074  C   THR A 105      -6.882  -3.151  -9.067  1.00  0.55
ATOM   1075  O   THR A 105      -5.715  -2.810  -9.239  1.00 -0.55
ATOM   1076  N   PHE A 106      -7.417  -4.346  -9.310  1.00 -0.40
ATOM   1077  H   PHE A 106      -8.386  -4.536  -9.172  1.00  0.40
ATOM   1078  CA  PHE A 106      -6.610  -5.441  -9.792  1.00  0.00
ATOM   1079  CB  PHE A 106      -6.643  -6.591  -8.717  1.00  0.12
ATOM   1080  CG  PHE A 106      -6.053  -6.076  -7.438  1.00 -0.12
ATOM   1081  CD1 PHE A 106      -4.666  -6.044  -7.288  1.00 -0.12
ATOM   1082  HD1 PHE A 106      -4.036  -6.392  -8.093  1.00  0.12
ATOM   1083  CE1 PHE A 106      -4.083  -5.569  -6.117  1.00 -0.12
ATOM   1084  HE1 PHE A 106      -3.009  -5.587  -6.007  1.00  0.12
ATOM   1085  CZ  PHE A 106      -4.873  -5.075  -5.093  1.00 -0.12
ATOM   1086  HZ  PHE A 106      -4.426  -4.714  -4.179  1.00  0.12
ATOM   1087  CD2 PHE A 106      -6.822  -5.539  -6.412  1.00 -0.12
ATOM   1088  HD2 PHE A 106      -7.896  -5.503  -6.519  1.00  0.12
ATOM   1089  CE2 PHE A 106      -6.244  -5.053  -5.265  1.00 -0.12
ATOM   1090  HE2 PHE A 106      -6.871  -4.648  -4.485  1.00  0.12
ATOM   1091  C   PHE A 106      -7.134  -6.040 -11.062  1.00  0.55
ATOM   1092  O   PHE A 106      -8.385  -6.061 -11.138  1.00 -0.55
ATOM   1093  N   THR A 107      -6.265  -6.594 -11.897  1.00 -0.40
ATOM   1094  H   THR A 107      -5.278  -6.577 -11.762  1.00  0.40
ATOM   1095  CA  THR A 107      -6.784  -7.276 -13.100  1.00  0.00
ATOM   1096  CB  THR A 107      -6.359  -6.514 -14.394  1.00  0.00
ATOM   1097  OG1 THR A 107      -6.932  -5.207 -14.335  1.00 -0.49
ATOM   1098  HG1 THR A 107      -6.576  -4.798 -13.543  1.00  0.49
ATOM   1099  CG2 THR A 107      -6.738  -7.243 -15.665  1.00  0.00
ATOM   1100  C   THR A 107      -6.238  -8.704 -13.152  1.00  0.55
ATOM   1101  O   THR A 107      -4.999  -8.820 -12.996  1.00 -0.55
ATOM   1102  N   LYS A 108      -6.966  -9.752 -13.395  1.00 -0.40
ATOM   1103  H   LYS A 108      -7.953  -9.679 -13.518  1.00  0.40
ATOM   1104  CA  LYS A 108      -6.426 -11.092 -13.506  1.00  0.00
ATOM   1105  CB  LYS A 108      -7.484 -12.168 -13.326  1.00  0.00
ATOM   1106  CG  LYS A 108      -7.063 -13.599 -13.637  1.00  0.00
ATOM   1107  CD  LYS A 108      -8.260 -14.480 -13.254  1.00  0.00
ATOM   1108  CE  LYS A 108      -8.052 -15.924 -13.565  1.00  0.33
ATOM   1109  NZ  LYS A 108      -6.830 -16.338 -12.806  1.00 -0.32
ATOM   1110  HZ1 LYS A 108      -6.987 -16.192 -11.789  1.00  0.33
ATOM   1111  HZ2 LYS A 108      -6.018 -15.767 -13.117  1.00  0.33
ATOM   1112  HZ3 LYS A 108      -6.634 -17.344 -12.986  1.00  0.33
ATOM   1113  C   LYS A 108      -5.738 -11.176 -14.879  1.00  0.55
ATOM   1114  O   LYS A 108      -6.340 -10.805 -15.914  1.00 -0.55
ATOM   1115  N   ILE A 109      -4.491 -11.648 -14.792  1.00 -0.40
ATOM   1116  H   ILE A 109      -4.065 -11.936 -13.938  1.00  0.40
ATOM   1117  CA  ILE A 109      -3.692 -11.752 -16.036  1.00  0.00
ATOM   1118  CB  ILE A 109      -2.569 -10.700 -16.179  1.00  0.00
ATOM   1119  CG2 ILE A 109      -3.217  -9.306 -16.363  1.00  0.00
ATOM   1120  CG1 ILE A 109      -1.537 -10.718 -15.039  1.00  0.00
ATOM   1121  CD1 ILE A 109      -0.333  -9.817 -15.258  1.00  0.00
ATOM   1122  C   ILE A 109      -3.218 -13.164 -16.336  1.00  0.55
ATOM   1123  O   ILE A 109      -2.784 -13.384 -17.466  1.00 -0.55
ATOM   1124  N   ARG A 110      -3.316 -14.101 -15.439  1.00 -0.40
ATOM   1125  H   ARG A 110      -3.640 -13.891 -14.521  1.00  0.40
ATOM   1126  CA  ARG A 110      -2.973 -15.527 -15.662  1.00  0.00
ATOM   1127  CB  ARG A 110      -1.579 -16.054 -15.438  1.00  0.00
ATOM   1128  CG  ARG A 110      -0.500 -15.290 -16.203  1.00  0.00
ATOM   1129  CD  ARG A 110      -0.667 -15.630 -17.709  1.00  0.35
ATOM   1130  NE  ARG A 110       0.476 -14.972 -18.415  1.00 -0.35
ATOM   1131  HE  ARG A 110       1.215 -15.591 -18.660  1.00  0.45
ATOM   1132  CZ  ARG A 110       0.680 -13.724 -18.768  1.00  0.35
ATOM   1133  NH1 ARG A 110      -0.226 -12.764 -18.506  1.00 -0.70
ATOM   1134 HH11 ARG A 110      -1.077 -12.994 -18.033  1.00  0.40
ATOM   1135 HH12 ARG A 110      -0.049 -11.820 -18.785  1.00  0.40
ATOM   1136  NH2 ARG A 110       1.829 -13.302 -19.392  1.00 -0.70
ATOM   1137 HH21 ARG A 110       2.557 -13.957 -19.596  1.00  0.40
ATOM   1138 HH22 ARG A 110       1.938 -12.340 -19.642  1.00  0.40
ATOM   1139  C   ARG A 110      -3.979 -16.223 -14.705  1.00  0.10
ATOM   1140  O   ARG A 110      -4.428 -15.785 -13.298  1.00 -0.55
ATOM   1141  OXT ARG A 110      -4.544 -17.244 -15.111  1.00 -0.55
ATOM   1142  N   LYS D   1      10.837  12.720  11.813  1.00 -0.32
ATOM   1143  HT1 LYS D   1      10.799  13.407  12.592  1.00  0.33
ATOM   1144  HT2 LYS D   1      11.532  13.034  11.107  1.00  0.33
ATOM   1145  HT3 LYS D   1      11.116  11.790  12.184  1.00  0.33
ATOM   1146  CA  LYS D   1       9.479  12.615  11.168  1.00  0.33
ATOM   1147  CB  LYS D   1       9.550  11.600  10.046  1.00  0.00
ATOM   1148  CG  LYS D   1       8.410  11.229   9.168  1.00  0.00
ATOM   1149  CD  LYS D   1       7.464  12.307   8.723  1.00  0.00
ATOM   1150  CE  LYS D   1       7.915  13.001   7.442  1.00  0.33
ATOM   1151  NZ  LYS D   1       6.956  14.060   6.992  1.00 -0.32
ATOM   1152  HZ1 LYS D   1       6.866  14.784   7.733  1.00  0.33
ATOM   1153  HZ2 LYS D   1       6.026  13.631   6.812  1.00  0.33
ATOM   1154  HZ3 LYS D   1       7.309  14.500   6.119  1.00  0.33
ATOM   1155  C   LYS D   1       8.330  12.375  12.151  1.00  0.55
ATOM   1156  O   LYS D   1       8.082  11.329  12.791  1.00 -0.55
ATOM   1157  N   LYS D   2       7.512  13.385  12.320  1.00 -0.40
ATOM   1158  H   LYS D   2       7.662  14.232  11.818  1.00  0.40
ATOM   1159  CA  LYS D   2       6.350  13.422  13.196  1.00  0.00
ATOM   1160  CB  LYS D   2       6.583  14.659  14.071  1.00  0.00
ATOM   1161  CG  LYS D   2       5.341  15.027  14.844  1.00  0.00
ATOM   1162  CD  LYS D   2       5.217  14.081  16.018  1.00  0.00
ATOM   1163  CE  LYS D   2       4.223  14.621  17.023  1.00  0.33
ATOM   1164  NZ  LYS D   2       4.836  15.648  17.904  1.00 -0.32
ATOM   1165  HZ1 LYS D   2       5.181  16.440  17.325  1.00  0.33
ATOM   1166  HZ2 LYS D   2       5.632  15.227  18.424  1.00  0.33
ATOM   1167  HZ3 LYS D   2       4.126  15.995  18.579  1.00  0.33
ATOM   1168  C   LYS D   2       5.072  13.653  12.418  1.00  0.55
ATOM   1169  O   LYS D   2       5.136  14.615  11.627  1.00 -0.55
ATOM   1170  N   ALA D   3       4.036  12.908  12.578  1.00 -0.40
ATOM   1171  H   ALA D   3       4.117  12.166  13.230  1.00  0.40
ATOM   1172  CA  ALA D   3       2.736  12.926  11.989  1.00  0.00
ATOM   1173  CB  ALA D   3       2.495  11.628  11.241  1.00  0.00
ATOM   1174  C   ALA D   3       1.691  13.094  13.111  1.00  0.55
ATOM   1175  O   ALA D   3       1.698  12.458  14.184  1.00 -0.55
ATOM   1176  N   VAL D   4       0.770  14.023  12.964  1.00 -0.40
ATOM   1177  H   VAL D   4       0.734  14.589  12.145  1.00  0.40
ATOM   1178  CA  VAL D   4      -0.264  14.307  13.961  1.00  0.00
ATOM   1179  CB  VAL D   4      -0.179  15.755  14.505  1.00  0.00
ATOM   1180  CG1 VAL D   4      -1.321  16.050  15.500  1.00  0.00
ATOM   1181  CG2 VAL D   4       1.139  16.046  15.203  1.00  0.00
ATOM   1182  C   VAL D   4      -1.637  14.087  13.326  1.00  0.55
ATOM   1183  O   VAL D   4      -1.881  14.568  12.212  1.00 -0.55
ATOM   1184  N   ILE D   5      -2.484  13.340  14.017  1.00 -0.40
ATOM   1185  H   ILE D   5      -2.237  12.892  14.873  1.00  0.40
ATOM   1186  CA  ILE D   5      -3.860  13.139  13.534  1.00  0.00
ATOM   1187  CB  ILE D   5      -4.279  11.661  13.403  1.00  0.00
ATOM   1188  CG2 ILE D   5      -5.753  11.531  13.027  1.00  0.00
ATOM   1189  CG1 ILE D   5      -3.329  10.955  12.397  1.00  0.00
ATOM   1190  CD1 ILE D   5      -3.510   9.444  12.356  1.00  0.00
ATOM   1191  C   ILE D   5      -4.824  13.844  14.512  1.00  0.55
ATOM   1192  O   ILE D   5      -4.788  13.413  15.684  1.00 -0.55
ATOM   1193  N   ASN D   6      -5.591  14.855  14.172  1.00 -0.40
ATOM   1194  H   ASN D   6      -5.567  15.264  13.263  1.00  0.40
ATOM   1195  CA  ASN D   6      -6.558  15.453  15.150  1.00  0.00
ATOM   1196  CB  ASN D   6      -6.694  16.948  14.996  1.00  0.00
ATOM   1197  CG  ASN D   6      -5.359  17.590  15.377  1.00  0.55
ATOM   1198  OD1 ASN D   6      -4.932  17.661  16.539  1.00 -0.55
ATOM   1199  ND2 ASN D   6      -4.610  18.120  14.422  1.00 -0.78
ATOM   1200 HD21 ASN D   6      -3.734  18.544  14.650  1.00  0.39
ATOM   1201 HD22 ASN D   6      -4.920  18.095  13.471  1.00  0.39
ATOM   1202  C   ASN D   6      -7.840  14.650  14.939  1.00  0.55
ATOM   1203  O   ASN D   6      -8.655  14.949  14.052  1.00 -0.55
ATOM   1204  N   GLY D   7      -8.008  13.565  15.683  1.00 -0.40
ATOM   1205  H   GLY D   7      -7.361  13.324  16.402  1.00  0.40
ATOM   1206  CA  GLY D   7      -9.099  12.675  15.524  1.00  0.00
ATOM   1207  C   GLY D   7     -10.448  13.371  15.424  1.00  0.55
ATOM   1208  O   GLY D   7     -11.304  12.800  14.751  1.00 -0.55
ATOM   1209  N   GLU D   8     -10.629  14.510  16.096  1.00 -0.40
ATOM   1210  H   GLU D   8      -9.927  14.956  16.645  1.00  0.40
ATOM   1211  CA  GLU D   8     -11.950  15.135  16.015  1.00  0.00
ATOM   1212  CB  GLU D   8     -12.154  16.061  17.221  1.00  0.00
ATOM   1213  CG  GLU D   8     -11.491  17.399  16.944  1.00  0.00
ATOM   1214  CD  GLU D   8      -9.990  17.441  17.055  1.00  0.10
ATOM   1215  OE1 GLU D   8      -9.327  16.430  17.336  1.00 -0.55
ATOM   1216  OE2 GLU D   8      -9.482  18.567  16.827  1.00 -0.55
ATOM   1217  C   GLU D   8     -12.160  15.786  14.653  1.00  0.55
ATOM   1218  O   GLU D   8     -13.340  15.975  14.300  1.00 -0.55
ATOM   1219  N   GLN D   9     -11.168  16.081  13.856  1.00 -0.40
ATOM   1220  H   GLN D   9     -10.216  15.936  14.118  1.00  0.40
ATOM   1221  CA  GLN D   9     -11.393  16.649  12.517  1.00  0.00
ATOM   1222  CB  GLN D   9     -10.188  17.547  12.194  1.00  0.00
ATOM   1223  CG  GLN D   9     -10.158  18.792  13.073  1.00  0.00
ATOM   1224  CD  GLN D   9      -8.817  19.470  13.106  1.00  0.55
ATOM   1225  OE1 GLN D   9      -8.038  19.565  12.140  1.00 -0.55
ATOM   1226  NE2 GLN D   9      -8.474  20.041  14.268  1.00 -0.78
ATOM   1227 HE21 GLN D   9      -9.097  20.000  15.048  1.00  0.39
ATOM   1228 HE22 GLN D   9      -7.594  20.508  14.354  1.00  0.39
ATOM   1229  C   GLN D   9     -11.628  15.597  11.449  1.00  0.55
ATOM   1230  O   GLN D   9     -11.897  15.909  10.281  1.00 -0.55
ATOM   1231  N   ILE D  10     -11.585  14.301  11.710  1.00 -0.40
ATOM   1232  H   ILE D  10     -11.418  13.989  12.640  1.00  0.40
ATOM   1233  CA  ILE D  10     -11.762  13.223  10.752  1.00  0.00
ATOM   1234  CB  ILE D  10     -10.929  11.970  11.118  1.00  0.00
ATOM   1235  CG2 ILE D  10     -11.143  10.867  10.071  1.00  0.00
ATOM   1236  CG1 ILE D  10      -9.445  12.202  11.385  1.00  0.00
ATOM   1237  CD1 ILE D  10      -8.725  13.026  10.376  1.00  0.00
ATOM   1238  C   ILE D  10     -13.256  12.868  10.671  1.00  0.55
ATOM   1239  O   ILE D  10     -13.879  12.271  11.557  1.00 -0.55
ATOM   1240  N   ARG D  11     -13.843  13.231   9.533  1.00 -0.40
ATOM   1241  H   ARG D  11     -13.336  13.672   8.796  1.00  0.40
ATOM   1242  CA  ARG D  11     -15.272  13.007   9.283  1.00  0.00
ATOM   1243  CB  ARG D  11     -15.988  14.282   8.861  1.00  0.00
ATOM   1244  CG  ARG D  11     -15.557  15.597   9.460  1.00  0.00
ATOM   1245  CD  ARG D  11     -16.060  16.033  10.821  1.00  0.35
ATOM   1246  NE  ARG D  11     -17.517  16.059  10.865  1.00 -0.35
ATOM   1247  HE  ARG D  11     -17.955  15.635  10.079  1.00  0.45
ATOM   1248  CZ  ARG D  11     -18.374  16.550  11.767  1.00  0.35
ATOM   1249  NH1 ARG D  11     -17.832  17.119  12.840  1.00 -0.70
ATOM   1250 HH11 ARG D  11     -16.837  17.160  12.936  1.00  0.40
ATOM   1251 HH12 ARG D  11     -18.419  17.505  13.552  1.00  0.40
ATOM   1252  NH2 ARG D  11     -19.697  16.398  11.598  1.00 -0.70
ATOM   1253 HH21 ARG D  11     -20.047  15.916  10.795  1.00  0.40
ATOM   1254 HH22 ARG D  11     -20.333  16.767  12.276  1.00  0.40
ATOM   1255  C   ARG D  11     -15.545  11.831   8.355  1.00  0.55
ATOM   1256  O   ARG D  11     -16.760  11.500   8.277  1.00 -0.55
ATOM   1257  N   SER D  12     -14.518  11.171   7.794  1.00 -0.40
ATOM   1258  H   SER D  12     -13.577  11.470   7.927  1.00  0.40
ATOM   1259  CA  SER D  12     -14.682   9.987   6.962  1.00  0.00
ATOM   1260  CB  SER D  12     -15.166  10.289   5.540  1.00  0.00
ATOM   1261  OG  SER D  12     -14.238  11.149   4.909  1.00 -0.49
ATOM   1262  HG  SER D  12     -14.325  11.999   5.347  1.00  0.49
ATOM   1263  C   SER D  12     -13.353   9.253   6.799  1.00  0.55
ATOM   1264  O   SER D  12     -12.334   9.885   7.137  1.00 -0.55
ATOM   1265  N   ILE D  13     -13.435   8.080   6.215  1.00 -0.40
ATOM   1266  H   ILE D  13     -14.299   7.677   5.925  1.00  0.40
ATOM   1267  CA  ILE D  13     -12.213   7.295   5.961  1.00  0.00
ATOM   1268  CB  ILE D  13     -12.530   5.855   5.565  1.00  0.00
ATOM   1269  CG2 ILE D  13     -13.201   5.817   4.198  1.00  0.00
ATOM   1270  CG1 ILE D  13     -11.269   4.992   5.580  1.00  0.00
ATOM   1271  CD1 ILE D  13     -10.409   5.043   6.837  1.00  0.00
ATOM   1272  C   ILE D  13     -11.318   8.032   4.977  1.00  0.55
ATOM   1273  O   ILE D  13     -10.089   8.069   5.122  1.00 -0.55
ATOM   1274  N   SER D  14     -11.855   8.701   3.993  1.00 -0.40
ATOM   1275  H   SER D  14     -12.841   8.689   3.854  1.00  0.40
ATOM   1276  CA  SER D  14     -11.115   9.512   3.017  1.00  0.00
ATOM   1277  CB  SER D  14     -12.075  10.103   1.974  1.00  0.00
ATOM   1278  OG  SER D  14     -12.908   9.125   1.375  1.00 -0.49
ATOM   1279  HG  SER D  14     -13.460   9.597   0.747  1.00  0.49
ATOM   1280  C   SER D  14     -10.339  10.614   3.718  1.00  0.55
ATOM   1281  O   SER D  14      -9.217  10.944   3.352  1.00 -0.55
ATOM   1282  N   ASP D  15     -10.958  11.217   4.734  1.00 -0.40
ATOM   1283  H   ASP D  15     -11.884  10.971   5.010  1.00  0.40
ATOM   1284  CA  ASP D  15     -10.320  12.272   5.508  1.00  0.00
ATOM   1285  CB  ASP D  15     -11.100  12.753   6.737  1.00  0.00
ATOM   1286  CG  ASP D  15     -12.145  13.769   6.401  1.00  0.10
ATOM   1287  OD1 ASP D  15     -12.184  14.173   5.221  1.00 -0.55
ATOM   1288  OD2 ASP D  15     -12.941  14.177   7.254  1.00 -0.55
ATOM   1289  C   ASP D  15      -9.032  11.708   6.129  1.00  0.55
ATOM   1290  O   ASP D  15      -7.992  12.349   6.118  1.00 -0.55
ATOM   1291  N   LEU D  16      -9.231  10.526   6.699  1.00 -0.40
ATOM   1292  H   LEU D  16     -10.118  10.072   6.723  1.00  0.40
ATOM   1293  CA  LEU D  16      -8.104   9.835   7.332  1.00  0.00
ATOM   1294  CB  LEU D  16      -8.588   8.543   8.013  1.00  0.00
ATOM   1295  CG  LEU D  16      -7.610   7.814   8.959  1.00  0.00
ATOM   1296  CD1 LEU D  16      -6.826   8.788   9.833  1.00  0.00
ATOM   1297  CD2 LEU D  16      -8.334   6.699   9.743  1.00  0.00
ATOM   1298  C   LEU D  16      -7.001   9.633   6.293  1.00  0.55
ATOM   1299  O   LEU D  16      -5.911  10.068   6.640  1.00 -0.55
ATOM   1300  N   HSE D  17      -7.271   9.016   5.151  1.00 -0.40
ATOM   1301  H   HSE D  17      -8.176   8.662   4.931  1.00  0.40
ATOM   1302  CA  HSE D  17      -6.228   8.825   4.142  1.00  0.00
ATOM   1303  CB  HSE D  17      -6.773   7.987   2.971  1.00  0.12
ATOM   1304  ND1 HSE D  17      -5.799   5.763   3.648  1.00 -0.56
ATOM   1305  CG  HSE D  17      -6.915   6.551   3.394  1.00  0.15
ATOM   1306  CE1 HSE D  17      -6.216   4.544   4.024  1.00  0.15
ATOM   1307  HE1 HSE D  17      -5.591   3.698   4.305  1.00  0.12
ATOM   1308  NE2 HSE D  17      -7.546   4.520   4.002  1.00 -0.40
ATOM   1309  HE2 HSE D  17      -8.133   3.742   4.228  1.00  0.40
ATOM   1310  CD2 HSE D  17      -7.996   5.770   3.609  1.00 -0.12
ATOM   1311  HD2 HSE D  17      -9.046   6.016   3.510  1.00  0.12
ATOM   1312  C   HSE D  17      -5.568  10.106   3.624  1.00  0.55
ATOM   1313  O   HSE D  17      -4.363  10.167   3.255  1.00 -0.55
ATOM   1314  N   GLN D  18      -6.406  11.142   3.561  1.00 -0.40
ATOM   1315  H   GLN D  18      -7.365  11.084   3.827  1.00  0.40
ATOM   1316  CA  GLN D  18      -5.917  12.454   3.079  1.00  0.00
ATOM   1317  CB  GLN D  18      -6.982  13.480   2.748  1.00  0.00
ATOM   1318  CG  GLN D  18      -7.927  13.254   1.589  1.00  0.00
ATOM   1319  CD  GLN D  18      -7.165  12.708   0.398  1.00  0.55
ATOM   1320  OE1 GLN D  18      -6.291  13.388  -0.164  1.00 -0.55
ATOM   1321  NE2 GLN D  18      -7.463  11.461   0.031  1.00 -0.78
ATOM   1322 HE21 GLN D  18      -6.994  11.045  -0.748  1.00  0.39
ATOM   1323 HE22 GLN D  18      -8.154  10.943   0.535  1.00  0.39
ATOM   1324  C   GLN D  18      -4.921  13.010   4.118  1.00  0.55
ATOM   1325  O   GLN D  18      -3.843  13.531   3.743  1.00 -0.55
ATOM   1326  N   THR D  19      -5.270  12.914   5.402  1.00 -0.40
ATOM   1327  H   THR D  19      -6.145  12.540   5.700  1.00  0.40
ATOM   1328  CA  THR D  19      -4.347  13.370   6.452  1.00  0.00
ATOM   1329  CB  THR D  19      -5.040  13.198   7.826  1.00  0.00
ATOM   1330  OG1 THR D  19      -6.162  14.064   7.645  1.00 -0.49
ATOM   1331  HG1 THR D  19      -6.802  13.565   7.133  1.00  0.49
ATOM   1332  CG2 THR D  19      -4.222  13.673   8.990  1.00  0.00
ATOM   1333  C   THR D  19      -3.004  12.641   6.491  1.00  0.55
ATOM   1334  O   THR D  19      -1.975  13.266   6.707  1.00 -0.55
ATOM   1335  N   LEU D  20      -3.112  11.331   6.313  1.00 -0.40
ATOM   1336  H   LEU D  20      -4.001  10.900   6.184  1.00  0.40
ATOM   1337  CA  LEU D  20      -1.970  10.416   6.289  1.00  0.00
ATOM   1338  CB  LEU D  20      -2.341   8.934   6.164  1.00  0.00
ATOM   1339  CG  LEU D  20      -3.009   8.220   7.311  1.00  0.00
ATOM   1340  CD1 LEU D  20      -3.243   6.729   7.128  1.00  0.00
ATOM   1341  CD2 LEU D  20      -2.235   8.405   8.583  1.00  0.00
ATOM   1342  C   LEU D  20      -1.068  10.816   5.110  1.00  0.55
ATOM   1343  O   LEU D  20       0.142  10.861   5.301  1.00 -0.55
ATOM   1344  N   LYS D  21      -1.739  11.059   3.977  1.00 -0.40
ATOM   1345  H   LYS D  21      -2.731  10.994   3.903  1.00  0.40
ATOM   1346  CA  LYS D  21      -0.998  11.442   2.770  1.00  0.00
ATOM   1347  CB  LYS D  21      -2.022  11.607   1.633  1.00  0.00
ATOM   1348  CG  LYS D  21      -1.215  11.770   0.314  1.00  0.00
ATOM   1349  CD  LYS D  21      -2.152  12.065  -0.827  1.00  0.00
ATOM   1350  CE  LYS D  21      -1.385  12.442  -2.122  1.00  0.33
ATOM   1351  NZ  LYS D  21      -2.280  11.990  -3.242  1.00 -0.32
ATOM   1352  HZ1 LYS D  21      -3.193  12.483  -3.177  1.00  0.33
ATOM   1353  HZ2 LYS D  21      -2.434  10.964  -3.170  1.00  0.33
ATOM   1354  HZ3 LYS D  21      -1.831  12.209  -4.154  1.00  0.33
ATOM   1355  C   LYS D  21      -0.121  12.651   3.003  1.00  0.55
ATOM   1356  O   LYS D  21       1.053  12.680   2.615  1.00 -0.55
ATOM   1357  N   LYS D  22      -0.633  13.684   3.622  1.00 -0.40
ATOM   1358  H   LYS D  22      -1.588  13.682   3.906  1.00  0.40
ATOM   1359  CA  LYS D  22       0.095  14.903   3.954  1.00  0.00
ATOM   1360  CB  LYS D  22      -0.969  15.931   4.371  1.00  0.00
ATOM   1361  CG  LYS D  22      -0.269  17.074   5.058  1.00  0.00
ATOM   1362  CD  LYS D  22       0.682  17.752   4.021  1.00  0.00
ATOM   1363  CE  LYS D  22       1.736  18.520   4.810  1.00  0.33
ATOM   1364  NZ  LYS D  22       2.606  19.302   3.911  1.00 -0.32
ATOM   1365  HZ1 LYS D  22       2.031  19.982   3.375  1.00  0.33
ATOM   1366  HZ2 LYS D  22       3.089  18.659   3.250  1.00  0.33
ATOM   1367  HZ3 LYS D  22       3.315  19.815   4.474  1.00  0.33
ATOM   1368  C   LYS D  22       1.089  14.693   5.087  1.00  0.55
ATOM   1369  O   LYS D  22       2.316  14.902   4.956  1.00 -0.55
ATOM   1370  N   GLU D  23       0.575  14.210   6.231  1.00 -0.40
ATOM   1371  H   GLU D  23      -0.396  14.006   6.324  1.00  0.40
ATOM   1372  CA  GLU D  23       1.402  13.945   7.429  1.00  0.00
ATOM   1373  CB  GLU D  23       0.482  13.445   8.572  1.00  0.00
ATOM   1374  CG  GLU D  23      -0.445  14.498   9.175  1.00  0.00
ATOM   1375  CD  GLU D  23       0.257  15.735   9.708  1.00  0.10
ATOM   1376  OE1 GLU D  23       1.109  15.746  10.618  1.00 -0.55
ATOM   1377  OE2 GLU D  23       0.015  16.877   9.247  1.00 -0.55
ATOM   1378  C   GLU D  23       2.578  12.990   7.203  1.00  0.55
ATOM   1379  O   GLU D  23       3.647  13.220   7.798  1.00 -0.55
ATOM   1380  N   LEU D  24       2.455  11.985   6.349  1.00 -0.40
ATOM   1381  H   LEU D  24       1.609  11.815   5.851  1.00  0.40
ATOM   1382  CA  LEU D  24       3.556  11.059   6.082  1.00  0.00
ATOM   1383  CB  LEU D  24       3.032   9.626   6.048  1.00  0.00
ATOM   1384  CG  LEU D  24       2.305   9.080   7.293  1.00  0.00
ATOM   1385  CD1 LEU D  24       1.749   7.653   7.103  1.00  0.00
ATOM   1386  CD2 LEU D  24       3.197   9.076   8.537  1.00  0.00
ATOM   1387  C   LEU D  24       4.285  11.384   4.788  1.00  0.55
ATOM   1388  O   LEU D  24       5.180  10.597   4.470  1.00 -0.55
ATOM   1389  N   ALA D  25       3.894  12.440   4.088  1.00 -0.40
ATOM   1390  H   ALA D  25       3.161  13.043   4.395  1.00  0.40
ATOM   1391  CA  ALA D  25       4.534  12.787   2.797  1.00  0.00
ATOM   1392  CB  ALA D  25       5.925  13.295   3.143  1.00  0.00
ATOM   1393  C   ALA D  25       4.500  11.585   1.870  1.00  0.55
ATOM   1394  O   ALA D  25       5.453  11.073   1.292  1.00 -0.55
ATOM   1395  N   LEU D  26       3.314  10.981   1.741  1.00 -0.40
ATOM   1396  H   LEU D  26       2.510  11.309   2.231  1.00  0.40
ATOM   1397  CA  LEU D  26       3.092   9.817   0.892  1.00  0.00
ATOM   1398  CB  LEU D  26       1.747   9.175   1.246  1.00  0.00
ATOM   1399  CG  LEU D  26       1.648   8.611   2.663  1.00  0.00
ATOM   1400  CD1 LEU D  26       0.402   7.757   2.931  1.00  0.00
ATOM   1401  CD2 LEU D  26       2.850   7.722   2.990  1.00  0.00
ATOM   1402  C   LEU D  26       3.156  10.205  -0.591  1.00  0.55
ATOM   1403  O   LEU D  26       2.960  11.376  -0.928  1.00 -0.55
ATOM   1404  N   PRO D  27       3.428   9.230  -1.459  1.00 -0.20
ATOM   1405  CD  PRO D  27       3.648   7.825  -1.075  1.00  0.10
ATOM   1406  CA  PRO D  27       3.483   9.456  -2.903  1.00  0.10
ATOM   1407  CB  PRO D  27       3.743   8.043  -3.473  1.00  0.00
ATOM   1408  CG  PRO D  27       3.349   7.085  -2.374  1.00  0.00
ATOM   1409  C   PRO D  27       2.191  10.036  -3.461  1.00  0.55
ATOM   1410  O   PRO D  27       1.088   9.718  -2.938  1.00 -0.55
ATOM   1411  N   GLU D  28       2.304  10.810  -4.541  1.00 -0.40
ATOM   1412  H   GLU D  28       3.172  11.032  -4.977  1.00  0.40
ATOM   1413  CA  GLU D  28       1.074  11.373  -5.127  1.00  0.00
ATOM   1414  CB  GLU D  28       1.350  12.306  -6.280  1.00  0.00
ATOM   1415  CG  GLU D  28       0.990  13.782  -6.213  1.00  0.00
ATOM   1416  CD  GLU D  28       0.328  14.403  -4.996  1.00  0.10
ATOM   1417  OE1 GLU D  28       1.056  14.702  -4.000  1.00 -0.55
ATOM   1418  OE2 GLU D  28      -0.926  14.612  -4.974  1.00 -0.55
ATOM   1419  C   GLU D  28       0.118  10.296  -5.616  1.00  0.55
ATOM   1420  O   GLU D  28      -1.104  10.558  -5.638  1.00 -0.55
ATOM   1421  N   TYR D  29       0.629   9.101  -5.967  1.00 -0.40
ATOM   1422  H   TYR D  29       1.607   8.914  -5.918  1.00  0.40
ATOM   1423  CA  TYR D  29      -0.215   7.989  -6.445  1.00  0.00
ATOM   1424  CB  TYR D  29       0.585   7.023  -7.353  1.00  0.12
ATOM   1425  CG  TYR D  29       1.847   6.428  -6.773  1.00 -0.12
ATOM   1426  CD1 TYR D  29       1.754   5.407  -5.806  1.00 -0.12
ATOM   1427  HD1 TYR D  29       0.774   5.072  -5.504  1.00  0.12
ATOM   1428  CE1 TYR D  29       2.865   4.812  -5.225  1.00 -0.12
ATOM   1429  HE1 TYR D  29       2.756   4.024  -4.495  1.00  0.12
ATOM   1430  CZ  TYR D  29       4.119   5.259  -5.609  1.00  0.06
ATOM   1431  OH  TYR D  29       5.205   4.686  -5.003  1.00 -0.49
ATOM   1432  HH  TYR D  29       5.992   4.973  -5.471  1.00  0.43
ATOM   1433  CD2 TYR D  29       3.145   6.852  -7.127  1.00 -0.12
ATOM   1434  HD2 TYR D  29       3.258   7.634  -7.863  1.00  0.12
ATOM   1435  CE2 TYR D  29       4.291   6.291  -6.554  1.00 -0.12
ATOM   1436  HE2 TYR D  29       5.277   6.637  -6.827  1.00  0.12
ATOM   1437  C   TYR D  29      -0.840   7.206  -5.295  1.00  0.55
ATOM   1438  O   TYR D  29      -1.552   6.249  -5.622  1.00 -0.55
ATOM   1439  N   TYR D  30      -0.556   7.619  -4.077  1.00 -0.40
ATOM   1440  H   TYR D  30       0.015   8.420  -3.913  1.00  0.40
ATOM   1441  CA  TYR D  30      -1.057   6.932  -2.879  1.00  0.00
ATOM   1442  CB  TYR D  30      -0.895   7.796  -1.635  1.00  0.12
ATOM   1443  CG  TYR D  30      -1.474   7.164  -0.387  1.00 -0.12
ATOM   1444  CD1 TYR D  30      -1.006   5.928   0.042  1.00 -0.12
ATOM   1445  HD1 TYR D  30      -0.208   5.435  -0.493  1.00  0.12
ATOM   1446  CE1 TYR D  30      -1.564   5.331   1.152  1.00 -0.12
ATOM   1447  HE1 TYR D  30      -1.198   4.364   1.463  1.00  0.12
ATOM   1448  CZ  TYR D  30      -2.579   5.927   1.882  1.00  0.06
ATOM   1449  OH  TYR D  30      -3.019   5.254   2.986  1.00 -0.49
ATOM   1450  HH  TYR D  30      -3.814   5.690   3.302  1.00  0.43
ATOM   1451  CD2 TYR D  30      -2.498   7.771   0.358  1.00 -0.12
ATOM   1452  HD2 TYR D  30      -2.864   8.738   0.048  1.00  0.12
ATOM   1453  CE2 TYR D  30      -3.064   7.167   1.488  1.00 -0.12
ATOM   1454  HE2 TYR D  30      -3.856   7.653   2.038  1.00  0.12
ATOM   1455  C   TYR D  30      -2.467   6.405  -3.054  1.00  0.55
ATOM   1456  O   TYR D  30      -3.510   7.046  -3.256  1.00 -0.55
ATOM   1457  N   GLY D  31      -2.543   5.073  -2.925  1.00 -0.40
ATOM   1458  H   GLY D  31      -1.745   4.512  -2.717  1.00  0.40
ATOM   1459  CA  GLY D  31      -3.818   4.356  -3.085  1.00  0.00
ATOM   1460  C   GLY D  31      -4.931   4.531  -2.105  1.00  0.55
ATOM   1461  O   GLY D  31      -6.026   4.033  -2.409  1.00 -0.55
ATOM   1462  N   GLU D  32      -4.777   5.128  -0.940  1.00 -0.40
ATOM   1463  H   GLU D  32      -3.887   5.481  -0.663  1.00  0.40
ATOM   1464  CA  GLU D  32      -5.852   5.333   0.044  1.00  0.00
ATOM   1465  CB  GLU D  32      -6.847   6.440  -0.414  1.00  0.00
ATOM   1466  CG  GLU D  32      -6.028   7.711  -0.695  1.00  0.00
ATOM   1467  CD  GLU D  32      -6.721   8.917  -1.265  1.00  0.10
ATOM   1468  OE1 GLU D  32      -7.959   8.936  -1.336  1.00 -0.55
ATOM   1469  OE2 GLU D  32      -6.182   9.963  -1.665  1.00 -0.55
ATOM   1470  C   GLU D  32      -6.635   4.097   0.373  1.00  0.55
ATOM   1471  O   GLU D  32      -7.859   4.115   0.373  1.00 -0.55
ATOM   1472  N   ASN D  33      -5.881   3.021   0.627  1.00 -0.40
ATOM   1473  H   ASN D  33      -4.887   3.047   0.564  1.00  0.40
ATOM   1474  CA  ASN D  33      -6.463   1.736   1.011  1.00  0.00
ATOM   1475  CB  ASN D  33      -6.904   0.940  -0.193  1.00  0.00
ATOM   1476  CG  ASN D  33      -5.723   0.589  -1.081  1.00  0.55
ATOM   1477  OD1 ASN D  33      -4.915  -0.237  -0.662  1.00 -0.55
ATOM   1478  ND2 ASN D  33      -5.540   1.220  -2.251  1.00 -0.78
ATOM   1479 HD21 ASN D  33      -4.760   0.983  -2.831  1.00  0.39
ATOM   1480 HD22 ASN D  33      -6.184   1.927  -2.544  1.00  0.39
ATOM   1481  C   ASN D  33      -5.448   1.119   1.989  1.00  0.55
ATOM   1482  O   ASN D  33      -4.329   1.686   2.113  1.00 -0.55
ATOM   1483  N   LEU D  34      -5.798   0.046   2.674  1.00 -0.40
ATOM   1484  H   LEU D  34      -6.687  -0.396   2.577  1.00  0.40
ATOM   1485  CA  LEU D  34      -4.848  -0.552   3.639  1.00  0.00
ATOM   1486  CB  LEU D  34      -5.653  -1.573   4.455  1.00  0.00
ATOM   1487  CG  LEU D  34      -6.878  -1.111   5.280  1.00  0.00
ATOM   1488  CD1 LEU D  34      -7.530  -2.306   5.981  1.00  0.00
ATOM   1489  CD2 LEU D  34      -6.390  -0.057   6.274  1.00  0.00
ATOM   1490  C   LEU D  34      -3.576  -1.186   3.044  1.00  0.55
ATOM   1491  O   LEU D  34      -2.509  -1.127   3.689  1.00 -0.55
ATOM   1492  N   ASP D  35      -3.721  -1.747   1.830  1.00 -0.40
ATOM   1493  H   ASP D  35      -4.606  -1.773   1.373  1.00  0.40
ATOM   1494  CA  ASP D  35      -2.591  -2.368   1.074  1.00  0.00
ATOM   1495  CB  ASP D  35      -2.988  -3.218  -0.140  1.00  0.00
ATOM   1496  CG  ASP D  35      -3.871  -4.390   0.287  1.00  0.10
ATOM   1497  OD1 ASP D  35      -3.376  -5.195   1.116  1.00 -0.55
ATOM   1498  OD2 ASP D  35      -5.033  -4.572  -0.142  1.00 -0.55
ATOM   1499  C   ASP D  35      -1.637  -1.267   0.634  1.00  0.55
ATOM   1500  O   ASP D  35      -0.406  -1.479   0.755  1.00 -0.55
ATOM   1501  N   ALA D  36      -2.150  -0.139   0.194  1.00 -0.40
ATOM   1502  H   ALA D  36      -3.136  -0.023   0.118  1.00  0.40
ATOM   1503  CA  ALA D  36      -1.370   1.013  -0.213  1.00  0.00
ATOM   1504  CB  ALA D  36      -2.154   2.147  -0.822  1.00  0.00
ATOM   1505  C   ALA D  36      -0.690   1.552   1.056  1.00  0.55
ATOM   1506  O   ALA D  36       0.487   1.935   0.924  1.00 -0.55
ATOM   1507  N   LEU D  37      -1.398   1.542   2.181  1.00 -0.40
ATOM   1508  H   LEU D  37      -2.333   1.203   2.247  1.00  0.40
ATOM   1509  CA  LEU D  37      -0.762   2.065   3.413  1.00  0.00
ATOM   1510  CB  LEU D  37      -1.778   2.238   4.552  1.00  0.00
ATOM   1511  CG  LEU D  37      -1.137   2.789   5.844  1.00  0.00
ATOM   1512  CD1 LEU D  37      -0.428   4.154   5.720  1.00  0.00
ATOM   1513  CD2 LEU D  37      -2.230   2.845   6.916  1.00  0.00
ATOM   1514  C   LEU D  37       0.423   1.212   3.869  1.00  0.55
ATOM   1515  O   LEU D  37       1.480   1.693   4.256  1.00 -0.55
ATOM   1516  N   TRP D  38       0.209  -0.116   3.840  1.00 -0.40
ATOM   1517  H   TRP D  38      -0.673  -0.506   3.586  1.00  0.40
ATOM   1518  CA  TRP D  38       1.263  -1.072   4.181  1.00  0.00
ATOM   1519  CB  TRP D  38       0.720  -2.493   4.073  1.00  0.12
ATOM   1520  CG  TRP D  38       1.805  -3.513   4.292  1.00 -0.12
ATOM   1521  CD1 TRP D  38       2.450  -4.198   3.298  1.00 -0.12
ATOM   1522  HD1 TRP D  38       2.257  -4.097   2.240  1.00  0.12
ATOM   1523  NE1 TRP D  38       3.384  -5.033   3.864  1.00 -0.40
ATOM   1524  HE1 TRP D  38       3.958  -5.643   3.363  1.00  0.40
ATOM   1525  CE2 TRP D  38       3.400  -4.897   5.210  1.00  0.00
ATOM   1526  CD2 TRP D  38       2.411  -3.932   5.514  1.00  0.00
ATOM   1527  CE3 TRP D  38       2.241  -3.567   6.849  1.00 -0.12
ATOM   1528  HE3 TRP D  38       1.539  -2.807   7.159  1.00  0.12
ATOM   1529  CZ3 TRP D  38       3.027  -4.234   7.790  1.00 -0.12
ATOM   1530  HZ3 TRP D  38       2.886  -3.987   8.831  1.00  0.12
ATOM   1531  CZ2 TRP D  38       4.214  -5.532   6.152  1.00 -0.12
ATOM   1532  HZ2 TRP D  38       4.980  -6.240   5.873  1.00  0.12
ATOM   1533  CH2 TRP D  38       4.002  -5.219   7.464  1.00 -0.12
ATOM   1534  HH2 TRP D  38       4.566  -5.711   8.242  1.00  0.12
ATOM   1535  C   TRP D  38       2.519  -0.879   3.305  1.00  0.55
ATOM   1536  O   TRP D  38       3.670  -0.929   3.790  1.00 -0.55
ATOM   1537  N   ASP D  39       2.293  -0.718   1.985  1.00 -0.40
ATOM   1538  H   ASP D  39       1.367  -0.723   1.618  1.00  0.40
ATOM   1539  CA  ASP D  39       3.344  -0.529   1.000  1.00  0.00
ATOM   1540  CB  ASP D  39       2.801  -0.475  -0.445  1.00  0.00
ATOM   1541  CG  ASP D  39       3.950  -0.444  -1.449  1.00  0.10
ATOM   1542  OD1 ASP D  39       4.875  -1.308  -1.558  1.00 -0.55
ATOM   1543  OD2 ASP D  39       3.903   0.568  -2.188  1.00 -0.55
ATOM   1544  C   ASP D  39       4.147   0.720   1.341  1.00  0.55
ATOM   1545  O   ASP D  39       5.375   0.701   1.287  1.00 -0.55
ATOM   1546  N   ALA D  40       3.425   1.781   1.670  1.00 -0.40
ATOM   1547  H   ALA D  40       2.429   1.780   1.701  1.00  0.40
ATOM   1548  CA  ALA D  40       4.098   3.008   2.005  1.00  0.00
ATOM   1549  CB  ALA D  40       3.108   4.192   2.046  1.00  0.00
ATOM   1550  C   ALA D  40       4.847   2.945   3.326  1.00  0.55
ATOM   1551  O   ALA D  40       5.942   3.565   3.414  1.00 -0.55
ATOM   1552  N   LEU D  41       4.279   2.302   4.337  1.00 -0.40
ATOM   1553  H   LEU D  41       3.398   1.839   4.287  1.00  0.40
ATOM   1554  CA  LEU D  41       5.018   2.279   5.625  1.00  0.00
ATOM   1555  CB  LEU D  41       4.104   1.734   6.716  1.00  0.00
ATOM   1556  CG  LEU D  41       2.933   2.617   7.138  1.00  0.00
ATOM   1557  CD1 LEU D  41       2.060   1.972   8.183  1.00  0.00
ATOM   1558  CD2 LEU D  41       3.429   3.981   7.603  1.00  0.00
ATOM   1559  C   LEU D  41       6.320   1.472   5.499  1.00  0.55
ATOM   1560  O   LEU D  41       7.373   1.764   6.055  1.00 -0.55
ATOM   1561  N   THR D  42       6.293   0.426   4.701  1.00 -0.40
ATOM   1562  H   THR D  42       5.460   0.203   4.203  1.00  0.40
ATOM   1563  CA  THR D  42       7.387  -0.483   4.450  1.00  0.00
ATOM   1564  CB  THR D  42       6.874  -1.938   4.297  1.00  0.00
ATOM   1565  OG1 THR D  42       5.911  -2.164   3.266  1.00 -0.49
ATOM   1566  HG1 THR D  42       5.104  -1.733   3.558  1.00  0.49
ATOM   1567  CG2 THR D  42       6.164  -2.300   5.617  1.00  0.00
ATOM   1568  C   THR D  42       8.225  -0.153   3.239  1.00  0.55
ATOM   1569  O   THR D  42       9.248  -0.869   3.171  1.00 -0.55
ATOM   1570  N   GLY D  43       7.890   0.727   2.339  1.00 -0.40
ATOM   1571  H   GLY D  43       7.055   1.270   2.390  1.00  0.40
ATOM   1572  CA  GLY D  43       8.758   0.948   1.196  1.00  0.00
ATOM   1573  C   GLY D  43       8.665   2.366   0.674  1.00  0.55
ATOM   1574  O   GLY D  43       8.721   2.567  -0.555  1.00 -0.55
ATOM   1575  N   TRP D  44       8.490   3.341   1.571  1.00 -0.40
ATOM   1576  H   TRP D  44       8.410   3.177   2.551  1.00  0.40
ATOM   1577  CA  TRP D  44       8.409   4.732   1.110  1.00  0.00
ATOM   1578  CB  TRP D  44       7.004   5.048   0.545  1.00  0.12
ATOM   1579  CG  TRP D  44       6.933   6.467   0.075  1.00 -0.12
ATOM   1580  CD1 TRP D  44       6.740   7.637   0.790  1.00 -0.12
ATOM   1581  HD1 TRP D  44       6.566   7.678   1.855  1.00  0.12
ATOM   1582  NE1 TRP D  44       6.797   8.735  -0.026  1.00 -0.40
ATOM   1583  HE1 TRP D  44       6.692   9.666   0.248  1.00  0.40
ATOM   1584  CE2 TRP D  44       7.035   8.275  -1.323  1.00  0.00
ATOM   1585  CD2 TRP D  44       7.122   6.855  -1.288  1.00  0.00
ATOM   1586  CE3 TRP D  44       7.348   6.145  -2.457  1.00 -0.12
ATOM   1587  HE3 TRP D  44       7.395   5.066  -2.470  1.00  0.12
ATOM   1588  CZ3 TRP D  44       7.515   6.851  -3.622  1.00 -0.12
ATOM   1589  HZ3 TRP D  44       7.702   6.315  -4.541  1.00  0.12
ATOM   1590  CZ2 TRP D  44       7.195   9.000  -2.513  1.00 -0.12
ATOM   1591  HZ2 TRP D  44       7.126  10.077  -2.558  1.00  0.12
ATOM   1592  CH2 TRP D  44       7.449   8.258  -3.651  1.00 -0.12
ATOM   1593  HH2 TRP D  44       7.602   8.771  -4.588  1.00  0.12
ATOM   1594  C   TRP D  44       8.786   5.747   2.198  1.00  0.55
ATOM   1595  O   TRP D  44       9.672   6.603   2.086  1.00 -0.55
ATOM   1596  N   VAL D  45       8.005   5.604   3.279  1.00 -0.40
ATOM   1597  H   VAL D  45       7.311   4.890   3.312  1.00  0.40
ATOM   1598  CA  VAL D  45       8.075   6.430   4.464  1.00  0.00
ATOM   1599  CB  VAL D  45       6.953   5.970   5.438  1.00  0.00
ATOM   1600  CG1 VAL D  45       7.110   6.443   6.852  1.00  0.00
ATOM   1601  CG2 VAL D  45       5.606   6.537   4.950  1.00  0.00
ATOM   1602  C   VAL D  45       9.460   6.454   5.114  1.00  0.55
ATOM   1603  O   VAL D  45      10.276   5.517   5.166  1.00 -0.55
ATOM   1604  N   GLU D  46       9.732   7.643   5.654  1.00 -0.40
ATOM   1605  H   GLU D  46       9.093   8.405   5.581  1.00  0.40
ATOM   1606  CA  GLU D  46      10.952   7.922   6.378  1.00  0.00
ATOM   1607  CB  GLU D  46      11.231   9.411   6.216  1.00  0.00
ATOM   1608  CG  GLU D  46      11.733   9.969   7.551  1.00  0.00
ATOM   1609  CD  GLU D  46      12.329  11.292   7.061  1.00  0.10
ATOM   1610  OE1 GLU D  46      11.753  11.888   6.109  1.00 -0.55
ATOM   1611  OE2 GLU D  46      13.376  11.685   7.570  1.00 -0.55
ATOM   1612  C   GLU D  46      10.875   7.591   7.862  1.00  0.55
ATOM   1613  O   GLU D  46       9.865   7.851   8.528  1.00 -0.55
ATOM   1614  N   TYR D  47      11.920   6.996   8.374  1.00 -0.40
ATOM   1615  H   TYR D  47      12.708   6.741   7.820  1.00  0.40
ATOM   1616  CA  TYR D  47      11.998   6.663   9.802  1.00  0.00
ATOM   1617  CB  TYR D  47      12.083   5.131  10.011  1.00  0.12
ATOM   1618  CG  TYR D  47      10.832   4.440   9.490  1.00 -0.12
ATOM   1619  CD1 TYR D  47       9.648   4.560  10.219  1.00 -0.12
ATOM   1620  HD1 TYR D  47       9.660   5.101  11.154  1.00  0.12
ATOM   1621  CE1 TYR D  47       8.467   4.009   9.782  1.00 -0.12
ATOM   1622  HE1 TYR D  47       7.557   4.135  10.350  1.00  0.12
ATOM   1623  CZ  TYR D  47       8.467   3.293   8.607  1.00  0.06
ATOM   1624  OH  TYR D  47       7.260   2.729   8.196  1.00 -0.49
ATOM   1625  HH  TYR D  47       7.444   2.139   7.461  1.00  0.43
ATOM   1626  CD2 TYR D  47      10.810   3.746   8.302  1.00 -0.12
ATOM   1627  HD2 TYR D  47      11.700   3.672   7.694  1.00  0.12
ATOM   1628  CE2 TYR D  47       9.624   3.142   7.895  1.00 -0.12
ATOM   1629  HE2 TYR D  47       9.617   2.541   6.998  1.00  0.12
ATOM   1630  C   TYR D  47      13.186   7.368  10.451  1.00  0.55
ATOM   1631  O   TYR D  47      14.047   7.815   9.694  1.00 -0.55
ATOM   1632  N   PRO D  48      13.294   7.505  11.762  1.00 -0.20
ATOM   1633  CD  PRO D  48      14.470   8.151  12.386  1.00  0.10
ATOM   1634  CA  PRO D  48      12.284   7.055  12.730  1.00  0.10
ATOM   1635  CB  PRO D  48      12.919   7.270  14.080  1.00  0.00
ATOM   1636  CG  PRO D  48      14.271   7.889  13.861  1.00  0.00
ATOM   1637  C   PRO D  48      11.047   7.941  12.524  1.00  0.55
ATOM   1638  O   PRO D  48      11.081   9.081  12.063  1.00 -0.55
ATOM   1639  N   LEU D  49       9.912   7.361  12.877  1.00 -0.40
ATOM   1640  H   LEU D  49       9.887   6.430  13.232  1.00  0.40
ATOM   1641  CA  LEU D  49       8.621   8.033  12.774  1.00  0.00
ATOM   1642  CB  LEU D  49       7.784   7.318  11.695  1.00  0.00
ATOM   1643  CG  LEU D  49       6.285   7.624  11.556  1.00  0.00
ATOM   1644  CD1 LEU D  49       6.170   8.993  10.909  1.00  0.00
ATOM   1645  CD2 LEU D  49       5.534   6.587  10.745  1.00  0.00
ATOM   1646  C   LEU D  49       7.856   8.067  14.095  1.00  0.55
ATOM   1647  O   LEU D  49       7.833   7.093  14.840  1.00 -0.55
ATOM   1648  N   VAL D  50       7.237   9.202  14.328  1.00 -0.40
ATOM   1649  H   VAL D  50       7.338   9.990  13.726  1.00  0.40
ATOM   1650  CA  VAL D  50       6.360   9.389  15.485  1.00  0.00
ATOM   1651  CB  VAL D  50       6.864  10.392  16.505  1.00  0.00
ATOM   1652  CG1 VAL D  50       5.976  10.585  17.728  1.00  0.00
ATOM   1653  CG2 VAL D  50       8.289   9.908  16.835  1.00  0.00
ATOM   1654  C   VAL D  50       4.957   9.722  14.982  1.00  0.55
ATOM   1655  O   VAL D  50       4.694  10.693  14.290  1.00 -0.55
ATOM   1656  N   LEU D  51       4.022   8.814  15.295  1.00 -0.40
ATOM   1657  H   LEU D  51       4.266   7.972  15.768  1.00  0.40
ATOM   1658  CA  LEU D  51       2.617   8.954  14.992  1.00  0.00
ATOM   1659  CB  LEU D  51       1.964   7.666  14.508  1.00  0.00
ATOM   1660  CG  LEU D  51       0.431   7.899  14.255  1.00  0.00
ATOM   1661  CD1 LEU D  51       0.344   8.946  13.166  1.00  0.00
ATOM   1662  CD2 LEU D  51      -0.313   6.653  13.870  1.00  0.00
ATOM   1663  C   LEU D  51       1.850   9.395  16.268  1.00  0.55
ATOM   1664  O   LEU D  51       1.715   8.557  17.200  1.00 -0.55
ATOM   1665  N   GLU D  52       1.399  10.648  16.303  1.00 -0.40
ATOM   1666  H   GLU D  52       1.576  11.296  15.567  1.00  0.40
ATOM   1667  CA  GLU D  52       0.603  11.155  17.441  1.00  0.00
ATOM   1668  CB  GLU D  52       1.049  12.512  17.974  1.00  0.00
ATOM   1669  CG  GLU D  52       0.120  12.881  19.125  1.00  0.00
ATOM   1670  CD  GLU D  52       0.505  14.125  19.876  1.00  0.10
ATOM   1671  OE1 GLU D  52       1.453  14.804  19.421  1.00 -0.55
ATOM   1672  OE2 GLU D  52      -0.122  14.438  20.921  1.00 -0.55
ATOM   1673  C   GLU D  52      -0.851  11.240  16.971  1.00  0.55
ATOM   1674  O   GLU D  52      -1.195  12.071  16.136  1.00 -0.55
ATOM   1675  N   TRP D  53      -1.679  10.348  17.439  1.00 -0.40
ATOM   1676  H   TRP D  53      -1.353   9.670  18.090  1.00  0.40
ATOM   1677  CA  TRP D  53      -3.079  10.211  17.117  1.00  0.00
ATOM   1678  CB  TRP D  53      -3.360   8.765  16.698  1.00  0.12
ATOM   1679  CG  TRP D  53      -4.647   8.560  15.930  1.00 -0.12
ATOM   1680  CD1 TRP D  53      -5.830   9.254  16.037  1.00 -0.12
ATOM   1681  HD1 TRP D  53      -5.990  10.091  16.700  1.00  0.12
ATOM   1682  NE1 TRP D  53      -6.779   8.743  15.192  1.00 -0.40
ATOM   1683  HE1 TRP D  53      -7.701   9.054  15.116  1.00  0.40
ATOM   1684  CE2 TRP D  53      -6.220   7.726  14.472  1.00  0.00
ATOM   1685  CD2 TRP D  53      -4.896   7.559  14.926  1.00  0.00
ATOM   1686  CE3 TRP D  53      -4.097   6.557  14.345  1.00 -0.12
ATOM   1687  HE3 TRP D  53      -3.072   6.398  14.648  1.00  0.12
ATOM   1688  CZ3 TRP D  53      -4.656   5.760  13.355  1.00 -0.12
ATOM   1689  HZ3 TRP D  53      -4.053   5.001  12.880  1.00  0.12
ATOM   1690  CZ2 TRP D  53      -6.798   6.909  13.491  1.00 -0.12
ATOM   1691  HZ2 TRP D  53      -7.817   7.029  13.153  1.00  0.12
ATOM   1692  CH2 TRP D  53      -5.987   5.924  12.965  1.00 -0.12
ATOM   1693  HH2 TRP D  53      -6.397   5.254  12.225  1.00  0.12
ATOM   1694  C   TRP D  53      -3.992  10.680  18.260  1.00  0.55
ATOM   1695  O   TRP D  53      -4.260   9.961  19.231  1.00 -0.55
ATOM   1696  N   ARG D  54      -4.509  11.889  18.138  1.00 -0.40
ATOM   1697  H   ARG D  54      -4.297  12.469  17.356  1.00  0.40
ATOM   1698  CA  ARG D  54      -5.423  12.471  19.124  1.00  0.00
ATOM   1699  CB  ARG D  54      -5.277  13.968  19.169  1.00  0.00
ATOM   1700  CG  ARG D  54      -3.840  14.366  19.208  1.00  0.00
ATOM   1701  CD  ARG D  54      -3.763  15.882  19.059  1.00  0.35
ATOM   1702  NE  ARG D  54      -2.370  16.200  19.424  1.00 -0.35
ATOM   1703  HE  ARG D  54      -1.843  15.590  20.014  1.00  0.45
ATOM   1704  CZ  ARG D  54      -1.827  17.333  18.943  1.00  0.35
ATOM   1705  NH1 ARG D  54      -2.595  18.101  18.159  1.00 -0.70
ATOM   1706 HH11 ARG D  54      -3.533  17.824  17.951  1.00  0.40
ATOM   1707 HH12 ARG D  54      -2.229  18.952  17.780  1.00  0.40
ATOM   1708  NH2 ARG D  54      -0.573  17.686  19.232  1.00 -0.70
ATOM   1709 HH21 ARG D  54      -0.013  17.103  19.820  1.00  0.40
ATOM   1710 HH22 ARG D  54      -0.194  18.534  18.861  1.00  0.40
ATOM   1711  C   ARG D  54      -6.883  12.189  18.811  1.00  0.55
ATOM   1712  O   ARG D  54      -7.318  12.067  17.663  1.00 -0.55
ATOM   1713  N   GLN D  55      -7.648  12.139  19.909  1.00 -0.40
ATOM   1714  H   GLN D  55      -7.251  12.312  20.806  1.00  0.40
ATOM   1715  CA  GLN D  55      -9.090  11.838  19.932  1.00  0.00
ATOM   1716  CB  GLN D  55      -9.990  12.899  19.315  1.00  0.00
ATOM   1717  CG  GLN D  55      -9.701  14.322  19.634  1.00  0.00
ATOM   1718  CD  GLN D  55      -9.928  14.596  21.112  1.00  0.55
ATOM   1719  OE1 GLN D  55     -10.852  14.070  21.754  1.00 -0.55
ATOM   1720  NE2 GLN D  55      -8.987  15.444  21.557  1.00 -0.78
ATOM   1721 HE21 GLN D  55      -8.987  15.733  22.514  1.00  0.39
ATOM   1722 HE22 GLN D  55      -8.286  15.786  20.931  1.00  0.39
ATOM   1723  C   GLN D  55      -9.358  10.579  19.102  1.00  0.55
ATOM   1724  O   GLN D  55     -10.206  10.650  18.206  1.00 -0.55
ATOM   1725  N   PHE D  56      -8.638   9.514  19.326  1.00 -0.40
ATOM   1726  H   PHE D  56      -7.951   9.489  20.048  1.00  0.40
ATOM   1727  CA  PHE D  56      -8.780   8.290  18.548  1.00  0.00
ATOM   1728  CB  PHE D  56      -7.884   7.117  19.070  1.00  0.12
ATOM   1729  CG  PHE D  56      -8.059   5.866  18.234  1.00 -0.12
ATOM   1730  CD1 PHE D  56      -7.308   5.644  17.095  1.00 -0.12
ATOM   1731  HD1 PHE D  56      -6.549   6.362  16.823  1.00  0.12
ATOM   1732  CE1 PHE D  56      -7.495   4.539  16.295  1.00 -0.12
ATOM   1733  HE1 PHE D  56      -6.903   4.414  15.401  1.00  0.12
ATOM   1734  CZ  PHE D  56      -8.437   3.593  16.637  1.00 -0.12
ATOM   1735  HZ  PHE D  56      -8.574   2.713  16.027  1.00  0.12
ATOM   1736  CD2 PHE D  56      -9.016   4.915  18.567  1.00 -0.12
ATOM   1737  HD2 PHE D  56      -9.616   5.057  19.453  1.00  0.12
ATOM   1738  CE2 PHE D  56      -9.215   3.789  17.786  1.00 -0.12
ATOM   1739  HE2 PHE D  56      -9.967   3.064  18.062  1.00  0.12
ATOM   1740  C   PHE D  56     -10.235   7.888  18.459  1.00  0.55
ATOM   1741  O   PHE D  56     -10.788   7.583  17.403  1.00 -0.55
ATOM   1742  N   GLU D  57     -10.875   7.847  19.613  1.00 -0.40
ATOM   1743  H   GLU D  57     -10.450   8.088  20.482  1.00  0.40
ATOM   1744  CA  GLU D  57     -12.286   7.428  19.647  1.00  0.00
ATOM   1745  CB  GLU D  57     -12.731   7.447  21.119  1.00  0.00
ATOM   1746  CG  GLU D  57     -11.827   6.468  21.903  1.00  0.00
ATOM   1747  CD  GLU D  57     -12.309   5.086  21.422  1.00  0.10
ATOM   1748  OE1 GLU D  57     -13.539   4.903  21.167  1.00 -0.55
ATOM   1749  OE2 GLU D  57     -11.350   4.280  21.344  1.00 -0.55
ATOM   1750  C   GLU D  57     -13.226   8.238  18.785  1.00  0.55
ATOM   1751  O   GLU D  57     -14.159   7.640  18.238  1.00 -0.55
ATOM   1752  N   GLN D  58     -13.059   9.541  18.646  1.00 -0.40
ATOM   1753  H   GLN D  58     -12.314  10.041  19.082  1.00  0.40
ATOM   1754  CA  GLN D  58     -13.991  10.327  17.818  1.00  0.00
ATOM   1755  CB  GLN D  58     -13.777  11.833  17.959  1.00  0.00
ATOM   1756  CG  GLN D  58     -14.045  12.422  19.347  1.00  0.00
ATOM   1757  CD  GLN D  58     -14.151  13.951  19.313  1.00  0.55
ATOM   1758  OE1 GLN D  58     -13.373  14.649  19.970  1.00 -0.55
ATOM   1759  NE2 GLN D  58     -15.159  14.475  18.554  1.00 -0.78
ATOM   1760 HE21 GLN D  58     -15.276  15.466  18.494  1.00  0.39
ATOM   1761 HE22 GLN D  58     -15.779  13.867  18.058  1.00  0.39
ATOM   1762  C   GLN D  58     -13.871   9.932  16.352  1.00  0.55
ATOM   1763  O   GLN D  58     -14.823   9.873  15.599  1.00 -0.55
ATOM   1764  N   SER D  59     -12.600   9.707  15.980  1.00 -0.40
ATOM   1765  H   SER D  59     -11.840   9.789  16.619  1.00  0.40
ATOM   1766  CA  SER D  59     -12.252   9.329  14.618  1.00  0.00
ATOM   1767  CB  SER D  59     -10.742   9.419  14.380  1.00  0.00
ATOM   1768  OG  SER D  59      -9.985   8.432  15.041  1.00 -0.49
ATOM   1769  HG  SER D  59     -10.278   8.443  15.956  1.00  0.49
ATOM   1770  C   SER D  59     -12.830   7.960  14.320  1.00  0.55
ATOM   1771  O   SER D  59     -13.230   7.743  13.205  1.00 -0.55
ATOM   1772  N   LYS D  60     -12.866   7.106  15.304  1.00 -0.40
ATOM   1773  H   LYS D  60     -12.537   7.370  16.206  1.00  0.40
ATOM   1774  CA  LYS D  60     -13.365   5.724  15.227  1.00  0.00
ATOM   1775  CB  LYS D  60     -13.110   4.995  16.529  1.00  0.00
ATOM   1776  CG  LYS D  60     -13.121   3.478  16.440  1.00  0.00
ATOM   1777  CD  LYS D  60     -12.430   2.997  17.729  1.00  0.00
ATOM   1778  CE  LYS D  60     -13.148   1.784  18.292  1.00  0.33
ATOM   1779  NZ  LYS D  60     -12.399   1.290  19.472  1.00 -0.32
ATOM   1780  HZ1 LYS D  60     -12.355   2.038  20.193  1.00  0.33
ATOM   1781  HZ2 LYS D  60     -11.435   1.026  19.185  1.00  0.33
ATOM   1782  HZ3 LYS D  60     -12.883   0.457  19.865  1.00  0.33
ATOM   1783  C   LYS D  60     -14.840   5.709  14.855  1.00  0.55
ATOM   1784  O   LYS D  60     -15.294   4.964  13.999  1.00 -0.55
ATOM   1785  N   GLN D  61     -15.563   6.587  15.514  1.00 -0.40
ATOM   1786  H   GLN D  61     -15.147   7.174  16.202  1.00  0.40
ATOM   1787  CA  GLN D  61     -16.974   6.791  15.323  1.00  0.00
ATOM   1788  CB  GLN D  61     -17.413   8.029  16.136  1.00  0.00
ATOM   1789  CG  GLN D  61     -18.944   8.176  16.256  1.00  0.00
ATOM   1790  CD  GLN D  61     -19.297   9.331  17.201  1.00  0.55
ATOM   1791  OE1 GLN D  61     -19.913   9.119  18.251  1.00 -0.55
ATOM   1792  NE2 GLN D  61     -18.898  10.577  16.812  1.00 -0.78
ATOM   1793 HE21 GLN D  61     -19.100  11.369  17.388  1.00  0.39
ATOM   1794 HE22 GLN D  61     -18.403  10.698  15.951  1.00  0.39
ATOM   1795  C   GLN D  61     -17.233   7.100  13.848  1.00  0.55
ATOM   1796  O   GLN D  61     -17.981   6.445  13.120  1.00 -0.55
ATOM   1797  N   LEU D  62     -16.547   8.148  13.427  1.00 -0.40
ATOM   1798  H   LEU D  62     -15.919   8.610  14.046  1.00  0.40
ATOM   1799  CA  LEU D  62     -16.601   8.738  12.101  1.00  0.00
ATOM   1800  CB  LEU D  62     -15.842  10.101  12.247  1.00  0.00
ATOM   1801  CG  LEU D  62     -16.854  11.115  12.832  1.00  0.00
ATOM   1802  CD1 LEU D  62     -17.240  12.196  11.827  1.00  0.00
ATOM   1803  CD2 LEU D  62     -18.114  10.377  13.286  1.00  0.00
ATOM   1804  C   LEU D  62     -16.118   7.892  10.956  1.00  0.55
ATOM   1805  O   LEU D  62     -16.510   8.045   9.779  1.00 -0.55
ATOM   1806  N   THR D  63     -15.268   6.909  11.229  1.00 -0.40
ATOM   1807  H   THR D  63     -14.924   6.703  12.141  1.00  0.40
ATOM   1808  CA  THR D  63     -14.809   6.078  10.112  1.00  0.00
ATOM   1809  CB  THR D  63     -13.275   6.049  10.159  1.00  0.00
ATOM   1810  OG1 THR D  63     -12.968   5.535  11.475  1.00 -0.49
ATOM   1811  HG1 THR D  63     -13.062   6.277  12.078  1.00  0.49
ATOM   1812  CG2 THR D  63     -12.700   7.428   9.897  1.00  0.00
ATOM   1813  C   THR D  63     -15.493   4.720  10.164  1.00  0.55
ATOM   1814  O   THR D  63     -14.992   4.004   9.273  1.00 -0.55
ATOM   1815  NT  THR D  63     -16.459   4.412  11.052  1.00 -0.40
ATOM   1816  HNT THR D  63     -16.796   5.070  11.721  1.00  0.40
ATOM   1817  CAT THR D  63     -17.059   3.109  11.084  1.00  0.00
ATOM   1818  CAY GLY G  66     -12.960  -1.116  11.692  1.00  0.00
ATOM   1819  CY  GLY G  66     -12.513  -0.187  10.615  1.00  0.55
ATOM   1820  OY  GLY G  66     -12.282  -0.603   9.482  1.00 -0.55
ATOM   1821  N   GLY G  66     -12.378   1.109  10.964  1.00 -0.40
ATOM   1822  H   GLY G  66     -12.595   1.425  11.884  1.00  0.40
ATOM   1823  CA  GLY G  66     -11.909   2.150  10.033  1.00  0.00
ATOM   1824  C   GLY G  66     -10.541   2.627  10.581  1.00  0.55
ATOM   1825  O   GLY G  66      -9.479   2.186  10.140  1.00 -0.55
ATOM   1826  N   ALA G  67     -10.644   3.517  11.543  1.00 -0.40
ATOM   1827  H   ALA G  67     -11.543   3.858  11.799  1.00  0.40
ATOM   1828  CA  ALA G  67      -9.576   4.090  12.313  1.00  0.00
ATOM   1829  CB  ALA G  67     -10.169   4.921  13.447  1.00  0.00
ATOM   1830  C   ALA G  67      -8.761   2.939  12.931  1.00  0.55
ATOM   1831  O   ALA G  67      -7.522   2.967  13.050  1.00 -0.55
ATOM   1832  N   GLU G  68      -9.525   1.909  13.351  1.00 -0.40
ATOM   1833  H   GLU G  68     -10.518   1.886  13.256  1.00  0.40
ATOM   1834  CA  GLU G  68      -8.876   0.746  13.986  1.00  0.00
ATOM   1835  CB  GLU G  68      -9.983  -0.057  14.687  1.00  0.00
ATOM   1836  CG  GLU G  68      -9.472  -1.035  15.701  1.00  0.00
ATOM   1837  CD  GLU G  68      -8.727  -0.387  16.879  1.00  0.10
ATOM   1838  OE1 GLU G  68      -9.359   0.488  17.513  1.00 -0.55
ATOM   1839  OE2 GLU G  68      -7.592  -0.906  17.014  1.00 -0.55
ATOM   1840  C   GLU G  68      -8.033  -0.111  13.048  1.00  0.55
ATOM   1841  O   GLU G  68      -6.927  -0.547  13.412  1.00 -0.55
ATOM   1842  N   SER G  69      -8.527  -0.352  11.857  1.00 -0.40
ATOM   1843  H   SER G  69      -9.436  -0.021  11.628  1.00  0.40
ATOM   1844  CA  SER G  69      -7.888  -1.074  10.777  1.00  0.00
ATOM   1845  CB  SER G  69      -8.774  -0.979   9.511  1.00  0.00
ATOM   1846  OG  SER G  69      -9.593  -2.109   9.552  1.00 -0.49
ATOM   1847  HG  SER G  69     -10.252  -1.983   8.865  1.00  0.49
ATOM   1848  C   SER G  69      -6.558  -0.395  10.368  1.00  0.55
ATOM   1849  O   SER G  69      -5.604  -1.113  10.134  1.00 -0.55
ATOM   1850  N   VAL G  70      -6.605   0.929  10.302  1.00 -0.40
ATOM   1851  H   VAL G  70      -7.448   1.425  10.493  1.00  0.40
ATOM   1852  CA  VAL G  70      -5.467   1.763   9.956  1.00  0.00
ATOM   1853  CB  VAL G  70      -5.878   3.215   9.666  1.00  0.00
ATOM   1854  CG1 VAL G  70      -4.593   4.063   9.684  1.00  0.00
ATOM   1855  CG2 VAL G  70      -6.650   3.348   8.374  1.00  0.00
ATOM   1856  C   VAL G  70      -4.416   1.703  11.050  1.00  0.55
ATOM   1857  O   VAL G  70      -3.219   1.521  10.780  1.00 -0.55
ATOM   1858  N   LEU G  71      -4.823   1.827  12.294  1.00 -0.40
ATOM   1859  H   LEU G  71      -5.783   1.989  12.505  1.00  0.40
ATOM   1860  CA  LEU G  71      -3.941   1.743  13.460  1.00  0.00
ATOM   1861  CB  LEU G  71      -4.709   1.896  14.781  1.00  0.00
ATOM   1862  CG  LEU G  71      -3.916   1.706  16.088  1.00  0.00
ATOM   1863  CD1 LEU G  71      -2.763   2.700  16.152  1.00  0.00
ATOM   1864  CD2 LEU G  71      -4.773   1.843  17.339  1.00  0.00
ATOM   1865  C   LEU G  71      -3.216   0.371  13.430  1.00  0.55
ATOM   1866  O   LEU G  71      -2.013   0.270  13.737  1.00 -0.55
ATOM   1867  N   GLN G  72      -3.966  -0.653  13.113  1.00 -0.40
ATOM   1868  H   GLN G  72      -4.931  -0.518  12.912  1.00  0.40
ATOM   1869  CA  GLN G  72      -3.532  -2.041  13.016  1.00  0.00
ATOM   1870  CB  GLN G  72      -4.764  -2.898  12.742  1.00  0.00
ATOM   1871  CG  GLN G  72      -4.505  -4.377  12.508  1.00  0.00
ATOM   1872  CD  GLN G  72      -5.823  -5.164  12.367  1.00  0.55
ATOM   1873  OE1 GLN G  72      -6.871  -4.943  13.028  1.00 -0.55
ATOM   1874  NE2 GLN G  72      -5.884  -6.188  11.485  1.00 -0.78
ATOM   1875 HE21 GLN G  72      -6.731  -6.709  11.381  1.00  0.39
ATOM   1876 HE22 GLN G  72      -5.081  -6.424  10.937  1.00  0.39
ATOM   1877  C   GLN G  72      -2.402  -2.187  11.996  1.00  0.55
ATOM   1878  O   GLN G  72      -1.461  -2.936  12.285  1.00 -0.55
ATOM   1879  N   VAL G  73      -2.455  -1.510  10.866  1.00 -0.40
ATOM   1880  H   VAL G  73      -3.245  -0.950  10.630  1.00  0.40
ATOM   1881  CA  VAL G  73      -1.376  -1.526   9.881  1.00  0.00
ATOM   1882  CB  VAL G  73      -1.773  -0.826   8.592  1.00  0.00
ATOM   1883  CG1 VAL G  73      -0.577  -0.684   7.662  1.00  0.00
ATOM   1884  CG2 VAL G  73      -2.900  -1.681   7.986  1.00  0.00
ATOM   1885  C   VAL G  73      -0.110  -0.909  10.458  1.00  0.55
ATOM   1886  O   VAL G  73       1.014  -1.391  10.272  1.00 -0.55
ATOM   1887  N   PHE G  74      -0.235   0.192  11.184  1.00 -0.40
ATOM   1888  H   PHE G  74      -1.115   0.639  11.325  1.00  0.40
ATOM   1889  CA  PHE G  74       0.915   0.819  11.822  1.00  0.00
ATOM   1890  CB  PHE G  74       0.508   2.100  12.543  1.00  0.12
ATOM   1891  CG  PHE G  74       0.485   3.308  11.662  1.00 -0.12
ATOM   1892  CD1 PHE G  74       1.627   4.021  11.375  1.00 -0.12
ATOM   1893  HD1 PHE G  74       2.570   3.712  11.802  1.00  0.12
ATOM   1894  CE1 PHE G  74       1.584   5.136  10.543  1.00 -0.12
ATOM   1895  HE1 PHE G  74       2.486   5.690  10.331  1.00  0.12
ATOM   1896  CZ  PHE G  74       0.363   5.535   9.984  1.00 -0.12
ATOM   1897  HZ  PHE G  74       0.324   6.400   9.339  1.00  0.12
ATOM   1898  CD2 PHE G  74      -0.730   3.707  11.100  1.00 -0.12
ATOM   1899  HD2 PHE G  74      -1.628   3.149  11.321  1.00  0.12
ATOM   1900  CE2 PHE G  74      -0.797   4.819  10.257  1.00 -0.12
ATOM   1901  HE2 PHE G  74      -1.740   5.119   9.823  1.00  0.12
ATOM   1902  C   PHE G  74       1.531  -0.165  12.819  1.00  0.55
ATOM   1903  O   PHE G  74       2.754  -0.281  12.934  1.00 -0.55
ATOM   1904  N   ARG G  75       0.737  -0.869  13.575  1.00 -0.40
ATOM   1905  H   ARG G  75      -0.255  -0.805  13.506  1.00  0.40
ATOM   1906  CA  ARG G  75       1.263  -1.817  14.592  1.00  0.00
ATOM   1907  CB  ARG G  75       0.127  -2.208  15.541  1.00  0.00
ATOM   1908  CG  ARG G  75      -0.181  -0.900  16.312  1.00  0.00
ATOM   1909  CD  ARG G  75      -0.113  -1.130  17.786  1.00  0.35
ATOM   1910  NE  ARG G  75      -1.036  -2.075  18.265  1.00 -0.35
ATOM   1911  HE  ARG G  75      -1.940  -1.843  17.953  1.00  0.45
ATOM   1912  CZ  ARG G  75      -1.085  -3.168  18.993  1.00  0.35
ATOM   1913  NH1 ARG G  75      -0.052  -3.761  19.550  1.00 -0.70
ATOM   1914 HH11 ARG G  75       0.866  -3.381  19.433  1.00  0.40
ATOM   1915 HH12 ARG G  75      -0.183  -4.592  20.089  1.00  0.40
ATOM   1916  NH2 ARG G  75      -2.308  -3.705  19.156  1.00 -0.70
ATOM   1917 HH21 ARG G  75      -3.105  -3.272  18.734  1.00  0.40
ATOM   1918 HH22 ARG G  75      -2.421  -4.537  19.698  1.00  0.40
ATOM   1919  C   ARG G  75       1.977  -3.000  13.985  1.00  0.55
ATOM   1920  O   ARG G  75       3.032  -3.351  14.563  1.00 -0.55
ATOM   1921  N   GLU G  76       1.495  -3.530  12.860  1.00 -0.40
ATOM   1922  H   GLU G  76       0.657  -3.196  12.436  1.00  0.40
ATOM   1923  CA  GLU G  76       2.161  -4.633  12.176  1.00  0.00
ATOM   1924  CB  GLU G  76       1.411  -5.141  10.964  1.00  0.00
ATOM   1925  CG  GLU G  76      -0.014  -5.502  11.262  1.00  0.00
ATOM   1926  CD  GLU G  76      -0.574  -6.428  10.170  1.00  0.10
ATOM   1927  OE1 GLU G  76       0.212  -6.826   9.244  1.00 -0.55
ATOM   1928  OE2 GLU G  76      -1.781  -6.717  10.403  1.00 -0.55
ATOM   1929  C   GLU G  76       3.495  -4.204  11.555  1.00  0.55
ATOM   1930  O   GLU G  76       4.452  -4.972  11.483  1.00 -0.55
ATOM   1931  N   ALA G  77       3.440  -2.964  11.113  1.00 -0.40
ATOM   1932  H   ALA G  77       2.638  -2.376  11.172  1.00  0.40
ATOM   1933  CA  ALA G  77       4.669  -2.427  10.486  1.00  0.00
ATOM   1934  CB  ALA G  77       4.400  -1.145   9.729  1.00  0.00
ATOM   1935  C   ALA G  77       5.746  -2.313  11.570  1.00  0.55
ATOM   1936  O   ALA G  77       6.948  -2.589  11.381  1.00 -0.55
ATOM   1937  N   LYS G  78       5.325  -1.900  12.747  1.00 -0.40
ATOM   1938  H   LYS G  78       4.372  -1.665  12.921  1.00  0.40
ATOM   1939  CA  LYS G  78       6.230  -1.765  13.862  1.00  0.00
ATOM   1940  CB  LYS G  78       5.574  -1.070  15.047  1.00  0.00
ATOM   1941  CG  LYS G  78       6.523  -0.801  16.189  1.00  0.00
ATOM   1942  CD  LYS G  78       5.895  -0.261  17.443  1.00  0.00
ATOM   1943  CE  LYS G  78       6.865   0.463  18.370  1.00  0.33
ATOM   1944  NZ  LYS G  78       8.325   0.396  18.074  1.00 -0.32
ATOM   1945  HZ1 LYS G  78       8.508   0.801  17.134  1.00  0.33
ATOM   1946  HZ2 LYS G  78       8.637  -0.596  18.091  1.00  0.33
ATOM   1947  HZ3 LYS G  78       8.850   0.935  18.792  1.00  0.33
ATOM   1948  C   LYS G  78       6.640  -3.190  14.279  1.00  0.55
ATOM   1949  O   LYS G  78       7.845  -3.410  14.482  1.00 -0.55
ATOM   1950  N   ALA G  79       5.695  -4.098  14.415  1.00 -0.40
ATOM   1951  H   ALA G  79       4.738  -3.902  14.214  1.00  0.40
ATOM   1952  CA  ALA G  79       5.992  -5.457  14.875  1.00  0.00
ATOM   1953  CB  ALA G  79       4.819  -6.381  14.762  1.00  0.00
ATOM   1954  C   ALA G  79       7.169  -5.998  14.080  1.00  0.55
ATOM   1955  O   ALA G  79       8.109  -6.576  14.609  1.00 -0.55
ATOM   1956  N   GLU G  80       7.032  -5.746  12.794  1.00 -0.40
ATOM   1957  H   GLU G  80       6.244  -5.251  12.436  1.00  0.40
ATOM   1958  CA  GLU G  80       8.014  -6.168  11.811  1.00  0.00
ATOM   1959  CB  GLU G  80       7.380  -6.019  10.421  1.00  0.00
ATOM   1960  CG  GLU G  80       6.445  -7.204  10.122  1.00  0.00
ATOM   1961  CD  GLU G  80       6.491  -7.524   8.632  1.00  0.10
ATOM   1962  OE1 GLU G  80       7.419  -7.057   7.921  1.00 -0.55
ATOM   1963  OE2 GLU G  80       5.564  -8.231   8.176  1.00 -0.55
ATOM   1964  C   GLU G  80       9.295  -5.394  11.884  1.00  0.55
ATOM   1965  O   GLU G  80      10.083  -5.640  10.966  1.00 -0.55
ATOM   1966  N   GLY G  81       9.579  -4.506  12.807  1.00 -0.40
ATOM   1967  H   GLY G  81       8.929  -4.298  13.533  1.00  0.40
ATOM   1968  CA  GLY G  81      10.801  -3.770  12.868  1.00  0.00
ATOM   1969  C   GLY G  81      10.933  -2.318  12.522  1.00  0.55
ATOM   1970  O   GLY G  81      12.002  -1.736  12.861  1.00 -0.55
ATOM   1971  N   ALA G  82       9.966  -1.695  11.857  1.00 -0.40
ATOM   1972  H   ALA G  82       9.147  -2.181  11.564  1.00  0.40
ATOM   1973  CA  ALA G  82      10.009  -0.266  11.498  1.00  0.00
ATOM   1974  CB  ALA G  82       8.849   0.132  10.625  1.00  0.00
ATOM   1975  C   ALA G  82       9.959   0.484  12.824  1.00  0.55
ATOM   1976  O   ALA G  82       9.249   0.068  13.753  1.00 -0.55
ATOM   1977  N   ASP G  83      10.738   1.516  12.867  1.00 -0.40
ATOM   1978  H   ASP G  83      11.292   1.754  12.075  1.00  0.40
ATOM   1979  CA  ASP G  83      10.905   2.421  14.005  1.00  0.00
ATOM   1980  CB  ASP G  83      12.284   3.089  13.972  1.00  0.00
ATOM   1981  CG  ASP G  83      12.602   3.800  15.278  1.00  0.10
ATOM   1982  OD1 ASP G  83      11.694   3.935  16.136  1.00 -0.55
ATOM   1983  OD2 ASP G  83      13.758   4.251  15.473  1.00 -0.55
ATOM   1984  C   ASP G  83       9.802   3.502  14.064  1.00  0.55
ATOM   1985  O   ASP G  83       9.939   4.665  13.652  1.00 -0.55
ATOM   1986  N   ILE G  84       8.688   3.016  14.606  1.00 -0.40
ATOM   1987  H   ILE G  84       8.629   2.072  14.921  1.00  0.40
ATOM   1988  CA  ILE G  84       7.490   3.812  14.780  1.00  0.00
ATOM   1989  CB  ILE G  84       6.274   3.175  14.036  1.00  0.00
ATOM   1990  CG2 ILE G  84       4.984   3.976  14.218  1.00  0.00
ATOM   1991  CG1 ILE G  84       6.656   3.114  12.558  1.00  0.00
ATOM   1992  CD1 ILE G  84       5.693   2.333  11.708  1.00  0.00
ATOM   1993  C   ILE G  84       7.063   3.937  16.236  1.00  0.55
ATOM   1994  O   ILE G  84       6.835   2.864  16.847  1.00 -0.55
ATOM   1995  N   THR G  85       6.993   5.171  16.703  1.00 -0.40
ATOM   1996  H   THR G  85       7.276   5.971  16.180  1.00  0.40
ATOM   1997  CA  THR G  85       6.475   5.399  18.054  1.00  0.00
ATOM   1998  CB  THR G  85       7.217   6.462  18.836  1.00  0.00
ATOM   1999  OG1 THR G  85       8.511   5.902  18.938  1.00 -0.49
ATOM   2000  HG1 THR G  85       8.941   6.075  18.097  1.00  0.49
ATOM   2001  CG2 THR G  85       6.576   6.611  20.210  1.00  0.00
ATOM   2002  C   THR G  85       4.997   5.803  17.919  1.00  0.55
ATOM   2003  O   THR G  85       4.675   6.727  17.167  1.00 -0.55
ATOM   2004  N   ILE G  86       4.078   5.148  18.570  1.00 -0.40
ATOM   2005  H   ILE G  86       4.309   4.387  19.170  1.00  0.40
ATOM   2006  CA  ILE G  86       2.637   5.469  18.479  1.00  0.00
ATOM   2007  CB  ILE G  86       1.859   4.226  18.078  1.00  0.00
ATOM   2008  CG2 ILE G  86       0.377   4.422  17.914  1.00  0.00
ATOM   2009  CG1 ILE G  86       2.429   3.665  16.757  1.00  0.00
ATOM   2010  CD1 ILE G  86       1.787   2.267  16.571  1.00  0.00
ATOM   2011  C   ILE G  86       2.132   6.026  19.794  1.00  0.55
ATOM   2012  O   ILE G  86       2.241   5.386  20.845  1.00 -0.55
ATOM   2013  N   ILE G  87       1.599   7.224  19.769  1.00 -0.40
ATOM   2014  H   ILE G  87       1.546   7.740  18.919  1.00  0.40
ATOM   2015  CA  ILE G  87       1.044   7.911  20.939  1.00  0.00
ATOM   2016  CB  ILE G  87       1.652   9.299  21.168  1.00  0.00
ATOM   2017  CG2 ILE G  87       1.021   9.964  22.386  1.00  0.00
ATOM   2018  CG1 ILE G  87       3.175   9.136  21.237  1.00  0.00
ATOM   2019  CD1 ILE G  87       3.880  10.454  20.993  1.00  0.00
ATOM   2020  C   ILE G  87      -0.451   8.061  20.692  1.00  0.55
ATOM   2021  O   ILE G  87      -0.907   8.575  19.679  1.00 -0.55
ATOM   2022  N   LEU G  88      -1.191   7.480  21.604  1.00 -0.40
ATOM   2023  H   LEU G  88      -0.783   7.018  22.387  1.00  0.40
ATOM   2024  CA  LEU G  88      -2.651   7.457  21.552  1.00  0.00
ATOM   2025  CB  LEU G  88      -3.173   6.041  21.669  1.00  0.00
ATOM   2026  CG  LEU G  88      -2.883   5.096  20.508  1.00  0.00
ATOM   2027  CD1 LEU G  88      -3.165   3.672  20.943  1.00  0.00
ATOM   2028  CD2 LEU G  88      -3.762   5.443  19.307  1.00  0.00
ATOM   2029  C   LEU G  88      -3.136   8.384  22.664  1.00  0.55
ATOM   2030  O   LEU G  88      -3.051   8.033  23.837  1.00 -0.55
ATOM   2031  N   SER G  89      -3.544   9.564  22.223  1.00 -0.40
ATOM   2032  H   SER G  89      -3.506   9.841  21.266  1.00  0.40
ATOM   2033  CA  SER G  89      -4.097  10.545  23.216  1.00  0.00
ATOM   2034  CB  SER G  89      -3.200  11.750  23.349  1.00  0.00
ATOM   2035  OG  SER G  89      -2.458  12.041  22.184  1.00 -0.49
ATOM   2036  HG  SER G  89      -1.933  12.818  22.391  1.00  0.49
ATOM   2037  C   SER G  89      -5.548  10.818  22.817  1.00  0.10
ATOM   2038  O   SER G  89      -6.176   9.872  22.206  1.00 -0.55
ATOM   2039  OXT SER G  89      -6.064  11.936  23.072  1.00 -0.55
ATOM   2040  OH2 OH2 R 111       8.502   0.276  -8.217  1.00 -0.83
ATOM   2041  H1  OH2 R 111       8.689  -0.355  -7.522  1.00  0.42
ATOM   2042  H2  OH2 R 111       7.573   0.153  -8.410  1.00  0.42
ATOM   2043  OH2 OH2 R 113      10.492  -3.800 -11.608  1.00 -0.83
ATOM   2044  H1  OH2 R 113       9.830  -3.548 -12.252  1.00  0.42
ATOM   2045  H2  OH2 R 113      10.016  -4.329 -10.968  1.00  0.42
ATOM   2046  OH2 OH2 R 116      14.846  -5.228 -11.862  1.00 -0.83
ATOM   2047  H1  OH2 R 116      15.761  -5.150 -11.593  1.00  0.42
ATOM   2048  H2  OH2 R 116      14.359  -4.727 -11.207  1.00  0.42
ATOM   2049  OH2 OH2 R 117      -4.838  -1.322 -11.603  1.00 -0.83
ATOM   2050  H1  OH2 R 117      -5.439  -0.718 -12.039  1.00  0.42
ATOM   2051  H2  OH2 R 117      -5.344  -1.680 -10.873  1.00  0.42
ATOM   2052  OH2 OH2 R 119      -6.721  -6.520  -1.235  1.00 -0.83
ATOM   2053  H1  OH2 R 119      -6.037  -6.006  -0.806  1.00  0.42
ATOM   2054  H2  OH2 R 119      -6.447  -7.430  -1.117  1.00  0.42
ATOM   2055  OH2 OH2 R 121       4.286  -3.705  -0.445  1.00 -0.83
ATOM   2056  H1  OH2 R 121       4.373  -2.950  -1.027  1.00  0.42
ATOM   2057  H2  OH2 R 121       3.788  -4.344  -0.954  1.00  0.42
ATOM   2058  OH2 OH2 R 122       7.999  -7.454  -2.394  1.00 -0.83
ATOM   2059  H1  OH2 R 122       8.515  -7.360  -1.594  1.00  0.42
ATOM   2060  H2  OH2 R 122       8.052  -6.596  -2.815  1.00  0.42
ATOM   2061  OH2 OH2 R 125       3.756  -6.702   1.167  1.00 -0.83
ATOM   2062  H1  OH2 R 125       3.469  -6.457   0.287  1.00  0.42
ATOM   2063  H2  OH2 R 125       3.634  -7.650   1.205  1.00  0.42
ATOM   2064  OH2 OH2 R 130      15.071 -16.819 -11.114  1.00 -0.83
ATOM   2065  H1  OH2 R 130      15.917 -16.390 -10.990  1.00  0.42
ATOM   2066  H2  OH2 R 130      14.725 -16.930 -10.228  1.00  0.42
ATOM   2067  OH2 OH2 R 150      17.614   4.363  -7.037  1.00 -0.83
ATOM   2068  H1  OH2 R 150      17.306   4.913  -6.317  1.00  0.42
ATOM   2069  H2  OH2 R 150      18.477   4.715  -7.256  1.00  0.42
ATOM   2070  OH2 OH2 R 151      11.838   3.422 -12.105  1.00 -0.83
ATOM   2071  H1  OH2 R 151      12.195   3.913 -11.364  1.00  0.42
ATOM   2072  H2  OH2 R 151      10.916   3.290 -11.882  1.00  0.42
ATOM   2073  OH2 OH2 L  90      10.339   6.177  16.690  1.00 -0.83
ATOM   2074  H1  OH2 L  90      10.739   5.310  16.620  1.00  0.42
ATOM   2075  H2  OH2 L  90      10.745   6.686  15.988  1.00  0.42
ATOM   2076  OH2 OH2 L  92       9.532   2.896   4.459  1.00 -0.83
ATOM   2077  H1  OH2 L  92       8.821   2.594   5.025  1.00  0.42
ATOM   2078  H2  OH2 L  92       9.720   3.784   4.764  1.00  0.42
ATOM   2079  OH2 OH2 R  94      12.915   5.185   4.604  1.00 -0.83
ATOM   2080  H1  OH2 R  94      11.986   5.302   4.802  1.00  0.42
ATOM   2081  H2  OH2 R  94      13.066   4.246   4.711  1.00  0.42
ATOM   2082  OH2 OH2 L  97      -3.661   9.823  -2.989  1.00 -0.83
ATOM   2083  H1  OH2 L  97      -4.505   9.902  -2.544  1.00  0.42
ATOM   2084  H2  OH2 L  97      -3.542   8.882  -3.114  1.00  0.42
ATOM   2085  OH2 OH2 R 105      -6.339  -3.423  -2.182  1.00 -0.83
ATOM   2086  H1  OH2 R 105      -5.737  -2.879  -2.691  1.00  0.42
ATOM   2087  H2  OH2 R 105      -5.797  -3.790  -1.483  1.00  0.42
ATOM   2088  OH2 OH2 L 110     -14.375  12.579  14.012  1.00 -0.83
ATOM   2089  H1  OH2 L 110     -13.437  12.641  14.194  1.00  0.42
ATOM   2090  H2  OH2 L 110     -14.428  12.451  13.065  1.00  0.42
ATOM   2091 DUM1 DUM W 214      95.840  91.508  95.237  1.00  0.00
ATOM   2092 DUM2 DUM W 214     -91.333 -96.013 -92.818  1.00  0.00
ATOM   2093  AAA AAA X 214      26.873 -56.185 -77.927  1.00  0.00
ATOM   2094  AAB AAB X 215      44.976 -79.681  38.071  1.00  0.00
ATOM   2095  AAC AAC X 216      14.474  75.630  72.163  1.00  0.00
ATOM   2096  AAD AAD X 217      12.717  32.571  87.158  1.00  0.00
ATOM   2097  AAE AAE X 218     -20.551 -84.420   6.257  1.00  0.00
ATOM   2098  AAF AAF X 219     -59.008 -50.067 -34.064  1.00  0.00
ATOM   2099  AAG AAG X 220      58.474 -69.333 -48.475  1.00  0.00
ATOM   2100  AAH AAH X 221      67.450  -9.441 -66.473  1.00  0.00
ATOM   2101  AAI AAI X 222      13.090  29.572  50.614  1.00  0.00
ATOM   2102  AAJ AAJ X 223      -5.176   3.507 -45.665  1.00  0.00
ATOM   2103  AAK AAK X 224     -10.165  80.564  35.406  1.00  0.00
ATOM   2104  AAL AAL X 225      77.261  81.834  69.667  1.00  0.00
ATOM   2105  AAM AAM X 226     -68.557  72.353  51.793  1.00  0.00
ATOM   2106  AAN AAN X 227     -19.889  23.540 -25.406  1.00  0.00
ATOM   2107  AAO AAO X 228      69.025 -38.349 -55.312  1.00  0.00
ATOM   2108  AAP AAP X 229      39.991 -27.297  81.499  1.00  0.00
ATOM   2109  AAQ AAQ X 230      16.720 -30.475  47.704  1.00  0.00
ATOM   2110  AAR AAR X 231      43.097  -3.841  60.172  1.00  0.00
ATOM   2111  AAS AAS X 232     -28.766  43.313  36.002  1.00  0.00
ATOM   2112  AAT AAT X 233     -56.663   4.207  -5.587  1.00  0.00
ATOM   2113  AAU AAU X 234      67.705  41.760  61.330  1.00  0.00
ATOM   2114  AAV AAV X 235      76.697 -50.136 -72.263  1.00  0.00
ATOM   2115  AAW AAW X 236      36.016  -7.313 -44.873  1.00  0.00
ATOM   2116  AAX AAX X 237     -52.108 -69.207   4.662  1.00  0.00
ATOM   2117  AAY AAY X 238      89.278  58.634  45.785  1.00  0.00
ATOM   2118  AAZ AAZ X 239      24.133 -63.609  19.888  1.00  0.00
ATOM   2119  ABA ABA X 240     -80.913  11.849 -72.439  1.00  0.00
ATOM   2120  ABB ABB X 241      27.291 -40.098 -38.686  1.00  0.00
ATOM   2121  ABC ABC X 242      76.666  -1.183  23.639  1.00  0.00
ATOM   2122  ABD ABD X 243      69.403  69.030 -16.250  1.00  0.00
ATOM   2123  ABE ABE X 244     -29.553  29.234 -83.655  1.00  0.00
ATOM   2124  ABF ABF X 245      58.379   7.927  -2.354  1.00  0.00
ATOM   2125  ABG ABG X 246     -19.341  33.566  77.392  1.00  0.00
ATOM   2126  ABH ABH X 247     -50.967 -36.559  45.821  1.00  0.00
ATOM   2127  ABI ABI X 248      65.782 -19.308  18.354  1.00  0.00
ATOM   2128  ABJ ABJ X 249      -3.912  35.224 -10.118  1.00  0.00
ATOM   2129  ABK ABK X 250      30.365  75.988 -41.979  1.00  0.00
ATOM   2130  ABL ABL X 251     -11.758 -49.841  81.156  1.00  0.00
ATOM   2131  ABM ABM X 252       1.612  64.753  26.115  1.00  0.00
ATOM   2132  ABN ABN X 253     -57.626  -0.253  43.702  1.00  0.00
ATOM   2133  ABO ABO X 254      31.970  69.287  31.277  1.00  0.00
ATOM   2134  ABP ABP X 255     -12.027 -39.842 -64.940  1.00  0.00
ATOM   2135  ABQ ABQ X 256      45.035   9.400  28.447  1.00  0.00
ATOM   2136  ABR ABR X 257      68.702  74.417 -43.570  1.00  0.00
ATOM   2137  ABS ABS X 258     -36.528  71.981 -11.069  1.00  0.00
ATOM   2138  ABT ABT X 259     -55.013  61.227 -28.057  1.00  0.00
ATOM   2139  ABU ABU X 260     -59.346 -65.344  56.259  1.00  0.00
ATOM   2140  ABV ABV X 261     -42.405  15.278  30.800  1.00  0.00
ATOM   2141  ABW ABW X 262       6.385 -81.323  72.316  1.00  0.00
ATOM   2142  ABX ABX X 263     -20.495  55.514  15.106  1.00  0.00
ATOM   2143  ABY ABY X 264       1.331 -61.420   9.866  1.00  0.00
ATOM   2144  ABZ ABZ X 265      35.231  39.605  -1.498  1.00  0.00
ATOM   2145  ACA ACA X 266     -45.609 -29.949  -2.313  1.00  0.00
ATOM   2146  ACB ACB X 267     -41.019 -22.575  64.612  1.00  0.00
ATOM   2147  ACC ACC X 268      74.810  -1.025  35.906  1.00  0.00
ATOM   2148  ACD ACD X 269       5.110 -68.198 -27.889  1.00  0.00
ATOM   2149  ACE ACE X 270      52.181 -59.654 -21.873  1.00  0.00
ATOM   2150  ACF ACF X 271      38.116 -34.083 -24.042  1.00  0.00
ATOM   2151  ACG ACG X 272      68.998  36.492 -58.665  1.00  0.00
ATOM   2152  ACH ACH X 273     -48.125 -75.747 -45.187  1.00  0.00
ATOM   2153  ACI ACI X 274      -6.500 -72.073  58.520  1.00  0.00
ATOM   2154  ACJ ACJ X 275     -63.585 -48.493 -80.384  1.00  0.00
ATOM   2155  ACK ACK X 276     -79.729  57.832 -18.291  1.00  0.00
ATOM   2156  ACL ACL X 277     -78.963 -73.498 -74.345  1.00  0.00
ATOM   2157  ACM ACM X 278       0.667  35.630 -57.914  1.00  0.00
ATOM   2158  ACN ACN X 279       2.004 -57.564  47.633  1.00  0.00
ATOM   2159  ACO ACO X 280     -39.776  80.051  56.637  1.00  0.00
ATOM   2160  ACP ACP X 281      83.059 -57.981  18.520  1.00  0.00
ATOM   2161  ACQ ACQ X 282     -19.523  67.814  69.706  1.00  0.00
ATOM   2162  ACR ACR X 283      -1.881  11.589  82.483  1.00  0.00
ATOM   2163  ACS ACS X 284     -48.764  13.845 -39.393  1.00  0.00
ATOM   2164  ACT ACT X 285     -81.891  25.911 -32.790  1.00  0.00
ATOM   2165  ACU ACU X 286     -73.830  63.695  -3.519  1.00  0.00
ATOM   2166  ACV ACV X 287      71.536  55.283  29.263  1.00  0.00
ATOM   2167  ACW ACW X 288     -37.017  35.031 -11.687  1.00  0.00
ATOM   2168  ACX ACX X 289      16.638 -14.854  76.139  1.00  0.00
ATOM   2169  ACY ACY X 290       0.326  73.606 -20.509  1.00  0.00
ATOM   2170  ACZ ACZ X 291      65.637 -40.738  73.548  1.00  0.00
ATOM   2171  ADA ADA X 292     -75.035  46.479 -61.047  1.00  0.00
ATOM   2172  ADB ADB X 293      27.269 -75.592  66.128  1.00  0.00
ATOM   2173  ADC ADC X 294      77.570 -23.705 -30.315  1.00  0.00
ATOM   2174  ADD ADD X 295     -77.092  18.627   6.518  1.00  0.00
ATOM   2175  ADE ADE X 296     -22.349  48.125 -30.518  1.00  0.00
ATOM   2176  ADF ADF X 297      16.168 -69.117  35.630  1.00  0.00
ATOM   2177  ADG ADG X 298     -20.898  16.949  56.070  1.00  0.00
ATOM   2178  ADH ADH X 299     -66.723 -85.669  84.251  1.00  0.00
ATOM   2179  ADI ADI X 300     -38.012  55.535  63.417  1.00  0.00
ATOM   2180  ADJ ADJ X 301      52.778 -40.889  26.790  1.00  0.00
ATOM   2181  ADK ADK X 302       1.672  53.487 -74.956  1.00  0.00
ATOM   2182  ADL ADL X 303     -35.535  20.683   8.411  1.00  0.00
ATOM   2183  ADM ADM X 304     -35.124  -3.332  10.960  1.00  0.00
ATOM   2184  ADN ADN X 305      48.222  47.210 -31.757  1.00  0.00
ATOM   2185  ADO ADO X 306      39.865 -53.794  19.158  1.00  0.00
ATOM   2186  ADP ADP X 307      46.713 -73.020  51.897  1.00  0.00
ATOM   2187  ADQ ADQ X 308     -71.954 -31.771  69.800  1.00  0.00
ATOM   2188  ADR ADR X 309      61.456  75.445 -67.467  1.00  0.00
ATOM   2189  ADS ADS X 310      39.730  -3.099 -81.102  1.00  0.00
ATOM   2190  ADT ADT X 311     -37.349 -64.221  84.265  1.00  0.00
ATOM   2191  ADU ADU X 312      18.455 -76.835  22.588  1.00  0.00
ATOM   2192  ADV ADV X 313     -71.774 -19.902 -67.602  1.00  0.00
ATOM   2193  ADW ADW X 314     -54.729  31.760 -58.113  1.00  0.00
ATOM   2194  ADX ADX X 315      87.162 -78.389  -9.289  1.00  0.00
ATOM   2195  ADY ADY X 316      29.754  34.873 -74.019  1.00  0.00
ATOM   2196  ADZ ADZ X 317     -18.679 -31.281  21.137  1.00  0.00
ATOM   2197  AEA AEA X 318     -11.516 -14.367  54.206  1.00  0.00
ATOM   2198  AEB AEB X 319     -53.373 -10.661  35.667  1.00  0.00
ATOM   2199  AEC AEC X 320     -67.909  77.015   9.080  1.00  0.00
ATOM   2200  AED AED X 321      70.230  57.624  84.536  1.00  0.00
ATOM   2201  AEE AEE X 322      52.501  -4.019 -49.839  1.00  0.00
ATOM   2202  AEF AEF X 323     -41.218  69.530  36.676  1.00  0.00
ATOM   2203  AEG AEG X 324     -23.679 -31.181 -38.594  1.00  0.00
ATOM   2204  AEH AEH X 325       8.053  62.913 -51.492  1.00  0.00
ATOM   2205  AEI AEI X 326     -80.691 -33.206  41.118  1.00  0.00
ATOM   2206  AEJ AEJ X 327      33.349  62.973  56.853  1.00  0.00
ATOM   2207  AEK AEK X 328     -75.337 -75.737  31.172  1.00  0.00
ATOM   2208  AEL AEL X 329      14.937  76.970  40.102  1.00  0.00
ATOM   2209  AEM AEM X 330      35.373 -75.945   4.792  1.00  0.00
ATOM   2210  AEN AEN X 331      26.017 -66.920  45.516  1.00  0.00
ATOM   2211  AEO AEO X 332       8.393 -36.417  71.095  1.00  0.00
ATOM   2212  AEP AEP X 333      15.414  69.355  10.992  1.00  0.00
ATOM   2213  AEQ AEQ X 334     -15.493  74.496   3.790  1.00  0.00
ATOM   2214  AER AER X 335      45.646   5.741 -21.694  1.00  0.00
ATOM   2215  AES AES X 336      75.136  14.950 -42.577  1.00  0.00
ATOM   2216  AET AET X 337     -80.044 -26.569  17.927  1.00  0.00
ATOM   2217  AEU AEU X 338     -17.938  68.781  85.958  1.00  0.00
ATOM   2218  AEV AEV X 339     -52.502  29.386 -86.251  1.00  0.00
ATOM   2219  AEW AEW X 340      84.230  38.256 -13.064  1.00  0.00
ATOM   2220  AEX AEX X 341      24.242 -31.886  10.180  1.00  0.00
ATOM   2221  AEY AEY X 342      42.299 -63.543  78.592  1.00  0.00
ATOM   2222  AEZ AEZ X 343      45.361  67.780 -23.875  1.00  0.00
ATOM   2223  AFA AFA X 344     -60.822  35.580 -80.340  1.00  0.00
ATOM   2224  AFB AFB X 345     -63.713  21.793  74.753  1.00  0.00
ATOM   2225  AFC AFC X 346      19.260  78.501 -70.554  1.00  0.00
ATOM   2226  AFD AFD X 347      84.519  -1.405 -27.252  1.00  0.00
ATOM   2227  AFE AFE X 348     -85.796 -69.754  26.236  1.00  0.00
ATOM   2228  AFF AFF X 349      76.347  31.538 -75.756  1.00  0.00
ATOM   2229  AFG AFG X 350     -74.099  -7.278  56.076  1.00  0.00
ATOM   2230  AFH AFH X 351     -63.087  61.372 -72.346  1.00  0.00
ATOM   2231  AFI AFI X 352     -54.689  83.837  28.718  1.00  0.00
ATOM   2232  AFJ AFJ X 353      -0.942  50.555 -30.804  1.00  0.00
ATOM   2233  AFK AFK X 354     -57.954  33.566  25.481  1.00  0.00
ATOM   2234  AFL AFL X 355     -26.757 -84.166 -75.186  1.00  0.00
ATOM   2235  AFM AFM X 356      71.908   9.182  65.263  1.00  0.00
ATOM   2236  AFN AFN X 357     -14.089 -79.360  15.956  1.00  0.00
ATOM   2237  AFO AFO X 358      35.406 -32.885 -59.612  1.00  0.00
ATOM   2238  AFP AFP X 359      47.127  39.620  39.519  1.00  0.00
ATOM   2239  AFQ AFQ X 360      77.871 -22.480  47.218  1.00  0.00
ATOM   2240  AFR AFR X 361     -34.527  -5.560 -28.333  1.00  0.00
ATOM   2241  AFS AFS X 362      84.328  75.453  41.856  1.00  0.00
ATOM   2242  AFT AFT X 363     -63.740 -89.082  42.080  1.00  0.00
ATOM   2243  AFU AFU X 364      76.739 -78.488 -68.037  1.00  0.00
ATOM   2244  AFV AFV X 365      25.357   8.752 -82.122  1.00  0.00
ATOM   2245  AFW AFW X 366      24.898  -0.910  48.139  1.00  0.00
ATOM   2246  AFX AFX X 367     -75.469  52.344  16.532  1.00  0.00
ATOM   2247  AFY AFY X 368     -45.222  32.440 -72.828  1.00  0.00
ATOM   2248  AFZ AFZ X 369     -56.890  78.580 -15.932  1.00  0.00
ATOM   2249  AGA AGA X 370     -47.529   9.959  46.813  1.00  0.00
ATOM   2250  AGB AGB X 371      17.114 -89.703 -78.899  1.00  0.00
ATOM   2251  AGC AGC X 372     -43.570  64.400 -58.655  1.00  0.00
ATOM   2252  AGD AGD X 373     -17.084  60.869 -61.540  1.00  0.00
ATOM   2253  AGE AGE X 374      63.992 -21.690 -73.939  1.00  0.00
ATOM   2254  AGF AGF X 375     -20.705 -59.593  27.828  1.00  0.00
ATOM   2255  AGG AGG X 376     -55.371  -3.562  56.975  1.00  0.00
ATOM   2256  AGH AGH X 377     -23.155 -78.021 -30.195  1.00  0.00
ATOM   2257  AGI AGI X 378     -24.061 -62.033  56.593  1.00  0.00
ATOM   2258  AGJ AGJ X 379      69.656 -50.895 -39.042  1.00  0.00
ATOM   2259  AGK AGK X 380      54.144 -32.070 -42.301  1.00  0.00
ATOM   2260  AGL AGL X 381      25.972  25.043 -35.292  1.00  0.00
ATOM   2261  AGM AGM X 382     -69.290 -84.924 -14.513  1.00  0.00
ATOM   2262  AGN AGN X 383     -38.136  64.090  77.764  1.00  0.00
ATOM   2263  AGO AGO X 384      53.707 -31.859  55.883  1.00  0.00
ATOM   2264  AGP AGP X 385      65.990  65.906  57.634  1.00  0.00
ATOM   2265  AGQ AGQ X 386      37.906  44.170 -61.270  1.00  0.00
ATOM   2266  AGR AGR X 387     -69.869  -0.171 -54.737  1.00  0.00
ATOM   2267  AGS AGS X 388     -30.388 -48.317  76.788  1.00  0.00
ATOM   2268  AGT AGT X 389      74.449  24.035  -4.895  1.00  0.00
ATOM   2269  AGU AGU X 390     -45.378 -78.779  79.907  1.00  0.00
ATOM   2270  AGV AGV X 391     -20.017  -9.883 -82.894  1.00  0.00
ATOM   2271  AGW AGW X 392     -73.534  72.994 -17.420  1.00  0.00
ATOM   2272  AGX AGX X 393       8.456  -5.837  35.129  1.00  0.00
ATOM   2273  AGY AGY X 394     -76.066  81.880  19.693  1.00  0.00
ATOM   2274  AGZ AGZ X 395      39.792 -45.407  79.225  1.00  0.00
ATOM   2275  AHA AHA X 396     -29.477 -78.798  17.721  1.00  0.00
ATOM   2276  AHB AHB X 397      27.460  79.046  -3.166  1.00  0.00
ATOM   2277  AHC AHC X 398     -23.999 -32.442 -17.044  1.00  0.00
ATOM   2278  AHD AHD X 399      45.261  61.893  82.939  1.00  0.00
ATOM   2279  AHE AHE X 400     -48.873  26.740  47.644  1.00  0.00
ATOM   2280  AHF AHF X 401     -35.596   0.439  72.293  1.00  0.00
ATOM   2281  AHG AHG X 402     -46.394 -19.164 -78.016  1.00  0.00
ATOM   2282  AHH AHH X 403      30.482  33.150  75.229  1.00  0.00
ATOM   2283  AHI AHI X 404     -44.456 -38.651  72.397  1.00  0.00
ATOM   2284  AHJ AHJ X 405      26.159  51.232 -45.476  1.00  0.00
ATOM   2285  AHK AHK X 406     -76.839 -86.791 -81.040  1.00  0.00
ATOM   2286  AHL AHL X 407      48.793 -29.047 -58.534  1.00  0.00
ATOM   2287  AHM AHM X 408     -28.388  74.222 -78.903  1.00  0.00
ATOM   2288  AHN AHN X 409      -3.439  20.822 -80.913  1.00  0.00
ATOM   2289  AHO AHO X 410     -79.349   6.447 -37.959  1.00  0.00
ATOM   2290  AHP AHP X 411      84.183  57.050 -62.524  1.00  0.00
ATOM   2291  AHQ AHQ X 412     -49.787   4.561  83.812  1.00  0.00
ATOM   2292  AHR AHR X 413      31.228 -52.437  40.871  1.00  0.00
ATOM   2293  AHS AHS X 414     -15.768 -89.138 -22.721  1.00  0.00
ATOM   2294  AHT AHT X 415      24.292 -62.016 -52.744  1.00  0.00
ATOM   2295  AHU AHU X 416     -63.475 -79.443  27.847  1.00  0.00
ATOM   2296  AHV AHV X 417     -57.420 -13.252  81.876  1.00  0.00
ATOM   2297  AHW AHW X 418     -36.584 -67.969 -83.360  1.00  0.00
ATOM   2298  AHX AHX X 419     -26.231  43.006  59.370  1.00  0.00
ATOM   2299  AHY AHY X 420      22.139 -76.350 -18.428  1.00  0.00
ATOM   2300  AHZ AHZ X 421     -42.674   7.559 -68.979  1.00  0.00
ATOM   2301  AIA AIA X 422     -28.423 -82.236  38.709  1.00  0.00
ATOM   2302  AIB AIB X 423      51.621 -46.269 -66.612  1.00  0.00
ATOM   2303  AIC AIC X 424      60.218  83.500  73.070  1.00  0.00
ATOM   2304  AID AID X 425      -6.142 -69.206 -70.336  1.00  0.00
ATOM   2305  AIE AIE X 426      -5.761  79.094 -55.469  1.00  0.00
ATOM   2306  AIF AIF X 427      78.906 -89.826  22.082  1.00  0.00
ATOM   2307  AIG AIG X 428      85.364  33.027  48.804  1.00  0.00
ATOM   2308  AIH AIH X 429      46.356 -12.114 -27.023  1.00  0.00
ATOM   2309  AII AII X 430     -30.225  53.793 -45.545  1.00  0.00
ATOM   2310  AIJ AIJ X 431      19.541  11.221 -54.755  1.00  0.00
ATOM   2311  AIK AIK X 432     -25.919 -43.314  52.265  1.00  0.00
ATOM   2312  AIL AIL X 433     -50.494  52.469  86.729  1.00  0.00
ATOM   2313  AIM AIM X 434     -66.648   9.782  29.932  1.00  0.00
ATOM   2314  AIN AIN X 435      70.053 -66.776   2.443  1.00  0.00
ATOM   2315  AIO AIO X 436      54.357  46.785 -67.920  1.00  0.00
ATOM   2316  AIP AIP X 437     -19.264  59.514 -13.552  1.00  0.00
ATOM   2317  AIQ AIQ X 438     -23.567 -53.096  -9.685  1.00  0.00
ATOM   2318  AIR AIR X 439     -42.242  25.021  75.922  1.00  0.00
ATOM   2319  AIS AIS X 440      82.630  -4.525 -55.459  1.00  0.00
ATOM   2320  AIT AIT X 441     -74.178 -24.031  -7.916  1.00  0.00
ATOM   2321  AIU AIU X 442      44.934 -71.739 -84.244  1.00  0.00
ATOM   2322  AIV AIV X 443     -78.265  41.946  -5.001  1.00  0.00
ATOM   2323  AIW AIW X 444     -16.946  35.582 -71.943  1.00  0.00
ATOM   2324  AIX AIX X 445      50.166 -84.336  76.180  1.00  0.00
ATOM   2325  AIY AIY X 446      74.168  54.871   3.953  1.00  0.00
ATOM   2326  AIZ AIZ X 447      16.420  86.121 -38.415  1.00  0.00
ATOM   2327  AJA AJA X 448     -53.625 -13.428 -56.095  1.00  0.00
ATOM   2328  AJB AJB X 449     -28.643  -6.879 -69.653  1.00  0.00
ATOM   2329  AJC AJC X 450      85.599 -23.189 -61.311  1.00  0.00
ATOM   2330  AJD AJD X 451       4.945 -87.206  34.309  1.00  0.00
ATOM   2331  AJE AJE X 452      38.432 -80.799 -14.324  1.00  0.00
ATOM   2332  AJF AJF X 453      33.284 -40.625  32.026  1.00  0.00
ATOM   2333  AJG AJG X 454     -51.209 -11.482  -4.749  1.00  0.00
ATOM   2334  AJH AJH X 455      32.382 -13.455 -61.947  1.00  0.00
ATOM   2335  AJI AJI X 456     -59.829  43.332 -37.592  1.00  0.00
ATOM   2336  AJJ AJJ X 457     -79.269  -6.425  77.236  1.00  0.00
ATOM   2337  AJK AJK X 458      -3.020  48.584  27.504  1.00  0.00
ATOM   2338  AJL AJL X 459      41.516  36.389 -50.678  1.00  0.00
ATOM   2339  AJM AJM X 460     -53.771  63.545 -45.345  1.00  0.00
ATOM   2340  AJN AJN X 461     -66.771  19.978 -58.603  1.00  0.00
ATOM   2341  AJO AJO X 462     -80.074 -53.176  -9.870  1.00  0.00
ATOM   2342  AJP AJP X 463      80.576   1.068 -80.835  1.00  0.00
ATOM   2343  AJQ AJQ X 464     -14.779 -63.236 -57.000  1.00  0.00
ATOM   2344  AJR AJR X 465     -52.667 -78.446 -64.996  1.00  0.00
ATOM   2345  AJS AJS X 466      46.999  67.047 -54.624  1.00  0.00
ATOM   2346  AJT AJT X 467      61.782 -52.161  17.394  1.00  0.00
ATOM   2347  AJU AJU X 468     -38.701 -18.477 -45.295  1.00  0.00
ATOM   2348  AJV AJV X 469     -15.533  -1.923  29.155  1.00  0.00
ATOM   2349  AJW AJW X 470      56.131  69.551  12.357  1.00  0.00
ATOM   2350  AJX AJX X 471      18.245  55.477  84.246  1.00  0.00
ATOM   2351  AJY AJY X 472       5.509 -57.616  79.339  1.00  0.00
ATOM   2352  AJZ AJZ X 473     -66.594  26.214  -7.383  1.00  0.00
ATOM   2353  AKA AKA X 474      62.596  19.324  11.562  1.00  0.00
ATOM   2354  AKB AKB X 475      70.641 -75.639  32.763  1.00  0.00
ATOM   2355  AKC AKC X 476     -45.613  62.581  12.167  1.00  0.00
ATOM   2356  AKD AKD X 477      26.627  61.931 -61.055  1.00  0.00
ATOM   2357  AKE AKE X 478     -39.242  29.882  88.004  1.00  0.00
ATOM   2358  AKF AKF X 479      50.642  22.061  66.408  1.00  0.00
ATOM   2359  AKG AKG X 480      85.341 -38.862  28.093  1.00  0.00
ATOM   2360  AKH AKH X 481     -72.694  57.062  70.546  1.00  0.00
ATOM   2361  AKI AKI X 482      22.600 -82.611  38.408  1.00  0.00
ATOM   2362  AKJ AKJ X 483     -62.918 -64.259 -71.946  1.00  0.00
ATOM   2363  AKK AKK X 484      85.963 -18.099  22.776  1.00  0.00
ATOM   2364  AKL AKL X 485      74.994 -82.021  -1.642  1.00  0.00
ATOM   2365  AKM AKM X 486      51.778  36.077  78.718  1.00  0.00
ATOM   2366  AKN AKN X 487      11.330 -28.855 -82.482  1.00  0.00
ATOM   2367  AKO AKO X 488      13.712  42.418  14.336  1.00  0.00
ATOM   2368  AKP AKP X 489      -2.563 -55.399 -36.831  1.00  0.00
ATOM   2369  AKQ AKQ X 490      29.497 -34.942 -79.039  1.00  0.00
ATOM   2370  AKR AKR X 491      52.898 -17.756  -8.454  1.00  0.00
ATOM   2371  AKS AKS X 492      72.144  51.037 -20.483  1.00  0.00
ATOM   2372  AKT AKT X 493     -23.882  82.736 -42.125  1.00  0.00
ATOM   2373  AKU AKU X 494     -82.438 -57.444  39.902  1.00  0.00
ATOM   2374  AKV AKV X 495     -58.252 -46.607  21.212  1.00  0.00
ATOM   2375  AKW AKW X 496       6.262 -13.924 -68.261  1.00  0.00
ATOM   2376  AKX AKX X 497      66.184  26.723 -28.905  1.00  0.00
ATOM   2377  AKY AKY X 498      81.873 -56.151 -19.237  1.00  0.00
ATOM   2378  AKZ AKZ X 499      55.805  68.692  69.292  1.00  0.00
ATOM   2379  ALA ALA X 500     -10.125 -85.831 -74.371  1.00  0.00
ATOM   2380  ALB ALB X 501      76.791 -32.667  -2.398  1.00  0.00
ATOM   2381  ALC ALC X 502      89.616   0.637 -14.519  1.00  0.00
ATOM   2382  ALD ALD X 503     -83.805 -12.682 -61.439  1.00  0.00
ATOM   2383  ALE ALE X 504     -80.805  51.815  53.776  1.00  0.00
ATOM   2384  ALF ALF X 505      88.246  81.617 -55.606  1.00  0.00
ATOM   2385  ALG ALG X 506     -54.902 -15.416 -31.140  1.00  0.00
ATOM   2386  ALH ALH X 507       3.719 -42.748 -16.749  1.00  0.00
ATOM   2387  ALI ALI X 508      73.308 -59.530  57.439  1.00  0.00
ATOM   2388  ALJ ALJ X 509     -81.222 -17.480 -45.195  1.00  0.00
ATOM   2389  ALK ALK X 510     -53.498  14.835  61.255  1.00  0.00
ATOM   2390  ALL ALL X 511     -82.152  59.103  85.609  1.00  0.00
ATOM   2391  ALM ALM X 512      86.255 -71.799  84.538  1.00  0.00
ATOM   2392  ALN ALN X 513      -3.432  64.048  59.862  1.00  0.00
ATOM   2393  ALO ALO X 514      51.117  51.808  62.594  1.00  0.00
ATOM   2394  ALP ALP X 515      57.807 -18.927  79.566  1.00  0.00
ATOM   2395  ALQ ALQ X 516      68.283   9.062 -56.087  1.00  0.00
ATOM   2396  ALR ALR X 517      38.712 -76.155 -57.640  1.00  0.00
ATOM   2397  ALS ALS X 518      12.863 -85.723 -57.280  1.00  0.00
ATOM   2398  ALT ALT X 519     -21.904   6.436 -75.886  1.00  0.00
ATOM   2399  ALU ALU X 520      70.757  64.184 -65.555  1.00  0.00
ATOM   2400  ALV ALV X 521     -19.259  67.883  48.505  1.00  0.00
ATOM   2401  ALW ALW X 522      40.358  46.105 -85.588  1.00  0.00
ATOM   2402  ALX ALX X 523      80.746 -80.890 -82.801  1.00  0.00
ATOM   2403  ALY ALY X 524      23.959   1.116 -20.952  1.00  0.00
ATOM   2404  ALZ ALZ X 525     -41.000 -49.122 -81.671  1.00  0.00
ATOM   2405  AMA AMA X 526     -78.655  33.297  65.377  1.00  0.00
ATOM   2406  AMB AMB X 527      60.470 -32.922 -73.459  1.00  0.00
ATOM   2407  AMC AMC X 528     -49.610  52.472  -3.311  1.00  0.00
ATOM   2408  AMD AMD X 529     -49.261  72.709 -70.927  1.00  0.00
ATOM   2409  AME AME X 530     -24.231 -47.134 -36.815  1.00  0.00
ATOM   2410  AMF AMF X 531       6.574 -77.519 -84.761  1.00  0.00
ATOM   2411  AMG AMG X 532      -4.389 -85.681  -4.671  1.00  0.00
ATOM   2412  AMH AMH X 533      76.309 -13.806  -9.324  1.00  0.00
ATOM   2413  AMI AMI X 534      22.517 -49.234  64.218  1.00  0.00
ATOM   2414  AMJ AMJ X 535      45.525  54.857  11.212  1.00  0.00
ATOM   2415  AMK AMK X 536     -28.233 -75.945 -46.011  1.00  0.00
ATOM   2416  AML AML X 537     -38.872  -1.267  58.058  1.00  0.00
ATOM   2417  AMM AMM X 538      37.982   7.373 -57.407  1.00  0.00
ATOM   2418  AMN AMN X 539      64.522  39.000  -8.242  1.00  0.00
ATOM   2419  AMO AMO X 540     -69.628  80.603 -70.684  1.00  0.00
ATOM   2420  AMP AMP X 541     -70.795  18.563  50.554  1.00  0.00
ATOM   2421  AMQ AMQ X 542      59.318 -51.859  88.898  1.00  0.00
ATOM   2422  AMR AMR X 543     -51.642 -74.075  89.856  1.00  0.00
ATOM   2423  AMS AMS X 544      88.287  37.171  32.018  1.00  0.00
ATOM   2424  AMT AMT X 545      88.447 -17.408 -73.669  1.00  0.00
ATOM   2425  AMU AMU X 546      14.198 -18.605 -45.206  1.00  0.00
ATOM   2426  AMV AMV X 547      26.304 -68.133 -39.036  1.00  0.00
ATOM   2427  AMW AMW X 548      83.405 -76.049  60.129  1.00  0.00
ATOM   2428  AMX AMX X 549     -60.107  79.870 -50.279  1.00  0.00
ATOM   2429  AMY AMY X 550      71.364   8.953 -16.491  1.00  0.00
ATOM   2430  AMZ AMZ X 551      21.180  29.880  21.960  1.00  0.00
ATOM   2431  ANA ANA X 552      68.107 -66.016  43.963  1.00  0.00
ATOM   2432  ANB ANB X 553     -68.656  -3.131 -81.964  1.00  0.00
ATOM   2433  ANC ANC X 554     -39.940 -48.619  20.230  1.00  0.00
ATOM   2434  AND AND X 555      22.311 -10.793  20.369  1.00  0.00
ATOM   2435  ANE ANE X 556     -47.702  54.286 -76.872  1.00  0.00
ATOM   2436  ANF ANF X 557     -60.261   9.941 -65.698  1.00  0.00
ATOM   2437  ANG ANG X 558     -17.043 -28.808  59.493  1.00  0.00
ATOM   2438  ANH ANH X 559      67.955 -82.755  74.426  1.00  0.00
ATOM   2439  ANI ANI X 560     -40.471 -38.138 -71.999  1.00  0.00
ATOM   2440  ANJ ANJ X 561     -79.702  52.270 -35.873  1.00  0.00
ATOM   2441  ANK ANK X 562      85.092  81.926  22.180  1.00  0.00
ATOM   2442  ANL ANL X 563      43.505   6.473  79.896  1.00  0.00
ATOM   2443  ANM ANM X 564     -82.422 -90.731  13.940  1.00  0.00
ATOM   2444  ANN ANN X 565     -58.990 -13.719  17.929  1.00  0.00
ATOM   2445  ANO ANO X 566     -19.537  27.519  37.085  1.00  0.00
ATOM   2446  ANP ANP X 567      50.557 -86.833  14.292  1.00  0.00
ATOM   2447  ANQ ANQ X 568     -13.565 -78.613 -46.396  1.00  0.00
ATOM   2448  ANR ANR X 569     -32.379 -66.186 -67.230  1.00  0.00
ATOM   2449  ANS ANS X 570      85.233 -39.950 -29.009  1.00  0.00
ATOM   2450  ANT ANT X 571      63.746  -3.101 -29.931  1.00  0.00
ATOM   2451  ANU ANU X 572      35.831  68.703  86.316  1.00  0.00
ATOM   2452  ANV ANV X 573      47.108 -81.415 -42.944  1.00  0.00
ATOM   2453  ANW ANW X 574      67.057  33.415  15.701  1.00  0.00
ATOM   2454  ANX ANX X 575     -26.454 -25.803  82.026  1.00  0.00
ATOM   2455  ANY ANY X 576     -26.665  10.454  -6.045  1.00  0.00
ATOM   2456  ANZ ANZ X 577      82.602 -79.950 -44.513  1.00  0.00
ATOM   2457  AOA AOA X 578      84.333  64.281  66.468  1.00  0.00
ATOM   2458  AOB AOB X 579      84.117 -64.938 -78.173  1.00  0.00
ATOM   2459  AOC AOC X 580      34.625  18.296 -15.323  1.00  0.00
ATOM   2460  AOD AOD X 581     -10.583 -16.140  81.453  1.00  0.00
ATOM   2461  AOE AOE X 582     -77.958  24.020  28.174  1.00  0.00
ATOM   2462  AOF AOF X 583      75.206 -77.847 -29.736  1.00  0.00
ATOM   2463  AOG AOG X 584      58.506  81.745  46.788  1.00  0.00
ATOM   2464  AOH AOH X 585      49.373 -37.420  14.862  1.00  0.00
ATOM   2465  AOI AOI X 586     -76.146 -57.977  21.857  1.00  0.00
ATOM   2466  AOJ AOJ X 587     -55.962 -82.095 -39.720  1.00  0.00
ATOM   2467  AOK AOK X 588      83.761  74.248  56.246  1.00  0.00
ATOM   2468  AOL AOL X 589       3.396  82.892  22.085  1.00  0.00
ATOM   2469  AOM AOM X 590      85.379 -55.784  45.359  1.00  0.00
ATOM   2470  AON AON X 591     -28.231 -25.454 -77.580  1.00  0.00
ATOM   2471  AOO AOO X 592      17.985 -47.468 -48.207  1.00  0.00
ATOM   2472  AOP AOP X 593     -38.137  81.800 -35.595  1.00  0.00
ATOM   2473  AOQ AOQ X 594     -12.574  -5.343 -70.953  1.00  0.00
ATOM   2474  AOR AOR X 595      88.720 -46.951  81.535  1.00  0.00
ATOM   2475  AOS AOS X 596     -23.903  83.700  23.955  1.00  0.00
ATOM   2476  AOT AOT X 597      60.693   8.413 -75.980  1.00  0.00
ATOM   2477  AOU AOU X 598     -69.673  -2.330 -30.586  1.00  0.00
ATOM   2478  AOV AOV X 599      14.096 -20.224 -27.667  1.00  0.00
ATOM   2479  AOW AOW X 600     -56.844  32.792  65.453  1.00  0.00
ATOM   2480  AOX AOX X 601     -18.677  76.718 -31.332  1.00  0.00
ATOM   2481  AOY AOY X 602     -78.906 -11.181  23.372  1.00  0.00
ATOM   2482  AOZ AOZ X 603      46.662 -83.274 -26.413  1.00  0.00
ATOM   2483  APA APA X 604       2.172  85.319 -64.987  1.00  0.00
ATOM   2484  APB APB X 605      10.241 -79.639   6.076  1.00  0.00
ATOM   2485  APC APC X 606      45.861 -34.330   0.179  1.00  0.00
ATOM   2486  APD APD X 607      41.118  80.612  83.019  1.00  0.00
ATOM   2487  APE APE X 608     -39.429 -66.497 -50.416  1.00  0.00
ATOM   2488  APF APF X 609       5.598 -86.864  14.074  1.00  0.00
ATOM   2489  APG APG X 610     -18.269  29.366  21.197  1.00  0.00
ATOM   2490  APH APH X 611      44.150  15.973  50.759  1.00  0.00
ATOM   2491  API API X 612      -0.679  36.997  18.371  1.00  0.00
ATOM   2492  APJ APJ X 613      40.221  66.525 -39.829  1.00  0.00
ATOM   2493  APK APK X 614     -70.606  33.718   7.244  1.00  0.00
ATOM   2494  APL APL X 615      76.098 -89.234  50.422  1.00  0.00
ATOM   2495  APM APM X 616      60.978 -51.812 -53.739  1.00  0.00
ATOM   2496  APN APN X 617      29.872 -46.707  -8.863  1.00  0.00
ATOM   2497  APO APO X 618     -14.037 -67.814  82.680  1.00  0.00
ATOM   2498  APP APP X 619      -3.993  -2.057  58.684  1.00  0.00
ATOM   2499  APQ APQ X 620     -46.414  -4.207 -19.072  1.00  0.00
ATOM   2500  APR APR X 621      53.089 -57.282 -76.217  1.00  0.00
ATOM   2501  APS APS X 622     -62.598   8.634  54.489  1.00  0.00
ATOM   2502  APT APT X 623      16.031  64.346  46.311  1.00  0.00
ATOM   2503  APU APU X 624      58.980 -79.047  -1.927  1.00  0.00
ATOM   2504  APV APV X 625       9.115 -63.617 -84.631  1.00  0.00
ATOM   2505  APW APW X 626     -42.429  49.301 -24.980  1.00  0.00
ATOM   2506  APX APX X 627      86.460   9.913   8.212  1.00  0.00
ATOM   2507  APY APY X 628     -74.395 -86.186 -51.726  1.00  0.00
ATOM   2508  APZ APZ X 629      44.181 -57.499  55.714  1.00  0.00
ATOM   2509  AQA AQA X 630      33.176  63.966   4.207  1.00  0.00
ATOM   2510  AQB AQB X 631     -32.396 -14.276  86.724  1.00  0.00
ATOM   2511  AQC AQC X 632     -31.708  16.799  88.338  1.00  0.00
ATOM   2512  AQD AQD X 633     -15.274  54.958 -42.882  1.00  0.00
ATOM   2513  AQE AQE X 634     -12.611 -63.435 -16.997  1.00  0.00
ATOM   2514  AQF AQF X 635     -82.943  71.784 -48.067  1.00  0.00
ATOM   2515  AQG AQG X 636      27.941 -33.002 -50.208  1.00  0.00
ATOM   2516  AQH AQH X 637      84.290  63.135 -80.947  1.00  0.00
ATOM   2517  AQI AQI X 638      71.535  50.417 -77.106  1.00  0.00
ATOM   2518  AQJ AQJ X 639     -28.397 -78.573  74.856  1.00  0.00
ATOM   2519  AQK AQK X 640      -0.499  30.018  75.511  1.00  0.00
ATOM   2520  AQL AQL X 641       7.085   4.702  68.283  1.00  0.00
ATOM   2521  AQM AQM X 642      65.835 -85.908  18.017  1.00  0.00
ATOM   2522  AQN AQN X 643     -77.753  78.066  88.065  1.00  0.00
ATOM   2523  AQO AQO X 644      82.877  78.842   8.570  1.00  0.00
ATOM   2524  AQP AQP X 645      85.015 -18.533   8.276  1.00  0.00
ATOM   2525  AQQ AQQ X 646      39.419 -16.661 -11.620  1.00  0.00
ATOM   2526  AQR AQR X 647      67.818  82.635  56.901  1.00  0.00
ATOM   2527  AQS AQS X 648     -67.338  67.405  26.825  1.00  0.00
ATOM   2528  AQT AQT X 649     -32.194  -8.381  42.425  1.00  0.00
ATOM   2529  AQU AQU X 650      51.586  20.557  -1.136  1.00  0.00
ATOM   2530  AQV AQV X 651     -83.458 -68.508 -12.004  1.00  0.00
ATOM   2531  AQW AQW X 652      62.644 -70.428 -81.917  1.00  0.00
ATOM   2532  AQX AQX X 653     -29.142  46.358 -65.161  1.00  0.00
ATOM   2533  AQY AQY X 654      20.026  52.657 -70.627  1.00  0.00
ATOM   2534  AQZ AQZ X 655     -70.602  33.401  49.762  1.00  0.00
ATOM   2535  ARA ARA X 656     -63.968  21.060 -78.160  1.00  0.00
ATOM   2536  ARB ARB X 657      77.159  16.973  38.582  1.00  0.00
ATOM   2537  ARC ARC X 658      70.632 -36.157  46.545  1.00  0.00
ATOM   2538  ARD ARD X 659      41.376 -46.306 -85.806  1.00  0.00
ATOM   2539  ARE ARE X 660      24.717  13.569  74.586  1.00  0.00
ATOM   2540  ARF ARF X 661     -21.743  52.934  67.865  1.00  0.00
ATOM   2541  ARG ARG X 662     -38.617  75.125 -49.053  1.00  0.00
ATOM   2542  ARH ARH X 663      15.855  20.113   9.836  1.00  0.00
ATOM   2543  ARI ARI X 664     -65.763 -43.911  78.642  1.00  0.00
ATOM   2544  ARJ ARJ X 665      84.561  53.175  62.289  1.00  0.00
ATOM   2545  ARK ARK X 666     -33.378  81.028  78.103  1.00  0.00
ATOM   2546  ARL ARL X 667      45.252  79.333 -84.076  1.00  0.00
ATOM   2547  ARM ARM X 668      24.355 -21.422 -81.310  1.00  0.00
ATOM   2548  ARN ARN X 669     -21.833  38.081 -42.123  1.00  0.00
ATOM   2549  ARO ARO X 670      84.400 -68.615  28.934  1.00  0.00
ATOM   2550  ARP ARP X 671      87.133 -22.841  68.497  1.00  0.00
ATOM   2551  ARQ ARQ X 672      45.156  78.008   7.155  1.00  0.00
ATOM   2552  ARR ARR X 673     -62.167 -45.583  -1.164  1.00  0.00
ATOM   2553  ARS ARS X 674      42.218 -41.597  66.368  1.00  0.00
ATOM   2554  ART ART X 675      69.332  71.566   8.115  1.00  0.00
ATOM   2555  ARU ARU X 676      47.925 -52.583 -49.525  1.00  0.00
ATOM   2556  ARV ARV X 677     -42.662 -26.767 -19.586  1.00  0.00
ATOM   2557  ARW ARW X 678      55.138 -13.866 -79.039  1.00  0.00
ATOM   2558  ARX ARX X 679     -40.449  40.134  79.516  1.00  0.00
ATOM   2559  ARY ARY X 680     -25.386 -71.662  -3.750  1.00  0.00
ATOM   2560  ARZ ARZ X 681     -39.548 -55.099  69.207  1.00  0.00
ATOM   2561  ASA ASA X 682       7.294  56.749 -19.188  1.00  0.00
ATOM   2562  ASB ASB X 683     -83.140 -32.705 -49.979  1.00  0.00
ATOM   2563  ASC ASC X 684      20.918 -55.689   5.350  1.00  0.00
ATOM   2564  ASD ASD X 685     -83.901  52.463 -78.613  1.00  0.00
ATOM   2565  ASE ASE X 686     -44.722 -38.602  25.041  1.00  0.00
ATOM   2566  ASF ASF X 687     -72.413  81.208 -40.230  1.00  0.00
ATOM   2567  ASG ASG X 688      25.241 -84.392  88.171  1.00  0.00
ATOM   2568  ASH ASH X 689      33.375  26.061  88.206  1.00  0.00
ATOM   2569  ASI ASI X 690      63.043   1.410  14.326  1.00  0.00
ATOM   2570  ASJ ASJ X 691      17.562 -25.306 -62.051  1.00  0.00
ATOM   2571  ASK ASK X 692     -19.462   8.361  80.867  1.00  0.00
ATOM   2572  ASL ASL X 693      76.707   0.978   2.484  1.00  0.00
ATOM   2573  ASM ASM X 694     -77.716   0.976 -17.969  1.00  0.00
ATOM   2574  ASN ASN X 695     -46.711   6.805 -87.306  1.00  0.00
ATOM   2575  ASO ASO X 696     -57.724 -33.754  69.754  1.00  0.00
ATOM   2576  ASP ASP X 697     -38.716 -79.808 -17.074  1.00  0.00
ATOM   2577  ASQ ASQ X 698      77.689  39.387  87.339  1.00  0.00
ATOM   2578  ASR ASR X 699       6.444 -75.571 -60.342  1.00  0.00
ATOM   2579  ASS ASS X 700      48.910 -74.409  24.034  1.00  0.00
ATOM   2580  AST AST X 701      32.445  -7.788 -16.963  1.00  0.00
ATOM   2581  ASU ASU X 702      -2.194  84.433  46.418  1.00  0.00
ATOM   2582  ASV ASV X 703     -81.711  -4.926   9.434  1.00  0.00
ATOM   2583  ASW ASW X 704      84.903  71.952 -66.229  1.00  0.00
ATOM   2584  ASX ASX X 705     -63.030  13.258 -14.315  1.00  0.00
ATOM   2585  ASY ASY X 706     -83.326 -37.325 -77.377  1.00  0.00
ATOM   2586  ASZ ASZ X 707      -9.816 -29.570 -32.665  1.00  0.00
ATOM   2587  ATA ATA X 708      77.398 -59.948  74.570  1.00  0.00
ATOM   2588  ATB ATB X 709     -77.902  69.720  78.485  1.00  0.00
ATOM   2589  ATC ATC X 710     -61.422 -78.506 -24.821  1.00  0.00
ATOM   2590  ATD ATD X 711      70.278  68.329 -79.884  1.00  0.00
ATOM   2591  ATE ATE X 712      64.468 -51.145  40.876  1.00  0.00
ATOM   2592  ATF ATF X 713      68.195 -14.831 -52.775  1.00  0.00
ATOM   2593  ATG ATG X 714     -76.665 -41.018   9.896  1.00  0.00
ATOM   2594  ATH ATH X 715     -56.235 -54.650 -67.116  1.00  0.00
ATOM   2595  ATI ATI X 716      19.074  52.121  69.133  1.00  0.00
ATOM   2596  ATJ ATJ X 717      62.934 -68.533  26.417  1.00  0.00
ATOM   2597  ATK ATK X 718      72.688 -90.849 -84.016  1.00  0.00
ATOM   2598  ATL ATL X 719     -56.301  -5.265 -69.170  1.00  0.00
ATOM   2599  ATM ATM X 720      24.761  45.777  24.481  1.00  0.00
ATOM   2600  ATN ATN X 721     -80.113  82.581 -55.573  1.00  0.00
ATOM   2601  ATO ATO X 722     -84.231  32.656 -44.210  1.00  0.00
ATOM   2602  ATP ATP X 723      45.521 -23.122  38.287  1.00  0.00
ATOM   2603  ATQ ATQ X 724      88.391 -87.428  77.852  1.00  0.00
ATOM   2604  ATR ATR X 725      72.848  -4.020 -46.008  1.00  0.00
ATOM   2605  ATS ATS X 726     -32.716  60.937 -33.467  1.00  0.00
ATOM   2606  ATT ATT X 727     -17.891 -58.124 -45.660  1.00  0.00
ATOM   2607  ATU ATU X 728       8.822  44.868 -82.535  1.00  0.00
ATOM   2608  ATV ATV X 729      18.344 -70.424  88.325  1.00  0.00
ATOM   2609  ATW ATW X 730      53.963 -59.625   4.566  1.00  0.00
ATOM   2610  ATX ATX X 731     -10.575  25.412 -32.208  1.00  0.00
ATOM   2611  ATY ATY X 732     -12.415  40.427  44.008  1.00  0.00
ATOM   2612  ATZ ATZ X 733      14.772 -73.363  53.039  1.00  0.00
ATOM   2613  AUA AUA X 734      58.255 -85.507  48.451  1.00  0.00
ATOM   2614  AUB AUB X 735     -69.556 -63.904 -60.023  1.00  0.00
ATOM   2615  AUC AUC X 736      -9.656 -53.709  30.000  1.00  0.00
ATOM   2616  AUD AUD X 737      15.409  54.291   3.409  1.00  0.00
ATOM   2617  AUE AUE X 738      81.722 -19.997  84.464  1.00  0.00
ATOM   2618  AUF AUF X 739      65.803 -14.648  56.182  1.00  0.00
ATOM   2619  AUG AUG X 740      19.338  11.933  85.410  1.00  0.00
ATOM   2620  AUH AUH X 741      41.869 -30.416 -69.687  1.00  0.00
ATOM   2621  AUI AUI X 742       4.616 -12.436  51.896  1.00  0.00
ATOM   2622  AUJ AUJ X 743     -25.320  -9.873 -20.032  1.00  0.00
ATOM   2623  AUK AUK X 744      50.750  42.636  26.462  1.00  0.00
ATOM   2624  AUL AUL X 745     -52.664  71.158 -83.832  1.00  0.00
ATOM   2625  AUM AUM X 746     -75.543  18.715 -21.826  1.00  0.00
ATOM   2626  AUN AUN X 747     -37.027 -45.497 -54.556  1.00  0.00
ATOM   2627  AUO AUO X 748      11.908 -90.023   0.792  1.00  0.00
ATOM   2628  AUP AUP X 749      83.154 -32.232 -49.599  1.00  0.00
ATOM   2629  AUQ AUQ X 750     -76.511 -31.112  86.948  1.00  0.00
ATOM   2630  AUR AUR X 751     -79.809  74.004 -86.026  1.00  0.00
ATOM   2631  AUS AUS X 752     -16.457 -63.173 -32.115  1.00  0.00
ATOM   2632  AUT AUT X 753       5.165  75.139 -37.329  1.00  0.00
ATOM   2633  AUU AUU X 754       6.678 -49.706 -49.739  1.00  0.00
ATOM   2634  AUV AUV X 755      57.909  79.953  -6.047  1.00  0.00
ATOM   2635  AUW AUW X 756      77.074  44.865 -32.733  1.00  0.00
ATOM   2636  AUX AUX X 757      19.333  70.001 -27.225  1.00  0.00
ATOM   2637  AUY AUY X 758      67.228 -10.175  89.208  1.00  0.00
ATOM   2638  AUZ AUZ X 759     -47.526  65.606  61.228  1.00  0.00
ATOM   2639  AVA AVA X 760      54.880 -81.904 -67.070  1.00  0.00
ATOM   2640  AVB AVB X 761      56.038  40.966 -50.284  1.00  0.00
ATOM   2641  AVC AVC X 762      -2.984 -77.218  23.824  1.00  0.00
ATOM   2642  AVD AVD X 763      28.800 -11.844   1.816  1.00  0.00
ATOM   2643  AVE AVE X 764     -14.574 -87.884 -62.421  1.00  0.00
ATOM   2644  AVF AVF X 765     -84.874 -88.452  73.138  1.00  0.00
ATOM   2645  AVG AVG X 766      40.612 -57.279  -1.839  1.00  0.00
ATOM   2646  AVH AVH X 767     -28.615 -21.638 -28.476  1.00  0.00
ATOM   2647  AVI AVI X 768     -53.782  51.646  40.816  1.00  0.00
ATOM   2648  AVJ AVJ X 769      -9.101 -35.803  47.177  1.00  0.00
ATOM   2649  AVK AVK X 770     -74.781 -83.713 -30.888  1.00  0.00
ATOM   2650  AVL AVL X 771     -80.178 -39.508  73.510  1.00  0.00
ATOM   2651  AVM AVM X 772      17.274   3.144 -66.580  1.00  0.00
ATOM   2652  AVN AVN X 773      39.059 -25.242 -46.493  1.00  0.00
ATOM   2653  AVO AVO X 774      43.125  -9.819   9.260  1.00  0.00
ATOM   2654  AVP AVP X 775     -51.527  46.109 -57.308  1.00  0.00
ATOM   2655  AVQ AVQ X 776      14.694  18.637 -76.954  1.00  0.00
ATOM   2656  AVR AVR X 777     -46.626  66.731 -19.322  1.00  0.00
ATOM   2657  AVS AVS X 778     -50.272 -82.152  31.857  1.00  0.00
ATOM   2658  AVT AVT X 779      -3.501  44.988  76.561  1.00  0.00
ATOM   2659  AVU AVU X 780      34.163  14.018   6.580  1.00  0.00
ATOM   2660  AVV AVV X 781      25.639 -90.055 -68.425  1.00  0.00
ATOM   2661  AVW AVW X 782      11.704 -44.670 -37.585  1.00  0.00
ATOM   2662  AVX AVX X 783     -26.294 -18.330  58.092  1.00  0.00
ATOM   2663  AVY AVY X 784     -60.322  74.974 -33.326  1.00  0.00
ATOM   2664  AVZ AVZ X 785      18.705  49.155 -25.785  1.00  0.00
ATOM   2665  AWA AWA X 786     -82.437 -82.522  -4.472  1.00  0.00
ATOM   2666  AWB AWB X 787      -0.371 -19.227 -28.506  1.00  0.00
ATOM   2667  AWC AWC X 788       7.807  80.823 -49.462  1.00  0.00
ATOM   2668  AWD AWD X 789     -66.905   4.320   5.795  1.00  0.00
ATOM   2669  AWE AWE X 790      17.079   3.133 -32.198  1.00  0.00
ATOM   2670  AWF AWF X 791     -20.588 -55.507  43.880  1.00  0.00
ATOM   2671  AWG AWG X 792     -14.968  79.150 -72.548  1.00  0.00
ATOM   2672  AWH AWH X 793     -71.195  36.761 -17.438  1.00  0.00
ATOM   2673  AWI AWI X 794      37.133  46.704  69.268  1.00  0.00
ATOM   2674  AWJ AWJ X 795     -25.100  13.813  35.883  1.00  0.00
ATOM   2675  AWK AWK X 796      -5.766 -74.278  38.974  1.00  0.00
ATOM   2676  AWL AWL X 797     -55.873  60.728 -10.782  1.00  0.00
ATOM   2677  AWM AWM X 798      70.203 -45.012  -1.833  1.00  0.00
ATOM   2678  AWN AWN X 799     -33.583  42.353  15.030  1.00  0.00
ATOM   2679  AWO AWO X 800      39.074  64.217 -69.559  1.00  0.00
ATOM   2680  AWP AWP X 801      46.946  67.412  -7.415  1.00  0.00
ATOM   2681  AWQ AWQ X 802     -51.642  16.165   9.814  1.00  0.00
ATOM   2682  AWR AWR X 803      89.827 -47.852 -48.323  1.00  0.00
ATOM   2683  AWS AWS X 804       6.384 -73.221  -9.569  1.00  0.00
ATOM   2684  AWT AWT X 805     -74.969  44.434  37.600  1.00  0.00
ATOM   2685  AWU AWU X 806       2.500 -87.410 -73.193  1.00  0.00
ATOM   2686  AWV AWV X 807      48.838 -44.075 -34.906  1.00  0.00
ATOM   2687  AWW AWW X 808      -8.677   4.063  69.709  1.00  0.00
ATOM   2688  AWX AWX X 809     -42.300 -86.408 -38.177  1.00  0.00
ATOM   2689  AWY AWY X 810      60.721 -47.475 -83.798  1.00  0.00
ATOM   2690  AWZ AWZ X 811      32.684 -82.284  77.872  1.00  0.00
ATOM   2691  AXA AXA X 812      28.183 -78.444 -78.560  1.00  0.00
ATOM   2692  AXB AXB X 813      13.308 -65.753 -42.451  1.00  0.00
ATOM   2693  AXC AXC X 814      59.213 -46.201  50.778  1.00  0.00
ATOM   2694  AXD AXD X 815      24.389 -60.264 -29.935  1.00  0.00
ATOM   2695  AXE AXE X 816      33.233   7.995 -68.893  1.00  0.00
ATOM   2696  AXF AXF X 817      21.962 -86.507 -44.639  1.00  0.00
ATOM   2697  AXG AXG X 818     -39.251 -51.497   4.670  1.00  0.00
ATOM   2698  AXH AXH X 819     -31.088  57.666 -85.812  1.00  0.00
ATOM   2699  AXI AXI X 820     -81.647  12.648  75.830  1.00  0.00
ATOM   2700  AXJ AXJ X 821     -68.774 -17.061 -85.750  1.00  0.00
ATOM   2701  AXK AXK X 822     -83.058 -68.590  79.905  1.00  0.00
ATOM   2702  AXL AXL X 823     -82.007 -73.605  13.476  1.00  0.00
ATOM   2703  AXM AXM X 824     -82.903  78.648   2.907  1.00  0.00
ATOM   2704  AXN AXN X 825      47.624 -13.530  72.602  1.00  0.00
ATOM   2705  AXO AXO X 826     -60.344   8.431  89.311  1.00  0.00
ATOM   2706  AXP AXP X 827      29.429  84.140  13.517  1.00  0.00
ATOM   2707  AXQ AXQ X 828      24.997  67.624  88.468  1.00  0.00
ATOM   2708  AXR AXR X 829      58.624 -14.092  42.167  1.00  0.00
ATOM   2709  AXS AXS X 830     -79.799   7.681  49.153  1.00  0.00
ATOM   2710  AXT AXT X 831     -58.243  50.638 -22.941  1.00  0.00
ATOM   2711  AXU AXU X 832       0.340  83.892 -85.107  1.00  0.00
ATOM   2712  AXV AXV X 833      48.019  28.371  50.985  1.00  0.00
ATOM   2713  AXW AXW X 834      77.940 -26.204  33.703  1.00  0.00
ATOM   2714  AXX AXX X 835       6.609  63.272  -1.456  1.00  0.00
ATOM   2715  AXY AXY X 836      88.040  63.420 -37.312  1.00  0.00
ATOM   2716  AXZ AXZ X 837     -26.783 -12.842  -0.198  1.00  0.00
ATOM   2717  AYA AYA X 838      50.953  78.581  58.839  1.00  0.00
ATOM   2718  AYB AYB X 839      85.677  33.344  12.237  1.00  0.00
ATOM   2719  AYC AYC X 840      41.784 -30.872  26.824  1.00  0.00
ATOM   2720  AYD AYD X 841      40.946 -89.248  52.577  1.00  0.00
ATOM   2721  AYE AYE X 842      80.603 -13.102  69.619  1.00  0.00
ATOM   2722  AYF AYF X 843      -1.283  -2.778 -82.620  1.00  0.00
ATOM   2723  AYG AYG X 844     -60.795 -17.678  52.218  1.00  0.00
ATOM   2724  AYH AYH X 845     -78.291  15.041 -55.811  1.00  0.00
ATOM   2725  AYI AYI X 846      69.535  79.036  38.352  1.00  0.00
ATOM   2726  AYJ AYJ X 847     -17.219 -80.388 -82.146  1.00  0.00
ATOM   2727  AYK AYK X 848      32.665 -41.810 -66.892  1.00  0.00
ATOM   2728  AYL AYL X 849      86.983  42.148  69.010  1.00  0.00
ATOM   2729  AYM AYM X 850      42.029  28.342 -64.714  1.00  0.00
ATOM   2730  AYN AYN X 851     -20.456 -64.855  15.524  1.00  0.00
ATOM   2731  AYO AYO X 852      11.789 -31.753 -69.298  1.00  0.00
ATOM   2732  AYP AYP X 853      58.050 -75.420  69.218  1.00  0.00
ATOM   2733  AYQ AYQ X 854      66.215 -86.921 -50.306  1.00  0.00
ATOM   2734  AYR AYR X 855      84.509 -87.276  34.530  1.00  0.00
ATOM   2735  AYS AYS X 856      64.151  50.798 -48.118  1.00  0.00
ATOM   2736  AYT AYT X 857      71.733  83.601 -62.487  1.00  0.00
ATOM   2737  AYU AYU X 858      46.103  85.079 -20.196  1.00  0.00
ATOM   2738  AYV AYV X 859     -83.409  39.685  81.792  1.00  0.00
ATOM   2739  AYW AYW X 860      82.391  26.983  86.757  1.00  0.00
ATOM   2740  AYX AYX X 861     -80.817  -9.036 -27.543  1.00  0.00
ATOM   2741  AYY AYY X 862      54.218 -59.363  35.207  1.00  0.00
ATOM   2742  AYZ AYZ X 863      37.267 -17.505  67.252  1.00  0.00
ATOM   2743  AZA AZA X 864      89.725  13.695 -48.599  1.00  0.00
ATOM   2744  AZB AZB X 865     -31.314 -84.889 -62.174  1.00  0.00
ATOM   2745  AZC AZC X 866      26.742  -1.612   8.534  1.00  0.00
ATOM   2746  AZD AZD X 867     -46.116  46.220  64.492  1.00  0.00
ATOM   2747  AZE AZE X 868      55.366  28.604 -81.130  1.00  0.00
ATOM   2748  AZF AZF X 869      68.584 -20.860  68.841  1.00  0.00
ATOM   2749  AZG AZG X 870     -21.497  17.718 -68.597  1.00  0.00
ATOM   2750  AZH AZH X 871      60.176  24.072 -53.079  1.00  0.00
ATOM   2751  AZI AZI X 872      21.397  -5.848 -73.497  1.00  0.00
ATOM   2752  AZJ AZJ X 873     -10.269  19.898  32.262  1.00  0.00
ATOM   2753  AZK AZK X 874      23.444 -47.868  85.520  1.00  0.00
ATOM   2754  AZL AZL X 875     -73.325 -13.924  37.337  1.00  0.00
ATOM   2755  AZM AZM X 876     -21.323  67.322  25.207  1.00  0.00
ATOM   2756  AZN AZN X 877      43.209  31.836  27.413  1.00  0.00
ATOM   2757  AZO AZO X 878     -51.650 -51.007  82.405  1.00  0.00
ATOM   2758  AZP AZP X 879     -44.113 -88.672  50.619  1.00  0.00
ATOM   2759  AZQ AZQ X 880      39.174  -3.064  -4.732  1.00  0.00
ATOM   2760  AZR AZR X 881     -77.692  25.069 -83.709  1.00  0.00
ATOM   2761  AZS AZS X 882     -49.796  38.286   6.257  1.00  0.00
ATOM   2762  AZT AZT X 883      85.283  48.504 -73.170  1.00  0.00
ATOM   2763  AZU AZU X 884      67.660  83.841  15.552  1.00  0.00
ATOM   2764  AZV AZV X 885      61.017 -39.279 -18.192  1.00  0.00
ATOM   2765  AZW AZW X 886     -86.074 -21.886  61.377  1.00  0.00
ATOM   2766  AZX AZX X 887      79.452  20.305  17.831  1.00  0.00
ATOM   2767  AZY AZY X 888      -8.362   2.823 -17.825  1.00  0.00
ATOM   2768  AZZ AZZ X 889      -8.822  -1.378  40.322  1.00  0.00
ATOM   2769  BAA BAA X 890     -16.652 -74.996 -20.317  1.00  0.00
ATOM   2770  BAB BAB X 891      32.138 -13.698 -33.966  1.00  0.00
ATOM   2771  BAC BAC X 892     -82.611 -51.461 -87.202  1.00  0.00
ATOM   2772  BAD BAD X 893      57.998  41.846  10.726  1.00  0.00
ATOM   2773  BAE BAE X 894      84.558  80.906 -82.353  1.00  0.00
ATOM   2774  BAF BAF X 895     -21.255  84.017  56.995  1.00  0.00
ATOM   2775  BAG BAG X 896     -15.146 -75.000  66.288  1.00  0.00
ATOM   2776  BAH BAH X 897      -4.567  49.670  10.692  1.00  0.00
ATOM   2777  BAI BAI X 898     -22.075 -26.925 -86.831  1.00  0.00
ATOM   2778  BAJ BAJ X 899      46.590 -21.981 -85.948  1.00  0.00
ATOM   2779  BAK BAK X 900      -6.722  64.961  78.769  1.00  0.00
ATOM   2780  BAL BAL X 901      13.401  23.575 -86.571  1.00  0.00
ATOM   2781  BAM BAM X 902      44.761  10.897 -45.125  1.00  0.00
ATOM   2782  BAN BAN X 903     -36.372  33.006 -59.490  1.00  0.00
ATOM   2783  BAO BAO X 904      -5.715 -40.137 -40.029  1.00  0.00
ATOM   2784  BAP BAP X 905     -55.776 -27.061  61.286  1.00  0.00
ATOM   2785  BAQ BAQ X 906       4.323  61.128  86.887  1.00  0.00
ATOM   2786  BAR BAR X 907     -50.747 -31.660  87.627  1.00  0.00
ATOM   2787  BAS BAS X 908      48.969  83.533 -46.862  1.00  0.00
ATOM   2788  BAT BAT X 909     -48.937 -88.719 -81.603  1.00  0.00
ATOM   2789  BAU BAU X 910      83.162  84.664 -18.627  1.00  0.00
ATOM   2790  BAV BAV X 911      56.776  67.778 -83.842  1.00  0.00
ATOM   2791  BAW BAW X 912      41.963 -59.383 -66.082  1.00  0.00
ATOM   2792  BAX BAX X 913      -9.385 -66.382  29.079  1.00  0.00
ATOM   2793  BAY BAY X 914     -42.354  -9.673   1.342  1.00  0.00
ATOM   2794  BAZ BAZ X 915     -32.100  67.816 -57.225  1.00  0.00
ATOM   2795  BBA BBA X 916      84.797  30.829 -41.064  1.00  0.00
ATOM   2796  BBB BBB X 917     -83.511 -52.784  78.334  1.00  0.00
ATOM   2797  BBC BBC X 918      41.268 -19.057 -69.749  1.00  0.00
ATOM   2798  BBD BBD X 919      30.910  61.048 -14.787  1.00  0.00
ATOM   2799  BBE BBE X 920      81.570  13.401  87.185  1.00  0.00
ATOM   2800  BBF BBF X 921     -77.137 -26.621 -61.098  1.00  0.00
ATOM   2801  BBG BBG X 922      20.940 -60.240 -12.006  1.00  0.00
ATOM   2802  BBH BBH X 923     -85.576 -78.284  66.025  1.00  0.00
ATOM   2803  BBI BBI X 924      33.430  13.965  88.175  1.00  0.00
ATOM   2804  BBJ BBJ X 925      -4.389  71.438 -81.912  1.00  0.00
ATOM   2805  BBK BBK X 926      67.814  85.671 -24.756  1.00  0.00
ATOM   2806  BBL BBL X 927     -52.465  78.309   1.602  1.00  0.00
ATOM   2807  BBM BBM X 928     -30.890   7.647  18.757  1.00  0.00
ATOM   2808  BBN BBN X 929     -65.873 -27.535  31.820  1.00  0.00
ATOM   2809  BBO BBO X 930     -71.419  49.012  81.614  1.00  0.00
ATOM   2810  BBP BBP X 931      84.653  20.838 -84.084  1.00  0.00
ATOM   2811  BBQ BBQ X 932      63.526 -70.177 -66.184  1.00  0.00
ATOM   2812  BBR BBR X 933     -39.319  31.667  62.100  1.00  0.00
ATOM   2813  BBS BBS X 934      84.964  66.340 -20.234  1.00  0.00
ATOM   2814  BBT BBT X 935      80.809 -23.017 -86.655  1.00  0.00
ATOM   2815  BBU BBU X 936      51.669 -87.415 -85.061  1.00  0.00
ATOM   2816  BBV BBV X 937     -60.132  75.978  73.701  1.00  0.00
ATOM   2817  BBW BBW X 938     -80.465 -65.688 -63.912  1.00  0.00
ATOM   2818  BBX BBX X 939      -5.552  80.968  67.499  1.00  0.00
ATOM   2819  BBY BBY X 940     -29.338 -88.114  -7.773  1.00  0.00
ATOM   2820  BBZ BBZ X 941      28.660  60.315 -78.304  1.00  0.00
ATOM   2821  BCA BCA X 942      -4.869  78.494  88.385  1.00  0.00
ATOM   2822  BCB BCB X 943      37.947  83.384 -67.272  1.00  0.00
ATOM   2823  BCC BCC X 944     -84.247 -72.171 -49.377  1.00  0.00
ATOM   2824  BCD BCD X 945      -9.645  49.676 -85.155  1.00  0.00
ATOM   2825  BCE BCE X 946      80.551  17.699 -67.138  1.00  0.00
ATOM   2826  BCF BCF X 947      55.335  54.499  87.566  1.00  0.00
ATOM   2827  BCG BCG X 948      62.762  25.424  84.349  1.00  0.00
ATOM   2828  BCH BCH X 949      16.597  70.716 -44.678  1.00  0.00
ATOM   2829  BCI BCI X 950      31.610 -12.794  45.013  1.00  0.00
ATOM   2830  BCJ BCJ X 951      -1.937 -89.412  22.619  1.00  0.00
ATOM   2831  BCK BCK X 952     -10.327  56.718  -2.733  1.00  0.00
ATOM   2832  BCL BCL X 953     -84.806  37.135 -27.260  1.00  0.00
ATOM   2833  BCM BCM X 954     -39.330 -29.561  35.458  1.00  0.00
ATOM   2834  BCN BCN X 955     -57.720  29.845  83.699  1.00  0.00
ATOM   2835  BCO BCO X 956      81.827 -63.370 -57.016  1.00  0.00
ATOM   2836  BCP BCP X 957     -77.015 -48.731 -60.407  1.00  0.00
ATOM   2837  BCQ BCQ X 958      64.555  84.784 -79.336  1.00  0.00
ATOM   2838  BCR BCR X 959      88.491 -86.551 -67.489  1.00  0.00
ATOM   2839  BCS BCS X 960     -62.553  49.372  57.189  1.00  0.00
ATOM   2840  BCT BCT X 961      24.251  42.057  85.465  1.00  0.00
ATOM   2841  BCU BCU X 962     -80.963  25.868 -54.366  1.00  0.00
ATOM   2842  BCV BCV X 963       9.622  81.700   3.150  1.00  0.00
ATOM   2843  BCW BCW X 964      89.153  39.833 -51.191  1.00  0.00
ATOM   2844  BCX BCX X 965     -71.273 -24.326  57.488  1.00  0.00
ATOM   2845  BCY BCY X 966     -41.196  83.440 -76.267  1.00  0.00
ATOM   2846  BCZ BCZ X 967      59.222 -60.430 -62.722  1.00  0.00
ATOM   2847  BDA BDA X 968     -14.969 -21.469 -22.621  1.00  0.00
ATOM   2848  BDB BDB X 969      -5.192  50.012  63.628  1.00  0.00
ATOM   2849  BDC BDC X 970     -62.074 -70.337  83.148  1.00  0.00
ATOM   2850  BDD BDD X 971     -63.939  -2.668  67.514  1.00  0.00
ATOM   2851  BDE BDE X 972      71.268  17.353 -83.468  1.00  0.00
ATOM   2852  BDF BDF X 973       9.232 -86.276 -30.805  1.00  0.00
ATOM   2853  BDG BDG X 974      42.827  19.242 -81.941  1.00  0.00
ATOM   2854  BDH BDH X 975     -76.161 -26.628 -34.676  1.00  0.00
ATOM   2855  BDI BDI X 976      83.772  69.744  80.033  1.00  0.00
ATOM   2856  BDJ BDJ X 977     -72.468 -62.283 -85.819  1.00  0.00
ATOM   2857  BDK BDK X 978     -59.080 -42.794 -67.788  1.00  0.00
ATOM   2858  BDL BDL X 979      32.694   3.707 -33.733  1.00  0.00
ATOM   2859  BDM BDM X 980      -4.989 -29.687  75.024  1.00  0.00
ATOM   2860  BDN BDN X 981       0.562  41.543  85.937  1.00  0.00
ATOM   2861  BDO BDO X 982       4.897 -36.407 -46.891  1.00  0.00
ATOM   2862  BDP BDP X 983     -17.894 -42.481 -25.924  1.00  0.00
ATOM   2863  BDQ BDQ X 984     -28.039  80.114 -22.082  1.00  0.00
ATOM   2864  BDR BDR X 985     -29.616  85.146  36.126  1.00  0.00
ATOM   2865  BDS BDS X 986     -12.738 -88.578  51.159  1.00  0.00
ATOM   2866  BDT BDT X 987     -25.564  47.611 -81.783  1.00  0.00
ATOM   2867  BDU BDU X 988     -66.507  56.045 -12.786  1.00  0.00
ATOM   2868  BDV BDV X 989     -77.054   5.977  22.542  1.00  0.00
ATOM   2869  BDW BDW X 990     -11.477 -49.582  64.870  1.00  0.00
ATOM   2870  BDX BDX X 991      44.917  51.838  38.084  1.00  0.00
ATOM   2871  BDY BDY X 992     -29.872 -63.860 -21.705  1.00  0.00
ATOM   2872  BDZ BDZ X 993     -80.299  75.620 -30.654  1.00  0.00
ATOM   2873  BEA BEA X 994      54.590  50.475  44.864  1.00  0.00
ATOM   2874  BEB BEB X 995     -36.490 -66.093  22.317  1.00  0.00
ATOM   2875  BEC BEC X 996     -84.145 -53.892 -75.074  1.00  0.00
ATOM   2876  BED BED X 997     -64.847 -34.375  53.990  1.00  0.00
ATOM   2877  BEE BEE X 998      35.584  22.119 -57.001  1.00  0.00
ATOM   2878  BEF BEF X 999      67.241  83.563  87.244  1.00  0.00
ATOM   2879  BEG BEG X1000     -82.134   7.571  -3.545  1.00  0.00
ATOM   2880  BEH BEH X1001     -33.641 -37.465  87.331  1.00  0.00
ATOM   2881  BEI BEI X1002      88.827 -65.327 -40.284  1.00  0.00
ATOM   2882  BEJ BEJ X1003     -85.641 -90.097  87.472  1.00  0.00
ATOM   2883  BEK BEK X1004      30.559 -51.695 -38.014  1.00  0.00
ATOM   2884  BEL BEL X1005     -20.941 -35.742  74.100  1.00  0.00
ATOM   2885  BEM BEM X1006      86.385  -4.947 -40.991  1.00  0.00
ATOM   2886  BEN BEN X1007      70.062 -43.071  31.952  1.00  0.00
ATOM   2887  BEO BEO X1008     -65.452 -77.984 -55.117  1.00  0.00
ATOM   2888  BEP BEP X1009      39.561 -83.833  25.229  1.00  0.00
ATOM   2889  BEQ BEQ X1010      25.550   0.736  69.326  1.00  0.00
ATOM   2890  BER BER X1011      36.442  81.544 -30.944  1.00  0.00
ATOM   2891  BES BES X1012     -83.146 -88.318  56.597  1.00  0.00
ATOM   2892  BET BET X1013     -13.451 -88.870 -43.703  1.00  0.00
ATOM   2893  BEU BEU X1014      55.947 -17.337 -21.971  1.00  0.00
ATOM   2894  BEV BEV X1015     -51.835  77.319  87.416  1.00  0.00
ATOM   2895  BEW BEW X1016       1.884  59.903 -39.779  1.00  0.00
ATOM   2896  BEX BEX X1017     -17.458  55.528  85.539  1.00  0.00
ATOM   2897  BEY BEY X1018     -85.571  76.866 -19.267  1.00  0.00
ATOM   2898  BEZ BEZ X1019     -84.192  50.276  69.054  1.00  0.00
ATOM   2899  BFA BFA X1020      37.425 -70.832 -31.855  1.00  0.00
ATOM   2900  BFB BFB X1021      81.729 -88.445 -21.857  1.00  0.00
ATOM   2901  BFC BFC X1022      10.281  43.427 -29.343  1.00  0.00
ATOM   2902  BFD BFD X1023      87.190 -34.453  53.697  1.00  0.00
ATOM   2903  BFE BFE X1024     -67.237 -45.237  37.796  1.00  0.00
ATOM   2904  BFF BFF X1025     -27.839 -59.125 -50.350  1.00  0.00
ATOM   2905  BFG BFG X1026       8.425  20.491  81.914  1.00  0.00
ATOM   2906  BFH BFH X1027     -26.451  27.809 -37.831  1.00  0.00
ATOM   2907  BFI BFI X1028      24.492  15.096  19.067  1.00  0.00
ATOM   2908  BFJ BFJ X1029     -71.665 -32.417 -80.262  1.00  0.00
ATOM   2909  BFK BFK X1030      84.754  74.786  -6.039  1.00  0.00
ATOM   2910  BFL BFL X1031     -83.916  20.540 -11.002  1.00  0.00
ATOM   2911  BFM BFM X1032      15.766 -54.011  31.967  1.00  0.00
ATOM   2912  BFN BFN X1033     -84.353 -85.326  34.286  1.00  0.00
ATOM   2913  BFO BFO X1034      85.493 -65.389   1.885  1.00  0.00
ATOM   2914  BFP BFP X1035      79.468  29.777  38.085  1.00  0.00
ATOM   2915  BFQ BFQ X1036      82.680  19.093 -54.886  1.00  0.00
ATOM   2916  BFR BFR X1037      58.541 -63.068  76.254  1.00  0.00
ATOM   2917  BFS BFS X1038     -31.600 -19.863 -86.200  1.00  0.00
ATOM   2918  BFT BFT X1039      37.683  13.232  64.656  1.00  0.00
ATOM   2919  BFU BFU X1040      -1.578 -85.564 -46.527  1.00  0.00
ATOM   2920  BFV BFV X1041      60.097 -77.315  87.607  1.00  0.00
ATOM   2921  BFW BFW X1042       8.993   6.458 -74.546  1.00  0.00
ATOM   2922  BFX BFX X1043     -64.636 -25.223 -58.699  1.00  0.00
ATOM   2923  BFY BFY X1044      88.789 -83.433  88.736  1.00  0.00
ATOM   2924  BFZ BFZ X1045      87.737 -78.581  17.699  1.00  0.00
ATOM   2925  BGA BGA X1046     -50.530  18.258  88.630  1.00  0.00
ATOM   2926  BGB BGB X1047      89.751  46.212 -37.136  1.00  0.00
ATOM   2927  BGC BGC X1048      49.835  29.279 -43.274  1.00  0.00
ATOM   2928  BGD BGD X1049     -75.437  84.545  33.900  1.00  0.00
ATOM   2929  BGE BGE X1050      -2.262 -90.634 -57.361  1.00  0.00
ATOM   2930  BGF BGF X1051     -28.540  82.550 -58.956  1.00  0.00
ATOM   2931  BGG BGG X1052      19.585 -85.388  54.692  1.00  0.00
ATOM   2932  BGH BGH X1053     -23.982 -10.571 -34.219  1.00  0.00
ATOM   2933  BGI BGI X1054      15.465  -3.056  60.438  1.00  0.00
ATOM   2934  BGJ BGJ X1055     -52.703  42.197  76.017  1.00  0.00
ATOM   2935  BGK BGK X1056      58.272 -87.458 -37.125  1.00  0.00
ATOM   2936  BGL BGL X1057     -83.056 -76.480  45.789  1.00  0.00
ATOM   2937  BGM BGM X1058     -21.319  24.986   5.263  1.00  0.00
ATOM   2938  BGN BGN X1059      71.422 -67.899 -38.623  1.00  0.00
ATOM   2939  BGO BGO X1060     -27.498   2.720 -56.563  1.00  0.00
ATOM   2940  BGP BGP X1061     -83.707 -83.033 -17.724  1.00  0.00
ATOM   2941  BGQ BGQ X1062      -0.354  33.712 -32.381  1.00  0.00
ATOM   2942  BGR BGR X1063      59.275 -85.776 -18.104  1.00  0.00
ATOM   2943  BGS BGS X1064     -21.354  12.428 -29.652  1.00  0.00
ATOM   2944  BGT BGT X1065      62.104  77.716  22.852  1.00  0.00
ATOM   2945  BGU BGU X1066      10.569  17.960 -66.464  1.00  0.00
ATOM   2946  BGV BGV X1067      61.224  85.593  32.311  1.00  0.00
ATOM   2947  BGW BGW X1068      51.254  -8.390  86.654  1.00  0.00
ATOM   2948  BGX BGX X1069     -39.537 -28.044 -64.852  1.00  0.00
ATOM   2949  BGY BGY X1070     -43.715 -25.086  22.721  1.00  0.00
ATOM   2950  BGZ BGZ X1071      88.901  13.480  39.771  1.00  0.00
ATOM   2951  BHA BHA X1072      31.745 -10.402  13.436  1.00  0.00
ATOM   2952  BHB BHB X1073     -39.130  58.819  -5.789  1.00  0.00
ATOM   2953  BHC BHC X1074      67.715 -72.895 -14.656  1.00  0.00
ATOM   2954  BHD BHD X1075      90.424 -73.545 -20.776  1.00  0.00
ATOM   2955  BHE BHE X1076      24.844   0.824  26.691  1.00  0.00
ATOM   2956  BHF BHF X1077      45.240 -81.832  62.608  1.00  0.00
ATOM   2957  BHG BHG X1078      10.302 -90.774  46.900  1.00  0.00
ATOM   2958  BHH BHH X1079      53.010  44.268 -85.182  1.00  0.00
ATOM   2959  BHI BHI X1080      -4.522 -69.567 -50.320  1.00  0.00
ATOM   2960  BHJ BHJ X1081      39.184 -37.701 -46.558  1.00  0.00
ATOM   2961  BHK BHK X1082     -35.819 -76.710  59.318  1.00  0.00
ATOM   2962  BHL BHL X1083     -18.695 -36.316  85.936  1.00  0.00
ATOM   2963  BHM BHM X1084      87.836  -2.547  31.923  1.00  0.00
ATOM   2964  BHN BHN X1085     -18.180  26.440 -46.911  1.00  0.00
ATOM   2965  BHO BHO X1086      86.179  -2.173  48.043  1.00  0.00
ATOM   2966  BHP BHP X1087     -83.826  65.275  16.464  1.00  0.00
ATOM   2967  BHQ BHQ X1088      89.526  52.257 -51.379  1.00  0.00
ATOM   2968  BHR BHR X1089     -80.314  39.238  21.381  1.00  0.00
ATOM   2969  BHS BHS X1090      10.469 -14.429  16.606  1.00  0.00
ATOM   2970  BHT BHT X1091     -72.400  49.902 -84.341  1.00  0.00
ATOM   2971  BHU BHU X1092      -9.703  84.587 -34.788  1.00  0.00
ATOM   2972  BHV BHV X1093      41.613  66.360 -85.730  1.00  0.00
ATOM   2973  BHW BHW X1094     -33.415  79.029  18.000  1.00  0.00
ATOM   2974  BHX BHX X1095     -22.194 -56.681 -85.929  1.00  0.00
ATOM   2975  BHY BHY X1096     -50.939 -74.230 -82.418  1.00  0.00
ATOM   2976  BHZ BHZ X1097     -32.033 -35.545  64.007  1.00  0.00
ATOM   2977  BIA BIA X1098     -47.370   2.984  13.801  1.00  0.00
ATOM   2978  BIB BIB X1099      61.787 -19.448 -44.002  1.00  0.00
ATOM   2979  BIC BIC X1100     -64.506  50.352   1.230  1.00  0.00
ATOM   2980  BID BID X1101     -41.755 -59.789  28.538  1.00  0.00
ATOM   2981  BIE BIE X1102     -24.590 -46.965  88.040  1.00  0.00
ATOM   2982  BIF BIF X1103      39.441 -25.710  51.330  1.00  0.00
ATOM   2983  BIG BIG X1104     -84.437  18.173  55.836  1.00  0.00
ATOM   2984  BIH BIH X1105     -11.619  85.043  21.086  1.00  0.00
ATOM   2985  BII BII X1106     -84.125 -41.495  89.531  1.00  0.00
ATOM   2986  BIJ BIJ X1107      72.648  24.990 -60.765  1.00  0.00
ATOM   2987  BIK BIK X1108      85.344  64.367   6.893  1.00  0.00
ATOM   2988  BIL BIL X1109     -30.980  52.383  87.718  1.00  0.00
ATOM   2989  BIM BIM X1110       5.175 -76.756  46.806  1.00  0.00
ATOM   2990  BIN BIN X1111     -21.612  -3.487  71.208  1.00  0.00
ATOM   2991  BIO BIO X1112     -84.157  24.555  43.156  1.00  0.00
ATOM   2992  BIP BIP X1113     -20.840  -4.896  88.881  1.00  0.00
ATOM   2993  BIQ BIQ X1114      18.794  21.612 -12.112  1.00  0.00
ATOM   2994  BIR BIR X1115      47.634  32.134  61.996  1.00  0.00
ATOM   2995  BIS BIS X1116       2.134  72.920  12.499  1.00  0.00
ATOM   2996  BIT BIT X1117     -75.618 -68.285   3.510  1.00  0.00
ATOM   2997  BIU BIU X1118      -8.725 -78.322 -31.164  1.00  0.00
ATOM   2998  BIV BIV X1119     -47.576 -61.137 -73.228  1.00  0.00
ATOM   2999  BIW BIW X1120      57.321  32.489 -60.146  1.00  0.00
ATOM   3000  BIX BIX X1121     -32.843  14.146 -85.022  1.00  0.00
ATOM   3001  BIY BIY X1122     -75.630 -87.531   5.668  1.00  0.00
ATOM   3002  BIZ BIZ X1123     -77.443 -46.165  65.368  1.00  0.00
ATOM   3003  BJA BJA X1124      53.707 -36.866  88.501  1.00  0.00
ATOM   3004  BJB BJB X1125      31.973  47.808  37.376  1.00  0.00
ATOM   3005  BJC BJC X1126      43.606  69.885  14.929  1.00  0.00
ATOM   3006  BJD BJD X1127     -23.495  31.261 -57.237  1.00  0.00
ATOM   3007  BJE BJE X1128      41.103 -64.952  33.859  1.00  0.00
ATOM   3008  BJF BJF X1129      28.046 -71.531  31.381  1.00  0.00
ATOM   3009  BJG BJG X1130      56.913  10.468 -46.634  1.00  0.00
ATOM   3010  BJH BJH X1131      63.240   5.877  38.594  1.00  0.00
ATOM   3011  BJI BJI X1132     -20.906 -89.987  62.530  1.00  0.00
ATOM   3012  BJJ BJJ X1133     -56.463  38.762  48.034  1.00  0.00
ATOM   3013  BJK BJK X1134       0.814  66.571 -68.761  1.00  0.00
ATOM   3014  BJL BJL X1135     -71.232 -83.429  17.399  1.00  0.00
ATOM   3015  BJM BJM X1136     -29.643 -25.952  42.458  1.00  0.00
ATOM   3016  BJN BJN X1137     -75.881  -2.932  34.830  1.00  0.00
ATOM   3017  BJO BJO X1138      75.472  43.568 -85.421  1.00  0.00
ATOM   3018  BJP BJP X1139     -85.930 -66.358 -24.619  1.00  0.00
ATOM   3019  BJQ BJQ X1140       0.670 -30.642   0.536  1.00  0.00
ATOM   3020  BJR BJR X1141     -61.263 -90.465  61.642  1.00  0.00
ATOM   3021  BJS BJS X1142      12.925  34.914 -85.011  1.00  0.00
ATOM   3022  BJT BJT X1143     -81.328  -9.073 -80.694  1.00  0.00
ATOM   3023  BJU BJU X1144      -8.354 -90.691  34.178  1.00  0.00
ATOM   3024  BJV BJV X1145      53.632  -2.890   1.916  1.00  0.00
ATOM   3025  BJW BJW X1146      86.840  33.138 -61.332  1.00  0.00
ATOM   3026  BJX BJX X1147     -48.560  -5.393  67.897  1.00  0.00
ATOM   3027  BJY BJY X1148      51.846  -7.554 -66.990  1.00  0.00
ATOM   3028  BJZ BJZ X1149      38.687 -69.677  65.298  1.00  0.00
ATOM   3029  BKA BKA X1150       6.070   2.822  52.308  1.00  0.00
ATOM   3030  BKB BKB X1151     -63.275  66.555 -84.187  1.00  0.00
ATOM   3031  BKC BKC X1152      34.763 -87.596 -32.880  1.00  0.00
ATOM   3032  BKD BKD X1153      -2.420  58.577 -13.641  1.00  0.00
ATOM   3033  BKE BKE X1154     -82.500 -45.913  31.531  1.00  0.00
ATOM   3034  BKF BKF X1155      70.627 -37.487 -84.290  1.00  0.00
ATOM   3035  BKG BKG X1156     -46.195 -28.816 -54.349  1.00  0.00
ATOM   3036  BKH BKH X1157     -71.025  35.378  87.007  1.00  0.00
ATOM   3037  BKI BKI X1158     -32.790  21.726 -72.312  1.00  0.00
ATOM   3038  BKJ BKJ X1159      60.522  58.189  -3.630  1.00  0.00
ATOM   3039  BKK BKK X1160      85.493  82.955  86.417  1.00  0.00
ATOM   3040  BKL BKL X1161     -54.618  84.863 -68.752  1.00  0.00
ATOM   3041  BKM BKM X1162     -82.521  64.475 -62.741  1.00  0.00
ATOM   3042  BKN BKN X1163      89.253  44.700   9.313  1.00  0.00
ATOM   3043  BKO BKO X1164      37.242 -88.808 -83.361  1.00  0.00
ATOM   3044  BKP BKP X1165      88.683  56.122  88.153  1.00  0.00
ATOM   3045  BKQ BKQ X1166      80.099 -37.222 -15.496  1.00  0.00
ATOM   3046  BKR BKR X1167      32.740  81.249  59.621  1.00  0.00
ATOM   3047  BKS BKS X1168     -70.162 -56.287  85.179  1.00  0.00
ATOM   3048  BKT BKT X1169      -2.195 -22.150 -83.842  1.00  0.00
ATOM   3049  BKU BKU X1170     -15.740  84.791  76.160  1.00  0.00
ATOM   3050  BKV BKV X1171     -62.956  65.177  82.354  1.00  0.00
ATOM   3051  BKW BKW X1172     -42.513  46.929  51.539  1.00  0.00
ATOM   3052  BKX BKX X1173     -65.256  67.099 -56.326  1.00  0.00
ATOM   3053  BKY BKY X1174      44.899 -37.514  47.282  1.00  0.00
ATOM   3054  BKZ BKZ X1175      77.705 -34.624  87.397  1.00  0.00
ATOM   3055  BLA BLA X1176     -83.243 -14.986  87.355  1.00  0.00
ATOM   3056  BLB BLB Y1177      31.486   5.501  17.288  1.00  0.00
ATOM   3057  BLC BLC Y1178     -48.845  11.588  38.807  1.00  0.00
ATOM   3058  BLD BLD Y1179      34.890   6.703 -69.008  1.00  0.00
ATOM   3059  BLE BLE Y1180     -21.278   8.761 -46.831  1.00  0.00
ATOM   3060  BLF BLF Y1181      10.496  53.848  54.718  1.00  0.00
ATOM   3061  BLG BLG Y1182      29.271  24.614  63.995  1.00  0.00
ATOM   3062  BLH BLH Y1183      36.384  35.623 -32.524  1.00  0.00
ATOM   3063  BLI BLI Y1184      44.338 -61.262  67.852  1.00  0.00
ATOM   3064  BLJ BLJ Y1185     -63.011 -54.441 -29.856  1.00  0.00
ATOM   3065  BLK BLK Y1186     -10.419  33.471  39.430  1.00  0.00
ATOM   3066  BLL BLL Y1187      43.343 -62.062 -75.396  1.00  0.00
ATOM   3067  BLM BLM Y1188     -45.533 -47.437  -0.174  1.00  0.00
ATOM   3068  BLN BLN Y1189     -48.069  53.721  43.591  1.00  0.00
ATOM   3069  BLO BLO Y1190      32.386  65.445  19.155  1.00  0.00
ATOM   3070  BLP BLP Y1191     -55.716 -21.657  28.189  1.00  0.00
ATOM   3071  BLQ BLQ Y1192     -71.715 -84.109  -3.110  1.00  0.00
ATOM   3072  BLR BLR Y1193      56.648  72.731  54.557  1.00  0.00
ATOM   3073  BLS BLS Y1194      -5.540 -58.863  -7.130  1.00  0.00
ATOM   3074  BLT BLT Y1195      74.358  46.970 -77.057  1.00  0.00
ATOM   3075  BLU BLU Y1196      74.267 -51.021 -54.710  1.00  0.00
ATOM   3076  BLV BLV Y1197      -2.311 -40.444 -39.541  1.00  0.00
ATOM   3077  BLW BLW Y1198     -59.581 -73.106  59.632  1.00  0.00
ATOM   3078  BLX BLX Y1199     -37.464 -79.335   3.391  1.00  0.00
ATOM   3079  BLY BLY Y1200      66.367  12.280  -8.153  1.00  0.00
ATOM   3080  BLZ BLZ Y1201       7.883 -55.203  41.122  1.00  0.00
ATOM   3081  BMA BMA Y1202      60.457 -60.282 -26.616  1.00  0.00
ATOM   3082  BMB BMB Y1203       6.167 -53.910  71.242  1.00  0.00
ATOM   3083  BMC BMC Y1204     -21.482  79.124   2.186  1.00  0.00
ATOM   3084  BMD BMD Y1205     -78.880 -32.764  22.113  1.00  0.00
ATOM   3085  BME BME Y1206     -56.183  28.512 -65.551  1.00  0.00
ATOM   3086  BMF BMF Y1207      -9.729  60.282 -52.605  1.00  0.00
ATOM   3087  BMG BMG Y1208     -48.589  55.236 -26.243  1.00  0.00
ATOM   3088  BMH BMH Y1209      50.860   2.731  86.237  1.00  0.00
ATOM   3089  BMI BMI Y1210      76.121 -80.800 -16.047  1.00  0.00
ATOM   3090  BMJ BMJ Y1211     -24.041 -71.566 -39.350  1.00  0.00
ATOM   3091  BMK BMK Y1212      79.803  19.935 -56.610  1.00  0.00
ATOM   3092  BML BML Y1213      43.949 -13.216 -19.420  1.00  0.00
ATOM   3093  BMM BMM Y1214      16.135   4.758  66.236  1.00  0.00
ATOM   3094  BMN BMN Y1215     -69.554  75.244 -41.018  1.00  0.00
ATOM   3095  BMO BMO Y1216     -69.785 -16.978  -6.943  1.00  0.00
ATOM   3096  BMP BMP Y1217      33.300 -40.057 -30.299  1.00  0.00
ATOM   3097  BMQ BMQ Y1218      11.955 -14.740  62.291  1.00  0.00
ATOM   3098  BMR BMR Y1219     -35.019  52.212  72.764  1.00  0.00
ATOM   3099  BMS BMS Y1220     -28.141 -62.756  23.419  1.00  0.00
ATOM   3100  BMT BMT Y1221      60.795 -17.451  20.847  1.00  0.00
ATOM   3101  BMU BMU Y1222     -14.132 -51.016  74.773  1.00  0.00
ATOM   3102  BMV BMV Y1223      28.191 -80.971  37.493  1.00  0.00
ATOM   3103  BMW BMW Y1224     -67.073  -5.542 -81.849  1.00  0.00
ATOM   3104  BMX BMX Y1225     -75.633  29.467  -9.561  1.00  0.00
ATOM   3105  BMY BMY Y1226      10.560  69.700  41.085  1.00  0.00
ATOM   3106  BMZ BMZ Y1227      55.124  74.441   0.932  1.00  0.00
ATOM   3107  BNA BNA Y1228      82.553  22.800 -25.278  1.00  0.00
ATOM   3108  BNB BNB Y1229     -41.102 -32.011  60.259  1.00  0.00
ATOM   3109  BNC BNC Y1230     -16.519  62.272  56.490  1.00  0.00
ATOM   3110  BND BND Y1231     -45.241  33.218   0.062  1.00  0.00
ATOM   3111  BNE BNE Y1232     -36.722  74.394 -15.408  1.00  0.00
ATOM   3112  BNF BNF Y1233     -83.628  21.852 -79.803  1.00  0.00
ATOM   3113  BNG BNG Y1234     -79.514 -79.036  44.494  1.00  0.00
ATOM   3114  BNH BNH Y1235     -12.616 -68.141 -58.775  1.00  0.00
ATOM   3115  BNI BNI Y1236      73.348 -15.822  80.387  1.00  0.00
ATOM   3116  BNJ BNJ Y1237      43.063 -66.027  -0.191  1.00  0.00
ATOM   3117  BNK BNK Y1238     -41.666  64.042  13.815  1.00  0.00
ATOM   3118  BNL BNL Y1239      30.235 -20.398  33.650  1.00  0.00
ATOM   3119  BNM BNM Y1240      17.048 -77.617 -20.877  1.00  0.00
ATOM   3120  BNN BNN Y1241     -19.430 -35.141  17.967  1.00  0.00
ATOM   3121  BNO BNO Y1242      83.876 -79.005  83.786  1.00  0.00
ATOM   3122  BNP BNP Y1243       0.282 -80.769  70.229  1.00  0.00
ATOM   3123  BNQ BNQ Y1244     -59.614   2.707  -6.657  1.00  0.00
ATOM   3124  BNR BNR Y1245      12.732  -2.391  43.510  1.00  0.00
ATOM   3125  BNS BNS Y1246      26.414   5.903 -22.706  1.00  0.00
ATOM   3126  BNT BNT Y1247     -62.220 -28.418 -52.934  1.00  0.00
ATOM   3127  BNU BNU Y1248      83.887  59.263   5.173  1.00  0.00
ATOM   3128  BNV BNV Y1249     -60.496  43.313  74.674  1.00  0.00
ATOM   3129  BNW BNW Y1250      13.718  35.912  10.774  1.00  0.00
ATOM   3130  BNX BNX Y1251     -65.089  -2.099  66.929  1.00  0.00
ATOM   3131  BNY BNY Y1252     -21.588 -16.641  -1.035  1.00  0.00
ATOM   3132  BNZ BNZ Y1253     -56.773 -57.394  29.346  1.00  0.00
ATOM   3133  BOA BOA Y1254      64.406  34.948  41.833  1.00  0.00
ATOM   3134  BOB BOB Y1255       2.285 -86.359  -1.298  1.00  0.00
ATOM   3135  BOC BOC Y1256      87.083 -52.405   5.928  1.00  0.00
ATOM   3136  BOD BOD Y1257      78.643  -0.693  14.843  1.00  0.00
ATOM   3137  BOE BOE Y1258      82.759  47.566  62.642  1.00  0.00
ATOM   3138  BOF BOF Y1259     -29.330 -27.874 -66.102  1.00  0.00
ATOM   3139  BOG BOG Y1260       9.281  53.580 -72.798  1.00  0.00
ATOM   3140  BOH BOH Y1261      21.715  21.908 -81.359  1.00  0.00
ATOM   3141  BOI BOI Y1262      -7.606  80.368 -77.117  1.00  0.00
ATOM   3142  BOJ BOJ Y1263     -26.781  51.605  22.814  1.00  0.00
ATOM   3143  BOK BOK Y1264      73.066 -81.231 -77.434  1.00  0.00
ATOM   3144  BOL BOL Y1265      17.584 -11.017 -49.061  1.00  0.00
ATOM   3145  BOM BOM Y1266      29.062 -73.550 -49.189  1.00  0.00
ATOM   3146  BON BON Y1267      38.890  10.559  -5.169  1.00  0.00
ATOM   3147  BOO BOO Y1268      77.425 -34.332 -22.157  1.00  0.00
ATOM   3148  BOP BOP Y1269      38.871  82.924 -70.184  1.00  0.00
ATOM   3149  BOQ BOQ Y1270      75.318  62.001 -40.644  1.00  0.00
ATOM   3150  BOR BOR Y1271     -76.699 -71.375  83.731  1.00  0.00
ATOM   3151  BOS BOS Y1272      20.325  71.595 -13.540  1.00  0.00
ATOM   3152  BOT BOT Y1273     -33.960  20.785  69.319  1.00  0.00
ATOM   3153  BOU BOU Y1274      39.516  38.012   0.589  1.00  0.00
ATOM   3154  BOV BOV Y1275     -31.940  65.534 -85.690  1.00  0.00
ATOM   3155  BOW BOW Y1276     -27.713  -5.374  30.932  1.00  0.00
ATOM   3156  BOX BOX Y1277     -84.213  35.400  51.254  1.00  0.00
ATOM   3157  BOY BOY Y1278      56.253  67.288 -12.022  1.00  0.00
ATOM   3158  BOZ BOZ Y1279      77.802 -19.740 -43.106  1.00  0.00
ATOM   3159  BPA BPA Y1280      79.241  83.432  23.482  1.00  0.00
ATOM   3160  BPB BPB Y1281      29.686 -18.644 -81.174  1.00  0.00
ATOM   3161  BPC BPC Y1282      -2.897  54.236  23.003  1.00  0.00
ATOM   3162  BPD BPD Y1283     -26.345  45.183 -14.427  1.00  0.00
ATOM   3163  BPE BPE Y1284     -25.145  80.779  50.911  1.00  0.00
ATOM   3164  BPF BPF Y1285      -3.347 -83.367  28.174  1.00  0.00
ATOM   3165  BPG BPG Y1286      37.461  -2.304  67.777  1.00  0.00
ATOM   3166  BPH BPH Y1287     -70.336  19.120  25.326  1.00  0.00
ATOM   3167  BPI BPI Y1288     -20.690 -61.119 -84.081  1.00  0.00
ATOM   3168  BPJ BPJ Y1289      47.350  24.711  77.894  1.00  0.00
ATOM   3169  BPK BPK Y1290     -42.671 -85.655 -75.704  1.00  0.00
ATOM   3170  BPL BPL Y1291      85.173   4.692 -31.714  1.00  0.00
ATOM   3171  BPM BPM Y1292     -67.355  70.838  69.225  1.00  0.00
ATOM   3172  BPN BPN Y1293     -59.607  70.993  -3.425  1.00  0.00
ATOM   3173  BPO BPO Y1294     -74.431  78.996  37.950  1.00  0.00
ATOM   3174  BPP BPP Y1295     -79.575  48.384  14.656  1.00  0.00
ATOM   3175  BPQ BPQ Y1296      10.346 -86.541  45.342  1.00  0.00
ATOM   3176  BPR BPR Y1297     -61.676  34.046 -42.424  1.00  0.00
ATOM   3177  BPS BPS Y1298     -45.582  77.622 -75.905  1.00  0.00
ATOM   3178  BPT BPT Y1299     -22.004 -85.240  35.830  1.00  0.00
ATOM   3179  BPU BPU Y1300     -84.957  64.315  68.071  1.00  0.00
ATOM   3180  BPV BPV Y1301     -40.591  10.830   3.824  1.00  0.00
ATOM   3181  BPW BPW Y1302      75.999  74.971  72.084  1.00  0.00
ATOM   3182  BPX BPX Y1303       6.563 -27.041  -2.976  1.00  0.00
ATOM   3183  BPY BPY Y1304      66.265 -35.971  29.019  1.00  0.00
ATOM   3184  BPZ BPZ Y1305     -48.059 -80.851  31.579  1.00  0.00
ATOM   3185  BQA BQA Y1306     -62.118   2.861 -47.395  1.00  0.00
ATOM   3186  BQB BQB Y1307      64.803 -82.618  83.852  1.00  0.00
ATOM   3187  BQC BQC Y1308     -41.349 -58.100 -62.243  1.00  0.00
ATOM   3188  BQD BQD Y1309      83.756  -2.754 -70.637  1.00  0.00
ATOM   3189  BQE BQE Y1310      19.110  11.617 -52.864  1.00  0.00
ATOM   3190  BQF BQF Y1311     -20.040   0.518  76.484  1.00  0.00
ATOM   3191  BQG BQG Y1312      77.948  39.122  -7.247  1.00  0.00
ATOM   3192  BQH BQH Y1313     -80.436 -19.416  64.668  1.00  0.00
ATOM   3193  BQI BQI Y1314      21.733  85.878 -51.255  1.00  0.00
ATOM   3194  BQJ BQJ Y1315      37.510  66.650 -57.436  1.00  0.00
ATOM   3195  BQK BQK Y1316      62.925  64.133  39.586  1.00  0.00
ATOM   3196  BQL BQL Y1317      65.802  73.863 -64.943  1.00  0.00
ATOM   3197  BQM BQM Y1318      81.534  31.604  10.741  1.00  0.00
ATOM   3198  BQN BQN Y1319      29.802   7.998  45.847  1.00  0.00
ATOM   3199  BQO BQO Y1320       1.369  15.590  61.077  1.00  0.00
ATOM   3200  BQP BQP Y1321     -48.801  47.569 -56.105  1.00  0.00
ATOM   3201  BQQ BQQ Y1322      88.504  26.448  73.012  1.00  0.00
ATOM   3202  BQR BQR Y1323      77.840 -31.663  46.502  1.00  0.00
ATOM   3203  BQS BQS Y1324      87.559   6.690  84.972  1.00  0.00
ATOM   3204  BQT BQT Y1325     -16.394  17.540 -81.671  1.00  0.00
ATOM   3205  BQU BQU Y1326     -35.879  80.949  71.215  1.00  0.00
ATOM   3206  BQV BQV Y1327       1.953  13.539 -72.316  1.00  0.00
ATOM   3207  BQW BQW Y1328     -82.496   9.793  48.630  1.00  0.00
ATOM   3208  BQX BQX Y1329      12.252  47.042 -48.444  1.00  0.00
ATOM   3209  BQY BQY Y1330     -42.628  15.244 -84.411  1.00  0.00
ATOM   3210  BQZ BQZ Y1331      39.120 -26.591  -4.772  1.00  0.00
ATOM   3211  BRA BRA Y1332      58.254 -88.200  48.874  1.00  0.00
ATOM   3212  BRB BRB Y1333      80.449 -61.049  40.212  1.00  0.00
ATOM   3213  BRC BRC Y1334      16.161  -3.531  22.450  1.00  0.00
ATOM   3214  BRD BRD Y1335     -73.958 -61.265   2.640  1.00  0.00
ATOM   3215  BRE BRE Y1336      20.545 -46.712 -47.620  1.00  0.00
ATOM   3216  BRF BRF Y1337      68.305 -31.278  69.180  1.00  0.00
ATOM   3217  BRG BRG Y1338     -10.786 -83.928 -42.184  1.00  0.00
ATOM   3218  BRH BRH Y1339     -31.126  66.529 -72.856  1.00  0.00
ATOM   3219  BRI BRI Y1340      11.847  16.524  88.886  1.00  0.00
ATOM   3220  BRJ BRJ Y1341      55.648   8.940  29.259  1.00  0.00
ATOM   3221  BRK BRK Y1342     -11.629 -12.909  56.327  1.00  0.00
ATOM   3222  BRL BRL Y1343      20.873 -76.795 -66.518  1.00  0.00
ATOM   3223  BRM BRM Y1344      42.890  43.136 -65.353  1.00  0.00
ATOM   3224  BRN BRN Y1345      51.480  58.804  65.106  1.00  0.00
ATOM   3225  BRO BRO Y1346     -53.304 -73.551 -60.550  1.00  0.00
ATOM   3226  BRP BRP Y1347     -60.503  34.664  22.436  1.00  0.00
ATOM   3227  BRQ BRQ Y1348       0.392  42.014  80.246  1.00  0.00
ATOM   3228  BRR BRR Y1349     -76.129  -4.312  38.626  1.00  0.00
ATOM   3229  BRS BRS Y1350     -69.968  49.829 -67.652  1.00  0.00
ATOM   3230  BRT BRT Y1351      55.519  24.261 -54.486  1.00  0.00
ATOM   3231  BRU BRU Y1352      58.101  53.661  17.381  1.00  0.00
ATOM   3232  BRV BRV Y1353      -9.978 -51.353 -62.098  1.00  0.00
ATOM   3233  BRW BRW Y1354      -8.380  68.815  -7.663  1.00  0.00
ATOM   3234  BRX BRX Y1355     -74.645 -28.636 -35.069  1.00  0.00
ATOM   3235  BRY BRY Y1356      38.841 -15.716 -38.646  1.00  0.00
ATOM   3236  BRZ BRZ Y1357      69.847  66.799  -7.466  1.00  0.00
ATOM   3237  BSA BSA Y1358     -50.620 -70.754  -8.201  1.00  0.00
ATOM   3238  BSB BSB Y1359      31.111  79.059  48.209  1.00  0.00
ATOM   3239  BSC BSC Y1360      63.303  27.815 -43.671  1.00  0.00
ATOM   3240  BSD BSD Y1361     -14.806 -35.185  38.488  1.00  0.00
ATOM   3241  BSE BSE Y1362      58.360 -75.669  26.468  1.00  0.00
ATOM   3242  BSF BSF Y1363     -67.984  83.852  53.609  1.00  0.00
ATOM   3243  BSG BSG Y1364     -40.236 -62.598  81.708  1.00  0.00
ATOM   3244  BSH BSH Y1365     -81.379 -52.016  14.636  1.00  0.00
ATOM   3245  BSI BSI Y1366     -73.009 -43.579 -75.471  1.00  0.00
ATOM   3246  BSJ BSJ Y1367     -73.591  13.026 -27.175  1.00  0.00
ATOM   3247  BSK BSK Y1368     -48.856 -35.566  10.457  1.00  0.00
ATOM   3248  BSL BSL Y1369      88.537   2.684  47.299  1.00  0.00
ATOM   3249  BSM BSM Y1370     -33.661  53.186 -82.212  1.00  0.00
ATOM   3250  BSN BSN Y1371     -70.446  27.901  63.907  1.00  0.00
ATOM   3251  BSO BSO Y1372     -65.362  16.371  50.633  1.00  0.00
ATOM   3252  BSP BSP Y1373      40.670 -14.914  83.027  1.00  0.00
ATOM   3253  BSQ BSQ Y1374     -63.373 -40.804  43.484  1.00  0.00
ATOM   3254  BSR BSR Y1375     -18.110 -16.943  77.721  1.00  0.00
ATOM   3255  BSS BSS Y1376       4.277  78.019 -33.863  1.00  0.00
ATOM   3256  BST BST Y1377      50.329  81.982 -53.475  1.00  0.00
ATOM   3257  BSU BSU Y1378     -75.373  35.795 -66.290  1.00  0.00
ATOM   3258  BSV BSV Y1379      11.540  44.415 -17.318  1.00  0.00
ATOM   3259  BSW BSW Y1380     -44.439 -89.874  73.143  1.00  0.00
ATOM   3260  BSX BSX Y1381     -32.392 -48.007 -33.850  1.00  0.00
ATOM   3261  BSY BSY Y1382      62.316  -8.363 -72.926  1.00  0.00
ATOM   3262  BSZ BSZ Y1383      48.707  62.482 -79.325  1.00  0.00
ATOM   3263  BTA BTA Y1384     -27.098  85.957  12.826  1.00  0.00
ATOM   3264  BTB BTB Y1385      56.236 -85.876 -76.562  1.00  0.00
ATOM   3265  BTC BTC Y1386     -36.101  82.525  26.005  1.00  0.00
ATOM   3266  BTD BTD Y1387      -4.488  24.361  -7.239  1.00  0.00
ATOM   3267  BTE BTE Y1388      65.836   6.832  52.701  1.00  0.00
ATOM   3268  BTF BTF Y1389      79.779 -50.972  48.876  1.00  0.00
ATOM   3269  BTG BTG Y1390     -55.283  18.434 -24.640  1.00  0.00
ATOM   3270  BTH BTH Y1391      28.906  31.070  30.429  1.00  0.00
ATOM   3271  BTI BTI Y1392     -32.980 -76.683 -11.752  1.00  0.00
ATOM   3272  BTJ BTJ Y1393     -53.165 -20.335 -35.173  1.00  0.00
ATOM   3273  BTK BTK Y1394      48.662   9.098  66.116  1.00  0.00
ATOM   3274  BTL BTL Y1395      25.058 -41.168  24.541  1.00  0.00
ATOM   3275  BTM BTM Y1396       3.592  51.870 -24.661  1.00  0.00
ATOM   3276  BTN BTN Y1397     -79.614 -40.405  81.685  1.00  0.00
ATOM   3277  BTO BTO Y1398      46.788  59.682  79.530  1.00  0.00
ATOM   3278  BTP BTP Y1399     -14.657 -59.264  56.603  1.00  0.00
ATOM   3279  BTQ BTQ Y1400     -25.666 -59.309  45.333  1.00  0.00
ATOM   3280  BTR BTR Y1401     -13.266 -77.956  82.205  1.00  0.00
ATOM   3281  BTS BTS Y1402      -4.417 -19.886 -20.069  1.00  0.00
ATOM   3282  BTT BTT Y1403     -18.914 -26.952 -32.954  1.00  0.00
ATOM   3283  BTU BTU Y1404      78.401  12.877  68.612  1.00  0.00
ATOM   3284  BTV BTV Y1405     -50.993 -11.248  87.020  1.00  0.00
ATOM   3285  BTW BTW Y1406      40.727  -4.471 -52.297  1.00  0.00
ATOM   3286  BTX BTX Y1407     -76.055 -41.983  -0.360  1.00  0.00
ATOM   3287  BTY BTY Y1408     -73.387 -76.047 -74.846  1.00  0.00
ATOM   3288  BTZ BTZ Y1409     -78.240  37.318  82.125  1.00  0.00
ATOM   3289  BUA BUA Y1410     -22.393  77.518  25.538  1.00  0.00
ATOM   3290  BUB BUB Y1411      74.766 -85.734  13.070  1.00  0.00
ATOM   3291  BUC BUC Y1412     -40.584 -86.444 -19.678  1.00  0.00
ATOM   3292  BUD BUD Y1413      70.109  10.493 -74.278  1.00  0.00
ATOM   3293  BUE BUE Y1414     -71.097  49.965 -10.671  1.00  0.00
ATOM   3294  BUF BUF Y1415       0.954 -80.508 -34.837  1.00  0.00
ATOM   3295  BUG BUG Y1416      -9.381 -74.298  46.697  1.00  0.00
ATOM   3296  BUH BUH Y1417     -73.478  20.129 -59.855  1.00  0.00
ATOM   3297  BUI BUI Y1418     -34.825 -66.608 -22.909  1.00  0.00
ATOM   3298  BUJ BUJ Y1419     -34.827 -34.157 -24.747  1.00  0.00
ATOM   3299  BUK BUK Y1420     -18.111 -87.895  62.032  1.00  0.00
ATOM   3300  BUL BUL Y1421     -54.413 -53.595  83.394  1.00  0.00
ATOM   3301  BUM BUM Y1422      61.271  38.538   6.668  1.00  0.00
ATOM   3302  BUN BUN Y1423      -2.012 -30.548  23.650  1.00  0.00
ATOM   3303  BUO BUO Y1424     -50.771  -5.201 -85.489  1.00  0.00
ATOM   3304  BUP BUP Y1425       1.449 -24.688 -57.116  1.00  0.00
ATOM   3305  BUQ BUQ Y1426      10.763  -4.504 -24.757  1.00  0.00
ATOM   3306  BUR BUR Y1427      -2.127 -65.379  65.306  1.00  0.00
ATOM   3307  BUS BUS Y1428     -12.092 -81.322   8.211  1.00  0.00
ATOM   3308  BUT BUT Y1429      41.535 -21.295 -56.293  1.00  0.00
ATOM   3309  BUU BUU Y1430     -37.491 -59.980  53.044  1.00  0.00
ATOM   3310  BUV BUV Y1431      34.522  66.408 -36.188  1.00  0.00
ATOM   3311  BUW BUW Y1432     -31.334  55.889  -4.327  1.00  0.00
ATOM   3312  BUX BUX Y1433      47.768  43.532 -84.810  1.00  0.00
ATOM   3313  BUY BUY Y1434     -41.515 -44.442 -78.410  1.00  0.00
ATOM   3314  BUZ BUZ Y1435     -81.976  77.662  -0.755  1.00  0.00
ATOM   3315  BVA BVA Y1436     -15.772 -34.343  77.001  1.00  0.00
ATOM   3316  BVB BVB Y1437      24.866 -31.811  74.361  1.00  0.00
ATOM   3317  BVC BVC Y1438      48.610 -81.778 -40.488  1.00  0.00
ATOM   3318  BVD BVD Y1439     -18.784  61.902 -20.455  1.00  0.00
ATOM   3319  BVE BVE Y1440      84.156  68.776 -66.898  1.00  0.00
ATOM   3320  BVF BVF Y1441      89.788  70.866 -23.196  1.00  0.00
ATOM   3321  BVG BVG Y1442      83.763  75.064  51.478  1.00  0.00
ATOM   3322  BVH BVH Y1443      -7.132 -68.929 -78.815  1.00  0.00
ATOM   3323  BVI BVI Y1444      20.473  17.506  -5.853  1.00  0.00
ATOM   3324  BVJ BVJ Y1445       7.540 -28.743  85.320  1.00  0.00
ATOM   3325  BVK BVK Y1446     -65.055  76.863 -70.186  1.00  0.00
ATOM   3326  BVL BVL Y1447      -0.806   4.123  75.007  1.00  0.00
ATOM   3327  BVM BVM Y1448      26.196 -58.316 -30.526  1.00  0.00
ATOM   3328  BVN BVN Y1449      52.880 -36.822 -72.336  1.00  0.00
ATOM   3329  BVO BVO Y1450     -77.599  52.167 -30.088  1.00  0.00
ATOM   3330  BVP BVP Y1451     -54.287 -35.504  -8.325  1.00  0.00
ATOM   3331  BVQ BVQ Y1452     -34.858  37.952  29.588  1.00  0.00
ATOM   3332  BVR BVR Y1453      17.088 -27.791 -84.458  1.00  0.00
ATOM   3333  BVS BVS Y1454      69.576 -12.626  -7.322  1.00  0.00
ATOM   3334  BVT BVT Y1455      30.435  72.350  77.115  1.00  0.00
ATOM   3335  BVU BVU Y1456      59.233   0.414 -21.941  1.00  0.00
ATOM   3336  BVV BVV Y1457     -44.624  68.307  83.368  1.00  0.00
ATOM   3337  BVW BVW Y1458     -27.643 -49.924  82.809  1.00  0.00
ATOM   3338  BVX BVX Y1459     -17.615 -51.990 -48.863  1.00  0.00
ATOM   3339  BVY BVY Y1460     -84.192 -58.316  66.617  1.00  0.00
ATOM   3340  BVZ BVZ Y1461     -75.519  37.513  36.334  1.00  0.00
ATOM   3341  BWA BWA Y1462      10.133 -50.006 -36.244  1.00  0.00
ATOM   3342  BWB BWB Y1463     -60.162 -35.542   7.137  1.00  0.00
ATOM   3343  BWC BWC Y1464      73.563   9.818  34.182  1.00  0.00
ATOM   3344  BWD BWD Y1465      61.736  16.273  77.884  1.00  0.00
ATOM   3345  BWE BWE Y1466      56.155 -35.569 -29.490  1.00  0.00
ATOM   3346  BWF BWF Y1467      28.299 -30.913 -47.181  1.00  0.00
ATOM   3347  BWG BWG Y1468      87.531 -27.399  21.570  1.00  0.00
ATOM   3348  BWH BWH Y1469     -47.560  20.964  25.521  1.00  0.00
ATOM   3349  BWI BWI Y1470       9.332 -43.404 -83.778  1.00  0.00
ATOM   3350  BWJ BWJ Y1471     -21.656  33.373 -83.460  1.00  0.00
ATOM   3351  BWK BWK Y1472      14.897  50.858  33.084  1.00  0.00
ATOM   3352  BWL BWL Y1473      30.510 -27.822   8.371  1.00  0.00
ATOM   3353  BWM BWM Y1474      79.441 -55.262 -19.190  1.00  0.00
ATOM   3354  BWN BWN Y1475      31.876  41.658  43.259  1.00  0.00
ATOM   3355  BWO BWO Y1476     -74.615 -82.676 -40.526  1.00  0.00
ATOM   3356  BWP BWP Y1477     -10.066  67.676  11.636  1.00  0.00
ATOM   3357  BWQ BWQ Y1478       5.312   0.290 -63.193  1.00  0.00
ATOM   3358  BWR BWR Y1479      80.870 -68.786  24.215  1.00  0.00
ATOM   3359  BWS BWS Y1480      59.969 -38.150   4.809  1.00  0.00
ATOM   3360  BWT BWT Y1481     -47.494  73.034 -53.620  1.00  0.00
ATOM   3361  BWU BWU Y1482      23.728 -29.433 -68.052  1.00  0.00
ATOM   3362  BWV BWV Y1483       9.307 -28.035 -34.407  1.00  0.00
ATOM   3363  BWW BWW Y1484     -35.778 -57.762  -6.481  1.00  0.00
ATOM   3364  BWX BWX Y1485     -13.215  67.262  77.692  1.00  0.00
ATOM   3365  BWY BWY Y1486      28.231   4.577  61.353  1.00  0.00
ATOM   3366  BWZ BWZ Y1487      11.200 -40.752  12.282  1.00  0.00
ATOM   3367  BXA BXA Y1488     -42.761  49.445  21.173  1.00  0.00
ATOM   3368  BXB BXB Y1489     -84.553 -83.345  26.478  1.00  0.00
ATOM   3369  BXC BXC Y1490     -25.949  52.441 -31.820  1.00  0.00
ATOM   3370  BXD BXD Y1491      88.705 -15.233  74.736  1.00  0.00
ATOM   3371  BXE BXE Y1492     -34.638 -80.677 -62.445  1.00  0.00
ATOM   3372  BXF BXF Y1493     -60.419   1.748  29.408  1.00  0.00
ATOM   3373  BXG BXG Y1494      59.918  55.977  57.802  1.00  0.00
ATOM   3374  BXH BXH Y1495      73.799   3.061 -45.010  1.00  0.00
ATOM   3375  BXI BXI Y1496     -57.609  85.753  74.040  1.00  0.00
ATOM   3376  BXJ BXJ Y1497     -48.711   1.042 -73.690  1.00  0.00
ATOM   3377  BXK BXK Y1498      83.267 -33.590   0.855  1.00  0.00
ATOM   3378  BXL BXL Y1499     -79.523  56.072 -69.313  1.00  0.00
ATOM   3379  BXM BXM Y1500      23.811 -56.382 -58.052  1.00  0.00
ATOM   3380  BXN BXN Y1501     -82.359  -0.470 -33.300  1.00  0.00
ATOM   3381  BXO BXO Y1502      77.410 -46.317  29.415  1.00  0.00
ATOM   3382  BXP BXP Y1503     -81.539 -40.973  45.137  1.00  0.00
ATOM   3383  BXQ BXQ Y1504     -53.737 -88.918 -54.104  1.00  0.00
ATOM   3384  BXR BXR Y1505      38.705  46.959  59.549  1.00  0.00
ATOM   3385  BXS BXS Y1506       4.515 -83.313  87.459  1.00  0.00
ATOM   3386  BXT BXT Y1507      74.120  61.476  51.401  1.00  0.00
ATOM   3387  BXU BXU Y1508     -57.703 -82.733  85.362  1.00  0.00
ATOM   3388  BXV BXV Y1509     -77.066 -64.855 -49.454  1.00  0.00
ATOM   3389  BXW BXW Y1510     -50.635  -1.815 -13.161  1.00  0.00
ATOM   3390  BXX BXX Y1511      53.738  26.908   0.167  1.00  0.00
ATOM   3391  BXY BXY Y1512      74.652 -84.926  51.420  1.00  0.00
ATOM   3392  BXZ BXZ Y1513       3.510  25.072 -31.326  1.00  0.00
ATOM   3393  BYA BYA Y1514      69.604 -83.933 -54.154  1.00  0.00
ATOM   3394  BYB BYB Y1515      23.501  42.252 -78.060  1.00  0.00
ATOM   3395  BYC BYC Y1516      42.314  22.175  18.788  1.00  0.00
ATOM   3396  BYD BYD Y1517     -63.881  52.958 -82.713  1.00  0.00
ATOM   3397  BYE BYE Y1518      87.278  84.106 -32.937  1.00  0.00
ATOM   3398  BYF BYF Y1519      19.252 -32.714 -21.410  1.00  0.00
ATOM   3399  BYG BYG Y1520     -15.377  47.811  59.546  1.00  0.00
ATOM   3400  BYH BYH Y1521      79.096 -61.650  59.110  1.00  0.00
ATOM   3401  BYI BYI Y1522     -29.053  80.778 -37.814  1.00  0.00
ATOM   3402  BYJ BYJ Y1523     -42.534  27.796 -22.213  1.00  0.00
ATOM   3403  BYK BYK Y1524      37.265  40.419  86.235  1.00  0.00
ATOM   3404  BYL BYL Y1525       6.558 -56.144 -73.623  1.00  0.00
ATOM   3405  BYM BYM Y1526       2.398 -70.806 -61.890  1.00  0.00
ATOM   3406  BYN BYN Y1527      56.112  79.945  29.789  1.00  0.00
ATOM   3407  BYO BYO Y1528     -29.994  55.846  85.082  1.00  0.00
ATOM   3408  BYP BYP Y1529     -84.502 -28.916  54.952  1.00  0.00
ATOM   3409  BYQ BYQ Y1530     -28.262 -18.898 -27.511  1.00  0.00
ATOM   3410  BYR BYR Y1531     -62.813  32.963  35.928  1.00  0.00
ATOM   3411  BYS BYS Y1532      -2.322 -19.047  78.671  1.00  0.00
ATOM   3412  BYT BYT Y1533      -4.410 -14.176 -74.772  1.00  0.00
ATOM   3413  BYU BYU Y1534     -76.862  62.963  29.453  1.00  0.00
ATOM   3414  BYV BYV Y1535      70.631 -80.777  36.605  1.00  0.00
ATOM   3415  BYW BYW Y1536     -47.369  81.534 -33.437  1.00  0.00
ATOM   3416  BYX BYX Y1537       9.216  23.181 -47.171  1.00  0.00
ATOM   3417  BYY BYY Y1538     -80.289  28.848  19.091  1.00  0.00
ATOM   3418  BYZ BYZ Y1539      51.566  84.161 -73.206  1.00  0.00
ATOM   3419  BZA BZA Y1540      -3.576  43.121  -5.334  1.00  0.00
ATOM   3420  BZB BZB Y1541     -31.532 -27.318 -37.433  1.00  0.00
ATOM   3421  BZC BZC Y1542     -31.741 -50.011 -47.982  1.00  0.00
ATOM   3422  BZD BZD Y1543     -53.573  55.127 -68.039  1.00  0.00
ATOM   3423  BZE BZE Y1544      -0.115 -42.585  67.267  1.00  0.00
ATOM   3424  BZF BZF Y1545     -85.106 -67.282 -63.380  1.00  0.00
ATOM   3425  BZG BZG Y1546     -26.107  28.127  -9.951  1.00  0.00
ATOM   3426  BZH BZH Y1547      -1.855 -40.397 -77.957  1.00  0.00
ATOM   3427  BZI BZI Y1548      -1.612  75.941  62.008  1.00  0.00
ATOM   3428  BZJ BZJ Y1549      24.499 -12.324  -7.689  1.00  0.00
ATOM   3429  BZK BZK Y1550      27.744  81.111 -62.112  1.00  0.00
ATOM   3430  BZL BZL Y1551      37.431  67.562  51.050  1.00  0.00
ATOM   3431  BZM BZM Y1552     -24.113  41.570   1.053  1.00  0.00
ATOM   3432  BZN BZN Y1553     -84.687  75.172  54.218  1.00  0.00
ATOM   3433  BZO BZO Y1554     -68.037 -52.934  78.923  1.00  0.00
ATOM   3434  BZP BZP Y1555       0.643  78.042  76.761  1.00  0.00
ATOM   3435  BZQ BZQ Y1556     -68.586 -70.912 -57.552  1.00  0.00
ATOM   3436  BZR BZR Y1557     -57.174  30.859  57.025  1.00  0.00
ATOM   3437  BZS BZS Y1558      41.532 -46.874  26.393  1.00  0.00
ATOM   3438  BZT BZT Y1559     -29.568 -80.352 -84.925  1.00  0.00
ATOM   3439  BZU BZU Y1560      80.390  49.180 -15.615  1.00  0.00
ATOM   3440  BZV BZV Y1561      55.601  49.849  85.338  1.00  0.00
ATOM   3441  BZW BZW Y1562     -20.532 -88.088 -14.761  1.00  0.00
ATOM   3442  BZX BZX Y1563      -4.852   2.406  42.249  1.00  0.00
ATOM   3443  BZY BZY Y1564      58.896  45.409 -53.446  1.00  0.00
ATOM   3444  BZZ BZZ Y1565      20.483  13.484  34.423  1.00  0.00
ATOM   3445  CAA CAA Y1566     -71.120  -7.024  15.953  1.00  0.00
ATOM   3446  CAB CAB Y1567     -70.209 -77.817  22.491  1.00  0.00
ATOM   3447  CAC CAC Y1568      60.384 -13.337  52.645  1.00  0.00
ATOM   3448  CAD CAD Y1569      78.031  82.778   3.213  1.00  0.00
ATOM   3449  CAE CAE Y1570     -78.745  58.354  77.868  1.00  0.00
ATOM   3450  CAF CAF Y1571     -34.750  17.784  40.433  1.00  0.00
ATOM   3451  CAG CAG Y1572     -78.296 -63.967  42.835  1.00  0.00
ATOM   3452  CAH CAH Y1573      79.135  57.995  25.671  1.00  0.00
ATOM   3453  CAI CAI Y1574      86.662 -18.242  56.668  1.00  0.00
ATOM   3454  CAJ CAJ Y1575     -49.277  68.695  26.083  1.00  0.00
ATOM   3455  CAK CAK Y1576     -27.835  -5.713 -80.782  1.00  0.00
ATOM   3456  CAL CAL Y1577      65.270 -17.259 -84.968  1.00  0.00
ATOM   3457  CAM CAM Y1578     -17.199 -85.985 -80.096  1.00  0.00
ATOM   3458  CAN CAN Y1579     -32.557  46.135 -59.193  1.00  0.00
ATOM   3459  CAO CAO Y1580     -34.006  75.473  40.116  1.00  0.00
ATOM   3460  CAP CAP Y1581      79.657  71.648  28.695  1.00  0.00
ATOM   3461  CAQ CAQ Y1582      55.572  10.802 -68.866  1.00  0.00
ATOM   3462  CAR CAR Y1583     -43.731 -27.982  -1.261  1.00  0.00
ATOM   3463  CAS CAS Y1584      38.557 -30.239 -82.130  1.00  0.00
ATOM   3464  CAT CAT Y1585     -76.345  64.964  45.601  1.00  0.00
ATOM   3465  CAU CAU Y1586      65.526  11.262 -33.835  1.00  0.00
ATOM   3466  CAV CAV Y1587      -9.004 -21.193 -39.974  1.00  0.00
ATOM   3467  CAW CAW Y1588     -68.003  37.476  52.882  1.00  0.00
ATOM   3468  CAX CAX Y1589       5.446 -26.269  44.284  1.00  0.00
ATOM   3469  CAY CAY Y1590      17.799 -81.989  69.502  1.00  0.00
ATOM   3470  CAZ CAZ Y1591      57.430 -21.925 -51.791  1.00  0.00
ATOM   3471  CBA CBA Y1592      50.639  25.519 -83.756  1.00  0.00
ATOM   3472  CBB CBB Y1593     -28.475  82.697 -62.788  1.00  0.00
ATOM   3473  CBC CBC Y1594      86.674 -63.830  -6.654  1.00  0.00
ATOM   3474  CBD CBD Y1595      70.042  46.085  -3.859  1.00  0.00
ATOM   3475  CBE CBE Y1596      76.052 -55.321  81.071  1.00  0.00
ATOM   3476  CBF CBF Y1597      73.934 -45.574   2.025  1.00  0.00
ATOM   3477  CBG CBG Y1598       3.906  29.397 -63.864  1.00  0.00
ATOM   3478  CBH CBH Y1599      23.038 -75.696 -83.699  1.00  0.00
ATOM   3479  CBI CBI Y1600      -3.814 -17.028  37.039  1.00  0.00
ATOM   3480  CBJ CBJ Y1601     -47.876  34.164 -82.815  1.00  0.00
ATOM   3481  CBK CBK Y1602      15.596  60.844 -36.700  1.00  0.00
ATOM   3482  CBL CBL Y1603      88.940 -16.148  38.813  1.00  0.00
ATOM   3483  CBM CBM Y1604      15.469 -62.932 -44.204  1.00  0.00
ATOM   3484  CBN CBN Y1605      50.106  -4.027   5.085  1.00  0.00
ATOM   3485  CBO CBO Y1606     -28.641 -80.120  50.402  1.00  0.00
ATOM   3486  CBP CBP Y1607      88.435  30.286 -10.895  1.00  0.00
ATOM   3487  CBQ CBQ Y1608     -22.336 -43.822 -85.082  1.00  0.00
ATOM   3488  CBR CBR Y1609      17.277 -85.163   4.751  1.00  0.00
ATOM   3489  CBS CBS Y1610      30.042 -38.117  15.060  1.00  0.00
ATOM   3490  CBT CBT Y1611      18.744  30.541 -62.632  1.00  0.00
ATOM   3491  CBU CBU Y1612     -27.800  -2.357  62.049  1.00  0.00
ATOM   3492  CBV CBV Y1613     -72.181 -13.655 -73.359  1.00  0.00
ATOM   3493  CBW CBW Y1614     -48.007  80.273  52.983  1.00  0.00
ATOM   3494  CBX CBX Y1615     -21.451  45.344 -72.698  1.00  0.00
ATOM   3495  CBY CBY Y1616      -2.061  27.400  23.027  1.00  0.00
ATOM   3496  CBZ CBZ Y1617      50.003 -36.833  36.749  1.00  0.00
ATOM   3497  CCA CCA Y1618       7.198  77.217  22.012  1.00  0.00
ATOM   3498  CCB CCB Y1619       4.063 -34.870 -15.728  1.00  0.00
ATOM   3499  CCC CCC Y1620      27.910  81.789 -79.883  1.00  0.00
ATOM   3500  CCD CCD Y1621     -27.767 -88.613 -69.109  1.00  0.00
ATOM   3501  CCE CCE Y1622      28.524  -4.914  80.327  1.00  0.00
ATOM   3502  CCF CCF Y1623     -16.992  12.933 -14.524  1.00  0.00
ATOM   3503  CCG CCG Y1624     -12.720 -25.974  67.796  1.00  0.00
ATOM   3504  CCH CCH Y1625     -11.826 -21.786  88.612  1.00  0.00
ATOM   3505  CCI CCI Y1626     -84.365   1.836  59.830  1.00  0.00
ATOM   3506  CCJ CCJ Y1627      30.542 -87.463  85.533  1.00  0.00
ATOM   3507  CCK CCK Y1628     -21.274  81.592 -19.085  1.00  0.00
ATOM   3508  CCL CCL Y1629      75.679  70.812 -81.061  1.00  0.00
ATOM   3509  CCM CCM Y1630     -32.808  -1.943  87.161  1.00  0.00
ATOM   3510  CCN CCN Y1631     -49.709 -14.137 -59.164  1.00  0.00
ATOM   3511  CCO CCO Y1632     -84.014 -28.566 -64.092  1.00  0.00
ATOM   3512  CCP CCP Y1633      41.044 -52.858 -32.765  1.00  0.00
ATOM   3513  CCQ CCQ Y1634      70.965  49.500  85.022  1.00  0.00
ATOM   3514  CCR CCR Y1635      90.281 -59.397 -78.700  1.00  0.00
ATOM   3515  CCS CCS Y1636     -17.060 -62.247  80.517  1.00  0.00
ATOM   3516  CCT CCT Y1637     -82.392 -88.063  64.547  1.00  0.00
ATOM   3517  CCU CCU Y1638     -81.569  17.100  66.203  1.00  0.00
ATOM   3518  CCV CCV Y1639     -55.917  39.071 -24.733  1.00  0.00
ATOM   3519  CCW CCW Y1640      -3.937 -39.805  82.328  1.00  0.00
ATOM   3520  CCX CCX Y1641     -48.988  44.510  11.497  1.00  0.00
ATOM   3521  CCY CCY Y1642     -16.503  10.809  50.648  1.00  0.00
ATOM   3522  CCZ CCZ Y1643     -82.823  -0.404   8.257  1.00  0.00
ATOM   3523  CDA CDA Y1644      83.266  16.845   8.218  1.00  0.00
ATOM   3524  CDB CDB Y1645     -66.635  13.169 -84.599  1.00  0.00
ATOM   3525  CDC CDC Y1646      20.286  73.660 -75.095  1.00  0.00
ATOM   3526  CDD CDD Y1647     -30.726  81.833 -79.574  1.00  0.00
ATOM   3527  CDE CDE Y1648     -86.145 -67.902 -11.294  1.00  0.00
ATOM   3528  CDF CDF Y1649     -31.855 -63.438  64.061  1.00  0.00
ATOM   3529  CDG CDG Y1650     -73.060  47.136  59.825  1.00  0.00
ATOM   3530  CDH CDH Y1651      80.510 -27.011 -71.878  1.00  0.00
ATOM   3531  CDI CDI Y1652     -35.007  20.300  20.931  1.00  0.00
ATOM   3532  CDJ CDJ Y1653      -4.950  79.544   3.969  1.00  0.00
ATOM   3533  CDK CDK Y1654     -63.691 -25.002  79.974  1.00  0.00
ATOM   3534  CDL CDL Y1655      13.561  55.080   2.619  1.00  0.00
ATOM   3535  CDM CDM Y1656      55.861  37.282 -71.187  1.00  0.00
ATOM   3536  CDN CDN Y1657     -81.219   1.784 -78.267  1.00  0.00
ATOM   3537  CDO CDO Y1658      34.241  24.301  44.547  1.00  0.00
ATOM   3538  CDP CDP Y1659     -81.773   5.933  89.293  1.00  0.00
ATOM   3539  CDQ CDQ Y1660     -60.469  80.599  21.498  1.00  0.00
ATOM   3540  CDR CDR Y1661     -44.984  37.658  86.178  1.00  0.00
ATOM   3541  CDS CDS Y1662      -6.843  82.022  29.564  1.00  0.00
ATOM   3542  CDT CDT Y1663     -72.028  28.632 -81.987  1.00  0.00
ATOM   3543  CDU CDU Y1664      18.177 -30.203   4.210  1.00  0.00
ATOM   3544  CDV CDV Y1665     -70.530   7.347   1.989  1.00  0.00
ATOM   3545  CDW CDW Y1666      30.805  16.922  82.303  1.00  0.00
ATOM   3546  CDX CDX Y1667      54.033  77.027  69.178  1.00  0.00
ATOM   3547  CDY CDY Y1668     -67.781  17.505  82.835  1.00  0.00
ATOM   3548  CDZ CDZ Y1669      37.369 -83.545 -60.719  1.00  0.00
ATOM   3549  CEA CEA Y1670      69.641  19.757  17.188  1.00  0.00
ATOM   3550  CEB CEB Y1671      22.034 -11.672  14.139  1.00  0.00
ATOM   3551  CEC CEC Y1672     -52.547 -77.488  20.007  1.00  0.00
ATOM   3552  CED CED Y1673      54.329 -12.262 -85.395  1.00  0.00
ATOM   3553  CEE CEE Y1674     -37.566 -86.329  23.336  1.00  0.00
ATOM   3554  CEF CEF Y1675       4.579 -86.974 -85.550  1.00  0.00
ATOM   3555  CEG CEG Y1676      86.311 -36.847  75.463  1.00  0.00
ATOM   3556  CEH CEH Y1677     -69.860  35.353 -27.020  1.00  0.00
ATOM   3557  CEI CEI Y1678     -59.380 -81.744 -28.725  1.00  0.00
ATOM   3558  CEJ CEJ Y1679      88.578 -71.742 -81.702  1.00  0.00
ATOM   3559  CEK CEK Y1680      87.207  30.432  85.270  1.00  0.00
ATOM   3560  CEL CEL Y1681      15.327  24.353  71.257  1.00  0.00
ATOM   3561  CEM CEM Y1682      22.267 -64.624 -86.746  1.00  0.00
ATOM   3562  CEN CEN Y1683      69.469  52.852  66.471  1.00  0.00
ATOM   3563  CEO CEO Y1684       9.946 -86.456 -59.032  1.00  0.00
ATOM   3564  CEP CEP Y1685      -8.966  11.303  88.141  1.00  0.00
ATOM   3565  CEQ CEQ Y1686       8.825  65.551  73.101  1.00  0.00
ATOM   3566  CER CER Y1687      57.095 -61.753  30.522  1.00  0.00
ATOM   3567  CES CES Y1688      -1.056  34.912 -53.519  1.00  0.00
ATOM   3568  CET CET Y1689     -52.120 -67.559 -73.011  1.00  0.00
ATOM   3569  CEU CEU Y1690      23.899  33.581  77.140  1.00  0.00
ATOM   3570  CEV CEV Y1691     -26.577  43.099  63.540  1.00  0.00
ATOM   3571  CEW CEW Y1692     -41.251   4.843  47.517  1.00  0.00
ATOM   3572  CEX CEX Y1693     -41.392  85.301   4.610  1.00  0.00
ATOM   3573  CEY CEY Y1694      -9.374  26.906 -22.644  1.00  0.00
ATOM   3574  CEZ CEZ Y1695     -59.915  84.976 -85.450  1.00  0.00
ATOM   3575  CFA CFA Y1696      11.074  75.159 -58.822  1.00  0.00
ATOM   3576  CFB CFB Y1697     -35.467  39.964 -34.662  1.00  0.00
ATOM   3577  CFC CFC Y1698     -69.552 -85.334  34.404  1.00  0.00
ATOM   3578  CFD CFD Y1699      13.021  84.177 -32.707  1.00  0.00
ATOM   3579  CFE CFE Y1700      46.189 -34.558  14.756  1.00  0.00
ATOM   3580  CFF CFF Y1701     -22.659  77.112  37.245  1.00  0.00
ATOM   3581  CFG CFG Y1702      -5.359  39.333 -32.500  1.00  0.00
ATOM   3582  CFH CFH Y1703      17.458 -86.468 -32.918  1.00  0.00
ATOM   3583  CFI CFI Y1704      -8.196  54.619  44.358  1.00  0.00
ATOM   3584  CFJ CFJ Y1705     -40.366  22.144 -71.936  1.00  0.00
ATOM   3585  CFK CFK Y1706      13.919  -8.011 -81.766  1.00  0.00
ATOM   3586  CFL CFL Y1707      -8.182 -34.381  57.259  1.00  0.00
ATOM   3587  CFM CFM Y1708     -29.178 -88.445  88.400  1.00  0.00
ATOM   3588  CFN CFN Y1709     -42.715 -73.002 -45.771  1.00  0.00
ATOM   3589  CFO CFO Y1710     -60.756 -89.715 -65.605  1.00  0.00
ATOM   3590  CFP CFP Y1711      87.187  29.883  56.493  1.00  0.00
ATOM   3591  CFQ CFQ Y1712      63.353 -58.519 -87.360  1.00  0.00
ATOM   3592  CFR CFR Y1713      38.179 -90.270  56.029  1.00  0.00
ATOM   3593  CFS CFS Y1714      46.128  72.932 -43.125  1.00  0.00
ATOM   3594  CFT CFT Y1715       2.301  42.535 -82.384  1.00  0.00
ATOM   3595  CFU CFU Y1716      42.071 -75.165 -28.442  1.00  0.00
ATOM   3596  CFV CFV Y1717     -39.351 -35.065  27.429  1.00  0.00
ATOM   3597  CFW CFW Y1718      58.226 -11.374 -35.360  1.00  0.00
ATOM   3598  CFX CFX Y1719      84.730 -41.385  62.308  1.00  0.00
ATOM   3599  CFY CFY Y1720     -54.181  13.475  85.556  1.00  0.00
ATOM   3600  CFZ CFZ Y1721     -58.622  80.490  89.159  1.00  0.00
ATOM   3601  CGA CGA Y1722     -50.823  -2.862  39.603  1.00  0.00
ATOM   3602  CGB CGB Y1723     -82.671  70.622  82.198  1.00  0.00
ATOM   3603  CGC CGC Y1724     -78.555 -62.075  28.084  1.00  0.00
ATOM   3604  CGD CGD Y1725     -41.646  69.797 -29.421  1.00  0.00
ATOM   3605  CGE CGE Y1726      51.243  39.619  81.633  1.00  0.00
ATOM   3606  CGF CGF Y1727     -82.017  53.396 -15.925  1.00  0.00
ATOM   3607  CGG CGG Y1728      45.597  57.440  -1.695  1.00  0.00
ATOM   3608  CGH CGH Y1729      72.140 -75.907  68.802  1.00  0.00
ATOM   3609  CGI CGI Y1730     -45.105   6.026 -26.436  1.00  0.00
ATOM   3610  CGJ CGJ Y1731      69.706  81.707 -19.820  1.00  0.00
ATOM   3611  CGK CGK Y1732      12.456  10.207 -20.015  1.00  0.00
ATOM   3612  CGL CGL Y1733     -70.438 -10.639 -28.353  1.00  0.00
ATOM   3613  CGM CGM Y1734     -84.961 -13.569 -76.634  1.00  0.00
ATOM   3614  CGN CGN Y1735     -10.608 -51.890 -86.269  1.00  0.00
ATOM   3615  CGO CGO Y1736       9.291 -71.014 -72.249  1.00  0.00
ATOM   3616  CGP CGP Y1737      -8.037  54.169 -78.815  1.00  0.00
ATOM   3617  CGQ CGQ Y1738      54.166 -89.472  73.373  1.00  0.00
ATOM   3618  CGR CGR Y1739     -85.327 -16.958 -34.643  1.00  0.00
ATOM   3619  CGS CGS Y1740     -81.871  -4.678  85.306  1.00  0.00
ATOM   3620  CGT CGT Y1741     -80.827 -41.573  60.417  1.00  0.00
ATOM   3621  CGU CGU Y1742      84.080 -85.363 -86.164  1.00  0.00
ATOM   3622  CGV CGV Y1743     -63.875  46.083  -3.389  1.00  0.00
ATOM   3623  CGW CGW Y1744     -24.553 -75.205 -75.644  1.00  0.00
ATOM   3624  CGX CGX Y1745     -24.797 -86.152  15.797  1.00  0.00
ATOM   3625  CGY CGY Y1746     -24.277  44.688  50.452  1.00  0.00
ATOM   3626  CGZ CGZ Y1747      11.422 -86.216 -42.660  1.00  0.00
ATOM   3627  CHA CHA Y1748      60.005  54.303  -3.647  1.00  0.00
ATOM   3628  CHB CHB Y1749      82.792  38.889  78.183  1.00  0.00
ATOM   3629  CHC CHC Y1750     -85.459  24.427 -27.848  1.00  0.00
ATOM   3630  CHD CHD Y1751     -45.616  33.734 -32.725  1.00  0.00
ATOM   3631  CHE CHE Y1752      64.501  31.856 -21.742  1.00  0.00
ATOM   3632  CHF CHF Y1753     -81.173 -16.868 -52.435  1.00  0.00
ATOM   3633  CHG CHG Y1754     -83.610  38.309 -35.707  1.00  0.00
ATOM   3634  CHH CHH Y1755      87.662   6.497 -10.890  1.00  0.00
ATOM   3635  CHI CHI Y1756      11.368 -21.581 -71.171  1.00  0.00
ATOM   3636  CHJ CHJ Y1757      85.758  19.365  45.701  1.00  0.00
ATOM   3637  CHK CHK Y1758      47.267  53.100  33.531  1.00  0.00
ATOM   3638  CHL CHL Y1759      39.176 -47.462 -49.070  1.00  0.00
ATOM   3639  CHM CHM Y1760     -19.897 -39.566 -25.085  1.00  0.00
ATOM   3640  CHN CHN Y1761     -13.939 -66.447  34.741  1.00  0.00
ATOM   3641  CHO CHO Y1762     -21.066  58.060  40.129  1.00  0.00
ATOM   3642  CHP CHP Y1763      67.375 -30.143 -79.893  1.00  0.00
ATOM   3643  CHQ CHQ Y1764     -52.757 -58.364   5.727  1.00  0.00
ATOM   3644  CHR CHR Y1765      -1.395  67.321 -22.052  1.00  0.00
ATOM   3645  CHS CHS Y1766      85.613  53.009  76.656  1.00  0.00
ATOM   3646  CHT CHT Y1767     -58.050 -77.357 -18.796  1.00  0.00
ATOM   3647  CHU CHU Y1768      -8.970  69.402  38.459  1.00  0.00
ATOM   3648  CHV CHV Y1769     -25.076 -76.395   0.680  1.00  0.00
ATOM   3649  CHW CHW Y1770     -53.318 -35.433 -68.750  1.00  0.00
ATOM   3650  CHX CHX Y1771     -30.574 -45.600  -3.368  1.00  0.00
ATOM   3651  CHY CHY Y1772     -37.278 -60.125 -79.405  1.00  0.00
ATOM   3652  CHZ CHZ Y1773     -51.842  53.884  81.217  1.00  0.00
ATOM   3653  CIA CIA Y1774     -82.681  62.790 -53.033  1.00  0.00
ATOM   3654  CIB CIB Y1775     -79.560 -86.576  83.651  1.00  0.00
ATOM   3655  CIC CIC Y1776      87.389 -89.845  17.266  1.00  0.00
ATOM   3656  CID CID Y1777      80.022 -72.688   3.167  1.00  0.00
ATOM   3657  CIE CIE Y1778      -1.416  83.771 -13.714  1.00  0.00
ATOM   3658  CIF CIF Y1779      -4.621 -48.715  19.424  1.00  0.00
ATOM   3659  CIG CIG Y1780     -79.611  44.795 -83.704  1.00  0.00
ATOM   3660  CIH CIH Y1781     -41.331 -26.830 -83.087  1.00  0.00
ATOM   3661  CII CII Y1782     -53.827  -7.353  12.655  1.00  0.00
ATOM   3662  CIJ CIJ Y1783      82.902  50.286  46.074  1.00  0.00
ATOM   3663  CIK CIK Y1784     -65.590  27.252  74.729  1.00  0.00
ATOM   3664  CIL CIL Y1785     -62.065   8.490 -72.756  1.00  0.00
ATOM   3665  CIM CIM Y1786      79.799  17.835 -85.598  1.00  0.00
ATOM   3666  CIN CIN Y1787     -83.773  79.010 -82.616  1.00  0.00
ATOM   3667  CIO CIO Y1788     -21.145  77.047 -86.888  1.00  0.00
ATOM   3668  CIP CIP Y1789     -71.419  51.166  38.523  1.00  0.00
ATOM   3669  CIQ CIQ Y1790     -73.160 -82.175 -55.797  1.00  0.00
ATOM   3670  CIR CIR Y1791      84.573 -75.635  57.654  1.00  0.00
ATOM   3671  CIS CIS Y1792     -16.691 -49.750  89.082  1.00  0.00
ATOM   3672  CIT CIT Y1793      12.645  67.386  88.241  1.00  0.00
ATOM   3673  CIU CIU Y1794     -72.242  53.256 -47.034  1.00  0.00
ATOM   3674  CIV CIV Y1795      89.213  44.010  86.798  1.00  0.00
ATOM   3675  CIW CIW Y1796     -81.556  33.763 -52.103  1.00  0.00
ATOM   3676  CIX CIX Y1797     -11.661  24.834  86.142  1.00  0.00
ATOM   3677  CIY CIY Y1798      30.056  80.700 -41.689  1.00  0.00
ATOM   3678  CIZ CIZ Y1799      74.329  73.980  13.595  1.00  0.00
ATOM   3679  CJA CJA Y1800      77.183  23.661  82.068  1.00  0.00
ATOM   3680  CJB CJB Y1801     -40.621 -74.516  40.863  1.00  0.00
ATOM   3681  CJC CJC Y1802     -55.680  56.098 -39.715  1.00  0.00
ATOM   3682  CJD CJD Y1803      -4.941 -90.190 -66.712  1.00  0.00
ATOM   3683  CJE CJE Y1804     -23.146   5.974  -6.632  1.00  0.00
ATOM   3684  CJF CJF Y1805      14.822  32.136  41.467  1.00  0.00
ATOM   3685  CJG CJG Y1806      33.286 -17.127  66.747  1.00  0.00
ATOM   3686  CJH CJH Y1807      36.919  53.969  74.022  1.00  0.00
ATOM   3687  CJI CJI Y1808     -46.393 -20.168 -16.222  1.00  0.00
ATOM   3688  CJJ CJJ Y1809      61.789  60.530  82.170  1.00  0.00
ATOM   3689  CJK CJK Y1810      18.770  83.515  32.855  1.00  0.00
ATOM   3690  CJL CJL Y1811     -52.466  27.233  83.462  1.00  0.00
ATOM   3691  CJM CJM Y1812      30.215  60.566 -83.920  1.00  0.00
ATOM   3692  CJN CJN Y1813     -83.315  55.432  -0.340  1.00  0.00
ATOM   3693  CJO CJO Y1814      40.323 -10.863 -74.788  1.00  0.00
ATOM   3694  CJP CJP Y1815      82.423 -75.155  43.800  1.00  0.00
ATOM   3695  CJQ CJQ Y1816      70.548  86.476 -81.074  1.00  0.00
ATOM   3696  CJR CJR Y1817      -4.357   2.119 -19.122  1.00  0.00
ATOM   3697  CJS CJS Y1818     -12.224   1.107 -85.327  1.00  0.00
ATOM   3698  CJT CJT Y1819      70.095  25.899   2.361  1.00  0.00
ATOM   3699  CJU CJU Y1820      39.235  31.377 -83.608  1.00  0.00
ATOM   3700  CJV CJV Y1821     -28.070  68.370  28.385  1.00  0.00
ATOM   3701  CJW CJW Y1822     -24.725  18.161  28.527  1.00  0.00
ATOM   3702  CJX CJX Y1823      65.336 -84.917   3.047  1.00  0.00
ATOM   3703  CJY CJY Y1824      49.744 -28.267  75.550  1.00  0.00
ATOM   3704  CJZ CJZ Y1825      49.420  73.940 -24.885  1.00  0.00
ATOM   3705  CKA CKA Y1826      39.693 -66.543 -36.828  1.00  0.00
ATOM   3706  CKB CKB Y1827       6.784 -58.223 -57.608  1.00  0.00
ATOM   3707  CKC CKC Y1828     -27.096  85.256  83.815  1.00  0.00
ATOM   3708  CKD CKD Y1829      87.522 -85.464 -63.291  1.00  0.00
ATOM   3709  CKE CKE Z1830      31.495 -43.350  41.086  1.00  0.00
ATOM   3710  CKF CKF Z1831      51.058 -52.306 -22.646  1.00  0.00
ATOM   3711  CKG CKG Z1832     -38.364 -49.753 -61.647  1.00  0.00
ATOM   3712  CKH CKH Z1833      71.209 -35.531  78.551  1.00  0.00
ATOM   3713  CKI CKI Z1834      49.752  13.055 -62.434  1.00  0.00
ATOM   3714  CKJ CKJ Z1835     -37.659 -50.048   5.936  1.00  0.00
ATOM   3715  CKK CKK Z1836       5.905  -5.768 -39.978  1.00  0.00
ATOM   3716  CKL CKL Z1837      43.562 -58.913 -53.489  1.00  0.00
ATOM   3717  CKM CKM Z1838     -71.565  26.784 -25.894  1.00  0.00
ATOM   3718  CKN CKN Z1839      -9.098  74.951 -80.557  1.00  0.00
ATOM   3719  CKO CKO Z1840     -32.776  48.253  32.977  1.00  0.00
ATOM   3720  CKP CKP Z1841     -45.760 -49.868  44.766  1.00  0.00
ATOM   3721  CKQ CKQ Z1842     -31.756 -32.106  -1.498  1.00  0.00
ATOM   3722  CKR CKR Z1843     -39.650  13.690 -13.208  1.00  0.00
ATOM   3723  CKS CKS Z1844     -69.551  50.460 -76.950  1.00  0.00
ATOM   3724  CKT CKT Z1845     -70.146  36.398  -7.271  1.00  0.00
ATOM   3725  CKU CKU Z1846     -37.385  49.752 -32.240  1.00  0.00
ATOM   3726  CKV CKV Z1847      51.286  74.144   1.035  1.00  0.00
ATOM   3727  CKW CKW Z1848     -80.247  76.676  76.040  1.00  0.00
ATOM   3728  CKX CKX Z1849       8.654  48.846 -58.415  1.00  0.00
ATOM   3729  CKY CKY Z1850     -16.507   8.076 -58.599  1.00  0.00
ATOM   3730  CKZ CKZ Z1851     -10.868 -37.122  39.742  1.00  0.00
ATOM   3731  CLA CLA Z1852     -66.311 -80.066  10.443  1.00  0.00
ATOM   3732  CLB CLB Z1853     -41.320 -12.036 -60.913  1.00  0.00
ATOM   3733  CLC CLC Z1854      77.819 -33.289 -58.672  1.00  0.00
ATOM   3734  CLD CLD Z1855      40.647  68.188 -56.457  1.00  0.00
ATOM   3735  CLE CLE Z1856     -74.240 -31.984 -79.264  1.00  0.00
ATOM   3736  CLF CLF Z1857     -57.035  37.046  -0.453  1.00  0.00
ATOM   3737  CLG CLG Z1858      62.705 -53.139  60.683  1.00  0.00
ATOM   3738  CLH CLH Z1859     -10.194 -26.044  63.956  1.00  0.00
ATOM   3739  CLI CLI Z1860      76.171  27.506  38.926  1.00  0.00
ATOM   3740  CLJ CLJ Z1861     -18.517  14.174  47.107  1.00  0.00
ATOM   3741  CLK CLK Z1862      25.746  39.988  10.014  1.00  0.00
ATOM   3742  CLL CLL Z1863     -41.491  77.669  54.308  1.00  0.00
ATOM   3743  CLM CLM Z1864     -58.247 -49.625 -12.134  1.00  0.00
ATOM   3744  CLN CLN Z1865      13.336 -54.043 -20.649  1.00  0.00
ATOM   3745  CLO CLO Z1866      29.002  18.366  33.544  1.00  0.00
ATOM   3746  CLP CLP Z1867     -49.056  50.019  51.427  1.00  0.00
ATOM   3747  CLQ CLQ Z1868     -35.105 -18.462 -25.891  1.00  0.00
ATOM   3748  CLR CLR Z1869     -16.030 -80.244 -85.706  1.00  0.00
ATOM   3749  CLS CLS Z1870      86.207  23.513  68.590  1.00  0.00
ATOM   3750  CLT CLT Z1871      40.793 -33.477  87.621  1.00  0.00
ATOM   3751  CLU CLU Z1872     -58.033 -16.652  63.868  1.00  0.00
ATOM   3752  CLV CLV Z1873     -69.783   8.509 -51.528  1.00  0.00
ATOM   3753  CLW CLW Z1874     -13.526  25.331  66.123  1.00  0.00
ATOM   3754  CLX CLX Z1875     -14.728 -61.672  17.898  1.00  0.00
ATOM   3755  CLY CLY Z1876      65.509   7.287 -19.809  1.00  0.00
ATOM   3756  CLZ CLZ Z1877      -0.440 -86.150  63.737  1.00  0.00
ATOM   3757  CMA CMA Z1878     -46.870 -27.053  43.678  1.00  0.00
ATOM   3758  CMB CMB Z1879     -15.362 -66.540  56.149  1.00  0.00
ATOM   3759  CMC CMC Z1880      15.554 -23.068  49.078  1.00  0.00
ATOM   3760  CMD CMD Z1881     -75.750 -55.790 -60.353  1.00  0.00
ATOM   3761  CME CME Z1882       2.642 -58.350 -53.701  1.00  0.00
ATOM   3762  CMF CMF Z1883     -13.449 -48.396  81.274  1.00  0.00
ATOM   3763  CMG CMG Z1884      32.750 -38.692  73.218  1.00  0.00
ATOM   3764  CMH CMH Z1885      89.086 -21.161 -70.341  1.00  0.00
ATOM   3765  CMI CMI Z1886      34.503  -7.473  78.380  1.00  0.00
ATOM   3766  CMJ CMJ Z1887      70.765  27.923  12.166  1.00  0.00
ATOM   3767  CMK CMK Z1888      31.627  43.913 -41.826  1.00  0.00
ATOM   3768  CML CML Z1889     -59.681  14.357   8.649  1.00  0.00
ATOM   3769  CMM CMM Z1890       9.036  64.108  22.551  1.00  0.00
ATOM   3770  CMN CMN Z1891      88.013 -88.492  72.506  1.00  0.00
ATOM   3771  CMO CMO Z1892      22.854 -31.645  15.954  1.00  0.00
ATOM   3772  CMP CMP Z1893     -69.076  64.789  27.075  1.00  0.00
ATOM   3773  CMQ CMQ Z1894      48.824 -35.604  56.522  1.00  0.00
ATOM   3774  CMR CMR Z1895      19.429  64.971  72.563  1.00  0.00
ATOM   3775  CMS CMS Z1896     -60.851 -63.362  28.540  1.00  0.00
ATOM   3776  CMT CMT Z1897      20.752 -14.521 -53.138  1.00  0.00
ATOM   3777  CMU CMU Z1898      58.059 -28.712 -74.002  1.00  0.00
ATOM   3778  CMV CMV Z1899     -35.045  64.013 -71.496  1.00  0.00
ATOM   3779  CMW CMW Z1900     -18.581  80.611 -33.931  1.00  0.00
ATOM   3780  CMX CMX Z1901      50.384  61.111 -66.220  1.00  0.00
ATOM   3781  CMY CMY Z1902     -80.929 -84.500 -75.409  1.00  0.00
ATOM   3782  CMZ CMZ Z1903      35.452 -85.273 -56.141  1.00  0.00
ATOM   3783  CNA CNA Z1904     -75.519  69.373  51.766  1.00  0.00
ATOM   3784  CNB CNB Z1905     -37.607  21.738  71.258  1.00  0.00
ATOM   3785  CNC CNC Z1906      70.727  37.181  86.800  1.00  0.00
ATOM   3786  CND CND Z1907      79.739  57.151 -80.540  1.00  0.00
ATOM   3787  CNE CNE Z1908      44.752  80.720 -76.113  1.00  0.00
ATOM   3788  CNF CNF Z1909      32.483 -63.638  75.359  1.00  0.00
ATOM   3789  CNG CNG Z1910      47.959  14.847  45.223  1.00  0.00
ATOM   3790  CNH CNH Z1911     -69.099  49.549  70.257  1.00  0.00
ATOM   3791  CNI CNI Z1912      51.018 -27.764  14.648  1.00  0.00
ATOM   3792  CNJ CNJ Z1913     -67.070 -77.095 -29.249  1.00  0.00
ATOM   3793  CNK CNK Z1914      62.840 -80.641 -50.391  1.00  0.00
ATOM   3794  CNL CNL Z1915      77.012  46.458 -30.435  1.00  0.00
ATOM   3795  CNM CNM Z1916      -8.498  21.575 -24.138  1.00  0.00
ATOM   3796  CNN CNN Z1917     -42.957  59.368  89.110  1.00  0.00
ATOM   3797  CNO CNO Z1918     -28.702  65.783   3.111  1.00  0.00
ATOM   3798  CNP CNP Z1919      -9.924  41.840  66.422  1.00  0.00
ATOM   3799  CNQ CNQ Z1920     -35.635 -72.389 -36.363  1.00  0.00
ATOM   3800  CNR CNR Z1921      80.114  67.408 -12.163  1.00  0.00
ATOM   3801  CNS CNS Z1922      39.229  11.764  82.159  1.00  0.00
ATOM   3802  CNT CNT Z1923     -13.214   6.395  17.131  1.00  0.00
ATOM   3803  CNU CNU Z1924      45.999 -77.368   7.641  1.00  0.00
ATOM   3804  CNV CNV Z1925     -75.361 -59.609  72.406  1.00  0.00
ATOM   3805  CNW CNW Z1926     -57.219  35.688  25.007  1.00  0.00
ATOM   3806  CNX CNX Z1927      31.465   0.915  29.297  1.00  0.00
ATOM   3807  CNY CNY Z1928     -30.359  18.384   6.787  1.00  0.00
ATOM   3808  CNZ CNZ Z1929     -53.789 -58.116  80.872  1.00  0.00
ATOM   3809  COA COA Z1930      81.466 -23.007  12.556  1.00  0.00
ATOM   3810  COB COB Z1931     -13.776 -42.835 -30.231  1.00  0.00
ATOM   3811  COC COC Z1932      43.696 -88.470  80.217  1.00  0.00
ATOM   3812  COD COD Z1933      74.117  65.181  58.034  1.00  0.00
ATOM   3813  COE COE Z1934     -46.399   2.129  79.784  1.00  0.00
ATOM   3814  COF COF Z1935      47.951 -30.076 -50.774  1.00  0.00
ATOM   3815  COG COG Z1936      82.843 -74.602  61.868  1.00  0.00
ATOM   3816  COH COH Z1937       6.624 -34.126 -79.179  1.00  0.00
ATOM   3817  COI COI Z1938     -45.161  -4.493  36.299  1.00  0.00
ATOM   3818  COJ COJ Z1939      26.742  41.027  79.277  1.00  0.00
ATOM   3819  COK COK Z1940      83.957 -12.113  31.063  1.00  0.00
ATOM   3820  COL COL Z1941     -84.960  34.441  86.009  1.00  0.00
ATOM   3821  COM COM Z1942      28.931 -62.933 -75.431  1.00  0.00
ATOM   3822  CON CON Z1943     -53.715  62.397  -4.372  1.00  0.00
ATOM   3823  COO COO Z1944      55.982  43.210  78.044  1.00  0.00
ATOM   3824  COP COP Z1945      44.503  58.475 -22.852  1.00  0.00
ATOM   3825  COQ COQ Z1946     -53.515 -44.389   7.471  1.00  0.00
ATOM   3826  COR COR Z1947     -43.027 -36.497 -44.024  1.00  0.00
ATOM   3827  COS COS Z1948      89.390  14.092 -59.241  1.00  0.00
ATOM   3828  COT COT Z1949     -35.868  76.115  28.939  1.00  0.00
ATOM   3829  COU COU Z1950     -11.660  70.863  65.539  1.00  0.00
ATOM   3830  COV COV Z1951      23.573 -71.030 -48.825  1.00  0.00
ATOM   3831  COW COW Z1952     -21.608 -31.102 -67.769  1.00  0.00
ATOM   3832  COX COX Z1953     -62.669 -20.733 -27.104  1.00  0.00
ATOM   3833  COY COY Z1954      -2.580  23.004 -67.736  1.00  0.00
ATOM   3834  COZ COZ Z1955      56.656  -1.833  87.018  1.00  0.00
ATOM   3835  CPA CPA Z1956      74.404 -62.356 -13.386  1.00  0.00
ATOM   3836  CPB CPB Z1957      46.941  33.449 -12.169  1.00  0.00
ATOM   3837  CPC CPC Z1958      37.782  43.853  58.182  1.00  0.00
ATOM   3838  CPD CPD Z1959      77.339 -53.007  24.452  1.00  0.00
ATOM   3839  CPE CPE Z1960     -71.067  71.504  -7.245  1.00  0.00
ATOM   3840  CPF CPF Z1961     -39.483 -36.645  19.312  1.00  0.00
ATOM   3841  CPG CPG Z1962     -51.666  -8.329   0.965  1.00  0.00
ATOM   3842  CPH CPH Z1963      16.495 -34.917  -4.391  1.00  0.00
ATOM   3843  CPI CPI Z1964       4.811  42.247   2.647  1.00  0.00
ATOM   3844  CPJ CPJ Z1965      26.756  17.747  -0.276  1.00  0.00
ATOM   3845  CPK CPK Z1966      31.989  62.652  42.423  1.00  0.00
ATOM   3846  CPL CPL Z1967      52.618  46.977  20.231  1.00  0.00
ATOM   3847  CPM CPM Z1968       8.881 -65.084  84.203  1.00  0.00
ATOM   3848  CPN CPN Z1969       8.230  57.465 -31.994  1.00  0.00
ATOM   3849  CPO CPO Z1970     -66.707 -21.568  -2.615  1.00  0.00
ATOM   3850  CPP CPP Z1971     -44.455  81.614 -47.741  1.00  0.00
ATOM   3851  CPQ CPQ Z1972      45.668 -24.696 -70.929  1.00  0.00
ATOM   3852  CPR CPR Z1973     -51.015  27.520 -82.218  1.00  0.00
ATOM   3853  CPS CPS Z1974     -63.196 -19.632  19.023  1.00  0.00
ATOM   3854  CPT CPT Z1975     -79.713 -27.810  83.083  1.00  0.00
ATOM   3855  CPU CPU Z1976     -73.703  31.207  27.984  1.00  0.00
ATOM   3856  CPV CPV Z1977     -22.139  45.528 -72.601  1.00  0.00
ATOM   3857  CPW CPW Z1978       0.910 -77.840  -0.181  1.00  0.00
ATOM   3858  CPX CPX Z1979     -67.021  25.396  42.023  1.00  0.00
ATOM   3859  CPY CPY Z1980     -52.884 -24.325   5.980  1.00  0.00
ATOM   3860  CPZ CPZ Z1981     -26.231  65.569  73.707  1.00  0.00
ATOM   3861  CQA CQA Z1982      12.969 -62.171  59.369  1.00  0.00
ATOM   3862  CQB CQB Z1983      63.690 -60.679 -80.927  1.00  0.00
ATOM   3863  CQC CQC Z1984     -36.337 -69.045  -5.536  1.00  0.00
ATOM   3864  CQD CQD Z1985      19.179 -79.060  25.621  1.00  0.00
ATOM   3865  CQE CQE Z1986     -37.409 -79.065  40.882  1.00  0.00
ATOM   3866  CQF CQF Z1987      43.998 -10.190  -0.189  1.00  0.00
ATOM   3867  CQG CQG Z1988      25.695  79.306 -66.039  1.00  0.00
ATOM   3868  CQH CQH Z1989       6.718  -6.969  34.721  1.00  0.00
ATOM   3869  CQI CQI Z1990     -12.964 -13.375 -32.328  1.00  0.00
ATOM   3870  CQJ CQJ Z1991      19.527  63.321 -11.649  1.00  0.00
ATOM   3871  CQK CQK Z1992      19.185  45.530  60.112  1.00  0.00
ATOM   3872  CQL CQL Z1993      24.860 -10.922  13.918  1.00  0.00
ATOM   3873  CQM CQM Z1994     -19.020 -53.487 -71.831  1.00  0.00
ATOM   3874  CQN CQN Z1995     -80.681 -72.377 -35.324  1.00  0.00
ATOM   3875  CQO CQO Z1996     -72.307  72.017 -58.373  1.00  0.00
ATOM   3876  CQP CQP Z1997     -36.006 -18.413  16.784  1.00  0.00
ATOM   3877  CQQ CQQ Z1998      37.053 -80.523 -28.967  1.00  0.00
ATOM   3878  CQR CQR Z1999      22.358 -79.678 -82.346  1.00  0.00
ATOM   3879  CQS CQS Z2000     -42.025 -85.660   9.232  1.00  0.00
ATOM   3880  CQT CQT Z2001     -69.065 -41.119  23.650  1.00  0.00
ATOM   3881  CQU CQU Z2002      18.838 -71.575   4.351  1.00  0.00
ATOM   3882  CQV CQV Z2003      82.319 -83.713 -66.946  1.00  0.00
ATOM   3883  CQW CQW Z2004      19.610 -85.436 -30.028  1.00  0.00
ATOM   3884  CQX CQX Z2005      44.206 -46.978 -76.879  1.00  0.00
ATOM   3885  CQY CQY Z2006      22.634  34.554 -23.925  1.00  0.00
ATOM   3886  CQZ CQZ Z2007       9.858 -49.858  44.675  1.00  0.00
ATOM   3887  CRA CRA Z2008      13.015 -50.349  22.356  1.00  0.00
ATOM   3888  CRB CRB Z2009     -71.663 -32.594 -39.879  1.00  0.00
ATOM   3889  CRC CRC Z2010     -50.886  81.127 -32.980  1.00  0.00
ATOM   3890  CRD CRD Z2011     -77.953 -67.398 -21.767  1.00  0.00
ATOM   3891  CRE CRE Z2012     -64.377  39.904 -54.116  1.00  0.00
ATOM   3892  CRF CRF Z2013      70.042  -2.302  61.621  1.00  0.00
ATOM   3893  CRG CRG Z2014      70.952  74.542 -43.408  1.00  0.00
ATOM   3894  CRH CRH Z2015      38.005  79.610  72.496  1.00  0.00
ATOM   3895  CRI CRI Z2016     -32.183 -45.196  85.572  1.00  0.00
ATOM   3896  CRJ CRJ Z2017     -43.484   8.820 -25.399  1.00  0.00
ATOM   3897  CRK CRK Z2018      57.851 -19.161  43.270  1.00  0.00
ATOM   3898  CRL CRL Z2019      42.596  43.453 -84.257  1.00  0.00
ATOM   3899  CRM CRM Z2020      49.111 -20.739 -22.379  1.00  0.00
ATOM   3900  CRN CRN Z2021      79.297  30.566 -61.480  1.00  0.00
ATOM   3901  CRO CRO Z2022      87.744 -36.621 -25.464  1.00  0.00
ATOM   3902  CRP CRP Z2023      19.090  -3.990 -80.515  1.00  0.00
ATOM   3903  CRQ CRQ Z2024     -73.623  82.053  61.837  1.00  0.00
ATOM   3904  CRR CRR Z2025      82.561 -57.387 -63.787  1.00  0.00
ATOM   3905  CRS CRS Z2026      32.758  71.082 -36.176  1.00  0.00
ATOM   3906  CRT CRT Z2027      66.749 -33.405 -10.073  1.00  0.00
ATOM   3907  CRU CRU Z2028     -32.892 -74.400  80.644  1.00  0.00
ATOM   3908  CRV CRV Z2029     -63.587  11.748  49.241  1.00  0.00
ATOM   3909  CRW CRW Z2030      82.005 -80.751  -2.835  1.00  0.00
ATOM   3910  CRX CRX Z2031     -35.001  69.079  85.832  1.00  0.00
ATOM   3911  CRY CRY Z2032      82.681  62.402  26.246  1.00  0.00
ATOM   3912  CRZ CRZ Z2033      78.704 -77.251 -27.216  1.00  0.00
ATOM   3913  CSA CSA Z2034      38.851   7.168  61.358  1.00  0.00
ATOM   3914  CSB CSB Z2035      23.867   1.741  57.906  1.00  0.00
ATOM   3915  CSC CSC Z2036      -1.916  24.116  12.119  1.00  0.00
ATOM   3916  CSD CSD Z2037     -61.413  -3.918 -20.494  1.00  0.00
ATOM   3917  CSE CSE Z2038     -84.906 -30.865  32.780  1.00  0.00
ATOM   3918  CSF CSF Z2039      77.311  31.652  -3.798  1.00  0.00
ATOM   3919  CSG CSG Z2040      79.448  16.413 -43.756  1.00  0.00
ATOM   3920  CSH CSH Z2041      85.228 -34.299 -84.530  1.00  0.00
ATOM   3921  CSI CSI Z2042      54.352  29.873  31.572  1.00  0.00
ATOM   3922  CSJ CSJ Z2043      68.588 -73.620  35.304  1.00  0.00
ATOM   3923  CSK CSK Z2044     -26.019  -0.905 -13.975  1.00  0.00
ATOM   3924  CSL CSL Z2045      52.487  47.624  46.121  1.00  0.00
ATOM   3925  CSM CSM Z2046       2.870  59.347  83.348  1.00  0.00
ATOM   3926  CSN CSN Z2047       9.909  49.857 -85.356  1.00  0.00
ATOM   3927  CSO CSO Z2048     -28.026  21.868 -45.263  1.00  0.00
ATOM   3928  CSP CSP Z2049     -28.044 -31.686 -56.661  1.00  0.00
ATOM   3929  CSQ CSQ Z2050      55.622  69.763  23.909  1.00  0.00
ATOM   3930  CSR CSR Z2051      27.705  14.983 -31.359  1.00  0.00
ATOM   3931  CSS CSS Z2052     -52.200  54.883 -76.077  1.00  0.00
ATOM   3932  CST CST Z2053      71.301 -50.443   3.260  1.00  0.00
ATOM   3933  CSU CSU Z2054     -27.918 -38.594  33.067  1.00  0.00
ATOM   3934  CSV CSV Z2055      31.887  67.352 -77.729  1.00  0.00
ATOM   3935  CSW CSW Z2056     -24.461  -2.564  16.171  1.00  0.00
ATOM   3936  CSX CSX Z2057      34.582 -24.360  62.952  1.00  0.00
ATOM   3937  CSY CSY Z2058      74.161  34.658 -46.221  1.00  0.00
ATOM   3938  CSZ CSZ Z2059     -74.344  -7.248  30.606  1.00  0.00
ATOM   3939  CTA CTA Z2060     -80.180 -73.682 -56.099  1.00  0.00
ATOM   3940  CTB CTB Z2061      -1.026  47.337  49.285  1.00  0.00
ATOM   3941  CTC CTC Z2062     -80.067  -8.698 -75.551  1.00  0.00
ATOM   3942  CTD CTD Z2063     -68.143  27.456 -70.643  1.00  0.00
ATOM   3943  CTE CTE Z2064      23.402 -76.501  84.534  1.00  0.00
ATOM   3944  CTF CTF Z2065     -19.366  51.138  49.028  1.00  0.00
ATOM   3945  CTG CTG Z2066     -30.592  47.466  83.612  1.00  0.00
ATOM   3946  CTH CTH Z2067      22.288 -17.990  62.799  1.00  0.00
ATOM   3947  CTI CTI Z2068     -74.343  17.684  65.047  1.00  0.00
ATOM   3948  CTJ CTJ Z2069      70.795   9.702  21.590  1.00  0.00
ATOM   3949  CTK CTK Z2070      -5.952  75.354 -18.540  1.00  0.00
ATOM   3950  CTL CTL Z2071     -54.588  59.236 -59.732  1.00  0.00
ATOM   3951  CTM CTM Z2072      -9.639 -68.885 -76.856  1.00  0.00
ATOM   3952  CTN CTN Z2073      54.722 -65.581  78.756  1.00  0.00
ATOM   3953  CTO CTO Z2074      31.367  21.607  88.489  1.00  0.00
ATOM   3954  CTP CTP Z2075     -61.205 -74.229 -54.554  1.00  0.00
ATOM   3955  CTQ CTQ Z2076     -47.800  36.696  -6.794  1.00  0.00
ATOM   3956  CTR CTR Z2077      44.835  28.754  85.251  1.00  0.00
ATOM   3957  CTS CTS Z2078      52.951  51.964  -5.024  1.00  0.00
ATOM   3958  CTT CTT Z2079      26.915  25.604 -40.206  1.00  0.00
ATOM   3959  CTU CTU Z2080      28.573   0.885 -23.567  1.00  0.00
ATOM   3960  CTV CTV Z2081      57.666   0.464  11.818  1.00  0.00
ATOM   3961  CTW CTW Z2082      40.126 -72.010  38.258  1.00  0.00
ATOM   3962  CTX CTX Z2083      90.056 -23.771   1.036  1.00  0.00
ATOM   3963  CTY CTY Z2084      21.864 -40.676 -65.635  1.00  0.00
ATOM   3964  CTZ CTZ Z2085      10.717  13.067 -60.325  1.00  0.00
ATOM   3965  CUA CUA Z2086     -32.134  14.998 -78.142  1.00  0.00
ATOM   3966  CUB CUB Z2087      74.997  -0.719  75.725  1.00  0.00
ATOM   3967  CUC CUC Z2088     -33.249  33.431 -60.559  1.00  0.00
ATOM   3968  CUD CUD Z2089     -52.602  24.030  82.127  1.00  0.00
ATOM   3969  CUE CUE Z2090      15.092  60.602 -81.502  1.00  0.00
ATOM   3970  CUF CUF Z2091      -7.079 -85.127  29.541  1.00  0.00
ATOM   3971  CUG CUG Z2092      86.798  -5.230  59.605  1.00  0.00
ATOM   3972  CUH CUH Z2093     -66.679 -82.687  84.619  1.00  0.00
ATOM   3973  CUI CUI Z2094     -83.450 -60.125  51.045  1.00  0.00
ATOM   3974  CUJ CUJ Z2095      89.126  55.103 -15.189  1.00  0.00
ATOM   3975  CUK CUK Z2096      30.086  41.124 -68.510  1.00  0.00
ATOM   3976  CUL CUL Z2097      -4.383  -5.656 -72.691  1.00  0.00
ATOM   3977  CUM CUM Z2098      17.263   9.546  79.687  1.00  0.00
ATOM   3978  CUN CUN Z2099      27.602 -88.706  34.588  1.00  0.00
ATOM   3979  CUO CUO Z2100     -80.106  82.326 -31.206  1.00  0.00
ATOM   3980  CUP CUP Z2101     -62.319  78.264  46.525  1.00  0.00
ATOM   3981  CUQ CUQ Z2102     -79.138   7.736 -12.506  1.00  0.00
ATOM   3982  CUR CUR Z2103      88.211 -20.176 -32.586  1.00  0.00
ATOM   3983  CUS CUS Z2104      13.683 -31.776  80.111  1.00  0.00
ATOM   3984  CUT CUT Z2105     -71.912 -44.449  58.142  1.00  0.00
ATOM   3985  CUU CUU Z2106      52.262 -12.974 -81.751  1.00  0.00
ATOM   3986  CUV CUV Z2107      57.392 -24.756  67.007  1.00  0.00
ATOM   3987  CUW CUW Z2108      22.756 -26.294 -34.732  1.00  0.00
ATOM   3988  CUX CUX Z2109      -9.255 -25.534 -58.534  1.00  0.00
ATOM   3989  CUY CUY Z2110      61.206  -6.488  29.814  1.00  0.00
ATOM   3990  CUZ CUZ Z2111      85.330  -8.590 -54.803  1.00  0.00
ATOM   3991  CVA CVA Z2112     -27.170   1.827  67.841  1.00  0.00
ATOM   3992  CVB CVB Z2113     -55.208 -69.046  49.632  1.00  0.00
ATOM   3993  CVC CVC Z2114      39.914 -82.522 -84.020  1.00  0.00
ATOM   3994  CVD CVD Z2115      73.227   0.398  29.282  1.00  0.00
ATOM   3995  CVE CVE Z2116     -77.297 -74.826 -12.015  1.00  0.00
ATOM   3996  CVF CVF Z2117     -79.200 -77.137  34.232  1.00  0.00
ATOM   3997  CVG CVG Z2118     -64.324 -41.325 -76.080  1.00  0.00
ATOM   3998  CVH CVH Z2119     -73.098 -73.837  48.251  1.00  0.00
ATOM   3999  CVI CVI Z2120      86.524 -76.880  25.609  1.00  0.00
ATOM   4000  CVJ CVJ Z2121     -55.066  73.429 -70.912  1.00  0.00
ATOM   4001  CVK CVK Z2122     -14.314  59.659 -54.774  1.00  0.00
ATOM   4002  CVL CVL Z2123     -19.990  20.031  84.808  1.00  0.00
ATOM   4003  CVM CVM Z2124     -10.978 -76.233  81.270  1.00  0.00
ATOM   4004  CVN CVN Z2125      41.448 -17.042  45.246  1.00  0.00
ATOM   4005  CVO CVO Z2126      -2.831 -35.142  26.190  1.00  0.00
ATOM   4006  CVP CVP Z2127      -8.121  26.827 -84.525  1.00  0.00
ATOM   4007  CVQ CVQ Z2128     -54.192 -81.691  52.556  1.00  0.00
ATOM   4008  CVR CVR Z2129     -16.300  72.057 -58.586  1.00  0.00
ATOM   4009  CVS CVS Z2130      30.913 -17.992 -69.314  1.00  0.00
ATOM   4010  CVT CVT Z2131      13.352  55.093  47.607  1.00  0.00
ATOM   4011  CVU CVU Z2132      56.691  22.741  66.108  1.00  0.00
ATOM   4012  CVV CVV Z2133      49.722 -63.265  24.456  1.00  0.00
ATOM   4013  CVW CVW Z2134     -24.874 -63.552  72.402  1.00  0.00
ATOM   4014  CVX CVX Z2135       9.295 -46.566  70.513  1.00  0.00
ATOM   4015  CVY CVY Z2136     -41.074   4.706  -4.504  1.00  0.00
ATOM   4016  CVZ CVZ Z2137     -21.366   0.583  35.974  1.00  0.00
ATOM   4017  CWA CWA Z2138     -45.211 -79.825  66.274  1.00  0.00
ATOM   4018  CWB CWB Z2139      74.264  36.445  69.328  1.00  0.00
ATOM   4019  CWC CWC Z2140     -35.410 -84.661 -73.364  1.00  0.00
ATOM   4020  CWD CWD Z2141     -83.780  -8.318   7.566  1.00  0.00
ATOM   4021  CWE CWE Z2142      64.274 -46.819 -69.227  1.00  0.00
ATOM   4022  CWF CWF Z2143     -73.415 -27.993 -61.694  1.00  0.00
ATOM   4023  CWG CWG Z2144      -7.254   7.786  85.867  1.00  0.00
ATOM   4024  CWH CWH Z2145     -49.941  12.567 -62.069  1.00  0.00
ATOM   4025  CWI CWI Z2146     -45.682 -66.382 -75.443  1.00  0.00
ATOM   4026  CWJ CWJ Z2147      22.159 -21.653 -85.615  1.00  0.00
ATOM   4027  CWK CWK Z2148      57.891  -9.693  52.522  1.00  0.00
ATOM   4028  CWL CWL Z2149      84.536  17.230  -0.375  1.00  0.00
ATOM   4029  CWM CWM Z2150     -80.716  56.419 -42.618  1.00  0.00
ATOM   4030  CWN CWN Z2151     -67.511   2.549  70.504  1.00  0.00
ATOM   4031  CWO CWO Z2152      68.858  11.515  82.308  1.00  0.00
ATOM   4032  CWP CWP Z2153      -1.764 -74.305 -30.519  1.00  0.00
ATOM   4033  CWQ CWQ Z2154      49.067  11.914  27.089  1.00  0.00
ATOM   4034  CWR CWR Z2155      71.212  82.879 -14.342  1.00  0.00
ATOM   4035  CWS CWS Z2156      -5.650  -0.391  54.290  1.00  0.00
ATOM   4036  CWT CWT Z2157     -36.112 -53.078  69.626  1.00  0.00
ATOM   4037  CWU CWU Z2158       0.731 -24.666 -46.494  1.00  0.00
ATOM   4038  CWV CWV Z2159     -81.952 -84.059  84.647  1.00  0.00
ATOM   4039  CWW CWW Z2160     -58.048  39.023 -14.552  1.00  0.00
ATOM   4040  CWX CWX Z2161     -17.686  38.824  -5.972  1.00  0.00
ATOM   4041  CWY CWY Z2162      33.026   0.288 -36.607  1.00  0.00
ATOM   4042  CWZ CWZ Z2163     -15.699  73.399  50.143  1.00  0.00
ATOM   4043  CXA CXA Z2164      -0.884  -6.844  80.584  1.00  0.00
ATOM   4044  CXB CXB Z2165      13.070 -85.553  62.079  1.00  0.00
ATOM   4045  CXC CXC Z2166      43.212  69.222  84.878  1.00  0.00
ATOM   4046  CXD CXD Z2167      41.307 -80.870  88.844  1.00  0.00
ATOM   4047  CXE CXE Z2168      82.114  44.412 -60.619  1.00  0.00
ATOM   4048  CXF CXF Z2169      70.168 -20.442 -81.499  1.00  0.00
ATOM   4049  CXG CXG Z2170      71.549 -85.939  29.986  1.00  0.00
ATOM   4050  CXH CXH Z2171     -79.899 -48.845  84.178  1.00  0.00
ATOM   4051  CXI CXI Z2172      59.871  47.278 -71.768  1.00  0.00
ATOM   4052  CXJ CXJ Z2173      59.119 -39.092  11.832  1.00  0.00
ATOM   4053  CXK CXK Z2174      90.288   6.952 -50.315  1.00  0.00
ATOM   4054  CXL CXL Z2175      66.309 -23.936 -34.903  1.00  0.00
ATOM   4055  CXM CXM Z2176       4.179 -71.558  35.750  1.00  0.00
ATOM   4056  CXN CXN Z2177      86.641 -59.311 -39.521  1.00  0.00
ATOM   4057  CXO CXO Z2178     -42.580  27.391  19.257  1.00  0.00
ATOM   4058  CXP CXP Z2179     -78.988 -41.006  -1.065  1.00  0.00
ATOM   4059  CXQ CXQ Z2180     -65.818 -29.429  45.005  1.00  0.00
ATOM   4060  CXR CXR Z2181     -83.775 -89.660 -53.147  1.00  0.00
ATOM   4061  CXS CXS Z2182     -49.872  72.596 -56.858  1.00  0.00
ATOM   4062  CXT CXT Z2183     -18.024 -82.944 -67.437  1.00  0.00
ATOM   4063  CXU CXU Z2184      29.712 -39.726 -38.700  1.00  0.00
ATOM   4064  CXV CXV Z2185      -4.156  44.367  88.864  1.00  0.00
ATOM   4065  CXW CXW Z2186      71.969  77.947  33.374  1.00  0.00
ATOM   4066  CXX CXX Z2187     -68.154  16.125  82.804  1.00  0.00
ATOM   4067  CXY CXY Z2188      86.665  30.328 -16.960  1.00  0.00
ATOM   4068  CXZ CXZ Z2189      74.133 -38.709  49.197  1.00  0.00
ATOM   4069  CYA CYA Z2190      27.429 -12.196 -16.035  1.00  0.00
ATOM   4070  CYB CYB Z2191     -52.720 -87.159 -74.972  1.00  0.00
ATOM   4071  CYC CYC Z2192      23.505  25.962  56.476  1.00  0.00
ATOM   4072  CYD CYD Z2193     -59.360  31.228  73.868  1.00  0.00
ATOM   4073  CYE CYE Z2194     -38.114  25.980  43.985  1.00  0.00
ATOM   4074  CYF CYF Z2195     -15.670  79.419  14.221  1.00  0.00
ATOM   4075  CYG CYG Z2196     -34.347  11.710  28.899  1.00  0.00
ATOM   4076  CYH CYH Z2197      -8.809  29.890  41.206  1.00  0.00
ATOM   4077  CYI CYI Z2198       7.253  17.031 -82.590  1.00  0.00
ATOM   4078  CYJ CYJ Z2199      74.732  -3.763  87.235  1.00  0.00
ATOM   4079  CYK CYK Z2200     -69.530 -35.846   8.627  1.00  0.00
ATOM   4080  CYL CYL Z2201     -79.657  25.301  11.517  1.00  0.00
ATOM   4081  CYM CYM Z2202       7.400  29.683  72.045  1.00  0.00
ATOM   4082  CYN CYN Z2203     -20.852 -32.017 -84.615  1.00  0.00
ATOM   4083  CYO CYO Z2204     -13.807 -85.966  47.544  1.00  0.00
ATOM   4084  CYP CYP Z2205     -25.269 -65.402 -68.272  1.00  0.00
ATOM   4085  CYQ CYQ Z2206      51.105 -42.946  85.879  1.00  0.00
ATOM   4086  CYR CYR Z2207     -21.750  31.704 -67.751  1.00  0.00
ATOM   4087  CYS CYS Z2208     -29.190  51.030  60.099  1.00  0.00
ATOM   4088  CYT CYT Z2209     -31.506 -50.476 -12.682  1.00  0.00
ATOM   4089  CYU CYU Z2210       3.110  74.527  55.908  1.00  0.00
ATOM   4090  CYV CYV Z2211      22.216  16.784 -81.713  1.00  0.00
ATOM   4091  CYW CYW Z2212      40.612 -19.209  15.068  1.00  0.00
ATOM   4092  CYX CYX Z2213      19.895   5.720 -38.506  1.00  0.00
ATOM   4093  CYY CYY Z2214     -79.860  -5.743 -27.155  1.00  0.00
ATOM   4094  CYZ CYZ Z2215     -29.859  84.474 -21.307  1.00  0.00
ATOM   4095  CZA CZA Z2216     -54.776 -44.451 -62.412  1.00  0.00
ATOM   4096  CZB CZB Z2217     -78.022   7.865  43.436  1.00  0.00
ATOM   4097  CZC CZC Z2218      85.695  -4.313  47.463  1.00  0.00
ATOM   4098  CZD CZD Z2219     -81.446 -16.215 -11.183  1.00  0.00
ATOM   4099  CZE CZE Z2220      67.407  41.802 -13.246  1.00  0.00
ATOM   4100  CZF CZF Z2221     -19.830 -19.121  39.448  1.00  0.00
ATOM   4101  CZG CZG Z2222      52.276 -26.093  -5.280  1.00  0.00
ATOM   4102  CZH CZH Z2223      57.570 -77.007  59.182  1.00  0.00
ATOM   4103  CZI CZI Z2224     -10.670 -48.295  56.360  1.00  0.00
ATOM   4104  CZJ CZJ Z2225      -3.607  43.829 -15.945  1.00  0.00
ATOM   4105  CZK CZK Z2226     -11.471  77.946  -1.656  1.00  0.00
ATOM   4106  CZL CZL Z2227      87.495 -56.314  46.827  1.00  0.00
ATOM   4107  CZM CZM Z2228     -45.342 -54.346  17.396  1.00  0.00
ATOM   4108  CZN CZN Z2229     -67.571 -84.434 -12.611  1.00  0.00
ATOM   4109  CZO CZO Z2230      43.081 -68.403  88.126  1.00  0.00
ATOM   4110  CZP CZP Z2231      52.856  48.069 -47.242  1.00  0.00
ATOM   4111  CZQ CZQ Z2232      87.774 -30.319  53.929  1.00  0.00
ATOM   4112  CZR CZR Z2233      57.888 -81.789 -75.033  1.00  0.00
ATOM   4113  CZS CZS Z2234     -79.157  52.677 -21.202  1.00  0.00
ATOM   4114  CZT CZT Z2235     -84.703  62.631 -74.696  1.00  0.00
ATOM   4115  CZU CZU Z2236     -33.587 -24.373  70.538  1.00  0.00
ATOM   4116  CZV CZV Z2237      86.047 -16.619  69.612  1.00  0.00
ATOM   4117  CZW CZW Z2238      13.707  13.529  23.425  1.00  0.00
ATOM   4118  CZX CZX Z2239      69.962  69.555 -72.198  1.00  0.00
ATOM   4119  CZY CZY Z2240     -42.549  40.033  16.565  1.00  0.00
ATOM   4120  CZZ CZZ Z2241      34.684  28.111  11.555  1.00  0.00
ATOM   4121  DAA DAA Z2242     -37.704  -9.884  74.416  1.00  0.00
ATOM   4122  DAB DAB Z2243     -71.174 -54.039  40.289  1.00  0.00
ATOM   4123  DAC DAC Z2244      59.171 -86.168 -23.452  1.00  0.00
ATOM   4124  DAD DAD Z2245      88.036 -50.255  71.061  1.00  0.00
ATOM   4125  DAE DAE Z2246      73.716  -6.141  15.535  1.00  0.00
ATOM   4126  DAF DAF Z2247     -73.987 -34.933 -22.973  1.00  0.00
ATOM   4127  DAG DAG Z2248      75.624 -88.307 -82.277  1.00  0.00
ATOM   4128  DAH DAH Z2249      -2.594  17.485 -48.563  1.00  0.00
ATOM   4129  DAI DAI Z2250     -60.333  81.951 -83.425  1.00  0.00
ATOM   4130  DAJ DAJ Z2251      -3.589  85.557   9.000  1.00  0.00
ATOM   4131  DAK DAK Z2252     -71.773  34.663  15.940  1.00  0.00
ATOM   4132  DAL DAL Z2253      21.373  81.473  47.767  1.00  0.00
ATOM   4133  DAM DAM Z2254      68.445 -35.702  36.069  1.00  0.00
ATOM   4134  DAN DAN Z2255     -84.553  79.514  -7.867  1.00  0.00
ATOM   4135  DAO DAO Z2256       0.117 -84.720 -52.028  1.00  0.00
ATOM   4136  DAP DAP Z2257     -30.339  81.290 -55.420  1.00  0.00
ATOM   4137  DAQ DAQ Z2258      52.534 -20.505  83.171  1.00  0.00
ATOM   4138  DAR DAR Z2259      41.469 -48.212  22.615  1.00  0.00
ATOM   4139  DAS DAS Z2260     -26.358  30.780  55.900  1.00  0.00
ATOM   4140  DAT DAT Z2261     -72.834 -85.001  68.507  1.00  0.00
ATOM   4141  DAU DAU Z2262     -14.797  17.640  28.454  1.00  0.00
ATOM   4142  DAV DAV Z2263      88.383  28.788  10.250  1.00  0.00
ATOM   4143  DAW DAW Z2264     -52.672 -80.466  -6.106  1.00  0.00
ATOM   4144  DAX DAX Z2265      87.522  78.420 -81.504  1.00  0.00
ATOM   4145  DAY DAY Z2266      57.781  59.855 -52.815  1.00  0.00
ATOM   4146  DAZ DAZ Z2267     -45.112  11.407  50.989  1.00  0.00
ATOM   4147  DBA DBA Z2268     -79.735 -40.346  41.228  1.00  0.00
ATOM   4148  DBB DBB Z2269      26.502  39.203 -10.319  1.00  0.00
ATOM   4149  DBC DBC Z2270      16.864  15.104 -19.244  1.00  0.00
ATOM   4150  DBD DBD Z2271     -65.170 -63.340  60.487  1.00  0.00
ATOM   4151  DBE DBE Z2272     -33.014  78.966  75.176  1.00  0.00
ATOM   4152  DBF DBF Z2273       7.627 -28.439 -31.011  1.00  0.00
ATOM   4153  DBG DBG Z2274      69.277 -74.954  87.460  1.00  0.00
ATOM   4154  DBH DBH Z2275     -28.031   9.920 -25.876  1.00  0.00
ATOM   4155  DBI DBI Z2276      14.285 -69.968 -84.461  1.00  0.00
ATOM   4156  DBJ DBJ Z2277      65.386  82.631  15.512  1.00  0.00
ATOM   4157  DBK DBK Z2278      38.002   9.305  11.657  1.00  0.00
ATOM   4158  DBL DBL Z2279     -72.378 -58.784   2.594  1.00  0.00
ATOM   4159  DBM DBM Z2280     -10.914 -80.021 -14.542  1.00  0.00
ATOM   4160  DBN DBN Z2281       6.950 -41.902 -40.220  1.00  0.00
ATOM   4161  DBO DBO Z2282      37.416  83.094  89.001  1.00  0.00
ATOM   4162  DBP DBP Z2283      13.743  79.278 -46.862  1.00  0.00
ATOM   4163  DBQ DBQ Z2284     -15.096  46.594  15.141  1.00  0.00
ATOM   4164  DBR DBR Z2285     -48.778 -18.720 -14.943  1.00  0.00
ATOM   4165  DBS DBS Z2286      49.123  75.700  73.595  1.00  0.00
ATOM   4166  DBT DBT Z2287       7.473  79.867 -85.448  1.00  0.00
ATOM   4167  DBU DBU Z2288       8.208 -31.176  22.387  1.00  0.00
ATOM   4168  DBV DBV Z2289      70.264 -72.418 -68.899  1.00  0.00
ATOM   4169  DBW DBW Z2290      17.651 -62.048  38.545  1.00  0.00
ATOM   4170  DBX DBX Z2291      36.411  33.466  39.450  1.00  0.00
ATOM   4171  DBY DBY Z2292      75.864   3.871 -78.029  1.00  0.00
ATOM   4172  DBZ DBZ Z2293     -70.384 -59.777 -83.590  1.00  0.00
ATOM   4173  DCA DCA Z2294      80.580 -17.250  84.972  1.00  0.00
ATOM   4174  DCB DCB Z2295      35.146 -87.619  61.975  1.00  0.00
ATOM   4175  DCC DCC Z2296       2.512  10.268  68.058  1.00  0.00
ATOM   4176  DCD DCD Z2297     -34.233  10.025 -41.533  1.00  0.00
ATOM   4177  DCE DCE Z2298     -77.369 -17.592 -41.272  1.00  0.00
ATOM   4178  DCF DCF Z2299     -51.903  21.826 -31.749  1.00  0.00
ATOM   4179  DCG DCG Z2300      17.691  30.047  40.856  1.00  0.00
ATOM   4180  DCH DCH Z2301      84.902   8.148  82.887  1.00  0.00
ATOM   4181  DCI DCI Z2302     -18.960 -61.279 -15.741  1.00  0.00
ATOM   4182  DCJ DCJ Z2303      63.768 -18.227 -54.253  1.00  0.00
ATOM   4183  DCK DCK Z2304     -73.761  37.624  49.605  1.00  0.00
ATOM   4184  DCL DCL Z2305       8.028  82.953  -3.857  1.00  0.00
ATOM   4185  DCM DCM Z2306      22.913  84.521 -83.612  1.00  0.00
ATOM   4186  DCN DCN Z2307     -83.167 -69.844  -2.676  1.00  0.00
ATOM   4187  DCO DCO Z2308      62.294 -87.510  50.684  1.00  0.00
ATOM   4188  DCP DCP Z2309     -52.286  47.496 -60.083  1.00  0.00
ATOM   4189  DCQ DCQ Z2310     -65.823  64.258 -37.865  1.00  0.00
ATOM   4190  DCR DCR Z2311      35.357 -50.956  63.516  1.00  0.00
ATOM   4191  DCS DCS Z2312      -9.933  82.244  43.003  1.00  0.00
ATOM   4192  DCT DCT Z2313      87.361   7.559   8.004  1.00  0.00
ATOM   4193  DCU DCU Z2314     -84.304 -14.071 -54.151  1.00  0.00
ATOM   4194  DCV DCV Z2315      -1.449  80.740 -59.009  1.00  0.00
ATOM   4195  DCW DCW Z2316      41.675 -83.164  50.158  1.00  0.00
ATOM   4196  DCX DCX Z2317      48.537 -40.249  73.579  1.00  0.00
ATOM   4197  DCY DCY Z2318     -21.204  48.481  -2.708  1.00  0.00
ATOM   4198  DCZ DCZ Z2319     -18.047 -21.089  84.763  1.00  0.00
ATOM   4199  DDA DDA Z2320      50.525 -12.675  66.153  1.00  0.00
ATOM   4200  DDB DDB Z2321       3.039   1.291 -54.789  1.00  0.00
ATOM   4201  DDC DDC Z2322     -56.365  82.101  79.047  1.00  0.00
ATOM   4202  DDD DDD Z2323      42.833  29.092  26.344  1.00  0.00
ATOM   4203  DDE DDE Z2324      79.085  81.329  81.424  1.00  0.00
ATOM   4204  DDF DDF Z2325     -76.553  13.628 -80.480  1.00  0.00
ATOM   4205  DDG DDG Z2326      87.297 -45.967   2.936  1.00  0.00
ATOM   4206  DDH DDH Z2327      83.970 -50.519  56.563  1.00  0.00
ATOM   4207  DDI DDI Z2328     -16.166 -88.690  64.027  1.00  0.00
ATOM   4208  DDJ DDJ Z2329      87.142 -72.270 -82.362  1.00  0.00
ATOM   4209  DDK DDK Z2330     -25.324  -4.597 -40.335  1.00  0.00
ATOM   4210  DDL DDL Z2331     -32.974  48.369 -67.413  1.00  0.00
ATOM   4211  DDM DDM Z2332      72.111 -28.046 -18.929  1.00  0.00
ATOM   4212  DDN DDN Z2333      57.802  19.950  26.008  1.00  0.00
ATOM   4213  DDO DDO Z2334      -0.970 -37.078  10.050  1.00  0.00
ATOM   4214  DDP DDP Z2335      89.243  53.300  79.729  1.00  0.00
ATOM   4215  DDQ DDQ Z2336      89.859  50.875 -51.332  1.00  0.00
ATOM   4216  DDR DDR Z2337      38.260  81.358  34.815  1.00  0.00
ATOM   4217  DDS DDS Z2338     -79.787 -57.072  26.289  1.00  0.00
ATOM   4218  DDT DDT Z2339      72.342 -37.897 -29.836  1.00  0.00
ATOM   4219  DDU DDU Z2340     -77.586 -21.113   7.768  1.00  0.00
ATOM   4220  DDV DDV Z2341     -58.420  66.177 -85.667  1.00  0.00
ATOM   4221  DDW DDW Z2342      76.648  57.460   1.499  1.00  0.00
ATOM   4222  DDX DDX Z2343      -7.006 -13.876  13.750  1.00  0.00
ATOM   4223  DDY DDY Z2344      75.903 -88.396  83.930  1.00  0.00
ATOM   4224  DDZ DDZ Z2345      14.276 -37.739 -53.562  1.00  0.00
ATOM   4225  DEA DEA Z2346      47.462  59.458  44.285  1.00  0.00
ATOM   4226  DEB DEB Z2347      75.841 -86.735  45.879  1.00  0.00
ATOM   4227  DEC DEC Z2348     -14.340  68.975  85.404  1.00  0.00
ATOM   4228  DED DED Z2349      71.643  41.230   2.509  1.00  0.00
ATOM   4229  DEE DEE Z2350      44.172  56.146  73.454  1.00  0.00
ATOM   4230  DEF DEF Z2351     -53.969  -4.224 -39.090  1.00  0.00
ATOM   4231  DEG DEG Z2352       3.033   3.793 -84.175  1.00  0.00
ATOM   4232  DEH DEH Z2353      48.891  77.633  48.147  1.00  0.00
ATOM   4233  DEI DEI Z2354      36.072 -23.566  -7.197  1.00  0.00
ATOM   4234  DEJ DEJ Z2355     -81.148 -56.562 -24.246  1.00  0.00
ATOM   4235  DEK DEK Z2356     -19.373  -7.736 -74.274  1.00  0.00
ATOM   4236  DEL DEL Z2357     -59.524   4.058 -78.705  1.00  0.00
ATOM   4237  DEM DEM Z2358      23.025  43.411  32.113  1.00  0.00
ATOM   4238  DEN DEN Z2359     -13.710  63.592 -42.357  1.00  0.00
ATOM   4239  DEO DEO Z2360      53.837 -58.532  43.178  1.00  0.00
ATOM   4240  DEP DEP Z2361     -69.675  -1.797   1.016  1.00  0.00
ATOM   4241  DEQ DEQ Z2362      84.463 -46.326 -12.756  1.00  0.00
ATOM   4242  DER DER Z2363      23.953 -20.933  32.156  1.00  0.00
ATOM   4243  DES DES Z2364      37.987 -28.748 -85.323  1.00  0.00
ATOM   4244  DET DET Z2365      89.860  63.482 -55.092  1.00  0.00
ATOM   4245  DEU DEU Z2366      60.770  84.972 -64.702  1.00  0.00
ATOM   4246  DEV DEV Z2367      10.531 -44.609   4.891  1.00  0.00
ATOM   4247  DEW DEW Z2368      65.479 -71.233 -15.022  1.00  0.00
ATOM   4248  DEX DEX Z2369      87.930 -69.327  37.717  1.00  0.00
ATOM   4249  DEY DEY Z2370      10.500 -73.837 -69.657  1.00  0.00
ATOM   4250  DEZ DEZ Z2371     -63.209   8.967  29.911  1.00  0.00
ATOM   4251  DFA DFA Z2372     -50.233  32.380 -62.410  1.00  0.00
ATOM   4252  DFB DFB Z2373     -81.047 -16.400  53.640  1.00  0.00
ATOM   4253  DFC DFC Z2374      51.558  34.055 -35.972  1.00  0.00
ATOM   4254  DFD DFD Z2375      26.671 -76.250  67.332  1.00  0.00
ATOM   4255  DFE DFE Z2376      80.384  14.121  57.021  1.00  0.00
ATOM   4256  DFF DFF Z2377      49.469 -77.216  76.419  1.00  0.00
ATOM   4257  DFG DFG Z2378     -28.495 -46.271  56.716  1.00  0.00
ATOM   4258  DFH DFH Z2379      54.727 -32.868  35.043  1.00  0.00
ATOM   4259  DFI DFI Z2380      19.216 -82.059  49.819  1.00  0.00
ATOM   4260  DFJ DFJ Z2381     -22.868 -86.215  38.850  1.00  0.00
ATOM   4261  DFK DFK Z2382     -70.377  30.262  88.316  1.00  0.00
ATOM   4262  DFL DFL Z2383       3.007  10.552  44.475  1.00  0.00
ATOM   4263  DFM DFM Z2384     -12.938 -35.425 -12.578  1.00  0.00
ATOM   4264  DFN DFN Z2385     -66.129 -79.451 -84.034  1.00  0.00
ATOM   4265  DFO DFO Z2386      35.481  50.302 -57.930  1.00  0.00
ATOM   4266  DFP DFP Z2387     -51.014 -65.674   4.876  1.00  0.00
ATOM   4267  DFQ DFQ Z2388      27.802 -28.521 -18.600  1.00  0.00
ATOM   4268  DFR DFR Z2389     -13.461  59.367 -68.503  1.00  0.00
ATOM   4269  DFS DFS Z2390     -68.158  -7.809  88.102  1.00  0.00
ATOM   4270  DFT DFT Z2391      10.091  70.244 -72.796  1.00  0.00
ATOM   4271  DFU DFU Z2392     -73.798  42.195 -34.840  1.00  0.00
ATOM   4272  DFV DFV Z2393      50.735  10.121  83.797  1.00  0.00
ATOM   4273  DFW DFW Z2394      86.564 -33.763 -40.368  1.00  0.00
ATOM   4274  DFX DFX Z2395      12.666  13.852 -41.072  1.00  0.00
ATOM   4275  DFY DFY Z2396       0.980 -81.048  51.236  1.00  0.00
ATOM   4276  DFZ DFZ Z2397     -77.315  40.847   4.672  1.00  0.00
ATOM   4277  DGA DGA Z2398      61.021  -4.346  40.901  1.00  0.00
ATOM   4278  DGB DGB Z2399     -56.589 -27.596  86.470  1.00  0.00
ATOM   4279  DGC DGC Z2400      57.024  15.350  13.755  1.00  0.00
ATOM   4280  DGD DGD Z2401     -66.865  85.873 -22.523  1.00  0.00
ATOM   4281  DGE DGE Z2402      75.657 -49.113 -32.799  1.00  0.00
ATOM   4282  DGF DGF Z2403     -63.022  26.009  52.636  1.00  0.00
ATOM   4283  DGG DGG Z2404     -36.569 -36.206 -72.481  1.00  0.00
ATOM   4284  DGH DGH Z2405      86.882 -11.115 -23.677  1.00  0.00
ATOM   4285  DGI DGI Z2406      80.965  -4.009 -38.662  1.00  0.00
ATOM   4286  DGJ DGJ Z2407      38.012 -23.503  30.394  1.00  0.00
ATOM   4287  DGK DGK Z2408     -70.744 -53.547 -35.215  1.00  0.00
ATOM   4288  DGL DGL Z2409     -56.689  48.786   4.794  1.00  0.00
ATOM   4289  DGM DGM Z2410      -8.317 -41.998 -65.492  1.00  0.00
ATOM   4290  DGN DGN Z2411      49.266  82.201 -35.330  1.00  0.00
ATOM   4291  DGO DGO Z2412     -50.751 -89.002  36.641  1.00  0.00
ATOM   4292  DGP DGP Z2413      -2.383 -23.790  33.963  1.00  0.00
ATOM   4293  DGQ DGQ Z2414      -5.411 -43.913  -0.220  1.00  0.00
ATOM   4294  DGR DGR Z2415      78.649  47.288 -11.786  1.00  0.00
ATOM   4295  DGS DGS Z2416      68.419 -45.299 -82.872  1.00  0.00
ATOM   4296  DGT DGT Z2417      25.014 -62.441  28.279  1.00  0.00
ATOM   4297  DGU DGU Z2418      69.364 -57.730  87.203  1.00  0.00
ATOM   4298  DGV DGV Z2419     -34.894 -85.559  24.505  1.00  0.00
ATOM   4299  DGW DGW Z2420       8.100  31.127  50.751  1.00  0.00
ATOM   4300  DGX DGX Z2421      87.733  83.716   1.428  1.00  0.00
ATOM   4301  DGY DGY Z2422     -83.115 -64.812  10.704  1.00  0.00
ATOM   4302  DGZ DGZ Z2423     -83.272  56.596  48.850  1.00  0.00
ATOM   4303  DHA DHA Z2424      52.606  83.236  85.630  1.00  0.00
ATOM   4304  DHB DHB Z2425     -53.604  18.467 -13.239  1.00  0.00
ATOM   4305  DHC DHC Z2426      31.156  81.731 -54.998  1.00  0.00
ATOM   4306  DHD DHD Z2427      35.936  71.587  57.625  1.00  0.00
ATOM   4307  DHE DHE Z2428      45.030 -88.592 -38.181  1.00  0.00
ATOM   4308  DHF DHF Z2429      86.748   7.125 -69.359  1.00  0.00
ATOM   4309  DHG DHG Z2430     -19.690  29.216  25.140  1.00  0.00
ATOM   4310  DHH DHH Z2431      76.132 -16.350  -1.805  1.00  0.00
ATOM   4311  DHI DHI Z2432      68.029 -25.892  51.603  1.00  0.00
ATOM   4312  DHJ DHJ Z2433       5.954 -85.759 -79.026  1.00  0.00
ATOM   4313  DHK DHK Z2434      27.108  49.056 -31.047  1.00  0.00
ATOM   4314  DHL DHL Z2435     -37.858 -84.136 -10.194  1.00  0.00
ATOM   4315  DHM DHM Z2436      27.762 -51.722 -58.398  1.00  0.00
ATOM   4316  DHN DHN Z2437     -40.222 -23.999  32.127  1.00  0.00
ATOM   4317  DHO DHO Z2438      30.839  35.521 -80.096  1.00  0.00
ATOM   4318  DHP DHP Z2439     -49.798  62.413  67.282  1.00  0.00
ATOM   4319  DHQ DHQ Z2440      86.274  74.841 -28.386  1.00  0.00
ATOM   4320  DHR DHR Z2441     -81.751  13.186  24.671  1.00  0.00
ATOM   4321  DHS DHS Z2442      82.440 -26.198  31.817  1.00  0.00
ATOM   4322  DHT DHT Z2443      46.778  18.913   4.875  1.00  0.00
ATOM   4323  DHU DHU Z2444     -44.909  31.656  56.768  1.00  0.00
ATOM   4324  DHV DHV Z2445       9.621  36.654  15.730  1.00  0.00
ATOM   4325  DHW DHW Z2446      74.439  -0.653 -64.339  1.00  0.00
ATOM   4326  DHX DHX Z2447      11.581 -24.112   6.414  1.00  0.00
ATOM   4327  DHY DHY Z2448      16.115 -19.060  84.392  1.00  0.00
ATOM   4328  DHZ DHZ Z2449      38.591 -70.526  60.061  1.00  0.00
ATOM   4329  DIA DIA Z2450     -27.792 -79.013  57.943  1.00  0.00
ATOM   4330  DIB DIB Z2451     -43.794  81.628  82.026  1.00  0.00
ATOM   4331  DIC DIC Z2452      32.666 -47.802   0.705  1.00  0.00
ATOM   4332  DID DID Z2453     -85.957 -84.042 -30.012  1.00  0.00
ATOM   4333  DIE DIE Z2454      41.196  42.657 -27.371  1.00  0.00
ATOM   4334  DIF DIF Z2455      64.925 -20.536 -23.024  1.00  0.00
ATOM   4335  DIG DIG Z2456      73.582   3.601  44.954  1.00  0.00
ATOM   4336  DIH DIH Z2457     -54.741  14.423  64.911  1.00  0.00
ATOM   4337  DII DII Z2458      51.305 -52.501   6.631  1.00  0.00
ATOM   4338  DIJ DIJ Z2459     -66.005  56.036  48.437  1.00  0.00
ATOM   4339  DIK DIK Z2460      85.126  28.223 -35.465  1.00  0.00
ATOM   4340  DIL DIL Z2461      87.306  73.401 -63.752  1.00  0.00
ATOM   4341  DIM DIM Z2462     -19.530 -28.118 -42.345  1.00  0.00
ATOM   4342  DIN DIN Z2463     -50.789 -24.633 -84.038  1.00  0.00
ATOM   4343  DIO DIO Z2464      54.248 -78.942  30.090  1.00  0.00
ATOM   4344  DIP DIP Z2465      18.631  20.091  46.059  1.00  0.00
ATOM   4345  DIQ DIQ Z2466     -60.194  56.948 -16.018  1.00  0.00
ATOM   4346  DIR DIR Z2467     -79.890 -89.905  -0.753  1.00  0.00
ATOM   4347  DIS DIS Z2468      -5.911  16.695 -78.543  1.00  0.00
ATOM   4348  DIT DIT Z2469       2.009  77.886  81.562  1.00  0.00
ATOM   4349  DIU DIU Z2470     -39.899  81.950   8.407  1.00  0.00
ATOM   4350  DIV DIV Z2471     -51.858  41.590  85.709  1.00  0.00
ATOM   4351  DIW DIW Z2472      73.507 -51.001 -48.810  1.00  0.00
ATOM   4352  DIX DIX Z2473      26.923 -28.064  86.078  1.00  0.00
ATOM   4353  DIY DIY Z2474      -6.132  44.374 -33.756  1.00  0.00
ATOM   4354  DIZ DIZ Z2475      24.818 -10.926 -30.620  1.00  0.00
ATOM   4355  DJA DJA Z2476      -4.365  58.274 -80.799  1.00  0.00
ATOM   4356  DJB DJB Z2477     -82.572  32.283 -80.016  1.00  0.00
ATOM   4357  DJC DJC Z2478      87.249 -90.561 -31.491  1.00  0.00
ATOM   4358  DJD DJD Z2479      66.552  32.579 -83.556  1.00  0.00
ATOM   4359  DJE DJE Z2480      38.686 -12.989 -47.501  1.00  0.00
ATOM   4360  DJF DJF Z2481     -56.017  82.453  22.418  1.00  0.00
ATOM   4361  DJG DJG Z2482     -57.875  85.025 -15.115  1.00  0.00
ATOM   4362  DJH DJH Z2483      83.799  32.705 -87.128  1.00  0.00
ATOM   4363  DJI DJI Z2484      -4.083 -88.084  13.666  1.00  0.00
ATOM   4364  DJJ DJJ Z2485     -54.820 -86.069  25.688  1.00  0.00
ATOM   4365  DJK DJK Z2486      22.504   5.604  40.858  1.00  0.00
ATOM   4366  DJL DJL Z2487      81.041  43.666  24.482  1.00  0.00
ATOM   4367  DJM DJM Z2488      48.868 -72.991 -67.945  1.00  0.00
ATOM   4368  DJN DJN Z2489      -9.832 -49.507 -10.712  1.00  0.00
ATOM   4369  DJO DJO Z2490     -12.942  50.409  78.813  1.00  0.00
ATOM   4370  DJP DJP Z2491      36.979 -18.613 -33.925  1.00  0.00
ATOM   4371  DJQ DJQ Z2492      87.156  -1.272 -85.453  1.00  0.00
ATOM   4372  DJR DJR Z2493      59.105  48.295 -19.733  1.00  0.00
ATOM   4373  DJS DJS Z2494      55.696 -17.728  28.543  1.00  0.00
ATOM   4374  DJT DJT Z2495     -23.462  35.141 -83.940  1.00  0.00
ATOM   4375  DJU DJU Z2496      -6.925 -64.044 -18.865  1.00  0.00
ATOM   4376  DJV DJV Z2497     -82.287 -71.844  68.989  1.00  0.00
ATOM   4377  DJW DJW Z2498     -43.437  11.304 -50.606  1.00  0.00
ATOM   4378  DJX DJX Z2499     -30.094   4.920  85.497  1.00  0.00
ATOM   4379  DJY DJY Z2500      13.847 -88.959  37.848  1.00  0.00
ATOM   4380  DJZ DJZ Z2501     -77.643  84.324  35.014  1.00  0.00
ATOM   4381  DKA DKA Z2502      -6.193  40.377 -77.768  1.00  0.00
ATOM   4382  DKB DKB Z2503      36.503  54.706   1.262  1.00  0.00
ATOM   4383  DKC DKC Z2504       3.277  37.132  27.671  1.00  0.00
ATOM   4384  DKD DKD Z2505     -63.689  -6.669  -9.826  1.00  0.00
ATOM   4385  DKE DKE Z2506      28.309  25.476  68.729  1.00  0.00
ATOM   4386  DKF DKF Z2507     -43.588  51.390  74.530  1.00  0.00
ATOM   4387  DKG DKG Z2508      33.956  18.637  51.615  1.00  0.00
ATOM   4388  DKH DKH Z2509      61.537 -41.825  87.503  1.00  0.00
ATOM   4389  DKI DKI Z2510     -40.372 -64.178  15.592  1.00  0.00
ATOM   4390  DKJ DKJ Z2511      40.555  53.122 -45.858  1.00  0.00
ATOM   4391  DKK DKK Z2512      70.087  56.486  83.459  1.00  0.00
ATOM   4392  DKL DKL Z2513      63.681 -83.936  68.415  1.00  0.00
ATOM   4393  DKM DKM Z2514     -81.722  -4.107  85.604  1.00  0.00
ATOM   4394  DKN DKN Z2515      53.534  30.934   5.591  1.00  0.00
ATOM   4395  DKO DKO Z2516      35.012 -60.751  18.258  1.00  0.00
ATOM   4396  DKP DKP Z2517     -74.025  26.099   0.131  1.00  0.00
ATOM   4397  DKQ DKQ Z2518     -10.101  63.901  -3.242  1.00  0.00
ATOM   4398  DKR DKR Z2519      36.679 -31.192 -31.358  1.00  0.00
ATOM   4399  DKS DKS Z2520     -37.760  -9.303   5.294  1.00  0.00
ATOM   4400  DKT DKT Z2521      69.071  63.251 -23.088  1.00  0.00
ATOM   4401  DKU DKU Z2522      57.852   5.508  63.828  1.00  0.00
ATOM   4402  DKV DKV Z2523      17.412 -87.829  -7.004  1.00  0.00
ATOM   4403  DKW DKW Z2524      30.213  82.040  22.527  1.00  0.00
ATOM   4404  DKX DKX Z2525     -77.394  42.957  27.842  1.00  0.00
ATOM   4405  DKY DKY Z2526      57.642 -32.223 -33.917  1.00  0.00
ATOM   4406  DKZ DKZ Z2527     -81.555 -18.327 -29.601  1.00  0.00
ATOM   4407  DLA DLA Z2528      21.794  35.337 -43.605  1.00  0.00
ATOM   4408  DLB DLB Z2529       6.089 -18.399  21.894  1.00  0.00
ATOM   4409  DLC DLC Z2530     -58.861 -49.067 -49.664  1.00  0.00
ATOM   4410  DLD DLD Z2531      83.695 -65.394  86.811  1.00  0.00
ATOM   4411  DLE DLE Z2532      29.494 -36.861 -56.771  1.00  0.00
ATOM   4412  DLF DLF Z2533     -83.301  68.135 -34.545  1.00  0.00
ATOM   4413  DLG DLG Z2534      22.924  15.960  64.295  1.00  0.00
ATOM   4414  DLH DLH Z2535      62.385 -15.778  -2.284  1.00  0.00
ATOM   4415  DLI DLI Z2536      59.821 -87.888  81.612  1.00  0.00
ATOM   4416  DLJ DLJ Z2537      70.163 -67.209  47.653  1.00  0.00
ATOM   4417  DLK DLK Z2538      29.990  34.657  26.248  1.00  0.00
ATOM   4418  DLL DLL Z2539      -2.529  58.042  67.547  1.00  0.00
ATOM   4419  DLM DLM Z2540     -12.203  54.865 -19.808  1.00  0.00
ATOM   4420  DLN DLN Z2541     -13.270  31.525 -50.357  1.00  0.00
ATOM   4421  DLO DLO Z2542      -0.351 -34.002 -20.231  1.00  0.00
ATOM   4422  DLP DLP Z2543      88.903  61.555  88.759  1.00  0.00
ATOM   4423  DLQ DLQ Z2544      -3.890 -75.612 -66.592  1.00  0.00
ATOM   4424  DLR DLR Z2545      73.640  14.357 -84.949  1.00  0.00
ATOM   4425  DLS DLS Z2546      80.352  72.585   5.600  1.00  0.00
ATOM   4426  DLT DLT Z2547      30.640 -65.390 -29.811  1.00  0.00
ATOM   4427  DLU DLU Z2548      45.060 -88.622 -70.576  1.00  0.00
ATOM   4428  DLV DLV Z2549     -47.471 -41.652 -79.436  1.00  0.00
ATOM   4429  DLW DLW Z2550      36.382 -87.655 -15.724  1.00  0.00
ATOM   4430  DLX DLX Z2551      71.832 -64.614 -30.806  1.00  0.00
ATOM   4431  DLY DLY Z2552     -26.926 -80.369 -85.779  1.00  0.00
ATOM   4432  DLZ DLZ Z2553     -13.544 -26.617  28.510  1.00  0.00
ATOM   4433  DMA DMA Z2554     -16.571  83.125  77.888  1.00  0.00
ATOM   4434  DMB DMB Z2555      67.554  83.715  86.715  1.00  0.00
ATOM   4435  DMC DMC Z2556     -58.527 -35.522 -34.238  1.00  0.00
ATOM   4436  DMD DMD Z2557      41.860  84.952  62.967  1.00  0.00
ATOM   4437  DME DME Z2558       9.213  34.038 -37.586  1.00  0.00
ATOM   4438  DMF DMF Z2559     -68.286 -40.762  80.555  1.00  0.00
ATOM   4439  DMG DMG Z2560      -0.541 -74.053  65.591  1.00  0.00
ATOM   4440  DMH DMH Z2561      55.014   3.809  30.904  1.00  0.00
ATOM   4441  DMI DMI Z2562     -65.818  33.382 -86.782  1.00  0.00
ATOM   4442  DMJ DMJ Z2563     -38.204  75.776 -10.192  1.00  0.00
ATOM   4443  DMK DMK Z2564      13.134  77.082  88.366  1.00  0.00
ATOM   4444  DML DML Z2565      82.515  -3.131   1.798  1.00  0.00
ATOM   4445  DMM DMM Z2566      89.695  38.886 -42.768  1.00  0.00
ATOM   4446  DMN DMN Z2567      -4.099  -8.296 -53.094  1.00  0.00
ATOM   4447  DMO DMO Z2568     -47.823  29.842  35.506  1.00  0.00
ATOM   4448  DMP DMP Z2569     -28.908 -64.030  40.776  1.00  0.00
ATOM   4449  DMQ DMQ Z2570     -24.546 -44.679 -52.466  1.00  0.00
ATOM   4450  DMR DMR Z2571      62.628  42.003 -55.172  1.00  0.00
ATOM   4451  DMS DMS Z2572      71.793  -4.878 -44.285  1.00  0.00
ATOM   4452  DMT DMT Z2573     -59.792  78.182 -44.488  1.00  0.00
ATOM   4453  DMU DMU Z2574     -82.071 -72.914 -86.301  1.00  0.00
ATOM   4454  DMV DMV Z2575      86.563 -42.617  83.953  1.00  0.00
ATOM   4455  DMW DMW Z2576      41.388  85.707  13.131  1.00  0.00
ATOM   4456  DMX DMX Z2577      39.855 -69.011 -37.413  1.00  0.00
ATOM   4457  DMY DMY Z2578      18.223  83.074 -29.731  1.00  0.00
ATOM   4458  DMZ DMZ Z2579     -66.117  84.648  87.036  1.00  0.00
ATOM   4459  DNA DNA Z2580     -15.593  53.248 -85.284  1.00  0.00
ATOM   4460  DNB DNB Z2581     -52.735  50.713  19.147  1.00  0.00
ATOM   4461  DNC DNC Z2582     -12.830 -52.409 -84.859  1.00  0.00
ATOM   4462  DND DND Z2583     -31.508 -33.513  46.797  1.00  0.00
ATOM   4463  DNE DNE Z2584      -8.558 -66.996  -5.924  1.00  0.00
ATOM   4464  DNF DNF Z2585      35.666 -51.146  88.432  1.00  0.00
ATOM   4465  DNG DNG Z2586      47.442 -62.965 -77.595  1.00  0.00
ATOM   4466  DNH DNH Z2587     -13.999  74.026  27.254  1.00  0.00
ATOM   4467  DNI DNI Z2588     -62.780  71.699  56.830  1.00  0.00
ATOM   4468  DNJ DNJ Z2589     -18.722  85.118 -66.425  1.00  0.00
ATOM   4469  DNK DNK Z2590      89.849  84.990  70.210  1.00  0.00
ATOM   4470  DNL DNL Z2591     -24.789 -87.551  -0.237  1.00  0.00
ATOM   4471  DNM DNM Z2592      23.744 -88.480  13.157  1.00  0.00
ATOM   4472  DNN DNN Z2593       8.813 -85.598 -21.165  1.00  0.00
ATOM   4473  DNO DNO Z2594     -45.433 -87.285 -62.656  1.00  0.00
ATOM   4474  DNP DNP Z2595      50.780  53.615  63.150  1.00  0.00
ATOM   4475  DNQ DNQ Z2596      -0.557 -90.392 -68.782  1.00  0.00
ATOM   4476  DNR DNR Z2597       8.365  83.427 -72.467  1.00  0.00
ATOM   4477  DNS DNS Z2598      62.334 -17.198  17.420  1.00  0.00
ATOM   4478  DNT DNT Z2599     -43.952  48.045 -85.472  1.00  0.00
ATOM   4479  DNU DNU Z2600     -36.645  44.369   2.956  1.00  0.00
ATOM   4480  DNV DNV Z2601      28.341 -78.604  42.435  1.00  0.00
ATOM   4481  DNW DNW Z2602      -9.103  -5.472  22.104  1.00  0.00
ATOM   4482  DNX DNX Z2603      -3.787 -13.210  45.698  1.00  0.00
ATOM   4483  DNY DNY Z2604     -60.654  85.739   2.830  1.00  0.00
ATOM   4484  DNZ DNZ Z2605     -82.195   9.671 -30.128  1.00  0.00
ATOM   4485  DOA DOA Z2606     -23.341   2.028 -80.233  1.00  0.00
ATOM   4486  DOB DOB Z2607     -54.689 -45.957 -34.509  1.00  0.00
ATOM   4487  DOC DOC Z2608     -12.512 -17.765 -84.163  1.00  0.00
ATOM   4488  DOD DOD Z2609     -53.223  13.603  86.970  1.00  0.00
ATOM   4489  DOE DOE Z2610      88.655  45.306  87.344  1.00  0.00
ATOM   4490  DOF DOF Z2611     -49.545 -87.085 -16.821  1.00  0.00
ATOM   4491  DOG DOG Z2612      43.533 -24.400  75.396  1.00  0.00
ATOM   4492  DOH DOH Z2613     -85.323 -68.734 -76.831  1.00  0.00
END
