# Supplementary material for: The Effect of Macromolecular Crowding on the Electrostatic Component of Barnase–Barstar Binding: A Computational, Implicit Solvent-Based Study
Source: PLoS One. 2014 Jun 10;9(6):e98618. doi: 10.1371/journal.pone.0098618 (PMC4051634; doi:10.1371/journal.pone.0098618)
Supplement: File S1 — Contains sample pdb files used in our analyses; each contains the barnase/barstar complex with a specific random placement of crowders of varying radii at 30% crowding density. Also included are files specifying, for each pdb file, the radii of each atom and model crowder. (TAR) [file pone.0098618.s005.tar › vary30percent_pdb/with_crowders-1.pdb]

ATOM      1  CAY VAL A   3      18.329  -9.767 -18.786  1.00  0.00
ATOM      2  CY  VAL A   3      17.463  -9.299 -17.665  1.00  0.55
ATOM      3  OY  VAL A   3      17.203 -10.038 -16.718  1.00 -0.55
ATOM      4  N   VAL A   3      16.993  -8.037 -17.760  1.00 -0.40
ATOM      5  H   VAL A   3      17.222  -7.453 -18.535  1.00  0.40
ATOM      6  CA  VAL A   3      16.107  -7.419 -16.733  1.00  0.00
ATOM      7  CB  VAL A   3      16.269  -5.903 -16.535  1.00  0.00
ATOM      8  CG1 VAL A   3      15.283  -5.404 -15.502  1.00  0.00
ATOM      9  CG2 VAL A   3      17.666  -5.466 -16.113  1.00  0.00
ATOM     10  C   VAL A   3      14.669  -7.755 -17.123  1.00  0.55
ATOM     11  O   VAL A   3      14.125  -7.204 -18.095  1.00 -0.55
ATOM     12  N   ILE A   4      14.072  -8.639 -16.383  1.00 -0.40
ATOM     13  H   ILE A   4      14.512  -9.101 -15.616  1.00  0.40
ATOM     14  CA  ILE A   4      12.656  -8.995 -16.677  1.00  0.00
ATOM     15  CB  ILE A   4      12.546 -10.506 -16.596  1.00  0.00
ATOM     16  CG2 ILE A   4      11.132 -11.017 -16.786  1.00  0.00
ATOM     17  CG1 ILE A   4      13.586 -11.052 -17.616  1.00  0.00
ATOM     18  CD1 ILE A   4      13.725 -12.568 -17.376  1.00  0.00
ATOM     19  C   ILE A   4      11.850  -8.257 -15.632  1.00  0.55
ATOM     20  O   ILE A   4      11.950  -8.686 -14.487  1.00 -0.55
ATOM     21  N   ASN A   5      11.188  -7.189 -15.991  1.00 -0.40
ATOM     22  H   ASN A   5      11.172  -6.861 -16.933  1.00  0.40
ATOM     23  CA  ASN A   5      10.424  -6.409 -15.014  1.00  0.00
ATOM     24  CB  ASN A   5      11.345  -5.293 -14.478  1.00  0.00
ATOM     25  CG  ASN A   5      11.507  -4.197 -15.497  1.00  0.55
ATOM     26  OD1 ASN A   5      11.426  -4.466 -16.699  1.00 -0.55
ATOM     27  ND2 ASN A   5      11.717  -2.929 -15.181  1.00 -0.78
ATOM     28 HD21 ASN A   5      11.776  -2.656 -14.221  1.00  0.39
ATOM     29 HD22 ASN A   5      11.817  -2.244 -15.903  1.00  0.39
ATOM     30  C   ASN A   5       9.146  -5.812 -15.561  1.00  0.55
ATOM     31  O   ASN A   5       8.660  -4.755 -15.093  1.00 -0.55
ATOM     32  N   THR A   6       8.573  -6.475 -16.564  1.00 -0.40
ATOM     33  H   THR A   6       8.954  -7.320 -16.930  1.00  0.40
ATOM     34  CA  THR A   6       7.336  -5.993 -17.193  1.00  0.00
ATOM     35  CB  THR A   6       7.495  -6.026 -18.718  1.00  0.00
ATOM     36  OG1 THR A   6       7.625  -7.403 -19.111  1.00 -0.49
ATOM     37  HG1 THR A   6       7.563  -7.412 -20.069  1.00  0.49
ATOM     38  CG2 THR A   6       8.740  -5.225 -19.136  1.00  0.00
ATOM     39  C   THR A   6       6.232  -6.939 -16.733  1.00  0.55
ATOM     40  O   THR A   6       6.611  -8.029 -16.299  1.00 -0.55
ATOM     41  N   PHE A   7       4.972  -6.560 -16.843  1.00 -0.40
ATOM     42  H   PHE A   7       4.688  -5.677 -17.207  1.00  0.40
ATOM     43  CA  PHE A   7       3.912  -7.502 -16.400  1.00  0.00
ATOM     44  CB  PHE A   7       2.545  -6.816 -16.648  1.00  0.12
ATOM     45  CG  PHE A   7       2.234  -5.716 -15.659  1.00 -0.12
ATOM     46  CD1 PHE A   7       2.080  -6.016 -14.292  1.00 -0.12
ATOM     47  HD1 PHE A   7       2.188  -7.032 -13.942  1.00  0.12
ATOM     48  CE1 PHE A   7       1.787  -4.996 -13.396  1.00 -0.12
ATOM     49  HE1 PHE A   7       1.638  -5.215 -12.349  1.00  0.12
ATOM     50  CZ  PHE A   7       1.687  -3.671 -13.868  1.00 -0.12
ATOM     51  HZ  PHE A   7       1.486  -2.873 -13.169  1.00  0.12
ATOM     52  CD2 PHE A   7       2.089  -4.405 -16.107  1.00 -0.12
ATOM     53  HD2 PHE A   7       2.168  -4.189 -17.162  1.00  0.12
ATOM     54  CE2 PHE A   7       1.843  -3.376 -15.212  1.00 -0.12
ATOM     55  HE2 PHE A   7       1.773  -2.355 -15.558  1.00  0.12
ATOM     56  C   PHE A   7       3.988  -8.873 -17.043  1.00  0.55
ATOM     57  O   PHE A   7       3.930  -9.931 -16.338  1.00 -0.55
ATOM     58  N   ASP A   8       4.076  -8.953 -18.383  1.00 -0.40
ATOM     59  H   ASP A   8       4.106  -8.140 -18.960  1.00  0.40
ATOM     60  CA  ASP A   8       4.135 -10.249 -19.088  1.00  0.00
ATOM     61  CB  ASP A   8       4.031 -10.089 -20.627  1.00  0.00
ATOM     62  CG  ASP A   8       2.588  -9.770 -20.943  1.00  0.10
ATOM     63  OD1 ASP A   8       1.754 -10.653 -20.640  1.00 -0.55
ATOM     64  OD2 ASP A   8       2.462  -8.627 -21.418  1.00 -0.55
ATOM     65  C   ASP A   8       5.421 -11.049 -18.947  1.00  0.55
ATOM     66  O   ASP A   8       5.378 -12.269 -18.851  1.00 -0.55
ATOM     67  N   GLY A   9       6.548 -10.322 -19.006  1.00 -0.40
ATOM     68  H   GLY A   9       6.591  -9.338 -19.155  1.00  0.40
ATOM     69  CA  GLY A   9       7.803 -11.083 -18.828  1.00  0.00
ATOM     70  C   GLY A   9       7.792 -11.756 -17.443  1.00  0.55
ATOM     71  O   GLY A   9       8.086 -12.963 -17.360  1.00 -0.55
ATOM     72  N   VAL A  10       7.485 -11.016 -16.366  1.00 -0.40
ATOM     73  H   VAL A  10       7.259 -10.048 -16.433  1.00  0.40
ATOM     74  CA  VAL A  10       7.464 -11.599 -15.010  1.00  0.00
ATOM     75  CB  VAL A  10       7.388 -10.553 -13.892  1.00  0.00
ATOM     76  CG1 VAL A  10       7.386 -11.181 -12.494  1.00  0.00
ATOM     77  CG2 VAL A  10       8.560  -9.576 -13.991  1.00  0.00
ATOM     78  C   VAL A  10       6.322 -12.605 -14.848  1.00  0.55
ATOM     79  O   VAL A  10       6.519 -13.655 -14.242  1.00 -0.55
ATOM     80  N   ALA A  11       5.167 -12.365 -15.417  1.00 -0.40
ATOM     81  H   ALA A  11       5.009 -11.540 -15.953  1.00  0.40
ATOM     82  CA  ALA A  11       4.038 -13.274 -15.314  1.00  0.00
ATOM     83  CB  ALA A  11       2.713 -12.733 -15.889  1.00  0.00
ATOM     84  C   ALA A  11       4.389 -14.583 -16.026  1.00  0.55
ATOM     85  O   ALA A  11       4.042 -15.634 -15.517  1.00 -0.55
ATOM     86  N   ASP A  12       5.050 -14.457 -17.191  1.00 -0.40
ATOM     87  H   ASP A  12       5.317 -13.590 -17.603  1.00  0.40
ATOM     88  CA  ASP A  12       5.392 -15.710 -17.887  1.00  0.00
ATOM     89  CB  ASP A  12       5.950 -15.433 -19.272  1.00  0.00
ATOM     90  CG  ASP A  12       4.809 -15.091 -20.202  1.00  0.10
ATOM     91  OD1 ASP A  12       3.608 -15.246 -19.848  1.00 -0.55
ATOM     92  OD2 ASP A  12       5.220 -14.674 -21.315  1.00 -0.55
ATOM     93  C   ASP A  12       6.440 -16.470 -17.120  1.00  0.55
ATOM     94  O   ASP A  12       6.401 -17.688 -17.034  1.00 -0.55
ATOM     95  N   TYR A  13       7.400 -15.716 -16.618  1.00 -0.40
ATOM     96  H   TYR A  13       7.421 -14.726 -16.734  1.00  0.40
ATOM     97  CA  TYR A  13       8.517 -16.321 -15.838  1.00  0.00
ATOM     98  CB  TYR A  13       9.528 -15.218 -15.495  1.00  0.12
ATOM     99  CG  TYR A  13      10.857 -15.763 -15.081  1.00 -0.12
ATOM    100  CD1 TYR A  13      11.025 -16.287 -13.802  1.00 -0.12
ATOM    101  HD1 TYR A  13      10.183 -16.269 -13.127  1.00  0.12
ATOM    102  CE1 TYR A  13      12.217 -16.831 -13.348  1.00 -0.12
ATOM    103  HE1 TYR A  13      12.310 -17.255 -12.360  1.00  0.12
ATOM    104  CZ  TYR A  13      13.280 -16.800 -14.232  1.00  0.06
ATOM    105  OH  TYR A  13      14.503 -17.285 -13.795  1.00 -0.49
ATOM    106  HH  TYR A  13      14.497 -17.283 -12.835  1.00  0.43
ATOM    107  CD2 TYR A  13      11.943 -15.767 -15.969  1.00 -0.12
ATOM    108  HD2 TYR A  13      11.846 -15.372 -16.969  1.00  0.12
ATOM    109  CE2 TYR A  13      13.153 -16.297 -15.519  1.00 -0.12
ATOM    110  HE2 TYR A  13      14.005 -16.316 -16.183  1.00  0.12
ATOM    111  C   TYR A  13       8.019 -17.119 -14.644  1.00  0.55
ATOM    112  O   TYR A  13       8.424 -18.276 -14.395  1.00 -0.55
ATOM    113  N   LEU A  14       7.100 -16.494 -13.897  1.00 -0.40
ATOM    114  H   LEU A  14       6.793 -15.571 -14.114  1.00  0.40
ATOM    115  CA  LEU A  14       6.466 -17.116 -12.696  1.00  0.00
ATOM    116  CB  LEU A  14       5.439 -16.167 -12.076  1.00  0.00
ATOM    117  CG  LEU A  14       6.026 -14.992 -11.281  1.00  0.00
ATOM    118  CD1 LEU A  14       4.925 -13.953 -11.038  1.00  0.00
ATOM    119  CD2 LEU A  14       6.608 -15.537  -9.993  1.00  0.00
ATOM    120  C   LEU A  14       5.759 -18.417 -13.020  1.00  0.55
ATOM    121  O   LEU A  14       5.887 -19.465 -12.365  1.00 -0.55
ATOM    122  N   GLN A  15       4.997 -18.320 -14.103  1.00 -0.40
ATOM    123  H   GLN A  15       4.886 -17.492 -14.647  1.00  0.40
ATOM    124  CA  GLN A  15       4.271 -19.539 -14.511  1.00  0.00
ATOM    125  CB  GLN A  15       3.242 -19.235 -15.560  1.00  0.00
ATOM    126  CG  GLN A  15       1.993 -18.450 -15.209  1.00  0.00
ATOM    127  CD  GLN A  15       1.053 -18.699 -16.416  1.00  0.55
ATOM    128  OE1 GLN A  15       1.315 -18.171 -17.517  1.00 -0.55
ATOM    129  NE2 GLN A  15       0.048 -19.519 -16.139  1.00 -0.78
ATOM    130 HE21 GLN A  15      -0.620 -19.749 -16.847  1.00  0.39
ATOM    131 HE22 GLN A  15      -0.043 -19.908 -15.222  1.00  0.39
ATOM    132  C   GLN A  15       5.193 -20.634 -15.081  1.00  0.55
ATOM    133  O   GLN A  15       4.839 -21.802 -14.957  1.00 -0.55
ATOM    134  N   THR A  16       6.284 -20.233 -15.716  1.00 -0.40
ATOM    135  H   THR A  16       6.514 -19.270 -15.831  1.00  0.40
ATOM    136  CA  THR A  16       7.211 -21.195 -16.283  1.00  0.00
ATOM    137  CB  THR A  16       8.108 -20.626 -17.410  1.00  0.00
ATOM    138  OG1 THR A  16       7.259 -19.900 -18.296  1.00 -0.49
ATOM    139  HG1 THR A  16       6.981 -19.117 -17.815  1.00  0.49
ATOM    140  CG2 THR A  16       8.810 -21.765 -18.173  1.00  0.00
ATOM    141  C   THR A  16       8.162 -21.733 -15.234  1.00  0.55
ATOM    142  O   THR A  16       8.299 -22.967 -15.218  1.00 -0.55
ATOM    143  N   TYR A  17       8.773 -20.886 -14.447  1.00 -0.40
ATOM    144  H   TYR A  17       8.625 -19.901 -14.488  1.00  0.40
ATOM    145  CA  TYR A  17       9.721 -21.377 -13.449  1.00  0.00
ATOM    146  CB  TYR A  17      11.033 -20.515 -13.591  1.00  0.12
ATOM    147  CG  TYR A  17      11.478 -20.514 -15.040  1.00 -0.12
ATOM    148  CD1 TYR A  17      12.130 -21.636 -15.596  1.00 -0.12
ATOM    149  HD1 TYR A  17      12.305 -22.500 -14.973  1.00  0.12
ATOM    150  CE1 TYR A  17      12.555 -21.666 -16.925  1.00 -0.12
ATOM    151  HE1 TYR A  17      13.056 -22.528 -17.340  1.00  0.12
ATOM    152  CZ  TYR A  17      12.302 -20.532 -17.687  1.00  0.06
ATOM    153  OH  TYR A  17      12.619 -20.477 -19.033  1.00 -0.49
ATOM    154  HH  TYR A  17      12.363 -19.613 -19.363  1.00  0.43
ATOM    155  CD2 TYR A  17      11.256 -19.401 -15.851  1.00 -0.12
ATOM    156  HD2 TYR A  17      10.767 -18.530 -15.440  1.00  0.12
ATOM    157  CE2 TYR A  17      11.655 -19.401 -17.171  1.00 -0.12
ATOM    158  HE2 TYR A  17      11.471 -18.541 -17.798  1.00  0.12
ATOM    159  C   TYR A  17       9.234 -21.420 -12.010  1.00  0.55
ATOM    160  O   TYR A  17      10.026 -21.911 -11.202  1.00 -0.55
ATOM    161  N   HSD A  18       8.058 -20.995 -11.640  1.00 -0.40
ATOM    162  H   HSD A  18       7.420 -20.623 -12.308  1.00  0.40
ATOM    163  CA  HSD A  18       7.567 -21.013 -10.282  1.00  0.00
ATOM    164  CB  HSD A  18       7.255 -22.412  -9.742  1.00  0.12
ATOM    165  ND1 HSD A  18       5.350 -22.085 -11.391  1.00 -0.40
ATOM    166  HD1 HSD A  18       5.522 -21.119 -11.582  1.00  0.40
ATOM    167  CG  HSD A  18       6.073 -22.863 -10.532  1.00 -0.12
ATOM    168  CE1 HSD A  18       4.387 -22.849 -11.917  1.00  0.15
ATOM    169  HE1 HSD A  18       3.667 -22.489 -12.652  1.00  0.12
ATOM    170  NE2 HSD A  18       4.445 -24.074 -11.420  1.00 -0.56
ATOM    171  CD2 HSD A  18       5.512 -24.100 -10.552  1.00  0.15
ATOM    172  HD2 HSD A  18       5.776 -25.007 -10.022  1.00  0.12
ATOM    173  C   HSD A  18       8.486 -20.307  -9.289  1.00  0.55
ATOM    174  O   HSD A  18       8.646 -20.775  -8.185  1.00 -0.55
ATOM    175  N   LYS A  19       8.996 -19.177  -9.676  1.00 -0.40
ATOM    176  H   LYS A  19       8.837 -18.844 -10.601  1.00  0.40
ATOM    177  CA  LYS A  19       9.813 -18.307  -8.860  1.00  0.00
ATOM    178  CB  LYS A  19      11.113 -19.018  -8.541  1.00  0.00
ATOM    179  CG  LYS A  19      11.991 -19.124  -9.779  1.00  0.00
ATOM    180  CD  LYS A  19      13.185 -20.018  -9.647  1.00  0.00
ATOM    181  CE  LYS A  19      14.249 -19.494 -10.618  1.00  0.33
ATOM    182  NZ  LYS A  19      15.420 -20.420 -10.717  1.00 -0.32
ATOM    183  HZ1 LYS A  19      15.100 -21.350 -11.056  1.00  0.33
ATOM    184  HZ2 LYS A  19      15.859 -20.525  -9.780  1.00  0.33
ATOM    185  HZ3 LYS A  19      16.116 -20.029 -11.384  1.00  0.33
ATOM    186  C   LYS A  19       9.993 -17.020  -9.667  1.00  0.55
ATOM    187  O   LYS A  19       9.771 -16.952 -10.895  1.00 -0.55
ATOM    188  N   LEU A  20      10.378 -15.979  -8.953  1.00 -0.40
ATOM    189  H   LEU A  20      10.494 -16.018  -7.964  1.00  0.40
ATOM    190  CA  LEU A  20      10.655 -14.702  -9.595  1.00  0.00
ATOM    191  CB  LEU A  20      10.775 -13.519  -8.588  1.00  0.00
ATOM    192  CG  LEU A  20       9.470 -12.962  -7.959  1.00  0.00
ATOM    193  CD1 LEU A  20       9.842 -11.945  -6.902  1.00  0.00
ATOM    194  CD2 LEU A  20       8.540 -12.320  -8.967  1.00  0.00
ATOM    195  C   LEU A  20      12.022 -14.693 -10.299  1.00  0.55
ATOM    196  O   LEU A  20      12.918 -15.398  -9.815  1.00 -0.55
ATOM    197  N   PRO A  21      12.156 -13.855 -11.321  1.00 -0.20
ATOM    198  CD  PRO A  21      11.077 -13.073 -11.927  1.00  0.10
ATOM    199  CA  PRO A  21      13.437 -13.676 -12.023  1.00  0.10
ATOM    200  CB  PRO A  21      13.188 -12.626 -13.078  1.00  0.00
ATOM    201  CG  PRO A  21      11.739 -12.352 -13.069  1.00  0.00
ATOM    202  C   PRO A  21      14.474 -13.211 -11.006  1.00  0.55
ATOM    203  O   PRO A  21      14.181 -12.619  -9.964  1.00 -0.55
ATOM    204  N   ASP A  22      15.740 -13.397 -11.342  1.00 -0.40
ATOM    205  H   ASP A  22      15.985 -13.802 -12.219  1.00  0.40
ATOM    206  CA  ASP A  22      16.859 -13.044 -10.498  1.00  0.00
ATOM    207  CB  ASP A  22      18.200 -13.555 -11.095  1.00  0.00
ATOM    208  CG  ASP A  22      18.099 -15.082 -11.055  1.00  0.10
ATOM    209  OD1 ASP A  22      17.236 -15.690 -10.347  1.00 -0.55
ATOM    210  OD2 ASP A  22      18.916 -15.723 -11.777  1.00 -0.55
ATOM    211  C   ASP A  22      17.038 -11.587 -10.209  1.00  0.55
ATOM    212  O   ASP A  22      17.916 -11.326  -9.369  1.00 -0.55
ATOM    213  N   ASN A  23      16.341 -10.659 -10.820  1.00 -0.40
ATOM    214  H   ASN A  23      15.639 -10.870 -11.497  1.00  0.40
ATOM    215  CA  ASN A  23      16.571  -9.236 -10.524  1.00  0.00
ATOM    216  CB  ASN A  23      16.326  -8.442 -11.803  1.00  0.00
ATOM    217  CG  ASN A  23      14.973  -8.757 -12.424  1.00  0.55
ATOM    218  OD1 ASN A  23      14.761  -9.889 -12.907  1.00 -0.55
ATOM    219  ND2 ASN A  23      14.083  -7.761 -12.405  1.00 -0.78
ATOM    220 HD21 ASN A  23      14.327  -6.880 -12.000  1.00  0.39
ATOM    221 HD22 ASN A  23      13.173  -7.897 -12.796  1.00  0.39
ATOM    222  C   ASN A  23      15.722  -8.732  -9.359  1.00  0.55
ATOM    223  O   ASN A  23      15.748  -7.539  -9.060  1.00 -0.55
ATOM    224  N   TYR A  24      14.997  -9.618  -8.725  1.00 -0.40
ATOM    225  H   TYR A  24      14.985 -10.578  -8.994  1.00  0.40
ATOM    226  CA  TYR A  24      14.162  -9.268  -7.591  1.00  0.00
ATOM    227  CB  TYR A  24      12.841 -10.106  -7.635  1.00  0.12
ATOM    228  CG  TYR A  24      11.971  -9.391  -8.629  1.00 -0.12
ATOM    229  CD1 TYR A  24      11.299  -8.220  -8.263  1.00 -0.12
ATOM    230  HD1 TYR A  24      11.365  -7.877  -7.242  1.00  0.12
ATOM    231  CE1 TYR A  24      10.553  -7.490  -9.169  1.00 -0.12
ATOM    232  HE1 TYR A  24      10.056  -6.578  -8.872  1.00  0.12
ATOM    233  CZ  TYR A  24      10.462  -7.963 -10.476  1.00  0.06
ATOM    234  OH  TYR A  24       9.680  -7.287 -11.405  1.00 -0.49
ATOM    235  HH  TYR A  24       9.165  -6.627 -10.936  1.00  0.43
ATOM    236  CD2 TYR A  24      11.913  -9.820  -9.940  1.00 -0.12
ATOM    237  HD2 TYR A  24      12.470 -10.692 -10.252  1.00  0.12
ATOM    238  CE2 TYR A  24      11.130  -9.119 -10.862  1.00 -0.12
ATOM    239  HE2 TYR A  24      11.043  -9.477 -11.878  1.00  0.12
ATOM    240  C   TYR A  24      14.764  -9.534  -6.232  1.00  0.55
ATOM    241  O   TYR A  24      15.365 -10.597  -6.153  1.00 -0.55
ATOM    242  N   ILE A  25      14.561  -8.696  -5.232  1.00 -0.40
ATOM    243  H   ILE A  25      14.067  -7.840  -5.361  1.00  0.40
ATOM    244  CA  ILE A  25      15.038  -8.950  -3.877  1.00  0.00
ATOM    245  CB  ILE A  25      16.326  -8.192  -3.481  1.00  0.00
ATOM    246  CG2 ILE A  25      17.566  -8.889  -4.056  1.00  0.00
ATOM    247  CG1 ILE A  25      16.322  -6.709  -3.870  1.00  0.00
ATOM    248  CD1 ILE A  25      17.601  -6.045  -3.346  1.00  0.00
ATOM    249  C   ILE A  25      13.950  -8.515  -2.886  1.00  0.55
ATOM    250  O   ILE A  25      13.309  -7.552  -3.241  1.00 -0.55
ATOM    251  N   THR A  26      13.773  -9.140  -1.750  1.00 -0.40
ATOM    252  H   THR A  26      14.311  -9.942  -1.503  1.00  0.40
ATOM    253  CA  THR A  26      12.783  -8.716  -0.770  1.00  0.00
ATOM    254  CB  THR A  26      12.528  -9.786   0.303  1.00  0.00
ATOM    255  OG1 THR A  26      13.694  -9.881   1.116  1.00 -0.49
ATOM    256  HG1 THR A  26      13.504 -10.554   1.773  1.00  0.49
ATOM    257  CG2 THR A  26      12.324 -11.127  -0.344  1.00  0.00
ATOM    258  C   THR A  26      13.224  -7.400  -0.140  1.00  0.55
ATOM    259  O   THR A  26      14.357  -6.901  -0.315  1.00 -0.55
ATOM    260  N   LYS A  27      12.287  -6.769   0.542  1.00 -0.40
ATOM    261  H   LYS A  27      11.367  -7.146   0.596  1.00  0.40
ATOM    262  CA  LYS A  27      12.460  -5.526   1.257  1.00  0.00
ATOM    263  CB  LYS A  27      11.181  -4.959   1.855  1.00  0.00
ATOM    264  CG  LYS A  27      10.102  -4.405   0.945  1.00  0.00
ATOM    265  CD  LYS A  27       8.750  -4.452   1.677  1.00  0.00
ATOM    266  CE  LYS A  27       7.559  -4.131   0.800  1.00  0.33
ATOM    267  NZ  LYS A  27       6.252  -4.452   1.438  1.00 -0.32
ATOM    268  HZ1 LYS A  27       6.150  -3.905   2.316  1.00  0.33
ATOM    269  HZ2 LYS A  27       6.214  -5.468   1.657  1.00  0.33
ATOM    270  HZ3 LYS A  27       5.479  -4.210   0.786  1.00  0.33
ATOM    271  C   LYS A  27      13.546  -5.724   2.363  1.00  0.55
ATOM    272  O   LYS A  27      14.371  -4.798   2.524  1.00 -0.55
ATOM    273  N   SER A  28      13.524  -6.835   3.061  1.00 -0.40
ATOM    274  H   SER A  28      12.843  -7.551   2.929  1.00  0.40
ATOM    275  CA  SER A  28      14.554  -7.060   4.102  1.00  0.00
ATOM    276  CB  SER A  28      14.180  -8.226   4.985  1.00  0.00
ATOM    277  OG  SER A  28      14.628  -9.515   4.622  1.00 -0.49
ATOM    278  HG  SER A  28      14.293 -10.111   5.296  1.00  0.49
ATOM    279  C   SER A  28      15.937  -7.179   3.452  1.00  0.55
ATOM    280  O   SER A  28      16.867  -6.489   3.907  1.00 -0.55
ATOM    281  N   GLU A  29      16.051  -7.999   2.392  1.00 -0.40
ATOM    282  H   GLU A  29      15.287  -8.547   2.061  1.00  0.40
ATOM    283  CA  GLU A  29      17.290  -8.135   1.672  1.00  0.00
ATOM    284  CB  GLU A  29      17.101  -8.912   0.350  1.00  0.00
ATOM    285  CG  GLU A  29      17.067 -10.380   0.712  1.00  0.00
ATOM    286  CD  GLU A  29      16.359 -11.242  -0.303  1.00  0.10
ATOM    287  OE1 GLU A  29      16.171 -10.866  -1.480  1.00 -0.55
ATOM    288  OE2 GLU A  29      15.927 -12.350   0.128  1.00 -0.55
ATOM    289  C   GLU A  29      17.900  -6.827   1.208  1.00  0.55
ATOM    290  O   GLU A  29      19.127  -6.597   1.301  1.00 -0.55
ATOM    291  N   ALA A  30      17.009  -6.004   0.662  1.00 -0.40
ATOM    292  H   ALA A  30      16.044  -6.240   0.586  1.00  0.40
ATOM    293  CA  ALA A  30      17.400  -4.684   0.135  1.00  0.00
ATOM    294  CB  ALA A  30      16.185  -4.078  -0.557  1.00  0.00
ATOM    295  C   ALA A  30      18.008  -3.761   1.193  1.00  0.55
ATOM    296  O   ALA A  30      19.015  -3.059   1.036  1.00 -0.55
ATOM    297  N   GLN A  31      17.328  -3.779   2.338  1.00 -0.40
ATOM    298  H   GLN A  31      16.515  -4.344   2.445  1.00  0.40
ATOM    299  CA  GLN A  31      17.698  -2.998   3.511  1.00  0.00
ATOM    300  CB  GLN A  31      16.700  -3.141   4.643  1.00  0.00
ATOM    301  CG  GLN A  31      15.300  -2.718   4.234  1.00  0.00
ATOM    302  CD  GLN A  31      14.294  -2.788   5.368  1.00  0.55
ATOM    303  OE1 GLN A  31      13.963  -1.687   5.817  1.00 -0.55
ATOM    304  NE2 GLN A  31      13.796  -3.926   5.881  1.00 -0.78
ATOM    305 HE21 GLN A  31      13.134  -3.889   6.630  1.00  0.39
ATOM    306 HE22 GLN A  31      14.086  -4.810   5.513  1.00  0.39
ATOM    307  C   GLN A  31      19.099  -3.444   3.943  1.00  0.55
ATOM    308  O   GLN A  31      19.888  -2.569   4.269  1.00 -0.55
ATOM    309  N   ALA A  32      19.253  -4.754   3.872  1.00 -0.40
ATOM    310  H   ALA A  32      18.510  -5.349   3.577  1.00  0.40
ATOM    311  CA  ALA A  32      20.500  -5.431   4.211  1.00  0.00
ATOM    312  CB  ALA A  32      20.493  -6.930   4.090  1.00  0.00
ATOM    313  C   ALA A  32      21.607  -4.845   3.322  1.00  0.55
ATOM    314  O   ALA A  32      22.731  -4.739   3.833  1.00 -0.55
ATOM    315  N   LEU A  33      21.311  -4.450   2.092  1.00 -0.40
ATOM    316  H   LEU A  33      20.398  -4.519   1.698  1.00  0.40
ATOM    317  CA  LEU A  33      22.357  -3.884   1.258  1.00  0.00
ATOM    318  CB  LEU A  33      22.135  -4.136  -0.238  1.00  0.00
ATOM    319  CG  LEU A  33      21.779  -5.612  -0.475  1.00  0.00
ATOM    320  CD1 LEU A  33      21.481  -5.834  -1.940  1.00  0.00
ATOM    321  CD2 LEU A  33      22.911  -6.488   0.024  1.00  0.00
ATOM    322  C   LEU A  33      22.450  -2.396   1.468  1.00  0.55
ATOM    323  O   LEU A  33      23.265  -1.801   0.764  1.00 -0.55
ATOM    324  N   GLY A  34      21.641  -1.829   2.330  1.00 -0.40
ATOM    325  H   GLY A  34      20.958  -2.311   2.872  1.00  0.40
ATOM    326  CA  GLY A  34      21.774  -0.373   2.490  1.00  0.00
ATOM    327  C   GLY A  34      20.646   0.455   1.912  1.00  0.55
ATOM    328  O   GLY A  34      20.850   1.663   1.794  1.00 -0.55
ATOM    329  N   TRP A  35      19.542  -0.227   1.591  1.00 -0.40
ATOM    330  H   TRP A  35      19.459  -1.214   1.705  1.00  0.40
ATOM    331  CA  TRP A  35      18.395   0.472   1.052  1.00  0.00
ATOM    332  CB  TRP A  35      17.413  -0.521   0.459  1.00  0.12
ATOM    333  CG  TRP A  35      16.126   0.047  -0.111  1.00 -0.12
ATOM    334  CD1 TRP A  35      15.966   1.059  -1.031  1.00 -0.12
ATOM    335  HD1 TRP A  35      16.756   1.653  -1.465  1.00  0.12
ATOM    336  NE1 TRP A  35      14.618   1.180  -1.300  1.00 -0.40
ATOM    337  HE1 TRP A  35      14.236   1.815  -1.935  1.00  0.40
ATOM    338  CE2 TRP A  35      13.885   0.291  -0.560  1.00  0.00
ATOM    339  CD2 TRP A  35      14.793  -0.438   0.202  1.00  0.00
ATOM    340  CE3 TRP A  35      14.327  -1.408   1.089  1.00 -0.12
ATOM    341  HE3 TRP A  35      14.989  -1.960   1.741  1.00  0.12
ATOM    342  CZ3 TRP A  35      12.972  -1.648   1.111  1.00 -0.12
ATOM    343  HZ3 TRP A  35      12.582  -2.429   1.748  1.00  0.12
ATOM    344  CZ2 TRP A  35      12.492   0.088  -0.535  1.00 -0.12
ATOM    345  HZ2 TRP A  35      11.788   0.648  -1.131  1.00  0.12
ATOM    346  CH2 TRP A  35      12.092  -0.902   0.328  1.00 -0.12
ATOM    347  HH2 TRP A  35      11.036  -1.115   0.404  1.00  0.12
ATOM    348  C   TRP A  35      17.652   1.229   2.157  1.00  0.55
ATOM    349  O   TRP A  35      17.319   0.631   3.180  1.00 -0.55
ATOM    350  N   VAL A  36      17.398   2.503   1.833  1.00 -0.40
ATOM    351  H   VAL A  36      17.709   2.885   0.966  1.00  0.40
ATOM    352  CA  VAL A  36      16.660   3.433   2.691  1.00  0.00
ATOM    353  CB  VAL A  36      17.450   4.649   3.192  1.00  0.00
ATOM    354  CG1 VAL A  36      16.648   5.384   4.245  1.00  0.00
ATOM    355  CG2 VAL A  36      18.811   4.283   3.760  1.00  0.00
ATOM    356  C   VAL A  36      15.551   3.940   1.762  1.00  0.55
ATOM    357  O   VAL A  36      15.938   4.746   0.898  1.00 -0.55
ATOM    358  N   ALA A  37      14.332   3.417   1.956  1.00 -0.40
ATOM    359  H   ALA A  37      14.129   2.772   2.689  1.00  0.40
ATOM    360  CA  ALA A  37      13.223   3.787   1.069  1.00  0.00
ATOM    361  CB  ALA A  37      11.904   3.144   1.465  1.00  0.00
ATOM    362  C   ALA A  37      13.120   5.297   0.914  1.00  0.55
ATOM    363  O   ALA A  37      12.985   5.735  -0.250  1.00 -0.55
ATOM    364  N   SER A  38      13.155   6.050   1.998  1.00 -0.40
ATOM    365  H   SER A  38      13.251   5.705   2.928  1.00  0.40
ATOM    366  CA  SER A  38      13.042   7.494   1.789  1.00  0.00
ATOM    367  CB  SER A  38      12.904   8.310   3.079  1.00  0.00
ATOM    368  OG  SER A  38      13.873   7.799   3.987  1.00 -0.49
ATOM    369  HG  SER A  38      13.492   7.000   4.359  1.00  0.49
ATOM    370  C   SER A  38      14.220   8.080   1.002  1.00  0.55
ATOM    371  O   SER A  38      14.056   9.224   0.533  1.00 -0.55
ATOM    372  N   LYS A  39      15.343   7.430   0.811  1.00 -0.40
ATOM    373  H   LYS A  39      15.518   6.513   1.164  1.00  0.40
ATOM    374  CA  LYS A  39      16.410   8.079   0.036  1.00  0.00
ATOM    375  CB  LYS A  39      17.766   7.511   0.382  1.00  0.00
ATOM    376  CG  LYS A  39      17.926   6.529   1.525  1.00  0.00
ATOM    377  CD  LYS A  39      19.285   6.772   2.215  1.00  0.00
ATOM    378  CE  LYS A  39      19.281   8.268   2.589  1.00  0.33
ATOM    379  NZ  LYS A  39      18.012   8.835   1.990  1.00 -0.32
ATOM    380  HZ1 LYS A  39      17.341   8.063   1.802  1.00  0.33
ATOM    381  HZ2 LYS A  39      18.236   9.324   1.100  1.00  0.33
ATOM    382  HZ3 LYS A  39      17.585   9.510   2.658  1.00  0.33
ATOM    383  C   LYS A  39      16.149   7.836  -1.458  1.00  0.55
ATOM    384  O   LYS A  39      16.607   8.608  -2.310  1.00 -0.55
ATOM    385  N   GLY A  40      15.420   6.748  -1.705  1.00 -0.40
ATOM    386  H   GLY A  40      15.044   6.158  -0.995  1.00  0.40
ATOM    387  CA  GLY A  40      15.152   6.388  -3.115  1.00  0.00
ATOM    388  C   GLY A  40      16.499   5.869  -3.682  1.00  0.55
ATOM    389  O   GLY A  40      16.691   6.012  -4.881  1.00 -0.55
ATOM    390  N   ASN A  41      17.345   5.248  -2.879  1.00 -0.40
ATOM    391  H   ASN A  41      17.125   5.077  -1.923  1.00  0.40
ATOM    392  CA  ASN A  41      18.656   4.768  -3.321  1.00  0.00
ATOM    393  CB  ASN A  41      19.660   5.137  -2.190  1.00  0.00
ATOM    394  CG  ASN A  41      19.415   4.159  -1.063  1.00  0.55
ATOM    395  OD1 ASN A  41      18.331   3.582  -0.908  1.00 -0.55
ATOM    396  ND2 ASN A  41      20.429   3.913  -0.227  1.00 -0.78
ATOM    397 HD21 ASN A  41      20.307   3.273   0.532  1.00  0.39
ATOM    398 HD22 ASN A  41      21.308   4.370  -0.359  1.00  0.39
ATOM    399  C   ASN A  41      18.791   3.299  -3.673  1.00  0.55
ATOM    400  O   ASN A  41      19.893   2.721  -3.645  1.00 -0.55
ATOM    401  N   LEU A  42      17.706   2.602  -4.035  1.00 -0.40
ATOM    402  H   LEU A  42      16.800   3.014  -4.097  1.00  0.40
ATOM    403  CA  LEU A  42      17.801   1.167  -4.366  1.00  0.00
ATOM    404  CB  LEU A  42      16.422   0.571  -4.646  1.00  0.00
ATOM    405  CG  LEU A  42      16.306  -0.921  -4.883  1.00  0.00
ATOM    406  CD1 LEU A  42      16.789  -1.705  -3.667  1.00  0.00
ATOM    407  CD2 LEU A  42      14.872  -1.264  -5.270  1.00  0.00
ATOM    408  C   LEU A  42      18.772   0.859  -5.524  1.00  0.55
ATOM    409  O   LEU A  42      19.554  -0.096  -5.416  1.00 -0.55
ATOM    410  N   ALA A  43      18.691   1.648  -6.583  1.00 -0.40
ATOM    411  H   ALA A  43      18.078   2.431  -6.657  1.00  0.40
ATOM    412  CA  ALA A  43      19.569   1.338  -7.721  1.00  0.00
ATOM    413  CB  ALA A  43      18.966   2.065  -8.911  1.00  0.00
ATOM    414  C   ALA A  43      21.023   1.663  -7.424  1.00  0.55
ATOM    415  O   ALA A  43      21.910   1.165  -8.140  1.00 -0.55
ATOM    416  N   ASP A  44      21.277   2.449  -6.389  1.00 -0.40
ATOM    417  H   ASP A  44      20.549   2.839  -5.831  1.00  0.40
ATOM    418  CA  ASP A  44      22.631   2.795  -6.000  1.00  0.00
ATOM    419  CB  ASP A  44      22.782   3.960  -5.026  1.00  0.00
ATOM    420  CG  ASP A  44      21.953   5.126  -5.520  1.00  0.10
ATOM    421  OD1 ASP A  44      22.010   5.282  -6.761  1.00 -0.55
ATOM    422  OD2 ASP A  44      21.287   5.844  -4.743  1.00 -0.55
ATOM    423  C   ASP A  44      23.228   1.635  -5.195  1.00  0.55
ATOM    424  O   ASP A  44      24.440   1.429  -5.311  1.00 -0.55
ATOM    425  N   VAL A  45      22.369   0.991  -4.428  1.00 -0.40
ATOM    426  H   VAL A  45      21.396   1.201  -4.378  1.00  0.40
ATOM    427  CA  VAL A  45      22.884  -0.101  -3.600  1.00  0.00
ATOM    428  CB  VAL A  45      22.219   0.010  -2.191  1.00  0.00
ATOM    429  CG1 VAL A  45      22.421   1.426  -1.646  1.00  0.00
ATOM    430  CG2 VAL A  45      20.743  -0.327  -2.180  1.00  0.00
ATOM    431  C   VAL A  45      22.741  -1.504  -4.160  1.00  0.55
ATOM    432  O   VAL A  45      23.317  -2.484  -3.636  1.00 -0.55
ATOM    433  N   ALA A  46      21.930  -1.649  -5.197  1.00 -0.40
ATOM    434  H   ALA A  46      21.481  -0.861  -5.608  1.00  0.40
ATOM    435  CA  ALA A  46      21.617  -2.936  -5.830  1.00  0.00
ATOM    436  CB  ALA A  46      20.573  -3.708  -5.029  1.00  0.00
ATOM    437  C   ALA A  46      21.151  -2.620  -7.241  1.00  0.55
ATOM    438  O   ALA A  46      19.974  -2.679  -7.582  1.00 -0.55
ATOM    439  N   PRO A  47      22.177  -2.290  -8.036  1.00 -0.20
ATOM    440  CD  PRO A  47      23.616  -2.206  -7.719  1.00  0.10
ATOM    441  CA  PRO A  47      21.898  -1.931  -9.444  1.00  0.10
ATOM    442  CB  PRO A  47      23.244  -1.460  -9.974  1.00  0.00
ATOM    443  CG  PRO A  47      24.088  -1.185  -8.761  1.00  0.00
ATOM    444  C   PRO A  47      21.214  -3.138 -10.098  1.00  0.55
ATOM    445  O   PRO A  47      21.542  -4.317  -9.806  1.00 -0.55
ATOM    446  N   GLY A  48      20.258  -2.779 -10.942  1.00 -0.40
ATOM    447  H   GLY A  48      20.020  -1.826 -11.115  1.00  0.40
ATOM    448  CA  GLY A  48      19.500  -3.787 -11.667  1.00  0.00
ATOM    449  C   GLY A  48      18.460  -4.570 -10.889  1.00  0.55
ATOM    450  O   GLY A  48      17.785  -5.350 -11.547  1.00 -0.55
ATOM    451  N   LYS A  49      18.335  -4.351  -9.587  1.00 -0.40
ATOM    452  H   LYS A  49      18.914  -3.687  -9.122  1.00  0.40
ATOM    453  CA  LYS A  49      17.375  -5.032  -8.729  1.00  0.00
ATOM    454  CB  LYS A  49      17.926  -5.170  -7.312  1.00  0.00
ATOM    455  CG  LYS A  49      19.054  -6.088  -7.059  1.00  0.00
ATOM    456  CD  LYS A  49      18.842  -7.363  -7.836  1.00  0.00
ATOM    457  CE  LYS A  49      20.240  -7.929  -8.118  1.00  0.33
ATOM    458  NZ  LYS A  49      20.148  -9.389  -8.459  1.00 -0.32
ATOM    459  HZ1 LYS A  49      19.554  -9.511  -9.304  1.00  0.33
ATOM    460  HZ2 LYS A  49      19.725  -9.906  -7.661  1.00  0.33
ATOM    461  HZ3 LYS A  49      21.100  -9.762  -8.648  1.00  0.33
ATOM    462  C   LYS A  49      16.086  -4.197  -8.577  1.00  0.55
ATOM    463  O   LYS A  49      16.107  -2.958  -8.682  1.00 -0.55
ATOM    464  N   SER A  50      15.029  -4.926  -8.243  1.00 -0.40
ATOM    465  H   SER A  50      15.101  -5.913  -8.135  1.00  0.40
ATOM    466  CA  SER A  50      13.711  -4.380  -8.011  1.00  0.00
ATOM    467  CB  SER A  50      12.781  -4.725  -9.188  1.00  0.00
ATOM    468  OG  SER A  50      12.867  -4.002 -10.390  1.00 -0.49
ATOM    469  HG  SER A  50      12.033  -4.143 -10.844  1.00  0.49
ATOM    470  C   SER A  50      13.192  -5.095  -6.760  1.00  0.55
ATOM    471  O   SER A  50      13.549  -6.266  -6.525  1.00 -0.55
ATOM    472  N   ILE A  51      12.381  -4.448  -5.965  1.00 -0.40
ATOM    473  H   ILE A  51      12.132  -3.499  -6.138  1.00  0.40
ATOM    474  CA  ILE A  51      11.777  -5.049  -4.775  1.00  0.00
ATOM    475  CB  ILE A  51      11.084  -3.944  -3.913  1.00  0.00
ATOM    476  CG2 ILE A  51      10.270  -4.546  -2.766  1.00  0.00
ATOM    477  CG1 ILE A  51      12.133  -2.913  -3.492  1.00  0.00
ATOM    478  CD1 ILE A  51      13.226  -3.409  -2.600  1.00  0.00
ATOM    479  C   ILE A  51      10.739  -6.054  -5.232  1.00  0.55
ATOM    480  O   ILE A  51       9.897  -5.770  -6.131  1.00 -0.55
ATOM    481  N   GLY A  52      10.688  -7.239  -4.682  1.00 -0.40
ATOM    482  H   GLY A  52      11.340  -7.517  -3.981  1.00  0.40
ATOM    483  CA  GLY A  52       9.696  -8.229  -5.038  1.00  0.00
ATOM    484  C   GLY A  52       9.954  -9.502  -4.256  1.00  0.55
ATOM    485  O   GLY A  52      11.108  -9.792  -3.885  1.00 -0.55
ATOM    486  N   GLY A  53       8.846 -10.212  -4.027  1.00 -0.40
ATOM    487  H   GLY A  53       7.963  -9.891  -4.357  1.00  0.40
ATOM    488  CA  GLY A  53       8.797 -11.458  -3.317  1.00  0.00
ATOM    489  C   GLY A  53       8.214 -11.485  -1.916  1.00  0.55
ATOM    490  O   GLY A  53       7.977 -12.598  -1.430  1.00 -0.55
ATOM    491  N   ASP A  54       7.920 -10.323  -1.341  1.00 -0.40
ATOM    492  H   ASP A  54       8.103  -9.451  -1.788  1.00  0.40
ATOM    493  CA  ASP A  54       7.303 -10.247   0.001  1.00  0.00
ATOM    494  CB  ASP A  54       7.322  -8.786   0.474  1.00  0.00
ATOM    495  CG  ASP A  54       8.784  -8.444   0.755  1.00  0.10
ATOM    496  OD1 ASP A  54       9.238  -9.072   1.746  1.00 -0.55
ATOM    497  OD2 ASP A  54       9.364  -7.643  -0.019  1.00 -0.55
ATOM    498  C   ASP A  54       5.869 -10.753   0.005  1.00  0.55
ATOM    499  O   ASP A  54       5.163 -10.704  -1.011  1.00 -0.55
ATOM    500  N   ILE A  55       5.396 -11.225   1.127  1.00 -0.40
ATOM    501  H   ILE A  55       5.969 -11.292   1.940  1.00  0.40
ATOM    502  CA  ILE A  55       4.013 -11.689   1.300  1.00  0.00
ATOM    503  CB  ILE A  55       3.725 -12.284   2.698  1.00  0.00
ATOM    504  CG2 ILE A  55       2.232 -12.551   2.971  1.00  0.00
ATOM    505  CG1 ILE A  55       4.558 -13.587   2.828  1.00  0.00
ATOM    506  CD1 ILE A  55       3.737 -14.705   2.189  1.00  0.00
ATOM    507  C   ILE A  55       3.134 -10.440   1.118  1.00  0.55
ATOM    508  O   ILE A  55       3.504  -9.331   1.510  1.00 -0.55
ATOM    509  N   PHE A  56       2.000 -10.681   0.522  1.00 -0.40
ATOM    510  H   PHE A  56       1.791 -11.609   0.231  1.00  0.40
ATOM    511  CA  PHE A  56       0.953  -9.735   0.210  1.00  0.00
ATOM    512  CB  PHE A  56       0.565  -9.717  -1.293  1.00  0.12
ATOM    513  CG  PHE A  56      -0.506  -8.676  -1.530  1.00 -0.12
ATOM    514  CD1 PHE A  56      -0.206  -7.327  -1.368  1.00 -0.12
ATOM    515  HD1 PHE A  56       0.798  -7.040  -1.093  1.00  0.12
ATOM    516  CE1 PHE A  56      -1.158  -6.350  -1.549  1.00 -0.12
ATOM    517  HE1 PHE A  56      -0.909  -5.309  -1.405  1.00  0.12
ATOM    518  CZ  PHE A  56      -2.424  -6.716  -1.915  1.00 -0.12
ATOM    519  HZ  PHE A  56      -3.172  -5.952  -2.069  1.00  0.12
ATOM    520  CD2 PHE A  56      -1.807  -9.048  -1.893  1.00 -0.12
ATOM    521  HD2 PHE A  56      -2.067 -10.089  -2.017  1.00  0.12
ATOM    522  CE2 PHE A  56      -2.764  -8.044  -2.091  1.00 -0.12
ATOM    523  HE2 PHE A  56      -3.770  -8.308  -2.383  1.00  0.12
ATOM    524  C   PHE A  56      -0.213 -10.175   1.079  1.00  0.55
ATOM    525  O   PHE A  56      -0.703 -11.289   0.808  1.00 -0.55
ATOM    526  N   SER A  57      -0.570  -9.300   2.033  1.00 -0.40
ATOM    527  H   SER A  57      -0.160  -8.405   2.184  1.00  0.40
ATOM    528  CA  SER A  57      -1.681  -9.759   2.914  1.00  0.00
ATOM    529  CB  SER A  57      -1.460  -9.230   4.340  1.00  0.00
ATOM    530  OG  SER A  57      -0.176  -9.733   4.729  1.00 -0.49
ATOM    531  HG  SER A  57      -0.024  -9.410   5.620  1.00  0.49
ATOM    532  C   SER A  57      -3.088  -9.504   2.431  1.00  0.55
ATOM    533  O   SER A  57      -3.984  -9.914   3.203  1.00 -0.55
ATOM    534  N   ASN A  58      -3.285  -8.888   1.254  1.00 -0.40
ATOM    535  H   ASN A  58      -2.529  -8.536   0.708  1.00  0.40
ATOM    536  CA  ASN A  58      -4.616  -8.693   0.703  1.00  0.00
ATOM    537  CB  ASN A  58      -5.010 -10.107   0.212  1.00  0.00
ATOM    538  CG  ASN A  58      -6.288 -10.275  -0.572  1.00  0.55
ATOM    539  OD1 ASN A  58      -6.557  -9.283  -1.273  1.00 -0.55
ATOM    540  ND2 ASN A  58      -7.075 -11.330  -0.604  1.00 -0.78
ATOM    541 HD21 ASN A  58      -7.901 -11.320  -1.166  1.00  0.39
ATOM    542 HD22 ASN A  58      -6.846 -12.140  -0.065  1.00  0.39
ATOM    543  C   ASN A  58      -5.583  -8.193   1.776  1.00  0.55
ATOM    544  O   ASN A  58      -6.665  -8.769   2.054  1.00 -0.55
ATOM    545  N   ARG A  59      -5.176  -7.077   2.340  1.00 -0.40
ATOM    546  H   ARG A  59      -4.348  -6.625   2.019  1.00  0.40
ATOM    547  CA  ARG A  59      -5.845  -6.392   3.447  1.00  0.00
ATOM    548  CB  ARG A  59      -4.946  -5.301   4.041  1.00  0.00
ATOM    549  CG  ARG A  59      -3.604  -5.874   4.524  1.00  0.00
ATOM    550  CD  ARG A  59      -2.601  -4.742   4.785  1.00  0.35
ATOM    551  NE  ARG A  59      -1.233  -5.331   4.940  1.00 -0.35
ATOM    552  HE  ARG A  59      -0.623  -5.392   4.150  1.00  0.45
ATOM    553  CZ  ARG A  59      -0.828  -5.775   6.128  1.00  0.35
ATOM    554  NH1 ARG A  59      -1.603  -5.671   7.203  1.00 -0.70
ATOM    555 HH11 ARG A  59      -2.509  -5.253   7.129  1.00  0.40
ATOM    556 HH12 ARG A  59      -1.281  -6.011   8.087  1.00  0.40
ATOM    557  NH2 ARG A  59       0.344  -6.329   6.307  1.00 -0.70
ATOM    558 HH21 ARG A  59       0.972  -6.431   5.536  1.00  0.40
ATOM    559 HH22 ARG A  59       0.611  -6.650   7.216  1.00  0.40
ATOM    560  C   ARG A  59      -7.222  -5.897   3.110  1.00  0.55
ATOM    561  O   ARG A  59      -8.036  -5.881   4.032  1.00 -0.55
ATOM    562  N   GLU A  60      -7.547  -5.491   1.914  1.00 -0.40
ATOM    563  H   GLU A  60      -6.864  -5.461   1.190  1.00  0.40
ATOM    564  CA  GLU A  60      -8.873  -5.052   1.506  1.00  0.00
ATOM    565  CB  GLU A  60      -8.790  -4.022   0.385  1.00  0.00
ATOM    566  CG  GLU A  60      -8.003  -2.794   0.795  1.00  0.00
ATOM    567  CD  GLU A  60      -8.842  -1.911   1.675  1.00  0.10
ATOM    568  OE1 GLU A  60     -10.028  -2.229   1.907  1.00 -0.55
ATOM    569  OE2 GLU A  60      -8.438  -0.880   2.210  1.00 -0.55
ATOM    570  C   GLU A  60      -9.672  -6.237   1.029  1.00  0.55
ATOM    571  O   GLU A  60     -10.820  -6.034   0.703  1.00 -0.55
ATOM    572  N   GLY A  61      -9.182  -7.448   0.933  1.00 -0.40
ATOM    573  H   GLY A  61      -8.238  -7.601   1.205  1.00  0.40
ATOM    574  CA  GLY A  61      -9.823  -8.650   0.476  1.00  0.00
ATOM    575  C   GLY A  61     -10.221  -8.623  -1.000  1.00  0.55
ATOM    576  O   GLY A  61     -11.150  -9.354  -1.387  1.00 -0.55
ATOM    577  N   LYS A  62      -9.558  -7.847  -1.837  1.00 -0.40
ATOM    578  H   LYS A  62      -8.801  -7.280  -1.524  1.00  0.40
ATOM    579  CA  LYS A  62      -9.862  -7.746  -3.271  1.00  0.00
ATOM    580  CB  LYS A  62      -9.299  -6.428  -3.823  1.00  0.00
ATOM    581  CG  LYS A  62      -9.955  -5.251  -3.095  1.00  0.00
ATOM    582  CD  LYS A  62      -9.833  -4.014  -3.951  1.00  0.00
ATOM    583  CE  LYS A  62     -10.111  -2.726  -3.163  1.00  0.33
ATOM    584  NZ  LYS A  62      -8.855  -1.875  -3.145  1.00 -0.32
ATOM    585  HZ1 LYS A  62      -8.583  -1.636  -4.120  1.00  0.33
ATOM    586  HZ2 LYS A  62      -8.084  -2.403  -2.690  1.00  0.33
ATOM    587  HZ3 LYS A  62      -9.036  -1.000  -2.612  1.00  0.33
ATOM    588  C   LYS A  62      -9.403  -8.959  -4.069  1.00  0.55
ATOM    589  O   LYS A  62     -10.074  -9.230  -5.090  1.00 -0.55
ATOM    590  N   LEU A  63      -8.368  -9.681  -3.706  1.00 -0.40
ATOM    591  H   LEU A  63      -7.811  -9.440  -2.915  1.00  0.40
ATOM    592  CA  LEU A  63      -7.960 -10.884  -4.430  1.00  0.00
ATOM    593  CB  LEU A  63      -6.432 -11.095  -4.423  1.00  0.00
ATOM    594  CG  LEU A  63      -5.644  -9.882  -4.989  1.00  0.00
ATOM    595  CD1 LEU A  63      -4.143  -9.996  -4.817  1.00  0.00
ATOM    596  CD2 LEU A  63      -6.001  -9.806  -6.465  1.00  0.00
ATOM    597  C   LEU A  63      -8.704 -12.067  -3.791  1.00  0.55
ATOM    598  O   LEU A  63      -8.974 -12.112  -2.583  1.00 -0.55
ATOM    599  N   PRO A  64      -8.946 -13.064  -4.635  1.00 -0.20
ATOM    600  CD  PRO A  64      -8.616 -13.098  -6.071  1.00  0.10
ATOM    601  CA  PRO A  64      -9.680 -14.243  -4.193  1.00  0.10
ATOM    602  CB  PRO A  64     -10.035 -14.971  -5.498  1.00  0.00
ATOM    603  CG  PRO A  64      -8.896 -14.535  -6.437  1.00  0.00
ATOM    604  C   PRO A  64      -8.932 -15.036  -3.169  1.00  0.55
ATOM    605  O   PRO A  64      -7.748 -15.314  -3.329  1.00 -0.55
ATOM    606  N   GLY A  65      -9.622 -15.448  -2.114  1.00 -0.40
ATOM    607  H   GLY A  65     -10.591 -15.258  -1.979  1.00  0.40
ATOM    608  CA  GLY A  65      -8.929 -16.230  -1.079  1.00  0.00
ATOM    609  C   GLY A  65      -9.336 -17.673  -1.158  1.00  0.55
ATOM    610  O   GLY A  65     -10.357 -17.964  -1.787  1.00 -0.55
ATOM    611  N   LYS A  66      -8.598 -18.534  -0.512  1.00 -0.40
ATOM    612  H   LYS A  66      -7.799 -18.218  -0.010  1.00  0.40
ATOM    613  CA  LYS A  66      -8.804 -19.969  -0.429  1.00  0.00
ATOM    614  CB  LYS A  66      -8.493 -20.623  -1.763  1.00  0.00
ATOM    615  CG  LYS A  66      -8.773 -22.095  -1.893  1.00  0.00
ATOM    616  CD  LYS A  66      -8.151 -22.739  -3.120  1.00  0.00
ATOM    617  CE  LYS A  66      -8.794 -24.090  -3.404  1.00  0.33
ATOM    618  NZ  LYS A  66     -10.320 -24.058  -3.435  1.00 -0.32
ATOM    619  HZ1 LYS A  66     -10.639 -23.405  -4.178  1.00  0.33
ATOM    620  HZ2 LYS A  66     -10.678 -23.737  -2.513  1.00  0.33
ATOM    621  HZ3 LYS A  66     -10.682 -25.013  -3.633  1.00  0.33
ATOM    622  C   LYS A  66      -7.904 -20.498   0.687  1.00  0.55
ATOM    623  O   LYS A  66      -6.818 -19.964   0.929  1.00 -0.55
ATOM    624  N   SER A  67      -8.376 -21.555   1.351  1.00 -0.40
ATOM    625  H   SER A  67      -9.266 -21.959   1.159  1.00  0.40
ATOM    626  CA  SER A  67      -7.582 -22.179   2.419  1.00  0.00
ATOM    627  CB  SER A  67      -8.465 -23.182   3.180  1.00  0.00
ATOM    628  OG  SER A  67      -7.609 -23.855   4.133  1.00 -0.49
ATOM    629  HG  SER A  67      -8.171 -24.477   4.600  1.00  0.49
ATOM    630  C   SER A  67      -6.353 -22.792   1.744  1.00  0.55
ATOM    631  O   SER A  67      -6.455 -23.458   0.714  1.00 -0.55
ATOM    632  N   GLY A  68      -5.187 -22.444   2.261  1.00 -0.40
ATOM    633  H   GLY A  68      -5.171 -21.843   3.053  1.00  0.40
ATOM    634  CA  GLY A  68      -3.857 -22.835   1.817  1.00  0.00
ATOM    635  C   GLY A  68      -3.157 -21.869   0.859  1.00  0.55
ATOM    636  O   GLY A  68      -1.969 -21.990   0.526  1.00 -0.55
ATOM    637  N   ARG A  69      -3.898 -20.897   0.347  1.00 -0.40
ATOM    638  H   ARG A  69      -4.852 -20.788   0.614  1.00  0.40
ATOM    639  CA  ARG A  69      -3.420 -19.922  -0.618  1.00  0.00
ATOM    640  CB  ARG A  69      -4.593 -19.453  -1.539  1.00  0.00
ATOM    641  CG  ARG A  69      -3.949 -18.459  -2.558  1.00  0.00
ATOM    642  CD  ARG A  69      -5.020 -17.790  -3.423  1.00  0.35
ATOM    643  NE  ARG A  69      -5.569 -18.845  -4.263  1.00 -0.35
ATOM    644  HE  ARG A  69      -4.930 -19.576  -4.487  1.00  0.45
ATOM    645  CZ  ARG A  69      -6.773 -18.987  -4.771  1.00  0.35
ATOM    646  NH1 ARG A  69      -7.723 -18.092  -4.526  1.00 -0.70
ATOM    647 HH11 ARG A  69      -7.525 -17.299  -3.949  1.00  0.40
ATOM    648 HH12 ARG A  69      -8.635 -18.210  -4.918  1.00  0.40
ATOM    649  NH2 ARG A  69      -7.106 -20.029  -5.527  1.00 -0.70
ATOM    650 HH21 ARG A  69      -6.430 -20.739  -5.726  1.00  0.40
ATOM    651 HH22 ARG A  69      -8.032 -20.103  -5.897  1.00  0.40
ATOM    652  C   ARG A  69      -2.755 -18.741   0.004  1.00  0.55
ATOM    653  O   ARG A  69      -3.392 -18.094   0.829  1.00 -0.55
ATOM    654  N   THR A  70      -1.512 -18.467  -0.352  1.00 -0.40
ATOM    655  H   THR A  70      -0.984 -19.053  -0.962  1.00  0.40
ATOM    656  CA  THR A  70      -0.845 -17.260   0.147  1.00  0.00
ATOM    657  CB  THR A  70       0.375 -17.431   1.060  1.00  0.00
ATOM    658  OG1 THR A  70       1.278 -18.350   0.481  1.00 -0.49
ATOM    659  HG1 THR A  70       2.081 -18.298   1.005  1.00  0.49
ATOM    660  CG2 THR A  70      -0.077 -17.997   2.412  1.00  0.00
ATOM    661  C   THR A  70      -0.515 -16.414  -1.109  1.00  0.55
ATOM    662  O   THR A  70      -0.403 -16.961  -2.240  1.00 -0.55
ATOM    663  N   TRP A  71      -0.442 -15.093  -0.917  1.00 -0.40
ATOM    664  H   TRP A  71      -0.595 -14.693  -0.017  1.00  0.40
ATOM    665  CA  TRP A  71      -0.142 -14.139  -1.974  1.00  0.00
ATOM    666  CB  TRP A  71      -1.236 -13.052  -2.114  1.00  0.12
ATOM    667  CG  TRP A  71      -2.573 -13.520  -2.599  1.00 -0.12
ATOM    668  CD1 TRP A  71      -3.654 -13.963  -1.879  1.00 -0.12
ATOM    669  HD1 TRP A  71      -3.679 -14.015  -0.801  1.00  0.12
ATOM    670  NE1 TRP A  71      -4.709 -14.335  -2.695  1.00 -0.40
ATOM    671  HE1 TRP A  71      -5.582 -14.660  -2.405  1.00  0.40
ATOM    672  CE2 TRP A  71      -4.290 -14.158  -3.995  1.00  0.00
ATOM    673  CD2 TRP A  71      -2.951 -13.683  -3.979  1.00  0.00
ATOM    674  CE3 TRP A  71      -2.286 -13.434  -5.189  1.00 -0.12
ATOM    675  HE3 TRP A  71      -1.264 -13.085  -5.203  1.00  0.12
ATOM    676  CZ3 TRP A  71      -2.943 -13.635  -6.387  1.00 -0.12
ATOM    677  HZ3 TRP A  71      -2.463 -13.385  -7.322  1.00  0.12
ATOM    678  CZ2 TRP A  71      -4.942 -14.452  -5.192  1.00 -0.12
ATOM    679  HZ2 TRP A  71      -5.935 -14.875  -5.217  1.00  0.12
ATOM    680  CH2 TRP A  71      -4.270 -14.181  -6.377  1.00 -0.12
ATOM    681  HH2 TRP A  71      -4.760 -14.386  -7.317  1.00  0.12
ATOM    682  C   TRP A  71       1.190 -13.494  -1.627  1.00  0.55
ATOM    683  O   TRP A  71       1.667 -13.324  -0.489  1.00 -0.55
ATOM    684  N   ARG A  72       1.831 -13.074  -2.687  1.00 -0.40
ATOM    685  H   ARG A  72       1.451 -13.261  -3.587  1.00  0.40
ATOM    686  CA  ARG A  72       3.100 -12.324  -2.739  1.00  0.00
ATOM    687  CB  ARG A  72       4.302 -13.264  -2.989  1.00  0.00
ATOM    688  CG  ARG A  72       4.494 -14.152  -1.772  1.00  0.00
ATOM    689  CD  ARG A  72       5.720 -15.003  -2.058  1.00  0.35
ATOM    690  NE  ARG A  72       5.747 -16.081  -1.063  1.00 -0.35
ATOM    691  HE  ARG A  72       5.221 -16.921  -1.193  1.00  0.45
ATOM    692  CZ  ARG A  72       6.503 -15.894   0.024  1.00  0.35
ATOM    693  NH1 ARG A  72       7.212 -14.795   0.222  1.00 -0.70
ATOM    694 HH11 ARG A  72       7.196 -14.061  -0.458  1.00  0.40
ATOM    695 HH12 ARG A  72       7.764 -14.698   1.050  1.00  0.40
ATOM    696  NH2 ARG A  72       6.483 -16.901   0.903  1.00 -0.70
ATOM    697 HH21 ARG A  72       5.930 -17.714   0.720  1.00  0.40
ATOM    698 HH22 ARG A  72       7.021 -16.842   1.744  1.00  0.40
ATOM    699  C   ARG A  72       3.036 -11.243  -3.820  1.00  0.55
ATOM    700  O   ARG A  72       2.191 -11.355  -4.728  1.00 -0.55
ATOM    701  N   GLU A  73       3.936 -10.264  -3.747  1.00 -0.40
ATOM    702  H   GLU A  73       4.656 -10.222  -3.058  1.00  0.40
ATOM    703  CA  GLU A  73       3.873  -9.186  -4.728  1.00  0.00
ATOM    704  CB  GLU A  73       3.262  -7.930  -4.072  1.00  0.00
ATOM    705  CG  GLU A  73       3.925  -7.446  -2.787  1.00  0.00
ATOM    706  CD  GLU A  73       3.393  -6.054  -2.446  1.00  0.10
ATOM    707  OE1 GLU A  73       3.359  -5.139  -3.333  1.00 -0.55
ATOM    708  OE2 GLU A  73       2.988  -5.860  -1.259  1.00 -0.55
ATOM    709  C   GLU A  73       5.237  -8.767  -5.225  1.00  0.55
ATOM    710  O   GLU A  73       6.147  -9.124  -4.472  1.00 -0.55
ATOM    711  N   ALA A  74       5.340  -8.078  -6.346  1.00 -0.40
ATOM    712  H   ALA A  74       4.554  -7.833  -6.908  1.00  0.40
ATOM    713  CA  ALA A  74       6.661  -7.638  -6.813  1.00  0.00
ATOM    714  CB  ALA A  74       7.345  -8.552  -7.808  1.00  0.00
ATOM    715  C   ALA A  74       6.452  -6.318  -7.536  1.00  0.55
ATOM    716  O   ALA A  74       5.351  -6.256  -8.102  1.00 -0.55
ATOM    717  N   ASP A  75       7.435  -5.465  -7.492  1.00 -0.40
ATOM    718  H   ASP A  75       8.271  -5.635  -6.976  1.00  0.40
ATOM    719  CA  ASP A  75       7.355  -4.202  -8.207  1.00  0.00
ATOM    720  CB  ASP A  75       8.469  -3.255  -7.795  1.00  0.00
ATOM    721  CG  ASP A  75       8.228  -2.602  -6.463  1.00  0.10
ATOM    722  OD1 ASP A  75       7.365  -3.160  -5.733  1.00 -0.55
ATOM    723  OD2 ASP A  75       8.891  -1.609  -6.198  1.00 -0.55
ATOM    724  C   ASP A  75       7.536  -4.453  -9.705  1.00  0.55
ATOM    725  O   ASP A  75       8.358  -5.336 -10.033  1.00 -0.55
ATOM    726  N   ILE A  76       6.809  -3.715 -10.509  1.00 -0.40
ATOM    727  H   ILE A  76       6.172  -3.036 -10.152  1.00  0.40
ATOM    728  CA  ILE A  76       6.860  -3.816 -11.972  1.00  0.00
ATOM    729  CB  ILE A  76       5.529  -4.362 -12.506  1.00  0.00
ATOM    730  CG2 ILE A  76       5.432  -4.066 -14.023  1.00  0.00
ATOM    731  CG1 ILE A  76       5.271  -5.825 -12.139  1.00  0.00
ATOM    732  CD1 ILE A  76       6.091  -6.968 -12.724  1.00  0.00
ATOM    733  C   ILE A  76       7.239  -2.425 -12.523  1.00  0.55
ATOM    734  O   ILE A  76       6.950  -1.332 -11.965  1.00 -0.55
ATOM    735  N   ASN A  77       7.960  -2.449 -13.657  1.00 -0.40
ATOM    736  H   ASN A  77       8.202  -3.326 -14.059  1.00  0.40
ATOM    737  CA  ASN A  77       8.457  -1.322 -14.407  1.00  0.00
ATOM    738  CB  ASN A  77       7.333  -0.411 -14.971  1.00  0.00
ATOM    739  CG  ASN A  77       6.344  -1.111 -15.869  1.00  0.55
ATOM    740  OD1 ASN A  77       6.741  -1.975 -16.656  1.00 -0.55
ATOM    741  ND2 ASN A  77       5.006  -0.926 -15.789  1.00 -0.78
ATOM    742 HD21 ASN A  77       4.628  -0.299 -15.108  1.00  0.39
ATOM    743 HD22 ASN A  77       4.396  -1.417 -16.411  1.00  0.39
ATOM    744  C   ASN A  77       9.403  -0.463 -13.600  1.00  0.55
ATOM    745  O   ASN A  77       9.554   0.735 -13.921  1.00 -0.55
ATOM    746  N   TYR A  78      10.054  -1.014 -12.586  1.00 -0.40
ATOM    747  H   TYR A  78       9.953  -1.964 -12.302  1.00  0.40
ATOM    748  CA  TYR A  78      10.987  -0.153 -11.835  1.00  0.00
ATOM    749  CB  TYR A  78      11.114  -0.635 -10.369  1.00  0.12
ATOM    750  CG  TYR A  78      12.127   0.157  -9.553  1.00 -0.12
ATOM    751  CD1 TYR A  78      11.822   1.381  -8.970  1.00 -0.12
ATOM    752  HD1 TYR A  78      10.822   1.770  -9.090  1.00  0.12
ATOM    753  CE1 TYR A  78      12.738   2.130  -8.242  1.00 -0.12
ATOM    754  HE1 TYR A  78      12.455   3.087  -7.829  1.00  0.12
ATOM    755  CZ  TYR A  78      14.026   1.634  -8.049  1.00  0.06
ATOM    756  OH  TYR A  78      14.967   2.306  -7.295  1.00 -0.49
ATOM    757  HH  TYR A  78      14.564   3.114  -6.969  1.00  0.43
ATOM    758  CD2 TYR A  78      13.432  -0.306  -9.349  1.00 -0.12
ATOM    759  HD2 TYR A  78      13.728  -1.265  -9.749  1.00  0.12
ATOM    760  CE2 TYR A  78      14.337   0.446  -8.645  1.00 -0.12
ATOM    761  HE2 TYR A  78      15.349   0.079  -8.557  1.00  0.12
ATOM    762  C   TYR A  78      12.413  -0.178 -12.438  1.00  0.55
ATOM    763  O   TYR A  78      12.862  -1.299 -12.778  1.00 -0.55
ATOM    764  N   THR A  79      13.055   0.967 -12.505  1.00 -0.40
ATOM    765  H   THR A  79      12.647   1.843 -12.260  1.00  0.40
ATOM    766  CA  THR A  79      14.483   0.970 -12.976  1.00  0.00
ATOM    767  CB  THR A  79      14.803   1.592 -14.328  1.00  0.00
ATOM    768  OG1 THR A  79      14.385   2.971 -14.262  1.00 -0.49
ATOM    769  HG1 THR A  79      14.733   3.391 -15.052  1.00  0.49
ATOM    770  CG2 THR A  79      14.002   0.959 -15.436  1.00  0.00
ATOM    771  C   THR A  79      15.351   1.637 -11.894  1.00  0.55
ATOM    772  O   THR A  79      16.349   1.032 -11.473  1.00 -0.55
ATOM    773  N   SER A  80      14.989   2.808 -11.405  1.00 -0.40
ATOM    774  H   SER A  80      14.188   3.302 -11.733  1.00  0.40
ATOM    775  CA  SER A  80      15.764   3.450 -10.337  1.00  0.00
ATOM    776  CB  SER A  80      17.074   3.985 -10.954  1.00  0.00
ATOM    777  OG  SER A  80      16.689   5.130 -11.727  1.00 -0.49
ATOM    778  HG  SER A  80      17.498   5.471 -12.116  1.00  0.49
ATOM    779  C   SER A  80      14.995   4.586  -9.689  1.00  0.55
ATOM    780  O   SER A  80      13.962   4.988 -10.246  1.00 -0.55
ATOM    781  N   GLY A  81      15.469   5.095  -8.565  1.00 -0.40
ATOM    782  H   GLY A  81      16.296   4.761  -8.118  1.00  0.40
ATOM    783  CA  GLY A  81      14.744   6.232  -7.911  1.00  0.00
ATOM    784  C   GLY A  81      13.677   5.692  -6.949  1.00  0.55
ATOM    785  O   GLY A  81      13.793   4.526  -6.518  1.00 -0.55
ATOM    786  N   PHE A  82      12.681   6.519  -6.644  1.00 -0.40
ATOM    787  H   PHE A  82      12.620   7.452  -6.989  1.00  0.40
ATOM    788  CA  PHE A  82      11.607   6.060  -5.759  1.00  0.00
ATOM    789  CB  PHE A  82      10.687   7.209  -5.302  1.00  0.12
ATOM    790  CG  PHE A  82      11.526   8.242  -4.598  1.00 -0.12
ATOM    791  CD1 PHE A  82      11.807   8.097  -3.257  1.00 -0.12
ATOM    792  HD1 PHE A  82      11.405   7.252  -2.718  1.00  0.12
ATOM    793  CE1 PHE A  82      12.593   9.014  -2.594  1.00 -0.12
ATOM    794  HE1 PHE A  82      12.797   8.896  -1.541  1.00  0.12
ATOM    795  CZ  PHE A  82      13.119  10.090  -3.292  1.00 -0.12
ATOM    796  HZ  PHE A  82      13.742  10.812  -2.785  1.00  0.12
ATOM    797  CD2 PHE A  82      12.054   9.308  -5.287  1.00 -0.12
ATOM    798  HD2 PHE A  82      11.848   9.417  -6.341  1.00  0.12
ATOM    799  CE2 PHE A  82      12.843  10.237  -4.648  1.00 -0.12
ATOM    800  HE2 PHE A  82      13.245  11.076  -5.197  1.00  0.12
ATOM    801  C   PHE A  82      10.689   5.067  -6.458  1.00  0.55
ATOM    802  O   PHE A  82      10.541   5.028  -7.685  1.00 -0.55
ATOM    803  N   ARG A  83      10.019   4.261  -5.655  1.00 -0.40
ATOM    804  H   ARG A  83      10.149   4.295  -4.667  1.00  0.40
ATOM    805  CA  ARG A  83       9.043   3.261  -6.122  1.00  0.00
ATOM    806  CB  ARG A  83       8.697   2.313  -4.945  1.00  0.00
ATOM    807  CG  ARG A  83       9.990   1.615  -4.482  1.00  0.00
ATOM    808  CD  ARG A  83       9.798   0.556  -3.425  1.00  0.35
ATOM    809  NE  ARG A  83       8.754  -0.437  -3.613  1.00 -0.35
ATOM    810  HE  ARG A  83       8.876  -1.054  -4.388  1.00  0.45
ATOM    811  CZ  ARG A  83       7.655  -0.631  -2.887  1.00  0.35
ATOM    812  NH1 ARG A  83       7.369   0.129  -1.831  1.00 -0.70
ATOM    813 HH11 ARG A  83       7.986   0.870  -1.566  1.00  0.40
ATOM    814 HH12 ARG A  83       6.536  -0.040  -1.304  1.00  0.40
ATOM    815  NH2 ARG A  83       6.774  -1.594  -3.154  1.00 -0.70
ATOM    816 HH21 ARG A  83       6.925  -2.208  -3.929  1.00  0.40
ATOM    817 HH22 ARG A  83       5.962  -1.702  -2.580  1.00  0.40
ATOM    818  C   ARG A  83       7.834   3.943  -6.767  1.00  0.55
ATOM    819  O   ARG A  83       7.395   5.065  -6.449  1.00 -0.55
ATOM    820  N   ASN A  84       7.340   3.188  -7.727  1.00 -0.40
ATOM    821  H   ASN A  84       7.763   2.313  -7.946  1.00  0.40
ATOM    822  CA  ASN A  84       6.178   3.516  -8.546  1.00  0.00
ATOM    823  CB  ASN A  84       6.461   3.215 -10.027  1.00  0.00
ATOM    824  CG  ASN A  84       6.530   1.715 -10.328  1.00  0.55
ATOM    825  OD1 ASN A  84       6.118   0.808  -9.561  1.00 -0.55
ATOM    826  ND2 ASN A  84       7.092   1.413 -11.499  1.00 -0.78
ATOM    827 HD21 ASN A  84       7.180   0.457 -11.780  1.00  0.39
ATOM    828 HD22 ASN A  84       7.426   2.142 -12.097  1.00  0.39
ATOM    829  C   ASN A  84       4.912   2.804  -8.005  1.00  0.55
ATOM    830  O   ASN A  84       4.898   2.211  -6.893  1.00 -0.55
ATOM    831  N   SER A  85       3.849   2.897  -8.803  1.00 -0.40
ATOM    832  H   SER A  85       3.863   3.364  -9.684  1.00  0.40
ATOM    833  CA  SER A  85       2.600   2.296  -8.389  1.00  0.00
ATOM    834  CB  SER A  85       1.400   3.258  -8.610  1.00  0.00
ATOM    835  OG  SER A  85       1.363   3.519 -10.013  1.00 -0.49
ATOM    836  HG  SER A  85       0.933   2.759 -10.412  1.00  0.49
ATOM    837  C   SER A  85       2.221   0.984  -9.053  1.00  0.55
ATOM    838  O   SER A  85       1.044   0.610  -8.845  1.00 -0.55
ATOM    839  N   ASP A  86       3.146   0.340  -9.755  1.00 -0.40
ATOM    840  H   ASP A  86       4.082   0.672  -9.841  1.00  0.40
ATOM    841  CA  ASP A  86       2.827  -0.907 -10.449  1.00  0.00
ATOM    842  CB  ASP A  86       3.455  -1.040 -11.864  1.00  0.00
ATOM    843  CG  ASP A  86       3.076   0.125 -12.755  1.00  0.10
ATOM    844  OD1 ASP A  86       2.013   0.732 -12.592  1.00 -0.55
ATOM    845  OD2 ASP A  86       3.874   0.510 -13.633  1.00 -0.55
ATOM    846  C   ASP A  86       3.309  -2.123  -9.685  1.00  0.55
ATOM    847  O   ASP A  86       4.450  -2.136  -9.298  1.00 -0.55
ATOM    848  N   ARG A  87       2.418  -3.073  -9.560  1.00 -0.40
ATOM    849  H   ARG A  87       1.495  -2.973  -9.923  1.00  0.40
ATOM    850  CA  ARG A  87       2.695  -4.322  -8.898  1.00  0.00
ATOM    851  CB  ARG A  87       2.186  -4.266  -7.449  1.00  0.00
ATOM    852  CG  ARG A  87       2.501  -3.028  -6.643  1.00  0.00
ATOM    853  CD  ARG A  87       3.927  -3.018  -6.062  1.00  0.35
ATOM    854  NE  ARG A  87       4.185  -1.826  -5.266  1.00 -0.35
ATOM    855  HE  ARG A  87       3.949  -1.886  -4.299  1.00  0.45
ATOM    856  CZ  ARG A  87       4.695  -0.674  -5.669  1.00  0.35
ATOM    857  NH1 ARG A  87       5.029  -0.598  -6.963  1.00 -0.70
ATOM    858 HH11 ARG A  87       4.888  -1.385  -7.563  1.00  0.40
ATOM    859 HH12 ARG A  87       5.420   0.247  -7.330  1.00  0.40
ATOM    860  NH2 ARG A  87       4.911   0.384  -4.927  1.00 -0.70
ATOM    861 HH21 ARG A  87       4.684   0.367  -3.954  1.00  0.40
ATOM    862 HH22 ARG A  87       5.303   1.209  -5.335  1.00  0.40
ATOM    863  C   ARG A  87       2.048  -5.511  -9.595  1.00  0.55
ATOM    864  O   ARG A  87       0.994  -5.440 -10.212  1.00 -0.55
ATOM    865  N   ILE A  88       2.744  -6.631  -9.463  1.00 -0.40
ATOM    866  H   ILE A  88       3.645  -6.618  -9.039  1.00  0.40
ATOM    867  CA  ILE A  88       2.297  -7.968  -9.903  1.00  0.00
ATOM    868  CB  ILE A  88       3.279  -8.666 -10.869  1.00  0.00
ATOM    869  CG2 ILE A  88       4.568  -9.025 -10.151  1.00  0.00
ATOM    870  CG1 ILE A  88       2.604  -9.907 -11.470  1.00  0.00
ATOM    871  CD1 ILE A  88       3.230 -10.387 -12.771  1.00  0.00
ATOM    872  C   ILE A  88       2.014  -8.740  -8.581  1.00  0.55
ATOM    873  O   ILE A  88       2.796  -8.689  -7.605  1.00 -0.55
ATOM    874  N   LEU A  89       0.906  -9.435  -8.514  1.00 -0.40
ATOM    875  H   LEU A  89       0.301  -9.474  -9.304  1.00  0.40
ATOM    876  CA  LEU A  89       0.422 -10.198  -7.370  1.00  0.00
ATOM    877  CB  LEU A  89      -0.936  -9.722  -6.850  1.00  0.00
ATOM    878  CG  LEU A  89      -1.060  -8.282  -6.388  1.00  0.00
ATOM    879  CD1 LEU A  89       0.068  -7.958  -5.417  1.00  0.00
ATOM    880  CD2 LEU A  89      -0.990  -7.185  -7.456  1.00  0.00
ATOM    881  C   LEU A  89       0.316 -11.659  -7.794  1.00  0.55
ATOM    882  O   LEU A  89      -0.360 -11.902  -8.797  1.00 -0.55
ATOM    883  N   TYR A  90       0.908 -12.566  -7.023  1.00 -0.40
ATOM    884  H   TYR A  90       1.371 -12.347  -6.168  1.00  0.40
ATOM    885  CA  TYR A  90       0.884 -13.963  -7.441  1.00  0.00
ATOM    886  CB  TYR A  90       2.172 -14.422  -8.208  1.00  0.12
ATOM    887  CG  TYR A  90       3.446 -14.287  -7.438  1.00 -0.12
ATOM    888  CD1 TYR A  90       4.100 -13.045  -7.404  1.00 -0.12
ATOM    889  HD1 TYR A  90       3.669 -12.221  -7.953  1.00  0.12
ATOM    890  CE1 TYR A  90       5.273 -12.827  -6.699  1.00 -0.12
ATOM    891  HE1 TYR A  90       5.736 -11.854  -6.635  1.00  0.12
ATOM    892  CZ  TYR A  90       5.813 -13.953  -6.078  1.00  0.06
ATOM    893  OH  TYR A  90       6.969 -13.746  -5.370  1.00 -0.49
ATOM    894  HH  TYR A  90       7.197 -12.816  -5.440  1.00  0.43
ATOM    895  CD2 TYR A  90       4.026 -15.368  -6.790  1.00 -0.12
ATOM    896  HD2 TYR A  90       3.552 -16.338  -6.801  1.00  0.12
ATOM    897  CE2 TYR A  90       5.253 -15.170  -6.113  1.00 -0.12
ATOM    898  HE2 TYR A  90       5.739 -16.001  -5.624  1.00  0.12
ATOM    899  C   TYR A  90       0.581 -14.892  -6.289  1.00  0.55
ATOM    900  O   TYR A  90       1.215 -14.626  -5.262  1.00 -0.55
ATOM    901  N   SER A  91      -0.266 -15.872  -6.538  1.00 -0.40
ATOM    902  H   SER A  91      -0.685 -16.009  -7.432  1.00  0.40
ATOM    903  CA  SER A  91      -0.626 -16.802  -5.505  1.00  0.00
ATOM    904  CB  SER A  91      -2.109 -17.180  -5.662  1.00  0.00
ATOM    905  OG  SER A  91      -2.301 -18.070  -6.727  1.00 -0.49
ATOM    906  HG  SER A  91      -2.954 -18.706  -6.426  1.00  0.49
ATOM    907  C   SER A  91       0.272 -18.036  -5.528  1.00  0.55
ATOM    908  O   SER A  91       0.994 -18.317  -6.485  1.00 -0.55
ATOM    909  N   SER A  92       0.154 -18.722  -4.378  1.00 -0.40
ATOM    910  H   SER A  92      -0.432 -18.414  -3.633  1.00  0.40
ATOM    911  CA  SER A  92       0.884 -19.964  -4.154  1.00  0.00
ATOM    912  CB  SER A  92       0.831 -20.353  -2.679  1.00  0.00
ATOM    913  OG  SER A  92      -0.513 -20.530  -2.278  1.00 -0.49
ATOM    914  HG  SER A  92      -0.479 -20.922  -1.403  1.00  0.49
ATOM    915  C   SER A  92       0.390 -21.039  -5.129  1.00  0.55
ATOM    916  O   SER A  92       1.127 -21.989  -5.426  1.00 -0.55
ATOM    917  N   ASP A  93      -0.778 -20.906  -5.732  1.00 -0.40
ATOM    918  H   ASP A  93      -1.379 -20.138  -5.530  1.00  0.40
ATOM    919  CA  ASP A  93      -1.287 -21.848  -6.726  1.00  0.00
ATOM    920  CB  ASP A  93      -2.691 -22.343  -6.453  1.00  0.00
ATOM    921  CG  ASP A  93      -3.671 -21.242  -6.076  1.00  0.10
ATOM    922  OD1 ASP A  93      -3.367 -20.079  -5.749  1.00 -0.55
ATOM    923  OD2 ASP A  93      -4.855 -21.640  -6.131  1.00 -0.55
ATOM    924  C   ASP A  93      -1.232 -21.182  -8.105  1.00  0.55
ATOM    925  O   ASP A  93      -1.992 -21.530  -8.982  1.00 -0.55
ATOM    926  N   TRP A  94      -0.371 -20.179  -8.258  1.00 -0.40
ATOM    927  H   TRP A  94       0.151 -19.850  -7.476  1.00  0.40
ATOM    928  CA  TRP A  94      -0.086 -19.468  -9.499  1.00  0.00
ATOM    929  CB  TRP A  94       0.615 -20.545 -10.450  1.00  0.12
ATOM    930  CG  TRP A  94       1.720 -21.194  -9.659  1.00 -0.12
ATOM    931  CD1 TRP A  94       1.734 -22.469  -9.143  1.00 -0.12
ATOM    932  HD1 TRP A  94       0.961 -23.208  -9.296  1.00  0.12
ATOM    933  NE1 TRP A  94       2.881 -22.665  -8.398  1.00 -0.40
ATOM    934  HE1 TRP A  94       3.133 -23.493  -7.948  1.00  0.40
ATOM    935  CE2 TRP A  94       3.608 -21.503  -8.399  1.00  0.00
ATOM    936  CD2 TRP A  94       2.905 -20.559  -9.166  1.00  0.00
ATOM    937  CE3 TRP A  94       3.447 -19.269  -9.311  1.00 -0.12
ATOM    938  HE3 TRP A  94       2.939 -18.513  -9.892  1.00  0.12
ATOM    939  CZ3 TRP A  94       4.640 -18.954  -8.708  1.00 -0.12
ATOM    940  HZ3 TRP A  94       5.055 -17.962  -8.810  1.00  0.12
ATOM    941  CZ2 TRP A  94       4.831 -21.206  -7.801  1.00 -0.12
ATOM    942  HZ2 TRP A  94       5.388 -21.936  -7.234  1.00  0.12
ATOM    943  CH2 TRP A  94       5.320 -19.930  -7.957  1.00 -0.12
ATOM    944  HH2 TRP A  94       6.256 -19.669  -7.487  1.00  0.12
ATOM    945  C   TRP A  94      -1.135 -18.672 -10.216  1.00  0.55
ATOM    946  O   TRP A  94      -1.172 -18.617 -11.466  1.00 -0.55
ATOM    947  N   LEU A  95      -2.045 -17.991  -9.476  1.00 -0.40
ATOM    948  H   LEU A  95      -2.087 -18.102  -8.487  1.00  0.40
ATOM    949  CA  LEU A  95      -3.019 -17.059 -10.033  1.00  0.00
ATOM    950  CB  LEU A  95      -4.249 -16.736  -9.215  1.00  0.00
ATOM    951  CG  LEU A  95      -4.981 -17.956  -8.647  1.00  0.00
ATOM    952  CD1 LEU A  95      -6.141 -17.489  -7.795  1.00  0.00
ATOM    953  CD2 LEU A  95      -5.394 -18.804  -9.822  1.00  0.00
ATOM    954  C   LEU A  95      -2.183 -15.767 -10.115  1.00  0.55
ATOM    955  O   LEU A  95      -1.391 -15.526  -9.183  1.00 -0.55
ATOM    956  N   ILE A  96      -2.350 -14.969 -11.173  1.00 -0.40
ATOM    957  H   ILE A  96      -3.004 -15.148 -11.904  1.00  0.40
ATOM    958  CA  ILE A  96      -1.528 -13.756 -11.274  1.00  0.00
ATOM    959  CB  ILE A  96      -0.381 -13.880 -12.300  1.00  0.00
ATOM    960  CG2 ILE A  96       0.434 -12.570 -12.326  1.00  0.00
ATOM    961  CG1 ILE A  96       0.552 -15.049 -11.966  1.00  0.00
ATOM    962  CD1 ILE A  96       1.359 -15.644 -13.094  1.00  0.00
ATOM    963  C   ILE A  96      -2.428 -12.567 -11.569  1.00  0.55
ATOM    964  O   ILE A  96      -3.256 -12.702 -12.456  1.00 -0.55
ATOM    965  N   TYR A  97      -2.273 -11.523 -10.806  1.00 -0.40
ATOM    966  H   TYR A  97      -1.616 -11.511 -10.057  1.00  0.40
ATOM    967  CA  TYR A  97      -3.044 -10.308 -10.991  1.00  0.00
ATOM    968  CB  TYR A  97      -3.919 -10.043  -9.792  1.00  0.12
ATOM    969  CG  TYR A  97      -5.226 -10.809  -9.750  1.00 -0.12
ATOM    970  CD1 TYR A  97      -5.196 -12.184  -9.444  1.00 -0.12
ATOM    971  HD1 TYR A  97      -4.236 -12.645  -9.267  1.00  0.12
ATOM    972  CE1 TYR A  97      -6.317 -12.973  -9.357  1.00 -0.12
ATOM    973  HE1 TYR A  97      -6.276 -14.023  -9.115  1.00  0.12
ATOM    974  CZ  TYR A  97      -7.511 -12.304  -9.608  1.00  0.06
ATOM    975  OH  TYR A  97      -8.676 -13.049  -9.514  1.00 -0.49
ATOM    976  HH  TYR A  97      -9.416 -12.470  -9.709  1.00  0.43
ATOM    977  CD2 TYR A  97      -6.428 -10.195  -9.968  1.00 -0.12
ATOM    978  HD2 TYR A  97      -6.474  -9.138 -10.182  1.00  0.12
ATOM    979  CE2 TYR A  97      -7.590 -10.956  -9.909  1.00 -0.12
ATOM    980  HE2 TYR A  97      -8.549 -10.497 -10.098  1.00  0.12
ATOM    981  C   TYR A  97      -2.040  -9.171 -11.080  1.00  0.55
ATOM    982  O   TYR A  97      -0.864  -9.320 -10.775  1.00 -0.55
ATOM    983  N   LYS A  98      -2.511  -8.023 -11.528  1.00 -0.40
ATOM    984  H   LYS A  98      -3.458  -7.922 -11.824  1.00  0.40
ATOM    985  CA  LYS A  98      -1.682  -6.823 -11.623  1.00  0.00
ATOM    986  CB  LYS A  98      -1.267  -6.397 -13.030  1.00  0.00
ATOM    987  CG  LYS A  98      -2.423  -6.238 -14.033  1.00  0.00
ATOM    988  CD  LYS A  98      -1.763  -5.578 -15.243  1.00  0.00
ATOM    989  CE  LYS A  98      -2.779  -5.455 -16.388  1.00  0.33
ATOM    990  NZ  LYS A  98      -1.989  -4.690 -17.428  1.00 -0.32
ATOM    991  HZ1 LYS A  98      -1.142  -5.234 -17.690  1.00  0.33
ATOM    992  HZ2 LYS A  98      -1.702  -3.770 -17.038  1.00  0.33
ATOM    993  HZ3 LYS A  98      -2.579  -4.540 -18.271  1.00  0.33
ATOM    994  C   LYS A  98      -2.508  -5.646 -11.076  1.00  0.55
ATOM    995  O   LYS A  98      -3.746  -5.754 -11.079  1.00 -0.55
ATOM    996  N   THR A  99      -1.767  -4.637 -10.656  1.00 -0.40
ATOM    997  H   THR A  99      -0.772  -4.688 -10.623  1.00  0.40
ATOM    998  CA  THR A  99      -2.365  -3.374 -10.209  1.00  0.00
ATOM    999  CB  THR A  99      -2.539  -3.181  -8.693  1.00  0.00
ATOM   1000  OG1 THR A  99      -3.186  -1.925  -8.521  1.00 -0.49
ATOM   1001  HG1 THR A  99      -4.083  -2.043  -8.841  1.00  0.49
ATOM   1002  CG2 THR A  99      -1.269  -3.233  -7.864  1.00  0.00
ATOM   1003  C   THR A  99      -1.510  -2.252 -10.854  1.00  0.55
ATOM   1004  O   THR A  99      -0.297  -2.457 -10.902  1.00 -0.55
ATOM   1005  N   THR A 100      -2.091  -1.180 -11.357  1.00 -0.40
ATOM   1006  H   THR A 100      -3.081  -1.066 -11.390  1.00  0.40
ATOM   1007  CA  THR A 100      -1.275  -0.078 -11.905  1.00  0.00
ATOM   1008  CB  THR A 100      -1.430   0.155 -13.401  1.00  0.00
ATOM   1009  OG1 THR A 100      -2.812   0.306 -13.700  1.00 -0.49
ATOM   1010  HG1 THR A 100      -3.074   1.149 -13.324  1.00  0.49
ATOM   1011  CG2 THR A 100      -0.849  -1.057 -14.127  1.00  0.00
ATOM   1012  C   THR A 100      -1.677   1.166 -11.130  1.00  0.55
ATOM   1013  O   THR A 100      -1.249   2.298 -11.334  1.00 -0.55
ATOM   1014  N   ASP A 101      -2.578   0.927 -10.160  1.00 -0.40
ATOM   1015  H   ASP A 101      -2.957   0.032  -9.941  1.00  0.40
ATOM   1016  CA  ASP A 101      -3.013   2.086  -9.389  1.00  0.00
ATOM   1017  CB  ASP A 101      -4.462   2.336  -9.813  1.00  0.00
ATOM   1018  CG  ASP A 101      -5.432   1.228  -9.484  1.00  0.10
ATOM   1019  OD1 ASP A 101      -5.078   0.282  -8.737  1.00 -0.55
ATOM   1020  OD2 ASP A 101      -6.560   1.342 -10.035  1.00 -0.55
ATOM   1021  C   ASP A 101      -2.837   1.999  -7.888  1.00  0.55
ATOM   1022  O   ASP A 101      -3.689   2.473  -7.088  1.00 -0.55
ATOM   1023  N   HSE A 102      -1.733   1.427  -7.449  1.00 -0.40
ATOM   1024  H   HSE A 102      -1.066   1.018  -8.067  1.00  0.40
ATOM   1025  CA  HSE A 102      -1.411   1.355  -6.008  1.00  0.00
ATOM   1026  CB  HSE A 102      -1.004   2.754  -5.489  1.00  0.12
ATOM   1027  ND1 HSE A 102      -0.079   3.321  -3.194  1.00 -0.56
ATOM   1028  CG  HSE A 102      -0.007   2.658  -4.394  1.00  0.15
ATOM   1029  CE1 HSE A 102       0.996   3.010  -2.457  1.00  0.15
ATOM   1030  HE1 HSE A 102       1.265   3.434  -1.490  1.00  0.12
ATOM   1031  NE2 HSE A 102       1.719   2.077  -3.095  1.00 -0.40
ATOM   1032  HE2 HSE A 102       2.540   1.617  -2.759  1.00  0.40
ATOM   1033  CD2 HSE A 102       1.122   1.859  -4.317  1.00 -0.12
ATOM   1034  HD2 HSE A 102       1.517   1.167  -5.051  1.00  0.12
ATOM   1035  C   HSE A 102      -2.487   0.687  -5.182  1.00  0.55
ATOM   1036  O   HSE A 102      -2.957   1.161  -4.174  1.00 -0.55
ATOM   1037  N   TYR A 103      -2.809  -0.480  -5.671  1.00 -0.40
ATOM   1038  H   TYR A 103      -2.386  -0.756  -6.526  1.00  0.40
ATOM   1039  CA  TYR A 103      -3.710  -1.487  -5.170  1.00  0.00
ATOM   1040  CB  TYR A 103      -3.181  -1.946  -3.773  1.00  0.12
ATOM   1041  CG  TYR A 103      -1.698  -2.158  -3.566  1.00 -0.12
ATOM   1042  CD1 TYR A 103      -0.815  -1.152  -3.187  1.00 -0.12
ATOM   1043  HD1 TYR A 103      -1.192  -0.155  -3.018  1.00  0.12
ATOM   1044  CE1 TYR A 103       0.563  -1.407  -3.020  1.00 -0.12
ATOM   1045  HE1 TYR A 103       1.249  -0.612  -2.768  1.00  0.12
ATOM   1046  CZ  TYR A 103       1.011  -2.711  -3.188  1.00  0.06
ATOM   1047  OH  TYR A 103       2.357  -2.992  -3.007  1.00 -0.49
ATOM   1048  HH  TYR A 103       2.487  -3.931  -3.161  1.00  0.43
ATOM   1049  CD2 TYR A 103      -1.190  -3.460  -3.722  1.00 -0.12
ATOM   1050  HD2 TYR A 103      -1.860  -4.262  -3.996  1.00  0.12
ATOM   1051  CE2 TYR A 103       0.164  -3.734  -3.529  1.00 -0.12
ATOM   1052  HE2 TYR A 103       0.541  -4.739  -3.648  1.00  0.12
ATOM   1053  C   TYR A 103      -5.166  -1.089  -5.069  1.00  0.55
ATOM   1054  O   TYR A 103      -5.859  -1.746  -4.266  1.00 -0.55
ATOM   1055  N   GLN A 104      -5.632  -0.111  -5.829  1.00 -0.40
ATOM   1056  H   GLN A 104      -5.066   0.419  -6.455  1.00  0.40
ATOM   1057  CA  GLN A 104      -7.080   0.227  -5.753  1.00  0.00
ATOM   1058  CB  GLN A 104      -7.348   1.631  -6.269  1.00  0.00
ATOM   1059  CG  GLN A 104      -6.927   2.641  -5.216  1.00  0.00
ATOM   1060  CD  GLN A 104      -7.058   4.059  -5.769  1.00  0.55
ATOM   1061  OE1 GLN A 104      -8.170   4.586  -5.679  1.00 -0.55
ATOM   1062  NE2 GLN A 104      -6.008   4.655  -6.288  1.00 -0.78
ATOM   1063 HE21 GLN A 104      -5.128   4.181  -6.319  1.00  0.39
ATOM   1064 HE22 GLN A 104      -6.089   5.583  -6.651  1.00  0.39
ATOM   1065  C   GLN A 104      -7.845  -0.793  -6.558  1.00  0.55
ATOM   1066  O   GLN A 104      -8.872  -1.301  -6.125  1.00 -0.55
ATOM   1067  N   THR A 105      -7.273  -1.130  -7.714  1.00 -0.40
ATOM   1068  H   THR A 105      -6.421  -0.729  -8.043  1.00  0.40
ATOM   1069  CA  THR A 105      -7.907  -2.131  -8.550  1.00  0.00
ATOM   1070  CB  THR A 105      -8.713  -1.535  -9.742  1.00  0.00
ATOM   1071  OG1 THR A 105      -7.857  -0.796 -10.621  1.00 -0.49
ATOM   1072  HG1 THR A 105      -7.475  -0.094 -10.089  1.00  0.49
ATOM   1073  CG2 THR A 105      -9.790  -0.563  -9.261  1.00  0.00
ATOM   1074  C   THR A 105      -6.882  -3.151  -9.067  1.00  0.55
ATOM   1075  O   THR A 105      -5.715  -2.810  -9.239  1.00 -0.55
ATOM   1076  N   PHE A 106      -7.417  -4.346  -9.310  1.00 -0.40
ATOM   1077  H   PHE A 106      -8.386  -4.536  -9.172  1.00  0.40
ATOM   1078  CA  PHE A 106      -6.610  -5.441  -9.792  1.00  0.00
ATOM   1079  CB  PHE A 106      -6.643  -6.591  -8.717  1.00  0.12
ATOM   1080  CG  PHE A 106      -6.053  -6.076  -7.438  1.00 -0.12
ATOM   1081  CD1 PHE A 106      -4.666  -6.044  -7.288  1.00 -0.12
ATOM   1082  HD1 PHE A 106      -4.036  -6.392  -8.093  1.00  0.12
ATOM   1083  CE1 PHE A 106      -4.083  -5.569  -6.117  1.00 -0.12
ATOM   1084  HE1 PHE A 106      -3.009  -5.587  -6.007  1.00  0.12
ATOM   1085  CZ  PHE A 106      -4.873  -5.075  -5.093  1.00 -0.12
ATOM   1086  HZ  PHE A 106      -4.426  -4.714  -4.179  1.00  0.12
ATOM   1087  CD2 PHE A 106      -6.822  -5.539  -6.412  1.00 -0.12
ATOM   1088  HD2 PHE A 106      -7.896  -5.503  -6.519  1.00  0.12
ATOM   1089  CE2 PHE A 106      -6.244  -5.053  -5.265  1.00 -0.12
ATOM   1090  HE2 PHE A 106      -6.871  -4.648  -4.485  1.00  0.12
ATOM   1091  C   PHE A 106      -7.134  -6.040 -11.062  1.00  0.55
ATOM   1092  O   PHE A 106      -8.385  -6.061 -11.138  1.00 -0.55
ATOM   1093  N   THR A 107      -6.265  -6.594 -11.897  1.00 -0.40
ATOM   1094  H   THR A 107      -5.278  -6.577 -11.762  1.00  0.40
ATOM   1095  CA  THR A 107      -6.784  -7.276 -13.100  1.00  0.00
ATOM   1096  CB  THR A 107      -6.359  -6.514 -14.394  1.00  0.00
ATOM   1097  OG1 THR A 107      -6.932  -5.207 -14.335  1.00 -0.49
ATOM   1098  HG1 THR A 107      -6.576  -4.798 -13.543  1.00  0.49
ATOM   1099  CG2 THR A 107      -6.738  -7.243 -15.665  1.00  0.00
ATOM   1100  C   THR A 107      -6.238  -8.704 -13.152  1.00  0.55
ATOM   1101  O   THR A 107      -4.999  -8.820 -12.996  1.00 -0.55
ATOM   1102  N   LYS A 108      -6.966  -9.752 -13.395  1.00 -0.40
ATOM   1103  H   LYS A 108      -7.953  -9.679 -13.518  1.00  0.40
ATOM   1104  CA  LYS A 108      -6.426 -11.092 -13.506  1.00  0.00
ATOM   1105  CB  LYS A 108      -7.484 -12.168 -13.326  1.00  0.00
ATOM   1106  CG  LYS A 108      -7.063 -13.599 -13.637  1.00  0.00
ATOM   1107  CD  LYS A 108      -8.260 -14.480 -13.254  1.00  0.00
ATOM   1108  CE  LYS A 108      -8.052 -15.924 -13.565  1.00  0.33
ATOM   1109  NZ  LYS A 108      -6.830 -16.338 -12.806  1.00 -0.32
ATOM   1110  HZ1 LYS A 108      -6.987 -16.192 -11.789  1.00  0.33
ATOM   1111  HZ2 LYS A 108      -6.018 -15.767 -13.117  1.00  0.33
ATOM   1112  HZ3 LYS A 108      -6.634 -17.344 -12.986  1.00  0.33
ATOM   1113  C   LYS A 108      -5.738 -11.176 -14.879  1.00  0.55
ATOM   1114  O   LYS A 108      -6.340 -10.805 -15.914  1.00 -0.55
ATOM   1115  N   ILE A 109      -4.491 -11.648 -14.792  1.00 -0.40
ATOM   1116  H   ILE A 109      -4.065 -11.936 -13.938  1.00  0.40
ATOM   1117  CA  ILE A 109      -3.692 -11.752 -16.036  1.00  0.00
ATOM   1118  CB  ILE A 109      -2.569 -10.700 -16.179  1.00  0.00
ATOM   1119  CG2 ILE A 109      -3.217  -9.306 -16.363  1.00  0.00
ATOM   1120  CG1 ILE A 109      -1.537 -10.718 -15.039  1.00  0.00
ATOM   1121  CD1 ILE A 109      -0.333  -9.817 -15.258  1.00  0.00
ATOM   1122  C   ILE A 109      -3.218 -13.164 -16.336  1.00  0.55
ATOM   1123  O   ILE A 109      -2.784 -13.384 -17.466  1.00 -0.55
ATOM   1124  N   ARG A 110      -3.316 -14.101 -15.439  1.00 -0.40
ATOM   1125  H   ARG A 110      -3.640 -13.891 -14.521  1.00  0.40
ATOM   1126  CA  ARG A 110      -2.973 -15.527 -15.662  1.00  0.00
ATOM   1127  CB  ARG A 110      -1.579 -16.054 -15.438  1.00  0.00
ATOM   1128  CG  ARG A 110      -0.500 -15.290 -16.203  1.00  0.00
ATOM   1129  CD  ARG A 110      -0.667 -15.630 -17.709  1.00  0.35
ATOM   1130  NE  ARG A 110       0.476 -14.972 -18.415  1.00 -0.35
ATOM   1131  HE  ARG A 110       1.215 -15.591 -18.660  1.00  0.45
ATOM   1132  CZ  ARG A 110       0.680 -13.724 -18.768  1.00  0.35
ATOM   1133  NH1 ARG A 110      -0.226 -12.764 -18.506  1.00 -0.70
ATOM   1134 HH11 ARG A 110      -1.077 -12.994 -18.033  1.00  0.40
ATOM   1135 HH12 ARG A 110      -0.049 -11.820 -18.785  1.00  0.40
ATOM   1136  NH2 ARG A 110       1.829 -13.302 -19.392  1.00 -0.70
ATOM   1137 HH21 ARG A 110       2.557 -13.957 -19.596  1.00  0.40
ATOM   1138 HH22 ARG A 110       1.938 -12.340 -19.642  1.00  0.40
ATOM   1139  C   ARG A 110      -3.979 -16.223 -14.705  1.00  0.10
ATOM   1140  O   ARG A 110      -4.428 -15.785 -13.298  1.00 -0.55
ATOM   1141  OXT ARG A 110      -4.544 -17.244 -15.111  1.00 -0.55
ATOM   1142  N   LYS D   1      10.837  12.720  11.813  1.00 -0.32
ATOM   1143  HT1 LYS D   1      10.799  13.407  12.592  1.00  0.33
ATOM   1144  HT2 LYS D   1      11.532  13.034  11.107  1.00  0.33
ATOM   1145  HT3 LYS D   1      11.116  11.790  12.184  1.00  0.33
ATOM   1146  CA  LYS D   1       9.479  12.615  11.168  1.00  0.33
ATOM   1147  CB  LYS D   1       9.550  11.600  10.046  1.00  0.00
ATOM   1148  CG  LYS D   1       8.410  11.229   9.168  1.00  0.00
ATOM   1149  CD  LYS D   1       7.464  12.307   8.723  1.00  0.00
ATOM   1150  CE  LYS D   1       7.915  13.001   7.442  1.00  0.33
ATOM   1151  NZ  LYS D   1       6.956  14.060   6.992  1.00 -0.32
ATOM   1152  HZ1 LYS D   1       6.866  14.784   7.733  1.00  0.33
ATOM   1153  HZ2 LYS D   1       6.026  13.631   6.812  1.00  0.33
ATOM   1154  HZ3 LYS D   1       7.309  14.500   6.119  1.00  0.33
ATOM   1155  C   LYS D   1       8.330  12.375  12.151  1.00  0.55
ATOM   1156  O   LYS D   1       8.082  11.329  12.791  1.00 -0.55
ATOM   1157  N   LYS D   2       7.512  13.385  12.320  1.00 -0.40
ATOM   1158  H   LYS D   2       7.662  14.232  11.818  1.00  0.40
ATOM   1159  CA  LYS D   2       6.350  13.422  13.196  1.00  0.00
ATOM   1160  CB  LYS D   2       6.583  14.659  14.071  1.00  0.00
ATOM   1161  CG  LYS D   2       5.341  15.027  14.844  1.00  0.00
ATOM   1162  CD  LYS D   2       5.217  14.081  16.018  1.00  0.00
ATOM   1163  CE  LYS D   2       4.223  14.621  17.023  1.00  0.33
ATOM   1164  NZ  LYS D   2       4.836  15.648  17.904  1.00 -0.32
ATOM   1165  HZ1 LYS D   2       5.181  16.440  17.325  1.00  0.33
ATOM   1166  HZ2 LYS D   2       5.632  15.227  18.424  1.00  0.33
ATOM   1167  HZ3 LYS D   2       4.126  15.995  18.579  1.00  0.33
ATOM   1168  C   LYS D   2       5.072  13.653  12.418  1.00  0.55
ATOM   1169  O   LYS D   2       5.136  14.615  11.627  1.00 -0.55
ATOM   1170  N   ALA D   3       4.036  12.908  12.578  1.00 -0.40
ATOM   1171  H   ALA D   3       4.117  12.166  13.230  1.00  0.40
ATOM   1172  CA  ALA D   3       2.736  12.926  11.989  1.00  0.00
ATOM   1173  CB  ALA D   3       2.495  11.628  11.241  1.00  0.00
ATOM   1174  C   ALA D   3       1.691  13.094  13.111  1.00  0.55
ATOM   1175  O   ALA D   3       1.698  12.458  14.184  1.00 -0.55
ATOM   1176  N   VAL D   4       0.770  14.023  12.964  1.00 -0.40
ATOM   1177  H   VAL D   4       0.734  14.589  12.145  1.00  0.40
ATOM   1178  CA  VAL D   4      -0.264  14.307  13.961  1.00  0.00
ATOM   1179  CB  VAL D   4      -0.179  15.755  14.505  1.00  0.00
ATOM   1180  CG1 VAL D   4      -1.321  16.050  15.500  1.00  0.00
ATOM   1181  CG2 VAL D   4       1.139  16.046  15.203  1.00  0.00
ATOM   1182  C   VAL D   4      -1.637  14.087  13.326  1.00  0.55
ATOM   1183  O   VAL D   4      -1.881  14.568  12.212  1.00 -0.55
ATOM   1184  N   ILE D   5      -2.484  13.340  14.017  1.00 -0.40
ATOM   1185  H   ILE D   5      -2.237  12.892  14.873  1.00  0.40
ATOM   1186  CA  ILE D   5      -3.860  13.139  13.534  1.00  0.00
ATOM   1187  CB  ILE D   5      -4.279  11.661  13.403  1.00  0.00
ATOM   1188  CG2 ILE D   5      -5.753  11.531  13.027  1.00  0.00
ATOM   1189  CG1 ILE D   5      -3.329  10.955  12.397  1.00  0.00
ATOM   1190  CD1 ILE D   5      -3.510   9.444  12.356  1.00  0.00
ATOM   1191  C   ILE D   5      -4.824  13.844  14.512  1.00  0.55
ATOM   1192  O   ILE D   5      -4.788  13.413  15.684  1.00 -0.55
ATOM   1193  N   ASN D   6      -5.591  14.855  14.172  1.00 -0.40
ATOM   1194  H   ASN D   6      -5.567  15.264  13.263  1.00  0.40
ATOM   1195  CA  ASN D   6      -6.558  15.453  15.150  1.00  0.00
ATOM   1196  CB  ASN D   6      -6.694  16.948  14.996  1.00  0.00
ATOM   1197  CG  ASN D   6      -5.359  17.590  15.377  1.00  0.55
ATOM   1198  OD1 ASN D   6      -4.932  17.661  16.539  1.00 -0.55
ATOM   1199  ND2 ASN D   6      -4.610  18.120  14.422  1.00 -0.78
ATOM   1200 HD21 ASN D   6      -3.734  18.544  14.650  1.00  0.39
ATOM   1201 HD22 ASN D   6      -4.920  18.095  13.471  1.00  0.39
ATOM   1202  C   ASN D   6      -7.840  14.650  14.939  1.00  0.55
ATOM   1203  O   ASN D   6      -8.655  14.949  14.052  1.00 -0.55
ATOM   1204  N   GLY D   7      -8.008  13.565  15.683  1.00 -0.40
ATOM   1205  H   GLY D   7      -7.361  13.324  16.402  1.00  0.40
ATOM   1206  CA  GLY D   7      -9.099  12.675  15.524  1.00  0.00
ATOM   1207  C   GLY D   7     -10.448  13.371  15.424  1.00  0.55
ATOM   1208  O   GLY D   7     -11.304  12.800  14.751  1.00 -0.55
ATOM   1209  N   GLU D   8     -10.629  14.510  16.096  1.00 -0.40
ATOM   1210  H   GLU D   8      -9.927  14.956  16.645  1.00  0.40
ATOM   1211  CA  GLU D   8     -11.950  15.135  16.015  1.00  0.00
ATOM   1212  CB  GLU D   8     -12.154  16.061  17.221  1.00  0.00
ATOM   1213  CG  GLU D   8     -11.491  17.399  16.944  1.00  0.00
ATOM   1214  CD  GLU D   8      -9.990  17.441  17.055  1.00  0.10
ATOM   1215  OE1 GLU D   8      -9.327  16.430  17.336  1.00 -0.55
ATOM   1216  OE2 GLU D   8      -9.482  18.567  16.827  1.00 -0.55
ATOM   1217  C   GLU D   8     -12.160  15.786  14.653  1.00  0.55
ATOM   1218  O   GLU D   8     -13.340  15.975  14.300  1.00 -0.55
ATOM   1219  N   GLN D   9     -11.168  16.081  13.856  1.00 -0.40
ATOM   1220  H   GLN D   9     -10.216  15.936  14.118  1.00  0.40
ATOM   1221  CA  GLN D   9     -11.393  16.649  12.517  1.00  0.00
ATOM   1222  CB  GLN D   9     -10.188  17.547  12.194  1.00  0.00
ATOM   1223  CG  GLN D   9     -10.158  18.792  13.073  1.00  0.00
ATOM   1224  CD  GLN D   9      -8.817  19.470  13.106  1.00  0.55
ATOM   1225  OE1 GLN D   9      -8.038  19.565  12.140  1.00 -0.55
ATOM   1226  NE2 GLN D   9      -8.474  20.041  14.268  1.00 -0.78
ATOM   1227 HE21 GLN D   9      -9.097  20.000  15.048  1.00  0.39
ATOM   1228 HE22 GLN D   9      -7.594  20.508  14.354  1.00  0.39
ATOM   1229  C   GLN D   9     -11.628  15.597  11.449  1.00  0.55
ATOM   1230  O   GLN D   9     -11.897  15.909  10.281  1.00 -0.55
ATOM   1231  N   ILE D  10     -11.585  14.301  11.710  1.00 -0.40
ATOM   1232  H   ILE D  10     -11.418  13.989  12.640  1.00  0.40
ATOM   1233  CA  ILE D  10     -11.762  13.223  10.752  1.00  0.00
ATOM   1234  CB  ILE D  10     -10.929  11.970  11.118  1.00  0.00
ATOM   1235  CG2 ILE D  10     -11.143  10.867  10.071  1.00  0.00
ATOM   1236  CG1 ILE D  10      -9.445  12.202  11.385  1.00  0.00
ATOM   1237  CD1 ILE D  10      -8.725  13.026  10.376  1.00  0.00
ATOM   1238  C   ILE D  10     -13.256  12.868  10.671  1.00  0.55
ATOM   1239  O   ILE D  10     -13.879  12.271  11.557  1.00 -0.55
ATOM   1240  N   ARG D  11     -13.843  13.231   9.533  1.00 -0.40
ATOM   1241  H   ARG D  11     -13.336  13.672   8.796  1.00  0.40
ATOM   1242  CA  ARG D  11     -15.272  13.007   9.283  1.00  0.00
ATOM   1243  CB  ARG D  11     -15.988  14.282   8.861  1.00  0.00
ATOM   1244  CG  ARG D  11     -15.557  15.597   9.460  1.00  0.00
ATOM   1245  CD  ARG D  11     -16.060  16.033  10.821  1.00  0.35
ATOM   1246  NE  ARG D  11     -17.517  16.059  10.865  1.00 -0.35
ATOM   1247  HE  ARG D  11     -17.955  15.635  10.079  1.00  0.45
ATOM   1248  CZ  ARG D  11     -18.374  16.550  11.767  1.00  0.35
ATOM   1249  NH1 ARG D  11     -17.832  17.119  12.840  1.00 -0.70
ATOM   1250 HH11 ARG D  11     -16.837  17.160  12.936  1.00  0.40
ATOM   1251 HH12 ARG D  11     -18.419  17.505  13.552  1.00  0.40
ATOM   1252  NH2 ARG D  11     -19.697  16.398  11.598  1.00 -0.70
ATOM   1253 HH21 ARG D  11     -20.047  15.916  10.795  1.00  0.40
ATOM   1254 HH22 ARG D  11     -20.333  16.767  12.276  1.00  0.40
ATOM   1255  C   ARG D  11     -15.545  11.831   8.355  1.00  0.55
ATOM   1256  O   ARG D  11     -16.760  11.500   8.277  1.00 -0.55
ATOM   1257  N   SER D  12     -14.518  11.171   7.794  1.00 -0.40
ATOM   1258  H   SER D  12     -13.577  11.470   7.927  1.00  0.40
ATOM   1259  CA  SER D  12     -14.682   9.987   6.962  1.00  0.00
ATOM   1260  CB  SER D  12     -15.166  10.289   5.540  1.00  0.00
ATOM   1261  OG  SER D  12     -14.238  11.149   4.909  1.00 -0.49
ATOM   1262  HG  SER D  12     -14.325  11.999   5.347  1.00  0.49
ATOM   1263  C   SER D  12     -13.353   9.253   6.799  1.00  0.55
ATOM   1264  O   SER D  12     -12.334   9.885   7.137  1.00 -0.55
ATOM   1265  N   ILE D  13     -13.435   8.080   6.215  1.00 -0.40
ATOM   1266  H   ILE D  13     -14.299   7.677   5.925  1.00  0.40
ATOM   1267  CA  ILE D  13     -12.213   7.295   5.961  1.00  0.00
ATOM   1268  CB  ILE D  13     -12.530   5.855   5.565  1.00  0.00
ATOM   1269  CG2 ILE D  13     -13.201   5.817   4.198  1.00  0.00
ATOM   1270  CG1 ILE D  13     -11.269   4.992   5.580  1.00  0.00
ATOM   1271  CD1 ILE D  13     -10.409   5.043   6.837  1.00  0.00
ATOM   1272  C   ILE D  13     -11.318   8.032   4.977  1.00  0.55
ATOM   1273  O   ILE D  13     -10.089   8.069   5.122  1.00 -0.55
ATOM   1274  N   SER D  14     -11.855   8.701   3.993  1.00 -0.40
ATOM   1275  H   SER D  14     -12.841   8.689   3.854  1.00  0.40
ATOM   1276  CA  SER D  14     -11.115   9.512   3.017  1.00  0.00
ATOM   1277  CB  SER D  14     -12.075  10.103   1.974  1.00  0.00
ATOM   1278  OG  SER D  14     -12.908   9.125   1.375  1.00 -0.49
ATOM   1279  HG  SER D  14     -13.460   9.597   0.747  1.00  0.49
ATOM   1280  C   SER D  14     -10.339  10.614   3.718  1.00  0.55
ATOM   1281  O   SER D  14      -9.217  10.944   3.352  1.00 -0.55
ATOM   1282  N   ASP D  15     -10.958  11.217   4.734  1.00 -0.40
ATOM   1283  H   ASP D  15     -11.884  10.971   5.010  1.00  0.40
ATOM   1284  CA  ASP D  15     -10.320  12.272   5.508  1.00  0.00
ATOM   1285  CB  ASP D  15     -11.100  12.753   6.737  1.00  0.00
ATOM   1286  CG  ASP D  15     -12.145  13.769   6.401  1.00  0.10
ATOM   1287  OD1 ASP D  15     -12.184  14.173   5.221  1.00 -0.55
ATOM   1288  OD2 ASP D  15     -12.941  14.177   7.254  1.00 -0.55
ATOM   1289  C   ASP D  15      -9.032  11.708   6.129  1.00  0.55
ATOM   1290  O   ASP D  15      -7.992  12.349   6.118  1.00 -0.55
ATOM   1291  N   LEU D  16      -9.231  10.526   6.699  1.00 -0.40
ATOM   1292  H   LEU D  16     -10.118  10.072   6.723  1.00  0.40
ATOM   1293  CA  LEU D  16      -8.104   9.835   7.332  1.00  0.00
ATOM   1294  CB  LEU D  16      -8.588   8.543   8.013  1.00  0.00
ATOM   1295  CG  LEU D  16      -7.610   7.814   8.959  1.00  0.00
ATOM   1296  CD1 LEU D  16      -6.826   8.788   9.833  1.00  0.00
ATOM   1297  CD2 LEU D  16      -8.334   6.699   9.743  1.00  0.00
ATOM   1298  C   LEU D  16      -7.001   9.633   6.293  1.00  0.55
ATOM   1299  O   LEU D  16      -5.911  10.068   6.640  1.00 -0.55
ATOM   1300  N   HSE D  17      -7.271   9.016   5.151  1.00 -0.40
ATOM   1301  H   HSE D  17      -8.176   8.662   4.931  1.00  0.40
ATOM   1302  CA  HSE D  17      -6.228   8.825   4.142  1.00  0.00
ATOM   1303  CB  HSE D  17      -6.773   7.987   2.971  1.00  0.12
ATOM   1304  ND1 HSE D  17      -5.799   5.763   3.648  1.00 -0.56
ATOM   1305  CG  HSE D  17      -6.915   6.551   3.394  1.00  0.15
ATOM   1306  CE1 HSE D  17      -6.216   4.544   4.024  1.00  0.15
ATOM   1307  HE1 HSE D  17      -5.591   3.698   4.305  1.00  0.12
ATOM   1308  NE2 HSE D  17      -7.546   4.520   4.002  1.00 -0.40
ATOM   1309  HE2 HSE D  17      -8.133   3.742   4.228  1.00  0.40
ATOM   1310  CD2 HSE D  17      -7.996   5.770   3.609  1.00 -0.12
ATOM   1311  HD2 HSE D  17      -9.046   6.016   3.510  1.00  0.12
ATOM   1312  C   HSE D  17      -5.568  10.106   3.624  1.00  0.55
ATOM   1313  O   HSE D  17      -4.363  10.167   3.255  1.00 -0.55
ATOM   1314  N   GLN D  18      -6.406  11.142   3.561  1.00 -0.40
ATOM   1315  H   GLN D  18      -7.365  11.084   3.827  1.00  0.40
ATOM   1316  CA  GLN D  18      -5.917  12.454   3.079  1.00  0.00
ATOM   1317  CB  GLN D  18      -6.982  13.480   2.748  1.00  0.00
ATOM   1318  CG  GLN D  18      -7.927  13.254   1.589  1.00  0.00
ATOM   1319  CD  GLN D  18      -7.165  12.708   0.398  1.00  0.55
ATOM   1320  OE1 GLN D  18      -6.291  13.388  -0.164  1.00 -0.55
ATOM   1321  NE2 GLN D  18      -7.463  11.461   0.031  1.00 -0.78
ATOM   1322 HE21 GLN D  18      -6.994  11.045  -0.748  1.00  0.39
ATOM   1323 HE22 GLN D  18      -8.154  10.943   0.535  1.00  0.39
ATOM   1324  C   GLN D  18      -4.921  13.010   4.118  1.00  0.55
ATOM   1325  O   GLN D  18      -3.843  13.531   3.743  1.00 -0.55
ATOM   1326  N   THR D  19      -5.270  12.914   5.402  1.00 -0.40
ATOM   1327  H   THR D  19      -6.145  12.540   5.700  1.00  0.40
ATOM   1328  CA  THR D  19      -4.347  13.370   6.452  1.00  0.00
ATOM   1329  CB  THR D  19      -5.040  13.198   7.826  1.00  0.00
ATOM   1330  OG1 THR D  19      -6.162  14.064   7.645  1.00 -0.49
ATOM   1331  HG1 THR D  19      -6.802  13.565   7.133  1.00  0.49
ATOM   1332  CG2 THR D  19      -4.222  13.673   8.990  1.00  0.00
ATOM   1333  C   THR D  19      -3.004  12.641   6.491  1.00  0.55
ATOM   1334  O   THR D  19      -1.975  13.266   6.707  1.00 -0.55
ATOM   1335  N   LEU D  20      -3.112  11.331   6.313  1.00 -0.40
ATOM   1336  H   LEU D  20      -4.001  10.900   6.184  1.00  0.40
ATOM   1337  CA  LEU D  20      -1.970  10.416   6.289  1.00  0.00
ATOM   1338  CB  LEU D  20      -2.341   8.934   6.164  1.00  0.00
ATOM   1339  CG  LEU D  20      -3.009   8.220   7.311  1.00  0.00
ATOM   1340  CD1 LEU D  20      -3.243   6.729   7.128  1.00  0.00
ATOM   1341  CD2 LEU D  20      -2.235   8.405   8.583  1.00  0.00
ATOM   1342  C   LEU D  20      -1.068  10.816   5.110  1.00  0.55
ATOM   1343  O   LEU D  20       0.142  10.861   5.301  1.00 -0.55
ATOM   1344  N   LYS D  21      -1.739  11.059   3.977  1.00 -0.40
ATOM   1345  H   LYS D  21      -2.731  10.994   3.903  1.00  0.40
ATOM   1346  CA  LYS D  21      -0.998  11.442   2.770  1.00  0.00
ATOM   1347  CB  LYS D  21      -2.022  11.607   1.633  1.00  0.00
ATOM   1348  CG  LYS D  21      -1.215  11.770   0.314  1.00  0.00
ATOM   1349  CD  LYS D  21      -2.152  12.065  -0.827  1.00  0.00
ATOM   1350  CE  LYS D  21      -1.385  12.442  -2.122  1.00  0.33
ATOM   1351  NZ  LYS D  21      -2.280  11.990  -3.242  1.00 -0.32
ATOM   1352  HZ1 LYS D  21      -3.193  12.483  -3.177  1.00  0.33
ATOM   1353  HZ2 LYS D  21      -2.434  10.964  -3.170  1.00  0.33
ATOM   1354  HZ3 LYS D  21      -1.831  12.209  -4.154  1.00  0.33
ATOM   1355  C   LYS D  21      -0.121  12.651   3.003  1.00  0.55
ATOM   1356  O   LYS D  21       1.053  12.680   2.615  1.00 -0.55
ATOM   1357  N   LYS D  22      -0.633  13.684   3.622  1.00 -0.40
ATOM   1358  H   LYS D  22      -1.588  13.682   3.906  1.00  0.40
ATOM   1359  CA  LYS D  22       0.095  14.903   3.954  1.00  0.00
ATOM   1360  CB  LYS D  22      -0.969  15.931   4.371  1.00  0.00
ATOM   1361  CG  LYS D  22      -0.269  17.074   5.058  1.00  0.00
ATOM   1362  CD  LYS D  22       0.682  17.752   4.021  1.00  0.00
ATOM   1363  CE  LYS D  22       1.736  18.520   4.810  1.00  0.33
ATOM   1364  NZ  LYS D  22       2.606  19.302   3.911  1.00 -0.32
ATOM   1365  HZ1 LYS D  22       2.031  19.982   3.375  1.00  0.33
ATOM   1366  HZ2 LYS D  22       3.089  18.659   3.250  1.00  0.33
ATOM   1367  HZ3 LYS D  22       3.315  19.815   4.474  1.00  0.33
ATOM   1368  C   LYS D  22       1.089  14.693   5.087  1.00  0.55
ATOM   1369  O   LYS D  22       2.316  14.902   4.956  1.00 -0.55
ATOM   1370  N   GLU D  23       0.575  14.210   6.231  1.00 -0.40
ATOM   1371  H   GLU D  23      -0.396  14.006   6.324  1.00  0.40
ATOM   1372  CA  GLU D  23       1.402  13.945   7.429  1.00  0.00
ATOM   1373  CB  GLU D  23       0.482  13.445   8.572  1.00  0.00
ATOM   1374  CG  GLU D  23      -0.445  14.498   9.175  1.00  0.00
ATOM   1375  CD  GLU D  23       0.257  15.735   9.708  1.00  0.10
ATOM   1376  OE1 GLU D  23       1.109  15.746  10.618  1.00 -0.55
ATOM   1377  OE2 GLU D  23       0.015  16.877   9.247  1.00 -0.55
ATOM   1378  C   GLU D  23       2.578  12.990   7.203  1.00  0.55
ATOM   1379  O   GLU D  23       3.647  13.220   7.798  1.00 -0.55
ATOM   1380  N   LEU D  24       2.455  11.985   6.349  1.00 -0.40
ATOM   1381  H   LEU D  24       1.609  11.815   5.851  1.00  0.40
ATOM   1382  CA  LEU D  24       3.556  11.059   6.082  1.00  0.00
ATOM   1383  CB  LEU D  24       3.032   9.626   6.048  1.00  0.00
ATOM   1384  CG  LEU D  24       2.305   9.080   7.293  1.00  0.00
ATOM   1385  CD1 LEU D  24       1.749   7.653   7.103  1.00  0.00
ATOM   1386  CD2 LEU D  24       3.197   9.076   8.537  1.00  0.00
ATOM   1387  C   LEU D  24       4.285  11.384   4.788  1.00  0.55
ATOM   1388  O   LEU D  24       5.180  10.597   4.470  1.00 -0.55
ATOM   1389  N   ALA D  25       3.894  12.440   4.088  1.00 -0.40
ATOM   1390  H   ALA D  25       3.161  13.043   4.395  1.00  0.40
ATOM   1391  CA  ALA D  25       4.534  12.787   2.797  1.00  0.00
ATOM   1392  CB  ALA D  25       5.925  13.295   3.143  1.00  0.00
ATOM   1393  C   ALA D  25       4.500  11.585   1.870  1.00  0.55
ATOM   1394  O   ALA D  25       5.453  11.073   1.292  1.00 -0.55
ATOM   1395  N   LEU D  26       3.314  10.981   1.741  1.00 -0.40
ATOM   1396  H   LEU D  26       2.510  11.309   2.231  1.00  0.40
ATOM   1397  CA  LEU D  26       3.092   9.817   0.892  1.00  0.00
ATOM   1398  CB  LEU D  26       1.747   9.175   1.246  1.00  0.00
ATOM   1399  CG  LEU D  26       1.648   8.611   2.663  1.00  0.00
ATOM   1400  CD1 LEU D  26       0.402   7.757   2.931  1.00  0.00
ATOM   1401  CD2 LEU D  26       2.850   7.722   2.990  1.00  0.00
ATOM   1402  C   LEU D  26       3.156  10.205  -0.591  1.00  0.55
ATOM   1403  O   LEU D  26       2.960  11.376  -0.928  1.00 -0.55
ATOM   1404  N   PRO D  27       3.428   9.230  -1.459  1.00 -0.20
ATOM   1405  CD  PRO D  27       3.648   7.825  -1.075  1.00  0.10
ATOM   1406  CA  PRO D  27       3.483   9.456  -2.903  1.00  0.10
ATOM   1407  CB  PRO D  27       3.743   8.043  -3.473  1.00  0.00
ATOM   1408  CG  PRO D  27       3.349   7.085  -2.374  1.00  0.00
ATOM   1409  C   PRO D  27       2.191  10.036  -3.461  1.00  0.55
ATOM   1410  O   PRO D  27       1.088   9.718  -2.938  1.00 -0.55
ATOM   1411  N   GLU D  28       2.304  10.810  -4.541  1.00 -0.40
ATOM   1412  H   GLU D  28       3.172  11.032  -4.977  1.00  0.40
ATOM   1413  CA  GLU D  28       1.074  11.373  -5.127  1.00  0.00
ATOM   1414  CB  GLU D  28       1.350  12.306  -6.280  1.00  0.00
ATOM   1415  CG  GLU D  28       0.990  13.782  -6.213  1.00  0.00
ATOM   1416  CD  GLU D  28       0.328  14.403  -4.996  1.00  0.10
ATOM   1417  OE1 GLU D  28       1.056  14.702  -4.000  1.00 -0.55
ATOM   1418  OE2 GLU D  28      -0.926  14.612  -4.974  1.00 -0.55
ATOM   1419  C   GLU D  28       0.118  10.296  -5.616  1.00  0.55
ATOM   1420  O   GLU D  28      -1.104  10.558  -5.638  1.00 -0.55
ATOM   1421  N   TYR D  29       0.629   9.101  -5.967  1.00 -0.40
ATOM   1422  H   TYR D  29       1.607   8.914  -5.918  1.00  0.40
ATOM   1423  CA  TYR D  29      -0.215   7.989  -6.445  1.00  0.00
ATOM   1424  CB  TYR D  29       0.585   7.023  -7.353  1.00  0.12
ATOM   1425  CG  TYR D  29       1.847   6.428  -6.773  1.00 -0.12
ATOM   1426  CD1 TYR D  29       1.754   5.407  -5.806  1.00 -0.12
ATOM   1427  HD1 TYR D  29       0.774   5.072  -5.504  1.00  0.12
ATOM   1428  CE1 TYR D  29       2.865   4.812  -5.225  1.00 -0.12
ATOM   1429  HE1 TYR D  29       2.756   4.024  -4.495  1.00  0.12
ATOM   1430  CZ  TYR D  29       4.119   5.259  -5.609  1.00  0.06
ATOM   1431  OH  TYR D  29       5.205   4.686  -5.003  1.00 -0.49
ATOM   1432  HH  TYR D  29       5.992   4.973  -5.471  1.00  0.43
ATOM   1433  CD2 TYR D  29       3.145   6.852  -7.127  1.00 -0.12
ATOM   1434  HD2 TYR D  29       3.258   7.634  -7.863  1.00  0.12
ATOM   1435  CE2 TYR D  29       4.291   6.291  -6.554  1.00 -0.12
ATOM   1436  HE2 TYR D  29       5.277   6.637  -6.827  1.00  0.12
ATOM   1437  C   TYR D  29      -0.840   7.206  -5.295  1.00  0.55
ATOM   1438  O   TYR D  29      -1.552   6.249  -5.622  1.00 -0.55
ATOM   1439  N   TYR D  30      -0.556   7.619  -4.077  1.00 -0.40
ATOM   1440  H   TYR D  30       0.015   8.420  -3.913  1.00  0.40
ATOM   1441  CA  TYR D  30      -1.057   6.932  -2.879  1.00  0.00
ATOM   1442  CB  TYR D  30      -0.895   7.796  -1.635  1.00  0.12
ATOM   1443  CG  TYR D  30      -1.474   7.164  -0.387  1.00 -0.12
ATOM   1444  CD1 TYR D  30      -1.006   5.928   0.042  1.00 -0.12
ATOM   1445  HD1 TYR D  30      -0.208   5.435  -0.493  1.00  0.12
ATOM   1446  CE1 TYR D  30      -1.564   5.331   1.152  1.00 -0.12
ATOM   1447  HE1 TYR D  30      -1.198   4.364   1.463  1.00  0.12
ATOM   1448  CZ  TYR D  30      -2.579   5.927   1.882  1.00  0.06
ATOM   1449  OH  TYR D  30      -3.019   5.254   2.986  1.00 -0.49
ATOM   1450  HH  TYR D  30      -3.814   5.690   3.302  1.00  0.43
ATOM   1451  CD2 TYR D  30      -2.498   7.771   0.358  1.00 -0.12
ATOM   1452  HD2 TYR D  30      -2.864   8.738   0.048  1.00  0.12
ATOM   1453  CE2 TYR D  30      -3.064   7.167   1.488  1.00 -0.12
ATOM   1454  HE2 TYR D  30      -3.856   7.653   2.038  1.00  0.12
ATOM   1455  C   TYR D  30      -2.467   6.405  -3.054  1.00  0.55
ATOM   1456  O   TYR D  30      -3.510   7.046  -3.256  1.00 -0.55
ATOM   1457  N   GLY D  31      -2.543   5.073  -2.925  1.00 -0.40
ATOM   1458  H   GLY D  31      -1.745   4.512  -2.717  1.00  0.40
ATOM   1459  CA  GLY D  31      -3.818   4.356  -3.085  1.00  0.00
ATOM   1460  C   GLY D  31      -4.931   4.531  -2.105  1.00  0.55
ATOM   1461  O   GLY D  31      -6.026   4.033  -2.409  1.00 -0.55
ATOM   1462  N   GLU D  32      -4.777   5.128  -0.940  1.00 -0.40
ATOM   1463  H   GLU D  32      -3.887   5.481  -0.663  1.00  0.40
ATOM   1464  CA  GLU D  32      -5.852   5.333   0.044  1.00  0.00
ATOM   1465  CB  GLU D  32      -6.847   6.440  -0.414  1.00  0.00
ATOM   1466  CG  GLU D  32      -6.028   7.711  -0.695  1.00  0.00
ATOM   1467  CD  GLU D  32      -6.721   8.917  -1.265  1.00  0.10
ATOM   1468  OE1 GLU D  32      -7.959   8.936  -1.336  1.00 -0.55
ATOM   1469  OE2 GLU D  32      -6.182   9.963  -1.665  1.00 -0.55
ATOM   1470  C   GLU D  32      -6.635   4.097   0.373  1.00  0.55
ATOM   1471  O   GLU D  32      -7.859   4.115   0.373  1.00 -0.55
ATOM   1472  N   ASN D  33      -5.881   3.021   0.627  1.00 -0.40
ATOM   1473  H   ASN D  33      -4.887   3.047   0.564  1.00  0.40
ATOM   1474  CA  ASN D  33      -6.463   1.736   1.011  1.00  0.00
ATOM   1475  CB  ASN D  33      -6.904   0.940  -0.193  1.00  0.00
ATOM   1476  CG  ASN D  33      -5.723   0.589  -1.081  1.00  0.55
ATOM   1477  OD1 ASN D  33      -4.915  -0.237  -0.662  1.00 -0.55
ATOM   1478  ND2 ASN D  33      -5.540   1.220  -2.251  1.00 -0.78
ATOM   1479 HD21 ASN D  33      -4.760   0.983  -2.831  1.00  0.39
ATOM   1480 HD22 ASN D  33      -6.184   1.927  -2.544  1.00  0.39
ATOM   1481  C   ASN D  33      -5.448   1.119   1.989  1.00  0.55
ATOM   1482  O   ASN D  33      -4.329   1.686   2.113  1.00 -0.55
ATOM   1483  N   LEU D  34      -5.798   0.046   2.674  1.00 -0.40
ATOM   1484  H   LEU D  34      -6.687  -0.396   2.577  1.00  0.40
ATOM   1485  CA  LEU D  34      -4.848  -0.552   3.639  1.00  0.00
ATOM   1486  CB  LEU D  34      -5.653  -1.573   4.455  1.00  0.00
ATOM   1487  CG  LEU D  34      -6.878  -1.111   5.280  1.00  0.00
ATOM   1488  CD1 LEU D  34      -7.530  -2.306   5.981  1.00  0.00
ATOM   1489  CD2 LEU D  34      -6.390  -0.057   6.274  1.00  0.00
ATOM   1490  C   LEU D  34      -3.576  -1.186   3.044  1.00  0.55
ATOM   1491  O   LEU D  34      -2.509  -1.127   3.689  1.00 -0.55
ATOM   1492  N   ASP D  35      -3.721  -1.747   1.830  1.00 -0.40
ATOM   1493  H   ASP D  35      -4.606  -1.773   1.373  1.00  0.40
ATOM   1494  CA  ASP D  35      -2.591  -2.368   1.074  1.00  0.00
ATOM   1495  CB  ASP D  35      -2.988  -3.218  -0.140  1.00  0.00
ATOM   1496  CG  ASP D  35      -3.871  -4.390   0.287  1.00  0.10
ATOM   1497  OD1 ASP D  35      -3.376  -5.195   1.116  1.00 -0.55
ATOM   1498  OD2 ASP D  35      -5.033  -4.572  -0.142  1.00 -0.55
ATOM   1499  C   ASP D  35      -1.637  -1.267   0.634  1.00  0.55
ATOM   1500  O   ASP D  35      -0.406  -1.479   0.755  1.00 -0.55
ATOM   1501  N   ALA D  36      -2.150  -0.139   0.194  1.00 -0.40
ATOM   1502  H   ALA D  36      -3.136  -0.023   0.118  1.00  0.40
ATOM   1503  CA  ALA D  36      -1.370   1.013  -0.213  1.00  0.00
ATOM   1504  CB  ALA D  36      -2.154   2.147  -0.822  1.00  0.00
ATOM   1505  C   ALA D  36      -0.690   1.552   1.056  1.00  0.55
ATOM   1506  O   ALA D  36       0.487   1.935   0.924  1.00 -0.55
ATOM   1507  N   LEU D  37      -1.398   1.542   2.181  1.00 -0.40
ATOM   1508  H   LEU D  37      -2.333   1.203   2.247  1.00  0.40
ATOM   1509  CA  LEU D  37      -0.762   2.065   3.413  1.00  0.00
ATOM   1510  CB  LEU D  37      -1.778   2.238   4.552  1.00  0.00
ATOM   1511  CG  LEU D  37      -1.137   2.789   5.844  1.00  0.00
ATOM   1512  CD1 LEU D  37      -0.428   4.154   5.720  1.00  0.00
ATOM   1513  CD2 LEU D  37      -2.230   2.845   6.916  1.00  0.00
ATOM   1514  C   LEU D  37       0.423   1.212   3.869  1.00  0.55
ATOM   1515  O   LEU D  37       1.480   1.693   4.256  1.00 -0.55
ATOM   1516  N   TRP D  38       0.209  -0.116   3.840  1.00 -0.40
ATOM   1517  H   TRP D  38      -0.673  -0.506   3.586  1.00  0.40
ATOM   1518  CA  TRP D  38       1.263  -1.072   4.181  1.00  0.00
ATOM   1519  CB  TRP D  38       0.720  -2.493   4.073  1.00  0.12
ATOM   1520  CG  TRP D  38       1.805  -3.513   4.292  1.00 -0.12
ATOM   1521  CD1 TRP D  38       2.450  -4.198   3.298  1.00 -0.12
ATOM   1522  HD1 TRP D  38       2.257  -4.097   2.240  1.00  0.12
ATOM   1523  NE1 TRP D  38       3.384  -5.033   3.864  1.00 -0.40
ATOM   1524  HE1 TRP D  38       3.958  -5.643   3.363  1.00  0.40
ATOM   1525  CE2 TRP D  38       3.400  -4.897   5.210  1.00  0.00
ATOM   1526  CD2 TRP D  38       2.411  -3.932   5.514  1.00  0.00
ATOM   1527  CE3 TRP D  38       2.241  -3.567   6.849  1.00 -0.12
ATOM   1528  HE3 TRP D  38       1.539  -2.807   7.159  1.00  0.12
ATOM   1529  CZ3 TRP D  38       3.027  -4.234   7.790  1.00 -0.12
ATOM   1530  HZ3 TRP D  38       2.886  -3.987   8.831  1.00  0.12
ATOM   1531  CZ2 TRP D  38       4.214  -5.532   6.152  1.00 -0.12
ATOM   1532  HZ2 TRP D  38       4.980  -6.240   5.873  1.00  0.12
ATOM   1533  CH2 TRP D  38       4.002  -5.219   7.464  1.00 -0.12
ATOM   1534  HH2 TRP D  38       4.566  -5.711   8.242  1.00  0.12
ATOM   1535  C   TRP D  38       2.519  -0.879   3.305  1.00  0.55
ATOM   1536  O   TRP D  38       3.670  -0.929   3.790  1.00 -0.55
ATOM   1537  N   ASP D  39       2.293  -0.718   1.985  1.00 -0.40
ATOM   1538  H   ASP D  39       1.367  -0.723   1.618  1.00  0.40
ATOM   1539  CA  ASP D  39       3.344  -0.529   1.000  1.00  0.00
ATOM   1540  CB  ASP D  39       2.801  -0.475  -0.445  1.00  0.00
ATOM   1541  CG  ASP D  39       3.950  -0.444  -1.449  1.00  0.10
ATOM   1542  OD1 ASP D  39       4.875  -1.308  -1.558  1.00 -0.55
ATOM   1543  OD2 ASP D  39       3.903   0.568  -2.188  1.00 -0.55
ATOM   1544  C   ASP D  39       4.147   0.720   1.341  1.00  0.55
ATOM   1545  O   ASP D  39       5.375   0.701   1.287  1.00 -0.55
ATOM   1546  N   ALA D  40       3.425   1.781   1.670  1.00 -0.40
ATOM   1547  H   ALA D  40       2.429   1.780   1.701  1.00  0.40
ATOM   1548  CA  ALA D  40       4.098   3.008   2.005  1.00  0.00
ATOM   1549  CB  ALA D  40       3.108   4.192   2.046  1.00  0.00
ATOM   1550  C   ALA D  40       4.847   2.945   3.326  1.00  0.55
ATOM   1551  O   ALA D  40       5.942   3.565   3.414  1.00 -0.55
ATOM   1552  N   LEU D  41       4.279   2.302   4.337  1.00 -0.40
ATOM   1553  H   LEU D  41       3.398   1.839   4.287  1.00  0.40
ATOM   1554  CA  LEU D  41       5.018   2.279   5.625  1.00  0.00
ATOM   1555  CB  LEU D  41       4.104   1.734   6.716  1.00  0.00
ATOM   1556  CG  LEU D  41       2.933   2.617   7.138  1.00  0.00
ATOM   1557  CD1 LEU D  41       2.060   1.972   8.183  1.00  0.00
ATOM   1558  CD2 LEU D  41       3.429   3.981   7.603  1.00  0.00
ATOM   1559  C   LEU D  41       6.320   1.472   5.499  1.00  0.55
ATOM   1560  O   LEU D  41       7.373   1.764   6.055  1.00 -0.55
ATOM   1561  N   THR D  42       6.293   0.426   4.701  1.00 -0.40
ATOM   1562  H   THR D  42       5.460   0.203   4.203  1.00  0.40
ATOM   1563  CA  THR D  42       7.387  -0.483   4.450  1.00  0.00
ATOM   1564  CB  THR D  42       6.874  -1.938   4.297  1.00  0.00
ATOM   1565  OG1 THR D  42       5.911  -2.164   3.266  1.00 -0.49
ATOM   1566  HG1 THR D  42       5.104  -1.733   3.558  1.00  0.49
ATOM   1567  CG2 THR D  42       6.164  -2.300   5.617  1.00  0.00
ATOM   1568  C   THR D  42       8.225  -0.153   3.239  1.00  0.55
ATOM   1569  O   THR D  42       9.248  -0.869   3.171  1.00 -0.55
ATOM   1570  N   GLY D  43       7.890   0.727   2.339  1.00 -0.40
ATOM   1571  H   GLY D  43       7.055   1.270   2.390  1.00  0.40
ATOM   1572  CA  GLY D  43       8.758   0.948   1.196  1.00  0.00
ATOM   1573  C   GLY D  43       8.665   2.366   0.674  1.00  0.55
ATOM   1574  O   GLY D  43       8.721   2.567  -0.555  1.00 -0.55
ATOM   1575  N   TRP D  44       8.490   3.341   1.571  1.00 -0.40
ATOM   1576  H   TRP D  44       8.410   3.177   2.551  1.00  0.40
ATOM   1577  CA  TRP D  44       8.409   4.732   1.110  1.00  0.00
ATOM   1578  CB  TRP D  44       7.004   5.048   0.545  1.00  0.12
ATOM   1579  CG  TRP D  44       6.933   6.467   0.075  1.00 -0.12
ATOM   1580  CD1 TRP D  44       6.740   7.637   0.790  1.00 -0.12
ATOM   1581  HD1 TRP D  44       6.566   7.678   1.855  1.00  0.12
ATOM   1582  NE1 TRP D  44       6.797   8.735  -0.026  1.00 -0.40
ATOM   1583  HE1 TRP D  44       6.692   9.666   0.248  1.00  0.40
ATOM   1584  CE2 TRP D  44       7.035   8.275  -1.323  1.00  0.00
ATOM   1585  CD2 TRP D  44       7.122   6.855  -1.288  1.00  0.00
ATOM   1586  CE3 TRP D  44       7.348   6.145  -2.457  1.00 -0.12
ATOM   1587  HE3 TRP D  44       7.395   5.066  -2.470  1.00  0.12
ATOM   1588  CZ3 TRP D  44       7.515   6.851  -3.622  1.00 -0.12
ATOM   1589  HZ3 TRP D  44       7.702   6.315  -4.541  1.00  0.12
ATOM   1590  CZ2 TRP D  44       7.195   9.000  -2.513  1.00 -0.12
ATOM   1591  HZ2 TRP D  44       7.126  10.077  -2.558  1.00  0.12
ATOM   1592  CH2 TRP D  44       7.449   8.258  -3.651  1.00 -0.12
ATOM   1593  HH2 TRP D  44       7.602   8.771  -4.588  1.00  0.12
ATOM   1594  C   TRP D  44       8.786   5.747   2.198  1.00  0.55
ATOM   1595  O   TRP D  44       9.672   6.603   2.086  1.00 -0.55
ATOM   1596  N   VAL D  45       8.005   5.604   3.279  1.00 -0.40
ATOM   1597  H   VAL D  45       7.311   4.890   3.312  1.00  0.40
ATOM   1598  CA  VAL D  45       8.075   6.430   4.464  1.00  0.00
ATOM   1599  CB  VAL D  45       6.953   5.970   5.438  1.00  0.00
ATOM   1600  CG1 VAL D  45       7.110   6.443   6.852  1.00  0.00
ATOM   1601  CG2 VAL D  45       5.606   6.537   4.950  1.00  0.00
ATOM   1602  C   VAL D  45       9.460   6.454   5.114  1.00  0.55
ATOM   1603  O   VAL D  45      10.276   5.517   5.166  1.00 -0.55
ATOM   1604  N   GLU D  46       9.732   7.643   5.654  1.00 -0.40
ATOM   1605  H   GLU D  46       9.093   8.405   5.581  1.00  0.40
ATOM   1606  CA  GLU D  46      10.952   7.922   6.378  1.00  0.00
ATOM   1607  CB  GLU D  46      11.231   9.411   6.216  1.00  0.00
ATOM   1608  CG  GLU D  46      11.733   9.969   7.551  1.00  0.00
ATOM   1609  CD  GLU D  46      12.329  11.292   7.061  1.00  0.10
ATOM   1610  OE1 GLU D  46      11.753  11.888   6.109  1.00 -0.55
ATOM   1611  OE2 GLU D  46      13.376  11.685   7.570  1.00 -0.55
ATOM   1612  C   GLU D  46      10.875   7.591   7.862  1.00  0.55
ATOM   1613  O   GLU D  46       9.865   7.851   8.528  1.00 -0.55
ATOM   1614  N   TYR D  47      11.920   6.996   8.374  1.00 -0.40
ATOM   1615  H   TYR D  47      12.708   6.741   7.820  1.00  0.40
ATOM   1616  CA  TYR D  47      11.998   6.663   9.802  1.00  0.00
ATOM   1617  CB  TYR D  47      12.083   5.131  10.011  1.00  0.12
ATOM   1618  CG  TYR D  47      10.832   4.440   9.490  1.00 -0.12
ATOM   1619  CD1 TYR D  47       9.648   4.560  10.219  1.00 -0.12
ATOM   1620  HD1 TYR D  47       9.660   5.101  11.154  1.00  0.12
ATOM   1621  CE1 TYR D  47       8.467   4.009   9.782  1.00 -0.12
ATOM   1622  HE1 TYR D  47       7.557   4.135  10.350  1.00  0.12
ATOM   1623  CZ  TYR D  47       8.467   3.293   8.607  1.00  0.06
ATOM   1624  OH  TYR D  47       7.260   2.729   8.196  1.00 -0.49
ATOM   1625  HH  TYR D  47       7.444   2.139   7.461  1.00  0.43
ATOM   1626  CD2 TYR D  47      10.810   3.746   8.302  1.00 -0.12
ATOM   1627  HD2 TYR D  47      11.700   3.672   7.694  1.00  0.12
ATOM   1628  CE2 TYR D  47       9.624   3.142   7.895  1.00 -0.12
ATOM   1629  HE2 TYR D  47       9.617   2.541   6.998  1.00  0.12
ATOM   1630  C   TYR D  47      13.186   7.368  10.451  1.00  0.55
ATOM   1631  O   TYR D  47      14.047   7.815   9.694  1.00 -0.55
ATOM   1632  N   PRO D  48      13.294   7.505  11.762  1.00 -0.20
ATOM   1633  CD  PRO D  48      14.470   8.151  12.386  1.00  0.10
ATOM   1634  CA  PRO D  48      12.284   7.055  12.730  1.00  0.10
ATOM   1635  CB  PRO D  48      12.919   7.270  14.080  1.00  0.00
ATOM   1636  CG  PRO D  48      14.271   7.889  13.861  1.00  0.00
ATOM   1637  C   PRO D  48      11.047   7.941  12.524  1.00  0.55
ATOM   1638  O   PRO D  48      11.081   9.081  12.063  1.00 -0.55
ATOM   1639  N   LEU D  49       9.912   7.361  12.877  1.00 -0.40
ATOM   1640  H   LEU D  49       9.887   6.430  13.232  1.00  0.40
ATOM   1641  CA  LEU D  49       8.621   8.033  12.774  1.00  0.00
ATOM   1642  CB  LEU D  49       7.784   7.318  11.695  1.00  0.00
ATOM   1643  CG  LEU D  49       6.285   7.624  11.556  1.00  0.00
ATOM   1644  CD1 LEU D  49       6.170   8.993  10.909  1.00  0.00
ATOM   1645  CD2 LEU D  49       5.534   6.587  10.745  1.00  0.00
ATOM   1646  C   LEU D  49       7.856   8.067  14.095  1.00  0.55
ATOM   1647  O   LEU D  49       7.833   7.093  14.840  1.00 -0.55
ATOM   1648  N   VAL D  50       7.237   9.202  14.328  1.00 -0.40
ATOM   1649  H   VAL D  50       7.338   9.990  13.726  1.00  0.40
ATOM   1650  CA  VAL D  50       6.360   9.389  15.485  1.00  0.00
ATOM   1651  CB  VAL D  50       6.864  10.392  16.505  1.00  0.00
ATOM   1652  CG1 VAL D  50       5.976  10.585  17.728  1.00  0.00
ATOM   1653  CG2 VAL D  50       8.289   9.908  16.835  1.00  0.00
ATOM   1654  C   VAL D  50       4.957   9.722  14.982  1.00  0.55
ATOM   1655  O   VAL D  50       4.694  10.693  14.290  1.00 -0.55
ATOM   1656  N   LEU D  51       4.022   8.814  15.295  1.00 -0.40
ATOM   1657  H   LEU D  51       4.266   7.972  15.768  1.00  0.40
ATOM   1658  CA  LEU D  51       2.617   8.954  14.992  1.00  0.00
ATOM   1659  CB  LEU D  51       1.964   7.666  14.508  1.00  0.00
ATOM   1660  CG  LEU D  51       0.431   7.899  14.255  1.00  0.00
ATOM   1661  CD1 LEU D  51       0.344   8.946  13.166  1.00  0.00
ATOM   1662  CD2 LEU D  51      -0.313   6.653  13.870  1.00  0.00
ATOM   1663  C   LEU D  51       1.850   9.395  16.268  1.00  0.55
ATOM   1664  O   LEU D  51       1.715   8.557  17.200  1.00 -0.55
ATOM   1665  N   GLU D  52       1.399  10.648  16.303  1.00 -0.40
ATOM   1666  H   GLU D  52       1.576  11.296  15.567  1.00  0.40
ATOM   1667  CA  GLU D  52       0.603  11.155  17.441  1.00  0.00
ATOM   1668  CB  GLU D  52       1.049  12.512  17.974  1.00  0.00
ATOM   1669  CG  GLU D  52       0.120  12.881  19.125  1.00  0.00
ATOM   1670  CD  GLU D  52       0.505  14.125  19.876  1.00  0.10
ATOM   1671  OE1 GLU D  52       1.453  14.804  19.421  1.00 -0.55
ATOM   1672  OE2 GLU D  52      -0.122  14.438  20.921  1.00 -0.55
ATOM   1673  C   GLU D  52      -0.851  11.240  16.971  1.00  0.55
ATOM   1674  O   GLU D  52      -1.195  12.071  16.136  1.00 -0.55
ATOM   1675  N   TRP D  53      -1.679  10.348  17.439  1.00 -0.40
ATOM   1676  H   TRP D  53      -1.353   9.670  18.090  1.00  0.40
ATOM   1677  CA  TRP D  53      -3.079  10.211  17.117  1.00  0.00
ATOM   1678  CB  TRP D  53      -3.360   8.765  16.698  1.00  0.12
ATOM   1679  CG  TRP D  53      -4.647   8.560  15.930  1.00 -0.12
ATOM   1680  CD1 TRP D  53      -5.830   9.254  16.037  1.00 -0.12
ATOM   1681  HD1 TRP D  53      -5.990  10.091  16.700  1.00  0.12
ATOM   1682  NE1 TRP D  53      -6.779   8.743  15.192  1.00 -0.40
ATOM   1683  HE1 TRP D  53      -7.701   9.054  15.116  1.00  0.40
ATOM   1684  CE2 TRP D  53      -6.220   7.726  14.472  1.00  0.00
ATOM   1685  CD2 TRP D  53      -4.896   7.559  14.926  1.00  0.00
ATOM   1686  CE3 TRP D  53      -4.097   6.557  14.345  1.00 -0.12
ATOM   1687  HE3 TRP D  53      -3.072   6.398  14.648  1.00  0.12
ATOM   1688  CZ3 TRP D  53      -4.656   5.760  13.355  1.00 -0.12
ATOM   1689  HZ3 TRP D  53      -4.053   5.001  12.880  1.00  0.12
ATOM   1690  CZ2 TRP D  53      -6.798   6.909  13.491  1.00 -0.12
ATOM   1691  HZ2 TRP D  53      -7.817   7.029  13.153  1.00  0.12
ATOM   1692  CH2 TRP D  53      -5.987   5.924  12.965  1.00 -0.12
ATOM   1693  HH2 TRP D  53      -6.397   5.254  12.225  1.00  0.12
ATOM   1694  C   TRP D  53      -3.992  10.680  18.260  1.00  0.55
ATOM   1695  O   TRP D  53      -4.260   9.961  19.231  1.00 -0.55
ATOM   1696  N   ARG D  54      -4.509  11.889  18.138  1.00 -0.40
ATOM   1697  H   ARG D  54      -4.297  12.469  17.356  1.00  0.40
ATOM   1698  CA  ARG D  54      -5.423  12.471  19.124  1.00  0.00
ATOM   1699  CB  ARG D  54      -5.277  13.968  19.169  1.00  0.00
ATOM   1700  CG  ARG D  54      -3.840  14.366  19.208  1.00  0.00
ATOM   1701  CD  ARG D  54      -3.763  15.882  19.059  1.00  0.35
ATOM   1702  NE  ARG D  54      -2.370  16.200  19.424  1.00 -0.35
ATOM   1703  HE  ARG D  54      -1.843  15.590  20.014  1.00  0.45
ATOM   1704  CZ  ARG D  54      -1.827  17.333  18.943  1.00  0.35
ATOM   1705  NH1 ARG D  54      -2.595  18.101  18.159  1.00 -0.70
ATOM   1706 HH11 ARG D  54      -3.533  17.824  17.951  1.00  0.40
ATOM   1707 HH12 ARG D  54      -2.229  18.952  17.780  1.00  0.40
ATOM   1708  NH2 ARG D  54      -0.573  17.686  19.232  1.00 -0.70
ATOM   1709 HH21 ARG D  54      -0.013  17.103  19.820  1.00  0.40
ATOM   1710 HH22 ARG D  54      -0.194  18.534  18.861  1.00  0.40
ATOM   1711  C   ARG D  54      -6.883  12.189  18.811  1.00  0.55
ATOM   1712  O   ARG D  54      -7.318  12.067  17.663  1.00 -0.55
ATOM   1713  N   GLN D  55      -7.648  12.139  19.909  1.00 -0.40
ATOM   1714  H   GLN D  55      -7.251  12.312  20.806  1.00  0.40
ATOM   1715  CA  GLN D  55      -9.090  11.838  19.932  1.00  0.00
ATOM   1716  CB  GLN D  55      -9.990  12.899  19.315  1.00  0.00
ATOM   1717  CG  GLN D  55      -9.701  14.322  19.634  1.00  0.00
ATOM   1718  CD  GLN D  55      -9.928  14.596  21.112  1.00  0.55
ATOM   1719  OE1 GLN D  55     -10.852  14.070  21.754  1.00 -0.55
ATOM   1720  NE2 GLN D  55      -8.987  15.444  21.557  1.00 -0.78
ATOM   1721 HE21 GLN D  55      -8.987  15.733  22.514  1.00  0.39
ATOM   1722 HE22 GLN D  55      -8.286  15.786  20.931  1.00  0.39
ATOM   1723  C   GLN D  55      -9.358  10.579  19.102  1.00  0.55
ATOM   1724  O   GLN D  55     -10.206  10.650  18.206  1.00 -0.55
ATOM   1725  N   PHE D  56      -8.638   9.514  19.326  1.00 -0.40
ATOM   1726  H   PHE D  56      -7.951   9.489  20.048  1.00  0.40
ATOM   1727  CA  PHE D  56      -8.780   8.290  18.548  1.00  0.00
ATOM   1728  CB  PHE D  56      -7.884   7.117  19.070  1.00  0.12
ATOM   1729  CG  PHE D  56      -8.059   5.866  18.234  1.00 -0.12
ATOM   1730  CD1 PHE D  56      -7.308   5.644  17.095  1.00 -0.12
ATOM   1731  HD1 PHE D  56      -6.549   6.362  16.823  1.00  0.12
ATOM   1732  CE1 PHE D  56      -7.495   4.539  16.295  1.00 -0.12
ATOM   1733  HE1 PHE D  56      -6.903   4.414  15.401  1.00  0.12
ATOM   1734  CZ  PHE D  56      -8.437   3.593  16.637  1.00 -0.12
ATOM   1735  HZ  PHE D  56      -8.574   2.713  16.027  1.00  0.12
ATOM   1736  CD2 PHE D  56      -9.016   4.915  18.567  1.00 -0.12
ATOM   1737  HD2 PHE D  56      -9.616   5.057  19.453  1.00  0.12
ATOM   1738  CE2 PHE D  56      -9.215   3.789  17.786  1.00 -0.12
ATOM   1739  HE2 PHE D  56      -9.967   3.064  18.062  1.00  0.12
ATOM   1740  C   PHE D  56     -10.235   7.888  18.459  1.00  0.55
ATOM   1741  O   PHE D  56     -10.788   7.583  17.403  1.00 -0.55
ATOM   1742  N   GLU D  57     -10.875   7.847  19.613  1.00 -0.40
ATOM   1743  H   GLU D  57     -10.450   8.088  20.482  1.00  0.40
ATOM   1744  CA  GLU D  57     -12.286   7.428  19.647  1.00  0.00
ATOM   1745  CB  GLU D  57     -12.731   7.447  21.119  1.00  0.00
ATOM   1746  CG  GLU D  57     -11.827   6.468  21.903  1.00  0.00
ATOM   1747  CD  GLU D  57     -12.309   5.086  21.422  1.00  0.10
ATOM   1748  OE1 GLU D  57     -13.539   4.903  21.167  1.00 -0.55
ATOM   1749  OE2 GLU D  57     -11.350   4.280  21.344  1.00 -0.55
ATOM   1750  C   GLU D  57     -13.226   8.238  18.785  1.00  0.55
ATOM   1751  O   GLU D  57     -14.159   7.640  18.238  1.00 -0.55
ATOM   1752  N   GLN D  58     -13.059   9.541  18.646  1.00 -0.40
ATOM   1753  H   GLN D  58     -12.314  10.041  19.082  1.00  0.40
ATOM   1754  CA  GLN D  58     -13.991  10.327  17.818  1.00  0.00
ATOM   1755  CB  GLN D  58     -13.777  11.833  17.959  1.00  0.00
ATOM   1756  CG  GLN D  58     -14.045  12.422  19.347  1.00  0.00
ATOM   1757  CD  GLN D  58     -14.151  13.951  19.313  1.00  0.55
ATOM   1758  OE1 GLN D  58     -13.373  14.649  19.970  1.00 -0.55
ATOM   1759  NE2 GLN D  58     -15.159  14.475  18.554  1.00 -0.78
ATOM   1760 HE21 GLN D  58     -15.276  15.466  18.494  1.00  0.39
ATOM   1761 HE22 GLN D  58     -15.779  13.867  18.058  1.00  0.39
ATOM   1762  C   GLN D  58     -13.871   9.932  16.352  1.00  0.55
ATOM   1763  O   GLN D  58     -14.823   9.873  15.599  1.00 -0.55
ATOM   1764  N   SER D  59     -12.600   9.707  15.980  1.00 -0.40
ATOM   1765  H   SER D  59     -11.840   9.789  16.619  1.00  0.40
ATOM   1766  CA  SER D  59     -12.252   9.329  14.618  1.00  0.00
ATOM   1767  CB  SER D  59     -10.742   9.419  14.380  1.00  0.00
ATOM   1768  OG  SER D  59      -9.985   8.432  15.041  1.00 -0.49
ATOM   1769  HG  SER D  59     -10.278   8.443  15.956  1.00  0.49
ATOM   1770  C   SER D  59     -12.830   7.960  14.320  1.00  0.55
ATOM   1771  O   SER D  59     -13.230   7.743  13.205  1.00 -0.55
ATOM   1772  N   LYS D  60     -12.866   7.106  15.304  1.00 -0.40
ATOM   1773  H   LYS D  60     -12.537   7.370  16.206  1.00  0.40
ATOM   1774  CA  LYS D  60     -13.365   5.724  15.227  1.00  0.00
ATOM   1775  CB  LYS D  60     -13.110   4.995  16.529  1.00  0.00
ATOM   1776  CG  LYS D  60     -13.121   3.478  16.440  1.00  0.00
ATOM   1777  CD  LYS D  60     -12.430   2.997  17.729  1.00  0.00
ATOM   1778  CE  LYS D  60     -13.148   1.784  18.292  1.00  0.33
ATOM   1779  NZ  LYS D  60     -12.399   1.290  19.472  1.00 -0.32
ATOM   1780  HZ1 LYS D  60     -12.355   2.038  20.193  1.00  0.33
ATOM   1781  HZ2 LYS D  60     -11.435   1.026  19.185  1.00  0.33
ATOM   1782  HZ3 LYS D  60     -12.883   0.457  19.865  1.00  0.33
ATOM   1783  C   LYS D  60     -14.840   5.709  14.855  1.00  0.55
ATOM   1784  O   LYS D  60     -15.294   4.964  13.999  1.00 -0.55
ATOM   1785  N   GLN D  61     -15.563   6.587  15.514  1.00 -0.40
ATOM   1786  H   GLN D  61     -15.147   7.174  16.202  1.00  0.40
ATOM   1787  CA  GLN D  61     -16.974   6.791  15.323  1.00  0.00
ATOM   1788  CB  GLN D  61     -17.413   8.029  16.136  1.00  0.00
ATOM   1789  CG  GLN D  61     -18.944   8.176  16.256  1.00  0.00
ATOM   1790  CD  GLN D  61     -19.297   9.331  17.201  1.00  0.55
ATOM   1791  OE1 GLN D  61     -19.913   9.119  18.251  1.00 -0.55
ATOM   1792  NE2 GLN D  61     -18.898  10.577  16.812  1.00 -0.78
ATOM   1793 HE21 GLN D  61     -19.100  11.369  17.388  1.00  0.39
ATOM   1794 HE22 GLN D  61     -18.403  10.698  15.951  1.00  0.39
ATOM   1795  C   GLN D  61     -17.233   7.100  13.848  1.00  0.55
ATOM   1796  O   GLN D  61     -17.981   6.445  13.120  1.00 -0.55
ATOM   1797  N   LEU D  62     -16.547   8.148  13.427  1.00 -0.40
ATOM   1798  H   LEU D  62     -15.919   8.610  14.046  1.00  0.40
ATOM   1799  CA  LEU D  62     -16.601   8.738  12.101  1.00  0.00
ATOM   1800  CB  LEU D  62     -15.842  10.101  12.247  1.00  0.00
ATOM   1801  CG  LEU D  62     -16.854  11.115  12.832  1.00  0.00
ATOM   1802  CD1 LEU D  62     -17.240  12.196  11.827  1.00  0.00
ATOM   1803  CD2 LEU D  62     -18.114  10.377  13.286  1.00  0.00
ATOM   1804  C   LEU D  62     -16.118   7.892  10.956  1.00  0.55
ATOM   1805  O   LEU D  62     -16.510   8.045   9.779  1.00 -0.55
ATOM   1806  N   THR D  63     -15.268   6.909  11.229  1.00 -0.40
ATOM   1807  H   THR D  63     -14.924   6.703  12.141  1.00  0.40
ATOM   1808  CA  THR D  63     -14.809   6.078  10.112  1.00  0.00
ATOM   1809  CB  THR D  63     -13.275   6.049  10.159  1.00  0.00
ATOM   1810  OG1 THR D  63     -12.968   5.535  11.475  1.00 -0.49
ATOM   1811  HG1 THR D  63     -13.062   6.277  12.078  1.00  0.49
ATOM   1812  CG2 THR D  63     -12.700   7.428   9.897  1.00  0.00
ATOM   1813  C   THR D  63     -15.493   4.720  10.164  1.00  0.55
ATOM   1814  O   THR D  63     -14.992   4.004   9.273  1.00 -0.55
ATOM   1815  NT  THR D  63     -16.459   4.412  11.052  1.00 -0.40
ATOM   1816  HNT THR D  63     -16.796   5.070  11.721  1.00  0.40
ATOM   1817  CAT THR D  63     -17.059   3.109  11.084  1.00  0.00
ATOM   1818  CAY GLY G  66     -12.960  -1.116  11.692  1.00  0.00
ATOM   1819  CY  GLY G  66     -12.513  -0.187  10.615  1.00  0.55
ATOM   1820  OY  GLY G  66     -12.282  -0.603   9.482  1.00 -0.55
ATOM   1821  N   GLY G  66     -12.378   1.109  10.964  1.00 -0.40
ATOM   1822  H   GLY G  66     -12.595   1.425  11.884  1.00  0.40
ATOM   1823  CA  GLY G  66     -11.909   2.150  10.033  1.00  0.00
ATOM   1824  C   GLY G  66     -10.541   2.627  10.581  1.00  0.55
ATOM   1825  O   GLY G  66      -9.479   2.186  10.140  1.00 -0.55
ATOM   1826  N   ALA G  67     -10.644   3.517  11.543  1.00 -0.40
ATOM   1827  H   ALA G  67     -11.543   3.858  11.799  1.00  0.40
ATOM   1828  CA  ALA G  67      -9.576   4.090  12.313  1.00  0.00
ATOM   1829  CB  ALA G  67     -10.169   4.921  13.447  1.00  0.00
ATOM   1830  C   ALA G  67      -8.761   2.939  12.931  1.00  0.55
ATOM   1831  O   ALA G  67      -7.522   2.967  13.050  1.00 -0.55
ATOM   1832  N   GLU G  68      -9.525   1.909  13.351  1.00 -0.40
ATOM   1833  H   GLU G  68     -10.518   1.886  13.256  1.00  0.40
ATOM   1834  CA  GLU G  68      -8.876   0.746  13.986  1.00  0.00
ATOM   1835  CB  GLU G  68      -9.983  -0.057  14.687  1.00  0.00
ATOM   1836  CG  GLU G  68      -9.472  -1.035  15.701  1.00  0.00
ATOM   1837  CD  GLU G  68      -8.727  -0.387  16.879  1.00  0.10
ATOM   1838  OE1 GLU G  68      -9.359   0.488  17.513  1.00 -0.55
ATOM   1839  OE2 GLU G  68      -7.592  -0.906  17.014  1.00 -0.55
ATOM   1840  C   GLU G  68      -8.033  -0.111  13.048  1.00  0.55
ATOM   1841  O   GLU G  68      -6.927  -0.547  13.412  1.00 -0.55
ATOM   1842  N   SER G  69      -8.527  -0.352  11.857  1.00 -0.40
ATOM   1843  H   SER G  69      -9.436  -0.021  11.628  1.00  0.40
ATOM   1844  CA  SER G  69      -7.888  -1.074  10.777  1.00  0.00
ATOM   1845  CB  SER G  69      -8.774  -0.979   9.511  1.00  0.00
ATOM   1846  OG  SER G  69      -9.593  -2.109   9.552  1.00 -0.49
ATOM   1847  HG  SER G  69     -10.252  -1.983   8.865  1.00  0.49
ATOM   1848  C   SER G  69      -6.558  -0.395  10.368  1.00  0.55
ATOM   1849  O   SER G  69      -5.604  -1.113  10.134  1.00 -0.55
ATOM   1850  N   VAL G  70      -6.605   0.929  10.302  1.00 -0.40
ATOM   1851  H   VAL G  70      -7.448   1.425  10.493  1.00  0.40
ATOM   1852  CA  VAL G  70      -5.467   1.763   9.956  1.00  0.00
ATOM   1853  CB  VAL G  70      -5.878   3.215   9.666  1.00  0.00
ATOM   1854  CG1 VAL G  70      -4.593   4.063   9.684  1.00  0.00
ATOM   1855  CG2 VAL G  70      -6.650   3.348   8.374  1.00  0.00
ATOM   1856  C   VAL G  70      -4.416   1.703  11.050  1.00  0.55
ATOM   1857  O   VAL G  70      -3.219   1.521  10.780  1.00 -0.55
ATOM   1858  N   LEU G  71      -4.823   1.827  12.294  1.00 -0.40
ATOM   1859  H   LEU G  71      -5.783   1.989  12.505  1.00  0.40
ATOM   1860  CA  LEU G  71      -3.941   1.743  13.460  1.00  0.00
ATOM   1861  CB  LEU G  71      -4.709   1.896  14.781  1.00  0.00
ATOM   1862  CG  LEU G  71      -3.916   1.706  16.088  1.00  0.00
ATOM   1863  CD1 LEU G  71      -2.763   2.700  16.152  1.00  0.00
ATOM   1864  CD2 LEU G  71      -4.773   1.843  17.339  1.00  0.00
ATOM   1865  C   LEU G  71      -3.216   0.371  13.430  1.00  0.55
ATOM   1866  O   LEU G  71      -2.013   0.270  13.737  1.00 -0.55
ATOM   1867  N   GLN G  72      -3.966  -0.653  13.113  1.00 -0.40
ATOM   1868  H   GLN G  72      -4.931  -0.518  12.912  1.00  0.40
ATOM   1869  CA  GLN G  72      -3.532  -2.041  13.016  1.00  0.00
ATOM   1870  CB  GLN G  72      -4.764  -2.898  12.742  1.00  0.00
ATOM   1871  CG  GLN G  72      -4.505  -4.377  12.508  1.00  0.00
ATOM   1872  CD  GLN G  72      -5.823  -5.164  12.367  1.00  0.55
ATOM   1873  OE1 GLN G  72      -6.871  -4.943  13.028  1.00 -0.55
ATOM   1874  NE2 GLN G  72      -5.884  -6.188  11.485  1.00 -0.78
ATOM   1875 HE21 GLN G  72      -6.731  -6.709  11.381  1.00  0.39
ATOM   1876 HE22 GLN G  72      -5.081  -6.424  10.937  1.00  0.39
ATOM   1877  C   GLN G  72      -2.402  -2.187  11.996  1.00  0.55
ATOM   1878  O   GLN G  72      -1.461  -2.936  12.285  1.00 -0.55
ATOM   1879  N   VAL G  73      -2.455  -1.510  10.866  1.00 -0.40
ATOM   1880  H   VAL G  73      -3.245  -0.950  10.630  1.00  0.40
ATOM   1881  CA  VAL G  73      -1.376  -1.526   9.881  1.00  0.00
ATOM   1882  CB  VAL G  73      -1.773  -0.826   8.592  1.00  0.00
ATOM   1883  CG1 VAL G  73      -0.577  -0.684   7.662  1.00  0.00
ATOM   1884  CG2 VAL G  73      -2.900  -1.681   7.986  1.00  0.00
ATOM   1885  C   VAL G  73      -0.110  -0.909  10.458  1.00  0.55
ATOM   1886  O   VAL G  73       1.014  -1.391  10.272  1.00 -0.55
ATOM   1887  N   PHE G  74      -0.235   0.192  11.184  1.00 -0.40
ATOM   1888  H   PHE G  74      -1.115   0.639  11.325  1.00  0.40
ATOM   1889  CA  PHE G  74       0.915   0.819  11.822  1.00  0.00
ATOM   1890  CB  PHE G  74       0.508   2.100  12.543  1.00  0.12
ATOM   1891  CG  PHE G  74       0.485   3.308  11.662  1.00 -0.12
ATOM   1892  CD1 PHE G  74       1.627   4.021  11.375  1.00 -0.12
ATOM   1893  HD1 PHE G  74       2.570   3.712  11.802  1.00  0.12
ATOM   1894  CE1 PHE G  74       1.584   5.136  10.543  1.00 -0.12
ATOM   1895  HE1 PHE G  74       2.486   5.690  10.331  1.00  0.12
ATOM   1896  CZ  PHE G  74       0.363   5.535   9.984  1.00 -0.12
ATOM   1897  HZ  PHE G  74       0.324   6.400   9.339  1.00  0.12
ATOM   1898  CD2 PHE G  74      -0.730   3.707  11.100  1.00 -0.12
ATOM   1899  HD2 PHE G  74      -1.628   3.149  11.321  1.00  0.12
ATOM   1900  CE2 PHE G  74      -0.797   4.819  10.257  1.00 -0.12
ATOM   1901  HE2 PHE G  74      -1.740   5.119   9.823  1.00  0.12
ATOM   1902  C   PHE G  74       1.531  -0.165  12.819  1.00  0.55
ATOM   1903  O   PHE G  74       2.754  -0.281  12.934  1.00 -0.55
ATOM   1904  N   ARG G  75       0.737  -0.869  13.575  1.00 -0.40
ATOM   1905  H   ARG G  75      -0.255  -0.805  13.506  1.00  0.40
ATOM   1906  CA  ARG G  75       1.263  -1.817  14.592  1.00  0.00
ATOM   1907  CB  ARG G  75       0.127  -2.208  15.541  1.00  0.00
ATOM   1908  CG  ARG G  75      -0.181  -0.900  16.312  1.00  0.00
ATOM   1909  CD  ARG G  75      -0.113  -1.130  17.786  1.00  0.35
ATOM   1910  NE  ARG G  75      -1.036  -2.075  18.265  1.00 -0.35
ATOM   1911  HE  ARG G  75      -1.940  -1.843  17.953  1.00  0.45
ATOM   1912  CZ  ARG G  75      -1.085  -3.168  18.993  1.00  0.35
ATOM   1913  NH1 ARG G  75      -0.052  -3.761  19.550  1.00 -0.70
ATOM   1914 HH11 ARG G  75       0.866  -3.381  19.433  1.00  0.40
ATOM   1915 HH12 ARG G  75      -0.183  -4.592  20.089  1.00  0.40
ATOM   1916  NH2 ARG G  75      -2.308  -3.705  19.156  1.00 -0.70
ATOM   1917 HH21 ARG G  75      -3.105  -3.272  18.734  1.00  0.40
ATOM   1918 HH22 ARG G  75      -2.421  -4.537  19.698  1.00  0.40
ATOM   1919  C   ARG G  75       1.977  -3.000  13.985  1.00  0.55
ATOM   1920  O   ARG G  75       3.032  -3.351  14.563  1.00 -0.55
ATOM   1921  N   GLU G  76       1.495  -3.530  12.860  1.00 -0.40
ATOM   1922  H   GLU G  76       0.657  -3.196  12.436  1.00  0.40
ATOM   1923  CA  GLU G  76       2.161  -4.633  12.176  1.00  0.00
ATOM   1924  CB  GLU G  76       1.411  -5.141  10.964  1.00  0.00
ATOM   1925  CG  GLU G  76      -0.014  -5.502  11.262  1.00  0.00
ATOM   1926  CD  GLU G  76      -0.574  -6.428  10.170  1.00  0.10
ATOM   1927  OE1 GLU G  76       0.212  -6.826   9.244  1.00 -0.55
ATOM   1928  OE2 GLU G  76      -1.781  -6.717  10.403  1.00 -0.55
ATOM   1929  C   GLU G  76       3.495  -4.204  11.555  1.00  0.55
ATOM   1930  O   GLU G  76       4.452  -4.972  11.483  1.00 -0.55
ATOM   1931  N   ALA G  77       3.440  -2.964  11.113  1.00 -0.40
ATOM   1932  H   ALA G  77       2.638  -2.376  11.172  1.00  0.40
ATOM   1933  CA  ALA G  77       4.669  -2.427  10.486  1.00  0.00
ATOM   1934  CB  ALA G  77       4.400  -1.145   9.729  1.00  0.00
ATOM   1935  C   ALA G  77       5.746  -2.313  11.570  1.00  0.55
ATOM   1936  O   ALA G  77       6.948  -2.589  11.381  1.00 -0.55
ATOM   1937  N   LYS G  78       5.325  -1.900  12.747  1.00 -0.40
ATOM   1938  H   LYS G  78       4.372  -1.665  12.921  1.00  0.40
ATOM   1939  CA  LYS G  78       6.230  -1.765  13.862  1.00  0.00
ATOM   1940  CB  LYS G  78       5.574  -1.070  15.047  1.00  0.00
ATOM   1941  CG  LYS G  78       6.523  -0.801  16.189  1.00  0.00
ATOM   1942  CD  LYS G  78       5.895  -0.261  17.443  1.00  0.00
ATOM   1943  CE  LYS G  78       6.865   0.463  18.370  1.00  0.33
ATOM   1944  NZ  LYS G  78       8.325   0.396  18.074  1.00 -0.32
ATOM   1945  HZ1 LYS G  78       8.508   0.801  17.134  1.00  0.33
ATOM   1946  HZ2 LYS G  78       8.637  -0.596  18.091  1.00  0.33
ATOM   1947  HZ3 LYS G  78       8.850   0.935  18.792  1.00  0.33
ATOM   1948  C   LYS G  78       6.640  -3.190  14.279  1.00  0.55
ATOM   1949  O   LYS G  78       7.845  -3.410  14.482  1.00 -0.55
ATOM   1950  N   ALA G  79       5.695  -4.098  14.415  1.00 -0.40
ATOM   1951  H   ALA G  79       4.738  -3.902  14.214  1.00  0.40
ATOM   1952  CA  ALA G  79       5.992  -5.457  14.875  1.00  0.00
ATOM   1953  CB  ALA G  79       4.819  -6.381  14.762  1.00  0.00
ATOM   1954  C   ALA G  79       7.169  -5.998  14.080  1.00  0.55
ATOM   1955  O   ALA G  79       8.109  -6.576  14.609  1.00 -0.55
ATOM   1956  N   GLU G  80       7.032  -5.746  12.794  1.00 -0.40
ATOM   1957  H   GLU G  80       6.244  -5.251  12.436  1.00  0.40
ATOM   1958  CA  GLU G  80       8.014  -6.168  11.811  1.00  0.00
ATOM   1959  CB  GLU G  80       7.380  -6.019  10.421  1.00  0.00
ATOM   1960  CG  GLU G  80       6.445  -7.204  10.122  1.00  0.00
ATOM   1961  CD  GLU G  80       6.491  -7.524   8.632  1.00  0.10
ATOM   1962  OE1 GLU G  80       7.419  -7.057   7.921  1.00 -0.55
ATOM   1963  OE2 GLU G  80       5.564  -8.231   8.176  1.00 -0.55
ATOM   1964  C   GLU G  80       9.295  -5.394  11.884  1.00  0.55
ATOM   1965  O   GLU G  80      10.083  -5.640  10.966  1.00 -0.55
ATOM   1966  N   GLY G  81       9.579  -4.506  12.807  1.00 -0.40
ATOM   1967  H   GLY G  81       8.929  -4.298  13.533  1.00  0.40
ATOM   1968  CA  GLY G  81      10.801  -3.770  12.868  1.00  0.00
ATOM   1969  C   GLY G  81      10.933  -2.318  12.522  1.00  0.55
ATOM   1970  O   GLY G  81      12.002  -1.736  12.861  1.00 -0.55
ATOM   1971  N   ALA G  82       9.966  -1.695  11.857  1.00 -0.40
ATOM   1972  H   ALA G  82       9.147  -2.181  11.564  1.00  0.40
ATOM   1973  CA  ALA G  82      10.009  -0.266  11.498  1.00  0.00
ATOM   1974  CB  ALA G  82       8.849   0.132  10.625  1.00  0.00
ATOM   1975  C   ALA G  82       9.959   0.484  12.824  1.00  0.55
ATOM   1976  O   ALA G  82       9.249   0.068  13.753  1.00 -0.55
ATOM   1977  N   ASP G  83      10.738   1.516  12.867  1.00 -0.40
ATOM   1978  H   ASP G  83      11.292   1.754  12.075  1.00  0.40
ATOM   1979  CA  ASP G  83      10.905   2.421  14.005  1.00  0.00
ATOM   1980  CB  ASP G  83      12.284   3.089  13.972  1.00  0.00
ATOM   1981  CG  ASP G  83      12.602   3.800  15.278  1.00  0.10
ATOM   1982  OD1 ASP G  83      11.694   3.935  16.136  1.00 -0.55
ATOM   1983  OD2 ASP G  83      13.758   4.251  15.473  1.00 -0.55
ATOM   1984  C   ASP G  83       9.802   3.502  14.064  1.00  0.55
ATOM   1985  O   ASP G  83       9.939   4.665  13.652  1.00 -0.55
ATOM   1986  N   ILE G  84       8.688   3.016  14.606  1.00 -0.40
ATOM   1987  H   ILE G  84       8.629   2.072  14.921  1.00  0.40
ATOM   1988  CA  ILE G  84       7.490   3.812  14.780  1.00  0.00
ATOM   1989  CB  ILE G  84       6.274   3.175  14.036  1.00  0.00
ATOM   1990  CG2 ILE G  84       4.984   3.976  14.218  1.00  0.00
ATOM   1991  CG1 ILE G  84       6.656   3.114  12.558  1.00  0.00
ATOM   1992  CD1 ILE G  84       5.693   2.333  11.708  1.00  0.00
ATOM   1993  C   ILE G  84       7.063   3.937  16.236  1.00  0.55
ATOM   1994  O   ILE G  84       6.835   2.864  16.847  1.00 -0.55
ATOM   1995  N   THR G  85       6.993   5.171  16.703  1.00 -0.40
ATOM   1996  H   THR G  85       7.276   5.971  16.180  1.00  0.40
ATOM   1997  CA  THR G  85       6.475   5.399  18.054  1.00  0.00
ATOM   1998  CB  THR G  85       7.217   6.462  18.836  1.00  0.00
ATOM   1999  OG1 THR G  85       8.511   5.902  18.938  1.00 -0.49
ATOM   2000  HG1 THR G  85       8.941   6.075  18.097  1.00  0.49
ATOM   2001  CG2 THR G  85       6.576   6.611  20.210  1.00  0.00
ATOM   2002  C   THR G  85       4.997   5.803  17.919  1.00  0.55
ATOM   2003  O   THR G  85       4.675   6.727  17.167  1.00 -0.55
ATOM   2004  N   ILE G  86       4.078   5.148  18.570  1.00 -0.40
ATOM   2005  H   ILE G  86       4.309   4.387  19.170  1.00  0.40
ATOM   2006  CA  ILE G  86       2.637   5.469  18.479  1.00  0.00
ATOM   2007  CB  ILE G  86       1.859   4.226  18.078  1.00  0.00
ATOM   2008  CG2 ILE G  86       0.377   4.422  17.914  1.00  0.00
ATOM   2009  CG1 ILE G  86       2.429   3.665  16.757  1.00  0.00
ATOM   2010  CD1 ILE G  86       1.787   2.267  16.571  1.00  0.00
ATOM   2011  C   ILE G  86       2.132   6.026  19.794  1.00  0.55
ATOM   2012  O   ILE G  86       2.241   5.386  20.845  1.00 -0.55
ATOM   2013  N   ILE G  87       1.599   7.224  19.769  1.00 -0.40
ATOM   2014  H   ILE G  87       1.546   7.740  18.919  1.00  0.40
ATOM   2015  CA  ILE G  87       1.044   7.911  20.939  1.00  0.00
ATOM   2016  CB  ILE G  87       1.652   9.299  21.168  1.00  0.00
ATOM   2017  CG2 ILE G  87       1.021   9.964  22.386  1.00  0.00
ATOM   2018  CG1 ILE G  87       3.175   9.136  21.237  1.00  0.00
ATOM   2019  CD1 ILE G  87       3.880  10.454  20.993  1.00  0.00
ATOM   2020  C   ILE G  87      -0.451   8.061  20.692  1.00  0.55
ATOM   2021  O   ILE G  87      -0.907   8.575  19.679  1.00 -0.55
ATOM   2022  N   LEU G  88      -1.191   7.480  21.604  1.00 -0.40
ATOM   2023  H   LEU G  88      -0.783   7.018  22.387  1.00  0.40
ATOM   2024  CA  LEU G  88      -2.651   7.457  21.552  1.00  0.00
ATOM   2025  CB  LEU G  88      -3.173   6.041  21.669  1.00  0.00
ATOM   2026  CG  LEU G  88      -2.883   5.096  20.508  1.00  0.00
ATOM   2027  CD1 LEU G  88      -3.165   3.672  20.943  1.00  0.00
ATOM   2028  CD2 LEU G  88      -3.762   5.443  19.307  1.00  0.00
ATOM   2029  C   LEU G  88      -3.136   8.384  22.664  1.00  0.55
ATOM   2030  O   LEU G  88      -3.051   8.033  23.837  1.00 -0.55
ATOM   2031  N   SER G  89      -3.544   9.564  22.223  1.00 -0.40
ATOM   2032  H   SER G  89      -3.506   9.841  21.266  1.00  0.40
ATOM   2033  CA  SER G  89      -4.097  10.545  23.216  1.00  0.00
ATOM   2034  CB  SER G  89      -3.200  11.750  23.349  1.00  0.00
ATOM   2035  OG  SER G  89      -2.458  12.041  22.184  1.00 -0.49
ATOM   2036  HG  SER G  89      -1.933  12.818  22.391  1.00  0.49
ATOM   2037  C   SER G  89      -5.548  10.818  22.817  1.00  0.10
ATOM   2038  O   SER G  89      -6.176   9.872  22.206  1.00 -0.55
ATOM   2039  OXT SER G  89      -6.064  11.936  23.072  1.00 -0.55
ATOM   2040  OH2 OH2 R 111       8.502   0.276  -8.217  1.00 -0.83
ATOM   2041  H1  OH2 R 111       8.689  -0.355  -7.522  1.00  0.42
ATOM   2042  H2  OH2 R 111       7.573   0.153  -8.410  1.00  0.42
ATOM   2043  OH2 OH2 R 113      10.492  -3.800 -11.608  1.00 -0.83
ATOM   2044  H1  OH2 R 113       9.830  -3.548 -12.252  1.00  0.42
ATOM   2045  H2  OH2 R 113      10.016  -4.329 -10.968  1.00  0.42
ATOM   2046  OH2 OH2 R 116      14.846  -5.228 -11.862  1.00 -0.83
ATOM   2047  H1  OH2 R 116      15.761  -5.150 -11.593  1.00  0.42
ATOM   2048  H2  OH2 R 116      14.359  -4.727 -11.207  1.00  0.42
ATOM   2049  OH2 OH2 R 117      -4.838  -1.322 -11.603  1.00 -0.83
ATOM   2050  H1  OH2 R 117      -5.439  -0.718 -12.039  1.00  0.42
ATOM   2051  H2  OH2 R 117      -5.344  -1.680 -10.873  1.00  0.42
ATOM   2052  OH2 OH2 R 119      -6.721  -6.520  -1.235  1.00 -0.83
ATOM   2053  H1  OH2 R 119      -6.037  -6.006  -0.806  1.00  0.42
ATOM   2054  H2  OH2 R 119      -6.447  -7.430  -1.117  1.00  0.42
ATOM   2055  OH2 OH2 R 121       4.286  -3.705  -0.445  1.00 -0.83
ATOM   2056  H1  OH2 R 121       4.373  -2.950  -1.027  1.00  0.42
ATOM   2057  H2  OH2 R 121       3.788  -4.344  -0.954  1.00  0.42
ATOM   2058  OH2 OH2 R 122       7.999  -7.454  -2.394  1.00 -0.83
ATOM   2059  H1  OH2 R 122       8.515  -7.360  -1.594  1.00  0.42
ATOM   2060  H2  OH2 R 122       8.052  -6.596  -2.815  1.00  0.42
ATOM   2061  OH2 OH2 R 125       3.756  -6.702   1.167  1.00 -0.83
ATOM   2062  H1  OH2 R 125       3.469  -6.457   0.287  1.00  0.42
ATOM   2063  H2  OH2 R 125       3.634  -7.650   1.205  1.00  0.42
ATOM   2064  OH2 OH2 R 130      15.071 -16.819 -11.114  1.00 -0.83
ATOM   2065  H1  OH2 R 130      15.917 -16.390 -10.990  1.00  0.42
ATOM   2066  H2  OH2 R 130      14.725 -16.930 -10.228  1.00  0.42
ATOM   2067  OH2 OH2 R 150      17.614   4.363  -7.037  1.00 -0.83
ATOM   2068  H1  OH2 R 150      17.306   4.913  -6.317  1.00  0.42
ATOM   2069  H2  OH2 R 150      18.477   4.715  -7.256  1.00  0.42
ATOM   2070  OH2 OH2 R 151      11.838   3.422 -12.105  1.00 -0.83
ATOM   2071  H1  OH2 R 151      12.195   3.913 -11.364  1.00  0.42
ATOM   2072  H2  OH2 R 151      10.916   3.290 -11.882  1.00  0.42
ATOM   2073  OH2 OH2 L  90      10.339   6.177  16.690  1.00 -0.83
ATOM   2074  H1  OH2 L  90      10.739   5.310  16.620  1.00  0.42
ATOM   2075  H2  OH2 L  90      10.745   6.686  15.988  1.00  0.42
ATOM   2076  OH2 OH2 L  92       9.532   2.896   4.459  1.00 -0.83
ATOM   2077  H1  OH2 L  92       8.821   2.594   5.025  1.00  0.42
ATOM   2078  H2  OH2 L  92       9.720   3.784   4.764  1.00  0.42
ATOM   2079  OH2 OH2 R  94      12.915   5.185   4.604  1.00 -0.83
ATOM   2080  H1  OH2 R  94      11.986   5.302   4.802  1.00  0.42
ATOM   2081  H2  OH2 R  94      13.066   4.246   4.711  1.00  0.42
ATOM   2082  OH2 OH2 L  97      -3.661   9.823  -2.989  1.00 -0.83
ATOM   2083  H1  OH2 L  97      -4.505   9.902  -2.544  1.00  0.42
ATOM   2084  H2  OH2 L  97      -3.542   8.882  -3.114  1.00  0.42
ATOM   2085  OH2 OH2 R 105      -6.339  -3.423  -2.182  1.00 -0.83
ATOM   2086  H1  OH2 R 105      -5.737  -2.879  -2.691  1.00  0.42
ATOM   2087  H2  OH2 R 105      -5.797  -3.790  -1.483  1.00  0.42
ATOM   2088  OH2 OH2 L 110     -14.375  12.579  14.012  1.00 -0.83
ATOM   2089  H1  OH2 L 110     -13.437  12.641  14.194  1.00  0.42
ATOM   2090  H2  OH2 L 110     -14.428  12.451  13.065  1.00  0.42
ATOM   2091 DUM1 DUM W 214      95.840  91.508  95.237  1.00  0.00
ATOM   2092 DUM2 DUM W 214     -91.333 -96.013 -92.818  1.00  0.00
ATOM   2093  AAA AAA X 214      21.024  -2.592 -53.940  1.00  0.00
ATOM   2094  AAB AAB X 215      38.976 -44.237  43.602  1.00  0.00
ATOM   2095  AAC AAC X 216     -67.327 -60.361 -68.241  1.00  0.00
ATOM   2096  AAD AAD X 217      -2.834  63.081  -2.806  1.00  0.00
ATOM   2097  AAE AAE X 218     -23.773 -71.120   8.304  1.00  0.00
ATOM   2098  AAF AAF X 219     -37.300  58.404  46.602  1.00  0.00
ATOM   2099  AAG AAG X 220     -26.916 -69.132 -51.187  1.00  0.00
ATOM   2100  AAH AAH X 221     -24.373  -2.019  66.515  1.00  0.00
ATOM   2101  AAI AAI X 222     -20.872 -13.421 -46.639  1.00  0.00
ATOM   2102  AAJ AAJ X 223      11.753  23.267  21.644  1.00  0.00
ATOM   2103  AAK AAK X 224       9.640 -78.692 -74.460  1.00  0.00
ATOM   2104  AAL AAL X 225      49.102 -20.353   3.199  1.00  0.00
ATOM   2105  AAM AAM X 226     -49.417   4.058 -29.049  1.00  0.00
ATOM   2106  AAN AAN X 227      17.538 -51.933   3.514  1.00  0.00
ATOM   2107  AAO AAO X 228      69.980  -1.450 -23.506  1.00  0.00
ATOM   2108  AAP AAP X 229      39.428  49.214 -37.313  1.00  0.00
ATOM   2109  AAQ AAQ X 230     -13.283  78.102  61.285  1.00  0.00
ATOM   2110  AAR AAR X 231      74.145  20.177  29.367  1.00  0.00
ATOM   2111  AAS AAS X 232     -74.389 -15.224 -16.747  1.00  0.00
ATOM   2112  AAT AAT X 233     -56.007  22.421  31.312  1.00  0.00
ATOM   2113  AAU AAU X 234      39.878 -79.624 -46.014  1.00  0.00
ATOM   2114  AAV AAV X 235      46.424 -75.907  51.418  1.00  0.00
ATOM   2115  AAW AAW X 236      37.594  -6.781  67.283  1.00  0.00
ATOM   2116  AAX AAX X 237      51.425  23.888 -74.554  1.00  0.00
ATOM   2117  AAY AAY X 238     -48.849 -52.878 -29.603  1.00  0.00
ATOM   2118  AAZ AAZ X 239     -48.452  52.894   3.787  1.00  0.00
ATOM   2119  ABA ABA X 240      17.338  52.334  74.554  1.00  0.00
ATOM   2120  ABB ABB X 241     -79.526 -19.810  21.887  1.00  0.00
ATOM   2121  ABC ABC X 242      23.824 -48.587  84.365  1.00  0.00
ATOM   2122  ABD ABD X 243     -63.684   0.263 -54.177  1.00  0.00
ATOM   2123  ABE ABE X 244      -3.340  26.705 -73.932  1.00  0.00
ATOM   2124  ABF ABF X 245     -71.140 -32.999 -74.715  1.00  0.00
ATOM   2125  ABG ABG X 246     -43.616  46.491 -17.541  1.00  0.00
ATOM   2126  ABH ABH X 247     -58.593 -15.243  24.538  1.00  0.00
ATOM   2127  ABI ABI X 248     -23.339 -20.968   6.869  1.00  0.00
ATOM   2128  ABJ ABJ X 249      15.762  77.191 -55.976  1.00  0.00
ATOM   2129  ABK ABK X 250       9.413  47.672  42.554  1.00  0.00
ATOM   2130  ABL ABL X 251      72.781 -29.161  46.185  1.00  0.00
ATOM   2131  ABM ABM X 252     -54.370  60.456  81.544  1.00  0.00
ATOM   2132  ABN ABN X 253      38.568 -48.259 -42.364  1.00  0.00
ATOM   2133  ABO ABO X 254     -41.542 -55.005  66.286  1.00  0.00
ATOM   2134  ABP ABP X 255      82.027  23.264 -55.072  1.00  0.00
ATOM   2135  ABQ ABQ X 256      46.174  14.502  -9.116  1.00  0.00
ATOM   2136  ABR ABR X 257       2.236 -69.898  55.092  1.00  0.00
ATOM   2137  ABS ABS X 258       4.839 -16.557  39.768  1.00  0.00
ATOM   2138  ABT ABT X 259      -5.391  13.177  47.020  1.00  0.00
ATOM   2139  ABU ABU X 260       0.383 -43.423 -44.718  1.00  0.00
ATOM   2140  ABV ABV X 261      51.736  69.161  -6.960  1.00  0.00
ATOM   2141  ABW ABW X 262      46.642  15.207  89.409  1.00  0.00
ATOM   2142  ABX ABX X 263      20.241  47.068  15.541  1.00  0.00
ATOM   2143  ABY ABY X 264      48.576   5.704   5.400  1.00  0.00
ATOM   2144  ABZ ABZ X 265      32.707  -9.368  31.657  1.00  0.00
ATOM   2145  ACA ACA X 266     -55.043 -17.886 -80.986  1.00  0.00
ATOM   2146  ACB ACB X 267      59.967  18.192 -48.311  1.00  0.00
ATOM   2147  ACC ACC X 268      22.924 -45.134 -79.607  1.00  0.00
ATOM   2148  ACD ACD X 269     -15.332  56.401 -40.391  1.00  0.00
ATOM   2149  ACE ACE X 270      82.776  33.856  73.196  1.00  0.00
ATOM   2150  ACF ACF X 271      37.896  17.883  36.868  1.00  0.00
ATOM   2151  ACG ACG X 272     -76.235  79.087  36.778  1.00  0.00
ATOM   2152  ACH ACH X 273      -8.099 -34.374 -54.609  1.00  0.00
ATOM   2153  ACI ACI X 274      46.324 -47.418 -78.237  1.00  0.00
ATOM   2154  ACJ ACJ X 275     -40.512 -59.661  23.608  1.00  0.00
ATOM   2155  ACK ACK X 276      76.797  78.598  14.773  1.00  0.00
ATOM   2156  ACL ACL X 277     -52.862  11.706   2.087  1.00  0.00
ATOM   2157  ACM ACM X 278       4.974 -17.110 -51.197  1.00  0.00
ATOM   2158  ACN ACN X 279     -49.928 -22.277 -20.927  1.00  0.00
ATOM   2159  ACO ACO X 280      73.404 -88.714 -28.479  1.00  0.00
ATOM   2160  ACP ACP X 281      72.886 -79.692 -70.981  1.00  0.00
ATOM   2161  ACQ ACQ X 282     -76.016  29.834 -73.689  1.00  0.00
ATOM   2162  ACR ACR X 283     -73.593   5.005  47.977  1.00  0.00
ATOM   2163  ACS ACS X 284      -6.563  39.037  13.422  1.00  0.00
ATOM   2164  ACT ACT X 285     -13.357 -24.762 -80.484  1.00  0.00
ATOM   2165  ACU ACU X 286     -22.431 -13.059  25.096  1.00  0.00
ATOM   2166  ACV ACV X 287      81.467  56.242   5.965  1.00  0.00
ATOM   2167  ACW ACW X 288      49.709 -56.891  73.353  1.00  0.00
ATOM   2168  ACX ACX X 289      33.213   3.074 -73.382  1.00  0.00
ATOM   2169  ACY ACY X 290     -78.046  53.477  24.520  1.00  0.00
ATOM   2170  ACZ ACZ X 291      68.112  31.131 -10.886  1.00  0.00
ATOM   2171  ADA ADA X 292      57.158  52.392  64.045  1.00  0.00
ATOM   2172  ADB ADB X 293     -19.562  27.667  69.395  1.00  0.00
ATOM   2173  ADC ADC X 294     -41.528  72.472 -75.445  1.00  0.00
ATOM   2174  ADD ADD X 295     -46.998  34.499 -54.904  1.00  0.00
ATOM   2175  ADE ADE X 296     -39.648 -21.222  47.613  1.00  0.00
ATOM   2176  ADF ADF X 297      -7.264  19.422 -24.545  1.00  0.00
ATOM   2177  ADG ADG X 298      53.397 -82.033 -62.885  1.00  0.00
ATOM   2178  ADH ADH X 299      60.594 -84.081 -22.969  1.00  0.00
ATOM   2179  ADI ADI X 300      68.564 -64.928 -53.530  1.00  0.00
ATOM   2180  ADJ ADJ X 301     -57.853 -30.407 -51.461  1.00  0.00
ATOM   2181  ADK ADK X 302      -5.327 -31.632  68.974  1.00  0.00
ATOM   2182  ADL ADL X 303     -50.027 -79.369  41.602  1.00  0.00
ATOM   2183  ADM ADM X 304      70.177 -66.336  38.270  1.00  0.00
ATOM   2184  ADN ADN X 305      88.255  60.498 -72.494  1.00  0.00
ATOM   2185  ADO ADO X 306     -17.902 -42.533  -5.803  1.00  0.00
ATOM   2186  ADP ADP X 307      30.659   0.732 -14.320  1.00  0.00
ATOM   2187  ADQ ADQ X 308     -38.663  80.812 -31.269  1.00  0.00
ATOM   2188  ADR ADR X 309      74.271  72.891 -36.607  1.00  0.00
ATOM   2189  ADS ADS X 310     -49.871 -15.505  80.422  1.00  0.00
ATOM   2190  ADT ADT X 311     -50.913 -39.781 -86.053  1.00  0.00
ATOM   2191  ADU ADU X 312     -70.673  61.485 -64.055  1.00  0.00
ATOM   2192  ADV ADV X 313      29.882  73.228  55.981  1.00  0.00
ATOM   2193  ADW ADW X 314      63.558 -16.063 -43.371  1.00  0.00
ATOM   2194  ADX ADX X 315      70.459 -67.022   7.803  1.00  0.00
ATOM   2195  ADY ADY X 316      66.550 -85.710 -47.625  1.00  0.00
ATOM   2196  ADZ ADZ X 317     -49.477 -39.008  86.747  1.00  0.00
ATOM   2197  AEA AEA X 318      72.531 -87.662   4.391  1.00  0.00
ATOM   2198  AEB AEB X 319     -77.423 -50.766  71.338  1.00  0.00
ATOM   2199  AEC AEC X 320     -78.524 -38.495  24.905  1.00  0.00
ATOM   2200  AED AED X 321     -83.368 -85.273 -10.923  1.00  0.00
ATOM   2201  AEE AEE X 322      50.081 -70.291   5.087  1.00  0.00
ATOM   2202  AEF AEF X 323      42.247  36.936  -1.763  1.00  0.00
ATOM   2203  AEG AEG X 324     -40.590  76.290   5.147  1.00  0.00
ATOM   2204  AEH AEH X 325      37.501  63.508  19.461  1.00  0.00
ATOM   2205  AEI AEI X 326     -21.266  19.443  26.028  1.00  0.00
ATOM   2206  AEJ AEJ X 327     -29.714  -2.977 -83.204  1.00  0.00
ATOM   2207  AEK AEK X 328     -70.157   7.780  67.722  1.00  0.00
ATOM   2208  AEL AEL X 329     -38.141  42.309  87.124  1.00  0.00
ATOM   2209  AEM AEM X 330     -60.438  29.429 -84.570  1.00  0.00
ATOM   2210  AEN AEN X 331      74.214 -43.942  -9.817  1.00  0.00
ATOM   2211  AEO AEO X 332     -63.649  72.132  -1.453  1.00  0.00
ATOM   2212  AEP AEP X 333      -8.276 -10.017 -68.186  1.00  0.00
ATOM   2213  AEQ AEQ X 334     -21.828  27.911  45.455  1.00  0.00
ATOM   2214  AER AER X 335     -46.448 -65.807  -1.538  1.00  0.00
ATOM   2215  AES AES X 336      25.434 -76.980  30.258  1.00  0.00
ATOM   2216  AET AET X 337      79.452   1.182 -74.017  1.00  0.00
ATOM   2217  AEU AEU X 338     -75.373  47.563  -1.041  1.00  0.00
ATOM   2218  AEV AEV X 339     -57.123 -66.156 -43.166  1.00  0.00
ATOM   2219  AEW AEW X 340      29.449  19.840  13.832  1.00  0.00
ATOM   2220  AEX AEX X 341     -82.688 -15.497  78.208  1.00  0.00
ATOM   2221  AEY AEY X 342     -75.769 -45.999  45.246  1.00  0.00
ATOM   2222  AEZ AEZ X 343      55.681  48.054  29.022  1.00  0.00
ATOM   2223  AFA AFA X 344     -36.563 -12.046 -10.844  1.00  0.00
ATOM   2224  AFB AFB X 345      46.338  36.347  26.775  1.00  0.00
ATOM   2225  AFC AFC X 346      64.097 -30.535  71.718  1.00  0.00
ATOM   2226  AFD AFD X 347     -75.661 -51.386  15.817  1.00  0.00
ATOM   2227  AFE AFE X 348     -82.603 -24.709  52.504  1.00  0.00
ATOM   2228  AFF AFF X 349      74.894 -83.452  82.081  1.00  0.00
ATOM   2229  AFG AFG X 350     -61.823 -27.112  65.345  1.00  0.00
ATOM   2230  AFH AFH X 351     -72.938   1.889   0.609  1.00  0.00
ATOM   2231  AFI AFI X 352      21.664  18.879  62.087  1.00  0.00
ATOM   2232  AFJ AFJ X 353      18.832  26.127 -55.730  1.00  0.00
ATOM   2233  AFK AFK X 354      79.555 -76.249 -50.751  1.00  0.00
ATOM   2234  AFL AFL X 355      85.608  44.539  66.861  1.00  0.00
ATOM   2235  AFM AFM X 356      58.433  27.481  44.949  1.00  0.00
ATOM   2236  AFN AFN X 357      -6.341 -88.888   8.688  1.00  0.00
ATOM   2237  AFO AFO X 358      87.795  30.600  10.505  1.00  0.00
ATOM   2238  AFP AFP X 359       1.689 -67.092 -51.499  1.00  0.00
ATOM   2239  AFQ AFQ X 360      82.592  26.821  55.419  1.00  0.00
ATOM   2240  AFR AFR X 361      34.681  20.687 -81.264  1.00  0.00
ATOM   2241  AFS AFS X 362     -66.523  72.549  18.225  1.00  0.00
ATOM   2242  AFT AFT X 363      23.277  38.092 -83.142  1.00  0.00
ATOM   2243  AFU AFU X 364     -82.132   5.956  20.689  1.00  0.00
ATOM   2244  AFV AFV X 365     -45.248   8.233 -57.148  1.00  0.00
ATOM   2245  AFW AFW X 366     -32.310 -84.560  48.179  1.00  0.00
ATOM   2246  AFX AFX X 367     -76.863  -6.262 -34.451  1.00  0.00
ATOM   2247  AFY AFY X 368     -64.575  63.782 -38.776  1.00  0.00
ATOM   2248  AFZ AFZ X 369      43.581  18.498 -35.240  1.00  0.00
ATOM   2249  AGA AGA X 370      21.007  34.631 -12.994  1.00  0.00
ATOM   2250  AGB AGB X 371     -55.239 -72.092 -85.275  1.00  0.00
ATOM   2251  AGC AGC X 372      75.458 -48.477 -80.632  1.00  0.00
ATOM   2252  AGD AGD X 373     -82.720  47.210 -77.711  1.00  0.00
ATOM   2253  AGE AGE X 374     -20.510 -70.629  88.726  1.00  0.00
ATOM   2254  AGF AGF X 375     -29.964  49.922 -73.786  1.00  0.00
ATOM   2255  AGG AGG X 376      -9.407  16.796  60.078  1.00  0.00
ATOM   2256  AGH AGH X 377     -75.800 -81.151   4.656  1.00  0.00
ATOM   2257  AGI AGI X 378     -81.824  55.377  78.566  1.00  0.00
ATOM   2258  AGJ AGJ X 379      29.069  18.133  82.707  1.00  0.00
ATOM   2259  AGK AGK X 380      75.176  46.027  55.689  1.00  0.00
ATOM   2260  AGL AGL X 381      82.325   1.032   9.882  1.00  0.00
ATOM   2261  AGM AGM X 382      45.996  30.122  63.180  1.00  0.00
ATOM   2262  AGN AGN X 383     -19.201 -39.364  44.407  1.00  0.00
ATOM   2263  AGO AGO X 384      -7.842  42.133  80.629  1.00  0.00
ATOM   2264  AGP AGP X 385       3.530 -51.686 -68.752  1.00  0.00
ATOM   2265  AGQ AGQ X 386       1.633 -46.556  28.938  1.00  0.00
ATOM   2266  AGR AGR X 387      62.073 -65.443 -20.641  1.00  0.00
ATOM   2267  AGS AGS X 388     -26.226  11.677 -74.782  1.00  0.00
ATOM   2268  AGT AGT X 389      62.630 -48.766  33.872  1.00  0.00
ATOM   2269  AGU AGU X 390     -15.507  76.843  85.580  1.00  0.00
ATOM   2270  AGV AGV X 391     -54.184   0.548 -67.521  1.00  0.00
ATOM   2271  AGW AGW X 392      -1.842  62.380 -71.811  1.00  0.00
ATOM   2272  AGX AGX X 393     -61.787 -76.636  69.060  1.00  0.00
ATOM   2273  AGY AGY X 394     -25.918 -78.703 -16.206  1.00  0.00
ATOM   2274  AGZ AGZ X 395      10.197  27.803  71.441  1.00  0.00
ATOM   2275  AHA AHA X 396      48.809  -4.162 -39.340  1.00  0.00
ATOM   2276  AHB AHB X 397     -52.814  30.836  81.990  1.00  0.00
ATOM   2277  AHC AHC X 398      83.417  65.442  52.343  1.00  0.00
ATOM   2278  AHD AHD X 399      -7.004  78.416  34.336  1.00  0.00
ATOM   2279  AHE AHE X 400       5.391  55.025  59.799  1.00  0.00
ATOM   2280  AHF AHF X 401      85.201 -23.383 -26.064  1.00  0.00
ATOM   2281  AHG AHG X 402     -31.492  30.044 -19.555  1.00  0.00
ATOM   2282  AHH AHH X 403      68.980  22.448 -79.661  1.00  0.00
ATOM   2283  AHI AHI X 404     -12.676 -68.450 -74.927  1.00  0.00
ATOM   2284  AHJ AHJ X 405      69.055  -6.040  23.272  1.00  0.00
ATOM   2285  AHK AHK X 406      68.069  -0.063  74.174  1.00  0.00
ATOM   2286  AHL AHL X 407      23.033  16.409 -42.543  1.00  0.00
ATOM   2287  AHM AHM X 408     -61.437 -22.450  -9.451  1.00  0.00
ATOM   2288  AHN AHN X 409     -46.684 -33.588 -71.952  1.00  0.00
ATOM   2289  AHO AHO X 410      76.205 -64.285  55.436  1.00  0.00
ATOM   2290  AHP AHP X 411      67.862  46.703 -53.391  1.00  0.00
ATOM   2291  AHQ AHQ X 412      51.592 -13.850 -59.682  1.00  0.00
ATOM   2292  AHR AHR X 413     -42.078 -10.783 -52.059  1.00  0.00
ATOM   2293  AHS AHS X 414      90.071  15.894 -56.904  1.00  0.00
ATOM   2294  AHT AHT X 415      23.916  52.190  44.773  1.00  0.00
ATOM   2295  AHU AHU X 416     -53.659  56.501 -54.567  1.00  0.00
ATOM   2296  AHV AHV X 417     -70.406 -84.780  87.507  1.00  0.00
ATOM   2297  AHW AHW X 418      57.275   3.755 -75.366  1.00  0.00
ATOM   2298  AHX AHX X 419     -63.979  74.021  71.196  1.00  0.00
ATOM   2299  AHY AHY X 420     -83.646 -51.513 -78.925  1.00  0.00
ATOM   2300  AHZ AHZ X 421     -60.881 -80.037 -19.351  1.00  0.00
ATOM   2301  AIA AIA X 422      81.462  57.816 -83.615  1.00  0.00
ATOM   2302  AIB AIB X 423      81.445  35.679  88.868  1.00  0.00
ATOM   2303  AIC AIC X 424     -70.171 -56.825 -32.935  1.00  0.00
ATOM   2304  AID AID X 425     -64.911  35.871  47.077  1.00  0.00
ATOM   2305  AIE AIE X 426      17.938 -83.334 -35.059  1.00  0.00
ATOM   2306  AIF AIF X 427     -81.911  18.660 -18.434  1.00  0.00
ATOM   2307  AIG AIG X 428     -42.847  16.996 -37.571  1.00  0.00
ATOM   2308  AIH AIH X 429      13.153 -44.578  64.159  1.00  0.00
ATOM   2309  AII AII X 430     -84.931 -16.820   3.946  1.00  0.00
ATOM   2310  AIJ AIJ X 431      62.789  82.355  28.126  1.00  0.00
ATOM   2311  AIK AIK X 432      -1.327 -69.018  28.541  1.00  0.00
ATOM   2312  AIL AIL X 433      50.817 -86.373  86.731  1.00  0.00
ATOM   2313  AIM AIM X 434      29.224   6.802  11.103  1.00  0.00
ATOM   2314  AIN AIN X 435      54.511 -26.867  36.558  1.00  0.00
ATOM   2315  AIO AIO X 436      52.899 -80.215  20.730  1.00  0.00
ATOM   2316  AIP AIP X 437      51.142  72.393 -57.055  1.00  0.00
ATOM   2317  AIQ AIQ X 438      14.727 -13.241 -81.205  1.00  0.00
ATOM   2318  AIR AIR X 439      39.031  22.695 -66.948  1.00  0.00
ATOM   2319  AIS AIS X 440      47.665  14.767 -85.569  1.00  0.00
ATOM   2320  AIT AIT X 441     -57.937 -84.115 -74.023  1.00  0.00
ATOM   2321  AIU AIU X 442       1.305 -78.371  75.212  1.00  0.00
ATOM   2322  AIV AIV X 443      83.343  -6.951  -8.012  1.00  0.00
ATOM   2323  AIW AIW X 444     -22.589  65.382 -63.954  1.00  0.00
ATOM   2324  AIX AIX X 445      28.554  28.318  27.048  1.00  0.00
ATOM   2325  AIY AIY X 446     -15.591  32.101 -44.173  1.00  0.00
ATOM   2326  AIZ AIZ X 447     -71.076 -26.683  84.195  1.00  0.00
ATOM   2327  AJA AJA X 448      81.225 -38.110 -59.238  1.00  0.00
ATOM   2328  AJB AJB X 449      64.678  26.973 -32.430  1.00  0.00
ATOM   2329  AJC AJC X 450     -29.764  -1.513   1.437  1.00  0.00
ATOM   2330  AJD AJD X 451      36.544  74.434 -27.402  1.00  0.00
ATOM   2331  AJE AJE X 452      89.098 -16.129 -77.174  1.00  0.00
ATOM   2332  AJF AJF X 453      19.512  15.226 -78.443  1.00  0.00
ATOM   2333  AJG AJG X 454      32.606  65.258   5.388  1.00  0.00
ATOM   2334  AJH AJH X 455      17.949 -15.274 -36.048  1.00  0.00
ATOM   2335  AJI AJI X 456      68.151  77.592  59.717  1.00  0.00
ATOM   2336  AJJ AJJ X 457      50.938 -15.887 -74.465  1.00  0.00
ATOM   2337  AJK AJK X 458      27.800  51.714 -60.386  1.00  0.00
ATOM   2338  AJL AJL X 459      51.587  33.692  78.416  1.00  0.00
ATOM   2339  AJM AJM X 460      12.592 -42.322  44.012  1.00  0.00
ATOM   2340  AJN AJN X 461     -51.835  73.668 -42.379  1.00  0.00
ATOM   2341  AJO AJO X 462      37.646  42.500 -73.352  1.00  0.00
ATOM   2342  AJP AJP X 463      19.694  74.320 -18.128  1.00  0.00
ATOM   2343  AJQ AJQ X 464      27.125 -25.340 -73.710  1.00  0.00
ATOM   2344  AJR AJR X 465      29.222  82.950 -73.069  1.00  0.00
ATOM   2345  AJS AJS X 466     -21.444 -77.289  25.981  1.00  0.00
ATOM   2346  AJT AJT X 467     -29.800  34.259  -3.699  1.00  0.00
ATOM   2347  AJU AJU X 468     -36.025  11.244  44.337  1.00  0.00
ATOM   2348  AJV AJV X 469      -1.640  71.798 -38.615  1.00  0.00
ATOM   2349  AJW AJW X 470      69.100 -23.647  26.505  1.00  0.00
ATOM   2350  AJX AJX X 471     -69.585  21.755  86.896  1.00  0.00
ATOM   2351  AJY AJY X 472     -66.930 -80.957  40.641  1.00  0.00
ATOM   2352  AJZ AJZ X 473       2.782  30.883  40.604  1.00  0.00
ATOM   2353  AKA AKA X 474      17.708 -82.208  73.193  1.00  0.00
ATOM   2354  AKB AKB X 475     -44.620 -37.338  -7.476  1.00  0.00
ATOM   2355  AKC AKC X 476     -56.583  71.188 -20.900  1.00  0.00
ATOM   2356  AKD AKD X 477     -75.188 -25.537  40.976  1.00  0.00
ATOM   2357  AKE AKE X 478      69.886 -30.974 -34.379  1.00  0.00
ATOM   2358  AKF AKF X 479     -79.105 -70.587 -52.954  1.00  0.00
ATOM   2359  AKG AKG X 480     -63.458  31.263  -0.345  1.00  0.00
ATOM   2360  AKH AKH X 481     -58.606  13.523 -34.816  1.00  0.00
ATOM   2361  AKI AKI X 482      65.343  18.791  66.785  1.00  0.00
ATOM   2362  AKJ AKJ X 483     -64.531  13.839 -83.492  1.00  0.00
ATOM   2363  AKK AKK X 484     -39.438 -27.932 -34.419  1.00  0.00
ATOM   2364  AKL AKL X 485       6.562  74.922  52.753  1.00  0.00
ATOM   2365  AKM AKM X 486      28.356 -86.531  65.451  1.00  0.00
ATOM   2366  AKN AKN X 487      21.107  26.047 -27.148  1.00  0.00
ATOM   2367  AKO AKO X 488      46.005   0.922  31.988  1.00  0.00
ATOM   2368  AKP AKP X 489      41.085  85.574  87.038  1.00  0.00
ATOM   2369  AKQ AKQ X 490      54.778  37.490 -79.998  1.00  0.00
ATOM   2370  AKR AKR X 491     -72.149  29.638 -34.152  1.00  0.00
ATOM   2371  AKS AKS X 492     -23.490 -80.462  61.762  1.00  0.00
ATOM   2372  AKT AKT X 493      66.231  43.631 -29.696  1.00  0.00
ATOM   2373  AKU AKU X 494      58.794  58.015  18.051  1.00  0.00
ATOM   2374  AKV AKV X 495      75.597 -44.319  81.588  1.00  0.00
ATOM   2375  AKW AKW X 496       9.248 -17.280  76.403  1.00  0.00
ATOM   2376  AKX AKX X 497      23.329   7.172 -28.857  1.00  0.00
ATOM   2377  AKY AKY X 498     -70.060 -55.280  87.292  1.00  0.00
ATOM   2378  AKZ AKZ X 499      69.842  58.950 -76.497  1.00  0.00
ATOM   2379  ALA ALA X 500      39.119 -81.897  -3.128  1.00  0.00
ATOM   2380  ALB ALB X 501     -55.794  -7.927   2.042  1.00  0.00
ATOM   2381  ALC ALC X 502     -79.463  -5.450 -84.791  1.00  0.00
ATOM   2382  ALD ALD X 503     -17.777  72.363  10.782  1.00  0.00
ATOM   2383  ALE ALE X 504     -12.078  -6.235 -27.289  1.00  0.00
ATOM   2384  ALF ALF X 505     -51.551 -42.021  44.702  1.00  0.00
ATOM   2385  ALG ALG X 506      84.978  75.643 -61.522  1.00  0.00
ATOM   2386  ALH ALH X 507     -55.760 -37.332  16.217  1.00  0.00
ATOM   2387  ALI ALI X 508      16.093  36.997   2.635  1.00  0.00
ATOM   2388  ALJ ALJ X 509      85.419 -65.373 -42.781  1.00  0.00
ATOM   2389  ALK ALK X 510     -72.725 -35.859 -15.436  1.00  0.00
ATOM   2390  ALL ALL X 511      85.593 -60.420  60.120  1.00  0.00
ATOM   2391  ALM ALM X 512      14.950  33.969 -38.519  1.00  0.00
ATOM   2392  ALN ALN X 513      72.694 -25.953 -72.831  1.00  0.00
ATOM   2393  ALO ALO X 514     -84.447 -65.701 -25.644  1.00  0.00
ATOM   2394  ALP ALP X 515     -74.395 -62.938  -5.820  1.00  0.00
ATOM   2395  ALQ ALQ X 516     -65.357  28.293 -16.838  1.00  0.00
ATOM   2396  ALR ALR X 517     -79.849  47.176 -27.998  1.00  0.00
ATOM   2397  ALS ALS X 518     -48.790  83.635  24.882  1.00  0.00
ATOM   2398  ALT ALT X 519       7.348 -35.704 -61.156  1.00  0.00
ATOM   2399  ALU ALU X 520      14.686  79.513  84.806  1.00  0.00
ATOM   2400  ALV ALV X 521       7.596 -26.404 -74.786  1.00  0.00
ATOM   2401  ALW ALW X 522     -34.555  73.484  78.100  1.00  0.00
ATOM   2402  ALX ALX X 523      -2.263  54.049  34.253  1.00  0.00
ATOM   2403  ALY ALY X 524      35.629 -69.172  -7.328  1.00  0.00
ATOM   2404  ALZ ALZ X 525     -36.355 -10.083 -69.366  1.00  0.00
ATOM   2405  AMA AMA X 526     -80.075  37.048  77.805  1.00  0.00
ATOM   2406  AMB AMB X 527      54.644  74.278 -69.688  1.00  0.00
ATOM   2407  AMC AMC X 528      64.328 -61.394 -74.044  1.00  0.00
ATOM   2408  AMD AMD X 529       6.521  52.286 -84.572  1.00  0.00
ATOM   2409  AME AME X 530     -18.653 -38.770 -84.553  1.00  0.00
ATOM   2410  AMF AMF X 531     -34.759   9.367  12.402  1.00  0.00
ATOM   2411  AMG AMG X 532      51.482 -73.999 -77.052  1.00  0.00
ATOM   2412  AMH AMH X 533     -33.940 -23.636  80.431  1.00  0.00
ATOM   2413  AMI AMI X 534     -64.556  80.635 -71.968  1.00  0.00
ATOM   2414  AMJ AMJ X 535     -73.391 -79.201 -85.171  1.00  0.00
ATOM   2415  AMK AMK X 536      24.625  75.330 -34.537  1.00  0.00
ATOM   2416  AML AML X 537     -30.690 -87.135  17.685  1.00  0.00
ATOM   2417  AMM AMM X 538      18.611  58.860  24.441  1.00  0.00
ATOM   2418  AMN AMN X 539     -84.949  39.756 -47.189  1.00  0.00
ATOM   2419  AMO AMO X 540       6.598  25.508  -0.739  1.00  0.00
ATOM   2420  AMP AMP X 541     -42.430 -86.743 -27.320  1.00  0.00
ATOM   2421  AMQ AMQ X 542      84.898  22.313 -20.327  1.00  0.00
ATOM   2422  AMR AMR X 543     -23.973  76.371 -45.210  1.00  0.00
ATOM   2423  AMS AMS X 544      51.523 -46.247   3.474  1.00  0.00
ATOM   2424  AMT AMT X 545     -82.101   1.185 -64.648  1.00  0.00
ATOM   2425  AMU AMU X 546       8.675  65.204 -81.020  1.00  0.00
ATOM   2426  AMV AMV X 547     -77.016 -84.603 -70.628  1.00  0.00
ATOM   2427  AMW AMW X 548      14.573  48.666 -24.992  1.00  0.00
ATOM   2428  AMX AMX X 549      26.994 -66.385 -65.930  1.00  0.00
ATOM   2429  AMY AMY X 550     -30.173 -32.028 -49.687  1.00  0.00
ATOM   2430  AMZ AMZ X 551       7.415   7.871  33.181  1.00  0.00
ATOM   2431  ANA ANA X 552     -68.877 -86.860 -46.663  1.00  0.00
ATOM   2432  ANB ANB X 553     -22.433  47.779   9.554  1.00  0.00
ATOM   2433  ANC ANC X 554     -65.498  12.388  14.511  1.00  0.00
ATOM   2434  AND AND X 555     -50.239   3.391  45.407  1.00  0.00
ATOM   2435  ANE ANE X 556     -76.778  17.363 -58.831  1.00  0.00
ATOM   2436  ANF ANF X 557     -63.452  83.382 -42.994  1.00  0.00
ATOM   2437  ANG ANG X 558     -33.077 -38.480 -25.258  1.00  0.00
ATOM   2438  ANH ANH X 559     -79.787  76.079  54.465  1.00  0.00
ATOM   2439  ANI ANI X 560     -52.140 -55.121 -78.391  1.00  0.00
ATOM   2440  ANJ ANJ X 561       3.799 -17.123  64.561  1.00  0.00
ATOM   2441  ANK ANK X 562      87.034 -61.244 -22.396  1.00  0.00
ATOM   2442  ANL ANL X 563      87.953 -40.209 -31.572  1.00  0.00
ATOM   2443  ANM ANM X 564     -31.892  39.976 -33.495  1.00  0.00
ATOM   2444  ANN ANN X 565      75.476  56.777  40.126  1.00  0.00
ATOM   2445  ANO ANO X 566      23.731  18.598  -0.321  1.00  0.00
ATOM   2446  ANP ANP X 567      19.945 -17.473  21.441  1.00  0.00
ATOM   2447  ANQ ANQ X 568      64.352 -82.223  60.052  1.00  0.00
ATOM   2448  ANR ANR X 569     -56.866  30.515   9.504  1.00  0.00
ATOM   2449  ANS ANS X 570     -81.212 -54.109 -56.541  1.00  0.00
ATOM   2450  ANT ANT X 571     -33.935 -80.058  29.829  1.00  0.00
ATOM   2451  ANU ANU X 572      35.164  38.577  42.894  1.00  0.00
ATOM   2452  ANV ANV X 573     -17.464 -28.556  54.282  1.00  0.00
ATOM   2453  ANW ANW X 574     -12.022  79.553 -72.344  1.00  0.00
ATOM   2454  ANX ANX X 575     -44.532  -0.528  87.956  1.00  0.00
ATOM   2455  ANY ANY X 576      32.024 -50.251  68.189  1.00  0.00
ATOM   2456  ANZ ANZ X 577      80.027   1.520  57.385  1.00  0.00
ATOM   2457  AOA AOA X 578      73.534  77.785  82.695  1.00  0.00
ATOM   2458  AOB AOB X 579      62.563  16.122  50.319  1.00  0.00
ATOM   2459  AOC AOC X 580      56.230 -28.557 -21.860  1.00  0.00
ATOM   2460  AOD AOD X 581     -69.224  -5.321 -78.826  1.00  0.00
ATOM   2461  AOE AOE X 582      -6.202  17.071  83.260  1.00  0.00
ATOM   2462  AOF AOF X 583      -3.341 -78.382 -24.351  1.00  0.00
ATOM   2463  AOG AOG X 584      26.226 -64.341  69.922  1.00  0.00
ATOM   2464  AOH AOH X 585     -45.018   0.810  31.160  1.00  0.00
ATOM   2465  AOI AOI X 586       8.737 -67.426 -23.212  1.00  0.00
ATOM   2466  AOJ AOJ X 587     -80.881  73.215 -34.600  1.00  0.00
ATOM   2467  AOK AOK X 588     -77.300  24.139  67.388  1.00  0.00
ATOM   2468  AOL AOL X 589     -10.596 -57.584  71.104  1.00  0.00
ATOM   2469  AOM AOM X 590     -50.580  21.140 -78.426  1.00  0.00
ATOM   2470  AON AON X 591      76.117  47.497  85.984  1.00  0.00
ATOM   2471  AOO AOO X 592     -42.183 -72.195  86.132  1.00  0.00
ATOM   2472  AOP AOP X 593     -58.418 -39.729  32.201  1.00  0.00
ATOM   2473  AOQ AOQ X 594     -36.179  60.914 -39.393  1.00  0.00
ATOM   2474  AOR AOR X 595     -48.428  25.828 -24.355  1.00  0.00
ATOM   2475  AOS AOS X 596     -64.673  81.620  -9.734  1.00  0.00
ATOM   2476  AOT AOT X 597     -79.889  50.892  64.340  1.00  0.00
ATOM   2477  AOU AOU X 598     -67.456 -69.185  55.330  1.00  0.00
ATOM   2478  AOV AOV X 599      49.993  17.116  55.997  1.00  0.00
ATOM   2479  AOW AOW X 600      49.998  64.453  23.820  1.00  0.00
ATOM   2480  AOX AOX X 601     -19.392 -38.257 -38.164  1.00  0.00
ATOM   2481  AOY AOY X 602       3.051  56.368  22.611  1.00  0.00
ATOM   2482  AOZ AOZ X 603     -46.474  52.579 -82.211  1.00  0.00
ATOM   2483  APA APA X 604     -63.643 -27.453  40.948  1.00  0.00
ATOM   2484  APB APB X 605      -0.692 -26.264 -35.867  1.00  0.00
ATOM   2485  APC APC X 606      51.373 -54.821  23.387  1.00  0.00
ATOM   2486  APD APD X 607     -19.709 -50.615  83.192  1.00  0.00
ATOM   2487  APE APE X 608      -2.826 -51.892 -57.437  1.00  0.00
ATOM   2488  APF APF X 609      61.536 -33.599 -46.775  1.00  0.00
ATOM   2489  APG APG X 610      80.924 -20.410   5.995  1.00  0.00
ATOM   2490  APH APH X 611     -82.927 -62.111   8.667  1.00  0.00
ATOM   2491  API API X 612      86.601 -78.419 -17.035  1.00  0.00
ATOM   2492  APJ APJ X 613     -49.729 -83.761  14.877  1.00  0.00
ATOM   2493  APK APK X 614      66.906 -10.854  43.078  1.00  0.00
ATOM   2494  APL APL X 615     -52.388  13.750  75.572  1.00  0.00
ATOM   2495  APM APM X 616      72.226  34.590  79.052  1.00  0.00
ATOM   2496  APN APN X 617      -9.280 -46.534  54.338  1.00  0.00
ATOM   2497  APO APO X 618      78.259  35.418 -71.617  1.00  0.00
ATOM   2498  APP APP X 619      80.680 -71.289  23.843  1.00  0.00
ATOM   2499  APQ APQ X 620     -78.795  11.141 -40.855  1.00  0.00
ATOM   2500  APR APR X 621      11.471 -84.939  -1.919  1.00  0.00
ATOM   2501  APS APS X 622     -55.796 -76.079  84.898  1.00  0.00
ATOM   2502  APT APT X 623     -80.723  36.569  56.324  1.00  0.00
ATOM   2503  APU APU X 624      15.976 -22.203   3.839  1.00  0.00
ATOM   2504  APV APV X 625     -27.390  50.455  78.722  1.00  0.00
ATOM   2505  APW APW X 626     -28.540  14.536  -6.233  1.00  0.00
ATOM   2506  APX APX X 627      85.446 -16.577  73.620  1.00  0.00
ATOM   2507  APY APY X 628       8.274 -89.174  33.145  1.00  0.00
ATOM   2508  APZ APZ X 629     -41.620 -38.981  35.102  1.00  0.00
ATOM   2509  AQA AQA X 630      25.519  65.077  33.515  1.00  0.00
ATOM   2510  AQB AQB X 631      88.220  -4.319 -53.441  1.00  0.00
ATOM   2511  AQC AQC X 632      30.520  63.245 -75.310  1.00  0.00
ATOM   2512  AQD AQD X 633     -53.890   6.628  56.183  1.00  0.00
ATOM   2513  AQE AQE X 634      87.046 -86.724 -39.055  1.00  0.00
ATOM   2514  AQF AQF X 635      88.531  41.076 -69.157  1.00  0.00
ATOM   2515  AQG AQG X 636      36.565  42.201  85.515  1.00  0.00
ATOM   2516  AQH AQH X 637     -33.846  62.421 -18.279  1.00  0.00
ATOM   2517  AQI AQI X 638     -53.984  -8.889  59.176  1.00  0.00
ATOM   2518  AQJ AQJ X 639     -75.219  81.913 -56.480  1.00  0.00
ATOM   2519  AQK AQK X 640      63.905   7.043   2.803  1.00  0.00
ATOM   2520  AQL AQL X 641     -66.812 -74.532 -72.170  1.00  0.00
ATOM   2521  AQM AQM X 642      45.934 -77.314 -25.858  1.00  0.00
ATOM   2522  AQN AQN X 643      20.235  71.953  78.526  1.00  0.00
ATOM   2523  AQO AQO X 644     -80.194 -32.409 -37.736  1.00  0.00
ATOM   2524  AQP AQP X 645     -78.943  20.981  33.387  1.00  0.00
ATOM   2525  AQQ AQQ X 646      12.710 -37.034 -38.344  1.00  0.00
ATOM   2526  AQR AQR X 647     -37.654  25.949  64.782  1.00  0.00
ATOM   2527  AQS AQS X 648      56.219  30.765  10.395  1.00  0.00
ATOM   2528  AQT AQT X 649      88.678 -78.093  46.076  1.00  0.00
ATOM   2529  AQU AQU X 650      47.464  82.165  35.909  1.00  0.00
ATOM   2530  AQV AQV X 651       6.759  14.893  88.420  1.00  0.00
ATOM   2531  AQW AQW X 652     -62.621   3.188  24.327  1.00  0.00
ATOM   2532  AQX AQX X 653      25.855 -84.439 -59.786  1.00  0.00
ATOM   2533  AQY AQY X 654      67.884 -63.318  67.959  1.00  0.00
ATOM   2534  AQZ AQZ X 655      60.634   1.606  51.892  1.00  0.00
ATOM   2535  ARA ARA X 656      62.568 -39.236 -57.833  1.00  0.00
ATOM   2536  ARB ARB X 657      49.838  83.996  77.918  1.00  0.00
ATOM   2537  ARC ARC X 658      55.382  64.269  82.201  1.00  0.00
ATOM   2538  ARD ARD X 659      39.971 -62.071  24.026  1.00  0.00
ATOM   2539  ARE ARE X 660      15.659  78.442  32.228  1.00  0.00
ATOM   2540  ARF ARF X 661      75.254  -0.462  43.334  1.00  0.00
ATOM   2541  ARG ARG X 662      32.567  61.841  84.187  1.00  0.00
ATOM   2542  ARH ARH X 663     -67.137 -61.669 -85.645  1.00  0.00
ATOM   2543  ARI ARI X 664      77.738  66.459 -13.854  1.00  0.00
ATOM   2544  ARJ ARJ X 665     -34.275  32.528  16.641  1.00  0.00
ATOM   2545  ARK ARK X 666     -51.430  37.910 -11.335  1.00  0.00
ATOM   2546  ARL ARL X 667      47.250  10.915  19.041  1.00  0.00
ATOM   2547  ARM ARM X 668     -83.633 -10.685 -68.299  1.00  0.00
ATOM   2548  ARN ARN X 669     -27.603  72.955  20.749  1.00  0.00
ATOM   2549  ARO ARO X 670     -42.549  84.941  67.361  1.00  0.00
ATOM   2550  ARP ARP X 671      15.176 -31.400 -24.676  1.00  0.00
ATOM   2551  ARQ ARQ X 672     -62.440 -57.766   7.403  1.00  0.00
ATOM   2552  ARR ARR X 673      87.761 -49.240  65.710  1.00  0.00
ATOM   2553  ARS ARS X 674      52.885  -6.170 -24.425  1.00  0.00
ATOM   2554  ART ART X 675     -53.086 -11.903 -29.375  1.00  0.00
ATOM   2555  ARU ARU X 676      84.138 -21.010 -39.968  1.00  0.00
ATOM   2556  ARV ARV X 677     -20.277 -49.677  30.042  1.00  0.00
ATOM   2557  ARW ARW X 678     -39.744 -72.507 -78.421  1.00  0.00
ATOM   2558  ARX ARX X 679      24.295 -89.441   1.513  1.00  0.00
ATOM   2559  ARY ARY X 680     -34.950  73.995  -7.120  1.00  0.00
ATOM   2560  ARZ ARZ X 681      11.760 -80.915  13.472  1.00  0.00
ATOM   2561  ASA ASA X 682     -34.752  34.545 -79.674  1.00  0.00
ATOM   2562  ASB ASB X 683      17.781   6.140  47.175  1.00  0.00
ATOM   2563  ASC ASC X 684     -19.383  59.658 -23.487  1.00  0.00
ATOM   2564  ASD ASD X 685     -18.300 -45.861  11.442  1.00  0.00
ATOM   2565  ASE ASE X 686     -12.567 -33.176 -19.608  1.00  0.00
ATOM   2566  ASF ASF X 687      -5.535 -53.840 -20.630  1.00  0.00
ATOM   2567  ASG ASG X 688     -18.012 -62.799  47.203  1.00  0.00
ATOM   2568  ASH ASH X 689     -48.998  84.621 -16.995  1.00  0.00
ATOM   2569  ASI ASI X 690      18.896  49.978 -73.230  1.00  0.00
ATOM   2570  ASJ ASJ X 691      22.511  29.521  82.781  1.00  0.00
ATOM   2571  ASK ASK X 692      12.156 -88.282  45.144  1.00  0.00
ATOM   2572  ASL ASL X 693      67.423 -37.510  22.225  1.00  0.00
ATOM   2573  ASM ASM X 694     -68.921  53.819 -83.871  1.00  0.00
ATOM   2574  ASN ASN X 695     -21.242 -54.132 -19.895  1.00  0.00
ATOM   2575  ASO ASO X 696      74.006  55.821  -9.456  1.00  0.00
ATOM   2576  ASP ASP X 697      64.034 -87.276  37.521  1.00  0.00
ATOM   2577  ASQ ASQ X 698      23.195  20.605  48.269  1.00  0.00
ATOM   2578  ASR ASR X 699      37.512 -36.347  81.758  1.00  0.00
ATOM   2579  ASS ASS X 700     -24.109  10.766 -49.230  1.00  0.00
ATOM   2580  AST AST X 701     -83.381 -83.694  17.610  1.00  0.00
ATOM   2581  ASU ASU X 702      -0.423  67.601  79.805  1.00  0.00
ATOM   2582  ASV ASV X 703       7.590  50.145 -47.099  1.00  0.00
ATOM   2583  ASW ASW X 704       5.068  81.870 -83.734  1.00  0.00
ATOM   2584  ASX ASX X 705      73.751  78.436  -0.897  1.00  0.00
ATOM   2585  ASY ASY X 706      38.476 -88.886 -34.364  1.00  0.00
ATOM   2586  ASZ ASZ X 707      61.845  45.096  86.100  1.00  0.00
ATOM   2587  ATA ATA X 708      34.443  78.934  28.380  1.00  0.00
ATOM   2588  ATB ATB X 709     -59.343  32.894  65.360  1.00  0.00
ATOM   2589  ATC ATC X 710      35.139  83.148 -39.329  1.00  0.00
ATOM   2590  ATD ATD X 711     -34.191 -30.133 -74.958  1.00  0.00
ATOM   2591  ATE ATE X 712     -15.537  49.522 -66.541  1.00  0.00
ATOM   2592  ATF ATF X 713     -52.466  -1.171 -15.737  1.00  0.00
ATOM   2593  ATG ATG X 714     -73.151 -75.204 -36.297  1.00  0.00
ATOM   2594  ATH ATH X 715      17.710   0.688  26.287  1.00  0.00
ATOM   2595  ATI ATI X 716     -57.199  85.439  50.129  1.00  0.00
ATOM   2596  ATJ ATJ X 717      42.908   6.455 -28.067  1.00  0.00
ATOM   2597  ATK ATK X 718     -43.056  19.303 -11.167  1.00  0.00
ATOM   2598  ATL ATL X 719      73.787 -55.689 -33.340  1.00  0.00
ATOM   2599  ATM ATM X 720     -67.193  36.038   9.604  1.00  0.00
ATOM   2600  ATN ATN X 721      29.127  37.955  10.718  1.00  0.00
ATOM   2601  ATO ATO X 722     -15.491  47.282 -78.929  1.00  0.00
ATOM   2602  ATP ATP X 723      86.685   8.169  84.261  1.00  0.00
ATOM   2603  ATQ ATQ X 724     -75.486 -86.794  59.706  1.00  0.00
ATOM   2604  ATR ATR X 725      82.983   5.150  72.109  1.00  0.00
ATOM   2605  ATS ATS X 726     -37.039 -49.899   4.221  1.00  0.00
ATOM   2606  ATT ATT X 727      50.761  71.241 -40.810  1.00  0.00
ATOM   2607  ATU ATU X 728      12.597  81.366  12.482  1.00  0.00
ATOM   2608  ATV ATV X 729      81.980 -79.427   9.470  1.00  0.00
ATOM   2609  ATW ATW X 730      -0.459 -41.646 -26.969  1.00  0.00
ATOM   2610  ATX ATX X 731     -43.989  25.579   6.457  1.00  0.00
ATOM   2611  ATY ATY X 732     -53.764  85.862 -55.705  1.00  0.00
ATOM   2612  ATZ ATZ X 733     -49.467 -87.187  52.414  1.00  0.00
ATOM   2613  AUA AUA X 734       1.851  47.630 -33.270  1.00  0.00
ATOM   2614  AUB AUB X 735      86.433 -65.076  -2.236  1.00  0.00
ATOM   2615  AUC AUC X 736      90.405 -82.121  67.130  1.00  0.00
ATOM   2616  AUD AUD X 737      39.285  75.301 -49.352  1.00  0.00
ATOM   2617  AUE AUE X 738      80.819 -46.271  22.767  1.00  0.00
ATOM   2618  AUF AUF X 739     -13.514 -71.864  78.729  1.00  0.00
ATOM   2619  AUG AUG X 740      33.764  57.895  -8.954  1.00  0.00
ATOM   2620  AUH AUH X 741      66.476  36.658  50.609  1.00  0.00
ATOM   2621  AUI AUI X 742     -77.806 -51.169 -16.204  1.00  0.00
ATOM   2622  AUJ AUJ X 743      52.322  63.254  43.972  1.00  0.00
ATOM   2623  AUK AUK X 744       3.851  38.901  51.173  1.00  0.00
ATOM   2624  AUL AUL X 745     -85.325 -73.223 -75.296  1.00  0.00
ATOM   2625  AUM AUM X 746      -5.951  29.878  58.583  1.00  0.00
ATOM   2626  AUN AUN X 747     -19.658  65.597  77.433  1.00  0.00
ATOM   2627  AUO AUO X 748     -24.796  40.895 -54.880  1.00  0.00
ATOM   2628  AUP AUP X 749      74.728 -74.309  63.218  1.00  0.00
ATOM   2629  AUQ AUQ X 750      38.680 -37.805  23.672  1.00  0.00
ATOM   2630  AUR AUR X 751      48.582  60.249 -84.860  1.00  0.00
ATOM   2631  AUS AUS X 752      40.432 -12.447 -33.545  1.00  0.00
ATOM   2632  AUT AUT X 753      58.352 -71.818 -35.615  1.00  0.00
ATOM   2633  AUU AUU X 754     -82.487 -15.939 -55.368  1.00  0.00
ATOM   2634  AUV AUV X 755      70.469  68.068 -62.987  1.00  0.00
ATOM   2635  AUW AUW X 756     -64.435  22.938 -43.462  1.00  0.00
ATOM   2636  AUX AUX X 757     -29.809 -56.375  -6.917  1.00  0.00
ATOM   2637  AUY AUY X 758      50.805 -11.603  31.275  1.00  0.00
ATOM   2638  AUZ AUZ X 759      41.623 -34.222 -66.947  1.00  0.00
ATOM   2639  AVA AVA X 760       7.107   3.655  70.705  1.00  0.00
ATOM   2640  AVB AVB X 761       8.202 -54.564  86.704  1.00  0.00
ATOM   2641  AVC AVC X 762     -60.435 -30.843 -31.076  1.00  0.00
ATOM   2642  AVD AVD X 763      -4.459 -88.454 -13.212  1.00  0.00
ATOM   2643  AVE AVE X 764       8.167  39.395  17.662  1.00  0.00
ATOM   2644  AVF AVF X 765     -83.125 -87.199  78.601  1.00  0.00
ATOM   2645  AVG AVG X 766     -76.068 -40.374 -58.864  1.00  0.00
ATOM   2646  AVH AVH X 767      34.180  75.181  82.620  1.00  0.00
ATOM   2647  AVI AVI X 768     -85.506 -84.085 -44.372  1.00  0.00
ATOM   2648  AVJ AVJ X 769       1.797 -53.342 -85.942  1.00  0.00
ATOM   2649  AVK AVK X 770      84.294  60.149  66.484  1.00  0.00
ATOM   2650  AVL AVL X 771     -43.901 -16.178   6.427  1.00  0.00
ATOM   2651  AVM AVM X 772      69.891 -40.318  62.299  1.00  0.00
ATOM   2652  AVN AVN X 773     -10.197   6.232  33.942  1.00  0.00
ATOM   2653  AVO AVO X 774     -20.904 -84.483  80.450  1.00  0.00
ATOM   2654  AVP AVP X 775      51.442  80.707 -82.158  1.00  0.00
ATOM   2655  AVQ AVQ X 776      50.897 -19.619 -32.642  1.00  0.00
ATOM   2656  AVR AVR X 777      19.076 -32.267  79.421  1.00  0.00
ATOM   2657  AVS AVS X 778     -10.118   4.682 -42.807  1.00  0.00
ATOM   2658  AVT AVT X 779       6.047  64.497  40.428  1.00  0.00
ATOM   2659  AVU AVU X 780      32.560  80.609  13.907  1.00  0.00
ATOM   2660  AVV AVV X 781      -9.753  47.125  56.558  1.00  0.00
ATOM   2661  AVW AVW X 782      86.032 -64.989 -70.291  1.00  0.00
ATOM   2662  AVX AVX X 783      -9.198 -87.402 -67.038  1.00  0.00
ATOM   2663  AVY AVY X 784      56.509  -2.978  86.741  1.00  0.00
ATOM   2664  AVZ AVZ X 785       0.670   5.199 -60.210  1.00  0.00
ATOM   2665  AWA AWA X 786     -71.520  -6.659  14.527  1.00  0.00
ATOM   2666  AWB AWB X 787      77.502  46.668  24.972  1.00  0.00
ATOM   2667  AWC AWC X 788     -52.316  39.372 -25.438  1.00  0.00
ATOM   2668  AWD AWD X 789     -19.814 -22.629 -14.635  1.00  0.00
ATOM   2669  AWE AWE X 790      89.803  43.151   4.114  1.00  0.00
ATOM   2670  AWF AWF X 791      28.103 -34.859 -17.751  1.00  0.00
ATOM   2671  AWG AWG X 792      62.866   1.533 -39.061  1.00  0.00
ATOM   2672  AWH AWH X 793      79.550   7.273  -3.356  1.00  0.00
ATOM   2673  AWI AWI X 794     -56.439  78.358 -62.626  1.00  0.00
ATOM   2674  AWJ AWJ X 795      18.087 -61.891  37.984  1.00  0.00
ATOM   2675  AWK AWK X 796      66.994 -15.964  83.239  1.00  0.00
ATOM   2676  AWL AWL X 797     -72.412  16.992 -32.285  1.00  0.00
ATOM   2677  AWM AWM X 798      77.978 -88.394 -84.537  1.00  0.00
ATOM   2678  AWN AWN X 799      84.787  48.557 -19.208  1.00  0.00
ATOM   2679  AWO AWO X 800     -78.066 -64.682  27.678  1.00  0.00
ATOM   2680  AWP AWP X 801     -84.605  70.255  85.876  1.00  0.00
ATOM   2681  AWQ AWQ X 802       8.513 -59.583 -43.478  1.00  0.00
ATOM   2682  AWR AWR X 803      34.351  81.389 -14.310  1.00  0.00
ATOM   2683  AWS AWS X 804     -35.123 -39.933 -83.859  1.00  0.00
ATOM   2684  AWT AWT X 805     -18.284  41.378 -23.767  1.00  0.00
ATOM   2685  AWU AWU X 806     -28.628  84.621 -10.105  1.00  0.00
ATOM   2686  AWV AWV X 807     -82.115 -67.055  80.439  1.00  0.00
ATOM   2687  AWW AWW X 808      84.561  10.369  45.334  1.00  0.00
ATOM   2688  AWX AWX X 809     -61.029  14.997 -55.637  1.00  0.00
ATOM   2689  AWY AWY X 810     -80.594  74.265 -17.455  1.00  0.00
ATOM   2690  AWZ AWZ X 811      90.090  45.118 -33.306  1.00  0.00
ATOM   2691  AXA AXA X 812      82.339 -50.173  48.186  1.00  0.00
ATOM   2692  AXB AXB X 813      51.247 -67.298  30.591  1.00  0.00
ATOM   2693  AXC AXC X 814     -38.712 -88.336   3.232  1.00  0.00
ATOM   2694  AXD AXD X 815      69.582 -10.908  63.559  1.00  0.00
ATOM   2695  AXE AXE X 816     -70.720  69.891 -86.158  1.00  0.00
ATOM   2696  AXF AXF X 817      68.759 -52.146  64.203  1.00  0.00
ATOM   2697  AXG AXG X 818      57.129 -86.521  -0.169  1.00  0.00
ATOM   2698  AXH AXH X 819      76.400  -0.336 -45.886  1.00  0.00
ATOM   2699  AXI AXI X 820      28.221 -64.159  53.197  1.00  0.00
ATOM   2700  AXJ AXJ X 821      47.097  59.223 -70.687  1.00  0.00
ATOM   2701  AXK AXK X 822      84.891 -63.209  77.364  1.00  0.00
ATOM   2702  AXL AXL X 823     -45.636 -87.332  67.384  1.00  0.00
ATOM   2703  AXM AXM X 824     -27.066 -14.626 -26.585  1.00  0.00
ATOM   2704  AXN AXN X 825     -61.864 -20.583   5.389  1.00  0.00
ATOM   2705  AXO AXO X 826     -81.521   4.160  85.950  1.00  0.00
ATOM   2706  AXP AXP X 827       9.968  25.658  51.120  1.00  0.00
ATOM   2707  AXQ AXQ X 828      80.183 -89.865 -50.712  1.00  0.00
ATOM   2708  AXR AXR X 829      -3.917  69.293 -61.524  1.00  0.00
ATOM   2709  AXS AXS X 830     -28.408  23.581 -44.127  1.00  0.00
ATOM   2710  AXT AXT X 831      33.729 -58.148  81.503  1.00  0.00
ATOM   2711  AXU AXU X 832      71.893  -3.241   2.522  1.00  0.00
ATOM   2712  AXV AXV X 833      -8.588 -36.466  34.699  1.00  0.00
ATOM   2713  AXW AXW X 834      32.039  50.963  11.135  1.00  0.00
ATOM   2714  AXX AXX X 835      34.690  24.495 -22.356  1.00  0.00
ATOM   2715  AXY AXY X 836      63.115  27.421  79.994  1.00  0.00
ATOM   2716  AXZ AXZ X 837     -18.897  85.094  41.039  1.00  0.00
ATOM   2717  AYA AYA X 838     -71.325   4.078 -68.683  1.00  0.00
ATOM   2718  AYB AYB X 839     -21.466   6.250  37.333  1.00  0.00
ATOM   2719  AYC AYC X 840     -37.422 -19.991  23.211  1.00  0.00
ATOM   2720  AYD AYD X 841      86.370 -58.057 -54.993  1.00  0.00
ATOM   2721  AYE AYE X 842      14.215  44.108 -59.371  1.00  0.00
ATOM   2722  AYF AYF X 843      -0.926 -78.242 -51.922  1.00  0.00
ATOM   2723  AYG AYG X 844      16.929 -56.650 -63.941  1.00  0.00
ATOM   2724  AYH AYH X 845      41.528 -60.898  -6.081  1.00  0.00
ATOM   2725  AYI AYI X 846     -78.792  75.294   2.909  1.00  0.00
ATOM   2726  AYJ AYJ X 847      83.971  36.059 -47.393  1.00  0.00
ATOM   2727  AYK AYK X 848     -62.952 -42.144   0.592  1.00  0.00
ATOM   2728  AYL AYL X 849      33.493  27.411  61.869  1.00  0.00
ATOM   2729  AYM AYM X 850      -4.995 -36.202   0.075  1.00  0.00
ATOM   2730  AYN AYN X 851      24.681  57.296  -0.738  1.00  0.00
ATOM   2731  AYO AYO X 852      29.583 -21.529 -57.552  1.00  0.00
ATOM   2732  AYP AYP X 853     -43.134 -85.027 -68.461  1.00  0.00
ATOM   2733  AYQ AYQ X 854     -47.672  38.923  20.929  1.00  0.00
ATOM   2734  AYR AYR X 855       7.339 -42.059 -77.015  1.00  0.00
ATOM   2735  AYS AYS X 856     -52.153  77.820  -6.399  1.00  0.00
ATOM   2736  AYT AYT X 857      88.061  -9.412  83.900  1.00  0.00
ATOM   2737  AYU AYU X 858      42.795  35.232 -59.143  1.00  0.00
ATOM   2738  AYV AYV X 859      41.368  13.318 -50.103  1.00  0.00
ATOM   2739  AYW AYW X 860     -64.954  -5.221  60.492  1.00  0.00
ATOM   2740  AYX AYX X 861     -50.252  53.923 -29.585  1.00  0.00
ATOM   2741  AYY AYY X 862     -61.186 -57.185  40.122  1.00  0.00
ATOM   2742  AYZ AYZ X 863      81.066 -81.323  57.408  1.00  0.00
ATOM   2743  AZA AZA X 864     -70.877 -14.468 -84.956  1.00  0.00
ATOM   2744  AZB AZB X 865      87.375 -52.338   9.996  1.00  0.00
ATOM   2745  AZC AZC X 866      -3.925 -39.509  86.118  1.00  0.00
ATOM   2746  AZD AZD X 867      88.635 -44.781  31.992  1.00  0.00
ATOM   2747  AZE AZE X 868      30.805 -19.342 -19.016  1.00  0.00
ATOM   2748  AZF AZF X 869     -62.902 -14.892  88.529  1.00  0.00
ATOM   2749  AZG AZG X 870      86.511  74.931  27.324  1.00  0.00
ATOM   2750  AZH AZH X 871      42.324   6.978 -63.190  1.00  0.00
ATOM   2751  AZI AZI X 872      58.490  60.202 -64.896  1.00  0.00
ATOM   2752  AZJ AZJ X 873     -14.812 -29.637  22.192  1.00  0.00
ATOM   2753  AZK AZK X 874     -43.186 -15.315 -85.836  1.00  0.00
ATOM   2754  AZL AZL X 875      85.920  24.199  89.754  1.00  0.00
ATOM   2755  AZM AZM X 876      26.620  39.768  59.268  1.00  0.00
ATOM   2756  AZN AZN X 877      53.832   8.307 -19.012  1.00  0.00
ATOM   2757  AZO AZO X 878     -74.171  45.783 -45.167  1.00  0.00
ATOM   2758  AZP AZP X 879       9.993   2.462 -79.476  1.00  0.00
ATOM   2759  AZQ AZQ X 880      -9.808 -75.644   9.581  1.00  0.00
ATOM   2760  AZR AZR X 881     -32.798   0.248 -41.153  1.00  0.00
ATOM   2761  AZS AZS X 882     -79.501  79.391  24.141  1.00  0.00
ATOM   2762  AZT AZT X 883     -27.585 -51.553 -72.409  1.00  0.00
ATOM   2763  AZU AZU X 884      24.127  77.007   5.010  1.00  0.00
ATOM   2764  AZV AZV X 885     -57.093 -10.364 -46.812  1.00  0.00
ATOM   2765  AZW AZW X 886     -56.143 -18.842  44.158  1.00  0.00
ATOM   2766  AZX AZX X 887      86.648  14.963 -40.349  1.00  0.00
ATOM   2767  AZY AZY X 888      -8.248 -52.086  18.514  1.00  0.00
ATOM   2768  AZZ AZZ X 889      -7.595 -51.485  41.170  1.00  0.00
ATOM   2769  BAA BAA X 890      88.858 -80.808 -86.538  1.00  0.00
ATOM   2770  BAB BAB X 891     -76.444  82.812  67.950  1.00  0.00
ATOM   2771  BAC BAC X 892     -36.644 -87.875  81.543  1.00  0.00
ATOM   2772  BAD BAD X 893      76.211  77.708 -73.232  1.00  0.00
ATOM   2773  BAE BAE X 894      29.864 -22.196  37.756  1.00  0.00
ATOM   2774  BAF BAF X 895     -22.232  15.578  86.067  1.00  0.00
ATOM   2775  BAG BAG X 896     -66.962 -84.802  25.441  1.00  0.00
ATOM   2776  BAH BAH X 897     -12.583 -38.804 -69.737  1.00  0.00
ATOM   2777  BAI BAI X 898     -82.816 -13.725  47.397  1.00  0.00
ATOM   2778  BAJ BAJ X 899     -11.280 -84.445  40.654  1.00  0.00
ATOM   2779  BAK BAK X 900     -78.262 -14.311  33.305  1.00  0.00
ATOM   2780  BAL BAL X 901     -80.680  63.259  -8.871  1.00  0.00
ATOM   2781  BAM BAM X 902      -6.579 -67.494  -4.971  1.00  0.00
ATOM   2782  BAN BAN X 903      14.919 -77.701  87.152  1.00  0.00
ATOM   2783  BAO BAO X 904     -79.253  48.356  47.720  1.00  0.00
ATOM   2784  BAP BAP X 905     -33.154 -31.725  24.382  1.00  0.00
ATOM   2785  BAQ BAQ X 906     -75.384  84.763  81.425  1.00  0.00
ATOM   2786  BAR BAR X 907     -55.530  85.184 -77.634  1.00  0.00
ATOM   2787  BAS BAS X 908     -17.246 -44.782  66.022  1.00  0.00
ATOM   2788  BAT BAT X 909      -5.050 -34.537 -81.068  1.00  0.00
ATOM   2789  BAU BAU X 910     -69.119  72.964  85.546  1.00  0.00
ATOM   2790  BAV BAV X 911     -67.851  57.421 -11.949  1.00  0.00
ATOM   2791  BAW BAW X 912      52.345 -85.956 -36.267  1.00  0.00
ATOM   2792  BAX BAX X 913     -23.100  -1.691  12.037  1.00  0.00
ATOM   2793  BAY BAY X 914      47.210 -36.479 -16.116  1.00  0.00
ATOM   2794  BAZ BAZ X 915     -23.332  78.637  75.077  1.00  0.00
ATOM   2795  BBA BBA X 916     -44.944   6.436 -75.109  1.00  0.00
ATOM   2796  BBB BBB X 917      16.892  47.635   1.620  1.00  0.00
ATOM   2797  BBC BBC X 918     -64.397   7.891 -18.336  1.00  0.00
ATOM   2798  BBD BBD X 919     -50.721  18.143  88.412  1.00  0.00
ATOM   2799  BBE BBE X 920     -34.983  59.483 -56.964  1.00  0.00
ATOM   2800  BBF BBF X 921     -62.764  17.459  53.632  1.00  0.00
ATOM   2801  BBG BBG X 922     -59.108 -78.282   7.460  1.00  0.00
ATOM   2802  BBH BBH X 923      -4.577  66.566  52.530  1.00  0.00
ATOM   2803  BBI BBI X 924      -6.718  25.876  25.697  1.00  0.00
ATOM   2804  BBJ BBJ X 925     -49.735  -1.794  17.339  1.00  0.00
ATOM   2805  BBK BBK X 926     -25.192 -73.723 -78.320  1.00  0.00
ATOM   2806  BBL BBL X 927     -55.971 -80.540  29.074  1.00  0.00
ATOM   2807  BBM BBM X 928     -15.566 -10.827  10.790  1.00  0.00
ATOM   2808  BBN BBN X 929     -21.825  75.116 -15.135  1.00  0.00
ATOM   2809  BBO BBO X 930     -18.013  35.632  37.053  1.00  0.00
ATOM   2810  BBP BBP X 931     -44.708 -44.481 -61.968  1.00  0.00
ATOM   2811  BBQ BBQ X 932      66.357  68.322  31.473  1.00  0.00
ATOM   2812  BBR BBR X 933      -8.651 -84.924 -38.418  1.00  0.00
ATOM   2813  BBS BBS X 934      32.899 -80.145 -78.934  1.00  0.00
ATOM   2814  BBT BBT X 935     -26.871  22.599 -84.892  1.00  0.00
ATOM   2815  BBU BBU X 936      25.550 -85.728 -13.723  1.00  0.00
ATOM   2816  BBV BBV X 937      -7.336  58.377 -56.219  1.00  0.00
ATOM   2817  BBW BBW X 938     -72.449  18.073  -5.676  1.00  0.00
ATOM   2818  BBX BBX X 939     -75.074  23.956  10.202  1.00  0.00
ATOM   2819  BBY BBY X 940      85.268 -17.174 -59.810  1.00  0.00
ATOM   2820  BBZ BBZ X 941      55.243  78.931  86.969  1.00  0.00
ATOM   2821  BCA BCA X 942     -84.866  17.623  80.433  1.00  0.00
ATOM   2822  BCB BCB X 943     -83.784 -87.357 -25.172  1.00  0.00
ATOM   2823  BCC BCC X 944      44.503 -71.521  86.631  1.00  0.00
ATOM   2824  BCD BCD X 945     -36.133  17.720  83.645  1.00  0.00
ATOM   2825  BCE BCE X 946     -74.974 -10.579  66.791  1.00  0.00
ATOM   2826  BCF BCF X 947     -33.258  82.696  15.685  1.00  0.00
ATOM   2827  BCG BCG X 948      80.046  22.839 -36.624  1.00  0.00
ATOM   2828  BCH BCH X 949      -6.554  59.014 -87.407  1.00  0.00
ATOM   2829  BCI BCI X 950      86.983  58.738  86.690  1.00  0.00
ATOM   2830  BCJ BCJ X 951      88.141 -11.467  29.007  1.00  0.00
ATOM   2831  BCK BCK X 952     -31.977 -49.933 -30.086  1.00  0.00
ATOM   2832  BCL BCL X 953      -4.965  38.398  -4.409  1.00  0.00
ATOM   2833  BCM BCM X 954      19.825 -28.662 -58.230  1.00  0.00
ATOM   2834  BCN BCN X 955     -10.787 -89.153  21.613  1.00  0.00
ATOM   2835  BCO BCO X 956      36.434  32.900  76.652  1.00  0.00
ATOM   2836  BCP BCP X 957     -82.490 -70.132  62.580  1.00  0.00
ATOM   2837  BCQ BCQ X 958     -59.529 -44.841 -16.796  1.00  0.00
ATOM   2838  BCR BCR X 959      12.207  -8.074  84.745  1.00  0.00
ATOM   2839  BCS BCS X 960      -4.264   5.377  88.263  1.00  0.00
ATOM   2840  BCT BCT X 961      85.204  68.162  38.681  1.00  0.00
ATOM   2841  BCU BCU X 962     -85.686 -46.763  87.923  1.00  0.00
ATOM   2842  BCV BCV X 963     -17.487 -28.515  40.780  1.00  0.00
ATOM   2843  BCW BCW X 964     -42.120  64.743  -7.243  1.00  0.00
ATOM   2844  BCX BCX X 965      65.912 -69.086  78.647  1.00  0.00
ATOM   2845  BCY BCY X 966     -59.536  -6.400  77.067  1.00  0.00
ATOM   2846  BCZ BCZ X 967      -6.662   5.709 -86.455  1.00  0.00
ATOM   2847  BDA BDA X 968      52.950  73.815 -26.755  1.00  0.00
ATOM   2848  BDB BDB X 969      53.830 -34.130  23.659  1.00  0.00
ATOM   2849  BDC BDC X 970      86.935  82.254  70.404  1.00  0.00
ATOM   2850  BDD BDD X 971      53.075  48.839 -87.117  1.00  0.00
ATOM   2851  BDE BDE X 972      -6.577  14.181 -50.675  1.00  0.00
ATOM   2852  BDF BDF X 973     -69.699  44.643  75.881  1.00  0.00
ATOM   2853  BDG BDG X 974     -84.597  35.090 -21.225  1.00  0.00
ATOM   2854  BDH BDH X 975      89.896  79.586 -87.024  1.00  0.00
ATOM   2855  BDI BDI X 976      21.438 -67.688 -26.558  1.00  0.00
ATOM   2856  BDJ BDJ X 977     -41.833 -81.435 -86.690  1.00  0.00
ATOM   2857  BDK BDK X 978      83.008  -1.702  21.602  1.00  0.00
ATOM   2858  BDL BDL X 979       2.990 -27.191   6.334  1.00  0.00
ATOM   2859  BDM BDM X 980      56.397  -5.626  41.610  1.00  0.00
ATOM   2860  BDN BDN X 981     -68.779 -70.165  14.560  1.00  0.00
ATOM   2861  BDO BDO X 982     -79.132 -89.364  27.070  1.00  0.00
ATOM   2862  BDP BDP X 983       1.924  85.077 -29.982  1.00  0.00
ATOM   2863  BDQ BDQ X 984     -41.989  13.183 -86.511  1.00  0.00
ATOM   2864  BDR BDR X 985     -39.151 -39.097 -39.231  1.00  0.00
ATOM   2865  BDS BDS X 986      26.130 -71.988 -16.379  1.00  0.00
ATOM   2866  BDT BDT X 987      70.119 -29.404  88.207  1.00  0.00
ATOM   2867  BDU BDU X 988      -3.398  -8.195  81.924  1.00  0.00
ATOM   2868  BDV BDV X 989      59.469  52.007   5.955  1.00  0.00
ATOM   2869  BDW BDW X 990      50.824  51.251 -62.787  1.00  0.00
ATOM   2870  BDX BDX X 991     -70.021  39.505  63.863  1.00  0.00
ATOM   2871  BDY BDY X 992     -27.598 -31.025  62.324  1.00  0.00
ATOM   2872  BDZ BDZ X 993      85.870  14.870  64.515  1.00  0.00
ATOM   2873  BEA BEA X 994     -41.289  39.066  75.432  1.00  0.00
ATOM   2874  BEB BEB X 995      75.052 -81.056  47.277  1.00  0.00
ATOM   2875  BEC BEC X 996     -68.183 -53.685 -52.693  1.00  0.00
ATOM   2876  BED BED X 997      28.644 -73.507  88.856  1.00  0.00
ATOM   2877  BEE BEE X 998      53.332 -58.400 -64.162  1.00  0.00
ATOM   2878  BEF BEF X 999      23.141 -78.840  48.821  1.00  0.00
ATOM   2879  BEG BEG X1000      19.304  58.703 -83.501  1.00  0.00
ATOM   2880  BEH BEH X1001      41.465  77.931 -64.888  1.00  0.00
ATOM   2881  BEI BEI X1002     -18.064 -61.863  -4.377  1.00  0.00
ATOM   2882  BEJ BEJ X1003     -59.935 -43.528 -69.672  1.00  0.00
ATOM   2883  BEK BEK X1004     -37.068 -65.762 -87.430  1.00  0.00
ATOM   2884  BEL BEL X1005      -2.509 -65.131  86.013  1.00  0.00
ATOM   2885  BEM BEM X1006      -5.258 -85.193  -1.440  1.00  0.00
ATOM   2886  BEN BEN X1007      59.925 -57.604  54.683  1.00  0.00
ATOM   2887  BEO BEO X1008      54.079 -32.621 -76.349  1.00  0.00
ATOM   2888  BEP BEP X1009     -25.665  67.641  89.468  1.00  0.00
ATOM   2889  BEQ BEQ X1010      27.830 -84.060  79.238  1.00  0.00
ATOM   2890  BER BER X1011     -43.529 -88.070  31.065  1.00  0.00
ATOM   2891  BES BES X1012      -2.587 -54.704 -38.659  1.00  0.00
ATOM   2892  BET BET X1013     -82.967 -49.660  -3.063  1.00  0.00
ATOM   2893  BEU BEU X1014       7.895 -86.669  61.197  1.00  0.00
ATOM   2894  BEV BEV X1015      25.643   9.378  28.401  1.00  0.00
ATOM   2895  BEW BEW X1016      83.177  34.458 -34.841  1.00  0.00
ATOM   2896  BEX BEX X1017      20.908  -1.687  89.736  1.00  0.00
ATOM   2897  BEY BEY X1018     -70.569  83.810 -24.219  1.00  0.00
ATOM   2898  BEZ BEZ X1019     -23.934 -13.049  40.053  1.00  0.00
ATOM   2899  BFA BFA X1020     -32.623   1.765  26.663  1.00  0.00
ATOM   2900  BFB BFB X1021     -85.143 -24.551 -73.319  1.00  0.00
ATOM   2901  BFC BFC X1022       1.741  82.537  64.989  1.00  0.00
ATOM   2902  BFD BFD X1023     -66.359  63.382  36.010  1.00  0.00
ATOM   2903  BFE BFE X1024      27.797  14.415 -67.179  1.00  0.00
ATOM   2904  BFF BFF X1025     -79.503  20.849  54.817  1.00  0.00
ATOM   2905  BFG BFG X1026     -32.567 -41.551  45.656  1.00  0.00
ATOM   2906  BFH BFH X1027     -86.131  -2.398 -50.020  1.00  0.00
ATOM   2907  BFI BFI X1028     -66.924 -20.496 -30.397  1.00  0.00
ATOM   2908  BFJ BFJ X1029      88.399 -82.560 -69.414  1.00  0.00
ATOM   2909  BFK BFK X1030     -50.225  79.163  89.356  1.00  0.00
ATOM   2910  BFL BFL X1031      48.867 -65.809 -14.115  1.00  0.00
ATOM   2911  BFM BFM X1032      88.678  20.856  -9.185  1.00  0.00
ATOM   2912  BFN BFN X1033     -26.925  56.940  -1.689  1.00  0.00
ATOM   2913  BFO BFO X1034      35.076 -73.359   7.957  1.00  0.00
ATOM   2914  BFP BFP X1035      58.806 -44.047  87.095  1.00  0.00
ATOM   2915  BFQ BFQ X1036     -10.615 -89.935  68.744  1.00  0.00
ATOM   2916  BFR BFR X1037      79.015 -29.799  20.281  1.00  0.00
ATOM   2917  BFS BFS X1038      68.285  75.138 -83.068  1.00  0.00
ATOM   2918  BFT BFT X1039     -23.321  27.397 -54.146  1.00  0.00
ATOM   2919  BFU BFU X1040      31.424  53.807  69.845  1.00  0.00
ATOM   2920  BFV BFV X1041     -26.097 -48.738 -85.381  1.00  0.00
ATOM   2921  BFW BFW X1042      48.949  84.360  14.115  1.00  0.00
ATOM   2922  BFX BFX X1043      -0.009  83.043  18.327  1.00  0.00
ATOM   2923  BFY BFY X1044     -50.220 -89.155 -59.195  1.00  0.00
ATOM   2924  BFZ BFZ X1045      55.890 -43.120  57.899  1.00  0.00
ATOM   2925  BGA BGA X1046      24.764 -28.793  52.615  1.00  0.00
ATOM   2926  BGB BGB X1047     -80.494 -74.118  46.402  1.00  0.00
ATOM   2927  BGC BGC X1048      80.430 -22.089 -12.987  1.00  0.00
ATOM   2928  BGD BGD Y1049     -15.495 -71.918  11.285  1.00  0.00
ATOM   2929  BGE BGE Y1050      76.962  45.141  -2.831  1.00  0.00
ATOM   2930  BGF BGF Y1051      58.734 -82.943  47.621  1.00  0.00
ATOM   2931  BGG BGG Y1052     -75.434  77.880 -63.508  1.00  0.00
ATOM   2932  BGH BGH Y1053     -39.670  45.090  -2.414  1.00  0.00
ATOM   2933  BGI BGI Y1054     -19.669 -59.009  59.553  1.00  0.00
ATOM   2934  BGJ BGJ Y1055     -58.841 -41.207  43.110  1.00  0.00
ATOM   2935  BGK BGK Y1056     -18.881 -62.120 -22.533  1.00  0.00
ATOM   2936  BGL BGL Y1057      80.026  63.965  71.534  1.00  0.00
ATOM   2937  BGM BGM Y1058      58.562  67.366 -39.156  1.00  0.00
ATOM   2938  BGN BGN Y1059     -14.075  28.836  -3.733  1.00  0.00
ATOM   2939  BGO BGO Y1060     -56.174 -59.373  -7.075  1.00  0.00
ATOM   2940  BGP BGP Y1061      20.301 -57.545  66.100  1.00  0.00
ATOM   2941  BGQ BGQ Y1062      46.822  28.143 -77.386  1.00  0.00
ATOM   2942  BGR BGR Y1063      44.642  53.634 -13.485  1.00  0.00
ATOM   2943  BGS BGS Y1064      61.994  35.304  33.739  1.00  0.00
ATOM   2944  BGT BGT Y1065      32.109 -74.829 -69.061  1.00  0.00
ATOM   2945  BGU BGU Y1066      11.674 -38.432 -70.133  1.00  0.00
ATOM   2946  BGV BGV Y1067       3.955  62.589  20.256  1.00  0.00
ATOM   2947  BGW BGW Y1068      48.738 -29.702 -76.345  1.00  0.00
ATOM   2948  BGX BGX Y1069      65.021   0.585 -51.096  1.00  0.00
ATOM   2949  BGY BGY Y1070      57.314 -68.366 -58.939  1.00  0.00
ATOM   2950  BGZ BGZ Y1071      63.566  24.961  72.611  1.00  0.00
ATOM   2951  BHA BHA Y1072      30.897 -47.683  22.837  1.00  0.00
ATOM   2952  BHB BHB Y1073      44.668  44.385  50.085  1.00  0.00
ATOM   2953  BHC BHC Y1074      -1.578  -0.413  73.545  1.00  0.00
ATOM   2954  BHD BHD Y1075     -37.042 -11.902 -11.064  1.00  0.00
ATOM   2955  BHE BHE Y1076      80.425  52.133 -33.735  1.00  0.00
ATOM   2956  BHF BHF Y1077      31.352  77.449  13.276  1.00  0.00
ATOM   2957  BHG BHG Y1078      19.230  59.003 -79.798  1.00  0.00
ATOM   2958  BHH BHH Y1079     -40.101  38.729  60.404  1.00  0.00
ATOM   2959  BHI BHI Y1080     -14.067 -19.986  20.321  1.00  0.00
ATOM   2960  BHJ BHJ Y1081     -16.115 -28.729 -53.430  1.00  0.00
ATOM   2961  BHK BHK Y1082     -61.927  -9.653 -23.953  1.00  0.00
ATOM   2962  BHL BHL Y1083     -76.496 -45.581 -60.793  1.00  0.00
ATOM   2963  BHM BHM Y1084      -8.850  57.372  56.968  1.00  0.00
ATOM   2964  BHN BHN Y1085      -9.384  65.541 -44.716  1.00  0.00
ATOM   2965  BHO BHO Y1086     -80.284 -63.665  25.400  1.00  0.00
ATOM   2966  BHP BHP Y1087      61.361 -23.565  53.619  1.00  0.00
ATOM   2967  BHQ BHQ Y1088     -23.981  54.205  31.464  1.00  0.00
ATOM   2968  BHR BHR Y1089     -17.991  33.962 -62.134  1.00  0.00
ATOM   2969  BHS BHS Y1090      63.760 -58.217  -3.391  1.00  0.00
ATOM   2970  BHT BHT Y1091      38.265 -71.007   2.395  1.00  0.00
ATOM   2971  BHU BHU Y1092      62.012 -66.585  84.943  1.00  0.00
ATOM   2972  BHV BHV Y1093      -8.982  50.769 -24.459  1.00  0.00
ATOM   2973  BHW BHW Y1094     -46.744 -10.152  73.698  1.00  0.00
ATOM   2974  BHX BHX Y1095       9.113 -22.982 -15.756  1.00  0.00
ATOM   2975  BHY BHY Y1096      84.825  -9.672  11.606  1.00  0.00
ATOM   2976  BHZ BHZ Y1097       5.222  46.806  70.315  1.00  0.00
ATOM   2977  BIA BIA Y1098      38.580 -33.025 -41.472  1.00  0.00
ATOM   2978  BIB BIB Y1099      27.396  19.259 -72.231  1.00  0.00
ATOM   2979  BIC BIC Y1100     -65.023 -15.760 -50.736  1.00  0.00
ATOM   2980  BID BID Y1101      13.382  72.911 -31.794  1.00  0.00
ATOM   2981  BIE BIE Y1102     -63.277  62.396  17.785  1.00  0.00
ATOM   2982  BIF BIF Y1103     -75.405  -4.807  75.886  1.00  0.00
ATOM   2983  BIG BIG Y1104     -65.747  22.782 -32.862  1.00  0.00
ATOM   2984  BIH BIH Y1105     -69.459  48.260 -40.747  1.00  0.00
ATOM   2985  BII BII Y1106     -82.439 -35.701  21.566  1.00  0.00
ATOM   2986  BIJ BIJ Y1107      -1.642 -76.924 -49.886  1.00  0.00
ATOM   2987  BIK BIK Y1108      25.948 -11.319  12.021  1.00  0.00
ATOM   2988  BIL BIL Y1109     -28.371  10.090  31.110  1.00  0.00
ATOM   2989  BIM BIM Y1110     -44.875 -85.560  34.266  1.00  0.00
ATOM   2990  BIN BIN Y1111      72.773   0.309  71.706  1.00  0.00
ATOM   2991  BIO BIO Y1112     -76.713   4.586 -17.909  1.00  0.00
ATOM   2992  BIP BIP Y1113     -72.101   5.841 -74.788  1.00  0.00
ATOM   2993  BIQ BIQ Y1114      39.973 -82.201 -31.228  1.00  0.00
ATOM   2994  BIR BIR Y1115      65.250  -1.220  -2.800  1.00  0.00
ATOM   2995  BIS BIS Y1116      77.407  82.814 -61.227  1.00  0.00
ATOM   2996  BIT BIT Y1117      46.844  30.402  14.515  1.00  0.00
ATOM   2997  BIU BIU Y1118     -36.046  61.661 -53.536  1.00  0.00
ATOM   2998  BIV BIV Y1119      69.311  66.644  38.078  1.00  0.00
ATOM   2999  BIW BIW Y1120      15.930  38.458   8.475  1.00  0.00
ATOM   3000  BIX BIX Y1121      24.749  33.006  68.857  1.00  0.00
ATOM   3001  BIY BIY Y1122      46.177 -85.073  18.300  1.00  0.00
ATOM   3002  BIZ BIZ Y1123     -77.121 -17.710  -9.516  1.00  0.00
ATOM   3003  BJA BJA Y1124     -25.570  -0.368 -21.603  1.00  0.00
ATOM   3004  BJB BJB Y1125     -49.520  50.379 -83.249  1.00  0.00
ATOM   3005  BJC BJC Y1126      73.750 -50.001 -26.930  1.00  0.00
ATOM   3006  BJD BJD Y1127     -29.472  44.216 -16.342  1.00  0.00
ATOM   3007  BJE BJE Y1128      36.918 -78.623  34.949  1.00  0.00
ATOM   3008  BJF BJF Y1129     -56.873  38.160 -71.377  1.00  0.00
ATOM   3009  BJG BJG Y1130     -13.789 -26.061  55.995  1.00  0.00
ATOM   3010  BJH BJH Y1131     -60.798  14.586  28.916  1.00  0.00
ATOM   3011  BJI BJI Y1132     -22.472  73.235 -33.289  1.00  0.00
ATOM   3012  BJJ BJJ Y1133     -35.088  61.475  -2.364  1.00  0.00
ATOM   3013  BJK BJK Y1134      84.116 -72.416  79.190  1.00  0.00
ATOM   3014  BJL BJL Y1135      48.669  69.288 -58.400  1.00  0.00
ATOM   3015  BJM BJM Y1136     -25.932  61.423  88.881  1.00  0.00
ATOM   3016  BJN BJN Y1137     -49.411  80.654  45.394  1.00  0.00
ATOM   3017  BJO BJO Y1138      55.471 -34.098 -27.680  1.00  0.00
ATOM   3018  BJP BJP Y1139     -58.849 -54.716 -72.593  1.00  0.00
ATOM   3019  BJQ BJQ Y1140     -73.041  62.890 -15.100  1.00  0.00
ATOM   3020  BJR BJR Y1141      -7.395  23.892  29.218  1.00  0.00
ATOM   3021  BJS BJS Y1142     -77.251 -76.809  -1.318  1.00  0.00
ATOM   3022  BJT BJT Y1143     -65.576 -79.744  29.184  1.00  0.00
ATOM   3023  BJU BJU Y1144       4.477  54.256 -46.010  1.00  0.00
ATOM   3024  BJV BJV Y1145     -35.047  16.798 -84.729  1.00  0.00
ATOM   3025  BJW BJW Y1146     -39.996 -77.430 -55.224  1.00  0.00
ATOM   3026  BJX BJX Y1147      78.613 -72.589 -41.405  1.00  0.00
ATOM   3027  BJY BJY Y1148      80.099 -43.727  18.075  1.00  0.00
ATOM   3028  BJZ BJZ Y1149      10.135 -63.350 -75.463  1.00  0.00
ATOM   3029  BKA BKA Y1150       5.309  40.650 -12.384  1.00  0.00
ATOM   3030  BKB BKB Y1151     -74.567  11.598   5.466  1.00  0.00
ATOM   3031  BKC BKC Y1152     -67.633 -82.640  64.582  1.00  0.00
ATOM   3032  BKD BKD Y1153     -18.940  31.262 -35.358  1.00  0.00
ATOM   3033  BKE BKE Y1154      24.838  21.230 -33.580  1.00  0.00
ATOM   3034  BKF BKF Y1155     -45.837  19.751 -11.793  1.00  0.00
ATOM   3035  BKG BKG Y1156      10.470 -80.396  34.890  1.00  0.00
ATOM   3036  BKH BKH Y1157      62.437  20.991   3.987  1.00  0.00
ATOM   3037  BKI BKI Y1158      40.138  64.170  34.070  1.00  0.00
ATOM   3038  BKJ BKJ Y1159     -67.853  36.908  46.067  1.00  0.00
ATOM   3039  BKK BKK Y1160      88.238  83.211 -75.809  1.00  0.00
ATOM   3040  BKL BKL Y1161     -26.309  11.144  64.980  1.00  0.00
ATOM   3041  BKM BKM Y1162      39.277   8.655 -29.666  1.00  0.00
ATOM   3042  BKN BKN Y1163     -84.278 -76.035 -21.553  1.00  0.00
ATOM   3043  BKO BKO Y1164      77.972  69.344   1.619  1.00  0.00
ATOM   3044  BKP BKP Y1165      31.775  44.261 -55.040  1.00  0.00
ATOM   3045  BKQ BKQ Y1166      53.828 -26.570 -41.297  1.00  0.00
ATOM   3046  BKR BKR Y1167      33.179  37.210  35.559  1.00  0.00
ATOM   3047  BKS BKS Y1168     -77.472 -23.572 -77.358  1.00  0.00
ATOM   3048  BKT BKT Y1169      15.028  15.951  53.999  1.00  0.00
ATOM   3049  BKU BKU Y1170      30.488 -26.531 -58.524  1.00  0.00
ATOM   3050  BKV BKV Y1171     -31.003  72.748  64.442  1.00  0.00
ATOM   3051  BKW BKW Y1172      33.873  54.556  73.579  1.00  0.00
ATOM   3052  BKX BKX Y1173      -5.285  78.786  -0.093  1.00  0.00
ATOM   3053  BKY BKY Y1174     -57.811 -87.092  82.593  1.00  0.00
ATOM   3054  BKZ BKZ Y1175      33.335 -86.304 -55.059  1.00  0.00
ATOM   3055  BLA BLA Y1176     -39.023  45.766 -62.541  1.00  0.00
ATOM   3056  BLB BLB Y1177      25.913   4.605 -52.607  1.00  0.00
ATOM   3057  BLC BLC Y1178       0.928  47.135 -72.161  1.00  0.00
ATOM   3058  BLD BLD Y1179     -50.733  19.183 -57.931  1.00  0.00
ATOM   3059  BLE BLE Y1180     -19.178 -64.293  35.011  1.00  0.00
ATOM   3060  BLF BLF Y1181     -14.470   6.539 -71.246  1.00  0.00
ATOM   3061  BLG BLG Y1182      12.538 -26.652  51.943  1.00  0.00
ATOM   3062  BLH BLH Y1183     -37.444 -30.877 -83.485  1.00  0.00
ATOM   3063  BLI BLI Y1184      31.561 -41.019 -70.220  1.00  0.00
ATOM   3064  BLJ BLJ Y1185      85.466 -35.521 -29.499  1.00  0.00
ATOM   3065  BLK BLK Y1186       1.366  26.735 -80.387  1.00  0.00
ATOM   3066  BLL BLL Y1187     -40.235  -7.945 -51.772  1.00  0.00
ATOM   3067  BLM BLM Y1188      69.610   6.277 -23.062  1.00  0.00
ATOM   3068  BLN BLN Y1189       4.553 -17.731 -65.726  1.00  0.00
ATOM   3069  BLO BLO Y1190     -38.824 -17.285 -42.492  1.00  0.00
ATOM   3070  BLP BLP Y1191     -74.653 -27.510  78.788  1.00  0.00
ATOM   3071  BLQ BLQ Y1192      81.243  36.206 -73.544  1.00  0.00
ATOM   3072  BLR BLR Y1193      67.875 -19.484  81.763  1.00  0.00
ATOM   3073  BLS BLS Y1194      68.939  63.474 -61.342  1.00  0.00
ATOM   3074  BLT BLT Y1195     -46.276 -27.013 -23.235  1.00  0.00
ATOM   3075  BLU BLU Y1196      74.815 -36.814  79.163  1.00  0.00
ATOM   3076  BLV BLV Y1197     -51.335  64.884 -22.978  1.00  0.00
ATOM   3077  BLW BLW Y1198     -24.630 -79.742 -41.398  1.00  0.00
ATOM   3078  BLX BLX Y1199     -25.748  83.211  10.054  1.00  0.00
ATOM   3079  BLY BLY Y1200      35.864 -58.680 -79.983  1.00  0.00
ATOM   3080  BLZ BLZ Y1201       7.948  68.700 -58.216  1.00  0.00
ATOM   3081  BMA BMA Y1202     -47.698 -16.781   4.881  1.00  0.00
ATOM   3082  BMB BMB Y1203     -64.820  66.798  54.790  1.00  0.00
ATOM   3083  BMC BMC Y1204      47.514  13.562  43.353  1.00  0.00
ATOM   3084  BMD BMD Y1205      62.873  -3.041  30.113  1.00  0.00
ATOM   3085  BME BME Y1206     -36.743  72.491   5.651  1.00  0.00
ATOM   3086  BMF BMF Y1207      35.615  80.511 -37.125  1.00  0.00
ATOM   3087  BMG BMG Y1208      56.171 -69.675  34.662  1.00  0.00
ATOM   3088  BMH BMH Y1209      23.411 -69.106 -15.240  1.00  0.00
ATOM   3089  BMI BMI Y1210     -36.175 -71.851 -75.097  1.00  0.00
ATOM   3090  BMJ BMJ Y1211      64.911 -46.945  31.412  1.00  0.00
ATOM   3091  BMK BMK Y1212     -44.276 -45.240   6.054  1.00  0.00
ATOM   3092  BML BML Y1213     -29.976 -28.378 -22.469  1.00  0.00
ATOM   3093  BMM BMM Y1214      28.797 -11.217  -6.048  1.00  0.00
ATOM   3094  BMN BMN Y1215      20.927   8.837  82.799  1.00  0.00
ATOM   3095  BMO BMO Y1216     -60.661  24.725  68.431  1.00  0.00
ATOM   3096  BMP BMP Y1217      18.331  52.041 -29.252  1.00  0.00
ATOM   3097  BMQ BMQ Y1218     -66.218 -74.175 -77.488  1.00  0.00
ATOM   3098  BMR BMR Y1219      61.466  -1.840  12.777  1.00  0.00
ATOM   3099  BMS BMS Y1220      75.321 -16.533 -22.651  1.00  0.00
ATOM   3100  BMT BMT Y1221     -35.558 -31.612  81.284  1.00  0.00
ATOM   3101  BMU BMU Y1222      28.879 -16.638  72.655  1.00  0.00
ATOM   3102  BMV BMV Y1223     -80.874  29.476   0.062  1.00  0.00
ATOM   3103  BMW BMW Y1224     -15.146  81.808 -47.562  1.00  0.00
ATOM   3104  BMX BMX Y1225     -22.211 -63.808 -75.585  1.00  0.00
ATOM   3105  BMY BMY Y1226     -56.527 -35.031 -69.378  1.00  0.00
ATOM   3106  BMZ BMZ Y1227     -36.172   1.554 -76.440  1.00  0.00
ATOM   3107  BNA BNA Y1228       7.949 -87.773  78.074  1.00  0.00
ATOM   3108  BNB BNB Y1229     -75.357 -83.808  80.235  1.00  0.00
ATOM   3109  BNC BNC Y1230      70.614  38.083  83.325  1.00  0.00
ATOM   3110  BND BND Y1231      50.369  82.622  15.555  1.00  0.00
ATOM   3111  BNE BNE Y1232      13.785 -40.567 -47.068  1.00  0.00
ATOM   3112  BNF BNF Y1233      29.866  76.860  53.907  1.00  0.00
ATOM   3113  BNG BNG Y1234      29.705   6.781   2.616  1.00  0.00
ATOM   3114  BNH BNH Y1235      37.573 -52.472 -64.682  1.00  0.00
ATOM   3115  BNI BNI Y1236      19.907  56.402  37.331  1.00  0.00
ATOM   3116  BNJ BNJ Y1237      70.035 -20.673  28.334  1.00  0.00
ATOM   3117  BNK BNK Y1238     -32.861  74.463 -65.390  1.00  0.00
ATOM   3118  BNL BNL Y1239     -15.823 -26.792 -80.682  1.00  0.00
ATOM   3119  BNM BNM Y1240      48.493   4.597  61.849  1.00  0.00
ATOM   3120  BNN BNN Y1241      41.979 -36.286 -15.493  1.00  0.00
ATOM   3121  BNO BNO Y1242      50.805 -22.092 -59.419  1.00  0.00
ATOM   3122  BNP BNP Y1243      55.578  39.359 -60.234  1.00  0.00
ATOM   3123  BNQ BNQ Y1244      54.156 -60.523 -47.304  1.00  0.00
ATOM   3124  BNR BNR Y1245      36.938  -9.910 -75.854  1.00  0.00
ATOM   3125  BNS BNS Y1246     -57.739 -35.470 -58.722  1.00  0.00
ATOM   3126  BNT BNT Y1247     -84.425  50.916  -5.106  1.00  0.00
ATOM   3127  BNU BNU Y1248     -65.303 -10.858   5.525  1.00  0.00
ATOM   3128  BNV BNV Y1249     -81.064  50.855 -73.663  1.00  0.00
ATOM   3129  BNW BNW Y1250      25.947  23.773  18.547  1.00  0.00
ATOM   3130  BNX BNX Y1251     -39.690 -43.789 -41.844  1.00  0.00
ATOM   3131  BNY BNY Y1252     -82.754  26.874 -17.062  1.00  0.00
ATOM   3132  BNZ BNZ Y1253      52.168 -23.757  20.625  1.00  0.00
ATOM   3133  BOA BOA Y1254      82.282 -75.851  47.141  1.00  0.00
ATOM   3134  BOB BOB Y1255      36.951 -64.410 -48.944  1.00  0.00
ATOM   3135  BOC BOC Y1256      61.982 -76.812 -72.995  1.00  0.00
ATOM   3136  BOD BOD Y1257      82.350  35.580  23.162  1.00  0.00
ATOM   3137  BOE BOE Y1258     -11.818  75.810  39.041  1.00  0.00
ATOM   3138  BOF BOF Y1259      60.567 -65.020  65.405  1.00  0.00
ATOM   3139  BOG BOG Y1260       6.505  71.075  77.560  1.00  0.00
ATOM   3140  BOH BOH Y1261     -75.574 -43.013  70.017  1.00  0.00
ATOM   3141  BOI BOI Y1262     -40.971 -71.965  13.180  1.00  0.00
ATOM   3142  BOJ BOJ Y1263     -78.881 -31.841 -30.659  1.00  0.00
ATOM   3143  BOK BOK Y1264     -67.990 -89.845  48.449  1.00  0.00
ATOM   3144  BOL BOL Y1265      73.121 -66.924  35.115  1.00  0.00
ATOM   3145  BOM BOM Y1266     -82.900  73.427  35.704  1.00  0.00
ATOM   3146  BON BON Y1267      73.321 -36.160 -79.948  1.00  0.00
ATOM   3147  BOO BOO Y1268      12.109 -24.626 -82.084  1.00  0.00
ATOM   3148  BOP BOP Y1269       2.465  82.613 -25.904  1.00  0.00
ATOM   3149  BOQ BOQ Y1270     -11.227   8.084 -37.330  1.00  0.00
ATOM   3150  BOR BOR Y1271      73.764 -86.085 -66.510  1.00  0.00
ATOM   3151  BOS BOS Y1272      73.173 -52.185  34.417  1.00  0.00
ATOM   3152  BOT BOT Y1273      49.088  47.395 -76.742  1.00  0.00
ATOM   3153  BOU BOU Y1274      56.022 -24.766  -6.812  1.00  0.00
ATOM   3154  BOV BOV Y1275      36.284  22.728  83.529  1.00  0.00
ATOM   3155  BOW BOW Y1276      68.510  20.147  57.348  1.00  0.00
ATOM   3156  BOX BOX Y1277       7.226  40.318  51.183  1.00  0.00
ATOM   3157  BOY BOY Y1278     -30.218 -57.051  17.538  1.00  0.00
ATOM   3158  BOZ BOZ Y1279     -66.837  42.356  70.763  1.00  0.00
ATOM   3159  BPA BPA Y1280     -26.671  -5.121  59.003  1.00  0.00
ATOM   3160  BPB BPB Y1281       9.606 -63.063  13.921  1.00  0.00
ATOM   3161  BPC BPC Y1282      32.908 -16.026 -32.127  1.00  0.00
ATOM   3162  BPD BPD Y1283       0.486 -49.391 -64.975  1.00  0.00
ATOM   3163  BPE BPE Y1284     -56.085 -57.717  10.470  1.00  0.00
ATOM   3164  BPF BPF Y1285       8.400 -30.956  29.455  1.00  0.00
ATOM   3165  BPG BPG Y1286       7.874  19.293 -33.863  1.00  0.00
ATOM   3166  BPH BPH Y1287     -55.961  76.878 -48.355  1.00  0.00
ATOM   3167  BPI BPI Y1288       7.211 -11.549  50.504  1.00  0.00
ATOM   3168  BPJ BPJ Y1289     -36.916  19.829 -35.030  1.00  0.00
ATOM   3169  BPK BPK Y1290      20.391 -56.387 -69.266  1.00  0.00
ATOM   3170  BPL BPL Y1291      22.872 -50.828  42.914  1.00  0.00
ATOM   3171  BPM BPM Y1292     -42.172  79.306 -33.644  1.00  0.00
ATOM   3172  BPN BPN Y1293      29.024 -58.875 -33.133  1.00  0.00
ATOM   3173  BPO BPO Y1294     -28.807 -88.593 -17.902  1.00  0.00
ATOM   3174  BPP BPP Y1295     -68.475  41.358   1.348  1.00  0.00
ATOM   3175  BPQ BPQ Y1296     -18.489 -81.657  75.694  1.00  0.00
ATOM   3176  BPR BPR Y1297      31.239  24.842  -0.562  1.00  0.00
ATOM   3177  BPS BPS Y1298      46.802 -66.837  15.945  1.00  0.00
ATOM   3178  BPT BPT Y1299      -6.016   8.729  34.751  1.00  0.00
ATOM   3179  BPU BPU Y1300       3.579  -0.327 -41.578  1.00  0.00
ATOM   3180  BPV BPV Y1301     -81.027 -56.507 -18.753  1.00  0.00
ATOM   3181  BPW BPW Y1302     -29.661 -35.636  30.752  1.00  0.00
ATOM   3182  BPX BPX Y1303      35.241 -22.059   3.325  1.00  0.00
ATOM   3183  BPY BPY Y1304      49.342 -34.777  79.002  1.00  0.00
ATOM   3184  BPZ BPZ Y1305      35.839  -4.446  24.138  1.00  0.00
ATOM   3185  BQA BQA Y1306     -61.915 -48.831 -34.266  1.00  0.00
ATOM   3186  BQB BQB Y1307      81.624  22.441 -27.563  1.00  0.00
ATOM   3187  BQC BQC Y1308      80.949  19.940 -10.375  1.00  0.00
ATOM   3188  BQD BQD Y1309     -81.938  82.914 -40.442  1.00  0.00
ATOM   3189  BQE BQE Y1310      25.654 -56.019 -46.349  1.00  0.00
ATOM   3190  BQF BQF Y1311     -15.354 -53.059  45.264  1.00  0.00
ATOM   3191  BQG BQG Y1312      78.673 -59.613  42.386  1.00  0.00
ATOM   3192  BQH BQH Y1313      52.666 -90.922  -2.828  1.00  0.00
ATOM   3193  BQI BQI Y1314      84.175 -24.350 -45.013  1.00  0.00
ATOM   3194  BQJ BQJ Y1315     -80.255 -42.214 -21.355  1.00  0.00
ATOM   3195  BQK BQK Y1316      14.577  26.216 -17.503  1.00  0.00
ATOM   3196  BQL BQL Y1317      47.268 -77.287  77.587  1.00  0.00
ATOM   3197  BQM BQM Y1318      48.573   6.613 -84.210  1.00  0.00
ATOM   3198  BQN BQN Y1319      45.204  74.550  48.527  1.00  0.00
ATOM   3199  BQO BQO Y1320     -56.072  22.595   8.200  1.00  0.00
ATOM   3200  BQP BQP Y1321      64.098 -49.056  20.636  1.00  0.00
ATOM   3201  BQQ BQQ Y1322      37.809  81.911  84.053  1.00  0.00
ATOM   3202  BQR BQR Y1323      85.910 -43.146 -67.647  1.00  0.00
ATOM   3203  BQS BQS Y1324      57.961 -55.285  51.750  1.00  0.00
ATOM   3204  BQT BQT Y1325      87.368 -84.516 -65.893  1.00  0.00
ATOM   3205  BQU BQU Y1326      51.867  81.711  63.071  1.00  0.00
ATOM   3206  BQV BQV Y1327      84.776  27.136  86.373  1.00  0.00
ATOM   3207  BQW BQW Y1328      -3.942 -58.815  39.597  1.00  0.00
ATOM   3208  BQX BQX Y1329       6.399  -2.702  30.670  1.00  0.00
ATOM   3209  BQY BQY Y1330      29.112 -85.237  58.157  1.00  0.00
ATOM   3210  BQZ BQZ Y1331      55.067  51.664  83.049  1.00  0.00
ATOM   3211  BRA BRA Y1332      15.856  40.306 -41.856  1.00  0.00
ATOM   3212  BRB BRB Y1333     -14.649  37.551  17.816  1.00  0.00
ATOM   3213  BRC BRC Y1334     -45.495 -64.470 -18.142  1.00  0.00
ATOM   3214  BRD BRD Y1335     -58.860 -66.409 -44.830  1.00  0.00
ATOM   3215  BRE BRE Y1336     -56.639  -7.956 -10.618  1.00  0.00
ATOM   3216  BRF BRF Y1337     -83.743  -4.392 -43.243  1.00  0.00
ATOM   3217  BRG BRG Y1338     -37.780 -36.147 -11.514  1.00  0.00
ATOM   3218  BRH BRH Y1339      71.968  67.830 -80.182  1.00  0.00
ATOM   3219  BRI BRI Y1340      76.046 -30.684  -2.711  1.00  0.00
ATOM   3220  BRJ BRJ Y1341     -79.162 -16.963  19.999  1.00  0.00
ATOM   3221  BRK BRK Y1342      30.833   2.391  40.645  1.00  0.00
ATOM   3222  BRL BRL Y1343      14.556  30.701  33.239  1.00  0.00
ATOM   3223  BRM BRM Y1344     -65.449  -1.660  55.704  1.00  0.00
ATOM   3224  BRN BRN Y1345     -55.846 -16.022 -78.548  1.00  0.00
ATOM   3225  BRO BRO Y1346     -63.553 -22.719 -10.777  1.00  0.00
ATOM   3226  BRP BRP Y1347     -21.821  67.933   8.976  1.00  0.00
ATOM   3227  BRQ BRQ Y1348      34.025  73.817 -82.274  1.00  0.00
ATOM   3228  BRR BRR Y1349     -44.045  36.117  19.100  1.00  0.00
ATOM   3229  BRS BRS Y1350     -12.807  75.562 -64.123  1.00  0.00
ATOM   3230  BRT BRT Y1351      -3.450  -0.171 -18.971  1.00  0.00
ATOM   3231  BRU BRU Y1352       8.457 -41.096  83.403  1.00  0.00
ATOM   3232  BRV BRV Y1353      43.760 -61.316  45.656  1.00  0.00
ATOM   3233  BRW BRW Y1354     -15.778  52.841 -71.426  1.00  0.00
ATOM   3234  BRX BRX Y1355      18.773  54.760 -49.540  1.00  0.00
ATOM   3235  BRY BRY Y1356      88.194  55.527  -8.266  1.00  0.00
ATOM   3236  BRZ BRZ Y1357      13.134 -26.696   9.424  1.00  0.00
ATOM   3237  BSA BSA Y1358     -60.987 -87.339  -7.466  1.00  0.00
ATOM   3238  BSB BSB Y1359      46.535 -46.299  59.983  1.00  0.00
ATOM   3239  BSC BSC Y1360     -31.102  73.153  25.441  1.00  0.00
ATOM   3240  BSD BSD Y1361     -37.087  19.317  15.282  1.00  0.00
ATOM   3241  BSE BSE Y1362     -23.636  73.865 -14.532  1.00  0.00
ATOM   3242  BSF BSF Y1363     -47.109  -5.660  44.636  1.00  0.00
ATOM   3243  BSG BSG Y1364      18.204 -71.689  27.199  1.00  0.00
ATOM   3244  BSH BSH Y1365      -5.463 -76.556  50.451  1.00  0.00
ATOM   3245  BSI BSI Y1366      18.746  80.418 -83.293  1.00  0.00
ATOM   3246  BSJ BSJ Y1367     -40.055  62.492  84.956  1.00  0.00
ATOM   3247  BSK BSK Y1368      57.807   7.515  33.274  1.00  0.00
ATOM   3248  BSL BSL Y1369       1.460 -77.141 -70.383  1.00  0.00
ATOM   3249  BSM BSM Y1370      86.058  34.809  57.702  1.00  0.00
ATOM   3250  BSN BSN Y1371       3.116  78.372 -80.504  1.00  0.00
ATOM   3251  BSO BSO Y1372     -69.610  32.191 -62.077  1.00  0.00
ATOM   3252  BSP BSP Y1373      82.979  10.605   3.449  1.00  0.00
ATOM   3253  BSQ BSQ Y1374     -76.164  19.206  66.980  1.00  0.00
ATOM   3254  BSR BSR Y1375     -67.795  66.563  76.664  1.00  0.00
ATOM   3255  BSS BSS Y1376      74.568  78.820 -28.983  1.00  0.00
ATOM   3256  BST BST Y1377     -81.118 -20.844  71.997  1.00  0.00
ATOM   3257  BSU BSU Y1378      69.276 -54.021 -63.880  1.00  0.00
ATOM   3258  BSV BSV Y1379     -15.987   0.892  -5.795  1.00  0.00
ATOM   3259  BSW BSW Y1380      24.004  66.063  69.687  1.00  0.00
ATOM   3260  BSX BSX Y1381     -47.910  47.445 -49.143  1.00  0.00
ATOM   3261  BSY BSY Y1382      46.593 -61.318 -55.240  1.00  0.00
ATOM   3262  BSZ BSZ Y1383     -65.856 -63.091 -23.845  1.00  0.00
ATOM   3263  BTA BTA Y1384     -36.591 -40.502 -60.905  1.00  0.00
ATOM   3264  BTB BTB Y1385      85.324 -25.098  39.837  1.00  0.00
ATOM   3265  BTC BTC Y1386       8.895  69.106  -7.613  1.00  0.00
ATOM   3266  BTD BTD Y1387      75.821  34.769 -46.125  1.00  0.00
ATOM   3267  BTE BTE Y1388      -3.558 -47.643   2.346  1.00  0.00
ATOM   3268  BTF BTF Y1389      78.867 -67.421  18.093  1.00  0.00
ATOM   3269  BTG BTG Y1390      17.511  84.379  11.484  1.00  0.00
ATOM   3270  BTH BTH Y1391      56.593  49.394  13.938  1.00  0.00
ATOM   3271  BTI BTI Y1392      73.953 -54.823  60.496  1.00  0.00
ATOM   3272  BTJ BTJ Y1393      74.042  -6.142  20.679  1.00  0.00
ATOM   3273  BTK BTK Y1394     -79.690  81.974  -0.131  1.00  0.00
ATOM   3274  BTL BTL Y1395     -73.067 -77.762 -37.953  1.00  0.00
ATOM   3275  BTM BTM Y1396       6.177  26.137  76.906  1.00  0.00
ATOM   3276  BTN BTN Y1397      -5.694  76.297  66.792  1.00  0.00
ATOM   3277  BTO BTO Y1398     -18.506  80.797  84.403  1.00  0.00
ATOM   3278  BTP BTP Y1399      41.028 -89.267 -81.559  1.00  0.00
ATOM   3279  BTQ BTQ Y1400       9.415  -7.853 -74.965  1.00  0.00
ATOM   3280  BTR BTR Y1401      14.245 -16.067 -43.215  1.00  0.00
ATOM   3281  BTS BTS Y1402     -49.470   1.604 -25.748  1.00  0.00
ATOM   3282  BTT BTT Y1403     -71.884 -51.214   8.136  1.00  0.00
ATOM   3283  BTU BTU Y1404      32.028 -29.381  41.852  1.00  0.00
ATOM   3284  BTV BTV Y1405      -7.043 -61.687  70.366  1.00  0.00
ATOM   3285  BTW BTW Y1406      23.254 -86.841  15.095  1.00  0.00
ATOM   3286  BTX BTX Y1407     -48.052   6.404   0.122  1.00  0.00
ATOM   3287  BTY BTY Y1408     -15.953  22.860  50.137  1.00  0.00
ATOM   3288  BTZ BTZ Y1409      45.816 -66.316  70.308  1.00  0.00
ATOM   3289  BUA BUA Y1410       8.336  76.572  38.508  1.00  0.00
ATOM   3290  BUB BUB Y1411      48.399 -13.536 -14.255  1.00  0.00
ATOM   3291  BUC BUC Y1412     -21.106 -45.056  76.481  1.00  0.00
ATOM   3292  BUD BUD Y1413     -35.011 -84.273  50.646  1.00  0.00
ATOM   3293  BUE BUE Y1414     -20.168 -75.094 -62.383  1.00  0.00
ATOM   3294  BUF BUF Y1415       3.613 -42.413  58.393  1.00  0.00
ATOM   3295  BUG BUG Y1416     -78.788 -13.796  63.608  1.00  0.00
ATOM   3296  BUH BUH Y1417      25.373  53.224  53.452  1.00  0.00
ATOM   3297  BUI BUI Y1418      54.553 -46.215  13.376  1.00  0.00
ATOM   3298  BUJ BUJ Y1419      82.350 -70.739  -4.682  1.00  0.00
ATOM   3299  BUK BUK Y1420      38.687  83.507  35.366  1.00  0.00
ATOM   3300  BUL BUL Y1421      61.582  24.176 -76.603  1.00  0.00
ATOM   3301  BUM BUM Y1422      52.753  56.196  65.917  1.00  0.00
ATOM   3302  BUN BUN Y1423      55.859  85.608  25.921  1.00  0.00
ATOM   3303  BUO BUO Y1424     -67.696 -66.602 -59.856  1.00  0.00
ATOM   3304  BUP BUP Y1425      70.977 -80.553 -17.311  1.00  0.00
ATOM   3305  BUQ BUQ Y1426      72.366 -35.435 -63.853  1.00  0.00
ATOM   3306  BUR BUR Y1427     -14.844  49.129   1.868  1.00  0.00
ATOM   3307  BUS BUS Y1428     -45.987  84.417  15.417  1.00  0.00
ATOM   3308  BUT BUT Y1429     -69.594 -29.749   1.903  1.00  0.00
ATOM   3309  BUU BUU Y1430     -17.793 -51.716 -47.891  1.00  0.00
ATOM   3310  BUV BUV Y1431      51.828 -83.184 -56.165  1.00  0.00
ATOM   3311  BUW BUW Y1432     -49.121   3.305 -69.049  1.00  0.00
ATOM   3312  BUX BUX Y1433      85.038 -17.583 -76.422  1.00  0.00
ATOM   3313  BUY BUY Y1434      61.168   9.033 -79.286  1.00  0.00
ATOM   3314  BUZ BUZ Y1435      68.256  29.830 -18.241  1.00  0.00
ATOM   3315  BVA BVA Y1436      81.231  -7.139  43.962  1.00  0.00
ATOM   3316  BVB BVB Y1437       9.962 -87.588  -1.843  1.00  0.00
ATOM   3317  BVC BVC Y1438      80.294 -41.201  45.047  1.00  0.00
ATOM   3318  BVD BVD Y1439     -19.697 -40.277 -77.417  1.00  0.00
ATOM   3319  BVE BVE Y1440      85.066 -47.988  76.635  1.00  0.00
ATOM   3320  BVF BVF Y1441     -50.686 -79.827  -0.063  1.00  0.00
ATOM   3321  BVG BVG Y1442     -22.749 -40.103  41.706  1.00  0.00
ATOM   3322  BVH BVH Y1443      57.782  24.851 -38.082  1.00  0.00
ATOM   3323  BVI BVI Y1444      -3.983  -3.981 -83.410  1.00  0.00
ATOM   3324  BVJ BVJ Y1445     -40.552 -56.775 -61.672  1.00  0.00
ATOM   3325  BVK BVK Y1446      -8.141 -47.834 -82.292  1.00  0.00
ATOM   3326  BVL BVL Y1447     -61.071  35.811  -7.839  1.00  0.00
ATOM   3327  BVM BVM Y1448      69.592  31.441  17.077  1.00  0.00
ATOM   3328  BVN BVN Y1449      14.807  47.606 -63.686  1.00  0.00
ATOM   3329  BVO BVO Y1450     -85.341 -36.201 -45.234  1.00  0.00
ATOM   3330  BVP BVP Y1451       1.257  65.609  59.784  1.00  0.00
ATOM   3331  BVQ BVQ Y1452     -37.315  30.524 -77.224  1.00  0.00
ATOM   3332  BVR BVR Y1453      78.387  46.669  59.013  1.00  0.00
ATOM   3333  BVS BVS Y1454      62.218 -66.060 -36.361  1.00  0.00
ATOM   3334  BVT BVT Y1455      61.466 -82.250  88.639  1.00  0.00
ATOM   3335  BVU BVU Y1456     -54.006  61.644 -60.225  1.00  0.00
ATOM   3336  BVV BVV Y1457     -62.541  15.512  83.509  1.00  0.00
ATOM   3337  BVW BVW Y1458     -13.875 -34.007 -10.626  1.00  0.00
ATOM   3338  BVX BVX Y1459     -14.076  21.065 -22.589  1.00  0.00
ATOM   3339  BVY BVY Y1460      81.340  56.036 -61.944  1.00  0.00
ATOM   3340  BVZ BVZ Y1461      44.332 -47.259 -73.264  1.00  0.00
ATOM   3341  BWA BWA Y1462     -28.589 -87.860  -3.380  1.00  0.00
ATOM   3342  BWB BWB Y1463      43.016   1.834  12.057  1.00  0.00
ATOM   3343  BWC BWC Y1464     -58.319 -54.831  71.462  1.00  0.00
ATOM   3344  BWD BWD Y1465      47.059  20.856  28.491  1.00  0.00
ATOM   3345  BWE BWE Y1466      73.767 -82.786  85.080  1.00  0.00
ATOM   3346  BWF BWF Y1467     -51.809  39.115  86.521  1.00  0.00
ATOM   3347  BWG BWG Y1468     -16.689  41.449  70.453  1.00  0.00
ATOM   3348  BWH BWH Y1469     -26.594 -87.945 -84.524  1.00  0.00
ATOM   3349  BWI BWI Y1470     -45.580 -63.528  65.255  1.00  0.00
ATOM   3350  BWJ BWJ Y1471      13.240 -80.734 -31.692  1.00  0.00
ATOM   3351  BWK BWK Y1472     -59.206  76.692 -13.158  1.00  0.00
ATOM   3352  BWL BWL Y1473     -55.830 -85.207 -30.384  1.00  0.00
ATOM   3353  BWM BWM Y1474       8.778 -22.739  77.451  1.00  0.00
ATOM   3354  BWN BWN Y1475     -53.347  86.200  31.287  1.00  0.00
ATOM   3355  BWO BWO Y1476      -5.751  45.434  37.543  1.00  0.00
ATOM   3356  BWP BWP Y1477     -78.580   1.755  36.564  1.00  0.00
ATOM   3357  BWQ BWQ Y1478     -42.512 -80.526 -84.163  1.00  0.00
ATOM   3358  BWR BWR Y1479      72.674  77.335 -13.234  1.00  0.00
ATOM   3359  BWS BWS Y1480      47.880  31.267  69.969  1.00  0.00
ATOM   3360  BWT BWT Y1481     -16.309  22.517  75.345  1.00  0.00
ATOM   3361  BWU BWU Y1482     -79.360  83.456  75.360  1.00  0.00
ATOM   3362  BWV BWV Y1483     -31.079  -0.088   3.744  1.00  0.00
ATOM   3363  BWW BWW Y1484      24.601 -85.077  -3.777  1.00  0.00
ATOM   3364  BWX BWX Y1485     -52.808  40.460   4.385  1.00  0.00
ATOM   3365  BWY BWY Y1486      83.838   7.028 -76.914  1.00  0.00
ATOM   3366  BWZ BWZ Y1487     -24.295  46.811  82.263  1.00  0.00
ATOM   3367  BXA BXA Y1488      22.129 -87.311 -48.175  1.00  0.00
ATOM   3368  BXB BXB Y1489     -82.926 -16.800  86.812  1.00  0.00
ATOM   3369  BXC BXC Y1490     -45.439  51.481 -36.878  1.00  0.00
ATOM   3370  BXD BXD Y1491      -6.831  64.057 -85.001  1.00  0.00
ATOM   3371  BXE BXE Y1492      62.328 -57.015 -76.557  1.00  0.00
ATOM   3372  BXF BXF Y1493     -78.157  79.898 -21.866  1.00  0.00
ATOM   3373  BXG BXG Y1494      67.188   4.441  48.669  1.00  0.00
ATOM   3374  BXH BXH Y1495     -82.551 -86.947  43.482  1.00  0.00
ATOM   3375  BXI BXI Y1496     -28.998  74.240 -50.598  1.00  0.00
ATOM   3376  BXJ BXJ Y1497     -41.962 -66.560  38.063  1.00  0.00
ATOM   3377  BXK BXK Y1498     -85.445   5.539  15.061  1.00  0.00
ATOM   3378  BXL BXL Y1499     -23.821 -81.753  29.300  1.00  0.00
ATOM   3379  BXM BXM Y1500      83.318  32.669   8.151  1.00  0.00
ATOM   3380  BXN BXN Y1501       7.466  15.165 -68.435  1.00  0.00
ATOM   3381  BXO BXO Y1502      11.028  75.548  53.084  1.00  0.00
ATOM   3382  BXP BXP Y1503     -58.890  12.035 -13.181  1.00  0.00
ATOM   3383  BXQ BXQ Y1504      75.906 -42.343  67.361  1.00  0.00
ATOM   3384  BXR BXR Y1505     -52.391  39.893 -35.053  1.00  0.00
ATOM   3385  BXS BXS Y1506     -26.722  83.094 -80.493  1.00  0.00
ATOM   3386  BXT BXT Y1507      84.451 -68.441 -84.798  1.00  0.00
ATOM   3387  BXU BXU Y1508     -84.901 -75.526 -50.648  1.00  0.00
ATOM   3388  BXV BXV Y1509      21.311   6.649 -26.838  1.00  0.00
ATOM   3389  BXW BXW Y1510      18.375  13.683  29.203  1.00  0.00
ATOM   3390  BXX BXX Y1511      52.773  -7.648  23.133  1.00  0.00
ATOM   3391  BXY BXY Y1512      31.148 -75.613  87.278  1.00  0.00
ATOM   3392  BXZ BXZ Y1513       3.572 -87.175 -15.168  1.00  0.00
ATOM   3393  BYA BYA Y1514     -32.855  51.244 -29.308  1.00  0.00
ATOM   3394  BYB BYB Y1515      18.152 -72.615 -53.993  1.00  0.00
ATOM   3395  BYC BYC Y1516      49.078 -86.918  69.120  1.00  0.00
ATOM   3396  BYD BYD Y1517     -69.426  56.340 -54.673  1.00  0.00
ATOM   3397  BYE BYE Y1518      15.628 -34.174  76.965  1.00  0.00
ATOM   3398  BYF BYF Y1519      21.718  60.689  80.628  1.00  0.00
ATOM   3399  BYG BYG Y1520     -85.252  43.053 -61.027  1.00  0.00
ATOM   3400  BYH BYH Y1521     -19.606 -86.199  44.493  1.00  0.00
ATOM   3401  BYI BYI Y1522     -37.365 -87.002   5.560  1.00  0.00
ATOM   3402  BYJ BYJ Y1523      32.691  85.774 -66.017  1.00  0.00
ATOM   3403  BYK BYK Y1524     -19.069 -14.183  86.028  1.00  0.00
ATOM   3404  BYL BYL Y1525     -44.499 -10.340 -62.118  1.00  0.00
ATOM   3405  BYM BYM Y1526       0.408 -46.467  16.424  1.00  0.00
ATOM   3406  BYN BYN Y1527     -64.590   2.600  -1.798  1.00  0.00
ATOM   3407  BYO BYO Y1528     -78.419 -50.511 -87.242  1.00  0.00
ATOM   3408  BYP BYP Y1529     -76.657  47.013  61.743  1.00  0.00
ATOM   3409  BYQ BYQ Y1530      67.042  84.385   9.497  1.00  0.00
ATOM   3410  BYR BYR Y1531     -78.004  24.619 -85.888  1.00  0.00
ATOM   3411  BYS BYS Y1532      82.781 -52.628 -49.170  1.00  0.00
ATOM   3412  BYT BYT Y1533      23.535  63.167   6.841  1.00  0.00
ATOM   3413  BYU BYU Y1534      47.282   6.944  83.334  1.00  0.00
ATOM   3414  BYV BYV Y1535     -66.179  77.982 -83.499  1.00  0.00
ATOM   3415  BYW BYW Y1536     -39.940 -53.687 -84.263  1.00  0.00
ATOM   3416  BYX BYX Y1537     -19.942 -40.575  13.546  1.00  0.00
ATOM   3417  BYY BYY Y1538     -24.058  48.565 -45.273  1.00  0.00
ATOM   3418  BYZ BYZ Y1539     -73.378  14.448  48.861  1.00  0.00
ATOM   3419  BZA BZA Y1540     -36.644 -24.448  19.669  1.00  0.00
ATOM   3420  BZB BZB Y1541      39.253  69.294  59.343  1.00  0.00
ATOM   3421  BZC BZC Y1542     -55.925 -33.255  85.573  1.00  0.00
ATOM   3422  BZD BZD Y1543      67.315 -51.588  80.837  1.00  0.00
ATOM   3423  BZE BZE Y1544     -82.694 -59.529  -0.902  1.00  0.00
ATOM   3424  BZF BZF Y1545     -76.506 -47.449 -30.800  1.00  0.00
ATOM   3425  BZG BZG Y1546     -37.641  25.713  -0.597  1.00  0.00
ATOM   3426  BZH BZH Y1547     -17.198  76.906  19.408  1.00  0.00
ATOM   3427  BZI BZI Y1548      84.684   3.348 -10.691  1.00  0.00
ATOM   3428  BZJ BZJ Y1549      16.103  32.558 -55.709  1.00  0.00
ATOM   3429  BZK BZK Y1550       9.243  18.571 -86.100  1.00  0.00
ATOM   3430  BZL BZL Y1551     -11.925 -42.847  28.351  1.00  0.00
ATOM   3431  BZM BZM Y1552      84.456 -62.838 -56.092  1.00  0.00
ATOM   3432  BZN BZN Y1553      18.804  77.416  25.968  1.00  0.00
ATOM   3433  BZO BZO Y1554     -57.174  -9.153  28.664  1.00  0.00
ATOM   3434  BZP BZP Y1555      83.445 -53.366 -17.141  1.00  0.00
ATOM   3435  BZQ BZQ Y1556     -34.394 -10.838 -29.963  1.00  0.00
ATOM   3436  BZR BZR Y1557      80.683  25.611  45.086  1.00  0.00
ATOM   3437  BZS BZS Y1558      85.747  76.173 -41.182  1.00  0.00
ATOM   3438  BZT BZT Y1559      20.457   2.583 -81.036  1.00  0.00
ATOM   3439  BZU BZU Y1560     -29.144  44.501 -77.793  1.00  0.00
ATOM   3440  BZV BZV Y1561      22.747 -43.983  -0.960  1.00  0.00
ATOM   3441  BZW BZW Y1562      84.108  83.573  19.932  1.00  0.00
ATOM   3442  BZX BZX Y1563       6.594 -86.898  52.279  1.00  0.00
ATOM   3443  BZY BZY Y1564      65.019  21.846 -30.426  1.00  0.00
ATOM   3444  BZZ BZZ Y1565      -9.529 -36.372  75.612  1.00  0.00
ATOM   3445  CAA CAA Y1566     -79.154  39.184  30.572  1.00  0.00
ATOM   3446  CAB CAB Y1567      86.409  76.725  57.978  1.00  0.00
ATOM   3447  CAC CAC Y1568     -13.192 -79.744 -81.116  1.00  0.00
ATOM   3448  CAD CAD Y1569     -81.622 -37.821  -8.236  1.00  0.00
ATOM   3449  CAE CAE Y1570     -72.919 -83.898 -20.067  1.00  0.00
ATOM   3450  CAF CAF Y1571     -47.291 -73.756  84.817  1.00  0.00
ATOM   3451  CAG CAG Y1572      71.080 -39.216 -17.085  1.00  0.00
ATOM   3452  CAH CAH Y1573      80.848 -77.348   6.241  1.00  0.00
ATOM   3453  CAI CAI Y1574      87.506  85.164  37.588  1.00  0.00
ATOM   3454  CAJ CAJ Y1575     -51.439  81.273  69.272  1.00  0.00
ATOM   3455  CAK CAK Y1576       1.426 -31.472  85.904  1.00  0.00
ATOM   3456  CAL CAL Y1577      15.465  10.646 -11.842  1.00  0.00
ATOM   3457  CAM CAM Y1578      43.453 -12.917   2.409  1.00  0.00
ATOM   3458  CAN CAN Y1579      27.295  75.248  -1.845  1.00  0.00
ATOM   3459  CAO CAO Y1580      89.122 -39.704  59.616  1.00  0.00
ATOM   3460  CAP CAP Y1581      29.400  69.321 -65.133  1.00  0.00
ATOM   3461  CAQ CAQ Y1582     -70.275  33.584  84.021  1.00  0.00
ATOM   3462  CAR CAR Y1583     -84.830  49.721 -32.697  1.00  0.00
ATOM   3463  CAS CAS Y1584     -81.312  30.792  88.921  1.00  0.00
ATOM   3464  CAT CAT Y1585     -36.113  32.523 -49.260  1.00  0.00
ATOM   3465  CAU CAU Y1586      76.688 -82.862  31.257  1.00  0.00
ATOM   3466  CAV CAV Y1587      70.350 -46.855 -40.855  1.00  0.00
ATOM   3467  CAW CAW Y1588     -40.600  46.953 -18.389  1.00  0.00
ATOM   3468  CAX CAX Y1589      42.204  21.566 -13.125  1.00  0.00
ATOM   3469  CAY CAY Y1590     -69.008  68.092 -44.872  1.00  0.00
ATOM   3470  CAZ CAZ Y1591     -73.460 -62.377 -34.656  1.00  0.00
ATOM   3471  CBA CBA Y1592     -68.648  57.842 -85.371  1.00  0.00
ATOM   3472  CBB CBB Y1593     -36.833 -80.617 -13.248  1.00  0.00
ATOM   3473  CBC CBC Y1594      -6.457  29.449  88.333  1.00  0.00
ATOM   3474  CBD CBD Y1595     -56.755 -67.904  67.536  1.00  0.00
ATOM   3475  CBE CBE Y1596      45.930  -4.870  38.118  1.00  0.00
ATOM   3476  CBF CBF Y1597     -55.334  49.213 -16.571  1.00  0.00
ATOM   3477  CBG CBG Y1598      35.497  22.748  53.600  1.00  0.00
ATOM   3478  CBH CBH Y1599      58.726 -16.458   4.277  1.00  0.00
ATOM   3479  CBI CBI Y1600     -36.496  17.056  87.375  1.00  0.00
ATOM   3480  CBJ CBJ Y1601      28.186  10.923  70.175  1.00  0.00
ATOM   3481  CBK CBK Y1602      39.177  83.429 -11.697  1.00  0.00
ATOM   3482  CBL CBL Y1603      86.704 -13.299  77.982  1.00  0.00
ATOM   3483  CBM CBM Y1604     -49.178  77.667 -80.455  1.00  0.00
ATOM   3484  CBN CBN Y1605      84.949 -34.463 -51.008  1.00  0.00
ATOM   3485  CBO CBO Y1606      28.259 -62.930  42.114  1.00  0.00
ATOM   3486  CBP CBP Y1607      65.401 -83.106  21.805  1.00  0.00
ATOM   3487  CBQ CBQ Y1608     -32.850  51.016  10.648  1.00  0.00
ATOM   3488  CBR CBR Y1609     -38.001 -80.573  67.470  1.00  0.00
ATOM   3489  CBS CBS Y1610     -77.514 -69.768  56.256  1.00  0.00
ATOM   3490  CBT CBT Y1611     -39.043  83.239 -11.139  1.00  0.00
ATOM   3491  CBU CBU Y1612      53.310  -9.335  74.137  1.00  0.00
ATOM   3492  CBV CBV Y1613      89.132  26.949 -40.893  1.00  0.00
ATOM   3493  CBW CBW Y1614     -37.297 -42.187  71.410  1.00  0.00
ATOM   3494  CBX CBX Y1615      18.698 -38.406  42.920  1.00  0.00
ATOM   3495  CBY CBY Y1616      71.823 -70.084 -55.157  1.00  0.00
ATOM   3496  CBZ CBZ Y1617      16.048 -54.325 -22.639  1.00  0.00
ATOM   3497  CCA CCA Y1618      31.646  76.836 -55.413  1.00  0.00
ATOM   3498  CCB CCB Y1619     -33.141 -58.920  56.025  1.00  0.00
ATOM   3499  CCC CCC Y1620      48.578 -51.148  78.183  1.00  0.00
ATOM   3500  CCD CCD Y1621     -30.072 -64.332  85.107  1.00  0.00
ATOM   3501  CCE CCE Y1622      87.778 -12.861 -63.973  1.00  0.00
ATOM   3502  CCF CCF Y1623      84.161 -86.984 -36.570  1.00  0.00
ATOM   3503  CCG CCG Y1624      30.425 -19.819 -85.527  1.00  0.00
ATOM   3504  CCH CCH Y1625     -75.547 -70.460  12.752  1.00  0.00
ATOM   3505  CCI CCI Y1626     -27.092  13.281  79.012  1.00  0.00
ATOM   3506  CCJ CCJ Y1627      83.949  48.665  33.189  1.00  0.00
ATOM   3507  CCK CCK Y1628     -74.010 -30.495  65.419  1.00  0.00
ATOM   3508  CCL CCL Y1629     -83.407  25.044  46.678  1.00  0.00
ATOM   3509  CCM CCM Y1630      17.027  49.508  87.858  1.00  0.00
ATOM   3510  CCN CCN Y1631     -32.180  35.295  88.945  1.00  0.00
ATOM   3511  CCO CCO Y1632     -48.005   8.534 -39.718  1.00  0.00
ATOM   3512  CCP CCP Y1633      -2.256  28.936  11.320  1.00  0.00
ATOM   3513  CCQ CCQ Y1634      80.161  68.493 -17.037  1.00  0.00
ATOM   3514  CCR CCR Y1635     -81.614 -21.300  53.044  1.00  0.00
ATOM   3515  CCS CCS Y1636     -83.165 -61.500  72.576  1.00  0.00
ATOM   3516  CCT CCT Y1637     -11.356  64.061  -6.850  1.00  0.00
ATOM   3517  CCU CCU Y1638      34.168 -36.441 -84.526  1.00  0.00
ATOM   3518  CCV CCV Y1639     -10.741 -47.493  85.525  1.00  0.00
ATOM   3519  CCW CCW Y1640      88.747 -50.632  49.793  1.00  0.00
ATOM   3520  CCX CCX Y1641      26.707  39.262 -84.827  1.00  0.00
ATOM   3521  CCY CCY Y1642     -29.039  -1.435  81.773  1.00  0.00
ATOM   3522  CCZ CCZ Y1643      17.698 -87.275 -76.214  1.00  0.00
ATOM   3523  CDA CDA Y1644      -3.358 -41.355 -24.317  1.00  0.00
ATOM   3524  CDB CDB Y1645      86.572  85.040  -7.378  1.00  0.00
ATOM   3525  CDC CDC Y1646      55.820  44.537 -42.224  1.00  0.00
ATOM   3526  CDD CDD Y1647      35.901 -13.042 -19.844  1.00  0.00
ATOM   3527  CDE CDE Y1648      61.334  81.541  83.019  1.00  0.00
ATOM   3528  CDF CDF Y1649     -14.220  65.665  74.909  1.00  0.00
ATOM   3529  CDG CDG Y1650      55.873 -42.991 -38.356  1.00  0.00
ATOM   3530  CDH CDH Y1651      88.215 -53.402 -29.862  1.00  0.00
ATOM   3531  CDI CDI Y1652      -9.122  28.674 -86.866  1.00  0.00
ATOM   3532  CDJ CDJ Y1653     -60.942  63.969 -75.589  1.00  0.00
ATOM   3533  CDK CDK Y1654     -81.015  61.169 -38.784  1.00  0.00
ATOM   3534  CDL CDL Y1655      10.006 -61.607 -44.435  1.00  0.00
ATOM   3535  CDM CDM Y1656      48.997  64.718  15.577  1.00  0.00
ATOM   3536  CDN CDN Y1657      77.961  18.049  22.893  1.00  0.00
ATOM   3537  CDO CDO Y1658     -49.332 -44.900  75.504  1.00  0.00
ATOM   3538  CDP CDP Y1659     -21.420 -14.427 -81.740  1.00  0.00
ATOM   3539  CDQ CDQ Y1660       7.123 -39.806 -82.408  1.00  0.00
ATOM   3540  CDR CDR Y1661      10.712  48.728  -3.841  1.00  0.00
ATOM   3541  CDS CDS Y1662      16.510  36.086  83.381  1.00  0.00
ATOM   3542  CDT CDT Y1663     -20.927 -50.936 -61.071  1.00  0.00
ATOM   3543  CDU CDU Y1664      64.995  58.064  14.873  1.00  0.00
ATOM   3544  CDV CDV Y1665      85.148 -29.229  21.262  1.00  0.00
ATOM   3545  CDW CDW Y1666      83.706  -9.011  60.184  1.00  0.00
ATOM   3546  CDX CDX Y1667     -47.104 -80.031 -72.583  1.00  0.00
ATOM   3547  CDY CDY Y1668     -40.795 -13.868 -79.963  1.00  0.00
ATOM   3548  CDZ CDZ Y1669     -54.411  56.779  86.861  1.00  0.00
ATOM   3549  CEA CEA Y1670     -45.874 -42.473 -24.048  1.00  0.00
ATOM   3550  CEB CEB Y1671      81.881 -69.863 -16.692  1.00  0.00
ATOM   3551  CEC CEC Y1672     -55.693  34.137  28.689  1.00  0.00
ATOM   3552  CED CED Y1673      73.157 -15.337 -81.984  1.00  0.00
ATOM   3553  CEE CEE Y1674      70.423 -68.963 -86.693  1.00  0.00
ATOM   3554  CEF CEF Y1675      43.578 -58.881 -38.130  1.00  0.00
ATOM   3555  CEG CEG Y1676     -76.622  15.339 -52.915  1.00  0.00
ATOM   3556  CEH CEH Y1677     -65.225 -13.319  89.016  1.00  0.00
ATOM   3557  CEI CEI Y1678       4.246 -86.058  11.162  1.00  0.00
ATOM   3558  CEJ CEJ Y1679      60.217  38.686 -81.066  1.00  0.00
ATOM   3559  CEK CEK Y1680      45.378 -48.159  41.029  1.00  0.00
ATOM   3560  CEL CEL Y1681      54.042  61.543 -76.988  1.00  0.00
ATOM   3561  CEM CEM Y1682     -56.826 -78.188  50.229  1.00  0.00
ATOM   3562  CEN CEN Y1683     -59.874 -83.248 -48.825  1.00  0.00
ATOM   3563  CEO CEO Y1684     -49.971   8.010  62.754  1.00  0.00
ATOM   3564  CEP CEP Y1685     -83.230  47.238  74.262  1.00  0.00
ATOM   3565  CEQ CEQ Y1686     -56.470 -83.939  16.709  1.00  0.00
ATOM   3566  CER CER Y1687     -39.392 -75.858 -25.458  1.00  0.00
ATOM   3567  CES CES Y1688      59.950  10.203 -15.626  1.00  0.00
ATOM   3568  CET CET Y1689      84.943  27.257  69.774  1.00  0.00
ATOM   3569  CEU CEU Y1690      77.669 -67.843 -72.530  1.00  0.00
ATOM   3570  CEV CEV Y1691       5.353 -53.694 -11.928  1.00  0.00
ATOM   3571  CEW CEW Y1692     -64.746 -35.191 -13.434  1.00  0.00
ATOM   3572  CEX CEX Y1693      32.934 -46.144 -46.870  1.00  0.00
ATOM   3573  CEY CEY Y1694     -73.486  27.391  15.081  1.00  0.00
ATOM   3574  CEZ CEZ Y1695     -81.697 -58.528  84.425  1.00  0.00
ATOM   3575  CFA CFA Y1696      14.276 -23.888 -65.010  1.00  0.00
ATOM   3576  CFB CFB Y1697       3.712 -88.771 -85.724  1.00  0.00
ATOM   3577  CFC CFC Y1698     -16.925 -88.241 -58.312  1.00  0.00
ATOM   3578  CFD CFD Y1699      48.610  20.557  55.399  1.00  0.00
ATOM   3579  CFE CFE Y1700     -85.709 -64.618  38.767  1.00  0.00
ATOM   3580  CFF CFF Y1701      48.239 -15.661 -86.138  1.00  0.00
ATOM   3581  CFG CFG Y1702     -40.818  12.212  48.269  1.00  0.00
ATOM   3582  CFH CFH Y1703     -34.476 -15.307  49.636  1.00  0.00
ATOM   3583  CFI CFI Y1704      82.826 -69.381  64.415  1.00  0.00
ATOM   3584  CFJ CFJ Y1705      71.516  46.361  13.873  1.00  0.00
ATOM   3585  CFK CFK Y1706     -69.594 -44.282 -82.973  1.00  0.00
ATOM   3586  CFL CFL Y1707      87.223 -12.760  -5.938  1.00  0.00
ATOM   3587  CFM CFM Y1708      21.693 -44.644 -79.323  1.00  0.00
ATOM   3588  CFN CFN Y1709     -41.378 -26.822  -3.603  1.00  0.00
ATOM   3589  CFO CFO Y1710     -14.315 -84.356 -37.087  1.00  0.00
ATOM   3590  CFP CFP Y1711      -6.165 -76.133  36.446  1.00  0.00
ATOM   3591  CFQ CFQ Y1712     -27.295  64.296 -83.093  1.00  0.00
ATOM   3592  CFR CFR Y1713      73.722  75.085 -43.669  1.00  0.00
ATOM   3593  CFS CFS Y1714     -85.461 -89.129  -2.393  1.00  0.00
ATOM   3594  CFT CFT Y1715      54.136  36.006   6.259  1.00  0.00
ATOM   3595  CFU CFU Y1716      56.457 -10.344 -77.157  1.00  0.00
ATOM   3596  CFV CFV Y1717     -82.783 -89.604 -74.060  1.00  0.00
ATOM   3597  CFW CFW Y1718     -39.350   5.408 -15.679  1.00  0.00
ATOM   3598  CFX CFX Y1719      56.956 -89.562 -78.052  1.00  0.00
ATOM   3599  CFY CFY Y1720     -25.135 -46.835  51.179  1.00  0.00
ATOM   3600  CFZ CFZ Y1721      32.399  33.529 -32.623  1.00  0.00
ATOM   3601  CGA CGA Y1722     -84.007  84.005  15.642  1.00  0.00
ATOM   3602  CGB CGB Y1723     -84.367 -42.636 -79.220  1.00  0.00
ATOM   3603  CGC CGC Y1724      45.889 -18.439  85.159  1.00  0.00
ATOM   3604  CGD CGD Y1725      -3.510 -56.904  25.644  1.00  0.00
ATOM   3605  CGE CGE Y1726      71.929 -18.037  11.238  1.00  0.00
ATOM   3606  CGF CGF Y1727     -55.987 -55.220  87.708  1.00  0.00
ATOM   3607  CGG CGG Y1728      -3.112  49.021   4.980  1.00  0.00
ATOM   3608  CGH CGH Y1729     -50.660   6.761  45.438  1.00  0.00
ATOM   3609  CGI CGI Y1730     -29.450 -21.425   2.598  1.00  0.00
ATOM   3610  CGJ CGJ Y1731     -82.962 -53.338 -42.213  1.00  0.00
ATOM   3611  CGK CGK Y1732      61.585 -88.039 -43.593  1.00  0.00
ATOM   3612  CGL CGL Y1733     -82.885 -37.569  61.345  1.00  0.00
ATOM   3613  CGM CGM Y1734      65.805 -26.493 -82.355  1.00  0.00
ATOM   3614  CGN CGN Y1735     -28.774   1.274 -42.722  1.00  0.00
ATOM   3615  CGO CGO Y1736      20.497  40.757  27.395  1.00  0.00
ATOM   3616  CGP CGP Y1737     -32.972  -7.138  23.440  1.00  0.00
ATOM   3617  CGQ CGQ Y1738       1.946 -66.833  86.994  1.00  0.00
ATOM   3618  CGR CGR Y1739      51.184  79.089 -79.076  1.00  0.00
ATOM   3619  CGS CGS Y1740     -35.043  20.289 -20.085  1.00  0.00
ATOM   3620  CGT CGT Y1741      22.248 -79.624  46.506  1.00  0.00
ATOM   3621  CGU CGU Y1742     -84.751 -40.018  81.302  1.00  0.00
ATOM   3622  CGV CGV Y1743     -73.600 -68.340 -16.389  1.00  0.00
ATOM   3623  CGW CGW Y1744       2.145  32.039 -21.610  1.00  0.00
ATOM   3624  CGX CGX Y1745      46.228   4.242  -1.244  1.00  0.00
ATOM   3625  CGY CGY Y1746     -44.646  -5.533  12.739  1.00  0.00
ATOM   3626  CGZ CGZ Y1747     -64.138  84.284 -23.840  1.00  0.00
ATOM   3627  CHA CHA Y1748     -70.113 -61.826  66.809  1.00  0.00
ATOM   3628  CHB CHB Y1749     -47.126 -30.551 -52.730  1.00  0.00
ATOM   3629  CHC CHC Y1750      61.288  77.934 -19.637  1.00  0.00
ATOM   3630  CHD CHD Y1751      53.938 -58.772  19.586  1.00  0.00
ATOM   3631  CHE CHE Y1752      56.664 -72.197  19.853  1.00  0.00
ATOM   3632  CHF CHF Y1753      13.943 -74.052  87.586  1.00  0.00
ATOM   3633  CHG CHG Y1754     -41.214 -43.768  89.116  1.00  0.00
ATOM   3634  CHH CHH Y1755       5.747 -66.514  32.116  1.00  0.00
ATOM   3635  CHI CHI Y1756      14.214 -67.471  43.536  1.00  0.00
ATOM   3636  CHJ CHJ Y1757      31.750 -23.791  23.373  1.00  0.00
ATOM   3637  CHK CHK Y1758      87.358  51.852  14.164  1.00  0.00
ATOM   3638  CHL CHL Y1759     -45.781  23.818  38.160  1.00  0.00
ATOM   3639  CHM CHM Y1760       7.895  26.913  20.494  1.00  0.00
ATOM   3640  CHN CHN Y1761     -21.078 -43.210  -1.867  1.00  0.00
ATOM   3641  CHO CHO Y1762     -39.955  63.259 -42.482  1.00  0.00
ATOM   3642  CHP CHP Y1763      17.414  21.225  -0.075  1.00  0.00
ATOM   3643  CHQ CHQ Y1764     -85.386  73.173  58.867  1.00  0.00
ATOM   3644  CHR CHR Y1765      31.438 -27.301  89.503  1.00  0.00
ATOM   3645  CHS CHS Y1766      66.351  54.951 -74.833  1.00  0.00
ATOM   3646  CHT CHT Y1767      24.770 -58.162   4.254  1.00  0.00
ATOM   3647  CHU CHU Y1768     -80.418   4.035  65.968  1.00  0.00
ATOM   3648  CHV CHV Y1769     -56.797  21.712 -85.190  1.00  0.00
ATOM   3649  CHW CHW Y1770      18.081 -87.489  86.491  1.00  0.00
ATOM   3650  CHX CHX Y1771      20.479  81.285  73.070  1.00  0.00
ATOM   3651  CHY CHY Y1772      34.513  45.145  23.752  1.00  0.00
ATOM   3652  CHZ CHZ Y1773     -29.935 -66.204 -52.448  1.00  0.00
ATOM   3653  CIA CIA Y1774      37.556  56.665  22.394  1.00  0.00
ATOM   3654  CIB CIB Y1775     -69.329  35.270 -83.100  1.00  0.00
ATOM   3655  CIC CIC Y1776     -82.315  66.178  51.279  1.00  0.00
ATOM   3656  CID CID Y1777       2.785  23.641 -52.384  1.00  0.00
ATOM   3657  CIE CIE Y1778       6.553   8.868 -23.587  1.00  0.00
ATOM   3658  CIF CIF Y1779     -56.746 -69.722  22.592  1.00  0.00
ATOM   3659  CIG CIG Y1780     -49.082 -75.274 -12.240  1.00  0.00
ATOM   3660  CIH CIH Y1781      88.078  38.868  42.897  1.00  0.00
ATOM   3661  CII CII Y1782      71.616  79.781  55.352  1.00  0.00
ATOM   3662  CIJ CIJ Y1783     -77.755  -3.802  -1.290  1.00  0.00
ATOM   3663  CIK CIK Y1784     -25.337 -40.939  88.578  1.00  0.00
ATOM   3664  CIL CIL Y1785     -54.539 -37.503 -84.190  1.00  0.00
ATOM   3665  CIM CIM Y1786      53.739 -77.427 -13.877  1.00  0.00
ATOM   3666  CIN CIN Y1787      -0.763  73.185 -39.397  1.00  0.00
ATOM   3667  CIO CIO Y1788     -83.528  14.012  21.095  1.00  0.00
ATOM   3668  CIP CIP Y1789      77.815  82.387  82.818  1.00  0.00
ATOM   3669  CIQ CIQ Y1790      85.441 -86.458 -10.084  1.00  0.00
ATOM   3670  CIR CIR Y1791     -45.246  15.134  75.786  1.00  0.00
ATOM   3671  CIS CIS Y1792      20.847  -6.709 -40.795  1.00  0.00
ATOM   3672  CIT CIT Y1793      72.892 -79.326  63.165  1.00  0.00
ATOM   3673  CIU CIU Y1794     -54.189 -48.228 -48.713  1.00  0.00
ATOM   3674  CIV CIV Y1795      87.844  -6.495 -85.371  1.00  0.00
ATOM   3675  CIW CIW Y1796      28.890 -35.378  60.721  1.00  0.00
ATOM   3676  CIX CIX Y1797      85.000  10.244  85.575  1.00  0.00
ATOM   3677  CIY CIY Y1798     -67.076  81.304  38.437  1.00  0.00
ATOM   3678  CIZ CIZ Y1799       2.328 -71.300  73.185  1.00  0.00
ATOM   3679  CJA CJA Y1800      -5.260  72.552 -13.418  1.00  0.00
ATOM   3680  CJB CJB Y1801      40.216 -42.227 -60.875  1.00  0.00
ATOM   3681  CJC CJC Y1802     -12.214  -7.173  38.159  1.00  0.00
ATOM   3682  CJD CJD Y1803     -80.500  -9.261 -23.683  1.00  0.00
ATOM   3683  CJE CJE Y1804       3.059 -65.458  -8.018  1.00  0.00
ATOM   3684  CJF CJF Y1805      -0.494  41.220 -46.580  1.00  0.00
ATOM   3685  CJG CJG Y1806     -11.497 -13.036  -7.294  1.00  0.00
ATOM   3686  CJH CJH Y1807     -54.539 -59.620 -61.945  1.00  0.00
ATOM   3687  CJI CJI Y1808      36.103 -12.889  41.240  1.00  0.00
ATOM   3688  CJJ CJJ Y1809      -4.054 -19.160 -85.332  1.00  0.00
ATOM   3689  CJK CJK Y1810      62.158 -33.448   8.155  1.00  0.00
ATOM   3690  CJL CJL Y1811      90.329  -5.686  30.829  1.00  0.00
ATOM   3691  CJM CJM Y1812      27.692  84.102 -19.565  1.00  0.00
ATOM   3692  CJN CJN Y1813      61.564 -80.068   2.138  1.00  0.00
ATOM   3693  CJO CJO Y1814     -81.903  70.551 -80.895  1.00  0.00
ATOM   3694  CJP CJP Y1815     -78.387 -85.624 -86.136  1.00  0.00
ATOM   3695  CJQ CJQ Y1816      75.964 -36.975 -39.930  1.00  0.00
ATOM   3696  CJR CJR Y1817     -80.633  60.766  72.739  1.00  0.00
ATOM   3697  CJS CJS Y1818       5.343 -47.203  44.976  1.00  0.00
ATOM   3698  CJT CJT Y1819      85.736 -45.128   2.046  1.00  0.00
ATOM   3699  CJU CJU Y1820      41.546  24.167 -44.845  1.00  0.00
ATOM   3700  CJV CJV Y1821     -16.098   7.971  53.492  1.00  0.00
ATOM   3701  CJW CJW Y1822     -82.791 -79.244  24.287  1.00  0.00
ATOM   3702  CJX CJX Y1823      85.848 -10.833 -33.533  1.00  0.00
ATOM   3703  CJY CJY Y1824     -32.867 -88.747  84.566  1.00  0.00
ATOM   3704  CJZ CJZ Y1825      10.037 -52.366  -0.210  1.00  0.00
ATOM   3705  CKA CKA Y1826     -13.116  45.081 -84.053  1.00  0.00
ATOM   3706  CKB CKB Y1827      87.761 -89.005  62.461  1.00  0.00
ATOM   3707  CKC CKC Y1828      27.901 -44.319 -31.476  1.00  0.00
ATOM   3708  CKD CKD Y1829      41.032 -51.936   1.695  1.00  0.00
ATOM   3709  CKE CKE Y1830      30.612 -51.265  -8.755  1.00  0.00
ATOM   3710  CKF CKF Y1831       3.472 -17.750   9.595  1.00  0.00
ATOM   3711  CKG CKG Y1832      50.103  57.250  25.315  1.00  0.00
ATOM   3712  CKH CKH Y1833      35.323 -44.240  50.252  1.00  0.00
ATOM   3713  CKI CKI Y1834     -32.442 -16.272  33.596  1.00  0.00
ATOM   3714  CKJ CKJ Y1835     -57.328  64.273  -8.322  1.00  0.00
ATOM   3715  CKK CKK Y1836      70.828 -88.987  70.519  1.00  0.00
ATOM   3716  CKL CKL Y1837      33.804 -13.872 -50.548  1.00  0.00
ATOM   3717  CKM CKM Y1838      66.762  40.735 -48.469  1.00  0.00
ATOM   3718  CKN CKN Y1839      11.005  -1.204 -55.624  1.00  0.00
ATOM   3719  CKO CKO Y1840      37.376  -4.018 -10.812  1.00  0.00
ATOM   3720  CKP CKP Y1841     -65.954 -78.976 -58.188  1.00  0.00
ATOM   3721  CKQ CKQ Y1842      51.215 -53.934 -26.136  1.00  0.00
ATOM   3722  CKR CKR Y1843     -71.351  -4.553 -32.812  1.00  0.00
ATOM   3723  CKS CKS Y1844     -52.355  61.870  72.676  1.00  0.00
ATOM   3724  CKT CKT Y1845     -54.165 -81.909 -61.878  1.00  0.00
ATOM   3725  CKU CKU Y1846      -0.391  22.940  43.779  1.00  0.00
ATOM   3726  CKV CKV Y1847     -22.763  35.209  25.856  1.00  0.00
ATOM   3727  CKW CKW Y1848      82.136 -27.225 -66.418  1.00  0.00
ATOM   3728  CKX CKX Y1849       9.546  39.767  25.940  1.00  0.00
ATOM   3729  CKY CKY Y1850      90.390  18.378  79.401  1.00  0.00
ATOM   3730  CKZ CKZ Y1851       8.244 -80.319  62.905  1.00  0.00
ATOM   3731  CLA CLA Y1852     -76.958 -12.035  39.100  1.00  0.00
ATOM   3732  CLB CLB Y1853      17.698 -75.040 -81.485  1.00  0.00
ATOM   3733  CLC CLC Y1854     -14.371  69.009  61.327  1.00  0.00
ATOM   3734  CLD CLD Y1855      29.789 -83.991 -15.087  1.00  0.00
ATOM   3735  CLE CLE Y1856      77.852 -90.189  19.308  1.00  0.00
ATOM   3736  CLF CLF Y1857     -39.495 -77.983 -38.295  1.00  0.00
ATOM   3737  CLG CLG Y1858     -13.363  -6.198 -37.449  1.00  0.00
ATOM   3738  CLH CLH Y1859     -49.808   5.655 -86.160  1.00  0.00
ATOM   3739  CLI CLI Y1860     -72.766 -65.635   0.874  1.00  0.00
ATOM   3740  CLJ CLJ Y1861      51.004 -39.607  25.235  1.00  0.00
ATOM   3741  CLK CLK Y1862      12.288 -55.187  29.054  1.00  0.00
ATOM   3742  CLL CLL Y1863      22.960 -12.890 -53.044  1.00  0.00
ATOM   3743  CLM CLM Y1864     -27.062 -53.744  40.719  1.00  0.00
ATOM   3744  CLN CLN Y1865     -50.449 -58.190 -80.726  1.00  0.00
ATOM   3745  CLO CLO Y1866     -41.416 -59.983 -44.615  1.00  0.00
ATOM   3746  CLP CLP Y1867     -46.822  79.621   3.181  1.00  0.00
ATOM   3747  CLQ CLQ Y1868     -71.469  40.824 -52.892  1.00  0.00
ATOM   3748  CLR CLR Y1869     -84.157  30.414 -47.224  1.00  0.00
ATOM   3749  CLS CLS Y1870     -32.488 -68.047  46.975  1.00  0.00
ATOM   3750  CLT CLT Y1871      89.758  52.917 -84.422  1.00  0.00
ATOM   3751  CLU CLU Y1872      45.331  -8.405 -25.335  1.00  0.00
ATOM   3752  CLV CLV Y1873      86.483 -27.302 -14.024  1.00  0.00
ATOM   3753  CLW CLW Y1874      46.817 -81.551  88.116  1.00  0.00
ATOM   3754  CLX CLX Y1875      32.805  66.056  88.915  1.00  0.00
ATOM   3755  CLY CLY Y1876     -38.712  69.296  44.332  1.00  0.00
ATOM   3756  CLZ CLZ Y1877     -32.916  -0.626 -60.143  1.00  0.00
ATOM   3757  CMA CMA Y1878      -0.294  53.454  86.940  1.00  0.00
ATOM   3758  CMB CMB Y1879     -37.455  14.489 -73.224  1.00  0.00
ATOM   3759  CMC CMC Y1880       4.276 -61.479 -33.391  1.00  0.00
ATOM   3760  CMD CMD Y1881      59.960 -83.546 -27.823  1.00  0.00
ATOM   3761  CME CME Y1882      64.584 -44.363 -72.743  1.00  0.00
ATOM   3762  CMF CMF Y1883      86.611 -25.814   9.295  1.00  0.00
ATOM   3763  CMG CMG Y1884     -70.612 -51.421  -8.660  1.00  0.00
ATOM   3764  CMH CMH Y1885      51.379 -72.033 -44.238  1.00  0.00
ATOM   3765  CMI CMI Y1886      82.071  78.229 -83.417  1.00  0.00
ATOM   3766  CMJ CMJ Y1887      56.063   8.600  19.319  1.00  0.00
ATOM   3767  CMK CMK Y1888     -81.282  46.697 -86.387  1.00  0.00
ATOM   3768  CML CML Y1889      77.951 -88.488 -83.317  1.00  0.00
ATOM   3769  CMM CMM Y1890      45.465 -21.550 -25.071  1.00  0.00
ATOM   3770  CMN CMN Y1891      50.956 -39.040 -55.115  1.00  0.00
ATOM   3771  CMO CMO Y1892      83.043  -2.817  89.670  1.00  0.00
ATOM   3772  CMP CMP Y1893      68.171  80.711 -73.582  1.00  0.00
ATOM   3773  CMQ CMQ Y1894      79.219  52.439  22.922  1.00  0.00
ATOM   3774  CMR CMR Y1895      81.206 -46.921 -38.470  1.00  0.00
ATOM   3775  CMS CMS Y1896     -53.651  56.872  42.656  1.00  0.00
ATOM   3776  CMT CMT Y1897      36.540 -64.617  83.302  1.00  0.00
ATOM   3777  CMU CMU Y1898      84.249 -58.742  31.938  1.00  0.00
ATOM   3778  CMV CMV Y1899       0.359   4.166 -55.203  1.00  0.00
ATOM   3779  CMW CMW Y1900     -83.878  41.779 -48.342  1.00  0.00
ATOM   3780  CMX CMX Y1901     -67.707 -77.000  87.204  1.00  0.00
ATOM   3781  CMY CMY Y1902      89.550  16.858 -83.418  1.00  0.00
ATOM   3782  CMZ CMZ Y1903     -20.137  41.145   7.841  1.00  0.00
ATOM   3783  CNA CNA Y1904      67.235 -66.700  51.945  1.00  0.00
ATOM   3784  CNB CNB Y1905     -26.474  66.577  48.208  1.00  0.00
ATOM   3785  CNC CNC Y1906     -65.051 -67.672  53.705  1.00  0.00
ATOM   3786  CND CND Y1907      -1.670 -49.771  76.553  1.00  0.00
ATOM   3787  CNE CNE Y1908      39.860 -82.202  52.211  1.00  0.00
ATOM   3788  CNF CNF Y1909     -31.940 -47.583  27.221  1.00  0.00
ATOM   3789  CNG CNG Y1910      15.136  83.940  -5.920  1.00  0.00
ATOM   3790  CNH CNH Y1911     -19.865 -61.948 -55.573  1.00  0.00
ATOM   3791  CNI CNI Y1912     -25.933 -20.080 -35.747  1.00  0.00
ATOM   3792  CNJ CNJ Y1913      22.877  -8.859  51.931  1.00  0.00
ATOM   3793  CNK CNK Y1914     -71.882 -86.032   9.853  1.00  0.00
ATOM   3794  CNL CNL Y1915      57.677 -89.143  30.454  1.00  0.00
ATOM   3795  CNM CNM Y1916      60.563  68.238  59.173  1.00  0.00
ATOM   3796  CNN CNN Y1917      18.926 -25.890  88.321  1.00  0.00
ATOM   3797  CNO CNO Y1918      53.770  25.871 -51.433  1.00  0.00
ATOM   3798  CNP CNP Y1919     -55.546  80.882 -67.829  1.00  0.00
ATOM   3799  CNQ CNQ Y1920      48.509 -50.182 -84.867  1.00  0.00
ATOM   3800  CNR CNR Y1921     -12.846 -62.198  87.960  1.00  0.00
ATOM   3801  CNS CNS Y1922      -4.743  14.475 -25.827  1.00  0.00
ATOM   3802  CNT CNT Y1923     -39.039  80.081 -52.420  1.00  0.00
ATOM   3803  CNU CNU Y1924      60.035 -79.353  73.125  1.00  0.00
ATOM   3804  CNV CNV Y1925     -37.436  81.438  80.155  1.00  0.00
ATOM   3805  CNW CNW Y1926       0.618 -66.707  57.293  1.00  0.00
ATOM   3806  CNX CNX Y1927     -57.631 -41.652 -21.156  1.00  0.00
ATOM   3807  CNY CNY Y1928      42.162  80.539   2.817  1.00  0.00
ATOM   3808  CNZ CNZ Y1929     -57.474  76.995 -31.078  1.00  0.00
ATOM   3809  COA COA Y1930      67.505  39.551   0.967  1.00  0.00
ATOM   3810  COB COB Y1931      42.923  47.275  29.757  1.00  0.00
ATOM   3811  COC COC Y1932      88.419 -40.311 -12.433  1.00  0.00
ATOM   3812  COD COD Y1933     -26.720 -89.298  12.088  1.00  0.00
ATOM   3813  COE COE Y1934      89.021  23.868 -56.407  1.00  0.00
ATOM   3814  COF COF Y1935      18.408 -79.686  75.090  1.00  0.00
ATOM   3815  COG COG Y1936       4.307 -20.982 -48.235  1.00  0.00
ATOM   3816  COH COH Y1937     -79.228  18.945  34.354  1.00  0.00
ATOM   3817  COI COI Y1938     -13.553   2.723 -49.903  1.00  0.00
ATOM   3818  COJ COJ Y1939      22.687  -4.954 -67.084  1.00  0.00
ATOM   3819  COK COK Y1940     -44.913  70.198  -4.416  1.00  0.00
ATOM   3820  COL COL Y1941      -3.513  28.798 -32.306  1.00  0.00
ATOM   3821  COM COM Y1942     -51.943 -30.742  -9.489  1.00  0.00
ATOM   3822  CON CON Y1943     -82.268  46.271 -20.203  1.00  0.00
ATOM   3823  COO COO Y1944     -68.927  48.594 -65.961  1.00  0.00
ATOM   3824  COP COP Y1945      70.502  -5.561  88.539  1.00  0.00
ATOM   3825  COQ COQ Y1946      89.414  63.638  29.223  1.00  0.00
ATOM   3826  COR COR Z1947      -4.547  29.410  56.948  1.00  0.00
ATOM   3827  COS COS Z1948      17.120  74.662 -11.534  1.00  0.00
ATOM   3828  COT COT Z1949     -78.253 -76.790 -67.237  1.00  0.00
ATOM   3829  COU COU Z1950      26.264 -12.687  43.315  1.00  0.00
ATOM   3830  COV COV Z1951      57.187 -33.515  -3.944  1.00  0.00
ATOM   3831  COW COW Z1952      10.593 -70.146 -65.665  1.00  0.00
ATOM   3832  COX COX Z1953       2.324 -64.095 -37.713  1.00  0.00
ATOM   3833  COY COY Z1954     -40.569 -21.368 -14.076  1.00  0.00
ATOM   3834  COZ COZ Z1955     -30.828  70.152 -78.367  1.00  0.00
ATOM   3835  CPA CPA Z1956      53.241  31.870  47.476  1.00  0.00
ATOM   3836  CPB CPB Z1957     -18.780 -88.433   2.157  1.00  0.00
ATOM   3837  CPC CPC Z1958      -1.319   0.200 -63.254  1.00  0.00
ATOM   3838  CPD CPD Z1959       4.232  23.562  22.178  1.00  0.00
ATOM   3839  CPE CPE Z1960      45.482  28.989 -30.887  1.00  0.00
ATOM   3840  CPF CPF Z1961      36.699   3.368 -79.449  1.00  0.00
ATOM   3841  CPG CPG Z1962     -75.007   6.276  -2.978  1.00  0.00
ATOM   3842  CPH CPH Z1963     -22.210 -73.879 -22.863  1.00  0.00
ATOM   3843  CPI CPI Z1964      71.539 -65.245  36.681  1.00  0.00
ATOM   3844  CPJ CPJ Z1965      65.470  70.865   1.377  1.00  0.00
ATOM   3845  CPK CPK Z1966     -44.333  35.786 -73.668  1.00  0.00
ATOM   3846  CPL CPL Z1967     -35.058 -64.520   4.237  1.00  0.00
ATOM   3847  CPM CPM Z1968     -77.084 -35.414 -64.515  1.00  0.00
ATOM   3848  CPN CPN Z1969     -12.755 -51.055  19.231  1.00  0.00
ATOM   3849  CPO CPO Z1970     -73.214  72.381  56.327  1.00  0.00
ATOM   3850  CPP CPP Z1971     -72.736  62.316 -75.706  1.00  0.00
ATOM   3851  CPQ CPQ Z1972      75.322  -2.574  75.312  1.00  0.00
ATOM   3852  CPR CPR Z1973     -30.526  38.002  84.847  1.00  0.00
ATOM   3853  CPS CPS Z1974      65.922 -35.186  29.123  1.00  0.00
ATOM   3854  CPT CPT Z1975      13.463  40.263 -44.022  1.00  0.00
ATOM   3855  CPU CPU Z1976     -23.385 -83.118 -56.390  1.00  0.00
ATOM   3856  CPV CPV Z1977       2.505  66.329 -70.180  1.00  0.00
ATOM   3857  CPW CPW Z1978     -55.753 -71.629  16.570  1.00  0.00
ATOM   3858  CPX CPX Z1979     -48.456 -58.447 -67.799  1.00  0.00
ATOM   3859  CPY CPY Z1980      63.721  -8.205  21.176  1.00  0.00
ATOM   3860  CPZ CPZ Z1981      23.133 -56.103  76.853  1.00  0.00
ATOM   3861  CQA CQA Z1982     -52.446  33.945  29.404  1.00  0.00
ATOM   3862  CQB CQB Z1983     -24.538  27.709  -6.563  1.00  0.00
ATOM   3863  CQC CQC Z1984     -58.252 -78.193 -16.550  1.00  0.00
ATOM   3864  CQD CQD Z1985       4.204 -59.093  52.230  1.00  0.00
ATOM   3865  CQE CQE Z1986     -45.176  70.762  60.254  1.00  0.00
ATOM   3866  CQF CQF Z1987      -9.557 -74.721  81.744  1.00  0.00
ATOM   3867  CQG CQG Z1988      23.578  69.672  57.119  1.00  0.00
ATOM   3868  CQH CQH Z1989     -47.401 -32.842  29.945  1.00  0.00
ATOM   3869  CQI CQI Z1990       2.991  59.702 -18.906  1.00  0.00
ATOM   3870  CQJ CQJ Z1991     -70.433 -68.783  72.824  1.00  0.00
ATOM   3871  CQK CQK Z1992      78.382  57.892  10.780  1.00  0.00
ATOM   3872  CQL CQL Z1993      49.590  82.460 -19.625  1.00  0.00
ATOM   3873  CQM CQM Z1994     -27.952  50.488  42.275  1.00  0.00
ATOM   3874  CQN CQN Z1995     -45.484  54.246  11.753  1.00  0.00
ATOM   3875  CQO CQO Z1996      77.389  42.916 -26.610  1.00  0.00
ATOM   3876  CQP CQP Z1997     -66.777 -48.017  -3.854  1.00  0.00
ATOM   3877  CQQ CQQ Z1998      29.035 -56.868  17.326  1.00  0.00
ATOM   3878  CQR CQR Z1999      82.650 -17.452 -25.803  1.00  0.00
ATOM   3879  CQS CQS Z2000      76.942  59.045 -72.411  1.00  0.00
ATOM   3880  CQT CQT Z2001      82.297   4.733 -75.195  1.00  0.00
ATOM   3881  CQU CQU Z2002      57.399  72.068  70.359  1.00  0.00
ATOM   3882  CQV CQV Z2003     -73.784  76.479   7.523  1.00  0.00
ATOM   3883  CQW CQW Z2004     -40.678 -59.755  45.009  1.00  0.00
ATOM   3884  CQX CQX Z2005     -50.266 -57.216 -18.192  1.00  0.00
ATOM   3885  CQY CQY Z2006      59.505 -16.613 -37.354  1.00  0.00
ATOM   3886  CQZ CQZ Z2007     -43.531  56.461 -40.605  1.00  0.00
ATOM   3887  CRA CRA Z2008      55.413  82.237  45.950  1.00  0.00
ATOM   3888  CRB CRB Z2009      70.202 -72.088 -14.366  1.00  0.00
ATOM   3889  CRC CRC Z2010      26.605 -47.166 -18.936  1.00  0.00
ATOM   3890  CRD CRD Z2011      16.998  23.235 -59.177  1.00  0.00
ATOM   3891  CRE CRE Z2012      13.363  49.313  25.080  1.00  0.00
ATOM   3892  CRF CRF Z2013      59.230 -48.977  53.327  1.00  0.00
ATOM   3893  CRG CRG Z2014     -16.866 -42.269  45.499  1.00  0.00
ATOM   3894  CRH CRH Z2015       6.572 -25.165 -40.627  1.00  0.00
ATOM   3895  CRI CRI Z2016      51.132 -13.779 -62.446  1.00  0.00
ATOM   3896  CRJ CRJ Z2017     -13.785  62.204  40.297  1.00  0.00
ATOM   3897  CRK CRK Z2018     -69.415  39.672  36.254  1.00  0.00
ATOM   3898  CRL CRL Z2019     -68.770 -12.107  42.841  1.00  0.00
ATOM   3899  CRM CRM Z2020      28.672  20.905  84.327  1.00  0.00
ATOM   3900  CRN CRN Z2021      35.597  82.245  74.651  1.00  0.00
ATOM   3901  CRO CRO Z2022      -3.601  64.009  55.278  1.00  0.00
ATOM   3902  CRP CRP Z2023     -27.910 -57.122  71.171  1.00  0.00
ATOM   3903  CRQ CRQ Z2024       8.760  -0.519  70.294  1.00  0.00
ATOM   3904  CRR CRR Z2025      78.163  10.617 -56.764  1.00  0.00
ATOM   3905  CRS CRS Z2026     -41.396 -87.786  25.271  1.00  0.00
ATOM   3906  CRT CRT Z2027       0.290 -45.044   7.912  1.00  0.00
ATOM   3907  CRU CRU Z2028     -59.179  36.666  72.705  1.00  0.00
ATOM   3908  CRV CRV Z2029     -44.248 -47.610  86.635  1.00  0.00
ATOM   3909  CRW CRW Z2030      15.886  24.770 -25.915  1.00  0.00
ATOM   3910  CRX CRX Z2031      33.720 -24.620  -4.428  1.00  0.00
ATOM   3911  CRY CRY Z2032      22.179 -33.372 -74.400  1.00  0.00
ATOM   3912  CRZ CRZ Z2033      51.890  64.920 -25.553  1.00  0.00
ATOM   3913  CSA CSA Z2034     -57.942 -33.000  61.108  1.00  0.00
ATOM   3914  CSB CSB Z2035      31.676  69.873 -54.029  1.00  0.00
ATOM   3915  CSC CSC Z2036     -43.852  -9.355  53.996  1.00  0.00
ATOM   3916  CSD CSD Z2037      20.454  73.949  39.693  1.00  0.00
ATOM   3917  CSE CSE Z2038      67.577 -72.232  70.981  1.00  0.00
ATOM   3918  CSF CSF Z2039     -59.595   1.825 -62.652  1.00  0.00
ATOM   3919  CSG CSG Z2040     -35.602  10.630  71.914  1.00  0.00
ATOM   3920  CSH CSH Z2041      -2.132  47.826  75.105  1.00  0.00
ATOM   3921  CSI CSI Z2042      84.121 -54.338 -74.824  1.00  0.00
ATOM   3922  CSJ CSJ Z2043      53.201  46.713  79.992  1.00  0.00
ATOM   3923  CSK CSK Z2044      63.128  -1.108  -7.305  1.00  0.00
ATOM   3924  CSL CSL Z2045     -16.962  12.063   3.836  1.00  0.00
ATOM   3925  CSM CSM Z2046       0.395  73.127 -33.894  1.00  0.00
ATOM   3926  CSN CSN Z2047     -37.549 -24.205 -77.826  1.00  0.00
ATOM   3927  CSO CSO Z2048     -10.174  81.423 -83.180  1.00  0.00
ATOM   3928  CSP CSP Z2049     -26.516  41.427 -54.887  1.00  0.00
ATOM   3929  CSQ CSQ Z2050      14.187 -27.123 -84.074  1.00  0.00
ATOM   3930  CSR CSR Z2051      35.837  -8.455  72.064  1.00  0.00
ATOM   3931  CSS CSS Z2052      21.216 -67.963  -7.703  1.00  0.00
ATOM   3932  CST CST Z2053     -32.911  20.833 -36.793  1.00  0.00
ATOM   3933  CSU CSU Z2054     -79.948 -29.435  27.231  1.00  0.00
ATOM   3934  CSV CSV Z2055     -28.722  75.839 -24.524  1.00  0.00
ATOM   3935  CSW CSW Z2056     -16.265 -49.896 -79.524  1.00  0.00
ATOM   3936  CSX CSX Z2057      23.569  60.790  10.587  1.00  0.00
ATOM   3937  CSY CSY Z2058      38.431  68.480 -31.850  1.00  0.00
ATOM   3938  CSZ CSZ Z2059      31.537 -85.550  18.410  1.00  0.00
ATOM   3939  CTA CTA Z2060      87.255  75.391 -36.299  1.00  0.00
ATOM   3940  CTB CTB Z2061      89.503  15.478  60.613  1.00  0.00
ATOM   3941  CTC CTC Z2062      48.130  24.225  15.958  1.00  0.00
ATOM   3942  CTD CTD Z2063     -69.596  60.219 -16.789  1.00  0.00
ATOM   3943  CTE CTE Z2064     -26.568  81.010 -53.920  1.00  0.00
ATOM   3944  CTF CTF Z2065      22.518 -70.477  36.173  1.00  0.00
ATOM   3945  CTG CTG Z2066      -5.155 -51.481  -5.088  1.00  0.00
ATOM   3946  CTH CTH Z2067      33.077  -6.857 -19.145  1.00  0.00
ATOM   3947  CTI CTI Z2068     -22.817 -23.763 -40.934  1.00  0.00
ATOM   3948  CTJ CTJ Z2069     -56.434  24.342 -10.916  1.00  0.00
ATOM   3949  CTK CTK Z2070      79.715 -80.227 -67.749  1.00  0.00
ATOM   3950  CTL CTL Z2071     -63.153  27.527  39.334  1.00  0.00
ATOM   3951  CTM CTM Z2072     -80.326  49.701 -26.310  1.00  0.00
ATOM   3952  CTN CTN Z2073      22.999  50.130  42.311  1.00  0.00
ATOM   3953  CTO CTO Z2074      21.441  26.916   2.295  1.00  0.00
ATOM   3954  CTP CTP Z2075      -1.027 -31.938 -53.744  1.00  0.00
ATOM   3955  CTQ CTQ Z2076     -37.200  32.144   6.934  1.00  0.00
ATOM   3956  CTR CTR Z2077      86.836 -51.210  88.203  1.00  0.00
ATOM   3957  CTS CTS Z2078      76.768  26.101  78.371  1.00  0.00
ATOM   3958  CTT CTT Z2079      63.707 -54.988 -46.285  1.00  0.00
ATOM   3959  CTU CTU Z2080      88.828 -11.735 -63.539  1.00  0.00
ATOM   3960  CTV CTV Z2081     -76.094 -68.028 -30.751  1.00  0.00
ATOM   3961  CTW CTW Z2082      35.784 -13.722 -82.553  1.00  0.00
ATOM   3962  CTX CTX Z2083      -6.134  63.765   1.621  1.00  0.00
ATOM   3963  CTY CTY Z2084     -53.265 -80.255  37.706  1.00  0.00
ATOM   3964  CTZ CTZ Z2085     -52.032  47.281  -7.408  1.00  0.00
ATOM   3965  CUA CUA Z2086      88.239  56.427  59.311  1.00  0.00
ATOM   3966  CUB CUB Z2087     -34.618  19.154  27.197  1.00  0.00
ATOM   3967  CUC CUC Z2088      55.916  32.331 -82.711  1.00  0.00
ATOM   3968  CUD CUD Z2089      67.130 -68.767  18.753  1.00  0.00
ATOM   3969  CUE CUE Z2090      -8.129  -7.090  56.073  1.00  0.00
ATOM   3970  CUF CUF Z2091      16.901 -27.792   1.025  1.00  0.00
ATOM   3971  CUG CUG Z2092     -74.768  31.944 -43.258  1.00  0.00
ATOM   3972  CUH CUH Z2093      84.517  16.743  20.402  1.00  0.00
ATOM   3973  CUI CUI Z2094      82.148 -55.618  31.601  1.00  0.00
ATOM   3974  CUJ CUJ Z2095      68.578  64.008  39.253  1.00  0.00
ATOM   3975  CUK CUK Z2096      -5.233 -81.528  46.526  1.00  0.00
ATOM   3976  CUL CUL Z2097     -85.178 -27.432 -69.934  1.00  0.00
ATOM   3977  CUM CUM Z2098     -51.752 -68.543 -37.804  1.00  0.00
ATOM   3978  CUN CUN Z2099      29.313 -77.848  51.685  1.00  0.00
ATOM   3979  CUO CUO Z2100     -59.057   8.408  62.838  1.00  0.00
ATOM   3980  CUP CUP Z2101      15.635  20.987  83.830  1.00  0.00
ATOM   3981  CUQ CUQ Z2102       1.821  58.551  29.797  1.00  0.00
ATOM   3982  CUR CUR Z2103     -52.266 -84.230  64.864  1.00  0.00
ATOM   3983  CUS CUS Z2104      -1.065  52.819 -80.386  1.00  0.00
ATOM   3984  CUT CUT Z2105     -61.617 -23.164  76.893  1.00  0.00
ATOM   3985  CUU CUU Z2106     -14.217  70.783 -66.843  1.00  0.00
ATOM   3986  CUV CUV Z2107      39.884 -41.167 -44.776  1.00  0.00
ATOM   3987  CUW CUW Z2108     -76.234 -23.693   9.127  1.00  0.00
ATOM   3988  CUX CUX Z2109      41.245  57.303   8.714  1.00  0.00
ATOM   3989  CUY CUY Z2110      84.832  16.050 -13.357  1.00  0.00
ATOM   3990  CUZ CUZ Z2111     -22.804 -40.500  77.472  1.00  0.00
ATOM   3991  CVA CVA Z2112      10.720  76.643  79.936  1.00  0.00
ATOM   3992  CVB CVB Z2113     -34.301 -85.192  82.065  1.00  0.00
ATOM   3993  CVC CVC Z2114     -11.256  14.389 -40.323  1.00  0.00
ATOM   3994  CVD CVD Z2115      54.241 -37.330  61.260  1.00  0.00
ATOM   3995  CVE CVE Z2116     -84.573 -63.785 -55.158  1.00  0.00
ATOM   3996  CVF CVF Z2117     -66.384  46.264  12.956  1.00  0.00
ATOM   3997  CVG CVG Z2118      50.488  11.270 -58.735  1.00  0.00
ATOM   3998  CVH CVH Z2119     -19.457  17.951  86.573  1.00  0.00
ATOM   3999  CVI CVI Z2120      -0.134  78.066  33.878  1.00  0.00
ATOM   4000  CVJ CVJ Z2121       4.408 -82.711 -14.653  1.00  0.00
ATOM   4001  CVK CVK Z2122       4.744 -45.900 -20.591  1.00  0.00
ATOM   4002  CVL CVL Z2123     -14.042  36.427 -83.851  1.00  0.00
ATOM   4003  CVM CVM Z2124      42.530  62.777  46.091  1.00  0.00
ATOM   4004  CVN CVN Z2125     -70.262  -4.604  66.721  1.00  0.00
ATOM   4005  CVO CVO Z2126      21.141  62.925 -30.864  1.00  0.00
ATOM   4006  CVP CVP Z2127     -36.509  57.768  -7.812  1.00  0.00
ATOM   4007  CVQ CVQ Z2128      81.738  52.445  45.883  1.00  0.00
ATOM   4008  CVR CVR Z2129       2.968 -20.373  14.607  1.00  0.00
ATOM   4009  CVS CVS Z2130     -53.403  80.224 -51.090  1.00  0.00
ATOM   4010  CVT CVT Z2131     -77.026  55.324  82.901  1.00  0.00
ATOM   4011  CVU CVU Z2132      40.546 -27.439  81.121  1.00  0.00
ATOM   4012  CVV CVV Z2133      76.851  44.113  84.800  1.00  0.00
ATOM   4013  CVW CVW Z2134     -11.938 -42.193 -46.022  1.00  0.00
ATOM   4014  CVX CVX Z2135      61.565 -28.303 -48.651  1.00  0.00
ATOM   4015  CVY CVY Z2136      31.917  53.409  86.093  1.00  0.00
ATOM   4016  CVZ CVZ Z2137     -21.742  -7.512 -41.468  1.00  0.00
ATOM   4017  CWA CWA Z2138      -3.210  82.753 -54.720  1.00  0.00
ATOM   4018  CWB CWB Z2139     -83.210  16.673 -20.309  1.00  0.00
ATOM   4019  CWC CWC Z2140      85.098 -20.033  64.819  1.00  0.00
ATOM   4020  CWD CWD Z2141     -80.490 -62.703   4.274  1.00  0.00
ATOM   4021  CWE CWE Z2142      65.871  73.913 -64.882  1.00  0.00
ATOM   4022  CWF CWF Z2143       3.472  31.334 -12.736  1.00  0.00
ATOM   4023  CWG CWG Z2144      83.918 -15.703  27.843  1.00  0.00
ATOM   4024  CWH CWH Z2145     -75.291 -55.925  54.268  1.00  0.00
ATOM   4025  CWI CWI Z2146     -38.357  83.956   9.743  1.00  0.00
ATOM   4026  CWJ CWJ Z2147     -59.432  28.015 -65.106  1.00  0.00
ATOM   4027  CWK CWK Z2148     -37.099 -26.707 -45.227  1.00  0.00
ATOM   4028  CWL CWL Z2149      53.071 -54.622 -75.574  1.00  0.00
ATOM   4029  CWM CWM Z2150     -46.856 -61.412  79.433  1.00  0.00
ATOM   4030  CWN CWN Z2151     -16.905 -74.164  26.697  1.00  0.00
ATOM   4031  CWO CWO Z2152     -26.974 -38.125  87.395  1.00  0.00
ATOM   4032  CWP CWP Z2153     -64.215  57.951  29.462  1.00  0.00
ATOM   4033  CWQ CWQ Z2154     -54.946   2.383  30.437  1.00  0.00
ATOM   4034  CWR CWR Z2155      77.926 -89.882  33.741  1.00  0.00
ATOM   4035  CWS CWS Z2156     -35.517  80.444  -9.878  1.00  0.00
ATOM   4036  CWT CWT Z2157      46.902 -54.999  83.650  1.00  0.00
ATOM   4037  CWU CWU Z2158     -84.757  70.611  78.292  1.00  0.00
ATOM   4038  CWV CWV Z2159     -18.584 -85.680 -79.837  1.00  0.00
ATOM   4039  CWW CWW Z2160      45.675 -80.751  34.807  1.00  0.00
ATOM   4040  CWX CWX Z2161     -81.504  34.932 -84.926  1.00  0.00
ATOM   4041  CWY CWY Z2162     -31.297  -7.869 -72.120  1.00  0.00
ATOM   4042  CWZ CWZ Z2163     -55.387  14.111  85.638  1.00  0.00
ATOM   4043  CXA CXA Z2164     -39.064 -82.036  46.842  1.00  0.00
ATOM   4044  CXB CXB Z2165      10.186 -31.301  75.955  1.00  0.00
ATOM   4045  CXC CXC Z2166      44.579  78.585  57.850  1.00  0.00
ATOM   4046  CXD CXD Z2167      46.210  -8.547 -30.000  1.00  0.00
ATOM   4047  CXE CXE Z2168     -78.279  40.400 -66.904  1.00  0.00
ATOM   4048  CXF CXF Z2169     -46.192   7.778  -1.472  1.00  0.00
ATOM   4049  CXG CXG Z2170     -67.629 -70.792  34.498  1.00  0.00
ATOM   4050  CXH CXH Z2171      61.027 -14.496  51.524  1.00  0.00
ATOM   4051  CXI CXI Z2172     -49.835  81.409  88.132  1.00  0.00
ATOM   4052  CXJ CXJ Z2173      18.436  -5.561 -33.298  1.00  0.00
ATOM   4053  CXK CXK Z2174      54.122  31.161 -59.898  1.00  0.00
ATOM   4054  CXL CXL Z2175      40.228  46.459  16.470  1.00  0.00
ATOM   4055  CXM CXM Z2176      30.843 -83.349 -27.144  1.00  0.00
ATOM   4056  CXN CXN Z2177     -85.321  40.663  50.495  1.00  0.00
ATOM   4057  CXO CXO Z2178      -8.569  39.422 -44.845  1.00  0.00
ATOM   4058  CXP CXP Z2179     -26.045  62.378 -57.845  1.00  0.00
ATOM   4059  CXQ CXQ Z2180      55.735  46.612  16.934  1.00  0.00
ATOM   4060  CXR CXR Z2181      39.267 -81.140  68.469  1.00  0.00
ATOM   4061  CXS CXS Z2182      29.667  10.184 -19.783  1.00  0.00
ATOM   4062  CXT CXT Z2183      -0.403 -52.389  34.210  1.00  0.00
ATOM   4063  CXU CXU Z2184      86.352 -38.820  41.675  1.00  0.00
ATOM   4064  CXV CXV Z2185      30.371  66.116  75.027  1.00  0.00
ATOM   4065  CXW CXW Z2186     -73.991  28.099  29.319  1.00  0.00
ATOM   4066  CXX CXX Z2187      44.375  13.227  69.138  1.00  0.00
ATOM   4067  CXY CXY Z2188      37.457  35.360 -79.156  1.00  0.00
ATOM   4068  CXZ CXZ Z2189     -60.485 -34.149 -64.840  1.00  0.00
ATOM   4069  CYA CYA Z2190      60.269 -88.889  34.357  1.00  0.00
ATOM   4070  CYB CYB Z2191     -51.528  19.823  13.599  1.00  0.00
ATOM   4071  CYC CYC Z2192     -60.209 -80.709 -84.392  1.00  0.00
ATOM   4072  CYD CYD Z2193     -16.160 -23.278  50.455  1.00  0.00
ATOM   4073  CYE CYE Z2194      19.701 -80.506 -13.864  1.00  0.00
ATOM   4074  CYF CYF Z2195      86.404  15.368 -39.069  1.00  0.00
ATOM   4075  CYG CYG Z2196      77.910 -16.542 -70.846  1.00  0.00
ATOM   4076  CYH CYH Z2197      -8.055   3.999  11.864  1.00  0.00
ATOM   4077  CYI CYI Z2198     -60.360  22.974 -82.500  1.00  0.00
ATOM   4078  CYJ CYJ Z2199     -11.580  33.863 -66.677  1.00  0.00
ATOM   4079  CYK CYK Z2200      55.254  44.843 -71.885  1.00  0.00
ATOM   4080  CYL CYL Z2201      21.420 -84.823  77.761  1.00  0.00
ATOM   4081  CYM CYM Z2202      75.769 -39.367 -42.457  1.00  0.00
ATOM   4082  CYN CYN Z2203       0.045  74.652  60.530  1.00  0.00
ATOM   4083  CYO CYO Z2204      25.089  17.690  60.512  1.00  0.00
ATOM   4084  CYP CYP Z2205      57.852  85.470 -84.485  1.00  0.00
ATOM   4085  CYQ CYQ Z2206     -74.237 -82.159  13.909  1.00  0.00
ATOM   4086  CYR CYR Z2207      23.480 -29.054 -54.795  1.00  0.00
ATOM   4087  CYS CYS Z2208     -24.835 -64.556  54.687  1.00  0.00
ATOM   4088  CYT CYT Z2209      65.927 -26.439 -16.181  1.00  0.00
ATOM   4089  CYU CYU Z2210      -5.558 -30.674  31.309  1.00  0.00
ATOM   4090  CYV CYV Z2211      33.873 -70.240 -87.089  1.00  0.00
ATOM   4091  CYW CYW Z2212     -36.116 -35.704  68.125  1.00  0.00
ATOM   4092  CYX CYX Z2213     -59.313 -39.713 -42.421  1.00  0.00
ATOM   4093  CYY CYY Z2214      77.439  80.289   7.717  1.00  0.00
ATOM   4094  CYZ CYZ Z2215      85.834  82.141  53.070  1.00  0.00
ATOM   4095  CZA CZA Z2216       1.086 -64.098   4.044  1.00  0.00
ATOM   4096  CZB CZB Z2217      45.015  70.496  26.271  1.00  0.00
ATOM   4097  CZC CZC Z2218     -18.273 -26.037 -58.222  1.00  0.00
ATOM   4098  CZD CZD Z2219      32.939 -67.039  43.895  1.00  0.00
ATOM   4099  CZE CZE Z2220      -8.011  75.727  88.796  1.00  0.00
ATOM   4100  CZF CZF Z2221     -74.308 -17.032 -35.752  1.00  0.00
ATOM   4101  CZG CZG Z2222      63.753  56.194 -60.937  1.00  0.00
ATOM   4102  CZH CZH Z2223      44.789 -52.041 -31.442  1.00  0.00
ATOM   4103  CZI CZI Z2224      79.829  40.233  57.920  1.00  0.00
ATOM   4104  CZJ CZJ Z2225      -3.353 -81.155   3.139  1.00  0.00
ATOM   4105  CZK CZK Z2226      12.413 -50.537 -43.373  1.00  0.00
ATOM   4106  CZL CZL Z2227      11.383 -80.397 -29.628  1.00  0.00
ATOM   4107  CZM CZM Z2228     -80.253  60.000 -45.851  1.00  0.00
ATOM   4108  CZN CZN Z2229     -49.857  15.632  45.832  1.00  0.00
ATOM   4109  CZO CZO Z2230     -73.668 -81.412 -11.137  1.00  0.00
ATOM   4110  CZP CZP Z2231      18.294  47.597  -7.070  1.00  0.00
ATOM   4111  CZQ CZQ Z2232      23.341  33.108  77.865  1.00  0.00
ATOM   4112  CZR CZR Z2233      76.484  34.622 -67.704  1.00  0.00
ATOM   4113  CZS CZS Z2234      27.056  40.432 -60.050  1.00  0.00
ATOM   4114  CZT CZT Z2235      -0.493  23.397 -75.553  1.00  0.00
ATOM   4115  CZU CZU Z2236     -18.912 -20.251 -71.696  1.00  0.00
ATOM   4116  CZV CZV Z2237      46.054 -36.225  25.245  1.00  0.00
ATOM   4117  CZW CZW Z2238      34.884  47.972  72.464  1.00  0.00
ATOM   4118  CZX CZX Z2239      41.182 -33.612 -24.005  1.00  0.00
ATOM   4119  CZY CZY Z2240      47.145 -83.321 -55.891  1.00  0.00
ATOM   4120  CZZ CZZ Z2241      52.427 -32.517  45.182  1.00  0.00
ATOM   4121  DAA DAA Z2242       6.407  10.858  85.206  1.00  0.00
ATOM   4122  DAB DAB Z2243      30.561   5.323  14.558  1.00  0.00
ATOM   4123  DAC DAC Z2244      52.763 -49.477  13.543  1.00  0.00
ATOM   4124  DAD DAD Z2245     -64.791 -38.645 -23.948  1.00  0.00
ATOM   4125  DAE DAE Z2246     -80.224  22.533   1.157  1.00  0.00
ATOM   4126  DAF DAF Z2247      69.681 -23.898  64.702  1.00  0.00
ATOM   4127  DAG DAG Z2248     -10.718 -43.266  85.679  1.00  0.00
ATOM   4128  DAH DAH Z2249     -24.876  44.155   9.174  1.00  0.00
ATOM   4129  DAI DAI Z2250      65.908   6.318  34.499  1.00  0.00
ATOM   4130  DAJ DAJ Z2251      84.052 -31.911 -69.231  1.00  0.00
ATOM   4131  DAK DAK Z2252     -11.099  30.734   7.396  1.00  0.00
ATOM   4132  DAL DAL Z2253      80.195 -40.323  -0.723  1.00  0.00
ATOM   4133  DAM DAM Z2254     -71.265  41.710 -19.129  1.00  0.00
ATOM   4134  DAN DAN Z2255     -28.853 -44.413 -58.968  1.00  0.00
ATOM   4135  DAO DAO Z2256     -22.024 -10.997  33.308  1.00  0.00
ATOM   4136  DAP DAP Z2257     -46.571 -63.854  60.333  1.00  0.00
ATOM   4137  DAQ DAQ Z2258     -82.055 -32.693   0.517  1.00  0.00
ATOM   4138  DAR DAR Z2259      34.561 -21.364 -32.016  1.00  0.00
ATOM   4139  DAS DAS Z2260       5.118 -63.104 -17.714  1.00  0.00
ATOM   4140  DAT DAT Z2261      71.122   0.339 -29.407  1.00  0.00
ATOM   4141  DAU DAU Z2262       8.636 -90.590  29.440  1.00  0.00
ATOM   4142  DAV DAV Z2263      54.095  44.662  -8.982  1.00  0.00
ATOM   4143  DAW DAW Z2264     -81.740 -66.960 -82.379  1.00  0.00
ATOM   4144  DAX DAX Z2265     -15.520  41.618 -22.811  1.00  0.00
ATOM   4145  DAY DAY Z2266     -76.457   6.849 -38.646  1.00  0.00
ATOM   4146  DAZ DAZ Z2267      -5.968 -21.779 -31.791  1.00  0.00
ATOM   4147  DBA DBA Z2268     -14.077 -19.865  20.697  1.00  0.00
ATOM   4148  DBB DBB Z2269      66.923  63.724  86.468  1.00  0.00
ATOM   4149  DBC DBC Z2270      88.062  66.066 -60.948  1.00  0.00
ATOM   4150  DBD DBD Z2271     -23.370   7.221  45.001  1.00  0.00
ATOM   4151  DBE DBE Z2272     -48.416 -41.062  70.553  1.00  0.00
ATOM   4152  DBF DBF Z2273      56.252 -86.100  20.522  1.00  0.00
ATOM   4153  DBG DBG Z2274      87.138  41.878  76.506  1.00  0.00
ATOM   4154  DBH DBH Z2275     -58.359  78.890  24.607  1.00  0.00
ATOM   4155  DBI DBI Z2276      17.665  52.497 -78.793  1.00  0.00
ATOM   4156  DBJ DBJ Z2277     -75.849   9.559  84.878  1.00  0.00
ATOM   4157  DBK DBK Z2278     -27.218 -77.608  57.649  1.00  0.00
ATOM   4158  DBL DBL Z2279     -21.359  11.720 -81.367  1.00  0.00
ATOM   4159  DBM DBM Z2280     -57.858  21.095 -32.280  1.00  0.00
ATOM   4160  DBN DBN Z2281      68.024  73.659 -83.753  1.00  0.00
ATOM   4161  DBO DBO Z2282      66.263 -51.181  86.242  1.00  0.00
ATOM   4162  DBP DBP Z2283     -25.530 -50.906  10.065  1.00  0.00
ATOM   4163  DBQ DBQ Z2284      35.505  -9.579   3.831  1.00  0.00
ATOM   4164  DBR DBR Z2285      50.012 -88.339  49.011  1.00  0.00
ATOM   4165  DBS DBS Z2286     -33.432 -17.926  66.111  1.00  0.00
ATOM   4166  DBT DBT Z2287      73.055  60.587  -8.571  1.00  0.00
ATOM   4167  DBU DBU Z2288     -12.539  39.433  88.043  1.00  0.00
ATOM   4168  DBV DBV Z2289      -6.026 -18.927  83.965  1.00  0.00
ATOM   4169  DBW DBW Z2290      -9.175  84.746  71.328  1.00  0.00
ATOM   4170  DBX DBX Z2291     -62.209 -56.967  42.445  1.00  0.00
ATOM   4171  DBY DBY Z2292     -61.587 -85.312 -39.060  1.00  0.00
ATOM   4172  DBZ DBZ Z2293     -35.985  57.347  24.810  1.00  0.00
ATOM   4173  DCA DCA Z2294       4.325  30.605 -31.793  1.00  0.00
ATOM   4174  DCB DCB Z2295      75.472 -51.007  19.662  1.00  0.00
ATOM   4175  DCC DCC Z2296     -30.390  26.185 -70.365  1.00  0.00
ATOM   4176  DCD DCD Z2297      69.473  76.160 -48.739  1.00  0.00
ATOM   4177  DCE DCE Z2298      73.324  21.389 -82.095  1.00  0.00
ATOM   4178  DCF DCF Z2299      24.178  20.463 -45.720  1.00  0.00
ATOM   4179  DCG DCG Z2300     -39.302  83.317  34.408  1.00  0.00
ATOM   4180  DCH DCH Z2301      11.959  76.239 -78.380  1.00  0.00
ATOM   4181  DCI DCI Z2302     -37.197  53.365 -72.723  1.00  0.00
ATOM   4182  DCJ DCJ Z2303      30.804  30.425  18.797  1.00  0.00
ATOM   4183  DCK DCK Z2304      67.576 -34.564  73.772  1.00  0.00
ATOM   4184  DCL DCL Z2305      68.304  21.433   5.273  1.00  0.00
ATOM   4185  DCM DCM Z2306     -23.715  80.771  57.030  1.00  0.00
ATOM   4186  DCN DCN Z2307     -20.036 -73.091 -72.859  1.00  0.00
ATOM   4187  DCO DCO Z2308      83.150  73.020  -7.130  1.00  0.00
ATOM   4188  DCP DCP Z2309      71.537  80.076 -25.687  1.00  0.00
ATOM   4189  DCQ DCQ Z2310     -36.689 -79.905 -83.261  1.00  0.00
ATOM   4190  DCR DCR Z2311     -84.081  75.874 -27.842  1.00  0.00
ATOM   4191  DCS DCS Z2312     -73.091 -41.824  13.265  1.00  0.00
ATOM   4192  DCT DCT Z2313      12.038  76.546 -55.715  1.00  0.00
ATOM   4193  DCU DCU Z2314      26.875 -69.967 -40.782  1.00  0.00
ATOM   4194  DCV DCV Z2315     -53.227  80.684 -73.911  1.00  0.00
ATOM   4195  DCW DCW Z2316      29.286  85.793 -72.115  1.00  0.00
ATOM   4196  DCX DCX Z2317     -24.411  77.633  33.307  1.00  0.00
ATOM   4197  DCY DCY Z2318      85.409  26.916  43.247  1.00  0.00
ATOM   4198  DCZ DCZ Z2319      22.600   7.341  63.155  1.00  0.00
ATOM   4199  DDA DDA Z2320      -0.515  41.690  14.301  1.00  0.00
ATOM   4200  DDB DDB Z2321     -59.531 -84.798 -66.741  1.00  0.00
ATOM   4201  DDC DDC Z2322     -67.439 -85.582 -55.719  1.00  0.00
ATOM   4202  DDD DDD Z2323      65.542  33.886  19.870  1.00  0.00
ATOM   4203  DDE DDE Z2324      75.471 -23.108 -57.896  1.00  0.00
ATOM   4204  DDF DDF Z2325     -80.719 -78.373  52.247  1.00  0.00
ATOM   4205  DDG DDG Z2326      41.720 -59.859  54.770  1.00  0.00
ATOM   4206  DDH DDH Z2327      38.859 -45.129  41.360  1.00  0.00
ATOM   4207  DDI DDI Z2328      49.838   0.013  32.399  1.00  0.00
ATOM   4208  DDJ DDJ Z2329      58.629 -27.742  86.230  1.00  0.00
ATOM   4209  DDK DDK Z2330     -13.864  78.074 -16.180  1.00  0.00
ATOM   4210  DDL DDL Z2331      83.480  51.624  -4.906  1.00  0.00
ATOM   4211  DDM DDM Z2332      -5.227 -38.858  62.986  1.00  0.00
ATOM   4212  DDN DDN Z2333     -14.042   5.290 -18.177  1.00  0.00
ATOM   4213  DDO DDO Z2334      85.902 -62.199 -57.675  1.00  0.00
ATOM   4214  DDP DDP Z2335      69.122  30.942 -48.958  1.00  0.00
ATOM   4215  DDQ DDQ Z2336     -72.220 -25.730  -1.987  1.00  0.00
ATOM   4216  DDR DDR Z2337     -28.212 -53.241  35.255  1.00  0.00
ATOM   4217  DDS DDS Z2338      80.707  42.631 -84.498  1.00  0.00
ATOM   4218  DDT DDT Z2339      72.890  53.354 -54.596  1.00  0.00
ATOM   4219  DDU DDU Z2340     -41.277  32.178  55.361  1.00  0.00
ATOM   4220  DDV DDV Z2341      44.447 -80.597 -72.854  1.00  0.00
ATOM   4221  DDW DDW Z2342      67.345 -85.665 -47.495  1.00  0.00
ATOM   4222  DDX DDX Z2343     -71.890  60.399  68.452  1.00  0.00
ATOM   4223  DDY DDY Z2344     -26.439  65.255  81.359  1.00  0.00
ATOM   4224  DDZ DDZ Z2345     -21.816 -45.636 -27.849  1.00  0.00
ATOM   4225  DEA DEA Z2346     -74.257 -84.424  85.480  1.00  0.00
ATOM   4226  DEB DEB Z2347     -64.310  67.389  85.105  1.00  0.00
ATOM   4227  DEC DEC Z2348      81.736 -14.508  43.640  1.00  0.00
ATOM   4228  DED DED Z2349     -79.963  70.996  28.443  1.00  0.00
ATOM   4229  DEE DEE Z2350     -82.520 -48.070  50.019  1.00  0.00
ATOM   4230  DEF DEF Z2351     -84.516  16.682  21.547  1.00  0.00
ATOM   4231  DEG DEG Z2352      29.067  53.991  64.253  1.00  0.00
ATOM   4232  DEH DEH Z2353     -46.500  54.404  36.011  1.00  0.00
ATOM   4233  DEI DEI Z2354     -82.542 -12.191  -3.218  1.00  0.00
ATOM   4234  DEJ DEJ Z2355      78.983 -70.263 -87.235  1.00  0.00
ATOM   4235  DEK DEK Z2356      35.654  72.588 -16.462  1.00  0.00
ATOM   4236  DEL DEL Z2357      19.624 -14.537 -75.369  1.00  0.00
ATOM   4237  DEM DEM Z2358      49.867  74.754 -41.383  1.00  0.00
ATOM   4238  DEN DEN Z2359      54.808 -37.067  12.983  1.00  0.00
ATOM   4239  DEO DEO Z2360     -45.128  62.523 -60.296  1.00  0.00
ATOM   4240  DEP DEP Z2361     -49.209  77.618 -17.679  1.00  0.00
ATOM   4241  DEQ DEQ Z2362      52.932  82.196  85.615  1.00  0.00
ATOM   4242  DER DER Z2363     -56.713  61.534  17.012  1.00  0.00
ATOM   4243  DES DES Z2364     -78.741 -89.621 -45.550  1.00  0.00
ATOM   4244  DET DET Z2365      83.547 -36.551  19.143  1.00  0.00
ATOM   4245  DEU DEU Z2366     -20.206  -7.093  80.420  1.00  0.00
ATOM   4246  DEV DEV Z2367      83.201  71.095  75.516  1.00  0.00
ATOM   4247  DEW DEW Z2368     -82.568  30.661 -10.371  1.00  0.00
ATOM   4248  DEX DEX Z2369      30.950  57.260 -19.243  1.00  0.00
ATOM   4249  DEY DEY Z2370      45.641  -1.788  12.918  1.00  0.00
ATOM   4250  DEZ DEZ Z2371      48.038  58.195 -64.985  1.00  0.00
ATOM   4251  DFA DFA Z2372      18.529  30.044 -77.721  1.00  0.00
ATOM   4252  DFB DFB Z2373      85.427  31.088   8.892  1.00  0.00
ATOM   4253  DFC DFC Z2374      28.654  82.036   2.692  1.00  0.00
ATOM   4254  DFD DFD Z2375     -12.857   5.460  74.347  1.00  0.00
ATOM   4255  DFE DFE Z2376      -5.782 -32.424  -8.222  1.00  0.00
ATOM   4256  DFF DFF Z2377     -76.520  79.372 -53.850  1.00  0.00
ATOM   4257  DFG DFG Z2378      49.177  76.999 -64.557  1.00  0.00
ATOM   4258  DFH DFH Z2379     -47.265  78.965 -32.937  1.00  0.00
ATOM   4259  DFI DFI Z2380      28.222 -45.144 -75.010  1.00  0.00
ATOM   4260  DFJ DFJ Z2381     -13.396  56.444  85.569  1.00  0.00
ATOM   4261  DFK DFK Z2382       2.596 -75.106  24.055  1.00  0.00
ATOM   4262  DFL DFL Z2383     -85.408 -85.827   0.769  1.00  0.00
ATOM   4263  DFM DFM Z2384     -78.823 -85.959  31.540  1.00  0.00
ATOM   4264  DFN DFN Z2385     -55.402  27.776 -45.355  1.00  0.00
ATOM   4265  DFO DFO Z2386      42.540 -83.270  82.896  1.00  0.00
ATOM   4266  DFP DFP Z2387     -57.127  44.895  45.197  1.00  0.00
ATOM   4267  DFQ DFQ Z2388      86.805  75.864  21.893  1.00  0.00
ATOM   4268  DFR DFR Z2389     -79.226 -34.450  63.344  1.00  0.00
ATOM   4269  DFS DFS Z2390      49.004 -38.296 -87.078  1.00  0.00
ATOM   4270  DFT DFT Z2391      16.804 -71.671  47.929  1.00  0.00
ATOM   4271  DFU DFU Z2392      83.987  69.792 -19.738  1.00  0.00
ATOM   4272  DFV DFV Z2393      19.685 -83.710   3.881  1.00  0.00
ATOM   4273  DFW DFW Z2394     -81.675  49.414  27.333  1.00  0.00
ATOM   4274  DFX DFX Z2395     -12.857  55.414  62.785  1.00  0.00
ATOM   4275  DFY DFY Z2396      11.105 -40.874  51.807  1.00  0.00
ATOM   4276  DFZ DFZ Z2397     -12.039  38.425  30.062  1.00  0.00
ATOM   4277  DGA DGA Z2398     -72.224  -8.293 -19.056  1.00  0.00
ATOM   4278  DGB DGB Z2399      18.350  55.589  70.474  1.00  0.00
ATOM   4279  DGC DGC Z2400      83.535 -20.042   3.838  1.00  0.00
ATOM   4280  DGD DGD Z2401      21.606   7.454 -72.820  1.00  0.00
ATOM   4281  DGE DGE Z2402      -0.251  20.186 -45.023  1.00  0.00
ATOM   4282  DGF DGF Z2403      85.142  47.300 -53.977  1.00  0.00
ATOM   4283  DGG DGG Z2404      77.870 -42.993 -29.054  1.00  0.00
ATOM   4284  DGH DGH Z2405     -85.085 -82.278 -83.714  1.00  0.00
ATOM   4285  DGI DGI Z2406     -20.349  81.875  11.234  1.00  0.00
ATOM   4286  DGJ DGJ Z2407      80.709  -1.982 -15.726  1.00  0.00
ATOM   4287  DGK DGK Z2408     -78.823 -89.100  59.064  1.00  0.00
ATOM   4288  DGL DGL Z2409      34.151 -14.790  89.578  1.00  0.00
ATOM   4289  DGM DGM Z2410      70.364  -3.980  46.918  1.00  0.00
ATOM   4290  DGN DGN Z2411     -44.201  -8.478  14.778  1.00  0.00
ATOM   4291  DGO DGO Z2412     -22.774  -2.610  17.096  1.00  0.00
ATOM   4292  DGP DGP Z2413     -64.995  50.732 -49.079  1.00  0.00
ATOM   4293  DGQ DGQ Z2414       3.139  35.779  85.204  1.00  0.00
ATOM   4294  DGR DGR Z2415      87.081  42.987   3.981  1.00  0.00
ATOM   4295  DGS DGS Z2416       9.669  58.708  86.664  1.00  0.00
ATOM   4296  DGT DGT Z2417      54.689 -88.866 -69.600  1.00  0.00
ATOM   4297  DGU DGU Z2418      -7.538 -53.491  71.951  1.00  0.00
ATOM   4298  DGV DGV Z2419     -71.963 -14.749  86.419  1.00  0.00
ATOM   4299  DGW DGW Z2420     -45.684 -84.648  -2.916  1.00  0.00
ATOM   4300  DGX DGX Z2421     -19.046 -58.430 -55.862  1.00  0.00
ATOM   4301  DGY DGY Z2422      44.909  21.498 -85.228  1.00  0.00
ATOM   4302  DGZ DGZ Z2423      78.492 -23.546  81.906  1.00  0.00
ATOM   4303  DHA DHA Z2424     -22.334 -88.232  41.415  1.00  0.00
ATOM   4304  DHB DHB Z2425      50.763 -25.729   9.976  1.00  0.00
ATOM   4305  DHC DHC Z2426      85.080   4.660  43.493  1.00  0.00
ATOM   4306  DHD DHD Z2427     -31.259  83.225  79.574  1.00  0.00
ATOM   4307  DHE DHE Z2428      81.993  59.828 -47.496  1.00  0.00
ATOM   4308  DHF DHF Z2429      -9.682  78.899  23.872  1.00  0.00
ATOM   4309  DHG DHG Z2430      27.781  83.150  45.566  1.00  0.00
ATOM   4310  DHH DHH Z2431     -45.013  75.349   1.404  1.00  0.00
ATOM   4311  DHI DHI Z2432      38.068  73.561  82.484  1.00  0.00
ATOM   4312  DHJ DHJ Z2433      58.599 -22.489  39.463  1.00  0.00
ATOM   4313  DHK DHK Z2434      49.339  80.281   4.049  1.00  0.00
ATOM   4314  DHL DHL Z2435      53.245  49.589 -50.140  1.00  0.00
ATOM   4315  DHM DHM Z2436      71.674  22.688 -33.357  1.00  0.00
ATOM   4316  DHN DHN Z2437      71.691  61.631  56.666  1.00  0.00
ATOM   4317  DHO DHO Z2438      55.998  63.286  11.636  1.00  0.00
ATOM   4318  DHP DHP Z2439     -84.164  82.722  21.733  1.00  0.00
ATOM   4319  DHQ DHQ Z2440     -70.114 -38.871  76.717  1.00  0.00
ATOM   4320  DHR DHR Z2441      49.208 -22.768 -17.022  1.00  0.00
ATOM   4321  DHS DHS Z2442      39.522 -68.849 -68.451  1.00  0.00
ATOM   4322  DHT DHT Z2443      32.836 -19.298 -45.360  1.00  0.00
ATOM   4323  DHU DHU Z2444     -73.597  -9.211  21.040  1.00  0.00
ATOM   4324  DHV DHV Z2445      85.306  84.799 -75.301  1.00  0.00
ATOM   4325  DHW DHW Z2446      59.937  80.552  22.057  1.00  0.00
ATOM   4326  DHX DHX Z2447     -81.616 -58.492  35.213  1.00  0.00
ATOM   4327  DHY DHY Z2448     -46.281  48.224 -86.181  1.00  0.00
ATOM   4328  DHZ DHZ Z2449     -70.739 -86.005 -25.061  1.00  0.00
ATOM   4329  DIA DIA Z2450      82.497 -76.003  47.258  1.00  0.00
ATOM   4330  DIB DIB Z2451      35.798   1.547  80.974  1.00  0.00
ATOM   4331  DIC DIC Z2452     -84.536 -24.122  55.919  1.00  0.00
ATOM   4332  DID DID Z2453     -33.791  -4.268 -51.890  1.00  0.00
ATOM   4333  DIE DIE Z2454     -82.963 -15.411 -56.879  1.00  0.00
ATOM   4334  DIF DIF Z2455       7.306 -36.779 -35.999  1.00  0.00
ATOM   4335  DIG DIG Z2456       7.238  50.978  64.113  1.00  0.00
ATOM   4336  DIH DIH Z2457     -76.992 -55.219 -71.961  1.00  0.00
ATOM   4337  DII DII Z2458      51.885  62.158 -84.168  1.00  0.00
ATOM   4338  DIJ DIJ Z2459      79.088 -36.686  57.264  1.00  0.00
ATOM   4339  DIK DIK Z2460      21.879  12.602  -7.251  1.00  0.00
ATOM   4340  DIL DIL Z2461     -52.911  62.400   1.173  1.00  0.00
ATOM   4341  DIM DIM Z2462      56.118 -34.889 -22.842  1.00  0.00
ATOM   4342  DIN DIN Z2463     -48.580 -86.292 -53.943  1.00  0.00
ATOM   4343  DIO DIO Z2464      -3.326   2.264  44.780  1.00  0.00
ATOM   4344  DIP DIP Z2465     -53.411 -47.395   6.405  1.00  0.00
ATOM   4345  DIQ DIQ Z2466      42.958  -9.235  80.085  1.00  0.00
ATOM   4346  DIR DIR Z2467     -18.066 -19.128  66.706  1.00  0.00
ATOM   4347  DIS DIS Z2468      33.508  35.970  -5.458  1.00  0.00
ATOM   4348  DIT DIT Z2469      64.937 -37.261 -40.481  1.00  0.00
ATOM   4349  DIU DIU Z2470      72.586 -16.042 -84.955  1.00  0.00
ATOM   4350  DIV DIV Z2471      82.315  53.395  70.075  1.00  0.00
ATOM   4351  DIW DIW Z2472     -61.991 -65.295  -1.425  1.00  0.00
ATOM   4352  DIX DIX Z2473       9.933 -23.232 -65.208  1.00  0.00
ATOM   4353  DIY DIY Z2474      38.104  71.135 -80.717  1.00  0.00
ATOM   4354  DIZ DIZ Z2475      83.747 -39.368  71.402  1.00  0.00
ATOM   4355  DJA DJA Z2476     -26.893  11.347 -63.961  1.00  0.00
ATOM   4356  DJB DJB Z2477     -79.153 -34.191 -41.997  1.00  0.00
ATOM   4357  DJC DJC Z2478      55.334  16.794  85.221  1.00  0.00
ATOM   4358  DJD DJD Z2479     -81.857 -33.502 -15.190  1.00  0.00
ATOM   4359  DJE DJE Z2480      88.145 -36.442 -48.707  1.00  0.00
ATOM   4360  DJF DJF Z2481      17.594 -86.203  42.841  1.00  0.00
ATOM   4361  DJG DJG Z2482     -40.743  68.722  18.967  1.00  0.00
ATOM   4362  DJH DJH Z2483     -83.376 -57.891  20.621  1.00  0.00
ATOM   4363  DJI DJI Z2484     -40.166  49.928 -60.283  1.00  0.00
ATOM   4364  DJJ DJJ Z2485      -3.704  56.468 -63.311  1.00  0.00
ATOM   4365  DJK DJK Z2486     -73.704  82.417 -36.161  1.00  0.00
ATOM   4366  DJL DJL Z2487     -81.647 -26.432  41.092  1.00  0.00
ATOM   4367  DJM DJM Z2488     -60.357 -53.835  85.636  1.00  0.00
ATOM   4368  DJN DJN Z2489       2.388 -41.222 -73.483  1.00  0.00
ATOM   4369  DJO DJO Z2490     -22.545 -38.597  63.946  1.00  0.00
ATOM   4370  DJP DJP Z2491      69.210  32.053 -11.971  1.00  0.00
ATOM   4371  DJQ DJQ Z2492      30.504  20.927 -87.120  1.00  0.00
ATOM   4372  DJR DJR Z2493     -83.568 -15.328  33.674  1.00  0.00
ATOM   4373  DJS DJS Z2494     -33.270 -51.810 -41.690  1.00  0.00
ATOM   4374  DJT DJT Z2495     -68.220 -50.184 -51.596  1.00  0.00
ATOM   4375  DJU DJU Z2496      15.075  38.316  34.541  1.00  0.00
ATOM   4376  DJV DJV Z2497     -35.564  52.595  75.793  1.00  0.00
ATOM   4377  DJW DJW Z2498      86.130  65.473  40.557  1.00  0.00
ATOM   4378  DJX DJX Z2499     -51.582  -6.559  74.749  1.00  0.00
ATOM   4379  DJY DJY Z2500      19.526 -16.254 -45.283  1.00  0.00
ATOM   4380  DJZ DJZ Z2501     -38.856  46.266 -25.027  1.00  0.00
ATOM   4381  DKA DKA Z2502     -61.722  81.406  44.138  1.00  0.00
ATOM   4382  DKB DKB Z2503     -76.442   3.421  31.899  1.00  0.00
ATOM   4383  DKC DKC Z2504     -10.230  49.077  22.529  1.00  0.00
ATOM   4384  DKD DKD Z2505     -23.531  63.715  23.687  1.00  0.00
ATOM   4385  DKE DKE Z2506     -36.695  -3.272 -84.044  1.00  0.00
ATOM   4386  DKF DKF Z2507     -65.931  11.825 -17.770  1.00  0.00
ATOM   4387  DKG DKG Z2508      84.518 -22.184 -81.269  1.00  0.00
ATOM   4388  DKH DKH Z2509      28.701 -43.160 -62.709  1.00  0.00
ATOM   4389  DKI DKI Z2510      87.324 -86.250 -46.952  1.00  0.00
ATOM   4390  DKJ DKJ Z2511     -62.812  42.281 -86.986  1.00  0.00
ATOM   4391  DKK DKK Z2512     -78.546  27.516  42.143  1.00  0.00
ATOM   4392  DKL DKL Z2513     -81.082  21.044  69.969  1.00  0.00
ATOM   4393  DKM DKM Z2514     -74.571  16.332 -81.870  1.00  0.00
ATOM   4394  DKN DKN Z2515      38.555 -64.449 -21.903  1.00  0.00
ATOM   4395  DKO DKO Z2516      57.138  24.896  -8.879  1.00  0.00
ATOM   4396  DKP DKP Z2517       3.493  15.647 -22.961  1.00  0.00
ATOM   4397  DKQ DKQ Z2518     -49.611 -24.154 -64.855  1.00  0.00
ATOM   4398  DKR DKR Z2519      87.992   2.208 -55.047  1.00  0.00
ATOM   4399  DKS DKS Z2520     -76.723   8.240  46.098  1.00  0.00
ATOM   4400  DKT DKT Z2521      56.317  13.777 -74.504  1.00  0.00
ATOM   4401  DKU DKU Z2522      57.881  -2.269 -81.441  1.00  0.00
ATOM   4402  DKV DKV Z2523      54.387  -7.373  66.559  1.00  0.00
ATOM   4403  DKW DKW Z2524      81.524  37.466  29.493  1.00  0.00
ATOM   4404  DKX DKX Z2525     -65.845 -51.906  62.188  1.00  0.00
ATOM   4405  DKY DKY Z2526      89.629 -11.545  -7.757  1.00  0.00
ATOM   4406  DKZ DKZ Z2527     -25.121 -58.593  22.807  1.00  0.00
ATOM   4407  DLA DLA Z2528      -2.806  49.277  89.418  1.00  0.00
ATOM   4408  DLB DLB Z2529       8.182   3.289 -33.239  1.00  0.00
ATOM   4409  DLC DLC Z2530     -14.121 -33.886   7.485  1.00  0.00
ATOM   4410  DLD DLD Z2531      68.577  82.831  30.753  1.00  0.00
ATOM   4411  DLE DLE Z2532       6.999  62.388  45.070  1.00  0.00
ATOM   4412  DLF DLF Z2533      31.384  -6.187 -38.428  1.00  0.00
ATOM   4413  DLG DLG Z2534     -84.661  35.541  24.815  1.00  0.00
ATOM   4414  DLH DLH Z2535     -74.424  17.778  57.184  1.00  0.00
ATOM   4415  DLI DLI Z2536      86.523  39.913  47.266  1.00  0.00
ATOM   4416  DLJ DLJ Z2537     -74.179  -9.277 -84.194  1.00  0.00
ATOM   4417  DLK DLK Z2538      81.149 -78.707  22.147  1.00  0.00
ATOM   4418  DLL DLL Z2539     -51.790  45.095 -54.827  1.00  0.00
ATOM   4419  DLM DLM Z2540     -78.280 -52.029  84.311  1.00  0.00
ATOM   4420  DLN DLN Z2541      61.093  12.273 -42.368  1.00  0.00
ATOM   4421  DLO DLO Z2542      60.774  12.248 -21.202  1.00  0.00
ATOM   4422  DLP DLP Z2543      62.662 -37.414 -85.126  1.00  0.00
ATOM   4423  DLQ DLQ Z2544      88.857  -3.167  10.347  1.00  0.00
ATOM   4424  DLR DLR Z2545      45.340   9.585  24.648  1.00  0.00
ATOM   4425  DLS DLS Z2546       3.790 -79.654 -39.299  1.00  0.00
ATOM   4426  DLT DLT Z2547     -62.677  75.727  70.483  1.00  0.00
ATOM   4427  DLU DLU Z2548      55.011 -28.091 -81.673  1.00  0.00
ATOM   4428  DLV DLV Z2549      80.235  83.084 -61.372  1.00  0.00
ATOM   4429  DLW DLW Z2550     -32.607 -15.044  75.980  1.00  0.00
ATOM   4430  DLX DLX Z2551     -41.518 -49.329   3.006  1.00  0.00
ATOM   4431  DLY DLY Z2552      46.672 -44.035  72.201  1.00  0.00
ATOM   4432  DLZ DLZ Z2553       2.201  52.230 -48.807  1.00  0.00
ATOM   4433  DMA DMA Z2554      44.956   3.899 -39.109  1.00  0.00
ATOM   4434  DMB DMB Z2555      77.321   3.003  -0.103  1.00  0.00
ATOM   4435  DMC DMC Z2556      41.388 -73.456  87.367  1.00  0.00
ATOM   4436  DMD DMD Z2557     -53.691 -14.980 -85.836  1.00  0.00
ATOM   4437  DME DME Z2558     -79.309  38.651   3.412  1.00  0.00
ATOM   4438  DMF DMF Z2559     -56.962 -39.021 -77.207  1.00  0.00
ATOM   4439  DMG DMG Z2560      -9.230  -6.953 -32.538  1.00  0.00
ATOM   4440  DMH DMH Z2561     -35.154 -46.354  52.227  1.00  0.00
ATOM   4441  DMI DMI Z2562     -66.515  70.152 -34.797  1.00  0.00
ATOM   4442  DMJ DMJ Z2563     -57.417 -78.425  -4.089  1.00  0.00
ATOM   4443  DMK DMK Z2564     -35.123  -8.303  89.273  1.00  0.00
ATOM   4444  DML DML Z2565      66.934 -27.596 -78.117  1.00  0.00
ATOM   4445  DMM DMM Z2566     -52.534 -23.161  87.043  1.00  0.00
ATOM   4446  DMN DMN Z2567     -72.084  47.978  52.670  1.00  0.00
ATOM   4447  DMO DMO Z2568     -23.003 -46.672  -6.429  1.00  0.00
ATOM   4448  DMP DMP Z2569     -27.120   3.029   0.216  1.00  0.00
ATOM   4449  DMQ DMQ Z2570     -22.558 -75.806   8.379  1.00  0.00
ATOM   4450  DMR DMR Z2571     -84.310 -40.881  12.430  1.00  0.00
ATOM   4451  DMS DMS Z2572      16.754  72.535   6.416  1.00  0.00
ATOM   4452  DMT DMT Z2573     -52.511  70.914  37.528  1.00  0.00
ATOM   4453  DMU DMU Z2574      -8.871  66.051 -52.857  1.00  0.00
ATOM   4454  DMV DMV Z2575       7.306 -19.654  65.617  1.00  0.00
ATOM   4455  DMW DMW Z2576      68.768  53.974  77.776  1.00  0.00
ATOM   4456  DMX DMX Z2577     -25.486 -74.108  43.757  1.00  0.00
ATOM   4457  DMY DMY Z2578      35.318 -24.425  14.265  1.00  0.00
ATOM   4458  DMZ DMZ Z2579     -67.521  28.940   9.058  1.00  0.00
ATOM   4459  DNA DNA Z2580      19.993 -15.433  85.857  1.00  0.00
ATOM   4460  DNB DNB Z2581      77.111 -11.049  -3.718  1.00  0.00
ATOM   4461  DNC DNC Z2582      33.800  46.628   1.098  1.00  0.00
ATOM   4462  DND DND Z2583     -24.516  43.122  27.558  1.00  0.00
ATOM   4463  DNE DNE Z2584     -10.135 -83.254 -47.752  1.00  0.00
ATOM   4464  DNF DNF Z2585      29.598 -39.797  56.499  1.00  0.00
ATOM   4465  DNG DNG Z2586      10.181  68.986  67.178  1.00  0.00
ATOM   4466  DNH DNH Z2587     -79.434  58.624   8.011  1.00  0.00
ATOM   4467  DNI DNI Z2588      40.609  70.644  68.412  1.00  0.00
ATOM   4468  DNJ DNJ Z2589     -34.019 -27.253 -59.408  1.00  0.00
ATOM   4469  DNK DNK Z2590      15.239  80.903  65.816  1.00  0.00
ATOM   4470  DNL DNL Z2591     -71.454  77.198 -12.394  1.00  0.00
ATOM   4471  DNM DNM Z2592     -59.160 -71.642  53.389  1.00  0.00
ATOM   4472  DNN DNN Z2593     -73.054 -23.219 -60.097  1.00  0.00
ATOM   4473  DNO DNO Z2594     -22.874 -11.458 -85.261  1.00  0.00
ATOM   4474  DNP DNP Z2595      77.401 -66.724 -46.059  1.00  0.00
ATOM   4475  DNQ DNQ Z2596     -34.174  37.602  63.475  1.00  0.00
ATOM   4476  DNR DNR Z2597     -42.897  42.656  50.861  1.00  0.00
ATOM   4477  DNS DNS Z2598     -81.587  54.742  43.522  1.00  0.00
ATOM   4478  DNT DNT Z2599      35.119 -81.066 -47.100  1.00  0.00
ATOM   4479  DNU DNU Z2600      61.783 -67.612 -59.483  1.00  0.00
ATOM   4480  DNV DNV Z2601     -23.720  30.515 -87.233  1.00  0.00
ATOM   4481  DNW DNW Z2602     -36.534  34.320  43.878  1.00  0.00
ATOM   4482  DNX DNX Z2603     -39.186  71.056  31.098  1.00  0.00
ATOM   4483  DNY DNY Z2604     -52.475   6.398 -21.029  1.00  0.00
ATOM   4484  DNZ DNZ Z2605     -26.134 -26.638  83.123  1.00  0.00
ATOM   4485  DOA DOA Z2606      17.707 -81.716  60.247  1.00  0.00
ATOM   4486  DOB DOB Z2607     -50.922 -19.306 -47.127  1.00  0.00
ATOM   4487  DOC DOC Z2608      44.658 -88.249 -34.147  1.00  0.00
ATOM   4488  DOD DOD Z2609     -18.515 -24.521  36.257  1.00  0.00
ATOM   4489  DOE DOE Z2610      32.711 -68.334  -3.588  1.00  0.00
ATOM   4490  DOF DOF Z2611      43.747 -41.168 -13.869  1.00  0.00
ATOM   4491  DOG DOG Z2612      -3.640 -27.463 -72.018  1.00  0.00
ATOM   4492  DOH DOH Z2613      51.655 -53.458  31.952  1.00  0.00
ATOM   4493  DOI DOI Z2614     -43.669  35.043 -23.715  1.00  0.00
ATOM   4494  DOJ DOJ Z2615      75.378 -88.305  46.496  1.00  0.00
ATOM   4495  DOK DOK Z2616      25.300 -12.241 -62.810  1.00  0.00
ATOM   4496  DOL DOL Z2617      69.041 -43.881  45.588  1.00  0.00
ATOM   4497  DOM DOM Z2618     -77.898 -20.844 -76.400  1.00  0.00
ATOM   4498  DON DON Z2619      60.828  55.275  -0.563  1.00  0.00
ATOM   4499  DOO DOO Z2620      27.108  12.662 -55.446  1.00  0.00
ATOM   4500  DOP DOP Z2621      -5.454  79.598  46.791  1.00  0.00
ATOM   4501  DOQ DOQ Z2622     -34.014 -70.337  30.526  1.00  0.00
ATOM   4502  DOR DOR Z2623      28.579  84.568  60.228  1.00  0.00
ATOM   4503  DOS DOS Z2624     -69.432 -33.672 -81.642  1.00  0.00
ATOM   4504  DOT DOT Z2625     -46.087 -37.486 -46.556  1.00  0.00
ATOM   4505  DOU DOU Z2626      52.330   5.285  77.957  1.00  0.00
ATOM   4506  DOV DOV Z2627      16.490  77.137  21.284  1.00  0.00
ATOM   4507  DOW DOW Z2628      35.407 -34.903 -84.271  1.00  0.00
ATOM   4508  DOX DOX Z2629     -35.486 -80.793  11.686  1.00  0.00
ATOM   4509  DOY DOY Z2630      56.210  69.336  89.198  1.00  0.00
ATOM   4510  DOZ DOZ Z2631      -5.367  69.688  72.018  1.00  0.00
ATOM   4511  DPA DPA Z2632      30.687  14.205  29.049  1.00  0.00
ATOM   4512  DPB DPB Z2633      14.405 -62.643 -29.017  1.00  0.00
ATOM   4513  DPC DPC Z2634      26.008  77.798 -28.847  1.00  0.00
ATOM   4514  DPD DPD Z2635      42.854  32.502  79.293  1.00  0.00
ATOM   4515  DPE DPE Z2636       2.539  44.453 -22.736  1.00  0.00
ATOM   4516  DPF DPF Z2637     -84.456  74.107 -10.581  1.00  0.00
ATOM   4517  DPG DPG Z2638      72.727  11.899 -18.071  1.00  0.00
ATOM   4518  DPH DPH Z2639      65.690  50.411 -42.668  1.00  0.00
ATOM   4519  DPI DPI Z2640      55.996 -15.251 -84.720  1.00  0.00
ATOM   4520  DPJ DPJ Z2641      30.371  84.490  89.690  1.00  0.00
ATOM   4521  DPK DPK Z2642      60.681 -14.034 -21.209  1.00  0.00
ATOM   4522  DPL DPL Z2643      76.123 -48.801 -59.285  1.00  0.00
ATOM   4523  DPM DPM Z2644      86.991  36.581  -8.591  1.00  0.00
ATOM   4524  DPN DPN Z2645     -29.067 -18.634 -51.204  1.00  0.00
ATOM   4525  DPO DPO Z2646      54.449 -81.345 -84.371  1.00  0.00
ATOM   4526  DPP DPP Z2647      32.434  52.442 -76.333  1.00  0.00
ATOM   4527  DPQ DPQ Z2648      14.630 -88.810 -40.404  1.00  0.00
ATOM   4528  DPR DPR Z2649      58.430  10.878 -85.153  1.00  0.00
ATOM   4529  DPS DPS Z2650      71.581  -6.205 -58.977  1.00  0.00
END
