# Supplementary material for: The Effect of Macromolecular Crowding on the Electrostatic Component of Barnase–Barstar Binding: A Computational, Implicit Solvent-Based Study
Source: PLoS One. 2014 Jun 10;9(6):e98618. doi: 10.1371/journal.pone.0098618 (PMC4051634; doi:10.1371/journal.pone.0098618)
Supplement: File S1 — Contains sample pdb files used in our analyses; each contains the barnase/barstar complex with a specific random placement of crowders of varying radii at 30% crowding density. Also included are files specifying, for each pdb file, the radii of each atom and model crowder. (TAR) [file pone.0098618.s005.tar › vary30percent_pdb/with_crowders-20.pdb]

ATOM      1  CAY VAL A   3      18.329  -9.767 -18.786  1.00  0.00
ATOM      2  CY  VAL A   3      17.463  -9.299 -17.665  1.00  0.55
ATOM      3  OY  VAL A   3      17.203 -10.038 -16.718  1.00 -0.55
ATOM      4  N   VAL A   3      16.993  -8.037 -17.760  1.00 -0.40
ATOM      5  H   VAL A   3      17.222  -7.453 -18.535  1.00  0.40
ATOM      6  CA  VAL A   3      16.107  -7.419 -16.733  1.00  0.00
ATOM      7  CB  VAL A   3      16.269  -5.903 -16.535  1.00  0.00
ATOM      8  CG1 VAL A   3      15.283  -5.404 -15.502  1.00  0.00
ATOM      9  CG2 VAL A   3      17.666  -5.466 -16.113  1.00  0.00
ATOM     10  C   VAL A   3      14.669  -7.755 -17.123  1.00  0.55
ATOM     11  O   VAL A   3      14.125  -7.204 -18.095  1.00 -0.55
ATOM     12  N   ILE A   4      14.072  -8.639 -16.383  1.00 -0.40
ATOM     13  H   ILE A   4      14.512  -9.101 -15.616  1.00  0.40
ATOM     14  CA  ILE A   4      12.656  -8.995 -16.677  1.00  0.00
ATOM     15  CB  ILE A   4      12.546 -10.506 -16.596  1.00  0.00
ATOM     16  CG2 ILE A   4      11.132 -11.017 -16.786  1.00  0.00
ATOM     17  CG1 ILE A   4      13.586 -11.052 -17.616  1.00  0.00
ATOM     18  CD1 ILE A   4      13.725 -12.568 -17.376  1.00  0.00
ATOM     19  C   ILE A   4      11.850  -8.257 -15.632  1.00  0.55
ATOM     20  O   ILE A   4      11.950  -8.686 -14.487  1.00 -0.55
ATOM     21  N   ASN A   5      11.188  -7.189 -15.991  1.00 -0.40
ATOM     22  H   ASN A   5      11.172  -6.861 -16.933  1.00  0.40
ATOM     23  CA  ASN A   5      10.424  -6.409 -15.014  1.00  0.00
ATOM     24  CB  ASN A   5      11.345  -5.293 -14.478  1.00  0.00
ATOM     25  CG  ASN A   5      11.507  -4.197 -15.497  1.00  0.55
ATOM     26  OD1 ASN A   5      11.426  -4.466 -16.699  1.00 -0.55
ATOM     27  ND2 ASN A   5      11.717  -2.929 -15.181  1.00 -0.78
ATOM     28 HD21 ASN A   5      11.776  -2.656 -14.221  1.00  0.39
ATOM     29 HD22 ASN A   5      11.817  -2.244 -15.903  1.00  0.39
ATOM     30  C   ASN A   5       9.146  -5.812 -15.561  1.00  0.55
ATOM     31  O   ASN A   5       8.660  -4.755 -15.093  1.00 -0.55
ATOM     32  N   THR A   6       8.573  -6.475 -16.564  1.00 -0.40
ATOM     33  H   THR A   6       8.954  -7.320 -16.930  1.00  0.40
ATOM     34  CA  THR A   6       7.336  -5.993 -17.193  1.00  0.00
ATOM     35  CB  THR A   6       7.495  -6.026 -18.718  1.00  0.00
ATOM     36  OG1 THR A   6       7.625  -7.403 -19.111  1.00 -0.49
ATOM     37  HG1 THR A   6       7.563  -7.412 -20.069  1.00  0.49
ATOM     38  CG2 THR A   6       8.740  -5.225 -19.136  1.00  0.00
ATOM     39  C   THR A   6       6.232  -6.939 -16.733  1.00  0.55
ATOM     40  O   THR A   6       6.611  -8.029 -16.299  1.00 -0.55
ATOM     41  N   PHE A   7       4.972  -6.560 -16.843  1.00 -0.40
ATOM     42  H   PHE A   7       4.688  -5.677 -17.207  1.00  0.40
ATOM     43  CA  PHE A   7       3.912  -7.502 -16.400  1.00  0.00
ATOM     44  CB  PHE A   7       2.545  -6.816 -16.648  1.00  0.12
ATOM     45  CG  PHE A   7       2.234  -5.716 -15.659  1.00 -0.12
ATOM     46  CD1 PHE A   7       2.080  -6.016 -14.292  1.00 -0.12
ATOM     47  HD1 PHE A   7       2.188  -7.032 -13.942  1.00  0.12
ATOM     48  CE1 PHE A   7       1.787  -4.996 -13.396  1.00 -0.12
ATOM     49  HE1 PHE A   7       1.638  -5.215 -12.349  1.00  0.12
ATOM     50  CZ  PHE A   7       1.687  -3.671 -13.868  1.00 -0.12
ATOM     51  HZ  PHE A   7       1.486  -2.873 -13.169  1.00  0.12
ATOM     52  CD2 PHE A   7       2.089  -4.405 -16.107  1.00 -0.12
ATOM     53  HD2 PHE A   7       2.168  -4.189 -17.162  1.00  0.12
ATOM     54  CE2 PHE A   7       1.843  -3.376 -15.212  1.00 -0.12
ATOM     55  HE2 PHE A   7       1.773  -2.355 -15.558  1.00  0.12
ATOM     56  C   PHE A   7       3.988  -8.873 -17.043  1.00  0.55
ATOM     57  O   PHE A   7       3.930  -9.931 -16.338  1.00 -0.55
ATOM     58  N   ASP A   8       4.076  -8.953 -18.383  1.00 -0.40
ATOM     59  H   ASP A   8       4.106  -8.140 -18.960  1.00  0.40
ATOM     60  CA  ASP A   8       4.135 -10.249 -19.088  1.00  0.00
ATOM     61  CB  ASP A   8       4.031 -10.089 -20.627  1.00  0.00
ATOM     62  CG  ASP A   8       2.588  -9.770 -20.943  1.00  0.10
ATOM     63  OD1 ASP A   8       1.754 -10.653 -20.640  1.00 -0.55
ATOM     64  OD2 ASP A   8       2.462  -8.627 -21.418  1.00 -0.55
ATOM     65  C   ASP A   8       5.421 -11.049 -18.947  1.00  0.55
ATOM     66  O   ASP A   8       5.378 -12.269 -18.851  1.00 -0.55
ATOM     67  N   GLY A   9       6.548 -10.322 -19.006  1.00 -0.40
ATOM     68  H   GLY A   9       6.591  -9.338 -19.155  1.00  0.40
ATOM     69  CA  GLY A   9       7.803 -11.083 -18.828  1.00  0.00
ATOM     70  C   GLY A   9       7.792 -11.756 -17.443  1.00  0.55
ATOM     71  O   GLY A   9       8.086 -12.963 -17.360  1.00 -0.55
ATOM     72  N   VAL A  10       7.485 -11.016 -16.366  1.00 -0.40
ATOM     73  H   VAL A  10       7.259 -10.048 -16.433  1.00  0.40
ATOM     74  CA  VAL A  10       7.464 -11.599 -15.010  1.00  0.00
ATOM     75  CB  VAL A  10       7.388 -10.553 -13.892  1.00  0.00
ATOM     76  CG1 VAL A  10       7.386 -11.181 -12.494  1.00  0.00
ATOM     77  CG2 VAL A  10       8.560  -9.576 -13.991  1.00  0.00
ATOM     78  C   VAL A  10       6.322 -12.605 -14.848  1.00  0.55
ATOM     79  O   VAL A  10       6.519 -13.655 -14.242  1.00 -0.55
ATOM     80  N   ALA A  11       5.167 -12.365 -15.417  1.00 -0.40
ATOM     81  H   ALA A  11       5.009 -11.540 -15.953  1.00  0.40
ATOM     82  CA  ALA A  11       4.038 -13.274 -15.314  1.00  0.00
ATOM     83  CB  ALA A  11       2.713 -12.733 -15.889  1.00  0.00
ATOM     84  C   ALA A  11       4.389 -14.583 -16.026  1.00  0.55
ATOM     85  O   ALA A  11       4.042 -15.634 -15.517  1.00 -0.55
ATOM     86  N   ASP A  12       5.050 -14.457 -17.191  1.00 -0.40
ATOM     87  H   ASP A  12       5.317 -13.590 -17.603  1.00  0.40
ATOM     88  CA  ASP A  12       5.392 -15.710 -17.887  1.00  0.00
ATOM     89  CB  ASP A  12       5.950 -15.433 -19.272  1.00  0.00
ATOM     90  CG  ASP A  12       4.809 -15.091 -20.202  1.00  0.10
ATOM     91  OD1 ASP A  12       3.608 -15.246 -19.848  1.00 -0.55
ATOM     92  OD2 ASP A  12       5.220 -14.674 -21.315  1.00 -0.55
ATOM     93  C   ASP A  12       6.440 -16.470 -17.120  1.00  0.55
ATOM     94  O   ASP A  12       6.401 -17.688 -17.034  1.00 -0.55
ATOM     95  N   TYR A  13       7.400 -15.716 -16.618  1.00 -0.40
ATOM     96  H   TYR A  13       7.421 -14.726 -16.734  1.00  0.40
ATOM     97  CA  TYR A  13       8.517 -16.321 -15.838  1.00  0.00
ATOM     98  CB  TYR A  13       9.528 -15.218 -15.495  1.00  0.12
ATOM     99  CG  TYR A  13      10.857 -15.763 -15.081  1.00 -0.12
ATOM    100  CD1 TYR A  13      11.025 -16.287 -13.802  1.00 -0.12
ATOM    101  HD1 TYR A  13      10.183 -16.269 -13.127  1.00  0.12
ATOM    102  CE1 TYR A  13      12.217 -16.831 -13.348  1.00 -0.12
ATOM    103  HE1 TYR A  13      12.310 -17.255 -12.360  1.00  0.12
ATOM    104  CZ  TYR A  13      13.280 -16.800 -14.232  1.00  0.06
ATOM    105  OH  TYR A  13      14.503 -17.285 -13.795  1.00 -0.49
ATOM    106  HH  TYR A  13      14.497 -17.283 -12.835  1.00  0.43
ATOM    107  CD2 TYR A  13      11.943 -15.767 -15.969  1.00 -0.12
ATOM    108  HD2 TYR A  13      11.846 -15.372 -16.969  1.00  0.12
ATOM    109  CE2 TYR A  13      13.153 -16.297 -15.519  1.00 -0.12
ATOM    110  HE2 TYR A  13      14.005 -16.316 -16.183  1.00  0.12
ATOM    111  C   TYR A  13       8.019 -17.119 -14.644  1.00  0.55
ATOM    112  O   TYR A  13       8.424 -18.276 -14.395  1.00 -0.55
ATOM    113  N   LEU A  14       7.100 -16.494 -13.897  1.00 -0.40
ATOM    114  H   LEU A  14       6.793 -15.571 -14.114  1.00  0.40
ATOM    115  CA  LEU A  14       6.466 -17.116 -12.696  1.00  0.00
ATOM    116  CB  LEU A  14       5.439 -16.167 -12.076  1.00  0.00
ATOM    117  CG  LEU A  14       6.026 -14.992 -11.281  1.00  0.00
ATOM    118  CD1 LEU A  14       4.925 -13.953 -11.038  1.00  0.00
ATOM    119  CD2 LEU A  14       6.608 -15.537  -9.993  1.00  0.00
ATOM    120  C   LEU A  14       5.759 -18.417 -13.020  1.00  0.55
ATOM    121  O   LEU A  14       5.887 -19.465 -12.365  1.00 -0.55
ATOM    122  N   GLN A  15       4.997 -18.320 -14.103  1.00 -0.40
ATOM    123  H   GLN A  15       4.886 -17.492 -14.647  1.00  0.40
ATOM    124  CA  GLN A  15       4.271 -19.539 -14.511  1.00  0.00
ATOM    125  CB  GLN A  15       3.242 -19.235 -15.560  1.00  0.00
ATOM    126  CG  GLN A  15       1.993 -18.450 -15.209  1.00  0.00
ATOM    127  CD  GLN A  15       1.053 -18.699 -16.416  1.00  0.55
ATOM    128  OE1 GLN A  15       1.315 -18.171 -17.517  1.00 -0.55
ATOM    129  NE2 GLN A  15       0.048 -19.519 -16.139  1.00 -0.78
ATOM    130 HE21 GLN A  15      -0.620 -19.749 -16.847  1.00  0.39
ATOM    131 HE22 GLN A  15      -0.043 -19.908 -15.222  1.00  0.39
ATOM    132  C   GLN A  15       5.193 -20.634 -15.081  1.00  0.55
ATOM    133  O   GLN A  15       4.839 -21.802 -14.957  1.00 -0.55
ATOM    134  N   THR A  16       6.284 -20.233 -15.716  1.00 -0.40
ATOM    135  H   THR A  16       6.514 -19.270 -15.831  1.00  0.40
ATOM    136  CA  THR A  16       7.211 -21.195 -16.283  1.00  0.00
ATOM    137  CB  THR A  16       8.108 -20.626 -17.410  1.00  0.00
ATOM    138  OG1 THR A  16       7.259 -19.900 -18.296  1.00 -0.49
ATOM    139  HG1 THR A  16       6.981 -19.117 -17.815  1.00  0.49
ATOM    140  CG2 THR A  16       8.810 -21.765 -18.173  1.00  0.00
ATOM    141  C   THR A  16       8.162 -21.733 -15.234  1.00  0.55
ATOM    142  O   THR A  16       8.299 -22.967 -15.218  1.00 -0.55
ATOM    143  N   TYR A  17       8.773 -20.886 -14.447  1.00 -0.40
ATOM    144  H   TYR A  17       8.625 -19.901 -14.488  1.00  0.40
ATOM    145  CA  TYR A  17       9.721 -21.377 -13.449  1.00  0.00
ATOM    146  CB  TYR A  17      11.033 -20.515 -13.591  1.00  0.12
ATOM    147  CG  TYR A  17      11.478 -20.514 -15.040  1.00 -0.12
ATOM    148  CD1 TYR A  17      12.130 -21.636 -15.596  1.00 -0.12
ATOM    149  HD1 TYR A  17      12.305 -22.500 -14.973  1.00  0.12
ATOM    150  CE1 TYR A  17      12.555 -21.666 -16.925  1.00 -0.12
ATOM    151  HE1 TYR A  17      13.056 -22.528 -17.340  1.00  0.12
ATOM    152  CZ  TYR A  17      12.302 -20.532 -17.687  1.00  0.06
ATOM    153  OH  TYR A  17      12.619 -20.477 -19.033  1.00 -0.49
ATOM    154  HH  TYR A  17      12.363 -19.613 -19.363  1.00  0.43
ATOM    155  CD2 TYR A  17      11.256 -19.401 -15.851  1.00 -0.12
ATOM    156  HD2 TYR A  17      10.767 -18.530 -15.440  1.00  0.12
ATOM    157  CE2 TYR A  17      11.655 -19.401 -17.171  1.00 -0.12
ATOM    158  HE2 TYR A  17      11.471 -18.541 -17.798  1.00  0.12
ATOM    159  C   TYR A  17       9.234 -21.420 -12.010  1.00  0.55
ATOM    160  O   TYR A  17      10.026 -21.911 -11.202  1.00 -0.55
ATOM    161  N   HSD A  18       8.058 -20.995 -11.640  1.00 -0.40
ATOM    162  H   HSD A  18       7.420 -20.623 -12.308  1.00  0.40
ATOM    163  CA  HSD A  18       7.567 -21.013 -10.282  1.00  0.00
ATOM    164  CB  HSD A  18       7.255 -22.412  -9.742  1.00  0.12
ATOM    165  ND1 HSD A  18       5.350 -22.085 -11.391  1.00 -0.40
ATOM    166  HD1 HSD A  18       5.522 -21.119 -11.582  1.00  0.40
ATOM    167  CG  HSD A  18       6.073 -22.863 -10.532  1.00 -0.12
ATOM    168  CE1 HSD A  18       4.387 -22.849 -11.917  1.00  0.15
ATOM    169  HE1 HSD A  18       3.667 -22.489 -12.652  1.00  0.12
ATOM    170  NE2 HSD A  18       4.445 -24.074 -11.420  1.00 -0.56
ATOM    171  CD2 HSD A  18       5.512 -24.100 -10.552  1.00  0.15
ATOM    172  HD2 HSD A  18       5.776 -25.007 -10.022  1.00  0.12
ATOM    173  C   HSD A  18       8.486 -20.307  -9.289  1.00  0.55
ATOM    174  O   HSD A  18       8.646 -20.775  -8.185  1.00 -0.55
ATOM    175  N   LYS A  19       8.996 -19.177  -9.676  1.00 -0.40
ATOM    176  H   LYS A  19       8.837 -18.844 -10.601  1.00  0.40
ATOM    177  CA  LYS A  19       9.813 -18.307  -8.860  1.00  0.00
ATOM    178  CB  LYS A  19      11.113 -19.018  -8.541  1.00  0.00
ATOM    179  CG  LYS A  19      11.991 -19.124  -9.779  1.00  0.00
ATOM    180  CD  LYS A  19      13.185 -20.018  -9.647  1.00  0.00
ATOM    181  CE  LYS A  19      14.249 -19.494 -10.618  1.00  0.33
ATOM    182  NZ  LYS A  19      15.420 -20.420 -10.717  1.00 -0.32
ATOM    183  HZ1 LYS A  19      15.100 -21.350 -11.056  1.00  0.33
ATOM    184  HZ2 LYS A  19      15.859 -20.525  -9.780  1.00  0.33
ATOM    185  HZ3 LYS A  19      16.116 -20.029 -11.384  1.00  0.33
ATOM    186  C   LYS A  19       9.993 -17.020  -9.667  1.00  0.55
ATOM    187  O   LYS A  19       9.771 -16.952 -10.895  1.00 -0.55
ATOM    188  N   LEU A  20      10.378 -15.979  -8.953  1.00 -0.40
ATOM    189  H   LEU A  20      10.494 -16.018  -7.964  1.00  0.40
ATOM    190  CA  LEU A  20      10.655 -14.702  -9.595  1.00  0.00
ATOM    191  CB  LEU A  20      10.775 -13.519  -8.588  1.00  0.00
ATOM    192  CG  LEU A  20       9.470 -12.962  -7.959  1.00  0.00
ATOM    193  CD1 LEU A  20       9.842 -11.945  -6.902  1.00  0.00
ATOM    194  CD2 LEU A  20       8.540 -12.320  -8.967  1.00  0.00
ATOM    195  C   LEU A  20      12.022 -14.693 -10.299  1.00  0.55
ATOM    196  O   LEU A  20      12.918 -15.398  -9.815  1.00 -0.55
ATOM    197  N   PRO A  21      12.156 -13.855 -11.321  1.00 -0.20
ATOM    198  CD  PRO A  21      11.077 -13.073 -11.927  1.00  0.10
ATOM    199  CA  PRO A  21      13.437 -13.676 -12.023  1.00  0.10
ATOM    200  CB  PRO A  21      13.188 -12.626 -13.078  1.00  0.00
ATOM    201  CG  PRO A  21      11.739 -12.352 -13.069  1.00  0.00
ATOM    202  C   PRO A  21      14.474 -13.211 -11.006  1.00  0.55
ATOM    203  O   PRO A  21      14.181 -12.619  -9.964  1.00 -0.55
ATOM    204  N   ASP A  22      15.740 -13.397 -11.342  1.00 -0.40
ATOM    205  H   ASP A  22      15.985 -13.802 -12.219  1.00  0.40
ATOM    206  CA  ASP A  22      16.859 -13.044 -10.498  1.00  0.00
ATOM    207  CB  ASP A  22      18.200 -13.555 -11.095  1.00  0.00
ATOM    208  CG  ASP A  22      18.099 -15.082 -11.055  1.00  0.10
ATOM    209  OD1 ASP A  22      17.236 -15.690 -10.347  1.00 -0.55
ATOM    210  OD2 ASP A  22      18.916 -15.723 -11.777  1.00 -0.55
ATOM    211  C   ASP A  22      17.038 -11.587 -10.209  1.00  0.55
ATOM    212  O   ASP A  22      17.916 -11.326  -9.369  1.00 -0.55
ATOM    213  N   ASN A  23      16.341 -10.659 -10.820  1.00 -0.40
ATOM    214  H   ASN A  23      15.639 -10.870 -11.497  1.00  0.40
ATOM    215  CA  ASN A  23      16.571  -9.236 -10.524  1.00  0.00
ATOM    216  CB  ASN A  23      16.326  -8.442 -11.803  1.00  0.00
ATOM    217  CG  ASN A  23      14.973  -8.757 -12.424  1.00  0.55
ATOM    218  OD1 ASN A  23      14.761  -9.889 -12.907  1.00 -0.55
ATOM    219  ND2 ASN A  23      14.083  -7.761 -12.405  1.00 -0.78
ATOM    220 HD21 ASN A  23      14.327  -6.880 -12.000  1.00  0.39
ATOM    221 HD22 ASN A  23      13.173  -7.897 -12.796  1.00  0.39
ATOM    222  C   ASN A  23      15.722  -8.732  -9.359  1.00  0.55
ATOM    223  O   ASN A  23      15.748  -7.539  -9.060  1.00 -0.55
ATOM    224  N   TYR A  24      14.997  -9.618  -8.725  1.00 -0.40
ATOM    225  H   TYR A  24      14.985 -10.578  -8.994  1.00  0.40
ATOM    226  CA  TYR A  24      14.162  -9.268  -7.591  1.00  0.00
ATOM    227  CB  TYR A  24      12.841 -10.106  -7.635  1.00  0.12
ATOM    228  CG  TYR A  24      11.971  -9.391  -8.629  1.00 -0.12
ATOM    229  CD1 TYR A  24      11.299  -8.220  -8.263  1.00 -0.12
ATOM    230  HD1 TYR A  24      11.365  -7.877  -7.242  1.00  0.12
ATOM    231  CE1 TYR A  24      10.553  -7.490  -9.169  1.00 -0.12
ATOM    232  HE1 TYR A  24      10.056  -6.578  -8.872  1.00  0.12
ATOM    233  CZ  TYR A  24      10.462  -7.963 -10.476  1.00  0.06
ATOM    234  OH  TYR A  24       9.680  -7.287 -11.405  1.00 -0.49
ATOM    235  HH  TYR A  24       9.165  -6.627 -10.936  1.00  0.43
ATOM    236  CD2 TYR A  24      11.913  -9.820  -9.940  1.00 -0.12
ATOM    237  HD2 TYR A  24      12.470 -10.692 -10.252  1.00  0.12
ATOM    238  CE2 TYR A  24      11.130  -9.119 -10.862  1.00 -0.12
ATOM    239  HE2 TYR A  24      11.043  -9.477 -11.878  1.00  0.12
ATOM    240  C   TYR A  24      14.764  -9.534  -6.232  1.00  0.55
ATOM    241  O   TYR A  24      15.365 -10.597  -6.153  1.00 -0.55
ATOM    242  N   ILE A  25      14.561  -8.696  -5.232  1.00 -0.40
ATOM    243  H   ILE A  25      14.067  -7.840  -5.361  1.00  0.40
ATOM    244  CA  ILE A  25      15.038  -8.950  -3.877  1.00  0.00
ATOM    245  CB  ILE A  25      16.326  -8.192  -3.481  1.00  0.00
ATOM    246  CG2 ILE A  25      17.566  -8.889  -4.056  1.00  0.00
ATOM    247  CG1 ILE A  25      16.322  -6.709  -3.870  1.00  0.00
ATOM    248  CD1 ILE A  25      17.601  -6.045  -3.346  1.00  0.00
ATOM    249  C   ILE A  25      13.950  -8.515  -2.886  1.00  0.55
ATOM    250  O   ILE A  25      13.309  -7.552  -3.241  1.00 -0.55
ATOM    251  N   THR A  26      13.773  -9.140  -1.750  1.00 -0.40
ATOM    252  H   THR A  26      14.311  -9.942  -1.503  1.00  0.40
ATOM    253  CA  THR A  26      12.783  -8.716  -0.770  1.00  0.00
ATOM    254  CB  THR A  26      12.528  -9.786   0.303  1.00  0.00
ATOM    255  OG1 THR A  26      13.694  -9.881   1.116  1.00 -0.49
ATOM    256  HG1 THR A  26      13.504 -10.554   1.773  1.00  0.49
ATOM    257  CG2 THR A  26      12.324 -11.127  -0.344  1.00  0.00
ATOM    258  C   THR A  26      13.224  -7.400  -0.140  1.00  0.55
ATOM    259  O   THR A  26      14.357  -6.901  -0.315  1.00 -0.55
ATOM    260  N   LYS A  27      12.287  -6.769   0.542  1.00 -0.40
ATOM    261  H   LYS A  27      11.367  -7.146   0.596  1.00  0.40
ATOM    262  CA  LYS A  27      12.460  -5.526   1.257  1.00  0.00
ATOM    263  CB  LYS A  27      11.181  -4.959   1.855  1.00  0.00
ATOM    264  CG  LYS A  27      10.102  -4.405   0.945  1.00  0.00
ATOM    265  CD  LYS A  27       8.750  -4.452   1.677  1.00  0.00
ATOM    266  CE  LYS A  27       7.559  -4.131   0.800  1.00  0.33
ATOM    267  NZ  LYS A  27       6.252  -4.452   1.438  1.00 -0.32
ATOM    268  HZ1 LYS A  27       6.150  -3.905   2.316  1.00  0.33
ATOM    269  HZ2 LYS A  27       6.214  -5.468   1.657  1.00  0.33
ATOM    270  HZ3 LYS A  27       5.479  -4.210   0.786  1.00  0.33
ATOM    271  C   LYS A  27      13.546  -5.724   2.363  1.00  0.55
ATOM    272  O   LYS A  27      14.371  -4.798   2.524  1.00 -0.55
ATOM    273  N   SER A  28      13.524  -6.835   3.061  1.00 -0.40
ATOM    274  H   SER A  28      12.843  -7.551   2.929  1.00  0.40
ATOM    275  CA  SER A  28      14.554  -7.060   4.102  1.00  0.00
ATOM    276  CB  SER A  28      14.180  -8.226   4.985  1.00  0.00
ATOM    277  OG  SER A  28      14.628  -9.515   4.622  1.00 -0.49
ATOM    278  HG  SER A  28      14.293 -10.111   5.296  1.00  0.49
ATOM    279  C   SER A  28      15.937  -7.179   3.452  1.00  0.55
ATOM    280  O   SER A  28      16.867  -6.489   3.907  1.00 -0.55
ATOM    281  N   GLU A  29      16.051  -7.999   2.392  1.00 -0.40
ATOM    282  H   GLU A  29      15.287  -8.547   2.061  1.00  0.40
ATOM    283  CA  GLU A  29      17.290  -8.135   1.672  1.00  0.00
ATOM    284  CB  GLU A  29      17.101  -8.912   0.350  1.00  0.00
ATOM    285  CG  GLU A  29      17.067 -10.380   0.712  1.00  0.00
ATOM    286  CD  GLU A  29      16.359 -11.242  -0.303  1.00  0.10
ATOM    287  OE1 GLU A  29      16.171 -10.866  -1.480  1.00 -0.55
ATOM    288  OE2 GLU A  29      15.927 -12.350   0.128  1.00 -0.55
ATOM    289  C   GLU A  29      17.900  -6.827   1.208  1.00  0.55
ATOM    290  O   GLU A  29      19.127  -6.597   1.301  1.00 -0.55
ATOM    291  N   ALA A  30      17.009  -6.004   0.662  1.00 -0.40
ATOM    292  H   ALA A  30      16.044  -6.240   0.586  1.00  0.40
ATOM    293  CA  ALA A  30      17.400  -4.684   0.135  1.00  0.00
ATOM    294  CB  ALA A  30      16.185  -4.078  -0.557  1.00  0.00
ATOM    295  C   ALA A  30      18.008  -3.761   1.193  1.00  0.55
ATOM    296  O   ALA A  30      19.015  -3.059   1.036  1.00 -0.55
ATOM    297  N   GLN A  31      17.328  -3.779   2.338  1.00 -0.40
ATOM    298  H   GLN A  31      16.515  -4.344   2.445  1.00  0.40
ATOM    299  CA  GLN A  31      17.698  -2.998   3.511  1.00  0.00
ATOM    300  CB  GLN A  31      16.700  -3.141   4.643  1.00  0.00
ATOM    301  CG  GLN A  31      15.300  -2.718   4.234  1.00  0.00
ATOM    302  CD  GLN A  31      14.294  -2.788   5.368  1.00  0.55
ATOM    303  OE1 GLN A  31      13.963  -1.687   5.817  1.00 -0.55
ATOM    304  NE2 GLN A  31      13.796  -3.926   5.881  1.00 -0.78
ATOM    305 HE21 GLN A  31      13.134  -3.889   6.630  1.00  0.39
ATOM    306 HE22 GLN A  31      14.086  -4.810   5.513  1.00  0.39
ATOM    307  C   GLN A  31      19.099  -3.444   3.943  1.00  0.55
ATOM    308  O   GLN A  31      19.888  -2.569   4.269  1.00 -0.55
ATOM    309  N   ALA A  32      19.253  -4.754   3.872  1.00 -0.40
ATOM    310  H   ALA A  32      18.510  -5.349   3.577  1.00  0.40
ATOM    311  CA  ALA A  32      20.500  -5.431   4.211  1.00  0.00
ATOM    312  CB  ALA A  32      20.493  -6.930   4.090  1.00  0.00
ATOM    313  C   ALA A  32      21.607  -4.845   3.322  1.00  0.55
ATOM    314  O   ALA A  32      22.731  -4.739   3.833  1.00 -0.55
ATOM    315  N   LEU A  33      21.311  -4.450   2.092  1.00 -0.40
ATOM    316  H   LEU A  33      20.398  -4.519   1.698  1.00  0.40
ATOM    317  CA  LEU A  33      22.357  -3.884   1.258  1.00  0.00
ATOM    318  CB  LEU A  33      22.135  -4.136  -0.238  1.00  0.00
ATOM    319  CG  LEU A  33      21.779  -5.612  -0.475  1.00  0.00
ATOM    320  CD1 LEU A  33      21.481  -5.834  -1.940  1.00  0.00
ATOM    321  CD2 LEU A  33      22.911  -6.488   0.024  1.00  0.00
ATOM    322  C   LEU A  33      22.450  -2.396   1.468  1.00  0.55
ATOM    323  O   LEU A  33      23.265  -1.801   0.764  1.00 -0.55
ATOM    324  N   GLY A  34      21.641  -1.829   2.330  1.00 -0.40
ATOM    325  H   GLY A  34      20.958  -2.311   2.872  1.00  0.40
ATOM    326  CA  GLY A  34      21.774  -0.373   2.490  1.00  0.00
ATOM    327  C   GLY A  34      20.646   0.455   1.912  1.00  0.55
ATOM    328  O   GLY A  34      20.850   1.663   1.794  1.00 -0.55
ATOM    329  N   TRP A  35      19.542  -0.227   1.591  1.00 -0.40
ATOM    330  H   TRP A  35      19.459  -1.214   1.705  1.00  0.40
ATOM    331  CA  TRP A  35      18.395   0.472   1.052  1.00  0.00
ATOM    332  CB  TRP A  35      17.413  -0.521   0.459  1.00  0.12
ATOM    333  CG  TRP A  35      16.126   0.047  -0.111  1.00 -0.12
ATOM    334  CD1 TRP A  35      15.966   1.059  -1.031  1.00 -0.12
ATOM    335  HD1 TRP A  35      16.756   1.653  -1.465  1.00  0.12
ATOM    336  NE1 TRP A  35      14.618   1.180  -1.300  1.00 -0.40
ATOM    337  HE1 TRP A  35      14.236   1.815  -1.935  1.00  0.40
ATOM    338  CE2 TRP A  35      13.885   0.291  -0.560  1.00  0.00
ATOM    339  CD2 TRP A  35      14.793  -0.438   0.202  1.00  0.00
ATOM    340  CE3 TRP A  35      14.327  -1.408   1.089  1.00 -0.12
ATOM    341  HE3 TRP A  35      14.989  -1.960   1.741  1.00  0.12
ATOM    342  CZ3 TRP A  35      12.972  -1.648   1.111  1.00 -0.12
ATOM    343  HZ3 TRP A  35      12.582  -2.429   1.748  1.00  0.12
ATOM    344  CZ2 TRP A  35      12.492   0.088  -0.535  1.00 -0.12
ATOM    345  HZ2 TRP A  35      11.788   0.648  -1.131  1.00  0.12
ATOM    346  CH2 TRP A  35      12.092  -0.902   0.328  1.00 -0.12
ATOM    347  HH2 TRP A  35      11.036  -1.115   0.404  1.00  0.12
ATOM    348  C   TRP A  35      17.652   1.229   2.157  1.00  0.55
ATOM    349  O   TRP A  35      17.319   0.631   3.180  1.00 -0.55
ATOM    350  N   VAL A  36      17.398   2.503   1.833  1.00 -0.40
ATOM    351  H   VAL A  36      17.709   2.885   0.966  1.00  0.40
ATOM    352  CA  VAL A  36      16.660   3.433   2.691  1.00  0.00
ATOM    353  CB  VAL A  36      17.450   4.649   3.192  1.00  0.00
ATOM    354  CG1 VAL A  36      16.648   5.384   4.245  1.00  0.00
ATOM    355  CG2 VAL A  36      18.811   4.283   3.760  1.00  0.00
ATOM    356  C   VAL A  36      15.551   3.940   1.762  1.00  0.55
ATOM    357  O   VAL A  36      15.938   4.746   0.898  1.00 -0.55
ATOM    358  N   ALA A  37      14.332   3.417   1.956  1.00 -0.40
ATOM    359  H   ALA A  37      14.129   2.772   2.689  1.00  0.40
ATOM    360  CA  ALA A  37      13.223   3.787   1.069  1.00  0.00
ATOM    361  CB  ALA A  37      11.904   3.144   1.465  1.00  0.00
ATOM    362  C   ALA A  37      13.120   5.297   0.914  1.00  0.55
ATOM    363  O   ALA A  37      12.985   5.735  -0.250  1.00 -0.55
ATOM    364  N   SER A  38      13.155   6.050   1.998  1.00 -0.40
ATOM    365  H   SER A  38      13.251   5.705   2.928  1.00  0.40
ATOM    366  CA  SER A  38      13.042   7.494   1.789  1.00  0.00
ATOM    367  CB  SER A  38      12.904   8.310   3.079  1.00  0.00
ATOM    368  OG  SER A  38      13.873   7.799   3.987  1.00 -0.49
ATOM    369  HG  SER A  38      13.492   7.000   4.359  1.00  0.49
ATOM    370  C   SER A  38      14.220   8.080   1.002  1.00  0.55
ATOM    371  O   SER A  38      14.056   9.224   0.533  1.00 -0.55
ATOM    372  N   LYS A  39      15.343   7.430   0.811  1.00 -0.40
ATOM    373  H   LYS A  39      15.518   6.513   1.164  1.00  0.40
ATOM    374  CA  LYS A  39      16.410   8.079   0.036  1.00  0.00
ATOM    375  CB  LYS A  39      17.766   7.511   0.382  1.00  0.00
ATOM    376  CG  LYS A  39      17.926   6.529   1.525  1.00  0.00
ATOM    377  CD  LYS A  39      19.285   6.772   2.215  1.00  0.00
ATOM    378  CE  LYS A  39      19.281   8.268   2.589  1.00  0.33
ATOM    379  NZ  LYS A  39      18.012   8.835   1.990  1.00 -0.32
ATOM    380  HZ1 LYS A  39      17.341   8.063   1.802  1.00  0.33
ATOM    381  HZ2 LYS A  39      18.236   9.324   1.100  1.00  0.33
ATOM    382  HZ3 LYS A  39      17.585   9.510   2.658  1.00  0.33
ATOM    383  C   LYS A  39      16.149   7.836  -1.458  1.00  0.55
ATOM    384  O   LYS A  39      16.607   8.608  -2.310  1.00 -0.55
ATOM    385  N   GLY A  40      15.420   6.748  -1.705  1.00 -0.40
ATOM    386  H   GLY A  40      15.044   6.158  -0.995  1.00  0.40
ATOM    387  CA  GLY A  40      15.152   6.388  -3.115  1.00  0.00
ATOM    388  C   GLY A  40      16.499   5.869  -3.682  1.00  0.55
ATOM    389  O   GLY A  40      16.691   6.012  -4.881  1.00 -0.55
ATOM    390  N   ASN A  41      17.345   5.248  -2.879  1.00 -0.40
ATOM    391  H   ASN A  41      17.125   5.077  -1.923  1.00  0.40
ATOM    392  CA  ASN A  41      18.656   4.768  -3.321  1.00  0.00
ATOM    393  CB  ASN A  41      19.660   5.137  -2.190  1.00  0.00
ATOM    394  CG  ASN A  41      19.415   4.159  -1.063  1.00  0.55
ATOM    395  OD1 ASN A  41      18.331   3.582  -0.908  1.00 -0.55
ATOM    396  ND2 ASN A  41      20.429   3.913  -0.227  1.00 -0.78
ATOM    397 HD21 ASN A  41      20.307   3.273   0.532  1.00  0.39
ATOM    398 HD22 ASN A  41      21.308   4.370  -0.359  1.00  0.39
ATOM    399  C   ASN A  41      18.791   3.299  -3.673  1.00  0.55
ATOM    400  O   ASN A  41      19.893   2.721  -3.645  1.00 -0.55
ATOM    401  N   LEU A  42      17.706   2.602  -4.035  1.00 -0.40
ATOM    402  H   LEU A  42      16.800   3.014  -4.097  1.00  0.40
ATOM    403  CA  LEU A  42      17.801   1.167  -4.366  1.00  0.00
ATOM    404  CB  LEU A  42      16.422   0.571  -4.646  1.00  0.00
ATOM    405  CG  LEU A  42      16.306  -0.921  -4.883  1.00  0.00
ATOM    406  CD1 LEU A  42      16.789  -1.705  -3.667  1.00  0.00
ATOM    407  CD2 LEU A  42      14.872  -1.264  -5.270  1.00  0.00
ATOM    408  C   LEU A  42      18.772   0.859  -5.524  1.00  0.55
ATOM    409  O   LEU A  42      19.554  -0.096  -5.416  1.00 -0.55
ATOM    410  N   ALA A  43      18.691   1.648  -6.583  1.00 -0.40
ATOM    411  H   ALA A  43      18.078   2.431  -6.657  1.00  0.40
ATOM    412  CA  ALA A  43      19.569   1.338  -7.721  1.00  0.00
ATOM    413  CB  ALA A  43      18.966   2.065  -8.911  1.00  0.00
ATOM    414  C   ALA A  43      21.023   1.663  -7.424  1.00  0.55
ATOM    415  O   ALA A  43      21.910   1.165  -8.140  1.00 -0.55
ATOM    416  N   ASP A  44      21.277   2.449  -6.389  1.00 -0.40
ATOM    417  H   ASP A  44      20.549   2.839  -5.831  1.00  0.40
ATOM    418  CA  ASP A  44      22.631   2.795  -6.000  1.00  0.00
ATOM    419  CB  ASP A  44      22.782   3.960  -5.026  1.00  0.00
ATOM    420  CG  ASP A  44      21.953   5.126  -5.520  1.00  0.10
ATOM    421  OD1 ASP A  44      22.010   5.282  -6.761  1.00 -0.55
ATOM    422  OD2 ASP A  44      21.287   5.844  -4.743  1.00 -0.55
ATOM    423  C   ASP A  44      23.228   1.635  -5.195  1.00  0.55
ATOM    424  O   ASP A  44      24.440   1.429  -5.311  1.00 -0.55
ATOM    425  N   VAL A  45      22.369   0.991  -4.428  1.00 -0.40
ATOM    426  H   VAL A  45      21.396   1.201  -4.378  1.00  0.40
ATOM    427  CA  VAL A  45      22.884  -0.101  -3.600  1.00  0.00
ATOM    428  CB  VAL A  45      22.219   0.010  -2.191  1.00  0.00
ATOM    429  CG1 VAL A  45      22.421   1.426  -1.646  1.00  0.00
ATOM    430  CG2 VAL A  45      20.743  -0.327  -2.180  1.00  0.00
ATOM    431  C   VAL A  45      22.741  -1.504  -4.160  1.00  0.55
ATOM    432  O   VAL A  45      23.317  -2.484  -3.636  1.00 -0.55
ATOM    433  N   ALA A  46      21.930  -1.649  -5.197  1.00 -0.40
ATOM    434  H   ALA A  46      21.481  -0.861  -5.608  1.00  0.40
ATOM    435  CA  ALA A  46      21.617  -2.936  -5.830  1.00  0.00
ATOM    436  CB  ALA A  46      20.573  -3.708  -5.029  1.00  0.00
ATOM    437  C   ALA A  46      21.151  -2.620  -7.241  1.00  0.55
ATOM    438  O   ALA A  46      19.974  -2.679  -7.582  1.00 -0.55
ATOM    439  N   PRO A  47      22.177  -2.290  -8.036  1.00 -0.20
ATOM    440  CD  PRO A  47      23.616  -2.206  -7.719  1.00  0.10
ATOM    441  CA  PRO A  47      21.898  -1.931  -9.444  1.00  0.10
ATOM    442  CB  PRO A  47      23.244  -1.460  -9.974  1.00  0.00
ATOM    443  CG  PRO A  47      24.088  -1.185  -8.761  1.00  0.00
ATOM    444  C   PRO A  47      21.214  -3.138 -10.098  1.00  0.55
ATOM    445  O   PRO A  47      21.542  -4.317  -9.806  1.00 -0.55
ATOM    446  N   GLY A  48      20.258  -2.779 -10.942  1.00 -0.40
ATOM    447  H   GLY A  48      20.020  -1.826 -11.115  1.00  0.40
ATOM    448  CA  GLY A  48      19.500  -3.787 -11.667  1.00  0.00
ATOM    449  C   GLY A  48      18.460  -4.570 -10.889  1.00  0.55
ATOM    450  O   GLY A  48      17.785  -5.350 -11.547  1.00 -0.55
ATOM    451  N   LYS A  49      18.335  -4.351  -9.587  1.00 -0.40
ATOM    452  H   LYS A  49      18.914  -3.687  -9.122  1.00  0.40
ATOM    453  CA  LYS A  49      17.375  -5.032  -8.729  1.00  0.00
ATOM    454  CB  LYS A  49      17.926  -5.170  -7.312  1.00  0.00
ATOM    455  CG  LYS A  49      19.054  -6.088  -7.059  1.00  0.00
ATOM    456  CD  LYS A  49      18.842  -7.363  -7.836  1.00  0.00
ATOM    457  CE  LYS A  49      20.240  -7.929  -8.118  1.00  0.33
ATOM    458  NZ  LYS A  49      20.148  -9.389  -8.459  1.00 -0.32
ATOM    459  HZ1 LYS A  49      19.554  -9.511  -9.304  1.00  0.33
ATOM    460  HZ2 LYS A  49      19.725  -9.906  -7.661  1.00  0.33
ATOM    461  HZ3 LYS A  49      21.100  -9.762  -8.648  1.00  0.33
ATOM    462  C   LYS A  49      16.086  -4.197  -8.577  1.00  0.55
ATOM    463  O   LYS A  49      16.107  -2.958  -8.682  1.00 -0.55
ATOM    464  N   SER A  50      15.029  -4.926  -8.243  1.00 -0.40
ATOM    465  H   SER A  50      15.101  -5.913  -8.135  1.00  0.40
ATOM    466  CA  SER A  50      13.711  -4.380  -8.011  1.00  0.00
ATOM    467  CB  SER A  50      12.781  -4.725  -9.188  1.00  0.00
ATOM    468  OG  SER A  50      12.867  -4.002 -10.390  1.00 -0.49
ATOM    469  HG  SER A  50      12.033  -4.143 -10.844  1.00  0.49
ATOM    470  C   SER A  50      13.192  -5.095  -6.760  1.00  0.55
ATOM    471  O   SER A  50      13.549  -6.266  -6.525  1.00 -0.55
ATOM    472  N   ILE A  51      12.381  -4.448  -5.965  1.00 -0.40
ATOM    473  H   ILE A  51      12.132  -3.499  -6.138  1.00  0.40
ATOM    474  CA  ILE A  51      11.777  -5.049  -4.775  1.00  0.00
ATOM    475  CB  ILE A  51      11.084  -3.944  -3.913  1.00  0.00
ATOM    476  CG2 ILE A  51      10.270  -4.546  -2.766  1.00  0.00
ATOM    477  CG1 ILE A  51      12.133  -2.913  -3.492  1.00  0.00
ATOM    478  CD1 ILE A  51      13.226  -3.409  -2.600  1.00  0.00
ATOM    479  C   ILE A  51      10.739  -6.054  -5.232  1.00  0.55
ATOM    480  O   ILE A  51       9.897  -5.770  -6.131  1.00 -0.55
ATOM    481  N   GLY A  52      10.688  -7.239  -4.682  1.00 -0.40
ATOM    482  H   GLY A  52      11.340  -7.517  -3.981  1.00  0.40
ATOM    483  CA  GLY A  52       9.696  -8.229  -5.038  1.00  0.00
ATOM    484  C   GLY A  52       9.954  -9.502  -4.256  1.00  0.55
ATOM    485  O   GLY A  52      11.108  -9.792  -3.885  1.00 -0.55
ATOM    486  N   GLY A  53       8.846 -10.212  -4.027  1.00 -0.40
ATOM    487  H   GLY A  53       7.963  -9.891  -4.357  1.00  0.40
ATOM    488  CA  GLY A  53       8.797 -11.458  -3.317  1.00  0.00
ATOM    489  C   GLY A  53       8.214 -11.485  -1.916  1.00  0.55
ATOM    490  O   GLY A  53       7.977 -12.598  -1.430  1.00 -0.55
ATOM    491  N   ASP A  54       7.920 -10.323  -1.341  1.00 -0.40
ATOM    492  H   ASP A  54       8.103  -9.451  -1.788  1.00  0.40
ATOM    493  CA  ASP A  54       7.303 -10.247   0.001  1.00  0.00
ATOM    494  CB  ASP A  54       7.322  -8.786   0.474  1.00  0.00
ATOM    495  CG  ASP A  54       8.784  -8.444   0.755  1.00  0.10
ATOM    496  OD1 ASP A  54       9.238  -9.072   1.746  1.00 -0.55
ATOM    497  OD2 ASP A  54       9.364  -7.643  -0.019  1.00 -0.55
ATOM    498  C   ASP A  54       5.869 -10.753   0.005  1.00  0.55
ATOM    499  O   ASP A  54       5.163 -10.704  -1.011  1.00 -0.55
ATOM    500  N   ILE A  55       5.396 -11.225   1.127  1.00 -0.40
ATOM    501  H   ILE A  55       5.969 -11.292   1.940  1.00  0.40
ATOM    502  CA  ILE A  55       4.013 -11.689   1.300  1.00  0.00
ATOM    503  CB  ILE A  55       3.725 -12.284   2.698  1.00  0.00
ATOM    504  CG2 ILE A  55       2.232 -12.551   2.971  1.00  0.00
ATOM    505  CG1 ILE A  55       4.558 -13.587   2.828  1.00  0.00
ATOM    506  CD1 ILE A  55       3.737 -14.705   2.189  1.00  0.00
ATOM    507  C   ILE A  55       3.134 -10.440   1.118  1.00  0.55
ATOM    508  O   ILE A  55       3.504  -9.331   1.510  1.00 -0.55
ATOM    509  N   PHE A  56       2.000 -10.681   0.522  1.00 -0.40
ATOM    510  H   PHE A  56       1.791 -11.609   0.231  1.00  0.40
ATOM    511  CA  PHE A  56       0.953  -9.735   0.210  1.00  0.00
ATOM    512  CB  PHE A  56       0.565  -9.717  -1.293  1.00  0.12
ATOM    513  CG  PHE A  56      -0.506  -8.676  -1.530  1.00 -0.12
ATOM    514  CD1 PHE A  56      -0.206  -7.327  -1.368  1.00 -0.12
ATOM    515  HD1 PHE A  56       0.798  -7.040  -1.093  1.00  0.12
ATOM    516  CE1 PHE A  56      -1.158  -6.350  -1.549  1.00 -0.12
ATOM    517  HE1 PHE A  56      -0.909  -5.309  -1.405  1.00  0.12
ATOM    518  CZ  PHE A  56      -2.424  -6.716  -1.915  1.00 -0.12
ATOM    519  HZ  PHE A  56      -3.172  -5.952  -2.069  1.00  0.12
ATOM    520  CD2 PHE A  56      -1.807  -9.048  -1.893  1.00 -0.12
ATOM    521  HD2 PHE A  56      -2.067 -10.089  -2.017  1.00  0.12
ATOM    522  CE2 PHE A  56      -2.764  -8.044  -2.091  1.00 -0.12
ATOM    523  HE2 PHE A  56      -3.770  -8.308  -2.383  1.00  0.12
ATOM    524  C   PHE A  56      -0.213 -10.175   1.079  1.00  0.55
ATOM    525  O   PHE A  56      -0.703 -11.289   0.808  1.00 -0.55
ATOM    526  N   SER A  57      -0.570  -9.300   2.033  1.00 -0.40
ATOM    527  H   SER A  57      -0.160  -8.405   2.184  1.00  0.40
ATOM    528  CA  SER A  57      -1.681  -9.759   2.914  1.00  0.00
ATOM    529  CB  SER A  57      -1.460  -9.230   4.340  1.00  0.00
ATOM    530  OG  SER A  57      -0.176  -9.733   4.729  1.00 -0.49
ATOM    531  HG  SER A  57      -0.024  -9.410   5.620  1.00  0.49
ATOM    532  C   SER A  57      -3.088  -9.504   2.431  1.00  0.55
ATOM    533  O   SER A  57      -3.984  -9.914   3.203  1.00 -0.55
ATOM    534  N   ASN A  58      -3.285  -8.888   1.254  1.00 -0.40
ATOM    535  H   ASN A  58      -2.529  -8.536   0.708  1.00  0.40
ATOM    536  CA  ASN A  58      -4.616  -8.693   0.703  1.00  0.00
ATOM    537  CB  ASN A  58      -5.010 -10.107   0.212  1.00  0.00
ATOM    538  CG  ASN A  58      -6.288 -10.275  -0.572  1.00  0.55
ATOM    539  OD1 ASN A  58      -6.557  -9.283  -1.273  1.00 -0.55
ATOM    540  ND2 ASN A  58      -7.075 -11.330  -0.604  1.00 -0.78
ATOM    541 HD21 ASN A  58      -7.901 -11.320  -1.166  1.00  0.39
ATOM    542 HD22 ASN A  58      -6.846 -12.140  -0.065  1.00  0.39
ATOM    543  C   ASN A  58      -5.583  -8.193   1.776  1.00  0.55
ATOM    544  O   ASN A  58      -6.665  -8.769   2.054  1.00 -0.55
ATOM    545  N   ARG A  59      -5.176  -7.077   2.340  1.00 -0.40
ATOM    546  H   ARG A  59      -4.348  -6.625   2.019  1.00  0.40
ATOM    547  CA  ARG A  59      -5.845  -6.392   3.447  1.00  0.00
ATOM    548  CB  ARG A  59      -4.946  -5.301   4.041  1.00  0.00
ATOM    549  CG  ARG A  59      -3.604  -5.874   4.524  1.00  0.00
ATOM    550  CD  ARG A  59      -2.601  -4.742   4.785  1.00  0.35
ATOM    551  NE  ARG A  59      -1.233  -5.331   4.940  1.00 -0.35
ATOM    552  HE  ARG A  59      -0.623  -5.392   4.150  1.00  0.45
ATOM    553  CZ  ARG A  59      -0.828  -5.775   6.128  1.00  0.35
ATOM    554  NH1 ARG A  59      -1.603  -5.671   7.203  1.00 -0.70
ATOM    555 HH11 ARG A  59      -2.509  -5.253   7.129  1.00  0.40
ATOM    556 HH12 ARG A  59      -1.281  -6.011   8.087  1.00  0.40
ATOM    557  NH2 ARG A  59       0.344  -6.329   6.307  1.00 -0.70
ATOM    558 HH21 ARG A  59       0.972  -6.431   5.536  1.00  0.40
ATOM    559 HH22 ARG A  59       0.611  -6.650   7.216  1.00  0.40
ATOM    560  C   ARG A  59      -7.222  -5.897   3.110  1.00  0.55
ATOM    561  O   ARG A  59      -8.036  -5.881   4.032  1.00 -0.55
ATOM    562  N   GLU A  60      -7.547  -5.491   1.914  1.00 -0.40
ATOM    563  H   GLU A  60      -6.864  -5.461   1.190  1.00  0.40
ATOM    564  CA  GLU A  60      -8.873  -5.052   1.506  1.00  0.00
ATOM    565  CB  GLU A  60      -8.790  -4.022   0.385  1.00  0.00
ATOM    566  CG  GLU A  60      -8.003  -2.794   0.795  1.00  0.00
ATOM    567  CD  GLU A  60      -8.842  -1.911   1.675  1.00  0.10
ATOM    568  OE1 GLU A  60     -10.028  -2.229   1.907  1.00 -0.55
ATOM    569  OE2 GLU A  60      -8.438  -0.880   2.210  1.00 -0.55
ATOM    570  C   GLU A  60      -9.672  -6.237   1.029  1.00  0.55
ATOM    571  O   GLU A  60     -10.820  -6.034   0.703  1.00 -0.55
ATOM    572  N   GLY A  61      -9.182  -7.448   0.933  1.00 -0.40
ATOM    573  H   GLY A  61      -8.238  -7.601   1.205  1.00  0.40
ATOM    574  CA  GLY A  61      -9.823  -8.650   0.476  1.00  0.00
ATOM    575  C   GLY A  61     -10.221  -8.623  -1.000  1.00  0.55
ATOM    576  O   GLY A  61     -11.150  -9.354  -1.387  1.00 -0.55
ATOM    577  N   LYS A  62      -9.558  -7.847  -1.837  1.00 -0.40
ATOM    578  H   LYS A  62      -8.801  -7.280  -1.524  1.00  0.40
ATOM    579  CA  LYS A  62      -9.862  -7.746  -3.271  1.00  0.00
ATOM    580  CB  LYS A  62      -9.299  -6.428  -3.823  1.00  0.00
ATOM    581  CG  LYS A  62      -9.955  -5.251  -3.095  1.00  0.00
ATOM    582  CD  LYS A  62      -9.833  -4.014  -3.951  1.00  0.00
ATOM    583  CE  LYS A  62     -10.111  -2.726  -3.163  1.00  0.33
ATOM    584  NZ  LYS A  62      -8.855  -1.875  -3.145  1.00 -0.32
ATOM    585  HZ1 LYS A  62      -8.583  -1.636  -4.120  1.00  0.33
ATOM    586  HZ2 LYS A  62      -8.084  -2.403  -2.690  1.00  0.33
ATOM    587  HZ3 LYS A  62      -9.036  -1.000  -2.612  1.00  0.33
ATOM    588  C   LYS A  62      -9.403  -8.959  -4.069  1.00  0.55
ATOM    589  O   LYS A  62     -10.074  -9.230  -5.090  1.00 -0.55
ATOM    590  N   LEU A  63      -8.368  -9.681  -3.706  1.00 -0.40
ATOM    591  H   LEU A  63      -7.811  -9.440  -2.915  1.00  0.40
ATOM    592  CA  LEU A  63      -7.960 -10.884  -4.430  1.00  0.00
ATOM    593  CB  LEU A  63      -6.432 -11.095  -4.423  1.00  0.00
ATOM    594  CG  LEU A  63      -5.644  -9.882  -4.989  1.00  0.00
ATOM    595  CD1 LEU A  63      -4.143  -9.996  -4.817  1.00  0.00
ATOM    596  CD2 LEU A  63      -6.001  -9.806  -6.465  1.00  0.00
ATOM    597  C   LEU A  63      -8.704 -12.067  -3.791  1.00  0.55
ATOM    598  O   LEU A  63      -8.974 -12.112  -2.583  1.00 -0.55
ATOM    599  N   PRO A  64      -8.946 -13.064  -4.635  1.00 -0.20
ATOM    600  CD  PRO A  64      -8.616 -13.098  -6.071  1.00  0.10
ATOM    601  CA  PRO A  64      -9.680 -14.243  -4.193  1.00  0.10
ATOM    602  CB  PRO A  64     -10.035 -14.971  -5.498  1.00  0.00
ATOM    603  CG  PRO A  64      -8.896 -14.535  -6.437  1.00  0.00
ATOM    604  C   PRO A  64      -8.932 -15.036  -3.169  1.00  0.55
ATOM    605  O   PRO A  64      -7.748 -15.314  -3.329  1.00 -0.55
ATOM    606  N   GLY A  65      -9.622 -15.448  -2.114  1.00 -0.40
ATOM    607  H   GLY A  65     -10.591 -15.258  -1.979  1.00  0.40
ATOM    608  CA  GLY A  65      -8.929 -16.230  -1.079  1.00  0.00
ATOM    609  C   GLY A  65      -9.336 -17.673  -1.158  1.00  0.55
ATOM    610  O   GLY A  65     -10.357 -17.964  -1.787  1.00 -0.55
ATOM    611  N   LYS A  66      -8.598 -18.534  -0.512  1.00 -0.40
ATOM    612  H   LYS A  66      -7.799 -18.218  -0.010  1.00  0.40
ATOM    613  CA  LYS A  66      -8.804 -19.969  -0.429  1.00  0.00
ATOM    614  CB  LYS A  66      -8.493 -20.623  -1.763  1.00  0.00
ATOM    615  CG  LYS A  66      -8.773 -22.095  -1.893  1.00  0.00
ATOM    616  CD  LYS A  66      -8.151 -22.739  -3.120  1.00  0.00
ATOM    617  CE  LYS A  66      -8.794 -24.090  -3.404  1.00  0.33
ATOM    618  NZ  LYS A  66     -10.320 -24.058  -3.435  1.00 -0.32
ATOM    619  HZ1 LYS A  66     -10.639 -23.405  -4.178  1.00  0.33
ATOM    620  HZ2 LYS A  66     -10.678 -23.737  -2.513  1.00  0.33
ATOM    621  HZ3 LYS A  66     -10.682 -25.013  -3.633  1.00  0.33
ATOM    622  C   LYS A  66      -7.904 -20.498   0.687  1.00  0.55
ATOM    623  O   LYS A  66      -6.818 -19.964   0.929  1.00 -0.55
ATOM    624  N   SER A  67      -8.376 -21.555   1.351  1.00 -0.40
ATOM    625  H   SER A  67      -9.266 -21.959   1.159  1.00  0.40
ATOM    626  CA  SER A  67      -7.582 -22.179   2.419  1.00  0.00
ATOM    627  CB  SER A  67      -8.465 -23.182   3.180  1.00  0.00
ATOM    628  OG  SER A  67      -7.609 -23.855   4.133  1.00 -0.49
ATOM    629  HG  SER A  67      -8.171 -24.477   4.600  1.00  0.49
ATOM    630  C   SER A  67      -6.353 -22.792   1.744  1.00  0.55
ATOM    631  O   SER A  67      -6.455 -23.458   0.714  1.00 -0.55
ATOM    632  N   GLY A  68      -5.187 -22.444   2.261  1.00 -0.40
ATOM    633  H   GLY A  68      -5.171 -21.843   3.053  1.00  0.40
ATOM    634  CA  GLY A  68      -3.857 -22.835   1.817  1.00  0.00
ATOM    635  C   GLY A  68      -3.157 -21.869   0.859  1.00  0.55
ATOM    636  O   GLY A  68      -1.969 -21.990   0.526  1.00 -0.55
ATOM    637  N   ARG A  69      -3.898 -20.897   0.347  1.00 -0.40
ATOM    638  H   ARG A  69      -4.852 -20.788   0.614  1.00  0.40
ATOM    639  CA  ARG A  69      -3.420 -19.922  -0.618  1.00  0.00
ATOM    640  CB  ARG A  69      -4.593 -19.453  -1.539  1.00  0.00
ATOM    641  CG  ARG A  69      -3.949 -18.459  -2.558  1.00  0.00
ATOM    642  CD  ARG A  69      -5.020 -17.790  -3.423  1.00  0.35
ATOM    643  NE  ARG A  69      -5.569 -18.845  -4.263  1.00 -0.35
ATOM    644  HE  ARG A  69      -4.930 -19.576  -4.487  1.00  0.45
ATOM    645  CZ  ARG A  69      -6.773 -18.987  -4.771  1.00  0.35
ATOM    646  NH1 ARG A  69      -7.723 -18.092  -4.526  1.00 -0.70
ATOM    647 HH11 ARG A  69      -7.525 -17.299  -3.949  1.00  0.40
ATOM    648 HH12 ARG A  69      -8.635 -18.210  -4.918  1.00  0.40
ATOM    649  NH2 ARG A  69      -7.106 -20.029  -5.527  1.00 -0.70
ATOM    650 HH21 ARG A  69      -6.430 -20.739  -5.726  1.00  0.40
ATOM    651 HH22 ARG A  69      -8.032 -20.103  -5.897  1.00  0.40
ATOM    652  C   ARG A  69      -2.755 -18.741   0.004  1.00  0.55
ATOM    653  O   ARG A  69      -3.392 -18.094   0.829  1.00 -0.55
ATOM    654  N   THR A  70      -1.512 -18.467  -0.352  1.00 -0.40
ATOM    655  H   THR A  70      -0.984 -19.053  -0.962  1.00  0.40
ATOM    656  CA  THR A  70      -0.845 -17.260   0.147  1.00  0.00
ATOM    657  CB  THR A  70       0.375 -17.431   1.060  1.00  0.00
ATOM    658  OG1 THR A  70       1.278 -18.350   0.481  1.00 -0.49
ATOM    659  HG1 THR A  70       2.081 -18.298   1.005  1.00  0.49
ATOM    660  CG2 THR A  70      -0.077 -17.997   2.412  1.00  0.00
ATOM    661  C   THR A  70      -0.515 -16.414  -1.109  1.00  0.55
ATOM    662  O   THR A  70      -0.403 -16.961  -2.240  1.00 -0.55
ATOM    663  N   TRP A  71      -0.442 -15.093  -0.917  1.00 -0.40
ATOM    664  H   TRP A  71      -0.595 -14.693  -0.017  1.00  0.40
ATOM    665  CA  TRP A  71      -0.142 -14.139  -1.974  1.00  0.00
ATOM    666  CB  TRP A  71      -1.236 -13.052  -2.114  1.00  0.12
ATOM    667  CG  TRP A  71      -2.573 -13.520  -2.599  1.00 -0.12
ATOM    668  CD1 TRP A  71      -3.654 -13.963  -1.879  1.00 -0.12
ATOM    669  HD1 TRP A  71      -3.679 -14.015  -0.801  1.00  0.12
ATOM    670  NE1 TRP A  71      -4.709 -14.335  -2.695  1.00 -0.40
ATOM    671  HE1 TRP A  71      -5.582 -14.660  -2.405  1.00  0.40
ATOM    672  CE2 TRP A  71      -4.290 -14.158  -3.995  1.00  0.00
ATOM    673  CD2 TRP A  71      -2.951 -13.683  -3.979  1.00  0.00
ATOM    674  CE3 TRP A  71      -2.286 -13.434  -5.189  1.00 -0.12
ATOM    675  HE3 TRP A  71      -1.264 -13.085  -5.203  1.00  0.12
ATOM    676  CZ3 TRP A  71      -2.943 -13.635  -6.387  1.00 -0.12
ATOM    677  HZ3 TRP A  71      -2.463 -13.385  -7.322  1.00  0.12
ATOM    678  CZ2 TRP A  71      -4.942 -14.452  -5.192  1.00 -0.12
ATOM    679  HZ2 TRP A  71      -5.935 -14.875  -5.217  1.00  0.12
ATOM    680  CH2 TRP A  71      -4.270 -14.181  -6.377  1.00 -0.12
ATOM    681  HH2 TRP A  71      -4.760 -14.386  -7.317  1.00  0.12
ATOM    682  C   TRP A  71       1.190 -13.494  -1.627  1.00  0.55
ATOM    683  O   TRP A  71       1.667 -13.324  -0.489  1.00 -0.55
ATOM    684  N   ARG A  72       1.831 -13.074  -2.687  1.00 -0.40
ATOM    685  H   ARG A  72       1.451 -13.261  -3.587  1.00  0.40
ATOM    686  CA  ARG A  72       3.100 -12.324  -2.739  1.00  0.00
ATOM    687  CB  ARG A  72       4.302 -13.264  -2.989  1.00  0.00
ATOM    688  CG  ARG A  72       4.494 -14.152  -1.772  1.00  0.00
ATOM    689  CD  ARG A  72       5.720 -15.003  -2.058  1.00  0.35
ATOM    690  NE  ARG A  72       5.747 -16.081  -1.063  1.00 -0.35
ATOM    691  HE  ARG A  72       5.221 -16.921  -1.193  1.00  0.45
ATOM    692  CZ  ARG A  72       6.503 -15.894   0.024  1.00  0.35
ATOM    693  NH1 ARG A  72       7.212 -14.795   0.222  1.00 -0.70
ATOM    694 HH11 ARG A  72       7.196 -14.061  -0.458  1.00  0.40
ATOM    695 HH12 ARG A  72       7.764 -14.698   1.050  1.00  0.40
ATOM    696  NH2 ARG A  72       6.483 -16.901   0.903  1.00 -0.70
ATOM    697 HH21 ARG A  72       5.930 -17.714   0.720  1.00  0.40
ATOM    698 HH22 ARG A  72       7.021 -16.842   1.744  1.00  0.40
ATOM    699  C   ARG A  72       3.036 -11.243  -3.820  1.00  0.55
ATOM    700  O   ARG A  72       2.191 -11.355  -4.728  1.00 -0.55
ATOM    701  N   GLU A  73       3.936 -10.264  -3.747  1.00 -0.40
ATOM    702  H   GLU A  73       4.656 -10.222  -3.058  1.00  0.40
ATOM    703  CA  GLU A  73       3.873  -9.186  -4.728  1.00  0.00
ATOM    704  CB  GLU A  73       3.262  -7.930  -4.072  1.00  0.00
ATOM    705  CG  GLU A  73       3.925  -7.446  -2.787  1.00  0.00
ATOM    706  CD  GLU A  73       3.393  -6.054  -2.446  1.00  0.10
ATOM    707  OE1 GLU A  73       3.359  -5.139  -3.333  1.00 -0.55
ATOM    708  OE2 GLU A  73       2.988  -5.860  -1.259  1.00 -0.55
ATOM    709  C   GLU A  73       5.237  -8.767  -5.225  1.00  0.55
ATOM    710  O   GLU A  73       6.147  -9.124  -4.472  1.00 -0.55
ATOM    711  N   ALA A  74       5.340  -8.078  -6.346  1.00 -0.40
ATOM    712  H   ALA A  74       4.554  -7.833  -6.908  1.00  0.40
ATOM    713  CA  ALA A  74       6.661  -7.638  -6.813  1.00  0.00
ATOM    714  CB  ALA A  74       7.345  -8.552  -7.808  1.00  0.00
ATOM    715  C   ALA A  74       6.452  -6.318  -7.536  1.00  0.55
ATOM    716  O   ALA A  74       5.351  -6.256  -8.102  1.00 -0.55
ATOM    717  N   ASP A  75       7.435  -5.465  -7.492  1.00 -0.40
ATOM    718  H   ASP A  75       8.271  -5.635  -6.976  1.00  0.40
ATOM    719  CA  ASP A  75       7.355  -4.202  -8.207  1.00  0.00
ATOM    720  CB  ASP A  75       8.469  -3.255  -7.795  1.00  0.00
ATOM    721  CG  ASP A  75       8.228  -2.602  -6.463  1.00  0.10
ATOM    722  OD1 ASP A  75       7.365  -3.160  -5.733  1.00 -0.55
ATOM    723  OD2 ASP A  75       8.891  -1.609  -6.198  1.00 -0.55
ATOM    724  C   ASP A  75       7.536  -4.453  -9.705  1.00  0.55
ATOM    725  O   ASP A  75       8.358  -5.336 -10.033  1.00 -0.55
ATOM    726  N   ILE A  76       6.809  -3.715 -10.509  1.00 -0.40
ATOM    727  H   ILE A  76       6.172  -3.036 -10.152  1.00  0.40
ATOM    728  CA  ILE A  76       6.860  -3.816 -11.972  1.00  0.00
ATOM    729  CB  ILE A  76       5.529  -4.362 -12.506  1.00  0.00
ATOM    730  CG2 ILE A  76       5.432  -4.066 -14.023  1.00  0.00
ATOM    731  CG1 ILE A  76       5.271  -5.825 -12.139  1.00  0.00
ATOM    732  CD1 ILE A  76       6.091  -6.968 -12.724  1.00  0.00
ATOM    733  C   ILE A  76       7.239  -2.425 -12.523  1.00  0.55
ATOM    734  O   ILE A  76       6.950  -1.332 -11.965  1.00 -0.55
ATOM    735  N   ASN A  77       7.960  -2.449 -13.657  1.00 -0.40
ATOM    736  H   ASN A  77       8.202  -3.326 -14.059  1.00  0.40
ATOM    737  CA  ASN A  77       8.457  -1.322 -14.407  1.00  0.00
ATOM    738  CB  ASN A  77       7.333  -0.411 -14.971  1.00  0.00
ATOM    739  CG  ASN A  77       6.344  -1.111 -15.869  1.00  0.55
ATOM    740  OD1 ASN A  77       6.741  -1.975 -16.656  1.00 -0.55
ATOM    741  ND2 ASN A  77       5.006  -0.926 -15.789  1.00 -0.78
ATOM    742 HD21 ASN A  77       4.628  -0.299 -15.108  1.00  0.39
ATOM    743 HD22 ASN A  77       4.396  -1.417 -16.411  1.00  0.39
ATOM    744  C   ASN A  77       9.403  -0.463 -13.600  1.00  0.55
ATOM    745  O   ASN A  77       9.554   0.735 -13.921  1.00 -0.55
ATOM    746  N   TYR A  78      10.054  -1.014 -12.586  1.00 -0.40
ATOM    747  H   TYR A  78       9.953  -1.964 -12.302  1.00  0.40
ATOM    748  CA  TYR A  78      10.987  -0.153 -11.835  1.00  0.00
ATOM    749  CB  TYR A  78      11.114  -0.635 -10.369  1.00  0.12
ATOM    750  CG  TYR A  78      12.127   0.157  -9.553  1.00 -0.12
ATOM    751  CD1 TYR A  78      11.822   1.381  -8.970  1.00 -0.12
ATOM    752  HD1 TYR A  78      10.822   1.770  -9.090  1.00  0.12
ATOM    753  CE1 TYR A  78      12.738   2.130  -8.242  1.00 -0.12
ATOM    754  HE1 TYR A  78      12.455   3.087  -7.829  1.00  0.12
ATOM    755  CZ  TYR A  78      14.026   1.634  -8.049  1.00  0.06
ATOM    756  OH  TYR A  78      14.967   2.306  -7.295  1.00 -0.49
ATOM    757  HH  TYR A  78      14.564   3.114  -6.969  1.00  0.43
ATOM    758  CD2 TYR A  78      13.432  -0.306  -9.349  1.00 -0.12
ATOM    759  HD2 TYR A  78      13.728  -1.265  -9.749  1.00  0.12
ATOM    760  CE2 TYR A  78      14.337   0.446  -8.645  1.00 -0.12
ATOM    761  HE2 TYR A  78      15.349   0.079  -8.557  1.00  0.12
ATOM    762  C   TYR A  78      12.413  -0.178 -12.438  1.00  0.55
ATOM    763  O   TYR A  78      12.862  -1.299 -12.778  1.00 -0.55
ATOM    764  N   THR A  79      13.055   0.967 -12.505  1.00 -0.40
ATOM    765  H   THR A  79      12.647   1.843 -12.260  1.00  0.40
ATOM    766  CA  THR A  79      14.483   0.970 -12.976  1.00  0.00
ATOM    767  CB  THR A  79      14.803   1.592 -14.328  1.00  0.00
ATOM    768  OG1 THR A  79      14.385   2.971 -14.262  1.00 -0.49
ATOM    769  HG1 THR A  79      14.733   3.391 -15.052  1.00  0.49
ATOM    770  CG2 THR A  79      14.002   0.959 -15.436  1.00  0.00
ATOM    771  C   THR A  79      15.351   1.637 -11.894  1.00  0.55
ATOM    772  O   THR A  79      16.349   1.032 -11.473  1.00 -0.55
ATOM    773  N   SER A  80      14.989   2.808 -11.405  1.00 -0.40
ATOM    774  H   SER A  80      14.188   3.302 -11.733  1.00  0.40
ATOM    775  CA  SER A  80      15.764   3.450 -10.337  1.00  0.00
ATOM    776  CB  SER A  80      17.074   3.985 -10.954  1.00  0.00
ATOM    777  OG  SER A  80      16.689   5.130 -11.727  1.00 -0.49
ATOM    778  HG  SER A  80      17.498   5.471 -12.116  1.00  0.49
ATOM    779  C   SER A  80      14.995   4.586  -9.689  1.00  0.55
ATOM    780  O   SER A  80      13.962   4.988 -10.246  1.00 -0.55
ATOM    781  N   GLY A  81      15.469   5.095  -8.565  1.00 -0.40
ATOM    782  H   GLY A  81      16.296   4.761  -8.118  1.00  0.40
ATOM    783  CA  GLY A  81      14.744   6.232  -7.911  1.00  0.00
ATOM    784  C   GLY A  81      13.677   5.692  -6.949  1.00  0.55
ATOM    785  O   GLY A  81      13.793   4.526  -6.518  1.00 -0.55
ATOM    786  N   PHE A  82      12.681   6.519  -6.644  1.00 -0.40
ATOM    787  H   PHE A  82      12.620   7.452  -6.989  1.00  0.40
ATOM    788  CA  PHE A  82      11.607   6.060  -5.759  1.00  0.00
ATOM    789  CB  PHE A  82      10.687   7.209  -5.302  1.00  0.12
ATOM    790  CG  PHE A  82      11.526   8.242  -4.598  1.00 -0.12
ATOM    791  CD1 PHE A  82      11.807   8.097  -3.257  1.00 -0.12
ATOM    792  HD1 PHE A  82      11.405   7.252  -2.718  1.00  0.12
ATOM    793  CE1 PHE A  82      12.593   9.014  -2.594  1.00 -0.12
ATOM    794  HE1 PHE A  82      12.797   8.896  -1.541  1.00  0.12
ATOM    795  CZ  PHE A  82      13.119  10.090  -3.292  1.00 -0.12
ATOM    796  HZ  PHE A  82      13.742  10.812  -2.785  1.00  0.12
ATOM    797  CD2 PHE A  82      12.054   9.308  -5.287  1.00 -0.12
ATOM    798  HD2 PHE A  82      11.848   9.417  -6.341  1.00  0.12
ATOM    799  CE2 PHE A  82      12.843  10.237  -4.648  1.00 -0.12
ATOM    800  HE2 PHE A  82      13.245  11.076  -5.197  1.00  0.12
ATOM    801  C   PHE A  82      10.689   5.067  -6.458  1.00  0.55
ATOM    802  O   PHE A  82      10.541   5.028  -7.685  1.00 -0.55
ATOM    803  N   ARG A  83      10.019   4.261  -5.655  1.00 -0.40
ATOM    804  H   ARG A  83      10.149   4.295  -4.667  1.00  0.40
ATOM    805  CA  ARG A  83       9.043   3.261  -6.122  1.00  0.00
ATOM    806  CB  ARG A  83       8.697   2.313  -4.945  1.00  0.00
ATOM    807  CG  ARG A  83       9.990   1.615  -4.482  1.00  0.00
ATOM    808  CD  ARG A  83       9.798   0.556  -3.425  1.00  0.35
ATOM    809  NE  ARG A  83       8.754  -0.437  -3.613  1.00 -0.35
ATOM    810  HE  ARG A  83       8.876  -1.054  -4.388  1.00  0.45
ATOM    811  CZ  ARG A  83       7.655  -0.631  -2.887  1.00  0.35
ATOM    812  NH1 ARG A  83       7.369   0.129  -1.831  1.00 -0.70
ATOM    813 HH11 ARG A  83       7.986   0.870  -1.566  1.00  0.40
ATOM    814 HH12 ARG A  83       6.536  -0.040  -1.304  1.00  0.40
ATOM    815  NH2 ARG A  83       6.774  -1.594  -3.154  1.00 -0.70
ATOM    816 HH21 ARG A  83       6.925  -2.208  -3.929  1.00  0.40
ATOM    817 HH22 ARG A  83       5.962  -1.702  -2.580  1.00  0.40
ATOM    818  C   ARG A  83       7.834   3.943  -6.767  1.00  0.55
ATOM    819  O   ARG A  83       7.395   5.065  -6.449  1.00 -0.55
ATOM    820  N   ASN A  84       7.340   3.188  -7.727  1.00 -0.40
ATOM    821  H   ASN A  84       7.763   2.313  -7.946  1.00  0.40
ATOM    822  CA  ASN A  84       6.178   3.516  -8.546  1.00  0.00
ATOM    823  CB  ASN A  84       6.461   3.215 -10.027  1.00  0.00
ATOM    824  CG  ASN A  84       6.530   1.715 -10.328  1.00  0.55
ATOM    825  OD1 ASN A  84       6.118   0.808  -9.561  1.00 -0.55
ATOM    826  ND2 ASN A  84       7.092   1.413 -11.499  1.00 -0.78
ATOM    827 HD21 ASN A  84       7.180   0.457 -11.780  1.00  0.39
ATOM    828 HD22 ASN A  84       7.426   2.142 -12.097  1.00  0.39
ATOM    829  C   ASN A  84       4.912   2.804  -8.005  1.00  0.55
ATOM    830  O   ASN A  84       4.898   2.211  -6.893  1.00 -0.55
ATOM    831  N   SER A  85       3.849   2.897  -8.803  1.00 -0.40
ATOM    832  H   SER A  85       3.863   3.364  -9.684  1.00  0.40
ATOM    833  CA  SER A  85       2.600   2.296  -8.389  1.00  0.00
ATOM    834  CB  SER A  85       1.400   3.258  -8.610  1.00  0.00
ATOM    835  OG  SER A  85       1.363   3.519 -10.013  1.00 -0.49
ATOM    836  HG  SER A  85       0.933   2.759 -10.412  1.00  0.49
ATOM    837  C   SER A  85       2.221   0.984  -9.053  1.00  0.55
ATOM    838  O   SER A  85       1.044   0.610  -8.845  1.00 -0.55
ATOM    839  N   ASP A  86       3.146   0.340  -9.755  1.00 -0.40
ATOM    840  H   ASP A  86       4.082   0.672  -9.841  1.00  0.40
ATOM    841  CA  ASP A  86       2.827  -0.907 -10.449  1.00  0.00
ATOM    842  CB  ASP A  86       3.455  -1.040 -11.864  1.00  0.00
ATOM    843  CG  ASP A  86       3.076   0.125 -12.755  1.00  0.10
ATOM    844  OD1 ASP A  86       2.013   0.732 -12.592  1.00 -0.55
ATOM    845  OD2 ASP A  86       3.874   0.510 -13.633  1.00 -0.55
ATOM    846  C   ASP A  86       3.309  -2.123  -9.685  1.00  0.55
ATOM    847  O   ASP A  86       4.450  -2.136  -9.298  1.00 -0.55
ATOM    848  N   ARG A  87       2.418  -3.073  -9.560  1.00 -0.40
ATOM    849  H   ARG A  87       1.495  -2.973  -9.923  1.00  0.40
ATOM    850  CA  ARG A  87       2.695  -4.322  -8.898  1.00  0.00
ATOM    851  CB  ARG A  87       2.186  -4.266  -7.449  1.00  0.00
ATOM    852  CG  ARG A  87       2.501  -3.028  -6.643  1.00  0.00
ATOM    853  CD  ARG A  87       3.927  -3.018  -6.062  1.00  0.35
ATOM    854  NE  ARG A  87       4.185  -1.826  -5.266  1.00 -0.35
ATOM    855  HE  ARG A  87       3.949  -1.886  -4.299  1.00  0.45
ATOM    856  CZ  ARG A  87       4.695  -0.674  -5.669  1.00  0.35
ATOM    857  NH1 ARG A  87       5.029  -0.598  -6.963  1.00 -0.70
ATOM    858 HH11 ARG A  87       4.888  -1.385  -7.563  1.00  0.40
ATOM    859 HH12 ARG A  87       5.420   0.247  -7.330  1.00  0.40
ATOM    860  NH2 ARG A  87       4.911   0.384  -4.927  1.00 -0.70
ATOM    861 HH21 ARG A  87       4.684   0.367  -3.954  1.00  0.40
ATOM    862 HH22 ARG A  87       5.303   1.209  -5.335  1.00  0.40
ATOM    863  C   ARG A  87       2.048  -5.511  -9.595  1.00  0.55
ATOM    864  O   ARG A  87       0.994  -5.440 -10.212  1.00 -0.55
ATOM    865  N   ILE A  88       2.744  -6.631  -9.463  1.00 -0.40
ATOM    866  H   ILE A  88       3.645  -6.618  -9.039  1.00  0.40
ATOM    867  CA  ILE A  88       2.297  -7.968  -9.903  1.00  0.00
ATOM    868  CB  ILE A  88       3.279  -8.666 -10.869  1.00  0.00
ATOM    869  CG2 ILE A  88       4.568  -9.025 -10.151  1.00  0.00
ATOM    870  CG1 ILE A  88       2.604  -9.907 -11.470  1.00  0.00
ATOM    871  CD1 ILE A  88       3.230 -10.387 -12.771  1.00  0.00
ATOM    872  C   ILE A  88       2.014  -8.740  -8.581  1.00  0.55
ATOM    873  O   ILE A  88       2.796  -8.689  -7.605  1.00 -0.55
ATOM    874  N   LEU A  89       0.906  -9.435  -8.514  1.00 -0.40
ATOM    875  H   LEU A  89       0.301  -9.474  -9.304  1.00  0.40
ATOM    876  CA  LEU A  89       0.422 -10.198  -7.370  1.00  0.00
ATOM    877  CB  LEU A  89      -0.936  -9.722  -6.850  1.00  0.00
ATOM    878  CG  LEU A  89      -1.060  -8.282  -6.388  1.00  0.00
ATOM    879  CD1 LEU A  89       0.068  -7.958  -5.417  1.00  0.00
ATOM    880  CD2 LEU A  89      -0.990  -7.185  -7.456  1.00  0.00
ATOM    881  C   LEU A  89       0.316 -11.659  -7.794  1.00  0.55
ATOM    882  O   LEU A  89      -0.360 -11.902  -8.797  1.00 -0.55
ATOM    883  N   TYR A  90       0.908 -12.566  -7.023  1.00 -0.40
ATOM    884  H   TYR A  90       1.371 -12.347  -6.168  1.00  0.40
ATOM    885  CA  TYR A  90       0.884 -13.963  -7.441  1.00  0.00
ATOM    886  CB  TYR A  90       2.172 -14.422  -8.208  1.00  0.12
ATOM    887  CG  TYR A  90       3.446 -14.287  -7.438  1.00 -0.12
ATOM    888  CD1 TYR A  90       4.100 -13.045  -7.404  1.00 -0.12
ATOM    889  HD1 TYR A  90       3.669 -12.221  -7.953  1.00  0.12
ATOM    890  CE1 TYR A  90       5.273 -12.827  -6.699  1.00 -0.12
ATOM    891  HE1 TYR A  90       5.736 -11.854  -6.635  1.00  0.12
ATOM    892  CZ  TYR A  90       5.813 -13.953  -6.078  1.00  0.06
ATOM    893  OH  TYR A  90       6.969 -13.746  -5.370  1.00 -0.49
ATOM    894  HH  TYR A  90       7.197 -12.816  -5.440  1.00  0.43
ATOM    895  CD2 TYR A  90       4.026 -15.368  -6.790  1.00 -0.12
ATOM    896  HD2 TYR A  90       3.552 -16.338  -6.801  1.00  0.12
ATOM    897  CE2 TYR A  90       5.253 -15.170  -6.113  1.00 -0.12
ATOM    898  HE2 TYR A  90       5.739 -16.001  -5.624  1.00  0.12
ATOM    899  C   TYR A  90       0.581 -14.892  -6.289  1.00  0.55
ATOM    900  O   TYR A  90       1.215 -14.626  -5.262  1.00 -0.55
ATOM    901  N   SER A  91      -0.266 -15.872  -6.538  1.00 -0.40
ATOM    902  H   SER A  91      -0.685 -16.009  -7.432  1.00  0.40
ATOM    903  CA  SER A  91      -0.626 -16.802  -5.505  1.00  0.00
ATOM    904  CB  SER A  91      -2.109 -17.180  -5.662  1.00  0.00
ATOM    905  OG  SER A  91      -2.301 -18.070  -6.727  1.00 -0.49
ATOM    906  HG  SER A  91      -2.954 -18.706  -6.426  1.00  0.49
ATOM    907  C   SER A  91       0.272 -18.036  -5.528  1.00  0.55
ATOM    908  O   SER A  91       0.994 -18.317  -6.485  1.00 -0.55
ATOM    909  N   SER A  92       0.154 -18.722  -4.378  1.00 -0.40
ATOM    910  H   SER A  92      -0.432 -18.414  -3.633  1.00  0.40
ATOM    911  CA  SER A  92       0.884 -19.964  -4.154  1.00  0.00
ATOM    912  CB  SER A  92       0.831 -20.353  -2.679  1.00  0.00
ATOM    913  OG  SER A  92      -0.513 -20.530  -2.278  1.00 -0.49
ATOM    914  HG  SER A  92      -0.479 -20.922  -1.403  1.00  0.49
ATOM    915  C   SER A  92       0.390 -21.039  -5.129  1.00  0.55
ATOM    916  O   SER A  92       1.127 -21.989  -5.426  1.00 -0.55
ATOM    917  N   ASP A  93      -0.778 -20.906  -5.732  1.00 -0.40
ATOM    918  H   ASP A  93      -1.379 -20.138  -5.530  1.00  0.40
ATOM    919  CA  ASP A  93      -1.287 -21.848  -6.726  1.00  0.00
ATOM    920  CB  ASP A  93      -2.691 -22.343  -6.453  1.00  0.00
ATOM    921  CG  ASP A  93      -3.671 -21.242  -6.076  1.00  0.10
ATOM    922  OD1 ASP A  93      -3.367 -20.079  -5.749  1.00 -0.55
ATOM    923  OD2 ASP A  93      -4.855 -21.640  -6.131  1.00 -0.55
ATOM    924  C   ASP A  93      -1.232 -21.182  -8.105  1.00  0.55
ATOM    925  O   ASP A  93      -1.992 -21.530  -8.982  1.00 -0.55
ATOM    926  N   TRP A  94      -0.371 -20.179  -8.258  1.00 -0.40
ATOM    927  H   TRP A  94       0.151 -19.850  -7.476  1.00  0.40
ATOM    928  CA  TRP A  94      -0.086 -19.468  -9.499  1.00  0.00
ATOM    929  CB  TRP A  94       0.615 -20.545 -10.450  1.00  0.12
ATOM    930  CG  TRP A  94       1.720 -21.194  -9.659  1.00 -0.12
ATOM    931  CD1 TRP A  94       1.734 -22.469  -9.143  1.00 -0.12
ATOM    932  HD1 TRP A  94       0.961 -23.208  -9.296  1.00  0.12
ATOM    933  NE1 TRP A  94       2.881 -22.665  -8.398  1.00 -0.40
ATOM    934  HE1 TRP A  94       3.133 -23.493  -7.948  1.00  0.40
ATOM    935  CE2 TRP A  94       3.608 -21.503  -8.399  1.00  0.00
ATOM    936  CD2 TRP A  94       2.905 -20.559  -9.166  1.00  0.00
ATOM    937  CE3 TRP A  94       3.447 -19.269  -9.311  1.00 -0.12
ATOM    938  HE3 TRP A  94       2.939 -18.513  -9.892  1.00  0.12
ATOM    939  CZ3 TRP A  94       4.640 -18.954  -8.708  1.00 -0.12
ATOM    940  HZ3 TRP A  94       5.055 -17.962  -8.810  1.00  0.12
ATOM    941  CZ2 TRP A  94       4.831 -21.206  -7.801  1.00 -0.12
ATOM    942  HZ2 TRP A  94       5.388 -21.936  -7.234  1.00  0.12
ATOM    943  CH2 TRP A  94       5.320 -19.930  -7.957  1.00 -0.12
ATOM    944  HH2 TRP A  94       6.256 -19.669  -7.487  1.00  0.12
ATOM    945  C   TRP A  94      -1.135 -18.672 -10.216  1.00  0.55
ATOM    946  O   TRP A  94      -1.172 -18.617 -11.466  1.00 -0.55
ATOM    947  N   LEU A  95      -2.045 -17.991  -9.476  1.00 -0.40
ATOM    948  H   LEU A  95      -2.087 -18.102  -8.487  1.00  0.40
ATOM    949  CA  LEU A  95      -3.019 -17.059 -10.033  1.00  0.00
ATOM    950  CB  LEU A  95      -4.249 -16.736  -9.215  1.00  0.00
ATOM    951  CG  LEU A  95      -4.981 -17.956  -8.647  1.00  0.00
ATOM    952  CD1 LEU A  95      -6.141 -17.489  -7.795  1.00  0.00
ATOM    953  CD2 LEU A  95      -5.394 -18.804  -9.822  1.00  0.00
ATOM    954  C   LEU A  95      -2.183 -15.767 -10.115  1.00  0.55
ATOM    955  O   LEU A  95      -1.391 -15.526  -9.183  1.00 -0.55
ATOM    956  N   ILE A  96      -2.350 -14.969 -11.173  1.00 -0.40
ATOM    957  H   ILE A  96      -3.004 -15.148 -11.904  1.00  0.40
ATOM    958  CA  ILE A  96      -1.528 -13.756 -11.274  1.00  0.00
ATOM    959  CB  ILE A  96      -0.381 -13.880 -12.300  1.00  0.00
ATOM    960  CG2 ILE A  96       0.434 -12.570 -12.326  1.00  0.00
ATOM    961  CG1 ILE A  96       0.552 -15.049 -11.966  1.00  0.00
ATOM    962  CD1 ILE A  96       1.359 -15.644 -13.094  1.00  0.00
ATOM    963  C   ILE A  96      -2.428 -12.567 -11.569  1.00  0.55
ATOM    964  O   ILE A  96      -3.256 -12.702 -12.456  1.00 -0.55
ATOM    965  N   TYR A  97      -2.273 -11.523 -10.806  1.00 -0.40
ATOM    966  H   TYR A  97      -1.616 -11.511 -10.057  1.00  0.40
ATOM    967  CA  TYR A  97      -3.044 -10.308 -10.991  1.00  0.00
ATOM    968  CB  TYR A  97      -3.919 -10.043  -9.792  1.00  0.12
ATOM    969  CG  TYR A  97      -5.226 -10.809  -9.750  1.00 -0.12
ATOM    970  CD1 TYR A  97      -5.196 -12.184  -9.444  1.00 -0.12
ATOM    971  HD1 TYR A  97      -4.236 -12.645  -9.267  1.00  0.12
ATOM    972  CE1 TYR A  97      -6.317 -12.973  -9.357  1.00 -0.12
ATOM    973  HE1 TYR A  97      -6.276 -14.023  -9.115  1.00  0.12
ATOM    974  CZ  TYR A  97      -7.511 -12.304  -9.608  1.00  0.06
ATOM    975  OH  TYR A  97      -8.676 -13.049  -9.514  1.00 -0.49
ATOM    976  HH  TYR A  97      -9.416 -12.470  -9.709  1.00  0.43
ATOM    977  CD2 TYR A  97      -6.428 -10.195  -9.968  1.00 -0.12
ATOM    978  HD2 TYR A  97      -6.474  -9.138 -10.182  1.00  0.12
ATOM    979  CE2 TYR A  97      -7.590 -10.956  -9.909  1.00 -0.12
ATOM    980  HE2 TYR A  97      -8.549 -10.497 -10.098  1.00  0.12
ATOM    981  C   TYR A  97      -2.040  -9.171 -11.080  1.00  0.55
ATOM    982  O   TYR A  97      -0.864  -9.320 -10.775  1.00 -0.55
ATOM    983  N   LYS A  98      -2.511  -8.023 -11.528  1.00 -0.40
ATOM    984  H   LYS A  98      -3.458  -7.922 -11.824  1.00  0.40
ATOM    985  CA  LYS A  98      -1.682  -6.823 -11.623  1.00  0.00
ATOM    986  CB  LYS A  98      -1.267  -6.397 -13.030  1.00  0.00
ATOM    987  CG  LYS A  98      -2.423  -6.238 -14.033  1.00  0.00
ATOM    988  CD  LYS A  98      -1.763  -5.578 -15.243  1.00  0.00
ATOM    989  CE  LYS A  98      -2.779  -5.455 -16.388  1.00  0.33
ATOM    990  NZ  LYS A  98      -1.989  -4.690 -17.428  1.00 -0.32
ATOM    991  HZ1 LYS A  98      -1.142  -5.234 -17.690  1.00  0.33
ATOM    992  HZ2 LYS A  98      -1.702  -3.770 -17.038  1.00  0.33
ATOM    993  HZ3 LYS A  98      -2.579  -4.540 -18.271  1.00  0.33
ATOM    994  C   LYS A  98      -2.508  -5.646 -11.076  1.00  0.55
ATOM    995  O   LYS A  98      -3.746  -5.754 -11.079  1.00 -0.55
ATOM    996  N   THR A  99      -1.767  -4.637 -10.656  1.00 -0.40
ATOM    997  H   THR A  99      -0.772  -4.688 -10.623  1.00  0.40
ATOM    998  CA  THR A  99      -2.365  -3.374 -10.209  1.00  0.00
ATOM    999  CB  THR A  99      -2.539  -3.181  -8.693  1.00  0.00
ATOM   1000  OG1 THR A  99      -3.186  -1.925  -8.521  1.00 -0.49
ATOM   1001  HG1 THR A  99      -4.083  -2.043  -8.841  1.00  0.49
ATOM   1002  CG2 THR A  99      -1.269  -3.233  -7.864  1.00  0.00
ATOM   1003  C   THR A  99      -1.510  -2.252 -10.854  1.00  0.55
ATOM   1004  O   THR A  99      -0.297  -2.457 -10.902  1.00 -0.55
ATOM   1005  N   THR A 100      -2.091  -1.180 -11.357  1.00 -0.40
ATOM   1006  H   THR A 100      -3.081  -1.066 -11.390  1.00  0.40
ATOM   1007  CA  THR A 100      -1.275  -0.078 -11.905  1.00  0.00
ATOM   1008  CB  THR A 100      -1.430   0.155 -13.401  1.00  0.00
ATOM   1009  OG1 THR A 100      -2.812   0.306 -13.700  1.00 -0.49
ATOM   1010  HG1 THR A 100      -3.074   1.149 -13.324  1.00  0.49
ATOM   1011  CG2 THR A 100      -0.849  -1.057 -14.127  1.00  0.00
ATOM   1012  C   THR A 100      -1.677   1.166 -11.130  1.00  0.55
ATOM   1013  O   THR A 100      -1.249   2.298 -11.334  1.00 -0.55
ATOM   1014  N   ASP A 101      -2.578   0.927 -10.160  1.00 -0.40
ATOM   1015  H   ASP A 101      -2.957   0.032  -9.941  1.00  0.40
ATOM   1016  CA  ASP A 101      -3.013   2.086  -9.389  1.00  0.00
ATOM   1017  CB  ASP A 101      -4.462   2.336  -9.813  1.00  0.00
ATOM   1018  CG  ASP A 101      -5.432   1.228  -9.484  1.00  0.10
ATOM   1019  OD1 ASP A 101      -5.078   0.282  -8.737  1.00 -0.55
ATOM   1020  OD2 ASP A 101      -6.560   1.342 -10.035  1.00 -0.55
ATOM   1021  C   ASP A 101      -2.837   1.999  -7.888  1.00  0.55
ATOM   1022  O   ASP A 101      -3.689   2.473  -7.088  1.00 -0.55
ATOM   1023  N   HSE A 102      -1.733   1.427  -7.449  1.00 -0.40
ATOM   1024  H   HSE A 102      -1.066   1.018  -8.067  1.00  0.40
ATOM   1025  CA  HSE A 102      -1.411   1.355  -6.008  1.00  0.00
ATOM   1026  CB  HSE A 102      -1.004   2.754  -5.489  1.00  0.12
ATOM   1027  ND1 HSE A 102      -0.079   3.321  -3.194  1.00 -0.56
ATOM   1028  CG  HSE A 102      -0.007   2.658  -4.394  1.00  0.15
ATOM   1029  CE1 HSE A 102       0.996   3.010  -2.457  1.00  0.15
ATOM   1030  HE1 HSE A 102       1.265   3.434  -1.490  1.00  0.12
ATOM   1031  NE2 HSE A 102       1.719   2.077  -3.095  1.00 -0.40
ATOM   1032  HE2 HSE A 102       2.540   1.617  -2.759  1.00  0.40
ATOM   1033  CD2 HSE A 102       1.122   1.859  -4.317  1.00 -0.12
ATOM   1034  HD2 HSE A 102       1.517   1.167  -5.051  1.00  0.12
ATOM   1035  C   HSE A 102      -2.487   0.687  -5.182  1.00  0.55
ATOM   1036  O   HSE A 102      -2.957   1.161  -4.174  1.00 -0.55
ATOM   1037  N   TYR A 103      -2.809  -0.480  -5.671  1.00 -0.40
ATOM   1038  H   TYR A 103      -2.386  -0.756  -6.526  1.00  0.40
ATOM   1039  CA  TYR A 103      -3.710  -1.487  -5.170  1.00  0.00
ATOM   1040  CB  TYR A 103      -3.181  -1.946  -3.773  1.00  0.12
ATOM   1041  CG  TYR A 103      -1.698  -2.158  -3.566  1.00 -0.12
ATOM   1042  CD1 TYR A 103      -0.815  -1.152  -3.187  1.00 -0.12
ATOM   1043  HD1 TYR A 103      -1.192  -0.155  -3.018  1.00  0.12
ATOM   1044  CE1 TYR A 103       0.563  -1.407  -3.020  1.00 -0.12
ATOM   1045  HE1 TYR A 103       1.249  -0.612  -2.768  1.00  0.12
ATOM   1046  CZ  TYR A 103       1.011  -2.711  -3.188  1.00  0.06
ATOM   1047  OH  TYR A 103       2.357  -2.992  -3.007  1.00 -0.49
ATOM   1048  HH  TYR A 103       2.487  -3.931  -3.161  1.00  0.43
ATOM   1049  CD2 TYR A 103      -1.190  -3.460  -3.722  1.00 -0.12
ATOM   1050  HD2 TYR A 103      -1.860  -4.262  -3.996  1.00  0.12
ATOM   1051  CE2 TYR A 103       0.164  -3.734  -3.529  1.00 -0.12
ATOM   1052  HE2 TYR A 103       0.541  -4.739  -3.648  1.00  0.12
ATOM   1053  C   TYR A 103      -5.166  -1.089  -5.069  1.00  0.55
ATOM   1054  O   TYR A 103      -5.859  -1.746  -4.266  1.00 -0.55
ATOM   1055  N   GLN A 104      -5.632  -0.111  -5.829  1.00 -0.40
ATOM   1056  H   GLN A 104      -5.066   0.419  -6.455  1.00  0.40
ATOM   1057  CA  GLN A 104      -7.080   0.227  -5.753  1.00  0.00
ATOM   1058  CB  GLN A 104      -7.348   1.631  -6.269  1.00  0.00
ATOM   1059  CG  GLN A 104      -6.927   2.641  -5.216  1.00  0.00
ATOM   1060  CD  GLN A 104      -7.058   4.059  -5.769  1.00  0.55
ATOM   1061  OE1 GLN A 104      -8.170   4.586  -5.679  1.00 -0.55
ATOM   1062  NE2 GLN A 104      -6.008   4.655  -6.288  1.00 -0.78
ATOM   1063 HE21 GLN A 104      -5.128   4.181  -6.319  1.00  0.39
ATOM   1064 HE22 GLN A 104      -6.089   5.583  -6.651  1.00  0.39
ATOM   1065  C   GLN A 104      -7.845  -0.793  -6.558  1.00  0.55
ATOM   1066  O   GLN A 104      -8.872  -1.301  -6.125  1.00 -0.55
ATOM   1067  N   THR A 105      -7.273  -1.130  -7.714  1.00 -0.40
ATOM   1068  H   THR A 105      -6.421  -0.729  -8.043  1.00  0.40
ATOM   1069  CA  THR A 105      -7.907  -2.131  -8.550  1.00  0.00
ATOM   1070  CB  THR A 105      -8.713  -1.535  -9.742  1.00  0.00
ATOM   1071  OG1 THR A 105      -7.857  -0.796 -10.621  1.00 -0.49
ATOM   1072  HG1 THR A 105      -7.475  -0.094 -10.089  1.00  0.49
ATOM   1073  CG2 THR A 105      -9.790  -0.563  -9.261  1.00  0.00
ATOM   1074  C   THR A 105      -6.882  -3.151  -9.067  1.00  0.55
ATOM   1075  O   THR A 105      -5.715  -2.810  -9.239  1.00 -0.55
ATOM   1076  N   PHE A 106      -7.417  -4.346  -9.310  1.00 -0.40
ATOM   1077  H   PHE A 106      -8.386  -4.536  -9.172  1.00  0.40
ATOM   1078  CA  PHE A 106      -6.610  -5.441  -9.792  1.00  0.00
ATOM   1079  CB  PHE A 106      -6.643  -6.591  -8.717  1.00  0.12
ATOM   1080  CG  PHE A 106      -6.053  -6.076  -7.438  1.00 -0.12
ATOM   1081  CD1 PHE A 106      -4.666  -6.044  -7.288  1.00 -0.12
ATOM   1082  HD1 PHE A 106      -4.036  -6.392  -8.093  1.00  0.12
ATOM   1083  CE1 PHE A 106      -4.083  -5.569  -6.117  1.00 -0.12
ATOM   1084  HE1 PHE A 106      -3.009  -5.587  -6.007  1.00  0.12
ATOM   1085  CZ  PHE A 106      -4.873  -5.075  -5.093  1.00 -0.12
ATOM   1086  HZ  PHE A 106      -4.426  -4.714  -4.179  1.00  0.12
ATOM   1087  CD2 PHE A 106      -6.822  -5.539  -6.412  1.00 -0.12
ATOM   1088  HD2 PHE A 106      -7.896  -5.503  -6.519  1.00  0.12
ATOM   1089  CE2 PHE A 106      -6.244  -5.053  -5.265  1.00 -0.12
ATOM   1090  HE2 PHE A 106      -6.871  -4.648  -4.485  1.00  0.12
ATOM   1091  C   PHE A 106      -7.134  -6.040 -11.062  1.00  0.55
ATOM   1092  O   PHE A 106      -8.385  -6.061 -11.138  1.00 -0.55
ATOM   1093  N   THR A 107      -6.265  -6.594 -11.897  1.00 -0.40
ATOM   1094  H   THR A 107      -5.278  -6.577 -11.762  1.00  0.40
ATOM   1095  CA  THR A 107      -6.784  -7.276 -13.100  1.00  0.00
ATOM   1096  CB  THR A 107      -6.359  -6.514 -14.394  1.00  0.00
ATOM   1097  OG1 THR A 107      -6.932  -5.207 -14.335  1.00 -0.49
ATOM   1098  HG1 THR A 107      -6.576  -4.798 -13.543  1.00  0.49
ATOM   1099  CG2 THR A 107      -6.738  -7.243 -15.665  1.00  0.00
ATOM   1100  C   THR A 107      -6.238  -8.704 -13.152  1.00  0.55
ATOM   1101  O   THR A 107      -4.999  -8.820 -12.996  1.00 -0.55
ATOM   1102  N   LYS A 108      -6.966  -9.752 -13.395  1.00 -0.40
ATOM   1103  H   LYS A 108      -7.953  -9.679 -13.518  1.00  0.40
ATOM   1104  CA  LYS A 108      -6.426 -11.092 -13.506  1.00  0.00
ATOM   1105  CB  LYS A 108      -7.484 -12.168 -13.326  1.00  0.00
ATOM   1106  CG  LYS A 108      -7.063 -13.599 -13.637  1.00  0.00
ATOM   1107  CD  LYS A 108      -8.260 -14.480 -13.254  1.00  0.00
ATOM   1108  CE  LYS A 108      -8.052 -15.924 -13.565  1.00  0.33
ATOM   1109  NZ  LYS A 108      -6.830 -16.338 -12.806  1.00 -0.32
ATOM   1110  HZ1 LYS A 108      -6.987 -16.192 -11.789  1.00  0.33
ATOM   1111  HZ2 LYS A 108      -6.018 -15.767 -13.117  1.00  0.33
ATOM   1112  HZ3 LYS A 108      -6.634 -17.344 -12.986  1.00  0.33
ATOM   1113  C   LYS A 108      -5.738 -11.176 -14.879  1.00  0.55
ATOM   1114  O   LYS A 108      -6.340 -10.805 -15.914  1.00 -0.55
ATOM   1115  N   ILE A 109      -4.491 -11.648 -14.792  1.00 -0.40
ATOM   1116  H   ILE A 109      -4.065 -11.936 -13.938  1.00  0.40
ATOM   1117  CA  ILE A 109      -3.692 -11.752 -16.036  1.00  0.00
ATOM   1118  CB  ILE A 109      -2.569 -10.700 -16.179  1.00  0.00
ATOM   1119  CG2 ILE A 109      -3.217  -9.306 -16.363  1.00  0.00
ATOM   1120  CG1 ILE A 109      -1.537 -10.718 -15.039  1.00  0.00
ATOM   1121  CD1 ILE A 109      -0.333  -9.817 -15.258  1.00  0.00
ATOM   1122  C   ILE A 109      -3.218 -13.164 -16.336  1.00  0.55
ATOM   1123  O   ILE A 109      -2.784 -13.384 -17.466  1.00 -0.55
ATOM   1124  N   ARG A 110      -3.316 -14.101 -15.439  1.00 -0.40
ATOM   1125  H   ARG A 110      -3.640 -13.891 -14.521  1.00  0.40
ATOM   1126  CA  ARG A 110      -2.973 -15.527 -15.662  1.00  0.00
ATOM   1127  CB  ARG A 110      -1.579 -16.054 -15.438  1.00  0.00
ATOM   1128  CG  ARG A 110      -0.500 -15.290 -16.203  1.00  0.00
ATOM   1129  CD  ARG A 110      -0.667 -15.630 -17.709  1.00  0.35
ATOM   1130  NE  ARG A 110       0.476 -14.972 -18.415  1.00 -0.35
ATOM   1131  HE  ARG A 110       1.215 -15.591 -18.660  1.00  0.45
ATOM   1132  CZ  ARG A 110       0.680 -13.724 -18.768  1.00  0.35
ATOM   1133  NH1 ARG A 110      -0.226 -12.764 -18.506  1.00 -0.70
ATOM   1134 HH11 ARG A 110      -1.077 -12.994 -18.033  1.00  0.40
ATOM   1135 HH12 ARG A 110      -0.049 -11.820 -18.785  1.00  0.40
ATOM   1136  NH2 ARG A 110       1.829 -13.302 -19.392  1.00 -0.70
ATOM   1137 HH21 ARG A 110       2.557 -13.957 -19.596  1.00  0.40
ATOM   1138 HH22 ARG A 110       1.938 -12.340 -19.642  1.00  0.40
ATOM   1139  C   ARG A 110      -3.979 -16.223 -14.705  1.00  0.10
ATOM   1140  O   ARG A 110      -4.428 -15.785 -13.298  1.00 -0.55
ATOM   1141  OXT ARG A 110      -4.544 -17.244 -15.111  1.00 -0.55
ATOM   1142  N   LYS D   1      10.837  12.720  11.813  1.00 -0.32
ATOM   1143  HT1 LYS D   1      10.799  13.407  12.592  1.00  0.33
ATOM   1144  HT2 LYS D   1      11.532  13.034  11.107  1.00  0.33
ATOM   1145  HT3 LYS D   1      11.116  11.790  12.184  1.00  0.33
ATOM   1146  CA  LYS D   1       9.479  12.615  11.168  1.00  0.33
ATOM   1147  CB  LYS D   1       9.550  11.600  10.046  1.00  0.00
ATOM   1148  CG  LYS D   1       8.410  11.229   9.168  1.00  0.00
ATOM   1149  CD  LYS D   1       7.464  12.307   8.723  1.00  0.00
ATOM   1150  CE  LYS D   1       7.915  13.001   7.442  1.00  0.33
ATOM   1151  NZ  LYS D   1       6.956  14.060   6.992  1.00 -0.32
ATOM   1152  HZ1 LYS D   1       6.866  14.784   7.733  1.00  0.33
ATOM   1153  HZ2 LYS D   1       6.026  13.631   6.812  1.00  0.33
ATOM   1154  HZ3 LYS D   1       7.309  14.500   6.119  1.00  0.33
ATOM   1155  C   LYS D   1       8.330  12.375  12.151  1.00  0.55
ATOM   1156  O   LYS D   1       8.082  11.329  12.791  1.00 -0.55
ATOM   1157  N   LYS D   2       7.512  13.385  12.320  1.00 -0.40
ATOM   1158  H   LYS D   2       7.662  14.232  11.818  1.00  0.40
ATOM   1159  CA  LYS D   2       6.350  13.422  13.196  1.00  0.00
ATOM   1160  CB  LYS D   2       6.583  14.659  14.071  1.00  0.00
ATOM   1161  CG  LYS D   2       5.341  15.027  14.844  1.00  0.00
ATOM   1162  CD  LYS D   2       5.217  14.081  16.018  1.00  0.00
ATOM   1163  CE  LYS D   2       4.223  14.621  17.023  1.00  0.33
ATOM   1164  NZ  LYS D   2       4.836  15.648  17.904  1.00 -0.32
ATOM   1165  HZ1 LYS D   2       5.181  16.440  17.325  1.00  0.33
ATOM   1166  HZ2 LYS D   2       5.632  15.227  18.424  1.00  0.33
ATOM   1167  HZ3 LYS D   2       4.126  15.995  18.579  1.00  0.33
ATOM   1168  C   LYS D   2       5.072  13.653  12.418  1.00  0.55
ATOM   1169  O   LYS D   2       5.136  14.615  11.627  1.00 -0.55
ATOM   1170  N   ALA D   3       4.036  12.908  12.578  1.00 -0.40
ATOM   1171  H   ALA D   3       4.117  12.166  13.230  1.00  0.40
ATOM   1172  CA  ALA D   3       2.736  12.926  11.989  1.00  0.00
ATOM   1173  CB  ALA D   3       2.495  11.628  11.241  1.00  0.00
ATOM   1174  C   ALA D   3       1.691  13.094  13.111  1.00  0.55
ATOM   1175  O   ALA D   3       1.698  12.458  14.184  1.00 -0.55
ATOM   1176  N   VAL D   4       0.770  14.023  12.964  1.00 -0.40
ATOM   1177  H   VAL D   4       0.734  14.589  12.145  1.00  0.40
ATOM   1178  CA  VAL D   4      -0.264  14.307  13.961  1.00  0.00
ATOM   1179  CB  VAL D   4      -0.179  15.755  14.505  1.00  0.00
ATOM   1180  CG1 VAL D   4      -1.321  16.050  15.500  1.00  0.00
ATOM   1181  CG2 VAL D   4       1.139  16.046  15.203  1.00  0.00
ATOM   1182  C   VAL D   4      -1.637  14.087  13.326  1.00  0.55
ATOM   1183  O   VAL D   4      -1.881  14.568  12.212  1.00 -0.55
ATOM   1184  N   ILE D   5      -2.484  13.340  14.017  1.00 -0.40
ATOM   1185  H   ILE D   5      -2.237  12.892  14.873  1.00  0.40
ATOM   1186  CA  ILE D   5      -3.860  13.139  13.534  1.00  0.00
ATOM   1187  CB  ILE D   5      -4.279  11.661  13.403  1.00  0.00
ATOM   1188  CG2 ILE D   5      -5.753  11.531  13.027  1.00  0.00
ATOM   1189  CG1 ILE D   5      -3.329  10.955  12.397  1.00  0.00
ATOM   1190  CD1 ILE D   5      -3.510   9.444  12.356  1.00  0.00
ATOM   1191  C   ILE D   5      -4.824  13.844  14.512  1.00  0.55
ATOM   1192  O   ILE D   5      -4.788  13.413  15.684  1.00 -0.55
ATOM   1193  N   ASN D   6      -5.591  14.855  14.172  1.00 -0.40
ATOM   1194  H   ASN D   6      -5.567  15.264  13.263  1.00  0.40
ATOM   1195  CA  ASN D   6      -6.558  15.453  15.150  1.00  0.00
ATOM   1196  CB  ASN D   6      -6.694  16.948  14.996  1.00  0.00
ATOM   1197  CG  ASN D   6      -5.359  17.590  15.377  1.00  0.55
ATOM   1198  OD1 ASN D   6      -4.932  17.661  16.539  1.00 -0.55
ATOM   1199  ND2 ASN D   6      -4.610  18.120  14.422  1.00 -0.78
ATOM   1200 HD21 ASN D   6      -3.734  18.544  14.650  1.00  0.39
ATOM   1201 HD22 ASN D   6      -4.920  18.095  13.471  1.00  0.39
ATOM   1202  C   ASN D   6      -7.840  14.650  14.939  1.00  0.55
ATOM   1203  O   ASN D   6      -8.655  14.949  14.052  1.00 -0.55
ATOM   1204  N   GLY D   7      -8.008  13.565  15.683  1.00 -0.40
ATOM   1205  H   GLY D   7      -7.361  13.324  16.402  1.00  0.40
ATOM   1206  CA  GLY D   7      -9.099  12.675  15.524  1.00  0.00
ATOM   1207  C   GLY D   7     -10.448  13.371  15.424  1.00  0.55
ATOM   1208  O   GLY D   7     -11.304  12.800  14.751  1.00 -0.55
ATOM   1209  N   GLU D   8     -10.629  14.510  16.096  1.00 -0.40
ATOM   1210  H   GLU D   8      -9.927  14.956  16.645  1.00  0.40
ATOM   1211  CA  GLU D   8     -11.950  15.135  16.015  1.00  0.00
ATOM   1212  CB  GLU D   8     -12.154  16.061  17.221  1.00  0.00
ATOM   1213  CG  GLU D   8     -11.491  17.399  16.944  1.00  0.00
ATOM   1214  CD  GLU D   8      -9.990  17.441  17.055  1.00  0.10
ATOM   1215  OE1 GLU D   8      -9.327  16.430  17.336  1.00 -0.55
ATOM   1216  OE2 GLU D   8      -9.482  18.567  16.827  1.00 -0.55
ATOM   1217  C   GLU D   8     -12.160  15.786  14.653  1.00  0.55
ATOM   1218  O   GLU D   8     -13.340  15.975  14.300  1.00 -0.55
ATOM   1219  N   GLN D   9     -11.168  16.081  13.856  1.00 -0.40
ATOM   1220  H   GLN D   9     -10.216  15.936  14.118  1.00  0.40
ATOM   1221  CA  GLN D   9     -11.393  16.649  12.517  1.00  0.00
ATOM   1222  CB  GLN D   9     -10.188  17.547  12.194  1.00  0.00
ATOM   1223  CG  GLN D   9     -10.158  18.792  13.073  1.00  0.00
ATOM   1224  CD  GLN D   9      -8.817  19.470  13.106  1.00  0.55
ATOM   1225  OE1 GLN D   9      -8.038  19.565  12.140  1.00 -0.55
ATOM   1226  NE2 GLN D   9      -8.474  20.041  14.268  1.00 -0.78
ATOM   1227 HE21 GLN D   9      -9.097  20.000  15.048  1.00  0.39
ATOM   1228 HE22 GLN D   9      -7.594  20.508  14.354  1.00  0.39
ATOM   1229  C   GLN D   9     -11.628  15.597  11.449  1.00  0.55
ATOM   1230  O   GLN D   9     -11.897  15.909  10.281  1.00 -0.55
ATOM   1231  N   ILE D  10     -11.585  14.301  11.710  1.00 -0.40
ATOM   1232  H   ILE D  10     -11.418  13.989  12.640  1.00  0.40
ATOM   1233  CA  ILE D  10     -11.762  13.223  10.752  1.00  0.00
ATOM   1234  CB  ILE D  10     -10.929  11.970  11.118  1.00  0.00
ATOM   1235  CG2 ILE D  10     -11.143  10.867  10.071  1.00  0.00
ATOM   1236  CG1 ILE D  10      -9.445  12.202  11.385  1.00  0.00
ATOM   1237  CD1 ILE D  10      -8.725  13.026  10.376  1.00  0.00
ATOM   1238  C   ILE D  10     -13.256  12.868  10.671  1.00  0.55
ATOM   1239  O   ILE D  10     -13.879  12.271  11.557  1.00 -0.55
ATOM   1240  N   ARG D  11     -13.843  13.231   9.533  1.00 -0.40
ATOM   1241  H   ARG D  11     -13.336  13.672   8.796  1.00  0.40
ATOM   1242  CA  ARG D  11     -15.272  13.007   9.283  1.00  0.00
ATOM   1243  CB  ARG D  11     -15.988  14.282   8.861  1.00  0.00
ATOM   1244  CG  ARG D  11     -15.557  15.597   9.460  1.00  0.00
ATOM   1245  CD  ARG D  11     -16.060  16.033  10.821  1.00  0.35
ATOM   1246  NE  ARG D  11     -17.517  16.059  10.865  1.00 -0.35
ATOM   1247  HE  ARG D  11     -17.955  15.635  10.079  1.00  0.45
ATOM   1248  CZ  ARG D  11     -18.374  16.550  11.767  1.00  0.35
ATOM   1249  NH1 ARG D  11     -17.832  17.119  12.840  1.00 -0.70
ATOM   1250 HH11 ARG D  11     -16.837  17.160  12.936  1.00  0.40
ATOM   1251 HH12 ARG D  11     -18.419  17.505  13.552  1.00  0.40
ATOM   1252  NH2 ARG D  11     -19.697  16.398  11.598  1.00 -0.70
ATOM   1253 HH21 ARG D  11     -20.047  15.916  10.795  1.00  0.40
ATOM   1254 HH22 ARG D  11     -20.333  16.767  12.276  1.00  0.40
ATOM   1255  C   ARG D  11     -15.545  11.831   8.355  1.00  0.55
ATOM   1256  O   ARG D  11     -16.760  11.500   8.277  1.00 -0.55
ATOM   1257  N   SER D  12     -14.518  11.171   7.794  1.00 -0.40
ATOM   1258  H   SER D  12     -13.577  11.470   7.927  1.00  0.40
ATOM   1259  CA  SER D  12     -14.682   9.987   6.962  1.00  0.00
ATOM   1260  CB  SER D  12     -15.166  10.289   5.540  1.00  0.00
ATOM   1261  OG  SER D  12     -14.238  11.149   4.909  1.00 -0.49
ATOM   1262  HG  SER D  12     -14.325  11.999   5.347  1.00  0.49
ATOM   1263  C   SER D  12     -13.353   9.253   6.799  1.00  0.55
ATOM   1264  O   SER D  12     -12.334   9.885   7.137  1.00 -0.55
ATOM   1265  N   ILE D  13     -13.435   8.080   6.215  1.00 -0.40
ATOM   1266  H   ILE D  13     -14.299   7.677   5.925  1.00  0.40
ATOM   1267  CA  ILE D  13     -12.213   7.295   5.961  1.00  0.00
ATOM   1268  CB  ILE D  13     -12.530   5.855   5.565  1.00  0.00
ATOM   1269  CG2 ILE D  13     -13.201   5.817   4.198  1.00  0.00
ATOM   1270  CG1 ILE D  13     -11.269   4.992   5.580  1.00  0.00
ATOM   1271  CD1 ILE D  13     -10.409   5.043   6.837  1.00  0.00
ATOM   1272  C   ILE D  13     -11.318   8.032   4.977  1.00  0.55
ATOM   1273  O   ILE D  13     -10.089   8.069   5.122  1.00 -0.55
ATOM   1274  N   SER D  14     -11.855   8.701   3.993  1.00 -0.40
ATOM   1275  H   SER D  14     -12.841   8.689   3.854  1.00  0.40
ATOM   1276  CA  SER D  14     -11.115   9.512   3.017  1.00  0.00
ATOM   1277  CB  SER D  14     -12.075  10.103   1.974  1.00  0.00
ATOM   1278  OG  SER D  14     -12.908   9.125   1.375  1.00 -0.49
ATOM   1279  HG  SER D  14     -13.460   9.597   0.747  1.00  0.49
ATOM   1280  C   SER D  14     -10.339  10.614   3.718  1.00  0.55
ATOM   1281  O   SER D  14      -9.217  10.944   3.352  1.00 -0.55
ATOM   1282  N   ASP D  15     -10.958  11.217   4.734  1.00 -0.40
ATOM   1283  H   ASP D  15     -11.884  10.971   5.010  1.00  0.40
ATOM   1284  CA  ASP D  15     -10.320  12.272   5.508  1.00  0.00
ATOM   1285  CB  ASP D  15     -11.100  12.753   6.737  1.00  0.00
ATOM   1286  CG  ASP D  15     -12.145  13.769   6.401  1.00  0.10
ATOM   1287  OD1 ASP D  15     -12.184  14.173   5.221  1.00 -0.55
ATOM   1288  OD2 ASP D  15     -12.941  14.177   7.254  1.00 -0.55
ATOM   1289  C   ASP D  15      -9.032  11.708   6.129  1.00  0.55
ATOM   1290  O   ASP D  15      -7.992  12.349   6.118  1.00 -0.55
ATOM   1291  N   LEU D  16      -9.231  10.526   6.699  1.00 -0.40
ATOM   1292  H   LEU D  16     -10.118  10.072   6.723  1.00  0.40
ATOM   1293  CA  LEU D  16      -8.104   9.835   7.332  1.00  0.00
ATOM   1294  CB  LEU D  16      -8.588   8.543   8.013  1.00  0.00
ATOM   1295  CG  LEU D  16      -7.610   7.814   8.959  1.00  0.00
ATOM   1296  CD1 LEU D  16      -6.826   8.788   9.833  1.00  0.00
ATOM   1297  CD2 LEU D  16      -8.334   6.699   9.743  1.00  0.00
ATOM   1298  C   LEU D  16      -7.001   9.633   6.293  1.00  0.55
ATOM   1299  O   LEU D  16      -5.911  10.068   6.640  1.00 -0.55
ATOM   1300  N   HSE D  17      -7.271   9.016   5.151  1.00 -0.40
ATOM   1301  H   HSE D  17      -8.176   8.662   4.931  1.00  0.40
ATOM   1302  CA  HSE D  17      -6.228   8.825   4.142  1.00  0.00
ATOM   1303  CB  HSE D  17      -6.773   7.987   2.971  1.00  0.12
ATOM   1304  ND1 HSE D  17      -5.799   5.763   3.648  1.00 -0.56
ATOM   1305  CG  HSE D  17      -6.915   6.551   3.394  1.00  0.15
ATOM   1306  CE1 HSE D  17      -6.216   4.544   4.024  1.00  0.15
ATOM   1307  HE1 HSE D  17      -5.591   3.698   4.305  1.00  0.12
ATOM   1308  NE2 HSE D  17      -7.546   4.520   4.002  1.00 -0.40
ATOM   1309  HE2 HSE D  17      -8.133   3.742   4.228  1.00  0.40
ATOM   1310  CD2 HSE D  17      -7.996   5.770   3.609  1.00 -0.12
ATOM   1311  HD2 HSE D  17      -9.046   6.016   3.510  1.00  0.12
ATOM   1312  C   HSE D  17      -5.568  10.106   3.624  1.00  0.55
ATOM   1313  O   HSE D  17      -4.363  10.167   3.255  1.00 -0.55
ATOM   1314  N   GLN D  18      -6.406  11.142   3.561  1.00 -0.40
ATOM   1315  H   GLN D  18      -7.365  11.084   3.827  1.00  0.40
ATOM   1316  CA  GLN D  18      -5.917  12.454   3.079  1.00  0.00
ATOM   1317  CB  GLN D  18      -6.982  13.480   2.748  1.00  0.00
ATOM   1318  CG  GLN D  18      -7.927  13.254   1.589  1.00  0.00
ATOM   1319  CD  GLN D  18      -7.165  12.708   0.398  1.00  0.55
ATOM   1320  OE1 GLN D  18      -6.291  13.388  -0.164  1.00 -0.55
ATOM   1321  NE2 GLN D  18      -7.463  11.461   0.031  1.00 -0.78
ATOM   1322 HE21 GLN D  18      -6.994  11.045  -0.748  1.00  0.39
ATOM   1323 HE22 GLN D  18      -8.154  10.943   0.535  1.00  0.39
ATOM   1324  C   GLN D  18      -4.921  13.010   4.118  1.00  0.55
ATOM   1325  O   GLN D  18      -3.843  13.531   3.743  1.00 -0.55
ATOM   1326  N   THR D  19      -5.270  12.914   5.402  1.00 -0.40
ATOM   1327  H   THR D  19      -6.145  12.540   5.700  1.00  0.40
ATOM   1328  CA  THR D  19      -4.347  13.370   6.452  1.00  0.00
ATOM   1329  CB  THR D  19      -5.040  13.198   7.826  1.00  0.00
ATOM   1330  OG1 THR D  19      -6.162  14.064   7.645  1.00 -0.49
ATOM   1331  HG1 THR D  19      -6.802  13.565   7.133  1.00  0.49
ATOM   1332  CG2 THR D  19      -4.222  13.673   8.990  1.00  0.00
ATOM   1333  C   THR D  19      -3.004  12.641   6.491  1.00  0.55
ATOM   1334  O   THR D  19      -1.975  13.266   6.707  1.00 -0.55
ATOM   1335  N   LEU D  20      -3.112  11.331   6.313  1.00 -0.40
ATOM   1336  H   LEU D  20      -4.001  10.900   6.184  1.00  0.40
ATOM   1337  CA  LEU D  20      -1.970  10.416   6.289  1.00  0.00
ATOM   1338  CB  LEU D  20      -2.341   8.934   6.164  1.00  0.00
ATOM   1339  CG  LEU D  20      -3.009   8.220   7.311  1.00  0.00
ATOM   1340  CD1 LEU D  20      -3.243   6.729   7.128  1.00  0.00
ATOM   1341  CD2 LEU D  20      -2.235   8.405   8.583  1.00  0.00
ATOM   1342  C   LEU D  20      -1.068  10.816   5.110  1.00  0.55
ATOM   1343  O   LEU D  20       0.142  10.861   5.301  1.00 -0.55
ATOM   1344  N   LYS D  21      -1.739  11.059   3.977  1.00 -0.40
ATOM   1345  H   LYS D  21      -2.731  10.994   3.903  1.00  0.40
ATOM   1346  CA  LYS D  21      -0.998  11.442   2.770  1.00  0.00
ATOM   1347  CB  LYS D  21      -2.022  11.607   1.633  1.00  0.00
ATOM   1348  CG  LYS D  21      -1.215  11.770   0.314  1.00  0.00
ATOM   1349  CD  LYS D  21      -2.152  12.065  -0.827  1.00  0.00
ATOM   1350  CE  LYS D  21      -1.385  12.442  -2.122  1.00  0.33
ATOM   1351  NZ  LYS D  21      -2.280  11.990  -3.242  1.00 -0.32
ATOM   1352  HZ1 LYS D  21      -3.193  12.483  -3.177  1.00  0.33
ATOM   1353  HZ2 LYS D  21      -2.434  10.964  -3.170  1.00  0.33
ATOM   1354  HZ3 LYS D  21      -1.831  12.209  -4.154  1.00  0.33
ATOM   1355  C   LYS D  21      -0.121  12.651   3.003  1.00  0.55
ATOM   1356  O   LYS D  21       1.053  12.680   2.615  1.00 -0.55
ATOM   1357  N   LYS D  22      -0.633  13.684   3.622  1.00 -0.40
ATOM   1358  H   LYS D  22      -1.588  13.682   3.906  1.00  0.40
ATOM   1359  CA  LYS D  22       0.095  14.903   3.954  1.00  0.00
ATOM   1360  CB  LYS D  22      -0.969  15.931   4.371  1.00  0.00
ATOM   1361  CG  LYS D  22      -0.269  17.074   5.058  1.00  0.00
ATOM   1362  CD  LYS D  22       0.682  17.752   4.021  1.00  0.00
ATOM   1363  CE  LYS D  22       1.736  18.520   4.810  1.00  0.33
ATOM   1364  NZ  LYS D  22       2.606  19.302   3.911  1.00 -0.32
ATOM   1365  HZ1 LYS D  22       2.031  19.982   3.375  1.00  0.33
ATOM   1366  HZ2 LYS D  22       3.089  18.659   3.250  1.00  0.33
ATOM   1367  HZ3 LYS D  22       3.315  19.815   4.474  1.00  0.33
ATOM   1368  C   LYS D  22       1.089  14.693   5.087  1.00  0.55
ATOM   1369  O   LYS D  22       2.316  14.902   4.956  1.00 -0.55
ATOM   1370  N   GLU D  23       0.575  14.210   6.231  1.00 -0.40
ATOM   1371  H   GLU D  23      -0.396  14.006   6.324  1.00  0.40
ATOM   1372  CA  GLU D  23       1.402  13.945   7.429  1.00  0.00
ATOM   1373  CB  GLU D  23       0.482  13.445   8.572  1.00  0.00
ATOM   1374  CG  GLU D  23      -0.445  14.498   9.175  1.00  0.00
ATOM   1375  CD  GLU D  23       0.257  15.735   9.708  1.00  0.10
ATOM   1376  OE1 GLU D  23       1.109  15.746  10.618  1.00 -0.55
ATOM   1377  OE2 GLU D  23       0.015  16.877   9.247  1.00 -0.55
ATOM   1378  C   GLU D  23       2.578  12.990   7.203  1.00  0.55
ATOM   1379  O   GLU D  23       3.647  13.220   7.798  1.00 -0.55
ATOM   1380  N   LEU D  24       2.455  11.985   6.349  1.00 -0.40
ATOM   1381  H   LEU D  24       1.609  11.815   5.851  1.00  0.40
ATOM   1382  CA  LEU D  24       3.556  11.059   6.082  1.00  0.00
ATOM   1383  CB  LEU D  24       3.032   9.626   6.048  1.00  0.00
ATOM   1384  CG  LEU D  24       2.305   9.080   7.293  1.00  0.00
ATOM   1385  CD1 LEU D  24       1.749   7.653   7.103  1.00  0.00
ATOM   1386  CD2 LEU D  24       3.197   9.076   8.537  1.00  0.00
ATOM   1387  C   LEU D  24       4.285  11.384   4.788  1.00  0.55
ATOM   1388  O   LEU D  24       5.180  10.597   4.470  1.00 -0.55
ATOM   1389  N   ALA D  25       3.894  12.440   4.088  1.00 -0.40
ATOM   1390  H   ALA D  25       3.161  13.043   4.395  1.00  0.40
ATOM   1391  CA  ALA D  25       4.534  12.787   2.797  1.00  0.00
ATOM   1392  CB  ALA D  25       5.925  13.295   3.143  1.00  0.00
ATOM   1393  C   ALA D  25       4.500  11.585   1.870  1.00  0.55
ATOM   1394  O   ALA D  25       5.453  11.073   1.292  1.00 -0.55
ATOM   1395  N   LEU D  26       3.314  10.981   1.741  1.00 -0.40
ATOM   1396  H   LEU D  26       2.510  11.309   2.231  1.00  0.40
ATOM   1397  CA  LEU D  26       3.092   9.817   0.892  1.00  0.00
ATOM   1398  CB  LEU D  26       1.747   9.175   1.246  1.00  0.00
ATOM   1399  CG  LEU D  26       1.648   8.611   2.663  1.00  0.00
ATOM   1400  CD1 LEU D  26       0.402   7.757   2.931  1.00  0.00
ATOM   1401  CD2 LEU D  26       2.850   7.722   2.990  1.00  0.00
ATOM   1402  C   LEU D  26       3.156  10.205  -0.591  1.00  0.55
ATOM   1403  O   LEU D  26       2.960  11.376  -0.928  1.00 -0.55
ATOM   1404  N   PRO D  27       3.428   9.230  -1.459  1.00 -0.20
ATOM   1405  CD  PRO D  27       3.648   7.825  -1.075  1.00  0.10
ATOM   1406  CA  PRO D  27       3.483   9.456  -2.903  1.00  0.10
ATOM   1407  CB  PRO D  27       3.743   8.043  -3.473  1.00  0.00
ATOM   1408  CG  PRO D  27       3.349   7.085  -2.374  1.00  0.00
ATOM   1409  C   PRO D  27       2.191  10.036  -3.461  1.00  0.55
ATOM   1410  O   PRO D  27       1.088   9.718  -2.938  1.00 -0.55
ATOM   1411  N   GLU D  28       2.304  10.810  -4.541  1.00 -0.40
ATOM   1412  H   GLU D  28       3.172  11.032  -4.977  1.00  0.40
ATOM   1413  CA  GLU D  28       1.074  11.373  -5.127  1.00  0.00
ATOM   1414  CB  GLU D  28       1.350  12.306  -6.280  1.00  0.00
ATOM   1415  CG  GLU D  28       0.990  13.782  -6.213  1.00  0.00
ATOM   1416  CD  GLU D  28       0.328  14.403  -4.996  1.00  0.10
ATOM   1417  OE1 GLU D  28       1.056  14.702  -4.000  1.00 -0.55
ATOM   1418  OE2 GLU D  28      -0.926  14.612  -4.974  1.00 -0.55
ATOM   1419  C   GLU D  28       0.118  10.296  -5.616  1.00  0.55
ATOM   1420  O   GLU D  28      -1.104  10.558  -5.638  1.00 -0.55
ATOM   1421  N   TYR D  29       0.629   9.101  -5.967  1.00 -0.40
ATOM   1422  H   TYR D  29       1.607   8.914  -5.918  1.00  0.40
ATOM   1423  CA  TYR D  29      -0.215   7.989  -6.445  1.00  0.00
ATOM   1424  CB  TYR D  29       0.585   7.023  -7.353  1.00  0.12
ATOM   1425  CG  TYR D  29       1.847   6.428  -6.773  1.00 -0.12
ATOM   1426  CD1 TYR D  29       1.754   5.407  -5.806  1.00 -0.12
ATOM   1427  HD1 TYR D  29       0.774   5.072  -5.504  1.00  0.12
ATOM   1428  CE1 TYR D  29       2.865   4.812  -5.225  1.00 -0.12
ATOM   1429  HE1 TYR D  29       2.756   4.024  -4.495  1.00  0.12
ATOM   1430  CZ  TYR D  29       4.119   5.259  -5.609  1.00  0.06
ATOM   1431  OH  TYR D  29       5.205   4.686  -5.003  1.00 -0.49
ATOM   1432  HH  TYR D  29       5.992   4.973  -5.471  1.00  0.43
ATOM   1433  CD2 TYR D  29       3.145   6.852  -7.127  1.00 -0.12
ATOM   1434  HD2 TYR D  29       3.258   7.634  -7.863  1.00  0.12
ATOM   1435  CE2 TYR D  29       4.291   6.291  -6.554  1.00 -0.12
ATOM   1436  HE2 TYR D  29       5.277   6.637  -6.827  1.00  0.12
ATOM   1437  C   TYR D  29      -0.840   7.206  -5.295  1.00  0.55
ATOM   1438  O   TYR D  29      -1.552   6.249  -5.622  1.00 -0.55
ATOM   1439  N   TYR D  30      -0.556   7.619  -4.077  1.00 -0.40
ATOM   1440  H   TYR D  30       0.015   8.420  -3.913  1.00  0.40
ATOM   1441  CA  TYR D  30      -1.057   6.932  -2.879  1.00  0.00
ATOM   1442  CB  TYR D  30      -0.895   7.796  -1.635  1.00  0.12
ATOM   1443  CG  TYR D  30      -1.474   7.164  -0.387  1.00 -0.12
ATOM   1444  CD1 TYR D  30      -1.006   5.928   0.042  1.00 -0.12
ATOM   1445  HD1 TYR D  30      -0.208   5.435  -0.493  1.00  0.12
ATOM   1446  CE1 TYR D  30      -1.564   5.331   1.152  1.00 -0.12
ATOM   1447  HE1 TYR D  30      -1.198   4.364   1.463  1.00  0.12
ATOM   1448  CZ  TYR D  30      -2.579   5.927   1.882  1.00  0.06
ATOM   1449  OH  TYR D  30      -3.019   5.254   2.986  1.00 -0.49
ATOM   1450  HH  TYR D  30      -3.814   5.690   3.302  1.00  0.43
ATOM   1451  CD2 TYR D  30      -2.498   7.771   0.358  1.00 -0.12
ATOM   1452  HD2 TYR D  30      -2.864   8.738   0.048  1.00  0.12
ATOM   1453  CE2 TYR D  30      -3.064   7.167   1.488  1.00 -0.12
ATOM   1454  HE2 TYR D  30      -3.856   7.653   2.038  1.00  0.12
ATOM   1455  C   TYR D  30      -2.467   6.405  -3.054  1.00  0.55
ATOM   1456  O   TYR D  30      -3.510   7.046  -3.256  1.00 -0.55
ATOM   1457  N   GLY D  31      -2.543   5.073  -2.925  1.00 -0.40
ATOM   1458  H   GLY D  31      -1.745   4.512  -2.717  1.00  0.40
ATOM   1459  CA  GLY D  31      -3.818   4.356  -3.085  1.00  0.00
ATOM   1460  C   GLY D  31      -4.931   4.531  -2.105  1.00  0.55
ATOM   1461  O   GLY D  31      -6.026   4.033  -2.409  1.00 -0.55
ATOM   1462  N   GLU D  32      -4.777   5.128  -0.940  1.00 -0.40
ATOM   1463  H   GLU D  32      -3.887   5.481  -0.663  1.00  0.40
ATOM   1464  CA  GLU D  32      -5.852   5.333   0.044  1.00  0.00
ATOM   1465  CB  GLU D  32      -6.847   6.440  -0.414  1.00  0.00
ATOM   1466  CG  GLU D  32      -6.028   7.711  -0.695  1.00  0.00
ATOM   1467  CD  GLU D  32      -6.721   8.917  -1.265  1.00  0.10
ATOM   1468  OE1 GLU D  32      -7.959   8.936  -1.336  1.00 -0.55
ATOM   1469  OE2 GLU D  32      -6.182   9.963  -1.665  1.00 -0.55
ATOM   1470  C   GLU D  32      -6.635   4.097   0.373  1.00  0.55
ATOM   1471  O   GLU D  32      -7.859   4.115   0.373  1.00 -0.55
ATOM   1472  N   ASN D  33      -5.881   3.021   0.627  1.00 -0.40
ATOM   1473  H   ASN D  33      -4.887   3.047   0.564  1.00  0.40
ATOM   1474  CA  ASN D  33      -6.463   1.736   1.011  1.00  0.00
ATOM   1475  CB  ASN D  33      -6.904   0.940  -0.193  1.00  0.00
ATOM   1476  CG  ASN D  33      -5.723   0.589  -1.081  1.00  0.55
ATOM   1477  OD1 ASN D  33      -4.915  -0.237  -0.662  1.00 -0.55
ATOM   1478  ND2 ASN D  33      -5.540   1.220  -2.251  1.00 -0.78
ATOM   1479 HD21 ASN D  33      -4.760   0.983  -2.831  1.00  0.39
ATOM   1480 HD22 ASN D  33      -6.184   1.927  -2.544  1.00  0.39
ATOM   1481  C   ASN D  33      -5.448   1.119   1.989  1.00  0.55
ATOM   1482  O   ASN D  33      -4.329   1.686   2.113  1.00 -0.55
ATOM   1483  N   LEU D  34      -5.798   0.046   2.674  1.00 -0.40
ATOM   1484  H   LEU D  34      -6.687  -0.396   2.577  1.00  0.40
ATOM   1485  CA  LEU D  34      -4.848  -0.552   3.639  1.00  0.00
ATOM   1486  CB  LEU D  34      -5.653  -1.573   4.455  1.00  0.00
ATOM   1487  CG  LEU D  34      -6.878  -1.111   5.280  1.00  0.00
ATOM   1488  CD1 LEU D  34      -7.530  -2.306   5.981  1.00  0.00
ATOM   1489  CD2 LEU D  34      -6.390  -0.057   6.274  1.00  0.00
ATOM   1490  C   LEU D  34      -3.576  -1.186   3.044  1.00  0.55
ATOM   1491  O   LEU D  34      -2.509  -1.127   3.689  1.00 -0.55
ATOM   1492  N   ASP D  35      -3.721  -1.747   1.830  1.00 -0.40
ATOM   1493  H   ASP D  35      -4.606  -1.773   1.373  1.00  0.40
ATOM   1494  CA  ASP D  35      -2.591  -2.368   1.074  1.00  0.00
ATOM   1495  CB  ASP D  35      -2.988  -3.218  -0.140  1.00  0.00
ATOM   1496  CG  ASP D  35      -3.871  -4.390   0.287  1.00  0.10
ATOM   1497  OD1 ASP D  35      -3.376  -5.195   1.116  1.00 -0.55
ATOM   1498  OD2 ASP D  35      -5.033  -4.572  -0.142  1.00 -0.55
ATOM   1499  C   ASP D  35      -1.637  -1.267   0.634  1.00  0.55
ATOM   1500  O   ASP D  35      -0.406  -1.479   0.755  1.00 -0.55
ATOM   1501  N   ALA D  36      -2.150  -0.139   0.194  1.00 -0.40
ATOM   1502  H   ALA D  36      -3.136  -0.023   0.118  1.00  0.40
ATOM   1503  CA  ALA D  36      -1.370   1.013  -0.213  1.00  0.00
ATOM   1504  CB  ALA D  36      -2.154   2.147  -0.822  1.00  0.00
ATOM   1505  C   ALA D  36      -0.690   1.552   1.056  1.00  0.55
ATOM   1506  O   ALA D  36       0.487   1.935   0.924  1.00 -0.55
ATOM   1507  N   LEU D  37      -1.398   1.542   2.181  1.00 -0.40
ATOM   1508  H   LEU D  37      -2.333   1.203   2.247  1.00  0.40
ATOM   1509  CA  LEU D  37      -0.762   2.065   3.413  1.00  0.00
ATOM   1510  CB  LEU D  37      -1.778   2.238   4.552  1.00  0.00
ATOM   1511  CG  LEU D  37      -1.137   2.789   5.844  1.00  0.00
ATOM   1512  CD1 LEU D  37      -0.428   4.154   5.720  1.00  0.00
ATOM   1513  CD2 LEU D  37      -2.230   2.845   6.916  1.00  0.00
ATOM   1514  C   LEU D  37       0.423   1.212   3.869  1.00  0.55
ATOM   1515  O   LEU D  37       1.480   1.693   4.256  1.00 -0.55
ATOM   1516  N   TRP D  38       0.209  -0.116   3.840  1.00 -0.40
ATOM   1517  H   TRP D  38      -0.673  -0.506   3.586  1.00  0.40
ATOM   1518  CA  TRP D  38       1.263  -1.072   4.181  1.00  0.00
ATOM   1519  CB  TRP D  38       0.720  -2.493   4.073  1.00  0.12
ATOM   1520  CG  TRP D  38       1.805  -3.513   4.292  1.00 -0.12
ATOM   1521  CD1 TRP D  38       2.450  -4.198   3.298  1.00 -0.12
ATOM   1522  HD1 TRP D  38       2.257  -4.097   2.240  1.00  0.12
ATOM   1523  NE1 TRP D  38       3.384  -5.033   3.864  1.00 -0.40
ATOM   1524  HE1 TRP D  38       3.958  -5.643   3.363  1.00  0.40
ATOM   1525  CE2 TRP D  38       3.400  -4.897   5.210  1.00  0.00
ATOM   1526  CD2 TRP D  38       2.411  -3.932   5.514  1.00  0.00
ATOM   1527  CE3 TRP D  38       2.241  -3.567   6.849  1.00 -0.12
ATOM   1528  HE3 TRP D  38       1.539  -2.807   7.159  1.00  0.12
ATOM   1529  CZ3 TRP D  38       3.027  -4.234   7.790  1.00 -0.12
ATOM   1530  HZ3 TRP D  38       2.886  -3.987   8.831  1.00  0.12
ATOM   1531  CZ2 TRP D  38       4.214  -5.532   6.152  1.00 -0.12
ATOM   1532  HZ2 TRP D  38       4.980  -6.240   5.873  1.00  0.12
ATOM   1533  CH2 TRP D  38       4.002  -5.219   7.464  1.00 -0.12
ATOM   1534  HH2 TRP D  38       4.566  -5.711   8.242  1.00  0.12
ATOM   1535  C   TRP D  38       2.519  -0.879   3.305  1.00  0.55
ATOM   1536  O   TRP D  38       3.670  -0.929   3.790  1.00 -0.55
ATOM   1537  N   ASP D  39       2.293  -0.718   1.985  1.00 -0.40
ATOM   1538  H   ASP D  39       1.367  -0.723   1.618  1.00  0.40
ATOM   1539  CA  ASP D  39       3.344  -0.529   1.000  1.00  0.00
ATOM   1540  CB  ASP D  39       2.801  -0.475  -0.445  1.00  0.00
ATOM   1541  CG  ASP D  39       3.950  -0.444  -1.449  1.00  0.10
ATOM   1542  OD1 ASP D  39       4.875  -1.308  -1.558  1.00 -0.55
ATOM   1543  OD2 ASP D  39       3.903   0.568  -2.188  1.00 -0.55
ATOM   1544  C   ASP D  39       4.147   0.720   1.341  1.00  0.55
ATOM   1545  O   ASP D  39       5.375   0.701   1.287  1.00 -0.55
ATOM   1546  N   ALA D  40       3.425   1.781   1.670  1.00 -0.40
ATOM   1547  H   ALA D  40       2.429   1.780   1.701  1.00  0.40
ATOM   1548  CA  ALA D  40       4.098   3.008   2.005  1.00  0.00
ATOM   1549  CB  ALA D  40       3.108   4.192   2.046  1.00  0.00
ATOM   1550  C   ALA D  40       4.847   2.945   3.326  1.00  0.55
ATOM   1551  O   ALA D  40       5.942   3.565   3.414  1.00 -0.55
ATOM   1552  N   LEU D  41       4.279   2.302   4.337  1.00 -0.40
ATOM   1553  H   LEU D  41       3.398   1.839   4.287  1.00  0.40
ATOM   1554  CA  LEU D  41       5.018   2.279   5.625  1.00  0.00
ATOM   1555  CB  LEU D  41       4.104   1.734   6.716  1.00  0.00
ATOM   1556  CG  LEU D  41       2.933   2.617   7.138  1.00  0.00
ATOM   1557  CD1 LEU D  41       2.060   1.972   8.183  1.00  0.00
ATOM   1558  CD2 LEU D  41       3.429   3.981   7.603  1.00  0.00
ATOM   1559  C   LEU D  41       6.320   1.472   5.499  1.00  0.55
ATOM   1560  O   LEU D  41       7.373   1.764   6.055  1.00 -0.55
ATOM   1561  N   THR D  42       6.293   0.426   4.701  1.00 -0.40
ATOM   1562  H   THR D  42       5.460   0.203   4.203  1.00  0.40
ATOM   1563  CA  THR D  42       7.387  -0.483   4.450  1.00  0.00
ATOM   1564  CB  THR D  42       6.874  -1.938   4.297  1.00  0.00
ATOM   1565  OG1 THR D  42       5.911  -2.164   3.266  1.00 -0.49
ATOM   1566  HG1 THR D  42       5.104  -1.733   3.558  1.00  0.49
ATOM   1567  CG2 THR D  42       6.164  -2.300   5.617  1.00  0.00
ATOM   1568  C   THR D  42       8.225  -0.153   3.239  1.00  0.55
ATOM   1569  O   THR D  42       9.248  -0.869   3.171  1.00 -0.55
ATOM   1570  N   GLY D  43       7.890   0.727   2.339  1.00 -0.40
ATOM   1571  H   GLY D  43       7.055   1.270   2.390  1.00  0.40
ATOM   1572  CA  GLY D  43       8.758   0.948   1.196  1.00  0.00
ATOM   1573  C   GLY D  43       8.665   2.366   0.674  1.00  0.55
ATOM   1574  O   GLY D  43       8.721   2.567  -0.555  1.00 -0.55
ATOM   1575  N   TRP D  44       8.490   3.341   1.571  1.00 -0.40
ATOM   1576  H   TRP D  44       8.410   3.177   2.551  1.00  0.40
ATOM   1577  CA  TRP D  44       8.409   4.732   1.110  1.00  0.00
ATOM   1578  CB  TRP D  44       7.004   5.048   0.545  1.00  0.12
ATOM   1579  CG  TRP D  44       6.933   6.467   0.075  1.00 -0.12
ATOM   1580  CD1 TRP D  44       6.740   7.637   0.790  1.00 -0.12
ATOM   1581  HD1 TRP D  44       6.566   7.678   1.855  1.00  0.12
ATOM   1582  NE1 TRP D  44       6.797   8.735  -0.026  1.00 -0.40
ATOM   1583  HE1 TRP D  44       6.692   9.666   0.248  1.00  0.40
ATOM   1584  CE2 TRP D  44       7.035   8.275  -1.323  1.00  0.00
ATOM   1585  CD2 TRP D  44       7.122   6.855  -1.288  1.00  0.00
ATOM   1586  CE3 TRP D  44       7.348   6.145  -2.457  1.00 -0.12
ATOM   1587  HE3 TRP D  44       7.395   5.066  -2.470  1.00  0.12
ATOM   1588  CZ3 TRP D  44       7.515   6.851  -3.622  1.00 -0.12
ATOM   1589  HZ3 TRP D  44       7.702   6.315  -4.541  1.00  0.12
ATOM   1590  CZ2 TRP D  44       7.195   9.000  -2.513  1.00 -0.12
ATOM   1591  HZ2 TRP D  44       7.126  10.077  -2.558  1.00  0.12
ATOM   1592  CH2 TRP D  44       7.449   8.258  -3.651  1.00 -0.12
ATOM   1593  HH2 TRP D  44       7.602   8.771  -4.588  1.00  0.12
ATOM   1594  C   TRP D  44       8.786   5.747   2.198  1.00  0.55
ATOM   1595  O   TRP D  44       9.672   6.603   2.086  1.00 -0.55
ATOM   1596  N   VAL D  45       8.005   5.604   3.279  1.00 -0.40
ATOM   1597  H   VAL D  45       7.311   4.890   3.312  1.00  0.40
ATOM   1598  CA  VAL D  45       8.075   6.430   4.464  1.00  0.00
ATOM   1599  CB  VAL D  45       6.953   5.970   5.438  1.00  0.00
ATOM   1600  CG1 VAL D  45       7.110   6.443   6.852  1.00  0.00
ATOM   1601  CG2 VAL D  45       5.606   6.537   4.950  1.00  0.00
ATOM   1602  C   VAL D  45       9.460   6.454   5.114  1.00  0.55
ATOM   1603  O   VAL D  45      10.276   5.517   5.166  1.00 -0.55
ATOM   1604  N   GLU D  46       9.732   7.643   5.654  1.00 -0.40
ATOM   1605  H   GLU D  46       9.093   8.405   5.581  1.00  0.40
ATOM   1606  CA  GLU D  46      10.952   7.922   6.378  1.00  0.00
ATOM   1607  CB  GLU D  46      11.231   9.411   6.216  1.00  0.00
ATOM   1608  CG  GLU D  46      11.733   9.969   7.551  1.00  0.00
ATOM   1609  CD  GLU D  46      12.329  11.292   7.061  1.00  0.10
ATOM   1610  OE1 GLU D  46      11.753  11.888   6.109  1.00 -0.55
ATOM   1611  OE2 GLU D  46      13.376  11.685   7.570  1.00 -0.55
ATOM   1612  C   GLU D  46      10.875   7.591   7.862  1.00  0.55
ATOM   1613  O   GLU D  46       9.865   7.851   8.528  1.00 -0.55
ATOM   1614  N   TYR D  47      11.920   6.996   8.374  1.00 -0.40
ATOM   1615  H   TYR D  47      12.708   6.741   7.820  1.00  0.40
ATOM   1616  CA  TYR D  47      11.998   6.663   9.802  1.00  0.00
ATOM   1617  CB  TYR D  47      12.083   5.131  10.011  1.00  0.12
ATOM   1618  CG  TYR D  47      10.832   4.440   9.490  1.00 -0.12
ATOM   1619  CD1 TYR D  47       9.648   4.560  10.219  1.00 -0.12
ATOM   1620  HD1 TYR D  47       9.660   5.101  11.154  1.00  0.12
ATOM   1621  CE1 TYR D  47       8.467   4.009   9.782  1.00 -0.12
ATOM   1622  HE1 TYR D  47       7.557   4.135  10.350  1.00  0.12
ATOM   1623  CZ  TYR D  47       8.467   3.293   8.607  1.00  0.06
ATOM   1624  OH  TYR D  47       7.260   2.729   8.196  1.00 -0.49
ATOM   1625  HH  TYR D  47       7.444   2.139   7.461  1.00  0.43
ATOM   1626  CD2 TYR D  47      10.810   3.746   8.302  1.00 -0.12
ATOM   1627  HD2 TYR D  47      11.700   3.672   7.694  1.00  0.12
ATOM   1628  CE2 TYR D  47       9.624   3.142   7.895  1.00 -0.12
ATOM   1629  HE2 TYR D  47       9.617   2.541   6.998  1.00  0.12
ATOM   1630  C   TYR D  47      13.186   7.368  10.451  1.00  0.55
ATOM   1631  O   TYR D  47      14.047   7.815   9.694  1.00 -0.55
ATOM   1632  N   PRO D  48      13.294   7.505  11.762  1.00 -0.20
ATOM   1633  CD  PRO D  48      14.470   8.151  12.386  1.00  0.10
ATOM   1634  CA  PRO D  48      12.284   7.055  12.730  1.00  0.10
ATOM   1635  CB  PRO D  48      12.919   7.270  14.080  1.00  0.00
ATOM   1636  CG  PRO D  48      14.271   7.889  13.861  1.00  0.00
ATOM   1637  C   PRO D  48      11.047   7.941  12.524  1.00  0.55
ATOM   1638  O   PRO D  48      11.081   9.081  12.063  1.00 -0.55
ATOM   1639  N   LEU D  49       9.912   7.361  12.877  1.00 -0.40
ATOM   1640  H   LEU D  49       9.887   6.430  13.232  1.00  0.40
ATOM   1641  CA  LEU D  49       8.621   8.033  12.774  1.00  0.00
ATOM   1642  CB  LEU D  49       7.784   7.318  11.695  1.00  0.00
ATOM   1643  CG  LEU D  49       6.285   7.624  11.556  1.00  0.00
ATOM   1644  CD1 LEU D  49       6.170   8.993  10.909  1.00  0.00
ATOM   1645  CD2 LEU D  49       5.534   6.587  10.745  1.00  0.00
ATOM   1646  C   LEU D  49       7.856   8.067  14.095  1.00  0.55
ATOM   1647  O   LEU D  49       7.833   7.093  14.840  1.00 -0.55
ATOM   1648  N   VAL D  50       7.237   9.202  14.328  1.00 -0.40
ATOM   1649  H   VAL D  50       7.338   9.990  13.726  1.00  0.40
ATOM   1650  CA  VAL D  50       6.360   9.389  15.485  1.00  0.00
ATOM   1651  CB  VAL D  50       6.864  10.392  16.505  1.00  0.00
ATOM   1652  CG1 VAL D  50       5.976  10.585  17.728  1.00  0.00
ATOM   1653  CG2 VAL D  50       8.289   9.908  16.835  1.00  0.00
ATOM   1654  C   VAL D  50       4.957   9.722  14.982  1.00  0.55
ATOM   1655  O   VAL D  50       4.694  10.693  14.290  1.00 -0.55
ATOM   1656  N   LEU D  51       4.022   8.814  15.295  1.00 -0.40
ATOM   1657  H   LEU D  51       4.266   7.972  15.768  1.00  0.40
ATOM   1658  CA  LEU D  51       2.617   8.954  14.992  1.00  0.00
ATOM   1659  CB  LEU D  51       1.964   7.666  14.508  1.00  0.00
ATOM   1660  CG  LEU D  51       0.431   7.899  14.255  1.00  0.00
ATOM   1661  CD1 LEU D  51       0.344   8.946  13.166  1.00  0.00
ATOM   1662  CD2 LEU D  51      -0.313   6.653  13.870  1.00  0.00
ATOM   1663  C   LEU D  51       1.850   9.395  16.268  1.00  0.55
ATOM   1664  O   LEU D  51       1.715   8.557  17.200  1.00 -0.55
ATOM   1665  N   GLU D  52       1.399  10.648  16.303  1.00 -0.40
ATOM   1666  H   GLU D  52       1.576  11.296  15.567  1.00  0.40
ATOM   1667  CA  GLU D  52       0.603  11.155  17.441  1.00  0.00
ATOM   1668  CB  GLU D  52       1.049  12.512  17.974  1.00  0.00
ATOM   1669  CG  GLU D  52       0.120  12.881  19.125  1.00  0.00
ATOM   1670  CD  GLU D  52       0.505  14.125  19.876  1.00  0.10
ATOM   1671  OE1 GLU D  52       1.453  14.804  19.421  1.00 -0.55
ATOM   1672  OE2 GLU D  52      -0.122  14.438  20.921  1.00 -0.55
ATOM   1673  C   GLU D  52      -0.851  11.240  16.971  1.00  0.55
ATOM   1674  O   GLU D  52      -1.195  12.071  16.136  1.00 -0.55
ATOM   1675  N   TRP D  53      -1.679  10.348  17.439  1.00 -0.40
ATOM   1676  H   TRP D  53      -1.353   9.670  18.090  1.00  0.40
ATOM   1677  CA  TRP D  53      -3.079  10.211  17.117  1.00  0.00
ATOM   1678  CB  TRP D  53      -3.360   8.765  16.698  1.00  0.12
ATOM   1679  CG  TRP D  53      -4.647   8.560  15.930  1.00 -0.12
ATOM   1680  CD1 TRP D  53      -5.830   9.254  16.037  1.00 -0.12
ATOM   1681  HD1 TRP D  53      -5.990  10.091  16.700  1.00  0.12
ATOM   1682  NE1 TRP D  53      -6.779   8.743  15.192  1.00 -0.40
ATOM   1683  HE1 TRP D  53      -7.701   9.054  15.116  1.00  0.40
ATOM   1684  CE2 TRP D  53      -6.220   7.726  14.472  1.00  0.00
ATOM   1685  CD2 TRP D  53      -4.896   7.559  14.926  1.00  0.00
ATOM   1686  CE3 TRP D  53      -4.097   6.557  14.345  1.00 -0.12
ATOM   1687  HE3 TRP D  53      -3.072   6.398  14.648  1.00  0.12
ATOM   1688  CZ3 TRP D  53      -4.656   5.760  13.355  1.00 -0.12
ATOM   1689  HZ3 TRP D  53      -4.053   5.001  12.880  1.00  0.12
ATOM   1690  CZ2 TRP D  53      -6.798   6.909  13.491  1.00 -0.12
ATOM   1691  HZ2 TRP D  53      -7.817   7.029  13.153  1.00  0.12
ATOM   1692  CH2 TRP D  53      -5.987   5.924  12.965  1.00 -0.12
ATOM   1693  HH2 TRP D  53      -6.397   5.254  12.225  1.00  0.12
ATOM   1694  C   TRP D  53      -3.992  10.680  18.260  1.00  0.55
ATOM   1695  O   TRP D  53      -4.260   9.961  19.231  1.00 -0.55
ATOM   1696  N   ARG D  54      -4.509  11.889  18.138  1.00 -0.40
ATOM   1697  H   ARG D  54      -4.297  12.469  17.356  1.00  0.40
ATOM   1698  CA  ARG D  54      -5.423  12.471  19.124  1.00  0.00
ATOM   1699  CB  ARG D  54      -5.277  13.968  19.169  1.00  0.00
ATOM   1700  CG  ARG D  54      -3.840  14.366  19.208  1.00  0.00
ATOM   1701  CD  ARG D  54      -3.763  15.882  19.059  1.00  0.35
ATOM   1702  NE  ARG D  54      -2.370  16.200  19.424  1.00 -0.35
ATOM   1703  HE  ARG D  54      -1.843  15.590  20.014  1.00  0.45
ATOM   1704  CZ  ARG D  54      -1.827  17.333  18.943  1.00  0.35
ATOM   1705  NH1 ARG D  54      -2.595  18.101  18.159  1.00 -0.70
ATOM   1706 HH11 ARG D  54      -3.533  17.824  17.951  1.00  0.40
ATOM   1707 HH12 ARG D  54      -2.229  18.952  17.780  1.00  0.40
ATOM   1708  NH2 ARG D  54      -0.573  17.686  19.232  1.00 -0.70
ATOM   1709 HH21 ARG D  54      -0.013  17.103  19.820  1.00  0.40
ATOM   1710 HH22 ARG D  54      -0.194  18.534  18.861  1.00  0.40
ATOM   1711  C   ARG D  54      -6.883  12.189  18.811  1.00  0.55
ATOM   1712  O   ARG D  54      -7.318  12.067  17.663  1.00 -0.55
ATOM   1713  N   GLN D  55      -7.648  12.139  19.909  1.00 -0.40
ATOM   1714  H   GLN D  55      -7.251  12.312  20.806  1.00  0.40
ATOM   1715  CA  GLN D  55      -9.090  11.838  19.932  1.00  0.00
ATOM   1716  CB  GLN D  55      -9.990  12.899  19.315  1.00  0.00
ATOM   1717  CG  GLN D  55      -9.701  14.322  19.634  1.00  0.00
ATOM   1718  CD  GLN D  55      -9.928  14.596  21.112  1.00  0.55
ATOM   1719  OE1 GLN D  55     -10.852  14.070  21.754  1.00 -0.55
ATOM   1720  NE2 GLN D  55      -8.987  15.444  21.557  1.00 -0.78
ATOM   1721 HE21 GLN D  55      -8.987  15.733  22.514  1.00  0.39
ATOM   1722 HE22 GLN D  55      -8.286  15.786  20.931  1.00  0.39
ATOM   1723  C   GLN D  55      -9.358  10.579  19.102  1.00  0.55
ATOM   1724  O   GLN D  55     -10.206  10.650  18.206  1.00 -0.55
ATOM   1725  N   PHE D  56      -8.638   9.514  19.326  1.00 -0.40
ATOM   1726  H   PHE D  56      -7.951   9.489  20.048  1.00  0.40
ATOM   1727  CA  PHE D  56      -8.780   8.290  18.548  1.00  0.00
ATOM   1728  CB  PHE D  56      -7.884   7.117  19.070  1.00  0.12
ATOM   1729  CG  PHE D  56      -8.059   5.866  18.234  1.00 -0.12
ATOM   1730  CD1 PHE D  56      -7.308   5.644  17.095  1.00 -0.12
ATOM   1731  HD1 PHE D  56      -6.549   6.362  16.823  1.00  0.12
ATOM   1732  CE1 PHE D  56      -7.495   4.539  16.295  1.00 -0.12
ATOM   1733  HE1 PHE D  56      -6.903   4.414  15.401  1.00  0.12
ATOM   1734  CZ  PHE D  56      -8.437   3.593  16.637  1.00 -0.12
ATOM   1735  HZ  PHE D  56      -8.574   2.713  16.027  1.00  0.12
ATOM   1736  CD2 PHE D  56      -9.016   4.915  18.567  1.00 -0.12
ATOM   1737  HD2 PHE D  56      -9.616   5.057  19.453  1.00  0.12
ATOM   1738  CE2 PHE D  56      -9.215   3.789  17.786  1.00 -0.12
ATOM   1739  HE2 PHE D  56      -9.967   3.064  18.062  1.00  0.12
ATOM   1740  C   PHE D  56     -10.235   7.888  18.459  1.00  0.55
ATOM   1741  O   PHE D  56     -10.788   7.583  17.403  1.00 -0.55
ATOM   1742  N   GLU D  57     -10.875   7.847  19.613  1.00 -0.40
ATOM   1743  H   GLU D  57     -10.450   8.088  20.482  1.00  0.40
ATOM   1744  CA  GLU D  57     -12.286   7.428  19.647  1.00  0.00
ATOM   1745  CB  GLU D  57     -12.731   7.447  21.119  1.00  0.00
ATOM   1746  CG  GLU D  57     -11.827   6.468  21.903  1.00  0.00
ATOM   1747  CD  GLU D  57     -12.309   5.086  21.422  1.00  0.10
ATOM   1748  OE1 GLU D  57     -13.539   4.903  21.167  1.00 -0.55
ATOM   1749  OE2 GLU D  57     -11.350   4.280  21.344  1.00 -0.55
ATOM   1750  C   GLU D  57     -13.226   8.238  18.785  1.00  0.55
ATOM   1751  O   GLU D  57     -14.159   7.640  18.238  1.00 -0.55
ATOM   1752  N   GLN D  58     -13.059   9.541  18.646  1.00 -0.40
ATOM   1753  H   GLN D  58     -12.314  10.041  19.082  1.00  0.40
ATOM   1754  CA  GLN D  58     -13.991  10.327  17.818  1.00  0.00
ATOM   1755  CB  GLN D  58     -13.777  11.833  17.959  1.00  0.00
ATOM   1756  CG  GLN D  58     -14.045  12.422  19.347  1.00  0.00
ATOM   1757  CD  GLN D  58     -14.151  13.951  19.313  1.00  0.55
ATOM   1758  OE1 GLN D  58     -13.373  14.649  19.970  1.00 -0.55
ATOM   1759  NE2 GLN D  58     -15.159  14.475  18.554  1.00 -0.78
ATOM   1760 HE21 GLN D  58     -15.276  15.466  18.494  1.00  0.39
ATOM   1761 HE22 GLN D  58     -15.779  13.867  18.058  1.00  0.39
ATOM   1762  C   GLN D  58     -13.871   9.932  16.352  1.00  0.55
ATOM   1763  O   GLN D  58     -14.823   9.873  15.599  1.00 -0.55
ATOM   1764  N   SER D  59     -12.600   9.707  15.980  1.00 -0.40
ATOM   1765  H   SER D  59     -11.840   9.789  16.619  1.00  0.40
ATOM   1766  CA  SER D  59     -12.252   9.329  14.618  1.00  0.00
ATOM   1767  CB  SER D  59     -10.742   9.419  14.380  1.00  0.00
ATOM   1768  OG  SER D  59      -9.985   8.432  15.041  1.00 -0.49
ATOM   1769  HG  SER D  59     -10.278   8.443  15.956  1.00  0.49
ATOM   1770  C   SER D  59     -12.830   7.960  14.320  1.00  0.55
ATOM   1771  O   SER D  59     -13.230   7.743  13.205  1.00 -0.55
ATOM   1772  N   LYS D  60     -12.866   7.106  15.304  1.00 -0.40
ATOM   1773  H   LYS D  60     -12.537   7.370  16.206  1.00  0.40
ATOM   1774  CA  LYS D  60     -13.365   5.724  15.227  1.00  0.00
ATOM   1775  CB  LYS D  60     -13.110   4.995  16.529  1.00  0.00
ATOM   1776  CG  LYS D  60     -13.121   3.478  16.440  1.00  0.00
ATOM   1777  CD  LYS D  60     -12.430   2.997  17.729  1.00  0.00
ATOM   1778  CE  LYS D  60     -13.148   1.784  18.292  1.00  0.33
ATOM   1779  NZ  LYS D  60     -12.399   1.290  19.472  1.00 -0.32
ATOM   1780  HZ1 LYS D  60     -12.355   2.038  20.193  1.00  0.33
ATOM   1781  HZ2 LYS D  60     -11.435   1.026  19.185  1.00  0.33
ATOM   1782  HZ3 LYS D  60     -12.883   0.457  19.865  1.00  0.33
ATOM   1783  C   LYS D  60     -14.840   5.709  14.855  1.00  0.55
ATOM   1784  O   LYS D  60     -15.294   4.964  13.999  1.00 -0.55
ATOM   1785  N   GLN D  61     -15.563   6.587  15.514  1.00 -0.40
ATOM   1786  H   GLN D  61     -15.147   7.174  16.202  1.00  0.40
ATOM   1787  CA  GLN D  61     -16.974   6.791  15.323  1.00  0.00
ATOM   1788  CB  GLN D  61     -17.413   8.029  16.136  1.00  0.00
ATOM   1789  CG  GLN D  61     -18.944   8.176  16.256  1.00  0.00
ATOM   1790  CD  GLN D  61     -19.297   9.331  17.201  1.00  0.55
ATOM   1791  OE1 GLN D  61     -19.913   9.119  18.251  1.00 -0.55
ATOM   1792  NE2 GLN D  61     -18.898  10.577  16.812  1.00 -0.78
ATOM   1793 HE21 GLN D  61     -19.100  11.369  17.388  1.00  0.39
ATOM   1794 HE22 GLN D  61     -18.403  10.698  15.951  1.00  0.39
ATOM   1795  C   GLN D  61     -17.233   7.100  13.848  1.00  0.55
ATOM   1796  O   GLN D  61     -17.981   6.445  13.120  1.00 -0.55
ATOM   1797  N   LEU D  62     -16.547   8.148  13.427  1.00 -0.40
ATOM   1798  H   LEU D  62     -15.919   8.610  14.046  1.00  0.40
ATOM   1799  CA  LEU D  62     -16.601   8.738  12.101  1.00  0.00
ATOM   1800  CB  LEU D  62     -15.842  10.101  12.247  1.00  0.00
ATOM   1801  CG  LEU D  62     -16.854  11.115  12.832  1.00  0.00
ATOM   1802  CD1 LEU D  62     -17.240  12.196  11.827  1.00  0.00
ATOM   1803  CD2 LEU D  62     -18.114  10.377  13.286  1.00  0.00
ATOM   1804  C   LEU D  62     -16.118   7.892  10.956  1.00  0.55
ATOM   1805  O   LEU D  62     -16.510   8.045   9.779  1.00 -0.55
ATOM   1806  N   THR D  63     -15.268   6.909  11.229  1.00 -0.40
ATOM   1807  H   THR D  63     -14.924   6.703  12.141  1.00  0.40
ATOM   1808  CA  THR D  63     -14.809   6.078  10.112  1.00  0.00
ATOM   1809  CB  THR D  63     -13.275   6.049  10.159  1.00  0.00
ATOM   1810  OG1 THR D  63     -12.968   5.535  11.475  1.00 -0.49
ATOM   1811  HG1 THR D  63     -13.062   6.277  12.078  1.00  0.49
ATOM   1812  CG2 THR D  63     -12.700   7.428   9.897  1.00  0.00
ATOM   1813  C   THR D  63     -15.493   4.720  10.164  1.00  0.55
ATOM   1814  O   THR D  63     -14.992   4.004   9.273  1.00 -0.55
ATOM   1815  NT  THR D  63     -16.459   4.412  11.052  1.00 -0.40
ATOM   1816  HNT THR D  63     -16.796   5.070  11.721  1.00  0.40
ATOM   1817  CAT THR D  63     -17.059   3.109  11.084  1.00  0.00
ATOM   1818  CAY GLY G  66     -12.960  -1.116  11.692  1.00  0.00
ATOM   1819  CY  GLY G  66     -12.513  -0.187  10.615  1.00  0.55
ATOM   1820  OY  GLY G  66     -12.282  -0.603   9.482  1.00 -0.55
ATOM   1821  N   GLY G  66     -12.378   1.109  10.964  1.00 -0.40
ATOM   1822  H   GLY G  66     -12.595   1.425  11.884  1.00  0.40
ATOM   1823  CA  GLY G  66     -11.909   2.150  10.033  1.00  0.00
ATOM   1824  C   GLY G  66     -10.541   2.627  10.581  1.00  0.55
ATOM   1825  O   GLY G  66      -9.479   2.186  10.140  1.00 -0.55
ATOM   1826  N   ALA G  67     -10.644   3.517  11.543  1.00 -0.40
ATOM   1827  H   ALA G  67     -11.543   3.858  11.799  1.00  0.40
ATOM   1828  CA  ALA G  67      -9.576   4.090  12.313  1.00  0.00
ATOM   1829  CB  ALA G  67     -10.169   4.921  13.447  1.00  0.00
ATOM   1830  C   ALA G  67      -8.761   2.939  12.931  1.00  0.55
ATOM   1831  O   ALA G  67      -7.522   2.967  13.050  1.00 -0.55
ATOM   1832  N   GLU G  68      -9.525   1.909  13.351  1.00 -0.40
ATOM   1833  H   GLU G  68     -10.518   1.886  13.256  1.00  0.40
ATOM   1834  CA  GLU G  68      -8.876   0.746  13.986  1.00  0.00
ATOM   1835  CB  GLU G  68      -9.983  -0.057  14.687  1.00  0.00
ATOM   1836  CG  GLU G  68      -9.472  -1.035  15.701  1.00  0.00
ATOM   1837  CD  GLU G  68      -8.727  -0.387  16.879  1.00  0.10
ATOM   1838  OE1 GLU G  68      -9.359   0.488  17.513  1.00 -0.55
ATOM   1839  OE2 GLU G  68      -7.592  -0.906  17.014  1.00 -0.55
ATOM   1840  C   GLU G  68      -8.033  -0.111  13.048  1.00  0.55
ATOM   1841  O   GLU G  68      -6.927  -0.547  13.412  1.00 -0.55
ATOM   1842  N   SER G  69      -8.527  -0.352  11.857  1.00 -0.40
ATOM   1843  H   SER G  69      -9.436  -0.021  11.628  1.00  0.40
ATOM   1844  CA  SER G  69      -7.888  -1.074  10.777  1.00  0.00
ATOM   1845  CB  SER G  69      -8.774  -0.979   9.511  1.00  0.00
ATOM   1846  OG  SER G  69      -9.593  -2.109   9.552  1.00 -0.49
ATOM   1847  HG  SER G  69     -10.252  -1.983   8.865  1.00  0.49
ATOM   1848  C   SER G  69      -6.558  -0.395  10.368  1.00  0.55
ATOM   1849  O   SER G  69      -5.604  -1.113  10.134  1.00 -0.55
ATOM   1850  N   VAL G  70      -6.605   0.929  10.302  1.00 -0.40
ATOM   1851  H   VAL G  70      -7.448   1.425  10.493  1.00  0.40
ATOM   1852  CA  VAL G  70      -5.467   1.763   9.956  1.00  0.00
ATOM   1853  CB  VAL G  70      -5.878   3.215   9.666  1.00  0.00
ATOM   1854  CG1 VAL G  70      -4.593   4.063   9.684  1.00  0.00
ATOM   1855  CG2 VAL G  70      -6.650   3.348   8.374  1.00  0.00
ATOM   1856  C   VAL G  70      -4.416   1.703  11.050  1.00  0.55
ATOM   1857  O   VAL G  70      -3.219   1.521  10.780  1.00 -0.55
ATOM   1858  N   LEU G  71      -4.823   1.827  12.294  1.00 -0.40
ATOM   1859  H   LEU G  71      -5.783   1.989  12.505  1.00  0.40
ATOM   1860  CA  LEU G  71      -3.941   1.743  13.460  1.00  0.00
ATOM   1861  CB  LEU G  71      -4.709   1.896  14.781  1.00  0.00
ATOM   1862  CG  LEU G  71      -3.916   1.706  16.088  1.00  0.00
ATOM   1863  CD1 LEU G  71      -2.763   2.700  16.152  1.00  0.00
ATOM   1864  CD2 LEU G  71      -4.773   1.843  17.339  1.00  0.00
ATOM   1865  C   LEU G  71      -3.216   0.371  13.430  1.00  0.55
ATOM   1866  O   LEU G  71      -2.013   0.270  13.737  1.00 -0.55
ATOM   1867  N   GLN G  72      -3.966  -0.653  13.113  1.00 -0.40
ATOM   1868  H   GLN G  72      -4.931  -0.518  12.912  1.00  0.40
ATOM   1869  CA  GLN G  72      -3.532  -2.041  13.016  1.00  0.00
ATOM   1870  CB  GLN G  72      -4.764  -2.898  12.742  1.00  0.00
ATOM   1871  CG  GLN G  72      -4.505  -4.377  12.508  1.00  0.00
ATOM   1872  CD  GLN G  72      -5.823  -5.164  12.367  1.00  0.55
ATOM   1873  OE1 GLN G  72      -6.871  -4.943  13.028  1.00 -0.55
ATOM   1874  NE2 GLN G  72      -5.884  -6.188  11.485  1.00 -0.78
ATOM   1875 HE21 GLN G  72      -6.731  -6.709  11.381  1.00  0.39
ATOM   1876 HE22 GLN G  72      -5.081  -6.424  10.937  1.00  0.39
ATOM   1877  C   GLN G  72      -2.402  -2.187  11.996  1.00  0.55
ATOM   1878  O   GLN G  72      -1.461  -2.936  12.285  1.00 -0.55
ATOM   1879  N   VAL G  73      -2.455  -1.510  10.866  1.00 -0.40
ATOM   1880  H   VAL G  73      -3.245  -0.950  10.630  1.00  0.40
ATOM   1881  CA  VAL G  73      -1.376  -1.526   9.881  1.00  0.00
ATOM   1882  CB  VAL G  73      -1.773  -0.826   8.592  1.00  0.00
ATOM   1883  CG1 VAL G  73      -0.577  -0.684   7.662  1.00  0.00
ATOM   1884  CG2 VAL G  73      -2.900  -1.681   7.986  1.00  0.00
ATOM   1885  C   VAL G  73      -0.110  -0.909  10.458  1.00  0.55
ATOM   1886  O   VAL G  73       1.014  -1.391  10.272  1.00 -0.55
ATOM   1887  N   PHE G  74      -0.235   0.192  11.184  1.00 -0.40
ATOM   1888  H   PHE G  74      -1.115   0.639  11.325  1.00  0.40
ATOM   1889  CA  PHE G  74       0.915   0.819  11.822  1.00  0.00
ATOM   1890  CB  PHE G  74       0.508   2.100  12.543  1.00  0.12
ATOM   1891  CG  PHE G  74       0.485   3.308  11.662  1.00 -0.12
ATOM   1892  CD1 PHE G  74       1.627   4.021  11.375  1.00 -0.12
ATOM   1893  HD1 PHE G  74       2.570   3.712  11.802  1.00  0.12
ATOM   1894  CE1 PHE G  74       1.584   5.136  10.543  1.00 -0.12
ATOM   1895  HE1 PHE G  74       2.486   5.690  10.331  1.00  0.12
ATOM   1896  CZ  PHE G  74       0.363   5.535   9.984  1.00 -0.12
ATOM   1897  HZ  PHE G  74       0.324   6.400   9.339  1.00  0.12
ATOM   1898  CD2 PHE G  74      -0.730   3.707  11.100  1.00 -0.12
ATOM   1899  HD2 PHE G  74      -1.628   3.149  11.321  1.00  0.12
ATOM   1900  CE2 PHE G  74      -0.797   4.819  10.257  1.00 -0.12
ATOM   1901  HE2 PHE G  74      -1.740   5.119   9.823  1.00  0.12
ATOM   1902  C   PHE G  74       1.531  -0.165  12.819  1.00  0.55
ATOM   1903  O   PHE G  74       2.754  -0.281  12.934  1.00 -0.55
ATOM   1904  N   ARG G  75       0.737  -0.869  13.575  1.00 -0.40
ATOM   1905  H   ARG G  75      -0.255  -0.805  13.506  1.00  0.40
ATOM   1906  CA  ARG G  75       1.263  -1.817  14.592  1.00  0.00
ATOM   1907  CB  ARG G  75       0.127  -2.208  15.541  1.00  0.00
ATOM   1908  CG  ARG G  75      -0.181  -0.900  16.312  1.00  0.00
ATOM   1909  CD  ARG G  75      -0.113  -1.130  17.786  1.00  0.35
ATOM   1910  NE  ARG G  75      -1.036  -2.075  18.265  1.00 -0.35
ATOM   1911  HE  ARG G  75      -1.940  -1.843  17.953  1.00  0.45
ATOM   1912  CZ  ARG G  75      -1.085  -3.168  18.993  1.00  0.35
ATOM   1913  NH1 ARG G  75      -0.052  -3.761  19.550  1.00 -0.70
ATOM   1914 HH11 ARG G  75       0.866  -3.381  19.433  1.00  0.40
ATOM   1915 HH12 ARG G  75      -0.183  -4.592  20.089  1.00  0.40
ATOM   1916  NH2 ARG G  75      -2.308  -3.705  19.156  1.00 -0.70
ATOM   1917 HH21 ARG G  75      -3.105  -3.272  18.734  1.00  0.40
ATOM   1918 HH22 ARG G  75      -2.421  -4.537  19.698  1.00  0.40
ATOM   1919  C   ARG G  75       1.977  -3.000  13.985  1.00  0.55
ATOM   1920  O   ARG G  75       3.032  -3.351  14.563  1.00 -0.55
ATOM   1921  N   GLU G  76       1.495  -3.530  12.860  1.00 -0.40
ATOM   1922  H   GLU G  76       0.657  -3.196  12.436  1.00  0.40
ATOM   1923  CA  GLU G  76       2.161  -4.633  12.176  1.00  0.00
ATOM   1924  CB  GLU G  76       1.411  -5.141  10.964  1.00  0.00
ATOM   1925  CG  GLU G  76      -0.014  -5.502  11.262  1.00  0.00
ATOM   1926  CD  GLU G  76      -0.574  -6.428  10.170  1.00  0.10
ATOM   1927  OE1 GLU G  76       0.212  -6.826   9.244  1.00 -0.55
ATOM   1928  OE2 GLU G  76      -1.781  -6.717  10.403  1.00 -0.55
ATOM   1929  C   GLU G  76       3.495  -4.204  11.555  1.00  0.55
ATOM   1930  O   GLU G  76       4.452  -4.972  11.483  1.00 -0.55
ATOM   1931  N   ALA G  77       3.440  -2.964  11.113  1.00 -0.40
ATOM   1932  H   ALA G  77       2.638  -2.376  11.172  1.00  0.40
ATOM   1933  CA  ALA G  77       4.669  -2.427  10.486  1.00  0.00
ATOM   1934  CB  ALA G  77       4.400  -1.145   9.729  1.00  0.00
ATOM   1935  C   ALA G  77       5.746  -2.313  11.570  1.00  0.55
ATOM   1936  O   ALA G  77       6.948  -2.589  11.381  1.00 -0.55
ATOM   1937  N   LYS G  78       5.325  -1.900  12.747  1.00 -0.40
ATOM   1938  H   LYS G  78       4.372  -1.665  12.921  1.00  0.40
ATOM   1939  CA  LYS G  78       6.230  -1.765  13.862  1.00  0.00
ATOM   1940  CB  LYS G  78       5.574  -1.070  15.047  1.00  0.00
ATOM   1941  CG  LYS G  78       6.523  -0.801  16.189  1.00  0.00
ATOM   1942  CD  LYS G  78       5.895  -0.261  17.443  1.00  0.00
ATOM   1943  CE  LYS G  78       6.865   0.463  18.370  1.00  0.33
ATOM   1944  NZ  LYS G  78       8.325   0.396  18.074  1.00 -0.32
ATOM   1945  HZ1 LYS G  78       8.508   0.801  17.134  1.00  0.33
ATOM   1946  HZ2 LYS G  78       8.637  -0.596  18.091  1.00  0.33
ATOM   1947  HZ3 LYS G  78       8.850   0.935  18.792  1.00  0.33
ATOM   1948  C   LYS G  78       6.640  -3.190  14.279  1.00  0.55
ATOM   1949  O   LYS G  78       7.845  -3.410  14.482  1.00 -0.55
ATOM   1950  N   ALA G  79       5.695  -4.098  14.415  1.00 -0.40
ATOM   1951  H   ALA G  79       4.738  -3.902  14.214  1.00  0.40
ATOM   1952  CA  ALA G  79       5.992  -5.457  14.875  1.00  0.00
ATOM   1953  CB  ALA G  79       4.819  -6.381  14.762  1.00  0.00
ATOM   1954  C   ALA G  79       7.169  -5.998  14.080  1.00  0.55
ATOM   1955  O   ALA G  79       8.109  -6.576  14.609  1.00 -0.55
ATOM   1956  N   GLU G  80       7.032  -5.746  12.794  1.00 -0.40
ATOM   1957  H   GLU G  80       6.244  -5.251  12.436  1.00  0.40
ATOM   1958  CA  GLU G  80       8.014  -6.168  11.811  1.00  0.00
ATOM   1959  CB  GLU G  80       7.380  -6.019  10.421  1.00  0.00
ATOM   1960  CG  GLU G  80       6.445  -7.204  10.122  1.00  0.00
ATOM   1961  CD  GLU G  80       6.491  -7.524   8.632  1.00  0.10
ATOM   1962  OE1 GLU G  80       7.419  -7.057   7.921  1.00 -0.55
ATOM   1963  OE2 GLU G  80       5.564  -8.231   8.176  1.00 -0.55
ATOM   1964  C   GLU G  80       9.295  -5.394  11.884  1.00  0.55
ATOM   1965  O   GLU G  80      10.083  -5.640  10.966  1.00 -0.55
ATOM   1966  N   GLY G  81       9.579  -4.506  12.807  1.00 -0.40
ATOM   1967  H   GLY G  81       8.929  -4.298  13.533  1.00  0.40
ATOM   1968  CA  GLY G  81      10.801  -3.770  12.868  1.00  0.00
ATOM   1969  C   GLY G  81      10.933  -2.318  12.522  1.00  0.55
ATOM   1970  O   GLY G  81      12.002  -1.736  12.861  1.00 -0.55
ATOM   1971  N   ALA G  82       9.966  -1.695  11.857  1.00 -0.40
ATOM   1972  H   ALA G  82       9.147  -2.181  11.564  1.00  0.40
ATOM   1973  CA  ALA G  82      10.009  -0.266  11.498  1.00  0.00
ATOM   1974  CB  ALA G  82       8.849   0.132  10.625  1.00  0.00
ATOM   1975  C   ALA G  82       9.959   0.484  12.824  1.00  0.55
ATOM   1976  O   ALA G  82       9.249   0.068  13.753  1.00 -0.55
ATOM   1977  N   ASP G  83      10.738   1.516  12.867  1.00 -0.40
ATOM   1978  H   ASP G  83      11.292   1.754  12.075  1.00  0.40
ATOM   1979  CA  ASP G  83      10.905   2.421  14.005  1.00  0.00
ATOM   1980  CB  ASP G  83      12.284   3.089  13.972  1.00  0.00
ATOM   1981  CG  ASP G  83      12.602   3.800  15.278  1.00  0.10
ATOM   1982  OD1 ASP G  83      11.694   3.935  16.136  1.00 -0.55
ATOM   1983  OD2 ASP G  83      13.758   4.251  15.473  1.00 -0.55
ATOM   1984  C   ASP G  83       9.802   3.502  14.064  1.00  0.55
ATOM   1985  O   ASP G  83       9.939   4.665  13.652  1.00 -0.55
ATOM   1986  N   ILE G  84       8.688   3.016  14.606  1.00 -0.40
ATOM   1987  H   ILE G  84       8.629   2.072  14.921  1.00  0.40
ATOM   1988  CA  ILE G  84       7.490   3.812  14.780  1.00  0.00
ATOM   1989  CB  ILE G  84       6.274   3.175  14.036  1.00  0.00
ATOM   1990  CG2 ILE G  84       4.984   3.976  14.218  1.00  0.00
ATOM   1991  CG1 ILE G  84       6.656   3.114  12.558  1.00  0.00
ATOM   1992  CD1 ILE G  84       5.693   2.333  11.708  1.00  0.00
ATOM   1993  C   ILE G  84       7.063   3.937  16.236  1.00  0.55
ATOM   1994  O   ILE G  84       6.835   2.864  16.847  1.00 -0.55
ATOM   1995  N   THR G  85       6.993   5.171  16.703  1.00 -0.40
ATOM   1996  H   THR G  85       7.276   5.971  16.180  1.00  0.40
ATOM   1997  CA  THR G  85       6.475   5.399  18.054  1.00  0.00
ATOM   1998  CB  THR G  85       7.217   6.462  18.836  1.00  0.00
ATOM   1999  OG1 THR G  85       8.511   5.902  18.938  1.00 -0.49
ATOM   2000  HG1 THR G  85       8.941   6.075  18.097  1.00  0.49
ATOM   2001  CG2 THR G  85       6.576   6.611  20.210  1.00  0.00
ATOM   2002  C   THR G  85       4.997   5.803  17.919  1.00  0.55
ATOM   2003  O   THR G  85       4.675   6.727  17.167  1.00 -0.55
ATOM   2004  N   ILE G  86       4.078   5.148  18.570  1.00 -0.40
ATOM   2005  H   ILE G  86       4.309   4.387  19.170  1.00  0.40
ATOM   2006  CA  ILE G  86       2.637   5.469  18.479  1.00  0.00
ATOM   2007  CB  ILE G  86       1.859   4.226  18.078  1.00  0.00
ATOM   2008  CG2 ILE G  86       0.377   4.422  17.914  1.00  0.00
ATOM   2009  CG1 ILE G  86       2.429   3.665  16.757  1.00  0.00
ATOM   2010  CD1 ILE G  86       1.787   2.267  16.571  1.00  0.00
ATOM   2011  C   ILE G  86       2.132   6.026  19.794  1.00  0.55
ATOM   2012  O   ILE G  86       2.241   5.386  20.845  1.00 -0.55
ATOM   2013  N   ILE G  87       1.599   7.224  19.769  1.00 -0.40
ATOM   2014  H   ILE G  87       1.546   7.740  18.919  1.00  0.40
ATOM   2015  CA  ILE G  87       1.044   7.911  20.939  1.00  0.00
ATOM   2016  CB  ILE G  87       1.652   9.299  21.168  1.00  0.00
ATOM   2017  CG2 ILE G  87       1.021   9.964  22.386  1.00  0.00
ATOM   2018  CG1 ILE G  87       3.175   9.136  21.237  1.00  0.00
ATOM   2019  CD1 ILE G  87       3.880  10.454  20.993  1.00  0.00
ATOM   2020  C   ILE G  87      -0.451   8.061  20.692  1.00  0.55
ATOM   2021  O   ILE G  87      -0.907   8.575  19.679  1.00 -0.55
ATOM   2022  N   LEU G  88      -1.191   7.480  21.604  1.00 -0.40
ATOM   2023  H   LEU G  88      -0.783   7.018  22.387  1.00  0.40
ATOM   2024  CA  LEU G  88      -2.651   7.457  21.552  1.00  0.00
ATOM   2025  CB  LEU G  88      -3.173   6.041  21.669  1.00  0.00
ATOM   2026  CG  LEU G  88      -2.883   5.096  20.508  1.00  0.00
ATOM   2027  CD1 LEU G  88      -3.165   3.672  20.943  1.00  0.00
ATOM   2028  CD2 LEU G  88      -3.762   5.443  19.307  1.00  0.00
ATOM   2029  C   LEU G  88      -3.136   8.384  22.664  1.00  0.55
ATOM   2030  O   LEU G  88      -3.051   8.033  23.837  1.00 -0.55
ATOM   2031  N   SER G  89      -3.544   9.564  22.223  1.00 -0.40
ATOM   2032  H   SER G  89      -3.506   9.841  21.266  1.00  0.40
ATOM   2033  CA  SER G  89      -4.097  10.545  23.216  1.00  0.00
ATOM   2034  CB  SER G  89      -3.200  11.750  23.349  1.00  0.00
ATOM   2035  OG  SER G  89      -2.458  12.041  22.184  1.00 -0.49
ATOM   2036  HG  SER G  89      -1.933  12.818  22.391  1.00  0.49
ATOM   2037  C   SER G  89      -5.548  10.818  22.817  1.00  0.10
ATOM   2038  O   SER G  89      -6.176   9.872  22.206  1.00 -0.55
ATOM   2039  OXT SER G  89      -6.064  11.936  23.072  1.00 -0.55
ATOM   2040  OH2 OH2 R 111       8.502   0.276  -8.217  1.00 -0.83
ATOM   2041  H1  OH2 R 111       8.689  -0.355  -7.522  1.00  0.42
ATOM   2042  H2  OH2 R 111       7.573   0.153  -8.410  1.00  0.42
ATOM   2043  OH2 OH2 R 113      10.492  -3.800 -11.608  1.00 -0.83
ATOM   2044  H1  OH2 R 113       9.830  -3.548 -12.252  1.00  0.42
ATOM   2045  H2  OH2 R 113      10.016  -4.329 -10.968  1.00  0.42
ATOM   2046  OH2 OH2 R 116      14.846  -5.228 -11.862  1.00 -0.83
ATOM   2047  H1  OH2 R 116      15.761  -5.150 -11.593  1.00  0.42
ATOM   2048  H2  OH2 R 116      14.359  -4.727 -11.207  1.00  0.42
ATOM   2049  OH2 OH2 R 117      -4.838  -1.322 -11.603  1.00 -0.83
ATOM   2050  H1  OH2 R 117      -5.439  -0.718 -12.039  1.00  0.42
ATOM   2051  H2  OH2 R 117      -5.344  -1.680 -10.873  1.00  0.42
ATOM   2052  OH2 OH2 R 119      -6.721  -6.520  -1.235  1.00 -0.83
ATOM   2053  H1  OH2 R 119      -6.037  -6.006  -0.806  1.00  0.42
ATOM   2054  H2  OH2 R 119      -6.447  -7.430  -1.117  1.00  0.42
ATOM   2055  OH2 OH2 R 121       4.286  -3.705  -0.445  1.00 -0.83
ATOM   2056  H1  OH2 R 121       4.373  -2.950  -1.027  1.00  0.42
ATOM   2057  H2  OH2 R 121       3.788  -4.344  -0.954  1.00  0.42
ATOM   2058  OH2 OH2 R 122       7.999  -7.454  -2.394  1.00 -0.83
ATOM   2059  H1  OH2 R 122       8.515  -7.360  -1.594  1.00  0.42
ATOM   2060  H2  OH2 R 122       8.052  -6.596  -2.815  1.00  0.42
ATOM   2061  OH2 OH2 R 125       3.756  -6.702   1.167  1.00 -0.83
ATOM   2062  H1  OH2 R 125       3.469  -6.457   0.287  1.00  0.42
ATOM   2063  H2  OH2 R 125       3.634  -7.650   1.205  1.00  0.42
ATOM   2064  OH2 OH2 R 130      15.071 -16.819 -11.114  1.00 -0.83
ATOM   2065  H1  OH2 R 130      15.917 -16.390 -10.990  1.00  0.42
ATOM   2066  H2  OH2 R 130      14.725 -16.930 -10.228  1.00  0.42
ATOM   2067  OH2 OH2 R 150      17.614   4.363  -7.037  1.00 -0.83
ATOM   2068  H1  OH2 R 150      17.306   4.913  -6.317  1.00  0.42
ATOM   2069  H2  OH2 R 150      18.477   4.715  -7.256  1.00  0.42
ATOM   2070  OH2 OH2 R 151      11.838   3.422 -12.105  1.00 -0.83
ATOM   2071  H1  OH2 R 151      12.195   3.913 -11.364  1.00  0.42
ATOM   2072  H2  OH2 R 151      10.916   3.290 -11.882  1.00  0.42
ATOM   2073  OH2 OH2 L  90      10.339   6.177  16.690  1.00 -0.83
ATOM   2074  H1  OH2 L  90      10.739   5.310  16.620  1.00  0.42
ATOM   2075  H2  OH2 L  90      10.745   6.686  15.988  1.00  0.42
ATOM   2076  OH2 OH2 L  92       9.532   2.896   4.459  1.00 -0.83
ATOM   2077  H1  OH2 L  92       8.821   2.594   5.025  1.00  0.42
ATOM   2078  H2  OH2 L  92       9.720   3.784   4.764  1.00  0.42
ATOM   2079  OH2 OH2 R  94      12.915   5.185   4.604  1.00 -0.83
ATOM   2080  H1  OH2 R  94      11.986   5.302   4.802  1.00  0.42
ATOM   2081  H2  OH2 R  94      13.066   4.246   4.711  1.00  0.42
ATOM   2082  OH2 OH2 L  97      -3.661   9.823  -2.989  1.00 -0.83
ATOM   2083  H1  OH2 L  97      -4.505   9.902  -2.544  1.00  0.42
ATOM   2084  H2  OH2 L  97      -3.542   8.882  -3.114  1.00  0.42
ATOM   2085  OH2 OH2 R 105      -6.339  -3.423  -2.182  1.00 -0.83
ATOM   2086  H1  OH2 R 105      -5.737  -2.879  -2.691  1.00  0.42
ATOM   2087  H2  OH2 R 105      -5.797  -3.790  -1.483  1.00  0.42
ATOM   2088  OH2 OH2 L 110     -14.375  12.579  14.012  1.00 -0.83
ATOM   2089  H1  OH2 L 110     -13.437  12.641  14.194  1.00  0.42
ATOM   2090  H2  OH2 L 110     -14.428  12.451  13.065  1.00  0.42
ATOM   2091 DUM1 DUM W 214      95.840  91.508  95.237  1.00  0.00
ATOM   2092 DUM2 DUM W 214     -91.333 -96.013 -92.818  1.00  0.00
ATOM   2093  AAA AAA X 214      81.821 -10.682  33.547  1.00  0.00
ATOM   2094  AAB AAB X 215     -42.873 -35.109  67.830  1.00  0.00
ATOM   2095  AAC AAC X 216     -22.586  36.490  -5.885  1.00  0.00
ATOM   2096  AAD AAD X 217     -62.746  54.383 -73.234  1.00  0.00
ATOM   2097  AAE AAE X 218       5.932   4.950 -64.218  1.00  0.00
ATOM   2098  AAF AAF X 219      41.127  62.763 -18.333  1.00  0.00
ATOM   2099  AAG AAG X 220      59.619  48.986   6.338  1.00  0.00
ATOM   2100  AAH AAH X 221      58.641 -48.450 -14.222  1.00  0.00
ATOM   2101  AAI AAI X 222      58.969 -82.647   5.893  1.00  0.00
ATOM   2102  AAJ AAJ X 223     -15.107  66.285  26.202  1.00  0.00
ATOM   2103  AAK AAK X 224     -33.405 -32.580  25.774  1.00  0.00
ATOM   2104  AAL AAL X 225     -38.170  52.409  62.976  1.00  0.00
ATOM   2105  AAM AAM X 226      53.051   4.684  66.626  1.00  0.00
ATOM   2106  AAN AAN X 227      53.670  71.654  33.280  1.00  0.00
ATOM   2107  AAO AAO X 228      26.159 -37.120 -74.966  1.00  0.00
ATOM   2108  AAP AAP X 229     -77.149  62.611  28.925  1.00  0.00
ATOM   2109  AAQ AAQ X 230     -72.304 -76.061  52.394  1.00  0.00
ATOM   2110  AAR AAR X 231     -13.899  43.898  60.178  1.00  0.00
ATOM   2111  AAS AAS X 232       4.878 -49.118  67.018  1.00  0.00
ATOM   2112  AAT AAT X 233     -12.109 -63.067  32.812  1.00  0.00
ATOM   2113  AAU AAU X 234      60.176   1.920  16.571  1.00  0.00
ATOM   2114  AAV AAV X 235      68.597  58.198  64.586  1.00  0.00
ATOM   2115  AAW AAW X 236      62.182  -8.808 -51.407  1.00  0.00
ATOM   2116  AAX AAX X 237     -52.898 -25.353 -81.230  1.00  0.00
ATOM   2117  AAY AAY X 238      69.420 -21.551 -73.586  1.00  0.00
ATOM   2118  AAZ AAZ X 239       0.617 -41.006  21.076  1.00  0.00
ATOM   2119  ABA ABA X 240     -76.439 -14.304 -84.752  1.00  0.00
ATOM   2120  ABB ABB X 241     -20.662 -61.410 -24.302  1.00  0.00
ATOM   2121  ABC ABC X 242      76.984  16.399 -63.562  1.00  0.00
ATOM   2122  ABD ABD X 243     -67.149 -42.646  53.405  1.00  0.00
ATOM   2123  ABE ABE X 244     -71.475  10.115 -12.989  1.00  0.00
ATOM   2124  ABF ABF X 245     -26.929  23.144  60.992  1.00  0.00
ATOM   2125  ABG ABG X 246      57.701 -28.200  50.910  1.00  0.00
ATOM   2126  ABH ABH X 247      53.332 -75.694 -13.724  1.00  0.00
ATOM   2127  ABI ABI X 248      50.990 -69.676  30.149  1.00  0.00
ATOM   2128  ABJ ABJ X 249      79.641  83.247 -37.722  1.00  0.00
ATOM   2129  ABK ABK X 250     -52.242 -19.368 -43.929  1.00  0.00
ATOM   2130  ABL ABL X 251     -39.292 -54.170  -2.973  1.00  0.00
ATOM   2131  ABM ABM X 252      30.689 -49.087  45.502  1.00  0.00
ATOM   2132  ABN ABN X 253      64.709 -15.284  60.537  1.00  0.00
ATOM   2133  ABO ABO X 254       9.452 -53.865 -34.934  1.00  0.00
ATOM   2134  ABP ABP X 255      20.104  80.382  17.086  1.00  0.00
ATOM   2135  ABQ ABQ X 256      11.351 -29.646 -57.703  1.00  0.00
ATOM   2136  ABR ABR X 257       0.543  38.733 -40.222  1.00  0.00
ATOM   2137  ABS ABS X 258      88.171  76.959  10.534  1.00  0.00
ATOM   2138  ABT ABT X 259      12.455 -74.453   3.437  1.00  0.00
ATOM   2139  ABU ABU X 260      73.579 -49.180  46.954  1.00  0.00
ATOM   2140  ABV ABV X 261     -34.875  40.047  40.357  1.00  0.00
ATOM   2141  ABW ABW X 262      53.510 -15.289  85.356  1.00  0.00
ATOM   2142  ABX ABX X 263      37.953 -67.054  -9.218  1.00  0.00
ATOM   2143  ABY ABY X 264      -6.465  61.442 -64.513  1.00  0.00
ATOM   2144  ABZ ABZ X 265     -18.087 -68.997 -60.781  1.00  0.00
ATOM   2145  ACA ACA X 266     -59.702  25.654  48.790  1.00  0.00
ATOM   2146  ACB ACB X 267     -52.776 -11.024  19.652  1.00  0.00
ATOM   2147  ACC ACC X 268     -16.147 -36.296 -55.961  1.00  0.00
ATOM   2148  ACD ACD X 269     -69.460  71.625 -35.352  1.00  0.00
ATOM   2149  ACE ACE X 270      84.909 -26.247  77.545  1.00  0.00
ATOM   2150  ACF ACF X 271      38.189   0.274 -58.277  1.00  0.00
ATOM   2151  ACG ACG X 272      78.710  17.982  55.674  1.00  0.00
ATOM   2152  ACH ACH X 273     -10.772  41.247  26.254  1.00  0.00
ATOM   2153  ACI ACI X 274      40.751  23.361 -74.631  1.00  0.00
ATOM   2154  ACJ ACJ X 275     -14.646 -24.001  44.788  1.00  0.00
ATOM   2155  ACK ACK X 276       7.947 -27.955  53.181  1.00  0.00
ATOM   2156  ACL ACL X 277       7.504  38.655  72.665  1.00  0.00
ATOM   2157  ACM ACM X 278     -23.196  34.627  75.953  1.00  0.00
ATOM   2158  ACN ACN X 279      72.492 -32.165 -53.033  1.00  0.00
ATOM   2159  ACO ACO X 280      26.147  20.100   8.657  1.00  0.00
ATOM   2160  ACP ACP X 281     -78.036 -40.546   4.150  1.00  0.00
ATOM   2161  ACQ ACQ X 282      15.821 -61.950 -81.826  1.00  0.00
ATOM   2162  ACR ACR X 283      67.269 -66.006  30.908  1.00  0.00
ATOM   2163  ACS ACS X 284     -35.069  64.085  83.008  1.00  0.00
ATOM   2164  ACT ACT X 285     -30.969   7.051  34.767  1.00  0.00
ATOM   2165  ACU ACU X 286      60.230  30.266  43.042  1.00  0.00
ATOM   2166  ACV ACV X 287      83.646  66.530  33.984  1.00  0.00
ATOM   2167  ACW ACW X 288     -47.809 -54.809 -57.503  1.00  0.00
ATOM   2168  ACX ACX X 289     -28.964 -82.648 -68.112  1.00  0.00
ATOM   2169  ACY ACY X 290     -28.691 -48.551 -34.757  1.00  0.00
ATOM   2170  ACZ ACZ X 291      66.293  44.720 -41.304  1.00  0.00
ATOM   2171  ADA ADA X 292      42.701  56.866  87.700  1.00  0.00
ATOM   2172  ADB ADB X 293      42.720 -19.468 -14.362  1.00  0.00
ATOM   2173  ADC ADC X 294     -39.865 -74.271  45.162  1.00  0.00
ATOM   2174  ADD ADD X 295      22.686  56.992  33.243  1.00  0.00
ATOM   2175  ADE ADE X 296     -77.021  -6.390  10.309  1.00  0.00
ATOM   2176  ADF ADF X 297     -63.448 -69.369 -29.850  1.00  0.00
ATOM   2177  ADG ADG X 298      -8.085  71.046 -12.533  1.00  0.00
ATOM   2178  ADH ADH X 299      11.035 -10.567  81.449  1.00  0.00
ATOM   2179  ADI ADI X 300      46.669 -19.942   4.817  1.00  0.00
ATOM   2180  ADJ ADJ X 301     -78.731  57.397  55.998  1.00  0.00
ATOM   2181  ADK ADK X 302     -53.451  32.014 -52.275  1.00  0.00
ATOM   2182  ADL ADL X 303      12.358  31.657  25.803  1.00  0.00
ATOM   2183  ADM ADM X 304     -66.309 -49.174  -7.046  1.00  0.00
ATOM   2184  ADN ADN X 305      86.860  79.236  65.350  1.00  0.00
ATOM   2185  ADO ADO X 306     -29.719  80.683 -44.369  1.00  0.00
ATOM   2186  ADP ADP X 307      59.720  71.223 -41.081  1.00  0.00
ATOM   2187  ADQ ADQ X 308     -51.937  48.891  12.837  1.00  0.00
ATOM   2188  ADR ADR X 309      85.728  45.210 -44.275  1.00  0.00
ATOM   2189  ADS ADS X 310     -32.296  74.436  12.783  1.00  0.00
ATOM   2190  ADT ADT X 311      34.690   8.002 -30.275  1.00  0.00
ATOM   2191  ADU ADU X 312       1.483  86.094  -4.494  1.00  0.00
ATOM   2192  ADV ADV X 313     -35.325  43.566 -46.267  1.00  0.00
ATOM   2193  ADW ADW X 314     -55.472 -69.701 -72.697  1.00  0.00
ATOM   2194  ADX ADX X 315     -58.367 -60.664  72.567  1.00  0.00
ATOM   2195  ADY ADY X 316     -48.379  -2.509  -7.201  1.00  0.00
ATOM   2196  ADZ ADZ X 317       9.096  73.562  84.638  1.00  0.00
ATOM   2197  AEA AEA X 318      32.117 -46.603   6.530  1.00  0.00
ATOM   2198  AEB AEB X 319     -61.101  83.648  74.796  1.00  0.00
ATOM   2199  AEC AEC X 320     -78.804  29.777 -64.414  1.00  0.00
ATOM   2200  AED AED X 321     -47.319 -13.998  80.990  1.00  0.00
ATOM   2201  AEE AEE X 322      44.658  36.419 -18.957  1.00  0.00
ATOM   2202  AEF AEF X 323     -56.913  17.011  83.328  1.00  0.00
ATOM   2203  AEG AEG X 324      78.955 -68.154  41.092  1.00  0.00
ATOM   2204  AEH AEH X 325      29.260 -84.688 -65.781  1.00  0.00
ATOM   2205  AEI AEI X 326      -1.400 -87.009  59.084  1.00  0.00
ATOM   2206  AEJ AEJ X 327     -21.383 -14.552   8.646  1.00  0.00
ATOM   2207  AEK AEK X 328      55.461 -45.349  70.820  1.00  0.00
ATOM   2208  AEL AEL X 329      36.714  34.283  76.330  1.00  0.00
ATOM   2209  AEM AEM X 330      70.741  17.176 -18.203  1.00  0.00
ATOM   2210  AEN AEN X 331      11.633 -62.546  87.658  1.00  0.00
ATOM   2211  AEO AEO X 332     -17.944   0.901 -31.413  1.00  0.00
ATOM   2212  AEP AEP X 333     -28.724 -13.439 -84.078  1.00  0.00
ATOM   2213  AEQ AEQ X 334     -10.811 -15.364  60.668  1.00  0.00
ATOM   2214  AER AER X 335      -9.134 -72.515 -10.863  1.00  0.00
ATOM   2215  AES AES X 336      34.563  71.460  62.984  1.00  0.00
ATOM   2216  AET AET X 337      49.965 -27.520 -81.252  1.00  0.00
ATOM   2217  AEU AEU X 338     -39.280  24.714  26.427  1.00  0.00
ATOM   2218  AEV AEV X 339      72.799  -8.894   0.743  1.00  0.00
ATOM   2219  AEW AEW X 340      79.421 -64.362 -72.807  1.00  0.00
ATOM   2220  AEX AEX X 341      31.855  80.453 -82.138  1.00  0.00
ATOM   2221  AEY AEY X 342     -50.505 -72.014 -50.719  1.00  0.00
ATOM   2222  AEZ AEZ X 343     -57.217 -66.905  42.712  1.00  0.00
ATOM   2223  AFA AFA X 344     -65.125 -83.837  20.883  1.00  0.00
ATOM   2224  AFB AFB X 345       1.257  72.237  68.814  1.00  0.00
ATOM   2225  AFC AFC X 346      27.153 -79.555 -15.049  1.00  0.00
ATOM   2226  AFD AFD X 347      34.816 -83.968  74.409  1.00  0.00
ATOM   2227  AFE AFE X 348      25.367  18.408 -10.493  1.00  0.00
ATOM   2228  AFF AFF X 349     -65.206 -29.744  22.617  1.00  0.00
ATOM   2229  AFG AFG X 350      34.109  35.904 -56.096  1.00  0.00
ATOM   2230  AFH AFH X 351       0.739  18.625  79.718  1.00  0.00
ATOM   2231  AFI AFI X 352      48.527 -34.975 -67.371  1.00  0.00
ATOM   2232  AFJ AFJ X 353      -8.680  38.181 -84.575  1.00  0.00
ATOM   2233  AFK AFK X 354      21.649  81.451 -48.095  1.00  0.00
ATOM   2234  AFL AFL X 355     -83.834  26.809   7.105  1.00  0.00
ATOM   2235  AFM AFM X 356     -80.921  31.976 -16.176  1.00  0.00
ATOM   2236  AFN AFN X 357     -15.236 -78.425 -40.906  1.00  0.00
ATOM   2237  AFO AFO X 358      55.042 -70.103 -48.718  1.00  0.00
ATOM   2238  AFP AFP X 359      63.215 -70.338  82.392  1.00  0.00
ATOM   2239  AFQ AFQ X 360      70.318 -44.884 -79.791  1.00  0.00
ATOM   2240  AFR AFR X 361      64.178 -48.037 -29.212  1.00  0.00
ATOM   2241  AFS AFS X 362      53.135  58.432 -62.315  1.00  0.00
ATOM   2242  AFT AFT X 363      35.829  -6.168   0.152  1.00  0.00
ATOM   2243  AFU AFU X 364      -3.672  -1.400  51.339  1.00  0.00
ATOM   2244  AFV AFV X 365      59.924  28.455  81.568  1.00  0.00
ATOM   2245  AFW AFW X 366      32.244  16.665  36.000  1.00  0.00
ATOM   2246  AFX AFX X 367     -38.054  11.381 -78.673  1.00  0.00
ATOM   2247  AFY AFY X 368      79.624  56.347 -32.827  1.00  0.00
ATOM   2248  AFZ AFZ X 369      45.890  41.736  41.697  1.00  0.00
ATOM   2249  AGA AGA X 370     -82.992  50.303 -34.697  1.00  0.00
ATOM   2250  AGB AGB X 371       8.409 -11.882 -36.655  1.00  0.00
ATOM   2251  AGC AGC X 372      -1.185   5.623  38.608  1.00  0.00
ATOM   2252  AGD AGD X 373      73.657  18.702  73.790  1.00  0.00
ATOM   2253  AGE AGE X 374     -73.846 -53.620  88.725  1.00  0.00
ATOM   2254  AGF AGF X 375     -76.821  32.790  40.462  1.00  0.00
ATOM   2255  AGG AGG X 376       7.715  13.274 -16.718  1.00  0.00
ATOM   2256  AGH AGH X 377       3.600  33.927 -64.758  1.00  0.00
ATOM   2257  AGI AGI X 378      48.111  36.460  53.850  1.00  0.00
ATOM   2258  AGJ AGJ X 379     -59.567 -31.666 -72.081  1.00  0.00
ATOM   2259  AGK AGK X 380      80.295 -12.731 -17.288  1.00  0.00
ATOM   2260  AGL AGL X 381      83.826  28.122   0.696  1.00  0.00
ATOM   2261  AGM AGM X 382      17.376 -17.305  59.147  1.00  0.00
ATOM   2262  AGN AGN X 383      11.700 -77.717  67.338  1.00  0.00
ATOM   2263  AGO AGO X 384     -52.003  70.543  50.466  1.00  0.00
ATOM   2264  AGP AGP X 385     -70.073  23.220  14.998  1.00  0.00
ATOM   2265  AGQ AGQ X 386       6.640  80.060   9.742  1.00  0.00
ATOM   2266  AGR AGR X 387     -74.922 -76.954  78.780  1.00  0.00
ATOM   2267  AGS AGS X 388      81.516  -2.565  58.647  1.00  0.00
ATOM   2268  AGT AGT X 389     -38.784   6.076 -63.315  1.00  0.00
ATOM   2269  AGU AGU X 390      78.739 -52.609  74.913  1.00  0.00
ATOM   2270  AGV AGV X 391     -48.051  -0.243  69.758  1.00  0.00
ATOM   2271  AGW AGW X 392     -51.805  81.165 -55.003  1.00  0.00
ATOM   2272  AGX AGX X 393       9.058  36.381  44.588  1.00  0.00
ATOM   2273  AGY AGY X 394      73.096 -46.398   5.750  1.00  0.00
ATOM   2274  AGZ AGZ X 395      26.885 -15.868  68.978  1.00  0.00
ATOM   2275  AHA AHA X 396      55.423   8.547 -82.199  1.00  0.00
ATOM   2276  AHB AHB X 397     -36.919 -84.918 -41.497  1.00  0.00
ATOM   2277  AHC AHC X 398     -56.384  40.763  36.264  1.00  0.00
ATOM   2278  AHD AHD X 399     -81.882   0.715  87.863  1.00  0.00
ATOM   2279  AHE AHE X 400     -30.243   6.053  13.302  1.00  0.00
ATOM   2280  AHF AHF X 401     -81.793  54.069  85.428  1.00  0.00
ATOM   2281  AHG AHG X 402      44.648 -20.508  29.401  1.00  0.00
ATOM   2282  AHH AHH X 403      31.939 -46.860 -26.781  1.00  0.00
ATOM   2283  AHI AHI X 404     -53.068  29.544 -26.155  1.00  0.00
ATOM   2284  AHJ AHJ X 405       8.785  -5.584  65.291  1.00  0.00
ATOM   2285  AHK AHK X 406      86.192   3.625  29.474  1.00  0.00
ATOM   2286  AHL AHL X 407      83.888  82.358 -18.675  1.00  0.00
ATOM   2287  AHM AHM X 408      26.525 -79.673  44.744  1.00  0.00
ATOM   2288  AHN AHN X 409      67.387  13.113 -37.698  1.00  0.00
ATOM   2289  AHO AHO X 410     -51.912   8.993 -45.709  1.00  0.00
ATOM   2290  AHP AHP X 411     -79.589   9.534 -37.206  1.00  0.00
ATOM   2291  AHQ AHQ X 412     -69.922 -35.326 -44.562  1.00  0.00
ATOM   2292  AHR AHR X 413      66.700 -83.318 -76.833  1.00  0.00
ATOM   2293  AHS AHS X 414      54.373  35.466 -34.143  1.00  0.00
ATOM   2294  AHT AHT X 415     -29.329 -84.262  51.675  1.00  0.00
ATOM   2295  AHU AHU X 416      21.471  47.528   2.946  1.00  0.00
ATOM   2296  AHV AHV X 417     -79.195  52.958  -2.379  1.00  0.00
ATOM   2297  AHW AHW X 418     -70.414 -15.836  83.386  1.00  0.00
ATOM   2298  AHX AHX X 419      22.504 -10.376  49.744  1.00  0.00
ATOM   2299  AHY AHY X 420      45.285  76.842  20.039  1.00  0.00
ATOM   2300  AHZ AHZ X 421      83.531 -83.956  54.603  1.00  0.00
ATOM   2301  AIA AIA X 422      32.381  73.725 -40.034  1.00  0.00
ATOM   2302  AIB AIB X 423     -32.505 -66.112 -58.470  1.00  0.00
ATOM   2303  AIC AIC X 424     -60.910 -17.795  46.349  1.00  0.00
ATOM   2304  AID AID X 425       9.751  64.752 -11.587  1.00  0.00
ATOM   2305  AIE AIE X 426      78.234  68.722 -54.024  1.00  0.00
ATOM   2306  AIF AIF X 427     -52.427  -5.189 -81.237  1.00  0.00
ATOM   2307  AIG AIG X 428      25.854 -22.514  31.891  1.00  0.00
ATOM   2308  AIH AIH X 429      35.603  77.410  47.600  1.00  0.00
ATOM   2309  AII AII X 430      44.849 -18.868 -69.462  1.00  0.00
ATOM   2310  AIJ AIJ X 431     -41.579 -60.083 -38.807  1.00  0.00
ATOM   2311  AIK AIK X 432      -8.147 -81.517 -75.372  1.00  0.00
ATOM   2312  AIL AIL X 433      77.567  43.109  32.170  1.00  0.00
ATOM   2313  AIM AIM X 434       6.452  60.463  75.573  1.00  0.00
ATOM   2314  AIN AIN X 435     -12.562 -45.282 -81.619  1.00  0.00
ATOM   2315  AIO AIO X 436      40.131 -31.597  62.570  1.00  0.00
ATOM   2316  AIP AIP X 437      20.517  78.338 -23.704  1.00  0.00
ATOM   2317  AIQ AIQ X 438     -75.989  -0.598  24.641  1.00  0.00
ATOM   2318  AIR AIR X 439      -6.378 -68.185  62.973  1.00  0.00
ATOM   2319  AIS AIS X 440     -41.761 -30.585  -5.722  1.00  0.00
ATOM   2320  AIT AIT X 441     -47.856 -67.837  19.671  1.00  0.00
ATOM   2321  AIU AIU X 442      76.356  -5.811 -51.933  1.00  0.00
ATOM   2322  AIV AIV X 443     -58.658   7.474 -27.297  1.00  0.00
ATOM   2323  AIW AIW X 444      56.008  41.571 -55.887  1.00  0.00
ATOM   2324  AIX AIX X 445     -28.664 -32.905 -83.674  1.00  0.00
ATOM   2325  AIY AIY X 446      89.180 -76.895 -47.564  1.00  0.00
ATOM   2326  AIZ AIZ X 447     -73.065 -57.122  31.529  1.00  0.00
ATOM   2327  AJA AJA X 448     -84.561  62.587 -63.983  1.00  0.00
ATOM   2328  AJB AJB X 449      13.837 -80.466 -30.696  1.00  0.00
ATOM   2329  AJC AJC X 450     -59.951 -51.145  11.825  1.00  0.00
ATOM   2330  AJD AJD X 451     -75.723  83.559  38.550  1.00  0.00
ATOM   2331  AJE AJE X 452     -39.737  23.073 -56.633  1.00  0.00
ATOM   2332  AJF AJF X 453      19.290  67.376 -36.210  1.00  0.00
ATOM   2333  AJG AJG X 454     -31.972  13.070  72.611  1.00  0.00
ATOM   2334  AJH AJH X 455     -60.495  79.636 -73.106  1.00  0.00
ATOM   2335  AJI AJI X 456     -21.923  -6.211  -6.838  1.00  0.00
ATOM   2336  AJJ AJJ X 457       4.150  21.973  -3.189  1.00  0.00
ATOM   2337  AJK AJK X 458      82.665   5.592  -5.428  1.00  0.00
ATOM   2338  AJL AJL X 459      47.456 -17.230 -45.968  1.00  0.00
ATOM   2339  AJM AJM X 460     -43.239  83.997  80.786  1.00  0.00
ATOM   2340  AJN AJN X 461      20.141   7.983  72.943  1.00  0.00
ATOM   2341  AJO AJO X 462     -11.826  21.592  34.912  1.00  0.00
ATOM   2342  AJP AJP X 463      17.601  45.102 -75.876  1.00  0.00
ATOM   2343  AJQ AJQ X 464     -30.061 -21.783  55.765  1.00  0.00
ATOM   2344  AJR AJR X 465     -21.423  30.829 -72.005  1.00  0.00
ATOM   2345  AJS AJS X 466      25.638 -34.189  67.954  1.00  0.00
ATOM   2346  AJT AJT X 467      -3.065  48.807  39.920  1.00  0.00
ATOM   2347  AJU AJU X 468     -28.123 -52.072  58.048  1.00  0.00
ATOM   2348  AJV AJV X 469     -30.832  -1.991 -53.972  1.00  0.00
ATOM   2349  AJW AJW X 470      29.666 -66.749 -29.324  1.00  0.00
ATOM   2350  AJX AJX X 471      88.168  39.134 -68.902  1.00  0.00
ATOM   2351  AJY AJY X 472      75.077 -74.003 -10.732  1.00  0.00
ATOM   2352  AJZ AJZ X 473     -14.997 -46.515  -7.887  1.00  0.00
ATOM   2353  AKA AKA X 474      -4.540  68.943  53.439  1.00  0.00
ATOM   2354  AKB AKB X 475     -67.710  33.670  84.565  1.00  0.00
ATOM   2355  AKC AKC X 476      49.234 -39.170  -2.851  1.00  0.00
ATOM   2356  AKD AKD X 477      48.309  -8.859  61.079  1.00  0.00
ATOM   2357  AKE AKE X 478      30.201   0.635  84.408  1.00  0.00
ATOM   2358  AKF AKF X 479     -28.795 -80.657 -11.516  1.00  0.00
ATOM   2359  AKG AKG X 480      80.521 -31.240 -26.232  1.00  0.00
ATOM   2360  AKH AKH X 481      53.100  16.521 -60.715  1.00  0.00
ATOM   2361  AKI AKI X 482      15.397 -87.858 -42.842  1.00  0.00
ATOM   2362  AKJ AKJ X 483      47.680 -64.529  55.900  1.00  0.00
ATOM   2363  AKK AKK X 484     -33.998  -1.307 -76.584  1.00  0.00
ATOM   2364  AKL AKL X 485     -79.532 -71.571  -2.050  1.00  0.00
ATOM   2365  AKM AKM X 486      26.036 -35.688 -40.564  1.00  0.00
ATOM   2366  AKN AKN X 487      88.118  42.578  55.668  1.00  0.00
ATOM   2367  AKO AKO X 488     -45.797 -73.455 -12.654  1.00  0.00
ATOM   2368  AKP AKP X 489     -12.473  35.276 -53.662  1.00  0.00
ATOM   2369  AKQ AKQ X 490     -38.482  13.024 -28.580  1.00  0.00
ATOM   2370  AKR AKR X 491     -29.749 -81.008  11.577  1.00  0.00
ATOM   2371  AKS AKS X 492     -79.398 -62.114 -79.282  1.00  0.00
ATOM   2372  AKT AKT X 493     -67.560  80.948  18.187  1.00  0.00
ATOM   2373  AKU AKU X 494      14.381 -29.898  16.929  1.00  0.00
ATOM   2374  AKV AKV X 495     -78.908 -52.687 -44.801  1.00  0.00
ATOM   2375  AKW AKW X 496      51.862  35.597  26.738  1.00  0.00
ATOM   2376  AKX AKX X 497     -36.299  65.261 -21.078  1.00  0.00
ATOM   2377  AKY AKY X 498     -74.043 -14.376 -20.344  1.00  0.00
ATOM   2378  AKZ AKZ X 499     -20.861  -2.944  81.595  1.00  0.00
ATOM   2379  ALA ALA X 500     -48.437  60.078 -19.004  1.00  0.00
ATOM   2380  ALB ALB X 501      13.443 -17.599 -79.646  1.00  0.00
ATOM   2381  ALC ALC X 502      56.267  77.408   6.071  1.00  0.00
ATOM   2382  ALD ALD X 503     -57.880  79.491  -5.539  1.00  0.00
ATOM   2383  ALE ALE X 504       3.164 -83.926 -11.319  1.00  0.00
ATOM   2384  ALF ALF X 505     -84.713  11.543 -64.489  1.00  0.00
ATOM   2385  ALG ALG X 506      28.815 -83.437  19.044  1.00  0.00
ATOM   2386  ALH ALH X 507     -55.080 -25.177  69.408  1.00  0.00
ATOM   2387  ALI ALI X 508     -12.627 -63.642 -75.611  1.00  0.00
ATOM   2388  ALJ ALJ X 509      17.309  69.520  62.941  1.00  0.00
ATOM   2389  ALK ALK X 510      19.851 -29.046  -2.052  1.00  0.00
ATOM   2390  ALL ALL X 511      60.093 -32.332 -77.687  1.00  0.00
ATOM   2391  ALM ALM X 512      67.892  74.454 -68.077  1.00  0.00
ATOM   2392  ALN ALN X 513     -16.332 -46.539  76.204  1.00  0.00
ATOM   2393  ALO ALO X 514      86.595   3.212  45.210  1.00  0.00
ATOM   2394  ALP ALP X 515     -13.976  61.333 -35.715  1.00  0.00
ATOM   2395  ALQ ALQ X 516      53.118  25.195  66.633  1.00  0.00
ATOM   2396  ALR ALR X 517      69.300  56.158 -74.336  1.00  0.00
ATOM   2397  ALS ALS X 518     -84.324 -34.125  -8.485  1.00  0.00
ATOM   2398  ALT ALT X 519      45.735  55.396  56.723  1.00  0.00
ATOM   2399  ALU ALU X 520      60.074  27.226 -49.800  1.00  0.00
ATOM   2400  ALV ALV X 521     -47.317 -41.603 -19.284  1.00  0.00
ATOM   2401  ALW ALW X 522     -24.241 -81.324  69.989  1.00  0.00
ATOM   2402  ALX ALX X 523      -7.407   0.878  73.337  1.00  0.00
ATOM   2403  ALY ALY X 524      85.762 -39.676 -79.630  1.00  0.00
ATOM   2404  ALZ ALZ X 525      58.083 -17.716 -27.117  1.00  0.00
ATOM   2405  AMA AMA X 526     -50.176  67.934  25.581  1.00  0.00
ATOM   2406  AMB AMB X 527       8.170 -74.408 -56.575  1.00  0.00
ATOM   2407  AMC AMC X 528     -27.259 -24.357  83.953  1.00  0.00
ATOM   2408  AMD AMD X 529      47.069  12.719  -5.300  1.00  0.00
ATOM   2409  AME AME X 530      18.920 -51.005  83.687  1.00  0.00
ATOM   2410  AMF AMF X 531      81.753  69.426  -9.640  1.00  0.00
ATOM   2411  AMG AMG X 532      36.050  -0.186  63.827  1.00  0.00
ATOM   2412  AMH AMH X 533      31.141 -79.168 -84.133  1.00  0.00
ATOM   2413  AMI AMI X 534     -53.057  19.795 -54.562  1.00  0.00
ATOM   2414  AMJ AMJ X 535     -83.701 -45.279  29.431  1.00  0.00
ATOM   2415  AMK AMK X 536      49.771 -87.776  54.388  1.00  0.00
ATOM   2416  AML AML X 537     -13.662  84.586  39.710  1.00  0.00
ATOM   2417  AMM AMM X 538     -82.488  68.602 -11.452  1.00  0.00
ATOM   2418  AMN AMN X 539      59.051 -65.345  -8.812  1.00  0.00
ATOM   2419  AMO AMO X 540      36.628  -4.930  17.129  1.00  0.00
ATOM   2420  AMP AMP X 541     -83.661 -61.917 -61.876  1.00  0.00
ATOM   2421  AMQ AMQ X 542     -45.454  30.363 -67.649  1.00  0.00
ATOM   2422  AMR AMR X 543     -72.011  10.043 -76.529  1.00  0.00
ATOM   2423  AMS AMS X 544      21.549 -75.624  84.599  1.00  0.00
ATOM   2424  AMT AMT X 545     -69.180  13.577 -53.132  1.00  0.00
ATOM   2425  AMU AMU X 546     -36.455 -75.552  71.618  1.00  0.00
ATOM   2426  AMV AMV X 547     -67.213 -18.233 -66.648  1.00  0.00
ATOM   2427  AMW AMW X 548      -7.223 -84.663 -25.201  1.00  0.00
ATOM   2428  AMX AMX X 549      47.217  80.504  73.936  1.00  0.00
ATOM   2429  AMY AMY X 550      25.869 -87.140  56.346  1.00  0.00
ATOM   2430  AMZ AMZ X 551     -34.523 -47.520 -86.501  1.00  0.00
ATOM   2431  ANA ANA X 552     -18.961  71.538  81.475  1.00  0.00
ATOM   2432  ANB ANB X 553      71.590  21.549  19.769  1.00  0.00
ATOM   2433  ANC ANC X 554     -73.027  35.987 -45.992  1.00  0.00
ATOM   2434  AND AND X 555      87.353  27.470  26.014  1.00  0.00
ATOM   2435  ANE ANE X 556      -7.458 -54.040   1.995  1.00  0.00
ATOM   2436  ANF ANF X 557      56.487  60.116 -86.664  1.00  0.00
ATOM   2437  ANG ANG X 558     -26.448 -31.346 -37.005  1.00  0.00
ATOM   2438  ANH ANH X 559      37.553  17.029  82.123  1.00  0.00
ATOM   2439  ANI ANI X 560      74.094  54.746 -58.904  1.00  0.00
ATOM   2440  ANJ ANJ X 561     -70.248  17.138  26.135  1.00  0.00
ATOM   2441  ANK ANK X 562      62.338 -84.617 -24.710  1.00  0.00
ATOM   2442  ANL ANL X 563      46.226 -53.735  83.247  1.00  0.00
ATOM   2443  ANM ANM X 564     -40.382 -82.884 -85.826  1.00  0.00
ATOM   2444  ANN ANN X 565     -15.088 -62.020  79.882  1.00  0.00
ATOM   2445  ANO ANO X 566     -77.100 -90.328 -32.438  1.00  0.00
ATOM   2446  ANP ANP X 567     -43.771  78.407 -29.634  1.00  0.00
ATOM   2447  ANQ ANQ X 568     -73.053 -86.627 -73.272  1.00  0.00
ATOM   2448  ANR ANR X 569      44.980 -73.331 -82.132  1.00  0.00
ATOM   2449  ANS ANS X 570     -73.131 -79.081 -61.002  1.00  0.00
ATOM   2450  ANT ANT X 571      64.903  36.302 -83.393  1.00  0.00
ATOM   2451  ANU ANU X 572      27.191 -10.854 -84.197  1.00  0.00
ATOM   2452  ANV ANV X 573      -2.368 -12.583  87.259  1.00  0.00
ATOM   2453  ANW ANW X 574      81.559 -31.891  39.790  1.00  0.00
ATOM   2454  ANX ANX X 575     -44.009 -75.078  82.654  1.00  0.00
ATOM   2455  ANY ANY X 576       0.606  78.148  28.889  1.00  0.00
ATOM   2456  ANZ ANZ X 577      42.221 -86.835  -4.988  1.00  0.00
ATOM   2457  AOA AOA X 578      39.717  64.107 -46.466  1.00  0.00
ATOM   2458  AOB AOB X 579     -83.826  28.943 -81.197  1.00  0.00
ATOM   2459  AOC AOC X 580      67.979  81.261  21.157  1.00  0.00
ATOM   2460  AOD AOD X 581     -26.641  74.786  38.502  1.00  0.00
ATOM   2461  AOE AOE X 582      29.113 -69.168  31.648  1.00  0.00
ATOM   2462  AOF AOF X 583     -68.916   3.388  67.745  1.00  0.00
ATOM   2463  AOG AOG X 584      60.571  -2.457 -36.569  1.00  0.00
ATOM   2464  AOH AOH X 585      82.836  78.848  49.573  1.00  0.00
ATOM   2465  AOI AOI X 586     -47.076 -34.441 -59.100  1.00  0.00
ATOM   2466  AOJ AOJ X 587      10.682  10.873  52.680  1.00  0.00
ATOM   2467  AOK AOK X 588      -8.957  51.445  81.933  1.00  0.00
ATOM   2468  AOL AOL X 589     -63.828 -35.498 -59.918  1.00  0.00
ATOM   2469  AOM AOM X 590      20.402 -59.764 -68.110  1.00  0.00
ATOM   2470  AON AON X 591     -77.886   1.561  40.459  1.00  0.00
ATOM   2471  AOO AOO X 592      44.476 -69.247  14.874  1.00  0.00
ATOM   2472  AOP AOP X 593     -45.408  83.971 -14.362  1.00  0.00
ATOM   2473  AOQ AOQ X 594     -70.432   9.764  10.545  1.00  0.00
ATOM   2474  AOR AOR X 595      79.469 -78.950  30.427  1.00  0.00
ATOM   2475  AOS AOS X 596      60.118 -41.578  16.123  1.00  0.00
ATOM   2476  AOT AOT X 597      67.590 -88.546  69.424  1.00  0.00
ATOM   2477  AOU AOU X 598     -83.151  45.806 -60.936  1.00  0.00
ATOM   2478  AOV AOV X 599     -10.667  -7.524  25.981  1.00  0.00
ATOM   2479  AOW AOW X 600      28.237  38.687  51.365  1.00  0.00
ATOM   2480  AOX AOX X 601      39.510  77.159 -63.512  1.00  0.00
ATOM   2481  AOY AOY X 602     -14.585 -42.905  58.475  1.00  0.00
ATOM   2482  AOZ AOZ X 603      86.760  15.395 -33.539  1.00  0.00
ATOM   2483  APA APA X 604     -75.582  -1.633  53.098  1.00  0.00
ATOM   2484  APB APB X 605      -4.182  12.079  59.541  1.00  0.00
ATOM   2485  APC APC X 606     -21.752 -31.428  -1.177  1.00  0.00
ATOM   2486  APD APD X 607      27.500  35.722 -14.202  1.00  0.00
ATOM   2487  APE APE X 608      43.096 -87.729 -24.921  1.00  0.00
ATOM   2488  APF APF X 609      21.477  20.348  62.204  1.00  0.00
ATOM   2489  APG APG X 610     -79.987 -86.597 -16.691  1.00  0.00
ATOM   2490  APH APH X 611      55.659 -29.940 -37.770  1.00  0.00
ATOM   2491  API API X 612      74.598 -45.258  27.424  1.00  0.00
ATOM   2492  APJ APJ X 613      84.303  34.069 -19.842  1.00  0.00
ATOM   2493  APK APK X 614     -52.919 -81.771   3.940  1.00  0.00
ATOM   2494  APL APL X 615      88.438   4.085  81.526  1.00  0.00
ATOM   2495  APM APM X 616     -58.143 -30.333  -3.327  1.00  0.00
ATOM   2496  APN APN X 617     -84.881 -33.451  35.106  1.00  0.00
ATOM   2497  APO APO X 618     -64.547 -47.761 -82.754  1.00  0.00
ATOM   2498  APP APP X 619     -66.003 -54.510 -57.509  1.00  0.00
ATOM   2499  APQ APQ X 620     -57.604 -81.597  64.300  1.00  0.00
ATOM   2500  APR APR X 621      23.973 -63.642  22.481  1.00  0.00
ATOM   2501  APS APS X 622     -63.886  45.625 -16.827  1.00  0.00
ATOM   2502  APT APT X 623      61.919 -83.806  28.579  1.00  0.00
ATOM   2503  APU APU X 624     -50.067  17.531 -77.146  1.00  0.00
ATOM   2504  APV APV X 625      80.332 -54.367 -13.066  1.00  0.00
ATOM   2505  APW APW X 626     -83.990  83.768 -53.874  1.00  0.00
ATOM   2506  APX APX X 627      39.391 -71.916 -70.675  1.00  0.00
ATOM   2507  APY APY X 628      73.260 -87.677 -34.340  1.00  0.00
ATOM   2508  APZ APZ X 629     -57.259 -42.432 -42.669  1.00  0.00
ATOM   2509  AQA AQA X 630      44.804  48.833  66.553  1.00  0.00
ATOM   2510  AQB AQB X 631     -74.075  22.840  70.264  1.00  0.00
ATOM   2511  AQC AQC X 632     -15.158  20.970  80.412  1.00  0.00
ATOM   2512  AQD AQD X 633      31.790 -60.311  79.682  1.00  0.00
ATOM   2513  AQE AQE X 634     -83.744 -17.759  24.039  1.00  0.00
ATOM   2514  AQF AQF X 635      13.418 -87.505  42.338  1.00  0.00
ATOM   2515  AQG AQG X 636     -60.509 -36.390  76.101  1.00  0.00
ATOM   2516  AQH AQH X 637     -33.014 -10.542 -41.611  1.00  0.00
ATOM   2517  AQI AQI X 638     -73.185  73.654  82.298  1.00  0.00
ATOM   2518  AQJ AQJ X 639      -0.991 -44.774 -12.236  1.00  0.00
ATOM   2519  AQK AQK X 640      -8.195  23.391  48.022  1.00  0.00
ATOM   2520  AQL AQL X 641      11.534 -33.499  84.225  1.00  0.00
ATOM   2521  AQM AQM X 642      44.687   6.644 -23.356  1.00  0.00
ATOM   2522  AQN AQN X 643      44.358  52.971 -80.210  1.00  0.00
ATOM   2523  AQO AQO X 644       5.503  54.415 -20.205  1.00  0.00
ATOM   2524  AQP AQP X 645      30.782 -16.936 -33.213  1.00  0.00
ATOM   2525  AQQ AQQ X 646      15.170  48.851  86.818  1.00  0.00
ATOM   2526  AQR AQR X 647     -46.645 -36.161 -36.274  1.00  0.00
ATOM   2527  AQS AQS X 648       0.036  26.469  37.038  1.00  0.00
ATOM   2528  AQT AQT X 649      29.561 -25.824  48.470  1.00  0.00
ATOM   2529  AQU AQU X 650      71.017  78.675 -22.998  1.00  0.00
ATOM   2530  AQV AQV X 651      -5.415 -21.339 -72.275  1.00  0.00
ATOM   2531  AQW AQW X 652     -44.161   2.189  49.672  1.00  0.00
ATOM   2532  AQX AQX X 653      50.883 -68.871  68.664  1.00  0.00
ATOM   2533  AQY AQY X 654      21.181 -15.966   7.578  1.00  0.00
ATOM   2534  AQZ AQZ X 655      42.951 -12.270  50.124  1.00  0.00
ATOM   2535  ARA ARA X 656      23.927  71.253 -68.724  1.00  0.00
ATOM   2536  ARB ARB X 657       3.212 -14.095  41.854  1.00  0.00
ATOM   2537  ARC ARC X 658     -51.998 -48.875  24.229  1.00  0.00
ATOM   2538  ARD ARD X 659     -46.773 -52.813  52.143  1.00  0.00
ATOM   2539  ARE ARE X 660     -18.241 -61.885  -4.088  1.00  0.00
ATOM   2540  ARF ARF X 661      81.610  55.631 -15.744  1.00  0.00
ATOM   2541  ARG ARG X 662      20.321 -89.965  11.052  1.00  0.00
ATOM   2542  ARH ARH X 663      62.154  77.990  55.158  1.00  0.00
ATOM   2543  ARI ARI X 664     -19.129  20.196 -39.655  1.00  0.00
ATOM   2544  ARJ ARJ X 665     -40.581  17.614  53.061  1.00  0.00
ATOM   2545  ARK ARK X 666      19.028  52.729 -61.103  1.00  0.00
ATOM   2546  ARL ARL X 667     -68.342 -24.084   1.654  1.00  0.00
ATOM   2547  ARM ARM X 668      49.605  -6.891  38.706  1.00  0.00
ATOM   2548  ARN ARN X 669     -45.084 -80.896  63.476  1.00  0.00
ATOM   2549  ARO ARO X 670      71.599 -26.448  -0.931  1.00  0.00
ATOM   2550  ARP ARP X 671      38.073  49.026   0.826  1.00  0.00
ATOM   2551  ARQ ARQ X 672     -61.252  58.130  73.927  1.00  0.00
ATOM   2552  ARR ARR X 673      74.347 -19.256  86.537  1.00  0.00
ATOM   2553  ARS ARS X 674     -65.961   0.581  83.276  1.00  0.00
ATOM   2554  ART ART X 675     -57.078  37.229  69.357  1.00  0.00
ATOM   2555  ARU ARU X 676     -53.620 -46.799 -72.705  1.00  0.00
ATOM   2556  ARV ARV X 677       4.327 -37.866  37.722  1.00  0.00
ATOM   2557  ARW ARW X 678      14.688 -50.650 -59.737  1.00  0.00
ATOM   2558  ARX ARX X 679     -84.232 -13.981 -61.764  1.00  0.00
ATOM   2559  ARY ARY X 680      78.756 -76.965   3.290  1.00  0.00
ATOM   2560  ARZ ARZ X 681     -45.937 -15.391  12.393  1.00  0.00
ATOM   2561  ASA ASA X 682      54.007 -33.510  29.819  1.00  0.00
ATOM   2562  ASB ASB X 683      65.921  29.888  66.845  1.00  0.00
ATOM   2563  ASC ASC X 684     -67.596  52.391  87.935  1.00  0.00
ATOM   2564  ASD ASD X 685      51.482 -58.726 -76.823  1.00  0.00
ATOM   2565  ASE ASE X 686      16.579  52.678  61.039  1.00  0.00
ATOM   2566  ASF ASF X 687     -37.841  71.509 -59.547  1.00  0.00
ATOM   2567  ASG ASG X 688      53.214 -29.871 -23.243  1.00  0.00
ATOM   2568  ASH ASH X 689     -51.099 -17.803 -24.540  1.00  0.00
ATOM   2569  ASI ASI X 690      83.619   3.779  13.984  1.00  0.00
ATOM   2570  ASJ ASJ X 691     -60.746  79.928  34.526  1.00  0.00
ATOM   2571  ASK ASK X 692     -32.109 -53.562 -69.877  1.00  0.00
ATOM   2572  ASL ASL X 693     -39.334  23.715  86.077  1.00  0.00
ATOM   2573  ASM ASM X 694      45.939 -28.349 -50.245  1.00  0.00
ATOM   2574  ASN ASN X 695      -1.367  84.051 -16.563  1.00  0.00
ATOM   2575  ASO ASO X 696      86.632  79.943  82.566  1.00  0.00
ATOM   2576  ASP ASP X 697     -69.154  -2.907 -67.112  1.00  0.00
ATOM   2577  ASQ ASQ X 698      29.597  66.570  85.968  1.00  0.00
ATOM   2578  ASR ASR X 699     -15.808  18.366 -57.711  1.00  0.00
ATOM   2579  ASS ASS X 700     -46.791  16.313   6.757  1.00  0.00
ATOM   2580  AST AST X 701     -33.587 -44.013  81.241  1.00  0.00
ATOM   2581  ASU ASU X 702      -1.406 -25.780  80.715  1.00  0.00
ATOM   2582  ASV ASV X 703      37.132 -34.520 -20.158  1.00  0.00
ATOM   2583  ASW ASW X 704      13.980   4.057  83.679  1.00  0.00
ATOM   2584  ASX ASX X 705      83.723  57.017 -68.119  1.00  0.00
ATOM   2585  ASY ASY X 706      34.266  37.471   0.101  1.00  0.00
ATOM   2586  ASZ ASZ X 707      84.177 -82.165 -35.178  1.00  0.00
ATOM   2587  ATA ATA X 708      86.739 -11.703 -80.403  1.00  0.00
ATOM   2588  ATB ATB X 709      82.930 -81.314  84.580  1.00  0.00
ATOM   2589  ATC ATC X 710      17.930  22.114 -35.680  1.00  0.00
ATOM   2590  ATD ATD X 711      17.865  77.426  47.678  1.00  0.00
ATOM   2591  ATE ATE X 712      80.801  80.774 -69.751  1.00  0.00
ATOM   2592  ATF ATF X 713     -25.419 -68.158 -82.174  1.00  0.00
ATOM   2593  ATG ATG X 714       4.689 -11.031  25.071  1.00  0.00
ATOM   2594  ATH ATH X 715      20.571  82.966  -2.593  1.00  0.00
ATOM   2595  ATI ATI X 716      72.357  -1.064  87.679  1.00  0.00
ATOM   2596  ATJ ATJ X 717      61.439   0.824  77.364  1.00  0.00
ATOM   2597  ATK ATK X 718     -56.980  60.647 -10.500  1.00  0.00
ATOM   2598  ATL ATL X 719     -63.860  53.118  42.464  1.00  0.00
ATOM   2599  ATM ATM X 720     -18.128  76.770 -84.950  1.00  0.00
ATOM   2600  ATN ATN X 721      65.671  37.801 -15.954  1.00  0.00
ATOM   2601  ATO ATO X 722      49.615 -41.216 -23.792  1.00  0.00
ATOM   2602  ATP ATP X 723      53.885 -21.826  69.701  1.00  0.00
ATOM   2603  ATQ ATQ X 724      78.958 -84.283 -22.150  1.00  0.00
ATOM   2604  ATR ATR X 725      53.597  -3.519 -11.534  1.00  0.00
ATOM   2605  ATS ATS X 726       7.459 -82.292  87.710  1.00  0.00
ATOM   2606  ATT ATT X 727     -56.382  16.273  64.829  1.00  0.00
ATOM   2607  ATU ATU X 728     -28.904 -18.708 -22.473  1.00  0.00
ATOM   2608  ATV ATV X 729      19.279  44.699 -41.324  1.00  0.00
ATOM   2609  ATW ATW X 730     -32.599  -6.469  66.582  1.00  0.00
ATOM   2610  ATX ATX X 731      32.042  17.688 -61.542  1.00  0.00
ATOM   2611  ATY ATY X 732     -77.283 -45.704 -28.813  1.00  0.00
ATOM   2612  ATZ ATZ X 733      17.037 -74.382  39.937  1.00  0.00
ATOM   2613  AUA AUA X 734     -83.413 -28.275  82.350  1.00  0.00
ATOM   2614  AUB AUB X 735      79.778 -45.440 -35.234  1.00  0.00
ATOM   2615  AUC AUC X 736       9.778 -83.657  22.312  1.00  0.00
ATOM   2616  AUD AUD X 737      40.184 -22.249  74.757  1.00  0.00
ATOM   2617  AUE AUE X 738      46.938 -81.155  23.504  1.00  0.00
ATOM   2618  AUF AUF X 739     -31.887  73.265  59.694  1.00  0.00
ATOM   2619  AUG AUG X 740     -41.397 -81.789 -25.161  1.00  0.00
ATOM   2620  AUH AUH X 741       8.417  34.886 -16.398  1.00  0.00
ATOM   2621  AUI AUI X 742     -82.668  47.656  19.549  1.00  0.00
ATOM   2622  AUJ AUJ X 743     -37.689 -61.429  84.413  1.00  0.00
ATOM   2623  AUK AUK X 744      34.749 -39.215  89.972  1.00  0.00
ATOM   2624  AUL AUL X 745      -8.026  26.682  24.026  1.00  0.00
ATOM   2625  AUM AUM X 746      71.205  58.748  41.432  1.00  0.00
ATOM   2626  AUN AUN X 747     -30.585  79.283 -72.800  1.00  0.00
ATOM   2627  AUO AUO X 748      84.170 -47.149 -60.533  1.00  0.00
ATOM   2628  AUP AUP X 749      38.229  35.963  12.643  1.00  0.00
ATOM   2629  AUQ AUQ X 750     -20.273   9.582  54.701  1.00  0.00
ATOM   2630  AUR AUR X 751      74.335   1.011 -82.352  1.00  0.00
ATOM   2631  AUS AUS X 752     -17.599  44.592 -42.954  1.00  0.00
ATOM   2632  AUT AUT X 753      -3.814  63.258 -23.986  1.00  0.00
ATOM   2633  AUU AUU X 754      88.568  42.838  19.195  1.00  0.00
ATOM   2634  AUV AUV X 755      83.039 -45.549  87.069  1.00  0.00
ATOM   2635  AUW AUW X 756     -57.637  63.590  87.803  1.00  0.00
ATOM   2636  AUX AUX X 757      86.525  15.740  68.276  1.00  0.00
ATOM   2637  AUY AUY X 758      50.370  72.346 -74.896  1.00  0.00
ATOM   2638  AUZ AUZ X 759      76.816  84.948  33.664  1.00  0.00
ATOM   2639  AVA AVA X 760      44.557  40.182 -42.385  1.00  0.00
ATOM   2640  AVB AVB X 761      37.453  22.367  61.134  1.00  0.00
ATOM   2641  AVC AVC X 762     -23.408 -85.029 -86.597  1.00  0.00
ATOM   2642  AVD AVD X 763     -82.405  29.532  56.483  1.00  0.00
ATOM   2643  AVE AVE X 764      76.810 -82.673 -60.549  1.00  0.00
ATOM   2644  AVF AVF X 765       4.272 -36.277   1.981  1.00  0.00
ATOM   2645  AVG AVG X 766      -1.870  64.215  10.110  1.00  0.00
ATOM   2646  AVH AVH X 767     -49.846  39.958  86.659  1.00  0.00
ATOM   2647  AVI AVI X 768      42.127  42.508 -86.871  1.00  0.00
ATOM   2648  AVJ AVJ X 769     -80.902 -41.116 -56.652  1.00  0.00
ATOM   2649  AVK AVK X 770     -64.650  23.068 -76.072  1.00  0.00
ATOM   2650  AVL AVL X 771      11.911  20.817 -85.063  1.00  0.00
ATOM   2651  AVM AVM X 772     -34.704  53.818 -69.530  1.00  0.00
ATOM   2652  AVN AVN X 773      45.133 -43.443 -44.136  1.00  0.00
ATOM   2653  AVO AVO X 774     -73.849  38.408  63.391  1.00  0.00
ATOM   2654  AVP AVP X 775      16.585  44.318 -25.315  1.00  0.00
ATOM   2655  AVQ AVQ X 776      19.622 -83.503 -80.940  1.00  0.00
ATOM   2656  AVR AVR X 777      76.531 -19.490  67.869  1.00  0.00
ATOM   2657  AVS AVS X 778     -54.564  -2.104 -63.734  1.00  0.00
ATOM   2658  AVT AVT X 779     -79.025  81.439 -82.183  1.00  0.00
ATOM   2659  AVU AVU X 780      15.954 -57.823  -2.657  1.00  0.00
ATOM   2660  AVV AVV X 781      -4.427 -17.184 -48.327  1.00  0.00
ATOM   2661  AVW AVW X 782     -12.501  80.915  10.342  1.00  0.00
ATOM   2662  AVX AVX X 783      74.429 -15.018  44.199  1.00  0.00
ATOM   2663  AVY AVY X 784      -8.870  80.355 -31.490  1.00  0.00
ATOM   2664  AVZ AVZ X 785     -79.051 -38.935 -80.361  1.00  0.00
ATOM   2665  AWA AWA X 786      61.500 -23.247  18.054  1.00  0.00
ATOM   2666  AWB AWB X 787      50.474 -44.497  52.637  1.00  0.00
ATOM   2667  AWC AWC X 788     -44.613 -11.317  33.102  1.00  0.00
ATOM   2668  AWD AWD X 789     -32.971  64.432 -36.918  1.00  0.00
ATOM   2669  AWE AWE X 790     -14.732 -62.166 -41.824  1.00  0.00
ATOM   2670  AWF AWF X 791     -51.525  70.653  76.903  1.00  0.00
ATOM   2671  AWG AWG X 792      19.444  83.086  74.123  1.00  0.00
ATOM   2672  AWH AWH X 793     -81.268  26.997  82.929  1.00  0.00
ATOM   2673  AWI AWI X 794      70.840  40.688 -61.569  1.00  0.00
ATOM   2674  AWJ AWJ X 795      69.722 -33.701  71.312  1.00  0.00
ATOM   2675  AWK AWK X 796      61.786 -78.188  55.402  1.00  0.00
ATOM   2676  AWL AWL X 797     -73.180 -39.851  86.618  1.00  0.00
ATOM   2677  AWM AWM X 798     -64.849  35.060  -9.523  1.00  0.00
ATOM   2678  AWN AWN X 799      32.203  18.778 -46.124  1.00  0.00
ATOM   2679  AWO AWO X 800      -5.715 -77.230  79.630  1.00  0.00
ATOM   2680  AWP AWP X 801      -4.075  76.454  -0.338  1.00  0.00
ATOM   2681  AWQ AWQ X 802      -2.760 -84.718  46.760  1.00  0.00
ATOM   2682  AWR AWR X 803      85.619 -58.074  16.525  1.00  0.00
ATOM   2683  AWS AWS X 804     -78.067  49.502 -20.366  1.00  0.00
ATOM   2684  AWT AWT X 805      62.870   1.325  -5.212  1.00  0.00
ATOM   2685  AWU AWU X 806      45.539  65.765  72.172  1.00  0.00
ATOM   2686  AWV AWV X 807      55.719 -81.841  42.247  1.00  0.00
ATOM   2687  AWW AWW X 808      51.922  42.963 -75.379  1.00  0.00
ATOM   2688  AWX AWX X 809      68.306 -13.866  32.497  1.00  0.00
ATOM   2689  AWY AWY X 810      55.733 -56.387  12.377  1.00  0.00
ATOM   2690  AWZ AWZ X 811       7.820  46.491  59.066  1.00  0.00
ATOM   2691  AXA AXA X 812      -9.461 -90.505  26.528  1.00  0.00
ATOM   2692  AXB AXB X 813     -35.904 -62.722 -25.734  1.00  0.00
ATOM   2693  AXC AXC X 814     -16.104  -6.142  37.953  1.00  0.00
ATOM   2694  AXD AXD X 815     -16.582 -86.399  54.187  1.00  0.00
ATOM   2695  AXE AXE X 816     -26.183 -57.018  70.502  1.00  0.00
ATOM   2696  AXF AXF X 817     -10.073  84.628  -6.667  1.00  0.00
ATOM   2697  AXG AXG X 818      12.936  66.952 -84.064  1.00  0.00
ATOM   2698  AXH AXH X 819      77.358   2.750  69.476  1.00  0.00
ATOM   2699  AXI AXI X 820      45.004  63.901  15.602  1.00  0.00
ATOM   2700  AXJ AXJ X 821     -45.409 -15.338  58.788  1.00  0.00
ATOM   2701  AXK AXK X 822      79.072  20.282  38.333  1.00  0.00
ATOM   2702  AXL AXL X 823      -6.620 -36.616 -28.603  1.00  0.00
ATOM   2703  AXM AXM X 824      83.014  59.430   4.600  1.00  0.00
ATOM   2704  AXN AXN X 825     -56.795   2.658  18.137  1.00  0.00
ATOM   2705  AXO AXO X 826     -43.494 -29.144 -27.381  1.00  0.00
ATOM   2706  AXP AXP X 827     -76.537 -65.555  14.994  1.00  0.00
ATOM   2707  AXQ AXQ X 828      26.191 -90.021   1.664  1.00  0.00
ATOM   2708  AXR AXR X 829     -41.650  83.949 -64.497  1.00  0.00
ATOM   2709  AXS AXS X 830      46.617  13.799 -46.257  1.00  0.00
ATOM   2710  AXT AXT X 831      72.005  82.605  84.023  1.00  0.00
ATOM   2711  AXU AXU X 832     -13.127 -32.691  88.239  1.00  0.00
ATOM   2712  AXV AXV X 833      75.142 -53.048 -51.652  1.00  0.00
ATOM   2713  AXW AXW X 834     -21.944  16.581 -81.094  1.00  0.00
ATOM   2714  AXX AXX X 835     -54.419  21.459  -6.663  1.00  0.00
ATOM   2715  AXY AXY X 836     -82.392 -85.557 -50.341  1.00  0.00
ATOM   2716  AXZ AXZ X 837     -60.523  68.210  63.703  1.00  0.00
ATOM   2717  AYA AYA X 838     -46.374  54.940  37.118  1.00  0.00
ATOM   2718  AYB AYB X 839     -62.257 -31.683 -16.322  1.00  0.00
ATOM   2719  AYC AYC X 840     -25.452 -19.256 -64.219  1.00  0.00
ATOM   2720  AYD AYD X 841     -84.818   8.389  27.547  1.00  0.00
ATOM   2721  AYE AYE X 842      33.506  73.152   6.020  1.00  0.00
ATOM   2722  AYF AYF X 843      37.242  -9.201  77.480  1.00  0.00
ATOM   2723  AYG AYG X 844     -36.943  20.421  42.181  1.00  0.00
ATOM   2724  AYH AYH X 845     -18.380  56.209  50.240  1.00  0.00
ATOM   2725  AYI AYI X 846     -72.902  13.954  42.851  1.00  0.00
ATOM   2726  AYJ AYJ X 847     -13.498 -86.475  -4.264  1.00  0.00
ATOM   2727  AYK AYK X 848     -24.630  75.124 -15.259  1.00  0.00
ATOM   2728  AYL AYL X 849     -45.913 -87.732 -77.338  1.00  0.00
ATOM   2729  AYM AYM X 850       5.369 -61.719 -74.563  1.00  0.00
ATOM   2730  AYN AYN X 851      83.395 -28.197  17.603  1.00  0.00
ATOM   2731  AYO AYO X 852     -75.899 -18.918 -51.972  1.00  0.00
ATOM   2732  AYP AYP X 853      71.506   2.618  34.119  1.00  0.00
ATOM   2733  AYQ AYQ X 854     -72.501  39.474  51.391  1.00  0.00
ATOM   2734  AYR AYR X 855      -6.400 -75.468   5.820  1.00  0.00
ATOM   2735  AYS AYS X 856      50.557 -86.779  76.650  1.00  0.00
ATOM   2736  AYT AYT X 857     -47.053  32.009  56.797  1.00  0.00
ATOM   2737  AYU AYU X 858       2.728 -30.214 -47.391  1.00  0.00
ATOM   2738  AYV AYV X 859      16.637 -51.606  23.823  1.00  0.00
ATOM   2739  AYW AYW X 860     -10.005 -24.763 -25.900  1.00  0.00
ATOM   2740  AYX AYX X 861       3.247  81.489  43.715  1.00  0.00
ATOM   2741  AYY AYY X 862     -58.568  22.791  25.175  1.00  0.00
ATOM   2742  AYZ AYZ X 863     -80.574 -12.219  35.326  1.00  0.00
ATOM   2743  AZA AZA X 864      20.602 -72.526 -21.386  1.00  0.00
ATOM   2744  AZB AZB X 865      80.840  39.016  69.601  1.00  0.00
ATOM   2745  AZC AZC X 866     -84.754  75.194   9.852  1.00  0.00
ATOM   2746  AZD AZD X 867      44.342 -58.384 -25.829  1.00  0.00
ATOM   2747  AZE AZE X 868     -43.751 -39.676  85.000  1.00  0.00
ATOM   2748  AZF AZF X 869      68.919 -34.469 -17.215  1.00  0.00
ATOM   2749  AZG AZG X 870     -49.840  76.660  12.266  1.00  0.00
ATOM   2750  AZH AZH X 871      28.934 -27.652  12.770  1.00  0.00
ATOM   2751  AZI AZI X 872      63.159   5.915  44.250  1.00  0.00
ATOM   2752  AZJ AZJ X 873     -38.214 -59.709  60.800  1.00  0.00
ATOM   2753  AZK AZK X 874       3.815 -30.606 -72.979  1.00  0.00
ATOM   2754  AZL AZL X 875     -33.500  69.226 -78.690  1.00  0.00
ATOM   2755  AZM AZM X 876     -64.894   6.484  32.341  1.00  0.00
ATOM   2756  AZN AZN X 877      -6.760 -55.978 -63.544  1.00  0.00
ATOM   2757  AZO AZO X 878     -17.139  -5.097 -51.200  1.00  0.00
ATOM   2758  AZP AZP X 879      -8.814  24.491  62.888  1.00  0.00
ATOM   2759  AZQ AZQ X 880     -15.056 -85.244  74.784  1.00  0.00
ATOM   2760  AZR AZR X 881     -35.960  51.830  25.088  1.00  0.00
ATOM   2761  AZS AZS X 882      75.234 -10.637  76.935  1.00  0.00
ATOM   2762  AZT AZT X 883      63.850  27.217  -0.391  1.00  0.00
ATOM   2763  AZU AZU X 884      77.428  39.830  55.577  1.00  0.00
ATOM   2764  AZV AZV X 885      33.878  62.063 -74.982  1.00  0.00
ATOM   2765  AZW AZW X 886     -39.511  82.954  66.378  1.00  0.00
ATOM   2766  AZX AZX X 887      82.540  28.576  81.278  1.00  0.00
ATOM   2767  AZY AZY X 888     -32.373  13.092 -43.524  1.00  0.00
ATOM   2768  AZZ AZZ X 889      58.229  53.131  28.822  1.00  0.00
ATOM   2769  BAA BAA X 890      63.502  83.572  41.641  1.00  0.00
ATOM   2770  BAB BAB X 891     -84.981 -11.273  59.465  1.00  0.00
ATOM   2771  BAC BAC X 892     -74.198  62.311  11.233  1.00  0.00
ATOM   2772  BAD BAD X 893     -35.453  29.707 -82.414  1.00  0.00
ATOM   2773  BAE BAE X 894      84.000 -74.598 -84.951  1.00  0.00
ATOM   2774  BAF BAF X 895     -15.207  42.262  88.012  1.00  0.00
ATOM   2775  BAG BAG X 896      46.052 -36.073  15.368  1.00  0.00
ATOM   2776  BAH BAH X 897      87.445 -53.292 -30.090  1.00  0.00
ATOM   2777  BAI BAI X 898      -5.892  22.789 -28.410  1.00  0.00
ATOM   2778  BAJ BAJ X 899      52.799  25.201  12.021  1.00  0.00
ATOM   2779  BAK BAK X 900     -39.383  -7.749  18.883  1.00  0.00
ATOM   2780  BAL BAL X 901      86.066 -16.872  89.030  1.00  0.00
ATOM   2781  BAM BAM X 902       9.353   6.887 -33.601  1.00  0.00
ATOM   2782  BAN BAN X 903      25.162  21.941  86.063  1.00  0.00
ATOM   2783  BAO BAO X 904     -24.567 -66.713 -48.114  1.00  0.00
ATOM   2784  BAP BAP X 905     -16.726  76.999  61.973  1.00  0.00
ATOM   2785  BAQ BAQ X 906      36.441  26.225 -32.473  1.00  0.00
ATOM   2786  BAR BAR X 907     -17.120  60.379  66.321  1.00  0.00
ATOM   2787  BAS BAS X 908      89.276 -13.276  60.673  1.00  0.00
ATOM   2788  BAT BAT X 909      36.234 -66.183  65.077  1.00  0.00
ATOM   2789  BAU BAU X 910     -37.616 -23.076 -68.694  1.00  0.00
ATOM   2790  BAV BAV X 911      32.899 -47.677  82.136  1.00  0.00
ATOM   2791  BAW BAW X 912     -76.646  -5.416 -48.025  1.00  0.00
ATOM   2792  BAX BAX X 913     -31.801 -13.172  42.070  1.00  0.00
ATOM   2793  BAY BAY X 914     -31.380 -84.457  31.743  1.00  0.00
ATOM   2794  BAZ BAZ X 915      64.417 -60.081 -25.258  1.00  0.00
ATOM   2795  BBA BBA X 916       1.039 -21.935  64.318  1.00  0.00
ATOM   2796  BBB BBB X 917     -20.061  82.933  88.514  1.00  0.00
ATOM   2797  BBC BBC X 918      87.361 -30.041 -69.126  1.00  0.00
ATOM   2798  BBD BBD X 919      86.504  62.863  83.624  1.00  0.00
ATOM   2799  BBE BBE X 920      -0.429  -9.085  75.344  1.00  0.00
ATOM   2800  BBF BBF X 921     -19.279  71.439 -29.066  1.00  0.00
ATOM   2801  BBG BBG X 922     -31.254  22.912 -65.907  1.00  0.00
ATOM   2802  BBH BBH X 923      86.396 -62.471 -58.031  1.00  0.00
ATOM   2803  BBI BBI X 924     -34.956  58.130  15.655  1.00  0.00
ATOM   2804  BBJ BBJ X 925      -1.248  84.283 -45.194  1.00  0.00
ATOM   2805  BBK BBK X 926       7.611  45.814  14.266  1.00  0.00
ATOM   2806  BBL BBL X 927      63.154 -30.344  85.387  1.00  0.00
ATOM   2807  BBM BBM X 928     -82.633 -56.841   3.128  1.00  0.00
ATOM   2808  BBN BBN X 929     -31.208 -37.834  50.397  1.00  0.00
ATOM   2809  BBO BBO X 930      72.913  31.543 -42.690  1.00  0.00
ATOM   2810  BBP BBP X 931      66.276  82.940 -80.783  1.00  0.00
ATOM   2811  BBQ BBQ X 932      27.115 -72.237 -50.182  1.00  0.00
ATOM   2812  BBR BBR X 933     -22.764  57.306  85.005  1.00  0.00
ATOM   2813  BBS BBS X 934      22.904   2.897 -35.348  1.00  0.00
ATOM   2814  BBT BBT X 935     -78.982 -55.266  71.513  1.00  0.00
ATOM   2815  BBU BBU X 936     -67.778  35.898  24.423  1.00  0.00
ATOM   2816  BBV BBV X 937      44.211 -65.153  83.102  1.00  0.00
ATOM   2817  BBW BBW X 938      58.147 -15.495 -60.331  1.00  0.00
ATOM   2818  BBX BBX X 939      33.138 -77.319   8.977  1.00  0.00
ATOM   2819  BBY BBY X 940     -18.430  -9.136 -70.280  1.00  0.00
ATOM   2820  BBZ BBZ X 941      78.985 -72.763 -26.933  1.00  0.00
ATOM   2821  BCA BCA X 942       7.550 -80.754 -83.479  1.00  0.00
ATOM   2822  BCB BCB X 943     -28.257  42.629 -67.290  1.00  0.00
ATOM   2823  BCC BCC X 944     -55.744 -75.994  88.842  1.00  0.00
ATOM   2824  BCD BCD X 945      28.915 -85.139 -42.512  1.00  0.00
ATOM   2825  BCE BCE X 946       8.195   1.167  31.418  1.00  0.00
ATOM   2826  BCF BCF X 947      60.515 -66.192  58.008  1.00  0.00
ATOM   2827  BCG BCG X 948      59.310  16.755  48.646  1.00  0.00
ATOM   2828  BCH BCH X 949     -23.352 -86.140  86.246  1.00  0.00
ATOM   2829  BCI BCI X 950     -78.876 -29.284  69.333  1.00  0.00
ATOM   2830  BCJ BCJ X 951     -51.011 -86.714  47.455  1.00  0.00
ATOM   2831  BCK BCK X 952     -59.816 -49.940  88.795  1.00  0.00
ATOM   2832  BCL BCL X 953      18.575 -28.714 -48.386  1.00  0.00
ATOM   2833  BCM BCM X 954     -30.252  57.315 -83.619  1.00  0.00
ATOM   2834  BCN BCN X 955      51.529  57.460  44.912  1.00  0.00
ATOM   2835  BCO BCO X 956      34.748 -65.742 -83.677  1.00  0.00
ATOM   2836  BCP BCP X 957     -14.754 -44.250 -32.594  1.00  0.00
ATOM   2837  BCQ BCQ X 958      33.068  43.945 -75.357  1.00  0.00
ATOM   2838  BCR BCR X 959      57.751  79.854 -18.117  1.00  0.00
ATOM   2839  BCS BCS X 960      90.523  -8.031 -38.345  1.00  0.00
ATOM   2840  BCT BCT X 961      76.004  82.357  -0.288  1.00  0.00
ATOM   2841  BCU BCU X 962      81.495  15.308  23.366  1.00  0.00
ATOM   2842  BCV BCV X 963      61.635 -66.204   9.764  1.00  0.00
ATOM   2843  BCW BCW X 964     -27.090  -3.576  21.580  1.00  0.00
ATOM   2844  BCX BCX X 965     -83.454  58.931 -84.201  1.00  0.00
ATOM   2845  BCY BCY X 966     -22.544  -0.313 -83.636  1.00  0.00
ATOM   2846  BCZ BCZ X 967      23.061  83.175  59.895  1.00  0.00
ATOM   2847  BDA BDA X 968      34.979 -56.142 -38.851  1.00  0.00
ATOM   2848  BDB BDB X 969     -75.438  34.136  -0.569  1.00  0.00
ATOM   2849  BDC BDC X 970     -84.484 -12.906  74.134  1.00  0.00
ATOM   2850  BDD BDD X 971      53.247  -7.278 -75.859  1.00  0.00
ATOM   2851  BDE BDE X 972      34.050   0.872 -86.705  1.00  0.00
ATOM   2852  BDF BDF X 973      76.327 -58.796  87.456  1.00  0.00
ATOM   2853  BDG BDG X 974     -26.446 -69.764  75.346  1.00  0.00
ATOM   2854  BDH BDH X 975     -71.049  44.005  74.764  1.00  0.00
ATOM   2855  BDI BDI X 976      68.982  65.640 -26.429  1.00  0.00
ATOM   2856  BDJ BDJ X 977     -25.917 -68.379  61.831  1.00  0.00
ATOM   2857  BDK BDK X 978     -82.833 -36.740  16.157  1.00  0.00
ATOM   2858  BDL BDL X 979      59.587  14.665  78.206  1.00  0.00
ATOM   2859  BDM BDM X 980      84.678 -13.332  71.660  1.00  0.00
ATOM   2860  BDN BDN X 981      46.721  -4.269 -31.032  1.00  0.00
ATOM   2861  BDO BDO X 982     -38.684  30.616  75.148  1.00  0.00
ATOM   2862  BDP BDP X 983      -7.979  24.672 -47.735  1.00  0.00
ATOM   2863  BDQ BDQ X 984     -84.641 -28.600 -37.388  1.00  0.00
ATOM   2864  BDR BDR X 985      48.083 -84.277 -71.890  1.00  0.00
ATOM   2865  BDS BDS X 986      28.356 -25.624  88.512  1.00  0.00
ATOM   2866  BDT BDT X 987     -73.216 -46.435 -72.117  1.00  0.00
ATOM   2867  BDU BDU X 988      51.510  41.850  75.857  1.00  0.00
ATOM   2868  BDV BDV X 989      28.377  53.575  74.924  1.00  0.00
ATOM   2869  BDW BDW X 990     -18.022  23.997  22.574  1.00  0.00
ATOM   2870  BDX BDX X 991      75.361  58.761  87.078  1.00  0.00
ATOM   2871  BDY BDY X 992      34.859  53.028 -67.595  1.00  0.00
ATOM   2872  BDZ BDZ X 993       8.530  82.068 -81.549  1.00  0.00
ATOM   2873  BEA BEA X 994     -82.632  14.850   9.035  1.00  0.00
ATOM   2874  BEB BEB X 995      37.919 -74.492  48.007  1.00  0.00
ATOM   2875  BEC BEC X 996     -41.220  83.438  51.820  1.00  0.00
ATOM   2876  BED BED X 997      -5.585 -88.245  87.271  1.00  0.00
ATOM   2877  BEE BEE X 998     -18.289  32.639  40.855  1.00  0.00
ATOM   2878  BEF BEF X 999     -50.110  10.475  28.504  1.00  0.00
ATOM   2879  BEG BEG X1000      26.409 -67.090   7.151  1.00  0.00
ATOM   2880  BEH BEH X1001     -17.161 -44.091   9.751  1.00  0.00
ATOM   2881  BEI BEI X1002     -76.373  81.431   0.088  1.00  0.00
ATOM   2882  BEJ BEJ X1003      88.123 -32.398  -7.815  1.00  0.00
ATOM   2883  BEK BEK X1004     -67.315 -29.432 -32.753  1.00  0.00
ATOM   2884  BEL BEL X1005      -4.184  -7.389 -84.706  1.00  0.00
ATOM   2885  BEM BEM X1006      88.820  38.077  45.182  1.00  0.00
ATOM   2886  BEN BEN X1007      26.254 -53.960  69.225  1.00  0.00
ATOM   2887  BEO BEO X1008      75.702 -19.864 -33.535  1.00  0.00
ATOM   2888  BEP BEP X1009      14.599  33.463 -54.691  1.00  0.00
ATOM   2889  BEQ BEQ X1010     -16.207   7.618 -49.477  1.00  0.00
ATOM   2890  BER BER X1011      82.851 -67.023  59.287  1.00  0.00
ATOM   2891  BES BES X1012      -5.343 -52.897  87.771  1.00  0.00
ATOM   2892  BET BET X1013     -28.869  65.939  -1.891  1.00  0.00
ATOM   2893  BEU BEU X1014      87.219 -87.091 -55.171  1.00  0.00
ATOM   2894  BEV BEV X1015      85.210  22.138 -85.286  1.00  0.00
ATOM   2895  BEW BEW X1016      -2.346  11.643 -40.574  1.00  0.00
ATOM   2896  BEX BEX X1017     -68.090 -89.497  -4.687  1.00  0.00
ATOM   2897  BEY BEY X1018       2.807 -71.089 -16.750  1.00  0.00
ATOM   2898  BEZ BEZ X1019     -58.477 -44.327 -28.597  1.00  0.00
ATOM   2899  BFA BFA X1020     -64.974 -88.191 -51.876  1.00  0.00
ATOM   2900  BFB BFB X1021     -83.186   9.941 -79.861  1.00  0.00
ATOM   2901  BFC BFC X1022      32.504 -51.304 -56.450  1.00  0.00
ATOM   2902  BFD BFD X1023      87.552  66.883 -75.557  1.00  0.00
ATOM   2903  BFE BFE X1024      31.071  18.505 -86.685  1.00  0.00
ATOM   2904  BFF BFF X1025      77.820  44.962  -5.322  1.00  0.00
ATOM   2905  BFG BFG X1026     -85.778 -73.971  27.538  1.00  0.00
ATOM   2906  BFH BFH X1027     -63.774 -89.021  80.646  1.00  0.00
ATOM   2907  BFI BFI X1028      79.114 -27.888  54.799  1.00  0.00
ATOM   2908  BFJ BFJ X1029      -3.535 -20.931  30.371  1.00  0.00
ATOM   2909  BFK BFK X1030      67.546  54.301 -12.604  1.00  0.00
ATOM   2910  BFL BFL X1031      89.673  67.461 -40.061  1.00  0.00
ATOM   2911  BFM BFM X1032     -38.085 -64.571 -84.080  1.00  0.00
ATOM   2912  BFN BFN X1033     -40.008 -86.604  77.061  1.00  0.00
ATOM   2913  BFO BFO X1034      35.831 -29.176  -3.830  1.00  0.00
ATOM   2914  BFP BFP X1035      62.350 -36.522  -6.564  1.00  0.00
ATOM   2915  BFQ BFQ X1036      -3.817 -88.276   5.893  1.00  0.00
ATOM   2916  BFR BFR X1037      34.708 -88.403  43.090  1.00  0.00
ATOM   2917  BFS BFS X1038     -41.583 -27.875  50.550  1.00  0.00
ATOM   2918  BFT BFT X1039      56.248  30.024 -69.148  1.00  0.00
ATOM   2919  BFU BFU X1040     -40.072  -9.597 -68.932  1.00  0.00
ATOM   2920  BFV BFV X1041     -60.357 -10.736  62.788  1.00  0.00
ATOM   2921  BFW BFW X1042      86.617  83.429  26.009  1.00  0.00
ATOM   2922  BFX BFX X1043     -53.273  -2.582  35.078  1.00  0.00
ATOM   2923  BFY BFY X1044     -58.779 -89.918 -67.849  1.00  0.00
ATOM   2924  BFZ BFZ X1045     -72.451  80.778  54.547  1.00  0.00
ATOM   2925  BGA BGA X1046      36.154 -89.078  87.185  1.00  0.00
ATOM   2926  BGB BGB X1047     -68.034 -31.931 -80.622  1.00  0.00
ATOM   2927  BGC BGC X1048     -81.574 -89.736  64.923  1.00  0.00
ATOM   2928  BGD BGD X1049       7.008  29.720   7.200  1.00  0.00
ATOM   2929  BGE BGE X1050      -7.056  29.265 -73.282  1.00  0.00
ATOM   2930  BGF BGF X1051     -43.221  62.624  -2.141  1.00  0.00
ATOM   2931  BGG BGG X1052      60.506  48.886  47.658  1.00  0.00
ATOM   2932  BGH BGH X1053      -8.050 -17.934  20.266  1.00  0.00
ATOM   2933  BGI BGI X1054     -55.393 -79.147  38.448  1.00  0.00
ATOM   2934  BGJ BGJ X1055      32.141  -9.350  39.259  1.00  0.00
ATOM   2935  BGK BGK X1056      -0.485 -57.308  -9.617  1.00  0.00
ATOM   2936  BGL BGL X1057     -80.426 -27.882   4.089  1.00  0.00
ATOM   2937  BGM BGM X1058      -4.660  81.211  75.368  1.00  0.00
ATOM   2938  BGN BGN X1059     -37.025 -53.336 -16.845  1.00  0.00
ATOM   2939  BGO BGO X1060      -4.796  83.336  62.833  1.00  0.00
ATOM   2940  BGP BGP X1061      54.001  66.326  85.787  1.00  0.00
ATOM   2941  BGQ BGQ X1062       2.410 -16.769 -84.938  1.00  0.00
ATOM   2942  BGR BGR X1063      -6.272  70.105  81.601  1.00  0.00
ATOM   2943  BGS BGS X1064      86.617 -42.244  -3.187  1.00  0.00
ATOM   2944  BGT BGT X1065     -15.954  71.717   1.863  1.00  0.00
ATOM   2945  BGU BGU X1066     -83.463  -1.892 -67.765  1.00  0.00
ATOM   2946  BGV BGV X1067     -43.603 -43.845  11.148  1.00  0.00
ATOM   2947  BGW BGW X1068     -36.578  52.951 -30.684  1.00  0.00
ATOM   2948  BGX BGX X1069      80.870  49.538  81.614  1.00  0.00
ATOM   2949  BGY BGY X1070      36.521 -20.181  59.998  1.00  0.00
ATOM   2950  BGZ BGZ X1071      78.484  -2.498 -32.528  1.00  0.00
ATOM   2951  BHA BHA X1072      68.497 -59.061  -0.820  1.00  0.00
ATOM   2952  BHB BHB X1073      83.990 -88.253 -10.627  1.00  0.00
ATOM   2953  BHC BHC X1074      33.802  84.418 -30.646  1.00  0.00
ATOM   2954  BHD BHD X1075      27.740  51.749  89.069  1.00  0.00
ATOM   2955  BHE BHE X1076      34.874 -56.336  24.761  1.00  0.00
ATOM   2956  BHF BHF X1077      49.846  19.722 -20.576  1.00  0.00
ATOM   2957  BHG BHG X1078     -66.631   5.305 -38.751  1.00  0.00
ATOM   2958  BHH BHH X1079     -41.738 -65.000  73.132  1.00  0.00
ATOM   2959  BHI BHI X1080       5.746 -47.187 -85.819  1.00  0.00
ATOM   2960  BHJ BHJ X1081      85.614 -13.592 -61.405  1.00  0.00
ATOM   2961  BHK BHK X1082     -53.850  46.700 -35.948  1.00  0.00
ATOM   2962  BHL BHL X1083      89.470  -5.581   8.416  1.00  0.00
ATOM   2963  BHM BHM X1084      35.253  -0.468 -16.596  1.00  0.00
ATOM   2964  BHN BHN X1085      19.115  -8.575  28.340  1.00  0.00
ATOM   2965  BHO BHO X1086     -84.652  72.390 -74.705  1.00  0.00
ATOM   2966  BHP BHP X1087      88.903 -85.096  18.298  1.00  0.00
ATOM   2967  BHQ BHQ X1088     -45.661 -88.154 -11.297  1.00  0.00
ATOM   2968  BHR BHR X1089       7.769 -17.574  72.196  1.00  0.00
ATOM   2969  BHS BHS X1090     -60.401  47.355  55.102  1.00  0.00
ATOM   2970  BHT BHT X1091      30.837 -19.400 -58.720  1.00  0.00
ATOM   2971  BHU BHU X1092      18.044  83.932 -68.195  1.00  0.00
ATOM   2972  BHV BHV X1093      34.272 -33.354 -55.344  1.00  0.00
ATOM   2973  BHW BHW X1094     -36.882 -13.248 -54.098  1.00  0.00
ATOM   2974  BHX BHX X1095     -34.109 -27.404 -47.380  1.00  0.00
ATOM   2975  BHY BHY X1096      -7.598 -88.715 -60.229  1.00  0.00
ATOM   2976  BHZ BHZ Y1097     -56.394 -10.958 -63.760  1.00  0.00
ATOM   2977  BIA BIA Y1098      10.654  21.674  46.378  1.00  0.00
ATOM   2978  BIB BIB Y1099      -8.016  49.486 -37.025  1.00  0.00
ATOM   2979  BIC BIC Y1100     -59.387  71.443 -37.644  1.00  0.00
ATOM   2980  BID BID Y1101      73.122  55.380  57.132  1.00  0.00
ATOM   2981  BIE BIE Y1102     -22.419 -75.723   2.842  1.00  0.00
ATOM   2982  BIF BIF Y1103     -44.372   4.097  -6.096  1.00  0.00
ATOM   2983  BIG BIG Y1104     -17.468 -10.028  44.501  1.00  0.00
ATOM   2984  BIH BIH Y1105      67.773  49.939  36.433  1.00  0.00
ATOM   2985  BII BII Y1106     -55.254 -29.190 -53.865  1.00  0.00
ATOM   2986  BIJ BIJ Y1107       3.520 -36.635 -60.385  1.00  0.00
ATOM   2987  BIK BIK Y1108      26.809  24.003   5.863  1.00  0.00
ATOM   2988  BIL BIL Y1109      60.046 -34.561   2.099  1.00  0.00
ATOM   2989  BIM BIM Y1110      69.885   8.961  41.730  1.00  0.00
ATOM   2990  BIN BIN Y1111      39.105 -64.948   8.037  1.00  0.00
ATOM   2991  BIO BIO Y1112      89.382  58.312  50.705  1.00  0.00
ATOM   2992  BIP BIP Y1113     -74.619 -42.715 -21.278  1.00  0.00
ATOM   2993  BIQ BIQ Y1114     -14.288  16.320 -45.663  1.00  0.00
ATOM   2994  BIR BIR Y1115     -39.004  75.537 -50.564  1.00  0.00
ATOM   2995  BIS BIS Y1116      37.661 -10.024  28.899  1.00  0.00
ATOM   2996  BIT BIT Y1117     -73.682  81.048  59.032  1.00  0.00
ATOM   2997  BIU BIU Y1118     -32.807 -25.031 -40.722  1.00  0.00
ATOM   2998  BIV BIV Y1119     -20.439  -3.380 -74.115  1.00  0.00
ATOM   2999  BIW BIW Y1120       9.673 -26.958 -15.193  1.00  0.00
ATOM   3000  BIX BIX Y1121      53.902 -75.417 -50.201  1.00  0.00
ATOM   3001  BIY BIY Y1122     -59.441 -30.710  65.134  1.00  0.00
ATOM   3002  BIZ BIZ Y1123     -44.549 -72.614 -63.003  1.00  0.00
ATOM   3003  BJA BJA Y1124      13.191  -3.213 -38.103  1.00  0.00
ATOM   3004  BJB BJB Y1125      38.166  64.877   3.612  1.00  0.00
ATOM   3005  BJC BJC Y1126     -62.501 -54.433  26.664  1.00  0.00
ATOM   3006  BJD BJD Y1127      29.358  72.967 -26.146  1.00  0.00
ATOM   3007  BJE BJE Y1128     -52.297  32.489 -43.569  1.00  0.00
ATOM   3008  BJF BJF Y1129     -41.331  14.441  49.427  1.00  0.00
ATOM   3009  BJG BJG Y1130     -78.857  33.367 -50.124  1.00  0.00
ATOM   3010  BJH BJH Y1131       8.332 -76.818 -35.704  1.00  0.00
ATOM   3011  BJI BJI Y1132      53.683  29.968 -21.712  1.00  0.00
ATOM   3012  BJJ BJJ Y1133     -25.416  54.161   1.634  1.00  0.00
ATOM   3013  BJK BJK Y1134      20.181 -72.559 -13.568  1.00  0.00
ATOM   3014  BJL BJL Y1135      29.024  33.900 -36.334  1.00  0.00
ATOM   3015  BJM BJM Y1136     -69.635  62.270  12.946  1.00  0.00
ATOM   3016  BJN BJN Y1137     -16.128 -59.487  85.481  1.00  0.00
ATOM   3017  BJO BJO Y1138      12.949  62.918  36.808  1.00  0.00
ATOM   3018  BJP BJP Y1139     -22.984 -75.529  64.053  1.00  0.00
ATOM   3019  BJQ BJQ Y1140       7.888 -19.989 -44.110  1.00  0.00
ATOM   3020  BJR BJR Y1141      66.057 -63.195  12.177  1.00  0.00
ATOM   3021  BJS BJS Y1142     -48.701 -11.915  55.771  1.00  0.00
ATOM   3022  BJT BJT Y1143     -78.910  24.467 -68.775  1.00  0.00
ATOM   3023  BJU BJU Y1144     -28.045  46.471  46.912  1.00  0.00
ATOM   3024  BJV BJV Y1145     -50.765 -53.259 -83.607  1.00  0.00
ATOM   3025  BJW BJW Y1146      34.063  -7.286 -30.074  1.00  0.00
ATOM   3026  BJX BJX Y1147      66.153 -78.760  79.483  1.00  0.00
ATOM   3027  BJY BJY Y1148     -20.501 -21.931  77.684  1.00  0.00
ATOM   3028  BJZ BJZ Y1149      26.860 -49.631 -45.186  1.00  0.00
ATOM   3029  BKA BKA Y1150      -5.405  73.925 -41.016  1.00  0.00
ATOM   3030  BKB BKB Y1151     -59.179  43.922 -29.798  1.00  0.00
ATOM   3031  BKC BKC Y1152      43.206 -35.258  53.208  1.00  0.00
ATOM   3032  BKD BKD Y1153      63.763  33.370  19.357  1.00  0.00
ATOM   3033  BKE BKE Y1154      31.060 -75.562  56.693  1.00  0.00
ATOM   3034  BKF BKF Y1155      62.498  50.891 -71.906  1.00  0.00
ATOM   3035  BKG BKG Y1156     -62.006 -54.604 -30.806  1.00  0.00
ATOM   3036  BKH BKH Y1157     -42.521 -33.383   0.497  1.00  0.00
ATOM   3037  BKI BKI Y1158     -48.651  54.529  70.797  1.00  0.00
ATOM   3038  BKJ BKJ Y1159      28.369  -0.244  -7.974  1.00  0.00
ATOM   3039  BKK BKK Y1160     -77.357   2.062  50.065  1.00  0.00
ATOM   3040  BKL BKL Y1161       3.412  67.278  80.694  1.00  0.00
ATOM   3041  BKM BKM Y1162      64.256 -12.022 -45.850  1.00  0.00
ATOM   3042  BKN BKN Y1163     -42.838 -26.272  31.589  1.00  0.00
ATOM   3043  BKO BKO Y1164      47.247 -26.144 -34.016  1.00  0.00
ATOM   3044  BKP BKP Y1165     -49.022  47.843 -78.291  1.00  0.00
ATOM   3045  BKQ BKQ Y1166      14.536 -36.324  19.333  1.00  0.00
ATOM   3046  BKR BKR Y1167      46.210  54.676  53.633  1.00  0.00
ATOM   3047  BKS BKS Y1168       5.077 -79.236  43.846  1.00  0.00
ATOM   3048  BKT BKT Y1169     -34.993  56.181  27.889  1.00  0.00
ATOM   3049  BKU BKU Y1170      41.778  38.608  20.220  1.00  0.00
ATOM   3050  BKV BKV Y1171     -78.367 -17.036 -55.456  1.00  0.00
ATOM   3051  BKW BKW Y1172      68.262  37.009  71.021  1.00  0.00
ATOM   3052  BKX BKX Y1173     -71.692 -79.506 -17.169  1.00  0.00
ATOM   3053  BKY BKY Y1174     -46.934  75.355 -86.671  1.00  0.00
ATOM   3054  BKZ BKZ Y1175      -7.495 -50.759  -0.232  1.00  0.00
ATOM   3055  BLA BLA Y1176     -58.383 -41.755 -12.096  1.00  0.00
ATOM   3056  BLB BLB Y1177     -78.975 -24.168  26.993  1.00  0.00
ATOM   3057  BLC BLC Y1178      32.994  43.463 -60.478  1.00  0.00
ATOM   3058  BLD BLD Y1179     -57.088  67.350 -58.949  1.00  0.00
ATOM   3059  BLE BLE Y1180      24.960 -64.983 -59.387  1.00  0.00
ATOM   3060  BLF BLF Y1181      45.433  16.015 -54.987  1.00  0.00
ATOM   3061  BLG BLG Y1182     -37.982 -81.937 -29.367  1.00  0.00
ATOM   3062  BLH BLH Y1183     -24.674  76.189  40.358  1.00  0.00
ATOM   3063  BLI BLI Y1184     -80.065 -44.740 -67.557  1.00  0.00
ATOM   3064  BLJ BLJ Y1185      83.630  60.802 -65.077  1.00  0.00
ATOM   3065  BLK BLK Y1186      23.092  67.104  70.570  1.00  0.00
ATOM   3066  BLL BLL Y1187     -23.052 -66.747 -49.872  1.00  0.00
ATOM   3067  BLM BLM Y1188     -71.268  41.424  36.464  1.00  0.00
ATOM   3068  BLN BLN Y1189     -76.807   5.697 -41.328  1.00  0.00
ATOM   3069  BLO BLO Y1190     -44.261  17.555 -85.013  1.00  0.00
ATOM   3070  BLP BLP Y1191      18.089  13.604  67.616  1.00  0.00
ATOM   3071  BLQ BLQ Y1192       8.874  54.731 -85.734  1.00  0.00
ATOM   3072  BLR BLR Y1193      73.512 -84.473  50.461  1.00  0.00
ATOM   3073  BLS BLS Y1194      68.672  65.509 -31.121  1.00  0.00
ATOM   3074  BLT BLT Y1195      44.779  84.403  34.894  1.00  0.00
ATOM   3075  BLU BLU Y1196      23.183   8.206 -73.662  1.00  0.00
ATOM   3076  BLV BLV Y1197      35.818  80.020  56.025  1.00  0.00
ATOM   3077  BLW BLW Y1198      82.240  36.814  15.907  1.00  0.00
ATOM   3078  BLX BLX Y1199     -36.481 -44.240 -21.455  1.00  0.00
ATOM   3079  BLY BLY Y1200       7.859  75.510 -14.974  1.00  0.00
ATOM   3080  BLZ BLZ Y1201     -43.594  39.536  45.924  1.00  0.00
ATOM   3081  BMA BMA Y1202     -41.458 -40.509  45.542  1.00  0.00
ATOM   3082  BMB BMB Y1203       6.488 -48.020 -36.370  1.00  0.00
ATOM   3083  BMC BMC Y1204     -67.887 -19.707  42.453  1.00  0.00
ATOM   3084  BMD BMD Y1205      57.164   9.911  77.206  1.00  0.00
ATOM   3085  BME BME Y1206      -2.676 -50.932  66.698  1.00  0.00
ATOM   3086  BMF BMF Y1207     -50.622 -81.948  41.338  1.00  0.00
ATOM   3087  BMG BMG Y1208     -10.048  22.813  77.578  1.00  0.00
ATOM   3088  BMH BMH Y1209      80.286   8.517  70.104  1.00  0.00
ATOM   3089  BMI BMI Y1210      -6.431 -24.571 -25.800  1.00  0.00
ATOM   3090  BMJ BMJ Y1211     -56.335 -62.991  62.535  1.00  0.00
ATOM   3091  BMK BMK Y1212     -73.398  44.652 -15.712  1.00  0.00
ATOM   3092  BML BML Y1213      46.170  78.224 -30.011  1.00  0.00
ATOM   3093  BMM BMM Y1214      -0.187  73.214 -65.925  1.00  0.00
ATOM   3094  BMN BMN Y1215      51.328  47.104 -50.636  1.00  0.00
ATOM   3095  BMO BMO Y1216     -76.072   4.487  12.254  1.00  0.00
ATOM   3096  BMP BMP Y1217     -68.258 -52.046  57.479  1.00  0.00
ATOM   3097  BMQ BMQ Y1218      40.022  61.665 -70.898  1.00  0.00
ATOM   3098  BMR BMR Y1219      60.088  75.637  67.113  1.00  0.00
ATOM   3099  BMS BMS Y1220      -3.039 -27.791  75.976  1.00  0.00
ATOM   3100  BMT BMT Y1221       7.258  -0.673 -81.746  1.00  0.00
ATOM   3101  BMU BMU Y1222      73.407 -41.853  53.680  1.00  0.00
ATOM   3102  BMV BMV Y1223     -10.612  -8.192 -46.741  1.00  0.00
ATOM   3103  BMW BMW Y1224     -81.512 -36.690  13.305  1.00  0.00
ATOM   3104  BMX BMX Y1225      48.176  85.084  -8.083  1.00  0.00
ATOM   3105  BMY BMY Y1226      54.744  25.840   6.114  1.00  0.00
ATOM   3106  BMZ BMZ Y1227     -79.972  28.450  80.077  1.00  0.00
ATOM   3107  BNA BNA Y1228     -78.222  20.291 -83.413  1.00  0.00
ATOM   3108  BNB BNB Y1229      64.552 -61.400  40.168  1.00  0.00
ATOM   3109  BNC BNC Y1230      50.375 -76.867  35.028  1.00  0.00
ATOM   3110  BND BND Y1231     -23.800  -4.159  70.229  1.00  0.00
ATOM   3111  BNE BNE Y1232     -18.990  44.229 -74.341  1.00  0.00
ATOM   3112  BNF BNF Y1233     -66.548  81.741  23.361  1.00  0.00
ATOM   3113  BNG BNG Y1234      81.208  25.302 -28.979  1.00  0.00
ATOM   3114  BNH BNH Y1235      78.856  79.517  39.630  1.00  0.00
ATOM   3115  BNI BNI Y1236     -48.301 -48.354  79.846  1.00  0.00
ATOM   3116  BNJ BNJ Y1237      20.020 -48.386 -78.910  1.00  0.00
ATOM   3117  BNK BNK Y1238      63.769 -48.595 -45.995  1.00  0.00
ATOM   3118  BNL BNL Y1239     -40.825  78.415  21.993  1.00  0.00
ATOM   3119  BNM BNM Y1240     -33.765  81.739 -84.715  1.00  0.00
ATOM   3120  BNN BNN Y1241     -66.619  67.066  39.583  1.00  0.00
ATOM   3121  BNO BNO Y1242      -8.552 -27.289   3.141  1.00  0.00
ATOM   3122  BNP BNP Y1243      44.428 -27.205 -66.119  1.00  0.00
ATOM   3123  BNQ BNQ Y1244      13.058 -52.001  71.512  1.00  0.00
ATOM   3124  BNR BNR Y1245     -37.161  43.192 -27.366  1.00  0.00
ATOM   3125  BNS BNS Y1246      28.770  -1.057 -54.300  1.00  0.00
ATOM   3126  BNT BNT Y1247      73.167 -25.736 -73.966  1.00  0.00
ATOM   3127  BNU BNU Y1248     -78.059   8.777  30.566  1.00  0.00
ATOM   3128  BNV BNV Y1249      78.758 -59.796  79.552  1.00  0.00
ATOM   3129  BNW BNW Y1250      67.055 -82.033  24.472  1.00  0.00
ATOM   3130  BNX BNX Y1251     -78.183 -68.871  60.280  1.00  0.00
ATOM   3131  BNY BNY Y1252      69.281 -35.665  77.163  1.00  0.00
ATOM   3132  BNZ BNZ Y1253     -12.576 -43.870 -12.363  1.00  0.00
ATOM   3133  BOA BOA Y1254      71.569 -20.136 -28.164  1.00  0.00
ATOM   3134  BOB BOB Y1255      48.302  53.352  76.248  1.00  0.00
ATOM   3135  BOC BOC Y1256      34.775   3.723 -42.692  1.00  0.00
ATOM   3136  BOD BOD Y1257     -67.317 -17.343 -36.681  1.00  0.00
ATOM   3137  BOE BOE Y1258     -42.501  62.558 -11.802  1.00  0.00
ATOM   3138  BOF BOF Y1259      -1.200 -64.639 -66.714  1.00  0.00
ATOM   3139  BOG BOG Y1260     -78.883  54.844  68.396  1.00  0.00
ATOM   3140  BOH BOH Y1261       8.277 -13.672  64.344  1.00  0.00
ATOM   3141  BOI BOI Y1262      22.226  -3.391  50.694  1.00  0.00
ATOM   3142  BOJ BOJ Y1263     -28.335 -48.937 -73.901  1.00  0.00
ATOM   3143  BOK BOK Y1264     -31.363  26.447 -60.198  1.00  0.00
ATOM   3144  BOL BOL Y1265     -66.185  68.220 -25.812  1.00  0.00
ATOM   3145  BOM BOM Y1266      86.083 -51.566 -54.322  1.00  0.00
ATOM   3146  BON BON Y1267      39.739 -34.679 -43.481  1.00  0.00
ATOM   3147  BOO BOO Y1268      84.928  10.227 -11.463  1.00  0.00
ATOM   3148  BOP BOP Y1269      12.797 -49.839  33.338  1.00  0.00
ATOM   3149  BOQ BOQ Y1270      80.887  61.461  -4.550  1.00  0.00
ATOM   3150  BOR BOR Y1271     -12.467  26.012 -13.376  1.00  0.00
ATOM   3151  BOS BOS Y1272      13.665  30.795  82.134  1.00  0.00
ATOM   3152  BOT BOT Y1273      18.238  -5.976  81.923  1.00  0.00
ATOM   3153  BOU BOU Y1274     -75.656  12.074 -18.253  1.00  0.00
ATOM   3154  BOV BOV Y1275     -29.885 -47.494  15.115  1.00  0.00
ATOM   3155  BOW BOW Y1276     -67.380  16.017  21.882  1.00  0.00
ATOM   3156  BOX BOX Y1277      43.434 -63.775  87.756  1.00  0.00
ATOM   3157  BOY BOY Y1278     -46.219  67.123   5.815  1.00  0.00
ATOM   3158  BOZ BOZ Y1279      12.245  43.126 -66.195  1.00  0.00
ATOM   3159  BPA BPA Y1280     -47.282 -48.306 -58.363  1.00  0.00
ATOM   3160  BPB BPB Y1281     -39.924 -67.714 -17.566  1.00  0.00
ATOM   3161  BPC BPC Y1282     -63.524  13.520 -70.688  1.00  0.00
ATOM   3162  BPD BPD Y1283      22.384 -86.310  19.485  1.00  0.00
ATOM   3163  BPE BPE Y1284     -51.986 -81.239  -5.475  1.00  0.00
ATOM   3164  BPF BPF Y1285      53.398 -34.634  31.008  1.00  0.00
ATOM   3165  BPG BPG Y1286      79.762   1.953 -81.718  1.00  0.00
ATOM   3166  BPH BPH Y1287      41.646  33.169  76.567  1.00  0.00
ATOM   3167  BPI BPI Y1288      86.149 -17.242 -42.310  1.00  0.00
ATOM   3168  BPJ BPJ Y1289     -31.308 -42.314  86.959  1.00  0.00
ATOM   3169  BPK BPK Y1290      60.914  67.317 -10.446  1.00  0.00
ATOM   3170  BPL BPL Y1291      26.769  75.957 -41.501  1.00  0.00
ATOM   3171  BPM BPM Y1292      58.753 -81.635  86.985  1.00  0.00
ATOM   3172  BPN BPN Y1293       0.408 -84.678  69.188  1.00  0.00
ATOM   3173  BPO BPO Y1294     -27.195 -54.429  47.232  1.00  0.00
ATOM   3174  BPP BPP Y1295     -49.092 -12.726 -85.786  1.00  0.00
ATOM   3175  BPQ BPQ Y1296      59.100 -61.345 -83.410  1.00  0.00
ATOM   3176  BPR BPR Y1297      16.492 -81.807 -66.363  1.00  0.00
ATOM   3177  BPS BPS Y1298      -2.708 -53.505 -77.257  1.00  0.00
ATOM   3178  BPT BPT Y1299      57.474 -78.909 -17.091  1.00  0.00
ATOM   3179  BPU BPU Y1300     -82.433 -77.925  88.187  1.00  0.00
ATOM   3180  BPV BPV Y1301     -66.767  -5.815  21.286  1.00  0.00
ATOM   3181  BPW BPW Y1302      34.521  -9.697 -70.638  1.00  0.00
ATOM   3182  BPX BPX Y1303      83.102 -64.410 -16.244  1.00  0.00
ATOM   3183  BPY BPY Y1304     -83.370 -23.446  54.645  1.00  0.00
ATOM   3184  BPZ BPZ Y1305     -80.029 -38.501  65.638  1.00  0.00
ATOM   3185  BQA BQA Y1306     -20.777 -30.868 -54.440  1.00  0.00
ATOM   3186  BQB BQB Y1307      80.468 -17.522  80.559  1.00  0.00
ATOM   3187  BQC BQC Y1308      82.699  -2.194 -62.840  1.00  0.00
ATOM   3188  BQD BQD Y1309     -80.564  70.137 -40.681  1.00  0.00
ATOM   3189  BQE BQE Y1310     -28.814  75.200  76.940  1.00  0.00
ATOM   3190  BQF BQF Y1311     -42.473  27.794  67.954  1.00  0.00
ATOM   3191  BQG BQG Y1312      77.088  63.041 -83.491  1.00  0.00
ATOM   3192  BQH BQH Y1313     -71.652 -49.570  -8.016  1.00  0.00
ATOM   3193  BQI BQI Y1314      47.746  45.767 -32.392  1.00  0.00
ATOM   3194  BQJ BQJ Y1315     -45.950  76.036  -3.508  1.00  0.00
ATOM   3195  BQK BQK Y1316      -9.362 -56.022 -24.877  1.00  0.00
ATOM   3196  BQL BQL Y1317      87.972 -57.836 -74.379  1.00  0.00
ATOM   3197  BQM BQM Y1318     -59.360  -7.049  80.682  1.00  0.00
ATOM   3198  BQN BQN Y1319      81.761 -61.316 -36.663  1.00  0.00
ATOM   3199  BQO BQO Y1320     -15.602  18.789  34.295  1.00  0.00
ATOM   3200  BQP BQP Y1321     -70.225  71.060 -84.392  1.00  0.00
ATOM   3201  BQQ BQQ Y1322      75.083  27.527 -54.605  1.00  0.00
ATOM   3202  BQR BQR Y1323      -3.926 -81.658  27.880  1.00  0.00
ATOM   3203  BQS BQS Y1324      43.825 -36.287  88.217  1.00  0.00
ATOM   3204  BQT BQT Y1325      54.637 -37.428 -26.685  1.00  0.00
ATOM   3205  BQU BQU Y1326      32.755 -59.005  79.591  1.00  0.00
ATOM   3206  BQV BQV Y1327      44.235  40.916  50.353  1.00  0.00
ATOM   3207  BQW BQW Y1328     -25.312 -37.875  54.765  1.00  0.00
ATOM   3208  BQX BQX Y1329     -79.899  41.104   7.209  1.00  0.00
ATOM   3209  BQY BQY Y1330      54.220 -11.074 -62.886  1.00  0.00
ATOM   3210  BQZ BQZ Y1331      83.459 -61.841  11.433  1.00  0.00
ATOM   3211  BRA BRA Y1332       7.547 -83.450  10.050  1.00  0.00
ATOM   3212  BRB BRB Y1333     -47.131  15.025 -47.079  1.00  0.00
ATOM   3213  BRC BRC Y1334      70.495  65.705  12.884  1.00  0.00
ATOM   3214  BRD BRD Y1335     -47.232 -71.055 -83.519  1.00  0.00
ATOM   3215  BRE BRE Y1336      39.768  13.362  60.479  1.00  0.00
ATOM   3216  BRF BRF Y1337     -51.449  40.576   4.952  1.00  0.00
ATOM   3217  BRG BRG Y1338     -27.779  20.573  73.200  1.00  0.00
ATOM   3218  BRH BRH Y1339     -67.808 -65.385  75.614  1.00  0.00
ATOM   3219  BRI BRI Y1340      88.966  68.862 -18.859  1.00  0.00
ATOM   3220  BRJ BRJ Y1341     -26.984  24.567  30.688  1.00  0.00
ATOM   3221  BRK BRK Y1342     -32.258 -70.279  37.218  1.00  0.00
ATOM   3222  BRL BRL Y1343     -41.545   4.452  77.651  1.00  0.00
ATOM   3223  BRM BRM Y1344      72.763 -78.247 -24.074  1.00  0.00
ATOM   3224  BRN BRN Y1345      71.523 -69.105 -11.928  1.00  0.00
ATOM   3225  BRO BRO Y1346     -63.245 -46.425 -64.378  1.00  0.00
ATOM   3226  BRP BRP Y1347      19.530 -38.879  83.960  1.00  0.00
ATOM   3227  BRQ BRQ Y1348     -55.586  79.314  56.959  1.00  0.00
ATOM   3228  BRR BRR Y1349     -51.106 -56.924 -67.706  1.00  0.00
ATOM   3229  BRS BRS Y1350      68.963   3.235 -31.928  1.00  0.00
ATOM   3230  BRT BRT Y1351     -14.147 -50.588 -39.677  1.00  0.00
ATOM   3231  BRU BRU Y1352     -49.277 -26.747 -36.270  1.00  0.00
ATOM   3232  BRV BRV Y1353      60.364 -80.236 -76.770  1.00  0.00
ATOM   3233  BRW BRW Y1354      63.527  69.993 -72.839  1.00  0.00
ATOM   3234  BRX BRX Y1355      80.726 -37.102 -39.195  1.00  0.00
ATOM   3235  BRY BRY Y1356     -79.244 -27.277  -8.067  1.00  0.00
ATOM   3236  BRZ BRZ Y1357       1.982  50.930  88.736  1.00  0.00
ATOM   3237  BSA BSA Y1358      76.126 -79.369  83.736  1.00  0.00
ATOM   3238  BSB BSB Y1359      49.412 -32.328 -53.050  1.00  0.00
ATOM   3239  BSC BSC Y1360     -76.209  50.558 -63.604  1.00  0.00
ATOM   3240  BSD BSD Y1361     -11.816 -56.274  36.033  1.00  0.00
ATOM   3241  BSE BSE Y1362      11.308  37.310 -15.177  1.00  0.00
ATOM   3242  BSF BSF Y1363     -80.850  -6.029  70.786  1.00  0.00
ATOM   3243  BSG BSG Y1364     -75.313  24.813  56.951  1.00  0.00
ATOM   3244  BSH BSH Y1365      58.673  73.280  31.022  1.00  0.00
ATOM   3245  BSI BSI Y1366      -8.522 -38.669 -43.421  1.00  0.00
ATOM   3246  BSJ BSJ Y1367      38.364 -24.747 -54.741  1.00  0.00
ATOM   3247  BSK BSK Y1368     -80.483  -2.852 -84.293  1.00  0.00
ATOM   3248  BSL BSL Y1369     -33.108  28.307 -35.146  1.00  0.00
ATOM   3249  BSM BSM Y1370      18.628  35.403  22.728  1.00  0.00
ATOM   3250  BSN BSN Y1371     -81.048  78.800  -2.370  1.00  0.00
ATOM   3251  BSO BSO Y1372      72.855  -6.710  -0.993  1.00  0.00
ATOM   3252  BSP BSP Y1373       9.037  21.404 -34.110  1.00  0.00
ATOM   3253  BSQ BSQ Y1374     -76.367 -14.496 -75.199  1.00  0.00
ATOM   3254  BSR BSR Y1375      85.645 -67.362  25.370  1.00  0.00
ATOM   3255  BSS BSS Y1376      45.523  74.838 -60.539  1.00  0.00
ATOM   3256  BST BST Y1377     -10.737 -21.870 -82.981  1.00  0.00
ATOM   3257  BSU BSU Y1378      24.105 -26.285 -55.577  1.00  0.00
ATOM   3258  BSV BSV Y1379      51.892  39.497 -81.882  1.00  0.00
ATOM   3259  BSW BSW Y1380      17.034 -50.807   1.720  1.00  0.00
ATOM   3260  BSX BSX Y1381      11.056  26.849  -1.985  1.00  0.00
ATOM   3261  BSY BSY Y1382      -3.306  57.996  71.594  1.00  0.00
ATOM   3262  BSZ BSZ Y1383     -80.425 -49.042  75.772  1.00  0.00
ATOM   3263  BTA BTA Y1384     -51.562  82.325  35.672  1.00  0.00
ATOM   3264  BTB BTB Y1385     -79.537 -68.126 -42.503  1.00  0.00
ATOM   3265  BTC BTC Y1386      20.528 -85.408   6.207  1.00  0.00
ATOM   3266  BTD BTD Y1387     -66.786  40.512  88.658  1.00  0.00
ATOM   3267  BTE BTE Y1388     -66.354 -85.410 -72.877  1.00  0.00
ATOM   3268  BTF BTF Y1389      53.484 -83.956  -3.132  1.00  0.00
ATOM   3269  BTG BTG Y1390     -58.502  60.452 -20.098  1.00  0.00
ATOM   3270  BTH BTH Y1391     -71.688  82.739 -42.788  1.00  0.00
ATOM   3271  BTI BTI Y1392     -57.801  84.355 -80.537  1.00  0.00
ATOM   3272  BTJ BTJ Y1393       3.639  30.407 -65.475  1.00  0.00
ATOM   3273  BTK BTK Y1394      21.290   5.586 -36.829  1.00  0.00
ATOM   3274  BTL BTL Y1395     -82.030 -18.811  81.583  1.00  0.00
ATOM   3275  BTM BTM Y1396      74.930  19.968 -82.863  1.00  0.00
ATOM   3276  BTN BTN Y1397      35.983  19.615  31.035  1.00  0.00
ATOM   3277  BTO BTO Y1398      66.197 -59.887  -6.780  1.00  0.00
ATOM   3278  BTP BTP Y1399      68.993  11.133   4.976  1.00  0.00
ATOM   3279  BTQ BTQ Y1400      80.466 -19.106  51.933  1.00  0.00
ATOM   3280  BTR BTR Y1401     -36.941  78.152 -25.346  1.00  0.00
ATOM   3281  BTS BTS Y1402     -72.205 -49.856 -43.393  1.00  0.00
ATOM   3282  BTT BTT Y1403     -63.963  84.294  11.394  1.00  0.00
ATOM   3283  BTU BTU Y1404      19.101  49.940  79.260  1.00  0.00
ATOM   3284  BTV BTV Y1405     -44.369 -56.778 -14.793  1.00  0.00
ATOM   3285  BTW BTW Y1406      -5.537  61.629  84.882  1.00  0.00
ATOM   3286  BTX BTX Y1407       8.697 -35.744  39.887  1.00  0.00
ATOM   3287  BTY BTY Y1408      64.042 -27.555  38.133  1.00  0.00
ATOM   3288  BTZ BTZ Y1409     -17.451  76.079 -17.493  1.00  0.00
ATOM   3289  BUA BUA Y1410      64.237 -47.279  45.716  1.00  0.00
ATOM   3290  BUB BUB Y1411     -24.091  27.114  46.719  1.00  0.00
ATOM   3291  BUC BUC Y1412       2.663 -42.348 -23.324  1.00  0.00
ATOM   3292  BUD BUD Y1413     -19.716 -15.207 -35.918  1.00  0.00
ATOM   3293  BUE BUE Y1414      18.115  16.439 -17.564  1.00  0.00
ATOM   3294  BUF BUF Y1415     -16.973 -37.705  33.863  1.00  0.00
ATOM   3295  BUG BUG Y1416      41.802  36.156 -73.507  1.00  0.00
ATOM   3296  BUH BUH Y1417      -3.031  10.497 -66.974  1.00  0.00
ATOM   3297  BUI BUI Y1418      28.968   9.990  79.077  1.00  0.00
ATOM   3298  BUJ BUJ Y1419      33.789 -46.690 -14.423  1.00  0.00
ATOM   3299  BUK BUK Y1420      75.173 -69.138  33.109  1.00  0.00
ATOM   3300  BUL BUL Y1421     -72.655 -28.743  87.455  1.00  0.00
ATOM   3301  BUM BUM Y1422      41.469 -51.510  77.569  1.00  0.00
ATOM   3302  BUN BUN Y1423      26.809  39.462  49.139  1.00  0.00
ATOM   3303  BUO BUO Y1424      -1.745 -77.086  56.048  1.00  0.00
ATOM   3304  BUP BUP Y1425     -34.193  41.985 -44.761  1.00  0.00
ATOM   3305  BUQ BUQ Y1426     -25.304 -16.177  22.027  1.00  0.00
ATOM   3306  BUR BUR Y1427     -44.656 -76.717  81.719  1.00  0.00
ATOM   3307  BUS BUS Y1428       0.007 -22.024  33.119  1.00  0.00
ATOM   3308  BUT BUT Y1429      82.097 -71.472 -56.981  1.00  0.00
ATOM   3309  BUU BUU Y1430      40.226 -62.825 -83.410  1.00  0.00
ATOM   3310  BUV BUV Y1431     -52.097  48.311 -10.123  1.00  0.00
ATOM   3311  BUW BUW Y1432       7.907  86.029   8.523  1.00  0.00
ATOM   3312  BUX BUX Y1433      67.575 -40.319 -58.705  1.00  0.00
ATOM   3313  BUY BUY Y1434     -84.111  17.916  26.511  1.00  0.00
ATOM   3314  BUZ BUZ Y1435      81.676 -72.051 -75.155  1.00  0.00
ATOM   3315  BVA BVA Y1436     -44.162   9.114 -62.143  1.00  0.00
ATOM   3316  BVB BVB Y1437     -67.283 -86.698  81.000  1.00  0.00
ATOM   3317  BVC BVC Y1438     -64.474 -73.352 -83.028  1.00  0.00
ATOM   3318  BVD BVD Y1439      65.289   5.792 -61.749  1.00  0.00
ATOM   3319  BVE BVE Y1440     -74.349  56.253  87.058  1.00  0.00
ATOM   3320  BVF BVF Y1441     -33.106  31.599  10.009  1.00  0.00
ATOM   3321  BVG BVG Y1442      44.154  54.070  38.273  1.00  0.00
ATOM   3322  BVH BVH Y1443      45.024 -13.232 -44.075  1.00  0.00
ATOM   3323  BVI BVI Y1444      35.858  83.034 -50.299  1.00  0.00
ATOM   3324  BVJ BVJ Y1445     -22.074  47.901  33.538  1.00  0.00
ATOM   3325  BVK BVK Y1446      28.448   5.511  68.204  1.00  0.00
ATOM   3326  BVL BVL Y1447      86.493 -85.528   4.392  1.00  0.00
ATOM   3327  BVM BVM Y1448      64.832   6.041 -80.325  1.00  0.00
ATOM   3328  BVN BVN Y1449      46.961  24.693  43.436  1.00  0.00
ATOM   3329  BVO BVO Y1450     -61.196   6.517  79.314  1.00  0.00
ATOM   3330  BVP BVP Y1451      65.941  72.017 -55.116  1.00  0.00
ATOM   3331  BVQ BVQ Y1452      83.602  62.628  74.099  1.00  0.00
ATOM   3332  BVR BVR Y1453      24.713 -15.823   2.209  1.00  0.00
ATOM   3333  BVS BVS Y1454      52.547 -12.627  71.964  1.00  0.00
ATOM   3334  BVT BVT Y1455      82.888 -36.356  41.354  1.00  0.00
ATOM   3335  BVU BVU Y1456      50.090  56.561  24.087  1.00  0.00
ATOM   3336  BVV BVV Y1457     -63.737  36.098 -85.541  1.00  0.00
ATOM   3337  BVW BVW Y1458      33.764 -42.011  30.752  1.00  0.00
ATOM   3338  BVX BVX Y1459      -7.121 -47.228  48.684  1.00  0.00
ATOM   3339  BVY BVY Y1460     -21.556  64.507 -64.287  1.00  0.00
ATOM   3340  BVZ BVZ Y1461       8.091 -88.414  80.236  1.00  0.00
ATOM   3341  BWA BWA Y1462     -64.794  53.858  -7.542  1.00  0.00
ATOM   3342  BWB BWB Y1463     -28.707  78.717  60.548  1.00  0.00
ATOM   3343  BWC BWC Y1464     -47.212  28.332  19.485  1.00  0.00
ATOM   3344  BWD BWD Y1465      16.959 -47.954  47.038  1.00  0.00
ATOM   3345  BWE BWE Y1466      58.198 -49.202  65.081  1.00  0.00
ATOM   3346  BWF BWF Y1467     -10.258  41.502  65.005  1.00  0.00
ATOM   3347  BWG BWG Y1468     -81.508  20.444  45.887  1.00  0.00
ATOM   3348  BWH BWH Y1469      -5.876 -73.829 -80.139  1.00  0.00
ATOM   3349  BWI BWI Y1470     -59.158 -40.100 -80.813  1.00  0.00
ATOM   3350  BWJ BWJ Y1471     -69.575  64.900  -9.086  1.00  0.00
ATOM   3351  BWK BWK Y1472       3.627  -3.377  40.978  1.00  0.00
ATOM   3352  BWL BWL Y1473      72.033  49.273 -47.937  1.00  0.00
ATOM   3353  BWM BWM Y1474      43.747 -49.963 -36.980  1.00  0.00
ATOM   3354  BWN BWN Y1475      22.250 -19.369 -71.512  1.00  0.00
ATOM   3355  BWO BWO Y1476     -19.808 -39.569  69.672  1.00  0.00
ATOM   3356  BWP BWP Y1477      45.869 -29.912 -82.410  1.00  0.00
ATOM   3357  BWQ BWQ Y1478     -39.510 -60.360  52.145  1.00  0.00
ATOM   3358  BWR BWR Y1479      18.877 -78.484 -49.859  1.00  0.00
ATOM   3359  BWS BWS Y1480      72.409  29.856  45.283  1.00  0.00
ATOM   3360  BWT BWT Y1481      -9.655  34.853  21.665  1.00  0.00
ATOM   3361  BWU BWU Y1482      58.463  84.324 -75.993  1.00  0.00
ATOM   3362  BWV BWV Y1483      39.478 -42.540 -60.532  1.00  0.00
ATOM   3363  BWW BWW Y1484      -9.797 -80.284 -34.410  1.00  0.00
ATOM   3364  BWX BWX Y1485     -33.855  -7.228  85.080  1.00  0.00
ATOM   3365  BWY BWY Y1486     -69.855 -81.056  56.492  1.00  0.00
ATOM   3366  BWZ BWZ Y1487     -41.409 -16.029  40.916  1.00  0.00
ATOM   3367  BXA BXA Y1488     -78.881  82.271  43.770  1.00  0.00
ATOM   3368  BXB BXB Y1489     -75.391 -85.912  34.325  1.00  0.00
ATOM   3369  BXC BXC Y1490      47.246 -48.758  33.218  1.00  0.00
ATOM   3370  BXD BXD Y1491      -4.068 -10.804 -20.545  1.00  0.00
ATOM   3371  BXE BXE Y1492     -47.857  26.709  81.894  1.00  0.00
ATOM   3372  BXF BXF Y1493      -8.152  82.093  21.468  1.00  0.00
ATOM   3373  BXG BXG Y1494      18.653 -54.479 -27.549  1.00  0.00
ATOM   3374  BXH BXH Y1495      10.557 -17.810   2.129  1.00  0.00
ATOM   3375  BXI BXI Y1496       6.019  39.550 -80.848  1.00  0.00
ATOM   3376  BXJ BXJ Y1497      63.758  -0.264 -12.227  1.00  0.00
ATOM   3377  BXK BXK Y1498      22.360  43.472 -81.374  1.00  0.00
ATOM   3378  BXL BXL Y1499     -39.175  37.957 -58.482  1.00  0.00
ATOM   3379  BXM BXM Y1500     -82.845  57.149  -4.214  1.00  0.00
ATOM   3380  BXN BXN Y1501     -63.257   1.462 -41.542  1.00  0.00
ATOM   3381  BXO BXO Y1502     -50.499 -27.783  44.147  1.00  0.00
ATOM   3382  BXP BXP Y1503      87.337 -11.744 -29.281  1.00  0.00
ATOM   3383  BXQ BXQ Y1504     -42.359 -10.860 -40.217  1.00  0.00
ATOM   3384  BXR BXR Y1505     -10.064  30.480 -72.527  1.00  0.00
ATOM   3385  BXS BXS Y1506      40.692  68.254 -43.047  1.00  0.00
ATOM   3386  BXT BXT Y1507      51.668  82.311 -46.390  1.00  0.00
ATOM   3387  BXU BXU Y1508      87.448  22.158  64.525  1.00  0.00
ATOM   3388  BXV BXV Y1509      26.125 -55.204  25.884  1.00  0.00
ATOM   3389  BXW BXW Y1510     -84.465 -14.214  42.369  1.00  0.00
ATOM   3390  BXX BXX Y1511      21.577 -85.642 -85.804  1.00  0.00
ATOM   3391  BXY BXY Y1512      87.258  43.796 -78.290  1.00  0.00
ATOM   3392  BXZ BXZ Y1513     -56.646 -24.326 -18.955  1.00  0.00
ATOM   3393  BYA BYA Y1514      57.648  84.445  87.051  1.00  0.00
ATOM   3394  BYB BYB Y1515     -35.281  53.078 -67.172  1.00  0.00
ATOM   3395  BYC BYC Y1516     -84.509 -55.724   3.827  1.00  0.00
ATOM   3396  BYD BYD Y1517     -18.665 -90.316 -38.252  1.00  0.00
ATOM   3397  BYE BYE Y1518      65.837  82.417 -13.121  1.00  0.00
ATOM   3398  BYF BYF Y1519      84.381  -4.022  49.782  1.00  0.00
ATOM   3399  BYG BYG Y1520     -75.180 -78.704   6.592  1.00  0.00
ATOM   3400  BYH BYH Y1521     -28.770  44.765 -83.141  1.00  0.00
ATOM   3401  BYI BYI Y1522      15.912  12.770 -53.616  1.00  0.00
ATOM   3402  BYJ BYJ Y1523      61.089   7.192  23.050  1.00  0.00
ATOM   3403  BYK BYK Y1524     -44.681  63.802 -69.561  1.00  0.00
ATOM   3404  BYL BYL Y1525     -21.703  82.221  10.247  1.00  0.00
ATOM   3405  BYM BYM Y1526      55.125  -7.373   5.893  1.00  0.00
ATOM   3406  BYN BYN Y1527      34.092 -31.721 -29.809  1.00  0.00
ATOM   3407  BYO BYO Y1528     -40.537  39.134  -3.115  1.00  0.00
ATOM   3408  BYP BYP Y1529      22.501  70.535 -83.236  1.00  0.00
ATOM   3409  BYQ BYQ Y1530     -63.138 -64.641  -3.495  1.00  0.00
ATOM   3410  BYR BYR Y1531      -6.319 -65.061 -15.002  1.00  0.00
ATOM   3411  BYS BYS Y1532     -82.959  84.356 -67.394  1.00  0.00
ATOM   3412  BYT BYT Y1533     -72.924 -87.829 -51.866  1.00  0.00
ATOM   3413  BYU BYU Y1534      88.288 -43.633  81.598  1.00  0.00
ATOM   3414  BYV BYV Y1535     -75.032   1.175 -65.971  1.00  0.00
ATOM   3415  BYW BYW Y1536      14.485 -76.767  16.489  1.00  0.00
ATOM   3416  BYX BYX Y1537     -40.417 -45.934 -46.748  1.00  0.00
ATOM   3417  BYY BYY Y1538      12.082  -0.743  26.024  1.00  0.00
ATOM   3418  BYZ BYZ Y1539      82.412 -11.629  13.182  1.00  0.00
ATOM   3419  BZA BZA Y1540      32.444 -49.721  66.594  1.00  0.00
ATOM   3420  BZB BZB Y1541      73.384 -51.465 -82.177  1.00  0.00
ATOM   3421  BZC BZC Y1542     -62.848 -67.349 -27.619  1.00  0.00
ATOM   3422  BZD BZD Y1543      -4.559  56.472 -13.167  1.00  0.00
ATOM   3423  BZE BZE Y1544      48.162  55.702 -20.146  1.00  0.00
ATOM   3424  BZF BZF Y1545      69.656 -72.931  64.146  1.00  0.00
ATOM   3425  BZG BZG Y1546      67.056 -53.237 -65.697  1.00  0.00
ATOM   3426  BZH BZH Y1547      57.059  23.464 -79.759  1.00  0.00
ATOM   3427  BZI BZI Y1548      -0.216 -75.337  81.864  1.00  0.00
ATOM   3428  BZJ BZJ Y1549     -36.328 -27.538  74.201  1.00  0.00
ATOM   3429  BZK BZK Y1550     -32.193  -0.441 -54.630  1.00  0.00
ATOM   3430  BZL BZL Y1551      43.017 -77.325  83.311  1.00  0.00
ATOM   3431  BZM BZM Y1552      24.333  54.602 -31.142  1.00  0.00
ATOM   3432  BZN BZN Y1553     -65.424 -22.941  11.810  1.00  0.00
ATOM   3433  BZO BZO Y1554     -20.679 -71.144 -70.641  1.00  0.00
ATOM   3434  BZP BZP Y1555      43.207  -1.233 -80.695  1.00  0.00
ATOM   3435  BZQ BZQ Y1556       5.080  -6.425 -62.642  1.00  0.00
ATOM   3436  BZR BZR Y1557     -62.537  73.909  87.148  1.00  0.00
ATOM   3437  BZS BZS Y1558     -77.761  22.814  10.182  1.00  0.00
ATOM   3438  BZT BZT Y1559     -53.331 -89.170 -82.100  1.00  0.00
ATOM   3439  BZU BZU Y1560       7.840  50.322   3.338  1.00  0.00
ATOM   3440  BZV BZV Y1561     -75.696 -32.776  75.040  1.00  0.00
ATOM   3441  BZW BZW Y1562      50.055 -43.163 -43.755  1.00  0.00
ATOM   3442  BZX BZX Y1563      17.891  58.622  -4.281  1.00  0.00
ATOM   3443  BZY BZY Y1564      21.970  29.291 -86.306  1.00  0.00
ATOM   3444  BZZ BZZ Y1565      34.149  40.270  -8.868  1.00  0.00
ATOM   3445  CAA CAA Y1566      51.068  12.096  -5.000  1.00  0.00
ATOM   3446  CAB CAB Y1567     -11.607  43.283 -64.499  1.00  0.00
ATOM   3447  CAC CAC Y1568      78.088  78.438  85.038  1.00  0.00
ATOM   3448  CAD CAD Y1569     -19.424  72.436 -76.980  1.00  0.00
ATOM   3449  CAE CAE Y1570      42.890  79.187 -80.316  1.00  0.00
ATOM   3450  CAF CAF Y1571     -49.936  72.849 -18.027  1.00  0.00
ATOM   3451  CAG CAG Y1572     -57.977  82.994 -65.610  1.00  0.00
ATOM   3452  CAH CAH Y1573     -50.553  80.718  79.810  1.00  0.00
ATOM   3453  CAI CAI Y1574       4.588  21.985 -78.863  1.00  0.00
ATOM   3454  CAJ CAJ Y1575     -50.057 -18.953  84.828  1.00  0.00
ATOM   3455  CAK CAK Y1576      86.973  50.054  37.032  1.00  0.00
ATOM   3456  CAL CAL Y1577     -29.145 -23.429 -17.390  1.00  0.00
ATOM   3457  CAM CAM Y1578     -62.247  27.384  87.395  1.00  0.00
ATOM   3458  CAN CAN Y1579     -57.147  67.303 -79.225  1.00  0.00
ATOM   3459  CAO CAO Y1580      75.094 -78.421  -4.844  1.00  0.00
ATOM   3460  CAP CAP Y1581      83.022  73.489 -87.437  1.00  0.00
ATOM   3461  CAQ CAQ Y1582      44.957  -9.260  -8.720  1.00  0.00
ATOM   3462  CAR CAR Y1583     -68.768  27.850 -19.096  1.00  0.00
ATOM   3463  CAS CAS Y1584     -58.363 -73.828 -39.244  1.00  0.00
ATOM   3464  CAT CAT Y1585      18.088 -60.806   8.693  1.00  0.00
ATOM   3465  CAU CAU Y1586      78.196   2.809 -19.785  1.00  0.00
ATOM   3466  CAV CAV Y1587      19.744  18.049  16.852  1.00  0.00
ATOM   3467  CAW CAW Y1588     -49.721  66.727  48.641  1.00  0.00
ATOM   3468  CAX CAX Y1589     -54.050  33.902 -66.458  1.00  0.00
ATOM   3469  CAY CAY Y1590       1.048   5.418 -21.333  1.00  0.00
ATOM   3470  CAZ CAZ Y1591     -57.250  56.294 -37.607  1.00  0.00
ATOM   3471  CBA CBA Y1592      87.580 -89.440  33.724  1.00  0.00
ATOM   3472  CBB CBB Y1593      -5.755  36.779   5.371  1.00  0.00
ATOM   3473  CBC CBC Y1594     -83.438 -67.294   6.685  1.00  0.00
ATOM   3474  CBD CBD Y1595     -32.900 -83.325 -69.174  1.00  0.00
ATOM   3475  CBE CBE Y1596     -82.323  72.968 -58.006  1.00  0.00
ATOM   3476  CBF CBF Y1597      37.568  17.702 -16.763  1.00  0.00
ATOM   3477  CBG CBG Y1598      87.876 -48.728  19.479  1.00  0.00
ATOM   3478  CBH CBH Y1599      29.152 -74.431  88.882  1.00  0.00
ATOM   3479  CBI CBI Y1600      -8.689  70.222  62.813  1.00  0.00
ATOM   3480  CBJ CBJ Y1601     -25.262   3.545  29.805  1.00  0.00
ATOM   3481  CBK CBK Y1602      56.647 -89.871  76.543  1.00  0.00
ATOM   3482  CBL CBL Y1603      19.819 -29.032  56.120  1.00  0.00
ATOM   3483  CBM CBM Y1604      -2.905 -54.328  88.405  1.00  0.00
ATOM   3484  CBN CBN Y1605     -26.535 -22.302 -65.790  1.00  0.00
ATOM   3485  CBO CBO Y1606      26.790  57.973 -59.295  1.00  0.00
ATOM   3486  CBP CBP Y1607      87.433  79.670 -10.796  1.00  0.00
ATOM   3487  CBQ CBQ Y1608      13.152 -33.557 -41.316  1.00  0.00
ATOM   3488  CBR CBR Y1609     -74.987 -64.374 -58.961  1.00  0.00
ATOM   3489  CBS CBS Y1610      19.546 -26.702  42.196  1.00  0.00
ATOM   3490  CBT CBT Y1611     -21.708 -81.709  31.856  1.00  0.00
ATOM   3491  CBU CBU Y1612      -6.792 -81.712 -49.074  1.00  0.00
ATOM   3492  CBV CBV Y1613       7.828  79.501  72.906  1.00  0.00
ATOM   3493  CBW CBW Y1614     -79.857 -86.453  20.123  1.00  0.00
ATOM   3494  CBX CBX Y1615      50.455 -88.221  20.446  1.00  0.00
ATOM   3495  CBY CBY Y1616      62.504 -56.044 -21.177  1.00  0.00
ATOM   3496  CBZ CBZ Y1617     -15.348 -28.469  44.884  1.00  0.00
ATOM   3497  CCA CCA Y1618     -36.044  16.375 -39.852  1.00  0.00
ATOM   3498  CCB CCB Y1619      85.618  40.526 -10.063  1.00  0.00
ATOM   3499  CCC CCC Y1620     -69.783 -85.025 -36.761  1.00  0.00
ATOM   3500  CCD CCD Y1621     -17.416 -12.910   5.831  1.00  0.00
ATOM   3501  CCE CCE Y1622     -26.424  51.651 -53.808  1.00  0.00
ATOM   3502  CCF CCF Y1623      61.898 -14.027  52.659  1.00  0.00
ATOM   3503  CCG CCG Y1624     -61.229  78.947  69.905  1.00  0.00
ATOM   3504  CCH CCH Y1625      35.005 -26.208 -16.870  1.00  0.00
ATOM   3505  CCI CCI Y1626      10.920  62.308 -39.616  1.00  0.00
ATOM   3506  CCJ CCJ Y1627     -78.789 -30.107 -75.214  1.00  0.00
ATOM   3507  CCK CCK Y1628      84.745  12.498  23.181  1.00  0.00
ATOM   3508  CCL CCL Y1629     -30.249  77.141  -4.623  1.00  0.00
ATOM   3509  CCM CCM Y1630      65.601  54.945  86.108  1.00  0.00
ATOM   3510  CCN CCN Y1631     -18.151  74.124 -31.921  1.00  0.00
ATOM   3511  CCO CCO Y1632     -38.754 -89.907 -86.454  1.00  0.00
ATOM   3512  CCP CCP Y1633      -4.860 -87.564 -63.163  1.00  0.00
ATOM   3513  CCQ CCQ Y1634      17.718 -24.246 -82.205  1.00  0.00
ATOM   3514  CCR CCR Y1635     -21.912  59.985  71.436  1.00  0.00
ATOM   3515  CCS CCS Y1636       1.880 -66.013  45.609  1.00  0.00
ATOM   3516  CCT CCT Y1637      89.726 -82.264  71.297  1.00  0.00
ATOM   3517  CCU CCU Y1638      87.007 -38.057 -19.542  1.00  0.00
ATOM   3518  CCV CCV Y1639      56.923 -58.128  52.573  1.00  0.00
ATOM   3519  CCW CCW Y1640      50.561  16.471 -31.642  1.00  0.00
ATOM   3520  CCX CCX Y1641      43.761  20.187  85.113  1.00  0.00
ATOM   3521  CCY CCY Y1642     -28.378 -48.541  33.589  1.00  0.00
ATOM   3522  CCZ CCZ Y1643      35.069 -22.213  75.896  1.00  0.00
ATOM   3523  CDA CDA Y1644      19.475  82.576 -51.659  1.00  0.00
ATOM   3524  CDB CDB Y1645     -83.109 -85.720 -44.147  1.00  0.00
ATOM   3525  CDC CDC Y1646     -84.572 -78.587 -69.134  1.00  0.00
ATOM   3526  CDD CDD Y1647     -63.607  20.131 -84.176  1.00  0.00
ATOM   3527  CDE CDE Y1648     -23.516 -32.897  -3.035  1.00  0.00
ATOM   3528  CDF CDF Y1649      53.232 -58.116 -14.380  1.00  0.00
ATOM   3529  CDG CDG Y1650      60.726  84.317  15.882  1.00  0.00
ATOM   3530  CDH CDH Y1651      69.054 -84.733   5.840  1.00  0.00
ATOM   3531  CDI CDI Y1652      -3.853  78.279   6.167  1.00  0.00
ATOM   3532  CDJ CDJ Y1653      70.475  26.394  -3.909  1.00  0.00
ATOM   3533  CDK CDK Y1654      82.678  79.540 -51.677  1.00  0.00
ATOM   3534  CDL CDL Y1655     -14.823 -19.348 -16.600  1.00  0.00
ATOM   3535  CDM CDM Y1656     -80.243 -50.608  50.421  1.00  0.00
ATOM   3536  CDN CDN Y1657     -26.805 -90.075  24.271  1.00  0.00
ATOM   3537  CDO CDO Y1658      87.099 -82.752 -45.918  1.00  0.00
ATOM   3538  CDP CDP Y1659     -46.183 -77.370  59.332  1.00  0.00
ATOM   3539  CDQ CDQ Y1660      20.230 -83.614  86.035  1.00  0.00
ATOM   3540  CDR CDR Y1661      44.274  78.598  23.825  1.00  0.00
ATOM   3541  CDS CDS Y1662      38.521 -52.058 -75.727  1.00  0.00
ATOM   3542  CDT CDT Y1663      18.106  43.806  61.152  1.00  0.00
ATOM   3543  CDU CDU Y1664      70.805 -85.709 -69.524  1.00  0.00
ATOM   3544  CDV CDV Y1665      27.410  57.325 -46.808  1.00  0.00
ATOM   3545  CDW CDW Y1666      33.621  72.493 -76.572  1.00  0.00
ATOM   3546  CDX CDX Y1667     -46.342 -23.618  16.707  1.00  0.00
ATOM   3547  CDY CDY Y1668      76.123   2.382  25.430  1.00  0.00
ATOM   3548  CDZ CDZ Y1669      40.626 -60.223 -18.021  1.00  0.00
ATOM   3549  CEA CEA Y1670     -81.212  82.531 -25.454  1.00  0.00
ATOM   3550  CEB CEB Y1671      43.386 -73.349 -15.179  1.00  0.00
ATOM   3551  CEC CEC Y1672     -21.243  35.136 -65.727  1.00  0.00
ATOM   3552  CED CED Y1673     -26.999 -57.824  76.747  1.00  0.00
ATOM   3553  CEE CEE Y1674      48.734 -60.803  38.127  1.00  0.00
ATOM   3554  CEF CEF Y1675      55.453 -51.770  88.121  1.00  0.00
ATOM   3555  CEG CEG Y1676      45.669  70.996  88.339  1.00  0.00
ATOM   3556  CEH CEH Y1677     -21.567 -61.896  36.908  1.00  0.00
ATOM   3557  CEI CEI Y1678      82.957  83.038  26.028  1.00  0.00
ATOM   3558  CEJ CEJ Y1679     -23.667  25.791 -85.910  1.00  0.00
ATOM   3559  CEK CEK Y1680     -44.574  30.247 -85.184  1.00  0.00
ATOM   3560  CEL CEL Y1681     -27.477   3.882 -32.153  1.00  0.00
ATOM   3561  CEM CEM Y1682       5.436 -26.031  87.286  1.00  0.00
ATOM   3562  CEN CEN Y1683      20.265 -19.949 -27.895  1.00  0.00
ATOM   3563  CEO CEO Y1684      41.196   2.497   9.750  1.00  0.00
ATOM   3564  CEP CEP Y1685      59.040  18.012  55.917  1.00  0.00
ATOM   3565  CEQ CEQ Y1686     -57.934  16.802 -58.675  1.00  0.00
ATOM   3566  CER CER Y1687     -81.604  -9.389  25.529  1.00  0.00
ATOM   3567  CES CES Y1688      -9.421  11.028  61.369  1.00  0.00
ATOM   3568  CET CET Y1689     -26.023 -40.895 -38.273  1.00  0.00
ATOM   3569  CEU CEU Y1690     -83.468  21.585 -37.332  1.00  0.00
ATOM   3570  CEV CEV Y1691      77.334  82.652 -68.163  1.00  0.00
ATOM   3571  CEW CEW Y1692     -13.830  83.753  66.983  1.00  0.00
ATOM   3572  CEX CEX Y1693      48.104   1.935 -34.524  1.00  0.00
ATOM   3573  CEY CEY Y1694     -81.418 -84.661  59.482  1.00  0.00
ATOM   3574  CEZ CEZ Y1695      71.233  -6.251  66.381  1.00  0.00
ATOM   3575  CFA CFA Y1696     -77.752   7.968 -78.266  1.00  0.00
ATOM   3576  CFB CFB Y1697       1.417 -86.475 -80.782  1.00  0.00
ATOM   3577  CFC CFC Y1698      44.434 -76.612 -77.869  1.00  0.00
ATOM   3578  CFD CFD Y1699      53.567 -47.821 -63.826  1.00  0.00
ATOM   3579  CFE CFE Y1700     -12.509   3.841  43.781  1.00  0.00
ATOM   3580  CFF CFF Y1701     -29.957 -22.187 -84.800  1.00  0.00
ATOM   3581  CFG CFG Y1702      27.766  58.904  87.026  1.00  0.00
ATOM   3582  CFH CFH Y1703     -64.270 -14.394  71.180  1.00  0.00
ATOM   3583  CFI CFI Y1704     -52.750 -50.273  54.971  1.00  0.00
ATOM   3584  CFJ CFJ Y1705      50.241  15.889  23.114  1.00  0.00
ATOM   3585  CFK CFK Y1706       9.635  -1.348 -12.260  1.00  0.00
ATOM   3586  CFL CFL Y1707      72.541   2.363  83.081  1.00  0.00
ATOM   3587  CFM CFM Y1708      11.319 -46.731 -16.459  1.00  0.00
ATOM   3588  CFN CFN Y1709      29.979  -3.015  86.315  1.00  0.00
ATOM   3589  CFO CFO Y1710      87.590 -72.137 -28.937  1.00  0.00
ATOM   3590  CFP CFP Y1711      70.484  83.938  49.876  1.00  0.00
ATOM   3591  CFQ CFQ Y1712      37.516  46.899 -85.210  1.00  0.00
ATOM   3592  CFR CFR Y1713     -13.678 -62.114 -76.278  1.00  0.00
ATOM   3593  CFS CFS Y1714      22.698 -28.935  70.194  1.00  0.00
ATOM   3594  CFT CFT Y1715      75.160  83.622  -0.503  1.00  0.00
ATOM   3595  CFU CFU Y1716     -69.959 -37.042 -52.034  1.00  0.00
ATOM   3596  CFV CFV Y1717     -14.738 -42.824  86.422  1.00  0.00
ATOM   3597  CFW CFW Y1718      -5.478 -64.333  28.382  1.00  0.00
ATOM   3598  CFX CFX Y1719      36.508  33.131  35.067  1.00  0.00
ATOM   3599  CFY CFY Y1720     -49.213 -62.583 -41.567  1.00  0.00
ATOM   3600  CFZ CFZ Y1721      29.824 -13.432  84.802  1.00  0.00
ATOM   3601  CGA CGA Y1722     -59.069  17.683  65.881  1.00  0.00
ATOM   3602  CGB CGB Y1723     -30.397 -24.604  49.363  1.00  0.00
ATOM   3603  CGC CGC Y1724      -0.084  63.095   8.230  1.00  0.00
ATOM   3604  CGD CGD Y1725     -78.371 -63.854 -82.849  1.00  0.00
ATOM   3605  CGE CGE Y1726      71.898  43.143 -84.885  1.00  0.00
ATOM   3606  CGF CGF Y1727      89.064 -31.398  -7.047  1.00  0.00
ATOM   3607  CGG CGG Y1728     -44.729 -88.757 -44.444  1.00  0.00
ATOM   3608  CGH CGH Y1729      -6.054 -52.046 -50.577  1.00  0.00
ATOM   3609  CGI CGI Y1730      32.866  83.979 -68.764  1.00  0.00
ATOM   3610  CGJ CGJ Y1731     -64.885 -63.335 -70.240  1.00  0.00
ATOM   3611  CGK CGK Y1732      33.596  47.549  45.967  1.00  0.00
ATOM   3612  CGL CGL Y1733      18.787  79.783 -70.411  1.00  0.00
ATOM   3613  CGM CGM Y1734      36.911 -89.360  16.770  1.00  0.00
ATOM   3614  CGN CGN Y1735     -43.974 -38.467 -84.534  1.00  0.00
ATOM   3615  CGO CGO Y1736     -18.158  66.948 -85.669  1.00  0.00
ATOM   3616  CGP CGP Y1737     -62.074 -10.278 -84.320  1.00  0.00
ATOM   3617  CGQ CGQ Y1738     -86.108 -21.410 -38.268  1.00  0.00
ATOM   3618  CGR CGR Y1739      10.083 -37.236  65.746  1.00  0.00
ATOM   3619  CGS CGS Y1740     -60.413  27.945  51.195  1.00  0.00
ATOM   3620  CGT CGT Y1741      30.107  55.482  58.520  1.00  0.00
ATOM   3621  CGU CGU Y1742       5.763  13.573  70.314  1.00  0.00
ATOM   3622  CGV CGV Y1743      45.054  11.415  39.077  1.00  0.00
ATOM   3623  CGW CGW Y1744     -75.642  57.011 -46.820  1.00  0.00
ATOM   3624  CGX CGX Y1745      33.678  42.030  63.992  1.00  0.00
ATOM   3625  CGY CGY Y1746       4.430  84.856  18.786  1.00  0.00
ATOM   3626  CGZ CGZ Y1747      32.808 -34.993  72.859  1.00  0.00
ATOM   3627  CHA CHA Y1748      28.615  14.349 -50.746  1.00  0.00
ATOM   3628  CHB CHB Y1749      87.977  22.552   7.286  1.00  0.00
ATOM   3629  CHC CHC Y1750     -62.482 -70.407  87.749  1.00  0.00
ATOM   3630  CHD CHD Y1751      55.922  26.768  33.590  1.00  0.00
ATOM   3631  CHE CHE Y1752      62.421  82.122   1.884  1.00  0.00
ATOM   3632  CHF CHF Y1753     -29.515  42.629  86.447  1.00  0.00
ATOM   3633  CHG CHG Y1754     -11.053   3.176  74.200  1.00  0.00
ATOM   3634  CHH CHH Y1755      40.128  23.652   8.233  1.00  0.00
ATOM   3635  CHI CHI Y1756     -45.830  61.823 -32.541  1.00  0.00
ATOM   3636  CHJ CHJ Y1757     -41.296 -34.782 -67.936  1.00  0.00
ATOM   3637  CHK CHK Y1758      -2.265 -82.824  90.015  1.00  0.00
ATOM   3638  CHL CHL Y1759     -51.117  34.693  58.848  1.00  0.00
ATOM   3639  CHM CHM Y1760     -37.678 -50.497  -0.699  1.00  0.00
ATOM   3640  CHN CHN Y1761     -83.401 -37.681  25.177  1.00  0.00
ATOM   3641  CHO CHO Y1762      36.550 -87.931  88.228  1.00  0.00
ATOM   3642  CHP CHP Y1763       0.365 -88.165 -20.783  1.00  0.00
ATOM   3643  CHQ CHQ Y1764     -67.028  30.960   3.635  1.00  0.00
ATOM   3644  CHR CHR Y1765      73.636 -52.232  27.609  1.00  0.00
ATOM   3645  CHS CHS Y1766     -67.607  14.858 -34.202  1.00  0.00
ATOM   3646  CHT CHT Y1767      54.266  68.377  48.481  1.00  0.00
ATOM   3647  CHU CHU Y1768      78.851  44.702 -66.811  1.00  0.00
ATOM   3648  CHV CHV Y1769     -51.310  46.264  24.122  1.00  0.00
ATOM   3649  CHW CHW Y1770      18.947   7.072  87.964  1.00  0.00
ATOM   3650  CHX CHX Y1771      43.190  16.038 -79.469  1.00  0.00
ATOM   3651  CHY CHY Y1772      88.480 -67.508 -86.547  1.00  0.00
ATOM   3652  CHZ CHZ Y1773     -35.870  -3.851  61.084  1.00  0.00
ATOM   3653  CIA CIA Y1774      59.957 -11.557 -83.130  1.00  0.00
ATOM   3654  CIB CIB Y1775      12.313  45.473 -47.592  1.00  0.00
ATOM   3655  CIC CIC Y1776      82.195 -53.060  57.489  1.00  0.00
ATOM   3656  CID CID Y1777     -82.419 -63.628 -10.554  1.00  0.00
ATOM   3657  CIE CIE Y1778      85.314  -6.162  64.716  1.00  0.00
ATOM   3658  CIF CIF Y1779       5.665 -17.183 -79.658  1.00  0.00
ATOM   3659  CIG CIG Y1780     -78.532  13.865  69.172  1.00  0.00
ATOM   3660  CIH CIH Y1781     -12.074  49.500  84.774  1.00  0.00
ATOM   3661  CII CII Y1782      -5.687 -49.562  12.095  1.00  0.00
ATOM   3662  CIJ CIJ Y1783     -39.875 -33.678  63.160  1.00  0.00
ATOM   3663  CIK CIK Y1784      88.495  84.782 -20.501  1.00  0.00
ATOM   3664  CIL CIL Y1785       9.311 -86.587  -3.335  1.00  0.00
ATOM   3665  CIM CIM Y1786      87.713  81.187 -77.493  1.00  0.00
ATOM   3666  CIN CIN Y1787      58.299 -25.350 -41.691  1.00  0.00
ATOM   3667  CIO CIO Y1788     -83.733   2.033 -10.754  1.00  0.00
ATOM   3668  CIP CIP Y1789      33.700 -72.607 -71.728  1.00  0.00
ATOM   3669  CIQ CIQ Y1790      22.936 -31.436 -70.519  1.00  0.00
ATOM   3670  CIR CIR Y1791     -30.286  43.014  75.177  1.00  0.00
ATOM   3671  CIS CIS Y1792      -5.725 -19.533 -65.282  1.00  0.00
ATOM   3672  CIT CIT Y1793      81.804 -22.566 -13.629  1.00  0.00
ATOM   3673  CIU CIU Y1794     -44.266 -10.174  22.151  1.00  0.00
ATOM   3674  CIV CIV Y1795      83.986  40.222  49.922  1.00  0.00
ATOM   3675  CIW CIW Y1796      10.935 -56.385 -64.366  1.00  0.00
ATOM   3676  CIX CIX Y1797      71.628  33.003 -81.379  1.00  0.00
ATOM   3677  CIY CIY Y1798     -77.808   5.469  86.318  1.00  0.00
ATOM   3678  CIZ CIZ Y1799       2.234 -69.062  15.179  1.00  0.00
ATOM   3679  CJA CJA Y1800     -79.903  63.604 -19.020  1.00  0.00
ATOM   3680  CJB CJB Y1801      69.509  80.397 -85.513  1.00  0.00
ATOM   3681  CJC CJC Y1802      78.415   8.491 -52.861  1.00  0.00
ATOM   3682  CJD CJD Y1803     -85.740  68.361  53.649  1.00  0.00
ATOM   3683  CJE CJE Y1804     -10.988  -6.546  84.119  1.00  0.00
ATOM   3684  CJF CJF Y1805      62.542 -69.903  -0.545  1.00  0.00
ATOM   3685  CJG CJG Y1806      72.720 -10.436 -58.915  1.00  0.00
ATOM   3686  CJH CJH Y1807     -79.777 -78.545 -79.922  1.00  0.00
ATOM   3687  CJI CJI Y1808      85.663  12.453 -66.544  1.00  0.00
ATOM   3688  CJJ CJJ Y1809      36.276  60.836 -82.936  1.00  0.00
ATOM   3689  CJK CJK Y1810      64.639 -46.952  33.518  1.00  0.00
ATOM   3690  CJL CJL Y1811      74.069  22.158  25.749  1.00  0.00
ATOM   3691  CJM CJM Y1812      -8.486 -11.177  -3.398  1.00  0.00
ATOM   3692  CJN CJN Y1813     -75.209  74.203  73.230  1.00  0.00
ATOM   3693  CJO CJO Y1814      52.793  56.681 -35.167  1.00  0.00
ATOM   3694  CJP CJP Y1815      27.973  38.077   7.950  1.00  0.00
ATOM   3695  CJQ CJQ Y1816      -9.565 -33.378  66.785  1.00  0.00
ATOM   3696  CJR CJR Y1817     -83.360  19.564  -2.184  1.00  0.00
ATOM   3697  CJS CJS Y1818     -23.104 -75.429  87.940  1.00  0.00
ATOM   3698  CJT CJT Y1819      68.087  43.235 -25.032  1.00  0.00
ATOM   3699  CJU CJU Y1820      57.533  42.628  -2.821  1.00  0.00
ATOM   3700  CJV CJV Y1821       6.868 -57.016  -8.600  1.00  0.00
ATOM   3701  CJW CJW Y1822     -48.919 -90.317 -63.839  1.00  0.00
ATOM   3702  CJX CJX Y1823      29.061 -87.409 -37.530  1.00  0.00
ATOM   3703  CJY CJY Y1824     -15.970 -21.272  57.286  1.00  0.00
ATOM   3704  CJZ CJZ Y1825      79.121  17.404  87.165  1.00  0.00
ATOM   3705  CKA CKA Y1826      38.009  68.021  28.530  1.00  0.00
ATOM   3706  CKB CKB Y1827     -40.749 -61.429  70.767  1.00  0.00
ATOM   3707  CKC CKC Y1828      31.676 -10.925  63.290  1.00  0.00
ATOM   3708  CKD CKD Y1829      17.520 -64.709 -73.428  1.00  0.00
ATOM   3709  CKE CKE Y1830      86.582 -50.927 -14.889  1.00  0.00
ATOM   3710  CKF CKF Y1831     -57.800  54.147  45.419  1.00  0.00
ATOM   3711  CKG CKG Y1832      13.919 -15.898  27.172  1.00  0.00
ATOM   3712  CKH CKH Y1833      77.029 -77.799  12.214  1.00  0.00
ATOM   3713  CKI CKI Y1834     -28.625  62.786  86.649  1.00  0.00
ATOM   3714  CKJ CKJ Y1835     -39.456 -12.962 -69.370  1.00  0.00
ATOM   3715  CKK CKK Y1836     -59.928   2.741  32.695  1.00  0.00
ATOM   3716  CKL CKL Y1837      86.698  56.182 -44.757  1.00  0.00
ATOM   3717  CKM CKM Y1838      37.309  43.381  78.780  1.00  0.00
ATOM   3718  CKN CKN Y1839     -64.571  41.742  13.062  1.00  0.00
ATOM   3719  CKO CKO Y1840      29.133 -40.682   3.238  1.00  0.00
ATOM   3720  CKP CKP Y1841      49.011 -90.336 -22.428  1.00  0.00
ATOM   3721  CKQ CKQ Y1842      84.438 -59.518  43.502  1.00  0.00
ATOM   3722  CKR CKR Y1843     -51.297  -2.554 -78.488  1.00  0.00
ATOM   3723  CKS CKS Y1844     -12.344  76.889  89.701  1.00  0.00
ATOM   3724  CKT CKT Y1845       4.090   1.515  87.159  1.00  0.00
ATOM   3725  CKU CKU Y1846     -55.588  53.538 -59.752  1.00  0.00
ATOM   3726  CKV CKV Y1847     -79.192  73.191  89.352  1.00  0.00
ATOM   3727  CKW CKW Y1848     -81.064 -85.304  74.987  1.00  0.00
ATOM   3728  CKX CKX Y1849     -48.058 -40.850 -36.429  1.00  0.00
ATOM   3729  CKY CKY Y1850      64.418  44.431  12.347  1.00  0.00
ATOM   3730  CKZ CKZ Y1851     -23.103  66.848 -38.688  1.00  0.00
ATOM   3731  CLA CLA Y1852      10.549  -8.326 -22.495  1.00  0.00
ATOM   3732  CLB CLB Y1853      34.966 -84.956 -66.393  1.00  0.00
ATOM   3733  CLC CLC Y1854     -20.420  11.028  78.609  1.00  0.00
ATOM   3734  CLD CLD Y1855      12.598  25.882  11.685  1.00  0.00
ATOM   3735  CLE CLE Y1856      73.571 -42.232 -32.418  1.00  0.00
ATOM   3736  CLF CLF Y1857     -25.589 -43.791  -7.742  1.00  0.00
ATOM   3737  CLG CLG Y1858     -62.049 -61.916 -52.154  1.00  0.00
ATOM   3738  CLH CLH Y1859     -39.578 -15.076 -56.326  1.00  0.00
ATOM   3739  CLI CLI Y1860       7.705 -72.085   1.266  1.00  0.00
ATOM   3740  CLJ CLJ Y1861     -54.564 -29.768 -72.346  1.00  0.00
ATOM   3741  CLK CLK Y1862      28.734  71.118 -58.029  1.00  0.00
ATOM   3742  CLL CLL Y1863      66.492  56.825 -57.045  1.00  0.00
ATOM   3743  CLM CLM Y1864      -8.966  48.474 -86.979  1.00  0.00
ATOM   3744  CLN CLN Y1865     -83.941 -13.485 -13.031  1.00  0.00
ATOM   3745  CLO CLO Y1866       8.916 -70.464 -80.688  1.00  0.00
ATOM   3746  CLP CLP Y1867      27.844  79.743  -9.072  1.00  0.00
ATOM   3747  CLQ CLQ Y1868      70.761  17.162 -14.192  1.00  0.00
ATOM   3748  CLR CLR Y1869      31.426 -78.010 -30.627  1.00  0.00
ATOM   3749  CLS CLS Y1870     -67.651 -83.188  21.876  1.00  0.00
ATOM   3750  CLT CLT Y1871      61.461  13.911 -47.664  1.00  0.00
ATOM   3751  CLU CLU Y1872     -50.691 -81.856  15.616  1.00  0.00
ATOM   3752  CLV CLV Y1873     -52.911  81.705  18.260  1.00  0.00
ATOM   3753  CLW CLW Y1874      61.930  16.873 -67.870  1.00  0.00
ATOM   3754  CLX CLX Y1875      54.340  59.741  88.063  1.00  0.00
ATOM   3755  CLY CLY Y1876      18.616  26.995 -59.918  1.00  0.00
ATOM   3756  CLZ CLZ Y1877     -15.122 -66.476  45.285  1.00  0.00
ATOM   3757  CMA CMA Y1878     -10.676   6.978 -20.173  1.00  0.00
ATOM   3758  CMB CMB Y1879     -70.080  78.289 -58.638  1.00  0.00
ATOM   3759  CMC CMC Y1880      40.210  -0.719  73.196  1.00  0.00
ATOM   3760  CMD CMD Y1881      36.733 -15.861 -78.895  1.00  0.00
ATOM   3761  CME CME Y1882     -84.402 -67.560 -25.060  1.00  0.00
ATOM   3762  CMF CMF Y1883      80.740  64.921  47.629  1.00  0.00
ATOM   3763  CMG CMG Y1884     -27.174  59.731 -82.932  1.00  0.00
ATOM   3764  CMH CMH Y1885      51.115   5.906  15.176  1.00  0.00
ATOM   3765  CMI CMI Y1886     -51.662  13.382  88.949  1.00  0.00
ATOM   3766  CMJ CMJ Y1887      26.195 -71.903 -81.887  1.00  0.00
ATOM   3767  CMK CMK Y1888      85.828  -0.908 -43.299  1.00  0.00
ATOM   3768  CML CML Y1889     -85.455 -66.035 -68.128  1.00  0.00
ATOM   3769  CMM CMM Y1890     -21.250 -72.174 -24.657  1.00  0.00
ATOM   3770  CMN CMN Y1891      11.909  33.101 -46.606  1.00  0.00
ATOM   3771  CMO CMO Y1892     -37.835  19.561  84.670  1.00  0.00
ATOM   3772  CMP CMP Y1893      23.526 -26.306 -42.533  1.00  0.00
ATOM   3773  CMQ CMQ Y1894     -25.962  -7.603 -49.010  1.00  0.00
ATOM   3774  CMR CMR Y1895     -83.436 -75.700  37.732  1.00  0.00
ATOM   3775  CMS CMS Y1896      -6.894 -25.429 -43.864  1.00  0.00
ATOM   3776  CMT CMT Y1897     -64.744 -13.654  59.263  1.00  0.00
ATOM   3777  CMU CMU Y1898      87.291  61.172  24.256  1.00  0.00
ATOM   3778  CMV CMV Y1899       0.944 -40.880 -82.923  1.00  0.00
ATOM   3779  CMW CMW Y1900      38.862 -33.395  20.138  1.00  0.00
ATOM   3780  CMX CMX Y1901      86.010 -81.684  42.109  1.00  0.00
ATOM   3781  CMY CMY Y1902       9.154 -59.434 -46.792  1.00  0.00
ATOM   3782  CMZ CMZ Y1903     -84.060  13.728 -58.701  1.00  0.00
ATOM   3783  CNA CNA Y1904     -21.422  26.110   5.714  1.00  0.00
ATOM   3784  CNB CNB Y1905     -12.980 -33.073  20.762  1.00  0.00
ATOM   3785  CNC CNC Y1906      53.377 -13.010 -16.745  1.00  0.00
ATOM   3786  CND CND Y1907      86.048  16.616  49.772  1.00  0.00
ATOM   3787  CNE CNE Y1908       3.325 -82.079 -11.819  1.00  0.00
ATOM   3788  CNF CNF Y1909       6.409 -63.692  65.306  1.00  0.00
ATOM   3789  CNG CNG Y1910      83.395  -1.956  32.956  1.00  0.00
ATOM   3790  CNH CNH Y1911     -66.368 -35.131  45.179  1.00  0.00
ATOM   3791  CNI CNI Y1912      63.961  84.508 -42.300  1.00  0.00
ATOM   3792  CNJ CNJ Y1913     -84.388 -46.861 -79.422  1.00  0.00
ATOM   3793  CNK CNK Y1914       7.084 -74.402 -54.159  1.00  0.00
ATOM   3794  CNL CNL Y1915     -25.110  11.497  61.062  1.00  0.00
ATOM   3795  CNM CNM Y1916     -67.183  15.685   8.671  1.00  0.00
ATOM   3796  CNN CNN Y1917      80.353 -86.517  20.592  1.00  0.00
ATOM   3797  CNO CNO Y1918      -7.471 -27.747 -73.272  1.00  0.00
ATOM   3798  CNP CNP Y1919      -3.149  -4.435 -38.702  1.00  0.00
ATOM   3799  CNQ CNQ Y1920      67.335  53.355 -13.843  1.00  0.00
ATOM   3800  CNR CNR Y1921      28.357  28.906 -72.126  1.00  0.00
ATOM   3801  CNS CNS Y1922      24.579 -70.045  30.746  1.00  0.00
ATOM   3802  CNT CNT Y1923     -85.020  62.360  27.132  1.00  0.00
ATOM   3803  CNU CNU Y1924     -73.455  -8.452 -17.554  1.00  0.00
ATOM   3804  CNV CNV Y1925      86.334  66.620  36.862  1.00  0.00
ATOM   3805  CNW CNW Y1926     -54.205  -6.941 -43.199  1.00  0.00
ATOM   3806  CNX CNX Y1927      21.921 -12.359 -51.807  1.00  0.00
ATOM   3807  CNY CNY Y1928       4.062 -62.745  34.812  1.00  0.00
ATOM   3808  CNZ CNZ Y1929      11.714  73.972  87.313  1.00  0.00
ATOM   3809  COA COA Y1930     -15.751 -34.125 -82.060  1.00  0.00
ATOM   3810  COB COB Y1931     -35.583 -53.926 -37.401  1.00  0.00
ATOM   3811  COC COC Y1932      68.516 -24.246  29.606  1.00  0.00
ATOM   3812  COD COD Y1933     -36.468 -57.243  31.518  1.00  0.00
ATOM   3813  COE COE Y1934      24.995  85.663   8.526  1.00  0.00
ATOM   3814  COF COF Y1935      -0.025  42.622 -56.121  1.00  0.00
ATOM   3815  COG COG Y1936      12.791  46.990 -26.797  1.00  0.00
ATOM   3816  COH COH Y1937      13.910  12.406 -87.372  1.00  0.00
ATOM   3817  COI COI Y1938      81.615 -88.121  62.589  1.00  0.00
ATOM   3818  COJ COJ Y1939      35.019 -61.846 -27.451  1.00  0.00
ATOM   3819  COK COK Y1940      63.025  35.370 -37.941  1.00  0.00
ATOM   3820  COL COL Y1941     -16.074 -47.833  60.694  1.00  0.00
ATOM   3821  COM COM Y1942     -84.450  29.227 -21.267  1.00  0.00
ATOM   3822  CON CON Y1943     -81.486  59.190 -80.345  1.00  0.00
ATOM   3823  COO COO Y1944      79.073 -68.200  51.861  1.00  0.00
ATOM   3824  COP COP Y1945      10.501  74.192   9.740  1.00  0.00
ATOM   3825  COQ COQ Y1946     -63.982  47.340 -43.263  1.00  0.00
ATOM   3826  COR COR Y1947     -82.787 -15.438 -25.776  1.00  0.00
ATOM   3827  COS COS Y1948     -63.549  82.465 -30.918  1.00  0.00
ATOM   3828  COT COT Y1949      -9.841  18.534 -79.402  1.00  0.00
ATOM   3829  COU COU Z1950      34.274 -49.775 -50.983  1.00  0.00
ATOM   3830  COV COV Z1951     -75.253  53.580  54.307  1.00  0.00
ATOM   3831  COW COW Z1952      54.539 -14.097  56.224  1.00  0.00
ATOM   3832  COX COX Z1953     -60.306  57.055  27.356  1.00  0.00
ATOM   3833  COY COY Z1954     -46.317  27.487 -43.302  1.00  0.00
ATOM   3834  COZ COZ Z1955      29.883 -66.924  60.084  1.00  0.00
ATOM   3835  CPA CPA Z1956     -42.890 -68.852  18.064  1.00  0.00
ATOM   3836  CPB CPB Z1957       1.674 -47.812  35.198  1.00  0.00
ATOM   3837  CPC CPC Z1958     -48.726   2.332  -8.349  1.00  0.00
ATOM   3838  CPD CPD Z1959       9.127  49.288  23.800  1.00  0.00
ATOM   3839  CPE CPE Z1960      36.717 -48.265  31.769  1.00  0.00
ATOM   3840  CPF CPF Z1961       2.953  15.601  57.667  1.00  0.00
ATOM   3841  CPG CPG Z1962      17.951 -82.288 -40.661  1.00  0.00
ATOM   3842  CPH CPH Z1963      68.987  68.540 -60.101  1.00  0.00
ATOM   3843  CPI CPI Z1964     -44.954 -29.718  40.779  1.00  0.00
ATOM   3844  CPJ CPJ Z1965      63.338   1.904  32.310  1.00  0.00
ATOM   3845  CPK CPK Z1966      82.479   3.687 -47.910  1.00  0.00
ATOM   3846  CPL CPL Z1967     -48.835  51.949 -10.771  1.00  0.00
ATOM   3847  CPM CPM Z1968     -44.503  19.061  49.952  1.00  0.00
ATOM   3848  CPN CPN Z1969     -76.318   8.430 -49.351  1.00  0.00
ATOM   3849  CPO CPO Z1970     -71.238  38.894 -21.263  1.00  0.00
ATOM   3850  CPP CPP Z1971     -42.209 -57.563 -69.607  1.00  0.00
ATOM   3851  CPQ CPQ Z1972      31.073 -14.337 -11.348  1.00  0.00
ATOM   3852  CPR CPR Z1973      72.080 -81.196  -8.116  1.00  0.00
ATOM   3853  CPS CPS Z1974      85.688 -67.668 -57.499  1.00  0.00
ATOM   3854  CPT CPT Z1975     -19.676  34.269  21.613  1.00  0.00
ATOM   3855  CPU CPU Z1976     -23.346  28.092  67.500  1.00  0.00
ATOM   3856  CPV CPV Z1977       5.137  67.806 -26.262  1.00  0.00
ATOM   3857  CPW CPW Z1978     -37.749 -27.578 -16.167  1.00  0.00
ATOM   3858  CPX CPX Z1979     -22.203  11.437   2.289  1.00  0.00
ATOM   3859  CPY CPY Z1980      57.148  42.266 -30.215  1.00  0.00
ATOM   3860  CPZ CPZ Z1981       6.633  -6.492 -49.437  1.00  0.00
ATOM   3861  CQA CQA Z1982      85.787   5.141  63.391  1.00  0.00
ATOM   3862  CQB CQB Z1983       9.641  37.714 -33.999  1.00  0.00
ATOM   3863  CQC CQC Z1984     -23.186  73.951 -16.652  1.00  0.00
ATOM   3864  CQD CQD Z1985     -49.231  42.542  57.595  1.00  0.00
ATOM   3865  CQE CQE Z1986     -78.389  33.668 -45.063  1.00  0.00
ATOM   3866  CQF CQF Z1987      64.068  -2.460 -42.287  1.00  0.00
ATOM   3867  CQG CQG Z1988     -75.546 -13.763  43.317  1.00  0.00
ATOM   3868  CQH CQH Z1989      51.905 -76.333  34.867  1.00  0.00
ATOM   3869  CQI CQI Z1990      80.583 -17.165  83.783  1.00  0.00
ATOM   3870  CQJ CQJ Z1991      70.304 -55.939 -35.405  1.00  0.00
ATOM   3871  CQK CQK Z1992      -2.999 -81.576  40.831  1.00  0.00
ATOM   3872  CQL CQL Z1993      -5.720 -12.282  60.111  1.00  0.00
ATOM   3873  CQM CQM Z1994     -18.001 -52.267  -9.898  1.00  0.00
ATOM   3874  CQN CQN Z1995      58.708  64.366  58.014  1.00  0.00
ATOM   3875  CQO CQO Z1996      48.685 -31.885  20.623  1.00  0.00
ATOM   3876  CQP CQP Z1997      41.189  42.140   9.467  1.00  0.00
ATOM   3877  CQQ CQQ Z1998     -78.843 -40.257 -17.660  1.00  0.00
ATOM   3878  CQR CQR Z1999     -64.063 -59.494  64.639  1.00  0.00
ATOM   3879  CQS CQS Z2000     -50.708 -69.346  -7.515  1.00  0.00
ATOM   3880  CQT CQT Z2001     -62.420  40.340  80.053  1.00  0.00
ATOM   3881  CQU CQU Z2002     -36.048  32.470  34.084  1.00  0.00
ATOM   3882  CQV CQV Z2003     -77.373 -79.763  55.251  1.00  0.00
ATOM   3883  CQW CQW Z2004     -70.166  29.722 -74.974  1.00  0.00
ATOM   3884  CQX CQX Z2005     -31.757 -71.057  71.106  1.00  0.00
ATOM   3885  CQY CQY Z2006       3.660 -39.471  13.595  1.00  0.00
ATOM   3886  CQZ CQZ Z2007      17.672  83.026 -16.642  1.00  0.00
ATOM   3887  CRA CRA Z2008     -12.898  75.829  46.683  1.00  0.00
ATOM   3888  CRB CRB Z2009      63.808 -35.982  80.859  1.00  0.00
ATOM   3889  CRC CRC Z2010     -82.127  11.665 -14.555  1.00  0.00
ATOM   3890  CRD CRD Z2011      -8.475 -61.517  82.050  1.00  0.00
ATOM   3891  CRE CRE Z2012      24.129 -61.615   8.939  1.00  0.00
ATOM   3892  CRF CRF Z2013      14.639  -0.484  28.030  1.00  0.00
ATOM   3893  CRG CRG Z2014      53.991 -70.124 -57.554  1.00  0.00
ATOM   3894  CRH CRH Z2015     -14.997 -31.870 -60.879  1.00  0.00
ATOM   3895  CRI CRI Z2016     -55.572  23.092  20.010  1.00  0.00
ATOM   3896  CRJ CRJ Z2017     -21.104  56.744 -57.055  1.00  0.00
ATOM   3897  CRK CRK Z2018      30.623 -36.613  12.605  1.00  0.00
ATOM   3898  CRL CRL Z2019     -35.199   1.738  85.483  1.00  0.00
ATOM   3899  CRM CRM Z2020     -39.109  -1.743 -75.158  1.00  0.00
ATOM   3900  CRN CRN Z2021      58.506   0.167 -76.418  1.00  0.00
ATOM   3901  CRO CRO Z2022     -37.261 -42.174  75.352  1.00  0.00
ATOM   3902  CRP CRP Z2023      72.918 -29.346  23.834  1.00  0.00
ATOM   3903  CRQ CRQ Z2024     -24.019  62.876 -81.512  1.00  0.00
ATOM   3904  CRR CRR Z2025     -71.863 -74.211 -29.787  1.00  0.00
ATOM   3905  CRS CRS Z2026     -39.391  72.435  86.704  1.00  0.00
ATOM   3906  CRT CRT Z2027     -30.820  61.578 -46.413  1.00  0.00
ATOM   3907  CRU CRU Z2028      40.643   0.389 -19.973  1.00  0.00
ATOM   3908  CRV CRV Z2029      40.824 -42.505 -15.168  1.00  0.00
ATOM   3909  CRW CRW Z2030      36.816  66.825 -62.759  1.00  0.00
ATOM   3910  CRX CRX Z2031     -68.194  79.268 -12.894  1.00  0.00
ATOM   3911  CRY CRY Z2032      70.934  -5.061  17.982  1.00  0.00
ATOM   3912  CRZ CRZ Z2033      -3.121  44.039 -70.583  1.00  0.00
ATOM   3913  CSA CSA Z2034      84.933  24.619  73.868  1.00  0.00
ATOM   3914  CSB CSB Z2035      46.235 -28.236 -32.501  1.00  0.00
ATOM   3915  CSC CSC Z2036      26.076 -60.001 -79.029  1.00  0.00
ATOM   3916  CSD CSD Z2037     -78.115  56.652 -77.954  1.00  0.00
ATOM   3917  CSE CSE Z2038      84.379  60.262  67.720  1.00  0.00
ATOM   3918  CSF CSF Z2039      28.327 -57.047 -25.717  1.00  0.00
ATOM   3919  CSG CSG Z2040      21.070 -35.571 -85.102  1.00  0.00
ATOM   3920  CSH CSH Z2041       9.358  63.465 -76.225  1.00  0.00
ATOM   3921  CSI CSI Z2042     -10.924  -9.655  82.075  1.00  0.00
ATOM   3922  CSJ CSJ Z2043      76.694   2.467 -14.008  1.00  0.00
ATOM   3923  CSK CSK Z2044      70.075  39.649 -78.307  1.00  0.00
ATOM   3924  CSL CSL Z2045      61.617  -0.803  84.762  1.00  0.00
ATOM   3925  CSM CSM Z2046     -45.910  74.128  50.188  1.00  0.00
ATOM   3926  CSN CSN Z2047      57.423  17.104  35.085  1.00  0.00
ATOM   3927  CSO CSO Z2048      20.411 -16.865  58.709  1.00  0.00
ATOM   3928  CSP CSP Z2049     -19.899 -74.623  29.496  1.00  0.00
ATOM   3929  CSQ CSQ Z2050     -20.986   2.379  65.102  1.00  0.00
ATOM   3930  CSR CSR Z2051      85.813 -87.605 -26.985  1.00  0.00
ATOM   3931  CSS CSS Z2052     -29.966  63.774  41.040  1.00  0.00
ATOM   3932  CST CST Z2053      51.714  -6.322  12.257  1.00  0.00
ATOM   3933  CSU CSU Z2054       7.356  79.120  12.325  1.00  0.00
ATOM   3934  CSV CSV Z2055      43.829 -11.663 -42.079  1.00  0.00
ATOM   3935  CSW CSW Z2056     -63.669   3.767 -21.715  1.00  0.00
ATOM   3936  CSX CSX Z2057      58.591 -20.339 -10.930  1.00  0.00
ATOM   3937  CSY CSY Z2058     -74.826 -45.306 -69.771  1.00  0.00
ATOM   3938  CSZ CSZ Z2059      58.175  26.633  14.320  1.00  0.00
ATOM   3939  CTA CTA Z2060      59.447 -72.744  13.663  1.00  0.00
ATOM   3940  CTB CTB Z2061      65.539  69.223  83.186  1.00  0.00
ATOM   3941  CTC CTC Z2062      -6.676 -48.482 -71.783  1.00  0.00
ATOM   3942  CTD CTD Z2063       5.482  68.730  -3.254  1.00  0.00
ATOM   3943  CTE CTE Z2064      31.163  23.390  44.886  1.00  0.00
ATOM   3944  CTF CTF Z2065      74.680  69.064 -27.068  1.00  0.00
ATOM   3945  CTG CTG Z2066      87.718 -12.893  67.508  1.00  0.00
ATOM   3946  CTH CTH Z2067      35.761  11.280   6.023  1.00  0.00
ATOM   3947  CTI CTI Z2068     -76.896 -77.477 -69.989  1.00  0.00
ATOM   3948  CTJ CTJ Z2069      70.369  32.846  23.653  1.00  0.00
ATOM   3949  CTK CTK Z2070      32.853 -74.313 -28.761  1.00  0.00
ATOM   3950  CTL CTL Z2071      84.863 -28.076 -38.665  1.00  0.00
ATOM   3951  CTM CTM Z2072       9.832  56.519  67.792  1.00  0.00
ATOM   3952  CTN CTN Z2073       5.067 -65.177 -14.693  1.00  0.00
ATOM   3953  CTO CTO Z2074     -61.247  52.958 -48.652  1.00  0.00
ATOM   3954  CTP CTP Z2075     -20.567 -25.424 -84.802  1.00  0.00
ATOM   3955  CTQ CTQ Z2076     -78.894  78.600 -79.743  1.00  0.00
ATOM   3956  CTR CTR Z2077      27.562 -22.393 -79.225  1.00  0.00
ATOM   3957  CTS CTS Z2078      21.499 -13.771  73.869  1.00  0.00
ATOM   3958  CTT CTT Z2079      16.031  69.342  52.607  1.00  0.00
ATOM   3959  CTU CTU Z2080      34.794 -13.017  17.271  1.00  0.00
ATOM   3960  CTV CTV Z2081      64.491 -22.483 -68.922  1.00  0.00
ATOM   3961  CTW CTW Z2082      14.971 -76.991   8.768  1.00  0.00
ATOM   3962  CTX CTX Z2083     -65.208  80.003 -63.562  1.00  0.00
ATOM   3963  CTY CTY Z2084       4.260 -63.470   5.664  1.00  0.00
ATOM   3964  CTZ CTZ Z2085     -49.195  82.181   2.636  1.00  0.00
ATOM   3965  CUA CUA Z2086      19.965  46.442  84.271  1.00  0.00
ATOM   3966  CUB CUB Z2087     -27.350  -6.627 -66.272  1.00  0.00
ATOM   3967  CUC CUC Z2088     -17.235   5.118  38.196  1.00  0.00
ATOM   3968  CUD CUD Z2089      31.362 -29.706  81.813  1.00  0.00
ATOM   3969  CUE CUE Z2090     -20.012  44.462  73.156  1.00  0.00
ATOM   3970  CUF CUF Z2091      71.643  12.767   1.015  1.00  0.00
ATOM   3971  CUG CUG Z2092      67.992 -81.726  73.836  1.00  0.00
ATOM   3972  CUH CUH Z2093     -39.808  -7.051 -44.396  1.00  0.00
ATOM   3973  CUI CUI Z2094     -36.438  26.719  67.399  1.00  0.00
ATOM   3974  CUJ CUJ Z2095      38.065 -76.866 -62.324  1.00  0.00
ATOM   3975  CUK CUK Z2096     -57.147   4.461 -41.648  1.00  0.00
ATOM   3976  CUL CUL Z2097      90.485 -40.346 -20.447  1.00  0.00
ATOM   3977  CUM CUM Z2098      -0.727  80.261  81.391  1.00  0.00
ATOM   3978  CUN CUN Z2099     -18.108  32.710 -66.164  1.00  0.00
ATOM   3979  CUO CUO Z2100      78.360 -37.398  -1.381  1.00  0.00
ATOM   3980  CUP CUP Z2101     -64.032  -6.729  67.692  1.00  0.00
ATOM   3981  CUQ CUQ Z2102      57.714 -18.990  85.475  1.00  0.00
ATOM   3982  CUR CUR Z2103     -15.486  75.508 -74.717  1.00  0.00
ATOM   3983  CUS CUS Z2104      26.926 -47.536   6.469  1.00  0.00
ATOM   3984  CUT CUT Z2105     -24.598 -31.498 -49.622  1.00  0.00
ATOM   3985  CUU CUU Z2106      38.093  54.810  64.865  1.00  0.00
ATOM   3986  CUV CUV Z2107      37.208 -35.807 -69.006  1.00  0.00
ATOM   3987  CUW CUW Z2108     -31.423 -54.278  44.609  1.00  0.00
ATOM   3988  CUX CUX Z2109     -11.725 -74.874 -35.938  1.00  0.00
ATOM   3989  CUY CUY Z2110      66.822 -59.431   2.295  1.00  0.00
ATOM   3990  CUZ CUZ Z2111      77.004 -81.349 -66.963  1.00  0.00
ATOM   3991  CVA CVA Z2112      88.217  -3.118 -60.393  1.00  0.00
ATOM   3992  CVB CVB Z2113     -73.643 -43.441 -49.789  1.00  0.00
ATOM   3993  CVC CVC Z2114     -81.466 -71.282  -6.894  1.00  0.00
ATOM   3994  CVD CVD Z2115     -32.581  79.750  13.467  1.00  0.00
ATOM   3995  CVE CVE Z2116     -80.508 -17.686 -64.343  1.00  0.00
ATOM   3996  CVF CVF Z2117     -83.788  33.162  27.200  1.00  0.00
ATOM   3997  CVG CVG Z2118      79.242  73.377  18.393  1.00  0.00
ATOM   3998  CVH CVH Z2119     -44.563  42.124 -80.777  1.00  0.00
ATOM   3999  CVI CVI Z2120     -32.443  68.019 -70.376  1.00  0.00
ATOM   4000  CVJ CVJ Z2121      17.264 -31.575  31.454  1.00  0.00
ATOM   4001  CVK CVK Z2122      -7.694 -41.189 -38.641  1.00  0.00
ATOM   4002  CVL CVL Z2123     -60.197  77.303  79.824  1.00  0.00
ATOM   4003  CVM CVM Z2124      83.178  32.641   0.769  1.00  0.00
ATOM   4004  CVN CVN Z2125      22.390  81.100 -45.697  1.00  0.00
ATOM   4005  CVO CVO Z2126      11.048  85.133  29.111  1.00  0.00
ATOM   4006  CVP CVP Z2127     -74.132 -38.333  47.633  1.00  0.00
ATOM   4007  CVQ CVQ Z2128      -5.190  12.873 -17.451  1.00  0.00
ATOM   4008  CVR CVR Z2129      45.677  29.875  53.928  1.00  0.00
ATOM   4009  CVS CVS Z2130     -50.718 -24.633 -70.916  1.00  0.00
ATOM   4010  CVT CVT Z2131     -46.676 -76.283  47.080  1.00  0.00
ATOM   4011  CVU CVU Z2132     -51.786  66.138 -58.285  1.00  0.00
ATOM   4012  CVV CVV Z2133     -51.546  56.531 -33.414  1.00  0.00
ATOM   4013  CVW CVW Z2134     -77.821   2.704  23.936  1.00  0.00
ATOM   4014  CVX CVX Z2135      81.363  77.477  -6.815  1.00  0.00
ATOM   4015  CVY CVY Z2136     -15.468  39.717  -2.706  1.00  0.00
ATOM   4016  CVZ CVZ Z2137     -57.062  -9.695   8.277  1.00  0.00
ATOM   4017  CWA CWA Z2138     -61.831  19.058 -21.493  1.00  0.00
ATOM   4018  CWB CWB Z2139      47.588 -10.256 -63.801  1.00  0.00
ATOM   4019  CWC CWC Z2140      43.140 -65.231 -33.954  1.00  0.00
ATOM   4020  CWD CWD Z2141      56.658  29.236  72.597  1.00  0.00
ATOM   4021  CWE CWE Z2142      29.093 -86.412 -85.768  1.00  0.00
ATOM   4022  CWF CWF Z2143     -64.814  79.216  52.081  1.00  0.00
ATOM   4023  CWG CWG Z2144     -75.942 -77.109  30.669  1.00  0.00
ATOM   4024  CWH CWH Z2145      -8.820 -12.234  19.892  1.00  0.00
ATOM   4025  CWI CWI Z2146      -9.119 -40.333  70.157  1.00  0.00
ATOM   4026  CWJ CWJ Z2147     -44.813  75.858 -29.849  1.00  0.00
ATOM   4027  CWK CWK Z2148      88.101 -32.038 -76.339  1.00  0.00
ATOM   4028  CWL CWL Z2149      60.061 -42.853  49.738  1.00  0.00
ATOM   4029  CWM CWM Z2150     -13.794 -81.823 -81.226  1.00  0.00
ATOM   4030  CWN CWN Z2151      48.397  83.136 -48.553  1.00  0.00
ATOM   4031  CWO CWO Z2152      76.466  20.895 -59.946  1.00  0.00
ATOM   4032  CWP CWP Z2153     -65.347 -11.311 -83.624  1.00  0.00
ATOM   4033  CWQ CWQ Z2154      67.158  57.189  25.974  1.00  0.00
ATOM   4034  CWR CWR Z2155      44.266  77.947  27.015  1.00  0.00
ATOM   4035  CWS CWS Z2156     -11.411 -76.983  78.411  1.00  0.00
ATOM   4036  CWT CWT Z2157     -46.345 -52.915  59.814  1.00  0.00
ATOM   4037  CWU CWU Z2158      51.042  75.120  -9.713  1.00  0.00
ATOM   4038  CWV CWV Z2159     -28.139  77.111 -53.416  1.00  0.00
ATOM   4039  CWW CWW Z2160     -18.720  -9.758  -5.212  1.00  0.00
ATOM   4040  CWX CWX Z2161     -38.552  -3.453  40.228  1.00  0.00
ATOM   4041  CWY CWY Z2162      38.545   0.372 -64.260  1.00  0.00
ATOM   4042  CWZ CWZ Z2163      74.222  82.093  88.088  1.00  0.00
ATOM   4043  CXA CXA Z2164      38.648  78.469  78.264  1.00  0.00
ATOM   4044  CXB CXB Z2165     -13.634  64.489   2.194  1.00  0.00
ATOM   4045  CXC CXC Z2166      85.201 -45.632  38.294  1.00  0.00
ATOM   4046  CXD CXD Z2167     -58.690 -24.831 -48.302  1.00  0.00
ATOM   4047  CXE CXE Z2168     -69.171 -82.892  -5.256  1.00  0.00
ATOM   4048  CXF CXF Z2169       9.448 -48.542 -15.793  1.00  0.00
ATOM   4049  CXG CXG Z2170      60.221   8.195 -20.767  1.00  0.00
ATOM   4050  CXH CXH Z2171     -26.294  43.712   5.372  1.00  0.00
ATOM   4051  CXI CXI Z2172     -85.163 -88.655 -86.264  1.00  0.00
ATOM   4052  CXJ CXJ Z2173       6.503 -53.873 -85.627  1.00  0.00
ATOM   4053  CXK CXK Z2174     -58.520  68.292  -2.512  1.00  0.00
ATOM   4054  CXL CXL Z2175     -44.421 -83.531  77.029  1.00  0.00
ATOM   4055  CXM CXM Z2176      31.599  77.933   0.421  1.00  0.00
ATOM   4056  CXN CXN Z2177     -85.448  66.264  -2.554  1.00  0.00
ATOM   4057  CXO CXO Z2178      83.880 -53.190  -3.760  1.00  0.00
ATOM   4058  CXP CXP Z2179     -78.789   1.488 -78.873  1.00  0.00
ATOM   4059  CXQ CXQ Z2180      84.672 -69.708  76.640  1.00  0.00
ATOM   4060  CXR CXR Z2181     -79.383 -38.186  72.949  1.00  0.00
ATOM   4061  CXS CXS Z2182      37.543 -79.334  11.213  1.00  0.00
ATOM   4062  CXT CXT Z2183     -71.858 -32.653   5.828  1.00  0.00
ATOM   4063  CXU CXU Z2184     -23.726 -29.878   7.576  1.00  0.00
ATOM   4064  CXV CXV Z2185      66.889  38.698 -59.451  1.00  0.00
ATOM   4065  CXW CXW Z2186      89.076  12.767  41.092  1.00  0.00
ATOM   4066  CXX CXX Z2187      48.960  12.430  84.887  1.00  0.00
ATOM   4067  CXY CXY Z2188     -12.393  79.612 -43.405  1.00  0.00
ATOM   4068  CXZ CXZ Z2189      21.852  19.300  80.972  1.00  0.00
ATOM   4069  CYA CYA Z2190      45.337   3.183 -47.275  1.00  0.00
ATOM   4070  CYB CYB Z2191     -64.106 -10.628 -17.868  1.00  0.00
ATOM   4071  CYC CYC Z2192      24.553  11.127  40.730  1.00  0.00
ATOM   4072  CYD CYD Z2193     -71.092  46.720   1.862  1.00  0.00
ATOM   4073  CYE CYE Z2194     -55.389  -3.825 -86.573  1.00  0.00
ATOM   4074  CYF CYF Z2195      80.222 -63.857  21.974  1.00  0.00
ATOM   4075  CYG CYG Z2196     -22.250 -38.067  26.009  1.00  0.00
ATOM   4076  CYH CYH Z2197      51.392  22.520 -56.089  1.00  0.00
ATOM   4077  CYI CYI Z2198     -61.399 -81.402 -48.101  1.00  0.00
ATOM   4078  CYJ CYJ Z2199     -30.775  25.066  80.299  1.00  0.00
ATOM   4079  CYK CYK Z2200      30.057 -24.225  35.038  1.00  0.00
ATOM   4080  CYL CYL Z2201      79.711 -17.063  16.020  1.00  0.00
ATOM   4081  CYM CYM Z2202     -43.191 -72.963 -32.143  1.00  0.00
ATOM   4082  CYN CYN Z2203      60.983 -51.197 -65.766  1.00  0.00
ATOM   4083  CYO CYO Z2204      21.636 -29.573 -33.244  1.00  0.00
ATOM   4084  CYP CYP Z2205      47.118 -88.987  88.265  1.00  0.00
ATOM   4085  CYQ CYQ Z2206      24.218  33.967   8.772  1.00  0.00
ATOM   4086  CYR CYR Z2207     -22.992   9.475 -43.060  1.00  0.00
ATOM   4087  CYS CYS Z2208      66.021 -13.902   4.306  1.00  0.00
ATOM   4088  CYT CYT Z2209      25.245  51.878 -13.751  1.00  0.00
ATOM   4089  CYU CYU Z2210     -79.183  17.091  75.631  1.00  0.00
ATOM   4090  CYV CYV Z2211     -11.131  69.395  66.100  1.00  0.00
ATOM   4091  CYW CYW Z2212      51.156  44.984 -72.790  1.00  0.00
ATOM   4092  CYX CYX Z2213     -75.834  66.793 -61.547  1.00  0.00
ATOM   4093  CYY CYY Z2214     -72.021 -11.611  26.929  1.00  0.00
ATOM   4094  CYZ CYZ Z2215     -42.254  18.768 -78.164  1.00  0.00
ATOM   4095  CZA CZA Z2216      71.924  66.349  38.161  1.00  0.00
ATOM   4096  CZB CZB Z2217     -81.830 -56.996  21.326  1.00  0.00
ATOM   4097  CZC CZC Z2218      59.271  42.704  30.110  1.00  0.00
ATOM   4098  CZD CZD Z2219     -25.798   6.717 -25.855  1.00  0.00
ATOM   4099  CZE CZE Z2220     -61.021  -5.046  47.340  1.00  0.00
ATOM   4100  CZF CZF Z2221     -35.876 -42.201 -39.054  1.00  0.00
ATOM   4101  CZG CZG Z2222      19.465 -48.572 -43.518  1.00  0.00
ATOM   4102  CZH CZH Z2223     -51.199 -52.467   2.576  1.00  0.00
ATOM   4103  CZI CZI Z2224     -31.571 -83.854  39.717  1.00  0.00
ATOM   4104  CZJ CZJ Z2225      65.532  50.219   3.413  1.00  0.00
ATOM   4105  CZK CZK Z2226     -21.925  -2.140  88.527  1.00  0.00
ATOM   4106  CZL CZL Z2227      83.434   3.612 -76.726  1.00  0.00
ATOM   4107  CZM CZM Z2228       5.259 -50.440  88.174  1.00  0.00
ATOM   4108  CZN CZN Z2229      16.246 -33.557  64.891  1.00  0.00
ATOM   4109  CZO CZO Z2230      80.826 -28.671  36.010  1.00  0.00
ATOM   4110  CZP CZP Z2231     -41.665   5.541  72.555  1.00  0.00
ATOM   4111  CZQ CZQ Z2232     -61.479   7.018 -78.586  1.00  0.00
ATOM   4112  CZR CZR Z2233     -78.109  29.290  57.538  1.00  0.00
ATOM   4113  CZS CZS Z2234     -66.476 -87.202  43.260  1.00  0.00
ATOM   4114  CZT CZT Z2235      67.647  83.423  49.864  1.00  0.00
ATOM   4115  CZU CZU Z2236     -84.018  -3.908 -62.394  1.00  0.00
ATOM   4116  CZV CZV Z2237      28.008  32.680 -65.740  1.00  0.00
ATOM   4117  CZW CZW Z2238       7.248 -81.232 -70.655  1.00  0.00
ATOM   4118  CZX CZX Z2239      17.172 -43.950  80.453  1.00  0.00
ATOM   4119  CZY CZY Z2240     -23.766   6.797 -82.185  1.00  0.00
ATOM   4120  CZZ CZZ Z2241      43.692  -1.208  23.811  1.00  0.00
ATOM   4121  DAA DAA Z2242      28.076  -2.689  81.066  1.00  0.00
ATOM   4122  DAB DAB Z2243      67.653  40.039  73.648  1.00  0.00
ATOM   4123  DAC DAC Z2244      17.869  -2.806  52.077  1.00  0.00
ATOM   4124  DAD DAD Z2245     -19.420  57.173 -23.555  1.00  0.00
ATOM   4125  DAE DAE Z2246      31.357  46.513 -64.347  1.00  0.00
ATOM   4126  DAF DAF Z2247      66.892 -71.761 -79.391  1.00  0.00
ATOM   4127  DAG DAG Z2248     -61.995 -45.146  87.016  1.00  0.00
ATOM   4128  DAH DAH Z2249      52.850 -52.541  14.833  1.00  0.00
ATOM   4129  DAI DAI Z2250      80.041  39.229  80.835  1.00  0.00
ATOM   4130  DAJ DAJ Z2251      78.798  -9.132  34.372  1.00  0.00
ATOM   4131  DAK DAK Z2252     -26.334 -11.415  36.978  1.00  0.00
ATOM   4132  DAL DAL Z2253       6.707  15.210  21.800  1.00  0.00
ATOM   4133  DAM DAM Z2254     -81.553 -12.239 -31.078  1.00  0.00
ATOM   4134  DAN DAN Z2255      69.012  33.196  61.992  1.00  0.00
ATOM   4135  DAO DAO Z2256      81.235 -62.953  49.995  1.00  0.00
ATOM   4136  DAP DAP Z2257     -61.836 -39.351  63.136  1.00  0.00
ATOM   4137  DAQ DAQ Z2258      86.946 -79.519  29.643  1.00  0.00
ATOM   4138  DAR DAR Z2259      59.120  37.296  -0.071  1.00  0.00
ATOM   4139  DAS DAS Z2260      26.276  23.758  -7.754  1.00  0.00
ATOM   4140  DAT DAT Z2261     -81.656  -8.426  -4.225  1.00  0.00
ATOM   4141  DAU DAU Z2262       0.951 -69.161  75.255  1.00  0.00
ATOM   4142  DAV DAV Z2263     -25.470  54.767  16.817  1.00  0.00
ATOM   4143  DAW DAW Z2264     -26.013  47.543 -10.854  1.00  0.00
ATOM   4144  DAX DAX Z2265      34.279  14.779 -39.324  1.00  0.00
ATOM   4145  DAY DAY Z2266       1.411  46.452  47.757  1.00  0.00
ATOM   4146  DAZ DAZ Z2267     -10.139  63.949 -48.343  1.00  0.00
ATOM   4147  DBA DBA Z2268     -35.873  53.742 -63.701  1.00  0.00
ATOM   4148  DBB DBB Z2269      73.521  23.584 -18.745  1.00  0.00
ATOM   4149  DBC DBC Z2270      86.274  46.443  45.237  1.00  0.00
ATOM   4150  DBD DBD Z2271     -38.161  33.528 -64.965  1.00  0.00
ATOM   4151  DBE DBE Z2272      -9.307 -31.359 -14.239  1.00  0.00
ATOM   4152  DBF DBF Z2273      10.450 -15.232  38.091  1.00  0.00
ATOM   4153  DBG DBG Z2274      59.959  75.954  34.190  1.00  0.00
ATOM   4154  DBH DBH Z2275      -5.859 -59.770  26.441  1.00  0.00
ATOM   4155  DBI DBI Z2276      82.004  30.601  57.313  1.00  0.00
ATOM   4156  DBJ DBJ Z2277     -56.837 -52.830 -37.856  1.00  0.00
ATOM   4157  DBK DBK Z2278      50.229 -89.738 -84.833  1.00  0.00
ATOM   4158  DBL DBL Z2279      52.075  12.843   2.735  1.00  0.00
ATOM   4159  DBM DBM Z2280     -18.990 -54.651  86.955  1.00  0.00
ATOM   4160  DBN DBN Z2281      53.916  -5.142  -1.534  1.00  0.00
ATOM   4161  DBO DBO Z2282     -62.006 -22.360  83.655  1.00  0.00
ATOM   4162  DBP DBP Z2283       7.332 -84.070  72.996  1.00  0.00
ATOM   4163  DBQ DBQ Z2284     -80.680  79.801  31.450  1.00  0.00
ATOM   4164  DBR DBR Z2285       8.185  12.453 -74.860  1.00  0.00
ATOM   4165  DBS DBS Z2286     -75.724 -67.898  84.238  1.00  0.00
ATOM   4166  DBT DBT Z2287     -68.491  77.196 -28.438  1.00  0.00
ATOM   4167  DBU DBU Z2288     -75.226  40.199  18.670  1.00  0.00
ATOM   4168  DBV DBV Z2289      23.830  33.250  41.669  1.00  0.00
ATOM   4169  DBW DBW Z2290      31.965  68.605 -37.709  1.00  0.00
ATOM   4170  DBX DBX Z2291     -76.946  77.809   5.098  1.00  0.00
ATOM   4171  DBY DBY Z2292      83.661 -16.596 -12.610  1.00  0.00
ATOM   4172  DBZ DBZ Z2293      11.228  62.741 -49.258  1.00  0.00
ATOM   4173  DCA DCA Z2294      83.412  51.984 -81.764  1.00  0.00
ATOM   4174  DCB DCB Z2295      38.803 -75.229 -80.831  1.00  0.00
ATOM   4175  DCC DCC Z2296      33.802 -26.314 -44.093  1.00  0.00
ATOM   4176  DCD DCD Z2297      64.607  78.449  13.879  1.00  0.00
ATOM   4177  DCE DCE Z2298      69.476 -89.118 -49.944  1.00  0.00
ATOM   4178  DCF DCF Z2299      71.483 -59.047 -78.888  1.00  0.00
ATOM   4179  DCG DCG Z2300     -62.593 -74.552  84.232  1.00  0.00
ATOM   4180  DCH DCH Z2301     -74.430 -24.294 -78.697  1.00  0.00
ATOM   4181  DCI DCI Z2302      75.570  18.699  44.257  1.00  0.00
ATOM   4182  DCJ DCJ Z2303      40.882  29.577 -82.578  1.00  0.00
ATOM   4183  DCK DCK Z2304      84.767  75.580 -81.698  1.00  0.00
ATOM   4184  DCL DCL Z2305      88.115 -61.561  11.077  1.00  0.00
ATOM   4185  DCM DCM Z2306       0.628  33.026 -60.156  1.00  0.00
ATOM   4186  DCN DCN Z2307      30.721  54.930 -84.397  1.00  0.00
ATOM   4187  DCO DCO Z2308      58.548 -82.144 -75.584  1.00  0.00
ATOM   4188  DCP DCP Z2309      -4.637 -85.941  19.643  1.00  0.00
ATOM   4189  DCQ DCQ Z2310     -76.188  54.385  73.239  1.00  0.00
ATOM   4190  DCR DCR Z2311      81.612 -28.014  77.815  1.00  0.00
ATOM   4191  DCS DCS Z2312      84.351  47.541 -13.487  1.00  0.00
ATOM   4192  DCT DCT Z2313      36.587  37.520  84.722  1.00  0.00
ATOM   4193  DCU DCU Z2314     -37.104 -89.449  66.174  1.00  0.00
ATOM   4194  DCV DCV Z2315      58.089  39.612  17.072  1.00  0.00
ATOM   4195  DCW DCW Z2316      89.814  59.675 -39.893  1.00  0.00
ATOM   4196  DCX DCX Z2317      85.727 -13.735 -45.683  1.00  0.00
ATOM   4197  DCY DCY Z2318      50.774  72.567 -82.234  1.00  0.00
ATOM   4198  DCZ DCZ Z2319      13.960  17.346  10.693  1.00  0.00
ATOM   4199  DDA DDA Z2320     -76.166 -53.674  84.497  1.00  0.00
ATOM   4200  DDB DDB Z2321      -1.744  40.464  81.680  1.00  0.00
ATOM   4201  DDC DDC Z2322      55.521 -50.446  81.781  1.00  0.00
ATOM   4202  DDD DDD Z2323     -20.070 -75.318  48.767  1.00  0.00
ATOM   4203  DDE DDE Z2324     -59.714  67.281 -79.057  1.00  0.00
ATOM   4204  DDF DDF Z2325      53.603  -8.191 -25.408  1.00  0.00
ATOM   4205  DDG DDG Z2326      42.859 -66.641 -17.648  1.00  0.00
ATOM   4206  DDH DDH Z2327     -11.705 -63.859  71.179  1.00  0.00
ATOM   4207  DDI DDI Z2328      39.753  75.787  53.964  1.00  0.00
ATOM   4208  DDJ DDJ Z2329      88.478 -46.738 -70.486  1.00  0.00
ATOM   4209  DDK DDK Z2330     -75.471 -20.631 -41.628  1.00  0.00
ATOM   4210  DDL DDL Z2331       6.472 -71.035 -86.805  1.00  0.00
ATOM   4211  DDM DDM Z2332     -12.220 -69.518 -73.325  1.00  0.00
ATOM   4212  DDN DDN Z2333     -10.560  13.100  86.496  1.00  0.00
ATOM   4213  DDO DDO Z2334      38.567  28.999  37.982  1.00  0.00
ATOM   4214  DDP DDP Z2335     -23.775  -4.075  48.245  1.00  0.00
ATOM   4215  DDQ DDQ Z2336      43.452 -76.205 -44.439  1.00  0.00
ATOM   4216  DDR DDR Z2337      23.754   8.823  19.499  1.00  0.00
ATOM   4217  DDS DDS Z2338      56.141 -50.169  35.712  1.00  0.00
ATOM   4218  DDT DDT Z2339      25.808  71.739  18.463  1.00  0.00
ATOM   4219  DDU DDU Z2340      -7.202  51.389  59.940  1.00  0.00
ATOM   4220  DDV DDV Z2341      10.651  35.770 -74.594  1.00  0.00
ATOM   4221  DDW DDW Z2342     -49.794 -85.692  -0.270  1.00  0.00
ATOM   4222  DDX DDX Z2343     -39.401 -31.592 -61.166  1.00  0.00
ATOM   4223  DDY DDY Z2344      13.409  -0.191  86.788  1.00  0.00
ATOM   4224  DDZ DDZ Z2345     -75.424   9.137   0.832  1.00  0.00
ATOM   4225  DEA DEA Z2346     -68.410  10.821  53.086  1.00  0.00
ATOM   4226  DEB DEB Z2347      36.908  46.714  32.392  1.00  0.00
ATOM   4227  DEC DEC Z2348     -46.845 -29.615  86.336  1.00  0.00
ATOM   4228  DED DED Z2349      58.923  84.096  74.176  1.00  0.00
ATOM   4229  DEE DEE Z2350     -26.617  59.661  59.634  1.00  0.00
ATOM   4230  DEF DEF Z2351     -63.511  26.896  60.584  1.00  0.00
ATOM   4231  DEG DEG Z2352      -0.979   2.965 -79.416  1.00  0.00
ATOM   4232  DEH DEH Z2353      88.865 -70.269 -70.095  1.00  0.00
ATOM   4233  DEI DEI Z2354     -32.595  80.402  68.579  1.00  0.00
ATOM   4234  DEJ DEJ Z2355     -81.472 -46.049  60.307  1.00  0.00
ATOM   4235  DEK DEK Z2356      35.076  54.914  -2.853  1.00  0.00
ATOM   4236  DEL DEL Z2357     -33.805 -71.112  39.471  1.00  0.00
ATOM   4237  DEM DEM Z2358      46.686  16.343  19.900  1.00  0.00
ATOM   4238  DEN DEN Z2359     -80.259  58.050 -26.768  1.00  0.00
ATOM   4239  DEO DEO Z2360      47.919  69.514  83.750  1.00  0.00
ATOM   4240  DEP DEP Z2361      31.778  77.881 -22.768  1.00  0.00
ATOM   4241  DEQ DEQ Z2362     -18.598   5.021 -67.598  1.00  0.00
ATOM   4242  DER DER Z2363     -63.165 -65.519  31.917  1.00  0.00
ATOM   4243  DES DES Z2364      66.914  54.281  77.335  1.00  0.00
ATOM   4244  DET DET Z2365      65.915  -1.147 -10.278  1.00  0.00
ATOM   4245  DEU DEU Z2366      -7.672 -86.020  -3.700  1.00  0.00
ATOM   4246  DEV DEV Z2367     -78.743  -0.424  51.651  1.00  0.00
ATOM   4247  DEW DEW Z2368      53.271 -45.731 -76.443  1.00  0.00
ATOM   4248  DEX DEX Z2369      42.319  18.095  62.786  1.00  0.00
ATOM   4249  DEY DEY Z2370     -71.388  79.778 -47.848  1.00  0.00
ATOM   4250  DEZ DEZ Z2371      79.766 -34.623 -54.106  1.00  0.00
ATOM   4251  DFA DFA Z2372     -44.805 -70.737  84.651  1.00  0.00
ATOM   4252  DFB DFB Z2373      50.996 -89.040 -27.520  1.00  0.00
ATOM   4253  DFC DFC Z2374      14.790 -10.085 -81.364  1.00  0.00
ATOM   4254  DFD DFD Z2375     -76.805 -63.414 -83.080  1.00  0.00
ATOM   4255  DFE DFE Z2376       1.277  85.213 -31.003  1.00  0.00
ATOM   4256  DFF DFF Z2377      21.566   6.968 -25.099  1.00  0.00
ATOM   4257  DFG DFG Z2378      79.198  76.296  62.002  1.00  0.00
ATOM   4258  DFH DFH Z2379     -11.018 -11.811 -23.527  1.00  0.00
ATOM   4259  DFI DFI Z2380      25.901 -87.322   0.879  1.00  0.00
ATOM   4260  DFJ DFJ Z2381     -11.097  18.261  36.504  1.00  0.00
ATOM   4261  DFK DFK Z2382      27.033   9.154 -79.223  1.00  0.00
ATOM   4262  DFL DFL Z2383      61.751  62.764   6.652  1.00  0.00
ATOM   4263  DFM DFM Z2384     -48.149 -88.555 -69.977  1.00  0.00
ATOM   4264  DFN DFN Z2385      62.914 -39.123   6.697  1.00  0.00
ATOM   4265  DFO DFO Z2386     -62.381 -55.133  11.514  1.00  0.00
ATOM   4266  DFP DFP Z2387      48.274  44.572  59.991  1.00  0.00
ATOM   4267  DFQ DFQ Z2388      37.454 -81.651  28.799  1.00  0.00
ATOM   4268  DFR DFR Z2389      49.014 -61.566  36.224  1.00  0.00
ATOM   4269  DFS DFS Z2390      24.037 -52.186 -62.483  1.00  0.00
ATOM   4270  DFT DFT Z2391      72.026  19.390 -42.384  1.00  0.00
ATOM   4271  DFU DFU Z2392      79.865  80.016  41.430  1.00  0.00
ATOM   4272  DFV DFV Z2393      70.435 -65.570  86.957  1.00  0.00
ATOM   4273  DFW DFW Z2394      85.343  18.623 -45.741  1.00  0.00
ATOM   4274  DFX DFX Z2395     -18.213 -50.369  13.937  1.00  0.00
ATOM   4275  DFY DFY Z2396     -13.763  19.774 -37.355  1.00  0.00
ATOM   4276  DFZ DFZ Z2397      52.164  83.720 -72.212  1.00  0.00
ATOM   4277  DGA DGA Z2398       1.967 -33.954  44.241  1.00  0.00
ATOM   4278  DGB DGB Z2399      89.507  -6.012  81.489  1.00  0.00
ATOM   4279  DGC DGC Z2400     -30.634 -88.039 -11.355  1.00  0.00
ATOM   4280  DGD DGD Z2401      40.708 -36.126  48.327  1.00  0.00
ATOM   4281  DGE DGE Z2402      59.995 -23.086 -44.760  1.00  0.00
ATOM   4282  DGF DGF Z2403      72.698  27.502  86.816  1.00  0.00
ATOM   4283  DGG DGG Z2404     -21.959  64.816  88.283  1.00  0.00
ATOM   4284  DGH DGH Z2405     -26.753   8.218  24.681  1.00  0.00
ATOM   4285  DGI DGI Z2406     -65.038 -36.286 -27.505  1.00  0.00
ATOM   4286  DGJ DGJ Z2407      14.415  83.230 -82.678  1.00  0.00
ATOM   4287  DGK DGK Z2408     -74.287  82.816  80.220  1.00  0.00
ATOM   4288  DGL DGL Z2409     -79.278 -17.274  79.001  1.00  0.00
ATOM   4289  DGM DGM Z2410      75.136 -35.495 -79.251  1.00  0.00
ATOM   4290  DGN DGN Z2411      86.652 -49.813  65.440  1.00  0.00
ATOM   4291  DGO DGO Z2412      -6.374  30.215  48.087  1.00  0.00
ATOM   4292  DGP DGP Z2413      49.291 -17.744 -53.362  1.00  0.00
ATOM   4293  DGQ DGQ Z2414       7.393 -82.736  -2.536  1.00  0.00
ATOM   4294  DGR DGR Z2415     -39.612  41.018  89.457  1.00  0.00
ATOM   4295  DGS DGS Z2416       0.156  25.137 -68.832  1.00  0.00
ATOM   4296  DGT DGT Z2417      85.934 -29.731 -64.321  1.00  0.00
ATOM   4297  DGU DGU Z2418     -60.973 -84.153  24.976  1.00  0.00
ATOM   4298  DGV DGV Z2419     -60.998 -65.319 -20.839  1.00  0.00
ATOM   4299  DGW DGW Z2420     -84.879 -70.877  73.592  1.00  0.00
ATOM   4300  DGX DGX Z2421     -11.975 -64.239  53.826  1.00  0.00
ATOM   4301  DGY DGY Z2422      40.477 -48.834  87.347  1.00  0.00
ATOM   4302  DGZ DGZ Z2423     -33.594 -57.832  -6.372  1.00  0.00
ATOM   4303  DHA DHA Z2424     -24.691 -84.553  62.235  1.00  0.00
ATOM   4304  DHB DHB Z2425      40.351   4.361  -5.764  1.00  0.00
ATOM   4305  DHC DHC Z2426     -39.625  46.701  13.897  1.00  0.00
ATOM   4306  DHD DHD Z2427      50.011  15.855 -77.195  1.00  0.00
ATOM   4307  DHE DHE Z2428      72.718 -36.864  51.996  1.00  0.00
ATOM   4308  DHF DHF Z2429     -51.175  66.490  71.047  1.00  0.00
ATOM   4309  DHG DHG Z2430      64.107 -61.655  77.883  1.00  0.00
ATOM   4310  DHH DHH Z2431       1.664   0.002  75.529  1.00  0.00
ATOM   4311  DHI DHI Z2432     -47.538 -14.996  17.659  1.00  0.00
ATOM   4312  DHJ DHJ Z2433     -18.782  68.775  24.421  1.00  0.00
ATOM   4313  DHK DHK Z2434      86.837 -87.673 -47.084  1.00  0.00
ATOM   4314  DHL DHL Z2435     -20.381  54.347  36.210  1.00  0.00
ATOM   4315  DHM DHM Z2436     -40.409 -11.537  63.229  1.00  0.00
ATOM   4316  DHN DHN Z2437     -76.123  32.899  83.279  1.00  0.00
ATOM   4317  DHO DHO Z2438     -17.491 -21.691 -44.668  1.00  0.00
ATOM   4318  DHP DHP Z2439      -1.431   7.502  21.050  1.00  0.00
ATOM   4319  DHQ DHQ Z2440      13.830  72.131  85.039  1.00  0.00
ATOM   4320  DHR DHR Z2441      68.760  39.230  38.052  1.00  0.00
ATOM   4321  DHS DHS Z2442      73.281  85.156 -38.924  1.00  0.00
ATOM   4322  DHT DHT Z2443      87.209  70.703  84.433  1.00  0.00
ATOM   4323  DHU DHU Z2444      76.390   9.864  80.222  1.00  0.00
ATOM   4324  DHV DHV Z2445     -24.145  78.117   1.563  1.00  0.00
ATOM   4325  DHW DHW Z2446      50.833 -60.551 -83.062  1.00  0.00
ATOM   4326  DHX DHX Z2447     -26.847  13.728  45.276  1.00  0.00
ATOM   4327  DHY DHY Z2448      16.651 -47.601  -2.640  1.00  0.00
ATOM   4328  DHZ DHZ Z2449     -23.632 -19.571  54.785  1.00  0.00
ATOM   4329  DIA DIA Z2450      47.395 -16.747 -76.698  1.00  0.00
ATOM   4330  DIB DIB Z2451     -22.878  77.586  80.611  1.00  0.00
ATOM   4331  DIC DIC Z2452      82.941   9.419 -29.606  1.00  0.00
ATOM   4332  DID DID Z2453       2.887   1.104  42.448  1.00  0.00
ATOM   4333  DIE DIE Z2454      -5.512  65.549  81.173  1.00  0.00
ATOM   4334  DIF DIF Z2455      15.647 -75.877 -21.233  1.00  0.00
ATOM   4335  DIG DIG Z2456     -10.050  62.489 -81.412  1.00  0.00
ATOM   4336  DIH DIH Z2457      48.771  53.153  34.355  1.00  0.00
ATOM   4337  DII DII Z2458     -43.394  50.672 -47.613  1.00  0.00
ATOM   4338  DIJ DIJ Z2459      -0.541  29.349   5.862  1.00  0.00
ATOM   4339  DIK DIK Z2460     -35.689  33.093  15.040  1.00  0.00
ATOM   4340  DIL DIL Z2461     -77.466 -22.888 -17.143  1.00  0.00
ATOM   4341  DIM DIM Z2462      77.762  -9.412 -68.907  1.00  0.00
ATOM   4342  DIN DIN Z2463      11.387  44.165  55.425  1.00  0.00
ATOM   4343  DIO DIO Z2464     -15.231  33.769  39.612  1.00  0.00
ATOM   4344  DIP DIP Z2465     -36.685 -16.321 -83.669  1.00  0.00
ATOM   4345  DIQ DIQ Z2466       4.618 -68.056  24.257  1.00  0.00
ATOM   4346  DIR DIR Z2467       1.433  36.067  -7.380  1.00  0.00
ATOM   4347  DIS DIS Z2468     -63.271 -55.082 -10.370  1.00  0.00
ATOM   4348  DIT DIT Z2469     -22.574 -75.577  -5.711  1.00  0.00
ATOM   4349  DIU DIU Z2470     -41.483   2.994  25.885  1.00  0.00
ATOM   4350  DIV DIV Z2471     -85.396 -72.677 -86.405  1.00  0.00
ATOM   4351  DIW DIW Z2472      25.767 -15.009  45.625  1.00  0.00
ATOM   4352  DIX DIX Z2473     -85.790  54.782  24.922  1.00  0.00
ATOM   4353  DIY DIY Z2474      65.013 -41.073 -62.130  1.00  0.00
ATOM   4354  DIZ DIZ Z2475     -66.702  24.608  87.585  1.00  0.00
ATOM   4355  DJA DJA Z2476     -21.975 -21.694  68.534  1.00  0.00
ATOM   4356  DJB DJB Z2477      10.228 -59.095 -70.950  1.00  0.00
ATOM   4357  DJC DJC Z2478      19.840 -85.088 -10.510  1.00  0.00
ATOM   4358  DJD DJD Z2479     -17.089 -32.441  41.566  1.00  0.00
ATOM   4359  DJE DJE Z2480      69.010 -49.554  36.519  1.00  0.00
ATOM   4360  DJF DJF Z2481      82.561  41.282 -52.301  1.00  0.00
ATOM   4361  DJG DJG Z2482      -1.308  78.047 -59.857  1.00  0.00
ATOM   4362  DJH DJH Z2483      87.651  33.490  36.175  1.00  0.00
ATOM   4363  DJI DJI Z2484      -2.080 -74.891  60.877  1.00  0.00
ATOM   4364  DJJ DJJ Z2485     -80.000 -59.507  40.813  1.00  0.00
ATOM   4365  DJK DJK Z2486      72.045  64.548 -82.707  1.00  0.00
ATOM   4366  DJL DJL Z2487      31.235  -7.084 -28.722  1.00  0.00
ATOM   4367  DJM DJM Z2488      31.625  51.208  45.481  1.00  0.00
ATOM   4368  DJN DJN Z2489      88.017 -29.191  51.641  1.00  0.00
ATOM   4369  DJO DJO Z2490      35.961  58.691 -22.614  1.00  0.00
ATOM   4370  DJP DJP Z2491      58.171  78.953 -33.312  1.00  0.00
ATOM   4371  DJQ DJQ Z2492      77.833  31.648 -47.310  1.00  0.00
ATOM   4372  DJR DJR Z2493     -32.310 -72.409  89.131  1.00  0.00
ATOM   4373  DJS DJS Z2494      41.186 -67.465  23.058  1.00  0.00
ATOM   4374  DJT DJT Z2495     -25.419 -52.833  56.870  1.00  0.00
ATOM   4375  DJU DJU Z2496      82.943  11.814  23.386  1.00  0.00
ATOM   4376  DJV DJV Z2497     -25.064  32.756  51.204  1.00  0.00
ATOM   4377  DJW DJW Z2498     -16.116  33.575  85.276  1.00  0.00
ATOM   4378  DJX DJX Z2499      79.213 -42.400  76.536  1.00  0.00
ATOM   4379  DJY DJY Z2500     -81.871 -37.617 -42.420  1.00  0.00
ATOM   4380  DJZ DJZ Z2501     -32.600  58.795  78.725  1.00  0.00
ATOM   4381  DKA DKA Z2502     -44.430  34.883 -22.534  1.00  0.00
ATOM   4382  DKB DKB Z2503     -12.213  50.792 -80.370  1.00  0.00
ATOM   4383  DKC DKC Z2504      87.071  80.722 -53.314  1.00  0.00
ATOM   4384  DKD DKD Z2505      88.632  38.718 -70.017  1.00  0.00
ATOM   4385  DKE DKE Z2506      45.052 -68.034  87.047  1.00  0.00
ATOM   4386  DKF DKF Z2507      79.897 -68.916 -85.369  1.00  0.00
ATOM   4387  DKG DKG Z2508      25.450  27.204  58.053  1.00  0.00
ATOM   4388  DKH DKH Z2509      -1.930 -24.678 -25.946  1.00  0.00
ATOM   4389  DKI DKI Z2510     -56.210  85.448  67.378  1.00  0.00
ATOM   4390  DKJ DKJ Z2511     -49.757  25.863  -7.467  1.00  0.00
ATOM   4391  DKK DKK Z2512      74.365  20.404 -75.557  1.00  0.00
ATOM   4392  DKL DKL Z2513     -22.124  41.167 -47.822  1.00  0.00
ATOM   4393  DKM DKM Z2514      20.187  79.462 -69.823  1.00  0.00
ATOM   4394  DKN DKN Z2515     -34.212 -75.789 -49.122  1.00  0.00
ATOM   4395  DKO DKO Z2516      66.288 -80.252  43.489  1.00  0.00
ATOM   4396  DKP DKP Z2517      67.527   3.493 -60.187  1.00  0.00
ATOM   4397  DKQ DKQ Z2518     -73.931  37.730  35.679  1.00  0.00
ATOM   4398  DKR DKR Z2519     -65.446  -7.058 -61.421  1.00  0.00
ATOM   4399  DKS DKS Z2520       2.672  22.217  83.897  1.00  0.00
ATOM   4400  DKT DKT Z2521      10.328 -29.078  83.813  1.00  0.00
ATOM   4401  DKU DKU Z2522      31.823  60.178  82.035  1.00  0.00
ATOM   4402  DKV DKV Z2523      -9.820  84.940  10.904  1.00  0.00
ATOM   4403  DKW DKW Z2524       5.796 -56.417 -52.627  1.00  0.00
ATOM   4404  DKX DKX Z2525      19.855 -63.945 -36.522  1.00  0.00
ATOM   4405  DKY DKY Z2526      15.994   0.388  66.894  1.00  0.00
ATOM   4406  DKZ DKZ Z2527     -19.338 -85.870 -57.880  1.00  0.00
ATOM   4407  DLA DLA Z2528     -32.322  27.806 -84.125  1.00  0.00
ATOM   4408  DLB DLB Z2529      70.149   7.937  22.632  1.00  0.00
ATOM   4409  DLC DLC Z2530     -59.001 -84.964 -24.867  1.00  0.00
ATOM   4410  DLD DLD Z2531      37.874 -16.655 -58.963  1.00  0.00
ATOM   4411  DLE DLE Z2532      47.431  81.695  66.255  1.00  0.00
ATOM   4412  DLF DLF Z2533     -58.114 -50.403  29.100  1.00  0.00
ATOM   4413  DLG DLG Z2534     -63.388 -78.173  70.150  1.00  0.00
ATOM   4414  DLH DLH Z2535     -11.819  22.713 -84.515  1.00  0.00
ATOM   4415  DLI DLI Z2536      -5.599 -27.812 -84.324  1.00  0.00
ATOM   4416  DLJ DLJ Z2537     -41.863  79.594  33.703  1.00  0.00
ATOM   4417  DLK DLK Z2538     -49.059 -38.258  11.899  1.00  0.00
ATOM   4418  DLL DLL Z2539      34.756 -80.550  -3.811  1.00  0.00
ATOM   4419  DLM DLM Z2540     -64.170  39.175  44.178  1.00  0.00
ATOM   4420  DLN DLN Z2541      52.537  50.981  85.059  1.00  0.00
ATOM   4421  DLO DLO Z2542     -42.537 -11.644  86.690  1.00  0.00
ATOM   4422  DLP DLP Z2543     -83.212 -66.926 -51.813  1.00  0.00
ATOM   4423  DLQ DLQ Z2544      60.050  14.284  60.679  1.00  0.00
ATOM   4424  DLR DLR Z2545     -29.920  59.884   0.424  1.00  0.00
ATOM   4425  DLS DLS Z2546     -19.855  74.427 -35.129  1.00  0.00
ATOM   4426  DLT DLT Z2547      51.912 -29.531   0.174  1.00  0.00
ATOM   4427  DLU DLU Z2548      88.000  12.657 -14.470  1.00  0.00
ATOM   4428  DLV DLV Z2549     -41.705 -86.428 -20.117  1.00  0.00
ATOM   4429  DLW DLW Z2550     -71.558   4.208  89.600  1.00  0.00
ATOM   4430  DLX DLX Z2551     -60.048 -20.715 -23.230  1.00  0.00
ATOM   4431  DLY DLY Z2552      45.985  30.727  -5.537  1.00  0.00
ATOM   4432  DLZ DLZ Z2553     -68.984  64.275   4.367  1.00  0.00
ATOM   4433  DMA DMA Z2554      -6.280  48.925 -15.217  1.00  0.00
ATOM   4434  DMB DMB Z2555      -6.220  68.756 -29.996  1.00  0.00
ATOM   4435  DMC DMC Z2556      19.347 -70.065 -55.214  1.00  0.00
ATOM   4436  DMD DMD Z2557      -0.934 -11.992  42.684  1.00  0.00
ATOM   4437  DME DME Z2558      76.796 -42.485  23.010  1.00  0.00
ATOM   4438  DMF DMF Z2559       3.450   8.852  87.641  1.00  0.00
ATOM   4439  DMG DMG Z2560     -58.687 -89.112  74.938  1.00  0.00
ATOM   4440  DMH DMH Z2561     -40.477  61.701 -83.321  1.00  0.00
ATOM   4441  DMI DMI Z2562      -6.663  -8.971 -79.983  1.00  0.00
ATOM   4442  DMJ DMJ Z2563     -86.110  11.412  50.171  1.00  0.00
ATOM   4443  DMK DMK Z2564      70.916 -25.733 -22.633  1.00  0.00
ATOM   4444  DML DML Z2565     -29.130 -85.340 -77.933  1.00  0.00
ATOM   4445  DMM DMM Z2566     -72.855  67.590 -49.135  1.00  0.00
ATOM   4446  DMN DMN Z2567     -49.752  49.004 -69.192  1.00  0.00
ATOM   4447  DMO DMO Z2568     -59.384  18.336  72.087  1.00  0.00
ATOM   4448  DMP DMP Z2569      23.421  61.760 -30.420  1.00  0.00
ATOM   4449  DMQ DMQ Z2570     -77.729  69.172  48.297  1.00  0.00
ATOM   4450  DMR DMR Z2571      29.933 -54.136 -11.281  1.00  0.00
ATOM   4451  DMS DMS Z2572      81.057  47.367  16.438  1.00  0.00
ATOM   4452  DMT DMT Z2573      37.014  85.063 -29.884  1.00  0.00
ATOM   4453  DMU DMU Z2574     -32.066 -29.908 -71.157  1.00  0.00
ATOM   4454  DMV DMV Z2575      39.833  36.655  69.801  1.00  0.00
ATOM   4455  DMW DMW Z2576      88.790 -13.424  54.761  1.00  0.00
ATOM   4456  DMX DMX Z2577      65.172  17.036  78.241  1.00  0.00
ATOM   4457  DMY DMY Z2578     -77.076 -45.042  31.173  1.00  0.00
ATOM   4458  DMZ DMZ Z2579     -21.427 -13.639 -74.346  1.00  0.00
ATOM   4459  DNA DNA Z2580     -14.206  46.897  48.799  1.00  0.00
ATOM   4460  DNB DNB Z2581      40.629  68.955 -27.997  1.00  0.00
ATOM   4461  DNC DNC Z2582      79.753 -47.812 -86.650  1.00  0.00
ATOM   4462  DND DND Z2583     -41.960 -89.523 -48.093  1.00  0.00
ATOM   4463  DNE DNE Z2584     -18.068  30.738 -18.288  1.00  0.00
ATOM   4464  DNF DNF Z2585     -84.329  79.807  -9.273  1.00  0.00
ATOM   4465  DNG DNG Z2586     -80.109  17.611 -31.422  1.00  0.00
ATOM   4466  DNH DNH Z2587      14.839 -30.009  -5.100  1.00  0.00
ATOM   4467  DNI DNI Z2588     -66.644 -54.249 -83.014  1.00  0.00
ATOM   4468  DNJ DNJ Z2589      10.695  80.002  75.820  1.00  0.00
ATOM   4469  DNK DNK Z2590      18.633 -87.200  33.781  1.00  0.00
ATOM   4470  DNL DNL Z2591     -31.309 -56.566 -42.483  1.00  0.00
ATOM   4471  DNM DNM Z2592     -46.217  80.509 -79.696  1.00  0.00
ATOM   4472  DNN DNN Z2593     -83.816  61.244  13.342  1.00  0.00
ATOM   4473  DNO DNO Z2594      11.951  32.057  47.495  1.00  0.00
ATOM   4474  DNP DNP Z2595      22.765 -31.194 -53.692  1.00  0.00
ATOM   4475  DNQ DNQ Z2596     -78.610  84.245  58.654  1.00  0.00
ATOM   4476  DNR DNR Z2597      86.800  -2.243   2.307  1.00  0.00
ATOM   4477  DNS DNS Z2598     -27.217 -58.378 -21.715  1.00  0.00
ATOM   4478  DNT DNT Z2599     -77.812  -2.538 -19.669  1.00  0.00
ATOM   4479  DNU DNU Z2600      88.012  82.208 -23.853  1.00  0.00
ATOM   4480  DNV DNV Z2601      29.307  34.548  29.840  1.00  0.00
ATOM   4481  DNW DNW Z2602     -20.048 -56.736  23.406  1.00  0.00
ATOM   4482  DNX DNX Z2603      89.420 -45.709  83.738  1.00  0.00
ATOM   4483  DNY DNY Z2604      66.299  83.607  26.291  1.00  0.00
ATOM   4484  DNZ DNZ Z2605      79.247  50.525 -45.662  1.00  0.00
ATOM   4485  DOA DOA Z2606     -32.578  60.282 -21.756  1.00  0.00
ATOM   4486  DOB DOB Z2607      12.973 -25.067   9.966  1.00  0.00
ATOM   4487  DOC DOC Z2608      32.869  12.677  26.199  1.00  0.00
ATOM   4488  DOD DOD Z2609      80.213  62.975   2.920  1.00  0.00
ATOM   4489  DOE DOE Z2610      36.815 -36.367  59.327  1.00  0.00
ATOM   4490  DOF DOF Z2611      12.311  15.334  38.095  1.00  0.00
ATOM   4491  DOG DOG Z2612     -72.684 -25.147  34.460  1.00  0.00
ATOM   4492  DOH DOH Z2613     -85.312 -50.645  -4.647  1.00  0.00
ATOM   4493  DOI DOI Z2614      68.639  22.183  57.140  1.00  0.00
ATOM   4494  DOJ DOJ Z2615     -57.978  14.678 -65.836  1.00  0.00
ATOM   4495  DOK DOK Z2616      23.656 -66.914  -8.010  1.00  0.00
ATOM   4496  DOL DOL Z2617     -83.633 -23.217 -50.873  1.00  0.00
ATOM   4497  DOM DOM Z2618     -37.322  17.362 -63.056  1.00  0.00
ATOM   4498  DON DON Z2619     -29.779  68.148 -30.144  1.00  0.00
ATOM   4499  DOO DOO Z2620     -23.163  11.221  79.297  1.00  0.00
ATOM   4500  DOP DOP Z2621      19.983  -9.447  15.780  1.00  0.00
ATOM   4501  DOQ DOQ Z2622      46.976  80.830 -35.914  1.00  0.00
ATOM   4502  DOR DOR Z2623     -82.585  17.294  18.046  1.00  0.00
ATOM   4503  DOS DOS Z2624      -8.003 -58.749  40.521  1.00  0.00
ATOM   4504  DOT DOT Z2625      81.158  60.465  50.374  1.00  0.00
ATOM   4505  DOU DOU Z2626      46.241 -38.595  67.346  1.00  0.00
ATOM   4506  DOV DOV Z2627     -21.019 -83.361  11.759  1.00  0.00
ATOM   4507  DOW DOW Z2628     -57.446  85.427 -53.910  1.00  0.00
ATOM   4508  DOX DOX Z2629     -61.891 -72.766  51.755  1.00  0.00
ATOM   4509  DOY DOY Z2630      89.174  72.761  48.051  1.00  0.00
ATOM   4510  DOZ DOZ Z2631     -30.770  43.996 -35.294  1.00  0.00
ATOM   4511  DPA DPA Z2632     -48.928  28.965  78.430  1.00  0.00
ATOM   4512  DPB DPB Z2633     -81.030  34.602  68.731  1.00  0.00
ATOM   4513  DPC DPC Z2634      31.774 -66.341 -45.912  1.00  0.00
ATOM   4514  DPD DPD Z2635       7.999  85.056  65.859  1.00  0.00
ATOM   4515  DPE DPE Z2636     -83.106  -8.359 -52.969  1.00  0.00
ATOM   4516  DPF DPF Z2637      17.969 -44.970  23.754  1.00  0.00
ATOM   4517  DPG DPG Z2638      33.108  60.713  12.295  1.00  0.00
ATOM   4518  DPH DPH Z2639       6.908 -64.086  86.597  1.00  0.00
ATOM   4519  DPI DPI Z2640     -63.236 -89.641   9.199  1.00  0.00
ATOM   4520  DPJ DPJ Z2641     -32.842 -24.842  76.058  1.00  0.00
ATOM   4521  DPK DPK Z2642      69.564 -86.031 -83.273  1.00  0.00
ATOM   4522  DPL DPL Z2643     -33.416  42.286  43.875  1.00  0.00
ATOM   4523  DPM DPM Z2644     -55.021  86.172  43.162  1.00  0.00
ATOM   4524  DPN DPN Z2645     -59.566 -84.824 -80.948  1.00  0.00
ATOM   4525  DPO DPO Z2646      74.001 -44.018 -70.967  1.00  0.00
ATOM   4526  DPP DPP Z2647      32.239  72.693 -84.765  1.00  0.00
ATOM   4527  DPQ DPQ Z2648     -70.911 -71.020  15.967  1.00  0.00
ATOM   4528  DPR DPR Z2649     -81.737  30.120 -11.806  1.00  0.00
ATOM   4529  DPS DPS Z2650     -56.650  -7.767 -33.566  1.00  0.00
ATOM   4530  DPT DPT Z2651      24.136 -32.936 -17.957  1.00  0.00
ATOM   4531  DPU DPU Z2652      19.113  41.290 -86.126  1.00  0.00
ATOM   4532  DPV DPV Z2653      55.134  84.890 -22.060  1.00  0.00
ATOM   4533  DPW DPW Z2654     -24.597  23.915  33.674  1.00  0.00
ATOM   4534  DPX DPX Z2655       2.005  82.712 -79.496  1.00  0.00
ATOM   4535  DPY DPY Z2656      47.278 -28.445 -56.525  1.00  0.00
ATOM   4536  DPZ DPZ Z2657     -12.201 -26.149  50.838  1.00  0.00
ATOM   4537  DQA DQA Z2658      22.410 -81.798  21.691  1.00  0.00
ATOM   4538  DQB DQB Z2659     -34.940 -19.582  18.621  1.00  0.00
ATOM   4539  DQC DQC Z2660      22.804 -58.639  29.131  1.00  0.00
ATOM   4540  DQD DQD Z2661      10.144 -24.092 -78.198  1.00  0.00
ATOM   4541  DQE DQE Z2662     -46.039 -56.136 -21.302  1.00  0.00
ATOM   4542  DQF DQF Z2663      40.167 -83.583 -21.136  1.00  0.00
ATOM   4543  DQG DQG Z2664     -85.062  79.591 -26.900  1.00  0.00
ATOM   4544  DQH DQH Z2665     -63.858 -11.980  -3.005  1.00  0.00
ATOM   4545  DQI DQI Z2666     -48.588  10.037  36.599  1.00  0.00
ATOM   4546  DQJ DQJ Z2667     -69.062 -30.933 -58.906  1.00  0.00
ATOM   4547  DQK DQK Z2668     -19.628  54.017  86.553  1.00  0.00
ATOM   4548  DQL DQL Z2669      46.279 -40.108 -52.499  1.00  0.00
ATOM   4549  DQM DQM Z2670      86.402  82.401 -37.783  1.00  0.00
ATOM   4550  DQN DQN Z2671       3.770 -88.447 -15.974  1.00  0.00
ATOM   4551  DQO DQO Z2672      85.209  46.192 -32.582  1.00  0.00
ATOM   4552  DQP DQP Z2673      -3.382  76.215  27.996  1.00  0.00
ATOM   4553  DQQ DQQ Z2674      53.664 -82.399   0.956  1.00  0.00
ATOM   4554  DQR DQR Z2675     -65.191 -51.605  41.119  1.00  0.00
ATOM   4555  DQS DQS Z2676      54.501 -81.671 -40.813  1.00  0.00
ATOM   4556  DQT DQT Z2677     -62.657   2.472  34.748  1.00  0.00
ATOM   4557  DQU DQU Z2678       2.882 -85.360  85.888  1.00  0.00
ATOM   4558  DQV DQV Z2679       7.764   2.371  13.310  1.00  0.00
ATOM   4559  DQW DQW Z2680      50.327  33.230  37.544  1.00  0.00
ATOM   4560  DQX DQX Z2681     -84.267  44.492  11.876  1.00  0.00
ATOM   4561  DQY DQY Z2682      81.144 -35.478  66.837  1.00  0.00
ATOM   4562  DQZ DQZ Z2683      83.737 -87.397 -82.168  1.00  0.00
ATOM   4563  DRA DRA Z2684      60.591  66.175  -4.355  1.00  0.00
ATOM   4564  DRB DRB Z2685      59.730 -69.688  84.751  1.00  0.00
ATOM   4565  DRC DRC Z2686     -15.485 -43.670   6.101  1.00  0.00
ATOM   4566  DRD DRD Z2687      75.902  18.452  28.270  1.00  0.00
ATOM   4567  DRE DRE Z2688     -84.285 -59.238 -21.689  1.00  0.00
ATOM   4568  DRF DRF Z2689      15.646  52.052 -61.120  1.00  0.00
ATOM   4569  DRG DRG Z2690     -18.074 -68.753   8.674  1.00  0.00
ATOM   4570  DRH DRH Z2691      27.791  76.819  34.608  1.00  0.00
ATOM   4571  DRI DRI Z2692     -34.647 -56.568  86.979  1.00  0.00
ATOM   4572  DRJ DRJ Z2693      89.898  44.567  66.213  1.00  0.00
ATOM   4573  DRK DRK Z2694     -80.638 -20.840  61.641  1.00  0.00
ATOM   4574  DRL DRL Z2695     -76.801 -64.879 -39.509  1.00  0.00
ATOM   4575  DRM DRM Z2696      14.990  37.933  -0.780  1.00  0.00
ATOM   4576  DRN DRN Z2697      71.124  10.499  57.733  1.00  0.00
ATOM   4577  DRO DRO Z2698      27.853  -9.112 -83.141  1.00  0.00
ATOM   4578  DRP DRP Z2699     -46.216  81.782  17.346  1.00  0.00
ATOM   4579  DRQ DRQ Z2700     -68.369 -63.086   0.927  1.00  0.00
ATOM   4580  DRR DRR Z2701     -85.255  19.358  43.162  1.00  0.00
ATOM   4581  DRS DRS Z2702      23.772 -25.807  16.277  1.00  0.00
ATOM   4582  DRT DRT Z2703     -47.073  83.543 -12.091  1.00  0.00
ATOM   4583  DRU DRU Z2704      61.985  37.419  51.419  1.00  0.00
ATOM   4584  DRV DRV Z2705     -69.764  77.456  64.263  1.00  0.00
ATOM   4585  DRW DRW Z2706     -20.095 -85.381  81.255  1.00  0.00
ATOM   4586  DRX DRX Z2707      42.083  55.355 -80.667  1.00  0.00
ATOM   4587  DRY DRY Z2708      64.186 -41.106  19.870  1.00  0.00
ATOM   4588  DRZ DRZ Z2709      57.724 -84.763 -54.613  1.00  0.00
ATOM   4589  DSA DSA Z2710      -8.678 -56.133 -53.482  1.00  0.00
ATOM   4590  DSB DSB Z2711     -23.340  57.154 -72.735  1.00  0.00
ATOM   4591  DSC DSC Z2712     -53.114  35.930  89.006  1.00  0.00
ATOM   4592  DSD DSD Z2713     -47.230   5.875 -55.276  1.00  0.00
ATOM   4593  DSE DSE Z2714      52.830  83.242  43.024  1.00  0.00
ATOM   4594  DSF DSF Z2715      31.197   3.907  65.543  1.00  0.00
ATOM   4595  DSG DSG Z2716      58.523 -68.648  -7.951  1.00  0.00
ATOM   4596  DSH DSH Z2717       0.476  70.067 -39.813  1.00  0.00
ATOM   4597  DSI DSI Z2718      86.795 -86.961  16.288  1.00  0.00
ATOM   4598  DSJ DSJ Z2719      84.337 -43.679  52.457  1.00  0.00
ATOM   4599  DSK DSK Z2720     -79.381 -82.755  78.330  1.00  0.00
ATOM   4600  DSL DSL Z2721     -48.703   3.474  55.785  1.00  0.00
ATOM   4601  DSM DSM Z2722     -71.271 -59.221 -64.253  1.00  0.00
ATOM   4602  DSN DSN Z2723      21.176 -31.635  46.147  1.00  0.00
ATOM   4603  DSO DSO Z2724      88.876  47.062   0.242  1.00  0.00
ATOM   4604  DSP DSP Z2725       0.903  51.011 -56.701  1.00  0.00
ATOM   4605  DSQ DSQ Z2726     -48.202  51.760  85.345  1.00  0.00
ATOM   4606  DSR DSR Z2727      47.320 -61.225  -4.954  1.00  0.00
ATOM   4607  DSS DSS Z2728     -27.543  48.876 -85.808  1.00  0.00
ATOM   4608  DST DST Z2729      83.796  85.558  11.416  1.00  0.00
ATOM   4609  DSU DSU Z2730       7.370  20.832  -4.912  1.00  0.00
ATOM   4610  DSV DSV Z2731     -54.739   1.443 -69.056  1.00  0.00
ATOM   4611  DSW DSW Z2732      47.485  60.329  18.809  1.00  0.00
ATOM   4612  DSX DSX Z2733      50.392  72.478   6.616  1.00  0.00
ATOM   4613  DSY DSY Z2734     -80.711 -84.369  10.642  1.00  0.00
ATOM   4614  DSZ DSZ Z2735     -45.399 -12.431   0.798  1.00  0.00
ATOM   4615  DTA DTA Z2736      -4.372  61.942 -21.046  1.00  0.00
ATOM   4616  DTB DTB Z2737      68.458  84.135 -82.247  1.00  0.00
ATOM   4617  DTC DTC Z2738       8.610  51.734  -8.304  1.00  0.00
ATOM   4618  DTD DTD Z2739      46.682   7.933 -31.723  1.00  0.00
ATOM   4619  DTE DTE Z2740      40.421  55.347  76.319  1.00  0.00
ATOM   4620  DTF DTF Z2741      87.946  63.779 -21.419  1.00  0.00
ATOM   4621  DTG DTG Z2742     -68.717  59.042 -43.222  1.00  0.00
ATOM   4622  DTH DTH Z2743     -69.220  68.289  85.815  1.00  0.00
ATOM   4623  DTI DTI Z2744      66.160  75.505 -13.319  1.00  0.00
ATOM   4624  DTJ DTJ Z2745      23.325 -78.737 -76.585  1.00  0.00
ATOM   4625  DTK DTK Z2746     -85.022  70.023 -52.214  1.00  0.00
END
