# Supplementary material for: The Effect of Macromolecular Crowding on the Electrostatic Component of Barnase–Barstar Binding: A Computational, Implicit Solvent-Based Study
Source: PLoS One. 2014 Jun 10;9(6):e98618. doi: 10.1371/journal.pone.0098618 (PMC4051634; doi:10.1371/journal.pone.0098618)
Supplement: File S1 — Contains sample pdb files used in our analyses; each contains the barnase/barstar complex with a specific random placement of crowders of varying radii at 30% crowding density. Also included are files specifying, for each pdb file, the radii of each atom and model crowder. (TAR) [file pone.0098618.s005.tar › vary30percent_pdb/with_crowders-21.pdb]

ATOM      1  CAY VAL A   3      18.329  -9.767 -18.786  1.00  0.00
ATOM      2  CY  VAL A   3      17.463  -9.299 -17.665  1.00  0.55
ATOM      3  OY  VAL A   3      17.203 -10.038 -16.718  1.00 -0.55
ATOM      4  N   VAL A   3      16.993  -8.037 -17.760  1.00 -0.40
ATOM      5  H   VAL A   3      17.222  -7.453 -18.535  1.00  0.40
ATOM      6  CA  VAL A   3      16.107  -7.419 -16.733  1.00  0.00
ATOM      7  CB  VAL A   3      16.269  -5.903 -16.535  1.00  0.00
ATOM      8  CG1 VAL A   3      15.283  -5.404 -15.502  1.00  0.00
ATOM      9  CG2 VAL A   3      17.666  -5.466 -16.113  1.00  0.00
ATOM     10  C   VAL A   3      14.669  -7.755 -17.123  1.00  0.55
ATOM     11  O   VAL A   3      14.125  -7.204 -18.095  1.00 -0.55
ATOM     12  N   ILE A   4      14.072  -8.639 -16.383  1.00 -0.40
ATOM     13  H   ILE A   4      14.512  -9.101 -15.616  1.00  0.40
ATOM     14  CA  ILE A   4      12.656  -8.995 -16.677  1.00  0.00
ATOM     15  CB  ILE A   4      12.546 -10.506 -16.596  1.00  0.00
ATOM     16  CG2 ILE A   4      11.132 -11.017 -16.786  1.00  0.00
ATOM     17  CG1 ILE A   4      13.586 -11.052 -17.616  1.00  0.00
ATOM     18  CD1 ILE A   4      13.725 -12.568 -17.376  1.00  0.00
ATOM     19  C   ILE A   4      11.850  -8.257 -15.632  1.00  0.55
ATOM     20  O   ILE A   4      11.950  -8.686 -14.487  1.00 -0.55
ATOM     21  N   ASN A   5      11.188  -7.189 -15.991  1.00 -0.40
ATOM     22  H   ASN A   5      11.172  -6.861 -16.933  1.00  0.40
ATOM     23  CA  ASN A   5      10.424  -6.409 -15.014  1.00  0.00
ATOM     24  CB  ASN A   5      11.345  -5.293 -14.478  1.00  0.00
ATOM     25  CG  ASN A   5      11.507  -4.197 -15.497  1.00  0.55
ATOM     26  OD1 ASN A   5      11.426  -4.466 -16.699  1.00 -0.55
ATOM     27  ND2 ASN A   5      11.717  -2.929 -15.181  1.00 -0.78
ATOM     28 HD21 ASN A   5      11.776  -2.656 -14.221  1.00  0.39
ATOM     29 HD22 ASN A   5      11.817  -2.244 -15.903  1.00  0.39
ATOM     30  C   ASN A   5       9.146  -5.812 -15.561  1.00  0.55
ATOM     31  O   ASN A   5       8.660  -4.755 -15.093  1.00 -0.55
ATOM     32  N   THR A   6       8.573  -6.475 -16.564  1.00 -0.40
ATOM     33  H   THR A   6       8.954  -7.320 -16.930  1.00  0.40
ATOM     34  CA  THR A   6       7.336  -5.993 -17.193  1.00  0.00
ATOM     35  CB  THR A   6       7.495  -6.026 -18.718  1.00  0.00
ATOM     36  OG1 THR A   6       7.625  -7.403 -19.111  1.00 -0.49
ATOM     37  HG1 THR A   6       7.563  -7.412 -20.069  1.00  0.49
ATOM     38  CG2 THR A   6       8.740  -5.225 -19.136  1.00  0.00
ATOM     39  C   THR A   6       6.232  -6.939 -16.733  1.00  0.55
ATOM     40  O   THR A   6       6.611  -8.029 -16.299  1.00 -0.55
ATOM     41  N   PHE A   7       4.972  -6.560 -16.843  1.00 -0.40
ATOM     42  H   PHE A   7       4.688  -5.677 -17.207  1.00  0.40
ATOM     43  CA  PHE A   7       3.912  -7.502 -16.400  1.00  0.00
ATOM     44  CB  PHE A   7       2.545  -6.816 -16.648  1.00  0.12
ATOM     45  CG  PHE A   7       2.234  -5.716 -15.659  1.00 -0.12
ATOM     46  CD1 PHE A   7       2.080  -6.016 -14.292  1.00 -0.12
ATOM     47  HD1 PHE A   7       2.188  -7.032 -13.942  1.00  0.12
ATOM     48  CE1 PHE A   7       1.787  -4.996 -13.396  1.00 -0.12
ATOM     49  HE1 PHE A   7       1.638  -5.215 -12.349  1.00  0.12
ATOM     50  CZ  PHE A   7       1.687  -3.671 -13.868  1.00 -0.12
ATOM     51  HZ  PHE A   7       1.486  -2.873 -13.169  1.00  0.12
ATOM     52  CD2 PHE A   7       2.089  -4.405 -16.107  1.00 -0.12
ATOM     53  HD2 PHE A   7       2.168  -4.189 -17.162  1.00  0.12
ATOM     54  CE2 PHE A   7       1.843  -3.376 -15.212  1.00 -0.12
ATOM     55  HE2 PHE A   7       1.773  -2.355 -15.558  1.00  0.12
ATOM     56  C   PHE A   7       3.988  -8.873 -17.043  1.00  0.55
ATOM     57  O   PHE A   7       3.930  -9.931 -16.338  1.00 -0.55
ATOM     58  N   ASP A   8       4.076  -8.953 -18.383  1.00 -0.40
ATOM     59  H   ASP A   8       4.106  -8.140 -18.960  1.00  0.40
ATOM     60  CA  ASP A   8       4.135 -10.249 -19.088  1.00  0.00
ATOM     61  CB  ASP A   8       4.031 -10.089 -20.627  1.00  0.00
ATOM     62  CG  ASP A   8       2.588  -9.770 -20.943  1.00  0.10
ATOM     63  OD1 ASP A   8       1.754 -10.653 -20.640  1.00 -0.55
ATOM     64  OD2 ASP A   8       2.462  -8.627 -21.418  1.00 -0.55
ATOM     65  C   ASP A   8       5.421 -11.049 -18.947  1.00  0.55
ATOM     66  O   ASP A   8       5.378 -12.269 -18.851  1.00 -0.55
ATOM     67  N   GLY A   9       6.548 -10.322 -19.006  1.00 -0.40
ATOM     68  H   GLY A   9       6.591  -9.338 -19.155  1.00  0.40
ATOM     69  CA  GLY A   9       7.803 -11.083 -18.828  1.00  0.00
ATOM     70  C   GLY A   9       7.792 -11.756 -17.443  1.00  0.55
ATOM     71  O   GLY A   9       8.086 -12.963 -17.360  1.00 -0.55
ATOM     72  N   VAL A  10       7.485 -11.016 -16.366  1.00 -0.40
ATOM     73  H   VAL A  10       7.259 -10.048 -16.433  1.00  0.40
ATOM     74  CA  VAL A  10       7.464 -11.599 -15.010  1.00  0.00
ATOM     75  CB  VAL A  10       7.388 -10.553 -13.892  1.00  0.00
ATOM     76  CG1 VAL A  10       7.386 -11.181 -12.494  1.00  0.00
ATOM     77  CG2 VAL A  10       8.560  -9.576 -13.991  1.00  0.00
ATOM     78  C   VAL A  10       6.322 -12.605 -14.848  1.00  0.55
ATOM     79  O   VAL A  10       6.519 -13.655 -14.242  1.00 -0.55
ATOM     80  N   ALA A  11       5.167 -12.365 -15.417  1.00 -0.40
ATOM     81  H   ALA A  11       5.009 -11.540 -15.953  1.00  0.40
ATOM     82  CA  ALA A  11       4.038 -13.274 -15.314  1.00  0.00
ATOM     83  CB  ALA A  11       2.713 -12.733 -15.889  1.00  0.00
ATOM     84  C   ALA A  11       4.389 -14.583 -16.026  1.00  0.55
ATOM     85  O   ALA A  11       4.042 -15.634 -15.517  1.00 -0.55
ATOM     86  N   ASP A  12       5.050 -14.457 -17.191  1.00 -0.40
ATOM     87  H   ASP A  12       5.317 -13.590 -17.603  1.00  0.40
ATOM     88  CA  ASP A  12       5.392 -15.710 -17.887  1.00  0.00
ATOM     89  CB  ASP A  12       5.950 -15.433 -19.272  1.00  0.00
ATOM     90  CG  ASP A  12       4.809 -15.091 -20.202  1.00  0.10
ATOM     91  OD1 ASP A  12       3.608 -15.246 -19.848  1.00 -0.55
ATOM     92  OD2 ASP A  12       5.220 -14.674 -21.315  1.00 -0.55
ATOM     93  C   ASP A  12       6.440 -16.470 -17.120  1.00  0.55
ATOM     94  O   ASP A  12       6.401 -17.688 -17.034  1.00 -0.55
ATOM     95  N   TYR A  13       7.400 -15.716 -16.618  1.00 -0.40
ATOM     96  H   TYR A  13       7.421 -14.726 -16.734  1.00  0.40
ATOM     97  CA  TYR A  13       8.517 -16.321 -15.838  1.00  0.00
ATOM     98  CB  TYR A  13       9.528 -15.218 -15.495  1.00  0.12
ATOM     99  CG  TYR A  13      10.857 -15.763 -15.081  1.00 -0.12
ATOM    100  CD1 TYR A  13      11.025 -16.287 -13.802  1.00 -0.12
ATOM    101  HD1 TYR A  13      10.183 -16.269 -13.127  1.00  0.12
ATOM    102  CE1 TYR A  13      12.217 -16.831 -13.348  1.00 -0.12
ATOM    103  HE1 TYR A  13      12.310 -17.255 -12.360  1.00  0.12
ATOM    104  CZ  TYR A  13      13.280 -16.800 -14.232  1.00  0.06
ATOM    105  OH  TYR A  13      14.503 -17.285 -13.795  1.00 -0.49
ATOM    106  HH  TYR A  13      14.497 -17.283 -12.835  1.00  0.43
ATOM    107  CD2 TYR A  13      11.943 -15.767 -15.969  1.00 -0.12
ATOM    108  HD2 TYR A  13      11.846 -15.372 -16.969  1.00  0.12
ATOM    109  CE2 TYR A  13      13.153 -16.297 -15.519  1.00 -0.12
ATOM    110  HE2 TYR A  13      14.005 -16.316 -16.183  1.00  0.12
ATOM    111  C   TYR A  13       8.019 -17.119 -14.644  1.00  0.55
ATOM    112  O   TYR A  13       8.424 -18.276 -14.395  1.00 -0.55
ATOM    113  N   LEU A  14       7.100 -16.494 -13.897  1.00 -0.40
ATOM    114  H   LEU A  14       6.793 -15.571 -14.114  1.00  0.40
ATOM    115  CA  LEU A  14       6.466 -17.116 -12.696  1.00  0.00
ATOM    116  CB  LEU A  14       5.439 -16.167 -12.076  1.00  0.00
ATOM    117  CG  LEU A  14       6.026 -14.992 -11.281  1.00  0.00
ATOM    118  CD1 LEU A  14       4.925 -13.953 -11.038  1.00  0.00
ATOM    119  CD2 LEU A  14       6.608 -15.537  -9.993  1.00  0.00
ATOM    120  C   LEU A  14       5.759 -18.417 -13.020  1.00  0.55
ATOM    121  O   LEU A  14       5.887 -19.465 -12.365  1.00 -0.55
ATOM    122  N   GLN A  15       4.997 -18.320 -14.103  1.00 -0.40
ATOM    123  H   GLN A  15       4.886 -17.492 -14.647  1.00  0.40
ATOM    124  CA  GLN A  15       4.271 -19.539 -14.511  1.00  0.00
ATOM    125  CB  GLN A  15       3.242 -19.235 -15.560  1.00  0.00
ATOM    126  CG  GLN A  15       1.993 -18.450 -15.209  1.00  0.00
ATOM    127  CD  GLN A  15       1.053 -18.699 -16.416  1.00  0.55
ATOM    128  OE1 GLN A  15       1.315 -18.171 -17.517  1.00 -0.55
ATOM    129  NE2 GLN A  15       0.048 -19.519 -16.139  1.00 -0.78
ATOM    130 HE21 GLN A  15      -0.620 -19.749 -16.847  1.00  0.39
ATOM    131 HE22 GLN A  15      -0.043 -19.908 -15.222  1.00  0.39
ATOM    132  C   GLN A  15       5.193 -20.634 -15.081  1.00  0.55
ATOM    133  O   GLN A  15       4.839 -21.802 -14.957  1.00 -0.55
ATOM    134  N   THR A  16       6.284 -20.233 -15.716  1.00 -0.40
ATOM    135  H   THR A  16       6.514 -19.270 -15.831  1.00  0.40
ATOM    136  CA  THR A  16       7.211 -21.195 -16.283  1.00  0.00
ATOM    137  CB  THR A  16       8.108 -20.626 -17.410  1.00  0.00
ATOM    138  OG1 THR A  16       7.259 -19.900 -18.296  1.00 -0.49
ATOM    139  HG1 THR A  16       6.981 -19.117 -17.815  1.00  0.49
ATOM    140  CG2 THR A  16       8.810 -21.765 -18.173  1.00  0.00
ATOM    141  C   THR A  16       8.162 -21.733 -15.234  1.00  0.55
ATOM    142  O   THR A  16       8.299 -22.967 -15.218  1.00 -0.55
ATOM    143  N   TYR A  17       8.773 -20.886 -14.447  1.00 -0.40
ATOM    144  H   TYR A  17       8.625 -19.901 -14.488  1.00  0.40
ATOM    145  CA  TYR A  17       9.721 -21.377 -13.449  1.00  0.00
ATOM    146  CB  TYR A  17      11.033 -20.515 -13.591  1.00  0.12
ATOM    147  CG  TYR A  17      11.478 -20.514 -15.040  1.00 -0.12
ATOM    148  CD1 TYR A  17      12.130 -21.636 -15.596  1.00 -0.12
ATOM    149  HD1 TYR A  17      12.305 -22.500 -14.973  1.00  0.12
ATOM    150  CE1 TYR A  17      12.555 -21.666 -16.925  1.00 -0.12
ATOM    151  HE1 TYR A  17      13.056 -22.528 -17.340  1.00  0.12
ATOM    152  CZ  TYR A  17      12.302 -20.532 -17.687  1.00  0.06
ATOM    153  OH  TYR A  17      12.619 -20.477 -19.033  1.00 -0.49
ATOM    154  HH  TYR A  17      12.363 -19.613 -19.363  1.00  0.43
ATOM    155  CD2 TYR A  17      11.256 -19.401 -15.851  1.00 -0.12
ATOM    156  HD2 TYR A  17      10.767 -18.530 -15.440  1.00  0.12
ATOM    157  CE2 TYR A  17      11.655 -19.401 -17.171  1.00 -0.12
ATOM    158  HE2 TYR A  17      11.471 -18.541 -17.798  1.00  0.12
ATOM    159  C   TYR A  17       9.234 -21.420 -12.010  1.00  0.55
ATOM    160  O   TYR A  17      10.026 -21.911 -11.202  1.00 -0.55
ATOM    161  N   HSD A  18       8.058 -20.995 -11.640  1.00 -0.40
ATOM    162  H   HSD A  18       7.420 -20.623 -12.308  1.00  0.40
ATOM    163  CA  HSD A  18       7.567 -21.013 -10.282  1.00  0.00
ATOM    164  CB  HSD A  18       7.255 -22.412  -9.742  1.00  0.12
ATOM    165  ND1 HSD A  18       5.350 -22.085 -11.391  1.00 -0.40
ATOM    166  HD1 HSD A  18       5.522 -21.119 -11.582  1.00  0.40
ATOM    167  CG  HSD A  18       6.073 -22.863 -10.532  1.00 -0.12
ATOM    168  CE1 HSD A  18       4.387 -22.849 -11.917  1.00  0.15
ATOM    169  HE1 HSD A  18       3.667 -22.489 -12.652  1.00  0.12
ATOM    170  NE2 HSD A  18       4.445 -24.074 -11.420  1.00 -0.56
ATOM    171  CD2 HSD A  18       5.512 -24.100 -10.552  1.00  0.15
ATOM    172  HD2 HSD A  18       5.776 -25.007 -10.022  1.00  0.12
ATOM    173  C   HSD A  18       8.486 -20.307  -9.289  1.00  0.55
ATOM    174  O   HSD A  18       8.646 -20.775  -8.185  1.00 -0.55
ATOM    175  N   LYS A  19       8.996 -19.177  -9.676  1.00 -0.40
ATOM    176  H   LYS A  19       8.837 -18.844 -10.601  1.00  0.40
ATOM    177  CA  LYS A  19       9.813 -18.307  -8.860  1.00  0.00
ATOM    178  CB  LYS A  19      11.113 -19.018  -8.541  1.00  0.00
ATOM    179  CG  LYS A  19      11.991 -19.124  -9.779  1.00  0.00
ATOM    180  CD  LYS A  19      13.185 -20.018  -9.647  1.00  0.00
ATOM    181  CE  LYS A  19      14.249 -19.494 -10.618  1.00  0.33
ATOM    182  NZ  LYS A  19      15.420 -20.420 -10.717  1.00 -0.32
ATOM    183  HZ1 LYS A  19      15.100 -21.350 -11.056  1.00  0.33
ATOM    184  HZ2 LYS A  19      15.859 -20.525  -9.780  1.00  0.33
ATOM    185  HZ3 LYS A  19      16.116 -20.029 -11.384  1.00  0.33
ATOM    186  C   LYS A  19       9.993 -17.020  -9.667  1.00  0.55
ATOM    187  O   LYS A  19       9.771 -16.952 -10.895  1.00 -0.55
ATOM    188  N   LEU A  20      10.378 -15.979  -8.953  1.00 -0.40
ATOM    189  H   LEU A  20      10.494 -16.018  -7.964  1.00  0.40
ATOM    190  CA  LEU A  20      10.655 -14.702  -9.595  1.00  0.00
ATOM    191  CB  LEU A  20      10.775 -13.519  -8.588  1.00  0.00
ATOM    192  CG  LEU A  20       9.470 -12.962  -7.959  1.00  0.00
ATOM    193  CD1 LEU A  20       9.842 -11.945  -6.902  1.00  0.00
ATOM    194  CD2 LEU A  20       8.540 -12.320  -8.967  1.00  0.00
ATOM    195  C   LEU A  20      12.022 -14.693 -10.299  1.00  0.55
ATOM    196  O   LEU A  20      12.918 -15.398  -9.815  1.00 -0.55
ATOM    197  N   PRO A  21      12.156 -13.855 -11.321  1.00 -0.20
ATOM    198  CD  PRO A  21      11.077 -13.073 -11.927  1.00  0.10
ATOM    199  CA  PRO A  21      13.437 -13.676 -12.023  1.00  0.10
ATOM    200  CB  PRO A  21      13.188 -12.626 -13.078  1.00  0.00
ATOM    201  CG  PRO A  21      11.739 -12.352 -13.069  1.00  0.00
ATOM    202  C   PRO A  21      14.474 -13.211 -11.006  1.00  0.55
ATOM    203  O   PRO A  21      14.181 -12.619  -9.964  1.00 -0.55
ATOM    204  N   ASP A  22      15.740 -13.397 -11.342  1.00 -0.40
ATOM    205  H   ASP A  22      15.985 -13.802 -12.219  1.00  0.40
ATOM    206  CA  ASP A  22      16.859 -13.044 -10.498  1.00  0.00
ATOM    207  CB  ASP A  22      18.200 -13.555 -11.095  1.00  0.00
ATOM    208  CG  ASP A  22      18.099 -15.082 -11.055  1.00  0.10
ATOM    209  OD1 ASP A  22      17.236 -15.690 -10.347  1.00 -0.55
ATOM    210  OD2 ASP A  22      18.916 -15.723 -11.777  1.00 -0.55
ATOM    211  C   ASP A  22      17.038 -11.587 -10.209  1.00  0.55
ATOM    212  O   ASP A  22      17.916 -11.326  -9.369  1.00 -0.55
ATOM    213  N   ASN A  23      16.341 -10.659 -10.820  1.00 -0.40
ATOM    214  H   ASN A  23      15.639 -10.870 -11.497  1.00  0.40
ATOM    215  CA  ASN A  23      16.571  -9.236 -10.524  1.00  0.00
ATOM    216  CB  ASN A  23      16.326  -8.442 -11.803  1.00  0.00
ATOM    217  CG  ASN A  23      14.973  -8.757 -12.424  1.00  0.55
ATOM    218  OD1 ASN A  23      14.761  -9.889 -12.907  1.00 -0.55
ATOM    219  ND2 ASN A  23      14.083  -7.761 -12.405  1.00 -0.78
ATOM    220 HD21 ASN A  23      14.327  -6.880 -12.000  1.00  0.39
ATOM    221 HD22 ASN A  23      13.173  -7.897 -12.796  1.00  0.39
ATOM    222  C   ASN A  23      15.722  -8.732  -9.359  1.00  0.55
ATOM    223  O   ASN A  23      15.748  -7.539  -9.060  1.00 -0.55
ATOM    224  N   TYR A  24      14.997  -9.618  -8.725  1.00 -0.40
ATOM    225  H   TYR A  24      14.985 -10.578  -8.994  1.00  0.40
ATOM    226  CA  TYR A  24      14.162  -9.268  -7.591  1.00  0.00
ATOM    227  CB  TYR A  24      12.841 -10.106  -7.635  1.00  0.12
ATOM    228  CG  TYR A  24      11.971  -9.391  -8.629  1.00 -0.12
ATOM    229  CD1 TYR A  24      11.299  -8.220  -8.263  1.00 -0.12
ATOM    230  HD1 TYR A  24      11.365  -7.877  -7.242  1.00  0.12
ATOM    231  CE1 TYR A  24      10.553  -7.490  -9.169  1.00 -0.12
ATOM    232  HE1 TYR A  24      10.056  -6.578  -8.872  1.00  0.12
ATOM    233  CZ  TYR A  24      10.462  -7.963 -10.476  1.00  0.06
ATOM    234  OH  TYR A  24       9.680  -7.287 -11.405  1.00 -0.49
ATOM    235  HH  TYR A  24       9.165  -6.627 -10.936  1.00  0.43
ATOM    236  CD2 TYR A  24      11.913  -9.820  -9.940  1.00 -0.12
ATOM    237  HD2 TYR A  24      12.470 -10.692 -10.252  1.00  0.12
ATOM    238  CE2 TYR A  24      11.130  -9.119 -10.862  1.00 -0.12
ATOM    239  HE2 TYR A  24      11.043  -9.477 -11.878  1.00  0.12
ATOM    240  C   TYR A  24      14.764  -9.534  -6.232  1.00  0.55
ATOM    241  O   TYR A  24      15.365 -10.597  -6.153  1.00 -0.55
ATOM    242  N   ILE A  25      14.561  -8.696  -5.232  1.00 -0.40
ATOM    243  H   ILE A  25      14.067  -7.840  -5.361  1.00  0.40
ATOM    244  CA  ILE A  25      15.038  -8.950  -3.877  1.00  0.00
ATOM    245  CB  ILE A  25      16.326  -8.192  -3.481  1.00  0.00
ATOM    246  CG2 ILE A  25      17.566  -8.889  -4.056  1.00  0.00
ATOM    247  CG1 ILE A  25      16.322  -6.709  -3.870  1.00  0.00
ATOM    248  CD1 ILE A  25      17.601  -6.045  -3.346  1.00  0.00
ATOM    249  C   ILE A  25      13.950  -8.515  -2.886  1.00  0.55
ATOM    250  O   ILE A  25      13.309  -7.552  -3.241  1.00 -0.55
ATOM    251  N   THR A  26      13.773  -9.140  -1.750  1.00 -0.40
ATOM    252  H   THR A  26      14.311  -9.942  -1.503  1.00  0.40
ATOM    253  CA  THR A  26      12.783  -8.716  -0.770  1.00  0.00
ATOM    254  CB  THR A  26      12.528  -9.786   0.303  1.00  0.00
ATOM    255  OG1 THR A  26      13.694  -9.881   1.116  1.00 -0.49
ATOM    256  HG1 THR A  26      13.504 -10.554   1.773  1.00  0.49
ATOM    257  CG2 THR A  26      12.324 -11.127  -0.344  1.00  0.00
ATOM    258  C   THR A  26      13.224  -7.400  -0.140  1.00  0.55
ATOM    259  O   THR A  26      14.357  -6.901  -0.315  1.00 -0.55
ATOM    260  N   LYS A  27      12.287  -6.769   0.542  1.00 -0.40
ATOM    261  H   LYS A  27      11.367  -7.146   0.596  1.00  0.40
ATOM    262  CA  LYS A  27      12.460  -5.526   1.257  1.00  0.00
ATOM    263  CB  LYS A  27      11.181  -4.959   1.855  1.00  0.00
ATOM    264  CG  LYS A  27      10.102  -4.405   0.945  1.00  0.00
ATOM    265  CD  LYS A  27       8.750  -4.452   1.677  1.00  0.00
ATOM    266  CE  LYS A  27       7.559  -4.131   0.800  1.00  0.33
ATOM    267  NZ  LYS A  27       6.252  -4.452   1.438  1.00 -0.32
ATOM    268  HZ1 LYS A  27       6.150  -3.905   2.316  1.00  0.33
ATOM    269  HZ2 LYS A  27       6.214  -5.468   1.657  1.00  0.33
ATOM    270  HZ3 LYS A  27       5.479  -4.210   0.786  1.00  0.33
ATOM    271  C   LYS A  27      13.546  -5.724   2.363  1.00  0.55
ATOM    272  O   LYS A  27      14.371  -4.798   2.524  1.00 -0.55
ATOM    273  N   SER A  28      13.524  -6.835   3.061  1.00 -0.40
ATOM    274  H   SER A  28      12.843  -7.551   2.929  1.00  0.40
ATOM    275  CA  SER A  28      14.554  -7.060   4.102  1.00  0.00
ATOM    276  CB  SER A  28      14.180  -8.226   4.985  1.00  0.00
ATOM    277  OG  SER A  28      14.628  -9.515   4.622  1.00 -0.49
ATOM    278  HG  SER A  28      14.293 -10.111   5.296  1.00  0.49
ATOM    279  C   SER A  28      15.937  -7.179   3.452  1.00  0.55
ATOM    280  O   SER A  28      16.867  -6.489   3.907  1.00 -0.55
ATOM    281  N   GLU A  29      16.051  -7.999   2.392  1.00 -0.40
ATOM    282  H   GLU A  29      15.287  -8.547   2.061  1.00  0.40
ATOM    283  CA  GLU A  29      17.290  -8.135   1.672  1.00  0.00
ATOM    284  CB  GLU A  29      17.101  -8.912   0.350  1.00  0.00
ATOM    285  CG  GLU A  29      17.067 -10.380   0.712  1.00  0.00
ATOM    286  CD  GLU A  29      16.359 -11.242  -0.303  1.00  0.10
ATOM    287  OE1 GLU A  29      16.171 -10.866  -1.480  1.00 -0.55
ATOM    288  OE2 GLU A  29      15.927 -12.350   0.128  1.00 -0.55
ATOM    289  C   GLU A  29      17.900  -6.827   1.208  1.00  0.55
ATOM    290  O   GLU A  29      19.127  -6.597   1.301  1.00 -0.55
ATOM    291  N   ALA A  30      17.009  -6.004   0.662  1.00 -0.40
ATOM    292  H   ALA A  30      16.044  -6.240   0.586  1.00  0.40
ATOM    293  CA  ALA A  30      17.400  -4.684   0.135  1.00  0.00
ATOM    294  CB  ALA A  30      16.185  -4.078  -0.557  1.00  0.00
ATOM    295  C   ALA A  30      18.008  -3.761   1.193  1.00  0.55
ATOM    296  O   ALA A  30      19.015  -3.059   1.036  1.00 -0.55
ATOM    297  N   GLN A  31      17.328  -3.779   2.338  1.00 -0.40
ATOM    298  H   GLN A  31      16.515  -4.344   2.445  1.00  0.40
ATOM    299  CA  GLN A  31      17.698  -2.998   3.511  1.00  0.00
ATOM    300  CB  GLN A  31      16.700  -3.141   4.643  1.00  0.00
ATOM    301  CG  GLN A  31      15.300  -2.718   4.234  1.00  0.00
ATOM    302  CD  GLN A  31      14.294  -2.788   5.368  1.00  0.55
ATOM    303  OE1 GLN A  31      13.963  -1.687   5.817  1.00 -0.55
ATOM    304  NE2 GLN A  31      13.796  -3.926   5.881  1.00 -0.78
ATOM    305 HE21 GLN A  31      13.134  -3.889   6.630  1.00  0.39
ATOM    306 HE22 GLN A  31      14.086  -4.810   5.513  1.00  0.39
ATOM    307  C   GLN A  31      19.099  -3.444   3.943  1.00  0.55
ATOM    308  O   GLN A  31      19.888  -2.569   4.269  1.00 -0.55
ATOM    309  N   ALA A  32      19.253  -4.754   3.872  1.00 -0.40
ATOM    310  H   ALA A  32      18.510  -5.349   3.577  1.00  0.40
ATOM    311  CA  ALA A  32      20.500  -5.431   4.211  1.00  0.00
ATOM    312  CB  ALA A  32      20.493  -6.930   4.090  1.00  0.00
ATOM    313  C   ALA A  32      21.607  -4.845   3.322  1.00  0.55
ATOM    314  O   ALA A  32      22.731  -4.739   3.833  1.00 -0.55
ATOM    315  N   LEU A  33      21.311  -4.450   2.092  1.00 -0.40
ATOM    316  H   LEU A  33      20.398  -4.519   1.698  1.00  0.40
ATOM    317  CA  LEU A  33      22.357  -3.884   1.258  1.00  0.00
ATOM    318  CB  LEU A  33      22.135  -4.136  -0.238  1.00  0.00
ATOM    319  CG  LEU A  33      21.779  -5.612  -0.475  1.00  0.00
ATOM    320  CD1 LEU A  33      21.481  -5.834  -1.940  1.00  0.00
ATOM    321  CD2 LEU A  33      22.911  -6.488   0.024  1.00  0.00
ATOM    322  C   LEU A  33      22.450  -2.396   1.468  1.00  0.55
ATOM    323  O   LEU A  33      23.265  -1.801   0.764  1.00 -0.55
ATOM    324  N   GLY A  34      21.641  -1.829   2.330  1.00 -0.40
ATOM    325  H   GLY A  34      20.958  -2.311   2.872  1.00  0.40
ATOM    326  CA  GLY A  34      21.774  -0.373   2.490  1.00  0.00
ATOM    327  C   GLY A  34      20.646   0.455   1.912  1.00  0.55
ATOM    328  O   GLY A  34      20.850   1.663   1.794  1.00 -0.55
ATOM    329  N   TRP A  35      19.542  -0.227   1.591  1.00 -0.40
ATOM    330  H   TRP A  35      19.459  -1.214   1.705  1.00  0.40
ATOM    331  CA  TRP A  35      18.395   0.472   1.052  1.00  0.00
ATOM    332  CB  TRP A  35      17.413  -0.521   0.459  1.00  0.12
ATOM    333  CG  TRP A  35      16.126   0.047  -0.111  1.00 -0.12
ATOM    334  CD1 TRP A  35      15.966   1.059  -1.031  1.00 -0.12
ATOM    335  HD1 TRP A  35      16.756   1.653  -1.465  1.00  0.12
ATOM    336  NE1 TRP A  35      14.618   1.180  -1.300  1.00 -0.40
ATOM    337  HE1 TRP A  35      14.236   1.815  -1.935  1.00  0.40
ATOM    338  CE2 TRP A  35      13.885   0.291  -0.560  1.00  0.00
ATOM    339  CD2 TRP A  35      14.793  -0.438   0.202  1.00  0.00
ATOM    340  CE3 TRP A  35      14.327  -1.408   1.089  1.00 -0.12
ATOM    341  HE3 TRP A  35      14.989  -1.960   1.741  1.00  0.12
ATOM    342  CZ3 TRP A  35      12.972  -1.648   1.111  1.00 -0.12
ATOM    343  HZ3 TRP A  35      12.582  -2.429   1.748  1.00  0.12
ATOM    344  CZ2 TRP A  35      12.492   0.088  -0.535  1.00 -0.12
ATOM    345  HZ2 TRP A  35      11.788   0.648  -1.131  1.00  0.12
ATOM    346  CH2 TRP A  35      12.092  -0.902   0.328  1.00 -0.12
ATOM    347  HH2 TRP A  35      11.036  -1.115   0.404  1.00  0.12
ATOM    348  C   TRP A  35      17.652   1.229   2.157  1.00  0.55
ATOM    349  O   TRP A  35      17.319   0.631   3.180  1.00 -0.55
ATOM    350  N   VAL A  36      17.398   2.503   1.833  1.00 -0.40
ATOM    351  H   VAL A  36      17.709   2.885   0.966  1.00  0.40
ATOM    352  CA  VAL A  36      16.660   3.433   2.691  1.00  0.00
ATOM    353  CB  VAL A  36      17.450   4.649   3.192  1.00  0.00
ATOM    354  CG1 VAL A  36      16.648   5.384   4.245  1.00  0.00
ATOM    355  CG2 VAL A  36      18.811   4.283   3.760  1.00  0.00
ATOM    356  C   VAL A  36      15.551   3.940   1.762  1.00  0.55
ATOM    357  O   VAL A  36      15.938   4.746   0.898  1.00 -0.55
ATOM    358  N   ALA A  37      14.332   3.417   1.956  1.00 -0.40
ATOM    359  H   ALA A  37      14.129   2.772   2.689  1.00  0.40
ATOM    360  CA  ALA A  37      13.223   3.787   1.069  1.00  0.00
ATOM    361  CB  ALA A  37      11.904   3.144   1.465  1.00  0.00
ATOM    362  C   ALA A  37      13.120   5.297   0.914  1.00  0.55
ATOM    363  O   ALA A  37      12.985   5.735  -0.250  1.00 -0.55
ATOM    364  N   SER A  38      13.155   6.050   1.998  1.00 -0.40
ATOM    365  H   SER A  38      13.251   5.705   2.928  1.00  0.40
ATOM    366  CA  SER A  38      13.042   7.494   1.789  1.00  0.00
ATOM    367  CB  SER A  38      12.904   8.310   3.079  1.00  0.00
ATOM    368  OG  SER A  38      13.873   7.799   3.987  1.00 -0.49
ATOM    369  HG  SER A  38      13.492   7.000   4.359  1.00  0.49
ATOM    370  C   SER A  38      14.220   8.080   1.002  1.00  0.55
ATOM    371  O   SER A  38      14.056   9.224   0.533  1.00 -0.55
ATOM    372  N   LYS A  39      15.343   7.430   0.811  1.00 -0.40
ATOM    373  H   LYS A  39      15.518   6.513   1.164  1.00  0.40
ATOM    374  CA  LYS A  39      16.410   8.079   0.036  1.00  0.00
ATOM    375  CB  LYS A  39      17.766   7.511   0.382  1.00  0.00
ATOM    376  CG  LYS A  39      17.926   6.529   1.525  1.00  0.00
ATOM    377  CD  LYS A  39      19.285   6.772   2.215  1.00  0.00
ATOM    378  CE  LYS A  39      19.281   8.268   2.589  1.00  0.33
ATOM    379  NZ  LYS A  39      18.012   8.835   1.990  1.00 -0.32
ATOM    380  HZ1 LYS A  39      17.341   8.063   1.802  1.00  0.33
ATOM    381  HZ2 LYS A  39      18.236   9.324   1.100  1.00  0.33
ATOM    382  HZ3 LYS A  39      17.585   9.510   2.658  1.00  0.33
ATOM    383  C   LYS A  39      16.149   7.836  -1.458  1.00  0.55
ATOM    384  O   LYS A  39      16.607   8.608  -2.310  1.00 -0.55
ATOM    385  N   GLY A  40      15.420   6.748  -1.705  1.00 -0.40
ATOM    386  H   GLY A  40      15.044   6.158  -0.995  1.00  0.40
ATOM    387  CA  GLY A  40      15.152   6.388  -3.115  1.00  0.00
ATOM    388  C   GLY A  40      16.499   5.869  -3.682  1.00  0.55
ATOM    389  O   GLY A  40      16.691   6.012  -4.881  1.00 -0.55
ATOM    390  N   ASN A  41      17.345   5.248  -2.879  1.00 -0.40
ATOM    391  H   ASN A  41      17.125   5.077  -1.923  1.00  0.40
ATOM    392  CA  ASN A  41      18.656   4.768  -3.321  1.00  0.00
ATOM    393  CB  ASN A  41      19.660   5.137  -2.190  1.00  0.00
ATOM    394  CG  ASN A  41      19.415   4.159  -1.063  1.00  0.55
ATOM    395  OD1 ASN A  41      18.331   3.582  -0.908  1.00 -0.55
ATOM    396  ND2 ASN A  41      20.429   3.913  -0.227  1.00 -0.78
ATOM    397 HD21 ASN A  41      20.307   3.273   0.532  1.00  0.39
ATOM    398 HD22 ASN A  41      21.308   4.370  -0.359  1.00  0.39
ATOM    399  C   ASN A  41      18.791   3.299  -3.673  1.00  0.55
ATOM    400  O   ASN A  41      19.893   2.721  -3.645  1.00 -0.55
ATOM    401  N   LEU A  42      17.706   2.602  -4.035  1.00 -0.40
ATOM    402  H   LEU A  42      16.800   3.014  -4.097  1.00  0.40
ATOM    403  CA  LEU A  42      17.801   1.167  -4.366  1.00  0.00
ATOM    404  CB  LEU A  42      16.422   0.571  -4.646  1.00  0.00
ATOM    405  CG  LEU A  42      16.306  -0.921  -4.883  1.00  0.00
ATOM    406  CD1 LEU A  42      16.789  -1.705  -3.667  1.00  0.00
ATOM    407  CD2 LEU A  42      14.872  -1.264  -5.270  1.00  0.00
ATOM    408  C   LEU A  42      18.772   0.859  -5.524  1.00  0.55
ATOM    409  O   LEU A  42      19.554  -0.096  -5.416  1.00 -0.55
ATOM    410  N   ALA A  43      18.691   1.648  -6.583  1.00 -0.40
ATOM    411  H   ALA A  43      18.078   2.431  -6.657  1.00  0.40
ATOM    412  CA  ALA A  43      19.569   1.338  -7.721  1.00  0.00
ATOM    413  CB  ALA A  43      18.966   2.065  -8.911  1.00  0.00
ATOM    414  C   ALA A  43      21.023   1.663  -7.424  1.00  0.55
ATOM    415  O   ALA A  43      21.910   1.165  -8.140  1.00 -0.55
ATOM    416  N   ASP A  44      21.277   2.449  -6.389  1.00 -0.40
ATOM    417  H   ASP A  44      20.549   2.839  -5.831  1.00  0.40
ATOM    418  CA  ASP A  44      22.631   2.795  -6.000  1.00  0.00
ATOM    419  CB  ASP A  44      22.782   3.960  -5.026  1.00  0.00
ATOM    420  CG  ASP A  44      21.953   5.126  -5.520  1.00  0.10
ATOM    421  OD1 ASP A  44      22.010   5.282  -6.761  1.00 -0.55
ATOM    422  OD2 ASP A  44      21.287   5.844  -4.743  1.00 -0.55
ATOM    423  C   ASP A  44      23.228   1.635  -5.195  1.00  0.55
ATOM    424  O   ASP A  44      24.440   1.429  -5.311  1.00 -0.55
ATOM    425  N   VAL A  45      22.369   0.991  -4.428  1.00 -0.40
ATOM    426  H   VAL A  45      21.396   1.201  -4.378  1.00  0.40
ATOM    427  CA  VAL A  45      22.884  -0.101  -3.600  1.00  0.00
ATOM    428  CB  VAL A  45      22.219   0.010  -2.191  1.00  0.00
ATOM    429  CG1 VAL A  45      22.421   1.426  -1.646  1.00  0.00
ATOM    430  CG2 VAL A  45      20.743  -0.327  -2.180  1.00  0.00
ATOM    431  C   VAL A  45      22.741  -1.504  -4.160  1.00  0.55
ATOM    432  O   VAL A  45      23.317  -2.484  -3.636  1.00 -0.55
ATOM    433  N   ALA A  46      21.930  -1.649  -5.197  1.00 -0.40
ATOM    434  H   ALA A  46      21.481  -0.861  -5.608  1.00  0.40
ATOM    435  CA  ALA A  46      21.617  -2.936  -5.830  1.00  0.00
ATOM    436  CB  ALA A  46      20.573  -3.708  -5.029  1.00  0.00
ATOM    437  C   ALA A  46      21.151  -2.620  -7.241  1.00  0.55
ATOM    438  O   ALA A  46      19.974  -2.679  -7.582  1.00 -0.55
ATOM    439  N   PRO A  47      22.177  -2.290  -8.036  1.00 -0.20
ATOM    440  CD  PRO A  47      23.616  -2.206  -7.719  1.00  0.10
ATOM    441  CA  PRO A  47      21.898  -1.931  -9.444  1.00  0.10
ATOM    442  CB  PRO A  47      23.244  -1.460  -9.974  1.00  0.00
ATOM    443  CG  PRO A  47      24.088  -1.185  -8.761  1.00  0.00
ATOM    444  C   PRO A  47      21.214  -3.138 -10.098  1.00  0.55
ATOM    445  O   PRO A  47      21.542  -4.317  -9.806  1.00 -0.55
ATOM    446  N   GLY A  48      20.258  -2.779 -10.942  1.00 -0.40
ATOM    447  H   GLY A  48      20.020  -1.826 -11.115  1.00  0.40
ATOM    448  CA  GLY A  48      19.500  -3.787 -11.667  1.00  0.00
ATOM    449  C   GLY A  48      18.460  -4.570 -10.889  1.00  0.55
ATOM    450  O   GLY A  48      17.785  -5.350 -11.547  1.00 -0.55
ATOM    451  N   LYS A  49      18.335  -4.351  -9.587  1.00 -0.40
ATOM    452  H   LYS A  49      18.914  -3.687  -9.122  1.00  0.40
ATOM    453  CA  LYS A  49      17.375  -5.032  -8.729  1.00  0.00
ATOM    454  CB  LYS A  49      17.926  -5.170  -7.312  1.00  0.00
ATOM    455  CG  LYS A  49      19.054  -6.088  -7.059  1.00  0.00
ATOM    456  CD  LYS A  49      18.842  -7.363  -7.836  1.00  0.00
ATOM    457  CE  LYS A  49      20.240  -7.929  -8.118  1.00  0.33
ATOM    458  NZ  LYS A  49      20.148  -9.389  -8.459  1.00 -0.32
ATOM    459  HZ1 LYS A  49      19.554  -9.511  -9.304  1.00  0.33
ATOM    460  HZ2 LYS A  49      19.725  -9.906  -7.661  1.00  0.33
ATOM    461  HZ3 LYS A  49      21.100  -9.762  -8.648  1.00  0.33
ATOM    462  C   LYS A  49      16.086  -4.197  -8.577  1.00  0.55
ATOM    463  O   LYS A  49      16.107  -2.958  -8.682  1.00 -0.55
ATOM    464  N   SER A  50      15.029  -4.926  -8.243  1.00 -0.40
ATOM    465  H   SER A  50      15.101  -5.913  -8.135  1.00  0.40
ATOM    466  CA  SER A  50      13.711  -4.380  -8.011  1.00  0.00
ATOM    467  CB  SER A  50      12.781  -4.725  -9.188  1.00  0.00
ATOM    468  OG  SER A  50      12.867  -4.002 -10.390  1.00 -0.49
ATOM    469  HG  SER A  50      12.033  -4.143 -10.844  1.00  0.49
ATOM    470  C   SER A  50      13.192  -5.095  -6.760  1.00  0.55
ATOM    471  O   SER A  50      13.549  -6.266  -6.525  1.00 -0.55
ATOM    472  N   ILE A  51      12.381  -4.448  -5.965  1.00 -0.40
ATOM    473  H   ILE A  51      12.132  -3.499  -6.138  1.00  0.40
ATOM    474  CA  ILE A  51      11.777  -5.049  -4.775  1.00  0.00
ATOM    475  CB  ILE A  51      11.084  -3.944  -3.913  1.00  0.00
ATOM    476  CG2 ILE A  51      10.270  -4.546  -2.766  1.00  0.00
ATOM    477  CG1 ILE A  51      12.133  -2.913  -3.492  1.00  0.00
ATOM    478  CD1 ILE A  51      13.226  -3.409  -2.600  1.00  0.00
ATOM    479  C   ILE A  51      10.739  -6.054  -5.232  1.00  0.55
ATOM    480  O   ILE A  51       9.897  -5.770  -6.131  1.00 -0.55
ATOM    481  N   GLY A  52      10.688  -7.239  -4.682  1.00 -0.40
ATOM    482  H   GLY A  52      11.340  -7.517  -3.981  1.00  0.40
ATOM    483  CA  GLY A  52       9.696  -8.229  -5.038  1.00  0.00
ATOM    484  C   GLY A  52       9.954  -9.502  -4.256  1.00  0.55
ATOM    485  O   GLY A  52      11.108  -9.792  -3.885  1.00 -0.55
ATOM    486  N   GLY A  53       8.846 -10.212  -4.027  1.00 -0.40
ATOM    487  H   GLY A  53       7.963  -9.891  -4.357  1.00  0.40
ATOM    488  CA  GLY A  53       8.797 -11.458  -3.317  1.00  0.00
ATOM    489  C   GLY A  53       8.214 -11.485  -1.916  1.00  0.55
ATOM    490  O   GLY A  53       7.977 -12.598  -1.430  1.00 -0.55
ATOM    491  N   ASP A  54       7.920 -10.323  -1.341  1.00 -0.40
ATOM    492  H   ASP A  54       8.103  -9.451  -1.788  1.00  0.40
ATOM    493  CA  ASP A  54       7.303 -10.247   0.001  1.00  0.00
ATOM    494  CB  ASP A  54       7.322  -8.786   0.474  1.00  0.00
ATOM    495  CG  ASP A  54       8.784  -8.444   0.755  1.00  0.10
ATOM    496  OD1 ASP A  54       9.238  -9.072   1.746  1.00 -0.55
ATOM    497  OD2 ASP A  54       9.364  -7.643  -0.019  1.00 -0.55
ATOM    498  C   ASP A  54       5.869 -10.753   0.005  1.00  0.55
ATOM    499  O   ASP A  54       5.163 -10.704  -1.011  1.00 -0.55
ATOM    500  N   ILE A  55       5.396 -11.225   1.127  1.00 -0.40
ATOM    501  H   ILE A  55       5.969 -11.292   1.940  1.00  0.40
ATOM    502  CA  ILE A  55       4.013 -11.689   1.300  1.00  0.00
ATOM    503  CB  ILE A  55       3.725 -12.284   2.698  1.00  0.00
ATOM    504  CG2 ILE A  55       2.232 -12.551   2.971  1.00  0.00
ATOM    505  CG1 ILE A  55       4.558 -13.587   2.828  1.00  0.00
ATOM    506  CD1 ILE A  55       3.737 -14.705   2.189  1.00  0.00
ATOM    507  C   ILE A  55       3.134 -10.440   1.118  1.00  0.55
ATOM    508  O   ILE A  55       3.504  -9.331   1.510  1.00 -0.55
ATOM    509  N   PHE A  56       2.000 -10.681   0.522  1.00 -0.40
ATOM    510  H   PHE A  56       1.791 -11.609   0.231  1.00  0.40
ATOM    511  CA  PHE A  56       0.953  -9.735   0.210  1.00  0.00
ATOM    512  CB  PHE A  56       0.565  -9.717  -1.293  1.00  0.12
ATOM    513  CG  PHE A  56      -0.506  -8.676  -1.530  1.00 -0.12
ATOM    514  CD1 PHE A  56      -0.206  -7.327  -1.368  1.00 -0.12
ATOM    515  HD1 PHE A  56       0.798  -7.040  -1.093  1.00  0.12
ATOM    516  CE1 PHE A  56      -1.158  -6.350  -1.549  1.00 -0.12
ATOM    517  HE1 PHE A  56      -0.909  -5.309  -1.405  1.00  0.12
ATOM    518  CZ  PHE A  56      -2.424  -6.716  -1.915  1.00 -0.12
ATOM    519  HZ  PHE A  56      -3.172  -5.952  -2.069  1.00  0.12
ATOM    520  CD2 PHE A  56      -1.807  -9.048  -1.893  1.00 -0.12
ATOM    521  HD2 PHE A  56      -2.067 -10.089  -2.017  1.00  0.12
ATOM    522  CE2 PHE A  56      -2.764  -8.044  -2.091  1.00 -0.12
ATOM    523  HE2 PHE A  56      -3.770  -8.308  -2.383  1.00  0.12
ATOM    524  C   PHE A  56      -0.213 -10.175   1.079  1.00  0.55
ATOM    525  O   PHE A  56      -0.703 -11.289   0.808  1.00 -0.55
ATOM    526  N   SER A  57      -0.570  -9.300   2.033  1.00 -0.40
ATOM    527  H   SER A  57      -0.160  -8.405   2.184  1.00  0.40
ATOM    528  CA  SER A  57      -1.681  -9.759   2.914  1.00  0.00
ATOM    529  CB  SER A  57      -1.460  -9.230   4.340  1.00  0.00
ATOM    530  OG  SER A  57      -0.176  -9.733   4.729  1.00 -0.49
ATOM    531  HG  SER A  57      -0.024  -9.410   5.620  1.00  0.49
ATOM    532  C   SER A  57      -3.088  -9.504   2.431  1.00  0.55
ATOM    533  O   SER A  57      -3.984  -9.914   3.203  1.00 -0.55
ATOM    534  N   ASN A  58      -3.285  -8.888   1.254  1.00 -0.40
ATOM    535  H   ASN A  58      -2.529  -8.536   0.708  1.00  0.40
ATOM    536  CA  ASN A  58      -4.616  -8.693   0.703  1.00  0.00
ATOM    537  CB  ASN A  58      -5.010 -10.107   0.212  1.00  0.00
ATOM    538  CG  ASN A  58      -6.288 -10.275  -0.572  1.00  0.55
ATOM    539  OD1 ASN A  58      -6.557  -9.283  -1.273  1.00 -0.55
ATOM    540  ND2 ASN A  58      -7.075 -11.330  -0.604  1.00 -0.78
ATOM    541 HD21 ASN A  58      -7.901 -11.320  -1.166  1.00  0.39
ATOM    542 HD22 ASN A  58      -6.846 -12.140  -0.065  1.00  0.39
ATOM    543  C   ASN A  58      -5.583  -8.193   1.776  1.00  0.55
ATOM    544  O   ASN A  58      -6.665  -8.769   2.054  1.00 -0.55
ATOM    545  N   ARG A  59      -5.176  -7.077   2.340  1.00 -0.40
ATOM    546  H   ARG A  59      -4.348  -6.625   2.019  1.00  0.40
ATOM    547  CA  ARG A  59      -5.845  -6.392   3.447  1.00  0.00
ATOM    548  CB  ARG A  59      -4.946  -5.301   4.041  1.00  0.00
ATOM    549  CG  ARG A  59      -3.604  -5.874   4.524  1.00  0.00
ATOM    550  CD  ARG A  59      -2.601  -4.742   4.785  1.00  0.35
ATOM    551  NE  ARG A  59      -1.233  -5.331   4.940  1.00 -0.35
ATOM    552  HE  ARG A  59      -0.623  -5.392   4.150  1.00  0.45
ATOM    553  CZ  ARG A  59      -0.828  -5.775   6.128  1.00  0.35
ATOM    554  NH1 ARG A  59      -1.603  -5.671   7.203  1.00 -0.70
ATOM    555 HH11 ARG A  59      -2.509  -5.253   7.129  1.00  0.40
ATOM    556 HH12 ARG A  59      -1.281  -6.011   8.087  1.00  0.40
ATOM    557  NH2 ARG A  59       0.344  -6.329   6.307  1.00 -0.70
ATOM    558 HH21 ARG A  59       0.972  -6.431   5.536  1.00  0.40
ATOM    559 HH22 ARG A  59       0.611  -6.650   7.216  1.00  0.40
ATOM    560  C   ARG A  59      -7.222  -5.897   3.110  1.00  0.55
ATOM    561  O   ARG A  59      -8.036  -5.881   4.032  1.00 -0.55
ATOM    562  N   GLU A  60      -7.547  -5.491   1.914  1.00 -0.40
ATOM    563  H   GLU A  60      -6.864  -5.461   1.190  1.00  0.40
ATOM    564  CA  GLU A  60      -8.873  -5.052   1.506  1.00  0.00
ATOM    565  CB  GLU A  60      -8.790  -4.022   0.385  1.00  0.00
ATOM    566  CG  GLU A  60      -8.003  -2.794   0.795  1.00  0.00
ATOM    567  CD  GLU A  60      -8.842  -1.911   1.675  1.00  0.10
ATOM    568  OE1 GLU A  60     -10.028  -2.229   1.907  1.00 -0.55
ATOM    569  OE2 GLU A  60      -8.438  -0.880   2.210  1.00 -0.55
ATOM    570  C   GLU A  60      -9.672  -6.237   1.029  1.00  0.55
ATOM    571  O   GLU A  60     -10.820  -6.034   0.703  1.00 -0.55
ATOM    572  N   GLY A  61      -9.182  -7.448   0.933  1.00 -0.40
ATOM    573  H   GLY A  61      -8.238  -7.601   1.205  1.00  0.40
ATOM    574  CA  GLY A  61      -9.823  -8.650   0.476  1.00  0.00
ATOM    575  C   GLY A  61     -10.221  -8.623  -1.000  1.00  0.55
ATOM    576  O   GLY A  61     -11.150  -9.354  -1.387  1.00 -0.55
ATOM    577  N   LYS A  62      -9.558  -7.847  -1.837  1.00 -0.40
ATOM    578  H   LYS A  62      -8.801  -7.280  -1.524  1.00  0.40
ATOM    579  CA  LYS A  62      -9.862  -7.746  -3.271  1.00  0.00
ATOM    580  CB  LYS A  62      -9.299  -6.428  -3.823  1.00  0.00
ATOM    581  CG  LYS A  62      -9.955  -5.251  -3.095  1.00  0.00
ATOM    582  CD  LYS A  62      -9.833  -4.014  -3.951  1.00  0.00
ATOM    583  CE  LYS A  62     -10.111  -2.726  -3.163  1.00  0.33
ATOM    584  NZ  LYS A  62      -8.855  -1.875  -3.145  1.00 -0.32
ATOM    585  HZ1 LYS A  62      -8.583  -1.636  -4.120  1.00  0.33
ATOM    586  HZ2 LYS A  62      -8.084  -2.403  -2.690  1.00  0.33
ATOM    587  HZ3 LYS A  62      -9.036  -1.000  -2.612  1.00  0.33
ATOM    588  C   LYS A  62      -9.403  -8.959  -4.069  1.00  0.55
ATOM    589  O   LYS A  62     -10.074  -9.230  -5.090  1.00 -0.55
ATOM    590  N   LEU A  63      -8.368  -9.681  -3.706  1.00 -0.40
ATOM    591  H   LEU A  63      -7.811  -9.440  -2.915  1.00  0.40
ATOM    592  CA  LEU A  63      -7.960 -10.884  -4.430  1.00  0.00
ATOM    593  CB  LEU A  63      -6.432 -11.095  -4.423  1.00  0.00
ATOM    594  CG  LEU A  63      -5.644  -9.882  -4.989  1.00  0.00
ATOM    595  CD1 LEU A  63      -4.143  -9.996  -4.817  1.00  0.00
ATOM    596  CD2 LEU A  63      -6.001  -9.806  -6.465  1.00  0.00
ATOM    597  C   LEU A  63      -8.704 -12.067  -3.791  1.00  0.55
ATOM    598  O   LEU A  63      -8.974 -12.112  -2.583  1.00 -0.55
ATOM    599  N   PRO A  64      -8.946 -13.064  -4.635  1.00 -0.20
ATOM    600  CD  PRO A  64      -8.616 -13.098  -6.071  1.00  0.10
ATOM    601  CA  PRO A  64      -9.680 -14.243  -4.193  1.00  0.10
ATOM    602  CB  PRO A  64     -10.035 -14.971  -5.498  1.00  0.00
ATOM    603  CG  PRO A  64      -8.896 -14.535  -6.437  1.00  0.00
ATOM    604  C   PRO A  64      -8.932 -15.036  -3.169  1.00  0.55
ATOM    605  O   PRO A  64      -7.748 -15.314  -3.329  1.00 -0.55
ATOM    606  N   GLY A  65      -9.622 -15.448  -2.114  1.00 -0.40
ATOM    607  H   GLY A  65     -10.591 -15.258  -1.979  1.00  0.40
ATOM    608  CA  GLY A  65      -8.929 -16.230  -1.079  1.00  0.00
ATOM    609  C   GLY A  65      -9.336 -17.673  -1.158  1.00  0.55
ATOM    610  O   GLY A  65     -10.357 -17.964  -1.787  1.00 -0.55
ATOM    611  N   LYS A  66      -8.598 -18.534  -0.512  1.00 -0.40
ATOM    612  H   LYS A  66      -7.799 -18.218  -0.010  1.00  0.40
ATOM    613  CA  LYS A  66      -8.804 -19.969  -0.429  1.00  0.00
ATOM    614  CB  LYS A  66      -8.493 -20.623  -1.763  1.00  0.00
ATOM    615  CG  LYS A  66      -8.773 -22.095  -1.893  1.00  0.00
ATOM    616  CD  LYS A  66      -8.151 -22.739  -3.120  1.00  0.00
ATOM    617  CE  LYS A  66      -8.794 -24.090  -3.404  1.00  0.33
ATOM    618  NZ  LYS A  66     -10.320 -24.058  -3.435  1.00 -0.32
ATOM    619  HZ1 LYS A  66     -10.639 -23.405  -4.178  1.00  0.33
ATOM    620  HZ2 LYS A  66     -10.678 -23.737  -2.513  1.00  0.33
ATOM    621  HZ3 LYS A  66     -10.682 -25.013  -3.633  1.00  0.33
ATOM    622  C   LYS A  66      -7.904 -20.498   0.687  1.00  0.55
ATOM    623  O   LYS A  66      -6.818 -19.964   0.929  1.00 -0.55
ATOM    624  N   SER A  67      -8.376 -21.555   1.351  1.00 -0.40
ATOM    625  H   SER A  67      -9.266 -21.959   1.159  1.00  0.40
ATOM    626  CA  SER A  67      -7.582 -22.179   2.419  1.00  0.00
ATOM    627  CB  SER A  67      -8.465 -23.182   3.180  1.00  0.00
ATOM    628  OG  SER A  67      -7.609 -23.855   4.133  1.00 -0.49
ATOM    629  HG  SER A  67      -8.171 -24.477   4.600  1.00  0.49
ATOM    630  C   SER A  67      -6.353 -22.792   1.744  1.00  0.55
ATOM    631  O   SER A  67      -6.455 -23.458   0.714  1.00 -0.55
ATOM    632  N   GLY A  68      -5.187 -22.444   2.261  1.00 -0.40
ATOM    633  H   GLY A  68      -5.171 -21.843   3.053  1.00  0.40
ATOM    634  CA  GLY A  68      -3.857 -22.835   1.817  1.00  0.00
ATOM    635  C   GLY A  68      -3.157 -21.869   0.859  1.00  0.55
ATOM    636  O   GLY A  68      -1.969 -21.990   0.526  1.00 -0.55
ATOM    637  N   ARG A  69      -3.898 -20.897   0.347  1.00 -0.40
ATOM    638  H   ARG A  69      -4.852 -20.788   0.614  1.00  0.40
ATOM    639  CA  ARG A  69      -3.420 -19.922  -0.618  1.00  0.00
ATOM    640  CB  ARG A  69      -4.593 -19.453  -1.539  1.00  0.00
ATOM    641  CG  ARG A  69      -3.949 -18.459  -2.558  1.00  0.00
ATOM    642  CD  ARG A  69      -5.020 -17.790  -3.423  1.00  0.35
ATOM    643  NE  ARG A  69      -5.569 -18.845  -4.263  1.00 -0.35
ATOM    644  HE  ARG A  69      -4.930 -19.576  -4.487  1.00  0.45
ATOM    645  CZ  ARG A  69      -6.773 -18.987  -4.771  1.00  0.35
ATOM    646  NH1 ARG A  69      -7.723 -18.092  -4.526  1.00 -0.70
ATOM    647 HH11 ARG A  69      -7.525 -17.299  -3.949  1.00  0.40
ATOM    648 HH12 ARG A  69      -8.635 -18.210  -4.918  1.00  0.40
ATOM    649  NH2 ARG A  69      -7.106 -20.029  -5.527  1.00 -0.70
ATOM    650 HH21 ARG A  69      -6.430 -20.739  -5.726  1.00  0.40
ATOM    651 HH22 ARG A  69      -8.032 -20.103  -5.897  1.00  0.40
ATOM    652  C   ARG A  69      -2.755 -18.741   0.004  1.00  0.55
ATOM    653  O   ARG A  69      -3.392 -18.094   0.829  1.00 -0.55
ATOM    654  N   THR A  70      -1.512 -18.467  -0.352  1.00 -0.40
ATOM    655  H   THR A  70      -0.984 -19.053  -0.962  1.00  0.40
ATOM    656  CA  THR A  70      -0.845 -17.260   0.147  1.00  0.00
ATOM    657  CB  THR A  70       0.375 -17.431   1.060  1.00  0.00
ATOM    658  OG1 THR A  70       1.278 -18.350   0.481  1.00 -0.49
ATOM    659  HG1 THR A  70       2.081 -18.298   1.005  1.00  0.49
ATOM    660  CG2 THR A  70      -0.077 -17.997   2.412  1.00  0.00
ATOM    661  C   THR A  70      -0.515 -16.414  -1.109  1.00  0.55
ATOM    662  O   THR A  70      -0.403 -16.961  -2.240  1.00 -0.55
ATOM    663  N   TRP A  71      -0.442 -15.093  -0.917  1.00 -0.40
ATOM    664  H   TRP A  71      -0.595 -14.693  -0.017  1.00  0.40
ATOM    665  CA  TRP A  71      -0.142 -14.139  -1.974  1.00  0.00
ATOM    666  CB  TRP A  71      -1.236 -13.052  -2.114  1.00  0.12
ATOM    667  CG  TRP A  71      -2.573 -13.520  -2.599  1.00 -0.12
ATOM    668  CD1 TRP A  71      -3.654 -13.963  -1.879  1.00 -0.12
ATOM    669  HD1 TRP A  71      -3.679 -14.015  -0.801  1.00  0.12
ATOM    670  NE1 TRP A  71      -4.709 -14.335  -2.695  1.00 -0.40
ATOM    671  HE1 TRP A  71      -5.582 -14.660  -2.405  1.00  0.40
ATOM    672  CE2 TRP A  71      -4.290 -14.158  -3.995  1.00  0.00
ATOM    673  CD2 TRP A  71      -2.951 -13.683  -3.979  1.00  0.00
ATOM    674  CE3 TRP A  71      -2.286 -13.434  -5.189  1.00 -0.12
ATOM    675  HE3 TRP A  71      -1.264 -13.085  -5.203  1.00  0.12
ATOM    676  CZ3 TRP A  71      -2.943 -13.635  -6.387  1.00 -0.12
ATOM    677  HZ3 TRP A  71      -2.463 -13.385  -7.322  1.00  0.12
ATOM    678  CZ2 TRP A  71      -4.942 -14.452  -5.192  1.00 -0.12
ATOM    679  HZ2 TRP A  71      -5.935 -14.875  -5.217  1.00  0.12
ATOM    680  CH2 TRP A  71      -4.270 -14.181  -6.377  1.00 -0.12
ATOM    681  HH2 TRP A  71      -4.760 -14.386  -7.317  1.00  0.12
ATOM    682  C   TRP A  71       1.190 -13.494  -1.627  1.00  0.55
ATOM    683  O   TRP A  71       1.667 -13.324  -0.489  1.00 -0.55
ATOM    684  N   ARG A  72       1.831 -13.074  -2.687  1.00 -0.40
ATOM    685  H   ARG A  72       1.451 -13.261  -3.587  1.00  0.40
ATOM    686  CA  ARG A  72       3.100 -12.324  -2.739  1.00  0.00
ATOM    687  CB  ARG A  72       4.302 -13.264  -2.989  1.00  0.00
ATOM    688  CG  ARG A  72       4.494 -14.152  -1.772  1.00  0.00
ATOM    689  CD  ARG A  72       5.720 -15.003  -2.058  1.00  0.35
ATOM    690  NE  ARG A  72       5.747 -16.081  -1.063  1.00 -0.35
ATOM    691  HE  ARG A  72       5.221 -16.921  -1.193  1.00  0.45
ATOM    692  CZ  ARG A  72       6.503 -15.894   0.024  1.00  0.35
ATOM    693  NH1 ARG A  72       7.212 -14.795   0.222  1.00 -0.70
ATOM    694 HH11 ARG A  72       7.196 -14.061  -0.458  1.00  0.40
ATOM    695 HH12 ARG A  72       7.764 -14.698   1.050  1.00  0.40
ATOM    696  NH2 ARG A  72       6.483 -16.901   0.903  1.00 -0.70
ATOM    697 HH21 ARG A  72       5.930 -17.714   0.720  1.00  0.40
ATOM    698 HH22 ARG A  72       7.021 -16.842   1.744  1.00  0.40
ATOM    699  C   ARG A  72       3.036 -11.243  -3.820  1.00  0.55
ATOM    700  O   ARG A  72       2.191 -11.355  -4.728  1.00 -0.55
ATOM    701  N   GLU A  73       3.936 -10.264  -3.747  1.00 -0.40
ATOM    702  H   GLU A  73       4.656 -10.222  -3.058  1.00  0.40
ATOM    703  CA  GLU A  73       3.873  -9.186  -4.728  1.00  0.00
ATOM    704  CB  GLU A  73       3.262  -7.930  -4.072  1.00  0.00
ATOM    705  CG  GLU A  73       3.925  -7.446  -2.787  1.00  0.00
ATOM    706  CD  GLU A  73       3.393  -6.054  -2.446  1.00  0.10
ATOM    707  OE1 GLU A  73       3.359  -5.139  -3.333  1.00 -0.55
ATOM    708  OE2 GLU A  73       2.988  -5.860  -1.259  1.00 -0.55
ATOM    709  C   GLU A  73       5.237  -8.767  -5.225  1.00  0.55
ATOM    710  O   GLU A  73       6.147  -9.124  -4.472  1.00 -0.55
ATOM    711  N   ALA A  74       5.340  -8.078  -6.346  1.00 -0.40
ATOM    712  H   ALA A  74       4.554  -7.833  -6.908  1.00  0.40
ATOM    713  CA  ALA A  74       6.661  -7.638  -6.813  1.00  0.00
ATOM    714  CB  ALA A  74       7.345  -8.552  -7.808  1.00  0.00
ATOM    715  C   ALA A  74       6.452  -6.318  -7.536  1.00  0.55
ATOM    716  O   ALA A  74       5.351  -6.256  -8.102  1.00 -0.55
ATOM    717  N   ASP A  75       7.435  -5.465  -7.492  1.00 -0.40
ATOM    718  H   ASP A  75       8.271  -5.635  -6.976  1.00  0.40
ATOM    719  CA  ASP A  75       7.355  -4.202  -8.207  1.00  0.00
ATOM    720  CB  ASP A  75       8.469  -3.255  -7.795  1.00  0.00
ATOM    721  CG  ASP A  75       8.228  -2.602  -6.463  1.00  0.10
ATOM    722  OD1 ASP A  75       7.365  -3.160  -5.733  1.00 -0.55
ATOM    723  OD2 ASP A  75       8.891  -1.609  -6.198  1.00 -0.55
ATOM    724  C   ASP A  75       7.536  -4.453  -9.705  1.00  0.55
ATOM    725  O   ASP A  75       8.358  -5.336 -10.033  1.00 -0.55
ATOM    726  N   ILE A  76       6.809  -3.715 -10.509  1.00 -0.40
ATOM    727  H   ILE A  76       6.172  -3.036 -10.152  1.00  0.40
ATOM    728  CA  ILE A  76       6.860  -3.816 -11.972  1.00  0.00
ATOM    729  CB  ILE A  76       5.529  -4.362 -12.506  1.00  0.00
ATOM    730  CG2 ILE A  76       5.432  -4.066 -14.023  1.00  0.00
ATOM    731  CG1 ILE A  76       5.271  -5.825 -12.139  1.00  0.00
ATOM    732  CD1 ILE A  76       6.091  -6.968 -12.724  1.00  0.00
ATOM    733  C   ILE A  76       7.239  -2.425 -12.523  1.00  0.55
ATOM    734  O   ILE A  76       6.950  -1.332 -11.965  1.00 -0.55
ATOM    735  N   ASN A  77       7.960  -2.449 -13.657  1.00 -0.40
ATOM    736  H   ASN A  77       8.202  -3.326 -14.059  1.00  0.40
ATOM    737  CA  ASN A  77       8.457  -1.322 -14.407  1.00  0.00
ATOM    738  CB  ASN A  77       7.333  -0.411 -14.971  1.00  0.00
ATOM    739  CG  ASN A  77       6.344  -1.111 -15.869  1.00  0.55
ATOM    740  OD1 ASN A  77       6.741  -1.975 -16.656  1.00 -0.55
ATOM    741  ND2 ASN A  77       5.006  -0.926 -15.789  1.00 -0.78
ATOM    742 HD21 ASN A  77       4.628  -0.299 -15.108  1.00  0.39
ATOM    743 HD22 ASN A  77       4.396  -1.417 -16.411  1.00  0.39
ATOM    744  C   ASN A  77       9.403  -0.463 -13.600  1.00  0.55
ATOM    745  O   ASN A  77       9.554   0.735 -13.921  1.00 -0.55
ATOM    746  N   TYR A  78      10.054  -1.014 -12.586  1.00 -0.40
ATOM    747  H   TYR A  78       9.953  -1.964 -12.302  1.00  0.40
ATOM    748  CA  TYR A  78      10.987  -0.153 -11.835  1.00  0.00
ATOM    749  CB  TYR A  78      11.114  -0.635 -10.369  1.00  0.12
ATOM    750  CG  TYR A  78      12.127   0.157  -9.553  1.00 -0.12
ATOM    751  CD1 TYR A  78      11.822   1.381  -8.970  1.00 -0.12
ATOM    752  HD1 TYR A  78      10.822   1.770  -9.090  1.00  0.12
ATOM    753  CE1 TYR A  78      12.738   2.130  -8.242  1.00 -0.12
ATOM    754  HE1 TYR A  78      12.455   3.087  -7.829  1.00  0.12
ATOM    755  CZ  TYR A  78      14.026   1.634  -8.049  1.00  0.06
ATOM    756  OH  TYR A  78      14.967   2.306  -7.295  1.00 -0.49
ATOM    757  HH  TYR A  78      14.564   3.114  -6.969  1.00  0.43
ATOM    758  CD2 TYR A  78      13.432  -0.306  -9.349  1.00 -0.12
ATOM    759  HD2 TYR A  78      13.728  -1.265  -9.749  1.00  0.12
ATOM    760  CE2 TYR A  78      14.337   0.446  -8.645  1.00 -0.12
ATOM    761  HE2 TYR A  78      15.349   0.079  -8.557  1.00  0.12
ATOM    762  C   TYR A  78      12.413  -0.178 -12.438  1.00  0.55
ATOM    763  O   TYR A  78      12.862  -1.299 -12.778  1.00 -0.55
ATOM    764  N   THR A  79      13.055   0.967 -12.505  1.00 -0.40
ATOM    765  H   THR A  79      12.647   1.843 -12.260  1.00  0.40
ATOM    766  CA  THR A  79      14.483   0.970 -12.976  1.00  0.00
ATOM    767  CB  THR A  79      14.803   1.592 -14.328  1.00  0.00
ATOM    768  OG1 THR A  79      14.385   2.971 -14.262  1.00 -0.49
ATOM    769  HG1 THR A  79      14.733   3.391 -15.052  1.00  0.49
ATOM    770  CG2 THR A  79      14.002   0.959 -15.436  1.00  0.00
ATOM    771  C   THR A  79      15.351   1.637 -11.894  1.00  0.55
ATOM    772  O   THR A  79      16.349   1.032 -11.473  1.00 -0.55
ATOM    773  N   SER A  80      14.989   2.808 -11.405  1.00 -0.40
ATOM    774  H   SER A  80      14.188   3.302 -11.733  1.00  0.40
ATOM    775  CA  SER A  80      15.764   3.450 -10.337  1.00  0.00
ATOM    776  CB  SER A  80      17.074   3.985 -10.954  1.00  0.00
ATOM    777  OG  SER A  80      16.689   5.130 -11.727  1.00 -0.49
ATOM    778  HG  SER A  80      17.498   5.471 -12.116  1.00  0.49
ATOM    779  C   SER A  80      14.995   4.586  -9.689  1.00  0.55
ATOM    780  O   SER A  80      13.962   4.988 -10.246  1.00 -0.55
ATOM    781  N   GLY A  81      15.469   5.095  -8.565  1.00 -0.40
ATOM    782  H   GLY A  81      16.296   4.761  -8.118  1.00  0.40
ATOM    783  CA  GLY A  81      14.744   6.232  -7.911  1.00  0.00
ATOM    784  C   GLY A  81      13.677   5.692  -6.949  1.00  0.55
ATOM    785  O   GLY A  81      13.793   4.526  -6.518  1.00 -0.55
ATOM    786  N   PHE A  82      12.681   6.519  -6.644  1.00 -0.40
ATOM    787  H   PHE A  82      12.620   7.452  -6.989  1.00  0.40
ATOM    788  CA  PHE A  82      11.607   6.060  -5.759  1.00  0.00
ATOM    789  CB  PHE A  82      10.687   7.209  -5.302  1.00  0.12
ATOM    790  CG  PHE A  82      11.526   8.242  -4.598  1.00 -0.12
ATOM    791  CD1 PHE A  82      11.807   8.097  -3.257  1.00 -0.12
ATOM    792  HD1 PHE A  82      11.405   7.252  -2.718  1.00  0.12
ATOM    793  CE1 PHE A  82      12.593   9.014  -2.594  1.00 -0.12
ATOM    794  HE1 PHE A  82      12.797   8.896  -1.541  1.00  0.12
ATOM    795  CZ  PHE A  82      13.119  10.090  -3.292  1.00 -0.12
ATOM    796  HZ  PHE A  82      13.742  10.812  -2.785  1.00  0.12
ATOM    797  CD2 PHE A  82      12.054   9.308  -5.287  1.00 -0.12
ATOM    798  HD2 PHE A  82      11.848   9.417  -6.341  1.00  0.12
ATOM    799  CE2 PHE A  82      12.843  10.237  -4.648  1.00 -0.12
ATOM    800  HE2 PHE A  82      13.245  11.076  -5.197  1.00  0.12
ATOM    801  C   PHE A  82      10.689   5.067  -6.458  1.00  0.55
ATOM    802  O   PHE A  82      10.541   5.028  -7.685  1.00 -0.55
ATOM    803  N   ARG A  83      10.019   4.261  -5.655  1.00 -0.40
ATOM    804  H   ARG A  83      10.149   4.295  -4.667  1.00  0.40
ATOM    805  CA  ARG A  83       9.043   3.261  -6.122  1.00  0.00
ATOM    806  CB  ARG A  83       8.697   2.313  -4.945  1.00  0.00
ATOM    807  CG  ARG A  83       9.990   1.615  -4.482  1.00  0.00
ATOM    808  CD  ARG A  83       9.798   0.556  -3.425  1.00  0.35
ATOM    809  NE  ARG A  83       8.754  -0.437  -3.613  1.00 -0.35
ATOM    810  HE  ARG A  83       8.876  -1.054  -4.388  1.00  0.45
ATOM    811  CZ  ARG A  83       7.655  -0.631  -2.887  1.00  0.35
ATOM    812  NH1 ARG A  83       7.369   0.129  -1.831  1.00 -0.70
ATOM    813 HH11 ARG A  83       7.986   0.870  -1.566  1.00  0.40
ATOM    814 HH12 ARG A  83       6.536  -0.040  -1.304  1.00  0.40
ATOM    815  NH2 ARG A  83       6.774  -1.594  -3.154  1.00 -0.70
ATOM    816 HH21 ARG A  83       6.925  -2.208  -3.929  1.00  0.40
ATOM    817 HH22 ARG A  83       5.962  -1.702  -2.580  1.00  0.40
ATOM    818  C   ARG A  83       7.834   3.943  -6.767  1.00  0.55
ATOM    819  O   ARG A  83       7.395   5.065  -6.449  1.00 -0.55
ATOM    820  N   ASN A  84       7.340   3.188  -7.727  1.00 -0.40
ATOM    821  H   ASN A  84       7.763   2.313  -7.946  1.00  0.40
ATOM    822  CA  ASN A  84       6.178   3.516  -8.546  1.00  0.00
ATOM    823  CB  ASN A  84       6.461   3.215 -10.027  1.00  0.00
ATOM    824  CG  ASN A  84       6.530   1.715 -10.328  1.00  0.55
ATOM    825  OD1 ASN A  84       6.118   0.808  -9.561  1.00 -0.55
ATOM    826  ND2 ASN A  84       7.092   1.413 -11.499  1.00 -0.78
ATOM    827 HD21 ASN A  84       7.180   0.457 -11.780  1.00  0.39
ATOM    828 HD22 ASN A  84       7.426   2.142 -12.097  1.00  0.39
ATOM    829  C   ASN A  84       4.912   2.804  -8.005  1.00  0.55
ATOM    830  O   ASN A  84       4.898   2.211  -6.893  1.00 -0.55
ATOM    831  N   SER A  85       3.849   2.897  -8.803  1.00 -0.40
ATOM    832  H   SER A  85       3.863   3.364  -9.684  1.00  0.40
ATOM    833  CA  SER A  85       2.600   2.296  -8.389  1.00  0.00
ATOM    834  CB  SER A  85       1.400   3.258  -8.610  1.00  0.00
ATOM    835  OG  SER A  85       1.363   3.519 -10.013  1.00 -0.49
ATOM    836  HG  SER A  85       0.933   2.759 -10.412  1.00  0.49
ATOM    837  C   SER A  85       2.221   0.984  -9.053  1.00  0.55
ATOM    838  O   SER A  85       1.044   0.610  -8.845  1.00 -0.55
ATOM    839  N   ASP A  86       3.146   0.340  -9.755  1.00 -0.40
ATOM    840  H   ASP A  86       4.082   0.672  -9.841  1.00  0.40
ATOM    841  CA  ASP A  86       2.827  -0.907 -10.449  1.00  0.00
ATOM    842  CB  ASP A  86       3.455  -1.040 -11.864  1.00  0.00
ATOM    843  CG  ASP A  86       3.076   0.125 -12.755  1.00  0.10
ATOM    844  OD1 ASP A  86       2.013   0.732 -12.592  1.00 -0.55
ATOM    845  OD2 ASP A  86       3.874   0.510 -13.633  1.00 -0.55
ATOM    846  C   ASP A  86       3.309  -2.123  -9.685  1.00  0.55
ATOM    847  O   ASP A  86       4.450  -2.136  -9.298  1.00 -0.55
ATOM    848  N   ARG A  87       2.418  -3.073  -9.560  1.00 -0.40
ATOM    849  H   ARG A  87       1.495  -2.973  -9.923  1.00  0.40
ATOM    850  CA  ARG A  87       2.695  -4.322  -8.898  1.00  0.00
ATOM    851  CB  ARG A  87       2.186  -4.266  -7.449  1.00  0.00
ATOM    852  CG  ARG A  87       2.501  -3.028  -6.643  1.00  0.00
ATOM    853  CD  ARG A  87       3.927  -3.018  -6.062  1.00  0.35
ATOM    854  NE  ARG A  87       4.185  -1.826  -5.266  1.00 -0.35
ATOM    855  HE  ARG A  87       3.949  -1.886  -4.299  1.00  0.45
ATOM    856  CZ  ARG A  87       4.695  -0.674  -5.669  1.00  0.35
ATOM    857  NH1 ARG A  87       5.029  -0.598  -6.963  1.00 -0.70
ATOM    858 HH11 ARG A  87       4.888  -1.385  -7.563  1.00  0.40
ATOM    859 HH12 ARG A  87       5.420   0.247  -7.330  1.00  0.40
ATOM    860  NH2 ARG A  87       4.911   0.384  -4.927  1.00 -0.70
ATOM    861 HH21 ARG A  87       4.684   0.367  -3.954  1.00  0.40
ATOM    862 HH22 ARG A  87       5.303   1.209  -5.335  1.00  0.40
ATOM    863  C   ARG A  87       2.048  -5.511  -9.595  1.00  0.55
ATOM    864  O   ARG A  87       0.994  -5.440 -10.212  1.00 -0.55
ATOM    865  N   ILE A  88       2.744  -6.631  -9.463  1.00 -0.40
ATOM    866  H   ILE A  88       3.645  -6.618  -9.039  1.00  0.40
ATOM    867  CA  ILE A  88       2.297  -7.968  -9.903  1.00  0.00
ATOM    868  CB  ILE A  88       3.279  -8.666 -10.869  1.00  0.00
ATOM    869  CG2 ILE A  88       4.568  -9.025 -10.151  1.00  0.00
ATOM    870  CG1 ILE A  88       2.604  -9.907 -11.470  1.00  0.00
ATOM    871  CD1 ILE A  88       3.230 -10.387 -12.771  1.00  0.00
ATOM    872  C   ILE A  88       2.014  -8.740  -8.581  1.00  0.55
ATOM    873  O   ILE A  88       2.796  -8.689  -7.605  1.00 -0.55
ATOM    874  N   LEU A  89       0.906  -9.435  -8.514  1.00 -0.40
ATOM    875  H   LEU A  89       0.301  -9.474  -9.304  1.00  0.40
ATOM    876  CA  LEU A  89       0.422 -10.198  -7.370  1.00  0.00
ATOM    877  CB  LEU A  89      -0.936  -9.722  -6.850  1.00  0.00
ATOM    878  CG  LEU A  89      -1.060  -8.282  -6.388  1.00  0.00
ATOM    879  CD1 LEU A  89       0.068  -7.958  -5.417  1.00  0.00
ATOM    880  CD2 LEU A  89      -0.990  -7.185  -7.456  1.00  0.00
ATOM    881  C   LEU A  89       0.316 -11.659  -7.794  1.00  0.55
ATOM    882  O   LEU A  89      -0.360 -11.902  -8.797  1.00 -0.55
ATOM    883  N   TYR A  90       0.908 -12.566  -7.023  1.00 -0.40
ATOM    884  H   TYR A  90       1.371 -12.347  -6.168  1.00  0.40
ATOM    885  CA  TYR A  90       0.884 -13.963  -7.441  1.00  0.00
ATOM    886  CB  TYR A  90       2.172 -14.422  -8.208  1.00  0.12
ATOM    887  CG  TYR A  90       3.446 -14.287  -7.438  1.00 -0.12
ATOM    888  CD1 TYR A  90       4.100 -13.045  -7.404  1.00 -0.12
ATOM    889  HD1 TYR A  90       3.669 -12.221  -7.953  1.00  0.12
ATOM    890  CE1 TYR A  90       5.273 -12.827  -6.699  1.00 -0.12
ATOM    891  HE1 TYR A  90       5.736 -11.854  -6.635  1.00  0.12
ATOM    892  CZ  TYR A  90       5.813 -13.953  -6.078  1.00  0.06
ATOM    893  OH  TYR A  90       6.969 -13.746  -5.370  1.00 -0.49
ATOM    894  HH  TYR A  90       7.197 -12.816  -5.440  1.00  0.43
ATOM    895  CD2 TYR A  90       4.026 -15.368  -6.790  1.00 -0.12
ATOM    896  HD2 TYR A  90       3.552 -16.338  -6.801  1.00  0.12
ATOM    897  CE2 TYR A  90       5.253 -15.170  -6.113  1.00 -0.12
ATOM    898  HE2 TYR A  90       5.739 -16.001  -5.624  1.00  0.12
ATOM    899  C   TYR A  90       0.581 -14.892  -6.289  1.00  0.55
ATOM    900  O   TYR A  90       1.215 -14.626  -5.262  1.00 -0.55
ATOM    901  N   SER A  91      -0.266 -15.872  -6.538  1.00 -0.40
ATOM    902  H   SER A  91      -0.685 -16.009  -7.432  1.00  0.40
ATOM    903  CA  SER A  91      -0.626 -16.802  -5.505  1.00  0.00
ATOM    904  CB  SER A  91      -2.109 -17.180  -5.662  1.00  0.00
ATOM    905  OG  SER A  91      -2.301 -18.070  -6.727  1.00 -0.49
ATOM    906  HG  SER A  91      -2.954 -18.706  -6.426  1.00  0.49
ATOM    907  C   SER A  91       0.272 -18.036  -5.528  1.00  0.55
ATOM    908  O   SER A  91       0.994 -18.317  -6.485  1.00 -0.55
ATOM    909  N   SER A  92       0.154 -18.722  -4.378  1.00 -0.40
ATOM    910  H   SER A  92      -0.432 -18.414  -3.633  1.00  0.40
ATOM    911  CA  SER A  92       0.884 -19.964  -4.154  1.00  0.00
ATOM    912  CB  SER A  92       0.831 -20.353  -2.679  1.00  0.00
ATOM    913  OG  SER A  92      -0.513 -20.530  -2.278  1.00 -0.49
ATOM    914  HG  SER A  92      -0.479 -20.922  -1.403  1.00  0.49
ATOM    915  C   SER A  92       0.390 -21.039  -5.129  1.00  0.55
ATOM    916  O   SER A  92       1.127 -21.989  -5.426  1.00 -0.55
ATOM    917  N   ASP A  93      -0.778 -20.906  -5.732  1.00 -0.40
ATOM    918  H   ASP A  93      -1.379 -20.138  -5.530  1.00  0.40
ATOM    919  CA  ASP A  93      -1.287 -21.848  -6.726  1.00  0.00
ATOM    920  CB  ASP A  93      -2.691 -22.343  -6.453  1.00  0.00
ATOM    921  CG  ASP A  93      -3.671 -21.242  -6.076  1.00  0.10
ATOM    922  OD1 ASP A  93      -3.367 -20.079  -5.749  1.00 -0.55
ATOM    923  OD2 ASP A  93      -4.855 -21.640  -6.131  1.00 -0.55
ATOM    924  C   ASP A  93      -1.232 -21.182  -8.105  1.00  0.55
ATOM    925  O   ASP A  93      -1.992 -21.530  -8.982  1.00 -0.55
ATOM    926  N   TRP A  94      -0.371 -20.179  -8.258  1.00 -0.40
ATOM    927  H   TRP A  94       0.151 -19.850  -7.476  1.00  0.40
ATOM    928  CA  TRP A  94      -0.086 -19.468  -9.499  1.00  0.00
ATOM    929  CB  TRP A  94       0.615 -20.545 -10.450  1.00  0.12
ATOM    930  CG  TRP A  94       1.720 -21.194  -9.659  1.00 -0.12
ATOM    931  CD1 TRP A  94       1.734 -22.469  -9.143  1.00 -0.12
ATOM    932  HD1 TRP A  94       0.961 -23.208  -9.296  1.00  0.12
ATOM    933  NE1 TRP A  94       2.881 -22.665  -8.398  1.00 -0.40
ATOM    934  HE1 TRP A  94       3.133 -23.493  -7.948  1.00  0.40
ATOM    935  CE2 TRP A  94       3.608 -21.503  -8.399  1.00  0.00
ATOM    936  CD2 TRP A  94       2.905 -20.559  -9.166  1.00  0.00
ATOM    937  CE3 TRP A  94       3.447 -19.269  -9.311  1.00 -0.12
ATOM    938  HE3 TRP A  94       2.939 -18.513  -9.892  1.00  0.12
ATOM    939  CZ3 TRP A  94       4.640 -18.954  -8.708  1.00 -0.12
ATOM    940  HZ3 TRP A  94       5.055 -17.962  -8.810  1.00  0.12
ATOM    941  CZ2 TRP A  94       4.831 -21.206  -7.801  1.00 -0.12
ATOM    942  HZ2 TRP A  94       5.388 -21.936  -7.234  1.00  0.12
ATOM    943  CH2 TRP A  94       5.320 -19.930  -7.957  1.00 -0.12
ATOM    944  HH2 TRP A  94       6.256 -19.669  -7.487  1.00  0.12
ATOM    945  C   TRP A  94      -1.135 -18.672 -10.216  1.00  0.55
ATOM    946  O   TRP A  94      -1.172 -18.617 -11.466  1.00 -0.55
ATOM    947  N   LEU A  95      -2.045 -17.991  -9.476  1.00 -0.40
ATOM    948  H   LEU A  95      -2.087 -18.102  -8.487  1.00  0.40
ATOM    949  CA  LEU A  95      -3.019 -17.059 -10.033  1.00  0.00
ATOM    950  CB  LEU A  95      -4.249 -16.736  -9.215  1.00  0.00
ATOM    951  CG  LEU A  95      -4.981 -17.956  -8.647  1.00  0.00
ATOM    952  CD1 LEU A  95      -6.141 -17.489  -7.795  1.00  0.00
ATOM    953  CD2 LEU A  95      -5.394 -18.804  -9.822  1.00  0.00
ATOM    954  C   LEU A  95      -2.183 -15.767 -10.115  1.00  0.55
ATOM    955  O   LEU A  95      -1.391 -15.526  -9.183  1.00 -0.55
ATOM    956  N   ILE A  96      -2.350 -14.969 -11.173  1.00 -0.40
ATOM    957  H   ILE A  96      -3.004 -15.148 -11.904  1.00  0.40
ATOM    958  CA  ILE A  96      -1.528 -13.756 -11.274  1.00  0.00
ATOM    959  CB  ILE A  96      -0.381 -13.880 -12.300  1.00  0.00
ATOM    960  CG2 ILE A  96       0.434 -12.570 -12.326  1.00  0.00
ATOM    961  CG1 ILE A  96       0.552 -15.049 -11.966  1.00  0.00
ATOM    962  CD1 ILE A  96       1.359 -15.644 -13.094  1.00  0.00
ATOM    963  C   ILE A  96      -2.428 -12.567 -11.569  1.00  0.55
ATOM    964  O   ILE A  96      -3.256 -12.702 -12.456  1.00 -0.55
ATOM    965  N   TYR A  97      -2.273 -11.523 -10.806  1.00 -0.40
ATOM    966  H   TYR A  97      -1.616 -11.511 -10.057  1.00  0.40
ATOM    967  CA  TYR A  97      -3.044 -10.308 -10.991  1.00  0.00
ATOM    968  CB  TYR A  97      -3.919 -10.043  -9.792  1.00  0.12
ATOM    969  CG  TYR A  97      -5.226 -10.809  -9.750  1.00 -0.12
ATOM    970  CD1 TYR A  97      -5.196 -12.184  -9.444  1.00 -0.12
ATOM    971  HD1 TYR A  97      -4.236 -12.645  -9.267  1.00  0.12
ATOM    972  CE1 TYR A  97      -6.317 -12.973  -9.357  1.00 -0.12
ATOM    973  HE1 TYR A  97      -6.276 -14.023  -9.115  1.00  0.12
ATOM    974  CZ  TYR A  97      -7.511 -12.304  -9.608  1.00  0.06
ATOM    975  OH  TYR A  97      -8.676 -13.049  -9.514  1.00 -0.49
ATOM    976  HH  TYR A  97      -9.416 -12.470  -9.709  1.00  0.43
ATOM    977  CD2 TYR A  97      -6.428 -10.195  -9.968  1.00 -0.12
ATOM    978  HD2 TYR A  97      -6.474  -9.138 -10.182  1.00  0.12
ATOM    979  CE2 TYR A  97      -7.590 -10.956  -9.909  1.00 -0.12
ATOM    980  HE2 TYR A  97      -8.549 -10.497 -10.098  1.00  0.12
ATOM    981  C   TYR A  97      -2.040  -9.171 -11.080  1.00  0.55
ATOM    982  O   TYR A  97      -0.864  -9.320 -10.775  1.00 -0.55
ATOM    983  N   LYS A  98      -2.511  -8.023 -11.528  1.00 -0.40
ATOM    984  H   LYS A  98      -3.458  -7.922 -11.824  1.00  0.40
ATOM    985  CA  LYS A  98      -1.682  -6.823 -11.623  1.00  0.00
ATOM    986  CB  LYS A  98      -1.267  -6.397 -13.030  1.00  0.00
ATOM    987  CG  LYS A  98      -2.423  -6.238 -14.033  1.00  0.00
ATOM    988  CD  LYS A  98      -1.763  -5.578 -15.243  1.00  0.00
ATOM    989  CE  LYS A  98      -2.779  -5.455 -16.388  1.00  0.33
ATOM    990  NZ  LYS A  98      -1.989  -4.690 -17.428  1.00 -0.32
ATOM    991  HZ1 LYS A  98      -1.142  -5.234 -17.690  1.00  0.33
ATOM    992  HZ2 LYS A  98      -1.702  -3.770 -17.038  1.00  0.33
ATOM    993  HZ3 LYS A  98      -2.579  -4.540 -18.271  1.00  0.33
ATOM    994  C   LYS A  98      -2.508  -5.646 -11.076  1.00  0.55
ATOM    995  O   LYS A  98      -3.746  -5.754 -11.079  1.00 -0.55
ATOM    996  N   THR A  99      -1.767  -4.637 -10.656  1.00 -0.40
ATOM    997  H   THR A  99      -0.772  -4.688 -10.623  1.00  0.40
ATOM    998  CA  THR A  99      -2.365  -3.374 -10.209  1.00  0.00
ATOM    999  CB  THR A  99      -2.539  -3.181  -8.693  1.00  0.00
ATOM   1000  OG1 THR A  99      -3.186  -1.925  -8.521  1.00 -0.49
ATOM   1001  HG1 THR A  99      -4.083  -2.043  -8.841  1.00  0.49
ATOM   1002  CG2 THR A  99      -1.269  -3.233  -7.864  1.00  0.00
ATOM   1003  C   THR A  99      -1.510  -2.252 -10.854  1.00  0.55
ATOM   1004  O   THR A  99      -0.297  -2.457 -10.902  1.00 -0.55
ATOM   1005  N   THR A 100      -2.091  -1.180 -11.357  1.00 -0.40
ATOM   1006  H   THR A 100      -3.081  -1.066 -11.390  1.00  0.40
ATOM   1007  CA  THR A 100      -1.275  -0.078 -11.905  1.00  0.00
ATOM   1008  CB  THR A 100      -1.430   0.155 -13.401  1.00  0.00
ATOM   1009  OG1 THR A 100      -2.812   0.306 -13.700  1.00 -0.49
ATOM   1010  HG1 THR A 100      -3.074   1.149 -13.324  1.00  0.49
ATOM   1011  CG2 THR A 100      -0.849  -1.057 -14.127  1.00  0.00
ATOM   1012  C   THR A 100      -1.677   1.166 -11.130  1.00  0.55
ATOM   1013  O   THR A 100      -1.249   2.298 -11.334  1.00 -0.55
ATOM   1014  N   ASP A 101      -2.578   0.927 -10.160  1.00 -0.40
ATOM   1015  H   ASP A 101      -2.957   0.032  -9.941  1.00  0.40
ATOM   1016  CA  ASP A 101      -3.013   2.086  -9.389  1.00  0.00
ATOM   1017  CB  ASP A 101      -4.462   2.336  -9.813  1.00  0.00
ATOM   1018  CG  ASP A 101      -5.432   1.228  -9.484  1.00  0.10
ATOM   1019  OD1 ASP A 101      -5.078   0.282  -8.737  1.00 -0.55
ATOM   1020  OD2 ASP A 101      -6.560   1.342 -10.035  1.00 -0.55
ATOM   1021  C   ASP A 101      -2.837   1.999  -7.888  1.00  0.55
ATOM   1022  O   ASP A 101      -3.689   2.473  -7.088  1.00 -0.55
ATOM   1023  N   HSE A 102      -1.733   1.427  -7.449  1.00 -0.40
ATOM   1024  H   HSE A 102      -1.066   1.018  -8.067  1.00  0.40
ATOM   1025  CA  HSE A 102      -1.411   1.355  -6.008  1.00  0.00
ATOM   1026  CB  HSE A 102      -1.004   2.754  -5.489  1.00  0.12
ATOM   1027  ND1 HSE A 102      -0.079   3.321  -3.194  1.00 -0.56
ATOM   1028  CG  HSE A 102      -0.007   2.658  -4.394  1.00  0.15
ATOM   1029  CE1 HSE A 102       0.996   3.010  -2.457  1.00  0.15
ATOM   1030  HE1 HSE A 102       1.265   3.434  -1.490  1.00  0.12
ATOM   1031  NE2 HSE A 102       1.719   2.077  -3.095  1.00 -0.40
ATOM   1032  HE2 HSE A 102       2.540   1.617  -2.759  1.00  0.40
ATOM   1033  CD2 HSE A 102       1.122   1.859  -4.317  1.00 -0.12
ATOM   1034  HD2 HSE A 102       1.517   1.167  -5.051  1.00  0.12
ATOM   1035  C   HSE A 102      -2.487   0.687  -5.182  1.00  0.55
ATOM   1036  O   HSE A 102      -2.957   1.161  -4.174  1.00 -0.55
ATOM   1037  N   TYR A 103      -2.809  -0.480  -5.671  1.00 -0.40
ATOM   1038  H   TYR A 103      -2.386  -0.756  -6.526  1.00  0.40
ATOM   1039  CA  TYR A 103      -3.710  -1.487  -5.170  1.00  0.00
ATOM   1040  CB  TYR A 103      -3.181  -1.946  -3.773  1.00  0.12
ATOM   1041  CG  TYR A 103      -1.698  -2.158  -3.566  1.00 -0.12
ATOM   1042  CD1 TYR A 103      -0.815  -1.152  -3.187  1.00 -0.12
ATOM   1043  HD1 TYR A 103      -1.192  -0.155  -3.018  1.00  0.12
ATOM   1044  CE1 TYR A 103       0.563  -1.407  -3.020  1.00 -0.12
ATOM   1045  HE1 TYR A 103       1.249  -0.612  -2.768  1.00  0.12
ATOM   1046  CZ  TYR A 103       1.011  -2.711  -3.188  1.00  0.06
ATOM   1047  OH  TYR A 103       2.357  -2.992  -3.007  1.00 -0.49
ATOM   1048  HH  TYR A 103       2.487  -3.931  -3.161  1.00  0.43
ATOM   1049  CD2 TYR A 103      -1.190  -3.460  -3.722  1.00 -0.12
ATOM   1050  HD2 TYR A 103      -1.860  -4.262  -3.996  1.00  0.12
ATOM   1051  CE2 TYR A 103       0.164  -3.734  -3.529  1.00 -0.12
ATOM   1052  HE2 TYR A 103       0.541  -4.739  -3.648  1.00  0.12
ATOM   1053  C   TYR A 103      -5.166  -1.089  -5.069  1.00  0.55
ATOM   1054  O   TYR A 103      -5.859  -1.746  -4.266  1.00 -0.55
ATOM   1055  N   GLN A 104      -5.632  -0.111  -5.829  1.00 -0.40
ATOM   1056  H   GLN A 104      -5.066   0.419  -6.455  1.00  0.40
ATOM   1057  CA  GLN A 104      -7.080   0.227  -5.753  1.00  0.00
ATOM   1058  CB  GLN A 104      -7.348   1.631  -6.269  1.00  0.00
ATOM   1059  CG  GLN A 104      -6.927   2.641  -5.216  1.00  0.00
ATOM   1060  CD  GLN A 104      -7.058   4.059  -5.769  1.00  0.55
ATOM   1061  OE1 GLN A 104      -8.170   4.586  -5.679  1.00 -0.55
ATOM   1062  NE2 GLN A 104      -6.008   4.655  -6.288  1.00 -0.78
ATOM   1063 HE21 GLN A 104      -5.128   4.181  -6.319  1.00  0.39
ATOM   1064 HE22 GLN A 104      -6.089   5.583  -6.651  1.00  0.39
ATOM   1065  C   GLN A 104      -7.845  -0.793  -6.558  1.00  0.55
ATOM   1066  O   GLN A 104      -8.872  -1.301  -6.125  1.00 -0.55
ATOM   1067  N   THR A 105      -7.273  -1.130  -7.714  1.00 -0.40
ATOM   1068  H   THR A 105      -6.421  -0.729  -8.043  1.00  0.40
ATOM   1069  CA  THR A 105      -7.907  -2.131  -8.550  1.00  0.00
ATOM   1070  CB  THR A 105      -8.713  -1.535  -9.742  1.00  0.00
ATOM   1071  OG1 THR A 105      -7.857  -0.796 -10.621  1.00 -0.49
ATOM   1072  HG1 THR A 105      -7.475  -0.094 -10.089  1.00  0.49
ATOM   1073  CG2 THR A 105      -9.790  -0.563  -9.261  1.00  0.00
ATOM   1074  C   THR A 105      -6.882  -3.151  -9.067  1.00  0.55
ATOM   1075  O   THR A 105      -5.715  -2.810  -9.239  1.00 -0.55
ATOM   1076  N   PHE A 106      -7.417  -4.346  -9.310  1.00 -0.40
ATOM   1077  H   PHE A 106      -8.386  -4.536  -9.172  1.00  0.40
ATOM   1078  CA  PHE A 106      -6.610  -5.441  -9.792  1.00  0.00
ATOM   1079  CB  PHE A 106      -6.643  -6.591  -8.717  1.00  0.12
ATOM   1080  CG  PHE A 106      -6.053  -6.076  -7.438  1.00 -0.12
ATOM   1081  CD1 PHE A 106      -4.666  -6.044  -7.288  1.00 -0.12
ATOM   1082  HD1 PHE A 106      -4.036  -6.392  -8.093  1.00  0.12
ATOM   1083  CE1 PHE A 106      -4.083  -5.569  -6.117  1.00 -0.12
ATOM   1084  HE1 PHE A 106      -3.009  -5.587  -6.007  1.00  0.12
ATOM   1085  CZ  PHE A 106      -4.873  -5.075  -5.093  1.00 -0.12
ATOM   1086  HZ  PHE A 106      -4.426  -4.714  -4.179  1.00  0.12
ATOM   1087  CD2 PHE A 106      -6.822  -5.539  -6.412  1.00 -0.12
ATOM   1088  HD2 PHE A 106      -7.896  -5.503  -6.519  1.00  0.12
ATOM   1089  CE2 PHE A 106      -6.244  -5.053  -5.265  1.00 -0.12
ATOM   1090  HE2 PHE A 106      -6.871  -4.648  -4.485  1.00  0.12
ATOM   1091  C   PHE A 106      -7.134  -6.040 -11.062  1.00  0.55
ATOM   1092  O   PHE A 106      -8.385  -6.061 -11.138  1.00 -0.55
ATOM   1093  N   THR A 107      -6.265  -6.594 -11.897  1.00 -0.40
ATOM   1094  H   THR A 107      -5.278  -6.577 -11.762  1.00  0.40
ATOM   1095  CA  THR A 107      -6.784  -7.276 -13.100  1.00  0.00
ATOM   1096  CB  THR A 107      -6.359  -6.514 -14.394  1.00  0.00
ATOM   1097  OG1 THR A 107      -6.932  -5.207 -14.335  1.00 -0.49
ATOM   1098  HG1 THR A 107      -6.576  -4.798 -13.543  1.00  0.49
ATOM   1099  CG2 THR A 107      -6.738  -7.243 -15.665  1.00  0.00
ATOM   1100  C   THR A 107      -6.238  -8.704 -13.152  1.00  0.55
ATOM   1101  O   THR A 107      -4.999  -8.820 -12.996  1.00 -0.55
ATOM   1102  N   LYS A 108      -6.966  -9.752 -13.395  1.00 -0.40
ATOM   1103  H   LYS A 108      -7.953  -9.679 -13.518  1.00  0.40
ATOM   1104  CA  LYS A 108      -6.426 -11.092 -13.506  1.00  0.00
ATOM   1105  CB  LYS A 108      -7.484 -12.168 -13.326  1.00  0.00
ATOM   1106  CG  LYS A 108      -7.063 -13.599 -13.637  1.00  0.00
ATOM   1107  CD  LYS A 108      -8.260 -14.480 -13.254  1.00  0.00
ATOM   1108  CE  LYS A 108      -8.052 -15.924 -13.565  1.00  0.33
ATOM   1109  NZ  LYS A 108      -6.830 -16.338 -12.806  1.00 -0.32
ATOM   1110  HZ1 LYS A 108      -6.987 -16.192 -11.789  1.00  0.33
ATOM   1111  HZ2 LYS A 108      -6.018 -15.767 -13.117  1.00  0.33
ATOM   1112  HZ3 LYS A 108      -6.634 -17.344 -12.986  1.00  0.33
ATOM   1113  C   LYS A 108      -5.738 -11.176 -14.879  1.00  0.55
ATOM   1114  O   LYS A 108      -6.340 -10.805 -15.914  1.00 -0.55
ATOM   1115  N   ILE A 109      -4.491 -11.648 -14.792  1.00 -0.40
ATOM   1116  H   ILE A 109      -4.065 -11.936 -13.938  1.00  0.40
ATOM   1117  CA  ILE A 109      -3.692 -11.752 -16.036  1.00  0.00
ATOM   1118  CB  ILE A 109      -2.569 -10.700 -16.179  1.00  0.00
ATOM   1119  CG2 ILE A 109      -3.217  -9.306 -16.363  1.00  0.00
ATOM   1120  CG1 ILE A 109      -1.537 -10.718 -15.039  1.00  0.00
ATOM   1121  CD1 ILE A 109      -0.333  -9.817 -15.258  1.00  0.00
ATOM   1122  C   ILE A 109      -3.218 -13.164 -16.336  1.00  0.55
ATOM   1123  O   ILE A 109      -2.784 -13.384 -17.466  1.00 -0.55
ATOM   1124  N   ARG A 110      -3.316 -14.101 -15.439  1.00 -0.40
ATOM   1125  H   ARG A 110      -3.640 -13.891 -14.521  1.00  0.40
ATOM   1126  CA  ARG A 110      -2.973 -15.527 -15.662  1.00  0.00
ATOM   1127  CB  ARG A 110      -1.579 -16.054 -15.438  1.00  0.00
ATOM   1128  CG  ARG A 110      -0.500 -15.290 -16.203  1.00  0.00
ATOM   1129  CD  ARG A 110      -0.667 -15.630 -17.709  1.00  0.35
ATOM   1130  NE  ARG A 110       0.476 -14.972 -18.415  1.00 -0.35
ATOM   1131  HE  ARG A 110       1.215 -15.591 -18.660  1.00  0.45
ATOM   1132  CZ  ARG A 110       0.680 -13.724 -18.768  1.00  0.35
ATOM   1133  NH1 ARG A 110      -0.226 -12.764 -18.506  1.00 -0.70
ATOM   1134 HH11 ARG A 110      -1.077 -12.994 -18.033  1.00  0.40
ATOM   1135 HH12 ARG A 110      -0.049 -11.820 -18.785  1.00  0.40
ATOM   1136  NH2 ARG A 110       1.829 -13.302 -19.392  1.00 -0.70
ATOM   1137 HH21 ARG A 110       2.557 -13.957 -19.596  1.00  0.40
ATOM   1138 HH22 ARG A 110       1.938 -12.340 -19.642  1.00  0.40
ATOM   1139  C   ARG A 110      -3.979 -16.223 -14.705  1.00  0.10
ATOM   1140  O   ARG A 110      -4.428 -15.785 -13.298  1.00 -0.55
ATOM   1141  OXT ARG A 110      -4.544 -17.244 -15.111  1.00 -0.55
ATOM   1142  N   LYS D   1      10.837  12.720  11.813  1.00 -0.32
ATOM   1143  HT1 LYS D   1      10.799  13.407  12.592  1.00  0.33
ATOM   1144  HT2 LYS D   1      11.532  13.034  11.107  1.00  0.33
ATOM   1145  HT3 LYS D   1      11.116  11.790  12.184  1.00  0.33
ATOM   1146  CA  LYS D   1       9.479  12.615  11.168  1.00  0.33
ATOM   1147  CB  LYS D   1       9.550  11.600  10.046  1.00  0.00
ATOM   1148  CG  LYS D   1       8.410  11.229   9.168  1.00  0.00
ATOM   1149  CD  LYS D   1       7.464  12.307   8.723  1.00  0.00
ATOM   1150  CE  LYS D   1       7.915  13.001   7.442  1.00  0.33
ATOM   1151  NZ  LYS D   1       6.956  14.060   6.992  1.00 -0.32
ATOM   1152  HZ1 LYS D   1       6.866  14.784   7.733  1.00  0.33
ATOM   1153  HZ2 LYS D   1       6.026  13.631   6.812  1.00  0.33
ATOM   1154  HZ3 LYS D   1       7.309  14.500   6.119  1.00  0.33
ATOM   1155  C   LYS D   1       8.330  12.375  12.151  1.00  0.55
ATOM   1156  O   LYS D   1       8.082  11.329  12.791  1.00 -0.55
ATOM   1157  N   LYS D   2       7.512  13.385  12.320  1.00 -0.40
ATOM   1158  H   LYS D   2       7.662  14.232  11.818  1.00  0.40
ATOM   1159  CA  LYS D   2       6.350  13.422  13.196  1.00  0.00
ATOM   1160  CB  LYS D   2       6.583  14.659  14.071  1.00  0.00
ATOM   1161  CG  LYS D   2       5.341  15.027  14.844  1.00  0.00
ATOM   1162  CD  LYS D   2       5.217  14.081  16.018  1.00  0.00
ATOM   1163  CE  LYS D   2       4.223  14.621  17.023  1.00  0.33
ATOM   1164  NZ  LYS D   2       4.836  15.648  17.904  1.00 -0.32
ATOM   1165  HZ1 LYS D   2       5.181  16.440  17.325  1.00  0.33
ATOM   1166  HZ2 LYS D   2       5.632  15.227  18.424  1.00  0.33
ATOM   1167  HZ3 LYS D   2       4.126  15.995  18.579  1.00  0.33
ATOM   1168  C   LYS D   2       5.072  13.653  12.418  1.00  0.55
ATOM   1169  O   LYS D   2       5.136  14.615  11.627  1.00 -0.55
ATOM   1170  N   ALA D   3       4.036  12.908  12.578  1.00 -0.40
ATOM   1171  H   ALA D   3       4.117  12.166  13.230  1.00  0.40
ATOM   1172  CA  ALA D   3       2.736  12.926  11.989  1.00  0.00
ATOM   1173  CB  ALA D   3       2.495  11.628  11.241  1.00  0.00
ATOM   1174  C   ALA D   3       1.691  13.094  13.111  1.00  0.55
ATOM   1175  O   ALA D   3       1.698  12.458  14.184  1.00 -0.55
ATOM   1176  N   VAL D   4       0.770  14.023  12.964  1.00 -0.40
ATOM   1177  H   VAL D   4       0.734  14.589  12.145  1.00  0.40
ATOM   1178  CA  VAL D   4      -0.264  14.307  13.961  1.00  0.00
ATOM   1179  CB  VAL D   4      -0.179  15.755  14.505  1.00  0.00
ATOM   1180  CG1 VAL D   4      -1.321  16.050  15.500  1.00  0.00
ATOM   1181  CG2 VAL D   4       1.139  16.046  15.203  1.00  0.00
ATOM   1182  C   VAL D   4      -1.637  14.087  13.326  1.00  0.55
ATOM   1183  O   VAL D   4      -1.881  14.568  12.212  1.00 -0.55
ATOM   1184  N   ILE D   5      -2.484  13.340  14.017  1.00 -0.40
ATOM   1185  H   ILE D   5      -2.237  12.892  14.873  1.00  0.40
ATOM   1186  CA  ILE D   5      -3.860  13.139  13.534  1.00  0.00
ATOM   1187  CB  ILE D   5      -4.279  11.661  13.403  1.00  0.00
ATOM   1188  CG2 ILE D   5      -5.753  11.531  13.027  1.00  0.00
ATOM   1189  CG1 ILE D   5      -3.329  10.955  12.397  1.00  0.00
ATOM   1190  CD1 ILE D   5      -3.510   9.444  12.356  1.00  0.00
ATOM   1191  C   ILE D   5      -4.824  13.844  14.512  1.00  0.55
ATOM   1192  O   ILE D   5      -4.788  13.413  15.684  1.00 -0.55
ATOM   1193  N   ASN D   6      -5.591  14.855  14.172  1.00 -0.40
ATOM   1194  H   ASN D   6      -5.567  15.264  13.263  1.00  0.40
ATOM   1195  CA  ASN D   6      -6.558  15.453  15.150  1.00  0.00
ATOM   1196  CB  ASN D   6      -6.694  16.948  14.996  1.00  0.00
ATOM   1197  CG  ASN D   6      -5.359  17.590  15.377  1.00  0.55
ATOM   1198  OD1 ASN D   6      -4.932  17.661  16.539  1.00 -0.55
ATOM   1199  ND2 ASN D   6      -4.610  18.120  14.422  1.00 -0.78
ATOM   1200 HD21 ASN D   6      -3.734  18.544  14.650  1.00  0.39
ATOM   1201 HD22 ASN D   6      -4.920  18.095  13.471  1.00  0.39
ATOM   1202  C   ASN D   6      -7.840  14.650  14.939  1.00  0.55
ATOM   1203  O   ASN D   6      -8.655  14.949  14.052  1.00 -0.55
ATOM   1204  N   GLY D   7      -8.008  13.565  15.683  1.00 -0.40
ATOM   1205  H   GLY D   7      -7.361  13.324  16.402  1.00  0.40
ATOM   1206  CA  GLY D   7      -9.099  12.675  15.524  1.00  0.00
ATOM   1207  C   GLY D   7     -10.448  13.371  15.424  1.00  0.55
ATOM   1208  O   GLY D   7     -11.304  12.800  14.751  1.00 -0.55
ATOM   1209  N   GLU D   8     -10.629  14.510  16.096  1.00 -0.40
ATOM   1210  H   GLU D   8      -9.927  14.956  16.645  1.00  0.40
ATOM   1211  CA  GLU D   8     -11.950  15.135  16.015  1.00  0.00
ATOM   1212  CB  GLU D   8     -12.154  16.061  17.221  1.00  0.00
ATOM   1213  CG  GLU D   8     -11.491  17.399  16.944  1.00  0.00
ATOM   1214  CD  GLU D   8      -9.990  17.441  17.055  1.00  0.10
ATOM   1215  OE1 GLU D   8      -9.327  16.430  17.336  1.00 -0.55
ATOM   1216  OE2 GLU D   8      -9.482  18.567  16.827  1.00 -0.55
ATOM   1217  C   GLU D   8     -12.160  15.786  14.653  1.00  0.55
ATOM   1218  O   GLU D   8     -13.340  15.975  14.300  1.00 -0.55
ATOM   1219  N   GLN D   9     -11.168  16.081  13.856  1.00 -0.40
ATOM   1220  H   GLN D   9     -10.216  15.936  14.118  1.00  0.40
ATOM   1221  CA  GLN D   9     -11.393  16.649  12.517  1.00  0.00
ATOM   1222  CB  GLN D   9     -10.188  17.547  12.194  1.00  0.00
ATOM   1223  CG  GLN D   9     -10.158  18.792  13.073  1.00  0.00
ATOM   1224  CD  GLN D   9      -8.817  19.470  13.106  1.00  0.55
ATOM   1225  OE1 GLN D   9      -8.038  19.565  12.140  1.00 -0.55
ATOM   1226  NE2 GLN D   9      -8.474  20.041  14.268  1.00 -0.78
ATOM   1227 HE21 GLN D   9      -9.097  20.000  15.048  1.00  0.39
ATOM   1228 HE22 GLN D   9      -7.594  20.508  14.354  1.00  0.39
ATOM   1229  C   GLN D   9     -11.628  15.597  11.449  1.00  0.55
ATOM   1230  O   GLN D   9     -11.897  15.909  10.281  1.00 -0.55
ATOM   1231  N   ILE D  10     -11.585  14.301  11.710  1.00 -0.40
ATOM   1232  H   ILE D  10     -11.418  13.989  12.640  1.00  0.40
ATOM   1233  CA  ILE D  10     -11.762  13.223  10.752  1.00  0.00
ATOM   1234  CB  ILE D  10     -10.929  11.970  11.118  1.00  0.00
ATOM   1235  CG2 ILE D  10     -11.143  10.867  10.071  1.00  0.00
ATOM   1236  CG1 ILE D  10      -9.445  12.202  11.385  1.00  0.00
ATOM   1237  CD1 ILE D  10      -8.725  13.026  10.376  1.00  0.00
ATOM   1238  C   ILE D  10     -13.256  12.868  10.671  1.00  0.55
ATOM   1239  O   ILE D  10     -13.879  12.271  11.557  1.00 -0.55
ATOM   1240  N   ARG D  11     -13.843  13.231   9.533  1.00 -0.40
ATOM   1241  H   ARG D  11     -13.336  13.672   8.796  1.00  0.40
ATOM   1242  CA  ARG D  11     -15.272  13.007   9.283  1.00  0.00
ATOM   1243  CB  ARG D  11     -15.988  14.282   8.861  1.00  0.00
ATOM   1244  CG  ARG D  11     -15.557  15.597   9.460  1.00  0.00
ATOM   1245  CD  ARG D  11     -16.060  16.033  10.821  1.00  0.35
ATOM   1246  NE  ARG D  11     -17.517  16.059  10.865  1.00 -0.35
ATOM   1247  HE  ARG D  11     -17.955  15.635  10.079  1.00  0.45
ATOM   1248  CZ  ARG D  11     -18.374  16.550  11.767  1.00  0.35
ATOM   1249  NH1 ARG D  11     -17.832  17.119  12.840  1.00 -0.70
ATOM   1250 HH11 ARG D  11     -16.837  17.160  12.936  1.00  0.40
ATOM   1251 HH12 ARG D  11     -18.419  17.505  13.552  1.00  0.40
ATOM   1252  NH2 ARG D  11     -19.697  16.398  11.598  1.00 -0.70
ATOM   1253 HH21 ARG D  11     -20.047  15.916  10.795  1.00  0.40
ATOM   1254 HH22 ARG D  11     -20.333  16.767  12.276  1.00  0.40
ATOM   1255  C   ARG D  11     -15.545  11.831   8.355  1.00  0.55
ATOM   1256  O   ARG D  11     -16.760  11.500   8.277  1.00 -0.55
ATOM   1257  N   SER D  12     -14.518  11.171   7.794  1.00 -0.40
ATOM   1258  H   SER D  12     -13.577  11.470   7.927  1.00  0.40
ATOM   1259  CA  SER D  12     -14.682   9.987   6.962  1.00  0.00
ATOM   1260  CB  SER D  12     -15.166  10.289   5.540  1.00  0.00
ATOM   1261  OG  SER D  12     -14.238  11.149   4.909  1.00 -0.49
ATOM   1262  HG  SER D  12     -14.325  11.999   5.347  1.00  0.49
ATOM   1263  C   SER D  12     -13.353   9.253   6.799  1.00  0.55
ATOM   1264  O   SER D  12     -12.334   9.885   7.137  1.00 -0.55
ATOM   1265  N   ILE D  13     -13.435   8.080   6.215  1.00 -0.40
ATOM   1266  H   ILE D  13     -14.299   7.677   5.925  1.00  0.40
ATOM   1267  CA  ILE D  13     -12.213   7.295   5.961  1.00  0.00
ATOM   1268  CB  ILE D  13     -12.530   5.855   5.565  1.00  0.00
ATOM   1269  CG2 ILE D  13     -13.201   5.817   4.198  1.00  0.00
ATOM   1270  CG1 ILE D  13     -11.269   4.992   5.580  1.00  0.00
ATOM   1271  CD1 ILE D  13     -10.409   5.043   6.837  1.00  0.00
ATOM   1272  C   ILE D  13     -11.318   8.032   4.977  1.00  0.55
ATOM   1273  O   ILE D  13     -10.089   8.069   5.122  1.00 -0.55
ATOM   1274  N   SER D  14     -11.855   8.701   3.993  1.00 -0.40
ATOM   1275  H   SER D  14     -12.841   8.689   3.854  1.00  0.40
ATOM   1276  CA  SER D  14     -11.115   9.512   3.017  1.00  0.00
ATOM   1277  CB  SER D  14     -12.075  10.103   1.974  1.00  0.00
ATOM   1278  OG  SER D  14     -12.908   9.125   1.375  1.00 -0.49
ATOM   1279  HG  SER D  14     -13.460   9.597   0.747  1.00  0.49
ATOM   1280  C   SER D  14     -10.339  10.614   3.718  1.00  0.55
ATOM   1281  O   SER D  14      -9.217  10.944   3.352  1.00 -0.55
ATOM   1282  N   ASP D  15     -10.958  11.217   4.734  1.00 -0.40
ATOM   1283  H   ASP D  15     -11.884  10.971   5.010  1.00  0.40
ATOM   1284  CA  ASP D  15     -10.320  12.272   5.508  1.00  0.00
ATOM   1285  CB  ASP D  15     -11.100  12.753   6.737  1.00  0.00
ATOM   1286  CG  ASP D  15     -12.145  13.769   6.401  1.00  0.10
ATOM   1287  OD1 ASP D  15     -12.184  14.173   5.221  1.00 -0.55
ATOM   1288  OD2 ASP D  15     -12.941  14.177   7.254  1.00 -0.55
ATOM   1289  C   ASP D  15      -9.032  11.708   6.129  1.00  0.55
ATOM   1290  O   ASP D  15      -7.992  12.349   6.118  1.00 -0.55
ATOM   1291  N   LEU D  16      -9.231  10.526   6.699  1.00 -0.40
ATOM   1292  H   LEU D  16     -10.118  10.072   6.723  1.00  0.40
ATOM   1293  CA  LEU D  16      -8.104   9.835   7.332  1.00  0.00
ATOM   1294  CB  LEU D  16      -8.588   8.543   8.013  1.00  0.00
ATOM   1295  CG  LEU D  16      -7.610   7.814   8.959  1.00  0.00
ATOM   1296  CD1 LEU D  16      -6.826   8.788   9.833  1.00  0.00
ATOM   1297  CD2 LEU D  16      -8.334   6.699   9.743  1.00  0.00
ATOM   1298  C   LEU D  16      -7.001   9.633   6.293  1.00  0.55
ATOM   1299  O   LEU D  16      -5.911  10.068   6.640  1.00 -0.55
ATOM   1300  N   HSE D  17      -7.271   9.016   5.151  1.00 -0.40
ATOM   1301  H   HSE D  17      -8.176   8.662   4.931  1.00  0.40
ATOM   1302  CA  HSE D  17      -6.228   8.825   4.142  1.00  0.00
ATOM   1303  CB  HSE D  17      -6.773   7.987   2.971  1.00  0.12
ATOM   1304  ND1 HSE D  17      -5.799   5.763   3.648  1.00 -0.56
ATOM   1305  CG  HSE D  17      -6.915   6.551   3.394  1.00  0.15
ATOM   1306  CE1 HSE D  17      -6.216   4.544   4.024  1.00  0.15
ATOM   1307  HE1 HSE D  17      -5.591   3.698   4.305  1.00  0.12
ATOM   1308  NE2 HSE D  17      -7.546   4.520   4.002  1.00 -0.40
ATOM   1309  HE2 HSE D  17      -8.133   3.742   4.228  1.00  0.40
ATOM   1310  CD2 HSE D  17      -7.996   5.770   3.609  1.00 -0.12
ATOM   1311  HD2 HSE D  17      -9.046   6.016   3.510  1.00  0.12
ATOM   1312  C   HSE D  17      -5.568  10.106   3.624  1.00  0.55
ATOM   1313  O   HSE D  17      -4.363  10.167   3.255  1.00 -0.55
ATOM   1314  N   GLN D  18      -6.406  11.142   3.561  1.00 -0.40
ATOM   1315  H   GLN D  18      -7.365  11.084   3.827  1.00  0.40
ATOM   1316  CA  GLN D  18      -5.917  12.454   3.079  1.00  0.00
ATOM   1317  CB  GLN D  18      -6.982  13.480   2.748  1.00  0.00
ATOM   1318  CG  GLN D  18      -7.927  13.254   1.589  1.00  0.00
ATOM   1319  CD  GLN D  18      -7.165  12.708   0.398  1.00  0.55
ATOM   1320  OE1 GLN D  18      -6.291  13.388  -0.164  1.00 -0.55
ATOM   1321  NE2 GLN D  18      -7.463  11.461   0.031  1.00 -0.78
ATOM   1322 HE21 GLN D  18      -6.994  11.045  -0.748  1.00  0.39
ATOM   1323 HE22 GLN D  18      -8.154  10.943   0.535  1.00  0.39
ATOM   1324  C   GLN D  18      -4.921  13.010   4.118  1.00  0.55
ATOM   1325  O   GLN D  18      -3.843  13.531   3.743  1.00 -0.55
ATOM   1326  N   THR D  19      -5.270  12.914   5.402  1.00 -0.40
ATOM   1327  H   THR D  19      -6.145  12.540   5.700  1.00  0.40
ATOM   1328  CA  THR D  19      -4.347  13.370   6.452  1.00  0.00
ATOM   1329  CB  THR D  19      -5.040  13.198   7.826  1.00  0.00
ATOM   1330  OG1 THR D  19      -6.162  14.064   7.645  1.00 -0.49
ATOM   1331  HG1 THR D  19      -6.802  13.565   7.133  1.00  0.49
ATOM   1332  CG2 THR D  19      -4.222  13.673   8.990  1.00  0.00
ATOM   1333  C   THR D  19      -3.004  12.641   6.491  1.00  0.55
ATOM   1334  O   THR D  19      -1.975  13.266   6.707  1.00 -0.55
ATOM   1335  N   LEU D  20      -3.112  11.331   6.313  1.00 -0.40
ATOM   1336  H   LEU D  20      -4.001  10.900   6.184  1.00  0.40
ATOM   1337  CA  LEU D  20      -1.970  10.416   6.289  1.00  0.00
ATOM   1338  CB  LEU D  20      -2.341   8.934   6.164  1.00  0.00
ATOM   1339  CG  LEU D  20      -3.009   8.220   7.311  1.00  0.00
ATOM   1340  CD1 LEU D  20      -3.243   6.729   7.128  1.00  0.00
ATOM   1341  CD2 LEU D  20      -2.235   8.405   8.583  1.00  0.00
ATOM   1342  C   LEU D  20      -1.068  10.816   5.110  1.00  0.55
ATOM   1343  O   LEU D  20       0.142  10.861   5.301  1.00 -0.55
ATOM   1344  N   LYS D  21      -1.739  11.059   3.977  1.00 -0.40
ATOM   1345  H   LYS D  21      -2.731  10.994   3.903  1.00  0.40
ATOM   1346  CA  LYS D  21      -0.998  11.442   2.770  1.00  0.00
ATOM   1347  CB  LYS D  21      -2.022  11.607   1.633  1.00  0.00
ATOM   1348  CG  LYS D  21      -1.215  11.770   0.314  1.00  0.00
ATOM   1349  CD  LYS D  21      -2.152  12.065  -0.827  1.00  0.00
ATOM   1350  CE  LYS D  21      -1.385  12.442  -2.122  1.00  0.33
ATOM   1351  NZ  LYS D  21      -2.280  11.990  -3.242  1.00 -0.32
ATOM   1352  HZ1 LYS D  21      -3.193  12.483  -3.177  1.00  0.33
ATOM   1353  HZ2 LYS D  21      -2.434  10.964  -3.170  1.00  0.33
ATOM   1354  HZ3 LYS D  21      -1.831  12.209  -4.154  1.00  0.33
ATOM   1355  C   LYS D  21      -0.121  12.651   3.003  1.00  0.55
ATOM   1356  O   LYS D  21       1.053  12.680   2.615  1.00 -0.55
ATOM   1357  N   LYS D  22      -0.633  13.684   3.622  1.00 -0.40
ATOM   1358  H   LYS D  22      -1.588  13.682   3.906  1.00  0.40
ATOM   1359  CA  LYS D  22       0.095  14.903   3.954  1.00  0.00
ATOM   1360  CB  LYS D  22      -0.969  15.931   4.371  1.00  0.00
ATOM   1361  CG  LYS D  22      -0.269  17.074   5.058  1.00  0.00
ATOM   1362  CD  LYS D  22       0.682  17.752   4.021  1.00  0.00
ATOM   1363  CE  LYS D  22       1.736  18.520   4.810  1.00  0.33
ATOM   1364  NZ  LYS D  22       2.606  19.302   3.911  1.00 -0.32
ATOM   1365  HZ1 LYS D  22       2.031  19.982   3.375  1.00  0.33
ATOM   1366  HZ2 LYS D  22       3.089  18.659   3.250  1.00  0.33
ATOM   1367  HZ3 LYS D  22       3.315  19.815   4.474  1.00  0.33
ATOM   1368  C   LYS D  22       1.089  14.693   5.087  1.00  0.55
ATOM   1369  O   LYS D  22       2.316  14.902   4.956  1.00 -0.55
ATOM   1370  N   GLU D  23       0.575  14.210   6.231  1.00 -0.40
ATOM   1371  H   GLU D  23      -0.396  14.006   6.324  1.00  0.40
ATOM   1372  CA  GLU D  23       1.402  13.945   7.429  1.00  0.00
ATOM   1373  CB  GLU D  23       0.482  13.445   8.572  1.00  0.00
ATOM   1374  CG  GLU D  23      -0.445  14.498   9.175  1.00  0.00
ATOM   1375  CD  GLU D  23       0.257  15.735   9.708  1.00  0.10
ATOM   1376  OE1 GLU D  23       1.109  15.746  10.618  1.00 -0.55
ATOM   1377  OE2 GLU D  23       0.015  16.877   9.247  1.00 -0.55
ATOM   1378  C   GLU D  23       2.578  12.990   7.203  1.00  0.55
ATOM   1379  O   GLU D  23       3.647  13.220   7.798  1.00 -0.55
ATOM   1380  N   LEU D  24       2.455  11.985   6.349  1.00 -0.40
ATOM   1381  H   LEU D  24       1.609  11.815   5.851  1.00  0.40
ATOM   1382  CA  LEU D  24       3.556  11.059   6.082  1.00  0.00
ATOM   1383  CB  LEU D  24       3.032   9.626   6.048  1.00  0.00
ATOM   1384  CG  LEU D  24       2.305   9.080   7.293  1.00  0.00
ATOM   1385  CD1 LEU D  24       1.749   7.653   7.103  1.00  0.00
ATOM   1386  CD2 LEU D  24       3.197   9.076   8.537  1.00  0.00
ATOM   1387  C   LEU D  24       4.285  11.384   4.788  1.00  0.55
ATOM   1388  O   LEU D  24       5.180  10.597   4.470  1.00 -0.55
ATOM   1389  N   ALA D  25       3.894  12.440   4.088  1.00 -0.40
ATOM   1390  H   ALA D  25       3.161  13.043   4.395  1.00  0.40
ATOM   1391  CA  ALA D  25       4.534  12.787   2.797  1.00  0.00
ATOM   1392  CB  ALA D  25       5.925  13.295   3.143  1.00  0.00
ATOM   1393  C   ALA D  25       4.500  11.585   1.870  1.00  0.55
ATOM   1394  O   ALA D  25       5.453  11.073   1.292  1.00 -0.55
ATOM   1395  N   LEU D  26       3.314  10.981   1.741  1.00 -0.40
ATOM   1396  H   LEU D  26       2.510  11.309   2.231  1.00  0.40
ATOM   1397  CA  LEU D  26       3.092   9.817   0.892  1.00  0.00
ATOM   1398  CB  LEU D  26       1.747   9.175   1.246  1.00  0.00
ATOM   1399  CG  LEU D  26       1.648   8.611   2.663  1.00  0.00
ATOM   1400  CD1 LEU D  26       0.402   7.757   2.931  1.00  0.00
ATOM   1401  CD2 LEU D  26       2.850   7.722   2.990  1.00  0.00
ATOM   1402  C   LEU D  26       3.156  10.205  -0.591  1.00  0.55
ATOM   1403  O   LEU D  26       2.960  11.376  -0.928  1.00 -0.55
ATOM   1404  N   PRO D  27       3.428   9.230  -1.459  1.00 -0.20
ATOM   1405  CD  PRO D  27       3.648   7.825  -1.075  1.00  0.10
ATOM   1406  CA  PRO D  27       3.483   9.456  -2.903  1.00  0.10
ATOM   1407  CB  PRO D  27       3.743   8.043  -3.473  1.00  0.00
ATOM   1408  CG  PRO D  27       3.349   7.085  -2.374  1.00  0.00
ATOM   1409  C   PRO D  27       2.191  10.036  -3.461  1.00  0.55
ATOM   1410  O   PRO D  27       1.088   9.718  -2.938  1.00 -0.55
ATOM   1411  N   GLU D  28       2.304  10.810  -4.541  1.00 -0.40
ATOM   1412  H   GLU D  28       3.172  11.032  -4.977  1.00  0.40
ATOM   1413  CA  GLU D  28       1.074  11.373  -5.127  1.00  0.00
ATOM   1414  CB  GLU D  28       1.350  12.306  -6.280  1.00  0.00
ATOM   1415  CG  GLU D  28       0.990  13.782  -6.213  1.00  0.00
ATOM   1416  CD  GLU D  28       0.328  14.403  -4.996  1.00  0.10
ATOM   1417  OE1 GLU D  28       1.056  14.702  -4.000  1.00 -0.55
ATOM   1418  OE2 GLU D  28      -0.926  14.612  -4.974  1.00 -0.55
ATOM   1419  C   GLU D  28       0.118  10.296  -5.616  1.00  0.55
ATOM   1420  O   GLU D  28      -1.104  10.558  -5.638  1.00 -0.55
ATOM   1421  N   TYR D  29       0.629   9.101  -5.967  1.00 -0.40
ATOM   1422  H   TYR D  29       1.607   8.914  -5.918  1.00  0.40
ATOM   1423  CA  TYR D  29      -0.215   7.989  -6.445  1.00  0.00
ATOM   1424  CB  TYR D  29       0.585   7.023  -7.353  1.00  0.12
ATOM   1425  CG  TYR D  29       1.847   6.428  -6.773  1.00 -0.12
ATOM   1426  CD1 TYR D  29       1.754   5.407  -5.806  1.00 -0.12
ATOM   1427  HD1 TYR D  29       0.774   5.072  -5.504  1.00  0.12
ATOM   1428  CE1 TYR D  29       2.865   4.812  -5.225  1.00 -0.12
ATOM   1429  HE1 TYR D  29       2.756   4.024  -4.495  1.00  0.12
ATOM   1430  CZ  TYR D  29       4.119   5.259  -5.609  1.00  0.06
ATOM   1431  OH  TYR D  29       5.205   4.686  -5.003  1.00 -0.49
ATOM   1432  HH  TYR D  29       5.992   4.973  -5.471  1.00  0.43
ATOM   1433  CD2 TYR D  29       3.145   6.852  -7.127  1.00 -0.12
ATOM   1434  HD2 TYR D  29       3.258   7.634  -7.863  1.00  0.12
ATOM   1435  CE2 TYR D  29       4.291   6.291  -6.554  1.00 -0.12
ATOM   1436  HE2 TYR D  29       5.277   6.637  -6.827  1.00  0.12
ATOM   1437  C   TYR D  29      -0.840   7.206  -5.295  1.00  0.55
ATOM   1438  O   TYR D  29      -1.552   6.249  -5.622  1.00 -0.55
ATOM   1439  N   TYR D  30      -0.556   7.619  -4.077  1.00 -0.40
ATOM   1440  H   TYR D  30       0.015   8.420  -3.913  1.00  0.40
ATOM   1441  CA  TYR D  30      -1.057   6.932  -2.879  1.00  0.00
ATOM   1442  CB  TYR D  30      -0.895   7.796  -1.635  1.00  0.12
ATOM   1443  CG  TYR D  30      -1.474   7.164  -0.387  1.00 -0.12
ATOM   1444  CD1 TYR D  30      -1.006   5.928   0.042  1.00 -0.12
ATOM   1445  HD1 TYR D  30      -0.208   5.435  -0.493  1.00  0.12
ATOM   1446  CE1 TYR D  30      -1.564   5.331   1.152  1.00 -0.12
ATOM   1447  HE1 TYR D  30      -1.198   4.364   1.463  1.00  0.12
ATOM   1448  CZ  TYR D  30      -2.579   5.927   1.882  1.00  0.06
ATOM   1449  OH  TYR D  30      -3.019   5.254   2.986  1.00 -0.49
ATOM   1450  HH  TYR D  30      -3.814   5.690   3.302  1.00  0.43
ATOM   1451  CD2 TYR D  30      -2.498   7.771   0.358  1.00 -0.12
ATOM   1452  HD2 TYR D  30      -2.864   8.738   0.048  1.00  0.12
ATOM   1453  CE2 TYR D  30      -3.064   7.167   1.488  1.00 -0.12
ATOM   1454  HE2 TYR D  30      -3.856   7.653   2.038  1.00  0.12
ATOM   1455  C   TYR D  30      -2.467   6.405  -3.054  1.00  0.55
ATOM   1456  O   TYR D  30      -3.510   7.046  -3.256  1.00 -0.55
ATOM   1457  N   GLY D  31      -2.543   5.073  -2.925  1.00 -0.40
ATOM   1458  H   GLY D  31      -1.745   4.512  -2.717  1.00  0.40
ATOM   1459  CA  GLY D  31      -3.818   4.356  -3.085  1.00  0.00
ATOM   1460  C   GLY D  31      -4.931   4.531  -2.105  1.00  0.55
ATOM   1461  O   GLY D  31      -6.026   4.033  -2.409  1.00 -0.55
ATOM   1462  N   GLU D  32      -4.777   5.128  -0.940  1.00 -0.40
ATOM   1463  H   GLU D  32      -3.887   5.481  -0.663  1.00  0.40
ATOM   1464  CA  GLU D  32      -5.852   5.333   0.044  1.00  0.00
ATOM   1465  CB  GLU D  32      -6.847   6.440  -0.414  1.00  0.00
ATOM   1466  CG  GLU D  32      -6.028   7.711  -0.695  1.00  0.00
ATOM   1467  CD  GLU D  32      -6.721   8.917  -1.265  1.00  0.10
ATOM   1468  OE1 GLU D  32      -7.959   8.936  -1.336  1.00 -0.55
ATOM   1469  OE2 GLU D  32      -6.182   9.963  -1.665  1.00 -0.55
ATOM   1470  C   GLU D  32      -6.635   4.097   0.373  1.00  0.55
ATOM   1471  O   GLU D  32      -7.859   4.115   0.373  1.00 -0.55
ATOM   1472  N   ASN D  33      -5.881   3.021   0.627  1.00 -0.40
ATOM   1473  H   ASN D  33      -4.887   3.047   0.564  1.00  0.40
ATOM   1474  CA  ASN D  33      -6.463   1.736   1.011  1.00  0.00
ATOM   1475  CB  ASN D  33      -6.904   0.940  -0.193  1.00  0.00
ATOM   1476  CG  ASN D  33      -5.723   0.589  -1.081  1.00  0.55
ATOM   1477  OD1 ASN D  33      -4.915  -0.237  -0.662  1.00 -0.55
ATOM   1478  ND2 ASN D  33      -5.540   1.220  -2.251  1.00 -0.78
ATOM   1479 HD21 ASN D  33      -4.760   0.983  -2.831  1.00  0.39
ATOM   1480 HD22 ASN D  33      -6.184   1.927  -2.544  1.00  0.39
ATOM   1481  C   ASN D  33      -5.448   1.119   1.989  1.00  0.55
ATOM   1482  O   ASN D  33      -4.329   1.686   2.113  1.00 -0.55
ATOM   1483  N   LEU D  34      -5.798   0.046   2.674  1.00 -0.40
ATOM   1484  H   LEU D  34      -6.687  -0.396   2.577  1.00  0.40
ATOM   1485  CA  LEU D  34      -4.848  -0.552   3.639  1.00  0.00
ATOM   1486  CB  LEU D  34      -5.653  -1.573   4.455  1.00  0.00
ATOM   1487  CG  LEU D  34      -6.878  -1.111   5.280  1.00  0.00
ATOM   1488  CD1 LEU D  34      -7.530  -2.306   5.981  1.00  0.00
ATOM   1489  CD2 LEU D  34      -6.390  -0.057   6.274  1.00  0.00
ATOM   1490  C   LEU D  34      -3.576  -1.186   3.044  1.00  0.55
ATOM   1491  O   LEU D  34      -2.509  -1.127   3.689  1.00 -0.55
ATOM   1492  N   ASP D  35      -3.721  -1.747   1.830  1.00 -0.40
ATOM   1493  H   ASP D  35      -4.606  -1.773   1.373  1.00  0.40
ATOM   1494  CA  ASP D  35      -2.591  -2.368   1.074  1.00  0.00
ATOM   1495  CB  ASP D  35      -2.988  -3.218  -0.140  1.00  0.00
ATOM   1496  CG  ASP D  35      -3.871  -4.390   0.287  1.00  0.10
ATOM   1497  OD1 ASP D  35      -3.376  -5.195   1.116  1.00 -0.55
ATOM   1498  OD2 ASP D  35      -5.033  -4.572  -0.142  1.00 -0.55
ATOM   1499  C   ASP D  35      -1.637  -1.267   0.634  1.00  0.55
ATOM   1500  O   ASP D  35      -0.406  -1.479   0.755  1.00 -0.55
ATOM   1501  N   ALA D  36      -2.150  -0.139   0.194  1.00 -0.40
ATOM   1502  H   ALA D  36      -3.136  -0.023   0.118  1.00  0.40
ATOM   1503  CA  ALA D  36      -1.370   1.013  -0.213  1.00  0.00
ATOM   1504  CB  ALA D  36      -2.154   2.147  -0.822  1.00  0.00
ATOM   1505  C   ALA D  36      -0.690   1.552   1.056  1.00  0.55
ATOM   1506  O   ALA D  36       0.487   1.935   0.924  1.00 -0.55
ATOM   1507  N   LEU D  37      -1.398   1.542   2.181  1.00 -0.40
ATOM   1508  H   LEU D  37      -2.333   1.203   2.247  1.00  0.40
ATOM   1509  CA  LEU D  37      -0.762   2.065   3.413  1.00  0.00
ATOM   1510  CB  LEU D  37      -1.778   2.238   4.552  1.00  0.00
ATOM   1511  CG  LEU D  37      -1.137   2.789   5.844  1.00  0.00
ATOM   1512  CD1 LEU D  37      -0.428   4.154   5.720  1.00  0.00
ATOM   1513  CD2 LEU D  37      -2.230   2.845   6.916  1.00  0.00
ATOM   1514  C   LEU D  37       0.423   1.212   3.869  1.00  0.55
ATOM   1515  O   LEU D  37       1.480   1.693   4.256  1.00 -0.55
ATOM   1516  N   TRP D  38       0.209  -0.116   3.840  1.00 -0.40
ATOM   1517  H   TRP D  38      -0.673  -0.506   3.586  1.00  0.40
ATOM   1518  CA  TRP D  38       1.263  -1.072   4.181  1.00  0.00
ATOM   1519  CB  TRP D  38       0.720  -2.493   4.073  1.00  0.12
ATOM   1520  CG  TRP D  38       1.805  -3.513   4.292  1.00 -0.12
ATOM   1521  CD1 TRP D  38       2.450  -4.198   3.298  1.00 -0.12
ATOM   1522  HD1 TRP D  38       2.257  -4.097   2.240  1.00  0.12
ATOM   1523  NE1 TRP D  38       3.384  -5.033   3.864  1.00 -0.40
ATOM   1524  HE1 TRP D  38       3.958  -5.643   3.363  1.00  0.40
ATOM   1525  CE2 TRP D  38       3.400  -4.897   5.210  1.00  0.00
ATOM   1526  CD2 TRP D  38       2.411  -3.932   5.514  1.00  0.00
ATOM   1527  CE3 TRP D  38       2.241  -3.567   6.849  1.00 -0.12
ATOM   1528  HE3 TRP D  38       1.539  -2.807   7.159  1.00  0.12
ATOM   1529  CZ3 TRP D  38       3.027  -4.234   7.790  1.00 -0.12
ATOM   1530  HZ3 TRP D  38       2.886  -3.987   8.831  1.00  0.12
ATOM   1531  CZ2 TRP D  38       4.214  -5.532   6.152  1.00 -0.12
ATOM   1532  HZ2 TRP D  38       4.980  -6.240   5.873  1.00  0.12
ATOM   1533  CH2 TRP D  38       4.002  -5.219   7.464  1.00 -0.12
ATOM   1534  HH2 TRP D  38       4.566  -5.711   8.242  1.00  0.12
ATOM   1535  C   TRP D  38       2.519  -0.879   3.305  1.00  0.55
ATOM   1536  O   TRP D  38       3.670  -0.929   3.790  1.00 -0.55
ATOM   1537  N   ASP D  39       2.293  -0.718   1.985  1.00 -0.40
ATOM   1538  H   ASP D  39       1.367  -0.723   1.618  1.00  0.40
ATOM   1539  CA  ASP D  39       3.344  -0.529   1.000  1.00  0.00
ATOM   1540  CB  ASP D  39       2.801  -0.475  -0.445  1.00  0.00
ATOM   1541  CG  ASP D  39       3.950  -0.444  -1.449  1.00  0.10
ATOM   1542  OD1 ASP D  39       4.875  -1.308  -1.558  1.00 -0.55
ATOM   1543  OD2 ASP D  39       3.903   0.568  -2.188  1.00 -0.55
ATOM   1544  C   ASP D  39       4.147   0.720   1.341  1.00  0.55
ATOM   1545  O   ASP D  39       5.375   0.701   1.287  1.00 -0.55
ATOM   1546  N   ALA D  40       3.425   1.781   1.670  1.00 -0.40
ATOM   1547  H   ALA D  40       2.429   1.780   1.701  1.00  0.40
ATOM   1548  CA  ALA D  40       4.098   3.008   2.005  1.00  0.00
ATOM   1549  CB  ALA D  40       3.108   4.192   2.046  1.00  0.00
ATOM   1550  C   ALA D  40       4.847   2.945   3.326  1.00  0.55
ATOM   1551  O   ALA D  40       5.942   3.565   3.414  1.00 -0.55
ATOM   1552  N   LEU D  41       4.279   2.302   4.337  1.00 -0.40
ATOM   1553  H   LEU D  41       3.398   1.839   4.287  1.00  0.40
ATOM   1554  CA  LEU D  41       5.018   2.279   5.625  1.00  0.00
ATOM   1555  CB  LEU D  41       4.104   1.734   6.716  1.00  0.00
ATOM   1556  CG  LEU D  41       2.933   2.617   7.138  1.00  0.00
ATOM   1557  CD1 LEU D  41       2.060   1.972   8.183  1.00  0.00
ATOM   1558  CD2 LEU D  41       3.429   3.981   7.603  1.00  0.00
ATOM   1559  C   LEU D  41       6.320   1.472   5.499  1.00  0.55
ATOM   1560  O   LEU D  41       7.373   1.764   6.055  1.00 -0.55
ATOM   1561  N   THR D  42       6.293   0.426   4.701  1.00 -0.40
ATOM   1562  H   THR D  42       5.460   0.203   4.203  1.00  0.40
ATOM   1563  CA  THR D  42       7.387  -0.483   4.450  1.00  0.00
ATOM   1564  CB  THR D  42       6.874  -1.938   4.297  1.00  0.00
ATOM   1565  OG1 THR D  42       5.911  -2.164   3.266  1.00 -0.49
ATOM   1566  HG1 THR D  42       5.104  -1.733   3.558  1.00  0.49
ATOM   1567  CG2 THR D  42       6.164  -2.300   5.617  1.00  0.00
ATOM   1568  C   THR D  42       8.225  -0.153   3.239  1.00  0.55
ATOM   1569  O   THR D  42       9.248  -0.869   3.171  1.00 -0.55
ATOM   1570  N   GLY D  43       7.890   0.727   2.339  1.00 -0.40
ATOM   1571  H   GLY D  43       7.055   1.270   2.390  1.00  0.40
ATOM   1572  CA  GLY D  43       8.758   0.948   1.196  1.00  0.00
ATOM   1573  C   GLY D  43       8.665   2.366   0.674  1.00  0.55
ATOM   1574  O   GLY D  43       8.721   2.567  -0.555  1.00 -0.55
ATOM   1575  N   TRP D  44       8.490   3.341   1.571  1.00 -0.40
ATOM   1576  H   TRP D  44       8.410   3.177   2.551  1.00  0.40
ATOM   1577  CA  TRP D  44       8.409   4.732   1.110  1.00  0.00
ATOM   1578  CB  TRP D  44       7.004   5.048   0.545  1.00  0.12
ATOM   1579  CG  TRP D  44       6.933   6.467   0.075  1.00 -0.12
ATOM   1580  CD1 TRP D  44       6.740   7.637   0.790  1.00 -0.12
ATOM   1581  HD1 TRP D  44       6.566   7.678   1.855  1.00  0.12
ATOM   1582  NE1 TRP D  44       6.797   8.735  -0.026  1.00 -0.40
ATOM   1583  HE1 TRP D  44       6.692   9.666   0.248  1.00  0.40
ATOM   1584  CE2 TRP D  44       7.035   8.275  -1.323  1.00  0.00
ATOM   1585  CD2 TRP D  44       7.122   6.855  -1.288  1.00  0.00
ATOM   1586  CE3 TRP D  44       7.348   6.145  -2.457  1.00 -0.12
ATOM   1587  HE3 TRP D  44       7.395   5.066  -2.470  1.00  0.12
ATOM   1588  CZ3 TRP D  44       7.515   6.851  -3.622  1.00 -0.12
ATOM   1589  HZ3 TRP D  44       7.702   6.315  -4.541  1.00  0.12
ATOM   1590  CZ2 TRP D  44       7.195   9.000  -2.513  1.00 -0.12
ATOM   1591  HZ2 TRP D  44       7.126  10.077  -2.558  1.00  0.12
ATOM   1592  CH2 TRP D  44       7.449   8.258  -3.651  1.00 -0.12
ATOM   1593  HH2 TRP D  44       7.602   8.771  -4.588  1.00  0.12
ATOM   1594  C   TRP D  44       8.786   5.747   2.198  1.00  0.55
ATOM   1595  O   TRP D  44       9.672   6.603   2.086  1.00 -0.55
ATOM   1596  N   VAL D  45       8.005   5.604   3.279  1.00 -0.40
ATOM   1597  H   VAL D  45       7.311   4.890   3.312  1.00  0.40
ATOM   1598  CA  VAL D  45       8.075   6.430   4.464  1.00  0.00
ATOM   1599  CB  VAL D  45       6.953   5.970   5.438  1.00  0.00
ATOM   1600  CG1 VAL D  45       7.110   6.443   6.852  1.00  0.00
ATOM   1601  CG2 VAL D  45       5.606   6.537   4.950  1.00  0.00
ATOM   1602  C   VAL D  45       9.460   6.454   5.114  1.00  0.55
ATOM   1603  O   VAL D  45      10.276   5.517   5.166  1.00 -0.55
ATOM   1604  N   GLU D  46       9.732   7.643   5.654  1.00 -0.40
ATOM   1605  H   GLU D  46       9.093   8.405   5.581  1.00  0.40
ATOM   1606  CA  GLU D  46      10.952   7.922   6.378  1.00  0.00
ATOM   1607  CB  GLU D  46      11.231   9.411   6.216  1.00  0.00
ATOM   1608  CG  GLU D  46      11.733   9.969   7.551  1.00  0.00
ATOM   1609  CD  GLU D  46      12.329  11.292   7.061  1.00  0.10
ATOM   1610  OE1 GLU D  46      11.753  11.888   6.109  1.00 -0.55
ATOM   1611  OE2 GLU D  46      13.376  11.685   7.570  1.00 -0.55
ATOM   1612  C   GLU D  46      10.875   7.591   7.862  1.00  0.55
ATOM   1613  O   GLU D  46       9.865   7.851   8.528  1.00 -0.55
ATOM   1614  N   TYR D  47      11.920   6.996   8.374  1.00 -0.40
ATOM   1615  H   TYR D  47      12.708   6.741   7.820  1.00  0.40
ATOM   1616  CA  TYR D  47      11.998   6.663   9.802  1.00  0.00
ATOM   1617  CB  TYR D  47      12.083   5.131  10.011  1.00  0.12
ATOM   1618  CG  TYR D  47      10.832   4.440   9.490  1.00 -0.12
ATOM   1619  CD1 TYR D  47       9.648   4.560  10.219  1.00 -0.12
ATOM   1620  HD1 TYR D  47       9.660   5.101  11.154  1.00  0.12
ATOM   1621  CE1 TYR D  47       8.467   4.009   9.782  1.00 -0.12
ATOM   1622  HE1 TYR D  47       7.557   4.135  10.350  1.00  0.12
ATOM   1623  CZ  TYR D  47       8.467   3.293   8.607  1.00  0.06
ATOM   1624  OH  TYR D  47       7.260   2.729   8.196  1.00 -0.49
ATOM   1625  HH  TYR D  47       7.444   2.139   7.461  1.00  0.43
ATOM   1626  CD2 TYR D  47      10.810   3.746   8.302  1.00 -0.12
ATOM   1627  HD2 TYR D  47      11.700   3.672   7.694  1.00  0.12
ATOM   1628  CE2 TYR D  47       9.624   3.142   7.895  1.00 -0.12
ATOM   1629  HE2 TYR D  47       9.617   2.541   6.998  1.00  0.12
ATOM   1630  C   TYR D  47      13.186   7.368  10.451  1.00  0.55
ATOM   1631  O   TYR D  47      14.047   7.815   9.694  1.00 -0.55
ATOM   1632  N   PRO D  48      13.294   7.505  11.762  1.00 -0.20
ATOM   1633  CD  PRO D  48      14.470   8.151  12.386  1.00  0.10
ATOM   1634  CA  PRO D  48      12.284   7.055  12.730  1.00  0.10
ATOM   1635  CB  PRO D  48      12.919   7.270  14.080  1.00  0.00
ATOM   1636  CG  PRO D  48      14.271   7.889  13.861  1.00  0.00
ATOM   1637  C   PRO D  48      11.047   7.941  12.524  1.00  0.55
ATOM   1638  O   PRO D  48      11.081   9.081  12.063  1.00 -0.55
ATOM   1639  N   LEU D  49       9.912   7.361  12.877  1.00 -0.40
ATOM   1640  H   LEU D  49       9.887   6.430  13.232  1.00  0.40
ATOM   1641  CA  LEU D  49       8.621   8.033  12.774  1.00  0.00
ATOM   1642  CB  LEU D  49       7.784   7.318  11.695  1.00  0.00
ATOM   1643  CG  LEU D  49       6.285   7.624  11.556  1.00  0.00
ATOM   1644  CD1 LEU D  49       6.170   8.993  10.909  1.00  0.00
ATOM   1645  CD2 LEU D  49       5.534   6.587  10.745  1.00  0.00
ATOM   1646  C   LEU D  49       7.856   8.067  14.095  1.00  0.55
ATOM   1647  O   LEU D  49       7.833   7.093  14.840  1.00 -0.55
ATOM   1648  N   VAL D  50       7.237   9.202  14.328  1.00 -0.40
ATOM   1649  H   VAL D  50       7.338   9.990  13.726  1.00  0.40
ATOM   1650  CA  VAL D  50       6.360   9.389  15.485  1.00  0.00
ATOM   1651  CB  VAL D  50       6.864  10.392  16.505  1.00  0.00
ATOM   1652  CG1 VAL D  50       5.976  10.585  17.728  1.00  0.00
ATOM   1653  CG2 VAL D  50       8.289   9.908  16.835  1.00  0.00
ATOM   1654  C   VAL D  50       4.957   9.722  14.982  1.00  0.55
ATOM   1655  O   VAL D  50       4.694  10.693  14.290  1.00 -0.55
ATOM   1656  N   LEU D  51       4.022   8.814  15.295  1.00 -0.40
ATOM   1657  H   LEU D  51       4.266   7.972  15.768  1.00  0.40
ATOM   1658  CA  LEU D  51       2.617   8.954  14.992  1.00  0.00
ATOM   1659  CB  LEU D  51       1.964   7.666  14.508  1.00  0.00
ATOM   1660  CG  LEU D  51       0.431   7.899  14.255  1.00  0.00
ATOM   1661  CD1 LEU D  51       0.344   8.946  13.166  1.00  0.00
ATOM   1662  CD2 LEU D  51      -0.313   6.653  13.870  1.00  0.00
ATOM   1663  C   LEU D  51       1.850   9.395  16.268  1.00  0.55
ATOM   1664  O   LEU D  51       1.715   8.557  17.200  1.00 -0.55
ATOM   1665  N   GLU D  52       1.399  10.648  16.303  1.00 -0.40
ATOM   1666  H   GLU D  52       1.576  11.296  15.567  1.00  0.40
ATOM   1667  CA  GLU D  52       0.603  11.155  17.441  1.00  0.00
ATOM   1668  CB  GLU D  52       1.049  12.512  17.974  1.00  0.00
ATOM   1669  CG  GLU D  52       0.120  12.881  19.125  1.00  0.00
ATOM   1670  CD  GLU D  52       0.505  14.125  19.876  1.00  0.10
ATOM   1671  OE1 GLU D  52       1.453  14.804  19.421  1.00 -0.55
ATOM   1672  OE2 GLU D  52      -0.122  14.438  20.921  1.00 -0.55
ATOM   1673  C   GLU D  52      -0.851  11.240  16.971  1.00  0.55
ATOM   1674  O   GLU D  52      -1.195  12.071  16.136  1.00 -0.55
ATOM   1675  N   TRP D  53      -1.679  10.348  17.439  1.00 -0.40
ATOM   1676  H   TRP D  53      -1.353   9.670  18.090  1.00  0.40
ATOM   1677  CA  TRP D  53      -3.079  10.211  17.117  1.00  0.00
ATOM   1678  CB  TRP D  53      -3.360   8.765  16.698  1.00  0.12
ATOM   1679  CG  TRP D  53      -4.647   8.560  15.930  1.00 -0.12
ATOM   1680  CD1 TRP D  53      -5.830   9.254  16.037  1.00 -0.12
ATOM   1681  HD1 TRP D  53      -5.990  10.091  16.700  1.00  0.12
ATOM   1682  NE1 TRP D  53      -6.779   8.743  15.192  1.00 -0.40
ATOM   1683  HE1 TRP D  53      -7.701   9.054  15.116  1.00  0.40
ATOM   1684  CE2 TRP D  53      -6.220   7.726  14.472  1.00  0.00
ATOM   1685  CD2 TRP D  53      -4.896   7.559  14.926  1.00  0.00
ATOM   1686  CE3 TRP D  53      -4.097   6.557  14.345  1.00 -0.12
ATOM   1687  HE3 TRP D  53      -3.072   6.398  14.648  1.00  0.12
ATOM   1688  CZ3 TRP D  53      -4.656   5.760  13.355  1.00 -0.12
ATOM   1689  HZ3 TRP D  53      -4.053   5.001  12.880  1.00  0.12
ATOM   1690  CZ2 TRP D  53      -6.798   6.909  13.491  1.00 -0.12
ATOM   1691  HZ2 TRP D  53      -7.817   7.029  13.153  1.00  0.12
ATOM   1692  CH2 TRP D  53      -5.987   5.924  12.965  1.00 -0.12
ATOM   1693  HH2 TRP D  53      -6.397   5.254  12.225  1.00  0.12
ATOM   1694  C   TRP D  53      -3.992  10.680  18.260  1.00  0.55
ATOM   1695  O   TRP D  53      -4.260   9.961  19.231  1.00 -0.55
ATOM   1696  N   ARG D  54      -4.509  11.889  18.138  1.00 -0.40
ATOM   1697  H   ARG D  54      -4.297  12.469  17.356  1.00  0.40
ATOM   1698  CA  ARG D  54      -5.423  12.471  19.124  1.00  0.00
ATOM   1699  CB  ARG D  54      -5.277  13.968  19.169  1.00  0.00
ATOM   1700  CG  ARG D  54      -3.840  14.366  19.208  1.00  0.00
ATOM   1701  CD  ARG D  54      -3.763  15.882  19.059  1.00  0.35
ATOM   1702  NE  ARG D  54      -2.370  16.200  19.424  1.00 -0.35
ATOM   1703  HE  ARG D  54      -1.843  15.590  20.014  1.00  0.45
ATOM   1704  CZ  ARG D  54      -1.827  17.333  18.943  1.00  0.35
ATOM   1705  NH1 ARG D  54      -2.595  18.101  18.159  1.00 -0.70
ATOM   1706 HH11 ARG D  54      -3.533  17.824  17.951  1.00  0.40
ATOM   1707 HH12 ARG D  54      -2.229  18.952  17.780  1.00  0.40
ATOM   1708  NH2 ARG D  54      -0.573  17.686  19.232  1.00 -0.70
ATOM   1709 HH21 ARG D  54      -0.013  17.103  19.820  1.00  0.40
ATOM   1710 HH22 ARG D  54      -0.194  18.534  18.861  1.00  0.40
ATOM   1711  C   ARG D  54      -6.883  12.189  18.811  1.00  0.55
ATOM   1712  O   ARG D  54      -7.318  12.067  17.663  1.00 -0.55
ATOM   1713  N   GLN D  55      -7.648  12.139  19.909  1.00 -0.40
ATOM   1714  H   GLN D  55      -7.251  12.312  20.806  1.00  0.40
ATOM   1715  CA  GLN D  55      -9.090  11.838  19.932  1.00  0.00
ATOM   1716  CB  GLN D  55      -9.990  12.899  19.315  1.00  0.00
ATOM   1717  CG  GLN D  55      -9.701  14.322  19.634  1.00  0.00
ATOM   1718  CD  GLN D  55      -9.928  14.596  21.112  1.00  0.55
ATOM   1719  OE1 GLN D  55     -10.852  14.070  21.754  1.00 -0.55
ATOM   1720  NE2 GLN D  55      -8.987  15.444  21.557  1.00 -0.78
ATOM   1721 HE21 GLN D  55      -8.987  15.733  22.514  1.00  0.39
ATOM   1722 HE22 GLN D  55      -8.286  15.786  20.931  1.00  0.39
ATOM   1723  C   GLN D  55      -9.358  10.579  19.102  1.00  0.55
ATOM   1724  O   GLN D  55     -10.206  10.650  18.206  1.00 -0.55
ATOM   1725  N   PHE D  56      -8.638   9.514  19.326  1.00 -0.40
ATOM   1726  H   PHE D  56      -7.951   9.489  20.048  1.00  0.40
ATOM   1727  CA  PHE D  56      -8.780   8.290  18.548  1.00  0.00
ATOM   1728  CB  PHE D  56      -7.884   7.117  19.070  1.00  0.12
ATOM   1729  CG  PHE D  56      -8.059   5.866  18.234  1.00 -0.12
ATOM   1730  CD1 PHE D  56      -7.308   5.644  17.095  1.00 -0.12
ATOM   1731  HD1 PHE D  56      -6.549   6.362  16.823  1.00  0.12
ATOM   1732  CE1 PHE D  56      -7.495   4.539  16.295  1.00 -0.12
ATOM   1733  HE1 PHE D  56      -6.903   4.414  15.401  1.00  0.12
ATOM   1734  CZ  PHE D  56      -8.437   3.593  16.637  1.00 -0.12
ATOM   1735  HZ  PHE D  56      -8.574   2.713  16.027  1.00  0.12
ATOM   1736  CD2 PHE D  56      -9.016   4.915  18.567  1.00 -0.12
ATOM   1737  HD2 PHE D  56      -9.616   5.057  19.453  1.00  0.12
ATOM   1738  CE2 PHE D  56      -9.215   3.789  17.786  1.00 -0.12
ATOM   1739  HE2 PHE D  56      -9.967   3.064  18.062  1.00  0.12
ATOM   1740  C   PHE D  56     -10.235   7.888  18.459  1.00  0.55
ATOM   1741  O   PHE D  56     -10.788   7.583  17.403  1.00 -0.55
ATOM   1742  N   GLU D  57     -10.875   7.847  19.613  1.00 -0.40
ATOM   1743  H   GLU D  57     -10.450   8.088  20.482  1.00  0.40
ATOM   1744  CA  GLU D  57     -12.286   7.428  19.647  1.00  0.00
ATOM   1745  CB  GLU D  57     -12.731   7.447  21.119  1.00  0.00
ATOM   1746  CG  GLU D  57     -11.827   6.468  21.903  1.00  0.00
ATOM   1747  CD  GLU D  57     -12.309   5.086  21.422  1.00  0.10
ATOM   1748  OE1 GLU D  57     -13.539   4.903  21.167  1.00 -0.55
ATOM   1749  OE2 GLU D  57     -11.350   4.280  21.344  1.00 -0.55
ATOM   1750  C   GLU D  57     -13.226   8.238  18.785  1.00  0.55
ATOM   1751  O   GLU D  57     -14.159   7.640  18.238  1.00 -0.55
ATOM   1752  N   GLN D  58     -13.059   9.541  18.646  1.00 -0.40
ATOM   1753  H   GLN D  58     -12.314  10.041  19.082  1.00  0.40
ATOM   1754  CA  GLN D  58     -13.991  10.327  17.818  1.00  0.00
ATOM   1755  CB  GLN D  58     -13.777  11.833  17.959  1.00  0.00
ATOM   1756  CG  GLN D  58     -14.045  12.422  19.347  1.00  0.00
ATOM   1757  CD  GLN D  58     -14.151  13.951  19.313  1.00  0.55
ATOM   1758  OE1 GLN D  58     -13.373  14.649  19.970  1.00 -0.55
ATOM   1759  NE2 GLN D  58     -15.159  14.475  18.554  1.00 -0.78
ATOM   1760 HE21 GLN D  58     -15.276  15.466  18.494  1.00  0.39
ATOM   1761 HE22 GLN D  58     -15.779  13.867  18.058  1.00  0.39
ATOM   1762  C   GLN D  58     -13.871   9.932  16.352  1.00  0.55
ATOM   1763  O   GLN D  58     -14.823   9.873  15.599  1.00 -0.55
ATOM   1764  N   SER D  59     -12.600   9.707  15.980  1.00 -0.40
ATOM   1765  H   SER D  59     -11.840   9.789  16.619  1.00  0.40
ATOM   1766  CA  SER D  59     -12.252   9.329  14.618  1.00  0.00
ATOM   1767  CB  SER D  59     -10.742   9.419  14.380  1.00  0.00
ATOM   1768  OG  SER D  59      -9.985   8.432  15.041  1.00 -0.49
ATOM   1769  HG  SER D  59     -10.278   8.443  15.956  1.00  0.49
ATOM   1770  C   SER D  59     -12.830   7.960  14.320  1.00  0.55
ATOM   1771  O   SER D  59     -13.230   7.743  13.205  1.00 -0.55
ATOM   1772  N   LYS D  60     -12.866   7.106  15.304  1.00 -0.40
ATOM   1773  H   LYS D  60     -12.537   7.370  16.206  1.00  0.40
ATOM   1774  CA  LYS D  60     -13.365   5.724  15.227  1.00  0.00
ATOM   1775  CB  LYS D  60     -13.110   4.995  16.529  1.00  0.00
ATOM   1776  CG  LYS D  60     -13.121   3.478  16.440  1.00  0.00
ATOM   1777  CD  LYS D  60     -12.430   2.997  17.729  1.00  0.00
ATOM   1778  CE  LYS D  60     -13.148   1.784  18.292  1.00  0.33
ATOM   1779  NZ  LYS D  60     -12.399   1.290  19.472  1.00 -0.32
ATOM   1780  HZ1 LYS D  60     -12.355   2.038  20.193  1.00  0.33
ATOM   1781  HZ2 LYS D  60     -11.435   1.026  19.185  1.00  0.33
ATOM   1782  HZ3 LYS D  60     -12.883   0.457  19.865  1.00  0.33
ATOM   1783  C   LYS D  60     -14.840   5.709  14.855  1.00  0.55
ATOM   1784  O   LYS D  60     -15.294   4.964  13.999  1.00 -0.55
ATOM   1785  N   GLN D  61     -15.563   6.587  15.514  1.00 -0.40
ATOM   1786  H   GLN D  61     -15.147   7.174  16.202  1.00  0.40
ATOM   1787  CA  GLN D  61     -16.974   6.791  15.323  1.00  0.00
ATOM   1788  CB  GLN D  61     -17.413   8.029  16.136  1.00  0.00
ATOM   1789  CG  GLN D  61     -18.944   8.176  16.256  1.00  0.00
ATOM   1790  CD  GLN D  61     -19.297   9.331  17.201  1.00  0.55
ATOM   1791  OE1 GLN D  61     -19.913   9.119  18.251  1.00 -0.55
ATOM   1792  NE2 GLN D  61     -18.898  10.577  16.812  1.00 -0.78
ATOM   1793 HE21 GLN D  61     -19.100  11.369  17.388  1.00  0.39
ATOM   1794 HE22 GLN D  61     -18.403  10.698  15.951  1.00  0.39
ATOM   1795  C   GLN D  61     -17.233   7.100  13.848  1.00  0.55
ATOM   1796  O   GLN D  61     -17.981   6.445  13.120  1.00 -0.55
ATOM   1797  N   LEU D  62     -16.547   8.148  13.427  1.00 -0.40
ATOM   1798  H   LEU D  62     -15.919   8.610  14.046  1.00  0.40
ATOM   1799  CA  LEU D  62     -16.601   8.738  12.101  1.00  0.00
ATOM   1800  CB  LEU D  62     -15.842  10.101  12.247  1.00  0.00
ATOM   1801  CG  LEU D  62     -16.854  11.115  12.832  1.00  0.00
ATOM   1802  CD1 LEU D  62     -17.240  12.196  11.827  1.00  0.00
ATOM   1803  CD2 LEU D  62     -18.114  10.377  13.286  1.00  0.00
ATOM   1804  C   LEU D  62     -16.118   7.892  10.956  1.00  0.55
ATOM   1805  O   LEU D  62     -16.510   8.045   9.779  1.00 -0.55
ATOM   1806  N   THR D  63     -15.268   6.909  11.229  1.00 -0.40
ATOM   1807  H   THR D  63     -14.924   6.703  12.141  1.00  0.40
ATOM   1808  CA  THR D  63     -14.809   6.078  10.112  1.00  0.00
ATOM   1809  CB  THR D  63     -13.275   6.049  10.159  1.00  0.00
ATOM   1810  OG1 THR D  63     -12.968   5.535  11.475  1.00 -0.49
ATOM   1811  HG1 THR D  63     -13.062   6.277  12.078  1.00  0.49
ATOM   1812  CG2 THR D  63     -12.700   7.428   9.897  1.00  0.00
ATOM   1813  C   THR D  63     -15.493   4.720  10.164  1.00  0.55
ATOM   1814  O   THR D  63     -14.992   4.004   9.273  1.00 -0.55
ATOM   1815  NT  THR D  63     -16.459   4.412  11.052  1.00 -0.40
ATOM   1816  HNT THR D  63     -16.796   5.070  11.721  1.00  0.40
ATOM   1817  CAT THR D  63     -17.059   3.109  11.084  1.00  0.00
ATOM   1818  CAY GLY G  66     -12.960  -1.116  11.692  1.00  0.00
ATOM   1819  CY  GLY G  66     -12.513  -0.187  10.615  1.00  0.55
ATOM   1820  OY  GLY G  66     -12.282  -0.603   9.482  1.00 -0.55
ATOM   1821  N   GLY G  66     -12.378   1.109  10.964  1.00 -0.40
ATOM   1822  H   GLY G  66     -12.595   1.425  11.884  1.00  0.40
ATOM   1823  CA  GLY G  66     -11.909   2.150  10.033  1.00  0.00
ATOM   1824  C   GLY G  66     -10.541   2.627  10.581  1.00  0.55
ATOM   1825  O   GLY G  66      -9.479   2.186  10.140  1.00 -0.55
ATOM   1826  N   ALA G  67     -10.644   3.517  11.543  1.00 -0.40
ATOM   1827  H   ALA G  67     -11.543   3.858  11.799  1.00  0.40
ATOM   1828  CA  ALA G  67      -9.576   4.090  12.313  1.00  0.00
ATOM   1829  CB  ALA G  67     -10.169   4.921  13.447  1.00  0.00
ATOM   1830  C   ALA G  67      -8.761   2.939  12.931  1.00  0.55
ATOM   1831  O   ALA G  67      -7.522   2.967  13.050  1.00 -0.55
ATOM   1832  N   GLU G  68      -9.525   1.909  13.351  1.00 -0.40
ATOM   1833  H   GLU G  68     -10.518   1.886  13.256  1.00  0.40
ATOM   1834  CA  GLU G  68      -8.876   0.746  13.986  1.00  0.00
ATOM   1835  CB  GLU G  68      -9.983  -0.057  14.687  1.00  0.00
ATOM   1836  CG  GLU G  68      -9.472  -1.035  15.701  1.00  0.00
ATOM   1837  CD  GLU G  68      -8.727  -0.387  16.879  1.00  0.10
ATOM   1838  OE1 GLU G  68      -9.359   0.488  17.513  1.00 -0.55
ATOM   1839  OE2 GLU G  68      -7.592  -0.906  17.014  1.00 -0.55
ATOM   1840  C   GLU G  68      -8.033  -0.111  13.048  1.00  0.55
ATOM   1841  O   GLU G  68      -6.927  -0.547  13.412  1.00 -0.55
ATOM   1842  N   SER G  69      -8.527  -0.352  11.857  1.00 -0.40
ATOM   1843  H   SER G  69      -9.436  -0.021  11.628  1.00  0.40
ATOM   1844  CA  SER G  69      -7.888  -1.074  10.777  1.00  0.00
ATOM   1845  CB  SER G  69      -8.774  -0.979   9.511  1.00  0.00
ATOM   1846  OG  SER G  69      -9.593  -2.109   9.552  1.00 -0.49
ATOM   1847  HG  SER G  69     -10.252  -1.983   8.865  1.00  0.49
ATOM   1848  C   SER G  69      -6.558  -0.395  10.368  1.00  0.55
ATOM   1849  O   SER G  69      -5.604  -1.113  10.134  1.00 -0.55
ATOM   1850  N   VAL G  70      -6.605   0.929  10.302  1.00 -0.40
ATOM   1851  H   VAL G  70      -7.448   1.425  10.493  1.00  0.40
ATOM   1852  CA  VAL G  70      -5.467   1.763   9.956  1.00  0.00
ATOM   1853  CB  VAL G  70      -5.878   3.215   9.666  1.00  0.00
ATOM   1854  CG1 VAL G  70      -4.593   4.063   9.684  1.00  0.00
ATOM   1855  CG2 VAL G  70      -6.650   3.348   8.374  1.00  0.00
ATOM   1856  C   VAL G  70      -4.416   1.703  11.050  1.00  0.55
ATOM   1857  O   VAL G  70      -3.219   1.521  10.780  1.00 -0.55
ATOM   1858  N   LEU G  71      -4.823   1.827  12.294  1.00 -0.40
ATOM   1859  H   LEU G  71      -5.783   1.989  12.505  1.00  0.40
ATOM   1860  CA  LEU G  71      -3.941   1.743  13.460  1.00  0.00
ATOM   1861  CB  LEU G  71      -4.709   1.896  14.781  1.00  0.00
ATOM   1862  CG  LEU G  71      -3.916   1.706  16.088  1.00  0.00
ATOM   1863  CD1 LEU G  71      -2.763   2.700  16.152  1.00  0.00
ATOM   1864  CD2 LEU G  71      -4.773   1.843  17.339  1.00  0.00
ATOM   1865  C   LEU G  71      -3.216   0.371  13.430  1.00  0.55
ATOM   1866  O   LEU G  71      -2.013   0.270  13.737  1.00 -0.55
ATOM   1867  N   GLN G  72      -3.966  -0.653  13.113  1.00 -0.40
ATOM   1868  H   GLN G  72      -4.931  -0.518  12.912  1.00  0.40
ATOM   1869  CA  GLN G  72      -3.532  -2.041  13.016  1.00  0.00
ATOM   1870  CB  GLN G  72      -4.764  -2.898  12.742  1.00  0.00
ATOM   1871  CG  GLN G  72      -4.505  -4.377  12.508  1.00  0.00
ATOM   1872  CD  GLN G  72      -5.823  -5.164  12.367  1.00  0.55
ATOM   1873  OE1 GLN G  72      -6.871  -4.943  13.028  1.00 -0.55
ATOM   1874  NE2 GLN G  72      -5.884  -6.188  11.485  1.00 -0.78
ATOM   1875 HE21 GLN G  72      -6.731  -6.709  11.381  1.00  0.39
ATOM   1876 HE22 GLN G  72      -5.081  -6.424  10.937  1.00  0.39
ATOM   1877  C   GLN G  72      -2.402  -2.187  11.996  1.00  0.55
ATOM   1878  O   GLN G  72      -1.461  -2.936  12.285  1.00 -0.55
ATOM   1879  N   VAL G  73      -2.455  -1.510  10.866  1.00 -0.40
ATOM   1880  H   VAL G  73      -3.245  -0.950  10.630  1.00  0.40
ATOM   1881  CA  VAL G  73      -1.376  -1.526   9.881  1.00  0.00
ATOM   1882  CB  VAL G  73      -1.773  -0.826   8.592  1.00  0.00
ATOM   1883  CG1 VAL G  73      -0.577  -0.684   7.662  1.00  0.00
ATOM   1884  CG2 VAL G  73      -2.900  -1.681   7.986  1.00  0.00
ATOM   1885  C   VAL G  73      -0.110  -0.909  10.458  1.00  0.55
ATOM   1886  O   VAL G  73       1.014  -1.391  10.272  1.00 -0.55
ATOM   1887  N   PHE G  74      -0.235   0.192  11.184  1.00 -0.40
ATOM   1888  H   PHE G  74      -1.115   0.639  11.325  1.00  0.40
ATOM   1889  CA  PHE G  74       0.915   0.819  11.822  1.00  0.00
ATOM   1890  CB  PHE G  74       0.508   2.100  12.543  1.00  0.12
ATOM   1891  CG  PHE G  74       0.485   3.308  11.662  1.00 -0.12
ATOM   1892  CD1 PHE G  74       1.627   4.021  11.375  1.00 -0.12
ATOM   1893  HD1 PHE G  74       2.570   3.712  11.802  1.00  0.12
ATOM   1894  CE1 PHE G  74       1.584   5.136  10.543  1.00 -0.12
ATOM   1895  HE1 PHE G  74       2.486   5.690  10.331  1.00  0.12
ATOM   1896  CZ  PHE G  74       0.363   5.535   9.984  1.00 -0.12
ATOM   1897  HZ  PHE G  74       0.324   6.400   9.339  1.00  0.12
ATOM   1898  CD2 PHE G  74      -0.730   3.707  11.100  1.00 -0.12
ATOM   1899  HD2 PHE G  74      -1.628   3.149  11.321  1.00  0.12
ATOM   1900  CE2 PHE G  74      -0.797   4.819  10.257  1.00 -0.12
ATOM   1901  HE2 PHE G  74      -1.740   5.119   9.823  1.00  0.12
ATOM   1902  C   PHE G  74       1.531  -0.165  12.819  1.00  0.55
ATOM   1903  O   PHE G  74       2.754  -0.281  12.934  1.00 -0.55
ATOM   1904  N   ARG G  75       0.737  -0.869  13.575  1.00 -0.40
ATOM   1905  H   ARG G  75      -0.255  -0.805  13.506  1.00  0.40
ATOM   1906  CA  ARG G  75       1.263  -1.817  14.592  1.00  0.00
ATOM   1907  CB  ARG G  75       0.127  -2.208  15.541  1.00  0.00
ATOM   1908  CG  ARG G  75      -0.181  -0.900  16.312  1.00  0.00
ATOM   1909  CD  ARG G  75      -0.113  -1.130  17.786  1.00  0.35
ATOM   1910  NE  ARG G  75      -1.036  -2.075  18.265  1.00 -0.35
ATOM   1911  HE  ARG G  75      -1.940  -1.843  17.953  1.00  0.45
ATOM   1912  CZ  ARG G  75      -1.085  -3.168  18.993  1.00  0.35
ATOM   1913  NH1 ARG G  75      -0.052  -3.761  19.550  1.00 -0.70
ATOM   1914 HH11 ARG G  75       0.866  -3.381  19.433  1.00  0.40
ATOM   1915 HH12 ARG G  75      -0.183  -4.592  20.089  1.00  0.40
ATOM   1916  NH2 ARG G  75      -2.308  -3.705  19.156  1.00 -0.70
ATOM   1917 HH21 ARG G  75      -3.105  -3.272  18.734  1.00  0.40
ATOM   1918 HH22 ARG G  75      -2.421  -4.537  19.698  1.00  0.40
ATOM   1919  C   ARG G  75       1.977  -3.000  13.985  1.00  0.55
ATOM   1920  O   ARG G  75       3.032  -3.351  14.563  1.00 -0.55
ATOM   1921  N   GLU G  76       1.495  -3.530  12.860  1.00 -0.40
ATOM   1922  H   GLU G  76       0.657  -3.196  12.436  1.00  0.40
ATOM   1923  CA  GLU G  76       2.161  -4.633  12.176  1.00  0.00
ATOM   1924  CB  GLU G  76       1.411  -5.141  10.964  1.00  0.00
ATOM   1925  CG  GLU G  76      -0.014  -5.502  11.262  1.00  0.00
ATOM   1926  CD  GLU G  76      -0.574  -6.428  10.170  1.00  0.10
ATOM   1927  OE1 GLU G  76       0.212  -6.826   9.244  1.00 -0.55
ATOM   1928  OE2 GLU G  76      -1.781  -6.717  10.403  1.00 -0.55
ATOM   1929  C   GLU G  76       3.495  -4.204  11.555  1.00  0.55
ATOM   1930  O   GLU G  76       4.452  -4.972  11.483  1.00 -0.55
ATOM   1931  N   ALA G  77       3.440  -2.964  11.113  1.00 -0.40
ATOM   1932  H   ALA G  77       2.638  -2.376  11.172  1.00  0.40
ATOM   1933  CA  ALA G  77       4.669  -2.427  10.486  1.00  0.00
ATOM   1934  CB  ALA G  77       4.400  -1.145   9.729  1.00  0.00
ATOM   1935  C   ALA G  77       5.746  -2.313  11.570  1.00  0.55
ATOM   1936  O   ALA G  77       6.948  -2.589  11.381  1.00 -0.55
ATOM   1937  N   LYS G  78       5.325  -1.900  12.747  1.00 -0.40
ATOM   1938  H   LYS G  78       4.372  -1.665  12.921  1.00  0.40
ATOM   1939  CA  LYS G  78       6.230  -1.765  13.862  1.00  0.00
ATOM   1940  CB  LYS G  78       5.574  -1.070  15.047  1.00  0.00
ATOM   1941  CG  LYS G  78       6.523  -0.801  16.189  1.00  0.00
ATOM   1942  CD  LYS G  78       5.895  -0.261  17.443  1.00  0.00
ATOM   1943  CE  LYS G  78       6.865   0.463  18.370  1.00  0.33
ATOM   1944  NZ  LYS G  78       8.325   0.396  18.074  1.00 -0.32
ATOM   1945  HZ1 LYS G  78       8.508   0.801  17.134  1.00  0.33
ATOM   1946  HZ2 LYS G  78       8.637  -0.596  18.091  1.00  0.33
ATOM   1947  HZ3 LYS G  78       8.850   0.935  18.792  1.00  0.33
ATOM   1948  C   LYS G  78       6.640  -3.190  14.279  1.00  0.55
ATOM   1949  O   LYS G  78       7.845  -3.410  14.482  1.00 -0.55
ATOM   1950  N   ALA G  79       5.695  -4.098  14.415  1.00 -0.40
ATOM   1951  H   ALA G  79       4.738  -3.902  14.214  1.00  0.40
ATOM   1952  CA  ALA G  79       5.992  -5.457  14.875  1.00  0.00
ATOM   1953  CB  ALA G  79       4.819  -6.381  14.762  1.00  0.00
ATOM   1954  C   ALA G  79       7.169  -5.998  14.080  1.00  0.55
ATOM   1955  O   ALA G  79       8.109  -6.576  14.609  1.00 -0.55
ATOM   1956  N   GLU G  80       7.032  -5.746  12.794  1.00 -0.40
ATOM   1957  H   GLU G  80       6.244  -5.251  12.436  1.00  0.40
ATOM   1958  CA  GLU G  80       8.014  -6.168  11.811  1.00  0.00
ATOM   1959  CB  GLU G  80       7.380  -6.019  10.421  1.00  0.00
ATOM   1960  CG  GLU G  80       6.445  -7.204  10.122  1.00  0.00
ATOM   1961  CD  GLU G  80       6.491  -7.524   8.632  1.00  0.10
ATOM   1962  OE1 GLU G  80       7.419  -7.057   7.921  1.00 -0.55
ATOM   1963  OE2 GLU G  80       5.564  -8.231   8.176  1.00 -0.55
ATOM   1964  C   GLU G  80       9.295  -5.394  11.884  1.00  0.55
ATOM   1965  O   GLU G  80      10.083  -5.640  10.966  1.00 -0.55
ATOM   1966  N   GLY G  81       9.579  -4.506  12.807  1.00 -0.40
ATOM   1967  H   GLY G  81       8.929  -4.298  13.533  1.00  0.40
ATOM   1968  CA  GLY G  81      10.801  -3.770  12.868  1.00  0.00
ATOM   1969  C   GLY G  81      10.933  -2.318  12.522  1.00  0.55
ATOM   1970  O   GLY G  81      12.002  -1.736  12.861  1.00 -0.55
ATOM   1971  N   ALA G  82       9.966  -1.695  11.857  1.00 -0.40
ATOM   1972  H   ALA G  82       9.147  -2.181  11.564  1.00  0.40
ATOM   1973  CA  ALA G  82      10.009  -0.266  11.498  1.00  0.00
ATOM   1974  CB  ALA G  82       8.849   0.132  10.625  1.00  0.00
ATOM   1975  C   ALA G  82       9.959   0.484  12.824  1.00  0.55
ATOM   1976  O   ALA G  82       9.249   0.068  13.753  1.00 -0.55
ATOM   1977  N   ASP G  83      10.738   1.516  12.867  1.00 -0.40
ATOM   1978  H   ASP G  83      11.292   1.754  12.075  1.00  0.40
ATOM   1979  CA  ASP G  83      10.905   2.421  14.005  1.00  0.00
ATOM   1980  CB  ASP G  83      12.284   3.089  13.972  1.00  0.00
ATOM   1981  CG  ASP G  83      12.602   3.800  15.278  1.00  0.10
ATOM   1982  OD1 ASP G  83      11.694   3.935  16.136  1.00 -0.55
ATOM   1983  OD2 ASP G  83      13.758   4.251  15.473  1.00 -0.55
ATOM   1984  C   ASP G  83       9.802   3.502  14.064  1.00  0.55
ATOM   1985  O   ASP G  83       9.939   4.665  13.652  1.00 -0.55
ATOM   1986  N   ILE G  84       8.688   3.016  14.606  1.00 -0.40
ATOM   1987  H   ILE G  84       8.629   2.072  14.921  1.00  0.40
ATOM   1988  CA  ILE G  84       7.490   3.812  14.780  1.00  0.00
ATOM   1989  CB  ILE G  84       6.274   3.175  14.036  1.00  0.00
ATOM   1990  CG2 ILE G  84       4.984   3.976  14.218  1.00  0.00
ATOM   1991  CG1 ILE G  84       6.656   3.114  12.558  1.00  0.00
ATOM   1992  CD1 ILE G  84       5.693   2.333  11.708  1.00  0.00
ATOM   1993  C   ILE G  84       7.063   3.937  16.236  1.00  0.55
ATOM   1994  O   ILE G  84       6.835   2.864  16.847  1.00 -0.55
ATOM   1995  N   THR G  85       6.993   5.171  16.703  1.00 -0.40
ATOM   1996  H   THR G  85       7.276   5.971  16.180  1.00  0.40
ATOM   1997  CA  THR G  85       6.475   5.399  18.054  1.00  0.00
ATOM   1998  CB  THR G  85       7.217   6.462  18.836  1.00  0.00
ATOM   1999  OG1 THR G  85       8.511   5.902  18.938  1.00 -0.49
ATOM   2000  HG1 THR G  85       8.941   6.075  18.097  1.00  0.49
ATOM   2001  CG2 THR G  85       6.576   6.611  20.210  1.00  0.00
ATOM   2002  C   THR G  85       4.997   5.803  17.919  1.00  0.55
ATOM   2003  O   THR G  85       4.675   6.727  17.167  1.00 -0.55
ATOM   2004  N   ILE G  86       4.078   5.148  18.570  1.00 -0.40
ATOM   2005  H   ILE G  86       4.309   4.387  19.170  1.00  0.40
ATOM   2006  CA  ILE G  86       2.637   5.469  18.479  1.00  0.00
ATOM   2007  CB  ILE G  86       1.859   4.226  18.078  1.00  0.00
ATOM   2008  CG2 ILE G  86       0.377   4.422  17.914  1.00  0.00
ATOM   2009  CG1 ILE G  86       2.429   3.665  16.757  1.00  0.00
ATOM   2010  CD1 ILE G  86       1.787   2.267  16.571  1.00  0.00
ATOM   2011  C   ILE G  86       2.132   6.026  19.794  1.00  0.55
ATOM   2012  O   ILE G  86       2.241   5.386  20.845  1.00 -0.55
ATOM   2013  N   ILE G  87       1.599   7.224  19.769  1.00 -0.40
ATOM   2014  H   ILE G  87       1.546   7.740  18.919  1.00  0.40
ATOM   2015  CA  ILE G  87       1.044   7.911  20.939  1.00  0.00
ATOM   2016  CB  ILE G  87       1.652   9.299  21.168  1.00  0.00
ATOM   2017  CG2 ILE G  87       1.021   9.964  22.386  1.00  0.00
ATOM   2018  CG1 ILE G  87       3.175   9.136  21.237  1.00  0.00
ATOM   2019  CD1 ILE G  87       3.880  10.454  20.993  1.00  0.00
ATOM   2020  C   ILE G  87      -0.451   8.061  20.692  1.00  0.55
ATOM   2021  O   ILE G  87      -0.907   8.575  19.679  1.00 -0.55
ATOM   2022  N   LEU G  88      -1.191   7.480  21.604  1.00 -0.40
ATOM   2023  H   LEU G  88      -0.783   7.018  22.387  1.00  0.40
ATOM   2024  CA  LEU G  88      -2.651   7.457  21.552  1.00  0.00
ATOM   2025  CB  LEU G  88      -3.173   6.041  21.669  1.00  0.00
ATOM   2026  CG  LEU G  88      -2.883   5.096  20.508  1.00  0.00
ATOM   2027  CD1 LEU G  88      -3.165   3.672  20.943  1.00  0.00
ATOM   2028  CD2 LEU G  88      -3.762   5.443  19.307  1.00  0.00
ATOM   2029  C   LEU G  88      -3.136   8.384  22.664  1.00  0.55
ATOM   2030  O   LEU G  88      -3.051   8.033  23.837  1.00 -0.55
ATOM   2031  N   SER G  89      -3.544   9.564  22.223  1.00 -0.40
ATOM   2032  H   SER G  89      -3.506   9.841  21.266  1.00  0.40
ATOM   2033  CA  SER G  89      -4.097  10.545  23.216  1.00  0.00
ATOM   2034  CB  SER G  89      -3.200  11.750  23.349  1.00  0.00
ATOM   2035  OG  SER G  89      -2.458  12.041  22.184  1.00 -0.49
ATOM   2036  HG  SER G  89      -1.933  12.818  22.391  1.00  0.49
ATOM   2037  C   SER G  89      -5.548  10.818  22.817  1.00  0.10
ATOM   2038  O   SER G  89      -6.176   9.872  22.206  1.00 -0.55
ATOM   2039  OXT SER G  89      -6.064  11.936  23.072  1.00 -0.55
ATOM   2040  OH2 OH2 R 111       8.502   0.276  -8.217  1.00 -0.83
ATOM   2041  H1  OH2 R 111       8.689  -0.355  -7.522  1.00  0.42
ATOM   2042  H2  OH2 R 111       7.573   0.153  -8.410  1.00  0.42
ATOM   2043  OH2 OH2 R 113      10.492  -3.800 -11.608  1.00 -0.83
ATOM   2044  H1  OH2 R 113       9.830  -3.548 -12.252  1.00  0.42
ATOM   2045  H2  OH2 R 113      10.016  -4.329 -10.968  1.00  0.42
ATOM   2046  OH2 OH2 R 116      14.846  -5.228 -11.862  1.00 -0.83
ATOM   2047  H1  OH2 R 116      15.761  -5.150 -11.593  1.00  0.42
ATOM   2048  H2  OH2 R 116      14.359  -4.727 -11.207  1.00  0.42
ATOM   2049  OH2 OH2 R 117      -4.838  -1.322 -11.603  1.00 -0.83
ATOM   2050  H1  OH2 R 117      -5.439  -0.718 -12.039  1.00  0.42
ATOM   2051  H2  OH2 R 117      -5.344  -1.680 -10.873  1.00  0.42
ATOM   2052  OH2 OH2 R 119      -6.721  -6.520  -1.235  1.00 -0.83
ATOM   2053  H1  OH2 R 119      -6.037  -6.006  -0.806  1.00  0.42
ATOM   2054  H2  OH2 R 119      -6.447  -7.430  -1.117  1.00  0.42
ATOM   2055  OH2 OH2 R 121       4.286  -3.705  -0.445  1.00 -0.83
ATOM   2056  H1  OH2 R 121       4.373  -2.950  -1.027  1.00  0.42
ATOM   2057  H2  OH2 R 121       3.788  -4.344  -0.954  1.00  0.42
ATOM   2058  OH2 OH2 R 122       7.999  -7.454  -2.394  1.00 -0.83
ATOM   2059  H1  OH2 R 122       8.515  -7.360  -1.594  1.00  0.42
ATOM   2060  H2  OH2 R 122       8.052  -6.596  -2.815  1.00  0.42
ATOM   2061  OH2 OH2 R 125       3.756  -6.702   1.167  1.00 -0.83
ATOM   2062  H1  OH2 R 125       3.469  -6.457   0.287  1.00  0.42
ATOM   2063  H2  OH2 R 125       3.634  -7.650   1.205  1.00  0.42
ATOM   2064  OH2 OH2 R 130      15.071 -16.819 -11.114  1.00 -0.83
ATOM   2065  H1  OH2 R 130      15.917 -16.390 -10.990  1.00  0.42
ATOM   2066  H2  OH2 R 130      14.725 -16.930 -10.228  1.00  0.42
ATOM   2067  OH2 OH2 R 150      17.614   4.363  -7.037  1.00 -0.83
ATOM   2068  H1  OH2 R 150      17.306   4.913  -6.317  1.00  0.42
ATOM   2069  H2  OH2 R 150      18.477   4.715  -7.256  1.00  0.42
ATOM   2070  OH2 OH2 R 151      11.838   3.422 -12.105  1.00 -0.83
ATOM   2071  H1  OH2 R 151      12.195   3.913 -11.364  1.00  0.42
ATOM   2072  H2  OH2 R 151      10.916   3.290 -11.882  1.00  0.42
ATOM   2073  OH2 OH2 L  90      10.339   6.177  16.690  1.00 -0.83
ATOM   2074  H1  OH2 L  90      10.739   5.310  16.620  1.00  0.42
ATOM   2075  H2  OH2 L  90      10.745   6.686  15.988  1.00  0.42
ATOM   2076  OH2 OH2 L  92       9.532   2.896   4.459  1.00 -0.83
ATOM   2077  H1  OH2 L  92       8.821   2.594   5.025  1.00  0.42
ATOM   2078  H2  OH2 L  92       9.720   3.784   4.764  1.00  0.42
ATOM   2079  OH2 OH2 R  94      12.915   5.185   4.604  1.00 -0.83
ATOM   2080  H1  OH2 R  94      11.986   5.302   4.802  1.00  0.42
ATOM   2081  H2  OH2 R  94      13.066   4.246   4.711  1.00  0.42
ATOM   2082  OH2 OH2 L  97      -3.661   9.823  -2.989  1.00 -0.83
ATOM   2083  H1  OH2 L  97      -4.505   9.902  -2.544  1.00  0.42
ATOM   2084  H2  OH2 L  97      -3.542   8.882  -3.114  1.00  0.42
ATOM   2085  OH2 OH2 R 105      -6.339  -3.423  -2.182  1.00 -0.83
ATOM   2086  H1  OH2 R 105      -5.737  -2.879  -2.691  1.00  0.42
ATOM   2087  H2  OH2 R 105      -5.797  -3.790  -1.483  1.00  0.42
ATOM   2088  OH2 OH2 L 110     -14.375  12.579  14.012  1.00 -0.83
ATOM   2089  H1  OH2 L 110     -13.437  12.641  14.194  1.00  0.42
ATOM   2090  H2  OH2 L 110     -14.428  12.451  13.065  1.00  0.42
ATOM   2091 DUM1 DUM W 214      95.840  91.508  95.237  1.00  0.00
ATOM   2092 DUM2 DUM W 214     -91.333 -96.013 -92.818  1.00  0.00
ATOM   2093  AAA AAA X 214      -5.902  42.447  36.688  1.00  0.00
ATOM   2094  AAB AAB X 215       1.433 -24.794  51.617  1.00  0.00
ATOM   2095  AAC AAC X 216      13.929  44.806 -69.791  1.00  0.00
ATOM   2096  AAD AAD X 217      62.782  37.882  49.329  1.00  0.00
ATOM   2097  AAE AAE X 218     -15.883  75.285  46.153  1.00  0.00
ATOM   2098  AAF AAF X 219      -0.319 -64.903   6.814  1.00  0.00
ATOM   2099  AAG AAG X 220      50.293  32.657 -35.899  1.00  0.00
ATOM   2100  AAH AAH X 221      39.430  84.175 -56.251  1.00  0.00
ATOM   2101  AAI AAI X 222      16.994  47.469  47.542  1.00  0.00
ATOM   2102  AAJ AAJ X 223      31.977 -22.542  11.067  1.00  0.00
ATOM   2103  AAK AAK X 224      -2.201 -45.348 -54.033  1.00  0.00
ATOM   2104  AAL AAL X 225      52.277  54.548 -61.347  1.00  0.00
ATOM   2105  AAM AAM X 226      87.846 -42.068  27.240  1.00  0.00
ATOM   2106  AAN AAN X 227      30.188  47.678  69.249  1.00  0.00
ATOM   2107  AAO AAO X 228      64.439   2.851 -13.190  1.00  0.00
ATOM   2108  AAP AAP X 229     -71.269 -36.548  -4.072  1.00  0.00
ATOM   2109  AAQ AAQ X 230     -15.493 -54.825 -21.244  1.00  0.00
ATOM   2110  AAR AAR X 231     -22.332 -61.919  62.151  1.00  0.00
ATOM   2111  AAS AAS X 232     -64.886 -12.878  71.673  1.00  0.00
ATOM   2112  AAT AAT X 233     -18.969  13.626 -35.660  1.00  0.00
ATOM   2113  AAU AAU X 234     -50.890  59.891 -43.328  1.00  0.00
ATOM   2114  AAV AAV X 235     -22.294  67.048  13.938  1.00  0.00
ATOM   2115  AAW AAW X 236      49.565 -46.582  -6.945  1.00  0.00
ATOM   2116  AAX AAX X 237       3.874 -87.904  34.449  1.00  0.00
ATOM   2117  AAY AAY X 238     -42.036 -42.207  18.394  1.00  0.00
ATOM   2118  AAZ AAZ X 239      43.834  31.954  -7.134  1.00  0.00
ATOM   2119  ABA ABA X 240     -14.565  57.809 -18.852  1.00  0.00
ATOM   2120  ABB ABB X 241     -50.806  54.223  15.549  1.00  0.00
ATOM   2121  ABC ABC X 242     -36.905  38.590 -66.971  1.00  0.00
ATOM   2122  ABD ABD X 243     -80.419 -31.907  42.507  1.00  0.00
ATOM   2123  ABE ABE X 244     -48.029  28.535  17.036  1.00  0.00
ATOM   2124  ABF ABF X 245      48.873  11.168  83.634  1.00  0.00
ATOM   2125  ABG ABG X 246      37.480   5.521   9.233  1.00  0.00
ATOM   2126  ABH ABH X 247     -60.813  68.707  42.976  1.00  0.00
ATOM   2127  ABI ABI X 248     -63.537   8.023  39.329  1.00  0.00
ATOM   2128  ABJ ABJ X 249     -50.064  39.285  72.570  1.00  0.00
ATOM   2129  ABK ABK X 250      42.555 -33.989  73.599  1.00  0.00
ATOM   2130  ABL ABL X 251      -1.482  58.853  52.068  1.00  0.00
ATOM   2131  ABM ABM X 252      47.157 -16.197  32.280  1.00  0.00
ATOM   2132  ABN ABN X 253     -32.653  -1.803  82.824  1.00  0.00
ATOM   2133  ABO ABO X 254      34.724  70.604  71.299  1.00  0.00
ATOM   2134  ABP ABP X 255     -10.841  28.970  81.668  1.00  0.00
ATOM   2135  ABQ ABQ X 256      73.338 -57.986 -59.791  1.00  0.00
ATOM   2136  ABR ABR X 257      61.109  52.537  73.076  1.00  0.00
ATOM   2137  ABS ABS X 258      24.809   4.506 -68.497  1.00  0.00
ATOM   2138  ABT ABT X 259      58.449  60.339   5.619  1.00  0.00
ATOM   2139  ABU ABU X 260      21.286 -84.318  62.421  1.00  0.00
ATOM   2140  ABV ABV X 261      -8.197  38.253   5.749  1.00  0.00
ATOM   2141  ABW ABW X 262      78.607  -6.922  75.221  1.00  0.00
ATOM   2142  ABX ABX X 263      38.524  64.660 -18.747  1.00  0.00
ATOM   2143  ABY ABY X 264      47.507 -75.002  61.499  1.00  0.00
ATOM   2144  ABZ ABZ X 265      82.213 -70.155 -76.081  1.00  0.00
ATOM   2145  ACA ACA X 266      16.339 -83.824 -22.203  1.00  0.00
ATOM   2146  ACB ACB X 267      25.481 -66.736  31.926  1.00  0.00
ATOM   2147  ACC ACC X 268     -70.319   2.121 -20.570  1.00  0.00
ATOM   2148  ACD ACD X 269      66.285 -36.236 -78.081  1.00  0.00
ATOM   2149  ACE ACE X 270     -62.776  -8.065 -79.658  1.00  0.00
ATOM   2150  ACF ACF X 271     -78.637 -26.980 -22.197  1.00  0.00
ATOM   2151  ACG ACG X 272      -5.665  19.345 -62.022  1.00  0.00
ATOM   2152  ACH ACH X 273     -18.427  56.104 -43.398  1.00  0.00
ATOM   2153  ACI ACI X 274     -70.470  71.799  72.478  1.00  0.00
ATOM   2154  ACJ ACJ X 275     -67.003 -82.691  -5.896  1.00  0.00
ATOM   2155  ACK ACK X 276      41.615 -65.008 -28.806  1.00  0.00
ATOM   2156  ACL ACL X 277     -65.095  40.498  41.203  1.00  0.00
ATOM   2157  ACM ACM X 278      72.364  32.563 -78.207  1.00  0.00
ATOM   2158  ACN ACN X 279     -72.681 -30.778 -83.089  1.00  0.00
ATOM   2159  ACO ACO X 280      69.434 -59.063  65.132  1.00  0.00
ATOM   2160  ACP ACP X 281      65.416 -62.886 -69.349  1.00  0.00
ATOM   2161  ACQ ACQ X 282      18.443 -45.117  29.434  1.00  0.00
ATOM   2162  ACR ACR X 283     -47.612 -49.174 -66.645  1.00  0.00
ATOM   2163  ACS ACS X 284      70.544 -71.031  14.253  1.00  0.00
ATOM   2164  ACT ACT X 285      12.898  32.139  73.592  1.00  0.00
ATOM   2165  ACU ACU X 286     -74.706  23.873 -78.521  1.00  0.00
ATOM   2166  ACV ACV X 287      18.134 -23.451 -42.764  1.00  0.00
ATOM   2167  ACW ACW X 288      34.627 -57.458 -59.415  1.00  0.00
ATOM   2168  ACX ACX X 289      45.960  39.772  32.104  1.00  0.00
ATOM   2169  ACY ACY X 290     -11.799  26.995 -13.416  1.00  0.00
ATOM   2170  ACZ ACZ X 291     -45.044 -48.786 -42.583  1.00  0.00
ATOM   2171  ADA ADA X 292     -27.285 -64.673 -54.976  1.00  0.00
ATOM   2172  ADB ADB X 293      73.582 -62.274 -12.430  1.00  0.00
ATOM   2173  ADC ADC X 294     -72.556 -87.264  75.021  1.00  0.00
ATOM   2174  ADD ADD X 295      73.465  79.476  42.768  1.00  0.00
ATOM   2175  ADE ADE X 296     -20.772 -78.744   2.853  1.00  0.00
ATOM   2176  ADF ADF X 297       0.587 -13.913  79.003  1.00  0.00
ATOM   2177  ADG ADG X 298     -68.277 -49.828 -40.073  1.00  0.00
ATOM   2178  ADH ADH X 299     -46.638  15.552  46.199  1.00  0.00
ATOM   2179  ADI ADI X 300     -78.800  19.711 -54.088  1.00  0.00
ATOM   2180  ADJ ADJ X 301      30.789 -80.660  83.246  1.00  0.00
ATOM   2181  ADK ADK X 302      89.317 -26.230 -73.734  1.00  0.00
ATOM   2182  ADL ADL X 303      86.626 -33.260  83.260  1.00  0.00
ATOM   2183  ADM ADM X 304      85.690  46.702  56.685  1.00  0.00
ATOM   2184  ADN ADN X 305     -48.659 -32.761 -84.028  1.00  0.00
ATOM   2185  ADO ADO X 306     -39.718 -56.039 -81.637  1.00  0.00
ATOM   2186  ADP ADP X 307      49.585  60.700  46.107  1.00  0.00
ATOM   2187  ADQ ADQ X 308      75.648 -29.842  37.556  1.00  0.00
ATOM   2188  ADR ADR X 309      80.515 -18.548  56.003  1.00  0.00
ATOM   2189  ADS ADS X 310     -15.971 -69.986  31.047  1.00  0.00
ATOM   2190  ADT ADT X 311     -78.385 -42.633 -29.151  1.00  0.00
ATOM   2191  ADU ADU X 312      78.965 -43.189  -8.062  1.00  0.00
ATOM   2192  ADV ADV X 313       5.368 -39.843  22.935  1.00  0.00
ATOM   2193  ADW ADW X 314     -47.802  11.181  72.037  1.00  0.00
ATOM   2194  ADX ADX X 315     -83.791 -61.777 -33.720  1.00  0.00
ATOM   2195  ADY ADY X 316      67.129  40.819  78.158  1.00  0.00
ATOM   2196  ADZ ADZ X 317       3.301 -21.441 -57.444  1.00  0.00
ATOM   2197  AEA AEA X 318     -12.874 -20.463 -48.272  1.00  0.00
ATOM   2198  AEB AEB X 319      30.788 -68.494   8.995  1.00  0.00
ATOM   2199  AEC AEC X 320      74.613 -22.300 -56.980  1.00  0.00
ATOM   2200  AED AED X 321      60.524  84.537  -1.850  1.00  0.00
ATOM   2201  AEE AEE X 322     -25.824  84.263  59.793  1.00  0.00
ATOM   2202  AEF AEF X 323      49.961 -44.229 -83.817  1.00  0.00
ATOM   2203  AEG AEG X 324      37.872  73.172  18.834  1.00  0.00
ATOM   2204  AEH AEH X 325      31.689  26.159  38.788  1.00  0.00
ATOM   2205  AEI AEI X 326     -29.195  17.343  24.451  1.00  0.00
ATOM   2206  AEJ AEJ X 327     -56.642  68.073 -84.635  1.00  0.00
ATOM   2207  AEK AEK X 328     -27.977  14.899  47.421  1.00  0.00
ATOM   2208  AEL AEL X 329     -72.764 -61.090  51.481  1.00  0.00
ATOM   2209  AEM AEM X 330       9.630  27.459  19.480  1.00  0.00
ATOM   2210  AEN AEN X 331       6.765  -8.873  24.351  1.00  0.00
ATOM   2211  AEO AEO X 332     -53.227 -80.082  55.884  1.00  0.00
ATOM   2212  AEP AEP X 333     -10.507  75.102  58.874  1.00  0.00
ATOM   2213  AEQ AEQ X 334     -25.283  -2.308  64.880  1.00  0.00
ATOM   2214  AER AER X 335     -47.538 -60.035  39.292  1.00  0.00
ATOM   2215  AES AES X 336      34.974 -13.189 -34.105  1.00  0.00
ATOM   2216  AET AET X 337       6.455 -47.168  69.016  1.00  0.00
ATOM   2217  AEU AEU X 338     -43.843  47.868 -28.328  1.00  0.00
ATOM   2218  AEV AEV X 339      49.027 -58.304  45.454  1.00  0.00
ATOM   2219  AEW AEW X 340     -37.972 -76.482  79.271  1.00  0.00
ATOM   2220  AEX AEX X 341      83.722  41.096  25.419  1.00  0.00
ATOM   2221  AEY AEY X 342      33.143 -47.445 -84.140  1.00  0.00
ATOM   2222  AEZ AEZ X 343      68.817  48.878 -35.630  1.00  0.00
ATOM   2223  AFA AFA X 344      62.051 -75.497 -63.897  1.00  0.00
ATOM   2224  AFB AFB X 345      -4.042 -75.298  49.996  1.00  0.00
ATOM   2225  AFC AFC X 346     -51.957  78.220  75.020  1.00  0.00
ATOM   2226  AFD AFD X 347      67.230  66.097  28.610  1.00  0.00
ATOM   2227  AFE AFE X 348     -49.583 -12.673   2.087  1.00  0.00
ATOM   2228  AFF AFF X 349      33.483   8.337  69.204  1.00  0.00
ATOM   2229  AFG AFG X 350     -24.524  51.742  55.844  1.00  0.00
ATOM   2230  AFH AFH X 351      57.232  10.610 -35.842  1.00  0.00
ATOM   2231  AFI AFI X 352     -39.293  66.913  49.214  1.00  0.00
ATOM   2232  AFJ AFJ X 353     -81.226  61.877  40.137  1.00  0.00
ATOM   2233  AFK AFK X 354     -58.484  -3.856  26.737  1.00  0.00
ATOM   2234  AFL AFL X 355      63.697  17.284 -59.365  1.00  0.00
ATOM   2235  AFM AFM X 356     -81.652 -87.324  38.876  1.00  0.00
ATOM   2236  AFN AFN X 357      10.013 -81.393   1.082  1.00  0.00
ATOM   2237  AFO AFO X 358      25.773  84.241 -49.894  1.00  0.00
ATOM   2238  AFP AFP X 359      65.458 -28.874 -37.011  1.00  0.00
ATOM   2239  AFQ AFQ X 360     -63.240  64.121 -65.528  1.00  0.00
ATOM   2240  AFR AFR X 361      70.374  53.632  87.066  1.00  0.00
ATOM   2241  AFS AFS X 362      -9.875 -43.921  79.797  1.00  0.00
ATOM   2242  AFT AFT X 363      62.404 -46.375 -71.757  1.00  0.00
ATOM   2243  AFU AFU X 364       8.059  72.503 -35.648  1.00  0.00
ATOM   2244  AFV AFV X 365      71.782 -22.937  85.761  1.00  0.00
ATOM   2245  AFW AFW X 366     -28.189 -88.178 -39.231  1.00  0.00
ATOM   2246  AFX AFX X 367      80.673  16.535 -37.975  1.00  0.00
ATOM   2247  AFY AFY X 368     -61.408  60.441  -8.703  1.00  0.00
ATOM   2248  AFZ AFZ X 369     -30.562 -24.866 -41.104  1.00  0.00
ATOM   2249  AGA AGA X 370      18.482  76.870  86.535  1.00  0.00
ATOM   2250  AGB AGB X 371      76.948   0.058  18.918  1.00  0.00
ATOM   2251  AGC AGC X 372      10.243  43.190 -17.033  1.00  0.00
ATOM   2252  AGD AGD X 373     -30.708 -28.727 -67.723  1.00  0.00
ATOM   2253  AGE AGE X 374      68.682  39.741  32.301  1.00  0.00
ATOM   2254  AGF AGF X 375      88.406  32.229 -65.951  1.00  0.00
ATOM   2255  AGG AGG X 376       9.084 -46.783 -12.807  1.00  0.00
ATOM   2256  AGH AGH X 377     -51.516 -29.678 -67.187  1.00  0.00
ATOM   2257  AGI AGI X 378     -35.493 -86.256  -8.653  1.00  0.00
ATOM   2258  AGJ AGJ X 379      23.742  64.903  12.822  1.00  0.00
ATOM   2259  AGK AGK X 380     -56.433 -71.849  32.208  1.00  0.00
ATOM   2260  AGL AGL X 381      79.864   3.971 -77.757  1.00  0.00
ATOM   2261  AGM AGM X 382      77.105  70.358 -33.182  1.00  0.00
ATOM   2262  AGN AGN X 383     -75.972 -85.419 -70.449  1.00  0.00
ATOM   2263  AGO AGO X 384     -51.168 -59.379  66.964  1.00  0.00
ATOM   2264  AGP AGP X 385       9.469 -60.069 -85.374  1.00  0.00
ATOM   2265  AGQ AGQ X 386     -47.838  -9.145 -57.022  1.00  0.00
ATOM   2266  AGR AGR X 387     -21.686  63.772  82.886  1.00  0.00
ATOM   2267  AGS AGS X 388     -71.499 -54.875 -60.607  1.00  0.00
ATOM   2268  AGT AGT X 389      67.231 -53.724  44.280  1.00  0.00
ATOM   2269  AGU AGU X 390     -25.147  -6.373  -7.547  1.00  0.00
ATOM   2270  AGV AGV X 391     -51.386 -65.363   3.249  1.00  0.00
ATOM   2271  AGW AGW X 392      17.924  27.113 -32.831  1.00  0.00
ATOM   2272  AGX AGX X 393      52.304 -86.182 -27.761  1.00  0.00
ATOM   2273  AGY AGY X 394      17.993 -31.406   1.345  1.00  0.00
ATOM   2274  AGZ AGZ X 395      21.725 -35.710  81.142  1.00  0.00
ATOM   2275  AHA AHA X 396      -1.629  64.647 -14.216  1.00  0.00
ATOM   2276  AHB AHB X 397     -54.489 -77.026 -16.420  1.00  0.00
ATOM   2277  AHC AHC X 398       6.431 -63.630 -72.613  1.00  0.00
ATOM   2278  AHD AHD X 399      62.169 -13.510 -32.541  1.00  0.00
ATOM   2279  AHE AHE X 400      34.093 -27.251 -14.963  1.00  0.00
ATOM   2280  AHF AHF X 401     -33.436 -39.955  76.746  1.00  0.00
ATOM   2281  AHG AHG X 402      22.453  74.174 -65.051  1.00  0.00
ATOM   2282  AHH AHH X 403      18.523 -64.390  44.266  1.00  0.00
ATOM   2283  AHI AHI X 404     -24.148  68.086 -15.416  1.00  0.00
ATOM   2284  AHJ AHJ X 405      -5.881   4.972  39.375  1.00  0.00
ATOM   2285  AHK AHK X 406      29.805 -76.842  29.832  1.00  0.00
ATOM   2286  AHL AHL X 407      85.864 -67.505 -28.222  1.00  0.00
ATOM   2287  AHM AHM X 408      66.670  72.965  59.892  1.00  0.00
ATOM   2288  AHN AHN X 409     -29.243  10.159 -78.073  1.00  0.00
ATOM   2289  AHO AHO X 410      17.383  46.731  -0.042  1.00  0.00
ATOM   2290  AHP AHP X 411     -75.856 -15.802 -47.534  1.00  0.00
ATOM   2291  AHQ AHQ X 412     -39.906 -88.874   5.668  1.00  0.00
ATOM   2292  AHR AHR X 413     -76.216 -63.897 -78.961  1.00  0.00
ATOM   2293  AHS AHS X 414      43.927  21.526  13.733  1.00  0.00
ATOM   2294  AHT AHT X 415     -82.858  43.833 -83.232  1.00  0.00
ATOM   2295  AHU AHU X 416     -50.096   9.842 -71.509  1.00  0.00
ATOM   2296  AHV AHV X 417      -1.823  63.826   9.673  1.00  0.00
ATOM   2297  AHW AHW X 418     -79.503  36.381  17.363  1.00  0.00
ATOM   2298  AHX AHX X 419     -73.368  21.002  48.401  1.00  0.00
ATOM   2299  AHY AHY X 420      22.691  59.576 -46.217  1.00  0.00
ATOM   2300  AHZ AHZ X 421      12.896   9.632  41.610  1.00  0.00
ATOM   2301  AIA AIA X 422      83.596  61.672  22.688  1.00  0.00
ATOM   2302  AIB AIB X 423       6.496  50.378 -33.221  1.00  0.00
ATOM   2303  AIC AIC X 424      87.798 -81.149 -73.274  1.00  0.00
ATOM   2304  AID AID X 425     -39.572 -27.399  47.368  1.00  0.00
ATOM   2305  AIE AIE X 426      59.027 -74.449  79.166  1.00  0.00
ATOM   2306  AIF AIF X 427      47.425 -15.929 -62.060  1.00  0.00
ATOM   2307  AIG AIG X 428      80.057   2.867  41.862  1.00  0.00
ATOM   2308  AIH AIH X 429     -19.496  63.687 -70.087  1.00  0.00
ATOM   2309  AII AII X 430      61.658 -24.911   1.887  1.00  0.00
ATOM   2310  AIJ AIJ X 431      -9.159 -82.260 -68.870  1.00  0.00
ATOM   2311  AIK AIK X 432     -55.307 -68.215 -41.222  1.00  0.00
ATOM   2312  AIL AIL X 433     -72.950   5.034   3.675  1.00  0.00
ATOM   2313  AIM AIM X 434      60.651  79.381  78.562  1.00  0.00
ATOM   2314  AIN AIN X 435     -40.388  43.002  41.782  1.00  0.00
ATOM   2315  AIO AIO X 436     -62.236 -59.893  21.556  1.00  0.00
ATOM   2316  AIP AIP X 437     -20.596 -78.704 -13.133  1.00  0.00
ATOM   2317  AIQ AIQ X 438     -14.185  54.622  74.994  1.00  0.00
ATOM   2318  AIR AIR X 439      87.182  50.114  87.000  1.00  0.00
ATOM   2319  AIS AIS X 440      53.490 -51.387  21.989  1.00  0.00
ATOM   2320  AIT AIT X 441      73.688  32.848 -50.809  1.00  0.00
ATOM   2321  AIU AIU X 442     -69.582 -85.191 -45.683  1.00  0.00
ATOM   2322  AIV AIV X 443     -41.094  80.258 -77.630  1.00  0.00
ATOM   2323  AIW AIW X 444      29.230 -22.958 -57.614  1.00  0.00
ATOM   2324  AIX AIX X 445      71.383  78.343 -75.504  1.00  0.00
ATOM   2325  AIY AIY X 446      81.874  70.881  -1.688  1.00  0.00
ATOM   2326  AIZ AIZ X 447     -38.903  81.568 -46.184  1.00  0.00
ATOM   2327  AJA AJA X 448     -65.363  17.657  84.085  1.00  0.00
ATOM   2328  AJB AJB X 449     -38.276  60.896 -27.215  1.00  0.00
ATOM   2329  AJC AJC X 450      68.529 -69.979  43.998  1.00  0.00
ATOM   2330  AJD AJD X 451      75.157  79.515  77.957  1.00  0.00
ATOM   2331  AJE AJE X 452      24.916 -81.383  17.078  1.00  0.00
ATOM   2332  AJF AJF X 453     -62.483  73.515  11.007  1.00  0.00
ATOM   2333  AJG AJG X 454      17.752 -61.677 -43.120  1.00  0.00
ATOM   2334  AJH AJH X 455      77.326 -82.890 -10.775  1.00  0.00
ATOM   2335  AJI AJI X 456      35.467  70.995  39.722  1.00  0.00
ATOM   2336  AJJ AJJ X 457     -54.102 -26.420 -27.346  1.00  0.00
ATOM   2337  AJK AJK X 458       0.929  81.112 -64.686  1.00  0.00
ATOM   2338  AJL AJL X 459      88.162  -7.479  -3.017  1.00  0.00
ATOM   2339  AJM AJM X 460      90.213 -13.860 -32.640  1.00  0.00
ATOM   2340  AJN AJN X 461      -6.763 -86.495  -6.810  1.00  0.00
ATOM   2341  AJO AJO X 462      42.177 -42.504 -28.169  1.00  0.00
ATOM   2342  AJP AJP X 463      31.675 -10.431  82.803  1.00  0.00
ATOM   2343  AJQ AJQ X 464     -58.539 -90.182 -27.971  1.00  0.00
ATOM   2344  AJR AJR X 465     -27.295  49.665  25.961  1.00  0.00
ATOM   2345  AJS AJS X 466      88.599   5.514  79.955  1.00  0.00
ATOM   2346  AJT AJT X 467      86.611 -71.255  45.222  1.00  0.00
ATOM   2347  AJU AJU X 468      31.233 -16.615 -79.714  1.00  0.00
ATOM   2348  AJV AJV X 469      64.562  22.707  20.417  1.00  0.00
ATOM   2349  AJW AJW X 470     -70.540  24.301 -16.460  1.00  0.00
ATOM   2350  AJX AJX X 471      62.631 -48.330  75.900  1.00  0.00
ATOM   2351  AJY AJY X 472      27.421 -49.292  -8.044  1.00  0.00
ATOM   2352  AJZ AJZ X 473      -5.806 -57.630  44.105  1.00  0.00
ATOM   2353  AKA AKA X 474     -79.658  65.571  14.001  1.00  0.00
ATOM   2354  AKB AKB X 475     -70.087 -52.083 -16.410  1.00  0.00
ATOM   2355  AKC AKC X 476      38.261  -2.102 -21.340  1.00  0.00
ATOM   2356  AKD AKD X 477     -58.656 -61.621  75.675  1.00  0.00
ATOM   2357  AKE AKE X 478      77.342  14.791  73.718  1.00  0.00
ATOM   2358  AKF AKF X 479      38.169 -86.352 -41.973  1.00  0.00
ATOM   2359  AKG AKG X 480      -1.781 -64.345  82.977  1.00  0.00
ATOM   2360  AKH AKH X 481      36.842   3.135 -39.482  1.00  0.00
ATOM   2361  AKI AKI X 482     -54.021  36.643 -17.324  1.00  0.00
ATOM   2362  AKJ AKJ X 483       3.360  65.175  22.110  1.00  0.00
ATOM   2363  AKK AKK X 484      36.900  81.850 -37.629  1.00  0.00
ATOM   2364  AKL AKL X 485     -21.268  -9.589 -81.232  1.00  0.00
ATOM   2365  AKM AKM X 486     -78.751 -42.409  20.639  1.00  0.00
ATOM   2366  AKN AKN X 487     -52.268  80.595 -64.796  1.00  0.00
ATOM   2367  AKO AKO X 488     -19.264  41.550 -32.425  1.00  0.00
ATOM   2368  AKP AKP X 489     -53.151  13.431 -19.363  1.00  0.00
ATOM   2369  AKQ AKQ X 490       4.450 -82.642  75.413  1.00  0.00
ATOM   2370  AKR AKR X 491     -23.845 -43.979 -59.857  1.00  0.00
ATOM   2371  AKS AKS X 492      13.756  -6.823  73.601  1.00  0.00
ATOM   2372  AKT AKT X 493      72.386  18.614  59.215  1.00  0.00
ATOM   2373  AKU AKU X 494      82.298 -61.799  83.260  1.00  0.00
ATOM   2374  AKV AKV X 495     -46.326 -76.753 -63.403  1.00  0.00
ATOM   2375  AKW AKW X 496       1.435   2.011 -81.710  1.00  0.00
ATOM   2376  AKX AKX X 497      80.931 -82.192  71.722  1.00  0.00
ATOM   2377  AKY AKY X 498      65.919 -67.218 -83.721  1.00  0.00
ATOM   2378  AKZ AKZ X 499     -63.546  61.803  25.327  1.00  0.00
ATOM   2379  ALA ALA X 500      -7.035 -26.300 -24.483  1.00  0.00
ATOM   2380  ALB ALB X 501      -8.774  15.832  -8.498  1.00  0.00
ATOM   2381  ALC ALC X 502      65.220  75.275 -14.937  1.00  0.00
ATOM   2382  ALD ALD X 503     -33.346 -32.686 -25.767  1.00  0.00
ATOM   2383  ALE ALE X 504     -49.297  -7.554 -31.925  1.00  0.00
ATOM   2384  ALF ALF X 505      82.772  48.362 -53.283  1.00  0.00
ATOM   2385  ALG ALG X 506     -15.754 -43.458  26.570  1.00  0.00
ATOM   2386  ALH ALH X 507     -72.289  36.172 -38.297  1.00  0.00
ATOM   2387  ALI ALI X 508     -73.181  -1.334 -62.985  1.00  0.00
ATOM   2388  ALJ ALJ X 509      31.606  57.101  31.482  1.00  0.00
ATOM   2389  ALK ALK X 510      20.311 -63.241 -80.207  1.00  0.00
ATOM   2390  ALL ALL X 511      73.811  63.428  44.957  1.00  0.00
ATOM   2391  ALM ALM X 512     -10.668 -85.946 -23.664  1.00  0.00
ATOM   2392  ALN ALN X 513      53.926 -87.602  50.514  1.00  0.00
ATOM   2393  ALO ALO X 514      19.657 -72.540 -72.821  1.00  0.00
ATOM   2394  ALP ALP X 515      25.347  82.489  71.689  1.00  0.00
ATOM   2395  ALQ ALQ X 516      82.697  29.765 -11.729  1.00  0.00
ATOM   2396  ALR ALR X 517      18.693   6.100  78.313  1.00  0.00
ATOM   2397  ALS ALS X 518     -26.430  26.849  39.850  1.00  0.00
ATOM   2398  ALT ALT X 519     -45.489  -6.932  39.009  1.00  0.00
ATOM   2399  ALU ALU X 520     -25.586  24.378  -4.738  1.00  0.00
ATOM   2400  ALV ALV X 521      72.176  81.519 -49.740  1.00  0.00
ATOM   2401  ALW ALW X 522     -78.153   4.408  51.388  1.00  0.00
ATOM   2402  ALX ALX X 523      25.350 -60.454  77.671  1.00  0.00
ATOM   2403  ALY ALY X 524      20.483 -42.378 -46.910  1.00  0.00
ATOM   2404  ALZ ALZ X 525      22.059  64.574 -83.785  1.00  0.00
ATOM   2405  AMA AMA X 526     -41.029  80.837  24.378  1.00  0.00
ATOM   2406  AMB AMB X 527     -67.618 -48.971  73.361  1.00  0.00
ATOM   2407  AMC AMC X 528      61.868  14.624  34.169  1.00  0.00
ATOM   2408  AMD AMD X 529     -52.703 -47.914  58.540  1.00  0.00
ATOM   2409  AME AME X 530      82.880  45.194 -26.658  1.00  0.00
ATOM   2410  AMF AMF X 531     -57.982  51.300 -78.170  1.00  0.00
ATOM   2411  AMG AMG X 532      57.198 -34.813 -50.479  1.00  0.00
ATOM   2412  AMH AMH X 533      11.551 -30.244 -14.187  1.00  0.00
ATOM   2413  AMI AMI X 534     -12.920  59.545  43.374  1.00  0.00
ATOM   2414  AMJ AMJ X 535     -30.130  49.973 -15.820  1.00  0.00
ATOM   2415  AMK AMK X 536       6.290  36.220 -47.783  1.00  0.00
ATOM   2416  AML AML X 537     -71.039 -33.370  88.195  1.00  0.00
ATOM   2417  AMM AMM X 538      41.952  21.350 -55.169  1.00  0.00
ATOM   2418  AMN AMN X 539     -46.821 -39.740 -10.453  1.00  0.00
ATOM   2419  AMO AMO X 540     -60.534 -84.806  35.268  1.00  0.00
ATOM   2420  AMP AMP X 541      55.198 -88.897  -7.370  1.00  0.00
ATOM   2421  AMQ AMQ X 542      30.575 -48.401  15.680  1.00  0.00
ATOM   2422  AMR AMR X 543     -56.004 -86.318  85.230  1.00  0.00
ATOM   2423  AMS AMS X 544     -35.058 -69.139 -83.957  1.00  0.00
ATOM   2424  AMT AMT X 545      81.018 -51.411 -28.243  1.00  0.00
ATOM   2425  AMU AMU X 546      78.443  -8.955  88.346  1.00  0.00
ATOM   2426  AMV AMV X 547     -71.038 -18.777  43.194  1.00  0.00
ATOM   2427  AMW AMW X 548      38.046  80.390  53.827  1.00  0.00
ATOM   2428  AMX AMX X 549     -48.112  74.120  64.307  1.00  0.00
ATOM   2429  AMY AMY X 550      42.431  55.240  87.248  1.00  0.00
ATOM   2430  AMZ AMZ X 551      40.552 -88.567  27.328  1.00  0.00
ATOM   2431  ANA ANA X 552      33.823  -7.439  -8.288  1.00  0.00
ATOM   2432  ANB ANB X 553     -61.203 -87.474 -60.433  1.00  0.00
ATOM   2433  ANC ANC X 554      57.200  30.810  31.961  1.00  0.00
ATOM   2434  AND AND X 555      -2.030  48.079  85.358  1.00  0.00
ATOM   2435  ANE ANE X 556      41.773  33.775  85.659  1.00  0.00
ATOM   2436  ANF ANF X 557     -14.975  40.719 -57.726  1.00  0.00
ATOM   2437  ANG ANG X 558     -80.568  10.398 -35.480  1.00  0.00
ATOM   2438  ANH ANH X 559      60.161  19.438  88.973  1.00  0.00
ATOM   2439  ANI ANI X 560     -81.178  77.552  -0.947  1.00  0.00
ATOM   2440  ANJ ANJ X 561     -26.358  -0.224   8.397  1.00  0.00
ATOM   2441  ANK ANK X 562      85.946  -2.038 -56.581  1.00  0.00
ATOM   2442  ANL ANL X 563      15.683 -21.294  31.981  1.00  0.00
ATOM   2443  ANM ANM X 564     -57.452 -82.555   8.789  1.00  0.00
ATOM   2444  ANN ANN X 565      19.504 -34.735 -27.112  1.00  0.00
ATOM   2445  ANO ANO X 566     -26.627 -65.025   9.341  1.00  0.00
ATOM   2446  ANP ANP X 567      87.335   7.545  -4.995  1.00  0.00
ATOM   2447  ANQ ANQ X 568       7.023 -21.123   9.541  1.00  0.00
ATOM   2448  ANR ANR X 569      47.726 -86.651 -59.305  1.00  0.00
ATOM   2449  ANS ANS X 570     -51.787  26.479 -50.538  1.00  0.00
ATOM   2450  ANT ANT X 571     -41.528  70.333 -63.406  1.00  0.00
ATOM   2451  ANU ANU X 572     -74.876 -37.385  57.312  1.00  0.00
ATOM   2452  ANV ANV X 573     -85.104  46.624  66.953  1.00  0.00
ATOM   2453  ANW ANW X 574      45.832  79.767  67.933  1.00  0.00
ATOM   2454  ANX ANX X 575     -10.246   8.035  86.819  1.00  0.00
ATOM   2455  ANY ANY X 576     -34.852  -8.982 -70.647  1.00  0.00
ATOM   2456  ANZ ANZ X 577       5.128  83.718  24.454  1.00  0.00
ATOM   2457  AOA AOA X 578      -8.702  45.968  56.820  1.00  0.00
ATOM   2458  AOB AOB X 579      19.619  73.302  46.418  1.00  0.00
ATOM   2459  AOC AOC X 580     -15.325 -16.426  21.203  1.00  0.00
ATOM   2460  AOD AOD X 581       8.820   0.367  51.258  1.00  0.00
ATOM   2461  AOE AOE X 582     -80.306  53.789 -67.844  1.00  0.00
ATOM   2462  AOF AOF X 583      15.514  76.859 -84.709  1.00  0.00
ATOM   2463  AOG AOG X 584      -0.864  -7.428 -69.319  1.00  0.00
ATOM   2464  AOH AOH X 585     -41.438  75.642 -24.125  1.00  0.00
ATOM   2465  AOI AOI X 586      78.351 -52.442 -79.956  1.00  0.00
ATOM   2466  AOJ AOJ X 587      86.773  27.442  59.978  1.00  0.00
ATOM   2467  AOK AOK X 588     -71.684 -61.155  73.053  1.00  0.00
ATOM   2468  AOL AOL X 589     -57.379 -23.200  14.827  1.00  0.00
ATOM   2469  AOM AOM X 590     -81.082  68.649 -80.243  1.00  0.00
ATOM   2470  AON AON X 591      62.126   5.494  66.883  1.00  0.00
ATOM   2471  AOO AOO X 592     -36.798  39.413 -38.655  1.00  0.00
ATOM   2472  AOP AOP X 593       3.316   6.099  68.272  1.00  0.00
ATOM   2473  AOQ AOQ X 594       7.528  68.365  84.296  1.00  0.00
ATOM   2474  AOR AOR X 595      79.701 -54.105  36.975  1.00  0.00
ATOM   2475  AOS AOS X 596      20.144   2.114  22.582  1.00  0.00
ATOM   2476  AOT AOT X 597     -16.025  19.392  34.698  1.00  0.00
ATOM   2477  AOU AOU X 598      80.971 -44.848 -44.962  1.00  0.00
ATOM   2478  AOV AOV X 599      22.742  40.518  22.966  1.00  0.00
ATOM   2479  AOW AOW X 600     -31.491 -13.547  27.281  1.00  0.00
ATOM   2480  AOX AOX X 601      33.436  82.360  31.822  1.00  0.00
ATOM   2481  AOY AOY X 602     -31.861 -73.438 -17.184  1.00  0.00
ATOM   2482  AOZ AOZ X 603      42.459  34.122 -76.570  1.00  0.00
ATOM   2483  APA APA X 604      88.156  33.883 -48.780  1.00  0.00
ATOM   2484  APB APB X 605     -23.190 -25.791  74.317  1.00  0.00
ATOM   2485  APC APC X 606     -84.141 -68.677  33.042  1.00  0.00
ATOM   2486  APD APD X 607     -16.850 -46.931 -79.444  1.00  0.00
ATOM   2487  APE APE X 608      61.506   3.082  44.509  1.00  0.00
ATOM   2488  APF APF X 609      25.393   9.242  34.371  1.00  0.00
ATOM   2489  APG APG X 610      55.239  37.922  73.411  1.00  0.00
ATOM   2490  APH APH X 611     -67.865 -49.969  85.994  1.00  0.00
ATOM   2491  API API X 612      81.364 -82.808 -53.085  1.00  0.00
ATOM   2492  APJ APJ X 613     -42.094 -28.050   1.137  1.00  0.00
ATOM   2493  APK APK X 614     -80.170 -87.296 -16.098  1.00  0.00
ATOM   2494  APL APL X 615     -59.310 -67.755 -72.637  1.00  0.00
ATOM   2495  APM APM X 616     -69.818 -18.897  10.733  1.00  0.00
ATOM   2496  APN APN X 617      10.252  82.877  -9.248  1.00  0.00
ATOM   2497  APO APO X 618      12.419  -2.115 -45.359  1.00  0.00
ATOM   2498  APP APP X 619      18.719  27.010   4.096  1.00  0.00
ATOM   2499  APQ APQ X 620      31.348 -64.040  -3.249  1.00  0.00
ATOM   2500  APR APR X 621      85.510  63.386 -55.155  1.00  0.00
ATOM   2501  APS APS X 622      -0.527  69.776 -27.383  1.00  0.00
ATOM   2502  APT APT X 623     -49.026 -37.879  66.908  1.00  0.00
ATOM   2503  APU APU X 624     -16.632 -16.909 -25.769  1.00  0.00
ATOM   2504  APV APV X 625     -46.415 -77.872  29.837  1.00  0.00
ATOM   2505  APW APW X 626      18.269  65.690  71.518  1.00  0.00
ATOM   2506  APX APX X 627      73.102 -48.280  23.328  1.00  0.00
ATOM   2507  APY APY X 628      -7.114 -88.041 -86.395  1.00  0.00
ATOM   2508  APZ APZ X 629      89.760 -68.562  69.418  1.00  0.00
ATOM   2509  AQA AQA X 630      61.429 -39.424  51.082  1.00  0.00
ATOM   2510  AQB AQB X 631      15.132   5.562 -22.803  1.00  0.00
ATOM   2511  AQC AQC X 632     -65.118 -19.151  27.612  1.00  0.00
ATOM   2512  AQD AQD X 633      78.939  45.300  -1.743  1.00  0.00
ATOM   2513  AQE AQE X 634      -6.465 -53.199 -70.821  1.00  0.00
ATOM   2514  AQF AQF X 635      -5.730  79.624  20.076  1.00  0.00
ATOM   2515  AQG AQG X 636     -76.513  74.321 -44.828  1.00  0.00
ATOM   2516  AQH AQH X 637     -43.088  71.099   6.257  1.00  0.00
ATOM   2517  AQI AQI X 638      57.696  27.925 -49.129  1.00  0.00
ATOM   2518  AQJ AQJ X 639     -17.516  72.958 -29.040  1.00  0.00
ATOM   2519  AQK AQK X 640      27.581 -46.915 -33.753  1.00  0.00
ATOM   2520  AQL AQL X 641      69.170   6.171  84.778  1.00  0.00
ATOM   2521  AQM AQM X 642      60.232 -15.723  69.145  1.00  0.00
ATOM   2522  AQN AQN X 643      10.106 -85.143 -39.620  1.00  0.00
ATOM   2523  AQO AQO X 644     -80.396  59.361 -44.986  1.00  0.00
ATOM   2524  AQP AQP X 645       1.413   1.638 -22.180  1.00  0.00
ATOM   2525  AQQ AQQ X 646      87.478  82.624 -21.429  1.00  0.00
ATOM   2526  AQR AQR X 647      21.924 -85.552   2.965  1.00  0.00
ATOM   2527  AQS AQS X 648     -51.520  17.762  -1.510  1.00  0.00
ATOM   2528  AQT AQT X 649     -24.661   0.114  25.893  1.00  0.00
ATOM   2529  AQU AQU X 650     -44.964  65.097  32.808  1.00  0.00
ATOM   2530  AQV AQV X 651     -27.176  14.462   5.492  1.00  0.00
ATOM   2531  AQW AQW X 652      28.480  -2.812  52.196  1.00  0.00
ATOM   2532  AQX AQX X 653      80.601  41.586  13.721  1.00  0.00
ATOM   2533  AQY AQY X 654     -55.858  38.333 -36.173  1.00  0.00
ATOM   2534  AQZ AQZ X 655     -59.692  83.638 -51.905  1.00  0.00
ATOM   2535  ARA ARA X 656     -37.787 -83.931 -70.668  1.00  0.00
ATOM   2536  ARB ARB X 657     -69.768 -72.512  77.998  1.00  0.00
ATOM   2537  ARC ARC X 658      57.652   6.121 -81.530  1.00  0.00
ATOM   2538  ARD ARD X 659      78.565 -47.479  83.382  1.00  0.00
ATOM   2539  ARE ARE X 660     -17.739 -46.178  12.762  1.00  0.00
ATOM   2540  ARF ARF X 661      11.334  54.734  85.781  1.00  0.00
ATOM   2541  ARG ARG X 662     -69.949  31.742   8.142  1.00  0.00
ATOM   2542  ARH ARH X 663      77.492  -8.739 -33.742  1.00  0.00
ATOM   2543  ARI ARI X 664      42.677  18.997 -80.426  1.00  0.00
ATOM   2544  ARJ ARJ X 665     -32.905 -87.183  24.309  1.00  0.00
ATOM   2545  ARK ARK X 666     -84.346 -78.875  20.729  1.00  0.00
ATOM   2546  ARL ARL X 667       1.567 -27.017 -77.071  1.00  0.00
ATOM   2547  ARM ARM X 668      29.227  79.586  82.415  1.00  0.00
ATOM   2548  ARN ARN X 669     -18.996  34.935  59.022  1.00  0.00
ATOM   2549  ARO ARO X 670       4.241  11.429 -15.626  1.00  0.00
ATOM   2550  ARP ARP X 671     -64.727 -19.397 -66.622  1.00  0.00
ATOM   2551  ARQ ARQ X 672       1.576  57.684  -1.039  1.00  0.00
ATOM   2552  ARR ARR X 673       8.136 -63.053 -32.262  1.00  0.00
ATOM   2553  ARS ARS X 674     -72.643  85.051 -13.930  1.00  0.00
ATOM   2554  ART ART X 675      44.584 -15.626  -4.056  1.00  0.00
ATOM   2555  ARU ARU X 676      32.088 -29.165 -34.805  1.00  0.00
ATOM   2556  ARV ARV X 677     -23.315  84.635 -67.163  1.00  0.00
ATOM   2557  ARW ARW X 678      59.946 -39.603 -23.062  1.00  0.00
ATOM   2558  ARX ARX X 679      10.531 -81.603 -80.461  1.00  0.00
ATOM   2559  ARY ARY X 680     -26.576 -24.732  -0.689  1.00  0.00
ATOM   2560  ARZ ARZ X 681       2.634  56.031  75.903  1.00  0.00
ATOM   2561  ASA ASA X 682     -67.405  55.194  58.079  1.00  0.00
ATOM   2562  ASB ASB X 683      -7.200 -78.047 -45.049  1.00  0.00
ATOM   2563  ASC ASC X 684     -75.551  11.290  26.335  1.00  0.00
ATOM   2564  ASD ASD X 685      27.076  13.679  -2.494  1.00  0.00
ATOM   2565  ASE ASE X 686       6.770  21.860  40.861  1.00  0.00
ATOM   2566  ASF ASF X 687     -76.240  15.067  63.933  1.00  0.00
ATOM   2567  ASG ASG X 688      46.777  12.578  34.671  1.00  0.00
ATOM   2568  ASH ASH X 689      63.907 -55.562 -40.770  1.00  0.00
ATOM   2569  ASI ASI X 690       2.813 -29.859  77.219  1.00  0.00
ATOM   2570  ASJ ASJ X 691      68.470  86.049  21.649  1.00  0.00
ATOM   2571  ASK ASK X 692      81.750  77.524  64.236  1.00  0.00
ATOM   2572  ASL ASL X 693     -35.800  81.714  71.324  1.00  0.00
ATOM   2573  ASM ASM X 694      -6.514 -30.018  30.665  1.00  0.00
ATOM   2574  ASN ASN X 695      52.624  19.926  55.037  1.00  0.00
ATOM   2575  ASO ASO X 696     -27.666  84.761  47.793  1.00  0.00
ATOM   2576  ASP ASP X 697     -79.139 -88.096  -2.676  1.00  0.00
ATOM   2577  ASQ ASQ X 698     -59.207   8.794 -50.026  1.00  0.00
ATOM   2578  ASR ASR X 699     -14.411  73.114 -53.841  1.00  0.00
ATOM   2579  ASS ASS X 700     -63.055  43.174 -51.894  1.00  0.00
ATOM   2580  AST AST X 701     -14.778  80.856 -12.048  1.00  0.00
ATOM   2581  ASU ASU X 702      -9.101 -21.613  88.870  1.00  0.00
ATOM   2582  ASV ASV X 703     -44.116  -1.134  29.454  1.00  0.00
ATOM   2583  ASW ASW X 704      54.776 -23.272 -82.784  1.00  0.00
ATOM   2584  ASX ASX X 705      81.985 -16.983   9.965  1.00  0.00
ATOM   2585  ASY ASY X 706     -79.149 -66.703  -8.579  1.00  0.00
ATOM   2586  ASZ ASZ X 707      80.372  20.894 -65.293  1.00  0.00
ATOM   2587  ATA ATA X 708      28.813  -9.892 -21.115  1.00  0.00
ATOM   2588  ATB ATB X 709     -60.933  40.476 -68.142  1.00  0.00
ATOM   2589  ATC ATC X 710      83.668  19.060  46.927  1.00  0.00
ATOM   2590  ATD ATD X 711      45.151 -75.718 -82.552  1.00  0.00
ATOM   2591  ATE ATE X 712     -78.054  44.533 -23.744  1.00  0.00
ATOM   2592  ATF ATF X 713     -82.718 -87.370 -29.609  1.00  0.00
ATOM   2593  ATG ATG X 714      13.490 -44.639 -81.255  1.00  0.00
ATOM   2594  ATH ATH X 715      54.638  77.985  44.918  1.00  0.00
ATOM   2595  ATI ATI X 716       5.703  27.621  -6.874  1.00  0.00
ATOM   2596  ATJ ATJ X 717      67.527 -89.044  72.447  1.00  0.00
ATOM   2597  ATK ATK X 718      29.547 -25.169  58.041  1.00  0.00
ATOM   2598  ATL ATL X 719      34.545  47.905 -37.675  1.00  0.00
ATOM   2599  ATM ATM X 720      80.334 -45.815  69.666  1.00  0.00
ATOM   2600  ATN ATN X 721      14.906  84.251  62.746  1.00  0.00
ATOM   2601  ATO ATO X 722      15.106 -74.459 -58.098  1.00  0.00
ATOM   2602  ATP ATP X 723     -61.209 -32.743 -44.777  1.00  0.00
ATOM   2603  ATQ ATQ X 724      55.305 -57.080  88.127  1.00  0.00
ATOM   2604  ATR ATR X 725       9.109  64.822  36.033  1.00  0.00
ATOM   2605  ATS ATS X 726     -54.066 -47.977 -78.785  1.00  0.00
ATOM   2606  ATT ATT X 727       5.039  79.355  77.689  1.00  0.00
ATOM   2607  ATU ATU X 728       1.882 -10.188 -31.725  1.00  0.00
ATOM   2608  ATV ATV X 729     -80.833 -86.123 -58.587  1.00  0.00
ATOM   2609  ATW ATW X 730      78.775  26.622   6.689  1.00  0.00
ATOM   2610  ATX ATX X 731       8.360 -33.280 -36.912  1.00  0.00
ATOM   2611  ATY ATY X 732     -82.764 -35.986 -58.590  1.00  0.00
ATOM   2612  ATZ ATZ X 733      74.335  28.534  75.296  1.00  0.00
ATOM   2613  AUA AUA X 734     -64.696  78.771  30.306  1.00  0.00
ATOM   2614  AUB AUB X 735     -25.747 -34.833  30.238  1.00  0.00
ATOM   2615  AUC AUC X 736      20.592 -47.145  52.960  1.00  0.00
ATOM   2616  AUD AUD X 737      42.419  58.206  61.007  1.00  0.00
ATOM   2617  AUE AUE X 738      70.664 -41.686 -31.627  1.00  0.00
ATOM   2618  AUF AUF X 739      84.016  78.003  25.229  1.00  0.00
ATOM   2619  AUG AUG X 740     -32.390 -61.473  25.034  1.00  0.00
ATOM   2620  AUH AUH X 741     -70.073  83.807  44.806  1.00  0.00
ATOM   2621  AUI AUI X 742      78.895 -89.437  51.267  1.00  0.00
ATOM   2622  AUJ AUJ X 743     -15.954 -36.389 -43.566  1.00  0.00
ATOM   2623  AUK AUK X 744     -69.141  52.152  85.496  1.00  0.00
ATOM   2624  AUL AUL X 745      36.190 -11.584 -48.081  1.00  0.00
ATOM   2625  AUM AUM X 746      39.165 -32.694 -48.273  1.00  0.00
ATOM   2626  AUN AUN X 747     -66.575 -61.350  86.933  1.00  0.00
ATOM   2627  AUO AUO X 748      34.701  72.226   3.283  1.00  0.00
ATOM   2628  AUP AUP X 749      48.018 -85.766   8.191  1.00  0.00
ATOM   2629  AUQ AUQ X 750      53.936 -87.772 -75.285  1.00  0.00
ATOM   2630  AUR AUR X 751      26.247  25.947  21.370  1.00  0.00
ATOM   2631  AUS AUS X 752     -36.691 -77.658 -28.779  1.00  0.00
ATOM   2632  AUT AUT X 753     -77.717  22.665  14.074  1.00  0.00
ATOM   2633  AUU AUU X 754     -65.270  10.929  56.903  1.00  0.00
ATOM   2634  AUV AUV X 755     -21.497 -77.661  43.954  1.00  0.00
ATOM   2635  AUW AUW X 756      53.784 -46.010 -52.488  1.00  0.00
ATOM   2636  AUX AUX X 757     -81.725  -1.860 -79.768  1.00  0.00
ATOM   2637  AUY AUY X 758     -67.967  81.330 -33.290  1.00  0.00
ATOM   2638  AUZ AUZ X 759     -45.571 -75.200 -49.429  1.00  0.00
ATOM   2639  AVA AVA X 760     -42.560  67.492  77.200  1.00  0.00
ATOM   2640  AVB AVB X 761      68.664  35.460 -36.822  1.00  0.00
ATOM   2641  AVC AVC X 762     -82.867  20.892  79.931  1.00  0.00
ATOM   2642  AVD AVD X 763      73.349 -14.119  27.774  1.00  0.00
ATOM   2643  AVE AVE X 764     -82.205 -69.959 -68.523  1.00  0.00
ATOM   2644  AVF AVF X 765     -14.111  18.521  56.707  1.00  0.00
ATOM   2645  AVG AVG X 766      -6.253  -4.661  33.038  1.00  0.00
ATOM   2646  AVH AVH X 767       0.311  31.218 -22.307  1.00  0.00
ATOM   2647  AVI AVI X 768      15.463 -62.935 -13.261  1.00  0.00
ATOM   2648  AVJ AVJ X 769     -64.450 -16.087 -12.642  1.00  0.00
ATOM   2649  AVK AVK X 770      10.887 -90.386  12.297  1.00  0.00
ATOM   2650  AVL AVL X 771      10.104  17.239  28.959  1.00  0.00
ATOM   2651  AVM AVM X 772     -57.511  23.084 -85.229  1.00  0.00
ATOM   2652  AVN AVN X 773      52.139   6.964  22.644  1.00  0.00
ATOM   2653  AVO AVO X 774      25.935 -34.843  20.289  1.00  0.00
ATOM   2654  AVP AVP X 775     -44.967  30.943  50.439  1.00  0.00
ATOM   2655  AVQ AVQ X 776      37.711  21.782  87.485  1.00  0.00
ATOM   2656  AVR AVR X 777      36.876  81.953 -79.204  1.00  0.00
ATOM   2657  AVS AVS X 778     -22.539  84.850  35.374  1.00  0.00
ATOM   2658  AVT AVT X 779      86.890  23.989  20.326  1.00  0.00
ATOM   2659  AVU AVU X 780      22.857  75.670  28.269  1.00  0.00
ATOM   2660  AVV AVV X 781     -73.192  73.612  38.710  1.00  0.00
ATOM   2661  AVW AVW X 782      81.556  20.698  89.685  1.00  0.00
ATOM   2662  AVX AVX X 783     -16.733 -23.215 -10.768  1.00  0.00
ATOM   2663  AVY AVY X 784      59.012 -39.929  14.982  1.00  0.00
ATOM   2664  AVZ AVZ X 785      74.410 -67.901 -53.868  1.00  0.00
ATOM   2665  AWA AWA X 786     -44.887   6.532  16.205  1.00  0.00
ATOM   2666  AWB AWB X 787     -25.853  80.737 -40.047  1.00  0.00
ATOM   2667  AWC AWC X 788      51.323 -31.071 -30.394  1.00  0.00
ATOM   2668  AWD AWD X 789      10.856 -11.712 -75.873  1.00  0.00
ATOM   2669  AWE AWE X 790      22.993 -80.356 -10.111  1.00  0.00
ATOM   2670  AWF AWF X 791      89.149 -59.634  21.762  1.00  0.00
ATOM   2671  AWG AWG X 792     -44.083  -9.095  85.642  1.00  0.00
ATOM   2672  AWH AWH X 793       8.811  10.256  87.305  1.00  0.00
ATOM   2673  AWI AWI X 794      13.706 -73.084  65.036  1.00  0.00
ATOM   2674  AWJ AWJ X 795      45.393 -45.160  13.104  1.00  0.00
ATOM   2675  AWK AWK X 796      34.829  32.387  64.234  1.00  0.00
ATOM   2676  AWL AWL X 797      11.236 -43.982 -25.242  1.00  0.00
ATOM   2677  AWM AWM X 798     -22.599  18.430 -66.320  1.00  0.00
ATOM   2678  AWN AWN X 799      16.564  62.697 -25.101  1.00  0.00
ATOM   2679  AWO AWO X 800      90.005 -58.846 -51.508  1.00  0.00
ATOM   2680  AWP AWP X 801      77.808  58.933 -84.944  1.00  0.00
ATOM   2681  AWQ AWQ X 802      44.522 -72.643  82.056  1.00  0.00
ATOM   2682  AWR AWR X 803      50.857 -58.321  71.711  1.00  0.00
ATOM   2683  AWS AWS X 804     -44.660   4.242  55.388  1.00  0.00
ATOM   2684  AWT AWT X 805     -14.378 -79.637  73.635  1.00  0.00
ATOM   2685  AWU AWU X 806     -30.500 -40.012  -6.149  1.00  0.00
ATOM   2686  AWV AWV X 807     -14.798  26.932 -82.896  1.00  0.00
ATOM   2687  AWW AWW X 808     -23.501 -32.898 -85.367  1.00  0.00
ATOM   2688  AWX AWX X 809     -32.150 -19.752 -81.186  1.00  0.00
ATOM   2689  AWY AWY X 810     -26.712  36.493   9.096  1.00  0.00
ATOM   2690  AWZ AWZ X 811     -58.330  67.576  56.749  1.00  0.00
ATOM   2691  AXA AXA X 812      88.880 -84.339  33.607  1.00  0.00
ATOM   2692  AXB AXB X 813     -40.661  12.460 -50.380  1.00  0.00
ATOM   2693  AXC AXC X 814     -62.952 -41.233  39.339  1.00  0.00
ATOM   2694  AXD AXD X 815      41.162  49.422  18.625  1.00  0.00
ATOM   2695  AXE AXE X 816       0.611 -42.159  -0.488  1.00  0.00
ATOM   2696  AXF AXF X 817      57.263 -79.995 -47.759  1.00  0.00
ATOM   2697  AXG AXG X 818      55.155 -62.350 -77.171  1.00  0.00
ATOM   2698  AXH AXH X 819      73.181  56.879  72.179  1.00  0.00
ATOM   2699  AXI AXI X 820      66.759  37.366 -20.648  1.00  0.00
ATOM   2700  AXJ AXJ X 821     -63.489  -6.232  43.355  1.00  0.00
ATOM   2701  AXK AXK X 822      63.761   7.913 -48.097  1.00  0.00
ATOM   2702  AXL AXL X 823     -28.955  14.024  77.325  1.00  0.00
ATOM   2703  AXM AXM X 824       4.640  85.061  41.848  1.00  0.00
ATOM   2704  AXN AXN X 825      53.159  80.961 -33.400  1.00  0.00
ATOM   2705  AXO AXO X 826      47.658 -66.009   0.918  1.00  0.00
ATOM   2706  AXP AXP X 827     -14.454 -42.598  44.474  1.00  0.00
ATOM   2707  AXQ AXQ X 828      32.453 -85.126 -17.545  1.00  0.00
ATOM   2708  AXR AXR X 829      16.587 -37.438 -63.057  1.00  0.00
ATOM   2709  AXS AXS X 830     -67.475  82.886 -79.926  1.00  0.00
ATOM   2710  AXT AXT X 831     -49.609 -50.710  81.059  1.00  0.00
ATOM   2711  AXU AXU X 832     -31.196   8.267 -62.725  1.00  0.00
ATOM   2712  AXV AXV X 833      73.952  48.955  24.718  1.00  0.00
ATOM   2713  AXW AXW X 834      30.569 -81.346  47.565  1.00  0.00
ATOM   2714  AXX AXX X 835     -84.461  34.951 -10.468  1.00  0.00
ATOM   2715  AXY AXY X 836      74.591 -26.220 -17.395  1.00  0.00
ATOM   2716  AXZ AXZ X 837      61.687  79.631 -83.330  1.00  0.00
ATOM   2717  AYA AYA X 838      74.680  26.569  35.958  1.00  0.00
ATOM   2718  AYB AYB X 839      50.744 -13.013 -44.510  1.00  0.00
ATOM   2719  AYC AYC X 840      88.118  11.831  56.614  1.00  0.00
ATOM   2720  AYD AYD X 841      60.909   3.319 -69.528  1.00  0.00
ATOM   2721  AYE AYE X 842      -9.813  -2.125  78.337  1.00  0.00
ATOM   2722  AYF AYF X 843      44.187 -66.994  28.295  1.00  0.00
ATOM   2723  AYG AYG X 844      53.846  26.521 -78.812  1.00  0.00
ATOM   2724  AYH AYH X 845      44.144  84.094  -8.141  1.00  0.00
ATOM   2725  AYI AYI X 846     -40.790  48.164   0.755  1.00  0.00
ATOM   2726  AYJ AYJ X 847      42.371 -78.032  -8.732  1.00  0.00
ATOM   2727  AYK AYK X 848       9.554 -70.077  22.462  1.00  0.00
ATOM   2728  AYL AYL X 849      30.365 -32.378  36.890  1.00  0.00
ATOM   2729  AYM AYM X 850     -54.467 -34.241  76.253  1.00  0.00
ATOM   2730  AYN AYN X 851     -78.760  40.445  60.367  1.00  0.00
ATOM   2731  AYO AYO X 852     -79.145 -75.473 -39.522  1.00  0.00
ATOM   2732  AYP AYP X 853     -43.574 -21.879 -16.885  1.00  0.00
ATOM   2733  AYQ AYQ X 854     -83.522  70.344 -27.975  1.00  0.00
ATOM   2734  AYR AYR X 855      37.661 -85.589  66.511  1.00  0.00
ATOM   2735  AYS AYS X 856     -17.486   2.855  48.187  1.00  0.00
ATOM   2736  AYT AYT X 857     -33.482  83.051 -14.168  1.00  0.00
ATOM   2737  AYU AYU X 858      -2.682  70.493  32.759  1.00  0.00
ATOM   2738  AYV AYV X 859      57.913  -8.975   8.886  1.00  0.00
ATOM   2739  AYW AYW X 860      13.421 -82.186  30.828  1.00  0.00
ATOM   2740  AYX AYX X 861     -77.486 -18.346  20.040  1.00  0.00
ATOM   2741  AYY AYY X 862      54.809   0.934  86.949  1.00  0.00
ATOM   2742  AYZ AYZ X 863      86.965 -27.497  70.450  1.00  0.00
ATOM   2743  AZA AZA X 864      54.999  50.673 -32.729  1.00  0.00
ATOM   2744  AZB AZB X 865     -82.764 -55.179  86.373  1.00  0.00
ATOM   2745  AZC AZC X 866     -54.187 -55.917 -56.157  1.00  0.00
ATOM   2746  AZD AZD X 867      50.893  80.244   7.390  1.00  0.00
ATOM   2747  AZE AZE X 868      59.712  23.856  74.665  1.00  0.00
ATOM   2748  AZF AZF X 869      30.515  76.442  61.495  1.00  0.00
ATOM   2749  AZG AZG X 870      46.099 -32.128  11.943  1.00  0.00
ATOM   2750  AZH AZH X 871     -36.836 -75.035  47.663  1.00  0.00
ATOM   2751  AZI AZI X 872     -65.335   9.185 -33.385  1.00  0.00
ATOM   2752  AZJ AZJ X 873     -52.113 -57.365 -20.446  1.00  0.00
ATOM   2753  AZK AZK X 874       5.697 -52.620  18.678  1.00  0.00
ATOM   2754  AZL AZL X 875      56.164  81.456  23.998  1.00  0.00
ATOM   2755  AZM AZM X 876      44.746  -7.394  61.776  1.00  0.00
ATOM   2756  AZN AZN X 877      33.231 -80.895 -82.493  1.00  0.00
ATOM   2757  AZO AZO X 878      70.438 -72.353 -24.649  1.00  0.00
ATOM   2758  AZP AZP X 879      -0.206 -82.804  21.201  1.00  0.00
ATOM   2759  AZQ AZQ X 880      89.204 -13.949 -70.252  1.00  0.00
ATOM   2760  AZR AZR X 881      83.442  84.105 -75.581  1.00  0.00
ATOM   2761  AZS AZS X 882      41.188 -37.154  47.886  1.00  0.00
ATOM   2762  AZT AZT X 883      75.259 -86.619  30.813  1.00  0.00
ATOM   2763  AZU AZU X 884      66.147 -12.349 -84.791  1.00  0.00
ATOM   2764  AZV AZV X 885     -62.813 -42.176 -57.334  1.00  0.00
ATOM   2765  AZW AZW X 886       3.107  82.722   9.696  1.00  0.00
ATOM   2766  AZX AZX X 887      29.626  35.723 -37.126  1.00  0.00
ATOM   2767  AZY AZY X 888     -52.222  83.112   9.050  1.00  0.00
ATOM   2768  AZZ AZZ X 889     -38.193  69.607  -7.011  1.00  0.00
ATOM   2769  BAA BAA X 890     -63.561  23.151 -36.686  1.00  0.00
ATOM   2770  BAB BAB X 891     -52.779  71.371 -27.990  1.00  0.00
ATOM   2771  BAC BAC X 892     -17.096 -87.537  87.785  1.00  0.00
ATOM   2772  BAD BAD X 893     -59.015 -46.613  20.808  1.00  0.00
ATOM   2773  BAE BAE X 894      88.441  33.758  84.789  1.00  0.00
ATOM   2774  BAF BAF X 895      25.734  -7.900  35.853  1.00  0.00
ATOM   2775  BAG BAG X 896     -76.082  83.667  12.029  1.00  0.00
ATOM   2776  BAH BAH X 897     -35.837  23.873  57.706  1.00  0.00
ATOM   2777  BAI BAI X 898      17.929  85.633 -21.859  1.00  0.00
ATOM   2778  BAJ BAJ X 899      22.685  45.848 -24.046  1.00  0.00
ATOM   2779  BAK BAK X 900      64.793  24.003 -15.257  1.00  0.00
ATOM   2780  BAL BAL X 901      27.906  39.719 -49.379  1.00  0.00
ATOM   2781  BAM BAM X 902      58.368  40.154 -82.002  1.00  0.00
ATOM   2782  BAN BAN X 903     -85.224  68.201  55.239  1.00  0.00
ATOM   2783  BAO BAO X 904     -75.818  41.649 -60.991  1.00  0.00
ATOM   2784  BAP BAP X 905      -9.130  72.577  83.860  1.00  0.00
ATOM   2785  BAQ BAQ X 906      86.099  18.961  32.093  1.00  0.00
ATOM   2786  BAR BAR X 907      86.363  56.698  -9.490  1.00  0.00
ATOM   2787  BAS BAS X 908     -49.831 -88.685  32.009  1.00  0.00
ATOM   2788  BAT BAT X 909      53.277  81.155 -19.353  1.00  0.00
ATOM   2789  BAU BAU X 910     -33.354  13.962  -8.178  1.00  0.00
ATOM   2790  BAV BAV X 911      74.097 -69.565 -39.664  1.00  0.00
ATOM   2791  BAW BAW X 912      89.554  41.132 -86.431  1.00  0.00
ATOM   2792  BAX BAX X 913      65.007 -86.659  87.435  1.00  0.00
ATOM   2793  BAY BAY X 914      46.680  74.721  85.217  1.00  0.00
ATOM   2794  BAZ BAZ X 915      87.193 -86.149  85.466  1.00  0.00
ATOM   2795  BBA BBA X 916      56.369 -32.385 -71.412  1.00  0.00
ATOM   2796  BBB BBB X 917     -83.718 -23.120   8.156  1.00  0.00
ATOM   2797  BBC BBC X 918      86.987 -62.713  -1.378  1.00  0.00
ATOM   2798  BBD BBD X 919      -3.142  53.953  20.513  1.00  0.00
ATOM   2799  BBE BBE X 920     -20.035 -88.968  32.624  1.00  0.00
ATOM   2800  BBF BBF X 921     -19.781  75.448  69.451  1.00  0.00
ATOM   2801  BBG BBG X 922      72.907 -83.965 -69.748  1.00  0.00
ATOM   2802  BBH BBH X 923      28.841  14.862 -24.653  1.00  0.00
ATOM   2803  BBI BBI X 924     -51.253  80.174  36.558  1.00  0.00
ATOM   2804  BBJ BBJ X 925     -54.381 -43.001 -23.882  1.00  0.00
ATOM   2805  BBK BBK X 926      60.412 -77.269 -30.407  1.00  0.00
ATOM   2806  BBL BBL X 927      29.454 -44.676 -18.666  1.00  0.00
ATOM   2807  BBM BBM X 928      48.260 -88.156  37.346  1.00  0.00
ATOM   2808  BBN BBN X 929      80.838 -20.374 -31.644  1.00  0.00
ATOM   2809  BBO BBO X 930     -54.932 -31.238 -16.658  1.00  0.00
ATOM   2810  BBP BBP X 931       6.084  77.926 -45.944  1.00  0.00
ATOM   2811  BBQ BBQ X 932       3.854  64.979 -81.264  1.00  0.00
ATOM   2812  BBR BBR X 933     -69.135 -64.035 -34.023  1.00  0.00
ATOM   2813  BBS BBS X 934     -35.423 -12.680 -20.265  1.00  0.00
ATOM   2814  BBT BBT X 935      86.880  84.404  -1.833  1.00  0.00
ATOM   2815  BBU BBU X 936      62.252 -24.606  58.176  1.00  0.00
ATOM   2816  BBV BBV X 937      81.463  61.702 -69.982  1.00  0.00
ATOM   2817  BBW BBW X 938     -31.038  37.618  34.142  1.00  0.00
ATOM   2818  BBX BBX X 939      54.742 -42.900  87.007  1.00  0.00
ATOM   2819  BBY BBY X 940       1.891  74.190  47.298  1.00  0.00
ATOM   2820  BBZ BBZ X 941     -78.613  -1.442  39.488  1.00  0.00
ATOM   2821  BCA BCA X 942       1.885 -60.755  60.326  1.00  0.00
ATOM   2822  BCB BCB X 943      25.813 -81.475 -66.247  1.00  0.00
ATOM   2823  BCC BCC X 944      80.261  81.862  12.035  1.00  0.00
ATOM   2824  BCD BCD X 945      32.549  66.583  87.703  1.00  0.00
ATOM   2825  BCE BCE X 946     -76.037  85.230 -57.630  1.00  0.00
ATOM   2826  BCF BCF X 947      89.494  57.033 -85.367  1.00  0.00
ATOM   2827  BCG BCG X 948     -79.006  43.915  -3.987  1.00  0.00
ATOM   2828  BCH BCH X 949      69.610  52.772 -17.521  1.00  0.00
ATOM   2829  BCI BCI X 950     -63.876  44.136 -25.691  1.00  0.00
ATOM   2830  BCJ BCJ X 951     -11.249  58.759  29.441  1.00  0.00
ATOM   2831  BCK BCK X 952      67.482  37.708   6.024  1.00  0.00
ATOM   2832  BCL BCL X 953     -74.769  56.378 -27.683  1.00  0.00
ATOM   2833  BCM BCM X 954      73.702  41.800  63.250  1.00  0.00
ATOM   2834  BCN BCN X 955      59.667  66.095 -31.991  1.00  0.00
ATOM   2835  BCO BCO X 956      21.125 -18.474  -1.497  1.00  0.00
ATOM   2836  BCP BCP X 957     -46.038  26.910 -29.646  1.00  0.00
ATOM   2837  BCQ BCQ X 958     -85.728 -77.224 -49.512  1.00  0.00
ATOM   2838  BCR BCR X 959      -0.563  79.183 -85.080  1.00  0.00
ATOM   2839  BCS BCS X 960     -84.321 -51.898  65.713  1.00  0.00
ATOM   2840  BCT BCT X 961     -15.935 -31.838  66.205  1.00  0.00
ATOM   2841  BCU BCU X 962      -6.791  52.083 -26.283  1.00  0.00
ATOM   2842  BCV BCV X 963      -2.834  35.464  52.448  1.00  0.00
ATOM   2843  BCW BCW X 964     -15.773  42.680  85.424  1.00  0.00
ATOM   2844  BCX BCX X 965      65.513 -87.524 -58.351  1.00  0.00
ATOM   2845  BCY BCY X 966      85.423 -24.792 -85.244  1.00  0.00
ATOM   2846  BCZ BCZ X 967      33.166 -87.520  -4.903  1.00  0.00
ATOM   2847  BDA BDA X 968      -7.306  52.601 -81.551  1.00  0.00
ATOM   2848  BDB BDB X 969     -55.725 -82.425 -77.523  1.00  0.00
ATOM   2849  BDC BDC X 970     -37.456 -17.365  10.223  1.00  0.00
ATOM   2850  BDD BDD X 971     -41.593  22.663  33.462  1.00  0.00
ATOM   2851  BDE BDE X 972      41.794  47.040 -84.661  1.00  0.00
ATOM   2852  BDF BDF X 973     -21.413  75.026  82.075  1.00  0.00
ATOM   2853  BDG BDG X 974     -83.063  -5.424  21.615  1.00  0.00
ATOM   2854  BDH BDH X 975     -63.806 -72.579  23.464  1.00  0.00
ATOM   2855  BDI BDI X 976     -40.578 -56.159  72.347  1.00  0.00
ATOM   2856  BDJ BDJ X 977     -73.862  73.363  24.555  1.00  0.00
ATOM   2857  BDK BDK X 978     -73.944 -83.608  88.458  1.00  0.00
ATOM   2858  BDL BDL X 979       0.148  19.468 -78.387  1.00  0.00
ATOM   2859  BDM BDM X 980     -59.706  84.423  -9.739  1.00  0.00
ATOM   2860  BDN BDN X 981      14.137  25.190 -52.536  1.00  0.00
ATOM   2861  BDO BDO X 982     -23.414 -84.399  56.747  1.00  0.00
ATOM   2862  BDP BDP X 983      81.305  31.112  47.258  1.00  0.00
ATOM   2863  BDQ BDQ X 984     -83.674 -75.865  77.054  1.00  0.00
ATOM   2864  BDR BDR X 985      11.171  14.160 -85.915  1.00  0.00
ATOM   2865  BDS BDS X 986      42.218  59.714 -85.342  1.00  0.00
ATOM   2866  BDT BDT X 987     -72.957  41.911  75.154  1.00  0.00
ATOM   2867  BDU BDU X 988     -18.649  -0.335 -67.278  1.00  0.00
ATOM   2868  BDV BDV X 989     -66.680  52.208  16.731  1.00  0.00
ATOM   2869  BDW BDW X 990     -37.304  -1.921   0.566  1.00  0.00
ATOM   2870  BDX BDX X 991      84.203  47.545  44.351  1.00  0.00
ATOM   2871  BDY BDY X 992     -18.540 -26.895 -30.889  1.00  0.00
ATOM   2872  BDZ BDZ X 993     -23.048 -12.469 -66.166  1.00  0.00
ATOM   2873  BEA BEA X 994      84.742 -87.152 -33.584  1.00  0.00
ATOM   2874  BEB BEB X 995      19.279 -89.524  88.332  1.00  0.00
ATOM   2875  BEC BEC X 996     -47.359   8.783  86.149  1.00  0.00
ATOM   2876  BED BED X 997     -52.659 -15.154  30.876  1.00  0.00
ATOM   2877  BEE BEE X 998      78.868 -84.255 -81.328  1.00  0.00
ATOM   2878  BEF BEF X 999      60.186  65.958  79.158  1.00  0.00
ATOM   2879  BEG BEG X1000      83.629 -38.234 -68.277  1.00  0.00
ATOM   2880  BEH BEH X1001      90.401  67.842  60.679  1.00  0.00
ATOM   2881  BEI BEI X1002      -1.846  -5.088 -56.448  1.00  0.00
ATOM   2882  BEJ BEJ X1003      43.567  -5.405 -83.981  1.00  0.00
ATOM   2883  BEK BEK X1004      71.402 -38.221   8.386  1.00  0.00
ATOM   2884  BEL BEL X1005     -74.970 -74.152 -28.613  1.00  0.00
ATOM   2885  BEM BEM X1006      10.770  44.061  18.308  1.00  0.00
ATOM   2886  BEN BEN X1007      23.213 -59.019  22.670  1.00  0.00
ATOM   2887  BEO BEO X1008      41.007   7.992  51.553  1.00  0.00
ATOM   2888  BEP BEP X1009     -21.557  79.263 -80.757  1.00  0.00
ATOM   2889  BEQ BEQ X1010     -15.701 -12.435   6.780  1.00  0.00
ATOM   2890  BER BER X1011      87.701  84.245 -45.516  1.00  0.00
ATOM   2891  BES BES X1012      -7.751  43.666  72.126  1.00  0.00
ATOM   2892  BET BET X1013     -72.490 -51.973 -87.581  1.00  0.00
ATOM   2893  BEU BEU X1014       5.190 -17.405 -40.618  1.00  0.00
ATOM   2894  BEV BEV X1015      72.128 -43.808 -64.531  1.00  0.00
ATOM   2895  BEW BEW X1016      49.721  74.563 -82.307  1.00  0.00
ATOM   2896  BEX BEX X1017     -68.557  76.417  89.802  1.00  0.00
ATOM   2897  BEY BEY X1018      68.218  -1.813 -60.349  1.00  0.00
ATOM   2898  BEZ BEZ X1019      51.046  83.365 -67.491  1.00  0.00
ATOM   2899  BFA BFA X1020       2.259 -67.560 -55.409  1.00  0.00
ATOM   2900  BFB BFB X1021      86.728  81.525  86.564  1.00  0.00
ATOM   2901  BFC BFC X1022      43.212 -43.090 -71.254  1.00  0.00
ATOM   2902  BFD BFD X1023     -15.930 -87.854 -34.919  1.00  0.00
ATOM   2903  BFE BFE X1024     -55.480  56.187  47.445  1.00  0.00
ATOM   2904  BFF BFF X1025     -84.212 -54.220  33.944  1.00  0.00
ATOM   2905  BFG BFG X1026     -82.997  73.365 -58.155  1.00  0.00
ATOM   2906  BFH BFH X1027      25.791  -9.384  21.516  1.00  0.00
ATOM   2907  BFI BFI X1028      -1.920  37.281 -85.922  1.00  0.00
ATOM   2908  BFJ BFJ X1029     -73.991 -65.784  10.360  1.00  0.00
ATOM   2909  BFK BFK X1030      -6.423  82.682  72.480  1.00  0.00
ATOM   2910  BFL BFL X1031      70.748 -12.043  40.862  1.00  0.00
ATOM   2911  BFM BFM X1032      56.287 -82.702 -86.534  1.00  0.00
ATOM   2912  BFN BFN X1033     -50.744 -26.236  87.485  1.00  0.00
ATOM   2913  BFO BFO X1034     -50.687 -84.554 -38.849  1.00  0.00
ATOM   2914  BFP BFP X1035     -43.754 -18.063 -84.669  1.00  0.00
ATOM   2915  BFQ BFQ X1036      19.446  58.056  28.200  1.00  0.00
ATOM   2916  BFR BFR X1037     -30.163 -84.453 -79.685  1.00  0.00
ATOM   2917  BFS BFS X1038     -40.385 -44.069 -23.654  1.00  0.00
ATOM   2918  BFT BFT X1039      47.496  27.244  23.123  1.00  0.00
ATOM   2919  BFU BFU X1040      78.196 -53.365  50.936  1.00  0.00
ATOM   2920  BFV BFV X1041      79.221 -23.923  24.548  1.00  0.00
ATOM   2921  BFW BFW X1042      -3.377 -89.407   8.236  1.00  0.00
ATOM   2922  BFX BFX X1043      27.235 -56.276  34.807  1.00  0.00
ATOM   2923  BFY BFY X1044      39.123 -90.375  53.175  1.00  0.00
ATOM   2924  BFZ BFZ X1045     -15.858 -30.540  12.774  1.00  0.00
ATOM   2925  BGA BGA X1046     -80.032 -79.123   5.936  1.00  0.00
ATOM   2926  BGB BGB X1047     -78.076 -19.140 -78.892  1.00  0.00
ATOM   2927  BGC BGC X1048      -2.692  59.759 -59.519  1.00  0.00
ATOM   2928  BGD BGD X1049      19.510 -57.797   0.984  1.00  0.00
ATOM   2929  BGE BGE X1050     -69.614  63.229 -84.399  1.00  0.00
ATOM   2930  BGF BGF X1051     -55.317  73.137  86.687  1.00  0.00
ATOM   2931  BGG BGG X1052     -13.520 -66.873 -72.866  1.00  0.00
ATOM   2932  BGH BGH X1053      70.390 -34.695  72.516  1.00  0.00
ATOM   2933  BGI BGI X1054      59.178 -38.086  27.938  1.00  0.00
ATOM   2934  BGJ BGJ X1055     -78.108 -45.000  80.106  1.00  0.00
ATOM   2935  BGK BGK X1056     -77.715 -74.259 -57.149  1.00  0.00
ATOM   2936  BGL BGL X1057      53.107  80.010 -47.247  1.00  0.00
ATOM   2937  BGM BGM X1058      88.926  46.666 -70.792  1.00  0.00
ATOM   2938  BGN BGN X1059      31.527  49.325  85.484  1.00  0.00
ATOM   2939  BGO BGO X1060      18.764  35.550 -18.288  1.00  0.00
ATOM   2940  BGP BGP X1061      35.780  35.435  21.654  1.00  0.00
ATOM   2941  BGQ BGQ X1062       1.287 -90.552 -63.350  1.00  0.00
ATOM   2942  BGR BGR X1063      -0.971 -37.165 -30.542  1.00  0.00
ATOM   2943  BGS BGS X1064      37.892 -63.988 -87.609  1.00  0.00
ATOM   2944  BGT BGT X1065     -80.119 -84.619  60.364  1.00  0.00
ATOM   2945  BGU BGU X1066     -48.388 -26.957 -46.432  1.00  0.00
ATOM   2946  BGV BGV X1067     -64.744  83.597  56.688  1.00  0.00
ATOM   2947  BGW BGW X1068     -84.565  31.451  67.127  1.00  0.00
ATOM   2948  BGX BGX X1069     -39.741  80.938  36.940  1.00  0.00
ATOM   2949  BGY BGY X1070     -61.695 -33.904  23.201  1.00  0.00
ATOM   2950  BGZ BGZ X1071     -39.878 -18.907  83.411  1.00  0.00
ATOM   2951  BHA BHA X1072     -80.743 -14.317  -6.637  1.00  0.00
ATOM   2952  BHB BHB X1073     -77.709  50.996  30.843  1.00  0.00
ATOM   2953  BHC BHC X1074      -4.228  73.667 -51.375  1.00  0.00
ATOM   2954  BHD BHD X1075     -82.414  55.169   1.684  1.00  0.00
ATOM   2955  BHE BHE X1076     -53.428  82.270 -34.952  1.00  0.00
ATOM   2956  BHF BHF X1077     -41.812 -26.703  70.784  1.00  0.00
ATOM   2957  BHG BHG X1078      10.860  69.046  -0.822  1.00  0.00
ATOM   2958  BHH BHH X1079      64.992  55.352  36.010  1.00  0.00
ATOM   2959  BHI BHI X1080     -26.622 -58.118 -79.047  1.00  0.00
ATOM   2960  BHJ BHJ X1081      48.332 -14.441 -22.277  1.00  0.00
ATOM   2961  BHK BHK X1082     -48.376 -59.795  21.571  1.00  0.00
ATOM   2962  BHL BHL X1083     -70.786 -86.834  19.293  1.00  0.00
ATOM   2963  BHM BHM X1084     -25.454  71.532  38.449  1.00  0.00
ATOM   2964  BHN BHN X1085     -78.872  54.816  72.170  1.00  0.00
ATOM   2965  BHO BHO X1086     -62.403 -35.014 -32.845  1.00  0.00
ATOM   2966  BHP BHP X1087     -40.708 -64.756 -11.315  1.00  0.00
ATOM   2967  BHQ BHQ X1088      21.436  73.236 -35.342  1.00  0.00
ATOM   2968  BHR BHR X1089     -82.591 -23.354  56.976  1.00  0.00
ATOM   2969  BHS BHS X1090      11.078 -19.022  71.521  1.00  0.00
ATOM   2970  BHT BHT X1091      45.305 -41.990 -41.377  1.00  0.00
ATOM   2971  BHU BHU X1092     -45.526  61.972 -74.607  1.00  0.00
ATOM   2972  BHV BHV X1093      68.080 -16.145  16.084  1.00  0.00
ATOM   2973  BHW BHW X1094      50.676 -89.165  66.381  1.00  0.00
ATOM   2974  BHX BHX X1095     -84.931  72.204  82.228  1.00  0.00
ATOM   2975  BHY BHY X1096     -23.385 -45.768  87.695  1.00  0.00
ATOM   2976  BHZ BHZ X1097     -23.356  45.788 -84.438  1.00  0.00
ATOM   2977  BIA BIA X1098      45.634  10.677 -20.391  1.00  0.00
ATOM   2978  BIB BIB X1099     -19.373 -69.622 -83.887  1.00  0.00
ATOM   2979  BIC BIC X1100     -60.877  40.329  10.658  1.00  0.00
ATOM   2980  BID BID X1101     -18.781 -36.241   0.630  1.00  0.00
ATOM   2981  BIE BIE X1102     -43.820   3.589 -86.993  1.00  0.00
ATOM   2982  BIF BIF X1103      39.210 -90.752 -77.579  1.00  0.00
ATOM   2983  BIG BIG X1104      85.813  -2.485 -26.085  1.00  0.00
ATOM   2984  BIH BIH X1105     -35.020  34.965  -8.923  1.00  0.00
ATOM   2985  BII BII X1106     -31.697  -2.181  36.935  1.00  0.00
ATOM   2986  BIJ BIJ X1107      84.805  65.612   9.155  1.00  0.00
ATOM   2987  BIK BIK X1108     -41.805 -67.458  63.707  1.00  0.00
ATOM   2988  BIL BIL X1109      14.187 -86.797 -67.128  1.00  0.00
ATOM   2989  BIM BIM X1110     -42.557 -89.156  45.090  1.00  0.00
ATOM   2990  BIN BIN X1111      -0.896 -85.656  58.748  1.00  0.00
ATOM   2991  BIO BIO X1112      71.751  11.837   7.250  1.00  0.00
ATOM   2992  BIP BIP X1113      -8.659  10.389 -85.767  1.00  0.00
ATOM   2993  BIQ BIQ X1114      28.155 -64.731  60.118  1.00  0.00
ATOM   2994  BIR BIR X1115      21.183 -25.380 -80.516  1.00  0.00
ATOM   2995  BIS BIS X1116     -53.255  77.625  52.021  1.00  0.00
ATOM   2996  BIT BIT X1117      39.810 -28.402 -81.326  1.00  0.00
ATOM   2997  BIU BIU X1118     -62.032  16.556  68.158  1.00  0.00
ATOM   2998  BIV BIV X1119      87.606  49.768  72.361  1.00  0.00
ATOM   2999  BIW BIW X1120      90.181 -27.781  -4.848  1.00  0.00
ATOM   3000  BIX BIX X1121       0.704 -74.643 -31.749  1.00  0.00
ATOM   3001  BIY BIY X1122     -65.867 -53.419 -27.318  1.00  0.00
ATOM   3002  BIZ BIZ X1123     -52.778  -1.682  -9.608  1.00  0.00
ATOM   3003  BJA BJA X1124     -15.887 -13.895  80.982  1.00  0.00
ATOM   3004  BJB BJB X1125     -30.650 -58.394  83.482  1.00  0.00
ATOM   3005  BJC BJC X1126     -39.949  43.808  14.039  1.00  0.00
ATOM   3006  BJD BJD X1127     -72.528 -57.868  31.533  1.00  0.00
ATOM   3007  BJE BJE X1128       4.439 -49.895  55.760  1.00  0.00
ATOM   3008  BJF BJF X1129       2.696  84.312 -29.562  1.00  0.00
ATOM   3009  BJG BJG X1130      87.772 -29.652  16.150  1.00  0.00
ATOM   3010  BJH BJH X1131      84.448  83.436  53.129  1.00  0.00
ATOM   3011  BJI BJI X1132      44.908  64.876  79.845  1.00  0.00
ATOM   3012  BJJ BJJ X1133      80.159  60.966  59.346  1.00  0.00
ATOM   3013  BJK BJK X1134      18.174  13.480  52.461  1.00  0.00
ATOM   3014  BJL BJL X1135     -84.357  28.750 -39.638  1.00  0.00
ATOM   3015  BJM BJM X1136       2.668  60.899 -46.388  1.00  0.00
ATOM   3016  BJN BJN X1137     -12.002 -17.855 -74.029  1.00  0.00
ATOM   3017  BJO BJO X1138      61.203 -82.496 -18.637  1.00  0.00
ATOM   3018  BJP BJP X1139      44.856 -86.941  80.476  1.00  0.00
ATOM   3019  BJQ BJQ X1140      24.587 -89.163  26.353  1.00  0.00
ATOM   3020  BJR BJR X1141      45.784 -65.265  13.955  1.00  0.00
ATOM   3021  BJS BJS X1142     -15.501  30.356  21.723  1.00  0.00
ATOM   3022  BJT BJT X1143      46.092  39.207  49.474  1.00  0.00
ATOM   3023  BJU BJU X1144      50.498  58.173  30.016  1.00  0.00
ATOM   3024  BJV BJV X1145     -30.170 -38.837 -40.264  1.00  0.00
ATOM   3025  BJW BJW X1146      88.472 -16.440 -15.695  1.00  0.00
ATOM   3026  BJX BJX X1147     -47.840  34.182  -4.446  1.00  0.00
ATOM   3027  BJY BJY X1148      29.534  21.565 -44.857  1.00  0.00
ATOM   3028  BJZ BJZ X1149     -69.036 -75.495 -82.262  1.00  0.00
ATOM   3029  BKA BKA X1150      75.296  -3.513 -43.608  1.00  0.00
ATOM   3030  BKB BKB X1151      21.612 -76.254 -84.603  1.00  0.00
ATOM   3031  BKC BKC X1152      72.451 -74.507  88.712  1.00  0.00
ATOM   3032  BKD BKD X1153     -25.879  51.903  87.444  1.00  0.00
ATOM   3033  BKE BKE X1154     -19.372 -86.704 -55.240  1.00  0.00
ATOM   3034  BKF BKF X1155      53.305 -84.472  23.913  1.00  0.00
ATOM   3035  BKG BKG X1156      59.270   3.065  11.985  1.00  0.00
ATOM   3036  BKH BKH X1157      89.922 -79.310  14.166  1.00  0.00
ATOM   3037  BKI BKI X1158      49.158  30.772  66.042  1.00  0.00
ATOM   3038  BKJ BKJ X1159     -82.915  79.839  31.804  1.00  0.00
ATOM   3039  BKK BKK X1160      78.558 -35.174  17.861  1.00  0.00
ATOM   3040  BKL BKL X1161      89.112 -40.908  43.784  1.00  0.00
ATOM   3041  BKM BKM X1162      33.776  83.729  13.313  1.00  0.00
ATOM   3042  BKN BKN X1163      19.274  25.737  53.784  1.00  0.00
ATOM   3043  BKO BKO Y1164      12.315  21.287  70.625  1.00  0.00
ATOM   3044  BKP BKP Y1165     -57.980   4.104  56.998  1.00  0.00
ATOM   3045  BKQ BKQ Y1166      -9.592 -43.257 -52.358  1.00  0.00
ATOM   3046  BKR BKR Y1167     -63.951 -73.210 -48.136  1.00  0.00
ATOM   3047  BKS BKS Y1168      54.161 -13.727  47.985  1.00  0.00
ATOM   3048  BKT BKT Y1169      -5.937 -51.573   0.646  1.00  0.00
ATOM   3049  BKU BKU Y1170     -27.218 -68.671 -40.287  1.00  0.00
ATOM   3050  BKV BKV Y1171     -31.287 -11.768  44.981  1.00  0.00
ATOM   3051  BKW BKW Y1172      65.279 -79.791  71.432  1.00  0.00
ATOM   3052  BKX BKX Y1173     -63.936 -49.181  14.160  1.00  0.00
ATOM   3053  BKY BKY Y1174     -34.421  52.067 -51.183  1.00  0.00
ATOM   3054  BKZ BKZ Y1175      86.929  64.708  84.017  1.00  0.00
ATOM   3055  BLA BLA Y1176      54.760 -15.709 -25.926  1.00  0.00
ATOM   3056  BLB BLB Y1177      50.635  -5.267 -82.424  1.00  0.00
ATOM   3057  BLC BLC Y1178      76.208   8.820   1.882  1.00  0.00
ATOM   3058  BLD BLD Y1179       7.580  30.026  36.777  1.00  0.00
ATOM   3059  BLE BLE Y1180      31.640  32.111  85.702  1.00  0.00
ATOM   3060  BLF BLF Y1181      17.815  35.622 -52.532  1.00  0.00
ATOM   3061  BLG BLG Y1182     -42.186  10.095 -20.817  1.00  0.00
ATOM   3062  BLH BLH Y1183      79.738 -71.276 -71.013  1.00  0.00
ATOM   3063  BLI BLI Y1184       5.526 -81.098  21.516  1.00  0.00
ATOM   3064  BLJ BLJ Y1185     -83.112  83.355 -78.419  1.00  0.00
ATOM   3065  BLK BLK Y1186     -30.484 -28.019 -72.854  1.00  0.00
ATOM   3066  BLL BLL Y1187       6.647 -30.762  63.891  1.00  0.00
ATOM   3067  BLM BLM Y1188      78.498  41.399  74.165  1.00  0.00
ATOM   3068  BLN BLN Y1189       8.922  61.213  25.073  1.00  0.00
ATOM   3069  BLO BLO Y1190     -68.962 -29.316 -20.374  1.00  0.00
ATOM   3070  BLP BLP Y1191      30.989  37.728  -7.283  1.00  0.00
ATOM   3071  BLQ BLQ Y1192     -80.432  59.548 -41.818  1.00  0.00
ATOM   3072  BLR BLR Y1193      28.031 -63.965 -71.610  1.00  0.00
ATOM   3073  BLS BLS Y1194      21.779  79.478 -11.350  1.00  0.00
ATOM   3074  BLT BLT Y1195       9.625  61.412 -79.079  1.00  0.00
ATOM   3075  BLU BLU Y1196     -35.146  21.895 -67.520  1.00  0.00
ATOM   3076  BLV BLV Y1197     -77.149  43.233  81.469  1.00  0.00
ATOM   3077  BLW BLW Y1198     -51.065  39.787  22.218  1.00  0.00
ATOM   3078  BLX BLX Y1199      24.764  65.965  49.714  1.00  0.00
ATOM   3079  BLY BLY Y1200     -29.116  26.128 -15.082  1.00  0.00
ATOM   3080  BLZ BLZ Y1201     -43.061 -67.570  68.342  1.00  0.00
ATOM   3081  BMA BMA Y1202      -5.185 -83.945  49.785  1.00  0.00
ATOM   3082  BMB BMB Y1203     -52.687  40.703 -66.794  1.00  0.00
ATOM   3083  BMC BMC Y1204      45.663 -37.194  26.957  1.00  0.00
ATOM   3084  BMD BMD Y1205     -29.334  42.182 -19.433  1.00  0.00
ATOM   3085  BME BME Y1206       5.678   7.460 -26.384  1.00  0.00
ATOM   3086  BMF BMF Y1207      80.446 -77.530 -34.912  1.00  0.00
ATOM   3087  BMG BMG Y1208     -51.329  67.874  53.064  1.00  0.00
ATOM   3088  BMH BMH Y1209      60.565 -79.509 -16.170  1.00  0.00
ATOM   3089  BMI BMI Y1210      13.971 -70.083 -38.757  1.00  0.00
ATOM   3090  BMJ BMJ Y1211     -68.546  43.943 -76.792  1.00  0.00
ATOM   3091  BMK BMK Y1212      11.451  18.511 -82.522  1.00  0.00
ATOM   3092  BML BML Y1213      61.881  45.590 -51.552  1.00  0.00
ATOM   3093  BMM BMM Y1214      -9.143  73.846 -27.532  1.00  0.00
ATOM   3094  BMN BMN Y1215      -4.304 -17.043 -36.331  1.00  0.00
ATOM   3095  BMO BMO Y1216      53.144 -34.849 -63.485  1.00  0.00
ATOM   3096  BMP BMP Y1217     -63.062  28.227 -16.596  1.00  0.00
ATOM   3097  BMQ BMQ Y1218     -31.932  -3.580   2.092  1.00  0.00
ATOM   3098  BMR BMR Y1219      -2.362 -28.394 -73.737  1.00  0.00
ATOM   3099  BMS BMS Y1220      32.724   2.155  41.581  1.00  0.00
ATOM   3100  BMT BMT Y1221      78.269   3.550  63.857  1.00  0.00
ATOM   3101  BMU BMU Y1222     -20.682  57.553  43.294  1.00  0.00
ATOM   3102  BMV BMV Y1223     -45.238 -11.479 -34.185  1.00  0.00
ATOM   3103  BMW BMW Y1224     -34.577 -33.745  -6.951  1.00  0.00
ATOM   3104  BMX BMX Y1225      74.118  -4.244 -86.746  1.00  0.00
ATOM   3105  BMY BMY Y1226     -62.222 -31.050 -48.923  1.00  0.00
ATOM   3106  BMZ BMZ Y1227      59.836 -58.586  46.616  1.00  0.00
ATOM   3107  BNA BNA Y1228     -63.906   6.318 -56.084  1.00  0.00
ATOM   3108  BNB BNB Y1229     -53.957 -84.744 -27.460  1.00  0.00
ATOM   3109  BNC BNC Y1230      65.661  55.120 -21.089  1.00  0.00
ATOM   3110  BND BND Y1231      42.277  27.803  26.807  1.00  0.00
ATOM   3111  BNE BNE Y1232     -10.559 -63.864 -68.918  1.00  0.00
ATOM   3112  BNF BNF Y1233     -73.018  40.034   2.704  1.00  0.00
ATOM   3113  BNG BNG Y1234      87.180  52.150 -37.335  1.00  0.00
ATOM   3114  BNH BNH Y1235     -14.753  50.103  -2.301  1.00  0.00
ATOM   3115  BNI BNI Y1236      -2.945 -23.948  30.541  1.00  0.00
ATOM   3116  BNJ BNJ Y1237      46.257  85.425 -28.794  1.00  0.00
ATOM   3117  BNK BNK Y1238      14.494 -58.665  78.024  1.00  0.00
ATOM   3118  BNL BNL Y1239      30.320 -61.020  60.211  1.00  0.00
ATOM   3119  BNM BNM Y1240      76.621 -69.528  16.728  1.00  0.00
ATOM   3120  BNN BNN Y1241     -53.464 -48.867 -72.025  1.00  0.00
ATOM   3121  BNO BNO Y1242      35.825  -5.489  77.121  1.00  0.00
ATOM   3122  BNP BNP Y1243     -73.117 -20.334 -43.529  1.00  0.00
ATOM   3123  BNQ BNQ Y1244     -84.716   4.906 -16.970  1.00  0.00
ATOM   3124  BNR BNR Y1245      79.375 -28.312 -76.626  1.00  0.00
ATOM   3125  BNS BNS Y1246     -61.141 -87.520 -71.941  1.00  0.00
ATOM   3126  BNT BNT Y1247      72.938 -45.799  89.386  1.00  0.00
ATOM   3127  BNU BNU Y1248      59.582 -34.397  -5.995  1.00  0.00
ATOM   3128  BNV BNV Y1249      65.489  30.948  17.595  1.00  0.00
ATOM   3129  BNW BNW Y1250      46.987 -25.214  80.554  1.00  0.00
ATOM   3130  BNX BNX Y1251     -20.988  14.218 -21.730  1.00  0.00
ATOM   3131  BNY BNY Y1252      23.124 -16.129   4.935  1.00  0.00
ATOM   3132  BNZ BNZ Y1253      79.275 -16.909  27.589  1.00  0.00
ATOM   3133  BOA BOA Y1254      37.746 -66.339 -22.339  1.00  0.00
ATOM   3134  BOB BOB Y1255      84.836 -67.073 -11.666  1.00  0.00
ATOM   3135  BOC BOC Y1256      76.369  67.887  43.158  1.00  0.00
ATOM   3136  BOD BOD Y1257     -24.376   6.635 -72.030  1.00  0.00
ATOM   3137  BOE BOE Y1258      -4.707 -45.634  24.315  1.00  0.00
ATOM   3138  BOF BOF Y1259     -63.005 -77.178 -10.262  1.00  0.00
ATOM   3139  BOG BOG Y1260     -10.341  71.416  16.150  1.00  0.00
ATOM   3140  BOH BOH Y1261      32.913   7.945  56.563  1.00  0.00
ATOM   3141  BOI BOI Y1262      56.990  77.069 -37.175  1.00  0.00
ATOM   3142  BOJ BOJ Y1263     -62.757   9.574  15.208  1.00  0.00
ATOM   3143  BOK BOK Y1264      -6.803  72.083 -62.382  1.00  0.00
ATOM   3144  BOL BOL Y1265      58.635  -1.754 -48.243  1.00  0.00
ATOM   3145  BOM BOM Y1266     -51.489 -33.622 -19.979  1.00  0.00
ATOM   3146  BON BON Y1267     -58.435  82.781 -34.971  1.00  0.00
ATOM   3147  BOO BOO Y1268      23.022  76.429 -33.163  1.00  0.00
ATOM   3148  BOP BOP Y1269     -38.140 -40.432  49.947  1.00  0.00
ATOM   3149  BOQ BOQ Y1270     -76.090  35.909 -42.588  1.00  0.00
ATOM   3150  BOR BOR Y1271     -60.802  62.455  72.497  1.00  0.00
ATOM   3151  BOS BOS Y1272      46.006 -55.155 -34.383  1.00  0.00
ATOM   3152  BOT BOT Y1273      84.764  56.864 -65.670  1.00  0.00
ATOM   3153  BOU BOU Y1274     -67.538 -50.661 -19.211  1.00  0.00
ATOM   3154  BOV BOV Y1275     -53.814  30.593  70.788  1.00  0.00
ATOM   3155  BOW BOW Y1276     -49.643  57.941 -83.626  1.00  0.00
ATOM   3156  BOX BOX Y1277      55.658  64.469  38.693  1.00  0.00
ATOM   3157  BOY BOY Y1278     -10.977 -80.581  68.688  1.00  0.00
ATOM   3158  BOZ BOZ Y1279     -37.904 -35.731  84.429  1.00  0.00
ATOM   3159  BPA BPA Y1280      58.770 -54.439  -5.207  1.00  0.00
ATOM   3160  BPB BPB Y1281     -30.245  59.456 -14.326  1.00  0.00
ATOM   3161  BPC BPC Y1282     -77.993 -13.743  10.450  1.00  0.00
ATOM   3162  BPD BPD Y1283     -11.625  46.629 -31.461  1.00  0.00
ATOM   3163  BPE BPE Y1284      70.238 -35.000  13.821  1.00  0.00
ATOM   3164  BPF BPF Y1285     -72.537  71.828  -8.004  1.00  0.00
ATOM   3165  BPG BPG Y1286     -57.571 -35.108  49.545  1.00  0.00
ATOM   3166  BPH BPH Y1287     -80.691 -31.759 -22.378  1.00  0.00
ATOM   3167  BPI BPI Y1288     -41.034  36.355  64.613  1.00  0.00
ATOM   3168  BPJ BPJ Y1289      54.647 -72.115 -80.833  1.00  0.00
ATOM   3169  BPK BPK Y1290     -73.979 -57.524  67.628  1.00  0.00
ATOM   3170  BPL BPL Y1291      70.668  13.402 -83.450  1.00  0.00
ATOM   3171  BPM BPM Y1292      23.070 -50.628  -6.999  1.00  0.00
ATOM   3172  BPN BPN Y1293     -80.572  78.149 -58.333  1.00  0.00
ATOM   3173  BPO BPO Y1294       9.908 -87.423 -56.061  1.00  0.00
ATOM   3174  BPP BPP Y1295       6.018  46.027  69.834  1.00  0.00
ATOM   3175  BPQ BPQ Y1296      14.793  59.932 -38.886  1.00  0.00
ATOM   3176  BPR BPR Y1297      83.638 -46.767  36.981  1.00  0.00
ATOM   3177  BPS BPS Y1298      46.394  58.793  -5.408  1.00  0.00
ATOM   3178  BPT BPT Y1299      27.376  22.544 -32.565  1.00  0.00
ATOM   3179  BPU BPU Y1300      -7.649  28.781 -84.692  1.00  0.00
ATOM   3180  BPV BPV Y1301      37.149  47.340 -70.922  1.00  0.00
ATOM   3181  BPW BPW Y1302     -36.272  60.068  84.347  1.00  0.00
ATOM   3182  BPX BPX Y1303     -79.810 -57.652 -31.097  1.00  0.00
ATOM   3183  BPY BPY Y1304     -13.122  31.257 -24.224  1.00  0.00
ATOM   3184  BPZ BPZ Y1305      73.438 -56.423  64.485  1.00  0.00
ATOM   3185  BQA BQA Y1306      38.547  53.243  11.045  1.00  0.00
ATOM   3186  BQB BQB Y1307      43.006  13.501 -62.270  1.00  0.00
ATOM   3187  BQC BQC Y1308      53.270  44.370  43.361  1.00  0.00
ATOM   3188  BQD BQD Y1309     -40.764 -80.675  -1.028  1.00  0.00
ATOM   3189  BQE BQE Y1310       8.252   0.146  34.147  1.00  0.00
ATOM   3190  BQF BQF Y1311     -21.536  24.451  40.897  1.00  0.00
ATOM   3191  BQG BQG Y1312     -25.777   7.234  71.126  1.00  0.00
ATOM   3192  BQH BQH Y1313      73.392  28.464  70.172  1.00  0.00
ATOM   3193  BQI BQI Y1314      -7.428  55.363 -75.870  1.00  0.00
ATOM   3194  BQJ BQJ Y1315     -16.131  72.382  70.856  1.00  0.00
ATOM   3195  BQK BQK Y1316      78.215  26.665 -43.947  1.00  0.00
ATOM   3196  BQL BQL Y1317      79.412 -49.824 -27.371  1.00  0.00
ATOM   3197  BQM BQM Y1318       6.198 -84.225 -20.033  1.00  0.00
ATOM   3198  BQN BQN Y1319     -67.884 -28.968  65.814  1.00  0.00
ATOM   3199  BQO BQO Y1320     -70.380  -8.344  86.545  1.00  0.00
ATOM   3200  BQP BQP Y1321      47.702  74.083  67.951  1.00  0.00
ATOM   3201  BQQ BQQ Y1322     -47.419  51.431  63.931  1.00  0.00
ATOM   3202  BQR BQR Y1323     -28.617 -44.086 -59.062  1.00  0.00
ATOM   3203  BQS BQS Y1324     -72.755  26.798  52.453  1.00  0.00
ATOM   3204  BQT BQT Y1325      40.196 -86.282  37.226  1.00  0.00
ATOM   3205  BQU BQU Y1326      61.002  40.337  73.054  1.00  0.00
ATOM   3206  BQV BQV Y1327      47.059  61.486 -74.659  1.00  0.00
ATOM   3207  BQW BQW Y1328     -75.920 -59.286  80.825  1.00  0.00
ATOM   3208  BQX BQX Y1329     -77.220 -33.743  42.488  1.00  0.00
ATOM   3209  BQY BQY Y1330     -81.620  -9.035 -32.398  1.00  0.00
ATOM   3210  BQZ BQZ Y1331      22.276 -23.789  47.928  1.00  0.00
ATOM   3211  BRA BRA Y1332     -76.733  68.365  32.386  1.00  0.00
ATOM   3212  BRB BRB Y1333     -77.430   0.412  29.077  1.00  0.00
ATOM   3213  BRC BRC Y1334     -70.965   3.618  74.597  1.00  0.00
ATOM   3214  BRD BRD Y1335      25.049  56.994 -81.997  1.00  0.00
ATOM   3215  BRE BRE Y1336      84.630 -15.320 -22.407  1.00  0.00
ATOM   3216  BRF BRF Y1337      48.014  25.297  73.408  1.00  0.00
ATOM   3217  BRG BRG Y1338     -22.512 -86.533  -8.117  1.00  0.00
ATOM   3218  BRH BRH Y1339     -61.718 -41.758 -29.695  1.00  0.00
ATOM   3219  BRI BRI Y1340      50.779  47.175  84.465  1.00  0.00
ATOM   3220  BRJ BRJ Y1341      84.199  32.439 -73.384  1.00  0.00
ATOM   3221  BRK BRK Y1342     -77.358 -86.453 -19.735  1.00  0.00
ATOM   3222  BRL BRL Y1343     -71.619  48.750 -27.747  1.00  0.00
ATOM   3223  BRM BRM Y1344      31.417 -34.739  66.087  1.00  0.00
ATOM   3224  BRN BRN Y1345      15.112 -20.364 -15.280  1.00  0.00
ATOM   3225  BRO BRO Y1346      60.317  18.384 -31.371  1.00  0.00
ATOM   3226  BRP BRP Y1347     -58.338   8.966 -12.549  1.00  0.00
ATOM   3227  BRQ BRQ Y1348      72.804  28.948  58.568  1.00  0.00
ATOM   3228  BRR BRR Y1349     -29.831  83.861 -58.030  1.00  0.00
ATOM   3229  BRS BRS Y1350      13.261 -51.986 -27.428  1.00  0.00
ATOM   3230  BRT BRT Y1351      69.357 -30.056  83.845  1.00  0.00
ATOM   3231  BRU BRU Y1352     -56.269  72.822   5.477  1.00  0.00
ATOM   3232  BRV BRV Y1353      31.641 -87.492  23.473  1.00  0.00
ATOM   3233  BRW BRW Y1354     -39.994 -75.705 -78.322  1.00  0.00
ATOM   3234  BRX BRX Y1355      59.986 -74.304 -59.102  1.00  0.00
ATOM   3235  BRY BRY Y1356      35.262 -65.737  24.916  1.00  0.00
ATOM   3236  BRZ BRZ Y1357      51.057   8.543 -23.604  1.00  0.00
ATOM   3237  BSA BSA Y1358       5.292  76.281  71.053  1.00  0.00
ATOM   3238  BSB BSB Y1359      11.048  23.087  12.591  1.00  0.00
ATOM   3239  BSC BSC Y1360      68.398  -6.804  21.478  1.00  0.00
ATOM   3240  BSD BSD Y1361      60.488  40.425  24.262  1.00  0.00
ATOM   3241  BSE BSE Y1362     -37.811 -43.495 -33.367  1.00  0.00
ATOM   3242  BSF BSF Y1363      26.928  53.959 -58.118  1.00  0.00
ATOM   3243  BSG BSG Y1364      54.982 -43.347 -21.468  1.00  0.00
ATOM   3244  BSH BSH Y1365       5.921  29.392 -26.310  1.00  0.00
ATOM   3245  BSI BSI Y1366      74.883  33.626  36.815  1.00  0.00
ATOM   3246  BSJ BSJ Y1367     -65.433  65.295  50.209  1.00  0.00
ATOM   3247  BSK BSK Y1368      84.091  73.222  22.173  1.00  0.00
ATOM   3248  BSL BSL Y1369     -72.656   3.757  -0.876  1.00  0.00
ATOM   3249  BSM BSM Y1370      10.548  -4.198 -61.490  1.00  0.00
ATOM   3250  BSN BSN Y1371      34.775  84.098 -72.751  1.00  0.00
ATOM   3251  BSO BSO Y1372      82.169   6.352  29.260  1.00  0.00
ATOM   3252  BSP BSP Y1373       0.264  28.655 -45.122  1.00  0.00
ATOM   3253  BSQ BSQ Y1374      42.674  82.593   5.426  1.00  0.00
ATOM   3254  BSR BSR Y1375     -63.502 -17.560  28.437  1.00  0.00
ATOM   3255  BSS BSS Y1376     -75.606  20.701  18.974  1.00  0.00
ATOM   3256  BST BST Y1377      18.860 -35.783 -66.918  1.00  0.00
ATOM   3257  BSU BSU Y1378     -34.479  70.210   7.130  1.00  0.00
ATOM   3258  BSV BSV Y1379      35.254 -79.031 -48.851  1.00  0.00
ATOM   3259  BSW BSW Y1380     -79.255 -87.029  63.061  1.00  0.00
ATOM   3260  BSX BSX Y1381     -79.094  54.682  -1.437  1.00  0.00
ATOM   3261  BSY BSY Y1382     -72.744 -11.010 -18.364  1.00  0.00
ATOM   3262  BSZ BSZ Y1383     -15.357   3.701  37.628  1.00  0.00
ATOM   3263  BTA BTA Y1384       4.831  15.974 -56.637  1.00  0.00
ATOM   3264  BTB BTB Y1385     -39.495  68.742 -26.598  1.00  0.00
ATOM   3265  BTC BTC Y1386     -23.473 -20.832 -30.324  1.00  0.00
ATOM   3266  BTD BTD Y1387      73.661  77.906 -57.490  1.00  0.00
ATOM   3267  BTE BTE Y1388      30.365 -78.519 -22.420  1.00  0.00
ATOM   3268  BTF BTF Y1389      30.464  -0.777 -22.621  1.00  0.00
ATOM   3269  BTG BTG Y1390      14.769 -79.187  55.708  1.00  0.00
ATOM   3270  BTH BTH Y1391      85.851  15.928  41.795  1.00  0.00
ATOM   3271  BTI BTI Y1392      73.140  79.621 -24.659  1.00  0.00
ATOM   3272  BTJ BTJ Y1393     -55.624 -21.437  82.429  1.00  0.00
ATOM   3273  BTK BTK Y1394     -31.696 -47.749 -75.768  1.00  0.00
ATOM   3274  BTL BTL Y1395      73.179 -81.168  40.427  1.00  0.00
ATOM   3275  BTM BTM Y1396     -41.650 -53.966 -17.903  1.00  0.00
ATOM   3276  BTN BTN Y1397      77.739  -8.911 -65.563  1.00  0.00
ATOM   3277  BTO BTO Y1398      65.563  17.278  50.973  1.00  0.00
ATOM   3278  BTP BTP Y1399     -65.855 -71.852 -76.512  1.00  0.00
ATOM   3279  BTQ BTQ Y1400       2.252 -61.500  49.239  1.00  0.00
ATOM   3280  BTR BTR Y1401      83.427 -48.552 -51.053  1.00  0.00
ATOM   3281  BTS BTS Y1402      23.356 -42.345 -26.141  1.00  0.00
ATOM   3282  BTT BTT Y1403     -85.423  64.134 -73.231  1.00  0.00
ATOM   3283  BTU BTU Y1404     -14.644   8.372 -80.448  1.00  0.00
ATOM   3284  BTV BTV Y1405       6.639  39.326 -78.456  1.00  0.00
ATOM   3285  BTW BTW Y1406      36.124  83.481 -54.611  1.00  0.00
ATOM   3286  BTX BTX Y1407      73.231  80.992 -81.712  1.00  0.00
ATOM   3287  BTY BTY Y1408      70.703  81.749  -3.657  1.00  0.00
ATOM   3288  BTZ BTZ Y1409      36.324  58.175 -37.474  1.00  0.00
ATOM   3289  BUA BUA Y1410      88.871  75.276 -36.667  1.00  0.00
ATOM   3290  BUB BUB Y1411      -2.287  83.773  78.483  1.00  0.00
ATOM   3291  BUC BUC Y1412      50.435 -49.612  56.875  1.00  0.00
ATOM   3292  BUD BUD Y1413      27.756  73.692 -64.527  1.00  0.00
ATOM   3293  BUE BUE Y1414      77.619  30.486 -27.232  1.00  0.00
ATOM   3294  BUF BUF Y1415     -22.595 -90.361  81.370  1.00  0.00
ATOM   3295  BUG BUG Y1416     -37.782 -27.303  15.148  1.00  0.00
ATOM   3296  BUH BUH Y1417     -23.314 -14.609 -49.089  1.00  0.00
ATOM   3297  BUI BUI Y1418     -48.243  -7.092  83.327  1.00  0.00
ATOM   3298  BUJ BUJ Y1419     -57.278  -7.803 -86.179  1.00  0.00
ATOM   3299  BUK BUK Y1420     -15.687  26.910 -57.430  1.00  0.00
ATOM   3300  BUL BUL Y1421      -2.683 -84.453 -77.015  1.00  0.00
ATOM   3301  BUM BUM Y1422     -28.341 -34.923 -44.580  1.00  0.00
ATOM   3302  BUN BUN Y1423      54.136  64.039  15.408  1.00  0.00
ATOM   3303  BUO BUO Y1424      30.293 -87.607  64.915  1.00  0.00
ATOM   3304  BUP BUP Y1425      84.096  41.413  22.916  1.00  0.00
ATOM   3305  BUQ BUQ Y1426      38.756 -10.127  30.857  1.00  0.00
ATOM   3306  BUR BUR Y1427      -7.220  67.283 -48.344  1.00  0.00
ATOM   3307  BUS BUS Y1428     -51.993 -14.718 -13.745  1.00  0.00
ATOM   3308  BUT BUT Y1429      -1.219  77.110  -8.460  1.00  0.00
ATOM   3309  BUU BUU Y1430     -84.920 -11.033  35.204  1.00  0.00
ATOM   3310  BUV BUV Y1431     -22.937  36.538  67.973  1.00  0.00
ATOM   3311  BUW BUW Y1432     -73.816 -83.712  37.034  1.00  0.00
ATOM   3312  BUX BUX Y1433     -26.341 -19.301  82.358  1.00  0.00
ATOM   3313  BUY BUY Y1434      35.158 -70.845  -3.041  1.00  0.00
ATOM   3314  BUZ BUZ Y1435      -3.314  -3.335  83.057  1.00  0.00
ATOM   3315  BVA BVA Y1436      -6.388 -77.730 -13.630  1.00  0.00
ATOM   3316  BVB BVB Y1437      71.374  16.643  34.612  1.00  0.00
ATOM   3317  BVC BVC Y1438      12.720 -29.463 -52.975  1.00  0.00
ATOM   3318  BVD BVD Y1439     -50.120   0.428  30.373  1.00  0.00
ATOM   3319  BVE BVE Y1440     -16.182 -36.376   6.164  1.00  0.00
ATOM   3320  BVF BVF Y1441      21.008 -49.987 -47.463  1.00  0.00
ATOM   3321  BVG BVG Y1442      87.158  35.585 -49.204  1.00  0.00
ATOM   3322  BVH BVH Y1443     -57.747 -81.043  31.871  1.00  0.00
ATOM   3323  BVI BVI Y1444      33.404  65.821  10.921  1.00  0.00
ATOM   3324  BVJ BVJ Y1445      74.512  72.486   7.468  1.00  0.00
ATOM   3325  BVK BVK Y1446     -34.916  26.198 -38.428  1.00  0.00
ATOM   3326  BVL BVL Y1447      84.789 -37.652   0.476  1.00  0.00
ATOM   3327  BVM BVM Y1448      54.978  83.811 -66.607  1.00  0.00
ATOM   3328  BVN BVN Y1449      45.943 -45.847  82.259  1.00  0.00
ATOM   3329  BVO BVO Y1450     -64.703  75.936 -71.113  1.00  0.00
ATOM   3330  BVP BVP Y1451       2.778  72.960  88.968  1.00  0.00
ATOM   3331  BVQ BVQ Y1452      67.584 -20.601   1.898  1.00  0.00
ATOM   3332  BVR BVR Y1453      48.728 -15.618 -46.189  1.00  0.00
ATOM   3333  BVS BVS Y1454      11.157  78.045 -51.540  1.00  0.00
ATOM   3334  BVT BVT Y1455      30.674  -3.765  17.479  1.00  0.00
ATOM   3335  BVU BVU Y1456       9.306  61.881   4.245  1.00  0.00
ATOM   3336  BVV BVV Y1457      17.327  83.218 -72.122  1.00  0.00
ATOM   3337  BVW BVW Y1458      74.464 -32.514  43.194  1.00  0.00
ATOM   3338  BVX BVX Y1459      84.540 -54.229  81.750  1.00  0.00
ATOM   3339  BVY BVY Y1460     -79.946  79.210  53.577  1.00  0.00
ATOM   3340  BVZ BVZ Y1461     -14.904 -77.585  81.282  1.00  0.00
ATOM   3341  BWA BWA Y1462       4.659  31.458  -7.096  1.00  0.00
ATOM   3342  BWB BWB Y1463      55.084  56.435  68.652  1.00  0.00
ATOM   3343  BWC BWC Y1464      82.363 -10.904 -44.661  1.00  0.00
ATOM   3344  BWD BWD Y1465      24.463  67.390  87.756  1.00  0.00
ATOM   3345  BWE BWE Y1466      59.938  33.732 -27.027  1.00  0.00
ATOM   3346  BWF BWF Y1467      43.468  -3.664   5.677  1.00  0.00
ATOM   3347  BWG BWG Y1468      57.217 -85.674  25.675  1.00  0.00
ATOM   3348  BWH BWH Y1469     -14.377  20.741 -47.512  1.00  0.00
ATOM   3349  BWI BWI Y1470      74.877 -40.836 -48.707  1.00  0.00
ATOM   3350  BWJ BWJ Y1471      41.633  26.050  51.876  1.00  0.00
ATOM   3351  BWK BWK Y1472     -17.288  13.332 -59.995  1.00  0.00
ATOM   3352  BWL BWL Y1473      25.030  12.491   9.747  1.00  0.00
ATOM   3353  BWM BWM Y1474      67.675 -13.428  88.268  1.00  0.00
ATOM   3354  BWN BWN Y1475      35.480 -24.132 -31.315  1.00  0.00
ATOM   3355  BWO BWO Y1476     -29.305 -78.949  25.929  1.00  0.00
ATOM   3356  BWP BWP Y1477     -58.234  -1.349  86.935  1.00  0.00
ATOM   3357  BWQ BWQ Y1478     -69.174  78.504 -26.708  1.00  0.00
ATOM   3358  BWR BWR Y1479      50.467  75.492 -59.350  1.00  0.00
ATOM   3359  BWS BWS Y1480      13.969   3.848 -11.656  1.00  0.00
ATOM   3360  BWT BWT Y1481      33.750  59.975 -19.168  1.00  0.00
ATOM   3361  BWU BWU Y1482     -78.262  24.964  76.752  1.00  0.00
ATOM   3362  BWV BWV Y1483      15.140  76.416  80.800  1.00  0.00
ATOM   3363  BWW BWW Y1484     -48.289 -34.979  68.851  1.00  0.00
ATOM   3364  BWX BWX Y1485      83.438  65.472 -12.716  1.00  0.00
ATOM   3365  BWY BWY Y1486     -82.806   3.390  47.165  1.00  0.00
ATOM   3366  BWZ BWZ Y1487     -71.429  14.644  41.798  1.00  0.00
ATOM   3367  BXA BXA Y1488     -66.994  64.183 -82.431  1.00  0.00
ATOM   3368  BXB BXB Y1489      60.015  41.111   4.656  1.00  0.00
ATOM   3369  BXC BXC Y1490     -20.612  18.315  26.629  1.00  0.00
ATOM   3370  BXD BXD Y1491     -82.173 -87.559  11.387  1.00  0.00
ATOM   3371  BXE BXE Y1492      89.015  29.774  55.052  1.00  0.00
ATOM   3372  BXF BXF Y1493     -15.658 -16.872 -14.720  1.00  0.00
ATOM   3373  BXG BXG Y1494      82.565  61.045  12.213  1.00  0.00
ATOM   3374  BXH BXH Y1495     -55.931 -64.590 -19.536  1.00  0.00
ATOM   3375  BXI BXI Y1496      65.879  55.987  25.727  1.00  0.00
ATOM   3376  BXJ BXJ Y1497     -63.499  77.610  55.240  1.00  0.00
ATOM   3377  BXK BXK Y1498      55.274  83.553 -12.120  1.00  0.00
ATOM   3378  BXL BXL Y1499     -24.844  44.526  11.219  1.00  0.00
ATOM   3379  BXM BXM Y1500      84.867 -26.356  13.032  1.00  0.00
ATOM   3380  BXN BXN Y1501      56.420 -29.133  57.085  1.00  0.00
ATOM   3381  BXO BXO Y1502     -51.940  45.280  -5.629  1.00  0.00
ATOM   3382  BXP BXP Y1503      46.108 -65.979  12.896  1.00  0.00
ATOM   3383  BXQ BXQ Y1504     -63.342 -69.261  47.627  1.00  0.00
ATOM   3384  BXR BXR Y1505     -19.832 -41.048  73.091  1.00  0.00
ATOM   3385  BXS BXS Y1506      90.442 -81.939 -43.691  1.00  0.00
ATOM   3386  BXT BXT Y1507      -1.010 -57.369 -23.490  1.00  0.00
ATOM   3387  BXU BXU Y1508      39.300 -11.869 -64.822  1.00  0.00
ATOM   3388  BXV BXV Y1509      88.591  18.412  83.308  1.00  0.00
ATOM   3389  BXW BXW Y1510     -29.658  83.495  29.759  1.00  0.00
ATOM   3390  BXX BXX Y1511     -61.052  71.746  24.491  1.00  0.00
ATOM   3391  BXY BXY Y1512     -28.928  -2.356 -63.291  1.00  0.00
ATOM   3392  BXZ BXZ Y1513      -4.965  78.335  42.133  1.00  0.00
ATOM   3393  BYA BYA Y1514     -63.025 -34.627  88.171  1.00  0.00
ATOM   3394  BYB BYB Y1515      84.262 -17.954  52.910  1.00  0.00
ATOM   3395  BYC BYC Y1516      35.423  34.696 -49.680  1.00  0.00
ATOM   3396  BYD BYD Y1517     -67.563 -48.340 -49.764  1.00  0.00
ATOM   3397  BYE BYE Y1518     -81.358 -11.157 -76.686  1.00  0.00
ATOM   3398  BYF BYF Y1519     -56.689  53.701 -29.666  1.00  0.00
ATOM   3399  BYG BYG Y1520      50.315  12.387  50.333  1.00  0.00
ATOM   3400  BYH BYH Y1521      -9.017 -83.126   2.100  1.00  0.00
ATOM   3401  BYI BYI Y1522      60.783  12.644  86.963  1.00  0.00
ATOM   3402  BYJ BYJ Y1523      88.014  81.134 -22.070  1.00  0.00
ATOM   3403  BYK BYK Y1524      21.871 -48.256  36.451  1.00  0.00
ATOM   3404  BYL BYL Y1525      68.422 -83.664 -45.371  1.00  0.00
ATOM   3405  BYM BYM Y1526     -67.515 -33.565 -74.605  1.00  0.00
ATOM   3406  BYN BYN Y1527      88.847  13.427 -83.381  1.00  0.00
ATOM   3407  BYO BYO Y1528     -15.774 -29.351  46.288  1.00  0.00
ATOM   3408  BYP BYP Y1529     -55.045 -16.044   7.671  1.00  0.00
ATOM   3409  BYQ BYQ Y1530     -38.313 -66.023   9.889  1.00  0.00
ATOM   3410  BYR BYR Y1531      79.403   8.182 -54.719  1.00  0.00
ATOM   3411  BYS BYS Y1532     -40.625 -29.372 -40.859  1.00  0.00
ATOM   3412  BYT BYT Y1533     -82.436 -45.786  88.200  1.00  0.00
ATOM   3413  BYU BYU Y1534      46.150 -89.708  54.214  1.00  0.00
ATOM   3414  BYV BYV Y1535     -64.282  36.957  47.358  1.00  0.00
ATOM   3415  BYW BYW Y1536     -41.445  15.287  54.657  1.00  0.00
ATOM   3416  BYX BYX Y1537     -59.507  43.484  66.227  1.00  0.00
ATOM   3417  BYY BYY Y1538      44.116  36.143  63.362  1.00  0.00
ATOM   3418  BYZ BYZ Y1539      59.488   9.930  29.954  1.00  0.00
ATOM   3419  BZA BZA Y1540      52.902  60.190  51.378  1.00  0.00
ATOM   3420  BZB BZB Y1541       9.458 -19.702  88.244  1.00  0.00
ATOM   3421  BZC BZC Y1542      50.294  70.205 -20.458  1.00  0.00
ATOM   3422  BZD BZD Y1543     -80.518  37.133 -62.017  1.00  0.00
ATOM   3423  BZE BZE Y1544      77.522  81.329  75.109  1.00  0.00
ATOM   3424  BZF BZF Y1545     -36.761 -59.628 -62.897  1.00  0.00
ATOM   3425  BZG BZG Y1546     -22.046 -68.029  18.260  1.00  0.00
ATOM   3426  BZH BZH Y1547      -7.295 -14.672  69.965  1.00  0.00
ATOM   3427  BZI BZI Y1548     -44.305  39.627 -25.797  1.00  0.00
ATOM   3428  BZJ BZJ Y1549     -71.781  77.694   1.475  1.00  0.00
ATOM   3429  BZK BZK Y1550      -6.668   8.765  57.493  1.00  0.00
ATOM   3430  BZL BZL Y1551       5.101 -31.426   4.528  1.00  0.00
ATOM   3431  BZM BZM Y1552      -7.107 -82.344 -35.581  1.00  0.00
ATOM   3432  BZN BZN Y1553      70.887 -34.145  65.216  1.00  0.00
ATOM   3433  BZO BZO Y1554      13.018 -38.394  84.944  1.00  0.00
ATOM   3434  BZP BZP Y1555     -17.445 -82.598 -78.668  1.00  0.00
ATOM   3435  BZQ BZQ Y1556       0.027  -4.368  61.519  1.00  0.00
ATOM   3436  BZR BZR Y1557     -77.740 -77.650  18.349  1.00  0.00
ATOM   3437  BZS BZS Y1558      87.475 -44.582 -79.757  1.00  0.00
ATOM   3438  BZT BZT Y1559     -56.364  74.605 -17.749  1.00  0.00
ATOM   3439  BZU BZU Y1560     -14.696 -72.859  54.164  1.00  0.00
ATOM   3440  BZV BZV Y1561     -28.095 -47.710  32.174  1.00  0.00
ATOM   3441  BZW BZW Y1562      -5.169 -89.506  67.783  1.00  0.00
ATOM   3442  BZX BZX Y1563      19.412  49.500  27.096  1.00  0.00
ATOM   3443  BZY BZY Y1564      -9.681 -68.638  12.781  1.00  0.00
ATOM   3444  BZZ BZZ Y1565      17.248 -56.979  15.551  1.00  0.00
ATOM   3445  CAA CAA Y1566      51.430  64.660  86.876  1.00  0.00
ATOM   3446  CAB CAB Y1567      45.476   7.609  -6.381  1.00  0.00
ATOM   3447  CAC CAC Y1568       1.149  36.810  84.877  1.00  0.00
ATOM   3448  CAD CAD Y1569      78.407  47.306 -86.284  1.00  0.00
ATOM   3449  CAE CAE Y1570      29.852 -82.676  79.379  1.00  0.00
ATOM   3450  CAF CAF Y1571     -85.019 -60.312  60.574  1.00  0.00
ATOM   3451  CAG CAG Y1572      64.438 -52.595  80.415  1.00  0.00
ATOM   3452  CAH CAH Y1573     -71.901  79.144  86.177  1.00  0.00
ATOM   3453  CAI CAI Y1574      27.807  15.573 -43.833  1.00  0.00
ATOM   3454  CAJ CAJ Y1575     -12.046  33.258 -68.616  1.00  0.00
ATOM   3455  CAK CAK Y1576      14.495 -39.633 -84.751  1.00  0.00
ATOM   3456  CAL CAL Y1577     -73.850 -58.335  51.283  1.00  0.00
ATOM   3457  CAM CAM Y1578     -58.505  83.043  88.870  1.00  0.00
ATOM   3458  CAN CAN Y1579     -47.838 -47.827 -47.253  1.00  0.00
ATOM   3459  CAO CAO Y1580      45.832 -63.466  63.746  1.00  0.00
ATOM   3460  CAP CAP Y1581     -79.806  60.845  61.451  1.00  0.00
ATOM   3461  CAQ CAQ Y1582     -74.292 -14.963  49.860  1.00  0.00
ATOM   3462  CAR CAR Y1583     -69.843 -41.989  81.371  1.00  0.00
ATOM   3463  CAS CAS Y1584     -75.405 -69.443  -5.164  1.00  0.00
ATOM   3464  CAT CAT Y1585     -10.186   4.330 -41.080  1.00  0.00
ATOM   3465  CAU CAU Y1586     -58.011  52.015  53.765  1.00  0.00
ATOM   3466  CAV CAV Y1587     -32.591 -17.647 -21.978  1.00  0.00
ATOM   3467  CAW CAW Y1588      32.162  82.491  78.283  1.00  0.00
ATOM   3468  CAX CAX Y1589      27.354 -12.739 -85.660  1.00  0.00
ATOM   3469  CAY CAY Y1590     -22.257 -64.587 -12.797  1.00  0.00
ATOM   3470  CAZ CAZ Y1591     -36.420 -73.480  42.818  1.00  0.00
ATOM   3471  CBA CBA Y1592     -39.012  80.175 -71.254  1.00  0.00
ATOM   3472  CBB CBB Y1593      73.617  22.143 -55.534  1.00  0.00
ATOM   3473  CBC CBC Y1594       8.974  41.112   9.247  1.00  0.00
ATOM   3474  CBD CBD Y1595      87.433  17.907 -35.817  1.00  0.00
ATOM   3475  CBE CBE Y1596      -5.185  82.820 -75.447  1.00  0.00
ATOM   3476  CBF CBF Y1597      89.091 -19.831  -0.433  1.00  0.00
ATOM   3477  CBG CBG Y1598     -17.802  27.250   9.031  1.00  0.00
ATOM   3478  CBH CBH Y1599      -4.956  48.639 -46.658  1.00  0.00
ATOM   3479  CBI CBI Y1600     -83.026  32.931 -79.468  1.00  0.00
ATOM   3480  CBJ CBJ Y1601      16.438  59.436  75.299  1.00  0.00
ATOM   3481  CBK CBK Y1602      11.855  83.378  62.791  1.00  0.00
ATOM   3482  CBL CBL Y1603      -4.120 -23.696 -17.192  1.00  0.00
ATOM   3483  CBM CBM Y1604     -49.201  77.287  47.650  1.00  0.00
ATOM   3484  CBN CBN Y1605     -79.983  41.064  56.330  1.00  0.00
ATOM   3485  CBO CBO Y1606      38.311 -28.620   2.270  1.00  0.00
ATOM   3486  CBP CBP Y1607      27.326  47.453  72.860  1.00  0.00
ATOM   3487  CBQ CBQ Y1608     -80.525  17.277   4.248  1.00  0.00
ATOM   3488  CBR CBR Y1609      86.550  48.745  -8.479  1.00  0.00
ATOM   3489  CBS CBS Y1610      12.223 -81.508 -80.432  1.00  0.00
ATOM   3490  CBT CBT Y1611     -80.013 -25.485 -78.585  1.00  0.00
ATOM   3491  CBU CBU Y1612      59.176  -4.568  28.675  1.00  0.00
ATOM   3492  CBV CBV Y1613      83.057 -45.921  17.825  1.00  0.00
ATOM   3493  CBW CBW Y1614      51.759  76.128  48.013  1.00  0.00
ATOM   3494  CBX CBX Y1615     -78.643  70.621 -22.197  1.00  0.00
ATOM   3495  CBY CBY Y1616     -79.468 -70.268 -19.986  1.00  0.00
ATOM   3496  CBZ CBZ Y1617      65.655  77.857  65.923  1.00  0.00
ATOM   3497  CCA CCA Y1618      10.362 -66.529 -16.797  1.00  0.00
ATOM   3498  CCB CCB Y1619      38.798  76.581 -85.845  1.00  0.00
ATOM   3499  CCC CCC Y1620      85.615 -80.568  -4.132  1.00  0.00
ATOM   3500  CCD CCD Y1621     -69.243  83.326 -10.942  1.00  0.00
ATOM   3501  CCE CCE Y1622      49.495  30.377 -18.997  1.00  0.00
ATOM   3502  CCF CCF Y1623      57.726  27.321  50.349  1.00  0.00
ATOM   3503  CCG CCG Y1624      51.054 -70.167  53.113  1.00  0.00
ATOM   3504  CCH CCH Y1625     -85.314 -64.255 -62.743  1.00  0.00
ATOM   3505  CCI CCI Y1626      35.579  34.023 -37.429  1.00  0.00
ATOM   3506  CCJ CCJ Y1627      36.551 -16.614  50.813  1.00  0.00
ATOM   3507  CCK CCK Y1628      25.322  74.634  24.214  1.00  0.00
ATOM   3508  CCL CCL Y1629     -82.884  51.358  25.281  1.00  0.00
ATOM   3509  CCM CCM Y1630     -14.451  51.338  70.209  1.00  0.00
ATOM   3510  CCN CCN Y1631      67.874 -69.472  48.220  1.00  0.00
ATOM   3511  CCO CCO Y1632      39.914  62.733  28.674  1.00  0.00
ATOM   3512  CCP CCP Y1633     -63.399  62.109 -51.730  1.00  0.00
ATOM   3513  CCQ CCQ Y1634      45.885  36.374 -72.929  1.00  0.00
ATOM   3514  CCR CCR Y1635     -44.636 -62.706  36.873  1.00  0.00
ATOM   3515  CCS CCS Y1636     -83.612 -73.573  76.748  1.00  0.00
ATOM   3516  CCT CCT Y1637      -4.509  -9.222 -13.897  1.00  0.00
ATOM   3517  CCU CCU Y1638      -9.954  50.957 -18.291  1.00  0.00
ATOM   3518  CCV CCV Y1639     -84.153  22.223  34.955  1.00  0.00
ATOM   3519  CCW CCW Y1640      81.100  36.846  -4.791  1.00  0.00
ATOM   3520  CCX CCX Y1641      39.630 -77.072 -31.334  1.00  0.00
ATOM   3521  CCY CCY Y1642     -15.614  37.745  80.416  1.00  0.00
ATOM   3522  CCZ CCZ Y1643      54.154 -58.346 -58.060  1.00  0.00
ATOM   3523  CDA CDA Y1644      28.703 -28.774  86.363  1.00  0.00
ATOM   3524  CDB CDB Y1645     -24.241  80.347  18.968  1.00  0.00
ATOM   3525  CDC CDC Y1646      79.204 -33.436 -15.097  1.00  0.00
ATOM   3526  CDD CDD Y1647      86.301 -28.949 -50.376  1.00  0.00
ATOM   3527  CDE CDE Y1648     -27.434 -87.495 -63.230  1.00  0.00
ATOM   3528  CDF CDF Y1649     -79.386 -41.624 -15.284  1.00  0.00
ATOM   3529  CDG CDG Y1650      75.058  49.060  61.999  1.00  0.00
ATOM   3530  CDH CDH Y1651     -52.897  23.357  49.187  1.00  0.00
ATOM   3531  CDI CDI Y1652      44.746 -71.544  80.031  1.00  0.00
ATOM   3532  CDJ CDJ Y1653      18.648 -20.681 -79.345  1.00  0.00
ATOM   3533  CDK CDK Y1654      82.847 -27.875  71.703  1.00  0.00
ATOM   3534  CDL CDL Y1655      68.177  83.317   9.201  1.00  0.00
ATOM   3535  CDM CDM Y1656      63.490  22.171  72.162  1.00  0.00
ATOM   3536  CDN CDN Y1657     -28.147  10.344 -42.585  1.00  0.00
ATOM   3537  CDO CDO Y1658     -49.582  11.939   1.348  1.00  0.00
ATOM   3538  CDP CDP Y1659      70.118 -42.837 -80.216  1.00  0.00
ATOM   3539  CDQ CDQ Y1660      50.290  85.537 -52.214  1.00  0.00
ATOM   3540  CDR CDR Y1661     -40.842  46.605 -10.815  1.00  0.00
ATOM   3541  CDS CDS Y1662     -80.950  70.406  76.587  1.00  0.00
ATOM   3542  CDT CDT Y1663      82.897  65.864 -48.091  1.00  0.00
ATOM   3543  CDU CDU Y1664       6.795  65.405 -17.938  1.00  0.00
ATOM   3544  CDV CDV Y1665      85.100  79.950  57.986  1.00  0.00
ATOM   3545  CDW CDW Y1666     -76.674   7.474 -84.720  1.00  0.00
ATOM   3546  CDX CDX Y1667      53.275 -87.360 -41.236  1.00  0.00
ATOM   3547  CDY CDY Y1668       2.026  -5.806 -82.357  1.00  0.00
ATOM   3548  CDZ CDZ Y1669     -76.965 -39.863 -41.141  1.00  0.00
ATOM   3549  CEA CEA Y1670     -60.076  18.107  82.118  1.00  0.00
ATOM   3550  CEB CEB Y1671     -76.384  82.006 -39.209  1.00  0.00
ATOM   3551  CEC CEC Y1672     -49.344  -6.184 -78.425  1.00  0.00
ATOM   3552  CED CED Y1673     -34.375  76.902 -11.989  1.00  0.00
ATOM   3553  CEE CEE Y1674     -15.105  -0.352 -68.394  1.00  0.00
ATOM   3554  CEF CEF Y1675      66.018  24.236  87.039  1.00  0.00
ATOM   3555  CEG CEG Y1676      12.930  -9.374 -27.579  1.00  0.00
ATOM   3556  CEH CEH Y1677     -19.797 -44.108 -30.726  1.00  0.00
ATOM   3557  CEI CEI Y1678      65.734  65.482  -2.579  1.00  0.00
ATOM   3558  CEJ CEJ Y1679     -59.531 -87.504   4.738  1.00  0.00
ATOM   3559  CEK CEK Y1680      -0.368 -45.218  85.375  1.00  0.00
ATOM   3560  CEL CEL Y1681       6.446  79.436 -82.037  1.00  0.00
ATOM   3561  CEM CEM Y1682      87.655  42.006 -21.222  1.00  0.00
ATOM   3562  CEN CEN Y1683     -74.412 -35.281 -57.503  1.00  0.00
ATOM   3563  CEO CEO Y1684      15.354   8.768  50.110  1.00  0.00
ATOM   3564  CEP CEP Y1685     -34.544  81.764  82.373  1.00  0.00
ATOM   3565  CEQ CEQ Y1686       7.834  63.477 -59.836  1.00  0.00
ATOM   3566  CER CER Y1687      19.293  40.037  85.544  1.00  0.00
ATOM   3567  CES CES Y1688     -51.621 -25.626 -69.160  1.00  0.00
ATOM   3568  CET CET Y1689      30.552 -71.341  88.976  1.00  0.00
ATOM   3569  CEU CEU Y1690      27.504  21.938 -85.953  1.00  0.00
ATOM   3570  CEV CEV Y1691      32.316 -31.361 -13.781  1.00  0.00
ATOM   3571  CEW CEW Y1692     -79.604  52.620 -61.440  1.00  0.00
ATOM   3572  CEX CEX Y1693       7.665 -81.544  77.624  1.00  0.00
ATOM   3573  CEY CEY Y1694      86.294  62.004 -82.799  1.00  0.00
ATOM   3574  CEZ CEZ Y1695      16.577 -47.615  21.607  1.00  0.00
ATOM   3575  CFA CFA Y1696     -76.990 -83.944 -81.601  1.00  0.00
ATOM   3576  CFB CFB Y1697      -9.184 -58.588  80.127  1.00  0.00
ATOM   3577  CFC CFC Y1698     -47.060 -57.234 -30.349  1.00  0.00
ATOM   3578  CFD CFD Y1699     -62.566  21.195 -83.107  1.00  0.00
ATOM   3579  CFE CFE Y1700      21.058  37.569 -70.172  1.00  0.00
ATOM   3580  CFF CFF Y1701       0.716 -71.375  64.189  1.00  0.00
ATOM   3581  CFG CFG Y1702      67.608  27.307 -78.800  1.00  0.00
ATOM   3582  CFH CFH Y1703      15.111  -7.821  53.307  1.00  0.00
ATOM   3583  CFI CFI Y1704      64.003 -88.151  42.530  1.00  0.00
ATOM   3584  CFJ CFJ Y1705     -85.291 -73.337 -32.253  1.00  0.00
ATOM   3585  CFK CFK Y1706       2.776  50.856  85.740  1.00  0.00
ATOM   3586  CFL CFL Y1707      -0.444   1.455  41.370  1.00  0.00
ATOM   3587  CFM CFM Y1708      63.895   4.347 -38.617  1.00  0.00
ATOM   3588  CFN CFN Y1709     -48.518 -44.323 -26.128  1.00  0.00
ATOM   3589  CFO CFO Y1710      70.905 -59.554 -49.444  1.00  0.00
ATOM   3590  CFP CFP Y1711     -50.064  31.551  56.685  1.00  0.00
ATOM   3591  CFQ CFQ Y1712     -74.333  67.543 -33.390  1.00  0.00
ATOM   3592  CFR CFR Y1713      -8.037 -74.668 -86.799  1.00  0.00
ATOM   3593  CFS CFS Y1714     -21.573 -28.005  19.568  1.00  0.00
ATOM   3594  CFT CFT Y1715     -51.766  77.626 -51.401  1.00  0.00
ATOM   3595  CFU CFU Y1716      60.647  -5.779  79.215  1.00  0.00
ATOM   3596  CFV CFV Y1717      86.022  35.299  67.433  1.00  0.00
ATOM   3597  CFW CFW Y1718      24.450 -14.119  33.589  1.00  0.00
ATOM   3598  CFX CFX Y1719      32.117 -15.816 -49.039  1.00  0.00
ATOM   3599  CFY CFY Y1720       3.057  43.123 -66.239  1.00  0.00
ATOM   3600  CFZ CFZ Y1721      46.130 -81.332 -71.555  1.00  0.00
ATOM   3601  CGA CGA Y1722     -55.640  31.548 -38.998  1.00  0.00
ATOM   3602  CGB CGB Y1723      52.529 -75.574   5.129  1.00  0.00
ATOM   3603  CGC CGC Y1724      86.253   9.178 -25.488  1.00  0.00
ATOM   3604  CGD CGD Y1725     -20.796  76.992 -67.406  1.00  0.00
ATOM   3605  CGE CGE Y1726     -11.233  -7.231 -57.089  1.00  0.00
ATOM   3606  CGF CGF Y1727      13.031  81.614  10.578  1.00  0.00
ATOM   3607  CGG CGG Y1728      36.128  63.671  85.491  1.00  0.00
ATOM   3608  CGH CGH Y1729     -78.126 -26.021  -4.039  1.00  0.00
ATOM   3609  CGI CGI Y1730     -22.972  -5.919 -29.636  1.00  0.00
ATOM   3610  CGJ CGJ Y1731       9.576 -46.964   6.930  1.00  0.00
ATOM   3611  CGK CGK Y1732      42.838 -23.803 -84.214  1.00  0.00
ATOM   3612  CGL CGL Y1733      24.446 -13.338 -37.278  1.00  0.00
ATOM   3613  CGM CGM Y1734     -80.317 -15.628 -64.627  1.00  0.00
ATOM   3614  CGN CGN Y1735      86.962 -32.886  55.221  1.00  0.00
ATOM   3615  CGO CGO Y1736      64.806  73.182  77.896  1.00  0.00
ATOM   3616  CGP CGP Y1737       8.238  47.883 -18.989  1.00  0.00
ATOM   3617  CGQ CGQ Y1738     -63.442  35.709 -56.017  1.00  0.00
ATOM   3618  CGR CGR Y1739      45.752   6.396  20.840  1.00  0.00
ATOM   3619  CGS CGS Y1740      85.496  47.670  46.242  1.00  0.00
ATOM   3620  CGT CGT Y1741      70.934  46.068  85.860  1.00  0.00
ATOM   3621  CGU CGU Y1742     -26.724  27.084  23.788  1.00  0.00
ATOM   3622  CGV CGV Y1743      66.731 -45.664  40.291  1.00  0.00
ATOM   3623  CGW CGW Y1744     -83.951 -32.777  57.705  1.00  0.00
ATOM   3624  CGX CGX Y1745      76.094  72.652  87.518  1.00  0.00
ATOM   3625  CGY CGY Y1746      86.062 -80.078 -24.082  1.00  0.00
ATOM   3626  CGZ CGZ Y1747     -62.607 -53.832  50.374  1.00  0.00
ATOM   3627  CHA CHA Y1748       3.314 -37.625 -16.238  1.00  0.00
ATOM   3628  CHB CHB Y1749      -3.079  80.946  58.980  1.00  0.00
ATOM   3629  CHC CHC Y1750     -23.723  24.243  85.325  1.00  0.00
ATOM   3630  CHD CHD Y1751      -6.554 -56.653 -87.038  1.00  0.00
ATOM   3631  CHE CHE Y1752      82.438 -13.396  79.528  1.00  0.00
ATOM   3632  CHF CHF Y1753     -64.081  20.676   6.688  1.00  0.00
ATOM   3633  CHG CHG Y1754     -72.115  83.349  38.714  1.00  0.00
ATOM   3634  CHH CHH Y1755     -15.234 -28.735 -12.527  1.00  0.00
ATOM   3635  CHI CHI Y1756      82.230  24.280  24.332  1.00  0.00
ATOM   3636  CHJ CHJ Y1757       9.637 -13.461  33.579  1.00  0.00
ATOM   3637  CHK CHK Y1758     -77.971   3.544  65.408  1.00  0.00
ATOM   3638  CHL CHL Y1759      69.682 -30.659 -34.865  1.00  0.00
ATOM   3639  CHM CHM Y1760      48.015  67.678 -51.486  1.00  0.00
ATOM   3640  CHN CHN Y1761     -62.073  58.477  -2.946  1.00  0.00
ATOM   3641  CHO CHO Y1762      51.288  58.121  27.368  1.00  0.00
ATOM   3642  CHP CHP Y1763     -11.272 -89.334 -52.772  1.00  0.00
ATOM   3643  CHQ CHQ Y1764      49.538  25.131 -38.258  1.00  0.00
ATOM   3644  CHR CHR Y1765      34.324  43.023  45.094  1.00  0.00
ATOM   3645  CHS CHS Y1766     -35.330  46.722 -81.160  1.00  0.00
ATOM   3646  CHT CHT Y1767      29.021 -47.339  63.335  1.00  0.00
ATOM   3647  CHU CHU Y1768      13.043  20.876  -4.361  1.00  0.00
ATOM   3648  CHV CHV Y1769     -59.356 -18.573  53.647  1.00  0.00
ATOM   3649  CHW CHW Y1770      13.389 -22.604  19.837  1.00  0.00
ATOM   3650  CHX CHX Y1771      64.772   6.678  45.197  1.00  0.00
ATOM   3651  CHY CHY Y1772     -16.391  67.505 -11.629  1.00  0.00
ATOM   3652  CHZ CHZ Y1773     -65.957 -79.507  86.997  1.00  0.00
ATOM   3653  CIA CIA Y1774     -37.532  32.707  50.170  1.00  0.00
ATOM   3654  CIB CIB Y1775      71.308   2.650  87.392  1.00  0.00
ATOM   3655  CIC CIC Y1776      89.461 -43.134  62.433  1.00  0.00
ATOM   3656  CID CID Y1777      19.582 -69.370  32.609  1.00  0.00
ATOM   3657  CIE CIE Y1778     -84.693  59.192 -84.280  1.00  0.00
ATOM   3658  CIF CIF Y1779     -81.943 -21.716  72.262  1.00  0.00
ATOM   3659  CIG CIG Y1780     -37.853  79.192  41.178  1.00  0.00
ATOM   3660  CIH CIH Y1781     -70.136  63.705   9.605  1.00  0.00
ATOM   3661  CII CII Y1782      88.132  32.836   6.911  1.00  0.00
ATOM   3662  CIJ CIJ Y1783     -34.942  81.994 -42.000  1.00  0.00
ATOM   3663  CIK CIK Y1784      63.038 -55.583 -83.674  1.00  0.00
ATOM   3664  CIL CIL Y1785     -22.307  72.833 -39.959  1.00  0.00
ATOM   3665  CIM CIM Y1786      69.098 -49.449  21.196  1.00  0.00
ATOM   3666  CIN CIN Y1787     -28.182 -54.982  16.438  1.00  0.00
ATOM   3667  CIO CIO Y1788      64.117 -87.586 -76.272  1.00  0.00
ATOM   3668  CIP CIP Y1789      55.758  29.406   4.289  1.00  0.00
ATOM   3669  CIQ CIQ Y1790      84.825  65.691 -32.451  1.00  0.00
ATOM   3670  CIR CIR Y1791      28.773 -37.779 -77.695  1.00  0.00
ATOM   3671  CIS CIS Y1792      49.406  76.287  32.974  1.00  0.00
ATOM   3672  CIT CIT Y1793      28.373 -79.563  41.942  1.00  0.00
ATOM   3673  CIU CIU Y1794     -22.532 -18.153  26.700  1.00  0.00
ATOM   3674  CIV CIV Y1795      81.651  -6.287  39.010  1.00  0.00
ATOM   3675  CIW CIW Y1796     -16.125  83.126 -52.657  1.00  0.00
ATOM   3676  CIX CIX Y1797      32.484 -45.073 -35.905  1.00  0.00
ATOM   3677  CIY CIY Y1798      62.727  65.012 -78.595  1.00  0.00
ATOM   3678  CIZ CIZ Y1799      82.644  46.711   4.951  1.00  0.00
ATOM   3679  CJA CJA Y1800      58.984 -24.984  76.559  1.00  0.00
ATOM   3680  CJB CJB Y1801     -27.958 -25.287 -56.904  1.00  0.00
ATOM   3681  CJC CJC Y1802     -86.276 -67.870 -77.705  1.00  0.00
ATOM   3682  CJD CJD Y1803      43.441  16.393 -30.178  1.00  0.00
ATOM   3683  CJE CJE Y1804      86.727 -15.798 -86.115  1.00  0.00
ATOM   3684  CJF CJF Y1805     -11.443  26.074  81.600  1.00  0.00
ATOM   3685  CJG CJG Y1806      -5.278  33.489  60.906  1.00  0.00
ATOM   3686  CJH CJH Y1807      37.142 -44.489  -1.356  1.00  0.00
ATOM   3687  CJI CJI Y1808      35.963  77.967 -30.274  1.00  0.00
ATOM   3688  CJJ CJJ Y1809      82.703  81.965 -44.499  1.00  0.00
ATOM   3689  CJK CJK Y1810     -68.099 -64.093 -19.161  1.00  0.00
ATOM   3690  CJL CJL Y1811     -84.731 -30.987 -67.564  1.00  0.00
ATOM   3691  CJM CJM Y1812     -42.179  21.381  83.831  1.00  0.00
ATOM   3692  CJN CJN Y1813     -48.334  35.937 -83.731  1.00  0.00
ATOM   3693  CJO CJO Y1814     -84.037  73.770  -8.455  1.00  0.00
ATOM   3694  CJP CJP Y1815     -31.757  82.082  62.255  1.00  0.00
ATOM   3695  CJQ CJQ Y1816      -3.742  38.699 -19.194  1.00  0.00
ATOM   3696  CJR CJR Y1817      43.119  -3.357 -37.073  1.00  0.00
ATOM   3697  CJS CJS Y1818      63.838 -47.972 -41.682  1.00  0.00
ATOM   3698  CJT CJT Y1819     -23.890 -64.278   5.934  1.00  0.00
ATOM   3699  CJU CJU Y1820     -21.367 -64.000  42.224  1.00  0.00
ATOM   3700  CJV CJV Y1821     -85.287  54.897  83.076  1.00  0.00
ATOM   3701  CJW CJW Y1822     -81.866 -45.099  74.114  1.00  0.00
ATOM   3702  CJX CJX Y1823     -31.939  61.291 -86.943  1.00  0.00
ATOM   3703  CJY CJY Y1824     -27.008  -8.411  23.812  1.00  0.00
ATOM   3704  CJZ CJZ Y1825      69.430 -88.883  15.764  1.00  0.00
ATOM   3705  CKA CKA Y1826     -48.756  71.065  37.827  1.00  0.00
ATOM   3706  CKB CKB Y1827       2.095  55.386  12.629  1.00  0.00
ATOM   3707  CKC CKC Y1828     -25.570 -52.616   0.083  1.00  0.00
ATOM   3708  CKD CKD Y1829      21.011  39.956  57.016  1.00  0.00
ATOM   3709  CKE CKE Y1830     -42.899 -81.263  31.505  1.00  0.00
ATOM   3710  CKF CKF Y1831     -83.100 -87.785 -37.754  1.00  0.00
ATOM   3711  CKG CKG Y1832      21.546   2.955  58.188  1.00  0.00
ATOM   3712  CKH CKH Y1833     -67.109 -20.121 -84.310  1.00  0.00
ATOM   3713  CKI CKI Y1834      70.751  -2.633 -24.324  1.00  0.00
ATOM   3714  CKJ CKJ Y1835     -35.349  38.836  85.659  1.00  0.00
ATOM   3715  CKK CKK Y1836      28.189   8.364  22.976  1.00  0.00
ATOM   3716  CKL CKL Y1837     -43.063 -87.843 -41.944  1.00  0.00
ATOM   3717  CKM CKM Y1838     -81.754 -44.477 -78.963  1.00  0.00
ATOM   3718  CKN CKN Y1839     -85.258  38.008 -10.074  1.00  0.00
ATOM   3719  CKO CKO Y1840     -67.392 -39.571 -85.809  1.00  0.00
ATOM   3720  CKP CKP Y1841      -3.186 -13.514   9.514  1.00  0.00
ATOM   3721  CKQ CKQ Y1842     -31.505  25.645 -84.063  1.00  0.00
ATOM   3722  CKR CKR Y1843      74.961  13.072 -25.871  1.00  0.00
ATOM   3723  CKS CKS Y1844      28.393  -7.320 -71.857  1.00  0.00
ATOM   3724  CKT CKT Y1845     -58.870  37.593  87.106  1.00  0.00
ATOM   3725  CKU CKU Y1846     -14.753  29.299 -10.861  1.00  0.00
ATOM   3726  CKV CKV Y1847     -50.602  76.858  68.978  1.00  0.00
ATOM   3727  CKW CKW Y1848     -46.868 -27.908  39.647  1.00  0.00
ATOM   3728  CKX CKX Y1849      84.898 -68.598 -47.368  1.00  0.00
ATOM   3729  CKY CKY Y1850       8.414 -69.722   0.708  1.00  0.00
ATOM   3730  CKZ CKZ Y1851      84.208 -48.531  51.835  1.00  0.00
ATOM   3731  CLA CLA Y1852      41.384 -35.584 -24.983  1.00  0.00
ATOM   3732  CLB CLB Y1853       8.710  52.578 -56.139  1.00  0.00
ATOM   3733  CLC CLC Y1854      68.503  74.550  23.024  1.00  0.00
ATOM   3734  CLD CLD Y1855       6.878 -52.429 -62.006  1.00  0.00
ATOM   3735  CLE CLE Y1856      60.775  39.309 -80.716  1.00  0.00
ATOM   3736  CLF CLF Y1857      53.214 -73.255  36.966  1.00  0.00
ATOM   3737  CLG CLG Y1858     -82.723  64.124  44.959  1.00  0.00
ATOM   3738  CLH CLH Y1859     -28.027 -43.678  12.228  1.00  0.00
ATOM   3739  CLI CLI Y1860      66.637   8.224 -60.115  1.00  0.00
ATOM   3740  CLJ CLJ Y1861     -77.269  83.452  21.838  1.00  0.00
ATOM   3741  CLK CLK Y1862      35.676  53.185  21.774  1.00  0.00
ATOM   3742  CLL CLL Y1863     -73.387  78.725 -86.829  1.00  0.00
ATOM   3743  CLM CLM Y1864     -85.266  -6.680  51.848  1.00  0.00
ATOM   3744  CLN CLN Y1865      -8.556  42.434  13.737  1.00  0.00
ATOM   3745  CLO CLO Y1866     -46.818  56.519  47.948  1.00  0.00
ATOM   3746  CLP CLP Y1867     -80.646 -58.781 -84.891  1.00  0.00
ATOM   3747  CLQ CLQ Y1868     -10.055 -44.878  45.664  1.00  0.00
ATOM   3748  CLR CLR Y1869      61.261  69.291  28.063  1.00  0.00
ATOM   3749  CLS CLS Y1870      -6.055 -11.321  49.756  1.00  0.00
ATOM   3750  CLT CLT Y1871     -31.819  53.498  67.410  1.00  0.00
ATOM   3751  CLU CLU Y1872     -79.852  13.586 -28.863  1.00  0.00
ATOM   3752  CLV CLV Y1873     -84.681 -88.569 -61.444  1.00  0.00
ATOM   3753  CLW CLW Y1874      28.146 -25.601 -48.614  1.00  0.00
ATOM   3754  CLX CLX Y1875     -59.511  81.527 -82.924  1.00  0.00
ATOM   3755  CLY CLY Y1876      -0.875 -45.861 -84.795  1.00  0.00
ATOM   3756  CLZ CLZ Y1877     -36.933  13.671  38.021  1.00  0.00
ATOM   3757  CMA CMA Y1878     -62.528 -50.754  77.012  1.00  0.00
ATOM   3758  CMB CMB Y1879      -9.964   5.319 -14.299  1.00  0.00
ATOM   3759  CMC CMC Y1880      20.356  34.580 -34.921  1.00  0.00
ATOM   3760  CMD CMD Y1881       7.175  50.852  -2.840  1.00  0.00
ATOM   3761  CME CME Y1882     -84.387  35.569  38.392  1.00  0.00
ATOM   3762  CMF CMF Y1883     -84.806 -79.239 -49.113  1.00  0.00
ATOM   3763  CMG CMG Y1884      23.581  81.755 -43.623  1.00  0.00
ATOM   3764  CMH CMH Y1885     -22.616 -27.262  56.874  1.00  0.00
ATOM   3765  CMI CMI Y1886      28.681 -55.494  40.926  1.00  0.00
ATOM   3766  CMJ CMJ Y1887     -59.865 -86.766  19.369  1.00  0.00
ATOM   3767  CMK CMK Y1888      56.961  12.801 -82.013  1.00  0.00
ATOM   3768  CML CML Y1889      73.865 -53.323 -60.412  1.00  0.00
ATOM   3769  CMM CMM Y1890      47.964  42.901 -24.852  1.00  0.00
ATOM   3770  CMN CMN Y1891      80.628 -54.859  -5.362  1.00  0.00
ATOM   3771  CMO CMO Y1892      90.147  -7.022  16.989  1.00  0.00
ATOM   3772  CMP CMP Y1893     -76.905 -70.242  58.605  1.00  0.00
ATOM   3773  CMQ CMQ Y1894      19.979   6.095 -83.252  1.00  0.00
ATOM   3774  CMR CMR Y1895     -80.866 -59.008 -14.389  1.00  0.00
ATOM   3775  CMS CMS Y1896      63.793  53.880   8.574  1.00  0.00
ATOM   3776  CMT CMT Y1897     -50.847 -29.295 -47.075  1.00  0.00
ATOM   3777  CMU CMU Y1898       0.997  62.226  68.195  1.00  0.00
ATOM   3778  CMV CMV Y1899      79.454 -61.560  43.160  1.00  0.00
ATOM   3779  CMW CMW Y1900      33.626 -40.116  52.619  1.00  0.00
ATOM   3780  CMX CMX Y1901     -35.918  24.602  59.825  1.00  0.00
ATOM   3781  CMY CMY Y1902     -45.556  81.527  -6.026  1.00  0.00
ATOM   3782  CMZ CMZ Y1903      60.677 -63.844 -34.610  1.00  0.00
ATOM   3783  CNA CNA Y1904      70.950 -14.622  -7.959  1.00  0.00
ATOM   3784  CNB CNB Y1905      88.271 -69.765  68.008  1.00  0.00
ATOM   3785  CNC CNC Y1906      18.566  52.449   5.229  1.00  0.00
ATOM   3786  CND CND Y1907     -31.946 -83.840  41.089  1.00  0.00
ATOM   3787  CNE CNE Y1908     -33.583   9.323  24.528  1.00  0.00
ATOM   3788  CNF CNF Y1909      46.039 -27.484 -39.359  1.00  0.00
ATOM   3789  CNG CNG Y1910     -49.446 -49.416  41.231  1.00  0.00
ATOM   3790  CNH CNH Y1911     -76.985  83.337 -20.558  1.00  0.00
ATOM   3791  CNI CNI Y1912     -75.328 -87.385  -4.730  1.00  0.00
ATOM   3792  CNJ CNJ Y1913      -3.595 -44.558 -29.740  1.00  0.00
ATOM   3793  CNK CNK Y1914      40.122 -89.321 -13.383  1.00  0.00
ATOM   3794  CNL CNL Y1915      36.202  39.740 -85.378  1.00  0.00
ATOM   3795  CNM CNM Y1916     -80.472  58.641 -24.660  1.00  0.00
ATOM   3796  CNN CNN Y1917      55.543  80.585   6.044  1.00  0.00
ATOM   3797  CNO CNO Y1918      81.655 -24.243 -31.126  1.00  0.00
ATOM   3798  CNP CNP Z1919      64.046 -21.605 -51.555  1.00  0.00
ATOM   3799  CNQ CNQ Z1920     -59.547 -78.242 -23.301  1.00  0.00
ATOM   3800  CNR CNR Z1921     -41.810  25.314  31.031  1.00  0.00
ATOM   3801  CNS CNS Z1922     -15.675  -1.892 -55.215  1.00  0.00
ATOM   3802  CNT CNT Z1923     -62.144  68.704 -12.109  1.00  0.00
ATOM   3803  CNU CNU Z1924     -63.525 -33.336  21.791  1.00  0.00
ATOM   3804  CNV CNV Z1925      -1.634  46.279   4.122  1.00  0.00
ATOM   3805  CNW CNW Z1926      53.489  27.806  -2.196  1.00  0.00
ATOM   3806  CNX CNX Z1927     -64.519 -22.723 -12.823  1.00  0.00
ATOM   3807  CNY CNY Z1928     -35.810  77.426  38.504  1.00  0.00
ATOM   3808  CNZ CNZ Z1929     -47.555 -44.753 -42.846  1.00  0.00
ATOM   3809  COA COA Z1930     -50.270  22.392 -36.445  1.00  0.00
ATOM   3810  COB COB Z1931     -60.387  33.104 -68.708  1.00  0.00
ATOM   3811  COC COC Z1932     -60.149 -11.412 -65.091  1.00  0.00
ATOM   3812  COD COD Z1933      41.973  72.531  52.947  1.00  0.00
ATOM   3813  COE COE Z1934      38.353  54.924 -78.474  1.00  0.00
ATOM   3814  COF COF Z1935      16.211 -47.067  48.522  1.00  0.00
ATOM   3815  COG COG Z1936       9.735  48.500  66.025  1.00  0.00
ATOM   3816  COH COH Z1937      73.157 -48.777 -16.387  1.00  0.00
ATOM   3817  COI COI Z1938      82.440 -62.069 -45.176  1.00  0.00
ATOM   3818  COJ COJ Z1939     -32.365   6.756  -9.297  1.00  0.00
ATOM   3819  COK COK Z1940     -68.321 -72.299  27.056  1.00  0.00
ATOM   3820  COL COL Z1941      30.126   1.127  21.608  1.00  0.00
ATOM   3821  COM COM Z1942      60.255  30.868  64.999  1.00  0.00
ATOM   3822  CON CON Z1943      21.295  33.291 -11.803  1.00  0.00
ATOM   3823  COO COO Z1944     -21.369 -32.596  48.082  1.00  0.00
ATOM   3824  COP COP Z1945      55.515  73.111 -29.451  1.00  0.00
ATOM   3825  COQ COQ Z1946      60.687  54.985  43.989  1.00  0.00
ATOM   3826  COR COR Z1947      34.070  21.986  37.693  1.00  0.00
ATOM   3827  COS COS Z1948      59.001 -75.190 -78.993  1.00  0.00
ATOM   3828  COT COT Z1949     -67.474  37.098 -38.391  1.00  0.00
ATOM   3829  COU COU Z1950       3.645 -36.538  74.634  1.00  0.00
ATOM   3830  COV COV Z1951     -78.097  82.925  80.553  1.00  0.00
ATOM   3831  COW COW Z1952      -4.490  10.071  15.532  1.00  0.00
ATOM   3832  COX COX Z1953      73.034  52.992 -27.841  1.00  0.00
ATOM   3833  COY COY Z1954      -5.130 -67.363  -5.789  1.00  0.00
ATOM   3834  COZ COZ Z1955     -58.157  62.886 -71.830  1.00  0.00
ATOM   3835  CPA CPA Z1956      26.345 -37.295  17.061  1.00  0.00
ATOM   3836  CPB CPB Z1957     -67.413 -55.832 -73.885  1.00  0.00
ATOM   3837  CPC CPC Z1958     -76.327 -65.395 -36.713  1.00  0.00
ATOM   3838  CPD CPD Z1959     -26.361  41.950  79.196  1.00  0.00
ATOM   3839  CPE CPE Z1960      77.332 -53.787  27.367  1.00  0.00
ATOM   3840  CPF CPF Z1961      79.985  22.701  77.474  1.00  0.00
ATOM   3841  CPG CPG Z1962     -14.259 -72.015 -51.828  1.00  0.00
ATOM   3842  CPH CPH Z1963      52.534 -29.795   6.164  1.00  0.00
ATOM   3843  CPI CPI Z1964      46.798  56.597 -50.163  1.00  0.00
ATOM   3844  CPJ CPJ Z1965     -21.748   5.803 -28.606  1.00  0.00
ATOM   3845  CPK CPK Z1966      -2.359 -81.473  68.391  1.00  0.00
ATOM   3846  CPL CPL Z1967     -82.157 -70.618  -9.692  1.00  0.00
ATOM   3847  CPM CPM Z1968      66.002  18.081 -57.433  1.00  0.00
ATOM   3848  CPN CPN Z1969     -43.524  46.810  51.639  1.00  0.00
ATOM   3849  CPO CPO Z1970     -49.085  39.041  11.931  1.00  0.00
ATOM   3850  CPP CPP Z1971      71.689 -72.172  77.565  1.00  0.00
ATOM   3851  CPQ CPQ Z1972     -56.638  26.273  58.378  1.00  0.00
ATOM   3852  CPR CPR Z1973     -40.704 -67.450  -1.030  1.00  0.00
ATOM   3853  CPS CPS Z1974       8.832  16.833 -68.725  1.00  0.00
ATOM   3854  CPT CPT Z1975      40.084 -61.957 -48.932  1.00  0.00
ATOM   3855  CPU CPU Z1976       2.702  77.209  39.811  1.00  0.00
ATOM   3856  CPV CPV Z1977     -24.962  69.929 -52.888  1.00  0.00
ATOM   3857  CPW CPW Z1978      41.765 -64.222  40.405  1.00  0.00
ATOM   3858  CPX CPX Z1979      83.334  13.034   6.088  1.00  0.00
ATOM   3859  CPY CPY Z1980     -21.799 -64.710  23.518  1.00  0.00
ATOM   3860  CPZ CPZ Z1981      -9.042  52.732 -60.772  1.00  0.00
ATOM   3861  CQA CQA Z1982      42.090 -17.654 -22.735  1.00  0.00
ATOM   3862  CQB CQB Z1983      28.656  66.963 -10.564  1.00  0.00
ATOM   3863  CQC CQC Z1984     -55.699 -64.086  57.969  1.00  0.00
ATOM   3864  CQD CQD Z1985     -35.582  -6.118 -41.977  1.00  0.00
ATOM   3865  CQE CQE Z1986      33.658   3.372 -66.507  1.00  0.00
ATOM   3866  CQF CQF Z1987      -2.417 -25.926 -30.506  1.00  0.00
ATOM   3867  CQG CQG Z1988      60.256  48.380 -63.585  1.00  0.00
ATOM   3868  CQH CQH Z1989      12.362  70.522 -10.089  1.00  0.00
ATOM   3869  CQI CQI Z1990     -45.945  45.667  30.852  1.00  0.00
ATOM   3870  CQJ CQJ Z1991      77.267 -21.036  54.373  1.00  0.00
ATOM   3871  CQK CQK Z1992     -43.946 -17.671  78.747  1.00  0.00
ATOM   3872  CQL CQL Z1993      -4.833  21.485  39.959  1.00  0.00
ATOM   3873  CQM CQM Z1994     -73.627  76.810  38.760  1.00  0.00
ATOM   3874  CQN CQN Z1995       9.354 -71.064  26.678  1.00  0.00
ATOM   3875  CQO CQO Z1996     -59.579 -48.586  68.861  1.00  0.00
ATOM   3876  CQP CQP Z1997      80.470 -12.435 -12.204  1.00  0.00
ATOM   3877  CQQ CQQ Z1998     -34.011 -15.862  14.121  1.00  0.00
ATOM   3878  CQR CQR Z1999     -78.412  32.136  12.508  1.00  0.00
ATOM   3879  CQS CQS Z2000      41.292  78.651 -37.057  1.00  0.00
ATOM   3880  CQT CQT Z2001      73.212  39.038 -52.908  1.00  0.00
ATOM   3881  CQU CQU Z2002     -65.540 -83.594 -46.880  1.00  0.00
ATOM   3882  CQV CQV Z2003     -70.502 -75.640 -12.306  1.00  0.00
ATOM   3883  CQW CQW Z2004     -76.756  74.424  10.571  1.00  0.00
ATOM   3884  CQX CQX Z2005     -15.718 -45.141 -22.680  1.00  0.00
ATOM   3885  CQY CQY Z2006      23.163   9.514 -31.670  1.00  0.00
ATOM   3886  CQZ CQZ Z2007     -27.174 -67.898  61.153  1.00  0.00
ATOM   3887  CRA CRA Z2008      67.189   5.397 -32.206  1.00  0.00
ATOM   3888  CRB CRB Z2009      16.433 -29.167 -48.671  1.00  0.00
ATOM   3889  CRC CRC Z2010      16.237 -51.849 -83.711  1.00  0.00
ATOM   3890  CRD CRD Z2011     -68.240  14.427  87.138  1.00  0.00
ATOM   3891  CRE CRE Z2012     -36.084 -77.498  74.872  1.00  0.00
ATOM   3892  CRF CRF Z2013     -18.632  35.520  34.372  1.00  0.00
ATOM   3893  CRG CRG Z2014      56.151  -9.626 -82.045  1.00  0.00
ATOM   3894  CRH CRH Z2015      53.209  16.323  37.822  1.00  0.00
ATOM   3895  CRI CRI Z2016      76.638 -75.671  -5.712  1.00  0.00
ATOM   3896  CRJ CRJ Z2017      83.308  70.027  82.266  1.00  0.00
ATOM   3897  CRK CRK Z2018     -12.816  76.492 -67.842  1.00  0.00
ATOM   3898  CRL CRL Z2019      58.076  60.977  73.854  1.00  0.00
ATOM   3899  CRM CRM Z2020      52.633 -84.410  79.492  1.00  0.00
ATOM   3900  CRN CRN Z2021      76.723  48.107  -2.996  1.00  0.00
ATOM   3901  CRO CRO Z2022      24.733 -75.089 -16.922  1.00  0.00
ATOM   3902  CRP CRP Z2023     -44.157  69.336 -41.640  1.00  0.00
ATOM   3903  CRQ CRQ Z2024      49.834 -14.015  34.983  1.00  0.00
ATOM   3904  CRR CRR Z2025     -50.819  -0.605  56.026  1.00  0.00
ATOM   3905  CRS CRS Z2026      34.364  64.736 -24.802  1.00  0.00
ATOM   3906  CRT CRT Z2027      17.389  53.883 -26.127  1.00  0.00
ATOM   3907  CRU CRU Z2028     -10.412 -35.782  -0.218  1.00  0.00
ATOM   3908  CRV CRV Z2029      18.411  81.814 -25.244  1.00  0.00
ATOM   3909  CRW CRW Z2030      67.116 -11.139  13.613  1.00  0.00
ATOM   3910  CRX CRX Z2031       0.481  37.303 -43.100  1.00  0.00
ATOM   3911  CRY CRY Z2032     -18.583  44.833  53.500  1.00  0.00
ATOM   3912  CRZ CRZ Z2033       8.166 -46.401  -5.979  1.00  0.00
ATOM   3913  CSA CSA Z2034      69.587  78.559  -3.571  1.00  0.00
ATOM   3914  CSB CSB Z2035     -53.055  56.325 -53.077  1.00  0.00
ATOM   3915  CSC CSC Z2036       9.183  -5.469 -42.892  1.00  0.00
ATOM   3916  CSD CSD Z2037     -37.579 -72.815 -85.068  1.00  0.00
ATOM   3917  CSE CSE Z2038     -26.748  23.756 -65.561  1.00  0.00
ATOM   3918  CSF CSF Z2039      84.110 -78.161 -47.377  1.00  0.00
ATOM   3919  CSG CSG Z2040       4.256 -16.768  58.901  1.00  0.00
ATOM   3920  CSH CSH Z2041      75.963  26.302 -84.764  1.00  0.00
ATOM   3921  CSI CSI Z2042     -35.894  44.304 -53.264  1.00  0.00
ATOM   3922  CSJ CSJ Z2043     -63.832  41.545  70.352  1.00  0.00
ATOM   3923  CSK CSK Z2044      12.911  66.515 -47.133  1.00  0.00
ATOM   3924  CSL CSL Z2045      46.957 -89.718 -24.625  1.00  0.00
ATOM   3925  CSM CSM Z2046      43.075 -64.217   5.200  1.00  0.00
ATOM   3926  CSN CSN Z2047     -80.420 -20.015  20.753  1.00  0.00
ATOM   3927  CSO CSO Z2048     -42.360  -6.767  38.404  1.00  0.00
ATOM   3928  CSP CSP Z2049     -63.366  75.612 -50.415  1.00  0.00
ATOM   3929  CSQ CSQ Z2050     -65.999 -38.828  42.464  1.00  0.00
ATOM   3930  CSR CSR Z2051      18.300  60.523  14.007  1.00  0.00
ATOM   3931  CSS CSS Z2052      -1.909 -51.941 -49.862  1.00  0.00
ATOM   3932  CST CST Z2053     -65.379 -21.769  71.870  1.00  0.00
ATOM   3933  CSU CSU Z2054     -74.794 -70.470  64.041  1.00  0.00
ATOM   3934  CSV CSV Z2055      70.865 -66.150 -70.215  1.00  0.00
ATOM   3935  CSW CSW Z2056     -29.277 -47.982  -5.671  1.00  0.00
ATOM   3936  CSX CSX Z2057     -12.602 -63.190  80.003  1.00  0.00
ATOM   3937  CSY CSY Z2058      60.246 -20.554  82.896  1.00  0.00
ATOM   3938  CSZ CSZ Z2059      -8.095   3.076  63.727  1.00  0.00
ATOM   3939  CTA CTA Z2060      83.072  -3.745 -77.255  1.00  0.00
ATOM   3940  CTB CTB Z2061      88.965 -35.067  -0.543  1.00  0.00
ATOM   3941  CTC CTC Z2062      75.693  83.259  59.293  1.00  0.00
ATOM   3942  CTD CTD Z2063      84.654   2.844 -38.544  1.00  0.00
ATOM   3943  CTE CTE Z2064     -31.926 -83.220  35.148  1.00  0.00
ATOM   3944  CTF CTF Z2065     -71.076 -43.693 -34.268  1.00  0.00
ATOM   3945  CTG CTG Z2066      68.752  53.613  24.186  1.00  0.00
ATOM   3946  CTH CTH Z2067     -28.720  10.038  15.307  1.00  0.00
ATOM   3947  CTI CTI Z2068      65.479 -45.837 -64.541  1.00  0.00
ATOM   3948  CTJ CTJ Z2069      77.713  78.525  37.253  1.00  0.00
ATOM   3949  CTK CTK Z2070     -38.029  75.142  13.012  1.00  0.00
ATOM   3950  CTL CTL Z2071     -72.831  13.934  14.238  1.00  0.00
ATOM   3951  CTM CTM Z2072     -66.295  61.361  85.181  1.00  0.00
ATOM   3952  CTN CTN Z2073     -32.417  44.303 -66.872  1.00  0.00
ATOM   3953  CTO CTO Z2074      40.067  29.109 -67.015  1.00  0.00
ATOM   3954  CTP CTP Z2075      35.779 -10.877  44.157  1.00  0.00
ATOM   3955  CTQ CTQ Z2076     -60.309  79.750  61.695  1.00  0.00
ATOM   3956  CTR CTR Z2077     -13.052  64.389   6.180  1.00  0.00
ATOM   3957  CTS CTS Z2078      37.989  37.117  77.021  1.00  0.00
ATOM   3958  CTT CTT Z2079     -14.383 -86.369  19.099  1.00  0.00
ATOM   3959  CTU CTU Z2080      20.502 -59.651  71.465  1.00  0.00
ATOM   3960  CTV CTV Z2081     -74.223  25.804  -8.374  1.00  0.00
ATOM   3961  CTW CTW Z2082      67.090 -63.978  52.085  1.00  0.00
ATOM   3962  CTX CTX Z2083     -70.322 -31.194  81.793  1.00  0.00
ATOM   3963  CTY CTY Z2084      50.541  81.665  32.398  1.00  0.00
ATOM   3964  CTZ CTZ Z2085      28.530  -5.282  86.658  1.00  0.00
ATOM   3965  CUA CUA Z2086      85.374 -32.404  16.489  1.00  0.00
ATOM   3966  CUB CUB Z2087      44.531 -21.898  69.621  1.00  0.00
ATOM   3967  CUC CUC Z2088     -24.989  50.048 -38.797  1.00  0.00
ATOM   3968  CUD CUD Z2089      86.046  36.351  85.786  1.00  0.00
ATOM   3969  CUE CUE Z2090     -63.217 -57.633 -12.124  1.00  0.00
ATOM   3970  CUF CUF Z2091     -81.571 -50.605 -35.428  1.00  0.00
ATOM   3971  CUG CUG Z2092      27.745 -73.492  20.588  1.00  0.00
ATOM   3972  CUH CUH Z2093      49.766  54.280   9.930  1.00  0.00
ATOM   3973  CUI CUI Z2094      85.378  58.367 -75.382  1.00  0.00
ATOM   3974  CUJ CUJ Z2095      43.907 -41.083 -65.230  1.00  0.00
ATOM   3975  CUK CUK Z2096      -9.580  72.583  25.765  1.00  0.00
ATOM   3976  CUL CUL Z2097     -26.560 -52.129 -44.934  1.00  0.00
ATOM   3977  CUM CUM Z2098     -54.358 -88.603  74.495  1.00  0.00
ATOM   3978  CUN CUN Z2099      89.586  73.340  50.044  1.00  0.00
ATOM   3979  CUO CUO Z2100     -41.096 -66.956  23.636  1.00  0.00
ATOM   3980  CUP CUP Z2101     -76.251 -37.341  59.703  1.00  0.00
ATOM   3981  CUQ CUQ Z2102      27.577   9.467  61.795  1.00  0.00
ATOM   3982  CUR CUR Z2103     -25.166 -48.402 -70.037  1.00  0.00
ATOM   3983  CUS CUS Z2104      65.525 -86.482  40.441  1.00  0.00
ATOM   3984  CUT CUT Z2105     -84.208   1.369  25.343  1.00  0.00
ATOM   3985  CUU CUU Z2106     -65.761  79.271 -79.949  1.00  0.00
ATOM   3986  CUV CUV Z2107     -44.643 -59.270  76.841  1.00  0.00
ATOM   3987  CUW CUW Z2108       0.009  49.146 -17.875  1.00  0.00
ATOM   3988  CUX CUX Z2109     -27.001  76.870  68.597  1.00  0.00
ATOM   3989  CUY CUY Z2110      19.089  77.327  80.608  1.00  0.00
ATOM   3990  CUZ CUZ Z2111      -9.918  43.991  30.609  1.00  0.00
ATOM   3991  CVA CVA Z2112     -28.133 -18.900 -62.607  1.00  0.00
ATOM   3992  CVB CVB Z2113     -56.184  83.081  85.286  1.00  0.00
ATOM   3993  CVC CVC Z2114     -65.209  61.383  19.264  1.00  0.00
ATOM   3994  CVD CVD Z2115     -11.892  42.410 -12.668  1.00  0.00
ATOM   3995  CVE CVE Z2116     -81.298  -4.024   5.576  1.00  0.00
ATOM   3996  CVF CVF Z2117      -3.986 -55.895 -81.753  1.00  0.00
ATOM   3997  CVG CVG Z2118     -38.101 -56.497 -60.166  1.00  0.00
ATOM   3998  CVH CVH Z2119     -49.782 -26.438  42.729  1.00  0.00
ATOM   3999  CVI CVI Z2120     -15.652  44.524 -72.929  1.00  0.00
ATOM   4000  CVJ CVJ Z2121      36.930  83.235 -69.777  1.00  0.00
ATOM   4001  CVK CVK Z2122      27.530  73.259 -81.941  1.00  0.00
ATOM   4002  CVL CVL Z2123     -77.382   5.185  75.710  1.00  0.00
ATOM   4003  CVM CVM Z2124      13.244   6.755  36.141  1.00  0.00
ATOM   4004  CVN CVN Z2125     -75.091  28.651 -62.407  1.00  0.00
ATOM   4005  CVO CVO Z2126      83.830   6.880  76.263  1.00  0.00
ATOM   4006  CVP CVP Z2127      69.093 -90.729 -67.482  1.00  0.00
ATOM   4007  CVQ CVQ Z2128     -78.641  -9.657  52.655  1.00  0.00
ATOM   4008  CVR CVR Z2129      32.527  78.359   4.549  1.00  0.00
ATOM   4009  CVS CVS Z2130     -47.100  34.850 -30.568  1.00  0.00
ATOM   4010  CVT CVT Z2131     -79.304  24.846  59.039  1.00  0.00
ATOM   4011  CVU CVU Z2132     -69.334  57.266 -46.900  1.00  0.00
ATOM   4012  CVV CVV Z2133      77.493  42.423  20.789  1.00  0.00
ATOM   4013  CVW CVW Z2134      80.993  67.693 -65.841  1.00  0.00
ATOM   4014  CVX CVX Z2135      33.748  26.194 -78.349  1.00  0.00
ATOM   4015  CVY CVY Z2136     -53.942  14.710  10.852  1.00  0.00
ATOM   4016  CVZ CVZ Z2137     -68.993  47.271  20.245  1.00  0.00
ATOM   4017  CWA CWA Z2138     -36.937  57.648  24.584  1.00  0.00
ATOM   4018  CWB CWB Z2139     -24.898  82.137  -6.056  1.00  0.00
ATOM   4019  CWC CWC Z2140      69.785 -17.692 -81.572  1.00  0.00
ATOM   4020  CWD CWD Z2141     -59.344  47.885  82.077  1.00  0.00
ATOM   4021  CWE CWE Z2142     -58.445  -5.594  23.090  1.00  0.00
ATOM   4022  CWF CWF Z2143      42.087 -11.352   6.289  1.00  0.00
ATOM   4023  CWG CWG Z2144     -44.417 -43.995 -78.235  1.00  0.00
ATOM   4024  CWH CWH Z2145      60.147 -53.278  85.253  1.00  0.00
ATOM   4025  CWI CWI Z2146     -33.966  74.049  -4.625  1.00  0.00
ATOM   4026  CWJ CWJ Z2147     -26.067   5.396 -83.478  1.00  0.00
ATOM   4027  CWK CWK Z2148      72.959  14.493  56.007  1.00  0.00
ATOM   4028  CWL CWL Z2149      83.661  24.434  -9.323  1.00  0.00
ATOM   4029  CWM CWM Z2150      18.554 -82.544 -41.239  1.00  0.00
ATOM   4030  CWN CWN Z2151     -20.499 -29.204 -47.537  1.00  0.00
ATOM   4031  CWO CWO Z2152      32.271 -37.408  56.887  1.00  0.00
ATOM   4032  CWP CWP Z2153     -22.804 -36.673  83.638  1.00  0.00
ATOM   4033  CWQ CWQ Z2154     -82.755 -58.238  86.596  1.00  0.00
ATOM   4034  CWR CWR Z2155     -52.133  28.062 -16.520  1.00  0.00
ATOM   4035  CWS CWS Z2156     -48.376  55.660  73.957  1.00  0.00
ATOM   4036  CWT CWT Z2157      27.212 -14.080  72.916  1.00  0.00
ATOM   4037  CWU CWU Z2158      88.403  57.811 -11.626  1.00  0.00
ATOM   4038  CWV CWV Z2159      85.575 -40.293 -41.160  1.00  0.00
ATOM   4039  CWW CWW Z2160      76.601  49.472  59.938  1.00  0.00
ATOM   4040  CWX CWX Z2161      70.151  77.533 -76.264  1.00  0.00
ATOM   4041  CWY CWY Z2162     -53.628   8.510 -20.524  1.00  0.00
ATOM   4042  CWZ CWZ Z2163      27.249  23.700  18.771  1.00  0.00
ATOM   4043  CXA CXA Z2164      35.341 -67.805  81.936  1.00  0.00
ATOM   4044  CXB CXB Z2165      28.722 -78.525  64.036  1.00  0.00
ATOM   4045  CXC CXC Z2166      -6.478  58.046  31.780  1.00  0.00
ATOM   4046  CXD CXD Z2167      64.678  78.594  81.847  1.00  0.00
ATOM   4047  CXE CXE Z2168       1.761 -61.408  18.086  1.00  0.00
ATOM   4048  CXF CXF Z2169      60.594  70.697 -55.655  1.00  0.00
ATOM   4049  CXG CXG Z2170     -59.803 -81.975 -78.393  1.00  0.00
ATOM   4050  CXH CXH Z2171     -38.907 -78.605 -27.964  1.00  0.00
ATOM   4051  CXI CXI Z2172     -35.270 -43.998  17.394  1.00  0.00
ATOM   4052  CXJ CXJ Z2173     -80.180   5.020 -10.222  1.00  0.00
ATOM   4053  CXK CXK Z2174      88.189  10.322 -85.171  1.00  0.00
ATOM   4054  CXL CXL Z2175      46.638  14.555  81.183  1.00  0.00
ATOM   4055  CXM CXM Z2176     -65.164  56.269  37.334  1.00  0.00
ATOM   4056  CXN CXN Z2177     -13.077  29.156  -1.369  1.00  0.00
ATOM   4057  CXO CXO Z2178     -32.023  32.894 -30.442  1.00  0.00
ATOM   4058  CXP CXP Z2179      74.893 -45.203  51.121  1.00  0.00
ATOM   4059  CXQ CXQ Z2180      60.643  -0.914  40.027  1.00  0.00
ATOM   4060  CXR CXR Z2181       5.751 -67.656 -43.106  1.00  0.00
ATOM   4061  CXS CXS Z2182       5.254  48.655 -85.658  1.00  0.00
ATOM   4062  CXT CXT Z2183      13.039   8.269  73.134  1.00  0.00
ATOM   4063  CXU CXU Z2184      38.871 -20.570 -87.299  1.00  0.00
ATOM   4064  CXV CXV Z2185     -30.579  10.388 -43.301  1.00  0.00
ATOM   4065  CXW CXW Z2186     -81.658 -42.771  79.674  1.00  0.00
ATOM   4066  CXX CXX Z2187     -36.688 -13.684 -13.222  1.00  0.00
ATOM   4067  CXY CXY Z2188     -83.122   4.792 -85.585  1.00  0.00
ATOM   4068  CXZ CXZ Z2189     -11.710  25.422 -77.419  1.00  0.00
ATOM   4069  CYA CYA Z2190     -84.392  37.147  -6.389  1.00  0.00
ATOM   4070  CYB CYB Z2191     -78.758  74.506 -39.257  1.00  0.00
ATOM   4071  CYC CYC Z2192      20.558 -55.467 -26.869  1.00  0.00
ATOM   4072  CYD CYD Z2193      -2.795 -87.071  -6.295  1.00  0.00
ATOM   4073  CYE CYE Z2194     -54.072  24.228 -76.045  1.00  0.00
ATOM   4074  CYF CYF Z2195       0.413  65.515 -33.003  1.00  0.00
ATOM   4075  CYG CYG Z2196     -32.076 -85.152  60.023  1.00  0.00
ATOM   4076  CYH CYH Z2197     -64.922  53.460   5.307  1.00  0.00
ATOM   4077  CYI CYI Z2198     -22.289  11.819  79.744  1.00  0.00
ATOM   4078  CYJ CYJ Z2199     -35.605 -71.481 -61.066  1.00  0.00
ATOM   4079  CYK CYK Z2200     -74.506  47.611 -82.840  1.00  0.00
ATOM   4080  CYL CYL Z2201     -69.085 -73.732  84.444  1.00  0.00
ATOM   4081  CYM CYM Z2202      84.529  38.306 -63.647  1.00  0.00
ATOM   4082  CYN CYN Z2203      51.011  18.122 -70.124  1.00  0.00
ATOM   4083  CYO CYO Z2204      -6.783 -78.345 -25.548  1.00  0.00
ATOM   4084  CYP CYP Z2205      88.170   3.953 -64.210  1.00  0.00
ATOM   4085  CYQ CYQ Z2206     -50.325  80.507  72.166  1.00  0.00
ATOM   4086  CYR CYR Z2207      58.894  83.775   4.147  1.00  0.00
ATOM   4087  CYS CYS Z2208      65.968 -50.215  15.017  1.00  0.00
ATOM   4088  CYT CYT Z2209      -6.697  79.806 -22.209  1.00  0.00
ATOM   4089  CYU CYU Z2210       3.183  74.941  14.035  1.00  0.00
ATOM   4090  CYV CYV Z2211     -49.440 -84.541 -14.671  1.00  0.00
ATOM   4091  CYW CYW Z2212     -46.720 -54.661  31.634  1.00  0.00
ATOM   4092  CYX CYX Z2213     -10.252 -55.373  35.321  1.00  0.00
ATOM   4093  CYY CYY Z2214      79.341  55.707 -58.219  1.00  0.00
ATOM   4094  CYZ CYZ Z2215     -17.300  28.926  88.750  1.00  0.00
ATOM   4095  CZA CZA Z2216     -73.334  29.958  39.090  1.00  0.00
ATOM   4096  CZB CZB Z2217     -19.843 -33.025 -79.815  1.00  0.00
ATOM   4097  CZC CZC Z2218     -27.303  10.942  47.932  1.00  0.00
ATOM   4098  CZD CZD Z2219     -63.184 -46.137   2.765  1.00  0.00
ATOM   4099  CZE CZE Z2220      60.557  68.895  57.312  1.00  0.00
ATOM   4100  CZF CZF Z2221      83.656  14.616  26.497  1.00  0.00
ATOM   4101  CZG CZG Z2222      83.461 -79.886 -23.439  1.00  0.00
ATOM   4102  CZH CZH Z2223      37.133 -47.517  83.095  1.00  0.00
ATOM   4103  CZI CZI Z2224      56.624  67.441  -2.779  1.00  0.00
ATOM   4104  CZJ CZJ Z2225      34.929 -83.871 -72.032  1.00  0.00
ATOM   4105  CZK CZK Z2226      -3.023  61.479 -71.408  1.00  0.00
ATOM   4106  CZL CZL Z2227     -53.420 -76.706  11.778  1.00  0.00
ATOM   4107  CZM CZM Z2228     -36.633  69.976 -87.137  1.00  0.00
ATOM   4108  CZN CZN Z2229     -31.819 -30.763 -33.812  1.00  0.00
ATOM   4109  CZO CZO Z2230     -18.849  82.098   6.358  1.00  0.00
ATOM   4110  CZP CZP Z2231       0.655  19.686  85.245  1.00  0.00
ATOM   4111  CZQ CZQ Z2232      44.091  76.639  84.406  1.00  0.00
ATOM   4112  CZR CZR Z2233      56.466  44.586  81.748  1.00  0.00
ATOM   4113  CZS CZS Z2234     -16.318  62.746 -22.981  1.00  0.00
ATOM   4114  CZT CZT Z2235      22.942  46.175  30.629  1.00  0.00
ATOM   4115  CZU CZU Z2236     -77.272  50.726 -63.570  1.00  0.00
ATOM   4116  CZV CZV Z2237      48.171  39.492 -42.646  1.00  0.00
ATOM   4117  CZW CZW Z2238     -48.596 -67.584  43.956  1.00  0.00
ATOM   4118  CZX CZX Z2239      65.067 -44.091  68.014  1.00  0.00
ATOM   4119  CZY CZY Z2240     -30.598   1.712  63.399  1.00  0.00
ATOM   4120  CZZ CZZ Z2241     -51.522 -75.192  84.786  1.00  0.00
ATOM   4121  DAA DAA Z2242      49.465 -35.468  53.996  1.00  0.00
ATOM   4122  DAB DAB Z2243      77.779  -0.833 -54.920  1.00  0.00
ATOM   4123  DAC DAC Z2244      85.997  30.496  23.848  1.00  0.00
ATOM   4124  DAD DAD Z2245     -14.574  18.776 -20.542  1.00  0.00
ATOM   4125  DAE DAE Z2246     -24.208  -9.023  68.899  1.00  0.00
ATOM   4126  DAF DAF Z2247      58.145 -79.649 -43.533  1.00  0.00
ATOM   4127  DAG DAG Z2248      59.386 -48.926  29.262  1.00  0.00
ATOM   4128  DAH DAH Z2249     -35.735  60.200 -16.676  1.00  0.00
ATOM   4129  DAI DAI Z2250      41.355  52.832  39.952  1.00  0.00
ATOM   4130  DAJ DAJ Z2251      19.500  -5.525 -69.689  1.00  0.00
ATOM   4131  DAK DAK Z2252      21.655  28.978 -31.915  1.00  0.00
ATOM   4132  DAL DAL Z2253      10.943  66.600 -67.150  1.00  0.00
ATOM   4133  DAM DAM Z2254     -13.646  27.543 -43.812  1.00  0.00
ATOM   4134  DAN DAN Z2255      44.417  16.236 -42.474  1.00  0.00
ATOM   4135  DAO DAO Z2256      50.997 -86.822  -5.407  1.00  0.00
ATOM   4136  DAP DAP Z2257      15.126  54.753 -61.674  1.00  0.00
ATOM   4137  DAQ DAQ Z2258      41.960  54.851  66.507  1.00  0.00
ATOM   4138  DAR DAR Z2259      65.088 -43.938 -81.494  1.00  0.00
ATOM   4139  DAS DAS Z2260      71.192  71.011 -42.411  1.00  0.00
ATOM   4140  DAT DAT Z2261      64.922  81.812  39.264  1.00  0.00
ATOM   4141  DAU DAU Z2262      63.097  21.023 -75.518  1.00  0.00
ATOM   4142  DAV DAV Z2263      73.194  -0.180  62.795  1.00  0.00
ATOM   4143  DAW DAW Z2264      66.764  18.983  30.660  1.00  0.00
ATOM   4144  DAX DAX Z2265     -77.545  74.049 -59.875  1.00  0.00
ATOM   4145  DAY DAY Z2266       4.274 -43.834  53.814  1.00  0.00
ATOM   4146  DAZ DAZ Z2267     -84.210 -85.266  60.022  1.00  0.00
ATOM   4147  DBA DBA Z2268      62.720   3.792 -65.042  1.00  0.00
ATOM   4148  DBB DBB Z2269     -46.149  76.279 -59.821  1.00  0.00
ATOM   4149  DBC DBC Z2270     -78.986 -85.343 -12.855  1.00  0.00
ATOM   4150  DBD DBD Z2271      88.261 -78.097  26.369  1.00  0.00
ATOM   4151  DBE DBE Z2272      46.739  40.040  47.336  1.00  0.00
ATOM   4152  DBF DBF Z2273     -77.542 -70.348 -58.588  1.00  0.00
ATOM   4153  DBG DBG Z2274     -27.071  78.609 -83.160  1.00  0.00
ATOM   4154  DBH DBH Z2275      62.236 -55.060 -53.435  1.00  0.00
ATOM   4155  DBI DBI Z2276     -61.252  34.965  23.844  1.00  0.00
ATOM   4156  DBJ DBJ Z2277      83.558 -85.377 -69.650  1.00  0.00
ATOM   4157  DBK DBK Z2278     -59.151  50.616  57.712  1.00  0.00
ATOM   4158  DBL DBL Z2279       4.129 -46.536  15.391  1.00  0.00
ATOM   4159  DBM DBM Z2280     -29.196  81.416 -21.471  1.00  0.00
ATOM   4160  DBN DBN Z2281      29.471  42.980  41.454  1.00  0.00
ATOM   4161  DBO DBO Z2282      52.710  32.248 -81.871  1.00  0.00
ATOM   4162  DBP DBP Z2283      71.610  66.175  15.029  1.00  0.00
ATOM   4163  DBQ DBQ Z2284     -41.730  39.019  68.179  1.00  0.00
ATOM   4164  DBR DBR Z2285      75.902 -43.635  11.939  1.00  0.00
ATOM   4165  DBS DBS Z2286      24.286  10.892 -49.564  1.00  0.00
ATOM   4166  DBT DBT Z2287       5.612  -7.615  28.271  1.00  0.00
ATOM   4167  DBU DBU Z2288      32.072  61.770  28.982  1.00  0.00
ATOM   4168  DBV DBV Z2289     -71.833  -6.661  29.559  1.00  0.00
ATOM   4169  DBW DBW Z2290     -37.527  26.325  -5.226  1.00  0.00
ATOM   4170  DBX DBX Z2291      87.630  57.115  20.192  1.00  0.00
ATOM   4171  DBY DBY Z2292     -51.073 -68.757 -42.235  1.00  0.00
ATOM   4172  DBZ DBZ Z2293      11.568 -59.419 -65.440  1.00  0.00
ATOM   4173  DCA DCA Z2294      -7.296 -17.119  17.233  1.00  0.00
ATOM   4174  DCB DCB Z2295     -81.627  73.531 -74.362  1.00  0.00
ATOM   4175  DCC DCC Z2296      51.517 -23.309  25.268  1.00  0.00
ATOM   4176  DCD DCD Z2297      -8.262  32.393  18.337  1.00  0.00
ATOM   4177  DCE DCE Z2298      74.036  23.051 -39.042  1.00  0.00
ATOM   4178  DCF DCF Z2299       9.728 -23.777  45.670  1.00  0.00
ATOM   4179  DCG DCG Z2300      10.273 -86.153 -73.269  1.00  0.00
ATOM   4180  DCH DCH Z2301      10.967 -65.465  53.941  1.00  0.00
ATOM   4181  DCI DCI Z2302     -22.219 -72.406 -15.365  1.00  0.00
ATOM   4182  DCJ DCJ Z2303     -49.633   1.292  11.842  1.00  0.00
ATOM   4183  DCK DCK Z2304     -58.929   3.430  73.122  1.00  0.00
ATOM   4184  DCL DCL Z2305      16.794 -78.198   5.075  1.00  0.00
ATOM   4185  DCM DCM Z2306      72.070 -67.234  10.236  1.00  0.00
ATOM   4186  DCN DCN Z2307     -75.194 -20.860  86.485  1.00  0.00
ATOM   4187  DCO DCO Z2308     -58.025 -61.361   6.882  1.00  0.00
ATOM   4188  DCP DCP Z2309     -35.870 -53.711 -22.315  1.00  0.00
ATOM   4189  DCQ DCQ Z2310     -11.370 -13.363 -35.303  1.00  0.00
ATOM   4190  DCR DCR Z2311      67.354  34.884  84.244  1.00  0.00
ATOM   4191  DCS DCS Z2312     -80.709  43.585  71.730  1.00  0.00
ATOM   4192  DCT DCT Z2313      13.502  23.221  23.411  1.00  0.00
ATOM   4193  DCU DCU Z2314      56.759 -70.660 -31.154  1.00  0.00
ATOM   4194  DCV DCV Z2315     -15.445  60.106  78.337  1.00  0.00
ATOM   4195  DCW DCW Z2316      21.249 -33.706  49.399  1.00  0.00
ATOM   4196  DCX DCX Z2317     -29.350  26.083 -43.873  1.00  0.00
ATOM   4197  DCY DCY Z2318      41.505  70.333 -16.457  1.00  0.00
ATOM   4198  DCZ DCZ Z2319     -74.255 -52.151  33.028  1.00  0.00
ATOM   4199  DDA DDA Z2320      57.544  12.508  52.348  1.00  0.00
ATOM   4200  DDB DDB Z2321      -1.991 -11.665  42.356  1.00  0.00
ATOM   4201  DDC DDC Z2322     -20.605  -8.916  87.276  1.00  0.00
ATOM   4202  DDD DDD Z2323      58.951 -36.171  21.212  1.00  0.00
ATOM   4203  DDE DDE Z2324     -78.438 -90.167  11.639  1.00  0.00
ATOM   4204  DDF DDF Z2325     -17.074 -50.629  23.083  1.00  0.00
ATOM   4205  DDG DDG Z2326      -9.688  35.773 -56.507  1.00  0.00
ATOM   4206  DDH DDH Z2327      33.931 -21.141 -64.952  1.00  0.00
ATOM   4207  DDI DDI Z2328     -80.176 -75.550 -68.474  1.00  0.00
ATOM   4208  DDJ DDJ Z2329     -21.275 -23.378 -14.858  1.00  0.00
ATOM   4209  DDK DDK Z2330      20.960  16.628  86.564  1.00  0.00
ATOM   4210  DDL DDL Z2331     -30.201 -57.757  13.738  1.00  0.00
ATOM   4211  DDM DDM Z2332     -68.011  11.338  42.216  1.00  0.00
ATOM   4212  DDN DDN Z2333      73.761  81.567  15.375  1.00  0.00
ATOM   4213  DDO DDO Z2334       4.718 -33.513 -82.060  1.00  0.00
ATOM   4214  DDP DDP Z2335     -71.951   9.658 -39.731  1.00  0.00
ATOM   4215  DDQ DDQ Z2336     -51.236  42.334 -79.901  1.00  0.00
ATOM   4216  DDR DDR Z2337     -63.382 -22.523  50.824  1.00  0.00
ATOM   4217  DDS DDS Z2338     -41.972  24.416  74.686  1.00  0.00
ATOM   4218  DDT DDT Z2339     -26.214  53.998 -83.895  1.00  0.00
ATOM   4219  DDU DDU Z2340      44.919 -88.252 -38.010  1.00  0.00
ATOM   4220  DDV DDV Z2341      -2.631  14.084 -31.898  1.00  0.00
ATOM   4221  DDW DDW Z2342      40.122  59.134   3.697  1.00  0.00
ATOM   4222  DDX DDX Z2343     -60.974  74.513  16.288  1.00  0.00
ATOM   4223  DDY DDY Z2344      52.600 -83.997  30.661  1.00  0.00
ATOM   4224  DDZ DDZ Z2345      85.784   6.235  57.663  1.00  0.00
ATOM   4225  DEA DEA Z2346      26.996  24.294   5.906  1.00  0.00
ATOM   4226  DEB DEB Z2347     -64.584 -78.308   4.576  1.00  0.00
ATOM   4227  DEC DEC Z2348     -68.569  22.645 -75.573  1.00  0.00
ATOM   4228  DED DED Z2349     -38.970  75.111  85.992  1.00  0.00
ATOM   4229  DEE DEE Z2350     -72.437  28.236  85.563  1.00  0.00
ATOM   4230  DEF DEF Z2351     -10.904 -83.458 -69.854  1.00  0.00
ATOM   4231  DEG DEG Z2352      65.591   7.370 -77.879  1.00  0.00
ATOM   4232  DEH DEH Z2353     -17.203  51.690  -8.557  1.00  0.00
ATOM   4233  DEI DEI Z2354      72.441  33.202  40.475  1.00  0.00
ATOM   4234  DEJ DEJ Z2355     -80.905 -13.922  74.915  1.00  0.00
ATOM   4235  DEK DEK Z2356      21.274 -54.723  85.503  1.00  0.00
ATOM   4236  DEL DEL Z2357      13.156 -19.668  13.159  1.00  0.00
ATOM   4237  DEM DEM Z2358      61.523   3.114  74.524  1.00  0.00
ATOM   4238  DEN DEN Z2359     -22.949  37.227   8.949  1.00  0.00
ATOM   4239  DEO DEO Z2360     -51.220 -53.395  -1.685  1.00  0.00
ATOM   4240  DEP DEP Z2361      -6.085 -29.085 -71.690  1.00  0.00
ATOM   4241  DEQ DEQ Z2362      60.604  34.011 -43.678  1.00  0.00
ATOM   4242  DER DER Z2363      40.734  -6.155 -85.844  1.00  0.00
ATOM   4243  DES DES Z2364      11.843  14.516  54.647  1.00  0.00
ATOM   4244  DET DET Z2365      78.775 -30.110 -69.638  1.00  0.00
ATOM   4245  DEU DEU Z2366     -85.718  61.896  48.938  1.00  0.00
ATOM   4246  DEV DEV Z2367       6.455  22.018  67.075  1.00  0.00
ATOM   4247  DEW DEW Z2368       0.091  82.083  64.749  1.00  0.00
ATOM   4248  DEX DEX Z2369      52.944 -42.065 -48.133  1.00  0.00
ATOM   4249  DEY DEY Z2370      78.786 -53.492 -71.831  1.00  0.00
ATOM   4250  DEZ DEZ Z2371     -60.465 -34.203  58.893  1.00  0.00
ATOM   4251  DFA DFA Z2372      17.808 -72.202  85.353  1.00  0.00
ATOM   4252  DFB DFB Z2373     -83.762 -76.768  33.961  1.00  0.00
ATOM   4253  DFC DFC Z2374     -42.942 -85.312   1.930  1.00  0.00
ATOM   4254  DFD DFD Z2375      48.599 -22.509  48.099  1.00  0.00
ATOM   4255  DFE DFE Z2376     -82.639 -89.052  72.018  1.00  0.00
ATOM   4256  DFF DFF Z2377      30.609  42.233 -44.914  1.00  0.00
ATOM   4257  DFG DFG Z2378      16.172 -82.022  43.440  1.00  0.00
ATOM   4258  DFH DFH Z2379      73.893 -90.494  14.588  1.00  0.00
ATOM   4259  DFI DFI Z2380      26.419  80.365 -60.058  1.00  0.00
ATOM   4260  DFJ DFJ Z2381      10.422 -15.509 -82.736  1.00  0.00
ATOM   4261  DFK DFK Z2382     -83.039  65.878  73.145  1.00  0.00
ATOM   4262  DFL DFL Z2383     -59.357 -51.272 -25.584  1.00  0.00
ATOM   4263  DFM DFM Z2384      29.357 -63.366 -80.070  1.00  0.00
ATOM   4264  DFN DFN Z2385      36.131  83.749  88.861  1.00  0.00
ATOM   4265  DFO DFO Z2386      83.818  60.807  33.372  1.00  0.00
ATOM   4266  DFP DFP Z2387      44.138 -41.812  73.275  1.00  0.00
ATOM   4267  DFQ DFQ Z2388       1.981   6.605 -44.358  1.00  0.00
ATOM   4268  DFR DFR Z2389       6.263  67.078 -84.189  1.00  0.00
ATOM   4269  DFS DFS Z2390     -82.497 -80.988  46.933  1.00  0.00
ATOM   4270  DFT DFT Z2391      60.140  36.705 -24.928  1.00  0.00
ATOM   4271  DFU DFU Z2392      81.286  44.056  31.259  1.00  0.00
ATOM   4272  DFV DFV Z2393      79.869 -33.899  83.714  1.00  0.00
ATOM   4273  DFW DFW Z2394     -66.817   8.249 -15.014  1.00  0.00
ATOM   4274  DFX DFX Z2395      46.598 -37.961 -82.091  1.00  0.00
ATOM   4275  DFY DFY Z2396      38.888 -88.907 -12.936  1.00  0.00
ATOM   4276  DFZ DFZ Z2397     -81.039  28.078 -46.325  1.00  0.00
ATOM   4277  DGA DGA Z2398     -72.256  63.647  55.056  1.00  0.00
ATOM   4278  DGB DGB Z2399     -71.539 -57.691   9.102  1.00  0.00
ATOM   4279  DGC DGC Z2400     -36.498 -80.794 -44.020  1.00  0.00
ATOM   4280  DGD DGD Z2401      -7.957 -14.951 -75.376  1.00  0.00
ATOM   4281  DGE DGE Z2402     -22.032  48.559  37.204  1.00  0.00
ATOM   4282  DGF DGF Z2403      49.268 -89.861  52.988  1.00  0.00
ATOM   4283  DGG DGG Z2404     -63.523 -57.311  87.860  1.00  0.00
ATOM   4284  DGH DGH Z2405     -27.626 -51.364  78.322  1.00  0.00
ATOM   4285  DGI DGI Z2406      71.793   2.549  -3.796  1.00  0.00
ATOM   4286  DGJ DGJ Z2407     -15.852 -83.820 -86.022  1.00  0.00
ATOM   4287  DGK DGK Z2408     -45.209  15.326 -86.346  1.00  0.00
ATOM   4288  DGL DGL Z2409      18.249 -27.829 -24.301  1.00  0.00
ATOM   4289  DGM DGM Z2410     -52.821  79.092  43.483  1.00  0.00
ATOM   4290  DGN DGN Z2411      48.250 -57.300 -78.680  1.00  0.00
ATOM   4291  DGO DGO Z2412     -33.107 -60.032  35.063  1.00  0.00
ATOM   4292  DGP DGP Z2413     -59.240  43.921 -60.750  1.00  0.00
ATOM   4293  DGQ DGQ Z2414     -46.725 -39.869  57.774  1.00  0.00
ATOM   4294  DGR DGR Z2415      64.494 -35.965  32.871  1.00  0.00
ATOM   4295  DGS DGS Z2416      48.665  63.413  27.588  1.00  0.00
ATOM   4296  DGT DGT Z2417      75.475  48.694  81.482  1.00  0.00
ATOM   4297  DGU DGU Z2418      27.150  56.421  45.183  1.00  0.00
ATOM   4298  DGV DGV Z2419     -12.799 -84.516  82.695  1.00  0.00
ATOM   4299  DGW DGW Z2420     -85.330  80.314  68.823  1.00  0.00
ATOM   4300  DGX DGX Z2421      55.284 -70.519  63.605  1.00  0.00
ATOM   4301  DGY DGY Z2422     -52.450 -24.780 -37.182  1.00  0.00
ATOM   4302  DGZ DGZ Z2423       7.988 -29.054  30.627  1.00  0.00
ATOM   4303  DHA DHA Z2424      21.963 -29.995 -83.497  1.00  0.00
ATOM   4304  DHB DHB Z2425     -75.052  -6.199 -41.110  1.00  0.00
ATOM   4305  DHC DHC Z2426       6.680  39.775  26.566  1.00  0.00
ATOM   4306  DHD DHD Z2427     -30.306 -19.283 -33.800  1.00  0.00
ATOM   4307  DHE DHE Z2428       2.422  82.964  87.508  1.00  0.00
ATOM   4308  DHF DHF Z2429     -42.782  80.273 -20.902  1.00  0.00
ATOM   4309  DHG DHG Z2430     -26.943 -90.189   1.996  1.00  0.00
ATOM   4310  DHH DHH Z2431      36.588 -28.278  36.545  1.00  0.00
ATOM   4311  DHI DHI Z2432      27.320  82.078  42.356  1.00  0.00
ATOM   4312  DHJ DHJ Z2433     -81.362 -17.919  35.938  1.00  0.00
ATOM   4313  DHK DHK Z2434     -37.036   1.380 -76.203  1.00  0.00
ATOM   4314  DHL DHL Z2435     -84.756  14.384  25.149  1.00  0.00
ATOM   4315  DHM DHM Z2436      72.695  74.421  49.077  1.00  0.00
ATOM   4316  DHN DHN Z2437      16.366  -3.546  64.056  1.00  0.00
ATOM   4317  DHO DHO Z2438      15.645 -90.119  65.856  1.00  0.00
ATOM   4318  DHP DHP Z2439      83.846 -11.800  28.120  1.00  0.00
ATOM   4319  DHQ DHQ Z2440      82.205  17.414 -62.931  1.00  0.00
ATOM   4320  DHR DHR Z2441      88.297  30.940  49.685  1.00  0.00
ATOM   4321  DHS DHS Z2442      -1.073 -10.697  75.999  1.00  0.00
ATOM   4322  DHT DHT Z2443      16.901 -15.177  42.853  1.00  0.00
ATOM   4323  DHU DHU Z2444      72.226  52.305 -76.065  1.00  0.00
ATOM   4324  DHV DHV Z2445     -85.578  73.846  80.416  1.00  0.00
ATOM   4325  DHW DHW Z2446     -50.158 -48.664  50.299  1.00  0.00
ATOM   4326  DHX DHX Z2447      57.334  -6.318  52.943  1.00  0.00
ATOM   4327  DHY DHY Z2448     -82.322 -13.117 -85.411  1.00  0.00
ATOM   4328  DHZ DHZ Z2449     -56.851  70.228  79.599  1.00  0.00
ATOM   4329  DIA DIA Z2450      40.794  30.828 -31.044  1.00  0.00
ATOM   4330  DIB DIB Z2451      38.106 -41.956 -18.980  1.00  0.00
ATOM   4331  DIC DIC Z2452     -29.836  50.406  -1.385  1.00  0.00
ATOM   4332  DID DID Z2453      82.382 -89.297  34.907  1.00  0.00
ATOM   4333  DIE DIE Z2454      80.890  13.246 -75.815  1.00  0.00
ATOM   4334  DIF DIF Z2455     -60.497  64.541 -42.319  1.00  0.00
ATOM   4335  DIG DIG Z2456      76.523 -57.158  64.605  1.00  0.00
ATOM   4336  DIH DIH Z2457     -35.753  29.777 -80.514  1.00  0.00
ATOM   4337  DII DII Z2458     -72.717  44.796 -11.755  1.00  0.00
ATOM   4338  DIJ DIJ Z2459      88.153  73.560  -4.096  1.00  0.00
ATOM   4339  DIK DIK Z2460     -80.203  10.876  87.408  1.00  0.00
ATOM   4340  DIL DIL Z2461      -7.275  80.250 -41.343  1.00  0.00
ATOM   4341  DIM DIM Z2462     -12.168 -81.110  49.440  1.00  0.00
ATOM   4342  DIN DIN Z2463     -14.975 -40.490  12.473  1.00  0.00
ATOM   4343  DIO DIO Z2464     -76.310 -60.393 -21.805  1.00  0.00
ATOM   4344  DIP DIP Z2465      60.142 -46.936 -36.941  1.00  0.00
ATOM   4345  DIQ DIQ Z2466      54.793 -89.443 -74.687  1.00  0.00
ATOM   4346  DIR DIR Z2467      50.097 -36.137  85.989  1.00  0.00
ATOM   4347  DIS DIS Z2468      72.408  78.512 -26.774  1.00  0.00
ATOM   4348  DIT DIT Z2469     -18.065  81.081  83.310  1.00  0.00
ATOM   4349  DIU DIU Z2470      75.947 -86.489  89.421  1.00  0.00
ATOM   4350  DIV DIV Z2471     -14.490 -74.521  24.693  1.00  0.00
ATOM   4351  DIW DIW Z2472       8.488  81.120 -56.472  1.00  0.00
ATOM   4352  DIX DIX Z2473      89.957 -49.743   3.961  1.00  0.00
ATOM   4353  DIY DIY Z2474      62.813 -33.851 -30.113  1.00  0.00
ATOM   4354  DIZ DIZ Z2475     -48.492  23.176 -60.034  1.00  0.00
ATOM   4355  DJA DJA Z2476      89.593 -65.269  83.335  1.00  0.00
ATOM   4356  DJB DJB Z2477     -57.181  49.746 -30.601  1.00  0.00
ATOM   4357  DJC DJC Z2478      90.265  41.311 -75.884  1.00  0.00
ATOM   4358  DJD DJD Z2479       9.835 -87.624  19.495  1.00  0.00
ATOM   4359  DJE DJE Z2480      48.838  41.006 -73.632  1.00  0.00
ATOM   4360  DJF DJF Z2481      -7.592 -66.106  56.945  1.00  0.00
ATOM   4361  DJG DJG Z2482      56.516  37.204  25.596  1.00  0.00
ATOM   4362  DJH DJH Z2483     -78.395 -85.884 -32.608  1.00  0.00
ATOM   4363  DJI DJI Z2484     -43.709  65.734  53.670  1.00  0.00
ATOM   4364  DJJ DJJ Z2485      31.881  -0.436  52.156  1.00  0.00
ATOM   4365  DJK DJK Z2486     -78.854 -59.798  50.891  1.00  0.00
ATOM   4366  DJL DJL Z2487     -52.231  75.585  26.019  1.00  0.00
ATOM   4367  DJM DJM Z2488     -74.346  73.057  76.456  1.00  0.00
ATOM   4368  DJN DJN Z2489      85.574 -62.922 -64.413  1.00  0.00
ATOM   4369  DJO DJO Z2490     -48.493 -58.166 -25.831  1.00  0.00
ATOM   4370  DJP DJP Z2491      48.327   1.746  60.445  1.00  0.00
ATOM   4371  DJQ DJQ Z2492     -79.726  47.831   1.668  1.00  0.00
ATOM   4372  DJR DJR Z2493      37.727  14.156 -84.648  1.00  0.00
ATOM   4373  DJS DJS Z2494      -2.927  20.281  -8.529  1.00  0.00
ATOM   4374  DJT DJT Z2495      19.764 -33.020  -8.810  1.00  0.00
ATOM   4375  DJU DJU Z2496     -82.359  43.657 -24.688  1.00  0.00
ATOM   4376  DJV DJV Z2497     -22.659 -68.630   5.452  1.00  0.00
ATOM   4377  DJW DJW Z2498     -15.262  66.923  49.676  1.00  0.00
ATOM   4378  DJX DJX Z2499     -72.920 -33.953 -81.735  1.00  0.00
ATOM   4379  DJY DJY Z2500     -35.077 -40.179 -20.591  1.00  0.00
ATOM   4380  DJZ DJZ Z2501     -70.351  22.357  25.243  1.00  0.00
ATOM   4381  DKA DKA Z2502     -45.378  34.116 -69.167  1.00  0.00
ATOM   4382  DKB DKB Z2503     -82.392  68.324 -26.445  1.00  0.00
ATOM   4383  DKC DKC Z2504      53.193   4.731 -82.332  1.00  0.00
ATOM   4384  DKD DKD Z2505     -81.909 -66.821   2.946  1.00  0.00
ATOM   4385  DKE DKE Z2506      34.479  44.091   5.514  1.00  0.00
ATOM   4386  DKF DKF Z2507     -47.745 -38.240  83.850  1.00  0.00
ATOM   4387  DKG DKG Z2508      37.031 -86.358  82.606  1.00  0.00
ATOM   4388  DKH DKH Z2509     -64.205  83.369 -40.229  1.00  0.00
ATOM   4389  DKI DKI Z2510      17.195  41.457 -73.958  1.00  0.00
ATOM   4390  DKJ DKJ Z2511     -27.466 -73.789 -76.450  1.00  0.00
ATOM   4391  DKK DKK Z2512     -49.418 -42.685   4.271  1.00  0.00
ATOM   4392  DKL DKL Z2513     -67.185  -3.023   8.014  1.00  0.00
ATOM   4393  DKM DKM Z2514      -1.414 -83.138  34.443  1.00  0.00
ATOM   4394  DKN DKN Z2515     -83.484 -40.839  19.841  1.00  0.00
ATOM   4395  DKO DKO Z2516      54.679  -6.363  86.201  1.00  0.00
ATOM   4396  DKP DKP Z2517      54.916  83.488 -11.016  1.00  0.00
ATOM   4397  DKQ DKQ Z2518     -13.317 -43.125 -61.381  1.00  0.00
ATOM   4398  DKR DKR Z2519     -30.394  38.352  64.844  1.00  0.00
ATOM   4399  DKS DKS Z2520     -83.843 -16.744   5.652  1.00  0.00
ATOM   4400  DKT DKT Z2521     -85.901  85.611 -75.318  1.00  0.00
ATOM   4401  DKU DKU Z2522     -26.167  27.167  61.591  1.00  0.00
ATOM   4402  DKV DKV Z2523      15.021  50.596  -6.355  1.00  0.00
ATOM   4403  DKW DKW Z2524     -35.206 -31.820  -8.685  1.00  0.00
ATOM   4404  DKX DKX Z2525       4.114 -38.976 -27.905  1.00  0.00
ATOM   4405  DKY DKY Z2526      81.103 -67.355 -81.172  1.00  0.00
ATOM   4406  DKZ DKZ Z2527      53.737  53.417  22.785  1.00  0.00
ATOM   4407  DLA DLA Z2528      36.942  -0.816  -0.778  1.00  0.00
ATOM   4408  DLB DLB Z2529     -82.577 -17.785 -41.410  1.00  0.00
ATOM   4409  DLC DLC Z2530      88.155 -84.641  85.011  1.00  0.00
ATOM   4410  DLD DLD Z2531      45.874  54.577 -31.074  1.00  0.00
ATOM   4411  DLE DLE Z2532     -74.943 -32.853 -47.449  1.00  0.00
ATOM   4412  DLF DLF Z2533      83.140 -83.879  59.504  1.00  0.00
ATOM   4413  DLG DLG Z2534      89.779  -4.377  68.822  1.00  0.00
ATOM   4414  DLH DLH Z2535      47.642  55.398  86.439  1.00  0.00
ATOM   4415  DLI DLI Z2536      19.711  78.542  53.273  1.00  0.00
ATOM   4416  DLJ DLJ Z2537     -31.234  84.628 -65.603  1.00  0.00
ATOM   4417  DLK DLK Z2538     -36.609 -34.007 -63.766  1.00  0.00
ATOM   4418  DLL DLL Z2539     -57.209  33.003  -0.675  1.00  0.00
ATOM   4419  DLM DLM Z2540      65.582  70.529  33.264  1.00  0.00
ATOM   4420  DLN DLN Z2541     -53.408 -83.602  25.093  1.00  0.00
ATOM   4421  DLO DLO Z2542      60.513 -75.737  20.829  1.00  0.00
ATOM   4422  DLP DLP Z2543     -78.228 -83.405 -85.685  1.00  0.00
ATOM   4423  DLQ DLQ Z2544     -25.693 -87.752 -63.425  1.00  0.00
ATOM   4424  DLR DLR Z2545      -7.787   1.312 -81.947  1.00  0.00
ATOM   4425  DLS DLS Z2546     -45.858  82.804   1.324  1.00  0.00
ATOM   4426  DLT DLT Z2547      53.634  85.563  48.804  1.00  0.00
ATOM   4427  DLU DLU Z2548      -5.707 -50.901   3.439  1.00  0.00
ATOM   4428  DLV DLV Z2549     -53.825   6.621  29.003  1.00  0.00
ATOM   4429  DLW DLW Z2550      82.787 -55.887  46.353  1.00  0.00
ATOM   4430  DLX DLX Z2551       8.977 -44.542  35.952  1.00  0.00
ATOM   4431  DLY DLY Z2552      75.593  22.466  11.257  1.00  0.00
ATOM   4432  DLZ DLZ Z2553      39.850  45.642  31.647  1.00  0.00
ATOM   4433  DMA DMA Z2554       2.687  42.614 -61.520  1.00  0.00
ATOM   4434  DMB DMB Z2555      74.582 -69.808  34.432  1.00  0.00
ATOM   4435  DMC DMC Z2556     -72.476 -83.813  77.658  1.00  0.00
ATOM   4436  DMD DMD Z2557     -74.158  84.272 -24.308  1.00  0.00
ATOM   4437  DME DME Z2558     -61.773 -21.075  30.881  1.00  0.00
ATOM   4438  DMF DMF Z2559      17.381  33.495 -48.590  1.00  0.00
ATOM   4439  DMG DMG Z2560      21.190  54.553 -78.104  1.00  0.00
ATOM   4440  DMH DMH Z2561      38.500 -11.323 -50.679  1.00  0.00
ATOM   4441  DMI DMI Z2562      84.729  13.886 -47.754  1.00  0.00
ATOM   4442  DMJ DMJ Z2563      84.001 -76.392  38.350  1.00  0.00
ATOM   4443  DMK DMK Z2564     -29.137 -23.393 -87.564  1.00  0.00
ATOM   4444  DML DML Z2565      59.606 -80.723 -62.000  1.00  0.00
ATOM   4445  DMM DMM Z2566     -44.589 -49.290 -14.672  1.00  0.00
ATOM   4446  DMN DMN Z2567      21.500  76.620  17.929  1.00  0.00
ATOM   4447  DMO DMO Z2568      -9.074 -42.082 -40.663  1.00  0.00
ATOM   4448  DMP DMP Z2569      59.214  49.589  62.551  1.00  0.00
ATOM   4449  DMQ DMQ Z2570      50.533   0.996   0.887  1.00  0.00
ATOM   4450  DMR DMR Z2571      71.286  15.703  87.136  1.00  0.00
ATOM   4451  DMS DMS Z2572      27.604 -46.943 -70.216  1.00  0.00
ATOM   4452  DMT DMT Z2573      -3.895  71.990  77.800  1.00  0.00
ATOM   4453  DMU DMU Z2574      63.945 -88.905  87.405  1.00  0.00
ATOM   4454  DMV DMV Z2575     -30.974  35.610  45.973  1.00  0.00
ATOM   4455  DMW DMW Z2576     -68.765  84.991 -57.377  1.00  0.00
ATOM   4456  DMX DMX Z2577      29.462  66.816 -61.510  1.00  0.00
ATOM   4457  DMY DMY Z2578      54.193   6.062 -51.477  1.00  0.00
ATOM   4458  DMZ DMZ Z2579     -70.449 -71.165  44.772  1.00  0.00
ATOM   4459  DNA DNA Z2580      80.373  30.845 -30.253  1.00  0.00
ATOM   4460  DNB DNB Z2581       5.673  29.173  12.345  1.00  0.00
ATOM   4461  DNC DNC Z2582      48.108   6.959 -25.625  1.00  0.00
ATOM   4462  DND DND Z2583      51.853 -38.884  -6.998  1.00  0.00
ATOM   4463  DNE DNE Z2584     -24.238  40.888 -12.561  1.00  0.00
ATOM   4464  DNF DNF Z2585     -45.383  80.450  55.482  1.00  0.00
ATOM   4465  DNG DNG Z2586      13.516  19.035   2.286  1.00  0.00
ATOM   4466  DNH DNH Z2587      44.087 -75.319 -25.019  1.00  0.00
ATOM   4467  DNI DNI Z2588      32.732 -61.369 -10.958  1.00  0.00
ATOM   4468  DNJ DNJ Z2589     -10.147  51.430  88.331  1.00  0.00
ATOM   4469  DNK DNK Z2590      33.414  65.823  86.919  1.00  0.00
ATOM   4470  DNL DNL Z2591      13.231  82.990   5.428  1.00  0.00
ATOM   4471  DNM DNM Z2592     -71.723  60.928 -33.334  1.00  0.00
ATOM   4472  DNN DNN Z2593      69.027  66.767  82.640  1.00  0.00
ATOM   4473  DNO DNO Z2594     -82.201 -32.846  38.404  1.00  0.00
ATOM   4474  DNP DNP Z2595      88.196 -42.927  87.089  1.00  0.00
ATOM   4475  DNQ DNQ Z2596     -58.562 -84.447  55.146  1.00  0.00
ATOM   4476  DNR DNR Z2597       4.625  20.632 -45.113  1.00  0.00
ATOM   4477  DNS DNS Z2598      69.054  81.398 -54.811  1.00  0.00
ATOM   4478  DNT DNT Z2599      52.805  -6.894 -69.566  1.00  0.00
ATOM   4479  DNU DNU Z2600      55.594   8.688  19.070  1.00  0.00
ATOM   4480  DNV DNV Z2601      86.972  69.160 -40.708  1.00  0.00
ATOM   4481  DNW DNW Z2602     -22.158 -88.790  69.533  1.00  0.00
ATOM   4482  DNX DNX Z2603      49.849 -63.252 -21.338  1.00  0.00
ATOM   4483  DNY DNY Z2604      86.850  82.662 -50.866  1.00  0.00
ATOM   4484  DNZ DNZ Z2605     -76.602  14.542 -57.523  1.00  0.00
ATOM   4485  DOA DOA Z2606     -45.675  24.982  14.446  1.00  0.00
ATOM   4486  DOB DOB Z2607      33.049 -85.447  10.360  1.00  0.00
ATOM   4487  DOC DOC Z2608     -73.686   6.797  25.484  1.00  0.00
ATOM   4488  DOD DOD Z2609      -2.076  23.907   2.302  1.00  0.00
ATOM   4489  DOE DOE Z2610     -83.641  12.138  38.272  1.00  0.00
ATOM   4490  DOF DOF Z2611     -70.684  10.375  59.560  1.00  0.00
ATOM   4491  DOG DOG Z2612      86.576  33.076  75.096  1.00  0.00
ATOM   4492  DOH DOH Z2613      12.122 -73.006 -14.700  1.00  0.00
ATOM   4493  DOI DOI Z2614      48.996 -88.120 -55.566  1.00  0.00
ATOM   4494  DOJ DOJ Z2615      38.573  65.053  17.953  1.00  0.00
ATOM   4495  DOK DOK Z2616      10.127  78.767 -75.506  1.00  0.00
ATOM   4496  DOL DOL Z2617      89.913 -10.891 -58.332  1.00  0.00
ATOM   4497  DOM DOM Z2618      51.166   1.944 -11.353  1.00  0.00
ATOM   4498  DON DON Z2619       5.403 -82.778 -59.186  1.00  0.00
ATOM   4499  DOO DOO Z2620     -32.496  59.330  45.908  1.00  0.00
ATOM   4500  DOP DOP Z2621      77.097 -47.032 -46.916  1.00  0.00
ATOM   4501  DOQ DOQ Z2622      84.457  -6.863   9.904  1.00  0.00
ATOM   4502  DOR DOR Z2623     -54.833 -53.181  15.983  1.00  0.00
ATOM   4503  DOS DOS Z2624     -78.489 -49.950  -9.260  1.00  0.00
ATOM   4504  DOT DOT Z2625      43.529  68.581 -61.071  1.00  0.00
ATOM   4505  DOU DOU Z2626      86.768 -69.258  54.313  1.00  0.00
ATOM   4506  DOV DOV Z2627      88.940 -39.648  41.293  1.00  0.00
ATOM   4507  DOW DOW Z2628      33.872  54.114 -60.580  1.00  0.00
ATOM   4508  DOX DOX Z2629      88.775 -68.199 -18.131  1.00  0.00
ATOM   4509  DOY DOY Z2630      52.407  71.965 -43.215  1.00  0.00
ATOM   4510  DOZ DOZ Z2631     -84.388   5.937 -69.346  1.00  0.00
ATOM   4511  DPA DPA Z2632      40.125  43.901 -24.502  1.00  0.00
ATOM   4512  DPB DPB Z2633     -78.354 -29.738   9.187  1.00  0.00
ATOM   4513  DPC DPC Z2634     -85.383   7.738 -28.425  1.00  0.00
ATOM   4514  DPD DPD Z2635      79.402 -21.469  88.671  1.00  0.00
ATOM   4515  DPE DPE Z2636      86.467 -12.608 -38.977  1.00  0.00
ATOM   4516  DPF DPF Z2637      51.984  85.470 -22.755  1.00  0.00
ATOM   4517  DPG DPG Z2638     -44.357   5.493 -46.215  1.00  0.00
ATOM   4518  DPH DPH Z2639     -64.709 -10.402  80.180  1.00  0.00
ATOM   4519  DPI DPI Z2640     -76.958  21.292 -25.640  1.00  0.00
ATOM   4520  DPJ DPJ Z2641     -44.036  47.667 -61.385  1.00  0.00
ATOM   4521  DPK DPK Z2642      39.607 -90.221  22.459  1.00  0.00
ATOM   4522  DPL DPL Z2643      52.050  60.118 -83.351  1.00  0.00
ATOM   4523  DPM DPM Z2644     -42.186   7.421  82.423  1.00  0.00
ATOM   4524  DPN DPN Z2645       0.878 -34.173   9.183  1.00  0.00
ATOM   4525  DPO DPO Z2646      50.627  78.258 -81.522  1.00  0.00
ATOM   4526  DPP DPP Z2647     -26.785  77.120  25.057  1.00  0.00
ATOM   4527  DPQ DPQ Z2648     -50.685 -39.409  25.873  1.00  0.00
ATOM   4528  DPR DPR Z2649     -52.136  39.177  79.365  1.00  0.00
ATOM   4529  DPS DPS Z2650     -52.372 -83.883  41.561  1.00  0.00
ATOM   4530  DPT DPT Z2651      14.301 -57.078  15.250  1.00  0.00
ATOM   4531  DPU DPU Z2652      40.277  50.191  -5.577  1.00  0.00
ATOM   4532  DPV DPV Z2653     -64.457  -2.590  44.729  1.00  0.00
ATOM   4533  DPW DPW Z2654      36.990 -31.470  86.341  1.00  0.00
ATOM   4534  DPX DPX Z2655     -19.820 -58.374 -86.728  1.00  0.00
ATOM   4535  DPY DPY Z2656      61.189 -77.624 -24.078  1.00  0.00
ATOM   4536  DPZ DPZ Z2657      -2.053  77.480  -3.262  1.00  0.00
ATOM   4537  DQA DQA Z2658      87.687  85.137  73.662  1.00  0.00
ATOM   4538  DQB DQB Z2659      85.382  -3.931  39.977  1.00  0.00
ATOM   4539  DQC DQC Z2660      63.047 -61.561 -37.237  1.00  0.00
ATOM   4540  DQD DQD Z2661      63.802 -89.434  -5.992  1.00  0.00
ATOM   4541  DQE DQE Z2662      64.558  16.448 -26.350  1.00  0.00
ATOM   4542  DQF DQF Z2663      84.643 -30.367 -49.830  1.00  0.00
ATOM   4543  DQG DQG Z2664     -43.421 -50.429  64.431  1.00  0.00
ATOM   4544  DQH DQH Z2665      30.548  83.162  27.741  1.00  0.00
ATOM   4545  DQI DQI Z2666     -48.758  50.583 -42.953  1.00  0.00
ATOM   4546  DQJ DQJ Z2667      28.786 -33.614  78.278  1.00  0.00
ATOM   4547  DQK DQK Z2668     -74.821  50.915  87.441  1.00  0.00
ATOM   4548  DQL DQL Z2669     -39.078 -14.238 -26.768  1.00  0.00
ATOM   4549  DQM DQM Z2670      12.422  31.074  41.799  1.00  0.00
ATOM   4550  DQN DQN Z2671      22.887 -17.228   0.623  1.00  0.00
ATOM   4551  DQO DQO Z2672     -82.060  50.920 -43.307  1.00  0.00
ATOM   4552  DQP DQP Z2673      51.191  -9.838  22.974  1.00  0.00
ATOM   4553  DQQ DQQ Z2674     -68.802 -48.225 -49.098  1.00  0.00
ATOM   4554  DQR DQR Z2675      23.492  80.133 -10.671  1.00  0.00
ATOM   4555  DQS DQS Z2676      43.398  40.211  59.925  1.00  0.00
ATOM   4556  DQT DQT Z2677     -47.943 -76.348  65.843  1.00  0.00
ATOM   4557  DQU DQU Z2678      87.537 -52.047  74.076  1.00  0.00
ATOM   4558  DQV DQV Z2679      41.537  70.289  68.982  1.00  0.00
ATOM   4559  DQW DQW Z2680     -20.169  66.666  -9.081  1.00  0.00
ATOM   4560  DQX DQX Z2681      71.710   4.611 -18.372  1.00  0.00
ATOM   4561  DQY DQY Z2682      16.395  32.759 -87.701  1.00  0.00
ATOM   4562  DQZ DQZ Z2683      88.870 -69.288  14.007  1.00  0.00
ATOM   4563  DRA DRA Z2684      76.020 -27.284  29.882  1.00  0.00
ATOM   4564  DRB DRB Z2685      55.125  83.146 -64.313  1.00  0.00
ATOM   4565  DRC DRC Z2686      75.657   8.059  39.279  1.00  0.00
ATOM   4566  DRD DRD Z2687      32.117  25.727 -59.489  1.00  0.00
ATOM   4567  DRE DRE Z2688      35.461 -41.068  44.258  1.00  0.00
ATOM   4568  DRF DRF Z2689     -13.236  52.630 -43.611  1.00  0.00
ATOM   4569  DRG DRG Z2690     -49.932  59.904 -86.102  1.00  0.00
ATOM   4570  DRH DRH Z2691     -41.858  38.455 -38.758  1.00  0.00
ATOM   4571  DRI DRI Z2692      48.442 -43.675 -26.799  1.00  0.00
ATOM   4572  DRJ DRJ Z2693      58.250 -30.292 -72.760  1.00  0.00
ATOM   4573  DRK DRK Z2694     -36.507  65.899 -65.128  1.00  0.00
ATOM   4574  DRL DRL Z2695      -1.784 -59.322 -23.416  1.00  0.00
ATOM   4575  DRM DRM Z2696      50.033  64.506 -72.923  1.00  0.00
ATOM   4576  DRN DRN Z2697     -26.178  23.793 -10.174  1.00  0.00
ATOM   4577  DRO DRO Z2698      66.475  47.476 -46.232  1.00  0.00
ATOM   4578  DRP DRP Z2699      10.131 -13.399  85.447  1.00  0.00
ATOM   4579  DRQ DRQ Z2700       0.491 -73.888   8.715  1.00  0.00
ATOM   4580  DRR DRR Z2701      51.952 -83.592  10.716  1.00  0.00
ATOM   4581  DRS DRS Z2702     -12.355 -17.312  73.804  1.00  0.00
ATOM   4582  DRT DRT Z2703     -82.770  29.716 -33.260  1.00  0.00
ATOM   4583  DRU DRU Z2704     -24.769  61.848  87.553  1.00  0.00
ATOM   4584  DRV DRV Z2705      14.936  -1.086  88.059  1.00  0.00
ATOM   4585  DRW DRW Z2706      18.124  15.493 -15.791  1.00  0.00
ATOM   4586  DRX DRX Z2707     -85.273  37.183  55.347  1.00  0.00
ATOM   4587  DRY DRY Z2708      63.215 -25.154  -7.957  1.00  0.00
ATOM   4588  DRZ DRZ Z2709      82.934  -8.812  86.620  1.00  0.00
ATOM   4589  DSA DSA Z2710      82.418  73.591 -29.977  1.00  0.00
ATOM   4590  DSB DSB Z2711      66.770  61.461 -83.529  1.00  0.00
ATOM   4591  DSC DSC Z2712      64.654 -21.012  32.743  1.00  0.00
ATOM   4592  DSD DSD Z2713      80.289 -44.981 -85.868  1.00  0.00
ATOM   4593  DSE DSE Z2714      41.679   1.526 -51.735  1.00  0.00
ATOM   4594  DSF DSF Z2715      89.578  27.895  64.375  1.00  0.00
ATOM   4595  DSG DSG Z2716      37.216  84.140 -23.831  1.00  0.00
ATOM   4596  DSH DSH Z2717      12.568 -89.398  85.570  1.00  0.00
ATOM   4597  DSI DSI Z2718      -6.402   5.485  87.595  1.00  0.00
ATOM   4598  DSJ DSJ Z2719      34.344 -44.024  -4.114  1.00  0.00
ATOM   4599  DSK DSK Z2720     -69.308   1.633 -24.346  1.00  0.00
ATOM   4600  DSL DSL Z2721      71.823 -80.723 -87.247  1.00  0.00
ATOM   4601  DSM DSM Z2722     -20.728  -4.666 -75.741  1.00  0.00
ATOM   4602  DSN DSN Z2723     -47.851 -64.365 -71.757  1.00  0.00
ATOM   4603  DSO DSO Z2724     -54.368  -2.941 -33.171  1.00  0.00
ATOM   4604  DSP DSP Z2725     -15.157  50.921  21.455  1.00  0.00
ATOM   4605  DSQ DSQ Z2726     -33.391  -9.198  56.527  1.00  0.00
ATOM   4606  DSR DSR Z2727      -6.239 -32.001 -19.381  1.00  0.00
ATOM   4607  DSS DSS Z2728     -40.047  -8.152 -85.165  1.00  0.00
ATOM   4608  DST DST Z2729      88.807 -62.160  33.047  1.00  0.00
ATOM   4609  DSU DSU Z2730     -12.163 -69.781 -82.260  1.00  0.00
ATOM   4610  DSV DSV Z2731     -21.838 -65.566 -30.963  1.00  0.00
ATOM   4611  DSW DSW Z2732      34.287  26.479  64.231  1.00  0.00
ATOM   4612  DSX DSX Z2733     -41.903  42.060  88.024  1.00  0.00
ATOM   4613  DSY DSY Z2734     -46.963  17.762  46.029  1.00  0.00
ATOM   4614  DSZ DSZ Z2735      60.415 -43.971   5.556  1.00  0.00
ATOM   4615  DTA DTA Z2736     -75.354  63.000 -84.846  1.00  0.00
ATOM   4616  DTB DTB Z2737     -45.452  54.337  -0.451  1.00  0.00
ATOM   4617  DTC DTC Z2738     -83.753   9.645   5.526  1.00  0.00
ATOM   4618  DTD DTD Z2739     -39.576 -58.629  55.106  1.00  0.00
ATOM   4619  DTE DTE Z2740     -84.359 -56.268  15.722  1.00  0.00
ATOM   4620  DTF DTF Z2741      44.387 -55.362  71.822  1.00  0.00
ATOM   4621  DTG DTG Z2742      75.949 -21.145 -31.974  1.00  0.00
ATOM   4622  DTH DTH Z2743       6.069 -15.642 -30.799  1.00  0.00
ATOM   4623  DTI DTI Z2744      31.321  81.887  68.581  1.00  0.00
ATOM   4624  DTJ DTJ Z2745       4.385  61.988  32.783  1.00  0.00
ATOM   4625  DTK DTK Z2746      74.357 -78.708  24.673  1.00  0.00
ATOM   4626  DTL DTL Z2747     -79.542 -88.416  30.362  1.00  0.00
ATOM   4627  DTM DTM Z2748      70.467 -42.213  87.399  1.00  0.00
ATOM   4628  DTN DTN Z2749      87.084  13.271  86.548  1.00  0.00
ATOM   4629  DTO DTO Z2750     -31.951  18.732 -27.685  1.00  0.00
ATOM   4630  DTP DTP Z2751      19.015 -23.115  86.824  1.00  0.00
ATOM   4631  DTQ DTQ Z2752     -45.143  54.872 -76.970  1.00  0.00
ATOM   4632  DTR DTR Z2753      88.389  10.405  42.302  1.00  0.00
ATOM   4633  DTS DTS Z2754     -15.663  -6.317  24.307  1.00  0.00
ATOM   4634  DTT DTT Z2755      53.180  61.701 -19.479  1.00  0.00
ATOM   4635  DTU DTU Z2756      68.229 -71.046 -54.675  1.00  0.00
ATOM   4636  DTV DTV Z2757       0.457  71.264 -57.870  1.00  0.00
ATOM   4637  DTW DTW Z2758     -75.411 -40.139 -64.131  1.00  0.00
ATOM   4638  DTX DTX Z2759      79.885 -76.280  13.728  1.00  0.00
ATOM   4639  DTY DTY Z2760      17.657  -3.205  46.879  1.00  0.00
ATOM   4640  DTZ DTZ Z2761      -4.105   1.858  37.538  1.00  0.00
ATOM   4641  DUA DUA Z2762     -53.611  56.762  14.490  1.00  0.00
ATOM   4642  DUB DUB Z2763      27.607  12.590  -4.051  1.00  0.00
ATOM   4643  DUC DUC Z2764     -60.185  82.226   5.978  1.00  0.00
ATOM   4644  DUD DUD Z2765     -14.423  85.322  50.589  1.00  0.00
ATOM   4645  DUE DUE Z2766      34.916  38.348 -84.321  1.00  0.00
ATOM   4646  DUF DUF Z2767      64.393 -64.446  -1.232  1.00  0.00
ATOM   4647  DUG DUG Z2768     -84.162 -39.779 -73.338  1.00  0.00
ATOM   4648  DUH DUH Z2769       4.032  -7.267 -59.208  1.00  0.00
ATOM   4649  DUI DUI Z2770       4.183 -79.207  87.010  1.00  0.00
ATOM   4650  DUJ DUJ Z2771      39.818  15.358  64.764  1.00  0.00
ATOM   4651  DUK DUK Z2772      -1.738  52.902 -39.430  1.00  0.00
ATOM   4652  DUL DUL Z2773      88.277   3.458  14.377  1.00  0.00
ATOM   4653  DUM DUM Z2774      29.664  -0.833 -47.377  1.00  0.00
ATOM   4654  DUN DUN Z2775      72.072  69.854 -19.101  1.00  0.00
ATOM   4655  DUO DUO Z2776      86.303  30.960 -48.202  1.00  0.00
ATOM   4656  DUP DUP Z2777     -41.309 -68.260 -19.677  1.00  0.00
ATOM   4657  DUQ DUQ Z2778     -61.432  27.836 -53.135  1.00  0.00
ATOM   4658  DUR DUR Z2779     -35.119 -86.063 -72.725  1.00  0.00
ATOM   4659  DUS DUS Z2780     -86.137  -6.480  89.226  1.00  0.00
ATOM   4660  DUT DUT Z2781     -17.160  -8.670  -8.293  1.00  0.00
ATOM   4661  DUU DUU Z2782      38.735 -90.611  52.528  1.00  0.00
ATOM   4662  DUV DUV Z2783     -58.130 -38.279 -84.279  1.00  0.00
ATOM   4663  DUW DUW Z2784     -47.968 -14.285  28.892  1.00  0.00
ATOM   4664  DUX DUX Z2785      38.773  85.145 -84.054  1.00  0.00
ATOM   4665  DUY DUY Z2786     -10.072  32.766 -29.965  1.00  0.00
ATOM   4666  DUZ DUZ Z2787      25.014 -50.260  38.336  1.00  0.00
ATOM   4667  DVA DVA Z2788      23.981  34.503  25.349  1.00  0.00
ATOM   4668  DVB DVB Z2789      38.686 -51.523 -86.337  1.00  0.00
ATOM   4669  DVC DVC Z2790       6.463 -88.272 -20.523  1.00  0.00
ATOM   4670  DVD DVD Z2791      -5.575  54.948 -86.121  1.00  0.00
ATOM   4671  DVE DVE Z2792     -21.527  44.017 -24.228  1.00  0.00
ATOM   4672  DVF DVF Z2793      -4.014  49.642 -76.450  1.00  0.00
ATOM   4673  DVG DVG Z2794      17.971  72.463  29.156  1.00  0.00
ATOM   4674  DVH DVH Z2795      27.736  21.580  55.250  1.00  0.00
ATOM   4675  DVI DVI Z2796      22.552  25.083  74.061  1.00  0.00
ATOM   4676  DVJ DVJ Z2797     -78.699  79.143  54.713  1.00  0.00
ATOM   4677  DVK DVK Z2798      84.804  83.115 -14.950  1.00  0.00
ATOM   4678  DVL DVL Z2799     -12.830  80.537 -85.517  1.00  0.00
ATOM   4679  DVM DVM Z2800     -66.029  47.197 -21.536  1.00  0.00
ATOM   4680  DVN DVN Z2801     -29.259 -34.792   8.681  1.00  0.00
ATOM   4681  DVO DVO Z2802     -29.668 -78.895  -1.788  1.00  0.00
ATOM   4682  DVP DVP Z2803      -5.288  81.140 -55.258  1.00  0.00
ATOM   4683  DVQ DVQ Z2804      62.966 -61.620  24.181  1.00  0.00
ATOM   4684  DVR DVR Z2805      -8.051  49.220 -28.418  1.00  0.00
ATOM   4685  DVS DVS Z2806       3.717 -66.261  75.756  1.00  0.00
ATOM   4686  DVT DVT Z2807      19.891 -26.407  60.571  1.00  0.00
ATOM   4687  DVU DVU Z2808     -67.802  80.955  88.670  1.00  0.00
ATOM   4688  DVV DVV Z2809      36.494  80.589 -10.370  1.00  0.00
ATOM   4689  DVW DVW Z2810      54.253  -4.801 -42.130  1.00  0.00
ATOM   4690  DVX DVX Z2811      70.023 -80.539 -36.212  1.00  0.00
ATOM   4691  DVY DVY Z2812     -55.834   1.186   0.492  1.00  0.00
ATOM   4692  DVZ DVZ Z2813      31.599 -18.953  86.963  1.00  0.00
ATOM   4693  DWA DWA Z2814      73.394 -25.522  76.252  1.00  0.00
ATOM   4694  DWB DWB Z2815     -39.149 -81.400  87.278  1.00  0.00
ATOM   4695  DWC DWC Z2816     -66.200  57.010 -58.460  1.00  0.00
ATOM   4696  DWD DWD Z2817      10.604 -53.751  26.642  1.00  0.00
ATOM   4697  DWE DWE Z2818      18.021  33.303  13.565  1.00  0.00
ATOM   4698  DWF DWF Z2819      54.640 -50.687  58.934  1.00  0.00
ATOM   4699  DWG DWG Z2820      28.079  72.489  25.725  1.00  0.00
ATOM   4700  DWH DWH Z2821      67.030  14.903 -42.126  1.00  0.00
ATOM   4701  DWI DWI Z2822     -77.566  49.842  52.195  1.00  0.00
ATOM   4702  DWJ DWJ Z2823      25.338 -89.703 -20.014  1.00  0.00
ATOM   4703  DWK DWK Z2824     -54.504 -24.896  12.825  1.00  0.00
ATOM   4704  DWL DWL Z2825     -85.460 -80.623  86.861  1.00  0.00
ATOM   4705  DWM DWM Z2826     -11.104 -55.441 -66.300  1.00  0.00
ATOM   4706  DWN DWN Z2827      24.900 -86.974  28.550  1.00  0.00
ATOM   4707  DWO DWO Z2828      41.401  77.491 -51.894  1.00  0.00
ATOM   4708  DWP DWP Z2829      55.025  30.567  37.907  1.00  0.00
ATOM   4709  DWQ DWQ Z2830      88.851  66.025  64.649  1.00  0.00
ATOM   4710  DWR DWR Z2831      36.129  17.662 -27.994  1.00  0.00
ATOM   4711  DWS DWS Z2832     -11.740  67.604 -41.865  1.00  0.00
ATOM   4712  DWT DWT Z2833      53.379  79.843  74.827  1.00  0.00
ATOM   4713  DWU DWU Z2834     -85.550  55.452  12.547  1.00  0.00
ATOM   4714  DWV DWV Z2835      66.512 -10.868  88.508  1.00  0.00
ATOM   4715  DWW DWW Z2836      30.644  60.009 -46.235  1.00  0.00
ATOM   4716  DWX DWX Z2837     -33.316  -5.126  -2.645  1.00  0.00
ATOM   4717  DWY DWY Z2838     -30.154  50.782  13.307  1.00  0.00
ATOM   4718  DWZ DWZ Z2839      29.838  36.445 -68.704  1.00  0.00
ATOM   4719  DXA DXA Z2840      -8.030  35.519 -87.054  1.00  0.00
ATOM   4720  DXB DXB Z2841     -55.033 -79.510  -6.113  1.00  0.00
ATOM   4721  DXC DXC Z2842      -2.410  25.588 -21.571  1.00  0.00
ATOM   4722  DXD DXD Z2843     -80.347  -2.778 -23.154  1.00  0.00
ATOM   4723  DXE DXE Z2844      43.082 -20.270 -76.168  1.00  0.00
ATOM   4724  DXF DXF Z2845      43.630  81.650  18.358  1.00  0.00
ATOM   4725  DXG DXG Z2846     -29.515 -83.635  11.697  1.00  0.00
ATOM   4726  DXH DXH Z2847      88.396 -75.840  68.770  1.00  0.00
ATOM   4727  DXI DXI Z2848       0.375 -18.388 -64.512  1.00  0.00
ATOM   4728  DXJ DXJ Z2849       2.158   8.098 -18.299  1.00  0.00
ATOM   4729  DXK DXK Z2850     -47.621  35.815 -55.756  1.00  0.00
END
