# Supplementary material for: The Effect of Macromolecular Crowding on the Electrostatic Component of Barnase–Barstar Binding: A Computational, Implicit Solvent-Based Study
Source: PLoS One. 2014 Jun 10;9(6):e98618. doi: 10.1371/journal.pone.0098618 (PMC4051634; doi:10.1371/journal.pone.0098618)
Supplement: File S1 — Contains sample pdb files used in our analyses; each contains the barnase/barstar complex with a specific random placement of crowders of varying radii at 30% crowding density. Also included are files specifying, for each pdb file, the radii of each atom and model crowder. (TAR) [file pone.0098618.s005.tar › vary30percent_pdb/with_crowders-22.pdb]

ATOM      1  CAY VAL A   3      18.329  -9.767 -18.786  1.00  0.00
ATOM      2  CY  VAL A   3      17.463  -9.299 -17.665  1.00  0.55
ATOM      3  OY  VAL A   3      17.203 -10.038 -16.718  1.00 -0.55
ATOM      4  N   VAL A   3      16.993  -8.037 -17.760  1.00 -0.40
ATOM      5  H   VAL A   3      17.222  -7.453 -18.535  1.00  0.40
ATOM      6  CA  VAL A   3      16.107  -7.419 -16.733  1.00  0.00
ATOM      7  CB  VAL A   3      16.269  -5.903 -16.535  1.00  0.00
ATOM      8  CG1 VAL A   3      15.283  -5.404 -15.502  1.00  0.00
ATOM      9  CG2 VAL A   3      17.666  -5.466 -16.113  1.00  0.00
ATOM     10  C   VAL A   3      14.669  -7.755 -17.123  1.00  0.55
ATOM     11  O   VAL A   3      14.125  -7.204 -18.095  1.00 -0.55
ATOM     12  N   ILE A   4      14.072  -8.639 -16.383  1.00 -0.40
ATOM     13  H   ILE A   4      14.512  -9.101 -15.616  1.00  0.40
ATOM     14  CA  ILE A   4      12.656  -8.995 -16.677  1.00  0.00
ATOM     15  CB  ILE A   4      12.546 -10.506 -16.596  1.00  0.00
ATOM     16  CG2 ILE A   4      11.132 -11.017 -16.786  1.00  0.00
ATOM     17  CG1 ILE A   4      13.586 -11.052 -17.616  1.00  0.00
ATOM     18  CD1 ILE A   4      13.725 -12.568 -17.376  1.00  0.00
ATOM     19  C   ILE A   4      11.850  -8.257 -15.632  1.00  0.55
ATOM     20  O   ILE A   4      11.950  -8.686 -14.487  1.00 -0.55
ATOM     21  N   ASN A   5      11.188  -7.189 -15.991  1.00 -0.40
ATOM     22  H   ASN A   5      11.172  -6.861 -16.933  1.00  0.40
ATOM     23  CA  ASN A   5      10.424  -6.409 -15.014  1.00  0.00
ATOM     24  CB  ASN A   5      11.345  -5.293 -14.478  1.00  0.00
ATOM     25  CG  ASN A   5      11.507  -4.197 -15.497  1.00  0.55
ATOM     26  OD1 ASN A   5      11.426  -4.466 -16.699  1.00 -0.55
ATOM     27  ND2 ASN A   5      11.717  -2.929 -15.181  1.00 -0.78
ATOM     28 HD21 ASN A   5      11.776  -2.656 -14.221  1.00  0.39
ATOM     29 HD22 ASN A   5      11.817  -2.244 -15.903  1.00  0.39
ATOM     30  C   ASN A   5       9.146  -5.812 -15.561  1.00  0.55
ATOM     31  O   ASN A   5       8.660  -4.755 -15.093  1.00 -0.55
ATOM     32  N   THR A   6       8.573  -6.475 -16.564  1.00 -0.40
ATOM     33  H   THR A   6       8.954  -7.320 -16.930  1.00  0.40
ATOM     34  CA  THR A   6       7.336  -5.993 -17.193  1.00  0.00
ATOM     35  CB  THR A   6       7.495  -6.026 -18.718  1.00  0.00
ATOM     36  OG1 THR A   6       7.625  -7.403 -19.111  1.00 -0.49
ATOM     37  HG1 THR A   6       7.563  -7.412 -20.069  1.00  0.49
ATOM     38  CG2 THR A   6       8.740  -5.225 -19.136  1.00  0.00
ATOM     39  C   THR A   6       6.232  -6.939 -16.733  1.00  0.55
ATOM     40  O   THR A   6       6.611  -8.029 -16.299  1.00 -0.55
ATOM     41  N   PHE A   7       4.972  -6.560 -16.843  1.00 -0.40
ATOM     42  H   PHE A   7       4.688  -5.677 -17.207  1.00  0.40
ATOM     43  CA  PHE A   7       3.912  -7.502 -16.400  1.00  0.00
ATOM     44  CB  PHE A   7       2.545  -6.816 -16.648  1.00  0.12
ATOM     45  CG  PHE A   7       2.234  -5.716 -15.659  1.00 -0.12
ATOM     46  CD1 PHE A   7       2.080  -6.016 -14.292  1.00 -0.12
ATOM     47  HD1 PHE A   7       2.188  -7.032 -13.942  1.00  0.12
ATOM     48  CE1 PHE A   7       1.787  -4.996 -13.396  1.00 -0.12
ATOM     49  HE1 PHE A   7       1.638  -5.215 -12.349  1.00  0.12
ATOM     50  CZ  PHE A   7       1.687  -3.671 -13.868  1.00 -0.12
ATOM     51  HZ  PHE A   7       1.486  -2.873 -13.169  1.00  0.12
ATOM     52  CD2 PHE A   7       2.089  -4.405 -16.107  1.00 -0.12
ATOM     53  HD2 PHE A   7       2.168  -4.189 -17.162  1.00  0.12
ATOM     54  CE2 PHE A   7       1.843  -3.376 -15.212  1.00 -0.12
ATOM     55  HE2 PHE A   7       1.773  -2.355 -15.558  1.00  0.12
ATOM     56  C   PHE A   7       3.988  -8.873 -17.043  1.00  0.55
ATOM     57  O   PHE A   7       3.930  -9.931 -16.338  1.00 -0.55
ATOM     58  N   ASP A   8       4.076  -8.953 -18.383  1.00 -0.40
ATOM     59  H   ASP A   8       4.106  -8.140 -18.960  1.00  0.40
ATOM     60  CA  ASP A   8       4.135 -10.249 -19.088  1.00  0.00
ATOM     61  CB  ASP A   8       4.031 -10.089 -20.627  1.00  0.00
ATOM     62  CG  ASP A   8       2.588  -9.770 -20.943  1.00  0.10
ATOM     63  OD1 ASP A   8       1.754 -10.653 -20.640  1.00 -0.55
ATOM     64  OD2 ASP A   8       2.462  -8.627 -21.418  1.00 -0.55
ATOM     65  C   ASP A   8       5.421 -11.049 -18.947  1.00  0.55
ATOM     66  O   ASP A   8       5.378 -12.269 -18.851  1.00 -0.55
ATOM     67  N   GLY A   9       6.548 -10.322 -19.006  1.00 -0.40
ATOM     68  H   GLY A   9       6.591  -9.338 -19.155  1.00  0.40
ATOM     69  CA  GLY A   9       7.803 -11.083 -18.828  1.00  0.00
ATOM     70  C   GLY A   9       7.792 -11.756 -17.443  1.00  0.55
ATOM     71  O   GLY A   9       8.086 -12.963 -17.360  1.00 -0.55
ATOM     72  N   VAL A  10       7.485 -11.016 -16.366  1.00 -0.40
ATOM     73  H   VAL A  10       7.259 -10.048 -16.433  1.00  0.40
ATOM     74  CA  VAL A  10       7.464 -11.599 -15.010  1.00  0.00
ATOM     75  CB  VAL A  10       7.388 -10.553 -13.892  1.00  0.00
ATOM     76  CG1 VAL A  10       7.386 -11.181 -12.494  1.00  0.00
ATOM     77  CG2 VAL A  10       8.560  -9.576 -13.991  1.00  0.00
ATOM     78  C   VAL A  10       6.322 -12.605 -14.848  1.00  0.55
ATOM     79  O   VAL A  10       6.519 -13.655 -14.242  1.00 -0.55
ATOM     80  N   ALA A  11       5.167 -12.365 -15.417  1.00 -0.40
ATOM     81  H   ALA A  11       5.009 -11.540 -15.953  1.00  0.40
ATOM     82  CA  ALA A  11       4.038 -13.274 -15.314  1.00  0.00
ATOM     83  CB  ALA A  11       2.713 -12.733 -15.889  1.00  0.00
ATOM     84  C   ALA A  11       4.389 -14.583 -16.026  1.00  0.55
ATOM     85  O   ALA A  11       4.042 -15.634 -15.517  1.00 -0.55
ATOM     86  N   ASP A  12       5.050 -14.457 -17.191  1.00 -0.40
ATOM     87  H   ASP A  12       5.317 -13.590 -17.603  1.00  0.40
ATOM     88  CA  ASP A  12       5.392 -15.710 -17.887  1.00  0.00
ATOM     89  CB  ASP A  12       5.950 -15.433 -19.272  1.00  0.00
ATOM     90  CG  ASP A  12       4.809 -15.091 -20.202  1.00  0.10
ATOM     91  OD1 ASP A  12       3.608 -15.246 -19.848  1.00 -0.55
ATOM     92  OD2 ASP A  12       5.220 -14.674 -21.315  1.00 -0.55
ATOM     93  C   ASP A  12       6.440 -16.470 -17.120  1.00  0.55
ATOM     94  O   ASP A  12       6.401 -17.688 -17.034  1.00 -0.55
ATOM     95  N   TYR A  13       7.400 -15.716 -16.618  1.00 -0.40
ATOM     96  H   TYR A  13       7.421 -14.726 -16.734  1.00  0.40
ATOM     97  CA  TYR A  13       8.517 -16.321 -15.838  1.00  0.00
ATOM     98  CB  TYR A  13       9.528 -15.218 -15.495  1.00  0.12
ATOM     99  CG  TYR A  13      10.857 -15.763 -15.081  1.00 -0.12
ATOM    100  CD1 TYR A  13      11.025 -16.287 -13.802  1.00 -0.12
ATOM    101  HD1 TYR A  13      10.183 -16.269 -13.127  1.00  0.12
ATOM    102  CE1 TYR A  13      12.217 -16.831 -13.348  1.00 -0.12
ATOM    103  HE1 TYR A  13      12.310 -17.255 -12.360  1.00  0.12
ATOM    104  CZ  TYR A  13      13.280 -16.800 -14.232  1.00  0.06
ATOM    105  OH  TYR A  13      14.503 -17.285 -13.795  1.00 -0.49
ATOM    106  HH  TYR A  13      14.497 -17.283 -12.835  1.00  0.43
ATOM    107  CD2 TYR A  13      11.943 -15.767 -15.969  1.00 -0.12
ATOM    108  HD2 TYR A  13      11.846 -15.372 -16.969  1.00  0.12
ATOM    109  CE2 TYR A  13      13.153 -16.297 -15.519  1.00 -0.12
ATOM    110  HE2 TYR A  13      14.005 -16.316 -16.183  1.00  0.12
ATOM    111  C   TYR A  13       8.019 -17.119 -14.644  1.00  0.55
ATOM    112  O   TYR A  13       8.424 -18.276 -14.395  1.00 -0.55
ATOM    113  N   LEU A  14       7.100 -16.494 -13.897  1.00 -0.40
ATOM    114  H   LEU A  14       6.793 -15.571 -14.114  1.00  0.40
ATOM    115  CA  LEU A  14       6.466 -17.116 -12.696  1.00  0.00
ATOM    116  CB  LEU A  14       5.439 -16.167 -12.076  1.00  0.00
ATOM    117  CG  LEU A  14       6.026 -14.992 -11.281  1.00  0.00
ATOM    118  CD1 LEU A  14       4.925 -13.953 -11.038  1.00  0.00
ATOM    119  CD2 LEU A  14       6.608 -15.537  -9.993  1.00  0.00
ATOM    120  C   LEU A  14       5.759 -18.417 -13.020  1.00  0.55
ATOM    121  O   LEU A  14       5.887 -19.465 -12.365  1.00 -0.55
ATOM    122  N   GLN A  15       4.997 -18.320 -14.103  1.00 -0.40
ATOM    123  H   GLN A  15       4.886 -17.492 -14.647  1.00  0.40
ATOM    124  CA  GLN A  15       4.271 -19.539 -14.511  1.00  0.00
ATOM    125  CB  GLN A  15       3.242 -19.235 -15.560  1.00  0.00
ATOM    126  CG  GLN A  15       1.993 -18.450 -15.209  1.00  0.00
ATOM    127  CD  GLN A  15       1.053 -18.699 -16.416  1.00  0.55
ATOM    128  OE1 GLN A  15       1.315 -18.171 -17.517  1.00 -0.55
ATOM    129  NE2 GLN A  15       0.048 -19.519 -16.139  1.00 -0.78
ATOM    130 HE21 GLN A  15      -0.620 -19.749 -16.847  1.00  0.39
ATOM    131 HE22 GLN A  15      -0.043 -19.908 -15.222  1.00  0.39
ATOM    132  C   GLN A  15       5.193 -20.634 -15.081  1.00  0.55
ATOM    133  O   GLN A  15       4.839 -21.802 -14.957  1.00 -0.55
ATOM    134  N   THR A  16       6.284 -20.233 -15.716  1.00 -0.40
ATOM    135  H   THR A  16       6.514 -19.270 -15.831  1.00  0.40
ATOM    136  CA  THR A  16       7.211 -21.195 -16.283  1.00  0.00
ATOM    137  CB  THR A  16       8.108 -20.626 -17.410  1.00  0.00
ATOM    138  OG1 THR A  16       7.259 -19.900 -18.296  1.00 -0.49
ATOM    139  HG1 THR A  16       6.981 -19.117 -17.815  1.00  0.49
ATOM    140  CG2 THR A  16       8.810 -21.765 -18.173  1.00  0.00
ATOM    141  C   THR A  16       8.162 -21.733 -15.234  1.00  0.55
ATOM    142  O   THR A  16       8.299 -22.967 -15.218  1.00 -0.55
ATOM    143  N   TYR A  17       8.773 -20.886 -14.447  1.00 -0.40
ATOM    144  H   TYR A  17       8.625 -19.901 -14.488  1.00  0.40
ATOM    145  CA  TYR A  17       9.721 -21.377 -13.449  1.00  0.00
ATOM    146  CB  TYR A  17      11.033 -20.515 -13.591  1.00  0.12
ATOM    147  CG  TYR A  17      11.478 -20.514 -15.040  1.00 -0.12
ATOM    148  CD1 TYR A  17      12.130 -21.636 -15.596  1.00 -0.12
ATOM    149  HD1 TYR A  17      12.305 -22.500 -14.973  1.00  0.12
ATOM    150  CE1 TYR A  17      12.555 -21.666 -16.925  1.00 -0.12
ATOM    151  HE1 TYR A  17      13.056 -22.528 -17.340  1.00  0.12
ATOM    152  CZ  TYR A  17      12.302 -20.532 -17.687  1.00  0.06
ATOM    153  OH  TYR A  17      12.619 -20.477 -19.033  1.00 -0.49
ATOM    154  HH  TYR A  17      12.363 -19.613 -19.363  1.00  0.43
ATOM    155  CD2 TYR A  17      11.256 -19.401 -15.851  1.00 -0.12
ATOM    156  HD2 TYR A  17      10.767 -18.530 -15.440  1.00  0.12
ATOM    157  CE2 TYR A  17      11.655 -19.401 -17.171  1.00 -0.12
ATOM    158  HE2 TYR A  17      11.471 -18.541 -17.798  1.00  0.12
ATOM    159  C   TYR A  17       9.234 -21.420 -12.010  1.00  0.55
ATOM    160  O   TYR A  17      10.026 -21.911 -11.202  1.00 -0.55
ATOM    161  N   HSD A  18       8.058 -20.995 -11.640  1.00 -0.40
ATOM    162  H   HSD A  18       7.420 -20.623 -12.308  1.00  0.40
ATOM    163  CA  HSD A  18       7.567 -21.013 -10.282  1.00  0.00
ATOM    164  CB  HSD A  18       7.255 -22.412  -9.742  1.00  0.12
ATOM    165  ND1 HSD A  18       5.350 -22.085 -11.391  1.00 -0.40
ATOM    166  HD1 HSD A  18       5.522 -21.119 -11.582  1.00  0.40
ATOM    167  CG  HSD A  18       6.073 -22.863 -10.532  1.00 -0.12
ATOM    168  CE1 HSD A  18       4.387 -22.849 -11.917  1.00  0.15
ATOM    169  HE1 HSD A  18       3.667 -22.489 -12.652  1.00  0.12
ATOM    170  NE2 HSD A  18       4.445 -24.074 -11.420  1.00 -0.56
ATOM    171  CD2 HSD A  18       5.512 -24.100 -10.552  1.00  0.15
ATOM    172  HD2 HSD A  18       5.776 -25.007 -10.022  1.00  0.12
ATOM    173  C   HSD A  18       8.486 -20.307  -9.289  1.00  0.55
ATOM    174  O   HSD A  18       8.646 -20.775  -8.185  1.00 -0.55
ATOM    175  N   LYS A  19       8.996 -19.177  -9.676  1.00 -0.40
ATOM    176  H   LYS A  19       8.837 -18.844 -10.601  1.00  0.40
ATOM    177  CA  LYS A  19       9.813 -18.307  -8.860  1.00  0.00
ATOM    178  CB  LYS A  19      11.113 -19.018  -8.541  1.00  0.00
ATOM    179  CG  LYS A  19      11.991 -19.124  -9.779  1.00  0.00
ATOM    180  CD  LYS A  19      13.185 -20.018  -9.647  1.00  0.00
ATOM    181  CE  LYS A  19      14.249 -19.494 -10.618  1.00  0.33
ATOM    182  NZ  LYS A  19      15.420 -20.420 -10.717  1.00 -0.32
ATOM    183  HZ1 LYS A  19      15.100 -21.350 -11.056  1.00  0.33
ATOM    184  HZ2 LYS A  19      15.859 -20.525  -9.780  1.00  0.33
ATOM    185  HZ3 LYS A  19      16.116 -20.029 -11.384  1.00  0.33
ATOM    186  C   LYS A  19       9.993 -17.020  -9.667  1.00  0.55
ATOM    187  O   LYS A  19       9.771 -16.952 -10.895  1.00 -0.55
ATOM    188  N   LEU A  20      10.378 -15.979  -8.953  1.00 -0.40
ATOM    189  H   LEU A  20      10.494 -16.018  -7.964  1.00  0.40
ATOM    190  CA  LEU A  20      10.655 -14.702  -9.595  1.00  0.00
ATOM    191  CB  LEU A  20      10.775 -13.519  -8.588  1.00  0.00
ATOM    192  CG  LEU A  20       9.470 -12.962  -7.959  1.00  0.00
ATOM    193  CD1 LEU A  20       9.842 -11.945  -6.902  1.00  0.00
ATOM    194  CD2 LEU A  20       8.540 -12.320  -8.967  1.00  0.00
ATOM    195  C   LEU A  20      12.022 -14.693 -10.299  1.00  0.55
ATOM    196  O   LEU A  20      12.918 -15.398  -9.815  1.00 -0.55
ATOM    197  N   PRO A  21      12.156 -13.855 -11.321  1.00 -0.20
ATOM    198  CD  PRO A  21      11.077 -13.073 -11.927  1.00  0.10
ATOM    199  CA  PRO A  21      13.437 -13.676 -12.023  1.00  0.10
ATOM    200  CB  PRO A  21      13.188 -12.626 -13.078  1.00  0.00
ATOM    201  CG  PRO A  21      11.739 -12.352 -13.069  1.00  0.00
ATOM    202  C   PRO A  21      14.474 -13.211 -11.006  1.00  0.55
ATOM    203  O   PRO A  21      14.181 -12.619  -9.964  1.00 -0.55
ATOM    204  N   ASP A  22      15.740 -13.397 -11.342  1.00 -0.40
ATOM    205  H   ASP A  22      15.985 -13.802 -12.219  1.00  0.40
ATOM    206  CA  ASP A  22      16.859 -13.044 -10.498  1.00  0.00
ATOM    207  CB  ASP A  22      18.200 -13.555 -11.095  1.00  0.00
ATOM    208  CG  ASP A  22      18.099 -15.082 -11.055  1.00  0.10
ATOM    209  OD1 ASP A  22      17.236 -15.690 -10.347  1.00 -0.55
ATOM    210  OD2 ASP A  22      18.916 -15.723 -11.777  1.00 -0.55
ATOM    211  C   ASP A  22      17.038 -11.587 -10.209  1.00  0.55
ATOM    212  O   ASP A  22      17.916 -11.326  -9.369  1.00 -0.55
ATOM    213  N   ASN A  23      16.341 -10.659 -10.820  1.00 -0.40
ATOM    214  H   ASN A  23      15.639 -10.870 -11.497  1.00  0.40
ATOM    215  CA  ASN A  23      16.571  -9.236 -10.524  1.00  0.00
ATOM    216  CB  ASN A  23      16.326  -8.442 -11.803  1.00  0.00
ATOM    217  CG  ASN A  23      14.973  -8.757 -12.424  1.00  0.55
ATOM    218  OD1 ASN A  23      14.761  -9.889 -12.907  1.00 -0.55
ATOM    219  ND2 ASN A  23      14.083  -7.761 -12.405  1.00 -0.78
ATOM    220 HD21 ASN A  23      14.327  -6.880 -12.000  1.00  0.39
ATOM    221 HD22 ASN A  23      13.173  -7.897 -12.796  1.00  0.39
ATOM    222  C   ASN A  23      15.722  -8.732  -9.359  1.00  0.55
ATOM    223  O   ASN A  23      15.748  -7.539  -9.060  1.00 -0.55
ATOM    224  N   TYR A  24      14.997  -9.618  -8.725  1.00 -0.40
ATOM    225  H   TYR A  24      14.985 -10.578  -8.994  1.00  0.40
ATOM    226  CA  TYR A  24      14.162  -9.268  -7.591  1.00  0.00
ATOM    227  CB  TYR A  24      12.841 -10.106  -7.635  1.00  0.12
ATOM    228  CG  TYR A  24      11.971  -9.391  -8.629  1.00 -0.12
ATOM    229  CD1 TYR A  24      11.299  -8.220  -8.263  1.00 -0.12
ATOM    230  HD1 TYR A  24      11.365  -7.877  -7.242  1.00  0.12
ATOM    231  CE1 TYR A  24      10.553  -7.490  -9.169  1.00 -0.12
ATOM    232  HE1 TYR A  24      10.056  -6.578  -8.872  1.00  0.12
ATOM    233  CZ  TYR A  24      10.462  -7.963 -10.476  1.00  0.06
ATOM    234  OH  TYR A  24       9.680  -7.287 -11.405  1.00 -0.49
ATOM    235  HH  TYR A  24       9.165  -6.627 -10.936  1.00  0.43
ATOM    236  CD2 TYR A  24      11.913  -9.820  -9.940  1.00 -0.12
ATOM    237  HD2 TYR A  24      12.470 -10.692 -10.252  1.00  0.12
ATOM    238  CE2 TYR A  24      11.130  -9.119 -10.862  1.00 -0.12
ATOM    239  HE2 TYR A  24      11.043  -9.477 -11.878  1.00  0.12
ATOM    240  C   TYR A  24      14.764  -9.534  -6.232  1.00  0.55
ATOM    241  O   TYR A  24      15.365 -10.597  -6.153  1.00 -0.55
ATOM    242  N   ILE A  25      14.561  -8.696  -5.232  1.00 -0.40
ATOM    243  H   ILE A  25      14.067  -7.840  -5.361  1.00  0.40
ATOM    244  CA  ILE A  25      15.038  -8.950  -3.877  1.00  0.00
ATOM    245  CB  ILE A  25      16.326  -8.192  -3.481  1.00  0.00
ATOM    246  CG2 ILE A  25      17.566  -8.889  -4.056  1.00  0.00
ATOM    247  CG1 ILE A  25      16.322  -6.709  -3.870  1.00  0.00
ATOM    248  CD1 ILE A  25      17.601  -6.045  -3.346  1.00  0.00
ATOM    249  C   ILE A  25      13.950  -8.515  -2.886  1.00  0.55
ATOM    250  O   ILE A  25      13.309  -7.552  -3.241  1.00 -0.55
ATOM    251  N   THR A  26      13.773  -9.140  -1.750  1.00 -0.40
ATOM    252  H   THR A  26      14.311  -9.942  -1.503  1.00  0.40
ATOM    253  CA  THR A  26      12.783  -8.716  -0.770  1.00  0.00
ATOM    254  CB  THR A  26      12.528  -9.786   0.303  1.00  0.00
ATOM    255  OG1 THR A  26      13.694  -9.881   1.116  1.00 -0.49
ATOM    256  HG1 THR A  26      13.504 -10.554   1.773  1.00  0.49
ATOM    257  CG2 THR A  26      12.324 -11.127  -0.344  1.00  0.00
ATOM    258  C   THR A  26      13.224  -7.400  -0.140  1.00  0.55
ATOM    259  O   THR A  26      14.357  -6.901  -0.315  1.00 -0.55
ATOM    260  N   LYS A  27      12.287  -6.769   0.542  1.00 -0.40
ATOM    261  H   LYS A  27      11.367  -7.146   0.596  1.00  0.40
ATOM    262  CA  LYS A  27      12.460  -5.526   1.257  1.00  0.00
ATOM    263  CB  LYS A  27      11.181  -4.959   1.855  1.00  0.00
ATOM    264  CG  LYS A  27      10.102  -4.405   0.945  1.00  0.00
ATOM    265  CD  LYS A  27       8.750  -4.452   1.677  1.00  0.00
ATOM    266  CE  LYS A  27       7.559  -4.131   0.800  1.00  0.33
ATOM    267  NZ  LYS A  27       6.252  -4.452   1.438  1.00 -0.32
ATOM    268  HZ1 LYS A  27       6.150  -3.905   2.316  1.00  0.33
ATOM    269  HZ2 LYS A  27       6.214  -5.468   1.657  1.00  0.33
ATOM    270  HZ3 LYS A  27       5.479  -4.210   0.786  1.00  0.33
ATOM    271  C   LYS A  27      13.546  -5.724   2.363  1.00  0.55
ATOM    272  O   LYS A  27      14.371  -4.798   2.524  1.00 -0.55
ATOM    273  N   SER A  28      13.524  -6.835   3.061  1.00 -0.40
ATOM    274  H   SER A  28      12.843  -7.551   2.929  1.00  0.40
ATOM    275  CA  SER A  28      14.554  -7.060   4.102  1.00  0.00
ATOM    276  CB  SER A  28      14.180  -8.226   4.985  1.00  0.00
ATOM    277  OG  SER A  28      14.628  -9.515   4.622  1.00 -0.49
ATOM    278  HG  SER A  28      14.293 -10.111   5.296  1.00  0.49
ATOM    279  C   SER A  28      15.937  -7.179   3.452  1.00  0.55
ATOM    280  O   SER A  28      16.867  -6.489   3.907  1.00 -0.55
ATOM    281  N   GLU A  29      16.051  -7.999   2.392  1.00 -0.40
ATOM    282  H   GLU A  29      15.287  -8.547   2.061  1.00  0.40
ATOM    283  CA  GLU A  29      17.290  -8.135   1.672  1.00  0.00
ATOM    284  CB  GLU A  29      17.101  -8.912   0.350  1.00  0.00
ATOM    285  CG  GLU A  29      17.067 -10.380   0.712  1.00  0.00
ATOM    286  CD  GLU A  29      16.359 -11.242  -0.303  1.00  0.10
ATOM    287  OE1 GLU A  29      16.171 -10.866  -1.480  1.00 -0.55
ATOM    288  OE2 GLU A  29      15.927 -12.350   0.128  1.00 -0.55
ATOM    289  C   GLU A  29      17.900  -6.827   1.208  1.00  0.55
ATOM    290  O   GLU A  29      19.127  -6.597   1.301  1.00 -0.55
ATOM    291  N   ALA A  30      17.009  -6.004   0.662  1.00 -0.40
ATOM    292  H   ALA A  30      16.044  -6.240   0.586  1.00  0.40
ATOM    293  CA  ALA A  30      17.400  -4.684   0.135  1.00  0.00
ATOM    294  CB  ALA A  30      16.185  -4.078  -0.557  1.00  0.00
ATOM    295  C   ALA A  30      18.008  -3.761   1.193  1.00  0.55
ATOM    296  O   ALA A  30      19.015  -3.059   1.036  1.00 -0.55
ATOM    297  N   GLN A  31      17.328  -3.779   2.338  1.00 -0.40
ATOM    298  H   GLN A  31      16.515  -4.344   2.445  1.00  0.40
ATOM    299  CA  GLN A  31      17.698  -2.998   3.511  1.00  0.00
ATOM    300  CB  GLN A  31      16.700  -3.141   4.643  1.00  0.00
ATOM    301  CG  GLN A  31      15.300  -2.718   4.234  1.00  0.00
ATOM    302  CD  GLN A  31      14.294  -2.788   5.368  1.00  0.55
ATOM    303  OE1 GLN A  31      13.963  -1.687   5.817  1.00 -0.55
ATOM    304  NE2 GLN A  31      13.796  -3.926   5.881  1.00 -0.78
ATOM    305 HE21 GLN A  31      13.134  -3.889   6.630  1.00  0.39
ATOM    306 HE22 GLN A  31      14.086  -4.810   5.513  1.00  0.39
ATOM    307  C   GLN A  31      19.099  -3.444   3.943  1.00  0.55
ATOM    308  O   GLN A  31      19.888  -2.569   4.269  1.00 -0.55
ATOM    309  N   ALA A  32      19.253  -4.754   3.872  1.00 -0.40
ATOM    310  H   ALA A  32      18.510  -5.349   3.577  1.00  0.40
ATOM    311  CA  ALA A  32      20.500  -5.431   4.211  1.00  0.00
ATOM    312  CB  ALA A  32      20.493  -6.930   4.090  1.00  0.00
ATOM    313  C   ALA A  32      21.607  -4.845   3.322  1.00  0.55
ATOM    314  O   ALA A  32      22.731  -4.739   3.833  1.00 -0.55
ATOM    315  N   LEU A  33      21.311  -4.450   2.092  1.00 -0.40
ATOM    316  H   LEU A  33      20.398  -4.519   1.698  1.00  0.40
ATOM    317  CA  LEU A  33      22.357  -3.884   1.258  1.00  0.00
ATOM    318  CB  LEU A  33      22.135  -4.136  -0.238  1.00  0.00
ATOM    319  CG  LEU A  33      21.779  -5.612  -0.475  1.00  0.00
ATOM    320  CD1 LEU A  33      21.481  -5.834  -1.940  1.00  0.00
ATOM    321  CD2 LEU A  33      22.911  -6.488   0.024  1.00  0.00
ATOM    322  C   LEU A  33      22.450  -2.396   1.468  1.00  0.55
ATOM    323  O   LEU A  33      23.265  -1.801   0.764  1.00 -0.55
ATOM    324  N   GLY A  34      21.641  -1.829   2.330  1.00 -0.40
ATOM    325  H   GLY A  34      20.958  -2.311   2.872  1.00  0.40
ATOM    326  CA  GLY A  34      21.774  -0.373   2.490  1.00  0.00
ATOM    327  C   GLY A  34      20.646   0.455   1.912  1.00  0.55
ATOM    328  O   GLY A  34      20.850   1.663   1.794  1.00 -0.55
ATOM    329  N   TRP A  35      19.542  -0.227   1.591  1.00 -0.40
ATOM    330  H   TRP A  35      19.459  -1.214   1.705  1.00  0.40
ATOM    331  CA  TRP A  35      18.395   0.472   1.052  1.00  0.00
ATOM    332  CB  TRP A  35      17.413  -0.521   0.459  1.00  0.12
ATOM    333  CG  TRP A  35      16.126   0.047  -0.111  1.00 -0.12
ATOM    334  CD1 TRP A  35      15.966   1.059  -1.031  1.00 -0.12
ATOM    335  HD1 TRP A  35      16.756   1.653  -1.465  1.00  0.12
ATOM    336  NE1 TRP A  35      14.618   1.180  -1.300  1.00 -0.40
ATOM    337  HE1 TRP A  35      14.236   1.815  -1.935  1.00  0.40
ATOM    338  CE2 TRP A  35      13.885   0.291  -0.560  1.00  0.00
ATOM    339  CD2 TRP A  35      14.793  -0.438   0.202  1.00  0.00
ATOM    340  CE3 TRP A  35      14.327  -1.408   1.089  1.00 -0.12
ATOM    341  HE3 TRP A  35      14.989  -1.960   1.741  1.00  0.12
ATOM    342  CZ3 TRP A  35      12.972  -1.648   1.111  1.00 -0.12
ATOM    343  HZ3 TRP A  35      12.582  -2.429   1.748  1.00  0.12
ATOM    344  CZ2 TRP A  35      12.492   0.088  -0.535  1.00 -0.12
ATOM    345  HZ2 TRP A  35      11.788   0.648  -1.131  1.00  0.12
ATOM    346  CH2 TRP A  35      12.092  -0.902   0.328  1.00 -0.12
ATOM    347  HH2 TRP A  35      11.036  -1.115   0.404  1.00  0.12
ATOM    348  C   TRP A  35      17.652   1.229   2.157  1.00  0.55
ATOM    349  O   TRP A  35      17.319   0.631   3.180  1.00 -0.55
ATOM    350  N   VAL A  36      17.398   2.503   1.833  1.00 -0.40
ATOM    351  H   VAL A  36      17.709   2.885   0.966  1.00  0.40
ATOM    352  CA  VAL A  36      16.660   3.433   2.691  1.00  0.00
ATOM    353  CB  VAL A  36      17.450   4.649   3.192  1.00  0.00
ATOM    354  CG1 VAL A  36      16.648   5.384   4.245  1.00  0.00
ATOM    355  CG2 VAL A  36      18.811   4.283   3.760  1.00  0.00
ATOM    356  C   VAL A  36      15.551   3.940   1.762  1.00  0.55
ATOM    357  O   VAL A  36      15.938   4.746   0.898  1.00 -0.55
ATOM    358  N   ALA A  37      14.332   3.417   1.956  1.00 -0.40
ATOM    359  H   ALA A  37      14.129   2.772   2.689  1.00  0.40
ATOM    360  CA  ALA A  37      13.223   3.787   1.069  1.00  0.00
ATOM    361  CB  ALA A  37      11.904   3.144   1.465  1.00  0.00
ATOM    362  C   ALA A  37      13.120   5.297   0.914  1.00  0.55
ATOM    363  O   ALA A  37      12.985   5.735  -0.250  1.00 -0.55
ATOM    364  N   SER A  38      13.155   6.050   1.998  1.00 -0.40
ATOM    365  H   SER A  38      13.251   5.705   2.928  1.00  0.40
ATOM    366  CA  SER A  38      13.042   7.494   1.789  1.00  0.00
ATOM    367  CB  SER A  38      12.904   8.310   3.079  1.00  0.00
ATOM    368  OG  SER A  38      13.873   7.799   3.987  1.00 -0.49
ATOM    369  HG  SER A  38      13.492   7.000   4.359  1.00  0.49
ATOM    370  C   SER A  38      14.220   8.080   1.002  1.00  0.55
ATOM    371  O   SER A  38      14.056   9.224   0.533  1.00 -0.55
ATOM    372  N   LYS A  39      15.343   7.430   0.811  1.00 -0.40
ATOM    373  H   LYS A  39      15.518   6.513   1.164  1.00  0.40
ATOM    374  CA  LYS A  39      16.410   8.079   0.036  1.00  0.00
ATOM    375  CB  LYS A  39      17.766   7.511   0.382  1.00  0.00
ATOM    376  CG  LYS A  39      17.926   6.529   1.525  1.00  0.00
ATOM    377  CD  LYS A  39      19.285   6.772   2.215  1.00  0.00
ATOM    378  CE  LYS A  39      19.281   8.268   2.589  1.00  0.33
ATOM    379  NZ  LYS A  39      18.012   8.835   1.990  1.00 -0.32
ATOM    380  HZ1 LYS A  39      17.341   8.063   1.802  1.00  0.33
ATOM    381  HZ2 LYS A  39      18.236   9.324   1.100  1.00  0.33
ATOM    382  HZ3 LYS A  39      17.585   9.510   2.658  1.00  0.33
ATOM    383  C   LYS A  39      16.149   7.836  -1.458  1.00  0.55
ATOM    384  O   LYS A  39      16.607   8.608  -2.310  1.00 -0.55
ATOM    385  N   GLY A  40      15.420   6.748  -1.705  1.00 -0.40
ATOM    386  H   GLY A  40      15.044   6.158  -0.995  1.00  0.40
ATOM    387  CA  GLY A  40      15.152   6.388  -3.115  1.00  0.00
ATOM    388  C   GLY A  40      16.499   5.869  -3.682  1.00  0.55
ATOM    389  O   GLY A  40      16.691   6.012  -4.881  1.00 -0.55
ATOM    390  N   ASN A  41      17.345   5.248  -2.879  1.00 -0.40
ATOM    391  H   ASN A  41      17.125   5.077  -1.923  1.00  0.40
ATOM    392  CA  ASN A  41      18.656   4.768  -3.321  1.00  0.00
ATOM    393  CB  ASN A  41      19.660   5.137  -2.190  1.00  0.00
ATOM    394  CG  ASN A  41      19.415   4.159  -1.063  1.00  0.55
ATOM    395  OD1 ASN A  41      18.331   3.582  -0.908  1.00 -0.55
ATOM    396  ND2 ASN A  41      20.429   3.913  -0.227  1.00 -0.78
ATOM    397 HD21 ASN A  41      20.307   3.273   0.532  1.00  0.39
ATOM    398 HD22 ASN A  41      21.308   4.370  -0.359  1.00  0.39
ATOM    399  C   ASN A  41      18.791   3.299  -3.673  1.00  0.55
ATOM    400  O   ASN A  41      19.893   2.721  -3.645  1.00 -0.55
ATOM    401  N   LEU A  42      17.706   2.602  -4.035  1.00 -0.40
ATOM    402  H   LEU A  42      16.800   3.014  -4.097  1.00  0.40
ATOM    403  CA  LEU A  42      17.801   1.167  -4.366  1.00  0.00
ATOM    404  CB  LEU A  42      16.422   0.571  -4.646  1.00  0.00
ATOM    405  CG  LEU A  42      16.306  -0.921  -4.883  1.00  0.00
ATOM    406  CD1 LEU A  42      16.789  -1.705  -3.667  1.00  0.00
ATOM    407  CD2 LEU A  42      14.872  -1.264  -5.270  1.00  0.00
ATOM    408  C   LEU A  42      18.772   0.859  -5.524  1.00  0.55
ATOM    409  O   LEU A  42      19.554  -0.096  -5.416  1.00 -0.55
ATOM    410  N   ALA A  43      18.691   1.648  -6.583  1.00 -0.40
ATOM    411  H   ALA A  43      18.078   2.431  -6.657  1.00  0.40
ATOM    412  CA  ALA A  43      19.569   1.338  -7.721  1.00  0.00
ATOM    413  CB  ALA A  43      18.966   2.065  -8.911  1.00  0.00
ATOM    414  C   ALA A  43      21.023   1.663  -7.424  1.00  0.55
ATOM    415  O   ALA A  43      21.910   1.165  -8.140  1.00 -0.55
ATOM    416  N   ASP A  44      21.277   2.449  -6.389  1.00 -0.40
ATOM    417  H   ASP A  44      20.549   2.839  -5.831  1.00  0.40
ATOM    418  CA  ASP A  44      22.631   2.795  -6.000  1.00  0.00
ATOM    419  CB  ASP A  44      22.782   3.960  -5.026  1.00  0.00
ATOM    420  CG  ASP A  44      21.953   5.126  -5.520  1.00  0.10
ATOM    421  OD1 ASP A  44      22.010   5.282  -6.761  1.00 -0.55
ATOM    422  OD2 ASP A  44      21.287   5.844  -4.743  1.00 -0.55
ATOM    423  C   ASP A  44      23.228   1.635  -5.195  1.00  0.55
ATOM    424  O   ASP A  44      24.440   1.429  -5.311  1.00 -0.55
ATOM    425  N   VAL A  45      22.369   0.991  -4.428  1.00 -0.40
ATOM    426  H   VAL A  45      21.396   1.201  -4.378  1.00  0.40
ATOM    427  CA  VAL A  45      22.884  -0.101  -3.600  1.00  0.00
ATOM    428  CB  VAL A  45      22.219   0.010  -2.191  1.00  0.00
ATOM    429  CG1 VAL A  45      22.421   1.426  -1.646  1.00  0.00
ATOM    430  CG2 VAL A  45      20.743  -0.327  -2.180  1.00  0.00
ATOM    431  C   VAL A  45      22.741  -1.504  -4.160  1.00  0.55
ATOM    432  O   VAL A  45      23.317  -2.484  -3.636  1.00 -0.55
ATOM    433  N   ALA A  46      21.930  -1.649  -5.197  1.00 -0.40
ATOM    434  H   ALA A  46      21.481  -0.861  -5.608  1.00  0.40
ATOM    435  CA  ALA A  46      21.617  -2.936  -5.830  1.00  0.00
ATOM    436  CB  ALA A  46      20.573  -3.708  -5.029  1.00  0.00
ATOM    437  C   ALA A  46      21.151  -2.620  -7.241  1.00  0.55
ATOM    438  O   ALA A  46      19.974  -2.679  -7.582  1.00 -0.55
ATOM    439  N   PRO A  47      22.177  -2.290  -8.036  1.00 -0.20
ATOM    440  CD  PRO A  47      23.616  -2.206  -7.719  1.00  0.10
ATOM    441  CA  PRO A  47      21.898  -1.931  -9.444  1.00  0.10
ATOM    442  CB  PRO A  47      23.244  -1.460  -9.974  1.00  0.00
ATOM    443  CG  PRO A  47      24.088  -1.185  -8.761  1.00  0.00
ATOM    444  C   PRO A  47      21.214  -3.138 -10.098  1.00  0.55
ATOM    445  O   PRO A  47      21.542  -4.317  -9.806  1.00 -0.55
ATOM    446  N   GLY A  48      20.258  -2.779 -10.942  1.00 -0.40
ATOM    447  H   GLY A  48      20.020  -1.826 -11.115  1.00  0.40
ATOM    448  CA  GLY A  48      19.500  -3.787 -11.667  1.00  0.00
ATOM    449  C   GLY A  48      18.460  -4.570 -10.889  1.00  0.55
ATOM    450  O   GLY A  48      17.785  -5.350 -11.547  1.00 -0.55
ATOM    451  N   LYS A  49      18.335  -4.351  -9.587  1.00 -0.40
ATOM    452  H   LYS A  49      18.914  -3.687  -9.122  1.00  0.40
ATOM    453  CA  LYS A  49      17.375  -5.032  -8.729  1.00  0.00
ATOM    454  CB  LYS A  49      17.926  -5.170  -7.312  1.00  0.00
ATOM    455  CG  LYS A  49      19.054  -6.088  -7.059  1.00  0.00
ATOM    456  CD  LYS A  49      18.842  -7.363  -7.836  1.00  0.00
ATOM    457  CE  LYS A  49      20.240  -7.929  -8.118  1.00  0.33
ATOM    458  NZ  LYS A  49      20.148  -9.389  -8.459  1.00 -0.32
ATOM    459  HZ1 LYS A  49      19.554  -9.511  -9.304  1.00  0.33
ATOM    460  HZ2 LYS A  49      19.725  -9.906  -7.661  1.00  0.33
ATOM    461  HZ3 LYS A  49      21.100  -9.762  -8.648  1.00  0.33
ATOM    462  C   LYS A  49      16.086  -4.197  -8.577  1.00  0.55
ATOM    463  O   LYS A  49      16.107  -2.958  -8.682  1.00 -0.55
ATOM    464  N   SER A  50      15.029  -4.926  -8.243  1.00 -0.40
ATOM    465  H   SER A  50      15.101  -5.913  -8.135  1.00  0.40
ATOM    466  CA  SER A  50      13.711  -4.380  -8.011  1.00  0.00
ATOM    467  CB  SER A  50      12.781  -4.725  -9.188  1.00  0.00
ATOM    468  OG  SER A  50      12.867  -4.002 -10.390  1.00 -0.49
ATOM    469  HG  SER A  50      12.033  -4.143 -10.844  1.00  0.49
ATOM    470  C   SER A  50      13.192  -5.095  -6.760  1.00  0.55
ATOM    471  O   SER A  50      13.549  -6.266  -6.525  1.00 -0.55
ATOM    472  N   ILE A  51      12.381  -4.448  -5.965  1.00 -0.40
ATOM    473  H   ILE A  51      12.132  -3.499  -6.138  1.00  0.40
ATOM    474  CA  ILE A  51      11.777  -5.049  -4.775  1.00  0.00
ATOM    475  CB  ILE A  51      11.084  -3.944  -3.913  1.00  0.00
ATOM    476  CG2 ILE A  51      10.270  -4.546  -2.766  1.00  0.00
ATOM    477  CG1 ILE A  51      12.133  -2.913  -3.492  1.00  0.00
ATOM    478  CD1 ILE A  51      13.226  -3.409  -2.600  1.00  0.00
ATOM    479  C   ILE A  51      10.739  -6.054  -5.232  1.00  0.55
ATOM    480  O   ILE A  51       9.897  -5.770  -6.131  1.00 -0.55
ATOM    481  N   GLY A  52      10.688  -7.239  -4.682  1.00 -0.40
ATOM    482  H   GLY A  52      11.340  -7.517  -3.981  1.00  0.40
ATOM    483  CA  GLY A  52       9.696  -8.229  -5.038  1.00  0.00
ATOM    484  C   GLY A  52       9.954  -9.502  -4.256  1.00  0.55
ATOM    485  O   GLY A  52      11.108  -9.792  -3.885  1.00 -0.55
ATOM    486  N   GLY A  53       8.846 -10.212  -4.027  1.00 -0.40
ATOM    487  H   GLY A  53       7.963  -9.891  -4.357  1.00  0.40
ATOM    488  CA  GLY A  53       8.797 -11.458  -3.317  1.00  0.00
ATOM    489  C   GLY A  53       8.214 -11.485  -1.916  1.00  0.55
ATOM    490  O   GLY A  53       7.977 -12.598  -1.430  1.00 -0.55
ATOM    491  N   ASP A  54       7.920 -10.323  -1.341  1.00 -0.40
ATOM    492  H   ASP A  54       8.103  -9.451  -1.788  1.00  0.40
ATOM    493  CA  ASP A  54       7.303 -10.247   0.001  1.00  0.00
ATOM    494  CB  ASP A  54       7.322  -8.786   0.474  1.00  0.00
ATOM    495  CG  ASP A  54       8.784  -8.444   0.755  1.00  0.10
ATOM    496  OD1 ASP A  54       9.238  -9.072   1.746  1.00 -0.55
ATOM    497  OD2 ASP A  54       9.364  -7.643  -0.019  1.00 -0.55
ATOM    498  C   ASP A  54       5.869 -10.753   0.005  1.00  0.55
ATOM    499  O   ASP A  54       5.163 -10.704  -1.011  1.00 -0.55
ATOM    500  N   ILE A  55       5.396 -11.225   1.127  1.00 -0.40
ATOM    501  H   ILE A  55       5.969 -11.292   1.940  1.00  0.40
ATOM    502  CA  ILE A  55       4.013 -11.689   1.300  1.00  0.00
ATOM    503  CB  ILE A  55       3.725 -12.284   2.698  1.00  0.00
ATOM    504  CG2 ILE A  55       2.232 -12.551   2.971  1.00  0.00
ATOM    505  CG1 ILE A  55       4.558 -13.587   2.828  1.00  0.00
ATOM    506  CD1 ILE A  55       3.737 -14.705   2.189  1.00  0.00
ATOM    507  C   ILE A  55       3.134 -10.440   1.118  1.00  0.55
ATOM    508  O   ILE A  55       3.504  -9.331   1.510  1.00 -0.55
ATOM    509  N   PHE A  56       2.000 -10.681   0.522  1.00 -0.40
ATOM    510  H   PHE A  56       1.791 -11.609   0.231  1.00  0.40
ATOM    511  CA  PHE A  56       0.953  -9.735   0.210  1.00  0.00
ATOM    512  CB  PHE A  56       0.565  -9.717  -1.293  1.00  0.12
ATOM    513  CG  PHE A  56      -0.506  -8.676  -1.530  1.00 -0.12
ATOM    514  CD1 PHE A  56      -0.206  -7.327  -1.368  1.00 -0.12
ATOM    515  HD1 PHE A  56       0.798  -7.040  -1.093  1.00  0.12
ATOM    516  CE1 PHE A  56      -1.158  -6.350  -1.549  1.00 -0.12
ATOM    517  HE1 PHE A  56      -0.909  -5.309  -1.405  1.00  0.12
ATOM    518  CZ  PHE A  56      -2.424  -6.716  -1.915  1.00 -0.12
ATOM    519  HZ  PHE A  56      -3.172  -5.952  -2.069  1.00  0.12
ATOM    520  CD2 PHE A  56      -1.807  -9.048  -1.893  1.00 -0.12
ATOM    521  HD2 PHE A  56      -2.067 -10.089  -2.017  1.00  0.12
ATOM    522  CE2 PHE A  56      -2.764  -8.044  -2.091  1.00 -0.12
ATOM    523  HE2 PHE A  56      -3.770  -8.308  -2.383  1.00  0.12
ATOM    524  C   PHE A  56      -0.213 -10.175   1.079  1.00  0.55
ATOM    525  O   PHE A  56      -0.703 -11.289   0.808  1.00 -0.55
ATOM    526  N   SER A  57      -0.570  -9.300   2.033  1.00 -0.40
ATOM    527  H   SER A  57      -0.160  -8.405   2.184  1.00  0.40
ATOM    528  CA  SER A  57      -1.681  -9.759   2.914  1.00  0.00
ATOM    529  CB  SER A  57      -1.460  -9.230   4.340  1.00  0.00
ATOM    530  OG  SER A  57      -0.176  -9.733   4.729  1.00 -0.49
ATOM    531  HG  SER A  57      -0.024  -9.410   5.620  1.00  0.49
ATOM    532  C   SER A  57      -3.088  -9.504   2.431  1.00  0.55
ATOM    533  O   SER A  57      -3.984  -9.914   3.203  1.00 -0.55
ATOM    534  N   ASN A  58      -3.285  -8.888   1.254  1.00 -0.40
ATOM    535  H   ASN A  58      -2.529  -8.536   0.708  1.00  0.40
ATOM    536  CA  ASN A  58      -4.616  -8.693   0.703  1.00  0.00
ATOM    537  CB  ASN A  58      -5.010 -10.107   0.212  1.00  0.00
ATOM    538  CG  ASN A  58      -6.288 -10.275  -0.572  1.00  0.55
ATOM    539  OD1 ASN A  58      -6.557  -9.283  -1.273  1.00 -0.55
ATOM    540  ND2 ASN A  58      -7.075 -11.330  -0.604  1.00 -0.78
ATOM    541 HD21 ASN A  58      -7.901 -11.320  -1.166  1.00  0.39
ATOM    542 HD22 ASN A  58      -6.846 -12.140  -0.065  1.00  0.39
ATOM    543  C   ASN A  58      -5.583  -8.193   1.776  1.00  0.55
ATOM    544  O   ASN A  58      -6.665  -8.769   2.054  1.00 -0.55
ATOM    545  N   ARG A  59      -5.176  -7.077   2.340  1.00 -0.40
ATOM    546  H   ARG A  59      -4.348  -6.625   2.019  1.00  0.40
ATOM    547  CA  ARG A  59      -5.845  -6.392   3.447  1.00  0.00
ATOM    548  CB  ARG A  59      -4.946  -5.301   4.041  1.00  0.00
ATOM    549  CG  ARG A  59      -3.604  -5.874   4.524  1.00  0.00
ATOM    550  CD  ARG A  59      -2.601  -4.742   4.785  1.00  0.35
ATOM    551  NE  ARG A  59      -1.233  -5.331   4.940  1.00 -0.35
ATOM    552  HE  ARG A  59      -0.623  -5.392   4.150  1.00  0.45
ATOM    553  CZ  ARG A  59      -0.828  -5.775   6.128  1.00  0.35
ATOM    554  NH1 ARG A  59      -1.603  -5.671   7.203  1.00 -0.70
ATOM    555 HH11 ARG A  59      -2.509  -5.253   7.129  1.00  0.40
ATOM    556 HH12 ARG A  59      -1.281  -6.011   8.087  1.00  0.40
ATOM    557  NH2 ARG A  59       0.344  -6.329   6.307  1.00 -0.70
ATOM    558 HH21 ARG A  59       0.972  -6.431   5.536  1.00  0.40
ATOM    559 HH22 ARG A  59       0.611  -6.650   7.216  1.00  0.40
ATOM    560  C   ARG A  59      -7.222  -5.897   3.110  1.00  0.55
ATOM    561  O   ARG A  59      -8.036  -5.881   4.032  1.00 -0.55
ATOM    562  N   GLU A  60      -7.547  -5.491   1.914  1.00 -0.40
ATOM    563  H   GLU A  60      -6.864  -5.461   1.190  1.00  0.40
ATOM    564  CA  GLU A  60      -8.873  -5.052   1.506  1.00  0.00
ATOM    565  CB  GLU A  60      -8.790  -4.022   0.385  1.00  0.00
ATOM    566  CG  GLU A  60      -8.003  -2.794   0.795  1.00  0.00
ATOM    567  CD  GLU A  60      -8.842  -1.911   1.675  1.00  0.10
ATOM    568  OE1 GLU A  60     -10.028  -2.229   1.907  1.00 -0.55
ATOM    569  OE2 GLU A  60      -8.438  -0.880   2.210  1.00 -0.55
ATOM    570  C   GLU A  60      -9.672  -6.237   1.029  1.00  0.55
ATOM    571  O   GLU A  60     -10.820  -6.034   0.703  1.00 -0.55
ATOM    572  N   GLY A  61      -9.182  -7.448   0.933  1.00 -0.40
ATOM    573  H   GLY A  61      -8.238  -7.601   1.205  1.00  0.40
ATOM    574  CA  GLY A  61      -9.823  -8.650   0.476  1.00  0.00
ATOM    575  C   GLY A  61     -10.221  -8.623  -1.000  1.00  0.55
ATOM    576  O   GLY A  61     -11.150  -9.354  -1.387  1.00 -0.55
ATOM    577  N   LYS A  62      -9.558  -7.847  -1.837  1.00 -0.40
ATOM    578  H   LYS A  62      -8.801  -7.280  -1.524  1.00  0.40
ATOM    579  CA  LYS A  62      -9.862  -7.746  -3.271  1.00  0.00
ATOM    580  CB  LYS A  62      -9.299  -6.428  -3.823  1.00  0.00
ATOM    581  CG  LYS A  62      -9.955  -5.251  -3.095  1.00  0.00
ATOM    582  CD  LYS A  62      -9.833  -4.014  -3.951  1.00  0.00
ATOM    583  CE  LYS A  62     -10.111  -2.726  -3.163  1.00  0.33
ATOM    584  NZ  LYS A  62      -8.855  -1.875  -3.145  1.00 -0.32
ATOM    585  HZ1 LYS A  62      -8.583  -1.636  -4.120  1.00  0.33
ATOM    586  HZ2 LYS A  62      -8.084  -2.403  -2.690  1.00  0.33
ATOM    587  HZ3 LYS A  62      -9.036  -1.000  -2.612  1.00  0.33
ATOM    588  C   LYS A  62      -9.403  -8.959  -4.069  1.00  0.55
ATOM    589  O   LYS A  62     -10.074  -9.230  -5.090  1.00 -0.55
ATOM    590  N   LEU A  63      -8.368  -9.681  -3.706  1.00 -0.40
ATOM    591  H   LEU A  63      -7.811  -9.440  -2.915  1.00  0.40
ATOM    592  CA  LEU A  63      -7.960 -10.884  -4.430  1.00  0.00
ATOM    593  CB  LEU A  63      -6.432 -11.095  -4.423  1.00  0.00
ATOM    594  CG  LEU A  63      -5.644  -9.882  -4.989  1.00  0.00
ATOM    595  CD1 LEU A  63      -4.143  -9.996  -4.817  1.00  0.00
ATOM    596  CD2 LEU A  63      -6.001  -9.806  -6.465  1.00  0.00
ATOM    597  C   LEU A  63      -8.704 -12.067  -3.791  1.00  0.55
ATOM    598  O   LEU A  63      -8.974 -12.112  -2.583  1.00 -0.55
ATOM    599  N   PRO A  64      -8.946 -13.064  -4.635  1.00 -0.20
ATOM    600  CD  PRO A  64      -8.616 -13.098  -6.071  1.00  0.10
ATOM    601  CA  PRO A  64      -9.680 -14.243  -4.193  1.00  0.10
ATOM    602  CB  PRO A  64     -10.035 -14.971  -5.498  1.00  0.00
ATOM    603  CG  PRO A  64      -8.896 -14.535  -6.437  1.00  0.00
ATOM    604  C   PRO A  64      -8.932 -15.036  -3.169  1.00  0.55
ATOM    605  O   PRO A  64      -7.748 -15.314  -3.329  1.00 -0.55
ATOM    606  N   GLY A  65      -9.622 -15.448  -2.114  1.00 -0.40
ATOM    607  H   GLY A  65     -10.591 -15.258  -1.979  1.00  0.40
ATOM    608  CA  GLY A  65      -8.929 -16.230  -1.079  1.00  0.00
ATOM    609  C   GLY A  65      -9.336 -17.673  -1.158  1.00  0.55
ATOM    610  O   GLY A  65     -10.357 -17.964  -1.787  1.00 -0.55
ATOM    611  N   LYS A  66      -8.598 -18.534  -0.512  1.00 -0.40
ATOM    612  H   LYS A  66      -7.799 -18.218  -0.010  1.00  0.40
ATOM    613  CA  LYS A  66      -8.804 -19.969  -0.429  1.00  0.00
ATOM    614  CB  LYS A  66      -8.493 -20.623  -1.763  1.00  0.00
ATOM    615  CG  LYS A  66      -8.773 -22.095  -1.893  1.00  0.00
ATOM    616  CD  LYS A  66      -8.151 -22.739  -3.120  1.00  0.00
ATOM    617  CE  LYS A  66      -8.794 -24.090  -3.404  1.00  0.33
ATOM    618  NZ  LYS A  66     -10.320 -24.058  -3.435  1.00 -0.32
ATOM    619  HZ1 LYS A  66     -10.639 -23.405  -4.178  1.00  0.33
ATOM    620  HZ2 LYS A  66     -10.678 -23.737  -2.513  1.00  0.33
ATOM    621  HZ3 LYS A  66     -10.682 -25.013  -3.633  1.00  0.33
ATOM    622  C   LYS A  66      -7.904 -20.498   0.687  1.00  0.55
ATOM    623  O   LYS A  66      -6.818 -19.964   0.929  1.00 -0.55
ATOM    624  N   SER A  67      -8.376 -21.555   1.351  1.00 -0.40
ATOM    625  H   SER A  67      -9.266 -21.959   1.159  1.00  0.40
ATOM    626  CA  SER A  67      -7.582 -22.179   2.419  1.00  0.00
ATOM    627  CB  SER A  67      -8.465 -23.182   3.180  1.00  0.00
ATOM    628  OG  SER A  67      -7.609 -23.855   4.133  1.00 -0.49
ATOM    629  HG  SER A  67      -8.171 -24.477   4.600  1.00  0.49
ATOM    630  C   SER A  67      -6.353 -22.792   1.744  1.00  0.55
ATOM    631  O   SER A  67      -6.455 -23.458   0.714  1.00 -0.55
ATOM    632  N   GLY A  68      -5.187 -22.444   2.261  1.00 -0.40
ATOM    633  H   GLY A  68      -5.171 -21.843   3.053  1.00  0.40
ATOM    634  CA  GLY A  68      -3.857 -22.835   1.817  1.00  0.00
ATOM    635  C   GLY A  68      -3.157 -21.869   0.859  1.00  0.55
ATOM    636  O   GLY A  68      -1.969 -21.990   0.526  1.00 -0.55
ATOM    637  N   ARG A  69      -3.898 -20.897   0.347  1.00 -0.40
ATOM    638  H   ARG A  69      -4.852 -20.788   0.614  1.00  0.40
ATOM    639  CA  ARG A  69      -3.420 -19.922  -0.618  1.00  0.00
ATOM    640  CB  ARG A  69      -4.593 -19.453  -1.539  1.00  0.00
ATOM    641  CG  ARG A  69      -3.949 -18.459  -2.558  1.00  0.00
ATOM    642  CD  ARG A  69      -5.020 -17.790  -3.423  1.00  0.35
ATOM    643  NE  ARG A  69      -5.569 -18.845  -4.263  1.00 -0.35
ATOM    644  HE  ARG A  69      -4.930 -19.576  -4.487  1.00  0.45
ATOM    645  CZ  ARG A  69      -6.773 -18.987  -4.771  1.00  0.35
ATOM    646  NH1 ARG A  69      -7.723 -18.092  -4.526  1.00 -0.70
ATOM    647 HH11 ARG A  69      -7.525 -17.299  -3.949  1.00  0.40
ATOM    648 HH12 ARG A  69      -8.635 -18.210  -4.918  1.00  0.40
ATOM    649  NH2 ARG A  69      -7.106 -20.029  -5.527  1.00 -0.70
ATOM    650 HH21 ARG A  69      -6.430 -20.739  -5.726  1.00  0.40
ATOM    651 HH22 ARG A  69      -8.032 -20.103  -5.897  1.00  0.40
ATOM    652  C   ARG A  69      -2.755 -18.741   0.004  1.00  0.55
ATOM    653  O   ARG A  69      -3.392 -18.094   0.829  1.00 -0.55
ATOM    654  N   THR A  70      -1.512 -18.467  -0.352  1.00 -0.40
ATOM    655  H   THR A  70      -0.984 -19.053  -0.962  1.00  0.40
ATOM    656  CA  THR A  70      -0.845 -17.260   0.147  1.00  0.00
ATOM    657  CB  THR A  70       0.375 -17.431   1.060  1.00  0.00
ATOM    658  OG1 THR A  70       1.278 -18.350   0.481  1.00 -0.49
ATOM    659  HG1 THR A  70       2.081 -18.298   1.005  1.00  0.49
ATOM    660  CG2 THR A  70      -0.077 -17.997   2.412  1.00  0.00
ATOM    661  C   THR A  70      -0.515 -16.414  -1.109  1.00  0.55
ATOM    662  O   THR A  70      -0.403 -16.961  -2.240  1.00 -0.55
ATOM    663  N   TRP A  71      -0.442 -15.093  -0.917  1.00 -0.40
ATOM    664  H   TRP A  71      -0.595 -14.693  -0.017  1.00  0.40
ATOM    665  CA  TRP A  71      -0.142 -14.139  -1.974  1.00  0.00
ATOM    666  CB  TRP A  71      -1.236 -13.052  -2.114  1.00  0.12
ATOM    667  CG  TRP A  71      -2.573 -13.520  -2.599  1.00 -0.12
ATOM    668  CD1 TRP A  71      -3.654 -13.963  -1.879  1.00 -0.12
ATOM    669  HD1 TRP A  71      -3.679 -14.015  -0.801  1.00  0.12
ATOM    670  NE1 TRP A  71      -4.709 -14.335  -2.695  1.00 -0.40
ATOM    671  HE1 TRP A  71      -5.582 -14.660  -2.405  1.00  0.40
ATOM    672  CE2 TRP A  71      -4.290 -14.158  -3.995  1.00  0.00
ATOM    673  CD2 TRP A  71      -2.951 -13.683  -3.979  1.00  0.00
ATOM    674  CE3 TRP A  71      -2.286 -13.434  -5.189  1.00 -0.12
ATOM    675  HE3 TRP A  71      -1.264 -13.085  -5.203  1.00  0.12
ATOM    676  CZ3 TRP A  71      -2.943 -13.635  -6.387  1.00 -0.12
ATOM    677  HZ3 TRP A  71      -2.463 -13.385  -7.322  1.00  0.12
ATOM    678  CZ2 TRP A  71      -4.942 -14.452  -5.192  1.00 -0.12
ATOM    679  HZ2 TRP A  71      -5.935 -14.875  -5.217  1.00  0.12
ATOM    680  CH2 TRP A  71      -4.270 -14.181  -6.377  1.00 -0.12
ATOM    681  HH2 TRP A  71      -4.760 -14.386  -7.317  1.00  0.12
ATOM    682  C   TRP A  71       1.190 -13.494  -1.627  1.00  0.55
ATOM    683  O   TRP A  71       1.667 -13.324  -0.489  1.00 -0.55
ATOM    684  N   ARG A  72       1.831 -13.074  -2.687  1.00 -0.40
ATOM    685  H   ARG A  72       1.451 -13.261  -3.587  1.00  0.40
ATOM    686  CA  ARG A  72       3.100 -12.324  -2.739  1.00  0.00
ATOM    687  CB  ARG A  72       4.302 -13.264  -2.989  1.00  0.00
ATOM    688  CG  ARG A  72       4.494 -14.152  -1.772  1.00  0.00
ATOM    689  CD  ARG A  72       5.720 -15.003  -2.058  1.00  0.35
ATOM    690  NE  ARG A  72       5.747 -16.081  -1.063  1.00 -0.35
ATOM    691  HE  ARG A  72       5.221 -16.921  -1.193  1.00  0.45
ATOM    692  CZ  ARG A  72       6.503 -15.894   0.024  1.00  0.35
ATOM    693  NH1 ARG A  72       7.212 -14.795   0.222  1.00 -0.70
ATOM    694 HH11 ARG A  72       7.196 -14.061  -0.458  1.00  0.40
ATOM    695 HH12 ARG A  72       7.764 -14.698   1.050  1.00  0.40
ATOM    696  NH2 ARG A  72       6.483 -16.901   0.903  1.00 -0.70
ATOM    697 HH21 ARG A  72       5.930 -17.714   0.720  1.00  0.40
ATOM    698 HH22 ARG A  72       7.021 -16.842   1.744  1.00  0.40
ATOM    699  C   ARG A  72       3.036 -11.243  -3.820  1.00  0.55
ATOM    700  O   ARG A  72       2.191 -11.355  -4.728  1.00 -0.55
ATOM    701  N   GLU A  73       3.936 -10.264  -3.747  1.00 -0.40
ATOM    702  H   GLU A  73       4.656 -10.222  -3.058  1.00  0.40
ATOM    703  CA  GLU A  73       3.873  -9.186  -4.728  1.00  0.00
ATOM    704  CB  GLU A  73       3.262  -7.930  -4.072  1.00  0.00
ATOM    705  CG  GLU A  73       3.925  -7.446  -2.787  1.00  0.00
ATOM    706  CD  GLU A  73       3.393  -6.054  -2.446  1.00  0.10
ATOM    707  OE1 GLU A  73       3.359  -5.139  -3.333  1.00 -0.55
ATOM    708  OE2 GLU A  73       2.988  -5.860  -1.259  1.00 -0.55
ATOM    709  C   GLU A  73       5.237  -8.767  -5.225  1.00  0.55
ATOM    710  O   GLU A  73       6.147  -9.124  -4.472  1.00 -0.55
ATOM    711  N   ALA A  74       5.340  -8.078  -6.346  1.00 -0.40
ATOM    712  H   ALA A  74       4.554  -7.833  -6.908  1.00  0.40
ATOM    713  CA  ALA A  74       6.661  -7.638  -6.813  1.00  0.00
ATOM    714  CB  ALA A  74       7.345  -8.552  -7.808  1.00  0.00
ATOM    715  C   ALA A  74       6.452  -6.318  -7.536  1.00  0.55
ATOM    716  O   ALA A  74       5.351  -6.256  -8.102  1.00 -0.55
ATOM    717  N   ASP A  75       7.435  -5.465  -7.492  1.00 -0.40
ATOM    718  H   ASP A  75       8.271  -5.635  -6.976  1.00  0.40
ATOM    719  CA  ASP A  75       7.355  -4.202  -8.207  1.00  0.00
ATOM    720  CB  ASP A  75       8.469  -3.255  -7.795  1.00  0.00
ATOM    721  CG  ASP A  75       8.228  -2.602  -6.463  1.00  0.10
ATOM    722  OD1 ASP A  75       7.365  -3.160  -5.733  1.00 -0.55
ATOM    723  OD2 ASP A  75       8.891  -1.609  -6.198  1.00 -0.55
ATOM    724  C   ASP A  75       7.536  -4.453  -9.705  1.00  0.55
ATOM    725  O   ASP A  75       8.358  -5.336 -10.033  1.00 -0.55
ATOM    726  N   ILE A  76       6.809  -3.715 -10.509  1.00 -0.40
ATOM    727  H   ILE A  76       6.172  -3.036 -10.152  1.00  0.40
ATOM    728  CA  ILE A  76       6.860  -3.816 -11.972  1.00  0.00
ATOM    729  CB  ILE A  76       5.529  -4.362 -12.506  1.00  0.00
ATOM    730  CG2 ILE A  76       5.432  -4.066 -14.023  1.00  0.00
ATOM    731  CG1 ILE A  76       5.271  -5.825 -12.139  1.00  0.00
ATOM    732  CD1 ILE A  76       6.091  -6.968 -12.724  1.00  0.00
ATOM    733  C   ILE A  76       7.239  -2.425 -12.523  1.00  0.55
ATOM    734  O   ILE A  76       6.950  -1.332 -11.965  1.00 -0.55
ATOM    735  N   ASN A  77       7.960  -2.449 -13.657  1.00 -0.40
ATOM    736  H   ASN A  77       8.202  -3.326 -14.059  1.00  0.40
ATOM    737  CA  ASN A  77       8.457  -1.322 -14.407  1.00  0.00
ATOM    738  CB  ASN A  77       7.333  -0.411 -14.971  1.00  0.00
ATOM    739  CG  ASN A  77       6.344  -1.111 -15.869  1.00  0.55
ATOM    740  OD1 ASN A  77       6.741  -1.975 -16.656  1.00 -0.55
ATOM    741  ND2 ASN A  77       5.006  -0.926 -15.789  1.00 -0.78
ATOM    742 HD21 ASN A  77       4.628  -0.299 -15.108  1.00  0.39
ATOM    743 HD22 ASN A  77       4.396  -1.417 -16.411  1.00  0.39
ATOM    744  C   ASN A  77       9.403  -0.463 -13.600  1.00  0.55
ATOM    745  O   ASN A  77       9.554   0.735 -13.921  1.00 -0.55
ATOM    746  N   TYR A  78      10.054  -1.014 -12.586  1.00 -0.40
ATOM    747  H   TYR A  78       9.953  -1.964 -12.302  1.00  0.40
ATOM    748  CA  TYR A  78      10.987  -0.153 -11.835  1.00  0.00
ATOM    749  CB  TYR A  78      11.114  -0.635 -10.369  1.00  0.12
ATOM    750  CG  TYR A  78      12.127   0.157  -9.553  1.00 -0.12
ATOM    751  CD1 TYR A  78      11.822   1.381  -8.970  1.00 -0.12
ATOM    752  HD1 TYR A  78      10.822   1.770  -9.090  1.00  0.12
ATOM    753  CE1 TYR A  78      12.738   2.130  -8.242  1.00 -0.12
ATOM    754  HE1 TYR A  78      12.455   3.087  -7.829  1.00  0.12
ATOM    755  CZ  TYR A  78      14.026   1.634  -8.049  1.00  0.06
ATOM    756  OH  TYR A  78      14.967   2.306  -7.295  1.00 -0.49
ATOM    757  HH  TYR A  78      14.564   3.114  -6.969  1.00  0.43
ATOM    758  CD2 TYR A  78      13.432  -0.306  -9.349  1.00 -0.12
ATOM    759  HD2 TYR A  78      13.728  -1.265  -9.749  1.00  0.12
ATOM    760  CE2 TYR A  78      14.337   0.446  -8.645  1.00 -0.12
ATOM    761  HE2 TYR A  78      15.349   0.079  -8.557  1.00  0.12
ATOM    762  C   TYR A  78      12.413  -0.178 -12.438  1.00  0.55
ATOM    763  O   TYR A  78      12.862  -1.299 -12.778  1.00 -0.55
ATOM    764  N   THR A  79      13.055   0.967 -12.505  1.00 -0.40
ATOM    765  H   THR A  79      12.647   1.843 -12.260  1.00  0.40
ATOM    766  CA  THR A  79      14.483   0.970 -12.976  1.00  0.00
ATOM    767  CB  THR A  79      14.803   1.592 -14.328  1.00  0.00
ATOM    768  OG1 THR A  79      14.385   2.971 -14.262  1.00 -0.49
ATOM    769  HG1 THR A  79      14.733   3.391 -15.052  1.00  0.49
ATOM    770  CG2 THR A  79      14.002   0.959 -15.436  1.00  0.00
ATOM    771  C   THR A  79      15.351   1.637 -11.894  1.00  0.55
ATOM    772  O   THR A  79      16.349   1.032 -11.473  1.00 -0.55
ATOM    773  N   SER A  80      14.989   2.808 -11.405  1.00 -0.40
ATOM    774  H   SER A  80      14.188   3.302 -11.733  1.00  0.40
ATOM    775  CA  SER A  80      15.764   3.450 -10.337  1.00  0.00
ATOM    776  CB  SER A  80      17.074   3.985 -10.954  1.00  0.00
ATOM    777  OG  SER A  80      16.689   5.130 -11.727  1.00 -0.49
ATOM    778  HG  SER A  80      17.498   5.471 -12.116  1.00  0.49
ATOM    779  C   SER A  80      14.995   4.586  -9.689  1.00  0.55
ATOM    780  O   SER A  80      13.962   4.988 -10.246  1.00 -0.55
ATOM    781  N   GLY A  81      15.469   5.095  -8.565  1.00 -0.40
ATOM    782  H   GLY A  81      16.296   4.761  -8.118  1.00  0.40
ATOM    783  CA  GLY A  81      14.744   6.232  -7.911  1.00  0.00
ATOM    784  C   GLY A  81      13.677   5.692  -6.949  1.00  0.55
ATOM    785  O   GLY A  81      13.793   4.526  -6.518  1.00 -0.55
ATOM    786  N   PHE A  82      12.681   6.519  -6.644  1.00 -0.40
ATOM    787  H   PHE A  82      12.620   7.452  -6.989  1.00  0.40
ATOM    788  CA  PHE A  82      11.607   6.060  -5.759  1.00  0.00
ATOM    789  CB  PHE A  82      10.687   7.209  -5.302  1.00  0.12
ATOM    790  CG  PHE A  82      11.526   8.242  -4.598  1.00 -0.12
ATOM    791  CD1 PHE A  82      11.807   8.097  -3.257  1.00 -0.12
ATOM    792  HD1 PHE A  82      11.405   7.252  -2.718  1.00  0.12
ATOM    793  CE1 PHE A  82      12.593   9.014  -2.594  1.00 -0.12
ATOM    794  HE1 PHE A  82      12.797   8.896  -1.541  1.00  0.12
ATOM    795  CZ  PHE A  82      13.119  10.090  -3.292  1.00 -0.12
ATOM    796  HZ  PHE A  82      13.742  10.812  -2.785  1.00  0.12
ATOM    797  CD2 PHE A  82      12.054   9.308  -5.287  1.00 -0.12
ATOM    798  HD2 PHE A  82      11.848   9.417  -6.341  1.00  0.12
ATOM    799  CE2 PHE A  82      12.843  10.237  -4.648  1.00 -0.12
ATOM    800  HE2 PHE A  82      13.245  11.076  -5.197  1.00  0.12
ATOM    801  C   PHE A  82      10.689   5.067  -6.458  1.00  0.55
ATOM    802  O   PHE A  82      10.541   5.028  -7.685  1.00 -0.55
ATOM    803  N   ARG A  83      10.019   4.261  -5.655  1.00 -0.40
ATOM    804  H   ARG A  83      10.149   4.295  -4.667  1.00  0.40
ATOM    805  CA  ARG A  83       9.043   3.261  -6.122  1.00  0.00
ATOM    806  CB  ARG A  83       8.697   2.313  -4.945  1.00  0.00
ATOM    807  CG  ARG A  83       9.990   1.615  -4.482  1.00  0.00
ATOM    808  CD  ARG A  83       9.798   0.556  -3.425  1.00  0.35
ATOM    809  NE  ARG A  83       8.754  -0.437  -3.613  1.00 -0.35
ATOM    810  HE  ARG A  83       8.876  -1.054  -4.388  1.00  0.45
ATOM    811  CZ  ARG A  83       7.655  -0.631  -2.887  1.00  0.35
ATOM    812  NH1 ARG A  83       7.369   0.129  -1.831  1.00 -0.70
ATOM    813 HH11 ARG A  83       7.986   0.870  -1.566  1.00  0.40
ATOM    814 HH12 ARG A  83       6.536  -0.040  -1.304  1.00  0.40
ATOM    815  NH2 ARG A  83       6.774  -1.594  -3.154  1.00 -0.70
ATOM    816 HH21 ARG A  83       6.925  -2.208  -3.929  1.00  0.40
ATOM    817 HH22 ARG A  83       5.962  -1.702  -2.580  1.00  0.40
ATOM    818  C   ARG A  83       7.834   3.943  -6.767  1.00  0.55
ATOM    819  O   ARG A  83       7.395   5.065  -6.449  1.00 -0.55
ATOM    820  N   ASN A  84       7.340   3.188  -7.727  1.00 -0.40
ATOM    821  H   ASN A  84       7.763   2.313  -7.946  1.00  0.40
ATOM    822  CA  ASN A  84       6.178   3.516  -8.546  1.00  0.00
ATOM    823  CB  ASN A  84       6.461   3.215 -10.027  1.00  0.00
ATOM    824  CG  ASN A  84       6.530   1.715 -10.328  1.00  0.55
ATOM    825  OD1 ASN A  84       6.118   0.808  -9.561  1.00 -0.55
ATOM    826  ND2 ASN A  84       7.092   1.413 -11.499  1.00 -0.78
ATOM    827 HD21 ASN A  84       7.180   0.457 -11.780  1.00  0.39
ATOM    828 HD22 ASN A  84       7.426   2.142 -12.097  1.00  0.39
ATOM    829  C   ASN A  84       4.912   2.804  -8.005  1.00  0.55
ATOM    830  O   ASN A  84       4.898   2.211  -6.893  1.00 -0.55
ATOM    831  N   SER A  85       3.849   2.897  -8.803  1.00 -0.40
ATOM    832  H   SER A  85       3.863   3.364  -9.684  1.00  0.40
ATOM    833  CA  SER A  85       2.600   2.296  -8.389  1.00  0.00
ATOM    834  CB  SER A  85       1.400   3.258  -8.610  1.00  0.00
ATOM    835  OG  SER A  85       1.363   3.519 -10.013  1.00 -0.49
ATOM    836  HG  SER A  85       0.933   2.759 -10.412  1.00  0.49
ATOM    837  C   SER A  85       2.221   0.984  -9.053  1.00  0.55
ATOM    838  O   SER A  85       1.044   0.610  -8.845  1.00 -0.55
ATOM    839  N   ASP A  86       3.146   0.340  -9.755  1.00 -0.40
ATOM    840  H   ASP A  86       4.082   0.672  -9.841  1.00  0.40
ATOM    841  CA  ASP A  86       2.827  -0.907 -10.449  1.00  0.00
ATOM    842  CB  ASP A  86       3.455  -1.040 -11.864  1.00  0.00
ATOM    843  CG  ASP A  86       3.076   0.125 -12.755  1.00  0.10
ATOM    844  OD1 ASP A  86       2.013   0.732 -12.592  1.00 -0.55
ATOM    845  OD2 ASP A  86       3.874   0.510 -13.633  1.00 -0.55
ATOM    846  C   ASP A  86       3.309  -2.123  -9.685  1.00  0.55
ATOM    847  O   ASP A  86       4.450  -2.136  -9.298  1.00 -0.55
ATOM    848  N   ARG A  87       2.418  -3.073  -9.560  1.00 -0.40
ATOM    849  H   ARG A  87       1.495  -2.973  -9.923  1.00  0.40
ATOM    850  CA  ARG A  87       2.695  -4.322  -8.898  1.00  0.00
ATOM    851  CB  ARG A  87       2.186  -4.266  -7.449  1.00  0.00
ATOM    852  CG  ARG A  87       2.501  -3.028  -6.643  1.00  0.00
ATOM    853  CD  ARG A  87       3.927  -3.018  -6.062  1.00  0.35
ATOM    854  NE  ARG A  87       4.185  -1.826  -5.266  1.00 -0.35
ATOM    855  HE  ARG A  87       3.949  -1.886  -4.299  1.00  0.45
ATOM    856  CZ  ARG A  87       4.695  -0.674  -5.669  1.00  0.35
ATOM    857  NH1 ARG A  87       5.029  -0.598  -6.963  1.00 -0.70
ATOM    858 HH11 ARG A  87       4.888  -1.385  -7.563  1.00  0.40
ATOM    859 HH12 ARG A  87       5.420   0.247  -7.330  1.00  0.40
ATOM    860  NH2 ARG A  87       4.911   0.384  -4.927  1.00 -0.70
ATOM    861 HH21 ARG A  87       4.684   0.367  -3.954  1.00  0.40
ATOM    862 HH22 ARG A  87       5.303   1.209  -5.335  1.00  0.40
ATOM    863  C   ARG A  87       2.048  -5.511  -9.595  1.00  0.55
ATOM    864  O   ARG A  87       0.994  -5.440 -10.212  1.00 -0.55
ATOM    865  N   ILE A  88       2.744  -6.631  -9.463  1.00 -0.40
ATOM    866  H   ILE A  88       3.645  -6.618  -9.039  1.00  0.40
ATOM    867  CA  ILE A  88       2.297  -7.968  -9.903  1.00  0.00
ATOM    868  CB  ILE A  88       3.279  -8.666 -10.869  1.00  0.00
ATOM    869  CG2 ILE A  88       4.568  -9.025 -10.151  1.00  0.00
ATOM    870  CG1 ILE A  88       2.604  -9.907 -11.470  1.00  0.00
ATOM    871  CD1 ILE A  88       3.230 -10.387 -12.771  1.00  0.00
ATOM    872  C   ILE A  88       2.014  -8.740  -8.581  1.00  0.55
ATOM    873  O   ILE A  88       2.796  -8.689  -7.605  1.00 -0.55
ATOM    874  N   LEU A  89       0.906  -9.435  -8.514  1.00 -0.40
ATOM    875  H   LEU A  89       0.301  -9.474  -9.304  1.00  0.40
ATOM    876  CA  LEU A  89       0.422 -10.198  -7.370  1.00  0.00
ATOM    877  CB  LEU A  89      -0.936  -9.722  -6.850  1.00  0.00
ATOM    878  CG  LEU A  89      -1.060  -8.282  -6.388  1.00  0.00
ATOM    879  CD1 LEU A  89       0.068  -7.958  -5.417  1.00  0.00
ATOM    880  CD2 LEU A  89      -0.990  -7.185  -7.456  1.00  0.00
ATOM    881  C   LEU A  89       0.316 -11.659  -7.794  1.00  0.55
ATOM    882  O   LEU A  89      -0.360 -11.902  -8.797  1.00 -0.55
ATOM    883  N   TYR A  90       0.908 -12.566  -7.023  1.00 -0.40
ATOM    884  H   TYR A  90       1.371 -12.347  -6.168  1.00  0.40
ATOM    885  CA  TYR A  90       0.884 -13.963  -7.441  1.00  0.00
ATOM    886  CB  TYR A  90       2.172 -14.422  -8.208  1.00  0.12
ATOM    887  CG  TYR A  90       3.446 -14.287  -7.438  1.00 -0.12
ATOM    888  CD1 TYR A  90       4.100 -13.045  -7.404  1.00 -0.12
ATOM    889  HD1 TYR A  90       3.669 -12.221  -7.953  1.00  0.12
ATOM    890  CE1 TYR A  90       5.273 -12.827  -6.699  1.00 -0.12
ATOM    891  HE1 TYR A  90       5.736 -11.854  -6.635  1.00  0.12
ATOM    892  CZ  TYR A  90       5.813 -13.953  -6.078  1.00  0.06
ATOM    893  OH  TYR A  90       6.969 -13.746  -5.370  1.00 -0.49
ATOM    894  HH  TYR A  90       7.197 -12.816  -5.440  1.00  0.43
ATOM    895  CD2 TYR A  90       4.026 -15.368  -6.790  1.00 -0.12
ATOM    896  HD2 TYR A  90       3.552 -16.338  -6.801  1.00  0.12
ATOM    897  CE2 TYR A  90       5.253 -15.170  -6.113  1.00 -0.12
ATOM    898  HE2 TYR A  90       5.739 -16.001  -5.624  1.00  0.12
ATOM    899  C   TYR A  90       0.581 -14.892  -6.289  1.00  0.55
ATOM    900  O   TYR A  90       1.215 -14.626  -5.262  1.00 -0.55
ATOM    901  N   SER A  91      -0.266 -15.872  -6.538  1.00 -0.40
ATOM    902  H   SER A  91      -0.685 -16.009  -7.432  1.00  0.40
ATOM    903  CA  SER A  91      -0.626 -16.802  -5.505  1.00  0.00
ATOM    904  CB  SER A  91      -2.109 -17.180  -5.662  1.00  0.00
ATOM    905  OG  SER A  91      -2.301 -18.070  -6.727  1.00 -0.49
ATOM    906  HG  SER A  91      -2.954 -18.706  -6.426  1.00  0.49
ATOM    907  C   SER A  91       0.272 -18.036  -5.528  1.00  0.55
ATOM    908  O   SER A  91       0.994 -18.317  -6.485  1.00 -0.55
ATOM    909  N   SER A  92       0.154 -18.722  -4.378  1.00 -0.40
ATOM    910  H   SER A  92      -0.432 -18.414  -3.633  1.00  0.40
ATOM    911  CA  SER A  92       0.884 -19.964  -4.154  1.00  0.00
ATOM    912  CB  SER A  92       0.831 -20.353  -2.679  1.00  0.00
ATOM    913  OG  SER A  92      -0.513 -20.530  -2.278  1.00 -0.49
ATOM    914  HG  SER A  92      -0.479 -20.922  -1.403  1.00  0.49
ATOM    915  C   SER A  92       0.390 -21.039  -5.129  1.00  0.55
ATOM    916  O   SER A  92       1.127 -21.989  -5.426  1.00 -0.55
ATOM    917  N   ASP A  93      -0.778 -20.906  -5.732  1.00 -0.40
ATOM    918  H   ASP A  93      -1.379 -20.138  -5.530  1.00  0.40
ATOM    919  CA  ASP A  93      -1.287 -21.848  -6.726  1.00  0.00
ATOM    920  CB  ASP A  93      -2.691 -22.343  -6.453  1.00  0.00
ATOM    921  CG  ASP A  93      -3.671 -21.242  -6.076  1.00  0.10
ATOM    922  OD1 ASP A  93      -3.367 -20.079  -5.749  1.00 -0.55
ATOM    923  OD2 ASP A  93      -4.855 -21.640  -6.131  1.00 -0.55
ATOM    924  C   ASP A  93      -1.232 -21.182  -8.105  1.00  0.55
ATOM    925  O   ASP A  93      -1.992 -21.530  -8.982  1.00 -0.55
ATOM    926  N   TRP A  94      -0.371 -20.179  -8.258  1.00 -0.40
ATOM    927  H   TRP A  94       0.151 -19.850  -7.476  1.00  0.40
ATOM    928  CA  TRP A  94      -0.086 -19.468  -9.499  1.00  0.00
ATOM    929  CB  TRP A  94       0.615 -20.545 -10.450  1.00  0.12
ATOM    930  CG  TRP A  94       1.720 -21.194  -9.659  1.00 -0.12
ATOM    931  CD1 TRP A  94       1.734 -22.469  -9.143  1.00 -0.12
ATOM    932  HD1 TRP A  94       0.961 -23.208  -9.296  1.00  0.12
ATOM    933  NE1 TRP A  94       2.881 -22.665  -8.398  1.00 -0.40
ATOM    934  HE1 TRP A  94       3.133 -23.493  -7.948  1.00  0.40
ATOM    935  CE2 TRP A  94       3.608 -21.503  -8.399  1.00  0.00
ATOM    936  CD2 TRP A  94       2.905 -20.559  -9.166  1.00  0.00
ATOM    937  CE3 TRP A  94       3.447 -19.269  -9.311  1.00 -0.12
ATOM    938  HE3 TRP A  94       2.939 -18.513  -9.892  1.00  0.12
ATOM    939  CZ3 TRP A  94       4.640 -18.954  -8.708  1.00 -0.12
ATOM    940  HZ3 TRP A  94       5.055 -17.962  -8.810  1.00  0.12
ATOM    941  CZ2 TRP A  94       4.831 -21.206  -7.801  1.00 -0.12
ATOM    942  HZ2 TRP A  94       5.388 -21.936  -7.234  1.00  0.12
ATOM    943  CH2 TRP A  94       5.320 -19.930  -7.957  1.00 -0.12
ATOM    944  HH2 TRP A  94       6.256 -19.669  -7.487  1.00  0.12
ATOM    945  C   TRP A  94      -1.135 -18.672 -10.216  1.00  0.55
ATOM    946  O   TRP A  94      -1.172 -18.617 -11.466  1.00 -0.55
ATOM    947  N   LEU A  95      -2.045 -17.991  -9.476  1.00 -0.40
ATOM    948  H   LEU A  95      -2.087 -18.102  -8.487  1.00  0.40
ATOM    949  CA  LEU A  95      -3.019 -17.059 -10.033  1.00  0.00
ATOM    950  CB  LEU A  95      -4.249 -16.736  -9.215  1.00  0.00
ATOM    951  CG  LEU A  95      -4.981 -17.956  -8.647  1.00  0.00
ATOM    952  CD1 LEU A  95      -6.141 -17.489  -7.795  1.00  0.00
ATOM    953  CD2 LEU A  95      -5.394 -18.804  -9.822  1.00  0.00
ATOM    954  C   LEU A  95      -2.183 -15.767 -10.115  1.00  0.55
ATOM    955  O   LEU A  95      -1.391 -15.526  -9.183  1.00 -0.55
ATOM    956  N   ILE A  96      -2.350 -14.969 -11.173  1.00 -0.40
ATOM    957  H   ILE A  96      -3.004 -15.148 -11.904  1.00  0.40
ATOM    958  CA  ILE A  96      -1.528 -13.756 -11.274  1.00  0.00
ATOM    959  CB  ILE A  96      -0.381 -13.880 -12.300  1.00  0.00
ATOM    960  CG2 ILE A  96       0.434 -12.570 -12.326  1.00  0.00
ATOM    961  CG1 ILE A  96       0.552 -15.049 -11.966  1.00  0.00
ATOM    962  CD1 ILE A  96       1.359 -15.644 -13.094  1.00  0.00
ATOM    963  C   ILE A  96      -2.428 -12.567 -11.569  1.00  0.55
ATOM    964  O   ILE A  96      -3.256 -12.702 -12.456  1.00 -0.55
ATOM    965  N   TYR A  97      -2.273 -11.523 -10.806  1.00 -0.40
ATOM    966  H   TYR A  97      -1.616 -11.511 -10.057  1.00  0.40
ATOM    967  CA  TYR A  97      -3.044 -10.308 -10.991  1.00  0.00
ATOM    968  CB  TYR A  97      -3.919 -10.043  -9.792  1.00  0.12
ATOM    969  CG  TYR A  97      -5.226 -10.809  -9.750  1.00 -0.12
ATOM    970  CD1 TYR A  97      -5.196 -12.184  -9.444  1.00 -0.12
ATOM    971  HD1 TYR A  97      -4.236 -12.645  -9.267  1.00  0.12
ATOM    972  CE1 TYR A  97      -6.317 -12.973  -9.357  1.00 -0.12
ATOM    973  HE1 TYR A  97      -6.276 -14.023  -9.115  1.00  0.12
ATOM    974  CZ  TYR A  97      -7.511 -12.304  -9.608  1.00  0.06
ATOM    975  OH  TYR A  97      -8.676 -13.049  -9.514  1.00 -0.49
ATOM    976  HH  TYR A  97      -9.416 -12.470  -9.709  1.00  0.43
ATOM    977  CD2 TYR A  97      -6.428 -10.195  -9.968  1.00 -0.12
ATOM    978  HD2 TYR A  97      -6.474  -9.138 -10.182  1.00  0.12
ATOM    979  CE2 TYR A  97      -7.590 -10.956  -9.909  1.00 -0.12
ATOM    980  HE2 TYR A  97      -8.549 -10.497 -10.098  1.00  0.12
ATOM    981  C   TYR A  97      -2.040  -9.171 -11.080  1.00  0.55
ATOM    982  O   TYR A  97      -0.864  -9.320 -10.775  1.00 -0.55
ATOM    983  N   LYS A  98      -2.511  -8.023 -11.528  1.00 -0.40
ATOM    984  H   LYS A  98      -3.458  -7.922 -11.824  1.00  0.40
ATOM    985  CA  LYS A  98      -1.682  -6.823 -11.623  1.00  0.00
ATOM    986  CB  LYS A  98      -1.267  -6.397 -13.030  1.00  0.00
ATOM    987  CG  LYS A  98      -2.423  -6.238 -14.033  1.00  0.00
ATOM    988  CD  LYS A  98      -1.763  -5.578 -15.243  1.00  0.00
ATOM    989  CE  LYS A  98      -2.779  -5.455 -16.388  1.00  0.33
ATOM    990  NZ  LYS A  98      -1.989  -4.690 -17.428  1.00 -0.32
ATOM    991  HZ1 LYS A  98      -1.142  -5.234 -17.690  1.00  0.33
ATOM    992  HZ2 LYS A  98      -1.702  -3.770 -17.038  1.00  0.33
ATOM    993  HZ3 LYS A  98      -2.579  -4.540 -18.271  1.00  0.33
ATOM    994  C   LYS A  98      -2.508  -5.646 -11.076  1.00  0.55
ATOM    995  O   LYS A  98      -3.746  -5.754 -11.079  1.00 -0.55
ATOM    996  N   THR A  99      -1.767  -4.637 -10.656  1.00 -0.40
ATOM    997  H   THR A  99      -0.772  -4.688 -10.623  1.00  0.40
ATOM    998  CA  THR A  99      -2.365  -3.374 -10.209  1.00  0.00
ATOM    999  CB  THR A  99      -2.539  -3.181  -8.693  1.00  0.00
ATOM   1000  OG1 THR A  99      -3.186  -1.925  -8.521  1.00 -0.49
ATOM   1001  HG1 THR A  99      -4.083  -2.043  -8.841  1.00  0.49
ATOM   1002  CG2 THR A  99      -1.269  -3.233  -7.864  1.00  0.00
ATOM   1003  C   THR A  99      -1.510  -2.252 -10.854  1.00  0.55
ATOM   1004  O   THR A  99      -0.297  -2.457 -10.902  1.00 -0.55
ATOM   1005  N   THR A 100      -2.091  -1.180 -11.357  1.00 -0.40
ATOM   1006  H   THR A 100      -3.081  -1.066 -11.390  1.00  0.40
ATOM   1007  CA  THR A 100      -1.275  -0.078 -11.905  1.00  0.00
ATOM   1008  CB  THR A 100      -1.430   0.155 -13.401  1.00  0.00
ATOM   1009  OG1 THR A 100      -2.812   0.306 -13.700  1.00 -0.49
ATOM   1010  HG1 THR A 100      -3.074   1.149 -13.324  1.00  0.49
ATOM   1011  CG2 THR A 100      -0.849  -1.057 -14.127  1.00  0.00
ATOM   1012  C   THR A 100      -1.677   1.166 -11.130  1.00  0.55
ATOM   1013  O   THR A 100      -1.249   2.298 -11.334  1.00 -0.55
ATOM   1014  N   ASP A 101      -2.578   0.927 -10.160  1.00 -0.40
ATOM   1015  H   ASP A 101      -2.957   0.032  -9.941  1.00  0.40
ATOM   1016  CA  ASP A 101      -3.013   2.086  -9.389  1.00  0.00
ATOM   1017  CB  ASP A 101      -4.462   2.336  -9.813  1.00  0.00
ATOM   1018  CG  ASP A 101      -5.432   1.228  -9.484  1.00  0.10
ATOM   1019  OD1 ASP A 101      -5.078   0.282  -8.737  1.00 -0.55
ATOM   1020  OD2 ASP A 101      -6.560   1.342 -10.035  1.00 -0.55
ATOM   1021  C   ASP A 101      -2.837   1.999  -7.888  1.00  0.55
ATOM   1022  O   ASP A 101      -3.689   2.473  -7.088  1.00 -0.55
ATOM   1023  N   HSE A 102      -1.733   1.427  -7.449  1.00 -0.40
ATOM   1024  H   HSE A 102      -1.066   1.018  -8.067  1.00  0.40
ATOM   1025  CA  HSE A 102      -1.411   1.355  -6.008  1.00  0.00
ATOM   1026  CB  HSE A 102      -1.004   2.754  -5.489  1.00  0.12
ATOM   1027  ND1 HSE A 102      -0.079   3.321  -3.194  1.00 -0.56
ATOM   1028  CG  HSE A 102      -0.007   2.658  -4.394  1.00  0.15
ATOM   1029  CE1 HSE A 102       0.996   3.010  -2.457  1.00  0.15
ATOM   1030  HE1 HSE A 102       1.265   3.434  -1.490  1.00  0.12
ATOM   1031  NE2 HSE A 102       1.719   2.077  -3.095  1.00 -0.40
ATOM   1032  HE2 HSE A 102       2.540   1.617  -2.759  1.00  0.40
ATOM   1033  CD2 HSE A 102       1.122   1.859  -4.317  1.00 -0.12
ATOM   1034  HD2 HSE A 102       1.517   1.167  -5.051  1.00  0.12
ATOM   1035  C   HSE A 102      -2.487   0.687  -5.182  1.00  0.55
ATOM   1036  O   HSE A 102      -2.957   1.161  -4.174  1.00 -0.55
ATOM   1037  N   TYR A 103      -2.809  -0.480  -5.671  1.00 -0.40
ATOM   1038  H   TYR A 103      -2.386  -0.756  -6.526  1.00  0.40
ATOM   1039  CA  TYR A 103      -3.710  -1.487  -5.170  1.00  0.00
ATOM   1040  CB  TYR A 103      -3.181  -1.946  -3.773  1.00  0.12
ATOM   1041  CG  TYR A 103      -1.698  -2.158  -3.566  1.00 -0.12
ATOM   1042  CD1 TYR A 103      -0.815  -1.152  -3.187  1.00 -0.12
ATOM   1043  HD1 TYR A 103      -1.192  -0.155  -3.018  1.00  0.12
ATOM   1044  CE1 TYR A 103       0.563  -1.407  -3.020  1.00 -0.12
ATOM   1045  HE1 TYR A 103       1.249  -0.612  -2.768  1.00  0.12
ATOM   1046  CZ  TYR A 103       1.011  -2.711  -3.188  1.00  0.06
ATOM   1047  OH  TYR A 103       2.357  -2.992  -3.007  1.00 -0.49
ATOM   1048  HH  TYR A 103       2.487  -3.931  -3.161  1.00  0.43
ATOM   1049  CD2 TYR A 103      -1.190  -3.460  -3.722  1.00 -0.12
ATOM   1050  HD2 TYR A 103      -1.860  -4.262  -3.996  1.00  0.12
ATOM   1051  CE2 TYR A 103       0.164  -3.734  -3.529  1.00 -0.12
ATOM   1052  HE2 TYR A 103       0.541  -4.739  -3.648  1.00  0.12
ATOM   1053  C   TYR A 103      -5.166  -1.089  -5.069  1.00  0.55
ATOM   1054  O   TYR A 103      -5.859  -1.746  -4.266  1.00 -0.55
ATOM   1055  N   GLN A 104      -5.632  -0.111  -5.829  1.00 -0.40
ATOM   1056  H   GLN A 104      -5.066   0.419  -6.455  1.00  0.40
ATOM   1057  CA  GLN A 104      -7.080   0.227  -5.753  1.00  0.00
ATOM   1058  CB  GLN A 104      -7.348   1.631  -6.269  1.00  0.00
ATOM   1059  CG  GLN A 104      -6.927   2.641  -5.216  1.00  0.00
ATOM   1060  CD  GLN A 104      -7.058   4.059  -5.769  1.00  0.55
ATOM   1061  OE1 GLN A 104      -8.170   4.586  -5.679  1.00 -0.55
ATOM   1062  NE2 GLN A 104      -6.008   4.655  -6.288  1.00 -0.78
ATOM   1063 HE21 GLN A 104      -5.128   4.181  -6.319  1.00  0.39
ATOM   1064 HE22 GLN A 104      -6.089   5.583  -6.651  1.00  0.39
ATOM   1065  C   GLN A 104      -7.845  -0.793  -6.558  1.00  0.55
ATOM   1066  O   GLN A 104      -8.872  -1.301  -6.125  1.00 -0.55
ATOM   1067  N   THR A 105      -7.273  -1.130  -7.714  1.00 -0.40
ATOM   1068  H   THR A 105      -6.421  -0.729  -8.043  1.00  0.40
ATOM   1069  CA  THR A 105      -7.907  -2.131  -8.550  1.00  0.00
ATOM   1070  CB  THR A 105      -8.713  -1.535  -9.742  1.00  0.00
ATOM   1071  OG1 THR A 105      -7.857  -0.796 -10.621  1.00 -0.49
ATOM   1072  HG1 THR A 105      -7.475  -0.094 -10.089  1.00  0.49
ATOM   1073  CG2 THR A 105      -9.790  -0.563  -9.261  1.00  0.00
ATOM   1074  C   THR A 105      -6.882  -3.151  -9.067  1.00  0.55
ATOM   1075  O   THR A 105      -5.715  -2.810  -9.239  1.00 -0.55
ATOM   1076  N   PHE A 106      -7.417  -4.346  -9.310  1.00 -0.40
ATOM   1077  H   PHE A 106      -8.386  -4.536  -9.172  1.00  0.40
ATOM   1078  CA  PHE A 106      -6.610  -5.441  -9.792  1.00  0.00
ATOM   1079  CB  PHE A 106      -6.643  -6.591  -8.717  1.00  0.12
ATOM   1080  CG  PHE A 106      -6.053  -6.076  -7.438  1.00 -0.12
ATOM   1081  CD1 PHE A 106      -4.666  -6.044  -7.288  1.00 -0.12
ATOM   1082  HD1 PHE A 106      -4.036  -6.392  -8.093  1.00  0.12
ATOM   1083  CE1 PHE A 106      -4.083  -5.569  -6.117  1.00 -0.12
ATOM   1084  HE1 PHE A 106      -3.009  -5.587  -6.007  1.00  0.12
ATOM   1085  CZ  PHE A 106      -4.873  -5.075  -5.093  1.00 -0.12
ATOM   1086  HZ  PHE A 106      -4.426  -4.714  -4.179  1.00  0.12
ATOM   1087  CD2 PHE A 106      -6.822  -5.539  -6.412  1.00 -0.12
ATOM   1088  HD2 PHE A 106      -7.896  -5.503  -6.519  1.00  0.12
ATOM   1089  CE2 PHE A 106      -6.244  -5.053  -5.265  1.00 -0.12
ATOM   1090  HE2 PHE A 106      -6.871  -4.648  -4.485  1.00  0.12
ATOM   1091  C   PHE A 106      -7.134  -6.040 -11.062  1.00  0.55
ATOM   1092  O   PHE A 106      -8.385  -6.061 -11.138  1.00 -0.55
ATOM   1093  N   THR A 107      -6.265  -6.594 -11.897  1.00 -0.40
ATOM   1094  H   THR A 107      -5.278  -6.577 -11.762  1.00  0.40
ATOM   1095  CA  THR A 107      -6.784  -7.276 -13.100  1.00  0.00
ATOM   1096  CB  THR A 107      -6.359  -6.514 -14.394  1.00  0.00
ATOM   1097  OG1 THR A 107      -6.932  -5.207 -14.335  1.00 -0.49
ATOM   1098  HG1 THR A 107      -6.576  -4.798 -13.543  1.00  0.49
ATOM   1099  CG2 THR A 107      -6.738  -7.243 -15.665  1.00  0.00
ATOM   1100  C   THR A 107      -6.238  -8.704 -13.152  1.00  0.55
ATOM   1101  O   THR A 107      -4.999  -8.820 -12.996  1.00 -0.55
ATOM   1102  N   LYS A 108      -6.966  -9.752 -13.395  1.00 -0.40
ATOM   1103  H   LYS A 108      -7.953  -9.679 -13.518  1.00  0.40
ATOM   1104  CA  LYS A 108      -6.426 -11.092 -13.506  1.00  0.00
ATOM   1105  CB  LYS A 108      -7.484 -12.168 -13.326  1.00  0.00
ATOM   1106  CG  LYS A 108      -7.063 -13.599 -13.637  1.00  0.00
ATOM   1107  CD  LYS A 108      -8.260 -14.480 -13.254  1.00  0.00
ATOM   1108  CE  LYS A 108      -8.052 -15.924 -13.565  1.00  0.33
ATOM   1109  NZ  LYS A 108      -6.830 -16.338 -12.806  1.00 -0.32
ATOM   1110  HZ1 LYS A 108      -6.987 -16.192 -11.789  1.00  0.33
ATOM   1111  HZ2 LYS A 108      -6.018 -15.767 -13.117  1.00  0.33
ATOM   1112  HZ3 LYS A 108      -6.634 -17.344 -12.986  1.00  0.33
ATOM   1113  C   LYS A 108      -5.738 -11.176 -14.879  1.00  0.55
ATOM   1114  O   LYS A 108      -6.340 -10.805 -15.914  1.00 -0.55
ATOM   1115  N   ILE A 109      -4.491 -11.648 -14.792  1.00 -0.40
ATOM   1116  H   ILE A 109      -4.065 -11.936 -13.938  1.00  0.40
ATOM   1117  CA  ILE A 109      -3.692 -11.752 -16.036  1.00  0.00
ATOM   1118  CB  ILE A 109      -2.569 -10.700 -16.179  1.00  0.00
ATOM   1119  CG2 ILE A 109      -3.217  -9.306 -16.363  1.00  0.00
ATOM   1120  CG1 ILE A 109      -1.537 -10.718 -15.039  1.00  0.00
ATOM   1121  CD1 ILE A 109      -0.333  -9.817 -15.258  1.00  0.00
ATOM   1122  C   ILE A 109      -3.218 -13.164 -16.336  1.00  0.55
ATOM   1123  O   ILE A 109      -2.784 -13.384 -17.466  1.00 -0.55
ATOM   1124  N   ARG A 110      -3.316 -14.101 -15.439  1.00 -0.40
ATOM   1125  H   ARG A 110      -3.640 -13.891 -14.521  1.00  0.40
ATOM   1126  CA  ARG A 110      -2.973 -15.527 -15.662  1.00  0.00
ATOM   1127  CB  ARG A 110      -1.579 -16.054 -15.438  1.00  0.00
ATOM   1128  CG  ARG A 110      -0.500 -15.290 -16.203  1.00  0.00
ATOM   1129  CD  ARG A 110      -0.667 -15.630 -17.709  1.00  0.35
ATOM   1130  NE  ARG A 110       0.476 -14.972 -18.415  1.00 -0.35
ATOM   1131  HE  ARG A 110       1.215 -15.591 -18.660  1.00  0.45
ATOM   1132  CZ  ARG A 110       0.680 -13.724 -18.768  1.00  0.35
ATOM   1133  NH1 ARG A 110      -0.226 -12.764 -18.506  1.00 -0.70
ATOM   1134 HH11 ARG A 110      -1.077 -12.994 -18.033  1.00  0.40
ATOM   1135 HH12 ARG A 110      -0.049 -11.820 -18.785  1.00  0.40
ATOM   1136  NH2 ARG A 110       1.829 -13.302 -19.392  1.00 -0.70
ATOM   1137 HH21 ARG A 110       2.557 -13.957 -19.596  1.00  0.40
ATOM   1138 HH22 ARG A 110       1.938 -12.340 -19.642  1.00  0.40
ATOM   1139  C   ARG A 110      -3.979 -16.223 -14.705  1.00  0.10
ATOM   1140  O   ARG A 110      -4.428 -15.785 -13.298  1.00 -0.55
ATOM   1141  OXT ARG A 110      -4.544 -17.244 -15.111  1.00 -0.55
ATOM   1142  N   LYS D   1      10.837  12.720  11.813  1.00 -0.32
ATOM   1143  HT1 LYS D   1      10.799  13.407  12.592  1.00  0.33
ATOM   1144  HT2 LYS D   1      11.532  13.034  11.107  1.00  0.33
ATOM   1145  HT3 LYS D   1      11.116  11.790  12.184  1.00  0.33
ATOM   1146  CA  LYS D   1       9.479  12.615  11.168  1.00  0.33
ATOM   1147  CB  LYS D   1       9.550  11.600  10.046  1.00  0.00
ATOM   1148  CG  LYS D   1       8.410  11.229   9.168  1.00  0.00
ATOM   1149  CD  LYS D   1       7.464  12.307   8.723  1.00  0.00
ATOM   1150  CE  LYS D   1       7.915  13.001   7.442  1.00  0.33
ATOM   1151  NZ  LYS D   1       6.956  14.060   6.992  1.00 -0.32
ATOM   1152  HZ1 LYS D   1       6.866  14.784   7.733  1.00  0.33
ATOM   1153  HZ2 LYS D   1       6.026  13.631   6.812  1.00  0.33
ATOM   1154  HZ3 LYS D   1       7.309  14.500   6.119  1.00  0.33
ATOM   1155  C   LYS D   1       8.330  12.375  12.151  1.00  0.55
ATOM   1156  O   LYS D   1       8.082  11.329  12.791  1.00 -0.55
ATOM   1157  N   LYS D   2       7.512  13.385  12.320  1.00 -0.40
ATOM   1158  H   LYS D   2       7.662  14.232  11.818  1.00  0.40
ATOM   1159  CA  LYS D   2       6.350  13.422  13.196  1.00  0.00
ATOM   1160  CB  LYS D   2       6.583  14.659  14.071  1.00  0.00
ATOM   1161  CG  LYS D   2       5.341  15.027  14.844  1.00  0.00
ATOM   1162  CD  LYS D   2       5.217  14.081  16.018  1.00  0.00
ATOM   1163  CE  LYS D   2       4.223  14.621  17.023  1.00  0.33
ATOM   1164  NZ  LYS D   2       4.836  15.648  17.904  1.00 -0.32
ATOM   1165  HZ1 LYS D   2       5.181  16.440  17.325  1.00  0.33
ATOM   1166  HZ2 LYS D   2       5.632  15.227  18.424  1.00  0.33
ATOM   1167  HZ3 LYS D   2       4.126  15.995  18.579  1.00  0.33
ATOM   1168  C   LYS D   2       5.072  13.653  12.418  1.00  0.55
ATOM   1169  O   LYS D   2       5.136  14.615  11.627  1.00 -0.55
ATOM   1170  N   ALA D   3       4.036  12.908  12.578  1.00 -0.40
ATOM   1171  H   ALA D   3       4.117  12.166  13.230  1.00  0.40
ATOM   1172  CA  ALA D   3       2.736  12.926  11.989  1.00  0.00
ATOM   1173  CB  ALA D   3       2.495  11.628  11.241  1.00  0.00
ATOM   1174  C   ALA D   3       1.691  13.094  13.111  1.00  0.55
ATOM   1175  O   ALA D   3       1.698  12.458  14.184  1.00 -0.55
ATOM   1176  N   VAL D   4       0.770  14.023  12.964  1.00 -0.40
ATOM   1177  H   VAL D   4       0.734  14.589  12.145  1.00  0.40
ATOM   1178  CA  VAL D   4      -0.264  14.307  13.961  1.00  0.00
ATOM   1179  CB  VAL D   4      -0.179  15.755  14.505  1.00  0.00
ATOM   1180  CG1 VAL D   4      -1.321  16.050  15.500  1.00  0.00
ATOM   1181  CG2 VAL D   4       1.139  16.046  15.203  1.00  0.00
ATOM   1182  C   VAL D   4      -1.637  14.087  13.326  1.00  0.55
ATOM   1183  O   VAL D   4      -1.881  14.568  12.212  1.00 -0.55
ATOM   1184  N   ILE D   5      -2.484  13.340  14.017  1.00 -0.40
ATOM   1185  H   ILE D   5      -2.237  12.892  14.873  1.00  0.40
ATOM   1186  CA  ILE D   5      -3.860  13.139  13.534  1.00  0.00
ATOM   1187  CB  ILE D   5      -4.279  11.661  13.403  1.00  0.00
ATOM   1188  CG2 ILE D   5      -5.753  11.531  13.027  1.00  0.00
ATOM   1189  CG1 ILE D   5      -3.329  10.955  12.397  1.00  0.00
ATOM   1190  CD1 ILE D   5      -3.510   9.444  12.356  1.00  0.00
ATOM   1191  C   ILE D   5      -4.824  13.844  14.512  1.00  0.55
ATOM   1192  O   ILE D   5      -4.788  13.413  15.684  1.00 -0.55
ATOM   1193  N   ASN D   6      -5.591  14.855  14.172  1.00 -0.40
ATOM   1194  H   ASN D   6      -5.567  15.264  13.263  1.00  0.40
ATOM   1195  CA  ASN D   6      -6.558  15.453  15.150  1.00  0.00
ATOM   1196  CB  ASN D   6      -6.694  16.948  14.996  1.00  0.00
ATOM   1197  CG  ASN D   6      -5.359  17.590  15.377  1.00  0.55
ATOM   1198  OD1 ASN D   6      -4.932  17.661  16.539  1.00 -0.55
ATOM   1199  ND2 ASN D   6      -4.610  18.120  14.422  1.00 -0.78
ATOM   1200 HD21 ASN D   6      -3.734  18.544  14.650  1.00  0.39
ATOM   1201 HD22 ASN D   6      -4.920  18.095  13.471  1.00  0.39
ATOM   1202  C   ASN D   6      -7.840  14.650  14.939  1.00  0.55
ATOM   1203  O   ASN D   6      -8.655  14.949  14.052  1.00 -0.55
ATOM   1204  N   GLY D   7      -8.008  13.565  15.683  1.00 -0.40
ATOM   1205  H   GLY D   7      -7.361  13.324  16.402  1.00  0.40
ATOM   1206  CA  GLY D   7      -9.099  12.675  15.524  1.00  0.00
ATOM   1207  C   GLY D   7     -10.448  13.371  15.424  1.00  0.55
ATOM   1208  O   GLY D   7     -11.304  12.800  14.751  1.00 -0.55
ATOM   1209  N   GLU D   8     -10.629  14.510  16.096  1.00 -0.40
ATOM   1210  H   GLU D   8      -9.927  14.956  16.645  1.00  0.40
ATOM   1211  CA  GLU D   8     -11.950  15.135  16.015  1.00  0.00
ATOM   1212  CB  GLU D   8     -12.154  16.061  17.221  1.00  0.00
ATOM   1213  CG  GLU D   8     -11.491  17.399  16.944  1.00  0.00
ATOM   1214  CD  GLU D   8      -9.990  17.441  17.055  1.00  0.10
ATOM   1215  OE1 GLU D   8      -9.327  16.430  17.336  1.00 -0.55
ATOM   1216  OE2 GLU D   8      -9.482  18.567  16.827  1.00 -0.55
ATOM   1217  C   GLU D   8     -12.160  15.786  14.653  1.00  0.55
ATOM   1218  O   GLU D   8     -13.340  15.975  14.300  1.00 -0.55
ATOM   1219  N   GLN D   9     -11.168  16.081  13.856  1.00 -0.40
ATOM   1220  H   GLN D   9     -10.216  15.936  14.118  1.00  0.40
ATOM   1221  CA  GLN D   9     -11.393  16.649  12.517  1.00  0.00
ATOM   1222  CB  GLN D   9     -10.188  17.547  12.194  1.00  0.00
ATOM   1223  CG  GLN D   9     -10.158  18.792  13.073  1.00  0.00
ATOM   1224  CD  GLN D   9      -8.817  19.470  13.106  1.00  0.55
ATOM   1225  OE1 GLN D   9      -8.038  19.565  12.140  1.00 -0.55
ATOM   1226  NE2 GLN D   9      -8.474  20.041  14.268  1.00 -0.78
ATOM   1227 HE21 GLN D   9      -9.097  20.000  15.048  1.00  0.39
ATOM   1228 HE22 GLN D   9      -7.594  20.508  14.354  1.00  0.39
ATOM   1229  C   GLN D   9     -11.628  15.597  11.449  1.00  0.55
ATOM   1230  O   GLN D   9     -11.897  15.909  10.281  1.00 -0.55
ATOM   1231  N   ILE D  10     -11.585  14.301  11.710  1.00 -0.40
ATOM   1232  H   ILE D  10     -11.418  13.989  12.640  1.00  0.40
ATOM   1233  CA  ILE D  10     -11.762  13.223  10.752  1.00  0.00
ATOM   1234  CB  ILE D  10     -10.929  11.970  11.118  1.00  0.00
ATOM   1235  CG2 ILE D  10     -11.143  10.867  10.071  1.00  0.00
ATOM   1236  CG1 ILE D  10      -9.445  12.202  11.385  1.00  0.00
ATOM   1237  CD1 ILE D  10      -8.725  13.026  10.376  1.00  0.00
ATOM   1238  C   ILE D  10     -13.256  12.868  10.671  1.00  0.55
ATOM   1239  O   ILE D  10     -13.879  12.271  11.557  1.00 -0.55
ATOM   1240  N   ARG D  11     -13.843  13.231   9.533  1.00 -0.40
ATOM   1241  H   ARG D  11     -13.336  13.672   8.796  1.00  0.40
ATOM   1242  CA  ARG D  11     -15.272  13.007   9.283  1.00  0.00
ATOM   1243  CB  ARG D  11     -15.988  14.282   8.861  1.00  0.00
ATOM   1244  CG  ARG D  11     -15.557  15.597   9.460  1.00  0.00
ATOM   1245  CD  ARG D  11     -16.060  16.033  10.821  1.00  0.35
ATOM   1246  NE  ARG D  11     -17.517  16.059  10.865  1.00 -0.35
ATOM   1247  HE  ARG D  11     -17.955  15.635  10.079  1.00  0.45
ATOM   1248  CZ  ARG D  11     -18.374  16.550  11.767  1.00  0.35
ATOM   1249  NH1 ARG D  11     -17.832  17.119  12.840  1.00 -0.70
ATOM   1250 HH11 ARG D  11     -16.837  17.160  12.936  1.00  0.40
ATOM   1251 HH12 ARG D  11     -18.419  17.505  13.552  1.00  0.40
ATOM   1252  NH2 ARG D  11     -19.697  16.398  11.598  1.00 -0.70
ATOM   1253 HH21 ARG D  11     -20.047  15.916  10.795  1.00  0.40
ATOM   1254 HH22 ARG D  11     -20.333  16.767  12.276  1.00  0.40
ATOM   1255  C   ARG D  11     -15.545  11.831   8.355  1.00  0.55
ATOM   1256  O   ARG D  11     -16.760  11.500   8.277  1.00 -0.55
ATOM   1257  N   SER D  12     -14.518  11.171   7.794  1.00 -0.40
ATOM   1258  H   SER D  12     -13.577  11.470   7.927  1.00  0.40
ATOM   1259  CA  SER D  12     -14.682   9.987   6.962  1.00  0.00
ATOM   1260  CB  SER D  12     -15.166  10.289   5.540  1.00  0.00
ATOM   1261  OG  SER D  12     -14.238  11.149   4.909  1.00 -0.49
ATOM   1262  HG  SER D  12     -14.325  11.999   5.347  1.00  0.49
ATOM   1263  C   SER D  12     -13.353   9.253   6.799  1.00  0.55
ATOM   1264  O   SER D  12     -12.334   9.885   7.137  1.00 -0.55
ATOM   1265  N   ILE D  13     -13.435   8.080   6.215  1.00 -0.40
ATOM   1266  H   ILE D  13     -14.299   7.677   5.925  1.00  0.40
ATOM   1267  CA  ILE D  13     -12.213   7.295   5.961  1.00  0.00
ATOM   1268  CB  ILE D  13     -12.530   5.855   5.565  1.00  0.00
ATOM   1269  CG2 ILE D  13     -13.201   5.817   4.198  1.00  0.00
ATOM   1270  CG1 ILE D  13     -11.269   4.992   5.580  1.00  0.00
ATOM   1271  CD1 ILE D  13     -10.409   5.043   6.837  1.00  0.00
ATOM   1272  C   ILE D  13     -11.318   8.032   4.977  1.00  0.55
ATOM   1273  O   ILE D  13     -10.089   8.069   5.122  1.00 -0.55
ATOM   1274  N   SER D  14     -11.855   8.701   3.993  1.00 -0.40
ATOM   1275  H   SER D  14     -12.841   8.689   3.854  1.00  0.40
ATOM   1276  CA  SER D  14     -11.115   9.512   3.017  1.00  0.00
ATOM   1277  CB  SER D  14     -12.075  10.103   1.974  1.00  0.00
ATOM   1278  OG  SER D  14     -12.908   9.125   1.375  1.00 -0.49
ATOM   1279  HG  SER D  14     -13.460   9.597   0.747  1.00  0.49
ATOM   1280  C   SER D  14     -10.339  10.614   3.718  1.00  0.55
ATOM   1281  O   SER D  14      -9.217  10.944   3.352  1.00 -0.55
ATOM   1282  N   ASP D  15     -10.958  11.217   4.734  1.00 -0.40
ATOM   1283  H   ASP D  15     -11.884  10.971   5.010  1.00  0.40
ATOM   1284  CA  ASP D  15     -10.320  12.272   5.508  1.00  0.00
ATOM   1285  CB  ASP D  15     -11.100  12.753   6.737  1.00  0.00
ATOM   1286  CG  ASP D  15     -12.145  13.769   6.401  1.00  0.10
ATOM   1287  OD1 ASP D  15     -12.184  14.173   5.221  1.00 -0.55
ATOM   1288  OD2 ASP D  15     -12.941  14.177   7.254  1.00 -0.55
ATOM   1289  C   ASP D  15      -9.032  11.708   6.129  1.00  0.55
ATOM   1290  O   ASP D  15      -7.992  12.349   6.118  1.00 -0.55
ATOM   1291  N   LEU D  16      -9.231  10.526   6.699  1.00 -0.40
ATOM   1292  H   LEU D  16     -10.118  10.072   6.723  1.00  0.40
ATOM   1293  CA  LEU D  16      -8.104   9.835   7.332  1.00  0.00
ATOM   1294  CB  LEU D  16      -8.588   8.543   8.013  1.00  0.00
ATOM   1295  CG  LEU D  16      -7.610   7.814   8.959  1.00  0.00
ATOM   1296  CD1 LEU D  16      -6.826   8.788   9.833  1.00  0.00
ATOM   1297  CD2 LEU D  16      -8.334   6.699   9.743  1.00  0.00
ATOM   1298  C   LEU D  16      -7.001   9.633   6.293  1.00  0.55
ATOM   1299  O   LEU D  16      -5.911  10.068   6.640  1.00 -0.55
ATOM   1300  N   HSE D  17      -7.271   9.016   5.151  1.00 -0.40
ATOM   1301  H   HSE D  17      -8.176   8.662   4.931  1.00  0.40
ATOM   1302  CA  HSE D  17      -6.228   8.825   4.142  1.00  0.00
ATOM   1303  CB  HSE D  17      -6.773   7.987   2.971  1.00  0.12
ATOM   1304  ND1 HSE D  17      -5.799   5.763   3.648  1.00 -0.56
ATOM   1305  CG  HSE D  17      -6.915   6.551   3.394  1.00  0.15
ATOM   1306  CE1 HSE D  17      -6.216   4.544   4.024  1.00  0.15
ATOM   1307  HE1 HSE D  17      -5.591   3.698   4.305  1.00  0.12
ATOM   1308  NE2 HSE D  17      -7.546   4.520   4.002  1.00 -0.40
ATOM   1309  HE2 HSE D  17      -8.133   3.742   4.228  1.00  0.40
ATOM   1310  CD2 HSE D  17      -7.996   5.770   3.609  1.00 -0.12
ATOM   1311  HD2 HSE D  17      -9.046   6.016   3.510  1.00  0.12
ATOM   1312  C   HSE D  17      -5.568  10.106   3.624  1.00  0.55
ATOM   1313  O   HSE D  17      -4.363  10.167   3.255  1.00 -0.55
ATOM   1314  N   GLN D  18      -6.406  11.142   3.561  1.00 -0.40
ATOM   1315  H   GLN D  18      -7.365  11.084   3.827  1.00  0.40
ATOM   1316  CA  GLN D  18      -5.917  12.454   3.079  1.00  0.00
ATOM   1317  CB  GLN D  18      -6.982  13.480   2.748  1.00  0.00
ATOM   1318  CG  GLN D  18      -7.927  13.254   1.589  1.00  0.00
ATOM   1319  CD  GLN D  18      -7.165  12.708   0.398  1.00  0.55
ATOM   1320  OE1 GLN D  18      -6.291  13.388  -0.164  1.00 -0.55
ATOM   1321  NE2 GLN D  18      -7.463  11.461   0.031  1.00 -0.78
ATOM   1322 HE21 GLN D  18      -6.994  11.045  -0.748  1.00  0.39
ATOM   1323 HE22 GLN D  18      -8.154  10.943   0.535  1.00  0.39
ATOM   1324  C   GLN D  18      -4.921  13.010   4.118  1.00  0.55
ATOM   1325  O   GLN D  18      -3.843  13.531   3.743  1.00 -0.55
ATOM   1326  N   THR D  19      -5.270  12.914   5.402  1.00 -0.40
ATOM   1327  H   THR D  19      -6.145  12.540   5.700  1.00  0.40
ATOM   1328  CA  THR D  19      -4.347  13.370   6.452  1.00  0.00
ATOM   1329  CB  THR D  19      -5.040  13.198   7.826  1.00  0.00
ATOM   1330  OG1 THR D  19      -6.162  14.064   7.645  1.00 -0.49
ATOM   1331  HG1 THR D  19      -6.802  13.565   7.133  1.00  0.49
ATOM   1332  CG2 THR D  19      -4.222  13.673   8.990  1.00  0.00
ATOM   1333  C   THR D  19      -3.004  12.641   6.491  1.00  0.55
ATOM   1334  O   THR D  19      -1.975  13.266   6.707  1.00 -0.55
ATOM   1335  N   LEU D  20      -3.112  11.331   6.313  1.00 -0.40
ATOM   1336  H   LEU D  20      -4.001  10.900   6.184  1.00  0.40
ATOM   1337  CA  LEU D  20      -1.970  10.416   6.289  1.00  0.00
ATOM   1338  CB  LEU D  20      -2.341   8.934   6.164  1.00  0.00
ATOM   1339  CG  LEU D  20      -3.009   8.220   7.311  1.00  0.00
ATOM   1340  CD1 LEU D  20      -3.243   6.729   7.128  1.00  0.00
ATOM   1341  CD2 LEU D  20      -2.235   8.405   8.583  1.00  0.00
ATOM   1342  C   LEU D  20      -1.068  10.816   5.110  1.00  0.55
ATOM   1343  O   LEU D  20       0.142  10.861   5.301  1.00 -0.55
ATOM   1344  N   LYS D  21      -1.739  11.059   3.977  1.00 -0.40
ATOM   1345  H   LYS D  21      -2.731  10.994   3.903  1.00  0.40
ATOM   1346  CA  LYS D  21      -0.998  11.442   2.770  1.00  0.00
ATOM   1347  CB  LYS D  21      -2.022  11.607   1.633  1.00  0.00
ATOM   1348  CG  LYS D  21      -1.215  11.770   0.314  1.00  0.00
ATOM   1349  CD  LYS D  21      -2.152  12.065  -0.827  1.00  0.00
ATOM   1350  CE  LYS D  21      -1.385  12.442  -2.122  1.00  0.33
ATOM   1351  NZ  LYS D  21      -2.280  11.990  -3.242  1.00 -0.32
ATOM   1352  HZ1 LYS D  21      -3.193  12.483  -3.177  1.00  0.33
ATOM   1353  HZ2 LYS D  21      -2.434  10.964  -3.170  1.00  0.33
ATOM   1354  HZ3 LYS D  21      -1.831  12.209  -4.154  1.00  0.33
ATOM   1355  C   LYS D  21      -0.121  12.651   3.003  1.00  0.55
ATOM   1356  O   LYS D  21       1.053  12.680   2.615  1.00 -0.55
ATOM   1357  N   LYS D  22      -0.633  13.684   3.622  1.00 -0.40
ATOM   1358  H   LYS D  22      -1.588  13.682   3.906  1.00  0.40
ATOM   1359  CA  LYS D  22       0.095  14.903   3.954  1.00  0.00
ATOM   1360  CB  LYS D  22      -0.969  15.931   4.371  1.00  0.00
ATOM   1361  CG  LYS D  22      -0.269  17.074   5.058  1.00  0.00
ATOM   1362  CD  LYS D  22       0.682  17.752   4.021  1.00  0.00
ATOM   1363  CE  LYS D  22       1.736  18.520   4.810  1.00  0.33
ATOM   1364  NZ  LYS D  22       2.606  19.302   3.911  1.00 -0.32
ATOM   1365  HZ1 LYS D  22       2.031  19.982   3.375  1.00  0.33
ATOM   1366  HZ2 LYS D  22       3.089  18.659   3.250  1.00  0.33
ATOM   1367  HZ3 LYS D  22       3.315  19.815   4.474  1.00  0.33
ATOM   1368  C   LYS D  22       1.089  14.693   5.087  1.00  0.55
ATOM   1369  O   LYS D  22       2.316  14.902   4.956  1.00 -0.55
ATOM   1370  N   GLU D  23       0.575  14.210   6.231  1.00 -0.40
ATOM   1371  H   GLU D  23      -0.396  14.006   6.324  1.00  0.40
ATOM   1372  CA  GLU D  23       1.402  13.945   7.429  1.00  0.00
ATOM   1373  CB  GLU D  23       0.482  13.445   8.572  1.00  0.00
ATOM   1374  CG  GLU D  23      -0.445  14.498   9.175  1.00  0.00
ATOM   1375  CD  GLU D  23       0.257  15.735   9.708  1.00  0.10
ATOM   1376  OE1 GLU D  23       1.109  15.746  10.618  1.00 -0.55
ATOM   1377  OE2 GLU D  23       0.015  16.877   9.247  1.00 -0.55
ATOM   1378  C   GLU D  23       2.578  12.990   7.203  1.00  0.55
ATOM   1379  O   GLU D  23       3.647  13.220   7.798  1.00 -0.55
ATOM   1380  N   LEU D  24       2.455  11.985   6.349  1.00 -0.40
ATOM   1381  H   LEU D  24       1.609  11.815   5.851  1.00  0.40
ATOM   1382  CA  LEU D  24       3.556  11.059   6.082  1.00  0.00
ATOM   1383  CB  LEU D  24       3.032   9.626   6.048  1.00  0.00
ATOM   1384  CG  LEU D  24       2.305   9.080   7.293  1.00  0.00
ATOM   1385  CD1 LEU D  24       1.749   7.653   7.103  1.00  0.00
ATOM   1386  CD2 LEU D  24       3.197   9.076   8.537  1.00  0.00
ATOM   1387  C   LEU D  24       4.285  11.384   4.788  1.00  0.55
ATOM   1388  O   LEU D  24       5.180  10.597   4.470  1.00 -0.55
ATOM   1389  N   ALA D  25       3.894  12.440   4.088  1.00 -0.40
ATOM   1390  H   ALA D  25       3.161  13.043   4.395  1.00  0.40
ATOM   1391  CA  ALA D  25       4.534  12.787   2.797  1.00  0.00
ATOM   1392  CB  ALA D  25       5.925  13.295   3.143  1.00  0.00
ATOM   1393  C   ALA D  25       4.500  11.585   1.870  1.00  0.55
ATOM   1394  O   ALA D  25       5.453  11.073   1.292  1.00 -0.55
ATOM   1395  N   LEU D  26       3.314  10.981   1.741  1.00 -0.40
ATOM   1396  H   LEU D  26       2.510  11.309   2.231  1.00  0.40
ATOM   1397  CA  LEU D  26       3.092   9.817   0.892  1.00  0.00
ATOM   1398  CB  LEU D  26       1.747   9.175   1.246  1.00  0.00
ATOM   1399  CG  LEU D  26       1.648   8.611   2.663  1.00  0.00
ATOM   1400  CD1 LEU D  26       0.402   7.757   2.931  1.00  0.00
ATOM   1401  CD2 LEU D  26       2.850   7.722   2.990  1.00  0.00
ATOM   1402  C   LEU D  26       3.156  10.205  -0.591  1.00  0.55
ATOM   1403  O   LEU D  26       2.960  11.376  -0.928  1.00 -0.55
ATOM   1404  N   PRO D  27       3.428   9.230  -1.459  1.00 -0.20
ATOM   1405  CD  PRO D  27       3.648   7.825  -1.075  1.00  0.10
ATOM   1406  CA  PRO D  27       3.483   9.456  -2.903  1.00  0.10
ATOM   1407  CB  PRO D  27       3.743   8.043  -3.473  1.00  0.00
ATOM   1408  CG  PRO D  27       3.349   7.085  -2.374  1.00  0.00
ATOM   1409  C   PRO D  27       2.191  10.036  -3.461  1.00  0.55
ATOM   1410  O   PRO D  27       1.088   9.718  -2.938  1.00 -0.55
ATOM   1411  N   GLU D  28       2.304  10.810  -4.541  1.00 -0.40
ATOM   1412  H   GLU D  28       3.172  11.032  -4.977  1.00  0.40
ATOM   1413  CA  GLU D  28       1.074  11.373  -5.127  1.00  0.00
ATOM   1414  CB  GLU D  28       1.350  12.306  -6.280  1.00  0.00
ATOM   1415  CG  GLU D  28       0.990  13.782  -6.213  1.00  0.00
ATOM   1416  CD  GLU D  28       0.328  14.403  -4.996  1.00  0.10
ATOM   1417  OE1 GLU D  28       1.056  14.702  -4.000  1.00 -0.55
ATOM   1418  OE2 GLU D  28      -0.926  14.612  -4.974  1.00 -0.55
ATOM   1419  C   GLU D  28       0.118  10.296  -5.616  1.00  0.55
ATOM   1420  O   GLU D  28      -1.104  10.558  -5.638  1.00 -0.55
ATOM   1421  N   TYR D  29       0.629   9.101  -5.967  1.00 -0.40
ATOM   1422  H   TYR D  29       1.607   8.914  -5.918  1.00  0.40
ATOM   1423  CA  TYR D  29      -0.215   7.989  -6.445  1.00  0.00
ATOM   1424  CB  TYR D  29       0.585   7.023  -7.353  1.00  0.12
ATOM   1425  CG  TYR D  29       1.847   6.428  -6.773  1.00 -0.12
ATOM   1426  CD1 TYR D  29       1.754   5.407  -5.806  1.00 -0.12
ATOM   1427  HD1 TYR D  29       0.774   5.072  -5.504  1.00  0.12
ATOM   1428  CE1 TYR D  29       2.865   4.812  -5.225  1.00 -0.12
ATOM   1429  HE1 TYR D  29       2.756   4.024  -4.495  1.00  0.12
ATOM   1430  CZ  TYR D  29       4.119   5.259  -5.609  1.00  0.06
ATOM   1431  OH  TYR D  29       5.205   4.686  -5.003  1.00 -0.49
ATOM   1432  HH  TYR D  29       5.992   4.973  -5.471  1.00  0.43
ATOM   1433  CD2 TYR D  29       3.145   6.852  -7.127  1.00 -0.12
ATOM   1434  HD2 TYR D  29       3.258   7.634  -7.863  1.00  0.12
ATOM   1435  CE2 TYR D  29       4.291   6.291  -6.554  1.00 -0.12
ATOM   1436  HE2 TYR D  29       5.277   6.637  -6.827  1.00  0.12
ATOM   1437  C   TYR D  29      -0.840   7.206  -5.295  1.00  0.55
ATOM   1438  O   TYR D  29      -1.552   6.249  -5.622  1.00 -0.55
ATOM   1439  N   TYR D  30      -0.556   7.619  -4.077  1.00 -0.40
ATOM   1440  H   TYR D  30       0.015   8.420  -3.913  1.00  0.40
ATOM   1441  CA  TYR D  30      -1.057   6.932  -2.879  1.00  0.00
ATOM   1442  CB  TYR D  30      -0.895   7.796  -1.635  1.00  0.12
ATOM   1443  CG  TYR D  30      -1.474   7.164  -0.387  1.00 -0.12
ATOM   1444  CD1 TYR D  30      -1.006   5.928   0.042  1.00 -0.12
ATOM   1445  HD1 TYR D  30      -0.208   5.435  -0.493  1.00  0.12
ATOM   1446  CE1 TYR D  30      -1.564   5.331   1.152  1.00 -0.12
ATOM   1447  HE1 TYR D  30      -1.198   4.364   1.463  1.00  0.12
ATOM   1448  CZ  TYR D  30      -2.579   5.927   1.882  1.00  0.06
ATOM   1449  OH  TYR D  30      -3.019   5.254   2.986  1.00 -0.49
ATOM   1450  HH  TYR D  30      -3.814   5.690   3.302  1.00  0.43
ATOM   1451  CD2 TYR D  30      -2.498   7.771   0.358  1.00 -0.12
ATOM   1452  HD2 TYR D  30      -2.864   8.738   0.048  1.00  0.12
ATOM   1453  CE2 TYR D  30      -3.064   7.167   1.488  1.00 -0.12
ATOM   1454  HE2 TYR D  30      -3.856   7.653   2.038  1.00  0.12
ATOM   1455  C   TYR D  30      -2.467   6.405  -3.054  1.00  0.55
ATOM   1456  O   TYR D  30      -3.510   7.046  -3.256  1.00 -0.55
ATOM   1457  N   GLY D  31      -2.543   5.073  -2.925  1.00 -0.40
ATOM   1458  H   GLY D  31      -1.745   4.512  -2.717  1.00  0.40
ATOM   1459  CA  GLY D  31      -3.818   4.356  -3.085  1.00  0.00
ATOM   1460  C   GLY D  31      -4.931   4.531  -2.105  1.00  0.55
ATOM   1461  O   GLY D  31      -6.026   4.033  -2.409  1.00 -0.55
ATOM   1462  N   GLU D  32      -4.777   5.128  -0.940  1.00 -0.40
ATOM   1463  H   GLU D  32      -3.887   5.481  -0.663  1.00  0.40
ATOM   1464  CA  GLU D  32      -5.852   5.333   0.044  1.00  0.00
ATOM   1465  CB  GLU D  32      -6.847   6.440  -0.414  1.00  0.00
ATOM   1466  CG  GLU D  32      -6.028   7.711  -0.695  1.00  0.00
ATOM   1467  CD  GLU D  32      -6.721   8.917  -1.265  1.00  0.10
ATOM   1468  OE1 GLU D  32      -7.959   8.936  -1.336  1.00 -0.55
ATOM   1469  OE2 GLU D  32      -6.182   9.963  -1.665  1.00 -0.55
ATOM   1470  C   GLU D  32      -6.635   4.097   0.373  1.00  0.55
ATOM   1471  O   GLU D  32      -7.859   4.115   0.373  1.00 -0.55
ATOM   1472  N   ASN D  33      -5.881   3.021   0.627  1.00 -0.40
ATOM   1473  H   ASN D  33      -4.887   3.047   0.564  1.00  0.40
ATOM   1474  CA  ASN D  33      -6.463   1.736   1.011  1.00  0.00
ATOM   1475  CB  ASN D  33      -6.904   0.940  -0.193  1.00  0.00
ATOM   1476  CG  ASN D  33      -5.723   0.589  -1.081  1.00  0.55
ATOM   1477  OD1 ASN D  33      -4.915  -0.237  -0.662  1.00 -0.55
ATOM   1478  ND2 ASN D  33      -5.540   1.220  -2.251  1.00 -0.78
ATOM   1479 HD21 ASN D  33      -4.760   0.983  -2.831  1.00  0.39
ATOM   1480 HD22 ASN D  33      -6.184   1.927  -2.544  1.00  0.39
ATOM   1481  C   ASN D  33      -5.448   1.119   1.989  1.00  0.55
ATOM   1482  O   ASN D  33      -4.329   1.686   2.113  1.00 -0.55
ATOM   1483  N   LEU D  34      -5.798   0.046   2.674  1.00 -0.40
ATOM   1484  H   LEU D  34      -6.687  -0.396   2.577  1.00  0.40
ATOM   1485  CA  LEU D  34      -4.848  -0.552   3.639  1.00  0.00
ATOM   1486  CB  LEU D  34      -5.653  -1.573   4.455  1.00  0.00
ATOM   1487  CG  LEU D  34      -6.878  -1.111   5.280  1.00  0.00
ATOM   1488  CD1 LEU D  34      -7.530  -2.306   5.981  1.00  0.00
ATOM   1489  CD2 LEU D  34      -6.390  -0.057   6.274  1.00  0.00
ATOM   1490  C   LEU D  34      -3.576  -1.186   3.044  1.00  0.55
ATOM   1491  O   LEU D  34      -2.509  -1.127   3.689  1.00 -0.55
ATOM   1492  N   ASP D  35      -3.721  -1.747   1.830  1.00 -0.40
ATOM   1493  H   ASP D  35      -4.606  -1.773   1.373  1.00  0.40
ATOM   1494  CA  ASP D  35      -2.591  -2.368   1.074  1.00  0.00
ATOM   1495  CB  ASP D  35      -2.988  -3.218  -0.140  1.00  0.00
ATOM   1496  CG  ASP D  35      -3.871  -4.390   0.287  1.00  0.10
ATOM   1497  OD1 ASP D  35      -3.376  -5.195   1.116  1.00 -0.55
ATOM   1498  OD2 ASP D  35      -5.033  -4.572  -0.142  1.00 -0.55
ATOM   1499  C   ASP D  35      -1.637  -1.267   0.634  1.00  0.55
ATOM   1500  O   ASP D  35      -0.406  -1.479   0.755  1.00 -0.55
ATOM   1501  N   ALA D  36      -2.150  -0.139   0.194  1.00 -0.40
ATOM   1502  H   ALA D  36      -3.136  -0.023   0.118  1.00  0.40
ATOM   1503  CA  ALA D  36      -1.370   1.013  -0.213  1.00  0.00
ATOM   1504  CB  ALA D  36      -2.154   2.147  -0.822  1.00  0.00
ATOM   1505  C   ALA D  36      -0.690   1.552   1.056  1.00  0.55
ATOM   1506  O   ALA D  36       0.487   1.935   0.924  1.00 -0.55
ATOM   1507  N   LEU D  37      -1.398   1.542   2.181  1.00 -0.40
ATOM   1508  H   LEU D  37      -2.333   1.203   2.247  1.00  0.40
ATOM   1509  CA  LEU D  37      -0.762   2.065   3.413  1.00  0.00
ATOM   1510  CB  LEU D  37      -1.778   2.238   4.552  1.00  0.00
ATOM   1511  CG  LEU D  37      -1.137   2.789   5.844  1.00  0.00
ATOM   1512  CD1 LEU D  37      -0.428   4.154   5.720  1.00  0.00
ATOM   1513  CD2 LEU D  37      -2.230   2.845   6.916  1.00  0.00
ATOM   1514  C   LEU D  37       0.423   1.212   3.869  1.00  0.55
ATOM   1515  O   LEU D  37       1.480   1.693   4.256  1.00 -0.55
ATOM   1516  N   TRP D  38       0.209  -0.116   3.840  1.00 -0.40
ATOM   1517  H   TRP D  38      -0.673  -0.506   3.586  1.00  0.40
ATOM   1518  CA  TRP D  38       1.263  -1.072   4.181  1.00  0.00
ATOM   1519  CB  TRP D  38       0.720  -2.493   4.073  1.00  0.12
ATOM   1520  CG  TRP D  38       1.805  -3.513   4.292  1.00 -0.12
ATOM   1521  CD1 TRP D  38       2.450  -4.198   3.298  1.00 -0.12
ATOM   1522  HD1 TRP D  38       2.257  -4.097   2.240  1.00  0.12
ATOM   1523  NE1 TRP D  38       3.384  -5.033   3.864  1.00 -0.40
ATOM   1524  HE1 TRP D  38       3.958  -5.643   3.363  1.00  0.40
ATOM   1525  CE2 TRP D  38       3.400  -4.897   5.210  1.00  0.00
ATOM   1526  CD2 TRP D  38       2.411  -3.932   5.514  1.00  0.00
ATOM   1527  CE3 TRP D  38       2.241  -3.567   6.849  1.00 -0.12
ATOM   1528  HE3 TRP D  38       1.539  -2.807   7.159  1.00  0.12
ATOM   1529  CZ3 TRP D  38       3.027  -4.234   7.790  1.00 -0.12
ATOM   1530  HZ3 TRP D  38       2.886  -3.987   8.831  1.00  0.12
ATOM   1531  CZ2 TRP D  38       4.214  -5.532   6.152  1.00 -0.12
ATOM   1532  HZ2 TRP D  38       4.980  -6.240   5.873  1.00  0.12
ATOM   1533  CH2 TRP D  38       4.002  -5.219   7.464  1.00 -0.12
ATOM   1534  HH2 TRP D  38       4.566  -5.711   8.242  1.00  0.12
ATOM   1535  C   TRP D  38       2.519  -0.879   3.305  1.00  0.55
ATOM   1536  O   TRP D  38       3.670  -0.929   3.790  1.00 -0.55
ATOM   1537  N   ASP D  39       2.293  -0.718   1.985  1.00 -0.40
ATOM   1538  H   ASP D  39       1.367  -0.723   1.618  1.00  0.40
ATOM   1539  CA  ASP D  39       3.344  -0.529   1.000  1.00  0.00
ATOM   1540  CB  ASP D  39       2.801  -0.475  -0.445  1.00  0.00
ATOM   1541  CG  ASP D  39       3.950  -0.444  -1.449  1.00  0.10
ATOM   1542  OD1 ASP D  39       4.875  -1.308  -1.558  1.00 -0.55
ATOM   1543  OD2 ASP D  39       3.903   0.568  -2.188  1.00 -0.55
ATOM   1544  C   ASP D  39       4.147   0.720   1.341  1.00  0.55
ATOM   1545  O   ASP D  39       5.375   0.701   1.287  1.00 -0.55
ATOM   1546  N   ALA D  40       3.425   1.781   1.670  1.00 -0.40
ATOM   1547  H   ALA D  40       2.429   1.780   1.701  1.00  0.40
ATOM   1548  CA  ALA D  40       4.098   3.008   2.005  1.00  0.00
ATOM   1549  CB  ALA D  40       3.108   4.192   2.046  1.00  0.00
ATOM   1550  C   ALA D  40       4.847   2.945   3.326  1.00  0.55
ATOM   1551  O   ALA D  40       5.942   3.565   3.414  1.00 -0.55
ATOM   1552  N   LEU D  41       4.279   2.302   4.337  1.00 -0.40
ATOM   1553  H   LEU D  41       3.398   1.839   4.287  1.00  0.40
ATOM   1554  CA  LEU D  41       5.018   2.279   5.625  1.00  0.00
ATOM   1555  CB  LEU D  41       4.104   1.734   6.716  1.00  0.00
ATOM   1556  CG  LEU D  41       2.933   2.617   7.138  1.00  0.00
ATOM   1557  CD1 LEU D  41       2.060   1.972   8.183  1.00  0.00
ATOM   1558  CD2 LEU D  41       3.429   3.981   7.603  1.00  0.00
ATOM   1559  C   LEU D  41       6.320   1.472   5.499  1.00  0.55
ATOM   1560  O   LEU D  41       7.373   1.764   6.055  1.00 -0.55
ATOM   1561  N   THR D  42       6.293   0.426   4.701  1.00 -0.40
ATOM   1562  H   THR D  42       5.460   0.203   4.203  1.00  0.40
ATOM   1563  CA  THR D  42       7.387  -0.483   4.450  1.00  0.00
ATOM   1564  CB  THR D  42       6.874  -1.938   4.297  1.00  0.00
ATOM   1565  OG1 THR D  42       5.911  -2.164   3.266  1.00 -0.49
ATOM   1566  HG1 THR D  42       5.104  -1.733   3.558  1.00  0.49
ATOM   1567  CG2 THR D  42       6.164  -2.300   5.617  1.00  0.00
ATOM   1568  C   THR D  42       8.225  -0.153   3.239  1.00  0.55
ATOM   1569  O   THR D  42       9.248  -0.869   3.171  1.00 -0.55
ATOM   1570  N   GLY D  43       7.890   0.727   2.339  1.00 -0.40
ATOM   1571  H   GLY D  43       7.055   1.270   2.390  1.00  0.40
ATOM   1572  CA  GLY D  43       8.758   0.948   1.196  1.00  0.00
ATOM   1573  C   GLY D  43       8.665   2.366   0.674  1.00  0.55
ATOM   1574  O   GLY D  43       8.721   2.567  -0.555  1.00 -0.55
ATOM   1575  N   TRP D  44       8.490   3.341   1.571  1.00 -0.40
ATOM   1576  H   TRP D  44       8.410   3.177   2.551  1.00  0.40
ATOM   1577  CA  TRP D  44       8.409   4.732   1.110  1.00  0.00
ATOM   1578  CB  TRP D  44       7.004   5.048   0.545  1.00  0.12
ATOM   1579  CG  TRP D  44       6.933   6.467   0.075  1.00 -0.12
ATOM   1580  CD1 TRP D  44       6.740   7.637   0.790  1.00 -0.12
ATOM   1581  HD1 TRP D  44       6.566   7.678   1.855  1.00  0.12
ATOM   1582  NE1 TRP D  44       6.797   8.735  -0.026  1.00 -0.40
ATOM   1583  HE1 TRP D  44       6.692   9.666   0.248  1.00  0.40
ATOM   1584  CE2 TRP D  44       7.035   8.275  -1.323  1.00  0.00
ATOM   1585  CD2 TRP D  44       7.122   6.855  -1.288  1.00  0.00
ATOM   1586  CE3 TRP D  44       7.348   6.145  -2.457  1.00 -0.12
ATOM   1587  HE3 TRP D  44       7.395   5.066  -2.470  1.00  0.12
ATOM   1588  CZ3 TRP D  44       7.515   6.851  -3.622  1.00 -0.12
ATOM   1589  HZ3 TRP D  44       7.702   6.315  -4.541  1.00  0.12
ATOM   1590  CZ2 TRP D  44       7.195   9.000  -2.513  1.00 -0.12
ATOM   1591  HZ2 TRP D  44       7.126  10.077  -2.558  1.00  0.12
ATOM   1592  CH2 TRP D  44       7.449   8.258  -3.651  1.00 -0.12
ATOM   1593  HH2 TRP D  44       7.602   8.771  -4.588  1.00  0.12
ATOM   1594  C   TRP D  44       8.786   5.747   2.198  1.00  0.55
ATOM   1595  O   TRP D  44       9.672   6.603   2.086  1.00 -0.55
ATOM   1596  N   VAL D  45       8.005   5.604   3.279  1.00 -0.40
ATOM   1597  H   VAL D  45       7.311   4.890   3.312  1.00  0.40
ATOM   1598  CA  VAL D  45       8.075   6.430   4.464  1.00  0.00
ATOM   1599  CB  VAL D  45       6.953   5.970   5.438  1.00  0.00
ATOM   1600  CG1 VAL D  45       7.110   6.443   6.852  1.00  0.00
ATOM   1601  CG2 VAL D  45       5.606   6.537   4.950  1.00  0.00
ATOM   1602  C   VAL D  45       9.460   6.454   5.114  1.00  0.55
ATOM   1603  O   VAL D  45      10.276   5.517   5.166  1.00 -0.55
ATOM   1604  N   GLU D  46       9.732   7.643   5.654  1.00 -0.40
ATOM   1605  H   GLU D  46       9.093   8.405   5.581  1.00  0.40
ATOM   1606  CA  GLU D  46      10.952   7.922   6.378  1.00  0.00
ATOM   1607  CB  GLU D  46      11.231   9.411   6.216  1.00  0.00
ATOM   1608  CG  GLU D  46      11.733   9.969   7.551  1.00  0.00
ATOM   1609  CD  GLU D  46      12.329  11.292   7.061  1.00  0.10
ATOM   1610  OE1 GLU D  46      11.753  11.888   6.109  1.00 -0.55
ATOM   1611  OE2 GLU D  46      13.376  11.685   7.570  1.00 -0.55
ATOM   1612  C   GLU D  46      10.875   7.591   7.862  1.00  0.55
ATOM   1613  O   GLU D  46       9.865   7.851   8.528  1.00 -0.55
ATOM   1614  N   TYR D  47      11.920   6.996   8.374  1.00 -0.40
ATOM   1615  H   TYR D  47      12.708   6.741   7.820  1.00  0.40
ATOM   1616  CA  TYR D  47      11.998   6.663   9.802  1.00  0.00
ATOM   1617  CB  TYR D  47      12.083   5.131  10.011  1.00  0.12
ATOM   1618  CG  TYR D  47      10.832   4.440   9.490  1.00 -0.12
ATOM   1619  CD1 TYR D  47       9.648   4.560  10.219  1.00 -0.12
ATOM   1620  HD1 TYR D  47       9.660   5.101  11.154  1.00  0.12
ATOM   1621  CE1 TYR D  47       8.467   4.009   9.782  1.00 -0.12
ATOM   1622  HE1 TYR D  47       7.557   4.135  10.350  1.00  0.12
ATOM   1623  CZ  TYR D  47       8.467   3.293   8.607  1.00  0.06
ATOM   1624  OH  TYR D  47       7.260   2.729   8.196  1.00 -0.49
ATOM   1625  HH  TYR D  47       7.444   2.139   7.461  1.00  0.43
ATOM   1626  CD2 TYR D  47      10.810   3.746   8.302  1.00 -0.12
ATOM   1627  HD2 TYR D  47      11.700   3.672   7.694  1.00  0.12
ATOM   1628  CE2 TYR D  47       9.624   3.142   7.895  1.00 -0.12
ATOM   1629  HE2 TYR D  47       9.617   2.541   6.998  1.00  0.12
ATOM   1630  C   TYR D  47      13.186   7.368  10.451  1.00  0.55
ATOM   1631  O   TYR D  47      14.047   7.815   9.694  1.00 -0.55
ATOM   1632  N   PRO D  48      13.294   7.505  11.762  1.00 -0.20
ATOM   1633  CD  PRO D  48      14.470   8.151  12.386  1.00  0.10
ATOM   1634  CA  PRO D  48      12.284   7.055  12.730  1.00  0.10
ATOM   1635  CB  PRO D  48      12.919   7.270  14.080  1.00  0.00
ATOM   1636  CG  PRO D  48      14.271   7.889  13.861  1.00  0.00
ATOM   1637  C   PRO D  48      11.047   7.941  12.524  1.00  0.55
ATOM   1638  O   PRO D  48      11.081   9.081  12.063  1.00 -0.55
ATOM   1639  N   LEU D  49       9.912   7.361  12.877  1.00 -0.40
ATOM   1640  H   LEU D  49       9.887   6.430  13.232  1.00  0.40
ATOM   1641  CA  LEU D  49       8.621   8.033  12.774  1.00  0.00
ATOM   1642  CB  LEU D  49       7.784   7.318  11.695  1.00  0.00
ATOM   1643  CG  LEU D  49       6.285   7.624  11.556  1.00  0.00
ATOM   1644  CD1 LEU D  49       6.170   8.993  10.909  1.00  0.00
ATOM   1645  CD2 LEU D  49       5.534   6.587  10.745  1.00  0.00
ATOM   1646  C   LEU D  49       7.856   8.067  14.095  1.00  0.55
ATOM   1647  O   LEU D  49       7.833   7.093  14.840  1.00 -0.55
ATOM   1648  N   VAL D  50       7.237   9.202  14.328  1.00 -0.40
ATOM   1649  H   VAL D  50       7.338   9.990  13.726  1.00  0.40
ATOM   1650  CA  VAL D  50       6.360   9.389  15.485  1.00  0.00
ATOM   1651  CB  VAL D  50       6.864  10.392  16.505  1.00  0.00
ATOM   1652  CG1 VAL D  50       5.976  10.585  17.728  1.00  0.00
ATOM   1653  CG2 VAL D  50       8.289   9.908  16.835  1.00  0.00
ATOM   1654  C   VAL D  50       4.957   9.722  14.982  1.00  0.55
ATOM   1655  O   VAL D  50       4.694  10.693  14.290  1.00 -0.55
ATOM   1656  N   LEU D  51       4.022   8.814  15.295  1.00 -0.40
ATOM   1657  H   LEU D  51       4.266   7.972  15.768  1.00  0.40
ATOM   1658  CA  LEU D  51       2.617   8.954  14.992  1.00  0.00
ATOM   1659  CB  LEU D  51       1.964   7.666  14.508  1.00  0.00
ATOM   1660  CG  LEU D  51       0.431   7.899  14.255  1.00  0.00
ATOM   1661  CD1 LEU D  51       0.344   8.946  13.166  1.00  0.00
ATOM   1662  CD2 LEU D  51      -0.313   6.653  13.870  1.00  0.00
ATOM   1663  C   LEU D  51       1.850   9.395  16.268  1.00  0.55
ATOM   1664  O   LEU D  51       1.715   8.557  17.200  1.00 -0.55
ATOM   1665  N   GLU D  52       1.399  10.648  16.303  1.00 -0.40
ATOM   1666  H   GLU D  52       1.576  11.296  15.567  1.00  0.40
ATOM   1667  CA  GLU D  52       0.603  11.155  17.441  1.00  0.00
ATOM   1668  CB  GLU D  52       1.049  12.512  17.974  1.00  0.00
ATOM   1669  CG  GLU D  52       0.120  12.881  19.125  1.00  0.00
ATOM   1670  CD  GLU D  52       0.505  14.125  19.876  1.00  0.10
ATOM   1671  OE1 GLU D  52       1.453  14.804  19.421  1.00 -0.55
ATOM   1672  OE2 GLU D  52      -0.122  14.438  20.921  1.00 -0.55
ATOM   1673  C   GLU D  52      -0.851  11.240  16.971  1.00  0.55
ATOM   1674  O   GLU D  52      -1.195  12.071  16.136  1.00 -0.55
ATOM   1675  N   TRP D  53      -1.679  10.348  17.439  1.00 -0.40
ATOM   1676  H   TRP D  53      -1.353   9.670  18.090  1.00  0.40
ATOM   1677  CA  TRP D  53      -3.079  10.211  17.117  1.00  0.00
ATOM   1678  CB  TRP D  53      -3.360   8.765  16.698  1.00  0.12
ATOM   1679  CG  TRP D  53      -4.647   8.560  15.930  1.00 -0.12
ATOM   1680  CD1 TRP D  53      -5.830   9.254  16.037  1.00 -0.12
ATOM   1681  HD1 TRP D  53      -5.990  10.091  16.700  1.00  0.12
ATOM   1682  NE1 TRP D  53      -6.779   8.743  15.192  1.00 -0.40
ATOM   1683  HE1 TRP D  53      -7.701   9.054  15.116  1.00  0.40
ATOM   1684  CE2 TRP D  53      -6.220   7.726  14.472  1.00  0.00
ATOM   1685  CD2 TRP D  53      -4.896   7.559  14.926  1.00  0.00
ATOM   1686  CE3 TRP D  53      -4.097   6.557  14.345  1.00 -0.12
ATOM   1687  HE3 TRP D  53      -3.072   6.398  14.648  1.00  0.12
ATOM   1688  CZ3 TRP D  53      -4.656   5.760  13.355  1.00 -0.12
ATOM   1689  HZ3 TRP D  53      -4.053   5.001  12.880  1.00  0.12
ATOM   1690  CZ2 TRP D  53      -6.798   6.909  13.491  1.00 -0.12
ATOM   1691  HZ2 TRP D  53      -7.817   7.029  13.153  1.00  0.12
ATOM   1692  CH2 TRP D  53      -5.987   5.924  12.965  1.00 -0.12
ATOM   1693  HH2 TRP D  53      -6.397   5.254  12.225  1.00  0.12
ATOM   1694  C   TRP D  53      -3.992  10.680  18.260  1.00  0.55
ATOM   1695  O   TRP D  53      -4.260   9.961  19.231  1.00 -0.55
ATOM   1696  N   ARG D  54      -4.509  11.889  18.138  1.00 -0.40
ATOM   1697  H   ARG D  54      -4.297  12.469  17.356  1.00  0.40
ATOM   1698  CA  ARG D  54      -5.423  12.471  19.124  1.00  0.00
ATOM   1699  CB  ARG D  54      -5.277  13.968  19.169  1.00  0.00
ATOM   1700  CG  ARG D  54      -3.840  14.366  19.208  1.00  0.00
ATOM   1701  CD  ARG D  54      -3.763  15.882  19.059  1.00  0.35
ATOM   1702  NE  ARG D  54      -2.370  16.200  19.424  1.00 -0.35
ATOM   1703  HE  ARG D  54      -1.843  15.590  20.014  1.00  0.45
ATOM   1704  CZ  ARG D  54      -1.827  17.333  18.943  1.00  0.35
ATOM   1705  NH1 ARG D  54      -2.595  18.101  18.159  1.00 -0.70
ATOM   1706 HH11 ARG D  54      -3.533  17.824  17.951  1.00  0.40
ATOM   1707 HH12 ARG D  54      -2.229  18.952  17.780  1.00  0.40
ATOM   1708  NH2 ARG D  54      -0.573  17.686  19.232  1.00 -0.70
ATOM   1709 HH21 ARG D  54      -0.013  17.103  19.820  1.00  0.40
ATOM   1710 HH22 ARG D  54      -0.194  18.534  18.861  1.00  0.40
ATOM   1711  C   ARG D  54      -6.883  12.189  18.811  1.00  0.55
ATOM   1712  O   ARG D  54      -7.318  12.067  17.663  1.00 -0.55
ATOM   1713  N   GLN D  55      -7.648  12.139  19.909  1.00 -0.40
ATOM   1714  H   GLN D  55      -7.251  12.312  20.806  1.00  0.40
ATOM   1715  CA  GLN D  55      -9.090  11.838  19.932  1.00  0.00
ATOM   1716  CB  GLN D  55      -9.990  12.899  19.315  1.00  0.00
ATOM   1717  CG  GLN D  55      -9.701  14.322  19.634  1.00  0.00
ATOM   1718  CD  GLN D  55      -9.928  14.596  21.112  1.00  0.55
ATOM   1719  OE1 GLN D  55     -10.852  14.070  21.754  1.00 -0.55
ATOM   1720  NE2 GLN D  55      -8.987  15.444  21.557  1.00 -0.78
ATOM   1721 HE21 GLN D  55      -8.987  15.733  22.514  1.00  0.39
ATOM   1722 HE22 GLN D  55      -8.286  15.786  20.931  1.00  0.39
ATOM   1723  C   GLN D  55      -9.358  10.579  19.102  1.00  0.55
ATOM   1724  O   GLN D  55     -10.206  10.650  18.206  1.00 -0.55
ATOM   1725  N   PHE D  56      -8.638   9.514  19.326  1.00 -0.40
ATOM   1726  H   PHE D  56      -7.951   9.489  20.048  1.00  0.40
ATOM   1727  CA  PHE D  56      -8.780   8.290  18.548  1.00  0.00
ATOM   1728  CB  PHE D  56      -7.884   7.117  19.070  1.00  0.12
ATOM   1729  CG  PHE D  56      -8.059   5.866  18.234  1.00 -0.12
ATOM   1730  CD1 PHE D  56      -7.308   5.644  17.095  1.00 -0.12
ATOM   1731  HD1 PHE D  56      -6.549   6.362  16.823  1.00  0.12
ATOM   1732  CE1 PHE D  56      -7.495   4.539  16.295  1.00 -0.12
ATOM   1733  HE1 PHE D  56      -6.903   4.414  15.401  1.00  0.12
ATOM   1734  CZ  PHE D  56      -8.437   3.593  16.637  1.00 -0.12
ATOM   1735  HZ  PHE D  56      -8.574   2.713  16.027  1.00  0.12
ATOM   1736  CD2 PHE D  56      -9.016   4.915  18.567  1.00 -0.12
ATOM   1737  HD2 PHE D  56      -9.616   5.057  19.453  1.00  0.12
ATOM   1738  CE2 PHE D  56      -9.215   3.789  17.786  1.00 -0.12
ATOM   1739  HE2 PHE D  56      -9.967   3.064  18.062  1.00  0.12
ATOM   1740  C   PHE D  56     -10.235   7.888  18.459  1.00  0.55
ATOM   1741  O   PHE D  56     -10.788   7.583  17.403  1.00 -0.55
ATOM   1742  N   GLU D  57     -10.875   7.847  19.613  1.00 -0.40
ATOM   1743  H   GLU D  57     -10.450   8.088  20.482  1.00  0.40
ATOM   1744  CA  GLU D  57     -12.286   7.428  19.647  1.00  0.00
ATOM   1745  CB  GLU D  57     -12.731   7.447  21.119  1.00  0.00
ATOM   1746  CG  GLU D  57     -11.827   6.468  21.903  1.00  0.00
ATOM   1747  CD  GLU D  57     -12.309   5.086  21.422  1.00  0.10
ATOM   1748  OE1 GLU D  57     -13.539   4.903  21.167  1.00 -0.55
ATOM   1749  OE2 GLU D  57     -11.350   4.280  21.344  1.00 -0.55
ATOM   1750  C   GLU D  57     -13.226   8.238  18.785  1.00  0.55
ATOM   1751  O   GLU D  57     -14.159   7.640  18.238  1.00 -0.55
ATOM   1752  N   GLN D  58     -13.059   9.541  18.646  1.00 -0.40
ATOM   1753  H   GLN D  58     -12.314  10.041  19.082  1.00  0.40
ATOM   1754  CA  GLN D  58     -13.991  10.327  17.818  1.00  0.00
ATOM   1755  CB  GLN D  58     -13.777  11.833  17.959  1.00  0.00
ATOM   1756  CG  GLN D  58     -14.045  12.422  19.347  1.00  0.00
ATOM   1757  CD  GLN D  58     -14.151  13.951  19.313  1.00  0.55
ATOM   1758  OE1 GLN D  58     -13.373  14.649  19.970  1.00 -0.55
ATOM   1759  NE2 GLN D  58     -15.159  14.475  18.554  1.00 -0.78
ATOM   1760 HE21 GLN D  58     -15.276  15.466  18.494  1.00  0.39
ATOM   1761 HE22 GLN D  58     -15.779  13.867  18.058  1.00  0.39
ATOM   1762  C   GLN D  58     -13.871   9.932  16.352  1.00  0.55
ATOM   1763  O   GLN D  58     -14.823   9.873  15.599  1.00 -0.55
ATOM   1764  N   SER D  59     -12.600   9.707  15.980  1.00 -0.40
ATOM   1765  H   SER D  59     -11.840   9.789  16.619  1.00  0.40
ATOM   1766  CA  SER D  59     -12.252   9.329  14.618  1.00  0.00
ATOM   1767  CB  SER D  59     -10.742   9.419  14.380  1.00  0.00
ATOM   1768  OG  SER D  59      -9.985   8.432  15.041  1.00 -0.49
ATOM   1769  HG  SER D  59     -10.278   8.443  15.956  1.00  0.49
ATOM   1770  C   SER D  59     -12.830   7.960  14.320  1.00  0.55
ATOM   1771  O   SER D  59     -13.230   7.743  13.205  1.00 -0.55
ATOM   1772  N   LYS D  60     -12.866   7.106  15.304  1.00 -0.40
ATOM   1773  H   LYS D  60     -12.537   7.370  16.206  1.00  0.40
ATOM   1774  CA  LYS D  60     -13.365   5.724  15.227  1.00  0.00
ATOM   1775  CB  LYS D  60     -13.110   4.995  16.529  1.00  0.00
ATOM   1776  CG  LYS D  60     -13.121   3.478  16.440  1.00  0.00
ATOM   1777  CD  LYS D  60     -12.430   2.997  17.729  1.00  0.00
ATOM   1778  CE  LYS D  60     -13.148   1.784  18.292  1.00  0.33
ATOM   1779  NZ  LYS D  60     -12.399   1.290  19.472  1.00 -0.32
ATOM   1780  HZ1 LYS D  60     -12.355   2.038  20.193  1.00  0.33
ATOM   1781  HZ2 LYS D  60     -11.435   1.026  19.185  1.00  0.33
ATOM   1782  HZ3 LYS D  60     -12.883   0.457  19.865  1.00  0.33
ATOM   1783  C   LYS D  60     -14.840   5.709  14.855  1.00  0.55
ATOM   1784  O   LYS D  60     -15.294   4.964  13.999  1.00 -0.55
ATOM   1785  N   GLN D  61     -15.563   6.587  15.514  1.00 -0.40
ATOM   1786  H   GLN D  61     -15.147   7.174  16.202  1.00  0.40
ATOM   1787  CA  GLN D  61     -16.974   6.791  15.323  1.00  0.00
ATOM   1788  CB  GLN D  61     -17.413   8.029  16.136  1.00  0.00
ATOM   1789  CG  GLN D  61     -18.944   8.176  16.256  1.00  0.00
ATOM   1790  CD  GLN D  61     -19.297   9.331  17.201  1.00  0.55
ATOM   1791  OE1 GLN D  61     -19.913   9.119  18.251  1.00 -0.55
ATOM   1792  NE2 GLN D  61     -18.898  10.577  16.812  1.00 -0.78
ATOM   1793 HE21 GLN D  61     -19.100  11.369  17.388  1.00  0.39
ATOM   1794 HE22 GLN D  61     -18.403  10.698  15.951  1.00  0.39
ATOM   1795  C   GLN D  61     -17.233   7.100  13.848  1.00  0.55
ATOM   1796  O   GLN D  61     -17.981   6.445  13.120  1.00 -0.55
ATOM   1797  N   LEU D  62     -16.547   8.148  13.427  1.00 -0.40
ATOM   1798  H   LEU D  62     -15.919   8.610  14.046  1.00  0.40
ATOM   1799  CA  LEU D  62     -16.601   8.738  12.101  1.00  0.00
ATOM   1800  CB  LEU D  62     -15.842  10.101  12.247  1.00  0.00
ATOM   1801  CG  LEU D  62     -16.854  11.115  12.832  1.00  0.00
ATOM   1802  CD1 LEU D  62     -17.240  12.196  11.827  1.00  0.00
ATOM   1803  CD2 LEU D  62     -18.114  10.377  13.286  1.00  0.00
ATOM   1804  C   LEU D  62     -16.118   7.892  10.956  1.00  0.55
ATOM   1805  O   LEU D  62     -16.510   8.045   9.779  1.00 -0.55
ATOM   1806  N   THR D  63     -15.268   6.909  11.229  1.00 -0.40
ATOM   1807  H   THR D  63     -14.924   6.703  12.141  1.00  0.40
ATOM   1808  CA  THR D  63     -14.809   6.078  10.112  1.00  0.00
ATOM   1809  CB  THR D  63     -13.275   6.049  10.159  1.00  0.00
ATOM   1810  OG1 THR D  63     -12.968   5.535  11.475  1.00 -0.49
ATOM   1811  HG1 THR D  63     -13.062   6.277  12.078  1.00  0.49
ATOM   1812  CG2 THR D  63     -12.700   7.428   9.897  1.00  0.00
ATOM   1813  C   THR D  63     -15.493   4.720  10.164  1.00  0.55
ATOM   1814  O   THR D  63     -14.992   4.004   9.273  1.00 -0.55
ATOM   1815  NT  THR D  63     -16.459   4.412  11.052  1.00 -0.40
ATOM   1816  HNT THR D  63     -16.796   5.070  11.721  1.00  0.40
ATOM   1817  CAT THR D  63     -17.059   3.109  11.084  1.00  0.00
ATOM   1818  CAY GLY G  66     -12.960  -1.116  11.692  1.00  0.00
ATOM   1819  CY  GLY G  66     -12.513  -0.187  10.615  1.00  0.55
ATOM   1820  OY  GLY G  66     -12.282  -0.603   9.482  1.00 -0.55
ATOM   1821  N   GLY G  66     -12.378   1.109  10.964  1.00 -0.40
ATOM   1822  H   GLY G  66     -12.595   1.425  11.884  1.00  0.40
ATOM   1823  CA  GLY G  66     -11.909   2.150  10.033  1.00  0.00
ATOM   1824  C   GLY G  66     -10.541   2.627  10.581  1.00  0.55
ATOM   1825  O   GLY G  66      -9.479   2.186  10.140  1.00 -0.55
ATOM   1826  N   ALA G  67     -10.644   3.517  11.543  1.00 -0.40
ATOM   1827  H   ALA G  67     -11.543   3.858  11.799  1.00  0.40
ATOM   1828  CA  ALA G  67      -9.576   4.090  12.313  1.00  0.00
ATOM   1829  CB  ALA G  67     -10.169   4.921  13.447  1.00  0.00
ATOM   1830  C   ALA G  67      -8.761   2.939  12.931  1.00  0.55
ATOM   1831  O   ALA G  67      -7.522   2.967  13.050  1.00 -0.55
ATOM   1832  N   GLU G  68      -9.525   1.909  13.351  1.00 -0.40
ATOM   1833  H   GLU G  68     -10.518   1.886  13.256  1.00  0.40
ATOM   1834  CA  GLU G  68      -8.876   0.746  13.986  1.00  0.00
ATOM   1835  CB  GLU G  68      -9.983  -0.057  14.687  1.00  0.00
ATOM   1836  CG  GLU G  68      -9.472  -1.035  15.701  1.00  0.00
ATOM   1837  CD  GLU G  68      -8.727  -0.387  16.879  1.00  0.10
ATOM   1838  OE1 GLU G  68      -9.359   0.488  17.513  1.00 -0.55
ATOM   1839  OE2 GLU G  68      -7.592  -0.906  17.014  1.00 -0.55
ATOM   1840  C   GLU G  68      -8.033  -0.111  13.048  1.00  0.55
ATOM   1841  O   GLU G  68      -6.927  -0.547  13.412  1.00 -0.55
ATOM   1842  N   SER G  69      -8.527  -0.352  11.857  1.00 -0.40
ATOM   1843  H   SER G  69      -9.436  -0.021  11.628  1.00  0.40
ATOM   1844  CA  SER G  69      -7.888  -1.074  10.777  1.00  0.00
ATOM   1845  CB  SER G  69      -8.774  -0.979   9.511  1.00  0.00
ATOM   1846  OG  SER G  69      -9.593  -2.109   9.552  1.00 -0.49
ATOM   1847  HG  SER G  69     -10.252  -1.983   8.865  1.00  0.49
ATOM   1848  C   SER G  69      -6.558  -0.395  10.368  1.00  0.55
ATOM   1849  O   SER G  69      -5.604  -1.113  10.134  1.00 -0.55
ATOM   1850  N   VAL G  70      -6.605   0.929  10.302  1.00 -0.40
ATOM   1851  H   VAL G  70      -7.448   1.425  10.493  1.00  0.40
ATOM   1852  CA  VAL G  70      -5.467   1.763   9.956  1.00  0.00
ATOM   1853  CB  VAL G  70      -5.878   3.215   9.666  1.00  0.00
ATOM   1854  CG1 VAL G  70      -4.593   4.063   9.684  1.00  0.00
ATOM   1855  CG2 VAL G  70      -6.650   3.348   8.374  1.00  0.00
ATOM   1856  C   VAL G  70      -4.416   1.703  11.050  1.00  0.55
ATOM   1857  O   VAL G  70      -3.219   1.521  10.780  1.00 -0.55
ATOM   1858  N   LEU G  71      -4.823   1.827  12.294  1.00 -0.40
ATOM   1859  H   LEU G  71      -5.783   1.989  12.505  1.00  0.40
ATOM   1860  CA  LEU G  71      -3.941   1.743  13.460  1.00  0.00
ATOM   1861  CB  LEU G  71      -4.709   1.896  14.781  1.00  0.00
ATOM   1862  CG  LEU G  71      -3.916   1.706  16.088  1.00  0.00
ATOM   1863  CD1 LEU G  71      -2.763   2.700  16.152  1.00  0.00
ATOM   1864  CD2 LEU G  71      -4.773   1.843  17.339  1.00  0.00
ATOM   1865  C   LEU G  71      -3.216   0.371  13.430  1.00  0.55
ATOM   1866  O   LEU G  71      -2.013   0.270  13.737  1.00 -0.55
ATOM   1867  N   GLN G  72      -3.966  -0.653  13.113  1.00 -0.40
ATOM   1868  H   GLN G  72      -4.931  -0.518  12.912  1.00  0.40
ATOM   1869  CA  GLN G  72      -3.532  -2.041  13.016  1.00  0.00
ATOM   1870  CB  GLN G  72      -4.764  -2.898  12.742  1.00  0.00
ATOM   1871  CG  GLN G  72      -4.505  -4.377  12.508  1.00  0.00
ATOM   1872  CD  GLN G  72      -5.823  -5.164  12.367  1.00  0.55
ATOM   1873  OE1 GLN G  72      -6.871  -4.943  13.028  1.00 -0.55
ATOM   1874  NE2 GLN G  72      -5.884  -6.188  11.485  1.00 -0.78
ATOM   1875 HE21 GLN G  72      -6.731  -6.709  11.381  1.00  0.39
ATOM   1876 HE22 GLN G  72      -5.081  -6.424  10.937  1.00  0.39
ATOM   1877  C   GLN G  72      -2.402  -2.187  11.996  1.00  0.55
ATOM   1878  O   GLN G  72      -1.461  -2.936  12.285  1.00 -0.55
ATOM   1879  N   VAL G  73      -2.455  -1.510  10.866  1.00 -0.40
ATOM   1880  H   VAL G  73      -3.245  -0.950  10.630  1.00  0.40
ATOM   1881  CA  VAL G  73      -1.376  -1.526   9.881  1.00  0.00
ATOM   1882  CB  VAL G  73      -1.773  -0.826   8.592  1.00  0.00
ATOM   1883  CG1 VAL G  73      -0.577  -0.684   7.662  1.00  0.00
ATOM   1884  CG2 VAL G  73      -2.900  -1.681   7.986  1.00  0.00
ATOM   1885  C   VAL G  73      -0.110  -0.909  10.458  1.00  0.55
ATOM   1886  O   VAL G  73       1.014  -1.391  10.272  1.00 -0.55
ATOM   1887  N   PHE G  74      -0.235   0.192  11.184  1.00 -0.40
ATOM   1888  H   PHE G  74      -1.115   0.639  11.325  1.00  0.40
ATOM   1889  CA  PHE G  74       0.915   0.819  11.822  1.00  0.00
ATOM   1890  CB  PHE G  74       0.508   2.100  12.543  1.00  0.12
ATOM   1891  CG  PHE G  74       0.485   3.308  11.662  1.00 -0.12
ATOM   1892  CD1 PHE G  74       1.627   4.021  11.375  1.00 -0.12
ATOM   1893  HD1 PHE G  74       2.570   3.712  11.802  1.00  0.12
ATOM   1894  CE1 PHE G  74       1.584   5.136  10.543  1.00 -0.12
ATOM   1895  HE1 PHE G  74       2.486   5.690  10.331  1.00  0.12
ATOM   1896  CZ  PHE G  74       0.363   5.535   9.984  1.00 -0.12
ATOM   1897  HZ  PHE G  74       0.324   6.400   9.339  1.00  0.12
ATOM   1898  CD2 PHE G  74      -0.730   3.707  11.100  1.00 -0.12
ATOM   1899  HD2 PHE G  74      -1.628   3.149  11.321  1.00  0.12
ATOM   1900  CE2 PHE G  74      -0.797   4.819  10.257  1.00 -0.12
ATOM   1901  HE2 PHE G  74      -1.740   5.119   9.823  1.00  0.12
ATOM   1902  C   PHE G  74       1.531  -0.165  12.819  1.00  0.55
ATOM   1903  O   PHE G  74       2.754  -0.281  12.934  1.00 -0.55
ATOM   1904  N   ARG G  75       0.737  -0.869  13.575  1.00 -0.40
ATOM   1905  H   ARG G  75      -0.255  -0.805  13.506  1.00  0.40
ATOM   1906  CA  ARG G  75       1.263  -1.817  14.592  1.00  0.00
ATOM   1907  CB  ARG G  75       0.127  -2.208  15.541  1.00  0.00
ATOM   1908  CG  ARG G  75      -0.181  -0.900  16.312  1.00  0.00
ATOM   1909  CD  ARG G  75      -0.113  -1.130  17.786  1.00  0.35
ATOM   1910  NE  ARG G  75      -1.036  -2.075  18.265  1.00 -0.35
ATOM   1911  HE  ARG G  75      -1.940  -1.843  17.953  1.00  0.45
ATOM   1912  CZ  ARG G  75      -1.085  -3.168  18.993  1.00  0.35
ATOM   1913  NH1 ARG G  75      -0.052  -3.761  19.550  1.00 -0.70
ATOM   1914 HH11 ARG G  75       0.866  -3.381  19.433  1.00  0.40
ATOM   1915 HH12 ARG G  75      -0.183  -4.592  20.089  1.00  0.40
ATOM   1916  NH2 ARG G  75      -2.308  -3.705  19.156  1.00 -0.70
ATOM   1917 HH21 ARG G  75      -3.105  -3.272  18.734  1.00  0.40
ATOM   1918 HH22 ARG G  75      -2.421  -4.537  19.698  1.00  0.40
ATOM   1919  C   ARG G  75       1.977  -3.000  13.985  1.00  0.55
ATOM   1920  O   ARG G  75       3.032  -3.351  14.563  1.00 -0.55
ATOM   1921  N   GLU G  76       1.495  -3.530  12.860  1.00 -0.40
ATOM   1922  H   GLU G  76       0.657  -3.196  12.436  1.00  0.40
ATOM   1923  CA  GLU G  76       2.161  -4.633  12.176  1.00  0.00
ATOM   1924  CB  GLU G  76       1.411  -5.141  10.964  1.00  0.00
ATOM   1925  CG  GLU G  76      -0.014  -5.502  11.262  1.00  0.00
ATOM   1926  CD  GLU G  76      -0.574  -6.428  10.170  1.00  0.10
ATOM   1927  OE1 GLU G  76       0.212  -6.826   9.244  1.00 -0.55
ATOM   1928  OE2 GLU G  76      -1.781  -6.717  10.403  1.00 -0.55
ATOM   1929  C   GLU G  76       3.495  -4.204  11.555  1.00  0.55
ATOM   1930  O   GLU G  76       4.452  -4.972  11.483  1.00 -0.55
ATOM   1931  N   ALA G  77       3.440  -2.964  11.113  1.00 -0.40
ATOM   1932  H   ALA G  77       2.638  -2.376  11.172  1.00  0.40
ATOM   1933  CA  ALA G  77       4.669  -2.427  10.486  1.00  0.00
ATOM   1934  CB  ALA G  77       4.400  -1.145   9.729  1.00  0.00
ATOM   1935  C   ALA G  77       5.746  -2.313  11.570  1.00  0.55
ATOM   1936  O   ALA G  77       6.948  -2.589  11.381  1.00 -0.55
ATOM   1937  N   LYS G  78       5.325  -1.900  12.747  1.00 -0.40
ATOM   1938  H   LYS G  78       4.372  -1.665  12.921  1.00  0.40
ATOM   1939  CA  LYS G  78       6.230  -1.765  13.862  1.00  0.00
ATOM   1940  CB  LYS G  78       5.574  -1.070  15.047  1.00  0.00
ATOM   1941  CG  LYS G  78       6.523  -0.801  16.189  1.00  0.00
ATOM   1942  CD  LYS G  78       5.895  -0.261  17.443  1.00  0.00
ATOM   1943  CE  LYS G  78       6.865   0.463  18.370  1.00  0.33
ATOM   1944  NZ  LYS G  78       8.325   0.396  18.074  1.00 -0.32
ATOM   1945  HZ1 LYS G  78       8.508   0.801  17.134  1.00  0.33
ATOM   1946  HZ2 LYS G  78       8.637  -0.596  18.091  1.00  0.33
ATOM   1947  HZ3 LYS G  78       8.850   0.935  18.792  1.00  0.33
ATOM   1948  C   LYS G  78       6.640  -3.190  14.279  1.00  0.55
ATOM   1949  O   LYS G  78       7.845  -3.410  14.482  1.00 -0.55
ATOM   1950  N   ALA G  79       5.695  -4.098  14.415  1.00 -0.40
ATOM   1951  H   ALA G  79       4.738  -3.902  14.214  1.00  0.40
ATOM   1952  CA  ALA G  79       5.992  -5.457  14.875  1.00  0.00
ATOM   1953  CB  ALA G  79       4.819  -6.381  14.762  1.00  0.00
ATOM   1954  C   ALA G  79       7.169  -5.998  14.080  1.00  0.55
ATOM   1955  O   ALA G  79       8.109  -6.576  14.609  1.00 -0.55
ATOM   1956  N   GLU G  80       7.032  -5.746  12.794  1.00 -0.40
ATOM   1957  H   GLU G  80       6.244  -5.251  12.436  1.00  0.40
ATOM   1958  CA  GLU G  80       8.014  -6.168  11.811  1.00  0.00
ATOM   1959  CB  GLU G  80       7.380  -6.019  10.421  1.00  0.00
ATOM   1960  CG  GLU G  80       6.445  -7.204  10.122  1.00  0.00
ATOM   1961  CD  GLU G  80       6.491  -7.524   8.632  1.00  0.10
ATOM   1962  OE1 GLU G  80       7.419  -7.057   7.921  1.00 -0.55
ATOM   1963  OE2 GLU G  80       5.564  -8.231   8.176  1.00 -0.55
ATOM   1964  C   GLU G  80       9.295  -5.394  11.884  1.00  0.55
ATOM   1965  O   GLU G  80      10.083  -5.640  10.966  1.00 -0.55
ATOM   1966  N   GLY G  81       9.579  -4.506  12.807  1.00 -0.40
ATOM   1967  H   GLY G  81       8.929  -4.298  13.533  1.00  0.40
ATOM   1968  CA  GLY G  81      10.801  -3.770  12.868  1.00  0.00
ATOM   1969  C   GLY G  81      10.933  -2.318  12.522  1.00  0.55
ATOM   1970  O   GLY G  81      12.002  -1.736  12.861  1.00 -0.55
ATOM   1971  N   ALA G  82       9.966  -1.695  11.857  1.00 -0.40
ATOM   1972  H   ALA G  82       9.147  -2.181  11.564  1.00  0.40
ATOM   1973  CA  ALA G  82      10.009  -0.266  11.498  1.00  0.00
ATOM   1974  CB  ALA G  82       8.849   0.132  10.625  1.00  0.00
ATOM   1975  C   ALA G  82       9.959   0.484  12.824  1.00  0.55
ATOM   1976  O   ALA G  82       9.249   0.068  13.753  1.00 -0.55
ATOM   1977  N   ASP G  83      10.738   1.516  12.867  1.00 -0.40
ATOM   1978  H   ASP G  83      11.292   1.754  12.075  1.00  0.40
ATOM   1979  CA  ASP G  83      10.905   2.421  14.005  1.00  0.00
ATOM   1980  CB  ASP G  83      12.284   3.089  13.972  1.00  0.00
ATOM   1981  CG  ASP G  83      12.602   3.800  15.278  1.00  0.10
ATOM   1982  OD1 ASP G  83      11.694   3.935  16.136  1.00 -0.55
ATOM   1983  OD2 ASP G  83      13.758   4.251  15.473  1.00 -0.55
ATOM   1984  C   ASP G  83       9.802   3.502  14.064  1.00  0.55
ATOM   1985  O   ASP G  83       9.939   4.665  13.652  1.00 -0.55
ATOM   1986  N   ILE G  84       8.688   3.016  14.606  1.00 -0.40
ATOM   1987  H   ILE G  84       8.629   2.072  14.921  1.00  0.40
ATOM   1988  CA  ILE G  84       7.490   3.812  14.780  1.00  0.00
ATOM   1989  CB  ILE G  84       6.274   3.175  14.036  1.00  0.00
ATOM   1990  CG2 ILE G  84       4.984   3.976  14.218  1.00  0.00
ATOM   1991  CG1 ILE G  84       6.656   3.114  12.558  1.00  0.00
ATOM   1992  CD1 ILE G  84       5.693   2.333  11.708  1.00  0.00
ATOM   1993  C   ILE G  84       7.063   3.937  16.236  1.00  0.55
ATOM   1994  O   ILE G  84       6.835   2.864  16.847  1.00 -0.55
ATOM   1995  N   THR G  85       6.993   5.171  16.703  1.00 -0.40
ATOM   1996  H   THR G  85       7.276   5.971  16.180  1.00  0.40
ATOM   1997  CA  THR G  85       6.475   5.399  18.054  1.00  0.00
ATOM   1998  CB  THR G  85       7.217   6.462  18.836  1.00  0.00
ATOM   1999  OG1 THR G  85       8.511   5.902  18.938  1.00 -0.49
ATOM   2000  HG1 THR G  85       8.941   6.075  18.097  1.00  0.49
ATOM   2001  CG2 THR G  85       6.576   6.611  20.210  1.00  0.00
ATOM   2002  C   THR G  85       4.997   5.803  17.919  1.00  0.55
ATOM   2003  O   THR G  85       4.675   6.727  17.167  1.00 -0.55
ATOM   2004  N   ILE G  86       4.078   5.148  18.570  1.00 -0.40
ATOM   2005  H   ILE G  86       4.309   4.387  19.170  1.00  0.40
ATOM   2006  CA  ILE G  86       2.637   5.469  18.479  1.00  0.00
ATOM   2007  CB  ILE G  86       1.859   4.226  18.078  1.00  0.00
ATOM   2008  CG2 ILE G  86       0.377   4.422  17.914  1.00  0.00
ATOM   2009  CG1 ILE G  86       2.429   3.665  16.757  1.00  0.00
ATOM   2010  CD1 ILE G  86       1.787   2.267  16.571  1.00  0.00
ATOM   2011  C   ILE G  86       2.132   6.026  19.794  1.00  0.55
ATOM   2012  O   ILE G  86       2.241   5.386  20.845  1.00 -0.55
ATOM   2013  N   ILE G  87       1.599   7.224  19.769  1.00 -0.40
ATOM   2014  H   ILE G  87       1.546   7.740  18.919  1.00  0.40
ATOM   2015  CA  ILE G  87       1.044   7.911  20.939  1.00  0.00
ATOM   2016  CB  ILE G  87       1.652   9.299  21.168  1.00  0.00
ATOM   2017  CG2 ILE G  87       1.021   9.964  22.386  1.00  0.00
ATOM   2018  CG1 ILE G  87       3.175   9.136  21.237  1.00  0.00
ATOM   2019  CD1 ILE G  87       3.880  10.454  20.993  1.00  0.00
ATOM   2020  C   ILE G  87      -0.451   8.061  20.692  1.00  0.55
ATOM   2021  O   ILE G  87      -0.907   8.575  19.679  1.00 -0.55
ATOM   2022  N   LEU G  88      -1.191   7.480  21.604  1.00 -0.40
ATOM   2023  H   LEU G  88      -0.783   7.018  22.387  1.00  0.40
ATOM   2024  CA  LEU G  88      -2.651   7.457  21.552  1.00  0.00
ATOM   2025  CB  LEU G  88      -3.173   6.041  21.669  1.00  0.00
ATOM   2026  CG  LEU G  88      -2.883   5.096  20.508  1.00  0.00
ATOM   2027  CD1 LEU G  88      -3.165   3.672  20.943  1.00  0.00
ATOM   2028  CD2 LEU G  88      -3.762   5.443  19.307  1.00  0.00
ATOM   2029  C   LEU G  88      -3.136   8.384  22.664  1.00  0.55
ATOM   2030  O   LEU G  88      -3.051   8.033  23.837  1.00 -0.55
ATOM   2031  N   SER G  89      -3.544   9.564  22.223  1.00 -0.40
ATOM   2032  H   SER G  89      -3.506   9.841  21.266  1.00  0.40
ATOM   2033  CA  SER G  89      -4.097  10.545  23.216  1.00  0.00
ATOM   2034  CB  SER G  89      -3.200  11.750  23.349  1.00  0.00
ATOM   2035  OG  SER G  89      -2.458  12.041  22.184  1.00 -0.49
ATOM   2036  HG  SER G  89      -1.933  12.818  22.391  1.00  0.49
ATOM   2037  C   SER G  89      -5.548  10.818  22.817  1.00  0.10
ATOM   2038  O   SER G  89      -6.176   9.872  22.206  1.00 -0.55
ATOM   2039  OXT SER G  89      -6.064  11.936  23.072  1.00 -0.55
ATOM   2040  OH2 OH2 R 111       8.502   0.276  -8.217  1.00 -0.83
ATOM   2041  H1  OH2 R 111       8.689  -0.355  -7.522  1.00  0.42
ATOM   2042  H2  OH2 R 111       7.573   0.153  -8.410  1.00  0.42
ATOM   2043  OH2 OH2 R 113      10.492  -3.800 -11.608  1.00 -0.83
ATOM   2044  H1  OH2 R 113       9.830  -3.548 -12.252  1.00  0.42
ATOM   2045  H2  OH2 R 113      10.016  -4.329 -10.968  1.00  0.42
ATOM   2046  OH2 OH2 R 116      14.846  -5.228 -11.862  1.00 -0.83
ATOM   2047  H1  OH2 R 116      15.761  -5.150 -11.593  1.00  0.42
ATOM   2048  H2  OH2 R 116      14.359  -4.727 -11.207  1.00  0.42
ATOM   2049  OH2 OH2 R 117      -4.838  -1.322 -11.603  1.00 -0.83
ATOM   2050  H1  OH2 R 117      -5.439  -0.718 -12.039  1.00  0.42
ATOM   2051  H2  OH2 R 117      -5.344  -1.680 -10.873  1.00  0.42
ATOM   2052  OH2 OH2 R 119      -6.721  -6.520  -1.235  1.00 -0.83
ATOM   2053  H1  OH2 R 119      -6.037  -6.006  -0.806  1.00  0.42
ATOM   2054  H2  OH2 R 119      -6.447  -7.430  -1.117  1.00  0.42
ATOM   2055  OH2 OH2 R 121       4.286  -3.705  -0.445  1.00 -0.83
ATOM   2056  H1  OH2 R 121       4.373  -2.950  -1.027  1.00  0.42
ATOM   2057  H2  OH2 R 121       3.788  -4.344  -0.954  1.00  0.42
ATOM   2058  OH2 OH2 R 122       7.999  -7.454  -2.394  1.00 -0.83
ATOM   2059  H1  OH2 R 122       8.515  -7.360  -1.594  1.00  0.42
ATOM   2060  H2  OH2 R 122       8.052  -6.596  -2.815  1.00  0.42
ATOM   2061  OH2 OH2 R 125       3.756  -6.702   1.167  1.00 -0.83
ATOM   2062  H1  OH2 R 125       3.469  -6.457   0.287  1.00  0.42
ATOM   2063  H2  OH2 R 125       3.634  -7.650   1.205  1.00  0.42
ATOM   2064  OH2 OH2 R 130      15.071 -16.819 -11.114  1.00 -0.83
ATOM   2065  H1  OH2 R 130      15.917 -16.390 -10.990  1.00  0.42
ATOM   2066  H2  OH2 R 130      14.725 -16.930 -10.228  1.00  0.42
ATOM   2067  OH2 OH2 R 150      17.614   4.363  -7.037  1.00 -0.83
ATOM   2068  H1  OH2 R 150      17.306   4.913  -6.317  1.00  0.42
ATOM   2069  H2  OH2 R 150      18.477   4.715  -7.256  1.00  0.42
ATOM   2070  OH2 OH2 R 151      11.838   3.422 -12.105  1.00 -0.83
ATOM   2071  H1  OH2 R 151      12.195   3.913 -11.364  1.00  0.42
ATOM   2072  H2  OH2 R 151      10.916   3.290 -11.882  1.00  0.42
ATOM   2073  OH2 OH2 L  90      10.339   6.177  16.690  1.00 -0.83
ATOM   2074  H1  OH2 L  90      10.739   5.310  16.620  1.00  0.42
ATOM   2075  H2  OH2 L  90      10.745   6.686  15.988  1.00  0.42
ATOM   2076  OH2 OH2 L  92       9.532   2.896   4.459  1.00 -0.83
ATOM   2077  H1  OH2 L  92       8.821   2.594   5.025  1.00  0.42
ATOM   2078  H2  OH2 L  92       9.720   3.784   4.764  1.00  0.42
ATOM   2079  OH2 OH2 R  94      12.915   5.185   4.604  1.00 -0.83
ATOM   2080  H1  OH2 R  94      11.986   5.302   4.802  1.00  0.42
ATOM   2081  H2  OH2 R  94      13.066   4.246   4.711  1.00  0.42
ATOM   2082  OH2 OH2 L  97      -3.661   9.823  -2.989  1.00 -0.83
ATOM   2083  H1  OH2 L  97      -4.505   9.902  -2.544  1.00  0.42
ATOM   2084  H2  OH2 L  97      -3.542   8.882  -3.114  1.00  0.42
ATOM   2085  OH2 OH2 R 105      -6.339  -3.423  -2.182  1.00 -0.83
ATOM   2086  H1  OH2 R 105      -5.737  -2.879  -2.691  1.00  0.42
ATOM   2087  H2  OH2 R 105      -5.797  -3.790  -1.483  1.00  0.42
ATOM   2088  OH2 OH2 L 110     -14.375  12.579  14.012  1.00 -0.83
ATOM   2089  H1  OH2 L 110     -13.437  12.641  14.194  1.00  0.42
ATOM   2090  H2  OH2 L 110     -14.428  12.451  13.065  1.00  0.42
ATOM   2091 DUM1 DUM W 214      95.840  91.508  95.237  1.00  0.00
ATOM   2092 DUM2 DUM W 214     -91.333 -96.013 -92.818  1.00  0.00
ATOM   2093  AAA AAA X 214      -6.940 -31.880  37.020  1.00  0.00
ATOM   2094  AAB AAB X 215      31.701 -26.094  70.492  1.00  0.00
ATOM   2095  AAC AAC X 216     -31.107 -67.640  48.293  1.00  0.00
ATOM   2096  AAD AAD X 217     -37.125 -30.803  69.487  1.00  0.00
ATOM   2097  AAE AAE X 218     -66.388  25.816 -14.390  1.00  0.00
ATOM   2098  AAF AAF X 219      13.804  71.685 -35.215  1.00  0.00
ATOM   2099  AAG AAG X 220      33.891 -14.498 -17.958  1.00  0.00
ATOM   2100  AAH AAH X 221     -34.290 -45.091  -4.588  1.00  0.00
ATOM   2101  AAI AAI X 222      26.426 -68.722 -11.004  1.00  0.00
ATOM   2102  AAJ AAJ X 223      37.317  34.682 -61.363  1.00  0.00
ATOM   2103  AAK AAK X 224      16.243  66.453   9.558  1.00  0.00
ATOM   2104  AAL AAL X 225     -22.391  -3.507 -73.330  1.00  0.00
ATOM   2105  AAM AAM X 226     -13.807 -79.361 -20.302  1.00  0.00
ATOM   2106  AAN AAN X 227     -62.021  44.161  18.810  1.00  0.00
ATOM   2107  AAO AAO X 228      59.575  25.614 -39.678  1.00  0.00
ATOM   2108  AAP AAP X 229     -53.141 -80.628 -11.780  1.00  0.00
ATOM   2109  AAQ AAQ X 230      50.354 -75.198  18.865  1.00  0.00
ATOM   2110  AAR AAR X 231      -0.053 -53.340 -17.187  1.00  0.00
ATOM   2111  AAS AAS X 232     -43.814  -7.488  32.806  1.00  0.00
ATOM   2112  AAT AAT X 233     -12.418 -67.317  13.276  1.00  0.00
ATOM   2113  AAU AAU X 234     -81.816 -40.372  72.845  1.00  0.00
ATOM   2114  AAV AAV X 235     -68.625 -59.503 -38.056  1.00  0.00
ATOM   2115  AAW AAW X 236      59.965  -4.997 -61.229  1.00  0.00
ATOM   2116  AAX AAX X 237      -8.605  11.207  47.731  1.00  0.00
ATOM   2117  AAY AAY X 238     -53.894 -73.959  60.889  1.00  0.00
ATOM   2118  AAZ AAZ X 239      -9.332  19.912  76.407  1.00  0.00
ATOM   2119  ABA ABA X 240      36.487 -77.064 -58.285  1.00  0.00
ATOM   2120  ABB ABB X 241      60.525  52.203 -13.381  1.00  0.00
ATOM   2121  ABC ABC X 242      64.145 -60.118  54.170  1.00  0.00
ATOM   2122  ABD ABD X 243      66.232 -12.624  58.809  1.00  0.00
ATOM   2123  ABE ABE X 244     -46.369   3.879 -61.285  1.00  0.00
ATOM   2124  ABF ABF X 245     -80.343  13.828 -43.381  1.00  0.00
ATOM   2125  ABG ABG X 246     -32.098  50.222  76.765  1.00  0.00
ATOM   2126  ABH ABH X 247     -44.771 -13.993 -41.987  1.00  0.00
ATOM   2127  ABI ABI X 248      -4.460 -49.533  13.658  1.00  0.00
ATOM   2128  ABJ ABJ X 249      29.233 -45.036  26.813  1.00  0.00
ATOM   2129  ABK ABK X 250     -80.448  11.991 -76.759  1.00  0.00
ATOM   2130  ABL ABL X 251       6.384  71.849  87.663  1.00  0.00
ATOM   2131  ABM ABM X 252      21.590  41.312  37.023  1.00  0.00
ATOM   2132  ABN ABN X 253      -1.766 -66.164 -55.813  1.00  0.00
ATOM   2133  ABO ABO X 254      82.648  29.825 -39.151  1.00  0.00
ATOM   2134  ABP ABP X 255      74.631 -49.002  -8.820  1.00  0.00
ATOM   2135  ABQ ABQ X 256     -76.021 -38.089 -51.917  1.00  0.00
ATOM   2136  ABR ABR X 257      46.057  70.042 -75.430  1.00  0.00
ATOM   2137  ABS ABS X 258      71.846 -61.736  17.379  1.00  0.00
ATOM   2138  ABT ABT X 259     -37.374  36.435 -25.406  1.00  0.00
ATOM   2139  ABU ABU X 260     -56.195  77.809  46.305  1.00  0.00
ATOM   2140  ABV ABV X 261     -71.831   8.511 -23.102  1.00  0.00
ATOM   2141  ABW ABW X 262      71.351  83.118  27.429  1.00  0.00
ATOM   2142  ABX ABX X 263     -10.112  40.553 -31.329  1.00  0.00
ATOM   2143  ABY ABY X 264     -35.742 -78.436  70.723  1.00  0.00
ATOM   2144  ABZ ABZ X 265     -21.723   8.193 -35.254  1.00  0.00
ATOM   2145  ACA ACA X 266     -54.970  18.119 -40.124  1.00  0.00
ATOM   2146  ACB ACB X 267       1.470 -56.239  76.169  1.00  0.00
ATOM   2147  ACC ACC X 268     -60.483  75.702  71.263  1.00  0.00
ATOM   2148  ACD ACD X 269       4.397  25.883 -50.517  1.00  0.00
ATOM   2149  ACE ACE X 270      74.358  17.116 -80.600  1.00  0.00
ATOM   2150  ACF ACF X 271     -49.080  70.868  28.530  1.00  0.00
ATOM   2151  ACG ACG X 272      51.840 -26.171 -26.896  1.00  0.00
ATOM   2152  ACH ACH X 273      34.320 -80.073  63.414  1.00  0.00
ATOM   2153  ACI ACI X 274     -76.942 -20.044 -48.692  1.00  0.00
ATOM   2154  ACJ ACJ X 275      77.224  -9.805 -27.741  1.00  0.00
ATOM   2155  ACK ACK X 276     -37.615 -37.466 -75.148  1.00  0.00
ATOM   2156  ACL ACL X 277     -19.151  37.814 -63.410  1.00  0.00
ATOM   2157  ACM ACM X 278      57.204   1.800  16.460  1.00  0.00
ATOM   2158  ACN ACN X 279      -8.884 -83.461  57.322  1.00  0.00
ATOM   2159  ACO ACO X 280      12.003 -78.554  65.877  1.00  0.00
ATOM   2160  ACP ACP X 281      13.314  63.838  62.143  1.00  0.00
ATOM   2161  ACQ ACQ X 282      56.486 -79.914  81.184  1.00  0.00
ATOM   2162  ACR ACR X 283     -34.216 -30.128  87.929  1.00  0.00
ATOM   2163  ACS ACS X 284      85.468  59.260  68.230  1.00  0.00
ATOM   2164  ACT ACT X 285      76.601  46.273 -55.982  1.00  0.00
ATOM   2165  ACU ACU X 286      76.914  12.697  35.236  1.00  0.00
ATOM   2166  ACV ACV X 287     -27.098  53.476  27.797  1.00  0.00
ATOM   2167  ACW ACW X 288      47.485 -52.174  45.395  1.00  0.00
ATOM   2168  ACX ACX X 289     -66.534  22.342  79.584  1.00  0.00
ATOM   2169  ACY ACY X 290     -15.045  70.696  53.501  1.00  0.00
ATOM   2170  ACZ ACZ X 291     -58.396 -44.573  40.118  1.00  0.00
ATOM   2171  ADA ADA X 292      26.675  27.753 -30.595  1.00  0.00
ATOM   2172  ADB ADB X 293     -65.318  37.699 -79.371  1.00  0.00
ATOM   2173  ADC ADC X 294      72.357 -68.749 -45.031  1.00  0.00
ATOM   2174  ADD ADD X 295      86.267  73.791  40.193  1.00  0.00
ATOM   2175  ADE ADE X 296     -35.142 -74.157 -25.775  1.00  0.00
ATOM   2176  ADF ADF X 297      63.658  49.530  25.357  1.00  0.00
ATOM   2177  ADG ADG X 298      28.710  25.664   2.446  1.00  0.00
ATOM   2178  ADH ADH X 299     -47.198 -63.829 -75.208  1.00  0.00
ATOM   2179  ADI ADI X 300     -51.733 -83.851  83.700  1.00  0.00
ATOM   2180  ADJ ADJ X 301     -76.823  65.356  37.288  1.00  0.00
ATOM   2181  ADK ADK X 302      75.834  74.779 -67.090  1.00  0.00
ATOM   2182  ADL ADL X 303     -24.132  -8.500  77.830  1.00  0.00
ATOM   2183  ADM ADM X 304      15.426  31.765  79.624  1.00  0.00
ATOM   2184  ADN ADN X 305      39.990  11.951  33.303  1.00  0.00
ATOM   2185  ADO ADO X 306     -60.256  -3.830  62.529  1.00  0.00
ATOM   2186  ADP ADP X 307      66.243  41.891 -74.046  1.00  0.00
ATOM   2187  ADQ ADQ X 308      74.214  65.792 -31.140  1.00  0.00
ATOM   2188  ADR ADR X 309       4.558 -69.160   0.805  1.00  0.00
ATOM   2189  ADS ADS X 310     -57.104 -80.318 -70.888  1.00  0.00
ATOM   2190  ADT ADT X 311      51.673  67.571   6.536  1.00  0.00
ATOM   2191  ADU ADU X 312     -64.285  39.845 -37.780  1.00  0.00
ATOM   2192  ADV ADV X 313     -55.243 -27.241  59.042  1.00  0.00
ATOM   2193  ADW ADW X 314     -48.257  72.432  12.331  1.00  0.00
ATOM   2194  ADX ADX X 315     -78.109 -73.655  80.838  1.00  0.00
ATOM   2195  ADY ADY X 316      19.193 -15.064  20.741  1.00  0.00
ATOM   2196  ADZ ADZ X 317      43.913  74.413  77.328  1.00  0.00
ATOM   2197  AEA AEA X 318      34.000  -5.323  42.931  1.00  0.00
ATOM   2198  AEB AEB X 319      14.677 -81.248 -33.109  1.00  0.00
ATOM   2199  AEC AEC X 320     -45.443  18.174  14.996  1.00  0.00
ATOM   2200  AED AED X 321     -70.120 -75.668  41.364  1.00  0.00
ATOM   2201  AEE AEE X 322      83.711  79.615  -2.706  1.00  0.00
ATOM   2202  AEF AEF X 323     -37.110  70.471 -18.392  1.00  0.00
ATOM   2203  AEG AEG X 324     -84.291  -3.704   1.489  1.00  0.00
ATOM   2204  AEH AEH X 325     -31.613  80.827 -46.400  1.00  0.00
ATOM   2205  AEI AEI X 326       8.205 -43.222 -31.431  1.00  0.00
ATOM   2206  AEJ AEJ X 327     -78.963  49.699 -54.558  1.00  0.00
ATOM   2207  AEK AEK X 328       2.100 -35.817  59.489  1.00  0.00
ATOM   2208  AEL AEL X 329      44.654 -53.197 -62.847  1.00  0.00
ATOM   2209  AEM AEM X 330      12.259 -48.518  28.275  1.00  0.00
ATOM   2210  AEN AEN X 331      30.052  14.648  59.487  1.00  0.00
ATOM   2211  AEO AEO X 332      59.298 -40.914 -43.116  1.00  0.00
ATOM   2212  AEP AEP X 333      76.722  83.048  64.177  1.00  0.00
ATOM   2213  AEQ AEQ X 334     -66.909  -9.877  -5.343  1.00  0.00
ATOM   2214  AER AER X 335      62.799  -5.698 -40.375  1.00  0.00
ATOM   2215  AES AES X 336     -25.219 -50.042 -29.842  1.00  0.00
ATOM   2216  AET AET X 337       8.358  25.355 -77.466  1.00  0.00
ATOM   2217  AEU AEU X 338     -63.857  63.877 -79.497  1.00  0.00
ATOM   2218  AEV AEV X 339      -0.092 -41.716  83.590  1.00  0.00
ATOM   2219  AEW AEW X 340     -82.773 -10.069  33.873  1.00  0.00
ATOM   2220  AEX AEX X 341     -17.395 -24.150 -29.978  1.00  0.00
ATOM   2221  AEY AEY X 342     -41.820  20.801  56.598  1.00  0.00
ATOM   2222  AEZ AEZ X 343      84.610 -86.376 -11.467  1.00  0.00
ATOM   2223  AFA AFA X 344      47.606 -24.839 -71.741  1.00  0.00
ATOM   2224  AFB AFB X 345      55.889 -72.515 -77.214  1.00  0.00
ATOM   2225  AFC AFC X 346      75.703 -14.168  -1.279  1.00  0.00
ATOM   2226  AFD AFD X 347      14.978 -16.560  79.514  1.00  0.00
ATOM   2227  AFE AFE X 348      23.552 -35.203 -19.971  1.00  0.00
ATOM   2228  AFF AFF X 349     -31.534  48.030  57.681  1.00  0.00
ATOM   2229  AFG AFG X 350      57.681 -82.796   4.173  1.00  0.00
ATOM   2230  AFH AFH X 351      83.226 -30.093 -15.606  1.00  0.00
ATOM   2231  AFI AFI X 352      37.924 -68.581  32.176  1.00  0.00
ATOM   2232  AFJ AFJ X 353      36.694   6.159 -39.725  1.00  0.00
ATOM   2233  AFK AFK X 354     -66.842  59.742  -9.015  1.00  0.00
ATOM   2234  AFL AFL X 355      58.846  20.700  67.061  1.00  0.00
ATOM   2235  AFM AFM X 356      -1.674 -73.203  39.952  1.00  0.00
ATOM   2236  AFN AFN X 357      82.451  50.232  15.111  1.00  0.00
ATOM   2237  AFO AFO X 358     -38.449 -32.383  52.612  1.00  0.00
ATOM   2238  AFP AFP X 359     -51.126 -32.941 -19.130  1.00  0.00
ATOM   2239  AFQ AFQ X 360      -4.719  33.589  82.108  1.00  0.00
ATOM   2240  AFR AFR X 361     -54.273 -27.952 -78.295  1.00  0.00
ATOM   2241  AFS AFS X 362     -78.079 -57.686  65.936  1.00  0.00
ATOM   2242  AFT AFT X 363     -47.082 -12.809 -12.725  1.00  0.00
ATOM   2243  AFU AFU X 364      50.987  30.697  79.891  1.00  0.00
ATOM   2244  AFV AFV X 365      34.876 -18.890 -51.483  1.00  0.00
ATOM   2245  AFW AFW X 366     -19.546 -86.668 -77.122  1.00  0.00
ATOM   2246  AFX AFX X 367      13.936  48.081 -78.923  1.00  0.00
ATOM   2247  AFY AFY X 368      10.226  37.968  51.146  1.00  0.00
ATOM   2248  AFZ AFZ X 369     -34.396 -62.761 -48.922  1.00  0.00
ATOM   2249  AGA AGA X 370      61.158 -26.819  -5.453  1.00  0.00
ATOM   2250  AGB AGB X 371     -79.032   3.422 -60.272  1.00  0.00
ATOM   2251  AGC AGC X 372     -19.065  30.698  39.660  1.00  0.00
ATOM   2252  AGD AGD X 373      83.512  17.286 -20.522  1.00  0.00
ATOM   2253  AGE AGE X 374     -81.992   2.311  44.791  1.00  0.00
ATOM   2254  AGF AGF X 375      37.564 -54.659  67.201  1.00  0.00
ATOM   2255  AGG AGG X 376     -45.518  65.794  76.583  1.00  0.00
ATOM   2256  AGH AGH X 377     -55.211  46.413  75.369  1.00  0.00
ATOM   2257  AGI AGI X 378      30.677  77.219 -54.986  1.00  0.00
ATOM   2258  AGJ AGJ X 379     -10.599 -42.519 -52.646  1.00  0.00
ATOM   2259  AGK AGK X 380     -63.454 -74.233 -30.643  1.00  0.00
ATOM   2260  AGL AGL X 381     -14.450  48.677  69.731  1.00  0.00
ATOM   2261  AGM AGM X 382     -80.232 -77.787 -24.856  1.00  0.00
ATOM   2262  AGN AGN X 383      11.946  71.517 -80.040  1.00  0.00
ATOM   2263  AGO AGO X 384     -78.340  76.716 -58.715  1.00  0.00
ATOM   2264  AGP AGP X 385       6.383 -70.518  15.488  1.00  0.00
ATOM   2265  AGQ AGQ X 386      45.868 -51.813 -23.130  1.00  0.00
ATOM   2266  AGR AGR X 387     -74.890 -37.293 -83.429  1.00  0.00
ATOM   2267  AGS AGS X 388     -57.935   8.732 -12.919  1.00  0.00
ATOM   2268  AGT AGT X 389     -75.671 -57.505  17.684  1.00  0.00
ATOM   2269  AGU AGU X 390      61.563  31.034  43.657  1.00  0.00
ATOM   2270  AGV AGV X 391      -4.855  35.035  27.478  1.00  0.00
ATOM   2271  AGW AGW X 392     -79.812 -13.165 -17.210  1.00  0.00
ATOM   2272  AGX AGX X 393      35.484 -25.256  -2.728  1.00  0.00
ATOM   2273  AGY AGY X 394      47.219  69.150 -22.781  1.00  0.00
ATOM   2274  AGZ AGZ X 395     -37.929  28.884  36.369  1.00  0.00
ATOM   2275  AHA AHA X 396     -83.532 -24.692 -35.806  1.00  0.00
ATOM   2276  AHB AHB X 397     -31.104  80.441   6.737  1.00  0.00
ATOM   2277  AHC AHC X 398       3.114 -29.322 -66.288  1.00  0.00
ATOM   2278  AHD AHD X 399     -81.097  22.551  19.146  1.00  0.00
ATOM   2279  AHE AHE X 400      13.444 -44.399   3.495  1.00  0.00
ATOM   2280  AHF AHF X 401      40.376  44.143  57.248  1.00  0.00
ATOM   2281  AHG AHG X 402      67.314 -77.764 -12.482  1.00  0.00
ATOM   2282  AHH AHH X 403     -32.914  73.645  23.932  1.00  0.00
ATOM   2283  AHI AHI X 404     -33.039 -10.717  57.044  1.00  0.00
ATOM   2284  AHJ AHJ X 405      76.043 -74.762  42.447  1.00  0.00
ATOM   2285  AHK AHK X 406     -79.129  71.306 -17.452  1.00  0.00
ATOM   2286  AHL AHL X 407      68.816  13.481 -45.312  1.00  0.00
ATOM   2287  AHM AHM X 408      73.605  64.040  -7.264  1.00  0.00
ATOM   2288  AHN AHN X 409      29.449  80.810 -19.195  1.00  0.00
ATOM   2289  AHO AHO X 410     -68.538 -42.185  33.316  1.00  0.00
ATOM   2290  AHP AHP X 411     -72.258 -62.369 -63.849  1.00  0.00
ATOM   2291  AHQ AHQ X 412      58.461  78.515 -39.806  1.00  0.00
ATOM   2292  AHR AHR X 413     -11.777  71.014 -74.113  1.00  0.00
ATOM   2293  AHS AHS X 414     -25.288  75.147  75.699  1.00  0.00
ATOM   2294  AHT AHT X 415     -18.596  27.083  -4.651  1.00  0.00
ATOM   2295  AHU AHU X 416     -53.934  77.485 -30.188  1.00  0.00
ATOM   2296  AHV AHV X 417      18.992  -0.895 -74.152  1.00  0.00
ATOM   2297  AHW AHW X 418     -50.261  79.795 -63.339  1.00  0.00
ATOM   2298  AHX AHX X 419      35.298  52.301 -80.596  1.00  0.00
ATOM   2299  AHY AHY X 420      -5.180 -42.217  -5.629  1.00  0.00
ATOM   2300  AHZ AHZ X 421     -72.438 -45.140 -18.463  1.00  0.00
ATOM   2301  AIA AIA X 422     -65.637   7.600  51.860  1.00  0.00
ATOM   2302  AIB AIB X 423     -28.184  50.741  -3.259  1.00  0.00
ATOM   2303  AIC AIC X 424     -49.256 -51.260  71.077  1.00  0.00
ATOM   2304  AID AID X 425      11.428 -10.556 -44.439  1.00  0.00
ATOM   2305  AIE AIE X 426     -81.931  32.799  -8.950  1.00  0.00
ATOM   2306  AIF AIF X 427      70.754 -30.153 -58.752  1.00  0.00
ATOM   2307  AIG AIG X 428      54.959  52.832  51.965  1.00  0.00
ATOM   2308  AIH AIH X 429      81.070  36.926  23.072  1.00  0.00
ATOM   2309  AII AII X 430      -7.444  64.134 -20.741  1.00  0.00
ATOM   2310  AIJ AIJ X 431     -67.205 -34.884   9.161  1.00  0.00
ATOM   2311  AIK AIK X 432     -30.734  20.921 -54.269  1.00  0.00
ATOM   2312  AIL AIL X 433      19.493 -73.693  50.379  1.00  0.00
ATOM   2313  AIM AIM X 434     -53.291 -17.012 -63.080  1.00  0.00
ATOM   2314  AIN AIN X 435      17.824 -83.639  14.261  1.00  0.00
ATOM   2315  AIO AIO X 436     -79.341  75.298   1.033  1.00  0.00
ATOM   2316  AIP AIP X 437      56.603 -55.563  84.848  1.00  0.00
ATOM   2317  AIQ AIQ X 438      54.556  68.351  48.927  1.00  0.00
ATOM   2318  AIR AIR X 439     -32.335 -69.567 -76.260  1.00  0.00
ATOM   2319  AIS AIS X 440      73.830  39.390  66.189  1.00  0.00
ATOM   2320  AIT AIT X 441     -32.289   4.084   9.391  1.00  0.00
ATOM   2321  AIU AIU X 442     -82.097  82.126  86.101  1.00  0.00
ATOM   2322  AIV AIV X 443     -20.980 -40.667  67.632  1.00  0.00
ATOM   2323  AIW AIW X 444      50.102 -40.186  65.820  1.00  0.00
ATOM   2324  AIX AIX X 445      81.457  -5.264 -74.032  1.00  0.00
ATOM   2325  AIY AIY X 446     -20.417 -44.266  49.483  1.00  0.00
ATOM   2326  AIZ AIZ X 447     -76.890  37.569  41.562  1.00  0.00
ATOM   2327  AJA AJA X 448      82.507  -2.321   4.266  1.00  0.00
ATOM   2328  AJB AJB X 449      37.584 -55.144 -81.386  1.00  0.00
ATOM   2329  AJC AJC X 450      45.867  82.879  38.221  1.00  0.00
ATOM   2330  AJD AJD X 451     -22.846 -13.297  -2.216  1.00  0.00
ATOM   2331  AJE AJE X 452     -31.782 -80.809   5.009  1.00  0.00
ATOM   2332  AJF AJF X 453      10.309   4.275 -48.488  1.00  0.00
ATOM   2333  AJG AJG X 454      30.475   5.030 -55.508  1.00  0.00
ATOM   2334  AJH AJH X 455      10.457 -59.251 -33.082  1.00  0.00
ATOM   2335  AJI AJI X 456      80.722 -48.179 -75.956  1.00  0.00
ATOM   2336  AJJ AJJ X 457     -77.143  63.730 -71.062  1.00  0.00
ATOM   2337  AJK AJK X 458     -43.401  69.863 -76.216  1.00  0.00
ATOM   2338  AJL AJL X 459      80.703  52.797  33.884  1.00  0.00
ATOM   2339  AJM AJM X 460     -19.303  58.880 -44.128  1.00  0.00
ATOM   2340  AJN AJN X 461      36.202 -46.894   5.563  1.00  0.00
ATOM   2341  AJO AJO X 462      68.897  34.585   2.638  1.00  0.00
ATOM   2342  AJP AJP X 463     -43.265  -7.705   1.108  1.00  0.00
ATOM   2343  AJQ AJQ X 464     -76.575   1.472  65.125  1.00  0.00
ATOM   2344  AJR AJR X 465     -60.442  70.215  -5.759  1.00  0.00
ATOM   2345  AJS AJS X 466      45.850  59.171 -37.492  1.00  0.00
ATOM   2346  AJT AJT X 467     -19.719 -30.147  46.608  1.00  0.00
ATOM   2347  AJU AJU X 468     -48.209  -7.826 -85.783  1.00  0.00
ATOM   2348  AJV AJV X 469      50.973 -83.716 -36.701  1.00  0.00
ATOM   2349  AJW AJW X 470       8.502 -39.663  15.246  1.00  0.00
ATOM   2350  AJX AJX X 471       4.741 -14.652  24.494  1.00  0.00
ATOM   2351  AJY AJY X 472      39.929  65.213  33.845  1.00  0.00
ATOM   2352  AJZ AJZ X 473      42.731 -76.332  47.097  1.00  0.00
ATOM   2353  AKA AKA X 474     -50.007 -72.882  24.672  1.00  0.00
ATOM   2354  AKB AKB X 475     -22.640 -84.360  21.780  1.00  0.00
ATOM   2355  AKC AKC X 476     -60.728 -44.579 -44.062  1.00  0.00
ATOM   2356  AKD AKD X 477      87.053 -70.154  73.500  1.00  0.00
ATOM   2357  AKE AKE X 478      53.979 -42.064   9.502  1.00  0.00
ATOM   2358  AKF AKF X 479     -68.061 -22.060  76.871  1.00  0.00
ATOM   2359  AKG AKG X 480     -12.024 -77.034   1.752  1.00  0.00
ATOM   2360  AKH AKH X 481      52.450 -64.594 -63.927  1.00  0.00
ATOM   2361  AKI AKI X 482     -44.023 -38.228  29.068  1.00  0.00
ATOM   2362  AKJ AKJ X 483     -44.245 -22.609  80.542  1.00  0.00
ATOM   2363  AKK AKK X 484      44.076  54.167  -8.490  1.00  0.00
ATOM   2364  AKL AKL X 485      29.338 -40.525  87.154  1.00  0.00
ATOM   2365  AKM AKM X 486      54.431 -24.980  25.321  1.00  0.00
ATOM   2366  AKN AKN X 487      51.353  13.330  -7.093  1.00  0.00
ATOM   2367  AKO AKO X 488     -12.531  35.830  59.711  1.00  0.00
ATOM   2368  AKP AKP X 489     -75.202 -49.345 -74.158  1.00  0.00
ATOM   2369  AKQ AKQ X 490      27.357 -82.919  31.906  1.00  0.00
ATOM   2370  AKR AKR X 491      37.969 -28.267  46.542  1.00  0.00
ATOM   2371  AKS AKS X 492      -3.962  46.919 -86.504  1.00  0.00
ATOM   2372  AKT AKT X 493     -69.567  46.076  54.819  1.00  0.00
ATOM   2373  AKU AKU X 494     -60.291 -64.992 -79.410  1.00  0.00
ATOM   2374  AKV AKV X 495     -75.876 -49.467  51.091  1.00  0.00
ATOM   2375  AKW AKW X 496      -0.643 -18.696  70.985  1.00  0.00
ATOM   2376  AKX AKX X 497      84.835  36.713  81.005  1.00  0.00
ATOM   2377  AKY AKY X 498      -4.466 -82.698  12.827  1.00  0.00
ATOM   2378  AKZ AKZ X 499       6.686  11.275  77.309  1.00  0.00
ATOM   2379  ALA ALA X 500      54.357 -42.292 -83.730  1.00  0.00
ATOM   2380  ALB ALB X 501     -20.319 -57.124  76.071  1.00  0.00
ATOM   2381  ALC ALC X 502       7.977 -25.895 -34.453  1.00  0.00
ATOM   2382  ALD ALD X 503      62.726  -1.642 -12.164  1.00  0.00
ATOM   2383  ALE ALE X 504      85.876  48.537 -36.341  1.00  0.00
ATOM   2384  ALF ALF X 505     -50.084 -56.892   8.259  1.00  0.00
ATOM   2385  ALG ALG X 506      69.939 -40.352 -24.452  1.00  0.00
ATOM   2386  ALH ALH X 507     -66.549   3.049  11.304  1.00  0.00
ATOM   2387  ALI ALI X 508     -71.574 -16.029 -71.903  1.00  0.00
ATOM   2388  ALJ ALJ X 509     -52.575  -2.764  84.269  1.00  0.00
ATOM   2389  ALK ALK X 510      20.481 -52.459  45.227  1.00  0.00
ATOM   2390  ALL ALL X 511       7.078 -85.527 -76.001  1.00  0.00
ATOM   2391  ALM ALM X 512     -73.549  18.507  43.722  1.00  0.00
ATOM   2392  ALN ALN X 513      14.371  84.145 -16.329  1.00  0.00
ATOM   2393  ALO ALO X 514       2.731 -47.813 -79.630  1.00  0.00
ATOM   2394  ALP ALP X 515      24.811   5.241  80.724  1.00  0.00
ATOM   2395  ALQ ALQ X 516      18.787  17.823  39.972  1.00  0.00
ATOM   2396  ALR ALR X 517      64.533  25.762 -61.083  1.00  0.00
ATOM   2397  ALS ALS X 518      48.467  63.520  23.483  1.00  0.00
ATOM   2398  ALT ALT X 519     -63.385  58.783 -61.680  1.00  0.00
ATOM   2399  ALU ALU X 520      -3.523  -3.340  80.643  1.00  0.00
ATOM   2400  ALV ALV X 521       9.953  -3.077  54.322  1.00  0.00
ATOM   2401  ALW ALW X 522      14.269  -8.392 -30.845  1.00  0.00
ATOM   2402  ALX ALX X 523      -3.466 -88.080  82.514  1.00  0.00
ATOM   2403  ALY ALY X 524     -32.168 -65.081  -2.737  1.00  0.00
ATOM   2404  ALZ ALZ X 525      23.557 -27.022  34.531  1.00  0.00
ATOM   2405  AMA AMA X 526      44.533 -85.826  10.961  1.00  0.00
ATOM   2406  AMB AMB X 527     -57.764  11.399 -80.200  1.00  0.00
ATOM   2407  AMC AMC X 528     -24.444 -51.569 -76.948  1.00  0.00
ATOM   2408  AMD AMD X 529     -35.301 -37.781 -40.494  1.00  0.00
ATOM   2409  AME AME X 530      84.309 -36.880  29.192  1.00  0.00
ATOM   2410  AMF AMF X 531      81.095  41.929 -18.388  1.00  0.00
ATOM   2411  AMG AMG X 532      20.251 -68.396 -72.511  1.00  0.00
ATOM   2412  AMH AMH X 533      48.213 -83.518  39.434  1.00  0.00
ATOM   2413  AMI AMI X 534      -2.134 -62.309 -32.733  1.00  0.00
ATOM   2414  AMJ AMJ X 535     -31.085 -22.626   7.725  1.00  0.00
ATOM   2415  AMK AMK X 536       7.807 -61.600  36.289  1.00  0.00
ATOM   2416  AML AML X 537     -10.399 -84.939 -42.466  1.00  0.00
ATOM   2417  AMM AMM X 538     -60.699  20.450 -60.359  1.00  0.00
ATOM   2418  AMN AMN X 539     -67.914  68.539  61.484  1.00  0.00
ATOM   2419  AMO AMO X 540     -33.052  19.392 -20.875  1.00  0.00
ATOM   2420  AMP AMP X 541     -76.467  81.744  54.498  1.00  0.00
ATOM   2421  AMQ AMQ X 542     -15.012  -5.485  37.875  1.00  0.00
ATOM   2422  AMR AMR X 543      79.193  54.421  55.166  1.00  0.00
ATOM   2423  AMS AMS X 544       8.911  11.590  35.699  1.00  0.00
ATOM   2424  AMT AMT X 545     -69.122  -0.498 -68.579  1.00  0.00
ATOM   2425  AMU AMU X 546      43.262 -25.433  20.719  1.00  0.00
ATOM   2426  AMV AMV X 547      -0.928  10.323 -78.400  1.00  0.00
ATOM   2427  AMW AMW X 548      45.069  45.727 -37.210  1.00  0.00
ATOM   2428  AMX AMX X 549     -71.916  56.845 -20.982  1.00  0.00
ATOM   2429  AMY AMY X 550     -14.586 -21.305  25.522  1.00  0.00
ATOM   2430  AMZ AMZ X 551      28.480  63.211 -40.571  1.00  0.00
ATOM   2431  ANA ANA X 552     -27.411 -25.394 -13.348  1.00  0.00
ATOM   2432  ANB ANB X 553      60.086 -24.474  14.465  1.00  0.00
ATOM   2433  ANC ANC X 554      74.329  45.550  44.001  1.00  0.00
ATOM   2434  AND AND X 555      76.477  79.519 -42.467  1.00  0.00
ATOM   2435  ANE ANE X 556     -76.790  14.867   1.001  1.00  0.00
ATOM   2436  ANF ANF X 557     -41.574  21.938  85.271  1.00  0.00
ATOM   2437  ANG ANG X 558      42.380   9.750  77.328  1.00  0.00
ATOM   2438  ANH ANH X 559     -46.078  57.517   2.237  1.00  0.00
ATOM   2439  ANI ANI X 560      84.215  22.822  22.589  1.00  0.00
ATOM   2440  ANJ ANJ X 561     -84.258 -12.809  85.582  1.00  0.00
ATOM   2441  ANK ANK X 562      16.146  51.876 -63.649  1.00  0.00
ATOM   2442  ANL ANL X 563     -75.055 -21.991   9.654  1.00  0.00
ATOM   2443  ANM ANM X 564      89.071 -51.545 -63.284  1.00  0.00
ATOM   2444  ANN ANN X 565      26.852 -87.003 -82.111  1.00  0.00
ATOM   2445  ANO ANO X 566      75.204 -21.616  23.282  1.00  0.00
ATOM   2446  ANP ANP X 567     -75.770   2.933  81.252  1.00  0.00
ATOM   2447  ANQ ANQ X 568      64.674  52.155  78.158  1.00  0.00
ATOM   2448  ANR ANR X 569     -64.789 -14.357  16.989  1.00  0.00
ATOM   2449  ANS ANS X 570      77.545  75.952 -17.313  1.00  0.00
ATOM   2450  ANT ANT X 571      73.149 -85.528  63.876  1.00  0.00
ATOM   2451  ANU ANU X 572     -75.264  67.262 -42.557  1.00  0.00
ATOM   2452  ANV ANV X 573       8.505  49.189 -22.312  1.00  0.00
ATOM   2453  ANW ANW X 574      40.969  -1.778  33.038  1.00  0.00
ATOM   2454  ANX ANX X 575     -74.593  74.758  16.308  1.00  0.00
ATOM   2455  ANY ANY X 576     -19.859  76.306 -11.361  1.00  0.00
ATOM   2456  ANZ ANZ X 577     -61.778  40.089  49.373  1.00  0.00
ATOM   2457  AOA AOA X 578      85.483 -75.303 -21.421  1.00  0.00
ATOM   2458  AOB AOB X 579     -20.292 -87.534  37.051  1.00  0.00
ATOM   2459  AOC AOC X 580     -39.123  78.784  53.538  1.00  0.00
ATOM   2460  AOD AOD X 581      33.895 -34.041 -70.159  1.00  0.00
ATOM   2461  AOE AOE X 582     -38.900  44.605 -38.936  1.00  0.00
ATOM   2462  AOF AOF X 583      -7.621  74.224 -34.539  1.00  0.00
ATOM   2463  AOG AOG X 584      20.609 -59.166  80.943  1.00  0.00
ATOM   2464  AOH AOH X 585      88.677 -44.356 -45.419  1.00  0.00
ATOM   2465  AOI AOI X 586      -8.473 -52.943  55.971  1.00  0.00
ATOM   2466  AOJ AOJ X 587      13.492 -75.857  29.307  1.00  0.00
ATOM   2467  AOK AOK X 588      20.453 -58.015 -49.012  1.00  0.00
ATOM   2468  AOL AOL X 589      -6.577 -17.085  59.480  1.00  0.00
ATOM   2469  AOM AOM X 590     -83.004  -3.799 -77.364  1.00  0.00
ATOM   2470  AON AON X 591     -16.209  81.965  -0.264  1.00  0.00
ATOM   2471  AOO AOO X 592      48.414  56.277  87.932  1.00  0.00
ATOM   2472  AOP AOP X 593     -12.703  78.574  25.580  1.00  0.00
ATOM   2473  AOQ AOQ X 594     -48.910  44.362  52.969  1.00  0.00
ATOM   2474  AOR AOR X 595      30.871 -68.752 -82.561  1.00  0.00
ATOM   2475  AOS AOS X 596     -49.665  32.873 -57.835  1.00  0.00
ATOM   2476  AOT AOT X 597     -68.035  85.879  24.012  1.00  0.00
ATOM   2477  AOU AOU X 598      51.209  36.720  25.279  1.00  0.00
ATOM   2478  AOV AOV X 599      89.716  22.145 -73.605  1.00  0.00
ATOM   2479  AOW AOW X 600      62.953  67.648  33.980  1.00  0.00
ATOM   2480  AOX AOX X 601      40.068   6.640 -73.941  1.00  0.00
ATOM   2481  AOY AOY X 602      32.164 -61.485 -40.493  1.00  0.00
ATOM   2482  AOZ AOZ X 603       3.029  38.667  -9.063  1.00  0.00
ATOM   2483  APA APA X 604     -26.343  -0.191 -14.271  1.00  0.00
ATOM   2484  APB APB X 605      46.673  12.298 -23.717  1.00  0.00
ATOM   2485  APC APC X 606     -33.145 -87.479 -81.407  1.00  0.00
ATOM   2486  APD APD X 607      68.015  72.565  52.020  1.00  0.00
ATOM   2487  APE APE X 608      27.136 -74.061 -36.462  1.00  0.00
ATOM   2488  APF APF X 609      21.136 -78.495  84.058  1.00  0.00
ATOM   2489  APG APG X 610      32.072  55.080  83.076  1.00  0.00
ATOM   2490  APH APH X 611      57.758  67.845  86.508  1.00  0.00
ATOM   2491  API API X 612     -55.017   6.114 -34.662  1.00  0.00
ATOM   2492  APJ APJ X 613     -62.498 -24.572  46.254  1.00  0.00
ATOM   2493  APK APK X 614     -85.248 -27.279 -77.834  1.00  0.00
ATOM   2494  APL APL X 615      59.079  33.612 -10.476  1.00  0.00
ATOM   2495  APM APM X 616     -47.440  26.896  -4.419  1.00  0.00
ATOM   2496  APN APN X 617      71.172  73.073  83.283  1.00  0.00
ATOM   2497  APO APO X 618      83.648 -47.318  63.641  1.00  0.00
ATOM   2498  APP APP X 619     -62.045 -89.069 -29.689  1.00  0.00
ATOM   2499  APQ APQ X 620      29.126  83.049  44.872  1.00  0.00
ATOM   2500  APR APR X 621     -22.116 -54.539  14.573  1.00  0.00
ATOM   2501  APS APS X 622     -81.902  56.630  -5.749  1.00  0.00
ATOM   2502  APT APT X 623      88.799   4.503  25.434  1.00  0.00
ATOM   2503  APU APU X 624      80.047 -88.307  84.113  1.00  0.00
ATOM   2504  APV APV X 625       4.410 -23.003  59.264  1.00  0.00
ATOM   2505  APW APW X 626     -19.544  -2.707  58.937  1.00  0.00
ATOM   2506  APX APX X 627      49.249 -87.104 -80.544  1.00  0.00
ATOM   2507  APY APY X 628     -66.509 -76.060 -47.902  1.00  0.00
ATOM   2508  APZ APZ X 629     -63.823  75.838  85.322  1.00  0.00
ATOM   2509  AQA AQA X 630      16.623 -32.270  62.197  1.00  0.00
ATOM   2510  AQB AQB X 631     -78.411 -39.383  20.963  1.00  0.00
ATOM   2511  AQC AQC X 632     -62.578 -44.496 -82.359  1.00  0.00
ATOM   2512  AQD AQD X 633     -17.382 -28.810 -86.714  1.00  0.00
ATOM   2513  AQE AQE X 634     -47.623  84.031 -47.205  1.00  0.00
ATOM   2514  AQF AQF X 635     -17.315 -57.606  -7.618  1.00  0.00
ATOM   2515  AQG AQG X 636     -68.407  42.505  68.606  1.00  0.00
ATOM   2516  AQH AQH X 637      43.647 -83.169  -9.990  1.00  0.00
ATOM   2517  AQI AQI X 638       7.126  57.699 -50.623  1.00  0.00
ATOM   2518  AQJ AQJ X 639      64.743  82.697 -15.421  1.00  0.00
ATOM   2519  AQK AQK X 640      89.555 -77.265 -64.916  1.00  0.00
ATOM   2520  AQL AQL X 641      79.631  -7.614 -56.753  1.00  0.00
ATOM   2521  AQM AQM X 642      31.787 -54.758 -59.407  1.00  0.00
ATOM   2522  AQN AQN X 643     -34.229  57.380  48.842  1.00  0.00
ATOM   2523  AQO AQO X 644      68.752 -89.953  14.084  1.00  0.00
ATOM   2524  AQP AQP X 645      44.666  22.315 -81.525  1.00  0.00
ATOM   2525  AQQ AQQ X 646     -19.539  76.574  39.931  1.00  0.00
ATOM   2526  AQR AQR X 647     -39.839 -29.432  -5.977  1.00  0.00
ATOM   2527  AQS AQS X 648      75.141  70.380  26.998  1.00  0.00
ATOM   2528  AQT AQT X 649      83.310   9.490 -43.220  1.00  0.00
ATOM   2529  AQU AQU X 650     -61.657 -12.058 -82.491  1.00  0.00
ATOM   2530  AQV AQV X 651     -19.737  61.089 -25.861  1.00  0.00
ATOM   2531  AQW AQW X 652      67.770  15.676 -33.214  1.00  0.00
ATOM   2532  AQX AQX X 653      79.209 -25.002  88.696  1.00  0.00
ATOM   2533  AQY AQY X 654     -53.682  33.760  69.927  1.00  0.00
ATOM   2534  AQZ AQZ X 655     -23.598  34.137  70.387  1.00  0.00
ATOM   2535  ARA ARA X 656     -57.347  15.547  28.299  1.00  0.00
ATOM   2536  ARB ARB X 657      16.972 -34.208 -50.722  1.00  0.00
ATOM   2537  ARC ARC X 658      23.665  14.236  25.657  1.00  0.00
ATOM   2538  ARD ARD X 659     -16.185 -52.328 -42.016  1.00  0.00
ATOM   2539  ARE ARE X 660      11.175  10.114 -30.586  1.00  0.00
ATOM   2540  ARF ARF X 661      14.947  12.046 -14.138  1.00  0.00
ATOM   2541  ARG ARG X 662     -58.252  58.011  46.825  1.00  0.00
ATOM   2542  ARH ARH X 663      83.787 -79.436 -80.209  1.00  0.00
ATOM   2543  ARI ARI X 664      29.876  64.556 -19.791  1.00  0.00
ATOM   2544  ARJ ARJ X 665     -80.602 -61.444 -47.938  1.00  0.00
ATOM   2545  ARK ARK X 666       5.187 -88.924 -50.906  1.00  0.00
ATOM   2546  ARL ARL X 667      17.710  69.834 -19.672  1.00  0.00
ATOM   2547  ARM ARM X 668      47.363  -5.468 -14.753  1.00  0.00
ATOM   2548  ARN ARN X 669      34.637 -44.729 -37.049  1.00  0.00
ATOM   2549  ARO ARO X 670      62.491 -55.815 -72.390  1.00  0.00
ATOM   2550  ARP ARP X 671      51.863  39.422  64.230  1.00  0.00
ATOM   2551  ARQ ARQ X 672     -80.885 -24.843 -61.005  1.00  0.00
ATOM   2552  ARR ARR X 673      47.056 -58.093 -43.312  1.00  0.00
ATOM   2553  ARS ARS X 674      11.752  48.108  89.689  1.00  0.00
ATOM   2554  ART ART X 675     -35.663 -28.284 -58.862  1.00  0.00
ATOM   2555  ARU ARU X 676     -60.817 -36.581 -66.349  1.00  0.00
ATOM   2556  ARV ARV X 677       0.340 -23.426  86.535  1.00  0.00
ATOM   2557  ARW ARW X 678     -18.301 -89.437  68.218  1.00  0.00
ATOM   2558  ARX ARX X 679      13.539 -27.057   5.982  1.00  0.00
ATOM   2559  ARY ARY X 680      30.130  66.270  40.369  1.00  0.00
ATOM   2560  ARZ ARZ X 681     -66.027 -57.472  76.211  1.00  0.00
ATOM   2561  ASA ASA X 682     -57.105 -23.555  16.885  1.00  0.00
ATOM   2562  ASB ASB X 683      42.553  76.138  25.362  1.00  0.00
ATOM   2563  ASC ASC X 684      83.743 -45.491 -35.500  1.00  0.00
ATOM   2564  ASD ASD X 685     -68.357  31.621  59.429  1.00  0.00
ATOM   2565  ASE ASE X 686      22.614 -87.574 -70.688  1.00  0.00
ATOM   2566  ASF ASF X 687     -82.594 -83.744 -64.285  1.00  0.00
ATOM   2567  ASG ASG X 688      80.441 -89.230   6.550  1.00  0.00
ATOM   2568  ASH ASH X 689     -56.389  55.946 -22.766  1.00  0.00
ATOM   2569  ASI ASI X 690     -84.639 -79.324  -6.979  1.00  0.00
ATOM   2570  ASJ ASJ X 691     -32.535  61.581   8.350  1.00  0.00
ATOM   2571  ASK ASK X 692      57.491 -45.296  31.564  1.00  0.00
ATOM   2572  ASL ASL X 693      44.764 -76.974 -24.638  1.00  0.00
ATOM   2573  ASM ASM X 694      -8.986  67.128  82.252  1.00  0.00
ATOM   2574  ASN ASN X 695     -71.268  -6.038  35.077  1.00  0.00
ATOM   2575  ASO ASO X 696     -83.291  21.826 -65.754  1.00  0.00
ATOM   2576  ASP ASP X 697      55.703 -74.146  43.663  1.00  0.00
ATOM   2577  ASQ ASQ X 698     -24.844  24.131  27.801  1.00  0.00
ATOM   2578  ASR ASR X 699      60.865  81.704  86.811  1.00  0.00
ATOM   2579  ASS ASS X 700      23.060  53.209 -33.562  1.00  0.00
ATOM   2580  AST AST X 701      35.236 -84.032  20.481  1.00  0.00
ATOM   2581  ASU ASU X 702      69.702  15.385  -1.465  1.00  0.00
ATOM   2582  ASV ASV X 703     -60.398 -22.808 -54.463  1.00  0.00
ATOM   2583  ASW ASW X 704      12.118 -88.710  51.439  1.00  0.00
ATOM   2584  ASX ASX X 705     -81.908  19.590 -27.279  1.00  0.00
ATOM   2585  ASY ASY X 706     -50.859  77.168  87.620  1.00  0.00
ATOM   2586  ASZ ASZ X 707      65.357  55.246 -71.403  1.00  0.00
ATOM   2587  ATA ATA X 708     -44.214  -0.177  67.523  1.00  0.00
ATOM   2588  ATB ATB X 709     -80.677  80.065 -31.939  1.00  0.00
ATOM   2589  ATC ATC X 710      -8.534 -38.630  22.423  1.00  0.00
ATOM   2590  ATD ATD X 711      41.657  50.209  42.166  1.00  0.00
ATOM   2591  ATE ATE X 712      21.332 -22.247 -33.380  1.00  0.00
ATOM   2592  ATF ATF X 713      40.516  76.459 -39.151  1.00  0.00
ATOM   2593  ATG ATG X 714       3.960  28.847  17.657  1.00  0.00
ATOM   2594  ATH ATH X 715      77.039  18.695  71.366  1.00  0.00
ATOM   2595  ATI ATI X 716       0.564  77.036  39.011  1.00  0.00
ATOM   2596  ATJ ATJ X 717      44.621 -62.932  12.538  1.00  0.00
ATOM   2597  ATK ATK X 718      83.247  68.169 -83.918  1.00  0.00
ATOM   2598  ATL ATL X 719     -63.876 -22.908 -42.102  1.00  0.00
ATOM   2599  ATM ATM X 720     -68.462  -4.334 -23.713  1.00  0.00
ATOM   2600  ATN ATN X 721      10.189 -58.189   4.452  1.00  0.00
ATOM   2601  ATO ATO X 722      62.527  18.041  83.118  1.00  0.00
ATOM   2602  ATP ATP X 723     -17.442 -76.247 -69.739  1.00  0.00
ATOM   2603  ATQ ATQ X 724     -25.225  83.663 -34.827  1.00  0.00
ATOM   2604  ATR ATR X 725     -84.053  60.474  14.441  1.00  0.00
ATOM   2605  ATS ATS X 726      53.963   3.683  81.950  1.00  0.00
ATOM   2606  ATT ATT X 727      -4.996   9.679 -57.036  1.00  0.00
ATOM   2607  ATU ATU X 728     -20.250 -46.531  32.996  1.00  0.00
ATOM   2608  ATV ATV X 729     -59.700  78.133  18.959  1.00  0.00
ATOM   2609  ATW ATW X 730      -6.307 -88.169  37.160  1.00  0.00
ATOM   2610  ATX ATX X 731      80.933 -37.228  -1.742  1.00  0.00
ATOM   2611  ATY ATY X 732      74.560 -30.244  12.698  1.00  0.00
ATOM   2612  ATZ ATZ X 733     -74.440  53.191  79.468  1.00  0.00
ATOM   2613  AUA AUA X 734     -77.572  41.297  83.529  1.00  0.00
ATOM   2614  AUB AUB X 735      59.360 -29.462  82.055  1.00  0.00
ATOM   2615  AUC AUC X 736      50.182  -2.609 -27.231  1.00  0.00
ATOM   2616  AUD AUD X 737      22.616  -0.651 -25.658  1.00  0.00
ATOM   2617  AUE AUE X 738     -69.784  81.944  35.965  1.00  0.00
ATOM   2618  AUF AUF X 739      85.209 -18.154  16.395  1.00  0.00
ATOM   2619  AUG AUG X 740      -5.034 -67.005 -79.624  1.00  0.00
ATOM   2620  AUH AUH X 741      23.213 -41.219 -61.010  1.00  0.00
ATOM   2621  AUI AUI X 742      59.195  52.404 -31.882  1.00  0.00
ATOM   2622  AUJ AUJ X 743     -22.130 -73.639  73.611  1.00  0.00
ATOM   2623  AUK AUK X 744     -34.709  67.227  69.896  1.00  0.00
ATOM   2624  AUL AUL X 745     -69.004  -5.410 -46.444  1.00  0.00
ATOM   2625  AUM AUM X 746       7.984  80.154 -60.213  1.00  0.00
ATOM   2626  AUN AUN X 747      88.837  24.152  81.121  1.00  0.00
ATOM   2627  AUO AUO X 748      42.333  -9.070  82.808  1.00  0.00
ATOM   2628  AUP AUP X 749      75.250 -87.734  30.514  1.00  0.00
ATOM   2629  AUQ AUQ X 750     -40.558  63.248 -42.283  1.00  0.00
ATOM   2630  AUR AUR X 751     -82.350 -78.563 -47.423  1.00  0.00
ATOM   2631  AUS AUS X 752      84.265   9.951  81.245  1.00  0.00
ATOM   2632  AUT AUT X 753      69.902 -37.491  82.598  1.00  0.00
ATOM   2633  AUU AUU X 754      34.618 -76.208  85.308  1.00  0.00
ATOM   2634  AUV AUV X 755       0.713  -8.862 -36.503  1.00  0.00
ATOM   2635  AUW AUW X 756     -77.213 -25.204  58.637  1.00  0.00
ATOM   2636  AUX AUX X 757       0.150 -87.780 -35.004  1.00  0.00
ATOM   2637  AUY AUY X 758      54.992 -54.375  -6.463  1.00  0.00
ATOM   2638  AUZ AUZ X 759      21.805 -46.257  71.541  1.00  0.00
ATOM   2639  AVA AVA X 760      70.918  65.589   8.589  1.00  0.00
ATOM   2640  AVB AVB X 761      86.473  33.527  55.253  1.00  0.00
ATOM   2641  AVC AVC X 762      80.658  70.471  70.816  1.00  0.00
ATOM   2642  AVD AVD X 763     -71.360  31.842 -57.355  1.00  0.00
ATOM   2643  AVE AVE X 764      85.839 -70.264  -4.329  1.00  0.00
ATOM   2644  AVF AVF X 765      72.963  24.607 -48.073  1.00  0.00
ATOM   2645  AVG AVG X 766      55.627  84.429  30.680  1.00  0.00
ATOM   2646  AVH AVH X 767     -61.153 -74.045  71.006  1.00  0.00
ATOM   2647  AVI AVI X 768      86.683 -58.379  -9.518  1.00  0.00
ATOM   2648  AVJ AVJ X 769     -26.239  70.985 -50.759  1.00  0.00
ATOM   2649  AVK AVK X 770     -43.221   7.487 -20.748  1.00  0.00
ATOM   2650  AVL AVL X 771     -43.472  22.859 -46.728  1.00  0.00
ATOM   2651  AVM AVM X 772      43.578  75.185  59.053  1.00  0.00
ATOM   2652  AVN AVN X 773      12.587 -15.904 -87.448  1.00  0.00
ATOM   2653  AVO AVO X 774      32.222  -1.931   6.447  1.00  0.00
ATOM   2654  AVP AVP X 775     -27.572  51.150 -84.772  1.00  0.00
ATOM   2655  AVQ AVQ X 776     -81.662 -50.879  89.489  1.00  0.00
ATOM   2656  AVR AVR X 777     -47.414 -87.238  13.847  1.00  0.00
ATOM   2657  AVS AVS X 778     -83.417  -9.720  20.089  1.00  0.00
ATOM   2658  AVT AVT X 779      48.276  56.161 -50.903  1.00  0.00
ATOM   2659  AVU AVU X 780     -74.103 -55.860 -85.335  1.00  0.00
ATOM   2660  AVV AVV X 781      55.609  81.380  57.648  1.00  0.00
ATOM   2661  AVW AVW X 782      72.744 -60.126  79.986  1.00  0.00
ATOM   2662  AVX AVX X 783      65.785 -55.706 -86.033  1.00  0.00
ATOM   2663  AVY AVY X 784      34.885  31.899  72.995  1.00  0.00
ATOM   2664  AVZ AVZ X 785      -3.727  83.213  66.976  1.00  0.00
ATOM   2665  AWA AWA X 786     -44.858  65.366  48.712  1.00  0.00
ATOM   2666  AWB AWB X 787     -18.707 -25.706 -59.557  1.00  0.00
ATOM   2667  AWC AWC X 788      -8.882 -71.614  65.550  1.00  0.00
ATOM   2668  AWD AWD X 789      -1.652  59.478 -31.536  1.00  0.00
ATOM   2669  AWE AWE X 790     -35.766 -33.586 -25.268  1.00  0.00
ATOM   2670  AWF AWF X 791     -40.165  53.386 -56.235  1.00  0.00
ATOM   2671  AWG AWG X 792     -69.479 -79.343  19.057  1.00  0.00
ATOM   2672  AWH AWH X 793      67.993  35.873  86.691  1.00  0.00
ATOM   2673  AWI AWI X 794     -31.415  75.620 -60.764  1.00  0.00
ATOM   2674  AWJ AWJ X 795      28.420  61.821 -53.982  1.00  0.00
ATOM   2675  AWK AWK X 796     -33.652  35.057 -85.312  1.00  0.00
ATOM   2676  AWL AWL X 797      66.550  45.499 -24.044  1.00  0.00
ATOM   2677  AWM AWM X 798     -39.723 -84.859 -42.382  1.00  0.00
ATOM   2678  AWN AWN X 799      -7.057  -5.976  51.648  1.00  0.00
ATOM   2679  AWO AWO X 800     -37.970  23.512 -32.980  1.00  0.00
ATOM   2680  AWP AWP X 801     -55.916 -48.617 -60.165  1.00  0.00
ATOM   2681  AWQ AWQ X 802     -41.051  39.000  -7.665  1.00  0.00
ATOM   2682  AWR AWR X 803     -78.670 -83.963  64.599  1.00  0.00
ATOM   2683  AWS AWS X 804      71.212 -75.100 -72.253  1.00  0.00
ATOM   2684  AWT AWT X 805     -83.027 -35.015   4.639  1.00  0.00
ATOM   2685  AWU AWU X 806      87.967 -74.440  33.693  1.00  0.00
ATOM   2686  AWV AWV X 807       6.455  23.944  61.570  1.00  0.00
ATOM   2687  AWW AWW X 808      -4.505 -83.928 -71.046  1.00  0.00
ATOM   2688  AWX AWX X 809     -78.208   5.787  28.275  1.00  0.00
ATOM   2689  AWY AWY X 810      43.329 -71.504 -38.132  1.00  0.00
ATOM   2690  AWZ AWZ X 811      83.533  -3.047  -8.865  1.00  0.00
ATOM   2691  AXA AXA X 812     -85.004  59.858  59.270  1.00  0.00
ATOM   2692  AXB AXB X 813     -82.077 -84.768  23.262  1.00  0.00
ATOM   2693  AXC AXC X 814      24.462 -63.854  67.285  1.00  0.00
ATOM   2694  AXD AXD X 815       7.362  61.566 -62.332  1.00  0.00
ATOM   2695  AXE AXE X 816      71.874 -49.544  76.309  1.00  0.00
ATOM   2696  AXF AXF X 817      -3.658  16.513 -20.356  1.00  0.00
ATOM   2697  AXG AXG X 818     -11.346  76.677  13.485  1.00  0.00
ATOM   2698  AXH AXH X 819      87.782 -20.751 -74.060  1.00  0.00
ATOM   2699  AXI AXI X 820     -60.988 -41.184  57.512  1.00  0.00
ATOM   2700  AXJ AXJ X 821     -31.853 -39.168  13.843  1.00  0.00
ATOM   2701  AXK AXK X 822     -42.129 -54.120 -81.160  1.00  0.00
ATOM   2702  AXL AXL X 823      45.186  47.624  76.263  1.00  0.00
ATOM   2703  AXM AXM X 824      23.528  47.655 -13.446  1.00  0.00
ATOM   2704  AXN AXN X 825     -25.530  60.829 -60.298  1.00  0.00
ATOM   2705  AXO AXO X 826     -10.545 -21.004  82.571  1.00  0.00
ATOM   2706  AXP AXP X 827     -59.675  62.466 -47.276  1.00  0.00
ATOM   2707  AXQ AXQ X 828     -19.912  18.232 -86.095  1.00  0.00
ATOM   2708  AXR AXR X 829      78.833  63.052  84.874  1.00  0.00
ATOM   2709  AXS AXS X 830     -67.573  78.638 -74.543  1.00  0.00
ATOM   2710  AXT AXT X 831      85.208 -73.064  57.741  1.00  0.00
ATOM   2711  AXU AXU X 832      45.775 -60.902 -77.269  1.00  0.00
ATOM   2712  AXV AXV X 833      81.624  32.589 -83.719  1.00  0.00
ATOM   2713  AXW AXW X 834     -83.373 -81.291   5.889  1.00  0.00
ATOM   2714  AXX AXX X 835      17.494 -34.406 -79.769  1.00  0.00
ATOM   2715  AXY AXY X 836      85.771 -38.534  13.738  1.00  0.00
ATOM   2716  AXZ AXZ X 837     -84.838  76.524  25.329  1.00  0.00
ATOM   2717  AYA AYA X 838     -82.261 -41.336 -67.683  1.00  0.00
ATOM   2718  AYB AYB X 839      64.789  34.125 -44.269  1.00  0.00
ATOM   2719  AYC AYC X 840      12.646 -37.652  37.949  1.00  0.00
ATOM   2720  AYD AYD X 841      81.134  10.053  11.038  1.00  0.00
ATOM   2721  AYE AYE X 842      62.063 -11.999 -82.076  1.00  0.00
ATOM   2722  AYF AYF X 843     -11.017  63.839  35.171  1.00  0.00
ATOM   2723  AYG AYG X 844      54.624 -13.857  -6.229  1.00  0.00
ATOM   2724  AYH AYH X 845     -48.884  30.220 -82.740  1.00  0.00
ATOM   2725  AYI AYI X 846     -13.262 -17.669 -48.198  1.00  0.00
ATOM   2726  AYJ AYJ X 847     -18.063  33.029 -83.359  1.00  0.00
ATOM   2727  AYK AYK X 848      44.297 -46.127 -77.949  1.00  0.00
ATOM   2728  AYL AYL X 849     -36.991  23.626 -75.723  1.00  0.00
ATOM   2729  AYM AYM X 850      52.654  50.166 -73.822  1.00  0.00
ATOM   2730  AYN AYN X 851      23.373  37.788  57.002  1.00  0.00
ATOM   2731  AYO AYO X 852     -86.206  40.362  29.589  1.00  0.00
ATOM   2732  AYP AYP X 853      34.589 -90.089  84.512  1.00  0.00
ATOM   2733  AYQ AYQ X 854     -46.625 -51.436 -31.611  1.00  0.00
ATOM   2734  AYR AYR X 855     -17.726  83.305  88.569  1.00  0.00
ATOM   2735  AYS AYS X 856     -16.896 -45.556  86.123  1.00  0.00
ATOM   2736  AYT AYT X 857     -55.050 -17.189   0.357  1.00  0.00
ATOM   2737  AYU AYU X 858     -83.908  -5.053 -32.140  1.00  0.00
ATOM   2738  AYV AYV X 859      85.219 -40.140  80.600  1.00  0.00
ATOM   2739  AYW AYW X 860      76.337  -0.897  33.297  1.00  0.00
ATOM   2740  AYX AYX X 861     -10.952  50.381  -7.185  1.00  0.00
ATOM   2741  AYY AYY X 862     -43.159  46.049 -23.774  1.00  0.00
ATOM   2742  AYZ AYZ X 863     -74.176 -67.652  -3.283  1.00  0.00
ATOM   2743  AZA AZA X 864     -73.331 -71.927 -82.061  1.00  0.00
ATOM   2744  AZB AZB X 865      83.115  20.017   0.207  1.00  0.00
ATOM   2745  AZC AZC X 866     -44.832 -87.548  31.854  1.00  0.00
ATOM   2746  AZD AZD X 867      47.313  38.059 -19.838  1.00  0.00
ATOM   2747  AZE AZE X 868      64.975  62.994 -51.230  1.00  0.00
ATOM   2748  AZF AZF X 869      87.843  34.288  36.170  1.00  0.00
ATOM   2749  AZG AZG X 870      88.874  59.270   3.205  1.00  0.00
ATOM   2750  AZH AZH X 871     -41.850 -19.729 -81.289  1.00  0.00
ATOM   2751  AZI AZI X 872      26.787 -32.088  14.749  1.00  0.00
ATOM   2752  AZJ AZJ X 873     -57.005  25.993  42.604  1.00  0.00
ATOM   2753  AZK AZK X 874       2.673  50.115  36.664  1.00  0.00
ATOM   2754  AZL AZL X 875      24.756  42.035  69.210  1.00  0.00
ATOM   2755  AZM AZM X 876      24.751  79.696 -67.991  1.00  0.00
ATOM   2756  AZN AZN X 877     -43.415  14.695   1.849  1.00  0.00
ATOM   2757  AZO AZO X 878     -24.213  45.320 -14.290  1.00  0.00
ATOM   2758  AZP AZP X 879       6.810 -22.471  43.374  1.00  0.00
ATOM   2759  AZQ AZQ X 880      21.989  81.403 -46.027  1.00  0.00
ATOM   2760  AZR AZR X 881      65.983  33.526 -84.104  1.00  0.00
ATOM   2761  AZS AZS X 882      45.012  36.342  47.497  1.00  0.00
ATOM   2762  AZT AZT X 883      33.888 -60.608  53.653  1.00  0.00
ATOM   2763  AZU AZU X 884       0.032  42.305 -55.222  1.00  0.00
ATOM   2764  AZV AZV X 885      87.427 -53.928  87.201  1.00  0.00
ATOM   2765  AZW AZW X 886     -17.072 -89.103  87.692  1.00  0.00
ATOM   2766  AZX AZX X 887     -46.773  83.740   5.888  1.00  0.00
ATOM   2767  AZY AZY X 888      29.418 -15.625  88.654  1.00  0.00
ATOM   2768  AZZ AZZ X 889     -81.659 -89.625 -83.152  1.00  0.00
ATOM   2769  BAA BAA X 890     -37.814 -78.235  82.858  1.00  0.00
ATOM   2770  BAB BAB X 891     -46.631 -49.392 -72.616  1.00  0.00
ATOM   2771  BAC BAC X 892     -85.371  75.808  71.443  1.00  0.00
ATOM   2772  BAD BAD X 893       2.930  25.796  43.713  1.00  0.00
ATOM   2773  BAE BAE X 894      84.591  46.865   0.579  1.00  0.00
ATOM   2774  BAF BAF X 895      15.605 -53.842 -70.534  1.00  0.00
ATOM   2775  BAG BAG X 896      78.398 -46.219  39.918  1.00  0.00
ATOM   2776  BAH BAH X 897      79.239 -58.534  65.731  1.00  0.00
ATOM   2777  BAI BAI X 898       2.348  39.834 -69.269  1.00  0.00
ATOM   2778  BAJ BAJ X 899      -2.120 -41.837 -40.558  1.00  0.00
ATOM   2779  BAK BAK X 900      42.875 -14.421 -84.157  1.00  0.00
ATOM   2780  BAL BAL X 901     -55.408 -84.493  68.604  1.00  0.00
ATOM   2781  BAM BAM X 902     -24.344  11.500  26.650  1.00  0.00
ATOM   2782  BAN BAN X 903     -14.223  50.025  89.321  1.00  0.00
ATOM   2783  BAO BAO X 904     -81.114  81.439  42.136  1.00  0.00
ATOM   2784  BAP BAP X 905      62.226  68.354  68.468  1.00  0.00
ATOM   2785  BAQ BAQ X 906     -72.169 -90.796 -77.411  1.00  0.00
ATOM   2786  BAR BAR X 907     -48.222  38.015 -71.357  1.00  0.00
ATOM   2787  BAS BAS X 908     -41.041 -88.119 -25.931  1.00  0.00
ATOM   2788  BAT BAT X 909     -86.228  50.232 -78.884  1.00  0.00
ATOM   2789  BAU BAU X 910     -22.459 -85.250 -56.364  1.00  0.00
ATOM   2790  BAV BAV X 911     -53.396  -6.164  -0.808  1.00  0.00
ATOM   2791  BAW BAW X 912      76.031  59.103 -78.015  1.00  0.00
ATOM   2792  BAX BAX X 913      15.218  -2.464  23.700  1.00  0.00
ATOM   2793  BAY BAY X 914      46.310  10.535 -50.610  1.00  0.00
ATOM   2794  BAZ BAZ X 915     -83.430 -31.875  39.989  1.00  0.00
ATOM   2795  BBA BBA X 916     -46.943 -89.920  63.959  1.00  0.00
ATOM   2796  BBB BBB X 917     -34.996 -74.119  21.500  1.00  0.00
ATOM   2797  BBC BBC X 918      30.800  34.758  86.578  1.00  0.00
ATOM   2798  BBD BBD X 919      49.514  85.926   0.442  1.00  0.00
ATOM   2799  BBE BBE X 920      29.295 -22.141 -82.738  1.00  0.00
ATOM   2800  BBF BBF X 921      -6.976  20.605  28.134  1.00  0.00
ATOM   2801  BBG BBG X 922     -67.851  62.258  76.010  1.00  0.00
ATOM   2802  BBH BBH X 923      88.875 -82.091  12.948  1.00  0.00
ATOM   2803  BBI BBI X 924      89.521 -83.053  67.387  1.00  0.00
ATOM   2804  BBJ BBJ X 925      57.225 -42.484  51.891  1.00  0.00
ATOM   2805  BBK BBK X 926      58.170 -79.306 -65.655  1.00  0.00
ATOM   2806  BBL BBL X 927      -4.266 -33.219 -19.439  1.00  0.00
ATOM   2807  BBM BBM X 928     -85.014  10.439  81.490  1.00  0.00
ATOM   2808  BBN BBN X 929      77.711 -68.027 -81.610  1.00  0.00
ATOM   2809  BBO BBO X 930      80.622 -22.142 -39.889  1.00  0.00
ATOM   2810  BBP BBP X 931     -59.631 -25.909 -27.895  1.00  0.00
ATOM   2811  BBQ BBQ X 932      33.291 -12.112  30.667  1.00  0.00
ATOM   2812  BBR BBR X 933     -31.199  56.866 -29.148  1.00  0.00
ATOM   2813  BBS BBS X 934     -72.032  82.551 -22.767  1.00  0.00
ATOM   2814  BBT BBT X 935     -10.845 -22.354  12.497  1.00  0.00
ATOM   2815  BBU BBU X 936     -13.126 -65.933  26.509  1.00  0.00
ATOM   2816  BBV BBV X 937      21.239 -50.333 -26.041  1.00  0.00
ATOM   2817  BBW BBW X 938     -21.238  56.750  48.873  1.00  0.00
ATOM   2818  BBX BBX X 939      47.569  34.284 -40.539  1.00  0.00
ATOM   2819  BBY BBY X 940     -85.264  82.155 -87.083  1.00  0.00
ATOM   2820  BBZ BBZ X 941     -12.352  66.147  -1.737  1.00  0.00
ATOM   2821  BCA BCA X 942     -41.408  38.516  47.242  1.00  0.00
ATOM   2822  BCB BCB X 943      49.832  14.254  42.701  1.00  0.00
ATOM   2823  BCC BCC X 944      78.849 -24.561 -84.235  1.00  0.00
ATOM   2824  BCD BCD X 945     -16.346  38.665  85.186  1.00  0.00
ATOM   2825  BCE BCE X 946      36.404  51.635 -41.386  1.00  0.00
ATOM   2826  BCF BCF X 947       0.274  83.174  82.607  1.00  0.00
ATOM   2827  BCG BCG X 948      54.862  15.156 -59.228  1.00  0.00
ATOM   2828  BCH BCH X 949     -61.880  77.599 -47.361  1.00  0.00
ATOM   2829  BCI BCI X 950     -42.045 -79.320 -59.888  1.00  0.00
ATOM   2830  BCJ BCJ X 951      87.384 -59.443 -84.333  1.00  0.00
ATOM   2831  BCK BCK X 952     -41.900  12.684 -42.527  1.00  0.00
ATOM   2832  BCL BCL X 953      15.474 -87.261 -18.740  1.00  0.00
ATOM   2833  BCM BCM X 954     -23.294  -3.309  17.425  1.00  0.00
ATOM   2834  BCN BCN X 955     -19.852 -42.819 -15.599  1.00  0.00
ATOM   2835  BCO BCO X 956      88.445 -54.502  53.868  1.00  0.00
ATOM   2836  BCP BCP X 957     -26.104  34.278  15.620  1.00  0.00
ATOM   2837  BCQ BCQ X 958      50.592   4.708 -83.956  1.00  0.00
ATOM   2838  BCR BCR X 959     -74.251  43.591 -15.206  1.00  0.00
ATOM   2839  BCS BCS X 960     -84.068 -30.968  84.594  1.00  0.00
ATOM   2840  BCT BCT X 961     -36.417 -49.172  18.776  1.00  0.00
ATOM   2841  BCU BCU X 962      40.376  22.095  25.824  1.00  0.00
ATOM   2842  BCV BCV X 963      39.964 -41.848  54.283  1.00  0.00
ATOM   2843  BCW BCW X 964     -14.488  46.647   8.506  1.00  0.00
ATOM   2844  BCX BCX X 965      30.668 -69.068  13.433  1.00  0.00
ATOM   2845  BCY BCY X 966      89.691  47.743  80.164  1.00  0.00
ATOM   2846  BCZ BCZ X 967     -14.423 -65.985   2.023  1.00  0.00
ATOM   2847  BDA BDA X 968      15.907 -81.912 -62.709  1.00  0.00
ATOM   2848  BDB BDB X 969     -54.815  42.410 -10.965  1.00  0.00
ATOM   2849  BDC BDC X 970     -73.950  68.820 -85.945  1.00  0.00
ATOM   2850  BDD BDD X 971     -35.157  -5.814 -23.666  1.00  0.00
ATOM   2851  BDE BDE X 972      32.659 -10.933  61.755  1.00  0.00
ATOM   2852  BDF BDF X 973      72.979  60.300  69.136  1.00  0.00
ATOM   2853  BDG BDG X 974      85.468  81.878 -31.074  1.00  0.00
ATOM   2854  BDH BDH X 975      26.977  83.966  79.727  1.00  0.00
ATOM   2855  BDI BDI X 976      14.070 -36.416  81.774  1.00  0.00
ATOM   2856  BDJ BDJ X 977      85.536  66.823 -51.816  1.00  0.00
ATOM   2857  BDK BDK X 978     -62.226  46.732  87.194  1.00  0.00
ATOM   2858  BDL BDL X 979      -7.250  83.040  56.392  1.00  0.00
ATOM   2859  BDM BDM X 980      49.662 -38.133  -7.646  1.00  0.00
ATOM   2860  BDN BDN X 981      27.467  26.501  43.340  1.00  0.00
ATOM   2861  BDO BDO X 982     -80.031  10.842 -13.848  1.00  0.00
ATOM   2862  BDP BDP X 983     -26.547   9.029  84.730  1.00  0.00
ATOM   2863  BDQ BDQ X 984       6.913  86.057 -42.064  1.00  0.00
ATOM   2864  BDR BDR X 985      19.176  -5.007  38.876  1.00  0.00
ATOM   2865  BDS BDS X 986      41.677  83.662  -8.133  1.00  0.00
ATOM   2866  BDT BDT X 987     -83.058 -11.364  60.808  1.00  0.00
ATOM   2867  BDU BDU X 988      58.228 -88.847  22.476  1.00  0.00
ATOM   2868  BDV BDV X 989      -4.269  -2.699  64.542  1.00  0.00
ATOM   2869  BDW BDW X 990     -42.722  79.212  70.852  1.00  0.00
ATOM   2870  BDX BDX X 991       4.279 -88.003  -1.566  1.00  0.00
ATOM   2871  BDY BDY X 992      82.122  14.288 -65.446  1.00  0.00
ATOM   2872  BDZ BDZ X 993     -73.439  -6.973  54.806  1.00  0.00
ATOM   2873  BEA BEA X 994     -80.154   2.372  13.811  1.00  0.00
ATOM   2874  BEB BEB X 995       4.024  -4.571  35.818  1.00  0.00
ATOM   2875  BEC BEC X 996      81.139  84.725 -78.413  1.00  0.00
ATOM   2876  BED BED X 997     -83.322  43.393  65.106  1.00  0.00
ATOM   2877  BEE BEE X 998      84.469  -7.583  87.994  1.00  0.00
ATOM   2878  BEF BEF X 999      -0.418  42.418  16.076  1.00  0.00
ATOM   2879  BEG BEG X1000      84.580  -2.114  15.839  1.00  0.00
ATOM   2880  BEH BEH X1001      65.617 -33.397  36.684  1.00  0.00
ATOM   2881  BEI BEI X1002     -53.124 -83.014 -43.004  1.00  0.00
ATOM   2882  BEJ BEJ X1003      45.115  78.309 -52.637  1.00  0.00
ATOM   2883  BEK BEK X1004      70.266  53.472   3.414  1.00  0.00
ATOM   2884  BEL BEL X1005      21.208  45.685 -45.985  1.00  0.00
ATOM   2885  BEM BEM X1006     -12.294 -55.255 -22.159  1.00  0.00
ATOM   2886  BEN BEN X1007     -63.870  76.660 -15.827  1.00  0.00
ATOM   2887  BEO BEO X1008     -45.173 -19.884   9.385  1.00  0.00
ATOM   2888  BEP BEP X1009     -62.789  84.575 -61.134  1.00  0.00
ATOM   2889  BEQ BEQ X1010     -45.868 -71.427 -29.845  1.00  0.00
ATOM   2890  BER BER X1011     -55.318 -88.355  55.017  1.00  0.00
ATOM   2891  BES BES X1012     -63.022 -25.963  27.731  1.00  0.00
ATOM   2892  BET BET X1013      58.655  34.517 -31.617  1.00  0.00
ATOM   2893  BEU BEU X1014      26.819  71.704  81.592  1.00  0.00
ATOM   2894  BEV BEV X1015      83.748  82.038  18.952  1.00  0.00
ATOM   2895  BEW BEW X1016      -0.299  53.010  85.890  1.00  0.00
ATOM   2896  BEX BEX X1017      66.162  74.343  -4.651  1.00  0.00
ATOM   2897  BEY BEY X1018     -21.235 -20.755  61.418  1.00  0.00
ATOM   2898  BEZ BEZ X1019     -55.833  54.361 -82.903  1.00  0.00
ATOM   2899  BFA BFA X1020       4.885  34.218   5.844  1.00  0.00
ATOM   2900  BFB BFB X1021     -75.429 -31.427 -39.723  1.00  0.00
ATOM   2901  BFC BFC X1022     -36.691 -62.620 -18.679  1.00  0.00
ATOM   2902  BFD BFD X1023      48.405  43.706   6.799  1.00  0.00
ATOM   2903  BFE BFE X1024     -42.714  84.894  28.969  1.00  0.00
ATOM   2904  BFF BFF X1025     -70.778 -47.141  84.874  1.00  0.00
ATOM   2905  BFG BFG X1026      -6.499  76.818 -10.825  1.00  0.00
ATOM   2906  BFH BFH X1027      50.620 -35.107  23.663  1.00  0.00
ATOM   2907  BFI BFI X1028     -49.288  72.255  60.221  1.00  0.00
ATOM   2908  BFJ BFJ X1029     -73.974  15.120 -58.277  1.00  0.00
ATOM   2909  BFK BFK X1030      51.271 -89.532 -23.855  1.00  0.00
ATOM   2910  BFL BFL X1031      17.764 -47.820 -11.977  1.00  0.00
ATOM   2911  BFM BFM X1032     -63.928   6.043 -53.750  1.00  0.00
ATOM   2912  BFN BFN X1033       4.776 -49.452  40.559  1.00  0.00
ATOM   2913  BFO BFO X1034      89.148 -43.832 -12.954  1.00  0.00
ATOM   2914  BFP BFP X1035     -23.108 -38.401   6.115  1.00  0.00
ATOM   2915  BFQ BFQ X1036     -21.922 -36.559 -49.442  1.00  0.00
ATOM   2916  BFR BFR X1037     -60.602  75.651   5.809  1.00  0.00
ATOM   2917  BFS BFS X1038      79.414 -61.025  45.023  1.00  0.00
ATOM   2918  BFT BFT X1039      58.005 -82.005  61.696  1.00  0.00
ATOM   2919  BFU BFU X1040      -0.787  -3.272 -63.047  1.00  0.00
ATOM   2920  BFV BFV X1041      11.555 -87.953  37.010  1.00  0.00
ATOM   2921  BFW BFW X1042     -72.622 -25.783  36.627  1.00  0.00
ATOM   2922  BFX BFX X1043     -40.307  73.906 -53.356  1.00  0.00
ATOM   2923  BFY BFY X1044      83.064 -52.940  74.810  1.00  0.00
ATOM   2924  BFZ BFZ Y1045      76.851  26.021  13.470  1.00  0.00
ATOM   2925  BGA BGA Y1046     -57.122  61.207 -26.442  1.00  0.00
ATOM   2926  BGB BGB Y1047     -43.120 -23.514 -50.151  1.00  0.00
ATOM   2927  BGC BGC Y1048     -60.289  56.221   4.135  1.00  0.00
ATOM   2928  BGD BGD Y1049      33.676  38.141  28.872  1.00  0.00
ATOM   2929  BGE BGE Y1050      23.778 -47.580  -2.246  1.00  0.00
ATOM   2930  BGF BGF Y1051      24.576  11.480  17.092  1.00  0.00
ATOM   2931  BGG BGG Y1052     -73.383   4.964  17.509  1.00  0.00
ATOM   2932  BGH BGH Y1053     -29.985 -43.586 -77.295  1.00  0.00
ATOM   2933  BGI BGI Y1054      74.618  71.784 -15.416  1.00  0.00
ATOM   2934  BGJ BGJ Y1055     -41.736 -77.325  34.283  1.00  0.00
ATOM   2935  BGK BGK Y1056     -76.612  -5.157 -71.686  1.00  0.00
ATOM   2936  BGL BGL Y1057       2.467  37.018 -69.153  1.00  0.00
ATOM   2937  BGM BGM Y1058     -69.085  33.122 -23.543  1.00  0.00
ATOM   2938  BGN BGN Y1059      69.415 -42.678  15.358  1.00  0.00
ATOM   2939  BGO BGO Y1060     -58.697  12.024 -69.073  1.00  0.00
ATOM   2940  BGP BGP Y1061     -27.749  16.564 -66.944  1.00  0.00
ATOM   2941  BGQ BGQ Y1062      -7.759 -71.496  75.620  1.00  0.00
ATOM   2942  BGR BGR Y1063     -39.066  75.118  17.869  1.00  0.00
ATOM   2943  BGS BGS Y1064     -79.344  74.547 -19.510  1.00  0.00
ATOM   2944  BGT BGT Y1065      86.661  41.786 -34.344  1.00  0.00
ATOM   2945  BGU BGU Y1066     -15.597  -7.633  70.639  1.00  0.00
ATOM   2946  BGV BGV Y1067     -61.219  63.957  47.511  1.00  0.00
ATOM   2947  BGW BGW Y1068     -53.722 -65.918 -13.592  1.00  0.00
ATOM   2948  BGX BGX Y1069     -37.793  21.805  44.838  1.00  0.00
ATOM   2949  BGY BGY Y1070     -51.312 -49.958  43.775  1.00  0.00
ATOM   2950  BGZ BGZ Y1071      62.157  59.884 -72.314  1.00  0.00
ATOM   2951  BHA BHA Y1072      55.657  75.470 -78.998  1.00  0.00
ATOM   2952  BHB BHB Y1073     -79.232 -36.291  17.733  1.00  0.00
ATOM   2953  BHC BHC Y1074      34.319  25.701 -44.504  1.00  0.00
ATOM   2954  BHD BHD Y1075      56.157 -18.295 -61.139  1.00  0.00
ATOM   2955  BHE BHE Y1076      14.975 -19.839  26.912  1.00  0.00
ATOM   2956  BHF BHF Y1077      24.275 -67.936  30.500  1.00  0.00
ATOM   2957  BHG BHG Y1078       6.095 -81.756 -28.105  1.00  0.00
ATOM   2958  BHH BHH Y1079     -44.451  14.363 -39.184  1.00  0.00
ATOM   2959  BHI BHI Y1080     -11.301  64.526   1.677  1.00  0.00
ATOM   2960  BHJ BHJ Y1081      54.318   6.242  71.279  1.00  0.00
ATOM   2961  BHK BHK Y1082     -43.847 -15.749  63.958  1.00  0.00
ATOM   2962  BHL BHL Y1083      26.806  30.884  54.958  1.00  0.00
ATOM   2963  BHM BHM Y1084      39.808 -71.405  37.525  1.00  0.00
ATOM   2964  BHN BHN Y1085      50.121 -23.657 -14.186  1.00  0.00
ATOM   2965  BHO BHO Y1086       0.692  -1.839 -60.459  1.00  0.00
ATOM   2966  BHP BHP Y1087     -18.834  39.743  12.533  1.00  0.00
ATOM   2967  BHQ BHQ Y1088      15.179 -22.107 -26.098  1.00  0.00
ATOM   2968  BHR BHR Y1089     -22.115 -34.938  -8.769  1.00  0.00
ATOM   2969  BHS BHS Y1090      35.274 -82.859 -13.382  1.00  0.00
ATOM   2970  BHT BHT Y1091      63.397  58.388 -50.197  1.00  0.00
ATOM   2971  BHU BHU Y1092     -38.357  50.779  69.044  1.00  0.00
ATOM   2972  BHV BHV Y1093     -19.439  24.759 -37.924  1.00  0.00
ATOM   2973  BHW BHW Y1094     -23.814 -23.398  88.590  1.00  0.00
ATOM   2974  BHX BHX Y1095      77.636  62.419  49.208  1.00  0.00
ATOM   2975  BHY BHY Y1096      47.929 -66.942  75.187  1.00  0.00
ATOM   2976  BHZ BHZ Y1097     -33.548 -81.420 -77.064  1.00  0.00
ATOM   2977  BIA BIA Y1098      -8.675  50.576 -17.503  1.00  0.00
ATOM   2978  BIB BIB Y1099     -26.042 -19.385  15.032  1.00  0.00
ATOM   2979  BIC BIC Y1100     -49.079 -38.742   5.514  1.00  0.00
ATOM   2980  BID BID Y1101      40.849  66.196 -27.998  1.00  0.00
ATOM   2981  BIE BIE Y1102      36.551  46.369 -21.266  1.00  0.00
ATOM   2982  BIF BIF Y1103      -1.708 -47.994 -53.552  1.00  0.00
ATOM   2983  BIG BIG Y1104      30.491  53.317  -3.761  1.00  0.00
ATOM   2984  BIH BIH Y1105      17.974   9.354 -57.374  1.00  0.00
ATOM   2985  BII BII Y1106     -71.790 -17.647 -55.427  1.00  0.00
ATOM   2986  BIJ BIJ Y1107     -20.301 -54.886 -73.558  1.00  0.00
ATOM   2987  BIK BIK Y1108      16.897 -77.365  52.740  1.00  0.00
ATOM   2988  BIL BIL Y1109      -1.279 -53.369   9.700  1.00  0.00
ATOM   2989  BIM BIM Y1110     -78.559 -70.080 -75.200  1.00  0.00
ATOM   2990  BIN BIN Y1111     -10.633 -68.010  34.233  1.00  0.00
ATOM   2991  BIO BIO Y1112      63.374  40.423 -12.175  1.00  0.00
ATOM   2992  BIP BIP Y1113      40.688 -78.066  63.230  1.00  0.00
ATOM   2993  BIQ BIQ Y1114     -54.554  36.920 -60.173  1.00  0.00
ATOM   2994  BIR BIR Y1115     -64.447 -11.871 -31.790  1.00  0.00
ATOM   2995  BIS BIS Y1116     -58.186  25.091  25.225  1.00  0.00
ATOM   2996  BIT BIT Y1117      39.086 -62.597 -47.006  1.00  0.00
ATOM   2997  BIU BIU Y1118     -25.816 -62.123  61.511  1.00  0.00
ATOM   2998  BIV BIV Y1119     -48.095  65.349 -47.278  1.00  0.00
ATOM   2999  BIW BIW Y1120      60.613  20.471 -21.437  1.00  0.00
ATOM   3000  BIX BIX Y1121     -53.049  30.040  64.494  1.00  0.00
ATOM   3001  BIY BIY Y1122      80.431 -72.138 -19.890  1.00  0.00
ATOM   3002  BIZ BIZ Y1123      -6.499 -17.867 -60.844  1.00  0.00
ATOM   3003  BJA BJA Y1124      -6.575  12.971  74.144  1.00  0.00
ATOM   3004  BJB BJB Y1125      58.679  67.393  26.016  1.00  0.00
ATOM   3005  BJC BJC Y1126      43.546  44.807  60.375  1.00  0.00
ATOM   3006  BJD BJD Y1127     -73.073   8.197  68.003  1.00  0.00
ATOM   3007  BJE BJE Y1128      15.884  -8.746  72.469  1.00  0.00
ATOM   3008  BJF BJF Y1129     -79.334   9.215  37.539  1.00  0.00
ATOM   3009  BJG BJG Y1130     -74.476 -20.897 -13.150  1.00  0.00
ATOM   3010  BJH BJH Y1131     -50.717 -47.287 -79.087  1.00  0.00
ATOM   3011  BJI BJI Y1132      -5.769  75.701 -55.377  1.00  0.00
ATOM   3012  BJJ BJJ Y1133      20.818 -57.696  78.885  1.00  0.00
ATOM   3013  BJK BJK Y1134     -79.961 -32.896  57.621  1.00  0.00
ATOM   3014  BJL BJL Y1135      58.031 -68.494  88.616  1.00  0.00
ATOM   3015  BJM BJM Y1136      -7.614 -11.882 -35.570  1.00  0.00
ATOM   3016  BJN BJN Y1137     -13.624 -85.366  24.152  1.00  0.00
ATOM   3017  BJO BJO Y1138      61.056 -10.721  21.026  1.00  0.00
ATOM   3018  BJP BJP Y1139       8.062  52.066   7.244  1.00  0.00
ATOM   3019  BJQ BJQ Y1140      33.877  51.807 -81.034  1.00  0.00
ATOM   3020  BJR BJR Y1141      50.327   6.475 -32.347  1.00  0.00
ATOM   3021  BJS BJS Y1142     -49.976 -27.724  21.898  1.00  0.00
ATOM   3022  BJT BJT Y1143      77.679 -58.897 -57.547  1.00  0.00
ATOM   3023  BJU BJU Y1144      69.017  81.135 -50.220  1.00  0.00
ATOM   3024  BJV BJV Y1145      52.243 -53.453  34.183  1.00  0.00
ATOM   3025  BJW BJW Y1146       4.264  27.022 -20.952  1.00  0.00
ATOM   3026  BJX BJX Y1147     -81.439 -49.369   9.941  1.00  0.00
ATOM   3027  BJY BJY Y1148     -67.077 -77.599  79.086  1.00  0.00
ATOM   3028  BJZ BJZ Y1149      10.321 -47.164  78.629  1.00  0.00
ATOM   3029  BKA BKA Y1150     -28.037  45.009 -38.951  1.00  0.00
ATOM   3030  BKB BKB Y1151      87.547 -69.252   8.882  1.00  0.00
ATOM   3031  BKC BKC Y1152      70.609  70.078  78.279  1.00  0.00
ATOM   3032  BKD BKD Y1153     -25.303 -64.730 -32.699  1.00  0.00
ATOM   3033  BKE BKE Y1154     -57.023 -15.710  36.617  1.00  0.00
ATOM   3034  BKF BKF Y1155     -59.161 -24.147  46.989  1.00  0.00
ATOM   3035  BKG BKG Y1156     -38.114  27.668 -84.900  1.00  0.00
ATOM   3036  BKH BKH Y1157     -14.114 -36.764  72.068  1.00  0.00
ATOM   3037  BKI BKI Y1158      -5.562 -75.383 -51.545  1.00  0.00
ATOM   3038  BKJ BKJ Y1159      75.321 -35.272  48.993  1.00  0.00
ATOM   3039  BKK BKK Y1160      29.913  68.764  53.843  1.00  0.00
ATOM   3040  BKL BKL Y1161     -53.057 -68.218 -83.281  1.00  0.00
ATOM   3041  BKM BKM Y1162      12.840  19.045  78.153  1.00  0.00
ATOM   3042  BKN BKN Y1163     -24.475 -44.954   4.547  1.00  0.00
ATOM   3043  BKO BKO Y1164      -7.514  70.540  82.093  1.00  0.00
ATOM   3044  BKP BKP Y1165      31.795  -8.873 -29.545  1.00  0.00
ATOM   3045  BKQ BKQ Y1166     -77.627 -80.096  20.721  1.00  0.00
ATOM   3046  BKR BKR Y1167      73.872 -38.679 -76.328  1.00  0.00
ATOM   3047  BKS BKS Y1168       9.225 -54.439  38.778  1.00  0.00
ATOM   3048  BKT BKT Y1169      56.714   7.962  12.100  1.00  0.00
ATOM   3049  BKU BKU Y1170     -25.312 -42.595 -36.170  1.00  0.00
ATOM   3050  BKV BKV Y1171      10.041 -84.083   4.005  1.00  0.00
ATOM   3051  BKW BKW Y1172      18.351  31.810   1.571  1.00  0.00
ATOM   3052  BKX BKX Y1173     -34.339  14.675  73.086  1.00  0.00
ATOM   3053  BKY BKY Y1174     -57.665 -14.124  -8.427  1.00  0.00
ATOM   3054  BKZ BKZ Y1175      68.951  51.363  73.737  1.00  0.00
ATOM   3055  BLA BLA Y1176       5.587  -6.002 -76.206  1.00  0.00
ATOM   3056  BLB BLB Y1177      66.931  24.901 -54.691  1.00  0.00
ATOM   3057  BLC BLC Y1178     -41.895  21.453  14.164  1.00  0.00
ATOM   3058  BLD BLD Y1179     -32.143  51.826 -84.364  1.00  0.00
ATOM   3059  BLE BLE Y1180     -20.753   5.674 -12.894  1.00  0.00
ATOM   3060  BLF BLF Y1181      26.227  75.023 -79.205  1.00  0.00
ATOM   3061  BLG BLG Y1182      48.070 -78.274  14.879  1.00  0.00
ATOM   3062  BLH BLH Y1183     -58.830  77.656 -78.463  1.00  0.00
ATOM   3063  BLI BLI Y1184     -12.664  13.142 -45.212  1.00  0.00
ATOM   3064  BLJ BLJ Y1185      23.218  52.188 -27.904  1.00  0.00
ATOM   3065  BLK BLK Y1186      56.302 -76.053  -1.424  1.00  0.00
ATOM   3066  BLL BLL Y1187      -5.426  67.293  36.800  1.00  0.00
ATOM   3067  BLM BLM Y1188     -14.019 -71.812 -23.085  1.00  0.00
ATOM   3068  BLN BLN Y1189     -50.746 -57.928  16.723  1.00  0.00
ATOM   3069  BLO BLO Y1190      56.731 -35.998 -30.955  1.00  0.00
ATOM   3070  BLP BLP Y1191     -18.168 -22.558 -81.939  1.00  0.00
ATOM   3071  BLQ BLQ Y1192      10.977  82.173 -49.030  1.00  0.00
ATOM   3072  BLR BLR Y1193     -65.084 -30.582 -81.728  1.00  0.00
ATOM   3073  BLS BLS Y1194     -32.077  78.432  82.059  1.00  0.00
ATOM   3074  BLT BLT Y1195      40.784 -74.750 -75.772  1.00  0.00
ATOM   3075  BLU BLU Y1196      38.332 -35.111  49.459  1.00  0.00
ATOM   3076  BLV BLV Y1197     -29.159 -75.113 -59.586  1.00  0.00
ATOM   3077  BLW BLW Y1198      -9.439 -58.438 -83.226  1.00  0.00
ATOM   3078  BLX BLX Y1199      81.857   1.191 -45.242  1.00  0.00
ATOM   3079  BLY BLY Y1200       7.641 -42.118  58.291  1.00  0.00
ATOM   3080  BLZ BLZ Y1201     -29.403 -78.212 -15.035  1.00  0.00
ATOM   3081  BMA BMA Y1202      49.991  65.715  69.014  1.00  0.00
ATOM   3082  BMB BMB Y1203      15.757 -28.686  82.560  1.00  0.00
ATOM   3083  BMC BMC Y1204      81.379 -81.010 -62.359  1.00  0.00
ATOM   3084  BMD BMD Y1205     -18.228  38.386 -29.397  1.00  0.00
ATOM   3085  BME BME Y1206      84.202  71.819 -73.383  1.00  0.00
ATOM   3086  BMF BMF Y1207       5.089 -30.410 -77.319  1.00  0.00
ATOM   3087  BMG BMG Y1208     -27.915 -60.787  -1.697  1.00  0.00
ATOM   3088  BMH BMH Y1209     -74.598 -35.666  31.835  1.00  0.00
ATOM   3089  BMI BMI Y1210     -63.102 -65.337 -56.846  1.00  0.00
ATOM   3090  BMJ BMJ Y1211     -22.424  81.470  65.707  1.00  0.00
ATOM   3091  BMK BMK Y1212      55.267   7.399 -83.835  1.00  0.00
ATOM   3092  BML BML Y1213      37.661 -32.928 -76.442  1.00  0.00
ATOM   3093  BMM BMM Y1214     -21.722  80.393 -40.769  1.00  0.00
ATOM   3094  BMN BMN Y1215      28.402  -6.997 -45.770  1.00  0.00
ATOM   3095  BMO BMO Y1216     -25.995 -50.282 -18.522  1.00  0.00
ATOM   3096  BMP BMP Y1217      61.103 -85.467  67.228  1.00  0.00
ATOM   3097  BMQ BMQ Y1218      82.703 -14.500  67.016  1.00  0.00
ATOM   3098  BMR BMR Y1219     -38.822 -50.542 -44.200  1.00  0.00
ATOM   3099  BMS BMS Y1220     -31.361 -74.187  81.630  1.00  0.00
ATOM   3100  BMT BMT Y1221     -25.406 -49.799  29.902  1.00  0.00
ATOM   3101  BMU BMU Y1222      82.946 -63.635  62.218  1.00  0.00
ATOM   3102  BMV BMV Y1223     -19.172 -11.303 -10.521  1.00  0.00
ATOM   3103  BMW BMW Y1224      82.687  14.470  51.093  1.00  0.00
ATOM   3104  BMX BMX Y1225     -67.469 -33.853 -28.369  1.00  0.00
ATOM   3105  BMY BMY Y1226      73.991 -13.832 -38.347  1.00  0.00
ATOM   3106  BMZ BMZ Y1227      68.822 -56.923  58.604  1.00  0.00
ATOM   3107  BNA BNA Y1228      57.288 -15.536   2.711  1.00  0.00
ATOM   3108  BNB BNB Y1229      82.568  68.623  77.817  1.00  0.00
ATOM   3109  BNC BNC Y1230     -12.558  54.668 -42.882  1.00  0.00
ATOM   3110  BND BND Y1231      10.797 -83.953 -82.102  1.00  0.00
ATOM   3111  BNE BNE Y1232     -12.200 -85.274 -32.426  1.00  0.00
ATOM   3112  BNF BNF Y1233      77.297 -60.513   0.083  1.00  0.00
ATOM   3113  BNG BNG Y1234     -55.020   0.496 -83.594  1.00  0.00
ATOM   3114  BNH BNH Y1235      65.851  23.808  40.468  1.00  0.00
ATOM   3115  BNI BNI Y1236      25.661   2.912   0.142  1.00  0.00
ATOM   3116  BNJ BNJ Y1237     -17.971 -20.608  61.788  1.00  0.00
ATOM   3117  BNK BNK Y1238      10.168  58.971  79.689  1.00  0.00
ATOM   3118  BNL BNL Y1239     -47.157  28.471  -3.686  1.00  0.00
ATOM   3119  BNM BNM Y1240      65.020  83.924 -36.999  1.00  0.00
ATOM   3120  BNN BNN Y1241      -7.568  34.267  81.661  1.00  0.00
ATOM   3121  BNO BNO Y1242     -41.725  -2.503   4.151  1.00  0.00
ATOM   3122  BNP BNP Y1243     -67.653 -20.230  76.348  1.00  0.00
ATOM   3123  BNQ BNQ Y1244     -21.419  77.232 -18.096  1.00  0.00
ATOM   3124  BNR BNR Y1245     -71.515  31.199 -47.761  1.00  0.00
ATOM   3125  BNS BNS Y1246      -4.931  13.641  44.579  1.00  0.00
ATOM   3126  BNT BNT Y1247      86.788 -29.389  -0.363  1.00  0.00
ATOM   3127  BNU BNU Y1248      81.942  25.782  84.168  1.00  0.00
ATOM   3128  BNV BNV Y1249     -68.605  78.213  -6.086  1.00  0.00
ATOM   3129  BNW BNW Y1250      84.824 -17.142 -82.147  1.00  0.00
ATOM   3130  BNX BNX Y1251      13.581 -69.588  74.578  1.00  0.00
ATOM   3131  BNY BNY Y1252     -73.391 -31.819 -61.766  1.00  0.00
ATOM   3132  BNZ BNZ Y1253     -19.552  59.986 -72.008  1.00  0.00
ATOM   3133  BOA BOA Y1254      25.873  49.713  70.171  1.00  0.00
ATOM   3134  BOB BOB Y1255     -66.898 -15.743  64.915  1.00  0.00
ATOM   3135  BOC BOC Y1256     -77.436 -18.808  51.786  1.00  0.00
ATOM   3136  BOD BOD Y1257      17.628 -75.649  13.499  1.00  0.00
ATOM   3137  BOE BOE Y1258      88.499  39.610   1.817  1.00  0.00
ATOM   3138  BOF BOF Y1259     -18.380 -32.413 -45.224  1.00  0.00
ATOM   3139  BOG BOG Y1260      51.555 -89.573 -75.631  1.00  0.00
ATOM   3140  BOH BOH Y1261      -4.815 -15.036  41.399  1.00  0.00
ATOM   3141  BOI BOI Y1262     -57.801 -65.364  60.663  1.00  0.00
ATOM   3142  BOJ BOJ Y1263     -66.670  53.886 -40.250  1.00  0.00
ATOM   3143  BOK BOK Y1264      -9.295 -78.502  58.251  1.00  0.00
ATOM   3144  BOL BOL Y1265      20.402   8.426  52.891  1.00  0.00
ATOM   3145  BOM BOM Y1266      86.873   2.308 -60.577  1.00  0.00
ATOM   3146  BON BON Y1267     -76.321  79.862 -51.048  1.00  0.00
ATOM   3147  BOO BOO Y1268      37.524  24.520 -18.828  1.00  0.00
ATOM   3148  BOP BOP Y1269     -48.262  38.605  16.756  1.00  0.00
ATOM   3149  BOQ BOQ Y1270     -83.820 -63.232  38.088  1.00  0.00
ATOM   3150  BOR BOR Y1271     -51.890 -30.829  81.905  1.00  0.00
ATOM   3151  BOS BOS Y1272      24.090  22.967 -18.706  1.00  0.00
ATOM   3152  BOT BOT Y1273      51.704  54.752 -59.121  1.00  0.00
ATOM   3153  BOU BOU Y1274     -82.598  57.225 -39.353  1.00  0.00
ATOM   3154  BOV BOV Y1275     -79.129 -61.303  67.241  1.00  0.00
ATOM   3155  BOW BOW Y1276      54.649  25.818  14.025  1.00  0.00
ATOM   3156  BOX BOX Y1277     -61.372  13.515  -6.733  1.00  0.00
ATOM   3157  BOY BOY Y1278     -75.665  74.639  68.781  1.00  0.00
ATOM   3158  BOZ BOZ Y1279     -78.707 -47.363 -74.115  1.00  0.00
ATOM   3159  BPA BPA Y1280     -46.781  78.112 -28.749  1.00  0.00
ATOM   3160  BPB BPB Y1281      54.224  41.037 -79.784  1.00  0.00
ATOM   3161  BPC BPC Y1282     -11.911 -78.555 -76.693  1.00  0.00
ATOM   3162  BPD BPD Y1283      69.687 -45.322 -26.014  1.00  0.00
ATOM   3163  BPE BPE Y1284      89.003 -12.964   0.488  1.00  0.00
ATOM   3164  BPF BPF Y1285      83.460  83.309  51.547  1.00  0.00
ATOM   3165  BPG BPG Y1286      32.830  72.820   7.210  1.00  0.00
ATOM   3166  BPH BPH Y1287     -22.104   5.878  56.802  1.00  0.00
ATOM   3167  BPI BPI Y1288      34.870 -35.258 -25.582  1.00  0.00
ATOM   3168  BPJ BPJ Y1289      22.429 -18.317  85.756  1.00  0.00
ATOM   3169  BPK BPK Y1290      71.288 -59.022  40.849  1.00  0.00
ATOM   3170  BPL BPL Y1291      74.530   8.928   5.687  1.00  0.00
ATOM   3171  BPM BPM Y1292      47.261 -26.927  24.747  1.00  0.00
ATOM   3172  BPN BPN Y1293      44.269  15.280 -40.717  1.00  0.00
ATOM   3173  BPO BPO Y1294     -32.880 -74.788 -43.849  1.00  0.00
ATOM   3174  BPP BPP Y1295      27.922  65.144  23.241  1.00  0.00
ATOM   3175  BPQ BPQ Y1296      78.962  64.493 -55.894  1.00  0.00
ATOM   3176  BPR BPR Y1297     -81.429 -37.589 -85.831  1.00  0.00
ATOM   3177  BPS BPS Y1298     -70.594  49.725 -77.431  1.00  0.00
ATOM   3178  BPT BPT Y1299      84.350 -83.694  41.917  1.00  0.00
ATOM   3179  BPU BPU Y1300      10.396 -24.778 -49.628  1.00  0.00
ATOM   3180  BPV BPV Y1301      87.613  67.752  43.241  1.00  0.00
ATOM   3181  BPW BPW Y1302      37.086  26.616 -78.678  1.00  0.00
ATOM   3182  BPX BPX Y1303     -72.174 -61.837  13.443  1.00  0.00
ATOM   3183  BPY BPY Y1304     -50.694 -55.103  71.821  1.00  0.00
ATOM   3184  BPZ BPZ Y1305       4.513  38.197  50.905  1.00  0.00
ATOM   3185  BQA BQA Y1306      28.451  32.830  81.394  1.00  0.00
ATOM   3186  BQB BQB Y1307       9.843 -64.237  25.053  1.00  0.00
ATOM   3187  BQC BQC Y1308      82.213 -21.454 -45.488  1.00  0.00
ATOM   3188  BQD BQD Y1309     -63.480  34.542  46.862  1.00  0.00
ATOM   3189  BQE BQE Y1310      76.030  42.620  40.720  1.00  0.00
ATOM   3190  BQF BQF Y1311     -81.099  40.404  -7.521  1.00  0.00
ATOM   3191  BQG BQG Y1312      12.095   1.885 -34.415  1.00  0.00
ATOM   3192  BQH BQH Y1313     -74.772  51.477  86.681  1.00  0.00
ATOM   3193  BQI BQI Y1314     -34.980 -39.397  56.824  1.00  0.00
ATOM   3194  BQJ BQJ Y1315      62.993  82.054  71.002  1.00  0.00
ATOM   3195  BQK BQK Y1316     -19.296  28.973  69.363  1.00  0.00
ATOM   3196  BQL BQL Y1317      42.530 -44.894  79.421  1.00  0.00
ATOM   3197  BQM BQM Y1318      79.740  27.521 -84.068  1.00  0.00
ATOM   3198  BQN BQN Y1319     -55.616  -6.877  85.533  1.00  0.00
ATOM   3199  BQO BQO Y1320      61.175   2.043  36.778  1.00  0.00
ATOM   3200  BQP BQP Y1321      12.616  67.802  -8.349  1.00  0.00
ATOM   3201  BQQ BQQ Y1322      50.432  48.027 -43.280  1.00  0.00
ATOM   3202  BQR BQR Y1323     -23.446  -7.062 -48.279  1.00  0.00
ATOM   3203  BQS BQS Y1324     -33.431  72.318  60.093  1.00  0.00
ATOM   3204  BQT BQT Y1325       3.080  17.016 -44.669  1.00  0.00
ATOM   3205  BQU BQU Y1326     -41.109 -17.828  33.868  1.00  0.00
ATOM   3206  BQV BQV Y1327      50.190  21.840  38.543  1.00  0.00
ATOM   3207  BQW BQW Y1328      11.910  71.514 -65.822  1.00  0.00
ATOM   3208  BQX BQX Y1329      71.173 -76.874 -71.738  1.00  0.00
ATOM   3209  BQY BQY Y1330     -81.635  56.471  70.217  1.00  0.00
ATOM   3210  BQZ BQZ Y1331     -35.742   0.273  39.028  1.00  0.00
ATOM   3211  BRA BRA Y1332     -54.924  44.957  82.601  1.00  0.00
ATOM   3212  BRB BRB Y1333     -81.649  82.383 -79.123  1.00  0.00
ATOM   3213  BRC BRC Y1334      19.862  13.099 -80.739  1.00  0.00
ATOM   3214  BRD BRD Y1335     -50.596  65.042  82.012  1.00  0.00
ATOM   3215  BRE BRE Y1336      78.617   9.302 -14.356  1.00  0.00
ATOM   3216  BRF BRF Y1337      69.808 -63.195  73.407  1.00  0.00
ATOM   3217  BRG BRG Y1338      83.868 -44.391 -32.162  1.00  0.00
ATOM   3218  BRH BRH Y1339     -39.170  64.202 -76.094  1.00  0.00
ATOM   3219  BRI BRI Y1340     -45.595  18.165 -79.973  1.00  0.00
ATOM   3220  BRJ BRJ Y1341       2.895  36.069  76.129  1.00  0.00
ATOM   3221  BRK BRK Y1342      41.906   5.569 -75.839  1.00  0.00
ATOM   3222  BRL BRL Y1343      76.567  31.072  54.940  1.00  0.00
ATOM   3223  BRM BRM Y1344     -45.465  82.104  66.229  1.00  0.00
ATOM   3224  BRN BRN Y1345     -39.456 -42.135  81.114  1.00  0.00
ATOM   3225  BRO BRO Y1346     -31.413  68.779 -35.753  1.00  0.00
ATOM   3226  BRP BRP Y1347      47.475 -87.309  81.080  1.00  0.00
ATOM   3227  BRQ BRQ Y1348     -47.708  -0.170 -66.545  1.00  0.00
ATOM   3228  BRR BRR Y1349     -40.290   7.481 -78.381  1.00  0.00
ATOM   3229  BRS BRS Y1350     -75.024 -44.530  74.123  1.00  0.00
ATOM   3230  BRT BRT Y1351      37.345 -14.710   2.758  1.00  0.00
ATOM   3231  BRU BRU Y1352     -60.131 -55.343 -81.996  1.00  0.00
ATOM   3232  BRV BRV Y1353      22.574   8.227 -37.497  1.00  0.00
ATOM   3233  BRW BRW Y1354     -82.837  81.062  51.833  1.00  0.00
ATOM   3234  BRX BRX Y1355     -40.149 -84.014 -58.582  1.00  0.00
ATOM   3235  BRY BRY Y1356      57.483  64.836  52.145  1.00  0.00
ATOM   3236  BRZ BRZ Y1357      28.618  81.817  34.799  1.00  0.00
ATOM   3237  BSA BSA Y1358      -6.827 -83.610  -6.146  1.00  0.00
ATOM   3238  BSB BSB Y1359     -74.043  57.542 -16.621  1.00  0.00
ATOM   3239  BSC BSC Y1360      79.727  69.410 -40.774  1.00  0.00
ATOM   3240  BSD BSD Y1361     -75.007  44.610  16.349  1.00  0.00
ATOM   3241  BSE BSE Y1362     -81.293 -56.647 -54.155  1.00  0.00
ATOM   3242  BSF BSF Y1363      85.885  48.445 -60.214  1.00  0.00
ATOM   3243  BSG BSG Y1364      18.625 -45.280 -78.187  1.00  0.00
ATOM   3244  BSH BSH Y1365     -46.637   7.730  43.811  1.00  0.00
ATOM   3245  BSI BSI Y1366       5.937 -11.229  -3.038  1.00  0.00
ATOM   3246  BSJ BSJ Y1367      88.117  70.737  28.928  1.00  0.00
ATOM   3247  BSK BSK Y1368       8.312 -64.501  87.690  1.00  0.00
ATOM   3248  BSL BSL Y1369     -84.031 -75.406  33.259  1.00  0.00
ATOM   3249  BSM BSM Y1370      86.582  70.269  59.479  1.00  0.00
ATOM   3250  BSN BSN Y1371      25.232 -47.859 -65.931  1.00  0.00
ATOM   3251  BSO BSO Y1372      43.554   3.542  -1.384  1.00  0.00
ATOM   3252  BSP BSP Y1373       2.059 -46.467 -22.527  1.00  0.00
ATOM   3253  BSQ BSQ Y1374     -84.171 -16.477  32.174  1.00  0.00
ATOM   3254  BSR BSR Y1375      23.319 -80.592 -30.835  1.00  0.00
ATOM   3255  BSS BSS Y1376      -8.586  52.524  88.879  1.00  0.00
ATOM   3256  BST BST Y1377     -17.214  27.040  88.132  1.00  0.00
ATOM   3257  BSU BSU Y1378      35.994  67.155  75.514  1.00  0.00
ATOM   3258  BSV BSV Y1379     -25.695  82.844 -63.642  1.00  0.00
ATOM   3259  BSW BSW Y1380     -54.038 -27.535 -83.210  1.00  0.00
ATOM   3260  BSX BSX Y1381      19.886 -84.250  81.623  1.00  0.00
ATOM   3261  BSY BSY Y1382     -29.573 -24.346  -5.027  1.00  0.00
ATOM   3262  BSZ BSZ Y1383      40.428  34.666   1.995  1.00  0.00
ATOM   3263  BTA BTA Y1384      66.974 -79.057 -51.007  1.00  0.00
ATOM   3264  BTB BTB Y1385     -58.984 -84.593  59.371  1.00  0.00
ATOM   3265  BTC BTC Y1386      29.402 -27.873 -63.835  1.00  0.00
ATOM   3266  BTD BTD Y1387     -73.325   4.712 -85.216  1.00  0.00
ATOM   3267  BTE BTE Y1388       2.912 -36.012  18.513  1.00  0.00
ATOM   3268  BTF BTF Y1389      14.264  31.865  18.900  1.00  0.00
ATOM   3269  BTG BTG Y1390     -83.006  60.094 -52.786  1.00  0.00
ATOM   3270  BTH BTH Y1391      84.056  -1.499  21.642  1.00  0.00
ATOM   3271  BTI BTI Y1392      84.434 -25.383 -29.960  1.00  0.00
ATOM   3272  BTJ BTJ Y1393      49.630  57.817  -8.863  1.00  0.00
ATOM   3273  BTK BTK Y1394       3.592 -66.142 -68.172  1.00  0.00
ATOM   3274  BTL BTL Y1395     -69.321  45.299  74.789  1.00  0.00
ATOM   3275  BTM BTM Y1396     -21.393 -30.649  44.122  1.00  0.00
ATOM   3276  BTN BTN Y1397      77.512 -49.011  83.526  1.00  0.00
ATOM   3277  BTO BTO Y1398      56.407 -25.686  65.544  1.00  0.00
ATOM   3278  BTP BTP Y1399      26.668  69.135 -15.584  1.00  0.00
ATOM   3279  BTQ BTQ Y1400     -59.119 -85.017 -59.908  1.00  0.00
ATOM   3280  BTR BTR Y1401      14.182  11.350 -13.903  1.00  0.00
ATOM   3281  BTS BTS Y1402     -44.391 -16.069   7.448  1.00  0.00
ATOM   3282  BTT BTT Y1403      45.394  79.460  -2.516  1.00  0.00
ATOM   3283  BTU BTU Y1404     -18.304 -58.787 -55.875  1.00  0.00
ATOM   3284  BTV BTV Y1405     -62.368  34.522  -0.141  1.00  0.00
ATOM   3285  BTW BTW Y1406      55.193 -68.093  56.732  1.00  0.00
ATOM   3286  BTX BTX Y1407      60.480 -50.881  84.548  1.00  0.00
ATOM   3287  BTY BTY Y1408      44.488  81.678 -71.275  1.00  0.00
ATOM   3288  BTZ BTZ Y1409      88.562  34.604 -12.818  1.00  0.00
ATOM   3289  BUA BUA Y1410     -19.087 -38.050 -86.252  1.00  0.00
ATOM   3290  BUB BUB Y1411     -83.236  82.635  22.407  1.00  0.00
ATOM   3291  BUC BUC Y1412      63.852  84.773 -86.338  1.00  0.00
ATOM   3292  BUD BUD Y1413     -33.821  51.660 -67.720  1.00  0.00
ATOM   3293  BUE BUE Y1414      81.768 -80.724 -40.960  1.00  0.00
ATOM   3294  BUF BUF Y1415     -23.343  29.265  37.936  1.00  0.00
ATOM   3295  BUG BUG Y1416     -81.156 -65.158 -24.058  1.00  0.00
ATOM   3296  BUH BUH Y1417     -76.973 -16.279  70.194  1.00  0.00
ATOM   3297  BUI BUI Y1418     -19.315  48.255  77.177  1.00  0.00
ATOM   3298  BUJ BUJ Y1419     -41.889 -40.739 -86.212  1.00  0.00
ATOM   3299  BUK BUK Y1420      22.848   0.400  36.954  1.00  0.00
ATOM   3300  BUL BUL Y1421     -40.988  30.112  85.509  1.00  0.00
ATOM   3301  BUM BUM Y1422      57.659  45.887  46.530  1.00  0.00
ATOM   3302  BUN BUN Y1423      74.653 -19.526  -8.048  1.00  0.00
ATOM   3303  BUO BUO Y1424      -5.775 -52.809  34.980  1.00  0.00
ATOM   3304  BUP BUP Y1425      17.605  68.176  73.935  1.00  0.00
ATOM   3305  BUQ BUQ Y1426     -78.316 -69.969  -5.988  1.00  0.00
ATOM   3306  BUR BUR Y1427       3.964 -50.010 -77.512  1.00  0.00
ATOM   3307  BUS BUS Y1428     -36.938  50.356 -14.517  1.00  0.00
ATOM   3308  BUT BUT Y1429     -84.310  24.636 -72.863  1.00  0.00
ATOM   3309  BUU BUU Y1430      85.761 -50.997  59.140  1.00  0.00
ATOM   3310  BUV BUV Y1431      38.077   4.115 -14.823  1.00  0.00
ATOM   3311  BUW BUW Y1432      31.012  84.073 -44.556  1.00  0.00
ATOM   3312  BUX BUX Y1433      -4.099  76.566 -77.852  1.00  0.00
ATOM   3313  BUY BUY Y1434     -82.601  18.527 -17.207  1.00  0.00
ATOM   3314  BUZ BUZ Y1435      27.193 -21.212 -40.384  1.00  0.00
ATOM   3315  BVA BVA Y1436      50.380 -29.080   9.239  1.00  0.00
ATOM   3316  BVB BVB Y1437     -24.618  69.176 -80.358  1.00  0.00
ATOM   3317  BVC BVC Y1438      88.933  45.706  19.915  1.00  0.00
ATOM   3318  BVD BVD Y1439      -8.985 -34.207 -19.456  1.00  0.00
ATOM   3319  BVE BVE Y1440      37.389  19.440  42.450  1.00  0.00
ATOM   3320  BVF BVF Y1441      59.082  38.495  15.655  1.00  0.00
ATOM   3321  BVG BVG Y1442      27.655 -16.020 -79.642  1.00  0.00
ATOM   3322  BVH BVH Y1443     -81.630 -55.043  86.554  1.00  0.00
ATOM   3323  BVI BVI Y1444     -75.082 -76.749 -26.182  1.00  0.00
ATOM   3324  BVJ BVJ Y1445     -78.636 -31.918   0.654  1.00  0.00
ATOM   3325  BVK BVK Y1446     -46.930 -75.751 -44.957  1.00  0.00
ATOM   3326  BVL BVL Y1447     -38.074 -20.778 -80.086  1.00  0.00
ATOM   3327  BVM BVM Y1448      88.756   4.106  85.240  1.00  0.00
ATOM   3328  BVN BVN Y1449     -13.091 -66.914 -38.060  1.00  0.00
ATOM   3329  BVO BVO Y1450      89.492  60.427 -38.905  1.00  0.00
ATOM   3330  BVP BVP Y1451     -41.497 -63.521 -45.091  1.00  0.00
ATOM   3331  BVQ BVQ Y1452      53.542 -65.039 -17.711  1.00  0.00
ATOM   3332  BVR BVR Y1453      89.404  55.941  28.038  1.00  0.00
ATOM   3333  BVS BVS Y1454     -47.866 -37.190  61.241  1.00  0.00
ATOM   3334  BVT BVT Y1455      73.569 -60.881  89.260  1.00  0.00
ATOM   3335  BVU BVU Y1456      -1.230  78.651 -27.205  1.00  0.00
ATOM   3336  BVV BVV Y1457     -72.502 -76.669  42.192  1.00  0.00
ATOM   3337  BVW BVW Y1458      63.402  50.915 -27.836  1.00  0.00
ATOM   3338  BVX BVX Y1459      32.714 -15.365  68.660  1.00  0.00
ATOM   3339  BVY BVY Y1460     -19.676  27.656 -10.325  1.00  0.00
ATOM   3340  BVZ BVZ Y1461      18.611 -11.707 -65.439  1.00  0.00
ATOM   3341  BWA BWA Y1462      53.675  49.837   6.888  1.00  0.00
ATOM   3342  BWB BWB Y1463      62.008 -51.096 -69.403  1.00  0.00
ATOM   3343  BWC BWC Y1464      61.730 -35.894  87.621  1.00  0.00
ATOM   3344  BWD BWD Y1465     -15.835 -85.242 -51.026  1.00  0.00
ATOM   3345  BWE BWE Y1466     -84.309  66.286 -80.843  1.00  0.00
ATOM   3346  BWF BWF Y1467      38.135  81.872  74.790  1.00  0.00
ATOM   3347  BWG BWG Y1468      81.801 -83.619 -78.944  1.00  0.00
ATOM   3348  BWH BWH Y1469       8.907 -17.680  55.256  1.00  0.00
ATOM   3349  BWI BWI Y1470      -7.752  46.037  70.118  1.00  0.00
ATOM   3350  BWJ BWJ Y1471     -22.091 -45.770 -59.575  1.00  0.00
ATOM   3351  BWK BWK Y1472     -25.789   6.025 -77.595  1.00  0.00
ATOM   3352  BWL BWL Y1473     -52.091  -0.997  28.129  1.00  0.00
ATOM   3353  BWM BWM Y1474      35.088 -13.238  17.232  1.00  0.00
ATOM   3354  BWN BWN Y1475      69.037 -86.355  10.096  1.00  0.00
ATOM   3355  BWO BWO Y1476       1.405 -25.843   6.348  1.00  0.00
ATOM   3356  BWP BWP Y1477     -76.481  31.911  57.711  1.00  0.00
ATOM   3357  BWQ BWQ Y1478     -49.246 -67.904  77.891  1.00  0.00
ATOM   3358  BWR BWR Y1479      10.696 -78.254 -54.984  1.00  0.00
ATOM   3359  BWS BWS Y1480     -65.333 -60.891 -37.237  1.00  0.00
ATOM   3360  BWT BWT Y1481      89.295 -71.652 -75.489  1.00  0.00
ATOM   3361  BWU BWU Y1482     -62.420  73.543 -23.074  1.00  0.00
ATOM   3362  BWV BWV Y1483     -62.290  14.466  88.276  1.00  0.00
ATOM   3363  BWW BWW Y1484      68.180 -16.143 -85.245  1.00  0.00
ATOM   3364  BWX BWX Y1485      36.672  -2.993 -85.392  1.00  0.00
ATOM   3365  BWY BWY Y1486     -40.448  75.658  -6.517  1.00  0.00
ATOM   3366  BWZ BWZ Y1487      -0.828  80.501  -9.060  1.00  0.00
ATOM   3367  BXA BXA Y1488      85.937  36.482 -72.002  1.00  0.00
ATOM   3368  BXB BXB Y1489     -23.525  -9.470 -68.065  1.00  0.00
ATOM   3369  BXC BXC Y1490     -21.392  16.675 -54.385  1.00  0.00
ATOM   3370  BXD BXD Y1491     -67.781 -60.716  49.389  1.00  0.00
ATOM   3371  BXE BXE Y1492      73.061  46.980   1.796  1.00  0.00
ATOM   3372  BXF BXF Y1493     -22.608 -10.341  45.595  1.00  0.00
ATOM   3373  BXG BXG Y1494     -59.349 -38.553  19.351  1.00  0.00
ATOM   3374  BXH BXH Y1495     -81.997  81.091  80.327  1.00  0.00
ATOM   3375  BXI BXI Y1496     -77.641 -11.242  87.474  1.00  0.00
ATOM   3376  BXJ BXJ Y1497      -5.846 -80.860 -63.643  1.00  0.00
ATOM   3377  BXK BXK Y1498     -43.596  47.902  28.681  1.00  0.00
ATOM   3378  BXL BXL Y1499      47.438  19.819   0.870  1.00  0.00
ATOM   3379  BXM BXM Y1500     -41.203  50.274 -54.446  1.00  0.00
ATOM   3380  BXN BXN Y1501      78.648   0.193  46.098  1.00  0.00
ATOM   3381  BXO BXO Y1502     -34.516 -88.893  74.850  1.00  0.00
ATOM   3382  BXP BXP Y1503     -65.205 -42.575 -46.687  1.00  0.00
ATOM   3383  BXQ BXQ Y1504      -1.451   0.985 -16.267  1.00  0.00
ATOM   3384  BXR BXR Y1505     -63.406 -88.663  42.099  1.00  0.00
ATOM   3385  BXS BXS Y1506     -19.044  -9.489 -84.824  1.00  0.00
ATOM   3386  BXT BXT Y1507       6.559 -88.434  16.717  1.00  0.00
ATOM   3387  BXU BXU Y1508      24.465  60.193 -47.541  1.00  0.00
ATOM   3388  BXV BXV Y1509     -12.046 -28.611  53.214  1.00  0.00
ATOM   3389  BXW BXW Y1510      58.109 -69.633 -74.262  1.00  0.00
ATOM   3390  BXX BXX Y1511      81.874  83.869 -37.891  1.00  0.00
ATOM   3391  BXY BXY Y1512      89.322  49.185 -19.105  1.00  0.00
ATOM   3392  BXZ BXZ Y1513     -28.436 -38.433  70.153  1.00  0.00
ATOM   3393  BYA BYA Y1514      19.320 -80.289 -43.771  1.00  0.00
ATOM   3394  BYB BYB Y1515     -17.801  -3.269  87.170  1.00  0.00
ATOM   3395  BYC BYC Y1516     -28.439  31.006 -22.161  1.00  0.00
ATOM   3396  BYD BYD Y1517      42.416  38.244 -54.626  1.00  0.00
ATOM   3397  BYE BYE Y1518      86.505  74.483   4.718  1.00  0.00
ATOM   3398  BYF BYF Y1519       9.184  74.880   6.397  1.00  0.00
ATOM   3399  BYG BYG Y1520      42.838 -26.642  78.759  1.00  0.00
ATOM   3400  BYH BYH Y1521     -37.602 -54.037 -31.004  1.00  0.00
ATOM   3401  BYI BYI Y1522      78.617 -75.415  21.308  1.00  0.00
ATOM   3402  BYJ BYJ Y1523      88.340  72.771 -46.383  1.00  0.00
ATOM   3403  BYK BYK Y1524     -40.637 -80.533  62.308  1.00  0.00
ATOM   3404  BYL BYL Y1525     -71.864 -47.719  56.654  1.00  0.00
ATOM   3405  BYM BYM Y1526     -61.044 -35.660  67.069  1.00  0.00
ATOM   3406  BYN BYN Y1527     -63.988 -84.496 -33.282  1.00  0.00
ATOM   3407  BYO BYO Y1528     -64.714 -36.738  51.294  1.00  0.00
ATOM   3408  BYP BYP Y1529      10.887  -4.749 -14.231  1.00  0.00
ATOM   3409  BYQ BYQ Y1530     -35.287 -30.489 -14.899  1.00  0.00
ATOM   3410  BYR BYR Y1531      31.387  15.149 -83.289  1.00  0.00
ATOM   3411  BYS BYS Y1532     -80.532  -0.751 -56.715  1.00  0.00
ATOM   3412  BYT BYT Y1533      65.716  85.696 -64.761  1.00  0.00
ATOM   3413  BYU BYU Y1534      30.343 -32.749 -48.556  1.00  0.00
ATOM   3414  BYV BYV Y1535       5.015 -65.243 -15.963  1.00  0.00
ATOM   3415  BYW BYW Y1536      76.527  -4.919   1.752  1.00  0.00
ATOM   3416  BYX BYX Y1537      -2.674 -11.459 -14.096  1.00  0.00
ATOM   3417  BYY BYY Y1538     -66.444  75.085  87.176  1.00  0.00
ATOM   3418  BYZ BYZ Y1539      69.001 -79.100  32.988  1.00  0.00
ATOM   3419  BZA BZA Y1540      27.432  38.339 -48.123  1.00  0.00
ATOM   3420  BZB BZB Y1541      -4.119 -59.354  84.054  1.00  0.00
ATOM   3421  BZC BZC Y1542      51.171  24.617 -82.484  1.00  0.00
ATOM   3422  BZD BZD Y1543      -0.400 -72.030  11.778  1.00  0.00
ATOM   3423  BZE BZE Y1544      74.123 -79.305  -3.994  1.00  0.00
ATOM   3424  BZF BZF Y1545     -39.120  25.185 -15.799  1.00  0.00
ATOM   3425  BZG BZG Y1546     -30.186  30.942 -76.127  1.00  0.00
ATOM   3426  BZH BZH Y1547     -58.181 -38.863 -67.521  1.00  0.00
ATOM   3427  BZI BZI Y1548     -47.234 -53.604 -63.867  1.00  0.00
ATOM   3428  BZJ BZJ Y1549      75.393  71.092  65.225  1.00  0.00
ATOM   3429  BZK BZK Y1550      74.459 -28.848  82.542  1.00  0.00
ATOM   3430  BZL BZL Y1551      -7.667 -40.969  34.345  1.00  0.00
ATOM   3431  BZM BZM Y1552     -16.709 -64.292  18.973  1.00  0.00
ATOM   3432  BZN BZN Y1553      12.286 -33.645 -87.135  1.00  0.00
ATOM   3433  BZO BZO Y1554     -76.758  42.908 -62.684  1.00  0.00
ATOM   3434  BZP BZP Y1555      55.691  75.267  84.432  1.00  0.00
ATOM   3435  BZQ BZQ Y1556     -23.900  84.452  47.750  1.00  0.00
ATOM   3436  BZR BZR Y1557      78.577  55.609 -79.669  1.00  0.00
ATOM   3437  BZS BZS Y1558      68.137  32.801 -77.341  1.00  0.00
ATOM   3438  BZT BZT Y1559     -33.591  65.384   1.159  1.00  0.00
ATOM   3439  BZU BZU Y1560      -1.469  -3.068  29.740  1.00  0.00
ATOM   3440  BZV BZV Y1561      38.109  19.453 -62.112  1.00  0.00
ATOM   3441  BZW BZW Y1562     -54.171 -78.981  11.478  1.00  0.00
ATOM   3442  BZX BZX Y1563     -72.985   6.804 -46.941  1.00  0.00
ATOM   3443  BZY BZY Y1564      84.333  58.128  86.998  1.00  0.00
ATOM   3444  BZZ BZZ Y1565      13.474  76.847 -21.270  1.00  0.00
ATOM   3445  CAA CAA Y1566      55.893 -55.172  55.387  1.00  0.00
ATOM   3446  CAB CAB Y1567      -6.438 -14.660  85.326  1.00  0.00
ATOM   3447  CAC CAC Y1568      81.341  49.644  80.305  1.00  0.00
ATOM   3448  CAD CAD Y1569     -76.301  71.217 -35.889  1.00  0.00
ATOM   3449  CAE CAE Y1570      11.396 -64.756 -51.004  1.00  0.00
ATOM   3450  CAF CAF Y1571      81.418  16.685  36.213  1.00  0.00
ATOM   3451  CAG CAG Y1572      75.312  41.082  63.904  1.00  0.00
ATOM   3452  CAH CAH Y1573     -66.710 -20.397  18.862  1.00  0.00
ATOM   3453  CAI CAI Y1574     -82.484 -82.671 -40.651  1.00  0.00
ATOM   3454  CAJ CAJ Y1575      -9.502  32.644 -36.850  1.00  0.00
ATOM   3455  CAK CAK Y1576     -38.535 -65.945 -71.118  1.00  0.00
ATOM   3456  CAL CAL Y1577      50.508  83.771  50.698  1.00  0.00
ATOM   3457  CAM CAM Y1578     -69.766 -55.539  33.236  1.00  0.00
ATOM   3458  CAN CAN Y1579      61.065 -39.596  65.285  1.00  0.00
ATOM   3459  CAO CAO Y1580      53.289   6.687 -18.282  1.00  0.00
ATOM   3460  CAP CAP Y1581      -7.377  24.122  30.998  1.00  0.00
ATOM   3461  CAQ CAQ Y1582      23.503 -86.139 -53.370  1.00  0.00
ATOM   3462  CAR CAR Y1583     -11.786 -40.483 -70.734  1.00  0.00
ATOM   3463  CAS CAS Y1584     -38.631 -61.735   9.516  1.00  0.00
ATOM   3464  CAT CAT Y1585      44.448  52.065  72.706  1.00  0.00
ATOM   3465  CAU CAU Y1586      36.865  55.114 -61.340  1.00  0.00
ATOM   3466  CAV CAV Y1587      54.006 -42.665 -15.317  1.00  0.00
ATOM   3467  CAW CAW Y1588     -69.982  -2.946   2.143  1.00  0.00
ATOM   3468  CAX CAX Y1589     -62.719  76.141  20.414  1.00  0.00
ATOM   3469  CAY CAY Y1590      33.243 -59.399  52.745  1.00  0.00
ATOM   3470  CAZ CAZ Y1591     -59.469 -85.360 -76.675  1.00  0.00
ATOM   3471  CBA CBA Y1592      27.353  56.758  84.898  1.00  0.00
ATOM   3472  CBB CBB Y1593      76.434 -37.742 -44.211  1.00  0.00
ATOM   3473  CBC CBC Y1594      58.756 -85.679 -22.782  1.00  0.00
ATOM   3474  CBD CBD Y1595     -63.317 -50.412   9.687  1.00  0.00
ATOM   3475  CBE CBE Y1596     -34.545  63.809  49.223  1.00  0.00
ATOM   3476  CBF CBF Y1597      87.814  14.475  81.813  1.00  0.00
ATOM   3477  CBG CBG Y1598      44.684 -48.051 -72.547  1.00  0.00
ATOM   3478  CBH CBH Y1599      61.052  48.043  58.747  1.00  0.00
ATOM   3479  CBI CBI Y1600     -46.904  50.660 -35.167  1.00  0.00
ATOM   3480  CBJ CBJ Y1601     -47.875 -32.512  35.205  1.00  0.00
ATOM   3481  CBK CBK Y1602     -56.039  79.333 -43.163  1.00  0.00
ATOM   3482  CBL CBL Y1603       0.962  78.635  69.843  1.00  0.00
ATOM   3483  CBM CBM Y1604     -65.725  55.169 -57.030  1.00  0.00
ATOM   3484  CBN CBN Y1605      77.883 -19.991  25.694  1.00  0.00
ATOM   3485  CBO CBO Y1606     -46.936 -86.361  86.535  1.00  0.00
ATOM   3486  CBP CBP Y1607      48.113  42.757 -27.861  1.00  0.00
ATOM   3487  CBQ CBQ Y1608       8.208  63.862 -25.512  1.00  0.00
ATOM   3488  CBR CBR Y1609      -3.072 -75.797 -87.404  1.00  0.00
ATOM   3489  CBS CBS Y1610      46.999  74.381 -50.064  1.00  0.00
ATOM   3490  CBT CBT Y1611     -60.699 -72.211  46.914  1.00  0.00
ATOM   3491  CBU CBU Y1612     -79.745  16.571 -60.786  1.00  0.00
ATOM   3492  CBV CBV Y1613       0.247  59.061 -34.299  1.00  0.00
ATOM   3493  CBW CBW Y1614      53.765 -63.202 -83.391  1.00  0.00
ATOM   3494  CBX CBX Y1615     -64.500 -14.226 -84.259  1.00  0.00
ATOM   3495  CBY CBY Y1616      86.570  84.142 -60.134  1.00  0.00
ATOM   3496  CBZ CBZ Y1617      52.639 -28.658 -84.821  1.00  0.00
ATOM   3497  CCA CCA Y1618      66.385  73.153 -63.309  1.00  0.00
ATOM   3498  CCB CCB Y1619     -83.786 -85.551  -9.136  1.00  0.00
ATOM   3499  CCC CCC Y1620     -10.522  25.135  -1.505  1.00  0.00
ATOM   3500  CCD CCD Y1621      83.455 -45.628  -9.270  1.00  0.00
ATOM   3501  CCE CCE Y1622     -66.817  10.604 -57.762  1.00  0.00
ATOM   3502  CCF CCF Y1623     -81.074 -68.977  49.666  1.00  0.00
ATOM   3503  CCG CCG Y1624      10.415 -87.048 -65.012  1.00  0.00
ATOM   3504  CCH CCH Y1625       0.123 -65.533  48.784  1.00  0.00
ATOM   3505  CCI CCI Y1626     -28.701  45.058  85.611  1.00  0.00
ATOM   3506  CCJ CCJ Y1627     -81.233  27.595 -39.033  1.00  0.00
ATOM   3507  CCK CCK Y1628      15.505  28.861  67.092  1.00  0.00
ATOM   3508  CCL CCL Y1629      82.690  65.334  13.128  1.00  0.00
ATOM   3509  CCM CCM Y1630      83.510 -28.823 -69.672  1.00  0.00
ATOM   3510  CCN CCN Y1631     -63.102  71.814 -56.130  1.00  0.00
ATOM   3511  CCO CCO Y1632      32.337 -43.279 -73.530  1.00  0.00
ATOM   3512  CCP CCP Y1633      41.618  10.374 -24.115  1.00  0.00
ATOM   3513  CCQ CCQ Y1634     -25.455  29.553  55.843  1.00  0.00
ATOM   3514  CCR CCR Y1635      86.845 -54.726 -78.524  1.00  0.00
ATOM   3515  CCS CCS Y1636      -5.939 -24.700 -80.904  1.00  0.00
ATOM   3516  CCT CCT Y1637      35.400 -87.548  40.882  1.00  0.00
ATOM   3517  CCU CCU Y1638      66.309 -21.795  11.215  1.00  0.00
ATOM   3518  CCV CCV Y1639      12.123  82.903  59.127  1.00  0.00
ATOM   3519  CCW CCW Y1640      81.226  54.852  63.195  1.00  0.00
ATOM   3520  CCX CCX Y1641     -37.222  -6.956 -20.738  1.00  0.00
ATOM   3521  CCY CCY Y1642      24.157 -50.035  30.534  1.00  0.00
ATOM   3522  CCZ CCZ Y1643     -57.580 -46.096 -59.350  1.00  0.00
ATOM   3523  CDA CDA Y1644      85.007  22.317 -36.177  1.00  0.00
ATOM   3524  CDB CDB Y1645     -81.181 -12.093  -0.453  1.00  0.00
ATOM   3525  CDC CDC Y1646      -5.222 -35.056  80.767  1.00  0.00
ATOM   3526  CDD CDD Y1647     -26.535  47.514  40.975  1.00  0.00
ATOM   3527  CDE CDE Y1648       0.369 -57.796 -34.079  1.00  0.00
ATOM   3528  CDF CDF Y1649     -75.159  56.505  -4.300  1.00  0.00
ATOM   3529  CDG CDG Y1650      89.859  85.151 -48.142  1.00  0.00
ATOM   3530  CDH CDH Y1651     -60.304  37.556 -78.453  1.00  0.00
ATOM   3531  CDI CDI Y1652      39.940   3.228  33.940  1.00  0.00
ATOM   3532  CDJ CDJ Y1653     -80.142  59.101  21.921  1.00  0.00
ATOM   3533  CDK CDK Y1654      11.325  35.882  85.841  1.00  0.00
ATOM   3534  CDL CDL Y1655      30.977  82.469  -7.606  1.00  0.00
ATOM   3535  CDM CDM Y1656      53.178 -87.924 -63.047  1.00  0.00
ATOM   3536  CDN CDN Y1657      58.962  34.405  85.439  1.00  0.00
ATOM   3537  CDO CDO Y1658      79.017   7.617 -80.238  1.00  0.00
ATOM   3538  CDP CDP Y1659      23.200 -38.026 -30.551  1.00  0.00
ATOM   3539  CDQ CDQ Y1660      33.109 -63.401  88.009  1.00  0.00
ATOM   3540  CDR CDR Y1661      68.470 -65.477  22.838  1.00  0.00
ATOM   3541  CDS CDS Y1662     -82.974  -9.630 -40.952  1.00  0.00
ATOM   3542  CDT CDT Y1663     -84.619  39.486  33.915  1.00  0.00
ATOM   3543  CDU CDU Y1664     -49.892 -56.265 -36.539  1.00  0.00
ATOM   3544  CDV CDV Y1665     -52.130   8.494  82.341  1.00  0.00
ATOM   3545  CDW CDW Y1666     -74.154   6.704 -34.360  1.00  0.00
ATOM   3546  CDX CDX Y1667      54.765   0.779 -47.029  1.00  0.00
ATOM   3547  CDY CDY Y1668      40.888  68.210  85.419  1.00  0.00
ATOM   3548  CDZ CDZ Y1669      16.349  34.772 -17.597  1.00  0.00
ATOM   3549  CEA CEA Y1670     -77.362 -31.883 -73.858  1.00  0.00
ATOM   3550  CEB CEB Y1671     -27.269  18.281  26.555  1.00  0.00
ATOM   3551  CEC CEC Y1672     -30.299  33.092 -52.628  1.00  0.00
ATOM   3552  CED CED Y1673     -48.184  49.331 -82.497  1.00  0.00
ATOM   3553  CEE CEE Y1674     -23.926 -78.461  10.275  1.00  0.00
ATOM   3554  CEF CEF Y1675     -46.377  52.262 -69.793  1.00  0.00
ATOM   3555  CEG CEG Y1676      74.365 -78.637  54.302  1.00  0.00
ATOM   3556  CEH CEH Y1677     -40.694 -86.972   3.782  1.00  0.00
ATOM   3557  CEI CEI Y1678      89.169  85.330  67.694  1.00  0.00
ATOM   3558  CEJ CEJ Y1679     -59.178  24.573 -79.332  1.00  0.00
ATOM   3559  CEK CEK Y1680      36.779  49.327  11.672  1.00  0.00
ATOM   3560  CEL CEL Y1681     -73.346  29.479  22.120  1.00  0.00
ATOM   3561  CEM CEM Y1682      35.652 -56.107  75.852  1.00  0.00
ATOM   3562  CEN CEN Y1683     -62.036 -57.570  82.497  1.00  0.00
ATOM   3563  CEO CEO Y1684      15.945 -58.492 -86.900  1.00  0.00
ATOM   3564  CEP CEP Y1685     -69.544 -74.752  57.782  1.00  0.00
ATOM   3565  CEQ CEQ Y1686      88.061  45.991 -82.765  1.00  0.00
ATOM   3566  CER CER Y1687      89.147  34.820  41.995  1.00  0.00
ATOM   3567  CES CES Y1688     -71.617 -27.958  85.239  1.00  0.00
ATOM   3568  CET CET Y1689     -19.927  54.798  58.780  1.00  0.00
ATOM   3569  CEU CEU Y1690      56.751 -62.579  19.212  1.00  0.00
ATOM   3570  CEV CEV Y1691     -53.628  54.419 -14.459  1.00  0.00
ATOM   3571  CEW CEW Y1692     -10.642  -1.204 -81.440  1.00  0.00
ATOM   3572  CEX CEX Y1693      12.518  84.242 -73.821  1.00  0.00
ATOM   3573  CEY CEY Y1694     -53.116 -72.431 -70.846  1.00  0.00
ATOM   3574  CEZ CEZ Y1695      30.446  -8.793 -66.668  1.00  0.00
ATOM   3575  CFA CFA Y1696      52.200 -41.873 -63.971  1.00  0.00
ATOM   3576  CFB CFB Y1697      40.161  17.298  23.619  1.00  0.00
ATOM   3577  CFC CFC Y1698      20.602  69.791 -33.355  1.00  0.00
ATOM   3578  CFD CFD Y1699      87.333   8.332  62.981  1.00  0.00
ATOM   3579  CFE CFE Y1700      68.141  -3.602 -24.503  1.00  0.00
ATOM   3580  CFF CFF Y1701      51.972  28.854  51.023  1.00  0.00
ATOM   3581  CFG CFG Y1702      47.717 -86.293 -26.290  1.00  0.00
ATOM   3582  CFH CFH Y1703     -45.790  37.358 -76.355  1.00  0.00
ATOM   3583  CFI CFI Y1704      35.029  85.407 -24.244  1.00  0.00
ATOM   3584  CFJ CFJ Y1705      44.101 -52.179  17.121  1.00  0.00
ATOM   3585  CFK CFK Y1706     -60.680 -12.497 -72.945  1.00  0.00
ATOM   3586  CFL CFL Y1707      84.657 -39.016 -59.136  1.00  0.00
ATOM   3587  CFM CFM Y1708     -38.925  -0.829  18.398  1.00  0.00
ATOM   3588  CFN CFN Y1709     -11.591  15.387 -27.086  1.00  0.00
ATOM   3589  CFO CFO Y1710       7.823  41.512 -27.408  1.00  0.00
ATOM   3590  CFP CFP Y1711      23.592  76.834 -60.436  1.00  0.00
ATOM   3591  CFQ CFQ Y1712     -72.055 -89.265  32.384  1.00  0.00
ATOM   3592  CFR CFR Y1713     -84.435 -17.495  80.058  1.00  0.00
ATOM   3593  CFS CFS Y1714     -48.495  29.683  36.520  1.00  0.00
ATOM   3594  CFT CFT Y1715      34.113 -30.163  86.732  1.00  0.00
ATOM   3595  CFU CFU Y1716       7.608  36.249 -40.099  1.00  0.00
ATOM   3596  CFV CFV Y1717       1.754  37.222  24.800  1.00  0.00
ATOM   3597  CFW CFW Y1718     -78.998  22.235   5.591  1.00  0.00
ATOM   3598  CFX CFX Y1719      22.936   8.743  70.603  1.00  0.00
ATOM   3599  CFY CFY Y1720      51.656 -82.046  44.715  1.00  0.00
ATOM   3600  CFZ CFZ Y1721     -12.300 -55.097  -2.640  1.00  0.00
ATOM   3601  CGA CGA Y1722     -84.127 -52.792 -17.147  1.00  0.00
ATOM   3602  CGB CGB Y1723     -22.587 -89.466 -24.429  1.00  0.00
ATOM   3603  CGC CGC Y1724      33.334  -9.856  42.830  1.00  0.00
ATOM   3604  CGD CGD Y1725      18.220 -49.735 -36.543  1.00  0.00
ATOM   3605  CGE CGE Y1726      40.555 -48.133 -86.132  1.00  0.00
ATOM   3606  CGF CGF Y1727      78.755  81.177  83.661  1.00  0.00
ATOM   3607  CGG CGG Y1728      64.537   5.845 -69.263  1.00  0.00
ATOM   3608  CGH CGH Y1729     -27.978 -89.022  14.631  1.00  0.00
ATOM   3609  CGI CGI Y1730      43.717 -59.457  65.113  1.00  0.00
ATOM   3610  CGJ CGJ Y1731     -22.318  21.390 -81.441  1.00  0.00
ATOM   3611  CGK CGK Y1732      -6.003 -47.583  89.336  1.00  0.00
ATOM   3612  CGL CGL Y1733     -83.123  71.942   0.706  1.00  0.00
ATOM   3613  CGM CGM Y1734     -27.531  57.854 -56.304  1.00  0.00
ATOM   3614  CGN CGN Y1735     -50.373  77.151 -56.873  1.00  0.00
ATOM   3615  CGO CGO Y1736     -33.024 -46.809 -65.119  1.00  0.00
ATOM   3616  CGP CGP Y1737       8.221  46.281  71.777  1.00  0.00
ATOM   3617  CGQ CGQ Y1738      46.227  31.332 -32.358  1.00  0.00
ATOM   3618  CGR CGR Y1739      19.646  23.139 -30.180  1.00  0.00
ATOM   3619  CGS CGS Y1740     -15.265 -41.556  50.890  1.00  0.00
ATOM   3620  CGT CGT Y1741      88.792  45.617  47.550  1.00  0.00
ATOM   3621  CGU CGU Y1742      66.819 -62.759  -9.112  1.00  0.00
ATOM   3622  CGV CGV Y1743     -61.096  -2.537 -57.092  1.00  0.00
ATOM   3623  CGW CGW Y1744      -3.167  84.156 -38.325  1.00  0.00
ATOM   3624  CGX CGX Y1745     -81.239  39.576  72.876  1.00  0.00
ATOM   3625  CGY CGY Y1746      -7.875 -13.972  59.109  1.00  0.00
ATOM   3626  CGZ CGZ Y1747      62.716 -23.175  85.591  1.00  0.00
ATOM   3627  CHA CHA Y1748     -25.828 -31.919 -78.890  1.00  0.00
ATOM   3628  CHB CHB Y1749     -23.608 -12.383 -26.797  1.00  0.00
ATOM   3629  CHC CHC Y1750      33.335  33.074 -67.465  1.00  0.00
ATOM   3630  CHD CHD Y1751      89.819 -22.549  -9.375  1.00  0.00
ATOM   3631  CHE CHE Y1752     -42.383  80.460 -45.681  1.00  0.00
ATOM   3632  CHF CHF Y1753      -7.956  34.501  38.533  1.00  0.00
ATOM   3633  CHG CHG Y1754     -20.918  80.083  16.126  1.00  0.00
ATOM   3634  CHH CHH Y1755     -36.889 -88.297 -25.281  1.00  0.00
ATOM   3635  CHI CHI Y1756     -83.678  45.597 -52.052  1.00  0.00
ATOM   3636  CHJ CHJ Y1757      25.729 -53.124  67.968  1.00  0.00
ATOM   3637  CHK CHK Y1758     -75.120 -90.351 -18.910  1.00  0.00
ATOM   3638  CHL CHL Y1759      26.802  34.929 -34.734  1.00  0.00
ATOM   3639  CHM CHM Y1760     -29.100 -34.646 -26.744  1.00  0.00
ATOM   3640  CHN CHN Y1761     -22.401  69.630 -61.399  1.00  0.00
ATOM   3641  CHO CHO Y1762      47.081  -5.838 -39.253  1.00  0.00
ATOM   3642  CHP CHP Y1763      64.039 -81.234  86.901  1.00  0.00
ATOM   3643  CHQ CHQ Y1764     -35.163 -12.527  -5.169  1.00  0.00
ATOM   3644  CHR CHR Y1765      87.895 -16.662  40.378  1.00  0.00
ATOM   3645  CHS CHS Y1766     -56.793  72.100  -2.963  1.00  0.00
ATOM   3646  CHT CHT Y1767     -82.955  69.618  30.349  1.00  0.00
ATOM   3647  CHU CHU Y1768      21.121 -88.820  17.670  1.00  0.00
ATOM   3648  CHV CHV Y1769      32.513  -6.027  -9.477  1.00  0.00
ATOM   3649  CHW CHW Y1770     -84.241 -78.310  56.079  1.00  0.00
ATOM   3650  CHX CHX Y1771     -23.223 -32.780  58.367  1.00  0.00
ATOM   3651  CHY CHY Y1772     -79.245  -2.704 -21.162  1.00  0.00
ATOM   3652  CHZ CHZ Y1773      11.031 -42.475  29.154  1.00  0.00
ATOM   3653  CIA CIA Y1774      39.358 -59.124 -72.456  1.00  0.00
ATOM   3654  CIB CIB Y1775      79.617  82.739  38.337  1.00  0.00
ATOM   3655  CIC CIC Y1776     -20.576  43.360 -85.289  1.00  0.00
ATOM   3656  CID CID Y1777     -21.425 -72.817 -86.592  1.00  0.00
ATOM   3657  CIE CIE Y1778     -46.919 -11.866 -76.064  1.00  0.00
ATOM   3658  CIF CIF Y1779      27.347 -39.385 -84.079  1.00  0.00
ATOM   3659  CIG CIG Y1780      84.917  85.405  26.095  1.00  0.00
ATOM   3660  CIH CIH Y1781     -17.052 -86.512 -86.097  1.00  0.00
ATOM   3661  CII CII Y1782     -69.266 -79.857 -50.301  1.00  0.00
ATOM   3662  CIJ CIJ Y1783     -14.413  81.636  -3.409  1.00  0.00
ATOM   3663  CIK CIK Y1784     -36.353  14.766  -4.814  1.00  0.00
ATOM   3664  CIL CIL Y1785     -17.230 -25.279  -3.322  1.00  0.00
ATOM   3665  CIM CIM Y1786      67.834 -54.880 -41.680  1.00  0.00
ATOM   3666  CIN CIN Y1787      73.943  55.012 -66.677  1.00  0.00
ATOM   3667  CIO CIO Y1788      12.017  18.859  -2.562  1.00  0.00
ATOM   3668  CIP CIP Y1789     -21.960 -85.168  58.331  1.00  0.00
ATOM   3669  CIQ CIQ Y1790     -21.855 -90.472   0.921  1.00  0.00
ATOM   3670  CIR CIR Y1791     -58.384  18.624  45.547  1.00  0.00
ATOM   3671  CIS CIS Y1792      -3.660  33.031  67.062  1.00  0.00
ATOM   3672  CIT CIT Y1793      25.218 -73.943 -80.362  1.00  0.00
ATOM   3673  CIU CIU Y1794      -8.218 -42.701  -4.729  1.00  0.00
ATOM   3674  CIV CIV Y1795      14.741 -87.858  -7.805  1.00  0.00
ATOM   3675  CIW CIW Y1796      -0.596 -39.203 -86.078  1.00  0.00
ATOM   3676  CIX CIX Y1797      42.521   4.471 -58.119  1.00  0.00
ATOM   3677  CIY CIY Y1798      -3.901  60.204  64.506  1.00  0.00
ATOM   3678  CIZ CIZ Y1799       0.980  28.847  88.474  1.00  0.00
ATOM   3679  CJA CJA Y1800      26.725 -39.359  71.201  1.00  0.00
ATOM   3680  CJB CJB Y1801      51.681 -63.068  45.029  1.00  0.00
ATOM   3681  CJC CJC Y1802      15.597  81.418  22.315  1.00  0.00
ATOM   3682  CJD CJD Y1803     -71.602  17.921 -41.374  1.00  0.00
ATOM   3683  CJE CJE Y1804      59.399  19.627  26.497  1.00  0.00
ATOM   3684  CJF CJF Y1805     -42.610  48.246   4.919  1.00  0.00
ATOM   3685  CJG CJG Y1806      19.022  60.473 -86.285  1.00  0.00
ATOM   3686  CJH CJH Y1807     -81.373 -25.323  40.425  1.00  0.00
ATOM   3687  CJI CJI Y1808     -84.954 -10.310  19.582  1.00  0.00
ATOM   3688  CJJ CJJ Y1809      56.928 -87.293 -50.976  1.00  0.00
ATOM   3689  CJK CJK Y1810      81.267  37.753  74.751  1.00  0.00
ATOM   3690  CJL CJL Y1811      64.954 -43.173 -54.659  1.00  0.00
ATOM   3691  CJM CJM Y1812      69.205  17.235 -84.792  1.00  0.00
ATOM   3692  CJN CJN Y1813     -52.623  79.625  87.908  1.00  0.00
ATOM   3693  CJO CJO Y1814     -63.581  24.937  78.966  1.00  0.00
ATOM   3694  CJP CJP Y1815       3.759 -34.925 -37.088  1.00  0.00
ATOM   3695  CJQ CJQ Y1816      87.402 -24.557  16.794  1.00  0.00
ATOM   3696  CJR CJR Y1817     -66.299 -84.639   9.427  1.00  0.00
ATOM   3697  CJS CJS Y1818      63.032 -87.935  22.410  1.00  0.00
ATOM   3698  CJT CJT Y1819     -81.594  69.432  13.617  1.00  0.00
ATOM   3699  CJU CJU Y1820      20.386 -12.445  -9.737  1.00  0.00
ATOM   3700  CJV CJV Y1821     -81.025   4.894  -4.686  1.00  0.00
ATOM   3701  CJW CJW Y1822      48.273 -62.067  -2.268  1.00  0.00
ATOM   3702  CJX CJX Y1823      85.846 -86.046  19.821  1.00  0.00
ATOM   3703  CJY CJY Y1824     -77.341 -54.453 -37.960  1.00  0.00
ATOM   3704  CJZ CJZ Y1825      85.520 -11.660 -17.915  1.00  0.00
ATOM   3705  CKA CKA Y1826      -1.672 -88.563  67.552  1.00  0.00
ATOM   3706  CKB CKB Y1827      20.976  47.935  44.880  1.00  0.00
ATOM   3707  CKC CKC Y1828     -77.432  52.349 -28.894  1.00  0.00
ATOM   3708  CKD CKD Y1829     -37.935  82.192  38.195  1.00  0.00
ATOM   3709  CKE CKE Y1830      30.215 -81.572  19.796  1.00  0.00
ATOM   3710  CKF CKF Y1831     -70.295  -3.183  31.034  1.00  0.00
ATOM   3711  CKG CKG Y1832      56.999 -15.337 -32.621  1.00  0.00
ATOM   3712  CKH CKH Y1833      84.855 -77.549  78.268  1.00  0.00
ATOM   3713  CKI CKI Y1834     -63.252  52.093 -10.389  1.00  0.00
ATOM   3714  CKJ CKJ Y1835     -31.440  28.279  -2.422  1.00  0.00
ATOM   3715  CKK CKK Y1836     -53.931 -89.507 -47.386  1.00  0.00
ATOM   3716  CKL CKL Y1837     -59.453 -89.584 -16.359  1.00  0.00
ATOM   3717  CKM CKM Y1838      78.294 -24.420   7.620  1.00  0.00
ATOM   3718  CKN CKN Y1839       4.547 -35.234  85.998  1.00  0.00
ATOM   3719  CKO CKO Y1840     -83.211  40.668 -85.608  1.00  0.00
ATOM   3720  CKP CKP Y1841     -85.437 -45.405 -27.916  1.00  0.00
ATOM   3721  CKQ CKQ Y1842     -30.847  82.264 -77.044  1.00  0.00
ATOM   3722  CKR CKR Y1843      -6.422 -24.969  20.534  1.00  0.00
ATOM   3723  CKS CKS Y1844     -77.161 -85.718 -67.692  1.00  0.00
ATOM   3724  CKT CKT Y1845      77.782   9.108 -69.133  1.00  0.00
ATOM   3725  CKU CKU Y1846      69.840  49.830 -40.426  1.00  0.00
ATOM   3726  CKV CKV Y1847      75.892  30.171 -19.605  1.00  0.00
ATOM   3727  CKW CKW Y1848      76.583  -5.908 -72.397  1.00  0.00
ATOM   3728  CKX CKX Y1849     -85.186 -33.243 -54.103  1.00  0.00
ATOM   3729  CKY CKY Y1850      88.686 -10.413 -55.404  1.00  0.00
ATOM   3730  CKZ CKZ Y1851      29.491  14.973 -23.502  1.00  0.00
ATOM   3731  CLA CLA Y1852      87.099 -65.120  48.017  1.00  0.00
ATOM   3732  CLB CLB Y1853       3.904  -1.963  52.721  1.00  0.00
ATOM   3733  CLC CLC Y1854     -57.123  60.344 -69.085  1.00  0.00
ATOM   3734  CLD CLD Y1855      16.032  56.454  65.321  1.00  0.00
ATOM   3735  CLE CLE Y1856     -19.094 -86.571 -68.449  1.00  0.00
ATOM   3736  CLF CLF Y1857       3.325  28.297  -5.011  1.00  0.00
ATOM   3737  CLG CLG Y1858     -21.327 -49.108  86.169  1.00  0.00
ATOM   3738  CLH CLH Y1859      22.837  -3.196  85.908  1.00  0.00
ATOM   3739  CLI CLI Y1860      70.185  45.191  16.167  1.00  0.00
ATOM   3740  CLJ CLJ Y1861     -42.159  42.189  44.859  1.00  0.00
ATOM   3741  CLK CLK Y1862      37.165 -36.621 -56.903  1.00  0.00
ATOM   3742  CLL CLL Y1863     -79.529   9.749 -73.028  1.00  0.00
ATOM   3743  CLM CLM Y1864      67.461 -75.514 -39.665  1.00  0.00
ATOM   3744  CLN CLN Y1865     -42.163  61.582   6.855  1.00  0.00
ATOM   3745  CLO CLO Y1866     -75.512  30.020 -79.311  1.00  0.00
ATOM   3746  CLP CLP Y1867     -18.393 -84.983  77.268  1.00  0.00
ATOM   3747  CLQ CLQ Y1868     -70.731  19.654 -81.815  1.00  0.00
ATOM   3748  CLR CLR Y1869      86.246 -65.100  30.340  1.00  0.00
ATOM   3749  CLS CLS Y1870      31.922 -89.547 -65.996  1.00  0.00
ATOM   3750  CLT CLT Y1871     -61.400  48.205 -29.140  1.00  0.00
ATOM   3751  CLU CLU Z1872     -44.684  60.049  79.645  1.00  0.00
ATOM   3752  CLV CLV Z1873     -77.281 -80.728 -31.756  1.00  0.00
ATOM   3753  CLW CLW Z1874      54.563  32.769  36.980  1.00  0.00
ATOM   3754  CLX CLX Z1875      11.738 -33.982 -70.264  1.00  0.00
ATOM   3755  CLY CLY Z1876      -7.543  83.695  38.475  1.00  0.00
ATOM   3756  CLZ CLZ Z1877     -28.695 -28.208  82.393  1.00  0.00
ATOM   3757  CMA CMA Z1878     -79.037 -51.235  -2.929  1.00  0.00
ATOM   3758  CMB CMB Z1879      22.856 -36.140 -54.217  1.00  0.00
ATOM   3759  CMC CMC Z1880       1.668 -25.002  21.441  1.00  0.00
ATOM   3760  CMD CMD Z1881      71.176 -10.692  29.749  1.00  0.00
ATOM   3761  CME CME Z1882      27.465  11.399 -63.252  1.00  0.00
ATOM   3762  CMF CMF Z1883     -44.455  34.240   4.649  1.00  0.00
ATOM   3763  CMG CMG Z1884      25.787 -41.575  50.093  1.00  0.00
ATOM   3764  CMH CMH Z1885      25.316  66.073 -19.200  1.00  0.00
ATOM   3765  CMI CMI Z1886      60.814 -84.298  44.308  1.00  0.00
ATOM   3766  CMJ CMJ Z1887      85.564  45.508 -37.901  1.00  0.00
ATOM   3767  CMK CMK Z1888      42.621 -71.045 -21.582  1.00  0.00
ATOM   3768  CML CML Z1889      69.250 -45.038  70.953  1.00  0.00
ATOM   3769  CMM CMM Z1890     -20.479 -46.041  82.717  1.00  0.00
ATOM   3770  CMN CMN Z1891     -38.675  74.321  46.752  1.00  0.00
ATOM   3771  CMO CMO Z1892     -32.206  33.729 -85.819  1.00  0.00
ATOM   3772  CMP CMP Z1893     -21.997 -65.641  67.293  1.00  0.00
ATOM   3773  CMQ CMQ Z1894      72.601   1.877 -53.782  1.00  0.00
ATOM   3774  CMR CMR Z1895      -8.202  21.574  -3.898  1.00  0.00
ATOM   3775  CMS CMS Z1896      63.652 -28.746 -37.618  1.00  0.00
ATOM   3776  CMT CMT Z1897      33.650 -80.681 -76.740  1.00  0.00
ATOM   3777  CMU CMU Z1898      57.923 -44.315  14.344  1.00  0.00
ATOM   3778  CMV CMV Z1899       0.296  62.950  72.480  1.00  0.00
ATOM   3779  CMW CMW Z1900      67.020  52.419 -83.243  1.00  0.00
ATOM   3780  CMX CMX Z1901     -19.197   4.211 -22.391  1.00  0.00
ATOM   3781  CMY CMY Z1902     -14.309   5.072 -44.221  1.00  0.00
ATOM   3782  CMZ CMZ Z1903      -6.803  36.200  37.857  1.00  0.00
ATOM   3783  CNA CNA Z1904       4.966 -51.433 -42.553  1.00  0.00
ATOM   3784  CNB CNB Z1905     -38.712 -31.143  -9.640  1.00  0.00
ATOM   3785  CNC CNC Z1906      61.742  48.533  82.971  1.00  0.00
ATOM   3786  CND CND Z1907     -66.286  41.553  55.571  1.00  0.00
ATOM   3787  CNE CNE Z1908       1.139 -86.071 -69.092  1.00  0.00
ATOM   3788  CNF CNF Z1909      78.476   6.375  68.115  1.00  0.00
ATOM   3789  CNG CNG Z1910     -70.751 -81.818  49.221  1.00  0.00
ATOM   3790  CNH CNH Z1911      64.134  75.955 -65.914  1.00  0.00
ATOM   3791  CNI CNI Z1912      15.666  -7.354 -47.319  1.00  0.00
ATOM   3792  CNJ CNJ Z1913      26.782  20.277  71.053  1.00  0.00
ATOM   3793  CNK CNK Z1914      16.233 -83.034  27.039  1.00  0.00
ATOM   3794  CNL CNL Z1915     -44.539 -68.028 -57.448  1.00  0.00
ATOM   3795  CNM CNM Z1916      76.804  66.218  -6.647  1.00  0.00
ATOM   3796  CNN CNN Z1917      18.014  55.171 -75.731  1.00  0.00
ATOM   3797  CNO CNO Z1918     -16.502 -25.152 -76.231  1.00  0.00
ATOM   3798  CNP CNP Z1919      67.491 -61.201  -5.380  1.00  0.00
ATOM   3799  CNQ CNQ Z1920     -44.183 -21.929 -34.159  1.00  0.00
ATOM   3800  CNR CNR Z1921      34.796  61.424  53.984  1.00  0.00
ATOM   3801  CNS CNS Z1922     -36.942  21.685  65.294  1.00  0.00
ATOM   3802  CNT CNT Z1923     -57.167  56.838 -71.137  1.00  0.00
ATOM   3803  CNU CNU Z1924     -20.656  79.034 -51.134  1.00  0.00
ATOM   3804  CNV CNV Z1925      27.799  27.507 -40.872  1.00  0.00
ATOM   3805  CNW CNW Z1926      79.292  61.978  63.446  1.00  0.00
ATOM   3806  CNX CNX Z1927      39.815 -41.613 -29.674  1.00  0.00
ATOM   3807  CNY CNY Z1928      33.568  48.244 -62.457  1.00  0.00
ATOM   3808  CNZ CNZ Z1929     -70.687   1.777  30.777  1.00  0.00
ATOM   3809  COA COA Z1930      66.688  15.127  -5.959  1.00  0.00
ATOM   3810  COB COB Z1931      80.184  36.201  -7.661  1.00  0.00
ATOM   3811  COC COC Z1932     -20.227   5.747  66.159  1.00  0.00
ATOM   3812  COD COD Z1933      27.905  36.814   6.708  1.00  0.00
ATOM   3813  COE COE Z1934     -19.683  78.356 -85.536  1.00  0.00
ATOM   3814  COF COF Z1935      11.254 -65.147  32.863  1.00  0.00
ATOM   3815  COG COG Z1936     -50.731 -14.386  15.968  1.00  0.00
ATOM   3816  COH COH Z1937      56.454  60.834 -35.960  1.00  0.00
ATOM   3817  COI COI Z1938     -70.396 -26.169  -9.882  1.00  0.00
ATOM   3818  COJ COJ Z1939     -54.588 -18.636  52.499  1.00  0.00
ATOM   3819  COK COK Z1940      40.055  -5.967 -33.373  1.00  0.00
ATOM   3820  COL COL Z1941     -26.889 -68.535 -19.695  1.00  0.00
ATOM   3821  COM COM Z1942     -75.841 -59.848  48.779  1.00  0.00
ATOM   3822  CON CON Z1943      41.107 -74.967  32.600  1.00  0.00
ATOM   3823  COO COO Z1944      59.893  56.212   5.619  1.00  0.00
ATOM   3824  COP COP Z1945       8.367 -23.984 -26.543  1.00  0.00
ATOM   3825  COQ COQ Z1946     -75.996  62.715 -23.549  1.00  0.00
ATOM   3826  COR COR Z1947     -43.484 -20.562 -72.197  1.00  0.00
ATOM   3827  COS COS Z1948     -48.576  73.936  -9.274  1.00  0.00
ATOM   3828  COT COT Z1949      -1.570  54.810   6.479  1.00  0.00
ATOM   3829  COU COU Z1950     -58.606 -79.818  77.002  1.00  0.00
ATOM   3830  COV COV Z1951      78.359  65.254  33.904  1.00  0.00
ATOM   3831  COW COW Z1952     -67.551 -52.112  22.953  1.00  0.00
ATOM   3832  COX COX Z1953      35.013 -73.391  86.842  1.00  0.00
ATOM   3833  COY COY Z1954     -71.858 -30.484 -58.532  1.00  0.00
ATOM   3834  COZ COZ Z1955     -80.947  14.462  43.530  1.00  0.00
ATOM   3835  CPA CPA Z1956      45.391  -6.962   7.229  1.00  0.00
ATOM   3836  CPB CPB Z1957      62.933 -41.297 -14.470  1.00  0.00
ATOM   3837  CPC CPC Z1958      65.070  18.316 -74.903  1.00  0.00
ATOM   3838  CPD CPD Z1959       7.985  42.465  84.385  1.00  0.00
ATOM   3839  CPE CPE Z1960       2.531 -73.161  51.495  1.00  0.00
ATOM   3840  CPF CPF Z1961     -39.542 -42.660  29.271  1.00  0.00
ATOM   3841  CPG CPG Z1962     -67.642  57.875 -49.093  1.00  0.00
ATOM   3842  CPH CPH Z1963      41.630  23.604 -18.205  1.00  0.00
ATOM   3843  CPI CPI Z1964     -76.579  19.324  59.735  1.00  0.00
ATOM   3844  CPJ CPJ Z1965      79.086 -40.893 -39.450  1.00  0.00
ATOM   3845  CPK CPK Z1966      -7.877   9.769 -68.723  1.00  0.00
ATOM   3846  CPL CPL Z1967     -18.384 -53.441 -74.311  1.00  0.00
ATOM   3847  CPM CPM Z1968     -16.226  79.826 -30.076  1.00  0.00
ATOM   3848  CPN CPN Z1969     -42.869   1.416 -78.004  1.00  0.00
ATOM   3849  CPO CPO Z1970     -28.515  16.059  42.031  1.00  0.00
ATOM   3850  CPP CPP Z1971     -15.285 -49.244  43.061  1.00  0.00
ATOM   3851  CPQ CPQ Z1972      82.652 -66.028 -31.859  1.00  0.00
ATOM   3852  CPR CPR Z1973     -40.252 -73.788  40.604  1.00  0.00
ATOM   3853  CPS CPS Z1974     -43.523  35.888  42.805  1.00  0.00
ATOM   3854  CPT CPT Z1975      46.612  17.134   2.366  1.00  0.00
ATOM   3855  CPU CPU Z1976     -79.788 -10.601 -18.298  1.00  0.00
ATOM   3856  CPV CPV Z1977     -66.219  73.065  60.027  1.00  0.00
ATOM   3857  CPW CPW Z1978      52.456 -89.190 -66.379  1.00  0.00
ATOM   3858  CPX CPX Z1979      31.107 -80.618 -43.622  1.00  0.00
ATOM   3859  CPY CPY Z1980     -21.589  43.623  63.054  1.00  0.00
ATOM   3860  CPZ CPZ Z1981     -15.319 -50.880  24.926  1.00  0.00
ATOM   3861  CQA CQA Z1982      79.939 -73.198  29.433  1.00  0.00
ATOM   3862  CQB CQB Z1983     -41.196  18.956 -58.947  1.00  0.00
ATOM   3863  CQC CQC Z1984      -2.811  45.742 -13.755  1.00  0.00
ATOM   3864  CQD CQD Z1985     -30.653  25.619 -29.728  1.00  0.00
ATOM   3865  CQE CQE Z1986     -77.379  24.320  26.744  1.00  0.00
ATOM   3866  CQF CQF Z1987      63.387  62.942 -49.332  1.00  0.00
ATOM   3867  CQG CQG Z1988     -79.023  57.891  28.609  1.00  0.00
ATOM   3868  CQH CQH Z1989      20.202 -29.148   7.565  1.00  0.00
ATOM   3869  CQI CQI Z1990      -8.541 -38.296 -20.279  1.00  0.00
ATOM   3870  CQJ CQJ Z1991       8.173  12.064  20.202  1.00  0.00
ATOM   3871  CQK CQK Z1992      10.356 -60.853  10.374  1.00  0.00
ATOM   3872  CQL CQL Z1993      65.070  30.613 -28.921  1.00  0.00
ATOM   3873  CQM CQM Z1994      51.523 -87.311 -46.881  1.00  0.00
ATOM   3874  CQN CQN Z1995     -36.487  72.644  14.547  1.00  0.00
ATOM   3875  CQO CQO Z1996      66.697  78.699  -3.290  1.00  0.00
ATOM   3876  CQP CQP Z1997      12.517 -83.704  76.893  1.00  0.00
ATOM   3877  CQQ CQQ Z1998     -50.665  54.335 -21.315  1.00  0.00
ATOM   3878  CQR CQR Z1999      74.930 -81.456 -49.684  1.00  0.00
ATOM   3879  CQS CQS Z2000      56.974 -90.531  89.028  1.00  0.00
ATOM   3880  CQT CQT Z2001      -0.238  31.233 -78.157  1.00  0.00
ATOM   3881  CQU CQU Z2002      71.944  61.161 -28.100  1.00  0.00
ATOM   3882  CQV CQV Z2003     -71.888  35.864 -63.797  1.00  0.00
ATOM   3883  CQW CQW Z2004     -82.915  70.708  -2.814  1.00  0.00
ATOM   3884  CQX CQX Z2005      11.765 -88.407 -25.441  1.00  0.00
ATOM   3885  CQY CQY Z2006      28.399  69.888  82.486  1.00  0.00
ATOM   3886  CQZ CQZ Z2007     -13.032 -77.408  12.298  1.00  0.00
ATOM   3887  CRA CRA Z2008     -21.825 -16.222  43.755  1.00  0.00
ATOM   3888  CRB CRB Z2009      45.605  59.588  75.659  1.00  0.00
ATOM   3889  CRC CRC Z2010     -65.291 -50.129 -16.031  1.00  0.00
ATOM   3890  CRD CRD Z2011     -31.548 -69.099  79.253  1.00  0.00
ATOM   3891  CRE CRE Z2012     -59.255 -78.990  -0.584  1.00  0.00
ATOM   3892  CRF CRF Z2013      66.996  54.732 -63.121  1.00  0.00
ATOM   3893  CRG CRG Z2014     -70.816  -1.019 -60.363  1.00  0.00
ATOM   3894  CRH CRH Z2015     -32.967  19.619  81.927  1.00  0.00
ATOM   3895  CRI CRI Z2016     -51.647  33.468 -35.834  1.00  0.00
ATOM   3896  CRJ CRJ Z2017     -54.539  76.339 -57.257  1.00  0.00
ATOM   3897  CRK CRK Z2018     -30.221   1.152  10.453  1.00  0.00
ATOM   3898  CRL CRL Z2019      26.546 -49.685 -69.013  1.00  0.00
ATOM   3899  CRM CRM Z2020       0.040  -4.600 -70.471  1.00  0.00
ATOM   3900  CRN CRN Z2021       4.499  59.934  47.928  1.00  0.00
ATOM   3901  CRO CRO Z2022     -26.975 -43.818 -37.692  1.00  0.00
ATOM   3902  CRP CRP Z2023      29.389 -82.263  65.128  1.00  0.00
ATOM   3903  CRQ CRQ Z2024     -33.462  54.476  38.195  1.00  0.00
ATOM   3904  CRR CRR Z2025     -59.066 -46.935  75.015  1.00  0.00
ATOM   3905  CRS CRS Z2026      12.527 -69.401 -18.670  1.00  0.00
ATOM   3906  CRT CRT Z2027     -58.892   6.660 -16.326  1.00  0.00
ATOM   3907  CRU CRU Z2028      -7.348  47.864 -51.082  1.00  0.00
ATOM   3908  CRV CRV Z2029       4.791 -11.851 -85.826  1.00  0.00
ATOM   3909  CRW CRW Z2030     -67.082  31.551  83.986  1.00  0.00
ATOM   3910  CRX CRX Z2031      75.611 -85.959  76.138  1.00  0.00
ATOM   3911  CRY CRY Z2032      80.278  45.562 -73.245  1.00  0.00
ATOM   3912  CRZ CRZ Z2033      36.731  63.748 -56.252  1.00  0.00
ATOM   3913  CSA CSA Z2034     -26.680  51.592 -74.458  1.00  0.00
ATOM   3914  CSB CSB Z2035      49.447   4.549  20.222  1.00  0.00
ATOM   3915  CSC CSC Z2036      86.128  13.352  -9.207  1.00  0.00
ATOM   3916  CSD CSD Z2037     -46.168 -14.944  79.974  1.00  0.00
ATOM   3917  CSE CSE Z2038      38.348   0.394 -65.024  1.00  0.00
ATOM   3918  CSF CSF Z2039      50.057 -73.524  84.976  1.00  0.00
ATOM   3919  CSG CSG Z2040     -41.014 -10.064  40.019  1.00  0.00
ATOM   3920  CSH CSH Z2041      58.775   1.937  65.072  1.00  0.00
ATOM   3921  CSI CSI Z2042      74.735 -46.847 -71.213  1.00  0.00
ATOM   3922  CSJ CSJ Z2043      18.800  39.026  26.446  1.00  0.00
ATOM   3923  CSK CSK Z2044     -79.858  30.544 -83.657  1.00  0.00
ATOM   3924  CSL CSL Z2045     -24.487  72.609  -1.092  1.00  0.00
ATOM   3925  CSM CSM Z2046     -81.356  31.676 -18.541  1.00  0.00
ATOM   3926  CSN CSN Z2047     -13.116 -76.250 -70.747  1.00  0.00
ATOM   3927  CSO CSO Z2048     -71.042 -10.925   5.492  1.00  0.00
ATOM   3928  CSP CSP Z2049      29.837   5.781  39.515  1.00  0.00
ATOM   3929  CSQ CSQ Z2050     -24.955  14.098 -77.752  1.00  0.00
ATOM   3930  CSR CSR Z2051      32.645 -27.538 -43.889  1.00  0.00
ATOM   3931  CSS CSS Z2052       4.931 -55.914 -75.604  1.00  0.00
ATOM   3932  CST CST Z2053      51.231 -75.071 -58.597  1.00  0.00
ATOM   3933  CSU CSU Z2054      40.304 -64.790  15.824  1.00  0.00
ATOM   3934  CSV CSV Z2055     -78.207  -2.915 -28.694  1.00  0.00
ATOM   3935  CSW CSW Z2056       7.857 -47.670 -27.647  1.00  0.00
ATOM   3936  CSX CSX Z2057     -21.309  71.833  31.518  1.00  0.00
ATOM   3937  CSY CSY Z2058     -29.461 -17.065  20.876  1.00  0.00
ATOM   3938  CSZ CSZ Z2059      39.059 -69.558  70.686  1.00  0.00
ATOM   3939  CTA CTA Z2060     -49.928 -55.344  57.537  1.00  0.00
ATOM   3940  CTB CTB Z2061      45.808   8.233 -12.971  1.00  0.00
ATOM   3941  CTC CTC Z2062      87.766 -44.025 -68.273  1.00  0.00
ATOM   3942  CTD CTD Z2063      -7.807  28.421 -27.280  1.00  0.00
ATOM   3943  CTE CTE Z2064     -66.231  16.726 -35.150  1.00  0.00
ATOM   3944  CTF CTF Z2065      86.416 -68.049  -8.097  1.00  0.00
ATOM   3945  CTG CTG Z2066      -3.666 -57.387  80.535  1.00  0.00
ATOM   3946  CTH CTH Z2067     -80.273 -54.989 -40.885  1.00  0.00
ATOM   3947  CTI CTI Z2068      25.169 -22.135  -6.180  1.00  0.00
ATOM   3948  CTJ CTJ Z2069      -0.929  24.600  84.783  1.00  0.00
ATOM   3949  CTK CTK Z2070      16.340   5.838 -79.328  1.00  0.00
ATOM   3950  CTL CTL Z2071     -71.128 -63.262  82.543  1.00  0.00
ATOM   3951  CTM CTM Z2072     -32.069  46.344 -40.930  1.00  0.00
ATOM   3952  CTN CTN Z2073     -81.843 -86.836  30.690  1.00  0.00
ATOM   3953  CTO CTO Z2074     -28.766 -23.560 -32.830  1.00  0.00
ATOM   3954  CTP CTP Z2075      40.855 -43.250 -54.968  1.00  0.00
ATOM   3955  CTQ CTQ Z2076     -15.537   5.088  43.092  1.00  0.00
ATOM   3956  CTR CTR Z2077      64.613  32.894 -55.591  1.00  0.00
ATOM   3957  CTS CTS Z2078     -83.478  10.824 -43.130  1.00  0.00
ATOM   3958  CTT CTT Z2079     -12.031  47.809  17.316  1.00  0.00
ATOM   3959  CTU CTU Z2080     -36.805  10.838  27.645  1.00  0.00
ATOM   3960  CTV CTV Z2081     -10.843 -57.946 -53.175  1.00  0.00
ATOM   3961  CTW CTW Z2082      84.420   2.808  12.016  1.00  0.00
ATOM   3962  CTX CTX Z2083      29.332 -17.666 -23.560  1.00  0.00
ATOM   3963  CTY CTY Z2084      89.950 -67.716 -66.876  1.00  0.00
ATOM   3964  CTZ CTZ Z2085      72.371  -5.068 -27.306  1.00  0.00
ATOM   3965  CUA CUA Z2086       5.142  56.623  19.965  1.00  0.00
ATOM   3966  CUB CUB Z2087     -73.180 -25.339 -31.398  1.00  0.00
ATOM   3967  CUC CUC Z2088      86.494 -12.625  57.405  1.00  0.00
ATOM   3968  CUD CUD Z2089      28.215  72.223  18.878  1.00  0.00
ATOM   3969  CUE CUE Z2090      54.961 -61.018 -16.499  1.00  0.00
ATOM   3970  CUF CUF Z2091     -53.481 -35.291  62.641  1.00  0.00
ATOM   3971  CUG CUG Z2092      60.608 -74.721  77.478  1.00  0.00
ATOM   3972  CUH CUH Z2093     -77.295 -36.008  55.169  1.00  0.00
ATOM   3973  CUI CUI Z2094      65.194 -20.663  -1.214  1.00  0.00
ATOM   3974  CUJ CUJ Z2095      20.856 -57.427  85.812  1.00  0.00
ATOM   3975  CUK CUK Z2096     -27.071  53.358 -22.725  1.00  0.00
ATOM   3976  CUL CUL Z2097     -39.220  78.840 -52.678  1.00  0.00
ATOM   3977  CUM CUM Z2098      20.115 -18.062  77.270  1.00  0.00
ATOM   3978  CUN CUN Z2099     -47.200   6.516  54.424  1.00  0.00
ATOM   3979  CUO CUO Z2100     -74.205  70.590 -69.276  1.00  0.00
ATOM   3980  CUP CUP Z2101     -16.891 -59.669  52.215  1.00  0.00
ATOM   3981  CUQ CUQ Z2102     -81.591  74.522 -83.830  1.00  0.00
ATOM   3982  CUR CUR Z2103      43.970 -51.878 -74.363  1.00  0.00
ATOM   3983  CUS CUS Z2104      61.934 -62.025 -54.890  1.00  0.00
ATOM   3984  CUT CUT Z2105     -35.194  -5.157 -25.039  1.00  0.00
ATOM   3985  CUU CUU Z2106      13.245  71.633 -60.766  1.00  0.00
ATOM   3986  CUV CUV Z2107     -82.549 -65.656   0.839  1.00  0.00
ATOM   3987  CUW CUW Z2108      23.204  52.594  76.443  1.00  0.00
ATOM   3988  CUX CUX Z2109     -61.367 -38.916   8.130  1.00  0.00
ATOM   3989  CUY CUY Z2110     -16.303  44.703 -80.710  1.00  0.00
ATOM   3990  CUZ CUZ Z2111      42.292  -9.418  41.032  1.00  0.00
ATOM   3991  CVA CVA Z2112     -32.628 -78.668  62.654  1.00  0.00
ATOM   3992  CVB CVB Z2113      63.999 -59.408 -75.516  1.00  0.00
ATOM   3993  CVC CVC Z2114      35.636 -57.044  -5.687  1.00  0.00
ATOM   3994  CVD CVD Z2115      76.363 -12.993  77.547  1.00  0.00
ATOM   3995  CVE CVE Z2116     -33.453  76.339 -70.160  1.00  0.00
ATOM   3996  CVF CVF Z2117     -78.688  75.846  33.437  1.00  0.00
ATOM   3997  CVG CVG Z2118      85.755 -15.761 -84.097  1.00  0.00
ATOM   3998  CVH CVH Z2119      85.161  78.560   9.607  1.00  0.00
ATOM   3999  CVI CVI Z2120      26.460 -38.939 -17.742  1.00  0.00
ATOM   4000  CVJ CVJ Z2121     -60.775  11.565  25.571  1.00  0.00
ATOM   4001  CVK CVK Z2122      19.116  24.276 -10.839  1.00  0.00
ATOM   4002  CVL CVL Z2123      50.252 -28.591 -13.842  1.00  0.00
ATOM   4003  CVM CVM Z2124      -7.882 -59.426   2.547  1.00  0.00
ATOM   4004  CVN CVN Z2125     -36.042   0.605  88.536  1.00  0.00
ATOM   4005  CVO CVO Z2126      69.966  -8.253 -13.756  1.00  0.00
ATOM   4006  CVP CVP Z2127      42.360  30.322 -77.964  1.00  0.00
ATOM   4007  CVQ CVQ Z2128      -0.983 -82.841 -51.204  1.00  0.00
ATOM   4008  CVR CVR Z2129      80.408  -5.320 -80.368  1.00  0.00
ATOM   4009  CVS CVS Z2130     -84.039 -22.010  74.331  1.00  0.00
ATOM   4010  CVT CVT Z2131      71.849 -63.727  48.547  1.00  0.00
ATOM   4011  CVU CVU Z2132      19.972  48.889  58.847  1.00  0.00
ATOM   4012  CVV CVV Z2133       6.314  80.777 -69.584  1.00  0.00
ATOM   4013  CVW CVW Z2134      -9.223  78.526  59.123  1.00  0.00
ATOM   4014  CVX CVX Z2135     -65.820  39.553 -83.595  1.00  0.00
ATOM   4015  CVY CVY Z2136      20.555 -89.020 -49.733  1.00  0.00
ATOM   4016  CVZ CVZ Z2137      -7.106  81.154  80.624  1.00  0.00
ATOM   4017  CWA CWA Z2138     -82.865  73.991   9.578  1.00  0.00
ATOM   4018  CWB CWB Z2139       7.180  10.872 -58.261  1.00  0.00
ATOM   4019  CWC CWC Z2140      31.185 -39.394  -0.859  1.00  0.00
ATOM   4020  CWD CWD Z2141      70.199 -86.065 -15.785  1.00  0.00
ATOM   4021  CWE CWE Z2142      43.401   9.363 -83.133  1.00  0.00
ATOM   4022  CWF CWF Z2143     -68.791  50.674  79.144  1.00  0.00
ATOM   4023  CWG CWG Z2144     -56.528 -68.032  59.880  1.00  0.00
ATOM   4024  CWH CWH Z2145      50.933 -13.878 -64.196  1.00  0.00
ATOM   4025  CWI CWI Z2146      77.161 -56.931 -60.478  1.00  0.00
ATOM   4026  CWJ CWJ Z2147     -61.553  -5.230 -45.591  1.00  0.00
ATOM   4027  CWK CWK Z2148      41.727 -25.162 -30.146  1.00  0.00
ATOM   4028  CWL CWL Z2149      56.975 -49.936 -39.363  1.00  0.00
ATOM   4029  CWM CWM Z2150     -68.392  79.916 -46.395  1.00  0.00
ATOM   4030  CWN CWN Z2151      82.449  79.137 -38.480  1.00  0.00
ATOM   4031  CWO CWO Z2152     -26.126  60.905  84.478  1.00  0.00
ATOM   4032  CWP CWP Z2153      38.930 -11.465  85.144  1.00  0.00
ATOM   4033  CWQ CWQ Z2154     -48.712  83.178  32.822  1.00  0.00
ATOM   4034  CWR CWR Z2155      26.161  -6.657  44.293  1.00  0.00
ATOM   4035  CWS CWS Z2156      46.416  85.157 -32.328  1.00  0.00
ATOM   4036  CWT CWT Z2157      51.630 -81.068  63.318  1.00  0.00
ATOM   4037  CWU CWU Z2158      -3.384 -33.565 -42.868  1.00  0.00
ATOM   4038  CWV CWV Z2159     -54.591  16.297  86.472  1.00  0.00
ATOM   4039  CWW CWW Z2160     -83.205 -50.408 -75.912  1.00  0.00
ATOM   4040  CWX CWX Z2161     -11.104 -80.624  45.824  1.00  0.00
ATOM   4041  CWY CWY Z2162       1.851 -12.628  62.064  1.00  0.00
ATOM   4042  CWZ CWZ Z2163      62.868 -69.962 -29.951  1.00  0.00
ATOM   4043  CXA CXA Z2164      84.150 -27.904 -60.013  1.00  0.00
ATOM   4044  CXB CXB Z2165     -30.041  51.509 -57.486  1.00  0.00
ATOM   4045  CXC CXC Z2166     -70.699   0.433  58.790  1.00  0.00
ATOM   4046  CXD CXD Z2167      24.294  -3.095  20.361  1.00  0.00
ATOM   4047  CXE CXE Z2168     -10.682  68.878  17.426  1.00  0.00
ATOM   4048  CXF CXF Z2169     -81.957 -14.784  12.006  1.00  0.00
ATOM   4049  CXG CXG Z2170     -29.584 -69.297 -82.270  1.00  0.00
ATOM   4050  CXH CXH Z2171     -10.873   2.248  78.902  1.00  0.00
ATOM   4051  CXI CXI Z2172      -3.667  64.636  -6.811  1.00  0.00
ATOM   4052  CXJ CXJ Z2173      31.876 -10.035 -58.817  1.00  0.00
ATOM   4053  CXK CXK Z2174     -13.622 -36.989  49.219  1.00  0.00
ATOM   4054  CXL CXL Z2175      82.536 -65.582 -79.399  1.00  0.00
ATOM   4055  CXM CXM Z2176     -80.339 -71.718  12.259  1.00  0.00
ATOM   4056  CXN CXN Z2177     -78.114 -82.209 -56.604  1.00  0.00
ATOM   4057  CXO CXO Z2178     -42.477 -13.834 -51.188  1.00  0.00
ATOM   4058  CXP CXP Z2179     -82.548  85.433 -24.824  1.00  0.00
ATOM   4059  CXQ CXQ Z2180      74.536 -44.910  36.260  1.00  0.00
ATOM   4060  CXR CXR Z2181      25.928  23.410 -76.589  1.00  0.00
ATOM   4061  CXS CXS Z2182      21.117 -80.523  -2.557  1.00  0.00
ATOM   4062  CXT CXT Z2183     -17.802 -18.405  72.730  1.00  0.00
ATOM   4063  CXU CXU Z2184     -82.656 -33.072  25.369  1.00  0.00
ATOM   4064  CXV CXV Z2185      46.721 -16.581 -50.314  1.00  0.00
ATOM   4065  CXW CXW Z2186     -76.678 -68.929 -13.552  1.00  0.00
ATOM   4066  CXX CXX Z2187      46.452  78.779  64.745  1.00  0.00
ATOM   4067  CXY CXY Z2188      71.834  83.967 -78.131  1.00  0.00
ATOM   4068  CXZ CXZ Z2189      -0.315 -39.502  76.587  1.00  0.00
ATOM   4069  CYA CYA Z2190     -67.983 -74.141  63.934  1.00  0.00
ATOM   4070  CYB CYB Z2191     -78.168  15.242 -75.219  1.00  0.00
ATOM   4071  CYC CYC Z2192      80.805 -74.277  77.814  1.00  0.00
ATOM   4072  CYD CYD Z2193     -18.271  14.489  78.873  1.00  0.00
ATOM   4073  CYE CYE Z2194      49.596  79.962  30.894  1.00  0.00
ATOM   4074  CYF CYF Z2195      79.040 -33.649 -86.021  1.00  0.00
ATOM   4075  CYG CYG Z2196      42.973   3.562  33.674  1.00  0.00
ATOM   4076  CYH CYH Z2197     -40.591 -59.049   2.611  1.00  0.00
ATOM   4077  CYI CYI Z2198      85.027 -54.711  18.339  1.00  0.00
ATOM   4078  CYJ CYJ Z2199      13.812 -66.352 -75.575  1.00  0.00
ATOM   4079  CYK CYK Z2200      -2.436 -87.513  31.766  1.00  0.00
ATOM   4080  CYL CYL Z2201      -4.354   7.081 -85.033  1.00  0.00
ATOM   4081  CYM CYM Z2202     -74.318  -9.756  45.873  1.00  0.00
ATOM   4082  CYN CYN Z2203      51.528  69.462 -71.418  1.00  0.00
ATOM   4083  CYO CYO Z2204      18.888 -71.827 -39.551  1.00  0.00
ATOM   4084  CYP CYP Z2205     -42.812  42.043 -57.274  1.00  0.00
ATOM   4085  CYQ CYQ Z2206     -11.371  57.536  82.583  1.00  0.00
ATOM   4086  CYR CYR Z2207     -18.303 -19.114 -47.059  1.00  0.00
ATOM   4087  CYS CYS Z2208     -80.723  10.869  -6.560  1.00  0.00
ATOM   4088  CYT CYT Z2209      34.621 -32.744 -70.126  1.00  0.00
ATOM   4089  CYU CYU Z2210      63.457 -31.953 -83.032  1.00  0.00
ATOM   4090  CYV CYV Z2211     -55.472  20.489  64.692  1.00  0.00
ATOM   4091  CYW CYW Z2212     -73.252  44.943  -2.726  1.00  0.00
ATOM   4092  CYX CYX Z2213     -46.921  52.424 -47.748  1.00  0.00
ATOM   4093  CYY CYY Z2214     -80.891 -68.211 -80.583  1.00  0.00
ATOM   4094  CYZ CYZ Z2215      88.690  26.473 -10.412  1.00  0.00
ATOM   4095  CZA CZA Z2216     -17.113  80.514  24.384  1.00  0.00
ATOM   4096  CZB CZB Z2217      79.292  60.362 -59.332  1.00  0.00
ATOM   4097  CZC CZC Z2218      63.114  39.454   2.303  1.00  0.00
ATOM   4098  CZD CZD Z2219     -51.615 -65.129  17.322  1.00  0.00
ATOM   4099  CZE CZE Z2220       4.645  29.822  57.291  1.00  0.00
ATOM   4100  CZF CZF Z2221     -42.874 -65.298  73.675  1.00  0.00
ATOM   4101  CZG CZG Z2222      83.218  51.831   5.039  1.00  0.00
ATOM   4102  CZH CZH Z2223      -0.466 -39.291 -55.572  1.00  0.00
ATOM   4103  CZI CZI Z2224      -8.542 -86.401 -20.248  1.00  0.00
ATOM   4104  CZJ CZJ Z2225      35.020 -65.269 -38.637  1.00  0.00
ATOM   4105  CZK CZK Z2226      88.998  34.694  31.479  1.00  0.00
ATOM   4106  CZL CZL Z2227      52.194  50.300 -69.430  1.00  0.00
ATOM   4107  CZM CZM Z2228      82.582 -42.226  11.627  1.00  0.00
ATOM   4108  CZN CZN Z2229       2.600 -26.671 -54.164  1.00  0.00
ATOM   4109  CZO CZO Z2230      84.096  26.428  23.030  1.00  0.00
ATOM   4110  CZP CZP Z2231      55.205   2.212  82.835  1.00  0.00
ATOM   4111  CZQ CZQ Z2232     -15.621 -89.218  79.151  1.00  0.00
ATOM   4112  CZR CZR Z2233      66.149  35.943 -75.727  1.00  0.00
ATOM   4113  CZS CZS Z2234      82.038 -50.474 -15.474  1.00  0.00
ATOM   4114  CZT CZT Z2235      80.205 -11.006   5.353  1.00  0.00
ATOM   4115  CZU CZU Z2236     -29.869  72.323 -84.323  1.00  0.00
ATOM   4116  CZV CZV Z2237     -35.584   8.308 -30.144  1.00  0.00
ATOM   4117  CZW CZW Z2238      86.329  44.072  22.279  1.00  0.00
ATOM   4118  CZX CZX Z2239     -64.975  80.459  21.210  1.00  0.00
ATOM   4119  CZY CZY Z2240      81.058 -23.039 -12.641  1.00  0.00
ATOM   4120  CZZ CZZ Z2241     -61.715 -88.307 -74.017  1.00  0.00
ATOM   4121  DAA DAA Z2242      65.091 -88.088 -73.184  1.00  0.00
ATOM   4122  DAB DAB Z2243      40.914  84.511  47.323  1.00  0.00
ATOM   4123  DAC DAC Z2244      31.083  84.229 -45.208  1.00  0.00
ATOM   4124  DAD DAD Z2245      35.933   5.480 -52.750  1.00  0.00
ATOM   4125  DAE DAE Z2246      35.201 -77.232   8.581  1.00  0.00
ATOM   4126  DAF DAF Z2247      44.017 -29.954  -0.561  1.00  0.00
ATOM   4127  DAG DAG Z2248     -28.804  81.530 -12.420  1.00  0.00
ATOM   4128  DAH DAH Z2249      52.927 -70.931  12.221  1.00  0.00
ATOM   4129  DAI DAI Z2250      -8.883  84.307 -18.933  1.00  0.00
ATOM   4130  DAJ DAJ Z2251      63.999  -8.169  56.861  1.00  0.00
ATOM   4131  DAK DAK Z2252      87.711  -1.144  49.045  1.00  0.00
ATOM   4132  DAL DAL Z2253      84.695 -32.402 -48.373  1.00  0.00
ATOM   4133  DAM DAM Z2254     -32.254 -71.306  13.019  1.00  0.00
ATOM   4134  DAN DAN Z2255     -82.559 -17.358  30.065  1.00  0.00
ATOM   4135  DAO DAO Z2256      21.767  73.409 -83.450  1.00  0.00
ATOM   4136  DAP DAP Z2257     -32.687 -18.081  57.906  1.00  0.00
ATOM   4137  DAQ DAQ Z2258      83.864  77.422 -58.410  1.00  0.00
ATOM   4138  DAR DAR Z2259      53.703   9.712 -21.625  1.00  0.00
ATOM   4139  DAS DAS Z2260      33.214 -52.585  20.875  1.00  0.00
ATOM   4140  DAT DAT Z2261      -3.164 -57.959 -27.210  1.00  0.00
ATOM   4141  DAU DAU Z2262      25.360 -22.903  22.503  1.00  0.00
ATOM   4142  DAV DAV Z2263      55.682 -84.902  -5.878  1.00  0.00
ATOM   4143  DAW DAW Z2264      -5.340  24.762  33.216  1.00  0.00
ATOM   4144  DAX DAX Z2265       6.735  64.822   6.226  1.00  0.00
ATOM   4145  DAY DAY Z2266      49.623  64.756  13.070  1.00  0.00
ATOM   4146  DAZ DAZ Z2267     -64.376 -47.567 -35.331  1.00  0.00
ATOM   4147  DBA DBA Z2268      45.144  74.007  88.221  1.00  0.00
ATOM   4148  DBB DBB Z2269     -48.980  55.461  49.332  1.00  0.00
ATOM   4149  DBC DBC Z2270      16.495 -70.167 -58.905  1.00  0.00
ATOM   4150  DBD DBD Z2271     -61.795 -55.223 -82.396  1.00  0.00
ATOM   4151  DBE DBE Z2272     -37.608 -33.971 -46.515  1.00  0.00
ATOM   4152  DBF DBF Z2273      66.767  84.977 -33.835  1.00  0.00
ATOM   4153  DBG DBG Z2274     -30.795  35.819 -63.330  1.00  0.00
ATOM   4154  DBH DBH Z2275     -20.992  36.379  41.706  1.00  0.00
ATOM   4155  DBI DBI Z2276       2.654 -87.784  -6.424  1.00  0.00
ATOM   4156  DBJ DBJ Z2277      67.073 -72.525  55.901  1.00  0.00
ATOM   4157  DBK DBK Z2278     -55.712   7.732 -49.188  1.00  0.00
ATOM   4158  DBL DBL Z2279      56.425 -42.894 -25.142  1.00  0.00
ATOM   4159  DBM DBM Z2280      74.199 -44.933 -28.325  1.00  0.00
ATOM   4160  DBN DBN Z2281      12.749  78.366  35.866  1.00  0.00
ATOM   4161  DBO DBO Z2282     -47.934  58.335  26.123  1.00  0.00
ATOM   4162  DBP DBP Z2283      17.252 -20.612 -81.784  1.00  0.00
ATOM   4163  DBQ DBQ Z2284     -37.016   0.718  68.629  1.00  0.00
ATOM   4164  DBR DBR Z2285     -28.988  66.889  69.690  1.00  0.00
ATOM   4165  DBS DBS Z2286      56.237  68.081  83.934  1.00  0.00
ATOM   4166  DBT DBT Z2287      -3.727 -64.452  42.487  1.00  0.00
ATOM   4167  DBU DBU Z2288     -14.752  15.744  57.835  1.00  0.00
ATOM   4168  DBV DBV Z2289      47.452  42.678  -8.047  1.00  0.00
ATOM   4169  DBW DBW Z2290     -37.276 -32.395 -62.702  1.00  0.00
ATOM   4170  DBX DBX Z2291     -15.493 -47.930   5.248  1.00  0.00
ATOM   4171  DBY DBY Z2292       4.723 -40.722 -85.081  1.00  0.00
ATOM   4172  DBZ DBZ Z2293      -8.321 -73.883  73.348  1.00  0.00
ATOM   4173  DCA DCA Z2294      58.752 -86.864  11.215  1.00  0.00
ATOM   4174  DCB DCB Z2295      32.645   9.333  18.244  1.00  0.00
ATOM   4175  DCC DCC Z2296     -10.194  24.295 -54.116  1.00  0.00
ATOM   4176  DCD DCD Z2297      81.645 -85.247  87.923  1.00  0.00
ATOM   4177  DCE DCE Z2298      68.531  44.090 -42.199  1.00  0.00
ATOM   4178  DCF DCF Z2299     -75.934  11.603 -20.786  1.00  0.00
ATOM   4179  DCG DCG Z2300     -41.230  36.738  82.299  1.00  0.00
ATOM   4180  DCH DCH Z2301      40.415  -9.217  64.191  1.00  0.00
ATOM   4181  DCI DCI Z2302     -57.159  73.391 -85.231  1.00  0.00
ATOM   4182  DCJ DCJ Z2303     -80.732  64.207  47.480  1.00  0.00
ATOM   4183  DCK DCK Z2304      83.909  40.496 -55.298  1.00  0.00
ATOM   4184  DCL DCL Z2305     -17.611  -7.991 -60.703  1.00  0.00
ATOM   4185  DCM DCM Z2306     -60.108 -12.815  33.538  1.00  0.00
ATOM   4186  DCN DCN Z2307     -74.407 -66.581  33.464  1.00  0.00
ATOM   4187  DCO DCO Z2308      63.450  80.771  80.699  1.00  0.00
ATOM   4188  DCP DCP Z2309       0.228  41.008  12.250  1.00  0.00
ATOM   4189  DCQ DCQ Z2310      49.877 -22.174 -76.937  1.00  0.00
ATOM   4190  DCR DCR Z2311      26.431 -55.659 -22.753  1.00  0.00
ATOM   4191  DCS DCS Z2312      -3.991 -88.519  54.275  1.00  0.00
ATOM   4192  DCT DCT Z2313       3.577 -44.563   9.071  1.00  0.00
ATOM   4193  DCU DCU Z2314       3.183   1.064 -25.722  1.00  0.00
ATOM   4194  DCV DCV Z2315     -61.939  22.523 -75.598  1.00  0.00
ATOM   4195  DCW DCW Z2316      35.427  68.777 -83.049  1.00  0.00
ATOM   4196  DCX DCX Z2317      80.360 -82.826 -80.167  1.00  0.00
ATOM   4197  DCY DCY Z2318      18.013 -77.281  47.942  1.00  0.00
ATOM   4198  DCZ DCZ Z2319       3.716  73.871  16.902  1.00  0.00
ATOM   4199  DDA DDA Z2320      -6.460 -47.589  65.449  1.00  0.00
ATOM   4200  DDB DDB Z2321      26.942 -60.766   7.153  1.00  0.00
ATOM   4201  DDC DDC Z2322     -21.485  70.983  49.190  1.00  0.00
ATOM   4202  DDD DDD Z2323      81.080   9.413 -79.822  1.00  0.00
ATOM   4203  DDE DDE Z2324      67.947 -40.041 -57.708  1.00  0.00
ATOM   4204  DDF DDF Z2325      86.761  38.591  49.230  1.00  0.00
ATOM   4205  DDG DDG Z2326       1.444  18.520 -22.254  1.00  0.00
ATOM   4206  DDH DDH Z2327     -81.550  40.903 -38.244  1.00  0.00
ATOM   4207  DDI DDI Z2328       3.095  76.252 -45.378  1.00  0.00
ATOM   4208  DDJ DDJ Z2329     -37.375  83.910  72.860  1.00  0.00
ATOM   4209  DDK DDK Z2330      84.178  17.466 -30.462  1.00  0.00
ATOM   4210  DDL DDL Z2331      84.221 -55.033 -43.448  1.00  0.00
ATOM   4211  DDM DDM Z2332      52.030  68.799  -2.674  1.00  0.00
ATOM   4212  DDN DDN Z2333      48.144 -85.932  21.178  1.00  0.00
ATOM   4213  DDO DDO Z2334      13.850 -44.853 -11.554  1.00  0.00
ATOM   4214  DDP DDP Z2335      85.175   9.495  40.829  1.00  0.00
ATOM   4215  DDQ DDQ Z2336     -81.193 -77.095  25.422  1.00  0.00
ATOM   4216  DDR DDR Z2337      26.230 -58.106 -54.525  1.00  0.00
ATOM   4217  DDS DDS Z2338     -84.925 -89.791  71.797  1.00  0.00
ATOM   4218  DDT DDT Z2339     -32.387  -2.690  27.414  1.00  0.00
ATOM   4219  DDU DDU Z2340      79.950  77.136  84.104  1.00  0.00
ATOM   4220  DDV DDV Z2341      49.944 -27.283  83.238  1.00  0.00
ATOM   4221  DDW DDW Z2342      -5.151  84.548  24.768  1.00  0.00
ATOM   4222  DDX DDX Z2343      48.329 -14.242 -22.966  1.00  0.00
ATOM   4223  DDY DDY Z2344      41.809  48.283 -49.204  1.00  0.00
ATOM   4224  DDZ DDZ Z2345      57.807  83.217  10.903  1.00  0.00
ATOM   4225  DEA DEA Z2346      84.936 -85.860   5.061  1.00  0.00
ATOM   4226  DEB DEB Z2347     -48.981 -86.070 -29.917  1.00  0.00
ATOM   4227  DEC DEC Z2348      51.996  32.523  85.170  1.00  0.00
ATOM   4228  DED DED Z2349      18.700  35.113 -83.391  1.00  0.00
ATOM   4229  DEE DEE Z2350      60.881  26.246  73.165  1.00  0.00
ATOM   4230  DEF DEF Z2351     -12.638  68.298 -21.522  1.00  0.00
ATOM   4231  DEG DEG Z2352      54.339 -12.625  73.453  1.00  0.00
ATOM   4232  DEH DEH Z2353     -35.629 -43.826  69.183  1.00  0.00
ATOM   4233  DEI DEI Z2354     -51.848  76.381  20.741  1.00  0.00
ATOM   4234  DEJ DEJ Z2355      81.571  66.320 -46.848  1.00  0.00
ATOM   4235  DEK DEK Z2356       3.297  68.644 -84.485  1.00  0.00
ATOM   4236  DEL DEL Z2357      88.631 -37.694  43.819  1.00  0.00
ATOM   4237  DEM DEM Z2358      57.910  58.050 -17.488  1.00  0.00
ATOM   4238  DEN DEN Z2359      86.075  58.639  84.182  1.00  0.00
ATOM   4239  DEO DEO Z2360      73.109   9.389 -25.958  1.00  0.00
ATOM   4240  DEP DEP Z2361      -5.845  45.305  86.779  1.00  0.00
ATOM   4241  DEQ DEQ Z2362     -82.617  84.806  70.482  1.00  0.00
ATOM   4242  DER DER Z2363      90.017  46.552 -25.056  1.00  0.00
ATOM   4243  DES DES Z2364     -69.885 -15.112  76.778  1.00  0.00
ATOM   4244  DET DET Z2365      -3.993 -60.695  61.503  1.00  0.00
ATOM   4245  DEU DEU Z2366      86.254  78.241  68.179  1.00  0.00
ATOM   4246  DEV DEV Z2367      86.851   2.252 -25.714  1.00  0.00
ATOM   4247  DEW DEW Z2368      84.836 -18.424 -71.782  1.00  0.00
ATOM   4248  DEX DEX Z2369      18.959  -3.818 -87.103  1.00  0.00
ATOM   4249  DEY DEY Z2370      79.058  26.247  86.410  1.00  0.00
ATOM   4250  DEZ DEZ Z2371     -17.579  25.353  47.243  1.00  0.00
ATOM   4251  DFA DFA Z2372     -68.391  84.594  -9.195  1.00  0.00
ATOM   4252  DFB DFB Z2373      50.622  35.223 -56.058  1.00  0.00
ATOM   4253  DFC DFC Z2374     -81.636  80.894 -58.260  1.00  0.00
ATOM   4254  DFD DFD Z2375     -78.989 -53.044  65.011  1.00  0.00
ATOM   4255  DFE DFE Z2376     -80.880 -35.865  77.055  1.00  0.00
ATOM   4256  DFF DFF Z2377     -53.316  83.515  63.773  1.00  0.00
ATOM   4257  DFG DFG Z2378      55.367  76.574  51.002  1.00  0.00
ATOM   4258  DFH DFH Z2379      85.042  73.252 -77.410  1.00  0.00
ATOM   4259  DFI DFI Z2380     -70.084  35.112 -24.999  1.00  0.00
ATOM   4260  DFJ DFJ Z2381      87.057 -32.852   1.942  1.00  0.00
ATOM   4261  DFK DFK Z2382     -82.416 -66.449 -51.428  1.00  0.00
ATOM   4262  DFL DFL Z2383      43.455  18.807 -61.125  1.00  0.00
ATOM   4263  DFM DFM Z2384      69.027  84.378  27.645  1.00  0.00
ATOM   4264  DFN DFN Z2385       0.121 -53.424  33.505  1.00  0.00
ATOM   4265  DFO DFO Z2386      81.219  24.788  -0.555  1.00  0.00
ATOM   4266  DFP DFP Z2387      16.605  28.879  46.264  1.00  0.00
ATOM   4267  DFQ DFQ Z2388     -81.386  22.783   4.890  1.00  0.00
ATOM   4268  DFR DFR Z2389     -64.235 -40.643  35.098  1.00  0.00
ATOM   4269  DFS DFS Z2390      62.206 -75.992 -69.758  1.00  0.00
ATOM   4270  DFT DFT Z2391      36.464 -22.029 -64.330  1.00  0.00
ATOM   4271  DFU DFU Z2392     -84.072  83.726  18.381  1.00  0.00
ATOM   4272  DFV DFV Z2393     -65.130 -84.798  24.392  1.00  0.00
ATOM   4273  DFW DFW Z2394     -77.146 -84.679  11.490  1.00  0.00
ATOM   4274  DFX DFX Z2395      63.741 -66.209   9.271  1.00  0.00
ATOM   4275  DFY DFY Z2396      -9.631  28.202  16.670  1.00  0.00
ATOM   4276  DFZ DFZ Z2397     -62.491  59.138 -15.833  1.00  0.00
ATOM   4277  DGA DGA Z2398     -54.066 -58.916  84.844  1.00  0.00
ATOM   4278  DGB DGB Z2399     -16.973 -35.342  35.701  1.00  0.00
ATOM   4279  DGC DGC Z2400       8.279  79.331  54.687  1.00  0.00
ATOM   4280  DGD DGD Z2401      11.197 -83.004   9.920  1.00  0.00
ATOM   4281  DGE DGE Z2402     -60.816 -52.110  43.085  1.00  0.00
ATOM   4282  DGF DGF Z2403     -20.074  36.099  29.575  1.00  0.00
ATOM   4283  DGG DGG Z2404      32.041 -13.686 -39.922  1.00  0.00
ATOM   4284  DGH DGH Z2405     -71.230  69.150   7.144  1.00  0.00
ATOM   4285  DGI DGI Z2406     -66.091 -25.382  13.242  1.00  0.00
ATOM   4286  DGJ DGJ Z2407     -66.850  44.387 -39.489  1.00  0.00
ATOM   4287  DGK DGK Z2408      41.039 -14.325  19.479  1.00  0.00
ATOM   4288  DGL DGL Z2409      33.242 -58.064  77.881  1.00  0.00
ATOM   4289  DGM DGM Z2410     -59.037 -68.274 -25.600  1.00  0.00
ATOM   4290  DGN DGN Z2411      29.232 -68.602  74.781  1.00  0.00
ATOM   4291  DGO DGO Z2412      21.068 -36.036 -35.593  1.00  0.00
ATOM   4292  DGP DGP Z2413       3.637 -80.973  67.825  1.00  0.00
ATOM   4293  DGQ DGQ Z2414     -41.251 -51.412 -24.683  1.00  0.00
ATOM   4294  DGR DGR Z2415      -9.841 -88.900 -35.370  1.00  0.00
ATOM   4295  DGS DGS Z2416     -41.187  58.031 -60.215  1.00  0.00
ATOM   4296  DGT DGT Z2417      30.226 -87.181  17.917  1.00  0.00
ATOM   4297  DGU DGU Z2418     -62.752  63.680  40.342  1.00  0.00
ATOM   4298  DGV DGV Z2419      89.399 -78.950  47.135  1.00  0.00
ATOM   4299  DGW DGW Z2420     -75.941  21.626 -53.452  1.00  0.00
ATOM   4300  DGX DGX Z2421      13.060 -49.896 -58.679  1.00  0.00
ATOM   4301  DGY DGY Z2422     -38.445  61.286 -82.383  1.00  0.00
ATOM   4302  DGZ DGZ Z2423     -82.309  51.908 -80.944  1.00  0.00
ATOM   4303  DHA DHA Z2424       8.545  20.221 -68.362  1.00  0.00
ATOM   4304  DHB DHB Z2425     -30.256 -53.842  55.235  1.00  0.00
ATOM   4305  DHC DHC Z2426     -36.830 -87.377   6.455  1.00  0.00
ATOM   4306  DHD DHD Z2427     -14.714  67.044 -82.201  1.00  0.00
ATOM   4307  DHE DHE Z2428      76.162 -89.154  61.241  1.00  0.00
ATOM   4308  DHF DHF Z2429      43.971 -39.873 -15.161  1.00  0.00
ATOM   4309  DHG DHG Z2430     -28.701 -16.600  72.754  1.00  0.00
ATOM   4310  DHH DHH Z2431      26.626  57.068 -50.490  1.00  0.00
ATOM   4311  DHI DHI Z2432     -26.442   9.582  56.001  1.00  0.00
ATOM   4312  DHJ DHJ Z2433      18.789  74.144  65.672  1.00  0.00
ATOM   4313  DHK DHK Z2434      78.657 -33.101 -24.842  1.00  0.00
ATOM   4314  DHL DHL Z2435      37.224 -87.427  -8.145  1.00  0.00
ATOM   4315  DHM DHM Z2436      49.778   5.363 -32.184  1.00  0.00
ATOM   4316  DHN DHN Z2437      -9.293  57.845 -73.758  1.00  0.00
ATOM   4317  DHO DHO Z2438     -22.219  61.126 -35.704  1.00  0.00
ATOM   4318  DHP DHP Z2439     -37.895 -20.863  31.050  1.00  0.00
ATOM   4319  DHQ DHQ Z2440      43.494 -66.664  54.897  1.00  0.00
ATOM   4320  DHR DHR Z2441      41.577  47.919  66.314  1.00  0.00
ATOM   4321  DHS DHS Z2442     -63.662  -3.578  73.271  1.00  0.00
ATOM   4322  DHT DHT Z2443      11.772 -80.306 -63.974  1.00  0.00
ATOM   4323  DHU DHU Z2444     -75.876  -4.573  17.061  1.00  0.00
ATOM   4324  DHV DHV Z2445      30.720  56.286  31.936  1.00  0.00
ATOM   4325  DHW DHW Z2446     -30.839  22.413 -86.860  1.00  0.00
ATOM   4326  DHX DHX Z2447     -54.819  36.571 -61.541  1.00  0.00
ATOM   4327  DHY DHY Z2448     -66.221  13.538  11.117  1.00  0.00
ATOM   4328  DHZ DHZ Z2449      54.482 -22.157  49.482  1.00  0.00
ATOM   4329  DIA DIA Z2450     -15.447   9.581  27.168  1.00  0.00
ATOM   4330  DIB DIB Z2451      31.927 -76.396  47.577  1.00  0.00
ATOM   4331  DIC DIC Z2452      15.509   2.150 -61.416  1.00  0.00
ATOM   4332  DID DID Z2453     -61.551   1.244  -1.016  1.00  0.00
ATOM   4333  DIE DIE Z2454      20.559 -90.180  85.484  1.00  0.00
ATOM   4334  DIF DIF Z2455      17.486  50.881 -57.143  1.00  0.00
ATOM   4335  DIG DIG Z2456      54.393  76.724 -40.650  1.00  0.00
ATOM   4336  DIH DIH Z2457     -20.266  30.181  89.283  1.00  0.00
ATOM   4337  DII DII Z2458      61.781  70.464  65.347  1.00  0.00
ATOM   4338  DIJ DIJ Z2459      18.963  76.927 -46.089  1.00  0.00
ATOM   4339  DIK DIK Z2460     -51.639 -11.204 -70.210  1.00  0.00
ATOM   4340  DIL DIL Z2461      55.383  18.995  88.702  1.00  0.00
ATOM   4341  DIM DIM Z2462      44.086 -87.991 -32.749  1.00  0.00
ATOM   4342  DIN DIN Z2463     -34.391 -89.859 -77.993  1.00  0.00
ATOM   4343  DIO DIO Z2464     -40.661 -52.640 -82.107  1.00  0.00
ATOM   4344  DIP DIP Z2465     -25.420 -58.563   7.813  1.00  0.00
ATOM   4345  DIQ DIQ Z2466     -83.978   9.326  58.449  1.00  0.00
ATOM   4346  DIR DIR Z2467      31.998  23.910  -5.631  1.00  0.00
ATOM   4347  DIS DIS Z2468      13.876 -73.998  85.876  1.00  0.00
ATOM   4348  DIT DIT Z2469      13.857  10.350 -18.817  1.00  0.00
ATOM   4349  DIU DIU Z2470     -33.622  76.599  61.459  1.00  0.00
ATOM   4350  DIV DIV Z2471     -45.012 -84.586  19.462  1.00  0.00
ATOM   4351  DIW DIW Z2472     -77.000 -23.573  38.496  1.00  0.00
ATOM   4352  DIX DIX Z2473      47.055 -22.884  26.293  1.00  0.00
ATOM   4353  DIY DIY Z2474      71.376 -90.499  26.306  1.00  0.00
ATOM   4354  DIZ DIZ Z2475      69.329  46.329 -11.534  1.00  0.00
ATOM   4355  DJA DJA Z2476      78.770  17.059  11.129  1.00  0.00
ATOM   4356  DJB DJB Z2477     -47.490  80.543 -68.410  1.00  0.00
ATOM   4357  DJC DJC Z2478     -60.222 -56.797   3.893  1.00  0.00
ATOM   4358  DJD DJD Z2479     -46.738  57.667 -34.426  1.00  0.00
ATOM   4359  DJE DJE Z2480     -53.518  77.379  81.580  1.00  0.00
ATOM   4360  DJF DJF Z2481     -17.328  32.165 -37.537  1.00  0.00
ATOM   4361  DJG DJG Z2482     -76.891  58.413  -8.262  1.00  0.00
ATOM   4362  DJH DJH Z2483     -23.179  85.661  57.792  1.00  0.00
ATOM   4363  DJI DJI Z2484     -83.128   4.147 -55.150  1.00  0.00
ATOM   4364  DJJ DJJ Z2485     -40.962 -36.294 -85.276  1.00  0.00
ATOM   4365  DJK DJK Z2486      60.690 -33.720  46.195  1.00  0.00
ATOM   4366  DJL DJL Z2487     -20.746  17.315 -65.703  1.00  0.00
ATOM   4367  DJM DJM Z2488      74.837 -38.601  -2.283  1.00  0.00
ATOM   4368  DJN DJN Z2489      27.999 -34.890 -84.929  1.00  0.00
ATOM   4369  DJO DJO Z2490     -51.561  70.953 -36.006  1.00  0.00
ATOM   4370  DJP DJP Z2491     -65.671 -19.312 -84.982  1.00  0.00
ATOM   4371  DJQ DJQ Z2492      23.596 -66.668  16.917  1.00  0.00
ATOM   4372  DJR DJR Z2493     -31.574 -39.455 -79.086  1.00  0.00
ATOM   4373  DJS DJS Z2494       1.093 -74.216 -84.265  1.00  0.00
ATOM   4374  DJT DJT Z2495      76.611  60.523 -84.211  1.00  0.00
ATOM   4375  DJU DJU Z2496     -75.380  66.050  75.195  1.00  0.00
ATOM   4376  DJV DJV Z2497      61.130 -31.029 -21.040  1.00  0.00
ATOM   4377  DJW DJW Z2498     -45.213  63.173  36.006  1.00  0.00
ATOM   4378  DJX DJX Z2499     -68.543  58.517   8.328  1.00  0.00
ATOM   4379  DJY DJY Z2500     -45.337 -85.049  72.747  1.00  0.00
ATOM   4380  DJZ DJZ Z2501      23.224  74.979  46.199  1.00  0.00
ATOM   4381  DKA DKA Z2502     -77.368  -7.693 -39.403  1.00  0.00
ATOM   4382  DKB DKB Z2503     -67.414  83.364 -23.098  1.00  0.00
ATOM   4383  DKC DKC Z2504     -47.438 -43.482 -32.879  1.00  0.00
ATOM   4384  DKD DKD Z2505     -83.034  49.472  41.199  1.00  0.00
ATOM   4385  DKE DKE Z2506      85.803 -67.084  50.805  1.00  0.00
ATOM   4386  DKF DKF Z2507      23.169 -41.105  84.669  1.00  0.00
ATOM   4387  DKG DKG Z2508     -76.364 -80.795  70.379  1.00  0.00
ATOM   4388  DKH DKH Z2509      87.354 -37.587 -10.242  1.00  0.00
ATOM   4389  DKI DKI Z2510     -22.814  -2.182 -75.775  1.00  0.00
ATOM   4390  DKJ DKJ Z2511      73.487  50.122  16.227  1.00  0.00
ATOM   4391  DKK DKK Z2512     -41.698  84.516 -81.573  1.00  0.00
ATOM   4392  DKL DKL Z2513      26.340 -47.451 -43.886  1.00  0.00
ATOM   4393  DKM DKM Z2514      56.788  74.673 -83.186  1.00  0.00
ATOM   4394  DKN DKN Z2515     -71.104 -21.975  27.076  1.00  0.00
ATOM   4395  DKO DKO Z2516     -20.376 -20.877  10.457  1.00  0.00
ATOM   4396  DKP DKP Z2517      38.794 -90.410  56.847  1.00  0.00
ATOM   4397  DKQ DKQ Z2518      -4.715  18.640  49.820  1.00  0.00
ATOM   4398  DKR DKR Z2519      83.679 -51.364 -79.161  1.00  0.00
ATOM   4399  DKS DKS Z2520     -29.138 -81.989  84.378  1.00  0.00
ATOM   4400  DKT DKT Z2521      11.202 -82.514 -83.551  1.00  0.00
ATOM   4401  DKU DKU Z2522      48.472 -32.668 -39.113  1.00  0.00
ATOM   4402  DKV DKV Z2523     -11.991 -78.258  33.752  1.00  0.00
ATOM   4403  DKW DKW Z2524      10.984  47.406  28.689  1.00  0.00
ATOM   4404  DKX DKX Z2525     -11.029 -13.228 -31.548  1.00  0.00
ATOM   4405  DKY DKY Z2526      77.538 -27.516 -68.774  1.00  0.00
ATOM   4406  DKZ DKZ Z2527      69.788 -14.353 -80.542  1.00  0.00
ATOM   4407  DLA DLA Z2528     -80.793  55.172 -67.054  1.00  0.00
ATOM   4408  DLB DLB Z2529     -83.763  68.108  86.540  1.00  0.00
ATOM   4409  DLC DLC Z2530     -84.678  26.726 -61.007  1.00  0.00
ATOM   4410  DLD DLD Z2531      38.752 -12.346  -7.613  1.00  0.00
ATOM   4411  DLE DLE Z2532      34.584  60.054 -72.589  1.00  0.00
ATOM   4412  DLF DLF Z2533      50.922  57.414 -56.951  1.00  0.00
ATOM   4413  DLG DLG Z2534     -15.059 -83.647  66.334  1.00  0.00
ATOM   4414  DLH DLH Z2535     -73.624 -33.392  10.262  1.00  0.00
ATOM   4415  DLI DLI Z2536     -26.731 -61.036  28.916  1.00  0.00
ATOM   4416  DLJ DLJ Z2537     -12.313 -84.248 -86.898  1.00  0.00
ATOM   4417  DLK DLK Z2538     -45.048  15.741 -24.902  1.00  0.00
ATOM   4418  DLL DLL Z2539     -24.995 -87.981 -70.104  1.00  0.00
ATOM   4419  DLM DLM Z2540     -65.672  19.918  45.031  1.00  0.00
ATOM   4420  DLN DLN Z2541     -25.299   5.895  84.324  1.00  0.00
ATOM   4421  DLO DLO Z2542      -8.177  58.321  26.914  1.00  0.00
ATOM   4422  DLP DLP Z2543      65.612  69.062  16.175  1.00  0.00
ATOM   4423  DLQ DLQ Z2544     -76.742   1.746  85.215  1.00  0.00
ATOM   4424  DLR DLR Z2545     -30.234  -0.017 -61.989  1.00  0.00
ATOM   4425  DLS DLS Z2546       1.869 -69.091 -62.774  1.00  0.00
ATOM   4426  DLT DLT Z2547      -6.423 -88.930  68.005  1.00  0.00
ATOM   4427  DLU DLU Z2548     -32.116  -2.941  55.201  1.00  0.00
ATOM   4428  DLV DLV Z2549      87.587  73.374 -24.012  1.00  0.00
ATOM   4429  DLW DLW Z2550      -9.744 -67.539 -84.467  1.00  0.00
ATOM   4430  DLX DLX Z2551      30.884   5.360  -0.401  1.00  0.00
ATOM   4431  DLY DLY Z2552      14.238 -68.097  67.377  1.00  0.00
ATOM   4432  DLZ DLZ Z2553     -52.246 -71.653  88.621  1.00  0.00
ATOM   4433  DMA DMA Z2554      22.535 -45.752   8.399  1.00  0.00
ATOM   4434  DMB DMB Z2555     -16.089  21.895  68.177  1.00  0.00
ATOM   4435  DMC DMC Z2556      89.981 -68.567  69.528  1.00  0.00
ATOM   4436  DMD DMD Z2557     -50.534 -29.358 -80.935  1.00  0.00
ATOM   4437  DME DME Z2558      52.574  15.082  67.023  1.00  0.00
ATOM   4438  DMF DMF Z2559       2.019  20.887 -40.910  1.00  0.00
ATOM   4439  DMG DMG Z2560     -29.298  63.389 -65.331  1.00  0.00
ATOM   4440  DMH DMH Z2561     -67.545  73.679  84.325  1.00  0.00
ATOM   4441  DMI DMI Z2562      55.869  -3.478 -18.991  1.00  0.00
ATOM   4442  DMJ DMJ Z2563      52.864  21.870 -55.462  1.00  0.00
ATOM   4443  DMK DMK Z2564      34.713 -85.511  78.375  1.00  0.00
ATOM   4444  DML DML Z2565     -25.737  23.697  28.781  1.00  0.00
ATOM   4445  DMM DMM Z2566     -79.457  32.865  70.945  1.00  0.00
ATOM   4446  DMN DMN Z2567      84.502  41.793  68.488  1.00  0.00
ATOM   4447  DMO DMO Z2568     -78.328  13.762  72.848  1.00  0.00
ATOM   4448  DMP DMP Z2569     -45.804  -4.461  -4.598  1.00  0.00
ATOM   4449  DMQ DMQ Z2570      12.688  74.042  87.392  1.00  0.00
ATOM   4450  DMR DMR Z2571      19.503 -47.599 -28.596  1.00  0.00
ATOM   4451  DMS DMS Z2572     -82.170 -82.309  82.004  1.00  0.00
ATOM   4452  DMT DMT Z2573     -21.157 -37.372 -50.520  1.00  0.00
ATOM   4453  DMU DMU Z2574      30.055  46.503  89.357  1.00  0.00
ATOM   4454  DMV DMV Z2575     -79.543  -3.987  -4.014  1.00  0.00
ATOM   4455  DMW DMW Z2576      24.363  83.356 -65.804  1.00  0.00
ATOM   4456  DMX DMX Z2577     -52.103 -85.869  88.971  1.00  0.00
ATOM   4457  DMY DMY Z2578     -81.109  40.990  18.714  1.00  0.00
ATOM   4458  DMZ DMZ Z2579     -35.299  83.998 -30.427  1.00  0.00
ATOM   4459  DNA DNA Z2580      85.075 -44.112 -25.225  1.00  0.00
ATOM   4460  DNB DNB Z2581      49.119  58.295 -79.492  1.00  0.00
ATOM   4461  DNC DNC Z2582     -39.393  19.495 -77.454  1.00  0.00
ATOM   4462  DND DND Z2583     -25.944 -39.905  46.089  1.00  0.00
ATOM   4463  DNE DNE Z2584     -65.191 -38.400  -7.146  1.00  0.00
ATOM   4464  DNF DNF Z2585     -77.491  65.067 -55.808  1.00  0.00
ATOM   4465  DNG DNG Z2586      88.317  25.499   8.706  1.00  0.00
ATOM   4466  DNH DNH Z2587      26.168  24.800  25.255  1.00  0.00
ATOM   4467  DNI DNI Z2588      40.371   6.270 -41.564  1.00  0.00
END
