# Supplementary material for: The Effect of Macromolecular Crowding on the Electrostatic Component of Barnase–Barstar Binding: A Computational, Implicit Solvent-Based Study
Source: PLoS One. 2014 Jun 10;9(6):e98618. doi: 10.1371/journal.pone.0098618 (PMC4051634; doi:10.1371/journal.pone.0098618)
Supplement: File S1 — Contains sample pdb files used in our analyses; each contains the barnase/barstar complex with a specific random placement of crowders of varying radii at 30% crowding density. Also included are files specifying, for each pdb file, the radii of each atom and model crowder. (TAR) [file pone.0098618.s005.tar › vary30percent_pdb/with_crowders-23.pdb]

ATOM      1  CAY VAL A   3      18.329  -9.767 -18.786  1.00  0.00
ATOM      2  CY  VAL A   3      17.463  -9.299 -17.665  1.00  0.55
ATOM      3  OY  VAL A   3      17.203 -10.038 -16.718  1.00 -0.55
ATOM      4  N   VAL A   3      16.993  -8.037 -17.760  1.00 -0.40
ATOM      5  H   VAL A   3      17.222  -7.453 -18.535  1.00  0.40
ATOM      6  CA  VAL A   3      16.107  -7.419 -16.733  1.00  0.00
ATOM      7  CB  VAL A   3      16.269  -5.903 -16.535  1.00  0.00
ATOM      8  CG1 VAL A   3      15.283  -5.404 -15.502  1.00  0.00
ATOM      9  CG2 VAL A   3      17.666  -5.466 -16.113  1.00  0.00
ATOM     10  C   VAL A   3      14.669  -7.755 -17.123  1.00  0.55
ATOM     11  O   VAL A   3      14.125  -7.204 -18.095  1.00 -0.55
ATOM     12  N   ILE A   4      14.072  -8.639 -16.383  1.00 -0.40
ATOM     13  H   ILE A   4      14.512  -9.101 -15.616  1.00  0.40
ATOM     14  CA  ILE A   4      12.656  -8.995 -16.677  1.00  0.00
ATOM     15  CB  ILE A   4      12.546 -10.506 -16.596  1.00  0.00
ATOM     16  CG2 ILE A   4      11.132 -11.017 -16.786  1.00  0.00
ATOM     17  CG1 ILE A   4      13.586 -11.052 -17.616  1.00  0.00
ATOM     18  CD1 ILE A   4      13.725 -12.568 -17.376  1.00  0.00
ATOM     19  C   ILE A   4      11.850  -8.257 -15.632  1.00  0.55
ATOM     20  O   ILE A   4      11.950  -8.686 -14.487  1.00 -0.55
ATOM     21  N   ASN A   5      11.188  -7.189 -15.991  1.00 -0.40
ATOM     22  H   ASN A   5      11.172  -6.861 -16.933  1.00  0.40
ATOM     23  CA  ASN A   5      10.424  -6.409 -15.014  1.00  0.00
ATOM     24  CB  ASN A   5      11.345  -5.293 -14.478  1.00  0.00
ATOM     25  CG  ASN A   5      11.507  -4.197 -15.497  1.00  0.55
ATOM     26  OD1 ASN A   5      11.426  -4.466 -16.699  1.00 -0.55
ATOM     27  ND2 ASN A   5      11.717  -2.929 -15.181  1.00 -0.78
ATOM     28 HD21 ASN A   5      11.776  -2.656 -14.221  1.00  0.39
ATOM     29 HD22 ASN A   5      11.817  -2.244 -15.903  1.00  0.39
ATOM     30  C   ASN A   5       9.146  -5.812 -15.561  1.00  0.55
ATOM     31  O   ASN A   5       8.660  -4.755 -15.093  1.00 -0.55
ATOM     32  N   THR A   6       8.573  -6.475 -16.564  1.00 -0.40
ATOM     33  H   THR A   6       8.954  -7.320 -16.930  1.00  0.40
ATOM     34  CA  THR A   6       7.336  -5.993 -17.193  1.00  0.00
ATOM     35  CB  THR A   6       7.495  -6.026 -18.718  1.00  0.00
ATOM     36  OG1 THR A   6       7.625  -7.403 -19.111  1.00 -0.49
ATOM     37  HG1 THR A   6       7.563  -7.412 -20.069  1.00  0.49
ATOM     38  CG2 THR A   6       8.740  -5.225 -19.136  1.00  0.00
ATOM     39  C   THR A   6       6.232  -6.939 -16.733  1.00  0.55
ATOM     40  O   THR A   6       6.611  -8.029 -16.299  1.00 -0.55
ATOM     41  N   PHE A   7       4.972  -6.560 -16.843  1.00 -0.40
ATOM     42  H   PHE A   7       4.688  -5.677 -17.207  1.00  0.40
ATOM     43  CA  PHE A   7       3.912  -7.502 -16.400  1.00  0.00
ATOM     44  CB  PHE A   7       2.545  -6.816 -16.648  1.00  0.12
ATOM     45  CG  PHE A   7       2.234  -5.716 -15.659  1.00 -0.12
ATOM     46  CD1 PHE A   7       2.080  -6.016 -14.292  1.00 -0.12
ATOM     47  HD1 PHE A   7       2.188  -7.032 -13.942  1.00  0.12
ATOM     48  CE1 PHE A   7       1.787  -4.996 -13.396  1.00 -0.12
ATOM     49  HE1 PHE A   7       1.638  -5.215 -12.349  1.00  0.12
ATOM     50  CZ  PHE A   7       1.687  -3.671 -13.868  1.00 -0.12
ATOM     51  HZ  PHE A   7       1.486  -2.873 -13.169  1.00  0.12
ATOM     52  CD2 PHE A   7       2.089  -4.405 -16.107  1.00 -0.12
ATOM     53  HD2 PHE A   7       2.168  -4.189 -17.162  1.00  0.12
ATOM     54  CE2 PHE A   7       1.843  -3.376 -15.212  1.00 -0.12
ATOM     55  HE2 PHE A   7       1.773  -2.355 -15.558  1.00  0.12
ATOM     56  C   PHE A   7       3.988  -8.873 -17.043  1.00  0.55
ATOM     57  O   PHE A   7       3.930  -9.931 -16.338  1.00 -0.55
ATOM     58  N   ASP A   8       4.076  -8.953 -18.383  1.00 -0.40
ATOM     59  H   ASP A   8       4.106  -8.140 -18.960  1.00  0.40
ATOM     60  CA  ASP A   8       4.135 -10.249 -19.088  1.00  0.00
ATOM     61  CB  ASP A   8       4.031 -10.089 -20.627  1.00  0.00
ATOM     62  CG  ASP A   8       2.588  -9.770 -20.943  1.00  0.10
ATOM     63  OD1 ASP A   8       1.754 -10.653 -20.640  1.00 -0.55
ATOM     64  OD2 ASP A   8       2.462  -8.627 -21.418  1.00 -0.55
ATOM     65  C   ASP A   8       5.421 -11.049 -18.947  1.00  0.55
ATOM     66  O   ASP A   8       5.378 -12.269 -18.851  1.00 -0.55
ATOM     67  N   GLY A   9       6.548 -10.322 -19.006  1.00 -0.40
ATOM     68  H   GLY A   9       6.591  -9.338 -19.155  1.00  0.40
ATOM     69  CA  GLY A   9       7.803 -11.083 -18.828  1.00  0.00
ATOM     70  C   GLY A   9       7.792 -11.756 -17.443  1.00  0.55
ATOM     71  O   GLY A   9       8.086 -12.963 -17.360  1.00 -0.55
ATOM     72  N   VAL A  10       7.485 -11.016 -16.366  1.00 -0.40
ATOM     73  H   VAL A  10       7.259 -10.048 -16.433  1.00  0.40
ATOM     74  CA  VAL A  10       7.464 -11.599 -15.010  1.00  0.00
ATOM     75  CB  VAL A  10       7.388 -10.553 -13.892  1.00  0.00
ATOM     76  CG1 VAL A  10       7.386 -11.181 -12.494  1.00  0.00
ATOM     77  CG2 VAL A  10       8.560  -9.576 -13.991  1.00  0.00
ATOM     78  C   VAL A  10       6.322 -12.605 -14.848  1.00  0.55
ATOM     79  O   VAL A  10       6.519 -13.655 -14.242  1.00 -0.55
ATOM     80  N   ALA A  11       5.167 -12.365 -15.417  1.00 -0.40
ATOM     81  H   ALA A  11       5.009 -11.540 -15.953  1.00  0.40
ATOM     82  CA  ALA A  11       4.038 -13.274 -15.314  1.00  0.00
ATOM     83  CB  ALA A  11       2.713 -12.733 -15.889  1.00  0.00
ATOM     84  C   ALA A  11       4.389 -14.583 -16.026  1.00  0.55
ATOM     85  O   ALA A  11       4.042 -15.634 -15.517  1.00 -0.55
ATOM     86  N   ASP A  12       5.050 -14.457 -17.191  1.00 -0.40
ATOM     87  H   ASP A  12       5.317 -13.590 -17.603  1.00  0.40
ATOM     88  CA  ASP A  12       5.392 -15.710 -17.887  1.00  0.00
ATOM     89  CB  ASP A  12       5.950 -15.433 -19.272  1.00  0.00
ATOM     90  CG  ASP A  12       4.809 -15.091 -20.202  1.00  0.10
ATOM     91  OD1 ASP A  12       3.608 -15.246 -19.848  1.00 -0.55
ATOM     92  OD2 ASP A  12       5.220 -14.674 -21.315  1.00 -0.55
ATOM     93  C   ASP A  12       6.440 -16.470 -17.120  1.00  0.55
ATOM     94  O   ASP A  12       6.401 -17.688 -17.034  1.00 -0.55
ATOM     95  N   TYR A  13       7.400 -15.716 -16.618  1.00 -0.40
ATOM     96  H   TYR A  13       7.421 -14.726 -16.734  1.00  0.40
ATOM     97  CA  TYR A  13       8.517 -16.321 -15.838  1.00  0.00
ATOM     98  CB  TYR A  13       9.528 -15.218 -15.495  1.00  0.12
ATOM     99  CG  TYR A  13      10.857 -15.763 -15.081  1.00 -0.12
ATOM    100  CD1 TYR A  13      11.025 -16.287 -13.802  1.00 -0.12
ATOM    101  HD1 TYR A  13      10.183 -16.269 -13.127  1.00  0.12
ATOM    102  CE1 TYR A  13      12.217 -16.831 -13.348  1.00 -0.12
ATOM    103  HE1 TYR A  13      12.310 -17.255 -12.360  1.00  0.12
ATOM    104  CZ  TYR A  13      13.280 -16.800 -14.232  1.00  0.06
ATOM    105  OH  TYR A  13      14.503 -17.285 -13.795  1.00 -0.49
ATOM    106  HH  TYR A  13      14.497 -17.283 -12.835  1.00  0.43
ATOM    107  CD2 TYR A  13      11.943 -15.767 -15.969  1.00 -0.12
ATOM    108  HD2 TYR A  13      11.846 -15.372 -16.969  1.00  0.12
ATOM    109  CE2 TYR A  13      13.153 -16.297 -15.519  1.00 -0.12
ATOM    110  HE2 TYR A  13      14.005 -16.316 -16.183  1.00  0.12
ATOM    111  C   TYR A  13       8.019 -17.119 -14.644  1.00  0.55
ATOM    112  O   TYR A  13       8.424 -18.276 -14.395  1.00 -0.55
ATOM    113  N   LEU A  14       7.100 -16.494 -13.897  1.00 -0.40
ATOM    114  H   LEU A  14       6.793 -15.571 -14.114  1.00  0.40
ATOM    115  CA  LEU A  14       6.466 -17.116 -12.696  1.00  0.00
ATOM    116  CB  LEU A  14       5.439 -16.167 -12.076  1.00  0.00
ATOM    117  CG  LEU A  14       6.026 -14.992 -11.281  1.00  0.00
ATOM    118  CD1 LEU A  14       4.925 -13.953 -11.038  1.00  0.00
ATOM    119  CD2 LEU A  14       6.608 -15.537  -9.993  1.00  0.00
ATOM    120  C   LEU A  14       5.759 -18.417 -13.020  1.00  0.55
ATOM    121  O   LEU A  14       5.887 -19.465 -12.365  1.00 -0.55
ATOM    122  N   GLN A  15       4.997 -18.320 -14.103  1.00 -0.40
ATOM    123  H   GLN A  15       4.886 -17.492 -14.647  1.00  0.40
ATOM    124  CA  GLN A  15       4.271 -19.539 -14.511  1.00  0.00
ATOM    125  CB  GLN A  15       3.242 -19.235 -15.560  1.00  0.00
ATOM    126  CG  GLN A  15       1.993 -18.450 -15.209  1.00  0.00
ATOM    127  CD  GLN A  15       1.053 -18.699 -16.416  1.00  0.55
ATOM    128  OE1 GLN A  15       1.315 -18.171 -17.517  1.00 -0.55
ATOM    129  NE2 GLN A  15       0.048 -19.519 -16.139  1.00 -0.78
ATOM    130 HE21 GLN A  15      -0.620 -19.749 -16.847  1.00  0.39
ATOM    131 HE22 GLN A  15      -0.043 -19.908 -15.222  1.00  0.39
ATOM    132  C   GLN A  15       5.193 -20.634 -15.081  1.00  0.55
ATOM    133  O   GLN A  15       4.839 -21.802 -14.957  1.00 -0.55
ATOM    134  N   THR A  16       6.284 -20.233 -15.716  1.00 -0.40
ATOM    135  H   THR A  16       6.514 -19.270 -15.831  1.00  0.40
ATOM    136  CA  THR A  16       7.211 -21.195 -16.283  1.00  0.00
ATOM    137  CB  THR A  16       8.108 -20.626 -17.410  1.00  0.00
ATOM    138  OG1 THR A  16       7.259 -19.900 -18.296  1.00 -0.49
ATOM    139  HG1 THR A  16       6.981 -19.117 -17.815  1.00  0.49
ATOM    140  CG2 THR A  16       8.810 -21.765 -18.173  1.00  0.00
ATOM    141  C   THR A  16       8.162 -21.733 -15.234  1.00  0.55
ATOM    142  O   THR A  16       8.299 -22.967 -15.218  1.00 -0.55
ATOM    143  N   TYR A  17       8.773 -20.886 -14.447  1.00 -0.40
ATOM    144  H   TYR A  17       8.625 -19.901 -14.488  1.00  0.40
ATOM    145  CA  TYR A  17       9.721 -21.377 -13.449  1.00  0.00
ATOM    146  CB  TYR A  17      11.033 -20.515 -13.591  1.00  0.12
ATOM    147  CG  TYR A  17      11.478 -20.514 -15.040  1.00 -0.12
ATOM    148  CD1 TYR A  17      12.130 -21.636 -15.596  1.00 -0.12
ATOM    149  HD1 TYR A  17      12.305 -22.500 -14.973  1.00  0.12
ATOM    150  CE1 TYR A  17      12.555 -21.666 -16.925  1.00 -0.12
ATOM    151  HE1 TYR A  17      13.056 -22.528 -17.340  1.00  0.12
ATOM    152  CZ  TYR A  17      12.302 -20.532 -17.687  1.00  0.06
ATOM    153  OH  TYR A  17      12.619 -20.477 -19.033  1.00 -0.49
ATOM    154  HH  TYR A  17      12.363 -19.613 -19.363  1.00  0.43
ATOM    155  CD2 TYR A  17      11.256 -19.401 -15.851  1.00 -0.12
ATOM    156  HD2 TYR A  17      10.767 -18.530 -15.440  1.00  0.12
ATOM    157  CE2 TYR A  17      11.655 -19.401 -17.171  1.00 -0.12
ATOM    158  HE2 TYR A  17      11.471 -18.541 -17.798  1.00  0.12
ATOM    159  C   TYR A  17       9.234 -21.420 -12.010  1.00  0.55
ATOM    160  O   TYR A  17      10.026 -21.911 -11.202  1.00 -0.55
ATOM    161  N   HSD A  18       8.058 -20.995 -11.640  1.00 -0.40
ATOM    162  H   HSD A  18       7.420 -20.623 -12.308  1.00  0.40
ATOM    163  CA  HSD A  18       7.567 -21.013 -10.282  1.00  0.00
ATOM    164  CB  HSD A  18       7.255 -22.412  -9.742  1.00  0.12
ATOM    165  ND1 HSD A  18       5.350 -22.085 -11.391  1.00 -0.40
ATOM    166  HD1 HSD A  18       5.522 -21.119 -11.582  1.00  0.40
ATOM    167  CG  HSD A  18       6.073 -22.863 -10.532  1.00 -0.12
ATOM    168  CE1 HSD A  18       4.387 -22.849 -11.917  1.00  0.15
ATOM    169  HE1 HSD A  18       3.667 -22.489 -12.652  1.00  0.12
ATOM    170  NE2 HSD A  18       4.445 -24.074 -11.420  1.00 -0.56
ATOM    171  CD2 HSD A  18       5.512 -24.100 -10.552  1.00  0.15
ATOM    172  HD2 HSD A  18       5.776 -25.007 -10.022  1.00  0.12
ATOM    173  C   HSD A  18       8.486 -20.307  -9.289  1.00  0.55
ATOM    174  O   HSD A  18       8.646 -20.775  -8.185  1.00 -0.55
ATOM    175  N   LYS A  19       8.996 -19.177  -9.676  1.00 -0.40
ATOM    176  H   LYS A  19       8.837 -18.844 -10.601  1.00  0.40
ATOM    177  CA  LYS A  19       9.813 -18.307  -8.860  1.00  0.00
ATOM    178  CB  LYS A  19      11.113 -19.018  -8.541  1.00  0.00
ATOM    179  CG  LYS A  19      11.991 -19.124  -9.779  1.00  0.00
ATOM    180  CD  LYS A  19      13.185 -20.018  -9.647  1.00  0.00
ATOM    181  CE  LYS A  19      14.249 -19.494 -10.618  1.00  0.33
ATOM    182  NZ  LYS A  19      15.420 -20.420 -10.717  1.00 -0.32
ATOM    183  HZ1 LYS A  19      15.100 -21.350 -11.056  1.00  0.33
ATOM    184  HZ2 LYS A  19      15.859 -20.525  -9.780  1.00  0.33
ATOM    185  HZ3 LYS A  19      16.116 -20.029 -11.384  1.00  0.33
ATOM    186  C   LYS A  19       9.993 -17.020  -9.667  1.00  0.55
ATOM    187  O   LYS A  19       9.771 -16.952 -10.895  1.00 -0.55
ATOM    188  N   LEU A  20      10.378 -15.979  -8.953  1.00 -0.40
ATOM    189  H   LEU A  20      10.494 -16.018  -7.964  1.00  0.40
ATOM    190  CA  LEU A  20      10.655 -14.702  -9.595  1.00  0.00
ATOM    191  CB  LEU A  20      10.775 -13.519  -8.588  1.00  0.00
ATOM    192  CG  LEU A  20       9.470 -12.962  -7.959  1.00  0.00
ATOM    193  CD1 LEU A  20       9.842 -11.945  -6.902  1.00  0.00
ATOM    194  CD2 LEU A  20       8.540 -12.320  -8.967  1.00  0.00
ATOM    195  C   LEU A  20      12.022 -14.693 -10.299  1.00  0.55
ATOM    196  O   LEU A  20      12.918 -15.398  -9.815  1.00 -0.55
ATOM    197  N   PRO A  21      12.156 -13.855 -11.321  1.00 -0.20
ATOM    198  CD  PRO A  21      11.077 -13.073 -11.927  1.00  0.10
ATOM    199  CA  PRO A  21      13.437 -13.676 -12.023  1.00  0.10
ATOM    200  CB  PRO A  21      13.188 -12.626 -13.078  1.00  0.00
ATOM    201  CG  PRO A  21      11.739 -12.352 -13.069  1.00  0.00
ATOM    202  C   PRO A  21      14.474 -13.211 -11.006  1.00  0.55
ATOM    203  O   PRO A  21      14.181 -12.619  -9.964  1.00 -0.55
ATOM    204  N   ASP A  22      15.740 -13.397 -11.342  1.00 -0.40
ATOM    205  H   ASP A  22      15.985 -13.802 -12.219  1.00  0.40
ATOM    206  CA  ASP A  22      16.859 -13.044 -10.498  1.00  0.00
ATOM    207  CB  ASP A  22      18.200 -13.555 -11.095  1.00  0.00
ATOM    208  CG  ASP A  22      18.099 -15.082 -11.055  1.00  0.10
ATOM    209  OD1 ASP A  22      17.236 -15.690 -10.347  1.00 -0.55
ATOM    210  OD2 ASP A  22      18.916 -15.723 -11.777  1.00 -0.55
ATOM    211  C   ASP A  22      17.038 -11.587 -10.209  1.00  0.55
ATOM    212  O   ASP A  22      17.916 -11.326  -9.369  1.00 -0.55
ATOM    213  N   ASN A  23      16.341 -10.659 -10.820  1.00 -0.40
ATOM    214  H   ASN A  23      15.639 -10.870 -11.497  1.00  0.40
ATOM    215  CA  ASN A  23      16.571  -9.236 -10.524  1.00  0.00
ATOM    216  CB  ASN A  23      16.326  -8.442 -11.803  1.00  0.00
ATOM    217  CG  ASN A  23      14.973  -8.757 -12.424  1.00  0.55
ATOM    218  OD1 ASN A  23      14.761  -9.889 -12.907  1.00 -0.55
ATOM    219  ND2 ASN A  23      14.083  -7.761 -12.405  1.00 -0.78
ATOM    220 HD21 ASN A  23      14.327  -6.880 -12.000  1.00  0.39
ATOM    221 HD22 ASN A  23      13.173  -7.897 -12.796  1.00  0.39
ATOM    222  C   ASN A  23      15.722  -8.732  -9.359  1.00  0.55
ATOM    223  O   ASN A  23      15.748  -7.539  -9.060  1.00 -0.55
ATOM    224  N   TYR A  24      14.997  -9.618  -8.725  1.00 -0.40
ATOM    225  H   TYR A  24      14.985 -10.578  -8.994  1.00  0.40
ATOM    226  CA  TYR A  24      14.162  -9.268  -7.591  1.00  0.00
ATOM    227  CB  TYR A  24      12.841 -10.106  -7.635  1.00  0.12
ATOM    228  CG  TYR A  24      11.971  -9.391  -8.629  1.00 -0.12
ATOM    229  CD1 TYR A  24      11.299  -8.220  -8.263  1.00 -0.12
ATOM    230  HD1 TYR A  24      11.365  -7.877  -7.242  1.00  0.12
ATOM    231  CE1 TYR A  24      10.553  -7.490  -9.169  1.00 -0.12
ATOM    232  HE1 TYR A  24      10.056  -6.578  -8.872  1.00  0.12
ATOM    233  CZ  TYR A  24      10.462  -7.963 -10.476  1.00  0.06
ATOM    234  OH  TYR A  24       9.680  -7.287 -11.405  1.00 -0.49
ATOM    235  HH  TYR A  24       9.165  -6.627 -10.936  1.00  0.43
ATOM    236  CD2 TYR A  24      11.913  -9.820  -9.940  1.00 -0.12
ATOM    237  HD2 TYR A  24      12.470 -10.692 -10.252  1.00  0.12
ATOM    238  CE2 TYR A  24      11.130  -9.119 -10.862  1.00 -0.12
ATOM    239  HE2 TYR A  24      11.043  -9.477 -11.878  1.00  0.12
ATOM    240  C   TYR A  24      14.764  -9.534  -6.232  1.00  0.55
ATOM    241  O   TYR A  24      15.365 -10.597  -6.153  1.00 -0.55
ATOM    242  N   ILE A  25      14.561  -8.696  -5.232  1.00 -0.40
ATOM    243  H   ILE A  25      14.067  -7.840  -5.361  1.00  0.40
ATOM    244  CA  ILE A  25      15.038  -8.950  -3.877  1.00  0.00
ATOM    245  CB  ILE A  25      16.326  -8.192  -3.481  1.00  0.00
ATOM    246  CG2 ILE A  25      17.566  -8.889  -4.056  1.00  0.00
ATOM    247  CG1 ILE A  25      16.322  -6.709  -3.870  1.00  0.00
ATOM    248  CD1 ILE A  25      17.601  -6.045  -3.346  1.00  0.00
ATOM    249  C   ILE A  25      13.950  -8.515  -2.886  1.00  0.55
ATOM    250  O   ILE A  25      13.309  -7.552  -3.241  1.00 -0.55
ATOM    251  N   THR A  26      13.773  -9.140  -1.750  1.00 -0.40
ATOM    252  H   THR A  26      14.311  -9.942  -1.503  1.00  0.40
ATOM    253  CA  THR A  26      12.783  -8.716  -0.770  1.00  0.00
ATOM    254  CB  THR A  26      12.528  -9.786   0.303  1.00  0.00
ATOM    255  OG1 THR A  26      13.694  -9.881   1.116  1.00 -0.49
ATOM    256  HG1 THR A  26      13.504 -10.554   1.773  1.00  0.49
ATOM    257  CG2 THR A  26      12.324 -11.127  -0.344  1.00  0.00
ATOM    258  C   THR A  26      13.224  -7.400  -0.140  1.00  0.55
ATOM    259  O   THR A  26      14.357  -6.901  -0.315  1.00 -0.55
ATOM    260  N   LYS A  27      12.287  -6.769   0.542  1.00 -0.40
ATOM    261  H   LYS A  27      11.367  -7.146   0.596  1.00  0.40
ATOM    262  CA  LYS A  27      12.460  -5.526   1.257  1.00  0.00
ATOM    263  CB  LYS A  27      11.181  -4.959   1.855  1.00  0.00
ATOM    264  CG  LYS A  27      10.102  -4.405   0.945  1.00  0.00
ATOM    265  CD  LYS A  27       8.750  -4.452   1.677  1.00  0.00
ATOM    266  CE  LYS A  27       7.559  -4.131   0.800  1.00  0.33
ATOM    267  NZ  LYS A  27       6.252  -4.452   1.438  1.00 -0.32
ATOM    268  HZ1 LYS A  27       6.150  -3.905   2.316  1.00  0.33
ATOM    269  HZ2 LYS A  27       6.214  -5.468   1.657  1.00  0.33
ATOM    270  HZ3 LYS A  27       5.479  -4.210   0.786  1.00  0.33
ATOM    271  C   LYS A  27      13.546  -5.724   2.363  1.00  0.55
ATOM    272  O   LYS A  27      14.371  -4.798   2.524  1.00 -0.55
ATOM    273  N   SER A  28      13.524  -6.835   3.061  1.00 -0.40
ATOM    274  H   SER A  28      12.843  -7.551   2.929  1.00  0.40
ATOM    275  CA  SER A  28      14.554  -7.060   4.102  1.00  0.00
ATOM    276  CB  SER A  28      14.180  -8.226   4.985  1.00  0.00
ATOM    277  OG  SER A  28      14.628  -9.515   4.622  1.00 -0.49
ATOM    278  HG  SER A  28      14.293 -10.111   5.296  1.00  0.49
ATOM    279  C   SER A  28      15.937  -7.179   3.452  1.00  0.55
ATOM    280  O   SER A  28      16.867  -6.489   3.907  1.00 -0.55
ATOM    281  N   GLU A  29      16.051  -7.999   2.392  1.00 -0.40
ATOM    282  H   GLU A  29      15.287  -8.547   2.061  1.00  0.40
ATOM    283  CA  GLU A  29      17.290  -8.135   1.672  1.00  0.00
ATOM    284  CB  GLU A  29      17.101  -8.912   0.350  1.00  0.00
ATOM    285  CG  GLU A  29      17.067 -10.380   0.712  1.00  0.00
ATOM    286  CD  GLU A  29      16.359 -11.242  -0.303  1.00  0.10
ATOM    287  OE1 GLU A  29      16.171 -10.866  -1.480  1.00 -0.55
ATOM    288  OE2 GLU A  29      15.927 -12.350   0.128  1.00 -0.55
ATOM    289  C   GLU A  29      17.900  -6.827   1.208  1.00  0.55
ATOM    290  O   GLU A  29      19.127  -6.597   1.301  1.00 -0.55
ATOM    291  N   ALA A  30      17.009  -6.004   0.662  1.00 -0.40
ATOM    292  H   ALA A  30      16.044  -6.240   0.586  1.00  0.40
ATOM    293  CA  ALA A  30      17.400  -4.684   0.135  1.00  0.00
ATOM    294  CB  ALA A  30      16.185  -4.078  -0.557  1.00  0.00
ATOM    295  C   ALA A  30      18.008  -3.761   1.193  1.00  0.55
ATOM    296  O   ALA A  30      19.015  -3.059   1.036  1.00 -0.55
ATOM    297  N   GLN A  31      17.328  -3.779   2.338  1.00 -0.40
ATOM    298  H   GLN A  31      16.515  -4.344   2.445  1.00  0.40
ATOM    299  CA  GLN A  31      17.698  -2.998   3.511  1.00  0.00
ATOM    300  CB  GLN A  31      16.700  -3.141   4.643  1.00  0.00
ATOM    301  CG  GLN A  31      15.300  -2.718   4.234  1.00  0.00
ATOM    302  CD  GLN A  31      14.294  -2.788   5.368  1.00  0.55
ATOM    303  OE1 GLN A  31      13.963  -1.687   5.817  1.00 -0.55
ATOM    304  NE2 GLN A  31      13.796  -3.926   5.881  1.00 -0.78
ATOM    305 HE21 GLN A  31      13.134  -3.889   6.630  1.00  0.39
ATOM    306 HE22 GLN A  31      14.086  -4.810   5.513  1.00  0.39
ATOM    307  C   GLN A  31      19.099  -3.444   3.943  1.00  0.55
ATOM    308  O   GLN A  31      19.888  -2.569   4.269  1.00 -0.55
ATOM    309  N   ALA A  32      19.253  -4.754   3.872  1.00 -0.40
ATOM    310  H   ALA A  32      18.510  -5.349   3.577  1.00  0.40
ATOM    311  CA  ALA A  32      20.500  -5.431   4.211  1.00  0.00
ATOM    312  CB  ALA A  32      20.493  -6.930   4.090  1.00  0.00
ATOM    313  C   ALA A  32      21.607  -4.845   3.322  1.00  0.55
ATOM    314  O   ALA A  32      22.731  -4.739   3.833  1.00 -0.55
ATOM    315  N   LEU A  33      21.311  -4.450   2.092  1.00 -0.40
ATOM    316  H   LEU A  33      20.398  -4.519   1.698  1.00  0.40
ATOM    317  CA  LEU A  33      22.357  -3.884   1.258  1.00  0.00
ATOM    318  CB  LEU A  33      22.135  -4.136  -0.238  1.00  0.00
ATOM    319  CG  LEU A  33      21.779  -5.612  -0.475  1.00  0.00
ATOM    320  CD1 LEU A  33      21.481  -5.834  -1.940  1.00  0.00
ATOM    321  CD2 LEU A  33      22.911  -6.488   0.024  1.00  0.00
ATOM    322  C   LEU A  33      22.450  -2.396   1.468  1.00  0.55
ATOM    323  O   LEU A  33      23.265  -1.801   0.764  1.00 -0.55
ATOM    324  N   GLY A  34      21.641  -1.829   2.330  1.00 -0.40
ATOM    325  H   GLY A  34      20.958  -2.311   2.872  1.00  0.40
ATOM    326  CA  GLY A  34      21.774  -0.373   2.490  1.00  0.00
ATOM    327  C   GLY A  34      20.646   0.455   1.912  1.00  0.55
ATOM    328  O   GLY A  34      20.850   1.663   1.794  1.00 -0.55
ATOM    329  N   TRP A  35      19.542  -0.227   1.591  1.00 -0.40
ATOM    330  H   TRP A  35      19.459  -1.214   1.705  1.00  0.40
ATOM    331  CA  TRP A  35      18.395   0.472   1.052  1.00  0.00
ATOM    332  CB  TRP A  35      17.413  -0.521   0.459  1.00  0.12
ATOM    333  CG  TRP A  35      16.126   0.047  -0.111  1.00 -0.12
ATOM    334  CD1 TRP A  35      15.966   1.059  -1.031  1.00 -0.12
ATOM    335  HD1 TRP A  35      16.756   1.653  -1.465  1.00  0.12
ATOM    336  NE1 TRP A  35      14.618   1.180  -1.300  1.00 -0.40
ATOM    337  HE1 TRP A  35      14.236   1.815  -1.935  1.00  0.40
ATOM    338  CE2 TRP A  35      13.885   0.291  -0.560  1.00  0.00
ATOM    339  CD2 TRP A  35      14.793  -0.438   0.202  1.00  0.00
ATOM    340  CE3 TRP A  35      14.327  -1.408   1.089  1.00 -0.12
ATOM    341  HE3 TRP A  35      14.989  -1.960   1.741  1.00  0.12
ATOM    342  CZ3 TRP A  35      12.972  -1.648   1.111  1.00 -0.12
ATOM    343  HZ3 TRP A  35      12.582  -2.429   1.748  1.00  0.12
ATOM    344  CZ2 TRP A  35      12.492   0.088  -0.535  1.00 -0.12
ATOM    345  HZ2 TRP A  35      11.788   0.648  -1.131  1.00  0.12
ATOM    346  CH2 TRP A  35      12.092  -0.902   0.328  1.00 -0.12
ATOM    347  HH2 TRP A  35      11.036  -1.115   0.404  1.00  0.12
ATOM    348  C   TRP A  35      17.652   1.229   2.157  1.00  0.55
ATOM    349  O   TRP A  35      17.319   0.631   3.180  1.00 -0.55
ATOM    350  N   VAL A  36      17.398   2.503   1.833  1.00 -0.40
ATOM    351  H   VAL A  36      17.709   2.885   0.966  1.00  0.40
ATOM    352  CA  VAL A  36      16.660   3.433   2.691  1.00  0.00
ATOM    353  CB  VAL A  36      17.450   4.649   3.192  1.00  0.00
ATOM    354  CG1 VAL A  36      16.648   5.384   4.245  1.00  0.00
ATOM    355  CG2 VAL A  36      18.811   4.283   3.760  1.00  0.00
ATOM    356  C   VAL A  36      15.551   3.940   1.762  1.00  0.55
ATOM    357  O   VAL A  36      15.938   4.746   0.898  1.00 -0.55
ATOM    358  N   ALA A  37      14.332   3.417   1.956  1.00 -0.40
ATOM    359  H   ALA A  37      14.129   2.772   2.689  1.00  0.40
ATOM    360  CA  ALA A  37      13.223   3.787   1.069  1.00  0.00
ATOM    361  CB  ALA A  37      11.904   3.144   1.465  1.00  0.00
ATOM    362  C   ALA A  37      13.120   5.297   0.914  1.00  0.55
ATOM    363  O   ALA A  37      12.985   5.735  -0.250  1.00 -0.55
ATOM    364  N   SER A  38      13.155   6.050   1.998  1.00 -0.40
ATOM    365  H   SER A  38      13.251   5.705   2.928  1.00  0.40
ATOM    366  CA  SER A  38      13.042   7.494   1.789  1.00  0.00
ATOM    367  CB  SER A  38      12.904   8.310   3.079  1.00  0.00
ATOM    368  OG  SER A  38      13.873   7.799   3.987  1.00 -0.49
ATOM    369  HG  SER A  38      13.492   7.000   4.359  1.00  0.49
ATOM    370  C   SER A  38      14.220   8.080   1.002  1.00  0.55
ATOM    371  O   SER A  38      14.056   9.224   0.533  1.00 -0.55
ATOM    372  N   LYS A  39      15.343   7.430   0.811  1.00 -0.40
ATOM    373  H   LYS A  39      15.518   6.513   1.164  1.00  0.40
ATOM    374  CA  LYS A  39      16.410   8.079   0.036  1.00  0.00
ATOM    375  CB  LYS A  39      17.766   7.511   0.382  1.00  0.00
ATOM    376  CG  LYS A  39      17.926   6.529   1.525  1.00  0.00
ATOM    377  CD  LYS A  39      19.285   6.772   2.215  1.00  0.00
ATOM    378  CE  LYS A  39      19.281   8.268   2.589  1.00  0.33
ATOM    379  NZ  LYS A  39      18.012   8.835   1.990  1.00 -0.32
ATOM    380  HZ1 LYS A  39      17.341   8.063   1.802  1.00  0.33
ATOM    381  HZ2 LYS A  39      18.236   9.324   1.100  1.00  0.33
ATOM    382  HZ3 LYS A  39      17.585   9.510   2.658  1.00  0.33
ATOM    383  C   LYS A  39      16.149   7.836  -1.458  1.00  0.55
ATOM    384  O   LYS A  39      16.607   8.608  -2.310  1.00 -0.55
ATOM    385  N   GLY A  40      15.420   6.748  -1.705  1.00 -0.40
ATOM    386  H   GLY A  40      15.044   6.158  -0.995  1.00  0.40
ATOM    387  CA  GLY A  40      15.152   6.388  -3.115  1.00  0.00
ATOM    388  C   GLY A  40      16.499   5.869  -3.682  1.00  0.55
ATOM    389  O   GLY A  40      16.691   6.012  -4.881  1.00 -0.55
ATOM    390  N   ASN A  41      17.345   5.248  -2.879  1.00 -0.40
ATOM    391  H   ASN A  41      17.125   5.077  -1.923  1.00  0.40
ATOM    392  CA  ASN A  41      18.656   4.768  -3.321  1.00  0.00
ATOM    393  CB  ASN A  41      19.660   5.137  -2.190  1.00  0.00
ATOM    394  CG  ASN A  41      19.415   4.159  -1.063  1.00  0.55
ATOM    395  OD1 ASN A  41      18.331   3.582  -0.908  1.00 -0.55
ATOM    396  ND2 ASN A  41      20.429   3.913  -0.227  1.00 -0.78
ATOM    397 HD21 ASN A  41      20.307   3.273   0.532  1.00  0.39
ATOM    398 HD22 ASN A  41      21.308   4.370  -0.359  1.00  0.39
ATOM    399  C   ASN A  41      18.791   3.299  -3.673  1.00  0.55
ATOM    400  O   ASN A  41      19.893   2.721  -3.645  1.00 -0.55
ATOM    401  N   LEU A  42      17.706   2.602  -4.035  1.00 -0.40
ATOM    402  H   LEU A  42      16.800   3.014  -4.097  1.00  0.40
ATOM    403  CA  LEU A  42      17.801   1.167  -4.366  1.00  0.00
ATOM    404  CB  LEU A  42      16.422   0.571  -4.646  1.00  0.00
ATOM    405  CG  LEU A  42      16.306  -0.921  -4.883  1.00  0.00
ATOM    406  CD1 LEU A  42      16.789  -1.705  -3.667  1.00  0.00
ATOM    407  CD2 LEU A  42      14.872  -1.264  -5.270  1.00  0.00
ATOM    408  C   LEU A  42      18.772   0.859  -5.524  1.00  0.55
ATOM    409  O   LEU A  42      19.554  -0.096  -5.416  1.00 -0.55
ATOM    410  N   ALA A  43      18.691   1.648  -6.583  1.00 -0.40
ATOM    411  H   ALA A  43      18.078   2.431  -6.657  1.00  0.40
ATOM    412  CA  ALA A  43      19.569   1.338  -7.721  1.00  0.00
ATOM    413  CB  ALA A  43      18.966   2.065  -8.911  1.00  0.00
ATOM    414  C   ALA A  43      21.023   1.663  -7.424  1.00  0.55
ATOM    415  O   ALA A  43      21.910   1.165  -8.140  1.00 -0.55
ATOM    416  N   ASP A  44      21.277   2.449  -6.389  1.00 -0.40
ATOM    417  H   ASP A  44      20.549   2.839  -5.831  1.00  0.40
ATOM    418  CA  ASP A  44      22.631   2.795  -6.000  1.00  0.00
ATOM    419  CB  ASP A  44      22.782   3.960  -5.026  1.00  0.00
ATOM    420  CG  ASP A  44      21.953   5.126  -5.520  1.00  0.10
ATOM    421  OD1 ASP A  44      22.010   5.282  -6.761  1.00 -0.55
ATOM    422  OD2 ASP A  44      21.287   5.844  -4.743  1.00 -0.55
ATOM    423  C   ASP A  44      23.228   1.635  -5.195  1.00  0.55
ATOM    424  O   ASP A  44      24.440   1.429  -5.311  1.00 -0.55
ATOM    425  N   VAL A  45      22.369   0.991  -4.428  1.00 -0.40
ATOM    426  H   VAL A  45      21.396   1.201  -4.378  1.00  0.40
ATOM    427  CA  VAL A  45      22.884  -0.101  -3.600  1.00  0.00
ATOM    428  CB  VAL A  45      22.219   0.010  -2.191  1.00  0.00
ATOM    429  CG1 VAL A  45      22.421   1.426  -1.646  1.00  0.00
ATOM    430  CG2 VAL A  45      20.743  -0.327  -2.180  1.00  0.00
ATOM    431  C   VAL A  45      22.741  -1.504  -4.160  1.00  0.55
ATOM    432  O   VAL A  45      23.317  -2.484  -3.636  1.00 -0.55
ATOM    433  N   ALA A  46      21.930  -1.649  -5.197  1.00 -0.40
ATOM    434  H   ALA A  46      21.481  -0.861  -5.608  1.00  0.40
ATOM    435  CA  ALA A  46      21.617  -2.936  -5.830  1.00  0.00
ATOM    436  CB  ALA A  46      20.573  -3.708  -5.029  1.00  0.00
ATOM    437  C   ALA A  46      21.151  -2.620  -7.241  1.00  0.55
ATOM    438  O   ALA A  46      19.974  -2.679  -7.582  1.00 -0.55
ATOM    439  N   PRO A  47      22.177  -2.290  -8.036  1.00 -0.20
ATOM    440  CD  PRO A  47      23.616  -2.206  -7.719  1.00  0.10
ATOM    441  CA  PRO A  47      21.898  -1.931  -9.444  1.00  0.10
ATOM    442  CB  PRO A  47      23.244  -1.460  -9.974  1.00  0.00
ATOM    443  CG  PRO A  47      24.088  -1.185  -8.761  1.00  0.00
ATOM    444  C   PRO A  47      21.214  -3.138 -10.098  1.00  0.55
ATOM    445  O   PRO A  47      21.542  -4.317  -9.806  1.00 -0.55
ATOM    446  N   GLY A  48      20.258  -2.779 -10.942  1.00 -0.40
ATOM    447  H   GLY A  48      20.020  -1.826 -11.115  1.00  0.40
ATOM    448  CA  GLY A  48      19.500  -3.787 -11.667  1.00  0.00
ATOM    449  C   GLY A  48      18.460  -4.570 -10.889  1.00  0.55
ATOM    450  O   GLY A  48      17.785  -5.350 -11.547  1.00 -0.55
ATOM    451  N   LYS A  49      18.335  -4.351  -9.587  1.00 -0.40
ATOM    452  H   LYS A  49      18.914  -3.687  -9.122  1.00  0.40
ATOM    453  CA  LYS A  49      17.375  -5.032  -8.729  1.00  0.00
ATOM    454  CB  LYS A  49      17.926  -5.170  -7.312  1.00  0.00
ATOM    455  CG  LYS A  49      19.054  -6.088  -7.059  1.00  0.00
ATOM    456  CD  LYS A  49      18.842  -7.363  -7.836  1.00  0.00
ATOM    457  CE  LYS A  49      20.240  -7.929  -8.118  1.00  0.33
ATOM    458  NZ  LYS A  49      20.148  -9.389  -8.459  1.00 -0.32
ATOM    459  HZ1 LYS A  49      19.554  -9.511  -9.304  1.00  0.33
ATOM    460  HZ2 LYS A  49      19.725  -9.906  -7.661  1.00  0.33
ATOM    461  HZ3 LYS A  49      21.100  -9.762  -8.648  1.00  0.33
ATOM    462  C   LYS A  49      16.086  -4.197  -8.577  1.00  0.55
ATOM    463  O   LYS A  49      16.107  -2.958  -8.682  1.00 -0.55
ATOM    464  N   SER A  50      15.029  -4.926  -8.243  1.00 -0.40
ATOM    465  H   SER A  50      15.101  -5.913  -8.135  1.00  0.40
ATOM    466  CA  SER A  50      13.711  -4.380  -8.011  1.00  0.00
ATOM    467  CB  SER A  50      12.781  -4.725  -9.188  1.00  0.00
ATOM    468  OG  SER A  50      12.867  -4.002 -10.390  1.00 -0.49
ATOM    469  HG  SER A  50      12.033  -4.143 -10.844  1.00  0.49
ATOM    470  C   SER A  50      13.192  -5.095  -6.760  1.00  0.55
ATOM    471  O   SER A  50      13.549  -6.266  -6.525  1.00 -0.55
ATOM    472  N   ILE A  51      12.381  -4.448  -5.965  1.00 -0.40
ATOM    473  H   ILE A  51      12.132  -3.499  -6.138  1.00  0.40
ATOM    474  CA  ILE A  51      11.777  -5.049  -4.775  1.00  0.00
ATOM    475  CB  ILE A  51      11.084  -3.944  -3.913  1.00  0.00
ATOM    476  CG2 ILE A  51      10.270  -4.546  -2.766  1.00  0.00
ATOM    477  CG1 ILE A  51      12.133  -2.913  -3.492  1.00  0.00
ATOM    478  CD1 ILE A  51      13.226  -3.409  -2.600  1.00  0.00
ATOM    479  C   ILE A  51      10.739  -6.054  -5.232  1.00  0.55
ATOM    480  O   ILE A  51       9.897  -5.770  -6.131  1.00 -0.55
ATOM    481  N   GLY A  52      10.688  -7.239  -4.682  1.00 -0.40
ATOM    482  H   GLY A  52      11.340  -7.517  -3.981  1.00  0.40
ATOM    483  CA  GLY A  52       9.696  -8.229  -5.038  1.00  0.00
ATOM    484  C   GLY A  52       9.954  -9.502  -4.256  1.00  0.55
ATOM    485  O   GLY A  52      11.108  -9.792  -3.885  1.00 -0.55
ATOM    486  N   GLY A  53       8.846 -10.212  -4.027  1.00 -0.40
ATOM    487  H   GLY A  53       7.963  -9.891  -4.357  1.00  0.40
ATOM    488  CA  GLY A  53       8.797 -11.458  -3.317  1.00  0.00
ATOM    489  C   GLY A  53       8.214 -11.485  -1.916  1.00  0.55
ATOM    490  O   GLY A  53       7.977 -12.598  -1.430  1.00 -0.55
ATOM    491  N   ASP A  54       7.920 -10.323  -1.341  1.00 -0.40
ATOM    492  H   ASP A  54       8.103  -9.451  -1.788  1.00  0.40
ATOM    493  CA  ASP A  54       7.303 -10.247   0.001  1.00  0.00
ATOM    494  CB  ASP A  54       7.322  -8.786   0.474  1.00  0.00
ATOM    495  CG  ASP A  54       8.784  -8.444   0.755  1.00  0.10
ATOM    496  OD1 ASP A  54       9.238  -9.072   1.746  1.00 -0.55
ATOM    497  OD2 ASP A  54       9.364  -7.643  -0.019  1.00 -0.55
ATOM    498  C   ASP A  54       5.869 -10.753   0.005  1.00  0.55
ATOM    499  O   ASP A  54       5.163 -10.704  -1.011  1.00 -0.55
ATOM    500  N   ILE A  55       5.396 -11.225   1.127  1.00 -0.40
ATOM    501  H   ILE A  55       5.969 -11.292   1.940  1.00  0.40
ATOM    502  CA  ILE A  55       4.013 -11.689   1.300  1.00  0.00
ATOM    503  CB  ILE A  55       3.725 -12.284   2.698  1.00  0.00
ATOM    504  CG2 ILE A  55       2.232 -12.551   2.971  1.00  0.00
ATOM    505  CG1 ILE A  55       4.558 -13.587   2.828  1.00  0.00
ATOM    506  CD1 ILE A  55       3.737 -14.705   2.189  1.00  0.00
ATOM    507  C   ILE A  55       3.134 -10.440   1.118  1.00  0.55
ATOM    508  O   ILE A  55       3.504  -9.331   1.510  1.00 -0.55
ATOM    509  N   PHE A  56       2.000 -10.681   0.522  1.00 -0.40
ATOM    510  H   PHE A  56       1.791 -11.609   0.231  1.00  0.40
ATOM    511  CA  PHE A  56       0.953  -9.735   0.210  1.00  0.00
ATOM    512  CB  PHE A  56       0.565  -9.717  -1.293  1.00  0.12
ATOM    513  CG  PHE A  56      -0.506  -8.676  -1.530  1.00 -0.12
ATOM    514  CD1 PHE A  56      -0.206  -7.327  -1.368  1.00 -0.12
ATOM    515  HD1 PHE A  56       0.798  -7.040  -1.093  1.00  0.12
ATOM    516  CE1 PHE A  56      -1.158  -6.350  -1.549  1.00 -0.12
ATOM    517  HE1 PHE A  56      -0.909  -5.309  -1.405  1.00  0.12
ATOM    518  CZ  PHE A  56      -2.424  -6.716  -1.915  1.00 -0.12
ATOM    519  HZ  PHE A  56      -3.172  -5.952  -2.069  1.00  0.12
ATOM    520  CD2 PHE A  56      -1.807  -9.048  -1.893  1.00 -0.12
ATOM    521  HD2 PHE A  56      -2.067 -10.089  -2.017  1.00  0.12
ATOM    522  CE2 PHE A  56      -2.764  -8.044  -2.091  1.00 -0.12
ATOM    523  HE2 PHE A  56      -3.770  -8.308  -2.383  1.00  0.12
ATOM    524  C   PHE A  56      -0.213 -10.175   1.079  1.00  0.55
ATOM    525  O   PHE A  56      -0.703 -11.289   0.808  1.00 -0.55
ATOM    526  N   SER A  57      -0.570  -9.300   2.033  1.00 -0.40
ATOM    527  H   SER A  57      -0.160  -8.405   2.184  1.00  0.40
ATOM    528  CA  SER A  57      -1.681  -9.759   2.914  1.00  0.00
ATOM    529  CB  SER A  57      -1.460  -9.230   4.340  1.00  0.00
ATOM    530  OG  SER A  57      -0.176  -9.733   4.729  1.00 -0.49
ATOM    531  HG  SER A  57      -0.024  -9.410   5.620  1.00  0.49
ATOM    532  C   SER A  57      -3.088  -9.504   2.431  1.00  0.55
ATOM    533  O   SER A  57      -3.984  -9.914   3.203  1.00 -0.55
ATOM    534  N   ASN A  58      -3.285  -8.888   1.254  1.00 -0.40
ATOM    535  H   ASN A  58      -2.529  -8.536   0.708  1.00  0.40
ATOM    536  CA  ASN A  58      -4.616  -8.693   0.703  1.00  0.00
ATOM    537  CB  ASN A  58      -5.010 -10.107   0.212  1.00  0.00
ATOM    538  CG  ASN A  58      -6.288 -10.275  -0.572  1.00  0.55
ATOM    539  OD1 ASN A  58      -6.557  -9.283  -1.273  1.00 -0.55
ATOM    540  ND2 ASN A  58      -7.075 -11.330  -0.604  1.00 -0.78
ATOM    541 HD21 ASN A  58      -7.901 -11.320  -1.166  1.00  0.39
ATOM    542 HD22 ASN A  58      -6.846 -12.140  -0.065  1.00  0.39
ATOM    543  C   ASN A  58      -5.583  -8.193   1.776  1.00  0.55
ATOM    544  O   ASN A  58      -6.665  -8.769   2.054  1.00 -0.55
ATOM    545  N   ARG A  59      -5.176  -7.077   2.340  1.00 -0.40
ATOM    546  H   ARG A  59      -4.348  -6.625   2.019  1.00  0.40
ATOM    547  CA  ARG A  59      -5.845  -6.392   3.447  1.00  0.00
ATOM    548  CB  ARG A  59      -4.946  -5.301   4.041  1.00  0.00
ATOM    549  CG  ARG A  59      -3.604  -5.874   4.524  1.00  0.00
ATOM    550  CD  ARG A  59      -2.601  -4.742   4.785  1.00  0.35
ATOM    551  NE  ARG A  59      -1.233  -5.331   4.940  1.00 -0.35
ATOM    552  HE  ARG A  59      -0.623  -5.392   4.150  1.00  0.45
ATOM    553  CZ  ARG A  59      -0.828  -5.775   6.128  1.00  0.35
ATOM    554  NH1 ARG A  59      -1.603  -5.671   7.203  1.00 -0.70
ATOM    555 HH11 ARG A  59      -2.509  -5.253   7.129  1.00  0.40
ATOM    556 HH12 ARG A  59      -1.281  -6.011   8.087  1.00  0.40
ATOM    557  NH2 ARG A  59       0.344  -6.329   6.307  1.00 -0.70
ATOM    558 HH21 ARG A  59       0.972  -6.431   5.536  1.00  0.40
ATOM    559 HH22 ARG A  59       0.611  -6.650   7.216  1.00  0.40
ATOM    560  C   ARG A  59      -7.222  -5.897   3.110  1.00  0.55
ATOM    561  O   ARG A  59      -8.036  -5.881   4.032  1.00 -0.55
ATOM    562  N   GLU A  60      -7.547  -5.491   1.914  1.00 -0.40
ATOM    563  H   GLU A  60      -6.864  -5.461   1.190  1.00  0.40
ATOM    564  CA  GLU A  60      -8.873  -5.052   1.506  1.00  0.00
ATOM    565  CB  GLU A  60      -8.790  -4.022   0.385  1.00  0.00
ATOM    566  CG  GLU A  60      -8.003  -2.794   0.795  1.00  0.00
ATOM    567  CD  GLU A  60      -8.842  -1.911   1.675  1.00  0.10
ATOM    568  OE1 GLU A  60     -10.028  -2.229   1.907  1.00 -0.55
ATOM    569  OE2 GLU A  60      -8.438  -0.880   2.210  1.00 -0.55
ATOM    570  C   GLU A  60      -9.672  -6.237   1.029  1.00  0.55
ATOM    571  O   GLU A  60     -10.820  -6.034   0.703  1.00 -0.55
ATOM    572  N   GLY A  61      -9.182  -7.448   0.933  1.00 -0.40
ATOM    573  H   GLY A  61      -8.238  -7.601   1.205  1.00  0.40
ATOM    574  CA  GLY A  61      -9.823  -8.650   0.476  1.00  0.00
ATOM    575  C   GLY A  61     -10.221  -8.623  -1.000  1.00  0.55
ATOM    576  O   GLY A  61     -11.150  -9.354  -1.387  1.00 -0.55
ATOM    577  N   LYS A  62      -9.558  -7.847  -1.837  1.00 -0.40
ATOM    578  H   LYS A  62      -8.801  -7.280  -1.524  1.00  0.40
ATOM    579  CA  LYS A  62      -9.862  -7.746  -3.271  1.00  0.00
ATOM    580  CB  LYS A  62      -9.299  -6.428  -3.823  1.00  0.00
ATOM    581  CG  LYS A  62      -9.955  -5.251  -3.095  1.00  0.00
ATOM    582  CD  LYS A  62      -9.833  -4.014  -3.951  1.00  0.00
ATOM    583  CE  LYS A  62     -10.111  -2.726  -3.163  1.00  0.33
ATOM    584  NZ  LYS A  62      -8.855  -1.875  -3.145  1.00 -0.32
ATOM    585  HZ1 LYS A  62      -8.583  -1.636  -4.120  1.00  0.33
ATOM    586  HZ2 LYS A  62      -8.084  -2.403  -2.690  1.00  0.33
ATOM    587  HZ3 LYS A  62      -9.036  -1.000  -2.612  1.00  0.33
ATOM    588  C   LYS A  62      -9.403  -8.959  -4.069  1.00  0.55
ATOM    589  O   LYS A  62     -10.074  -9.230  -5.090  1.00 -0.55
ATOM    590  N   LEU A  63      -8.368  -9.681  -3.706  1.00 -0.40
ATOM    591  H   LEU A  63      -7.811  -9.440  -2.915  1.00  0.40
ATOM    592  CA  LEU A  63      -7.960 -10.884  -4.430  1.00  0.00
ATOM    593  CB  LEU A  63      -6.432 -11.095  -4.423  1.00  0.00
ATOM    594  CG  LEU A  63      -5.644  -9.882  -4.989  1.00  0.00
ATOM    595  CD1 LEU A  63      -4.143  -9.996  -4.817  1.00  0.00
ATOM    596  CD2 LEU A  63      -6.001  -9.806  -6.465  1.00  0.00
ATOM    597  C   LEU A  63      -8.704 -12.067  -3.791  1.00  0.55
ATOM    598  O   LEU A  63      -8.974 -12.112  -2.583  1.00 -0.55
ATOM    599  N   PRO A  64      -8.946 -13.064  -4.635  1.00 -0.20
ATOM    600  CD  PRO A  64      -8.616 -13.098  -6.071  1.00  0.10
ATOM    601  CA  PRO A  64      -9.680 -14.243  -4.193  1.00  0.10
ATOM    602  CB  PRO A  64     -10.035 -14.971  -5.498  1.00  0.00
ATOM    603  CG  PRO A  64      -8.896 -14.535  -6.437  1.00  0.00
ATOM    604  C   PRO A  64      -8.932 -15.036  -3.169  1.00  0.55
ATOM    605  O   PRO A  64      -7.748 -15.314  -3.329  1.00 -0.55
ATOM    606  N   GLY A  65      -9.622 -15.448  -2.114  1.00 -0.40
ATOM    607  H   GLY A  65     -10.591 -15.258  -1.979  1.00  0.40
ATOM    608  CA  GLY A  65      -8.929 -16.230  -1.079  1.00  0.00
ATOM    609  C   GLY A  65      -9.336 -17.673  -1.158  1.00  0.55
ATOM    610  O   GLY A  65     -10.357 -17.964  -1.787  1.00 -0.55
ATOM    611  N   LYS A  66      -8.598 -18.534  -0.512  1.00 -0.40
ATOM    612  H   LYS A  66      -7.799 -18.218  -0.010  1.00  0.40
ATOM    613  CA  LYS A  66      -8.804 -19.969  -0.429  1.00  0.00
ATOM    614  CB  LYS A  66      -8.493 -20.623  -1.763  1.00  0.00
ATOM    615  CG  LYS A  66      -8.773 -22.095  -1.893  1.00  0.00
ATOM    616  CD  LYS A  66      -8.151 -22.739  -3.120  1.00  0.00
ATOM    617  CE  LYS A  66      -8.794 -24.090  -3.404  1.00  0.33
ATOM    618  NZ  LYS A  66     -10.320 -24.058  -3.435  1.00 -0.32
ATOM    619  HZ1 LYS A  66     -10.639 -23.405  -4.178  1.00  0.33
ATOM    620  HZ2 LYS A  66     -10.678 -23.737  -2.513  1.00  0.33
ATOM    621  HZ3 LYS A  66     -10.682 -25.013  -3.633  1.00  0.33
ATOM    622  C   LYS A  66      -7.904 -20.498   0.687  1.00  0.55
ATOM    623  O   LYS A  66      -6.818 -19.964   0.929  1.00 -0.55
ATOM    624  N   SER A  67      -8.376 -21.555   1.351  1.00 -0.40
ATOM    625  H   SER A  67      -9.266 -21.959   1.159  1.00  0.40
ATOM    626  CA  SER A  67      -7.582 -22.179   2.419  1.00  0.00
ATOM    627  CB  SER A  67      -8.465 -23.182   3.180  1.00  0.00
ATOM    628  OG  SER A  67      -7.609 -23.855   4.133  1.00 -0.49
ATOM    629  HG  SER A  67      -8.171 -24.477   4.600  1.00  0.49
ATOM    630  C   SER A  67      -6.353 -22.792   1.744  1.00  0.55
ATOM    631  O   SER A  67      -6.455 -23.458   0.714  1.00 -0.55
ATOM    632  N   GLY A  68      -5.187 -22.444   2.261  1.00 -0.40
ATOM    633  H   GLY A  68      -5.171 -21.843   3.053  1.00  0.40
ATOM    634  CA  GLY A  68      -3.857 -22.835   1.817  1.00  0.00
ATOM    635  C   GLY A  68      -3.157 -21.869   0.859  1.00  0.55
ATOM    636  O   GLY A  68      -1.969 -21.990   0.526  1.00 -0.55
ATOM    637  N   ARG A  69      -3.898 -20.897   0.347  1.00 -0.40
ATOM    638  H   ARG A  69      -4.852 -20.788   0.614  1.00  0.40
ATOM    639  CA  ARG A  69      -3.420 -19.922  -0.618  1.00  0.00
ATOM    640  CB  ARG A  69      -4.593 -19.453  -1.539  1.00  0.00
ATOM    641  CG  ARG A  69      -3.949 -18.459  -2.558  1.00  0.00
ATOM    642  CD  ARG A  69      -5.020 -17.790  -3.423  1.00  0.35
ATOM    643  NE  ARG A  69      -5.569 -18.845  -4.263  1.00 -0.35
ATOM    644  HE  ARG A  69      -4.930 -19.576  -4.487  1.00  0.45
ATOM    645  CZ  ARG A  69      -6.773 -18.987  -4.771  1.00  0.35
ATOM    646  NH1 ARG A  69      -7.723 -18.092  -4.526  1.00 -0.70
ATOM    647 HH11 ARG A  69      -7.525 -17.299  -3.949  1.00  0.40
ATOM    648 HH12 ARG A  69      -8.635 -18.210  -4.918  1.00  0.40
ATOM    649  NH2 ARG A  69      -7.106 -20.029  -5.527  1.00 -0.70
ATOM    650 HH21 ARG A  69      -6.430 -20.739  -5.726  1.00  0.40
ATOM    651 HH22 ARG A  69      -8.032 -20.103  -5.897  1.00  0.40
ATOM    652  C   ARG A  69      -2.755 -18.741   0.004  1.00  0.55
ATOM    653  O   ARG A  69      -3.392 -18.094   0.829  1.00 -0.55
ATOM    654  N   THR A  70      -1.512 -18.467  -0.352  1.00 -0.40
ATOM    655  H   THR A  70      -0.984 -19.053  -0.962  1.00  0.40
ATOM    656  CA  THR A  70      -0.845 -17.260   0.147  1.00  0.00
ATOM    657  CB  THR A  70       0.375 -17.431   1.060  1.00  0.00
ATOM    658  OG1 THR A  70       1.278 -18.350   0.481  1.00 -0.49
ATOM    659  HG1 THR A  70       2.081 -18.298   1.005  1.00  0.49
ATOM    660  CG2 THR A  70      -0.077 -17.997   2.412  1.00  0.00
ATOM    661  C   THR A  70      -0.515 -16.414  -1.109  1.00  0.55
ATOM    662  O   THR A  70      -0.403 -16.961  -2.240  1.00 -0.55
ATOM    663  N   TRP A  71      -0.442 -15.093  -0.917  1.00 -0.40
ATOM    664  H   TRP A  71      -0.595 -14.693  -0.017  1.00  0.40
ATOM    665  CA  TRP A  71      -0.142 -14.139  -1.974  1.00  0.00
ATOM    666  CB  TRP A  71      -1.236 -13.052  -2.114  1.00  0.12
ATOM    667  CG  TRP A  71      -2.573 -13.520  -2.599  1.00 -0.12
ATOM    668  CD1 TRP A  71      -3.654 -13.963  -1.879  1.00 -0.12
ATOM    669  HD1 TRP A  71      -3.679 -14.015  -0.801  1.00  0.12
ATOM    670  NE1 TRP A  71      -4.709 -14.335  -2.695  1.00 -0.40
ATOM    671  HE1 TRP A  71      -5.582 -14.660  -2.405  1.00  0.40
ATOM    672  CE2 TRP A  71      -4.290 -14.158  -3.995  1.00  0.00
ATOM    673  CD2 TRP A  71      -2.951 -13.683  -3.979  1.00  0.00
ATOM    674  CE3 TRP A  71      -2.286 -13.434  -5.189  1.00 -0.12
ATOM    675  HE3 TRP A  71      -1.264 -13.085  -5.203  1.00  0.12
ATOM    676  CZ3 TRP A  71      -2.943 -13.635  -6.387  1.00 -0.12
ATOM    677  HZ3 TRP A  71      -2.463 -13.385  -7.322  1.00  0.12
ATOM    678  CZ2 TRP A  71      -4.942 -14.452  -5.192  1.00 -0.12
ATOM    679  HZ2 TRP A  71      -5.935 -14.875  -5.217  1.00  0.12
ATOM    680  CH2 TRP A  71      -4.270 -14.181  -6.377  1.00 -0.12
ATOM    681  HH2 TRP A  71      -4.760 -14.386  -7.317  1.00  0.12
ATOM    682  C   TRP A  71       1.190 -13.494  -1.627  1.00  0.55
ATOM    683  O   TRP A  71       1.667 -13.324  -0.489  1.00 -0.55
ATOM    684  N   ARG A  72       1.831 -13.074  -2.687  1.00 -0.40
ATOM    685  H   ARG A  72       1.451 -13.261  -3.587  1.00  0.40
ATOM    686  CA  ARG A  72       3.100 -12.324  -2.739  1.00  0.00
ATOM    687  CB  ARG A  72       4.302 -13.264  -2.989  1.00  0.00
ATOM    688  CG  ARG A  72       4.494 -14.152  -1.772  1.00  0.00
ATOM    689  CD  ARG A  72       5.720 -15.003  -2.058  1.00  0.35
ATOM    690  NE  ARG A  72       5.747 -16.081  -1.063  1.00 -0.35
ATOM    691  HE  ARG A  72       5.221 -16.921  -1.193  1.00  0.45
ATOM    692  CZ  ARG A  72       6.503 -15.894   0.024  1.00  0.35
ATOM    693  NH1 ARG A  72       7.212 -14.795   0.222  1.00 -0.70
ATOM    694 HH11 ARG A  72       7.196 -14.061  -0.458  1.00  0.40
ATOM    695 HH12 ARG A  72       7.764 -14.698   1.050  1.00  0.40
ATOM    696  NH2 ARG A  72       6.483 -16.901   0.903  1.00 -0.70
ATOM    697 HH21 ARG A  72       5.930 -17.714   0.720  1.00  0.40
ATOM    698 HH22 ARG A  72       7.021 -16.842   1.744  1.00  0.40
ATOM    699  C   ARG A  72       3.036 -11.243  -3.820  1.00  0.55
ATOM    700  O   ARG A  72       2.191 -11.355  -4.728  1.00 -0.55
ATOM    701  N   GLU A  73       3.936 -10.264  -3.747  1.00 -0.40
ATOM    702  H   GLU A  73       4.656 -10.222  -3.058  1.00  0.40
ATOM    703  CA  GLU A  73       3.873  -9.186  -4.728  1.00  0.00
ATOM    704  CB  GLU A  73       3.262  -7.930  -4.072  1.00  0.00
ATOM    705  CG  GLU A  73       3.925  -7.446  -2.787  1.00  0.00
ATOM    706  CD  GLU A  73       3.393  -6.054  -2.446  1.00  0.10
ATOM    707  OE1 GLU A  73       3.359  -5.139  -3.333  1.00 -0.55
ATOM    708  OE2 GLU A  73       2.988  -5.860  -1.259  1.00 -0.55
ATOM    709  C   GLU A  73       5.237  -8.767  -5.225  1.00  0.55
ATOM    710  O   GLU A  73       6.147  -9.124  -4.472  1.00 -0.55
ATOM    711  N   ALA A  74       5.340  -8.078  -6.346  1.00 -0.40
ATOM    712  H   ALA A  74       4.554  -7.833  -6.908  1.00  0.40
ATOM    713  CA  ALA A  74       6.661  -7.638  -6.813  1.00  0.00
ATOM    714  CB  ALA A  74       7.345  -8.552  -7.808  1.00  0.00
ATOM    715  C   ALA A  74       6.452  -6.318  -7.536  1.00  0.55
ATOM    716  O   ALA A  74       5.351  -6.256  -8.102  1.00 -0.55
ATOM    717  N   ASP A  75       7.435  -5.465  -7.492  1.00 -0.40
ATOM    718  H   ASP A  75       8.271  -5.635  -6.976  1.00  0.40
ATOM    719  CA  ASP A  75       7.355  -4.202  -8.207  1.00  0.00
ATOM    720  CB  ASP A  75       8.469  -3.255  -7.795  1.00  0.00
ATOM    721  CG  ASP A  75       8.228  -2.602  -6.463  1.00  0.10
ATOM    722  OD1 ASP A  75       7.365  -3.160  -5.733  1.00 -0.55
ATOM    723  OD2 ASP A  75       8.891  -1.609  -6.198  1.00 -0.55
ATOM    724  C   ASP A  75       7.536  -4.453  -9.705  1.00  0.55
ATOM    725  O   ASP A  75       8.358  -5.336 -10.033  1.00 -0.55
ATOM    726  N   ILE A  76       6.809  -3.715 -10.509  1.00 -0.40
ATOM    727  H   ILE A  76       6.172  -3.036 -10.152  1.00  0.40
ATOM    728  CA  ILE A  76       6.860  -3.816 -11.972  1.00  0.00
ATOM    729  CB  ILE A  76       5.529  -4.362 -12.506  1.00  0.00
ATOM    730  CG2 ILE A  76       5.432  -4.066 -14.023  1.00  0.00
ATOM    731  CG1 ILE A  76       5.271  -5.825 -12.139  1.00  0.00
ATOM    732  CD1 ILE A  76       6.091  -6.968 -12.724  1.00  0.00
ATOM    733  C   ILE A  76       7.239  -2.425 -12.523  1.00  0.55
ATOM    734  O   ILE A  76       6.950  -1.332 -11.965  1.00 -0.55
ATOM    735  N   ASN A  77       7.960  -2.449 -13.657  1.00 -0.40
ATOM    736  H   ASN A  77       8.202  -3.326 -14.059  1.00  0.40
ATOM    737  CA  ASN A  77       8.457  -1.322 -14.407  1.00  0.00
ATOM    738  CB  ASN A  77       7.333  -0.411 -14.971  1.00  0.00
ATOM    739  CG  ASN A  77       6.344  -1.111 -15.869  1.00  0.55
ATOM    740  OD1 ASN A  77       6.741  -1.975 -16.656  1.00 -0.55
ATOM    741  ND2 ASN A  77       5.006  -0.926 -15.789  1.00 -0.78
ATOM    742 HD21 ASN A  77       4.628  -0.299 -15.108  1.00  0.39
ATOM    743 HD22 ASN A  77       4.396  -1.417 -16.411  1.00  0.39
ATOM    744  C   ASN A  77       9.403  -0.463 -13.600  1.00  0.55
ATOM    745  O   ASN A  77       9.554   0.735 -13.921  1.00 -0.55
ATOM    746  N   TYR A  78      10.054  -1.014 -12.586  1.00 -0.40
ATOM    747  H   TYR A  78       9.953  -1.964 -12.302  1.00  0.40
ATOM    748  CA  TYR A  78      10.987  -0.153 -11.835  1.00  0.00
ATOM    749  CB  TYR A  78      11.114  -0.635 -10.369  1.00  0.12
ATOM    750  CG  TYR A  78      12.127   0.157  -9.553  1.00 -0.12
ATOM    751  CD1 TYR A  78      11.822   1.381  -8.970  1.00 -0.12
ATOM    752  HD1 TYR A  78      10.822   1.770  -9.090  1.00  0.12
ATOM    753  CE1 TYR A  78      12.738   2.130  -8.242  1.00 -0.12
ATOM    754  HE1 TYR A  78      12.455   3.087  -7.829  1.00  0.12
ATOM    755  CZ  TYR A  78      14.026   1.634  -8.049  1.00  0.06
ATOM    756  OH  TYR A  78      14.967   2.306  -7.295  1.00 -0.49
ATOM    757  HH  TYR A  78      14.564   3.114  -6.969  1.00  0.43
ATOM    758  CD2 TYR A  78      13.432  -0.306  -9.349  1.00 -0.12
ATOM    759  HD2 TYR A  78      13.728  -1.265  -9.749  1.00  0.12
ATOM    760  CE2 TYR A  78      14.337   0.446  -8.645  1.00 -0.12
ATOM    761  HE2 TYR A  78      15.349   0.079  -8.557  1.00  0.12
ATOM    762  C   TYR A  78      12.413  -0.178 -12.438  1.00  0.55
ATOM    763  O   TYR A  78      12.862  -1.299 -12.778  1.00 -0.55
ATOM    764  N   THR A  79      13.055   0.967 -12.505  1.00 -0.40
ATOM    765  H   THR A  79      12.647   1.843 -12.260  1.00  0.40
ATOM    766  CA  THR A  79      14.483   0.970 -12.976  1.00  0.00
ATOM    767  CB  THR A  79      14.803   1.592 -14.328  1.00  0.00
ATOM    768  OG1 THR A  79      14.385   2.971 -14.262  1.00 -0.49
ATOM    769  HG1 THR A  79      14.733   3.391 -15.052  1.00  0.49
ATOM    770  CG2 THR A  79      14.002   0.959 -15.436  1.00  0.00
ATOM    771  C   THR A  79      15.351   1.637 -11.894  1.00  0.55
ATOM    772  O   THR A  79      16.349   1.032 -11.473  1.00 -0.55
ATOM    773  N   SER A  80      14.989   2.808 -11.405  1.00 -0.40
ATOM    774  H   SER A  80      14.188   3.302 -11.733  1.00  0.40
ATOM    775  CA  SER A  80      15.764   3.450 -10.337  1.00  0.00
ATOM    776  CB  SER A  80      17.074   3.985 -10.954  1.00  0.00
ATOM    777  OG  SER A  80      16.689   5.130 -11.727  1.00 -0.49
ATOM    778  HG  SER A  80      17.498   5.471 -12.116  1.00  0.49
ATOM    779  C   SER A  80      14.995   4.586  -9.689  1.00  0.55
ATOM    780  O   SER A  80      13.962   4.988 -10.246  1.00 -0.55
ATOM    781  N   GLY A  81      15.469   5.095  -8.565  1.00 -0.40
ATOM    782  H   GLY A  81      16.296   4.761  -8.118  1.00  0.40
ATOM    783  CA  GLY A  81      14.744   6.232  -7.911  1.00  0.00
ATOM    784  C   GLY A  81      13.677   5.692  -6.949  1.00  0.55
ATOM    785  O   GLY A  81      13.793   4.526  -6.518  1.00 -0.55
ATOM    786  N   PHE A  82      12.681   6.519  -6.644  1.00 -0.40
ATOM    787  H   PHE A  82      12.620   7.452  -6.989  1.00  0.40
ATOM    788  CA  PHE A  82      11.607   6.060  -5.759  1.00  0.00
ATOM    789  CB  PHE A  82      10.687   7.209  -5.302  1.00  0.12
ATOM    790  CG  PHE A  82      11.526   8.242  -4.598  1.00 -0.12
ATOM    791  CD1 PHE A  82      11.807   8.097  -3.257  1.00 -0.12
ATOM    792  HD1 PHE A  82      11.405   7.252  -2.718  1.00  0.12
ATOM    793  CE1 PHE A  82      12.593   9.014  -2.594  1.00 -0.12
ATOM    794  HE1 PHE A  82      12.797   8.896  -1.541  1.00  0.12
ATOM    795  CZ  PHE A  82      13.119  10.090  -3.292  1.00 -0.12
ATOM    796  HZ  PHE A  82      13.742  10.812  -2.785  1.00  0.12
ATOM    797  CD2 PHE A  82      12.054   9.308  -5.287  1.00 -0.12
ATOM    798  HD2 PHE A  82      11.848   9.417  -6.341  1.00  0.12
ATOM    799  CE2 PHE A  82      12.843  10.237  -4.648  1.00 -0.12
ATOM    800  HE2 PHE A  82      13.245  11.076  -5.197  1.00  0.12
ATOM    801  C   PHE A  82      10.689   5.067  -6.458  1.00  0.55
ATOM    802  O   PHE A  82      10.541   5.028  -7.685  1.00 -0.55
ATOM    803  N   ARG A  83      10.019   4.261  -5.655  1.00 -0.40
ATOM    804  H   ARG A  83      10.149   4.295  -4.667  1.00  0.40
ATOM    805  CA  ARG A  83       9.043   3.261  -6.122  1.00  0.00
ATOM    806  CB  ARG A  83       8.697   2.313  -4.945  1.00  0.00
ATOM    807  CG  ARG A  83       9.990   1.615  -4.482  1.00  0.00
ATOM    808  CD  ARG A  83       9.798   0.556  -3.425  1.00  0.35
ATOM    809  NE  ARG A  83       8.754  -0.437  -3.613  1.00 -0.35
ATOM    810  HE  ARG A  83       8.876  -1.054  -4.388  1.00  0.45
ATOM    811  CZ  ARG A  83       7.655  -0.631  -2.887  1.00  0.35
ATOM    812  NH1 ARG A  83       7.369   0.129  -1.831  1.00 -0.70
ATOM    813 HH11 ARG A  83       7.986   0.870  -1.566  1.00  0.40
ATOM    814 HH12 ARG A  83       6.536  -0.040  -1.304  1.00  0.40
ATOM    815  NH2 ARG A  83       6.774  -1.594  -3.154  1.00 -0.70
ATOM    816 HH21 ARG A  83       6.925  -2.208  -3.929  1.00  0.40
ATOM    817 HH22 ARG A  83       5.962  -1.702  -2.580  1.00  0.40
ATOM    818  C   ARG A  83       7.834   3.943  -6.767  1.00  0.55
ATOM    819  O   ARG A  83       7.395   5.065  -6.449  1.00 -0.55
ATOM    820  N   ASN A  84       7.340   3.188  -7.727  1.00 -0.40
ATOM    821  H   ASN A  84       7.763   2.313  -7.946  1.00  0.40
ATOM    822  CA  ASN A  84       6.178   3.516  -8.546  1.00  0.00
ATOM    823  CB  ASN A  84       6.461   3.215 -10.027  1.00  0.00
ATOM    824  CG  ASN A  84       6.530   1.715 -10.328  1.00  0.55
ATOM    825  OD1 ASN A  84       6.118   0.808  -9.561  1.00 -0.55
ATOM    826  ND2 ASN A  84       7.092   1.413 -11.499  1.00 -0.78
ATOM    827 HD21 ASN A  84       7.180   0.457 -11.780  1.00  0.39
ATOM    828 HD22 ASN A  84       7.426   2.142 -12.097  1.00  0.39
ATOM    829  C   ASN A  84       4.912   2.804  -8.005  1.00  0.55
ATOM    830  O   ASN A  84       4.898   2.211  -6.893  1.00 -0.55
ATOM    831  N   SER A  85       3.849   2.897  -8.803  1.00 -0.40
ATOM    832  H   SER A  85       3.863   3.364  -9.684  1.00  0.40
ATOM    833  CA  SER A  85       2.600   2.296  -8.389  1.00  0.00
ATOM    834  CB  SER A  85       1.400   3.258  -8.610  1.00  0.00
ATOM    835  OG  SER A  85       1.363   3.519 -10.013  1.00 -0.49
ATOM    836  HG  SER A  85       0.933   2.759 -10.412  1.00  0.49
ATOM    837  C   SER A  85       2.221   0.984  -9.053  1.00  0.55
ATOM    838  O   SER A  85       1.044   0.610  -8.845  1.00 -0.55
ATOM    839  N   ASP A  86       3.146   0.340  -9.755  1.00 -0.40
ATOM    840  H   ASP A  86       4.082   0.672  -9.841  1.00  0.40
ATOM    841  CA  ASP A  86       2.827  -0.907 -10.449  1.00  0.00
ATOM    842  CB  ASP A  86       3.455  -1.040 -11.864  1.00  0.00
ATOM    843  CG  ASP A  86       3.076   0.125 -12.755  1.00  0.10
ATOM    844  OD1 ASP A  86       2.013   0.732 -12.592  1.00 -0.55
ATOM    845  OD2 ASP A  86       3.874   0.510 -13.633  1.00 -0.55
ATOM    846  C   ASP A  86       3.309  -2.123  -9.685  1.00  0.55
ATOM    847  O   ASP A  86       4.450  -2.136  -9.298  1.00 -0.55
ATOM    848  N   ARG A  87       2.418  -3.073  -9.560  1.00 -0.40
ATOM    849  H   ARG A  87       1.495  -2.973  -9.923  1.00  0.40
ATOM    850  CA  ARG A  87       2.695  -4.322  -8.898  1.00  0.00
ATOM    851  CB  ARG A  87       2.186  -4.266  -7.449  1.00  0.00
ATOM    852  CG  ARG A  87       2.501  -3.028  -6.643  1.00  0.00
ATOM    853  CD  ARG A  87       3.927  -3.018  -6.062  1.00  0.35
ATOM    854  NE  ARG A  87       4.185  -1.826  -5.266  1.00 -0.35
ATOM    855  HE  ARG A  87       3.949  -1.886  -4.299  1.00  0.45
ATOM    856  CZ  ARG A  87       4.695  -0.674  -5.669  1.00  0.35
ATOM    857  NH1 ARG A  87       5.029  -0.598  -6.963  1.00 -0.70
ATOM    858 HH11 ARG A  87       4.888  -1.385  -7.563  1.00  0.40
ATOM    859 HH12 ARG A  87       5.420   0.247  -7.330  1.00  0.40
ATOM    860  NH2 ARG A  87       4.911   0.384  -4.927  1.00 -0.70
ATOM    861 HH21 ARG A  87       4.684   0.367  -3.954  1.00  0.40
ATOM    862 HH22 ARG A  87       5.303   1.209  -5.335  1.00  0.40
ATOM    863  C   ARG A  87       2.048  -5.511  -9.595  1.00  0.55
ATOM    864  O   ARG A  87       0.994  -5.440 -10.212  1.00 -0.55
ATOM    865  N   ILE A  88       2.744  -6.631  -9.463  1.00 -0.40
ATOM    866  H   ILE A  88       3.645  -6.618  -9.039  1.00  0.40
ATOM    867  CA  ILE A  88       2.297  -7.968  -9.903  1.00  0.00
ATOM    868  CB  ILE A  88       3.279  -8.666 -10.869  1.00  0.00
ATOM    869  CG2 ILE A  88       4.568  -9.025 -10.151  1.00  0.00
ATOM    870  CG1 ILE A  88       2.604  -9.907 -11.470  1.00  0.00
ATOM    871  CD1 ILE A  88       3.230 -10.387 -12.771  1.00  0.00
ATOM    872  C   ILE A  88       2.014  -8.740  -8.581  1.00  0.55
ATOM    873  O   ILE A  88       2.796  -8.689  -7.605  1.00 -0.55
ATOM    874  N   LEU A  89       0.906  -9.435  -8.514  1.00 -0.40
ATOM    875  H   LEU A  89       0.301  -9.474  -9.304  1.00  0.40
ATOM    876  CA  LEU A  89       0.422 -10.198  -7.370  1.00  0.00
ATOM    877  CB  LEU A  89      -0.936  -9.722  -6.850  1.00  0.00
ATOM    878  CG  LEU A  89      -1.060  -8.282  -6.388  1.00  0.00
ATOM    879  CD1 LEU A  89       0.068  -7.958  -5.417  1.00  0.00
ATOM    880  CD2 LEU A  89      -0.990  -7.185  -7.456  1.00  0.00
ATOM    881  C   LEU A  89       0.316 -11.659  -7.794  1.00  0.55
ATOM    882  O   LEU A  89      -0.360 -11.902  -8.797  1.00 -0.55
ATOM    883  N   TYR A  90       0.908 -12.566  -7.023  1.00 -0.40
ATOM    884  H   TYR A  90       1.371 -12.347  -6.168  1.00  0.40
ATOM    885  CA  TYR A  90       0.884 -13.963  -7.441  1.00  0.00
ATOM    886  CB  TYR A  90       2.172 -14.422  -8.208  1.00  0.12
ATOM    887  CG  TYR A  90       3.446 -14.287  -7.438  1.00 -0.12
ATOM    888  CD1 TYR A  90       4.100 -13.045  -7.404  1.00 -0.12
ATOM    889  HD1 TYR A  90       3.669 -12.221  -7.953  1.00  0.12
ATOM    890  CE1 TYR A  90       5.273 -12.827  -6.699  1.00 -0.12
ATOM    891  HE1 TYR A  90       5.736 -11.854  -6.635  1.00  0.12
ATOM    892  CZ  TYR A  90       5.813 -13.953  -6.078  1.00  0.06
ATOM    893  OH  TYR A  90       6.969 -13.746  -5.370  1.00 -0.49
ATOM    894  HH  TYR A  90       7.197 -12.816  -5.440  1.00  0.43
ATOM    895  CD2 TYR A  90       4.026 -15.368  -6.790  1.00 -0.12
ATOM    896  HD2 TYR A  90       3.552 -16.338  -6.801  1.00  0.12
ATOM    897  CE2 TYR A  90       5.253 -15.170  -6.113  1.00 -0.12
ATOM    898  HE2 TYR A  90       5.739 -16.001  -5.624  1.00  0.12
ATOM    899  C   TYR A  90       0.581 -14.892  -6.289  1.00  0.55
ATOM    900  O   TYR A  90       1.215 -14.626  -5.262  1.00 -0.55
ATOM    901  N   SER A  91      -0.266 -15.872  -6.538  1.00 -0.40
ATOM    902  H   SER A  91      -0.685 -16.009  -7.432  1.00  0.40
ATOM    903  CA  SER A  91      -0.626 -16.802  -5.505  1.00  0.00
ATOM    904  CB  SER A  91      -2.109 -17.180  -5.662  1.00  0.00
ATOM    905  OG  SER A  91      -2.301 -18.070  -6.727  1.00 -0.49
ATOM    906  HG  SER A  91      -2.954 -18.706  -6.426  1.00  0.49
ATOM    907  C   SER A  91       0.272 -18.036  -5.528  1.00  0.55
ATOM    908  O   SER A  91       0.994 -18.317  -6.485  1.00 -0.55
ATOM    909  N   SER A  92       0.154 -18.722  -4.378  1.00 -0.40
ATOM    910  H   SER A  92      -0.432 -18.414  -3.633  1.00  0.40
ATOM    911  CA  SER A  92       0.884 -19.964  -4.154  1.00  0.00
ATOM    912  CB  SER A  92       0.831 -20.353  -2.679  1.00  0.00
ATOM    913  OG  SER A  92      -0.513 -20.530  -2.278  1.00 -0.49
ATOM    914  HG  SER A  92      -0.479 -20.922  -1.403  1.00  0.49
ATOM    915  C   SER A  92       0.390 -21.039  -5.129  1.00  0.55
ATOM    916  O   SER A  92       1.127 -21.989  -5.426  1.00 -0.55
ATOM    917  N   ASP A  93      -0.778 -20.906  -5.732  1.00 -0.40
ATOM    918  H   ASP A  93      -1.379 -20.138  -5.530  1.00  0.40
ATOM    919  CA  ASP A  93      -1.287 -21.848  -6.726  1.00  0.00
ATOM    920  CB  ASP A  93      -2.691 -22.343  -6.453  1.00  0.00
ATOM    921  CG  ASP A  93      -3.671 -21.242  -6.076  1.00  0.10
ATOM    922  OD1 ASP A  93      -3.367 -20.079  -5.749  1.00 -0.55
ATOM    923  OD2 ASP A  93      -4.855 -21.640  -6.131  1.00 -0.55
ATOM    924  C   ASP A  93      -1.232 -21.182  -8.105  1.00  0.55
ATOM    925  O   ASP A  93      -1.992 -21.530  -8.982  1.00 -0.55
ATOM    926  N   TRP A  94      -0.371 -20.179  -8.258  1.00 -0.40
ATOM    927  H   TRP A  94       0.151 -19.850  -7.476  1.00  0.40
ATOM    928  CA  TRP A  94      -0.086 -19.468  -9.499  1.00  0.00
ATOM    929  CB  TRP A  94       0.615 -20.545 -10.450  1.00  0.12
ATOM    930  CG  TRP A  94       1.720 -21.194  -9.659  1.00 -0.12
ATOM    931  CD1 TRP A  94       1.734 -22.469  -9.143  1.00 -0.12
ATOM    932  HD1 TRP A  94       0.961 -23.208  -9.296  1.00  0.12
ATOM    933  NE1 TRP A  94       2.881 -22.665  -8.398  1.00 -0.40
ATOM    934  HE1 TRP A  94       3.133 -23.493  -7.948  1.00  0.40
ATOM    935  CE2 TRP A  94       3.608 -21.503  -8.399  1.00  0.00
ATOM    936  CD2 TRP A  94       2.905 -20.559  -9.166  1.00  0.00
ATOM    937  CE3 TRP A  94       3.447 -19.269  -9.311  1.00 -0.12
ATOM    938  HE3 TRP A  94       2.939 -18.513  -9.892  1.00  0.12
ATOM    939  CZ3 TRP A  94       4.640 -18.954  -8.708  1.00 -0.12
ATOM    940  HZ3 TRP A  94       5.055 -17.962  -8.810  1.00  0.12
ATOM    941  CZ2 TRP A  94       4.831 -21.206  -7.801  1.00 -0.12
ATOM    942  HZ2 TRP A  94       5.388 -21.936  -7.234  1.00  0.12
ATOM    943  CH2 TRP A  94       5.320 -19.930  -7.957  1.00 -0.12
ATOM    944  HH2 TRP A  94       6.256 -19.669  -7.487  1.00  0.12
ATOM    945  C   TRP A  94      -1.135 -18.672 -10.216  1.00  0.55
ATOM    946  O   TRP A  94      -1.172 -18.617 -11.466  1.00 -0.55
ATOM    947  N   LEU A  95      -2.045 -17.991  -9.476  1.00 -0.40
ATOM    948  H   LEU A  95      -2.087 -18.102  -8.487  1.00  0.40
ATOM    949  CA  LEU A  95      -3.019 -17.059 -10.033  1.00  0.00
ATOM    950  CB  LEU A  95      -4.249 -16.736  -9.215  1.00  0.00
ATOM    951  CG  LEU A  95      -4.981 -17.956  -8.647  1.00  0.00
ATOM    952  CD1 LEU A  95      -6.141 -17.489  -7.795  1.00  0.00
ATOM    953  CD2 LEU A  95      -5.394 -18.804  -9.822  1.00  0.00
ATOM    954  C   LEU A  95      -2.183 -15.767 -10.115  1.00  0.55
ATOM    955  O   LEU A  95      -1.391 -15.526  -9.183  1.00 -0.55
ATOM    956  N   ILE A  96      -2.350 -14.969 -11.173  1.00 -0.40
ATOM    957  H   ILE A  96      -3.004 -15.148 -11.904  1.00  0.40
ATOM    958  CA  ILE A  96      -1.528 -13.756 -11.274  1.00  0.00
ATOM    959  CB  ILE A  96      -0.381 -13.880 -12.300  1.00  0.00
ATOM    960  CG2 ILE A  96       0.434 -12.570 -12.326  1.00  0.00
ATOM    961  CG1 ILE A  96       0.552 -15.049 -11.966  1.00  0.00
ATOM    962  CD1 ILE A  96       1.359 -15.644 -13.094  1.00  0.00
ATOM    963  C   ILE A  96      -2.428 -12.567 -11.569  1.00  0.55
ATOM    964  O   ILE A  96      -3.256 -12.702 -12.456  1.00 -0.55
ATOM    965  N   TYR A  97      -2.273 -11.523 -10.806  1.00 -0.40
ATOM    966  H   TYR A  97      -1.616 -11.511 -10.057  1.00  0.40
ATOM    967  CA  TYR A  97      -3.044 -10.308 -10.991  1.00  0.00
ATOM    968  CB  TYR A  97      -3.919 -10.043  -9.792  1.00  0.12
ATOM    969  CG  TYR A  97      -5.226 -10.809  -9.750  1.00 -0.12
ATOM    970  CD1 TYR A  97      -5.196 -12.184  -9.444  1.00 -0.12
ATOM    971  HD1 TYR A  97      -4.236 -12.645  -9.267  1.00  0.12
ATOM    972  CE1 TYR A  97      -6.317 -12.973  -9.357  1.00 -0.12
ATOM    973  HE1 TYR A  97      -6.276 -14.023  -9.115  1.00  0.12
ATOM    974  CZ  TYR A  97      -7.511 -12.304  -9.608  1.00  0.06
ATOM    975  OH  TYR A  97      -8.676 -13.049  -9.514  1.00 -0.49
ATOM    976  HH  TYR A  97      -9.416 -12.470  -9.709  1.00  0.43
ATOM    977  CD2 TYR A  97      -6.428 -10.195  -9.968  1.00 -0.12
ATOM    978  HD2 TYR A  97      -6.474  -9.138 -10.182  1.00  0.12
ATOM    979  CE2 TYR A  97      -7.590 -10.956  -9.909  1.00 -0.12
ATOM    980  HE2 TYR A  97      -8.549 -10.497 -10.098  1.00  0.12
ATOM    981  C   TYR A  97      -2.040  -9.171 -11.080  1.00  0.55
ATOM    982  O   TYR A  97      -0.864  -9.320 -10.775  1.00 -0.55
ATOM    983  N   LYS A  98      -2.511  -8.023 -11.528  1.00 -0.40
ATOM    984  H   LYS A  98      -3.458  -7.922 -11.824  1.00  0.40
ATOM    985  CA  LYS A  98      -1.682  -6.823 -11.623  1.00  0.00
ATOM    986  CB  LYS A  98      -1.267  -6.397 -13.030  1.00  0.00
ATOM    987  CG  LYS A  98      -2.423  -6.238 -14.033  1.00  0.00
ATOM    988  CD  LYS A  98      -1.763  -5.578 -15.243  1.00  0.00
ATOM    989  CE  LYS A  98      -2.779  -5.455 -16.388  1.00  0.33
ATOM    990  NZ  LYS A  98      -1.989  -4.690 -17.428  1.00 -0.32
ATOM    991  HZ1 LYS A  98      -1.142  -5.234 -17.690  1.00  0.33
ATOM    992  HZ2 LYS A  98      -1.702  -3.770 -17.038  1.00  0.33
ATOM    993  HZ3 LYS A  98      -2.579  -4.540 -18.271  1.00  0.33
ATOM    994  C   LYS A  98      -2.508  -5.646 -11.076  1.00  0.55
ATOM    995  O   LYS A  98      -3.746  -5.754 -11.079  1.00 -0.55
ATOM    996  N   THR A  99      -1.767  -4.637 -10.656  1.00 -0.40
ATOM    997  H   THR A  99      -0.772  -4.688 -10.623  1.00  0.40
ATOM    998  CA  THR A  99      -2.365  -3.374 -10.209  1.00  0.00
ATOM    999  CB  THR A  99      -2.539  -3.181  -8.693  1.00  0.00
ATOM   1000  OG1 THR A  99      -3.186  -1.925  -8.521  1.00 -0.49
ATOM   1001  HG1 THR A  99      -4.083  -2.043  -8.841  1.00  0.49
ATOM   1002  CG2 THR A  99      -1.269  -3.233  -7.864  1.00  0.00
ATOM   1003  C   THR A  99      -1.510  -2.252 -10.854  1.00  0.55
ATOM   1004  O   THR A  99      -0.297  -2.457 -10.902  1.00 -0.55
ATOM   1005  N   THR A 100      -2.091  -1.180 -11.357  1.00 -0.40
ATOM   1006  H   THR A 100      -3.081  -1.066 -11.390  1.00  0.40
ATOM   1007  CA  THR A 100      -1.275  -0.078 -11.905  1.00  0.00
ATOM   1008  CB  THR A 100      -1.430   0.155 -13.401  1.00  0.00
ATOM   1009  OG1 THR A 100      -2.812   0.306 -13.700  1.00 -0.49
ATOM   1010  HG1 THR A 100      -3.074   1.149 -13.324  1.00  0.49
ATOM   1011  CG2 THR A 100      -0.849  -1.057 -14.127  1.00  0.00
ATOM   1012  C   THR A 100      -1.677   1.166 -11.130  1.00  0.55
ATOM   1013  O   THR A 100      -1.249   2.298 -11.334  1.00 -0.55
ATOM   1014  N   ASP A 101      -2.578   0.927 -10.160  1.00 -0.40
ATOM   1015  H   ASP A 101      -2.957   0.032  -9.941  1.00  0.40
ATOM   1016  CA  ASP A 101      -3.013   2.086  -9.389  1.00  0.00
ATOM   1017  CB  ASP A 101      -4.462   2.336  -9.813  1.00  0.00
ATOM   1018  CG  ASP A 101      -5.432   1.228  -9.484  1.00  0.10
ATOM   1019  OD1 ASP A 101      -5.078   0.282  -8.737  1.00 -0.55
ATOM   1020  OD2 ASP A 101      -6.560   1.342 -10.035  1.00 -0.55
ATOM   1021  C   ASP A 101      -2.837   1.999  -7.888  1.00  0.55
ATOM   1022  O   ASP A 101      -3.689   2.473  -7.088  1.00 -0.55
ATOM   1023  N   HSE A 102      -1.733   1.427  -7.449  1.00 -0.40
ATOM   1024  H   HSE A 102      -1.066   1.018  -8.067  1.00  0.40
ATOM   1025  CA  HSE A 102      -1.411   1.355  -6.008  1.00  0.00
ATOM   1026  CB  HSE A 102      -1.004   2.754  -5.489  1.00  0.12
ATOM   1027  ND1 HSE A 102      -0.079   3.321  -3.194  1.00 -0.56
ATOM   1028  CG  HSE A 102      -0.007   2.658  -4.394  1.00  0.15
ATOM   1029  CE1 HSE A 102       0.996   3.010  -2.457  1.00  0.15
ATOM   1030  HE1 HSE A 102       1.265   3.434  -1.490  1.00  0.12
ATOM   1031  NE2 HSE A 102       1.719   2.077  -3.095  1.00 -0.40
ATOM   1032  HE2 HSE A 102       2.540   1.617  -2.759  1.00  0.40
ATOM   1033  CD2 HSE A 102       1.122   1.859  -4.317  1.00 -0.12
ATOM   1034  HD2 HSE A 102       1.517   1.167  -5.051  1.00  0.12
ATOM   1035  C   HSE A 102      -2.487   0.687  -5.182  1.00  0.55
ATOM   1036  O   HSE A 102      -2.957   1.161  -4.174  1.00 -0.55
ATOM   1037  N   TYR A 103      -2.809  -0.480  -5.671  1.00 -0.40
ATOM   1038  H   TYR A 103      -2.386  -0.756  -6.526  1.00  0.40
ATOM   1039  CA  TYR A 103      -3.710  -1.487  -5.170  1.00  0.00
ATOM   1040  CB  TYR A 103      -3.181  -1.946  -3.773  1.00  0.12
ATOM   1041  CG  TYR A 103      -1.698  -2.158  -3.566  1.00 -0.12
ATOM   1042  CD1 TYR A 103      -0.815  -1.152  -3.187  1.00 -0.12
ATOM   1043  HD1 TYR A 103      -1.192  -0.155  -3.018  1.00  0.12
ATOM   1044  CE1 TYR A 103       0.563  -1.407  -3.020  1.00 -0.12
ATOM   1045  HE1 TYR A 103       1.249  -0.612  -2.768  1.00  0.12
ATOM   1046  CZ  TYR A 103       1.011  -2.711  -3.188  1.00  0.06
ATOM   1047  OH  TYR A 103       2.357  -2.992  -3.007  1.00 -0.49
ATOM   1048  HH  TYR A 103       2.487  -3.931  -3.161  1.00  0.43
ATOM   1049  CD2 TYR A 103      -1.190  -3.460  -3.722  1.00 -0.12
ATOM   1050  HD2 TYR A 103      -1.860  -4.262  -3.996  1.00  0.12
ATOM   1051  CE2 TYR A 103       0.164  -3.734  -3.529  1.00 -0.12
ATOM   1052  HE2 TYR A 103       0.541  -4.739  -3.648  1.00  0.12
ATOM   1053  C   TYR A 103      -5.166  -1.089  -5.069  1.00  0.55
ATOM   1054  O   TYR A 103      -5.859  -1.746  -4.266  1.00 -0.55
ATOM   1055  N   GLN A 104      -5.632  -0.111  -5.829  1.00 -0.40
ATOM   1056  H   GLN A 104      -5.066   0.419  -6.455  1.00  0.40
ATOM   1057  CA  GLN A 104      -7.080   0.227  -5.753  1.00  0.00
ATOM   1058  CB  GLN A 104      -7.348   1.631  -6.269  1.00  0.00
ATOM   1059  CG  GLN A 104      -6.927   2.641  -5.216  1.00  0.00
ATOM   1060  CD  GLN A 104      -7.058   4.059  -5.769  1.00  0.55
ATOM   1061  OE1 GLN A 104      -8.170   4.586  -5.679  1.00 -0.55
ATOM   1062  NE2 GLN A 104      -6.008   4.655  -6.288  1.00 -0.78
ATOM   1063 HE21 GLN A 104      -5.128   4.181  -6.319  1.00  0.39
ATOM   1064 HE22 GLN A 104      -6.089   5.583  -6.651  1.00  0.39
ATOM   1065  C   GLN A 104      -7.845  -0.793  -6.558  1.00  0.55
ATOM   1066  O   GLN A 104      -8.872  -1.301  -6.125  1.00 -0.55
ATOM   1067  N   THR A 105      -7.273  -1.130  -7.714  1.00 -0.40
ATOM   1068  H   THR A 105      -6.421  -0.729  -8.043  1.00  0.40
ATOM   1069  CA  THR A 105      -7.907  -2.131  -8.550  1.00  0.00
ATOM   1070  CB  THR A 105      -8.713  -1.535  -9.742  1.00  0.00
ATOM   1071  OG1 THR A 105      -7.857  -0.796 -10.621  1.00 -0.49
ATOM   1072  HG1 THR A 105      -7.475  -0.094 -10.089  1.00  0.49
ATOM   1073  CG2 THR A 105      -9.790  -0.563  -9.261  1.00  0.00
ATOM   1074  C   THR A 105      -6.882  -3.151  -9.067  1.00  0.55
ATOM   1075  O   THR A 105      -5.715  -2.810  -9.239  1.00 -0.55
ATOM   1076  N   PHE A 106      -7.417  -4.346  -9.310  1.00 -0.40
ATOM   1077  H   PHE A 106      -8.386  -4.536  -9.172  1.00  0.40
ATOM   1078  CA  PHE A 106      -6.610  -5.441  -9.792  1.00  0.00
ATOM   1079  CB  PHE A 106      -6.643  -6.591  -8.717  1.00  0.12
ATOM   1080  CG  PHE A 106      -6.053  -6.076  -7.438  1.00 -0.12
ATOM   1081  CD1 PHE A 106      -4.666  -6.044  -7.288  1.00 -0.12
ATOM   1082  HD1 PHE A 106      -4.036  -6.392  -8.093  1.00  0.12
ATOM   1083  CE1 PHE A 106      -4.083  -5.569  -6.117  1.00 -0.12
ATOM   1084  HE1 PHE A 106      -3.009  -5.587  -6.007  1.00  0.12
ATOM   1085  CZ  PHE A 106      -4.873  -5.075  -5.093  1.00 -0.12
ATOM   1086  HZ  PHE A 106      -4.426  -4.714  -4.179  1.00  0.12
ATOM   1087  CD2 PHE A 106      -6.822  -5.539  -6.412  1.00 -0.12
ATOM   1088  HD2 PHE A 106      -7.896  -5.503  -6.519  1.00  0.12
ATOM   1089  CE2 PHE A 106      -6.244  -5.053  -5.265  1.00 -0.12
ATOM   1090  HE2 PHE A 106      -6.871  -4.648  -4.485  1.00  0.12
ATOM   1091  C   PHE A 106      -7.134  -6.040 -11.062  1.00  0.55
ATOM   1092  O   PHE A 106      -8.385  -6.061 -11.138  1.00 -0.55
ATOM   1093  N   THR A 107      -6.265  -6.594 -11.897  1.00 -0.40
ATOM   1094  H   THR A 107      -5.278  -6.577 -11.762  1.00  0.40
ATOM   1095  CA  THR A 107      -6.784  -7.276 -13.100  1.00  0.00
ATOM   1096  CB  THR A 107      -6.359  -6.514 -14.394  1.00  0.00
ATOM   1097  OG1 THR A 107      -6.932  -5.207 -14.335  1.00 -0.49
ATOM   1098  HG1 THR A 107      -6.576  -4.798 -13.543  1.00  0.49
ATOM   1099  CG2 THR A 107      -6.738  -7.243 -15.665  1.00  0.00
ATOM   1100  C   THR A 107      -6.238  -8.704 -13.152  1.00  0.55
ATOM   1101  O   THR A 107      -4.999  -8.820 -12.996  1.00 -0.55
ATOM   1102  N   LYS A 108      -6.966  -9.752 -13.395  1.00 -0.40
ATOM   1103  H   LYS A 108      -7.953  -9.679 -13.518  1.00  0.40
ATOM   1104  CA  LYS A 108      -6.426 -11.092 -13.506  1.00  0.00
ATOM   1105  CB  LYS A 108      -7.484 -12.168 -13.326  1.00  0.00
ATOM   1106  CG  LYS A 108      -7.063 -13.599 -13.637  1.00  0.00
ATOM   1107  CD  LYS A 108      -8.260 -14.480 -13.254  1.00  0.00
ATOM   1108  CE  LYS A 108      -8.052 -15.924 -13.565  1.00  0.33
ATOM   1109  NZ  LYS A 108      -6.830 -16.338 -12.806  1.00 -0.32
ATOM   1110  HZ1 LYS A 108      -6.987 -16.192 -11.789  1.00  0.33
ATOM   1111  HZ2 LYS A 108      -6.018 -15.767 -13.117  1.00  0.33
ATOM   1112  HZ3 LYS A 108      -6.634 -17.344 -12.986  1.00  0.33
ATOM   1113  C   LYS A 108      -5.738 -11.176 -14.879  1.00  0.55
ATOM   1114  O   LYS A 108      -6.340 -10.805 -15.914  1.00 -0.55
ATOM   1115  N   ILE A 109      -4.491 -11.648 -14.792  1.00 -0.40
ATOM   1116  H   ILE A 109      -4.065 -11.936 -13.938  1.00  0.40
ATOM   1117  CA  ILE A 109      -3.692 -11.752 -16.036  1.00  0.00
ATOM   1118  CB  ILE A 109      -2.569 -10.700 -16.179  1.00  0.00
ATOM   1119  CG2 ILE A 109      -3.217  -9.306 -16.363  1.00  0.00
ATOM   1120  CG1 ILE A 109      -1.537 -10.718 -15.039  1.00  0.00
ATOM   1121  CD1 ILE A 109      -0.333  -9.817 -15.258  1.00  0.00
ATOM   1122  C   ILE A 109      -3.218 -13.164 -16.336  1.00  0.55
ATOM   1123  O   ILE A 109      -2.784 -13.384 -17.466  1.00 -0.55
ATOM   1124  N   ARG A 110      -3.316 -14.101 -15.439  1.00 -0.40
ATOM   1125  H   ARG A 110      -3.640 -13.891 -14.521  1.00  0.40
ATOM   1126  CA  ARG A 110      -2.973 -15.527 -15.662  1.00  0.00
ATOM   1127  CB  ARG A 110      -1.579 -16.054 -15.438  1.00  0.00
ATOM   1128  CG  ARG A 110      -0.500 -15.290 -16.203  1.00  0.00
ATOM   1129  CD  ARG A 110      -0.667 -15.630 -17.709  1.00  0.35
ATOM   1130  NE  ARG A 110       0.476 -14.972 -18.415  1.00 -0.35
ATOM   1131  HE  ARG A 110       1.215 -15.591 -18.660  1.00  0.45
ATOM   1132  CZ  ARG A 110       0.680 -13.724 -18.768  1.00  0.35
ATOM   1133  NH1 ARG A 110      -0.226 -12.764 -18.506  1.00 -0.70
ATOM   1134 HH11 ARG A 110      -1.077 -12.994 -18.033  1.00  0.40
ATOM   1135 HH12 ARG A 110      -0.049 -11.820 -18.785  1.00  0.40
ATOM   1136  NH2 ARG A 110       1.829 -13.302 -19.392  1.00 -0.70
ATOM   1137 HH21 ARG A 110       2.557 -13.957 -19.596  1.00  0.40
ATOM   1138 HH22 ARG A 110       1.938 -12.340 -19.642  1.00  0.40
ATOM   1139  C   ARG A 110      -3.979 -16.223 -14.705  1.00  0.10
ATOM   1140  O   ARG A 110      -4.428 -15.785 -13.298  1.00 -0.55
ATOM   1141  OXT ARG A 110      -4.544 -17.244 -15.111  1.00 -0.55
ATOM   1142  N   LYS D   1      10.837  12.720  11.813  1.00 -0.32
ATOM   1143  HT1 LYS D   1      10.799  13.407  12.592  1.00  0.33
ATOM   1144  HT2 LYS D   1      11.532  13.034  11.107  1.00  0.33
ATOM   1145  HT3 LYS D   1      11.116  11.790  12.184  1.00  0.33
ATOM   1146  CA  LYS D   1       9.479  12.615  11.168  1.00  0.33
ATOM   1147  CB  LYS D   1       9.550  11.600  10.046  1.00  0.00
ATOM   1148  CG  LYS D   1       8.410  11.229   9.168  1.00  0.00
ATOM   1149  CD  LYS D   1       7.464  12.307   8.723  1.00  0.00
ATOM   1150  CE  LYS D   1       7.915  13.001   7.442  1.00  0.33
ATOM   1151  NZ  LYS D   1       6.956  14.060   6.992  1.00 -0.32
ATOM   1152  HZ1 LYS D   1       6.866  14.784   7.733  1.00  0.33
ATOM   1153  HZ2 LYS D   1       6.026  13.631   6.812  1.00  0.33
ATOM   1154  HZ3 LYS D   1       7.309  14.500   6.119  1.00  0.33
ATOM   1155  C   LYS D   1       8.330  12.375  12.151  1.00  0.55
ATOM   1156  O   LYS D   1       8.082  11.329  12.791  1.00 -0.55
ATOM   1157  N   LYS D   2       7.512  13.385  12.320  1.00 -0.40
ATOM   1158  H   LYS D   2       7.662  14.232  11.818  1.00  0.40
ATOM   1159  CA  LYS D   2       6.350  13.422  13.196  1.00  0.00
ATOM   1160  CB  LYS D   2       6.583  14.659  14.071  1.00  0.00
ATOM   1161  CG  LYS D   2       5.341  15.027  14.844  1.00  0.00
ATOM   1162  CD  LYS D   2       5.217  14.081  16.018  1.00  0.00
ATOM   1163  CE  LYS D   2       4.223  14.621  17.023  1.00  0.33
ATOM   1164  NZ  LYS D   2       4.836  15.648  17.904  1.00 -0.32
ATOM   1165  HZ1 LYS D   2       5.181  16.440  17.325  1.00  0.33
ATOM   1166  HZ2 LYS D   2       5.632  15.227  18.424  1.00  0.33
ATOM   1167  HZ3 LYS D   2       4.126  15.995  18.579  1.00  0.33
ATOM   1168  C   LYS D   2       5.072  13.653  12.418  1.00  0.55
ATOM   1169  O   LYS D   2       5.136  14.615  11.627  1.00 -0.55
ATOM   1170  N   ALA D   3       4.036  12.908  12.578  1.00 -0.40
ATOM   1171  H   ALA D   3       4.117  12.166  13.230  1.00  0.40
ATOM   1172  CA  ALA D   3       2.736  12.926  11.989  1.00  0.00
ATOM   1173  CB  ALA D   3       2.495  11.628  11.241  1.00  0.00
ATOM   1174  C   ALA D   3       1.691  13.094  13.111  1.00  0.55
ATOM   1175  O   ALA D   3       1.698  12.458  14.184  1.00 -0.55
ATOM   1176  N   VAL D   4       0.770  14.023  12.964  1.00 -0.40
ATOM   1177  H   VAL D   4       0.734  14.589  12.145  1.00  0.40
ATOM   1178  CA  VAL D   4      -0.264  14.307  13.961  1.00  0.00
ATOM   1179  CB  VAL D   4      -0.179  15.755  14.505  1.00  0.00
ATOM   1180  CG1 VAL D   4      -1.321  16.050  15.500  1.00  0.00
ATOM   1181  CG2 VAL D   4       1.139  16.046  15.203  1.00  0.00
ATOM   1182  C   VAL D   4      -1.637  14.087  13.326  1.00  0.55
ATOM   1183  O   VAL D   4      -1.881  14.568  12.212  1.00 -0.55
ATOM   1184  N   ILE D   5      -2.484  13.340  14.017  1.00 -0.40
ATOM   1185  H   ILE D   5      -2.237  12.892  14.873  1.00  0.40
ATOM   1186  CA  ILE D   5      -3.860  13.139  13.534  1.00  0.00
ATOM   1187  CB  ILE D   5      -4.279  11.661  13.403  1.00  0.00
ATOM   1188  CG2 ILE D   5      -5.753  11.531  13.027  1.00  0.00
ATOM   1189  CG1 ILE D   5      -3.329  10.955  12.397  1.00  0.00
ATOM   1190  CD1 ILE D   5      -3.510   9.444  12.356  1.00  0.00
ATOM   1191  C   ILE D   5      -4.824  13.844  14.512  1.00  0.55
ATOM   1192  O   ILE D   5      -4.788  13.413  15.684  1.00 -0.55
ATOM   1193  N   ASN D   6      -5.591  14.855  14.172  1.00 -0.40
ATOM   1194  H   ASN D   6      -5.567  15.264  13.263  1.00  0.40
ATOM   1195  CA  ASN D   6      -6.558  15.453  15.150  1.00  0.00
ATOM   1196  CB  ASN D   6      -6.694  16.948  14.996  1.00  0.00
ATOM   1197  CG  ASN D   6      -5.359  17.590  15.377  1.00  0.55
ATOM   1198  OD1 ASN D   6      -4.932  17.661  16.539  1.00 -0.55
ATOM   1199  ND2 ASN D   6      -4.610  18.120  14.422  1.00 -0.78
ATOM   1200 HD21 ASN D   6      -3.734  18.544  14.650  1.00  0.39
ATOM   1201 HD22 ASN D   6      -4.920  18.095  13.471  1.00  0.39
ATOM   1202  C   ASN D   6      -7.840  14.650  14.939  1.00  0.55
ATOM   1203  O   ASN D   6      -8.655  14.949  14.052  1.00 -0.55
ATOM   1204  N   GLY D   7      -8.008  13.565  15.683  1.00 -0.40
ATOM   1205  H   GLY D   7      -7.361  13.324  16.402  1.00  0.40
ATOM   1206  CA  GLY D   7      -9.099  12.675  15.524  1.00  0.00
ATOM   1207  C   GLY D   7     -10.448  13.371  15.424  1.00  0.55
ATOM   1208  O   GLY D   7     -11.304  12.800  14.751  1.00 -0.55
ATOM   1209  N   GLU D   8     -10.629  14.510  16.096  1.00 -0.40
ATOM   1210  H   GLU D   8      -9.927  14.956  16.645  1.00  0.40
ATOM   1211  CA  GLU D   8     -11.950  15.135  16.015  1.00  0.00
ATOM   1212  CB  GLU D   8     -12.154  16.061  17.221  1.00  0.00
ATOM   1213  CG  GLU D   8     -11.491  17.399  16.944  1.00  0.00
ATOM   1214  CD  GLU D   8      -9.990  17.441  17.055  1.00  0.10
ATOM   1215  OE1 GLU D   8      -9.327  16.430  17.336  1.00 -0.55
ATOM   1216  OE2 GLU D   8      -9.482  18.567  16.827  1.00 -0.55
ATOM   1217  C   GLU D   8     -12.160  15.786  14.653  1.00  0.55
ATOM   1218  O   GLU D   8     -13.340  15.975  14.300  1.00 -0.55
ATOM   1219  N   GLN D   9     -11.168  16.081  13.856  1.00 -0.40
ATOM   1220  H   GLN D   9     -10.216  15.936  14.118  1.00  0.40
ATOM   1221  CA  GLN D   9     -11.393  16.649  12.517  1.00  0.00
ATOM   1222  CB  GLN D   9     -10.188  17.547  12.194  1.00  0.00
ATOM   1223  CG  GLN D   9     -10.158  18.792  13.073  1.00  0.00
ATOM   1224  CD  GLN D   9      -8.817  19.470  13.106  1.00  0.55
ATOM   1225  OE1 GLN D   9      -8.038  19.565  12.140  1.00 -0.55
ATOM   1226  NE2 GLN D   9      -8.474  20.041  14.268  1.00 -0.78
ATOM   1227 HE21 GLN D   9      -9.097  20.000  15.048  1.00  0.39
ATOM   1228 HE22 GLN D   9      -7.594  20.508  14.354  1.00  0.39
ATOM   1229  C   GLN D   9     -11.628  15.597  11.449  1.00  0.55
ATOM   1230  O   GLN D   9     -11.897  15.909  10.281  1.00 -0.55
ATOM   1231  N   ILE D  10     -11.585  14.301  11.710  1.00 -0.40
ATOM   1232  H   ILE D  10     -11.418  13.989  12.640  1.00  0.40
ATOM   1233  CA  ILE D  10     -11.762  13.223  10.752  1.00  0.00
ATOM   1234  CB  ILE D  10     -10.929  11.970  11.118  1.00  0.00
ATOM   1235  CG2 ILE D  10     -11.143  10.867  10.071  1.00  0.00
ATOM   1236  CG1 ILE D  10      -9.445  12.202  11.385  1.00  0.00
ATOM   1237  CD1 ILE D  10      -8.725  13.026  10.376  1.00  0.00
ATOM   1238  C   ILE D  10     -13.256  12.868  10.671  1.00  0.55
ATOM   1239  O   ILE D  10     -13.879  12.271  11.557  1.00 -0.55
ATOM   1240  N   ARG D  11     -13.843  13.231   9.533  1.00 -0.40
ATOM   1241  H   ARG D  11     -13.336  13.672   8.796  1.00  0.40
ATOM   1242  CA  ARG D  11     -15.272  13.007   9.283  1.00  0.00
ATOM   1243  CB  ARG D  11     -15.988  14.282   8.861  1.00  0.00
ATOM   1244  CG  ARG D  11     -15.557  15.597   9.460  1.00  0.00
ATOM   1245  CD  ARG D  11     -16.060  16.033  10.821  1.00  0.35
ATOM   1246  NE  ARG D  11     -17.517  16.059  10.865  1.00 -0.35
ATOM   1247  HE  ARG D  11     -17.955  15.635  10.079  1.00  0.45
ATOM   1248  CZ  ARG D  11     -18.374  16.550  11.767  1.00  0.35
ATOM   1249  NH1 ARG D  11     -17.832  17.119  12.840  1.00 -0.70
ATOM   1250 HH11 ARG D  11     -16.837  17.160  12.936  1.00  0.40
ATOM   1251 HH12 ARG D  11     -18.419  17.505  13.552  1.00  0.40
ATOM   1252  NH2 ARG D  11     -19.697  16.398  11.598  1.00 -0.70
ATOM   1253 HH21 ARG D  11     -20.047  15.916  10.795  1.00  0.40
ATOM   1254 HH22 ARG D  11     -20.333  16.767  12.276  1.00  0.40
ATOM   1255  C   ARG D  11     -15.545  11.831   8.355  1.00  0.55
ATOM   1256  O   ARG D  11     -16.760  11.500   8.277  1.00 -0.55
ATOM   1257  N   SER D  12     -14.518  11.171   7.794  1.00 -0.40
ATOM   1258  H   SER D  12     -13.577  11.470   7.927  1.00  0.40
ATOM   1259  CA  SER D  12     -14.682   9.987   6.962  1.00  0.00
ATOM   1260  CB  SER D  12     -15.166  10.289   5.540  1.00  0.00
ATOM   1261  OG  SER D  12     -14.238  11.149   4.909  1.00 -0.49
ATOM   1262  HG  SER D  12     -14.325  11.999   5.347  1.00  0.49
ATOM   1263  C   SER D  12     -13.353   9.253   6.799  1.00  0.55
ATOM   1264  O   SER D  12     -12.334   9.885   7.137  1.00 -0.55
ATOM   1265  N   ILE D  13     -13.435   8.080   6.215  1.00 -0.40
ATOM   1266  H   ILE D  13     -14.299   7.677   5.925  1.00  0.40
ATOM   1267  CA  ILE D  13     -12.213   7.295   5.961  1.00  0.00
ATOM   1268  CB  ILE D  13     -12.530   5.855   5.565  1.00  0.00
ATOM   1269  CG2 ILE D  13     -13.201   5.817   4.198  1.00  0.00
ATOM   1270  CG1 ILE D  13     -11.269   4.992   5.580  1.00  0.00
ATOM   1271  CD1 ILE D  13     -10.409   5.043   6.837  1.00  0.00
ATOM   1272  C   ILE D  13     -11.318   8.032   4.977  1.00  0.55
ATOM   1273  O   ILE D  13     -10.089   8.069   5.122  1.00 -0.55
ATOM   1274  N   SER D  14     -11.855   8.701   3.993  1.00 -0.40
ATOM   1275  H   SER D  14     -12.841   8.689   3.854  1.00  0.40
ATOM   1276  CA  SER D  14     -11.115   9.512   3.017  1.00  0.00
ATOM   1277  CB  SER D  14     -12.075  10.103   1.974  1.00  0.00
ATOM   1278  OG  SER D  14     -12.908   9.125   1.375  1.00 -0.49
ATOM   1279  HG  SER D  14     -13.460   9.597   0.747  1.00  0.49
ATOM   1280  C   SER D  14     -10.339  10.614   3.718  1.00  0.55
ATOM   1281  O   SER D  14      -9.217  10.944   3.352  1.00 -0.55
ATOM   1282  N   ASP D  15     -10.958  11.217   4.734  1.00 -0.40
ATOM   1283  H   ASP D  15     -11.884  10.971   5.010  1.00  0.40
ATOM   1284  CA  ASP D  15     -10.320  12.272   5.508  1.00  0.00
ATOM   1285  CB  ASP D  15     -11.100  12.753   6.737  1.00  0.00
ATOM   1286  CG  ASP D  15     -12.145  13.769   6.401  1.00  0.10
ATOM   1287  OD1 ASP D  15     -12.184  14.173   5.221  1.00 -0.55
ATOM   1288  OD2 ASP D  15     -12.941  14.177   7.254  1.00 -0.55
ATOM   1289  C   ASP D  15      -9.032  11.708   6.129  1.00  0.55
ATOM   1290  O   ASP D  15      -7.992  12.349   6.118  1.00 -0.55
ATOM   1291  N   LEU D  16      -9.231  10.526   6.699  1.00 -0.40
ATOM   1292  H   LEU D  16     -10.118  10.072   6.723  1.00  0.40
ATOM   1293  CA  LEU D  16      -8.104   9.835   7.332  1.00  0.00
ATOM   1294  CB  LEU D  16      -8.588   8.543   8.013  1.00  0.00
ATOM   1295  CG  LEU D  16      -7.610   7.814   8.959  1.00  0.00
ATOM   1296  CD1 LEU D  16      -6.826   8.788   9.833  1.00  0.00
ATOM   1297  CD2 LEU D  16      -8.334   6.699   9.743  1.00  0.00
ATOM   1298  C   LEU D  16      -7.001   9.633   6.293  1.00  0.55
ATOM   1299  O   LEU D  16      -5.911  10.068   6.640  1.00 -0.55
ATOM   1300  N   HSE D  17      -7.271   9.016   5.151  1.00 -0.40
ATOM   1301  H   HSE D  17      -8.176   8.662   4.931  1.00  0.40
ATOM   1302  CA  HSE D  17      -6.228   8.825   4.142  1.00  0.00
ATOM   1303  CB  HSE D  17      -6.773   7.987   2.971  1.00  0.12
ATOM   1304  ND1 HSE D  17      -5.799   5.763   3.648  1.00 -0.56
ATOM   1305  CG  HSE D  17      -6.915   6.551   3.394  1.00  0.15
ATOM   1306  CE1 HSE D  17      -6.216   4.544   4.024  1.00  0.15
ATOM   1307  HE1 HSE D  17      -5.591   3.698   4.305  1.00  0.12
ATOM   1308  NE2 HSE D  17      -7.546   4.520   4.002  1.00 -0.40
ATOM   1309  HE2 HSE D  17      -8.133   3.742   4.228  1.00  0.40
ATOM   1310  CD2 HSE D  17      -7.996   5.770   3.609  1.00 -0.12
ATOM   1311  HD2 HSE D  17      -9.046   6.016   3.510  1.00  0.12
ATOM   1312  C   HSE D  17      -5.568  10.106   3.624  1.00  0.55
ATOM   1313  O   HSE D  17      -4.363  10.167   3.255  1.00 -0.55
ATOM   1314  N   GLN D  18      -6.406  11.142   3.561  1.00 -0.40
ATOM   1315  H   GLN D  18      -7.365  11.084   3.827  1.00  0.40
ATOM   1316  CA  GLN D  18      -5.917  12.454   3.079  1.00  0.00
ATOM   1317  CB  GLN D  18      -6.982  13.480   2.748  1.00  0.00
ATOM   1318  CG  GLN D  18      -7.927  13.254   1.589  1.00  0.00
ATOM   1319  CD  GLN D  18      -7.165  12.708   0.398  1.00  0.55
ATOM   1320  OE1 GLN D  18      -6.291  13.388  -0.164  1.00 -0.55
ATOM   1321  NE2 GLN D  18      -7.463  11.461   0.031  1.00 -0.78
ATOM   1322 HE21 GLN D  18      -6.994  11.045  -0.748  1.00  0.39
ATOM   1323 HE22 GLN D  18      -8.154  10.943   0.535  1.00  0.39
ATOM   1324  C   GLN D  18      -4.921  13.010   4.118  1.00  0.55
ATOM   1325  O   GLN D  18      -3.843  13.531   3.743  1.00 -0.55
ATOM   1326  N   THR D  19      -5.270  12.914   5.402  1.00 -0.40
ATOM   1327  H   THR D  19      -6.145  12.540   5.700  1.00  0.40
ATOM   1328  CA  THR D  19      -4.347  13.370   6.452  1.00  0.00
ATOM   1329  CB  THR D  19      -5.040  13.198   7.826  1.00  0.00
ATOM   1330  OG1 THR D  19      -6.162  14.064   7.645  1.00 -0.49
ATOM   1331  HG1 THR D  19      -6.802  13.565   7.133  1.00  0.49
ATOM   1332  CG2 THR D  19      -4.222  13.673   8.990  1.00  0.00
ATOM   1333  C   THR D  19      -3.004  12.641   6.491  1.00  0.55
ATOM   1334  O   THR D  19      -1.975  13.266   6.707  1.00 -0.55
ATOM   1335  N   LEU D  20      -3.112  11.331   6.313  1.00 -0.40
ATOM   1336  H   LEU D  20      -4.001  10.900   6.184  1.00  0.40
ATOM   1337  CA  LEU D  20      -1.970  10.416   6.289  1.00  0.00
ATOM   1338  CB  LEU D  20      -2.341   8.934   6.164  1.00  0.00
ATOM   1339  CG  LEU D  20      -3.009   8.220   7.311  1.00  0.00
ATOM   1340  CD1 LEU D  20      -3.243   6.729   7.128  1.00  0.00
ATOM   1341  CD2 LEU D  20      -2.235   8.405   8.583  1.00  0.00
ATOM   1342  C   LEU D  20      -1.068  10.816   5.110  1.00  0.55
ATOM   1343  O   LEU D  20       0.142  10.861   5.301  1.00 -0.55
ATOM   1344  N   LYS D  21      -1.739  11.059   3.977  1.00 -0.40
ATOM   1345  H   LYS D  21      -2.731  10.994   3.903  1.00  0.40
ATOM   1346  CA  LYS D  21      -0.998  11.442   2.770  1.00  0.00
ATOM   1347  CB  LYS D  21      -2.022  11.607   1.633  1.00  0.00
ATOM   1348  CG  LYS D  21      -1.215  11.770   0.314  1.00  0.00
ATOM   1349  CD  LYS D  21      -2.152  12.065  -0.827  1.00  0.00
ATOM   1350  CE  LYS D  21      -1.385  12.442  -2.122  1.00  0.33
ATOM   1351  NZ  LYS D  21      -2.280  11.990  -3.242  1.00 -0.32
ATOM   1352  HZ1 LYS D  21      -3.193  12.483  -3.177  1.00  0.33
ATOM   1353  HZ2 LYS D  21      -2.434  10.964  -3.170  1.00  0.33
ATOM   1354  HZ3 LYS D  21      -1.831  12.209  -4.154  1.00  0.33
ATOM   1355  C   LYS D  21      -0.121  12.651   3.003  1.00  0.55
ATOM   1356  O   LYS D  21       1.053  12.680   2.615  1.00 -0.55
ATOM   1357  N   LYS D  22      -0.633  13.684   3.622  1.00 -0.40
ATOM   1358  H   LYS D  22      -1.588  13.682   3.906  1.00  0.40
ATOM   1359  CA  LYS D  22       0.095  14.903   3.954  1.00  0.00
ATOM   1360  CB  LYS D  22      -0.969  15.931   4.371  1.00  0.00
ATOM   1361  CG  LYS D  22      -0.269  17.074   5.058  1.00  0.00
ATOM   1362  CD  LYS D  22       0.682  17.752   4.021  1.00  0.00
ATOM   1363  CE  LYS D  22       1.736  18.520   4.810  1.00  0.33
ATOM   1364  NZ  LYS D  22       2.606  19.302   3.911  1.00 -0.32
ATOM   1365  HZ1 LYS D  22       2.031  19.982   3.375  1.00  0.33
ATOM   1366  HZ2 LYS D  22       3.089  18.659   3.250  1.00  0.33
ATOM   1367  HZ3 LYS D  22       3.315  19.815   4.474  1.00  0.33
ATOM   1368  C   LYS D  22       1.089  14.693   5.087  1.00  0.55
ATOM   1369  O   LYS D  22       2.316  14.902   4.956  1.00 -0.55
ATOM   1370  N   GLU D  23       0.575  14.210   6.231  1.00 -0.40
ATOM   1371  H   GLU D  23      -0.396  14.006   6.324  1.00  0.40
ATOM   1372  CA  GLU D  23       1.402  13.945   7.429  1.00  0.00
ATOM   1373  CB  GLU D  23       0.482  13.445   8.572  1.00  0.00
ATOM   1374  CG  GLU D  23      -0.445  14.498   9.175  1.00  0.00
ATOM   1375  CD  GLU D  23       0.257  15.735   9.708  1.00  0.10
ATOM   1376  OE1 GLU D  23       1.109  15.746  10.618  1.00 -0.55
ATOM   1377  OE2 GLU D  23       0.015  16.877   9.247  1.00 -0.55
ATOM   1378  C   GLU D  23       2.578  12.990   7.203  1.00  0.55
ATOM   1379  O   GLU D  23       3.647  13.220   7.798  1.00 -0.55
ATOM   1380  N   LEU D  24       2.455  11.985   6.349  1.00 -0.40
ATOM   1381  H   LEU D  24       1.609  11.815   5.851  1.00  0.40
ATOM   1382  CA  LEU D  24       3.556  11.059   6.082  1.00  0.00
ATOM   1383  CB  LEU D  24       3.032   9.626   6.048  1.00  0.00
ATOM   1384  CG  LEU D  24       2.305   9.080   7.293  1.00  0.00
ATOM   1385  CD1 LEU D  24       1.749   7.653   7.103  1.00  0.00
ATOM   1386  CD2 LEU D  24       3.197   9.076   8.537  1.00  0.00
ATOM   1387  C   LEU D  24       4.285  11.384   4.788  1.00  0.55
ATOM   1388  O   LEU D  24       5.180  10.597   4.470  1.00 -0.55
ATOM   1389  N   ALA D  25       3.894  12.440   4.088  1.00 -0.40
ATOM   1390  H   ALA D  25       3.161  13.043   4.395  1.00  0.40
ATOM   1391  CA  ALA D  25       4.534  12.787   2.797  1.00  0.00
ATOM   1392  CB  ALA D  25       5.925  13.295   3.143  1.00  0.00
ATOM   1393  C   ALA D  25       4.500  11.585   1.870  1.00  0.55
ATOM   1394  O   ALA D  25       5.453  11.073   1.292  1.00 -0.55
ATOM   1395  N   LEU D  26       3.314  10.981   1.741  1.00 -0.40
ATOM   1396  H   LEU D  26       2.510  11.309   2.231  1.00  0.40
ATOM   1397  CA  LEU D  26       3.092   9.817   0.892  1.00  0.00
ATOM   1398  CB  LEU D  26       1.747   9.175   1.246  1.00  0.00
ATOM   1399  CG  LEU D  26       1.648   8.611   2.663  1.00  0.00
ATOM   1400  CD1 LEU D  26       0.402   7.757   2.931  1.00  0.00
ATOM   1401  CD2 LEU D  26       2.850   7.722   2.990  1.00  0.00
ATOM   1402  C   LEU D  26       3.156  10.205  -0.591  1.00  0.55
ATOM   1403  O   LEU D  26       2.960  11.376  -0.928  1.00 -0.55
ATOM   1404  N   PRO D  27       3.428   9.230  -1.459  1.00 -0.20
ATOM   1405  CD  PRO D  27       3.648   7.825  -1.075  1.00  0.10
ATOM   1406  CA  PRO D  27       3.483   9.456  -2.903  1.00  0.10
ATOM   1407  CB  PRO D  27       3.743   8.043  -3.473  1.00  0.00
ATOM   1408  CG  PRO D  27       3.349   7.085  -2.374  1.00  0.00
ATOM   1409  C   PRO D  27       2.191  10.036  -3.461  1.00  0.55
ATOM   1410  O   PRO D  27       1.088   9.718  -2.938  1.00 -0.55
ATOM   1411  N   GLU D  28       2.304  10.810  -4.541  1.00 -0.40
ATOM   1412  H   GLU D  28       3.172  11.032  -4.977  1.00  0.40
ATOM   1413  CA  GLU D  28       1.074  11.373  -5.127  1.00  0.00
ATOM   1414  CB  GLU D  28       1.350  12.306  -6.280  1.00  0.00
ATOM   1415  CG  GLU D  28       0.990  13.782  -6.213  1.00  0.00
ATOM   1416  CD  GLU D  28       0.328  14.403  -4.996  1.00  0.10
ATOM   1417  OE1 GLU D  28       1.056  14.702  -4.000  1.00 -0.55
ATOM   1418  OE2 GLU D  28      -0.926  14.612  -4.974  1.00 -0.55
ATOM   1419  C   GLU D  28       0.118  10.296  -5.616  1.00  0.55
ATOM   1420  O   GLU D  28      -1.104  10.558  -5.638  1.00 -0.55
ATOM   1421  N   TYR D  29       0.629   9.101  -5.967  1.00 -0.40
ATOM   1422  H   TYR D  29       1.607   8.914  -5.918  1.00  0.40
ATOM   1423  CA  TYR D  29      -0.215   7.989  -6.445  1.00  0.00
ATOM   1424  CB  TYR D  29       0.585   7.023  -7.353  1.00  0.12
ATOM   1425  CG  TYR D  29       1.847   6.428  -6.773  1.00 -0.12
ATOM   1426  CD1 TYR D  29       1.754   5.407  -5.806  1.00 -0.12
ATOM   1427  HD1 TYR D  29       0.774   5.072  -5.504  1.00  0.12
ATOM   1428  CE1 TYR D  29       2.865   4.812  -5.225  1.00 -0.12
ATOM   1429  HE1 TYR D  29       2.756   4.024  -4.495  1.00  0.12
ATOM   1430  CZ  TYR D  29       4.119   5.259  -5.609  1.00  0.06
ATOM   1431  OH  TYR D  29       5.205   4.686  -5.003  1.00 -0.49
ATOM   1432  HH  TYR D  29       5.992   4.973  -5.471  1.00  0.43
ATOM   1433  CD2 TYR D  29       3.145   6.852  -7.127  1.00 -0.12
ATOM   1434  HD2 TYR D  29       3.258   7.634  -7.863  1.00  0.12
ATOM   1435  CE2 TYR D  29       4.291   6.291  -6.554  1.00 -0.12
ATOM   1436  HE2 TYR D  29       5.277   6.637  -6.827  1.00  0.12
ATOM   1437  C   TYR D  29      -0.840   7.206  -5.295  1.00  0.55
ATOM   1438  O   TYR D  29      -1.552   6.249  -5.622  1.00 -0.55
ATOM   1439  N   TYR D  30      -0.556   7.619  -4.077  1.00 -0.40
ATOM   1440  H   TYR D  30       0.015   8.420  -3.913  1.00  0.40
ATOM   1441  CA  TYR D  30      -1.057   6.932  -2.879  1.00  0.00
ATOM   1442  CB  TYR D  30      -0.895   7.796  -1.635  1.00  0.12
ATOM   1443  CG  TYR D  30      -1.474   7.164  -0.387  1.00 -0.12
ATOM   1444  CD1 TYR D  30      -1.006   5.928   0.042  1.00 -0.12
ATOM   1445  HD1 TYR D  30      -0.208   5.435  -0.493  1.00  0.12
ATOM   1446  CE1 TYR D  30      -1.564   5.331   1.152  1.00 -0.12
ATOM   1447  HE1 TYR D  30      -1.198   4.364   1.463  1.00  0.12
ATOM   1448  CZ  TYR D  30      -2.579   5.927   1.882  1.00  0.06
ATOM   1449  OH  TYR D  30      -3.019   5.254   2.986  1.00 -0.49
ATOM   1450  HH  TYR D  30      -3.814   5.690   3.302  1.00  0.43
ATOM   1451  CD2 TYR D  30      -2.498   7.771   0.358  1.00 -0.12
ATOM   1452  HD2 TYR D  30      -2.864   8.738   0.048  1.00  0.12
ATOM   1453  CE2 TYR D  30      -3.064   7.167   1.488  1.00 -0.12
ATOM   1454  HE2 TYR D  30      -3.856   7.653   2.038  1.00  0.12
ATOM   1455  C   TYR D  30      -2.467   6.405  -3.054  1.00  0.55
ATOM   1456  O   TYR D  30      -3.510   7.046  -3.256  1.00 -0.55
ATOM   1457  N   GLY D  31      -2.543   5.073  -2.925  1.00 -0.40
ATOM   1458  H   GLY D  31      -1.745   4.512  -2.717  1.00  0.40
ATOM   1459  CA  GLY D  31      -3.818   4.356  -3.085  1.00  0.00
ATOM   1460  C   GLY D  31      -4.931   4.531  -2.105  1.00  0.55
ATOM   1461  O   GLY D  31      -6.026   4.033  -2.409  1.00 -0.55
ATOM   1462  N   GLU D  32      -4.777   5.128  -0.940  1.00 -0.40
ATOM   1463  H   GLU D  32      -3.887   5.481  -0.663  1.00  0.40
ATOM   1464  CA  GLU D  32      -5.852   5.333   0.044  1.00  0.00
ATOM   1465  CB  GLU D  32      -6.847   6.440  -0.414  1.00  0.00
ATOM   1466  CG  GLU D  32      -6.028   7.711  -0.695  1.00  0.00
ATOM   1467  CD  GLU D  32      -6.721   8.917  -1.265  1.00  0.10
ATOM   1468  OE1 GLU D  32      -7.959   8.936  -1.336  1.00 -0.55
ATOM   1469  OE2 GLU D  32      -6.182   9.963  -1.665  1.00 -0.55
ATOM   1470  C   GLU D  32      -6.635   4.097   0.373  1.00  0.55
ATOM   1471  O   GLU D  32      -7.859   4.115   0.373  1.00 -0.55
ATOM   1472  N   ASN D  33      -5.881   3.021   0.627  1.00 -0.40
ATOM   1473  H   ASN D  33      -4.887   3.047   0.564  1.00  0.40
ATOM   1474  CA  ASN D  33      -6.463   1.736   1.011  1.00  0.00
ATOM   1475  CB  ASN D  33      -6.904   0.940  -0.193  1.00  0.00
ATOM   1476  CG  ASN D  33      -5.723   0.589  -1.081  1.00  0.55
ATOM   1477  OD1 ASN D  33      -4.915  -0.237  -0.662  1.00 -0.55
ATOM   1478  ND2 ASN D  33      -5.540   1.220  -2.251  1.00 -0.78
ATOM   1479 HD21 ASN D  33      -4.760   0.983  -2.831  1.00  0.39
ATOM   1480 HD22 ASN D  33      -6.184   1.927  -2.544  1.00  0.39
ATOM   1481  C   ASN D  33      -5.448   1.119   1.989  1.00  0.55
ATOM   1482  O   ASN D  33      -4.329   1.686   2.113  1.00 -0.55
ATOM   1483  N   LEU D  34      -5.798   0.046   2.674  1.00 -0.40
ATOM   1484  H   LEU D  34      -6.687  -0.396   2.577  1.00  0.40
ATOM   1485  CA  LEU D  34      -4.848  -0.552   3.639  1.00  0.00
ATOM   1486  CB  LEU D  34      -5.653  -1.573   4.455  1.00  0.00
ATOM   1487  CG  LEU D  34      -6.878  -1.111   5.280  1.00  0.00
ATOM   1488  CD1 LEU D  34      -7.530  -2.306   5.981  1.00  0.00
ATOM   1489  CD2 LEU D  34      -6.390  -0.057   6.274  1.00  0.00
ATOM   1490  C   LEU D  34      -3.576  -1.186   3.044  1.00  0.55
ATOM   1491  O   LEU D  34      -2.509  -1.127   3.689  1.00 -0.55
ATOM   1492  N   ASP D  35      -3.721  -1.747   1.830  1.00 -0.40
ATOM   1493  H   ASP D  35      -4.606  -1.773   1.373  1.00  0.40
ATOM   1494  CA  ASP D  35      -2.591  -2.368   1.074  1.00  0.00
ATOM   1495  CB  ASP D  35      -2.988  -3.218  -0.140  1.00  0.00
ATOM   1496  CG  ASP D  35      -3.871  -4.390   0.287  1.00  0.10
ATOM   1497  OD1 ASP D  35      -3.376  -5.195   1.116  1.00 -0.55
ATOM   1498  OD2 ASP D  35      -5.033  -4.572  -0.142  1.00 -0.55
ATOM   1499  C   ASP D  35      -1.637  -1.267   0.634  1.00  0.55
ATOM   1500  O   ASP D  35      -0.406  -1.479   0.755  1.00 -0.55
ATOM   1501  N   ALA D  36      -2.150  -0.139   0.194  1.00 -0.40
ATOM   1502  H   ALA D  36      -3.136  -0.023   0.118  1.00  0.40
ATOM   1503  CA  ALA D  36      -1.370   1.013  -0.213  1.00  0.00
ATOM   1504  CB  ALA D  36      -2.154   2.147  -0.822  1.00  0.00
ATOM   1505  C   ALA D  36      -0.690   1.552   1.056  1.00  0.55
ATOM   1506  O   ALA D  36       0.487   1.935   0.924  1.00 -0.55
ATOM   1507  N   LEU D  37      -1.398   1.542   2.181  1.00 -0.40
ATOM   1508  H   LEU D  37      -2.333   1.203   2.247  1.00  0.40
ATOM   1509  CA  LEU D  37      -0.762   2.065   3.413  1.00  0.00
ATOM   1510  CB  LEU D  37      -1.778   2.238   4.552  1.00  0.00
ATOM   1511  CG  LEU D  37      -1.137   2.789   5.844  1.00  0.00
ATOM   1512  CD1 LEU D  37      -0.428   4.154   5.720  1.00  0.00
ATOM   1513  CD2 LEU D  37      -2.230   2.845   6.916  1.00  0.00
ATOM   1514  C   LEU D  37       0.423   1.212   3.869  1.00  0.55
ATOM   1515  O   LEU D  37       1.480   1.693   4.256  1.00 -0.55
ATOM   1516  N   TRP D  38       0.209  -0.116   3.840  1.00 -0.40
ATOM   1517  H   TRP D  38      -0.673  -0.506   3.586  1.00  0.40
ATOM   1518  CA  TRP D  38       1.263  -1.072   4.181  1.00  0.00
ATOM   1519  CB  TRP D  38       0.720  -2.493   4.073  1.00  0.12
ATOM   1520  CG  TRP D  38       1.805  -3.513   4.292  1.00 -0.12
ATOM   1521  CD1 TRP D  38       2.450  -4.198   3.298  1.00 -0.12
ATOM   1522  HD1 TRP D  38       2.257  -4.097   2.240  1.00  0.12
ATOM   1523  NE1 TRP D  38       3.384  -5.033   3.864  1.00 -0.40
ATOM   1524  HE1 TRP D  38       3.958  -5.643   3.363  1.00  0.40
ATOM   1525  CE2 TRP D  38       3.400  -4.897   5.210  1.00  0.00
ATOM   1526  CD2 TRP D  38       2.411  -3.932   5.514  1.00  0.00
ATOM   1527  CE3 TRP D  38       2.241  -3.567   6.849  1.00 -0.12
ATOM   1528  HE3 TRP D  38       1.539  -2.807   7.159  1.00  0.12
ATOM   1529  CZ3 TRP D  38       3.027  -4.234   7.790  1.00 -0.12
ATOM   1530  HZ3 TRP D  38       2.886  -3.987   8.831  1.00  0.12
ATOM   1531  CZ2 TRP D  38       4.214  -5.532   6.152  1.00 -0.12
ATOM   1532  HZ2 TRP D  38       4.980  -6.240   5.873  1.00  0.12
ATOM   1533  CH2 TRP D  38       4.002  -5.219   7.464  1.00 -0.12
ATOM   1534  HH2 TRP D  38       4.566  -5.711   8.242  1.00  0.12
ATOM   1535  C   TRP D  38       2.519  -0.879   3.305  1.00  0.55
ATOM   1536  O   TRP D  38       3.670  -0.929   3.790  1.00 -0.55
ATOM   1537  N   ASP D  39       2.293  -0.718   1.985  1.00 -0.40
ATOM   1538  H   ASP D  39       1.367  -0.723   1.618  1.00  0.40
ATOM   1539  CA  ASP D  39       3.344  -0.529   1.000  1.00  0.00
ATOM   1540  CB  ASP D  39       2.801  -0.475  -0.445  1.00  0.00
ATOM   1541  CG  ASP D  39       3.950  -0.444  -1.449  1.00  0.10
ATOM   1542  OD1 ASP D  39       4.875  -1.308  -1.558  1.00 -0.55
ATOM   1543  OD2 ASP D  39       3.903   0.568  -2.188  1.00 -0.55
ATOM   1544  C   ASP D  39       4.147   0.720   1.341  1.00  0.55
ATOM   1545  O   ASP D  39       5.375   0.701   1.287  1.00 -0.55
ATOM   1546  N   ALA D  40       3.425   1.781   1.670  1.00 -0.40
ATOM   1547  H   ALA D  40       2.429   1.780   1.701  1.00  0.40
ATOM   1548  CA  ALA D  40       4.098   3.008   2.005  1.00  0.00
ATOM   1549  CB  ALA D  40       3.108   4.192   2.046  1.00  0.00
ATOM   1550  C   ALA D  40       4.847   2.945   3.326  1.00  0.55
ATOM   1551  O   ALA D  40       5.942   3.565   3.414  1.00 -0.55
ATOM   1552  N   LEU D  41       4.279   2.302   4.337  1.00 -0.40
ATOM   1553  H   LEU D  41       3.398   1.839   4.287  1.00  0.40
ATOM   1554  CA  LEU D  41       5.018   2.279   5.625  1.00  0.00
ATOM   1555  CB  LEU D  41       4.104   1.734   6.716  1.00  0.00
ATOM   1556  CG  LEU D  41       2.933   2.617   7.138  1.00  0.00
ATOM   1557  CD1 LEU D  41       2.060   1.972   8.183  1.00  0.00
ATOM   1558  CD2 LEU D  41       3.429   3.981   7.603  1.00  0.00
ATOM   1559  C   LEU D  41       6.320   1.472   5.499  1.00  0.55
ATOM   1560  O   LEU D  41       7.373   1.764   6.055  1.00 -0.55
ATOM   1561  N   THR D  42       6.293   0.426   4.701  1.00 -0.40
ATOM   1562  H   THR D  42       5.460   0.203   4.203  1.00  0.40
ATOM   1563  CA  THR D  42       7.387  -0.483   4.450  1.00  0.00
ATOM   1564  CB  THR D  42       6.874  -1.938   4.297  1.00  0.00
ATOM   1565  OG1 THR D  42       5.911  -2.164   3.266  1.00 -0.49
ATOM   1566  HG1 THR D  42       5.104  -1.733   3.558  1.00  0.49
ATOM   1567  CG2 THR D  42       6.164  -2.300   5.617  1.00  0.00
ATOM   1568  C   THR D  42       8.225  -0.153   3.239  1.00  0.55
ATOM   1569  O   THR D  42       9.248  -0.869   3.171  1.00 -0.55
ATOM   1570  N   GLY D  43       7.890   0.727   2.339  1.00 -0.40
ATOM   1571  H   GLY D  43       7.055   1.270   2.390  1.00  0.40
ATOM   1572  CA  GLY D  43       8.758   0.948   1.196  1.00  0.00
ATOM   1573  C   GLY D  43       8.665   2.366   0.674  1.00  0.55
ATOM   1574  O   GLY D  43       8.721   2.567  -0.555  1.00 -0.55
ATOM   1575  N   TRP D  44       8.490   3.341   1.571  1.00 -0.40
ATOM   1576  H   TRP D  44       8.410   3.177   2.551  1.00  0.40
ATOM   1577  CA  TRP D  44       8.409   4.732   1.110  1.00  0.00
ATOM   1578  CB  TRP D  44       7.004   5.048   0.545  1.00  0.12
ATOM   1579  CG  TRP D  44       6.933   6.467   0.075  1.00 -0.12
ATOM   1580  CD1 TRP D  44       6.740   7.637   0.790  1.00 -0.12
ATOM   1581  HD1 TRP D  44       6.566   7.678   1.855  1.00  0.12
ATOM   1582  NE1 TRP D  44       6.797   8.735  -0.026  1.00 -0.40
ATOM   1583  HE1 TRP D  44       6.692   9.666   0.248  1.00  0.40
ATOM   1584  CE2 TRP D  44       7.035   8.275  -1.323  1.00  0.00
ATOM   1585  CD2 TRP D  44       7.122   6.855  -1.288  1.00  0.00
ATOM   1586  CE3 TRP D  44       7.348   6.145  -2.457  1.00 -0.12
ATOM   1587  HE3 TRP D  44       7.395   5.066  -2.470  1.00  0.12
ATOM   1588  CZ3 TRP D  44       7.515   6.851  -3.622  1.00 -0.12
ATOM   1589  HZ3 TRP D  44       7.702   6.315  -4.541  1.00  0.12
ATOM   1590  CZ2 TRP D  44       7.195   9.000  -2.513  1.00 -0.12
ATOM   1591  HZ2 TRP D  44       7.126  10.077  -2.558  1.00  0.12
ATOM   1592  CH2 TRP D  44       7.449   8.258  -3.651  1.00 -0.12
ATOM   1593  HH2 TRP D  44       7.602   8.771  -4.588  1.00  0.12
ATOM   1594  C   TRP D  44       8.786   5.747   2.198  1.00  0.55
ATOM   1595  O   TRP D  44       9.672   6.603   2.086  1.00 -0.55
ATOM   1596  N   VAL D  45       8.005   5.604   3.279  1.00 -0.40
ATOM   1597  H   VAL D  45       7.311   4.890   3.312  1.00  0.40
ATOM   1598  CA  VAL D  45       8.075   6.430   4.464  1.00  0.00
ATOM   1599  CB  VAL D  45       6.953   5.970   5.438  1.00  0.00
ATOM   1600  CG1 VAL D  45       7.110   6.443   6.852  1.00  0.00
ATOM   1601  CG2 VAL D  45       5.606   6.537   4.950  1.00  0.00
ATOM   1602  C   VAL D  45       9.460   6.454   5.114  1.00  0.55
ATOM   1603  O   VAL D  45      10.276   5.517   5.166  1.00 -0.55
ATOM   1604  N   GLU D  46       9.732   7.643   5.654  1.00 -0.40
ATOM   1605  H   GLU D  46       9.093   8.405   5.581  1.00  0.40
ATOM   1606  CA  GLU D  46      10.952   7.922   6.378  1.00  0.00
ATOM   1607  CB  GLU D  46      11.231   9.411   6.216  1.00  0.00
ATOM   1608  CG  GLU D  46      11.733   9.969   7.551  1.00  0.00
ATOM   1609  CD  GLU D  46      12.329  11.292   7.061  1.00  0.10
ATOM   1610  OE1 GLU D  46      11.753  11.888   6.109  1.00 -0.55
ATOM   1611  OE2 GLU D  46      13.376  11.685   7.570  1.00 -0.55
ATOM   1612  C   GLU D  46      10.875   7.591   7.862  1.00  0.55
ATOM   1613  O   GLU D  46       9.865   7.851   8.528  1.00 -0.55
ATOM   1614  N   TYR D  47      11.920   6.996   8.374  1.00 -0.40
ATOM   1615  H   TYR D  47      12.708   6.741   7.820  1.00  0.40
ATOM   1616  CA  TYR D  47      11.998   6.663   9.802  1.00  0.00
ATOM   1617  CB  TYR D  47      12.083   5.131  10.011  1.00  0.12
ATOM   1618  CG  TYR D  47      10.832   4.440   9.490  1.00 -0.12
ATOM   1619  CD1 TYR D  47       9.648   4.560  10.219  1.00 -0.12
ATOM   1620  HD1 TYR D  47       9.660   5.101  11.154  1.00  0.12
ATOM   1621  CE1 TYR D  47       8.467   4.009   9.782  1.00 -0.12
ATOM   1622  HE1 TYR D  47       7.557   4.135  10.350  1.00  0.12
ATOM   1623  CZ  TYR D  47       8.467   3.293   8.607  1.00  0.06
ATOM   1624  OH  TYR D  47       7.260   2.729   8.196  1.00 -0.49
ATOM   1625  HH  TYR D  47       7.444   2.139   7.461  1.00  0.43
ATOM   1626  CD2 TYR D  47      10.810   3.746   8.302  1.00 -0.12
ATOM   1627  HD2 TYR D  47      11.700   3.672   7.694  1.00  0.12
ATOM   1628  CE2 TYR D  47       9.624   3.142   7.895  1.00 -0.12
ATOM   1629  HE2 TYR D  47       9.617   2.541   6.998  1.00  0.12
ATOM   1630  C   TYR D  47      13.186   7.368  10.451  1.00  0.55
ATOM   1631  O   TYR D  47      14.047   7.815   9.694  1.00 -0.55
ATOM   1632  N   PRO D  48      13.294   7.505  11.762  1.00 -0.20
ATOM   1633  CD  PRO D  48      14.470   8.151  12.386  1.00  0.10
ATOM   1634  CA  PRO D  48      12.284   7.055  12.730  1.00  0.10
ATOM   1635  CB  PRO D  48      12.919   7.270  14.080  1.00  0.00
ATOM   1636  CG  PRO D  48      14.271   7.889  13.861  1.00  0.00
ATOM   1637  C   PRO D  48      11.047   7.941  12.524  1.00  0.55
ATOM   1638  O   PRO D  48      11.081   9.081  12.063  1.00 -0.55
ATOM   1639  N   LEU D  49       9.912   7.361  12.877  1.00 -0.40
ATOM   1640  H   LEU D  49       9.887   6.430  13.232  1.00  0.40
ATOM   1641  CA  LEU D  49       8.621   8.033  12.774  1.00  0.00
ATOM   1642  CB  LEU D  49       7.784   7.318  11.695  1.00  0.00
ATOM   1643  CG  LEU D  49       6.285   7.624  11.556  1.00  0.00
ATOM   1644  CD1 LEU D  49       6.170   8.993  10.909  1.00  0.00
ATOM   1645  CD2 LEU D  49       5.534   6.587  10.745  1.00  0.00
ATOM   1646  C   LEU D  49       7.856   8.067  14.095  1.00  0.55
ATOM   1647  O   LEU D  49       7.833   7.093  14.840  1.00 -0.55
ATOM   1648  N   VAL D  50       7.237   9.202  14.328  1.00 -0.40
ATOM   1649  H   VAL D  50       7.338   9.990  13.726  1.00  0.40
ATOM   1650  CA  VAL D  50       6.360   9.389  15.485  1.00  0.00
ATOM   1651  CB  VAL D  50       6.864  10.392  16.505  1.00  0.00
ATOM   1652  CG1 VAL D  50       5.976  10.585  17.728  1.00  0.00
ATOM   1653  CG2 VAL D  50       8.289   9.908  16.835  1.00  0.00
ATOM   1654  C   VAL D  50       4.957   9.722  14.982  1.00  0.55
ATOM   1655  O   VAL D  50       4.694  10.693  14.290  1.00 -0.55
ATOM   1656  N   LEU D  51       4.022   8.814  15.295  1.00 -0.40
ATOM   1657  H   LEU D  51       4.266   7.972  15.768  1.00  0.40
ATOM   1658  CA  LEU D  51       2.617   8.954  14.992  1.00  0.00
ATOM   1659  CB  LEU D  51       1.964   7.666  14.508  1.00  0.00
ATOM   1660  CG  LEU D  51       0.431   7.899  14.255  1.00  0.00
ATOM   1661  CD1 LEU D  51       0.344   8.946  13.166  1.00  0.00
ATOM   1662  CD2 LEU D  51      -0.313   6.653  13.870  1.00  0.00
ATOM   1663  C   LEU D  51       1.850   9.395  16.268  1.00  0.55
ATOM   1664  O   LEU D  51       1.715   8.557  17.200  1.00 -0.55
ATOM   1665  N   GLU D  52       1.399  10.648  16.303  1.00 -0.40
ATOM   1666  H   GLU D  52       1.576  11.296  15.567  1.00  0.40
ATOM   1667  CA  GLU D  52       0.603  11.155  17.441  1.00  0.00
ATOM   1668  CB  GLU D  52       1.049  12.512  17.974  1.00  0.00
ATOM   1669  CG  GLU D  52       0.120  12.881  19.125  1.00  0.00
ATOM   1670  CD  GLU D  52       0.505  14.125  19.876  1.00  0.10
ATOM   1671  OE1 GLU D  52       1.453  14.804  19.421  1.00 -0.55
ATOM   1672  OE2 GLU D  52      -0.122  14.438  20.921  1.00 -0.55
ATOM   1673  C   GLU D  52      -0.851  11.240  16.971  1.00  0.55
ATOM   1674  O   GLU D  52      -1.195  12.071  16.136  1.00 -0.55
ATOM   1675  N   TRP D  53      -1.679  10.348  17.439  1.00 -0.40
ATOM   1676  H   TRP D  53      -1.353   9.670  18.090  1.00  0.40
ATOM   1677  CA  TRP D  53      -3.079  10.211  17.117  1.00  0.00
ATOM   1678  CB  TRP D  53      -3.360   8.765  16.698  1.00  0.12
ATOM   1679  CG  TRP D  53      -4.647   8.560  15.930  1.00 -0.12
ATOM   1680  CD1 TRP D  53      -5.830   9.254  16.037  1.00 -0.12
ATOM   1681  HD1 TRP D  53      -5.990  10.091  16.700  1.00  0.12
ATOM   1682  NE1 TRP D  53      -6.779   8.743  15.192  1.00 -0.40
ATOM   1683  HE1 TRP D  53      -7.701   9.054  15.116  1.00  0.40
ATOM   1684  CE2 TRP D  53      -6.220   7.726  14.472  1.00  0.00
ATOM   1685  CD2 TRP D  53      -4.896   7.559  14.926  1.00  0.00
ATOM   1686  CE3 TRP D  53      -4.097   6.557  14.345  1.00 -0.12
ATOM   1687  HE3 TRP D  53      -3.072   6.398  14.648  1.00  0.12
ATOM   1688  CZ3 TRP D  53      -4.656   5.760  13.355  1.00 -0.12
ATOM   1689  HZ3 TRP D  53      -4.053   5.001  12.880  1.00  0.12
ATOM   1690  CZ2 TRP D  53      -6.798   6.909  13.491  1.00 -0.12
ATOM   1691  HZ2 TRP D  53      -7.817   7.029  13.153  1.00  0.12
ATOM   1692  CH2 TRP D  53      -5.987   5.924  12.965  1.00 -0.12
ATOM   1693  HH2 TRP D  53      -6.397   5.254  12.225  1.00  0.12
ATOM   1694  C   TRP D  53      -3.992  10.680  18.260  1.00  0.55
ATOM   1695  O   TRP D  53      -4.260   9.961  19.231  1.00 -0.55
ATOM   1696  N   ARG D  54      -4.509  11.889  18.138  1.00 -0.40
ATOM   1697  H   ARG D  54      -4.297  12.469  17.356  1.00  0.40
ATOM   1698  CA  ARG D  54      -5.423  12.471  19.124  1.00  0.00
ATOM   1699  CB  ARG D  54      -5.277  13.968  19.169  1.00  0.00
ATOM   1700  CG  ARG D  54      -3.840  14.366  19.208  1.00  0.00
ATOM   1701  CD  ARG D  54      -3.763  15.882  19.059  1.00  0.35
ATOM   1702  NE  ARG D  54      -2.370  16.200  19.424  1.00 -0.35
ATOM   1703  HE  ARG D  54      -1.843  15.590  20.014  1.00  0.45
ATOM   1704  CZ  ARG D  54      -1.827  17.333  18.943  1.00  0.35
ATOM   1705  NH1 ARG D  54      -2.595  18.101  18.159  1.00 -0.70
ATOM   1706 HH11 ARG D  54      -3.533  17.824  17.951  1.00  0.40
ATOM   1707 HH12 ARG D  54      -2.229  18.952  17.780  1.00  0.40
ATOM   1708  NH2 ARG D  54      -0.573  17.686  19.232  1.00 -0.70
ATOM   1709 HH21 ARG D  54      -0.013  17.103  19.820  1.00  0.40
ATOM   1710 HH22 ARG D  54      -0.194  18.534  18.861  1.00  0.40
ATOM   1711  C   ARG D  54      -6.883  12.189  18.811  1.00  0.55
ATOM   1712  O   ARG D  54      -7.318  12.067  17.663  1.00 -0.55
ATOM   1713  N   GLN D  55      -7.648  12.139  19.909  1.00 -0.40
ATOM   1714  H   GLN D  55      -7.251  12.312  20.806  1.00  0.40
ATOM   1715  CA  GLN D  55      -9.090  11.838  19.932  1.00  0.00
ATOM   1716  CB  GLN D  55      -9.990  12.899  19.315  1.00  0.00
ATOM   1717  CG  GLN D  55      -9.701  14.322  19.634  1.00  0.00
ATOM   1718  CD  GLN D  55      -9.928  14.596  21.112  1.00  0.55
ATOM   1719  OE1 GLN D  55     -10.852  14.070  21.754  1.00 -0.55
ATOM   1720  NE2 GLN D  55      -8.987  15.444  21.557  1.00 -0.78
ATOM   1721 HE21 GLN D  55      -8.987  15.733  22.514  1.00  0.39
ATOM   1722 HE22 GLN D  55      -8.286  15.786  20.931  1.00  0.39
ATOM   1723  C   GLN D  55      -9.358  10.579  19.102  1.00  0.55
ATOM   1724  O   GLN D  55     -10.206  10.650  18.206  1.00 -0.55
ATOM   1725  N   PHE D  56      -8.638   9.514  19.326  1.00 -0.40
ATOM   1726  H   PHE D  56      -7.951   9.489  20.048  1.00  0.40
ATOM   1727  CA  PHE D  56      -8.780   8.290  18.548  1.00  0.00
ATOM   1728  CB  PHE D  56      -7.884   7.117  19.070  1.00  0.12
ATOM   1729  CG  PHE D  56      -8.059   5.866  18.234  1.00 -0.12
ATOM   1730  CD1 PHE D  56      -7.308   5.644  17.095  1.00 -0.12
ATOM   1731  HD1 PHE D  56      -6.549   6.362  16.823  1.00  0.12
ATOM   1732  CE1 PHE D  56      -7.495   4.539  16.295  1.00 -0.12
ATOM   1733  HE1 PHE D  56      -6.903   4.414  15.401  1.00  0.12
ATOM   1734  CZ  PHE D  56      -8.437   3.593  16.637  1.00 -0.12
ATOM   1735  HZ  PHE D  56      -8.574   2.713  16.027  1.00  0.12
ATOM   1736  CD2 PHE D  56      -9.016   4.915  18.567  1.00 -0.12
ATOM   1737  HD2 PHE D  56      -9.616   5.057  19.453  1.00  0.12
ATOM   1738  CE2 PHE D  56      -9.215   3.789  17.786  1.00 -0.12
ATOM   1739  HE2 PHE D  56      -9.967   3.064  18.062  1.00  0.12
ATOM   1740  C   PHE D  56     -10.235   7.888  18.459  1.00  0.55
ATOM   1741  O   PHE D  56     -10.788   7.583  17.403  1.00 -0.55
ATOM   1742  N   GLU D  57     -10.875   7.847  19.613  1.00 -0.40
ATOM   1743  H   GLU D  57     -10.450   8.088  20.482  1.00  0.40
ATOM   1744  CA  GLU D  57     -12.286   7.428  19.647  1.00  0.00
ATOM   1745  CB  GLU D  57     -12.731   7.447  21.119  1.00  0.00
ATOM   1746  CG  GLU D  57     -11.827   6.468  21.903  1.00  0.00
ATOM   1747  CD  GLU D  57     -12.309   5.086  21.422  1.00  0.10
ATOM   1748  OE1 GLU D  57     -13.539   4.903  21.167  1.00 -0.55
ATOM   1749  OE2 GLU D  57     -11.350   4.280  21.344  1.00 -0.55
ATOM   1750  C   GLU D  57     -13.226   8.238  18.785  1.00  0.55
ATOM   1751  O   GLU D  57     -14.159   7.640  18.238  1.00 -0.55
ATOM   1752  N   GLN D  58     -13.059   9.541  18.646  1.00 -0.40
ATOM   1753  H   GLN D  58     -12.314  10.041  19.082  1.00  0.40
ATOM   1754  CA  GLN D  58     -13.991  10.327  17.818  1.00  0.00
ATOM   1755  CB  GLN D  58     -13.777  11.833  17.959  1.00  0.00
ATOM   1756  CG  GLN D  58     -14.045  12.422  19.347  1.00  0.00
ATOM   1757  CD  GLN D  58     -14.151  13.951  19.313  1.00  0.55
ATOM   1758  OE1 GLN D  58     -13.373  14.649  19.970  1.00 -0.55
ATOM   1759  NE2 GLN D  58     -15.159  14.475  18.554  1.00 -0.78
ATOM   1760 HE21 GLN D  58     -15.276  15.466  18.494  1.00  0.39
ATOM   1761 HE22 GLN D  58     -15.779  13.867  18.058  1.00  0.39
ATOM   1762  C   GLN D  58     -13.871   9.932  16.352  1.00  0.55
ATOM   1763  O   GLN D  58     -14.823   9.873  15.599  1.00 -0.55
ATOM   1764  N   SER D  59     -12.600   9.707  15.980  1.00 -0.40
ATOM   1765  H   SER D  59     -11.840   9.789  16.619  1.00  0.40
ATOM   1766  CA  SER D  59     -12.252   9.329  14.618  1.00  0.00
ATOM   1767  CB  SER D  59     -10.742   9.419  14.380  1.00  0.00
ATOM   1768  OG  SER D  59      -9.985   8.432  15.041  1.00 -0.49
ATOM   1769  HG  SER D  59     -10.278   8.443  15.956  1.00  0.49
ATOM   1770  C   SER D  59     -12.830   7.960  14.320  1.00  0.55
ATOM   1771  O   SER D  59     -13.230   7.743  13.205  1.00 -0.55
ATOM   1772  N   LYS D  60     -12.866   7.106  15.304  1.00 -0.40
ATOM   1773  H   LYS D  60     -12.537   7.370  16.206  1.00  0.40
ATOM   1774  CA  LYS D  60     -13.365   5.724  15.227  1.00  0.00
ATOM   1775  CB  LYS D  60     -13.110   4.995  16.529  1.00  0.00
ATOM   1776  CG  LYS D  60     -13.121   3.478  16.440  1.00  0.00
ATOM   1777  CD  LYS D  60     -12.430   2.997  17.729  1.00  0.00
ATOM   1778  CE  LYS D  60     -13.148   1.784  18.292  1.00  0.33
ATOM   1779  NZ  LYS D  60     -12.399   1.290  19.472  1.00 -0.32
ATOM   1780  HZ1 LYS D  60     -12.355   2.038  20.193  1.00  0.33
ATOM   1781  HZ2 LYS D  60     -11.435   1.026  19.185  1.00  0.33
ATOM   1782  HZ3 LYS D  60     -12.883   0.457  19.865  1.00  0.33
ATOM   1783  C   LYS D  60     -14.840   5.709  14.855  1.00  0.55
ATOM   1784  O   LYS D  60     -15.294   4.964  13.999  1.00 -0.55
ATOM   1785  N   GLN D  61     -15.563   6.587  15.514  1.00 -0.40
ATOM   1786  H   GLN D  61     -15.147   7.174  16.202  1.00  0.40
ATOM   1787  CA  GLN D  61     -16.974   6.791  15.323  1.00  0.00
ATOM   1788  CB  GLN D  61     -17.413   8.029  16.136  1.00  0.00
ATOM   1789  CG  GLN D  61     -18.944   8.176  16.256  1.00  0.00
ATOM   1790  CD  GLN D  61     -19.297   9.331  17.201  1.00  0.55
ATOM   1791  OE1 GLN D  61     -19.913   9.119  18.251  1.00 -0.55
ATOM   1792  NE2 GLN D  61     -18.898  10.577  16.812  1.00 -0.78
ATOM   1793 HE21 GLN D  61     -19.100  11.369  17.388  1.00  0.39
ATOM   1794 HE22 GLN D  61     -18.403  10.698  15.951  1.00  0.39
ATOM   1795  C   GLN D  61     -17.233   7.100  13.848  1.00  0.55
ATOM   1796  O   GLN D  61     -17.981   6.445  13.120  1.00 -0.55
ATOM   1797  N   LEU D  62     -16.547   8.148  13.427  1.00 -0.40
ATOM   1798  H   LEU D  62     -15.919   8.610  14.046  1.00  0.40
ATOM   1799  CA  LEU D  62     -16.601   8.738  12.101  1.00  0.00
ATOM   1800  CB  LEU D  62     -15.842  10.101  12.247  1.00  0.00
ATOM   1801  CG  LEU D  62     -16.854  11.115  12.832  1.00  0.00
ATOM   1802  CD1 LEU D  62     -17.240  12.196  11.827  1.00  0.00
ATOM   1803  CD2 LEU D  62     -18.114  10.377  13.286  1.00  0.00
ATOM   1804  C   LEU D  62     -16.118   7.892  10.956  1.00  0.55
ATOM   1805  O   LEU D  62     -16.510   8.045   9.779  1.00 -0.55
ATOM   1806  N   THR D  63     -15.268   6.909  11.229  1.00 -0.40
ATOM   1807  H   THR D  63     -14.924   6.703  12.141  1.00  0.40
ATOM   1808  CA  THR D  63     -14.809   6.078  10.112  1.00  0.00
ATOM   1809  CB  THR D  63     -13.275   6.049  10.159  1.00  0.00
ATOM   1810  OG1 THR D  63     -12.968   5.535  11.475  1.00 -0.49
ATOM   1811  HG1 THR D  63     -13.062   6.277  12.078  1.00  0.49
ATOM   1812  CG2 THR D  63     -12.700   7.428   9.897  1.00  0.00
ATOM   1813  C   THR D  63     -15.493   4.720  10.164  1.00  0.55
ATOM   1814  O   THR D  63     -14.992   4.004   9.273  1.00 -0.55
ATOM   1815  NT  THR D  63     -16.459   4.412  11.052  1.00 -0.40
ATOM   1816  HNT THR D  63     -16.796   5.070  11.721  1.00  0.40
ATOM   1817  CAT THR D  63     -17.059   3.109  11.084  1.00  0.00
ATOM   1818  CAY GLY G  66     -12.960  -1.116  11.692  1.00  0.00
ATOM   1819  CY  GLY G  66     -12.513  -0.187  10.615  1.00  0.55
ATOM   1820  OY  GLY G  66     -12.282  -0.603   9.482  1.00 -0.55
ATOM   1821  N   GLY G  66     -12.378   1.109  10.964  1.00 -0.40
ATOM   1822  H   GLY G  66     -12.595   1.425  11.884  1.00  0.40
ATOM   1823  CA  GLY G  66     -11.909   2.150  10.033  1.00  0.00
ATOM   1824  C   GLY G  66     -10.541   2.627  10.581  1.00  0.55
ATOM   1825  O   GLY G  66      -9.479   2.186  10.140  1.00 -0.55
ATOM   1826  N   ALA G  67     -10.644   3.517  11.543  1.00 -0.40
ATOM   1827  H   ALA G  67     -11.543   3.858  11.799  1.00  0.40
ATOM   1828  CA  ALA G  67      -9.576   4.090  12.313  1.00  0.00
ATOM   1829  CB  ALA G  67     -10.169   4.921  13.447  1.00  0.00
ATOM   1830  C   ALA G  67      -8.761   2.939  12.931  1.00  0.55
ATOM   1831  O   ALA G  67      -7.522   2.967  13.050  1.00 -0.55
ATOM   1832  N   GLU G  68      -9.525   1.909  13.351  1.00 -0.40
ATOM   1833  H   GLU G  68     -10.518   1.886  13.256  1.00  0.40
ATOM   1834  CA  GLU G  68      -8.876   0.746  13.986  1.00  0.00
ATOM   1835  CB  GLU G  68      -9.983  -0.057  14.687  1.00  0.00
ATOM   1836  CG  GLU G  68      -9.472  -1.035  15.701  1.00  0.00
ATOM   1837  CD  GLU G  68      -8.727  -0.387  16.879  1.00  0.10
ATOM   1838  OE1 GLU G  68      -9.359   0.488  17.513  1.00 -0.55
ATOM   1839  OE2 GLU G  68      -7.592  -0.906  17.014  1.00 -0.55
ATOM   1840  C   GLU G  68      -8.033  -0.111  13.048  1.00  0.55
ATOM   1841  O   GLU G  68      -6.927  -0.547  13.412  1.00 -0.55
ATOM   1842  N   SER G  69      -8.527  -0.352  11.857  1.00 -0.40
ATOM   1843  H   SER G  69      -9.436  -0.021  11.628  1.00  0.40
ATOM   1844  CA  SER G  69      -7.888  -1.074  10.777  1.00  0.00
ATOM   1845  CB  SER G  69      -8.774  -0.979   9.511  1.00  0.00
ATOM   1846  OG  SER G  69      -9.593  -2.109   9.552  1.00 -0.49
ATOM   1847  HG  SER G  69     -10.252  -1.983   8.865  1.00  0.49
ATOM   1848  C   SER G  69      -6.558  -0.395  10.368  1.00  0.55
ATOM   1849  O   SER G  69      -5.604  -1.113  10.134  1.00 -0.55
ATOM   1850  N   VAL G  70      -6.605   0.929  10.302  1.00 -0.40
ATOM   1851  H   VAL G  70      -7.448   1.425  10.493  1.00  0.40
ATOM   1852  CA  VAL G  70      -5.467   1.763   9.956  1.00  0.00
ATOM   1853  CB  VAL G  70      -5.878   3.215   9.666  1.00  0.00
ATOM   1854  CG1 VAL G  70      -4.593   4.063   9.684  1.00  0.00
ATOM   1855  CG2 VAL G  70      -6.650   3.348   8.374  1.00  0.00
ATOM   1856  C   VAL G  70      -4.416   1.703  11.050  1.00  0.55
ATOM   1857  O   VAL G  70      -3.219   1.521  10.780  1.00 -0.55
ATOM   1858  N   LEU G  71      -4.823   1.827  12.294  1.00 -0.40
ATOM   1859  H   LEU G  71      -5.783   1.989  12.505  1.00  0.40
ATOM   1860  CA  LEU G  71      -3.941   1.743  13.460  1.00  0.00
ATOM   1861  CB  LEU G  71      -4.709   1.896  14.781  1.00  0.00
ATOM   1862  CG  LEU G  71      -3.916   1.706  16.088  1.00  0.00
ATOM   1863  CD1 LEU G  71      -2.763   2.700  16.152  1.00  0.00
ATOM   1864  CD2 LEU G  71      -4.773   1.843  17.339  1.00  0.00
ATOM   1865  C   LEU G  71      -3.216   0.371  13.430  1.00  0.55
ATOM   1866  O   LEU G  71      -2.013   0.270  13.737  1.00 -0.55
ATOM   1867  N   GLN G  72      -3.966  -0.653  13.113  1.00 -0.40
ATOM   1868  H   GLN G  72      -4.931  -0.518  12.912  1.00  0.40
ATOM   1869  CA  GLN G  72      -3.532  -2.041  13.016  1.00  0.00
ATOM   1870  CB  GLN G  72      -4.764  -2.898  12.742  1.00  0.00
ATOM   1871  CG  GLN G  72      -4.505  -4.377  12.508  1.00  0.00
ATOM   1872  CD  GLN G  72      -5.823  -5.164  12.367  1.00  0.55
ATOM   1873  OE1 GLN G  72      -6.871  -4.943  13.028  1.00 -0.55
ATOM   1874  NE2 GLN G  72      -5.884  -6.188  11.485  1.00 -0.78
ATOM   1875 HE21 GLN G  72      -6.731  -6.709  11.381  1.00  0.39
ATOM   1876 HE22 GLN G  72      -5.081  -6.424  10.937  1.00  0.39
ATOM   1877  C   GLN G  72      -2.402  -2.187  11.996  1.00  0.55
ATOM   1878  O   GLN G  72      -1.461  -2.936  12.285  1.00 -0.55
ATOM   1879  N   VAL G  73      -2.455  -1.510  10.866  1.00 -0.40
ATOM   1880  H   VAL G  73      -3.245  -0.950  10.630  1.00  0.40
ATOM   1881  CA  VAL G  73      -1.376  -1.526   9.881  1.00  0.00
ATOM   1882  CB  VAL G  73      -1.773  -0.826   8.592  1.00  0.00
ATOM   1883  CG1 VAL G  73      -0.577  -0.684   7.662  1.00  0.00
ATOM   1884  CG2 VAL G  73      -2.900  -1.681   7.986  1.00  0.00
ATOM   1885  C   VAL G  73      -0.110  -0.909  10.458  1.00  0.55
ATOM   1886  O   VAL G  73       1.014  -1.391  10.272  1.00 -0.55
ATOM   1887  N   PHE G  74      -0.235   0.192  11.184  1.00 -0.40
ATOM   1888  H   PHE G  74      -1.115   0.639  11.325  1.00  0.40
ATOM   1889  CA  PHE G  74       0.915   0.819  11.822  1.00  0.00
ATOM   1890  CB  PHE G  74       0.508   2.100  12.543  1.00  0.12
ATOM   1891  CG  PHE G  74       0.485   3.308  11.662  1.00 -0.12
ATOM   1892  CD1 PHE G  74       1.627   4.021  11.375  1.00 -0.12
ATOM   1893  HD1 PHE G  74       2.570   3.712  11.802  1.00  0.12
ATOM   1894  CE1 PHE G  74       1.584   5.136  10.543  1.00 -0.12
ATOM   1895  HE1 PHE G  74       2.486   5.690  10.331  1.00  0.12
ATOM   1896  CZ  PHE G  74       0.363   5.535   9.984  1.00 -0.12
ATOM   1897  HZ  PHE G  74       0.324   6.400   9.339  1.00  0.12
ATOM   1898  CD2 PHE G  74      -0.730   3.707  11.100  1.00 -0.12
ATOM   1899  HD2 PHE G  74      -1.628   3.149  11.321  1.00  0.12
ATOM   1900  CE2 PHE G  74      -0.797   4.819  10.257  1.00 -0.12
ATOM   1901  HE2 PHE G  74      -1.740   5.119   9.823  1.00  0.12
ATOM   1902  C   PHE G  74       1.531  -0.165  12.819  1.00  0.55
ATOM   1903  O   PHE G  74       2.754  -0.281  12.934  1.00 -0.55
ATOM   1904  N   ARG G  75       0.737  -0.869  13.575  1.00 -0.40
ATOM   1905  H   ARG G  75      -0.255  -0.805  13.506  1.00  0.40
ATOM   1906  CA  ARG G  75       1.263  -1.817  14.592  1.00  0.00
ATOM   1907  CB  ARG G  75       0.127  -2.208  15.541  1.00  0.00
ATOM   1908  CG  ARG G  75      -0.181  -0.900  16.312  1.00  0.00
ATOM   1909  CD  ARG G  75      -0.113  -1.130  17.786  1.00  0.35
ATOM   1910  NE  ARG G  75      -1.036  -2.075  18.265  1.00 -0.35
ATOM   1911  HE  ARG G  75      -1.940  -1.843  17.953  1.00  0.45
ATOM   1912  CZ  ARG G  75      -1.085  -3.168  18.993  1.00  0.35
ATOM   1913  NH1 ARG G  75      -0.052  -3.761  19.550  1.00 -0.70
ATOM   1914 HH11 ARG G  75       0.866  -3.381  19.433  1.00  0.40
ATOM   1915 HH12 ARG G  75      -0.183  -4.592  20.089  1.00  0.40
ATOM   1916  NH2 ARG G  75      -2.308  -3.705  19.156  1.00 -0.70
ATOM   1917 HH21 ARG G  75      -3.105  -3.272  18.734  1.00  0.40
ATOM   1918 HH22 ARG G  75      -2.421  -4.537  19.698  1.00  0.40
ATOM   1919  C   ARG G  75       1.977  -3.000  13.985  1.00  0.55
ATOM   1920  O   ARG G  75       3.032  -3.351  14.563  1.00 -0.55
ATOM   1921  N   GLU G  76       1.495  -3.530  12.860  1.00 -0.40
ATOM   1922  H   GLU G  76       0.657  -3.196  12.436  1.00  0.40
ATOM   1923  CA  GLU G  76       2.161  -4.633  12.176  1.00  0.00
ATOM   1924  CB  GLU G  76       1.411  -5.141  10.964  1.00  0.00
ATOM   1925  CG  GLU G  76      -0.014  -5.502  11.262  1.00  0.00
ATOM   1926  CD  GLU G  76      -0.574  -6.428  10.170  1.00  0.10
ATOM   1927  OE1 GLU G  76       0.212  -6.826   9.244  1.00 -0.55
ATOM   1928  OE2 GLU G  76      -1.781  -6.717  10.403  1.00 -0.55
ATOM   1929  C   GLU G  76       3.495  -4.204  11.555  1.00  0.55
ATOM   1930  O   GLU G  76       4.452  -4.972  11.483  1.00 -0.55
ATOM   1931  N   ALA G  77       3.440  -2.964  11.113  1.00 -0.40
ATOM   1932  H   ALA G  77       2.638  -2.376  11.172  1.00  0.40
ATOM   1933  CA  ALA G  77       4.669  -2.427  10.486  1.00  0.00
ATOM   1934  CB  ALA G  77       4.400  -1.145   9.729  1.00  0.00
ATOM   1935  C   ALA G  77       5.746  -2.313  11.570  1.00  0.55
ATOM   1936  O   ALA G  77       6.948  -2.589  11.381  1.00 -0.55
ATOM   1937  N   LYS G  78       5.325  -1.900  12.747  1.00 -0.40
ATOM   1938  H   LYS G  78       4.372  -1.665  12.921  1.00  0.40
ATOM   1939  CA  LYS G  78       6.230  -1.765  13.862  1.00  0.00
ATOM   1940  CB  LYS G  78       5.574  -1.070  15.047  1.00  0.00
ATOM   1941  CG  LYS G  78       6.523  -0.801  16.189  1.00  0.00
ATOM   1942  CD  LYS G  78       5.895  -0.261  17.443  1.00  0.00
ATOM   1943  CE  LYS G  78       6.865   0.463  18.370  1.00  0.33
ATOM   1944  NZ  LYS G  78       8.325   0.396  18.074  1.00 -0.32
ATOM   1945  HZ1 LYS G  78       8.508   0.801  17.134  1.00  0.33
ATOM   1946  HZ2 LYS G  78       8.637  -0.596  18.091  1.00  0.33
ATOM   1947  HZ3 LYS G  78       8.850   0.935  18.792  1.00  0.33
ATOM   1948  C   LYS G  78       6.640  -3.190  14.279  1.00  0.55
ATOM   1949  O   LYS G  78       7.845  -3.410  14.482  1.00 -0.55
ATOM   1950  N   ALA G  79       5.695  -4.098  14.415  1.00 -0.40
ATOM   1951  H   ALA G  79       4.738  -3.902  14.214  1.00  0.40
ATOM   1952  CA  ALA G  79       5.992  -5.457  14.875  1.00  0.00
ATOM   1953  CB  ALA G  79       4.819  -6.381  14.762  1.00  0.00
ATOM   1954  C   ALA G  79       7.169  -5.998  14.080  1.00  0.55
ATOM   1955  O   ALA G  79       8.109  -6.576  14.609  1.00 -0.55
ATOM   1956  N   GLU G  80       7.032  -5.746  12.794  1.00 -0.40
ATOM   1957  H   GLU G  80       6.244  -5.251  12.436  1.00  0.40
ATOM   1958  CA  GLU G  80       8.014  -6.168  11.811  1.00  0.00
ATOM   1959  CB  GLU G  80       7.380  -6.019  10.421  1.00  0.00
ATOM   1960  CG  GLU G  80       6.445  -7.204  10.122  1.00  0.00
ATOM   1961  CD  GLU G  80       6.491  -7.524   8.632  1.00  0.10
ATOM   1962  OE1 GLU G  80       7.419  -7.057   7.921  1.00 -0.55
ATOM   1963  OE2 GLU G  80       5.564  -8.231   8.176  1.00 -0.55
ATOM   1964  C   GLU G  80       9.295  -5.394  11.884  1.00  0.55
ATOM   1965  O   GLU G  80      10.083  -5.640  10.966  1.00 -0.55
ATOM   1966  N   GLY G  81       9.579  -4.506  12.807  1.00 -0.40
ATOM   1967  H   GLY G  81       8.929  -4.298  13.533  1.00  0.40
ATOM   1968  CA  GLY G  81      10.801  -3.770  12.868  1.00  0.00
ATOM   1969  C   GLY G  81      10.933  -2.318  12.522  1.00  0.55
ATOM   1970  O   GLY G  81      12.002  -1.736  12.861  1.00 -0.55
ATOM   1971  N   ALA G  82       9.966  -1.695  11.857  1.00 -0.40
ATOM   1972  H   ALA G  82       9.147  -2.181  11.564  1.00  0.40
ATOM   1973  CA  ALA G  82      10.009  -0.266  11.498  1.00  0.00
ATOM   1974  CB  ALA G  82       8.849   0.132  10.625  1.00  0.00
ATOM   1975  C   ALA G  82       9.959   0.484  12.824  1.00  0.55
ATOM   1976  O   ALA G  82       9.249   0.068  13.753  1.00 -0.55
ATOM   1977  N   ASP G  83      10.738   1.516  12.867  1.00 -0.40
ATOM   1978  H   ASP G  83      11.292   1.754  12.075  1.00  0.40
ATOM   1979  CA  ASP G  83      10.905   2.421  14.005  1.00  0.00
ATOM   1980  CB  ASP G  83      12.284   3.089  13.972  1.00  0.00
ATOM   1981  CG  ASP G  83      12.602   3.800  15.278  1.00  0.10
ATOM   1982  OD1 ASP G  83      11.694   3.935  16.136  1.00 -0.55
ATOM   1983  OD2 ASP G  83      13.758   4.251  15.473  1.00 -0.55
ATOM   1984  C   ASP G  83       9.802   3.502  14.064  1.00  0.55
ATOM   1985  O   ASP G  83       9.939   4.665  13.652  1.00 -0.55
ATOM   1986  N   ILE G  84       8.688   3.016  14.606  1.00 -0.40
ATOM   1987  H   ILE G  84       8.629   2.072  14.921  1.00  0.40
ATOM   1988  CA  ILE G  84       7.490   3.812  14.780  1.00  0.00
ATOM   1989  CB  ILE G  84       6.274   3.175  14.036  1.00  0.00
ATOM   1990  CG2 ILE G  84       4.984   3.976  14.218  1.00  0.00
ATOM   1991  CG1 ILE G  84       6.656   3.114  12.558  1.00  0.00
ATOM   1992  CD1 ILE G  84       5.693   2.333  11.708  1.00  0.00
ATOM   1993  C   ILE G  84       7.063   3.937  16.236  1.00  0.55
ATOM   1994  O   ILE G  84       6.835   2.864  16.847  1.00 -0.55
ATOM   1995  N   THR G  85       6.993   5.171  16.703  1.00 -0.40
ATOM   1996  H   THR G  85       7.276   5.971  16.180  1.00  0.40
ATOM   1997  CA  THR G  85       6.475   5.399  18.054  1.00  0.00
ATOM   1998  CB  THR G  85       7.217   6.462  18.836  1.00  0.00
ATOM   1999  OG1 THR G  85       8.511   5.902  18.938  1.00 -0.49
ATOM   2000  HG1 THR G  85       8.941   6.075  18.097  1.00  0.49
ATOM   2001  CG2 THR G  85       6.576   6.611  20.210  1.00  0.00
ATOM   2002  C   THR G  85       4.997   5.803  17.919  1.00  0.55
ATOM   2003  O   THR G  85       4.675   6.727  17.167  1.00 -0.55
ATOM   2004  N   ILE G  86       4.078   5.148  18.570  1.00 -0.40
ATOM   2005  H   ILE G  86       4.309   4.387  19.170  1.00  0.40
ATOM   2006  CA  ILE G  86       2.637   5.469  18.479  1.00  0.00
ATOM   2007  CB  ILE G  86       1.859   4.226  18.078  1.00  0.00
ATOM   2008  CG2 ILE G  86       0.377   4.422  17.914  1.00  0.00
ATOM   2009  CG1 ILE G  86       2.429   3.665  16.757  1.00  0.00
ATOM   2010  CD1 ILE G  86       1.787   2.267  16.571  1.00  0.00
ATOM   2011  C   ILE G  86       2.132   6.026  19.794  1.00  0.55
ATOM   2012  O   ILE G  86       2.241   5.386  20.845  1.00 -0.55
ATOM   2013  N   ILE G  87       1.599   7.224  19.769  1.00 -0.40
ATOM   2014  H   ILE G  87       1.546   7.740  18.919  1.00  0.40
ATOM   2015  CA  ILE G  87       1.044   7.911  20.939  1.00  0.00
ATOM   2016  CB  ILE G  87       1.652   9.299  21.168  1.00  0.00
ATOM   2017  CG2 ILE G  87       1.021   9.964  22.386  1.00  0.00
ATOM   2018  CG1 ILE G  87       3.175   9.136  21.237  1.00  0.00
ATOM   2019  CD1 ILE G  87       3.880  10.454  20.993  1.00  0.00
ATOM   2020  C   ILE G  87      -0.451   8.061  20.692  1.00  0.55
ATOM   2021  O   ILE G  87      -0.907   8.575  19.679  1.00 -0.55
ATOM   2022  N   LEU G  88      -1.191   7.480  21.604  1.00 -0.40
ATOM   2023  H   LEU G  88      -0.783   7.018  22.387  1.00  0.40
ATOM   2024  CA  LEU G  88      -2.651   7.457  21.552  1.00  0.00
ATOM   2025  CB  LEU G  88      -3.173   6.041  21.669  1.00  0.00
ATOM   2026  CG  LEU G  88      -2.883   5.096  20.508  1.00  0.00
ATOM   2027  CD1 LEU G  88      -3.165   3.672  20.943  1.00  0.00
ATOM   2028  CD2 LEU G  88      -3.762   5.443  19.307  1.00  0.00
ATOM   2029  C   LEU G  88      -3.136   8.384  22.664  1.00  0.55
ATOM   2030  O   LEU G  88      -3.051   8.033  23.837  1.00 -0.55
ATOM   2031  N   SER G  89      -3.544   9.564  22.223  1.00 -0.40
ATOM   2032  H   SER G  89      -3.506   9.841  21.266  1.00  0.40
ATOM   2033  CA  SER G  89      -4.097  10.545  23.216  1.00  0.00
ATOM   2034  CB  SER G  89      -3.200  11.750  23.349  1.00  0.00
ATOM   2035  OG  SER G  89      -2.458  12.041  22.184  1.00 -0.49
ATOM   2036  HG  SER G  89      -1.933  12.818  22.391  1.00  0.49
ATOM   2037  C   SER G  89      -5.548  10.818  22.817  1.00  0.10
ATOM   2038  O   SER G  89      -6.176   9.872  22.206  1.00 -0.55
ATOM   2039  OXT SER G  89      -6.064  11.936  23.072  1.00 -0.55
ATOM   2040  OH2 OH2 R 111       8.502   0.276  -8.217  1.00 -0.83
ATOM   2041  H1  OH2 R 111       8.689  -0.355  -7.522  1.00  0.42
ATOM   2042  H2  OH2 R 111       7.573   0.153  -8.410  1.00  0.42
ATOM   2043  OH2 OH2 R 113      10.492  -3.800 -11.608  1.00 -0.83
ATOM   2044  H1  OH2 R 113       9.830  -3.548 -12.252  1.00  0.42
ATOM   2045  H2  OH2 R 113      10.016  -4.329 -10.968  1.00  0.42
ATOM   2046  OH2 OH2 R 116      14.846  -5.228 -11.862  1.00 -0.83
ATOM   2047  H1  OH2 R 116      15.761  -5.150 -11.593  1.00  0.42
ATOM   2048  H2  OH2 R 116      14.359  -4.727 -11.207  1.00  0.42
ATOM   2049  OH2 OH2 R 117      -4.838  -1.322 -11.603  1.00 -0.83
ATOM   2050  H1  OH2 R 117      -5.439  -0.718 -12.039  1.00  0.42
ATOM   2051  H2  OH2 R 117      -5.344  -1.680 -10.873  1.00  0.42
ATOM   2052  OH2 OH2 R 119      -6.721  -6.520  -1.235  1.00 -0.83
ATOM   2053  H1  OH2 R 119      -6.037  -6.006  -0.806  1.00  0.42
ATOM   2054  H2  OH2 R 119      -6.447  -7.430  -1.117  1.00  0.42
ATOM   2055  OH2 OH2 R 121       4.286  -3.705  -0.445  1.00 -0.83
ATOM   2056  H1  OH2 R 121       4.373  -2.950  -1.027  1.00  0.42
ATOM   2057  H2  OH2 R 121       3.788  -4.344  -0.954  1.00  0.42
ATOM   2058  OH2 OH2 R 122       7.999  -7.454  -2.394  1.00 -0.83
ATOM   2059  H1  OH2 R 122       8.515  -7.360  -1.594  1.00  0.42
ATOM   2060  H2  OH2 R 122       8.052  -6.596  -2.815  1.00  0.42
ATOM   2061  OH2 OH2 R 125       3.756  -6.702   1.167  1.00 -0.83
ATOM   2062  H1  OH2 R 125       3.469  -6.457   0.287  1.00  0.42
ATOM   2063  H2  OH2 R 125       3.634  -7.650   1.205  1.00  0.42
ATOM   2064  OH2 OH2 R 130      15.071 -16.819 -11.114  1.00 -0.83
ATOM   2065  H1  OH2 R 130      15.917 -16.390 -10.990  1.00  0.42
ATOM   2066  H2  OH2 R 130      14.725 -16.930 -10.228  1.00  0.42
ATOM   2067  OH2 OH2 R 150      17.614   4.363  -7.037  1.00 -0.83
ATOM   2068  H1  OH2 R 150      17.306   4.913  -6.317  1.00  0.42
ATOM   2069  H2  OH2 R 150      18.477   4.715  -7.256  1.00  0.42
ATOM   2070  OH2 OH2 R 151      11.838   3.422 -12.105  1.00 -0.83
ATOM   2071  H1  OH2 R 151      12.195   3.913 -11.364  1.00  0.42
ATOM   2072  H2  OH2 R 151      10.916   3.290 -11.882  1.00  0.42
ATOM   2073  OH2 OH2 L  90      10.339   6.177  16.690  1.00 -0.83
ATOM   2074  H1  OH2 L  90      10.739   5.310  16.620  1.00  0.42
ATOM   2075  H2  OH2 L  90      10.745   6.686  15.988  1.00  0.42
ATOM   2076  OH2 OH2 L  92       9.532   2.896   4.459  1.00 -0.83
ATOM   2077  H1  OH2 L  92       8.821   2.594   5.025  1.00  0.42
ATOM   2078  H2  OH2 L  92       9.720   3.784   4.764  1.00  0.42
ATOM   2079  OH2 OH2 R  94      12.915   5.185   4.604  1.00 -0.83
ATOM   2080  H1  OH2 R  94      11.986   5.302   4.802  1.00  0.42
ATOM   2081  H2  OH2 R  94      13.066   4.246   4.711  1.00  0.42
ATOM   2082  OH2 OH2 L  97      -3.661   9.823  -2.989  1.00 -0.83
ATOM   2083  H1  OH2 L  97      -4.505   9.902  -2.544  1.00  0.42
ATOM   2084  H2  OH2 L  97      -3.542   8.882  -3.114  1.00  0.42
ATOM   2085  OH2 OH2 R 105      -6.339  -3.423  -2.182  1.00 -0.83
ATOM   2086  H1  OH2 R 105      -5.737  -2.879  -2.691  1.00  0.42
ATOM   2087  H2  OH2 R 105      -5.797  -3.790  -1.483  1.00  0.42
ATOM   2088  OH2 OH2 L 110     -14.375  12.579  14.012  1.00 -0.83
ATOM   2089  H1  OH2 L 110     -13.437  12.641  14.194  1.00  0.42
ATOM   2090  H2  OH2 L 110     -14.428  12.451  13.065  1.00  0.42
ATOM   2091 DUM1 DUM W 214      95.840  91.508  95.237  1.00  0.00
ATOM   2092 DUM2 DUM W 214     -91.333 -96.013 -92.818  1.00  0.00
ATOM   2093  AAA AAA X 214     -65.291 -50.790 -78.587  1.00  0.00
ATOM   2094  AAB AAB X 215      12.195  30.731 -41.067  1.00  0.00
ATOM   2095  AAC AAC X 216     -82.967  36.055  78.375  1.00  0.00
ATOM   2096  AAD AAD X 217     -16.238  59.612  68.628  1.00  0.00
ATOM   2097  AAE AAE X 218      82.526  65.533  25.800  1.00  0.00
ATOM   2098  AAF AAF X 219     -49.625  60.559 -21.855  1.00  0.00
ATOM   2099  AAG AAG X 220     -69.596  77.218  45.406  1.00  0.00
ATOM   2100  AAH AAH X 221      19.421 -27.407 -55.238  1.00  0.00
ATOM   2101  AAI AAI X 222      53.091  79.094 -79.064  1.00  0.00
ATOM   2102  AAJ AAJ X 223      17.494 -79.406 -17.302  1.00  0.00
ATOM   2103  AAK AAK X 224      47.296 -68.869 -29.975  1.00  0.00
ATOM   2104  AAL AAL X 225      35.656  30.840  45.777  1.00  0.00
ATOM   2105  AAM AAM X 226     -28.093 -11.639 -32.610  1.00  0.00
ATOM   2106  AAN AAN X 227     -63.908  34.803  40.498  1.00  0.00
ATOM   2107  AAO AAO X 228     -69.622 -26.206  26.763  1.00  0.00
ATOM   2108  AAP AAP X 229     -27.438 -58.747 -59.576  1.00  0.00
ATOM   2109  AAQ AAQ X 230     -54.842 -69.585  11.553  1.00  0.00
ATOM   2110  AAR AAR X 231       0.835 -55.229   1.861  1.00  0.00
ATOM   2111  AAS AAS X 232     -57.283  30.921  54.550  1.00  0.00
ATOM   2112  AAT AAT X 233      17.037 -52.467  81.309  1.00  0.00
ATOM   2113  AAU AAU X 234      68.294  40.457   5.780  1.00  0.00
ATOM   2114  AAV AAV X 235       2.349  25.451 -74.255  1.00  0.00
ATOM   2115  AAW AAW X 236     -13.085 -86.496  21.919  1.00  0.00
ATOM   2116  AAX AAX X 237       9.927 -80.723  25.420  1.00  0.00
ATOM   2117  AAY AAY X 238      42.685 -14.459   7.441  1.00  0.00
ATOM   2118  AAZ AAZ X 239      41.784  79.743  80.055  1.00  0.00
ATOM   2119  ABA ABA X 240     -57.946  50.930  69.487  1.00  0.00
ATOM   2120  ABB ABB X 241       8.838  34.914  68.868  1.00  0.00
ATOM   2121  ABC ABC X 242     -24.662  11.981  54.036  1.00  0.00
ATOM   2122  ABD ABD X 243       7.679 -38.570  42.659  1.00  0.00
ATOM   2123  ABE ABE X 244      -8.243 -75.689 -54.167  1.00  0.00
ATOM   2124  ABF ABF X 245     -42.164   3.140 -72.073  1.00  0.00
ATOM   2125  ABG ABG X 246      72.789  -8.595   3.913  1.00  0.00
ATOM   2126  ABH ABH X 247      75.294 -13.506 -39.038  1.00  0.00
ATOM   2127  ABI ABI X 248      68.599  36.787  77.402  1.00  0.00
ATOM   2128  ABJ ABJ X 249     -62.486  69.000 -69.060  1.00  0.00
ATOM   2129  ABK ABK X 250       0.251  79.053 -16.322  1.00  0.00
ATOM   2130  ABL ABL X 251     -57.916  11.634 -34.505  1.00  0.00
ATOM   2131  ABM ABM X 252     -52.933   4.874  27.686  1.00  0.00
ATOM   2132  ABN ABN X 253     -77.519  52.463   0.606  1.00  0.00
ATOM   2133  ABO ABO X 254      20.793  64.402   0.331  1.00  0.00
ATOM   2134  ABP ABP X 255     -59.758 -59.508 -45.392  1.00  0.00
ATOM   2135  ABQ ABQ X 256      34.546 -79.125 -64.447  1.00  0.00
ATOM   2136  ABR ABR X 257      36.131  17.505  -7.255  1.00  0.00
ATOM   2137  ABS ABS X 258     -19.956  -8.070  67.011  1.00  0.00
ATOM   2138  ABT ABT X 259     -62.234 -35.188 -39.663  1.00  0.00
ATOM   2139  ABU ABU X 260      83.746  55.721 -53.538  1.00  0.00
ATOM   2140  ABV ABV X 261     -17.578  73.457  26.807  1.00  0.00
ATOM   2141  ABW ABW X 262      62.979  37.257 -35.077  1.00  0.00
ATOM   2142  ABX ABX X 263     -53.288 -65.226  52.522  1.00  0.00
ATOM   2143  ABY ABY X 264      42.552 -46.902  33.287  1.00  0.00
ATOM   2144  ABZ ABZ X 265      78.962 -19.893  24.016  1.00  0.00
ATOM   2145  ACA ACA X 266     -72.375 -79.143 -35.850  1.00  0.00
ATOM   2146  ACB ACB X 267      66.738  80.146  33.853  1.00  0.00
ATOM   2147  ACC ACC X 268       6.847 -52.703 -69.191  1.00  0.00
ATOM   2148  ACD ACD X 269      78.882  75.817 -10.761  1.00  0.00
ATOM   2149  ACE ACE X 270     -43.143 -78.988 -23.201  1.00  0.00
ATOM   2150  ACF ACF X 271     -77.168  46.504  38.754  1.00  0.00
ATOM   2151  ACG ACG X 272      -0.795  66.583  37.348  1.00  0.00
ATOM   2152  ACH ACH X 273     -54.569  10.924 -57.128  1.00  0.00
ATOM   2153  ACI ACI X 274      59.746  -4.482  41.087  1.00  0.00
ATOM   2154  ACJ ACJ X 275      73.161  81.315  84.550  1.00  0.00
ATOM   2155  ACK ACK X 276      25.756 -76.641  61.333  1.00  0.00
ATOM   2156  ACL ACL X 277      30.009 -34.911 -19.301  1.00  0.00
ATOM   2157  ACM ACM X 278      39.783   5.971 -66.570  1.00  0.00
ATOM   2158  ACN ACN X 279     -20.504  14.060  79.498  1.00  0.00
ATOM   2159  ACO ACO X 280      -1.678 -24.833 -69.395  1.00  0.00
ATOM   2160  ACP ACP X 281     -43.354 -52.480  -6.521  1.00  0.00
ATOM   2161  ACQ ACQ X 282      72.879 -31.984  46.943  1.00  0.00
ATOM   2162  ACR ACR X 283      38.656 -84.026  -4.132  1.00  0.00
ATOM   2163  ACS ACS X 284      83.057   2.678  69.057  1.00  0.00
ATOM   2164  ACT ACT X 285      69.207 -72.464  44.011  1.00  0.00
ATOM   2165  ACU ACU X 286      65.489 -65.982   6.430  1.00  0.00
ATOM   2166  ACV ACV X 287     -33.486  20.623  -1.802  1.00  0.00
ATOM   2167  ACW ACW X 288     -67.518  29.872 -49.680  1.00  0.00
ATOM   2168  ACX ACX X 289      25.155 -52.718   2.273  1.00  0.00
ATOM   2169  ACY ACY X 290     -70.589  31.699  -4.721  1.00  0.00
ATOM   2170  ACZ ACZ X 291      78.442  46.907  50.939  1.00  0.00
ATOM   2171  ADA ADA X 292      80.217 -60.475 -74.074  1.00  0.00
ATOM   2172  ADB ADB X 293       9.555  68.635 -42.224  1.00  0.00
ATOM   2173  ADC ADC X 294      36.068  20.291 -79.649  1.00  0.00
ATOM   2174  ADD ADD X 295      44.602 -52.875  86.048  1.00  0.00
ATOM   2175  ADE ADE X 296     -23.567  -7.313  30.253  1.00  0.00
ATOM   2176  ADF ADF X 297     -79.315 -53.328 -30.489  1.00  0.00
ATOM   2177  ADG ADG X 298      74.320  34.947  32.318  1.00  0.00
ATOM   2178  ADH ADH X 299     -61.183  37.112 -76.300  1.00  0.00
ATOM   2179  ADI ADI X 300      66.280 -55.432  32.585  1.00  0.00
ATOM   2180  ADJ ADJ X 301     -78.086  83.706 -31.236  1.00  0.00
ATOM   2181  ADK ADK X 302     -46.766  34.490 -13.791  1.00  0.00
ATOM   2182  ADL ADL X 303     -20.047 -53.682  24.507  1.00  0.00
ATOM   2183  ADM ADM X 304     -25.564 -43.721  83.767  1.00  0.00
ATOM   2184  ADN ADN X 305     -69.354   0.451  65.300  1.00  0.00
ATOM   2185  ADO ADO X 306     -27.011 -82.997  26.599  1.00  0.00
ATOM   2186  ADP ADP X 307      87.545  60.182  73.671  1.00  0.00
ATOM   2187  ADQ ADQ X 308       6.938  -2.962 -32.938  1.00  0.00
ATOM   2188  ADR ADR X 309     -43.251  57.657  35.167  1.00  0.00
ATOM   2189  ADS ADS X 310      43.426  53.351  60.088  1.00  0.00
ATOM   2190  ADT ADT X 311      -0.036  13.140 -29.145  1.00  0.00
ATOM   2191  ADU ADU X 312     -56.725 -31.456 -70.214  1.00  0.00
ATOM   2192  ADV ADV X 313     -70.773  10.141 -59.407  1.00  0.00
ATOM   2193  ADW ADW X 314     -57.989 -79.454 -59.985  1.00  0.00
ATOM   2194  ADX ADX X 315     -63.146 -44.823  66.350  1.00  0.00
ATOM   2195  ADY ADY X 316      51.733  -8.086 -77.317  1.00  0.00
ATOM   2196  ADZ ADZ X 317     -13.911  50.417  -0.381  1.00  0.00
ATOM   2197  AEA AEA X 318      48.996  42.945 -62.144  1.00  0.00
ATOM   2198  AEB AEB X 319      31.513  -7.607  80.486  1.00  0.00
ATOM   2199  AEC AEC X 320     -56.948   9.491  50.336  1.00  0.00
ATOM   2200  AED AED X 321     -76.966 -75.506  58.583  1.00  0.00
ATOM   2201  AEE AEE X 322      57.779   8.357 -60.353  1.00  0.00
ATOM   2202  AEF AEF X 323     -50.511 -15.974  45.127  1.00  0.00
ATOM   2203  AEG AEG X 324     -28.173 -30.933  50.179  1.00  0.00
ATOM   2204  AEH AEH X 325     -78.877 -16.965  76.251  1.00  0.00
ATOM   2205  AEI AEI X 326     -16.376  47.876  30.596  1.00  0.00
ATOM   2206  AEJ AEJ X 327     -73.378  -8.183 -65.036  1.00  0.00
ATOM   2207  AEK AEK X 328      29.374 -16.968  47.338  1.00  0.00
ATOM   2208  AEL AEL X 329      69.772  60.707  65.555  1.00  0.00
ATOM   2209  AEM AEM X 330      27.624  12.503  33.280  1.00  0.00
ATOM   2210  AEN AEN X 331      84.619  12.387  25.272  1.00  0.00
ATOM   2211  AEO AEO X 332      -0.582 -43.922  73.258  1.00  0.00
ATOM   2212  AEP AEP X 333     -71.734 -46.090 -15.515  1.00  0.00
ATOM   2213  AEQ AEQ X 334      -0.113   0.744  57.131  1.00  0.00
ATOM   2214  AER AER X 335       7.307 -41.736  13.462  1.00  0.00
ATOM   2215  AES AES X 336      85.029  15.490 -32.274  1.00  0.00
ATOM   2216  AET AET X 337     -33.440 -66.135 -41.744  1.00  0.00
ATOM   2217  AEU AEU X 338      39.017  82.092 -48.376  1.00  0.00
ATOM   2218  AEV AEV X 339     -78.706  41.881 -51.766  1.00  0.00
ATOM   2219  AEW AEW X 340      38.938  41.379 -17.387  1.00  0.00
ATOM   2220  AEX AEX X 341     -13.182  31.608 -21.772  1.00  0.00
ATOM   2221  AEY AEY X 342     -11.125 -75.988  77.619  1.00  0.00
ATOM   2222  AEZ AEZ X 343      -8.453 -37.325  21.112  1.00  0.00
ATOM   2223  AFA AFA X 344     -18.369  60.426 -57.792  1.00  0.00
ATOM   2224  AFB AFB X 345      73.406 -38.193  -6.488  1.00  0.00
ATOM   2225  AFC AFC X 346      25.362  -6.661 -36.295  1.00  0.00
ATOM   2226  AFD AFD X 347      81.251  21.590 -50.809  1.00  0.00
ATOM   2227  AFE AFE X 348     -36.839 -75.006  -3.233  1.00  0.00
ATOM   2228  AFF AFF X 349     -14.738 -66.305 -19.725  1.00  0.00
ATOM   2229  AFG AFG X 350     -72.355 -16.639 -12.208  1.00  0.00
ATOM   2230  AFH AFH X 351      -3.707 -53.752  56.005  1.00  0.00
ATOM   2231  AFI AFI X 352      -0.015  -2.182  73.261  1.00  0.00
ATOM   2232  AFJ AFJ X 353      43.960  -0.558 -34.412  1.00  0.00
ATOM   2233  AFK AFK X 354      52.650 -58.974  56.908  1.00  0.00
ATOM   2234  AFL AFL X 355      15.384  75.862  53.847  1.00  0.00
ATOM   2235  AFM AFM X 356     -81.035 -31.282 -58.095  1.00  0.00
ATOM   2236  AFN AFN X 357     -76.232 -67.766  71.273  1.00  0.00
ATOM   2237  AFO AFO X 358      36.013  57.924 -52.898  1.00  0.00
ATOM   2238  AFP AFP X 359       4.664 -11.432 -79.620  1.00  0.00
ATOM   2239  AFQ AFQ X 360      72.005  15.098 -75.227  1.00  0.00
ATOM   2240  AFR AFR X 361     -21.285  70.422 -82.306  1.00  0.00
ATOM   2241  AFS AFS X 362       7.793 -68.867  44.004  1.00  0.00
ATOM   2242  AFT AFT X 363     -39.074 -38.218 -36.934  1.00  0.00
ATOM   2243  AFU AFU X 364     -15.846   6.612  90.032  1.00  0.00
ATOM   2244  AFV AFV X 365     -46.116  32.568 -44.264  1.00  0.00
ATOM   2245  AFW AFW X 366      -1.935 -77.655  -1.053  1.00  0.00
ATOM   2246  AFX AFX X 367      72.202  74.059 -60.975  1.00  0.00
ATOM   2247  AFY AFY X 368      25.124   4.503 -18.295  1.00  0.00
ATOM   2248  AFZ AFZ X 369      87.945 -79.624 -58.150  1.00  0.00
ATOM   2249  AGA AGA X 370     -30.799 -84.480  59.151  1.00  0.00
ATOM   2250  AGB AGB X 371     -82.758  49.354  63.155  1.00  0.00
ATOM   2251  AGC AGC X 372     -37.024  18.221  76.224  1.00  0.00
ATOM   2252  AGD AGD X 373      68.017 -44.443 -42.567  1.00  0.00
ATOM   2253  AGE AGE X 374     -41.161 -41.608  21.839  1.00  0.00
ATOM   2254  AGF AGF X 375      -0.754  20.635  29.513  1.00  0.00
ATOM   2255  AGG AGG X 376      61.186 -31.209  -2.108  1.00  0.00
ATOM   2256  AGH AGH X 377      43.000  16.435  70.709  1.00  0.00
ATOM   2257  AGI AGI X 378       5.643 -38.547 -31.389  1.00  0.00
ATOM   2258  AGJ AGJ X 379     -11.307 -34.996 -60.788  1.00  0.00
ATOM   2259  AGK AGK X 380      55.921  -5.815  71.115  1.00  0.00
ATOM   2260  AGL AGL X 381     -75.455  74.215   3.768  1.00  0.00
ATOM   2261  AGM AGM X 382      36.634  36.308 -75.704  1.00  0.00
ATOM   2262  AGN AGN X 383      42.126  19.344 -36.821  1.00  0.00
ATOM   2263  AGO AGO X 384      56.728  83.559  55.468  1.00  0.00
ATOM   2264  AGP AGP X 385     -75.908  65.377 -20.662  1.00  0.00
ATOM   2265  AGQ AGQ X 386     -33.061 -17.689   8.748  1.00  0.00
ATOM   2266  AGR AGR X 387      85.934 -89.256  32.898  1.00  0.00
ATOM   2267  AGS AGS X 388     -80.323 -82.953  66.399  1.00  0.00
ATOM   2268  AGT AGT X 389      44.019 -55.767 -67.844  1.00  0.00
ATOM   2269  AGU AGU X 390      88.519 -39.554  63.570  1.00  0.00
ATOM   2270  AGV AGV X 391     -14.218  64.943 -20.569  1.00  0.00
ATOM   2271  AGW AGW X 392      20.569  38.568 -66.029  1.00  0.00
ATOM   2272  AGX AGX X 393     -54.662  68.931  18.889  1.00  0.00
ATOM   2273  AGY AGY X 394     -58.290  83.209  79.852  1.00  0.00
ATOM   2274  AGZ AGZ X 395       6.067  57.024 -77.029  1.00  0.00
ATOM   2275  AHA AHA X 396      70.423 -13.257  82.996  1.00  0.00
ATOM   2276  AHB AHB X 397     -30.038  48.633  47.946  1.00  0.00
ATOM   2277  AHC AHC X 398      41.529  70.550 -28.291  1.00  0.00
ATOM   2278  AHD AHD X 399     -50.152  44.522  27.554  1.00  0.00
ATOM   2279  AHE AHE X 400     -52.385 -84.114  74.802  1.00  0.00
ATOM   2280  AHF AHF X 401      11.651 -18.008 -33.209  1.00  0.00
ATOM   2281  AHG AHG X 402     -72.140 -10.174 -37.412  1.00  0.00
ATOM   2282  AHH AHH X 403     -73.285 -36.301  72.406  1.00  0.00
ATOM   2283  AHI AHI X 404      53.611  59.912  36.956  1.00  0.00
ATOM   2284  AHJ AHJ X 405      30.749 -62.299  20.917  1.00  0.00
ATOM   2285  AHK AHK X 406      65.624 -78.116  66.669  1.00  0.00
ATOM   2286  AHL AHL X 407      63.231 -41.526  67.150  1.00  0.00
ATOM   2287  AHM AHM X 408     -65.509   8.285 -74.953  1.00  0.00
ATOM   2288  AHN AHN X 409     -44.480  -4.172   4.854  1.00  0.00
ATOM   2289  AHO AHO X 410      11.790  51.364 -54.813  1.00  0.00
ATOM   2290  AHP AHP X 411     -72.401 -76.752  -6.893  1.00  0.00
ATOM   2291  AHQ AHQ X 412      83.948 -54.027  44.688  1.00  0.00
ATOM   2292  AHR AHR X 413      33.709  53.049 -77.711  1.00  0.00
ATOM   2293  AHS AHS X 414      64.872 -33.499 -17.578  1.00  0.00
ATOM   2294  AHT AHT X 415      85.938 -71.442 -42.245  1.00  0.00
ATOM   2295  AHU AHU X 416      69.341  26.815  55.751  1.00  0.00
ATOM   2296  AHV AHV X 417      89.025 -62.185  77.526  1.00  0.00
ATOM   2297  AHW AHW X 418      46.757 -18.577 -64.039  1.00  0.00
ATOM   2298  AHX AHX X 419     -30.348  27.646 -82.764  1.00  0.00
ATOM   2299  AHY AHY X 420     -39.690 -57.483 -79.082  1.00  0.00
ATOM   2300  AHZ AHZ X 421      45.599  38.315  38.515  1.00  0.00
ATOM   2301  AIA AIA X 422     -19.436 -65.424  47.591  1.00  0.00
ATOM   2302  AIB AIB X 423      56.213  57.245  81.237  1.00  0.00
ATOM   2303  AIC AIC X 424      68.938 -86.484  86.917  1.00  0.00
ATOM   2304  AID AID X 425      38.354 -55.153 -83.113  1.00  0.00
ATOM   2305  AIE AIE X 426      33.200  60.713  86.927  1.00  0.00
ATOM   2306  AIF AIF X 427      31.673 -53.209  56.210  1.00  0.00
ATOM   2307  AIG AIG X 428     -13.403 -12.721 -70.626  1.00  0.00
ATOM   2308  AIH AIH X 429     -82.451 -10.017  19.759  1.00  0.00
ATOM   2309  AII AII X 430       7.858 -67.074  81.444  1.00  0.00
ATOM   2310  AIJ AIJ X 431      15.782 -52.936  65.424  1.00  0.00
ATOM   2311  AIK AIK X 432      60.413 -52.998 -49.228  1.00  0.00
ATOM   2312  AIL AIL X 433      13.186 -49.615 -16.507  1.00  0.00
ATOM   2313  AIM AIM X 434      21.510 -66.691 -39.830  1.00  0.00
ATOM   2314  AIN AIN X 435     -30.882  78.227 -24.809  1.00  0.00
ATOM   2315  AIO AIO X 436      -5.157 -15.952  47.966  1.00  0.00
ATOM   2316  AIP AIP X 437     -46.781   6.167  -4.837  1.00  0.00
ATOM   2317  AIQ AIQ X 438     -60.024  24.078  87.729  1.00  0.00
ATOM   2318  AIR AIR X 439     -35.858 -77.301 -14.069  1.00  0.00
ATOM   2319  AIS AIS X 440      44.832  14.234  12.270  1.00  0.00
ATOM   2320  AIT AIT X 441      39.297  48.622  77.883  1.00  0.00
ATOM   2321  AIU AIU X 442     -52.274  61.920  46.853  1.00  0.00
ATOM   2322  AIV AIV X 443      17.441 -47.211 -41.315  1.00  0.00
ATOM   2323  AIW AIW X 444      28.879 -18.550  34.257  1.00  0.00
ATOM   2324  AIX AIX X 445     -72.390  68.815  22.827  1.00  0.00
ATOM   2325  AIY AIY X 446      18.992 -24.460  11.068  1.00  0.00
ATOM   2326  AIZ AIZ X 447      27.934 -59.227 -52.092  1.00  0.00
ATOM   2327  AJA AJA X 448     -11.752   3.669 -57.847  1.00  0.00
ATOM   2328  AJB AJB X 449      -5.105  26.538   6.790  1.00  0.00
ATOM   2329  AJC AJC X 450     -70.997 -51.068 -59.310  1.00  0.00
ATOM   2330  AJD AJD X 451      78.616 -27.268  81.543  1.00  0.00
ATOM   2331  AJE AJE X 452     -81.583 -37.610 -75.115  1.00  0.00
ATOM   2332  AJF AJF X 453      47.169  57.568   6.526  1.00  0.00
ATOM   2333  AJG AJG X 454      22.918 -33.082   0.884  1.00  0.00
ATOM   2334  AJH AJH X 455      29.994 -82.963  81.566  1.00  0.00
ATOM   2335  AJI AJI X 456     -31.028  75.234  37.744  1.00  0.00
ATOM   2336  AJJ AJJ X 457      80.759  73.696  45.216  1.00  0.00
ATOM   2337  AJK AJK X 458      67.373 -60.473 -60.164  1.00  0.00
ATOM   2338  AJL AJL X 459     -11.077  70.262   7.824  1.00  0.00
ATOM   2339  AJM AJM X 460       7.202  39.051  28.439  1.00  0.00
ATOM   2340  AJN AJN X 461     -58.854  22.816 -67.910  1.00  0.00
ATOM   2341  AJO AJO X 462      64.168  37.137 -77.208  1.00  0.00
ATOM   2342  AJP AJP X 463      -9.771  80.921  17.785  1.00  0.00
ATOM   2343  AJQ AJQ X 464     -21.861  78.730  57.939  1.00  0.00
ATOM   2344  AJR AJR X 465     -29.161  84.103  76.676  1.00  0.00
ATOM   2345  AJS AJS X 466      18.613  29.229  -0.120  1.00  0.00
ATOM   2346  AJT AJT X 467       4.067   0.967  86.615  1.00  0.00
ATOM   2347  AJU AJU X 468      76.032 -46.887 -56.761  1.00  0.00
ATOM   2348  AJV AJV X 469      42.470  32.918   7.271  1.00  0.00
ATOM   2349  AJW AJW X 470      49.258  78.315  17.837  1.00  0.00
ATOM   2350  AJX AJX X 471     -49.872 -57.531 -61.203  1.00  0.00
ATOM   2351  AJY AJY X 472     -19.826 -25.442  -1.121  1.00  0.00
ATOM   2352  AJZ AJZ X 473      58.477 -90.157  41.621  1.00  0.00
ATOM   2353  AKA AKA X 474     -15.433 -58.845  87.392  1.00  0.00
ATOM   2354  AKB AKB X 475     -84.041  32.032  38.101  1.00  0.00
ATOM   2355  AKC AKC X 476       1.019 -38.404  -8.638  1.00  0.00
ATOM   2356  AKD AKD X 477      76.930 -55.199 -40.658  1.00  0.00
ATOM   2357  AKE AKE X 478      41.388 -81.784  37.559  1.00  0.00
ATOM   2358  AKF AKF X 479     -38.934 -38.385 -58.182  1.00  0.00
ATOM   2359  AKG AKG X 480     -39.569  47.813 -50.616  1.00  0.00
ATOM   2360  AKH AKH X 481      29.224  72.656 -83.076  1.00  0.00
ATOM   2361  AKI AKI X 482      28.522  20.266 -22.329  1.00  0.00
ATOM   2362  AKJ AKJ X 483      38.561  -4.333 -83.912  1.00  0.00
ATOM   2363  AKK AKK X 484      33.740 -16.803 -71.514  1.00  0.00
ATOM   2364  AKL AKL X 485      47.244 -18.107 -18.033  1.00  0.00
ATOM   2365  AKM AKM X 486      55.140 -21.875 -73.362  1.00  0.00
ATOM   2366  AKN AKN X 487      63.709  44.674  56.109  1.00  0.00
ATOM   2367  AKO AKO X 488      27.435  51.605 -39.528  1.00  0.00
ATOM   2368  AKP AKP X 489     -82.381  62.922  64.071  1.00  0.00
ATOM   2369  AKQ AKQ X 490      69.038 -71.502 -44.590  1.00  0.00
ATOM   2370  AKR AKR X 491      18.165 -33.401 -80.648  1.00  0.00
ATOM   2371  AKS AKS X 492     -28.361  32.566 -53.123  1.00  0.00
ATOM   2372  AKT AKT X 493      78.330 -16.916  67.322  1.00  0.00
ATOM   2373  AKU AKU X 494     -51.483 -22.066 -52.325  1.00  0.00
ATOM   2374  AKV AKV X 495      15.179 -64.779  21.148  1.00  0.00
ATOM   2375  AKW AKW X 496     -36.197  49.474  17.894  1.00  0.00
ATOM   2376  AKX AKX X 497      -4.233  18.825  47.240  1.00  0.00
ATOM   2377  AKY AKY X 498      63.200 -32.980 -57.070  1.00  0.00
ATOM   2378  AKZ AKZ X 499      23.648   5.454  59.038  1.00  0.00
ATOM   2379  ALA ALA X 500     -57.649 -52.427  83.483  1.00  0.00
ATOM   2380  ALB ALB X 501     -83.031 -77.661 -64.547  1.00  0.00
ATOM   2381  ALC ALC X 502      14.320 -83.209  39.888  1.00  0.00
ATOM   2382  ALD ALD X 503      72.048  56.348 -80.224  1.00  0.00
ATOM   2383  ALE ALE X 504      15.475 -58.296  38.590  1.00  0.00
ATOM   2384  ALF ALF X 505     -51.398  26.071  71.699  1.00  0.00
ATOM   2385  ALG ALG X 506     -73.737  45.687 -32.815  1.00  0.00
ATOM   2386  ALH ALH X 507     -51.625  -4.095  81.827  1.00  0.00
ATOM   2387  ALI ALI X 508     -69.140 -82.323  23.360  1.00  0.00
ATOM   2388  ALJ ALJ X 509     -35.762 -80.002 -73.055  1.00  0.00
ATOM   2389  ALK ALK X 510      30.020  20.493 -58.697  1.00  0.00
ATOM   2390  ALL ALL X 511      68.413  12.448 -32.240  1.00  0.00
ATOM   2391  ALM ALM X 512      72.766 -38.542  35.866  1.00  0.00
ATOM   2392  ALN ALN X 513      86.679  23.210  81.424  1.00  0.00
ATOM   2393  ALO ALO X 514      86.144 -38.548 -82.217  1.00  0.00
ATOM   2394  ALP ALP X 515     -83.243  48.022 -78.395  1.00  0.00
ATOM   2395  ALQ ALQ X 516       5.196 -87.541 -79.178  1.00  0.00
ATOM   2396  ALR ALR X 517      49.397 -28.171 -53.104  1.00  0.00
ATOM   2397  ALS ALS X 518     -18.092  42.973 -76.030  1.00  0.00
ATOM   2398  ALT ALT X 519       9.149 -12.328  32.852  1.00  0.00
ATOM   2399  ALU ALU X 520      32.092  -0.881  -5.976  1.00  0.00
ATOM   2400  ALV ALV X 521      27.696 -46.017 -63.405  1.00  0.00
ATOM   2401  ALW ALW X 522      62.593   7.809  83.378  1.00  0.00
ATOM   2402  ALX ALX X 523     -31.436  58.805  84.433  1.00  0.00
ATOM   2403  ALY ALY X 524      67.223 -42.161 -81.043  1.00  0.00
ATOM   2404  ALZ ALZ X 525      48.066 -32.170  -1.754  1.00  0.00
ATOM   2405  AMA AMA X 526      27.267 -31.350  64.758  1.00  0.00
ATOM   2406  AMB AMB X 527       7.517  75.290 -63.170  1.00  0.00
ATOM   2407  AMC AMC X 528      73.362 -32.752   9.261  1.00  0.00
ATOM   2408  AMD AMD X 529      11.864 -19.955  68.802  1.00  0.00
ATOM   2409  AME AME X 530      44.237 -48.496 -41.102  1.00  0.00
ATOM   2410  AMF AMF X 531      47.815 -47.432 -13.302  1.00  0.00
ATOM   2411  AMG AMG X 532     -50.007 -32.348  75.069  1.00  0.00
ATOM   2412  AMH AMH X 533     -19.860 -49.237 -75.186  1.00  0.00
ATOM   2413  AMI AMI X 534     -27.012  41.181  70.052  1.00  0.00
ATOM   2414  AMJ AMJ X 535     -46.075 -88.569 -80.412  1.00  0.00
ATOM   2415  AMK AMK X 536      80.936 -64.725  66.298  1.00  0.00
ATOM   2416  AML AML X 537     -82.123 -76.892 -52.633  1.00  0.00
ATOM   2417  AMM AMM X 538      61.769  53.787 -50.355  1.00  0.00
ATOM   2418  AMN AMN X 539     -43.630  30.636  37.600  1.00  0.00
ATOM   2419  AMO AMO X 540     -22.080 -19.356  85.785  1.00  0.00
ATOM   2420  AMP AMP X 541     -18.922  11.094 -76.077  1.00  0.00
ATOM   2421  AMQ AMQ X 542     -60.408  -9.561 -57.207  1.00  0.00
ATOM   2422  AMR AMR X 543      66.282 -83.061 -42.538  1.00  0.00
ATOM   2423  AMS AMS X 544     -55.452  35.817 -62.294  1.00  0.00
ATOM   2424  AMT AMT X 545      25.259 -54.961 -71.518  1.00  0.00
ATOM   2425  AMU AMU X 546      -1.305 -55.364  41.206  1.00  0.00
ATOM   2426  AMV AMV X 547     -35.590  78.234 -57.890  1.00  0.00
ATOM   2427  AMW AMW X 548     -26.440 -60.261  11.373  1.00  0.00
ATOM   2428  AMX AMX X 549      17.847 -85.897  12.900  1.00  0.00
ATOM   2429  AMY AMY X 550     -11.112 -68.975 -81.052  1.00  0.00
ATOM   2430  AMZ AMZ X 551     -75.151  33.721  22.531  1.00  0.00
ATOM   2431  ANA ANA X 552     -40.008 -70.387  84.683  1.00  0.00
ATOM   2432  ANB ANB X 553      78.957 -53.447 -24.834  1.00  0.00
ATOM   2433  ANC ANC X 554     -33.890  18.059 -45.220  1.00  0.00
ATOM   2434  AND AND X 555     -84.083 -56.502  12.343  1.00  0.00
ATOM   2435  ANE ANE X 556      86.856  52.825 -71.795  1.00  0.00
ATOM   2436  ANF ANF X 557     -10.658 -36.366 -40.656  1.00  0.00
ATOM   2437  ANG ANG X 558       2.055 -67.069  61.756  1.00  0.00
ATOM   2438  ANH ANH X 559     -60.482 -88.394  16.441  1.00  0.00
ATOM   2439  ANI ANI X 560       4.150  46.681  44.509  1.00  0.00
ATOM   2440  ANJ ANJ X 561      22.066  73.065  83.007  1.00  0.00
ATOM   2441  ANK ANK X 562      44.728  31.931  60.823  1.00  0.00
ATOM   2442  ANL ANL X 563      14.362   1.921 -54.785  1.00  0.00
ATOM   2443  ANM ANM X 564     -27.886  69.349   9.868  1.00  0.00
ATOM   2444  ANN ANN X 565       2.191 -20.823 -42.206  1.00  0.00
ATOM   2445  ANO ANO X 566      54.818 -72.860 -78.523  1.00  0.00
ATOM   2446  ANP ANP X 567      90.593   7.446  43.666  1.00  0.00
ATOM   2447  ANQ ANQ X 568      85.118 -22.470 -78.312  1.00  0.00
ATOM   2448  ANR ANR X 569     -20.871  23.610  44.141  1.00  0.00
ATOM   2449  ANS ANS X 570     -23.819 -76.500   1.624  1.00  0.00
ATOM   2450  ANT ANT X 571     -52.039  26.405  18.699  1.00  0.00
ATOM   2451  ANU ANU X 572       0.691  84.760 -86.519  1.00  0.00
ATOM   2452  ANV ANV X 573     -57.915 -15.517  62.278  1.00  0.00
ATOM   2453  ANW ANW X 574      56.978 -75.498  80.195  1.00  0.00
ATOM   2454  ANX ANX X 575     -15.145 -26.522 -81.129  1.00  0.00
ATOM   2455  ANY ANY X 576     -82.739  51.620  23.207  1.00  0.00
ATOM   2456  ANZ ANZ X 577      17.026  53.932  87.407  1.00  0.00
ATOM   2457  AOA AOA X 578     -16.595 -88.159 -12.480  1.00  0.00
ATOM   2458  AOB AOB X 579      89.654  14.183  56.122  1.00  0.00
ATOM   2459  AOC AOC X 580     -75.859 -65.832  24.194  1.00  0.00
ATOM   2460  AOD AOD X 581     -78.103 -86.090  44.478  1.00  0.00
ATOM   2461  AOE AOE X 582     -27.469 -28.450  24.240  1.00  0.00
ATOM   2462  AOF AOF X 583      46.334  22.873  53.146  1.00  0.00
ATOM   2463  AOG AOG X 584     -78.198  -8.146 -81.890  1.00  0.00
ATOM   2464  AOH AOH X 585      84.047  60.486  43.631  1.00  0.00
ATOM   2465  AOI AOI X 586      58.456 -35.263  46.531  1.00  0.00
ATOM   2466  AOJ AOJ X 587     -37.979 -12.288  71.036  1.00  0.00
ATOM   2467  AOK AOK X 588      56.541  62.417 -16.353  1.00  0.00
ATOM   2468  AOL AOL X 589      31.787 -82.182 -42.440  1.00  0.00
ATOM   2469  AOM AOM X 590       2.229  52.052 -28.581  1.00  0.00
ATOM   2470  AON AON X 591     -72.239 -46.954  41.593  1.00  0.00
ATOM   2471  AOO AOO X 592      60.090  21.577 -62.315  1.00  0.00
ATOM   2472  AOP AOP X 593      89.249 -15.384 -66.069  1.00  0.00
ATOM   2473  AOQ AOQ X 594      25.976  33.263  24.227  1.00  0.00
ATOM   2474  AOR AOR X 595     -39.415  61.621   4.902  1.00  0.00
ATOM   2475  AOS AOS X 596      28.768  80.482 -22.620  1.00  0.00
ATOM   2476  AOT AOT X 597      33.920  -5.507  25.762  1.00  0.00
ATOM   2477  AOU AOU X 598     -71.122  42.476  85.629  1.00  0.00
ATOM   2478  AOV AOV X 599      55.946   4.562  -0.325  1.00  0.00
ATOM   2479  AOW AOW X 600      58.873 -11.504 -86.144  1.00  0.00
ATOM   2480  AOX AOX X 601     -19.286 -50.529 -53.919  1.00  0.00
ATOM   2481  AOY AOY X 602      12.125  20.393 -15.875  1.00  0.00
ATOM   2482  AOZ AOZ X 603      36.462 -69.552  35.927  1.00  0.00
ATOM   2483  APA APA X 604     -65.903  43.445  17.512  1.00  0.00
ATOM   2484  APB APB X 605      25.177  68.017 -40.161  1.00  0.00
ATOM   2485  APC APC X 606      87.409 -38.403  12.636  1.00  0.00
ATOM   2486  APD APD X 607      21.193  50.796 -28.070  1.00  0.00
ATOM   2487  APE APE X 608      41.800  46.417  22.729  1.00  0.00
ATOM   2488  APF APF X 609      -0.410 -56.676 -83.160  1.00  0.00
ATOM   2489  APG APG X 610      87.697 -79.041 -27.691  1.00  0.00
ATOM   2490  APH APH X 611     -84.946  63.016  87.394  1.00  0.00
ATOM   2491  API API X 612     -43.882  83.487 -38.068  1.00  0.00
ATOM   2492  APJ APJ X 613      29.588 -65.873  85.150  1.00  0.00
ATOM   2493  APK APK X 614     -22.018 -51.535  66.636  1.00  0.00
ATOM   2494  APL APL X 615      74.696 -23.576 -12.151  1.00  0.00
ATOM   2495  APM APM X 616     -26.778  44.603 -35.177  1.00  0.00
ATOM   2496  APN APN X 617     -72.626  -7.715  45.894  1.00  0.00
ATOM   2497  APO APO X 618      47.286  82.805 -12.262  1.00  0.00
ATOM   2498  APP APP X 619      88.764 -73.549 -10.219  1.00  0.00
ATOM   2499  APQ APQ X 620      32.556 -36.849 -79.445  1.00  0.00
ATOM   2500  APR APR X 621      45.388  12.430  87.462  1.00  0.00
ATOM   2501  APS APS X 622      -4.932  77.991 -32.973  1.00  0.00
ATOM   2502  APT APT X 623      88.710 -46.358 -16.160  1.00  0.00
ATOM   2503  APU APU X 624     -52.543 -66.787  25.685  1.00  0.00
ATOM   2504  APV APV X 625      42.443  81.801 -65.802  1.00  0.00
ATOM   2505  APW APW X 626      83.541 -84.780  80.389  1.00  0.00
ATOM   2506  APX APX X 627     -49.008 -30.266  -2.204  1.00  0.00
ATOM   2507  APY APY X 628      52.943 -31.845 -21.162  1.00  0.00
ATOM   2508  APZ APZ X 629      75.522 -23.801 -70.142  1.00  0.00
ATOM   2509  AQA AQA X 630     -30.054  60.394  28.066  1.00  0.00
ATOM   2510  AQB AQB X 631     -71.211  23.071 -26.177  1.00  0.00
ATOM   2511  AQC AQC X 632      59.632 -77.488 -58.121  1.00  0.00
ATOM   2512  AQD AQD X 633      28.433 -52.372 -23.754  1.00  0.00
ATOM   2513  AQE AQE X 634      46.934 -35.018 -82.964  1.00  0.00
ATOM   2514  AQF AQF X 635      85.490   5.642 -52.486  1.00  0.00
ATOM   2515  AQG AQG X 636      70.167 -83.923 -84.184  1.00  0.00
ATOM   2516  AQH AQH X 637     -22.468  35.416  -3.903  1.00  0.00
ATOM   2517  AQI AQI X 638     -19.766  29.673  86.360  1.00  0.00
ATOM   2518  AQJ AQJ X 639      45.884  32.587 -83.754  1.00  0.00
ATOM   2519  AQK AQK X 640     -34.252  21.554  28.689  1.00  0.00
ATOM   2520  AQL AQL X 641     -18.578 -38.810  11.396  1.00  0.00
ATOM   2521  AQM AQM X 642      20.099  25.057  14.943  1.00  0.00
ATOM   2522  AQN AQN X 643      67.796  23.363  30.128  1.00  0.00
ATOM   2523  AQO AQO X 644     -33.719  39.160   7.002  1.00  0.00
ATOM   2524  AQP AQP X 645     -29.460 -15.584 -74.071  1.00  0.00
ATOM   2525  AQQ AQQ X 646       5.448 -81.283  61.235  1.00  0.00
ATOM   2526  AQR AQR X 647      70.777  79.099  12.541  1.00  0.00
ATOM   2527  AQS AQS X 648      51.525 -39.205 -66.952  1.00  0.00
ATOM   2528  AQT AQT X 649       1.146 -39.136 -67.190  1.00  0.00
ATOM   2529  AQU AQU X 650      75.380  30.078 -19.589  1.00  0.00
ATOM   2530  AQV AQV X 651     -78.009  27.321  66.275  1.00  0.00
ATOM   2531  AQW AQW X 652     -84.923 -30.025  58.254  1.00  0.00
ATOM   2532  AQX AQX X 653     -48.259  15.574  64.588  1.00  0.00
ATOM   2533  AQY AQY X 654     -30.548   2.820  85.183  1.00  0.00
ATOM   2534  AQZ AQZ X 655     -42.937  46.930  54.086  1.00  0.00
ATOM   2535  ARA ARA X 656     -17.374 -47.960 -35.802  1.00  0.00
ATOM   2536  ARB ARB X 657     -68.747  18.791  43.297  1.00  0.00
ATOM   2537  ARC ARC X 658     -78.341 -55.510  63.068  1.00  0.00
ATOM   2538  ARD ARD X 659     -66.670 -46.852   8.132  1.00  0.00
ATOM   2539  ARE ARE X 660      45.673  23.507 -15.173  1.00  0.00
ATOM   2540  ARF ARF X 661     -44.026 -52.956  75.764  1.00  0.00
ATOM   2541  ARG ARG X 662       4.226 -37.373 -85.603  1.00  0.00
ATOM   2542  ARH ARH X 663      83.300 -21.516  40.342  1.00  0.00
ATOM   2543  ARI ARI X 664     -84.931 -64.191 -47.901  1.00  0.00
ATOM   2544  ARJ ARJ X 665      -8.181 -25.880  84.954  1.00  0.00
ATOM   2545  ARK ARK X 666     -48.239 -15.514 -10.515  1.00  0.00
ATOM   2546  ARL ARL X 667     -80.963  15.403  82.453  1.00  0.00
ATOM   2547  ARM ARM X 668     -39.620 -79.616 -53.244  1.00  0.00
ATOM   2548  ARN ARN X 669     -16.899   9.846  41.380  1.00  0.00
ATOM   2549  ARO ARO X 670     -27.774  -0.637 -81.714  1.00  0.00
ATOM   2550  ARP ARP X 671      -7.216  65.975 -40.865  1.00  0.00
ATOM   2551  ARQ ARQ X 672     -41.532 -56.170 -45.730  1.00  0.00
ATOM   2552  ARR ARR X 673      55.356 -60.769 -73.055  1.00  0.00
ATOM   2553  ARS ARS X 674      -8.082 -16.796  25.518  1.00  0.00
ATOM   2554  ART ART X 675      53.244  -1.256 -17.152  1.00  0.00
ATOM   2555  ARU ARU X 676     -26.770 -32.882 -57.009  1.00  0.00
ATOM   2556  ARV ARV X 677     -78.129  15.602  22.384  1.00  0.00
ATOM   2557  ARW ARW X 678     -64.128 -20.361 -84.728  1.00  0.00
ATOM   2558  ARX ARX X 679       3.729   4.184 -70.716  1.00  0.00
ATOM   2559  ARY ARY X 680      14.821 -31.777 -15.130  1.00  0.00
ATOM   2560  ARZ ARZ X 681      20.523 -10.681  15.569  1.00  0.00
ATOM   2561  ASA ASA X 682      17.783   3.283 -78.266  1.00  0.00
ATOM   2562  ASB ASB X 683      57.821 -20.197  80.617  1.00  0.00
ATOM   2563  ASC ASC X 684      83.749  -9.951 -13.225  1.00  0.00
ATOM   2564  ASD ASD X 685     -45.334 -66.349 -26.960  1.00  0.00
ATOM   2565  ASE ASE X 686     -63.013 -36.038  48.023  1.00  0.00
ATOM   2566  ASF ASF X 687     -27.058 -69.261  83.479  1.00  0.00
ATOM   2567  ASG ASG X 688       4.892 -28.648   1.959  1.00  0.00
ATOM   2568  ASH ASH X 689      49.693  53.084 -37.448  1.00  0.00
ATOM   2569  ASI ASI X 690      75.431  64.303  88.223  1.00  0.00
ATOM   2570  ASJ ASJ X 691      50.073  40.810  72.373  1.00  0.00
ATOM   2571  ASK ASK X 692     -67.906 -81.782 -82.032  1.00  0.00
ATOM   2572  ASL ASL X 693      56.888 -86.898 -10.571  1.00  0.00
ATOM   2573  ASM ASM X 694     -61.508  60.981  35.213  1.00  0.00
ATOM   2574  ASN ASN X 695     -67.038 -81.635  88.302  1.00  0.00
ATOM   2575  ASO ASO X 696     -72.202   8.960 -18.524  1.00  0.00
ATOM   2576  ASP ASP X 697      63.790  73.059  51.361  1.00  0.00
ATOM   2577  ASQ ASQ X 698      85.303  39.131 -33.949  1.00  0.00
ATOM   2578  ASR ASR X 699      41.875 -20.559 -33.100  1.00  0.00
ATOM   2579  ASS ASS X 700      45.019  34.443  20.288  1.00  0.00
ATOM   2580  AST AST X 701     -85.162  13.293 -41.272  1.00  0.00
ATOM   2581  ASU ASU X 702     -84.182  12.523 -66.590  1.00  0.00
ATOM   2582  ASV ASV X 703      25.955  83.253 -71.520  1.00  0.00
ATOM   2583  ASW ASW X 704      28.532  82.775 -37.154  1.00  0.00
ATOM   2584  ASX ASX X 705     -50.207 -28.116  13.627  1.00  0.00
ATOM   2585  ASY ASY X 706     -73.654  78.991  82.771  1.00  0.00
ATOM   2586  ASZ ASZ X 707     -49.767 -87.311  34.515  1.00  0.00
ATOM   2587  ATA ATA X 708      39.552 -46.730  73.019  1.00  0.00
ATOM   2588  ATB ATB X 709      85.491  79.219 -84.803  1.00  0.00
ATOM   2589  ATC ATC X 710      26.084  69.020 -65.977  1.00  0.00
ATOM   2590  ATD ATD X 711      45.602 -22.111  57.729  1.00  0.00
ATOM   2591  ATE ATE X 712      69.971  17.053  80.876  1.00  0.00
ATOM   2592  ATF ATF X 713      11.381  83.758 -33.472  1.00  0.00
ATOM   2593  ATG ATG X 714      44.713 -68.588  67.946  1.00  0.00
ATOM   2594  ATH ATH X 715     -66.305  14.745  56.638  1.00  0.00
ATOM   2595  ATI ATI X 716      45.060 -31.212  87.318  1.00  0.00
ATOM   2596  ATJ ATJ X 717     -33.579 -75.841 -83.597  1.00  0.00
ATOM   2597  ATK ATK X 718     -35.237  17.744  45.538  1.00  0.00
ATOM   2598  ATL ATL X 719      90.230  54.270 -17.843  1.00  0.00
ATOM   2599  ATM ATM X 720      18.028 -35.770  77.788  1.00  0.00
ATOM   2600  ATN ATN X 721      47.188  23.193  38.283  1.00  0.00
ATOM   2601  ATO ATO X 722     -24.404 -85.717 -77.207  1.00  0.00
ATOM   2602  ATP ATP X 723      25.994  48.491  36.285  1.00  0.00
ATOM   2603  ATQ ATQ X 724     -48.713  76.531  60.303  1.00  0.00
ATOM   2604  ATR ATR X 725      88.649 -10.612  32.093  1.00  0.00
ATOM   2605  ATS ATS X 726     -75.268 -43.973 -42.888  1.00  0.00
ATOM   2606  ATT ATT X 727     -14.617  29.806  28.304  1.00  0.00
ATOM   2607  ATU ATU X 728      32.989 -85.678  16.295  1.00  0.00
ATOM   2608  ATV ATV X 729     -80.861 -60.618 -62.178  1.00  0.00
ATOM   2609  ATW ATW X 730      54.264 -87.341  56.035  1.00  0.00
ATOM   2610  ATX ATX X 731     -23.112 -61.937 -80.667  1.00  0.00
ATOM   2611  ATY ATY X 732     -45.312  -0.854  56.564  1.00  0.00
ATOM   2612  ATZ ATZ X 733      -1.269   8.043 -41.956  1.00  0.00
ATOM   2613  AUA AUA X 734      -2.651 -87.956  33.031  1.00  0.00
ATOM   2614  AUB AUB X 735     -42.645 -16.877  18.440  1.00  0.00
ATOM   2615  AUC AUC X 736      44.812 -82.453  82.726  1.00  0.00
ATOM   2616  AUD AUD X 737      48.330  73.247 -42.024  1.00  0.00
ATOM   2617  AUE AUE X 738      70.112  39.726 -58.181  1.00  0.00
ATOM   2618  AUF AUF X 739     -38.068 -31.127   6.692  1.00  0.00
ATOM   2619  AUG AUG X 740      31.107  72.753  29.339  1.00  0.00
ATOM   2620  AUH AUH X 741     -72.593  17.631 -82.963  1.00  0.00
ATOM   2621  AUI AUI X 742      58.368 -50.217 -63.653  1.00  0.00
ATOM   2622  AUJ AUJ X 743      79.641 -45.741  24.538  1.00  0.00
ATOM   2623  AUK AUK X 744      -3.363  49.581  15.629  1.00  0.00
ATOM   2624  AUL AUL X 745      42.503  83.540  47.459  1.00  0.00
ATOM   2625  AUM AUM X 746      -3.372  11.760  87.716  1.00  0.00
ATOM   2626  AUN AUN X 747     -37.674  32.883  83.046  1.00  0.00
ATOM   2627  AUO AUO X 748      69.066 -33.900  87.940  1.00  0.00
ATOM   2628  AUP AUP X 749      -8.144  -4.176  86.449  1.00  0.00
ATOM   2629  AUQ AUQ X 750      62.957 -51.867  86.443  1.00  0.00
ATOM   2630  AUR AUR X 751      37.847  68.714  70.460  1.00  0.00
ATOM   2631  AUS AUS X 752     -43.845 -45.093 -28.396  1.00  0.00
ATOM   2632  AUT AUT X 753     -18.527 -71.605  25.716  1.00  0.00
ATOM   2633  AUU AUU X 754     -11.529  39.172  88.834  1.00  0.00
ATOM   2634  AUV AUV X 755      86.521 -88.026 -44.452  1.00  0.00
ATOM   2635  AUW AUW X 756     -32.149  35.959  32.590  1.00  0.00
ATOM   2636  AUX AUX X 757       7.611  55.357  33.083  1.00  0.00
ATOM   2637  AUY AUY X 758     -17.154  71.505  43.511  1.00  0.00
ATOM   2638  AUZ AUZ X 759      88.990  23.387 -10.420  1.00  0.00
ATOM   2639  AVA AVA X 760      69.976 -88.822  33.864  1.00  0.00
ATOM   2640  AVB AVB X 761     -78.669 -86.932  16.324  1.00  0.00
ATOM   2641  AVC AVC X 762      60.565  70.946   1.607  1.00  0.00
ATOM   2642  AVD AVD X 763     -60.487  -9.201  11.058  1.00  0.00
ATOM   2643  AVE AVE X 764      20.605 -45.682  18.958  1.00  0.00
ATOM   2644  AVF AVF X 765      41.884  41.151 -46.083  1.00  0.00
ATOM   2645  AVG AVG X 766      -0.328 -47.548 -57.366  1.00  0.00
ATOM   2646  AVH AVH X 767     -80.894  10.470   4.888  1.00  0.00
ATOM   2647  AVI AVI X 768     -54.829  33.880 -29.143  1.00  0.00
ATOM   2648  AVJ AVJ X 769      60.249 -15.237 -65.017  1.00  0.00
ATOM   2649  AVK AVK X 770       7.764  76.072  87.054  1.00  0.00
ATOM   2650  AVL AVL X 771      13.605 -60.515 -55.487  1.00  0.00
ATOM   2651  AVM AVM X 772     -38.402  20.595 -69.029  1.00  0.00
ATOM   2652  AVN AVN X 773     -70.066   6.062  -5.053  1.00  0.00
ATOM   2653  AVO AVO X 774     -80.705 -33.711 -31.589  1.00  0.00
ATOM   2654  AVP AVP X 775      70.628  -7.347 -75.954  1.00  0.00
ATOM   2655  AVQ AVQ X 776      27.676   9.247  14.798  1.00  0.00
ATOM   2656  AVR AVR X 777     -79.263 -62.409  41.638  1.00  0.00
ATOM   2657  AVS AVS X 778     -13.250 -37.909 -21.940  1.00  0.00
ATOM   2658  AVT AVT X 779      -7.129 -50.778  27.372  1.00  0.00
ATOM   2659  AVU AVU X 780     -82.825 -77.228  82.576  1.00  0.00
ATOM   2660  AVV AVV X 781     -26.905 -21.323 -63.523  1.00  0.00
ATOM   2661  AVW AVW X 782      37.825   0.307 -47.115  1.00  0.00
ATOM   2662  AVX AVX X 783     -79.027  65.538 -38.183  1.00  0.00
ATOM   2663  AVY AVY X 784      76.055  13.115   4.431  1.00  0.00
ATOM   2664  AVZ AVZ X 785     -33.010  26.731 -28.577  1.00  0.00
ATOM   2665  AWA AWA X 786     -43.552 -85.978  22.213  1.00  0.00
ATOM   2666  AWB AWB X 787      62.196  82.779 -29.237  1.00  0.00
ATOM   2667  AWC AWC X 788      17.968 -58.241  51.866  1.00  0.00
ATOM   2668  AWD AWD X 789      89.363  11.716 -75.836  1.00  0.00
ATOM   2669  AWE AWE X 790     -70.981  40.714 -84.112  1.00  0.00
ATOM   2670  AWF AWF X 791      55.450  75.473  77.630  1.00  0.00
ATOM   2671  AWG AWG X 792     -79.781  -1.538  10.203  1.00  0.00
ATOM   2672  AWH AWH X 793      66.921   4.669 -20.758  1.00  0.00
ATOM   2673  AWI AWI X 794     -53.615  15.359  -9.239  1.00  0.00
ATOM   2674  AWJ AWJ X 795     -83.380 -63.102 -79.422  1.00  0.00
ATOM   2675  AWK AWK X 796     -68.010  73.979  65.341  1.00  0.00
ATOM   2676  AWL AWL X 797      63.017 -15.266 -16.943  1.00  0.00
ATOM   2677  AWM AWM X 798     -78.326 -40.269  54.839  1.00  0.00
ATOM   2678  AWN AWN X 799      22.912 -17.583 -86.792  1.00  0.00
ATOM   2679  AWO AWO X 800      34.060 -37.647  54.617  1.00  0.00
ATOM   2680  AWP AWP X 801     -47.059 -88.423 -33.044  1.00  0.00
ATOM   2681  AWQ AWQ X 802     -32.334 -84.716 -42.946  1.00  0.00
ATOM   2682  AWR AWR X 803     -22.577 -89.791 -37.784  1.00  0.00
ATOM   2683  AWS AWS X 804     -52.505  84.555  39.631  1.00  0.00
ATOM   2684  AWT AWT X 805      11.272 -69.074 -83.120  1.00  0.00
ATOM   2685  AWU AWU X 806      85.492 -34.270  29.434  1.00  0.00
ATOM   2686  AWV AWV X 807      89.067  66.005  54.924  1.00  0.00
ATOM   2687  AWW AWW X 808      20.783  66.335 -29.817  1.00  0.00
ATOM   2688  AWX AWX X 809     -41.005  76.775  16.816  1.00  0.00
ATOM   2689  AWY AWY X 810     -36.082 -20.150  29.550  1.00  0.00
ATOM   2690  AWZ AWZ X 811      -3.550 -74.487  17.272  1.00  0.00
ATOM   2691  AXA AXA X 812      84.234  78.236  10.117  1.00  0.00
ATOM   2692  AXB AXB X 813      40.223 -48.751 -57.170  1.00  0.00
ATOM   2693  AXC AXC X 814     -14.307  83.357 -40.949  1.00  0.00
ATOM   2694  AXD AXD X 815      75.639  67.879 -30.038  1.00  0.00
ATOM   2695  AXE AXE X 816       6.669  31.412  12.942  1.00  0.00
ATOM   2696  AXF AXF X 817      73.335  77.740  64.252  1.00  0.00
ATOM   2697  AXG AXG X 818      59.567 -61.597  72.019  1.00  0.00
ATOM   2698  AXH AXH X 819      -2.797  84.608  81.166  1.00  0.00
ATOM   2699  AXI AXI X 820      54.985 -87.315 -70.150  1.00  0.00
ATOM   2700  AXJ AXJ X 821     -15.930  40.793  43.037  1.00  0.00
ATOM   2701  AXK AXK X 822      86.081 -42.368  77.694  1.00  0.00
ATOM   2702  AXL AXL X 823      -8.858  82.691  43.959  1.00  0.00
ATOM   2703  AXM AXM X 824      16.737  39.115 -13.521  1.00  0.00
ATOM   2704  AXN AXN X 825     -62.517  62.612  10.011  1.00  0.00
ATOM   2705  AXO AXO X 826      50.259  73.960  51.445  1.00  0.00
ATOM   2706  AXP AXP X 827      54.907 -40.362 -39.176  1.00  0.00
ATOM   2707  AXQ AXQ X 828     -31.820 -47.926 -62.965  1.00  0.00
ATOM   2708  AXR AXR X 829      75.972 -86.521 -56.716  1.00  0.00
ATOM   2709  AXS AXS X 830     -59.124 -69.956  84.997  1.00  0.00
ATOM   2710  AXT AXT X 831     -31.391 -47.938 -25.929  1.00  0.00
ATOM   2711  AXU AXU X 832      16.280 -75.400 -49.943  1.00  0.00
ATOM   2712  AXV AXV X 833      82.593  35.511  62.437  1.00  0.00
ATOM   2713  AXW AXW X 834      29.173 -29.534  41.456  1.00  0.00
ATOM   2714  AXX AXX X 835     -44.021  49.416 -80.860  1.00  0.00
ATOM   2715  AXY AXY X 836      63.224  23.746 -19.420  1.00  0.00
ATOM   2716  AXZ AXZ X 837     -80.642 -37.068   2.339  1.00  0.00
ATOM   2717  AYA AYA X 838     -84.016 -53.531  -0.693  1.00  0.00
ATOM   2718  AYB AYB X 839     -48.618 -11.400 -62.961  1.00  0.00
ATOM   2719  AYC AYC X 840     -14.541  -5.764  50.028  1.00  0.00
ATOM   2720  AYD AYD X 841     -26.475  -5.768  13.562  1.00  0.00
ATOM   2721  AYE AYE X 842      83.085 -80.111  55.407  1.00  0.00
ATOM   2722  AYF AYF X 843     -35.841   5.167  70.971  1.00  0.00
ATOM   2723  AYG AYG X 844      21.066 -63.216 -77.904  1.00  0.00
ATOM   2724  AYH AYH X 845     -47.359  23.676 -80.785  1.00  0.00
ATOM   2725  AYI AYI X 846     -71.528 -59.469  83.650  1.00  0.00
ATOM   2726  AYJ AYJ X 847      15.150  84.706 -21.644  1.00  0.00
ATOM   2727  AYK AYK X 848      30.396 -46.895  80.904  1.00  0.00
ATOM   2728  AYL AYL X 849     -34.708  65.188  48.347  1.00  0.00
ATOM   2729  AYM AYM X 850     -48.765 -41.429 -44.075  1.00  0.00
ATOM   2730  AYN AYN X 851      75.483 -34.185 -22.176  1.00  0.00
ATOM   2731  AYO AYO X 852      76.154 -44.999  46.097  1.00  0.00
ATOM   2732  AYP AYP X 853     -59.276  46.809 -51.554  1.00  0.00
ATOM   2733  AYQ AYQ X 854       2.577  25.584  -9.175  1.00  0.00
ATOM   2734  AYR AYR X 855      51.577  12.649 -84.285  1.00  0.00
ATOM   2735  AYS AYS X 856     -62.873  76.744  15.799  1.00  0.00
ATOM   2736  AYT AYT X 857     -79.261 -88.274  30.707  1.00  0.00
ATOM   2737  AYU AYU X 858     -71.911  58.882  53.280  1.00  0.00
ATOM   2738  AYV AYV X 859     -31.424  38.428 -70.482  1.00  0.00
ATOM   2739  AYW AYW X 860     -52.370  74.038   2.187  1.00  0.00
ATOM   2740  AYX AYX X 861      88.697   6.139 -10.703  1.00  0.00
ATOM   2741  AYY AYY X 862     -42.898 -17.424  -0.558  1.00  0.00
ATOM   2742  AYZ AYZ X 863      -7.714 -31.192  37.756  1.00  0.00
ATOM   2743  AZA AZA X 864     -81.019  40.953  52.699  1.00  0.00
ATOM   2744  AZB AZB X 865      53.462 -48.816 -80.863  1.00  0.00
ATOM   2745  AZC AZC X 866     -15.727  28.843 -63.327  1.00  0.00
ATOM   2746  AZD AZD X 867     -81.545  13.656  44.809  1.00  0.00
ATOM   2747  AZE AZE X 868     -20.458 -63.325  68.319  1.00  0.00
ATOM   2748  AZF AZF X 869     -59.031 -57.617 -23.459  1.00  0.00
ATOM   2749  AZG AZG X 870     -22.688 -85.770  44.076  1.00  0.00
ATOM   2750  AZH AZH X 871     -45.823 -88.880   1.216  1.00  0.00
ATOM   2751  AZI AZI X 872      87.931  80.595  50.758  1.00  0.00
ATOM   2752  AZJ AZJ X 873     -38.532  34.596  53.665  1.00  0.00
ATOM   2753  AZK AZK X 874     -66.611  80.946 -43.400  1.00  0.00
ATOM   2754  AZL AZL X 875      -3.886  82.789 -50.527  1.00  0.00
ATOM   2755  AZM AZM X 876     -38.944 -62.774  19.873  1.00  0.00
ATOM   2756  AZN AZN X 877     -19.222  83.097 -56.257  1.00  0.00
ATOM   2757  AZO AZO X 878      84.386 -55.726  33.155  1.00  0.00
ATOM   2758  AZP AZP X 879     -48.745 -63.104  84.345  1.00  0.00
ATOM   2759  AZQ AZQ X 880     -35.832  -2.369  47.707  1.00  0.00
ATOM   2760  AZR AZR X 881      -2.588   5.990  42.659  1.00  0.00
ATOM   2761  AZS AZS X 882      50.886  47.946 -83.178  1.00  0.00
ATOM   2762  AZT AZT X 883     -47.580 -89.120 -19.510  1.00  0.00
ATOM   2763  AZU AZU X 884     -55.052 -50.440 -31.065  1.00  0.00
ATOM   2764  AZV AZV X 885      88.961  72.286 -41.506  1.00  0.00
ATOM   2765  AZW AZW X 886     -33.908  82.321 -84.963  1.00  0.00
ATOM   2766  AZX AZX X 887     -64.694   1.033   6.679  1.00  0.00
ATOM   2767  AZY AZY X 888     -15.278 -38.642  -6.174  1.00  0.00
ATOM   2768  AZZ AZZ X 889     -73.615 -24.313  86.115  1.00  0.00
ATOM   2769  BAA BAA X 890      11.113 -81.392  74.943  1.00  0.00
ATOM   2770  BAB BAB X 891      56.190 -37.825  16.768  1.00  0.00
ATOM   2771  BAC BAC X 892     -34.741  38.073  -7.431  1.00  0.00
ATOM   2772  BAD BAD X 893      85.194 -29.943 -54.627  1.00  0.00
ATOM   2773  BAE BAE X 894     -29.020  26.121  66.962  1.00  0.00
ATOM   2774  BAF BAF X 895      78.666  57.938 -18.539  1.00  0.00
ATOM   2775  BAG BAG X 896     -39.736 -35.251 -73.169  1.00  0.00
ATOM   2776  BAH BAH X 897      76.569  80.444 -37.494  1.00  0.00
ATOM   2777  BAI BAI X 898      66.741 -70.228  87.618  1.00  0.00
ATOM   2778  BAJ BAJ X 899      39.814  83.913 -80.730  1.00  0.00
ATOM   2779  BAK BAK X 900      -3.262 -24.789  60.974  1.00  0.00
ATOM   2780  BAL BAL X 901     -11.801  83.096  -1.226  1.00  0.00
ATOM   2781  BAM BAM X 902     -83.449  79.124  75.139  1.00  0.00
ATOM   2782  BAN BAN X 903     -31.966  -2.133   0.914  1.00  0.00
ATOM   2783  BAO BAO X 904     -52.291 -79.462 -42.148  1.00  0.00
ATOM   2784  BAP BAP X 905     -63.238  81.282 -13.654  1.00  0.00
ATOM   2785  BAQ BAQ X 906     -58.894 -86.448 -32.822  1.00  0.00
ATOM   2786  BAR BAR X 907      37.793 -32.168 -66.969  1.00  0.00
ATOM   2787  BAS BAS X 908      -8.505 -13.903 -56.549  1.00  0.00
ATOM   2788  BAT BAT X 909     -38.791 -73.259  31.670  1.00  0.00
ATOM   2789  BAU BAU X 910     -75.837 -46.400  84.142  1.00  0.00
ATOM   2790  BAV BAV X 911     -73.678 -22.781  66.896  1.00  0.00
ATOM   2791  BAW BAW X 912     -22.293  11.752 -15.759  1.00  0.00
ATOM   2792  BAX BAX X 913      76.923 -49.618  86.670  1.00  0.00
ATOM   2793  BAY BAY X 914      48.691  70.109 -56.825  1.00  0.00
ATOM   2794  BAZ BAZ X 915      -2.699  59.849  52.994  1.00  0.00
ATOM   2795  BBA BBA X 916     -76.143  29.562  47.227  1.00  0.00
ATOM   2796  BBB BBB X 917      -2.630  55.840 -43.008  1.00  0.00
ATOM   2797  BBC BBC X 918      53.787  28.888 -53.529  1.00  0.00
ATOM   2798  BBD BBD X 919     -68.805  55.015  28.426  1.00  0.00
ATOM   2799  BBE BBE X 920      89.564 -55.328 -45.985  1.00  0.00
ATOM   2800  BBF BBF X 921      17.641  80.213 -56.513  1.00  0.00
ATOM   2801  BBG BBG X 922      -2.103   1.371 -24.486  1.00  0.00
ATOM   2802  BBH BBH X 923      45.719 -76.433  27.118  1.00  0.00
ATOM   2803  BBI BBI X 924     -81.940  -0.663 -54.024  1.00  0.00
ATOM   2804  BBJ BBJ X 925      51.521 -63.105 -54.539  1.00  0.00
ATOM   2805  BBK BBK X 926      12.417 -59.750 -24.812  1.00  0.00
ATOM   2806  BBL BBL X 927     -26.356 -33.771  -8.165  1.00  0.00
ATOM   2807  BBM BBM X 928      14.625  18.612  46.849  1.00  0.00
ATOM   2808  BBN BBN X 929      88.149 -33.084  -9.194  1.00  0.00
ATOM   2809  BBO BBO X 930       6.979 -19.996  84.395  1.00  0.00
ATOM   2810  BBP BBP X 931      30.483 -75.070  10.714  1.00  0.00
ATOM   2811  BBQ BBQ X 932     -52.280 -13.866   5.243  1.00  0.00
ATOM   2812  BBR BBR X 933      84.798  20.152  45.146  1.00  0.00
ATOM   2813  BBS BBS X 934       8.084 -36.875  89.187  1.00  0.00
ATOM   2814  BBT BBT X 935       5.370  60.466  80.316  1.00  0.00
ATOM   2815  BBU BBU X 936     -29.084 -51.597 -43.461  1.00  0.00
ATOM   2816  BBV BBV X 937     -30.276  74.405 -70.287  1.00  0.00
ATOM   2817  BBW BBW Y 938      -5.383  36.791 -53.471  1.00  0.00
ATOM   2818  BBX BBX Y 939     -51.857 -73.596  51.749  1.00  0.00
ATOM   2819  BBY BBY Y 940       7.950 -77.461 -53.682  1.00  0.00
ATOM   2820  BBZ BBZ Y 941      30.216 -54.476  -2.374  1.00  0.00
ATOM   2821  BCA BCA Y 942      11.138  41.051 -24.049  1.00  0.00
ATOM   2822  BCB BCB Y 943     -22.581 -11.330  19.323  1.00  0.00
ATOM   2823  BCC BCC Y 944     -57.272  25.582 -18.151  1.00  0.00
ATOM   2824  BCD BCD Y 945      77.614  12.190 -60.694  1.00  0.00
ATOM   2825  BCE BCE Y 946      71.893 -57.565  22.106  1.00  0.00
ATOM   2826  BCF BCF Y 947      56.472  54.189 -69.951  1.00  0.00
ATOM   2827  BCG BCG Y 948      55.001 -68.831  58.850  1.00  0.00
ATOM   2828  BCH BCH Y 949     -63.169  -8.538  11.759  1.00  0.00
ATOM   2829  BCI BCI Y 950     -39.538  50.360  68.105  1.00  0.00
ATOM   2830  BCJ BCJ Y 951      16.189 -52.933 -30.632  1.00  0.00
ATOM   2831  BCK BCK Y 952      -4.108  21.064  40.509  1.00  0.00
ATOM   2832  BCL BCL Y 953      40.932  34.460  14.407  1.00  0.00
ATOM   2833  BCM BCM Y 954      65.210 -51.929 -20.630  1.00  0.00
ATOM   2834  BCN BCN Y 955     -61.194  48.152  43.758  1.00  0.00
ATOM   2835  BCO BCO Y 956     -38.265  48.784  23.605  1.00  0.00
ATOM   2836  BCP BCP Y 957      15.150   7.119 -63.824  1.00  0.00
ATOM   2837  BCQ BCQ Y 958       6.063 -75.774   2.751  1.00  0.00
ATOM   2838  BCR BCR Y 959      28.815  77.877 -51.554  1.00  0.00
ATOM   2839  BCS BCS Y 960      46.091  61.010   5.157  1.00  0.00
ATOM   2840  BCT BCT Y 961     -48.458 -53.222 -51.799  1.00  0.00
ATOM   2841  BCU BCU Y 962      58.316  10.433  43.054  1.00  0.00
ATOM   2842  BCV BCV Y 963      48.002 -22.027 -71.478  1.00  0.00
ATOM   2843  BCW BCW Y 964      34.872  20.217  37.982  1.00  0.00
ATOM   2844  BCX BCX Y 965      -2.288 -60.174  58.445  1.00  0.00
ATOM   2845  BCY BCY Y 966      19.540  12.819  63.059  1.00  0.00
ATOM   2846  BCZ BCZ Y 967     -81.958  22.907 -21.269  1.00  0.00
ATOM   2847  BDA BDA Y 968      61.995 -59.198 -53.131  1.00  0.00
ATOM   2848  BDB BDB Y 969      71.212  65.348 -16.721  1.00  0.00
ATOM   2849  BDC BDC Y 970      -4.278 -17.816  -8.464  1.00  0.00
ATOM   2850  BDD BDD Y 971      56.968  68.253  39.731  1.00  0.00
ATOM   2851  BDE BDE Y 972      37.942  11.609 -15.974  1.00  0.00
ATOM   2852  BDF BDF Y 973     -18.107  17.946 -24.129  1.00  0.00
ATOM   2853  BDG BDG Y 974      69.855  41.576  61.986  1.00  0.00
ATOM   2854  BDH BDH Y 975       3.460  67.359  30.330  1.00  0.00
ATOM   2855  BDI BDI Y 976      27.287 -78.742  58.451  1.00  0.00
ATOM   2856  BDJ BDJ Y 977     -28.651 -37.669 -73.934  1.00  0.00
ATOM   2857  BDK BDK Y 978     -67.012  16.851  84.637  1.00  0.00
ATOM   2858  BDL BDL Y 979      84.054 -10.860 -71.977  1.00  0.00
ATOM   2859  BDM BDM Y 980     -36.360   4.627  31.672  1.00  0.00
ATOM   2860  BDN BDN Y 981     -32.306  73.060 -13.522  1.00  0.00
ATOM   2861  BDO BDO Y 982      19.450  57.283  75.083  1.00  0.00
ATOM   2862  BDP BDP Y 983      62.137  17.969 -49.721  1.00  0.00
ATOM   2863  BDQ BDQ Y 984     -59.068 -15.423 -17.507  1.00  0.00
ATOM   2864  BDR BDR Y 985      32.593  -9.231 -46.164  1.00  0.00
ATOM   2865  BDS BDS Y 986      83.273 -86.370  59.352  1.00  0.00
ATOM   2866  BDT BDT Y 987      17.091  23.653  26.663  1.00  0.00
ATOM   2867  BDU BDU Y 988     -24.711 -17.214  55.240  1.00  0.00
ATOM   2868  BDV BDV Y 989      78.428  -0.608 -16.628  1.00  0.00
ATOM   2869  BDW BDW Y 990     -31.065  65.640 -67.178  1.00  0.00
ATOM   2870  BDX BDX Y 991      43.930 -71.128  -8.141  1.00  0.00
ATOM   2871  BDY BDY Y 992      42.686 -62.219 -25.595  1.00  0.00
ATOM   2872  BDZ BDZ Y 993     -81.729  64.595 -21.134  1.00  0.00
ATOM   2873  BEA BEA Y 994     -67.538 -52.090 -26.561  1.00  0.00
ATOM   2874  BEB BEB Y 995      72.102  28.181 -68.602  1.00  0.00
ATOM   2875  BEC BEC Y 996      -8.641 -52.064  46.364  1.00  0.00
ATOM   2876  BED BED Y 997      36.210 -42.682  62.280  1.00  0.00
ATOM   2877  BEE BEE Y 998     -54.602 -10.044  46.785  1.00  0.00
ATOM   2878  BEF BEF Y 999      33.378  39.059 -37.454  1.00  0.00
ATOM   2879  BEG BEG Y1000     -75.559 -83.645  16.745  1.00  0.00
ATOM   2880  BEH BEH Y1001      69.121  -5.375  25.393  1.00  0.00
ATOM   2881  BEI BEI Y1002     -69.154 -89.136 -11.899  1.00  0.00
ATOM   2882  BEJ BEJ Y1003      20.059 -63.649  17.684  1.00  0.00
ATOM   2883  BEK BEK Y1004     -69.788  70.715  82.444  1.00  0.00
ATOM   2884  BEL BEL Y1005      60.109  26.178  40.653  1.00  0.00
ATOM   2885  BEM BEM Y1006      58.967 -63.705  37.869  1.00  0.00
ATOM   2886  BEN BEN Y1007      15.179  58.597 -65.727  1.00  0.00
ATOM   2887  BEO BEO Y1008      24.022 -30.288 -62.885  1.00  0.00
ATOM   2888  BEP BEP Y1009     -48.277  85.369  24.728  1.00  0.00
ATOM   2889  BEQ BEQ Y1010       4.877 -19.328 -46.836  1.00  0.00
ATOM   2890  BER BER Y1011      75.814  45.518   2.887  1.00  0.00
ATOM   2891  BES BES Y1012      25.919  47.628  27.406  1.00  0.00
ATOM   2892  BET BET Y1013      22.713  -8.891  -6.511  1.00  0.00
ATOM   2893  BEU BEU Y1014      77.236  67.768  81.644  1.00  0.00
ATOM   2894  BEV BEV Y1015      27.853  40.196  -4.578  1.00  0.00
ATOM   2895  BEW BEW Y1016      39.659  69.972  74.458  1.00  0.00
ATOM   2896  BEX BEX Y1017      22.199  68.035  12.054  1.00  0.00
ATOM   2897  BEY BEY Y1018     -49.111 -48.657   7.187  1.00  0.00
ATOM   2898  BEZ BEZ Y1019     -84.643  10.493  54.239  1.00  0.00
ATOM   2899  BFA BFA Y1020     -14.319  21.877 -74.187  1.00  0.00
ATOM   2900  BFB BFB Y1021     -14.843 -72.787  23.281  1.00  0.00
ATOM   2901  BFC BFC Y1022     -64.154   9.072 -62.466  1.00  0.00
ATOM   2902  BFD BFD Y1023     -70.250  54.686  72.020  1.00  0.00
ATOM   2903  BFE BFE Y1024      70.863  -1.298 -82.078  1.00  0.00
ATOM   2904  BFF BFF Y1025     -37.448  16.182 -70.124  1.00  0.00
ATOM   2905  BFG BFG Y1026     -29.770  19.167  15.227  1.00  0.00
ATOM   2906  BFH BFH Y1027      40.415 -86.219  18.304  1.00  0.00
ATOM   2907  BFI BFI Y1028      79.178 -29.105  -7.499  1.00  0.00
ATOM   2908  BFJ BFJ Y1029      -8.338  45.423  21.144  1.00  0.00
ATOM   2909  BFK BFK Y1030      66.722  69.321  17.302  1.00  0.00
ATOM   2910  BFL BFL Y1031      50.982 -31.908  38.008  1.00  0.00
ATOM   2911  BFM BFM Y1032      -5.166 -29.631  78.127  1.00  0.00
ATOM   2912  BFN BFN Y1033      -5.801  74.144  68.111  1.00  0.00
ATOM   2913  BFO BFO Y1034     -58.262 -11.378  82.607  1.00  0.00
ATOM   2914  BFP BFP Y1035      44.436 -36.877 -21.592  1.00  0.00
ATOM   2915  BFQ BFQ Y1036       6.338 -54.590 -72.078  1.00  0.00
ATOM   2916  BFR BFR Y1037     -30.584 -40.373  76.438  1.00  0.00
ATOM   2917  BFS BFS Y1038       8.799  64.953 -31.558  1.00  0.00
ATOM   2918  BFT BFT Y1039     -81.905 -22.090 -23.552  1.00  0.00
ATOM   2919  BFU BFU Y1040     -49.456  13.429  68.236  1.00  0.00
ATOM   2920  BFV BFV Y1041     -32.768  47.614 -44.229  1.00  0.00
ATOM   2921  BFW BFW Y1042     -20.288 -71.838 -30.646  1.00  0.00
ATOM   2922  BFX BFX Y1043     -85.601  47.615 -42.080  1.00  0.00
ATOM   2923  BFY BFY Y1044     -16.804  -3.898 -42.417  1.00  0.00
ATOM   2924  BFZ BFZ Y1045      17.538 -17.745 -75.149  1.00  0.00
ATOM   2925  BGA BGA Y1046     -38.013 -35.691  32.801  1.00  0.00
ATOM   2926  BGB BGB Y1047     -42.918 -72.871 -21.028  1.00  0.00
ATOM   2927  BGC BGC Y1048     -75.069  29.087  -4.118  1.00  0.00
ATOM   2928  BGD BGD Y1049     -70.576  33.068  60.668  1.00  0.00
ATOM   2929  BGE BGE Y1050     -80.488 -47.870 -54.238  1.00  0.00
ATOM   2930  BGF BGF Y1051      60.260  52.101  47.838  1.00  0.00
ATOM   2931  BGG BGG Y1052     -24.910 -77.656  51.059  1.00  0.00
ATOM   2932  BGH BGH Y1053     -14.424  50.882 -69.231  1.00  0.00
ATOM   2933  BGI BGI Y1054     -21.820  -3.103 -65.790  1.00  0.00
ATOM   2934  BGJ BGJ Y1055     -29.810  30.617 -77.269  1.00  0.00
ATOM   2935  BGK BGK Y1056      81.345   6.912  54.383  1.00  0.00
ATOM   2936  BGL BGL Y1057     -70.121 -21.372 -85.266  1.00  0.00
ATOM   2937  BGM BGM Y1058     -32.090 -81.543 -64.203  1.00  0.00
ATOM   2938  BGN BGN Y1059     -40.858  57.891 -11.813  1.00  0.00
ATOM   2939  BGO BGO Y1060     -54.617  73.857 -46.011  1.00  0.00
ATOM   2940  BGP BGP Y1061     -78.223 -86.263 -65.570  1.00  0.00
ATOM   2941  BGQ BGQ Y1062      19.177 -40.395  21.381  1.00  0.00
ATOM   2942  BGR BGR Y1063     -64.346  53.588  -8.549  1.00  0.00
ATOM   2943  BGS BGS Y1064     -13.815 -38.049  25.133  1.00  0.00
ATOM   2944  BGT BGT Y1065     -80.819 -77.926  70.410  1.00  0.00
ATOM   2945  BGU BGU Y1066     -50.995  35.707   1.348  1.00  0.00
ATOM   2946  BGV BGV Y1067     -52.236 -23.988  73.997  1.00  0.00
ATOM   2947  BGW BGW Y1068      25.198  -0.259  46.524  1.00  0.00
ATOM   2948  BGX BGX Y1069     -56.856  80.008 -28.580  1.00  0.00
ATOM   2949  BGY BGY Y1070      13.352  59.664  45.842  1.00  0.00
ATOM   2950  BGZ BGZ Y1071     -13.821  81.775  11.084  1.00  0.00
ATOM   2951  BHA BHA Y1072      79.736 -56.312  -0.304  1.00  0.00
ATOM   2952  BHB BHB Y1073      39.372  19.436 -80.498  1.00  0.00
ATOM   2953  BHC BHC Y1074      85.301 -84.733 -73.278  1.00  0.00
ATOM   2954  BHD BHD Y1075     -40.753  -8.559  -9.949  1.00  0.00
ATOM   2955  BHE BHE Y1076     -24.894 -89.646 -22.896  1.00  0.00
ATOM   2956  BHF BHF Y1077     -14.484  68.430 -75.767  1.00  0.00
ATOM   2957  BHG BHG Y1078      33.773 -88.592 -70.676  1.00  0.00
ATOM   2958  BHH BHH Y1079     -18.390 -36.740 -30.867  1.00  0.00
ATOM   2959  BHI BHI Y1080      50.773 -81.003  74.405  1.00  0.00
ATOM   2960  BHJ BHJ Y1081      78.831  69.750 -56.370  1.00  0.00
ATOM   2961  BHK BHK Y1082      77.956  27.040  39.418  1.00  0.00
ATOM   2962  BHL BHL Y1083     -18.841 -20.883  81.602  1.00  0.00
ATOM   2963  BHM BHM Y1084     -67.419  56.569  15.870  1.00  0.00
ATOM   2964  BHN BHN Y1085     -70.429 -51.904 -85.662  1.00  0.00
ATOM   2965  BHO BHO Y1086      55.482  12.011  72.436  1.00  0.00
ATOM   2966  BHP BHP Y1087     -56.785  30.649  23.604  1.00  0.00
ATOM   2967  BHQ BHQ Y1088       4.164  83.698 -68.708  1.00  0.00
ATOM   2968  BHR BHR Y1089      78.552 -68.484  47.433  1.00  0.00
ATOM   2969  BHS BHS Y1090     -33.079 -41.259 -16.456  1.00  0.00
ATOM   2970  BHT BHT Y1091       6.655 -13.824  48.516  1.00  0.00
ATOM   2971  BHU BHU Y1092      74.301  76.545  40.657  1.00  0.00
ATOM   2972  BHV BHV Y1093      83.139 -40.967  40.988  1.00  0.00
ATOM   2973  BHW BHW Y1094      -4.889  34.294  72.815  1.00  0.00
ATOM   2974  BHX BHX Y1095     -13.541 -66.455  44.652  1.00  0.00
ATOM   2975  BHY BHY Y1096     -44.911 -17.557 -53.668  1.00  0.00
ATOM   2976  BHZ BHZ Y1097       0.562 -79.217 -75.083  1.00  0.00
ATOM   2977  BIA BIA Y1098     -12.897 -19.890 -56.028  1.00  0.00
ATOM   2978  BIB BIB Y1099     -10.885 -83.372  28.296  1.00  0.00
ATOM   2979  BIC BIC Y1100     -11.104  50.314 -36.129  1.00  0.00
ATOM   2980  BID BID Y1101      54.285 -82.604 -77.713  1.00  0.00
ATOM   2981  BIE BIE Y1102     -78.774  22.880  43.003  1.00  0.00
ATOM   2982  BIF BIF Y1103     -17.961 -68.486  77.134  1.00  0.00
ATOM   2983  BIG BIG Y1104      35.238  81.470 -36.346  1.00  0.00
ATOM   2984  BIH BIH Y1105     -68.024 -57.056  34.902  1.00  0.00
ATOM   2985  BII BII Y1106     -71.415  53.173 -27.419  1.00  0.00
ATOM   2986  BIJ BIJ Y1107      69.273  27.506  85.461  1.00  0.00
ATOM   2987  BIK BIK Y1108       3.419  37.033  23.710  1.00  0.00
ATOM   2988  BIL BIL Y1109      65.663  74.560  62.949  1.00  0.00
ATOM   2989  BIM BIM Y1110     -73.262  78.045  16.528  1.00  0.00
ATOM   2990  BIN BIN Y1111      41.703 -39.575  13.659  1.00  0.00
ATOM   2991  BIO BIO Y1112     -58.189 -27.187 -71.995  1.00  0.00
ATOM   2992  BIP BIP Y1113     -84.871 -61.269 -85.078  1.00  0.00
ATOM   2993  BIQ BIQ Y1114      89.817   0.331 -44.186  1.00  0.00
ATOM   2994  BIR BIR Y1115     -84.246 -53.466 -69.598  1.00  0.00
ATOM   2995  BIS BIS Y1116      49.000 -80.550  42.588  1.00  0.00
ATOM   2996  BIT BIT Y1117      77.891 -41.404 -26.760  1.00  0.00
ATOM   2997  BIU BIU Y1118     -83.375 -32.003 -32.414  1.00  0.00
ATOM   2998  BIV BIV Y1119      60.826  35.598 -22.079  1.00  0.00
ATOM   2999  BIW BIW Y1120      43.400 -54.066  27.170  1.00  0.00
ATOM   3000  BIX BIX Y1121      63.165 -81.927  -5.532  1.00  0.00
ATOM   3001  BIY BIY Y1122      65.234 -42.678  35.518  1.00  0.00
ATOM   3002  BIZ BIZ Y1123      54.166  43.757  34.851  1.00  0.00
ATOM   3003  BJA BJA Y1124     -28.354  -5.177  73.806  1.00  0.00
ATOM   3004  BJB BJB Y1125     -53.585  74.678  43.294  1.00  0.00
ATOM   3005  BJC BJC Y1126      81.829 -61.237  85.879  1.00  0.00
ATOM   3006  BJD BJD Y1127       1.584  54.683  77.891  1.00  0.00
ATOM   3007  BJE BJE Y1128     -82.820 -44.211 -31.778  1.00  0.00
ATOM   3008  BJF BJF Y1129       2.976 -86.769  39.750  1.00  0.00
ATOM   3009  BJG BJG Y1130     -53.892  49.829 -75.255  1.00  0.00
ATOM   3010  BJH BJH Y1131      64.862 -50.822  68.489  1.00  0.00
ATOM   3011  BJI BJI Y1132       1.171  -6.314  79.339  1.00  0.00
ATOM   3012  BJJ BJJ Y1133     -20.191  65.246  14.862  1.00  0.00
ATOM   3013  BJK BJK Y1134     -79.265 -80.022  38.741  1.00  0.00
ATOM   3014  BJL BJL Y1135      29.730 -22.096   2.797  1.00  0.00
ATOM   3015  BJM BJM Y1136     -29.771 -64.387 -74.807  1.00  0.00
ATOM   3016  BJN BJN Y1137      64.429 -57.154 -82.172  1.00  0.00
ATOM   3017  BJO BJO Y1138     -82.918 -67.607  25.569  1.00  0.00
ATOM   3018  BJP BJP Y1139     -60.237 -31.407 -39.788  1.00  0.00
ATOM   3019  BJQ BJQ Y1140      15.778 -18.706 -14.182  1.00  0.00
ATOM   3020  BJR BJR Y1141     -77.323 -12.964 -60.008  1.00  0.00
ATOM   3021  BJS BJS Y1142     -79.489  71.606  -5.461  1.00  0.00
ATOM   3022  BJT BJT Y1143     -26.933  72.972 -35.424  1.00  0.00
ATOM   3023  BJU BJU Y1144      59.496  -6.569 -27.627  1.00  0.00
ATOM   3024  BJV BJV Y1145     -67.138   4.826  34.739  1.00  0.00
ATOM   3025  BJW BJW Y1146      65.822 -70.356 -22.627  1.00  0.00
ATOM   3026  BJX BJX Y1147     -33.381 -52.358  44.873  1.00  0.00
ATOM   3027  BJY BJY Y1148      10.272  55.575  -1.352  1.00  0.00
ATOM   3028  BJZ BJZ Y1149      24.290  33.310 -63.155  1.00  0.00
ATOM   3029  BKA BKA Y1150      63.900  18.786 -79.204  1.00  0.00
ATOM   3030  BKB BKB Y1151      46.924  80.433  15.727  1.00  0.00
ATOM   3031  BKC BKC Y1152      -3.859 -87.662 -38.558  1.00  0.00
ATOM   3032  BKD BKD Y1153      83.991 -85.772 -19.250  1.00  0.00
ATOM   3033  BKE BKE Y1154       6.022  28.884 -36.106  1.00  0.00
ATOM   3034  BKF BKF Y1155      82.106  77.240  66.116  1.00  0.00
ATOM   3035  BKG BKG Y1156      28.774 -67.566  42.772  1.00  0.00
ATOM   3036  BKH BKH Y1157      -6.709  51.686  40.845  1.00  0.00
ATOM   3037  BKI BKI Y1158      82.475  56.775  39.430  1.00  0.00
ATOM   3038  BKJ BKJ Y1159     -20.251 -73.376 -10.236  1.00  0.00
ATOM   3039  BKK BKK Y1160      35.219 -77.246 -37.077  1.00  0.00
ATOM   3040  BKL BKL Y1161     -58.419  79.044 -62.706  1.00  0.00
ATOM   3041  BKM BKM Y1162     -74.572 -38.898  48.780  1.00  0.00
ATOM   3042  BKN BKN Y1163     -40.951  84.560 -51.692  1.00  0.00
ATOM   3043  BKO BKO Y1164     -75.055 -13.625  71.090  1.00  0.00
ATOM   3044  BKP BKP Y1165      48.321  41.088 -44.428  1.00  0.00
ATOM   3045  BKQ BKQ Y1166      -9.418 -67.871 -44.704  1.00  0.00
ATOM   3046  BKR BKR Y1167     -43.575   6.704 -38.778  1.00  0.00
ATOM   3047  BKS BKS Y1168     -37.484 -14.247 -32.921  1.00  0.00
ATOM   3048  BKT BKT Y1169       2.541  72.764  87.727  1.00  0.00
ATOM   3049  BKU BKU Y1170     -45.184  -0.724 -73.045  1.00  0.00
ATOM   3050  BKV BKV Y1171     -66.576  12.037 -20.617  1.00  0.00
ATOM   3051  BKW BKW Y1172     -18.107  57.969 -12.707  1.00  0.00
ATOM   3052  BKX BKX Y1173     -66.938 -30.581  82.984  1.00  0.00
ATOM   3053  BKY BKY Y1174     -77.784 -46.215  80.787  1.00  0.00
ATOM   3054  BKZ BKZ Y1175     -32.403 -70.941  37.300  1.00  0.00
ATOM   3055  BLA BLA Y1176      85.659  72.742 -34.229  1.00  0.00
ATOM   3056  BLB BLB Y1177     -33.995 -80.524 -49.704  1.00  0.00
ATOM   3057  BLC BLC Y1178      55.820   1.368  51.767  1.00  0.00
ATOM   3058  BLD BLD Y1179      25.635  -1.561 -85.539  1.00  0.00
ATOM   3059  BLE BLE Y1180      15.668  73.635  38.136  1.00  0.00
ATOM   3060  BLF BLF Y1181      82.771 -13.489  81.388  1.00  0.00
ATOM   3061  BLG BLG Y1182     -27.482 -85.710  36.818  1.00  0.00
ATOM   3062  BLH BLH Y1183      69.167  -8.691  54.513  1.00  0.00
ATOM   3063  BLI BLI Y1184      68.443  -6.391 -56.294  1.00  0.00
ATOM   3064  BLJ BLJ Y1185      52.126  17.587  29.426  1.00  0.00
ATOM   3065  BLK BLK Y1186      73.049  21.378  11.456  1.00  0.00
ATOM   3066  BLL BLL Y1187      49.676  27.443 -62.168  1.00  0.00
ATOM   3067  BLM BLM Y1188       0.594 -31.161  63.124  1.00  0.00
ATOM   3068  BLN BLN Y1189     -15.067  33.909  10.373  1.00  0.00
ATOM   3069  BLO BLO Y1190      34.055  63.891 -45.767  1.00  0.00
ATOM   3070  BLP BLP Y1191     -76.938  73.042 -66.535  1.00  0.00
ATOM   3071  BLQ BLQ Y1192     -64.792 -71.782 -40.891  1.00  0.00
ATOM   3072  BLR BLR Y1193     -79.028 -31.848  16.768  1.00  0.00
ATOM   3073  BLS BLS Y1194      76.851 -28.833  68.155  1.00  0.00
ATOM   3074  BLT BLT Y1195     -26.736  13.374  48.269  1.00  0.00
ATOM   3075  BLU BLU Y1196      43.940 -12.204 -31.413  1.00  0.00
ATOM   3076  BLV BLV Y1197      18.912 -38.826  -0.596  1.00  0.00
ATOM   3077  BLW BLW Y1198      80.052  45.971 -39.158  1.00  0.00
ATOM   3078  BLX BLX Y1199      33.915 -20.340  38.584  1.00  0.00
ATOM   3079  BLY BLY Y1200       8.805 -60.256  74.373  1.00  0.00
ATOM   3080  BLZ BLZ Y1201      54.044 -17.699  74.174  1.00  0.00
ATOM   3081  BMA BMA Y1202      83.729 -77.751 -43.643  1.00  0.00
ATOM   3082  BMB BMB Y1203     -26.837 -72.597   5.429  1.00  0.00
ATOM   3083  BMC BMC Y1204     -42.125  63.062 -50.543  1.00  0.00
ATOM   3084  BMD BMD Y1205      25.295 -28.618 -34.008  1.00  0.00
ATOM   3085  BME BME Y1206      -6.323 -44.829  -1.950  1.00  0.00
ATOM   3086  BMF BMF Y1207      86.373  81.677  28.402  1.00  0.00
ATOM   3087  BMG BMG Y1208       1.322 -62.700  27.667  1.00  0.00
ATOM   3088  BMH BMH Y1209       6.232  -7.062  29.927  1.00  0.00
ATOM   3089  BMI BMI Y1210      64.421 -70.740  -7.221  1.00  0.00
ATOM   3090  BMJ BMJ Y1211     -51.525  49.697 -38.289  1.00  0.00
ATOM   3091  BMK BMK Y1212      53.527 -14.997  -1.982  1.00  0.00
ATOM   3092  BML BML Y1213      32.875 -12.530  70.484  1.00  0.00
ATOM   3093  BMM BMM Y1214       4.927 -82.682  69.428  1.00  0.00
ATOM   3094  BMN BMN Y1215      44.188  62.006  32.893  1.00  0.00
ATOM   3095  BMO BMO Y1216      48.630 -59.765  18.135  1.00  0.00
ATOM   3096  BMP BMP Y1217      18.293 -10.748  72.358  1.00  0.00
ATOM   3097  BMQ BMQ Y1218     -13.155  -5.235 -82.370  1.00  0.00
ATOM   3098  BMR BMR Y1219     -66.217  -3.286 -86.628  1.00  0.00
ATOM   3099  BMS BMS Y1220      32.324   9.472  15.582  1.00  0.00
ATOM   3100  BMT BMT Y1221      84.028  45.912 -72.849  1.00  0.00
ATOM   3101  BMU BMU Y1222      73.308  22.422 -17.008  1.00  0.00
ATOM   3102  BMV BMV Y1223      26.999  22.748 -49.326  1.00  0.00
ATOM   3103  BMW BMW Y1224     -80.451  46.412 -57.400  1.00  0.00
ATOM   3104  BMX BMX Y1225      23.094 -72.098 -80.149  1.00  0.00
ATOM   3105  BMY BMY Y1226      13.905  82.074  57.190  1.00  0.00
ATOM   3106  BMZ BMZ Y1227     -41.967 -33.192 -11.197  1.00  0.00
ATOM   3107  BNA BNA Y1228     -62.693 -34.319 -12.392  1.00  0.00
ATOM   3108  BNB BNB Y1229      39.951  70.491  -7.781  1.00  0.00
ATOM   3109  BNC BNC Y1230      80.561 -83.364  20.349  1.00  0.00
ATOM   3110  BND BND Y1231     -70.890  69.184  57.011  1.00  0.00
ATOM   3111  BNE BNE Y1232     -47.579  48.484   6.625  1.00  0.00
ATOM   3112  BNF BNF Y1233     -14.733  63.507  51.472  1.00  0.00
ATOM   3113  BNG BNG Y1234     -45.697 -50.069 -80.193  1.00  0.00
ATOM   3114  BNH BNH Y1235      76.653   9.702  86.388  1.00  0.00
ATOM   3115  BNI BNI Y1236     -50.957 -50.830 -22.893  1.00  0.00
ATOM   3116  BNJ BNJ Y1237      75.363 -36.483 -83.445  1.00  0.00
ATOM   3117  BNK BNK Y1238     -56.472 -85.004 -68.001  1.00  0.00
ATOM   3118  BNL BNL Y1239     -32.608   5.807  -0.885  1.00  0.00
ATOM   3119  BNM BNM Y1240      36.512  71.159  51.789  1.00  0.00
ATOM   3120  BNN BNN Y1241      44.114  53.809 -22.424  1.00  0.00
ATOM   3121  BNO BNO Y1242       3.139  60.319  40.444  1.00  0.00
ATOM   3122  BNP BNP Y1243     -44.455 -66.897 -74.732  1.00  0.00
ATOM   3123  BNQ BNQ Y1244     -27.944 -31.070   2.398  1.00  0.00
ATOM   3124  BNR BNR Y1245      45.708  27.883  49.577  1.00  0.00
ATOM   3125  BNS BNS Y1246     -68.829 -74.703 -24.918  1.00  0.00
ATOM   3126  BNT BNT Y1247     -25.901 -55.043 -48.508  1.00  0.00
ATOM   3127  BNU BNU Y1248      35.485  62.680  41.382  1.00  0.00
ATOM   3128  BNV BNV Y1249      45.071  69.812 -37.238  1.00  0.00
ATOM   3129  BNW BNW Y1250     -77.357  50.042  55.950  1.00  0.00
ATOM   3130  BNX BNX Y1251     -60.450 -30.775  29.925  1.00  0.00
ATOM   3131  BNY BNY Y1252     -66.278 -60.729 -73.541  1.00  0.00
ATOM   3132  BNZ BNZ Y1253      79.262  14.171 -82.823  1.00  0.00
ATOM   3133  BOA BOA Y1254     -56.194  61.914  33.097  1.00  0.00
ATOM   3134  BOB BOB Y1255     -30.132 -36.612  54.279  1.00  0.00
ATOM   3135  BOC BOC Y1256      25.397 -42.266 -76.597  1.00  0.00
ATOM   3136  BOD BOD Y1257     -80.230 -74.339  -9.331  1.00  0.00
ATOM   3137  BOE BOE Y1258     -33.230  38.501  -0.209  1.00  0.00
ATOM   3138  BOF BOF Y1259     -64.917 -65.706 -51.368  1.00  0.00
ATOM   3139  BOG BOG Y1260       8.161 -32.170  43.836  1.00  0.00
ATOM   3140  BOH BOH Y1261     -56.152 -82.405  14.558  1.00  0.00
ATOM   3141  BOI BOI Y1262      89.418 -11.839  50.303  1.00  0.00
ATOM   3142  BOJ BOJ Y1263      27.118 -85.031  72.140  1.00  0.00
ATOM   3143  BOK BOK Y1264     -57.947   4.914 -14.169  1.00  0.00
ATOM   3144  BOL BOL Y1265      56.150 -46.155   7.742  1.00  0.00
ATOM   3145  BOM BOM Y1266      29.507 -81.300 -62.264  1.00  0.00
ATOM   3146  BON BON Y1267      85.503 -88.317  38.029  1.00  0.00
ATOM   3147  BOO BOO Y1268     -65.642  79.408 -82.780  1.00  0.00
ATOM   3148  BOP BOP Y1269      61.330  77.994  87.172  1.00  0.00
ATOM   3149  BOQ BOQ Y1270      52.201  51.727  82.563  1.00  0.00
ATOM   3150  BOR BOR Y1271      17.656  -6.171 -26.631  1.00  0.00
ATOM   3151  BOS BOS Y1272     -52.634  79.330  -6.326  1.00  0.00
ATOM   3152  BOT BOT Y1273      83.461 -52.708 -86.665  1.00  0.00
ATOM   3153  BOU BOU Y1274      25.337 -87.259 -11.156  1.00  0.00
ATOM   3154  BOV BOV Y1275      -6.002  83.790  42.790  1.00  0.00
ATOM   3155  BOW BOW Y1276      24.872 -61.488 -56.994  1.00  0.00
ATOM   3156  BOX BOX Y1277      61.751 -28.321 -31.403  1.00  0.00
ATOM   3157  BOY BOY Y1278      24.393 -17.118  86.441  1.00  0.00
ATOM   3158  BOZ BOZ Y1279      36.747 -21.521  84.543  1.00  0.00
ATOM   3159  BPA BPA Y1280      88.617  10.383  36.094  1.00  0.00
ATOM   3160  BPB BPB Y1281      25.779  36.777  84.934  1.00  0.00
ATOM   3161  BPC BPC Y1282      33.588 -23.370  16.116  1.00  0.00
ATOM   3162  BPD BPD Y1283     -27.706  65.484  23.403  1.00  0.00
ATOM   3163  BPE BPE Y1284      19.160  23.201  88.340  1.00  0.00
ATOM   3164  BPF BPF Y1285      80.139  80.726 -81.686  1.00  0.00
ATOM   3165  BPG BPG Y1286     -10.737  10.887  87.815  1.00  0.00
ATOM   3166  BPH BPH Y1287     -18.356  77.836 -49.385  1.00  0.00
ATOM   3167  BPI BPI Y1288     -15.480  68.374  33.292  1.00  0.00
ATOM   3168  BPJ BPJ Y1289     -78.074  28.088  13.626  1.00  0.00
ATOM   3169  BPK BPK Y1290      19.739  -2.376  27.334  1.00  0.00
ATOM   3170  BPL BPL Y1291      31.527  40.254 -78.028  1.00  0.00
ATOM   3171  BPM BPM Y1292     -32.450  26.501  35.517  1.00  0.00
ATOM   3172  BPN BPN Y1293     -73.701  74.751 -41.350  1.00  0.00
ATOM   3173  BPO BPO Y1294     -78.635 -65.737 -27.205  1.00  0.00
ATOM   3174  BPP BPP Y1295      62.451 -30.928  19.907  1.00  0.00
ATOM   3175  BPQ BPQ Y1296     -77.192  59.727  24.959  1.00  0.00
ATOM   3176  BPR BPR Y1297      20.572  17.797   7.039  1.00  0.00
ATOM   3177  BPS BPS Y1298      -4.890 -70.776  34.211  1.00  0.00
ATOM   3178  BPT BPT Y1299      76.398 -78.523 -84.132  1.00  0.00
ATOM   3179  BPU BPU Y1300      71.749 -24.820 -70.612  1.00  0.00
ATOM   3180  BPV BPV Y1301     -81.696  -2.205  85.293  1.00  0.00
ATOM   3181  BPW BPW Y1302     -35.080 -21.129  38.023  1.00  0.00
ATOM   3182  BPX BPX Y1303     -85.211  33.888 -28.863  1.00  0.00
ATOM   3183  BPY BPY Y1304      77.516 -34.022  23.853  1.00  0.00
ATOM   3184  BPZ BPZ Y1305      21.159  82.139  27.657  1.00  0.00
ATOM   3185  BQA BQA Y1306     -30.693  32.338 -60.407  1.00  0.00
ATOM   3186  BQB BQB Y1307       7.808  74.754  -6.448  1.00  0.00
ATOM   3187  BQC BQC Y1308      34.719  10.867  86.492  1.00  0.00
ATOM   3188  BQD BQD Y1309       2.492   3.437 -45.911  1.00  0.00
ATOM   3189  BQE BQE Y1310      38.008  26.088 -41.565  1.00  0.00
ATOM   3190  BQF BQF Y1311     -34.479  60.130 -27.546  1.00  0.00
ATOM   3191  BQG BQG Y1312     -57.316  29.192  43.238  1.00  0.00
ATOM   3192  BQH BQH Y1313     -39.080 -77.631  25.492  1.00  0.00
ATOM   3193  BQI BQI Y1314      26.027 -67.024  76.734  1.00  0.00
ATOM   3194  BQJ BQJ Y1315       8.463 -39.255  79.099  1.00  0.00
ATOM   3195  BQK BQK Y1316     -72.686 -63.444  88.413  1.00  0.00
ATOM   3196  BQL BQL Y1317     -59.321  53.307 -54.878  1.00  0.00
ATOM   3197  BQM BQM Y1318      51.497  39.781  -0.245  1.00  0.00
ATOM   3198  BQN BQN Y1319     -83.221 -86.264 -38.460  1.00  0.00
ATOM   3199  BQO BQO Y1320     -74.825  84.670  69.272  1.00  0.00
ATOM   3200  BQP BQP Y1321      83.486 -65.623 -80.077  1.00  0.00
ATOM   3201  BQQ BQQ Y1322     -41.375  80.802  52.941  1.00  0.00
ATOM   3202  BQR BQR Y1323     -65.511  34.629 -49.138  1.00  0.00
ATOM   3203  BQS BQS Y1324     -74.193 -77.950 -55.557  1.00  0.00
ATOM   3204  BQT BQT Y1325      25.042  -3.299  16.534  1.00  0.00
ATOM   3205  BQU BQU Y1326      24.939  53.361  54.832  1.00  0.00
ATOM   3206  BQV BQV Y1327     -43.642 -13.321  86.778  1.00  0.00
ATOM   3207  BQW BQW Y1328      68.358 -67.563  84.931  1.00  0.00
ATOM   3208  BQX BQX Y1329     -46.636  74.340  12.263  1.00  0.00
ATOM   3209  BQY BQY Y1330      58.512  51.450 -35.537  1.00  0.00
ATOM   3210  BQZ BQZ Y1331       3.672 -26.512 -85.056  1.00  0.00
ATOM   3211  BRA BRA Y1332     -77.201 -59.963  10.285  1.00  0.00
ATOM   3212  BRB BRB Y1333       7.207  43.305  46.027  1.00  0.00
ATOM   3213  BRC BRC Y1334      36.364 -60.433 -79.059  1.00  0.00
ATOM   3214  BRD BRD Y1335      75.652  28.409 -85.189  1.00  0.00
ATOM   3215  BRE BRE Y1336      51.741  21.566   6.034  1.00  0.00
ATOM   3216  BRF BRF Y1337      40.591  86.162 -80.444  1.00  0.00
ATOM   3217  BRG BRG Y1338      57.596 -64.106   4.070  1.00  0.00
ATOM   3218  BRH BRH Y1339      29.346  -0.221  81.419  1.00  0.00
ATOM   3219  BRI BRI Y1340      57.510 -30.524  -8.715  1.00  0.00
ATOM   3220  BRJ BRJ Y1341      64.294 -17.480 -18.418  1.00  0.00
ATOM   3221  BRK BRK Y1342      36.904 -60.024  87.801  1.00  0.00
ATOM   3222  BRL BRL Y1343      49.605 -44.606  -8.187  1.00  0.00
ATOM   3223  BRM BRM Y1344     -18.581 -26.526   7.896  1.00  0.00
ATOM   3224  BRN BRN Y1345      48.069  76.596 -17.224  1.00  0.00
ATOM   3225  BRO BRO Y1346     -25.653  18.835  65.603  1.00  0.00
ATOM   3226  BRP BRP Y1347      53.895  69.467  55.410  1.00  0.00
ATOM   3227  BRQ BRQ Y1348     -84.467  33.613  85.293  1.00  0.00
ATOM   3228  BRR BRR Y1349     -41.167  33.225 -28.239  1.00  0.00
ATOM   3229  BRS BRS Y1350     -55.565 -85.316  82.053  1.00  0.00
ATOM   3230  BRT BRT Y1351     -14.914 -87.398 -44.435  1.00  0.00
ATOM   3231  BRU BRU Y1352     -23.411  43.587  41.517  1.00  0.00
ATOM   3232  BRV BRV Y1353      53.499  38.339  85.376  1.00  0.00
ATOM   3233  BRW BRW Y1354      86.144  67.635   0.518  1.00  0.00
ATOM   3234  BRX BRX Y1355      86.266  31.619  25.450  1.00  0.00
ATOM   3235  BRY BRY Y1356      13.008 -86.972  33.559  1.00  0.00
ATOM   3236  BRZ BRZ Y1357     -83.606 -34.154  65.066  1.00  0.00
ATOM   3237  BSA BSA Y1358     -76.332   1.305  62.857  1.00  0.00
ATOM   3238  BSB BSB Y1359      23.383 -38.570 -55.019  1.00  0.00
ATOM   3239  BSC BSC Y1360      85.392 -41.479 -70.086  1.00  0.00
ATOM   3240  BSD BSD Y1361     -13.607 -83.069  15.769  1.00  0.00
ATOM   3241  BSE BSE Y1362      59.188  17.935  -4.230  1.00  0.00
ATOM   3242  BSF BSF Y1363      72.395  48.337  31.214  1.00  0.00
ATOM   3243  BSG BSG Y1364     -37.369 -47.380 -33.628  1.00  0.00
ATOM   3244  BSH BSH Y1365      -4.280  82.347 -77.731  1.00  0.00
ATOM   3245  BSI BSI Y1366      37.884  -5.614  57.227  1.00  0.00
ATOM   3246  BSJ BSJ Y1367      82.606 -49.130 -36.323  1.00  0.00
ATOM   3247  BSK BSK Y1368     -32.909   3.081 -83.705  1.00  0.00
ATOM   3248  BSL BSL Y1369     -22.360  17.694 -54.938  1.00  0.00
ATOM   3249  BSM BSM Y1370     -23.397 -41.116 -52.451  1.00  0.00
ATOM   3250  BSN BSN Y1371      86.982  63.603  55.340  1.00  0.00
ATOM   3251  BSO BSO Y1372     -16.470 -64.068 -70.469  1.00  0.00
ATOM   3252  BSP BSP Y1373     -31.890  78.462  82.768  1.00  0.00
ATOM   3253  BSQ BSQ Y1374     -31.873  83.410  36.614  1.00  0.00
ATOM   3254  BSR BSR Y1375     -76.422 -33.754 -49.300  1.00  0.00
ATOM   3255  BSS BSS Y1376     -47.870 -48.253  54.550  1.00  0.00
ATOM   3256  BST BST Y1377     -56.345 -22.196 -87.392  1.00  0.00
ATOM   3257  BSU BSU Y1378     -10.859 -87.323  66.726  1.00  0.00
ATOM   3258  BSV BSV Y1379      25.390 -74.776 -11.487  1.00  0.00
ATOM   3259  BSW BSW Y1380      39.384  74.181 -59.093  1.00  0.00
ATOM   3260  BSX BSX Y1381     -66.555 -89.499   2.233  1.00  0.00
ATOM   3261  BSY BSY Y1382       9.578  36.578 -69.498  1.00  0.00
ATOM   3262  BSZ BSZ Y1383     -21.659  54.275  34.416  1.00  0.00
ATOM   3263  BTA BTA Y1384     -76.635  44.875 -75.603  1.00  0.00
ATOM   3264  BTB BTB Y1385     -42.906 -78.183 -66.851  1.00  0.00
ATOM   3265  BTC BTC Y1386     -55.812  24.892  -2.395  1.00  0.00
ATOM   3266  BTD BTD Y1387      81.548 -26.297 -28.826  1.00  0.00
ATOM   3267  BTE BTE Y1388     -78.697 -15.358  -9.386  1.00  0.00
ATOM   3268  BTF BTF Y1389      58.424  79.276 -49.989  1.00  0.00
ATOM   3269  BTG BTG Y1390     -64.606  23.279 -34.840  1.00  0.00
ATOM   3270  BTH BTH Y1391      59.405  82.915 -71.965  1.00  0.00
ATOM   3271  BTI BTI Y1392     -13.569  43.939  -0.369  1.00  0.00
ATOM   3272  BTJ BTJ Y1393     -66.471 -15.423 -49.235  1.00  0.00
ATOM   3273  BTK BTK Y1394      10.357  25.119 -19.285  1.00  0.00
ATOM   3274  BTL BTL Y1395      88.234  17.355  75.798  1.00  0.00
ATOM   3275  BTM BTM Y1396      62.281  59.714  88.231  1.00  0.00
ATOM   3276  BTN BTN Y1397      -0.250 -69.416 -36.661  1.00  0.00
ATOM   3277  BTO BTO Y1398       5.669  47.228  12.978  1.00  0.00
ATOM   3278  BTP BTP Y1399     -14.974 -83.982 -16.453  1.00  0.00
ATOM   3279  BTQ BTQ Y1400      85.681 -55.495  75.857  1.00  0.00
ATOM   3280  BTR BTR Y1401     -66.458 -87.626  88.692  1.00  0.00
ATOM   3281  BTS BTS Y1402     -37.799 -59.992  76.283  1.00  0.00
ATOM   3282  BTT BTT Y1403      75.937  -0.957 -41.970  1.00  0.00
ATOM   3283  BTU BTU Y1404     -40.996  69.289  34.886  1.00  0.00
ATOM   3284  BTV BTV Y1405     -50.898 -50.580  78.920  1.00  0.00
ATOM   3285  BTW BTW Y1406      -5.183   3.789 -55.033  1.00  0.00
ATOM   3286  BTX BTX Y1407      35.134  28.402  66.719  1.00  0.00
ATOM   3287  BTY BTY Y1408     -78.222 -61.186 -62.672  1.00  0.00
ATOM   3288  BTZ BTZ Y1409     -27.028 -64.208 -56.202  1.00  0.00
ATOM   3289  BUA BUA Y1410     -77.779 -13.637  85.177  1.00  0.00
ATOM   3290  BUB BUB Y1411      68.207 -78.422  34.943  1.00  0.00
ATOM   3291  BUC BUC Y1412      15.956 -78.050  48.227  1.00  0.00
ATOM   3292  BUD BUD Y1413     -14.553  80.372  -5.388  1.00  0.00
ATOM   3293  BUE BUE Y1414     -51.294  82.356  83.171  1.00  0.00
ATOM   3294  BUF BUF Y1415     -42.404 -74.123  84.920  1.00  0.00
ATOM   3295  BUG BUG Y1416     -82.787  39.297  22.725  1.00  0.00
ATOM   3296  BUH BUH Y1417      48.385  84.425 -37.508  1.00  0.00
ATOM   3297  BUI BUI Y1418     -36.875  80.523 -27.041  1.00  0.00
ATOM   3298  BUJ BUJ Y1419      60.542  14.018 -27.722  1.00  0.00
ATOM   3299  BUK BUK Y1420       4.739  85.992 -37.107  1.00  0.00
ATOM   3300  BUL BUL Y1421     -55.895 -35.409  66.228  1.00  0.00
ATOM   3301  BUM BUM Y1422      48.122 -23.665  13.542  1.00  0.00
ATOM   3302  BUN BUN Y1423      60.484  52.004  27.158  1.00  0.00
ATOM   3303  BUO BUO Y1424      81.072  20.570  87.569  1.00  0.00
ATOM   3304  BUP BUP Y1425     -57.364 -60.197  75.955  1.00  0.00
ATOM   3305  BUQ BUQ Y1426     -37.631  83.760 -67.170  1.00  0.00
ATOM   3306  BUR BUR Y1427      69.365 -85.152 -19.284  1.00  0.00
ATOM   3307  BUS BUS Y1428     -71.737 -49.329  63.842  1.00  0.00
ATOM   3308  BUT BUT Y1429      89.228  40.754 -15.111  1.00  0.00
ATOM   3309  BUU BUU Y1430      38.663 -47.189 -83.443  1.00  0.00
ATOM   3310  BUV BUV Y1431     -82.670  54.735  37.796  1.00  0.00
ATOM   3311  BUW BUW Y1432       4.856  19.887 -82.827  1.00  0.00
ATOM   3312  BUX BUX Y1433     -15.265 -84.565 -76.484  1.00  0.00
ATOM   3313  BUY BUY Y1434     -20.748 -18.709 -24.788  1.00  0.00
ATOM   3314  BUZ BUZ Y1435     -85.519  46.740  -0.396  1.00  0.00
ATOM   3315  BVA BVA Y1436      59.359   4.737  -8.025  1.00  0.00
ATOM   3316  BVB BVB Y1437     -36.487 -73.652  -6.170  1.00  0.00
ATOM   3317  BVC BVC Y1438      87.950  16.382   1.435  1.00  0.00
ATOM   3318  BVD BVD Y1439     -49.657  13.069 -82.403  1.00  0.00
ATOM   3319  BVE BVE Y1440     -11.141 -48.151  86.730  1.00  0.00
ATOM   3320  BVF BVF Y1441     -45.755 -15.040 -79.503  1.00  0.00
ATOM   3321  BVG BVG Y1442     -75.623 -10.296 -26.423  1.00  0.00
ATOM   3322  BVH BVH Y1443     -16.168 -65.332  15.731  1.00  0.00
ATOM   3323  BVI BVI Y1444     -16.420  32.521 -86.036  1.00  0.00
ATOM   3324  BVJ BVJ Y1445      84.250  82.881 -66.777  1.00  0.00
ATOM   3325  BVK BVK Y1446     -41.231  22.512 -58.540  1.00  0.00
ATOM   3326  BVL BVL Y1447     -83.165  -7.729  40.494  1.00  0.00
ATOM   3327  BVM BVM Y1448      35.013 -63.917  17.219  1.00  0.00
ATOM   3328  BVN BVN Y1449     -66.692  43.383  24.739  1.00  0.00
ATOM   3329  BVO BVO Y1450      53.962  72.596  -4.652  1.00  0.00
ATOM   3330  BVP BVP Y1451      44.597  54.599 -47.313  1.00  0.00
ATOM   3331  BVQ BVQ Y1452     -39.216 -33.254 -36.403  1.00  0.00
ATOM   3332  BVR BVR Y1453      68.606 -84.919 -40.351  1.00  0.00
ATOM   3333  BVS BVS Y1454     -20.297  61.373 -38.551  1.00  0.00
ATOM   3334  BVT BVT Y1455     -50.414  71.478 -81.828  1.00  0.00
ATOM   3335  BVU BVU Y1456       7.851 -43.837  51.189  1.00  0.00
ATOM   3336  BVV BVV Y1457      87.349  22.513  60.080  1.00  0.00
ATOM   3337  BVW BVW Y1458      87.845 -64.652  17.260  1.00  0.00
ATOM   3338  BVX BVX Y1459       9.642 -29.462 -66.297  1.00  0.00
ATOM   3339  BVY BVY Y1460      20.050  74.138  85.762  1.00  0.00
ATOM   3340  BVZ BVZ Y1461     -58.157  15.712  32.123  1.00  0.00
ATOM   3341  BWA BWA Y1462       2.254  73.922 -51.237  1.00  0.00
ATOM   3342  BWB BWB Y1463     -71.296  -2.100 -12.163  1.00  0.00
ATOM   3343  BWC BWC Y1464     -82.106   8.160  32.048  1.00  0.00
ATOM   3344  BWD BWD Y1465      39.581 -55.450 -15.286  1.00  0.00
ATOM   3345  BWE BWE Y1466       4.821 -27.359 -26.258  1.00  0.00
ATOM   3346  BWF BWF Y1467      84.553 -13.416 -38.820  1.00  0.00
ATOM   3347  BWG BWG Y1468      47.410  76.453 -74.088  1.00  0.00
ATOM   3348  BWH BWH Y1469     -42.177  10.501  47.333  1.00  0.00
ATOM   3349  BWI BWI Y1470     -46.136  35.070 -53.827  1.00  0.00
ATOM   3350  BWJ BWJ Y1471     -61.272 -86.813 -24.409  1.00  0.00
ATOM   3351  BWK BWK Y1472      33.609 -89.384  60.874  1.00  0.00
ATOM   3352  BWL BWL Y1473      80.291 -46.951  68.700  1.00  0.00
ATOM   3353  BWM BWM Y1474      14.102  44.364  72.222  1.00  0.00
ATOM   3354  BWN BWN Y1475       5.868 -72.356  82.559  1.00  0.00
ATOM   3355  BWO BWO Y1476      54.134  85.615  -8.642  1.00  0.00
ATOM   3356  BWP BWP Y1477      68.493  82.891 -37.598  1.00  0.00
ATOM   3357  BWQ BWQ Y1478     -82.395 -26.209 -80.270  1.00  0.00
ATOM   3358  BWR BWR Y1479     -80.615  61.861 -84.153  1.00  0.00
ATOM   3359  BWS BWS Y1480       6.918 -83.320 -21.308  1.00  0.00
ATOM   3360  BWT BWT Y1481      37.173 -76.589 -84.712  1.00  0.00
ATOM   3361  BWU BWU Y1482     -79.187  17.136  61.996  1.00  0.00
ATOM   3362  BWV BWV Y1483      -8.765 -72.216  56.792  1.00  0.00
ATOM   3363  BWW BWW Y1484     -34.814  29.835  88.431  1.00  0.00
ATOM   3364  BWX BWX Y1485      49.821  83.281  49.589  1.00  0.00
ATOM   3365  BWY BWY Y1486     -83.287  12.737 -35.173  1.00  0.00
ATOM   3366  BWZ BWZ Y1487     -48.370  67.534 -21.751  1.00  0.00
ATOM   3367  BXA BXA Y1488      24.339 -59.641 -87.004  1.00  0.00
ATOM   3368  BXB BXB Y1489      84.736  28.462 -25.149  1.00  0.00
ATOM   3369  BXC BXC Y1490       6.370   2.120  53.828  1.00  0.00
ATOM   3370  BXD BXD Y1491     -57.150  83.068  59.569  1.00  0.00
ATOM   3371  BXE BXE Y1492      80.547 -80.965  82.644  1.00  0.00
ATOM   3372  BXF BXF Y1493      43.097   9.417 -43.934  1.00  0.00
ATOM   3373  BXG BXG Y1494      -1.234 -14.501 -34.359  1.00  0.00
ATOM   3374  BXH BXH Y1495     -47.646 -34.566 -84.428  1.00  0.00
ATOM   3375  BXI BXI Y1496      19.540  82.421 -75.541  1.00  0.00
ATOM   3376  BXJ BXJ Y1497      12.305 -81.611 -81.701  1.00  0.00
ATOM   3377  BXK BXK Y1498     -81.743  44.081  80.715  1.00  0.00
ATOM   3378  BXL BXL Y1499      -8.384  83.850  86.779  1.00  0.00
ATOM   3379  BXM BXM Y1500     -67.596 -59.158 -13.047  1.00  0.00
ATOM   3380  BXN BXN Y1501      88.361 -24.984  43.262  1.00  0.00
ATOM   3381  BXO BXO Y1502      35.208   3.641  33.600  1.00  0.00
ATOM   3382  BXP BXP Y1503      88.137  58.491  88.676  1.00  0.00
ATOM   3383  BXQ BXQ Y1504      78.602  43.434  84.652  1.00  0.00
ATOM   3384  BXR BXR Y1505      40.311  37.751 -55.406  1.00  0.00
ATOM   3385  BXS BXS Y1506      90.143  15.263  13.797  1.00  0.00
ATOM   3386  BXT BXT Y1507      13.859  57.765  64.281  1.00  0.00
ATOM   3387  BXU BXU Y1508      33.022  84.994  21.478  1.00  0.00
ATOM   3388  BXV BXV Y1509      -1.014  46.334 -15.762  1.00  0.00
ATOM   3389  BXW BXW Y1510     -52.357 -64.146 -30.109  1.00  0.00
ATOM   3390  BXX BXX Y1511     -74.480  68.063  32.580  1.00  0.00
ATOM   3391  BXY BXY Y1512     -31.988 -87.942  88.642  1.00  0.00
ATOM   3392  BXZ BXZ Y1513     -13.608 -84.725 -58.272  1.00  0.00
ATOM   3393  BYA BYA Y1514      60.383   3.147 -68.496  1.00  0.00
ATOM   3394  BYB BYB Y1515       5.121  71.792   8.421  1.00  0.00
ATOM   3395  BYC BYC Y1516      79.572 -81.969   0.029  1.00  0.00
ATOM   3396  BYD BYD Y1517      14.832 -62.224  85.438  1.00  0.00
ATOM   3397  BYE BYE Y1518      27.611  81.901   1.176  1.00  0.00
ATOM   3398  BYF BYF Y1519      37.925  44.480  51.542  1.00  0.00
ATOM   3399  BYG BYG Y1520      78.795  85.802  -9.737  1.00  0.00
ATOM   3400  BYH BYH Y1521     -29.206 -59.959 -34.550  1.00  0.00
ATOM   3401  BYI BYI Y1522     -77.409  -3.481 -77.411  1.00  0.00
ATOM   3402  BYJ BYJ Y1523     -49.641 -79.066 -53.987  1.00  0.00
ATOM   3403  BYK BYK Y1524      10.210  25.896  61.105  1.00  0.00
ATOM   3404  BYL BYL Y1525     -71.763  74.730 -19.308  1.00  0.00
ATOM   3405  BYM BYM Y1526     -39.230 -82.941 -80.676  1.00  0.00
ATOM   3406  BYN BYN Y1527      35.497 -90.454 -11.494  1.00  0.00
ATOM   3407  BYO BYO Y1528     -80.747  11.039  15.165  1.00  0.00
ATOM   3408  BYP BYP Y1529     -83.278 -80.477 -77.331  1.00  0.00
ATOM   3409  BYQ BYQ Y1530      -3.191 -88.333  86.518  1.00  0.00
ATOM   3410  BYR BYR Y1531      -5.612  10.276 -68.762  1.00  0.00
ATOM   3411  BYS BYS Y1532      40.741  65.522  20.108  1.00  0.00
ATOM   3412  BYT BYT Y1533     -28.996  47.378 -70.215  1.00  0.00
ATOM   3413  BYU BYU Y1534     -16.421  53.559 -48.661  1.00  0.00
ATOM   3414  BYV BYV Y1535      -0.470 -53.216  37.068  1.00  0.00
ATOM   3415  BYW BYW Y1536     -85.749  69.179  87.911  1.00  0.00
ATOM   3416  BYX BYX Y1537      -5.579  59.386 -86.533  1.00  0.00
ATOM   3417  BYY BYY Y1538      74.620 -65.709  72.126  1.00  0.00
ATOM   3418  BYZ BYZ Y1539      78.252 -74.890 -15.057  1.00  0.00
ATOM   3419  BZA BZA Y1540     -18.968  79.505  25.893  1.00  0.00
ATOM   3420  BZB BZB Y1541      86.999  64.994 -84.502  1.00  0.00
ATOM   3421  BZC BZC Y1542     -81.515  61.266 -46.033  1.00  0.00
ATOM   3422  BZD BZD Y1543      -2.842 -16.837  25.598  1.00  0.00
ATOM   3423  BZE BZE Y1544      55.592  39.604  73.183  1.00  0.00
ATOM   3424  BZF BZF Y1545      17.243 -81.943 -33.226  1.00  0.00
ATOM   3425  BZG BZG Y1546      55.257  29.479 -84.563  1.00  0.00
ATOM   3426  BZH BZH Y1547     -44.570  10.987 -18.453  1.00  0.00
ATOM   3427  BZI BZI Y1548      88.330  78.019  13.279  1.00  0.00
ATOM   3428  BZJ BZJ Y1549     -74.557  32.766  78.355  1.00  0.00
ATOM   3429  BZK BZK Y1550      73.519 -43.772  54.526  1.00  0.00
ATOM   3430  BZL BZL Y1551     -21.777 -17.827 -77.271  1.00  0.00
ATOM   3431  BZM BZM Y1552     -80.923  51.495 -11.616  1.00  0.00
ATOM   3432  BZN BZN Y1553     -63.532  15.095  -4.946  1.00  0.00
ATOM   3433  BZO BZO Y1554      36.673  36.072 -23.727  1.00  0.00
ATOM   3434  BZP BZP Y1555     -66.760 -82.542 -81.350  1.00  0.00
ATOM   3435  BZQ BZQ Y1556     -74.149 -63.533  56.693  1.00  0.00
ATOM   3436  BZR BZR Y1557     -76.924 -43.929  14.218  1.00  0.00
ATOM   3437  BZS BZS Y1558     -49.530 -47.094  38.198  1.00  0.00
ATOM   3438  BZT BZT Y1559      61.838 -52.170  85.894  1.00  0.00
ATOM   3439  BZU BZU Y1560     -69.923 -51.303 -44.545  1.00  0.00
ATOM   3440  BZV BZV Y1561      40.289  -9.183  15.543  1.00  0.00
ATOM   3441  BZW BZW Y1562     -81.661 -26.614  -0.942  1.00  0.00
ATOM   3442  BZX BZX Y1563      43.422  -2.522 -83.810  1.00  0.00
ATOM   3443  BZY BZY Y1564      51.330 -12.119  48.655  1.00  0.00
ATOM   3444  BZZ BZZ Y1565     -26.785  81.229  66.663  1.00  0.00
ATOM   3445  CAA CAA Y1566     -55.867  66.478   0.980  1.00  0.00
ATOM   3446  CAB CAB Y1567       5.991  67.943 -85.476  1.00  0.00
ATOM   3447  CAC CAC Y1568      41.421  29.143  28.597  1.00  0.00
ATOM   3448  CAD CAD Y1569      58.707 -88.831 -46.530  1.00  0.00
ATOM   3449  CAE CAE Y1570     -41.141  21.006   2.991  1.00  0.00
ATOM   3450  CAF CAF Y1571      54.742  71.278 -27.104  1.00  0.00
ATOM   3451  CAG CAG Y1572     -60.707 -72.154   1.154  1.00  0.00
ATOM   3452  CAH CAH Y1573     -82.763 -58.302  82.053  1.00  0.00
ATOM   3453  CAI CAI Y1574      29.991 -33.745  -9.549  1.00  0.00
ATOM   3454  CAJ CAJ Y1575     -47.277 -86.895  -1.808  1.00  0.00
ATOM   3455  CAK CAK Y1576      59.927  72.819 -38.358  1.00  0.00
ATOM   3456  CAL CAL Y1577      74.542  24.230 -38.898  1.00  0.00
ATOM   3457  CAM CAM Y1578     -10.415 -35.228  48.659  1.00  0.00
ATOM   3458  CAN CAN Y1579      43.188  78.536  41.736  1.00  0.00
ATOM   3459  CAO CAO Y1580     -11.044 -29.319 -82.841  1.00  0.00
ATOM   3460  CAP CAP Y1581     -17.044 -54.325 -84.371  1.00  0.00
ATOM   3461  CAQ CAQ Y1582      -6.831  19.111 -60.132  1.00  0.00
ATOM   3462  CAR CAR Y1583      46.610 -19.785 -11.468  1.00  0.00
ATOM   3463  CAS CAS Y1584     -35.136  43.009 -84.113  1.00  0.00
ATOM   3464  CAT CAT Y1585     -79.073  12.506 -84.328  1.00  0.00
ATOM   3465  CAU CAU Y1586     -55.782  -3.913 -40.261  1.00  0.00
ATOM   3466  CAV CAV Y1587      85.901  84.125  50.482  1.00  0.00
ATOM   3467  CAW CAW Y1588      71.822 -43.659  87.096  1.00  0.00
ATOM   3468  CAX CAX Y1589     -30.607  13.111  82.833  1.00  0.00
ATOM   3469  CAY CAY Y1590      39.727 -22.375 -33.568  1.00  0.00
ATOM   3470  CAZ CAZ Y1591      82.255 -53.983 -18.001  1.00  0.00
ATOM   3471  CBA CBA Y1592      67.294  16.193  52.216  1.00  0.00
ATOM   3472  CBB CBB Y1593     -84.681  -5.287  69.190  1.00  0.00
ATOM   3473  CBC CBC Y1594     -76.513 -41.841 -70.239  1.00  0.00
ATOM   3474  CBD CBD Y1595     -43.065  27.634 -83.555  1.00  0.00
ATOM   3475  CBE CBE Y1596     -79.639 -21.078  47.583  1.00  0.00
ATOM   3476  CBF CBF Y1597     -23.016  79.017 -79.930  1.00  0.00
ATOM   3477  CBG CBG Y1598       1.426 -14.767 -71.424  1.00  0.00
ATOM   3478  CBH CBH Y1599      24.331  29.832  39.699  1.00  0.00
ATOM   3479  CBI CBI Y1600       7.080   5.805 -86.179  1.00  0.00
ATOM   3480  CBJ CBJ Y1601     -53.246  82.746  71.626  1.00  0.00
ATOM   3481  CBK CBK Y1602     -80.611 -48.835 -10.094  1.00  0.00
ATOM   3482  CBL CBL Y1603     -78.186  49.089   9.596  1.00  0.00
ATOM   3483  CBM CBM Y1604     -64.149 -52.981  52.677  1.00  0.00
ATOM   3484  CBN CBN Y1605      45.310   3.130 -62.581  1.00  0.00
ATOM   3485  CBO CBO Y1606     -24.178 -42.707 -10.096  1.00  0.00
ATOM   3486  CBP CBP Y1607       3.115  19.214  68.392  1.00  0.00
ATOM   3487  CBQ CBQ Y1608     -64.811 -68.858  23.619  1.00  0.00
ATOM   3488  CBR CBR Y1609     -71.323  78.581  37.978  1.00  0.00
ATOM   3489  CBS CBS Y1610      73.759  20.836  27.022  1.00  0.00
ATOM   3490  CBT CBT Y1611      34.693 -42.076 -34.398  1.00  0.00
ATOM   3491  CBU CBU Y1612     -14.857  55.179   5.246  1.00  0.00
ATOM   3492  CBV CBV Y1613     -53.115   2.274 -25.426  1.00  0.00
ATOM   3493  CBW CBW Y1614      -8.650  -5.059  32.988  1.00  0.00
ATOM   3494  CBX CBX Y1615      87.473  60.645  26.138  1.00  0.00
ATOM   3495  CBY CBY Y1616      79.211 -25.274 -53.697  1.00  0.00
ATOM   3496  CBZ CBZ Y1617      38.385  47.253  69.106  1.00  0.00
ATOM   3497  CCA CCA Y1618     -26.580  68.818   1.293  1.00  0.00
ATOM   3498  CCB CCB Y1619      63.207 -38.944 -82.828  1.00  0.00
ATOM   3499  CCC CCC Y1620     -48.794  -0.007  83.667  1.00  0.00
ATOM   3500  CCD CCD Y1621      40.051  82.179 -66.580  1.00  0.00
ATOM   3501  CCE CCE Y1622     -14.644   9.762 -83.499  1.00  0.00
ATOM   3502  CCF CCF Y1623     -59.283 -44.542 -70.929  1.00  0.00
ATOM   3503  CCG CCG Y1624      88.567 -51.751 -25.945  1.00  0.00
ATOM   3504  CCH CCH Y1625     -22.816 -59.745 -18.822  1.00  0.00
ATOM   3505  CCI CCI Y1626     -19.636  82.498  36.652  1.00  0.00
ATOM   3506  CCJ CCJ Y1627     -74.564 -76.897 -87.014  1.00  0.00
ATOM   3507  CCK CCK Y1628       5.552 -66.036  42.067  1.00  0.00
ATOM   3508  CCL CCL Y1629      -2.728 -57.209  13.873  1.00  0.00
ATOM   3509  CCM CCM Y1630     -78.939  -0.734 -37.967  1.00  0.00
ATOM   3510  CCN CCN Y1631      -9.459 -56.274 -34.697  1.00  0.00
ATOM   3511  CCO CCO Y1632     -83.879  58.851  14.503  1.00  0.00
ATOM   3512  CCP CCP Y1633      89.174  35.012  46.530  1.00  0.00
ATOM   3513  CCQ CCQ Y1634     -70.364 -87.868  28.261  1.00  0.00
ATOM   3514  CCR CCR Y1635      58.611 -18.716 -46.935  1.00  0.00
ATOM   3515  CCS CCS Y1636      17.977 -14.347  23.274  1.00  0.00
ATOM   3516  CCT CCT Y1637      49.683 -64.698 -83.338  1.00  0.00
ATOM   3517  CCU CCU Y1638      46.523 -16.072  89.448  1.00  0.00
ATOM   3518  CCV CCV Y1639      49.646 -86.200 -12.610  1.00  0.00
ATOM   3519  CCW CCW Y1640      85.365 -33.357 -46.729  1.00  0.00
ATOM   3520  CCX CCX Y1641     -16.999   0.970  45.581  1.00  0.00
ATOM   3521  CCY CCY Y1642      -4.463 -33.439 -43.690  1.00  0.00
ATOM   3522  CCZ CCZ Y1643     -32.333  77.516  19.368  1.00  0.00
ATOM   3523  CDA CDA Y1644     -19.008  34.074  86.666  1.00  0.00
ATOM   3524  CDB CDB Y1645     -65.717  66.308 -52.114  1.00  0.00
ATOM   3525  CDC CDC Y1646     -29.934  -4.723 -49.830  1.00  0.00
ATOM   3526  CDD CDD Y1647      -3.700  -7.037 -45.136  1.00  0.00
ATOM   3527  CDE CDE Y1648      23.130  21.832 -79.041  1.00  0.00
ATOM   3528  CDF CDF Y1649      80.863 -66.579 -27.190  1.00  0.00
ATOM   3529  CDG CDG Y1650       2.988  27.537  11.831  1.00  0.00
ATOM   3530  CDH CDH Y1651      89.032  38.897  65.343  1.00  0.00
ATOM   3531  CDI CDI Y1652     -68.831  24.125 -85.979  1.00  0.00
ATOM   3532  CDJ CDJ Y1653      28.169  46.520  62.947  1.00  0.00
ATOM   3533  CDK CDK Y1654      58.358 -84.719 -25.591  1.00  0.00
ATOM   3534  CDL CDL Y1655      89.311   8.449 -67.106  1.00  0.00
ATOM   3535  CDM CDM Y1656      -5.103  66.491 -57.124  1.00  0.00
ATOM   3536  CDN CDN Y1657      14.692 -53.574  40.760  1.00  0.00
ATOM   3537  CDO CDO Y1658     -72.852  18.494  28.103  1.00  0.00
ATOM   3538  CDP CDP Y1659     -11.914 -40.308 -62.003  1.00  0.00
ATOM   3539  CDQ CDQ Y1660       4.003   1.720 -19.465  1.00  0.00
ATOM   3540  CDR CDR Y1661     -72.770 -34.685  -1.152  1.00  0.00
ATOM   3541  CDS CDS Y1662      53.405  39.187  21.933  1.00  0.00
ATOM   3542  CDT CDT Y1663      61.673 -69.233  15.129  1.00  0.00
ATOM   3543  CDU CDU Y1664     -44.225 -21.996  -1.330  1.00  0.00
ATOM   3544  CDV CDV Y1665     -24.222  34.732  23.431  1.00  0.00
ATOM   3545  CDW CDW Y1666      32.439  63.282 -30.205  1.00  0.00
ATOM   3546  CDX CDX Y1667       4.944  23.687  88.918  1.00  0.00
ATOM   3547  CDY CDY Y1668       8.867  84.427 -48.761  1.00  0.00
ATOM   3548  CDZ CDZ Y1669     -13.149   4.478  69.204  1.00  0.00
ATOM   3549  CEA CEA Y1670      27.621 -83.451  34.736  1.00  0.00
ATOM   3550  CEB CEB Y1671      -4.194  80.884 -19.197  1.00  0.00
ATOM   3551  CEC CEC Y1672      64.379 -85.287 -68.397  1.00  0.00
ATOM   3552  CED CED Y1673      53.743 -83.172   8.296  1.00  0.00
ATOM   3553  CEE CEE Y1674      51.581 -74.217  21.843  1.00  0.00
ATOM   3554  CEF CEF Y1675      34.236  11.304  57.353  1.00  0.00
ATOM   3555  CEG CEG Y1676      11.281 -48.078  -6.527  1.00  0.00
ATOM   3556  CEH CEH Y1677     -21.502 -53.642  35.619  1.00  0.00
ATOM   3557  CEI CEI Y1678     -31.483 -22.885 -14.442  1.00  0.00
ATOM   3558  CEJ CEJ Y1679      87.688  30.664  78.429  1.00  0.00
ATOM   3559  CEK CEK Y1680     -50.022  42.498 -19.384  1.00  0.00
ATOM   3560  CEL CEL Y1681     -19.265 -52.569   7.367  1.00  0.00
ATOM   3561  CEM CEM Y1682      87.613   8.941 -35.988  1.00  0.00
ATOM   3562  CEN CEN Y1683      76.963 -56.039  62.127  1.00  0.00
ATOM   3563  CEO CEO Y1684      52.947 -88.465 -60.455  1.00  0.00
ATOM   3564  CEP CEP Y1685      65.377 -29.889  48.156  1.00  0.00
ATOM   3565  CEQ CEQ Y1686     -39.977  80.392 -81.932  1.00  0.00
ATOM   3566  CER CER Y1687      41.897  36.940  84.315  1.00  0.00
ATOM   3567  CES CES Y1688      66.461  71.933 -86.226  1.00  0.00
ATOM   3568  CET CET Y1689      60.595  25.038  22.129  1.00  0.00
ATOM   3569  CEU CEU Y1690      36.938  64.186 -84.831  1.00  0.00
ATOM   3570  CEV CEV Y1691       3.660  34.187 -86.775  1.00  0.00
ATOM   3571  CEW CEW Y1692      19.147   8.341  84.903  1.00  0.00
ATOM   3572  CEX CEX Y1693      75.211 -59.191 -85.561  1.00  0.00
ATOM   3573  CEY CEY Y1694      72.016 -83.375  65.571  1.00  0.00
ATOM   3574  CEZ CEZ Y1695      -4.038 -84.364  48.499  1.00  0.00
ATOM   3575  CFA CFA Z1696      47.886 -58.394 -42.559  1.00  0.00
ATOM   3576  CFB CFB Z1697     -44.498  34.404 -23.694  1.00  0.00
ATOM   3577  CFC CFC Z1698      50.934 -16.317 -11.593  1.00  0.00
ATOM   3578  CFD CFD Z1699      78.359  24.930 -43.473  1.00  0.00
ATOM   3579  CFE CFE Z1700     -75.125 -58.223  49.399  1.00  0.00
ATOM   3580  CFF CFF Z1701     -57.278  77.248 -54.293  1.00  0.00
ATOM   3581  CFG CFG Z1702      87.652 -36.639 -60.813  1.00  0.00
ATOM   3582  CFH CFH Z1703      65.336  -0.412  43.392  1.00  0.00
ATOM   3583  CFI CFI Z1704       0.959  16.149 -46.805  1.00  0.00
ATOM   3584  CFJ CFJ Z1705     -41.289   3.948  36.126  1.00  0.00
ATOM   3585  CFK CFK Z1706     -27.296  63.369  59.228  1.00  0.00
ATOM   3586  CFL CFL Z1707      38.745  32.624  29.275  1.00  0.00
ATOM   3587  CFM CFM Z1708      43.283 -66.697  32.207  1.00  0.00
ATOM   3588  CFN CFN Z1709      -7.921 -57.720   5.042  1.00  0.00
ATOM   3589  CFO CFO Z1710     -41.947 -12.638  16.900  1.00  0.00
ATOM   3590  CFP CFP Z1711       0.894 -63.435  43.670  1.00  0.00
ATOM   3591  CFQ CFQ Z1712      71.350 -25.758  77.275  1.00  0.00
ATOM   3592  CFR CFR Z1713      60.184 -34.232  19.353  1.00  0.00
ATOM   3593  CFS CFS Z1714      19.238 -45.848 -82.081  1.00  0.00
ATOM   3594  CFT CFT Z1715      15.128 -31.072  17.322  1.00  0.00
ATOM   3595  CFU CFU Z1716      19.179  78.598  51.631  1.00  0.00
ATOM   3596  CFV CFV Z1717       0.261 -36.030 -42.617  1.00  0.00
ATOM   3597  CFW CFW Z1718      -7.405  53.005   8.924  1.00  0.00
ATOM   3598  CFX CFX Z1719     -39.145 -28.755  73.221  1.00  0.00
ATOM   3599  CFY CFY Z1720     -29.846  20.474   4.527  1.00  0.00
ATOM   3600  CFZ CFZ Z1721     -38.175 -46.066  30.510  1.00  0.00
ATOM   3601  CGA CGA Z1722      30.647  54.494 -32.461  1.00  0.00
ATOM   3602  CGB CGB Z1723     -48.776  -7.838 -75.520  1.00  0.00
ATOM   3603  CGC CGC Z1724     -69.329  17.791  18.855  1.00  0.00
ATOM   3604  CGD CGD Z1725     -22.943  -8.016 -61.467  1.00  0.00
ATOM   3605  CGE CGE Z1726     -72.664 -49.316 -15.363  1.00  0.00
ATOM   3606  CGF CGF Z1727       2.575  39.339  54.128  1.00  0.00
ATOM   3607  CGG CGG Z1728     -54.861  63.999   3.656  1.00  0.00
ATOM   3608  CGH CGH Z1729     -52.992 -67.225 -46.672  1.00  0.00
ATOM   3609  CGI CGI Z1730     -35.654  -7.223 -32.787  1.00  0.00
ATOM   3610  CGJ CGJ Z1731      77.544 -66.617 -32.413  1.00  0.00
ATOM   3611  CGK CGK Z1732      74.181  28.322  58.336  1.00  0.00
ATOM   3612  CGL CGL Z1733      63.102  59.860   9.941  1.00  0.00
ATOM   3613  CGM CGM Z1734      14.110 -15.476  68.151  1.00  0.00
ATOM   3614  CGN CGN Z1735     -46.859 -26.007  -2.790  1.00  0.00
ATOM   3615  CGO CGO Z1736     -73.257  30.583  68.328  1.00  0.00
ATOM   3616  CGP CGP Z1737      61.679  39.904  52.696  1.00  0.00
ATOM   3617  CGQ CGQ Z1738     -23.755  50.571 -53.626  1.00  0.00
ATOM   3618  CGR CGR Z1739      60.497   6.949 -15.131  1.00  0.00
ATOM   3619  CGS CGS Z1740     -48.450  23.850  55.210  1.00  0.00
ATOM   3620  CGT CGT Z1741     -42.759  14.706 -52.346  1.00  0.00
ATOM   3621  CGU CGU Z1742     -69.579  77.212  58.165  1.00  0.00
ATOM   3622  CGV CGV Z1743      79.778 -21.847  -9.407  1.00  0.00
ATOM   3623  CGW CGW Z1744      74.403  76.543 -17.332  1.00  0.00
ATOM   3624  CGX CGX Z1745      47.488 -24.792  62.666  1.00  0.00
ATOM   3625  CGY CGY Z1746     -70.743  56.659 -33.777  1.00  0.00
ATOM   3626  CGZ CGZ Z1747      76.013 -62.329 -58.503  1.00  0.00
ATOM   3627  CHA CHA Z1748     -62.093 -48.106  22.744  1.00  0.00
ATOM   3628  CHB CHB Z1749      70.038 -82.923 -47.129  1.00  0.00
ATOM   3629  CHC CHC Z1750     -35.402  67.689  34.689  1.00  0.00
ATOM   3630  CHD CHD Z1751     -52.182  70.744  79.612  1.00  0.00
ATOM   3631  CHE CHE Z1752      -3.267 -73.024  25.267  1.00  0.00
ATOM   3632  CHF CHF Z1753     -49.464 -82.215  15.882  1.00  0.00
ATOM   3633  CHG CHG Z1754     -36.642  41.275  57.745  1.00  0.00
ATOM   3634  CHH CHH Z1755      19.523 -79.073  62.283  1.00  0.00
ATOM   3635  CHI CHI Z1756     -85.094  -2.933 -45.238  1.00  0.00
ATOM   3636  CHJ CHJ Z1757      55.712  39.870 -69.301  1.00  0.00
ATOM   3637  CHK CHK Z1758     -31.499  76.697  81.333  1.00  0.00
ATOM   3638  CHL CHL Z1759     -76.750  30.251 -25.420  1.00  0.00
ATOM   3639  CHM CHM Z1760      47.459  28.126  56.767  1.00  0.00
ATOM   3640  CHN CHN Z1761     -14.468  77.448 -75.745  1.00  0.00
ATOM   3641  CHO CHO Z1762     -42.178  63.554 -75.834  1.00  0.00
ATOM   3642  CHP CHP Z1763       2.532 -44.855  86.469  1.00  0.00
ATOM   3643  CHQ CHQ Z1764     -54.592  31.522  28.935  1.00  0.00
ATOM   3644  CHR CHR Z1765      38.070   1.129  19.222  1.00  0.00
ATOM   3645  CHS CHS Z1766     -73.260  61.292  29.504  1.00  0.00
ATOM   3646  CHT CHT Z1767     -67.905  -3.678 -19.509  1.00  0.00
ATOM   3647  CHU CHU Z1768     -69.718  60.992  50.034  1.00  0.00
ATOM   3648  CHV CHV Z1769      86.218  26.399  85.080  1.00  0.00
ATOM   3649  CHW CHW Z1770      81.012  -1.639 -38.003  1.00  0.00
ATOM   3650  CHX CHX Z1771      -7.281  37.414 -80.029  1.00  0.00
ATOM   3651  CHY CHY Z1772     -69.309 -26.874 -63.229  1.00  0.00
ATOM   3652  CHZ CHZ Z1773     -33.548  68.171 -64.955  1.00  0.00
ATOM   3653  CIA CIA Z1774     -70.881  50.833 -74.350  1.00  0.00
ATOM   3654  CIB CIB Z1775     -39.954  63.410 -30.287  1.00  0.00
ATOM   3655  CIC CIC Z1776     -15.896  54.665 -28.484  1.00  0.00
ATOM   3656  CID CID Z1777      67.167   8.365  12.342  1.00  0.00
ATOM   3657  CIE CIE Z1778     -16.690 -41.739   4.345  1.00  0.00
ATOM   3658  CIF CIF Z1779      42.402  19.802  82.428  1.00  0.00
ATOM   3659  CIG CIG Z1780      28.508  21.823 -74.287  1.00  0.00
ATOM   3660  CIH CIH Z1781     -15.710 -86.578  68.594  1.00  0.00
ATOM   3661  CII CII Z1782     -26.412 -69.283  37.612  1.00  0.00
ATOM   3662  CIJ CIJ Z1783      11.681  63.440 -84.793  1.00  0.00
ATOM   3663  CIK CIK Z1784      65.293 -56.156  66.914  1.00  0.00
ATOM   3664  CIL CIL Z1785     -77.475  14.317 -58.148  1.00  0.00
ATOM   3665  CIM CIM Z1786     -18.170 -56.421  19.952  1.00  0.00
ATOM   3666  CIN CIN Z1787      13.739 -56.030 -65.674  1.00  0.00
ATOM   3667  CIO CIO Z1788       8.291 -41.468 -14.556  1.00  0.00
ATOM   3668  CIP CIP Z1789      47.583 -15.346 -85.722  1.00  0.00
ATOM   3669  CIQ CIQ Z1790      74.326  55.406 -70.973  1.00  0.00
ATOM   3670  CIR CIR Z1791     -19.394 -81.215 -25.918  1.00  0.00
ATOM   3671  CIS CIS Z1792      22.010  61.591   5.850  1.00  0.00
ATOM   3672  CIT CIT Z1793     -51.074 -75.583 -73.877  1.00  0.00
ATOM   3673  CIU CIU Z1794      33.613  33.380  68.498  1.00  0.00
ATOM   3674  CIV CIV Z1795      58.364 -58.734   1.386  1.00  0.00
ATOM   3675  CIW CIW Z1796      88.491 -20.703 -47.227  1.00  0.00
ATOM   3676  CIX CIX Z1797     -75.750  15.796 -29.616  1.00  0.00
ATOM   3677  CIY CIY Z1798      80.276 -28.281  18.610  1.00  0.00
ATOM   3678  CIZ CIZ Z1799      82.110   3.924  -3.603  1.00  0.00
ATOM   3679  CJA CJA Z1800      19.211  68.814  32.515  1.00  0.00
ATOM   3680  CJB CJB Z1801     -59.915  18.213 -42.355  1.00  0.00
ATOM   3681  CJC CJC Z1802      14.077  54.678  62.779  1.00  0.00
ATOM   3682  CJD CJD Z1803      59.738   3.529 -77.591  1.00  0.00
ATOM   3683  CJE CJE Z1804       6.511  50.566  78.152  1.00  0.00
ATOM   3684  CJF CJF Z1805      88.277 -53.051  -0.400  1.00  0.00
ATOM   3685  CJG CJG Z1806      -6.168  14.208  21.927  1.00  0.00
ATOM   3686  CJH CJH Z1807      57.476  71.235  46.832  1.00  0.00
ATOM   3687  CJI CJI Z1808      29.833  17.464  47.365  1.00  0.00
ATOM   3688  CJJ CJJ Z1809      18.119 -23.369 -83.910  1.00  0.00
ATOM   3689  CJK CJK Z1810      71.731 -14.311  19.896  1.00  0.00
ATOM   3690  CJL CJL Z1811     -33.688  -1.977  80.850  1.00  0.00
ATOM   3691  CJM CJM Z1812      51.140 -78.403 -11.909  1.00  0.00
ATOM   3692  CJN CJN Z1813      47.963 -12.016 -53.780  1.00  0.00
ATOM   3693  CJO CJO Z1814      27.360  17.743 -19.671  1.00  0.00
ATOM   3694  CJP CJP Z1815     -77.426  32.942  46.647  1.00  0.00
ATOM   3695  CJQ CJQ Z1816      41.258  82.506 -79.542  1.00  0.00
ATOM   3696  CJR CJR Z1817     -67.839 -60.110  76.693  1.00  0.00
ATOM   3697  CJS CJS Z1818      55.911 -37.002 -63.276  1.00  0.00
ATOM   3698  CJT CJT Z1819      25.963 -37.873  59.063  1.00  0.00
ATOM   3699  CJU CJU Z1820       2.575 -90.038  77.378  1.00  0.00
ATOM   3700  CJV CJV Z1821     -81.954 -83.773  68.072  1.00  0.00
ATOM   3701  CJW CJW Z1822     -54.202  41.821 -84.877  1.00  0.00
ATOM   3702  CJX CJX Z1823      14.567 -49.171  85.617  1.00  0.00
ATOM   3703  CJY CJY Z1824     -46.175 -14.136  83.619  1.00  0.00
ATOM   3704  CJZ CJZ Z1825     -40.978   9.637 -11.346  1.00  0.00
ATOM   3705  CKA CKA Z1826     -42.908  65.936  61.609  1.00  0.00
ATOM   3706  CKB CKB Z1827     -61.699  -2.144  53.831  1.00  0.00
ATOM   3707  CKC CKC Z1828     -35.846  80.439 -85.542  1.00  0.00
ATOM   3708  CKD CKD Z1829      13.085  80.223 -70.792  1.00  0.00
ATOM   3709  CKE CKE Z1830      53.429  62.802  73.132  1.00  0.00
ATOM   3710  CKF CKF Z1831      52.210  -0.140  86.140  1.00  0.00
ATOM   3711  CKG CKG Z1832      57.967  69.211 -56.551  1.00  0.00
ATOM   3712  CKH CKH Z1833      60.212  84.096  76.286  1.00  0.00
ATOM   3713  CKI CKI Z1834     -54.240 -71.161  -1.301  1.00  0.00
ATOM   3714  CKJ CKJ Z1835     -81.142  -9.079  86.090  1.00  0.00
ATOM   3715  CKK CKK Z1836     -72.959 -43.195 -73.543  1.00  0.00
ATOM   3716  CKL CKL Z1837      34.708  32.739  16.394  1.00  0.00
ATOM   3717  CKM CKM Z1838      82.097  47.209  89.074  1.00  0.00
ATOM   3718  CKN CKN Z1839      83.838  62.845  72.968  1.00  0.00
ATOM   3719  CKO CKO Z1840     -24.223 -64.984  -5.814  1.00  0.00
ATOM   3720  CKP CKP Z1841     -58.913 -73.069  50.459  1.00  0.00
ATOM   3721  CKQ CKQ Z1842     -12.066 -86.833   3.169  1.00  0.00
ATOM   3722  CKR CKR Z1843     -15.316 -64.712  71.802  1.00  0.00
ATOM   3723  CKS CKS Z1844     -63.032 -29.138  40.654  1.00  0.00
ATOM   3724  CKT CKT Z1845     -75.940  -2.675  41.080  1.00  0.00
ATOM   3725  CKU CKU Z1846     -52.072 -58.850  48.353  1.00  0.00
ATOM   3726  CKV CKV Z1847     -30.343 -64.319 -64.028  1.00  0.00
ATOM   3727  CKW CKW Z1848      -9.799 -39.677  74.399  1.00  0.00
ATOM   3728  CKX CKX Z1849     -70.696  11.934  68.864  1.00  0.00
ATOM   3729  CKY CKY Z1850     -13.721 -82.375 -78.166  1.00  0.00
ATOM   3730  CKZ CKZ Z1851     -66.852 -23.805  69.000  1.00  0.00
ATOM   3731  CLA CLA Z1852     -29.870 -42.898 -69.543  1.00  0.00
ATOM   3732  CLB CLB Z1853      80.181 -39.645 -33.594  1.00  0.00
ATOM   3733  CLC CLC Z1854     -55.273  46.783  63.512  1.00  0.00
ATOM   3734  CLD CLD Z1855     -54.377 -78.862 -24.193  1.00  0.00
ATOM   3735  CLE CLE Z1856      77.225   7.630  67.455  1.00  0.00
ATOM   3736  CLF CLF Z1857      26.807 -65.864 -72.080  1.00  0.00
ATOM   3737  CLG CLG Z1858       5.645 -86.785 -14.168  1.00  0.00
ATOM   3738  CLH CLH Z1859     -79.580 -79.607 -26.908  1.00  0.00
ATOM   3739  CLI CLI Z1860       0.566 -66.584 -23.124  1.00  0.00
ATOM   3740  CLJ CLJ Z1861     -59.624 -26.160 -34.903  1.00  0.00
ATOM   3741  CLK CLK Z1862     -47.426 -40.534 -81.744  1.00  0.00
ATOM   3742  CLL CLL Z1863      33.908 -77.080  74.653  1.00  0.00
ATOM   3743  CLM CLM Z1864     -53.227 -30.777 -69.514  1.00  0.00
ATOM   3744  CLN CLN Z1865      -3.228 -75.977  62.670  1.00  0.00
ATOM   3745  CLO CLO Z1866     -15.562  46.500  70.381  1.00  0.00
ATOM   3746  CLP CLP Z1867     -29.003 -16.955 -79.032  1.00  0.00
ATOM   3747  CLQ CLQ Z1868     -43.033 -62.340  72.296  1.00  0.00
ATOM   3748  CLR CLR Z1869      -2.587   7.677  48.958  1.00  0.00
ATOM   3749  CLS CLS Z1870     -69.028 -34.089   5.913  1.00  0.00
ATOM   3750  CLT CLT Z1871     -35.316 -25.675 -64.510  1.00  0.00
ATOM   3751  CLU CLU Z1872      71.291  22.269 -11.612  1.00  0.00
ATOM   3752  CLV CLV Z1873      10.894  -3.822  26.335  1.00  0.00
ATOM   3753  CLW CLW Z1874      60.630 -45.505 -10.172  1.00  0.00
ATOM   3754  CLX CLX Z1875      77.933  26.468  28.543  1.00  0.00
ATOM   3755  CLY CLY Z1876     -77.647  35.637  -6.592  1.00  0.00
ATOM   3756  CLZ CLZ Z1877     -31.719  37.083  35.459  1.00  0.00
ATOM   3757  CMA CMA Z1878      64.278   5.051 -63.753  1.00  0.00
ATOM   3758  CMB CMB Z1879     -26.684  25.331  75.714  1.00  0.00
ATOM   3759  CMC CMC Z1880      71.293 -73.242  -6.592  1.00  0.00
ATOM   3760  CMD CMD Z1881     -49.272 -86.585 -14.553  1.00  0.00
ATOM   3761  CME CME Z1882      50.950 -12.056  35.010  1.00  0.00
ATOM   3762  CMF CMF Z1883       0.712 -76.440 -51.471  1.00  0.00
ATOM   3763  CMG CMG Z1884     -50.061 -34.632 -45.705  1.00  0.00
ATOM   3764  CMH CMH Z1885      -0.035  69.835  79.172  1.00  0.00
ATOM   3765  CMI CMI Z1886      10.031   8.794 -78.730  1.00  0.00
ATOM   3766  CMJ CMJ Z1887     -13.698  11.889 -18.313  1.00  0.00
ATOM   3767  CMK CMK Z1888     -83.984 -35.482  64.216  1.00  0.00
ATOM   3768  CML CML Z1889     -22.414   0.112 -10.450  1.00  0.00
ATOM   3769  CMM CMM Z1890      67.752 -62.331 -80.771  1.00  0.00
ATOM   3770  CMN CMN Z1891       9.390  14.869  85.467  1.00  0.00
ATOM   3771  CMO CMO Z1892      42.568  36.502   0.030  1.00  0.00
ATOM   3772  CMP CMP Z1893      89.501 -52.645 -84.086  1.00  0.00
ATOM   3773  CMQ CMQ Z1894      41.180  79.096  56.873  1.00  0.00
ATOM   3774  CMR CMR Z1895      72.305  50.911 -33.743  1.00  0.00
ATOM   3775  CMS CMS Z1896      80.885 -65.023  27.649  1.00  0.00
ATOM   3776  CMT CMT Z1897     -82.783 -73.195  32.775  1.00  0.00
ATOM   3777  CMU CMU Z1898     -81.315 -60.167  78.586  1.00  0.00
ATOM   3778  CMV CMV Z1899     -84.083   4.897 -28.026  1.00  0.00
ATOM   3779  CMW CMW Z1900      44.897   8.064 -13.219  1.00  0.00
ATOM   3780  CMX CMX Z1901     -60.123  11.142  77.225  1.00  0.00
ATOM   3781  CMY CMY Z1902     -63.552   2.476  32.312  1.00  0.00
ATOM   3782  CMZ CMZ Z1903      56.383 -30.675 -76.777  1.00  0.00
ATOM   3783  CNA CNA Z1904      74.267 -80.124  68.227  1.00  0.00
ATOM   3784  CNB CNB Z1905     -18.803  -2.257  27.548  1.00  0.00
ATOM   3785  CNC CNC Z1906     -62.633  13.171  -6.785  1.00  0.00
ATOM   3786  CND CND Z1907     -25.169  83.126   1.564  1.00  0.00
ATOM   3787  CNE CNE Z1908      26.611  44.029 -76.576  1.00  0.00
ATOM   3788  CNF CNF Z1909     -14.975  69.072 -43.301  1.00  0.00
ATOM   3789  CNG CNG Z1910     -27.418  34.562 -40.613  1.00  0.00
ATOM   3790  CNH CNH Z1911      74.913  77.562  65.064  1.00  0.00
ATOM   3791  CNI CNI Z1912      73.571 -15.906  67.928  1.00  0.00
ATOM   3792  CNJ CNJ Z1913     -65.829 -42.511  73.254  1.00  0.00
ATOM   3793  CNK CNK Z1914     -48.964  74.721 -65.228  1.00  0.00
ATOM   3794  CNL CNL Z1915      64.524 -16.764 -36.372  1.00  0.00
ATOM   3795  CNM CNM Z1916     -65.244 -16.358  10.868  1.00  0.00
ATOM   3796  CNN CNN Z1917     -21.475  77.274 -58.027  1.00  0.00
ATOM   3797  CNO CNO Z1918      28.039  -3.923 -38.615  1.00  0.00
ATOM   3798  CNP CNP Z1919      66.848 -80.141  52.675  1.00  0.00
ATOM   3799  CNQ CNQ Z1920      67.357   2.544  77.061  1.00  0.00
ATOM   3800  CNR CNR Z1921      45.391  12.648 -33.201  1.00  0.00
ATOM   3801  CNS CNS Z1922      -7.787 -15.919 -86.459  1.00  0.00
ATOM   3802  CNT CNT Z1923      11.359 -78.195  76.689  1.00  0.00
ATOM   3803  CNU CNU Z1924      42.867 -47.993 -78.577  1.00  0.00
ATOM   3804  CNV CNV Z1925     -40.356 -57.851 -18.168  1.00  0.00
ATOM   3805  CNW CNW Z1926     -41.674  20.066  85.742  1.00  0.00
ATOM   3806  CNX CNX Z1927     -73.772 -80.355 -73.988  1.00  0.00
ATOM   3807  CNY CNY Z1928      39.122  -4.157  70.287  1.00  0.00
ATOM   3808  CNZ CNZ Z1929      18.505  46.440  34.888  1.00  0.00
ATOM   3809  COA COA Z1930     -22.276 -43.915  44.121  1.00  0.00
ATOM   3810  COB COB Z1931      32.536 -30.673 -24.741  1.00  0.00
ATOM   3811  COC COC Z1932      85.457  60.807 -57.107  1.00  0.00
ATOM   3812  COD COD Z1933      28.290 -81.949 -57.479  1.00  0.00
ATOM   3813  COE COE Z1934      22.973 -59.118  -2.740  1.00  0.00
ATOM   3814  COF COF Z1935     -74.569  81.379  34.854  1.00  0.00
ATOM   3815  COG COG Z1936       8.988  26.523  -1.232  1.00  0.00
ATOM   3816  COH COH Z1937     -56.202 -12.997 -53.979  1.00  0.00
ATOM   3817  COI COI Z1938      72.553 -17.234 -58.747  1.00  0.00
ATOM   3818  COJ COJ Z1939      10.825  19.214  10.141  1.00  0.00
ATOM   3819  COK COK Z1940     -83.395  24.236 -35.083  1.00  0.00
ATOM   3820  COL COL Z1941     -45.431  15.918 -71.781  1.00  0.00
ATOM   3821  COM COM Z1942     -12.561 -20.727  14.729  1.00  0.00
ATOM   3822  CON CON Z1943      64.588  23.226  74.696  1.00  0.00
ATOM   3823  COO COO Z1944     -22.248  80.335 -23.107  1.00  0.00
ATOM   3824  COP COP Z1945      42.425  17.360  -4.032  1.00  0.00
ATOM   3825  COQ COQ Z1946     -66.909  42.002  83.520  1.00  0.00
ATOM   3826  COR COR Z1947      85.924  18.748  53.521  1.00  0.00
ATOM   3827  COS COS Z1948     -58.661 -45.818 -47.200  1.00  0.00
ATOM   3828  COT COT Z1949     -11.004 -26.592  34.049  1.00  0.00
ATOM   3829  COU COU Z1950     -10.692 -84.822  -9.510  1.00  0.00
ATOM   3830  COV COV Z1951     -82.694  10.263  13.514  1.00  0.00
ATOM   3831  COW COW Z1952     -62.974 -16.266 -80.724  1.00  0.00
ATOM   3832  COX COX Z1953      31.169  63.960  53.341  1.00  0.00
ATOM   3833  COY COY Z1954      -3.556  28.210  76.124  1.00  0.00
ATOM   3834  COZ COZ Z1955      19.958  66.934  83.746  1.00  0.00
ATOM   3835  CPA CPA Z1956      31.081   5.201 -69.646  1.00  0.00
ATOM   3836  CPB CPB Z1957     -78.313 -54.157 -47.328  1.00  0.00
ATOM   3837  CPC CPC Z1958     -47.850  49.480  80.194  1.00  0.00
ATOM   3838  CPD CPD Z1959      23.689 -58.530 -47.398  1.00  0.00
ATOM   3839  CPE CPE Z1960     -74.886 -63.331  28.318  1.00  0.00
ATOM   3840  CPF CPF Z1961      32.054  74.199 -59.267  1.00  0.00
ATOM   3841  CPG CPG Z1962     -61.600  43.099 -46.791  1.00  0.00
ATOM   3842  CPH CPH Z1963      58.671 -13.746  47.645  1.00  0.00
ATOM   3843  CPI CPI Z1964     -65.114  22.221 -68.862  1.00  0.00
ATOM   3844  CPJ CPJ Z1965      -6.347 -35.689 -13.971  1.00  0.00
ATOM   3845  CPK CPK Z1966      53.306 -78.528 -65.622  1.00  0.00
ATOM   3846  CPL CPL Z1967      25.003  37.121 -58.815  1.00  0.00
ATOM   3847  CPM CPM Z1968      72.223  82.816 -33.133  1.00  0.00
ATOM   3848  CPN CPN Z1969     -18.810 -28.694  74.549  1.00  0.00
ATOM   3849  CPO CPO Z1970      85.386 -81.970  50.822  1.00  0.00
ATOM   3850  CPP CPP Z1971      73.894 -86.147 -82.796  1.00  0.00
ATOM   3851  CPQ CPQ Z1972     -24.015  57.789 -81.209  1.00  0.00
ATOM   3852  CPR CPR Z1973     -78.585  61.499  67.604  1.00  0.00
ATOM   3853  CPS CPS Z1974      40.425  61.426 -74.002  1.00  0.00
ATOM   3854  CPT CPT Z1975      25.588 -22.170  -9.203  1.00  0.00
ATOM   3855  CPU CPU Z1976     -12.317  20.570  65.684  1.00  0.00
ATOM   3856  CPV CPV Z1977      77.244 -71.898 -76.021  1.00  0.00
ATOM   3857  CPW CPW Z1978     -49.898 -43.353 -30.081  1.00  0.00
ATOM   3858  CPX CPX Z1979      47.481 -22.087 -46.979  1.00  0.00
ATOM   3859  CPY CPY Z1980     -44.021 -42.468  58.634  1.00  0.00
ATOM   3860  CPZ CPZ Z1981     -74.666  70.673 -55.969  1.00  0.00
ATOM   3861  CQA CQA Z1982      -6.601  52.573 -59.731  1.00  0.00
ATOM   3862  CQB CQB Z1983      16.326  -6.181 -67.801  1.00  0.00
ATOM   3863  CQC CQC Z1984     -19.013 -13.855  58.761  1.00  0.00
ATOM   3864  CQD CQD Z1985      75.337   0.866 -77.329  1.00  0.00
ATOM   3865  CQE CQE Z1986      31.674 -86.500  -6.428  1.00  0.00
ATOM   3866  CQF CQF Z1987      26.758 -34.380 -61.517  1.00  0.00
ATOM   3867  CQG CQG Z1988      85.653 -12.026  37.001  1.00  0.00
ATOM   3868  CQH CQH Z1989      22.356 -78.364 -38.127  1.00  0.00
ATOM   3869  CQI CQI Z1990      88.065  86.024  70.587  1.00  0.00
ATOM   3870  CQJ CQJ Z1991     -41.364 -72.479  53.416  1.00  0.00
ATOM   3871  CQK CQK Z1992      -5.444  52.161  89.104  1.00  0.00
ATOM   3872  CQL CQL Z1993      -4.590  76.269  41.061  1.00  0.00
ATOM   3873  CQM CQM Z1994      12.185 -59.242  62.585  1.00  0.00
ATOM   3874  CQN CQN Z1995       9.918  74.823 -17.804  1.00  0.00
ATOM   3875  CQO CQO Z1996      88.236  80.724 -17.591  1.00  0.00
ATOM   3876  CQP CQP Z1997      76.790  58.458  37.335  1.00  0.00
ATOM   3877  CQQ CQQ Z1998       7.210 -84.418 -76.988  1.00  0.00
ATOM   3878  CQR CQR Z1999      43.409 -40.773  88.361  1.00  0.00
ATOM   3879  CQS CQS Z2000     -66.018 -85.438 -52.504  1.00  0.00
ATOM   3880  CQT CQT Z2001     -47.725 -87.664  59.338  1.00  0.00
ATOM   3881  CQU CQU Z2002     -56.975 -81.830  75.136  1.00  0.00
ATOM   3882  CQV CQV Z2003      88.604  15.543 -15.666  1.00  0.00
ATOM   3883  CQW CQW Z2004      78.267  79.018  40.894  1.00  0.00
ATOM   3884  CQX CQX Z2005      66.431 -54.164  14.311  1.00  0.00
ATOM   3885  CQY CQY Z2006      49.353  10.651  45.652  1.00  0.00
ATOM   3886  CQZ CQZ Z2007      28.822  49.370  15.915  1.00  0.00
ATOM   3887  CRA CRA Z2008      71.589  24.969 -81.695  1.00  0.00
ATOM   3888  CRB CRB Z2009      81.065 -57.806 -15.270  1.00  0.00
ATOM   3889  CRC CRC Z2010     -77.493  84.111 -75.346  1.00  0.00
ATOM   3890  CRD CRD Z2011      47.579 -88.359 -33.933  1.00  0.00
ATOM   3891  CRE CRE Z2012     -52.796 -82.115  36.883  1.00  0.00
ATOM   3892  CRF CRF Z2013      58.557 -41.016  44.918  1.00  0.00
ATOM   3893  CRG CRG Z2014      84.674 -80.013   5.552  1.00  0.00
ATOM   3894  CRH CRH Z2015      -7.426 -44.344  55.607  1.00  0.00
ATOM   3895  CRI CRI Z2016     -35.668 -64.648  86.993  1.00  0.00
ATOM   3896  CRJ CRJ Z2017      83.506  78.759 -48.030  1.00  0.00
ATOM   3897  CRK CRK Z2018      77.742 -25.485  47.128  1.00  0.00
ATOM   3898  CRL CRL Z2019     -58.165  28.326  75.697  1.00  0.00
ATOM   3899  CRM CRM Z2020      71.915 -48.827 -16.070  1.00  0.00
ATOM   3900  CRN CRN Z2021     -19.203 -20.068   1.484  1.00  0.00
ATOM   3901  CRO CRO Z2022      33.077 -42.592  73.404  1.00  0.00
ATOM   3902  CRP CRP Z2023     -84.237  17.443  52.845  1.00  0.00
ATOM   3903  CRQ CRQ Z2024      12.328  31.981  26.179  1.00  0.00
ATOM   3904  CRR CRR Z2025      18.925 -38.030  84.697  1.00  0.00
ATOM   3905  CRS CRS Z2026      56.192 -35.068 -33.172  1.00  0.00
ATOM   3906  CRT CRT Z2027     -78.109 -10.486  64.095  1.00  0.00
ATOM   3907  CRU CRU Z2028       8.840 -73.672 -35.240  1.00  0.00
ATOM   3908  CRV CRV Z2029      46.950 -27.308  82.265  1.00  0.00
ATOM   3909  CRW CRW Z2030      87.141 -86.098 -48.460  1.00  0.00
ATOM   3910  CRX CRX Z2031      37.628  -8.124  49.858  1.00  0.00
ATOM   3911  CRY CRY Z2032     -80.593 -16.722 -66.957  1.00  0.00
ATOM   3912  CRZ CRZ Z2033     -32.135   7.789  64.207  1.00  0.00
ATOM   3913  CSA CSA Z2034     -68.393 -68.615  17.812  1.00  0.00
ATOM   3914  CSB CSB Z2035     -42.420 -75.291  86.431  1.00  0.00
ATOM   3915  CSC CSC Z2036     -18.971 -28.647 -18.782  1.00  0.00
ATOM   3916  CSD CSD Z2037      89.612  14.946 -67.966  1.00  0.00
ATOM   3917  CSE CSE Z2038      26.041  20.640  80.461  1.00  0.00
ATOM   3918  CSF CSF Z2039      85.912  10.336 -55.956  1.00  0.00
ATOM   3919  CSG CSG Z2040       6.035 -66.325  85.993  1.00  0.00
ATOM   3920  CSH CSH Z2041     -34.546 -29.594  18.616  1.00  0.00
ATOM   3921  CSI CSI Z2042      55.077  18.603 -47.923  1.00  0.00
ATOM   3922  CSJ CSJ Z2043      52.054 -15.374 -67.712  1.00  0.00
ATOM   3923  CSK CSK Z2044      49.645 -69.062 -83.490  1.00  0.00
ATOM   3924  CSL CSL Z2045     -18.352 -27.725 -83.637  1.00  0.00
ATOM   3925  CSM CSM Z2046      65.795  85.481 -59.270  1.00  0.00
ATOM   3926  CSN CSN Z2047      80.802 -74.393  79.100  1.00  0.00
ATOM   3927  CSO CSO Z2048      43.601  82.414 -11.676  1.00  0.00
ATOM   3928  CSP CSP Z2049     -55.226  29.941   5.898  1.00  0.00
ATOM   3929  CSQ CSQ Z2050      20.582 -83.777  15.027  1.00  0.00
ATOM   3930  CSR CSR Z2051     -71.979  39.839  22.788  1.00  0.00
ATOM   3931  CSS CSS Z2052      -6.298   8.150 -85.162  1.00  0.00
ATOM   3932  CST CST Z2053      70.713 -12.298   3.659  1.00  0.00
ATOM   3933  CSU CSU Z2054       2.462  72.591 -53.134  1.00  0.00
ATOM   3934  CSV CSV Z2055     -66.927  74.348 -39.163  1.00  0.00
ATOM   3935  CSW CSW Z2056     -61.168  24.273 -83.749  1.00  0.00
ATOM   3936  CSX CSX Z2057     -66.139 -74.647  38.108  1.00  0.00
ATOM   3937  CSY CSY Z2058      23.682  -6.422 -55.801  1.00  0.00
ATOM   3938  CSZ CSZ Z2059      86.679 -13.510  56.783  1.00  0.00
ATOM   3939  CTA CTA Z2060     -70.888 -78.257  73.865  1.00  0.00
ATOM   3940  CTB CTB Z2061      70.510 -32.370  -4.287  1.00  0.00
ATOM   3941  CTC CTC Z2062     -21.082 -85.197 -56.684  1.00  0.00
ATOM   3942  CTD CTD Z2063     -15.990 -87.559  83.640  1.00  0.00
ATOM   3943  CTE CTE Z2064      -6.416 -74.999  -4.992  1.00  0.00
ATOM   3944  CTF CTF Z2065     -24.112 -29.217  45.499  1.00  0.00
ATOM   3945  CTG CTG Z2066     -36.683 -39.178 -19.931  1.00  0.00
ATOM   3946  CTH CTH Z2067     -34.685 -57.083   8.644  1.00  0.00
ATOM   3947  CTI CTI Z2068      53.576 -16.200  20.789  1.00  0.00
ATOM   3948  CTJ CTJ Z2069      15.277  58.838 -58.911  1.00  0.00
ATOM   3949  CTK CTK Z2070     -47.124 -23.575  49.381  1.00  0.00
ATOM   3950  CTL CTL Z2071      -3.652   3.910  83.913  1.00  0.00
ATOM   3951  CTM CTM Z2072      86.514 -40.417  38.718  1.00  0.00
ATOM   3952  CTN CTN Z2073     -34.715  57.015 -85.152  1.00  0.00
ATOM   3953  CTO CTO Z2074     -38.179 -73.037 -28.270  1.00  0.00
ATOM   3954  CTP CTP Z2075     -19.285 -17.501 -30.087  1.00  0.00
ATOM   3955  CTQ CTQ Z2076      88.649 -82.563  35.843  1.00  0.00
ATOM   3956  CTR CTR Z2077     -62.006 -23.193 -11.938  1.00  0.00
ATOM   3957  CTS CTS Z2078     -70.470  63.300  78.734  1.00  0.00
ATOM   3958  CTT CTT Z2079     -47.451  -1.705 -20.459  1.00  0.00
ATOM   3959  CTU CTU Z2080     -26.807  57.182  84.456  1.00  0.00
ATOM   3960  CTV CTV Z2081      60.192 -89.583   5.543  1.00  0.00
ATOM   3961  CTW CTW Z2082     -18.052  -6.094  77.208  1.00  0.00
ATOM   3962  CTX CTX Z2083      42.400  -7.872 -32.856  1.00  0.00
ATOM   3963  CTY CTY Z2084     -39.471  32.295 -66.857  1.00  0.00
ATOM   3964  CTZ CTZ Z2085     -20.422 -60.551 -42.944  1.00  0.00
ATOM   3965  CUA CUA Z2086      50.006  26.447 -18.446  1.00  0.00
ATOM   3966  CUB CUB Z2087      39.137  13.788 -59.327  1.00  0.00
ATOM   3967  CUC CUC Z2088     -23.214 -64.919  86.313  1.00  0.00
ATOM   3968  CUD CUD Z2089      88.456 -16.723  76.963  1.00  0.00
ATOM   3969  CUE CUE Z2090      33.530 -82.023 -74.653  1.00  0.00
ATOM   3970  CUF CUF Z2091     -30.889 -86.030  18.466  1.00  0.00
ATOM   3971  CUG CUG Z2092      81.164  65.916  48.699  1.00  0.00
ATOM   3972  CUH CUH Z2093      75.661  -9.623 -22.075  1.00  0.00
ATOM   3973  CUI CUI Z2094       4.011  61.972 -49.141  1.00  0.00
ATOM   3974  CUJ CUJ Z2095      -1.355  80.269  -4.218  1.00  0.00
ATOM   3975  CUK CUK Z2096      14.178   8.987  19.713  1.00  0.00
ATOM   3976  CUL CUL Z2097       7.630 -85.244  13.158  1.00  0.00
ATOM   3977  CUM CUM Z2098      56.656  75.369 -83.404  1.00  0.00
ATOM   3978  CUN CUN Z2099     -84.782 -83.537  86.217  1.00  0.00
ATOM   3979  CUO CUO Z2100     -17.035  -0.297 -26.627  1.00  0.00
ATOM   3980  CUP CUP Z2101      80.304  -5.724  58.674  1.00  0.00
ATOM   3981  CUQ CUQ Z2102     -41.019  39.818  86.535  1.00  0.00
ATOM   3982  CUR CUR Z2103      40.990  67.689  33.226  1.00  0.00
ATOM   3983  CUS CUS Z2104     -35.316 -87.617  51.327  1.00  0.00
ATOM   3984  CUT CUT Z2105      37.060 -89.349 -52.394  1.00  0.00
ATOM   3985  CUU CUU Z2106      56.436 -82.244  84.452  1.00  0.00
ATOM   3986  CUV CUV Z2107     -47.665 -52.285 -87.093  1.00  0.00
ATOM   3987  CUW CUW Z2108     -79.415  30.569  82.567  1.00  0.00
ATOM   3988  CUX CUX Z2109      73.844  44.508 -57.663  1.00  0.00
ATOM   3989  CUY CUY Z2110      58.397  33.758  29.421  1.00  0.00
ATOM   3990  CUZ CUZ Z2111      14.101  81.963  23.678  1.00  0.00
ATOM   3991  CVA CVA Z2112      30.300  71.711   4.353  1.00  0.00
ATOM   3992  CVB CVB Z2113      66.649 -31.843 -24.913  1.00  0.00
ATOM   3993  CVC CVC Z2114      -0.756  57.584  39.054  1.00  0.00
ATOM   3994  CVD CVD Z2115     -82.017   7.833  33.731  1.00  0.00
ATOM   3995  CVE CVE Z2116      54.277 -88.283  52.152  1.00  0.00
ATOM   3996  CVF CVF Z2117     -17.028  27.005  47.636  1.00  0.00
ATOM   3997  CVG CVG Z2118     -76.665 -84.673   5.339  1.00  0.00
ATOM   3998  CVH CVH Z2119      67.969  22.189 -63.055  1.00  0.00
ATOM   3999  CVI CVI Z2120      -4.078 -45.061 -86.840  1.00  0.00
ATOM   4000  CVJ CVJ Z2121     -69.298  -3.759 -43.268  1.00  0.00
ATOM   4001  CVK CVK Z2122      24.017 -59.955  80.946  1.00  0.00
ATOM   4002  CVL CVL Z2123      34.547  -8.777 -84.900  1.00  0.00
ATOM   4003  CVM CVM Z2124     -63.015  -4.865  -2.134  1.00  0.00
ATOM   4004  CVN CVN Z2125     -52.563 -25.757  28.076  1.00  0.00
ATOM   4005  CVO CVO Z2126      17.143  85.716 -39.701  1.00  0.00
ATOM   4006  CVP CVP Z2127      64.299   4.141 -28.849  1.00  0.00
ATOM   4007  CVQ CVQ Z2128      85.378 -65.003  -7.227  1.00  0.00
ATOM   4008  CVR CVR Z2129     -82.615  58.730   9.946  1.00  0.00
ATOM   4009  CVS CVS Z2130     -13.706 -36.457  25.907  1.00  0.00
ATOM   4010  CVT CVT Z2131     -50.672  65.412 -51.209  1.00  0.00
ATOM   4011  CVU CVU Z2132       8.870  84.172 -50.399  1.00  0.00
ATOM   4012  CVV CVV Z2133     -27.401 -69.351  15.684  1.00  0.00
ATOM   4013  CVW CVW Z2134      58.796  81.423 -23.629  1.00  0.00
ATOM   4014  CVX CVX Z2135      83.244  30.390   7.581  1.00  0.00
ATOM   4015  CVY CVY Z2136     -62.262  74.409 -71.014  1.00  0.00
ATOM   4016  CVZ CVZ Z2137     -20.005  -5.626 -78.270  1.00  0.00
ATOM   4017  CWA CWA Z2138     -43.242  80.603 -18.675  1.00  0.00
ATOM   4018  CWB CWB Z2139      54.424  -5.194  58.452  1.00  0.00
ATOM   4019  CWC CWC Z2140      26.574 -74.699 -83.545  1.00  0.00
ATOM   4020  CWD CWD Z2141     -80.825 -30.369  44.246  1.00  0.00
ATOM   4021  CWE CWE Z2142     -81.185 -15.205 -29.867  1.00  0.00
ATOM   4022  CWF CWF Z2143      -7.227 -63.422 -81.229  1.00  0.00
ATOM   4023  CWG CWG Z2144     -75.323  25.633  33.107  1.00  0.00
ATOM   4024  CWH CWH Z2145      33.818  21.101 -44.407  1.00  0.00
ATOM   4025  CWI CWI Z2146     -83.722  -6.842 -58.065  1.00  0.00
ATOM   4026  CWJ CWJ Z2147     -26.906 -84.000  77.001  1.00  0.00
ATOM   4027  CWK CWK Z2148     -77.750 -23.988  29.326  1.00  0.00
ATOM   4028  CWL CWL Z2149      85.675 -20.922 -27.495  1.00  0.00
ATOM   4029  CWM CWM Z2150     -36.077 -53.622 -82.556  1.00  0.00
ATOM   4030  CWN CWN Z2151     -72.038 -60.076 -64.235  1.00  0.00
ATOM   4031  CWO CWO Z2152      75.475 -85.019  21.290  1.00  0.00
ATOM   4032  CWP CWP Z2153     -29.211 -20.157 -22.150  1.00  0.00
ATOM   4033  CWQ CWQ Z2154      27.335 -14.461 -20.360  1.00  0.00
ATOM   4034  CWR CWR Z2155      49.399 -84.491  63.738  1.00  0.00
ATOM   4035  CWS CWS Z2156      -4.779  34.373 -18.381  1.00  0.00
ATOM   4036  CWT CWT Z2157       0.162 -52.175  -4.217  1.00  0.00
ATOM   4037  CWU CWU Z2158     -41.597  48.330 -68.331  1.00  0.00
ATOM   4038  CWV CWV Z2159     -35.492  44.141   0.366  1.00  0.00
ATOM   4039  CWW CWW Z2160     -48.353  20.257  74.953  1.00  0.00
ATOM   4040  CWX CWX Z2161     -81.213 -24.164  -0.232  1.00  0.00
ATOM   4041  CWY CWY Z2162      62.014 -35.304  79.489  1.00  0.00
ATOM   4042  CWZ CWZ Z2163     -76.848 -73.101 -36.231  1.00  0.00
ATOM   4043  CXA CXA Z2164     -83.508 -60.635 -82.135  1.00  0.00
ATOM   4044  CXB CXB Z2165       6.611  23.532  31.375  1.00  0.00
ATOM   4045  CXC CXC Z2166     -82.615  51.949 -42.933  1.00  0.00
ATOM   4046  CXD CXD Z2167      77.620  47.571 -85.366  1.00  0.00
ATOM   4047  CXE CXE Z2168      43.653  46.943  38.051  1.00  0.00
ATOM   4048  CXF CXF Z2169     -82.630 -85.978 -56.529  1.00  0.00
ATOM   4049  CXG CXG Z2170     -15.044 -15.903  25.236  1.00  0.00
ATOM   4050  CXH CXH Z2171      87.476  77.463  31.419  1.00  0.00
ATOM   4051  CXI CXI Z2172      29.763  78.227  20.780  1.00  0.00
ATOM   4052  CXJ CXJ Z2173     -64.577  10.473 -82.001  1.00  0.00
ATOM   4053  CXK CXK Z2174      86.207  31.362  45.927  1.00  0.00
ATOM   4054  CXL CXL Z2175     -25.095  11.894 -74.684  1.00  0.00
ATOM   4055  CXM CXM Z2176     -18.488 -40.550 -12.621  1.00  0.00
ATOM   4056  CXN CXN Z2177      41.893  56.087  59.022  1.00  0.00
ATOM   4057  CXO CXO Z2178      74.349 -47.188   0.627  1.00  0.00
ATOM   4058  CXP CXP Z2179     -23.719  12.575  87.967  1.00  0.00
ATOM   4059  CXQ CXQ Z2180      85.564  31.943 -62.144  1.00  0.00
ATOM   4060  CXR CXR Z2181      36.858 -23.626 -73.911  1.00  0.00
ATOM   4061  CXS CXS Z2182     -44.583  83.316  63.490  1.00  0.00
ATOM   4062  CXT CXT Z2183     -48.813   5.574  86.892  1.00  0.00
ATOM   4063  CXU CXU Z2184       2.895  -8.560  42.302  1.00  0.00
ATOM   4064  CXV CXV Z2185      83.012 -87.707 -18.331  1.00  0.00
ATOM   4065  CXW CXW Z2186      -8.716 -58.477  33.504  1.00  0.00
ATOM   4066  CXX CXX Z2187     -61.775 -46.601  62.393  1.00  0.00
ATOM   4067  CXY CXY Z2188     -77.786 -26.832 -79.636  1.00  0.00
ATOM   4068  CXZ CXZ Z2189     -62.657  17.533  51.838  1.00  0.00
ATOM   4069  CYA CYA Z2190     -49.299  -1.367  69.568  1.00  0.00
ATOM   4070  CYB CYB Z2191      -7.570  16.631 -75.424  1.00  0.00
ATOM   4071  CYC CYC Z2192     -13.078 -35.287  89.048  1.00  0.00
ATOM   4072  CYD CYD Z2193      62.953  10.080  56.921  1.00  0.00
ATOM   4073  CYE CYE Z2194     -24.359 -61.034 -24.698  1.00  0.00
ATOM   4074  CYF CYF Z2195       5.481  84.717   5.390  1.00  0.00
ATOM   4075  CYG CYG Z2196      44.516  10.132 -82.169  1.00  0.00
ATOM   4076  CYH CYH Z2197      87.385 -48.824  52.621  1.00  0.00
ATOM   4077  CYI CYI Z2198      19.943  17.665  65.132  1.00  0.00
ATOM   4078  CYJ CYJ Z2199      80.418 -39.211  68.335  1.00  0.00
ATOM   4079  CYK CYK Z2200     -20.641  48.159  52.531  1.00  0.00
ATOM   4080  CYL CYL Z2201     -73.592 -33.711 -44.247  1.00  0.00
ATOM   4081  CYM CYM Z2202     -23.087  -9.550   9.655  1.00  0.00
ATOM   4082  CYN CYN Z2203     -85.209  80.310 -30.258  1.00  0.00
ATOM   4083  CYO CYO Z2204     -54.232  68.050 -86.639  1.00  0.00
ATOM   4084  CYP CYP Z2205     -58.678  64.080 -27.015  1.00  0.00
ATOM   4085  CYQ CYQ Z2206      45.451 -42.802  53.434  1.00  0.00
ATOM   4086  CYR CYR Z2207      49.025  78.134 -33.327  1.00  0.00
ATOM   4087  CYS CYS Z2208      44.113 -45.546 -61.718  1.00  0.00
ATOM   4088  CYT CYT Z2209      28.774  37.017  -9.020  1.00  0.00
ATOM   4089  CYU CYU Z2210      18.726 -21.102 -63.394  1.00  0.00
ATOM   4090  CYV CYV Z2211      10.162  23.615  43.610  1.00  0.00
ATOM   4091  CYW CYW Z2212      -3.764 -32.246  -3.778  1.00  0.00
ATOM   4092  CYX CYX Z2213      63.836 -41.415 -83.214  1.00  0.00
ATOM   4093  CYY CYY Z2214     -74.983 -31.911  18.222  1.00  0.00
ATOM   4094  CYZ CYZ Z2215     -32.136 -48.710  69.556  1.00  0.00
ATOM   4095  CZA CZA Z2216       5.632 -80.532  48.516  1.00  0.00
ATOM   4096  CZB CZB Z2217     -73.504  55.374  88.990  1.00  0.00
ATOM   4097  CZC CZC Z2218     -36.001  40.433  73.982  1.00  0.00
ATOM   4098  CZD CZD Z2219     -75.097 -76.508  15.997  1.00  0.00
ATOM   4099  CZE CZE Z2220     -80.939  10.931  87.176  1.00  0.00
ATOM   4100  CZF CZF Z2221      86.258  23.730  -6.240  1.00  0.00
ATOM   4101  CZG CZG Z2222      45.635 -12.098  84.052  1.00  0.00
ATOM   4102  CZH CZH Z2223     -82.419  29.310 -83.667  1.00  0.00
ATOM   4103  CZI CZI Z2224      75.058 -40.363 -61.341  1.00  0.00
ATOM   4104  CZJ CZJ Z2225      85.088  41.363  -2.558  1.00  0.00
ATOM   4105  CZK CZK Z2226     -47.223 -52.979 -68.135  1.00  0.00
ATOM   4106  CZL CZL Z2227      32.073  57.370   4.938  1.00  0.00
ATOM   4107  CZM CZM Z2228       3.836 -22.559 -71.575  1.00  0.00
ATOM   4108  CZN CZN Z2229      86.852 -67.423  59.435  1.00  0.00
ATOM   4109  CZO CZO Z2230      33.538  47.371  48.119  1.00  0.00
ATOM   4110  CZP CZP Z2231     -39.617  43.972 -48.732  1.00  0.00
ATOM   4111  CZQ CZQ Z2232      89.169  53.100 -71.170  1.00  0.00
ATOM   4112  CZR CZR Z2233     -28.862 -86.305 -40.308  1.00  0.00
ATOM   4113  CZS CZS Z2234     -55.577  81.652  36.314  1.00  0.00
ATOM   4114  CZT CZT Z2235      12.592 -64.258 -81.848  1.00  0.00
ATOM   4115  CZU CZU Z2236      63.313 -12.756  83.431  1.00  0.00
ATOM   4116  CZV CZV Z2237     -72.682  68.933 -15.998  1.00  0.00
ATOM   4117  CZW CZW Z2238      60.564  78.112 -39.058  1.00  0.00
ATOM   4118  CZX CZX Z2239      37.612 -34.569 -54.569  1.00  0.00
ATOM   4119  CZY CZY Z2240      -7.239 -23.300  46.502  1.00  0.00
ATOM   4120  CZZ CZZ Z2241      -9.951 -11.535  39.476  1.00  0.00
ATOM   4121  DAA DAA Z2242     -29.348 -14.890  84.006  1.00  0.00
ATOM   4122  DAB DAB Z2243      85.193 -26.778  67.901  1.00  0.00
ATOM   4123  DAC DAC Z2244      32.674 -47.903 -63.099  1.00  0.00
ATOM   4124  DAD DAD Z2245     -32.884 -52.811  47.577  1.00  0.00
ATOM   4125  DAE DAE Z2246       3.362 -67.306  -5.453  1.00  0.00
ATOM   4126  DAF DAF Z2247     -71.400  40.610 -32.920  1.00  0.00
ATOM   4127  DAG DAG Z2248     -69.076 -22.929  51.291  1.00  0.00
ATOM   4128  DAH DAH Z2249     -45.591  64.298 -65.061  1.00  0.00
ATOM   4129  DAI DAI Z2250      59.755 -36.287 -49.870  1.00  0.00
ATOM   4130  DAJ DAJ Z2251     -24.631 -71.355 -84.521  1.00  0.00
ATOM   4131  DAK DAK Z2252      20.779 -86.088 -83.418  1.00  0.00
ATOM   4132  DAL DAL Z2253     -35.803   2.785 -84.420  1.00  0.00
ATOM   4133  DAM DAM Z2254     -21.982 -44.087  81.454  1.00  0.00
ATOM   4134  DAN DAN Z2255     -34.724 -75.218 -12.305  1.00  0.00
ATOM   4135  DAO DAO Z2256      88.302 -18.890 -67.878  1.00  0.00
ATOM   4136  DAP DAP Z2257     -42.248  28.776  19.560  1.00  0.00
ATOM   4137  DAQ DAQ Z2258     -80.214  48.048 -21.639  1.00  0.00
ATOM   4138  DAR DAR Z2259     -64.705 -14.948  36.488  1.00  0.00
ATOM   4139  DAS DAS Z2260     -43.033  -5.156  -6.126  1.00  0.00
ATOM   4140  DAT DAT Z2261      66.261  42.256  82.607  1.00  0.00
ATOM   4141  DAU DAU Z2262     -55.987  51.289  31.964  1.00  0.00
ATOM   4142  DAV DAV Z2263     -85.434 -41.456  26.126  1.00  0.00
ATOM   4143  DAW DAW Z2264     -76.593  44.259   8.357  1.00  0.00
ATOM   4144  DAX DAX Z2265      36.069 -33.569  44.913  1.00  0.00
ATOM   4145  DAY DAY Z2266      80.345 -86.251 -66.285  1.00  0.00
ATOM   4146  DAZ DAZ Z2267      72.985  42.661  64.032  1.00  0.00
ATOM   4147  DBA DBA Z2268      15.480 -89.754 -60.570  1.00  0.00
ATOM   4148  DBB DBB Z2269      83.160  81.108 -77.274  1.00  0.00
ATOM   4149  DBC DBC Z2270      32.551  59.448  41.558  1.00  0.00
ATOM   4150  DBD DBD Z2271      88.849  80.965   8.833  1.00  0.00
ATOM   4151  DBE DBE Z2272     -55.870 -43.723  82.114  1.00  0.00
ATOM   4152  DBF DBF Z2273     -23.066  24.281 -20.700  1.00  0.00
ATOM   4153  DBG DBG Z2274     -73.912  74.208  73.183  1.00  0.00
ATOM   4154  DBH DBH Z2275      -8.916  -1.587  67.311  1.00  0.00
ATOM   4155  DBI DBI Z2276      34.499 -11.552 -53.594  1.00  0.00
ATOM   4156  DBJ DBJ Z2277     -42.060 -81.077  31.785  1.00  0.00
ATOM   4157  DBK DBK Z2278     -78.558  10.035 -86.535  1.00  0.00
ATOM   4158  DBL DBL Z2279      -2.415  47.446 -28.600  1.00  0.00
ATOM   4159  DBM DBM Z2280      72.194 -20.526  88.690  1.00  0.00
ATOM   4160  DBN DBN Z2281      54.314  40.674 -17.365  1.00  0.00
ATOM   4161  DBO DBO Z2282      51.158 -64.741  85.795  1.00  0.00
ATOM   4162  DBP DBP Z2283      70.928 -49.903 -45.177  1.00  0.00
ATOM   4163  DBQ DBQ Z2284     -57.117  10.847 -23.546  1.00  0.00
ATOM   4164  DBR DBR Z2285      42.778 -49.796 -12.553  1.00  0.00
ATOM   4165  DBS DBS Z2286      42.703  43.370  81.414  1.00  0.00
ATOM   4166  DBT DBT Z2287      87.483 -12.861 -80.785  1.00  0.00
ATOM   4167  DBU DBU Z2288      -0.246  -6.914 -87.348  1.00  0.00
ATOM   4168  DBV DBV Z2289     -31.554  10.864 -40.060  1.00  0.00
ATOM   4169  DBW DBW Z2290      21.513 -74.978  87.237  1.00  0.00
ATOM   4170  DBX DBX Z2291     -48.887 -63.657  84.049  1.00  0.00
ATOM   4171  DBY DBY Z2292      49.816  31.744  77.605  1.00  0.00
ATOM   4172  DBZ DBZ Z2293     -78.882  82.771   0.867  1.00  0.00
ATOM   4173  DCA DCA Z2294      -8.609  -1.564 -74.973  1.00  0.00
ATOM   4174  DCB DCB Z2295     -39.281  60.916 -51.166  1.00  0.00
ATOM   4175  DCC DCC Z2296      38.223 -83.279   5.269  1.00  0.00
ATOM   4176  DCD DCD Z2297      -6.043 -84.322 -36.113  1.00  0.00
ATOM   4177  DCE DCE Z2298      15.434  83.542  76.007  1.00  0.00
ATOM   4178  DCF DCF Z2299      13.607 -13.834 -26.645  1.00  0.00
ATOM   4179  DCG DCG Z2300     -36.982 -40.946 -46.487  1.00  0.00
ATOM   4180  DCH DCH Z2301      70.718 -82.812 -25.345  1.00  0.00
ATOM   4181  DCI DCI Z2302     -10.179  50.943  41.107  1.00  0.00
ATOM   4182  DCJ DCJ Z2303     -85.231  82.427  20.331  1.00  0.00
ATOM   4183  DCK DCK Z2304      59.178  21.964   2.240  1.00  0.00
ATOM   4184  DCL DCL Z2305      21.526  30.168  14.425  1.00  0.00
ATOM   4185  DCM DCM Z2306     -27.160   2.922  13.548  1.00  0.00
ATOM   4186  DCN DCN Z2307     -79.929  78.843  47.935  1.00  0.00
ATOM   4187  DCO DCO Z2308     -84.175 -23.900  65.600  1.00  0.00
ATOM   4188  DCP DCP Z2309      84.878  53.861  56.250  1.00  0.00
ATOM   4189  DCQ DCQ Z2310      78.788 -42.679 -80.213  1.00  0.00
ATOM   4190  DCR DCR Z2311      12.452  35.897 -78.038  1.00  0.00
ATOM   4191  DCS DCS Z2312      11.146 -78.095  35.277  1.00  0.00
ATOM   4192  DCT DCT Z2313      67.498 -26.953  36.811  1.00  0.00
ATOM   4193  DCU DCU Z2314     -55.272 -37.255  45.991  1.00  0.00
ATOM   4194  DCV DCV Z2315     -84.692 -73.865 -50.798  1.00  0.00
ATOM   4195  DCW DCW Z2316     -48.519  47.946  45.152  1.00  0.00
ATOM   4196  DCX DCX Z2317     -69.464  -8.575 -70.590  1.00  0.00
ATOM   4197  DCY DCY Z2318     -36.652 -24.002 -43.076  1.00  0.00
ATOM   4198  DCZ DCZ Z2319     -16.379  31.162  62.676  1.00  0.00
ATOM   4199  DDA DDA Z2320     -67.708  21.339   5.101  1.00  0.00
ATOM   4200  DDB DDB Z2321      13.180  59.766  44.645  1.00  0.00
ATOM   4201  DDC DDC Z2322      41.517  50.405 -58.556  1.00  0.00
ATOM   4202  DDD DDD Z2323      10.999 -51.169  36.463  1.00  0.00
ATOM   4203  DDE DDE Z2324     -85.382 -77.823 -84.618  1.00  0.00
ATOM   4204  DDF DDF Z2325     -53.182 -68.520  32.271  1.00  0.00
ATOM   4205  DDG DDG Z2326     -40.651  10.939 -24.381  1.00  0.00
ATOM   4206  DDH DDH Z2327     -61.340 -19.969  87.472  1.00  0.00
ATOM   4207  DDI DDI Z2328     -52.250 -13.277 -28.538  1.00  0.00
ATOM   4208  DDJ DDJ Z2329      88.236  74.413  60.467  1.00  0.00
ATOM   4209  DDK DDK Z2330     -84.993 -74.549  55.907  1.00  0.00
ATOM   4210  DDL DDL Z2331       6.412  23.180 -84.119  1.00  0.00
ATOM   4211  DDM DDM Z2332     -82.786 -39.642  80.601  1.00  0.00
ATOM   4212  DDN DDN Z2333      28.288  14.645   3.940  1.00  0.00
ATOM   4213  DDO DDO Z2334       1.260 -31.750 -83.635  1.00  0.00
ATOM   4214  DDP DDP Z2335     -78.127 -58.052   8.016  1.00  0.00
ATOM   4215  DDQ DDQ Z2336      48.944  27.113  42.510  1.00  0.00
ATOM   4216  DDR DDR Z2337      30.207 -65.713 -27.024  1.00  0.00
ATOM   4217  DDS DDS Z2338      -8.895  16.620  -2.247  1.00  0.00
ATOM   4218  DDT DDT Z2339      71.624  27.212  46.171  1.00  0.00
ATOM   4219  DDU DDU Z2340     -56.530 -85.620  26.705  1.00  0.00
ATOM   4220  DDV DDV Z2341      11.636 -36.554  45.392  1.00  0.00
ATOM   4221  DDW DDW Z2342     -85.287  84.818 -48.175  1.00  0.00
ATOM   4222  DDX DDX Z2343      40.895 -54.498  71.282  1.00  0.00
ATOM   4223  DDY DDY Z2344      16.704 -51.916 -22.209  1.00  0.00
ATOM   4224  DDZ DDZ Z2345      90.103  60.838 -11.217  1.00  0.00
ATOM   4225  DEA DEA Z2346     -57.673   8.111   5.244  1.00  0.00
ATOM   4226  DEB DEB Z2347     -25.607  27.418 -60.980  1.00  0.00
ATOM   4227  DEC DEC Z2348     -30.662 -39.422  -5.146  1.00  0.00
ATOM   4228  DED DED Z2349      81.766  28.181 -17.806  1.00  0.00
ATOM   4229  DEE DEE Z2350     -70.682   0.549  18.643  1.00  0.00
ATOM   4230  DEF DEF Z2351      -2.552 -79.346 -70.236  1.00  0.00
ATOM   4231  DEG DEG Z2352     -75.052   2.890 -75.158  1.00  0.00
ATOM   4232  DEH DEH Z2353      85.530   9.543  34.133  1.00  0.00
ATOM   4233  DEI DEI Z2354      49.124  12.912  62.994  1.00  0.00
ATOM   4234  DEJ DEJ Z2355     -63.785 -69.158 -33.172  1.00  0.00
ATOM   4235  DEK DEK Z2356     -15.188 -42.188 -76.552  1.00  0.00
ATOM   4236  DEL DEL Z2357      29.057  80.128  77.844  1.00  0.00
ATOM   4237  DEM DEM Z2358     -48.119 -51.204  -5.716  1.00  0.00
ATOM   4238  DEN DEN Z2359     -35.505 -56.865 -42.216  1.00  0.00
ATOM   4239  DEO DEO Z2360      86.972  40.349 -72.933  1.00  0.00
ATOM   4240  DEP DEP Z2361      42.424 -39.804   1.776  1.00  0.00
ATOM   4241  DEQ DEQ Z2362      67.601 -33.027 -58.906  1.00  0.00
ATOM   4242  DER DER Z2363      83.931 -49.923  84.205  1.00  0.00
ATOM   4243  DES DES Z2364     -55.697 -13.541  74.495  1.00  0.00
ATOM   4244  DET DET Z2365      90.623  39.632  75.365  1.00  0.00
ATOM   4245  DEU DEU Z2366      41.158 -21.294  34.042  1.00  0.00
ATOM   4246  DEV DEV Z2367     -20.028  45.638 -64.636  1.00  0.00
ATOM   4247  DEW DEW Z2368     -45.343 -88.621  78.984  1.00  0.00
ATOM   4248  DEX DEX Z2369      74.103  -5.637  88.980  1.00  0.00
ATOM   4249  DEY DEY Z2370      87.565 -87.988 -33.955  1.00  0.00
ATOM   4250  DEZ DEZ Z2371     -47.043  10.808  55.433  1.00  0.00
ATOM   4251  DFA DFA Z2372      -1.551  74.388  62.066  1.00  0.00
ATOM   4252  DFB DFB Z2373     -16.598  83.761  73.013  1.00  0.00
ATOM   4253  DFC DFC Z2374      10.929 -12.825 -77.036  1.00  0.00
ATOM   4254  DFD DFD Z2375      49.567  30.973  17.038  1.00  0.00
ATOM   4255  DFE DFE Z2376     -78.305  48.397  56.824  1.00  0.00
ATOM   4256  DFF DFF Z2377     -53.550 -88.367  46.956  1.00  0.00
ATOM   4257  DFG DFG Z2378     -21.561 -83.089  53.920  1.00  0.00
ATOM   4258  DFH DFH Z2379       9.007  45.818 -69.734  1.00  0.00
ATOM   4259  DFI DFI Z2380     -77.590  48.004  75.783  1.00  0.00
ATOM   4260  DFJ DFJ Z2381     -53.526  10.021  66.191  1.00  0.00
ATOM   4261  DFK DFK Z2382     -21.930 -34.131  62.552  1.00  0.00
ATOM   4262  DFL DFL Z2383      83.008 -46.659 -10.681  1.00  0.00
ATOM   4263  DFM DFM Z2384     -83.184 -23.263  79.320  1.00  0.00
ATOM   4264  DFN DFN Z2385     -84.984   0.992  61.670  1.00  0.00
ATOM   4265  DFO DFO Z2386     -56.619  38.911 -68.440  1.00  0.00
ATOM   4266  DFP DFP Z2387      81.242 -43.029  13.345  1.00  0.00
ATOM   4267  DFQ DFQ Z2388       0.799 -57.294  20.450  1.00  0.00
ATOM   4268  DFR DFR Z2389      15.387  19.759  75.596  1.00  0.00
ATOM   4269  DFS DFS Z2390       2.099  13.459  68.576  1.00  0.00
ATOM   4270  DFT DFT Z2391     -84.138 -32.867 -57.373  1.00  0.00
ATOM   4271  DFU DFU Z2392     -69.262 -82.419  57.320  1.00  0.00
ATOM   4272  DFV DFV Z2393       2.074  84.235 -85.091  1.00  0.00
ATOM   4273  DFW DFW Z2394      31.223  -4.959  41.550  1.00  0.00
ATOM   4274  DFX DFX Z2395     -62.467 -89.230   8.398  1.00  0.00
ATOM   4275  DFY DFY Z2396      30.137 -65.027  70.945  1.00  0.00
ATOM   4276  DFZ DFZ Z2397       4.515  43.623 -19.425  1.00  0.00
ATOM   4277  DGA DGA Z2398     -52.755 -42.911   7.228  1.00  0.00
ATOM   4278  DGB DGB Z2399     -80.287 -37.412 -86.848  1.00  0.00
ATOM   4279  DGC DGC Z2400     -40.598  83.635 -68.827  1.00  0.00
ATOM   4280  DGD DGD Z2401     -49.034  76.443  54.686  1.00  0.00
ATOM   4281  DGE DGE Z2402      -6.715 -62.499  56.921  1.00  0.00
ATOM   4282  DGF DGF Z2403      17.699  21.416  26.483  1.00  0.00
ATOM   4283  DGG DGG Z2404      61.018   0.251 -45.418  1.00  0.00
ATOM   4284  DGH DGH Z2405      17.030 -64.629 -21.422  1.00  0.00
ATOM   4285  DGI DGI Z2406      16.452 -84.143  -4.234  1.00  0.00
ATOM   4286  DGJ DGJ Z2407      49.593  37.294 -45.852  1.00  0.00
ATOM   4287  DGK DGK Z2408     -73.468 -86.470  25.496  1.00  0.00
ATOM   4288  DGL DGL Z2409      80.138  -7.235  76.830  1.00  0.00
ATOM   4289  DGM DGM Z2410      60.733 -79.073 -82.075  1.00  0.00
ATOM   4290  DGN DGN Z2411     -47.391  79.565 -40.912  1.00  0.00
ATOM   4291  DGO DGO Z2412     -82.930  -6.478   3.022  1.00  0.00
ATOM   4292  DGP DGP Z2413      38.922 -86.322  58.373  1.00  0.00
ATOM   4293  DGQ DGQ Z2414     -71.639  85.513 -86.098  1.00  0.00
ATOM   4294  DGR DGR Z2415      17.833  42.236  64.795  1.00  0.00
ATOM   4295  DGS DGS Z2416      -1.901  21.111 -16.728  1.00  0.00
ATOM   4296  DGT DGT Z2417     -36.589  84.271  17.553  1.00  0.00
ATOM   4297  DGU DGU Z2418     -28.727 -85.037  -0.566  1.00  0.00
ATOM   4298  DGV DGV Z2419      70.652 -15.613  55.578  1.00  0.00
ATOM   4299  DGW DGW Z2420      24.901  85.916  -8.631  1.00  0.00
ATOM   4300  DGX DGX Z2421       4.315  77.840 -34.433  1.00  0.00
ATOM   4301  DGY DGY Z2422     -68.201  22.532 -14.840  1.00  0.00
ATOM   4302  DGZ DGZ Z2423     -37.547 -76.152  69.996  1.00  0.00
ATOM   4303  DHA DHA Z2424     -44.735 -86.653 -45.987  1.00  0.00
ATOM   4304  DHB DHB Z2425     -15.622   8.562  75.994  1.00  0.00
ATOM   4305  DHC DHC Z2426     -23.028  15.680  43.707  1.00  0.00
ATOM   4306  DHD DHD Z2427     -37.405  48.545  17.105  1.00  0.00
ATOM   4307  DHE DHE Z2428      77.625   4.050  56.718  1.00  0.00
ATOM   4308  DHF DHF Z2429      23.562  10.788  86.204  1.00  0.00
ATOM   4309  DHG DHG Z2430      61.698 -18.888  73.527  1.00  0.00
ATOM   4310  DHH DHH Z2431     -59.782 -87.759  88.980  1.00  0.00
ATOM   4311  DHI DHI Z2432     -61.390  79.723  25.100  1.00  0.00
ATOM   4312  DHJ DHJ Z2433     -26.498  15.394 -30.055  1.00  0.00
ATOM   4313  DHK DHK Z2434     -33.445  79.707  59.767  1.00  0.00
ATOM   4314  DHL DHL Z2435      56.895   8.143  74.093  1.00  0.00
ATOM   4315  DHM DHM Z2436      74.403   9.190 -46.853  1.00  0.00
ATOM   4316  DHN DHN Z2437      -2.575  30.263  37.368  1.00  0.00
ATOM   4317  DHO DHO Z2438      74.941 -43.004  29.324  1.00  0.00
ATOM   4318  DHP DHP Z2439      18.034 -70.707 -55.259  1.00  0.00
ATOM   4319  DHQ DHQ Z2440      34.052  54.935  78.985  1.00  0.00
ATOM   4320  DHR DHR Z2441     -21.358 -75.136   6.692  1.00  0.00
ATOM   4321  DHS DHS Z2442      52.784  52.587  43.625  1.00  0.00
ATOM   4322  DHT DHT Z2443     -67.744  -9.461  73.466  1.00  0.00
ATOM   4323  DHU DHU Z2444      -6.975  85.216  58.664  1.00  0.00
ATOM   4324  DHV DHV Z2445      32.992 -83.553 -28.672  1.00  0.00
ATOM   4325  DHW DHW Z2446      76.202  83.910  76.485  1.00  0.00
ATOM   4326  DHX DHX Z2447     -67.251   2.274  83.146  1.00  0.00
ATOM   4327  DHY DHY Z2448      87.737  70.834 -66.024  1.00  0.00
ATOM   4328  DHZ DHZ Z2449      86.923  -1.471  23.870  1.00  0.00
ATOM   4329  DIA DIA Z2450     -72.135 -73.277 -60.400  1.00  0.00
ATOM   4330  DIB DIB Z2451     -84.098  57.809 -61.177  1.00  0.00
ATOM   4331  DIC DIC Z2452     -65.070 -88.471 -39.043  1.00  0.00
ATOM   4332  DID DID Z2453      56.697  19.796 -79.973  1.00  0.00
ATOM   4333  DIE DIE Z2454     -19.116 -84.791  38.819  1.00  0.00
ATOM   4334  DIF DIF Z2455      63.496  75.630  87.159  1.00  0.00
ATOM   4335  DIG DIG Z2456     -80.576  47.428 -86.860  1.00  0.00
ATOM   4336  DIH DIH Z2457      -6.190 -86.183 -19.991  1.00  0.00
ATOM   4337  DII DII Z2458      38.735  -7.762 -66.672  1.00  0.00
ATOM   4338  DIJ DIJ Z2459      -4.736 -89.926  87.988  1.00  0.00
ATOM   4339  DIK DIK Z2460     -26.592  37.508 -74.004  1.00  0.00
ATOM   4340  DIL DIL Z2461      61.372  27.180  11.113  1.00  0.00
ATOM   4341  DIM DIM Z2462      80.367  83.063   0.439  1.00  0.00
ATOM   4342  DIN DIN Z2463      26.246  75.446  -8.901  1.00  0.00
ATOM   4343  DIO DIO Z2464       6.055  65.343 -71.632  1.00  0.00
ATOM   4344  DIP DIP Z2465     -33.885 -33.582 -84.624  1.00  0.00
ATOM   4345  DIQ DIQ Z2466     -16.743  42.244 -44.478  1.00  0.00
ATOM   4346  DIR DIR Z2467     -29.405  27.260  55.750  1.00  0.00
ATOM   4347  DIS DIS Z2468     -50.328  19.978  18.919  1.00  0.00
ATOM   4348  DIT DIT Z2469     -57.585  39.711  46.934  1.00  0.00
ATOM   4349  DIU DIU Z2470     -32.886  77.079 -51.604  1.00  0.00
ATOM   4350  DIV DIV Z2471      90.051 -49.229 -66.241  1.00  0.00
ATOM   4351  DIW DIW Z2472     -81.395  19.957   4.553  1.00  0.00
ATOM   4352  DIX DIX Z2473      31.833 -16.209  37.738  1.00  0.00
ATOM   4353  DIY DIY Z2474      88.097  -4.636 -60.852  1.00  0.00
ATOM   4354  DIZ DIZ Z2475      72.643  10.015  29.350  1.00  0.00
ATOM   4355  DJA DJA Z2476      62.583 -29.178   3.776  1.00  0.00
ATOM   4356  DJB DJB Z2477     -14.346 -72.717 -44.025  1.00  0.00
ATOM   4357  DJC DJC Z2478      47.223 -86.261 -81.454  1.00  0.00
ATOM   4358  DJD DJD Z2479     -55.002  69.331  44.803  1.00  0.00
ATOM   4359  DJE DJE Z2480     -23.163  72.333  87.144  1.00  0.00
ATOM   4360  DJF DJF Z2481      48.339 -85.336 -50.097  1.00  0.00
ATOM   4361  DJG DJG Z2482      85.868 -39.523  26.563  1.00  0.00
ATOM   4362  DJH DJH Z2483      22.694  41.522  86.448  1.00  0.00
ATOM   4363  DJI DJI Z2484     -84.156  77.705 -11.660  1.00  0.00
ATOM   4364  DJJ DJJ Z2485     -84.234  74.508  84.879  1.00  0.00
ATOM   4365  DJK DJK Z2486     -79.409  -9.186  16.356  1.00  0.00
ATOM   4366  DJL DJL Z2487      -8.370  60.277  56.331  1.00  0.00
ATOM   4367  DJM DJM Z2488     -45.119   5.280  15.650  1.00  0.00
ATOM   4368  DJN DJN Z2489      50.278 -27.845  41.299  1.00  0.00
ATOM   4369  DJO DJO Z2490     -83.236  -2.011  23.471  1.00  0.00
ATOM   4370  DJP DJP Z2491       1.417 -90.170 -59.833  1.00  0.00
ATOM   4371  DJQ DJQ Z2492     -82.099 -43.821   7.786  1.00  0.00
ATOM   4372  DJR DJR Z2493     -14.004 -64.861 -57.539  1.00  0.00
END
