# Supplementary material for: The Effect of Macromolecular Crowding on the Electrostatic Component of Barnase–Barstar Binding: A Computational, Implicit Solvent-Based Study
Source: PLoS One. 2014 Jun 10;9(6):e98618. doi: 10.1371/journal.pone.0098618 (PMC4051634; doi:10.1371/journal.pone.0098618)
Supplement: File S1 — Contains sample pdb files used in our analyses; each contains the barnase/barstar complex with a specific random placement of crowders of varying radii at 30% crowding density. Also included are files specifying, for each pdb file, the radii of each atom and model crowder. (TAR) [file pone.0098618.s005.tar › vary30percent_pdb/with_crowders-24.pdb]

ATOM      1  CAY VAL A   3      18.329  -9.767 -18.786  1.00  0.00
ATOM      2  CY  VAL A   3      17.463  -9.299 -17.665  1.00  0.55
ATOM      3  OY  VAL A   3      17.203 -10.038 -16.718  1.00 -0.55
ATOM      4  N   VAL A   3      16.993  -8.037 -17.760  1.00 -0.40
ATOM      5  H   VAL A   3      17.222  -7.453 -18.535  1.00  0.40
ATOM      6  CA  VAL A   3      16.107  -7.419 -16.733  1.00  0.00
ATOM      7  CB  VAL A   3      16.269  -5.903 -16.535  1.00  0.00
ATOM      8  CG1 VAL A   3      15.283  -5.404 -15.502  1.00  0.00
ATOM      9  CG2 VAL A   3      17.666  -5.466 -16.113  1.00  0.00
ATOM     10  C   VAL A   3      14.669  -7.755 -17.123  1.00  0.55
ATOM     11  O   VAL A   3      14.125  -7.204 -18.095  1.00 -0.55
ATOM     12  N   ILE A   4      14.072  -8.639 -16.383  1.00 -0.40
ATOM     13  H   ILE A   4      14.512  -9.101 -15.616  1.00  0.40
ATOM     14  CA  ILE A   4      12.656  -8.995 -16.677  1.00  0.00
ATOM     15  CB  ILE A   4      12.546 -10.506 -16.596  1.00  0.00
ATOM     16  CG2 ILE A   4      11.132 -11.017 -16.786  1.00  0.00
ATOM     17  CG1 ILE A   4      13.586 -11.052 -17.616  1.00  0.00
ATOM     18  CD1 ILE A   4      13.725 -12.568 -17.376  1.00  0.00
ATOM     19  C   ILE A   4      11.850  -8.257 -15.632  1.00  0.55
ATOM     20  O   ILE A   4      11.950  -8.686 -14.487  1.00 -0.55
ATOM     21  N   ASN A   5      11.188  -7.189 -15.991  1.00 -0.40
ATOM     22  H   ASN A   5      11.172  -6.861 -16.933  1.00  0.40
ATOM     23  CA  ASN A   5      10.424  -6.409 -15.014  1.00  0.00
ATOM     24  CB  ASN A   5      11.345  -5.293 -14.478  1.00  0.00
ATOM     25  CG  ASN A   5      11.507  -4.197 -15.497  1.00  0.55
ATOM     26  OD1 ASN A   5      11.426  -4.466 -16.699  1.00 -0.55
ATOM     27  ND2 ASN A   5      11.717  -2.929 -15.181  1.00 -0.78
ATOM     28 HD21 ASN A   5      11.776  -2.656 -14.221  1.00  0.39
ATOM     29 HD22 ASN A   5      11.817  -2.244 -15.903  1.00  0.39
ATOM     30  C   ASN A   5       9.146  -5.812 -15.561  1.00  0.55
ATOM     31  O   ASN A   5       8.660  -4.755 -15.093  1.00 -0.55
ATOM     32  N   THR A   6       8.573  -6.475 -16.564  1.00 -0.40
ATOM     33  H   THR A   6       8.954  -7.320 -16.930  1.00  0.40
ATOM     34  CA  THR A   6       7.336  -5.993 -17.193  1.00  0.00
ATOM     35  CB  THR A   6       7.495  -6.026 -18.718  1.00  0.00
ATOM     36  OG1 THR A   6       7.625  -7.403 -19.111  1.00 -0.49
ATOM     37  HG1 THR A   6       7.563  -7.412 -20.069  1.00  0.49
ATOM     38  CG2 THR A   6       8.740  -5.225 -19.136  1.00  0.00
ATOM     39  C   THR A   6       6.232  -6.939 -16.733  1.00  0.55
ATOM     40  O   THR A   6       6.611  -8.029 -16.299  1.00 -0.55
ATOM     41  N   PHE A   7       4.972  -6.560 -16.843  1.00 -0.40
ATOM     42  H   PHE A   7       4.688  -5.677 -17.207  1.00  0.40
ATOM     43  CA  PHE A   7       3.912  -7.502 -16.400  1.00  0.00
ATOM     44  CB  PHE A   7       2.545  -6.816 -16.648  1.00  0.12
ATOM     45  CG  PHE A   7       2.234  -5.716 -15.659  1.00 -0.12
ATOM     46  CD1 PHE A   7       2.080  -6.016 -14.292  1.00 -0.12
ATOM     47  HD1 PHE A   7       2.188  -7.032 -13.942  1.00  0.12
ATOM     48  CE1 PHE A   7       1.787  -4.996 -13.396  1.00 -0.12
ATOM     49  HE1 PHE A   7       1.638  -5.215 -12.349  1.00  0.12
ATOM     50  CZ  PHE A   7       1.687  -3.671 -13.868  1.00 -0.12
ATOM     51  HZ  PHE A   7       1.486  -2.873 -13.169  1.00  0.12
ATOM     52  CD2 PHE A   7       2.089  -4.405 -16.107  1.00 -0.12
ATOM     53  HD2 PHE A   7       2.168  -4.189 -17.162  1.00  0.12
ATOM     54  CE2 PHE A   7       1.843  -3.376 -15.212  1.00 -0.12
ATOM     55  HE2 PHE A   7       1.773  -2.355 -15.558  1.00  0.12
ATOM     56  C   PHE A   7       3.988  -8.873 -17.043  1.00  0.55
ATOM     57  O   PHE A   7       3.930  -9.931 -16.338  1.00 -0.55
ATOM     58  N   ASP A   8       4.076  -8.953 -18.383  1.00 -0.40
ATOM     59  H   ASP A   8       4.106  -8.140 -18.960  1.00  0.40
ATOM     60  CA  ASP A   8       4.135 -10.249 -19.088  1.00  0.00
ATOM     61  CB  ASP A   8       4.031 -10.089 -20.627  1.00  0.00
ATOM     62  CG  ASP A   8       2.588  -9.770 -20.943  1.00  0.10
ATOM     63  OD1 ASP A   8       1.754 -10.653 -20.640  1.00 -0.55
ATOM     64  OD2 ASP A   8       2.462  -8.627 -21.418  1.00 -0.55
ATOM     65  C   ASP A   8       5.421 -11.049 -18.947  1.00  0.55
ATOM     66  O   ASP A   8       5.378 -12.269 -18.851  1.00 -0.55
ATOM     67  N   GLY A   9       6.548 -10.322 -19.006  1.00 -0.40
ATOM     68  H   GLY A   9       6.591  -9.338 -19.155  1.00  0.40
ATOM     69  CA  GLY A   9       7.803 -11.083 -18.828  1.00  0.00
ATOM     70  C   GLY A   9       7.792 -11.756 -17.443  1.00  0.55
ATOM     71  O   GLY A   9       8.086 -12.963 -17.360  1.00 -0.55
ATOM     72  N   VAL A  10       7.485 -11.016 -16.366  1.00 -0.40
ATOM     73  H   VAL A  10       7.259 -10.048 -16.433  1.00  0.40
ATOM     74  CA  VAL A  10       7.464 -11.599 -15.010  1.00  0.00
ATOM     75  CB  VAL A  10       7.388 -10.553 -13.892  1.00  0.00
ATOM     76  CG1 VAL A  10       7.386 -11.181 -12.494  1.00  0.00
ATOM     77  CG2 VAL A  10       8.560  -9.576 -13.991  1.00  0.00
ATOM     78  C   VAL A  10       6.322 -12.605 -14.848  1.00  0.55
ATOM     79  O   VAL A  10       6.519 -13.655 -14.242  1.00 -0.55
ATOM     80  N   ALA A  11       5.167 -12.365 -15.417  1.00 -0.40
ATOM     81  H   ALA A  11       5.009 -11.540 -15.953  1.00  0.40
ATOM     82  CA  ALA A  11       4.038 -13.274 -15.314  1.00  0.00
ATOM     83  CB  ALA A  11       2.713 -12.733 -15.889  1.00  0.00
ATOM     84  C   ALA A  11       4.389 -14.583 -16.026  1.00  0.55
ATOM     85  O   ALA A  11       4.042 -15.634 -15.517  1.00 -0.55
ATOM     86  N   ASP A  12       5.050 -14.457 -17.191  1.00 -0.40
ATOM     87  H   ASP A  12       5.317 -13.590 -17.603  1.00  0.40
ATOM     88  CA  ASP A  12       5.392 -15.710 -17.887  1.00  0.00
ATOM     89  CB  ASP A  12       5.950 -15.433 -19.272  1.00  0.00
ATOM     90  CG  ASP A  12       4.809 -15.091 -20.202  1.00  0.10
ATOM     91  OD1 ASP A  12       3.608 -15.246 -19.848  1.00 -0.55
ATOM     92  OD2 ASP A  12       5.220 -14.674 -21.315  1.00 -0.55
ATOM     93  C   ASP A  12       6.440 -16.470 -17.120  1.00  0.55
ATOM     94  O   ASP A  12       6.401 -17.688 -17.034  1.00 -0.55
ATOM     95  N   TYR A  13       7.400 -15.716 -16.618  1.00 -0.40
ATOM     96  H   TYR A  13       7.421 -14.726 -16.734  1.00  0.40
ATOM     97  CA  TYR A  13       8.517 -16.321 -15.838  1.00  0.00
ATOM     98  CB  TYR A  13       9.528 -15.218 -15.495  1.00  0.12
ATOM     99  CG  TYR A  13      10.857 -15.763 -15.081  1.00 -0.12
ATOM    100  CD1 TYR A  13      11.025 -16.287 -13.802  1.00 -0.12
ATOM    101  HD1 TYR A  13      10.183 -16.269 -13.127  1.00  0.12
ATOM    102  CE1 TYR A  13      12.217 -16.831 -13.348  1.00 -0.12
ATOM    103  HE1 TYR A  13      12.310 -17.255 -12.360  1.00  0.12
ATOM    104  CZ  TYR A  13      13.280 -16.800 -14.232  1.00  0.06
ATOM    105  OH  TYR A  13      14.503 -17.285 -13.795  1.00 -0.49
ATOM    106  HH  TYR A  13      14.497 -17.283 -12.835  1.00  0.43
ATOM    107  CD2 TYR A  13      11.943 -15.767 -15.969  1.00 -0.12
ATOM    108  HD2 TYR A  13      11.846 -15.372 -16.969  1.00  0.12
ATOM    109  CE2 TYR A  13      13.153 -16.297 -15.519  1.00 -0.12
ATOM    110  HE2 TYR A  13      14.005 -16.316 -16.183  1.00  0.12
ATOM    111  C   TYR A  13       8.019 -17.119 -14.644  1.00  0.55
ATOM    112  O   TYR A  13       8.424 -18.276 -14.395  1.00 -0.55
ATOM    113  N   LEU A  14       7.100 -16.494 -13.897  1.00 -0.40
ATOM    114  H   LEU A  14       6.793 -15.571 -14.114  1.00  0.40
ATOM    115  CA  LEU A  14       6.466 -17.116 -12.696  1.00  0.00
ATOM    116  CB  LEU A  14       5.439 -16.167 -12.076  1.00  0.00
ATOM    117  CG  LEU A  14       6.026 -14.992 -11.281  1.00  0.00
ATOM    118  CD1 LEU A  14       4.925 -13.953 -11.038  1.00  0.00
ATOM    119  CD2 LEU A  14       6.608 -15.537  -9.993  1.00  0.00
ATOM    120  C   LEU A  14       5.759 -18.417 -13.020  1.00  0.55
ATOM    121  O   LEU A  14       5.887 -19.465 -12.365  1.00 -0.55
ATOM    122  N   GLN A  15       4.997 -18.320 -14.103  1.00 -0.40
ATOM    123  H   GLN A  15       4.886 -17.492 -14.647  1.00  0.40
ATOM    124  CA  GLN A  15       4.271 -19.539 -14.511  1.00  0.00
ATOM    125  CB  GLN A  15       3.242 -19.235 -15.560  1.00  0.00
ATOM    126  CG  GLN A  15       1.993 -18.450 -15.209  1.00  0.00
ATOM    127  CD  GLN A  15       1.053 -18.699 -16.416  1.00  0.55
ATOM    128  OE1 GLN A  15       1.315 -18.171 -17.517  1.00 -0.55
ATOM    129  NE2 GLN A  15       0.048 -19.519 -16.139  1.00 -0.78
ATOM    130 HE21 GLN A  15      -0.620 -19.749 -16.847  1.00  0.39
ATOM    131 HE22 GLN A  15      -0.043 -19.908 -15.222  1.00  0.39
ATOM    132  C   GLN A  15       5.193 -20.634 -15.081  1.00  0.55
ATOM    133  O   GLN A  15       4.839 -21.802 -14.957  1.00 -0.55
ATOM    134  N   THR A  16       6.284 -20.233 -15.716  1.00 -0.40
ATOM    135  H   THR A  16       6.514 -19.270 -15.831  1.00  0.40
ATOM    136  CA  THR A  16       7.211 -21.195 -16.283  1.00  0.00
ATOM    137  CB  THR A  16       8.108 -20.626 -17.410  1.00  0.00
ATOM    138  OG1 THR A  16       7.259 -19.900 -18.296  1.00 -0.49
ATOM    139  HG1 THR A  16       6.981 -19.117 -17.815  1.00  0.49
ATOM    140  CG2 THR A  16       8.810 -21.765 -18.173  1.00  0.00
ATOM    141  C   THR A  16       8.162 -21.733 -15.234  1.00  0.55
ATOM    142  O   THR A  16       8.299 -22.967 -15.218  1.00 -0.55
ATOM    143  N   TYR A  17       8.773 -20.886 -14.447  1.00 -0.40
ATOM    144  H   TYR A  17       8.625 -19.901 -14.488  1.00  0.40
ATOM    145  CA  TYR A  17       9.721 -21.377 -13.449  1.00  0.00
ATOM    146  CB  TYR A  17      11.033 -20.515 -13.591  1.00  0.12
ATOM    147  CG  TYR A  17      11.478 -20.514 -15.040  1.00 -0.12
ATOM    148  CD1 TYR A  17      12.130 -21.636 -15.596  1.00 -0.12
ATOM    149  HD1 TYR A  17      12.305 -22.500 -14.973  1.00  0.12
ATOM    150  CE1 TYR A  17      12.555 -21.666 -16.925  1.00 -0.12
ATOM    151  HE1 TYR A  17      13.056 -22.528 -17.340  1.00  0.12
ATOM    152  CZ  TYR A  17      12.302 -20.532 -17.687  1.00  0.06
ATOM    153  OH  TYR A  17      12.619 -20.477 -19.033  1.00 -0.49
ATOM    154  HH  TYR A  17      12.363 -19.613 -19.363  1.00  0.43
ATOM    155  CD2 TYR A  17      11.256 -19.401 -15.851  1.00 -0.12
ATOM    156  HD2 TYR A  17      10.767 -18.530 -15.440  1.00  0.12
ATOM    157  CE2 TYR A  17      11.655 -19.401 -17.171  1.00 -0.12
ATOM    158  HE2 TYR A  17      11.471 -18.541 -17.798  1.00  0.12
ATOM    159  C   TYR A  17       9.234 -21.420 -12.010  1.00  0.55
ATOM    160  O   TYR A  17      10.026 -21.911 -11.202  1.00 -0.55
ATOM    161  N   HSD A  18       8.058 -20.995 -11.640  1.00 -0.40
ATOM    162  H   HSD A  18       7.420 -20.623 -12.308  1.00  0.40
ATOM    163  CA  HSD A  18       7.567 -21.013 -10.282  1.00  0.00
ATOM    164  CB  HSD A  18       7.255 -22.412  -9.742  1.00  0.12
ATOM    165  ND1 HSD A  18       5.350 -22.085 -11.391  1.00 -0.40
ATOM    166  HD1 HSD A  18       5.522 -21.119 -11.582  1.00  0.40
ATOM    167  CG  HSD A  18       6.073 -22.863 -10.532  1.00 -0.12
ATOM    168  CE1 HSD A  18       4.387 -22.849 -11.917  1.00  0.15
ATOM    169  HE1 HSD A  18       3.667 -22.489 -12.652  1.00  0.12
ATOM    170  NE2 HSD A  18       4.445 -24.074 -11.420  1.00 -0.56
ATOM    171  CD2 HSD A  18       5.512 -24.100 -10.552  1.00  0.15
ATOM    172  HD2 HSD A  18       5.776 -25.007 -10.022  1.00  0.12
ATOM    173  C   HSD A  18       8.486 -20.307  -9.289  1.00  0.55
ATOM    174  O   HSD A  18       8.646 -20.775  -8.185  1.00 -0.55
ATOM    175  N   LYS A  19       8.996 -19.177  -9.676  1.00 -0.40
ATOM    176  H   LYS A  19       8.837 -18.844 -10.601  1.00  0.40
ATOM    177  CA  LYS A  19       9.813 -18.307  -8.860  1.00  0.00
ATOM    178  CB  LYS A  19      11.113 -19.018  -8.541  1.00  0.00
ATOM    179  CG  LYS A  19      11.991 -19.124  -9.779  1.00  0.00
ATOM    180  CD  LYS A  19      13.185 -20.018  -9.647  1.00  0.00
ATOM    181  CE  LYS A  19      14.249 -19.494 -10.618  1.00  0.33
ATOM    182  NZ  LYS A  19      15.420 -20.420 -10.717  1.00 -0.32
ATOM    183  HZ1 LYS A  19      15.100 -21.350 -11.056  1.00  0.33
ATOM    184  HZ2 LYS A  19      15.859 -20.525  -9.780  1.00  0.33
ATOM    185  HZ3 LYS A  19      16.116 -20.029 -11.384  1.00  0.33
ATOM    186  C   LYS A  19       9.993 -17.020  -9.667  1.00  0.55
ATOM    187  O   LYS A  19       9.771 -16.952 -10.895  1.00 -0.55
ATOM    188  N   LEU A  20      10.378 -15.979  -8.953  1.00 -0.40
ATOM    189  H   LEU A  20      10.494 -16.018  -7.964  1.00  0.40
ATOM    190  CA  LEU A  20      10.655 -14.702  -9.595  1.00  0.00
ATOM    191  CB  LEU A  20      10.775 -13.519  -8.588  1.00  0.00
ATOM    192  CG  LEU A  20       9.470 -12.962  -7.959  1.00  0.00
ATOM    193  CD1 LEU A  20       9.842 -11.945  -6.902  1.00  0.00
ATOM    194  CD2 LEU A  20       8.540 -12.320  -8.967  1.00  0.00
ATOM    195  C   LEU A  20      12.022 -14.693 -10.299  1.00  0.55
ATOM    196  O   LEU A  20      12.918 -15.398  -9.815  1.00 -0.55
ATOM    197  N   PRO A  21      12.156 -13.855 -11.321  1.00 -0.20
ATOM    198  CD  PRO A  21      11.077 -13.073 -11.927  1.00  0.10
ATOM    199  CA  PRO A  21      13.437 -13.676 -12.023  1.00  0.10
ATOM    200  CB  PRO A  21      13.188 -12.626 -13.078  1.00  0.00
ATOM    201  CG  PRO A  21      11.739 -12.352 -13.069  1.00  0.00
ATOM    202  C   PRO A  21      14.474 -13.211 -11.006  1.00  0.55
ATOM    203  O   PRO A  21      14.181 -12.619  -9.964  1.00 -0.55
ATOM    204  N   ASP A  22      15.740 -13.397 -11.342  1.00 -0.40
ATOM    205  H   ASP A  22      15.985 -13.802 -12.219  1.00  0.40
ATOM    206  CA  ASP A  22      16.859 -13.044 -10.498  1.00  0.00
ATOM    207  CB  ASP A  22      18.200 -13.555 -11.095  1.00  0.00
ATOM    208  CG  ASP A  22      18.099 -15.082 -11.055  1.00  0.10
ATOM    209  OD1 ASP A  22      17.236 -15.690 -10.347  1.00 -0.55
ATOM    210  OD2 ASP A  22      18.916 -15.723 -11.777  1.00 -0.55
ATOM    211  C   ASP A  22      17.038 -11.587 -10.209  1.00  0.55
ATOM    212  O   ASP A  22      17.916 -11.326  -9.369  1.00 -0.55
ATOM    213  N   ASN A  23      16.341 -10.659 -10.820  1.00 -0.40
ATOM    214  H   ASN A  23      15.639 -10.870 -11.497  1.00  0.40
ATOM    215  CA  ASN A  23      16.571  -9.236 -10.524  1.00  0.00
ATOM    216  CB  ASN A  23      16.326  -8.442 -11.803  1.00  0.00
ATOM    217  CG  ASN A  23      14.973  -8.757 -12.424  1.00  0.55
ATOM    218  OD1 ASN A  23      14.761  -9.889 -12.907  1.00 -0.55
ATOM    219  ND2 ASN A  23      14.083  -7.761 -12.405  1.00 -0.78
ATOM    220 HD21 ASN A  23      14.327  -6.880 -12.000  1.00  0.39
ATOM    221 HD22 ASN A  23      13.173  -7.897 -12.796  1.00  0.39
ATOM    222  C   ASN A  23      15.722  -8.732  -9.359  1.00  0.55
ATOM    223  O   ASN A  23      15.748  -7.539  -9.060  1.00 -0.55
ATOM    224  N   TYR A  24      14.997  -9.618  -8.725  1.00 -0.40
ATOM    225  H   TYR A  24      14.985 -10.578  -8.994  1.00  0.40
ATOM    226  CA  TYR A  24      14.162  -9.268  -7.591  1.00  0.00
ATOM    227  CB  TYR A  24      12.841 -10.106  -7.635  1.00  0.12
ATOM    228  CG  TYR A  24      11.971  -9.391  -8.629  1.00 -0.12
ATOM    229  CD1 TYR A  24      11.299  -8.220  -8.263  1.00 -0.12
ATOM    230  HD1 TYR A  24      11.365  -7.877  -7.242  1.00  0.12
ATOM    231  CE1 TYR A  24      10.553  -7.490  -9.169  1.00 -0.12
ATOM    232  HE1 TYR A  24      10.056  -6.578  -8.872  1.00  0.12
ATOM    233  CZ  TYR A  24      10.462  -7.963 -10.476  1.00  0.06
ATOM    234  OH  TYR A  24       9.680  -7.287 -11.405  1.00 -0.49
ATOM    235  HH  TYR A  24       9.165  -6.627 -10.936  1.00  0.43
ATOM    236  CD2 TYR A  24      11.913  -9.820  -9.940  1.00 -0.12
ATOM    237  HD2 TYR A  24      12.470 -10.692 -10.252  1.00  0.12
ATOM    238  CE2 TYR A  24      11.130  -9.119 -10.862  1.00 -0.12
ATOM    239  HE2 TYR A  24      11.043  -9.477 -11.878  1.00  0.12
ATOM    240  C   TYR A  24      14.764  -9.534  -6.232  1.00  0.55
ATOM    241  O   TYR A  24      15.365 -10.597  -6.153  1.00 -0.55
ATOM    242  N   ILE A  25      14.561  -8.696  -5.232  1.00 -0.40
ATOM    243  H   ILE A  25      14.067  -7.840  -5.361  1.00  0.40
ATOM    244  CA  ILE A  25      15.038  -8.950  -3.877  1.00  0.00
ATOM    245  CB  ILE A  25      16.326  -8.192  -3.481  1.00  0.00
ATOM    246  CG2 ILE A  25      17.566  -8.889  -4.056  1.00  0.00
ATOM    247  CG1 ILE A  25      16.322  -6.709  -3.870  1.00  0.00
ATOM    248  CD1 ILE A  25      17.601  -6.045  -3.346  1.00  0.00
ATOM    249  C   ILE A  25      13.950  -8.515  -2.886  1.00  0.55
ATOM    250  O   ILE A  25      13.309  -7.552  -3.241  1.00 -0.55
ATOM    251  N   THR A  26      13.773  -9.140  -1.750  1.00 -0.40
ATOM    252  H   THR A  26      14.311  -9.942  -1.503  1.00  0.40
ATOM    253  CA  THR A  26      12.783  -8.716  -0.770  1.00  0.00
ATOM    254  CB  THR A  26      12.528  -9.786   0.303  1.00  0.00
ATOM    255  OG1 THR A  26      13.694  -9.881   1.116  1.00 -0.49
ATOM    256  HG1 THR A  26      13.504 -10.554   1.773  1.00  0.49
ATOM    257  CG2 THR A  26      12.324 -11.127  -0.344  1.00  0.00
ATOM    258  C   THR A  26      13.224  -7.400  -0.140  1.00  0.55
ATOM    259  O   THR A  26      14.357  -6.901  -0.315  1.00 -0.55
ATOM    260  N   LYS A  27      12.287  -6.769   0.542  1.00 -0.40
ATOM    261  H   LYS A  27      11.367  -7.146   0.596  1.00  0.40
ATOM    262  CA  LYS A  27      12.460  -5.526   1.257  1.00  0.00
ATOM    263  CB  LYS A  27      11.181  -4.959   1.855  1.00  0.00
ATOM    264  CG  LYS A  27      10.102  -4.405   0.945  1.00  0.00
ATOM    265  CD  LYS A  27       8.750  -4.452   1.677  1.00  0.00
ATOM    266  CE  LYS A  27       7.559  -4.131   0.800  1.00  0.33
ATOM    267  NZ  LYS A  27       6.252  -4.452   1.438  1.00 -0.32
ATOM    268  HZ1 LYS A  27       6.150  -3.905   2.316  1.00  0.33
ATOM    269  HZ2 LYS A  27       6.214  -5.468   1.657  1.00  0.33
ATOM    270  HZ3 LYS A  27       5.479  -4.210   0.786  1.00  0.33
ATOM    271  C   LYS A  27      13.546  -5.724   2.363  1.00  0.55
ATOM    272  O   LYS A  27      14.371  -4.798   2.524  1.00 -0.55
ATOM    273  N   SER A  28      13.524  -6.835   3.061  1.00 -0.40
ATOM    274  H   SER A  28      12.843  -7.551   2.929  1.00  0.40
ATOM    275  CA  SER A  28      14.554  -7.060   4.102  1.00  0.00
ATOM    276  CB  SER A  28      14.180  -8.226   4.985  1.00  0.00
ATOM    277  OG  SER A  28      14.628  -9.515   4.622  1.00 -0.49
ATOM    278  HG  SER A  28      14.293 -10.111   5.296  1.00  0.49
ATOM    279  C   SER A  28      15.937  -7.179   3.452  1.00  0.55
ATOM    280  O   SER A  28      16.867  -6.489   3.907  1.00 -0.55
ATOM    281  N   GLU A  29      16.051  -7.999   2.392  1.00 -0.40
ATOM    282  H   GLU A  29      15.287  -8.547   2.061  1.00  0.40
ATOM    283  CA  GLU A  29      17.290  -8.135   1.672  1.00  0.00
ATOM    284  CB  GLU A  29      17.101  -8.912   0.350  1.00  0.00
ATOM    285  CG  GLU A  29      17.067 -10.380   0.712  1.00  0.00
ATOM    286  CD  GLU A  29      16.359 -11.242  -0.303  1.00  0.10
ATOM    287  OE1 GLU A  29      16.171 -10.866  -1.480  1.00 -0.55
ATOM    288  OE2 GLU A  29      15.927 -12.350   0.128  1.00 -0.55
ATOM    289  C   GLU A  29      17.900  -6.827   1.208  1.00  0.55
ATOM    290  O   GLU A  29      19.127  -6.597   1.301  1.00 -0.55
ATOM    291  N   ALA A  30      17.009  -6.004   0.662  1.00 -0.40
ATOM    292  H   ALA A  30      16.044  -6.240   0.586  1.00  0.40
ATOM    293  CA  ALA A  30      17.400  -4.684   0.135  1.00  0.00
ATOM    294  CB  ALA A  30      16.185  -4.078  -0.557  1.00  0.00
ATOM    295  C   ALA A  30      18.008  -3.761   1.193  1.00  0.55
ATOM    296  O   ALA A  30      19.015  -3.059   1.036  1.00 -0.55
ATOM    297  N   GLN A  31      17.328  -3.779   2.338  1.00 -0.40
ATOM    298  H   GLN A  31      16.515  -4.344   2.445  1.00  0.40
ATOM    299  CA  GLN A  31      17.698  -2.998   3.511  1.00  0.00
ATOM    300  CB  GLN A  31      16.700  -3.141   4.643  1.00  0.00
ATOM    301  CG  GLN A  31      15.300  -2.718   4.234  1.00  0.00
ATOM    302  CD  GLN A  31      14.294  -2.788   5.368  1.00  0.55
ATOM    303  OE1 GLN A  31      13.963  -1.687   5.817  1.00 -0.55
ATOM    304  NE2 GLN A  31      13.796  -3.926   5.881  1.00 -0.78
ATOM    305 HE21 GLN A  31      13.134  -3.889   6.630  1.00  0.39
ATOM    306 HE22 GLN A  31      14.086  -4.810   5.513  1.00  0.39
ATOM    307  C   GLN A  31      19.099  -3.444   3.943  1.00  0.55
ATOM    308  O   GLN A  31      19.888  -2.569   4.269  1.00 -0.55
ATOM    309  N   ALA A  32      19.253  -4.754   3.872  1.00 -0.40
ATOM    310  H   ALA A  32      18.510  -5.349   3.577  1.00  0.40
ATOM    311  CA  ALA A  32      20.500  -5.431   4.211  1.00  0.00
ATOM    312  CB  ALA A  32      20.493  -6.930   4.090  1.00  0.00
ATOM    313  C   ALA A  32      21.607  -4.845   3.322  1.00  0.55
ATOM    314  O   ALA A  32      22.731  -4.739   3.833  1.00 -0.55
ATOM    315  N   LEU A  33      21.311  -4.450   2.092  1.00 -0.40
ATOM    316  H   LEU A  33      20.398  -4.519   1.698  1.00  0.40
ATOM    317  CA  LEU A  33      22.357  -3.884   1.258  1.00  0.00
ATOM    318  CB  LEU A  33      22.135  -4.136  -0.238  1.00  0.00
ATOM    319  CG  LEU A  33      21.779  -5.612  -0.475  1.00  0.00
ATOM    320  CD1 LEU A  33      21.481  -5.834  -1.940  1.00  0.00
ATOM    321  CD2 LEU A  33      22.911  -6.488   0.024  1.00  0.00
ATOM    322  C   LEU A  33      22.450  -2.396   1.468  1.00  0.55
ATOM    323  O   LEU A  33      23.265  -1.801   0.764  1.00 -0.55
ATOM    324  N   GLY A  34      21.641  -1.829   2.330  1.00 -0.40
ATOM    325  H   GLY A  34      20.958  -2.311   2.872  1.00  0.40
ATOM    326  CA  GLY A  34      21.774  -0.373   2.490  1.00  0.00
ATOM    327  C   GLY A  34      20.646   0.455   1.912  1.00  0.55
ATOM    328  O   GLY A  34      20.850   1.663   1.794  1.00 -0.55
ATOM    329  N   TRP A  35      19.542  -0.227   1.591  1.00 -0.40
ATOM    330  H   TRP A  35      19.459  -1.214   1.705  1.00  0.40
ATOM    331  CA  TRP A  35      18.395   0.472   1.052  1.00  0.00
ATOM    332  CB  TRP A  35      17.413  -0.521   0.459  1.00  0.12
ATOM    333  CG  TRP A  35      16.126   0.047  -0.111  1.00 -0.12
ATOM    334  CD1 TRP A  35      15.966   1.059  -1.031  1.00 -0.12
ATOM    335  HD1 TRP A  35      16.756   1.653  -1.465  1.00  0.12
ATOM    336  NE1 TRP A  35      14.618   1.180  -1.300  1.00 -0.40
ATOM    337  HE1 TRP A  35      14.236   1.815  -1.935  1.00  0.40
ATOM    338  CE2 TRP A  35      13.885   0.291  -0.560  1.00  0.00
ATOM    339  CD2 TRP A  35      14.793  -0.438   0.202  1.00  0.00
ATOM    340  CE3 TRP A  35      14.327  -1.408   1.089  1.00 -0.12
ATOM    341  HE3 TRP A  35      14.989  -1.960   1.741  1.00  0.12
ATOM    342  CZ3 TRP A  35      12.972  -1.648   1.111  1.00 -0.12
ATOM    343  HZ3 TRP A  35      12.582  -2.429   1.748  1.00  0.12
ATOM    344  CZ2 TRP A  35      12.492   0.088  -0.535  1.00 -0.12
ATOM    345  HZ2 TRP A  35      11.788   0.648  -1.131  1.00  0.12
ATOM    346  CH2 TRP A  35      12.092  -0.902   0.328  1.00 -0.12
ATOM    347  HH2 TRP A  35      11.036  -1.115   0.404  1.00  0.12
ATOM    348  C   TRP A  35      17.652   1.229   2.157  1.00  0.55
ATOM    349  O   TRP A  35      17.319   0.631   3.180  1.00 -0.55
ATOM    350  N   VAL A  36      17.398   2.503   1.833  1.00 -0.40
ATOM    351  H   VAL A  36      17.709   2.885   0.966  1.00  0.40
ATOM    352  CA  VAL A  36      16.660   3.433   2.691  1.00  0.00
ATOM    353  CB  VAL A  36      17.450   4.649   3.192  1.00  0.00
ATOM    354  CG1 VAL A  36      16.648   5.384   4.245  1.00  0.00
ATOM    355  CG2 VAL A  36      18.811   4.283   3.760  1.00  0.00
ATOM    356  C   VAL A  36      15.551   3.940   1.762  1.00  0.55
ATOM    357  O   VAL A  36      15.938   4.746   0.898  1.00 -0.55
ATOM    358  N   ALA A  37      14.332   3.417   1.956  1.00 -0.40
ATOM    359  H   ALA A  37      14.129   2.772   2.689  1.00  0.40
ATOM    360  CA  ALA A  37      13.223   3.787   1.069  1.00  0.00
ATOM    361  CB  ALA A  37      11.904   3.144   1.465  1.00  0.00
ATOM    362  C   ALA A  37      13.120   5.297   0.914  1.00  0.55
ATOM    363  O   ALA A  37      12.985   5.735  -0.250  1.00 -0.55
ATOM    364  N   SER A  38      13.155   6.050   1.998  1.00 -0.40
ATOM    365  H   SER A  38      13.251   5.705   2.928  1.00  0.40
ATOM    366  CA  SER A  38      13.042   7.494   1.789  1.00  0.00
ATOM    367  CB  SER A  38      12.904   8.310   3.079  1.00  0.00
ATOM    368  OG  SER A  38      13.873   7.799   3.987  1.00 -0.49
ATOM    369  HG  SER A  38      13.492   7.000   4.359  1.00  0.49
ATOM    370  C   SER A  38      14.220   8.080   1.002  1.00  0.55
ATOM    371  O   SER A  38      14.056   9.224   0.533  1.00 -0.55
ATOM    372  N   LYS A  39      15.343   7.430   0.811  1.00 -0.40
ATOM    373  H   LYS A  39      15.518   6.513   1.164  1.00  0.40
ATOM    374  CA  LYS A  39      16.410   8.079   0.036  1.00  0.00
ATOM    375  CB  LYS A  39      17.766   7.511   0.382  1.00  0.00
ATOM    376  CG  LYS A  39      17.926   6.529   1.525  1.00  0.00
ATOM    377  CD  LYS A  39      19.285   6.772   2.215  1.00  0.00
ATOM    378  CE  LYS A  39      19.281   8.268   2.589  1.00  0.33
ATOM    379  NZ  LYS A  39      18.012   8.835   1.990  1.00 -0.32
ATOM    380  HZ1 LYS A  39      17.341   8.063   1.802  1.00  0.33
ATOM    381  HZ2 LYS A  39      18.236   9.324   1.100  1.00  0.33
ATOM    382  HZ3 LYS A  39      17.585   9.510   2.658  1.00  0.33
ATOM    383  C   LYS A  39      16.149   7.836  -1.458  1.00  0.55
ATOM    384  O   LYS A  39      16.607   8.608  -2.310  1.00 -0.55
ATOM    385  N   GLY A  40      15.420   6.748  -1.705  1.00 -0.40
ATOM    386  H   GLY A  40      15.044   6.158  -0.995  1.00  0.40
ATOM    387  CA  GLY A  40      15.152   6.388  -3.115  1.00  0.00
ATOM    388  C   GLY A  40      16.499   5.869  -3.682  1.00  0.55
ATOM    389  O   GLY A  40      16.691   6.012  -4.881  1.00 -0.55
ATOM    390  N   ASN A  41      17.345   5.248  -2.879  1.00 -0.40
ATOM    391  H   ASN A  41      17.125   5.077  -1.923  1.00  0.40
ATOM    392  CA  ASN A  41      18.656   4.768  -3.321  1.00  0.00
ATOM    393  CB  ASN A  41      19.660   5.137  -2.190  1.00  0.00
ATOM    394  CG  ASN A  41      19.415   4.159  -1.063  1.00  0.55
ATOM    395  OD1 ASN A  41      18.331   3.582  -0.908  1.00 -0.55
ATOM    396  ND2 ASN A  41      20.429   3.913  -0.227  1.00 -0.78
ATOM    397 HD21 ASN A  41      20.307   3.273   0.532  1.00  0.39
ATOM    398 HD22 ASN A  41      21.308   4.370  -0.359  1.00  0.39
ATOM    399  C   ASN A  41      18.791   3.299  -3.673  1.00  0.55
ATOM    400  O   ASN A  41      19.893   2.721  -3.645  1.00 -0.55
ATOM    401  N   LEU A  42      17.706   2.602  -4.035  1.00 -0.40
ATOM    402  H   LEU A  42      16.800   3.014  -4.097  1.00  0.40
ATOM    403  CA  LEU A  42      17.801   1.167  -4.366  1.00  0.00
ATOM    404  CB  LEU A  42      16.422   0.571  -4.646  1.00  0.00
ATOM    405  CG  LEU A  42      16.306  -0.921  -4.883  1.00  0.00
ATOM    406  CD1 LEU A  42      16.789  -1.705  -3.667  1.00  0.00
ATOM    407  CD2 LEU A  42      14.872  -1.264  -5.270  1.00  0.00
ATOM    408  C   LEU A  42      18.772   0.859  -5.524  1.00  0.55
ATOM    409  O   LEU A  42      19.554  -0.096  -5.416  1.00 -0.55
ATOM    410  N   ALA A  43      18.691   1.648  -6.583  1.00 -0.40
ATOM    411  H   ALA A  43      18.078   2.431  -6.657  1.00  0.40
ATOM    412  CA  ALA A  43      19.569   1.338  -7.721  1.00  0.00
ATOM    413  CB  ALA A  43      18.966   2.065  -8.911  1.00  0.00
ATOM    414  C   ALA A  43      21.023   1.663  -7.424  1.00  0.55
ATOM    415  O   ALA A  43      21.910   1.165  -8.140  1.00 -0.55
ATOM    416  N   ASP A  44      21.277   2.449  -6.389  1.00 -0.40
ATOM    417  H   ASP A  44      20.549   2.839  -5.831  1.00  0.40
ATOM    418  CA  ASP A  44      22.631   2.795  -6.000  1.00  0.00
ATOM    419  CB  ASP A  44      22.782   3.960  -5.026  1.00  0.00
ATOM    420  CG  ASP A  44      21.953   5.126  -5.520  1.00  0.10
ATOM    421  OD1 ASP A  44      22.010   5.282  -6.761  1.00 -0.55
ATOM    422  OD2 ASP A  44      21.287   5.844  -4.743  1.00 -0.55
ATOM    423  C   ASP A  44      23.228   1.635  -5.195  1.00  0.55
ATOM    424  O   ASP A  44      24.440   1.429  -5.311  1.00 -0.55
ATOM    425  N   VAL A  45      22.369   0.991  -4.428  1.00 -0.40
ATOM    426  H   VAL A  45      21.396   1.201  -4.378  1.00  0.40
ATOM    427  CA  VAL A  45      22.884  -0.101  -3.600  1.00  0.00
ATOM    428  CB  VAL A  45      22.219   0.010  -2.191  1.00  0.00
ATOM    429  CG1 VAL A  45      22.421   1.426  -1.646  1.00  0.00
ATOM    430  CG2 VAL A  45      20.743  -0.327  -2.180  1.00  0.00
ATOM    431  C   VAL A  45      22.741  -1.504  -4.160  1.00  0.55
ATOM    432  O   VAL A  45      23.317  -2.484  -3.636  1.00 -0.55
ATOM    433  N   ALA A  46      21.930  -1.649  -5.197  1.00 -0.40
ATOM    434  H   ALA A  46      21.481  -0.861  -5.608  1.00  0.40
ATOM    435  CA  ALA A  46      21.617  -2.936  -5.830  1.00  0.00
ATOM    436  CB  ALA A  46      20.573  -3.708  -5.029  1.00  0.00
ATOM    437  C   ALA A  46      21.151  -2.620  -7.241  1.00  0.55
ATOM    438  O   ALA A  46      19.974  -2.679  -7.582  1.00 -0.55
ATOM    439  N   PRO A  47      22.177  -2.290  -8.036  1.00 -0.20
ATOM    440  CD  PRO A  47      23.616  -2.206  -7.719  1.00  0.10
ATOM    441  CA  PRO A  47      21.898  -1.931  -9.444  1.00  0.10
ATOM    442  CB  PRO A  47      23.244  -1.460  -9.974  1.00  0.00
ATOM    443  CG  PRO A  47      24.088  -1.185  -8.761  1.00  0.00
ATOM    444  C   PRO A  47      21.214  -3.138 -10.098  1.00  0.55
ATOM    445  O   PRO A  47      21.542  -4.317  -9.806  1.00 -0.55
ATOM    446  N   GLY A  48      20.258  -2.779 -10.942  1.00 -0.40
ATOM    447  H   GLY A  48      20.020  -1.826 -11.115  1.00  0.40
ATOM    448  CA  GLY A  48      19.500  -3.787 -11.667  1.00  0.00
ATOM    449  C   GLY A  48      18.460  -4.570 -10.889  1.00  0.55
ATOM    450  O   GLY A  48      17.785  -5.350 -11.547  1.00 -0.55
ATOM    451  N   LYS A  49      18.335  -4.351  -9.587  1.00 -0.40
ATOM    452  H   LYS A  49      18.914  -3.687  -9.122  1.00  0.40
ATOM    453  CA  LYS A  49      17.375  -5.032  -8.729  1.00  0.00
ATOM    454  CB  LYS A  49      17.926  -5.170  -7.312  1.00  0.00
ATOM    455  CG  LYS A  49      19.054  -6.088  -7.059  1.00  0.00
ATOM    456  CD  LYS A  49      18.842  -7.363  -7.836  1.00  0.00
ATOM    457  CE  LYS A  49      20.240  -7.929  -8.118  1.00  0.33
ATOM    458  NZ  LYS A  49      20.148  -9.389  -8.459  1.00 -0.32
ATOM    459  HZ1 LYS A  49      19.554  -9.511  -9.304  1.00  0.33
ATOM    460  HZ2 LYS A  49      19.725  -9.906  -7.661  1.00  0.33
ATOM    461  HZ3 LYS A  49      21.100  -9.762  -8.648  1.00  0.33
ATOM    462  C   LYS A  49      16.086  -4.197  -8.577  1.00  0.55
ATOM    463  O   LYS A  49      16.107  -2.958  -8.682  1.00 -0.55
ATOM    464  N   SER A  50      15.029  -4.926  -8.243  1.00 -0.40
ATOM    465  H   SER A  50      15.101  -5.913  -8.135  1.00  0.40
ATOM    466  CA  SER A  50      13.711  -4.380  -8.011  1.00  0.00
ATOM    467  CB  SER A  50      12.781  -4.725  -9.188  1.00  0.00
ATOM    468  OG  SER A  50      12.867  -4.002 -10.390  1.00 -0.49
ATOM    469  HG  SER A  50      12.033  -4.143 -10.844  1.00  0.49
ATOM    470  C   SER A  50      13.192  -5.095  -6.760  1.00  0.55
ATOM    471  O   SER A  50      13.549  -6.266  -6.525  1.00 -0.55
ATOM    472  N   ILE A  51      12.381  -4.448  -5.965  1.00 -0.40
ATOM    473  H   ILE A  51      12.132  -3.499  -6.138  1.00  0.40
ATOM    474  CA  ILE A  51      11.777  -5.049  -4.775  1.00  0.00
ATOM    475  CB  ILE A  51      11.084  -3.944  -3.913  1.00  0.00
ATOM    476  CG2 ILE A  51      10.270  -4.546  -2.766  1.00  0.00
ATOM    477  CG1 ILE A  51      12.133  -2.913  -3.492  1.00  0.00
ATOM    478  CD1 ILE A  51      13.226  -3.409  -2.600  1.00  0.00
ATOM    479  C   ILE A  51      10.739  -6.054  -5.232  1.00  0.55
ATOM    480  O   ILE A  51       9.897  -5.770  -6.131  1.00 -0.55
ATOM    481  N   GLY A  52      10.688  -7.239  -4.682  1.00 -0.40
ATOM    482  H   GLY A  52      11.340  -7.517  -3.981  1.00  0.40
ATOM    483  CA  GLY A  52       9.696  -8.229  -5.038  1.00  0.00
ATOM    484  C   GLY A  52       9.954  -9.502  -4.256  1.00  0.55
ATOM    485  O   GLY A  52      11.108  -9.792  -3.885  1.00 -0.55
ATOM    486  N   GLY A  53       8.846 -10.212  -4.027  1.00 -0.40
ATOM    487  H   GLY A  53       7.963  -9.891  -4.357  1.00  0.40
ATOM    488  CA  GLY A  53       8.797 -11.458  -3.317  1.00  0.00
ATOM    489  C   GLY A  53       8.214 -11.485  -1.916  1.00  0.55
ATOM    490  O   GLY A  53       7.977 -12.598  -1.430  1.00 -0.55
ATOM    491  N   ASP A  54       7.920 -10.323  -1.341  1.00 -0.40
ATOM    492  H   ASP A  54       8.103  -9.451  -1.788  1.00  0.40
ATOM    493  CA  ASP A  54       7.303 -10.247   0.001  1.00  0.00
ATOM    494  CB  ASP A  54       7.322  -8.786   0.474  1.00  0.00
ATOM    495  CG  ASP A  54       8.784  -8.444   0.755  1.00  0.10
ATOM    496  OD1 ASP A  54       9.238  -9.072   1.746  1.00 -0.55
ATOM    497  OD2 ASP A  54       9.364  -7.643  -0.019  1.00 -0.55
ATOM    498  C   ASP A  54       5.869 -10.753   0.005  1.00  0.55
ATOM    499  O   ASP A  54       5.163 -10.704  -1.011  1.00 -0.55
ATOM    500  N   ILE A  55       5.396 -11.225   1.127  1.00 -0.40
ATOM    501  H   ILE A  55       5.969 -11.292   1.940  1.00  0.40
ATOM    502  CA  ILE A  55       4.013 -11.689   1.300  1.00  0.00
ATOM    503  CB  ILE A  55       3.725 -12.284   2.698  1.00  0.00
ATOM    504  CG2 ILE A  55       2.232 -12.551   2.971  1.00  0.00
ATOM    505  CG1 ILE A  55       4.558 -13.587   2.828  1.00  0.00
ATOM    506  CD1 ILE A  55       3.737 -14.705   2.189  1.00  0.00
ATOM    507  C   ILE A  55       3.134 -10.440   1.118  1.00  0.55
ATOM    508  O   ILE A  55       3.504  -9.331   1.510  1.00 -0.55
ATOM    509  N   PHE A  56       2.000 -10.681   0.522  1.00 -0.40
ATOM    510  H   PHE A  56       1.791 -11.609   0.231  1.00  0.40
ATOM    511  CA  PHE A  56       0.953  -9.735   0.210  1.00  0.00
ATOM    512  CB  PHE A  56       0.565  -9.717  -1.293  1.00  0.12
ATOM    513  CG  PHE A  56      -0.506  -8.676  -1.530  1.00 -0.12
ATOM    514  CD1 PHE A  56      -0.206  -7.327  -1.368  1.00 -0.12
ATOM    515  HD1 PHE A  56       0.798  -7.040  -1.093  1.00  0.12
ATOM    516  CE1 PHE A  56      -1.158  -6.350  -1.549  1.00 -0.12
ATOM    517  HE1 PHE A  56      -0.909  -5.309  -1.405  1.00  0.12
ATOM    518  CZ  PHE A  56      -2.424  -6.716  -1.915  1.00 -0.12
ATOM    519  HZ  PHE A  56      -3.172  -5.952  -2.069  1.00  0.12
ATOM    520  CD2 PHE A  56      -1.807  -9.048  -1.893  1.00 -0.12
ATOM    521  HD2 PHE A  56      -2.067 -10.089  -2.017  1.00  0.12
ATOM    522  CE2 PHE A  56      -2.764  -8.044  -2.091  1.00 -0.12
ATOM    523  HE2 PHE A  56      -3.770  -8.308  -2.383  1.00  0.12
ATOM    524  C   PHE A  56      -0.213 -10.175   1.079  1.00  0.55
ATOM    525  O   PHE A  56      -0.703 -11.289   0.808  1.00 -0.55
ATOM    526  N   SER A  57      -0.570  -9.300   2.033  1.00 -0.40
ATOM    527  H   SER A  57      -0.160  -8.405   2.184  1.00  0.40
ATOM    528  CA  SER A  57      -1.681  -9.759   2.914  1.00  0.00
ATOM    529  CB  SER A  57      -1.460  -9.230   4.340  1.00  0.00
ATOM    530  OG  SER A  57      -0.176  -9.733   4.729  1.00 -0.49
ATOM    531  HG  SER A  57      -0.024  -9.410   5.620  1.00  0.49
ATOM    532  C   SER A  57      -3.088  -9.504   2.431  1.00  0.55
ATOM    533  O   SER A  57      -3.984  -9.914   3.203  1.00 -0.55
ATOM    534  N   ASN A  58      -3.285  -8.888   1.254  1.00 -0.40
ATOM    535  H   ASN A  58      -2.529  -8.536   0.708  1.00  0.40
ATOM    536  CA  ASN A  58      -4.616  -8.693   0.703  1.00  0.00
ATOM    537  CB  ASN A  58      -5.010 -10.107   0.212  1.00  0.00
ATOM    538  CG  ASN A  58      -6.288 -10.275  -0.572  1.00  0.55
ATOM    539  OD1 ASN A  58      -6.557  -9.283  -1.273  1.00 -0.55
ATOM    540  ND2 ASN A  58      -7.075 -11.330  -0.604  1.00 -0.78
ATOM    541 HD21 ASN A  58      -7.901 -11.320  -1.166  1.00  0.39
ATOM    542 HD22 ASN A  58      -6.846 -12.140  -0.065  1.00  0.39
ATOM    543  C   ASN A  58      -5.583  -8.193   1.776  1.00  0.55
ATOM    544  O   ASN A  58      -6.665  -8.769   2.054  1.00 -0.55
ATOM    545  N   ARG A  59      -5.176  -7.077   2.340  1.00 -0.40
ATOM    546  H   ARG A  59      -4.348  -6.625   2.019  1.00  0.40
ATOM    547  CA  ARG A  59      -5.845  -6.392   3.447  1.00  0.00
ATOM    548  CB  ARG A  59      -4.946  -5.301   4.041  1.00  0.00
ATOM    549  CG  ARG A  59      -3.604  -5.874   4.524  1.00  0.00
ATOM    550  CD  ARG A  59      -2.601  -4.742   4.785  1.00  0.35
ATOM    551  NE  ARG A  59      -1.233  -5.331   4.940  1.00 -0.35
ATOM    552  HE  ARG A  59      -0.623  -5.392   4.150  1.00  0.45
ATOM    553  CZ  ARG A  59      -0.828  -5.775   6.128  1.00  0.35
ATOM    554  NH1 ARG A  59      -1.603  -5.671   7.203  1.00 -0.70
ATOM    555 HH11 ARG A  59      -2.509  -5.253   7.129  1.00  0.40
ATOM    556 HH12 ARG A  59      -1.281  -6.011   8.087  1.00  0.40
ATOM    557  NH2 ARG A  59       0.344  -6.329   6.307  1.00 -0.70
ATOM    558 HH21 ARG A  59       0.972  -6.431   5.536  1.00  0.40
ATOM    559 HH22 ARG A  59       0.611  -6.650   7.216  1.00  0.40
ATOM    560  C   ARG A  59      -7.222  -5.897   3.110  1.00  0.55
ATOM    561  O   ARG A  59      -8.036  -5.881   4.032  1.00 -0.55
ATOM    562  N   GLU A  60      -7.547  -5.491   1.914  1.00 -0.40
ATOM    563  H   GLU A  60      -6.864  -5.461   1.190  1.00  0.40
ATOM    564  CA  GLU A  60      -8.873  -5.052   1.506  1.00  0.00
ATOM    565  CB  GLU A  60      -8.790  -4.022   0.385  1.00  0.00
ATOM    566  CG  GLU A  60      -8.003  -2.794   0.795  1.00  0.00
ATOM    567  CD  GLU A  60      -8.842  -1.911   1.675  1.00  0.10
ATOM    568  OE1 GLU A  60     -10.028  -2.229   1.907  1.00 -0.55
ATOM    569  OE2 GLU A  60      -8.438  -0.880   2.210  1.00 -0.55
ATOM    570  C   GLU A  60      -9.672  -6.237   1.029  1.00  0.55
ATOM    571  O   GLU A  60     -10.820  -6.034   0.703  1.00 -0.55
ATOM    572  N   GLY A  61      -9.182  -7.448   0.933  1.00 -0.40
ATOM    573  H   GLY A  61      -8.238  -7.601   1.205  1.00  0.40
ATOM    574  CA  GLY A  61      -9.823  -8.650   0.476  1.00  0.00
ATOM    575  C   GLY A  61     -10.221  -8.623  -1.000  1.00  0.55
ATOM    576  O   GLY A  61     -11.150  -9.354  -1.387  1.00 -0.55
ATOM    577  N   LYS A  62      -9.558  -7.847  -1.837  1.00 -0.40
ATOM    578  H   LYS A  62      -8.801  -7.280  -1.524  1.00  0.40
ATOM    579  CA  LYS A  62      -9.862  -7.746  -3.271  1.00  0.00
ATOM    580  CB  LYS A  62      -9.299  -6.428  -3.823  1.00  0.00
ATOM    581  CG  LYS A  62      -9.955  -5.251  -3.095  1.00  0.00
ATOM    582  CD  LYS A  62      -9.833  -4.014  -3.951  1.00  0.00
ATOM    583  CE  LYS A  62     -10.111  -2.726  -3.163  1.00  0.33
ATOM    584  NZ  LYS A  62      -8.855  -1.875  -3.145  1.00 -0.32
ATOM    585  HZ1 LYS A  62      -8.583  -1.636  -4.120  1.00  0.33
ATOM    586  HZ2 LYS A  62      -8.084  -2.403  -2.690  1.00  0.33
ATOM    587  HZ3 LYS A  62      -9.036  -1.000  -2.612  1.00  0.33
ATOM    588  C   LYS A  62      -9.403  -8.959  -4.069  1.00  0.55
ATOM    589  O   LYS A  62     -10.074  -9.230  -5.090  1.00 -0.55
ATOM    590  N   LEU A  63      -8.368  -9.681  -3.706  1.00 -0.40
ATOM    591  H   LEU A  63      -7.811  -9.440  -2.915  1.00  0.40
ATOM    592  CA  LEU A  63      -7.960 -10.884  -4.430  1.00  0.00
ATOM    593  CB  LEU A  63      -6.432 -11.095  -4.423  1.00  0.00
ATOM    594  CG  LEU A  63      -5.644  -9.882  -4.989  1.00  0.00
ATOM    595  CD1 LEU A  63      -4.143  -9.996  -4.817  1.00  0.00
ATOM    596  CD2 LEU A  63      -6.001  -9.806  -6.465  1.00  0.00
ATOM    597  C   LEU A  63      -8.704 -12.067  -3.791  1.00  0.55
ATOM    598  O   LEU A  63      -8.974 -12.112  -2.583  1.00 -0.55
ATOM    599  N   PRO A  64      -8.946 -13.064  -4.635  1.00 -0.20
ATOM    600  CD  PRO A  64      -8.616 -13.098  -6.071  1.00  0.10
ATOM    601  CA  PRO A  64      -9.680 -14.243  -4.193  1.00  0.10
ATOM    602  CB  PRO A  64     -10.035 -14.971  -5.498  1.00  0.00
ATOM    603  CG  PRO A  64      -8.896 -14.535  -6.437  1.00  0.00
ATOM    604  C   PRO A  64      -8.932 -15.036  -3.169  1.00  0.55
ATOM    605  O   PRO A  64      -7.748 -15.314  -3.329  1.00 -0.55
ATOM    606  N   GLY A  65      -9.622 -15.448  -2.114  1.00 -0.40
ATOM    607  H   GLY A  65     -10.591 -15.258  -1.979  1.00  0.40
ATOM    608  CA  GLY A  65      -8.929 -16.230  -1.079  1.00  0.00
ATOM    609  C   GLY A  65      -9.336 -17.673  -1.158  1.00  0.55
ATOM    610  O   GLY A  65     -10.357 -17.964  -1.787  1.00 -0.55
ATOM    611  N   LYS A  66      -8.598 -18.534  -0.512  1.00 -0.40
ATOM    612  H   LYS A  66      -7.799 -18.218  -0.010  1.00  0.40
ATOM    613  CA  LYS A  66      -8.804 -19.969  -0.429  1.00  0.00
ATOM    614  CB  LYS A  66      -8.493 -20.623  -1.763  1.00  0.00
ATOM    615  CG  LYS A  66      -8.773 -22.095  -1.893  1.00  0.00
ATOM    616  CD  LYS A  66      -8.151 -22.739  -3.120  1.00  0.00
ATOM    617  CE  LYS A  66      -8.794 -24.090  -3.404  1.00  0.33
ATOM    618  NZ  LYS A  66     -10.320 -24.058  -3.435  1.00 -0.32
ATOM    619  HZ1 LYS A  66     -10.639 -23.405  -4.178  1.00  0.33
ATOM    620  HZ2 LYS A  66     -10.678 -23.737  -2.513  1.00  0.33
ATOM    621  HZ3 LYS A  66     -10.682 -25.013  -3.633  1.00  0.33
ATOM    622  C   LYS A  66      -7.904 -20.498   0.687  1.00  0.55
ATOM    623  O   LYS A  66      -6.818 -19.964   0.929  1.00 -0.55
ATOM    624  N   SER A  67      -8.376 -21.555   1.351  1.00 -0.40
ATOM    625  H   SER A  67      -9.266 -21.959   1.159  1.00  0.40
ATOM    626  CA  SER A  67      -7.582 -22.179   2.419  1.00  0.00
ATOM    627  CB  SER A  67      -8.465 -23.182   3.180  1.00  0.00
ATOM    628  OG  SER A  67      -7.609 -23.855   4.133  1.00 -0.49
ATOM    629  HG  SER A  67      -8.171 -24.477   4.600  1.00  0.49
ATOM    630  C   SER A  67      -6.353 -22.792   1.744  1.00  0.55
ATOM    631  O   SER A  67      -6.455 -23.458   0.714  1.00 -0.55
ATOM    632  N   GLY A  68      -5.187 -22.444   2.261  1.00 -0.40
ATOM    633  H   GLY A  68      -5.171 -21.843   3.053  1.00  0.40
ATOM    634  CA  GLY A  68      -3.857 -22.835   1.817  1.00  0.00
ATOM    635  C   GLY A  68      -3.157 -21.869   0.859  1.00  0.55
ATOM    636  O   GLY A  68      -1.969 -21.990   0.526  1.00 -0.55
ATOM    637  N   ARG A  69      -3.898 -20.897   0.347  1.00 -0.40
ATOM    638  H   ARG A  69      -4.852 -20.788   0.614  1.00  0.40
ATOM    639  CA  ARG A  69      -3.420 -19.922  -0.618  1.00  0.00
ATOM    640  CB  ARG A  69      -4.593 -19.453  -1.539  1.00  0.00
ATOM    641  CG  ARG A  69      -3.949 -18.459  -2.558  1.00  0.00
ATOM    642  CD  ARG A  69      -5.020 -17.790  -3.423  1.00  0.35
ATOM    643  NE  ARG A  69      -5.569 -18.845  -4.263  1.00 -0.35
ATOM    644  HE  ARG A  69      -4.930 -19.576  -4.487  1.00  0.45
ATOM    645  CZ  ARG A  69      -6.773 -18.987  -4.771  1.00  0.35
ATOM    646  NH1 ARG A  69      -7.723 -18.092  -4.526  1.00 -0.70
ATOM    647 HH11 ARG A  69      -7.525 -17.299  -3.949  1.00  0.40
ATOM    648 HH12 ARG A  69      -8.635 -18.210  -4.918  1.00  0.40
ATOM    649  NH2 ARG A  69      -7.106 -20.029  -5.527  1.00 -0.70
ATOM    650 HH21 ARG A  69      -6.430 -20.739  -5.726  1.00  0.40
ATOM    651 HH22 ARG A  69      -8.032 -20.103  -5.897  1.00  0.40
ATOM    652  C   ARG A  69      -2.755 -18.741   0.004  1.00  0.55
ATOM    653  O   ARG A  69      -3.392 -18.094   0.829  1.00 -0.55
ATOM    654  N   THR A  70      -1.512 -18.467  -0.352  1.00 -0.40
ATOM    655  H   THR A  70      -0.984 -19.053  -0.962  1.00  0.40
ATOM    656  CA  THR A  70      -0.845 -17.260   0.147  1.00  0.00
ATOM    657  CB  THR A  70       0.375 -17.431   1.060  1.00  0.00
ATOM    658  OG1 THR A  70       1.278 -18.350   0.481  1.00 -0.49
ATOM    659  HG1 THR A  70       2.081 -18.298   1.005  1.00  0.49
ATOM    660  CG2 THR A  70      -0.077 -17.997   2.412  1.00  0.00
ATOM    661  C   THR A  70      -0.515 -16.414  -1.109  1.00  0.55
ATOM    662  O   THR A  70      -0.403 -16.961  -2.240  1.00 -0.55
ATOM    663  N   TRP A  71      -0.442 -15.093  -0.917  1.00 -0.40
ATOM    664  H   TRP A  71      -0.595 -14.693  -0.017  1.00  0.40
ATOM    665  CA  TRP A  71      -0.142 -14.139  -1.974  1.00  0.00
ATOM    666  CB  TRP A  71      -1.236 -13.052  -2.114  1.00  0.12
ATOM    667  CG  TRP A  71      -2.573 -13.520  -2.599  1.00 -0.12
ATOM    668  CD1 TRP A  71      -3.654 -13.963  -1.879  1.00 -0.12
ATOM    669  HD1 TRP A  71      -3.679 -14.015  -0.801  1.00  0.12
ATOM    670  NE1 TRP A  71      -4.709 -14.335  -2.695  1.00 -0.40
ATOM    671  HE1 TRP A  71      -5.582 -14.660  -2.405  1.00  0.40
ATOM    672  CE2 TRP A  71      -4.290 -14.158  -3.995  1.00  0.00
ATOM    673  CD2 TRP A  71      -2.951 -13.683  -3.979  1.00  0.00
ATOM    674  CE3 TRP A  71      -2.286 -13.434  -5.189  1.00 -0.12
ATOM    675  HE3 TRP A  71      -1.264 -13.085  -5.203  1.00  0.12
ATOM    676  CZ3 TRP A  71      -2.943 -13.635  -6.387  1.00 -0.12
ATOM    677  HZ3 TRP A  71      -2.463 -13.385  -7.322  1.00  0.12
ATOM    678  CZ2 TRP A  71      -4.942 -14.452  -5.192  1.00 -0.12
ATOM    679  HZ2 TRP A  71      -5.935 -14.875  -5.217  1.00  0.12
ATOM    680  CH2 TRP A  71      -4.270 -14.181  -6.377  1.00 -0.12
ATOM    681  HH2 TRP A  71      -4.760 -14.386  -7.317  1.00  0.12
ATOM    682  C   TRP A  71       1.190 -13.494  -1.627  1.00  0.55
ATOM    683  O   TRP A  71       1.667 -13.324  -0.489  1.00 -0.55
ATOM    684  N   ARG A  72       1.831 -13.074  -2.687  1.00 -0.40
ATOM    685  H   ARG A  72       1.451 -13.261  -3.587  1.00  0.40
ATOM    686  CA  ARG A  72       3.100 -12.324  -2.739  1.00  0.00
ATOM    687  CB  ARG A  72       4.302 -13.264  -2.989  1.00  0.00
ATOM    688  CG  ARG A  72       4.494 -14.152  -1.772  1.00  0.00
ATOM    689  CD  ARG A  72       5.720 -15.003  -2.058  1.00  0.35
ATOM    690  NE  ARG A  72       5.747 -16.081  -1.063  1.00 -0.35
ATOM    691  HE  ARG A  72       5.221 -16.921  -1.193  1.00  0.45
ATOM    692  CZ  ARG A  72       6.503 -15.894   0.024  1.00  0.35
ATOM    693  NH1 ARG A  72       7.212 -14.795   0.222  1.00 -0.70
ATOM    694 HH11 ARG A  72       7.196 -14.061  -0.458  1.00  0.40
ATOM    695 HH12 ARG A  72       7.764 -14.698   1.050  1.00  0.40
ATOM    696  NH2 ARG A  72       6.483 -16.901   0.903  1.00 -0.70
ATOM    697 HH21 ARG A  72       5.930 -17.714   0.720  1.00  0.40
ATOM    698 HH22 ARG A  72       7.021 -16.842   1.744  1.00  0.40
ATOM    699  C   ARG A  72       3.036 -11.243  -3.820  1.00  0.55
ATOM    700  O   ARG A  72       2.191 -11.355  -4.728  1.00 -0.55
ATOM    701  N   GLU A  73       3.936 -10.264  -3.747  1.00 -0.40
ATOM    702  H   GLU A  73       4.656 -10.222  -3.058  1.00  0.40
ATOM    703  CA  GLU A  73       3.873  -9.186  -4.728  1.00  0.00
ATOM    704  CB  GLU A  73       3.262  -7.930  -4.072  1.00  0.00
ATOM    705  CG  GLU A  73       3.925  -7.446  -2.787  1.00  0.00
ATOM    706  CD  GLU A  73       3.393  -6.054  -2.446  1.00  0.10
ATOM    707  OE1 GLU A  73       3.359  -5.139  -3.333  1.00 -0.55
ATOM    708  OE2 GLU A  73       2.988  -5.860  -1.259  1.00 -0.55
ATOM    709  C   GLU A  73       5.237  -8.767  -5.225  1.00  0.55
ATOM    710  O   GLU A  73       6.147  -9.124  -4.472  1.00 -0.55
ATOM    711  N   ALA A  74       5.340  -8.078  -6.346  1.00 -0.40
ATOM    712  H   ALA A  74       4.554  -7.833  -6.908  1.00  0.40
ATOM    713  CA  ALA A  74       6.661  -7.638  -6.813  1.00  0.00
ATOM    714  CB  ALA A  74       7.345  -8.552  -7.808  1.00  0.00
ATOM    715  C   ALA A  74       6.452  -6.318  -7.536  1.00  0.55
ATOM    716  O   ALA A  74       5.351  -6.256  -8.102  1.00 -0.55
ATOM    717  N   ASP A  75       7.435  -5.465  -7.492  1.00 -0.40
ATOM    718  H   ASP A  75       8.271  -5.635  -6.976  1.00  0.40
ATOM    719  CA  ASP A  75       7.355  -4.202  -8.207  1.00  0.00
ATOM    720  CB  ASP A  75       8.469  -3.255  -7.795  1.00  0.00
ATOM    721  CG  ASP A  75       8.228  -2.602  -6.463  1.00  0.10
ATOM    722  OD1 ASP A  75       7.365  -3.160  -5.733  1.00 -0.55
ATOM    723  OD2 ASP A  75       8.891  -1.609  -6.198  1.00 -0.55
ATOM    724  C   ASP A  75       7.536  -4.453  -9.705  1.00  0.55
ATOM    725  O   ASP A  75       8.358  -5.336 -10.033  1.00 -0.55
ATOM    726  N   ILE A  76       6.809  -3.715 -10.509  1.00 -0.40
ATOM    727  H   ILE A  76       6.172  -3.036 -10.152  1.00  0.40
ATOM    728  CA  ILE A  76       6.860  -3.816 -11.972  1.00  0.00
ATOM    729  CB  ILE A  76       5.529  -4.362 -12.506  1.00  0.00
ATOM    730  CG2 ILE A  76       5.432  -4.066 -14.023  1.00  0.00
ATOM    731  CG1 ILE A  76       5.271  -5.825 -12.139  1.00  0.00
ATOM    732  CD1 ILE A  76       6.091  -6.968 -12.724  1.00  0.00
ATOM    733  C   ILE A  76       7.239  -2.425 -12.523  1.00  0.55
ATOM    734  O   ILE A  76       6.950  -1.332 -11.965  1.00 -0.55
ATOM    735  N   ASN A  77       7.960  -2.449 -13.657  1.00 -0.40
ATOM    736  H   ASN A  77       8.202  -3.326 -14.059  1.00  0.40
ATOM    737  CA  ASN A  77       8.457  -1.322 -14.407  1.00  0.00
ATOM    738  CB  ASN A  77       7.333  -0.411 -14.971  1.00  0.00
ATOM    739  CG  ASN A  77       6.344  -1.111 -15.869  1.00  0.55
ATOM    740  OD1 ASN A  77       6.741  -1.975 -16.656  1.00 -0.55
ATOM    741  ND2 ASN A  77       5.006  -0.926 -15.789  1.00 -0.78
ATOM    742 HD21 ASN A  77       4.628  -0.299 -15.108  1.00  0.39
ATOM    743 HD22 ASN A  77       4.396  -1.417 -16.411  1.00  0.39
ATOM    744  C   ASN A  77       9.403  -0.463 -13.600  1.00  0.55
ATOM    745  O   ASN A  77       9.554   0.735 -13.921  1.00 -0.55
ATOM    746  N   TYR A  78      10.054  -1.014 -12.586  1.00 -0.40
ATOM    747  H   TYR A  78       9.953  -1.964 -12.302  1.00  0.40
ATOM    748  CA  TYR A  78      10.987  -0.153 -11.835  1.00  0.00
ATOM    749  CB  TYR A  78      11.114  -0.635 -10.369  1.00  0.12
ATOM    750  CG  TYR A  78      12.127   0.157  -9.553  1.00 -0.12
ATOM    751  CD1 TYR A  78      11.822   1.381  -8.970  1.00 -0.12
ATOM    752  HD1 TYR A  78      10.822   1.770  -9.090  1.00  0.12
ATOM    753  CE1 TYR A  78      12.738   2.130  -8.242  1.00 -0.12
ATOM    754  HE1 TYR A  78      12.455   3.087  -7.829  1.00  0.12
ATOM    755  CZ  TYR A  78      14.026   1.634  -8.049  1.00  0.06
ATOM    756  OH  TYR A  78      14.967   2.306  -7.295  1.00 -0.49
ATOM    757  HH  TYR A  78      14.564   3.114  -6.969  1.00  0.43
ATOM    758  CD2 TYR A  78      13.432  -0.306  -9.349  1.00 -0.12
ATOM    759  HD2 TYR A  78      13.728  -1.265  -9.749  1.00  0.12
ATOM    760  CE2 TYR A  78      14.337   0.446  -8.645  1.00 -0.12
ATOM    761  HE2 TYR A  78      15.349   0.079  -8.557  1.00  0.12
ATOM    762  C   TYR A  78      12.413  -0.178 -12.438  1.00  0.55
ATOM    763  O   TYR A  78      12.862  -1.299 -12.778  1.00 -0.55
ATOM    764  N   THR A  79      13.055   0.967 -12.505  1.00 -0.40
ATOM    765  H   THR A  79      12.647   1.843 -12.260  1.00  0.40
ATOM    766  CA  THR A  79      14.483   0.970 -12.976  1.00  0.00
ATOM    767  CB  THR A  79      14.803   1.592 -14.328  1.00  0.00
ATOM    768  OG1 THR A  79      14.385   2.971 -14.262  1.00 -0.49
ATOM    769  HG1 THR A  79      14.733   3.391 -15.052  1.00  0.49
ATOM    770  CG2 THR A  79      14.002   0.959 -15.436  1.00  0.00
ATOM    771  C   THR A  79      15.351   1.637 -11.894  1.00  0.55
ATOM    772  O   THR A  79      16.349   1.032 -11.473  1.00 -0.55
ATOM    773  N   SER A  80      14.989   2.808 -11.405  1.00 -0.40
ATOM    774  H   SER A  80      14.188   3.302 -11.733  1.00  0.40
ATOM    775  CA  SER A  80      15.764   3.450 -10.337  1.00  0.00
ATOM    776  CB  SER A  80      17.074   3.985 -10.954  1.00  0.00
ATOM    777  OG  SER A  80      16.689   5.130 -11.727  1.00 -0.49
ATOM    778  HG  SER A  80      17.498   5.471 -12.116  1.00  0.49
ATOM    779  C   SER A  80      14.995   4.586  -9.689  1.00  0.55
ATOM    780  O   SER A  80      13.962   4.988 -10.246  1.00 -0.55
ATOM    781  N   GLY A  81      15.469   5.095  -8.565  1.00 -0.40
ATOM    782  H   GLY A  81      16.296   4.761  -8.118  1.00  0.40
ATOM    783  CA  GLY A  81      14.744   6.232  -7.911  1.00  0.00
ATOM    784  C   GLY A  81      13.677   5.692  -6.949  1.00  0.55
ATOM    785  O   GLY A  81      13.793   4.526  -6.518  1.00 -0.55
ATOM    786  N   PHE A  82      12.681   6.519  -6.644  1.00 -0.40
ATOM    787  H   PHE A  82      12.620   7.452  -6.989  1.00  0.40
ATOM    788  CA  PHE A  82      11.607   6.060  -5.759  1.00  0.00
ATOM    789  CB  PHE A  82      10.687   7.209  -5.302  1.00  0.12
ATOM    790  CG  PHE A  82      11.526   8.242  -4.598  1.00 -0.12
ATOM    791  CD1 PHE A  82      11.807   8.097  -3.257  1.00 -0.12
ATOM    792  HD1 PHE A  82      11.405   7.252  -2.718  1.00  0.12
ATOM    793  CE1 PHE A  82      12.593   9.014  -2.594  1.00 -0.12
ATOM    794  HE1 PHE A  82      12.797   8.896  -1.541  1.00  0.12
ATOM    795  CZ  PHE A  82      13.119  10.090  -3.292  1.00 -0.12
ATOM    796  HZ  PHE A  82      13.742  10.812  -2.785  1.00  0.12
ATOM    797  CD2 PHE A  82      12.054   9.308  -5.287  1.00 -0.12
ATOM    798  HD2 PHE A  82      11.848   9.417  -6.341  1.00  0.12
ATOM    799  CE2 PHE A  82      12.843  10.237  -4.648  1.00 -0.12
ATOM    800  HE2 PHE A  82      13.245  11.076  -5.197  1.00  0.12
ATOM    801  C   PHE A  82      10.689   5.067  -6.458  1.00  0.55
ATOM    802  O   PHE A  82      10.541   5.028  -7.685  1.00 -0.55
ATOM    803  N   ARG A  83      10.019   4.261  -5.655  1.00 -0.40
ATOM    804  H   ARG A  83      10.149   4.295  -4.667  1.00  0.40
ATOM    805  CA  ARG A  83       9.043   3.261  -6.122  1.00  0.00
ATOM    806  CB  ARG A  83       8.697   2.313  -4.945  1.00  0.00
ATOM    807  CG  ARG A  83       9.990   1.615  -4.482  1.00  0.00
ATOM    808  CD  ARG A  83       9.798   0.556  -3.425  1.00  0.35
ATOM    809  NE  ARG A  83       8.754  -0.437  -3.613  1.00 -0.35
ATOM    810  HE  ARG A  83       8.876  -1.054  -4.388  1.00  0.45
ATOM    811  CZ  ARG A  83       7.655  -0.631  -2.887  1.00  0.35
ATOM    812  NH1 ARG A  83       7.369   0.129  -1.831  1.00 -0.70
ATOM    813 HH11 ARG A  83       7.986   0.870  -1.566  1.00  0.40
ATOM    814 HH12 ARG A  83       6.536  -0.040  -1.304  1.00  0.40
ATOM    815  NH2 ARG A  83       6.774  -1.594  -3.154  1.00 -0.70
ATOM    816 HH21 ARG A  83       6.925  -2.208  -3.929  1.00  0.40
ATOM    817 HH22 ARG A  83       5.962  -1.702  -2.580  1.00  0.40
ATOM    818  C   ARG A  83       7.834   3.943  -6.767  1.00  0.55
ATOM    819  O   ARG A  83       7.395   5.065  -6.449  1.00 -0.55
ATOM    820  N   ASN A  84       7.340   3.188  -7.727  1.00 -0.40
ATOM    821  H   ASN A  84       7.763   2.313  -7.946  1.00  0.40
ATOM    822  CA  ASN A  84       6.178   3.516  -8.546  1.00  0.00
ATOM    823  CB  ASN A  84       6.461   3.215 -10.027  1.00  0.00
ATOM    824  CG  ASN A  84       6.530   1.715 -10.328  1.00  0.55
ATOM    825  OD1 ASN A  84       6.118   0.808  -9.561  1.00 -0.55
ATOM    826  ND2 ASN A  84       7.092   1.413 -11.499  1.00 -0.78
ATOM    827 HD21 ASN A  84       7.180   0.457 -11.780  1.00  0.39
ATOM    828 HD22 ASN A  84       7.426   2.142 -12.097  1.00  0.39
ATOM    829  C   ASN A  84       4.912   2.804  -8.005  1.00  0.55
ATOM    830  O   ASN A  84       4.898   2.211  -6.893  1.00 -0.55
ATOM    831  N   SER A  85       3.849   2.897  -8.803  1.00 -0.40
ATOM    832  H   SER A  85       3.863   3.364  -9.684  1.00  0.40
ATOM    833  CA  SER A  85       2.600   2.296  -8.389  1.00  0.00
ATOM    834  CB  SER A  85       1.400   3.258  -8.610  1.00  0.00
ATOM    835  OG  SER A  85       1.363   3.519 -10.013  1.00 -0.49
ATOM    836  HG  SER A  85       0.933   2.759 -10.412  1.00  0.49
ATOM    837  C   SER A  85       2.221   0.984  -9.053  1.00  0.55
ATOM    838  O   SER A  85       1.044   0.610  -8.845  1.00 -0.55
ATOM    839  N   ASP A  86       3.146   0.340  -9.755  1.00 -0.40
ATOM    840  H   ASP A  86       4.082   0.672  -9.841  1.00  0.40
ATOM    841  CA  ASP A  86       2.827  -0.907 -10.449  1.00  0.00
ATOM    842  CB  ASP A  86       3.455  -1.040 -11.864  1.00  0.00
ATOM    843  CG  ASP A  86       3.076   0.125 -12.755  1.00  0.10
ATOM    844  OD1 ASP A  86       2.013   0.732 -12.592  1.00 -0.55
ATOM    845  OD2 ASP A  86       3.874   0.510 -13.633  1.00 -0.55
ATOM    846  C   ASP A  86       3.309  -2.123  -9.685  1.00  0.55
ATOM    847  O   ASP A  86       4.450  -2.136  -9.298  1.00 -0.55
ATOM    848  N   ARG A  87       2.418  -3.073  -9.560  1.00 -0.40
ATOM    849  H   ARG A  87       1.495  -2.973  -9.923  1.00  0.40
ATOM    850  CA  ARG A  87       2.695  -4.322  -8.898  1.00  0.00
ATOM    851  CB  ARG A  87       2.186  -4.266  -7.449  1.00  0.00
ATOM    852  CG  ARG A  87       2.501  -3.028  -6.643  1.00  0.00
ATOM    853  CD  ARG A  87       3.927  -3.018  -6.062  1.00  0.35
ATOM    854  NE  ARG A  87       4.185  -1.826  -5.266  1.00 -0.35
ATOM    855  HE  ARG A  87       3.949  -1.886  -4.299  1.00  0.45
ATOM    856  CZ  ARG A  87       4.695  -0.674  -5.669  1.00  0.35
ATOM    857  NH1 ARG A  87       5.029  -0.598  -6.963  1.00 -0.70
ATOM    858 HH11 ARG A  87       4.888  -1.385  -7.563  1.00  0.40
ATOM    859 HH12 ARG A  87       5.420   0.247  -7.330  1.00  0.40
ATOM    860  NH2 ARG A  87       4.911   0.384  -4.927  1.00 -0.70
ATOM    861 HH21 ARG A  87       4.684   0.367  -3.954  1.00  0.40
ATOM    862 HH22 ARG A  87       5.303   1.209  -5.335  1.00  0.40
ATOM    863  C   ARG A  87       2.048  -5.511  -9.595  1.00  0.55
ATOM    864  O   ARG A  87       0.994  -5.440 -10.212  1.00 -0.55
ATOM    865  N   ILE A  88       2.744  -6.631  -9.463  1.00 -0.40
ATOM    866  H   ILE A  88       3.645  -6.618  -9.039  1.00  0.40
ATOM    867  CA  ILE A  88       2.297  -7.968  -9.903  1.00  0.00
ATOM    868  CB  ILE A  88       3.279  -8.666 -10.869  1.00  0.00
ATOM    869  CG2 ILE A  88       4.568  -9.025 -10.151  1.00  0.00
ATOM    870  CG1 ILE A  88       2.604  -9.907 -11.470  1.00  0.00
ATOM    871  CD1 ILE A  88       3.230 -10.387 -12.771  1.00  0.00
ATOM    872  C   ILE A  88       2.014  -8.740  -8.581  1.00  0.55
ATOM    873  O   ILE A  88       2.796  -8.689  -7.605  1.00 -0.55
ATOM    874  N   LEU A  89       0.906  -9.435  -8.514  1.00 -0.40
ATOM    875  H   LEU A  89       0.301  -9.474  -9.304  1.00  0.40
ATOM    876  CA  LEU A  89       0.422 -10.198  -7.370  1.00  0.00
ATOM    877  CB  LEU A  89      -0.936  -9.722  -6.850  1.00  0.00
ATOM    878  CG  LEU A  89      -1.060  -8.282  -6.388  1.00  0.00
ATOM    879  CD1 LEU A  89       0.068  -7.958  -5.417  1.00  0.00
ATOM    880  CD2 LEU A  89      -0.990  -7.185  -7.456  1.00  0.00
ATOM    881  C   LEU A  89       0.316 -11.659  -7.794  1.00  0.55
ATOM    882  O   LEU A  89      -0.360 -11.902  -8.797  1.00 -0.55
ATOM    883  N   TYR A  90       0.908 -12.566  -7.023  1.00 -0.40
ATOM    884  H   TYR A  90       1.371 -12.347  -6.168  1.00  0.40
ATOM    885  CA  TYR A  90       0.884 -13.963  -7.441  1.00  0.00
ATOM    886  CB  TYR A  90       2.172 -14.422  -8.208  1.00  0.12
ATOM    887  CG  TYR A  90       3.446 -14.287  -7.438  1.00 -0.12
ATOM    888  CD1 TYR A  90       4.100 -13.045  -7.404  1.00 -0.12
ATOM    889  HD1 TYR A  90       3.669 -12.221  -7.953  1.00  0.12
ATOM    890  CE1 TYR A  90       5.273 -12.827  -6.699  1.00 -0.12
ATOM    891  HE1 TYR A  90       5.736 -11.854  -6.635  1.00  0.12
ATOM    892  CZ  TYR A  90       5.813 -13.953  -6.078  1.00  0.06
ATOM    893  OH  TYR A  90       6.969 -13.746  -5.370  1.00 -0.49
ATOM    894  HH  TYR A  90       7.197 -12.816  -5.440  1.00  0.43
ATOM    895  CD2 TYR A  90       4.026 -15.368  -6.790  1.00 -0.12
ATOM    896  HD2 TYR A  90       3.552 -16.338  -6.801  1.00  0.12
ATOM    897  CE2 TYR A  90       5.253 -15.170  -6.113  1.00 -0.12
ATOM    898  HE2 TYR A  90       5.739 -16.001  -5.624  1.00  0.12
ATOM    899  C   TYR A  90       0.581 -14.892  -6.289  1.00  0.55
ATOM    900  O   TYR A  90       1.215 -14.626  -5.262  1.00 -0.55
ATOM    901  N   SER A  91      -0.266 -15.872  -6.538  1.00 -0.40
ATOM    902  H   SER A  91      -0.685 -16.009  -7.432  1.00  0.40
ATOM    903  CA  SER A  91      -0.626 -16.802  -5.505  1.00  0.00
ATOM    904  CB  SER A  91      -2.109 -17.180  -5.662  1.00  0.00
ATOM    905  OG  SER A  91      -2.301 -18.070  -6.727  1.00 -0.49
ATOM    906  HG  SER A  91      -2.954 -18.706  -6.426  1.00  0.49
ATOM    907  C   SER A  91       0.272 -18.036  -5.528  1.00  0.55
ATOM    908  O   SER A  91       0.994 -18.317  -6.485  1.00 -0.55
ATOM    909  N   SER A  92       0.154 -18.722  -4.378  1.00 -0.40
ATOM    910  H   SER A  92      -0.432 -18.414  -3.633  1.00  0.40
ATOM    911  CA  SER A  92       0.884 -19.964  -4.154  1.00  0.00
ATOM    912  CB  SER A  92       0.831 -20.353  -2.679  1.00  0.00
ATOM    913  OG  SER A  92      -0.513 -20.530  -2.278  1.00 -0.49
ATOM    914  HG  SER A  92      -0.479 -20.922  -1.403  1.00  0.49
ATOM    915  C   SER A  92       0.390 -21.039  -5.129  1.00  0.55
ATOM    916  O   SER A  92       1.127 -21.989  -5.426  1.00 -0.55
ATOM    917  N   ASP A  93      -0.778 -20.906  -5.732  1.00 -0.40
ATOM    918  H   ASP A  93      -1.379 -20.138  -5.530  1.00  0.40
ATOM    919  CA  ASP A  93      -1.287 -21.848  -6.726  1.00  0.00
ATOM    920  CB  ASP A  93      -2.691 -22.343  -6.453  1.00  0.00
ATOM    921  CG  ASP A  93      -3.671 -21.242  -6.076  1.00  0.10
ATOM    922  OD1 ASP A  93      -3.367 -20.079  -5.749  1.00 -0.55
ATOM    923  OD2 ASP A  93      -4.855 -21.640  -6.131  1.00 -0.55
ATOM    924  C   ASP A  93      -1.232 -21.182  -8.105  1.00  0.55
ATOM    925  O   ASP A  93      -1.992 -21.530  -8.982  1.00 -0.55
ATOM    926  N   TRP A  94      -0.371 -20.179  -8.258  1.00 -0.40
ATOM    927  H   TRP A  94       0.151 -19.850  -7.476  1.00  0.40
ATOM    928  CA  TRP A  94      -0.086 -19.468  -9.499  1.00  0.00
ATOM    929  CB  TRP A  94       0.615 -20.545 -10.450  1.00  0.12
ATOM    930  CG  TRP A  94       1.720 -21.194  -9.659  1.00 -0.12
ATOM    931  CD1 TRP A  94       1.734 -22.469  -9.143  1.00 -0.12
ATOM    932  HD1 TRP A  94       0.961 -23.208  -9.296  1.00  0.12
ATOM    933  NE1 TRP A  94       2.881 -22.665  -8.398  1.00 -0.40
ATOM    934  HE1 TRP A  94       3.133 -23.493  -7.948  1.00  0.40
ATOM    935  CE2 TRP A  94       3.608 -21.503  -8.399  1.00  0.00
ATOM    936  CD2 TRP A  94       2.905 -20.559  -9.166  1.00  0.00
ATOM    937  CE3 TRP A  94       3.447 -19.269  -9.311  1.00 -0.12
ATOM    938  HE3 TRP A  94       2.939 -18.513  -9.892  1.00  0.12
ATOM    939  CZ3 TRP A  94       4.640 -18.954  -8.708  1.00 -0.12
ATOM    940  HZ3 TRP A  94       5.055 -17.962  -8.810  1.00  0.12
ATOM    941  CZ2 TRP A  94       4.831 -21.206  -7.801  1.00 -0.12
ATOM    942  HZ2 TRP A  94       5.388 -21.936  -7.234  1.00  0.12
ATOM    943  CH2 TRP A  94       5.320 -19.930  -7.957  1.00 -0.12
ATOM    944  HH2 TRP A  94       6.256 -19.669  -7.487  1.00  0.12
ATOM    945  C   TRP A  94      -1.135 -18.672 -10.216  1.00  0.55
ATOM    946  O   TRP A  94      -1.172 -18.617 -11.466  1.00 -0.55
ATOM    947  N   LEU A  95      -2.045 -17.991  -9.476  1.00 -0.40
ATOM    948  H   LEU A  95      -2.087 -18.102  -8.487  1.00  0.40
ATOM    949  CA  LEU A  95      -3.019 -17.059 -10.033  1.00  0.00
ATOM    950  CB  LEU A  95      -4.249 -16.736  -9.215  1.00  0.00
ATOM    951  CG  LEU A  95      -4.981 -17.956  -8.647  1.00  0.00
ATOM    952  CD1 LEU A  95      -6.141 -17.489  -7.795  1.00  0.00
ATOM    953  CD2 LEU A  95      -5.394 -18.804  -9.822  1.00  0.00
ATOM    954  C   LEU A  95      -2.183 -15.767 -10.115  1.00  0.55
ATOM    955  O   LEU A  95      -1.391 -15.526  -9.183  1.00 -0.55
ATOM    956  N   ILE A  96      -2.350 -14.969 -11.173  1.00 -0.40
ATOM    957  H   ILE A  96      -3.004 -15.148 -11.904  1.00  0.40
ATOM    958  CA  ILE A  96      -1.528 -13.756 -11.274  1.00  0.00
ATOM    959  CB  ILE A  96      -0.381 -13.880 -12.300  1.00  0.00
ATOM    960  CG2 ILE A  96       0.434 -12.570 -12.326  1.00  0.00
ATOM    961  CG1 ILE A  96       0.552 -15.049 -11.966  1.00  0.00
ATOM    962  CD1 ILE A  96       1.359 -15.644 -13.094  1.00  0.00
ATOM    963  C   ILE A  96      -2.428 -12.567 -11.569  1.00  0.55
ATOM    964  O   ILE A  96      -3.256 -12.702 -12.456  1.00 -0.55
ATOM    965  N   TYR A  97      -2.273 -11.523 -10.806  1.00 -0.40
ATOM    966  H   TYR A  97      -1.616 -11.511 -10.057  1.00  0.40
ATOM    967  CA  TYR A  97      -3.044 -10.308 -10.991  1.00  0.00
ATOM    968  CB  TYR A  97      -3.919 -10.043  -9.792  1.00  0.12
ATOM    969  CG  TYR A  97      -5.226 -10.809  -9.750  1.00 -0.12
ATOM    970  CD1 TYR A  97      -5.196 -12.184  -9.444  1.00 -0.12
ATOM    971  HD1 TYR A  97      -4.236 -12.645  -9.267  1.00  0.12
ATOM    972  CE1 TYR A  97      -6.317 -12.973  -9.357  1.00 -0.12
ATOM    973  HE1 TYR A  97      -6.276 -14.023  -9.115  1.00  0.12
ATOM    974  CZ  TYR A  97      -7.511 -12.304  -9.608  1.00  0.06
ATOM    975  OH  TYR A  97      -8.676 -13.049  -9.514  1.00 -0.49
ATOM    976  HH  TYR A  97      -9.416 -12.470  -9.709  1.00  0.43
ATOM    977  CD2 TYR A  97      -6.428 -10.195  -9.968  1.00 -0.12
ATOM    978  HD2 TYR A  97      -6.474  -9.138 -10.182  1.00  0.12
ATOM    979  CE2 TYR A  97      -7.590 -10.956  -9.909  1.00 -0.12
ATOM    980  HE2 TYR A  97      -8.549 -10.497 -10.098  1.00  0.12
ATOM    981  C   TYR A  97      -2.040  -9.171 -11.080  1.00  0.55
ATOM    982  O   TYR A  97      -0.864  -9.320 -10.775  1.00 -0.55
ATOM    983  N   LYS A  98      -2.511  -8.023 -11.528  1.00 -0.40
ATOM    984  H   LYS A  98      -3.458  -7.922 -11.824  1.00  0.40
ATOM    985  CA  LYS A  98      -1.682  -6.823 -11.623  1.00  0.00
ATOM    986  CB  LYS A  98      -1.267  -6.397 -13.030  1.00  0.00
ATOM    987  CG  LYS A  98      -2.423  -6.238 -14.033  1.00  0.00
ATOM    988  CD  LYS A  98      -1.763  -5.578 -15.243  1.00  0.00
ATOM    989  CE  LYS A  98      -2.779  -5.455 -16.388  1.00  0.33
ATOM    990  NZ  LYS A  98      -1.989  -4.690 -17.428  1.00 -0.32
ATOM    991  HZ1 LYS A  98      -1.142  -5.234 -17.690  1.00  0.33
ATOM    992  HZ2 LYS A  98      -1.702  -3.770 -17.038  1.00  0.33
ATOM    993  HZ3 LYS A  98      -2.579  -4.540 -18.271  1.00  0.33
ATOM    994  C   LYS A  98      -2.508  -5.646 -11.076  1.00  0.55
ATOM    995  O   LYS A  98      -3.746  -5.754 -11.079  1.00 -0.55
ATOM    996  N   THR A  99      -1.767  -4.637 -10.656  1.00 -0.40
ATOM    997  H   THR A  99      -0.772  -4.688 -10.623  1.00  0.40
ATOM    998  CA  THR A  99      -2.365  -3.374 -10.209  1.00  0.00
ATOM    999  CB  THR A  99      -2.539  -3.181  -8.693  1.00  0.00
ATOM   1000  OG1 THR A  99      -3.186  -1.925  -8.521  1.00 -0.49
ATOM   1001  HG1 THR A  99      -4.083  -2.043  -8.841  1.00  0.49
ATOM   1002  CG2 THR A  99      -1.269  -3.233  -7.864  1.00  0.00
ATOM   1003  C   THR A  99      -1.510  -2.252 -10.854  1.00  0.55
ATOM   1004  O   THR A  99      -0.297  -2.457 -10.902  1.00 -0.55
ATOM   1005  N   THR A 100      -2.091  -1.180 -11.357  1.00 -0.40
ATOM   1006  H   THR A 100      -3.081  -1.066 -11.390  1.00  0.40
ATOM   1007  CA  THR A 100      -1.275  -0.078 -11.905  1.00  0.00
ATOM   1008  CB  THR A 100      -1.430   0.155 -13.401  1.00  0.00
ATOM   1009  OG1 THR A 100      -2.812   0.306 -13.700  1.00 -0.49
ATOM   1010  HG1 THR A 100      -3.074   1.149 -13.324  1.00  0.49
ATOM   1011  CG2 THR A 100      -0.849  -1.057 -14.127  1.00  0.00
ATOM   1012  C   THR A 100      -1.677   1.166 -11.130  1.00  0.55
ATOM   1013  O   THR A 100      -1.249   2.298 -11.334  1.00 -0.55
ATOM   1014  N   ASP A 101      -2.578   0.927 -10.160  1.00 -0.40
ATOM   1015  H   ASP A 101      -2.957   0.032  -9.941  1.00  0.40
ATOM   1016  CA  ASP A 101      -3.013   2.086  -9.389  1.00  0.00
ATOM   1017  CB  ASP A 101      -4.462   2.336  -9.813  1.00  0.00
ATOM   1018  CG  ASP A 101      -5.432   1.228  -9.484  1.00  0.10
ATOM   1019  OD1 ASP A 101      -5.078   0.282  -8.737  1.00 -0.55
ATOM   1020  OD2 ASP A 101      -6.560   1.342 -10.035  1.00 -0.55
ATOM   1021  C   ASP A 101      -2.837   1.999  -7.888  1.00  0.55
ATOM   1022  O   ASP A 101      -3.689   2.473  -7.088  1.00 -0.55
ATOM   1023  N   HSE A 102      -1.733   1.427  -7.449  1.00 -0.40
ATOM   1024  H   HSE A 102      -1.066   1.018  -8.067  1.00  0.40
ATOM   1025  CA  HSE A 102      -1.411   1.355  -6.008  1.00  0.00
ATOM   1026  CB  HSE A 102      -1.004   2.754  -5.489  1.00  0.12
ATOM   1027  ND1 HSE A 102      -0.079   3.321  -3.194  1.00 -0.56
ATOM   1028  CG  HSE A 102      -0.007   2.658  -4.394  1.00  0.15
ATOM   1029  CE1 HSE A 102       0.996   3.010  -2.457  1.00  0.15
ATOM   1030  HE1 HSE A 102       1.265   3.434  -1.490  1.00  0.12
ATOM   1031  NE2 HSE A 102       1.719   2.077  -3.095  1.00 -0.40
ATOM   1032  HE2 HSE A 102       2.540   1.617  -2.759  1.00  0.40
ATOM   1033  CD2 HSE A 102       1.122   1.859  -4.317  1.00 -0.12
ATOM   1034  HD2 HSE A 102       1.517   1.167  -5.051  1.00  0.12
ATOM   1035  C   HSE A 102      -2.487   0.687  -5.182  1.00  0.55
ATOM   1036  O   HSE A 102      -2.957   1.161  -4.174  1.00 -0.55
ATOM   1037  N   TYR A 103      -2.809  -0.480  -5.671  1.00 -0.40
ATOM   1038  H   TYR A 103      -2.386  -0.756  -6.526  1.00  0.40
ATOM   1039  CA  TYR A 103      -3.710  -1.487  -5.170  1.00  0.00
ATOM   1040  CB  TYR A 103      -3.181  -1.946  -3.773  1.00  0.12
ATOM   1041  CG  TYR A 103      -1.698  -2.158  -3.566  1.00 -0.12
ATOM   1042  CD1 TYR A 103      -0.815  -1.152  -3.187  1.00 -0.12
ATOM   1043  HD1 TYR A 103      -1.192  -0.155  -3.018  1.00  0.12
ATOM   1044  CE1 TYR A 103       0.563  -1.407  -3.020  1.00 -0.12
ATOM   1045  HE1 TYR A 103       1.249  -0.612  -2.768  1.00  0.12
ATOM   1046  CZ  TYR A 103       1.011  -2.711  -3.188  1.00  0.06
ATOM   1047  OH  TYR A 103       2.357  -2.992  -3.007  1.00 -0.49
ATOM   1048  HH  TYR A 103       2.487  -3.931  -3.161  1.00  0.43
ATOM   1049  CD2 TYR A 103      -1.190  -3.460  -3.722  1.00 -0.12
ATOM   1050  HD2 TYR A 103      -1.860  -4.262  -3.996  1.00  0.12
ATOM   1051  CE2 TYR A 103       0.164  -3.734  -3.529  1.00 -0.12
ATOM   1052  HE2 TYR A 103       0.541  -4.739  -3.648  1.00  0.12
ATOM   1053  C   TYR A 103      -5.166  -1.089  -5.069  1.00  0.55
ATOM   1054  O   TYR A 103      -5.859  -1.746  -4.266  1.00 -0.55
ATOM   1055  N   GLN A 104      -5.632  -0.111  -5.829  1.00 -0.40
ATOM   1056  H   GLN A 104      -5.066   0.419  -6.455  1.00  0.40
ATOM   1057  CA  GLN A 104      -7.080   0.227  -5.753  1.00  0.00
ATOM   1058  CB  GLN A 104      -7.348   1.631  -6.269  1.00  0.00
ATOM   1059  CG  GLN A 104      -6.927   2.641  -5.216  1.00  0.00
ATOM   1060  CD  GLN A 104      -7.058   4.059  -5.769  1.00  0.55
ATOM   1061  OE1 GLN A 104      -8.170   4.586  -5.679  1.00 -0.55
ATOM   1062  NE2 GLN A 104      -6.008   4.655  -6.288  1.00 -0.78
ATOM   1063 HE21 GLN A 104      -5.128   4.181  -6.319  1.00  0.39
ATOM   1064 HE22 GLN A 104      -6.089   5.583  -6.651  1.00  0.39
ATOM   1065  C   GLN A 104      -7.845  -0.793  -6.558  1.00  0.55
ATOM   1066  O   GLN A 104      -8.872  -1.301  -6.125  1.00 -0.55
ATOM   1067  N   THR A 105      -7.273  -1.130  -7.714  1.00 -0.40
ATOM   1068  H   THR A 105      -6.421  -0.729  -8.043  1.00  0.40
ATOM   1069  CA  THR A 105      -7.907  -2.131  -8.550  1.00  0.00
ATOM   1070  CB  THR A 105      -8.713  -1.535  -9.742  1.00  0.00
ATOM   1071  OG1 THR A 105      -7.857  -0.796 -10.621  1.00 -0.49
ATOM   1072  HG1 THR A 105      -7.475  -0.094 -10.089  1.00  0.49
ATOM   1073  CG2 THR A 105      -9.790  -0.563  -9.261  1.00  0.00
ATOM   1074  C   THR A 105      -6.882  -3.151  -9.067  1.00  0.55
ATOM   1075  O   THR A 105      -5.715  -2.810  -9.239  1.00 -0.55
ATOM   1076  N   PHE A 106      -7.417  -4.346  -9.310  1.00 -0.40
ATOM   1077  H   PHE A 106      -8.386  -4.536  -9.172  1.00  0.40
ATOM   1078  CA  PHE A 106      -6.610  -5.441  -9.792  1.00  0.00
ATOM   1079  CB  PHE A 106      -6.643  -6.591  -8.717  1.00  0.12
ATOM   1080  CG  PHE A 106      -6.053  -6.076  -7.438  1.00 -0.12
ATOM   1081  CD1 PHE A 106      -4.666  -6.044  -7.288  1.00 -0.12
ATOM   1082  HD1 PHE A 106      -4.036  -6.392  -8.093  1.00  0.12
ATOM   1083  CE1 PHE A 106      -4.083  -5.569  -6.117  1.00 -0.12
ATOM   1084  HE1 PHE A 106      -3.009  -5.587  -6.007  1.00  0.12
ATOM   1085  CZ  PHE A 106      -4.873  -5.075  -5.093  1.00 -0.12
ATOM   1086  HZ  PHE A 106      -4.426  -4.714  -4.179  1.00  0.12
ATOM   1087  CD2 PHE A 106      -6.822  -5.539  -6.412  1.00 -0.12
ATOM   1088  HD2 PHE A 106      -7.896  -5.503  -6.519  1.00  0.12
ATOM   1089  CE2 PHE A 106      -6.244  -5.053  -5.265  1.00 -0.12
ATOM   1090  HE2 PHE A 106      -6.871  -4.648  -4.485  1.00  0.12
ATOM   1091  C   PHE A 106      -7.134  -6.040 -11.062  1.00  0.55
ATOM   1092  O   PHE A 106      -8.385  -6.061 -11.138  1.00 -0.55
ATOM   1093  N   THR A 107      -6.265  -6.594 -11.897  1.00 -0.40
ATOM   1094  H   THR A 107      -5.278  -6.577 -11.762  1.00  0.40
ATOM   1095  CA  THR A 107      -6.784  -7.276 -13.100  1.00  0.00
ATOM   1096  CB  THR A 107      -6.359  -6.514 -14.394  1.00  0.00
ATOM   1097  OG1 THR A 107      -6.932  -5.207 -14.335  1.00 -0.49
ATOM   1098  HG1 THR A 107      -6.576  -4.798 -13.543  1.00  0.49
ATOM   1099  CG2 THR A 107      -6.738  -7.243 -15.665  1.00  0.00
ATOM   1100  C   THR A 107      -6.238  -8.704 -13.152  1.00  0.55
ATOM   1101  O   THR A 107      -4.999  -8.820 -12.996  1.00 -0.55
ATOM   1102  N   LYS A 108      -6.966  -9.752 -13.395  1.00 -0.40
ATOM   1103  H   LYS A 108      -7.953  -9.679 -13.518  1.00  0.40
ATOM   1104  CA  LYS A 108      -6.426 -11.092 -13.506  1.00  0.00
ATOM   1105  CB  LYS A 108      -7.484 -12.168 -13.326  1.00  0.00
ATOM   1106  CG  LYS A 108      -7.063 -13.599 -13.637  1.00  0.00
ATOM   1107  CD  LYS A 108      -8.260 -14.480 -13.254  1.00  0.00
ATOM   1108  CE  LYS A 108      -8.052 -15.924 -13.565  1.00  0.33
ATOM   1109  NZ  LYS A 108      -6.830 -16.338 -12.806  1.00 -0.32
ATOM   1110  HZ1 LYS A 108      -6.987 -16.192 -11.789  1.00  0.33
ATOM   1111  HZ2 LYS A 108      -6.018 -15.767 -13.117  1.00  0.33
ATOM   1112  HZ3 LYS A 108      -6.634 -17.344 -12.986  1.00  0.33
ATOM   1113  C   LYS A 108      -5.738 -11.176 -14.879  1.00  0.55
ATOM   1114  O   LYS A 108      -6.340 -10.805 -15.914  1.00 -0.55
ATOM   1115  N   ILE A 109      -4.491 -11.648 -14.792  1.00 -0.40
ATOM   1116  H   ILE A 109      -4.065 -11.936 -13.938  1.00  0.40
ATOM   1117  CA  ILE A 109      -3.692 -11.752 -16.036  1.00  0.00
ATOM   1118  CB  ILE A 109      -2.569 -10.700 -16.179  1.00  0.00
ATOM   1119  CG2 ILE A 109      -3.217  -9.306 -16.363  1.00  0.00
ATOM   1120  CG1 ILE A 109      -1.537 -10.718 -15.039  1.00  0.00
ATOM   1121  CD1 ILE A 109      -0.333  -9.817 -15.258  1.00  0.00
ATOM   1122  C   ILE A 109      -3.218 -13.164 -16.336  1.00  0.55
ATOM   1123  O   ILE A 109      -2.784 -13.384 -17.466  1.00 -0.55
ATOM   1124  N   ARG A 110      -3.316 -14.101 -15.439  1.00 -0.40
ATOM   1125  H   ARG A 110      -3.640 -13.891 -14.521  1.00  0.40
ATOM   1126  CA  ARG A 110      -2.973 -15.527 -15.662  1.00  0.00
ATOM   1127  CB  ARG A 110      -1.579 -16.054 -15.438  1.00  0.00
ATOM   1128  CG  ARG A 110      -0.500 -15.290 -16.203  1.00  0.00
ATOM   1129  CD  ARG A 110      -0.667 -15.630 -17.709  1.00  0.35
ATOM   1130  NE  ARG A 110       0.476 -14.972 -18.415  1.00 -0.35
ATOM   1131  HE  ARG A 110       1.215 -15.591 -18.660  1.00  0.45
ATOM   1132  CZ  ARG A 110       0.680 -13.724 -18.768  1.00  0.35
ATOM   1133  NH1 ARG A 110      -0.226 -12.764 -18.506  1.00 -0.70
ATOM   1134 HH11 ARG A 110      -1.077 -12.994 -18.033  1.00  0.40
ATOM   1135 HH12 ARG A 110      -0.049 -11.820 -18.785  1.00  0.40
ATOM   1136  NH2 ARG A 110       1.829 -13.302 -19.392  1.00 -0.70
ATOM   1137 HH21 ARG A 110       2.557 -13.957 -19.596  1.00  0.40
ATOM   1138 HH22 ARG A 110       1.938 -12.340 -19.642  1.00  0.40
ATOM   1139  C   ARG A 110      -3.979 -16.223 -14.705  1.00  0.10
ATOM   1140  O   ARG A 110      -4.428 -15.785 -13.298  1.00 -0.55
ATOM   1141  OXT ARG A 110      -4.544 -17.244 -15.111  1.00 -0.55
ATOM   1142  N   LYS D   1      10.837  12.720  11.813  1.00 -0.32
ATOM   1143  HT1 LYS D   1      10.799  13.407  12.592  1.00  0.33
ATOM   1144  HT2 LYS D   1      11.532  13.034  11.107  1.00  0.33
ATOM   1145  HT3 LYS D   1      11.116  11.790  12.184  1.00  0.33
ATOM   1146  CA  LYS D   1       9.479  12.615  11.168  1.00  0.33
ATOM   1147  CB  LYS D   1       9.550  11.600  10.046  1.00  0.00
ATOM   1148  CG  LYS D   1       8.410  11.229   9.168  1.00  0.00
ATOM   1149  CD  LYS D   1       7.464  12.307   8.723  1.00  0.00
ATOM   1150  CE  LYS D   1       7.915  13.001   7.442  1.00  0.33
ATOM   1151  NZ  LYS D   1       6.956  14.060   6.992  1.00 -0.32
ATOM   1152  HZ1 LYS D   1       6.866  14.784   7.733  1.00  0.33
ATOM   1153  HZ2 LYS D   1       6.026  13.631   6.812  1.00  0.33
ATOM   1154  HZ3 LYS D   1       7.309  14.500   6.119  1.00  0.33
ATOM   1155  C   LYS D   1       8.330  12.375  12.151  1.00  0.55
ATOM   1156  O   LYS D   1       8.082  11.329  12.791  1.00 -0.55
ATOM   1157  N   LYS D   2       7.512  13.385  12.320  1.00 -0.40
ATOM   1158  H   LYS D   2       7.662  14.232  11.818  1.00  0.40
ATOM   1159  CA  LYS D   2       6.350  13.422  13.196  1.00  0.00
ATOM   1160  CB  LYS D   2       6.583  14.659  14.071  1.00  0.00
ATOM   1161  CG  LYS D   2       5.341  15.027  14.844  1.00  0.00
ATOM   1162  CD  LYS D   2       5.217  14.081  16.018  1.00  0.00
ATOM   1163  CE  LYS D   2       4.223  14.621  17.023  1.00  0.33
ATOM   1164  NZ  LYS D   2       4.836  15.648  17.904  1.00 -0.32
ATOM   1165  HZ1 LYS D   2       5.181  16.440  17.325  1.00  0.33
ATOM   1166  HZ2 LYS D   2       5.632  15.227  18.424  1.00  0.33
ATOM   1167  HZ3 LYS D   2       4.126  15.995  18.579  1.00  0.33
ATOM   1168  C   LYS D   2       5.072  13.653  12.418  1.00  0.55
ATOM   1169  O   LYS D   2       5.136  14.615  11.627  1.00 -0.55
ATOM   1170  N   ALA D   3       4.036  12.908  12.578  1.00 -0.40
ATOM   1171  H   ALA D   3       4.117  12.166  13.230  1.00  0.40
ATOM   1172  CA  ALA D   3       2.736  12.926  11.989  1.00  0.00
ATOM   1173  CB  ALA D   3       2.495  11.628  11.241  1.00  0.00
ATOM   1174  C   ALA D   3       1.691  13.094  13.111  1.00  0.55
ATOM   1175  O   ALA D   3       1.698  12.458  14.184  1.00 -0.55
ATOM   1176  N   VAL D   4       0.770  14.023  12.964  1.00 -0.40
ATOM   1177  H   VAL D   4       0.734  14.589  12.145  1.00  0.40
ATOM   1178  CA  VAL D   4      -0.264  14.307  13.961  1.00  0.00
ATOM   1179  CB  VAL D   4      -0.179  15.755  14.505  1.00  0.00
ATOM   1180  CG1 VAL D   4      -1.321  16.050  15.500  1.00  0.00
ATOM   1181  CG2 VAL D   4       1.139  16.046  15.203  1.00  0.00
ATOM   1182  C   VAL D   4      -1.637  14.087  13.326  1.00  0.55
ATOM   1183  O   VAL D   4      -1.881  14.568  12.212  1.00 -0.55
ATOM   1184  N   ILE D   5      -2.484  13.340  14.017  1.00 -0.40
ATOM   1185  H   ILE D   5      -2.237  12.892  14.873  1.00  0.40
ATOM   1186  CA  ILE D   5      -3.860  13.139  13.534  1.00  0.00
ATOM   1187  CB  ILE D   5      -4.279  11.661  13.403  1.00  0.00
ATOM   1188  CG2 ILE D   5      -5.753  11.531  13.027  1.00  0.00
ATOM   1189  CG1 ILE D   5      -3.329  10.955  12.397  1.00  0.00
ATOM   1190  CD1 ILE D   5      -3.510   9.444  12.356  1.00  0.00
ATOM   1191  C   ILE D   5      -4.824  13.844  14.512  1.00  0.55
ATOM   1192  O   ILE D   5      -4.788  13.413  15.684  1.00 -0.55
ATOM   1193  N   ASN D   6      -5.591  14.855  14.172  1.00 -0.40
ATOM   1194  H   ASN D   6      -5.567  15.264  13.263  1.00  0.40
ATOM   1195  CA  ASN D   6      -6.558  15.453  15.150  1.00  0.00
ATOM   1196  CB  ASN D   6      -6.694  16.948  14.996  1.00  0.00
ATOM   1197  CG  ASN D   6      -5.359  17.590  15.377  1.00  0.55
ATOM   1198  OD1 ASN D   6      -4.932  17.661  16.539  1.00 -0.55
ATOM   1199  ND2 ASN D   6      -4.610  18.120  14.422  1.00 -0.78
ATOM   1200 HD21 ASN D   6      -3.734  18.544  14.650  1.00  0.39
ATOM   1201 HD22 ASN D   6      -4.920  18.095  13.471  1.00  0.39
ATOM   1202  C   ASN D   6      -7.840  14.650  14.939  1.00  0.55
ATOM   1203  O   ASN D   6      -8.655  14.949  14.052  1.00 -0.55
ATOM   1204  N   GLY D   7      -8.008  13.565  15.683  1.00 -0.40
ATOM   1205  H   GLY D   7      -7.361  13.324  16.402  1.00  0.40
ATOM   1206  CA  GLY D   7      -9.099  12.675  15.524  1.00  0.00
ATOM   1207  C   GLY D   7     -10.448  13.371  15.424  1.00  0.55
ATOM   1208  O   GLY D   7     -11.304  12.800  14.751  1.00 -0.55
ATOM   1209  N   GLU D   8     -10.629  14.510  16.096  1.00 -0.40
ATOM   1210  H   GLU D   8      -9.927  14.956  16.645  1.00  0.40
ATOM   1211  CA  GLU D   8     -11.950  15.135  16.015  1.00  0.00
ATOM   1212  CB  GLU D   8     -12.154  16.061  17.221  1.00  0.00
ATOM   1213  CG  GLU D   8     -11.491  17.399  16.944  1.00  0.00
ATOM   1214  CD  GLU D   8      -9.990  17.441  17.055  1.00  0.10
ATOM   1215  OE1 GLU D   8      -9.327  16.430  17.336  1.00 -0.55
ATOM   1216  OE2 GLU D   8      -9.482  18.567  16.827  1.00 -0.55
ATOM   1217  C   GLU D   8     -12.160  15.786  14.653  1.00  0.55
ATOM   1218  O   GLU D   8     -13.340  15.975  14.300  1.00 -0.55
ATOM   1219  N   GLN D   9     -11.168  16.081  13.856  1.00 -0.40
ATOM   1220  H   GLN D   9     -10.216  15.936  14.118  1.00  0.40
ATOM   1221  CA  GLN D   9     -11.393  16.649  12.517  1.00  0.00
ATOM   1222  CB  GLN D   9     -10.188  17.547  12.194  1.00  0.00
ATOM   1223  CG  GLN D   9     -10.158  18.792  13.073  1.00  0.00
ATOM   1224  CD  GLN D   9      -8.817  19.470  13.106  1.00  0.55
ATOM   1225  OE1 GLN D   9      -8.038  19.565  12.140  1.00 -0.55
ATOM   1226  NE2 GLN D   9      -8.474  20.041  14.268  1.00 -0.78
ATOM   1227 HE21 GLN D   9      -9.097  20.000  15.048  1.00  0.39
ATOM   1228 HE22 GLN D   9      -7.594  20.508  14.354  1.00  0.39
ATOM   1229  C   GLN D   9     -11.628  15.597  11.449  1.00  0.55
ATOM   1230  O   GLN D   9     -11.897  15.909  10.281  1.00 -0.55
ATOM   1231  N   ILE D  10     -11.585  14.301  11.710  1.00 -0.40
ATOM   1232  H   ILE D  10     -11.418  13.989  12.640  1.00  0.40
ATOM   1233  CA  ILE D  10     -11.762  13.223  10.752  1.00  0.00
ATOM   1234  CB  ILE D  10     -10.929  11.970  11.118  1.00  0.00
ATOM   1235  CG2 ILE D  10     -11.143  10.867  10.071  1.00  0.00
ATOM   1236  CG1 ILE D  10      -9.445  12.202  11.385  1.00  0.00
ATOM   1237  CD1 ILE D  10      -8.725  13.026  10.376  1.00  0.00
ATOM   1238  C   ILE D  10     -13.256  12.868  10.671  1.00  0.55
ATOM   1239  O   ILE D  10     -13.879  12.271  11.557  1.00 -0.55
ATOM   1240  N   ARG D  11     -13.843  13.231   9.533  1.00 -0.40
ATOM   1241  H   ARG D  11     -13.336  13.672   8.796  1.00  0.40
ATOM   1242  CA  ARG D  11     -15.272  13.007   9.283  1.00  0.00
ATOM   1243  CB  ARG D  11     -15.988  14.282   8.861  1.00  0.00
ATOM   1244  CG  ARG D  11     -15.557  15.597   9.460  1.00  0.00
ATOM   1245  CD  ARG D  11     -16.060  16.033  10.821  1.00  0.35
ATOM   1246  NE  ARG D  11     -17.517  16.059  10.865  1.00 -0.35
ATOM   1247  HE  ARG D  11     -17.955  15.635  10.079  1.00  0.45
ATOM   1248  CZ  ARG D  11     -18.374  16.550  11.767  1.00  0.35
ATOM   1249  NH1 ARG D  11     -17.832  17.119  12.840  1.00 -0.70
ATOM   1250 HH11 ARG D  11     -16.837  17.160  12.936  1.00  0.40
ATOM   1251 HH12 ARG D  11     -18.419  17.505  13.552  1.00  0.40
ATOM   1252  NH2 ARG D  11     -19.697  16.398  11.598  1.00 -0.70
ATOM   1253 HH21 ARG D  11     -20.047  15.916  10.795  1.00  0.40
ATOM   1254 HH22 ARG D  11     -20.333  16.767  12.276  1.00  0.40
ATOM   1255  C   ARG D  11     -15.545  11.831   8.355  1.00  0.55
ATOM   1256  O   ARG D  11     -16.760  11.500   8.277  1.00 -0.55
ATOM   1257  N   SER D  12     -14.518  11.171   7.794  1.00 -0.40
ATOM   1258  H   SER D  12     -13.577  11.470   7.927  1.00  0.40
ATOM   1259  CA  SER D  12     -14.682   9.987   6.962  1.00  0.00
ATOM   1260  CB  SER D  12     -15.166  10.289   5.540  1.00  0.00
ATOM   1261  OG  SER D  12     -14.238  11.149   4.909  1.00 -0.49
ATOM   1262  HG  SER D  12     -14.325  11.999   5.347  1.00  0.49
ATOM   1263  C   SER D  12     -13.353   9.253   6.799  1.00  0.55
ATOM   1264  O   SER D  12     -12.334   9.885   7.137  1.00 -0.55
ATOM   1265  N   ILE D  13     -13.435   8.080   6.215  1.00 -0.40
ATOM   1266  H   ILE D  13     -14.299   7.677   5.925  1.00  0.40
ATOM   1267  CA  ILE D  13     -12.213   7.295   5.961  1.00  0.00
ATOM   1268  CB  ILE D  13     -12.530   5.855   5.565  1.00  0.00
ATOM   1269  CG2 ILE D  13     -13.201   5.817   4.198  1.00  0.00
ATOM   1270  CG1 ILE D  13     -11.269   4.992   5.580  1.00  0.00
ATOM   1271  CD1 ILE D  13     -10.409   5.043   6.837  1.00  0.00
ATOM   1272  C   ILE D  13     -11.318   8.032   4.977  1.00  0.55
ATOM   1273  O   ILE D  13     -10.089   8.069   5.122  1.00 -0.55
ATOM   1274  N   SER D  14     -11.855   8.701   3.993  1.00 -0.40
ATOM   1275  H   SER D  14     -12.841   8.689   3.854  1.00  0.40
ATOM   1276  CA  SER D  14     -11.115   9.512   3.017  1.00  0.00
ATOM   1277  CB  SER D  14     -12.075  10.103   1.974  1.00  0.00
ATOM   1278  OG  SER D  14     -12.908   9.125   1.375  1.00 -0.49
ATOM   1279  HG  SER D  14     -13.460   9.597   0.747  1.00  0.49
ATOM   1280  C   SER D  14     -10.339  10.614   3.718  1.00  0.55
ATOM   1281  O   SER D  14      -9.217  10.944   3.352  1.00 -0.55
ATOM   1282  N   ASP D  15     -10.958  11.217   4.734  1.00 -0.40
ATOM   1283  H   ASP D  15     -11.884  10.971   5.010  1.00  0.40
ATOM   1284  CA  ASP D  15     -10.320  12.272   5.508  1.00  0.00
ATOM   1285  CB  ASP D  15     -11.100  12.753   6.737  1.00  0.00
ATOM   1286  CG  ASP D  15     -12.145  13.769   6.401  1.00  0.10
ATOM   1287  OD1 ASP D  15     -12.184  14.173   5.221  1.00 -0.55
ATOM   1288  OD2 ASP D  15     -12.941  14.177   7.254  1.00 -0.55
ATOM   1289  C   ASP D  15      -9.032  11.708   6.129  1.00  0.55
ATOM   1290  O   ASP D  15      -7.992  12.349   6.118  1.00 -0.55
ATOM   1291  N   LEU D  16      -9.231  10.526   6.699  1.00 -0.40
ATOM   1292  H   LEU D  16     -10.118  10.072   6.723  1.00  0.40
ATOM   1293  CA  LEU D  16      -8.104   9.835   7.332  1.00  0.00
ATOM   1294  CB  LEU D  16      -8.588   8.543   8.013  1.00  0.00
ATOM   1295  CG  LEU D  16      -7.610   7.814   8.959  1.00  0.00
ATOM   1296  CD1 LEU D  16      -6.826   8.788   9.833  1.00  0.00
ATOM   1297  CD2 LEU D  16      -8.334   6.699   9.743  1.00  0.00
ATOM   1298  C   LEU D  16      -7.001   9.633   6.293  1.00  0.55
ATOM   1299  O   LEU D  16      -5.911  10.068   6.640  1.00 -0.55
ATOM   1300  N   HSE D  17      -7.271   9.016   5.151  1.00 -0.40
ATOM   1301  H   HSE D  17      -8.176   8.662   4.931  1.00  0.40
ATOM   1302  CA  HSE D  17      -6.228   8.825   4.142  1.00  0.00
ATOM   1303  CB  HSE D  17      -6.773   7.987   2.971  1.00  0.12
ATOM   1304  ND1 HSE D  17      -5.799   5.763   3.648  1.00 -0.56
ATOM   1305  CG  HSE D  17      -6.915   6.551   3.394  1.00  0.15
ATOM   1306  CE1 HSE D  17      -6.216   4.544   4.024  1.00  0.15
ATOM   1307  HE1 HSE D  17      -5.591   3.698   4.305  1.00  0.12
ATOM   1308  NE2 HSE D  17      -7.546   4.520   4.002  1.00 -0.40
ATOM   1309  HE2 HSE D  17      -8.133   3.742   4.228  1.00  0.40
ATOM   1310  CD2 HSE D  17      -7.996   5.770   3.609  1.00 -0.12
ATOM   1311  HD2 HSE D  17      -9.046   6.016   3.510  1.00  0.12
ATOM   1312  C   HSE D  17      -5.568  10.106   3.624  1.00  0.55
ATOM   1313  O   HSE D  17      -4.363  10.167   3.255  1.00 -0.55
ATOM   1314  N   GLN D  18      -6.406  11.142   3.561  1.00 -0.40
ATOM   1315  H   GLN D  18      -7.365  11.084   3.827  1.00  0.40
ATOM   1316  CA  GLN D  18      -5.917  12.454   3.079  1.00  0.00
ATOM   1317  CB  GLN D  18      -6.982  13.480   2.748  1.00  0.00
ATOM   1318  CG  GLN D  18      -7.927  13.254   1.589  1.00  0.00
ATOM   1319  CD  GLN D  18      -7.165  12.708   0.398  1.00  0.55
ATOM   1320  OE1 GLN D  18      -6.291  13.388  -0.164  1.00 -0.55
ATOM   1321  NE2 GLN D  18      -7.463  11.461   0.031  1.00 -0.78
ATOM   1322 HE21 GLN D  18      -6.994  11.045  -0.748  1.00  0.39
ATOM   1323 HE22 GLN D  18      -8.154  10.943   0.535  1.00  0.39
ATOM   1324  C   GLN D  18      -4.921  13.010   4.118  1.00  0.55
ATOM   1325  O   GLN D  18      -3.843  13.531   3.743  1.00 -0.55
ATOM   1326  N   THR D  19      -5.270  12.914   5.402  1.00 -0.40
ATOM   1327  H   THR D  19      -6.145  12.540   5.700  1.00  0.40
ATOM   1328  CA  THR D  19      -4.347  13.370   6.452  1.00  0.00
ATOM   1329  CB  THR D  19      -5.040  13.198   7.826  1.00  0.00
ATOM   1330  OG1 THR D  19      -6.162  14.064   7.645  1.00 -0.49
ATOM   1331  HG1 THR D  19      -6.802  13.565   7.133  1.00  0.49
ATOM   1332  CG2 THR D  19      -4.222  13.673   8.990  1.00  0.00
ATOM   1333  C   THR D  19      -3.004  12.641   6.491  1.00  0.55
ATOM   1334  O   THR D  19      -1.975  13.266   6.707  1.00 -0.55
ATOM   1335  N   LEU D  20      -3.112  11.331   6.313  1.00 -0.40
ATOM   1336  H   LEU D  20      -4.001  10.900   6.184  1.00  0.40
ATOM   1337  CA  LEU D  20      -1.970  10.416   6.289  1.00  0.00
ATOM   1338  CB  LEU D  20      -2.341   8.934   6.164  1.00  0.00
ATOM   1339  CG  LEU D  20      -3.009   8.220   7.311  1.00  0.00
ATOM   1340  CD1 LEU D  20      -3.243   6.729   7.128  1.00  0.00
ATOM   1341  CD2 LEU D  20      -2.235   8.405   8.583  1.00  0.00
ATOM   1342  C   LEU D  20      -1.068  10.816   5.110  1.00  0.55
ATOM   1343  O   LEU D  20       0.142  10.861   5.301  1.00 -0.55
ATOM   1344  N   LYS D  21      -1.739  11.059   3.977  1.00 -0.40
ATOM   1345  H   LYS D  21      -2.731  10.994   3.903  1.00  0.40
ATOM   1346  CA  LYS D  21      -0.998  11.442   2.770  1.00  0.00
ATOM   1347  CB  LYS D  21      -2.022  11.607   1.633  1.00  0.00
ATOM   1348  CG  LYS D  21      -1.215  11.770   0.314  1.00  0.00
ATOM   1349  CD  LYS D  21      -2.152  12.065  -0.827  1.00  0.00
ATOM   1350  CE  LYS D  21      -1.385  12.442  -2.122  1.00  0.33
ATOM   1351  NZ  LYS D  21      -2.280  11.990  -3.242  1.00 -0.32
ATOM   1352  HZ1 LYS D  21      -3.193  12.483  -3.177  1.00  0.33
ATOM   1353  HZ2 LYS D  21      -2.434  10.964  -3.170  1.00  0.33
ATOM   1354  HZ3 LYS D  21      -1.831  12.209  -4.154  1.00  0.33
ATOM   1355  C   LYS D  21      -0.121  12.651   3.003  1.00  0.55
ATOM   1356  O   LYS D  21       1.053  12.680   2.615  1.00 -0.55
ATOM   1357  N   LYS D  22      -0.633  13.684   3.622  1.00 -0.40
ATOM   1358  H   LYS D  22      -1.588  13.682   3.906  1.00  0.40
ATOM   1359  CA  LYS D  22       0.095  14.903   3.954  1.00  0.00
ATOM   1360  CB  LYS D  22      -0.969  15.931   4.371  1.00  0.00
ATOM   1361  CG  LYS D  22      -0.269  17.074   5.058  1.00  0.00
ATOM   1362  CD  LYS D  22       0.682  17.752   4.021  1.00  0.00
ATOM   1363  CE  LYS D  22       1.736  18.520   4.810  1.00  0.33
ATOM   1364  NZ  LYS D  22       2.606  19.302   3.911  1.00 -0.32
ATOM   1365  HZ1 LYS D  22       2.031  19.982   3.375  1.00  0.33
ATOM   1366  HZ2 LYS D  22       3.089  18.659   3.250  1.00  0.33
ATOM   1367  HZ3 LYS D  22       3.315  19.815   4.474  1.00  0.33
ATOM   1368  C   LYS D  22       1.089  14.693   5.087  1.00  0.55
ATOM   1369  O   LYS D  22       2.316  14.902   4.956  1.00 -0.55
ATOM   1370  N   GLU D  23       0.575  14.210   6.231  1.00 -0.40
ATOM   1371  H   GLU D  23      -0.396  14.006   6.324  1.00  0.40
ATOM   1372  CA  GLU D  23       1.402  13.945   7.429  1.00  0.00
ATOM   1373  CB  GLU D  23       0.482  13.445   8.572  1.00  0.00
ATOM   1374  CG  GLU D  23      -0.445  14.498   9.175  1.00  0.00
ATOM   1375  CD  GLU D  23       0.257  15.735   9.708  1.00  0.10
ATOM   1376  OE1 GLU D  23       1.109  15.746  10.618  1.00 -0.55
ATOM   1377  OE2 GLU D  23       0.015  16.877   9.247  1.00 -0.55
ATOM   1378  C   GLU D  23       2.578  12.990   7.203  1.00  0.55
ATOM   1379  O   GLU D  23       3.647  13.220   7.798  1.00 -0.55
ATOM   1380  N   LEU D  24       2.455  11.985   6.349  1.00 -0.40
ATOM   1381  H   LEU D  24       1.609  11.815   5.851  1.00  0.40
ATOM   1382  CA  LEU D  24       3.556  11.059   6.082  1.00  0.00
ATOM   1383  CB  LEU D  24       3.032   9.626   6.048  1.00  0.00
ATOM   1384  CG  LEU D  24       2.305   9.080   7.293  1.00  0.00
ATOM   1385  CD1 LEU D  24       1.749   7.653   7.103  1.00  0.00
ATOM   1386  CD2 LEU D  24       3.197   9.076   8.537  1.00  0.00
ATOM   1387  C   LEU D  24       4.285  11.384   4.788  1.00  0.55
ATOM   1388  O   LEU D  24       5.180  10.597   4.470  1.00 -0.55
ATOM   1389  N   ALA D  25       3.894  12.440   4.088  1.00 -0.40
ATOM   1390  H   ALA D  25       3.161  13.043   4.395  1.00  0.40
ATOM   1391  CA  ALA D  25       4.534  12.787   2.797  1.00  0.00
ATOM   1392  CB  ALA D  25       5.925  13.295   3.143  1.00  0.00
ATOM   1393  C   ALA D  25       4.500  11.585   1.870  1.00  0.55
ATOM   1394  O   ALA D  25       5.453  11.073   1.292  1.00 -0.55
ATOM   1395  N   LEU D  26       3.314  10.981   1.741  1.00 -0.40
ATOM   1396  H   LEU D  26       2.510  11.309   2.231  1.00  0.40
ATOM   1397  CA  LEU D  26       3.092   9.817   0.892  1.00  0.00
ATOM   1398  CB  LEU D  26       1.747   9.175   1.246  1.00  0.00
ATOM   1399  CG  LEU D  26       1.648   8.611   2.663  1.00  0.00
ATOM   1400  CD1 LEU D  26       0.402   7.757   2.931  1.00  0.00
ATOM   1401  CD2 LEU D  26       2.850   7.722   2.990  1.00  0.00
ATOM   1402  C   LEU D  26       3.156  10.205  -0.591  1.00  0.55
ATOM   1403  O   LEU D  26       2.960  11.376  -0.928  1.00 -0.55
ATOM   1404  N   PRO D  27       3.428   9.230  -1.459  1.00 -0.20
ATOM   1405  CD  PRO D  27       3.648   7.825  -1.075  1.00  0.10
ATOM   1406  CA  PRO D  27       3.483   9.456  -2.903  1.00  0.10
ATOM   1407  CB  PRO D  27       3.743   8.043  -3.473  1.00  0.00
ATOM   1408  CG  PRO D  27       3.349   7.085  -2.374  1.00  0.00
ATOM   1409  C   PRO D  27       2.191  10.036  -3.461  1.00  0.55
ATOM   1410  O   PRO D  27       1.088   9.718  -2.938  1.00 -0.55
ATOM   1411  N   GLU D  28       2.304  10.810  -4.541  1.00 -0.40
ATOM   1412  H   GLU D  28       3.172  11.032  -4.977  1.00  0.40
ATOM   1413  CA  GLU D  28       1.074  11.373  -5.127  1.00  0.00
ATOM   1414  CB  GLU D  28       1.350  12.306  -6.280  1.00  0.00
ATOM   1415  CG  GLU D  28       0.990  13.782  -6.213  1.00  0.00
ATOM   1416  CD  GLU D  28       0.328  14.403  -4.996  1.00  0.10
ATOM   1417  OE1 GLU D  28       1.056  14.702  -4.000  1.00 -0.55
ATOM   1418  OE2 GLU D  28      -0.926  14.612  -4.974  1.00 -0.55
ATOM   1419  C   GLU D  28       0.118  10.296  -5.616  1.00  0.55
ATOM   1420  O   GLU D  28      -1.104  10.558  -5.638  1.00 -0.55
ATOM   1421  N   TYR D  29       0.629   9.101  -5.967  1.00 -0.40
ATOM   1422  H   TYR D  29       1.607   8.914  -5.918  1.00  0.40
ATOM   1423  CA  TYR D  29      -0.215   7.989  -6.445  1.00  0.00
ATOM   1424  CB  TYR D  29       0.585   7.023  -7.353  1.00  0.12
ATOM   1425  CG  TYR D  29       1.847   6.428  -6.773  1.00 -0.12
ATOM   1426  CD1 TYR D  29       1.754   5.407  -5.806  1.00 -0.12
ATOM   1427  HD1 TYR D  29       0.774   5.072  -5.504  1.00  0.12
ATOM   1428  CE1 TYR D  29       2.865   4.812  -5.225  1.00 -0.12
ATOM   1429  HE1 TYR D  29       2.756   4.024  -4.495  1.00  0.12
ATOM   1430  CZ  TYR D  29       4.119   5.259  -5.609  1.00  0.06
ATOM   1431  OH  TYR D  29       5.205   4.686  -5.003  1.00 -0.49
ATOM   1432  HH  TYR D  29       5.992   4.973  -5.471  1.00  0.43
ATOM   1433  CD2 TYR D  29       3.145   6.852  -7.127  1.00 -0.12
ATOM   1434  HD2 TYR D  29       3.258   7.634  -7.863  1.00  0.12
ATOM   1435  CE2 TYR D  29       4.291   6.291  -6.554  1.00 -0.12
ATOM   1436  HE2 TYR D  29       5.277   6.637  -6.827  1.00  0.12
ATOM   1437  C   TYR D  29      -0.840   7.206  -5.295  1.00  0.55
ATOM   1438  O   TYR D  29      -1.552   6.249  -5.622  1.00 -0.55
ATOM   1439  N   TYR D  30      -0.556   7.619  -4.077  1.00 -0.40
ATOM   1440  H   TYR D  30       0.015   8.420  -3.913  1.00  0.40
ATOM   1441  CA  TYR D  30      -1.057   6.932  -2.879  1.00  0.00
ATOM   1442  CB  TYR D  30      -0.895   7.796  -1.635  1.00  0.12
ATOM   1443  CG  TYR D  30      -1.474   7.164  -0.387  1.00 -0.12
ATOM   1444  CD1 TYR D  30      -1.006   5.928   0.042  1.00 -0.12
ATOM   1445  HD1 TYR D  30      -0.208   5.435  -0.493  1.00  0.12
ATOM   1446  CE1 TYR D  30      -1.564   5.331   1.152  1.00 -0.12
ATOM   1447  HE1 TYR D  30      -1.198   4.364   1.463  1.00  0.12
ATOM   1448  CZ  TYR D  30      -2.579   5.927   1.882  1.00  0.06
ATOM   1449  OH  TYR D  30      -3.019   5.254   2.986  1.00 -0.49
ATOM   1450  HH  TYR D  30      -3.814   5.690   3.302  1.00  0.43
ATOM   1451  CD2 TYR D  30      -2.498   7.771   0.358  1.00 -0.12
ATOM   1452  HD2 TYR D  30      -2.864   8.738   0.048  1.00  0.12
ATOM   1453  CE2 TYR D  30      -3.064   7.167   1.488  1.00 -0.12
ATOM   1454  HE2 TYR D  30      -3.856   7.653   2.038  1.00  0.12
ATOM   1455  C   TYR D  30      -2.467   6.405  -3.054  1.00  0.55
ATOM   1456  O   TYR D  30      -3.510   7.046  -3.256  1.00 -0.55
ATOM   1457  N   GLY D  31      -2.543   5.073  -2.925  1.00 -0.40
ATOM   1458  H   GLY D  31      -1.745   4.512  -2.717  1.00  0.40
ATOM   1459  CA  GLY D  31      -3.818   4.356  -3.085  1.00  0.00
ATOM   1460  C   GLY D  31      -4.931   4.531  -2.105  1.00  0.55
ATOM   1461  O   GLY D  31      -6.026   4.033  -2.409  1.00 -0.55
ATOM   1462  N   GLU D  32      -4.777   5.128  -0.940  1.00 -0.40
ATOM   1463  H   GLU D  32      -3.887   5.481  -0.663  1.00  0.40
ATOM   1464  CA  GLU D  32      -5.852   5.333   0.044  1.00  0.00
ATOM   1465  CB  GLU D  32      -6.847   6.440  -0.414  1.00  0.00
ATOM   1466  CG  GLU D  32      -6.028   7.711  -0.695  1.00  0.00
ATOM   1467  CD  GLU D  32      -6.721   8.917  -1.265  1.00  0.10
ATOM   1468  OE1 GLU D  32      -7.959   8.936  -1.336  1.00 -0.55
ATOM   1469  OE2 GLU D  32      -6.182   9.963  -1.665  1.00 -0.55
ATOM   1470  C   GLU D  32      -6.635   4.097   0.373  1.00  0.55
ATOM   1471  O   GLU D  32      -7.859   4.115   0.373  1.00 -0.55
ATOM   1472  N   ASN D  33      -5.881   3.021   0.627  1.00 -0.40
ATOM   1473  H   ASN D  33      -4.887   3.047   0.564  1.00  0.40
ATOM   1474  CA  ASN D  33      -6.463   1.736   1.011  1.00  0.00
ATOM   1475  CB  ASN D  33      -6.904   0.940  -0.193  1.00  0.00
ATOM   1476  CG  ASN D  33      -5.723   0.589  -1.081  1.00  0.55
ATOM   1477  OD1 ASN D  33      -4.915  -0.237  -0.662  1.00 -0.55
ATOM   1478  ND2 ASN D  33      -5.540   1.220  -2.251  1.00 -0.78
ATOM   1479 HD21 ASN D  33      -4.760   0.983  -2.831  1.00  0.39
ATOM   1480 HD22 ASN D  33      -6.184   1.927  -2.544  1.00  0.39
ATOM   1481  C   ASN D  33      -5.448   1.119   1.989  1.00  0.55
ATOM   1482  O   ASN D  33      -4.329   1.686   2.113  1.00 -0.55
ATOM   1483  N   LEU D  34      -5.798   0.046   2.674  1.00 -0.40
ATOM   1484  H   LEU D  34      -6.687  -0.396   2.577  1.00  0.40
ATOM   1485  CA  LEU D  34      -4.848  -0.552   3.639  1.00  0.00
ATOM   1486  CB  LEU D  34      -5.653  -1.573   4.455  1.00  0.00
ATOM   1487  CG  LEU D  34      -6.878  -1.111   5.280  1.00  0.00
ATOM   1488  CD1 LEU D  34      -7.530  -2.306   5.981  1.00  0.00
ATOM   1489  CD2 LEU D  34      -6.390  -0.057   6.274  1.00  0.00
ATOM   1490  C   LEU D  34      -3.576  -1.186   3.044  1.00  0.55
ATOM   1491  O   LEU D  34      -2.509  -1.127   3.689  1.00 -0.55
ATOM   1492  N   ASP D  35      -3.721  -1.747   1.830  1.00 -0.40
ATOM   1493  H   ASP D  35      -4.606  -1.773   1.373  1.00  0.40
ATOM   1494  CA  ASP D  35      -2.591  -2.368   1.074  1.00  0.00
ATOM   1495  CB  ASP D  35      -2.988  -3.218  -0.140  1.00  0.00
ATOM   1496  CG  ASP D  35      -3.871  -4.390   0.287  1.00  0.10
ATOM   1497  OD1 ASP D  35      -3.376  -5.195   1.116  1.00 -0.55
ATOM   1498  OD2 ASP D  35      -5.033  -4.572  -0.142  1.00 -0.55
ATOM   1499  C   ASP D  35      -1.637  -1.267   0.634  1.00  0.55
ATOM   1500  O   ASP D  35      -0.406  -1.479   0.755  1.00 -0.55
ATOM   1501  N   ALA D  36      -2.150  -0.139   0.194  1.00 -0.40
ATOM   1502  H   ALA D  36      -3.136  -0.023   0.118  1.00  0.40
ATOM   1503  CA  ALA D  36      -1.370   1.013  -0.213  1.00  0.00
ATOM   1504  CB  ALA D  36      -2.154   2.147  -0.822  1.00  0.00
ATOM   1505  C   ALA D  36      -0.690   1.552   1.056  1.00  0.55
ATOM   1506  O   ALA D  36       0.487   1.935   0.924  1.00 -0.55
ATOM   1507  N   LEU D  37      -1.398   1.542   2.181  1.00 -0.40
ATOM   1508  H   LEU D  37      -2.333   1.203   2.247  1.00  0.40
ATOM   1509  CA  LEU D  37      -0.762   2.065   3.413  1.00  0.00
ATOM   1510  CB  LEU D  37      -1.778   2.238   4.552  1.00  0.00
ATOM   1511  CG  LEU D  37      -1.137   2.789   5.844  1.00  0.00
ATOM   1512  CD1 LEU D  37      -0.428   4.154   5.720  1.00  0.00
ATOM   1513  CD2 LEU D  37      -2.230   2.845   6.916  1.00  0.00
ATOM   1514  C   LEU D  37       0.423   1.212   3.869  1.00  0.55
ATOM   1515  O   LEU D  37       1.480   1.693   4.256  1.00 -0.55
ATOM   1516  N   TRP D  38       0.209  -0.116   3.840  1.00 -0.40
ATOM   1517  H   TRP D  38      -0.673  -0.506   3.586  1.00  0.40
ATOM   1518  CA  TRP D  38       1.263  -1.072   4.181  1.00  0.00
ATOM   1519  CB  TRP D  38       0.720  -2.493   4.073  1.00  0.12
ATOM   1520  CG  TRP D  38       1.805  -3.513   4.292  1.00 -0.12
ATOM   1521  CD1 TRP D  38       2.450  -4.198   3.298  1.00 -0.12
ATOM   1522  HD1 TRP D  38       2.257  -4.097   2.240  1.00  0.12
ATOM   1523  NE1 TRP D  38       3.384  -5.033   3.864  1.00 -0.40
ATOM   1524  HE1 TRP D  38       3.958  -5.643   3.363  1.00  0.40
ATOM   1525  CE2 TRP D  38       3.400  -4.897   5.210  1.00  0.00
ATOM   1526  CD2 TRP D  38       2.411  -3.932   5.514  1.00  0.00
ATOM   1527  CE3 TRP D  38       2.241  -3.567   6.849  1.00 -0.12
ATOM   1528  HE3 TRP D  38       1.539  -2.807   7.159  1.00  0.12
ATOM   1529  CZ3 TRP D  38       3.027  -4.234   7.790  1.00 -0.12
ATOM   1530  HZ3 TRP D  38       2.886  -3.987   8.831  1.00  0.12
ATOM   1531  CZ2 TRP D  38       4.214  -5.532   6.152  1.00 -0.12
ATOM   1532  HZ2 TRP D  38       4.980  -6.240   5.873  1.00  0.12
ATOM   1533  CH2 TRP D  38       4.002  -5.219   7.464  1.00 -0.12
ATOM   1534  HH2 TRP D  38       4.566  -5.711   8.242  1.00  0.12
ATOM   1535  C   TRP D  38       2.519  -0.879   3.305  1.00  0.55
ATOM   1536  O   TRP D  38       3.670  -0.929   3.790  1.00 -0.55
ATOM   1537  N   ASP D  39       2.293  -0.718   1.985  1.00 -0.40
ATOM   1538  H   ASP D  39       1.367  -0.723   1.618  1.00  0.40
ATOM   1539  CA  ASP D  39       3.344  -0.529   1.000  1.00  0.00
ATOM   1540  CB  ASP D  39       2.801  -0.475  -0.445  1.00  0.00
ATOM   1541  CG  ASP D  39       3.950  -0.444  -1.449  1.00  0.10
ATOM   1542  OD1 ASP D  39       4.875  -1.308  -1.558  1.00 -0.55
ATOM   1543  OD2 ASP D  39       3.903   0.568  -2.188  1.00 -0.55
ATOM   1544  C   ASP D  39       4.147   0.720   1.341  1.00  0.55
ATOM   1545  O   ASP D  39       5.375   0.701   1.287  1.00 -0.55
ATOM   1546  N   ALA D  40       3.425   1.781   1.670  1.00 -0.40
ATOM   1547  H   ALA D  40       2.429   1.780   1.701  1.00  0.40
ATOM   1548  CA  ALA D  40       4.098   3.008   2.005  1.00  0.00
ATOM   1549  CB  ALA D  40       3.108   4.192   2.046  1.00  0.00
ATOM   1550  C   ALA D  40       4.847   2.945   3.326  1.00  0.55
ATOM   1551  O   ALA D  40       5.942   3.565   3.414  1.00 -0.55
ATOM   1552  N   LEU D  41       4.279   2.302   4.337  1.00 -0.40
ATOM   1553  H   LEU D  41       3.398   1.839   4.287  1.00  0.40
ATOM   1554  CA  LEU D  41       5.018   2.279   5.625  1.00  0.00
ATOM   1555  CB  LEU D  41       4.104   1.734   6.716  1.00  0.00
ATOM   1556  CG  LEU D  41       2.933   2.617   7.138  1.00  0.00
ATOM   1557  CD1 LEU D  41       2.060   1.972   8.183  1.00  0.00
ATOM   1558  CD2 LEU D  41       3.429   3.981   7.603  1.00  0.00
ATOM   1559  C   LEU D  41       6.320   1.472   5.499  1.00  0.55
ATOM   1560  O   LEU D  41       7.373   1.764   6.055  1.00 -0.55
ATOM   1561  N   THR D  42       6.293   0.426   4.701  1.00 -0.40
ATOM   1562  H   THR D  42       5.460   0.203   4.203  1.00  0.40
ATOM   1563  CA  THR D  42       7.387  -0.483   4.450  1.00  0.00
ATOM   1564  CB  THR D  42       6.874  -1.938   4.297  1.00  0.00
ATOM   1565  OG1 THR D  42       5.911  -2.164   3.266  1.00 -0.49
ATOM   1566  HG1 THR D  42       5.104  -1.733   3.558  1.00  0.49
ATOM   1567  CG2 THR D  42       6.164  -2.300   5.617  1.00  0.00
ATOM   1568  C   THR D  42       8.225  -0.153   3.239  1.00  0.55
ATOM   1569  O   THR D  42       9.248  -0.869   3.171  1.00 -0.55
ATOM   1570  N   GLY D  43       7.890   0.727   2.339  1.00 -0.40
ATOM   1571  H   GLY D  43       7.055   1.270   2.390  1.00  0.40
ATOM   1572  CA  GLY D  43       8.758   0.948   1.196  1.00  0.00
ATOM   1573  C   GLY D  43       8.665   2.366   0.674  1.00  0.55
ATOM   1574  O   GLY D  43       8.721   2.567  -0.555  1.00 -0.55
ATOM   1575  N   TRP D  44       8.490   3.341   1.571  1.00 -0.40
ATOM   1576  H   TRP D  44       8.410   3.177   2.551  1.00  0.40
ATOM   1577  CA  TRP D  44       8.409   4.732   1.110  1.00  0.00
ATOM   1578  CB  TRP D  44       7.004   5.048   0.545  1.00  0.12
ATOM   1579  CG  TRP D  44       6.933   6.467   0.075  1.00 -0.12
ATOM   1580  CD1 TRP D  44       6.740   7.637   0.790  1.00 -0.12
ATOM   1581  HD1 TRP D  44       6.566   7.678   1.855  1.00  0.12
ATOM   1582  NE1 TRP D  44       6.797   8.735  -0.026  1.00 -0.40
ATOM   1583  HE1 TRP D  44       6.692   9.666   0.248  1.00  0.40
ATOM   1584  CE2 TRP D  44       7.035   8.275  -1.323  1.00  0.00
ATOM   1585  CD2 TRP D  44       7.122   6.855  -1.288  1.00  0.00
ATOM   1586  CE3 TRP D  44       7.348   6.145  -2.457  1.00 -0.12
ATOM   1587  HE3 TRP D  44       7.395   5.066  -2.470  1.00  0.12
ATOM   1588  CZ3 TRP D  44       7.515   6.851  -3.622  1.00 -0.12
ATOM   1589  HZ3 TRP D  44       7.702   6.315  -4.541  1.00  0.12
ATOM   1590  CZ2 TRP D  44       7.195   9.000  -2.513  1.00 -0.12
ATOM   1591  HZ2 TRP D  44       7.126  10.077  -2.558  1.00  0.12
ATOM   1592  CH2 TRP D  44       7.449   8.258  -3.651  1.00 -0.12
ATOM   1593  HH2 TRP D  44       7.602   8.771  -4.588  1.00  0.12
ATOM   1594  C   TRP D  44       8.786   5.747   2.198  1.00  0.55
ATOM   1595  O   TRP D  44       9.672   6.603   2.086  1.00 -0.55
ATOM   1596  N   VAL D  45       8.005   5.604   3.279  1.00 -0.40
ATOM   1597  H   VAL D  45       7.311   4.890   3.312  1.00  0.40
ATOM   1598  CA  VAL D  45       8.075   6.430   4.464  1.00  0.00
ATOM   1599  CB  VAL D  45       6.953   5.970   5.438  1.00  0.00
ATOM   1600  CG1 VAL D  45       7.110   6.443   6.852  1.00  0.00
ATOM   1601  CG2 VAL D  45       5.606   6.537   4.950  1.00  0.00
ATOM   1602  C   VAL D  45       9.460   6.454   5.114  1.00  0.55
ATOM   1603  O   VAL D  45      10.276   5.517   5.166  1.00 -0.55
ATOM   1604  N   GLU D  46       9.732   7.643   5.654  1.00 -0.40
ATOM   1605  H   GLU D  46       9.093   8.405   5.581  1.00  0.40
ATOM   1606  CA  GLU D  46      10.952   7.922   6.378  1.00  0.00
ATOM   1607  CB  GLU D  46      11.231   9.411   6.216  1.00  0.00
ATOM   1608  CG  GLU D  46      11.733   9.969   7.551  1.00  0.00
ATOM   1609  CD  GLU D  46      12.329  11.292   7.061  1.00  0.10
ATOM   1610  OE1 GLU D  46      11.753  11.888   6.109  1.00 -0.55
ATOM   1611  OE2 GLU D  46      13.376  11.685   7.570  1.00 -0.55
ATOM   1612  C   GLU D  46      10.875   7.591   7.862  1.00  0.55
ATOM   1613  O   GLU D  46       9.865   7.851   8.528  1.00 -0.55
ATOM   1614  N   TYR D  47      11.920   6.996   8.374  1.00 -0.40
ATOM   1615  H   TYR D  47      12.708   6.741   7.820  1.00  0.40
ATOM   1616  CA  TYR D  47      11.998   6.663   9.802  1.00  0.00
ATOM   1617  CB  TYR D  47      12.083   5.131  10.011  1.00  0.12
ATOM   1618  CG  TYR D  47      10.832   4.440   9.490  1.00 -0.12
ATOM   1619  CD1 TYR D  47       9.648   4.560  10.219  1.00 -0.12
ATOM   1620  HD1 TYR D  47       9.660   5.101  11.154  1.00  0.12
ATOM   1621  CE1 TYR D  47       8.467   4.009   9.782  1.00 -0.12
ATOM   1622  HE1 TYR D  47       7.557   4.135  10.350  1.00  0.12
ATOM   1623  CZ  TYR D  47       8.467   3.293   8.607  1.00  0.06
ATOM   1624  OH  TYR D  47       7.260   2.729   8.196  1.00 -0.49
ATOM   1625  HH  TYR D  47       7.444   2.139   7.461  1.00  0.43
ATOM   1626  CD2 TYR D  47      10.810   3.746   8.302  1.00 -0.12
ATOM   1627  HD2 TYR D  47      11.700   3.672   7.694  1.00  0.12
ATOM   1628  CE2 TYR D  47       9.624   3.142   7.895  1.00 -0.12
ATOM   1629  HE2 TYR D  47       9.617   2.541   6.998  1.00  0.12
ATOM   1630  C   TYR D  47      13.186   7.368  10.451  1.00  0.55
ATOM   1631  O   TYR D  47      14.047   7.815   9.694  1.00 -0.55
ATOM   1632  N   PRO D  48      13.294   7.505  11.762  1.00 -0.20
ATOM   1633  CD  PRO D  48      14.470   8.151  12.386  1.00  0.10
ATOM   1634  CA  PRO D  48      12.284   7.055  12.730  1.00  0.10
ATOM   1635  CB  PRO D  48      12.919   7.270  14.080  1.00  0.00
ATOM   1636  CG  PRO D  48      14.271   7.889  13.861  1.00  0.00
ATOM   1637  C   PRO D  48      11.047   7.941  12.524  1.00  0.55
ATOM   1638  O   PRO D  48      11.081   9.081  12.063  1.00 -0.55
ATOM   1639  N   LEU D  49       9.912   7.361  12.877  1.00 -0.40
ATOM   1640  H   LEU D  49       9.887   6.430  13.232  1.00  0.40
ATOM   1641  CA  LEU D  49       8.621   8.033  12.774  1.00  0.00
ATOM   1642  CB  LEU D  49       7.784   7.318  11.695  1.00  0.00
ATOM   1643  CG  LEU D  49       6.285   7.624  11.556  1.00  0.00
ATOM   1644  CD1 LEU D  49       6.170   8.993  10.909  1.00  0.00
ATOM   1645  CD2 LEU D  49       5.534   6.587  10.745  1.00  0.00
ATOM   1646  C   LEU D  49       7.856   8.067  14.095  1.00  0.55
ATOM   1647  O   LEU D  49       7.833   7.093  14.840  1.00 -0.55
ATOM   1648  N   VAL D  50       7.237   9.202  14.328  1.00 -0.40
ATOM   1649  H   VAL D  50       7.338   9.990  13.726  1.00  0.40
ATOM   1650  CA  VAL D  50       6.360   9.389  15.485  1.00  0.00
ATOM   1651  CB  VAL D  50       6.864  10.392  16.505  1.00  0.00
ATOM   1652  CG1 VAL D  50       5.976  10.585  17.728  1.00  0.00
ATOM   1653  CG2 VAL D  50       8.289   9.908  16.835  1.00  0.00
ATOM   1654  C   VAL D  50       4.957   9.722  14.982  1.00  0.55
ATOM   1655  O   VAL D  50       4.694  10.693  14.290  1.00 -0.55
ATOM   1656  N   LEU D  51       4.022   8.814  15.295  1.00 -0.40
ATOM   1657  H   LEU D  51       4.266   7.972  15.768  1.00  0.40
ATOM   1658  CA  LEU D  51       2.617   8.954  14.992  1.00  0.00
ATOM   1659  CB  LEU D  51       1.964   7.666  14.508  1.00  0.00
ATOM   1660  CG  LEU D  51       0.431   7.899  14.255  1.00  0.00
ATOM   1661  CD1 LEU D  51       0.344   8.946  13.166  1.00  0.00
ATOM   1662  CD2 LEU D  51      -0.313   6.653  13.870  1.00  0.00
ATOM   1663  C   LEU D  51       1.850   9.395  16.268  1.00  0.55
ATOM   1664  O   LEU D  51       1.715   8.557  17.200  1.00 -0.55
ATOM   1665  N   GLU D  52       1.399  10.648  16.303  1.00 -0.40
ATOM   1666  H   GLU D  52       1.576  11.296  15.567  1.00  0.40
ATOM   1667  CA  GLU D  52       0.603  11.155  17.441  1.00  0.00
ATOM   1668  CB  GLU D  52       1.049  12.512  17.974  1.00  0.00
ATOM   1669  CG  GLU D  52       0.120  12.881  19.125  1.00  0.00
ATOM   1670  CD  GLU D  52       0.505  14.125  19.876  1.00  0.10
ATOM   1671  OE1 GLU D  52       1.453  14.804  19.421  1.00 -0.55
ATOM   1672  OE2 GLU D  52      -0.122  14.438  20.921  1.00 -0.55
ATOM   1673  C   GLU D  52      -0.851  11.240  16.971  1.00  0.55
ATOM   1674  O   GLU D  52      -1.195  12.071  16.136  1.00 -0.55
ATOM   1675  N   TRP D  53      -1.679  10.348  17.439  1.00 -0.40
ATOM   1676  H   TRP D  53      -1.353   9.670  18.090  1.00  0.40
ATOM   1677  CA  TRP D  53      -3.079  10.211  17.117  1.00  0.00
ATOM   1678  CB  TRP D  53      -3.360   8.765  16.698  1.00  0.12
ATOM   1679  CG  TRP D  53      -4.647   8.560  15.930  1.00 -0.12
ATOM   1680  CD1 TRP D  53      -5.830   9.254  16.037  1.00 -0.12
ATOM   1681  HD1 TRP D  53      -5.990  10.091  16.700  1.00  0.12
ATOM   1682  NE1 TRP D  53      -6.779   8.743  15.192  1.00 -0.40
ATOM   1683  HE1 TRP D  53      -7.701   9.054  15.116  1.00  0.40
ATOM   1684  CE2 TRP D  53      -6.220   7.726  14.472  1.00  0.00
ATOM   1685  CD2 TRP D  53      -4.896   7.559  14.926  1.00  0.00
ATOM   1686  CE3 TRP D  53      -4.097   6.557  14.345  1.00 -0.12
ATOM   1687  HE3 TRP D  53      -3.072   6.398  14.648  1.00  0.12
ATOM   1688  CZ3 TRP D  53      -4.656   5.760  13.355  1.00 -0.12
ATOM   1689  HZ3 TRP D  53      -4.053   5.001  12.880  1.00  0.12
ATOM   1690  CZ2 TRP D  53      -6.798   6.909  13.491  1.00 -0.12
ATOM   1691  HZ2 TRP D  53      -7.817   7.029  13.153  1.00  0.12
ATOM   1692  CH2 TRP D  53      -5.987   5.924  12.965  1.00 -0.12
ATOM   1693  HH2 TRP D  53      -6.397   5.254  12.225  1.00  0.12
ATOM   1694  C   TRP D  53      -3.992  10.680  18.260  1.00  0.55
ATOM   1695  O   TRP D  53      -4.260   9.961  19.231  1.00 -0.55
ATOM   1696  N   ARG D  54      -4.509  11.889  18.138  1.00 -0.40
ATOM   1697  H   ARG D  54      -4.297  12.469  17.356  1.00  0.40
ATOM   1698  CA  ARG D  54      -5.423  12.471  19.124  1.00  0.00
ATOM   1699  CB  ARG D  54      -5.277  13.968  19.169  1.00  0.00
ATOM   1700  CG  ARG D  54      -3.840  14.366  19.208  1.00  0.00
ATOM   1701  CD  ARG D  54      -3.763  15.882  19.059  1.00  0.35
ATOM   1702  NE  ARG D  54      -2.370  16.200  19.424  1.00 -0.35
ATOM   1703  HE  ARG D  54      -1.843  15.590  20.014  1.00  0.45
ATOM   1704  CZ  ARG D  54      -1.827  17.333  18.943  1.00  0.35
ATOM   1705  NH1 ARG D  54      -2.595  18.101  18.159  1.00 -0.70
ATOM   1706 HH11 ARG D  54      -3.533  17.824  17.951  1.00  0.40
ATOM   1707 HH12 ARG D  54      -2.229  18.952  17.780  1.00  0.40
ATOM   1708  NH2 ARG D  54      -0.573  17.686  19.232  1.00 -0.70
ATOM   1709 HH21 ARG D  54      -0.013  17.103  19.820  1.00  0.40
ATOM   1710 HH22 ARG D  54      -0.194  18.534  18.861  1.00  0.40
ATOM   1711  C   ARG D  54      -6.883  12.189  18.811  1.00  0.55
ATOM   1712  O   ARG D  54      -7.318  12.067  17.663  1.00 -0.55
ATOM   1713  N   GLN D  55      -7.648  12.139  19.909  1.00 -0.40
ATOM   1714  H   GLN D  55      -7.251  12.312  20.806  1.00  0.40
ATOM   1715  CA  GLN D  55      -9.090  11.838  19.932  1.00  0.00
ATOM   1716  CB  GLN D  55      -9.990  12.899  19.315  1.00  0.00
ATOM   1717  CG  GLN D  55      -9.701  14.322  19.634  1.00  0.00
ATOM   1718  CD  GLN D  55      -9.928  14.596  21.112  1.00  0.55
ATOM   1719  OE1 GLN D  55     -10.852  14.070  21.754  1.00 -0.55
ATOM   1720  NE2 GLN D  55      -8.987  15.444  21.557  1.00 -0.78
ATOM   1721 HE21 GLN D  55      -8.987  15.733  22.514  1.00  0.39
ATOM   1722 HE22 GLN D  55      -8.286  15.786  20.931  1.00  0.39
ATOM   1723  C   GLN D  55      -9.358  10.579  19.102  1.00  0.55
ATOM   1724  O   GLN D  55     -10.206  10.650  18.206  1.00 -0.55
ATOM   1725  N   PHE D  56      -8.638   9.514  19.326  1.00 -0.40
ATOM   1726  H   PHE D  56      -7.951   9.489  20.048  1.00  0.40
ATOM   1727  CA  PHE D  56      -8.780   8.290  18.548  1.00  0.00
ATOM   1728  CB  PHE D  56      -7.884   7.117  19.070  1.00  0.12
ATOM   1729  CG  PHE D  56      -8.059   5.866  18.234  1.00 -0.12
ATOM   1730  CD1 PHE D  56      -7.308   5.644  17.095  1.00 -0.12
ATOM   1731  HD1 PHE D  56      -6.549   6.362  16.823  1.00  0.12
ATOM   1732  CE1 PHE D  56      -7.495   4.539  16.295  1.00 -0.12
ATOM   1733  HE1 PHE D  56      -6.903   4.414  15.401  1.00  0.12
ATOM   1734  CZ  PHE D  56      -8.437   3.593  16.637  1.00 -0.12
ATOM   1735  HZ  PHE D  56      -8.574   2.713  16.027  1.00  0.12
ATOM   1736  CD2 PHE D  56      -9.016   4.915  18.567  1.00 -0.12
ATOM   1737  HD2 PHE D  56      -9.616   5.057  19.453  1.00  0.12
ATOM   1738  CE2 PHE D  56      -9.215   3.789  17.786  1.00 -0.12
ATOM   1739  HE2 PHE D  56      -9.967   3.064  18.062  1.00  0.12
ATOM   1740  C   PHE D  56     -10.235   7.888  18.459  1.00  0.55
ATOM   1741  O   PHE D  56     -10.788   7.583  17.403  1.00 -0.55
ATOM   1742  N   GLU D  57     -10.875   7.847  19.613  1.00 -0.40
ATOM   1743  H   GLU D  57     -10.450   8.088  20.482  1.00  0.40
ATOM   1744  CA  GLU D  57     -12.286   7.428  19.647  1.00  0.00
ATOM   1745  CB  GLU D  57     -12.731   7.447  21.119  1.00  0.00
ATOM   1746  CG  GLU D  57     -11.827   6.468  21.903  1.00  0.00
ATOM   1747  CD  GLU D  57     -12.309   5.086  21.422  1.00  0.10
ATOM   1748  OE1 GLU D  57     -13.539   4.903  21.167  1.00 -0.55
ATOM   1749  OE2 GLU D  57     -11.350   4.280  21.344  1.00 -0.55
ATOM   1750  C   GLU D  57     -13.226   8.238  18.785  1.00  0.55
ATOM   1751  O   GLU D  57     -14.159   7.640  18.238  1.00 -0.55
ATOM   1752  N   GLN D  58     -13.059   9.541  18.646  1.00 -0.40
ATOM   1753  H   GLN D  58     -12.314  10.041  19.082  1.00  0.40
ATOM   1754  CA  GLN D  58     -13.991  10.327  17.818  1.00  0.00
ATOM   1755  CB  GLN D  58     -13.777  11.833  17.959  1.00  0.00
ATOM   1756  CG  GLN D  58     -14.045  12.422  19.347  1.00  0.00
ATOM   1757  CD  GLN D  58     -14.151  13.951  19.313  1.00  0.55
ATOM   1758  OE1 GLN D  58     -13.373  14.649  19.970  1.00 -0.55
ATOM   1759  NE2 GLN D  58     -15.159  14.475  18.554  1.00 -0.78
ATOM   1760 HE21 GLN D  58     -15.276  15.466  18.494  1.00  0.39
ATOM   1761 HE22 GLN D  58     -15.779  13.867  18.058  1.00  0.39
ATOM   1762  C   GLN D  58     -13.871   9.932  16.352  1.00  0.55
ATOM   1763  O   GLN D  58     -14.823   9.873  15.599  1.00 -0.55
ATOM   1764  N   SER D  59     -12.600   9.707  15.980  1.00 -0.40
ATOM   1765  H   SER D  59     -11.840   9.789  16.619  1.00  0.40
ATOM   1766  CA  SER D  59     -12.252   9.329  14.618  1.00  0.00
ATOM   1767  CB  SER D  59     -10.742   9.419  14.380  1.00  0.00
ATOM   1768  OG  SER D  59      -9.985   8.432  15.041  1.00 -0.49
ATOM   1769  HG  SER D  59     -10.278   8.443  15.956  1.00  0.49
ATOM   1770  C   SER D  59     -12.830   7.960  14.320  1.00  0.55
ATOM   1771  O   SER D  59     -13.230   7.743  13.205  1.00 -0.55
ATOM   1772  N   LYS D  60     -12.866   7.106  15.304  1.00 -0.40
ATOM   1773  H   LYS D  60     -12.537   7.370  16.206  1.00  0.40
ATOM   1774  CA  LYS D  60     -13.365   5.724  15.227  1.00  0.00
ATOM   1775  CB  LYS D  60     -13.110   4.995  16.529  1.00  0.00
ATOM   1776  CG  LYS D  60     -13.121   3.478  16.440  1.00  0.00
ATOM   1777  CD  LYS D  60     -12.430   2.997  17.729  1.00  0.00
ATOM   1778  CE  LYS D  60     -13.148   1.784  18.292  1.00  0.33
ATOM   1779  NZ  LYS D  60     -12.399   1.290  19.472  1.00 -0.32
ATOM   1780  HZ1 LYS D  60     -12.355   2.038  20.193  1.00  0.33
ATOM   1781  HZ2 LYS D  60     -11.435   1.026  19.185  1.00  0.33
ATOM   1782  HZ3 LYS D  60     -12.883   0.457  19.865  1.00  0.33
ATOM   1783  C   LYS D  60     -14.840   5.709  14.855  1.00  0.55
ATOM   1784  O   LYS D  60     -15.294   4.964  13.999  1.00 -0.55
ATOM   1785  N   GLN D  61     -15.563   6.587  15.514  1.00 -0.40
ATOM   1786  H   GLN D  61     -15.147   7.174  16.202  1.00  0.40
ATOM   1787  CA  GLN D  61     -16.974   6.791  15.323  1.00  0.00
ATOM   1788  CB  GLN D  61     -17.413   8.029  16.136  1.00  0.00
ATOM   1789  CG  GLN D  61     -18.944   8.176  16.256  1.00  0.00
ATOM   1790  CD  GLN D  61     -19.297   9.331  17.201  1.00  0.55
ATOM   1791  OE1 GLN D  61     -19.913   9.119  18.251  1.00 -0.55
ATOM   1792  NE2 GLN D  61     -18.898  10.577  16.812  1.00 -0.78
ATOM   1793 HE21 GLN D  61     -19.100  11.369  17.388  1.00  0.39
ATOM   1794 HE22 GLN D  61     -18.403  10.698  15.951  1.00  0.39
ATOM   1795  C   GLN D  61     -17.233   7.100  13.848  1.00  0.55
ATOM   1796  O   GLN D  61     -17.981   6.445  13.120  1.00 -0.55
ATOM   1797  N   LEU D  62     -16.547   8.148  13.427  1.00 -0.40
ATOM   1798  H   LEU D  62     -15.919   8.610  14.046  1.00  0.40
ATOM   1799  CA  LEU D  62     -16.601   8.738  12.101  1.00  0.00
ATOM   1800  CB  LEU D  62     -15.842  10.101  12.247  1.00  0.00
ATOM   1801  CG  LEU D  62     -16.854  11.115  12.832  1.00  0.00
ATOM   1802  CD1 LEU D  62     -17.240  12.196  11.827  1.00  0.00
ATOM   1803  CD2 LEU D  62     -18.114  10.377  13.286  1.00  0.00
ATOM   1804  C   LEU D  62     -16.118   7.892  10.956  1.00  0.55
ATOM   1805  O   LEU D  62     -16.510   8.045   9.779  1.00 -0.55
ATOM   1806  N   THR D  63     -15.268   6.909  11.229  1.00 -0.40
ATOM   1807  H   THR D  63     -14.924   6.703  12.141  1.00  0.40
ATOM   1808  CA  THR D  63     -14.809   6.078  10.112  1.00  0.00
ATOM   1809  CB  THR D  63     -13.275   6.049  10.159  1.00  0.00
ATOM   1810  OG1 THR D  63     -12.968   5.535  11.475  1.00 -0.49
ATOM   1811  HG1 THR D  63     -13.062   6.277  12.078  1.00  0.49
ATOM   1812  CG2 THR D  63     -12.700   7.428   9.897  1.00  0.00
ATOM   1813  C   THR D  63     -15.493   4.720  10.164  1.00  0.55
ATOM   1814  O   THR D  63     -14.992   4.004   9.273  1.00 -0.55
ATOM   1815  NT  THR D  63     -16.459   4.412  11.052  1.00 -0.40
ATOM   1816  HNT THR D  63     -16.796   5.070  11.721  1.00  0.40
ATOM   1817  CAT THR D  63     -17.059   3.109  11.084  1.00  0.00
ATOM   1818  CAY GLY G  66     -12.960  -1.116  11.692  1.00  0.00
ATOM   1819  CY  GLY G  66     -12.513  -0.187  10.615  1.00  0.55
ATOM   1820  OY  GLY G  66     -12.282  -0.603   9.482  1.00 -0.55
ATOM   1821  N   GLY G  66     -12.378   1.109  10.964  1.00 -0.40
ATOM   1822  H   GLY G  66     -12.595   1.425  11.884  1.00  0.40
ATOM   1823  CA  GLY G  66     -11.909   2.150  10.033  1.00  0.00
ATOM   1824  C   GLY G  66     -10.541   2.627  10.581  1.00  0.55
ATOM   1825  O   GLY G  66      -9.479   2.186  10.140  1.00 -0.55
ATOM   1826  N   ALA G  67     -10.644   3.517  11.543  1.00 -0.40
ATOM   1827  H   ALA G  67     -11.543   3.858  11.799  1.00  0.40
ATOM   1828  CA  ALA G  67      -9.576   4.090  12.313  1.00  0.00
ATOM   1829  CB  ALA G  67     -10.169   4.921  13.447  1.00  0.00
ATOM   1830  C   ALA G  67      -8.761   2.939  12.931  1.00  0.55
ATOM   1831  O   ALA G  67      -7.522   2.967  13.050  1.00 -0.55
ATOM   1832  N   GLU G  68      -9.525   1.909  13.351  1.00 -0.40
ATOM   1833  H   GLU G  68     -10.518   1.886  13.256  1.00  0.40
ATOM   1834  CA  GLU G  68      -8.876   0.746  13.986  1.00  0.00
ATOM   1835  CB  GLU G  68      -9.983  -0.057  14.687  1.00  0.00
ATOM   1836  CG  GLU G  68      -9.472  -1.035  15.701  1.00  0.00
ATOM   1837  CD  GLU G  68      -8.727  -0.387  16.879  1.00  0.10
ATOM   1838  OE1 GLU G  68      -9.359   0.488  17.513  1.00 -0.55
ATOM   1839  OE2 GLU G  68      -7.592  -0.906  17.014  1.00 -0.55
ATOM   1840  C   GLU G  68      -8.033  -0.111  13.048  1.00  0.55
ATOM   1841  O   GLU G  68      -6.927  -0.547  13.412  1.00 -0.55
ATOM   1842  N   SER G  69      -8.527  -0.352  11.857  1.00 -0.40
ATOM   1843  H   SER G  69      -9.436  -0.021  11.628  1.00  0.40
ATOM   1844  CA  SER G  69      -7.888  -1.074  10.777  1.00  0.00
ATOM   1845  CB  SER G  69      -8.774  -0.979   9.511  1.00  0.00
ATOM   1846  OG  SER G  69      -9.593  -2.109   9.552  1.00 -0.49
ATOM   1847  HG  SER G  69     -10.252  -1.983   8.865  1.00  0.49
ATOM   1848  C   SER G  69      -6.558  -0.395  10.368  1.00  0.55
ATOM   1849  O   SER G  69      -5.604  -1.113  10.134  1.00 -0.55
ATOM   1850  N   VAL G  70      -6.605   0.929  10.302  1.00 -0.40
ATOM   1851  H   VAL G  70      -7.448   1.425  10.493  1.00  0.40
ATOM   1852  CA  VAL G  70      -5.467   1.763   9.956  1.00  0.00
ATOM   1853  CB  VAL G  70      -5.878   3.215   9.666  1.00  0.00
ATOM   1854  CG1 VAL G  70      -4.593   4.063   9.684  1.00  0.00
ATOM   1855  CG2 VAL G  70      -6.650   3.348   8.374  1.00  0.00
ATOM   1856  C   VAL G  70      -4.416   1.703  11.050  1.00  0.55
ATOM   1857  O   VAL G  70      -3.219   1.521  10.780  1.00 -0.55
ATOM   1858  N   LEU G  71      -4.823   1.827  12.294  1.00 -0.40
ATOM   1859  H   LEU G  71      -5.783   1.989  12.505  1.00  0.40
ATOM   1860  CA  LEU G  71      -3.941   1.743  13.460  1.00  0.00
ATOM   1861  CB  LEU G  71      -4.709   1.896  14.781  1.00  0.00
ATOM   1862  CG  LEU G  71      -3.916   1.706  16.088  1.00  0.00
ATOM   1863  CD1 LEU G  71      -2.763   2.700  16.152  1.00  0.00
ATOM   1864  CD2 LEU G  71      -4.773   1.843  17.339  1.00  0.00
ATOM   1865  C   LEU G  71      -3.216   0.371  13.430  1.00  0.55
ATOM   1866  O   LEU G  71      -2.013   0.270  13.737  1.00 -0.55
ATOM   1867  N   GLN G  72      -3.966  -0.653  13.113  1.00 -0.40
ATOM   1868  H   GLN G  72      -4.931  -0.518  12.912  1.00  0.40
ATOM   1869  CA  GLN G  72      -3.532  -2.041  13.016  1.00  0.00
ATOM   1870  CB  GLN G  72      -4.764  -2.898  12.742  1.00  0.00
ATOM   1871  CG  GLN G  72      -4.505  -4.377  12.508  1.00  0.00
ATOM   1872  CD  GLN G  72      -5.823  -5.164  12.367  1.00  0.55
ATOM   1873  OE1 GLN G  72      -6.871  -4.943  13.028  1.00 -0.55
ATOM   1874  NE2 GLN G  72      -5.884  -6.188  11.485  1.00 -0.78
ATOM   1875 HE21 GLN G  72      -6.731  -6.709  11.381  1.00  0.39
ATOM   1876 HE22 GLN G  72      -5.081  -6.424  10.937  1.00  0.39
ATOM   1877  C   GLN G  72      -2.402  -2.187  11.996  1.00  0.55
ATOM   1878  O   GLN G  72      -1.461  -2.936  12.285  1.00 -0.55
ATOM   1879  N   VAL G  73      -2.455  -1.510  10.866  1.00 -0.40
ATOM   1880  H   VAL G  73      -3.245  -0.950  10.630  1.00  0.40
ATOM   1881  CA  VAL G  73      -1.376  -1.526   9.881  1.00  0.00
ATOM   1882  CB  VAL G  73      -1.773  -0.826   8.592  1.00  0.00
ATOM   1883  CG1 VAL G  73      -0.577  -0.684   7.662  1.00  0.00
ATOM   1884  CG2 VAL G  73      -2.900  -1.681   7.986  1.00  0.00
ATOM   1885  C   VAL G  73      -0.110  -0.909  10.458  1.00  0.55
ATOM   1886  O   VAL G  73       1.014  -1.391  10.272  1.00 -0.55
ATOM   1887  N   PHE G  74      -0.235   0.192  11.184  1.00 -0.40
ATOM   1888  H   PHE G  74      -1.115   0.639  11.325  1.00  0.40
ATOM   1889  CA  PHE G  74       0.915   0.819  11.822  1.00  0.00
ATOM   1890  CB  PHE G  74       0.508   2.100  12.543  1.00  0.12
ATOM   1891  CG  PHE G  74       0.485   3.308  11.662  1.00 -0.12
ATOM   1892  CD1 PHE G  74       1.627   4.021  11.375  1.00 -0.12
ATOM   1893  HD1 PHE G  74       2.570   3.712  11.802  1.00  0.12
ATOM   1894  CE1 PHE G  74       1.584   5.136  10.543  1.00 -0.12
ATOM   1895  HE1 PHE G  74       2.486   5.690  10.331  1.00  0.12
ATOM   1896  CZ  PHE G  74       0.363   5.535   9.984  1.00 -0.12
ATOM   1897  HZ  PHE G  74       0.324   6.400   9.339  1.00  0.12
ATOM   1898  CD2 PHE G  74      -0.730   3.707  11.100  1.00 -0.12
ATOM   1899  HD2 PHE G  74      -1.628   3.149  11.321  1.00  0.12
ATOM   1900  CE2 PHE G  74      -0.797   4.819  10.257  1.00 -0.12
ATOM   1901  HE2 PHE G  74      -1.740   5.119   9.823  1.00  0.12
ATOM   1902  C   PHE G  74       1.531  -0.165  12.819  1.00  0.55
ATOM   1903  O   PHE G  74       2.754  -0.281  12.934  1.00 -0.55
ATOM   1904  N   ARG G  75       0.737  -0.869  13.575  1.00 -0.40
ATOM   1905  H   ARG G  75      -0.255  -0.805  13.506  1.00  0.40
ATOM   1906  CA  ARG G  75       1.263  -1.817  14.592  1.00  0.00
ATOM   1907  CB  ARG G  75       0.127  -2.208  15.541  1.00  0.00
ATOM   1908  CG  ARG G  75      -0.181  -0.900  16.312  1.00  0.00
ATOM   1909  CD  ARG G  75      -0.113  -1.130  17.786  1.00  0.35
ATOM   1910  NE  ARG G  75      -1.036  -2.075  18.265  1.00 -0.35
ATOM   1911  HE  ARG G  75      -1.940  -1.843  17.953  1.00  0.45
ATOM   1912  CZ  ARG G  75      -1.085  -3.168  18.993  1.00  0.35
ATOM   1913  NH1 ARG G  75      -0.052  -3.761  19.550  1.00 -0.70
ATOM   1914 HH11 ARG G  75       0.866  -3.381  19.433  1.00  0.40
ATOM   1915 HH12 ARG G  75      -0.183  -4.592  20.089  1.00  0.40
ATOM   1916  NH2 ARG G  75      -2.308  -3.705  19.156  1.00 -0.70
ATOM   1917 HH21 ARG G  75      -3.105  -3.272  18.734  1.00  0.40
ATOM   1918 HH22 ARG G  75      -2.421  -4.537  19.698  1.00  0.40
ATOM   1919  C   ARG G  75       1.977  -3.000  13.985  1.00  0.55
ATOM   1920  O   ARG G  75       3.032  -3.351  14.563  1.00 -0.55
ATOM   1921  N   GLU G  76       1.495  -3.530  12.860  1.00 -0.40
ATOM   1922  H   GLU G  76       0.657  -3.196  12.436  1.00  0.40
ATOM   1923  CA  GLU G  76       2.161  -4.633  12.176  1.00  0.00
ATOM   1924  CB  GLU G  76       1.411  -5.141  10.964  1.00  0.00
ATOM   1925  CG  GLU G  76      -0.014  -5.502  11.262  1.00  0.00
ATOM   1926  CD  GLU G  76      -0.574  -6.428  10.170  1.00  0.10
ATOM   1927  OE1 GLU G  76       0.212  -6.826   9.244  1.00 -0.55
ATOM   1928  OE2 GLU G  76      -1.781  -6.717  10.403  1.00 -0.55
ATOM   1929  C   GLU G  76       3.495  -4.204  11.555  1.00  0.55
ATOM   1930  O   GLU G  76       4.452  -4.972  11.483  1.00 -0.55
ATOM   1931  N   ALA G  77       3.440  -2.964  11.113  1.00 -0.40
ATOM   1932  H   ALA G  77       2.638  -2.376  11.172  1.00  0.40
ATOM   1933  CA  ALA G  77       4.669  -2.427  10.486  1.00  0.00
ATOM   1934  CB  ALA G  77       4.400  -1.145   9.729  1.00  0.00
ATOM   1935  C   ALA G  77       5.746  -2.313  11.570  1.00  0.55
ATOM   1936  O   ALA G  77       6.948  -2.589  11.381  1.00 -0.55
ATOM   1937  N   LYS G  78       5.325  -1.900  12.747  1.00 -0.40
ATOM   1938  H   LYS G  78       4.372  -1.665  12.921  1.00  0.40
ATOM   1939  CA  LYS G  78       6.230  -1.765  13.862  1.00  0.00
ATOM   1940  CB  LYS G  78       5.574  -1.070  15.047  1.00  0.00
ATOM   1941  CG  LYS G  78       6.523  -0.801  16.189  1.00  0.00
ATOM   1942  CD  LYS G  78       5.895  -0.261  17.443  1.00  0.00
ATOM   1943  CE  LYS G  78       6.865   0.463  18.370  1.00  0.33
ATOM   1944  NZ  LYS G  78       8.325   0.396  18.074  1.00 -0.32
ATOM   1945  HZ1 LYS G  78       8.508   0.801  17.134  1.00  0.33
ATOM   1946  HZ2 LYS G  78       8.637  -0.596  18.091  1.00  0.33
ATOM   1947  HZ3 LYS G  78       8.850   0.935  18.792  1.00  0.33
ATOM   1948  C   LYS G  78       6.640  -3.190  14.279  1.00  0.55
ATOM   1949  O   LYS G  78       7.845  -3.410  14.482  1.00 -0.55
ATOM   1950  N   ALA G  79       5.695  -4.098  14.415  1.00 -0.40
ATOM   1951  H   ALA G  79       4.738  -3.902  14.214  1.00  0.40
ATOM   1952  CA  ALA G  79       5.992  -5.457  14.875  1.00  0.00
ATOM   1953  CB  ALA G  79       4.819  -6.381  14.762  1.00  0.00
ATOM   1954  C   ALA G  79       7.169  -5.998  14.080  1.00  0.55
ATOM   1955  O   ALA G  79       8.109  -6.576  14.609  1.00 -0.55
ATOM   1956  N   GLU G  80       7.032  -5.746  12.794  1.00 -0.40
ATOM   1957  H   GLU G  80       6.244  -5.251  12.436  1.00  0.40
ATOM   1958  CA  GLU G  80       8.014  -6.168  11.811  1.00  0.00
ATOM   1959  CB  GLU G  80       7.380  -6.019  10.421  1.00  0.00
ATOM   1960  CG  GLU G  80       6.445  -7.204  10.122  1.00  0.00
ATOM   1961  CD  GLU G  80       6.491  -7.524   8.632  1.00  0.10
ATOM   1962  OE1 GLU G  80       7.419  -7.057   7.921  1.00 -0.55
ATOM   1963  OE2 GLU G  80       5.564  -8.231   8.176  1.00 -0.55
ATOM   1964  C   GLU G  80       9.295  -5.394  11.884  1.00  0.55
ATOM   1965  O   GLU G  80      10.083  -5.640  10.966  1.00 -0.55
ATOM   1966  N   GLY G  81       9.579  -4.506  12.807  1.00 -0.40
ATOM   1967  H   GLY G  81       8.929  -4.298  13.533  1.00  0.40
ATOM   1968  CA  GLY G  81      10.801  -3.770  12.868  1.00  0.00
ATOM   1969  C   GLY G  81      10.933  -2.318  12.522  1.00  0.55
ATOM   1970  O   GLY G  81      12.002  -1.736  12.861  1.00 -0.55
ATOM   1971  N   ALA G  82       9.966  -1.695  11.857  1.00 -0.40
ATOM   1972  H   ALA G  82       9.147  -2.181  11.564  1.00  0.40
ATOM   1973  CA  ALA G  82      10.009  -0.266  11.498  1.00  0.00
ATOM   1974  CB  ALA G  82       8.849   0.132  10.625  1.00  0.00
ATOM   1975  C   ALA G  82       9.959   0.484  12.824  1.00  0.55
ATOM   1976  O   ALA G  82       9.249   0.068  13.753  1.00 -0.55
ATOM   1977  N   ASP G  83      10.738   1.516  12.867  1.00 -0.40
ATOM   1978  H   ASP G  83      11.292   1.754  12.075  1.00  0.40
ATOM   1979  CA  ASP G  83      10.905   2.421  14.005  1.00  0.00
ATOM   1980  CB  ASP G  83      12.284   3.089  13.972  1.00  0.00
ATOM   1981  CG  ASP G  83      12.602   3.800  15.278  1.00  0.10
ATOM   1982  OD1 ASP G  83      11.694   3.935  16.136  1.00 -0.55
ATOM   1983  OD2 ASP G  83      13.758   4.251  15.473  1.00 -0.55
ATOM   1984  C   ASP G  83       9.802   3.502  14.064  1.00  0.55
ATOM   1985  O   ASP G  83       9.939   4.665  13.652  1.00 -0.55
ATOM   1986  N   ILE G  84       8.688   3.016  14.606  1.00 -0.40
ATOM   1987  H   ILE G  84       8.629   2.072  14.921  1.00  0.40
ATOM   1988  CA  ILE G  84       7.490   3.812  14.780  1.00  0.00
ATOM   1989  CB  ILE G  84       6.274   3.175  14.036  1.00  0.00
ATOM   1990  CG2 ILE G  84       4.984   3.976  14.218  1.00  0.00
ATOM   1991  CG1 ILE G  84       6.656   3.114  12.558  1.00  0.00
ATOM   1992  CD1 ILE G  84       5.693   2.333  11.708  1.00  0.00
ATOM   1993  C   ILE G  84       7.063   3.937  16.236  1.00  0.55
ATOM   1994  O   ILE G  84       6.835   2.864  16.847  1.00 -0.55
ATOM   1995  N   THR G  85       6.993   5.171  16.703  1.00 -0.40
ATOM   1996  H   THR G  85       7.276   5.971  16.180  1.00  0.40
ATOM   1997  CA  THR G  85       6.475   5.399  18.054  1.00  0.00
ATOM   1998  CB  THR G  85       7.217   6.462  18.836  1.00  0.00
ATOM   1999  OG1 THR G  85       8.511   5.902  18.938  1.00 -0.49
ATOM   2000  HG1 THR G  85       8.941   6.075  18.097  1.00  0.49
ATOM   2001  CG2 THR G  85       6.576   6.611  20.210  1.00  0.00
ATOM   2002  C   THR G  85       4.997   5.803  17.919  1.00  0.55
ATOM   2003  O   THR G  85       4.675   6.727  17.167  1.00 -0.55
ATOM   2004  N   ILE G  86       4.078   5.148  18.570  1.00 -0.40
ATOM   2005  H   ILE G  86       4.309   4.387  19.170  1.00  0.40
ATOM   2006  CA  ILE G  86       2.637   5.469  18.479  1.00  0.00
ATOM   2007  CB  ILE G  86       1.859   4.226  18.078  1.00  0.00
ATOM   2008  CG2 ILE G  86       0.377   4.422  17.914  1.00  0.00
ATOM   2009  CG1 ILE G  86       2.429   3.665  16.757  1.00  0.00
ATOM   2010  CD1 ILE G  86       1.787   2.267  16.571  1.00  0.00
ATOM   2011  C   ILE G  86       2.132   6.026  19.794  1.00  0.55
ATOM   2012  O   ILE G  86       2.241   5.386  20.845  1.00 -0.55
ATOM   2013  N   ILE G  87       1.599   7.224  19.769  1.00 -0.40
ATOM   2014  H   ILE G  87       1.546   7.740  18.919  1.00  0.40
ATOM   2015  CA  ILE G  87       1.044   7.911  20.939  1.00  0.00
ATOM   2016  CB  ILE G  87       1.652   9.299  21.168  1.00  0.00
ATOM   2017  CG2 ILE G  87       1.021   9.964  22.386  1.00  0.00
ATOM   2018  CG1 ILE G  87       3.175   9.136  21.237  1.00  0.00
ATOM   2019  CD1 ILE G  87       3.880  10.454  20.993  1.00  0.00
ATOM   2020  C   ILE G  87      -0.451   8.061  20.692  1.00  0.55
ATOM   2021  O   ILE G  87      -0.907   8.575  19.679  1.00 -0.55
ATOM   2022  N   LEU G  88      -1.191   7.480  21.604  1.00 -0.40
ATOM   2023  H   LEU G  88      -0.783   7.018  22.387  1.00  0.40
ATOM   2024  CA  LEU G  88      -2.651   7.457  21.552  1.00  0.00
ATOM   2025  CB  LEU G  88      -3.173   6.041  21.669  1.00  0.00
ATOM   2026  CG  LEU G  88      -2.883   5.096  20.508  1.00  0.00
ATOM   2027  CD1 LEU G  88      -3.165   3.672  20.943  1.00  0.00
ATOM   2028  CD2 LEU G  88      -3.762   5.443  19.307  1.00  0.00
ATOM   2029  C   LEU G  88      -3.136   8.384  22.664  1.00  0.55
ATOM   2030  O   LEU G  88      -3.051   8.033  23.837  1.00 -0.55
ATOM   2031  N   SER G  89      -3.544   9.564  22.223  1.00 -0.40
ATOM   2032  H   SER G  89      -3.506   9.841  21.266  1.00  0.40
ATOM   2033  CA  SER G  89      -4.097  10.545  23.216  1.00  0.00
ATOM   2034  CB  SER G  89      -3.200  11.750  23.349  1.00  0.00
ATOM   2035  OG  SER G  89      -2.458  12.041  22.184  1.00 -0.49
ATOM   2036  HG  SER G  89      -1.933  12.818  22.391  1.00  0.49
ATOM   2037  C   SER G  89      -5.548  10.818  22.817  1.00  0.10
ATOM   2038  O   SER G  89      -6.176   9.872  22.206  1.00 -0.55
ATOM   2039  OXT SER G  89      -6.064  11.936  23.072  1.00 -0.55
ATOM   2040  OH2 OH2 R 111       8.502   0.276  -8.217  1.00 -0.83
ATOM   2041  H1  OH2 R 111       8.689  -0.355  -7.522  1.00  0.42
ATOM   2042  H2  OH2 R 111       7.573   0.153  -8.410  1.00  0.42
ATOM   2043  OH2 OH2 R 113      10.492  -3.800 -11.608  1.00 -0.83
ATOM   2044  H1  OH2 R 113       9.830  -3.548 -12.252  1.00  0.42
ATOM   2045  H2  OH2 R 113      10.016  -4.329 -10.968  1.00  0.42
ATOM   2046  OH2 OH2 R 116      14.846  -5.228 -11.862  1.00 -0.83
ATOM   2047  H1  OH2 R 116      15.761  -5.150 -11.593  1.00  0.42
ATOM   2048  H2  OH2 R 116      14.359  -4.727 -11.207  1.00  0.42
ATOM   2049  OH2 OH2 R 117      -4.838  -1.322 -11.603  1.00 -0.83
ATOM   2050  H1  OH2 R 117      -5.439  -0.718 -12.039  1.00  0.42
ATOM   2051  H2  OH2 R 117      -5.344  -1.680 -10.873  1.00  0.42
ATOM   2052  OH2 OH2 R 119      -6.721  -6.520  -1.235  1.00 -0.83
ATOM   2053  H1  OH2 R 119      -6.037  -6.006  -0.806  1.00  0.42
ATOM   2054  H2  OH2 R 119      -6.447  -7.430  -1.117  1.00  0.42
ATOM   2055  OH2 OH2 R 121       4.286  -3.705  -0.445  1.00 -0.83
ATOM   2056  H1  OH2 R 121       4.373  -2.950  -1.027  1.00  0.42
ATOM   2057  H2  OH2 R 121       3.788  -4.344  -0.954  1.00  0.42
ATOM   2058  OH2 OH2 R 122       7.999  -7.454  -2.394  1.00 -0.83
ATOM   2059  H1  OH2 R 122       8.515  -7.360  -1.594  1.00  0.42
ATOM   2060  H2  OH2 R 122       8.052  -6.596  -2.815  1.00  0.42
ATOM   2061  OH2 OH2 R 125       3.756  -6.702   1.167  1.00 -0.83
ATOM   2062  H1  OH2 R 125       3.469  -6.457   0.287  1.00  0.42
ATOM   2063  H2  OH2 R 125       3.634  -7.650   1.205  1.00  0.42
ATOM   2064  OH2 OH2 R 130      15.071 -16.819 -11.114  1.00 -0.83
ATOM   2065  H1  OH2 R 130      15.917 -16.390 -10.990  1.00  0.42
ATOM   2066  H2  OH2 R 130      14.725 -16.930 -10.228  1.00  0.42
ATOM   2067  OH2 OH2 R 150      17.614   4.363  -7.037  1.00 -0.83
ATOM   2068  H1  OH2 R 150      17.306   4.913  -6.317  1.00  0.42
ATOM   2069  H2  OH2 R 150      18.477   4.715  -7.256  1.00  0.42
ATOM   2070  OH2 OH2 R 151      11.838   3.422 -12.105  1.00 -0.83
ATOM   2071  H1  OH2 R 151      12.195   3.913 -11.364  1.00  0.42
ATOM   2072  H2  OH2 R 151      10.916   3.290 -11.882  1.00  0.42
ATOM   2073  OH2 OH2 L  90      10.339   6.177  16.690  1.00 -0.83
ATOM   2074  H1  OH2 L  90      10.739   5.310  16.620  1.00  0.42
ATOM   2075  H2  OH2 L  90      10.745   6.686  15.988  1.00  0.42
ATOM   2076  OH2 OH2 L  92       9.532   2.896   4.459  1.00 -0.83
ATOM   2077  H1  OH2 L  92       8.821   2.594   5.025  1.00  0.42
ATOM   2078  H2  OH2 L  92       9.720   3.784   4.764  1.00  0.42
ATOM   2079  OH2 OH2 R  94      12.915   5.185   4.604  1.00 -0.83
ATOM   2080  H1  OH2 R  94      11.986   5.302   4.802  1.00  0.42
ATOM   2081  H2  OH2 R  94      13.066   4.246   4.711  1.00  0.42
ATOM   2082  OH2 OH2 L  97      -3.661   9.823  -2.989  1.00 -0.83
ATOM   2083  H1  OH2 L  97      -4.505   9.902  -2.544  1.00  0.42
ATOM   2084  H2  OH2 L  97      -3.542   8.882  -3.114  1.00  0.42
ATOM   2085  OH2 OH2 R 105      -6.339  -3.423  -2.182  1.00 -0.83
ATOM   2086  H1  OH2 R 105      -5.737  -2.879  -2.691  1.00  0.42
ATOM   2087  H2  OH2 R 105      -5.797  -3.790  -1.483  1.00  0.42
ATOM   2088  OH2 OH2 L 110     -14.375  12.579  14.012  1.00 -0.83
ATOM   2089  H1  OH2 L 110     -13.437  12.641  14.194  1.00  0.42
ATOM   2090  H2  OH2 L 110     -14.428  12.451  13.065  1.00  0.42
ATOM   2091 DUM1 DUM W 214      95.840  91.508  95.237  1.00  0.00
ATOM   2092 DUM2 DUM W 214     -91.333 -96.013 -92.818  1.00  0.00
ATOM   2093  AAA AAA X 214     -36.504 -49.834 -51.227  1.00  0.00
ATOM   2094  AAB AAB X 215     -62.143 -35.905  75.472  1.00  0.00
ATOM   2095  AAC AAC X 216      79.204  75.599 -59.481  1.00  0.00
ATOM   2096  AAD AAD X 217     -34.484 -24.330 -79.384  1.00  0.00
ATOM   2097  AAE AAE X 218      41.477  -0.996  67.295  1.00  0.00
ATOM   2098  AAF AAF X 219      64.480  16.554 -30.403  1.00  0.00
ATOM   2099  AAG AAG X 220      63.800  57.814  74.650  1.00  0.00
ATOM   2100  AAH AAH X 221     -50.279 -44.708  -2.933  1.00  0.00
ATOM   2101  AAI AAI X 222     -53.084  82.412  20.579  1.00  0.00
ATOM   2102  AAJ AAJ X 223     -26.430  41.762  -1.071  1.00  0.00
ATOM   2103  AAK AAK X 224      51.295  42.651 -66.359  1.00  0.00
ATOM   2104  AAL AAL X 225      17.842  18.921  45.477  1.00  0.00
ATOM   2105  AAM AAM X 226     -17.935 -81.841 -50.593  1.00  0.00
ATOM   2106  AAN AAN X 227      14.888 -41.865  20.652  1.00  0.00
ATOM   2107  AAO AAO X 228      29.180  37.764  -3.681  1.00  0.00
ATOM   2108  AAP AAP X 229      -9.567  68.679  33.369  1.00  0.00
ATOM   2109  AAQ AAQ X 230     -40.797  -3.087 -57.776  1.00  0.00
ATOM   2110  AAR AAR X 231      76.222 -28.080  29.077  1.00  0.00
ATOM   2111  AAS AAS X 232     -31.127  64.573  59.255  1.00  0.00
ATOM   2112  AAT AAT X 233      12.263  76.016  45.143  1.00  0.00
ATOM   2113  AAU AAU X 234     -24.073   7.009 -26.336  1.00  0.00
ATOM   2114  AAV AAV X 235     -77.062  80.528  87.955  1.00  0.00
ATOM   2115  AAW AAW X 236       9.700  60.697 -49.842  1.00  0.00
ATOM   2116  AAX AAX X 237     -54.761 -79.630  -1.389  1.00  0.00
ATOM   2117  AAY AAY X 238     -59.958 -43.403  48.148  1.00  0.00
ATOM   2118  AAZ AAZ X 239     -69.380 -79.529  75.653  1.00  0.00
ATOM   2119  ABA ABA X 240     -27.249   3.819  51.243  1.00  0.00
ATOM   2120  ABB ABB X 241     -11.520 -36.269   0.386  1.00  0.00
ATOM   2121  ABC ABC X 242     -13.039  34.890 -28.830  1.00  0.00
ATOM   2122  ABD ABD X 243     -37.938  59.026 -39.357  1.00  0.00
ATOM   2123  ABE ABE X 244     -56.205  59.362   7.071  1.00  0.00
ATOM   2124  ABF ABF X 245      35.816  79.924  63.681  1.00  0.00
ATOM   2125  ABG ABG X 246     -64.779  45.319  -7.774  1.00  0.00
ATOM   2126  ABH ABH X 247     -77.077   1.916  56.215  1.00  0.00
ATOM   2127  ABI ABI X 248       9.706 -80.691 -42.248  1.00  0.00
ATOM   2128  ABJ ABJ X 249      75.301 -16.557  61.627  1.00  0.00
ATOM   2129  ABK ABK X 250     -10.961 -81.040  10.594  1.00  0.00
ATOM   2130  ABL ABL X 251      -1.060 -18.927 -46.858  1.00  0.00
ATOM   2131  ABM ABM X 252       0.909  16.694 -79.054  1.00  0.00
ATOM   2132  ABN ABN X 253     -46.812  67.410  79.907  1.00  0.00
ATOM   2133  ABO ABO X 254     -73.671  -3.573 -45.500  1.00  0.00
ATOM   2134  ABP ABP X 255     -44.155 -33.977  30.223  1.00  0.00
ATOM   2135  ABQ ABQ X 256      40.373  26.641   6.664  1.00  0.00
ATOM   2136  ABR ABR X 257      29.537 -88.858  74.734  1.00  0.00
ATOM   2137  ABS ABS X 258      45.548  -9.442  -7.058  1.00  0.00
ATOM   2138  ABT ABT X 259      48.599 -80.538 -36.156  1.00  0.00
ATOM   2139  ABU ABU X 260      84.357   9.201  67.286  1.00  0.00
ATOM   2140  ABV ABV X 261      62.878  70.739   0.999  1.00  0.00
ATOM   2141  ABW ABW X 262     -21.570  -7.105 -85.535  1.00  0.00
ATOM   2142  ABX ABX X 263      10.299 -76.404 -69.662  1.00  0.00
ATOM   2143  ABY ABY X 264      47.426   8.531  82.477  1.00  0.00
ATOM   2144  ABZ ABZ X 265     -73.957   1.022  34.884  1.00  0.00
ATOM   2145  ACA ACA X 266       9.865 -47.143 -28.898  1.00  0.00
ATOM   2146  ACB ACB X 267     -26.113 -76.463 -17.579  1.00  0.00
ATOM   2147  ACC ACC X 268     -56.223 -16.039 -29.523  1.00  0.00
ATOM   2148  ACD ACD X 269     -38.269  16.233 -67.666  1.00  0.00
ATOM   2149  ACE ACE X 270     -46.875 -54.123  61.867  1.00  0.00
ATOM   2150  ACF ACF X 271      47.381 -37.895  30.444  1.00  0.00
ATOM   2151  ACG ACG X 272     -24.896 -68.239  41.569  1.00  0.00
ATOM   2152  ACH ACH X 273      78.833  44.607 -15.097  1.00  0.00
ATOM   2153  ACI ACI X 274      15.854  20.886 -18.066  1.00  0.00
ATOM   2154  ACJ ACJ X 275     -40.663  64.887  26.390  1.00  0.00
ATOM   2155  ACK ACK X 276      51.712  -8.428 -56.226  1.00  0.00
ATOM   2156  ACL ACL X 277      49.884 -13.891  24.935  1.00  0.00
ATOM   2157  ACM ACM X 278      66.949 -20.705  -3.501  1.00  0.00
ATOM   2158  ACN ACN X 279     -41.043  73.030  40.192  1.00  0.00
ATOM   2159  ACO ACO X 280      51.662 -58.857  62.359  1.00  0.00
ATOM   2160  ACP ACP X 281      29.530 -25.385  29.993  1.00  0.00
ATOM   2161  ACQ ACQ X 282     -75.057  39.544  29.618  1.00  0.00
ATOM   2162  ACR ACR X 283     -74.099  35.036 -56.044  1.00  0.00
ATOM   2163  ACS ACS X 284       1.408  41.995  65.671  1.00  0.00
ATOM   2164  ACT ACT X 285      39.355  75.282  42.465  1.00  0.00
ATOM   2165  ACU ACU X 286     -75.537  72.224  63.955  1.00  0.00
ATOM   2166  ACV ACV X 287     -31.758  54.425  29.520  1.00  0.00
ATOM   2167  ACW ACW X 288      58.825  10.972  43.154  1.00  0.00
ATOM   2168  ACX ACX X 289     -21.427 -67.229  68.847  1.00  0.00
ATOM   2169  ACY ACY X 290      28.451  31.158  72.080  1.00  0.00
ATOM   2170  ACZ ACZ X 291      40.154 -86.868  16.575  1.00  0.00
ATOM   2171  ADA ADA X 292     -12.872  38.480  66.481  1.00  0.00
ATOM   2172  ADB ADB X 293     -13.074  82.155  80.616  1.00  0.00
ATOM   2173  ADC ADC X 294      68.411  39.083  52.795  1.00  0.00
ATOM   2174  ADD ADD X 295     -55.668  32.775 -75.140  1.00  0.00
ATOM   2175  ADE ADE X 296      60.046  -6.154 -34.512  1.00  0.00
ATOM   2176  ADF ADF X 297     -73.596  27.743 -24.722  1.00  0.00
ATOM   2177  ADG ADG X 298      36.623  55.515  38.735  1.00  0.00
ATOM   2178  ADH ADH X 299      42.919 -53.609 -77.479  1.00  0.00
ATOM   2179  ADI ADI X 300      84.183 -63.126   6.945  1.00  0.00
ATOM   2180  ADJ ADJ X 301      72.162 -35.884 -74.654  1.00  0.00
ATOM   2181  ADK ADK X 302      69.414 -69.930 -45.401  1.00  0.00
ATOM   2182  ADL ADL X 303       1.977  70.361 -47.921  1.00  0.00
ATOM   2183  ADM ADM X 304     -39.542 -62.883  83.418  1.00  0.00
ATOM   2184  ADN ADN X 305       3.825 -88.333  48.386  1.00  0.00
ATOM   2185  ADO ADO X 306      71.177  19.981 -69.681  1.00  0.00
ATOM   2186  ADP ADP X 307     -10.097 -23.559  40.090  1.00  0.00
ATOM   2187  ADQ ADQ X 308     -68.291 -66.816 -17.061  1.00  0.00
ATOM   2188  ADR ADR X 309      21.254  -9.300 -64.158  1.00  0.00
ATOM   2189  ADS ADS X 310      46.560  32.824 -17.030  1.00  0.00
ATOM   2190  ADT ADT X 311     -11.169 -39.085 -16.850  1.00  0.00
ATOM   2191  ADU ADU X 312     -33.443 -30.975  -3.038  1.00  0.00
ATOM   2192  ADV ADV X 313      49.835  43.359   9.179  1.00  0.00
ATOM   2193  ADW ADW X 314     -31.673  32.600  31.434  1.00  0.00
ATOM   2194  ADX ADX X 315      33.485  16.969  -4.077  1.00  0.00
ATOM   2195  ADY ADY X 316      25.031 -81.127  45.853  1.00  0.00
ATOM   2196  ADZ ADZ X 317      78.221  69.689 -78.103  1.00  0.00
ATOM   2197  AEA AEA X 318     -77.164 -12.785  -8.234  1.00  0.00
ATOM   2198  AEB AEB X 319      25.119 -42.028 -51.917  1.00  0.00
ATOM   2199  AEC AEC X 320     -69.342  13.839  83.902  1.00  0.00
ATOM   2200  AED AED X 321       8.301  25.140 -39.267  1.00  0.00
ATOM   2201  AEE AEE X 322     -71.036  -0.372 -21.408  1.00  0.00
ATOM   2202  AEF AEF X 323      15.817  68.745 -72.782  1.00  0.00
ATOM   2203  AEG AEG X 324     -43.327  26.771 -36.450  1.00  0.00
ATOM   2204  AEH AEH X 325     -85.006 -70.005 -76.081  1.00  0.00
ATOM   2205  AEI AEI X 326      78.935 -72.983 -22.973  1.00  0.00
ATOM   2206  AEJ AEJ X 327      -7.383 -51.485 -38.673  1.00  0.00
ATOM   2207  AEK AEK X 328      49.469 -77.544 -74.647  1.00  0.00
ATOM   2208  AEL AEL X 329     -30.483 -30.171  74.625  1.00  0.00
ATOM   2209  AEM AEM X 330     -20.384  82.312 -59.154  1.00  0.00
ATOM   2210  AEN AEN X 331     -76.438 -32.767  31.346  1.00  0.00
ATOM   2211  AEO AEO X 332      25.587 -60.389   7.317  1.00  0.00
ATOM   2212  AEP AEP X 333      72.955 -83.563 -76.640  1.00  0.00
ATOM   2213  AEQ AEQ X 334     -81.797 -17.307  35.962  1.00  0.00
ATOM   2214  AER AER X 335      -3.378  41.789  88.470  1.00  0.00
ATOM   2215  AES AES X 336     -81.610  67.202 -11.051  1.00  0.00
ATOM   2216  AET AET X 337     -19.937  10.156 -81.831  1.00  0.00
ATOM   2217  AEU AEU X 338      59.624 -59.350   9.694  1.00  0.00
ATOM   2218  AEV AEV X 339      12.689 -34.857  49.910  1.00  0.00
ATOM   2219  AEW AEW X 340      32.661  23.676 -31.896  1.00  0.00
ATOM   2220  AEX AEX X 341      49.267  56.989 -32.377  1.00  0.00
ATOM   2221  AEY AEY X 342     -64.053  56.263  51.965  1.00  0.00
ATOM   2222  AEZ AEZ X 343     -13.134 -38.915  63.049  1.00  0.00
ATOM   2223  AFA AFA X 344     -42.135  46.034  44.222  1.00  0.00
ATOM   2224  AFB AFB X 345      -7.266 -54.237   4.613  1.00  0.00
ATOM   2225  AFC AFC X 346      85.550  61.191   9.249  1.00  0.00
ATOM   2226  AFD AFD X 347      37.009 -52.941 -41.645  1.00  0.00
ATOM   2227  AFE AFE X 348      51.879 -15.839  81.997  1.00  0.00
ATOM   2228  AFF AFF X 349      86.411  -6.611  10.365  1.00  0.00
ATOM   2229  AFG AFG X 350     -15.749 -84.365 -81.805  1.00  0.00
ATOM   2230  AFH AFH X 351      30.968 -23.501   9.228  1.00  0.00
ATOM   2231  AFI AFI X 352      35.075  -8.731  53.145  1.00  0.00
ATOM   2232  AFJ AFJ X 353     -66.461 -53.543  35.480  1.00  0.00
ATOM   2233  AFK AFK X 354      89.317  63.341 -53.775  1.00  0.00
ATOM   2234  AFL AFL X 355     -66.418  82.931 -10.333  1.00  0.00
ATOM   2235  AFM AFM X 356      14.432  24.419   7.249  1.00  0.00
ATOM   2236  AFN AFN X 357      76.867 -79.567  34.596  1.00  0.00
ATOM   2237  AFO AFO X 358      75.518  39.886 -37.139  1.00  0.00
ATOM   2238  AFP AFP X 359      -9.452  -6.587  80.620  1.00  0.00
ATOM   2239  AFQ AFQ X 360       9.429  55.993 -14.984  1.00  0.00
ATOM   2240  AFR AFR X 361     -31.721   8.471  16.131  1.00  0.00
ATOM   2241  AFS AFS X 362     -66.114   3.643 -65.604  1.00  0.00
ATOM   2242  AFT AFT X 363      31.134 -77.529 -16.501  1.00  0.00
ATOM   2243  AFU AFU X 364      58.262 -74.120   8.957  1.00  0.00
ATOM   2244  AFV AFV X 365      -1.029  55.020 -46.639  1.00  0.00
ATOM   2245  AFW AFW X 366      71.759 -49.892 -13.277  1.00  0.00
ATOM   2246  AFX AFX X 367      35.381  83.319   5.316  1.00  0.00
ATOM   2247  AFY AFY X 368     -11.740 -63.952 -78.188  1.00  0.00
ATOM   2248  AFZ AFZ X 369     -75.290 -84.150 -51.578  1.00  0.00
ATOM   2249  AGA AGA X 370     -81.878  42.907  -2.807  1.00  0.00
ATOM   2250  AGB AGB X 371     -42.540   1.761  85.685  1.00  0.00
ATOM   2251  AGC AGC X 372     -30.094  -7.033  -8.701  1.00  0.00
ATOM   2252  AGD AGD X 373      84.006  31.796  86.389  1.00  0.00
ATOM   2253  AGE AGE X 374      59.796 -30.695 -55.659  1.00  0.00
ATOM   2254  AGF AGF X 375      51.996  22.816 -50.386  1.00  0.00
ATOM   2255  AGG AGG X 376      15.608 -63.090 -44.983  1.00  0.00
ATOM   2256  AGH AGH X 377     -57.303  12.519  64.758  1.00  0.00
ATOM   2257  AGI AGI X 378     -30.377 -16.291  18.068  1.00  0.00
ATOM   2258  AGJ AGJ X 379      51.200 -28.250  13.089  1.00  0.00
ATOM   2259  AGK AGK X 380      21.174  65.653 -46.801  1.00  0.00
ATOM   2260  AGL AGL X 381      28.749 -24.748 -36.756  1.00  0.00
ATOM   2261  AGM AGM X 382      19.757  46.977  54.562  1.00  0.00
ATOM   2262  AGN AGN X 383      17.921  75.734  84.724  1.00  0.00
ATOM   2263  AGO AGO X 384     -35.914 -62.076 -82.871  1.00  0.00
ATOM   2264  AGP AGP X 385      32.229 -87.687  27.512  1.00  0.00
ATOM   2265  AGQ AGQ X 386      12.170 -20.040 -71.699  1.00  0.00
ATOM   2266  AGR AGR X 387     -13.057  53.465 -79.300  1.00  0.00
ATOM   2267  AGS AGS X 388      24.260  49.819  11.877  1.00  0.00
ATOM   2268  AGT AGT X 389      26.734  79.175 -79.018  1.00  0.00
ATOM   2269  AGU AGU X 390     -82.816 -33.045  19.436  1.00  0.00
ATOM   2270  AGV AGV X 391     -51.788 -17.042  13.350  1.00  0.00
ATOM   2271  AGW AGW X 392     -64.213 -20.494  25.040  1.00  0.00
ATOM   2272  AGX AGX X 393     -82.676  73.578 -28.591  1.00  0.00
ATOM   2273  AGY AGY X 394      51.910 -11.352 -79.701  1.00  0.00
ATOM   2274  AGZ AGZ X 395      17.799  -6.435  63.819  1.00  0.00
ATOM   2275  AHA AHA X 396       6.467  62.753   9.314  1.00  0.00
ATOM   2276  AHB AHB X 397      62.780  15.191  13.479  1.00  0.00
ATOM   2277  AHC AHC X 398      -3.293  40.076  25.590  1.00  0.00
ATOM   2278  AHD AHD X 399      38.427 -77.746 -49.356  1.00  0.00
ATOM   2279  AHE AHE X 400     -56.742  77.325  83.243  1.00  0.00
ATOM   2280  AHF AHF X 401       2.999 -72.295  34.878  1.00  0.00
ATOM   2281  AHG AHG X 402       1.751  74.433 -27.005  1.00  0.00
ATOM   2282  AHH AHH X 403      74.470  44.959 -57.718  1.00  0.00
ATOM   2283  AHI AHI X 404      76.863 -35.393  67.219  1.00  0.00
ATOM   2284  AHJ AHJ X 405     -31.579  75.874  85.361  1.00  0.00
ATOM   2285  AHK AHK X 406      28.556 -32.860 -79.041  1.00  0.00
ATOM   2286  AHL AHL X 407      17.685  43.197 -17.831  1.00  0.00
ATOM   2287  AHM AHM X 408     -66.947 -38.532 -33.230  1.00  0.00
ATOM   2288  AHN AHN X 409      35.162 -41.628 -20.660  1.00  0.00
ATOM   2289  AHO AHO X 410     -45.000 -53.359 -18.132  1.00  0.00
ATOM   2290  AHP AHP X 411     -41.983 -28.366  61.437  1.00  0.00
ATOM   2291  AHQ AHQ X 412      10.649 -57.779  68.332  1.00  0.00
ATOM   2292  AHR AHR X 413     -24.733  29.533 -56.865  1.00  0.00
ATOM   2293  AHS AHS X 414      42.079  30.258  44.639  1.00  0.00
ATOM   2294  AHT AHT X 415     -41.723  51.108 -70.596  1.00  0.00
ATOM   2295  AHU AHU X 416      10.655  33.651 -60.901  1.00  0.00
ATOM   2296  AHV AHV X 417     -19.869 -70.917  26.172  1.00  0.00
ATOM   2297  AHW AHW X 418      84.408 -10.924 -26.242  1.00  0.00
ATOM   2298  AHX AHX X 419      54.103  53.452 -81.566  1.00  0.00
ATOM   2299  AHY AHY X 420      48.443  84.538 -23.583  1.00  0.00
ATOM   2300  AHZ AHZ X 421     -21.757 -89.894 -71.408  1.00  0.00
ATOM   2301  AIA AIA X 422      55.669 -49.060 -38.599  1.00  0.00
ATOM   2302  AIB AIB X 423      70.632  53.284  19.988  1.00  0.00
ATOM   2303  AIC AIC X 424     -64.555   9.688 -34.879  1.00  0.00
ATOM   2304  AID AID X 425     -44.883   0.017  -5.763  1.00  0.00
ATOM   2305  AIE AIE X 426     -47.279  78.820 -22.959  1.00  0.00
ATOM   2306  AIF AIF X 427      83.193  39.400  59.715  1.00  0.00
ATOM   2307  AIG AIG X 428      81.105 -35.174 -17.287  1.00  0.00
ATOM   2308  AIH AIH X 429      35.123 -83.542 -66.255  1.00  0.00
ATOM   2309  AII AII X 430     -83.489  10.908 -15.067  1.00  0.00
ATOM   2310  AIJ AIJ X 431      42.893 -28.770 -44.401  1.00  0.00
ATOM   2311  AIK AIK X 432      -6.992  32.024 -65.175  1.00  0.00
ATOM   2312  AIL AIL X 433     -82.044  58.252 -78.042  1.00  0.00
ATOM   2313  AIM AIM X 434      67.599 -62.624 -71.596  1.00  0.00
ATOM   2314  AIN AIN X 435      44.348  34.953  22.721  1.00  0.00
ATOM   2315  AIO AIO X 436       6.945  14.047  78.934  1.00  0.00
ATOM   2316  AIP AIP X 437      -7.733 -43.290 -72.172  1.00  0.00
ATOM   2317  AIQ AIQ X 438     -43.543  25.065   1.097  1.00  0.00
ATOM   2318  AIR AIR X 439     -22.406  -4.866 -68.110  1.00  0.00
ATOM   2319  AIS AIS X 440      50.849  11.824 -82.404  1.00  0.00
ATOM   2320  AIT AIT X 441      -0.346  -4.977  33.870  1.00  0.00
ATOM   2321  AIU AIU X 442     -72.597 -43.934 -75.834  1.00  0.00
ATOM   2322  AIV AIV X 443     -64.069   5.772 -15.461  1.00  0.00
ATOM   2323  AIW AIW X 444       7.260 -68.887  55.080  1.00  0.00
ATOM   2324  AIX AIX X 445     -67.692  53.348 -51.754  1.00  0.00
ATOM   2325  AIY AIY X 446      58.485  61.925 -66.816  1.00  0.00
ATOM   2326  AIZ AIZ X 447      36.226  51.967 -61.937  1.00  0.00
ATOM   2327  AJA AJA X 448     -61.513  71.062 -10.872  1.00  0.00
ATOM   2328  AJB AJB X 449      -2.235  32.416  45.673  1.00  0.00
ATOM   2329  AJC AJC X 450      84.137  -6.354  -6.534  1.00  0.00
ATOM   2330  AJD AJD X 451     -34.478 -85.440  43.898  1.00  0.00
ATOM   2331  AJE AJE X 452      44.947 -47.978 -60.492  1.00  0.00
ATOM   2332  AJF AJF X 453     -69.807 -73.918 -39.189  1.00  0.00
ATOM   2333  AJG AJG X 454     -71.335  15.837  34.360  1.00  0.00
ATOM   2334  AJH AJH X 455      -0.626 -39.922  68.033  1.00  0.00
ATOM   2335  AJI AJI X 456      83.412  35.733  21.166  1.00  0.00
ATOM   2336  AJJ AJJ X 457      27.468  80.694 -31.208  1.00  0.00
ATOM   2337  AJK AJK X 458     -73.734  73.385 -60.920  1.00  0.00
ATOM   2338  AJL AJL X 459     -62.750  40.794 -26.262  1.00  0.00
ATOM   2339  AJM AJM X 460      82.471  75.620 -28.557  1.00  0.00
ATOM   2340  AJN AJN X 461      76.591  20.384 -53.364  1.00  0.00
ATOM   2341  AJO AJO X 462       6.871 -77.040  68.494  1.00  0.00
ATOM   2342  AJP AJP X 463     -58.785  60.509  25.835  1.00  0.00
ATOM   2343  AJQ AJQ X 464     -82.373  58.425  69.689  1.00  0.00
ATOM   2344  AJR AJR X 465      78.802   0.902  34.830  1.00  0.00
ATOM   2345  AJS AJS X 466     -73.708  74.379  38.753  1.00  0.00
ATOM   2346  AJT AJT X 467     -67.312  33.256  67.725  1.00  0.00
ATOM   2347  AJU AJU X 468     -61.852  22.993  -3.938  1.00  0.00
ATOM   2348  AJV AJV X 469      32.817 -33.052  80.696  1.00  0.00
ATOM   2349  AJW AJW X 470      52.873  30.366 -41.357  1.00  0.00
ATOM   2350  AJX AJX X 471      21.204  82.531  25.994  1.00  0.00
ATOM   2351  AJY AJY X 472      67.922  56.526  33.172  1.00  0.00
ATOM   2352  AJZ AJZ X 473      26.965  -6.512 -31.219  1.00  0.00
ATOM   2353  AKA AKA X 474     -74.687 -55.015  16.212  1.00  0.00
ATOM   2354  AKB AKB X 475      36.224   6.159 -17.960  1.00  0.00
ATOM   2355  AKC AKC X 476      38.017  11.789  60.497  1.00  0.00
ATOM   2356  AKD AKD X 477      26.678  -9.970  87.094  1.00  0.00
ATOM   2357  AKE AKE X 478     -50.081 -69.325  34.575  1.00  0.00
ATOM   2358  AKF AKF X 479     -62.478 -59.208 -30.758  1.00  0.00
ATOM   2359  AKG AKG X 480     -81.858 -21.006 -46.739  1.00  0.00
ATOM   2360  AKH AKH X 481      -5.085  68.593  59.946  1.00  0.00
ATOM   2361  AKI AKI X 482     -77.274 -63.259 -70.570  1.00  0.00
ATOM   2362  AKJ AKJ X 483      41.538 -54.564  26.680  1.00  0.00
ATOM   2363  AKK AKK X 484      41.478  63.094  21.414  1.00  0.00
ATOM   2364  AKL AKL X 485       3.009  83.870 -44.407  1.00  0.00
ATOM   2365  AKM AKM X 486      71.575 -21.718 -25.528  1.00  0.00
ATOM   2366  AKN AKN X 487      57.131 -57.781 -85.022  1.00  0.00
ATOM   2367  AKO AKO X 488      68.547  13.646  81.938  1.00  0.00
ATOM   2368  AKP AKP X 489     -73.864 -13.668  14.945  1.00  0.00
ATOM   2369  AKQ AKQ X 490      26.819 -53.528  30.898  1.00  0.00
ATOM   2370  AKR AKR X 491     -28.757  47.830  74.017  1.00  0.00
ATOM   2371  AKS AKS X 492       0.126   1.163 -24.672  1.00  0.00
ATOM   2372  AKT AKT X 493      69.284  22.308  -5.347  1.00  0.00
ATOM   2373  AKU AKU X 494      32.935  71.217 -11.151  1.00  0.00
ATOM   2374  AKV AKV X 495      30.347 -23.508 -16.447  1.00  0.00
ATOM   2375  AKW AKW X 496      11.469 -36.003  80.555  1.00  0.00
ATOM   2376  AKX AKX X 497       4.052  48.513  77.074  1.00  0.00
ATOM   2377  AKY AKY X 498     -35.477 -65.656   8.631  1.00  0.00
ATOM   2378  AKZ AKZ X 499      45.832  31.929 -55.543  1.00  0.00
ATOM   2379  ALA ALA X 500      -2.056  15.270  30.963  1.00  0.00
ATOM   2380  ALB ALB X 501      87.239 -22.123  79.038  1.00  0.00
ATOM   2381  ALC ALC X 502      50.055 -53.021 -10.348  1.00  0.00
ATOM   2382  ALD ALD X 503     -43.381  36.609  81.763  1.00  0.00
ATOM   2383  ALE ALE X 504     -64.409 -61.366  55.996  1.00  0.00
ATOM   2384  ALF ALF X 505      28.314  61.626 -83.991  1.00  0.00
ATOM   2385  ALG ALG X 506     -75.537  42.971  82.169  1.00  0.00
ATOM   2386  ALH ALH X 507     -46.277  83.208  54.650  1.00  0.00
ATOM   2387  ALI ALI X 508     -84.838 -79.988 -21.414  1.00  0.00
ATOM   2388  ALJ ALJ X 509      83.387  70.234  37.031  1.00  0.00
ATOM   2389  ALK ALK X 510     -19.659  40.942  80.609  1.00  0.00
ATOM   2390  ALL ALL X 511      38.317  11.918  30.587  1.00  0.00
ATOM   2391  ALM ALM X 512      78.018  35.125 -80.372  1.00  0.00
ATOM   2392  ALN ALN X 513      38.967  52.299  65.638  1.00  0.00
ATOM   2393  ALO ALO X 514     -46.248 -81.993 -56.171  1.00  0.00
ATOM   2394  ALP ALP X 515     -65.240  69.234  19.340  1.00  0.00
ATOM   2395  ALQ ALQ X 516      81.559  60.538 -40.440  1.00  0.00
ATOM   2396  ALR ALR X 517     -11.464 -51.644  25.773  1.00  0.00
ATOM   2397  ALS ALS X 518     -64.430 -72.349  15.682  1.00  0.00
ATOM   2398  ALT ALT X 519      70.344  36.206   2.266  1.00  0.00
ATOM   2399  ALU ALU X 520      33.952 -25.508 -66.268  1.00  0.00
ATOM   2400  ALV ALV X 521     -37.075 -79.421 -78.308  1.00  0.00
ATOM   2401  ALW ALW X 522      68.001 -48.479 -59.802  1.00  0.00
ATOM   2402  ALX ALX X 523     -27.448  80.040  22.131  1.00  0.00
ATOM   2403  ALY ALY X 524      56.190  26.974 -69.211  1.00  0.00
ATOM   2404  ALZ ALZ X 525     -29.274  39.419 -83.278  1.00  0.00
ATOM   2405  AMA AMA X 526     -13.645 -12.672  16.732  1.00  0.00
ATOM   2406  AMB AMB X 527     -59.435 -11.126  57.311  1.00  0.00
ATOM   2407  AMC AMC X 528      -0.122  48.864 -79.342  1.00  0.00
ATOM   2408  AMD AMD X 529      55.861  82.543  63.410  1.00  0.00
ATOM   2409  AME AME X 530     -35.076 -44.955  87.788  1.00  0.00
ATOM   2410  AMF AMF X 531     -51.522 -73.514 -70.453  1.00  0.00
ATOM   2411  AMG AMG X 532     -48.114  -2.940 -84.660  1.00  0.00
ATOM   2412  AMH AMH X 533      22.067  43.085  42.009  1.00  0.00
ATOM   2413  AMI AMI X 534      24.365 -11.143 -79.397  1.00  0.00
ATOM   2414  AMJ AMJ X 535     -44.309  14.269 -19.820  1.00  0.00
ATOM   2415  AMK AMK X 536      84.105 -40.790 -50.142  1.00  0.00
ATOM   2416  AML AML X 537      61.228  28.308  52.772  1.00  0.00
ATOM   2417  AMM AMM X 538     -24.326 -49.042  39.941  1.00  0.00
ATOM   2418  AMN AMN X 539     -21.888  82.723 -44.268  1.00  0.00
ATOM   2419  AMO AMO X 540      28.839  30.479  18.514  1.00  0.00
ATOM   2420  AMP AMP X 541     -49.234  77.793  -7.355  1.00  0.00
ATOM   2421  AMQ AMQ X 542      82.603   0.884 -67.687  1.00  0.00
ATOM   2422  AMR AMR X 543      67.531 -86.734 -41.140  1.00  0.00
ATOM   2423  AMS AMS X 544      79.330 -55.644 -62.726  1.00  0.00
ATOM   2424  AMT AMT X 545     -18.201 -86.714  41.668  1.00  0.00
ATOM   2425  AMU AMU X 546      87.712 -13.674 -45.270  1.00  0.00
ATOM   2426  AMV AMV X 547     -50.002 -79.498  62.412  1.00  0.00
ATOM   2427  AMW AMW X 548     -71.433  50.923 -31.559  1.00  0.00
ATOM   2428  AMX AMX X 549     -48.932  28.170  50.705  1.00  0.00
ATOM   2429  AMY AMY X 550      23.658  51.092  80.529  1.00  0.00
ATOM   2430  AMZ AMZ X 551     -76.968 -35.505   0.006  1.00  0.00
ATOM   2431  ANA ANA X 552      -3.192  -1.311 -79.231  1.00  0.00
ATOM   2432  ANB ANB X 553      86.469 -73.791  20.047  1.00  0.00
ATOM   2433  ANC ANC X 554     -55.627  79.579 -84.483  1.00  0.00
ATOM   2434  AND AND X 555      30.134   0.942 -49.808  1.00  0.00
ATOM   2435  ANE ANE X 556      31.544  12.256 -80.785  1.00  0.00
ATOM   2436  ANF ANF X 557      75.470  83.681 -49.477  1.00  0.00
ATOM   2437  ANG ANG X 558     -80.223 -21.232  72.737  1.00  0.00
ATOM   2438  ANH ANH X 559     -66.629 -64.390 -85.351  1.00  0.00
ATOM   2439  ANI ANI X 560      -9.633  43.779 -69.086  1.00  0.00
ATOM   2440  ANJ ANJ X 561      54.563  23.801  65.511  1.00  0.00
ATOM   2441  ANK ANK X 562     -37.684  67.090 -76.669  1.00  0.00
ATOM   2442  ANL ANL X 563      14.348   6.280 -45.242  1.00  0.00
ATOM   2443  ANM ANM X 564      36.338  33.936 -66.235  1.00  0.00
ATOM   2444  ANN ANN X 565       4.926 -78.705 -18.965  1.00  0.00
ATOM   2445  ANO ANO X 566      86.451 -22.861 -26.598  1.00  0.00
ATOM   2446  ANP ANP X 567      20.237  77.972 -55.922  1.00  0.00
ATOM   2447  ANQ ANQ X 568     -28.978 -42.734 -18.867  1.00  0.00
ATOM   2448  ANR ANR X 569       0.244 -13.184  54.617  1.00  0.00
ATOM   2449  ANS ANS X 570     -49.635  35.558   6.242  1.00  0.00
ATOM   2450  ANT ANT X 571      54.630  77.350 -67.968  1.00  0.00
ATOM   2451  ANU ANU X 572     -43.867  31.798 -52.532  1.00  0.00
ATOM   2452  ANV ANV X 573      48.296 -76.530  30.535  1.00  0.00
ATOM   2453  ANW ANW X 574     -52.374 -26.759  -7.942  1.00  0.00
ATOM   2454  ANX ANX X 575     -49.611   3.527 -33.146  1.00  0.00
ATOM   2455  ANY ANY X 576      66.692  41.661  -9.209  1.00  0.00
ATOM   2456  ANZ ANZ X 577     -39.966 -21.196 -19.216  1.00  0.00
ATOM   2457  AOA AOA X 578      20.546 -70.233  23.121  1.00  0.00
ATOM   2458  AOB AOB X 579     -15.717  84.399  -4.482  1.00  0.00
ATOM   2459  AOC AOC X 580       1.465 -22.433  22.974  1.00  0.00
ATOM   2460  AOD AOD X 581     -79.869  65.205  21.213  1.00  0.00
ATOM   2461  AOE AOE X 582       5.640  49.688 -34.112  1.00  0.00
ATOM   2462  AOF AOF X 583     -13.543  58.510 -23.535  1.00  0.00
ATOM   2463  AOG AOG X 584     -73.241  -8.024 -65.188  1.00  0.00
ATOM   2464  AOH AOH X 585      -2.858 -19.323  66.261  1.00  0.00
ATOM   2465  AOI AOI X 586     -70.721 -48.207  46.755  1.00  0.00
ATOM   2466  AOJ AOJ X 587     -61.000  25.069  28.617  1.00  0.00
ATOM   2467  AOK AOK X 588      87.028  45.968  -0.996  1.00  0.00
ATOM   2468  AOL AOL X 589      27.696   1.396  17.579  1.00  0.00
ATOM   2469  AOM AOM X 590      -6.610  61.482  79.003  1.00  0.00
ATOM   2470  AON AON X 591     -12.564 -12.176 -76.428  1.00  0.00
ATOM   2471  AOO AOO X 592      86.002  -3.405 -84.454  1.00  0.00
ATOM   2472  AOP AOP X 593      -1.285 -22.719 -80.267  1.00  0.00
ATOM   2473  AOQ AOQ X 594      43.601  84.364  74.659  1.00  0.00
ATOM   2474  AOR AOR X 595      23.674 -60.672  86.391  1.00  0.00
ATOM   2475  AOS AOS X 596     -11.386  83.608 -82.779  1.00  0.00
ATOM   2476  AOT AOT X 597      82.122 -51.066  51.423  1.00  0.00
ATOM   2477  AOU AOU X 598      50.600 -27.137  53.144  1.00  0.00
ATOM   2478  AOV AOV X 599     -73.693  52.387   9.482  1.00  0.00
ATOM   2479  AOW AOW X 600      -5.861  64.900 -70.122  1.00  0.00
ATOM   2480  AOX AOX X 601     -18.498 -84.145  86.345  1.00  0.00
ATOM   2481  AOY AOY X 602      25.017  -9.619  33.971  1.00  0.00
ATOM   2482  AOZ AOZ X 603      82.021  81.004  55.864  1.00  0.00
ATOM   2483  APA APA X 604      46.582 -20.167 -23.324  1.00  0.00
ATOM   2484  APB APB X 605      16.589  32.811  87.473  1.00  0.00
ATOM   2485  APC APC X 606     -82.081  85.306  68.900  1.00  0.00
ATOM   2486  APD APD X 607      72.590  -2.783  87.171  1.00  0.00
ATOM   2487  APE APE X 608     -82.590  27.420  -8.999  1.00  0.00
ATOM   2488  APF APF X 609     -61.840  66.668 -81.246  1.00  0.00
ATOM   2489  APG APG X 610      75.075 -39.302  -1.055  1.00  0.00
ATOM   2490  APH APH X 611     -79.091  17.108 -45.070  1.00  0.00
ATOM   2491  API API X 612     -49.756  53.270  31.069  1.00  0.00
ATOM   2492  APJ APJ X 613      61.304 -86.568 -15.341  1.00  0.00
ATOM   2493  APK APK X 614     -12.455 -37.050  31.478  1.00  0.00
ATOM   2494  APL APL X 615     -17.519  78.528 -74.134  1.00  0.00
ATOM   2495  APM APM X 616      81.446 -24.385 -63.419  1.00  0.00
ATOM   2496  APN APN X 617      80.049   1.420 -27.292  1.00  0.00
ATOM   2497  APO APO X 618      86.087 -60.893 -48.511  1.00  0.00
ATOM   2498  APP APP X 619      59.297  -5.004  -0.480  1.00  0.00
ATOM   2499  APQ APQ X 620      62.228 -37.911   3.910  1.00  0.00
ATOM   2500  APR APR X 621     -65.875 -83.837  50.328  1.00  0.00
ATOM   2501  APS APS X 622     -18.927 -20.434 -68.394  1.00  0.00
ATOM   2502  APT APT X 623     -54.662  18.219 -29.765  1.00  0.00
ATOM   2503  APU APU X 624     -30.270 -12.315 -28.139  1.00  0.00
ATOM   2504  APV APV X 625      85.790 -68.777  75.524  1.00  0.00
ATOM   2505  APW APW X 626      23.909 -21.614 -53.210  1.00  0.00
ATOM   2506  APX APX X 627      41.619 -42.598  86.591  1.00  0.00
ATOM   2507  APY APY X 628      38.873   4.120   6.892  1.00  0.00
ATOM   2508  APZ APZ X 629       1.996 -79.045  83.720  1.00  0.00
ATOM   2509  AQA AQA X 630      83.369 -86.087  49.005  1.00  0.00
ATOM   2510  AQB AQB X 631      45.700  63.123 -47.584  1.00  0.00
ATOM   2511  AQC AQC X 632      50.663  69.503 -81.596  1.00  0.00
ATOM   2512  AQD AQD X 633       4.871 -87.830  59.034  1.00  0.00
ATOM   2513  AQE AQE X 634     -27.657  66.496  17.280  1.00  0.00
ATOM   2514  AQF AQF X 635      11.250  81.204  72.429  1.00  0.00
ATOM   2515  AQG AQG X 636     -30.341 -45.401  22.817  1.00  0.00
ATOM   2516  AQH AQH X 637      19.264 -34.424 -64.286  1.00  0.00
ATOM   2517  AQI AQI X 638       6.251 -40.470  -3.810  1.00  0.00
ATOM   2518  AQJ AQJ X 639      88.737  82.375  17.543  1.00  0.00
ATOM   2519  AQK AQK X 640     -65.332  82.452 -27.847  1.00  0.00
ATOM   2520  AQL AQL X 641      20.379  68.012  59.645  1.00  0.00
ATOM   2521  AQM AQM X 642     -48.623  16.668 -57.620  1.00  0.00
ATOM   2522  AQN AQN X 643      29.493  69.703  14.739  1.00  0.00
ATOM   2523  AQO AQO X 644      11.005 -62.941   9.377  1.00  0.00
ATOM   2524  AQP AQP X 645      66.154  83.869 -86.264  1.00  0.00
ATOM   2525  AQQ AQQ X 646     -75.756 -77.409  49.258  1.00  0.00
ATOM   2526  AQR AQR X 647     -56.424 -82.830 -29.025  1.00  0.00
ATOM   2527  AQS AQS X 648     -18.643  73.808   5.000  1.00  0.00
ATOM   2528  AQT AQT X 649     -18.038  61.819  -5.408  1.00  0.00
ATOM   2529  AQU AQU X 650     -64.401 -13.336 -84.457  1.00  0.00
ATOM   2530  AQV AQV X 651      31.139 -75.622 -85.350  1.00  0.00
ATOM   2531  AQW AQW X 652     -55.877   0.366  24.448  1.00  0.00
ATOM   2532  AQX AQX X 653     -17.332  24.693 -71.191  1.00  0.00
ATOM   2533  AQY AQY X 654     -66.991 -84.586  12.225  1.00  0.00
ATOM   2534  AQZ AQZ X 655      50.487 -41.123  14.093  1.00  0.00
ATOM   2535  ARA ARA X 656     -13.891  23.751  83.502  1.00  0.00
ATOM   2536  ARB ARB X 657     -69.479  65.243  82.284  1.00  0.00
ATOM   2537  ARC ARC X 658      11.378  34.301 -83.088  1.00  0.00
ATOM   2538  ARD ARD X 659      88.279  -6.614  65.674  1.00  0.00
ATOM   2539  ARE ARE X 660      -4.737  11.938 -55.564  1.00  0.00
ATOM   2540  ARF ARF X 661     -63.687  16.948 -49.497  1.00  0.00
ATOM   2541  ARG ARG X 662      40.029  64.448  85.134  1.00  0.00
ATOM   2542  ARH ARH X 663     -31.580 -18.132 -52.078  1.00  0.00
ATOM   2543  ARI ARI X 664      50.339  73.672 -34.769  1.00  0.00
ATOM   2544  ARJ ARJ X 665     -81.101 -29.417 -60.239  1.00  0.00
ATOM   2545  ARK ARK X 666     -54.775  28.937  18.025  1.00  0.00
ATOM   2546  ARL ARL X 667     -74.804 -35.682 -20.687  1.00  0.00
ATOM   2547  ARM ARM X 668      15.006 -52.230 -80.682  1.00  0.00
ATOM   2548  ARN ARN X 669     -85.122 -65.628   7.956  1.00  0.00
ATOM   2549  ARO ARO X 670     -43.030 -87.587  23.572  1.00  0.00
ATOM   2550  ARP ARP X 671     -66.571  -5.530  83.588  1.00  0.00
ATOM   2551  ARQ ARQ X 672      -3.503 -49.620  58.443  1.00  0.00
ATOM   2552  ARR ARR X 673      36.740  26.320 -48.996  1.00  0.00
ATOM   2553  ARS ARS X 674      69.232  68.846 -53.263  1.00  0.00
ATOM   2554  ART ART X 675      35.332  53.117  -8.677  1.00  0.00
ATOM   2555  ARU ARU X 676      50.248  29.424  80.727  1.00  0.00
ATOM   2556  ARV ARV X 677      34.717  33.326 -84.153  1.00  0.00
ATOM   2557  ARW ARW X 678      40.310  10.537 -52.512  1.00  0.00
ATOM   2558  ARX ARX X 679     -14.422  37.095  53.888  1.00  0.00
ATOM   2559  ARY ARY X 680      18.497  80.997 -15.673  1.00  0.00
ATOM   2560  ARZ ARZ X 681      56.804  52.425  46.787  1.00  0.00
ATOM   2561  ASA ASA X 682     -53.591   1.056  38.251  1.00  0.00
ATOM   2562  ASB ASB X 683      60.817 -68.880  -5.719  1.00  0.00
ATOM   2563  ASC ASC X 684     -34.945  36.625 -68.100  1.00  0.00
ATOM   2564  ASD ASD X 685      88.185 -89.287 -47.699  1.00  0.00
ATOM   2565  ASE ASE X 686     -80.142  55.029  85.513  1.00  0.00
ATOM   2566  ASF ASF X 687      48.319 -23.296 -68.821  1.00  0.00
ATOM   2567  ASG ASG X 688     -57.133  -9.918 -70.227  1.00  0.00
ATOM   2568  ASH ASH X 689      77.745  25.409  47.693  1.00  0.00
ATOM   2569  ASI ASI X 690      62.138   7.548 -72.439  1.00  0.00
ATOM   2570  ASJ ASJ X 691     -65.704  20.874  48.734  1.00  0.00
ATOM   2571  ASK ASK X 692      78.307 -59.984  40.579  1.00  0.00
ATOM   2572  ASL ASL X 693      86.061  15.071 -30.488  1.00  0.00
ATOM   2573  ASM ASM X 694     -64.119 -81.083 -13.571  1.00  0.00
ATOM   2574  ASN ASN X 695     -45.593 -50.765  47.012  1.00  0.00
ATOM   2575  ASO ASO X 696      51.774  34.358  59.410  1.00  0.00
ATOM   2576  ASP ASP X 697      79.677  14.895 -11.129  1.00  0.00
ATOM   2577  ASQ ASQ X 698     -35.997  83.727 -13.175  1.00  0.00
ATOM   2578  ASR ASR X 699      74.025 -21.108 -44.287  1.00  0.00
ATOM   2579  ASS ASS X 700      31.980  45.180  31.999  1.00  0.00
ATOM   2580  AST AST X 701       8.808  80.355  -0.639  1.00  0.00
ATOM   2581  ASU ASU X 702     -80.817  48.414 -62.019  1.00  0.00
ATOM   2582  ASV ASV X 703      -8.566 -64.321 -46.175  1.00  0.00
ATOM   2583  ASW ASW X 704     -40.210  -4.288 -29.982  1.00  0.00
ATOM   2584  ASX ASX X 705     -30.612 -81.589  27.773  1.00  0.00
ATOM   2585  ASY ASY X 706      73.256  25.140  33.496  1.00  0.00
ATOM   2586  ASZ ASZ X 707      16.617 -52.805  39.143  1.00  0.00
ATOM   2587  ATA ATA X 708      58.079 -29.464 -34.226  1.00  0.00
ATOM   2588  ATB ATB X 709     -83.063  13.313 -58.469  1.00  0.00
ATOM   2589  ATC ATC X 710     -71.756 -68.052  31.001  1.00  0.00
ATOM   2590  ATD ATD X 711      84.385  59.510  23.414  1.00  0.00
ATOM   2591  ATE ATE X 712     -50.990 -72.798  75.457  1.00  0.00
ATOM   2592  ATF ATF X 713     -35.445  74.625  -2.227  1.00  0.00
ATOM   2593  ATG ATG X 714      58.663  30.819   4.704  1.00  0.00
ATOM   2594  ATH ATH X 715     -32.962 -14.381  74.132  1.00  0.00
ATOM   2595  ATI ATI X 716     -20.081  10.424 -55.475  1.00  0.00
ATOM   2596  ATJ ATJ X 717      81.247 -51.094 -25.584  1.00  0.00
ATOM   2597  ATK ATK X 718      31.543  -9.674  -5.187  1.00  0.00
ATOM   2598  ATL ATL X 719     -73.464 -19.808 -68.917  1.00  0.00
ATOM   2599  ATM ATM X 720     -60.190 -68.303 -58.266  1.00  0.00
ATOM   2600  ATN ATN X 721     -44.658  25.779  35.134  1.00  0.00
ATOM   2601  ATO ATO X 722      58.696  28.075  28.152  1.00  0.00
ATOM   2602  ATP ATP X 723     -36.594 -73.603  51.428  1.00  0.00
ATOM   2603  ATQ ATQ X 724      -0.095  34.877 -11.950  1.00  0.00
ATOM   2604  ATR ATR X 725      34.365 -72.707  24.413  1.00  0.00
ATOM   2605  ATS ATS X 726     -77.291 -12.021 -84.990  1.00  0.00
ATOM   2606  ATT ATT X 727      69.365   8.209 -85.566  1.00  0.00
ATOM   2607  ATU ATU X 728      34.365 -28.170  60.613  1.00  0.00
ATOM   2608  ATV ATV X 729      86.774 -89.905  19.357  1.00  0.00
ATOM   2609  ATW ATW X 730     -21.178  36.057  20.748  1.00  0.00
ATOM   2610  ATX ATX X 731     -80.224 -54.223 -24.659  1.00  0.00
ATOM   2611  ATY ATY X 732      25.451 -57.495 -71.201  1.00  0.00
ATOM   2612  ATZ ATZ X 733      82.368 -44.296  80.470  1.00  0.00
ATOM   2613  AUA AUA X 734      28.461  14.884  23.839  1.00  0.00
ATOM   2614  AUB AUB X 735      89.675 -39.887 -69.077  1.00  0.00
ATOM   2615  AUC AUC X 736      62.186 -12.379  48.344  1.00  0.00
ATOM   2616  AUD AUD X 737      32.550 -80.553 -35.978  1.00  0.00
ATOM   2617  AUE AUE X 738      66.586 -66.953  27.120  1.00  0.00
ATOM   2618  AUF AUF X 739     -69.174 -50.177 -48.703  1.00  0.00
ATOM   2619  AUG AUG X 740      22.741  33.492 -41.809  1.00  0.00
ATOM   2620  AUH AUH X 741     -30.711  18.289  79.496  1.00  0.00
ATOM   2621  AUI AUI X 742     -72.464 -82.308 -67.893  1.00  0.00
ATOM   2622  AUJ AUJ X 743     -67.707  74.519   7.784  1.00  0.00
ATOM   2623  AUK AUK X 744      33.021 -23.412  46.565  1.00  0.00
ATOM   2624  AUL AUL X 745      88.543  52.051 -23.211  1.00  0.00
ATOM   2625  AUM AUM X 746      69.670 -32.867  81.679  1.00  0.00
ATOM   2626  AUN AUN X 747      85.128 -75.489  60.076  1.00  0.00
ATOM   2627  AUO AUO X 748      13.830 -63.358  -5.786  1.00  0.00
ATOM   2628  AUP AUP X 749      28.760 -42.290  -0.455  1.00  0.00
ATOM   2629  AUQ AUQ X 750      81.285 -24.542 -85.019  1.00  0.00
ATOM   2630  AUR AUR X 751     -67.194   3.081  10.566  1.00  0.00
ATOM   2631  AUS AUS X 752      24.575  49.232 -29.070  1.00  0.00
ATOM   2632  AUT AUT X 753     -51.025 -66.089 -11.391  1.00  0.00
ATOM   2633  AUU AUU X 754      25.179  64.544  73.852  1.00  0.00
ATOM   2634  AUV AUV X 755      73.446  12.226   4.277  1.00  0.00
ATOM   2635  AUW AUW X 756      48.781 -30.091 -85.830  1.00  0.00
ATOM   2636  AUX AUX X 757      87.956  10.412  20.489  1.00  0.00
ATOM   2637  AUY AUY X 758     -13.085  85.478 -17.212  1.00  0.00
ATOM   2638  AUZ AUZ X 759      -2.906  14.020 -26.324  1.00  0.00
ATOM   2639  AVA AVA X 760      69.707  -7.795 -52.512  1.00  0.00
ATOM   2640  AVB AVB X 761      21.394 -71.018 -34.866  1.00  0.00
ATOM   2641  AVC AVC X 762      31.759  69.604 -54.812  1.00  0.00
ATOM   2642  AVD AVD X 763     -35.380 -86.709 -41.769  1.00  0.00
ATOM   2643  AVE AVE X 764     -18.232  66.359 -80.421  1.00  0.00
ATOM   2644  AVF AVF X 765     -61.872   8.775  47.230  1.00  0.00
ATOM   2645  AVG AVG X 766     -74.042 -57.496  74.526  1.00  0.00
ATOM   2646  AVH AVH X 767     -80.263  19.080  22.198  1.00  0.00
ATOM   2647  AVI AVI X 768      45.058  18.867  20.456  1.00  0.00
ATOM   2648  AVJ AVJ X 769     -52.033  57.575 -79.793  1.00  0.00
ATOM   2649  AVK AVK X 770     -44.225 -15.552  81.674  1.00  0.00
ATOM   2650  AVL AVL X 771      62.118  69.552  45.018  1.00  0.00
ATOM   2651  AVM AVM X 772      -0.060 -35.803   8.988  1.00  0.00
ATOM   2652  AVN AVN X 773     -80.732   4.100  72.952  1.00  0.00
ATOM   2653  AVO AVO X 774     -48.385 -17.959  42.352  1.00  0.00
ATOM   2654  AVP AVP X 775      73.639 -87.501 -56.035  1.00  0.00
ATOM   2655  AVQ AVQ X 776      63.137 -75.347  87.071  1.00  0.00
ATOM   2656  AVR AVR X 777     -81.316 -77.580  -6.614  1.00  0.00
ATOM   2657  AVS AVS X 778     -19.184 -18.777 -21.524  1.00  0.00
ATOM   2658  AVT AVT X 779     -62.784  18.939  18.272  1.00  0.00
ATOM   2659  AVU AVU X 780      17.632 -62.689  47.418  1.00  0.00
ATOM   2660  AVV AVV X 781     -39.022 -37.041  72.771  1.00  0.00
ATOM   2661  AVW AVW X 782      -7.294 -49.119  80.913  1.00  0.00
ATOM   2662  AVX AVX X 783      86.688  47.964  34.896  1.00  0.00
ATOM   2663  AVY AVY X 784      34.738  16.389  72.371  1.00  0.00
ATOM   2664  AVZ AVZ X 785      23.921  11.369 -61.245  1.00  0.00
ATOM   2665  AWA AWA X 786     -79.881 -85.462 -33.833  1.00  0.00
ATOM   2666  AWB AWB X 787      43.394 -81.825  87.790  1.00  0.00
ATOM   2667  AWC AWC X 788     -49.545 -32.762 -81.544  1.00  0.00
ATOM   2668  AWD AWD X 789      -0.072   3.779 -37.243  1.00  0.00
ATOM   2669  AWE AWE X 790      60.480  50.648 -56.580  1.00  0.00
ATOM   2670  AWF AWF X 791      90.353  85.608  75.993  1.00  0.00
ATOM   2671  AWG AWG X 792      85.493  53.193 -66.589  1.00  0.00
ATOM   2672  AWH AWH X 793      61.499  81.042  86.922  1.00  0.00
ATOM   2673  AWI AWI X 794      86.074 -61.695 -79.081  1.00  0.00
ATOM   2674  AWJ AWJ X 795     -51.266 -42.091  14.862  1.00  0.00
ATOM   2675  AWK AWK X 796       2.989  85.696  88.326  1.00  0.00
ATOM   2676  AWL AWL X 797     -56.418  12.597 -80.332  1.00  0.00
ATOM   2677  AWM AWM X 798      -0.704  56.146  66.027  1.00  0.00
ATOM   2678  AWN AWN X 799     -56.411 -85.377  22.749  1.00  0.00
ATOM   2679  AWO AWO X 800     -40.318 -37.907  50.323  1.00  0.00
ATOM   2680  AWP AWP X 801      63.488  15.284  61.944  1.00  0.00
ATOM   2681  AWQ AWQ X 802     -68.162  84.089 -43.602  1.00  0.00
ATOM   2682  AWR AWR X 803      35.696 -81.734   3.582  1.00  0.00
ATOM   2683  AWS AWS X 804      67.456  38.080  20.332  1.00  0.00
ATOM   2684  AWT AWT X 805     -60.863 -37.916 -12.076  1.00  0.00
ATOM   2685  AWU AWU X 806     -73.577  21.096 -70.297  1.00  0.00
ATOM   2686  AWV AWV X 807     -43.968  32.807 -15.823  1.00  0.00
ATOM   2687  AWW AWW X 808     -72.645 -49.534  -8.417  1.00  0.00
ATOM   2688  AWX AWX X 809      28.474 -62.087  23.959  1.00  0.00
ATOM   2689  AWY AWY X 810      58.196  -0.335  26.874  1.00  0.00
ATOM   2690  AWZ AWZ X 811     -45.249 -87.362  70.099  1.00  0.00
ATOM   2691  AXA AXA X 812     -51.047  83.281  40.783  1.00  0.00
ATOM   2692  AXB AXB X 813      36.041 -66.541 -61.364  1.00  0.00
ATOM   2693  AXC AXC X 814     -83.900 -24.435 -77.000  1.00  0.00
ATOM   2694  AXD AXD X 815     -56.869  38.507 -57.259  1.00  0.00
ATOM   2695  AXE AXE X 816     -63.373 -21.902 -55.093  1.00  0.00
ATOM   2696  AXF AXF X 817     -73.589  46.147 -73.499  1.00  0.00
ATOM   2697  AXG AXG X 818      64.418  68.480 -38.729  1.00  0.00
ATOM   2698  AXH AXH X 819     -37.339  85.136  15.249  1.00  0.00
ATOM   2699  AXI AXI X 820      -9.983 -28.561  15.679  1.00  0.00
ATOM   2700  AXJ AXJ X 821     -49.830  82.395 -56.497  1.00  0.00
ATOM   2701  AXK AXK X 822      89.516 -44.674  70.260  1.00  0.00
ATOM   2702  AXL AXL X 823      43.653  85.192 -86.351  1.00  0.00
ATOM   2703  AXM AXM X 824     -75.683  -0.250 -82.224  1.00  0.00
ATOM   2704  AXN AXN X 825      85.174  15.495   3.042  1.00  0.00
ATOM   2705  AXO AXO X 826     -53.688 -65.851 -81.974  1.00  0.00
ATOM   2706  AXP AXP X 827      12.472  61.867  34.141  1.00  0.00
ATOM   2707  AXQ AXQ X 828      -6.312 -23.296  86.886  1.00  0.00
ATOM   2708  AXR AXR X 829      84.649 -47.988   0.062  1.00  0.00
ATOM   2709  AXS AXS X 830     -49.754   3.197   9.061  1.00  0.00
ATOM   2710  AXT AXT X 831      33.008  60.954   1.506  1.00  0.00
ATOM   2711  AXU AXU X 832      39.661  67.390  62.756  1.00  0.00
ATOM   2712  AXV AXV X 833     -82.548 -76.843  14.448  1.00  0.00
ATOM   2713  AXW AXW X 834     -68.053 -85.459  33.043  1.00  0.00
ATOM   2714  AXX AXX X 835     -53.011  57.747  71.539  1.00  0.00
ATOM   2715  AXY AXY X 836      68.917 -85.645  57.141  1.00  0.00
ATOM   2716  AXZ AXZ X 837     -76.902  81.805 -80.909  1.00  0.00
ATOM   2717  AYA AYA X 838     -52.654 -59.572 -24.262  1.00  0.00
ATOM   2718  AYB AYB X 839     -23.182 -33.702 -73.491  1.00  0.00
ATOM   2719  AYC AYC X 840      66.725 -75.885 -86.496  1.00  0.00
ATOM   2720  AYD AYD X 841      63.861  29.264  86.758  1.00  0.00
ATOM   2721  AYE AYE X 842     -82.334 -41.373  41.306  1.00  0.00
ATOM   2722  AYF AYF X 843     -48.992  45.272  22.302  1.00  0.00
ATOM   2723  AYG AYG X 844      41.952  42.815  86.844  1.00  0.00
ATOM   2724  AYH AYH X 845      61.459  85.128  46.971  1.00  0.00
ATOM   2725  AYI AYI X 846     -81.748  85.820 -17.809  1.00  0.00
ATOM   2726  AYJ AYJ X 847      87.775 -36.104  52.509  1.00  0.00
ATOM   2727  AYK AYK X 848      66.601  34.837  40.649  1.00  0.00
ATOM   2728  AYL AYL X 849      12.520  59.817  80.963  1.00  0.00
ATOM   2729  AYM AYM X 850      42.546 -22.526 -13.068  1.00  0.00
ATOM   2730  AYN AYN X 851     -51.979  59.804 -10.975  1.00  0.00
ATOM   2731  AYO AYO X 852      24.722  24.515 -54.055  1.00  0.00
ATOM   2732  AYP AYP X 853      27.503  12.503 -39.753  1.00  0.00
ATOM   2733  AYQ AYQ X 854     -31.272 -29.300  44.972  1.00  0.00
ATOM   2734  AYR AYR X 855     -83.608  68.181  48.943  1.00  0.00
ATOM   2735  AYS AYS X 856     -81.858  16.362  75.786  1.00  0.00
ATOM   2736  AYT AYT X 857     -82.836 -41.684 -38.701  1.00  0.00
ATOM   2737  AYU AYU X 858     -76.504 -86.811   5.216  1.00  0.00
ATOM   2738  AYV AYV X 859     -72.591   8.114  -6.100  1.00  0.00
ATOM   2739  AYW AYW X 860      10.577  41.297   8.375  1.00  0.00
ATOM   2740  AYX AYX X 861     -47.974 -90.367 -19.344  1.00  0.00
ATOM   2741  AYY AYY X 862     -46.830  20.364  25.214  1.00  0.00
ATOM   2742  AYZ AYZ X 863     -85.853 -83.003  24.090  1.00  0.00
ATOM   2743  AZA AZA X 864     -17.162  22.020   1.095  1.00  0.00
ATOM   2744  AZB AZB X 865     -37.169 -87.197  57.210  1.00  0.00
ATOM   2745  AZC AZC X 866      67.924  -4.757 -82.607  1.00  0.00
ATOM   2746  AZD AZD X 867      52.841  -1.510 -21.183  1.00  0.00
ATOM   2747  AZE AZE X 868     -68.086 -25.240   8.458  1.00  0.00
ATOM   2748  AZF AZF X 869      18.517 -89.929  64.374  1.00  0.00
ATOM   2749  AZG AZG X 870     -30.921 -47.869   1.363  1.00  0.00
ATOM   2750  AZH AZH X 871      69.453 -85.725  69.161  1.00  0.00
ATOM   2751  AZI AZI X 872      54.484 -32.564  -9.288  1.00  0.00
ATOM   2752  AZJ AZJ X 873      10.174 -23.893  12.751  1.00  0.00
ATOM   2753  AZK AZK X 874     -79.185  64.190  36.286  1.00  0.00
ATOM   2754  AZL AZL X 875     -71.839 -17.935  63.542  1.00  0.00
ATOM   2755  AZM AZM X 876     -69.931 -74.138  -0.913  1.00  0.00
ATOM   2756  AZN AZN X 877      83.928  61.674  53.485  1.00  0.00
ATOM   2757  AZO AZO X 878     -19.445 -22.687  25.713  1.00  0.00
ATOM   2758  AZP AZP X 879      23.568  55.304  32.377  1.00  0.00
ATOM   2759  AZQ AZQ X 880     -79.932 -41.954  55.444  1.00  0.00
ATOM   2760  AZR AZR X 881     -85.553  58.953 -65.050  1.00  0.00
ATOM   2761  AZS AZS X 882      82.900  28.895 -25.159  1.00  0.00
ATOM   2762  AZT AZT X 883      71.837 -49.308 -29.836  1.00  0.00
ATOM   2763  AZU AZU X 884     -69.108 -18.849  47.557  1.00  0.00
ATOM   2764  AZV AZV X 885     -16.370  33.046  33.254  1.00  0.00
ATOM   2765  AZW AZW X 886     -14.104  20.766  28.984  1.00  0.00
ATOM   2766  AZX AZX X 887     -24.375 -27.221  86.804  1.00  0.00
ATOM   2767  AZY AZY X 888      39.445   7.776  49.629  1.00  0.00
ATOM   2768  AZZ AZZ X 889     -25.684 -86.925 -84.334  1.00  0.00
ATOM   2769  BAA BAA X 890      52.650  84.844 -44.739  1.00  0.00
ATOM   2770  BAB BAB X 891     -59.711 -27.959 -70.119  1.00  0.00
ATOM   2771  BAC BAC X 892     -85.353 -15.667 -30.995  1.00  0.00
ATOM   2772  BAD BAD X 893     -12.657  22.853 -45.622  1.00  0.00
ATOM   2773  BAE BAE X 894      86.802 -55.216  61.320  1.00  0.00
ATOM   2774  BAF BAF X 895     -57.981  79.913 -48.850  1.00  0.00
ATOM   2775  BAG BAG X 896     -49.848  -9.569  72.822  1.00  0.00
ATOM   2776  BAH BAH X 897     -36.449 -81.528  82.770  1.00  0.00
ATOM   2777  BAI BAI X 898     -45.195 -35.370  85.917  1.00  0.00
ATOM   2778  BAJ BAJ X 899      -7.541 -64.883 -58.900  1.00  0.00
ATOM   2779  BAK BAK X 900     -27.455 -29.067 -19.856  1.00  0.00
ATOM   2780  BAL BAL X 901      86.066 -77.333 -77.576  1.00  0.00
ATOM   2781  BAM BAM X 902      -3.140  28.380   7.610  1.00  0.00
ATOM   2782  BAN BAN X 903     -36.739  16.709  -5.565  1.00  0.00
ATOM   2783  BAO BAO X 904      39.024  -1.556  37.627  1.00  0.00
ATOM   2784  BAP BAP X 905      88.438  28.189 -44.792  1.00  0.00
ATOM   2785  BAQ BAQ X 906     -40.693  85.733 -47.170  1.00  0.00
ATOM   2786  BAR BAR X 907      65.712 -87.144  36.817  1.00  0.00
ATOM   2787  BAS BAS X 908      17.543  19.447 -69.695  1.00  0.00
ATOM   2788  BAT BAT X 909      47.740 -88.432   6.755  1.00  0.00
ATOM   2789  BAU BAU X 910      86.267  -4.230  80.847  1.00  0.00
ATOM   2790  BAV BAV X 911      69.780  60.628 -24.718  1.00  0.00
ATOM   2791  BAW BAW X 912      63.088 -14.250 -14.661  1.00  0.00
ATOM   2792  BAX BAX X 913     -28.645  26.865 -32.572  1.00  0.00
ATOM   2793  BAY BAY X 914     -38.989  58.471  87.236  1.00  0.00
ATOM   2794  BAZ BAZ X 915      89.367 -84.740 -65.153  1.00  0.00
ATOM   2795  BBA BBA X 916      38.312  45.517 -40.314  1.00  0.00
ATOM   2796  BBB BBB X 917      28.385 -88.860 -45.050  1.00  0.00
ATOM   2797  BBC BBC X 918      69.125  46.307 -74.601  1.00  0.00
ATOM   2798  BBD BBD X 919     -63.507 -77.925 -79.525  1.00  0.00
ATOM   2799  BBE BBE X 920     -74.236  16.387  59.813  1.00  0.00
ATOM   2800  BBF BBF X 921     -84.380  58.879 -34.339  1.00  0.00
ATOM   2801  BBG BBG X 922     -53.944 -60.186  -0.827  1.00  0.00
ATOM   2802  BBH BBH X 923      43.564 -64.503   6.278  1.00  0.00
ATOM   2803  BBI BBI X 924      61.954 -40.404  85.160  1.00  0.00
ATOM   2804  BBJ BBJ X 925      19.521 -88.992  -0.801  1.00  0.00
ATOM   2805  BBK BBK X 926      57.112 -87.771  47.250  1.00  0.00
ATOM   2806  BBL BBL X 927      84.717 -53.614  89.891  1.00  0.00
ATOM   2807  BBM BBM X 928      39.944 -24.421  70.243  1.00  0.00
ATOM   2808  BBN BBN X 929     -39.992 -48.624  32.422  1.00  0.00
ATOM   2809  BBO BBO X 930      38.606 -89.936  64.674  1.00  0.00
ATOM   2810  BBP BBP X 931     -64.038  82.010  59.575  1.00  0.00
ATOM   2811  BBQ BBQ X 932      86.216  -8.895  50.654  1.00  0.00
ATOM   2812  BBR BBR X 933      43.709 -90.489 -29.033  1.00  0.00
ATOM   2813  BBS BBS X 934     -32.223  14.930 -52.088  1.00  0.00
ATOM   2814  BBT BBT X 935     -29.357 -38.462  56.326  1.00  0.00
ATOM   2815  BBU BBU X 936       8.565 -30.497 -81.103  1.00  0.00
ATOM   2816  BBV BBV X 937     -84.683  69.276  88.785  1.00  0.00
ATOM   2817  BBW BBW X 938      40.600 -51.578  10.948  1.00  0.00
ATOM   2818  BBX BBX X 939     -70.200  63.867 -39.223  1.00  0.00
ATOM   2819  BBY BBY X 940      17.023  45.224 -74.551  1.00  0.00
ATOM   2820  BBZ BBZ X 941     -58.200 -84.367 -69.863  1.00  0.00
ATOM   2821  BCA BCA X 942      26.187  79.465  72.629  1.00  0.00
ATOM   2822  BCB BCB X 943      70.690  20.390 -85.106  1.00  0.00
ATOM   2823  BCC BCC X 944     -60.804 -32.671  19.899  1.00  0.00
ATOM   2824  BCD BCD X 945     -78.494  24.975  47.371  1.00  0.00
ATOM   2825  BCE BCE X 946      29.594   6.946  78.319  1.00  0.00
ATOM   2826  BCF BCF X 947     -81.010 -15.620  55.542  1.00  0.00
ATOM   2827  BCG BCG X 948      85.352  73.824  86.078  1.00  0.00
ATOM   2828  BCH BCH X 949       1.035 -43.310 -50.746  1.00  0.00
ATOM   2829  BCI BCI X 950      11.241  53.924 -64.494  1.00  0.00
ATOM   2830  BCJ BCJ X 951     -52.028 -55.000  79.816  1.00  0.00
ATOM   2831  BCK BCK X 952     -58.967  -9.112  37.440  1.00  0.00
ATOM   2832  BCL BCL X 953     -65.884  42.363   8.475  1.00  0.00
ATOM   2833  BCM BCM X 954     -78.088 -27.195 -35.633  1.00  0.00
ATOM   2834  BCN BCN X 955      59.090 -89.376  21.357  1.00  0.00
ATOM   2835  BCO BCO X 956     -52.022 -23.159  65.755  1.00  0.00
ATOM   2836  BCP BCP X 957     -48.476  80.252   4.830  1.00  0.00
ATOM   2837  BCQ BCQ X 958      -2.947  55.394 -10.508  1.00  0.00
ATOM   2838  BCR BCR X 959     -66.951  12.396 -86.291  1.00  0.00
ATOM   2839  BCS BCS X 960     -22.891 -23.480  64.256  1.00  0.00
ATOM   2840  BCT BCT X 961     -24.383  83.820 -27.533  1.00  0.00
ATOM   2841  BCU BCU X 962      -3.561  30.721 -48.142  1.00  0.00
ATOM   2842  BCV BCV X 963      72.930 -81.871  15.714  1.00  0.00
ATOM   2843  BCW BCW X 964     -82.102 -66.373 -54.239  1.00  0.00
ATOM   2844  BCX BCX X 965      23.516 -51.978  51.997  1.00  0.00
ATOM   2845  BCY BCY X 966      75.896  78.324  24.318  1.00  0.00
ATOM   2846  BCZ BCZ X 967     -13.740 -40.339  51.371  1.00  0.00
ATOM   2847  BDA BDA X 968      69.404  -0.866  -9.783  1.00  0.00
ATOM   2848  BDB BDB X 969     -60.496  54.295 -66.360  1.00  0.00
ATOM   2849  BDC BDC X 970      14.582  53.212 -85.234  1.00  0.00
ATOM   2850  BDD BDD X 971      82.704 -22.257   0.701  1.00  0.00
ATOM   2851  BDE BDE X 972      71.528 -15.818 -75.049  1.00  0.00
ATOM   2852  BDF BDF X 973      11.085 -16.919  85.207  1.00  0.00
ATOM   2853  BDG BDG X 974      15.316  42.438  64.542  1.00  0.00
ATOM   2854  BDH BDH X 975      13.974 -22.897  34.743  1.00  0.00
ATOM   2855  BDI BDI X 976     -60.292 -57.967   8.529  1.00  0.00
ATOM   2856  BDJ BDJ X 977     -79.308 -89.489  53.901  1.00  0.00
ATOM   2857  BDK BDK X 978      70.584  -6.451  40.758  1.00  0.00
ATOM   2858  BDL BDL X 979      63.657  50.225 -20.262  1.00  0.00
ATOM   2859  BDM BDM X 980      61.224  79.510 -26.232  1.00  0.00
ATOM   2860  BDN BDN X 981      51.518  21.749   5.171  1.00  0.00
ATOM   2861  BDO BDO X 982     -82.567   6.806  84.366  1.00  0.00
ATOM   2862  BDP BDP X 983     -85.386   6.481  19.020  1.00  0.00
ATOM   2863  BDQ BDQ X 984      40.948  24.512  55.849  1.00  0.00
ATOM   2864  BDR BDR X 985      24.424 -76.729  65.524  1.00  0.00
ATOM   2865  BDS BDS X 986     -46.159 -76.824 -40.602  1.00  0.00
ATOM   2866  BDT BDT X 987      72.561  28.792  73.003  1.00  0.00
ATOM   2867  BDU BDU X 988      64.850  44.887   8.924  1.00  0.00
ATOM   2868  BDV BDV X 989     -77.298 -32.115  50.162  1.00  0.00
ATOM   2869  BDW BDW X 990      60.837  -2.669  68.057  1.00  0.00
ATOM   2870  BDX BDX X 991      43.236   1.872 -33.268  1.00  0.00
ATOM   2871  BDY BDY X 992      58.645  11.239 -60.304  1.00  0.00
ATOM   2872  BDZ BDZ X 993     -16.921  49.182  39.511  1.00  0.00
ATOM   2873  BEA BEA X 994      43.573 -35.949 -75.911  1.00  0.00
ATOM   2874  BEB BEB X 995      29.984  46.189 -50.793  1.00  0.00
ATOM   2875  BEC BEC X 996      -0.523  82.693 -70.874  1.00  0.00
ATOM   2876  BED BED X 997     -25.633  32.927  61.768  1.00  0.00
ATOM   2877  BEE BEE X 998     -16.856  34.266 -82.085  1.00  0.00
ATOM   2878  BEF BEF X 999     -43.484  27.295  64.092  1.00  0.00
ATOM   2879  BEG BEG X1000     -45.627 -33.856  12.065  1.00  0.00
ATOM   2880  BEH BEH X1001      -8.270  25.618  65.054  1.00  0.00
ATOM   2881  BEI BEI X1002     -38.239  84.333 -79.078  1.00  0.00
ATOM   2882  BEJ BEJ X1003      87.353  49.817  83.133  1.00  0.00
ATOM   2883  BEK BEK X1004      54.361  44.927  23.637  1.00  0.00
ATOM   2884  BEL BEL X1005      82.597 -33.915  87.487  1.00  0.00
ATOM   2885  BEM BEM X1006      59.785   9.439  -4.711  1.00  0.00
ATOM   2886  BEN BEN X1007      42.546 -21.498  35.130  1.00  0.00
ATOM   2887  BEO BEO X1008     -19.759 -30.704 -28.349  1.00  0.00
ATOM   2888  BEP BEP X1009     -21.363  11.051  -1.348  1.00  0.00
ATOM   2889  BEQ BEQ X1010     -33.405 -20.879 -65.268  1.00  0.00
ATOM   2890  BER BER X1011       6.894 -50.787  86.009  1.00  0.00
ATOM   2891  BES BES X1012      33.524  82.285 -51.456  1.00  0.00
ATOM   2892  BET BET X1013     -59.620  25.211  86.720  1.00  0.00
ATOM   2893  BEU BEU X1014      86.926  85.707 -57.131  1.00  0.00
ATOM   2894  BEV BEV X1015     -22.220  60.234  88.389  1.00  0.00
ATOM   2895  BEW BEW X1016      15.783 -89.466  11.747  1.00  0.00
ATOM   2896  BEX BEX X1017      63.508  83.911 -47.985  1.00  0.00
ATOM   2897  BEY BEY X1018      41.021  43.971  53.430  1.00  0.00
ATOM   2898  BEZ BEZ X1019      85.531  32.352 -60.140  1.00  0.00
ATOM   2899  BFA BFA X1020      86.423  47.706 -85.296  1.00  0.00
ATOM   2900  BFB BFB X1021      87.024   8.448  87.653  1.00  0.00
ATOM   2901  BFC BFC X1022     -36.654  24.998 -83.619  1.00  0.00
ATOM   2902  BFD BFD X1023      88.100 -81.077  79.901  1.00  0.00
ATOM   2903  BFE BFE X1024      87.532   9.063  39.385  1.00  0.00
ATOM   2904  BFF BFF X1025     -14.102  39.523 -49.347  1.00  0.00
ATOM   2905  BFG BFG X1026       3.964  80.239 -85.383  1.00  0.00
ATOM   2906  BFH BFH X1027      88.514 -83.729  -1.276  1.00  0.00
ATOM   2907  BFI BFI X1028      54.427 -74.512 -54.947  1.00  0.00
ATOM   2908  BFJ BFJ X1029     -22.197 -38.250  20.221  1.00  0.00
ATOM   2909  BFK BFK X1030     -19.028 -40.116  74.004  1.00  0.00
ATOM   2910  BFL BFL X1031     -41.391  80.985  73.380  1.00  0.00
ATOM   2911  BFM BFM X1032      42.931  56.126 -74.918  1.00  0.00
ATOM   2912  BFN BFN X1033      64.744 -82.396  -4.122  1.00  0.00
ATOM   2913  BFO BFO X1034     -61.197  58.043 -19.735  1.00  0.00
ATOM   2914  BFP BFP X1035     -80.453  26.176   7.879  1.00  0.00
ATOM   2915  BFQ BFQ X1036      35.405 -40.688  19.864  1.00  0.00
ATOM   2916  BFR BFR X1037     -21.754  51.887  18.522  1.00  0.00
ATOM   2917  BFS BFS X1038     -45.591 -57.482  22.381  1.00  0.00
ATOM   2918  BFT BFT X1039      47.790 -89.517 -61.852  1.00  0.00
ATOM   2919  BFU BFU X1040     -23.327  83.672  44.434  1.00  0.00
ATOM   2920  BFV BFV X1041     -42.542 -81.842   7.623  1.00  0.00
ATOM   2921  BFW BFW X1042      84.629 -71.152  89.266  1.00  0.00
ATOM   2922  BFX BFX X1043      -3.574  43.567   2.398  1.00  0.00
ATOM   2923  BFY BFY X1044      70.808  82.669  71.691  1.00  0.00
ATOM   2924  BFZ BFZ X1045       9.946  28.884  64.114  1.00  0.00
ATOM   2925  BGA BGA X1046      40.799 -89.216 -54.230  1.00  0.00
ATOM   2926  BGB BGB X1047     -77.162  80.823  27.808  1.00  0.00
ATOM   2927  BGC BGC X1048     -78.317  17.073 -83.024  1.00  0.00
ATOM   2928  BGD BGD X1049     -43.158 -36.809 -15.449  1.00  0.00
ATOM   2929  BGE BGE X1050     -84.514  75.850 -86.161  1.00  0.00
ATOM   2930  BGF BGF X1051     -85.164  25.637 -63.503  1.00  0.00
ATOM   2931  BGG BGG X1052     -34.154 -12.619  87.116  1.00  0.00
ATOM   2932  BGH BGH X1053       4.654  40.834 -44.437  1.00  0.00
ATOM   2933  BGI BGI X1054      87.971 -29.213 -75.271  1.00  0.00
ATOM   2934  BGJ BGJ X1055     -81.386 -59.000  -0.935  1.00  0.00
ATOM   2935  BGK BGK X1056      68.974 -53.533  33.123  1.00  0.00
ATOM   2936  BGL BGL X1057     -53.906 -28.898  56.324  1.00  0.00
ATOM   2937  BGM BGM X1058     -69.183 -88.460 -24.094  1.00  0.00
ATOM   2938  BGN BGN X1059      15.127  33.715  27.283  1.00  0.00
ATOM   2939  BGO BGO X1060     -28.704   2.965 -45.549  1.00  0.00
ATOM   2940  BGP BGP X1061      13.802  -1.533 -74.356  1.00  0.00
ATOM   2941  BGQ BGQ X1062      17.238 -51.146   0.264  1.00  0.00
ATOM   2942  BGR BGR X1063      46.635 -11.596 -33.848  1.00  0.00
ATOM   2943  BGS BGS X1064     -81.787  43.172  49.529  1.00  0.00
ATOM   2944  BGT BGT X1065      24.379  71.259  27.062  1.00  0.00
ATOM   2945  BGU BGU X1066      43.153  61.737 -12.930  1.00  0.00
ATOM   2946  BGV BGV X1067     -21.244 -24.189  10.664  1.00  0.00
ATOM   2947  BGW BGW X1068      76.506 -52.947  13.888  1.00  0.00
ATOM   2948  BGX BGX X1069      38.642  29.740  89.274  1.00  0.00
ATOM   2949  BGY BGY X1070      53.034 -73.661 -15.927  1.00  0.00
ATOM   2950  BGZ BGZ X1071      -8.048 -65.490 -30.656  1.00  0.00
ATOM   2951  BHA BHA X1072      11.104 -30.622 -13.561  1.00  0.00
ATOM   2952  BHB BHB X1073      87.752 -36.213  -5.930  1.00  0.00
ATOM   2953  BHC BHC X1074      29.850 -88.373 -81.981  1.00  0.00
ATOM   2954  BHD BHD X1075      55.118  48.887 -42.667  1.00  0.00
ATOM   2955  BHE BHE X1076      22.467 -59.513 -19.855  1.00  0.00
ATOM   2956  BHF BHF X1077      32.139 -64.337 -37.353  1.00  0.00
ATOM   2957  BHG BHG X1078     -60.307 -15.150  72.103  1.00  0.00
ATOM   2958  BHH BHH X1079     -82.137   0.897 -67.265  1.00  0.00
ATOM   2959  BHI BHI X1080      -2.345  83.510  46.066  1.00  0.00
ATOM   2960  BHJ BHJ X1081     -48.433 -22.035 -44.328  1.00  0.00
ATOM   2961  BHK BHK X1082      72.487 -85.583  83.686  1.00  0.00
ATOM   2962  BHL BHL X1083      70.654  54.051  53.168  1.00  0.00
ATOM   2963  BHM BHM X1084     -65.861  81.603 -74.058  1.00  0.00
ATOM   2964  BHN BHN X1085      40.822  17.717 -63.442  1.00  0.00
ATOM   2965  BHO BHO X1086      50.081  27.330 -78.978  1.00  0.00
ATOM   2966  BHP BHP X1087     -78.771  80.747  11.670  1.00  0.00
ATOM   2967  BHQ BHQ X1088      -1.918  45.464  52.957  1.00  0.00
ATOM   2968  BHR BHR X1089      29.540 -77.749  88.548  1.00  0.00
ATOM   2969  BHS BHS Y1090     -73.844 -31.345 -64.794  1.00  0.00
ATOM   2970  BHT BHT Y1091     -29.047 -33.231  10.997  1.00  0.00
ATOM   2971  BHU BHU Y1092      67.080  -6.602 -21.757  1.00  0.00
ATOM   2972  BHV BHV Y1093       1.631  82.056  67.026  1.00  0.00
ATOM   2973  BHW BHW Y1094      68.412  53.272  60.243  1.00  0.00
ATOM   2974  BHX BHX Y1095      36.343 -37.059  54.970  1.00  0.00
ATOM   2975  BHY BHY Y1096     -76.622   9.880  29.260  1.00  0.00
ATOM   2976  BHZ BHZ Y1097     -17.905 -33.615  31.558  1.00  0.00
ATOM   2977  BIA BIA Y1098      75.784  -4.887  49.836  1.00  0.00
ATOM   2978  BIB BIB Y1099      58.608  62.531 -22.625  1.00  0.00
ATOM   2979  BIC BIC Y1100     -83.092  70.252  71.613  1.00  0.00
ATOM   2980  BID BID Y1101      38.768  25.531  76.319  1.00  0.00
ATOM   2981  BIE BIE Y1102     -74.805  49.380 -51.734  1.00  0.00
ATOM   2982  BIF BIF Y1103      55.786   5.221  25.313  1.00  0.00
ATOM   2983  BIG BIG Y1104       4.893  82.748 -63.478  1.00  0.00
ATOM   2984  BIH BIH Y1105     -41.280  69.588   6.658  1.00  0.00
ATOM   2985  BII BII Y1106     -41.224  50.478 -40.566  1.00  0.00
ATOM   2986  BIJ BIJ Y1107       7.987  61.389  28.153  1.00  0.00
ATOM   2987  BIK BIK Y1108      77.319  24.364  57.689  1.00  0.00
ATOM   2988  BIL BIL Y1109     -77.942 -49.446  73.880  1.00  0.00
ATOM   2989  BIM BIM Y1110     -13.460 -63.924  -9.685  1.00  0.00
ATOM   2990  BIN BIN Y1111      64.420 -79.753  50.820  1.00  0.00
ATOM   2991  BIO BIO Y1112     -25.971  11.434  79.646  1.00  0.00
ATOM   2992  BIP BIP Y1113     -39.884 -18.327  64.542  1.00  0.00
ATOM   2993  BIQ BIQ Y1114      -8.335 -48.837  61.724  1.00  0.00
ATOM   2994  BIR BIR Y1115     -80.584  14.098  65.878  1.00  0.00
ATOM   2995  BIS BIS Y1116      27.274 -83.232   7.910  1.00  0.00
ATOM   2996  BIT BIT Y1117      74.582 -14.091  23.207  1.00  0.00
ATOM   2997  BIU BIU Y1118      51.464  26.082 -73.535  1.00  0.00
ATOM   2998  BIV BIV Y1119     -70.066 -11.747  80.300  1.00  0.00
ATOM   2999  BIW BIW Y1120     -62.418  63.647  38.736  1.00  0.00
ATOM   3000  BIX BIX Y1121      -5.301 -12.255  36.551  1.00  0.00
ATOM   3001  BIY BIY Y1122      72.876 -59.889  21.231  1.00  0.00
ATOM   3002  BIZ BIZ Y1123     -55.285   9.141 -10.082  1.00  0.00
ATOM   3003  BJA BJA Y1124      86.235 -68.491  -6.906  1.00  0.00
ATOM   3004  BJB BJB Y1125      -6.947  65.415 -43.693  1.00  0.00
ATOM   3005  BJC BJC Y1126     -27.220  43.938 -74.542  1.00  0.00
ATOM   3006  BJD BJD Y1127      75.828 -74.406 -56.849  1.00  0.00
ATOM   3007  BJE BJE Y1128      54.666 -18.426 -68.636  1.00  0.00
ATOM   3008  BJF BJF Y1129      -7.463   6.454 -38.687  1.00  0.00
ATOM   3009  BJG BJG Y1130     -44.493 -55.865 -70.336  1.00  0.00
ATOM   3010  BJH BJH Y1131     -14.559  28.568 -12.172  1.00  0.00
ATOM   3011  BJI BJI Y1132      -8.361 -41.900 -73.122  1.00  0.00
ATOM   3012  BJJ BJJ Y1133     -23.521  41.849  48.385  1.00  0.00
ATOM   3013  BJK BJK Y1134     -71.505 -51.170  -1.369  1.00  0.00
ATOM   3014  BJL BJL Y1135      75.846 -66.390  52.555  1.00  0.00
ATOM   3015  BJM BJM Y1136      14.267  60.116  76.392  1.00  0.00
ATOM   3016  BJN BJN Y1137      25.809 -71.403 -65.468  1.00  0.00
ATOM   3017  BJO BJO Y1138      67.806 -58.359 -54.282  1.00  0.00
ATOM   3018  BJP BJP Y1139      25.440   6.251 -29.769  1.00  0.00
ATOM   3019  BJQ BJQ Y1140     -62.026  47.279  69.171  1.00  0.00
ATOM   3020  BJR BJR Y1141      82.538   4.831  16.210  1.00  0.00
ATOM   3021  BJS BJS Y1142      -4.597 -17.164  -7.132  1.00  0.00
ATOM   3022  BJT BJT Y1143      29.074 -79.955 -19.694  1.00  0.00
ATOM   3023  BJU BJU Y1144     -20.793  60.281  -3.220  1.00  0.00
ATOM   3024  BJV BJV Y1145      38.828 -53.928 -82.597  1.00  0.00
ATOM   3025  BJW BJW Y1146      38.960 -80.431  63.653  1.00  0.00
ATOM   3026  BJX BJX Y1147     -37.398 -66.240  12.968  1.00  0.00
ATOM   3027  BJY BJY Y1148      18.745 -43.200 -23.667  1.00  0.00
ATOM   3028  BJZ BJZ Y1149      53.354 -55.804  76.940  1.00  0.00
ATOM   3029  BKA BKA Y1150     -61.824 -72.423  25.375  1.00  0.00
ATOM   3030  BKB BKB Y1151       0.073  32.516 -32.501  1.00  0.00
ATOM   3031  BKC BKC Y1152     -23.490  84.137  72.485  1.00  0.00
ATOM   3032  BKD BKD Y1153      79.916  73.397  -0.821  1.00  0.00
ATOM   3033  BKE BKE Y1154     -46.144  -0.894 -68.327  1.00  0.00
ATOM   3034  BKF BKF Y1155      34.292  70.904 -58.404  1.00  0.00
ATOM   3035  BKG BKG Y1156       8.228  63.295 -26.103  1.00  0.00
ATOM   3036  BKH BKH Y1157      16.231  49.061  58.808  1.00  0.00
ATOM   3037  BKI BKI Y1158      50.916  67.047  16.724  1.00  0.00
ATOM   3038  BKJ BKJ Y1159     -69.903 -46.548 -25.926  1.00  0.00
ATOM   3039  BKK BKK Y1160      67.435 -42.528 -66.485  1.00  0.00
ATOM   3040  BKL BKL Y1161     -22.109 -22.566  45.654  1.00  0.00
ATOM   3041  BKM BKM Y1162       1.705 -42.775  31.436  1.00  0.00
ATOM   3042  BKN BKN Y1163     -42.080   3.348  41.709  1.00  0.00
ATOM   3043  BKO BKO Y1164      33.052  -8.055  39.606  1.00  0.00
ATOM   3044  BKP BKP Y1165      75.472  81.269 -73.215  1.00  0.00
ATOM   3045  BKQ BKQ Y1166     -39.372 -61.199 -38.632  1.00  0.00
ATOM   3046  BKR BKR Y1167       0.440 -64.855  25.282  1.00  0.00
ATOM   3047  BKS BKS Y1168      79.331  38.178  17.963  1.00  0.00
ATOM   3048  BKT BKT Y1169     -40.753  22.914 -35.176  1.00  0.00
ATOM   3049  BKU BKU Y1170      85.781 -20.284  69.066  1.00  0.00
ATOM   3050  BKV BKV Y1171      -2.243   6.411 -83.180  1.00  0.00
ATOM   3051  BKW BKW Y1172     -74.982  13.251 -70.559  1.00  0.00
ATOM   3052  BKX BKX Y1173      13.838 -12.448  62.602  1.00  0.00
ATOM   3053  BKY BKY Y1174      11.581  52.581 -84.380  1.00  0.00
ATOM   3054  BKZ BKZ Y1175      19.733  14.872  46.032  1.00  0.00
ATOM   3055  BLA BLA Y1176      54.723 -33.414 -58.841  1.00  0.00
ATOM   3056  BLB BLB Y1177     -42.512 -65.534  42.561  1.00  0.00
ATOM   3057  BLC BLC Y1178     -84.000 -84.473 -37.179  1.00  0.00
ATOM   3058  BLD BLD Y1179      47.217  -6.772  74.493  1.00  0.00
ATOM   3059  BLE BLE Y1180      72.842 -14.275 -54.290  1.00  0.00
ATOM   3060  BLF BLF Y1181     -45.938  61.783 -11.950  1.00  0.00
ATOM   3061  BLG BLG Y1182      12.330  44.856  -4.748  1.00  0.00
ATOM   3062  BLH BLH Y1183      83.511 -36.852  39.986  1.00  0.00
ATOM   3063  BLI BLI Y1184      34.750 -87.518  84.142  1.00  0.00
ATOM   3064  BLJ BLJ Y1185      50.110  14.442  -8.950  1.00  0.00
ATOM   3065  BLK BLK Y1186      11.447  21.431 -10.066  1.00  0.00
ATOM   3066  BLL BLL Y1187     -30.372 -15.628  29.386  1.00  0.00
ATOM   3067  BLM BLM Y1188     -45.382 -71.343 -82.968  1.00  0.00
ATOM   3068  BLN BLN Y1189      72.848  19.417 -40.436  1.00  0.00
ATOM   3069  BLO BLO Y1190      46.011  43.708  55.345  1.00  0.00
ATOM   3070  BLP BLP Y1191     -73.944  76.558 -63.653  1.00  0.00
ATOM   3071  BLQ BLQ Y1192      13.222  20.590  65.458  1.00  0.00
ATOM   3072  BLR BLR Y1193     -14.840  40.143 -49.607  1.00  0.00
ATOM   3073  BLS BLS Y1194      62.221  24.791  44.021  1.00  0.00
ATOM   3074  BLT BLT Y1195       7.276  -5.124  81.515  1.00  0.00
ATOM   3075  BLU BLU Y1196      72.574 -63.301 -39.503  1.00  0.00
ATOM   3076  BLV BLV Y1197      44.772 -22.823  29.398  1.00  0.00
ATOM   3077  BLW BLW Y1198      54.007  13.811  76.023  1.00  0.00
ATOM   3078  BLX BLX Y1199       8.700 -42.699  77.828  1.00  0.00
ATOM   3079  BLY BLY Y1200      32.824 -26.876 -71.827  1.00  0.00
ATOM   3080  BLZ BLZ Y1201      74.594  54.982 -68.619  1.00  0.00
ATOM   3081  BMA BMA Y1202      27.416  50.216 -35.536  1.00  0.00
ATOM   3082  BMB BMB Y1203      -7.248  20.074 -84.120  1.00  0.00
ATOM   3083  BMC BMC Y1204      44.004   3.242 -57.877  1.00  0.00
ATOM   3084  BMD BMD Y1205     -29.250  -5.230 -48.135  1.00  0.00
ATOM   3085  BME BME Y1206       5.126  69.100 -76.031  1.00  0.00
ATOM   3086  BMF BMF Y1207     -67.919  56.944  18.436  1.00  0.00
ATOM   3087  BMG BMG Y1208      46.043  73.674  48.535  1.00  0.00
ATOM   3088  BMH BMH Y1209       3.486  40.781  80.353  1.00  0.00
ATOM   3089  BMI BMI Y1210      26.297  44.989 -69.906  1.00  0.00
ATOM   3090  BMJ BMJ Y1211     -61.416 -71.088 -62.848  1.00  0.00
ATOM   3091  BMK BMK Y1212      -9.105  64.354  73.647  1.00  0.00
ATOM   3092  BML BML Y1213      80.263 -80.276  76.835  1.00  0.00
ATOM   3093  BMM BMM Y1214     -32.044 -33.858 -43.612  1.00  0.00
ATOM   3094  BMN BMN Y1215     -42.392  61.755  77.559  1.00  0.00
ATOM   3095  BMO BMO Y1216       9.622  20.898 -76.503  1.00  0.00
ATOM   3096  BMP BMP Y1217      82.585 -36.734 -14.039  1.00  0.00
ATOM   3097  BMQ BMQ Y1218     -75.617 -38.142  34.167  1.00  0.00
ATOM   3098  BMR BMR Y1219      81.914 -60.608  82.536  1.00  0.00
ATOM   3099  BMS BMS Y1220      -8.110   7.334  61.384  1.00  0.00
ATOM   3100  BMT BMT Y1221      28.584 -87.341  72.026  1.00  0.00
ATOM   3101  BMU BMU Y1222      64.622  29.261  20.836  1.00  0.00
ATOM   3102  BMV BMV Y1223      54.896  14.326 -34.042  1.00  0.00
ATOM   3103  BMW BMW Y1224      16.409 -66.513  60.804  1.00  0.00
ATOM   3104  BMX BMX Y1225      49.934 -38.609 -14.119  1.00  0.00
ATOM   3105  BMY BMY Y1226     -10.912  26.073 -71.718  1.00  0.00
ATOM   3106  BMZ BMZ Y1227     -60.390  76.103  72.097  1.00  0.00
ATOM   3107  BNA BNA Y1228     -49.335 -71.265  -2.569  1.00  0.00
ATOM   3108  BNB BNB Y1229      35.390  39.915  20.618  1.00  0.00
ATOM   3109  BNC BNC Y1230     -59.587 -85.311 -47.597  1.00  0.00
ATOM   3110  BND BND Y1231      67.630 -55.883 -19.813  1.00  0.00
ATOM   3111  BNE BNE Y1232     -16.350  82.931 -75.763  1.00  0.00
ATOM   3112  BNF BNF Y1233      10.132 -77.060  31.704  1.00  0.00
ATOM   3113  BNG BNG Y1234     -62.508  33.128  84.545  1.00  0.00
ATOM   3114  BNH BNH Y1235      64.771 -74.303  27.355  1.00  0.00
ATOM   3115  BNI BNI Y1236     -11.609  53.438  86.737  1.00  0.00
ATOM   3116  BNJ BNJ Y1237     -13.573   2.248 -64.228  1.00  0.00
ATOM   3117  BNK BNK Y1238      77.400  18.869  82.822  1.00  0.00
ATOM   3118  BNL BNL Y1239     -70.392 -82.423  54.685  1.00  0.00
ATOM   3119  BNM BNM Y1240     -73.594 -88.201  81.298  1.00  0.00
ATOM   3120  BNN BNN Y1241      -5.119  10.314  34.419  1.00  0.00
ATOM   3121  BNO BNO Y1242     -75.450  12.945  52.800  1.00  0.00
ATOM   3122  BNP BNP Y1243     -66.453  30.405  15.286  1.00  0.00
ATOM   3123  BNQ BNQ Y1244     -13.117 -67.365 -53.597  1.00  0.00
ATOM   3124  BNR BNR Y1245     -39.955 -48.561  67.058  1.00  0.00
ATOM   3125  BNS BNS Y1246     -26.620 -86.580 -36.835  1.00  0.00
ATOM   3126  BNT BNT Y1247     -59.791  71.551 -29.393  1.00  0.00
ATOM   3127  BNU BNU Y1248     -75.603  82.407  66.266  1.00  0.00
ATOM   3128  BNV BNV Y1249     -54.988  14.945  72.715  1.00  0.00
ATOM   3129  BNW BNW Y1250      33.165  48.273  37.159  1.00  0.00
ATOM   3130  BNX BNX Y1251      65.647 -74.904  -4.608  1.00  0.00
ATOM   3131  BNY BNY Y1252       2.377  77.238 -17.104  1.00  0.00
ATOM   3132  BNZ BNZ Y1253     -51.209 -50.410  87.862  1.00  0.00
ATOM   3133  BOA BOA Y1254     -79.636  67.256  87.573  1.00  0.00
ATOM   3134  BOB BOB Y1255     -25.034  32.818 -35.640  1.00  0.00
ATOM   3135  BOC BOC Y1256       7.876  44.275 -35.460  1.00  0.00
ATOM   3136  BOD BOD Y1257      -1.863 -79.062  83.540  1.00  0.00
ATOM   3137  BOE BOE Y1258      79.399 -86.641 -18.502  1.00  0.00
ATOM   3138  BOF BOF Y1259      36.056 -40.878  81.166  1.00  0.00
ATOM   3139  BOG BOG Y1260     -36.084 -81.812 -62.085  1.00  0.00
ATOM   3140  BOH BOH Y1261      69.804  78.022  64.980  1.00  0.00
ATOM   3141  BOI BOI Y1262     -13.923 -15.535   6.044  1.00  0.00
ATOM   3142  BOJ BOJ Y1263      75.411  51.224  23.895  1.00  0.00
ATOM   3143  BOK BOK Y1264      74.530  66.190  24.691  1.00  0.00
ATOM   3144  BOL BOL Y1265      81.015 -32.154 -35.346  1.00  0.00
ATOM   3145  BOM BOM Y1266     -78.025 -18.287   1.335  1.00  0.00
ATOM   3146  BON BON Y1267     -56.073 -58.814 -34.965  1.00  0.00
ATOM   3147  BOO BOO Y1268      77.490 -64.348 -74.587  1.00  0.00
ATOM   3148  BOP BOP Y1269     -35.424  74.690  85.436  1.00  0.00
ATOM   3149  BOQ BOQ Y1270     -25.563 -85.006  23.319  1.00  0.00
ATOM   3150  BOR BOR Y1271       8.108  80.597   1.579  1.00  0.00
ATOM   3151  BOS BOS Y1272     -29.976 -42.900 -78.113  1.00  0.00
ATOM   3152  BOT BOT Y1273      84.651   8.448 -31.598  1.00  0.00
ATOM   3153  BOU BOU Y1274     -50.794 -14.713  20.000  1.00  0.00
ATOM   3154  BOV BOV Y1275     -42.353   4.946  23.818  1.00  0.00
ATOM   3155  BOW BOW Y1276     -53.727 -72.819  66.774  1.00  0.00
ATOM   3156  BOX BOX Y1277     -11.418 -83.783  44.096  1.00  0.00
ATOM   3157  BOY BOY Y1278     -53.144 -38.307 -22.918  1.00  0.00
ATOM   3158  BOZ BOZ Y1279     -30.190   6.304 -52.830  1.00  0.00
ATOM   3159  BPA BPA Y1280     -53.853  18.147 -51.267  1.00  0.00
ATOM   3160  BPB BPB Y1281     -20.577  76.496  60.833  1.00  0.00
ATOM   3161  BPC BPC Y1282      56.764  74.322 -80.255  1.00  0.00
ATOM   3162  BPD BPD Y1283      27.430   5.501  11.527  1.00  0.00
ATOM   3163  BPE BPE Y1284      26.514 -56.681  79.020  1.00  0.00
ATOM   3164  BPF BPF Y1285     -68.140 -77.617 -84.562  1.00  0.00
ATOM   3165  BPG BPG Y1286     -22.824 -46.613  42.533  1.00  0.00
ATOM   3166  BPH BPH Y1287     -42.541 -28.968  37.299  1.00  0.00
ATOM   3167  BPI BPI Y1288      34.614  81.252  73.971  1.00  0.00
ATOM   3168  BPJ BPJ Y1289     -73.241  86.345 -30.051  1.00  0.00
ATOM   3169  BPK BPK Y1290     -72.066  71.059  -0.951  1.00  0.00
ATOM   3170  BPL BPL Y1291     -72.105 -29.932 -28.584  1.00  0.00
ATOM   3171  BPM BPM Y1292     -50.061  22.645  35.984  1.00  0.00
ATOM   3172  BPN BPN Y1293      77.776  74.782  39.315  1.00  0.00
ATOM   3173  BPO BPO Y1294     -26.770 -29.913 -15.562  1.00  0.00
ATOM   3174  BPP BPP Y1295      49.766 -39.553   7.429  1.00  0.00
ATOM   3175  BPQ BPQ Y1296     -29.840  26.932 -65.364  1.00  0.00
ATOM   3176  BPR BPR Y1297       1.942 -27.368  66.177  1.00  0.00
ATOM   3177  BPS BPS Y1298      74.649 -43.485 -85.148  1.00  0.00
ATOM   3178  BPT BPT Y1299      82.831 -25.941 -81.329  1.00  0.00
ATOM   3179  BPU BPU Y1300     -75.292  36.977  40.749  1.00  0.00
ATOM   3180  BPV BPV Y1301     -55.193 -31.990  18.647  1.00  0.00
ATOM   3181  BPW BPW Y1302      48.840 -44.305 -49.611  1.00  0.00
ATOM   3182  BPX BPX Y1303      47.642  74.421 -70.309  1.00  0.00
ATOM   3183  BPY BPY Y1304     -29.329 -70.874  76.946  1.00  0.00
ATOM   3184  BPZ BPZ Y1305     -69.382  56.581 -11.555  1.00  0.00
ATOM   3185  BQA BQA Y1306      -2.574  -3.892 -25.929  1.00  0.00
ATOM   3186  BQB BQB Y1307      65.896  -6.861   2.591  1.00  0.00
ATOM   3187  BQC BQC Y1308     -40.183  45.711  73.202  1.00  0.00
ATOM   3188  BQD BQD Y1309      83.310  23.423  17.041  1.00  0.00
ATOM   3189  BQE BQE Y1310     -57.789  80.330  55.498  1.00  0.00
ATOM   3190  BQF BQF Y1311      76.229  -2.051 -73.490  1.00  0.00
ATOM   3191  BQG BQG Y1312      75.923  76.744  83.669  1.00  0.00
ATOM   3192  BQH BQH Y1313     -56.370 -54.126 -49.297  1.00  0.00
ATOM   3193  BQI BQI Y1314      37.287 -55.251   4.946  1.00  0.00
ATOM   3194  BQJ BQJ Y1315      50.678 -60.030  29.432  1.00  0.00
ATOM   3195  BQK BQK Y1316     -48.745  73.347 -65.178  1.00  0.00
ATOM   3196  BQL BQL Y1317     -73.500 -70.325 -40.769  1.00  0.00
ATOM   3197  BQM BQM Y1318     -20.501 -89.781  77.669  1.00  0.00
ATOM   3198  BQN BQN Y1319     -79.690 -84.780 -53.996  1.00  0.00
ATOM   3199  BQO BQO Y1320     -45.905  39.900  -9.258  1.00  0.00
ATOM   3200  BQP BQP Y1321     -20.530  73.289 -11.883  1.00  0.00
ATOM   3201  BQQ BQQ Y1322      66.761 -76.207 -37.004  1.00  0.00
ATOM   3202  BQR BQR Y1323      -5.657  46.281 -62.227  1.00  0.00
ATOM   3203  BQS BQS Y1324      88.191 -24.354  -9.503  1.00  0.00
ATOM   3204  BQT BQT Y1325     -79.033  50.285 -78.431  1.00  0.00
ATOM   3205  BQU BQU Y1326      32.983  -3.181  72.619  1.00  0.00
ATOM   3206  BQV BQV Y1327     -11.756  84.363  19.634  1.00  0.00
ATOM   3207  BQW BQW Y1328     -55.802  -2.408 -46.977  1.00  0.00
ATOM   3208  BQX BQX Y1329     -34.994  69.520 -41.112  1.00  0.00
ATOM   3209  BQY BQY Y1330     -17.036 -10.865  82.399  1.00  0.00
ATOM   3210  BQZ BQZ Y1331      65.254 -72.652 -77.452  1.00  0.00
ATOM   3211  BRA BRA Y1332      60.387 -49.895   8.988  1.00  0.00
ATOM   3212  BRB BRB Y1333      28.420 -85.390  58.004  1.00  0.00
ATOM   3213  BRC BRC Y1334      55.072  82.697 -49.153  1.00  0.00
ATOM   3214  BRD BRD Y1335     -19.040 -87.862 -56.670  1.00  0.00
ATOM   3215  BRE BRE Y1336      39.987 -74.940  33.926  1.00  0.00
ATOM   3216  BRF BRF Y1337      33.280  81.181 -32.127  1.00  0.00
ATOM   3217  BRG BRG Y1338      41.784 -16.592 -48.942  1.00  0.00
ATOM   3218  BRH BRH Y1339      70.498  15.948   7.614  1.00  0.00
ATOM   3219  BRI BRI Y1340      79.608  32.629 -23.199  1.00  0.00
ATOM   3220  BRJ BRJ Y1341      11.740 -24.166   3.821  1.00  0.00
ATOM   3221  BRK BRK Y1342       1.717 -75.179 -38.867  1.00  0.00
ATOM   3222  BRL BRL Y1343     -25.366 -34.719  69.721  1.00  0.00
ATOM   3223  BRM BRM Y1344     -61.950 -81.795  -4.314  1.00  0.00
ATOM   3224  BRN BRN Y1345      67.002 -88.422  79.963  1.00  0.00
ATOM   3225  BRO BRO Y1346      10.231  -3.099 -69.283  1.00  0.00
ATOM   3226  BRP BRP Y1347      80.138  18.086 -77.431  1.00  0.00
ATOM   3227  BRQ BRQ Y1348     -14.506  32.275   3.869  1.00  0.00
ATOM   3228  BRR BRR Y1349      57.278  72.884  78.741  1.00  0.00
ATOM   3229  BRS BRS Y1350     -30.896  72.793 -31.425  1.00  0.00
ATOM   3230  BRT BRT Y1351     -78.548  21.903  84.073  1.00  0.00
ATOM   3231  BRU BRU Y1352       0.422 -64.119  74.665  1.00  0.00
ATOM   3232  BRV BRV Y1353      87.959  57.462  88.346  1.00  0.00
ATOM   3233  BRW BRW Y1354      70.740 -37.763  84.757  1.00  0.00
ATOM   3234  BRX BRX Y1355      59.389  83.572  24.556  1.00  0.00
ATOM   3235  BRY BRY Y1356      89.876   7.646 -55.163  1.00  0.00
ATOM   3236  BRZ BRZ Y1357      20.018 -12.882  23.854  1.00  0.00
ATOM   3237  BSA BSA Y1358      20.167  76.905 -56.677  1.00  0.00
ATOM   3238  BSB BSB Y1359       7.200  23.876  83.741  1.00  0.00
ATOM   3239  BSC BSC Y1360     -12.046  45.153  10.404  1.00  0.00
ATOM   3240  BSD BSD Y1361     -21.546   0.270  25.671  1.00  0.00
ATOM   3241  BSE BSE Y1362      -1.919 -87.626  21.816  1.00  0.00
ATOM   3242  BSF BSF Y1363      35.102 -63.640  58.127  1.00  0.00
ATOM   3243  BSG BSG Y1364      27.381  48.936 -11.941  1.00  0.00
ATOM   3244  BSH BSH Y1365     -35.974 -30.740  81.635  1.00  0.00
ATOM   3245  BSI BSI Y1366      20.030 -76.816  86.847  1.00  0.00
ATOM   3246  BSJ BSJ Y1367     -33.579  47.541 -21.472  1.00  0.00
ATOM   3247  BSK BSK Y1368      56.438 -27.639   5.373  1.00  0.00
ATOM   3248  BSL BSL Y1369      -1.087  62.373  -1.688  1.00  0.00
ATOM   3249  BSM BSM Y1370       6.519  20.916 -48.666  1.00  0.00
ATOM   3250  BSN BSN Y1371      64.189  -4.409  84.007  1.00  0.00
ATOM   3251  BSO BSO Y1372     -39.081 -17.948  -3.010  1.00  0.00
ATOM   3252  BSP BSP Y1373      14.971  28.990   9.573  1.00  0.00
ATOM   3253  BSQ BSQ Y1374      83.785  21.602  -0.828  1.00  0.00
ATOM   3254  BSR BSR Y1375     -19.787  67.876  88.630  1.00  0.00
ATOM   3255  BSS BSS Y1376      67.882 -77.389  38.518  1.00  0.00
ATOM   3256  BST BST Y1377      -9.480  23.865  26.569  1.00  0.00
ATOM   3257  BSU BSU Y1378     -83.412  63.606 -82.422  1.00  0.00
ATOM   3258  BSV BSV Y1379     -80.064  -8.793 -57.688  1.00  0.00
ATOM   3259  BSW BSW Y1380      79.311 -26.768   2.213  1.00  0.00
ATOM   3260  BSX BSX Y1381     -21.428 -42.925  83.773  1.00  0.00
ATOM   3261  BSY BSY Y1382     -22.482   7.281 -22.592  1.00  0.00
ATOM   3262  BSZ BSZ Y1383       3.928 -24.220  47.662  1.00  0.00
ATOM   3263  BTA BTA Y1384      89.688 -10.768  30.994  1.00  0.00
ATOM   3264  BTB BTB Y1385      28.457   5.168 -82.509  1.00  0.00
ATOM   3265  BTC BTC Y1386     -44.650  71.283  57.545  1.00  0.00
ATOM   3266  BTD BTD Y1387     -72.956 -17.238  57.585  1.00  0.00
ATOM   3267  BTE BTE Y1388      87.692  64.827 -24.711  1.00  0.00
ATOM   3268  BTF BTF Y1389     -42.383  41.221  15.587  1.00  0.00
ATOM   3269  BTG BTG Y1390     -38.047 -75.768 -37.102  1.00  0.00
ATOM   3270  BTH BTH Y1391     -83.611  53.934   1.169  1.00  0.00
ATOM   3271  BTI BTI Y1392      27.889  63.872  71.204  1.00  0.00
ATOM   3272  BTJ BTJ Y1393     -73.716 -39.852 -84.178  1.00  0.00
ATOM   3273  BTK BTK Y1394      58.762  25.948 -23.627  1.00  0.00
ATOM   3274  BTL BTL Y1395      54.191 -81.447  21.056  1.00  0.00
ATOM   3275  BTM BTM Y1396      76.744   6.347  69.561  1.00  0.00
ATOM   3276  BTN BTN Y1397     -57.610 -88.748  48.184  1.00  0.00
ATOM   3277  BTO BTO Y1398      81.460 -71.367  38.249  1.00  0.00
ATOM   3278  BTP BTP Y1399     -26.720  80.630 -64.727  1.00  0.00
ATOM   3279  BTQ BTQ Y1400     -81.363  67.626  18.492  1.00  0.00
ATOM   3280  BTR BTR Y1401      52.713 -84.745 -37.738  1.00  0.00
ATOM   3281  BTS BTS Y1402     -84.083 -49.125 -39.495  1.00  0.00
ATOM   3282  BTT BTT Y1403      80.408 -47.505 -58.675  1.00  0.00
ATOM   3283  BTU BTU Y1404      88.582  58.766  16.680  1.00  0.00
ATOM   3284  BTV BTV Y1405      51.324 -88.132 -81.227  1.00  0.00
ATOM   3285  BTW BTW Y1406      86.562 -55.259 -52.209  1.00  0.00
ATOM   3286  BTX BTX Y1407      18.394 -84.646  45.771  1.00  0.00
ATOM   3287  BTY BTY Y1408      73.141  43.797   4.448  1.00  0.00
ATOM   3288  BTZ BTZ Y1409      41.628  20.211  33.777  1.00  0.00
ATOM   3289  BUA BUA Y1410      77.453 -46.006  64.565  1.00  0.00
ATOM   3290  BUB BUB Y1411      -4.301 -38.926  -4.808  1.00  0.00
ATOM   3291  BUC BUC Y1412     -23.995 -70.661  42.906  1.00  0.00
ATOM   3292  BUD BUD Y1413     -30.974   4.782   8.139  1.00  0.00
ATOM   3293  BUE BUE Y1414      53.560 -70.948   7.507  1.00  0.00
ATOM   3294  BUF BUF Y1415      44.623 -14.960  -9.138  1.00  0.00
ATOM   3295  BUG BUG Y1416      20.513 -34.623  18.935  1.00  0.00
ATOM   3296  BUH BUH Y1417     -37.281  15.828  14.972  1.00  0.00
ATOM   3297  BUI BUI Y1418      42.518 -59.354 -36.323  1.00  0.00
ATOM   3298  BUJ BUJ Y1419     -75.668  80.894 -14.885  1.00  0.00
ATOM   3299  BUK BUK Y1420      73.914 -51.573  -3.208  1.00  0.00
ATOM   3300  BUL BUL Y1421      22.928  60.011 -56.414  1.00  0.00
ATOM   3301  BUM BUM Y1422     -80.108 -82.406  33.180  1.00  0.00
ATOM   3302  BUN BUN Y1423      57.818  60.067  33.929  1.00  0.00
ATOM   3303  BUO BUO Y1424      41.868  33.258 -44.935  1.00  0.00
ATOM   3304  BUP BUP Y1425      59.505   2.513 -74.489  1.00  0.00
ATOM   3305  BUQ BUQ Y1426     -24.038  11.913 -80.701  1.00  0.00
ATOM   3306  BUR BUR Y1427      58.009 -54.820  52.309  1.00  0.00
ATOM   3307  BUS BUS Y1428     -79.777 -55.915 -64.920  1.00  0.00
ATOM   3308  BUT BUT Y1429      27.085  62.658  85.876  1.00  0.00
ATOM   3309  BUU BUU Y1430      39.469  84.399  10.059  1.00  0.00
ATOM   3310  BUV BUV Y1431      -4.859  21.113  -5.399  1.00  0.00
ATOM   3311  BUW BUW Y1432     -84.881 -88.770  -1.788  1.00  0.00
ATOM   3312  BUX BUX Y1433      23.704  -2.773  64.073  1.00  0.00
ATOM   3313  BUY BUY Y1434      53.891  -9.583 -82.958  1.00  0.00
ATOM   3314  BUZ BUZ Y1435      48.518  27.477  41.315  1.00  0.00
ATOM   3315  BVA BVA Y1436     -33.779 -87.668  -7.310  1.00  0.00
ATOM   3316  BVB BVB Y1437      55.254   4.148   1.171  1.00  0.00
ATOM   3317  BVC BVC Y1438      53.879 -81.445 -67.891  1.00  0.00
ATOM   3318  BVD BVD Y1439     -49.294  46.966  29.848  1.00  0.00
ATOM   3319  BVE BVE Y1440      33.174  27.915  -8.995  1.00  0.00
ATOM   3320  BVF BVF Y1441      88.687   8.276  56.769  1.00  0.00
ATOM   3321  BVG BVG Y1442      13.187 -43.723 -74.407  1.00  0.00
ATOM   3322  BVH BVH Y1443     -45.990 -51.409 -16.088  1.00  0.00
ATOM   3323  BVI BVI Y1444     -22.869  78.854   6.158  1.00  0.00
ATOM   3324  BVJ BVJ Y1445     -34.359  78.176  64.652  1.00  0.00
ATOM   3325  BVK BVK Y1446      24.505  -6.355  88.244  1.00  0.00
ATOM   3326  BVL BVL Y1447     -64.018  34.654 -68.197  1.00  0.00
ATOM   3327  BVM BVM Y1448     -53.621  75.354  85.875  1.00  0.00
ATOM   3328  BVN BVN Y1449     -22.762 -59.826  37.163  1.00  0.00
ATOM   3329  BVO BVO Y1450      59.674 -47.646 -32.920  1.00  0.00
ATOM   3330  BVP BVP Y1451      27.685  26.895   7.011  1.00  0.00
ATOM   3331  BVQ BVQ Y1452      14.482 -14.960 -47.620  1.00  0.00
ATOM   3332  BVR BVR Y1453      33.487  71.929 -73.307  1.00  0.00
ATOM   3333  BVS BVS Y1454     -75.444 -30.975 -43.729  1.00  0.00
ATOM   3334  BVT BVT Y1455      82.869  -4.957  76.137  1.00  0.00
ATOM   3335  BVU BVU Y1456     -62.326 -28.024  71.769  1.00  0.00
ATOM   3336  BVV BVV Y1457      25.539  69.385  56.005  1.00  0.00
ATOM   3337  BVW BVW Y1458      32.329  30.954  61.905  1.00  0.00
ATOM   3338  BVX BVX Y1459     -56.104 -87.420 -83.556  1.00  0.00
ATOM   3339  BVY BVY Y1460      -6.292 -65.740 -78.136  1.00  0.00
ATOM   3340  BVZ BVZ Y1461      53.909 -54.948 -50.986  1.00  0.00
ATOM   3341  BWA BWA Y1462      90.729 -53.533   8.821  1.00  0.00
ATOM   3342  BWB BWB Y1463     -66.775  34.181 -25.331  1.00  0.00
ATOM   3343  BWC BWC Y1464     -81.202  35.066 -28.335  1.00  0.00
ATOM   3344  BWD BWD Y1465      62.935 -23.931  60.658  1.00  0.00
ATOM   3345  BWE BWE Y1466       1.095 -11.189 -81.772  1.00  0.00
ATOM   3346  BWF BWF Y1467     -14.257 -22.471 -86.174  1.00  0.00
ATOM   3347  BWG BWG Y1468      -3.257   9.388  82.860  1.00  0.00
ATOM   3348  BWH BWH Y1469     -34.368 -12.704 -25.938  1.00  0.00
ATOM   3349  BWI BWI Y1470     -15.971  74.078  47.009  1.00  0.00
ATOM   3350  BWJ BWJ Y1471     -72.558  -3.459 -38.076  1.00  0.00
ATOM   3351  BWK BWK Y1472     -31.804  67.022  22.242  1.00  0.00
ATOM   3352  BWL BWL Y1473     -44.334 -87.857 -36.880  1.00  0.00
ATOM   3353  BWM BWM Y1474     -34.986  32.537  84.714  1.00  0.00
ATOM   3354  BWN BWN Y1475     -59.262   3.368  49.023  1.00  0.00
ATOM   3355  BWO BWO Y1476      -3.010 -31.208 -34.784  1.00  0.00
ATOM   3356  BWP BWP Y1477     -75.663   0.572 -81.642  1.00  0.00
ATOM   3357  BWQ BWQ Y1478       8.529  73.540  47.916  1.00  0.00
ATOM   3358  BWR BWR Y1479     -59.822 -43.735  74.048  1.00  0.00
ATOM   3359  BWS BWS Y1480      -9.294  79.830 -29.400  1.00  0.00
ATOM   3360  BWT BWT Y1481       5.290 -10.245  25.282  1.00  0.00
ATOM   3361  BWU BWU Y1482      82.754  85.218  18.632  1.00  0.00
ATOM   3362  BWV BWV Y1483     -16.468 -72.661  65.416  1.00  0.00
ATOM   3363  BWW BWW Y1484      89.683 -84.492  60.549  1.00  0.00
ATOM   3364  BWX BWX Y1485     -73.321 -51.612 -42.034  1.00  0.00
ATOM   3365  BWY BWY Y1486     -40.922  -4.861 -42.320  1.00  0.00
ATOM   3366  BWZ BWZ Y1487     -25.872  58.843 -81.780  1.00  0.00
ATOM   3367  BXA BXA Y1488       5.896 -84.575   9.932  1.00  0.00
ATOM   3368  BXB BXB Y1489      53.322  13.837 -48.915  1.00  0.00
ATOM   3369  BXC BXC Y1490     -81.627 -42.089  54.897  1.00  0.00
ATOM   3370  BXD BXD Y1491      78.930  14.703  44.081  1.00  0.00
ATOM   3371  BXE BXE Y1492      13.032 -80.900  74.709  1.00  0.00
ATOM   3372  BXF BXF Y1493      57.718 -31.365  75.179  1.00  0.00
ATOM   3373  BXG BXG Y1494      -5.668 -27.274  78.745  1.00  0.00
ATOM   3374  BXH BXH Y1495      23.527  17.238  84.371  1.00  0.00
ATOM   3375  BXI BXI Y1496     -66.035 -62.023 -85.958  1.00  0.00
ATOM   3376  BXJ BXJ Y1497     -44.889  71.497 -36.300  1.00  0.00
ATOM   3377  BXK BXK Y1498      24.877  23.490 -64.432  1.00  0.00
ATOM   3378  BXL BXL Y1499      26.667  65.257   2.577  1.00  0.00
ATOM   3379  BXM BXM Y1500      16.469 -41.399   7.178  1.00  0.00
ATOM   3380  BXN BXN Y1501     -77.459  77.233  45.690  1.00  0.00
ATOM   3381  BXO BXO Y1502     -81.552 -57.320 -20.319  1.00  0.00
ATOM   3382  BXP BXP Y1503      19.130  81.321  10.720  1.00  0.00
ATOM   3383  BXQ BXQ Y1504     -69.140 -20.855 -48.711  1.00  0.00
ATOM   3384  BXR BXR Y1505     -82.203 -85.658  10.892  1.00  0.00
ATOM   3385  BXS BXS Y1506      22.215 -60.142  31.449  1.00  0.00
ATOM   3386  BXT BXT Y1507      89.874 -86.304 -48.736  1.00  0.00
ATOM   3387  BXU BXU Y1508     -82.861 -72.313 -79.359  1.00  0.00
ATOM   3388  BXV BXV Y1509     -12.812 -68.014  77.927  1.00  0.00
ATOM   3389  BXW BXW Y1510      13.282 -49.222  52.469  1.00  0.00
ATOM   3390  BXX BXX Y1511     -70.727 -15.602 -83.315  1.00  0.00
ATOM   3391  BXY BXY Y1512      27.414 -22.391 -35.259  1.00  0.00
ATOM   3392  BXZ BXZ Y1513     -27.402  57.888 -52.160  1.00  0.00
ATOM   3393  BYA BYA Y1514     -50.163 -10.592  84.762  1.00  0.00
ATOM   3394  BYB BYB Y1515       7.784   3.168  54.555  1.00  0.00
ATOM   3395  BYC BYC Y1516     -22.558 -12.615  19.206  1.00  0.00
ATOM   3396  BYD BYD Y1517      22.953 -30.568  78.324  1.00  0.00
ATOM   3397  BYE BYE Y1518     -53.772 -80.512 -25.486  1.00  0.00
ATOM   3398  BYF BYF Y1519     -55.115 -16.556 -40.242  1.00  0.00
ATOM   3399  BYG BYG Y1520      -0.898 -13.777 -41.461  1.00  0.00
ATOM   3400  BYH BYH Y1521       9.807 -31.283 -83.700  1.00  0.00
ATOM   3401  BYI BYI Y1522      21.973  12.144 -63.578  1.00  0.00
ATOM   3402  BYJ BYJ Y1523      42.986 -14.903  10.531  1.00  0.00
ATOM   3403  BYK BYK Y1524      30.810 -31.140  -0.420  1.00  0.00
ATOM   3404  BYL BYL Y1525      53.105  51.734  84.653  1.00  0.00
ATOM   3405  BYM BYM Y1526      32.994  81.023  -8.503  1.00  0.00
ATOM   3406  BYN BYN Y1527      85.301  44.312 -47.165  1.00  0.00
ATOM   3407  BYO BYO Y1528     -82.847  22.031  13.153  1.00  0.00
ATOM   3408  BYP BYP Y1529     -49.869 -31.245  -8.264  1.00  0.00
ATOM   3409  BYQ BYQ Y1530     -33.965  74.972  -5.793  1.00  0.00
ATOM   3410  BYR BYR Y1531     -16.820 -75.627 -84.326  1.00  0.00
ATOM   3411  BYS BYS Y1532      30.311  48.564  75.840  1.00  0.00
ATOM   3412  BYT BYT Y1533     -12.474 -21.435 -73.135  1.00  0.00
ATOM   3413  BYU BYU Y1534     -43.480  73.410  38.419  1.00  0.00
ATOM   3414  BYV BYV Y1535      24.557  30.137  35.924  1.00  0.00
ATOM   3415  BYW BYW Y1536      -8.438  38.399  73.938  1.00  0.00
ATOM   3416  BYX BYX Y1537      87.111  -4.759 -32.607  1.00  0.00
ATOM   3417  BYY BYY Y1538     -35.516 -48.585  30.084  1.00  0.00
ATOM   3418  BYZ BYZ Y1539      50.683 -70.449  54.284  1.00  0.00
ATOM   3419  BZA BZA Y1540     -81.451 -69.840  12.835  1.00  0.00
ATOM   3420  BZB BZB Y1541     -13.748 -58.137  27.836  1.00  0.00
ATOM   3421  BZC BZC Y1542      42.369 -34.334 -40.071  1.00  0.00
ATOM   3422  BZD BZD Y1543     -23.184   5.213  44.626  1.00  0.00
ATOM   3423  BZE BZE Y1544     -75.835  74.785 -35.505  1.00  0.00
ATOM   3424  BZF BZF Y1545      50.276  10.843  56.093  1.00  0.00
ATOM   3425  BZG BZG Y1546      13.618 -71.665   3.986  1.00  0.00
ATOM   3426  BZH BZH Y1547      88.101 -10.808  -7.613  1.00  0.00
ATOM   3427  BZI BZI Y1548     -43.540  81.114  21.347  1.00  0.00
ATOM   3428  BZJ BZJ Y1549      38.384  55.017  62.180  1.00  0.00
ATOM   3429  BZK BZK Y1550     -71.169 -12.573  34.719  1.00  0.00
ATOM   3430  BZL BZL Y1551      20.358 -15.083  -8.062  1.00  0.00
ATOM   3431  BZM BZM Y1552     -39.738 -52.082  -1.305  1.00  0.00
ATOM   3432  BZN BZN Y1553      -9.827  66.968 -23.104  1.00  0.00
ATOM   3433  BZO BZO Y1554     -44.072  13.986 -81.984  1.00  0.00
ATOM   3434  BZP BZP Y1555      20.017 -40.616 -56.882  1.00  0.00
ATOM   3435  BZQ BZQ Y1556     -36.710 -86.175  53.313  1.00  0.00
ATOM   3436  BZR BZR Y1557     -54.889 -75.717 -75.546  1.00  0.00
ATOM   3437  BZS BZS Y1558     -80.768  33.259  -6.963  1.00  0.00
ATOM   3438  BZT BZT Y1559     -51.239 -81.764  18.555  1.00  0.00
ATOM   3439  BZU BZU Y1560      -6.850  84.424  81.410  1.00  0.00
ATOM   3440  BZV BZV Y1561     -62.925 -17.463 -24.509  1.00  0.00
ATOM   3441  BZW BZW Y1562      -6.065 -89.756 -54.007  1.00  0.00
ATOM   3442  BZX BZX Y1563      55.389 -83.557 -13.334  1.00  0.00
ATOM   3443  BZY BZY Y1564     -59.912 -68.389  50.061  1.00  0.00
ATOM   3444  BZZ BZZ Y1565     -77.307  22.260 -45.374  1.00  0.00
ATOM   3445  CAA CAA Y1566      45.017  55.386 -52.240  1.00  0.00
ATOM   3446  CAB CAB Y1567      30.503 -63.163 -32.974  1.00  0.00
ATOM   3447  CAC CAC Y1568      47.108  -6.353  55.129  1.00  0.00
ATOM   3448  CAD CAD Y1569     -38.086 -36.545  51.042  1.00  0.00
ATOM   3449  CAE CAE Y1570      41.737 -48.676  26.926  1.00  0.00
ATOM   3450  CAF CAF Y1571      22.379  36.163   4.473  1.00  0.00
ATOM   3451  CAG CAG Y1572      65.184 -35.684  -5.358  1.00  0.00
ATOM   3452  CAH CAH Y1573     -23.422  73.209  30.597  1.00  0.00
ATOM   3453  CAI CAI Y1574     -65.048  80.206  19.221  1.00  0.00
ATOM   3454  CAJ CAJ Y1575       1.892  26.730  18.731  1.00  0.00
ATOM   3455  CAK CAK Y1576      79.199  83.008  30.360  1.00  0.00
ATOM   3456  CAL CAL Y1577     -81.963  18.575 -22.378  1.00  0.00
ATOM   3457  CAM CAM Y1578     -62.063 -33.590 -45.795  1.00  0.00
ATOM   3458  CAN CAN Y1579     -58.462 -52.604  30.851  1.00  0.00
ATOM   3459  CAO CAO Y1580     -39.805 -56.701 -25.308  1.00  0.00
ATOM   3460  CAP CAP Y1581      76.719  37.326  85.618  1.00  0.00
ATOM   3461  CAQ CAQ Y1582     -25.390  55.044 -35.572  1.00  0.00
ATOM   3462  CAR CAR Y1583     -68.808  42.707   0.011  1.00  0.00
ATOM   3463  CAS CAS Y1584      19.542   8.863  73.653  1.00  0.00
ATOM   3464  CAT CAT Y1585     -75.796  62.334 -31.930  1.00  0.00
ATOM   3465  CAU CAU Y1586      47.857 -54.008  14.548  1.00  0.00
ATOM   3466  CAV CAV Y1587       7.025 -32.984  89.442  1.00  0.00
ATOM   3467  CAW CAW Y1588     -56.129  71.044   8.259  1.00  0.00
ATOM   3468  CAX CAX Y1589      57.269 -84.176 -52.859  1.00  0.00
ATOM   3469  CAY CAY Y1590      26.084  13.360  27.493  1.00  0.00
ATOM   3470  CAZ CAZ Y1591      39.545  18.727  50.380  1.00  0.00
ATOM   3471  CBA CBA Y1592     -83.800   1.170  84.087  1.00  0.00
ATOM   3472  CBB CBB Y1593     -34.205 -87.854 -82.675  1.00  0.00
ATOM   3473  CBC CBC Y1594      86.190  51.334 -13.777  1.00  0.00
ATOM   3474  CBD CBD Y1595     -11.569  74.215 -64.106  1.00  0.00
ATOM   3475  CBE CBE Y1596       5.863 -62.328  41.212  1.00  0.00
ATOM   3476  CBF CBF Y1597     -62.790 -16.071 -60.531  1.00  0.00
ATOM   3477  CBG CBG Y1598      31.481 -76.649  82.002  1.00  0.00
ATOM   3478  CBH CBH Y1599     -74.163 -58.740  53.801  1.00  0.00
ATOM   3479  CBI CBI Y1600     -23.756 -66.051 -71.757  1.00  0.00
ATOM   3480  CBJ CBJ Y1601     -48.677  47.921 -75.115  1.00  0.00
ATOM   3481  CBK CBK Y1602     -55.002  -7.266  37.957  1.00  0.00
ATOM   3482  CBL CBL Y1603      35.751 -81.560 -39.940  1.00  0.00
ATOM   3483  CBM CBM Y1604     -51.479 -42.633  52.554  1.00  0.00
ATOM   3484  CBN CBN Y1605      14.902 -14.650 -65.024  1.00  0.00
ATOM   3485  CBO CBO Y1606      81.589  39.798  35.924  1.00  0.00
ATOM   3486  CBP CBP Y1607     -11.327  49.404 -86.404  1.00  0.00
ATOM   3487  CBQ CBQ Y1608      37.695   6.203  86.112  1.00  0.00
ATOM   3488  CBR CBR Y1609      52.090  21.628   9.603  1.00  0.00
ATOM   3489  CBS CBS Y1610       8.964 -47.815 -46.777  1.00  0.00
ATOM   3490  CBT CBT Y1611      38.346  38.016 -18.834  1.00  0.00
ATOM   3491  CBU CBU Y1612      69.244   9.943 -59.111  1.00  0.00
ATOM   3492  CBV CBV Y1613     -80.566 -68.619  85.677  1.00  0.00
ATOM   3493  CBW CBW Y1614     -76.322 -35.855  10.165  1.00  0.00
ATOM   3494  CBX CBX Y1615     -56.143  48.894  -2.773  1.00  0.00
ATOM   3495  CBY CBY Y1616      73.110  61.181  85.607  1.00  0.00
ATOM   3496  CBZ CBZ Y1617      39.884  80.155  23.950  1.00  0.00
ATOM   3497  CCA CCA Y1618     -82.452 -72.112 -23.210  1.00  0.00
ATOM   3498  CCB CCB Y1619     -62.702 -76.425  83.895  1.00  0.00
ATOM   3499  CCC CCC Y1620      53.731  -8.481 -49.315  1.00  0.00
ATOM   3500  CCD CCD Y1621      64.577 -23.658 -77.848  1.00  0.00
ATOM   3501  CCE CCE Y1622      31.657  63.884 -45.000  1.00  0.00
ATOM   3502  CCF CCF Y1623      -5.200 -19.962  27.436  1.00  0.00
ATOM   3503  CCG CCG Y1624     -54.723 -48.739   5.714  1.00  0.00
ATOM   3504  CCH CCH Y1625      86.560 -56.917  -4.045  1.00  0.00
ATOM   3505  CCI CCI Y1626      48.478  60.720 -66.387  1.00  0.00
ATOM   3506  CCJ CCJ Y1627      36.701 -45.471 -58.876  1.00  0.00
ATOM   3507  CCK CCK Y1628     -20.529 -11.291  -9.645  1.00  0.00
ATOM   3508  CCL CCL Y1629     -75.991 -61.498  23.363  1.00  0.00
ATOM   3509  CCM CCM Y1630      64.572  11.154  45.163  1.00  0.00
ATOM   3510  CCN CCN Y1631      79.705 -82.336 -85.761  1.00  0.00
ATOM   3511  CCO CCO Y1632     -78.101 -27.161  69.669  1.00  0.00
ATOM   3512  CCP CCP Y1633      18.032  28.364  24.118  1.00  0.00
ATOM   3513  CCQ CCQ Y1634      28.097 -39.228 -46.037  1.00  0.00
ATOM   3514  CCR CCR Y1635     -12.070  20.720 -27.619  1.00  0.00
ATOM   3515  CCS CCS Y1636      88.441 -75.042 -86.051  1.00  0.00
ATOM   3516  CCT CCT Y1637      32.095  73.999  38.297  1.00  0.00
ATOM   3517  CCU CCU Y1638      25.015 -15.996  77.158  1.00  0.00
ATOM   3518  CCV CCV Y1639      66.184 -31.795   7.858  1.00  0.00
ATOM   3519  CCW CCW Y1640     -51.674  16.969  23.317  1.00  0.00
ATOM   3520  CCX CCX Y1641      52.211  46.314  23.663  1.00  0.00
ATOM   3521  CCY CCY Y1642      56.286 -81.809  72.924  1.00  0.00
ATOM   3522  CCZ CCZ Y1643     -70.911 -32.225 -15.131  1.00  0.00
ATOM   3523  CDA CDA Y1644      56.203 -42.579 -82.303  1.00  0.00
ATOM   3524  CDB CDB Y1645      -0.490 -86.815  -5.095  1.00  0.00
ATOM   3525  CDC CDC Y1646     -11.991 -38.942 -23.633  1.00  0.00
ATOM   3526  CDD CDD Y1647     -26.582  67.223 -67.745  1.00  0.00
ATOM   3527  CDE CDE Y1648      -5.233   1.767 -14.735  1.00  0.00
ATOM   3528  CDF CDF Y1649      82.798 -73.604 -38.493  1.00  0.00
ATOM   3529  CDG CDG Y1650       8.955 -60.204   6.180  1.00  0.00
ATOM   3530  CDH CDH Y1651     -15.072  22.396  86.630  1.00  0.00
ATOM   3531  CDI CDI Y1652      84.913  59.622  -4.064  1.00  0.00
ATOM   3532  CDJ CDJ Y1653      15.358   2.402  33.862  1.00  0.00
ATOM   3533  CDK CDK Y1654      56.500 -43.974  31.293  1.00  0.00
ATOM   3534  CDL CDL Y1655     -44.993 -87.493  84.734  1.00  0.00
ATOM   3535  CDM CDM Y1656      84.358  83.080 -38.346  1.00  0.00
ATOM   3536  CDN CDN Y1657       6.284 -29.165 -57.906  1.00  0.00
ATOM   3537  CDO CDO Y1658      87.891  84.971 -60.697  1.00  0.00
ATOM   3538  CDP CDP Y1659      49.508  51.312  37.436  1.00  0.00
ATOM   3539  CDQ CDQ Y1660     -83.274 -87.523 -75.613  1.00  0.00
ATOM   3540  CDR CDR Y1661      61.811 -28.955  49.679  1.00  0.00
ATOM   3541  CDS CDS Y1662     -42.974   2.219  89.288  1.00  0.00
ATOM   3542  CDT CDT Y1663      53.657 -64.667 -72.280  1.00  0.00
ATOM   3543  CDU CDU Y1664     -69.364 -89.042 -32.262  1.00  0.00
ATOM   3544  CDV CDV Y1665     -20.629 -53.231 -81.258  1.00  0.00
ATOM   3545  CDW CDW Y1666      24.019  -8.953  52.575  1.00  0.00
ATOM   3546  CDX CDX Y1667      45.207   0.487 -69.611  1.00  0.00
ATOM   3547  CDY CDY Y1668      29.035  -9.068 -85.787  1.00  0.00
ATOM   3548  CDZ CDZ Y1669      55.146  31.633  86.715  1.00  0.00
ATOM   3549  CEA CEA Y1670     -63.065 -79.222  44.362  1.00  0.00
ATOM   3550  CEB CEB Y1671     -86.121 -61.391  59.557  1.00  0.00
ATOM   3551  CEC CEC Y1672     -83.585 -36.119 -26.777  1.00  0.00
ATOM   3552  CED CED Y1673      86.281 -86.153  19.876  1.00  0.00
ATOM   3553  CEE CEE Y1674     -43.428  35.919 -56.156  1.00  0.00
ATOM   3554  CEF CEF Y1675      88.575  30.009 -38.476  1.00  0.00
ATOM   3555  CEG CEG Y1676     -82.033  80.192 -46.612  1.00  0.00
ATOM   3556  CEH CEH Y1677     -81.780  -3.205  -3.831  1.00  0.00
ATOM   3557  CEI CEI Y1678      62.602  67.457 -51.519  1.00  0.00
ATOM   3558  CEJ CEJ Y1679      -4.817 -47.433 -36.809  1.00  0.00
ATOM   3559  CEK CEK Y1680     -68.827 -40.658  59.445  1.00  0.00
ATOM   3560  CEL CEL Y1681     -17.148  -6.848  45.085  1.00  0.00
ATOM   3561  CEM CEM Y1682      67.653 -63.856  40.669  1.00  0.00
ATOM   3562  CEN CEN Y1683      77.040  24.469  -9.190  1.00  0.00
ATOM   3563  CEO CEO Y1684     -83.462  49.179  85.138  1.00  0.00
ATOM   3564  CEP CEP Y1685     -60.224 -44.592 -62.041  1.00  0.00
ATOM   3565  CEQ CEQ Y1686      43.117  78.490 -82.455  1.00  0.00
ATOM   3566  CER CER Y1687     -74.738 -16.879 -15.950  1.00  0.00
ATOM   3567  CES CES Y1688      10.617 -13.630  40.047  1.00  0.00
ATOM   3568  CET CET Y1689     -39.236  13.482 -40.769  1.00  0.00
ATOM   3569  CEU CEU Y1690     -55.888 -33.510 -59.368  1.00  0.00
ATOM   3570  CEV CEV Y1691     -12.884  43.012  -7.615  1.00  0.00
ATOM   3571  CEW CEW Y1692      81.059  14.492  27.506  1.00  0.00
ATOM   3572  CEX CEX Y1693      41.963  62.942  40.344  1.00  0.00
ATOM   3573  CEY CEY Y1694     -66.798 -61.421 -20.042  1.00  0.00
ATOM   3574  CEZ CEZ Y1695      67.555 -74.677  67.376  1.00  0.00
ATOM   3575  CFA CFA Y1696      89.050  35.769  56.051  1.00  0.00
ATOM   3576  CFB CFB Y1697      35.759  57.228  17.939  1.00  0.00
ATOM   3577  CFC CFC Y1698     -30.077  54.468  78.779  1.00  0.00
ATOM   3578  CFD CFD Y1699      -1.717  64.539  54.436  1.00  0.00
ATOM   3579  CFE CFE Y1700     -67.812   1.681  60.575  1.00  0.00
ATOM   3580  CFF CFF Y1701      17.935 -90.557  65.825  1.00  0.00
ATOM   3581  CFG CFG Y1702      83.346 -38.043  18.948  1.00  0.00
ATOM   3582  CFH CFH Y1703       1.777  -7.986  50.447  1.00  0.00
ATOM   3583  CFI CFI Y1704      -8.730 -84.724 -70.238  1.00  0.00
ATOM   3584  CFJ CFJ Y1705     -26.215 -50.219 -68.152  1.00  0.00
ATOM   3585  CFK CFK Y1706     -16.639 -88.358  64.839  1.00  0.00
ATOM   3586  CFL CFL Y1707      45.122  71.142  64.446  1.00  0.00
ATOM   3587  CFM CFM Y1708     -31.470  -4.101  29.216  1.00  0.00
ATOM   3588  CFN CFN Y1709     -23.173  54.066 -66.511  1.00  0.00
ATOM   3589  CFO CFO Y1710      86.960  79.451  55.341  1.00  0.00
ATOM   3590  CFP CFP Y1711     -76.511  -1.507  11.466  1.00  0.00
ATOM   3591  CFQ CFQ Y1712      27.289  -1.271 -60.881  1.00  0.00
ATOM   3592  CFR CFR Y1713       9.644  -3.667 -55.688  1.00  0.00
ATOM   3593  CFS CFS Y1714     -66.771 -61.416 -73.151  1.00  0.00
ATOM   3594  CFT CFT Y1715       8.582  56.419 -60.882  1.00  0.00
ATOM   3595  CFU CFU Y1716      51.150  45.249   8.907  1.00  0.00
ATOM   3596  CFV CFV Y1717      46.959 -18.605 -22.737  1.00  0.00
ATOM   3597  CFW CFW Y1718      20.430  83.217 -45.741  1.00  0.00
ATOM   3598  CFX CFX Y1719       1.058 -20.058  84.109  1.00  0.00
ATOM   3599  CFY CFY Y1720     -86.172  38.003  62.996  1.00  0.00
ATOM   3600  CFZ CFZ Y1721     -83.050  73.385  -2.683  1.00  0.00
ATOM   3601  CGA CGA Y1722     -35.211  48.216 -59.881  1.00  0.00
ATOM   3602  CGB CGB Y1723      -4.024 -84.829  65.895  1.00  0.00
ATOM   3603  CGC CGC Y1724     -81.693  -1.367  51.924  1.00  0.00
ATOM   3604  CGD CGD Y1725     -19.643  41.127  79.872  1.00  0.00
ATOM   3605  CGE CGE Y1726     -52.787 -33.676 -78.180  1.00  0.00
ATOM   3606  CGF CGF Y1727      25.941 -65.170  14.705  1.00  0.00
ATOM   3607  CGG CGG Y1728     -83.527 -17.703  27.854  1.00  0.00
ATOM   3608  CGH CGH Y1729     -15.843  -7.055 -33.145  1.00  0.00
ATOM   3609  CGI CGI Y1730     -75.066  73.427  29.827  1.00  0.00
ATOM   3610  CGJ CGJ Y1731     -13.064  84.106 -49.464  1.00  0.00
ATOM   3611  CGK CGK Y1732      84.940 -55.744 -40.836  1.00  0.00
ATOM   3612  CGL CGL Y1733      55.236 -12.600  66.940  1.00  0.00
ATOM   3613  CGM CGM Y1734      10.550 -22.569 -23.889  1.00  0.00
ATOM   3614  CGN CGN Y1735      11.216 -60.958 -38.954  1.00  0.00
ATOM   3615  CGO CGO Y1736     -64.333  68.956 -79.947  1.00  0.00
ATOM   3616  CGP CGP Y1737     -31.945  32.843   3.454  1.00  0.00
ATOM   3617  CGQ CGQ Y1738      50.112 -69.116 -21.506  1.00  0.00
ATOM   3618  CGR CGR Y1739     -29.367  79.508 -49.650  1.00  0.00
ATOM   3619  CGS CGS Y1740     -48.386  83.919 -85.395  1.00  0.00
ATOM   3620  CGT CGT Y1741      39.999  58.346  79.928  1.00  0.00
ATOM   3621  CGU CGU Y1742     -76.543 -21.600 -38.274  1.00  0.00
ATOM   3622  CGV CGV Y1743      -9.087 -23.340 -23.009  1.00  0.00
ATOM   3623  CGW CGW Y1744      75.072 -35.115 -75.315  1.00  0.00
ATOM   3624  CGX CGX Y1745     -38.548  33.783 -78.077  1.00  0.00
ATOM   3625  CGY CGY Y1746      83.374  29.114 -60.616  1.00  0.00
ATOM   3626  CGZ CGZ Y1747     -59.001 -69.356 -51.149  1.00  0.00
ATOM   3627  CHA CHA Y1748     -49.572 -19.968 -12.897  1.00  0.00
ATOM   3628  CHB CHB Y1749      44.298  64.262 -82.526  1.00  0.00
ATOM   3629  CHC CHC Y1750      24.993 -46.831  19.414  1.00  0.00
ATOM   3630  CHD CHD Y1751     -61.363 -31.899  -0.061  1.00  0.00
ATOM   3631  CHE CHE Y1752      54.934 -10.184  38.071  1.00  0.00
ATOM   3632  CHF CHF Y1753     -30.213   7.444  58.451  1.00  0.00
ATOM   3633  CHG CHG Y1754      89.573  73.497  36.151  1.00  0.00
ATOM   3634  CHH CHH Y1755     -30.288  34.134 -86.810  1.00  0.00
ATOM   3635  CHI CHI Y1756      69.174 -90.158  67.924  1.00  0.00
ATOM   3636  CHJ CHJ Y1757     -78.312  29.328 -84.509  1.00  0.00
ATOM   3637  CHK CHK Y1758     -10.488 -10.595  62.071  1.00  0.00
ATOM   3638  CHL CHL Y1759     -83.575 -11.729  65.383  1.00  0.00
ATOM   3639  CHM CHM Y1760      30.233 -22.973 -18.472  1.00  0.00
ATOM   3640  CHN CHN Y1761      88.570  81.799 -80.771  1.00  0.00
ATOM   3641  CHO CHO Y1762     -13.302  56.377  18.449  1.00  0.00
ATOM   3642  CHP CHP Y1763      83.066 -51.272 -72.350  1.00  0.00
ATOM   3643  CHQ CHQ Y1764      10.460 -62.587  86.162  1.00  0.00
ATOM   3644  CHR CHR Y1765      88.687 -79.855 -71.879  1.00  0.00
ATOM   3645  CHS CHS Y1766     -66.010 -55.872  43.697  1.00  0.00
ATOM   3646  CHT CHT Y1767      60.942  80.621   8.651  1.00  0.00
ATOM   3647  CHU CHU Y1768       4.170 -66.417 -84.513  1.00  0.00
ATOM   3648  CHV CHV Y1769     -55.333  25.545  48.657  1.00  0.00
ATOM   3649  CHW CHW Y1770      51.170 -87.399  48.250  1.00  0.00
ATOM   3650  CHX CHX Y1771     -19.686  54.805 -23.982  1.00  0.00
ATOM   3651  CHY CHY Y1772       0.168  40.313 -18.498  1.00  0.00
ATOM   3652  CHZ CHZ Y1773      61.548 -28.338 -42.587  1.00  0.00
ATOM   3653  CIA CIA Y1774     -54.204 -33.747  88.103  1.00  0.00
ATOM   3654  CIB CIB Y1775      39.464  11.604  65.091  1.00  0.00
ATOM   3655  CIC CIC Y1776      69.444  81.394  48.870  1.00  0.00
ATOM   3656  CID CID Y1777     -56.087 -22.959  54.068  1.00  0.00
ATOM   3657  CIE CIE Y1778      67.086 -18.605  77.647  1.00  0.00
ATOM   3658  CIF CIF Y1779      19.447  36.525 -17.291  1.00  0.00
ATOM   3659  CIG CIG Y1780     -17.170  18.896 -44.172  1.00  0.00
ATOM   3660  CIH CIH Y1781     -22.204  76.780 -24.456  1.00  0.00
ATOM   3661  CII CII Y1782      15.151  52.685  88.330  1.00  0.00
ATOM   3662  CIJ CIJ Y1783     -79.319  56.797  37.113  1.00  0.00
ATOM   3663  CIK CIK Y1784      72.941 -39.082 -52.307  1.00  0.00
ATOM   3664  CIL CIL Y1785      78.816 -88.598  -2.849  1.00  0.00
ATOM   3665  CIM CIM Y1786      86.486 -26.405 -69.230  1.00  0.00
ATOM   3666  CIN CIN Y1787     -67.313 -72.859 -29.688  1.00  0.00
ATOM   3667  CIO CIO Y1788      -0.394  40.950 -79.230  1.00  0.00
ATOM   3668  CIP CIP Y1789      70.795 -88.246  17.590  1.00  0.00
ATOM   3669  CIQ CIQ Y1790      30.195  63.477 -27.446  1.00  0.00
ATOM   3670  CIR CIR Y1791      38.885  74.108  86.770  1.00  0.00
ATOM   3671  CIS CIS Y1792     -81.138 -45.278  14.769  1.00  0.00
ATOM   3672  CIT CIT Y1793     -54.061 -62.842  14.786  1.00  0.00
ATOM   3673  CIU CIU Y1794     -24.399 -86.862 -18.329  1.00  0.00
ATOM   3674  CIV CIV Y1795      34.464  48.183   1.692  1.00  0.00
ATOM   3675  CIW CIW Y1796     -77.752 -71.428  -0.809  1.00  0.00
ATOM   3676  CIX CIX Y1797     -40.099 -82.977  38.599  1.00  0.00
ATOM   3677  CIY CIY Y1798     -56.316  24.255 -83.755  1.00  0.00
ATOM   3678  CIZ CIZ Y1799      79.678 -70.922 -23.900  1.00  0.00
ATOM   3679  CJA CJA Y1800      -8.511 -21.878 -53.481  1.00  0.00
ATOM   3680  CJB CJB Y1801       6.966  37.247  63.726  1.00  0.00
ATOM   3681  CJC CJC Y1802     -33.304 -18.812  88.568  1.00  0.00
ATOM   3682  CJD CJD Y1803      89.364   2.864 -84.456  1.00  0.00
ATOM   3683  CJE CJE Y1804     -40.518  57.671  15.817  1.00  0.00
ATOM   3684  CJF CJF Y1805     -83.760 -14.033 -76.668  1.00  0.00
ATOM   3685  CJG CJG Y1806      37.106  42.345 -59.215  1.00  0.00
ATOM   3686  CJH CJH Y1807     -63.577  83.599  89.150  1.00  0.00
ATOM   3687  CJI CJI Y1808      37.062   0.039  22.276  1.00  0.00
ATOM   3688  CJJ CJJ Y1809     -43.464 -65.577 -14.199  1.00  0.00
ATOM   3689  CJK CJK Y1810      88.135  47.027   5.813  1.00  0.00
ATOM   3690  CJL CJL Y1811     -79.403 -85.174 -11.666  1.00  0.00
ATOM   3691  CJM CJM Y1812      13.792  68.219 -45.292  1.00  0.00
ATOM   3692  CJN CJN Y1813     -64.594 -49.921 -83.879  1.00  0.00
ATOM   3693  CJO CJO Y1814      86.534  -7.727 -64.698  1.00  0.00
ATOM   3694  CJP CJP Y1815     -27.123  -6.169 -76.091  1.00  0.00
ATOM   3695  CJQ CJQ Y1816     -27.471  -4.614   1.191  1.00  0.00
ATOM   3696  CJR CJR Y1817      -5.292  23.550  69.981  1.00  0.00
ATOM   3697  CJS CJS Y1818     -58.989 -46.361 -12.428  1.00  0.00
ATOM   3698  CJT CJT Y1819       0.845 -89.796 -37.883  1.00  0.00
ATOM   3699  CJU CJU Y1820     -56.476 -16.815 -73.236  1.00  0.00
ATOM   3700  CJV CJV Y1821      23.270 -46.395  75.551  1.00  0.00
ATOM   3701  CJW CJW Y1822      29.893  34.056 -85.200  1.00  0.00
ATOM   3702  CJX CJX Y1823      -3.743  83.958 -83.684  1.00  0.00
ATOM   3703  CJY CJY Y1824     -78.131 -54.686 -31.164  1.00  0.00
ATOM   3704  CJZ CJZ Y1825     -43.744 -17.844 -82.378  1.00  0.00
ATOM   3705  CKA CKA Y1826     -28.228 -68.020 -36.676  1.00  0.00
ATOM   3706  CKB CKB Y1827      41.033  16.263  19.082  1.00  0.00
ATOM   3707  CKC CKC Y1828       5.070  84.659 -28.725  1.00  0.00
ATOM   3708  CKD CKD Y1829     -81.601  -7.052 -20.640  1.00  0.00
ATOM   3709  CKE CKE Y1830      -8.102  14.312  48.196  1.00  0.00
ATOM   3710  CKF CKF Y1831     -68.942 -89.756  42.066  1.00  0.00
ATOM   3711  CKG CKG Y1832      75.239  81.301   9.721  1.00  0.00
ATOM   3712  CKH CKH Y1833      34.694 -14.691  60.904  1.00  0.00
ATOM   3713  CKI CKI Y1834      81.158 -84.602  48.689  1.00  0.00
ATOM   3714  CKJ CKJ Y1835      38.865 -19.644  86.199  1.00  0.00
ATOM   3715  CKK CKK Y1836     -23.643  44.407  -4.219  1.00  0.00
ATOM   3716  CKL CKL Y1837     -71.799 -89.165 -79.597  1.00  0.00
ATOM   3717  CKM CKM Y1838      86.461  34.483  -5.554  1.00  0.00
ATOM   3718  CKN CKN Y1839      65.193 -38.041  23.282  1.00  0.00
ATOM   3719  CKO CKO Y1840      18.496  31.852 -46.726  1.00  0.00
ATOM   3720  CKP CKP Y1841     -64.495  33.130 -40.998  1.00  0.00
ATOM   3721  CKQ CKQ Y1842      47.036  85.729 -35.022  1.00  0.00
ATOM   3722  CKR CKR Y1843      51.485  37.859  69.654  1.00  0.00
ATOM   3723  CKS CKS Y1844      58.358 -12.542  11.052  1.00  0.00
ATOM   3724  CKT CKT Y1845       8.661 -21.410 -12.201  1.00  0.00
ATOM   3725  CKU CKU Y1846      44.081 -77.970  -0.059  1.00  0.00
ATOM   3726  CKV CKV Y1847      57.890  36.084 -43.385  1.00  0.00
ATOM   3727  CKW CKW Y1848      69.763 -85.827 -67.855  1.00  0.00
ATOM   3728  CKX CKX Y1849     -59.084  40.503 -14.132  1.00  0.00
ATOM   3729  CKY CKY Y1850     -22.213 -33.677 -81.519  1.00  0.00
ATOM   3730  CKZ CKZ Y1851     -11.838  47.820 -37.667  1.00  0.00
ATOM   3731  CLA CLA Y1852     -46.774  30.152  26.522  1.00  0.00
ATOM   3732  CLB CLB Y1853       4.806  73.350  78.911  1.00  0.00
ATOM   3733  CLC CLC Y1854     -73.469  23.192 -30.828  1.00  0.00
ATOM   3734  CLD CLD Y1855      29.401  -9.013   5.966  1.00  0.00
ATOM   3735  CLE CLE Y1856       8.249  28.891  53.132  1.00  0.00
ATOM   3736  CLF CLF Y1857     -80.436 -55.816 -82.865  1.00  0.00
ATOM   3737  CLG CLG Y1858      41.233  45.216 -84.476  1.00  0.00
ATOM   3738  CLH CLH Y1859     -23.488  19.303  24.504  1.00  0.00
ATOM   3739  CLI CLI Y1860      28.430  17.306   0.771  1.00  0.00
ATOM   3740  CLJ CLJ Y1861       3.435  15.851  47.626  1.00  0.00
ATOM   3741  CLK CLK Y1862     -81.500 -76.578  48.707  1.00  0.00
ATOM   3742  CLL CLL Y1863      -3.892  62.246 -87.055  1.00  0.00
ATOM   3743  CLM CLM Y1864     -75.987  80.485  80.502  1.00  0.00
ATOM   3744  CLN CLN Y1865      73.229  61.977   6.660  1.00  0.00
ATOM   3745  CLO CLO Y1866      76.938  69.064 -44.693  1.00  0.00
ATOM   3746  CLP CLP Y1867     -35.776 -82.509 -24.892  1.00  0.00
ATOM   3747  CLQ CLQ Y1868      67.478  81.726  34.925  1.00  0.00
ATOM   3748  CLR CLR Y1869      10.772 -89.295  87.875  1.00  0.00
ATOM   3749  CLS CLS Y1870     -80.824  44.309  13.240  1.00  0.00
ATOM   3750  CLT CLT Y1871      20.625 -20.186  12.526  1.00  0.00
ATOM   3751  CLU CLU Y1872      65.472  24.310  70.416  1.00  0.00
ATOM   3752  CLV CLV Y1873      16.799 -17.189 -85.718  1.00  0.00
ATOM   3753  CLW CLW Y1874     -73.222   5.430 -54.594  1.00  0.00
ATOM   3754  CLX CLX Y1875      86.175   1.956 -45.953  1.00  0.00
ATOM   3755  CLY CLY Y1876      80.263  31.455   7.313  1.00  0.00
ATOM   3756  CLZ CLZ Y1877     -59.352  -0.011  27.101  1.00  0.00
ATOM   3757  CMA CMA Y1878     -37.154  82.312 -13.632  1.00  0.00
ATOM   3758  CMB CMB Y1879     -53.546  33.575 -61.349  1.00  0.00
ATOM   3759  CMC CMC Y1880      19.283  32.761  82.054  1.00  0.00
ATOM   3760  CMD CMD Y1881      10.149  82.622  83.086  1.00  0.00
ATOM   3761  CME CME Y1882      21.638  84.872  49.929  1.00  0.00
ATOM   3762  CMF CMF Y1883     -18.285  40.340 -64.900  1.00  0.00
ATOM   3763  CMG CMG Y1884     -22.104 -87.371  53.993  1.00  0.00
ATOM   3764  CMH CMH Y1885      89.041  -9.872   7.169  1.00  0.00
ATOM   3765  CMI CMI Y1886      28.457  49.755 -85.549  1.00  0.00
ATOM   3766  CMJ CMJ Y1887      74.373  27.132 -87.314  1.00  0.00
ATOM   3767  CMK CMK Y1888      87.777  42.927 -30.030  1.00  0.00
ATOM   3768  CML CML Y1889      82.094 -53.224  48.131  1.00  0.00
ATOM   3769  CMM CMM Y1890     -38.536   5.276 -87.085  1.00  0.00
ATOM   3770  CMN CMN Y1891     -67.550 -83.912 -16.123  1.00  0.00
ATOM   3771  CMO CMO Y1892     -29.769  10.392  34.312  1.00  0.00
ATOM   3772  CMP CMP Z1893     -13.862 -83.164 -73.552  1.00  0.00
ATOM   3773  CMQ CMQ Z1894     -35.108 -33.388  61.586  1.00  0.00
ATOM   3774  CMR CMR Z1895      63.494 -59.796 -61.956  1.00  0.00
ATOM   3775  CMS CMS Z1896     -36.222 -32.775 -63.452  1.00  0.00
ATOM   3776  CMT CMT Z1897      32.665   4.865 -70.983  1.00  0.00
ATOM   3777  CMU CMU Z1898     -61.245  56.959 -17.150  1.00  0.00
ATOM   3778  CMV CMV Z1899     -50.914  -0.542  56.323  1.00  0.00
ATOM   3779  CMW CMW Z1900       2.669  49.773  32.707  1.00  0.00
ATOM   3780  CMX CMX Z1901     -16.634 -38.254 -24.285  1.00  0.00
ATOM   3781  CMY CMY Z1902      33.290  30.478 -40.222  1.00  0.00
ATOM   3782  CMZ CMZ Z1903      23.786 -69.727 -61.154  1.00  0.00
ATOM   3783  CNA CNA Z1904     -65.823 -19.042  -3.868  1.00  0.00
ATOM   3784  CNB CNB Z1905      62.287  71.918  15.391  1.00  0.00
ATOM   3785  CNC CNC Z1906      27.133 -10.231  43.438  1.00  0.00
ATOM   3786  CND CND Z1907     -58.511  79.611  26.624  1.00  0.00
ATOM   3787  CNE CNE Z1908     -53.644   5.855 -39.792  1.00  0.00
ATOM   3788  CNF CNF Z1909     -69.383 -32.117  45.501  1.00  0.00
ATOM   3789  CNG CNG Z1910     -15.657 -66.610  49.280  1.00  0.00
ATOM   3790  CNH CNH Z1911       0.876  64.000 -29.956  1.00  0.00
ATOM   3791  CNI CNI Z1912      61.867 -52.627  72.697  1.00  0.00
ATOM   3792  CNJ CNJ Z1913      20.295  34.004  78.929  1.00  0.00
ATOM   3793  CNK CNK Z1914      46.306  47.578 -62.932  1.00  0.00
ATOM   3794  CNL CNL Z1915     -45.353  70.003  65.621  1.00  0.00
ATOM   3795  CNM CNM Z1916     -45.378  17.459  17.836  1.00  0.00
ATOM   3796  CNN CNN Z1917      32.503  67.744 -19.600  1.00  0.00
ATOM   3797  CNO CNO Z1918      54.233  13.316 -84.091  1.00  0.00
ATOM   3798  CNP CNP Z1919      51.983  22.944  56.669  1.00  0.00
ATOM   3799  CNQ CNQ Z1920      73.631 -46.637  48.400  1.00  0.00
ATOM   3800  CNR CNR Z1921       5.240 -45.098 -32.189  1.00  0.00
ATOM   3801  CNS CNS Z1922     -28.274 -34.469  21.223  1.00  0.00
ATOM   3802  CNT CNT Z1923      62.542 -65.797 -15.005  1.00  0.00
ATOM   3803  CNU CNU Z1924      43.254  41.328  57.449  1.00  0.00
ATOM   3804  CNV CNV Z1925      47.685  72.455  -7.438  1.00  0.00
ATOM   3805  CNW CNW Z1926      -5.855   6.119 -46.632  1.00  0.00
ATOM   3806  CNX CNX Z1927     -81.367 -59.434  25.954  1.00  0.00
ATOM   3807  CNY CNY Z1928      46.508 -29.126 -35.632  1.00  0.00
ATOM   3808  CNZ CNZ Z1929      59.353  -5.219  65.444  1.00  0.00
ATOM   3809  COA COA Z1930      74.746  41.973  -9.298  1.00  0.00
ATOM   3810  COB COB Z1931     -30.831 -71.154 -11.905  1.00  0.00
ATOM   3811  COC COC Z1932       7.629  -0.755 -77.919  1.00  0.00
ATOM   3812  COD COD Z1933      50.879 -73.579 -60.084  1.00  0.00
ATOM   3813  COE COE Z1934     -68.698 -14.098 -80.037  1.00  0.00
ATOM   3814  COF COF Z1935       3.767 -75.167 -82.854  1.00  0.00
ATOM   3815  COG COG Z1936      -0.636  21.857  -3.149  1.00  0.00
ATOM   3816  COH COH Z1937      55.368  -8.305   0.343  1.00  0.00
ATOM   3817  COI COI Z1938     -11.033 -71.557 -47.999  1.00  0.00
ATOM   3818  COJ COJ Z1939     -70.006 -84.524 -49.745  1.00  0.00
ATOM   3819  COK COK Z1940      78.182 -42.930 -47.582  1.00  0.00
ATOM   3820  COL COL Z1941      52.376  60.356 -83.034  1.00  0.00
ATOM   3821  COM COM Z1942     -46.960 -15.945   4.326  1.00  0.00
ATOM   3822  CON CON Z1943     -11.130  73.479  15.308  1.00  0.00
ATOM   3823  COO COO Z1944      75.292  28.644  69.133  1.00  0.00
ATOM   3824  COP COP Z1945      66.505  15.368 -60.897  1.00  0.00
ATOM   3825  COQ COQ Z1946     -34.472  23.621  78.563  1.00  0.00
ATOM   3826  COR COR Z1947      11.836  78.897  49.801  1.00  0.00
ATOM   3827  COS COS Z1948     -64.178 -50.826 -46.668  1.00  0.00
ATOM   3828  COT COT Z1949      69.538  79.661  55.164  1.00  0.00
ATOM   3829  COU COU Z1950     -80.418 -29.448  -9.542  1.00  0.00
ATOM   3830  COV COV Z1951      88.491  51.828  23.019  1.00  0.00
ATOM   3831  COW COW Z1952      58.859 -70.371  15.598  1.00  0.00
ATOM   3832  COX COX Z1953      25.744 -71.181 -22.866  1.00  0.00
ATOM   3833  COY COY Z1954     -32.349  33.682  12.350  1.00  0.00
ATOM   3834  COZ COZ Z1955     -43.363  27.654 -16.008  1.00  0.00
ATOM   3835  CPA CPA Z1956     -69.192 -40.439  80.792  1.00  0.00
ATOM   3836  CPB CPB Z1957      40.592 -26.299 -76.238  1.00  0.00
ATOM   3837  CPC CPC Z1958     -73.926 -58.238 -19.557  1.00  0.00
ATOM   3838  CPD CPD Z1959     -42.362  53.170 -41.461  1.00  0.00
ATOM   3839  CPE CPE Z1960     -82.869 -41.397 -76.880  1.00  0.00
ATOM   3840  CPF CPF Z1961      63.388  58.449  42.127  1.00  0.00
ATOM   3841  CPG CPG Z1962      67.592 -20.815  58.327  1.00  0.00
ATOM   3842  CPH CPH Z1963      -2.277  -4.382  26.494  1.00  0.00
ATOM   3843  CPI CPI Z1964      17.297 -15.140 -69.215  1.00  0.00
ATOM   3844  CPJ CPJ Z1965     -70.343  37.066  32.132  1.00  0.00
ATOM   3845  CPK CPK Z1966     -74.289  72.219 -74.657  1.00  0.00
ATOM   3846  CPL CPL Z1967     -85.188  27.239 -66.658  1.00  0.00
ATOM   3847  CPM CPM Z1968     -30.200  83.994   7.159  1.00  0.00
ATOM   3848  CPN CPN Z1969     -84.033 -87.698  33.352  1.00  0.00
ATOM   3849  CPO CPO Z1970     -28.553  62.748 -64.634  1.00  0.00
ATOM   3850  CPP CPP Z1971      20.311 -75.009  76.058  1.00  0.00
ATOM   3851  CPQ CPQ Z1972     -73.427  -1.052 -49.579  1.00  0.00
ATOM   3852  CPR CPR Z1973      42.462 -66.676  34.869  1.00  0.00
ATOM   3853  CPS CPS Z1974      50.786  20.959  11.220  1.00  0.00
ATOM   3854  CPT CPT Z1975     -19.229  28.195  43.249  1.00  0.00
ATOM   3855  CPU CPU Z1976     -16.185   6.775  19.836  1.00  0.00
ATOM   3856  CPV CPV Z1977      17.142 -63.249  11.027  1.00  0.00
ATOM   3857  CPW CPW Z1978      79.611  70.465 -36.845  1.00  0.00
ATOM   3858  CPX CPX Z1979      15.846 -48.299 -42.089  1.00  0.00
ATOM   3859  CPY CPY Z1980     -30.158   2.453  82.166  1.00  0.00
ATOM   3860  CPZ CPZ Z1981     -75.702 -49.538  64.757  1.00  0.00
ATOM   3861  CQA CQA Z1982     -80.437 -49.180 -55.204  1.00  0.00
ATOM   3862  CQB CQB Z1983     -30.236  79.785 -40.551  1.00  0.00
ATOM   3863  CQC CQC Z1984      50.715  34.136  87.432  1.00  0.00
ATOM   3864  CQD CQD Z1985      77.832  24.509  47.757  1.00  0.00
ATOM   3865  CQE CQE Z1986     -69.175 -47.888 -81.928  1.00  0.00
ATOM   3866  CQF CQF Z1987     -55.052 -70.179  39.692  1.00  0.00
ATOM   3867  CQG CQG Z1988     -52.375  81.540 -59.449  1.00  0.00
ATOM   3868  CQH CQH Z1989     -56.471 -23.714  68.334  1.00  0.00
ATOM   3869  CQI CQI Z1990     -78.470 -27.567  13.277  1.00  0.00
ATOM   3870  CQJ CQJ Z1991     -36.906 -30.294 -32.621  1.00  0.00
ATOM   3871  CQK CQK Z1992     -24.983  -8.766 -13.758  1.00  0.00
ATOM   3872  CQL CQL Z1993     -15.249  40.585  -5.488  1.00  0.00
ATOM   3873  CQM CQM Z1994     -10.002 -29.180  70.070  1.00  0.00
ATOM   3874  CQN CQN Z1995      64.558 -22.677  21.646  1.00  0.00
ATOM   3875  CQO CQO Z1996     -48.343   3.288 -80.929  1.00  0.00
ATOM   3876  CQP CQP Z1997      55.564  18.336  34.105  1.00  0.00
ATOM   3877  CQQ CQQ Z1998      32.358  75.791  67.546  1.00  0.00
ATOM   3878  CQR CQR Z1999     -34.033  25.863 -44.354  1.00  0.00
ATOM   3879  CQS CQS Z2000     -29.697  27.481  24.166  1.00  0.00
ATOM   3880  CQT CQT Z2001     -43.089 -51.518 -34.835  1.00  0.00
ATOM   3881  CQU CQU Z2002      72.922  75.387 -59.821  1.00  0.00
ATOM   3882  CQV CQV Z2003      74.937  22.732 -49.827  1.00  0.00
ATOM   3883  CQW CQW Z2004     -20.643 -19.588 -83.875  1.00  0.00
ATOM   3884  CQX CQX Z2005      87.907  27.119  17.319  1.00  0.00
ATOM   3885  CQY CQY Z2006     -46.718 -50.090  80.059  1.00  0.00
ATOM   3886  CQZ CQZ Z2007      82.795 -76.029  23.157  1.00  0.00
ATOM   3887  CRA CRA Z2008     -43.527 -59.838 -78.832  1.00  0.00
ATOM   3888  CRB CRB Z2009     -81.535  -7.367 -39.050  1.00  0.00
ATOM   3889  CRC CRC Z2010     -76.082   9.609 -63.796  1.00  0.00
ATOM   3890  CRD CRD Z2011      43.603  75.257  42.424  1.00  0.00
ATOM   3891  CRE CRE Z2012     -67.473  -6.988  29.601  1.00  0.00
ATOM   3892  CRF CRF Z2013      11.339 -37.283  45.098  1.00  0.00
ATOM   3893  CRG CRG Z2014     -33.369  61.715  18.230  1.00  0.00
ATOM   3894  CRH CRH Z2015      38.805 -42.647  60.749  1.00  0.00
ATOM   3895  CRI CRI Z2016     -45.929 -34.845  -4.646  1.00  0.00
ATOM   3896  CRJ CRJ Z2017      25.603  70.271  13.206  1.00  0.00
ATOM   3897  CRK CRK Z2018      24.346  67.808 -71.518  1.00  0.00
ATOM   3898  CRL CRL Z2019      75.153 -24.241  84.210  1.00  0.00
ATOM   3899  CRM CRM Z2020      81.707  20.966 -20.307  1.00  0.00
ATOM   3900  CRN CRN Z2021       9.384  13.651  22.364  1.00  0.00
ATOM   3901  CRO CRO Z2022     -75.793  17.059 -16.637  1.00  0.00
ATOM   3902  CRP CRP Z2023      -4.335  67.031 -86.621  1.00  0.00
ATOM   3903  CRQ CRQ Z2024      61.099  53.369 -42.611  1.00  0.00
ATOM   3904  CRR CRR Z2025      40.641   0.233 -45.435  1.00  0.00
ATOM   3905  CRS CRS Z2026      22.273 -66.223  58.311  1.00  0.00
ATOM   3906  CRT CRT Z2027     -12.654 -77.320  86.864  1.00  0.00
ATOM   3907  CRU CRU Z2028      -2.722  74.854  77.253  1.00  0.00
ATOM   3908  CRV CRV Z2029     -11.863 -86.708  17.560  1.00  0.00
ATOM   3909  CRW CRW Z2030      49.286 -37.839  15.873  1.00  0.00
ATOM   3910  CRX CRX Z2031     -60.501  56.028 -78.313  1.00  0.00
ATOM   3911  CRY CRY Z2032     -37.576 -52.673  74.993  1.00  0.00
ATOM   3912  CRZ CRZ Z2033      13.924 -36.491 -24.418  1.00  0.00
ATOM   3913  CSA CSA Z2034      64.557 -65.455  32.167  1.00  0.00
ATOM   3914  CSB CSB Z2035     -34.214   6.085  49.107  1.00  0.00
ATOM   3915  CSC CSC Z2036      71.336 -71.295  55.883  1.00  0.00
ATOM   3916  CSD CSD Z2037      56.895 -25.046   6.151  1.00  0.00
ATOM   3917  CSE CSE Z2038     -79.131 -80.856 -74.323  1.00  0.00
ATOM   3918  CSF CSF Z2039     -34.509  84.501  44.507  1.00  0.00
ATOM   3919  CSG CSG Z2040     -63.596 -24.494 -22.454  1.00  0.00
ATOM   3920  CSH CSH Z2041      -4.640 -46.703  85.453  1.00  0.00
ATOM   3921  CSI CSI Z2042       0.971 -49.728 -14.520  1.00  0.00
ATOM   3922  CSJ CSJ Z2043     -62.377  37.528 -59.696  1.00  0.00
ATOM   3923  CSK CSK Z2044      53.305 -76.117  58.797  1.00  0.00
ATOM   3924  CSL CSL Z2045     -61.479  -6.073 -57.553  1.00  0.00
ATOM   3925  CSM CSM Z2046     -20.093  43.749  27.413  1.00  0.00
ATOM   3926  CSN CSN Z2047      79.300   4.454   6.355  1.00  0.00
ATOM   3927  CSO CSO Z2048     -37.960  40.771 -74.944  1.00  0.00
ATOM   3928  CSP CSP Z2049       7.835  46.949   1.204  1.00  0.00
ATOM   3929  CSQ CSQ Z2050     -52.852 -54.264 -42.856  1.00  0.00
ATOM   3930  CSR CSR Z2051      34.627   2.846  70.245  1.00  0.00
ATOM   3931  CSS CSS Z2052      32.798 -34.765   0.544  1.00  0.00
ATOM   3932  CST CST Z2053     -70.107  27.325 -45.657  1.00  0.00
ATOM   3933  CSU CSU Z2054      76.611  67.196 -13.183  1.00  0.00
ATOM   3934  CSV CSV Z2055     -75.159 -47.555  11.207  1.00  0.00
ATOM   3935  CSW CSW Z2056     -81.269  42.858  55.709  1.00  0.00
ATOM   3936  CSX CSX Z2057      -0.312  13.201  71.587  1.00  0.00
ATOM   3937  CSY CSY Z2058     -50.720 -33.587  42.138  1.00  0.00
ATOM   3938  CSZ CSZ Z2059     -77.407 -37.842 -41.491  1.00  0.00
ATOM   3939  CTA CTA Z2060      85.685 -63.577 -52.873  1.00  0.00
ATOM   3940  CTB CTB Z2061      37.419   1.326   9.489  1.00  0.00
ATOM   3941  CTC CTC Z2062     -17.306  80.985 -83.083  1.00  0.00
ATOM   3942  CTD CTD Z2063     -76.597 -75.631  57.283  1.00  0.00
ATOM   3943  CTE CTE Z2064     -38.703 -79.860 -80.745  1.00  0.00
ATOM   3944  CTF CTF Z2065      -4.464  -5.501  52.864  1.00  0.00
ATOM   3945  CTG CTG Z2066      40.680 -55.756  61.568  1.00  0.00
ATOM   3946  CTH CTH Z2067     -13.583  33.014 -38.865  1.00  0.00
ATOM   3947  CTI CTI Z2068     -19.283  37.153  16.069  1.00  0.00
ATOM   3948  CTJ CTJ Z2069     -83.386  48.150 -49.491  1.00  0.00
ATOM   3949  CTK CTK Z2070     -82.726  79.841 -16.486  1.00  0.00
ATOM   3950  CTL CTL Z2071     -33.677  -3.919   9.376  1.00  0.00
ATOM   3951  CTM CTM Z2072     -57.467  31.067  71.574  1.00  0.00
ATOM   3952  CTN CTN Z2073     -20.443  -5.486  60.879  1.00  0.00
ATOM   3953  CTO CTO Z2074     -15.021  -9.909  83.258  1.00  0.00
ATOM   3954  CTP CTP Z2075      16.849  86.048 -57.023  1.00  0.00
ATOM   3955  CTQ CTQ Z2076      82.940 -45.375 -75.749  1.00  0.00
ATOM   3956  CTR CTR Z2077      81.020  -9.320  75.802  1.00  0.00
ATOM   3957  CTS CTS Z2078     -22.546  12.462  48.128  1.00  0.00
ATOM   3958  CTT CTT Z2079       8.197  51.650  78.757  1.00  0.00
ATOM   3959  CTU CTU Z2080      30.779 -19.138 -12.033  1.00  0.00
ATOM   3960  CTV CTV Z2081      71.533  44.729  32.822  1.00  0.00
ATOM   3961  CTW CTW Z2082      32.118 -54.761  81.520  1.00  0.00
ATOM   3962  CTX CTX Z2083      75.804 -25.438 -63.249  1.00  0.00
ATOM   3963  CTY CTY Z2084      32.187  22.190 -10.692  1.00  0.00
ATOM   3964  CTZ CTZ Z2085     -33.264 -83.819  24.255  1.00  0.00
ATOM   3965  CUA CUA Z2086      78.006 -19.506 -21.410  1.00  0.00
ATOM   3966  CUB CUB Z2087     -15.646  15.386 -19.851  1.00  0.00
ATOM   3967  CUC CUC Z2088      32.011  31.835  11.387  1.00  0.00
ATOM   3968  CUD CUD Z2089     -49.034  13.110  -9.914  1.00  0.00
ATOM   3969  CUE CUE Z2090     -60.953 -11.790  83.782  1.00  0.00
ATOM   3970  CUF CUF Z2091     -81.605 -73.940  31.967  1.00  0.00
ATOM   3971  CUG CUG Z2092     -72.902   6.705  62.584  1.00  0.00
ATOM   3972  CUH CUH Z2093      61.197  75.527 -70.123  1.00  0.00
ATOM   3973  CUI CUI Z2094      45.747  47.559   7.154  1.00  0.00
ATOM   3974  CUJ CUJ Z2095      83.142 -51.597  76.246  1.00  0.00
ATOM   3975  CUK CUK Z2096     -32.435  48.988 -29.326  1.00  0.00
ATOM   3976  CUL CUL Z2097      18.388 -82.281  52.512  1.00  0.00
ATOM   3977  CUM CUM Z2098     -44.954  67.625 -53.398  1.00  0.00
ATOM   3978  CUN CUN Z2099     -77.835  64.189 -59.127  1.00  0.00
ATOM   3979  CUO CUO Z2100       7.742 -67.991  79.518  1.00  0.00
ATOM   3980  CUP CUP Z2101     -21.430  16.852  87.439  1.00  0.00
ATOM   3981  CUQ CUQ Z2102      88.266  -2.904  89.344  1.00  0.00
ATOM   3982  CUR CUR Z2103      45.834 -73.547 -40.443  1.00  0.00
ATOM   3983  CUS CUS Z2104     -75.199 -63.571 -41.707  1.00  0.00
ATOM   3984  CUT CUT Z2105     -16.578  42.955  68.654  1.00  0.00
ATOM   3985  CUU CUU Z2106     -52.163 -78.339 -46.525  1.00  0.00
ATOM   3986  CUV CUV Z2107     -34.589  40.638  55.636  1.00  0.00
ATOM   3987  CUW CUW Z2108      44.003 -68.031  89.534  1.00  0.00
ATOM   3988  CUX CUX Z2109     -59.891 -79.024  71.024  1.00  0.00
ATOM   3989  CUY CUY Z2110      18.364  26.547 -79.564  1.00  0.00
ATOM   3990  CUZ CUZ Z2111      69.495  41.876 -32.755  1.00  0.00
ATOM   3991  CVA CVA Z2112      33.601 -76.712  73.071  1.00  0.00
ATOM   3992  CVB CVB Z2113     -74.861  11.752 -78.426  1.00  0.00
ATOM   3993  CVC CVC Z2114     -83.664  83.429  64.032  1.00  0.00
ATOM   3994  CVD CVD Z2115      88.914   7.981  39.804  1.00  0.00
ATOM   3995  CVE CVE Z2116      83.036  52.838  46.287  1.00  0.00
ATOM   3996  CVF CVF Z2117      63.936  37.736 -74.724  1.00  0.00
ATOM   3997  CVG CVG Z2118       0.859 -30.395 -49.296  1.00  0.00
ATOM   3998  CVH CVH Z2119      24.311  56.032  73.932  1.00  0.00
ATOM   3999  CVI CVI Z2120     -33.229  78.667 -10.057  1.00  0.00
ATOM   4000  CVJ CVJ Z2121     -27.390 -70.133 -84.273  1.00  0.00
ATOM   4001  CVK CVK Z2122      83.804  45.154 -71.054  1.00  0.00
ATOM   4002  CVL CVL Z2123      87.699 -26.361  61.896  1.00  0.00
ATOM   4003  CVM CVM Z2124      11.031  35.991 -27.915  1.00  0.00
ATOM   4004  CVN CVN Z2125      42.499  30.754  37.057  1.00  0.00
ATOM   4005  CVO CVO Z2126      48.565  42.507 -82.207  1.00  0.00
ATOM   4006  CVP CVP Z2127     -26.987 -73.755 -62.777  1.00  0.00
ATOM   4007  CVQ CVQ Z2128     -10.633  36.196 -73.830  1.00  0.00
ATOM   4008  CVR CVR Z2129      90.535 -43.526  15.752  1.00  0.00
ATOM   4009  CVS CVS Z2130      63.284 -44.410  15.413  1.00  0.00
ATOM   4010  CVT CVT Z2131      78.996  -8.529  20.905  1.00  0.00
ATOM   4011  CVU CVU Z2132     -21.607 -52.704 -42.765  1.00  0.00
ATOM   4012  CVV CVV Z2133      -2.693  60.151  53.692  1.00  0.00
ATOM   4013  CVW CVW Z2134      23.446  47.594   1.013  1.00  0.00
ATOM   4014  CVX CVX Z2135     -73.230 -29.430 -63.174  1.00  0.00
ATOM   4015  CVY CVY Z2136     -78.657  13.754  44.788  1.00  0.00
ATOM   4016  CVZ CVZ Z2137      42.649  64.355  86.014  1.00  0.00
ATOM   4017  CWA CWA Z2138     -65.841 -80.249   7.895  1.00  0.00
ATOM   4018  CWB CWB Z2139      -5.222 -67.987 -69.529  1.00  0.00
ATOM   4019  CWC CWC Z2140     -18.815  78.149 -64.665  1.00  0.00
ATOM   4020  CWD CWD Z2141      70.327   6.585  70.318  1.00  0.00
ATOM   4021  CWE CWE Z2142     -40.759   9.109 -64.415  1.00  0.00
ATOM   4022  CWF CWF Z2143     -81.831 -80.322 -56.147  1.00  0.00
ATOM   4023  CWG CWG Z2144      65.316   1.540 -76.071  1.00  0.00
ATOM   4024  CWH CWH Z2145      54.890  46.937  70.806  1.00  0.00
ATOM   4025  CWI CWI Z2146     -82.747  63.246  51.402  1.00  0.00
ATOM   4026  CWJ CWJ Z2147     -34.460 -74.477  86.427  1.00  0.00
ATOM   4027  CWK CWK Z2148      53.391  19.783  -8.523  1.00  0.00
ATOM   4028  CWL CWL Z2149       6.490 -85.781  74.838  1.00  0.00
ATOM   4029  CWM CWM Z2150       0.930 -76.776 -20.741  1.00  0.00
ATOM   4030  CWN CWN Z2151     -19.458  67.858  63.987  1.00  0.00
ATOM   4031  CWO CWO Z2152      75.725   1.257 -23.862  1.00  0.00
ATOM   4032  CWP CWP Z2153      42.699 -40.077  79.631  1.00  0.00
ATOM   4033  CWQ CWQ Z2154     -49.245 -69.387  79.472  1.00  0.00
ATOM   4034  CWR CWR Z2155      74.319 -86.258 -37.232  1.00  0.00
ATOM   4035  CWS CWS Z2156     -81.733 -80.261 -14.551  1.00  0.00
ATOM   4036  CWT CWT Z2157      83.570 -30.987   4.472  1.00  0.00
ATOM   4037  CWU CWU Z2158     -76.339 -84.901 -35.262  1.00  0.00
ATOM   4038  CWV CWV Z2159     -57.825 -45.285  20.914  1.00  0.00
ATOM   4039  CWW CWW Z2160      66.586  81.325  84.445  1.00  0.00
ATOM   4040  CWX CWX Z2161     -27.784  57.282  44.275  1.00  0.00
ATOM   4041  CWY CWY Z2162      89.554  85.418  42.462  1.00  0.00
ATOM   4042  CWZ CWZ Z2163     -66.485 -60.208  79.137  1.00  0.00
ATOM   4043  CXA CXA Z2164      27.913 -21.848  85.409  1.00  0.00
ATOM   4044  CXB CXB Z2165      81.197 -71.283  73.868  1.00  0.00
ATOM   4045  CXC CXC Z2166      84.304  84.664  57.330  1.00  0.00
ATOM   4046  CXD CXD Z2167      53.397  45.082  47.712  1.00  0.00
ATOM   4047  CXE CXE Z2168      46.155  77.927 -67.457  1.00  0.00
ATOM   4048  CXF CXF Z2169      65.653 -73.386  83.328  1.00  0.00
ATOM   4049  CXG CXG Z2170      73.691  49.004  61.885  1.00  0.00
ATOM   4050  CXH CXH Z2171     -58.344 -46.862   1.096  1.00  0.00
ATOM   4051  CXI CXI Z2172      47.157 -36.425  30.164  1.00  0.00
ATOM   4052  CXJ CXJ Z2173      86.048   2.493 -52.291  1.00  0.00
ATOM   4053  CXK CXK Z2174      13.171  48.936 -77.247  1.00  0.00
ATOM   4054  CXL CXL Z2175      31.691 -84.551  61.213  1.00  0.00
ATOM   4055  CXM CXM Z2176      89.981  67.899  25.482  1.00  0.00
ATOM   4056  CXN CXN Z2177      -2.109  42.018  59.092  1.00  0.00
ATOM   4057  CXO CXO Z2178      17.725 -29.425  66.697  1.00  0.00
ATOM   4058  CXP CXP Z2179      70.499 -75.387  10.530  1.00  0.00
ATOM   4059  CXQ CXQ Z2180     -20.768 -81.532  72.468  1.00  0.00
ATOM   4060  CXR CXR Z2181      36.309  32.276  23.282  1.00  0.00
ATOM   4061  CXS CXS Z2182     -60.823 -32.564 -49.985  1.00  0.00
ATOM   4062  CXT CXT Z2183      62.184 -87.069  80.020  1.00  0.00
ATOM   4063  CXU CXU Z2184      77.758 -67.059 -72.800  1.00  0.00
ATOM   4064  CXV CXV Z2185      42.427 -86.130  83.732  1.00  0.00
ATOM   4065  CXW CXW Z2186      14.967  55.070 -53.578  1.00  0.00
ATOM   4066  CXX CXX Z2187      89.822  56.382   7.629  1.00  0.00
ATOM   4067  CXY CXY Z2188     -41.862  69.992 -78.677  1.00  0.00
ATOM   4068  CXZ CXZ Z2189     -79.474 -35.980  34.157  1.00  0.00
ATOM   4069  CYA CYA Z2190      31.224  56.658 -53.337  1.00  0.00
ATOM   4070  CYB CYB Z2191     -72.076  15.713  88.674  1.00  0.00
ATOM   4071  CYC CYC Z2192     -31.699  -4.982 -44.243  1.00  0.00
ATOM   4072  CYD CYD Z2193       7.069 -33.031  21.750  1.00  0.00
ATOM   4073  CYE CYE Z2194      53.435 -81.679 -82.954  1.00  0.00
ATOM   4074  CYF CYF Z2195      53.748  27.009  75.398  1.00  0.00
ATOM   4075  CYG CYG Z2196     -33.706  23.481  60.380  1.00  0.00
ATOM   4076  CYH CYH Z2197     -63.520 -41.063 -67.500  1.00  0.00
ATOM   4077  CYI CYI Z2198      11.712 -46.434  80.168  1.00  0.00
ATOM   4078  CYJ CYJ Z2199      33.865 -52.757  44.368  1.00  0.00
ATOM   4079  CYK CYK Z2200     -21.333 -59.894  86.239  1.00  0.00
ATOM   4080  CYL CYL Z2201     -49.980  83.474 -35.020  1.00  0.00
ATOM   4081  CYM CYM Z2202     -45.626  47.761 -57.503  1.00  0.00
ATOM   4082  CYN CYN Z2203      10.822  -8.004 -32.697  1.00  0.00
ATOM   4083  CYO CYO Z2204     -77.869  62.557  22.020  1.00  0.00
ATOM   4084  CYP CYP Z2205     -45.087  10.581  34.957  1.00  0.00
ATOM   4085  CYQ CYQ Z2206      77.631  62.975  54.960  1.00  0.00
ATOM   4086  CYR CYR Z2207      81.828  -2.928 -83.066  1.00  0.00
ATOM   4087  CYS CYS Z2208      27.344  83.111 -36.047  1.00  0.00
ATOM   4088  CYT CYT Z2209      25.017  15.984   7.688  1.00  0.00
ATOM   4089  CYU CYU Z2210      82.677  36.382 -44.028  1.00  0.00
ATOM   4090  CYV CYV Z2211     -17.411  50.411 -52.382  1.00  0.00
ATOM   4091  CYW CYW Z2212     -10.561  84.279 -48.475  1.00  0.00
ATOM   4092  CYX CYX Z2213     -37.571 -20.369  78.272  1.00  0.00
ATOM   4093  CYY CYY Z2214     -55.965  27.209 -59.303  1.00  0.00
ATOM   4094  CYZ CYZ Z2215      39.519 -86.278  40.728  1.00  0.00
ATOM   4095  CZA CZA Z2216     -77.918 -74.410  84.196  1.00  0.00
ATOM   4096  CZB CZB Z2217      66.229 -83.661 -68.327  1.00  0.00
ATOM   4097  CZC CZC Z2218      20.508   0.612  12.817  1.00  0.00
ATOM   4098  CZD CZD Z2219      78.452  81.812 -79.966  1.00  0.00
ATOM   4099  CZE CZE Z2220      22.703  -0.651  72.883  1.00  0.00
ATOM   4100  CZF CZF Z2221      86.069  79.072  -6.043  1.00  0.00
ATOM   4101  CZG CZG Z2222      71.664 -16.459 -37.571  1.00  0.00
ATOM   4102  CZH CZH Z2223     -25.702   8.922 -80.344  1.00  0.00
ATOM   4103  CZI CZI Z2224     -76.984  31.665 -80.369  1.00  0.00
ATOM   4104  CZJ CZJ Z2225     -49.079 -59.318 -61.901  1.00  0.00
ATOM   4105  CZK CZK Z2226      53.053 -86.732  24.014  1.00  0.00
ATOM   4106  CZL CZL Z2227      56.942   4.452  31.304  1.00  0.00
ATOM   4107  CZM CZM Z2228      -9.194 -25.908  39.808  1.00  0.00
ATOM   4108  CZN CZN Z2229      -3.320  68.243 -58.370  1.00  0.00
ATOM   4109  CZO CZO Z2230      28.015  -0.964 -29.577  1.00  0.00
ATOM   4110  CZP CZP Z2231      22.485 -50.513  65.748  1.00  0.00
ATOM   4111  CZQ CZQ Z2232      71.671  28.134   8.355  1.00  0.00
ATOM   4112  CZR CZR Z2233      14.927 -20.955 -31.441  1.00  0.00
ATOM   4113  CZS CZS Z2234     -38.095  42.882  69.601  1.00  0.00
ATOM   4114  CZT CZT Z2235     -70.227  12.785 -48.367  1.00  0.00
ATOM   4115  CZU CZU Z2236      77.775 -71.993  41.455  1.00  0.00
ATOM   4116  CZV CZV Z2237      39.404  50.741 -21.981  1.00  0.00
ATOM   4117  CZW CZW Z2238      82.171  17.787  33.670  1.00  0.00
ATOM   4118  CZX CZX Z2239     -66.333  82.591  53.249  1.00  0.00
ATOM   4119  CZY CZY Z2240     -80.698 -83.100   3.169  1.00  0.00
ATOM   4120  CZZ CZZ Z2241      16.903  70.027  -6.870  1.00  0.00
ATOM   4121  DAA DAA Z2242       0.076  27.235  49.030  1.00  0.00
ATOM   4122  DAB DAB Z2243     -56.888  45.937  12.082  1.00  0.00
ATOM   4123  DAC DAC Z2244       6.302 -58.354 -84.747  1.00  0.00
ATOM   4124  DAD DAD Z2245     -39.006  16.745   6.366  1.00  0.00
ATOM   4125  DAE DAE Z2246      22.004  29.289  54.107  1.00  0.00
ATOM   4126  DAF DAF Z2247      81.639  -5.128  43.847  1.00  0.00
ATOM   4127  DAG DAG Z2248      86.593 -29.513 -15.087  1.00  0.00
ATOM   4128  DAH DAH Z2249      36.672  65.938  18.510  1.00  0.00
ATOM   4129  DAI DAI Z2250      67.674   6.173  55.043  1.00  0.00
ATOM   4130  DAJ DAJ Z2251     -53.804 -21.121  88.085  1.00  0.00
ATOM   4131  DAK DAK Z2252      33.690  -7.905 -60.362  1.00  0.00
ATOM   4132  DAL DAL Z2253      51.691  39.340 -22.824  1.00  0.00
ATOM   4133  DAM DAM Z2254      27.222 -37.082  85.541  1.00  0.00
ATOM   4134  DAN DAN Z2255      14.910  81.699 -72.026  1.00  0.00
ATOM   4135  DAO DAO Z2256     -38.875 -88.599 -68.315  1.00  0.00
ATOM   4136  DAP DAP Z2257      14.215  20.352 -17.947  1.00  0.00
ATOM   4137  DAQ DAQ Z2258      79.702 -88.692 -83.485  1.00  0.00
ATOM   4138  DAR DAR Z2259      55.066  70.758  87.868  1.00  0.00
ATOM   4139  DAS DAS Z2260     -84.126  51.431 -82.260  1.00  0.00
ATOM   4140  DAT DAT Z2261     -58.810 -46.919  50.731  1.00  0.00
ATOM   4141  DAU DAU Z2262     -46.075  43.957  28.845  1.00  0.00
ATOM   4142  DAV DAV Z2263      78.774 -11.590  -7.928  1.00  0.00
ATOM   4143  DAW DAW Z2264     -32.625 -69.523  73.253  1.00  0.00
ATOM   4144  DAX DAX Z2265       7.874 -30.735   1.863  1.00  0.00
ATOM   4145  DAY DAY Z2266     -75.354  35.419  82.913  1.00  0.00
ATOM   4146  DAZ DAZ Z2267      87.837 -46.776 -29.158  1.00  0.00
ATOM   4147  DBA DBA Z2268     -41.947  -8.106 -29.157  1.00  0.00
ATOM   4148  DBB DBB Z2269      65.357  -1.075 -52.632  1.00  0.00
ATOM   4149  DBC DBC Z2270     -15.062  81.661  56.145  1.00  0.00
ATOM   4150  DBD DBD Z2271      26.881  37.370  33.309  1.00  0.00
ATOM   4151  DBE DBE Z2272      18.526 -37.374 -37.018  1.00  0.00
ATOM   4152  DBF DBF Z2273      59.751 -81.378 -39.433  1.00  0.00
ATOM   4153  DBG DBG Z2274      60.408  73.121  74.491  1.00  0.00
ATOM   4154  DBH DBH Z2275     -53.388  28.331 -73.641  1.00  0.00
ATOM   4155  DBI DBI Z2276      30.559 -52.561 -26.060  1.00  0.00
ATOM   4156  DBJ DBJ Z2277      42.489 -15.900  73.590  1.00  0.00
ATOM   4157  DBK DBK Z2278     -54.455  -0.024  86.810  1.00  0.00
ATOM   4158  DBL DBL Z2279      -3.068 -56.973 -57.678  1.00  0.00
ATOM   4159  DBM DBM Z2280      22.730  84.838  86.514  1.00  0.00
ATOM   4160  DBN DBN Z2281     -36.935  38.602  -3.662  1.00  0.00
ATOM   4161  DBO DBO Z2282      -0.752 -45.565  60.890  1.00  0.00
ATOM   4162  DBP DBP Z2283     -78.982  -7.690  -1.595  1.00  0.00
ATOM   4163  DBQ DBQ Z2284     -57.996  21.693  18.754  1.00  0.00
ATOM   4164  DBR DBR Z2285       4.090  59.398   5.648  1.00  0.00
ATOM   4165  DBS DBS Z2286     -71.370  49.252  83.002  1.00  0.00
ATOM   4166  DBT DBT Z2287      67.536  61.580 -20.461  1.00  0.00
ATOM   4167  DBU DBU Z2288      35.289  27.457 -80.999  1.00  0.00
ATOM   4168  DBV DBV Z2289      62.163  -0.737  15.297  1.00  0.00
ATOM   4169  DBW DBW Z2290      85.928  -1.429  31.724  1.00  0.00
ATOM   4170  DBX DBX Z2291      -7.532  19.054  36.267  1.00  0.00
ATOM   4171  DBY DBY Z2292     -71.407 -11.625  70.772  1.00  0.00
ATOM   4172  DBZ DBZ Z2293     -43.979 -59.205  11.436  1.00  0.00
ATOM   4173  DCA DCA Z2294     -46.419  29.166  42.090  1.00  0.00
ATOM   4174  DCB DCB Z2295      25.895  67.677  30.645  1.00  0.00
ATOM   4175  DCC DCC Z2296      37.285  84.592 -61.709  1.00  0.00
ATOM   4176  DCD DCD Z2297     -82.127  -2.751  79.499  1.00  0.00
ATOM   4177  DCE DCE Z2298      42.259 -82.804   0.860  1.00  0.00
ATOM   4178  DCF DCF Z2299      81.680   0.450  61.478  1.00  0.00
ATOM   4179  DCG DCG Z2300      82.185  20.165 -78.622  1.00  0.00
ATOM   4180  DCH DCH Z2301     -50.069 -86.747   9.983  1.00  0.00
ATOM   4181  DCI DCI Z2302     -30.599  -1.724  28.342  1.00  0.00
ATOM   4182  DCJ DCJ Z2303     -51.053 -76.041 -86.692  1.00  0.00
ATOM   4183  DCK DCK Z2304      77.842 -89.334  72.113  1.00  0.00
ATOM   4184  DCL DCL Z2305      41.250   0.607 -23.342  1.00  0.00
ATOM   4185  DCM DCM Z2306     -46.727  10.536  76.865  1.00  0.00
ATOM   4186  DCN DCN Z2307      88.045  35.592  50.433  1.00  0.00
ATOM   4187  DCO DCO Z2308      40.635  61.564 -42.115  1.00  0.00
ATOM   4188  DCP DCP Z2309       1.808 -11.135  86.880  1.00  0.00
ATOM   4189  DCQ DCQ Z2310       0.320 -59.383 -34.135  1.00  0.00
ATOM   4190  DCR DCR Z2311     -60.754 -83.754 -33.434  1.00  0.00
ATOM   4191  DCS DCS Z2312      65.029 -88.197 -52.381  1.00  0.00
ATOM   4192  DCT DCT Z2313     -59.456  30.821   2.398  1.00  0.00
ATOM   4193  DCU DCU Z2314     -36.606 -86.941  75.013  1.00  0.00
ATOM   4194  DCV DCV Z2315     -29.515  84.812  23.797  1.00  0.00
ATOM   4195  DCW DCW Z2316      34.024  83.538  -5.209  1.00  0.00
ATOM   4196  DCX DCX Z2317       3.097  76.331   9.973  1.00  0.00
ATOM   4197  DCY DCY Z2318      87.753  13.346  -1.532  1.00  0.00
ATOM   4198  DCZ DCZ Z2319      50.282  -7.867 -82.548  1.00  0.00
ATOM   4199  DDA DDA Z2320       9.851  71.873 -83.668  1.00  0.00
ATOM   4200  DDB DDB Z2321      87.060 -16.685  31.437  1.00  0.00
ATOM   4201  DDC DDC Z2322      11.221  27.884  13.505  1.00  0.00
ATOM   4202  DDD DDD Z2323     -37.707  -4.655 -70.984  1.00  0.00
ATOM   4203  DDE DDE Z2324      50.629 -52.159  38.273  1.00  0.00
ATOM   4204  DDF DDF Z2325      77.947  36.343  23.973  1.00  0.00
ATOM   4205  DDG DDG Z2326      56.375 -36.882 -81.218  1.00  0.00
ATOM   4206  DDH DDH Z2327      71.806   5.026  35.539  1.00  0.00
ATOM   4207  DDI DDI Z2328     -83.813  70.368  77.397  1.00  0.00
ATOM   4208  DDJ DDJ Z2329     -16.677   8.366  -3.025  1.00  0.00
ATOM   4209  DDK DDK Z2330      85.891   8.862 -67.986  1.00  0.00
ATOM   4210  DDL DDL Z2331      55.621  29.423 -53.439  1.00  0.00
ATOM   4211  DDM DDM Z2332      63.382  44.810  85.636  1.00  0.00
ATOM   4212  DDN DDN Z2333      36.744  69.713 -85.356  1.00  0.00
ATOM   4213  DDO DDO Z2334      63.291 -19.821 -13.477  1.00  0.00
ATOM   4214  DDP DDP Z2335      22.912 -21.428 -85.249  1.00  0.00
ATOM   4215  DDQ DDQ Z2336      69.490  66.542 -78.255  1.00  0.00
ATOM   4216  DDR DDR Z2337      -8.715 -59.900 -84.977  1.00  0.00
ATOM   4217  DDS DDS Z2338     -52.515 -19.709 -38.289  1.00  0.00
ATOM   4218  DDT DDT Z2339     -63.189 -16.889  58.087  1.00  0.00
ATOM   4219  DDU DDU Z2340     -21.058 -60.323 -66.260  1.00  0.00
ATOM   4220  DDV DDV Z2341      90.353  24.361 -34.976  1.00  0.00
ATOM   4221  DDW DDW Z2342      19.110   5.780  81.286  1.00  0.00
ATOM   4222  DDX DDX Z2343      44.125   0.391  -9.815  1.00  0.00
ATOM   4223  DDY DDY Z2344     -74.234  77.630 -53.308  1.00  0.00
ATOM   4224  DDZ DDZ Z2345      44.492 -84.761 -52.142  1.00  0.00
ATOM   4225  DEA DEA Z2346      -1.200 -15.318 -78.982  1.00  0.00
ATOM   4226  DEB DEB Z2347      66.174 -77.894  26.547  1.00  0.00
ATOM   4227  DEC DEC Z2348     -52.872 -12.690  -6.409  1.00  0.00
ATOM   4228  DED DED Z2349      89.255  42.430  79.468  1.00  0.00
ATOM   4229  DEE DEE Z2350     -84.010 -14.027  54.365  1.00  0.00
ATOM   4230  DEF DEF Z2351     -71.289 -73.645 -58.325  1.00  0.00
ATOM   4231  DEG DEG Z2352      88.720 -73.431  57.846  1.00  0.00
ATOM   4232  DEH DEH Z2353       0.749 -51.028 -70.149  1.00  0.00
ATOM   4233  DEI DEI Z2354      18.581  40.368 -15.681  1.00  0.00
ATOM   4234  DEJ DEJ Z2355     -66.969 -12.244 -30.511  1.00  0.00
ATOM   4235  DEK DEK Z2356     -77.406 -24.699 -32.911  1.00  0.00
ATOM   4236  DEL DEL Z2357      61.814  70.935  -6.591  1.00  0.00
ATOM   4237  DEM DEM Z2358      16.096  81.854  30.429  1.00  0.00
ATOM   4238  DEN DEN Z2359      83.368 -56.454 -83.238  1.00  0.00
ATOM   4239  DEO DEO Z2360      75.683  51.924 -53.960  1.00  0.00
ATOM   4240  DEP DEP Z2361     -85.783 -20.291 -62.980  1.00  0.00
ATOM   4241  DEQ DEQ Z2362     -65.496  79.982  81.929  1.00  0.00
ATOM   4242  DER DER Z2363     -66.970 -65.966 -81.601  1.00  0.00
ATOM   4243  DES DES Z2364      77.720 -58.123  15.268  1.00  0.00
ATOM   4244  DET DET Z2365      59.350  80.556 -33.019  1.00  0.00
ATOM   4245  DEU DEU Z2366      79.755  10.427  83.469  1.00  0.00
ATOM   4246  DEV DEV Z2367      88.678 -15.925 -42.905  1.00  0.00
ATOM   4247  DEW DEW Z2368      64.795  13.126  85.179  1.00  0.00
ATOM   4248  DEX DEX Z2369      61.496 -67.743  47.198  1.00  0.00
ATOM   4249  DEY DEY Z2370       9.614 -79.921  38.791  1.00  0.00
ATOM   4250  DEZ DEZ Z2371      73.463  47.797  15.445  1.00  0.00
ATOM   4251  DFA DFA Z2372      40.228  -9.155   4.465  1.00  0.00
ATOM   4252  DFB DFB Z2373       7.085  15.641 -74.136  1.00  0.00
ATOM   4253  DFC DFC Z2374     -68.210  52.506 -64.775  1.00  0.00
ATOM   4254  DFD DFD Z2375       6.415  35.793 -42.440  1.00  0.00
ATOM   4255  DFE DFE Z2376      69.629  38.802 -51.479  1.00  0.00
ATOM   4256  DFF DFF Z2377      40.289 -81.335  19.176  1.00  0.00
ATOM   4257  DFG DFG Z2378      87.105  66.710  79.449  1.00  0.00
ATOM   4258  DFH DFH Z2379      48.984 -59.820  48.453  1.00  0.00
ATOM   4259  DFI DFI Z2380      13.691 -37.040  33.170  1.00  0.00
ATOM   4260  DFJ DFJ Z2381     -63.057  51.081  59.418  1.00  0.00
ATOM   4261  DFK DFK Z2382      45.238  63.526 -59.729  1.00  0.00
ATOM   4262  DFL DFL Z2383      42.461  83.224 -85.892  1.00  0.00
ATOM   4263  DFM DFM Z2384     -28.004  21.289 -13.335  1.00  0.00
ATOM   4264  DFN DFN Z2385      38.337  78.629  12.303  1.00  0.00
ATOM   4265  DFO DFO Z2386      23.071  11.905 -55.080  1.00  0.00
ATOM   4266  DFP DFP Z2387      15.992 -42.325 -80.603  1.00  0.00
ATOM   4267  DFQ DFQ Z2388      84.701  68.002 -57.521  1.00  0.00
ATOM   4268  DFR DFR Z2389     -84.624 -20.920 -41.500  1.00  0.00
ATOM   4269  DFS DFS Z2390     -29.566 -84.720 -47.608  1.00  0.00
ATOM   4270  DFT DFT Z2391     -48.879 -86.817  87.725  1.00  0.00
ATOM   4271  DFU DFU Z2392     -71.557   5.567   5.237  1.00  0.00
ATOM   4272  DFV DFV Z2393      83.924 -80.511 -72.852  1.00  0.00
ATOM   4273  DFW DFW Z2394      27.980  62.529   2.475  1.00  0.00
ATOM   4274  DFX DFX Z2395     -49.529   8.552   6.363  1.00  0.00
ATOM   4275  DFY DFY Z2396      -7.830 -86.985  31.008  1.00  0.00
ATOM   4276  DFZ DFZ Z2397       3.896   7.065 -20.675  1.00  0.00
ATOM   4277  DGA DGA Z2398      88.440 -64.376  -2.506  1.00  0.00
ATOM   4278  DGB DGB Z2399      -8.491  58.694  79.266  1.00  0.00
ATOM   4279  DGC DGC Z2400     -83.120  82.986 -43.572  1.00  0.00
ATOM   4280  DGD DGD Z2401      -9.265  24.199  25.249  1.00  0.00
ATOM   4281  DGE DGE Z2402     -10.422 -40.609  -0.476  1.00  0.00
ATOM   4282  DGF DGF Z2403      49.694 -54.272  88.468  1.00  0.00
ATOM   4283  DGG DGG Z2404     -16.892  82.704 -37.667  1.00  0.00
ATOM   4284  DGH DGH Z2405      49.700 -67.466 -82.149  1.00  0.00
ATOM   4285  DGI DGI Z2406      31.830  -7.711 -83.849  1.00  0.00
ATOM   4286  DGJ DGJ Z2407      51.279  70.740 -42.695  1.00  0.00
ATOM   4287  DGK DGK Z2408      61.507 -35.549  -3.971  1.00  0.00
ATOM   4288  DGL DGL Z2409      40.205 -89.147 -26.645  1.00  0.00
ATOM   4289  DGM DGM Z2410     -79.238 -70.984  15.968  1.00  0.00
ATOM   4290  DGN DGN Z2411      51.663 -78.045  83.989  1.00  0.00
ATOM   4291  DGO DGO Z2412     -45.591  81.020   6.258  1.00  0.00
ATOM   4292  DGP DGP Z2413     -69.560 -25.886  64.712  1.00  0.00
ATOM   4293  DGQ DGQ Z2414      31.707  51.827 -68.563  1.00  0.00
ATOM   4294  DGR DGR Z2415     -30.789  70.210 -30.964  1.00  0.00
ATOM   4295  DGS DGS Z2416      59.980  32.999  38.591  1.00  0.00
ATOM   4296  DGT DGT Z2417     -42.034 -49.011  41.988  1.00  0.00
ATOM   4297  DGU DGU Z2418      69.710  59.027  81.977  1.00  0.00
ATOM   4298  DGV DGV Z2419     -16.251 -15.596 -57.652  1.00  0.00
ATOM   4299  DGW DGW Z2420     -39.565  86.258 -72.963  1.00  0.00
ATOM   4300  DGX DGX Z2421     -68.430  83.644   5.065  1.00  0.00
ATOM   4301  DGY DGY Z2422     -36.911   9.372  20.946  1.00  0.00
ATOM   4302  DGZ DGZ Z2423     -69.189 -33.208 -80.100  1.00  0.00
ATOM   4303  DHA DHA Z2424      14.093 -90.357 -36.264  1.00  0.00
ATOM   4304  DHB DHB Z2425      57.037   6.638 -28.966  1.00  0.00
ATOM   4305  DHC DHC Z2426     -45.915  40.605 -44.026  1.00  0.00
ATOM   4306  DHD DHD Z2427     -23.613 -20.285  45.715  1.00  0.00
ATOM   4307  DHE DHE Z2428     -17.686  62.296  -3.677  1.00  0.00
ATOM   4308  DHF DHF Z2429      75.951 -35.760  25.960  1.00  0.00
ATOM   4309  DHG DHG Z2430      -2.654  82.774  29.064  1.00  0.00
ATOM   4310  DHH DHH Z2431      76.124 -86.505  57.336  1.00  0.00
ATOM   4311  DHI DHI Z2432      46.220  -7.555  82.786  1.00  0.00
ATOM   4312  DHJ DHJ Z2433      89.986  43.456  58.216  1.00  0.00
ATOM   4313  DHK DHK Z2434      85.950  36.553   9.260  1.00  0.00
ATOM   4314  DHL DHL Z2435      49.076  82.842  78.077  1.00  0.00
ATOM   4315  DHM DHM Z2436     -79.679  17.494  11.947  1.00  0.00
ATOM   4316  DHN DHN Z2437     -73.310  62.636  40.131  1.00  0.00
ATOM   4317  DHO DHO Z2438      30.807 -53.591 -81.207  1.00  0.00
ATOM   4318  DHP DHP Z2439     -72.560 -45.634  41.288  1.00  0.00
ATOM   4319  DHQ DHQ Z2440       5.595 -21.057  80.028  1.00  0.00
ATOM   4320  DHR DHR Z2441      64.637  64.210  63.319  1.00  0.00
ATOM   4321  DHS DHS Z2442      31.137 -90.106 -10.588  1.00  0.00
ATOM   4322  DHT DHT Z2443     -67.497 -57.204 -70.881  1.00  0.00
ATOM   4323  DHU DHU Z2444     -71.686 -21.723 -43.961  1.00  0.00
ATOM   4324  DHV DHV Z2445      87.347  85.052  74.382  1.00  0.00
ATOM   4325  DHW DHW Z2446     -48.102  34.525 -54.951  1.00  0.00
ATOM   4326  DHX DHX Z2447      88.556 -89.527 -32.859  1.00  0.00
ATOM   4327  DHY DHY Z2448     -55.156  77.242 -79.138  1.00  0.00
ATOM   4328  DHZ DHZ Z2449     -14.936  70.891  35.207  1.00  0.00
ATOM   4329  DIA DIA Z2450      46.206 -52.143 -75.491  1.00  0.00
ATOM   4330  DIB DIB Z2451      -7.693 -87.661 -27.927  1.00  0.00
ATOM   4331  DIC DIC Z2452      85.347 -32.913 -86.037  1.00  0.00
ATOM   4332  DID DID Z2453     -57.796 -61.405 -34.883  1.00  0.00
ATOM   4333  DIE DIE Z2454     -83.149 -46.554  46.905  1.00  0.00
ATOM   4334  DIF DIF Z2455     -30.457  17.099  35.164  1.00  0.00
ATOM   4335  DIG DIG Z2456      67.387  17.909 -83.584  1.00  0.00
ATOM   4336  DIH DIH Z2457      45.541 -65.903  72.759  1.00  0.00
ATOM   4337  DII DII Z2458       1.756 -48.766  35.461  1.00  0.00
ATOM   4338  DIJ DIJ Z2459     -61.298 -81.229 -12.067  1.00  0.00
ATOM   4339  DIK DIK Z2460     -41.523  55.064  40.155  1.00  0.00
ATOM   4340  DIL DIL Z2461      18.351 -55.343 -32.819  1.00  0.00
ATOM   4341  DIM DIM Z2462      87.439 -11.114 -27.023  1.00  0.00
ATOM   4342  DIN DIN Z2463      74.330  59.029 -66.389  1.00  0.00
ATOM   4343  DIO DIO Z2464     -29.930  13.593  57.696  1.00  0.00
ATOM   4344  DIP DIP Z2465     -23.000  30.233 -28.972  1.00  0.00
ATOM   4345  DIQ DIQ Z2466     -56.374 -29.973  20.695  1.00  0.00
ATOM   4346  DIR DIR Z2467      80.382  31.323 -66.067  1.00  0.00
ATOM   4347  DIS DIS Z2468      82.244 -26.388 -32.533  1.00  0.00
ATOM   4348  DIT DIT Z2469      29.809 -19.943   9.570  1.00  0.00
ATOM   4349  DIU DIU Z2470     -77.912  66.880 -46.544  1.00  0.00
ATOM   4350  DIV DIV Z2471      76.245  80.526  34.170  1.00  0.00
ATOM   4351  DIW DIW Z2472      59.621  26.186 -30.873  1.00  0.00
ATOM   4352  DIX DIX Z2473     -83.621  46.586  71.485  1.00  0.00
ATOM   4353  DIY DIY Z2474      26.825 -36.740  23.575  1.00  0.00
ATOM   4354  DIZ DIZ Z2475     -59.478 -62.454  -4.824  1.00  0.00
ATOM   4355  DJA DJA Z2476      41.163  32.877  77.698  1.00  0.00
ATOM   4356  DJB DJB Z2477     -42.147  -0.232 -12.109  1.00  0.00
ATOM   4357  DJC DJC Z2478      35.596 -43.408 -60.314  1.00  0.00
ATOM   4358  DJD DJD Z2479      22.928  30.295   2.802  1.00  0.00
ATOM   4359  DJE DJE Z2480     -27.907 -38.587  82.201  1.00  0.00
ATOM   4360  DJF DJF Z2481      23.891   3.285 -84.935  1.00  0.00
ATOM   4361  DJG DJG Z2482      42.439  56.281  71.986  1.00  0.00
ATOM   4362  DJH DJH Z2483      33.711  12.742  80.771  1.00  0.00
ATOM   4363  DJI DJI Z2484      46.728  26.487 -68.555  1.00  0.00
ATOM   4364  DJJ DJJ Z2485      88.426   3.340  22.025  1.00  0.00
ATOM   4365  DJK DJK Z2486     -85.014  30.123 -49.120  1.00  0.00
ATOM   4366  DJL DJL Z2487      56.027 -24.051  49.514  1.00  0.00
ATOM   4367  DJM DJM Z2488     -50.400 -31.858  76.479  1.00  0.00
ATOM   4368  DJN DJN Z2489       1.294  70.184  -3.971  1.00  0.00
ATOM   4369  DJO DJO Z2490      75.798  57.999  27.528  1.00  0.00
ATOM   4370  DJP DJP Z2491     -82.147  48.313   5.772  1.00  0.00
ATOM   4371  DJQ DJQ Z2492      11.626  39.056 -65.612  1.00  0.00
ATOM   4372  DJR DJR Z2493       2.648  31.651  87.588  1.00  0.00
ATOM   4373  DJS DJS Z2494      22.460 -35.707 -57.984  1.00  0.00
ATOM   4374  DJT DJT Z2495      68.357  16.941  -2.609  1.00  0.00
ATOM   4375  DJU DJU Z2496      41.716  54.945  32.377  1.00  0.00
ATOM   4376  DJV DJV Z2497      86.464 -87.539  -5.873  1.00  0.00
ATOM   4377  DJW DJW Z2498      -6.891 -25.865 -85.558  1.00  0.00
ATOM   4378  DJX DJX Z2499     -67.465  66.331  89.048  1.00  0.00
ATOM   4379  DJY DJY Z2500     -18.791  64.663 -50.450  1.00  0.00
ATOM   4380  DJZ DJZ Z2501     -36.388  30.155 -60.366  1.00  0.00
ATOM   4381  DKA DKA Z2502     -46.588  26.982 -86.704  1.00  0.00
ATOM   4382  DKB DKB Z2503     -51.076 -47.422 -86.567  1.00  0.00
ATOM   4383  DKC DKC Z2504     -12.393 -12.573  22.137  1.00  0.00
ATOM   4384  DKD DKD Z2505      82.410 -38.115  75.653  1.00  0.00
ATOM   4385  DKE DKE Z2506     -69.516  17.051  22.308  1.00  0.00
ATOM   4386  DKF DKF Z2507      80.649  -9.100 -51.080  1.00  0.00
ATOM   4387  DKG DKG Z2508     -36.084  80.070 -64.896  1.00  0.00
ATOM   4388  DKH DKH Z2509     -60.909 -50.579  89.425  1.00  0.00
ATOM   4389  DKI DKI Z2510     -32.748  -5.513  53.917  1.00  0.00
ATOM   4390  DKJ DKJ Z2511     -78.711  65.955  62.878  1.00  0.00
ATOM   4391  DKK DKK Z2512      68.667  -1.824  85.645  1.00  0.00
ATOM   4392  DKL DKL Z2513      57.363  70.537 -21.784  1.00  0.00
ATOM   4393  DKM DKM Z2514      -8.769  34.025  76.685  1.00  0.00
ATOM   4394  DKN DKN Z2515     -81.026  31.387   3.746  1.00  0.00
ATOM   4395  DKO DKO Z2516      85.901 -43.553  -8.208  1.00  0.00
ATOM   4396  DKP DKP Z2517      31.790  58.387  60.210  1.00  0.00
ATOM   4397  DKQ DKQ Z2518     -84.111 -37.143 -25.335  1.00  0.00
ATOM   4398  DKR DKR Z2519     -55.783  70.765  89.280  1.00  0.00
ATOM   4399  DKS DKS Z2520      45.508 -23.385  16.023  1.00  0.00
ATOM   4400  DKT DKT Z2521     -30.067  52.865  -5.657  1.00  0.00
ATOM   4401  DKU DKU Z2522      41.485  12.409  24.824  1.00  0.00
ATOM   4402  DKV DKV Z2523     -75.768 -46.878 -67.265  1.00  0.00
ATOM   4403  DKW DKW Z2524      79.675 -25.600  37.955  1.00  0.00
ATOM   4404  DKX DKX Z2525      57.623 -34.886 -58.546  1.00  0.00
ATOM   4405  DKY DKY Z2526     -30.296  81.622 -82.185  1.00  0.00
ATOM   4406  DKZ DKZ Z2527      16.997  -1.083 -64.239  1.00  0.00
ATOM   4407  DLA DLA Z2528     -47.514 -82.288 -62.351  1.00  0.00
ATOM   4408  DLB DLB Z2529      29.419  74.702 -47.678  1.00  0.00
ATOM   4409  DLC DLC Z2530      12.181 -56.912  43.112  1.00  0.00
ATOM   4410  DLD DLD Z2531      59.294  22.986 -69.862  1.00  0.00
ATOM   4411  DLE DLE Z2532      -8.998 -41.579 -74.085  1.00  0.00
ATOM   4412  DLF DLF Z2533      33.208 -87.605 -39.967  1.00  0.00
ATOM   4413  DLG DLG Z2534      74.572  -2.434 -61.531  1.00  0.00
ATOM   4414  DLH DLH Z2535      26.337  17.730  21.218  1.00  0.00
ATOM   4415  DLI DLI Z2536      16.510  57.078  57.263  1.00  0.00
ATOM   4416  DLJ DLJ Z2537     -73.770 -58.058  48.809  1.00  0.00
ATOM   4417  DLK DLK Z2538     -19.226 -40.871 -86.708  1.00  0.00
ATOM   4418  DLL DLL Z2539      56.088 -12.199 -61.016  1.00  0.00
ATOM   4419  DLM DLM Z2540      45.940   3.787 -62.317  1.00  0.00
ATOM   4420  DLN DLN Z2541      -3.495   4.611  41.214  1.00  0.00
ATOM   4421  DLO DLO Z2542     -16.808  -8.226  11.834  1.00  0.00
ATOM   4422  DLP DLP Z2543     -27.362  48.889  87.117  1.00  0.00
ATOM   4423  DLQ DLQ Z2544     -81.593  77.351  22.672  1.00  0.00
ATOM   4424  DLR DLR Z2545     -69.587  -1.446  87.134  1.00  0.00
ATOM   4425  DLS DLS Z2546     -61.373  -0.801 -13.235  1.00  0.00
ATOM   4426  DLT DLT Z2547      64.306  14.978  23.201  1.00  0.00
ATOM   4427  DLU DLU Z2548      30.459 -13.447 -49.623  1.00  0.00
ATOM   4428  DLV DLV Z2549      -3.946  72.291  45.444  1.00  0.00
ATOM   4429  DLW DLW Z2550     -64.469  20.353  50.659  1.00  0.00
ATOM   4430  DLX DLX Z2551     -63.612  45.168 -45.999  1.00  0.00
ATOM   4431  DLY DLY Z2552      57.847 -11.585  32.787  1.00  0.00
ATOM   4432  DLZ DLZ Z2553      63.142 -83.999  35.471  1.00  0.00
ATOM   4433  DMA DMA Z2554      83.231  24.941  86.244  1.00  0.00
ATOM   4434  DMB DMB Z2555     -82.895 -65.590   2.142  1.00  0.00
ATOM   4435  DMC DMC Z2556      30.665  44.959  22.544  1.00  0.00
ATOM   4436  DMD DMD Z2557      83.855 -85.211  43.557  1.00  0.00
ATOM   4437  DME DME Z2558      -9.983 -12.824 -25.526  1.00  0.00
ATOM   4438  DMF DMF Z2559      29.146  54.089  39.180  1.00  0.00
ATOM   4439  DMG DMG Z2560     -84.014 -65.772 -67.630  1.00  0.00
ATOM   4440  DMH DMH Z2561     -79.513  76.059 -30.807  1.00  0.00
ATOM   4441  DMI DMI Z2562      83.462  64.666 -83.070  1.00  0.00
ATOM   4442  DMJ DMJ Z2563     -53.808 -66.614  16.722  1.00  0.00
ATOM   4443  DMK DMK Z2564      82.941  73.915  61.575  1.00  0.00
ATOM   4444  DML DML Z2565     -68.768 -90.122  76.062  1.00  0.00
ATOM   4445  DMM DMM Z2566     -58.099  73.467 -44.301  1.00  0.00
ATOM   4446  DMN DMN Z2567     -58.587  63.125 -58.934  1.00  0.00
ATOM   4447  DMO DMO Z2568     -28.301  -1.702 -28.352  1.00  0.00
ATOM   4448  DMP DMP Z2569     -25.937 -63.159  22.675  1.00  0.00
ATOM   4449  DMQ DMQ Z2570      71.125  25.287  27.080  1.00  0.00
ATOM   4450  DMR DMR Z2571     -65.700  -9.650 -42.706  1.00  0.00
ATOM   4451  DMS DMS Z2572      51.701 -60.107 -50.086  1.00  0.00
ATOM   4452  DMT DMT Z2573     -61.628 -28.757 -71.744  1.00  0.00
ATOM   4453  DMU DMU Z2574      40.442 -41.442 -11.019  1.00  0.00
ATOM   4454  DMV DMV Z2575     -54.055 -57.284  67.705  1.00  0.00
ATOM   4455  DMW DMW Z2576     -78.967 -15.107  84.885  1.00  0.00
ATOM   4456  DMX DMX Z2577      86.655  76.923  16.046  1.00  0.00
ATOM   4457  DMY DMY Z2578      53.285 -29.200  66.156  1.00  0.00
ATOM   4458  DMZ DMZ Z2579     -12.395  81.620  -5.483  1.00  0.00
ATOM   4459  DNA DNA Z2580     -42.250 -46.517  89.845  1.00  0.00
ATOM   4460  DNB DNB Z2581     -38.680  79.813  85.411  1.00  0.00
ATOM   4461  DNC DNC Z2582     -40.544 -50.734  57.778  1.00  0.00
ATOM   4462  DND DND Z2583      80.287  61.520   8.341  1.00  0.00
ATOM   4463  DNE DNE Z2584     -53.999  57.818  84.669  1.00  0.00
ATOM   4464  DNF DNF Z2585     -80.578  29.121  67.047  1.00  0.00
ATOM   4465  DNG DNG Z2586     -44.308 -16.168 -14.596  1.00  0.00
ATOM   4466  DNH DNH Z2587      61.644 -16.454 -82.244  1.00  0.00
ATOM   4467  DNI DNI Z2588     -62.323 -43.444 -37.544  1.00  0.00
ATOM   4468  DNJ DNJ Z2589     -78.160 -59.331 -82.501  1.00  0.00
ATOM   4469  DNK DNK Z2590       4.528 -10.431  69.944  1.00  0.00
ATOM   4470  DNL DNL Z2591      -7.586  21.287  14.188  1.00  0.00
ATOM   4471  DNM DNM Z2592     -24.840  69.376  79.977  1.00  0.00
ATOM   4472  DNN DNN Z2593      22.084 -33.560 -70.118  1.00  0.00
ATOM   4473  DNO DNO Z2594      50.007  40.545  27.437  1.00  0.00
ATOM   4474  DNP DNP Z2595       5.329  65.619  63.235  1.00  0.00
ATOM   4475  DNQ DNQ Z2596     -57.279 -27.241  58.499  1.00  0.00
ATOM   4476  DNR DNR Z2597      68.739  72.378  34.084  1.00  0.00
ATOM   4477  DNS DNS Z2598      -0.522   5.035   8.359  1.00  0.00
ATOM   4478  DNT DNT Z2599     -54.026 -67.395  61.343  1.00  0.00
ATOM   4479  DNU DNU Z2600     -82.425 -27.044  41.029  1.00  0.00
ATOM   4480  DNV DNV Z2601      -1.486 -22.959  16.124  1.00  0.00
ATOM   4481  DNW DNW Z2602     -21.987  82.971  40.217  1.00  0.00
END
