# Supplementary material for: The Effect of Macromolecular Crowding on the Electrostatic Component of Barnase–Barstar Binding: A Computational, Implicit Solvent-Based Study
Source: PLoS One. 2014 Jun 10;9(6):e98618. doi: 10.1371/journal.pone.0098618 (PMC4051634; doi:10.1371/journal.pone.0098618)
Supplement: File S1 — Contains sample pdb files used in our analyses; each contains the barnase/barstar complex with a specific random placement of crowders of varying radii at 30% crowding density. Also included are files specifying, for each pdb file, the radii of each atom and model crowder. (TAR) [file pone.0098618.s005.tar › vary30percent_pdb/with_crowders-25.pdb]

ATOM      1  CAY VAL A   3      18.329  -9.767 -18.786  1.00  0.00
ATOM      2  CY  VAL A   3      17.463  -9.299 -17.665  1.00  0.55
ATOM      3  OY  VAL A   3      17.203 -10.038 -16.718  1.00 -0.55
ATOM      4  N   VAL A   3      16.993  -8.037 -17.760  1.00 -0.40
ATOM      5  H   VAL A   3      17.222  -7.453 -18.535  1.00  0.40
ATOM      6  CA  VAL A   3      16.107  -7.419 -16.733  1.00  0.00
ATOM      7  CB  VAL A   3      16.269  -5.903 -16.535  1.00  0.00
ATOM      8  CG1 VAL A   3      15.283  -5.404 -15.502  1.00  0.00
ATOM      9  CG2 VAL A   3      17.666  -5.466 -16.113  1.00  0.00
ATOM     10  C   VAL A   3      14.669  -7.755 -17.123  1.00  0.55
ATOM     11  O   VAL A   3      14.125  -7.204 -18.095  1.00 -0.55
ATOM     12  N   ILE A   4      14.072  -8.639 -16.383  1.00 -0.40
ATOM     13  H   ILE A   4      14.512  -9.101 -15.616  1.00  0.40
ATOM     14  CA  ILE A   4      12.656  -8.995 -16.677  1.00  0.00
ATOM     15  CB  ILE A   4      12.546 -10.506 -16.596  1.00  0.00
ATOM     16  CG2 ILE A   4      11.132 -11.017 -16.786  1.00  0.00
ATOM     17  CG1 ILE A   4      13.586 -11.052 -17.616  1.00  0.00
ATOM     18  CD1 ILE A   4      13.725 -12.568 -17.376  1.00  0.00
ATOM     19  C   ILE A   4      11.850  -8.257 -15.632  1.00  0.55
ATOM     20  O   ILE A   4      11.950  -8.686 -14.487  1.00 -0.55
ATOM     21  N   ASN A   5      11.188  -7.189 -15.991  1.00 -0.40
ATOM     22  H   ASN A   5      11.172  -6.861 -16.933  1.00  0.40
ATOM     23  CA  ASN A   5      10.424  -6.409 -15.014  1.00  0.00
ATOM     24  CB  ASN A   5      11.345  -5.293 -14.478  1.00  0.00
ATOM     25  CG  ASN A   5      11.507  -4.197 -15.497  1.00  0.55
ATOM     26  OD1 ASN A   5      11.426  -4.466 -16.699  1.00 -0.55
ATOM     27  ND2 ASN A   5      11.717  -2.929 -15.181  1.00 -0.78
ATOM     28 HD21 ASN A   5      11.776  -2.656 -14.221  1.00  0.39
ATOM     29 HD22 ASN A   5      11.817  -2.244 -15.903  1.00  0.39
ATOM     30  C   ASN A   5       9.146  -5.812 -15.561  1.00  0.55
ATOM     31  O   ASN A   5       8.660  -4.755 -15.093  1.00 -0.55
ATOM     32  N   THR A   6       8.573  -6.475 -16.564  1.00 -0.40
ATOM     33  H   THR A   6       8.954  -7.320 -16.930  1.00  0.40
ATOM     34  CA  THR A   6       7.336  -5.993 -17.193  1.00  0.00
ATOM     35  CB  THR A   6       7.495  -6.026 -18.718  1.00  0.00
ATOM     36  OG1 THR A   6       7.625  -7.403 -19.111  1.00 -0.49
ATOM     37  HG1 THR A   6       7.563  -7.412 -20.069  1.00  0.49
ATOM     38  CG2 THR A   6       8.740  -5.225 -19.136  1.00  0.00
ATOM     39  C   THR A   6       6.232  -6.939 -16.733  1.00  0.55
ATOM     40  O   THR A   6       6.611  -8.029 -16.299  1.00 -0.55
ATOM     41  N   PHE A   7       4.972  -6.560 -16.843  1.00 -0.40
ATOM     42  H   PHE A   7       4.688  -5.677 -17.207  1.00  0.40
ATOM     43  CA  PHE A   7       3.912  -7.502 -16.400  1.00  0.00
ATOM     44  CB  PHE A   7       2.545  -6.816 -16.648  1.00  0.12
ATOM     45  CG  PHE A   7       2.234  -5.716 -15.659  1.00 -0.12
ATOM     46  CD1 PHE A   7       2.080  -6.016 -14.292  1.00 -0.12
ATOM     47  HD1 PHE A   7       2.188  -7.032 -13.942  1.00  0.12
ATOM     48  CE1 PHE A   7       1.787  -4.996 -13.396  1.00 -0.12
ATOM     49  HE1 PHE A   7       1.638  -5.215 -12.349  1.00  0.12
ATOM     50  CZ  PHE A   7       1.687  -3.671 -13.868  1.00 -0.12
ATOM     51  HZ  PHE A   7       1.486  -2.873 -13.169  1.00  0.12
ATOM     52  CD2 PHE A   7       2.089  -4.405 -16.107  1.00 -0.12
ATOM     53  HD2 PHE A   7       2.168  -4.189 -17.162  1.00  0.12
ATOM     54  CE2 PHE A   7       1.843  -3.376 -15.212  1.00 -0.12
ATOM     55  HE2 PHE A   7       1.773  -2.355 -15.558  1.00  0.12
ATOM     56  C   PHE A   7       3.988  -8.873 -17.043  1.00  0.55
ATOM     57  O   PHE A   7       3.930  -9.931 -16.338  1.00 -0.55
ATOM     58  N   ASP A   8       4.076  -8.953 -18.383  1.00 -0.40
ATOM     59  H   ASP A   8       4.106  -8.140 -18.960  1.00  0.40
ATOM     60  CA  ASP A   8       4.135 -10.249 -19.088  1.00  0.00
ATOM     61  CB  ASP A   8       4.031 -10.089 -20.627  1.00  0.00
ATOM     62  CG  ASP A   8       2.588  -9.770 -20.943  1.00  0.10
ATOM     63  OD1 ASP A   8       1.754 -10.653 -20.640  1.00 -0.55
ATOM     64  OD2 ASP A   8       2.462  -8.627 -21.418  1.00 -0.55
ATOM     65  C   ASP A   8       5.421 -11.049 -18.947  1.00  0.55
ATOM     66  O   ASP A   8       5.378 -12.269 -18.851  1.00 -0.55
ATOM     67  N   GLY A   9       6.548 -10.322 -19.006  1.00 -0.40
ATOM     68  H   GLY A   9       6.591  -9.338 -19.155  1.00  0.40
ATOM     69  CA  GLY A   9       7.803 -11.083 -18.828  1.00  0.00
ATOM     70  C   GLY A   9       7.792 -11.756 -17.443  1.00  0.55
ATOM     71  O   GLY A   9       8.086 -12.963 -17.360  1.00 -0.55
ATOM     72  N   VAL A  10       7.485 -11.016 -16.366  1.00 -0.40
ATOM     73  H   VAL A  10       7.259 -10.048 -16.433  1.00  0.40
ATOM     74  CA  VAL A  10       7.464 -11.599 -15.010  1.00  0.00
ATOM     75  CB  VAL A  10       7.388 -10.553 -13.892  1.00  0.00
ATOM     76  CG1 VAL A  10       7.386 -11.181 -12.494  1.00  0.00
ATOM     77  CG2 VAL A  10       8.560  -9.576 -13.991  1.00  0.00
ATOM     78  C   VAL A  10       6.322 -12.605 -14.848  1.00  0.55
ATOM     79  O   VAL A  10       6.519 -13.655 -14.242  1.00 -0.55
ATOM     80  N   ALA A  11       5.167 -12.365 -15.417  1.00 -0.40
ATOM     81  H   ALA A  11       5.009 -11.540 -15.953  1.00  0.40
ATOM     82  CA  ALA A  11       4.038 -13.274 -15.314  1.00  0.00
ATOM     83  CB  ALA A  11       2.713 -12.733 -15.889  1.00  0.00
ATOM     84  C   ALA A  11       4.389 -14.583 -16.026  1.00  0.55
ATOM     85  O   ALA A  11       4.042 -15.634 -15.517  1.00 -0.55
ATOM     86  N   ASP A  12       5.050 -14.457 -17.191  1.00 -0.40
ATOM     87  H   ASP A  12       5.317 -13.590 -17.603  1.00  0.40
ATOM     88  CA  ASP A  12       5.392 -15.710 -17.887  1.00  0.00
ATOM     89  CB  ASP A  12       5.950 -15.433 -19.272  1.00  0.00
ATOM     90  CG  ASP A  12       4.809 -15.091 -20.202  1.00  0.10
ATOM     91  OD1 ASP A  12       3.608 -15.246 -19.848  1.00 -0.55
ATOM     92  OD2 ASP A  12       5.220 -14.674 -21.315  1.00 -0.55
ATOM     93  C   ASP A  12       6.440 -16.470 -17.120  1.00  0.55
ATOM     94  O   ASP A  12       6.401 -17.688 -17.034  1.00 -0.55
ATOM     95  N   TYR A  13       7.400 -15.716 -16.618  1.00 -0.40
ATOM     96  H   TYR A  13       7.421 -14.726 -16.734  1.00  0.40
ATOM     97  CA  TYR A  13       8.517 -16.321 -15.838  1.00  0.00
ATOM     98  CB  TYR A  13       9.528 -15.218 -15.495  1.00  0.12
ATOM     99  CG  TYR A  13      10.857 -15.763 -15.081  1.00 -0.12
ATOM    100  CD1 TYR A  13      11.025 -16.287 -13.802  1.00 -0.12
ATOM    101  HD1 TYR A  13      10.183 -16.269 -13.127  1.00  0.12
ATOM    102  CE1 TYR A  13      12.217 -16.831 -13.348  1.00 -0.12
ATOM    103  HE1 TYR A  13      12.310 -17.255 -12.360  1.00  0.12
ATOM    104  CZ  TYR A  13      13.280 -16.800 -14.232  1.00  0.06
ATOM    105  OH  TYR A  13      14.503 -17.285 -13.795  1.00 -0.49
ATOM    106  HH  TYR A  13      14.497 -17.283 -12.835  1.00  0.43
ATOM    107  CD2 TYR A  13      11.943 -15.767 -15.969  1.00 -0.12
ATOM    108  HD2 TYR A  13      11.846 -15.372 -16.969  1.00  0.12
ATOM    109  CE2 TYR A  13      13.153 -16.297 -15.519  1.00 -0.12
ATOM    110  HE2 TYR A  13      14.005 -16.316 -16.183  1.00  0.12
ATOM    111  C   TYR A  13       8.019 -17.119 -14.644  1.00  0.55
ATOM    112  O   TYR A  13       8.424 -18.276 -14.395  1.00 -0.55
ATOM    113  N   LEU A  14       7.100 -16.494 -13.897  1.00 -0.40
ATOM    114  H   LEU A  14       6.793 -15.571 -14.114  1.00  0.40
ATOM    115  CA  LEU A  14       6.466 -17.116 -12.696  1.00  0.00
ATOM    116  CB  LEU A  14       5.439 -16.167 -12.076  1.00  0.00
ATOM    117  CG  LEU A  14       6.026 -14.992 -11.281  1.00  0.00
ATOM    118  CD1 LEU A  14       4.925 -13.953 -11.038  1.00  0.00
ATOM    119  CD2 LEU A  14       6.608 -15.537  -9.993  1.00  0.00
ATOM    120  C   LEU A  14       5.759 -18.417 -13.020  1.00  0.55
ATOM    121  O   LEU A  14       5.887 -19.465 -12.365  1.00 -0.55
ATOM    122  N   GLN A  15       4.997 -18.320 -14.103  1.00 -0.40
ATOM    123  H   GLN A  15       4.886 -17.492 -14.647  1.00  0.40
ATOM    124  CA  GLN A  15       4.271 -19.539 -14.511  1.00  0.00
ATOM    125  CB  GLN A  15       3.242 -19.235 -15.560  1.00  0.00
ATOM    126  CG  GLN A  15       1.993 -18.450 -15.209  1.00  0.00
ATOM    127  CD  GLN A  15       1.053 -18.699 -16.416  1.00  0.55
ATOM    128  OE1 GLN A  15       1.315 -18.171 -17.517  1.00 -0.55
ATOM    129  NE2 GLN A  15       0.048 -19.519 -16.139  1.00 -0.78
ATOM    130 HE21 GLN A  15      -0.620 -19.749 -16.847  1.00  0.39
ATOM    131 HE22 GLN A  15      -0.043 -19.908 -15.222  1.00  0.39
ATOM    132  C   GLN A  15       5.193 -20.634 -15.081  1.00  0.55
ATOM    133  O   GLN A  15       4.839 -21.802 -14.957  1.00 -0.55
ATOM    134  N   THR A  16       6.284 -20.233 -15.716  1.00 -0.40
ATOM    135  H   THR A  16       6.514 -19.270 -15.831  1.00  0.40
ATOM    136  CA  THR A  16       7.211 -21.195 -16.283  1.00  0.00
ATOM    137  CB  THR A  16       8.108 -20.626 -17.410  1.00  0.00
ATOM    138  OG1 THR A  16       7.259 -19.900 -18.296  1.00 -0.49
ATOM    139  HG1 THR A  16       6.981 -19.117 -17.815  1.00  0.49
ATOM    140  CG2 THR A  16       8.810 -21.765 -18.173  1.00  0.00
ATOM    141  C   THR A  16       8.162 -21.733 -15.234  1.00  0.55
ATOM    142  O   THR A  16       8.299 -22.967 -15.218  1.00 -0.55
ATOM    143  N   TYR A  17       8.773 -20.886 -14.447  1.00 -0.40
ATOM    144  H   TYR A  17       8.625 -19.901 -14.488  1.00  0.40
ATOM    145  CA  TYR A  17       9.721 -21.377 -13.449  1.00  0.00
ATOM    146  CB  TYR A  17      11.033 -20.515 -13.591  1.00  0.12
ATOM    147  CG  TYR A  17      11.478 -20.514 -15.040  1.00 -0.12
ATOM    148  CD1 TYR A  17      12.130 -21.636 -15.596  1.00 -0.12
ATOM    149  HD1 TYR A  17      12.305 -22.500 -14.973  1.00  0.12
ATOM    150  CE1 TYR A  17      12.555 -21.666 -16.925  1.00 -0.12
ATOM    151  HE1 TYR A  17      13.056 -22.528 -17.340  1.00  0.12
ATOM    152  CZ  TYR A  17      12.302 -20.532 -17.687  1.00  0.06
ATOM    153  OH  TYR A  17      12.619 -20.477 -19.033  1.00 -0.49
ATOM    154  HH  TYR A  17      12.363 -19.613 -19.363  1.00  0.43
ATOM    155  CD2 TYR A  17      11.256 -19.401 -15.851  1.00 -0.12
ATOM    156  HD2 TYR A  17      10.767 -18.530 -15.440  1.00  0.12
ATOM    157  CE2 TYR A  17      11.655 -19.401 -17.171  1.00 -0.12
ATOM    158  HE2 TYR A  17      11.471 -18.541 -17.798  1.00  0.12
ATOM    159  C   TYR A  17       9.234 -21.420 -12.010  1.00  0.55
ATOM    160  O   TYR A  17      10.026 -21.911 -11.202  1.00 -0.55
ATOM    161  N   HSD A  18       8.058 -20.995 -11.640  1.00 -0.40
ATOM    162  H   HSD A  18       7.420 -20.623 -12.308  1.00  0.40
ATOM    163  CA  HSD A  18       7.567 -21.013 -10.282  1.00  0.00
ATOM    164  CB  HSD A  18       7.255 -22.412  -9.742  1.00  0.12
ATOM    165  ND1 HSD A  18       5.350 -22.085 -11.391  1.00 -0.40
ATOM    166  HD1 HSD A  18       5.522 -21.119 -11.582  1.00  0.40
ATOM    167  CG  HSD A  18       6.073 -22.863 -10.532  1.00 -0.12
ATOM    168  CE1 HSD A  18       4.387 -22.849 -11.917  1.00  0.15
ATOM    169  HE1 HSD A  18       3.667 -22.489 -12.652  1.00  0.12
ATOM    170  NE2 HSD A  18       4.445 -24.074 -11.420  1.00 -0.56
ATOM    171  CD2 HSD A  18       5.512 -24.100 -10.552  1.00  0.15
ATOM    172  HD2 HSD A  18       5.776 -25.007 -10.022  1.00  0.12
ATOM    173  C   HSD A  18       8.486 -20.307  -9.289  1.00  0.55
ATOM    174  O   HSD A  18       8.646 -20.775  -8.185  1.00 -0.55
ATOM    175  N   LYS A  19       8.996 -19.177  -9.676  1.00 -0.40
ATOM    176  H   LYS A  19       8.837 -18.844 -10.601  1.00  0.40
ATOM    177  CA  LYS A  19       9.813 -18.307  -8.860  1.00  0.00
ATOM    178  CB  LYS A  19      11.113 -19.018  -8.541  1.00  0.00
ATOM    179  CG  LYS A  19      11.991 -19.124  -9.779  1.00  0.00
ATOM    180  CD  LYS A  19      13.185 -20.018  -9.647  1.00  0.00
ATOM    181  CE  LYS A  19      14.249 -19.494 -10.618  1.00  0.33
ATOM    182  NZ  LYS A  19      15.420 -20.420 -10.717  1.00 -0.32
ATOM    183  HZ1 LYS A  19      15.100 -21.350 -11.056  1.00  0.33
ATOM    184  HZ2 LYS A  19      15.859 -20.525  -9.780  1.00  0.33
ATOM    185  HZ3 LYS A  19      16.116 -20.029 -11.384  1.00  0.33
ATOM    186  C   LYS A  19       9.993 -17.020  -9.667  1.00  0.55
ATOM    187  O   LYS A  19       9.771 -16.952 -10.895  1.00 -0.55
ATOM    188  N   LEU A  20      10.378 -15.979  -8.953  1.00 -0.40
ATOM    189  H   LEU A  20      10.494 -16.018  -7.964  1.00  0.40
ATOM    190  CA  LEU A  20      10.655 -14.702  -9.595  1.00  0.00
ATOM    191  CB  LEU A  20      10.775 -13.519  -8.588  1.00  0.00
ATOM    192  CG  LEU A  20       9.470 -12.962  -7.959  1.00  0.00
ATOM    193  CD1 LEU A  20       9.842 -11.945  -6.902  1.00  0.00
ATOM    194  CD2 LEU A  20       8.540 -12.320  -8.967  1.00  0.00
ATOM    195  C   LEU A  20      12.022 -14.693 -10.299  1.00  0.55
ATOM    196  O   LEU A  20      12.918 -15.398  -9.815  1.00 -0.55
ATOM    197  N   PRO A  21      12.156 -13.855 -11.321  1.00 -0.20
ATOM    198  CD  PRO A  21      11.077 -13.073 -11.927  1.00  0.10
ATOM    199  CA  PRO A  21      13.437 -13.676 -12.023  1.00  0.10
ATOM    200  CB  PRO A  21      13.188 -12.626 -13.078  1.00  0.00
ATOM    201  CG  PRO A  21      11.739 -12.352 -13.069  1.00  0.00
ATOM    202  C   PRO A  21      14.474 -13.211 -11.006  1.00  0.55
ATOM    203  O   PRO A  21      14.181 -12.619  -9.964  1.00 -0.55
ATOM    204  N   ASP A  22      15.740 -13.397 -11.342  1.00 -0.40
ATOM    205  H   ASP A  22      15.985 -13.802 -12.219  1.00  0.40
ATOM    206  CA  ASP A  22      16.859 -13.044 -10.498  1.00  0.00
ATOM    207  CB  ASP A  22      18.200 -13.555 -11.095  1.00  0.00
ATOM    208  CG  ASP A  22      18.099 -15.082 -11.055  1.00  0.10
ATOM    209  OD1 ASP A  22      17.236 -15.690 -10.347  1.00 -0.55
ATOM    210  OD2 ASP A  22      18.916 -15.723 -11.777  1.00 -0.55
ATOM    211  C   ASP A  22      17.038 -11.587 -10.209  1.00  0.55
ATOM    212  O   ASP A  22      17.916 -11.326  -9.369  1.00 -0.55
ATOM    213  N   ASN A  23      16.341 -10.659 -10.820  1.00 -0.40
ATOM    214  H   ASN A  23      15.639 -10.870 -11.497  1.00  0.40
ATOM    215  CA  ASN A  23      16.571  -9.236 -10.524  1.00  0.00
ATOM    216  CB  ASN A  23      16.326  -8.442 -11.803  1.00  0.00
ATOM    217  CG  ASN A  23      14.973  -8.757 -12.424  1.00  0.55
ATOM    218  OD1 ASN A  23      14.761  -9.889 -12.907  1.00 -0.55
ATOM    219  ND2 ASN A  23      14.083  -7.761 -12.405  1.00 -0.78
ATOM    220 HD21 ASN A  23      14.327  -6.880 -12.000  1.00  0.39
ATOM    221 HD22 ASN A  23      13.173  -7.897 -12.796  1.00  0.39
ATOM    222  C   ASN A  23      15.722  -8.732  -9.359  1.00  0.55
ATOM    223  O   ASN A  23      15.748  -7.539  -9.060  1.00 -0.55
ATOM    224  N   TYR A  24      14.997  -9.618  -8.725  1.00 -0.40
ATOM    225  H   TYR A  24      14.985 -10.578  -8.994  1.00  0.40
ATOM    226  CA  TYR A  24      14.162  -9.268  -7.591  1.00  0.00
ATOM    227  CB  TYR A  24      12.841 -10.106  -7.635  1.00  0.12
ATOM    228  CG  TYR A  24      11.971  -9.391  -8.629  1.00 -0.12
ATOM    229  CD1 TYR A  24      11.299  -8.220  -8.263  1.00 -0.12
ATOM    230  HD1 TYR A  24      11.365  -7.877  -7.242  1.00  0.12
ATOM    231  CE1 TYR A  24      10.553  -7.490  -9.169  1.00 -0.12
ATOM    232  HE1 TYR A  24      10.056  -6.578  -8.872  1.00  0.12
ATOM    233  CZ  TYR A  24      10.462  -7.963 -10.476  1.00  0.06
ATOM    234  OH  TYR A  24       9.680  -7.287 -11.405  1.00 -0.49
ATOM    235  HH  TYR A  24       9.165  -6.627 -10.936  1.00  0.43
ATOM    236  CD2 TYR A  24      11.913  -9.820  -9.940  1.00 -0.12
ATOM    237  HD2 TYR A  24      12.470 -10.692 -10.252  1.00  0.12
ATOM    238  CE2 TYR A  24      11.130  -9.119 -10.862  1.00 -0.12
ATOM    239  HE2 TYR A  24      11.043  -9.477 -11.878  1.00  0.12
ATOM    240  C   TYR A  24      14.764  -9.534  -6.232  1.00  0.55
ATOM    241  O   TYR A  24      15.365 -10.597  -6.153  1.00 -0.55
ATOM    242  N   ILE A  25      14.561  -8.696  -5.232  1.00 -0.40
ATOM    243  H   ILE A  25      14.067  -7.840  -5.361  1.00  0.40
ATOM    244  CA  ILE A  25      15.038  -8.950  -3.877  1.00  0.00
ATOM    245  CB  ILE A  25      16.326  -8.192  -3.481  1.00  0.00
ATOM    246  CG2 ILE A  25      17.566  -8.889  -4.056  1.00  0.00
ATOM    247  CG1 ILE A  25      16.322  -6.709  -3.870  1.00  0.00
ATOM    248  CD1 ILE A  25      17.601  -6.045  -3.346  1.00  0.00
ATOM    249  C   ILE A  25      13.950  -8.515  -2.886  1.00  0.55
ATOM    250  O   ILE A  25      13.309  -7.552  -3.241  1.00 -0.55
ATOM    251  N   THR A  26      13.773  -9.140  -1.750  1.00 -0.40
ATOM    252  H   THR A  26      14.311  -9.942  -1.503  1.00  0.40
ATOM    253  CA  THR A  26      12.783  -8.716  -0.770  1.00  0.00
ATOM    254  CB  THR A  26      12.528  -9.786   0.303  1.00  0.00
ATOM    255  OG1 THR A  26      13.694  -9.881   1.116  1.00 -0.49
ATOM    256  HG1 THR A  26      13.504 -10.554   1.773  1.00  0.49
ATOM    257  CG2 THR A  26      12.324 -11.127  -0.344  1.00  0.00
ATOM    258  C   THR A  26      13.224  -7.400  -0.140  1.00  0.55
ATOM    259  O   THR A  26      14.357  -6.901  -0.315  1.00 -0.55
ATOM    260  N   LYS A  27      12.287  -6.769   0.542  1.00 -0.40
ATOM    261  H   LYS A  27      11.367  -7.146   0.596  1.00  0.40
ATOM    262  CA  LYS A  27      12.460  -5.526   1.257  1.00  0.00
ATOM    263  CB  LYS A  27      11.181  -4.959   1.855  1.00  0.00
ATOM    264  CG  LYS A  27      10.102  -4.405   0.945  1.00  0.00
ATOM    265  CD  LYS A  27       8.750  -4.452   1.677  1.00  0.00
ATOM    266  CE  LYS A  27       7.559  -4.131   0.800  1.00  0.33
ATOM    267  NZ  LYS A  27       6.252  -4.452   1.438  1.00 -0.32
ATOM    268  HZ1 LYS A  27       6.150  -3.905   2.316  1.00  0.33
ATOM    269  HZ2 LYS A  27       6.214  -5.468   1.657  1.00  0.33
ATOM    270  HZ3 LYS A  27       5.479  -4.210   0.786  1.00  0.33
ATOM    271  C   LYS A  27      13.546  -5.724   2.363  1.00  0.55
ATOM    272  O   LYS A  27      14.371  -4.798   2.524  1.00 -0.55
ATOM    273  N   SER A  28      13.524  -6.835   3.061  1.00 -0.40
ATOM    274  H   SER A  28      12.843  -7.551   2.929  1.00  0.40
ATOM    275  CA  SER A  28      14.554  -7.060   4.102  1.00  0.00
ATOM    276  CB  SER A  28      14.180  -8.226   4.985  1.00  0.00
ATOM    277  OG  SER A  28      14.628  -9.515   4.622  1.00 -0.49
ATOM    278  HG  SER A  28      14.293 -10.111   5.296  1.00  0.49
ATOM    279  C   SER A  28      15.937  -7.179   3.452  1.00  0.55
ATOM    280  O   SER A  28      16.867  -6.489   3.907  1.00 -0.55
ATOM    281  N   GLU A  29      16.051  -7.999   2.392  1.00 -0.40
ATOM    282  H   GLU A  29      15.287  -8.547   2.061  1.00  0.40
ATOM    283  CA  GLU A  29      17.290  -8.135   1.672  1.00  0.00
ATOM    284  CB  GLU A  29      17.101  -8.912   0.350  1.00  0.00
ATOM    285  CG  GLU A  29      17.067 -10.380   0.712  1.00  0.00
ATOM    286  CD  GLU A  29      16.359 -11.242  -0.303  1.00  0.10
ATOM    287  OE1 GLU A  29      16.171 -10.866  -1.480  1.00 -0.55
ATOM    288  OE2 GLU A  29      15.927 -12.350   0.128  1.00 -0.55
ATOM    289  C   GLU A  29      17.900  -6.827   1.208  1.00  0.55
ATOM    290  O   GLU A  29      19.127  -6.597   1.301  1.00 -0.55
ATOM    291  N   ALA A  30      17.009  -6.004   0.662  1.00 -0.40
ATOM    292  H   ALA A  30      16.044  -6.240   0.586  1.00  0.40
ATOM    293  CA  ALA A  30      17.400  -4.684   0.135  1.00  0.00
ATOM    294  CB  ALA A  30      16.185  -4.078  -0.557  1.00  0.00
ATOM    295  C   ALA A  30      18.008  -3.761   1.193  1.00  0.55
ATOM    296  O   ALA A  30      19.015  -3.059   1.036  1.00 -0.55
ATOM    297  N   GLN A  31      17.328  -3.779   2.338  1.00 -0.40
ATOM    298  H   GLN A  31      16.515  -4.344   2.445  1.00  0.40
ATOM    299  CA  GLN A  31      17.698  -2.998   3.511  1.00  0.00
ATOM    300  CB  GLN A  31      16.700  -3.141   4.643  1.00  0.00
ATOM    301  CG  GLN A  31      15.300  -2.718   4.234  1.00  0.00
ATOM    302  CD  GLN A  31      14.294  -2.788   5.368  1.00  0.55
ATOM    303  OE1 GLN A  31      13.963  -1.687   5.817  1.00 -0.55
ATOM    304  NE2 GLN A  31      13.796  -3.926   5.881  1.00 -0.78
ATOM    305 HE21 GLN A  31      13.134  -3.889   6.630  1.00  0.39
ATOM    306 HE22 GLN A  31      14.086  -4.810   5.513  1.00  0.39
ATOM    307  C   GLN A  31      19.099  -3.444   3.943  1.00  0.55
ATOM    308  O   GLN A  31      19.888  -2.569   4.269  1.00 -0.55
ATOM    309  N   ALA A  32      19.253  -4.754   3.872  1.00 -0.40
ATOM    310  H   ALA A  32      18.510  -5.349   3.577  1.00  0.40
ATOM    311  CA  ALA A  32      20.500  -5.431   4.211  1.00  0.00
ATOM    312  CB  ALA A  32      20.493  -6.930   4.090  1.00  0.00
ATOM    313  C   ALA A  32      21.607  -4.845   3.322  1.00  0.55
ATOM    314  O   ALA A  32      22.731  -4.739   3.833  1.00 -0.55
ATOM    315  N   LEU A  33      21.311  -4.450   2.092  1.00 -0.40
ATOM    316  H   LEU A  33      20.398  -4.519   1.698  1.00  0.40
ATOM    317  CA  LEU A  33      22.357  -3.884   1.258  1.00  0.00
ATOM    318  CB  LEU A  33      22.135  -4.136  -0.238  1.00  0.00
ATOM    319  CG  LEU A  33      21.779  -5.612  -0.475  1.00  0.00
ATOM    320  CD1 LEU A  33      21.481  -5.834  -1.940  1.00  0.00
ATOM    321  CD2 LEU A  33      22.911  -6.488   0.024  1.00  0.00
ATOM    322  C   LEU A  33      22.450  -2.396   1.468  1.00  0.55
ATOM    323  O   LEU A  33      23.265  -1.801   0.764  1.00 -0.55
ATOM    324  N   GLY A  34      21.641  -1.829   2.330  1.00 -0.40
ATOM    325  H   GLY A  34      20.958  -2.311   2.872  1.00  0.40
ATOM    326  CA  GLY A  34      21.774  -0.373   2.490  1.00  0.00
ATOM    327  C   GLY A  34      20.646   0.455   1.912  1.00  0.55
ATOM    328  O   GLY A  34      20.850   1.663   1.794  1.00 -0.55
ATOM    329  N   TRP A  35      19.542  -0.227   1.591  1.00 -0.40
ATOM    330  H   TRP A  35      19.459  -1.214   1.705  1.00  0.40
ATOM    331  CA  TRP A  35      18.395   0.472   1.052  1.00  0.00
ATOM    332  CB  TRP A  35      17.413  -0.521   0.459  1.00  0.12
ATOM    333  CG  TRP A  35      16.126   0.047  -0.111  1.00 -0.12
ATOM    334  CD1 TRP A  35      15.966   1.059  -1.031  1.00 -0.12
ATOM    335  HD1 TRP A  35      16.756   1.653  -1.465  1.00  0.12
ATOM    336  NE1 TRP A  35      14.618   1.180  -1.300  1.00 -0.40
ATOM    337  HE1 TRP A  35      14.236   1.815  -1.935  1.00  0.40
ATOM    338  CE2 TRP A  35      13.885   0.291  -0.560  1.00  0.00
ATOM    339  CD2 TRP A  35      14.793  -0.438   0.202  1.00  0.00
ATOM    340  CE3 TRP A  35      14.327  -1.408   1.089  1.00 -0.12
ATOM    341  HE3 TRP A  35      14.989  -1.960   1.741  1.00  0.12
ATOM    342  CZ3 TRP A  35      12.972  -1.648   1.111  1.00 -0.12
ATOM    343  HZ3 TRP A  35      12.582  -2.429   1.748  1.00  0.12
ATOM    344  CZ2 TRP A  35      12.492   0.088  -0.535  1.00 -0.12
ATOM    345  HZ2 TRP A  35      11.788   0.648  -1.131  1.00  0.12
ATOM    346  CH2 TRP A  35      12.092  -0.902   0.328  1.00 -0.12
ATOM    347  HH2 TRP A  35      11.036  -1.115   0.404  1.00  0.12
ATOM    348  C   TRP A  35      17.652   1.229   2.157  1.00  0.55
ATOM    349  O   TRP A  35      17.319   0.631   3.180  1.00 -0.55
ATOM    350  N   VAL A  36      17.398   2.503   1.833  1.00 -0.40
ATOM    351  H   VAL A  36      17.709   2.885   0.966  1.00  0.40
ATOM    352  CA  VAL A  36      16.660   3.433   2.691  1.00  0.00
ATOM    353  CB  VAL A  36      17.450   4.649   3.192  1.00  0.00
ATOM    354  CG1 VAL A  36      16.648   5.384   4.245  1.00  0.00
ATOM    355  CG2 VAL A  36      18.811   4.283   3.760  1.00  0.00
ATOM    356  C   VAL A  36      15.551   3.940   1.762  1.00  0.55
ATOM    357  O   VAL A  36      15.938   4.746   0.898  1.00 -0.55
ATOM    358  N   ALA A  37      14.332   3.417   1.956  1.00 -0.40
ATOM    359  H   ALA A  37      14.129   2.772   2.689  1.00  0.40
ATOM    360  CA  ALA A  37      13.223   3.787   1.069  1.00  0.00
ATOM    361  CB  ALA A  37      11.904   3.144   1.465  1.00  0.00
ATOM    362  C   ALA A  37      13.120   5.297   0.914  1.00  0.55
ATOM    363  O   ALA A  37      12.985   5.735  -0.250  1.00 -0.55
ATOM    364  N   SER A  38      13.155   6.050   1.998  1.00 -0.40
ATOM    365  H   SER A  38      13.251   5.705   2.928  1.00  0.40
ATOM    366  CA  SER A  38      13.042   7.494   1.789  1.00  0.00
ATOM    367  CB  SER A  38      12.904   8.310   3.079  1.00  0.00
ATOM    368  OG  SER A  38      13.873   7.799   3.987  1.00 -0.49
ATOM    369  HG  SER A  38      13.492   7.000   4.359  1.00  0.49
ATOM    370  C   SER A  38      14.220   8.080   1.002  1.00  0.55
ATOM    371  O   SER A  38      14.056   9.224   0.533  1.00 -0.55
ATOM    372  N   LYS A  39      15.343   7.430   0.811  1.00 -0.40
ATOM    373  H   LYS A  39      15.518   6.513   1.164  1.00  0.40
ATOM    374  CA  LYS A  39      16.410   8.079   0.036  1.00  0.00
ATOM    375  CB  LYS A  39      17.766   7.511   0.382  1.00  0.00
ATOM    376  CG  LYS A  39      17.926   6.529   1.525  1.00  0.00
ATOM    377  CD  LYS A  39      19.285   6.772   2.215  1.00  0.00
ATOM    378  CE  LYS A  39      19.281   8.268   2.589  1.00  0.33
ATOM    379  NZ  LYS A  39      18.012   8.835   1.990  1.00 -0.32
ATOM    380  HZ1 LYS A  39      17.341   8.063   1.802  1.00  0.33
ATOM    381  HZ2 LYS A  39      18.236   9.324   1.100  1.00  0.33
ATOM    382  HZ3 LYS A  39      17.585   9.510   2.658  1.00  0.33
ATOM    383  C   LYS A  39      16.149   7.836  -1.458  1.00  0.55
ATOM    384  O   LYS A  39      16.607   8.608  -2.310  1.00 -0.55
ATOM    385  N   GLY A  40      15.420   6.748  -1.705  1.00 -0.40
ATOM    386  H   GLY A  40      15.044   6.158  -0.995  1.00  0.40
ATOM    387  CA  GLY A  40      15.152   6.388  -3.115  1.00  0.00
ATOM    388  C   GLY A  40      16.499   5.869  -3.682  1.00  0.55
ATOM    389  O   GLY A  40      16.691   6.012  -4.881  1.00 -0.55
ATOM    390  N   ASN A  41      17.345   5.248  -2.879  1.00 -0.40
ATOM    391  H   ASN A  41      17.125   5.077  -1.923  1.00  0.40
ATOM    392  CA  ASN A  41      18.656   4.768  -3.321  1.00  0.00
ATOM    393  CB  ASN A  41      19.660   5.137  -2.190  1.00  0.00
ATOM    394  CG  ASN A  41      19.415   4.159  -1.063  1.00  0.55
ATOM    395  OD1 ASN A  41      18.331   3.582  -0.908  1.00 -0.55
ATOM    396  ND2 ASN A  41      20.429   3.913  -0.227  1.00 -0.78
ATOM    397 HD21 ASN A  41      20.307   3.273   0.532  1.00  0.39
ATOM    398 HD22 ASN A  41      21.308   4.370  -0.359  1.00  0.39
ATOM    399  C   ASN A  41      18.791   3.299  -3.673  1.00  0.55
ATOM    400  O   ASN A  41      19.893   2.721  -3.645  1.00 -0.55
ATOM    401  N   LEU A  42      17.706   2.602  -4.035  1.00 -0.40
ATOM    402  H   LEU A  42      16.800   3.014  -4.097  1.00  0.40
ATOM    403  CA  LEU A  42      17.801   1.167  -4.366  1.00  0.00
ATOM    404  CB  LEU A  42      16.422   0.571  -4.646  1.00  0.00
ATOM    405  CG  LEU A  42      16.306  -0.921  -4.883  1.00  0.00
ATOM    406  CD1 LEU A  42      16.789  -1.705  -3.667  1.00  0.00
ATOM    407  CD2 LEU A  42      14.872  -1.264  -5.270  1.00  0.00
ATOM    408  C   LEU A  42      18.772   0.859  -5.524  1.00  0.55
ATOM    409  O   LEU A  42      19.554  -0.096  -5.416  1.00 -0.55
ATOM    410  N   ALA A  43      18.691   1.648  -6.583  1.00 -0.40
ATOM    411  H   ALA A  43      18.078   2.431  -6.657  1.00  0.40
ATOM    412  CA  ALA A  43      19.569   1.338  -7.721  1.00  0.00
ATOM    413  CB  ALA A  43      18.966   2.065  -8.911  1.00  0.00
ATOM    414  C   ALA A  43      21.023   1.663  -7.424  1.00  0.55
ATOM    415  O   ALA A  43      21.910   1.165  -8.140  1.00 -0.55
ATOM    416  N   ASP A  44      21.277   2.449  -6.389  1.00 -0.40
ATOM    417  H   ASP A  44      20.549   2.839  -5.831  1.00  0.40
ATOM    418  CA  ASP A  44      22.631   2.795  -6.000  1.00  0.00
ATOM    419  CB  ASP A  44      22.782   3.960  -5.026  1.00  0.00
ATOM    420  CG  ASP A  44      21.953   5.126  -5.520  1.00  0.10
ATOM    421  OD1 ASP A  44      22.010   5.282  -6.761  1.00 -0.55
ATOM    422  OD2 ASP A  44      21.287   5.844  -4.743  1.00 -0.55
ATOM    423  C   ASP A  44      23.228   1.635  -5.195  1.00  0.55
ATOM    424  O   ASP A  44      24.440   1.429  -5.311  1.00 -0.55
ATOM    425  N   VAL A  45      22.369   0.991  -4.428  1.00 -0.40
ATOM    426  H   VAL A  45      21.396   1.201  -4.378  1.00  0.40
ATOM    427  CA  VAL A  45      22.884  -0.101  -3.600  1.00  0.00
ATOM    428  CB  VAL A  45      22.219   0.010  -2.191  1.00  0.00
ATOM    429  CG1 VAL A  45      22.421   1.426  -1.646  1.00  0.00
ATOM    430  CG2 VAL A  45      20.743  -0.327  -2.180  1.00  0.00
ATOM    431  C   VAL A  45      22.741  -1.504  -4.160  1.00  0.55
ATOM    432  O   VAL A  45      23.317  -2.484  -3.636  1.00 -0.55
ATOM    433  N   ALA A  46      21.930  -1.649  -5.197  1.00 -0.40
ATOM    434  H   ALA A  46      21.481  -0.861  -5.608  1.00  0.40
ATOM    435  CA  ALA A  46      21.617  -2.936  -5.830  1.00  0.00
ATOM    436  CB  ALA A  46      20.573  -3.708  -5.029  1.00  0.00
ATOM    437  C   ALA A  46      21.151  -2.620  -7.241  1.00  0.55
ATOM    438  O   ALA A  46      19.974  -2.679  -7.582  1.00 -0.55
ATOM    439  N   PRO A  47      22.177  -2.290  -8.036  1.00 -0.20
ATOM    440  CD  PRO A  47      23.616  -2.206  -7.719  1.00  0.10
ATOM    441  CA  PRO A  47      21.898  -1.931  -9.444  1.00  0.10
ATOM    442  CB  PRO A  47      23.244  -1.460  -9.974  1.00  0.00
ATOM    443  CG  PRO A  47      24.088  -1.185  -8.761  1.00  0.00
ATOM    444  C   PRO A  47      21.214  -3.138 -10.098  1.00  0.55
ATOM    445  O   PRO A  47      21.542  -4.317  -9.806  1.00 -0.55
ATOM    446  N   GLY A  48      20.258  -2.779 -10.942  1.00 -0.40
ATOM    447  H   GLY A  48      20.020  -1.826 -11.115  1.00  0.40
ATOM    448  CA  GLY A  48      19.500  -3.787 -11.667  1.00  0.00
ATOM    449  C   GLY A  48      18.460  -4.570 -10.889  1.00  0.55
ATOM    450  O   GLY A  48      17.785  -5.350 -11.547  1.00 -0.55
ATOM    451  N   LYS A  49      18.335  -4.351  -9.587  1.00 -0.40
ATOM    452  H   LYS A  49      18.914  -3.687  -9.122  1.00  0.40
ATOM    453  CA  LYS A  49      17.375  -5.032  -8.729  1.00  0.00
ATOM    454  CB  LYS A  49      17.926  -5.170  -7.312  1.00  0.00
ATOM    455  CG  LYS A  49      19.054  -6.088  -7.059  1.00  0.00
ATOM    456  CD  LYS A  49      18.842  -7.363  -7.836  1.00  0.00
ATOM    457  CE  LYS A  49      20.240  -7.929  -8.118  1.00  0.33
ATOM    458  NZ  LYS A  49      20.148  -9.389  -8.459  1.00 -0.32
ATOM    459  HZ1 LYS A  49      19.554  -9.511  -9.304  1.00  0.33
ATOM    460  HZ2 LYS A  49      19.725  -9.906  -7.661  1.00  0.33
ATOM    461  HZ3 LYS A  49      21.100  -9.762  -8.648  1.00  0.33
ATOM    462  C   LYS A  49      16.086  -4.197  -8.577  1.00  0.55
ATOM    463  O   LYS A  49      16.107  -2.958  -8.682  1.00 -0.55
ATOM    464  N   SER A  50      15.029  -4.926  -8.243  1.00 -0.40
ATOM    465  H   SER A  50      15.101  -5.913  -8.135  1.00  0.40
ATOM    466  CA  SER A  50      13.711  -4.380  -8.011  1.00  0.00
ATOM    467  CB  SER A  50      12.781  -4.725  -9.188  1.00  0.00
ATOM    468  OG  SER A  50      12.867  -4.002 -10.390  1.00 -0.49
ATOM    469  HG  SER A  50      12.033  -4.143 -10.844  1.00  0.49
ATOM    470  C   SER A  50      13.192  -5.095  -6.760  1.00  0.55
ATOM    471  O   SER A  50      13.549  -6.266  -6.525  1.00 -0.55
ATOM    472  N   ILE A  51      12.381  -4.448  -5.965  1.00 -0.40
ATOM    473  H   ILE A  51      12.132  -3.499  -6.138  1.00  0.40
ATOM    474  CA  ILE A  51      11.777  -5.049  -4.775  1.00  0.00
ATOM    475  CB  ILE A  51      11.084  -3.944  -3.913  1.00  0.00
ATOM    476  CG2 ILE A  51      10.270  -4.546  -2.766  1.00  0.00
ATOM    477  CG1 ILE A  51      12.133  -2.913  -3.492  1.00  0.00
ATOM    478  CD1 ILE A  51      13.226  -3.409  -2.600  1.00  0.00
ATOM    479  C   ILE A  51      10.739  -6.054  -5.232  1.00  0.55
ATOM    480  O   ILE A  51       9.897  -5.770  -6.131  1.00 -0.55
ATOM    481  N   GLY A  52      10.688  -7.239  -4.682  1.00 -0.40
ATOM    482  H   GLY A  52      11.340  -7.517  -3.981  1.00  0.40
ATOM    483  CA  GLY A  52       9.696  -8.229  -5.038  1.00  0.00
ATOM    484  C   GLY A  52       9.954  -9.502  -4.256  1.00  0.55
ATOM    485  O   GLY A  52      11.108  -9.792  -3.885  1.00 -0.55
ATOM    486  N   GLY A  53       8.846 -10.212  -4.027  1.00 -0.40
ATOM    487  H   GLY A  53       7.963  -9.891  -4.357  1.00  0.40
ATOM    488  CA  GLY A  53       8.797 -11.458  -3.317  1.00  0.00
ATOM    489  C   GLY A  53       8.214 -11.485  -1.916  1.00  0.55
ATOM    490  O   GLY A  53       7.977 -12.598  -1.430  1.00 -0.55
ATOM    491  N   ASP A  54       7.920 -10.323  -1.341  1.00 -0.40
ATOM    492  H   ASP A  54       8.103  -9.451  -1.788  1.00  0.40
ATOM    493  CA  ASP A  54       7.303 -10.247   0.001  1.00  0.00
ATOM    494  CB  ASP A  54       7.322  -8.786   0.474  1.00  0.00
ATOM    495  CG  ASP A  54       8.784  -8.444   0.755  1.00  0.10
ATOM    496  OD1 ASP A  54       9.238  -9.072   1.746  1.00 -0.55
ATOM    497  OD2 ASP A  54       9.364  -7.643  -0.019  1.00 -0.55
ATOM    498  C   ASP A  54       5.869 -10.753   0.005  1.00  0.55
ATOM    499  O   ASP A  54       5.163 -10.704  -1.011  1.00 -0.55
ATOM    500  N   ILE A  55       5.396 -11.225   1.127  1.00 -0.40
ATOM    501  H   ILE A  55       5.969 -11.292   1.940  1.00  0.40
ATOM    502  CA  ILE A  55       4.013 -11.689   1.300  1.00  0.00
ATOM    503  CB  ILE A  55       3.725 -12.284   2.698  1.00  0.00
ATOM    504  CG2 ILE A  55       2.232 -12.551   2.971  1.00  0.00
ATOM    505  CG1 ILE A  55       4.558 -13.587   2.828  1.00  0.00
ATOM    506  CD1 ILE A  55       3.737 -14.705   2.189  1.00  0.00
ATOM    507  C   ILE A  55       3.134 -10.440   1.118  1.00  0.55
ATOM    508  O   ILE A  55       3.504  -9.331   1.510  1.00 -0.55
ATOM    509  N   PHE A  56       2.000 -10.681   0.522  1.00 -0.40
ATOM    510  H   PHE A  56       1.791 -11.609   0.231  1.00  0.40
ATOM    511  CA  PHE A  56       0.953  -9.735   0.210  1.00  0.00
ATOM    512  CB  PHE A  56       0.565  -9.717  -1.293  1.00  0.12
ATOM    513  CG  PHE A  56      -0.506  -8.676  -1.530  1.00 -0.12
ATOM    514  CD1 PHE A  56      -0.206  -7.327  -1.368  1.00 -0.12
ATOM    515  HD1 PHE A  56       0.798  -7.040  -1.093  1.00  0.12
ATOM    516  CE1 PHE A  56      -1.158  -6.350  -1.549  1.00 -0.12
ATOM    517  HE1 PHE A  56      -0.909  -5.309  -1.405  1.00  0.12
ATOM    518  CZ  PHE A  56      -2.424  -6.716  -1.915  1.00 -0.12
ATOM    519  HZ  PHE A  56      -3.172  -5.952  -2.069  1.00  0.12
ATOM    520  CD2 PHE A  56      -1.807  -9.048  -1.893  1.00 -0.12
ATOM    521  HD2 PHE A  56      -2.067 -10.089  -2.017  1.00  0.12
ATOM    522  CE2 PHE A  56      -2.764  -8.044  -2.091  1.00 -0.12
ATOM    523  HE2 PHE A  56      -3.770  -8.308  -2.383  1.00  0.12
ATOM    524  C   PHE A  56      -0.213 -10.175   1.079  1.00  0.55
ATOM    525  O   PHE A  56      -0.703 -11.289   0.808  1.00 -0.55
ATOM    526  N   SER A  57      -0.570  -9.300   2.033  1.00 -0.40
ATOM    527  H   SER A  57      -0.160  -8.405   2.184  1.00  0.40
ATOM    528  CA  SER A  57      -1.681  -9.759   2.914  1.00  0.00
ATOM    529  CB  SER A  57      -1.460  -9.230   4.340  1.00  0.00
ATOM    530  OG  SER A  57      -0.176  -9.733   4.729  1.00 -0.49
ATOM    531  HG  SER A  57      -0.024  -9.410   5.620  1.00  0.49
ATOM    532  C   SER A  57      -3.088  -9.504   2.431  1.00  0.55
ATOM    533  O   SER A  57      -3.984  -9.914   3.203  1.00 -0.55
ATOM    534  N   ASN A  58      -3.285  -8.888   1.254  1.00 -0.40
ATOM    535  H   ASN A  58      -2.529  -8.536   0.708  1.00  0.40
ATOM    536  CA  ASN A  58      -4.616  -8.693   0.703  1.00  0.00
ATOM    537  CB  ASN A  58      -5.010 -10.107   0.212  1.00  0.00
ATOM    538  CG  ASN A  58      -6.288 -10.275  -0.572  1.00  0.55
ATOM    539  OD1 ASN A  58      -6.557  -9.283  -1.273  1.00 -0.55
ATOM    540  ND2 ASN A  58      -7.075 -11.330  -0.604  1.00 -0.78
ATOM    541 HD21 ASN A  58      -7.901 -11.320  -1.166  1.00  0.39
ATOM    542 HD22 ASN A  58      -6.846 -12.140  -0.065  1.00  0.39
ATOM    543  C   ASN A  58      -5.583  -8.193   1.776  1.00  0.55
ATOM    544  O   ASN A  58      -6.665  -8.769   2.054  1.00 -0.55
ATOM    545  N   ARG A  59      -5.176  -7.077   2.340  1.00 -0.40
ATOM    546  H   ARG A  59      -4.348  -6.625   2.019  1.00  0.40
ATOM    547  CA  ARG A  59      -5.845  -6.392   3.447  1.00  0.00
ATOM    548  CB  ARG A  59      -4.946  -5.301   4.041  1.00  0.00
ATOM    549  CG  ARG A  59      -3.604  -5.874   4.524  1.00  0.00
ATOM    550  CD  ARG A  59      -2.601  -4.742   4.785  1.00  0.35
ATOM    551  NE  ARG A  59      -1.233  -5.331   4.940  1.00 -0.35
ATOM    552  HE  ARG A  59      -0.623  -5.392   4.150  1.00  0.45
ATOM    553  CZ  ARG A  59      -0.828  -5.775   6.128  1.00  0.35
ATOM    554  NH1 ARG A  59      -1.603  -5.671   7.203  1.00 -0.70
ATOM    555 HH11 ARG A  59      -2.509  -5.253   7.129  1.00  0.40
ATOM    556 HH12 ARG A  59      -1.281  -6.011   8.087  1.00  0.40
ATOM    557  NH2 ARG A  59       0.344  -6.329   6.307  1.00 -0.70
ATOM    558 HH21 ARG A  59       0.972  -6.431   5.536  1.00  0.40
ATOM    559 HH22 ARG A  59       0.611  -6.650   7.216  1.00  0.40
ATOM    560  C   ARG A  59      -7.222  -5.897   3.110  1.00  0.55
ATOM    561  O   ARG A  59      -8.036  -5.881   4.032  1.00 -0.55
ATOM    562  N   GLU A  60      -7.547  -5.491   1.914  1.00 -0.40
ATOM    563  H   GLU A  60      -6.864  -5.461   1.190  1.00  0.40
ATOM    564  CA  GLU A  60      -8.873  -5.052   1.506  1.00  0.00
ATOM    565  CB  GLU A  60      -8.790  -4.022   0.385  1.00  0.00
ATOM    566  CG  GLU A  60      -8.003  -2.794   0.795  1.00  0.00
ATOM    567  CD  GLU A  60      -8.842  -1.911   1.675  1.00  0.10
ATOM    568  OE1 GLU A  60     -10.028  -2.229   1.907  1.00 -0.55
ATOM    569  OE2 GLU A  60      -8.438  -0.880   2.210  1.00 -0.55
ATOM    570  C   GLU A  60      -9.672  -6.237   1.029  1.00  0.55
ATOM    571  O   GLU A  60     -10.820  -6.034   0.703  1.00 -0.55
ATOM    572  N   GLY A  61      -9.182  -7.448   0.933  1.00 -0.40
ATOM    573  H   GLY A  61      -8.238  -7.601   1.205  1.00  0.40
ATOM    574  CA  GLY A  61      -9.823  -8.650   0.476  1.00  0.00
ATOM    575  C   GLY A  61     -10.221  -8.623  -1.000  1.00  0.55
ATOM    576  O   GLY A  61     -11.150  -9.354  -1.387  1.00 -0.55
ATOM    577  N   LYS A  62      -9.558  -7.847  -1.837  1.00 -0.40
ATOM    578  H   LYS A  62      -8.801  -7.280  -1.524  1.00  0.40
ATOM    579  CA  LYS A  62      -9.862  -7.746  -3.271  1.00  0.00
ATOM    580  CB  LYS A  62      -9.299  -6.428  -3.823  1.00  0.00
ATOM    581  CG  LYS A  62      -9.955  -5.251  -3.095  1.00  0.00
ATOM    582  CD  LYS A  62      -9.833  -4.014  -3.951  1.00  0.00
ATOM    583  CE  LYS A  62     -10.111  -2.726  -3.163  1.00  0.33
ATOM    584  NZ  LYS A  62      -8.855  -1.875  -3.145  1.00 -0.32
ATOM    585  HZ1 LYS A  62      -8.583  -1.636  -4.120  1.00  0.33
ATOM    586  HZ2 LYS A  62      -8.084  -2.403  -2.690  1.00  0.33
ATOM    587  HZ3 LYS A  62      -9.036  -1.000  -2.612  1.00  0.33
ATOM    588  C   LYS A  62      -9.403  -8.959  -4.069  1.00  0.55
ATOM    589  O   LYS A  62     -10.074  -9.230  -5.090  1.00 -0.55
ATOM    590  N   LEU A  63      -8.368  -9.681  -3.706  1.00 -0.40
ATOM    591  H   LEU A  63      -7.811  -9.440  -2.915  1.00  0.40
ATOM    592  CA  LEU A  63      -7.960 -10.884  -4.430  1.00  0.00
ATOM    593  CB  LEU A  63      -6.432 -11.095  -4.423  1.00  0.00
ATOM    594  CG  LEU A  63      -5.644  -9.882  -4.989  1.00  0.00
ATOM    595  CD1 LEU A  63      -4.143  -9.996  -4.817  1.00  0.00
ATOM    596  CD2 LEU A  63      -6.001  -9.806  -6.465  1.00  0.00
ATOM    597  C   LEU A  63      -8.704 -12.067  -3.791  1.00  0.55
ATOM    598  O   LEU A  63      -8.974 -12.112  -2.583  1.00 -0.55
ATOM    599  N   PRO A  64      -8.946 -13.064  -4.635  1.00 -0.20
ATOM    600  CD  PRO A  64      -8.616 -13.098  -6.071  1.00  0.10
ATOM    601  CA  PRO A  64      -9.680 -14.243  -4.193  1.00  0.10
ATOM    602  CB  PRO A  64     -10.035 -14.971  -5.498  1.00  0.00
ATOM    603  CG  PRO A  64      -8.896 -14.535  -6.437  1.00  0.00
ATOM    604  C   PRO A  64      -8.932 -15.036  -3.169  1.00  0.55
ATOM    605  O   PRO A  64      -7.748 -15.314  -3.329  1.00 -0.55
ATOM    606  N   GLY A  65      -9.622 -15.448  -2.114  1.00 -0.40
ATOM    607  H   GLY A  65     -10.591 -15.258  -1.979  1.00  0.40
ATOM    608  CA  GLY A  65      -8.929 -16.230  -1.079  1.00  0.00
ATOM    609  C   GLY A  65      -9.336 -17.673  -1.158  1.00  0.55
ATOM    610  O   GLY A  65     -10.357 -17.964  -1.787  1.00 -0.55
ATOM    611  N   LYS A  66      -8.598 -18.534  -0.512  1.00 -0.40
ATOM    612  H   LYS A  66      -7.799 -18.218  -0.010  1.00  0.40
ATOM    613  CA  LYS A  66      -8.804 -19.969  -0.429  1.00  0.00
ATOM    614  CB  LYS A  66      -8.493 -20.623  -1.763  1.00  0.00
ATOM    615  CG  LYS A  66      -8.773 -22.095  -1.893  1.00  0.00
ATOM    616  CD  LYS A  66      -8.151 -22.739  -3.120  1.00  0.00
ATOM    617  CE  LYS A  66      -8.794 -24.090  -3.404  1.00  0.33
ATOM    618  NZ  LYS A  66     -10.320 -24.058  -3.435  1.00 -0.32
ATOM    619  HZ1 LYS A  66     -10.639 -23.405  -4.178  1.00  0.33
ATOM    620  HZ2 LYS A  66     -10.678 -23.737  -2.513  1.00  0.33
ATOM    621  HZ3 LYS A  66     -10.682 -25.013  -3.633  1.00  0.33
ATOM    622  C   LYS A  66      -7.904 -20.498   0.687  1.00  0.55
ATOM    623  O   LYS A  66      -6.818 -19.964   0.929  1.00 -0.55
ATOM    624  N   SER A  67      -8.376 -21.555   1.351  1.00 -0.40
ATOM    625  H   SER A  67      -9.266 -21.959   1.159  1.00  0.40
ATOM    626  CA  SER A  67      -7.582 -22.179   2.419  1.00  0.00
ATOM    627  CB  SER A  67      -8.465 -23.182   3.180  1.00  0.00
ATOM    628  OG  SER A  67      -7.609 -23.855   4.133  1.00 -0.49
ATOM    629  HG  SER A  67      -8.171 -24.477   4.600  1.00  0.49
ATOM    630  C   SER A  67      -6.353 -22.792   1.744  1.00  0.55
ATOM    631  O   SER A  67      -6.455 -23.458   0.714  1.00 -0.55
ATOM    632  N   GLY A  68      -5.187 -22.444   2.261  1.00 -0.40
ATOM    633  H   GLY A  68      -5.171 -21.843   3.053  1.00  0.40
ATOM    634  CA  GLY A  68      -3.857 -22.835   1.817  1.00  0.00
ATOM    635  C   GLY A  68      -3.157 -21.869   0.859  1.00  0.55
ATOM    636  O   GLY A  68      -1.969 -21.990   0.526  1.00 -0.55
ATOM    637  N   ARG A  69      -3.898 -20.897   0.347  1.00 -0.40
ATOM    638  H   ARG A  69      -4.852 -20.788   0.614  1.00  0.40
ATOM    639  CA  ARG A  69      -3.420 -19.922  -0.618  1.00  0.00
ATOM    640  CB  ARG A  69      -4.593 -19.453  -1.539  1.00  0.00
ATOM    641  CG  ARG A  69      -3.949 -18.459  -2.558  1.00  0.00
ATOM    642  CD  ARG A  69      -5.020 -17.790  -3.423  1.00  0.35
ATOM    643  NE  ARG A  69      -5.569 -18.845  -4.263  1.00 -0.35
ATOM    644  HE  ARG A  69      -4.930 -19.576  -4.487  1.00  0.45
ATOM    645  CZ  ARG A  69      -6.773 -18.987  -4.771  1.00  0.35
ATOM    646  NH1 ARG A  69      -7.723 -18.092  -4.526  1.00 -0.70
ATOM    647 HH11 ARG A  69      -7.525 -17.299  -3.949  1.00  0.40
ATOM    648 HH12 ARG A  69      -8.635 -18.210  -4.918  1.00  0.40
ATOM    649  NH2 ARG A  69      -7.106 -20.029  -5.527  1.00 -0.70
ATOM    650 HH21 ARG A  69      -6.430 -20.739  -5.726  1.00  0.40
ATOM    651 HH22 ARG A  69      -8.032 -20.103  -5.897  1.00  0.40
ATOM    652  C   ARG A  69      -2.755 -18.741   0.004  1.00  0.55
ATOM    653  O   ARG A  69      -3.392 -18.094   0.829  1.00 -0.55
ATOM    654  N   THR A  70      -1.512 -18.467  -0.352  1.00 -0.40
ATOM    655  H   THR A  70      -0.984 -19.053  -0.962  1.00  0.40
ATOM    656  CA  THR A  70      -0.845 -17.260   0.147  1.00  0.00
ATOM    657  CB  THR A  70       0.375 -17.431   1.060  1.00  0.00
ATOM    658  OG1 THR A  70       1.278 -18.350   0.481  1.00 -0.49
ATOM    659  HG1 THR A  70       2.081 -18.298   1.005  1.00  0.49
ATOM    660  CG2 THR A  70      -0.077 -17.997   2.412  1.00  0.00
ATOM    661  C   THR A  70      -0.515 -16.414  -1.109  1.00  0.55
ATOM    662  O   THR A  70      -0.403 -16.961  -2.240  1.00 -0.55
ATOM    663  N   TRP A  71      -0.442 -15.093  -0.917  1.00 -0.40
ATOM    664  H   TRP A  71      -0.595 -14.693  -0.017  1.00  0.40
ATOM    665  CA  TRP A  71      -0.142 -14.139  -1.974  1.00  0.00
ATOM    666  CB  TRP A  71      -1.236 -13.052  -2.114  1.00  0.12
ATOM    667  CG  TRP A  71      -2.573 -13.520  -2.599  1.00 -0.12
ATOM    668  CD1 TRP A  71      -3.654 -13.963  -1.879  1.00 -0.12
ATOM    669  HD1 TRP A  71      -3.679 -14.015  -0.801  1.00  0.12
ATOM    670  NE1 TRP A  71      -4.709 -14.335  -2.695  1.00 -0.40
ATOM    671  HE1 TRP A  71      -5.582 -14.660  -2.405  1.00  0.40
ATOM    672  CE2 TRP A  71      -4.290 -14.158  -3.995  1.00  0.00
ATOM    673  CD2 TRP A  71      -2.951 -13.683  -3.979  1.00  0.00
ATOM    674  CE3 TRP A  71      -2.286 -13.434  -5.189  1.00 -0.12
ATOM    675  HE3 TRP A  71      -1.264 -13.085  -5.203  1.00  0.12
ATOM    676  CZ3 TRP A  71      -2.943 -13.635  -6.387  1.00 -0.12
ATOM    677  HZ3 TRP A  71      -2.463 -13.385  -7.322  1.00  0.12
ATOM    678  CZ2 TRP A  71      -4.942 -14.452  -5.192  1.00 -0.12
ATOM    679  HZ2 TRP A  71      -5.935 -14.875  -5.217  1.00  0.12
ATOM    680  CH2 TRP A  71      -4.270 -14.181  -6.377  1.00 -0.12
ATOM    681  HH2 TRP A  71      -4.760 -14.386  -7.317  1.00  0.12
ATOM    682  C   TRP A  71       1.190 -13.494  -1.627  1.00  0.55
ATOM    683  O   TRP A  71       1.667 -13.324  -0.489  1.00 -0.55
ATOM    684  N   ARG A  72       1.831 -13.074  -2.687  1.00 -0.40
ATOM    685  H   ARG A  72       1.451 -13.261  -3.587  1.00  0.40
ATOM    686  CA  ARG A  72       3.100 -12.324  -2.739  1.00  0.00
ATOM    687  CB  ARG A  72       4.302 -13.264  -2.989  1.00  0.00
ATOM    688  CG  ARG A  72       4.494 -14.152  -1.772  1.00  0.00
ATOM    689  CD  ARG A  72       5.720 -15.003  -2.058  1.00  0.35
ATOM    690  NE  ARG A  72       5.747 -16.081  -1.063  1.00 -0.35
ATOM    691  HE  ARG A  72       5.221 -16.921  -1.193  1.00  0.45
ATOM    692  CZ  ARG A  72       6.503 -15.894   0.024  1.00  0.35
ATOM    693  NH1 ARG A  72       7.212 -14.795   0.222  1.00 -0.70
ATOM    694 HH11 ARG A  72       7.196 -14.061  -0.458  1.00  0.40
ATOM    695 HH12 ARG A  72       7.764 -14.698   1.050  1.00  0.40
ATOM    696  NH2 ARG A  72       6.483 -16.901   0.903  1.00 -0.70
ATOM    697 HH21 ARG A  72       5.930 -17.714   0.720  1.00  0.40
ATOM    698 HH22 ARG A  72       7.021 -16.842   1.744  1.00  0.40
ATOM    699  C   ARG A  72       3.036 -11.243  -3.820  1.00  0.55
ATOM    700  O   ARG A  72       2.191 -11.355  -4.728  1.00 -0.55
ATOM    701  N   GLU A  73       3.936 -10.264  -3.747  1.00 -0.40
ATOM    702  H   GLU A  73       4.656 -10.222  -3.058  1.00  0.40
ATOM    703  CA  GLU A  73       3.873  -9.186  -4.728  1.00  0.00
ATOM    704  CB  GLU A  73       3.262  -7.930  -4.072  1.00  0.00
ATOM    705  CG  GLU A  73       3.925  -7.446  -2.787  1.00  0.00
ATOM    706  CD  GLU A  73       3.393  -6.054  -2.446  1.00  0.10
ATOM    707  OE1 GLU A  73       3.359  -5.139  -3.333  1.00 -0.55
ATOM    708  OE2 GLU A  73       2.988  -5.860  -1.259  1.00 -0.55
ATOM    709  C   GLU A  73       5.237  -8.767  -5.225  1.00  0.55
ATOM    710  O   GLU A  73       6.147  -9.124  -4.472  1.00 -0.55
ATOM    711  N   ALA A  74       5.340  -8.078  -6.346  1.00 -0.40
ATOM    712  H   ALA A  74       4.554  -7.833  -6.908  1.00  0.40
ATOM    713  CA  ALA A  74       6.661  -7.638  -6.813  1.00  0.00
ATOM    714  CB  ALA A  74       7.345  -8.552  -7.808  1.00  0.00
ATOM    715  C   ALA A  74       6.452  -6.318  -7.536  1.00  0.55
ATOM    716  O   ALA A  74       5.351  -6.256  -8.102  1.00 -0.55
ATOM    717  N   ASP A  75       7.435  -5.465  -7.492  1.00 -0.40
ATOM    718  H   ASP A  75       8.271  -5.635  -6.976  1.00  0.40
ATOM    719  CA  ASP A  75       7.355  -4.202  -8.207  1.00  0.00
ATOM    720  CB  ASP A  75       8.469  -3.255  -7.795  1.00  0.00
ATOM    721  CG  ASP A  75       8.228  -2.602  -6.463  1.00  0.10
ATOM    722  OD1 ASP A  75       7.365  -3.160  -5.733  1.00 -0.55
ATOM    723  OD2 ASP A  75       8.891  -1.609  -6.198  1.00 -0.55
ATOM    724  C   ASP A  75       7.536  -4.453  -9.705  1.00  0.55
ATOM    725  O   ASP A  75       8.358  -5.336 -10.033  1.00 -0.55
ATOM    726  N   ILE A  76       6.809  -3.715 -10.509  1.00 -0.40
ATOM    727  H   ILE A  76       6.172  -3.036 -10.152  1.00  0.40
ATOM    728  CA  ILE A  76       6.860  -3.816 -11.972  1.00  0.00
ATOM    729  CB  ILE A  76       5.529  -4.362 -12.506  1.00  0.00
ATOM    730  CG2 ILE A  76       5.432  -4.066 -14.023  1.00  0.00
ATOM    731  CG1 ILE A  76       5.271  -5.825 -12.139  1.00  0.00
ATOM    732  CD1 ILE A  76       6.091  -6.968 -12.724  1.00  0.00
ATOM    733  C   ILE A  76       7.239  -2.425 -12.523  1.00  0.55
ATOM    734  O   ILE A  76       6.950  -1.332 -11.965  1.00 -0.55
ATOM    735  N   ASN A  77       7.960  -2.449 -13.657  1.00 -0.40
ATOM    736  H   ASN A  77       8.202  -3.326 -14.059  1.00  0.40
ATOM    737  CA  ASN A  77       8.457  -1.322 -14.407  1.00  0.00
ATOM    738  CB  ASN A  77       7.333  -0.411 -14.971  1.00  0.00
ATOM    739  CG  ASN A  77       6.344  -1.111 -15.869  1.00  0.55
ATOM    740  OD1 ASN A  77       6.741  -1.975 -16.656  1.00 -0.55
ATOM    741  ND2 ASN A  77       5.006  -0.926 -15.789  1.00 -0.78
ATOM    742 HD21 ASN A  77       4.628  -0.299 -15.108  1.00  0.39
ATOM    743 HD22 ASN A  77       4.396  -1.417 -16.411  1.00  0.39
ATOM    744  C   ASN A  77       9.403  -0.463 -13.600  1.00  0.55
ATOM    745  O   ASN A  77       9.554   0.735 -13.921  1.00 -0.55
ATOM    746  N   TYR A  78      10.054  -1.014 -12.586  1.00 -0.40
ATOM    747  H   TYR A  78       9.953  -1.964 -12.302  1.00  0.40
ATOM    748  CA  TYR A  78      10.987  -0.153 -11.835  1.00  0.00
ATOM    749  CB  TYR A  78      11.114  -0.635 -10.369  1.00  0.12
ATOM    750  CG  TYR A  78      12.127   0.157  -9.553  1.00 -0.12
ATOM    751  CD1 TYR A  78      11.822   1.381  -8.970  1.00 -0.12
ATOM    752  HD1 TYR A  78      10.822   1.770  -9.090  1.00  0.12
ATOM    753  CE1 TYR A  78      12.738   2.130  -8.242  1.00 -0.12
ATOM    754  HE1 TYR A  78      12.455   3.087  -7.829  1.00  0.12
ATOM    755  CZ  TYR A  78      14.026   1.634  -8.049  1.00  0.06
ATOM    756  OH  TYR A  78      14.967   2.306  -7.295  1.00 -0.49
ATOM    757  HH  TYR A  78      14.564   3.114  -6.969  1.00  0.43
ATOM    758  CD2 TYR A  78      13.432  -0.306  -9.349  1.00 -0.12
ATOM    759  HD2 TYR A  78      13.728  -1.265  -9.749  1.00  0.12
ATOM    760  CE2 TYR A  78      14.337   0.446  -8.645  1.00 -0.12
ATOM    761  HE2 TYR A  78      15.349   0.079  -8.557  1.00  0.12
ATOM    762  C   TYR A  78      12.413  -0.178 -12.438  1.00  0.55
ATOM    763  O   TYR A  78      12.862  -1.299 -12.778  1.00 -0.55
ATOM    764  N   THR A  79      13.055   0.967 -12.505  1.00 -0.40
ATOM    765  H   THR A  79      12.647   1.843 -12.260  1.00  0.40
ATOM    766  CA  THR A  79      14.483   0.970 -12.976  1.00  0.00
ATOM    767  CB  THR A  79      14.803   1.592 -14.328  1.00  0.00
ATOM    768  OG1 THR A  79      14.385   2.971 -14.262  1.00 -0.49
ATOM    769  HG1 THR A  79      14.733   3.391 -15.052  1.00  0.49
ATOM    770  CG2 THR A  79      14.002   0.959 -15.436  1.00  0.00
ATOM    771  C   THR A  79      15.351   1.637 -11.894  1.00  0.55
ATOM    772  O   THR A  79      16.349   1.032 -11.473  1.00 -0.55
ATOM    773  N   SER A  80      14.989   2.808 -11.405  1.00 -0.40
ATOM    774  H   SER A  80      14.188   3.302 -11.733  1.00  0.40
ATOM    775  CA  SER A  80      15.764   3.450 -10.337  1.00  0.00
ATOM    776  CB  SER A  80      17.074   3.985 -10.954  1.00  0.00
ATOM    777  OG  SER A  80      16.689   5.130 -11.727  1.00 -0.49
ATOM    778  HG  SER A  80      17.498   5.471 -12.116  1.00  0.49
ATOM    779  C   SER A  80      14.995   4.586  -9.689  1.00  0.55
ATOM    780  O   SER A  80      13.962   4.988 -10.246  1.00 -0.55
ATOM    781  N   GLY A  81      15.469   5.095  -8.565  1.00 -0.40
ATOM    782  H   GLY A  81      16.296   4.761  -8.118  1.00  0.40
ATOM    783  CA  GLY A  81      14.744   6.232  -7.911  1.00  0.00
ATOM    784  C   GLY A  81      13.677   5.692  -6.949  1.00  0.55
ATOM    785  O   GLY A  81      13.793   4.526  -6.518  1.00 -0.55
ATOM    786  N   PHE A  82      12.681   6.519  -6.644  1.00 -0.40
ATOM    787  H   PHE A  82      12.620   7.452  -6.989  1.00  0.40
ATOM    788  CA  PHE A  82      11.607   6.060  -5.759  1.00  0.00
ATOM    789  CB  PHE A  82      10.687   7.209  -5.302  1.00  0.12
ATOM    790  CG  PHE A  82      11.526   8.242  -4.598  1.00 -0.12
ATOM    791  CD1 PHE A  82      11.807   8.097  -3.257  1.00 -0.12
ATOM    792  HD1 PHE A  82      11.405   7.252  -2.718  1.00  0.12
ATOM    793  CE1 PHE A  82      12.593   9.014  -2.594  1.00 -0.12
ATOM    794  HE1 PHE A  82      12.797   8.896  -1.541  1.00  0.12
ATOM    795  CZ  PHE A  82      13.119  10.090  -3.292  1.00 -0.12
ATOM    796  HZ  PHE A  82      13.742  10.812  -2.785  1.00  0.12
ATOM    797  CD2 PHE A  82      12.054   9.308  -5.287  1.00 -0.12
ATOM    798  HD2 PHE A  82      11.848   9.417  -6.341  1.00  0.12
ATOM    799  CE2 PHE A  82      12.843  10.237  -4.648  1.00 -0.12
ATOM    800  HE2 PHE A  82      13.245  11.076  -5.197  1.00  0.12
ATOM    801  C   PHE A  82      10.689   5.067  -6.458  1.00  0.55
ATOM    802  O   PHE A  82      10.541   5.028  -7.685  1.00 -0.55
ATOM    803  N   ARG A  83      10.019   4.261  -5.655  1.00 -0.40
ATOM    804  H   ARG A  83      10.149   4.295  -4.667  1.00  0.40
ATOM    805  CA  ARG A  83       9.043   3.261  -6.122  1.00  0.00
ATOM    806  CB  ARG A  83       8.697   2.313  -4.945  1.00  0.00
ATOM    807  CG  ARG A  83       9.990   1.615  -4.482  1.00  0.00
ATOM    808  CD  ARG A  83       9.798   0.556  -3.425  1.00  0.35
ATOM    809  NE  ARG A  83       8.754  -0.437  -3.613  1.00 -0.35
ATOM    810  HE  ARG A  83       8.876  -1.054  -4.388  1.00  0.45
ATOM    811  CZ  ARG A  83       7.655  -0.631  -2.887  1.00  0.35
ATOM    812  NH1 ARG A  83       7.369   0.129  -1.831  1.00 -0.70
ATOM    813 HH11 ARG A  83       7.986   0.870  -1.566  1.00  0.40
ATOM    814 HH12 ARG A  83       6.536  -0.040  -1.304  1.00  0.40
ATOM    815  NH2 ARG A  83       6.774  -1.594  -3.154  1.00 -0.70
ATOM    816 HH21 ARG A  83       6.925  -2.208  -3.929  1.00  0.40
ATOM    817 HH22 ARG A  83       5.962  -1.702  -2.580  1.00  0.40
ATOM    818  C   ARG A  83       7.834   3.943  -6.767  1.00  0.55
ATOM    819  O   ARG A  83       7.395   5.065  -6.449  1.00 -0.55
ATOM    820  N   ASN A  84       7.340   3.188  -7.727  1.00 -0.40
ATOM    821  H   ASN A  84       7.763   2.313  -7.946  1.00  0.40
ATOM    822  CA  ASN A  84       6.178   3.516  -8.546  1.00  0.00
ATOM    823  CB  ASN A  84       6.461   3.215 -10.027  1.00  0.00
ATOM    824  CG  ASN A  84       6.530   1.715 -10.328  1.00  0.55
ATOM    825  OD1 ASN A  84       6.118   0.808  -9.561  1.00 -0.55
ATOM    826  ND2 ASN A  84       7.092   1.413 -11.499  1.00 -0.78
ATOM    827 HD21 ASN A  84       7.180   0.457 -11.780  1.00  0.39
ATOM    828 HD22 ASN A  84       7.426   2.142 -12.097  1.00  0.39
ATOM    829  C   ASN A  84       4.912   2.804  -8.005  1.00  0.55
ATOM    830  O   ASN A  84       4.898   2.211  -6.893  1.00 -0.55
ATOM    831  N   SER A  85       3.849   2.897  -8.803  1.00 -0.40
ATOM    832  H   SER A  85       3.863   3.364  -9.684  1.00  0.40
ATOM    833  CA  SER A  85       2.600   2.296  -8.389  1.00  0.00
ATOM    834  CB  SER A  85       1.400   3.258  -8.610  1.00  0.00
ATOM    835  OG  SER A  85       1.363   3.519 -10.013  1.00 -0.49
ATOM    836  HG  SER A  85       0.933   2.759 -10.412  1.00  0.49
ATOM    837  C   SER A  85       2.221   0.984  -9.053  1.00  0.55
ATOM    838  O   SER A  85       1.044   0.610  -8.845  1.00 -0.55
ATOM    839  N   ASP A  86       3.146   0.340  -9.755  1.00 -0.40
ATOM    840  H   ASP A  86       4.082   0.672  -9.841  1.00  0.40
ATOM    841  CA  ASP A  86       2.827  -0.907 -10.449  1.00  0.00
ATOM    842  CB  ASP A  86       3.455  -1.040 -11.864  1.00  0.00
ATOM    843  CG  ASP A  86       3.076   0.125 -12.755  1.00  0.10
ATOM    844  OD1 ASP A  86       2.013   0.732 -12.592  1.00 -0.55
ATOM    845  OD2 ASP A  86       3.874   0.510 -13.633  1.00 -0.55
ATOM    846  C   ASP A  86       3.309  -2.123  -9.685  1.00  0.55
ATOM    847  O   ASP A  86       4.450  -2.136  -9.298  1.00 -0.55
ATOM    848  N   ARG A  87       2.418  -3.073  -9.560  1.00 -0.40
ATOM    849  H   ARG A  87       1.495  -2.973  -9.923  1.00  0.40
ATOM    850  CA  ARG A  87       2.695  -4.322  -8.898  1.00  0.00
ATOM    851  CB  ARG A  87       2.186  -4.266  -7.449  1.00  0.00
ATOM    852  CG  ARG A  87       2.501  -3.028  -6.643  1.00  0.00
ATOM    853  CD  ARG A  87       3.927  -3.018  -6.062  1.00  0.35
ATOM    854  NE  ARG A  87       4.185  -1.826  -5.266  1.00 -0.35
ATOM    855  HE  ARG A  87       3.949  -1.886  -4.299  1.00  0.45
ATOM    856  CZ  ARG A  87       4.695  -0.674  -5.669  1.00  0.35
ATOM    857  NH1 ARG A  87       5.029  -0.598  -6.963  1.00 -0.70
ATOM    858 HH11 ARG A  87       4.888  -1.385  -7.563  1.00  0.40
ATOM    859 HH12 ARG A  87       5.420   0.247  -7.330  1.00  0.40
ATOM    860  NH2 ARG A  87       4.911   0.384  -4.927  1.00 -0.70
ATOM    861 HH21 ARG A  87       4.684   0.367  -3.954  1.00  0.40
ATOM    862 HH22 ARG A  87       5.303   1.209  -5.335  1.00  0.40
ATOM    863  C   ARG A  87       2.048  -5.511  -9.595  1.00  0.55
ATOM    864  O   ARG A  87       0.994  -5.440 -10.212  1.00 -0.55
ATOM    865  N   ILE A  88       2.744  -6.631  -9.463  1.00 -0.40
ATOM    866  H   ILE A  88       3.645  -6.618  -9.039  1.00  0.40
ATOM    867  CA  ILE A  88       2.297  -7.968  -9.903  1.00  0.00
ATOM    868  CB  ILE A  88       3.279  -8.666 -10.869  1.00  0.00
ATOM    869  CG2 ILE A  88       4.568  -9.025 -10.151  1.00  0.00
ATOM    870  CG1 ILE A  88       2.604  -9.907 -11.470  1.00  0.00
ATOM    871  CD1 ILE A  88       3.230 -10.387 -12.771  1.00  0.00
ATOM    872  C   ILE A  88       2.014  -8.740  -8.581  1.00  0.55
ATOM    873  O   ILE A  88       2.796  -8.689  -7.605  1.00 -0.55
ATOM    874  N   LEU A  89       0.906  -9.435  -8.514  1.00 -0.40
ATOM    875  H   LEU A  89       0.301  -9.474  -9.304  1.00  0.40
ATOM    876  CA  LEU A  89       0.422 -10.198  -7.370  1.00  0.00
ATOM    877  CB  LEU A  89      -0.936  -9.722  -6.850  1.00  0.00
ATOM    878  CG  LEU A  89      -1.060  -8.282  -6.388  1.00  0.00
ATOM    879  CD1 LEU A  89       0.068  -7.958  -5.417  1.00  0.00
ATOM    880  CD2 LEU A  89      -0.990  -7.185  -7.456  1.00  0.00
ATOM    881  C   LEU A  89       0.316 -11.659  -7.794  1.00  0.55
ATOM    882  O   LEU A  89      -0.360 -11.902  -8.797  1.00 -0.55
ATOM    883  N   TYR A  90       0.908 -12.566  -7.023  1.00 -0.40
ATOM    884  H   TYR A  90       1.371 -12.347  -6.168  1.00  0.40
ATOM    885  CA  TYR A  90       0.884 -13.963  -7.441  1.00  0.00
ATOM    886  CB  TYR A  90       2.172 -14.422  -8.208  1.00  0.12
ATOM    887  CG  TYR A  90       3.446 -14.287  -7.438  1.00 -0.12
ATOM    888  CD1 TYR A  90       4.100 -13.045  -7.404  1.00 -0.12
ATOM    889  HD1 TYR A  90       3.669 -12.221  -7.953  1.00  0.12
ATOM    890  CE1 TYR A  90       5.273 -12.827  -6.699  1.00 -0.12
ATOM    891  HE1 TYR A  90       5.736 -11.854  -6.635  1.00  0.12
ATOM    892  CZ  TYR A  90       5.813 -13.953  -6.078  1.00  0.06
ATOM    893  OH  TYR A  90       6.969 -13.746  -5.370  1.00 -0.49
ATOM    894  HH  TYR A  90       7.197 -12.816  -5.440  1.00  0.43
ATOM    895  CD2 TYR A  90       4.026 -15.368  -6.790  1.00 -0.12
ATOM    896  HD2 TYR A  90       3.552 -16.338  -6.801  1.00  0.12
ATOM    897  CE2 TYR A  90       5.253 -15.170  -6.113  1.00 -0.12
ATOM    898  HE2 TYR A  90       5.739 -16.001  -5.624  1.00  0.12
ATOM    899  C   TYR A  90       0.581 -14.892  -6.289  1.00  0.55
ATOM    900  O   TYR A  90       1.215 -14.626  -5.262  1.00 -0.55
ATOM    901  N   SER A  91      -0.266 -15.872  -6.538  1.00 -0.40
ATOM    902  H   SER A  91      -0.685 -16.009  -7.432  1.00  0.40
ATOM    903  CA  SER A  91      -0.626 -16.802  -5.505  1.00  0.00
ATOM    904  CB  SER A  91      -2.109 -17.180  -5.662  1.00  0.00
ATOM    905  OG  SER A  91      -2.301 -18.070  -6.727  1.00 -0.49
ATOM    906  HG  SER A  91      -2.954 -18.706  -6.426  1.00  0.49
ATOM    907  C   SER A  91       0.272 -18.036  -5.528  1.00  0.55
ATOM    908  O   SER A  91       0.994 -18.317  -6.485  1.00 -0.55
ATOM    909  N   SER A  92       0.154 -18.722  -4.378  1.00 -0.40
ATOM    910  H   SER A  92      -0.432 -18.414  -3.633  1.00  0.40
ATOM    911  CA  SER A  92       0.884 -19.964  -4.154  1.00  0.00
ATOM    912  CB  SER A  92       0.831 -20.353  -2.679  1.00  0.00
ATOM    913  OG  SER A  92      -0.513 -20.530  -2.278  1.00 -0.49
ATOM    914  HG  SER A  92      -0.479 -20.922  -1.403  1.00  0.49
ATOM    915  C   SER A  92       0.390 -21.039  -5.129  1.00  0.55
ATOM    916  O   SER A  92       1.127 -21.989  -5.426  1.00 -0.55
ATOM    917  N   ASP A  93      -0.778 -20.906  -5.732  1.00 -0.40
ATOM    918  H   ASP A  93      -1.379 -20.138  -5.530  1.00  0.40
ATOM    919  CA  ASP A  93      -1.287 -21.848  -6.726  1.00  0.00
ATOM    920  CB  ASP A  93      -2.691 -22.343  -6.453  1.00  0.00
ATOM    921  CG  ASP A  93      -3.671 -21.242  -6.076  1.00  0.10
ATOM    922  OD1 ASP A  93      -3.367 -20.079  -5.749  1.00 -0.55
ATOM    923  OD2 ASP A  93      -4.855 -21.640  -6.131  1.00 -0.55
ATOM    924  C   ASP A  93      -1.232 -21.182  -8.105  1.00  0.55
ATOM    925  O   ASP A  93      -1.992 -21.530  -8.982  1.00 -0.55
ATOM    926  N   TRP A  94      -0.371 -20.179  -8.258  1.00 -0.40
ATOM    927  H   TRP A  94       0.151 -19.850  -7.476  1.00  0.40
ATOM    928  CA  TRP A  94      -0.086 -19.468  -9.499  1.00  0.00
ATOM    929  CB  TRP A  94       0.615 -20.545 -10.450  1.00  0.12
ATOM    930  CG  TRP A  94       1.720 -21.194  -9.659  1.00 -0.12
ATOM    931  CD1 TRP A  94       1.734 -22.469  -9.143  1.00 -0.12
ATOM    932  HD1 TRP A  94       0.961 -23.208  -9.296  1.00  0.12
ATOM    933  NE1 TRP A  94       2.881 -22.665  -8.398  1.00 -0.40
ATOM    934  HE1 TRP A  94       3.133 -23.493  -7.948  1.00  0.40
ATOM    935  CE2 TRP A  94       3.608 -21.503  -8.399  1.00  0.00
ATOM    936  CD2 TRP A  94       2.905 -20.559  -9.166  1.00  0.00
ATOM    937  CE3 TRP A  94       3.447 -19.269  -9.311  1.00 -0.12
ATOM    938  HE3 TRP A  94       2.939 -18.513  -9.892  1.00  0.12
ATOM    939  CZ3 TRP A  94       4.640 -18.954  -8.708  1.00 -0.12
ATOM    940  HZ3 TRP A  94       5.055 -17.962  -8.810  1.00  0.12
ATOM    941  CZ2 TRP A  94       4.831 -21.206  -7.801  1.00 -0.12
ATOM    942  HZ2 TRP A  94       5.388 -21.936  -7.234  1.00  0.12
ATOM    943  CH2 TRP A  94       5.320 -19.930  -7.957  1.00 -0.12
ATOM    944  HH2 TRP A  94       6.256 -19.669  -7.487  1.00  0.12
ATOM    945  C   TRP A  94      -1.135 -18.672 -10.216  1.00  0.55
ATOM    946  O   TRP A  94      -1.172 -18.617 -11.466  1.00 -0.55
ATOM    947  N   LEU A  95      -2.045 -17.991  -9.476  1.00 -0.40
ATOM    948  H   LEU A  95      -2.087 -18.102  -8.487  1.00  0.40
ATOM    949  CA  LEU A  95      -3.019 -17.059 -10.033  1.00  0.00
ATOM    950  CB  LEU A  95      -4.249 -16.736  -9.215  1.00  0.00
ATOM    951  CG  LEU A  95      -4.981 -17.956  -8.647  1.00  0.00
ATOM    952  CD1 LEU A  95      -6.141 -17.489  -7.795  1.00  0.00
ATOM    953  CD2 LEU A  95      -5.394 -18.804  -9.822  1.00  0.00
ATOM    954  C   LEU A  95      -2.183 -15.767 -10.115  1.00  0.55
ATOM    955  O   LEU A  95      -1.391 -15.526  -9.183  1.00 -0.55
ATOM    956  N   ILE A  96      -2.350 -14.969 -11.173  1.00 -0.40
ATOM    957  H   ILE A  96      -3.004 -15.148 -11.904  1.00  0.40
ATOM    958  CA  ILE A  96      -1.528 -13.756 -11.274  1.00  0.00
ATOM    959  CB  ILE A  96      -0.381 -13.880 -12.300  1.00  0.00
ATOM    960  CG2 ILE A  96       0.434 -12.570 -12.326  1.00  0.00
ATOM    961  CG1 ILE A  96       0.552 -15.049 -11.966  1.00  0.00
ATOM    962  CD1 ILE A  96       1.359 -15.644 -13.094  1.00  0.00
ATOM    963  C   ILE A  96      -2.428 -12.567 -11.569  1.00  0.55
ATOM    964  O   ILE A  96      -3.256 -12.702 -12.456  1.00 -0.55
ATOM    965  N   TYR A  97      -2.273 -11.523 -10.806  1.00 -0.40
ATOM    966  H   TYR A  97      -1.616 -11.511 -10.057  1.00  0.40
ATOM    967  CA  TYR A  97      -3.044 -10.308 -10.991  1.00  0.00
ATOM    968  CB  TYR A  97      -3.919 -10.043  -9.792  1.00  0.12
ATOM    969  CG  TYR A  97      -5.226 -10.809  -9.750  1.00 -0.12
ATOM    970  CD1 TYR A  97      -5.196 -12.184  -9.444  1.00 -0.12
ATOM    971  HD1 TYR A  97      -4.236 -12.645  -9.267  1.00  0.12
ATOM    972  CE1 TYR A  97      -6.317 -12.973  -9.357  1.00 -0.12
ATOM    973  HE1 TYR A  97      -6.276 -14.023  -9.115  1.00  0.12
ATOM    974  CZ  TYR A  97      -7.511 -12.304  -9.608  1.00  0.06
ATOM    975  OH  TYR A  97      -8.676 -13.049  -9.514  1.00 -0.49
ATOM    976  HH  TYR A  97      -9.416 -12.470  -9.709  1.00  0.43
ATOM    977  CD2 TYR A  97      -6.428 -10.195  -9.968  1.00 -0.12
ATOM    978  HD2 TYR A  97      -6.474  -9.138 -10.182  1.00  0.12
ATOM    979  CE2 TYR A  97      -7.590 -10.956  -9.909  1.00 -0.12
ATOM    980  HE2 TYR A  97      -8.549 -10.497 -10.098  1.00  0.12
ATOM    981  C   TYR A  97      -2.040  -9.171 -11.080  1.00  0.55
ATOM    982  O   TYR A  97      -0.864  -9.320 -10.775  1.00 -0.55
ATOM    983  N   LYS A  98      -2.511  -8.023 -11.528  1.00 -0.40
ATOM    984  H   LYS A  98      -3.458  -7.922 -11.824  1.00  0.40
ATOM    985  CA  LYS A  98      -1.682  -6.823 -11.623  1.00  0.00
ATOM    986  CB  LYS A  98      -1.267  -6.397 -13.030  1.00  0.00
ATOM    987  CG  LYS A  98      -2.423  -6.238 -14.033  1.00  0.00
ATOM    988  CD  LYS A  98      -1.763  -5.578 -15.243  1.00  0.00
ATOM    989  CE  LYS A  98      -2.779  -5.455 -16.388  1.00  0.33
ATOM    990  NZ  LYS A  98      -1.989  -4.690 -17.428  1.00 -0.32
ATOM    991  HZ1 LYS A  98      -1.142  -5.234 -17.690  1.00  0.33
ATOM    992  HZ2 LYS A  98      -1.702  -3.770 -17.038  1.00  0.33
ATOM    993  HZ3 LYS A  98      -2.579  -4.540 -18.271  1.00  0.33
ATOM    994  C   LYS A  98      -2.508  -5.646 -11.076  1.00  0.55
ATOM    995  O   LYS A  98      -3.746  -5.754 -11.079  1.00 -0.55
ATOM    996  N   THR A  99      -1.767  -4.637 -10.656  1.00 -0.40
ATOM    997  H   THR A  99      -0.772  -4.688 -10.623  1.00  0.40
ATOM    998  CA  THR A  99      -2.365  -3.374 -10.209  1.00  0.00
ATOM    999  CB  THR A  99      -2.539  -3.181  -8.693  1.00  0.00
ATOM   1000  OG1 THR A  99      -3.186  -1.925  -8.521  1.00 -0.49
ATOM   1001  HG1 THR A  99      -4.083  -2.043  -8.841  1.00  0.49
ATOM   1002  CG2 THR A  99      -1.269  -3.233  -7.864  1.00  0.00
ATOM   1003  C   THR A  99      -1.510  -2.252 -10.854  1.00  0.55
ATOM   1004  O   THR A  99      -0.297  -2.457 -10.902  1.00 -0.55
ATOM   1005  N   THR A 100      -2.091  -1.180 -11.357  1.00 -0.40
ATOM   1006  H   THR A 100      -3.081  -1.066 -11.390  1.00  0.40
ATOM   1007  CA  THR A 100      -1.275  -0.078 -11.905  1.00  0.00
ATOM   1008  CB  THR A 100      -1.430   0.155 -13.401  1.00  0.00
ATOM   1009  OG1 THR A 100      -2.812   0.306 -13.700  1.00 -0.49
ATOM   1010  HG1 THR A 100      -3.074   1.149 -13.324  1.00  0.49
ATOM   1011  CG2 THR A 100      -0.849  -1.057 -14.127  1.00  0.00
ATOM   1012  C   THR A 100      -1.677   1.166 -11.130  1.00  0.55
ATOM   1013  O   THR A 100      -1.249   2.298 -11.334  1.00 -0.55
ATOM   1014  N   ASP A 101      -2.578   0.927 -10.160  1.00 -0.40
ATOM   1015  H   ASP A 101      -2.957   0.032  -9.941  1.00  0.40
ATOM   1016  CA  ASP A 101      -3.013   2.086  -9.389  1.00  0.00
ATOM   1017  CB  ASP A 101      -4.462   2.336  -9.813  1.00  0.00
ATOM   1018  CG  ASP A 101      -5.432   1.228  -9.484  1.00  0.10
ATOM   1019  OD1 ASP A 101      -5.078   0.282  -8.737  1.00 -0.55
ATOM   1020  OD2 ASP A 101      -6.560   1.342 -10.035  1.00 -0.55
ATOM   1021  C   ASP A 101      -2.837   1.999  -7.888  1.00  0.55
ATOM   1022  O   ASP A 101      -3.689   2.473  -7.088  1.00 -0.55
ATOM   1023  N   HSE A 102      -1.733   1.427  -7.449  1.00 -0.40
ATOM   1024  H   HSE A 102      -1.066   1.018  -8.067  1.00  0.40
ATOM   1025  CA  HSE A 102      -1.411   1.355  -6.008  1.00  0.00
ATOM   1026  CB  HSE A 102      -1.004   2.754  -5.489  1.00  0.12
ATOM   1027  ND1 HSE A 102      -0.079   3.321  -3.194  1.00 -0.56
ATOM   1028  CG  HSE A 102      -0.007   2.658  -4.394  1.00  0.15
ATOM   1029  CE1 HSE A 102       0.996   3.010  -2.457  1.00  0.15
ATOM   1030  HE1 HSE A 102       1.265   3.434  -1.490  1.00  0.12
ATOM   1031  NE2 HSE A 102       1.719   2.077  -3.095  1.00 -0.40
ATOM   1032  HE2 HSE A 102       2.540   1.617  -2.759  1.00  0.40
ATOM   1033  CD2 HSE A 102       1.122   1.859  -4.317  1.00 -0.12
ATOM   1034  HD2 HSE A 102       1.517   1.167  -5.051  1.00  0.12
ATOM   1035  C   HSE A 102      -2.487   0.687  -5.182  1.00  0.55
ATOM   1036  O   HSE A 102      -2.957   1.161  -4.174  1.00 -0.55
ATOM   1037  N   TYR A 103      -2.809  -0.480  -5.671  1.00 -0.40
ATOM   1038  H   TYR A 103      -2.386  -0.756  -6.526  1.00  0.40
ATOM   1039  CA  TYR A 103      -3.710  -1.487  -5.170  1.00  0.00
ATOM   1040  CB  TYR A 103      -3.181  -1.946  -3.773  1.00  0.12
ATOM   1041  CG  TYR A 103      -1.698  -2.158  -3.566  1.00 -0.12
ATOM   1042  CD1 TYR A 103      -0.815  -1.152  -3.187  1.00 -0.12
ATOM   1043  HD1 TYR A 103      -1.192  -0.155  -3.018  1.00  0.12
ATOM   1044  CE1 TYR A 103       0.563  -1.407  -3.020  1.00 -0.12
ATOM   1045  HE1 TYR A 103       1.249  -0.612  -2.768  1.00  0.12
ATOM   1046  CZ  TYR A 103       1.011  -2.711  -3.188  1.00  0.06
ATOM   1047  OH  TYR A 103       2.357  -2.992  -3.007  1.00 -0.49
ATOM   1048  HH  TYR A 103       2.487  -3.931  -3.161  1.00  0.43
ATOM   1049  CD2 TYR A 103      -1.190  -3.460  -3.722  1.00 -0.12
ATOM   1050  HD2 TYR A 103      -1.860  -4.262  -3.996  1.00  0.12
ATOM   1051  CE2 TYR A 103       0.164  -3.734  -3.529  1.00 -0.12
ATOM   1052  HE2 TYR A 103       0.541  -4.739  -3.648  1.00  0.12
ATOM   1053  C   TYR A 103      -5.166  -1.089  -5.069  1.00  0.55
ATOM   1054  O   TYR A 103      -5.859  -1.746  -4.266  1.00 -0.55
ATOM   1055  N   GLN A 104      -5.632  -0.111  -5.829  1.00 -0.40
ATOM   1056  H   GLN A 104      -5.066   0.419  -6.455  1.00  0.40
ATOM   1057  CA  GLN A 104      -7.080   0.227  -5.753  1.00  0.00
ATOM   1058  CB  GLN A 104      -7.348   1.631  -6.269  1.00  0.00
ATOM   1059  CG  GLN A 104      -6.927   2.641  -5.216  1.00  0.00
ATOM   1060  CD  GLN A 104      -7.058   4.059  -5.769  1.00  0.55
ATOM   1061  OE1 GLN A 104      -8.170   4.586  -5.679  1.00 -0.55
ATOM   1062  NE2 GLN A 104      -6.008   4.655  -6.288  1.00 -0.78
ATOM   1063 HE21 GLN A 104      -5.128   4.181  -6.319  1.00  0.39
ATOM   1064 HE22 GLN A 104      -6.089   5.583  -6.651  1.00  0.39
ATOM   1065  C   GLN A 104      -7.845  -0.793  -6.558  1.00  0.55
ATOM   1066  O   GLN A 104      -8.872  -1.301  -6.125  1.00 -0.55
ATOM   1067  N   THR A 105      -7.273  -1.130  -7.714  1.00 -0.40
ATOM   1068  H   THR A 105      -6.421  -0.729  -8.043  1.00  0.40
ATOM   1069  CA  THR A 105      -7.907  -2.131  -8.550  1.00  0.00
ATOM   1070  CB  THR A 105      -8.713  -1.535  -9.742  1.00  0.00
ATOM   1071  OG1 THR A 105      -7.857  -0.796 -10.621  1.00 -0.49
ATOM   1072  HG1 THR A 105      -7.475  -0.094 -10.089  1.00  0.49
ATOM   1073  CG2 THR A 105      -9.790  -0.563  -9.261  1.00  0.00
ATOM   1074  C   THR A 105      -6.882  -3.151  -9.067  1.00  0.55
ATOM   1075  O   THR A 105      -5.715  -2.810  -9.239  1.00 -0.55
ATOM   1076  N   PHE A 106      -7.417  -4.346  -9.310  1.00 -0.40
ATOM   1077  H   PHE A 106      -8.386  -4.536  -9.172  1.00  0.40
ATOM   1078  CA  PHE A 106      -6.610  -5.441  -9.792  1.00  0.00
ATOM   1079  CB  PHE A 106      -6.643  -6.591  -8.717  1.00  0.12
ATOM   1080  CG  PHE A 106      -6.053  -6.076  -7.438  1.00 -0.12
ATOM   1081  CD1 PHE A 106      -4.666  -6.044  -7.288  1.00 -0.12
ATOM   1082  HD1 PHE A 106      -4.036  -6.392  -8.093  1.00  0.12
ATOM   1083  CE1 PHE A 106      -4.083  -5.569  -6.117  1.00 -0.12
ATOM   1084  HE1 PHE A 106      -3.009  -5.587  -6.007  1.00  0.12
ATOM   1085  CZ  PHE A 106      -4.873  -5.075  -5.093  1.00 -0.12
ATOM   1086  HZ  PHE A 106      -4.426  -4.714  -4.179  1.00  0.12
ATOM   1087  CD2 PHE A 106      -6.822  -5.539  -6.412  1.00 -0.12
ATOM   1088  HD2 PHE A 106      -7.896  -5.503  -6.519  1.00  0.12
ATOM   1089  CE2 PHE A 106      -6.244  -5.053  -5.265  1.00 -0.12
ATOM   1090  HE2 PHE A 106      -6.871  -4.648  -4.485  1.00  0.12
ATOM   1091  C   PHE A 106      -7.134  -6.040 -11.062  1.00  0.55
ATOM   1092  O   PHE A 106      -8.385  -6.061 -11.138  1.00 -0.55
ATOM   1093  N   THR A 107      -6.265  -6.594 -11.897  1.00 -0.40
ATOM   1094  H   THR A 107      -5.278  -6.577 -11.762  1.00  0.40
ATOM   1095  CA  THR A 107      -6.784  -7.276 -13.100  1.00  0.00
ATOM   1096  CB  THR A 107      -6.359  -6.514 -14.394  1.00  0.00
ATOM   1097  OG1 THR A 107      -6.932  -5.207 -14.335  1.00 -0.49
ATOM   1098  HG1 THR A 107      -6.576  -4.798 -13.543  1.00  0.49
ATOM   1099  CG2 THR A 107      -6.738  -7.243 -15.665  1.00  0.00
ATOM   1100  C   THR A 107      -6.238  -8.704 -13.152  1.00  0.55
ATOM   1101  O   THR A 107      -4.999  -8.820 -12.996  1.00 -0.55
ATOM   1102  N   LYS A 108      -6.966  -9.752 -13.395  1.00 -0.40
ATOM   1103  H   LYS A 108      -7.953  -9.679 -13.518  1.00  0.40
ATOM   1104  CA  LYS A 108      -6.426 -11.092 -13.506  1.00  0.00
ATOM   1105  CB  LYS A 108      -7.484 -12.168 -13.326  1.00  0.00
ATOM   1106  CG  LYS A 108      -7.063 -13.599 -13.637  1.00  0.00
ATOM   1107  CD  LYS A 108      -8.260 -14.480 -13.254  1.00  0.00
ATOM   1108  CE  LYS A 108      -8.052 -15.924 -13.565  1.00  0.33
ATOM   1109  NZ  LYS A 108      -6.830 -16.338 -12.806  1.00 -0.32
ATOM   1110  HZ1 LYS A 108      -6.987 -16.192 -11.789  1.00  0.33
ATOM   1111  HZ2 LYS A 108      -6.018 -15.767 -13.117  1.00  0.33
ATOM   1112  HZ3 LYS A 108      -6.634 -17.344 -12.986  1.00  0.33
ATOM   1113  C   LYS A 108      -5.738 -11.176 -14.879  1.00  0.55
ATOM   1114  O   LYS A 108      -6.340 -10.805 -15.914  1.00 -0.55
ATOM   1115  N   ILE A 109      -4.491 -11.648 -14.792  1.00 -0.40
ATOM   1116  H   ILE A 109      -4.065 -11.936 -13.938  1.00  0.40
ATOM   1117  CA  ILE A 109      -3.692 -11.752 -16.036  1.00  0.00
ATOM   1118  CB  ILE A 109      -2.569 -10.700 -16.179  1.00  0.00
ATOM   1119  CG2 ILE A 109      -3.217  -9.306 -16.363  1.00  0.00
ATOM   1120  CG1 ILE A 109      -1.537 -10.718 -15.039  1.00  0.00
ATOM   1121  CD1 ILE A 109      -0.333  -9.817 -15.258  1.00  0.00
ATOM   1122  C   ILE A 109      -3.218 -13.164 -16.336  1.00  0.55
ATOM   1123  O   ILE A 109      -2.784 -13.384 -17.466  1.00 -0.55
ATOM   1124  N   ARG A 110      -3.316 -14.101 -15.439  1.00 -0.40
ATOM   1125  H   ARG A 110      -3.640 -13.891 -14.521  1.00  0.40
ATOM   1126  CA  ARG A 110      -2.973 -15.527 -15.662  1.00  0.00
ATOM   1127  CB  ARG A 110      -1.579 -16.054 -15.438  1.00  0.00
ATOM   1128  CG  ARG A 110      -0.500 -15.290 -16.203  1.00  0.00
ATOM   1129  CD  ARG A 110      -0.667 -15.630 -17.709  1.00  0.35
ATOM   1130  NE  ARG A 110       0.476 -14.972 -18.415  1.00 -0.35
ATOM   1131  HE  ARG A 110       1.215 -15.591 -18.660  1.00  0.45
ATOM   1132  CZ  ARG A 110       0.680 -13.724 -18.768  1.00  0.35
ATOM   1133  NH1 ARG A 110      -0.226 -12.764 -18.506  1.00 -0.70
ATOM   1134 HH11 ARG A 110      -1.077 -12.994 -18.033  1.00  0.40
ATOM   1135 HH12 ARG A 110      -0.049 -11.820 -18.785  1.00  0.40
ATOM   1136  NH2 ARG A 110       1.829 -13.302 -19.392  1.00 -0.70
ATOM   1137 HH21 ARG A 110       2.557 -13.957 -19.596  1.00  0.40
ATOM   1138 HH22 ARG A 110       1.938 -12.340 -19.642  1.00  0.40
ATOM   1139  C   ARG A 110      -3.979 -16.223 -14.705  1.00  0.10
ATOM   1140  O   ARG A 110      -4.428 -15.785 -13.298  1.00 -0.55
ATOM   1141  OXT ARG A 110      -4.544 -17.244 -15.111  1.00 -0.55
ATOM   1142  N   LYS D   1      10.837  12.720  11.813  1.00 -0.32
ATOM   1143  HT1 LYS D   1      10.799  13.407  12.592  1.00  0.33
ATOM   1144  HT2 LYS D   1      11.532  13.034  11.107  1.00  0.33
ATOM   1145  HT3 LYS D   1      11.116  11.790  12.184  1.00  0.33
ATOM   1146  CA  LYS D   1       9.479  12.615  11.168  1.00  0.33
ATOM   1147  CB  LYS D   1       9.550  11.600  10.046  1.00  0.00
ATOM   1148  CG  LYS D   1       8.410  11.229   9.168  1.00  0.00
ATOM   1149  CD  LYS D   1       7.464  12.307   8.723  1.00  0.00
ATOM   1150  CE  LYS D   1       7.915  13.001   7.442  1.00  0.33
ATOM   1151  NZ  LYS D   1       6.956  14.060   6.992  1.00 -0.32
ATOM   1152  HZ1 LYS D   1       6.866  14.784   7.733  1.00  0.33
ATOM   1153  HZ2 LYS D   1       6.026  13.631   6.812  1.00  0.33
ATOM   1154  HZ3 LYS D   1       7.309  14.500   6.119  1.00  0.33
ATOM   1155  C   LYS D   1       8.330  12.375  12.151  1.00  0.55
ATOM   1156  O   LYS D   1       8.082  11.329  12.791  1.00 -0.55
ATOM   1157  N   LYS D   2       7.512  13.385  12.320  1.00 -0.40
ATOM   1158  H   LYS D   2       7.662  14.232  11.818  1.00  0.40
ATOM   1159  CA  LYS D   2       6.350  13.422  13.196  1.00  0.00
ATOM   1160  CB  LYS D   2       6.583  14.659  14.071  1.00  0.00
ATOM   1161  CG  LYS D   2       5.341  15.027  14.844  1.00  0.00
ATOM   1162  CD  LYS D   2       5.217  14.081  16.018  1.00  0.00
ATOM   1163  CE  LYS D   2       4.223  14.621  17.023  1.00  0.33
ATOM   1164  NZ  LYS D   2       4.836  15.648  17.904  1.00 -0.32
ATOM   1165  HZ1 LYS D   2       5.181  16.440  17.325  1.00  0.33
ATOM   1166  HZ2 LYS D   2       5.632  15.227  18.424  1.00  0.33
ATOM   1167  HZ3 LYS D   2       4.126  15.995  18.579  1.00  0.33
ATOM   1168  C   LYS D   2       5.072  13.653  12.418  1.00  0.55
ATOM   1169  O   LYS D   2       5.136  14.615  11.627  1.00 -0.55
ATOM   1170  N   ALA D   3       4.036  12.908  12.578  1.00 -0.40
ATOM   1171  H   ALA D   3       4.117  12.166  13.230  1.00  0.40
ATOM   1172  CA  ALA D   3       2.736  12.926  11.989  1.00  0.00
ATOM   1173  CB  ALA D   3       2.495  11.628  11.241  1.00  0.00
ATOM   1174  C   ALA D   3       1.691  13.094  13.111  1.00  0.55
ATOM   1175  O   ALA D   3       1.698  12.458  14.184  1.00 -0.55
ATOM   1176  N   VAL D   4       0.770  14.023  12.964  1.00 -0.40
ATOM   1177  H   VAL D   4       0.734  14.589  12.145  1.00  0.40
ATOM   1178  CA  VAL D   4      -0.264  14.307  13.961  1.00  0.00
ATOM   1179  CB  VAL D   4      -0.179  15.755  14.505  1.00  0.00
ATOM   1180  CG1 VAL D   4      -1.321  16.050  15.500  1.00  0.00
ATOM   1181  CG2 VAL D   4       1.139  16.046  15.203  1.00  0.00
ATOM   1182  C   VAL D   4      -1.637  14.087  13.326  1.00  0.55
ATOM   1183  O   VAL D   4      -1.881  14.568  12.212  1.00 -0.55
ATOM   1184  N   ILE D   5      -2.484  13.340  14.017  1.00 -0.40
ATOM   1185  H   ILE D   5      -2.237  12.892  14.873  1.00  0.40
ATOM   1186  CA  ILE D   5      -3.860  13.139  13.534  1.00  0.00
ATOM   1187  CB  ILE D   5      -4.279  11.661  13.403  1.00  0.00
ATOM   1188  CG2 ILE D   5      -5.753  11.531  13.027  1.00  0.00
ATOM   1189  CG1 ILE D   5      -3.329  10.955  12.397  1.00  0.00
ATOM   1190  CD1 ILE D   5      -3.510   9.444  12.356  1.00  0.00
ATOM   1191  C   ILE D   5      -4.824  13.844  14.512  1.00  0.55
ATOM   1192  O   ILE D   5      -4.788  13.413  15.684  1.00 -0.55
ATOM   1193  N   ASN D   6      -5.591  14.855  14.172  1.00 -0.40
ATOM   1194  H   ASN D   6      -5.567  15.264  13.263  1.00  0.40
ATOM   1195  CA  ASN D   6      -6.558  15.453  15.150  1.00  0.00
ATOM   1196  CB  ASN D   6      -6.694  16.948  14.996  1.00  0.00
ATOM   1197  CG  ASN D   6      -5.359  17.590  15.377  1.00  0.55
ATOM   1198  OD1 ASN D   6      -4.932  17.661  16.539  1.00 -0.55
ATOM   1199  ND2 ASN D   6      -4.610  18.120  14.422  1.00 -0.78
ATOM   1200 HD21 ASN D   6      -3.734  18.544  14.650  1.00  0.39
ATOM   1201 HD22 ASN D   6      -4.920  18.095  13.471  1.00  0.39
ATOM   1202  C   ASN D   6      -7.840  14.650  14.939  1.00  0.55
ATOM   1203  O   ASN D   6      -8.655  14.949  14.052  1.00 -0.55
ATOM   1204  N   GLY D   7      -8.008  13.565  15.683  1.00 -0.40
ATOM   1205  H   GLY D   7      -7.361  13.324  16.402  1.00  0.40
ATOM   1206  CA  GLY D   7      -9.099  12.675  15.524  1.00  0.00
ATOM   1207  C   GLY D   7     -10.448  13.371  15.424  1.00  0.55
ATOM   1208  O   GLY D   7     -11.304  12.800  14.751  1.00 -0.55
ATOM   1209  N   GLU D   8     -10.629  14.510  16.096  1.00 -0.40
ATOM   1210  H   GLU D   8      -9.927  14.956  16.645  1.00  0.40
ATOM   1211  CA  GLU D   8     -11.950  15.135  16.015  1.00  0.00
ATOM   1212  CB  GLU D   8     -12.154  16.061  17.221  1.00  0.00
ATOM   1213  CG  GLU D   8     -11.491  17.399  16.944  1.00  0.00
ATOM   1214  CD  GLU D   8      -9.990  17.441  17.055  1.00  0.10
ATOM   1215  OE1 GLU D   8      -9.327  16.430  17.336  1.00 -0.55
ATOM   1216  OE2 GLU D   8      -9.482  18.567  16.827  1.00 -0.55
ATOM   1217  C   GLU D   8     -12.160  15.786  14.653  1.00  0.55
ATOM   1218  O   GLU D   8     -13.340  15.975  14.300  1.00 -0.55
ATOM   1219  N   GLN D   9     -11.168  16.081  13.856  1.00 -0.40
ATOM   1220  H   GLN D   9     -10.216  15.936  14.118  1.00  0.40
ATOM   1221  CA  GLN D   9     -11.393  16.649  12.517  1.00  0.00
ATOM   1222  CB  GLN D   9     -10.188  17.547  12.194  1.00  0.00
ATOM   1223  CG  GLN D   9     -10.158  18.792  13.073  1.00  0.00
ATOM   1224  CD  GLN D   9      -8.817  19.470  13.106  1.00  0.55
ATOM   1225  OE1 GLN D   9      -8.038  19.565  12.140  1.00 -0.55
ATOM   1226  NE2 GLN D   9      -8.474  20.041  14.268  1.00 -0.78
ATOM   1227 HE21 GLN D   9      -9.097  20.000  15.048  1.00  0.39
ATOM   1228 HE22 GLN D   9      -7.594  20.508  14.354  1.00  0.39
ATOM   1229  C   GLN D   9     -11.628  15.597  11.449  1.00  0.55
ATOM   1230  O   GLN D   9     -11.897  15.909  10.281  1.00 -0.55
ATOM   1231  N   ILE D  10     -11.585  14.301  11.710  1.00 -0.40
ATOM   1232  H   ILE D  10     -11.418  13.989  12.640  1.00  0.40
ATOM   1233  CA  ILE D  10     -11.762  13.223  10.752  1.00  0.00
ATOM   1234  CB  ILE D  10     -10.929  11.970  11.118  1.00  0.00
ATOM   1235  CG2 ILE D  10     -11.143  10.867  10.071  1.00  0.00
ATOM   1236  CG1 ILE D  10      -9.445  12.202  11.385  1.00  0.00
ATOM   1237  CD1 ILE D  10      -8.725  13.026  10.376  1.00  0.00
ATOM   1238  C   ILE D  10     -13.256  12.868  10.671  1.00  0.55
ATOM   1239  O   ILE D  10     -13.879  12.271  11.557  1.00 -0.55
ATOM   1240  N   ARG D  11     -13.843  13.231   9.533  1.00 -0.40
ATOM   1241  H   ARG D  11     -13.336  13.672   8.796  1.00  0.40
ATOM   1242  CA  ARG D  11     -15.272  13.007   9.283  1.00  0.00
ATOM   1243  CB  ARG D  11     -15.988  14.282   8.861  1.00  0.00
ATOM   1244  CG  ARG D  11     -15.557  15.597   9.460  1.00  0.00
ATOM   1245  CD  ARG D  11     -16.060  16.033  10.821  1.00  0.35
ATOM   1246  NE  ARG D  11     -17.517  16.059  10.865  1.00 -0.35
ATOM   1247  HE  ARG D  11     -17.955  15.635  10.079  1.00  0.45
ATOM   1248  CZ  ARG D  11     -18.374  16.550  11.767  1.00  0.35
ATOM   1249  NH1 ARG D  11     -17.832  17.119  12.840  1.00 -0.70
ATOM   1250 HH11 ARG D  11     -16.837  17.160  12.936  1.00  0.40
ATOM   1251 HH12 ARG D  11     -18.419  17.505  13.552  1.00  0.40
ATOM   1252  NH2 ARG D  11     -19.697  16.398  11.598  1.00 -0.70
ATOM   1253 HH21 ARG D  11     -20.047  15.916  10.795  1.00  0.40
ATOM   1254 HH22 ARG D  11     -20.333  16.767  12.276  1.00  0.40
ATOM   1255  C   ARG D  11     -15.545  11.831   8.355  1.00  0.55
ATOM   1256  O   ARG D  11     -16.760  11.500   8.277  1.00 -0.55
ATOM   1257  N   SER D  12     -14.518  11.171   7.794  1.00 -0.40
ATOM   1258  H   SER D  12     -13.577  11.470   7.927  1.00  0.40
ATOM   1259  CA  SER D  12     -14.682   9.987   6.962  1.00  0.00
ATOM   1260  CB  SER D  12     -15.166  10.289   5.540  1.00  0.00
ATOM   1261  OG  SER D  12     -14.238  11.149   4.909  1.00 -0.49
ATOM   1262  HG  SER D  12     -14.325  11.999   5.347  1.00  0.49
ATOM   1263  C   SER D  12     -13.353   9.253   6.799  1.00  0.55
ATOM   1264  O   SER D  12     -12.334   9.885   7.137  1.00 -0.55
ATOM   1265  N   ILE D  13     -13.435   8.080   6.215  1.00 -0.40
ATOM   1266  H   ILE D  13     -14.299   7.677   5.925  1.00  0.40
ATOM   1267  CA  ILE D  13     -12.213   7.295   5.961  1.00  0.00
ATOM   1268  CB  ILE D  13     -12.530   5.855   5.565  1.00  0.00
ATOM   1269  CG2 ILE D  13     -13.201   5.817   4.198  1.00  0.00
ATOM   1270  CG1 ILE D  13     -11.269   4.992   5.580  1.00  0.00
ATOM   1271  CD1 ILE D  13     -10.409   5.043   6.837  1.00  0.00
ATOM   1272  C   ILE D  13     -11.318   8.032   4.977  1.00  0.55
ATOM   1273  O   ILE D  13     -10.089   8.069   5.122  1.00 -0.55
ATOM   1274  N   SER D  14     -11.855   8.701   3.993  1.00 -0.40
ATOM   1275  H   SER D  14     -12.841   8.689   3.854  1.00  0.40
ATOM   1276  CA  SER D  14     -11.115   9.512   3.017  1.00  0.00
ATOM   1277  CB  SER D  14     -12.075  10.103   1.974  1.00  0.00
ATOM   1278  OG  SER D  14     -12.908   9.125   1.375  1.00 -0.49
ATOM   1279  HG  SER D  14     -13.460   9.597   0.747  1.00  0.49
ATOM   1280  C   SER D  14     -10.339  10.614   3.718  1.00  0.55
ATOM   1281  O   SER D  14      -9.217  10.944   3.352  1.00 -0.55
ATOM   1282  N   ASP D  15     -10.958  11.217   4.734  1.00 -0.40
ATOM   1283  H   ASP D  15     -11.884  10.971   5.010  1.00  0.40
ATOM   1284  CA  ASP D  15     -10.320  12.272   5.508  1.00  0.00
ATOM   1285  CB  ASP D  15     -11.100  12.753   6.737  1.00  0.00
ATOM   1286  CG  ASP D  15     -12.145  13.769   6.401  1.00  0.10
ATOM   1287  OD1 ASP D  15     -12.184  14.173   5.221  1.00 -0.55
ATOM   1288  OD2 ASP D  15     -12.941  14.177   7.254  1.00 -0.55
ATOM   1289  C   ASP D  15      -9.032  11.708   6.129  1.00  0.55
ATOM   1290  O   ASP D  15      -7.992  12.349   6.118  1.00 -0.55
ATOM   1291  N   LEU D  16      -9.231  10.526   6.699  1.00 -0.40
ATOM   1292  H   LEU D  16     -10.118  10.072   6.723  1.00  0.40
ATOM   1293  CA  LEU D  16      -8.104   9.835   7.332  1.00  0.00
ATOM   1294  CB  LEU D  16      -8.588   8.543   8.013  1.00  0.00
ATOM   1295  CG  LEU D  16      -7.610   7.814   8.959  1.00  0.00
ATOM   1296  CD1 LEU D  16      -6.826   8.788   9.833  1.00  0.00
ATOM   1297  CD2 LEU D  16      -8.334   6.699   9.743  1.00  0.00
ATOM   1298  C   LEU D  16      -7.001   9.633   6.293  1.00  0.55
ATOM   1299  O   LEU D  16      -5.911  10.068   6.640  1.00 -0.55
ATOM   1300  N   HSE D  17      -7.271   9.016   5.151  1.00 -0.40
ATOM   1301  H   HSE D  17      -8.176   8.662   4.931  1.00  0.40
ATOM   1302  CA  HSE D  17      -6.228   8.825   4.142  1.00  0.00
ATOM   1303  CB  HSE D  17      -6.773   7.987   2.971  1.00  0.12
ATOM   1304  ND1 HSE D  17      -5.799   5.763   3.648  1.00 -0.56
ATOM   1305  CG  HSE D  17      -6.915   6.551   3.394  1.00  0.15
ATOM   1306  CE1 HSE D  17      -6.216   4.544   4.024  1.00  0.15
ATOM   1307  HE1 HSE D  17      -5.591   3.698   4.305  1.00  0.12
ATOM   1308  NE2 HSE D  17      -7.546   4.520   4.002  1.00 -0.40
ATOM   1309  HE2 HSE D  17      -8.133   3.742   4.228  1.00  0.40
ATOM   1310  CD2 HSE D  17      -7.996   5.770   3.609  1.00 -0.12
ATOM   1311  HD2 HSE D  17      -9.046   6.016   3.510  1.00  0.12
ATOM   1312  C   HSE D  17      -5.568  10.106   3.624  1.00  0.55
ATOM   1313  O   HSE D  17      -4.363  10.167   3.255  1.00 -0.55
ATOM   1314  N   GLN D  18      -6.406  11.142   3.561  1.00 -0.40
ATOM   1315  H   GLN D  18      -7.365  11.084   3.827  1.00  0.40
ATOM   1316  CA  GLN D  18      -5.917  12.454   3.079  1.00  0.00
ATOM   1317  CB  GLN D  18      -6.982  13.480   2.748  1.00  0.00
ATOM   1318  CG  GLN D  18      -7.927  13.254   1.589  1.00  0.00
ATOM   1319  CD  GLN D  18      -7.165  12.708   0.398  1.00  0.55
ATOM   1320  OE1 GLN D  18      -6.291  13.388  -0.164  1.00 -0.55
ATOM   1321  NE2 GLN D  18      -7.463  11.461   0.031  1.00 -0.78
ATOM   1322 HE21 GLN D  18      -6.994  11.045  -0.748  1.00  0.39
ATOM   1323 HE22 GLN D  18      -8.154  10.943   0.535  1.00  0.39
ATOM   1324  C   GLN D  18      -4.921  13.010   4.118  1.00  0.55
ATOM   1325  O   GLN D  18      -3.843  13.531   3.743  1.00 -0.55
ATOM   1326  N   THR D  19      -5.270  12.914   5.402  1.00 -0.40
ATOM   1327  H   THR D  19      -6.145  12.540   5.700  1.00  0.40
ATOM   1328  CA  THR D  19      -4.347  13.370   6.452  1.00  0.00
ATOM   1329  CB  THR D  19      -5.040  13.198   7.826  1.00  0.00
ATOM   1330  OG1 THR D  19      -6.162  14.064   7.645  1.00 -0.49
ATOM   1331  HG1 THR D  19      -6.802  13.565   7.133  1.00  0.49
ATOM   1332  CG2 THR D  19      -4.222  13.673   8.990  1.00  0.00
ATOM   1333  C   THR D  19      -3.004  12.641   6.491  1.00  0.55
ATOM   1334  O   THR D  19      -1.975  13.266   6.707  1.00 -0.55
ATOM   1335  N   LEU D  20      -3.112  11.331   6.313  1.00 -0.40
ATOM   1336  H   LEU D  20      -4.001  10.900   6.184  1.00  0.40
ATOM   1337  CA  LEU D  20      -1.970  10.416   6.289  1.00  0.00
ATOM   1338  CB  LEU D  20      -2.341   8.934   6.164  1.00  0.00
ATOM   1339  CG  LEU D  20      -3.009   8.220   7.311  1.00  0.00
ATOM   1340  CD1 LEU D  20      -3.243   6.729   7.128  1.00  0.00
ATOM   1341  CD2 LEU D  20      -2.235   8.405   8.583  1.00  0.00
ATOM   1342  C   LEU D  20      -1.068  10.816   5.110  1.00  0.55
ATOM   1343  O   LEU D  20       0.142  10.861   5.301  1.00 -0.55
ATOM   1344  N   LYS D  21      -1.739  11.059   3.977  1.00 -0.40
ATOM   1345  H   LYS D  21      -2.731  10.994   3.903  1.00  0.40
ATOM   1346  CA  LYS D  21      -0.998  11.442   2.770  1.00  0.00
ATOM   1347  CB  LYS D  21      -2.022  11.607   1.633  1.00  0.00
ATOM   1348  CG  LYS D  21      -1.215  11.770   0.314  1.00  0.00
ATOM   1349  CD  LYS D  21      -2.152  12.065  -0.827  1.00  0.00
ATOM   1350  CE  LYS D  21      -1.385  12.442  -2.122  1.00  0.33
ATOM   1351  NZ  LYS D  21      -2.280  11.990  -3.242  1.00 -0.32
ATOM   1352  HZ1 LYS D  21      -3.193  12.483  -3.177  1.00  0.33
ATOM   1353  HZ2 LYS D  21      -2.434  10.964  -3.170  1.00  0.33
ATOM   1354  HZ3 LYS D  21      -1.831  12.209  -4.154  1.00  0.33
ATOM   1355  C   LYS D  21      -0.121  12.651   3.003  1.00  0.55
ATOM   1356  O   LYS D  21       1.053  12.680   2.615  1.00 -0.55
ATOM   1357  N   LYS D  22      -0.633  13.684   3.622  1.00 -0.40
ATOM   1358  H   LYS D  22      -1.588  13.682   3.906  1.00  0.40
ATOM   1359  CA  LYS D  22       0.095  14.903   3.954  1.00  0.00
ATOM   1360  CB  LYS D  22      -0.969  15.931   4.371  1.00  0.00
ATOM   1361  CG  LYS D  22      -0.269  17.074   5.058  1.00  0.00
ATOM   1362  CD  LYS D  22       0.682  17.752   4.021  1.00  0.00
ATOM   1363  CE  LYS D  22       1.736  18.520   4.810  1.00  0.33
ATOM   1364  NZ  LYS D  22       2.606  19.302   3.911  1.00 -0.32
ATOM   1365  HZ1 LYS D  22       2.031  19.982   3.375  1.00  0.33
ATOM   1366  HZ2 LYS D  22       3.089  18.659   3.250  1.00  0.33
ATOM   1367  HZ3 LYS D  22       3.315  19.815   4.474  1.00  0.33
ATOM   1368  C   LYS D  22       1.089  14.693   5.087  1.00  0.55
ATOM   1369  O   LYS D  22       2.316  14.902   4.956  1.00 -0.55
ATOM   1370  N   GLU D  23       0.575  14.210   6.231  1.00 -0.40
ATOM   1371  H   GLU D  23      -0.396  14.006   6.324  1.00  0.40
ATOM   1372  CA  GLU D  23       1.402  13.945   7.429  1.00  0.00
ATOM   1373  CB  GLU D  23       0.482  13.445   8.572  1.00  0.00
ATOM   1374  CG  GLU D  23      -0.445  14.498   9.175  1.00  0.00
ATOM   1375  CD  GLU D  23       0.257  15.735   9.708  1.00  0.10
ATOM   1376  OE1 GLU D  23       1.109  15.746  10.618  1.00 -0.55
ATOM   1377  OE2 GLU D  23       0.015  16.877   9.247  1.00 -0.55
ATOM   1378  C   GLU D  23       2.578  12.990   7.203  1.00  0.55
ATOM   1379  O   GLU D  23       3.647  13.220   7.798  1.00 -0.55
ATOM   1380  N   LEU D  24       2.455  11.985   6.349  1.00 -0.40
ATOM   1381  H   LEU D  24       1.609  11.815   5.851  1.00  0.40
ATOM   1382  CA  LEU D  24       3.556  11.059   6.082  1.00  0.00
ATOM   1383  CB  LEU D  24       3.032   9.626   6.048  1.00  0.00
ATOM   1384  CG  LEU D  24       2.305   9.080   7.293  1.00  0.00
ATOM   1385  CD1 LEU D  24       1.749   7.653   7.103  1.00  0.00
ATOM   1386  CD2 LEU D  24       3.197   9.076   8.537  1.00  0.00
ATOM   1387  C   LEU D  24       4.285  11.384   4.788  1.00  0.55
ATOM   1388  O   LEU D  24       5.180  10.597   4.470  1.00 -0.55
ATOM   1389  N   ALA D  25       3.894  12.440   4.088  1.00 -0.40
ATOM   1390  H   ALA D  25       3.161  13.043   4.395  1.00  0.40
ATOM   1391  CA  ALA D  25       4.534  12.787   2.797  1.00  0.00
ATOM   1392  CB  ALA D  25       5.925  13.295   3.143  1.00  0.00
ATOM   1393  C   ALA D  25       4.500  11.585   1.870  1.00  0.55
ATOM   1394  O   ALA D  25       5.453  11.073   1.292  1.00 -0.55
ATOM   1395  N   LEU D  26       3.314  10.981   1.741  1.00 -0.40
ATOM   1396  H   LEU D  26       2.510  11.309   2.231  1.00  0.40
ATOM   1397  CA  LEU D  26       3.092   9.817   0.892  1.00  0.00
ATOM   1398  CB  LEU D  26       1.747   9.175   1.246  1.00  0.00
ATOM   1399  CG  LEU D  26       1.648   8.611   2.663  1.00  0.00
ATOM   1400  CD1 LEU D  26       0.402   7.757   2.931  1.00  0.00
ATOM   1401  CD2 LEU D  26       2.850   7.722   2.990  1.00  0.00
ATOM   1402  C   LEU D  26       3.156  10.205  -0.591  1.00  0.55
ATOM   1403  O   LEU D  26       2.960  11.376  -0.928  1.00 -0.55
ATOM   1404  N   PRO D  27       3.428   9.230  -1.459  1.00 -0.20
ATOM   1405  CD  PRO D  27       3.648   7.825  -1.075  1.00  0.10
ATOM   1406  CA  PRO D  27       3.483   9.456  -2.903  1.00  0.10
ATOM   1407  CB  PRO D  27       3.743   8.043  -3.473  1.00  0.00
ATOM   1408  CG  PRO D  27       3.349   7.085  -2.374  1.00  0.00
ATOM   1409  C   PRO D  27       2.191  10.036  -3.461  1.00  0.55
ATOM   1410  O   PRO D  27       1.088   9.718  -2.938  1.00 -0.55
ATOM   1411  N   GLU D  28       2.304  10.810  -4.541  1.00 -0.40
ATOM   1412  H   GLU D  28       3.172  11.032  -4.977  1.00  0.40
ATOM   1413  CA  GLU D  28       1.074  11.373  -5.127  1.00  0.00
ATOM   1414  CB  GLU D  28       1.350  12.306  -6.280  1.00  0.00
ATOM   1415  CG  GLU D  28       0.990  13.782  -6.213  1.00  0.00
ATOM   1416  CD  GLU D  28       0.328  14.403  -4.996  1.00  0.10
ATOM   1417  OE1 GLU D  28       1.056  14.702  -4.000  1.00 -0.55
ATOM   1418  OE2 GLU D  28      -0.926  14.612  -4.974  1.00 -0.55
ATOM   1419  C   GLU D  28       0.118  10.296  -5.616  1.00  0.55
ATOM   1420  O   GLU D  28      -1.104  10.558  -5.638  1.00 -0.55
ATOM   1421  N   TYR D  29       0.629   9.101  -5.967  1.00 -0.40
ATOM   1422  H   TYR D  29       1.607   8.914  -5.918  1.00  0.40
ATOM   1423  CA  TYR D  29      -0.215   7.989  -6.445  1.00  0.00
ATOM   1424  CB  TYR D  29       0.585   7.023  -7.353  1.00  0.12
ATOM   1425  CG  TYR D  29       1.847   6.428  -6.773  1.00 -0.12
ATOM   1426  CD1 TYR D  29       1.754   5.407  -5.806  1.00 -0.12
ATOM   1427  HD1 TYR D  29       0.774   5.072  -5.504  1.00  0.12
ATOM   1428  CE1 TYR D  29       2.865   4.812  -5.225  1.00 -0.12
ATOM   1429  HE1 TYR D  29       2.756   4.024  -4.495  1.00  0.12
ATOM   1430  CZ  TYR D  29       4.119   5.259  -5.609  1.00  0.06
ATOM   1431  OH  TYR D  29       5.205   4.686  -5.003  1.00 -0.49
ATOM   1432  HH  TYR D  29       5.992   4.973  -5.471  1.00  0.43
ATOM   1433  CD2 TYR D  29       3.145   6.852  -7.127  1.00 -0.12
ATOM   1434  HD2 TYR D  29       3.258   7.634  -7.863  1.00  0.12
ATOM   1435  CE2 TYR D  29       4.291   6.291  -6.554  1.00 -0.12
ATOM   1436  HE2 TYR D  29       5.277   6.637  -6.827  1.00  0.12
ATOM   1437  C   TYR D  29      -0.840   7.206  -5.295  1.00  0.55
ATOM   1438  O   TYR D  29      -1.552   6.249  -5.622  1.00 -0.55
ATOM   1439  N   TYR D  30      -0.556   7.619  -4.077  1.00 -0.40
ATOM   1440  H   TYR D  30       0.015   8.420  -3.913  1.00  0.40
ATOM   1441  CA  TYR D  30      -1.057   6.932  -2.879  1.00  0.00
ATOM   1442  CB  TYR D  30      -0.895   7.796  -1.635  1.00  0.12
ATOM   1443  CG  TYR D  30      -1.474   7.164  -0.387  1.00 -0.12
ATOM   1444  CD1 TYR D  30      -1.006   5.928   0.042  1.00 -0.12
ATOM   1445  HD1 TYR D  30      -0.208   5.435  -0.493  1.00  0.12
ATOM   1446  CE1 TYR D  30      -1.564   5.331   1.152  1.00 -0.12
ATOM   1447  HE1 TYR D  30      -1.198   4.364   1.463  1.00  0.12
ATOM   1448  CZ  TYR D  30      -2.579   5.927   1.882  1.00  0.06
ATOM   1449  OH  TYR D  30      -3.019   5.254   2.986  1.00 -0.49
ATOM   1450  HH  TYR D  30      -3.814   5.690   3.302  1.00  0.43
ATOM   1451  CD2 TYR D  30      -2.498   7.771   0.358  1.00 -0.12
ATOM   1452  HD2 TYR D  30      -2.864   8.738   0.048  1.00  0.12
ATOM   1453  CE2 TYR D  30      -3.064   7.167   1.488  1.00 -0.12
ATOM   1454  HE2 TYR D  30      -3.856   7.653   2.038  1.00  0.12
ATOM   1455  C   TYR D  30      -2.467   6.405  -3.054  1.00  0.55
ATOM   1456  O   TYR D  30      -3.510   7.046  -3.256  1.00 -0.55
ATOM   1457  N   GLY D  31      -2.543   5.073  -2.925  1.00 -0.40
ATOM   1458  H   GLY D  31      -1.745   4.512  -2.717  1.00  0.40
ATOM   1459  CA  GLY D  31      -3.818   4.356  -3.085  1.00  0.00
ATOM   1460  C   GLY D  31      -4.931   4.531  -2.105  1.00  0.55
ATOM   1461  O   GLY D  31      -6.026   4.033  -2.409  1.00 -0.55
ATOM   1462  N   GLU D  32      -4.777   5.128  -0.940  1.00 -0.40
ATOM   1463  H   GLU D  32      -3.887   5.481  -0.663  1.00  0.40
ATOM   1464  CA  GLU D  32      -5.852   5.333   0.044  1.00  0.00
ATOM   1465  CB  GLU D  32      -6.847   6.440  -0.414  1.00  0.00
ATOM   1466  CG  GLU D  32      -6.028   7.711  -0.695  1.00  0.00
ATOM   1467  CD  GLU D  32      -6.721   8.917  -1.265  1.00  0.10
ATOM   1468  OE1 GLU D  32      -7.959   8.936  -1.336  1.00 -0.55
ATOM   1469  OE2 GLU D  32      -6.182   9.963  -1.665  1.00 -0.55
ATOM   1470  C   GLU D  32      -6.635   4.097   0.373  1.00  0.55
ATOM   1471  O   GLU D  32      -7.859   4.115   0.373  1.00 -0.55
ATOM   1472  N   ASN D  33      -5.881   3.021   0.627  1.00 -0.40
ATOM   1473  H   ASN D  33      -4.887   3.047   0.564  1.00  0.40
ATOM   1474  CA  ASN D  33      -6.463   1.736   1.011  1.00  0.00
ATOM   1475  CB  ASN D  33      -6.904   0.940  -0.193  1.00  0.00
ATOM   1476  CG  ASN D  33      -5.723   0.589  -1.081  1.00  0.55
ATOM   1477  OD1 ASN D  33      -4.915  -0.237  -0.662  1.00 -0.55
ATOM   1478  ND2 ASN D  33      -5.540   1.220  -2.251  1.00 -0.78
ATOM   1479 HD21 ASN D  33      -4.760   0.983  -2.831  1.00  0.39
ATOM   1480 HD22 ASN D  33      -6.184   1.927  -2.544  1.00  0.39
ATOM   1481  C   ASN D  33      -5.448   1.119   1.989  1.00  0.55
ATOM   1482  O   ASN D  33      -4.329   1.686   2.113  1.00 -0.55
ATOM   1483  N   LEU D  34      -5.798   0.046   2.674  1.00 -0.40
ATOM   1484  H   LEU D  34      -6.687  -0.396   2.577  1.00  0.40
ATOM   1485  CA  LEU D  34      -4.848  -0.552   3.639  1.00  0.00
ATOM   1486  CB  LEU D  34      -5.653  -1.573   4.455  1.00  0.00
ATOM   1487  CG  LEU D  34      -6.878  -1.111   5.280  1.00  0.00
ATOM   1488  CD1 LEU D  34      -7.530  -2.306   5.981  1.00  0.00
ATOM   1489  CD2 LEU D  34      -6.390  -0.057   6.274  1.00  0.00
ATOM   1490  C   LEU D  34      -3.576  -1.186   3.044  1.00  0.55
ATOM   1491  O   LEU D  34      -2.509  -1.127   3.689  1.00 -0.55
ATOM   1492  N   ASP D  35      -3.721  -1.747   1.830  1.00 -0.40
ATOM   1493  H   ASP D  35      -4.606  -1.773   1.373  1.00  0.40
ATOM   1494  CA  ASP D  35      -2.591  -2.368   1.074  1.00  0.00
ATOM   1495  CB  ASP D  35      -2.988  -3.218  -0.140  1.00  0.00
ATOM   1496  CG  ASP D  35      -3.871  -4.390   0.287  1.00  0.10
ATOM   1497  OD1 ASP D  35      -3.376  -5.195   1.116  1.00 -0.55
ATOM   1498  OD2 ASP D  35      -5.033  -4.572  -0.142  1.00 -0.55
ATOM   1499  C   ASP D  35      -1.637  -1.267   0.634  1.00  0.55
ATOM   1500  O   ASP D  35      -0.406  -1.479   0.755  1.00 -0.55
ATOM   1501  N   ALA D  36      -2.150  -0.139   0.194  1.00 -0.40
ATOM   1502  H   ALA D  36      -3.136  -0.023   0.118  1.00  0.40
ATOM   1503  CA  ALA D  36      -1.370   1.013  -0.213  1.00  0.00
ATOM   1504  CB  ALA D  36      -2.154   2.147  -0.822  1.00  0.00
ATOM   1505  C   ALA D  36      -0.690   1.552   1.056  1.00  0.55
ATOM   1506  O   ALA D  36       0.487   1.935   0.924  1.00 -0.55
ATOM   1507  N   LEU D  37      -1.398   1.542   2.181  1.00 -0.40
ATOM   1508  H   LEU D  37      -2.333   1.203   2.247  1.00  0.40
ATOM   1509  CA  LEU D  37      -0.762   2.065   3.413  1.00  0.00
ATOM   1510  CB  LEU D  37      -1.778   2.238   4.552  1.00  0.00
ATOM   1511  CG  LEU D  37      -1.137   2.789   5.844  1.00  0.00
ATOM   1512  CD1 LEU D  37      -0.428   4.154   5.720  1.00  0.00
ATOM   1513  CD2 LEU D  37      -2.230   2.845   6.916  1.00  0.00
ATOM   1514  C   LEU D  37       0.423   1.212   3.869  1.00  0.55
ATOM   1515  O   LEU D  37       1.480   1.693   4.256  1.00 -0.55
ATOM   1516  N   TRP D  38       0.209  -0.116   3.840  1.00 -0.40
ATOM   1517  H   TRP D  38      -0.673  -0.506   3.586  1.00  0.40
ATOM   1518  CA  TRP D  38       1.263  -1.072   4.181  1.00  0.00
ATOM   1519  CB  TRP D  38       0.720  -2.493   4.073  1.00  0.12
ATOM   1520  CG  TRP D  38       1.805  -3.513   4.292  1.00 -0.12
ATOM   1521  CD1 TRP D  38       2.450  -4.198   3.298  1.00 -0.12
ATOM   1522  HD1 TRP D  38       2.257  -4.097   2.240  1.00  0.12
ATOM   1523  NE1 TRP D  38       3.384  -5.033   3.864  1.00 -0.40
ATOM   1524  HE1 TRP D  38       3.958  -5.643   3.363  1.00  0.40
ATOM   1525  CE2 TRP D  38       3.400  -4.897   5.210  1.00  0.00
ATOM   1526  CD2 TRP D  38       2.411  -3.932   5.514  1.00  0.00
ATOM   1527  CE3 TRP D  38       2.241  -3.567   6.849  1.00 -0.12
ATOM   1528  HE3 TRP D  38       1.539  -2.807   7.159  1.00  0.12
ATOM   1529  CZ3 TRP D  38       3.027  -4.234   7.790  1.00 -0.12
ATOM   1530  HZ3 TRP D  38       2.886  -3.987   8.831  1.00  0.12
ATOM   1531  CZ2 TRP D  38       4.214  -5.532   6.152  1.00 -0.12
ATOM   1532  HZ2 TRP D  38       4.980  -6.240   5.873  1.00  0.12
ATOM   1533  CH2 TRP D  38       4.002  -5.219   7.464  1.00 -0.12
ATOM   1534  HH2 TRP D  38       4.566  -5.711   8.242  1.00  0.12
ATOM   1535  C   TRP D  38       2.519  -0.879   3.305  1.00  0.55
ATOM   1536  O   TRP D  38       3.670  -0.929   3.790  1.00 -0.55
ATOM   1537  N   ASP D  39       2.293  -0.718   1.985  1.00 -0.40
ATOM   1538  H   ASP D  39       1.367  -0.723   1.618  1.00  0.40
ATOM   1539  CA  ASP D  39       3.344  -0.529   1.000  1.00  0.00
ATOM   1540  CB  ASP D  39       2.801  -0.475  -0.445  1.00  0.00
ATOM   1541  CG  ASP D  39       3.950  -0.444  -1.449  1.00  0.10
ATOM   1542  OD1 ASP D  39       4.875  -1.308  -1.558  1.00 -0.55
ATOM   1543  OD2 ASP D  39       3.903   0.568  -2.188  1.00 -0.55
ATOM   1544  C   ASP D  39       4.147   0.720   1.341  1.00  0.55
ATOM   1545  O   ASP D  39       5.375   0.701   1.287  1.00 -0.55
ATOM   1546  N   ALA D  40       3.425   1.781   1.670  1.00 -0.40
ATOM   1547  H   ALA D  40       2.429   1.780   1.701  1.00  0.40
ATOM   1548  CA  ALA D  40       4.098   3.008   2.005  1.00  0.00
ATOM   1549  CB  ALA D  40       3.108   4.192   2.046  1.00  0.00
ATOM   1550  C   ALA D  40       4.847   2.945   3.326  1.00  0.55
ATOM   1551  O   ALA D  40       5.942   3.565   3.414  1.00 -0.55
ATOM   1552  N   LEU D  41       4.279   2.302   4.337  1.00 -0.40
ATOM   1553  H   LEU D  41       3.398   1.839   4.287  1.00  0.40
ATOM   1554  CA  LEU D  41       5.018   2.279   5.625  1.00  0.00
ATOM   1555  CB  LEU D  41       4.104   1.734   6.716  1.00  0.00
ATOM   1556  CG  LEU D  41       2.933   2.617   7.138  1.00  0.00
ATOM   1557  CD1 LEU D  41       2.060   1.972   8.183  1.00  0.00
ATOM   1558  CD2 LEU D  41       3.429   3.981   7.603  1.00  0.00
ATOM   1559  C   LEU D  41       6.320   1.472   5.499  1.00  0.55
ATOM   1560  O   LEU D  41       7.373   1.764   6.055  1.00 -0.55
ATOM   1561  N   THR D  42       6.293   0.426   4.701  1.00 -0.40
ATOM   1562  H   THR D  42       5.460   0.203   4.203  1.00  0.40
ATOM   1563  CA  THR D  42       7.387  -0.483   4.450  1.00  0.00
ATOM   1564  CB  THR D  42       6.874  -1.938   4.297  1.00  0.00
ATOM   1565  OG1 THR D  42       5.911  -2.164   3.266  1.00 -0.49
ATOM   1566  HG1 THR D  42       5.104  -1.733   3.558  1.00  0.49
ATOM   1567  CG2 THR D  42       6.164  -2.300   5.617  1.00  0.00
ATOM   1568  C   THR D  42       8.225  -0.153   3.239  1.00  0.55
ATOM   1569  O   THR D  42       9.248  -0.869   3.171  1.00 -0.55
ATOM   1570  N   GLY D  43       7.890   0.727   2.339  1.00 -0.40
ATOM   1571  H   GLY D  43       7.055   1.270   2.390  1.00  0.40
ATOM   1572  CA  GLY D  43       8.758   0.948   1.196  1.00  0.00
ATOM   1573  C   GLY D  43       8.665   2.366   0.674  1.00  0.55
ATOM   1574  O   GLY D  43       8.721   2.567  -0.555  1.00 -0.55
ATOM   1575  N   TRP D  44       8.490   3.341   1.571  1.00 -0.40
ATOM   1576  H   TRP D  44       8.410   3.177   2.551  1.00  0.40
ATOM   1577  CA  TRP D  44       8.409   4.732   1.110  1.00  0.00
ATOM   1578  CB  TRP D  44       7.004   5.048   0.545  1.00  0.12
ATOM   1579  CG  TRP D  44       6.933   6.467   0.075  1.00 -0.12
ATOM   1580  CD1 TRP D  44       6.740   7.637   0.790  1.00 -0.12
ATOM   1581  HD1 TRP D  44       6.566   7.678   1.855  1.00  0.12
ATOM   1582  NE1 TRP D  44       6.797   8.735  -0.026  1.00 -0.40
ATOM   1583  HE1 TRP D  44       6.692   9.666   0.248  1.00  0.40
ATOM   1584  CE2 TRP D  44       7.035   8.275  -1.323  1.00  0.00
ATOM   1585  CD2 TRP D  44       7.122   6.855  -1.288  1.00  0.00
ATOM   1586  CE3 TRP D  44       7.348   6.145  -2.457  1.00 -0.12
ATOM   1587  HE3 TRP D  44       7.395   5.066  -2.470  1.00  0.12
ATOM   1588  CZ3 TRP D  44       7.515   6.851  -3.622  1.00 -0.12
ATOM   1589  HZ3 TRP D  44       7.702   6.315  -4.541  1.00  0.12
ATOM   1590  CZ2 TRP D  44       7.195   9.000  -2.513  1.00 -0.12
ATOM   1591  HZ2 TRP D  44       7.126  10.077  -2.558  1.00  0.12
ATOM   1592  CH2 TRP D  44       7.449   8.258  -3.651  1.00 -0.12
ATOM   1593  HH2 TRP D  44       7.602   8.771  -4.588  1.00  0.12
ATOM   1594  C   TRP D  44       8.786   5.747   2.198  1.00  0.55
ATOM   1595  O   TRP D  44       9.672   6.603   2.086  1.00 -0.55
ATOM   1596  N   VAL D  45       8.005   5.604   3.279  1.00 -0.40
ATOM   1597  H   VAL D  45       7.311   4.890   3.312  1.00  0.40
ATOM   1598  CA  VAL D  45       8.075   6.430   4.464  1.00  0.00
ATOM   1599  CB  VAL D  45       6.953   5.970   5.438  1.00  0.00
ATOM   1600  CG1 VAL D  45       7.110   6.443   6.852  1.00  0.00
ATOM   1601  CG2 VAL D  45       5.606   6.537   4.950  1.00  0.00
ATOM   1602  C   VAL D  45       9.460   6.454   5.114  1.00  0.55
ATOM   1603  O   VAL D  45      10.276   5.517   5.166  1.00 -0.55
ATOM   1604  N   GLU D  46       9.732   7.643   5.654  1.00 -0.40
ATOM   1605  H   GLU D  46       9.093   8.405   5.581  1.00  0.40
ATOM   1606  CA  GLU D  46      10.952   7.922   6.378  1.00  0.00
ATOM   1607  CB  GLU D  46      11.231   9.411   6.216  1.00  0.00
ATOM   1608  CG  GLU D  46      11.733   9.969   7.551  1.00  0.00
ATOM   1609  CD  GLU D  46      12.329  11.292   7.061  1.00  0.10
ATOM   1610  OE1 GLU D  46      11.753  11.888   6.109  1.00 -0.55
ATOM   1611  OE2 GLU D  46      13.376  11.685   7.570  1.00 -0.55
ATOM   1612  C   GLU D  46      10.875   7.591   7.862  1.00  0.55
ATOM   1613  O   GLU D  46       9.865   7.851   8.528  1.00 -0.55
ATOM   1614  N   TYR D  47      11.920   6.996   8.374  1.00 -0.40
ATOM   1615  H   TYR D  47      12.708   6.741   7.820  1.00  0.40
ATOM   1616  CA  TYR D  47      11.998   6.663   9.802  1.00  0.00
ATOM   1617  CB  TYR D  47      12.083   5.131  10.011  1.00  0.12
ATOM   1618  CG  TYR D  47      10.832   4.440   9.490  1.00 -0.12
ATOM   1619  CD1 TYR D  47       9.648   4.560  10.219  1.00 -0.12
ATOM   1620  HD1 TYR D  47       9.660   5.101  11.154  1.00  0.12
ATOM   1621  CE1 TYR D  47       8.467   4.009   9.782  1.00 -0.12
ATOM   1622  HE1 TYR D  47       7.557   4.135  10.350  1.00  0.12
ATOM   1623  CZ  TYR D  47       8.467   3.293   8.607  1.00  0.06
ATOM   1624  OH  TYR D  47       7.260   2.729   8.196  1.00 -0.49
ATOM   1625  HH  TYR D  47       7.444   2.139   7.461  1.00  0.43
ATOM   1626  CD2 TYR D  47      10.810   3.746   8.302  1.00 -0.12
ATOM   1627  HD2 TYR D  47      11.700   3.672   7.694  1.00  0.12
ATOM   1628  CE2 TYR D  47       9.624   3.142   7.895  1.00 -0.12
ATOM   1629  HE2 TYR D  47       9.617   2.541   6.998  1.00  0.12
ATOM   1630  C   TYR D  47      13.186   7.368  10.451  1.00  0.55
ATOM   1631  O   TYR D  47      14.047   7.815   9.694  1.00 -0.55
ATOM   1632  N   PRO D  48      13.294   7.505  11.762  1.00 -0.20
ATOM   1633  CD  PRO D  48      14.470   8.151  12.386  1.00  0.10
ATOM   1634  CA  PRO D  48      12.284   7.055  12.730  1.00  0.10
ATOM   1635  CB  PRO D  48      12.919   7.270  14.080  1.00  0.00
ATOM   1636  CG  PRO D  48      14.271   7.889  13.861  1.00  0.00
ATOM   1637  C   PRO D  48      11.047   7.941  12.524  1.00  0.55
ATOM   1638  O   PRO D  48      11.081   9.081  12.063  1.00 -0.55
ATOM   1639  N   LEU D  49       9.912   7.361  12.877  1.00 -0.40
ATOM   1640  H   LEU D  49       9.887   6.430  13.232  1.00  0.40
ATOM   1641  CA  LEU D  49       8.621   8.033  12.774  1.00  0.00
ATOM   1642  CB  LEU D  49       7.784   7.318  11.695  1.00  0.00
ATOM   1643  CG  LEU D  49       6.285   7.624  11.556  1.00  0.00
ATOM   1644  CD1 LEU D  49       6.170   8.993  10.909  1.00  0.00
ATOM   1645  CD2 LEU D  49       5.534   6.587  10.745  1.00  0.00
ATOM   1646  C   LEU D  49       7.856   8.067  14.095  1.00  0.55
ATOM   1647  O   LEU D  49       7.833   7.093  14.840  1.00 -0.55
ATOM   1648  N   VAL D  50       7.237   9.202  14.328  1.00 -0.40
ATOM   1649  H   VAL D  50       7.338   9.990  13.726  1.00  0.40
ATOM   1650  CA  VAL D  50       6.360   9.389  15.485  1.00  0.00
ATOM   1651  CB  VAL D  50       6.864  10.392  16.505  1.00  0.00
ATOM   1652  CG1 VAL D  50       5.976  10.585  17.728  1.00  0.00
ATOM   1653  CG2 VAL D  50       8.289   9.908  16.835  1.00  0.00
ATOM   1654  C   VAL D  50       4.957   9.722  14.982  1.00  0.55
ATOM   1655  O   VAL D  50       4.694  10.693  14.290  1.00 -0.55
ATOM   1656  N   LEU D  51       4.022   8.814  15.295  1.00 -0.40
ATOM   1657  H   LEU D  51       4.266   7.972  15.768  1.00  0.40
ATOM   1658  CA  LEU D  51       2.617   8.954  14.992  1.00  0.00
ATOM   1659  CB  LEU D  51       1.964   7.666  14.508  1.00  0.00
ATOM   1660  CG  LEU D  51       0.431   7.899  14.255  1.00  0.00
ATOM   1661  CD1 LEU D  51       0.344   8.946  13.166  1.00  0.00
ATOM   1662  CD2 LEU D  51      -0.313   6.653  13.870  1.00  0.00
ATOM   1663  C   LEU D  51       1.850   9.395  16.268  1.00  0.55
ATOM   1664  O   LEU D  51       1.715   8.557  17.200  1.00 -0.55
ATOM   1665  N   GLU D  52       1.399  10.648  16.303  1.00 -0.40
ATOM   1666  H   GLU D  52       1.576  11.296  15.567  1.00  0.40
ATOM   1667  CA  GLU D  52       0.603  11.155  17.441  1.00  0.00
ATOM   1668  CB  GLU D  52       1.049  12.512  17.974  1.00  0.00
ATOM   1669  CG  GLU D  52       0.120  12.881  19.125  1.00  0.00
ATOM   1670  CD  GLU D  52       0.505  14.125  19.876  1.00  0.10
ATOM   1671  OE1 GLU D  52       1.453  14.804  19.421  1.00 -0.55
ATOM   1672  OE2 GLU D  52      -0.122  14.438  20.921  1.00 -0.55
ATOM   1673  C   GLU D  52      -0.851  11.240  16.971  1.00  0.55
ATOM   1674  O   GLU D  52      -1.195  12.071  16.136  1.00 -0.55
ATOM   1675  N   TRP D  53      -1.679  10.348  17.439  1.00 -0.40
ATOM   1676  H   TRP D  53      -1.353   9.670  18.090  1.00  0.40
ATOM   1677  CA  TRP D  53      -3.079  10.211  17.117  1.00  0.00
ATOM   1678  CB  TRP D  53      -3.360   8.765  16.698  1.00  0.12
ATOM   1679  CG  TRP D  53      -4.647   8.560  15.930  1.00 -0.12
ATOM   1680  CD1 TRP D  53      -5.830   9.254  16.037  1.00 -0.12
ATOM   1681  HD1 TRP D  53      -5.990  10.091  16.700  1.00  0.12
ATOM   1682  NE1 TRP D  53      -6.779   8.743  15.192  1.00 -0.40
ATOM   1683  HE1 TRP D  53      -7.701   9.054  15.116  1.00  0.40
ATOM   1684  CE2 TRP D  53      -6.220   7.726  14.472  1.00  0.00
ATOM   1685  CD2 TRP D  53      -4.896   7.559  14.926  1.00  0.00
ATOM   1686  CE3 TRP D  53      -4.097   6.557  14.345  1.00 -0.12
ATOM   1687  HE3 TRP D  53      -3.072   6.398  14.648  1.00  0.12
ATOM   1688  CZ3 TRP D  53      -4.656   5.760  13.355  1.00 -0.12
ATOM   1689  HZ3 TRP D  53      -4.053   5.001  12.880  1.00  0.12
ATOM   1690  CZ2 TRP D  53      -6.798   6.909  13.491  1.00 -0.12
ATOM   1691  HZ2 TRP D  53      -7.817   7.029  13.153  1.00  0.12
ATOM   1692  CH2 TRP D  53      -5.987   5.924  12.965  1.00 -0.12
ATOM   1693  HH2 TRP D  53      -6.397   5.254  12.225  1.00  0.12
ATOM   1694  C   TRP D  53      -3.992  10.680  18.260  1.00  0.55
ATOM   1695  O   TRP D  53      -4.260   9.961  19.231  1.00 -0.55
ATOM   1696  N   ARG D  54      -4.509  11.889  18.138  1.00 -0.40
ATOM   1697  H   ARG D  54      -4.297  12.469  17.356  1.00  0.40
ATOM   1698  CA  ARG D  54      -5.423  12.471  19.124  1.00  0.00
ATOM   1699  CB  ARG D  54      -5.277  13.968  19.169  1.00  0.00
ATOM   1700  CG  ARG D  54      -3.840  14.366  19.208  1.00  0.00
ATOM   1701  CD  ARG D  54      -3.763  15.882  19.059  1.00  0.35
ATOM   1702  NE  ARG D  54      -2.370  16.200  19.424  1.00 -0.35
ATOM   1703  HE  ARG D  54      -1.843  15.590  20.014  1.00  0.45
ATOM   1704  CZ  ARG D  54      -1.827  17.333  18.943  1.00  0.35
ATOM   1705  NH1 ARG D  54      -2.595  18.101  18.159  1.00 -0.70
ATOM   1706 HH11 ARG D  54      -3.533  17.824  17.951  1.00  0.40
ATOM   1707 HH12 ARG D  54      -2.229  18.952  17.780  1.00  0.40
ATOM   1708  NH2 ARG D  54      -0.573  17.686  19.232  1.00 -0.70
ATOM   1709 HH21 ARG D  54      -0.013  17.103  19.820  1.00  0.40
ATOM   1710 HH22 ARG D  54      -0.194  18.534  18.861  1.00  0.40
ATOM   1711  C   ARG D  54      -6.883  12.189  18.811  1.00  0.55
ATOM   1712  O   ARG D  54      -7.318  12.067  17.663  1.00 -0.55
ATOM   1713  N   GLN D  55      -7.648  12.139  19.909  1.00 -0.40
ATOM   1714  H   GLN D  55      -7.251  12.312  20.806  1.00  0.40
ATOM   1715  CA  GLN D  55      -9.090  11.838  19.932  1.00  0.00
ATOM   1716  CB  GLN D  55      -9.990  12.899  19.315  1.00  0.00
ATOM   1717  CG  GLN D  55      -9.701  14.322  19.634  1.00  0.00
ATOM   1718  CD  GLN D  55      -9.928  14.596  21.112  1.00  0.55
ATOM   1719  OE1 GLN D  55     -10.852  14.070  21.754  1.00 -0.55
ATOM   1720  NE2 GLN D  55      -8.987  15.444  21.557  1.00 -0.78
ATOM   1721 HE21 GLN D  55      -8.987  15.733  22.514  1.00  0.39
ATOM   1722 HE22 GLN D  55      -8.286  15.786  20.931  1.00  0.39
ATOM   1723  C   GLN D  55      -9.358  10.579  19.102  1.00  0.55
ATOM   1724  O   GLN D  55     -10.206  10.650  18.206  1.00 -0.55
ATOM   1725  N   PHE D  56      -8.638   9.514  19.326  1.00 -0.40
ATOM   1726  H   PHE D  56      -7.951   9.489  20.048  1.00  0.40
ATOM   1727  CA  PHE D  56      -8.780   8.290  18.548  1.00  0.00
ATOM   1728  CB  PHE D  56      -7.884   7.117  19.070  1.00  0.12
ATOM   1729  CG  PHE D  56      -8.059   5.866  18.234  1.00 -0.12
ATOM   1730  CD1 PHE D  56      -7.308   5.644  17.095  1.00 -0.12
ATOM   1731  HD1 PHE D  56      -6.549   6.362  16.823  1.00  0.12
ATOM   1732  CE1 PHE D  56      -7.495   4.539  16.295  1.00 -0.12
ATOM   1733  HE1 PHE D  56      -6.903   4.414  15.401  1.00  0.12
ATOM   1734  CZ  PHE D  56      -8.437   3.593  16.637  1.00 -0.12
ATOM   1735  HZ  PHE D  56      -8.574   2.713  16.027  1.00  0.12
ATOM   1736  CD2 PHE D  56      -9.016   4.915  18.567  1.00 -0.12
ATOM   1737  HD2 PHE D  56      -9.616   5.057  19.453  1.00  0.12
ATOM   1738  CE2 PHE D  56      -9.215   3.789  17.786  1.00 -0.12
ATOM   1739  HE2 PHE D  56      -9.967   3.064  18.062  1.00  0.12
ATOM   1740  C   PHE D  56     -10.235   7.888  18.459  1.00  0.55
ATOM   1741  O   PHE D  56     -10.788   7.583  17.403  1.00 -0.55
ATOM   1742  N   GLU D  57     -10.875   7.847  19.613  1.00 -0.40
ATOM   1743  H   GLU D  57     -10.450   8.088  20.482  1.00  0.40
ATOM   1744  CA  GLU D  57     -12.286   7.428  19.647  1.00  0.00
ATOM   1745  CB  GLU D  57     -12.731   7.447  21.119  1.00  0.00
ATOM   1746  CG  GLU D  57     -11.827   6.468  21.903  1.00  0.00
ATOM   1747  CD  GLU D  57     -12.309   5.086  21.422  1.00  0.10
ATOM   1748  OE1 GLU D  57     -13.539   4.903  21.167  1.00 -0.55
ATOM   1749  OE2 GLU D  57     -11.350   4.280  21.344  1.00 -0.55
ATOM   1750  C   GLU D  57     -13.226   8.238  18.785  1.00  0.55
ATOM   1751  O   GLU D  57     -14.159   7.640  18.238  1.00 -0.55
ATOM   1752  N   GLN D  58     -13.059   9.541  18.646  1.00 -0.40
ATOM   1753  H   GLN D  58     -12.314  10.041  19.082  1.00  0.40
ATOM   1754  CA  GLN D  58     -13.991  10.327  17.818  1.00  0.00
ATOM   1755  CB  GLN D  58     -13.777  11.833  17.959  1.00  0.00
ATOM   1756  CG  GLN D  58     -14.045  12.422  19.347  1.00  0.00
ATOM   1757  CD  GLN D  58     -14.151  13.951  19.313  1.00  0.55
ATOM   1758  OE1 GLN D  58     -13.373  14.649  19.970  1.00 -0.55
ATOM   1759  NE2 GLN D  58     -15.159  14.475  18.554  1.00 -0.78
ATOM   1760 HE21 GLN D  58     -15.276  15.466  18.494  1.00  0.39
ATOM   1761 HE22 GLN D  58     -15.779  13.867  18.058  1.00  0.39
ATOM   1762  C   GLN D  58     -13.871   9.932  16.352  1.00  0.55
ATOM   1763  O   GLN D  58     -14.823   9.873  15.599  1.00 -0.55
ATOM   1764  N   SER D  59     -12.600   9.707  15.980  1.00 -0.40
ATOM   1765  H   SER D  59     -11.840   9.789  16.619  1.00  0.40
ATOM   1766  CA  SER D  59     -12.252   9.329  14.618  1.00  0.00
ATOM   1767  CB  SER D  59     -10.742   9.419  14.380  1.00  0.00
ATOM   1768  OG  SER D  59      -9.985   8.432  15.041  1.00 -0.49
ATOM   1769  HG  SER D  59     -10.278   8.443  15.956  1.00  0.49
ATOM   1770  C   SER D  59     -12.830   7.960  14.320  1.00  0.55
ATOM   1771  O   SER D  59     -13.230   7.743  13.205  1.00 -0.55
ATOM   1772  N   LYS D  60     -12.866   7.106  15.304  1.00 -0.40
ATOM   1773  H   LYS D  60     -12.537   7.370  16.206  1.00  0.40
ATOM   1774  CA  LYS D  60     -13.365   5.724  15.227  1.00  0.00
ATOM   1775  CB  LYS D  60     -13.110   4.995  16.529  1.00  0.00
ATOM   1776  CG  LYS D  60     -13.121   3.478  16.440  1.00  0.00
ATOM   1777  CD  LYS D  60     -12.430   2.997  17.729  1.00  0.00
ATOM   1778  CE  LYS D  60     -13.148   1.784  18.292  1.00  0.33
ATOM   1779  NZ  LYS D  60     -12.399   1.290  19.472  1.00 -0.32
ATOM   1780  HZ1 LYS D  60     -12.355   2.038  20.193  1.00  0.33
ATOM   1781  HZ2 LYS D  60     -11.435   1.026  19.185  1.00  0.33
ATOM   1782  HZ3 LYS D  60     -12.883   0.457  19.865  1.00  0.33
ATOM   1783  C   LYS D  60     -14.840   5.709  14.855  1.00  0.55
ATOM   1784  O   LYS D  60     -15.294   4.964  13.999  1.00 -0.55
ATOM   1785  N   GLN D  61     -15.563   6.587  15.514  1.00 -0.40
ATOM   1786  H   GLN D  61     -15.147   7.174  16.202  1.00  0.40
ATOM   1787  CA  GLN D  61     -16.974   6.791  15.323  1.00  0.00
ATOM   1788  CB  GLN D  61     -17.413   8.029  16.136  1.00  0.00
ATOM   1789  CG  GLN D  61     -18.944   8.176  16.256  1.00  0.00
ATOM   1790  CD  GLN D  61     -19.297   9.331  17.201  1.00  0.55
ATOM   1791  OE1 GLN D  61     -19.913   9.119  18.251  1.00 -0.55
ATOM   1792  NE2 GLN D  61     -18.898  10.577  16.812  1.00 -0.78
ATOM   1793 HE21 GLN D  61     -19.100  11.369  17.388  1.00  0.39
ATOM   1794 HE22 GLN D  61     -18.403  10.698  15.951  1.00  0.39
ATOM   1795  C   GLN D  61     -17.233   7.100  13.848  1.00  0.55
ATOM   1796  O   GLN D  61     -17.981   6.445  13.120  1.00 -0.55
ATOM   1797  N   LEU D  62     -16.547   8.148  13.427  1.00 -0.40
ATOM   1798  H   LEU D  62     -15.919   8.610  14.046  1.00  0.40
ATOM   1799  CA  LEU D  62     -16.601   8.738  12.101  1.00  0.00
ATOM   1800  CB  LEU D  62     -15.842  10.101  12.247  1.00  0.00
ATOM   1801  CG  LEU D  62     -16.854  11.115  12.832  1.00  0.00
ATOM   1802  CD1 LEU D  62     -17.240  12.196  11.827  1.00  0.00
ATOM   1803  CD2 LEU D  62     -18.114  10.377  13.286  1.00  0.00
ATOM   1804  C   LEU D  62     -16.118   7.892  10.956  1.00  0.55
ATOM   1805  O   LEU D  62     -16.510   8.045   9.779  1.00 -0.55
ATOM   1806  N   THR D  63     -15.268   6.909  11.229  1.00 -0.40
ATOM   1807  H   THR D  63     -14.924   6.703  12.141  1.00  0.40
ATOM   1808  CA  THR D  63     -14.809   6.078  10.112  1.00  0.00
ATOM   1809  CB  THR D  63     -13.275   6.049  10.159  1.00  0.00
ATOM   1810  OG1 THR D  63     -12.968   5.535  11.475  1.00 -0.49
ATOM   1811  HG1 THR D  63     -13.062   6.277  12.078  1.00  0.49
ATOM   1812  CG2 THR D  63     -12.700   7.428   9.897  1.00  0.00
ATOM   1813  C   THR D  63     -15.493   4.720  10.164  1.00  0.55
ATOM   1814  O   THR D  63     -14.992   4.004   9.273  1.00 -0.55
ATOM   1815  NT  THR D  63     -16.459   4.412  11.052  1.00 -0.40
ATOM   1816  HNT THR D  63     -16.796   5.070  11.721  1.00  0.40
ATOM   1817  CAT THR D  63     -17.059   3.109  11.084  1.00  0.00
ATOM   1818  CAY GLY G  66     -12.960  -1.116  11.692  1.00  0.00
ATOM   1819  CY  GLY G  66     -12.513  -0.187  10.615  1.00  0.55
ATOM   1820  OY  GLY G  66     -12.282  -0.603   9.482  1.00 -0.55
ATOM   1821  N   GLY G  66     -12.378   1.109  10.964  1.00 -0.40
ATOM   1822  H   GLY G  66     -12.595   1.425  11.884  1.00  0.40
ATOM   1823  CA  GLY G  66     -11.909   2.150  10.033  1.00  0.00
ATOM   1824  C   GLY G  66     -10.541   2.627  10.581  1.00  0.55
ATOM   1825  O   GLY G  66      -9.479   2.186  10.140  1.00 -0.55
ATOM   1826  N   ALA G  67     -10.644   3.517  11.543  1.00 -0.40
ATOM   1827  H   ALA G  67     -11.543   3.858  11.799  1.00  0.40
ATOM   1828  CA  ALA G  67      -9.576   4.090  12.313  1.00  0.00
ATOM   1829  CB  ALA G  67     -10.169   4.921  13.447  1.00  0.00
ATOM   1830  C   ALA G  67      -8.761   2.939  12.931  1.00  0.55
ATOM   1831  O   ALA G  67      -7.522   2.967  13.050  1.00 -0.55
ATOM   1832  N   GLU G  68      -9.525   1.909  13.351  1.00 -0.40
ATOM   1833  H   GLU G  68     -10.518   1.886  13.256  1.00  0.40
ATOM   1834  CA  GLU G  68      -8.876   0.746  13.986  1.00  0.00
ATOM   1835  CB  GLU G  68      -9.983  -0.057  14.687  1.00  0.00
ATOM   1836  CG  GLU G  68      -9.472  -1.035  15.701  1.00  0.00
ATOM   1837  CD  GLU G  68      -8.727  -0.387  16.879  1.00  0.10
ATOM   1838  OE1 GLU G  68      -9.359   0.488  17.513  1.00 -0.55
ATOM   1839  OE2 GLU G  68      -7.592  -0.906  17.014  1.00 -0.55
ATOM   1840  C   GLU G  68      -8.033  -0.111  13.048  1.00  0.55
ATOM   1841  O   GLU G  68      -6.927  -0.547  13.412  1.00 -0.55
ATOM   1842  N   SER G  69      -8.527  -0.352  11.857  1.00 -0.40
ATOM   1843  H   SER G  69      -9.436  -0.021  11.628  1.00  0.40
ATOM   1844  CA  SER G  69      -7.888  -1.074  10.777  1.00  0.00
ATOM   1845  CB  SER G  69      -8.774  -0.979   9.511  1.00  0.00
ATOM   1846  OG  SER G  69      -9.593  -2.109   9.552  1.00 -0.49
ATOM   1847  HG  SER G  69     -10.252  -1.983   8.865  1.00  0.49
ATOM   1848  C   SER G  69      -6.558  -0.395  10.368  1.00  0.55
ATOM   1849  O   SER G  69      -5.604  -1.113  10.134  1.00 -0.55
ATOM   1850  N   VAL G  70      -6.605   0.929  10.302  1.00 -0.40
ATOM   1851  H   VAL G  70      -7.448   1.425  10.493  1.00  0.40
ATOM   1852  CA  VAL G  70      -5.467   1.763   9.956  1.00  0.00
ATOM   1853  CB  VAL G  70      -5.878   3.215   9.666  1.00  0.00
ATOM   1854  CG1 VAL G  70      -4.593   4.063   9.684  1.00  0.00
ATOM   1855  CG2 VAL G  70      -6.650   3.348   8.374  1.00  0.00
ATOM   1856  C   VAL G  70      -4.416   1.703  11.050  1.00  0.55
ATOM   1857  O   VAL G  70      -3.219   1.521  10.780  1.00 -0.55
ATOM   1858  N   LEU G  71      -4.823   1.827  12.294  1.00 -0.40
ATOM   1859  H   LEU G  71      -5.783   1.989  12.505  1.00  0.40
ATOM   1860  CA  LEU G  71      -3.941   1.743  13.460  1.00  0.00
ATOM   1861  CB  LEU G  71      -4.709   1.896  14.781  1.00  0.00
ATOM   1862  CG  LEU G  71      -3.916   1.706  16.088  1.00  0.00
ATOM   1863  CD1 LEU G  71      -2.763   2.700  16.152  1.00  0.00
ATOM   1864  CD2 LEU G  71      -4.773   1.843  17.339  1.00  0.00
ATOM   1865  C   LEU G  71      -3.216   0.371  13.430  1.00  0.55
ATOM   1866  O   LEU G  71      -2.013   0.270  13.737  1.00 -0.55
ATOM   1867  N   GLN G  72      -3.966  -0.653  13.113  1.00 -0.40
ATOM   1868  H   GLN G  72      -4.931  -0.518  12.912  1.00  0.40
ATOM   1869  CA  GLN G  72      -3.532  -2.041  13.016  1.00  0.00
ATOM   1870  CB  GLN G  72      -4.764  -2.898  12.742  1.00  0.00
ATOM   1871  CG  GLN G  72      -4.505  -4.377  12.508  1.00  0.00
ATOM   1872  CD  GLN G  72      -5.823  -5.164  12.367  1.00  0.55
ATOM   1873  OE1 GLN G  72      -6.871  -4.943  13.028  1.00 -0.55
ATOM   1874  NE2 GLN G  72      -5.884  -6.188  11.485  1.00 -0.78
ATOM   1875 HE21 GLN G  72      -6.731  -6.709  11.381  1.00  0.39
ATOM   1876 HE22 GLN G  72      -5.081  -6.424  10.937  1.00  0.39
ATOM   1877  C   GLN G  72      -2.402  -2.187  11.996  1.00  0.55
ATOM   1878  O   GLN G  72      -1.461  -2.936  12.285  1.00 -0.55
ATOM   1879  N   VAL G  73      -2.455  -1.510  10.866  1.00 -0.40
ATOM   1880  H   VAL G  73      -3.245  -0.950  10.630  1.00  0.40
ATOM   1881  CA  VAL G  73      -1.376  -1.526   9.881  1.00  0.00
ATOM   1882  CB  VAL G  73      -1.773  -0.826   8.592  1.00  0.00
ATOM   1883  CG1 VAL G  73      -0.577  -0.684   7.662  1.00  0.00
ATOM   1884  CG2 VAL G  73      -2.900  -1.681   7.986  1.00  0.00
ATOM   1885  C   VAL G  73      -0.110  -0.909  10.458  1.00  0.55
ATOM   1886  O   VAL G  73       1.014  -1.391  10.272  1.00 -0.55
ATOM   1887  N   PHE G  74      -0.235   0.192  11.184  1.00 -0.40
ATOM   1888  H   PHE G  74      -1.115   0.639  11.325  1.00  0.40
ATOM   1889  CA  PHE G  74       0.915   0.819  11.822  1.00  0.00
ATOM   1890  CB  PHE G  74       0.508   2.100  12.543  1.00  0.12
ATOM   1891  CG  PHE G  74       0.485   3.308  11.662  1.00 -0.12
ATOM   1892  CD1 PHE G  74       1.627   4.021  11.375  1.00 -0.12
ATOM   1893  HD1 PHE G  74       2.570   3.712  11.802  1.00  0.12
ATOM   1894  CE1 PHE G  74       1.584   5.136  10.543  1.00 -0.12
ATOM   1895  HE1 PHE G  74       2.486   5.690  10.331  1.00  0.12
ATOM   1896  CZ  PHE G  74       0.363   5.535   9.984  1.00 -0.12
ATOM   1897  HZ  PHE G  74       0.324   6.400   9.339  1.00  0.12
ATOM   1898  CD2 PHE G  74      -0.730   3.707  11.100  1.00 -0.12
ATOM   1899  HD2 PHE G  74      -1.628   3.149  11.321  1.00  0.12
ATOM   1900  CE2 PHE G  74      -0.797   4.819  10.257  1.00 -0.12
ATOM   1901  HE2 PHE G  74      -1.740   5.119   9.823  1.00  0.12
ATOM   1902  C   PHE G  74       1.531  -0.165  12.819  1.00  0.55
ATOM   1903  O   PHE G  74       2.754  -0.281  12.934  1.00 -0.55
ATOM   1904  N   ARG G  75       0.737  -0.869  13.575  1.00 -0.40
ATOM   1905  H   ARG G  75      -0.255  -0.805  13.506  1.00  0.40
ATOM   1906  CA  ARG G  75       1.263  -1.817  14.592  1.00  0.00
ATOM   1907  CB  ARG G  75       0.127  -2.208  15.541  1.00  0.00
ATOM   1908  CG  ARG G  75      -0.181  -0.900  16.312  1.00  0.00
ATOM   1909  CD  ARG G  75      -0.113  -1.130  17.786  1.00  0.35
ATOM   1910  NE  ARG G  75      -1.036  -2.075  18.265  1.00 -0.35
ATOM   1911  HE  ARG G  75      -1.940  -1.843  17.953  1.00  0.45
ATOM   1912  CZ  ARG G  75      -1.085  -3.168  18.993  1.00  0.35
ATOM   1913  NH1 ARG G  75      -0.052  -3.761  19.550  1.00 -0.70
ATOM   1914 HH11 ARG G  75       0.866  -3.381  19.433  1.00  0.40
ATOM   1915 HH12 ARG G  75      -0.183  -4.592  20.089  1.00  0.40
ATOM   1916  NH2 ARG G  75      -2.308  -3.705  19.156  1.00 -0.70
ATOM   1917 HH21 ARG G  75      -3.105  -3.272  18.734  1.00  0.40
ATOM   1918 HH22 ARG G  75      -2.421  -4.537  19.698  1.00  0.40
ATOM   1919  C   ARG G  75       1.977  -3.000  13.985  1.00  0.55
ATOM   1920  O   ARG G  75       3.032  -3.351  14.563  1.00 -0.55
ATOM   1921  N   GLU G  76       1.495  -3.530  12.860  1.00 -0.40
ATOM   1922  H   GLU G  76       0.657  -3.196  12.436  1.00  0.40
ATOM   1923  CA  GLU G  76       2.161  -4.633  12.176  1.00  0.00
ATOM   1924  CB  GLU G  76       1.411  -5.141  10.964  1.00  0.00
ATOM   1925  CG  GLU G  76      -0.014  -5.502  11.262  1.00  0.00
ATOM   1926  CD  GLU G  76      -0.574  -6.428  10.170  1.00  0.10
ATOM   1927  OE1 GLU G  76       0.212  -6.826   9.244  1.00 -0.55
ATOM   1928  OE2 GLU G  76      -1.781  -6.717  10.403  1.00 -0.55
ATOM   1929  C   GLU G  76       3.495  -4.204  11.555  1.00  0.55
ATOM   1930  O   GLU G  76       4.452  -4.972  11.483  1.00 -0.55
ATOM   1931  N   ALA G  77       3.440  -2.964  11.113  1.00 -0.40
ATOM   1932  H   ALA G  77       2.638  -2.376  11.172  1.00  0.40
ATOM   1933  CA  ALA G  77       4.669  -2.427  10.486  1.00  0.00
ATOM   1934  CB  ALA G  77       4.400  -1.145   9.729  1.00  0.00
ATOM   1935  C   ALA G  77       5.746  -2.313  11.570  1.00  0.55
ATOM   1936  O   ALA G  77       6.948  -2.589  11.381  1.00 -0.55
ATOM   1937  N   LYS G  78       5.325  -1.900  12.747  1.00 -0.40
ATOM   1938  H   LYS G  78       4.372  -1.665  12.921  1.00  0.40
ATOM   1939  CA  LYS G  78       6.230  -1.765  13.862  1.00  0.00
ATOM   1940  CB  LYS G  78       5.574  -1.070  15.047  1.00  0.00
ATOM   1941  CG  LYS G  78       6.523  -0.801  16.189  1.00  0.00
ATOM   1942  CD  LYS G  78       5.895  -0.261  17.443  1.00  0.00
ATOM   1943  CE  LYS G  78       6.865   0.463  18.370  1.00  0.33
ATOM   1944  NZ  LYS G  78       8.325   0.396  18.074  1.00 -0.32
ATOM   1945  HZ1 LYS G  78       8.508   0.801  17.134  1.00  0.33
ATOM   1946  HZ2 LYS G  78       8.637  -0.596  18.091  1.00  0.33
ATOM   1947  HZ3 LYS G  78       8.850   0.935  18.792  1.00  0.33
ATOM   1948  C   LYS G  78       6.640  -3.190  14.279  1.00  0.55
ATOM   1949  O   LYS G  78       7.845  -3.410  14.482  1.00 -0.55
ATOM   1950  N   ALA G  79       5.695  -4.098  14.415  1.00 -0.40
ATOM   1951  H   ALA G  79       4.738  -3.902  14.214  1.00  0.40
ATOM   1952  CA  ALA G  79       5.992  -5.457  14.875  1.00  0.00
ATOM   1953  CB  ALA G  79       4.819  -6.381  14.762  1.00  0.00
ATOM   1954  C   ALA G  79       7.169  -5.998  14.080  1.00  0.55
ATOM   1955  O   ALA G  79       8.109  -6.576  14.609  1.00 -0.55
ATOM   1956  N   GLU G  80       7.032  -5.746  12.794  1.00 -0.40
ATOM   1957  H   GLU G  80       6.244  -5.251  12.436  1.00  0.40
ATOM   1958  CA  GLU G  80       8.014  -6.168  11.811  1.00  0.00
ATOM   1959  CB  GLU G  80       7.380  -6.019  10.421  1.00  0.00
ATOM   1960  CG  GLU G  80       6.445  -7.204  10.122  1.00  0.00
ATOM   1961  CD  GLU G  80       6.491  -7.524   8.632  1.00  0.10
ATOM   1962  OE1 GLU G  80       7.419  -7.057   7.921  1.00 -0.55
ATOM   1963  OE2 GLU G  80       5.564  -8.231   8.176  1.00 -0.55
ATOM   1964  C   GLU G  80       9.295  -5.394  11.884  1.00  0.55
ATOM   1965  O   GLU G  80      10.083  -5.640  10.966  1.00 -0.55
ATOM   1966  N   GLY G  81       9.579  -4.506  12.807  1.00 -0.40
ATOM   1967  H   GLY G  81       8.929  -4.298  13.533  1.00  0.40
ATOM   1968  CA  GLY G  81      10.801  -3.770  12.868  1.00  0.00
ATOM   1969  C   GLY G  81      10.933  -2.318  12.522  1.00  0.55
ATOM   1970  O   GLY G  81      12.002  -1.736  12.861  1.00 -0.55
ATOM   1971  N   ALA G  82       9.966  -1.695  11.857  1.00 -0.40
ATOM   1972  H   ALA G  82       9.147  -2.181  11.564  1.00  0.40
ATOM   1973  CA  ALA G  82      10.009  -0.266  11.498  1.00  0.00
ATOM   1974  CB  ALA G  82       8.849   0.132  10.625  1.00  0.00
ATOM   1975  C   ALA G  82       9.959   0.484  12.824  1.00  0.55
ATOM   1976  O   ALA G  82       9.249   0.068  13.753  1.00 -0.55
ATOM   1977  N   ASP G  83      10.738   1.516  12.867  1.00 -0.40
ATOM   1978  H   ASP G  83      11.292   1.754  12.075  1.00  0.40
ATOM   1979  CA  ASP G  83      10.905   2.421  14.005  1.00  0.00
ATOM   1980  CB  ASP G  83      12.284   3.089  13.972  1.00  0.00
ATOM   1981  CG  ASP G  83      12.602   3.800  15.278  1.00  0.10
ATOM   1982  OD1 ASP G  83      11.694   3.935  16.136  1.00 -0.55
ATOM   1983  OD2 ASP G  83      13.758   4.251  15.473  1.00 -0.55
ATOM   1984  C   ASP G  83       9.802   3.502  14.064  1.00  0.55
ATOM   1985  O   ASP G  83       9.939   4.665  13.652  1.00 -0.55
ATOM   1986  N   ILE G  84       8.688   3.016  14.606  1.00 -0.40
ATOM   1987  H   ILE G  84       8.629   2.072  14.921  1.00  0.40
ATOM   1988  CA  ILE G  84       7.490   3.812  14.780  1.00  0.00
ATOM   1989  CB  ILE G  84       6.274   3.175  14.036  1.00  0.00
ATOM   1990  CG2 ILE G  84       4.984   3.976  14.218  1.00  0.00
ATOM   1991  CG1 ILE G  84       6.656   3.114  12.558  1.00  0.00
ATOM   1992  CD1 ILE G  84       5.693   2.333  11.708  1.00  0.00
ATOM   1993  C   ILE G  84       7.063   3.937  16.236  1.00  0.55
ATOM   1994  O   ILE G  84       6.835   2.864  16.847  1.00 -0.55
ATOM   1995  N   THR G  85       6.993   5.171  16.703  1.00 -0.40
ATOM   1996  H   THR G  85       7.276   5.971  16.180  1.00  0.40
ATOM   1997  CA  THR G  85       6.475   5.399  18.054  1.00  0.00
ATOM   1998  CB  THR G  85       7.217   6.462  18.836  1.00  0.00
ATOM   1999  OG1 THR G  85       8.511   5.902  18.938  1.00 -0.49
ATOM   2000  HG1 THR G  85       8.941   6.075  18.097  1.00  0.49
ATOM   2001  CG2 THR G  85       6.576   6.611  20.210  1.00  0.00
ATOM   2002  C   THR G  85       4.997   5.803  17.919  1.00  0.55
ATOM   2003  O   THR G  85       4.675   6.727  17.167  1.00 -0.55
ATOM   2004  N   ILE G  86       4.078   5.148  18.570  1.00 -0.40
ATOM   2005  H   ILE G  86       4.309   4.387  19.170  1.00  0.40
ATOM   2006  CA  ILE G  86       2.637   5.469  18.479  1.00  0.00
ATOM   2007  CB  ILE G  86       1.859   4.226  18.078  1.00  0.00
ATOM   2008  CG2 ILE G  86       0.377   4.422  17.914  1.00  0.00
ATOM   2009  CG1 ILE G  86       2.429   3.665  16.757  1.00  0.00
ATOM   2010  CD1 ILE G  86       1.787   2.267  16.571  1.00  0.00
ATOM   2011  C   ILE G  86       2.132   6.026  19.794  1.00  0.55
ATOM   2012  O   ILE G  86       2.241   5.386  20.845  1.00 -0.55
ATOM   2013  N   ILE G  87       1.599   7.224  19.769  1.00 -0.40
ATOM   2014  H   ILE G  87       1.546   7.740  18.919  1.00  0.40
ATOM   2015  CA  ILE G  87       1.044   7.911  20.939  1.00  0.00
ATOM   2016  CB  ILE G  87       1.652   9.299  21.168  1.00  0.00
ATOM   2017  CG2 ILE G  87       1.021   9.964  22.386  1.00  0.00
ATOM   2018  CG1 ILE G  87       3.175   9.136  21.237  1.00  0.00
ATOM   2019  CD1 ILE G  87       3.880  10.454  20.993  1.00  0.00
ATOM   2020  C   ILE G  87      -0.451   8.061  20.692  1.00  0.55
ATOM   2021  O   ILE G  87      -0.907   8.575  19.679  1.00 -0.55
ATOM   2022  N   LEU G  88      -1.191   7.480  21.604  1.00 -0.40
ATOM   2023  H   LEU G  88      -0.783   7.018  22.387  1.00  0.40
ATOM   2024  CA  LEU G  88      -2.651   7.457  21.552  1.00  0.00
ATOM   2025  CB  LEU G  88      -3.173   6.041  21.669  1.00  0.00
ATOM   2026  CG  LEU G  88      -2.883   5.096  20.508  1.00  0.00
ATOM   2027  CD1 LEU G  88      -3.165   3.672  20.943  1.00  0.00
ATOM   2028  CD2 LEU G  88      -3.762   5.443  19.307  1.00  0.00
ATOM   2029  C   LEU G  88      -3.136   8.384  22.664  1.00  0.55
ATOM   2030  O   LEU G  88      -3.051   8.033  23.837  1.00 -0.55
ATOM   2031  N   SER G  89      -3.544   9.564  22.223  1.00 -0.40
ATOM   2032  H   SER G  89      -3.506   9.841  21.266  1.00  0.40
ATOM   2033  CA  SER G  89      -4.097  10.545  23.216  1.00  0.00
ATOM   2034  CB  SER G  89      -3.200  11.750  23.349  1.00  0.00
ATOM   2035  OG  SER G  89      -2.458  12.041  22.184  1.00 -0.49
ATOM   2036  HG  SER G  89      -1.933  12.818  22.391  1.00  0.49
ATOM   2037  C   SER G  89      -5.548  10.818  22.817  1.00  0.10
ATOM   2038  O   SER G  89      -6.176   9.872  22.206  1.00 -0.55
ATOM   2039  OXT SER G  89      -6.064  11.936  23.072  1.00 -0.55
ATOM   2040  OH2 OH2 R 111       8.502   0.276  -8.217  1.00 -0.83
ATOM   2041  H1  OH2 R 111       8.689  -0.355  -7.522  1.00  0.42
ATOM   2042  H2  OH2 R 111       7.573   0.153  -8.410  1.00  0.42
ATOM   2043  OH2 OH2 R 113      10.492  -3.800 -11.608  1.00 -0.83
ATOM   2044  H1  OH2 R 113       9.830  -3.548 -12.252  1.00  0.42
ATOM   2045  H2  OH2 R 113      10.016  -4.329 -10.968  1.00  0.42
ATOM   2046  OH2 OH2 R 116      14.846  -5.228 -11.862  1.00 -0.83
ATOM   2047  H1  OH2 R 116      15.761  -5.150 -11.593  1.00  0.42
ATOM   2048  H2  OH2 R 116      14.359  -4.727 -11.207  1.00  0.42
ATOM   2049  OH2 OH2 R 117      -4.838  -1.322 -11.603  1.00 -0.83
ATOM   2050  H1  OH2 R 117      -5.439  -0.718 -12.039  1.00  0.42
ATOM   2051  H2  OH2 R 117      -5.344  -1.680 -10.873  1.00  0.42
ATOM   2052  OH2 OH2 R 119      -6.721  -6.520  -1.235  1.00 -0.83
ATOM   2053  H1  OH2 R 119      -6.037  -6.006  -0.806  1.00  0.42
ATOM   2054  H2  OH2 R 119      -6.447  -7.430  -1.117  1.00  0.42
ATOM   2055  OH2 OH2 R 121       4.286  -3.705  -0.445  1.00 -0.83
ATOM   2056  H1  OH2 R 121       4.373  -2.950  -1.027  1.00  0.42
ATOM   2057  H2  OH2 R 121       3.788  -4.344  -0.954  1.00  0.42
ATOM   2058  OH2 OH2 R 122       7.999  -7.454  -2.394  1.00 -0.83
ATOM   2059  H1  OH2 R 122       8.515  -7.360  -1.594  1.00  0.42
ATOM   2060  H2  OH2 R 122       8.052  -6.596  -2.815  1.00  0.42
ATOM   2061  OH2 OH2 R 125       3.756  -6.702   1.167  1.00 -0.83
ATOM   2062  H1  OH2 R 125       3.469  -6.457   0.287  1.00  0.42
ATOM   2063  H2  OH2 R 125       3.634  -7.650   1.205  1.00  0.42
ATOM   2064  OH2 OH2 R 130      15.071 -16.819 -11.114  1.00 -0.83
ATOM   2065  H1  OH2 R 130      15.917 -16.390 -10.990  1.00  0.42
ATOM   2066  H2  OH2 R 130      14.725 -16.930 -10.228  1.00  0.42
ATOM   2067  OH2 OH2 R 150      17.614   4.363  -7.037  1.00 -0.83
ATOM   2068  H1  OH2 R 150      17.306   4.913  -6.317  1.00  0.42
ATOM   2069  H2  OH2 R 150      18.477   4.715  -7.256  1.00  0.42
ATOM   2070  OH2 OH2 R 151      11.838   3.422 -12.105  1.00 -0.83
ATOM   2071  H1  OH2 R 151      12.195   3.913 -11.364  1.00  0.42
ATOM   2072  H2  OH2 R 151      10.916   3.290 -11.882  1.00  0.42
ATOM   2073  OH2 OH2 L  90      10.339   6.177  16.690  1.00 -0.83
ATOM   2074  H1  OH2 L  90      10.739   5.310  16.620  1.00  0.42
ATOM   2075  H2  OH2 L  90      10.745   6.686  15.988  1.00  0.42
ATOM   2076  OH2 OH2 L  92       9.532   2.896   4.459  1.00 -0.83
ATOM   2077  H1  OH2 L  92       8.821   2.594   5.025  1.00  0.42
ATOM   2078  H2  OH2 L  92       9.720   3.784   4.764  1.00  0.42
ATOM   2079  OH2 OH2 R  94      12.915   5.185   4.604  1.00 -0.83
ATOM   2080  H1  OH2 R  94      11.986   5.302   4.802  1.00  0.42
ATOM   2081  H2  OH2 R  94      13.066   4.246   4.711  1.00  0.42
ATOM   2082  OH2 OH2 L  97      -3.661   9.823  -2.989  1.00 -0.83
ATOM   2083  H1  OH2 L  97      -4.505   9.902  -2.544  1.00  0.42
ATOM   2084  H2  OH2 L  97      -3.542   8.882  -3.114  1.00  0.42
ATOM   2085  OH2 OH2 R 105      -6.339  -3.423  -2.182  1.00 -0.83
ATOM   2086  H1  OH2 R 105      -5.737  -2.879  -2.691  1.00  0.42
ATOM   2087  H2  OH2 R 105      -5.797  -3.790  -1.483  1.00  0.42
ATOM   2088  OH2 OH2 L 110     -14.375  12.579  14.012  1.00 -0.83
ATOM   2089  H1  OH2 L 110     -13.437  12.641  14.194  1.00  0.42
ATOM   2090  H2  OH2 L 110     -14.428  12.451  13.065  1.00  0.42
ATOM   2091 DUM1 DUM W 214      95.840  91.508  95.237  1.00  0.00
ATOM   2092 DUM2 DUM W 214     -91.333 -96.013 -92.818  1.00  0.00
ATOM   2093  AAA AAA X 214     -55.105 -70.659 -17.059  1.00  0.00
ATOM   2094  AAB AAB X 215      66.855  71.657 -39.030  1.00  0.00
ATOM   2095  AAC AAC X 216      70.631 -31.636 -11.189  1.00  0.00
ATOM   2096  AAD AAD X 217     -43.555 -53.751 -60.115  1.00  0.00
ATOM   2097  AAE AAE X 218     -45.002  21.285  44.222  1.00  0.00
ATOM   2098  AAF AAF X 219     -51.872  64.056   9.886  1.00  0.00
ATOM   2099  AAG AAG X 220      61.138  10.023 -21.401  1.00  0.00
ATOM   2100  AAH AAH X 221     -66.719  71.907 -18.809  1.00  0.00
ATOM   2101  AAI AAI X 222     -25.079  62.571 -22.907  1.00  0.00
ATOM   2102  AAJ AAJ X 223     -42.878   9.623 -67.653  1.00  0.00
ATOM   2103  AAK AAK X 224     -61.611 -33.617  69.263  1.00  0.00
ATOM   2104  AAL AAL X 225      55.464 -62.850 -80.120  1.00  0.00
ATOM   2105  AAM AAM X 226     -20.826 -49.388  76.221  1.00  0.00
ATOM   2106  AAN AAN X 227      23.627  37.242  -3.610  1.00  0.00
ATOM   2107  AAO AAO X 228     -63.110 -14.161  24.384  1.00  0.00
ATOM   2108  AAP AAP X 229     -51.322 -10.830 -57.473  1.00  0.00
ATOM   2109  AAQ AAQ X 230      -1.978  75.221 -48.372  1.00  0.00
ATOM   2110  AAR AAR X 231     -41.326 -16.415 -23.741  1.00  0.00
ATOM   2111  AAS AAS X 232      34.426   7.471 -63.723  1.00  0.00
ATOM   2112  AAT AAT X 233      38.791 -82.472  25.913  1.00  0.00
ATOM   2113  AAU AAU X 234     -71.937  -4.771  55.475  1.00  0.00
ATOM   2114  AAV AAV X 235       9.309 -32.050 -61.626  1.00  0.00
ATOM   2115  AAW AAW X 236     -31.729  22.469 -41.026  1.00  0.00
ATOM   2116  AAX AAX X 237     -16.597  65.166  84.723  1.00  0.00
ATOM   2117  AAY AAY X 238      17.982 -28.877  62.915  1.00  0.00
ATOM   2118  AAZ AAZ X 239     -14.581  54.241   0.069  1.00  0.00
ATOM   2119  ABA ABA X 240       5.608  -6.305 -47.480  1.00  0.00
ATOM   2120  ABB ABB X 241      63.282  64.920  21.488  1.00  0.00
ATOM   2121  ABC ABC X 242     -80.599 -62.225   2.436  1.00  0.00
ATOM   2122  ABD ABD X 243      44.175 -20.861  71.634  1.00  0.00
ATOM   2123  ABE ABE X 244     -77.764  26.678  63.714  1.00  0.00
ATOM   2124  ABF ABF X 245     -62.329 -74.467  19.788  1.00  0.00
ATOM   2125  ABG ABG X 246      87.274  -6.244 -66.904  1.00  0.00
ATOM   2126  ABH ABH X 247      49.841 -42.217 -36.630  1.00  0.00
ATOM   2127  ABI ABI X 248     -75.278 -51.785  83.046  1.00  0.00
ATOM   2128  ABJ ABJ X 249     -17.211  42.720  82.303  1.00  0.00
ATOM   2129  ABK ABK X 250      -1.922  11.259  62.812  1.00  0.00
ATOM   2130  ABL ABL X 251     -49.977  82.772 -25.901  1.00  0.00
ATOM   2131  ABM ABM X 252     -73.553 -34.942 -36.801  1.00  0.00
ATOM   2132  ABN ABN X 253      40.663 -74.483  53.018  1.00  0.00
ATOM   2133  ABO ABO X 254      18.333 -46.108  34.335  1.00  0.00
ATOM   2134  ABP ABP X 255      65.749 -65.033 -46.718  1.00  0.00
ATOM   2135  ABQ ABQ X 256     -24.174 -13.617  39.992  1.00  0.00
ATOM   2136  ABR ABR X 257      50.809 -26.411  22.718  1.00  0.00
ATOM   2137  ABS ABS X 258     -66.370  10.952 -34.094  1.00  0.00
ATOM   2138  ABT ABT X 259     -63.923 -65.117  59.327  1.00  0.00
ATOM   2139  ABU ABU X 260     -66.758  45.640 -22.111  1.00  0.00
ATOM   2140  ABV ABV X 261     -59.408  57.946 -53.168  1.00  0.00
ATOM   2141  ABW ABW X 262      60.208  27.848  69.427  1.00  0.00
ATOM   2142  ABX ABX X 263       7.247  36.606 -25.161  1.00  0.00
ATOM   2143  ABY ABY X 264     -36.669  66.320  46.050  1.00  0.00
ATOM   2144  ABZ ABZ X 265     -63.062  40.312  78.959  1.00  0.00
ATOM   2145  ACA ACA X 266      54.088  -1.522  87.639  1.00  0.00
ATOM   2146  ACB ACB X 267     -60.524  18.041  81.797  1.00  0.00
ATOM   2147  ACC ACC X 268       1.164  69.012  35.934  1.00  0.00
ATOM   2148  ACD ACD X 269      -7.334  34.681 -10.786  1.00  0.00
ATOM   2149  ACE ACE X 270      -9.945   3.645  31.450  1.00  0.00
ATOM   2150  ACF ACF X 271      67.296  50.591  -4.210  1.00  0.00
ATOM   2151  ACG ACG X 272      23.861 -29.830  79.745  1.00  0.00
ATOM   2152  ACH ACH X 273     -43.788  12.205 -12.849  1.00  0.00
ATOM   2153  ACI ACI X 274     -42.782 -58.934  21.992  1.00  0.00
ATOM   2154  ACJ ACJ X 275     -11.964  31.175  31.118  1.00  0.00
ATOM   2155  ACK ACK X 276      20.859  27.134 -43.842  1.00  0.00
ATOM   2156  ACL ACL X 277      64.235  41.456 -46.670  1.00  0.00
ATOM   2157  ACM ACM X 278     -48.847  -9.457  66.695  1.00  0.00
ATOM   2158  ACN ACN X 279     -47.965 -52.223 -32.200  1.00  0.00
ATOM   2159  ACO ACO X 280     -74.011  37.879 -69.362  1.00  0.00
ATOM   2160  ACP ACP X 281      26.017  25.012  40.471  1.00  0.00
ATOM   2161  ACQ ACQ X 282      81.719  35.138 -51.782  1.00  0.00
ATOM   2162  ACR ACR X 283      68.472  24.036  46.391  1.00  0.00
ATOM   2163  ACS ACS X 284      18.202  -6.617  47.256  1.00  0.00
ATOM   2164  ACT ACT X 285     -34.212 -83.149  62.868  1.00  0.00
ATOM   2165  ACU ACU X 286      12.007 -76.978 -58.122  1.00  0.00
ATOM   2166  ACV ACV X 287      51.004  70.052 -66.300  1.00  0.00
ATOM   2167  ACW ACW X 288      -2.506 -76.998  37.899  1.00  0.00
ATOM   2168  ACX ACX X 289      26.494  83.095  49.440  1.00  0.00
ATOM   2169  ACY ACY X 290     -40.679  49.968  -0.998  1.00  0.00
ATOM   2170  ACZ ACZ X 291     -18.839  -8.751   6.768  1.00  0.00
ATOM   2171  ADA ADA X 292     -75.480  80.488  17.454  1.00  0.00
ATOM   2172  ADB ADB X 293      64.603 -50.313  69.357  1.00  0.00
ATOM   2173  ADC ADC X 294      28.637  68.979 -25.980  1.00  0.00
ATOM   2174  ADD ADD X 295     -57.101  78.744  40.888  1.00  0.00
ATOM   2175  ADE ADE X 296      74.233 -82.070  18.927  1.00  0.00
ATOM   2176  ADF ADF X 297       2.383 -60.508 -10.170  1.00  0.00
ATOM   2177  ADG ADG X 298      76.211 -67.970  60.251  1.00  0.00
ATOM   2178  ADH ADH X 299      -9.419  -3.221  42.358  1.00  0.00
ATOM   2179  ADI ADI X 300     -60.294 -28.531 -77.049  1.00  0.00
ATOM   2180  ADJ ADJ X 301      38.087  62.997  41.281  1.00  0.00
ATOM   2181  ADK ADK X 302      46.848   6.595 -78.748  1.00  0.00
ATOM   2182  ADL ADL X 303     -39.198 -29.622  54.912  1.00  0.00
ATOM   2183  ADM ADM X 304      40.879  82.867  10.371  1.00  0.00
ATOM   2184  ADN ADN X 305      -1.294  73.738   2.513  1.00  0.00
ATOM   2185  ADO ADO X 306     -39.495  50.486  69.119  1.00  0.00
ATOM   2186  ADP ADP X 307     -12.351 -45.958 -43.685  1.00  0.00
ATOM   2187  ADQ ADQ X 308      61.321  83.142  80.583  1.00  0.00
ATOM   2188  ADR ADR X 309      36.466 -34.467 -78.382  1.00  0.00
ATOM   2189  ADS ADS X 310      56.129   1.046  40.501  1.00  0.00
ATOM   2190  ADT ADT X 311      74.591   6.259  25.387  1.00  0.00
ATOM   2191  ADU ADU X 312       8.445 -66.558   5.306  1.00  0.00
ATOM   2192  ADV ADV X 313     -18.292  46.573  55.977  1.00  0.00
ATOM   2193  ADW ADW X 314      83.429  43.320  34.457  1.00  0.00
ATOM   2194  ADX ADX X 315     -24.113 -77.945 -18.856  1.00  0.00
ATOM   2195  ADY ADY X 316      58.644  77.451  -6.737  1.00  0.00
ATOM   2196  ADZ ADZ X 317     -72.121 -49.211   8.985  1.00  0.00
ATOM   2197  AEA AEA X 318     -74.442   0.543 -76.582  1.00  0.00
ATOM   2198  AEB AEB X 319      49.508  52.905  46.804  1.00  0.00
ATOM   2199  AEC AEC X 320     -81.880 -28.199  74.921  1.00  0.00
ATOM   2200  AED AED X 321      70.904 -44.788  38.587  1.00  0.00
ATOM   2201  AEE AEE X 322      67.863  27.715 -77.697  1.00  0.00
ATOM   2202  AEF AEF X 323      61.407   8.095  10.263  1.00  0.00
ATOM   2203  AEG AEG X 324     -73.850 -86.260 -57.501  1.00  0.00
ATOM   2204  AEH AEH X 325       4.056  72.100  64.103  1.00  0.00
ATOM   2205  AEI AEI X 326      10.302 -56.203  80.184  1.00  0.00
ATOM   2206  AEJ AEJ X 327      29.373  61.703 -52.590  1.00  0.00
ATOM   2207  AEK AEK X 328      54.366  10.053 -49.079  1.00  0.00
ATOM   2208  AEL AEL X 329       2.228  22.920 -82.813  1.00  0.00
ATOM   2209  AEM AEM X 330      22.372  74.986  26.294  1.00  0.00
ATOM   2210  AEN AEN X 331     -31.667 -50.155  14.632  1.00  0.00
ATOM   2211  AEO AEO X 332       1.900  46.110 -62.848  1.00  0.00
ATOM   2212  AEP AEP X 333     -21.009 -68.114   4.280  1.00  0.00
ATOM   2213  AEQ AEQ X 334      51.155  24.638  -2.320  1.00  0.00
ATOM   2214  AER AER X 335      69.603  80.304  56.464  1.00  0.00
ATOM   2215  AES AES X 336     -27.259  53.582  12.221  1.00  0.00
ATOM   2216  AET AET X 337      39.938 -80.310 -16.601  1.00  0.00
ATOM   2217  AEU AEU X 338     -54.765 -65.637 -43.990  1.00  0.00
ATOM   2218  AEV AEV X 339      83.270 -27.929  74.612  1.00  0.00
ATOM   2219  AEW AEW X 340      37.575   5.816  73.987  1.00  0.00
ATOM   2220  AEX AEX X 341     -31.542   3.125  27.673  1.00  0.00
ATOM   2221  AEY AEY X 342      28.622  -1.864  28.742  1.00  0.00
ATOM   2222  AEZ AEZ X 343     -25.399   4.731  83.333  1.00  0.00
ATOM   2223  AFA AFA X 344      82.896 -41.505  82.669  1.00  0.00
ATOM   2224  AFB AFB X 345      44.950 -61.365  -8.548  1.00  0.00
ATOM   2225  AFC AFC X 346      81.271  -1.638 -10.388  1.00  0.00
ATOM   2226  AFD AFD X 347      70.814 -69.654  -7.156  1.00  0.00
ATOM   2227  AFE AFE X 348      42.482  49.588  31.805  1.00  0.00
ATOM   2228  AFF AFF X 349      42.246 -20.280 -13.643  1.00  0.00
ATOM   2229  AFG AFG X 350      72.779 -29.827 -74.040  1.00  0.00
ATOM   2230  AFH AFH X 351     -84.945  24.581  80.160  1.00  0.00
ATOM   2231  AFI AFI X 352      10.647  23.480  20.113  1.00  0.00
ATOM   2232  AFJ AFJ X 353     -78.897  64.735 -64.208  1.00  0.00
ATOM   2233  AFK AFK X 354      36.482  60.936  76.023  1.00  0.00
ATOM   2234  AFL AFL X 355     -73.885 -42.246  45.719  1.00  0.00
ATOM   2235  AFM AFM X 356     -11.896 -87.045 -54.769  1.00  0.00
ATOM   2236  AFN AFN X 357     -49.333  34.609 -81.193  1.00  0.00
ATOM   2237  AFO AFO X 358       2.838  73.821  48.194  1.00  0.00
ATOM   2238  AFP AFP X 359       4.059  58.936 -27.265  1.00  0.00
ATOM   2239  AFQ AFQ X 360      48.647 -86.825 -82.563  1.00  0.00
ATOM   2240  AFR AFR X 361     -24.468  17.078 -69.810  1.00  0.00
ATOM   2241  AFS AFS X 362     -18.654  64.825 -71.573  1.00  0.00
ATOM   2242  AFT AFT X 363      -8.034  77.681 -72.632  1.00  0.00
ATOM   2243  AFU AFU X 364      87.226 -15.180 -81.236  1.00  0.00
ATOM   2244  AFV AFV X 365      14.988 -71.633 -18.952  1.00  0.00
ATOM   2245  AFW AFW X 366     -25.586  75.830 -46.536  1.00  0.00
ATOM   2246  AFX AFX X 367     -12.290  48.490 -47.439  1.00  0.00
ATOM   2247  AFY AFY X 368      69.234  75.965 -70.039  1.00  0.00
ATOM   2248  AFZ AFZ X 369      65.927 -68.687  49.754  1.00  0.00
ATOM   2249  AGA AGA X 370      78.453 -21.494  84.883  1.00  0.00
ATOM   2250  AGB AGB X 371     -64.992  73.649  67.626  1.00  0.00
ATOM   2251  AGC AGC X 372      36.195 -56.756 -47.001  1.00  0.00
ATOM   2252  AGD AGD X 373      -9.341 -37.976  53.988  1.00  0.00
ATOM   2253  AGE AGE X 374     -24.241 -57.440 -23.186  1.00  0.00
ATOM   2254  AGF AGF X 375      69.557 -63.218  22.221  1.00  0.00
ATOM   2255  AGG AGG X 376       9.368  -9.632  63.558  1.00  0.00
ATOM   2256  AGH AGH X 377      56.681  42.589  17.725  1.00  0.00
ATOM   2257  AGI AGI X 378      10.574 -51.029 -22.785  1.00  0.00
ATOM   2258  AGJ AGJ X 379     -10.086  74.067  23.419  1.00  0.00
ATOM   2259  AGK AGK X 380      11.300 -80.575  -7.941  1.00  0.00
ATOM   2260  AGL AGL X 381     -71.840  11.096 -58.503  1.00  0.00
ATOM   2261  AGM AGM X 382     -46.043  72.581 -77.284  1.00  0.00
ATOM   2262  AGN AGN X 383      -5.758 -21.676 -40.597  1.00  0.00
ATOM   2263  AGO AGO X 384     -26.420  19.508  76.350  1.00  0.00
ATOM   2264  AGP AGP X 385     -78.839 -50.567 -62.178  1.00  0.00
ATOM   2265  AGQ AGQ X 386     -43.781 -69.616  42.297  1.00  0.00
ATOM   2266  AGR AGR X 387      26.568  45.990 -68.190  1.00  0.00
ATOM   2267  AGS AGS X 388      37.275  37.949  75.475  1.00  0.00
ATOM   2268  AGT AGT X 389      86.382 -72.208  75.874  1.00  0.00
ATOM   2269  AGU AGU X 390      86.788 -58.270  10.353  1.00  0.00
ATOM   2270  AGV AGV X 391     -30.795  81.360  84.151  1.00  0.00
ATOM   2271  AGW AGW X 392       0.351  57.788  70.311  1.00  0.00
ATOM   2272  AGX AGX X 393     -60.567  18.165  -8.629  1.00  0.00
ATOM   2273  AGY AGY X 394      69.770  82.301   3.019  1.00  0.00
ATOM   2274  AGZ AGZ X 395     -70.236 -32.261  81.497  1.00  0.00
ATOM   2275  AHA AHA X 396     -12.972 -64.882 -63.263  1.00  0.00
ATOM   2276  AHB AHB X 397      49.534  11.017  -1.075  1.00  0.00
ATOM   2277  AHC AHC X 398      29.153  14.972 -83.032  1.00  0.00
ATOM   2278  AHD AHD X 399      34.951   5.685  89.910  1.00  0.00
ATOM   2279  AHE AHE X 400     -59.397  45.314   4.292  1.00  0.00
ATOM   2280  AHF AHF X 401     -24.087  38.177  15.462  1.00  0.00
ATOM   2281  AHG AHG X 402      -1.008  25.189 -35.429  1.00  0.00
ATOM   2282  AHH AHH X 403     -68.629  60.914 -79.766  1.00  0.00
ATOM   2283  AHI AHI X 404     -46.463 -82.104  61.289  1.00  0.00
ATOM   2284  AHJ AHJ X 405     -61.999  26.181  12.897  1.00  0.00
ATOM   2285  AHK AHK X 406      11.584  83.506  54.173  1.00  0.00
ATOM   2286  AHL AHL X 407      66.481 -11.784  73.910  1.00  0.00
ATOM   2287  AHM AHM X 408     -21.704 -47.893 -10.525  1.00  0.00
ATOM   2288  AHN AHN X 409      -4.938 -22.670  67.015  1.00  0.00
ATOM   2289  AHO AHO X 410     -11.284 -85.718  50.797  1.00  0.00
ATOM   2290  AHP AHP X 411      50.545 -37.055 -60.085  1.00  0.00
ATOM   2291  AHQ AHQ X 412      26.482 -33.415  -6.025  1.00  0.00
ATOM   2292  AHR AHR X 413      41.783  17.785  23.642  1.00  0.00
ATOM   2293  AHS AHS X 414     -21.689  22.344  -6.502  1.00  0.00
ATOM   2294  AHT AHT X 415      24.381 -13.210  77.788  1.00  0.00
ATOM   2295  AHU AHU X 416     -61.403  54.011  52.918  1.00  0.00
ATOM   2296  AHV AHV X 417     -42.909  10.577  18.676  1.00  0.00
ATOM   2297  AHW AHW X 418      69.190   2.740 -85.475  1.00  0.00
ATOM   2298  AHX AHX X 419      -0.008  40.056 -86.250  1.00  0.00
ATOM   2299  AHY AHY X 420      -6.423   9.234 -71.351  1.00  0.00
ATOM   2300  AHZ AHZ X 421      77.856   3.892  57.511  1.00  0.00
ATOM   2301  AIA AIA X 422     -79.047  30.957 -30.188  1.00  0.00
ATOM   2302  AIB AIB X 423      -4.941  -6.289 -86.418  1.00  0.00
ATOM   2303  AIC AIC X 424     -40.693  81.171 -53.219  1.00  0.00
ATOM   2304  AID AID X 425     -81.608  29.979   2.907  1.00  0.00
ATOM   2305  AIE AIE X 426     -59.289 -43.024  81.695  1.00  0.00
ATOM   2306  AIF AIF X 427     -77.860   5.822  82.997  1.00  0.00
ATOM   2307  AIG AIG X 428      58.675 -74.838  36.599  1.00  0.00
ATOM   2308  AIH AIH X 429     -26.559  72.234   5.325  1.00  0.00
ATOM   2309  AII AII X 430     -38.473  25.400  81.861  1.00  0.00
ATOM   2310  AIJ AIJ X 431      11.875 -26.195 -28.472  1.00  0.00
ATOM   2311  AIK AIK X 432     -69.513 -47.256  -9.625  1.00  0.00
ATOM   2312  AIL AIL X 433      70.217  50.691 -82.156  1.00  0.00
ATOM   2313  AIM AIM X 434      17.615  -7.563 -69.149  1.00  0.00
ATOM   2314  AIN AIN X 435     -83.141  34.126  31.713  1.00  0.00
ATOM   2315  AIO AIO X 436     -74.095 -38.743 -53.128  1.00  0.00
ATOM   2316  AIP AIP X 437     -46.672  55.414  25.020  1.00  0.00
ATOM   2317  AIQ AIQ X 438      29.539  44.450  17.552  1.00  0.00
ATOM   2318  AIR AIR X 439     -42.045 -81.342 -79.018  1.00  0.00
ATOM   2319  AIS AIS X 440     -31.694  38.504 -11.961  1.00  0.00
ATOM   2320  AIT AIT X 441      35.611  -3.153 -58.683  1.00  0.00
ATOM   2321  AIU AIU X 442     -52.985  80.593   6.451  1.00  0.00
ATOM   2322  AIV AIV X 443      60.248 -74.787  79.721  1.00  0.00
ATOM   2323  AIW AIW X 444     -44.445 -53.624  44.346  1.00  0.00
ATOM   2324  AIX AIX X 445      -9.395 -38.478  -4.536  1.00  0.00
ATOM   2325  AIY AIY X 446      50.859 -37.787  86.030  1.00  0.00
ATOM   2326  AIZ AIZ X 447      36.810  20.173 -14.574  1.00  0.00
ATOM   2327  AJA AJA X 448      68.624  61.669  81.839  1.00  0.00
ATOM   2328  AJB AJB X 449     -51.986 -81.868 -34.904  1.00  0.00
ATOM   2329  AJC AJC X 450     -82.827  51.658  63.422  1.00  0.00
ATOM   2330  AJD AJD X 451     -75.762 -79.496   5.121  1.00  0.00
ATOM   2331  AJE AJE X 452      29.046 -81.343  82.938  1.00  0.00
ATOM   2332  AJF AJF X 453       4.400  13.329 -44.589  1.00  0.00
ATOM   2333  AJG AJG X 454      85.530  14.460  -7.556  1.00  0.00
ATOM   2334  AJH AJH X 455      37.949  -3.089 -10.084  1.00  0.00
ATOM   2335  AJI AJI X 456     -24.223 -30.745  44.465  1.00  0.00
ATOM   2336  AJJ AJJ X 457     -62.112  59.210  83.693  1.00  0.00
ATOM   2337  AJK AJK X 458       5.625  46.889  33.401  1.00  0.00
ATOM   2338  AJL AJL X 459     -35.922  13.377  69.773  1.00  0.00
ATOM   2339  AJM AJM X 460      72.241  17.269   2.325  1.00  0.00
ATOM   2340  AJN AJN X 461      55.285  59.004 -75.898  1.00  0.00
ATOM   2341  AJO AJO X 462     -80.577  31.875  20.662  1.00  0.00
ATOM   2342  AJP AJP X 463     -79.221  -3.532 -15.358  1.00  0.00
ATOM   2343  AJQ AJQ X 464      37.089 -19.933 -44.548  1.00  0.00
ATOM   2344  AJR AJR X 465      54.162  69.409  54.782  1.00  0.00
ATOM   2345  AJS AJS X 466     -18.632  54.663  26.670  1.00  0.00
ATOM   2346  AJT AJT X 467     -19.316 -46.495 -74.895  1.00  0.00
ATOM   2347  AJU AJU X 468     -62.565  72.989   9.627  1.00  0.00
ATOM   2348  AJV AJV X 469     -33.244 -25.638  30.950  1.00  0.00
ATOM   2349  AJW AJW X 470      83.591 -51.261 -80.545  1.00  0.00
ATOM   2350  AJX AJX X 471     -78.545  63.322  48.881  1.00  0.00
ATOM   2351  AJY AJY X 472       2.126  85.765 -27.624  1.00  0.00
ATOM   2352  AJZ AJZ X 473     -41.977  -6.750 -79.671  1.00  0.00
ATOM   2353  AKA AKA X 474      13.235 -38.284   4.489  1.00  0.00
ATOM   2354  AKB AKB X 475     -12.573 -38.160  25.020  1.00  0.00
ATOM   2355  AKC AKC X 476      32.116 -81.952   5.663  1.00  0.00
ATOM   2356  AKD AKD X 477     -55.704   4.770  64.358  1.00  0.00
ATOM   2357  AKE AKE X 478     -21.025 -79.647  82.478  1.00  0.00
ATOM   2358  AKF AKF X 479     -39.267 -51.142  63.361  1.00  0.00
ATOM   2359  AKG AKG X 480     -21.698   3.634 -79.414  1.00  0.00
ATOM   2360  AKH AKH X 481     -80.479  78.093 -46.759  1.00  0.00
ATOM   2361  AKI AKI X 482      21.765 -86.069  50.102  1.00  0.00
ATOM   2362  AKJ AKJ X 483     -24.952  -7.317 -85.451  1.00  0.00
ATOM   2363  AKK AKK X 484      10.356  51.795 -19.039  1.00  0.00
ATOM   2364  AKL AKL X 485       6.894   6.907 -31.114  1.00  0.00
ATOM   2365  AKM AKM X 486     -75.198 -76.021 -77.842  1.00  0.00
ATOM   2366  AKN AKN X 487     -48.947 -76.853  80.898  1.00  0.00
ATOM   2367  AKO AKO X 488     -78.720  57.847   3.956  1.00  0.00
ATOM   2368  AKP AKP X 489       8.272 -51.454 -50.869  1.00  0.00
ATOM   2369  AKQ AKQ X 490     -75.251 -15.379  70.815  1.00  0.00
ATOM   2370  AKR AKR X 491      60.421 -81.269 -20.766  1.00  0.00
ATOM   2371  AKS AKS X 492     -79.797 -70.063  84.807  1.00  0.00
ATOM   2372  AKT AKT X 493     -77.150 -22.857 -24.081  1.00  0.00
ATOM   2373  AKU AKU X 494      15.902  36.331 -79.368  1.00  0.00
ATOM   2374  AKV AKV X 495      36.972  64.660  12.416  1.00  0.00
ATOM   2375  AKW AKW X 496     -33.293 -53.139 -36.390  1.00  0.00
ATOM   2376  AKX AKX X 497       1.727 -81.328  77.664  1.00  0.00
ATOM   2377  AKY AKY X 498     -63.602 -30.505  56.446  1.00  0.00
ATOM   2378  AKZ AKZ X 499     -22.317 -59.326  44.008  1.00  0.00
ATOM   2379  ALA ALA X 500      36.455  40.656 -21.656  1.00  0.00
ATOM   2380  ALB ALB X 501      27.591 -18.983   3.295  1.00  0.00
ATOM   2381  ALC ALC X 502      77.260  77.730  32.701  1.00  0.00
ATOM   2382  ALD ALD X 503     -78.113 -80.643 -10.828  1.00  0.00
ATOM   2383  ALE ALE X 504      36.131  -3.246 -75.939  1.00  0.00
ATOM   2384  ALF ALF X 505     -31.692 -83.699  33.472  1.00  0.00
ATOM   2385  ALG ALG X 506      29.314 -81.058 -79.989  1.00  0.00
ATOM   2386  ALH ALH X 507     -27.630  36.726 -64.575  1.00  0.00
ATOM   2387  ALI ALI X 508      58.003 -15.196 -42.569  1.00  0.00
ATOM   2388  ALJ ALJ X 509     -38.357 -73.226  10.512  1.00  0.00
ATOM   2389  ALK ALK X 510     -36.350  58.643 -65.805  1.00  0.00
ATOM   2390  ALL ALL X 511      73.819 -45.704  12.209  1.00  0.00
ATOM   2391  ALM ALM X 512     -67.137  49.628  18.083  1.00  0.00
ATOM   2392  ALN ALN X 513     -13.487 -65.945 -34.653  1.00  0.00
ATOM   2393  ALO ALO X 514      77.501  84.269  83.850  1.00  0.00
ATOM   2394  ALP ALP X 515      51.128  -4.210  22.993  1.00  0.00
ATOM   2395  ALQ ALQ X 516       3.389 -52.419 -83.660  1.00  0.00
ATOM   2396  ALR ALR X 517      42.532  30.462 -57.081  1.00  0.00
ATOM   2397  ALS ALS X 518      87.586  70.522 -22.401  1.00  0.00
ATOM   2398  ALT ALT X 519     -37.024 -33.416  75.684  1.00  0.00
ATOM   2399  ALU ALU X 520     -11.706 -20.300  25.550  1.00  0.00
ATOM   2400  ALV ALV X 521      46.758  41.510 -81.646  1.00  0.00
ATOM   2401  ALW ALW X 522      85.675  16.354  15.836  1.00  0.00
ATOM   2402  ALX ALX X 523      -1.747 -19.474  51.233  1.00  0.00
ATOM   2403  ALY ALY X 524     -81.518  20.997 -16.235  1.00  0.00
ATOM   2404  ALZ ALZ X 525      19.668  -1.244  86.146  1.00  0.00
ATOM   2405  AMA AMA X 526     -72.673  66.708 -38.812  1.00  0.00
ATOM   2406  AMB AMB X 527     -38.315  72.617  -4.421  1.00  0.00
ATOM   2407  AMC AMC X 528      49.817 -87.785 -19.144  1.00  0.00
ATOM   2408  AMD AMD X 529      87.954  64.294 -80.225  1.00  0.00
ATOM   2409  AME AME X 530      56.231 -11.391 -62.915  1.00  0.00
ATOM   2410  AMF AMF X 531     -79.007 -72.044  24.456  1.00  0.00
ATOM   2411  AMG AMG X 532      46.511 -59.496  15.830  1.00  0.00
ATOM   2412  AMH AMH X 533      63.159 -35.119  13.768  1.00  0.00
ATOM   2413  AMI AMI X 534      43.353 -32.583   6.235  1.00  0.00
ATOM   2414  AMJ AMJ X 535     -28.407 -10.355  24.932  1.00  0.00
ATOM   2415  AMK AMK X 536     -75.331 -21.069  54.812  1.00  0.00
ATOM   2416  AML AML X 537      34.944  11.425   2.699  1.00  0.00
ATOM   2417  AMM AMM X 538      16.940  34.824  71.703  1.00  0.00
ATOM   2418  AMN AMN X 539      41.754  61.490  -8.265  1.00  0.00
ATOM   2419  AMO AMO X 540      74.665  11.857 -56.342  1.00  0.00
ATOM   2420  AMP AMP X 541      74.420 -17.812 -48.204  1.00  0.00
ATOM   2421  AMQ AMQ X 542      -2.926  61.025 -62.837  1.00  0.00
ATOM   2422  AMR AMR X 543     -73.060 -45.010  65.214  1.00  0.00
ATOM   2423  AMS AMS X 544      74.520  49.913 -66.279  1.00  0.00
ATOM   2424  AMT AMT X 545     -43.999 -38.513  37.924  1.00  0.00
ATOM   2425  AMU AMU X 546      35.596 -32.801 -33.197  1.00  0.00
ATOM   2426  AMV AMV X 547      42.204  19.773 -49.959  1.00  0.00
ATOM   2427  AMW AMW X 548     -14.971 -30.232 -68.305  1.00  0.00
ATOM   2428  AMX AMX X 549     -75.774 -15.663 -72.509  1.00  0.00
ATOM   2429  AMY AMY X 550      82.613  36.336   6.261  1.00  0.00
ATOM   2430  AMZ AMZ X 551     -23.552 -25.105  71.237  1.00  0.00
ATOM   2431  ANA ANA X 552      35.331 -56.730  79.429  1.00  0.00
ATOM   2432  ANB ANB X 553     -28.783  -9.986 -73.085  1.00  0.00
ATOM   2433  ANC ANC X 554      61.518 -86.687 -71.953  1.00  0.00
ATOM   2434  AND AND X 555     -36.780 -36.145 -61.285  1.00  0.00
ATOM   2435  ANE ANE X 556      10.806 -88.546  23.730  1.00  0.00
ATOM   2436  ANF ANF X 557     -69.630 -33.619 -13.501  1.00  0.00
ATOM   2437  ANG ANG X 558      -3.067  24.815 -60.160  1.00  0.00
ATOM   2438  ANH ANH X 559     -61.536  -3.079 -78.455  1.00  0.00
ATOM   2439  ANI ANI X 560      -5.639 -57.174   9.031  1.00  0.00
ATOM   2440  ANJ ANJ X 561     -50.895 -45.175  27.889  1.00  0.00
ATOM   2441  ANK ANK X 562      38.508 -19.503  87.002  1.00  0.00
ATOM   2442  ANL ANL X 563      -0.261 -67.944  66.469  1.00  0.00
ATOM   2443  ANM ANM X 564      45.576 -73.586 -70.205  1.00  0.00
ATOM   2444  ANN ANN X 565     -67.019  -8.278 -43.697  1.00  0.00
ATOM   2445  ANO ANO X 566      15.372  84.518  73.041  1.00  0.00
ATOM   2446  ANP ANP X 567     -53.783 -87.102  45.818  1.00  0.00
ATOM   2447  ANQ ANQ X 568      83.000 -37.721 -41.032  1.00  0.00
ATOM   2448  ANR ANR X 569       1.192 -71.875  53.302  1.00  0.00
ATOM   2449  ANS ANS X 570       3.138  44.250  52.688  1.00  0.00
ATOM   2450  ANT ANT X 571     -59.103  32.249 -44.116  1.00  0.00
ATOM   2451  ANU ANU X 572      31.961 -62.229 -81.330  1.00  0.00
ATOM   2452  ANV ANV X 573      48.434  63.546   6.493  1.00  0.00
ATOM   2453  ANW ANW X 574      51.837  43.417 -60.647  1.00  0.00
ATOM   2454  ANX ANX X 575      16.971  -3.445 -81.119  1.00  0.00
ATOM   2455  ANY ANY X 576     -83.467 -88.339  89.249  1.00  0.00
ATOM   2456  ANZ ANZ X 577      53.103  75.887  38.412  1.00  0.00
ATOM   2457  AOA AOA X 578      74.184  60.995  58.192  1.00  0.00
ATOM   2458  AOB AOB X 579     -40.773   0.128 -50.011  1.00  0.00
ATOM   2459  AOC AOC X 580       3.820  74.986  86.085  1.00  0.00
ATOM   2460  AOD AOD X 581     -39.871 -71.396 -45.033  1.00  0.00
ATOM   2461  AOE AOE X 582      -7.256 -24.095 -84.009  1.00  0.00
ATOM   2462  AOF AOF X 583      25.414 -51.293 -63.929  1.00  0.00
ATOM   2463  AOG AOG X 584      45.884 -17.652   0.308  1.00  0.00
ATOM   2464  AOH AOH X 585      84.572  82.196 -23.551  1.00  0.00
ATOM   2465  AOI AOI X 586      61.114 -77.179  13.036  1.00  0.00
ATOM   2466  AOJ AOJ X 587      56.405  38.857 -30.295  1.00  0.00
ATOM   2467  AOK AOK X 588     -81.352  60.726 -25.478  1.00  0.00
ATOM   2468  AOL AOL X 589      -1.392  30.141   4.312  1.00  0.00
ATOM   2469  AOM AOM X 590      87.588  82.099  13.443  1.00  0.00
ATOM   2470  AON AON X 591     -61.229 -39.501 -43.062  1.00  0.00
ATOM   2471  AOO AOO X 592     -60.850 -57.336 -69.683  1.00  0.00
ATOM   2472  AOP AOP X 593      79.871 -19.676  41.379  1.00  0.00
ATOM   2473  AOQ AOQ X 594      84.227  27.870 -69.444  1.00  0.00
ATOM   2474  AOR AOR X 595      41.099  41.291 -46.989  1.00  0.00
ATOM   2475  AOS AOS X 596      84.138 -82.659  42.775  1.00  0.00
ATOM   2476  AOT AOT X 597     -49.230  70.824  54.958  1.00  0.00
ATOM   2477  AOU AOU X 598      31.702 -16.123  58.235  1.00  0.00
ATOM   2478  AOV AOV X 599     -40.514  28.101  15.356  1.00  0.00
ATOM   2479  AOW AOW X 600      19.328 -67.356 -34.193  1.00  0.00
ATOM   2480  AOX AOX X 601      84.725 -31.436  11.103  1.00  0.00
ATOM   2481  AOY AOY X 602      77.511 -42.798 -61.380  1.00  0.00
ATOM   2482  AOZ AOZ X 603      49.339  34.406 -22.662  1.00  0.00
ATOM   2483  APA APA X 604     -81.856 -17.122 -46.859  1.00  0.00
ATOM   2484  APB APB X 605     -50.973 -18.192 -72.996  1.00  0.00
ATOM   2485  APC APC X 606      87.220  46.593 -33.704  1.00  0.00
ATOM   2486  APD APD X 607     -82.722   5.143 -43.541  1.00  0.00
ATOM   2487  APE APE X 608       3.779 -17.824  16.053  1.00  0.00
ATOM   2488  APF APF X 609      26.698 -79.530 -34.279  1.00  0.00
ATOM   2489  APG APG X 610      80.867  72.429  10.070  1.00  0.00
ATOM   2490  APH APH X 611      20.203  67.298  49.914  1.00  0.00
ATOM   2491  API API X 612     -34.174   3.661   0.815  1.00  0.00
ATOM   2492  APJ APJ X 613     -84.103 -39.739 -12.830  1.00  0.00
ATOM   2493  APK APK X 614      22.381  -6.811 -28.668  1.00  0.00
ATOM   2494  APL APL X 615     -75.113  12.868  36.331  1.00  0.00
ATOM   2495  APM APM X 616      51.614  62.734  88.501  1.00  0.00
ATOM   2496  APN APN X 617     -61.929 -81.945 -44.229  1.00  0.00
ATOM   2497  APO APO X 618       4.916  46.747  89.328  1.00  0.00
ATOM   2498  APP APP X 619      -7.748  11.546 -41.611  1.00  0.00
ATOM   2499  APQ APQ X 620     -80.208 -79.884 -32.826  1.00  0.00
ATOM   2500  APR APR X 621     -64.063   2.777 -16.531  1.00  0.00
ATOM   2501  APS APS X 622      39.258 -87.617 -64.522  1.00  0.00
ATOM   2502  APT APT X 623     -29.091  78.310  19.391  1.00  0.00
ATOM   2503  APU APU X 624      -4.750 -89.120 -34.239  1.00  0.00
ATOM   2504  APV APV X 625      32.225  10.977 -51.953  1.00  0.00
ATOM   2505  APW APW X 626      18.757 -32.050 -20.689  1.00  0.00
ATOM   2506  APX APX X 627     -63.042  17.993 -74.686  1.00  0.00
ATOM   2507  APY APY X 628      44.085  79.647 -16.279  1.00  0.00
ATOM   2508  APZ APZ X 629      53.136  16.678 -72.333  1.00  0.00
ATOM   2509  AQA AQA X 630     -20.374 -49.847  30.465  1.00  0.00
ATOM   2510  AQB AQB X 631     -26.512 -20.972 -56.235  1.00  0.00
ATOM   2511  AQC AQC X 632      48.091  30.575  38.999  1.00  0.00
ATOM   2512  AQD AQD X 633      22.792  10.573 -68.840  1.00  0.00
ATOM   2513  AQE AQE X 634      -9.334 -35.391 -22.975  1.00  0.00
ATOM   2514  AQF AQF X 635      83.835 -59.030  22.460  1.00  0.00
ATOM   2515  AQG AQG X 636      54.931  -6.839  58.880  1.00  0.00
ATOM   2516  AQH AQH X 637      68.268 -30.560  57.946  1.00  0.00
ATOM   2517  AQI AQI X 638      65.967 -22.922  16.656  1.00  0.00
ATOM   2518  AQJ AQJ X 639     -12.208  -2.779 -51.776  1.00  0.00
ATOM   2519  AQK AQK X 640      29.700   2.283  61.761  1.00  0.00
ATOM   2520  AQL AQL X 641      86.931  -5.946 -47.239  1.00  0.00
ATOM   2521  AQM AQM X 642       3.255  48.391 -34.617  1.00  0.00
ATOM   2522  AQN AQN X 643      45.171 -88.147 -52.862  1.00  0.00
ATOM   2523  AQO AQO X 644     -85.793  81.763  77.962  1.00  0.00
ATOM   2524  AQP AQP X 645     -46.747  44.236  86.890  1.00  0.00
ATOM   2525  AQQ AQQ X 646     -20.816 -27.427  17.797  1.00  0.00
ATOM   2526  AQR AQR X 647      76.864  12.314  84.893  1.00  0.00
ATOM   2527  AQS AQS X 648      20.828  69.384   0.481  1.00  0.00
ATOM   2528  AQT AQT X 649      45.703 -49.799 -57.582  1.00  0.00
ATOM   2529  AQU AQU X 650      28.937  77.438 -78.972  1.00  0.00
ATOM   2530  AQV AQV X 651      10.993   5.242 -56.662  1.00  0.00
ATOM   2531  AQW AQW X 652     -12.093  35.011 -32.650  1.00  0.00
ATOM   2532  AQX AQX X 653      15.263 -52.762  60.838  1.00  0.00
ATOM   2533  AQY AQY X 654      36.603 -73.019 -49.422  1.00  0.00
ATOM   2534  AQZ AQZ X 655     -14.443   2.694 -27.674  1.00  0.00
ATOM   2535  ARA ARA X 656      38.579  80.836 -42.189  1.00  0.00
ATOM   2536  ARB ARB X 657      73.193 -71.849 -78.359  1.00  0.00
ATOM   2537  ARC ARC X 658       4.831  -7.234  74.713  1.00  0.00
ATOM   2538  ARD ARD X 659      60.648 -90.444  -3.008  1.00  0.00
ATOM   2539  ARE ARE X 660      18.511 -79.349  64.624  1.00  0.00
ATOM   2540  ARF ARF X 661     -45.477  71.236  78.325  1.00  0.00
ATOM   2541  ARG ARG X 662     -75.493  53.414  29.706  1.00  0.00
ATOM   2542  ARH ARH X 663      46.445  39.794  -9.420  1.00  0.00
ATOM   2543  ARI ARI X 664     -48.913 -42.994   3.862  1.00  0.00
ATOM   2544  ARJ ARJ X 665      89.951 -72.214  32.026  1.00  0.00
ATOM   2545  ARK ARK X 666     -58.868 -49.126 -52.416  1.00  0.00
ATOM   2546  ARL ARL X 667     -52.320  82.321  67.747  1.00  0.00
ATOM   2547  ARM ARM X 668      79.341 -75.169 -23.200  1.00  0.00
ATOM   2548  ARN ARN X 669      78.118 -83.827  87.001  1.00  0.00
ATOM   2549  ARO ARO X 670     -23.011  79.673 -77.085  1.00  0.00
ATOM   2550  ARP ARP X 671      51.297  24.725 -35.498  1.00  0.00
ATOM   2551  ARQ ARQ X 672      35.905 -67.586 -34.399  1.00  0.00
ATOM   2552  ARR ARR X 673      43.576 -24.033  50.473  1.00  0.00
ATOM   2553  ARS ARS X 674     -30.364  66.844  23.088  1.00  0.00
ATOM   2554  ART ART X 675      -7.771  39.405 -63.666  1.00  0.00
ATOM   2555  ARU ARU X 676      36.220  12.517 -29.292  1.00  0.00
ATOM   2556  ARV ARV X 677     -20.037 -82.504 -70.605  1.00  0.00
ATOM   2557  ARW ARW X 678      85.014  -3.724 -33.042  1.00  0.00
ATOM   2558  ARX ARX X 679     -18.482  66.378  52.645  1.00  0.00
ATOM   2559  ARY ARY X 680     -17.122  19.623 -84.734  1.00  0.00
ATOM   2560  ARZ ARZ X 681      11.224 -66.036 -81.535  1.00  0.00
ATOM   2561  ASA ASA X 682     -73.979 -86.212  40.861  1.00  0.00
ATOM   2562  ASB ASB X 683     -53.957  81.513 -10.203  1.00  0.00
ATOM   2563  ASC ASC X 684      79.988 -68.925  10.514  1.00  0.00
ATOM   2564  ASD ASD X 685      69.512  27.740   8.943  1.00  0.00
ATOM   2565  ASE ASE X 686      28.828  55.795  53.423  1.00  0.00
ATOM   2566  ASF ASF X 687     -85.031 -27.377  -2.715  1.00  0.00
ATOM   2567  ASG ASG X 688      68.006 -87.579  33.557  1.00  0.00
ATOM   2568  ASH ASH X 689     -74.894  78.165  39.660  1.00  0.00
ATOM   2569  ASI ASI X 690      58.253   8.500  86.092  1.00  0.00
ATOM   2570  ASJ ASJ X 691     -80.923 -55.429 -27.908  1.00  0.00
ATOM   2571  ASK ASK X 692      -0.471  45.815  -4.463  1.00  0.00
ATOM   2572  ASL ASL X 693      74.915 -85.462  71.163  1.00  0.00
ATOM   2573  ASM ASM X 694      -1.514 -38.546 -82.816  1.00  0.00
ATOM   2574  ASN ASN X 695     -42.969  35.011 -21.575  1.00  0.00
ATOM   2575  ASO ASO X 696      83.546 -42.984  20.129  1.00  0.00
ATOM   2576  ASP ASP X 697      38.479 -43.421  60.381  1.00  0.00
ATOM   2577  ASQ ASQ X 698     -27.870  51.933 -83.309  1.00  0.00
ATOM   2578  ASR ASR X 699     -25.325  83.343 -23.160  1.00  0.00
ATOM   2579  ASS ASS X 700       4.027  15.771 -17.994  1.00  0.00
ATOM   2580  AST AST X 701     -31.468  68.372  76.612  1.00  0.00
ATOM   2581  ASU ASU X 702      77.789  21.412  30.550  1.00  0.00
ATOM   2582  ASV ASV X 703      -4.678 -82.353   7.615  1.00  0.00
ATOM   2583  ASW ASW X 704      13.377  50.876  57.612  1.00  0.00
ATOM   2584  ASX ASX X 705      -9.149 -54.576 -21.077  1.00  0.00
ATOM   2585  ASY ASY X 706       0.578  78.598 -85.930  1.00  0.00
ATOM   2586  ASZ ASZ X 707      79.999 -67.471  43.080  1.00  0.00
ATOM   2587  ATA ATA X 708      22.809  57.535  89.700  1.00  0.00
ATOM   2588  ATB ATB X 709     -46.781  27.757 -61.364  1.00  0.00
ATOM   2589  ATC ATC X 710     -61.406  84.070 -82.208  1.00  0.00
ATOM   2590  ATD ATD X 711      34.946  -0.320 -38.466  1.00  0.00
ATOM   2591  ATE ATE X 712      -0.331 -12.977 -71.187  1.00  0.00
ATOM   2592  ATF ATF X 713     -44.996  46.897 -57.186  1.00  0.00
ATOM   2593  ATG ATG X 714      54.695 -85.894 -38.337  1.00  0.00
ATOM   2594  ATH ATH X 715     -55.060  38.202  60.826  1.00  0.00
ATOM   2595  ATI ATI X 716      68.173 -35.487 -52.395  1.00  0.00
ATOM   2596  ATJ ATJ X 717     -26.037  41.589   1.615  1.00  0.00
ATOM   2597  ATK ATK X 718      58.497  27.648  16.611  1.00  0.00
ATOM   2598  ATL ATL X 719     -81.277  78.462 -23.423  1.00  0.00
ATOM   2599  ATM ATM X 720     -49.670  69.154 -36.863  1.00  0.00
ATOM   2600  ATN ATN X 721      82.651  30.039 -32.069  1.00  0.00
ATOM   2601  ATO ATO X 722     -61.370 -13.662  78.490  1.00  0.00
ATOM   2602  ATP ATP X 723     -20.502 -74.726  57.100  1.00  0.00
ATOM   2603  ATQ ATQ X 724     -47.576 -33.102  85.831  1.00  0.00
ATOM   2604  ATR ATR X 725     -11.327 -11.654  81.953  1.00  0.00
ATOM   2605  ATS ATS X 726     -33.823 -24.430  88.057  1.00  0.00
ATOM   2606  ATT ATT X 727      84.088 -88.061  16.776  1.00  0.00
ATOM   2607  ATU ATU X 728      37.095  80.162  79.774  1.00  0.00
ATOM   2608  ATV ATV X 729     -83.560  77.804   0.863  1.00  0.00
ATOM   2609  ATW ATW X 730     -31.932 -63.962 -81.509  1.00  0.00
ATOM   2610  ATX ATX X 731     -28.729  24.460 -82.653  1.00  0.00
ATOM   2611  ATY ATY X 732      13.071 -18.571  76.837  1.00  0.00
ATOM   2612  ATZ ATZ X 733      16.218 -34.925 -86.268  1.00  0.00
ATOM   2613  AUA AUA X 734      19.898   4.487 -22.116  1.00  0.00
ATOM   2614  AUB AUB X 735      52.510 -46.979  18.598  1.00  0.00
ATOM   2615  AUC AUC X 736      33.659 -43.344   2.128  1.00  0.00
ATOM   2616  AUD AUD X 737     -71.839  12.055 -22.149  1.00  0.00
ATOM   2617  AUE AUE X 738     -75.435 -34.363 -84.292  1.00  0.00
ATOM   2618  AUF AUF X 739     -15.684  31.984  62.009  1.00  0.00
ATOM   2619  AUG AUG X 740     -25.130 -67.707 -48.777  1.00  0.00
ATOM   2620  AUH AUH X 741       7.411  57.240   1.701  1.00  0.00
ATOM   2621  AUI AUI X 742     -73.133 -17.714  86.927  1.00  0.00
ATOM   2622  AUJ AUJ X 743      -4.034  26.372  83.717  1.00  0.00
ATOM   2623  AUK AUK X 744      84.929 -14.111  53.740  1.00  0.00
ATOM   2624  AUL AUL X 745      -1.793  40.404  64.245  1.00  0.00
ATOM   2625  AUM AUM X 746     -27.550 -39.448   6.562  1.00  0.00
ATOM   2626  AUN AUN X 747     -33.551 -72.942  71.456  1.00  0.00
ATOM   2627  AUO AUO X 748     -35.492  -7.706   9.654  1.00  0.00
ATOM   2628  AUP AUP X 749     -74.406  30.317  43.370  1.00  0.00
ATOM   2629  AUQ AUQ X 750     -72.183 -45.176  27.182  1.00  0.00
ATOM   2630  AUR AUR X 751      59.092  48.875 -74.420  1.00  0.00
ATOM   2631  AUS AUS X 752     -11.392  32.287 -77.328  1.00  0.00
ATOM   2632  AUT AUT X 753     -75.519 -86.870  71.773  1.00  0.00
ATOM   2633  AUU AUU X 754     -80.591  26.331 -54.745  1.00  0.00
ATOM   2634  AUV AUV X 755     -35.523 -40.534  88.327  1.00  0.00
ATOM   2635  AUW AUW X 756     -27.059  22.328  20.487  1.00  0.00
ATOM   2636  AUX AUX X 757      18.437 -14.174 -42.070  1.00  0.00
ATOM   2637  AUY AUY X 758      55.032  20.036  45.834  1.00  0.00
ATOM   2638  AUZ AUZ X 759      80.529  36.993  70.740  1.00  0.00
ATOM   2639  AVA AVA X 760      17.181  70.453 -84.391  1.00  0.00
ATOM   2640  AVB AVB X 761      37.483 -11.068 -30.451  1.00  0.00
ATOM   2641  AVC AVC X 762     -31.581 -87.817 -42.677  1.00  0.00
ATOM   2642  AVD AVD X 763     -31.238 -36.622  22.426  1.00  0.00
ATOM   2643  AVE AVE X 764      -5.131 -28.991  27.406  1.00  0.00
ATOM   2644  AVF AVF X 765      73.063  74.225 -12.295  1.00  0.00
ATOM   2645  AVG AVG X 766     -32.783  -6.863  53.011  1.00  0.00
ATOM   2646  AVH AVH X 767     -35.711 -40.687 -84.597  1.00  0.00
ATOM   2647  AVI AVI X 768      63.347  41.094 -84.032  1.00  0.00
ATOM   2648  AVJ AVJ X 769      62.542  50.808  63.325  1.00  0.00
ATOM   2649  AVK AVK X 770      44.797  33.637  19.969  1.00  0.00
ATOM   2650  AVL AVL X 771      51.898  76.393  76.914  1.00  0.00
ATOM   2651  AVM AVM X 772      58.801  38.844  44.075  1.00  0.00
ATOM   2652  AVN AVN X 773     -65.561  78.168  86.451  1.00  0.00
ATOM   2653  AVO AVO X 774       2.714 -71.108 -28.876  1.00  0.00
ATOM   2654  AVP AVP X 775      87.516  56.180  -4.056  1.00  0.00
ATOM   2655  AVQ AVQ X 776      67.333  14.069 -71.120  1.00  0.00
ATOM   2656  AVR AVR X 777     -82.185  16.430 -78.653  1.00  0.00
ATOM   2657  AVS AVS X 778     -38.288 -73.824 -62.966  1.00  0.00
ATOM   2658  AVT AVT X 779      32.515  54.981 -85.094  1.00  0.00
ATOM   2659  AVU AVU X 780     -69.043  78.280 -67.929  1.00  0.00
ATOM   2660  AVV AVV X 781     -46.574 -10.262  87.169  1.00  0.00
ATOM   2661  AVW AVW X 782      60.646 -82.932  58.277  1.00  0.00
ATOM   2662  AVX AVX X 783     -12.615  84.000  63.811  1.00  0.00
ATOM   2663  AVY AVY X 784     -83.890 -59.622  48.283  1.00  0.00
ATOM   2664  AVZ AVZ X 785     -86.195  10.796  14.691  1.00  0.00
ATOM   2665  AWA AWA X 786     -12.265 -78.590 -78.908  1.00  0.00
ATOM   2666  AWB AWB X 787      84.180 -51.744 -23.271  1.00  0.00
ATOM   2667  AWC AWC X 788      40.183  46.616  60.032  1.00  0.00
ATOM   2668  AWD AWD X 789      63.679  28.856 -13.094  1.00  0.00
ATOM   2669  AWE AWE X 790       5.038 -30.655  85.778  1.00  0.00
ATOM   2670  AWF AWF X 791      49.920  82.417  18.400  1.00  0.00
ATOM   2671  AWG AWG X 792     -66.261 -16.196 -86.509  1.00  0.00
ATOM   2672  AWH AWH X 793     -80.668 -84.088  59.761  1.00  0.00
ATOM   2673  AWI AWI X 794      71.056  12.489 -35.107  1.00  0.00
ATOM   2674  AWJ AWJ X 795      21.387  54.694  36.293  1.00  0.00
ATOM   2675  AWK AWK X 796     -85.179  12.347  28.281  1.00  0.00
ATOM   2676  AWL AWL X 797      85.010  49.462 -53.362  1.00  0.00
ATOM   2677  AWM AWM X 798     -70.088 -87.318 -24.439  1.00  0.00
ATOM   2678  AWN AWN X 799       4.070 -79.810  63.008  1.00  0.00
ATOM   2679  AWO AWO X 800      -9.069 -57.655 -82.395  1.00  0.00
ATOM   2680  AWP AWP X 801      17.259 -47.631 -80.386  1.00  0.00
ATOM   2681  AWQ AWQ X 802      41.920  65.008 -79.151  1.00  0.00
ATOM   2682  AWR AWR X 803      40.424  23.918   8.142  1.00  0.00
ATOM   2683  AWS AWS X 804      85.095  40.940 -80.924  1.00  0.00
ATOM   2684  AWT AWT X 805      30.706  30.782 -26.022  1.00  0.00
ATOM   2685  AWU AWU X 806     -36.614  72.886  33.127  1.00  0.00
ATOM   2686  AWV AWV X 807     -53.334  33.820  -4.613  1.00  0.00
ATOM   2687  AWW AWW X 808     -66.081   9.287   0.453  1.00  0.00
ATOM   2688  AWX AWX X 809     -84.341  64.438  88.127  1.00  0.00
ATOM   2689  AWY AWY X 810     -56.082   5.445 -49.434  1.00  0.00
ATOM   2690  AWZ AWZ X 811     -48.840 -37.876 -80.503  1.00  0.00
ATOM   2691  AXA AXA X 812     -52.255   3.852  -2.209  1.00  0.00
ATOM   2692  AXB AXB X 813      -6.885 -58.016  53.368  1.00  0.00
ATOM   2693  AXC AXC X 814      87.553  10.739 -41.114  1.00  0.00
ATOM   2694  AXD AXD X 815       7.008   7.638 -86.322  1.00  0.00
ATOM   2695  AXE AXE X 816      18.617 -13.576  11.091  1.00  0.00
ATOM   2696  AXF AXF X 817      84.402  48.957  77.587  1.00  0.00
ATOM   2697  AXG AXG X 818      18.202 -33.109 -38.389  1.00  0.00
ATOM   2698  AXH AXH X 819      47.656  48.085 -28.395  1.00  0.00
ATOM   2699  AXI AXI X 820     -27.407 -85.212   2.911  1.00  0.00
ATOM   2700  AXJ AXJ X 821     -53.057 -68.655 -65.651  1.00  0.00
ATOM   2701  AXK AXK X 822      22.999 -44.070 -45.836  1.00  0.00
ATOM   2702  AXL AXL X 823      10.305  73.061 -27.980  1.00  0.00
ATOM   2703  AXM AXM X 824      36.871  83.209  63.889  1.00  0.00
ATOM   2704  AXN AXN X 825      83.895 -81.612 -72.536  1.00  0.00
ATOM   2705  AXO AXO X 826     -13.929 -77.370  23.166  1.00  0.00
ATOM   2706  AXP AXP X 827     -27.736  84.075  -0.554  1.00  0.00
ATOM   2707  AXQ AXQ X 828      78.823  39.879 -19.374  1.00  0.00
ATOM   2708  AXR AXR X 829      65.134 -58.311 -17.663  1.00  0.00
ATOM   2709  AXS AXS X 830      52.328 -57.996  41.694  1.00  0.00
ATOM   2710  AXT AXT X 831      88.820 -28.875  42.340  1.00  0.00
ATOM   2711  AXU AXU X 832      33.639 -35.553  87.041  1.00  0.00
ATOM   2712  AXV AXV X 833     -51.156 -54.254 -81.776  1.00  0.00
ATOM   2713  AXW AXW X 834       4.130 -30.163   5.270  1.00  0.00
ATOM   2714  AXX AXX X 835     -47.451  54.799 -85.876  1.00  0.00
ATOM   2715  AXY AXY X 836      -0.746  58.397 -85.426  1.00  0.00
ATOM   2716  AXZ AXZ X 837      69.210  25.301 -38.640  1.00  0.00
ATOM   2717  AYA AYA X 838      11.594   4.496  36.094  1.00  0.00
ATOM   2718  AYB AYB X 839     -81.356  85.244 -60.468  1.00  0.00
ATOM   2719  AYC AYC X 840      41.310 -34.096 -51.002  1.00  0.00
ATOM   2720  AYD AYD X 841     -70.235 -50.472 -39.328  1.00  0.00
ATOM   2721  AYE AYE X 842     -34.432  27.266 -70.015  1.00  0.00
ATOM   2722  AYF AYF X 843     -32.694 -10.958  68.206  1.00  0.00
ATOM   2723  AYG AYG X 844       9.522  54.252 -70.996  1.00  0.00
ATOM   2724  AYH AYH X 845      22.271  35.037  87.076  1.00  0.00
ATOM   2725  AYI AYI X 846      -9.959  79.343 -13.805  1.00  0.00
ATOM   2726  AYJ AYJ X 847     -65.685 -70.430  85.772  1.00  0.00
ATOM   2727  AYK AYK X 848      50.723  -8.565 -82.080  1.00  0.00
ATOM   2728  AYL AYL X 849      20.406  82.359 -51.889  1.00  0.00
ATOM   2729  AYM AYM X 850     -50.558  28.914  68.526  1.00  0.00
ATOM   2730  AYN AYN X 851      87.640  47.282  17.475  1.00  0.00
ATOM   2731  AYO AYO X 852     -23.103  15.491  29.777  1.00  0.00
ATOM   2732  AYP AYP X 853      -7.152  50.655 -76.210  1.00  0.00
ATOM   2733  AYQ AYQ X 854      85.875  -5.988  31.153  1.00  0.00
ATOM   2734  AYR AYR X 855     -15.294  79.469  78.171  1.00  0.00
ATOM   2735  AYS AYS X 856      14.869  84.818   3.657  1.00  0.00
ATOM   2736  AYT AYT X 857      83.547  24.549  58.968  1.00  0.00
ATOM   2737  AYU AYU X 858     -71.635 -66.026 -51.262  1.00  0.00
ATOM   2738  AYV AYV X 859       9.701 -76.034  85.050  1.00  0.00
ATOM   2739  AYW AYW X 860     -28.780  44.646  29.582  1.00  0.00
ATOM   2740  AYX AYX X 861      76.772 -88.258  -9.812  1.00  0.00
ATOM   2741  AYY AYY X 862      71.648 -24.361  48.074  1.00  0.00
ATOM   2742  AYZ AYZ X 863      -5.934 -56.168  22.189  1.00  0.00
ATOM   2743  AZA AZA X 864     -82.782 -61.126 -11.737  1.00  0.00
ATOM   2744  AZB AZB X 865      85.620  78.924 -82.671  1.00  0.00
ATOM   2745  AZC AZC X 866     -70.867 -53.976 -77.065  1.00  0.00
ATOM   2746  AZD AZD X 867      41.297  83.681  46.230  1.00  0.00
ATOM   2747  AZE AZE X 868     -29.666  83.692  37.182  1.00  0.00
ATOM   2748  AZF AZF X 869      33.035 -56.887  14.099  1.00  0.00
ATOM   2749  AZG AZG X 870      20.990  14.098  -7.009  1.00  0.00
ATOM   2750  AZH AZH X 871     -83.135  15.388  -1.883  1.00  0.00
ATOM   2751  AZI AZI X 872      79.349  -5.001 -87.283  1.00  0.00
ATOM   2752  AZJ AZJ X 873       9.171 -16.146  37.167  1.00  0.00
ATOM   2753  AZK AZK X 874     -75.859  76.654 -84.874  1.00  0.00
ATOM   2754  AZL AZL X 875      48.034  -1.970  10.273  1.00  0.00
ATOM   2755  AZM AZM X 876     -84.628 -28.190 -61.734  1.00  0.00
ATOM   2756  AZN AZN X 877      86.161  -3.948   6.327  1.00  0.00
ATOM   2757  AZO AZO X 878     -49.646 -81.313 -59.047  1.00  0.00
ATOM   2758  AZP AZP X 879      67.283   1.815  -6.130  1.00  0.00
ATOM   2759  AZQ AZQ X 880      67.083  -4.516 -28.615  1.00  0.00
ATOM   2760  AZR AZR X 881     -11.783  -9.469  31.258  1.00  0.00
ATOM   2761  AZS AZS X 882      73.045  63.518 -81.587  1.00  0.00
ATOM   2762  AZT AZT X 883       1.407 -34.493 -38.767  1.00  0.00
ATOM   2763  AZU AZU X 884     -27.856 -47.273 -62.545  1.00  0.00
ATOM   2764  AZV AZV X 885      28.425  45.484 -31.213  1.00  0.00
ATOM   2765  AZW AZW X 886     -39.241  29.101  -0.067  1.00  0.00
ATOM   2766  AZX AZX X 887     -21.600 -73.315 -84.004  1.00  0.00
ATOM   2767  AZY AZY X 888     -81.050   4.517  62.110  1.00  0.00
ATOM   2768  AZZ AZZ X 889      -0.130 -50.602  60.354  1.00  0.00
ATOM   2769  BAA BAA X 890      80.068 -13.979  17.554  1.00  0.00
ATOM   2770  BAB BAB X 891     -85.100  30.571 -83.737  1.00  0.00
ATOM   2771  BAC BAC X 892     -41.063 -53.353 -14.060  1.00  0.00
ATOM   2772  BAD BAD X 893      89.636 -69.237 -37.466  1.00  0.00
ATOM   2773  BAE BAE X 894      44.259 -80.986 -39.838  1.00  0.00
ATOM   2774  BAF BAF X 895      89.223 -70.797  53.442  1.00  0.00
ATOM   2775  BAG BAG X 896     -67.657 -56.223 -27.163  1.00  0.00
ATOM   2776  BAH BAH X 897     -39.234  65.686  12.518  1.00  0.00
ATOM   2777  BAI BAI X 898      11.214  75.665 -66.517  1.00  0.00
ATOM   2778  BAJ BAJ X 899     -79.599  37.460 -42.760  1.00  0.00
ATOM   2779  BAK BAK X 900     -50.718  62.069  -8.954  1.00  0.00
ATOM   2780  BAL BAL X 901     -65.287  82.740 -53.933  1.00  0.00
ATOM   2781  BAM BAM X 902      87.874  -7.646  73.029  1.00  0.00
ATOM   2782  BAN BAN X 903      85.544 -82.100   6.319  1.00  0.00
ATOM   2783  BAO BAO X 904      45.238   2.279 -28.954  1.00  0.00
ATOM   2784  BAP BAP X 905     -83.552 -54.623 -83.580  1.00  0.00
ATOM   2785  BAQ BAQ X 906      -1.548 -72.462  -8.441  1.00  0.00
ATOM   2786  BAR BAR X 907     -40.367 -55.385  -0.062  1.00  0.00
ATOM   2787  BAS BAS X 908     -45.916  57.450 -23.922  1.00  0.00
ATOM   2788  BAT BAT X 909      88.642 -47.406 -51.934  1.00  0.00
ATOM   2789  BAU BAU X 910      43.943  45.199  88.056  1.00  0.00
ATOM   2790  BAV BAV X 911      14.490  38.356  20.003  1.00  0.00
ATOM   2791  BAW BAW X 912      53.730 -18.339 -28.159  1.00  0.00
ATOM   2792  BAX BAX X 913      85.579  31.828  85.527  1.00  0.00
ATOM   2793  BAY BAY X 914     -80.444  68.139  68.309  1.00  0.00
ATOM   2794  BAZ BAZ X 915      24.590  77.877 -40.280  1.00  0.00
ATOM   2795  BBA BBA X 916      42.522 -58.669  33.205  1.00  0.00
ATOM   2796  BBB BBB X 917      83.477 -58.649  81.975  1.00  0.00
ATOM   2797  BBC BBC X 918     -44.109  83.150  53.754  1.00  0.00
ATOM   2798  BBD BBD X 919      88.216 -21.174 -34.906  1.00  0.00
ATOM   2799  BBE BBE X 920     -32.775 -65.786  56.315  1.00  0.00
ATOM   2800  BBF BBF X 921      12.934 -68.829  55.856  1.00  0.00
ATOM   2801  BBG BBG X 922      20.590  57.683 -14.009  1.00  0.00
ATOM   2802  BBH BBH X 923      26.794  16.845  17.375  1.00  0.00
ATOM   2803  BBI BBI X 924      54.345  32.473 -67.849  1.00  0.00
ATOM   2804  BBJ BBJ X 925      56.629   3.090  75.264  1.00  0.00
ATOM   2805  BBK BBK X 926      58.699  21.651 -59.464  1.00  0.00
ATOM   2806  BBL BBL X 927       1.336 -83.177 -85.074  1.00  0.00
ATOM   2807  BBM BBM X 928      36.647  -8.548  42.385  1.00  0.00
ATOM   2808  BBN BBN X 929     -25.471 -79.833 -57.901  1.00  0.00
ATOM   2809  BBO BBO X 930     -20.825  41.306 -14.308  1.00  0.00
ATOM   2810  BBP BBP X 931     -81.374   0.988   1.668  1.00  0.00
ATOM   2811  BBQ BBQ X 932      19.327 -87.829 -12.653  1.00  0.00
ATOM   2812  BBR BBR X 933      16.714  83.214 -22.015  1.00  0.00
ATOM   2813  BBS BBS X 934     -75.305  36.601  87.507  1.00  0.00
ATOM   2814  BBT BBT X 935      21.395 -76.323  23.355  1.00  0.00
ATOM   2815  BBU BBU X 936      88.449  68.573  -0.902  1.00  0.00
ATOM   2816  BBV BBV X 937     -41.188  37.419 -65.962  1.00  0.00
ATOM   2817  BBW BBW X 938      86.016 -52.120  63.884  1.00  0.00
ATOM   2818  BBX BBX X 939     -20.235   0.521  44.302  1.00  0.00
ATOM   2819  BBY BBY X 940      25.755  20.177  85.781  1.00  0.00
ATOM   2820  BBZ BBZ X 941      88.592  56.553  67.207  1.00  0.00
ATOM   2821  BCA BCA X 942      86.281 -79.209 -11.460  1.00  0.00
ATOM   2822  BCB BCB X 943      72.696 -12.390   6.688  1.00  0.00
ATOM   2823  BCC BCC X 944      67.177 -11.310  30.980  1.00  0.00
ATOM   2824  BCD BCD X 945     -36.081  17.195   1.796  1.00  0.00
ATOM   2825  BCE BCE X 946      82.468 -56.030  -8.970  1.00  0.00
ATOM   2826  BCF BCF X 947      46.037 -49.571   8.508  1.00  0.00
ATOM   2827  BCG BCG X 948      89.189  -6.486  45.922  1.00  0.00
ATOM   2828  BCH BCH X 949      18.269  75.615  87.335  1.00  0.00
ATOM   2829  BCI BCI X 950     -83.019  77.141  58.853  1.00  0.00
ATOM   2830  BCJ BCJ X 951     -12.227 -13.348  51.638  1.00  0.00
ATOM   2831  BCK BCK X 952      86.655  25.168  41.026  1.00  0.00
ATOM   2832  BCL BCL X 953      86.687  63.265 -63.849  1.00  0.00
ATOM   2833  BCM BCM X 954      34.041 -14.417  16.458  1.00  0.00
ATOM   2834  BCN BCN X 955      35.855  28.201 -74.740  1.00  0.00
ATOM   2835  BCO BCO X 956     -35.227  82.854 -65.415  1.00  0.00
ATOM   2836  BCP BCP X 957       1.682  69.393 -15.794  1.00  0.00
ATOM   2837  BCQ BCQ X 958      88.257 -68.251  -5.405  1.00  0.00
ATOM   2838  BCR BCR X 959     -64.272 -27.142 -44.661  1.00  0.00
ATOM   2839  BCS BCS X 960     -55.708  41.881  31.414  1.00  0.00
ATOM   2840  BCT BCT X 961      25.809  -2.423  75.806  1.00  0.00
ATOM   2841  BCU BCU X 962     -84.454  74.263 -34.926  1.00  0.00
ATOM   2842  BCV BCV X 963      58.482 -18.072  48.003  1.00  0.00
ATOM   2843  BCW BCW X 964     -85.015  60.147 -54.587  1.00  0.00
ATOM   2844  BCX BCX X 965     -42.346 -89.177   2.986  1.00  0.00
ATOM   2845  BCY BCY X 966     -35.361  42.778  50.771  1.00  0.00
ATOM   2846  BCZ BCZ X 967     -77.758  16.031 -32.874  1.00  0.00
ATOM   2847  BDA BDA X 968      43.847  31.235  88.208  1.00  0.00
ATOM   2848  BDB BDB X 969     -64.362  63.309  -0.164  1.00  0.00
ATOM   2849  BDC BDC X 970      72.033  45.655  54.021  1.00  0.00
ATOM   2850  BDD BDD X 971     -40.942   9.899  86.729  1.00  0.00
ATOM   2851  BDE BDE X 972     -60.199 -16.814  57.403  1.00  0.00
ATOM   2852  BDF BDF X 973     -62.766 -88.985  -5.085  1.00  0.00
ATOM   2853  BDG BDG X 974     -24.889   4.321  13.077  1.00  0.00
ATOM   2854  BDH BDH X 975      61.140 -54.741  10.060  1.00  0.00
ATOM   2855  BDI BDI X 976       3.981 -39.155  -6.302  1.00  0.00
ATOM   2856  BDJ BDJ X 977      50.577 -62.575  89.339  1.00  0.00
ATOM   2857  BDK BDK X 978     -49.027  22.544  -9.658  1.00  0.00
ATOM   2858  BDL BDL X 979      -9.808 -26.782  40.479  1.00  0.00
ATOM   2859  BDM BDM X 980      14.111  67.293 -15.209  1.00  0.00
ATOM   2860  BDN BDN X 981     -59.870 -62.376  37.467  1.00  0.00
ATOM   2861  BDO BDO X 982       7.716  56.436 -47.774  1.00  0.00
ATOM   2862  BDP BDP X 983     -40.829  69.828 -51.706  1.00  0.00
ATOM   2863  BDQ BDQ X 984     -10.738  26.841 -20.573  1.00  0.00
ATOM   2864  BDR BDR X 985       4.418 -15.785 -33.047  1.00  0.00
ATOM   2865  BDS BDS X 986      89.157   1.330 -81.410  1.00  0.00
ATOM   2866  BDT BDT X 987      -3.697  13.970 -55.751  1.00  0.00
ATOM   2867  BDU BDU X 988     -33.021 -65.966  83.287  1.00  0.00
ATOM   2868  BDV BDV X 989     -71.710  70.748  78.871  1.00  0.00
ATOM   2869  BDW BDW X 990     -37.847  43.830  38.506  1.00  0.00
ATOM   2870  BDX BDX X 991     -12.825  25.449 -66.956  1.00  0.00
ATOM   2871  BDY BDY X 992     -59.504 -90.520  62.343  1.00  0.00
ATOM   2872  BDZ BDZ X 993      88.441  61.024  43.558  1.00  0.00
ATOM   2873  BEA BEA X 994     -84.338  44.335  75.586  1.00  0.00
ATOM   2874  BEB BEB X 995     -69.770 -89.849  58.020  1.00  0.00
ATOM   2875  BEC BEC X 996      30.758 -84.667 -45.960  1.00  0.00
ATOM   2876  BED BED X 997      10.937  83.940  -7.503  1.00  0.00
ATOM   2877  BEE BEE X 998     -58.279 -60.850 -54.265  1.00  0.00
ATOM   2878  BEF BEF X 999     -46.864  11.147 -84.617  1.00  0.00
ATOM   2879  BEG BEG X1000      34.555  19.717  73.952  1.00  0.00
ATOM   2880  BEH BEH X1001      -4.478 -56.411 -55.508  1.00  0.00
ATOM   2881  BEI BEI X1002      84.536 -28.062 -57.700  1.00  0.00
ATOM   2882  BEJ BEJ X1003     -25.304 -29.264 -80.645  1.00  0.00
ATOM   2883  BEK BEK X1004     -83.941  54.854 -34.922  1.00  0.00
ATOM   2884  BEL BEL X1005      85.087 -60.511 -64.887  1.00  0.00
ATOM   2885  BEM BEM X1006     -35.499 -25.141   8.873  1.00  0.00
ATOM   2886  BEN BEN X1007     -27.879   1.679 -58.003  1.00  0.00
ATOM   2887  BEO BEO X1008       1.649 -51.833  -2.342  1.00  0.00
ATOM   2888  BEP BEP X1009     -13.519  50.311  44.053  1.00  0.00
ATOM   2889  BEQ BEQ X1010      27.765 -63.146 -22.513  1.00  0.00
ATOM   2890  BER BER X1011     -65.769  24.980 -21.453  1.00  0.00
ATOM   2891  BES BES X1012       3.948   0.126  86.578  1.00  0.00
ATOM   2892  BET BET X1013      28.232  83.415   2.337  1.00  0.00
ATOM   2893  BEU BEU X1014     -57.082 -38.923 -65.896  1.00  0.00
ATOM   2894  BEV BEV X1015      85.846  49.270  53.168  1.00  0.00
ATOM   2895  BEW BEW X1016     -84.192  65.210  -8.771  1.00  0.00
ATOM   2896  BEX BEX X1017     -48.806 -90.056  30.904  1.00  0.00
ATOM   2897  BEY BEY X1018     -33.101  38.742 -82.088  1.00  0.00
ATOM   2898  BEZ BEZ X1019      -2.844 -16.065  30.133  1.00  0.00
ATOM   2899  BFA BFA X1020      73.493  -3.276 -66.902  1.00  0.00
ATOM   2900  BFB BFB X1021     -80.308 -74.247  36.855  1.00  0.00
ATOM   2901  BFC BFC X1022      43.852  70.680  61.110  1.00  0.00
ATOM   2902  BFD BFD X1023       2.192  54.220  12.984  1.00  0.00
ATOM   2903  BFE BFE X1024     -62.433 -59.949 -87.626  1.00  0.00
ATOM   2904  BFF BFF X1025     -44.289  56.444  46.031  1.00  0.00
ATOM   2905  BFG BFG X1026     -59.741 -58.563   5.277  1.00  0.00
ATOM   2906  BFH BFH X1027      -7.542 -29.882  13.726  1.00  0.00
ATOM   2907  BFI BFI X1028      24.803  63.606 -77.211  1.00  0.00
ATOM   2908  BFJ BFJ X1029      63.540  59.215  47.578  1.00  0.00
ATOM   2909  BFK BFK X1030      37.165 -89.829 -23.012  1.00  0.00
ATOM   2910  BFL BFL X1031      29.637 -45.277 -20.607  1.00  0.00
ATOM   2911  BFM BFM X1032       5.141 -87.710 -22.538  1.00  0.00
ATOM   2912  BFN BFN X1033       3.752  58.588  53.527  1.00  0.00
ATOM   2913  BFO BFO X1034      28.610 -17.727 -65.010  1.00  0.00
ATOM   2914  BFP BFP X1035      42.810  18.591 -85.089  1.00  0.00
ATOM   2915  BFQ BFQ X1036       3.019 -89.430  53.853  1.00  0.00
ATOM   2916  BFR BFR X1037      30.106  79.787 -13.208  1.00  0.00
ATOM   2917  BFS BFS X1038     -20.665 -90.483  58.811  1.00  0.00
ATOM   2918  BFT BFT X1039      12.924  55.904 -82.327  1.00  0.00
ATOM   2919  BFU BFU X1040     -17.385 -82.279 -42.990  1.00  0.00
ATOM   2920  BFV BFV X1041     -83.622 -59.337  65.365  1.00  0.00
ATOM   2921  BFW BFW X1042     -77.129  57.044  73.218  1.00  0.00
ATOM   2922  BFX BFX X1043       4.936  27.839  -8.806  1.00  0.00
ATOM   2923  BFY BFY X1044      31.504  81.460 -61.077  1.00  0.00
ATOM   2924  BFZ BFZ X1045     -32.703 -63.755 -56.011  1.00  0.00
ATOM   2925  BGA BGA X1046      48.829  49.474   3.472  1.00  0.00
ATOM   2926  BGB BGB X1047      22.117  32.690 -64.245  1.00  0.00
ATOM   2927  BGC BGC X1048      85.081  30.687 -12.119  1.00  0.00
ATOM   2928  BGD BGD X1049      73.066  38.310  17.397  1.00  0.00
ATOM   2929  BGE BGE X1050      54.303 -48.968 -23.119  1.00  0.00
ATOM   2930  BGF BGF X1051       2.825  45.703  76.670  1.00  0.00
ATOM   2931  BGG BGG X1052     -54.873  71.697 -62.140  1.00  0.00
ATOM   2932  BGH BGH X1053      82.045 -26.236  27.512  1.00  0.00
ATOM   2933  BGI BGI X1054     -64.653 -24.559 -59.181  1.00  0.00
ATOM   2934  BGJ BGJ X1055      21.445  -4.420 -50.729  1.00  0.00
ATOM   2935  BGK BGK X1056      -4.713  67.900 -28.073  1.00  0.00
ATOM   2936  BGL BGL X1057      24.226 -58.963  60.123  1.00  0.00
ATOM   2937  BGM BGM X1058     -51.480  69.755  22.893  1.00  0.00
ATOM   2938  BGN BGN X1059       2.723  30.454 -67.834  1.00  0.00
ATOM   2939  BGO BGO X1060      54.452  84.890 -81.078  1.00  0.00
ATOM   2940  BGP BGP X1061     -59.288  13.458 -85.647  1.00  0.00
ATOM   2941  BGQ BGQ X1062      -0.038  15.054  34.147  1.00  0.00
ATOM   2942  BGR BGR X1063     -60.697  84.783  23.609  1.00  0.00
ATOM   2943  BGS BGS X1064     -39.404 -85.898  17.529  1.00  0.00
ATOM   2944  BGT BGT X1065      61.352 -15.935 -86.235  1.00  0.00
ATOM   2945  BGU BGU X1066      64.751  44.425 -25.402  1.00  0.00
ATOM   2946  BGV BGV X1067     -50.600 -32.712 -54.338  1.00  0.00
ATOM   2947  BGW BGW X1068     -48.090 -58.543  76.604  1.00  0.00
ATOM   2948  BGX BGX X1069      20.979   9.033 -34.052  1.00  0.00
ATOM   2949  BGY BGY Y1070      -2.145  18.397  59.433  1.00  0.00
ATOM   2950  BGZ BGZ Y1071      65.347  74.262  83.359  1.00  0.00
ATOM   2951  BHA BHA Y1072      12.510  48.856   3.463  1.00  0.00
ATOM   2952  BHB BHB Y1073      61.570 -31.675  61.569  1.00  0.00
ATOM   2953  BHC BHC Y1074      80.388  38.803 -55.297  1.00  0.00
ATOM   2954  BHD BHD Y1075     -73.691 -41.153  13.430  1.00  0.00
ATOM   2955  BHE BHE Y1076      -0.251  15.135 -58.016  1.00  0.00
ATOM   2956  BHF BHF Y1077      77.589  26.592 -82.133  1.00  0.00
ATOM   2957  BHG BHG Y1078      57.665  11.690 -12.894  1.00  0.00
ATOM   2958  BHH BHH Y1079      14.173  69.086  25.169  1.00  0.00
ATOM   2959  BHI BHI Y1080     -43.364  11.602  68.766  1.00  0.00
ATOM   2960  BHJ BHJ Y1081      81.014  47.988 -35.258  1.00  0.00
ATOM   2961  BHK BHK Y1082      62.857 -24.309   1.627  1.00  0.00
ATOM   2962  BHL BHL Y1083     -81.050  39.172  47.758  1.00  0.00
ATOM   2963  BHM BHM Y1084     -37.076  68.551 -19.108  1.00  0.00
ATOM   2964  BHN BHN Y1085     -16.044 -30.503  45.550  1.00  0.00
ATOM   2965  BHO BHO Y1086      22.434 -13.187  38.025  1.00  0.00
ATOM   2966  BHP BHP Y1087     -29.047 -29.796  -4.175  1.00  0.00
ATOM   2967  BHQ BHQ Y1088      17.247  50.123  43.201  1.00  0.00
ATOM   2968  BHR BHR Y1089      36.527 -70.023 -81.956  1.00  0.00
ATOM   2969  BHS BHS Y1090     -19.287  26.127   2.321  1.00  0.00
ATOM   2970  BHT BHT Y1091      75.061  31.068  59.836  1.00  0.00
ATOM   2971  BHU BHU Y1092     -82.176   6.659  87.895  1.00  0.00
ATOM   2972  BHV BHV Y1093      37.484  57.467 -48.938  1.00  0.00
ATOM   2973  BHW BHW Y1094     -42.660 -57.203 -32.838  1.00  0.00
ATOM   2974  BHX BHX Y1095      18.406  15.670  43.009  1.00  0.00
ATOM   2975  BHY BHY Y1096     -85.931 -24.496 -82.948  1.00  0.00
ATOM   2976  BHZ BHZ Y1097      54.434 -30.643 -36.128  1.00  0.00
ATOM   2977  BIA BIA Y1098     -31.081  12.824 -71.687  1.00  0.00
ATOM   2978  BIB BIB Y1099      54.987  73.728 -17.360  1.00  0.00
ATOM   2979  BIC BIC Y1100     -77.092   1.274  67.750  1.00  0.00
ATOM   2980  BID BID Y1101     -38.837  44.909 -74.391  1.00  0.00
ATOM   2981  BIE BIE Y1102     -40.580  19.458   4.955  1.00  0.00
ATOM   2982  BIF BIF Y1103     -70.010 -21.401 -48.140  1.00  0.00
ATOM   2983  BIG BIG Y1104     -31.242  60.015  52.430  1.00  0.00
ATOM   2984  BIH BIH Y1105     -51.534  28.317 -55.386  1.00  0.00
ATOM   2985  BII BII Y1106     -71.700   4.278  17.044  1.00  0.00
ATOM   2986  BIJ BIJ Y1107     -26.148 -56.232  51.169  1.00  0.00
ATOM   2987  BIK BIK Y1108      36.535  -3.583 -46.328  1.00  0.00
ATOM   2988  BIL BIL Y1109     -30.463 -67.799   1.290  1.00  0.00
ATOM   2989  BIM BIM Y1110     -63.069 -79.482 -35.280  1.00  0.00
ATOM   2990  BIN BIN Y1111       9.574  59.330 -79.316  1.00  0.00
ATOM   2991  BIO BIO Y1112      42.506 -39.530 -54.720  1.00  0.00
ATOM   2992  BIP BIP Y1113     -45.752 -16.132 -31.532  1.00  0.00
ATOM   2993  BIQ BIQ Y1114      20.430 -62.879 -56.782  1.00  0.00
ATOM   2994  BIR BIR Y1115     -61.128 -56.752  50.523  1.00  0.00
ATOM   2995  BIS BIS Y1116      21.069 -68.036 -24.873  1.00  0.00
ATOM   2996  BIT BIT Y1117       4.927  37.483  76.163  1.00  0.00
ATOM   2997  BIU BIU Y1118     -40.951   4.892 -50.093  1.00  0.00
ATOM   2998  BIV BIV Y1119      39.338 -69.712   0.953  1.00  0.00
ATOM   2999  BIW BIW Y1120       2.218 -51.540 -60.490  1.00  0.00
ATOM   3000  BIX BIX Y1121      -9.590  23.827 -39.642  1.00  0.00
ATOM   3001  BIY BIY Y1122      46.445 -29.202   0.411  1.00  0.00
ATOM   3002  BIZ BIZ Y1123     -13.705  48.182  22.491  1.00  0.00
ATOM   3003  BJA BJA Y1124     -76.336  33.651  -7.111  1.00  0.00
ATOM   3004  BJB BJB Y1125     -71.654  69.042  88.628  1.00  0.00
ATOM   3005  BJC BJC Y1126      -9.403 -19.603 -63.907  1.00  0.00
ATOM   3006  BJD BJD Y1127      10.287 -73.535  38.497  1.00  0.00
ATOM   3007  BJE BJE Y1128     -69.727  67.247 -24.988  1.00  0.00
ATOM   3008  BJF BJF Y1129      44.469 -76.305  28.509  1.00  0.00
ATOM   3009  BJG BJG Y1130      39.850 -10.003  18.334  1.00  0.00
ATOM   3010  BJH BJH Y1131      -0.314  84.729   5.758  1.00  0.00
ATOM   3011  BJI BJI Y1132      55.305 -85.001  68.003  1.00  0.00
ATOM   3012  BJJ BJJ Y1133      18.255  68.164  79.216  1.00  0.00
ATOM   3013  BJK BJK Y1134      -3.736 -70.554  14.079  1.00  0.00
ATOM   3014  BJL BJL Y1135      14.882 -51.315  71.420  1.00  0.00
ATOM   3015  BJM BJM Y1136      21.232 -77.749  76.022  1.00  0.00
ATOM   3016  BJN BJN Y1137      15.417   5.014  76.447  1.00  0.00
ATOM   3017  BJO BJO Y1138      75.495  -5.718 -75.268  1.00  0.00
ATOM   3018  BJP BJP Y1139      57.501  43.918  38.126  1.00  0.00
ATOM   3019  BJQ BJQ Y1140     -60.874  63.498  10.801  1.00  0.00
ATOM   3020  BJR BJR Y1141     -78.648   0.637 -64.427  1.00  0.00
ATOM   3021  BJS BJS Y1142     -57.425 -48.165  -4.837  1.00  0.00
ATOM   3022  BJT BJT Y1143      51.852  71.307 -73.679  1.00  0.00
ATOM   3023  BJU BJU Y1144      44.699  52.400  53.895  1.00  0.00
ATOM   3024  BJV BJV Y1145     -27.702 -42.973  72.749  1.00  0.00
ATOM   3025  BJW BJW Y1146     -75.833 -20.223  29.516  1.00  0.00
ATOM   3026  BJX BJX Y1147      42.318  13.103  66.209  1.00  0.00
ATOM   3027  BJY BJY Y1148     -56.680  77.044 -55.877  1.00  0.00
ATOM   3028  BJZ BJZ Y1149      24.911 -34.406 -11.269  1.00  0.00
ATOM   3029  BKA BKA Y1150      36.716  41.499  82.568  1.00  0.00
ATOM   3030  BKB BKB Y1151      68.880 -29.460 -44.600  1.00  0.00
ATOM   3031  BKC BKC Y1152      16.534 -65.067  87.532  1.00  0.00
ATOM   3032  BKD BKD Y1153      36.240  35.548  -1.862  1.00  0.00
ATOM   3033  BKE BKE Y1154      37.673 -40.456 -72.989  1.00  0.00
ATOM   3034  BKF BKF Y1155      51.995 -55.314 -23.208  1.00  0.00
ATOM   3035  BKG BKG Y1156     -73.712 -83.457  17.317  1.00  0.00
ATOM   3036  BKH BKH Y1157     -71.589 -11.504 -10.515  1.00  0.00
ATOM   3037  BKI BKI Y1158      23.084   6.688 -77.528  1.00  0.00
ATOM   3038  BKJ BKJ Y1159     -14.445  74.485  22.546  1.00  0.00
ATOM   3039  BKK BKK Y1160      30.521 -34.831  53.605  1.00  0.00
ATOM   3040  BKL BKL Y1161     -42.196 -75.775  58.521  1.00  0.00
ATOM   3041  BKM BKM Y1162      42.991  71.831  53.261  1.00  0.00
ATOM   3042  BKN BKN Y1163     -74.345 -82.587 -77.470  1.00  0.00
ATOM   3043  BKO BKO Y1164      39.348 -64.410  65.065  1.00  0.00
ATOM   3044  BKP BKP Y1165      55.811  -4.633  31.455  1.00  0.00
ATOM   3045  BKQ BKQ Y1166      75.713  45.264  -5.834  1.00  0.00
ATOM   3046  BKR BKR Y1167     -48.884 -37.349  61.431  1.00  0.00
ATOM   3047  BKS BKS Y1168     -49.122  -9.397  41.596  1.00  0.00
ATOM   3048  BKT BKT Y1169      17.290  39.047 -24.684  1.00  0.00
ATOM   3049  BKU BKU Y1170     -66.334 -37.354 -75.897  1.00  0.00
ATOM   3050  BKV BKV Y1171     -44.479 -70.097  34.552  1.00  0.00
ATOM   3051  BKW BKW Y1172     -24.775   9.953 -29.456  1.00  0.00
ATOM   3052  BKX BKX Y1173     -59.829  39.771  80.369  1.00  0.00
ATOM   3053  BKY BKY Y1174     -64.721  43.165  39.440  1.00  0.00
ATOM   3054  BKZ BKZ Y1175      73.487 -73.696 -57.541  1.00  0.00
ATOM   3055  BLA BLA Y1176     -21.553  35.637 -38.896  1.00  0.00
ATOM   3056  BLB BLB Y1177      -8.346 -75.177 -47.710  1.00  0.00
ATOM   3057  BLC BLC Y1178      23.970  13.564  10.428  1.00  0.00
ATOM   3058  BLD BLD Y1179      16.064 -57.919  26.270  1.00  0.00
ATOM   3059  BLE BLE Y1180     -60.339  84.679 -15.196  1.00  0.00
ATOM   3060  BLF BLF Y1181     -18.918 -87.744  50.678  1.00  0.00
ATOM   3061  BLG BLG Y1182      -8.993 -82.800 -69.053  1.00  0.00
ATOM   3062  BLH BLH Y1183      63.599  -8.041 -48.484  1.00  0.00
ATOM   3063  BLI BLI Y1184     -42.544 -16.749 -58.165  1.00  0.00
ATOM   3064  BLJ BLJ Y1185     -28.077 -83.198  14.888  1.00  0.00
ATOM   3065  BLK BLK Y1186       9.763  50.949  80.597  1.00  0.00
ATOM   3066  BLL BLL Y1187       7.922   0.590  59.040  1.00  0.00
ATOM   3067  BLM BLM Y1188     -34.354  29.138 -10.838  1.00  0.00
ATOM   3068  BLN BLN Y1189      59.744 -53.216 -82.283  1.00  0.00
ATOM   3069  BLO BLO Y1190     -35.683  20.875 -30.986  1.00  0.00
ATOM   3070  BLP BLP Y1191      19.761 -27.795  75.612  1.00  0.00
ATOM   3071  BLQ BLQ Y1192     -51.565 -77.514 -49.687  1.00  0.00
ATOM   3072  BLR BLR Y1193      35.447  27.503  74.431  1.00  0.00
ATOM   3073  BLS BLS Y1194      29.283  33.487 -14.524  1.00  0.00
ATOM   3074  BLT BLT Y1195      58.802 -80.916 -29.028  1.00  0.00
ATOM   3075  BLU BLU Y1196      79.902  66.019 -17.014  1.00  0.00
ATOM   3076  BLV BLV Y1197      85.393  56.958  31.061  1.00  0.00
ATOM   3077  BLW BLW Y1198     -53.120 -85.765  19.976  1.00  0.00
ATOM   3078  BLX BLX Y1199     -37.597  67.444 -46.642  1.00  0.00
ATOM   3079  BLY BLY Y1200     -13.166  36.745  35.704  1.00  0.00
ATOM   3080  BLZ BLZ Y1201      29.969 -88.722  81.034  1.00  0.00
ATOM   3081  BMA BMA Y1202     -59.423 -64.576  83.121  1.00  0.00
ATOM   3082  BMB BMB Y1203      47.945  23.548  26.203  1.00  0.00
ATOM   3083  BMC BMC Y1204     -41.850  63.767   5.296  1.00  0.00
ATOM   3084  BMD BMD Y1205      67.166 -15.067  21.362  1.00  0.00
ATOM   3085  BME BME Y1206      51.507 -84.223 -14.903  1.00  0.00
ATOM   3086  BMF BMF Y1207     -79.897  66.511  33.555  1.00  0.00
ATOM   3087  BMG BMG Y1208      24.295  31.954 -50.247  1.00  0.00
ATOM   3088  BMH BMH Y1209     -58.189 -29.004 -15.786  1.00  0.00
ATOM   3089  BMI BMI Y1210     -38.041 -37.633 -77.206  1.00  0.00
ATOM   3090  BMJ BMJ Y1211      -5.855  32.266 -81.022  1.00  0.00
ATOM   3091  BMK BMK Y1212      75.893 -52.586   4.860  1.00  0.00
ATOM   3092  BML BML Y1213     -57.896 -88.330  -4.375  1.00  0.00
ATOM   3093  BMM BMM Y1214      -5.175  70.190 -13.546  1.00  0.00
ATOM   3094  BMN BMN Y1215     -70.484  65.266 -75.720  1.00  0.00
ATOM   3095  BMO BMO Y1216     -79.535  77.737  56.813  1.00  0.00
ATOM   3096  BMP BMP Y1217     -71.912  69.951   5.452  1.00  0.00
ATOM   3097  BMQ BMQ Y1218      45.472  37.299  66.562  1.00  0.00
ATOM   3098  BMR BMR Y1219      -3.279 -45.965 -13.905  1.00  0.00
ATOM   3099  BMS BMS Y1220     -11.479  72.303 -78.417  1.00  0.00
ATOM   3100  BMT BMT Y1221      79.268  71.610 -46.074  1.00  0.00
ATOM   3101  BMU BMU Y1222      71.221 -83.843  22.419  1.00  0.00
ATOM   3102  BMV BMV Y1223       7.574  45.237 -86.019  1.00  0.00
ATOM   3103  BMW BMW Y1224     -41.888  78.741 -76.171  1.00  0.00
ATOM   3104  BMX BMX Y1225     -75.317 -84.845  50.582  1.00  0.00
ATOM   3105  BMY BMY Y1226     -25.915  70.266 -63.011  1.00  0.00
ATOM   3106  BMZ BMZ Y1227      27.562 -13.431 -77.759  1.00  0.00
ATOM   3107  BNA BNA Y1228      81.958  -4.803  -5.053  1.00  0.00
ATOM   3108  BNB BNB Y1229      31.369  67.785  32.985  1.00  0.00
ATOM   3109  BNC BNC Y1230      85.979  81.696  35.680  1.00  0.00
ATOM   3110  BND BND Y1231      -7.812  40.626  75.822  1.00  0.00
ATOM   3111  BNE BNE Y1232      80.833 -72.943  76.094  1.00  0.00
ATOM   3112  BNF BNF Y1233      35.881 -44.254  77.989  1.00  0.00
ATOM   3113  BNG BNG Y1234      63.505  -9.945 -33.035  1.00  0.00
ATOM   3114  BNH BNH Y1235     -34.818  40.560  16.931  1.00  0.00
ATOM   3115  BNI BNI Y1236      18.178  71.034  62.942  1.00  0.00
ATOM   3116  BNJ BNJ Y1237     -70.056 -71.266 -61.938  1.00  0.00
ATOM   3117  BNK BNK Y1238     -32.752 -68.691  85.173  1.00  0.00
ATOM   3118  BNL BNL Y1239      14.029 -76.030  21.135  1.00  0.00
ATOM   3119  BNM BNM Y1240       9.104  65.007 -14.010  1.00  0.00
ATOM   3120  BNN BNN Y1241       6.448  19.508 -27.560  1.00  0.00
ATOM   3121  BNO BNO Y1242     -67.051   7.588 -38.263  1.00  0.00
ATOM   3122  BNP BNP Y1243     -27.290  -0.435  14.848  1.00  0.00
ATOM   3123  BNQ BNQ Y1244       0.936 -74.214 -65.813  1.00  0.00
ATOM   3124  BNR BNR Y1245     -15.655  51.883 -82.617  1.00  0.00
ATOM   3125  BNS BNS Y1246     -19.214 -87.149  74.795  1.00  0.00
ATOM   3126  BNT BNT Y1247       5.270 -37.774  26.024  1.00  0.00
ATOM   3127  BNU BNU Y1248      17.807 -33.795 -55.602  1.00  0.00
ATOM   3128  BNV BNV Y1249     -65.275 -52.687 -30.899  1.00  0.00
ATOM   3129  BNW BNW Y1250      70.683  49.212 -70.135  1.00  0.00
ATOM   3130  BNX BNX Y1251     -18.231  34.278  87.119  1.00  0.00
ATOM   3131  BNY BNY Y1252      12.036  43.354 -57.752  1.00  0.00
ATOM   3132  BNZ BNZ Y1253     -49.392  21.106 -71.066  1.00  0.00
ATOM   3133  BOA BOA Y1254     -10.328   2.727 -31.030  1.00  0.00
ATOM   3134  BOB BOB Y1255      -3.310 -40.011 -39.731  1.00  0.00
ATOM   3135  BOC BOC Y1256      52.979   9.939 -73.362  1.00  0.00
ATOM   3136  BOD BOD Y1257      15.457 -24.782 -35.318  1.00  0.00
ATOM   3137  BOE BOE Y1258     -55.149  28.808  -8.786  1.00  0.00
ATOM   3138  BOF BOF Y1259     -39.987  -3.150 -10.978  1.00  0.00
ATOM   3139  BOG BOG Y1260      59.234 -19.773 -82.853  1.00  0.00
ATOM   3140  BOH BOH Y1261      79.877  -2.273  67.365  1.00  0.00
ATOM   3141  BOI BOI Y1262     -16.485  46.269 -64.387  1.00  0.00
ATOM   3142  BOJ BOJ Y1263      30.056 -47.343  14.644  1.00  0.00
ATOM   3143  BOK BOK Y1264     -57.802  42.333   8.461  1.00  0.00
ATOM   3144  BOL BOL Y1265      30.430 -29.794  17.932  1.00  0.00
ATOM   3145  BOM BOM Y1266      42.958 -51.388  -3.108  1.00  0.00
ATOM   3146  BON BON Y1267      62.909 -33.826 -64.252  1.00  0.00
ATOM   3147  BOO BOO Y1268     -61.289 -53.018 -51.856  1.00  0.00
ATOM   3148  BOP BOP Y1269      43.176  -5.544  50.081  1.00  0.00
ATOM   3149  BOQ BOQ Y1270       2.002  35.241  51.160  1.00  0.00
ATOM   3150  BOR BOR Y1271      75.959 -32.996 -32.737  1.00  0.00
ATOM   3151  BOS BOS Y1272      45.671 -25.506 -17.784  1.00  0.00
ATOM   3152  BOT BOT Y1273      -4.072 -50.448  49.042  1.00  0.00
ATOM   3153  BOU BOU Y1274      36.845 -16.260  61.049  1.00  0.00
ATOM   3154  BOV BOV Y1275      68.095  30.921  25.434  1.00  0.00
ATOM   3155  BOW BOW Y1276      40.029  57.378 -15.910  1.00  0.00
ATOM   3156  BOX BOX Y1277     -10.786 -69.193  -4.589  1.00  0.00
ATOM   3157  BOY BOY Y1278     -25.597 -58.505 -57.878  1.00  0.00
ATOM   3158  BOZ BOZ Y1279      83.837  21.287  -2.451  1.00  0.00
ATOM   3159  BPA BPA Y1280      17.316 -88.769  77.221  1.00  0.00
ATOM   3160  BPB BPB Y1281      41.068  38.200 -78.975  1.00  0.00
ATOM   3161  BPC BPC Y1282     -69.588 -25.500  64.274  1.00  0.00
ATOM   3162  BPD BPD Y1283      63.164  63.452  19.314  1.00  0.00
ATOM   3163  BPE BPE Y1284     -62.400  79.156  74.759  1.00  0.00
ATOM   3164  BPF BPF Y1285      81.802 -62.590  26.091  1.00  0.00
ATOM   3165  BPG BPG Y1286     -81.204  42.974 -41.351  1.00  0.00
ATOM   3166  BPH BPH Y1287      34.058 -82.160 -60.187  1.00  0.00
ATOM   3167  BPI BPI Y1288      20.160  19.512  66.583  1.00  0.00
ATOM   3168  BPJ BPJ Y1289     -60.121  41.360 -72.812  1.00  0.00
ATOM   3169  BPK BPK Y1290      60.880  41.604 -36.504  1.00  0.00
ATOM   3170  BPL BPL Y1291      15.803 -85.073 -52.135  1.00  0.00
ATOM   3171  BPM BPM Y1292      35.720  54.011  33.010  1.00  0.00
ATOM   3172  BPN BPN Y1293      80.342 -28.361  23.337  1.00  0.00
ATOM   3173  BPO BPO Y1294     -53.928  83.340  45.096  1.00  0.00
ATOM   3174  BPP BPP Y1295      -1.812  57.549  72.086  1.00  0.00
ATOM   3175  BPQ BPQ Y1296     -77.207 -58.345 -12.258  1.00  0.00
ATOM   3176  BPR BPR Y1297      36.271 -12.339  83.050  1.00  0.00
ATOM   3177  BPS BPS Y1298      61.452 -61.606  54.994  1.00  0.00
ATOM   3178  BPT BPT Y1299     -39.240 -75.901  20.701  1.00  0.00
ATOM   3179  BPU BPU Y1300      82.320  64.795   3.779  1.00  0.00
ATOM   3180  BPV BPV Y1301     -10.170  -3.556  83.422  1.00  0.00
ATOM   3181  BPW BPW Y1302      32.966 -27.972 -29.050  1.00  0.00
ATOM   3182  BPX BPX Y1303      31.325  80.375  -9.035  1.00  0.00
ATOM   3183  BPY BPY Y1304       8.671  74.145 -59.018  1.00  0.00
ATOM   3184  BPZ BPZ Y1305     -36.883 -81.845 -76.275  1.00  0.00
ATOM   3185  BQA BQA Y1306      51.505 -72.462  78.358  1.00  0.00
ATOM   3186  BQB BQB Y1307      30.280  42.685  56.118  1.00  0.00
ATOM   3187  BQC BQC Y1308      72.756  27.452  11.352  1.00  0.00
ATOM   3188  BQD BQD Y1309      44.579  46.327   8.048  1.00  0.00
ATOM   3189  BQE BQE Y1310     -42.425 -46.908  22.021  1.00  0.00
ATOM   3190  BQF BQF Y1311     -52.258 -40.972  36.143  1.00  0.00
ATOM   3191  BQG BQG Y1312       3.022  20.836  81.462  1.00  0.00
ATOM   3192  BQH BQH Y1313      80.889  11.864  32.020  1.00  0.00
ATOM   3193  BQI BQI Y1314     -31.140 -11.450 -87.572  1.00  0.00
ATOM   3194  BQJ BQJ Y1315     -85.211  83.995 -86.981  1.00  0.00
ATOM   3195  BQK BQK Y1316      -3.368 -27.319  74.425  1.00  0.00
ATOM   3196  BQL BQL Y1317     -59.398  24.927  32.315  1.00  0.00
ATOM   3197  BQM BQM Y1318     -17.130  19.477  41.115  1.00  0.00
ATOM   3198  BQN BQN Y1319     -34.052 -52.588  81.077  1.00  0.00
ATOM   3199  BQO BQO Y1320      28.053  -8.829 -18.069  1.00  0.00
ATOM   3200  BQP BQP Y1321     -56.474 -66.052 -15.064  1.00  0.00
ATOM   3201  BQQ BQQ Y1322     -45.094 -62.469  69.117  1.00  0.00
ATOM   3202  BQR BQR Y1323     -69.260  57.448 -55.785  1.00  0.00
ATOM   3203  BQS BQS Y1324      57.615   4.249  51.125  1.00  0.00
ATOM   3204  BQT BQT Y1325      49.694 -54.105 -42.711  1.00  0.00
ATOM   3205  BQU BQU Y1326      18.762  82.140 -38.480  1.00  0.00
ATOM   3206  BQV BQV Y1327     -84.241  42.552   5.340  1.00  0.00
ATOM   3207  BQW BQW Y1328      32.062  82.273  29.437  1.00  0.00
ATOM   3208  BQX BQX Y1329      25.608  75.655 -79.433  1.00  0.00
ATOM   3209  BQY BQY Y1330     -18.264  66.899  82.103  1.00  0.00
ATOM   3210  BQZ BQZ Y1331      69.489 -64.857 -27.138  1.00  0.00
ATOM   3211  BRA BRA Y1332     -36.954  80.170  19.951  1.00  0.00
ATOM   3212  BRB BRB Y1333      49.278  19.634  55.787  1.00  0.00
ATOM   3213  BRC BRC Y1334     -78.686  25.188 -29.553  1.00  0.00
ATOM   3214  BRD BRD Y1335     -53.004  -1.951 -14.355  1.00  0.00
ATOM   3215  BRE BRE Y1336      -0.069  68.943  47.704  1.00  0.00
ATOM   3216  BRF BRF Y1337     -28.992  40.667 -18.600  1.00  0.00
ATOM   3217  BRG BRG Y1338     -81.029  71.158  75.361  1.00  0.00
ATOM   3218  BRH BRH Y1339      -4.140 -84.547   9.942  1.00  0.00
ATOM   3219  BRI BRI Y1340     -25.844 -87.663  28.421  1.00  0.00
ATOM   3220  BRJ BRJ Y1341      -0.384 -43.625 -84.610  1.00  0.00
ATOM   3221  BRK BRK Y1342      15.350 -47.275 -64.561  1.00  0.00
ATOM   3222  BRL BRL Y1343     -26.703  84.823  -0.831  1.00  0.00
ATOM   3223  BRM BRM Y1344     -64.333 -32.401  37.741  1.00  0.00
ATOM   3224  BRN BRN Y1345      -4.124 -88.610 -85.032  1.00  0.00
ATOM   3225  BRO BRO Y1346      20.101 -54.400   0.754  1.00  0.00
ATOM   3226  BRP BRP Y1347      49.692 -19.794  32.037  1.00  0.00
ATOM   3227  BRQ BRQ Y1348      20.383 -74.679  60.220  1.00  0.00
ATOM   3228  BRR BRR Y1349      78.886  18.859 -71.927  1.00  0.00
ATOM   3229  BRS BRS Y1350       6.541 -85.934  67.322  1.00  0.00
ATOM   3230  BRT BRT Y1351       1.449 -21.421   8.210  1.00  0.00
ATOM   3231  BRU BRU Y1352     -76.656 -38.352 -42.501  1.00  0.00
ATOM   3232  BRV BRV Y1353      60.686 -47.830  36.757  1.00  0.00
ATOM   3233  BRW BRW Y1354      45.301 -79.512 -25.631  1.00  0.00
ATOM   3234  BRX BRX Y1355     -45.542  82.523 -39.079  1.00  0.00
ATOM   3235  BRY BRY Y1356      84.408 -72.168  -5.484  1.00  0.00
ATOM   3236  BRZ BRZ Y1357       5.260  62.361 -33.616  1.00  0.00
ATOM   3237  BSA BSA Y1358     -71.579  54.720  57.433  1.00  0.00
ATOM   3238  BSB BSB Y1359      20.290  24.044  87.765  1.00  0.00
ATOM   3239  BSC BSC Y1360      -4.738 -65.375  81.961  1.00  0.00
ATOM   3240  BSD BSD Y1361      81.757  -9.087 -55.456  1.00  0.00
ATOM   3241  BSE BSE Y1362     -74.946   2.506 -15.209  1.00  0.00
ATOM   3242  BSF BSF Y1363      10.331 -81.833   5.984  1.00  0.00
ATOM   3243  BSG BSG Y1364     -36.130 -32.854  30.390  1.00  0.00
ATOM   3244  BSH BSH Y1365     -24.128 -60.063 -33.057  1.00  0.00
ATOM   3245  BSI BSI Y1366      17.508  15.789 -85.544  1.00  0.00
ATOM   3246  BSJ BSJ Y1367      -7.839  31.334 -55.848  1.00  0.00
ATOM   3247  BSK BSK Y1368      67.920 -76.854   8.473  1.00  0.00
ATOM   3248  BSL BSL Y1369      79.855 -83.297  40.994  1.00  0.00
ATOM   3249  BSM BSM Y1370      57.280  39.164 -82.043  1.00  0.00
ATOM   3250  BSN BSN Y1371     -32.987 -72.413 -32.339  1.00  0.00
ATOM   3251  BSO BSO Y1372      12.471 -87.010 -71.258  1.00  0.00
ATOM   3252  BSP BSP Y1373     -11.203  58.446 -56.146  1.00  0.00
ATOM   3253  BSQ BSQ Y1374     -73.416  -7.839  85.221  1.00  0.00
ATOM   3254  BSR BSR Y1375     -49.878 -84.845  37.266  1.00  0.00
ATOM   3255  BSS BSS Y1376     -78.183  35.998  65.592  1.00  0.00
ATOM   3256  BST BST Y1377     -56.819 -22.975  21.409  1.00  0.00
ATOM   3257  BSU BSU Y1378      79.541  27.042 -40.996  1.00  0.00
ATOM   3258  BSV BSV Y1379      84.872 -11.792  38.998  1.00  0.00
ATOM   3259  BSW BSW Y1380      -2.527 -81.983  23.366  1.00  0.00
ATOM   3260  BSX BSX Y1381     -37.911 -37.594 -45.866  1.00  0.00
ATOM   3261  BSY BSY Y1382      29.818  84.035 -52.811  1.00  0.00
ATOM   3262  BSZ BSZ Y1383      -6.995 -74.146  34.230  1.00  0.00
ATOM   3263  BTA BTA Y1384     -12.601 -53.883   6.622  1.00  0.00
ATOM   3264  BTB BTB Y1385     -29.875   7.772  -7.234  1.00  0.00
ATOM   3265  BTC BTC Y1386     -64.771 -27.618  82.881  1.00  0.00
ATOM   3266  BTD BTD Y1387     -36.520  79.201  77.024  1.00  0.00
ATOM   3267  BTE BTE Y1388      57.981  29.630  37.021  1.00  0.00
ATOM   3268  BTF BTF Y1389      28.217 -13.952   0.500  1.00  0.00
ATOM   3269  BTG BTG Y1390      75.544 -21.335 -15.331  1.00  0.00
ATOM   3270  BTH BTH Y1391     -16.649 -42.523 -79.952  1.00  0.00
ATOM   3271  BTI BTI Y1392     -16.101  78.759 -25.838  1.00  0.00
ATOM   3272  BTJ BTJ Y1393     -36.402 -57.744 -76.111  1.00  0.00
ATOM   3273  BTK BTK Y1394     -71.935  52.472  22.656  1.00  0.00
ATOM   3274  BTL BTL Y1395     -76.173  24.861  83.312  1.00  0.00
ATOM   3275  BTM BTM Y1396     -40.123  -0.236   6.368  1.00  0.00
ATOM   3276  BTN BTN Y1397     -18.575   9.867 -56.284  1.00  0.00
ATOM   3277  BTO BTO Y1398      58.685 -14.669 -69.001  1.00  0.00
ATOM   3278  BTP BTP Y1399     -31.337 -87.096 -14.042  1.00  0.00
ATOM   3279  BTQ BTQ Y1400     -35.648 -43.139  50.159  1.00  0.00
ATOM   3280  BTR BTR Y1401     -23.639 -14.065  85.486  1.00  0.00
ATOM   3281  BTS BTS Y1402     -79.289 -42.604  38.245  1.00  0.00
ATOM   3282  BTT BTT Y1403     -53.234  56.115 -42.444  1.00  0.00
ATOM   3283  BTU BTU Y1404      53.492 -16.746 -30.086  1.00  0.00
ATOM   3284  BTV BTV Y1405      74.473  70.465 -69.586  1.00  0.00
ATOM   3285  BTW BTW Y1406     -11.521  15.207  77.412  1.00  0.00
ATOM   3286  BTX BTX Y1407       9.507 -40.074  46.869  1.00  0.00
ATOM   3287  BTY BTY Y1408     -37.705 -28.058  83.545  1.00  0.00
ATOM   3288  BTZ BTZ Y1409       9.624  -6.298 -26.226  1.00  0.00
ATOM   3289  BUA BUA Y1410     -26.843  57.889  -1.288  1.00  0.00
ATOM   3290  BUB BUB Y1411      26.868  33.421  23.816  1.00  0.00
ATOM   3291  BUC BUC Y1412     -50.642 -36.592  88.243  1.00  0.00
ATOM   3292  BUD BUD Y1413     -45.094   0.613 -32.258  1.00  0.00
ATOM   3293  BUE BUE Y1414      87.753 -80.712  10.412  1.00  0.00
ATOM   3294  BUF BUF Y1415     -15.351  39.097  -7.969  1.00  0.00
ATOM   3295  BUG BUG Y1416      72.855  54.062  78.287  1.00  0.00
ATOM   3296  BUH BUH Y1417     -53.515 -39.260 -23.816  1.00  0.00
ATOM   3297  BUI BUI Y1418      61.016 -44.168  16.482  1.00  0.00
ATOM   3298  BUJ BUJ Y1419      13.110   0.366 -58.452  1.00  0.00
ATOM   3299  BUK BUK Y1420      80.051 -49.733  81.364  1.00  0.00
ATOM   3300  BUL BUL Y1421      58.127 -56.505  72.382  1.00  0.00
ATOM   3301  BUM BUM Y1422      82.219 -22.950   1.913  1.00  0.00
ATOM   3302  BUN BUN Y1423     -67.998  31.224 -44.421  1.00  0.00
ATOM   3303  BUO BUO Y1424      82.624  71.428  64.804  1.00  0.00
ATOM   3304  BUP BUP Y1425     -10.481 -21.012 -27.502  1.00  0.00
ATOM   3305  BUQ BUQ Y1426     -76.475 -10.573 -82.516  1.00  0.00
ATOM   3306  BUR BUR Y1427      22.023  34.727  64.134  1.00  0.00
ATOM   3307  BUS BUS Y1428     -28.627  34.439 -56.797  1.00  0.00
ATOM   3308  BUT BUT Y1429     -31.479  63.838  18.938  1.00  0.00
ATOM   3309  BUU BUU Y1430      59.960  16.775  83.410  1.00  0.00
ATOM   3310  BUV BUV Y1431      69.996  62.579  56.424  1.00  0.00
ATOM   3311  BUW BUW Y1432     -79.196 -50.768  73.810  1.00  0.00
ATOM   3312  BUX BUX Y1433      -3.906 -10.533  56.469  1.00  0.00
ATOM   3313  BUY BUY Y1434     -84.428 -38.620 -57.587  1.00  0.00
ATOM   3314  BUZ BUZ Y1435      81.992 -44.089 -69.350  1.00  0.00
ATOM   3315  BVA BVA Y1436      53.409  43.497 -22.811  1.00  0.00
ATOM   3316  BVB BVB Y1437     -41.615 -34.722 -58.373  1.00  0.00
ATOM   3317  BVC BVC Y1438      63.252 -44.214  -2.533  1.00  0.00
ATOM   3318  BVD BVD Y1439      24.398 -80.229 -84.653  1.00  0.00
ATOM   3319  BVE BVE Y1440      54.902  22.390 -53.906  1.00  0.00
ATOM   3320  BVF BVF Y1441     -48.663 -50.244 -85.254  1.00  0.00
ATOM   3321  BVG BVG Y1442     -73.846 -88.346  -7.350  1.00  0.00
ATOM   3322  BVH BVH Y1443     -59.459 -77.365  65.170  1.00  0.00
ATOM   3323  BVI BVI Y1444     -61.367 -48.412  72.118  1.00  0.00
ATOM   3324  BVJ BVJ Y1445     -74.276 -19.252  44.569  1.00  0.00
ATOM   3325  BVK BVK Y1446     -81.613 -29.962 -19.743  1.00  0.00
ATOM   3326  BVL BVL Y1447      85.226 -24.037 -67.207  1.00  0.00
ATOM   3327  BVM BVM Y1448     -51.082 -56.552  26.278  1.00  0.00
ATOM   3328  BVN BVN Y1449      25.112 -89.237  28.042  1.00  0.00
ATOM   3329  BVO BVO Y1450      57.518 -22.017  87.485  1.00  0.00
ATOM   3330  BVP BVP Y1451       8.619  -6.360  82.003  1.00  0.00
ATOM   3331  BVQ BVQ Y1452     -42.972  78.102   4.936  1.00  0.00
ATOM   3332  BVR BVR Y1453     -53.804 -50.999 -17.552  1.00  0.00
ATOM   3333  BVS BVS Y1454     -29.309 -29.012 -32.837  1.00  0.00
ATOM   3334  BVT BVT Y1455       6.533  46.613 -43.133  1.00  0.00
ATOM   3335  BVU BVU Y1456     -65.754  57.397  75.534  1.00  0.00
ATOM   3336  BVV BVV Y1457      27.554 -83.709  12.193  1.00  0.00
ATOM   3337  BVW BVW Y1458     -50.087  34.800 -22.540  1.00  0.00
ATOM   3338  BVX BVX Y1459      87.272  16.738 -58.991  1.00  0.00
ATOM   3339  BVY BVY Y1460      15.817  29.130  -5.837  1.00  0.00
ATOM   3340  BVZ BVZ Y1461     -51.624  54.800  16.961  1.00  0.00
ATOM   3341  BWA BWA Y1462     -83.995  62.427 -56.808  1.00  0.00
ATOM   3342  BWB BWB Y1463      87.581  48.450  47.244  1.00  0.00
ATOM   3343  BWC BWC Y1464      37.234 -85.862  54.341  1.00  0.00
ATOM   3344  BWD BWD Y1465     -15.884 -39.046  23.238  1.00  0.00
ATOM   3345  BWE BWE Y1466      15.461  -3.802  22.579  1.00  0.00
ATOM   3346  BWF BWF Y1467     -79.068 -72.115   2.720  1.00  0.00
ATOM   3347  BWG BWG Y1468     -81.069  17.848  67.044  1.00  0.00
ATOM   3348  BWH BWH Y1469      22.094 -58.989 -82.332  1.00  0.00
ATOM   3349  BWI BWI Y1470      32.654 -65.136  46.055  1.00  0.00
ATOM   3350  BWJ BWJ Y1471     -63.361 -18.168 -77.684  1.00  0.00
ATOM   3351  BWK BWK Y1472       7.095  -9.009  -9.823  1.00  0.00
ATOM   3352  BWL BWL Y1473     -22.268 -59.072 -83.344  1.00  0.00
ATOM   3353  BWM BWM Y1474      69.183 -45.736 -19.034  1.00  0.00
ATOM   3354  BWN BWN Y1475      56.091 -28.520  28.859  1.00  0.00
ATOM   3355  BWO BWO Y1476      -1.424  78.973 -33.609  1.00  0.00
ATOM   3356  BWP BWP Y1477     -18.273  -9.347 -11.150  1.00  0.00
ATOM   3357  BWQ BWQ Y1478     -59.386  42.625 -55.235  1.00  0.00
ATOM   3358  BWR BWR Y1479      27.762  42.236 -73.741  1.00  0.00
ATOM   3359  BWS BWS Y1480      84.180  -0.821 -30.350  1.00  0.00
ATOM   3360  BWT BWT Y1481      25.030  56.474  79.776  1.00  0.00
ATOM   3361  BWU BWU Y1482     -48.066 -18.965  54.236  1.00  0.00
ATOM   3362  BWV BWV Y1483      68.512 -82.861 -23.574  1.00  0.00
ATOM   3363  BWW BWW Y1484     -13.264 -57.105 -12.331  1.00  0.00
ATOM   3364  BWX BWX Y1485       7.413  45.131  65.764  1.00  0.00
ATOM   3365  BWY BWY Y1486      50.736  64.633  72.073  1.00  0.00
ATOM   3366  BWZ BWZ Y1487     -65.333   8.055  -6.953  1.00  0.00
ATOM   3367  BXA BXA Y1488      12.841  81.768  -6.383  1.00  0.00
ATOM   3368  BXB BXB Y1489      22.672 -54.991  83.994  1.00  0.00
ATOM   3369  BXC BXC Y1490      72.434 -32.869 -84.336  1.00  0.00
ATOM   3370  BXD BXD Y1491      46.902 -38.787  38.997  1.00  0.00
ATOM   3371  BXE BXE Y1492     -46.156 -74.740 -10.063  1.00  0.00
ATOM   3372  BXF BXF Y1493     -10.044  54.889  86.183  1.00  0.00
ATOM   3373  BXG BXG Y1494     -71.931  15.377  46.190  1.00  0.00
ATOM   3374  BXH BXH Y1495     -81.694  37.480 -63.356  1.00  0.00
ATOM   3375  BXI BXI Y1496      -2.023  55.926  46.976  1.00  0.00
ATOM   3376  BXJ BXJ Y1497      -4.035 -10.514  31.358  1.00  0.00
ATOM   3377  BXK BXK Y1498     -77.892 -29.943 -63.842  1.00  0.00
ATOM   3378  BXL BXL Y1499      24.348  11.913 -14.949  1.00  0.00
ATOM   3379  BXM BXM Y1500     -22.664 -72.398  30.918  1.00  0.00
ATOM   3380  BXN BXN Y1501      86.367 -29.169  77.956  1.00  0.00
ATOM   3381  BXO BXO Y1502     -37.230   6.797  26.001  1.00  0.00
ATOM   3382  BXP BXP Y1503     -19.993  -2.811  53.000  1.00  0.00
ATOM   3383  BXQ BXQ Y1504     -25.719  -5.542 -24.874  1.00  0.00
ATOM   3384  BXR BXR Y1505      77.791 -59.600  51.668  1.00  0.00
ATOM   3385  BXS BXS Y1506     -58.796 -59.213 -85.104  1.00  0.00
ATOM   3386  BXT BXT Y1507      -9.291  47.161 -23.821  1.00  0.00
ATOM   3387  BXU BXU Y1508      88.183   6.838  -7.258  1.00  0.00
ATOM   3388  BXV BXV Y1509     -77.699 -12.511  56.993  1.00  0.00
ATOM   3389  BXW BXW Y1510     -11.299  16.012 -85.343  1.00  0.00
ATOM   3390  BXX BXX Y1511      78.270  45.587  81.888  1.00  0.00
ATOM   3391  BXY BXY Y1512      80.838  44.385  25.657  1.00  0.00
ATOM   3392  BXZ BXZ Y1513     -82.183 -59.003  55.961  1.00  0.00
ATOM   3393  BYA BYA Y1514     -57.769  61.048  62.743  1.00  0.00
ATOM   3394  BYB BYB Y1515     -85.938 -50.568 -82.802  1.00  0.00
ATOM   3395  BYC BYC Y1516       5.397  46.931 -29.890  1.00  0.00
ATOM   3396  BYD BYD Y1517      39.592 -52.705 -82.699  1.00  0.00
ATOM   3397  BYE BYE Y1518      37.597  78.023  80.219  1.00  0.00
ATOM   3398  BYF BYF Y1519     -57.831 -30.174   5.826  1.00  0.00
ATOM   3399  BYG BYG Y1520     -33.265  46.555  85.833  1.00  0.00
ATOM   3400  BYH BYH Y1521      -3.002 -77.167  49.230  1.00  0.00
ATOM   3401  BYI BYI Y1522     -56.055 -87.857 -85.765  1.00  0.00
ATOM   3402  BYJ BYJ Y1523     -82.153 -78.237 -36.333  1.00  0.00
ATOM   3403  BYK BYK Y1524      47.743 -64.782 -79.989  1.00  0.00
ATOM   3404  BYL BYL Y1525      -8.582  59.782   4.936  1.00  0.00
ATOM   3405  BYM BYM Y1526     -28.243 -49.363  26.334  1.00  0.00
ATOM   3406  BYN BYN Y1527     -23.079  17.217  25.770  1.00  0.00
ATOM   3407  BYO BYO Y1528     -41.276  42.932   6.927  1.00  0.00
ATOM   3408  BYP BYP Y1529      28.043 -40.464 -32.485  1.00  0.00
ATOM   3409  BYQ BYQ Y1530     -74.348 -31.754  47.331  1.00  0.00
ATOM   3410  BYR BYR Y1531       6.963 -62.120 -46.670  1.00  0.00
ATOM   3411  BYS BYS Y1532      60.579  -3.765  89.766  1.00  0.00
ATOM   3412  BYT BYT Y1533     -61.547  24.378 -77.295  1.00  0.00
ATOM   3413  BYU BYU Y1534      67.246 -69.888  44.604  1.00  0.00
ATOM   3414  BYV BYV Y1535      56.283 -62.535  -4.368  1.00  0.00
ATOM   3415  BYW BYW Y1536     -31.268  -7.422  28.526  1.00  0.00
ATOM   3416  BYX BYX Y1537     -84.915 -58.142   7.486  1.00  0.00
ATOM   3417  BYY BYY Y1538      36.258  84.410 -31.053  1.00  0.00
ATOM   3418  BYZ BYZ Y1539      36.870 -82.053  71.467  1.00  0.00
ATOM   3419  BZA BZA Y1540     -77.243  77.629 -49.334  1.00  0.00
ATOM   3420  BZB BZB Y1541     -70.091  25.016 -86.161  1.00  0.00
ATOM   3421  BZC BZC Y1542     -28.729  52.728 -52.685  1.00  0.00
ATOM   3422  BZD BZD Y1543      -0.707  36.166  22.261  1.00  0.00
ATOM   3423  BZE BZE Y1544      75.334 -47.448 -42.221  1.00  0.00
ATOM   3424  BZF BZF Y1545      69.802  74.596 -28.746  1.00  0.00
ATOM   3425  BZG BZG Y1546      70.017 -85.388  60.092  1.00  0.00
ATOM   3426  BZH BZH Y1547     -30.325 -82.406  76.779  1.00  0.00
ATOM   3427  BZI BZI Y1548      37.461   1.125  74.291  1.00  0.00
ATOM   3428  BZJ BZJ Y1549     -45.390 -81.830   5.710  1.00  0.00
ATOM   3429  BZK BZK Y1550      -3.534 -88.830  79.038  1.00  0.00
ATOM   3430  BZL BZL Y1551      84.199  22.336  16.126  1.00  0.00
ATOM   3431  BZM BZM Y1552     -19.515  20.203 -33.702  1.00  0.00
ATOM   3432  BZN BZN Y1553       8.294 -45.354   6.626  1.00  0.00
ATOM   3433  BZO BZO Y1554     -84.334 -16.342 -15.858  1.00  0.00
ATOM   3434  BZP BZP Y1555      45.757 -81.905 -39.059  1.00  0.00
ATOM   3435  BZQ BZQ Y1556     -61.520 -13.929  57.101  1.00  0.00
ATOM   3436  BZR BZR Y1557     -67.696  43.740 -84.566  1.00  0.00
ATOM   3437  BZS BZS Y1558     -79.054 -18.501   3.107  1.00  0.00
ATOM   3438  BZT BZT Y1559     -25.624 -86.759 -85.452  1.00  0.00
ATOM   3439  BZU BZU Y1560     -25.278 -13.585  50.470  1.00  0.00
ATOM   3440  BZV BZV Y1561      83.482  12.718  80.539  1.00  0.00
ATOM   3441  BZW BZW Y1562     -73.380 -58.640 -78.250  1.00  0.00
ATOM   3442  BZX BZX Y1563     -18.226 -73.131 -76.711  1.00  0.00
ATOM   3443  BZY BZY Y1564      -8.622 -88.391  36.297  1.00  0.00
ATOM   3444  BZZ BZZ Y1565      82.637  55.963  56.949  1.00  0.00
ATOM   3445  CAA CAA Y1566      25.888  51.828 -83.844  1.00  0.00
ATOM   3446  CAB CAB Y1567     -49.367  38.270  31.306  1.00  0.00
ATOM   3447  CAC CAC Y1568      28.742  49.373  67.551  1.00  0.00
ATOM   3448  CAD CAD Y1569     -44.019  -3.456 -79.698  1.00  0.00
ATOM   3449  CAE CAE Y1570     -39.679 -16.349 -81.657  1.00  0.00
ATOM   3450  CAF CAF Y1571      83.794 -72.664 -27.729  1.00  0.00
ATOM   3451  CAG CAG Y1572     -80.087  47.194 -24.702  1.00  0.00
ATOM   3452  CAH CAH Y1573     -10.070 -78.295 -19.164  1.00  0.00
ATOM   3453  CAI CAI Y1574     -57.629  79.525   3.933  1.00  0.00
ATOM   3454  CAJ CAJ Y1575      44.636 -82.468 -85.328  1.00  0.00
ATOM   3455  CAK CAK Y1576      34.550  65.133   6.926  1.00  0.00
ATOM   3456  CAL CAL Y1577     -73.662  11.101  75.762  1.00  0.00
ATOM   3457  CAM CAM Y1578      52.304  -5.666  79.425  1.00  0.00
ATOM   3458  CAN CAN Y1579      67.532  78.007   1.322  1.00  0.00
ATOM   3459  CAO CAO Y1580      -2.633 -80.968  61.308  1.00  0.00
ATOM   3460  CAP CAP Y1581     -75.931 -71.608  86.802  1.00  0.00
ATOM   3461  CAQ CAQ Y1582      16.298  86.253  41.085  1.00  0.00
ATOM   3462  CAR CAR Y1583     -54.366 -22.316  74.898  1.00  0.00
ATOM   3463  CAS CAS Y1584      89.063 -17.205  16.091  1.00  0.00
ATOM   3464  CAT CAT Y1585     -17.527 -12.665  18.500  1.00  0.00
ATOM   3465  CAU CAU Y1586      41.832 -72.224 -48.635  1.00  0.00
ATOM   3466  CAV CAV Y1587      80.385  -1.255  13.930  1.00  0.00
ATOM   3467  CAW CAW Y1588      44.296  28.025  43.857  1.00  0.00
ATOM   3468  CAX CAX Y1589     -76.171  84.384  31.969  1.00  0.00
ATOM   3469  CAY CAY Y1590     -83.412  82.141 -68.681  1.00  0.00
ATOM   3470  CAZ CAZ Y1591      56.151 -28.711 -50.109  1.00  0.00
ATOM   3471  CBA CBA Y1592     -73.615  83.686 -60.228  1.00  0.00
ATOM   3472  CBB CBB Y1593     -12.881  49.908 -41.292  1.00  0.00
ATOM   3473  CBC CBC Y1594      47.076  24.547 -43.609  1.00  0.00
ATOM   3474  CBD CBD Y1595     -43.898 -51.552  38.522  1.00  0.00
ATOM   3475  CBE CBE Y1596      26.967  14.503 -28.291  1.00  0.00
ATOM   3476  CBF CBF Y1597      28.624 -49.933 -44.143  1.00  0.00
ATOM   3477  CBG CBG Y1598      58.158  49.967  70.401  1.00  0.00
ATOM   3478  CBH CBH Y1599     -38.030   9.781 -21.929  1.00  0.00
ATOM   3479  CBI CBI Y1600     -21.960 -50.603  89.125  1.00  0.00
ATOM   3480  CBJ CBJ Y1601       8.794 -89.657  15.781  1.00  0.00
ATOM   3481  CBK CBK Y1602     -40.986  28.055  39.654  1.00  0.00
ATOM   3482  CBL CBL Y1603     -25.411  45.581  10.519  1.00  0.00
ATOM   3483  CBM CBM Y1604      -5.456 -85.420  -5.222  1.00  0.00
ATOM   3484  CBN CBN Y1605     -57.855   1.122 -84.803  1.00  0.00
ATOM   3485  CBO CBO Y1606     -67.948  10.055 -86.624  1.00  0.00
ATOM   3486  CBP CBP Y1607     -64.345 -64.148  15.803  1.00  0.00
ATOM   3487  CBQ CBQ Y1608     -54.845  37.332 -36.643  1.00  0.00
ATOM   3488  CBR CBR Y1609     -47.601 -70.251 -59.554  1.00  0.00
ATOM   3489  CBS CBS Y1610      37.383  28.895 -33.709  1.00  0.00
ATOM   3490  CBT CBT Y1611       2.988  28.806  -1.224  1.00  0.00
ATOM   3491  CBU CBU Y1612     -52.426 -89.932 -16.032  1.00  0.00
ATOM   3492  CBV CBV Y1613     -24.049 -85.496 -30.796  1.00  0.00
ATOM   3493  CBW CBW Y1614     -14.866  71.344 -47.869  1.00  0.00
ATOM   3494  CBX CBX Y1615      -7.722  54.197  30.852  1.00  0.00
ATOM   3495  CBY CBY Y1616     -56.060  61.072  34.021  1.00  0.00
ATOM   3496  CBZ CBZ Y1617      56.415 -60.194  12.991  1.00  0.00
ATOM   3497  CCA CCA Y1618      -1.595  83.073 -81.315  1.00  0.00
ATOM   3498  CCB CCB Y1619     -64.245  37.753 -22.472  1.00  0.00
ATOM   3499  CCC CCC Y1620     -40.499 -49.686   1.325  1.00  0.00
ATOM   3500  CCD CCD Y1621     -60.017 -86.535 -67.371  1.00  0.00
ATOM   3501  CCE CCE Y1622      85.797 -49.407 -86.283  1.00  0.00
ATOM   3502  CCF CCF Y1623      22.072  13.420 -58.129  1.00  0.00
ATOM   3503  CCG CCG Y1624     -81.030 -43.309 -28.761  1.00  0.00
ATOM   3504  CCH CCH Y1625      69.538  83.582 -73.494  1.00  0.00
ATOM   3505  CCI CCI Y1626      65.592   6.805  24.510  1.00  0.00
ATOM   3506  CCJ CCJ Y1627      62.315 -40.733 -48.410  1.00  0.00
ATOM   3507  CCK CCK Y1628     -26.179  83.463 -48.450  1.00  0.00
ATOM   3508  CCL CCL Y1629     -40.746  51.107  -2.694  1.00  0.00
ATOM   3509  CCM CCM Y1630      85.669  61.876 -63.742  1.00  0.00
ATOM   3510  CCN CCN Y1631     -79.837  57.626  -1.478  1.00  0.00
ATOM   3511  CCO CCO Y1632     -19.183 -11.778  65.355  1.00  0.00
ATOM   3512  CCP CCP Y1633      25.618  -5.002  56.480  1.00  0.00
ATOM   3513  CCQ CCQ Y1634      58.403  67.149 -34.165  1.00  0.00
ATOM   3514  CCR CCR Y1635      90.179 -38.407 -53.885  1.00  0.00
ATOM   3515  CCS CCS Y1636     -50.837 -36.190  19.632  1.00  0.00
ATOM   3516  CCT CCT Y1637      66.912  14.919 -42.335  1.00  0.00
ATOM   3517  CCU CCU Y1638     -26.193  11.788  13.052  1.00  0.00
ATOM   3518  CCV CCV Y1639      84.073 -38.108  44.095  1.00  0.00
ATOM   3519  CCW CCW Y1640     -14.558 -69.783  62.221  1.00  0.00
ATOM   3520  CCX CCX Y1641     -76.860 -88.521 -65.984  1.00  0.00
ATOM   3521  CCY CCY Y1642      89.396  31.786  10.571  1.00  0.00
ATOM   3522  CCZ CCZ Y1643     -46.820  55.156  80.488  1.00  0.00
ATOM   3523  CDA CDA Y1644      78.033  26.276  87.670  1.00  0.00
ATOM   3524  CDB CDB Y1645     -82.512 -89.533 -26.532  1.00  0.00
ATOM   3525  CDC CDC Y1646     -83.487  48.030  79.430  1.00  0.00
ATOM   3526  CDD CDD Y1647     -29.125  33.645  23.464  1.00  0.00
ATOM   3527  CDE CDE Y1648     -45.411  70.523  24.219  1.00  0.00
ATOM   3528  CDF CDF Y1649      76.742 -35.400  -8.599  1.00  0.00
ATOM   3529  CDG CDG Y1650     -51.940  29.633  15.852  1.00  0.00
ATOM   3530  CDH CDH Y1651      87.557  40.338 -70.349  1.00  0.00
ATOM   3531  CDI CDI Y1652     -51.229 -70.562 -79.310  1.00  0.00
ATOM   3532  CDJ CDJ Y1653     -80.050  27.007  29.151  1.00  0.00
ATOM   3533  CDK CDK Y1654     -15.289  36.803  64.309  1.00  0.00
ATOM   3534  CDL CDL Y1655      42.274 -58.002 -70.390  1.00  0.00
ATOM   3535  CDM CDM Y1656     -10.381 -57.821  41.987  1.00  0.00
ATOM   3536  CDN CDN Y1657      66.955 -78.932  -6.835  1.00  0.00
ATOM   3537  CDO CDO Y1658     -10.130 -53.144 -30.074  1.00  0.00
ATOM   3538  CDP CDP Y1659     -49.476 -84.031  75.648  1.00  0.00
ATOM   3539  CDQ CDQ Y1660     -85.182 -35.271  69.825  1.00  0.00
ATOM   3540  CDR CDR Y1661      -1.095 -82.656  89.741  1.00  0.00
ATOM   3541  CDS CDS Y1662      -8.623 -17.827  84.099  1.00  0.00
ATOM   3542  CDT CDT Y1663       1.774  14.943  36.230  1.00  0.00
ATOM   3543  CDU CDU Y1664     -71.499 -56.526 -65.721  1.00  0.00
ATOM   3544  CDV CDV Y1665     -80.211 -25.323  87.828  1.00  0.00
ATOM   3545  CDW CDW Y1666     -35.632  79.025 -62.325  1.00  0.00
ATOM   3546  CDX CDX Y1667      67.590  77.078  56.857  1.00  0.00
ATOM   3547  CDY CDY Y1668     -20.431  18.562 -22.123  1.00  0.00
ATOM   3548  CDZ CDZ Y1669     -16.018  75.657 -13.032  1.00  0.00
ATOM   3549  CEA CEA Y1670      46.499  53.164  78.579  1.00  0.00
ATOM   3550  CEB CEB Y1671     -79.983  49.668 -58.850  1.00  0.00
ATOM   3551  CEC CEC Y1672     -56.069 -49.363  11.129  1.00  0.00
ATOM   3552  CED CED Y1673      88.641  -1.524  89.207  1.00  0.00
ATOM   3553  CEE CEE Y1674      56.678 -43.931  88.163  1.00  0.00
ATOM   3554  CEF CEF Y1675       4.981  82.574 -17.907  1.00  0.00
ATOM   3555  CEG CEG Y1676      -6.635 -49.054  68.781  1.00  0.00
ATOM   3556  CEH CEH Y1677      -2.071  72.887  71.594  1.00  0.00
ATOM   3557  CEI CEI Y1678      -6.358 -39.149  85.127  1.00  0.00
ATOM   3558  CEJ CEJ Y1679      45.574 -22.037 -62.406  1.00  0.00
ATOM   3559  CEK CEK Y1680     -25.357  85.458 -82.677  1.00  0.00
ATOM   3560  CEL CEL Y1681      19.862  73.750 -17.034  1.00  0.00
ATOM   3561  CEM CEM Y1682      10.265  84.838  51.731  1.00  0.00
ATOM   3562  CEN CEN Y1683     -56.636 -15.060 -11.219  1.00  0.00
ATOM   3563  CEO CEO Y1684      85.958  66.100  16.720  1.00  0.00
ATOM   3564  CEP CEP Y1685      -4.405   9.425 -15.480  1.00  0.00
ATOM   3565  CEQ CEQ Y1686       9.938  56.737 -46.032  1.00  0.00
ATOM   3566  CER CER Y1687     -10.638  83.907  63.655  1.00  0.00
ATOM   3567  CES CES Y1688      78.531  38.349  37.038  1.00  0.00
ATOM   3568  CET CET Y1689      23.686  24.424 -31.040  1.00  0.00
ATOM   3569  CEU CEU Y1690     -81.286 -81.956 -53.154  1.00  0.00
ATOM   3570  CEV CEV Y1691     -75.827 -31.154  73.676  1.00  0.00
ATOM   3571  CEW CEW Y1692     -10.177   3.615  50.216  1.00  0.00
ATOM   3572  CEX CEX Y1693       9.169  25.673 -68.670  1.00  0.00
ATOM   3573  CEY CEY Y1694      56.545  60.447  44.105  1.00  0.00
ATOM   3574  CEZ CEZ Y1695     -26.585   6.328 -43.478  1.00  0.00
ATOM   3575  CFA CFA Y1696      84.365 -65.859 -84.736  1.00  0.00
ATOM   3576  CFB CFB Y1697      85.905 -50.818 -10.303  1.00  0.00
ATOM   3577  CFC CFC Y1698     -48.232   8.532 -65.414  1.00  0.00
ATOM   3578  CFD CFD Y1699      72.189  25.843  38.080  1.00  0.00
ATOM   3579  CFE CFE Y1700     -83.402 -65.246  29.335  1.00  0.00
ATOM   3580  CFF CFF Y1701      46.965  52.049 -84.996  1.00  0.00
ATOM   3581  CFG CFG Y1702      17.007 -38.187 -83.375  1.00  0.00
ATOM   3582  CFH CFH Y1703     -45.881  41.703 -51.613  1.00  0.00
ATOM   3583  CFI CFI Y1704     -71.592  18.336  -5.342  1.00  0.00
ATOM   3584  CFJ CFJ Y1705      53.383  79.163 -38.167  1.00  0.00
ATOM   3585  CFK CFK Y1706       9.423  35.112 -18.302  1.00  0.00
ATOM   3586  CFL CFL Y1707     -83.508  25.759 -74.119  1.00  0.00
ATOM   3587  CFM CFM Y1708      77.465  64.339  45.056  1.00  0.00
ATOM   3588  CFN CFN Y1709     -25.572  30.767 -66.708  1.00  0.00
ATOM   3589  CFO CFO Y1710      14.448  36.691 -36.503  1.00  0.00
ATOM   3590  CFP CFP Y1711      47.991  -6.706  38.857  1.00  0.00
ATOM   3591  CFQ CFQ Y1712     -68.381 -40.783  -8.433  1.00  0.00
ATOM   3592  CFR CFR Y1713     -53.532  19.311 -86.018  1.00  0.00
ATOM   3593  CFS CFS Y1714     -59.293 -76.859   4.863  1.00  0.00
ATOM   3594  CFT CFT Y1715      87.877 -56.248 -23.108  1.00  0.00
ATOM   3595  CFU CFU Y1716      22.891 -86.513  46.153  1.00  0.00
ATOM   3596  CFV CFV Y1717     -71.995 -78.276 -14.979  1.00  0.00
ATOM   3597  CFW CFW Y1718      77.832 -15.777  83.958  1.00  0.00
ATOM   3598  CFX CFX Y1719     -58.121   6.215  40.238  1.00  0.00
ATOM   3599  CFY CFY Y1720       8.380 -56.255 -79.968  1.00  0.00
ATOM   3600  CFZ CFZ Y1721       5.824 -19.404  71.544  1.00  0.00
ATOM   3601  CGA CGA Y1722      18.991 -54.406  55.362  1.00  0.00
ATOM   3602  CGB CGB Y1723       8.296  31.091  34.303  1.00  0.00
ATOM   3603  CGC CGC Y1724      29.934 -48.433  38.584  1.00  0.00
ATOM   3604  CGD CGD Y1725      15.475  12.568  25.238  1.00  0.00
ATOM   3605  CGE CGE Y1726     -78.359  82.427  -7.590  1.00  0.00
ATOM   3606  CGF CGF Y1727       4.371 -46.396  87.826  1.00  0.00
ATOM   3607  CGG CGG Y1728     -25.300 -64.815  17.914  1.00  0.00
ATOM   3608  CGH CGH Y1729      66.865  64.201  -3.473  1.00  0.00
ATOM   3609  CGI CGI Y1730      65.741  72.000 -83.844  1.00  0.00
ATOM   3610  CGJ CGJ Y1731     -71.502 -17.118 -26.860  1.00  0.00
ATOM   3611  CGK CGK Y1732      73.909 -84.541 -84.263  1.00  0.00
ATOM   3612  CGL CGL Y1733     -82.632  17.791 -51.987  1.00  0.00
ATOM   3613  CGM CGM Y1734     -62.897  13.100 -61.179  1.00  0.00
ATOM   3614  CGN CGN Y1735     -53.592 -31.500  47.640  1.00  0.00
ATOM   3615  CGO CGO Y1736      77.117  82.756 -86.084  1.00  0.00
ATOM   3616  CGP CGP Y1737      49.380  41.762 -11.599  1.00  0.00
ATOM   3617  CGQ CGQ Y1738      -2.771  30.725   8.789  1.00  0.00
ATOM   3618  CGR CGR Y1739      64.771  39.242   8.170  1.00  0.00
ATOM   3619  CGS CGS Y1740     -54.166 -31.972 -62.016  1.00  0.00
ATOM   3620  CGT CGT Y1741     -50.023 -26.932 -70.696  1.00  0.00
ATOM   3621  CGU CGU Y1742     -64.379  74.336  37.681  1.00  0.00
ATOM   3622  CGV CGV Y1743     -18.479 -86.034   3.129  1.00  0.00
ATOM   3623  CGW CGW Y1744     -81.266  52.844  44.916  1.00  0.00
ATOM   3624  CGX CGX Y1745      32.160 -75.133  87.641  1.00  0.00
ATOM   3625  CGY CGY Y1746       5.899 -86.247  52.458  1.00  0.00
ATOM   3626  CGZ CGZ Y1747      40.765  60.084  88.852  1.00  0.00
ATOM   3627  CHA CHA Y1748      49.445 -44.512  25.368  1.00  0.00
ATOM   3628  CHB CHB Y1749      89.826 -10.364 -43.001  1.00  0.00
ATOM   3629  CHC CHC Y1750     -20.500   5.685 -18.487  1.00  0.00
ATOM   3630  CHD CHD Y1751     -70.479 -83.672  78.353  1.00  0.00
ATOM   3631  CHE CHE Y1752      71.365  -0.849  38.645  1.00  0.00
ATOM   3632  CHF CHF Y1753     -14.889  14.765  -6.063  1.00  0.00
ATOM   3633  CHG CHG Y1754      19.437  81.220  86.309  1.00  0.00
ATOM   3634  CHH CHH Y1755     -53.552  81.949  29.258  1.00  0.00
ATOM   3635  CHI CHI Y1756     -21.061 -37.816 -43.120  1.00  0.00
ATOM   3636  CHJ CHJ Y1757      10.973  -2.556 -85.971  1.00  0.00
ATOM   3637  CHK CHK Y1758       1.152   6.854 -73.291  1.00  0.00
ATOM   3638  CHL CHL Y1759      33.949  20.276  17.416  1.00  0.00
ATOM   3639  CHM CHM Y1760      -9.897   6.679  90.099  1.00  0.00
ATOM   3640  CHN CHN Y1761      86.006  83.144 -23.323  1.00  0.00
ATOM   3641  CHO CHO Y1762      64.472  52.987  86.453  1.00  0.00
ATOM   3642  CHP CHP Y1763      74.527 -13.253 -26.083  1.00  0.00
ATOM   3643  CHQ CHQ Y1764      47.346 -87.068  85.247  1.00  0.00
ATOM   3644  CHR CHR Y1765     -30.401  35.215  38.371  1.00  0.00
ATOM   3645  CHS CHS Y1766      14.643 -41.041 -28.119  1.00  0.00
ATOM   3646  CHT CHT Y1767      -5.967  84.235  87.373  1.00  0.00
ATOM   3647  CHU CHU Y1768     -45.970  -8.282  22.916  1.00  0.00
ATOM   3648  CHV CHV Y1769      33.432   5.415   3.931  1.00  0.00
ATOM   3649  CHW CHW Y1770     -61.620  83.695 -37.839  1.00  0.00
ATOM   3650  CHX CHX Y1771     -63.169 -72.830 -79.263  1.00  0.00
ATOM   3651  CHY CHY Y1772      43.615  29.339   7.562  1.00  0.00
ATOM   3652  CHZ CHZ Y1773     -76.175 -20.256 -74.439  1.00  0.00
ATOM   3653  CIA CIA Y1774      22.373  34.403  80.486  1.00  0.00
ATOM   3654  CIB CIB Y1775     -46.570  46.092 -22.851  1.00  0.00
ATOM   3655  CIC CIC Y1776      30.290  22.295 -83.854  1.00  0.00
ATOM   3656  CID CID Y1777     -76.216 -76.258  63.784  1.00  0.00
ATOM   3657  CIE CIE Y1778      28.131 -90.223  67.622  1.00  0.00
ATOM   3658  CIF CIF Y1779      55.999 -86.717  50.270  1.00  0.00
ATOM   3659  CIG CIG Y1780      85.395  45.155 -83.124  1.00  0.00
ATOM   3660  CIH CIH Y1781     -40.978  34.281 -34.492  1.00  0.00
ATOM   3661  CII CII Y1782      19.161  75.554  10.386  1.00  0.00
ATOM   3662  CIJ CIJ Y1783     -19.713 -51.649  66.061  1.00  0.00
ATOM   3663  CIK CIK Y1784      74.467 -30.897  87.717  1.00  0.00
ATOM   3664  CIL CIL Y1785     -50.265  76.058  86.802  1.00  0.00
ATOM   3665  CIM CIM Y1786     -59.463 -10.445 -24.893  1.00  0.00
ATOM   3666  CIN CIN Y1787      31.062  14.247  89.496  1.00  0.00
ATOM   3667  CIO CIO Y1788     -79.238  84.169 -28.722  1.00  0.00
ATOM   3668  CIP CIP Y1789      -1.420  82.706  45.916  1.00  0.00
ATOM   3669  CIQ CIQ Y1790      -4.248  53.661 -11.934  1.00  0.00
ATOM   3670  CIR CIR Y1791      -7.115 -51.375  30.483  1.00  0.00
ATOM   3671  CIS CIS Y1792      89.378 -89.798 -77.885  1.00  0.00
ATOM   3672  CIT CIT Y1793      47.285  31.046  85.361  1.00  0.00
ATOM   3673  CIU CIU Y1794      16.526  20.979 -44.805  1.00  0.00
ATOM   3674  CIV CIV Y1795     -28.743 -31.007 -84.647  1.00  0.00
ATOM   3675  CIW CIW Y1796      63.000  52.010 -21.368  1.00  0.00
ATOM   3676  CIX CIX Y1797       3.683 -58.175  45.833  1.00  0.00
ATOM   3677  CIY CIY Y1798      -0.222   4.287  70.056  1.00  0.00
ATOM   3678  CIZ CIZ Y1799     -66.850 -71.191  33.125  1.00  0.00
ATOM   3679  CJA CJA Y1800       4.435 -61.741 -68.347  1.00  0.00
ATOM   3680  CJB CJB Y1801     -21.775  54.772 -26.833  1.00  0.00
ATOM   3681  CJC CJC Y1802      18.481  48.341 -67.212  1.00  0.00
ATOM   3682  CJD CJD Y1803      48.974  76.801   1.889  1.00  0.00
ATOM   3683  CJE CJE Y1804     -49.752 -72.670 -26.591  1.00  0.00
ATOM   3684  CJF CJF Y1805     -84.612 -24.030 -36.242  1.00  0.00
ATOM   3685  CJG CJG Y1806      12.063 -28.966  60.813  1.00  0.00
ATOM   3686  CJH CJH Y1807      23.382  55.249 -18.509  1.00  0.00
ATOM   3687  CJI CJI Y1808      79.647  11.005   8.327  1.00  0.00
ATOM   3688  CJJ CJJ Y1809     -15.084  -0.268  33.243  1.00  0.00
ATOM   3689  CJK CJK Y1810     -58.441  37.458  57.306  1.00  0.00
ATOM   3690  CJL CJL Y1811      51.091   3.861  70.235  1.00  0.00
ATOM   3691  CJM CJM Y1812     -16.771   5.225 -83.659  1.00  0.00
ATOM   3692  CJN CJN Y1813      88.665 -56.711  48.633  1.00  0.00
ATOM   3693  CJO CJO Y1814     -33.654 -27.294  63.587  1.00  0.00
ATOM   3694  CJP CJP Y1815      22.642  76.224 -27.638  1.00  0.00
ATOM   3695  CJQ CJQ Y1816     -28.113  57.012 -86.719  1.00  0.00
ATOM   3696  CJR CJR Y1817     -33.710  -9.349 -48.430  1.00  0.00
ATOM   3697  CJS CJS Y1818     -85.466  46.489 -84.917  1.00  0.00
ATOM   3698  CJT CJT Y1819       0.684  54.965 -62.997  1.00  0.00
ATOM   3699  CJU CJU Y1820     -63.637 -86.870 -53.242  1.00  0.00
ATOM   3700  CJV CJV Y1821      12.356   8.985 -44.898  1.00  0.00
ATOM   3701  CJW CJW Y1822      55.422  45.369  55.955  1.00  0.00
ATOM   3702  CJX CJX Y1823      86.860  13.152 -21.962  1.00  0.00
ATOM   3703  CJY CJY Y1824      66.840  37.303 -53.129  1.00  0.00
ATOM   3704  CJZ CJZ Y1825     -62.815  48.430 -13.831  1.00  0.00
ATOM   3705  CKA CKA Y1826      80.481 -30.164 -55.179  1.00  0.00
ATOM   3706  CKB CKB Y1827       1.093  71.926  85.480  1.00  0.00
ATOM   3707  CKC CKC Y1828     -22.277 -70.083  47.325  1.00  0.00
ATOM   3708  CKD CKD Y1829      45.276 -56.143  82.166  1.00  0.00
ATOM   3709  CKE CKE Y1830      72.129 -40.125  33.339  1.00  0.00
ATOM   3710  CKF CKF Y1831       2.881 -23.566  53.138  1.00  0.00
ATOM   3711  CKG CKG Y1832     -48.430 -32.294 -42.669  1.00  0.00
ATOM   3712  CKH CKH Y1833      58.438 -18.951 -16.229  1.00  0.00
ATOM   3713  CKI CKI Y1834     -29.541  53.163 -35.101  1.00  0.00
ATOM   3714  CKJ CKJ Y1835      88.688  13.211 -72.564  1.00  0.00
ATOM   3715  CKK CKK Y1836      84.765  53.133 -22.525  1.00  0.00
ATOM   3716  CKL CKL Y1837      77.629 -15.610  13.947  1.00  0.00
ATOM   3717  CKM CKM Y1838     -82.248 -19.721  15.355  1.00  0.00
ATOM   3718  CKN CKN Y1839     -46.394  19.535  26.034  1.00  0.00
ATOM   3719  CKO CKO Y1840       4.525  59.864  54.927  1.00  0.00
ATOM   3720  CKP CKP Y1841      56.733 -74.206  59.651  1.00  0.00
ATOM   3721  CKQ CKQ Y1842      54.684  39.545 -58.538  1.00  0.00
ATOM   3722  CKR CKR Y1843     -41.418 -48.053 -51.371  1.00  0.00
ATOM   3723  CKS CKS Y1844      44.713 -29.504  13.911  1.00  0.00
ATOM   3724  CKT CKT Y1845     -26.653  83.928  36.866  1.00  0.00
ATOM   3725  CKU CKU Y1846      72.254 -59.084 -14.000  1.00  0.00
ATOM   3726  CKV CKV Y1847      -2.754 -67.033 -80.506  1.00  0.00
ATOM   3727  CKW CKW Y1848      27.469 -19.271 -59.158  1.00  0.00
ATOM   3728  CKX CKX Y1849      38.978  84.468  17.320  1.00  0.00
ATOM   3729  CKY CKY Y1850     -67.867 -37.509  54.617  1.00  0.00
ATOM   3730  CKZ CKZ Y1851      30.147  15.409 -69.175  1.00  0.00
ATOM   3731  CLA CLA Y1852     -17.409  28.513  17.981  1.00  0.00
ATOM   3732  CLB CLB Y1853     -81.237 -69.761 -25.163  1.00  0.00
ATOM   3733  CLC CLC Y1854      18.115  11.111  -4.242  1.00  0.00
ATOM   3734  CLD CLD Y1855     -34.276 -83.372 -53.535  1.00  0.00
ATOM   3735  CLE CLE Y1856     -34.503 -88.368  46.368  1.00  0.00
ATOM   3736  CLF CLF Y1857      79.343 -85.259 -12.968  1.00  0.00
ATOM   3737  CLG CLG Y1858      32.272  72.386 -20.831  1.00  0.00
ATOM   3738  CLH CLH Y1859      86.873  14.873 -47.242  1.00  0.00
ATOM   3739  CLI CLI Y1860     -77.481  41.359 -75.463  1.00  0.00
ATOM   3740  CLJ CLJ Y1861      59.647  80.130 -54.741  1.00  0.00
ATOM   3741  CLK CLK Y1862       3.809 -33.122 -23.809  1.00  0.00
ATOM   3742  CLL CLL Y1863      16.103 -40.496 -45.785  1.00  0.00
ATOM   3743  CLM CLM Y1864      67.284  38.743  84.629  1.00  0.00
ATOM   3744  CLN CLN Y1865      21.476  35.024 -83.345  1.00  0.00
ATOM   3745  CLO CLO Y1866      -0.022  73.989  34.941  1.00  0.00
ATOM   3746  CLP CLP Y1867     -81.747 -39.177  81.281  1.00  0.00
ATOM   3747  CLQ CLQ Y1868      15.704 -16.143  61.775  1.00  0.00
ATOM   3748  CLR CLR Y1869      72.252 -51.373  43.924  1.00  0.00
ATOM   3749  CLS CLS Y1870      72.036 -36.045  11.591  1.00  0.00
ATOM   3750  CLT CLT Y1871     -13.201  -0.535  62.262  1.00  0.00
ATOM   3751  CLU CLU Y1872      82.603 -46.978  36.484  1.00  0.00
ATOM   3752  CLV CLV Y1873     -69.493  66.510  65.443  1.00  0.00
ATOM   3753  CLW CLW Y1874      71.739  21.377 -61.838  1.00  0.00
ATOM   3754  CLX CLX Y1875      13.340 -14.257  88.583  1.00  0.00
ATOM   3755  CLY CLY Y1876     -82.589 -59.937 -37.516  1.00  0.00
ATOM   3756  CLZ CLZ Y1877      87.649   1.920  46.619  1.00  0.00
ATOM   3757  CMA CMA Y1878     -10.959 -10.343   4.103  1.00  0.00
ATOM   3758  CMB CMB Y1879      87.782  69.183  51.269  1.00  0.00
ATOM   3759  CMC CMC Y1880      38.774  15.557  41.608  1.00  0.00
ATOM   3760  CMD CMD Y1881      24.671  85.511  15.282  1.00  0.00
ATOM   3761  CME CME Y1882      47.486  40.321 -32.177  1.00  0.00
ATOM   3762  CMF CMF Y1883     -25.982  74.226 -39.413  1.00  0.00
ATOM   3763  CMG CMG Y1884     -69.426  38.148 -68.093  1.00  0.00
ATOM   3764  CMH CMH Y1885      89.537 -44.052 -38.091  1.00  0.00
ATOM   3765  CMI CMI Y1886     -10.259   2.276 -48.394  1.00  0.00
ATOM   3766  CMJ CMJ Y1887      -8.453 -56.731 -72.481  1.00  0.00
ATOM   3767  CMK CMK Y1888     -44.414 -59.552  85.643  1.00  0.00
ATOM   3768  CML CML Y1889      42.505 -53.831  34.784  1.00  0.00
ATOM   3769  CMM CMM Y1890     -24.638 -60.365 -16.110  1.00  0.00
ATOM   3770  CMN CMN Y1891      88.363  79.968  14.670  1.00  0.00
ATOM   3771  CMO CMO Y1892      66.246 -27.651 -23.455  1.00  0.00
ATOM   3772  CMP CMP Y1893      27.702  56.924  19.182  1.00  0.00
ATOM   3773  CMQ CMQ Y1894      35.540   9.035  27.690  1.00  0.00
ATOM   3774  CMR CMR Y1895      53.956  30.377  73.386  1.00  0.00
ATOM   3775  CMS CMS Y1896     -68.156  60.797  42.169  1.00  0.00
ATOM   3776  CMT CMT Y1897      55.136  50.706  -2.346  1.00  0.00
ATOM   3777  CMU CMU Y1898      53.316 -83.281   5.728  1.00  0.00
ATOM   3778  CMV CMV Y1899      63.524  82.758  45.695  1.00  0.00
ATOM   3779  CMW CMW Y1900     -80.062  59.143  81.520  1.00  0.00
ATOM   3780  CMX CMX Y1901      -8.104 -39.527  61.803  1.00  0.00
ATOM   3781  CMY CMY Y1902      78.760  30.698 -23.196  1.00  0.00
ATOM   3782  CMZ CMZ Y1903     -64.006 -20.391   5.024  1.00  0.00
ATOM   3783  CNA CNA Y1904      27.770 -68.930 -72.815  1.00  0.00
ATOM   3784  CNB CNB Y1905     -13.925 -30.400  16.103  1.00  0.00
ATOM   3785  CNC CNC Y1906      -5.933  59.196 -85.769  1.00  0.00
ATOM   3786  CND CND Y1907     -31.653  23.945 -55.630  1.00  0.00
ATOM   3787  CNE CNE Y1908      39.059  38.593  39.973  1.00  0.00
ATOM   3788  CNF CNF Y1909      41.817   2.186  58.511  1.00  0.00
ATOM   3789  CNG CNG Y1910      88.567  69.517  80.840  1.00  0.00
ATOM   3790  CNH CNH Y1911      81.596  75.462  -3.409  1.00  0.00
ATOM   3791  CNI CNI Y1912     -36.907 -61.656  24.460  1.00  0.00
ATOM   3792  CNJ CNJ Y1913       4.934 -12.894 -38.179  1.00  0.00
ATOM   3793  CNK CNK Y1914       3.572  41.937 -66.244  1.00  0.00
ATOM   3794  CNL CNL Y1915      38.815 -55.546 -54.182  1.00  0.00
ATOM   3795  CNM CNM Y1916      41.876 -15.745  45.216  1.00  0.00
ATOM   3796  CNN CNN Y1917     -24.416  69.149 -84.676  1.00  0.00
ATOM   3797  CNO CNO Y1918      -6.927  -3.551 -12.325  1.00  0.00
ATOM   3798  CNP CNP Y1919      51.263 -44.018   7.814  1.00  0.00
ATOM   3799  CNQ CNQ Y1920      86.250  57.967  74.726  1.00  0.00
ATOM   3800  CNR CNR Y1921     -39.499 -84.723  84.973  1.00  0.00
ATOM   3801  CNS CNS Y1922     -85.683 -48.646 -48.799  1.00  0.00
ATOM   3802  CNT CNT Z1923      69.582 -40.603 -63.015  1.00  0.00
ATOM   3803  CNU CNU Z1924      56.979 -48.429  41.816  1.00  0.00
ATOM   3804  CNV CNV Z1925     -74.216 -15.503  56.278  1.00  0.00
ATOM   3805  CNW CNW Z1926     -80.171 -58.081  43.279  1.00  0.00
ATOM   3806  CNX CNX Z1927      32.673   6.620  52.224  1.00  0.00
ATOM   3807  CNY CNY Z1928     -79.261  29.532  -4.031  1.00  0.00
ATOM   3808  CNZ CNZ Z1929     -77.587  -6.602  84.721  1.00  0.00
ATOM   3809  COA COA Z1930       8.690   5.410  23.473  1.00  0.00
ATOM   3810  COB COB Z1931     -38.215 -15.613 -20.781  1.00  0.00
ATOM   3811  COC COC Z1932     -70.641  37.746  58.752  1.00  0.00
ATOM   3812  COD COD Z1933      30.245  57.654 -43.308  1.00  0.00
ATOM   3813  COE COE Z1934     -20.336  73.946 -60.247  1.00  0.00
ATOM   3814  COF COF Z1935      -3.514  57.265  50.108  1.00  0.00
ATOM   3815  COG COG Z1936     -68.032  15.377  -6.144  1.00  0.00
ATOM   3816  COH COH Z1937     -71.438  66.079  -3.569  1.00  0.00
ATOM   3817  COI COI Z1938     -41.368   9.390 -31.668  1.00  0.00
ATOM   3818  COJ COJ Z1939     -49.923   1.219   2.191  1.00  0.00
ATOM   3819  COK COK Z1940      50.466  26.035 -73.305  1.00  0.00
ATOM   3820  COL COL Z1941     -69.213  54.759 -71.033  1.00  0.00
ATOM   3821  COM COM Z1942     -45.377 -35.788   0.657  1.00  0.00
ATOM   3822  CON CON Z1943     -24.728  -9.486  -3.856  1.00  0.00
ATOM   3823  COO COO Z1944      30.478 -69.104  54.636  1.00  0.00
ATOM   3824  COP COP Z1945     -17.285  20.300  62.760  1.00  0.00
ATOM   3825  COQ COQ Z1946     -74.970 -69.326 -57.631  1.00  0.00
ATOM   3826  COR COR Z1947      24.504  44.646   1.067  1.00  0.00
ATOM   3827  COS COS Z1948     -75.290 -17.680  -8.464  1.00  0.00
ATOM   3828  COT COT Z1949      -6.927 -65.695 -63.560  1.00  0.00
ATOM   3829  COU COU Z1950       2.685  12.259  82.874  1.00  0.00
ATOM   3830  COV COV Z1951      39.370  64.985  36.023  1.00  0.00
ATOM   3831  COW COW Z1952      11.438 -35.772 -70.939  1.00  0.00
ATOM   3832  COX COX Z1953      -7.982 -25.259 -47.908  1.00  0.00
ATOM   3833  COY COY Z1954      40.344  -7.791 -39.241  1.00  0.00
ATOM   3834  COZ COZ Z1955      35.854 -59.243 -10.041  1.00  0.00
ATOM   3835  CPA CPA Z1956      -2.922 -19.438  35.889  1.00  0.00
ATOM   3836  CPB CPB Z1957     -58.674  35.629 -70.781  1.00  0.00
ATOM   3837  CPC CPC Z1958      -0.416  13.108 -22.265  1.00  0.00
ATOM   3838  CPD CPD Z1959      80.852 -36.428  56.548  1.00  0.00
ATOM   3839  CPE CPE Z1960     -64.037 -56.536 -42.667  1.00  0.00
ATOM   3840  CPF CPF Z1961      48.378  51.715 -73.542  1.00  0.00
ATOM   3841  CPG CPG Z1962     -55.855 -15.779 -48.460  1.00  0.00
ATOM   3842  CPH CPH Z1963     -26.100 -69.188  -8.372  1.00  0.00
ATOM   3843  CPI CPI Z1964      48.610 -84.012  89.311  1.00  0.00
ATOM   3844  CPJ CPJ Z1965     -20.525  10.058  33.533  1.00  0.00
ATOM   3845  CPK CPK Z1966     -71.668 -48.019  44.841  1.00  0.00
ATOM   3846  CPL CPL Z1967     -40.857  24.735  28.897  1.00  0.00
ATOM   3847  CPM CPM Z1968      32.835  66.192  72.292  1.00  0.00
ATOM   3848  CPN CPN Z1969      31.082 -38.440  45.018  1.00  0.00
ATOM   3849  CPO CPO Z1970      63.192 -12.175  76.191  1.00  0.00
ATOM   3850  CPP CPP Z1971     -17.962  37.624 -39.573  1.00  0.00
ATOM   3851  CPQ CPQ Z1972       6.078  40.923  69.169  1.00  0.00
ATOM   3852  CPR CPR Z1973      86.893  -1.691 -10.932  1.00  0.00
ATOM   3853  CPS CPS Z1974     -50.010  20.839  46.625  1.00  0.00
ATOM   3854  CPT CPT Z1975      -0.300  38.561 -12.624  1.00  0.00
ATOM   3855  CPU CPU Z1976     -17.701 -50.577 -33.714  1.00  0.00
ATOM   3856  CPV CPV Z1977     -16.750 -81.117  25.775  1.00  0.00
ATOM   3857  CPW CPW Z1978      16.129  -4.373 -57.189  1.00  0.00
ATOM   3858  CPX CPX Z1979      65.655  28.616  -0.323  1.00  0.00
ATOM   3859  CPY CPY Z1980     -15.694   4.311 -46.585  1.00  0.00
ATOM   3860  CPZ CPZ Z1981     -57.835  53.718 -34.075  1.00  0.00
ATOM   3861  CQA CQA Z1982       9.279  22.885 -75.442  1.00  0.00
ATOM   3862  CQB CQB Z1983      68.187 -68.029  62.659  1.00  0.00
ATOM   3863  CQC CQC Z1984     -21.625  16.323   1.531  1.00  0.00
ATOM   3864  CQD CQD Z1985     -81.541 -77.598 -71.635  1.00  0.00
ATOM   3865  CQE CQE Z1986      49.906  41.686   9.569  1.00  0.00
ATOM   3866  CQF CQF Z1987     -67.850  75.501 -70.712  1.00  0.00
ATOM   3867  CQG CQG Z1988     -43.720  64.073  -8.440  1.00  0.00
ATOM   3868  CQH CQH Z1989      37.280 -12.390 -79.983  1.00  0.00
ATOM   3869  CQI CQI Z1990     -28.393  51.432  -3.381  1.00  0.00
ATOM   3870  CQJ CQJ Z1991      -9.593  59.118  34.086  1.00  0.00
ATOM   3871  CQK CQK Z1992       8.014 -64.168  76.134  1.00  0.00
ATOM   3872  CQL CQL Z1993      85.105  67.928  26.417  1.00  0.00
ATOM   3873  CQM CQM Z1994      74.082  22.281  46.356  1.00  0.00
ATOM   3874  CQN CQN Z1995      -1.337 -36.817   8.054  1.00  0.00
ATOM   3875  CQO CQO Z1996      46.626  33.542  44.119  1.00  0.00
ATOM   3876  CQP CQP Z1997      56.257 -51.112  89.849  1.00  0.00
ATOM   3877  CQQ CQQ Z1998      77.023  69.599  73.968  1.00  0.00
ATOM   3878  CQR CQR Z1999     -38.748 -22.924  51.583  1.00  0.00
ATOM   3879  CQS CQS Z2000      46.238 -51.154 -60.716  1.00  0.00
ATOM   3880  CQT CQT Z2001      61.737  -9.592 -50.095  1.00  0.00
ATOM   3881  CQU CQU Z2002      19.137 -88.997 -16.605  1.00  0.00
ATOM   3882  CQV CQV Z2003     -30.605  55.710 -71.011  1.00  0.00
ATOM   3883  CQW CQW Z2004      64.967  -5.026  17.501  1.00  0.00
ATOM   3884  CQX CQX Z2005      15.683 -50.288  47.611  1.00  0.00
ATOM   3885  CQY CQY Z2006      61.952   8.149 -21.124  1.00  0.00
ATOM   3886  CQZ CQZ Z2007     -54.607  -3.805  39.046  1.00  0.00
ATOM   3887  CRA CRA Z2008     -76.070  79.216  64.204  1.00  0.00
ATOM   3888  CRB CRB Z2009     -30.684 -35.676  21.091  1.00  0.00
ATOM   3889  CRC CRC Z2010      82.808 -75.154  43.648  1.00  0.00
ATOM   3890  CRD CRD Z2011     -78.263  79.384  46.173  1.00  0.00
ATOM   3891  CRE CRE Z2012     -39.561  18.847  71.817  1.00  0.00
ATOM   3892  CRF CRF Z2013     -44.671  41.771  84.627  1.00  0.00
ATOM   3893  CRG CRG Z2014     -31.312  33.594 -70.505  1.00  0.00
ATOM   3894  CRH CRH Z2015      43.496 -69.333  32.536  1.00  0.00
ATOM   3895  CRI CRI Z2016     -58.698 -52.182  69.769  1.00  0.00
ATOM   3896  CRJ CRJ Z2017     -24.636  46.753 -17.683  1.00  0.00
ATOM   3897  CRK CRK Z2018     -21.245 -50.140  32.603  1.00  0.00
ATOM   3898  CRL CRL Z2019      12.572  75.326 -36.407  1.00  0.00
ATOM   3899  CRM CRM Z2020     -70.452  77.354  23.181  1.00  0.00
ATOM   3900  CRN CRN Z2021       3.067  74.043 -56.967  1.00  0.00
ATOM   3901  CRO CRO Z2022      73.670  80.197 -78.000  1.00  0.00
ATOM   3902  CRP CRP Z2023      43.284  13.965  18.288  1.00  0.00
ATOM   3903  CRQ CRQ Z2024     -21.422 -58.655  66.484  1.00  0.00
ATOM   3904  CRR CRR Z2025      62.401 -54.803  63.975  1.00  0.00
ATOM   3905  CRS CRS Z2026      65.379 -80.924  21.454  1.00  0.00
ATOM   3906  CRT CRT Z2027     -70.625  60.114  77.566  1.00  0.00
ATOM   3907  CRU CRU Z2028      77.393  58.413  45.280  1.00  0.00
ATOM   3908  CRV CRV Z2029      79.474  18.534  67.276  1.00  0.00
ATOM   3909  CRW CRW Z2030       2.987  70.588 -14.085  1.00  0.00
ATOM   3910  CRX CRX Z2031      79.919 -33.083   1.718  1.00  0.00
ATOM   3911  CRY CRY Z2032      -2.184  43.463 -67.295  1.00  0.00
ATOM   3912  CRZ CRZ Z2033      26.538  -1.067  68.610  1.00  0.00
ATOM   3913  CSA CSA Z2034      41.614 -86.477 -22.456  1.00  0.00
ATOM   3914  CSB CSB Z2035      84.418  49.448 -16.226  1.00  0.00
ATOM   3915  CSC CSC Z2036      78.065  58.764 -86.495  1.00  0.00
ATOM   3916  CSD CSD Z2037     -83.001  53.730  29.715  1.00  0.00
ATOM   3917  CSE CSE Z2038      24.245 -26.515  15.267  1.00  0.00
ATOM   3918  CSF CSF Z2039      58.990 -80.057 -44.699  1.00  0.00
ATOM   3919  CSG CSG Z2040     -41.343  58.644  22.773  1.00  0.00
ATOM   3920  CSH CSH Z2041      60.151  40.568  36.483  1.00  0.00
ATOM   3921  CSI CSI Z2042     -42.072  74.845 -61.775  1.00  0.00
ATOM   3922  CSJ CSJ Z2043       1.437 -84.778  34.539  1.00  0.00
ATOM   3923  CSK CSK Z2044      16.682  75.670   7.033  1.00  0.00
ATOM   3924  CSL CSL Z2045     -57.911 -81.408 -27.555  1.00  0.00
ATOM   3925  CSM CSM Z2046      -4.302  70.551  57.912  1.00  0.00
ATOM   3926  CSN CSN Z2047     -46.896 -64.516  17.162  1.00  0.00
ATOM   3927  CSO CSO Z2048     -26.748 -27.846  77.623  1.00  0.00
ATOM   3928  CSP CSP Z2049     -16.970  61.472  70.904  1.00  0.00
ATOM   3929  CSQ CSQ Z2050      33.670  49.501  82.191  1.00  0.00
ATOM   3930  CSR CSR Z2051      45.943  80.810  73.568  1.00  0.00
ATOM   3931  CSS CSS Z2052      -3.298  26.131 -64.446  1.00  0.00
ATOM   3932  CST CST Z2053      77.245   8.472 -34.626  1.00  0.00
ATOM   3933  CSU CSU Z2054      39.811 -23.733 -14.572  1.00  0.00
ATOM   3934  CSV CSV Z2055      43.089  84.564 -34.148  1.00  0.00
ATOM   3935  CSW CSW Z2056      68.893 -61.519 -66.728  1.00  0.00
ATOM   3936  CSX CSX Z2057      71.363  80.156 -51.302  1.00  0.00
ATOM   3937  CSY CSY Z2058      31.245   9.750  15.866  1.00  0.00
ATOM   3938  CSZ CSZ Z2059      83.872  26.192  18.060  1.00  0.00
ATOM   3939  CTA CTA Z2060      12.929 -72.453 -12.739  1.00  0.00
ATOM   3940  CTB CTB Z2061      12.107  19.150  -4.721  1.00  0.00
ATOM   3941  CTC CTC Z2062     -74.222 -29.687 -80.456  1.00  0.00
ATOM   3942  CTD CTD Z2063      60.322  37.023 -53.042  1.00  0.00
ATOM   3943  CTE CTE Z2064     -74.874  -7.388 -42.765  1.00  0.00
ATOM   3944  CTF CTF Z2065     -58.392  63.207  73.114  1.00  0.00
ATOM   3945  CTG CTG Z2066     -53.635 -78.447 -81.344  1.00  0.00
ATOM   3946  CTH CTH Z2067     -51.041  79.481  42.789  1.00  0.00
ATOM   3947  CTI CTI Z2068      23.832  14.588 -30.139  1.00  0.00
ATOM   3948  CTJ CTJ Z2069      62.420  41.835 -33.805  1.00  0.00
ATOM   3949  CTK CTK Z2070      54.117   3.211  69.572  1.00  0.00
ATOM   3950  CTL CTL Z2071      17.271 -15.429  53.666  1.00  0.00
ATOM   3951  CTM CTM Z2072      68.882  73.627 -16.209  1.00  0.00
ATOM   3952  CTN CTN Z2073     -50.220  13.637 -56.311  1.00  0.00
ATOM   3953  CTO CTO Z2074      -7.640  49.328 -35.360  1.00  0.00
ATOM   3954  CTP CTP Z2075      84.668  47.160  77.168  1.00  0.00
ATOM   3955  CTQ CTQ Z2076     -26.104  55.962 -27.177  1.00  0.00
ATOM   3956  CTR CTR Z2077       1.487  37.589  23.360  1.00  0.00
ATOM   3957  CTS CTS Z2078       6.014 -10.763  82.784  1.00  0.00
ATOM   3958  CTT CTT Z2079      41.528  20.654  60.425  1.00  0.00
ATOM   3959  CTU CTU Z2080      59.352  65.359   9.055  1.00  0.00
ATOM   3960  CTV CTV Z2081     -69.812 -70.164  27.755  1.00  0.00
ATOM   3961  CTW CTW Z2082     -32.507 -12.444 -72.007  1.00  0.00
ATOM   3962  CTX CTX Z2083     -70.573 -71.995   6.214  1.00  0.00
ATOM   3963  CTY CTY Z2084      42.065  17.999   7.365  1.00  0.00
ATOM   3964  CTZ CTZ Z2085      59.314 -19.801 -12.467  1.00  0.00
ATOM   3965  CUA CUA Z2086      23.557 -25.847 -60.655  1.00  0.00
ATOM   3966  CUB CUB Z2087      36.792   9.382  -6.532  1.00  0.00
ATOM   3967  CUC CUC Z2088      23.976  75.812 -20.863  1.00  0.00
ATOM   3968  CUD CUD Z2089      84.405 -84.047 -70.740  1.00  0.00
ATOM   3969  CUE CUE Z2090     -75.759 -87.017  19.492  1.00  0.00
ATOM   3970  CUF CUF Z2091      83.405  56.154 -32.111  1.00  0.00
ATOM   3971  CUG CUG Z2092     -80.846  -7.946 -62.689  1.00  0.00
ATOM   3972  CUH CUH Z2093      44.502 -10.516  83.176  1.00  0.00
ATOM   3973  CUI CUI Z2094      78.961 -66.168  -2.457  1.00  0.00
ATOM   3974  CUJ CUJ Z2095     -54.202 -75.711 -50.395  1.00  0.00
ATOM   3975  CUK CUK Z2096      81.166 -78.799 -33.192  1.00  0.00
ATOM   3976  CUL CUL Z2097     -50.946  67.925  61.727  1.00  0.00
ATOM   3977  CUM CUM Z2098      86.385   5.438 -80.639  1.00  0.00
ATOM   3978  CUN CUN Z2099      61.972 -89.066  37.955  1.00  0.00
ATOM   3979  CUO CUO Z2100     -47.046  82.084  27.331  1.00  0.00
ATOM   3980  CUP CUP Z2101      47.898 -79.564 -73.913  1.00  0.00
ATOM   3981  CUQ CUQ Z2102      42.348  39.435 -18.761  1.00  0.00
ATOM   3982  CUR CUR Z2103      37.039 -41.374  77.697  1.00  0.00
ATOM   3983  CUS CUS Z2104      -4.688  28.099 -30.194  1.00  0.00
ATOM   3984  CUT CUT Z2105      15.992  20.651  59.524  1.00  0.00
ATOM   3985  CUU CUU Z2106      84.292 -11.398  50.135  1.00  0.00
ATOM   3986  CUV CUV Z2107      61.928  -7.644 -72.381  1.00  0.00
ATOM   3987  CUW CUW Z2108      20.974  26.040  38.935  1.00  0.00
ATOM   3988  CUX CUX Z2109      66.394  59.313 -81.421  1.00  0.00
ATOM   3989  CUY CUY Z2110      63.887  57.154  82.824  1.00  0.00
ATOM   3990  CUZ CUZ Z2111      15.875 -28.386 -85.639  1.00  0.00
ATOM   3991  CVA CVA Z2112     -77.573 -30.179  29.240  1.00  0.00
ATOM   3992  CVB CVB Z2113      72.941  49.373   0.881  1.00  0.00
ATOM   3993  CVC CVC Z2114     -62.949 -22.085 -67.567  1.00  0.00
ATOM   3994  CVD CVD Z2115      -6.280  71.883   9.539  1.00  0.00
ATOM   3995  CVE CVE Z2116     -40.223 -18.169  70.122  1.00  0.00
ATOM   3996  CVF CVF Z2117      45.108 -18.099  -2.589  1.00  0.00
ATOM   3997  CVG CVG Z2118       1.155 -39.833 -14.215  1.00  0.00
ATOM   3998  CVH CVH Z2119      52.799  76.968 -54.426  1.00  0.00
ATOM   3999  CVI CVI Z2120       1.979  83.805  46.272  1.00  0.00
ATOM   4000  CVJ CVJ Z2121      63.975 -42.668 -24.433  1.00  0.00
ATOM   4001  CVK CVK Z2122      60.207  60.753  59.530  1.00  0.00
ATOM   4002  CVL CVL Z2123      11.363  47.955 -24.256  1.00  0.00
ATOM   4003  CVM CVM Z2124      -3.741  76.393 -36.778  1.00  0.00
ATOM   4004  CVN CVN Z2125      19.087  12.349 -14.782  1.00  0.00
ATOM   4005  CVO CVO Z2126     -72.214 -54.510 -12.460  1.00  0.00
ATOM   4006  CVP CVP Z2127      89.153  66.378  45.797  1.00  0.00
ATOM   4007  CVQ CVQ Z2128      49.050  76.104 -13.490  1.00  0.00
ATOM   4008  CVR CVR Z2129     -74.543 -48.559   1.160  1.00  0.00
ATOM   4009  CVS CVS Z2130     -53.052 -33.662  21.991  1.00  0.00
ATOM   4010  CVT CVT Z2131      85.768  49.779 -47.480  1.00  0.00
ATOM   4011  CVU CVU Z2132      84.560 -81.558  73.732  1.00  0.00
ATOM   4012  CVV CVV Z2133     -10.944 -80.395  55.311  1.00  0.00
ATOM   4013  CVW CVW Z2134      54.820 -31.951  -0.953  1.00  0.00
ATOM   4014  CVX CVX Z2135      87.579  43.910  -2.240  1.00  0.00
ATOM   4015  CVY CVY Z2136      67.494  13.788 -74.751  1.00  0.00
ATOM   4016  CVZ CVZ Z2137      12.177 -74.298   7.382  1.00  0.00
ATOM   4017  CWA CWA Z2138      21.023  40.857  40.569  1.00  0.00
ATOM   4018  CWB CWB Z2139      88.192  83.458 -53.384  1.00  0.00
ATOM   4019  CWC CWC Z2140     -12.409   9.794 -82.380  1.00  0.00
ATOM   4020  CWD CWD Z2141      68.664  45.098  69.894  1.00  0.00
ATOM   4021  CWE CWE Z2142     -40.737 -69.151 -77.286  1.00  0.00
ATOM   4022  CWF CWF Z2143      53.998 -55.974   8.406  1.00  0.00
ATOM   4023  CWG CWG Z2144       4.140 -62.491 -21.935  1.00  0.00
ATOM   4024  CWH CWH Z2145       5.469 -52.786  57.843  1.00  0.00
ATOM   4025  CWI CWI Z2146       0.867 -88.062 -42.847  1.00  0.00
ATOM   4026  CWJ CWJ Z2147     -24.474 -38.457   0.275  1.00  0.00
ATOM   4027  CWK CWK Z2148      24.075 -49.901 -81.197  1.00  0.00
ATOM   4028  CWL CWL Z2149     -48.289  17.844  -1.464  1.00  0.00
ATOM   4029  CWM CWM Z2150      24.086 -29.017  80.030  1.00  0.00
ATOM   4030  CWN CWN Z2151     -46.841  77.999 -24.324  1.00  0.00
ATOM   4031  CWO CWO Z2152       1.888  11.418 -69.811  1.00  0.00
ATOM   4032  CWP CWP Z2153      -9.879 -66.174  21.071  1.00  0.00
ATOM   4033  CWQ CWQ Z2154      15.397  73.206  76.272  1.00  0.00
ATOM   4034  CWR CWR Z2155     -25.987  10.973 -59.448  1.00  0.00
ATOM   4035  CWS CWS Z2156      38.060 -74.797  81.687  1.00  0.00
ATOM   4036  CWT CWT Z2157      81.061 -18.900 -23.138  1.00  0.00
ATOM   4037  CWU CWU Z2158      21.449 -65.085  22.676  1.00  0.00
ATOM   4038  CWV CWV Z2159     -77.189 -83.021  72.531  1.00  0.00
ATOM   4039  CWW CWW Z2160      69.883 -46.639  84.747  1.00  0.00
ATOM   4040  CWX CWX Z2161      75.063  61.978 -66.889  1.00  0.00
ATOM   4041  CWY CWY Z2162     -20.899  46.125 -78.705  1.00  0.00
ATOM   4042  CWZ CWZ Z2163     -62.765 -66.906 -20.647  1.00  0.00
ATOM   4043  CXA CXA Z2164      17.756  26.210  83.937  1.00  0.00
ATOM   4044  CXB CXB Z2165     -80.599  22.536 -54.849  1.00  0.00
ATOM   4045  CXC CXC Z2166      20.217 -68.464 -33.895  1.00  0.00
ATOM   4046  CXD CXD Z2167      14.458 -20.229 -76.551  1.00  0.00
ATOM   4047  CXE CXE Z2168     -59.320  84.069  -9.799  1.00  0.00
ATOM   4048  CXF CXF Z2169      83.972   3.409  52.005  1.00  0.00
ATOM   4049  CXG CXG Z2170      68.063 -60.544 -14.249  1.00  0.00
ATOM   4050  CXH CXH Z2171     -53.592  62.411 -81.198  1.00  0.00
ATOM   4051  CXI CXI Z2172       8.875 -65.895  49.777  1.00  0.00
ATOM   4052  CXJ CXJ Z2173      38.551 -42.475 -36.102  1.00  0.00
ATOM   4053  CXK CXK Z2174     -78.048 -85.960 -39.419  1.00  0.00
ATOM   4054  CXL CXL Z2175     -63.133  84.372  81.397  1.00  0.00
ATOM   4055  CXM CXM Z2176      77.406  83.496  29.616  1.00  0.00
ATOM   4056  CXN CXN Z2177       6.391  -1.600 -77.524  1.00  0.00
ATOM   4057  CXO CXO Z2178     -56.871  47.253  40.537  1.00  0.00
ATOM   4058  CXP CXP Z2179     -59.231  14.382  19.798  1.00  0.00
ATOM   4059  CXQ CXQ Z2180      72.486  18.459 -51.435  1.00  0.00
ATOM   4060  CXR CXR Z2181      73.725  15.662  -7.504  1.00  0.00
ATOM   4061  CXS CXS Z2182     -48.390 -37.875  42.600  1.00  0.00
ATOM   4062  CXT CXT Z2183     -39.797 -18.605   9.654  1.00  0.00
ATOM   4063  CXU CXU Z2184     -79.398 -73.891 -29.797  1.00  0.00
ATOM   4064  CXV CXV Z2185      38.386 -76.429  14.950  1.00  0.00
ATOM   4065  CXW CXW Z2186      77.632 -29.053 -42.208  1.00  0.00
ATOM   4066  CXX CXX Z2187     -20.679 -21.158 -19.249  1.00  0.00
ATOM   4067  CXY CXY Z2188     -64.719 -67.349 -78.519  1.00  0.00
ATOM   4068  CXZ CXZ Z2189      84.384  26.398 -31.322  1.00  0.00
ATOM   4069  CYA CYA Z2190     -77.586 -41.954  16.021  1.00  0.00
ATOM   4070  CYB CYB Z2191      24.464  10.493 -68.196  1.00  0.00
ATOM   4071  CYC CYC Z2192      89.648  81.790  80.383  1.00  0.00
ATOM   4072  CYD CYD Z2193     -12.371  -6.385  70.134  1.00  0.00
ATOM   4073  CYE CYE Z2194     -52.704 -79.373  53.853  1.00  0.00
ATOM   4074  CYF CYF Z2195     -73.315  64.975  18.552  1.00  0.00
ATOM   4075  CYG CYG Z2196      -4.632 -34.125  64.090  1.00  0.00
ATOM   4076  CYH CYH Z2197     -71.336 -40.246 -60.680  1.00  0.00
ATOM   4077  CYI CYI Z2198     -79.590 -42.639  -6.471  1.00  0.00
ATOM   4078  CYJ CYJ Z2199     -39.579 -46.947 -63.848  1.00  0.00
ATOM   4079  CYK CYK Z2200      -4.966 -16.364 -71.042  1.00  0.00
ATOM   4080  CYL CYL Z2201      63.744 -64.579 -44.424  1.00  0.00
ATOM   4081  CYM CYM Z2202      45.463 -24.384  82.785  1.00  0.00
ATOM   4082  CYN CYN Z2203      -4.142 -47.926  36.558  1.00  0.00
ATOM   4083  CYO CYO Z2204     -17.844  77.164  33.274  1.00  0.00
ATOM   4084  CYP CYP Z2205     -72.714  12.561  34.613  1.00  0.00
ATOM   4085  CYQ CYQ Z2206      65.234  85.337  36.123  1.00  0.00
ATOM   4086  CYR CYR Z2207     -76.685   6.566  63.439  1.00  0.00
ATOM   4087  CYS CYS Z2208      44.802  16.021 -29.365  1.00  0.00
ATOM   4088  CYT CYT Z2209      66.378 -32.437 -77.130  1.00  0.00
ATOM   4089  CYU CYU Z2210       4.303 -61.355  29.598  1.00  0.00
ATOM   4090  CYV CYV Z2211     -83.004  84.744  -3.477  1.00  0.00
ATOM   4091  CYW CYW Z2212      66.281  45.074  50.993  1.00  0.00
ATOM   4092  CYX CYX Z2213      21.854  -8.327  35.803  1.00  0.00
ATOM   4093  CYY CYY Z2214     -63.029  24.251  76.428  1.00  0.00
ATOM   4094  CYZ CYZ Z2215      51.018 -16.546  44.009  1.00  0.00
ATOM   4095  CZA CZA Z2216       9.706  11.199 -54.866  1.00  0.00
ATOM   4096  CZB CZB Z2217      35.843 -79.840 -53.698  1.00  0.00
ATOM   4097  CZC CZC Z2218      46.320 -31.866  17.599  1.00  0.00
ATOM   4098  CZD CZD Z2219      89.706  21.845  -4.082  1.00  0.00
ATOM   4099  CZE CZE Z2220     -49.110 -54.991  35.433  1.00  0.00
ATOM   4100  CZF CZF Z2221     -37.690  -6.081  20.004  1.00  0.00
ATOM   4101  CZG CZG Z2222      32.676 -87.284  72.251  1.00  0.00
ATOM   4102  CZH CZH Z2223      10.804 -51.876 -33.386  1.00  0.00
ATOM   4103  CZI CZI Z2224     -76.179  32.383 -24.373  1.00  0.00
ATOM   4104  CZJ CZJ Z2225      55.509  85.228 -28.437  1.00  0.00
ATOM   4105  CZK CZK Z2226      78.561 -60.620  82.514  1.00  0.00
ATOM   4106  CZL CZL Z2227     -82.865 -28.791 -30.923  1.00  0.00
ATOM   4107  CZM CZM Z2228      26.093 -60.518  38.230  1.00  0.00
ATOM   4108  CZN CZN Z2229      23.153  10.923  73.607  1.00  0.00
ATOM   4109  CZO CZO Z2230      86.639 -26.621 -65.509  1.00  0.00
ATOM   4110  CZP CZP Z2231      82.361  46.866  35.301  1.00  0.00
ATOM   4111  CZQ CZQ Z2232      66.947  46.787  21.764  1.00  0.00
ATOM   4112  CZR CZR Z2233     -14.730  82.177  79.541  1.00  0.00
ATOM   4113  CZS CZS Z2234      52.561  48.566  88.414  1.00  0.00
ATOM   4114  CZT CZT Z2235      75.355  76.539  12.558  1.00  0.00
ATOM   4115  CZU CZU Z2236      19.982 -77.068 -80.587  1.00  0.00
ATOM   4116  CZV CZV Z2237     -20.376  36.147 -14.475  1.00  0.00
ATOM   4117  CZW CZW Z2238      59.217 -51.805 -84.769  1.00  0.00
ATOM   4118  CZX CZX Z2239      34.381  29.560  10.780  1.00  0.00
ATOM   4119  CZY CZY Z2240     -25.138  59.052 -45.266  1.00  0.00
ATOM   4120  CZZ CZZ Z2241      -3.103  51.751 -81.314  1.00  0.00
ATOM   4121  DAA DAA Z2242     -83.074  78.972 -18.356  1.00  0.00
ATOM   4122  DAB DAB Z2243     -79.174  10.238 -32.397  1.00  0.00
ATOM   4123  DAC DAC Z2244      53.888 -36.223  63.900  1.00  0.00
ATOM   4124  DAD DAD Z2245     -75.186 -41.264 -20.558  1.00  0.00
ATOM   4125  DAE DAE Z2246     -13.236  -5.926  15.543  1.00  0.00
ATOM   4126  DAF DAF Z2247     -56.172  -6.915 -20.632  1.00  0.00
ATOM   4127  DAG DAG Z2248      83.956  58.822 -57.539  1.00  0.00
ATOM   4128  DAH DAH Z2249      87.637  18.650  82.322  1.00  0.00
ATOM   4129  DAI DAI Z2250      55.150  74.432  65.323  1.00  0.00
ATOM   4130  DAJ DAJ Z2251     -76.441   1.580  13.227  1.00  0.00
ATOM   4131  DAK DAK Z2252      64.396  41.094 -74.670  1.00  0.00
ATOM   4132  DAL DAL Z2253      81.891 -38.775 -52.416  1.00  0.00
ATOM   4133  DAM DAM Z2254     -54.936 -20.171 -23.109  1.00  0.00
ATOM   4134  DAN DAN Z2255      61.808 -81.864 -19.552  1.00  0.00
ATOM   4135  DAO DAO Z2256      21.544  85.045 -41.491  1.00  0.00
ATOM   4136  DAP DAP Z2257      87.988 -42.419  85.477  1.00  0.00
ATOM   4137  DAQ DAQ Z2258       1.419 -85.798 -15.670  1.00  0.00
ATOM   4138  DAR DAR Z2259     -71.167  26.906 -42.791  1.00  0.00
ATOM   4139  DAS DAS Z2260     -12.902  -2.142 -19.748  1.00  0.00
ATOM   4140  DAT DAT Z2261     -52.963 -39.744 -21.884  1.00  0.00
ATOM   4141  DAU DAU Z2262     -39.122  48.878  63.349  1.00  0.00
ATOM   4142  DAV DAV Z2263     -21.359 -17.488  63.289  1.00  0.00
ATOM   4143  DAW DAW Z2264      86.429   0.455 -52.744  1.00  0.00
ATOM   4144  DAX DAX Z2265      70.343  35.351  37.510  1.00  0.00
ATOM   4145  DAY DAY Z2266      79.759  68.189 -24.470  1.00  0.00
ATOM   4146  DAZ DAZ Z2267     -56.884 -22.686  72.652  1.00  0.00
ATOM   4147  DBA DBA Z2268      83.622  -5.182  76.570  1.00  0.00
ATOM   4148  DBB DBB Z2269      26.842  37.008 -76.457  1.00  0.00
ATOM   4149  DBC DBC Z2270       2.414  -0.735 -43.431  1.00  0.00
ATOM   4150  DBD DBD Z2271      78.318 -13.371 -43.636  1.00  0.00
ATOM   4151  DBE DBE Z2272     -63.206 -44.906   1.234  1.00  0.00
ATOM   4152  DBF DBF Z2273     -67.924  -0.086 -84.088  1.00  0.00
ATOM   4153  DBG DBG Z2274      72.093  78.942  50.374  1.00  0.00
ATOM   4154  DBH DBH Z2275      82.183  30.150 -69.788  1.00  0.00
ATOM   4155  DBI DBI Z2276     -63.294  56.444  24.471  1.00  0.00
ATOM   4156  DBJ DBJ Z2277     -15.222 -33.147 -76.648  1.00  0.00
ATOM   4157  DBK DBK Z2278      -1.007  76.904  27.457  1.00  0.00
ATOM   4158  DBL DBL Z2279      81.892 -13.806 -79.809  1.00  0.00
ATOM   4159  DBM DBM Z2280      -6.539  54.559   6.564  1.00  0.00
ATOM   4160  DBN DBN Z2281      -0.251  15.800  56.332  1.00  0.00
ATOM   4161  DBO DBO Z2282      15.883  72.642 -85.432  1.00  0.00
ATOM   4162  DBP DBP Z2283      51.031 -90.408   3.066  1.00  0.00
ATOM   4163  DBQ DBQ Z2284     -68.052  51.887   8.637  1.00  0.00
ATOM   4164  DBR DBR Z2285      80.106  29.794   1.065  1.00  0.00
ATOM   4165  DBS DBS Z2286      24.207 -23.230  66.828  1.00  0.00
ATOM   4166  DBT DBT Z2287      59.553  42.447 -10.989  1.00  0.00
ATOM   4167  DBU DBU Z2288      79.709  66.400  -6.658  1.00  0.00
ATOM   4168  DBV DBV Z2289      34.880  24.929  83.713  1.00  0.00
ATOM   4169  DBW DBW Z2290     -42.134 -71.407 -38.135  1.00  0.00
ATOM   4170  DBX DBX Z2291     -66.742 -82.495  41.666  1.00  0.00
ATOM   4171  DBY DBY Z2292      -0.076 -21.331 -24.378  1.00  0.00
ATOM   4172  DBZ DBZ Z2293      85.105 -38.028 -17.830  1.00  0.00
ATOM   4173  DCA DCA Z2294      57.269  30.695  88.465  1.00  0.00
ATOM   4174  DCB DCB Z2295      14.325  58.246 -15.559  1.00  0.00
ATOM   4175  DCC DCC Z2296      47.576  19.695  37.975  1.00  0.00
ATOM   4176  DCD DCD Z2297      13.649  22.641 -61.236  1.00  0.00
ATOM   4177  DCE DCE Z2298      89.734 -74.416 -72.246  1.00  0.00
ATOM   4178  DCF DCF Z2299     -84.605 -51.364 -39.205  1.00  0.00
ATOM   4179  DCG DCG Z2300     -42.044  -8.790  78.181  1.00  0.00
ATOM   4180  DCH DCH Z2301     -37.498 -86.781 -67.313  1.00  0.00
ATOM   4181  DCI DCI Z2302     -17.363 -34.918  50.102  1.00  0.00
ATOM   4182  DCJ DCJ Z2303     -54.364  37.127  16.250  1.00  0.00
ATOM   4183  DCK DCK Z2304     -40.248  14.152 -76.116  1.00  0.00
ATOM   4184  DCL DCL Z2305      84.300 -20.876  86.198  1.00  0.00
ATOM   4185  DCM DCM Z2306     -81.383 -44.727 -74.308  1.00  0.00
ATOM   4186  DCN DCN Z2307     -54.209 -22.495 -10.466  1.00  0.00
ATOM   4187  DCO DCO Z2308     -73.576  19.428  10.269  1.00  0.00
ATOM   4188  DCP DCP Z2309      14.738  65.876  60.992  1.00  0.00
ATOM   4189  DCQ DCQ Z2310     -10.767  45.967  31.822  1.00  0.00
ATOM   4190  DCR DCR Z2311      32.950  20.817  27.388  1.00  0.00
ATOM   4191  DCS DCS Z2312      -2.225  26.156  -2.625  1.00  0.00
ATOM   4192  DCT DCT Z2313     -36.647  71.940  43.029  1.00  0.00
ATOM   4193  DCU DCU Z2314     -48.417  36.344  65.700  1.00  0.00
ATOM   4194  DCV DCV Z2315      52.383  65.425 -85.726  1.00  0.00
ATOM   4195  DCW DCW Z2316      68.365 -58.171  14.625  1.00  0.00
ATOM   4196  DCX DCX Z2317      37.678  37.022  23.844  1.00  0.00
ATOM   4197  DCY DCY Z2318     -16.786  34.502  16.979  1.00  0.00
ATOM   4198  DCZ DCZ Z2319      77.338 -85.138 -47.779  1.00  0.00
ATOM   4199  DDA DDA Z2320     -45.609  65.720  50.597  1.00  0.00
ATOM   4200  DDB DDB Z2321      27.334  24.054 -54.380  1.00  0.00
ATOM   4201  DDC DDC Z2322      11.224  -3.439  50.033  1.00  0.00
ATOM   4202  DDD DDD Z2323     -63.385  36.078  30.463  1.00  0.00
ATOM   4203  DDE DDE Z2324      32.097 -66.579 -83.977  1.00  0.00
ATOM   4204  DDF DDF Z2325      25.441  77.056  64.271  1.00  0.00
ATOM   4205  DDG DDG Z2326      43.999 -84.880  48.502  1.00  0.00
ATOM   4206  DDH DDH Z2327     -21.498  44.735  65.866  1.00  0.00
ATOM   4207  DDI DDI Z2328     -23.751  72.062 -41.542  1.00  0.00
ATOM   4208  DDJ DDJ Z2329     -69.221   2.194 -52.392  1.00  0.00
ATOM   4209  DDK DDK Z2330       1.915  38.393 -43.511  1.00  0.00
ATOM   4210  DDL DDL Z2331      60.404  27.744  38.287  1.00  0.00
ATOM   4211  DDM DDM Z2332      85.682 -65.316  20.385  1.00  0.00
ATOM   4212  DDN DDN Z2333      70.384   6.338  57.179  1.00  0.00
ATOM   4213  DDO DDO Z2334      54.320  17.637  54.177  1.00  0.00
ATOM   4214  DDP DDP Z2335      18.275 -45.781  33.903  1.00  0.00
ATOM   4215  DDQ DDQ Z2336      87.470  84.493  66.293  1.00  0.00
ATOM   4216  DDR DDR Z2337      52.174 -84.012 -30.657  1.00  0.00
ATOM   4217  DDS DDS Z2338      27.764 -26.940  -1.965  1.00  0.00
ATOM   4218  DDT DDT Z2339      53.182  21.751 -53.524  1.00  0.00
ATOM   4219  DDU DDU Z2340      61.582 -32.835 -43.675  1.00  0.00
ATOM   4220  DDV DDV Z2341     -77.695  10.729  48.364  1.00  0.00
ATOM   4221  DDW DDW Z2342     -81.495  25.172  23.934  1.00  0.00
ATOM   4222  DDX DDX Z2343     -43.307  83.919 -84.253  1.00  0.00
ATOM   4223  DDY DDY Z2344       3.881  10.768  39.494  1.00  0.00
ATOM   4224  DDZ DDZ Z2345     -73.065  37.014   8.499  1.00  0.00
ATOM   4225  DEA DEA Z2346      21.336  27.603 -16.061  1.00  0.00
ATOM   4226  DEB DEB Z2347      80.538 -49.693 -77.766  1.00  0.00
ATOM   4227  DEC DEC Z2348      89.267  82.651  15.727  1.00  0.00
ATOM   4228  DED DED Z2349      55.460  85.295  87.061  1.00  0.00
ATOM   4229  DEE DEE Z2350     -27.282  32.795  64.853  1.00  0.00
ATOM   4230  DEF DEF Z2351     -29.104 -59.283  22.821  1.00  0.00
ATOM   4231  DEG DEG Z2352     -41.754 -80.494  65.589  1.00  0.00
ATOM   4232  DEH DEH Z2353     -25.880  83.933 -10.079  1.00  0.00
ATOM   4233  DEI DEI Z2354     -60.548 -33.712 -42.269  1.00  0.00
ATOM   4234  DEJ DEJ Z2355     -19.983  21.664 -20.694  1.00  0.00
ATOM   4235  DEK DEK Z2356     -78.477  16.285 -71.212  1.00  0.00
ATOM   4236  DEL DEL Z2357      65.030 -64.849  79.286  1.00  0.00
ATOM   4237  DEM DEM Z2358     -63.292  82.482  55.531  1.00  0.00
ATOM   4238  DEN DEN Z2359      35.707 -29.333 -55.103  1.00  0.00
ATOM   4239  DEO DEO Z2360     -42.780 -87.315  13.500  1.00  0.00
ATOM   4240  DEP DEP Z2361     -48.699 -82.945  75.720  1.00  0.00
ATOM   4241  DEQ DEQ Z2362      86.314 -53.466  46.653  1.00  0.00
ATOM   4242  DER DER Z2363     -77.695  26.083  73.021  1.00  0.00
ATOM   4243  DES DES Z2364     -14.265  76.382 -24.472  1.00  0.00
ATOM   4244  DET DET Z2365      53.308  65.789 -65.637  1.00  0.00
ATOM   4245  DEU DEU Z2366     -76.867 -14.151  24.258  1.00  0.00
ATOM   4246  DEV DEV Z2367     -21.130  84.717 -39.090  1.00  0.00
ATOM   4247  DEW DEW Z2368     -27.617   9.558  86.807  1.00  0.00
ATOM   4248  DEX DEX Z2369     -62.130  42.686  79.671  1.00  0.00
ATOM   4249  DEY DEY Z2370     -37.911  35.376 -11.689  1.00  0.00
ATOM   4250  DEZ DEZ Z2371      84.706 -70.483 -54.982  1.00  0.00
ATOM   4251  DFA DFA Z2372     -41.548 -82.451  40.022  1.00  0.00
ATOM   4252  DFB DFB Z2373      31.493  49.446  59.825  1.00  0.00
ATOM   4253  DFC DFC Z2374     -30.074  31.243  46.003  1.00  0.00
ATOM   4254  DFD DFD Z2375       9.772 -85.807  67.557  1.00  0.00
ATOM   4255  DFE DFE Z2376     -79.128  19.831  85.335  1.00  0.00
ATOM   4256  DFF DFF Z2377      59.039 -73.125 -28.638  1.00  0.00
ATOM   4257  DFG DFG Z2378      -0.012 -74.587  30.432  1.00  0.00
ATOM   4258  DFH DFH Z2379     -13.339   8.968 -16.208  1.00  0.00
ATOM   4259  DFI DFI Z2380      -2.535 -63.360   2.980  1.00  0.00
ATOM   4260  DFJ DFJ Z2381     -25.019  73.060  -1.866  1.00  0.00
ATOM   4261  DFK DFK Z2382      44.743   5.345 -83.945  1.00  0.00
ATOM   4262  DFL DFL Z2383     -44.987  -9.950   3.303  1.00  0.00
ATOM   4263  DFM DFM Z2384      55.661  79.830 -67.801  1.00  0.00
ATOM   4264  DFN DFN Z2385     -36.786 -42.343 -81.623  1.00  0.00
ATOM   4265  DFO DFO Z2386     -60.425  14.502 -66.595  1.00  0.00
ATOM   4266  DFP DFP Z2387      21.558  62.257 -74.174  1.00  0.00
ATOM   4267  DFQ DFQ Z2388      83.717 -38.383  32.029  1.00  0.00
ATOM   4268  DFR DFR Z2389     -26.273  50.439  82.629  1.00  0.00
ATOM   4269  DFS DFS Z2390      86.604 -22.901 -46.502  1.00  0.00
ATOM   4270  DFT DFT Z2391      30.263 -86.496  -2.526  1.00  0.00
ATOM   4271  DFU DFU Z2392       4.790  53.804  23.730  1.00  0.00
ATOM   4272  DFV DFV Z2393      82.732  12.877 -18.282  1.00  0.00
ATOM   4273  DFW DFW Z2394      64.694 -78.174  78.206  1.00  0.00
ATOM   4274  DFX DFX Z2395      85.425  36.064  88.380  1.00  0.00
ATOM   4275  DFY DFY Z2396      25.765  32.410  51.108  1.00  0.00
ATOM   4276  DFZ DFZ Z2397      56.804 -41.007  84.473  1.00  0.00
ATOM   4277  DGA DGA Z2398      30.983 -66.307  75.522  1.00  0.00
ATOM   4278  DGB DGB Z2399      72.350 -81.840  59.788  1.00  0.00
ATOM   4279  DGC DGC Z2400      12.306  38.639 -71.911  1.00  0.00
ATOM   4280  DGD DGD Z2401     -53.436  -2.233 -65.807  1.00  0.00
ATOM   4281  DGE DGE Z2402      87.696  44.313  21.409  1.00  0.00
ATOM   4282  DGF DGF Z2403     -19.648 -23.646  12.698  1.00  0.00
ATOM   4283  DGG DGG Z2404     -83.952  14.763  68.909  1.00  0.00
ATOM   4284  DGH DGH Z2405      -6.681  61.031 -67.430  1.00  0.00
ATOM   4285  DGI DGI Z2406     -30.745  38.972 -40.181  1.00  0.00
ATOM   4286  DGJ DGJ Z2407      22.591 -42.926 -50.112  1.00  0.00
ATOM   4287  DGK DGK Z2408      16.044  79.251 -72.281  1.00  0.00
ATOM   4288  DGL DGL Z2409      73.409 -47.844 -43.710  1.00  0.00
ATOM   4289  DGM DGM Z2410      65.685  57.449 -49.932  1.00  0.00
ATOM   4290  DGN DGN Z2411      68.242  70.333 -86.802  1.00  0.00
ATOM   4291  DGO DGO Z2412      84.950  85.452  40.139  1.00  0.00
ATOM   4292  DGP DGP Z2413      18.761 -83.706  33.133  1.00  0.00
ATOM   4293  DGQ DGQ Z2414     -44.352  76.750  76.357  1.00  0.00
ATOM   4294  DGR DGR Z2415       4.924  25.725  31.943  1.00  0.00
ATOM   4295  DGS DGS Z2416     -67.440  84.435 -57.176  1.00  0.00
ATOM   4296  DGT DGT Z2417     -46.496 -43.499 -48.355  1.00  0.00
ATOM   4297  DGU DGU Z2418     -34.820 -88.638  83.812  1.00  0.00
ATOM   4298  DGV DGV Z2419      38.563  27.455  -3.761  1.00  0.00
ATOM   4299  DGW DGW Z2420      12.584  22.318  18.104  1.00  0.00
ATOM   4300  DGX DGX Z2421     -46.580  -2.957  60.509  1.00  0.00
ATOM   4301  DGY DGY Z2422     -57.435 -37.814 -72.842  1.00  0.00
ATOM   4302  DGZ DGZ Z2423      67.084 -18.715  55.890  1.00  0.00
ATOM   4303  DHA DHA Z2424     -11.242 -26.603 -10.526  1.00  0.00
ATOM   4304  DHB DHB Z2425      52.145  77.940 -37.765  1.00  0.00
ATOM   4305  DHC DHC Z2426      27.975  33.036 -29.438  1.00  0.00
ATOM   4306  DHD DHD Z2427      82.149 -54.894  65.044  1.00  0.00
ATOM   4307  DHE DHE Z2428      74.519  -4.194 -38.080  1.00  0.00
ATOM   4308  DHF DHF Z2429     -27.154  81.371 -76.364  1.00  0.00
ATOM   4309  DHG DHG Z2430      78.587  -1.877 -86.181  1.00  0.00
ATOM   4310  DHH DHH Z2431       9.009 -33.149 -26.357  1.00  0.00
ATOM   4311  DHI DHI Z2432      -5.545  85.641 -86.836  1.00  0.00
ATOM   4312  DHJ DHJ Z2433       0.297  53.043 -56.965  1.00  0.00
ATOM   4313  DHK DHK Z2434      67.357 -64.632   2.757  1.00  0.00
ATOM   4314  DHL DHL Z2435     -65.490  73.724  73.044  1.00  0.00
ATOM   4315  DHM DHM Z2436     -37.109 -41.916 -31.189  1.00  0.00
ATOM   4316  DHN DHN Z2437      84.560  33.237  69.743  1.00  0.00
ATOM   4317  DHO DHO Z2438      70.905 -80.419 -64.451  1.00  0.00
ATOM   4318  DHP DHP Z2439      69.217 -42.975   9.033  1.00  0.00
ATOM   4319  DHQ DHQ Z2440      57.730  31.922  71.387  1.00  0.00
ATOM   4320  DHR DHR Z2441      34.749  80.000 -78.476  1.00  0.00
ATOM   4321  DHS DHS Z2442      65.201  31.340 -18.125  1.00  0.00
ATOM   4322  DHT DHT Z2443     -81.972 -35.124  44.293  1.00  0.00
ATOM   4323  DHU DHU Z2444     -32.471 -20.552 -44.712  1.00  0.00
ATOM   4324  DHV DHV Z2445      81.898 -43.331 -34.382  1.00  0.00
ATOM   4325  DHW DHW Z2446      39.216  -7.587   2.277  1.00  0.00
ATOM   4326  DHX DHX Z2447      -4.511  85.592 -12.437  1.00  0.00
ATOM   4327  DHY DHY Z2448      35.334  67.770 -73.313  1.00  0.00
ATOM   4328  DHZ DHZ Z2449     -79.010  -7.393 -26.681  1.00  0.00
ATOM   4329  DIA DIA Z2450      -3.098  25.269 -51.347  1.00  0.00
ATOM   4330  DIB DIB Z2451     -84.030  82.687  18.581  1.00  0.00
ATOM   4331  DIC DIC Z2452       7.295 -88.846  50.509  1.00  0.00
ATOM   4332  DID DID Z2453     -19.448 -42.815 -15.738  1.00  0.00
ATOM   4333  DIE DIE Z2454     -35.347 -49.195  10.236  1.00  0.00
ATOM   4334  DIF DIF Z2455      26.354  -2.535  79.416  1.00  0.00
ATOM   4335  DIG DIG Z2456     -23.072 -81.021  39.599  1.00  0.00
ATOM   4336  DIH DIH Z2457     -67.221  39.113  -5.228  1.00  0.00
ATOM   4337  DII DII Z2458     -29.648  46.368 -56.615  1.00  0.00
ATOM   4338  DIJ DIJ Z2459     -86.044 -57.009 -56.980  1.00  0.00
ATOM   4339  DIK DIK Z2460      20.271  85.450  30.562  1.00  0.00
ATOM   4340  DIL DIL Z2461     -58.461 -69.382 -65.281  1.00  0.00
ATOM   4341  DIM DIM Z2462      87.665  67.795   6.378  1.00  0.00
ATOM   4342  DIN DIN Z2463     -20.727  33.541  85.019  1.00  0.00
ATOM   4343  DIO DIO Z2464      18.469  -9.423 -82.631  1.00  0.00
ATOM   4344  DIP DIP Z2465      86.618 -85.883  -5.149  1.00  0.00
ATOM   4345  DIQ DIQ Z2466      20.648  13.916 -82.264  1.00  0.00
ATOM   4346  DIR DIR Z2467      85.660  81.869 -20.744  1.00  0.00
ATOM   4347  DIS DIS Z2468     -31.483 -73.757  23.664  1.00  0.00
ATOM   4348  DIT DIT Z2469     -10.095   5.460 -59.534  1.00  0.00
ATOM   4349  DIU DIU Z2470      48.959  65.129  84.678  1.00  0.00
ATOM   4350  DIV DIV Z2471      87.241 -26.612  11.170  1.00  0.00
ATOM   4351  DIW DIW Z2472     -61.912  23.514  34.075  1.00  0.00
ATOM   4352  DIX DIX Z2473      20.344 -80.068  58.043  1.00  0.00
ATOM   4353  DIY DIY Z2474      69.508  23.242 -80.622  1.00  0.00
ATOM   4354  DIZ DIZ Z2475      19.339 -30.797 -15.848  1.00  0.00
ATOM   4355  DJA DJA Z2476     -63.485  21.742 -25.762  1.00  0.00
ATOM   4356  DJB DJB Z2477      55.417 -18.887 -23.775  1.00  0.00
ATOM   4357  DJC DJC Z2478      -1.923 -44.962  86.651  1.00  0.00
ATOM   4358  DJD DJD Z2479      80.069  -8.574  39.944  1.00  0.00
ATOM   4359  DJE DJE Z2480      52.678  28.764  20.735  1.00  0.00
ATOM   4360  DJF DJF Z2481     -72.265 -33.646   1.361  1.00  0.00
ATOM   4361  DJG DJG Z2482     -37.205  78.235   6.206  1.00  0.00
ATOM   4362  DJH DJH Z2483      72.800 -16.976  -6.232  1.00  0.00
ATOM   4363  DJI DJI Z2484      56.371 -82.277  65.158  1.00  0.00
ATOM   4364  DJJ DJJ Z2485     -16.239 -49.159  88.033  1.00  0.00
ATOM   4365  DJK DJK Z2486      38.116   9.475 -60.438  1.00  0.00
ATOM   4366  DJL DJL Z2487      -1.837 -80.009  20.222  1.00  0.00
ATOM   4367  DJM DJM Z2488     -21.312  42.369  45.776  1.00  0.00
ATOM   4368  DJN DJN Z2489      88.646 -54.660   6.069  1.00  0.00
ATOM   4369  DJO DJO Z2490     -31.431 -89.636 -46.013  1.00  0.00
ATOM   4370  DJP DJP Z2491      10.118 -26.470  74.045  1.00  0.00
ATOM   4371  DJQ DJQ Z2492     -41.502 -88.571 -35.742  1.00  0.00
ATOM   4372  DJR DJR Z2493      17.190 -32.461 -36.166  1.00  0.00
ATOM   4373  DJS DJS Z2494     -43.496  35.961  45.186  1.00  0.00
ATOM   4374  DJT DJT Z2495      28.783   1.487  26.447  1.00  0.00
ATOM   4375  DJU DJU Z2496      23.722 -55.791 -66.048  1.00  0.00
ATOM   4376  DJV DJV Z2497      19.307 -89.185 -49.839  1.00  0.00
ATOM   4377  DJW DJW Z2498      65.902 -88.004 -72.702  1.00  0.00
ATOM   4378  DJX DJX Z2499     -70.186 -20.117 -33.237  1.00  0.00
ATOM   4379  DJY DJY Z2500     -29.277 -65.232  44.020  1.00  0.00
ATOM   4380  DJZ DJZ Z2501      14.077 -18.495 -33.376  1.00  0.00
ATOM   4381  DKA DKA Z2502      19.399 -40.221  64.199  1.00  0.00
ATOM   4382  DKB DKB Z2503     -45.438  82.430  -8.157  1.00  0.00
ATOM   4383  DKC DKC Z2504      16.616  39.238  21.306  1.00  0.00
ATOM   4384  DKD DKD Z2505      75.444 -77.130   1.027  1.00  0.00
ATOM   4385  DKE DKE Z2506     -57.132  72.647   4.219  1.00  0.00
ATOM   4386  DKF DKF Z2507      36.456 -15.715  69.029  1.00  0.00
ATOM   4387  DKG DKG Z2508     -32.701 -42.037  37.430  1.00  0.00
ATOM   4388  DKH DKH Z2509      49.923 -70.406  74.316  1.00  0.00
ATOM   4389  DKI DKI Z2510      48.012  31.768 -41.458  1.00  0.00
ATOM   4390  DKJ DKJ Z2511       2.509  27.201  47.188  1.00  0.00
ATOM   4391  DKK DKK Z2512     -83.033  69.796 -68.118  1.00  0.00
ATOM   4392  DKL DKL Z2513     -64.880 -60.643  33.556  1.00  0.00
ATOM   4393  DKM DKM Z2514     -55.764  -6.123 -84.784  1.00  0.00
ATOM   4394  DKN DKN Z2515     -83.979 -88.781   8.955  1.00  0.00
ATOM   4395  DKO DKO Z2516      13.157  29.334 -28.218  1.00  0.00
ATOM   4396  DKP DKP Z2517     -61.066 -48.177 -83.471  1.00  0.00
ATOM   4397  DKQ DKQ Z2518      20.879  -9.181  21.711  1.00  0.00
ATOM   4398  DKR DKR Z2519      32.821  78.536 -62.373  1.00  0.00
ATOM   4399  DKS DKS Z2520      30.817 -22.807  39.873  1.00  0.00
ATOM   4400  DKT DKT Z2521      19.634 -88.796 -34.173  1.00  0.00
ATOM   4401  DKU DKU Z2522     -46.949 -77.881  86.561  1.00  0.00
ATOM   4402  DKV DKV Z2523     -82.341  40.643  25.176  1.00  0.00
ATOM   4403  DKW DKW Z2524     -16.521 -84.238  85.738  1.00  0.00
ATOM   4404  DKX DKX Z2525     -31.941  -6.182  69.259  1.00  0.00
ATOM   4405  DKY DKY Z2526      -6.044  37.266  41.076  1.00  0.00
ATOM   4406  DKZ DKZ Z2527     -66.053 -84.448  85.925  1.00  0.00
ATOM   4407  DLA DLA Z2528     -61.746   0.468   5.879  1.00  0.00
ATOM   4408  DLB DLB Z2529      52.955 -18.426 -56.451  1.00  0.00
ATOM   4409  DLC DLC Z2530     -80.225 -64.888  23.119  1.00  0.00
ATOM   4410  DLD DLD Z2531      84.440 -65.226 -24.902  1.00  0.00
ATOM   4411  DLE DLE Z2532       9.171 -80.989 -32.482  1.00  0.00
ATOM   4412  DLF DLF Z2533     -81.678  51.219  85.109  1.00  0.00
ATOM   4413  DLG DLG Z2534       2.047 -89.598   8.854  1.00  0.00
ATOM   4414  DLH DLH Z2535     -23.297 -44.404 -85.352  1.00  0.00
ATOM   4415  DLI DLI Z2536     -33.010 -87.129  58.127  1.00  0.00
ATOM   4416  DLJ DLJ Z2537      37.786 -49.047  17.495  1.00  0.00
ATOM   4417  DLK DLK Z2538     -38.354 -19.301  23.881  1.00  0.00
ATOM   4418  DLL DLL Z2539     -42.619 -86.649 -82.044  1.00  0.00
ATOM   4419  DLM DLM Z2540      49.904 -27.898 -79.129  1.00  0.00
ATOM   4420  DLN DLN Z2541      75.612 -28.840 -60.218  1.00  0.00
ATOM   4421  DLO DLO Z2542     -55.547  30.897 -12.406  1.00  0.00
ATOM   4422  DLP DLP Z2543      24.868  33.505  26.753  1.00  0.00
ATOM   4423  DLQ DLQ Z2544      12.879  22.855 -44.859  1.00  0.00
ATOM   4424  DLR DLR Z2545     -77.956 -84.311 -59.090  1.00  0.00
ATOM   4425  DLS DLS Z2546     -30.513  77.226  53.847  1.00  0.00
ATOM   4426  DLT DLT Z2547       2.867  76.772  83.169  1.00  0.00
ATOM   4427  DLU DLU Z2548      21.681 -40.479 -26.010  1.00  0.00
ATOM   4428  DLV DLV Z2549      70.500  61.280  -9.084  1.00  0.00
ATOM   4429  DLW DLW Z2550     -70.105 -84.398 -79.534  1.00  0.00
ATOM   4430  DLX DLX Z2551      89.142 -58.587 -34.316  1.00  0.00
ATOM   4431  DLY DLY Z2552      15.872  -1.168 -33.155  1.00  0.00
ATOM   4432  DLZ DLZ Z2553       3.910 -69.912 -35.568  1.00  0.00
ATOM   4433  DMA DMA Z2554      52.665  81.303 -86.123  1.00  0.00
ATOM   4434  DMB DMB Z2555      32.467  53.006 -70.404  1.00  0.00
ATOM   4435  DMC DMC Z2556     -79.258 -42.411  86.546  1.00  0.00
ATOM   4436  DMD DMD Z2557     -71.360  69.331 -55.864  1.00  0.00
ATOM   4437  DME DME Z2558     -54.176 -76.979  -6.569  1.00  0.00
ATOM   4438  DMF DMF Z2559     -16.062  61.800 -34.816  1.00  0.00
ATOM   4439  DMG DMG Z2560     -21.048  29.959 -83.372  1.00  0.00
ATOM   4440  DMH DMH Z2561      90.250   4.397 -69.243  1.00  0.00
ATOM   4441  DMI DMI Z2562     -43.050 -26.151 -57.247  1.00  0.00
ATOM   4442  DMJ DMJ Z2563     -82.687  67.439 -81.397  1.00  0.00
ATOM   4443  DMK DMK Z2564     -62.186 -32.304 -82.546  1.00  0.00
ATOM   4444  DML DML Z2565     -82.868  14.222 -10.251  1.00  0.00
ATOM   4445  DMM DMM Z2566     -67.583  59.175  65.411  1.00  0.00
ATOM   4446  DMN DMN Z2567     -56.185  11.200  85.872  1.00  0.00
ATOM   4447  DMO DMO Z2568     -25.350 -39.960 -52.305  1.00  0.00
ATOM   4448  DMP DMP Z2569      51.804  85.274  53.568  1.00  0.00
ATOM   4449  DMQ DMQ Z2570      73.678 -22.377  36.954  1.00  0.00
ATOM   4450  DMR DMR Z2571      83.829   6.997  89.172  1.00  0.00
ATOM   4451  DMS DMS Z2572      18.134  57.542  85.740  1.00  0.00
ATOM   4452  DMT DMT Z2573      21.091 -89.562  88.599  1.00  0.00
ATOM   4453  DMU DMU Z2574      10.027 -53.412 -83.364  1.00  0.00
ATOM   4454  DMV DMV Z2575      44.223 -62.917 -38.256  1.00  0.00
ATOM   4455  DMW DMW Z2576      50.458  17.442 -10.009  1.00  0.00
ATOM   4456  DMX DMX Z2577       0.550 -50.876 -39.909  1.00  0.00
ATOM   4457  DMY DMY Z2578      18.922 -12.371  69.180  1.00  0.00
ATOM   4458  DMZ DMZ Z2579     -75.610  59.105  48.447  1.00  0.00
ATOM   4459  DNA DNA Z2580       2.608 -20.583  66.095  1.00  0.00
ATOM   4460  DNB DNB Z2581      80.837  48.947 -74.606  1.00  0.00
ATOM   4461  DNC DNC Z2582     -29.333 -27.192 -87.446  1.00  0.00
ATOM   4462  DND DND Z2583      25.147  18.012  -1.583  1.00  0.00
ATOM   4463  DNE DNE Z2584     -83.168   0.231 -78.779  1.00  0.00
ATOM   4464  DNF DNF Z2585      -0.066  39.882   4.680  1.00  0.00
ATOM   4465  DNG DNG Z2586     -14.899  17.036  87.415  1.00  0.00
ATOM   4466  DNH DNH Z2587      -1.907  -5.342  53.712  1.00  0.00
ATOM   4467  DNI DNI Z2588     -62.543  81.807 -42.571  1.00  0.00
ATOM   4468  DNJ DNJ Z2589      58.148  25.614 -28.669  1.00  0.00
ATOM   4469  DNK DNK Z2590     -35.116  80.676 -16.768  1.00  0.00
ATOM   4470  DNL DNL Z2591     -83.153 -66.793 -47.168  1.00  0.00
ATOM   4471  DNM DNM Z2592     -22.828  71.407 -84.205  1.00  0.00
ATOM   4472  DNN DNN Z2593      32.797  60.306 -10.189  1.00  0.00
ATOM   4473  DNO DNO Z2594     -77.847 -73.337  56.408  1.00  0.00
ATOM   4474  DNP DNP Z2595      83.845  48.010  59.029  1.00  0.00
ATOM   4475  DNQ DNQ Z2596     -31.880 -88.862 -85.439  1.00  0.00
ATOM   4476  DNR DNR Z2597      86.013 -60.658 -67.958  1.00  0.00
ATOM   4477  DNS DNS Z2598     -26.360 -18.157  36.237  1.00  0.00
ATOM   4478  DNT DNT Z2599     -68.990 -20.113  81.150  1.00  0.00
ATOM   4479  DNU DNU Z2600      89.518 -17.656  70.739  1.00  0.00
ATOM   4480  DNV DNV Z2601      47.867 -65.400  58.304  1.00  0.00
ATOM   4481  DNW DNW Z2602     -25.376  44.720  34.328  1.00  0.00
ATOM   4482  DNX DNX Z2603     -68.199 -33.459  39.208  1.00  0.00
ATOM   4483  DNY DNY Z2604     -50.685  83.808  62.147  1.00  0.00
ATOM   4484  DNZ DNZ Z2605     -80.350 -52.840 -21.696  1.00  0.00
ATOM   4485  DOA DOA Z2606      33.189  33.514  64.269  1.00  0.00
ATOM   4486  DOB DOB Z2607     -34.872   5.919 -86.607  1.00  0.00
ATOM   4487  DOC DOC Z2608      28.244 -80.001 -39.809  1.00  0.00
ATOM   4488  DOD DOD Z2609     -68.912 -90.465 -54.195  1.00  0.00
ATOM   4489  DOE DOE Z2610     -79.681  37.940 -85.381  1.00  0.00
ATOM   4490  DOF DOF Z2611     -45.954  49.708  -1.091  1.00  0.00
ATOM   4491  DOG DOG Z2612     -30.303 -45.087  84.610  1.00  0.00
ATOM   4492  DOH DOH Z2613     -54.024  33.677   4.308  1.00  0.00
ATOM   4493  DOI DOI Z2614     -62.552  85.801   8.288  1.00  0.00
ATOM   4494  DOJ DOJ Z2615      30.042 -49.014  30.871  1.00  0.00
ATOM   4495  DOK DOK Z2616     -82.759  66.084  62.953  1.00  0.00
ATOM   4496  DOL DOL Z2617       8.050   5.393  64.384  1.00  0.00
ATOM   4497  DOM DOM Z2618      79.404  14.633   8.465  1.00  0.00
ATOM   4498  DON DON Z2619      71.189  17.438  79.929  1.00  0.00
ATOM   4499  DOO DOO Z2620      84.226  78.189 -67.798  1.00  0.00
ATOM   4500  DOP DOP Z2621     -53.589  -7.626  15.964  1.00  0.00
ATOM   4501  DOQ DOQ Z2622     -78.965  82.867 -38.175  1.00  0.00
ATOM   4502  DOR DOR Z2623      85.308  46.620 -60.493  1.00  0.00
ATOM   4503  DOS DOS Z2624      68.637 -36.360  72.078  1.00  0.00
ATOM   4504  DOT DOT Z2625     -50.581 -29.276 -78.242  1.00  0.00
ATOM   4505  DOU DOU Z2626      38.654  78.149   3.150  1.00  0.00
ATOM   4506  DOV DOV Z2627      74.787 -24.878  75.384  1.00  0.00
ATOM   4507  DOW DOW Z2628      51.281  55.835  69.779  1.00  0.00
ATOM   4508  DOX DOX Z2629     -82.555 -23.127 -83.629  1.00  0.00
ATOM   4509  DOY DOY Z2630     -68.743  -2.810  27.042  1.00  0.00
ATOM   4510  DOZ DOZ Z2631     -60.600 -58.195  -0.335  1.00  0.00
ATOM   4511  DPA DPA Z2632       6.318  50.220  -2.915  1.00  0.00
ATOM   4512  DPB DPB Z2633     -83.035  62.743  11.358  1.00  0.00
ATOM   4513  DPC DPC Z2634      52.633  37.409  54.810  1.00  0.00
ATOM   4514  DPD DPD Z2635     -74.710 -24.761 -47.356  1.00  0.00
ATOM   4515  DPE DPE Z2636     -78.763 -60.432 -83.565  1.00  0.00
ATOM   4516  DPF DPF Z2637     -12.148  82.946 -74.642  1.00  0.00
ATOM   4517  DPG DPG Z2638     -86.036  34.746  43.539  1.00  0.00
ATOM   4518  DPH DPH Z2639     -82.450 -72.059  -8.133  1.00  0.00
ATOM   4519  DPI DPI Z2640     -81.191 -87.560 -10.813  1.00  0.00
ATOM   4520  DPJ DPJ Z2641     -29.192  45.107  11.185  1.00  0.00
ATOM   4521  DPK DPK Z2642     -14.847  46.187 -65.191  1.00  0.00
ATOM   4522  DPL DPL Z2643      86.945  29.181 -16.728  1.00  0.00
ATOM   4523  DPM DPM Z2644      83.766 -38.897 -67.240  1.00  0.00
ATOM   4524  DPN DPN Z2645      55.811  58.827 -39.267  1.00  0.00
ATOM   4525  DPO DPO Z2646     -45.405 -66.106 -60.920  1.00  0.00
ATOM   4526  DPP DPP Z2647      -6.268  27.170 -83.071  1.00  0.00
ATOM   4527  DPQ DPQ Z2648      84.753 -86.146  22.862  1.00  0.00
ATOM   4528  DPR DPR Z2649     -79.580  77.062 -52.184  1.00  0.00
ATOM   4529  DPS DPS Z2650     -53.407 -86.992 -50.435  1.00  0.00
ATOM   4530  DPT DPT Z2651     -31.851 -53.755 -48.063  1.00  0.00
ATOM   4531  DPU DPU Z2652     -61.412  26.399  12.099  1.00  0.00
ATOM   4532  DPV DPV Z2653      21.602  49.579  52.339  1.00  0.00
ATOM   4533  DPW DPW Z2654      27.894  71.299  82.979  1.00  0.00
ATOM   4534  DPX DPX Z2655      -2.187 -41.594 -27.521  1.00  0.00
ATOM   4535  DPY DPY Z2656      35.751 -35.288  59.176  1.00  0.00
ATOM   4536  DPZ DPZ Z2657     -60.732 -88.093  64.095  1.00  0.00
ATOM   4537  DQA DQA Z2658     -20.880  -8.204  52.925  1.00  0.00
ATOM   4538  DQB DQB Z2659      48.050 -65.232  18.830  1.00  0.00
ATOM   4539  DQC DQC Z2660     -40.187  82.046 -40.158  1.00  0.00
ATOM   4540  DQD DQD Z2661      55.530 -27.243  70.032  1.00  0.00
ATOM   4541  DQE DQE Z2662      51.012   2.171  48.336  1.00  0.00
ATOM   4542  DQF DQF Z2663      81.225 -88.081  85.972  1.00  0.00
ATOM   4543  DQG DQG Z2664      82.281  34.579  51.167  1.00  0.00
ATOM   4544  DQH DQH Z2665      14.915 -47.079  13.317  1.00  0.00
ATOM   4545  DQI DQI Z2666     -61.136   5.877  74.768  1.00  0.00
ATOM   4546  DQJ DQJ Z2667     -11.530  55.463 -14.934  1.00  0.00
ATOM   4547  DQK DQK Z2668     -29.645  74.906  87.040  1.00  0.00
ATOM   4548  DQL DQL Z2669     -31.933  80.147  20.491  1.00  0.00
ATOM   4549  DQM DQM Z2670      80.499 -54.708 -14.626  1.00  0.00
ATOM   4550  DQN DQN Z2671      77.828  40.809 -42.301  1.00  0.00
ATOM   4551  DQO DQO Z2672     -74.305 -22.894  14.232  1.00  0.00
ATOM   4552  DQP DQP Z2673      10.717 -33.168  84.958  1.00  0.00
ATOM   4553  DQQ DQQ Z2674     -75.550  72.084  86.561  1.00  0.00
ATOM   4554  DQR DQR Z2675     -29.969 -37.851  57.018  1.00  0.00
ATOM   4555  DQS DQS Z2676       2.096  -4.016 -61.589  1.00  0.00
ATOM   4556  DQT DQT Z2677     -33.908   6.973  56.034  1.00  0.00
ATOM   4557  DQU DQU Z2678     -84.033  48.712 -75.852  1.00  0.00
ATOM   4558  DQV DQV Z2679      65.155 -79.112  -8.732  1.00  0.00
ATOM   4559  DQW DQW Z2680      86.899  16.134  40.786  1.00  0.00
ATOM   4560  DQX DQX Z2681      88.619  69.448 -76.055  1.00  0.00
ATOM   4561  DQY DQY Z2682     -15.306 -51.224  13.544  1.00  0.00
ATOM   4562  DQZ DQZ Z2683      -3.722  22.005  19.720  1.00  0.00
ATOM   4563  DRA DRA Z2684      32.649 -50.562  53.803  1.00  0.00
ATOM   4564  DRB DRB Z2685      53.975   3.085  84.442  1.00  0.00
ATOM   4565  DRC DRC Z2686     -42.165 -67.034  50.949  1.00  0.00
ATOM   4566  DRD DRD Z2687      67.054 -76.364 -85.715  1.00  0.00
ATOM   4567  DRE DRE Z2688      65.672 -83.291  48.145  1.00  0.00
ATOM   4568  DRF DRF Z2689     -64.290  -6.775 -31.313  1.00  0.00
ATOM   4569  DRG DRG Z2690       5.694  82.622  64.302  1.00  0.00
ATOM   4570  DRH DRH Z2691      41.387 -57.362  85.730  1.00  0.00
ATOM   4571  DRI DRI Z2692     -16.507  30.967 -52.653  1.00  0.00
ATOM   4572  DRJ DRJ Z2693      53.507 -59.008 -32.021  1.00  0.00
ATOM   4573  DRK DRK Z2694      72.629   2.041  88.176  1.00  0.00
ATOM   4574  DRL DRL Z2695      34.374  30.342 -40.232  1.00  0.00
ATOM   4575  DRM DRM Z2696     -59.320 -18.723 -82.559  1.00  0.00
ATOM   4576  DRN DRN Z2697     -43.116  18.831  17.179  1.00  0.00
ATOM   4577  DRO DRO Z2698      25.540  22.320 -75.294  1.00  0.00
ATOM   4578  DRP DRP Z2699      83.535  74.430 -39.888  1.00  0.00
ATOM   4579  DRQ DRQ Z2700     -63.476  76.509 -85.388  1.00  0.00
ATOM   4580  DRR DRR Z2701      82.341  80.693  -2.852  1.00  0.00
ATOM   4581  DRS DRS Z2702      47.848  41.147  77.077  1.00  0.00
ATOM   4582  DRT DRT Z2703     -81.282 -31.379  79.824  1.00  0.00
ATOM   4583  DRU DRU Z2704     -63.504  66.052  32.975  1.00  0.00
ATOM   4584  DRV DRV Z2705      22.945 -58.370 -43.944  1.00  0.00
ATOM   4585  DRW DRW Z2706     -18.516  -6.798 -32.003  1.00  0.00
ATOM   4586  DRX DRX Z2707     -27.219 -13.605  23.213  1.00  0.00
ATOM   4587  DRY DRY Z2708     -59.703 -89.027   7.186  1.00  0.00
ATOM   4588  DRZ DRZ Z2709      61.653  70.273 -39.321  1.00  0.00
ATOM   4589  DSA DSA Z2710     -83.505  64.636 -17.415  1.00  0.00
ATOM   4590  DSB DSB Z2711     -56.707   9.784  55.150  1.00  0.00
ATOM   4591  DSC DSC Z2712      29.468  -8.036 -63.983  1.00  0.00
ATOM   4592  DSD DSD Z2713     -84.722  49.723 -58.471  1.00  0.00
ATOM   4593  DSE DSE Z2714     -63.004 -13.556  21.774  1.00  0.00
ATOM   4594  DSF DSF Z2715     -69.912 -14.979 -84.076  1.00  0.00
ATOM   4595  DSG DSG Z2716      70.006 -58.616 -83.485  1.00  0.00
ATOM   4596  DSH DSH Z2717      42.003 -53.745  65.977  1.00  0.00
ATOM   4597  DSI DSI Z2718      31.499  28.101 -85.534  1.00  0.00
ATOM   4598  DSJ DSJ Z2719      28.567 -14.589  85.580  1.00  0.00
ATOM   4599  DSK DSK Z2720       9.781  62.029  45.344  1.00  0.00
ATOM   4600  DSL DSL Z2721      13.573 -79.112 -47.799  1.00  0.00
ATOM   4601  DSM DSM Z2722      39.845  11.342  76.410  1.00  0.00
ATOM   4602  DSN DSN Z2723      84.132 -75.647 -16.415  1.00  0.00
ATOM   4603  DSO DSO Z2724     -61.579 -51.682  15.146  1.00  0.00
ATOM   4604  DSP DSP Z2725      84.252 -58.556 -47.792  1.00  0.00
ATOM   4605  DSQ DSQ Z2726      18.773 -78.156 -61.288  1.00  0.00
ATOM   4606  DSR DSR Z2727     -83.853 -88.839  40.483  1.00  0.00
ATOM   4607  DSS DSS Z2728     -82.775 -74.388  34.447  1.00  0.00
ATOM   4608  DST DST Z2729     -56.250 -85.045 -68.033  1.00  0.00
ATOM   4609  DSU DSU Z2730     -25.018 -44.595 -72.198  1.00  0.00
ATOM   4610  DSV DSV Z2731     -14.486  64.577  20.381  1.00  0.00
ATOM   4611  DSW DSW Z2732      87.318 -20.158  27.801  1.00  0.00
ATOM   4612  DSX DSX Z2733     -37.402  26.010 -54.338  1.00  0.00
ATOM   4613  DSY DSY Z2734     -79.002 -39.325  54.700  1.00  0.00
ATOM   4614  DSZ DSZ Z2735      44.159 -30.046  51.654  1.00  0.00
ATOM   4615  DTA DTA Z2736     -11.617  31.639  55.541  1.00  0.00
ATOM   4616  DTB DTB Z2737     -61.005  66.055  52.080  1.00  0.00
ATOM   4617  DTC DTC Z2738     -44.138  40.992 -84.851  1.00  0.00
END
