# Supplementary material for: The Effect of Macromolecular Crowding on the Electrostatic Component of Barnase–Barstar Binding: A Computational, Implicit Solvent-Based Study
Source: PLoS One. 2014 Jun 10;9(6):e98618. doi: 10.1371/journal.pone.0098618 (PMC4051634; doi:10.1371/journal.pone.0098618)
Supplement: File S1 — Contains sample pdb files used in our analyses; each contains the barnase/barstar complex with a specific random placement of crowders of varying radii at 30% crowding density. Also included are files specifying, for each pdb file, the radii of each atom and model crowder. (TAR) [file pone.0098618.s005.tar › vary30percent_pdb/with_crowders-26.pdb]

ATOM      1  CAY VAL A   3      18.329  -9.767 -18.786  1.00  0.00
ATOM      2  CY  VAL A   3      17.463  -9.299 -17.665  1.00  0.55
ATOM      3  OY  VAL A   3      17.203 -10.038 -16.718  1.00 -0.55
ATOM      4  N   VAL A   3      16.993  -8.037 -17.760  1.00 -0.40
ATOM      5  H   VAL A   3      17.222  -7.453 -18.535  1.00  0.40
ATOM      6  CA  VAL A   3      16.107  -7.419 -16.733  1.00  0.00
ATOM      7  CB  VAL A   3      16.269  -5.903 -16.535  1.00  0.00
ATOM      8  CG1 VAL A   3      15.283  -5.404 -15.502  1.00  0.00
ATOM      9  CG2 VAL A   3      17.666  -5.466 -16.113  1.00  0.00
ATOM     10  C   VAL A   3      14.669  -7.755 -17.123  1.00  0.55
ATOM     11  O   VAL A   3      14.125  -7.204 -18.095  1.00 -0.55
ATOM     12  N   ILE A   4      14.072  -8.639 -16.383  1.00 -0.40
ATOM     13  H   ILE A   4      14.512  -9.101 -15.616  1.00  0.40
ATOM     14  CA  ILE A   4      12.656  -8.995 -16.677  1.00  0.00
ATOM     15  CB  ILE A   4      12.546 -10.506 -16.596  1.00  0.00
ATOM     16  CG2 ILE A   4      11.132 -11.017 -16.786  1.00  0.00
ATOM     17  CG1 ILE A   4      13.586 -11.052 -17.616  1.00  0.00
ATOM     18  CD1 ILE A   4      13.725 -12.568 -17.376  1.00  0.00
ATOM     19  C   ILE A   4      11.850  -8.257 -15.632  1.00  0.55
ATOM     20  O   ILE A   4      11.950  -8.686 -14.487  1.00 -0.55
ATOM     21  N   ASN A   5      11.188  -7.189 -15.991  1.00 -0.40
ATOM     22  H   ASN A   5      11.172  -6.861 -16.933  1.00  0.40
ATOM     23  CA  ASN A   5      10.424  -6.409 -15.014  1.00  0.00
ATOM     24  CB  ASN A   5      11.345  -5.293 -14.478  1.00  0.00
ATOM     25  CG  ASN A   5      11.507  -4.197 -15.497  1.00  0.55
ATOM     26  OD1 ASN A   5      11.426  -4.466 -16.699  1.00 -0.55
ATOM     27  ND2 ASN A   5      11.717  -2.929 -15.181  1.00 -0.78
ATOM     28 HD21 ASN A   5      11.776  -2.656 -14.221  1.00  0.39
ATOM     29 HD22 ASN A   5      11.817  -2.244 -15.903  1.00  0.39
ATOM     30  C   ASN A   5       9.146  -5.812 -15.561  1.00  0.55
ATOM     31  O   ASN A   5       8.660  -4.755 -15.093  1.00 -0.55
ATOM     32  N   THR A   6       8.573  -6.475 -16.564  1.00 -0.40
ATOM     33  H   THR A   6       8.954  -7.320 -16.930  1.00  0.40
ATOM     34  CA  THR A   6       7.336  -5.993 -17.193  1.00  0.00
ATOM     35  CB  THR A   6       7.495  -6.026 -18.718  1.00  0.00
ATOM     36  OG1 THR A   6       7.625  -7.403 -19.111  1.00 -0.49
ATOM     37  HG1 THR A   6       7.563  -7.412 -20.069  1.00  0.49
ATOM     38  CG2 THR A   6       8.740  -5.225 -19.136  1.00  0.00
ATOM     39  C   THR A   6       6.232  -6.939 -16.733  1.00  0.55
ATOM     40  O   THR A   6       6.611  -8.029 -16.299  1.00 -0.55
ATOM     41  N   PHE A   7       4.972  -6.560 -16.843  1.00 -0.40
ATOM     42  H   PHE A   7       4.688  -5.677 -17.207  1.00  0.40
ATOM     43  CA  PHE A   7       3.912  -7.502 -16.400  1.00  0.00
ATOM     44  CB  PHE A   7       2.545  -6.816 -16.648  1.00  0.12
ATOM     45  CG  PHE A   7       2.234  -5.716 -15.659  1.00 -0.12
ATOM     46  CD1 PHE A   7       2.080  -6.016 -14.292  1.00 -0.12
ATOM     47  HD1 PHE A   7       2.188  -7.032 -13.942  1.00  0.12
ATOM     48  CE1 PHE A   7       1.787  -4.996 -13.396  1.00 -0.12
ATOM     49  HE1 PHE A   7       1.638  -5.215 -12.349  1.00  0.12
ATOM     50  CZ  PHE A   7       1.687  -3.671 -13.868  1.00 -0.12
ATOM     51  HZ  PHE A   7       1.486  -2.873 -13.169  1.00  0.12
ATOM     52  CD2 PHE A   7       2.089  -4.405 -16.107  1.00 -0.12
ATOM     53  HD2 PHE A   7       2.168  -4.189 -17.162  1.00  0.12
ATOM     54  CE2 PHE A   7       1.843  -3.376 -15.212  1.00 -0.12
ATOM     55  HE2 PHE A   7       1.773  -2.355 -15.558  1.00  0.12
ATOM     56  C   PHE A   7       3.988  -8.873 -17.043  1.00  0.55
ATOM     57  O   PHE A   7       3.930  -9.931 -16.338  1.00 -0.55
ATOM     58  N   ASP A   8       4.076  -8.953 -18.383  1.00 -0.40
ATOM     59  H   ASP A   8       4.106  -8.140 -18.960  1.00  0.40
ATOM     60  CA  ASP A   8       4.135 -10.249 -19.088  1.00  0.00
ATOM     61  CB  ASP A   8       4.031 -10.089 -20.627  1.00  0.00
ATOM     62  CG  ASP A   8       2.588  -9.770 -20.943  1.00  0.10
ATOM     63  OD1 ASP A   8       1.754 -10.653 -20.640  1.00 -0.55
ATOM     64  OD2 ASP A   8       2.462  -8.627 -21.418  1.00 -0.55
ATOM     65  C   ASP A   8       5.421 -11.049 -18.947  1.00  0.55
ATOM     66  O   ASP A   8       5.378 -12.269 -18.851  1.00 -0.55
ATOM     67  N   GLY A   9       6.548 -10.322 -19.006  1.00 -0.40
ATOM     68  H   GLY A   9       6.591  -9.338 -19.155  1.00  0.40
ATOM     69  CA  GLY A   9       7.803 -11.083 -18.828  1.00  0.00
ATOM     70  C   GLY A   9       7.792 -11.756 -17.443  1.00  0.55
ATOM     71  O   GLY A   9       8.086 -12.963 -17.360  1.00 -0.55
ATOM     72  N   VAL A  10       7.485 -11.016 -16.366  1.00 -0.40
ATOM     73  H   VAL A  10       7.259 -10.048 -16.433  1.00  0.40
ATOM     74  CA  VAL A  10       7.464 -11.599 -15.010  1.00  0.00
ATOM     75  CB  VAL A  10       7.388 -10.553 -13.892  1.00  0.00
ATOM     76  CG1 VAL A  10       7.386 -11.181 -12.494  1.00  0.00
ATOM     77  CG2 VAL A  10       8.560  -9.576 -13.991  1.00  0.00
ATOM     78  C   VAL A  10       6.322 -12.605 -14.848  1.00  0.55
ATOM     79  O   VAL A  10       6.519 -13.655 -14.242  1.00 -0.55
ATOM     80  N   ALA A  11       5.167 -12.365 -15.417  1.00 -0.40
ATOM     81  H   ALA A  11       5.009 -11.540 -15.953  1.00  0.40
ATOM     82  CA  ALA A  11       4.038 -13.274 -15.314  1.00  0.00
ATOM     83  CB  ALA A  11       2.713 -12.733 -15.889  1.00  0.00
ATOM     84  C   ALA A  11       4.389 -14.583 -16.026  1.00  0.55
ATOM     85  O   ALA A  11       4.042 -15.634 -15.517  1.00 -0.55
ATOM     86  N   ASP A  12       5.050 -14.457 -17.191  1.00 -0.40
ATOM     87  H   ASP A  12       5.317 -13.590 -17.603  1.00  0.40
ATOM     88  CA  ASP A  12       5.392 -15.710 -17.887  1.00  0.00
ATOM     89  CB  ASP A  12       5.950 -15.433 -19.272  1.00  0.00
ATOM     90  CG  ASP A  12       4.809 -15.091 -20.202  1.00  0.10
ATOM     91  OD1 ASP A  12       3.608 -15.246 -19.848  1.00 -0.55
ATOM     92  OD2 ASP A  12       5.220 -14.674 -21.315  1.00 -0.55
ATOM     93  C   ASP A  12       6.440 -16.470 -17.120  1.00  0.55
ATOM     94  O   ASP A  12       6.401 -17.688 -17.034  1.00 -0.55
ATOM     95  N   TYR A  13       7.400 -15.716 -16.618  1.00 -0.40
ATOM     96  H   TYR A  13       7.421 -14.726 -16.734  1.00  0.40
ATOM     97  CA  TYR A  13       8.517 -16.321 -15.838  1.00  0.00
ATOM     98  CB  TYR A  13       9.528 -15.218 -15.495  1.00  0.12
ATOM     99  CG  TYR A  13      10.857 -15.763 -15.081  1.00 -0.12
ATOM    100  CD1 TYR A  13      11.025 -16.287 -13.802  1.00 -0.12
ATOM    101  HD1 TYR A  13      10.183 -16.269 -13.127  1.00  0.12
ATOM    102  CE1 TYR A  13      12.217 -16.831 -13.348  1.00 -0.12
ATOM    103  HE1 TYR A  13      12.310 -17.255 -12.360  1.00  0.12
ATOM    104  CZ  TYR A  13      13.280 -16.800 -14.232  1.00  0.06
ATOM    105  OH  TYR A  13      14.503 -17.285 -13.795  1.00 -0.49
ATOM    106  HH  TYR A  13      14.497 -17.283 -12.835  1.00  0.43
ATOM    107  CD2 TYR A  13      11.943 -15.767 -15.969  1.00 -0.12
ATOM    108  HD2 TYR A  13      11.846 -15.372 -16.969  1.00  0.12
ATOM    109  CE2 TYR A  13      13.153 -16.297 -15.519  1.00 -0.12
ATOM    110  HE2 TYR A  13      14.005 -16.316 -16.183  1.00  0.12
ATOM    111  C   TYR A  13       8.019 -17.119 -14.644  1.00  0.55
ATOM    112  O   TYR A  13       8.424 -18.276 -14.395  1.00 -0.55
ATOM    113  N   LEU A  14       7.100 -16.494 -13.897  1.00 -0.40
ATOM    114  H   LEU A  14       6.793 -15.571 -14.114  1.00  0.40
ATOM    115  CA  LEU A  14       6.466 -17.116 -12.696  1.00  0.00
ATOM    116  CB  LEU A  14       5.439 -16.167 -12.076  1.00  0.00
ATOM    117  CG  LEU A  14       6.026 -14.992 -11.281  1.00  0.00
ATOM    118  CD1 LEU A  14       4.925 -13.953 -11.038  1.00  0.00
ATOM    119  CD2 LEU A  14       6.608 -15.537  -9.993  1.00  0.00
ATOM    120  C   LEU A  14       5.759 -18.417 -13.020  1.00  0.55
ATOM    121  O   LEU A  14       5.887 -19.465 -12.365  1.00 -0.55
ATOM    122  N   GLN A  15       4.997 -18.320 -14.103  1.00 -0.40
ATOM    123  H   GLN A  15       4.886 -17.492 -14.647  1.00  0.40
ATOM    124  CA  GLN A  15       4.271 -19.539 -14.511  1.00  0.00
ATOM    125  CB  GLN A  15       3.242 -19.235 -15.560  1.00  0.00
ATOM    126  CG  GLN A  15       1.993 -18.450 -15.209  1.00  0.00
ATOM    127  CD  GLN A  15       1.053 -18.699 -16.416  1.00  0.55
ATOM    128  OE1 GLN A  15       1.315 -18.171 -17.517  1.00 -0.55
ATOM    129  NE2 GLN A  15       0.048 -19.519 -16.139  1.00 -0.78
ATOM    130 HE21 GLN A  15      -0.620 -19.749 -16.847  1.00  0.39
ATOM    131 HE22 GLN A  15      -0.043 -19.908 -15.222  1.00  0.39
ATOM    132  C   GLN A  15       5.193 -20.634 -15.081  1.00  0.55
ATOM    133  O   GLN A  15       4.839 -21.802 -14.957  1.00 -0.55
ATOM    134  N   THR A  16       6.284 -20.233 -15.716  1.00 -0.40
ATOM    135  H   THR A  16       6.514 -19.270 -15.831  1.00  0.40
ATOM    136  CA  THR A  16       7.211 -21.195 -16.283  1.00  0.00
ATOM    137  CB  THR A  16       8.108 -20.626 -17.410  1.00  0.00
ATOM    138  OG1 THR A  16       7.259 -19.900 -18.296  1.00 -0.49
ATOM    139  HG1 THR A  16       6.981 -19.117 -17.815  1.00  0.49
ATOM    140  CG2 THR A  16       8.810 -21.765 -18.173  1.00  0.00
ATOM    141  C   THR A  16       8.162 -21.733 -15.234  1.00  0.55
ATOM    142  O   THR A  16       8.299 -22.967 -15.218  1.00 -0.55
ATOM    143  N   TYR A  17       8.773 -20.886 -14.447  1.00 -0.40
ATOM    144  H   TYR A  17       8.625 -19.901 -14.488  1.00  0.40
ATOM    145  CA  TYR A  17       9.721 -21.377 -13.449  1.00  0.00
ATOM    146  CB  TYR A  17      11.033 -20.515 -13.591  1.00  0.12
ATOM    147  CG  TYR A  17      11.478 -20.514 -15.040  1.00 -0.12
ATOM    148  CD1 TYR A  17      12.130 -21.636 -15.596  1.00 -0.12
ATOM    149  HD1 TYR A  17      12.305 -22.500 -14.973  1.00  0.12
ATOM    150  CE1 TYR A  17      12.555 -21.666 -16.925  1.00 -0.12
ATOM    151  HE1 TYR A  17      13.056 -22.528 -17.340  1.00  0.12
ATOM    152  CZ  TYR A  17      12.302 -20.532 -17.687  1.00  0.06
ATOM    153  OH  TYR A  17      12.619 -20.477 -19.033  1.00 -0.49
ATOM    154  HH  TYR A  17      12.363 -19.613 -19.363  1.00  0.43
ATOM    155  CD2 TYR A  17      11.256 -19.401 -15.851  1.00 -0.12
ATOM    156  HD2 TYR A  17      10.767 -18.530 -15.440  1.00  0.12
ATOM    157  CE2 TYR A  17      11.655 -19.401 -17.171  1.00 -0.12
ATOM    158  HE2 TYR A  17      11.471 -18.541 -17.798  1.00  0.12
ATOM    159  C   TYR A  17       9.234 -21.420 -12.010  1.00  0.55
ATOM    160  O   TYR A  17      10.026 -21.911 -11.202  1.00 -0.55
ATOM    161  N   HSD A  18       8.058 -20.995 -11.640  1.00 -0.40
ATOM    162  H   HSD A  18       7.420 -20.623 -12.308  1.00  0.40
ATOM    163  CA  HSD A  18       7.567 -21.013 -10.282  1.00  0.00
ATOM    164  CB  HSD A  18       7.255 -22.412  -9.742  1.00  0.12
ATOM    165  ND1 HSD A  18       5.350 -22.085 -11.391  1.00 -0.40
ATOM    166  HD1 HSD A  18       5.522 -21.119 -11.582  1.00  0.40
ATOM    167  CG  HSD A  18       6.073 -22.863 -10.532  1.00 -0.12
ATOM    168  CE1 HSD A  18       4.387 -22.849 -11.917  1.00  0.15
ATOM    169  HE1 HSD A  18       3.667 -22.489 -12.652  1.00  0.12
ATOM    170  NE2 HSD A  18       4.445 -24.074 -11.420  1.00 -0.56
ATOM    171  CD2 HSD A  18       5.512 -24.100 -10.552  1.00  0.15
ATOM    172  HD2 HSD A  18       5.776 -25.007 -10.022  1.00  0.12
ATOM    173  C   HSD A  18       8.486 -20.307  -9.289  1.00  0.55
ATOM    174  O   HSD A  18       8.646 -20.775  -8.185  1.00 -0.55
ATOM    175  N   LYS A  19       8.996 -19.177  -9.676  1.00 -0.40
ATOM    176  H   LYS A  19       8.837 -18.844 -10.601  1.00  0.40
ATOM    177  CA  LYS A  19       9.813 -18.307  -8.860  1.00  0.00
ATOM    178  CB  LYS A  19      11.113 -19.018  -8.541  1.00  0.00
ATOM    179  CG  LYS A  19      11.991 -19.124  -9.779  1.00  0.00
ATOM    180  CD  LYS A  19      13.185 -20.018  -9.647  1.00  0.00
ATOM    181  CE  LYS A  19      14.249 -19.494 -10.618  1.00  0.33
ATOM    182  NZ  LYS A  19      15.420 -20.420 -10.717  1.00 -0.32
ATOM    183  HZ1 LYS A  19      15.100 -21.350 -11.056  1.00  0.33
ATOM    184  HZ2 LYS A  19      15.859 -20.525  -9.780  1.00  0.33
ATOM    185  HZ3 LYS A  19      16.116 -20.029 -11.384  1.00  0.33
ATOM    186  C   LYS A  19       9.993 -17.020  -9.667  1.00  0.55
ATOM    187  O   LYS A  19       9.771 -16.952 -10.895  1.00 -0.55
ATOM    188  N   LEU A  20      10.378 -15.979  -8.953  1.00 -0.40
ATOM    189  H   LEU A  20      10.494 -16.018  -7.964  1.00  0.40
ATOM    190  CA  LEU A  20      10.655 -14.702  -9.595  1.00  0.00
ATOM    191  CB  LEU A  20      10.775 -13.519  -8.588  1.00  0.00
ATOM    192  CG  LEU A  20       9.470 -12.962  -7.959  1.00  0.00
ATOM    193  CD1 LEU A  20       9.842 -11.945  -6.902  1.00  0.00
ATOM    194  CD2 LEU A  20       8.540 -12.320  -8.967  1.00  0.00
ATOM    195  C   LEU A  20      12.022 -14.693 -10.299  1.00  0.55
ATOM    196  O   LEU A  20      12.918 -15.398  -9.815  1.00 -0.55
ATOM    197  N   PRO A  21      12.156 -13.855 -11.321  1.00 -0.20
ATOM    198  CD  PRO A  21      11.077 -13.073 -11.927  1.00  0.10
ATOM    199  CA  PRO A  21      13.437 -13.676 -12.023  1.00  0.10
ATOM    200  CB  PRO A  21      13.188 -12.626 -13.078  1.00  0.00
ATOM    201  CG  PRO A  21      11.739 -12.352 -13.069  1.00  0.00
ATOM    202  C   PRO A  21      14.474 -13.211 -11.006  1.00  0.55
ATOM    203  O   PRO A  21      14.181 -12.619  -9.964  1.00 -0.55
ATOM    204  N   ASP A  22      15.740 -13.397 -11.342  1.00 -0.40
ATOM    205  H   ASP A  22      15.985 -13.802 -12.219  1.00  0.40
ATOM    206  CA  ASP A  22      16.859 -13.044 -10.498  1.00  0.00
ATOM    207  CB  ASP A  22      18.200 -13.555 -11.095  1.00  0.00
ATOM    208  CG  ASP A  22      18.099 -15.082 -11.055  1.00  0.10
ATOM    209  OD1 ASP A  22      17.236 -15.690 -10.347  1.00 -0.55
ATOM    210  OD2 ASP A  22      18.916 -15.723 -11.777  1.00 -0.55
ATOM    211  C   ASP A  22      17.038 -11.587 -10.209  1.00  0.55
ATOM    212  O   ASP A  22      17.916 -11.326  -9.369  1.00 -0.55
ATOM    213  N   ASN A  23      16.341 -10.659 -10.820  1.00 -0.40
ATOM    214  H   ASN A  23      15.639 -10.870 -11.497  1.00  0.40
ATOM    215  CA  ASN A  23      16.571  -9.236 -10.524  1.00  0.00
ATOM    216  CB  ASN A  23      16.326  -8.442 -11.803  1.00  0.00
ATOM    217  CG  ASN A  23      14.973  -8.757 -12.424  1.00  0.55
ATOM    218  OD1 ASN A  23      14.761  -9.889 -12.907  1.00 -0.55
ATOM    219  ND2 ASN A  23      14.083  -7.761 -12.405  1.00 -0.78
ATOM    220 HD21 ASN A  23      14.327  -6.880 -12.000  1.00  0.39
ATOM    221 HD22 ASN A  23      13.173  -7.897 -12.796  1.00  0.39
ATOM    222  C   ASN A  23      15.722  -8.732  -9.359  1.00  0.55
ATOM    223  O   ASN A  23      15.748  -7.539  -9.060  1.00 -0.55
ATOM    224  N   TYR A  24      14.997  -9.618  -8.725  1.00 -0.40
ATOM    225  H   TYR A  24      14.985 -10.578  -8.994  1.00  0.40
ATOM    226  CA  TYR A  24      14.162  -9.268  -7.591  1.00  0.00
ATOM    227  CB  TYR A  24      12.841 -10.106  -7.635  1.00  0.12
ATOM    228  CG  TYR A  24      11.971  -9.391  -8.629  1.00 -0.12
ATOM    229  CD1 TYR A  24      11.299  -8.220  -8.263  1.00 -0.12
ATOM    230  HD1 TYR A  24      11.365  -7.877  -7.242  1.00  0.12
ATOM    231  CE1 TYR A  24      10.553  -7.490  -9.169  1.00 -0.12
ATOM    232  HE1 TYR A  24      10.056  -6.578  -8.872  1.00  0.12
ATOM    233  CZ  TYR A  24      10.462  -7.963 -10.476  1.00  0.06
ATOM    234  OH  TYR A  24       9.680  -7.287 -11.405  1.00 -0.49
ATOM    235  HH  TYR A  24       9.165  -6.627 -10.936  1.00  0.43
ATOM    236  CD2 TYR A  24      11.913  -9.820  -9.940  1.00 -0.12
ATOM    237  HD2 TYR A  24      12.470 -10.692 -10.252  1.00  0.12
ATOM    238  CE2 TYR A  24      11.130  -9.119 -10.862  1.00 -0.12
ATOM    239  HE2 TYR A  24      11.043  -9.477 -11.878  1.00  0.12
ATOM    240  C   TYR A  24      14.764  -9.534  -6.232  1.00  0.55
ATOM    241  O   TYR A  24      15.365 -10.597  -6.153  1.00 -0.55
ATOM    242  N   ILE A  25      14.561  -8.696  -5.232  1.00 -0.40
ATOM    243  H   ILE A  25      14.067  -7.840  -5.361  1.00  0.40
ATOM    244  CA  ILE A  25      15.038  -8.950  -3.877  1.00  0.00
ATOM    245  CB  ILE A  25      16.326  -8.192  -3.481  1.00  0.00
ATOM    246  CG2 ILE A  25      17.566  -8.889  -4.056  1.00  0.00
ATOM    247  CG1 ILE A  25      16.322  -6.709  -3.870  1.00  0.00
ATOM    248  CD1 ILE A  25      17.601  -6.045  -3.346  1.00  0.00
ATOM    249  C   ILE A  25      13.950  -8.515  -2.886  1.00  0.55
ATOM    250  O   ILE A  25      13.309  -7.552  -3.241  1.00 -0.55
ATOM    251  N   THR A  26      13.773  -9.140  -1.750  1.00 -0.40
ATOM    252  H   THR A  26      14.311  -9.942  -1.503  1.00  0.40
ATOM    253  CA  THR A  26      12.783  -8.716  -0.770  1.00  0.00
ATOM    254  CB  THR A  26      12.528  -9.786   0.303  1.00  0.00
ATOM    255  OG1 THR A  26      13.694  -9.881   1.116  1.00 -0.49
ATOM    256  HG1 THR A  26      13.504 -10.554   1.773  1.00  0.49
ATOM    257  CG2 THR A  26      12.324 -11.127  -0.344  1.00  0.00
ATOM    258  C   THR A  26      13.224  -7.400  -0.140  1.00  0.55
ATOM    259  O   THR A  26      14.357  -6.901  -0.315  1.00 -0.55
ATOM    260  N   LYS A  27      12.287  -6.769   0.542  1.00 -0.40
ATOM    261  H   LYS A  27      11.367  -7.146   0.596  1.00  0.40
ATOM    262  CA  LYS A  27      12.460  -5.526   1.257  1.00  0.00
ATOM    263  CB  LYS A  27      11.181  -4.959   1.855  1.00  0.00
ATOM    264  CG  LYS A  27      10.102  -4.405   0.945  1.00  0.00
ATOM    265  CD  LYS A  27       8.750  -4.452   1.677  1.00  0.00
ATOM    266  CE  LYS A  27       7.559  -4.131   0.800  1.00  0.33
ATOM    267  NZ  LYS A  27       6.252  -4.452   1.438  1.00 -0.32
ATOM    268  HZ1 LYS A  27       6.150  -3.905   2.316  1.00  0.33
ATOM    269  HZ2 LYS A  27       6.214  -5.468   1.657  1.00  0.33
ATOM    270  HZ3 LYS A  27       5.479  -4.210   0.786  1.00  0.33
ATOM    271  C   LYS A  27      13.546  -5.724   2.363  1.00  0.55
ATOM    272  O   LYS A  27      14.371  -4.798   2.524  1.00 -0.55
ATOM    273  N   SER A  28      13.524  -6.835   3.061  1.00 -0.40
ATOM    274  H   SER A  28      12.843  -7.551   2.929  1.00  0.40
ATOM    275  CA  SER A  28      14.554  -7.060   4.102  1.00  0.00
ATOM    276  CB  SER A  28      14.180  -8.226   4.985  1.00  0.00
ATOM    277  OG  SER A  28      14.628  -9.515   4.622  1.00 -0.49
ATOM    278  HG  SER A  28      14.293 -10.111   5.296  1.00  0.49
ATOM    279  C   SER A  28      15.937  -7.179   3.452  1.00  0.55
ATOM    280  O   SER A  28      16.867  -6.489   3.907  1.00 -0.55
ATOM    281  N   GLU A  29      16.051  -7.999   2.392  1.00 -0.40
ATOM    282  H   GLU A  29      15.287  -8.547   2.061  1.00  0.40
ATOM    283  CA  GLU A  29      17.290  -8.135   1.672  1.00  0.00
ATOM    284  CB  GLU A  29      17.101  -8.912   0.350  1.00  0.00
ATOM    285  CG  GLU A  29      17.067 -10.380   0.712  1.00  0.00
ATOM    286  CD  GLU A  29      16.359 -11.242  -0.303  1.00  0.10
ATOM    287  OE1 GLU A  29      16.171 -10.866  -1.480  1.00 -0.55
ATOM    288  OE2 GLU A  29      15.927 -12.350   0.128  1.00 -0.55
ATOM    289  C   GLU A  29      17.900  -6.827   1.208  1.00  0.55
ATOM    290  O   GLU A  29      19.127  -6.597   1.301  1.00 -0.55
ATOM    291  N   ALA A  30      17.009  -6.004   0.662  1.00 -0.40
ATOM    292  H   ALA A  30      16.044  -6.240   0.586  1.00  0.40
ATOM    293  CA  ALA A  30      17.400  -4.684   0.135  1.00  0.00
ATOM    294  CB  ALA A  30      16.185  -4.078  -0.557  1.00  0.00
ATOM    295  C   ALA A  30      18.008  -3.761   1.193  1.00  0.55
ATOM    296  O   ALA A  30      19.015  -3.059   1.036  1.00 -0.55
ATOM    297  N   GLN A  31      17.328  -3.779   2.338  1.00 -0.40
ATOM    298  H   GLN A  31      16.515  -4.344   2.445  1.00  0.40
ATOM    299  CA  GLN A  31      17.698  -2.998   3.511  1.00  0.00
ATOM    300  CB  GLN A  31      16.700  -3.141   4.643  1.00  0.00
ATOM    301  CG  GLN A  31      15.300  -2.718   4.234  1.00  0.00
ATOM    302  CD  GLN A  31      14.294  -2.788   5.368  1.00  0.55
ATOM    303  OE1 GLN A  31      13.963  -1.687   5.817  1.00 -0.55
ATOM    304  NE2 GLN A  31      13.796  -3.926   5.881  1.00 -0.78
ATOM    305 HE21 GLN A  31      13.134  -3.889   6.630  1.00  0.39
ATOM    306 HE22 GLN A  31      14.086  -4.810   5.513  1.00  0.39
ATOM    307  C   GLN A  31      19.099  -3.444   3.943  1.00  0.55
ATOM    308  O   GLN A  31      19.888  -2.569   4.269  1.00 -0.55
ATOM    309  N   ALA A  32      19.253  -4.754   3.872  1.00 -0.40
ATOM    310  H   ALA A  32      18.510  -5.349   3.577  1.00  0.40
ATOM    311  CA  ALA A  32      20.500  -5.431   4.211  1.00  0.00
ATOM    312  CB  ALA A  32      20.493  -6.930   4.090  1.00  0.00
ATOM    313  C   ALA A  32      21.607  -4.845   3.322  1.00  0.55
ATOM    314  O   ALA A  32      22.731  -4.739   3.833  1.00 -0.55
ATOM    315  N   LEU A  33      21.311  -4.450   2.092  1.00 -0.40
ATOM    316  H   LEU A  33      20.398  -4.519   1.698  1.00  0.40
ATOM    317  CA  LEU A  33      22.357  -3.884   1.258  1.00  0.00
ATOM    318  CB  LEU A  33      22.135  -4.136  -0.238  1.00  0.00
ATOM    319  CG  LEU A  33      21.779  -5.612  -0.475  1.00  0.00
ATOM    320  CD1 LEU A  33      21.481  -5.834  -1.940  1.00  0.00
ATOM    321  CD2 LEU A  33      22.911  -6.488   0.024  1.00  0.00
ATOM    322  C   LEU A  33      22.450  -2.396   1.468  1.00  0.55
ATOM    323  O   LEU A  33      23.265  -1.801   0.764  1.00 -0.55
ATOM    324  N   GLY A  34      21.641  -1.829   2.330  1.00 -0.40
ATOM    325  H   GLY A  34      20.958  -2.311   2.872  1.00  0.40
ATOM    326  CA  GLY A  34      21.774  -0.373   2.490  1.00  0.00
ATOM    327  C   GLY A  34      20.646   0.455   1.912  1.00  0.55
ATOM    328  O   GLY A  34      20.850   1.663   1.794  1.00 -0.55
ATOM    329  N   TRP A  35      19.542  -0.227   1.591  1.00 -0.40
ATOM    330  H   TRP A  35      19.459  -1.214   1.705  1.00  0.40
ATOM    331  CA  TRP A  35      18.395   0.472   1.052  1.00  0.00
ATOM    332  CB  TRP A  35      17.413  -0.521   0.459  1.00  0.12
ATOM    333  CG  TRP A  35      16.126   0.047  -0.111  1.00 -0.12
ATOM    334  CD1 TRP A  35      15.966   1.059  -1.031  1.00 -0.12
ATOM    335  HD1 TRP A  35      16.756   1.653  -1.465  1.00  0.12
ATOM    336  NE1 TRP A  35      14.618   1.180  -1.300  1.00 -0.40
ATOM    337  HE1 TRP A  35      14.236   1.815  -1.935  1.00  0.40
ATOM    338  CE2 TRP A  35      13.885   0.291  -0.560  1.00  0.00
ATOM    339  CD2 TRP A  35      14.793  -0.438   0.202  1.00  0.00
ATOM    340  CE3 TRP A  35      14.327  -1.408   1.089  1.00 -0.12
ATOM    341  HE3 TRP A  35      14.989  -1.960   1.741  1.00  0.12
ATOM    342  CZ3 TRP A  35      12.972  -1.648   1.111  1.00 -0.12
ATOM    343  HZ3 TRP A  35      12.582  -2.429   1.748  1.00  0.12
ATOM    344  CZ2 TRP A  35      12.492   0.088  -0.535  1.00 -0.12
ATOM    345  HZ2 TRP A  35      11.788   0.648  -1.131  1.00  0.12
ATOM    346  CH2 TRP A  35      12.092  -0.902   0.328  1.00 -0.12
ATOM    347  HH2 TRP A  35      11.036  -1.115   0.404  1.00  0.12
ATOM    348  C   TRP A  35      17.652   1.229   2.157  1.00  0.55
ATOM    349  O   TRP A  35      17.319   0.631   3.180  1.00 -0.55
ATOM    350  N   VAL A  36      17.398   2.503   1.833  1.00 -0.40
ATOM    351  H   VAL A  36      17.709   2.885   0.966  1.00  0.40
ATOM    352  CA  VAL A  36      16.660   3.433   2.691  1.00  0.00
ATOM    353  CB  VAL A  36      17.450   4.649   3.192  1.00  0.00
ATOM    354  CG1 VAL A  36      16.648   5.384   4.245  1.00  0.00
ATOM    355  CG2 VAL A  36      18.811   4.283   3.760  1.00  0.00
ATOM    356  C   VAL A  36      15.551   3.940   1.762  1.00  0.55
ATOM    357  O   VAL A  36      15.938   4.746   0.898  1.00 -0.55
ATOM    358  N   ALA A  37      14.332   3.417   1.956  1.00 -0.40
ATOM    359  H   ALA A  37      14.129   2.772   2.689  1.00  0.40
ATOM    360  CA  ALA A  37      13.223   3.787   1.069  1.00  0.00
ATOM    361  CB  ALA A  37      11.904   3.144   1.465  1.00  0.00
ATOM    362  C   ALA A  37      13.120   5.297   0.914  1.00  0.55
ATOM    363  O   ALA A  37      12.985   5.735  -0.250  1.00 -0.55
ATOM    364  N   SER A  38      13.155   6.050   1.998  1.00 -0.40
ATOM    365  H   SER A  38      13.251   5.705   2.928  1.00  0.40
ATOM    366  CA  SER A  38      13.042   7.494   1.789  1.00  0.00
ATOM    367  CB  SER A  38      12.904   8.310   3.079  1.00  0.00
ATOM    368  OG  SER A  38      13.873   7.799   3.987  1.00 -0.49
ATOM    369  HG  SER A  38      13.492   7.000   4.359  1.00  0.49
ATOM    370  C   SER A  38      14.220   8.080   1.002  1.00  0.55
ATOM    371  O   SER A  38      14.056   9.224   0.533  1.00 -0.55
ATOM    372  N   LYS A  39      15.343   7.430   0.811  1.00 -0.40
ATOM    373  H   LYS A  39      15.518   6.513   1.164  1.00  0.40
ATOM    374  CA  LYS A  39      16.410   8.079   0.036  1.00  0.00
ATOM    375  CB  LYS A  39      17.766   7.511   0.382  1.00  0.00
ATOM    376  CG  LYS A  39      17.926   6.529   1.525  1.00  0.00
ATOM    377  CD  LYS A  39      19.285   6.772   2.215  1.00  0.00
ATOM    378  CE  LYS A  39      19.281   8.268   2.589  1.00  0.33
ATOM    379  NZ  LYS A  39      18.012   8.835   1.990  1.00 -0.32
ATOM    380  HZ1 LYS A  39      17.341   8.063   1.802  1.00  0.33
ATOM    381  HZ2 LYS A  39      18.236   9.324   1.100  1.00  0.33
ATOM    382  HZ3 LYS A  39      17.585   9.510   2.658  1.00  0.33
ATOM    383  C   LYS A  39      16.149   7.836  -1.458  1.00  0.55
ATOM    384  O   LYS A  39      16.607   8.608  -2.310  1.00 -0.55
ATOM    385  N   GLY A  40      15.420   6.748  -1.705  1.00 -0.40
ATOM    386  H   GLY A  40      15.044   6.158  -0.995  1.00  0.40
ATOM    387  CA  GLY A  40      15.152   6.388  -3.115  1.00  0.00
ATOM    388  C   GLY A  40      16.499   5.869  -3.682  1.00  0.55
ATOM    389  O   GLY A  40      16.691   6.012  -4.881  1.00 -0.55
ATOM    390  N   ASN A  41      17.345   5.248  -2.879  1.00 -0.40
ATOM    391  H   ASN A  41      17.125   5.077  -1.923  1.00  0.40
ATOM    392  CA  ASN A  41      18.656   4.768  -3.321  1.00  0.00
ATOM    393  CB  ASN A  41      19.660   5.137  -2.190  1.00  0.00
ATOM    394  CG  ASN A  41      19.415   4.159  -1.063  1.00  0.55
ATOM    395  OD1 ASN A  41      18.331   3.582  -0.908  1.00 -0.55
ATOM    396  ND2 ASN A  41      20.429   3.913  -0.227  1.00 -0.78
ATOM    397 HD21 ASN A  41      20.307   3.273   0.532  1.00  0.39
ATOM    398 HD22 ASN A  41      21.308   4.370  -0.359  1.00  0.39
ATOM    399  C   ASN A  41      18.791   3.299  -3.673  1.00  0.55
ATOM    400  O   ASN A  41      19.893   2.721  -3.645  1.00 -0.55
ATOM    401  N   LEU A  42      17.706   2.602  -4.035  1.00 -0.40
ATOM    402  H   LEU A  42      16.800   3.014  -4.097  1.00  0.40
ATOM    403  CA  LEU A  42      17.801   1.167  -4.366  1.00  0.00
ATOM    404  CB  LEU A  42      16.422   0.571  -4.646  1.00  0.00
ATOM    405  CG  LEU A  42      16.306  -0.921  -4.883  1.00  0.00
ATOM    406  CD1 LEU A  42      16.789  -1.705  -3.667  1.00  0.00
ATOM    407  CD2 LEU A  42      14.872  -1.264  -5.270  1.00  0.00
ATOM    408  C   LEU A  42      18.772   0.859  -5.524  1.00  0.55
ATOM    409  O   LEU A  42      19.554  -0.096  -5.416  1.00 -0.55
ATOM    410  N   ALA A  43      18.691   1.648  -6.583  1.00 -0.40
ATOM    411  H   ALA A  43      18.078   2.431  -6.657  1.00  0.40
ATOM    412  CA  ALA A  43      19.569   1.338  -7.721  1.00  0.00
ATOM    413  CB  ALA A  43      18.966   2.065  -8.911  1.00  0.00
ATOM    414  C   ALA A  43      21.023   1.663  -7.424  1.00  0.55
ATOM    415  O   ALA A  43      21.910   1.165  -8.140  1.00 -0.55
ATOM    416  N   ASP A  44      21.277   2.449  -6.389  1.00 -0.40
ATOM    417  H   ASP A  44      20.549   2.839  -5.831  1.00  0.40
ATOM    418  CA  ASP A  44      22.631   2.795  -6.000  1.00  0.00
ATOM    419  CB  ASP A  44      22.782   3.960  -5.026  1.00  0.00
ATOM    420  CG  ASP A  44      21.953   5.126  -5.520  1.00  0.10
ATOM    421  OD1 ASP A  44      22.010   5.282  -6.761  1.00 -0.55
ATOM    422  OD2 ASP A  44      21.287   5.844  -4.743  1.00 -0.55
ATOM    423  C   ASP A  44      23.228   1.635  -5.195  1.00  0.55
ATOM    424  O   ASP A  44      24.440   1.429  -5.311  1.00 -0.55
ATOM    425  N   VAL A  45      22.369   0.991  -4.428  1.00 -0.40
ATOM    426  H   VAL A  45      21.396   1.201  -4.378  1.00  0.40
ATOM    427  CA  VAL A  45      22.884  -0.101  -3.600  1.00  0.00
ATOM    428  CB  VAL A  45      22.219   0.010  -2.191  1.00  0.00
ATOM    429  CG1 VAL A  45      22.421   1.426  -1.646  1.00  0.00
ATOM    430  CG2 VAL A  45      20.743  -0.327  -2.180  1.00  0.00
ATOM    431  C   VAL A  45      22.741  -1.504  -4.160  1.00  0.55
ATOM    432  O   VAL A  45      23.317  -2.484  -3.636  1.00 -0.55
ATOM    433  N   ALA A  46      21.930  -1.649  -5.197  1.00 -0.40
ATOM    434  H   ALA A  46      21.481  -0.861  -5.608  1.00  0.40
ATOM    435  CA  ALA A  46      21.617  -2.936  -5.830  1.00  0.00
ATOM    436  CB  ALA A  46      20.573  -3.708  -5.029  1.00  0.00
ATOM    437  C   ALA A  46      21.151  -2.620  -7.241  1.00  0.55
ATOM    438  O   ALA A  46      19.974  -2.679  -7.582  1.00 -0.55
ATOM    439  N   PRO A  47      22.177  -2.290  -8.036  1.00 -0.20
ATOM    440  CD  PRO A  47      23.616  -2.206  -7.719  1.00  0.10
ATOM    441  CA  PRO A  47      21.898  -1.931  -9.444  1.00  0.10
ATOM    442  CB  PRO A  47      23.244  -1.460  -9.974  1.00  0.00
ATOM    443  CG  PRO A  47      24.088  -1.185  -8.761  1.00  0.00
ATOM    444  C   PRO A  47      21.214  -3.138 -10.098  1.00  0.55
ATOM    445  O   PRO A  47      21.542  -4.317  -9.806  1.00 -0.55
ATOM    446  N   GLY A  48      20.258  -2.779 -10.942  1.00 -0.40
ATOM    447  H   GLY A  48      20.020  -1.826 -11.115  1.00  0.40
ATOM    448  CA  GLY A  48      19.500  -3.787 -11.667  1.00  0.00
ATOM    449  C   GLY A  48      18.460  -4.570 -10.889  1.00  0.55
ATOM    450  O   GLY A  48      17.785  -5.350 -11.547  1.00 -0.55
ATOM    451  N   LYS A  49      18.335  -4.351  -9.587  1.00 -0.40
ATOM    452  H   LYS A  49      18.914  -3.687  -9.122  1.00  0.40
ATOM    453  CA  LYS A  49      17.375  -5.032  -8.729  1.00  0.00
ATOM    454  CB  LYS A  49      17.926  -5.170  -7.312  1.00  0.00
ATOM    455  CG  LYS A  49      19.054  -6.088  -7.059  1.00  0.00
ATOM    456  CD  LYS A  49      18.842  -7.363  -7.836  1.00  0.00
ATOM    457  CE  LYS A  49      20.240  -7.929  -8.118  1.00  0.33
ATOM    458  NZ  LYS A  49      20.148  -9.389  -8.459  1.00 -0.32
ATOM    459  HZ1 LYS A  49      19.554  -9.511  -9.304  1.00  0.33
ATOM    460  HZ2 LYS A  49      19.725  -9.906  -7.661  1.00  0.33
ATOM    461  HZ3 LYS A  49      21.100  -9.762  -8.648  1.00  0.33
ATOM    462  C   LYS A  49      16.086  -4.197  -8.577  1.00  0.55
ATOM    463  O   LYS A  49      16.107  -2.958  -8.682  1.00 -0.55
ATOM    464  N   SER A  50      15.029  -4.926  -8.243  1.00 -0.40
ATOM    465  H   SER A  50      15.101  -5.913  -8.135  1.00  0.40
ATOM    466  CA  SER A  50      13.711  -4.380  -8.011  1.00  0.00
ATOM    467  CB  SER A  50      12.781  -4.725  -9.188  1.00  0.00
ATOM    468  OG  SER A  50      12.867  -4.002 -10.390  1.00 -0.49
ATOM    469  HG  SER A  50      12.033  -4.143 -10.844  1.00  0.49
ATOM    470  C   SER A  50      13.192  -5.095  -6.760  1.00  0.55
ATOM    471  O   SER A  50      13.549  -6.266  -6.525  1.00 -0.55
ATOM    472  N   ILE A  51      12.381  -4.448  -5.965  1.00 -0.40
ATOM    473  H   ILE A  51      12.132  -3.499  -6.138  1.00  0.40
ATOM    474  CA  ILE A  51      11.777  -5.049  -4.775  1.00  0.00
ATOM    475  CB  ILE A  51      11.084  -3.944  -3.913  1.00  0.00
ATOM    476  CG2 ILE A  51      10.270  -4.546  -2.766  1.00  0.00
ATOM    477  CG1 ILE A  51      12.133  -2.913  -3.492  1.00  0.00
ATOM    478  CD1 ILE A  51      13.226  -3.409  -2.600  1.00  0.00
ATOM    479  C   ILE A  51      10.739  -6.054  -5.232  1.00  0.55
ATOM    480  O   ILE A  51       9.897  -5.770  -6.131  1.00 -0.55
ATOM    481  N   GLY A  52      10.688  -7.239  -4.682  1.00 -0.40
ATOM    482  H   GLY A  52      11.340  -7.517  -3.981  1.00  0.40
ATOM    483  CA  GLY A  52       9.696  -8.229  -5.038  1.00  0.00
ATOM    484  C   GLY A  52       9.954  -9.502  -4.256  1.00  0.55
ATOM    485  O   GLY A  52      11.108  -9.792  -3.885  1.00 -0.55
ATOM    486  N   GLY A  53       8.846 -10.212  -4.027  1.00 -0.40
ATOM    487  H   GLY A  53       7.963  -9.891  -4.357  1.00  0.40
ATOM    488  CA  GLY A  53       8.797 -11.458  -3.317  1.00  0.00
ATOM    489  C   GLY A  53       8.214 -11.485  -1.916  1.00  0.55
ATOM    490  O   GLY A  53       7.977 -12.598  -1.430  1.00 -0.55
ATOM    491  N   ASP A  54       7.920 -10.323  -1.341  1.00 -0.40
ATOM    492  H   ASP A  54       8.103  -9.451  -1.788  1.00  0.40
ATOM    493  CA  ASP A  54       7.303 -10.247   0.001  1.00  0.00
ATOM    494  CB  ASP A  54       7.322  -8.786   0.474  1.00  0.00
ATOM    495  CG  ASP A  54       8.784  -8.444   0.755  1.00  0.10
ATOM    496  OD1 ASP A  54       9.238  -9.072   1.746  1.00 -0.55
ATOM    497  OD2 ASP A  54       9.364  -7.643  -0.019  1.00 -0.55
ATOM    498  C   ASP A  54       5.869 -10.753   0.005  1.00  0.55
ATOM    499  O   ASP A  54       5.163 -10.704  -1.011  1.00 -0.55
ATOM    500  N   ILE A  55       5.396 -11.225   1.127  1.00 -0.40
ATOM    501  H   ILE A  55       5.969 -11.292   1.940  1.00  0.40
ATOM    502  CA  ILE A  55       4.013 -11.689   1.300  1.00  0.00
ATOM    503  CB  ILE A  55       3.725 -12.284   2.698  1.00  0.00
ATOM    504  CG2 ILE A  55       2.232 -12.551   2.971  1.00  0.00
ATOM    505  CG1 ILE A  55       4.558 -13.587   2.828  1.00  0.00
ATOM    506  CD1 ILE A  55       3.737 -14.705   2.189  1.00  0.00
ATOM    507  C   ILE A  55       3.134 -10.440   1.118  1.00  0.55
ATOM    508  O   ILE A  55       3.504  -9.331   1.510  1.00 -0.55
ATOM    509  N   PHE A  56       2.000 -10.681   0.522  1.00 -0.40
ATOM    510  H   PHE A  56       1.791 -11.609   0.231  1.00  0.40
ATOM    511  CA  PHE A  56       0.953  -9.735   0.210  1.00  0.00
ATOM    512  CB  PHE A  56       0.565  -9.717  -1.293  1.00  0.12
ATOM    513  CG  PHE A  56      -0.506  -8.676  -1.530  1.00 -0.12
ATOM    514  CD1 PHE A  56      -0.206  -7.327  -1.368  1.00 -0.12
ATOM    515  HD1 PHE A  56       0.798  -7.040  -1.093  1.00  0.12
ATOM    516  CE1 PHE A  56      -1.158  -6.350  -1.549  1.00 -0.12
ATOM    517  HE1 PHE A  56      -0.909  -5.309  -1.405  1.00  0.12
ATOM    518  CZ  PHE A  56      -2.424  -6.716  -1.915  1.00 -0.12
ATOM    519  HZ  PHE A  56      -3.172  -5.952  -2.069  1.00  0.12
ATOM    520  CD2 PHE A  56      -1.807  -9.048  -1.893  1.00 -0.12
ATOM    521  HD2 PHE A  56      -2.067 -10.089  -2.017  1.00  0.12
ATOM    522  CE2 PHE A  56      -2.764  -8.044  -2.091  1.00 -0.12
ATOM    523  HE2 PHE A  56      -3.770  -8.308  -2.383  1.00  0.12
ATOM    524  C   PHE A  56      -0.213 -10.175   1.079  1.00  0.55
ATOM    525  O   PHE A  56      -0.703 -11.289   0.808  1.00 -0.55
ATOM    526  N   SER A  57      -0.570  -9.300   2.033  1.00 -0.40
ATOM    527  H   SER A  57      -0.160  -8.405   2.184  1.00  0.40
ATOM    528  CA  SER A  57      -1.681  -9.759   2.914  1.00  0.00
ATOM    529  CB  SER A  57      -1.460  -9.230   4.340  1.00  0.00
ATOM    530  OG  SER A  57      -0.176  -9.733   4.729  1.00 -0.49
ATOM    531  HG  SER A  57      -0.024  -9.410   5.620  1.00  0.49
ATOM    532  C   SER A  57      -3.088  -9.504   2.431  1.00  0.55
ATOM    533  O   SER A  57      -3.984  -9.914   3.203  1.00 -0.55
ATOM    534  N   ASN A  58      -3.285  -8.888   1.254  1.00 -0.40
ATOM    535  H   ASN A  58      -2.529  -8.536   0.708  1.00  0.40
ATOM    536  CA  ASN A  58      -4.616  -8.693   0.703  1.00  0.00
ATOM    537  CB  ASN A  58      -5.010 -10.107   0.212  1.00  0.00
ATOM    538  CG  ASN A  58      -6.288 -10.275  -0.572  1.00  0.55
ATOM    539  OD1 ASN A  58      -6.557  -9.283  -1.273  1.00 -0.55
ATOM    540  ND2 ASN A  58      -7.075 -11.330  -0.604  1.00 -0.78
ATOM    541 HD21 ASN A  58      -7.901 -11.320  -1.166  1.00  0.39
ATOM    542 HD22 ASN A  58      -6.846 -12.140  -0.065  1.00  0.39
ATOM    543  C   ASN A  58      -5.583  -8.193   1.776  1.00  0.55
ATOM    544  O   ASN A  58      -6.665  -8.769   2.054  1.00 -0.55
ATOM    545  N   ARG A  59      -5.176  -7.077   2.340  1.00 -0.40
ATOM    546  H   ARG A  59      -4.348  -6.625   2.019  1.00  0.40
ATOM    547  CA  ARG A  59      -5.845  -6.392   3.447  1.00  0.00
ATOM    548  CB  ARG A  59      -4.946  -5.301   4.041  1.00  0.00
ATOM    549  CG  ARG A  59      -3.604  -5.874   4.524  1.00  0.00
ATOM    550  CD  ARG A  59      -2.601  -4.742   4.785  1.00  0.35
ATOM    551  NE  ARG A  59      -1.233  -5.331   4.940  1.00 -0.35
ATOM    552  HE  ARG A  59      -0.623  -5.392   4.150  1.00  0.45
ATOM    553  CZ  ARG A  59      -0.828  -5.775   6.128  1.00  0.35
ATOM    554  NH1 ARG A  59      -1.603  -5.671   7.203  1.00 -0.70
ATOM    555 HH11 ARG A  59      -2.509  -5.253   7.129  1.00  0.40
ATOM    556 HH12 ARG A  59      -1.281  -6.011   8.087  1.00  0.40
ATOM    557  NH2 ARG A  59       0.344  -6.329   6.307  1.00 -0.70
ATOM    558 HH21 ARG A  59       0.972  -6.431   5.536  1.00  0.40
ATOM    559 HH22 ARG A  59       0.611  -6.650   7.216  1.00  0.40
ATOM    560  C   ARG A  59      -7.222  -5.897   3.110  1.00  0.55
ATOM    561  O   ARG A  59      -8.036  -5.881   4.032  1.00 -0.55
ATOM    562  N   GLU A  60      -7.547  -5.491   1.914  1.00 -0.40
ATOM    563  H   GLU A  60      -6.864  -5.461   1.190  1.00  0.40
ATOM    564  CA  GLU A  60      -8.873  -5.052   1.506  1.00  0.00
ATOM    565  CB  GLU A  60      -8.790  -4.022   0.385  1.00  0.00
ATOM    566  CG  GLU A  60      -8.003  -2.794   0.795  1.00  0.00
ATOM    567  CD  GLU A  60      -8.842  -1.911   1.675  1.00  0.10
ATOM    568  OE1 GLU A  60     -10.028  -2.229   1.907  1.00 -0.55
ATOM    569  OE2 GLU A  60      -8.438  -0.880   2.210  1.00 -0.55
ATOM    570  C   GLU A  60      -9.672  -6.237   1.029  1.00  0.55
ATOM    571  O   GLU A  60     -10.820  -6.034   0.703  1.00 -0.55
ATOM    572  N   GLY A  61      -9.182  -7.448   0.933  1.00 -0.40
ATOM    573  H   GLY A  61      -8.238  -7.601   1.205  1.00  0.40
ATOM    574  CA  GLY A  61      -9.823  -8.650   0.476  1.00  0.00
ATOM    575  C   GLY A  61     -10.221  -8.623  -1.000  1.00  0.55
ATOM    576  O   GLY A  61     -11.150  -9.354  -1.387  1.00 -0.55
ATOM    577  N   LYS A  62      -9.558  -7.847  -1.837  1.00 -0.40
ATOM    578  H   LYS A  62      -8.801  -7.280  -1.524  1.00  0.40
ATOM    579  CA  LYS A  62      -9.862  -7.746  -3.271  1.00  0.00
ATOM    580  CB  LYS A  62      -9.299  -6.428  -3.823  1.00  0.00
ATOM    581  CG  LYS A  62      -9.955  -5.251  -3.095  1.00  0.00
ATOM    582  CD  LYS A  62      -9.833  -4.014  -3.951  1.00  0.00
ATOM    583  CE  LYS A  62     -10.111  -2.726  -3.163  1.00  0.33
ATOM    584  NZ  LYS A  62      -8.855  -1.875  -3.145  1.00 -0.32
ATOM    585  HZ1 LYS A  62      -8.583  -1.636  -4.120  1.00  0.33
ATOM    586  HZ2 LYS A  62      -8.084  -2.403  -2.690  1.00  0.33
ATOM    587  HZ3 LYS A  62      -9.036  -1.000  -2.612  1.00  0.33
ATOM    588  C   LYS A  62      -9.403  -8.959  -4.069  1.00  0.55
ATOM    589  O   LYS A  62     -10.074  -9.230  -5.090  1.00 -0.55
ATOM    590  N   LEU A  63      -8.368  -9.681  -3.706  1.00 -0.40
ATOM    591  H   LEU A  63      -7.811  -9.440  -2.915  1.00  0.40
ATOM    592  CA  LEU A  63      -7.960 -10.884  -4.430  1.00  0.00
ATOM    593  CB  LEU A  63      -6.432 -11.095  -4.423  1.00  0.00
ATOM    594  CG  LEU A  63      -5.644  -9.882  -4.989  1.00  0.00
ATOM    595  CD1 LEU A  63      -4.143  -9.996  -4.817  1.00  0.00
ATOM    596  CD2 LEU A  63      -6.001  -9.806  -6.465  1.00  0.00
ATOM    597  C   LEU A  63      -8.704 -12.067  -3.791  1.00  0.55
ATOM    598  O   LEU A  63      -8.974 -12.112  -2.583  1.00 -0.55
ATOM    599  N   PRO A  64      -8.946 -13.064  -4.635  1.00 -0.20
ATOM    600  CD  PRO A  64      -8.616 -13.098  -6.071  1.00  0.10
ATOM    601  CA  PRO A  64      -9.680 -14.243  -4.193  1.00  0.10
ATOM    602  CB  PRO A  64     -10.035 -14.971  -5.498  1.00  0.00
ATOM    603  CG  PRO A  64      -8.896 -14.535  -6.437  1.00  0.00
ATOM    604  C   PRO A  64      -8.932 -15.036  -3.169  1.00  0.55
ATOM    605  O   PRO A  64      -7.748 -15.314  -3.329  1.00 -0.55
ATOM    606  N   GLY A  65      -9.622 -15.448  -2.114  1.00 -0.40
ATOM    607  H   GLY A  65     -10.591 -15.258  -1.979  1.00  0.40
ATOM    608  CA  GLY A  65      -8.929 -16.230  -1.079  1.00  0.00
ATOM    609  C   GLY A  65      -9.336 -17.673  -1.158  1.00  0.55
ATOM    610  O   GLY A  65     -10.357 -17.964  -1.787  1.00 -0.55
ATOM    611  N   LYS A  66      -8.598 -18.534  -0.512  1.00 -0.40
ATOM    612  H   LYS A  66      -7.799 -18.218  -0.010  1.00  0.40
ATOM    613  CA  LYS A  66      -8.804 -19.969  -0.429  1.00  0.00
ATOM    614  CB  LYS A  66      -8.493 -20.623  -1.763  1.00  0.00
ATOM    615  CG  LYS A  66      -8.773 -22.095  -1.893  1.00  0.00
ATOM    616  CD  LYS A  66      -8.151 -22.739  -3.120  1.00  0.00
ATOM    617  CE  LYS A  66      -8.794 -24.090  -3.404  1.00  0.33
ATOM    618  NZ  LYS A  66     -10.320 -24.058  -3.435  1.00 -0.32
ATOM    619  HZ1 LYS A  66     -10.639 -23.405  -4.178  1.00  0.33
ATOM    620  HZ2 LYS A  66     -10.678 -23.737  -2.513  1.00  0.33
ATOM    621  HZ3 LYS A  66     -10.682 -25.013  -3.633  1.00  0.33
ATOM    622  C   LYS A  66      -7.904 -20.498   0.687  1.00  0.55
ATOM    623  O   LYS A  66      -6.818 -19.964   0.929  1.00 -0.55
ATOM    624  N   SER A  67      -8.376 -21.555   1.351  1.00 -0.40
ATOM    625  H   SER A  67      -9.266 -21.959   1.159  1.00  0.40
ATOM    626  CA  SER A  67      -7.582 -22.179   2.419  1.00  0.00
ATOM    627  CB  SER A  67      -8.465 -23.182   3.180  1.00  0.00
ATOM    628  OG  SER A  67      -7.609 -23.855   4.133  1.00 -0.49
ATOM    629  HG  SER A  67      -8.171 -24.477   4.600  1.00  0.49
ATOM    630  C   SER A  67      -6.353 -22.792   1.744  1.00  0.55
ATOM    631  O   SER A  67      -6.455 -23.458   0.714  1.00 -0.55
ATOM    632  N   GLY A  68      -5.187 -22.444   2.261  1.00 -0.40
ATOM    633  H   GLY A  68      -5.171 -21.843   3.053  1.00  0.40
ATOM    634  CA  GLY A  68      -3.857 -22.835   1.817  1.00  0.00
ATOM    635  C   GLY A  68      -3.157 -21.869   0.859  1.00  0.55
ATOM    636  O   GLY A  68      -1.969 -21.990   0.526  1.00 -0.55
ATOM    637  N   ARG A  69      -3.898 -20.897   0.347  1.00 -0.40
ATOM    638  H   ARG A  69      -4.852 -20.788   0.614  1.00  0.40
ATOM    639  CA  ARG A  69      -3.420 -19.922  -0.618  1.00  0.00
ATOM    640  CB  ARG A  69      -4.593 -19.453  -1.539  1.00  0.00
ATOM    641  CG  ARG A  69      -3.949 -18.459  -2.558  1.00  0.00
ATOM    642  CD  ARG A  69      -5.020 -17.790  -3.423  1.00  0.35
ATOM    643  NE  ARG A  69      -5.569 -18.845  -4.263  1.00 -0.35
ATOM    644  HE  ARG A  69      -4.930 -19.576  -4.487  1.00  0.45
ATOM    645  CZ  ARG A  69      -6.773 -18.987  -4.771  1.00  0.35
ATOM    646  NH1 ARG A  69      -7.723 -18.092  -4.526  1.00 -0.70
ATOM    647 HH11 ARG A  69      -7.525 -17.299  -3.949  1.00  0.40
ATOM    648 HH12 ARG A  69      -8.635 -18.210  -4.918  1.00  0.40
ATOM    649  NH2 ARG A  69      -7.106 -20.029  -5.527  1.00 -0.70
ATOM    650 HH21 ARG A  69      -6.430 -20.739  -5.726  1.00  0.40
ATOM    651 HH22 ARG A  69      -8.032 -20.103  -5.897  1.00  0.40
ATOM    652  C   ARG A  69      -2.755 -18.741   0.004  1.00  0.55
ATOM    653  O   ARG A  69      -3.392 -18.094   0.829  1.00 -0.55
ATOM    654  N   THR A  70      -1.512 -18.467  -0.352  1.00 -0.40
ATOM    655  H   THR A  70      -0.984 -19.053  -0.962  1.00  0.40
ATOM    656  CA  THR A  70      -0.845 -17.260   0.147  1.00  0.00
ATOM    657  CB  THR A  70       0.375 -17.431   1.060  1.00  0.00
ATOM    658  OG1 THR A  70       1.278 -18.350   0.481  1.00 -0.49
ATOM    659  HG1 THR A  70       2.081 -18.298   1.005  1.00  0.49
ATOM    660  CG2 THR A  70      -0.077 -17.997   2.412  1.00  0.00
ATOM    661  C   THR A  70      -0.515 -16.414  -1.109  1.00  0.55
ATOM    662  O   THR A  70      -0.403 -16.961  -2.240  1.00 -0.55
ATOM    663  N   TRP A  71      -0.442 -15.093  -0.917  1.00 -0.40
ATOM    664  H   TRP A  71      -0.595 -14.693  -0.017  1.00  0.40
ATOM    665  CA  TRP A  71      -0.142 -14.139  -1.974  1.00  0.00
ATOM    666  CB  TRP A  71      -1.236 -13.052  -2.114  1.00  0.12
ATOM    667  CG  TRP A  71      -2.573 -13.520  -2.599  1.00 -0.12
ATOM    668  CD1 TRP A  71      -3.654 -13.963  -1.879  1.00 -0.12
ATOM    669  HD1 TRP A  71      -3.679 -14.015  -0.801  1.00  0.12
ATOM    670  NE1 TRP A  71      -4.709 -14.335  -2.695  1.00 -0.40
ATOM    671  HE1 TRP A  71      -5.582 -14.660  -2.405  1.00  0.40
ATOM    672  CE2 TRP A  71      -4.290 -14.158  -3.995  1.00  0.00
ATOM    673  CD2 TRP A  71      -2.951 -13.683  -3.979  1.00  0.00
ATOM    674  CE3 TRP A  71      -2.286 -13.434  -5.189  1.00 -0.12
ATOM    675  HE3 TRP A  71      -1.264 -13.085  -5.203  1.00  0.12
ATOM    676  CZ3 TRP A  71      -2.943 -13.635  -6.387  1.00 -0.12
ATOM    677  HZ3 TRP A  71      -2.463 -13.385  -7.322  1.00  0.12
ATOM    678  CZ2 TRP A  71      -4.942 -14.452  -5.192  1.00 -0.12
ATOM    679  HZ2 TRP A  71      -5.935 -14.875  -5.217  1.00  0.12
ATOM    680  CH2 TRP A  71      -4.270 -14.181  -6.377  1.00 -0.12
ATOM    681  HH2 TRP A  71      -4.760 -14.386  -7.317  1.00  0.12
ATOM    682  C   TRP A  71       1.190 -13.494  -1.627  1.00  0.55
ATOM    683  O   TRP A  71       1.667 -13.324  -0.489  1.00 -0.55
ATOM    684  N   ARG A  72       1.831 -13.074  -2.687  1.00 -0.40
ATOM    685  H   ARG A  72       1.451 -13.261  -3.587  1.00  0.40
ATOM    686  CA  ARG A  72       3.100 -12.324  -2.739  1.00  0.00
ATOM    687  CB  ARG A  72       4.302 -13.264  -2.989  1.00  0.00
ATOM    688  CG  ARG A  72       4.494 -14.152  -1.772  1.00  0.00
ATOM    689  CD  ARG A  72       5.720 -15.003  -2.058  1.00  0.35
ATOM    690  NE  ARG A  72       5.747 -16.081  -1.063  1.00 -0.35
ATOM    691  HE  ARG A  72       5.221 -16.921  -1.193  1.00  0.45
ATOM    692  CZ  ARG A  72       6.503 -15.894   0.024  1.00  0.35
ATOM    693  NH1 ARG A  72       7.212 -14.795   0.222  1.00 -0.70
ATOM    694 HH11 ARG A  72       7.196 -14.061  -0.458  1.00  0.40
ATOM    695 HH12 ARG A  72       7.764 -14.698   1.050  1.00  0.40
ATOM    696  NH2 ARG A  72       6.483 -16.901   0.903  1.00 -0.70
ATOM    697 HH21 ARG A  72       5.930 -17.714   0.720  1.00  0.40
ATOM    698 HH22 ARG A  72       7.021 -16.842   1.744  1.00  0.40
ATOM    699  C   ARG A  72       3.036 -11.243  -3.820  1.00  0.55
ATOM    700  O   ARG A  72       2.191 -11.355  -4.728  1.00 -0.55
ATOM    701  N   GLU A  73       3.936 -10.264  -3.747  1.00 -0.40
ATOM    702  H   GLU A  73       4.656 -10.222  -3.058  1.00  0.40
ATOM    703  CA  GLU A  73       3.873  -9.186  -4.728  1.00  0.00
ATOM    704  CB  GLU A  73       3.262  -7.930  -4.072  1.00  0.00
ATOM    705  CG  GLU A  73       3.925  -7.446  -2.787  1.00  0.00
ATOM    706  CD  GLU A  73       3.393  -6.054  -2.446  1.00  0.10
ATOM    707  OE1 GLU A  73       3.359  -5.139  -3.333  1.00 -0.55
ATOM    708  OE2 GLU A  73       2.988  -5.860  -1.259  1.00 -0.55
ATOM    709  C   GLU A  73       5.237  -8.767  -5.225  1.00  0.55
ATOM    710  O   GLU A  73       6.147  -9.124  -4.472  1.00 -0.55
ATOM    711  N   ALA A  74       5.340  -8.078  -6.346  1.00 -0.40
ATOM    712  H   ALA A  74       4.554  -7.833  -6.908  1.00  0.40
ATOM    713  CA  ALA A  74       6.661  -7.638  -6.813  1.00  0.00
ATOM    714  CB  ALA A  74       7.345  -8.552  -7.808  1.00  0.00
ATOM    715  C   ALA A  74       6.452  -6.318  -7.536  1.00  0.55
ATOM    716  O   ALA A  74       5.351  -6.256  -8.102  1.00 -0.55
ATOM    717  N   ASP A  75       7.435  -5.465  -7.492  1.00 -0.40
ATOM    718  H   ASP A  75       8.271  -5.635  -6.976  1.00  0.40
ATOM    719  CA  ASP A  75       7.355  -4.202  -8.207  1.00  0.00
ATOM    720  CB  ASP A  75       8.469  -3.255  -7.795  1.00  0.00
ATOM    721  CG  ASP A  75       8.228  -2.602  -6.463  1.00  0.10
ATOM    722  OD1 ASP A  75       7.365  -3.160  -5.733  1.00 -0.55
ATOM    723  OD2 ASP A  75       8.891  -1.609  -6.198  1.00 -0.55
ATOM    724  C   ASP A  75       7.536  -4.453  -9.705  1.00  0.55
ATOM    725  O   ASP A  75       8.358  -5.336 -10.033  1.00 -0.55
ATOM    726  N   ILE A  76       6.809  -3.715 -10.509  1.00 -0.40
ATOM    727  H   ILE A  76       6.172  -3.036 -10.152  1.00  0.40
ATOM    728  CA  ILE A  76       6.860  -3.816 -11.972  1.00  0.00
ATOM    729  CB  ILE A  76       5.529  -4.362 -12.506  1.00  0.00
ATOM    730  CG2 ILE A  76       5.432  -4.066 -14.023  1.00  0.00
ATOM    731  CG1 ILE A  76       5.271  -5.825 -12.139  1.00  0.00
ATOM    732  CD1 ILE A  76       6.091  -6.968 -12.724  1.00  0.00
ATOM    733  C   ILE A  76       7.239  -2.425 -12.523  1.00  0.55
ATOM    734  O   ILE A  76       6.950  -1.332 -11.965  1.00 -0.55
ATOM    735  N   ASN A  77       7.960  -2.449 -13.657  1.00 -0.40
ATOM    736  H   ASN A  77       8.202  -3.326 -14.059  1.00  0.40
ATOM    737  CA  ASN A  77       8.457  -1.322 -14.407  1.00  0.00
ATOM    738  CB  ASN A  77       7.333  -0.411 -14.971  1.00  0.00
ATOM    739  CG  ASN A  77       6.344  -1.111 -15.869  1.00  0.55
ATOM    740  OD1 ASN A  77       6.741  -1.975 -16.656  1.00 -0.55
ATOM    741  ND2 ASN A  77       5.006  -0.926 -15.789  1.00 -0.78
ATOM    742 HD21 ASN A  77       4.628  -0.299 -15.108  1.00  0.39
ATOM    743 HD22 ASN A  77       4.396  -1.417 -16.411  1.00  0.39
ATOM    744  C   ASN A  77       9.403  -0.463 -13.600  1.00  0.55
ATOM    745  O   ASN A  77       9.554   0.735 -13.921  1.00 -0.55
ATOM    746  N   TYR A  78      10.054  -1.014 -12.586  1.00 -0.40
ATOM    747  H   TYR A  78       9.953  -1.964 -12.302  1.00  0.40
ATOM    748  CA  TYR A  78      10.987  -0.153 -11.835  1.00  0.00
ATOM    749  CB  TYR A  78      11.114  -0.635 -10.369  1.00  0.12
ATOM    750  CG  TYR A  78      12.127   0.157  -9.553  1.00 -0.12
ATOM    751  CD1 TYR A  78      11.822   1.381  -8.970  1.00 -0.12
ATOM    752  HD1 TYR A  78      10.822   1.770  -9.090  1.00  0.12
ATOM    753  CE1 TYR A  78      12.738   2.130  -8.242  1.00 -0.12
ATOM    754  HE1 TYR A  78      12.455   3.087  -7.829  1.00  0.12
ATOM    755  CZ  TYR A  78      14.026   1.634  -8.049  1.00  0.06
ATOM    756  OH  TYR A  78      14.967   2.306  -7.295  1.00 -0.49
ATOM    757  HH  TYR A  78      14.564   3.114  -6.969  1.00  0.43
ATOM    758  CD2 TYR A  78      13.432  -0.306  -9.349  1.00 -0.12
ATOM    759  HD2 TYR A  78      13.728  -1.265  -9.749  1.00  0.12
ATOM    760  CE2 TYR A  78      14.337   0.446  -8.645  1.00 -0.12
ATOM    761  HE2 TYR A  78      15.349   0.079  -8.557  1.00  0.12
ATOM    762  C   TYR A  78      12.413  -0.178 -12.438  1.00  0.55
ATOM    763  O   TYR A  78      12.862  -1.299 -12.778  1.00 -0.55
ATOM    764  N   THR A  79      13.055   0.967 -12.505  1.00 -0.40
ATOM    765  H   THR A  79      12.647   1.843 -12.260  1.00  0.40
ATOM    766  CA  THR A  79      14.483   0.970 -12.976  1.00  0.00
ATOM    767  CB  THR A  79      14.803   1.592 -14.328  1.00  0.00
ATOM    768  OG1 THR A  79      14.385   2.971 -14.262  1.00 -0.49
ATOM    769  HG1 THR A  79      14.733   3.391 -15.052  1.00  0.49
ATOM    770  CG2 THR A  79      14.002   0.959 -15.436  1.00  0.00
ATOM    771  C   THR A  79      15.351   1.637 -11.894  1.00  0.55
ATOM    772  O   THR A  79      16.349   1.032 -11.473  1.00 -0.55
ATOM    773  N   SER A  80      14.989   2.808 -11.405  1.00 -0.40
ATOM    774  H   SER A  80      14.188   3.302 -11.733  1.00  0.40
ATOM    775  CA  SER A  80      15.764   3.450 -10.337  1.00  0.00
ATOM    776  CB  SER A  80      17.074   3.985 -10.954  1.00  0.00
ATOM    777  OG  SER A  80      16.689   5.130 -11.727  1.00 -0.49
ATOM    778  HG  SER A  80      17.498   5.471 -12.116  1.00  0.49
ATOM    779  C   SER A  80      14.995   4.586  -9.689  1.00  0.55
ATOM    780  O   SER A  80      13.962   4.988 -10.246  1.00 -0.55
ATOM    781  N   GLY A  81      15.469   5.095  -8.565  1.00 -0.40
ATOM    782  H   GLY A  81      16.296   4.761  -8.118  1.00  0.40
ATOM    783  CA  GLY A  81      14.744   6.232  -7.911  1.00  0.00
ATOM    784  C   GLY A  81      13.677   5.692  -6.949  1.00  0.55
ATOM    785  O   GLY A  81      13.793   4.526  -6.518  1.00 -0.55
ATOM    786  N   PHE A  82      12.681   6.519  -6.644  1.00 -0.40
ATOM    787  H   PHE A  82      12.620   7.452  -6.989  1.00  0.40
ATOM    788  CA  PHE A  82      11.607   6.060  -5.759  1.00  0.00
ATOM    789  CB  PHE A  82      10.687   7.209  -5.302  1.00  0.12
ATOM    790  CG  PHE A  82      11.526   8.242  -4.598  1.00 -0.12
ATOM    791  CD1 PHE A  82      11.807   8.097  -3.257  1.00 -0.12
ATOM    792  HD1 PHE A  82      11.405   7.252  -2.718  1.00  0.12
ATOM    793  CE1 PHE A  82      12.593   9.014  -2.594  1.00 -0.12
ATOM    794  HE1 PHE A  82      12.797   8.896  -1.541  1.00  0.12
ATOM    795  CZ  PHE A  82      13.119  10.090  -3.292  1.00 -0.12
ATOM    796  HZ  PHE A  82      13.742  10.812  -2.785  1.00  0.12
ATOM    797  CD2 PHE A  82      12.054   9.308  -5.287  1.00 -0.12
ATOM    798  HD2 PHE A  82      11.848   9.417  -6.341  1.00  0.12
ATOM    799  CE2 PHE A  82      12.843  10.237  -4.648  1.00 -0.12
ATOM    800  HE2 PHE A  82      13.245  11.076  -5.197  1.00  0.12
ATOM    801  C   PHE A  82      10.689   5.067  -6.458  1.00  0.55
ATOM    802  O   PHE A  82      10.541   5.028  -7.685  1.00 -0.55
ATOM    803  N   ARG A  83      10.019   4.261  -5.655  1.00 -0.40
ATOM    804  H   ARG A  83      10.149   4.295  -4.667  1.00  0.40
ATOM    805  CA  ARG A  83       9.043   3.261  -6.122  1.00  0.00
ATOM    806  CB  ARG A  83       8.697   2.313  -4.945  1.00  0.00
ATOM    807  CG  ARG A  83       9.990   1.615  -4.482  1.00  0.00
ATOM    808  CD  ARG A  83       9.798   0.556  -3.425  1.00  0.35
ATOM    809  NE  ARG A  83       8.754  -0.437  -3.613  1.00 -0.35
ATOM    810  HE  ARG A  83       8.876  -1.054  -4.388  1.00  0.45
ATOM    811  CZ  ARG A  83       7.655  -0.631  -2.887  1.00  0.35
ATOM    812  NH1 ARG A  83       7.369   0.129  -1.831  1.00 -0.70
ATOM    813 HH11 ARG A  83       7.986   0.870  -1.566  1.00  0.40
ATOM    814 HH12 ARG A  83       6.536  -0.040  -1.304  1.00  0.40
ATOM    815  NH2 ARG A  83       6.774  -1.594  -3.154  1.00 -0.70
ATOM    816 HH21 ARG A  83       6.925  -2.208  -3.929  1.00  0.40
ATOM    817 HH22 ARG A  83       5.962  -1.702  -2.580  1.00  0.40
ATOM    818  C   ARG A  83       7.834   3.943  -6.767  1.00  0.55
ATOM    819  O   ARG A  83       7.395   5.065  -6.449  1.00 -0.55
ATOM    820  N   ASN A  84       7.340   3.188  -7.727  1.00 -0.40
ATOM    821  H   ASN A  84       7.763   2.313  -7.946  1.00  0.40
ATOM    822  CA  ASN A  84       6.178   3.516  -8.546  1.00  0.00
ATOM    823  CB  ASN A  84       6.461   3.215 -10.027  1.00  0.00
ATOM    824  CG  ASN A  84       6.530   1.715 -10.328  1.00  0.55
ATOM    825  OD1 ASN A  84       6.118   0.808  -9.561  1.00 -0.55
ATOM    826  ND2 ASN A  84       7.092   1.413 -11.499  1.00 -0.78
ATOM    827 HD21 ASN A  84       7.180   0.457 -11.780  1.00  0.39
ATOM    828 HD22 ASN A  84       7.426   2.142 -12.097  1.00  0.39
ATOM    829  C   ASN A  84       4.912   2.804  -8.005  1.00  0.55
ATOM    830  O   ASN A  84       4.898   2.211  -6.893  1.00 -0.55
ATOM    831  N   SER A  85       3.849   2.897  -8.803  1.00 -0.40
ATOM    832  H   SER A  85       3.863   3.364  -9.684  1.00  0.40
ATOM    833  CA  SER A  85       2.600   2.296  -8.389  1.00  0.00
ATOM    834  CB  SER A  85       1.400   3.258  -8.610  1.00  0.00
ATOM    835  OG  SER A  85       1.363   3.519 -10.013  1.00 -0.49
ATOM    836  HG  SER A  85       0.933   2.759 -10.412  1.00  0.49
ATOM    837  C   SER A  85       2.221   0.984  -9.053  1.00  0.55
ATOM    838  O   SER A  85       1.044   0.610  -8.845  1.00 -0.55
ATOM    839  N   ASP A  86       3.146   0.340  -9.755  1.00 -0.40
ATOM    840  H   ASP A  86       4.082   0.672  -9.841  1.00  0.40
ATOM    841  CA  ASP A  86       2.827  -0.907 -10.449  1.00  0.00
ATOM    842  CB  ASP A  86       3.455  -1.040 -11.864  1.00  0.00
ATOM    843  CG  ASP A  86       3.076   0.125 -12.755  1.00  0.10
ATOM    844  OD1 ASP A  86       2.013   0.732 -12.592  1.00 -0.55
ATOM    845  OD2 ASP A  86       3.874   0.510 -13.633  1.00 -0.55
ATOM    846  C   ASP A  86       3.309  -2.123  -9.685  1.00  0.55
ATOM    847  O   ASP A  86       4.450  -2.136  -9.298  1.00 -0.55
ATOM    848  N   ARG A  87       2.418  -3.073  -9.560  1.00 -0.40
ATOM    849  H   ARG A  87       1.495  -2.973  -9.923  1.00  0.40
ATOM    850  CA  ARG A  87       2.695  -4.322  -8.898  1.00  0.00
ATOM    851  CB  ARG A  87       2.186  -4.266  -7.449  1.00  0.00
ATOM    852  CG  ARG A  87       2.501  -3.028  -6.643  1.00  0.00
ATOM    853  CD  ARG A  87       3.927  -3.018  -6.062  1.00  0.35
ATOM    854  NE  ARG A  87       4.185  -1.826  -5.266  1.00 -0.35
ATOM    855  HE  ARG A  87       3.949  -1.886  -4.299  1.00  0.45
ATOM    856  CZ  ARG A  87       4.695  -0.674  -5.669  1.00  0.35
ATOM    857  NH1 ARG A  87       5.029  -0.598  -6.963  1.00 -0.70
ATOM    858 HH11 ARG A  87       4.888  -1.385  -7.563  1.00  0.40
ATOM    859 HH12 ARG A  87       5.420   0.247  -7.330  1.00  0.40
ATOM    860  NH2 ARG A  87       4.911   0.384  -4.927  1.00 -0.70
ATOM    861 HH21 ARG A  87       4.684   0.367  -3.954  1.00  0.40
ATOM    862 HH22 ARG A  87       5.303   1.209  -5.335  1.00  0.40
ATOM    863  C   ARG A  87       2.048  -5.511  -9.595  1.00  0.55
ATOM    864  O   ARG A  87       0.994  -5.440 -10.212  1.00 -0.55
ATOM    865  N   ILE A  88       2.744  -6.631  -9.463  1.00 -0.40
ATOM    866  H   ILE A  88       3.645  -6.618  -9.039  1.00  0.40
ATOM    867  CA  ILE A  88       2.297  -7.968  -9.903  1.00  0.00
ATOM    868  CB  ILE A  88       3.279  -8.666 -10.869  1.00  0.00
ATOM    869  CG2 ILE A  88       4.568  -9.025 -10.151  1.00  0.00
ATOM    870  CG1 ILE A  88       2.604  -9.907 -11.470  1.00  0.00
ATOM    871  CD1 ILE A  88       3.230 -10.387 -12.771  1.00  0.00
ATOM    872  C   ILE A  88       2.014  -8.740  -8.581  1.00  0.55
ATOM    873  O   ILE A  88       2.796  -8.689  -7.605  1.00 -0.55
ATOM    874  N   LEU A  89       0.906  -9.435  -8.514  1.00 -0.40
ATOM    875  H   LEU A  89       0.301  -9.474  -9.304  1.00  0.40
ATOM    876  CA  LEU A  89       0.422 -10.198  -7.370  1.00  0.00
ATOM    877  CB  LEU A  89      -0.936  -9.722  -6.850  1.00  0.00
ATOM    878  CG  LEU A  89      -1.060  -8.282  -6.388  1.00  0.00
ATOM    879  CD1 LEU A  89       0.068  -7.958  -5.417  1.00  0.00
ATOM    880  CD2 LEU A  89      -0.990  -7.185  -7.456  1.00  0.00
ATOM    881  C   LEU A  89       0.316 -11.659  -7.794  1.00  0.55
ATOM    882  O   LEU A  89      -0.360 -11.902  -8.797  1.00 -0.55
ATOM    883  N   TYR A  90       0.908 -12.566  -7.023  1.00 -0.40
ATOM    884  H   TYR A  90       1.371 -12.347  -6.168  1.00  0.40
ATOM    885  CA  TYR A  90       0.884 -13.963  -7.441  1.00  0.00
ATOM    886  CB  TYR A  90       2.172 -14.422  -8.208  1.00  0.12
ATOM    887  CG  TYR A  90       3.446 -14.287  -7.438  1.00 -0.12
ATOM    888  CD1 TYR A  90       4.100 -13.045  -7.404  1.00 -0.12
ATOM    889  HD1 TYR A  90       3.669 -12.221  -7.953  1.00  0.12
ATOM    890  CE1 TYR A  90       5.273 -12.827  -6.699  1.00 -0.12
ATOM    891  HE1 TYR A  90       5.736 -11.854  -6.635  1.00  0.12
ATOM    892  CZ  TYR A  90       5.813 -13.953  -6.078  1.00  0.06
ATOM    893  OH  TYR A  90       6.969 -13.746  -5.370  1.00 -0.49
ATOM    894  HH  TYR A  90       7.197 -12.816  -5.440  1.00  0.43
ATOM    895  CD2 TYR A  90       4.026 -15.368  -6.790  1.00 -0.12
ATOM    896  HD2 TYR A  90       3.552 -16.338  -6.801  1.00  0.12
ATOM    897  CE2 TYR A  90       5.253 -15.170  -6.113  1.00 -0.12
ATOM    898  HE2 TYR A  90       5.739 -16.001  -5.624  1.00  0.12
ATOM    899  C   TYR A  90       0.581 -14.892  -6.289  1.00  0.55
ATOM    900  O   TYR A  90       1.215 -14.626  -5.262  1.00 -0.55
ATOM    901  N   SER A  91      -0.266 -15.872  -6.538  1.00 -0.40
ATOM    902  H   SER A  91      -0.685 -16.009  -7.432  1.00  0.40
ATOM    903  CA  SER A  91      -0.626 -16.802  -5.505  1.00  0.00
ATOM    904  CB  SER A  91      -2.109 -17.180  -5.662  1.00  0.00
ATOM    905  OG  SER A  91      -2.301 -18.070  -6.727  1.00 -0.49
ATOM    906  HG  SER A  91      -2.954 -18.706  -6.426  1.00  0.49
ATOM    907  C   SER A  91       0.272 -18.036  -5.528  1.00  0.55
ATOM    908  O   SER A  91       0.994 -18.317  -6.485  1.00 -0.55
ATOM    909  N   SER A  92       0.154 -18.722  -4.378  1.00 -0.40
ATOM    910  H   SER A  92      -0.432 -18.414  -3.633  1.00  0.40
ATOM    911  CA  SER A  92       0.884 -19.964  -4.154  1.00  0.00
ATOM    912  CB  SER A  92       0.831 -20.353  -2.679  1.00  0.00
ATOM    913  OG  SER A  92      -0.513 -20.530  -2.278  1.00 -0.49
ATOM    914  HG  SER A  92      -0.479 -20.922  -1.403  1.00  0.49
ATOM    915  C   SER A  92       0.390 -21.039  -5.129  1.00  0.55
ATOM    916  O   SER A  92       1.127 -21.989  -5.426  1.00 -0.55
ATOM    917  N   ASP A  93      -0.778 -20.906  -5.732  1.00 -0.40
ATOM    918  H   ASP A  93      -1.379 -20.138  -5.530  1.00  0.40
ATOM    919  CA  ASP A  93      -1.287 -21.848  -6.726  1.00  0.00
ATOM    920  CB  ASP A  93      -2.691 -22.343  -6.453  1.00  0.00
ATOM    921  CG  ASP A  93      -3.671 -21.242  -6.076  1.00  0.10
ATOM    922  OD1 ASP A  93      -3.367 -20.079  -5.749  1.00 -0.55
ATOM    923  OD2 ASP A  93      -4.855 -21.640  -6.131  1.00 -0.55
ATOM    924  C   ASP A  93      -1.232 -21.182  -8.105  1.00  0.55
ATOM    925  O   ASP A  93      -1.992 -21.530  -8.982  1.00 -0.55
ATOM    926  N   TRP A  94      -0.371 -20.179  -8.258  1.00 -0.40
ATOM    927  H   TRP A  94       0.151 -19.850  -7.476  1.00  0.40
ATOM    928  CA  TRP A  94      -0.086 -19.468  -9.499  1.00  0.00
ATOM    929  CB  TRP A  94       0.615 -20.545 -10.450  1.00  0.12
ATOM    930  CG  TRP A  94       1.720 -21.194  -9.659  1.00 -0.12
ATOM    931  CD1 TRP A  94       1.734 -22.469  -9.143  1.00 -0.12
ATOM    932  HD1 TRP A  94       0.961 -23.208  -9.296  1.00  0.12
ATOM    933  NE1 TRP A  94       2.881 -22.665  -8.398  1.00 -0.40
ATOM    934  HE1 TRP A  94       3.133 -23.493  -7.948  1.00  0.40
ATOM    935  CE2 TRP A  94       3.608 -21.503  -8.399  1.00  0.00
ATOM    936  CD2 TRP A  94       2.905 -20.559  -9.166  1.00  0.00
ATOM    937  CE3 TRP A  94       3.447 -19.269  -9.311  1.00 -0.12
ATOM    938  HE3 TRP A  94       2.939 -18.513  -9.892  1.00  0.12
ATOM    939  CZ3 TRP A  94       4.640 -18.954  -8.708  1.00 -0.12
ATOM    940  HZ3 TRP A  94       5.055 -17.962  -8.810  1.00  0.12
ATOM    941  CZ2 TRP A  94       4.831 -21.206  -7.801  1.00 -0.12
ATOM    942  HZ2 TRP A  94       5.388 -21.936  -7.234  1.00  0.12
ATOM    943  CH2 TRP A  94       5.320 -19.930  -7.957  1.00 -0.12
ATOM    944  HH2 TRP A  94       6.256 -19.669  -7.487  1.00  0.12
ATOM    945  C   TRP A  94      -1.135 -18.672 -10.216  1.00  0.55
ATOM    946  O   TRP A  94      -1.172 -18.617 -11.466  1.00 -0.55
ATOM    947  N   LEU A  95      -2.045 -17.991  -9.476  1.00 -0.40
ATOM    948  H   LEU A  95      -2.087 -18.102  -8.487  1.00  0.40
ATOM    949  CA  LEU A  95      -3.019 -17.059 -10.033  1.00  0.00
ATOM    950  CB  LEU A  95      -4.249 -16.736  -9.215  1.00  0.00
ATOM    951  CG  LEU A  95      -4.981 -17.956  -8.647  1.00  0.00
ATOM    952  CD1 LEU A  95      -6.141 -17.489  -7.795  1.00  0.00
ATOM    953  CD2 LEU A  95      -5.394 -18.804  -9.822  1.00  0.00
ATOM    954  C   LEU A  95      -2.183 -15.767 -10.115  1.00  0.55
ATOM    955  O   LEU A  95      -1.391 -15.526  -9.183  1.00 -0.55
ATOM    956  N   ILE A  96      -2.350 -14.969 -11.173  1.00 -0.40
ATOM    957  H   ILE A  96      -3.004 -15.148 -11.904  1.00  0.40
ATOM    958  CA  ILE A  96      -1.528 -13.756 -11.274  1.00  0.00
ATOM    959  CB  ILE A  96      -0.381 -13.880 -12.300  1.00  0.00
ATOM    960  CG2 ILE A  96       0.434 -12.570 -12.326  1.00  0.00
ATOM    961  CG1 ILE A  96       0.552 -15.049 -11.966  1.00  0.00
ATOM    962  CD1 ILE A  96       1.359 -15.644 -13.094  1.00  0.00
ATOM    963  C   ILE A  96      -2.428 -12.567 -11.569  1.00  0.55
ATOM    964  O   ILE A  96      -3.256 -12.702 -12.456  1.00 -0.55
ATOM    965  N   TYR A  97      -2.273 -11.523 -10.806  1.00 -0.40
ATOM    966  H   TYR A  97      -1.616 -11.511 -10.057  1.00  0.40
ATOM    967  CA  TYR A  97      -3.044 -10.308 -10.991  1.00  0.00
ATOM    968  CB  TYR A  97      -3.919 -10.043  -9.792  1.00  0.12
ATOM    969  CG  TYR A  97      -5.226 -10.809  -9.750  1.00 -0.12
ATOM    970  CD1 TYR A  97      -5.196 -12.184  -9.444  1.00 -0.12
ATOM    971  HD1 TYR A  97      -4.236 -12.645  -9.267  1.00  0.12
ATOM    972  CE1 TYR A  97      -6.317 -12.973  -9.357  1.00 -0.12
ATOM    973  HE1 TYR A  97      -6.276 -14.023  -9.115  1.00  0.12
ATOM    974  CZ  TYR A  97      -7.511 -12.304  -9.608  1.00  0.06
ATOM    975  OH  TYR A  97      -8.676 -13.049  -9.514  1.00 -0.49
ATOM    976  HH  TYR A  97      -9.416 -12.470  -9.709  1.00  0.43
ATOM    977  CD2 TYR A  97      -6.428 -10.195  -9.968  1.00 -0.12
ATOM    978  HD2 TYR A  97      -6.474  -9.138 -10.182  1.00  0.12
ATOM    979  CE2 TYR A  97      -7.590 -10.956  -9.909  1.00 -0.12
ATOM    980  HE2 TYR A  97      -8.549 -10.497 -10.098  1.00  0.12
ATOM    981  C   TYR A  97      -2.040  -9.171 -11.080  1.00  0.55
ATOM    982  O   TYR A  97      -0.864  -9.320 -10.775  1.00 -0.55
ATOM    983  N   LYS A  98      -2.511  -8.023 -11.528  1.00 -0.40
ATOM    984  H   LYS A  98      -3.458  -7.922 -11.824  1.00  0.40
ATOM    985  CA  LYS A  98      -1.682  -6.823 -11.623  1.00  0.00
ATOM    986  CB  LYS A  98      -1.267  -6.397 -13.030  1.00  0.00
ATOM    987  CG  LYS A  98      -2.423  -6.238 -14.033  1.00  0.00
ATOM    988  CD  LYS A  98      -1.763  -5.578 -15.243  1.00  0.00
ATOM    989  CE  LYS A  98      -2.779  -5.455 -16.388  1.00  0.33
ATOM    990  NZ  LYS A  98      -1.989  -4.690 -17.428  1.00 -0.32
ATOM    991  HZ1 LYS A  98      -1.142  -5.234 -17.690  1.00  0.33
ATOM    992  HZ2 LYS A  98      -1.702  -3.770 -17.038  1.00  0.33
ATOM    993  HZ3 LYS A  98      -2.579  -4.540 -18.271  1.00  0.33
ATOM    994  C   LYS A  98      -2.508  -5.646 -11.076  1.00  0.55
ATOM    995  O   LYS A  98      -3.746  -5.754 -11.079  1.00 -0.55
ATOM    996  N   THR A  99      -1.767  -4.637 -10.656  1.00 -0.40
ATOM    997  H   THR A  99      -0.772  -4.688 -10.623  1.00  0.40
ATOM    998  CA  THR A  99      -2.365  -3.374 -10.209  1.00  0.00
ATOM    999  CB  THR A  99      -2.539  -3.181  -8.693  1.00  0.00
ATOM   1000  OG1 THR A  99      -3.186  -1.925  -8.521  1.00 -0.49
ATOM   1001  HG1 THR A  99      -4.083  -2.043  -8.841  1.00  0.49
ATOM   1002  CG2 THR A  99      -1.269  -3.233  -7.864  1.00  0.00
ATOM   1003  C   THR A  99      -1.510  -2.252 -10.854  1.00  0.55
ATOM   1004  O   THR A  99      -0.297  -2.457 -10.902  1.00 -0.55
ATOM   1005  N   THR A 100      -2.091  -1.180 -11.357  1.00 -0.40
ATOM   1006  H   THR A 100      -3.081  -1.066 -11.390  1.00  0.40
ATOM   1007  CA  THR A 100      -1.275  -0.078 -11.905  1.00  0.00
ATOM   1008  CB  THR A 100      -1.430   0.155 -13.401  1.00  0.00
ATOM   1009  OG1 THR A 100      -2.812   0.306 -13.700  1.00 -0.49
ATOM   1010  HG1 THR A 100      -3.074   1.149 -13.324  1.00  0.49
ATOM   1011  CG2 THR A 100      -0.849  -1.057 -14.127  1.00  0.00
ATOM   1012  C   THR A 100      -1.677   1.166 -11.130  1.00  0.55
ATOM   1013  O   THR A 100      -1.249   2.298 -11.334  1.00 -0.55
ATOM   1014  N   ASP A 101      -2.578   0.927 -10.160  1.00 -0.40
ATOM   1015  H   ASP A 101      -2.957   0.032  -9.941  1.00  0.40
ATOM   1016  CA  ASP A 101      -3.013   2.086  -9.389  1.00  0.00
ATOM   1017  CB  ASP A 101      -4.462   2.336  -9.813  1.00  0.00
ATOM   1018  CG  ASP A 101      -5.432   1.228  -9.484  1.00  0.10
ATOM   1019  OD1 ASP A 101      -5.078   0.282  -8.737  1.00 -0.55
ATOM   1020  OD2 ASP A 101      -6.560   1.342 -10.035  1.00 -0.55
ATOM   1021  C   ASP A 101      -2.837   1.999  -7.888  1.00  0.55
ATOM   1022  O   ASP A 101      -3.689   2.473  -7.088  1.00 -0.55
ATOM   1023  N   HSE A 102      -1.733   1.427  -7.449  1.00 -0.40
ATOM   1024  H   HSE A 102      -1.066   1.018  -8.067  1.00  0.40
ATOM   1025  CA  HSE A 102      -1.411   1.355  -6.008  1.00  0.00
ATOM   1026  CB  HSE A 102      -1.004   2.754  -5.489  1.00  0.12
ATOM   1027  ND1 HSE A 102      -0.079   3.321  -3.194  1.00 -0.56
ATOM   1028  CG  HSE A 102      -0.007   2.658  -4.394  1.00  0.15
ATOM   1029  CE1 HSE A 102       0.996   3.010  -2.457  1.00  0.15
ATOM   1030  HE1 HSE A 102       1.265   3.434  -1.490  1.00  0.12
ATOM   1031  NE2 HSE A 102       1.719   2.077  -3.095  1.00 -0.40
ATOM   1032  HE2 HSE A 102       2.540   1.617  -2.759  1.00  0.40
ATOM   1033  CD2 HSE A 102       1.122   1.859  -4.317  1.00 -0.12
ATOM   1034  HD2 HSE A 102       1.517   1.167  -5.051  1.00  0.12
ATOM   1035  C   HSE A 102      -2.487   0.687  -5.182  1.00  0.55
ATOM   1036  O   HSE A 102      -2.957   1.161  -4.174  1.00 -0.55
ATOM   1037  N   TYR A 103      -2.809  -0.480  -5.671  1.00 -0.40
ATOM   1038  H   TYR A 103      -2.386  -0.756  -6.526  1.00  0.40
ATOM   1039  CA  TYR A 103      -3.710  -1.487  -5.170  1.00  0.00
ATOM   1040  CB  TYR A 103      -3.181  -1.946  -3.773  1.00  0.12
ATOM   1041  CG  TYR A 103      -1.698  -2.158  -3.566  1.00 -0.12
ATOM   1042  CD1 TYR A 103      -0.815  -1.152  -3.187  1.00 -0.12
ATOM   1043  HD1 TYR A 103      -1.192  -0.155  -3.018  1.00  0.12
ATOM   1044  CE1 TYR A 103       0.563  -1.407  -3.020  1.00 -0.12
ATOM   1045  HE1 TYR A 103       1.249  -0.612  -2.768  1.00  0.12
ATOM   1046  CZ  TYR A 103       1.011  -2.711  -3.188  1.00  0.06
ATOM   1047  OH  TYR A 103       2.357  -2.992  -3.007  1.00 -0.49
ATOM   1048  HH  TYR A 103       2.487  -3.931  -3.161  1.00  0.43
ATOM   1049  CD2 TYR A 103      -1.190  -3.460  -3.722  1.00 -0.12
ATOM   1050  HD2 TYR A 103      -1.860  -4.262  -3.996  1.00  0.12
ATOM   1051  CE2 TYR A 103       0.164  -3.734  -3.529  1.00 -0.12
ATOM   1052  HE2 TYR A 103       0.541  -4.739  -3.648  1.00  0.12
ATOM   1053  C   TYR A 103      -5.166  -1.089  -5.069  1.00  0.55
ATOM   1054  O   TYR A 103      -5.859  -1.746  -4.266  1.00 -0.55
ATOM   1055  N   GLN A 104      -5.632  -0.111  -5.829  1.00 -0.40
ATOM   1056  H   GLN A 104      -5.066   0.419  -6.455  1.00  0.40
ATOM   1057  CA  GLN A 104      -7.080   0.227  -5.753  1.00  0.00
ATOM   1058  CB  GLN A 104      -7.348   1.631  -6.269  1.00  0.00
ATOM   1059  CG  GLN A 104      -6.927   2.641  -5.216  1.00  0.00
ATOM   1060  CD  GLN A 104      -7.058   4.059  -5.769  1.00  0.55
ATOM   1061  OE1 GLN A 104      -8.170   4.586  -5.679  1.00 -0.55
ATOM   1062  NE2 GLN A 104      -6.008   4.655  -6.288  1.00 -0.78
ATOM   1063 HE21 GLN A 104      -5.128   4.181  -6.319  1.00  0.39
ATOM   1064 HE22 GLN A 104      -6.089   5.583  -6.651  1.00  0.39
ATOM   1065  C   GLN A 104      -7.845  -0.793  -6.558  1.00  0.55
ATOM   1066  O   GLN A 104      -8.872  -1.301  -6.125  1.00 -0.55
ATOM   1067  N   THR A 105      -7.273  -1.130  -7.714  1.00 -0.40
ATOM   1068  H   THR A 105      -6.421  -0.729  -8.043  1.00  0.40
ATOM   1069  CA  THR A 105      -7.907  -2.131  -8.550  1.00  0.00
ATOM   1070  CB  THR A 105      -8.713  -1.535  -9.742  1.00  0.00
ATOM   1071  OG1 THR A 105      -7.857  -0.796 -10.621  1.00 -0.49
ATOM   1072  HG1 THR A 105      -7.475  -0.094 -10.089  1.00  0.49
ATOM   1073  CG2 THR A 105      -9.790  -0.563  -9.261  1.00  0.00
ATOM   1074  C   THR A 105      -6.882  -3.151  -9.067  1.00  0.55
ATOM   1075  O   THR A 105      -5.715  -2.810  -9.239  1.00 -0.55
ATOM   1076  N   PHE A 106      -7.417  -4.346  -9.310  1.00 -0.40
ATOM   1077  H   PHE A 106      -8.386  -4.536  -9.172  1.00  0.40
ATOM   1078  CA  PHE A 106      -6.610  -5.441  -9.792  1.00  0.00
ATOM   1079  CB  PHE A 106      -6.643  -6.591  -8.717  1.00  0.12
ATOM   1080  CG  PHE A 106      -6.053  -6.076  -7.438  1.00 -0.12
ATOM   1081  CD1 PHE A 106      -4.666  -6.044  -7.288  1.00 -0.12
ATOM   1082  HD1 PHE A 106      -4.036  -6.392  -8.093  1.00  0.12
ATOM   1083  CE1 PHE A 106      -4.083  -5.569  -6.117  1.00 -0.12
ATOM   1084  HE1 PHE A 106      -3.009  -5.587  -6.007  1.00  0.12
ATOM   1085  CZ  PHE A 106      -4.873  -5.075  -5.093  1.00 -0.12
ATOM   1086  HZ  PHE A 106      -4.426  -4.714  -4.179  1.00  0.12
ATOM   1087  CD2 PHE A 106      -6.822  -5.539  -6.412  1.00 -0.12
ATOM   1088  HD2 PHE A 106      -7.896  -5.503  -6.519  1.00  0.12
ATOM   1089  CE2 PHE A 106      -6.244  -5.053  -5.265  1.00 -0.12
ATOM   1090  HE2 PHE A 106      -6.871  -4.648  -4.485  1.00  0.12
ATOM   1091  C   PHE A 106      -7.134  -6.040 -11.062  1.00  0.55
ATOM   1092  O   PHE A 106      -8.385  -6.061 -11.138  1.00 -0.55
ATOM   1093  N   THR A 107      -6.265  -6.594 -11.897  1.00 -0.40
ATOM   1094  H   THR A 107      -5.278  -6.577 -11.762  1.00  0.40
ATOM   1095  CA  THR A 107      -6.784  -7.276 -13.100  1.00  0.00
ATOM   1096  CB  THR A 107      -6.359  -6.514 -14.394  1.00  0.00
ATOM   1097  OG1 THR A 107      -6.932  -5.207 -14.335  1.00 -0.49
ATOM   1098  HG1 THR A 107      -6.576  -4.798 -13.543  1.00  0.49
ATOM   1099  CG2 THR A 107      -6.738  -7.243 -15.665  1.00  0.00
ATOM   1100  C   THR A 107      -6.238  -8.704 -13.152  1.00  0.55
ATOM   1101  O   THR A 107      -4.999  -8.820 -12.996  1.00 -0.55
ATOM   1102  N   LYS A 108      -6.966  -9.752 -13.395  1.00 -0.40
ATOM   1103  H   LYS A 108      -7.953  -9.679 -13.518  1.00  0.40
ATOM   1104  CA  LYS A 108      -6.426 -11.092 -13.506  1.00  0.00
ATOM   1105  CB  LYS A 108      -7.484 -12.168 -13.326  1.00  0.00
ATOM   1106  CG  LYS A 108      -7.063 -13.599 -13.637  1.00  0.00
ATOM   1107  CD  LYS A 108      -8.260 -14.480 -13.254  1.00  0.00
ATOM   1108  CE  LYS A 108      -8.052 -15.924 -13.565  1.00  0.33
ATOM   1109  NZ  LYS A 108      -6.830 -16.338 -12.806  1.00 -0.32
ATOM   1110  HZ1 LYS A 108      -6.987 -16.192 -11.789  1.00  0.33
ATOM   1111  HZ2 LYS A 108      -6.018 -15.767 -13.117  1.00  0.33
ATOM   1112  HZ3 LYS A 108      -6.634 -17.344 -12.986  1.00  0.33
ATOM   1113  C   LYS A 108      -5.738 -11.176 -14.879  1.00  0.55
ATOM   1114  O   LYS A 108      -6.340 -10.805 -15.914  1.00 -0.55
ATOM   1115  N   ILE A 109      -4.491 -11.648 -14.792  1.00 -0.40
ATOM   1116  H   ILE A 109      -4.065 -11.936 -13.938  1.00  0.40
ATOM   1117  CA  ILE A 109      -3.692 -11.752 -16.036  1.00  0.00
ATOM   1118  CB  ILE A 109      -2.569 -10.700 -16.179  1.00  0.00
ATOM   1119  CG2 ILE A 109      -3.217  -9.306 -16.363  1.00  0.00
ATOM   1120  CG1 ILE A 109      -1.537 -10.718 -15.039  1.00  0.00
ATOM   1121  CD1 ILE A 109      -0.333  -9.817 -15.258  1.00  0.00
ATOM   1122  C   ILE A 109      -3.218 -13.164 -16.336  1.00  0.55
ATOM   1123  O   ILE A 109      -2.784 -13.384 -17.466  1.00 -0.55
ATOM   1124  N   ARG A 110      -3.316 -14.101 -15.439  1.00 -0.40
ATOM   1125  H   ARG A 110      -3.640 -13.891 -14.521  1.00  0.40
ATOM   1126  CA  ARG A 110      -2.973 -15.527 -15.662  1.00  0.00
ATOM   1127  CB  ARG A 110      -1.579 -16.054 -15.438  1.00  0.00
ATOM   1128  CG  ARG A 110      -0.500 -15.290 -16.203  1.00  0.00
ATOM   1129  CD  ARG A 110      -0.667 -15.630 -17.709  1.00  0.35
ATOM   1130  NE  ARG A 110       0.476 -14.972 -18.415  1.00 -0.35
ATOM   1131  HE  ARG A 110       1.215 -15.591 -18.660  1.00  0.45
ATOM   1132  CZ  ARG A 110       0.680 -13.724 -18.768  1.00  0.35
ATOM   1133  NH1 ARG A 110      -0.226 -12.764 -18.506  1.00 -0.70
ATOM   1134 HH11 ARG A 110      -1.077 -12.994 -18.033  1.00  0.40
ATOM   1135 HH12 ARG A 110      -0.049 -11.820 -18.785  1.00  0.40
ATOM   1136  NH2 ARG A 110       1.829 -13.302 -19.392  1.00 -0.70
ATOM   1137 HH21 ARG A 110       2.557 -13.957 -19.596  1.00  0.40
ATOM   1138 HH22 ARG A 110       1.938 -12.340 -19.642  1.00  0.40
ATOM   1139  C   ARG A 110      -3.979 -16.223 -14.705  1.00  0.10
ATOM   1140  O   ARG A 110      -4.428 -15.785 -13.298  1.00 -0.55
ATOM   1141  OXT ARG A 110      -4.544 -17.244 -15.111  1.00 -0.55
ATOM   1142  N   LYS D   1      10.837  12.720  11.813  1.00 -0.32
ATOM   1143  HT1 LYS D   1      10.799  13.407  12.592  1.00  0.33
ATOM   1144  HT2 LYS D   1      11.532  13.034  11.107  1.00  0.33
ATOM   1145  HT3 LYS D   1      11.116  11.790  12.184  1.00  0.33
ATOM   1146  CA  LYS D   1       9.479  12.615  11.168  1.00  0.33
ATOM   1147  CB  LYS D   1       9.550  11.600  10.046  1.00  0.00
ATOM   1148  CG  LYS D   1       8.410  11.229   9.168  1.00  0.00
ATOM   1149  CD  LYS D   1       7.464  12.307   8.723  1.00  0.00
ATOM   1150  CE  LYS D   1       7.915  13.001   7.442  1.00  0.33
ATOM   1151  NZ  LYS D   1       6.956  14.060   6.992  1.00 -0.32
ATOM   1152  HZ1 LYS D   1       6.866  14.784   7.733  1.00  0.33
ATOM   1153  HZ2 LYS D   1       6.026  13.631   6.812  1.00  0.33
ATOM   1154  HZ3 LYS D   1       7.309  14.500   6.119  1.00  0.33
ATOM   1155  C   LYS D   1       8.330  12.375  12.151  1.00  0.55
ATOM   1156  O   LYS D   1       8.082  11.329  12.791  1.00 -0.55
ATOM   1157  N   LYS D   2       7.512  13.385  12.320  1.00 -0.40
ATOM   1158  H   LYS D   2       7.662  14.232  11.818  1.00  0.40
ATOM   1159  CA  LYS D   2       6.350  13.422  13.196  1.00  0.00
ATOM   1160  CB  LYS D   2       6.583  14.659  14.071  1.00  0.00
ATOM   1161  CG  LYS D   2       5.341  15.027  14.844  1.00  0.00
ATOM   1162  CD  LYS D   2       5.217  14.081  16.018  1.00  0.00
ATOM   1163  CE  LYS D   2       4.223  14.621  17.023  1.00  0.33
ATOM   1164  NZ  LYS D   2       4.836  15.648  17.904  1.00 -0.32
ATOM   1165  HZ1 LYS D   2       5.181  16.440  17.325  1.00  0.33
ATOM   1166  HZ2 LYS D   2       5.632  15.227  18.424  1.00  0.33
ATOM   1167  HZ3 LYS D   2       4.126  15.995  18.579  1.00  0.33
ATOM   1168  C   LYS D   2       5.072  13.653  12.418  1.00  0.55
ATOM   1169  O   LYS D   2       5.136  14.615  11.627  1.00 -0.55
ATOM   1170  N   ALA D   3       4.036  12.908  12.578  1.00 -0.40
ATOM   1171  H   ALA D   3       4.117  12.166  13.230  1.00  0.40
ATOM   1172  CA  ALA D   3       2.736  12.926  11.989  1.00  0.00
ATOM   1173  CB  ALA D   3       2.495  11.628  11.241  1.00  0.00
ATOM   1174  C   ALA D   3       1.691  13.094  13.111  1.00  0.55
ATOM   1175  O   ALA D   3       1.698  12.458  14.184  1.00 -0.55
ATOM   1176  N   VAL D   4       0.770  14.023  12.964  1.00 -0.40
ATOM   1177  H   VAL D   4       0.734  14.589  12.145  1.00  0.40
ATOM   1178  CA  VAL D   4      -0.264  14.307  13.961  1.00  0.00
ATOM   1179  CB  VAL D   4      -0.179  15.755  14.505  1.00  0.00
ATOM   1180  CG1 VAL D   4      -1.321  16.050  15.500  1.00  0.00
ATOM   1181  CG2 VAL D   4       1.139  16.046  15.203  1.00  0.00
ATOM   1182  C   VAL D   4      -1.637  14.087  13.326  1.00  0.55
ATOM   1183  O   VAL D   4      -1.881  14.568  12.212  1.00 -0.55
ATOM   1184  N   ILE D   5      -2.484  13.340  14.017  1.00 -0.40
ATOM   1185  H   ILE D   5      -2.237  12.892  14.873  1.00  0.40
ATOM   1186  CA  ILE D   5      -3.860  13.139  13.534  1.00  0.00
ATOM   1187  CB  ILE D   5      -4.279  11.661  13.403  1.00  0.00
ATOM   1188  CG2 ILE D   5      -5.753  11.531  13.027  1.00  0.00
ATOM   1189  CG1 ILE D   5      -3.329  10.955  12.397  1.00  0.00
ATOM   1190  CD1 ILE D   5      -3.510   9.444  12.356  1.00  0.00
ATOM   1191  C   ILE D   5      -4.824  13.844  14.512  1.00  0.55
ATOM   1192  O   ILE D   5      -4.788  13.413  15.684  1.00 -0.55
ATOM   1193  N   ASN D   6      -5.591  14.855  14.172  1.00 -0.40
ATOM   1194  H   ASN D   6      -5.567  15.264  13.263  1.00  0.40
ATOM   1195  CA  ASN D   6      -6.558  15.453  15.150  1.00  0.00
ATOM   1196  CB  ASN D   6      -6.694  16.948  14.996  1.00  0.00
ATOM   1197  CG  ASN D   6      -5.359  17.590  15.377  1.00  0.55
ATOM   1198  OD1 ASN D   6      -4.932  17.661  16.539  1.00 -0.55
ATOM   1199  ND2 ASN D   6      -4.610  18.120  14.422  1.00 -0.78
ATOM   1200 HD21 ASN D   6      -3.734  18.544  14.650  1.00  0.39
ATOM   1201 HD22 ASN D   6      -4.920  18.095  13.471  1.00  0.39
ATOM   1202  C   ASN D   6      -7.840  14.650  14.939  1.00  0.55
ATOM   1203  O   ASN D   6      -8.655  14.949  14.052  1.00 -0.55
ATOM   1204  N   GLY D   7      -8.008  13.565  15.683  1.00 -0.40
ATOM   1205  H   GLY D   7      -7.361  13.324  16.402  1.00  0.40
ATOM   1206  CA  GLY D   7      -9.099  12.675  15.524  1.00  0.00
ATOM   1207  C   GLY D   7     -10.448  13.371  15.424  1.00  0.55
ATOM   1208  O   GLY D   7     -11.304  12.800  14.751  1.00 -0.55
ATOM   1209  N   GLU D   8     -10.629  14.510  16.096  1.00 -0.40
ATOM   1210  H   GLU D   8      -9.927  14.956  16.645  1.00  0.40
ATOM   1211  CA  GLU D   8     -11.950  15.135  16.015  1.00  0.00
ATOM   1212  CB  GLU D   8     -12.154  16.061  17.221  1.00  0.00
ATOM   1213  CG  GLU D   8     -11.491  17.399  16.944  1.00  0.00
ATOM   1214  CD  GLU D   8      -9.990  17.441  17.055  1.00  0.10
ATOM   1215  OE1 GLU D   8      -9.327  16.430  17.336  1.00 -0.55
ATOM   1216  OE2 GLU D   8      -9.482  18.567  16.827  1.00 -0.55
ATOM   1217  C   GLU D   8     -12.160  15.786  14.653  1.00  0.55
ATOM   1218  O   GLU D   8     -13.340  15.975  14.300  1.00 -0.55
ATOM   1219  N   GLN D   9     -11.168  16.081  13.856  1.00 -0.40
ATOM   1220  H   GLN D   9     -10.216  15.936  14.118  1.00  0.40
ATOM   1221  CA  GLN D   9     -11.393  16.649  12.517  1.00  0.00
ATOM   1222  CB  GLN D   9     -10.188  17.547  12.194  1.00  0.00
ATOM   1223  CG  GLN D   9     -10.158  18.792  13.073  1.00  0.00
ATOM   1224  CD  GLN D   9      -8.817  19.470  13.106  1.00  0.55
ATOM   1225  OE1 GLN D   9      -8.038  19.565  12.140  1.00 -0.55
ATOM   1226  NE2 GLN D   9      -8.474  20.041  14.268  1.00 -0.78
ATOM   1227 HE21 GLN D   9      -9.097  20.000  15.048  1.00  0.39
ATOM   1228 HE22 GLN D   9      -7.594  20.508  14.354  1.00  0.39
ATOM   1229  C   GLN D   9     -11.628  15.597  11.449  1.00  0.55
ATOM   1230  O   GLN D   9     -11.897  15.909  10.281  1.00 -0.55
ATOM   1231  N   ILE D  10     -11.585  14.301  11.710  1.00 -0.40
ATOM   1232  H   ILE D  10     -11.418  13.989  12.640  1.00  0.40
ATOM   1233  CA  ILE D  10     -11.762  13.223  10.752  1.00  0.00
ATOM   1234  CB  ILE D  10     -10.929  11.970  11.118  1.00  0.00
ATOM   1235  CG2 ILE D  10     -11.143  10.867  10.071  1.00  0.00
ATOM   1236  CG1 ILE D  10      -9.445  12.202  11.385  1.00  0.00
ATOM   1237  CD1 ILE D  10      -8.725  13.026  10.376  1.00  0.00
ATOM   1238  C   ILE D  10     -13.256  12.868  10.671  1.00  0.55
ATOM   1239  O   ILE D  10     -13.879  12.271  11.557  1.00 -0.55
ATOM   1240  N   ARG D  11     -13.843  13.231   9.533  1.00 -0.40
ATOM   1241  H   ARG D  11     -13.336  13.672   8.796  1.00  0.40
ATOM   1242  CA  ARG D  11     -15.272  13.007   9.283  1.00  0.00
ATOM   1243  CB  ARG D  11     -15.988  14.282   8.861  1.00  0.00
ATOM   1244  CG  ARG D  11     -15.557  15.597   9.460  1.00  0.00
ATOM   1245  CD  ARG D  11     -16.060  16.033  10.821  1.00  0.35
ATOM   1246  NE  ARG D  11     -17.517  16.059  10.865  1.00 -0.35
ATOM   1247  HE  ARG D  11     -17.955  15.635  10.079  1.00  0.45
ATOM   1248  CZ  ARG D  11     -18.374  16.550  11.767  1.00  0.35
ATOM   1249  NH1 ARG D  11     -17.832  17.119  12.840  1.00 -0.70
ATOM   1250 HH11 ARG D  11     -16.837  17.160  12.936  1.00  0.40
ATOM   1251 HH12 ARG D  11     -18.419  17.505  13.552  1.00  0.40
ATOM   1252  NH2 ARG D  11     -19.697  16.398  11.598  1.00 -0.70
ATOM   1253 HH21 ARG D  11     -20.047  15.916  10.795  1.00  0.40
ATOM   1254 HH22 ARG D  11     -20.333  16.767  12.276  1.00  0.40
ATOM   1255  C   ARG D  11     -15.545  11.831   8.355  1.00  0.55
ATOM   1256  O   ARG D  11     -16.760  11.500   8.277  1.00 -0.55
ATOM   1257  N   SER D  12     -14.518  11.171   7.794  1.00 -0.40
ATOM   1258  H   SER D  12     -13.577  11.470   7.927  1.00  0.40
ATOM   1259  CA  SER D  12     -14.682   9.987   6.962  1.00  0.00
ATOM   1260  CB  SER D  12     -15.166  10.289   5.540  1.00  0.00
ATOM   1261  OG  SER D  12     -14.238  11.149   4.909  1.00 -0.49
ATOM   1262  HG  SER D  12     -14.325  11.999   5.347  1.00  0.49
ATOM   1263  C   SER D  12     -13.353   9.253   6.799  1.00  0.55
ATOM   1264  O   SER D  12     -12.334   9.885   7.137  1.00 -0.55
ATOM   1265  N   ILE D  13     -13.435   8.080   6.215  1.00 -0.40
ATOM   1266  H   ILE D  13     -14.299   7.677   5.925  1.00  0.40
ATOM   1267  CA  ILE D  13     -12.213   7.295   5.961  1.00  0.00
ATOM   1268  CB  ILE D  13     -12.530   5.855   5.565  1.00  0.00
ATOM   1269  CG2 ILE D  13     -13.201   5.817   4.198  1.00  0.00
ATOM   1270  CG1 ILE D  13     -11.269   4.992   5.580  1.00  0.00
ATOM   1271  CD1 ILE D  13     -10.409   5.043   6.837  1.00  0.00
ATOM   1272  C   ILE D  13     -11.318   8.032   4.977  1.00  0.55
ATOM   1273  O   ILE D  13     -10.089   8.069   5.122  1.00 -0.55
ATOM   1274  N   SER D  14     -11.855   8.701   3.993  1.00 -0.40
ATOM   1275  H   SER D  14     -12.841   8.689   3.854  1.00  0.40
ATOM   1276  CA  SER D  14     -11.115   9.512   3.017  1.00  0.00
ATOM   1277  CB  SER D  14     -12.075  10.103   1.974  1.00  0.00
ATOM   1278  OG  SER D  14     -12.908   9.125   1.375  1.00 -0.49
ATOM   1279  HG  SER D  14     -13.460   9.597   0.747  1.00  0.49
ATOM   1280  C   SER D  14     -10.339  10.614   3.718  1.00  0.55
ATOM   1281  O   SER D  14      -9.217  10.944   3.352  1.00 -0.55
ATOM   1282  N   ASP D  15     -10.958  11.217   4.734  1.00 -0.40
ATOM   1283  H   ASP D  15     -11.884  10.971   5.010  1.00  0.40
ATOM   1284  CA  ASP D  15     -10.320  12.272   5.508  1.00  0.00
ATOM   1285  CB  ASP D  15     -11.100  12.753   6.737  1.00  0.00
ATOM   1286  CG  ASP D  15     -12.145  13.769   6.401  1.00  0.10
ATOM   1287  OD1 ASP D  15     -12.184  14.173   5.221  1.00 -0.55
ATOM   1288  OD2 ASP D  15     -12.941  14.177   7.254  1.00 -0.55
ATOM   1289  C   ASP D  15      -9.032  11.708   6.129  1.00  0.55
ATOM   1290  O   ASP D  15      -7.992  12.349   6.118  1.00 -0.55
ATOM   1291  N   LEU D  16      -9.231  10.526   6.699  1.00 -0.40
ATOM   1292  H   LEU D  16     -10.118  10.072   6.723  1.00  0.40
ATOM   1293  CA  LEU D  16      -8.104   9.835   7.332  1.00  0.00
ATOM   1294  CB  LEU D  16      -8.588   8.543   8.013  1.00  0.00
ATOM   1295  CG  LEU D  16      -7.610   7.814   8.959  1.00  0.00
ATOM   1296  CD1 LEU D  16      -6.826   8.788   9.833  1.00  0.00
ATOM   1297  CD2 LEU D  16      -8.334   6.699   9.743  1.00  0.00
ATOM   1298  C   LEU D  16      -7.001   9.633   6.293  1.00  0.55
ATOM   1299  O   LEU D  16      -5.911  10.068   6.640  1.00 -0.55
ATOM   1300  N   HSE D  17      -7.271   9.016   5.151  1.00 -0.40
ATOM   1301  H   HSE D  17      -8.176   8.662   4.931  1.00  0.40
ATOM   1302  CA  HSE D  17      -6.228   8.825   4.142  1.00  0.00
ATOM   1303  CB  HSE D  17      -6.773   7.987   2.971  1.00  0.12
ATOM   1304  ND1 HSE D  17      -5.799   5.763   3.648  1.00 -0.56
ATOM   1305  CG  HSE D  17      -6.915   6.551   3.394  1.00  0.15
ATOM   1306  CE1 HSE D  17      -6.216   4.544   4.024  1.00  0.15
ATOM   1307  HE1 HSE D  17      -5.591   3.698   4.305  1.00  0.12
ATOM   1308  NE2 HSE D  17      -7.546   4.520   4.002  1.00 -0.40
ATOM   1309  HE2 HSE D  17      -8.133   3.742   4.228  1.00  0.40
ATOM   1310  CD2 HSE D  17      -7.996   5.770   3.609  1.00 -0.12
ATOM   1311  HD2 HSE D  17      -9.046   6.016   3.510  1.00  0.12
ATOM   1312  C   HSE D  17      -5.568  10.106   3.624  1.00  0.55
ATOM   1313  O   HSE D  17      -4.363  10.167   3.255  1.00 -0.55
ATOM   1314  N   GLN D  18      -6.406  11.142   3.561  1.00 -0.40
ATOM   1315  H   GLN D  18      -7.365  11.084   3.827  1.00  0.40
ATOM   1316  CA  GLN D  18      -5.917  12.454   3.079  1.00  0.00
ATOM   1317  CB  GLN D  18      -6.982  13.480   2.748  1.00  0.00
ATOM   1318  CG  GLN D  18      -7.927  13.254   1.589  1.00  0.00
ATOM   1319  CD  GLN D  18      -7.165  12.708   0.398  1.00  0.55
ATOM   1320  OE1 GLN D  18      -6.291  13.388  -0.164  1.00 -0.55
ATOM   1321  NE2 GLN D  18      -7.463  11.461   0.031  1.00 -0.78
ATOM   1322 HE21 GLN D  18      -6.994  11.045  -0.748  1.00  0.39
ATOM   1323 HE22 GLN D  18      -8.154  10.943   0.535  1.00  0.39
ATOM   1324  C   GLN D  18      -4.921  13.010   4.118  1.00  0.55
ATOM   1325  O   GLN D  18      -3.843  13.531   3.743  1.00 -0.55
ATOM   1326  N   THR D  19      -5.270  12.914   5.402  1.00 -0.40
ATOM   1327  H   THR D  19      -6.145  12.540   5.700  1.00  0.40
ATOM   1328  CA  THR D  19      -4.347  13.370   6.452  1.00  0.00
ATOM   1329  CB  THR D  19      -5.040  13.198   7.826  1.00  0.00
ATOM   1330  OG1 THR D  19      -6.162  14.064   7.645  1.00 -0.49
ATOM   1331  HG1 THR D  19      -6.802  13.565   7.133  1.00  0.49
ATOM   1332  CG2 THR D  19      -4.222  13.673   8.990  1.00  0.00
ATOM   1333  C   THR D  19      -3.004  12.641   6.491  1.00  0.55
ATOM   1334  O   THR D  19      -1.975  13.266   6.707  1.00 -0.55
ATOM   1335  N   LEU D  20      -3.112  11.331   6.313  1.00 -0.40
ATOM   1336  H   LEU D  20      -4.001  10.900   6.184  1.00  0.40
ATOM   1337  CA  LEU D  20      -1.970  10.416   6.289  1.00  0.00
ATOM   1338  CB  LEU D  20      -2.341   8.934   6.164  1.00  0.00
ATOM   1339  CG  LEU D  20      -3.009   8.220   7.311  1.00  0.00
ATOM   1340  CD1 LEU D  20      -3.243   6.729   7.128  1.00  0.00
ATOM   1341  CD2 LEU D  20      -2.235   8.405   8.583  1.00  0.00
ATOM   1342  C   LEU D  20      -1.068  10.816   5.110  1.00  0.55
ATOM   1343  O   LEU D  20       0.142  10.861   5.301  1.00 -0.55
ATOM   1344  N   LYS D  21      -1.739  11.059   3.977  1.00 -0.40
ATOM   1345  H   LYS D  21      -2.731  10.994   3.903  1.00  0.40
ATOM   1346  CA  LYS D  21      -0.998  11.442   2.770  1.00  0.00
ATOM   1347  CB  LYS D  21      -2.022  11.607   1.633  1.00  0.00
ATOM   1348  CG  LYS D  21      -1.215  11.770   0.314  1.00  0.00
ATOM   1349  CD  LYS D  21      -2.152  12.065  -0.827  1.00  0.00
ATOM   1350  CE  LYS D  21      -1.385  12.442  -2.122  1.00  0.33
ATOM   1351  NZ  LYS D  21      -2.280  11.990  -3.242  1.00 -0.32
ATOM   1352  HZ1 LYS D  21      -3.193  12.483  -3.177  1.00  0.33
ATOM   1353  HZ2 LYS D  21      -2.434  10.964  -3.170  1.00  0.33
ATOM   1354  HZ3 LYS D  21      -1.831  12.209  -4.154  1.00  0.33
ATOM   1355  C   LYS D  21      -0.121  12.651   3.003  1.00  0.55
ATOM   1356  O   LYS D  21       1.053  12.680   2.615  1.00 -0.55
ATOM   1357  N   LYS D  22      -0.633  13.684   3.622  1.00 -0.40
ATOM   1358  H   LYS D  22      -1.588  13.682   3.906  1.00  0.40
ATOM   1359  CA  LYS D  22       0.095  14.903   3.954  1.00  0.00
ATOM   1360  CB  LYS D  22      -0.969  15.931   4.371  1.00  0.00
ATOM   1361  CG  LYS D  22      -0.269  17.074   5.058  1.00  0.00
ATOM   1362  CD  LYS D  22       0.682  17.752   4.021  1.00  0.00
ATOM   1363  CE  LYS D  22       1.736  18.520   4.810  1.00  0.33
ATOM   1364  NZ  LYS D  22       2.606  19.302   3.911  1.00 -0.32
ATOM   1365  HZ1 LYS D  22       2.031  19.982   3.375  1.00  0.33
ATOM   1366  HZ2 LYS D  22       3.089  18.659   3.250  1.00  0.33
ATOM   1367  HZ3 LYS D  22       3.315  19.815   4.474  1.00  0.33
ATOM   1368  C   LYS D  22       1.089  14.693   5.087  1.00  0.55
ATOM   1369  O   LYS D  22       2.316  14.902   4.956  1.00 -0.55
ATOM   1370  N   GLU D  23       0.575  14.210   6.231  1.00 -0.40
ATOM   1371  H   GLU D  23      -0.396  14.006   6.324  1.00  0.40
ATOM   1372  CA  GLU D  23       1.402  13.945   7.429  1.00  0.00
ATOM   1373  CB  GLU D  23       0.482  13.445   8.572  1.00  0.00
ATOM   1374  CG  GLU D  23      -0.445  14.498   9.175  1.00  0.00
ATOM   1375  CD  GLU D  23       0.257  15.735   9.708  1.00  0.10
ATOM   1376  OE1 GLU D  23       1.109  15.746  10.618  1.00 -0.55
ATOM   1377  OE2 GLU D  23       0.015  16.877   9.247  1.00 -0.55
ATOM   1378  C   GLU D  23       2.578  12.990   7.203  1.00  0.55
ATOM   1379  O   GLU D  23       3.647  13.220   7.798  1.00 -0.55
ATOM   1380  N   LEU D  24       2.455  11.985   6.349  1.00 -0.40
ATOM   1381  H   LEU D  24       1.609  11.815   5.851  1.00  0.40
ATOM   1382  CA  LEU D  24       3.556  11.059   6.082  1.00  0.00
ATOM   1383  CB  LEU D  24       3.032   9.626   6.048  1.00  0.00
ATOM   1384  CG  LEU D  24       2.305   9.080   7.293  1.00  0.00
ATOM   1385  CD1 LEU D  24       1.749   7.653   7.103  1.00  0.00
ATOM   1386  CD2 LEU D  24       3.197   9.076   8.537  1.00  0.00
ATOM   1387  C   LEU D  24       4.285  11.384   4.788  1.00  0.55
ATOM   1388  O   LEU D  24       5.180  10.597   4.470  1.00 -0.55
ATOM   1389  N   ALA D  25       3.894  12.440   4.088  1.00 -0.40
ATOM   1390  H   ALA D  25       3.161  13.043   4.395  1.00  0.40
ATOM   1391  CA  ALA D  25       4.534  12.787   2.797  1.00  0.00
ATOM   1392  CB  ALA D  25       5.925  13.295   3.143  1.00  0.00
ATOM   1393  C   ALA D  25       4.500  11.585   1.870  1.00  0.55
ATOM   1394  O   ALA D  25       5.453  11.073   1.292  1.00 -0.55
ATOM   1395  N   LEU D  26       3.314  10.981   1.741  1.00 -0.40
ATOM   1396  H   LEU D  26       2.510  11.309   2.231  1.00  0.40
ATOM   1397  CA  LEU D  26       3.092   9.817   0.892  1.00  0.00
ATOM   1398  CB  LEU D  26       1.747   9.175   1.246  1.00  0.00
ATOM   1399  CG  LEU D  26       1.648   8.611   2.663  1.00  0.00
ATOM   1400  CD1 LEU D  26       0.402   7.757   2.931  1.00  0.00
ATOM   1401  CD2 LEU D  26       2.850   7.722   2.990  1.00  0.00
ATOM   1402  C   LEU D  26       3.156  10.205  -0.591  1.00  0.55
ATOM   1403  O   LEU D  26       2.960  11.376  -0.928  1.00 -0.55
ATOM   1404  N   PRO D  27       3.428   9.230  -1.459  1.00 -0.20
ATOM   1405  CD  PRO D  27       3.648   7.825  -1.075  1.00  0.10
ATOM   1406  CA  PRO D  27       3.483   9.456  -2.903  1.00  0.10
ATOM   1407  CB  PRO D  27       3.743   8.043  -3.473  1.00  0.00
ATOM   1408  CG  PRO D  27       3.349   7.085  -2.374  1.00  0.00
ATOM   1409  C   PRO D  27       2.191  10.036  -3.461  1.00  0.55
ATOM   1410  O   PRO D  27       1.088   9.718  -2.938  1.00 -0.55
ATOM   1411  N   GLU D  28       2.304  10.810  -4.541  1.00 -0.40
ATOM   1412  H   GLU D  28       3.172  11.032  -4.977  1.00  0.40
ATOM   1413  CA  GLU D  28       1.074  11.373  -5.127  1.00  0.00
ATOM   1414  CB  GLU D  28       1.350  12.306  -6.280  1.00  0.00
ATOM   1415  CG  GLU D  28       0.990  13.782  -6.213  1.00  0.00
ATOM   1416  CD  GLU D  28       0.328  14.403  -4.996  1.00  0.10
ATOM   1417  OE1 GLU D  28       1.056  14.702  -4.000  1.00 -0.55
ATOM   1418  OE2 GLU D  28      -0.926  14.612  -4.974  1.00 -0.55
ATOM   1419  C   GLU D  28       0.118  10.296  -5.616  1.00  0.55
ATOM   1420  O   GLU D  28      -1.104  10.558  -5.638  1.00 -0.55
ATOM   1421  N   TYR D  29       0.629   9.101  -5.967  1.00 -0.40
ATOM   1422  H   TYR D  29       1.607   8.914  -5.918  1.00  0.40
ATOM   1423  CA  TYR D  29      -0.215   7.989  -6.445  1.00  0.00
ATOM   1424  CB  TYR D  29       0.585   7.023  -7.353  1.00  0.12
ATOM   1425  CG  TYR D  29       1.847   6.428  -6.773  1.00 -0.12
ATOM   1426  CD1 TYR D  29       1.754   5.407  -5.806  1.00 -0.12
ATOM   1427  HD1 TYR D  29       0.774   5.072  -5.504  1.00  0.12
ATOM   1428  CE1 TYR D  29       2.865   4.812  -5.225  1.00 -0.12
ATOM   1429  HE1 TYR D  29       2.756   4.024  -4.495  1.00  0.12
ATOM   1430  CZ  TYR D  29       4.119   5.259  -5.609  1.00  0.06
ATOM   1431  OH  TYR D  29       5.205   4.686  -5.003  1.00 -0.49
ATOM   1432  HH  TYR D  29       5.992   4.973  -5.471  1.00  0.43
ATOM   1433  CD2 TYR D  29       3.145   6.852  -7.127  1.00 -0.12
ATOM   1434  HD2 TYR D  29       3.258   7.634  -7.863  1.00  0.12
ATOM   1435  CE2 TYR D  29       4.291   6.291  -6.554  1.00 -0.12
ATOM   1436  HE2 TYR D  29       5.277   6.637  -6.827  1.00  0.12
ATOM   1437  C   TYR D  29      -0.840   7.206  -5.295  1.00  0.55
ATOM   1438  O   TYR D  29      -1.552   6.249  -5.622  1.00 -0.55
ATOM   1439  N   TYR D  30      -0.556   7.619  -4.077  1.00 -0.40
ATOM   1440  H   TYR D  30       0.015   8.420  -3.913  1.00  0.40
ATOM   1441  CA  TYR D  30      -1.057   6.932  -2.879  1.00  0.00
ATOM   1442  CB  TYR D  30      -0.895   7.796  -1.635  1.00  0.12
ATOM   1443  CG  TYR D  30      -1.474   7.164  -0.387  1.00 -0.12
ATOM   1444  CD1 TYR D  30      -1.006   5.928   0.042  1.00 -0.12
ATOM   1445  HD1 TYR D  30      -0.208   5.435  -0.493  1.00  0.12
ATOM   1446  CE1 TYR D  30      -1.564   5.331   1.152  1.00 -0.12
ATOM   1447  HE1 TYR D  30      -1.198   4.364   1.463  1.00  0.12
ATOM   1448  CZ  TYR D  30      -2.579   5.927   1.882  1.00  0.06
ATOM   1449  OH  TYR D  30      -3.019   5.254   2.986  1.00 -0.49
ATOM   1450  HH  TYR D  30      -3.814   5.690   3.302  1.00  0.43
ATOM   1451  CD2 TYR D  30      -2.498   7.771   0.358  1.00 -0.12
ATOM   1452  HD2 TYR D  30      -2.864   8.738   0.048  1.00  0.12
ATOM   1453  CE2 TYR D  30      -3.064   7.167   1.488  1.00 -0.12
ATOM   1454  HE2 TYR D  30      -3.856   7.653   2.038  1.00  0.12
ATOM   1455  C   TYR D  30      -2.467   6.405  -3.054  1.00  0.55
ATOM   1456  O   TYR D  30      -3.510   7.046  -3.256  1.00 -0.55
ATOM   1457  N   GLY D  31      -2.543   5.073  -2.925  1.00 -0.40
ATOM   1458  H   GLY D  31      -1.745   4.512  -2.717  1.00  0.40
ATOM   1459  CA  GLY D  31      -3.818   4.356  -3.085  1.00  0.00
ATOM   1460  C   GLY D  31      -4.931   4.531  -2.105  1.00  0.55
ATOM   1461  O   GLY D  31      -6.026   4.033  -2.409  1.00 -0.55
ATOM   1462  N   GLU D  32      -4.777   5.128  -0.940  1.00 -0.40
ATOM   1463  H   GLU D  32      -3.887   5.481  -0.663  1.00  0.40
ATOM   1464  CA  GLU D  32      -5.852   5.333   0.044  1.00  0.00
ATOM   1465  CB  GLU D  32      -6.847   6.440  -0.414  1.00  0.00
ATOM   1466  CG  GLU D  32      -6.028   7.711  -0.695  1.00  0.00
ATOM   1467  CD  GLU D  32      -6.721   8.917  -1.265  1.00  0.10
ATOM   1468  OE1 GLU D  32      -7.959   8.936  -1.336  1.00 -0.55
ATOM   1469  OE2 GLU D  32      -6.182   9.963  -1.665  1.00 -0.55
ATOM   1470  C   GLU D  32      -6.635   4.097   0.373  1.00  0.55
ATOM   1471  O   GLU D  32      -7.859   4.115   0.373  1.00 -0.55
ATOM   1472  N   ASN D  33      -5.881   3.021   0.627  1.00 -0.40
ATOM   1473  H   ASN D  33      -4.887   3.047   0.564  1.00  0.40
ATOM   1474  CA  ASN D  33      -6.463   1.736   1.011  1.00  0.00
ATOM   1475  CB  ASN D  33      -6.904   0.940  -0.193  1.00  0.00
ATOM   1476  CG  ASN D  33      -5.723   0.589  -1.081  1.00  0.55
ATOM   1477  OD1 ASN D  33      -4.915  -0.237  -0.662  1.00 -0.55
ATOM   1478  ND2 ASN D  33      -5.540   1.220  -2.251  1.00 -0.78
ATOM   1479 HD21 ASN D  33      -4.760   0.983  -2.831  1.00  0.39
ATOM   1480 HD22 ASN D  33      -6.184   1.927  -2.544  1.00  0.39
ATOM   1481  C   ASN D  33      -5.448   1.119   1.989  1.00  0.55
ATOM   1482  O   ASN D  33      -4.329   1.686   2.113  1.00 -0.55
ATOM   1483  N   LEU D  34      -5.798   0.046   2.674  1.00 -0.40
ATOM   1484  H   LEU D  34      -6.687  -0.396   2.577  1.00  0.40
ATOM   1485  CA  LEU D  34      -4.848  -0.552   3.639  1.00  0.00
ATOM   1486  CB  LEU D  34      -5.653  -1.573   4.455  1.00  0.00
ATOM   1487  CG  LEU D  34      -6.878  -1.111   5.280  1.00  0.00
ATOM   1488  CD1 LEU D  34      -7.530  -2.306   5.981  1.00  0.00
ATOM   1489  CD2 LEU D  34      -6.390  -0.057   6.274  1.00  0.00
ATOM   1490  C   LEU D  34      -3.576  -1.186   3.044  1.00  0.55
ATOM   1491  O   LEU D  34      -2.509  -1.127   3.689  1.00 -0.55
ATOM   1492  N   ASP D  35      -3.721  -1.747   1.830  1.00 -0.40
ATOM   1493  H   ASP D  35      -4.606  -1.773   1.373  1.00  0.40
ATOM   1494  CA  ASP D  35      -2.591  -2.368   1.074  1.00  0.00
ATOM   1495  CB  ASP D  35      -2.988  -3.218  -0.140  1.00  0.00
ATOM   1496  CG  ASP D  35      -3.871  -4.390   0.287  1.00  0.10
ATOM   1497  OD1 ASP D  35      -3.376  -5.195   1.116  1.00 -0.55
ATOM   1498  OD2 ASP D  35      -5.033  -4.572  -0.142  1.00 -0.55
ATOM   1499  C   ASP D  35      -1.637  -1.267   0.634  1.00  0.55
ATOM   1500  O   ASP D  35      -0.406  -1.479   0.755  1.00 -0.55
ATOM   1501  N   ALA D  36      -2.150  -0.139   0.194  1.00 -0.40
ATOM   1502  H   ALA D  36      -3.136  -0.023   0.118  1.00  0.40
ATOM   1503  CA  ALA D  36      -1.370   1.013  -0.213  1.00  0.00
ATOM   1504  CB  ALA D  36      -2.154   2.147  -0.822  1.00  0.00
ATOM   1505  C   ALA D  36      -0.690   1.552   1.056  1.00  0.55
ATOM   1506  O   ALA D  36       0.487   1.935   0.924  1.00 -0.55
ATOM   1507  N   LEU D  37      -1.398   1.542   2.181  1.00 -0.40
ATOM   1508  H   LEU D  37      -2.333   1.203   2.247  1.00  0.40
ATOM   1509  CA  LEU D  37      -0.762   2.065   3.413  1.00  0.00
ATOM   1510  CB  LEU D  37      -1.778   2.238   4.552  1.00  0.00
ATOM   1511  CG  LEU D  37      -1.137   2.789   5.844  1.00  0.00
ATOM   1512  CD1 LEU D  37      -0.428   4.154   5.720  1.00  0.00
ATOM   1513  CD2 LEU D  37      -2.230   2.845   6.916  1.00  0.00
ATOM   1514  C   LEU D  37       0.423   1.212   3.869  1.00  0.55
ATOM   1515  O   LEU D  37       1.480   1.693   4.256  1.00 -0.55
ATOM   1516  N   TRP D  38       0.209  -0.116   3.840  1.00 -0.40
ATOM   1517  H   TRP D  38      -0.673  -0.506   3.586  1.00  0.40
ATOM   1518  CA  TRP D  38       1.263  -1.072   4.181  1.00  0.00
ATOM   1519  CB  TRP D  38       0.720  -2.493   4.073  1.00  0.12
ATOM   1520  CG  TRP D  38       1.805  -3.513   4.292  1.00 -0.12
ATOM   1521  CD1 TRP D  38       2.450  -4.198   3.298  1.00 -0.12
ATOM   1522  HD1 TRP D  38       2.257  -4.097   2.240  1.00  0.12
ATOM   1523  NE1 TRP D  38       3.384  -5.033   3.864  1.00 -0.40
ATOM   1524  HE1 TRP D  38       3.958  -5.643   3.363  1.00  0.40
ATOM   1525  CE2 TRP D  38       3.400  -4.897   5.210  1.00  0.00
ATOM   1526  CD2 TRP D  38       2.411  -3.932   5.514  1.00  0.00
ATOM   1527  CE3 TRP D  38       2.241  -3.567   6.849  1.00 -0.12
ATOM   1528  HE3 TRP D  38       1.539  -2.807   7.159  1.00  0.12
ATOM   1529  CZ3 TRP D  38       3.027  -4.234   7.790  1.00 -0.12
ATOM   1530  HZ3 TRP D  38       2.886  -3.987   8.831  1.00  0.12
ATOM   1531  CZ2 TRP D  38       4.214  -5.532   6.152  1.00 -0.12
ATOM   1532  HZ2 TRP D  38       4.980  -6.240   5.873  1.00  0.12
ATOM   1533  CH2 TRP D  38       4.002  -5.219   7.464  1.00 -0.12
ATOM   1534  HH2 TRP D  38       4.566  -5.711   8.242  1.00  0.12
ATOM   1535  C   TRP D  38       2.519  -0.879   3.305  1.00  0.55
ATOM   1536  O   TRP D  38       3.670  -0.929   3.790  1.00 -0.55
ATOM   1537  N   ASP D  39       2.293  -0.718   1.985  1.00 -0.40
ATOM   1538  H   ASP D  39       1.367  -0.723   1.618  1.00  0.40
ATOM   1539  CA  ASP D  39       3.344  -0.529   1.000  1.00  0.00
ATOM   1540  CB  ASP D  39       2.801  -0.475  -0.445  1.00  0.00
ATOM   1541  CG  ASP D  39       3.950  -0.444  -1.449  1.00  0.10
ATOM   1542  OD1 ASP D  39       4.875  -1.308  -1.558  1.00 -0.55
ATOM   1543  OD2 ASP D  39       3.903   0.568  -2.188  1.00 -0.55
ATOM   1544  C   ASP D  39       4.147   0.720   1.341  1.00  0.55
ATOM   1545  O   ASP D  39       5.375   0.701   1.287  1.00 -0.55
ATOM   1546  N   ALA D  40       3.425   1.781   1.670  1.00 -0.40
ATOM   1547  H   ALA D  40       2.429   1.780   1.701  1.00  0.40
ATOM   1548  CA  ALA D  40       4.098   3.008   2.005  1.00  0.00
ATOM   1549  CB  ALA D  40       3.108   4.192   2.046  1.00  0.00
ATOM   1550  C   ALA D  40       4.847   2.945   3.326  1.00  0.55
ATOM   1551  O   ALA D  40       5.942   3.565   3.414  1.00 -0.55
ATOM   1552  N   LEU D  41       4.279   2.302   4.337  1.00 -0.40
ATOM   1553  H   LEU D  41       3.398   1.839   4.287  1.00  0.40
ATOM   1554  CA  LEU D  41       5.018   2.279   5.625  1.00  0.00
ATOM   1555  CB  LEU D  41       4.104   1.734   6.716  1.00  0.00
ATOM   1556  CG  LEU D  41       2.933   2.617   7.138  1.00  0.00
ATOM   1557  CD1 LEU D  41       2.060   1.972   8.183  1.00  0.00
ATOM   1558  CD2 LEU D  41       3.429   3.981   7.603  1.00  0.00
ATOM   1559  C   LEU D  41       6.320   1.472   5.499  1.00  0.55
ATOM   1560  O   LEU D  41       7.373   1.764   6.055  1.00 -0.55
ATOM   1561  N   THR D  42       6.293   0.426   4.701  1.00 -0.40
ATOM   1562  H   THR D  42       5.460   0.203   4.203  1.00  0.40
ATOM   1563  CA  THR D  42       7.387  -0.483   4.450  1.00  0.00
ATOM   1564  CB  THR D  42       6.874  -1.938   4.297  1.00  0.00
ATOM   1565  OG1 THR D  42       5.911  -2.164   3.266  1.00 -0.49
ATOM   1566  HG1 THR D  42       5.104  -1.733   3.558  1.00  0.49
ATOM   1567  CG2 THR D  42       6.164  -2.300   5.617  1.00  0.00
ATOM   1568  C   THR D  42       8.225  -0.153   3.239  1.00  0.55
ATOM   1569  O   THR D  42       9.248  -0.869   3.171  1.00 -0.55
ATOM   1570  N   GLY D  43       7.890   0.727   2.339  1.00 -0.40
ATOM   1571  H   GLY D  43       7.055   1.270   2.390  1.00  0.40
ATOM   1572  CA  GLY D  43       8.758   0.948   1.196  1.00  0.00
ATOM   1573  C   GLY D  43       8.665   2.366   0.674  1.00  0.55
ATOM   1574  O   GLY D  43       8.721   2.567  -0.555  1.00 -0.55
ATOM   1575  N   TRP D  44       8.490   3.341   1.571  1.00 -0.40
ATOM   1576  H   TRP D  44       8.410   3.177   2.551  1.00  0.40
ATOM   1577  CA  TRP D  44       8.409   4.732   1.110  1.00  0.00
ATOM   1578  CB  TRP D  44       7.004   5.048   0.545  1.00  0.12
ATOM   1579  CG  TRP D  44       6.933   6.467   0.075  1.00 -0.12
ATOM   1580  CD1 TRP D  44       6.740   7.637   0.790  1.00 -0.12
ATOM   1581  HD1 TRP D  44       6.566   7.678   1.855  1.00  0.12
ATOM   1582  NE1 TRP D  44       6.797   8.735  -0.026  1.00 -0.40
ATOM   1583  HE1 TRP D  44       6.692   9.666   0.248  1.00  0.40
ATOM   1584  CE2 TRP D  44       7.035   8.275  -1.323  1.00  0.00
ATOM   1585  CD2 TRP D  44       7.122   6.855  -1.288  1.00  0.00
ATOM   1586  CE3 TRP D  44       7.348   6.145  -2.457  1.00 -0.12
ATOM   1587  HE3 TRP D  44       7.395   5.066  -2.470  1.00  0.12
ATOM   1588  CZ3 TRP D  44       7.515   6.851  -3.622  1.00 -0.12
ATOM   1589  HZ3 TRP D  44       7.702   6.315  -4.541  1.00  0.12
ATOM   1590  CZ2 TRP D  44       7.195   9.000  -2.513  1.00 -0.12
ATOM   1591  HZ2 TRP D  44       7.126  10.077  -2.558  1.00  0.12
ATOM   1592  CH2 TRP D  44       7.449   8.258  -3.651  1.00 -0.12
ATOM   1593  HH2 TRP D  44       7.602   8.771  -4.588  1.00  0.12
ATOM   1594  C   TRP D  44       8.786   5.747   2.198  1.00  0.55
ATOM   1595  O   TRP D  44       9.672   6.603   2.086  1.00 -0.55
ATOM   1596  N   VAL D  45       8.005   5.604   3.279  1.00 -0.40
ATOM   1597  H   VAL D  45       7.311   4.890   3.312  1.00  0.40
ATOM   1598  CA  VAL D  45       8.075   6.430   4.464  1.00  0.00
ATOM   1599  CB  VAL D  45       6.953   5.970   5.438  1.00  0.00
ATOM   1600  CG1 VAL D  45       7.110   6.443   6.852  1.00  0.00
ATOM   1601  CG2 VAL D  45       5.606   6.537   4.950  1.00  0.00
ATOM   1602  C   VAL D  45       9.460   6.454   5.114  1.00  0.55
ATOM   1603  O   VAL D  45      10.276   5.517   5.166  1.00 -0.55
ATOM   1604  N   GLU D  46       9.732   7.643   5.654  1.00 -0.40
ATOM   1605  H   GLU D  46       9.093   8.405   5.581  1.00  0.40
ATOM   1606  CA  GLU D  46      10.952   7.922   6.378  1.00  0.00
ATOM   1607  CB  GLU D  46      11.231   9.411   6.216  1.00  0.00
ATOM   1608  CG  GLU D  46      11.733   9.969   7.551  1.00  0.00
ATOM   1609  CD  GLU D  46      12.329  11.292   7.061  1.00  0.10
ATOM   1610  OE1 GLU D  46      11.753  11.888   6.109  1.00 -0.55
ATOM   1611  OE2 GLU D  46      13.376  11.685   7.570  1.00 -0.55
ATOM   1612  C   GLU D  46      10.875   7.591   7.862  1.00  0.55
ATOM   1613  O   GLU D  46       9.865   7.851   8.528  1.00 -0.55
ATOM   1614  N   TYR D  47      11.920   6.996   8.374  1.00 -0.40
ATOM   1615  H   TYR D  47      12.708   6.741   7.820  1.00  0.40
ATOM   1616  CA  TYR D  47      11.998   6.663   9.802  1.00  0.00
ATOM   1617  CB  TYR D  47      12.083   5.131  10.011  1.00  0.12
ATOM   1618  CG  TYR D  47      10.832   4.440   9.490  1.00 -0.12
ATOM   1619  CD1 TYR D  47       9.648   4.560  10.219  1.00 -0.12
ATOM   1620  HD1 TYR D  47       9.660   5.101  11.154  1.00  0.12
ATOM   1621  CE1 TYR D  47       8.467   4.009   9.782  1.00 -0.12
ATOM   1622  HE1 TYR D  47       7.557   4.135  10.350  1.00  0.12
ATOM   1623  CZ  TYR D  47       8.467   3.293   8.607  1.00  0.06
ATOM   1624  OH  TYR D  47       7.260   2.729   8.196  1.00 -0.49
ATOM   1625  HH  TYR D  47       7.444   2.139   7.461  1.00  0.43
ATOM   1626  CD2 TYR D  47      10.810   3.746   8.302  1.00 -0.12
ATOM   1627  HD2 TYR D  47      11.700   3.672   7.694  1.00  0.12
ATOM   1628  CE2 TYR D  47       9.624   3.142   7.895  1.00 -0.12
ATOM   1629  HE2 TYR D  47       9.617   2.541   6.998  1.00  0.12
ATOM   1630  C   TYR D  47      13.186   7.368  10.451  1.00  0.55
ATOM   1631  O   TYR D  47      14.047   7.815   9.694  1.00 -0.55
ATOM   1632  N   PRO D  48      13.294   7.505  11.762  1.00 -0.20
ATOM   1633  CD  PRO D  48      14.470   8.151  12.386  1.00  0.10
ATOM   1634  CA  PRO D  48      12.284   7.055  12.730  1.00  0.10
ATOM   1635  CB  PRO D  48      12.919   7.270  14.080  1.00  0.00
ATOM   1636  CG  PRO D  48      14.271   7.889  13.861  1.00  0.00
ATOM   1637  C   PRO D  48      11.047   7.941  12.524  1.00  0.55
ATOM   1638  O   PRO D  48      11.081   9.081  12.063  1.00 -0.55
ATOM   1639  N   LEU D  49       9.912   7.361  12.877  1.00 -0.40
ATOM   1640  H   LEU D  49       9.887   6.430  13.232  1.00  0.40
ATOM   1641  CA  LEU D  49       8.621   8.033  12.774  1.00  0.00
ATOM   1642  CB  LEU D  49       7.784   7.318  11.695  1.00  0.00
ATOM   1643  CG  LEU D  49       6.285   7.624  11.556  1.00  0.00
ATOM   1644  CD1 LEU D  49       6.170   8.993  10.909  1.00  0.00
ATOM   1645  CD2 LEU D  49       5.534   6.587  10.745  1.00  0.00
ATOM   1646  C   LEU D  49       7.856   8.067  14.095  1.00  0.55
ATOM   1647  O   LEU D  49       7.833   7.093  14.840  1.00 -0.55
ATOM   1648  N   VAL D  50       7.237   9.202  14.328  1.00 -0.40
ATOM   1649  H   VAL D  50       7.338   9.990  13.726  1.00  0.40
ATOM   1650  CA  VAL D  50       6.360   9.389  15.485  1.00  0.00
ATOM   1651  CB  VAL D  50       6.864  10.392  16.505  1.00  0.00
ATOM   1652  CG1 VAL D  50       5.976  10.585  17.728  1.00  0.00
ATOM   1653  CG2 VAL D  50       8.289   9.908  16.835  1.00  0.00
ATOM   1654  C   VAL D  50       4.957   9.722  14.982  1.00  0.55
ATOM   1655  O   VAL D  50       4.694  10.693  14.290  1.00 -0.55
ATOM   1656  N   LEU D  51       4.022   8.814  15.295  1.00 -0.40
ATOM   1657  H   LEU D  51       4.266   7.972  15.768  1.00  0.40
ATOM   1658  CA  LEU D  51       2.617   8.954  14.992  1.00  0.00
ATOM   1659  CB  LEU D  51       1.964   7.666  14.508  1.00  0.00
ATOM   1660  CG  LEU D  51       0.431   7.899  14.255  1.00  0.00
ATOM   1661  CD1 LEU D  51       0.344   8.946  13.166  1.00  0.00
ATOM   1662  CD2 LEU D  51      -0.313   6.653  13.870  1.00  0.00
ATOM   1663  C   LEU D  51       1.850   9.395  16.268  1.00  0.55
ATOM   1664  O   LEU D  51       1.715   8.557  17.200  1.00 -0.55
ATOM   1665  N   GLU D  52       1.399  10.648  16.303  1.00 -0.40
ATOM   1666  H   GLU D  52       1.576  11.296  15.567  1.00  0.40
ATOM   1667  CA  GLU D  52       0.603  11.155  17.441  1.00  0.00
ATOM   1668  CB  GLU D  52       1.049  12.512  17.974  1.00  0.00
ATOM   1669  CG  GLU D  52       0.120  12.881  19.125  1.00  0.00
ATOM   1670  CD  GLU D  52       0.505  14.125  19.876  1.00  0.10
ATOM   1671  OE1 GLU D  52       1.453  14.804  19.421  1.00 -0.55
ATOM   1672  OE2 GLU D  52      -0.122  14.438  20.921  1.00 -0.55
ATOM   1673  C   GLU D  52      -0.851  11.240  16.971  1.00  0.55
ATOM   1674  O   GLU D  52      -1.195  12.071  16.136  1.00 -0.55
ATOM   1675  N   TRP D  53      -1.679  10.348  17.439  1.00 -0.40
ATOM   1676  H   TRP D  53      -1.353   9.670  18.090  1.00  0.40
ATOM   1677  CA  TRP D  53      -3.079  10.211  17.117  1.00  0.00
ATOM   1678  CB  TRP D  53      -3.360   8.765  16.698  1.00  0.12
ATOM   1679  CG  TRP D  53      -4.647   8.560  15.930  1.00 -0.12
ATOM   1680  CD1 TRP D  53      -5.830   9.254  16.037  1.00 -0.12
ATOM   1681  HD1 TRP D  53      -5.990  10.091  16.700  1.00  0.12
ATOM   1682  NE1 TRP D  53      -6.779   8.743  15.192  1.00 -0.40
ATOM   1683  HE1 TRP D  53      -7.701   9.054  15.116  1.00  0.40
ATOM   1684  CE2 TRP D  53      -6.220   7.726  14.472  1.00  0.00
ATOM   1685  CD2 TRP D  53      -4.896   7.559  14.926  1.00  0.00
ATOM   1686  CE3 TRP D  53      -4.097   6.557  14.345  1.00 -0.12
ATOM   1687  HE3 TRP D  53      -3.072   6.398  14.648  1.00  0.12
ATOM   1688  CZ3 TRP D  53      -4.656   5.760  13.355  1.00 -0.12
ATOM   1689  HZ3 TRP D  53      -4.053   5.001  12.880  1.00  0.12
ATOM   1690  CZ2 TRP D  53      -6.798   6.909  13.491  1.00 -0.12
ATOM   1691  HZ2 TRP D  53      -7.817   7.029  13.153  1.00  0.12
ATOM   1692  CH2 TRP D  53      -5.987   5.924  12.965  1.00 -0.12
ATOM   1693  HH2 TRP D  53      -6.397   5.254  12.225  1.00  0.12
ATOM   1694  C   TRP D  53      -3.992  10.680  18.260  1.00  0.55
ATOM   1695  O   TRP D  53      -4.260   9.961  19.231  1.00 -0.55
ATOM   1696  N   ARG D  54      -4.509  11.889  18.138  1.00 -0.40
ATOM   1697  H   ARG D  54      -4.297  12.469  17.356  1.00  0.40
ATOM   1698  CA  ARG D  54      -5.423  12.471  19.124  1.00  0.00
ATOM   1699  CB  ARG D  54      -5.277  13.968  19.169  1.00  0.00
ATOM   1700  CG  ARG D  54      -3.840  14.366  19.208  1.00  0.00
ATOM   1701  CD  ARG D  54      -3.763  15.882  19.059  1.00  0.35
ATOM   1702  NE  ARG D  54      -2.370  16.200  19.424  1.00 -0.35
ATOM   1703  HE  ARG D  54      -1.843  15.590  20.014  1.00  0.45
ATOM   1704  CZ  ARG D  54      -1.827  17.333  18.943  1.00  0.35
ATOM   1705  NH1 ARG D  54      -2.595  18.101  18.159  1.00 -0.70
ATOM   1706 HH11 ARG D  54      -3.533  17.824  17.951  1.00  0.40
ATOM   1707 HH12 ARG D  54      -2.229  18.952  17.780  1.00  0.40
ATOM   1708  NH2 ARG D  54      -0.573  17.686  19.232  1.00 -0.70
ATOM   1709 HH21 ARG D  54      -0.013  17.103  19.820  1.00  0.40
ATOM   1710 HH22 ARG D  54      -0.194  18.534  18.861  1.00  0.40
ATOM   1711  C   ARG D  54      -6.883  12.189  18.811  1.00  0.55
ATOM   1712  O   ARG D  54      -7.318  12.067  17.663  1.00 -0.55
ATOM   1713  N   GLN D  55      -7.648  12.139  19.909  1.00 -0.40
ATOM   1714  H   GLN D  55      -7.251  12.312  20.806  1.00  0.40
ATOM   1715  CA  GLN D  55      -9.090  11.838  19.932  1.00  0.00
ATOM   1716  CB  GLN D  55      -9.990  12.899  19.315  1.00  0.00
ATOM   1717  CG  GLN D  55      -9.701  14.322  19.634  1.00  0.00
ATOM   1718  CD  GLN D  55      -9.928  14.596  21.112  1.00  0.55
ATOM   1719  OE1 GLN D  55     -10.852  14.070  21.754  1.00 -0.55
ATOM   1720  NE2 GLN D  55      -8.987  15.444  21.557  1.00 -0.78
ATOM   1721 HE21 GLN D  55      -8.987  15.733  22.514  1.00  0.39
ATOM   1722 HE22 GLN D  55      -8.286  15.786  20.931  1.00  0.39
ATOM   1723  C   GLN D  55      -9.358  10.579  19.102  1.00  0.55
ATOM   1724  O   GLN D  55     -10.206  10.650  18.206  1.00 -0.55
ATOM   1725  N   PHE D  56      -8.638   9.514  19.326  1.00 -0.40
ATOM   1726  H   PHE D  56      -7.951   9.489  20.048  1.00  0.40
ATOM   1727  CA  PHE D  56      -8.780   8.290  18.548  1.00  0.00
ATOM   1728  CB  PHE D  56      -7.884   7.117  19.070  1.00  0.12
ATOM   1729  CG  PHE D  56      -8.059   5.866  18.234  1.00 -0.12
ATOM   1730  CD1 PHE D  56      -7.308   5.644  17.095  1.00 -0.12
ATOM   1731  HD1 PHE D  56      -6.549   6.362  16.823  1.00  0.12
ATOM   1732  CE1 PHE D  56      -7.495   4.539  16.295  1.00 -0.12
ATOM   1733  HE1 PHE D  56      -6.903   4.414  15.401  1.00  0.12
ATOM   1734  CZ  PHE D  56      -8.437   3.593  16.637  1.00 -0.12
ATOM   1735  HZ  PHE D  56      -8.574   2.713  16.027  1.00  0.12
ATOM   1736  CD2 PHE D  56      -9.016   4.915  18.567  1.00 -0.12
ATOM   1737  HD2 PHE D  56      -9.616   5.057  19.453  1.00  0.12
ATOM   1738  CE2 PHE D  56      -9.215   3.789  17.786  1.00 -0.12
ATOM   1739  HE2 PHE D  56      -9.967   3.064  18.062  1.00  0.12
ATOM   1740  C   PHE D  56     -10.235   7.888  18.459  1.00  0.55
ATOM   1741  O   PHE D  56     -10.788   7.583  17.403  1.00 -0.55
ATOM   1742  N   GLU D  57     -10.875   7.847  19.613  1.00 -0.40
ATOM   1743  H   GLU D  57     -10.450   8.088  20.482  1.00  0.40
ATOM   1744  CA  GLU D  57     -12.286   7.428  19.647  1.00  0.00
ATOM   1745  CB  GLU D  57     -12.731   7.447  21.119  1.00  0.00
ATOM   1746  CG  GLU D  57     -11.827   6.468  21.903  1.00  0.00
ATOM   1747  CD  GLU D  57     -12.309   5.086  21.422  1.00  0.10
ATOM   1748  OE1 GLU D  57     -13.539   4.903  21.167  1.00 -0.55
ATOM   1749  OE2 GLU D  57     -11.350   4.280  21.344  1.00 -0.55
ATOM   1750  C   GLU D  57     -13.226   8.238  18.785  1.00  0.55
ATOM   1751  O   GLU D  57     -14.159   7.640  18.238  1.00 -0.55
ATOM   1752  N   GLN D  58     -13.059   9.541  18.646  1.00 -0.40
ATOM   1753  H   GLN D  58     -12.314  10.041  19.082  1.00  0.40
ATOM   1754  CA  GLN D  58     -13.991  10.327  17.818  1.00  0.00
ATOM   1755  CB  GLN D  58     -13.777  11.833  17.959  1.00  0.00
ATOM   1756  CG  GLN D  58     -14.045  12.422  19.347  1.00  0.00
ATOM   1757  CD  GLN D  58     -14.151  13.951  19.313  1.00  0.55
ATOM   1758  OE1 GLN D  58     -13.373  14.649  19.970  1.00 -0.55
ATOM   1759  NE2 GLN D  58     -15.159  14.475  18.554  1.00 -0.78
ATOM   1760 HE21 GLN D  58     -15.276  15.466  18.494  1.00  0.39
ATOM   1761 HE22 GLN D  58     -15.779  13.867  18.058  1.00  0.39
ATOM   1762  C   GLN D  58     -13.871   9.932  16.352  1.00  0.55
ATOM   1763  O   GLN D  58     -14.823   9.873  15.599  1.00 -0.55
ATOM   1764  N   SER D  59     -12.600   9.707  15.980  1.00 -0.40
ATOM   1765  H   SER D  59     -11.840   9.789  16.619  1.00  0.40
ATOM   1766  CA  SER D  59     -12.252   9.329  14.618  1.00  0.00
ATOM   1767  CB  SER D  59     -10.742   9.419  14.380  1.00  0.00
ATOM   1768  OG  SER D  59      -9.985   8.432  15.041  1.00 -0.49
ATOM   1769  HG  SER D  59     -10.278   8.443  15.956  1.00  0.49
ATOM   1770  C   SER D  59     -12.830   7.960  14.320  1.00  0.55
ATOM   1771  O   SER D  59     -13.230   7.743  13.205  1.00 -0.55
ATOM   1772  N   LYS D  60     -12.866   7.106  15.304  1.00 -0.40
ATOM   1773  H   LYS D  60     -12.537   7.370  16.206  1.00  0.40
ATOM   1774  CA  LYS D  60     -13.365   5.724  15.227  1.00  0.00
ATOM   1775  CB  LYS D  60     -13.110   4.995  16.529  1.00  0.00
ATOM   1776  CG  LYS D  60     -13.121   3.478  16.440  1.00  0.00
ATOM   1777  CD  LYS D  60     -12.430   2.997  17.729  1.00  0.00
ATOM   1778  CE  LYS D  60     -13.148   1.784  18.292  1.00  0.33
ATOM   1779  NZ  LYS D  60     -12.399   1.290  19.472  1.00 -0.32
ATOM   1780  HZ1 LYS D  60     -12.355   2.038  20.193  1.00  0.33
ATOM   1781  HZ2 LYS D  60     -11.435   1.026  19.185  1.00  0.33
ATOM   1782  HZ3 LYS D  60     -12.883   0.457  19.865  1.00  0.33
ATOM   1783  C   LYS D  60     -14.840   5.709  14.855  1.00  0.55
ATOM   1784  O   LYS D  60     -15.294   4.964  13.999  1.00 -0.55
ATOM   1785  N   GLN D  61     -15.563   6.587  15.514  1.00 -0.40
ATOM   1786  H   GLN D  61     -15.147   7.174  16.202  1.00  0.40
ATOM   1787  CA  GLN D  61     -16.974   6.791  15.323  1.00  0.00
ATOM   1788  CB  GLN D  61     -17.413   8.029  16.136  1.00  0.00
ATOM   1789  CG  GLN D  61     -18.944   8.176  16.256  1.00  0.00
ATOM   1790  CD  GLN D  61     -19.297   9.331  17.201  1.00  0.55
ATOM   1791  OE1 GLN D  61     -19.913   9.119  18.251  1.00 -0.55
ATOM   1792  NE2 GLN D  61     -18.898  10.577  16.812  1.00 -0.78
ATOM   1793 HE21 GLN D  61     -19.100  11.369  17.388  1.00  0.39
ATOM   1794 HE22 GLN D  61     -18.403  10.698  15.951  1.00  0.39
ATOM   1795  C   GLN D  61     -17.233   7.100  13.848  1.00  0.55
ATOM   1796  O   GLN D  61     -17.981   6.445  13.120  1.00 -0.55
ATOM   1797  N   LEU D  62     -16.547   8.148  13.427  1.00 -0.40
ATOM   1798  H   LEU D  62     -15.919   8.610  14.046  1.00  0.40
ATOM   1799  CA  LEU D  62     -16.601   8.738  12.101  1.00  0.00
ATOM   1800  CB  LEU D  62     -15.842  10.101  12.247  1.00  0.00
ATOM   1801  CG  LEU D  62     -16.854  11.115  12.832  1.00  0.00
ATOM   1802  CD1 LEU D  62     -17.240  12.196  11.827  1.00  0.00
ATOM   1803  CD2 LEU D  62     -18.114  10.377  13.286  1.00  0.00
ATOM   1804  C   LEU D  62     -16.118   7.892  10.956  1.00  0.55
ATOM   1805  O   LEU D  62     -16.510   8.045   9.779  1.00 -0.55
ATOM   1806  N   THR D  63     -15.268   6.909  11.229  1.00 -0.40
ATOM   1807  H   THR D  63     -14.924   6.703  12.141  1.00  0.40
ATOM   1808  CA  THR D  63     -14.809   6.078  10.112  1.00  0.00
ATOM   1809  CB  THR D  63     -13.275   6.049  10.159  1.00  0.00
ATOM   1810  OG1 THR D  63     -12.968   5.535  11.475  1.00 -0.49
ATOM   1811  HG1 THR D  63     -13.062   6.277  12.078  1.00  0.49
ATOM   1812  CG2 THR D  63     -12.700   7.428   9.897  1.00  0.00
ATOM   1813  C   THR D  63     -15.493   4.720  10.164  1.00  0.55
ATOM   1814  O   THR D  63     -14.992   4.004   9.273  1.00 -0.55
ATOM   1815  NT  THR D  63     -16.459   4.412  11.052  1.00 -0.40
ATOM   1816  HNT THR D  63     -16.796   5.070  11.721  1.00  0.40
ATOM   1817  CAT THR D  63     -17.059   3.109  11.084  1.00  0.00
ATOM   1818  CAY GLY G  66     -12.960  -1.116  11.692  1.00  0.00
ATOM   1819  CY  GLY G  66     -12.513  -0.187  10.615  1.00  0.55
ATOM   1820  OY  GLY G  66     -12.282  -0.603   9.482  1.00 -0.55
ATOM   1821  N   GLY G  66     -12.378   1.109  10.964  1.00 -0.40
ATOM   1822  H   GLY G  66     -12.595   1.425  11.884  1.00  0.40
ATOM   1823  CA  GLY G  66     -11.909   2.150  10.033  1.00  0.00
ATOM   1824  C   GLY G  66     -10.541   2.627  10.581  1.00  0.55
ATOM   1825  O   GLY G  66      -9.479   2.186  10.140  1.00 -0.55
ATOM   1826  N   ALA G  67     -10.644   3.517  11.543  1.00 -0.40
ATOM   1827  H   ALA G  67     -11.543   3.858  11.799  1.00  0.40
ATOM   1828  CA  ALA G  67      -9.576   4.090  12.313  1.00  0.00
ATOM   1829  CB  ALA G  67     -10.169   4.921  13.447  1.00  0.00
ATOM   1830  C   ALA G  67      -8.761   2.939  12.931  1.00  0.55
ATOM   1831  O   ALA G  67      -7.522   2.967  13.050  1.00 -0.55
ATOM   1832  N   GLU G  68      -9.525   1.909  13.351  1.00 -0.40
ATOM   1833  H   GLU G  68     -10.518   1.886  13.256  1.00  0.40
ATOM   1834  CA  GLU G  68      -8.876   0.746  13.986  1.00  0.00
ATOM   1835  CB  GLU G  68      -9.983  -0.057  14.687  1.00  0.00
ATOM   1836  CG  GLU G  68      -9.472  -1.035  15.701  1.00  0.00
ATOM   1837  CD  GLU G  68      -8.727  -0.387  16.879  1.00  0.10
ATOM   1838  OE1 GLU G  68      -9.359   0.488  17.513  1.00 -0.55
ATOM   1839  OE2 GLU G  68      -7.592  -0.906  17.014  1.00 -0.55
ATOM   1840  C   GLU G  68      -8.033  -0.111  13.048  1.00  0.55
ATOM   1841  O   GLU G  68      -6.927  -0.547  13.412  1.00 -0.55
ATOM   1842  N   SER G  69      -8.527  -0.352  11.857  1.00 -0.40
ATOM   1843  H   SER G  69      -9.436  -0.021  11.628  1.00  0.40
ATOM   1844  CA  SER G  69      -7.888  -1.074  10.777  1.00  0.00
ATOM   1845  CB  SER G  69      -8.774  -0.979   9.511  1.00  0.00
ATOM   1846  OG  SER G  69      -9.593  -2.109   9.552  1.00 -0.49
ATOM   1847  HG  SER G  69     -10.252  -1.983   8.865  1.00  0.49
ATOM   1848  C   SER G  69      -6.558  -0.395  10.368  1.00  0.55
ATOM   1849  O   SER G  69      -5.604  -1.113  10.134  1.00 -0.55
ATOM   1850  N   VAL G  70      -6.605   0.929  10.302  1.00 -0.40
ATOM   1851  H   VAL G  70      -7.448   1.425  10.493  1.00  0.40
ATOM   1852  CA  VAL G  70      -5.467   1.763   9.956  1.00  0.00
ATOM   1853  CB  VAL G  70      -5.878   3.215   9.666  1.00  0.00
ATOM   1854  CG1 VAL G  70      -4.593   4.063   9.684  1.00  0.00
ATOM   1855  CG2 VAL G  70      -6.650   3.348   8.374  1.00  0.00
ATOM   1856  C   VAL G  70      -4.416   1.703  11.050  1.00  0.55
ATOM   1857  O   VAL G  70      -3.219   1.521  10.780  1.00 -0.55
ATOM   1858  N   LEU G  71      -4.823   1.827  12.294  1.00 -0.40
ATOM   1859  H   LEU G  71      -5.783   1.989  12.505  1.00  0.40
ATOM   1860  CA  LEU G  71      -3.941   1.743  13.460  1.00  0.00
ATOM   1861  CB  LEU G  71      -4.709   1.896  14.781  1.00  0.00
ATOM   1862  CG  LEU G  71      -3.916   1.706  16.088  1.00  0.00
ATOM   1863  CD1 LEU G  71      -2.763   2.700  16.152  1.00  0.00
ATOM   1864  CD2 LEU G  71      -4.773   1.843  17.339  1.00  0.00
ATOM   1865  C   LEU G  71      -3.216   0.371  13.430  1.00  0.55
ATOM   1866  O   LEU G  71      -2.013   0.270  13.737  1.00 -0.55
ATOM   1867  N   GLN G  72      -3.966  -0.653  13.113  1.00 -0.40
ATOM   1868  H   GLN G  72      -4.931  -0.518  12.912  1.00  0.40
ATOM   1869  CA  GLN G  72      -3.532  -2.041  13.016  1.00  0.00
ATOM   1870  CB  GLN G  72      -4.764  -2.898  12.742  1.00  0.00
ATOM   1871  CG  GLN G  72      -4.505  -4.377  12.508  1.00  0.00
ATOM   1872  CD  GLN G  72      -5.823  -5.164  12.367  1.00  0.55
ATOM   1873  OE1 GLN G  72      -6.871  -4.943  13.028  1.00 -0.55
ATOM   1874  NE2 GLN G  72      -5.884  -6.188  11.485  1.00 -0.78
ATOM   1875 HE21 GLN G  72      -6.731  -6.709  11.381  1.00  0.39
ATOM   1876 HE22 GLN G  72      -5.081  -6.424  10.937  1.00  0.39
ATOM   1877  C   GLN G  72      -2.402  -2.187  11.996  1.00  0.55
ATOM   1878  O   GLN G  72      -1.461  -2.936  12.285  1.00 -0.55
ATOM   1879  N   VAL G  73      -2.455  -1.510  10.866  1.00 -0.40
ATOM   1880  H   VAL G  73      -3.245  -0.950  10.630  1.00  0.40
ATOM   1881  CA  VAL G  73      -1.376  -1.526   9.881  1.00  0.00
ATOM   1882  CB  VAL G  73      -1.773  -0.826   8.592  1.00  0.00
ATOM   1883  CG1 VAL G  73      -0.577  -0.684   7.662  1.00  0.00
ATOM   1884  CG2 VAL G  73      -2.900  -1.681   7.986  1.00  0.00
ATOM   1885  C   VAL G  73      -0.110  -0.909  10.458  1.00  0.55
ATOM   1886  O   VAL G  73       1.014  -1.391  10.272  1.00 -0.55
ATOM   1887  N   PHE G  74      -0.235   0.192  11.184  1.00 -0.40
ATOM   1888  H   PHE G  74      -1.115   0.639  11.325  1.00  0.40
ATOM   1889  CA  PHE G  74       0.915   0.819  11.822  1.00  0.00
ATOM   1890  CB  PHE G  74       0.508   2.100  12.543  1.00  0.12
ATOM   1891  CG  PHE G  74       0.485   3.308  11.662  1.00 -0.12
ATOM   1892  CD1 PHE G  74       1.627   4.021  11.375  1.00 -0.12
ATOM   1893  HD1 PHE G  74       2.570   3.712  11.802  1.00  0.12
ATOM   1894  CE1 PHE G  74       1.584   5.136  10.543  1.00 -0.12
ATOM   1895  HE1 PHE G  74       2.486   5.690  10.331  1.00  0.12
ATOM   1896  CZ  PHE G  74       0.363   5.535   9.984  1.00 -0.12
ATOM   1897  HZ  PHE G  74       0.324   6.400   9.339  1.00  0.12
ATOM   1898  CD2 PHE G  74      -0.730   3.707  11.100  1.00 -0.12
ATOM   1899  HD2 PHE G  74      -1.628   3.149  11.321  1.00  0.12
ATOM   1900  CE2 PHE G  74      -0.797   4.819  10.257  1.00 -0.12
ATOM   1901  HE2 PHE G  74      -1.740   5.119   9.823  1.00  0.12
ATOM   1902  C   PHE G  74       1.531  -0.165  12.819  1.00  0.55
ATOM   1903  O   PHE G  74       2.754  -0.281  12.934  1.00 -0.55
ATOM   1904  N   ARG G  75       0.737  -0.869  13.575  1.00 -0.40
ATOM   1905  H   ARG G  75      -0.255  -0.805  13.506  1.00  0.40
ATOM   1906  CA  ARG G  75       1.263  -1.817  14.592  1.00  0.00
ATOM   1907  CB  ARG G  75       0.127  -2.208  15.541  1.00  0.00
ATOM   1908  CG  ARG G  75      -0.181  -0.900  16.312  1.00  0.00
ATOM   1909  CD  ARG G  75      -0.113  -1.130  17.786  1.00  0.35
ATOM   1910  NE  ARG G  75      -1.036  -2.075  18.265  1.00 -0.35
ATOM   1911  HE  ARG G  75      -1.940  -1.843  17.953  1.00  0.45
ATOM   1912  CZ  ARG G  75      -1.085  -3.168  18.993  1.00  0.35
ATOM   1913  NH1 ARG G  75      -0.052  -3.761  19.550  1.00 -0.70
ATOM   1914 HH11 ARG G  75       0.866  -3.381  19.433  1.00  0.40
ATOM   1915 HH12 ARG G  75      -0.183  -4.592  20.089  1.00  0.40
ATOM   1916  NH2 ARG G  75      -2.308  -3.705  19.156  1.00 -0.70
ATOM   1917 HH21 ARG G  75      -3.105  -3.272  18.734  1.00  0.40
ATOM   1918 HH22 ARG G  75      -2.421  -4.537  19.698  1.00  0.40
ATOM   1919  C   ARG G  75       1.977  -3.000  13.985  1.00  0.55
ATOM   1920  O   ARG G  75       3.032  -3.351  14.563  1.00 -0.55
ATOM   1921  N   GLU G  76       1.495  -3.530  12.860  1.00 -0.40
ATOM   1922  H   GLU G  76       0.657  -3.196  12.436  1.00  0.40
ATOM   1923  CA  GLU G  76       2.161  -4.633  12.176  1.00  0.00
ATOM   1924  CB  GLU G  76       1.411  -5.141  10.964  1.00  0.00
ATOM   1925  CG  GLU G  76      -0.014  -5.502  11.262  1.00  0.00
ATOM   1926  CD  GLU G  76      -0.574  -6.428  10.170  1.00  0.10
ATOM   1927  OE1 GLU G  76       0.212  -6.826   9.244  1.00 -0.55
ATOM   1928  OE2 GLU G  76      -1.781  -6.717  10.403  1.00 -0.55
ATOM   1929  C   GLU G  76       3.495  -4.204  11.555  1.00  0.55
ATOM   1930  O   GLU G  76       4.452  -4.972  11.483  1.00 -0.55
ATOM   1931  N   ALA G  77       3.440  -2.964  11.113  1.00 -0.40
ATOM   1932  H   ALA G  77       2.638  -2.376  11.172  1.00  0.40
ATOM   1933  CA  ALA G  77       4.669  -2.427  10.486  1.00  0.00
ATOM   1934  CB  ALA G  77       4.400  -1.145   9.729  1.00  0.00
ATOM   1935  C   ALA G  77       5.746  -2.313  11.570  1.00  0.55
ATOM   1936  O   ALA G  77       6.948  -2.589  11.381  1.00 -0.55
ATOM   1937  N   LYS G  78       5.325  -1.900  12.747  1.00 -0.40
ATOM   1938  H   LYS G  78       4.372  -1.665  12.921  1.00  0.40
ATOM   1939  CA  LYS G  78       6.230  -1.765  13.862  1.00  0.00
ATOM   1940  CB  LYS G  78       5.574  -1.070  15.047  1.00  0.00
ATOM   1941  CG  LYS G  78       6.523  -0.801  16.189  1.00  0.00
ATOM   1942  CD  LYS G  78       5.895  -0.261  17.443  1.00  0.00
ATOM   1943  CE  LYS G  78       6.865   0.463  18.370  1.00  0.33
ATOM   1944  NZ  LYS G  78       8.325   0.396  18.074  1.00 -0.32
ATOM   1945  HZ1 LYS G  78       8.508   0.801  17.134  1.00  0.33
ATOM   1946  HZ2 LYS G  78       8.637  -0.596  18.091  1.00  0.33
ATOM   1947  HZ3 LYS G  78       8.850   0.935  18.792  1.00  0.33
ATOM   1948  C   LYS G  78       6.640  -3.190  14.279  1.00  0.55
ATOM   1949  O   LYS G  78       7.845  -3.410  14.482  1.00 -0.55
ATOM   1950  N   ALA G  79       5.695  -4.098  14.415  1.00 -0.40
ATOM   1951  H   ALA G  79       4.738  -3.902  14.214  1.00  0.40
ATOM   1952  CA  ALA G  79       5.992  -5.457  14.875  1.00  0.00
ATOM   1953  CB  ALA G  79       4.819  -6.381  14.762  1.00  0.00
ATOM   1954  C   ALA G  79       7.169  -5.998  14.080  1.00  0.55
ATOM   1955  O   ALA G  79       8.109  -6.576  14.609  1.00 -0.55
ATOM   1956  N   GLU G  80       7.032  -5.746  12.794  1.00 -0.40
ATOM   1957  H   GLU G  80       6.244  -5.251  12.436  1.00  0.40
ATOM   1958  CA  GLU G  80       8.014  -6.168  11.811  1.00  0.00
ATOM   1959  CB  GLU G  80       7.380  -6.019  10.421  1.00  0.00
ATOM   1960  CG  GLU G  80       6.445  -7.204  10.122  1.00  0.00
ATOM   1961  CD  GLU G  80       6.491  -7.524   8.632  1.00  0.10
ATOM   1962  OE1 GLU G  80       7.419  -7.057   7.921  1.00 -0.55
ATOM   1963  OE2 GLU G  80       5.564  -8.231   8.176  1.00 -0.55
ATOM   1964  C   GLU G  80       9.295  -5.394  11.884  1.00  0.55
ATOM   1965  O   GLU G  80      10.083  -5.640  10.966  1.00 -0.55
ATOM   1966  N   GLY G  81       9.579  -4.506  12.807  1.00 -0.40
ATOM   1967  H   GLY G  81       8.929  -4.298  13.533  1.00  0.40
ATOM   1968  CA  GLY G  81      10.801  -3.770  12.868  1.00  0.00
ATOM   1969  C   GLY G  81      10.933  -2.318  12.522  1.00  0.55
ATOM   1970  O   GLY G  81      12.002  -1.736  12.861  1.00 -0.55
ATOM   1971  N   ALA G  82       9.966  -1.695  11.857  1.00 -0.40
ATOM   1972  H   ALA G  82       9.147  -2.181  11.564  1.00  0.40
ATOM   1973  CA  ALA G  82      10.009  -0.266  11.498  1.00  0.00
ATOM   1974  CB  ALA G  82       8.849   0.132  10.625  1.00  0.00
ATOM   1975  C   ALA G  82       9.959   0.484  12.824  1.00  0.55
ATOM   1976  O   ALA G  82       9.249   0.068  13.753  1.00 -0.55
ATOM   1977  N   ASP G  83      10.738   1.516  12.867  1.00 -0.40
ATOM   1978  H   ASP G  83      11.292   1.754  12.075  1.00  0.40
ATOM   1979  CA  ASP G  83      10.905   2.421  14.005  1.00  0.00
ATOM   1980  CB  ASP G  83      12.284   3.089  13.972  1.00  0.00
ATOM   1981  CG  ASP G  83      12.602   3.800  15.278  1.00  0.10
ATOM   1982  OD1 ASP G  83      11.694   3.935  16.136  1.00 -0.55
ATOM   1983  OD2 ASP G  83      13.758   4.251  15.473  1.00 -0.55
ATOM   1984  C   ASP G  83       9.802   3.502  14.064  1.00  0.55
ATOM   1985  O   ASP G  83       9.939   4.665  13.652  1.00 -0.55
ATOM   1986  N   ILE G  84       8.688   3.016  14.606  1.00 -0.40
ATOM   1987  H   ILE G  84       8.629   2.072  14.921  1.00  0.40
ATOM   1988  CA  ILE G  84       7.490   3.812  14.780  1.00  0.00
ATOM   1989  CB  ILE G  84       6.274   3.175  14.036  1.00  0.00
ATOM   1990  CG2 ILE G  84       4.984   3.976  14.218  1.00  0.00
ATOM   1991  CG1 ILE G  84       6.656   3.114  12.558  1.00  0.00
ATOM   1992  CD1 ILE G  84       5.693   2.333  11.708  1.00  0.00
ATOM   1993  C   ILE G  84       7.063   3.937  16.236  1.00  0.55
ATOM   1994  O   ILE G  84       6.835   2.864  16.847  1.00 -0.55
ATOM   1995  N   THR G  85       6.993   5.171  16.703  1.00 -0.40
ATOM   1996  H   THR G  85       7.276   5.971  16.180  1.00  0.40
ATOM   1997  CA  THR G  85       6.475   5.399  18.054  1.00  0.00
ATOM   1998  CB  THR G  85       7.217   6.462  18.836  1.00  0.00
ATOM   1999  OG1 THR G  85       8.511   5.902  18.938  1.00 -0.49
ATOM   2000  HG1 THR G  85       8.941   6.075  18.097  1.00  0.49
ATOM   2001  CG2 THR G  85       6.576   6.611  20.210  1.00  0.00
ATOM   2002  C   THR G  85       4.997   5.803  17.919  1.00  0.55
ATOM   2003  O   THR G  85       4.675   6.727  17.167  1.00 -0.55
ATOM   2004  N   ILE G  86       4.078   5.148  18.570  1.00 -0.40
ATOM   2005  H   ILE G  86       4.309   4.387  19.170  1.00  0.40
ATOM   2006  CA  ILE G  86       2.637   5.469  18.479  1.00  0.00
ATOM   2007  CB  ILE G  86       1.859   4.226  18.078  1.00  0.00
ATOM   2008  CG2 ILE G  86       0.377   4.422  17.914  1.00  0.00
ATOM   2009  CG1 ILE G  86       2.429   3.665  16.757  1.00  0.00
ATOM   2010  CD1 ILE G  86       1.787   2.267  16.571  1.00  0.00
ATOM   2011  C   ILE G  86       2.132   6.026  19.794  1.00  0.55
ATOM   2012  O   ILE G  86       2.241   5.386  20.845  1.00 -0.55
ATOM   2013  N   ILE G  87       1.599   7.224  19.769  1.00 -0.40
ATOM   2014  H   ILE G  87       1.546   7.740  18.919  1.00  0.40
ATOM   2015  CA  ILE G  87       1.044   7.911  20.939  1.00  0.00
ATOM   2016  CB  ILE G  87       1.652   9.299  21.168  1.00  0.00
ATOM   2017  CG2 ILE G  87       1.021   9.964  22.386  1.00  0.00
ATOM   2018  CG1 ILE G  87       3.175   9.136  21.237  1.00  0.00
ATOM   2019  CD1 ILE G  87       3.880  10.454  20.993  1.00  0.00
ATOM   2020  C   ILE G  87      -0.451   8.061  20.692  1.00  0.55
ATOM   2021  O   ILE G  87      -0.907   8.575  19.679  1.00 -0.55
ATOM   2022  N   LEU G  88      -1.191   7.480  21.604  1.00 -0.40
ATOM   2023  H   LEU G  88      -0.783   7.018  22.387  1.00  0.40
ATOM   2024  CA  LEU G  88      -2.651   7.457  21.552  1.00  0.00
ATOM   2025  CB  LEU G  88      -3.173   6.041  21.669  1.00  0.00
ATOM   2026  CG  LEU G  88      -2.883   5.096  20.508  1.00  0.00
ATOM   2027  CD1 LEU G  88      -3.165   3.672  20.943  1.00  0.00
ATOM   2028  CD2 LEU G  88      -3.762   5.443  19.307  1.00  0.00
ATOM   2029  C   LEU G  88      -3.136   8.384  22.664  1.00  0.55
ATOM   2030  O   LEU G  88      -3.051   8.033  23.837  1.00 -0.55
ATOM   2031  N   SER G  89      -3.544   9.564  22.223  1.00 -0.40
ATOM   2032  H   SER G  89      -3.506   9.841  21.266  1.00  0.40
ATOM   2033  CA  SER G  89      -4.097  10.545  23.216  1.00  0.00
ATOM   2034  CB  SER G  89      -3.200  11.750  23.349  1.00  0.00
ATOM   2035  OG  SER G  89      -2.458  12.041  22.184  1.00 -0.49
ATOM   2036  HG  SER G  89      -1.933  12.818  22.391  1.00  0.49
ATOM   2037  C   SER G  89      -5.548  10.818  22.817  1.00  0.10
ATOM   2038  O   SER G  89      -6.176   9.872  22.206  1.00 -0.55
ATOM   2039  OXT SER G  89      -6.064  11.936  23.072  1.00 -0.55
ATOM   2040  OH2 OH2 R 111       8.502   0.276  -8.217  1.00 -0.83
ATOM   2041  H1  OH2 R 111       8.689  -0.355  -7.522  1.00  0.42
ATOM   2042  H2  OH2 R 111       7.573   0.153  -8.410  1.00  0.42
ATOM   2043  OH2 OH2 R 113      10.492  -3.800 -11.608  1.00 -0.83
ATOM   2044  H1  OH2 R 113       9.830  -3.548 -12.252  1.00  0.42
ATOM   2045  H2  OH2 R 113      10.016  -4.329 -10.968  1.00  0.42
ATOM   2046  OH2 OH2 R 116      14.846  -5.228 -11.862  1.00 -0.83
ATOM   2047  H1  OH2 R 116      15.761  -5.150 -11.593  1.00  0.42
ATOM   2048  H2  OH2 R 116      14.359  -4.727 -11.207  1.00  0.42
ATOM   2049  OH2 OH2 R 117      -4.838  -1.322 -11.603  1.00 -0.83
ATOM   2050  H1  OH2 R 117      -5.439  -0.718 -12.039  1.00  0.42
ATOM   2051  H2  OH2 R 117      -5.344  -1.680 -10.873  1.00  0.42
ATOM   2052  OH2 OH2 R 119      -6.721  -6.520  -1.235  1.00 -0.83
ATOM   2053  H1  OH2 R 119      -6.037  -6.006  -0.806  1.00  0.42
ATOM   2054  H2  OH2 R 119      -6.447  -7.430  -1.117  1.00  0.42
ATOM   2055  OH2 OH2 R 121       4.286  -3.705  -0.445  1.00 -0.83
ATOM   2056  H1  OH2 R 121       4.373  -2.950  -1.027  1.00  0.42
ATOM   2057  H2  OH2 R 121       3.788  -4.344  -0.954  1.00  0.42
ATOM   2058  OH2 OH2 R 122       7.999  -7.454  -2.394  1.00 -0.83
ATOM   2059  H1  OH2 R 122       8.515  -7.360  -1.594  1.00  0.42
ATOM   2060  H2  OH2 R 122       8.052  -6.596  -2.815  1.00  0.42
ATOM   2061  OH2 OH2 R 125       3.756  -6.702   1.167  1.00 -0.83
ATOM   2062  H1  OH2 R 125       3.469  -6.457   0.287  1.00  0.42
ATOM   2063  H2  OH2 R 125       3.634  -7.650   1.205  1.00  0.42
ATOM   2064  OH2 OH2 R 130      15.071 -16.819 -11.114  1.00 -0.83
ATOM   2065  H1  OH2 R 130      15.917 -16.390 -10.990  1.00  0.42
ATOM   2066  H2  OH2 R 130      14.725 -16.930 -10.228  1.00  0.42
ATOM   2067  OH2 OH2 R 150      17.614   4.363  -7.037  1.00 -0.83
ATOM   2068  H1  OH2 R 150      17.306   4.913  -6.317  1.00  0.42
ATOM   2069  H2  OH2 R 150      18.477   4.715  -7.256  1.00  0.42
ATOM   2070  OH2 OH2 R 151      11.838   3.422 -12.105  1.00 -0.83
ATOM   2071  H1  OH2 R 151      12.195   3.913 -11.364  1.00  0.42
ATOM   2072  H2  OH2 R 151      10.916   3.290 -11.882  1.00  0.42
ATOM   2073  OH2 OH2 L  90      10.339   6.177  16.690  1.00 -0.83
ATOM   2074  H1  OH2 L  90      10.739   5.310  16.620  1.00  0.42
ATOM   2075  H2  OH2 L  90      10.745   6.686  15.988  1.00  0.42
ATOM   2076  OH2 OH2 L  92       9.532   2.896   4.459  1.00 -0.83
ATOM   2077  H1  OH2 L  92       8.821   2.594   5.025  1.00  0.42
ATOM   2078  H2  OH2 L  92       9.720   3.784   4.764  1.00  0.42
ATOM   2079  OH2 OH2 R  94      12.915   5.185   4.604  1.00 -0.83
ATOM   2080  H1  OH2 R  94      11.986   5.302   4.802  1.00  0.42
ATOM   2081  H2  OH2 R  94      13.066   4.246   4.711  1.00  0.42
ATOM   2082  OH2 OH2 L  97      -3.661   9.823  -2.989  1.00 -0.83
ATOM   2083  H1  OH2 L  97      -4.505   9.902  -2.544  1.00  0.42
ATOM   2084  H2  OH2 L  97      -3.542   8.882  -3.114  1.00  0.42
ATOM   2085  OH2 OH2 R 105      -6.339  -3.423  -2.182  1.00 -0.83
ATOM   2086  H1  OH2 R 105      -5.737  -2.879  -2.691  1.00  0.42
ATOM   2087  H2  OH2 R 105      -5.797  -3.790  -1.483  1.00  0.42
ATOM   2088  OH2 OH2 L 110     -14.375  12.579  14.012  1.00 -0.83
ATOM   2089  H1  OH2 L 110     -13.437  12.641  14.194  1.00  0.42
ATOM   2090  H2  OH2 L 110     -14.428  12.451  13.065  1.00  0.42
ATOM   2091 DUM1 DUM W 214      95.840  91.508  95.237  1.00  0.00
ATOM   2092 DUM2 DUM W 214     -91.333 -96.013 -92.818  1.00  0.00
ATOM   2093  AAA AAA X 214     -43.263  63.481  15.433  1.00  0.00
ATOM   2094  AAB AAB X 215       4.677 -65.130 -57.772  1.00  0.00
ATOM   2095  AAC AAC X 216      -0.038  55.486  25.582  1.00  0.00
ATOM   2096  AAD AAD X 217      31.444  -0.201  59.890  1.00  0.00
ATOM   2097  AAE AAE X 218       3.946   9.972 -75.536  1.00  0.00
ATOM   2098  AAF AAF X 219      20.432 -83.594  75.639  1.00  0.00
ATOM   2099  AAG AAG X 220      72.014 -36.130 -15.573  1.00  0.00
ATOM   2100  AAH AAH X 221     -37.654 -13.664 -70.314  1.00  0.00
ATOM   2101  AAI AAI X 222     -34.025  38.025 -75.343  1.00  0.00
ATOM   2102  AAJ AAJ X 223     -13.190 -34.259  11.235  1.00  0.00
ATOM   2103  AAK AAK X 224     -40.952  11.970 -17.415  1.00  0.00
ATOM   2104  AAL AAL X 225     -25.027 -53.450  17.592  1.00  0.00
ATOM   2105  AAM AAM X 226      59.963  15.289  -1.468  1.00  0.00
ATOM   2106  AAN AAN X 227     -47.056 -83.529  34.522  1.00  0.00
ATOM   2107  AAO AAO X 228      34.133  35.046 -24.870  1.00  0.00
ATOM   2108  AAP AAP X 229      20.576  -9.719  34.523  1.00  0.00
ATOM   2109  AAQ AAQ X 230     -70.091   1.873 -54.998  1.00  0.00
ATOM   2110  AAR AAR X 231      70.649 -40.580 -80.454  1.00  0.00
ATOM   2111  AAS AAS X 232      66.640  75.321 -76.262  1.00  0.00
ATOM   2112  AAT AAT X 233       1.436 -37.656  59.211  1.00  0.00
ATOM   2113  AAU AAU X 234      61.401 -25.766  30.441  1.00  0.00
ATOM   2114  AAV AAV X 235      43.059 -79.303 -35.741  1.00  0.00
ATOM   2115  AAW AAW X 236      32.033 -66.007 -73.004  1.00  0.00
ATOM   2116  AAX AAX X 237      79.286  67.968 -23.790  1.00  0.00
ATOM   2117  AAY AAY X 238     -65.289 -62.030  17.957  1.00  0.00
ATOM   2118  AAZ AAZ X 239      22.099 -80.305  -1.787  1.00  0.00
ATOM   2119  ABA ABA X 240     -61.723  28.757  51.690  1.00  0.00
ATOM   2120  ABB ABB X 241      23.199 -28.718  21.919  1.00  0.00
ATOM   2121  ABC ABC X 242      67.444 -77.384  13.010  1.00  0.00
ATOM   2122  ABD ABD X 243      63.966   8.966 -48.573  1.00  0.00
ATOM   2123  ABE ABE X 244      51.224  71.411   2.955  1.00  0.00
ATOM   2124  ABF ABF X 245      -7.955 -71.871 -20.753  1.00  0.00
ATOM   2125  ABG ABG X 246     -70.709 -22.464  74.077  1.00  0.00
ATOM   2126  ABH ABH X 247     -49.849 -30.122 -21.140  1.00  0.00
ATOM   2127  ABI ABI X 248     -60.430 -16.277  47.193  1.00  0.00
ATOM   2128  ABJ ABJ X 249     -71.419 -75.027 -19.133  1.00  0.00
ATOM   2129  ABK ABK X 250     -63.212  63.364 -45.647  1.00  0.00
ATOM   2130  ABL ABL X 251     -69.976 -52.902 -25.778  1.00  0.00
ATOM   2131  ABM ABM X 252      10.482 -33.563 -41.032  1.00  0.00
ATOM   2132  ABN ABN X 253     -16.126 -23.316 -31.713  1.00  0.00
ATOM   2133  ABO ABO X 254      55.867  40.889  39.295  1.00  0.00
ATOM   2134  ABP ABP X 255     -31.965  20.620  19.674  1.00  0.00
ATOM   2135  ABQ ABQ X 256     -26.648  45.960  53.027  1.00  0.00
ATOM   2136  ABR ABR X 257     -10.710 -77.268  50.269  1.00  0.00
ATOM   2137  ABS ABS X 258      84.899  58.912  20.815  1.00  0.00
ATOM   2138  ABT ABT X 259      46.446  50.980 -59.839  1.00  0.00
ATOM   2139  ABU ABU X 260     -69.663 -51.767 -53.448  1.00  0.00
ATOM   2140  ABV ABV X 261     -41.720 -59.502  17.225  1.00  0.00
ATOM   2141  ABW ABW X 262      31.905 -26.666  78.957  1.00  0.00
ATOM   2142  ABX ABX X 263      18.680  20.338 -59.411  1.00  0.00
ATOM   2143  ABY ABY X 264      13.835  66.237 -60.844  1.00  0.00
ATOM   2144  ABZ ABZ X 265     -29.008 -71.644 -72.528  1.00  0.00
ATOM   2145  ACA ACA X 266       9.131  64.826  77.554  1.00  0.00
ATOM   2146  ACB ACB X 267      45.181  14.042 -47.373  1.00  0.00
ATOM   2147  ACC ACC X 268      84.811  58.220 -65.153  1.00  0.00
ATOM   2148  ACD ACD X 269     -64.844 -53.469  55.458  1.00  0.00
ATOM   2149  ACE ACE X 270      19.565 -63.776  20.400  1.00  0.00
ATOM   2150  ACF ACF X 271     -45.618 -80.766 -60.421  1.00  0.00
ATOM   2151  ACG ACG X 272      -6.143  18.301 -30.282  1.00  0.00
ATOM   2152  ACH ACH X 273      52.353 -66.557  40.475  1.00  0.00
ATOM   2153  ACI ACI X 274      58.968 -28.135  83.614  1.00  0.00
ATOM   2154  ACJ ACJ X 275      72.330  28.852 -74.504  1.00  0.00
ATOM   2155  ACK ACK X 276      75.815  42.662  76.601  1.00  0.00
ATOM   2156  ACL ACL X 277      15.445 -46.235  90.125  1.00  0.00
ATOM   2157  ACM ACM X 278       7.692 -40.513  20.224  1.00  0.00
ATOM   2158  ACN ACN X 279     -17.171 -42.461 -54.878  1.00  0.00
ATOM   2159  ACO ACO X 280     -56.892  49.524 -76.606  1.00  0.00
ATOM   2160  ACP ACP X 281      34.925  48.794  74.876  1.00  0.00
ATOM   2161  ACQ ACQ X 282      38.084 -81.621  19.155  1.00  0.00
ATOM   2162  ACR ACR X 283     -57.719  39.687   2.028  1.00  0.00
ATOM   2163  ACS ACS X 284      40.985 -29.041 -33.120  1.00  0.00
ATOM   2164  ACT ACT X 285      71.962   3.119 -20.589  1.00  0.00
ATOM   2165  ACU ACU X 286     -39.035 -57.022  -5.685  1.00  0.00
ATOM   2166  ACV ACV X 287      20.651  12.333  37.969  1.00  0.00
ATOM   2167  ACW ACW X 288      69.773 -53.148 -70.243  1.00  0.00
ATOM   2168  ACX ACX X 289     -20.347  -8.655  67.404  1.00  0.00
ATOM   2169  ACY ACY X 290     -34.781 -18.496   9.733  1.00  0.00
ATOM   2170  ACZ ACZ X 291     -61.735   8.051  11.613  1.00  0.00
ATOM   2171  ADA ADA X 292      35.625 -43.360  70.239  1.00  0.00
ATOM   2172  ADB ADB X 293     -63.580   9.206 -34.391  1.00  0.00
ATOM   2173  ADC ADC X 294     -63.713 -13.785  12.775  1.00  0.00
ATOM   2174  ADD ADD X 295      58.820 -67.167 -54.935  1.00  0.00
ATOM   2175  ADE ADE X 296     -60.382  66.911  53.608  1.00  0.00
ATOM   2176  ADF ADF X 297     -31.541 -53.163  46.388  1.00  0.00
ATOM   2177  ADG ADG X 298      72.721  11.545  71.514  1.00  0.00
ATOM   2178  ADH ADH X 299      15.091 -80.126  37.254  1.00  0.00
ATOM   2179  ADI ADI X 300      83.452 -69.463 -25.368  1.00  0.00
ATOM   2180  ADJ ADJ X 301      48.010  11.885  52.393  1.00  0.00
ATOM   2181  ADK ADK X 302      45.663  -1.665  20.656  1.00  0.00
ATOM   2182  ADL ADL X 303      13.969  73.456 -32.898  1.00  0.00
ATOM   2183  ADM ADM X 304     -67.902 -57.712 -78.720  1.00  0.00
ATOM   2184  ADN ADN X 305      33.831 -60.501 -22.807  1.00  0.00
ATOM   2185  ADO ADO X 306      14.919  33.738 -50.764  1.00  0.00
ATOM   2186  ADP ADP X 307     -45.974 -79.675 -33.026  1.00  0.00
ATOM   2187  ADQ ADQ X 308     -40.358  56.552 -86.299  1.00  0.00
ATOM   2188  ADR ADR X 309      69.237 -70.520 -15.724  1.00  0.00
ATOM   2189  ADS ADS X 310      -4.073  80.480 -35.983  1.00  0.00
ATOM   2190  ADT ADT X 311      53.395 -68.062  68.713  1.00  0.00
ATOM   2191  ADU ADU X 312     -53.955 -73.116  63.000  1.00  0.00
ATOM   2192  ADV ADV X 313      16.936  25.339  54.104  1.00  0.00
ATOM   2193  ADW ADW X 314     -41.007  46.838 -11.549  1.00  0.00
ATOM   2194  ADX ADX X 315     -10.595  66.857  64.989  1.00  0.00
ATOM   2195  ADY ADY X 316      53.587  74.046  84.816  1.00  0.00
ATOM   2196  ADZ ADZ X 317     -80.171  -1.738 -32.828  1.00  0.00
ATOM   2197  AEA AEA X 318      51.286 -20.693 -65.591  1.00  0.00
ATOM   2198  AEB AEB X 319       1.903 -17.810  42.002  1.00  0.00
ATOM   2199  AEC AEC X 320      85.672 -11.664  58.390  1.00  0.00
ATOM   2200  AED AED X 321     -21.565  52.795  -0.092  1.00  0.00
ATOM   2201  AEE AEE X 322     -13.574  -4.005 -60.653  1.00  0.00
ATOM   2202  AEF AEF X 323      79.620 -63.779  74.428  1.00  0.00
ATOM   2203  AEG AEG X 324      34.846 -69.247  16.188  1.00  0.00
ATOM   2204  AEH AEH X 325     -72.127 -30.431 -76.807  1.00  0.00
ATOM   2205  AEI AEI X 326      -0.386  48.002 -42.119  1.00  0.00
ATOM   2206  AEJ AEJ X 327     -18.901  -4.199 -31.934  1.00  0.00
ATOM   2207  AEK AEK X 328      53.885 -54.493  83.995  1.00  0.00
ATOM   2208  AEL AEL X 329     -19.710  -9.374  34.301  1.00  0.00
ATOM   2209  AEM AEM X 330     -28.661  51.329 -45.586  1.00  0.00
ATOM   2210  AEN AEN X 331     -26.102 -26.825  75.455  1.00  0.00
ATOM   2211  AEO AEO X 332      72.351  36.407   3.720  1.00  0.00
ATOM   2212  AEP AEP X 333     -37.378 -77.480   4.351  1.00  0.00
ATOM   2213  AEQ AEQ X 334      69.378 -81.177 -37.083  1.00  0.00
ATOM   2214  AER AER X 335      -0.761 -62.371  14.041  1.00  0.00
ATOM   2215  AES AES X 336     -47.017 -22.570  68.194  1.00  0.00
ATOM   2216  AET AET X 337      78.075   5.699 -78.714  1.00  0.00
ATOM   2217  AEU AEU X 338      71.114   9.932  37.304  1.00  0.00
ATOM   2218  AEV AEV X 339     -79.425  47.172  73.771  1.00  0.00
ATOM   2219  AEW AEW X 340     -76.708 -55.886  75.118  1.00  0.00
ATOM   2220  AEX AEX X 341      -8.289 -62.691  31.710  1.00  0.00
ATOM   2221  AEY AEY X 342      33.585 -74.671  46.739  1.00  0.00
ATOM   2222  AEZ AEZ X 343       2.012   0.178 -46.214  1.00  0.00
ATOM   2223  AFA AFA X 344     -62.813 -12.348  -7.108  1.00  0.00
ATOM   2224  AFB AFB X 345     -64.964  32.569 -79.638  1.00  0.00
ATOM   2225  AFC AFC X 346     -50.068 -75.874  85.290  1.00  0.00
ATOM   2226  AFD AFD X 347       1.771 -65.512  67.314  1.00  0.00
ATOM   2227  AFE AFE X 348      68.866 -55.276  13.158  1.00  0.00
ATOM   2228  AFF AFF X 349     -35.707 -50.082 -56.916  1.00  0.00
ATOM   2229  AFG AFG X 350      77.196  46.158 -43.341  1.00  0.00
ATOM   2230  AFH AFH X 351      77.830  51.600  29.866  1.00  0.00
ATOM   2231  AFI AFI X 352     -64.700 -36.082  29.345  1.00  0.00
ATOM   2232  AFJ AFJ X 353      50.998 -82.979 -10.998  1.00  0.00
ATOM   2233  AFK AFK X 354     -30.101 -70.000 -55.782  1.00  0.00
ATOM   2234  AFL AFL X 355      79.769  83.922  -9.927  1.00  0.00
ATOM   2235  AFM AFM X 356     -46.670 -23.844   0.259  1.00  0.00
ATOM   2236  AFN AFN X 357      90.262 -84.783 -43.539  1.00  0.00
ATOM   2237  AFO AFO X 358      21.946 -74.061 -25.249  1.00  0.00
ATOM   2238  AFP AFP X 359     -66.331  41.986  87.809  1.00  0.00
ATOM   2239  AFQ AFQ X 360     -15.826  48.018 -73.238  1.00  0.00
ATOM   2240  AFR AFR X 361      32.448  31.217 -80.296  1.00  0.00
ATOM   2241  AFS AFS X 362      13.940  63.780  55.896  1.00  0.00
ATOM   2242  AFT AFT X 363     -75.696 -78.366 -70.961  1.00  0.00
ATOM   2243  AFU AFU X 364      81.725 -11.713  85.793  1.00  0.00
ATOM   2244  AFV AFV X 365     -17.499 -23.191  24.351  1.00  0.00
ATOM   2245  AFW AFW X 366      -9.936   7.619  52.325  1.00  0.00
ATOM   2246  AFX AFX X 367     -35.605 -59.197 -38.640  1.00  0.00
ATOM   2247  AFY AFY X 368      -0.336  67.446 -81.723  1.00  0.00
ATOM   2248  AFZ AFZ X 369      33.160  -1.300 -73.551  1.00  0.00
ATOM   2249  AGA AGA X 370     -44.189  54.483 -68.818  1.00  0.00
ATOM   2250  AGB AGB X 371      -4.285  65.029 -11.200  1.00  0.00
ATOM   2251  AGC AGC X 372     -46.886   2.417  78.325  1.00  0.00
ATOM   2252  AGD AGD X 373      56.664  -8.995 -47.450  1.00  0.00
ATOM   2253  AGE AGE X 374     -67.822  25.002 -11.030  1.00  0.00
ATOM   2254  AGF AGF X 375      52.428  83.128 -52.329  1.00  0.00
ATOM   2255  AGG AGG X 376     -71.500 -34.184   4.942  1.00  0.00
ATOM   2256  AGH AGH X 377       7.111  56.155 -25.213  1.00  0.00
ATOM   2257  AGI AGI X 378      84.533 -20.422 -46.125  1.00  0.00
ATOM   2258  AGJ AGJ X 379     -20.973  78.016  37.836  1.00  0.00
ATOM   2259  AGK AGK X 380      81.173 -67.744  20.550  1.00  0.00
ATOM   2260  AGL AGL X 381     -80.986 -80.255  31.954  1.00  0.00
ATOM   2261  AGM AGM X 382     -49.998 -59.044  75.508  1.00  0.00
ATOM   2262  AGN AGN X 383      42.096   8.520  10.571  1.00  0.00
ATOM   2263  AGO AGO X 384      26.589  68.837  29.245  1.00  0.00
ATOM   2264  AGP AGP X 385      35.665  32.209  22.486  1.00  0.00
ATOM   2265  AGQ AGQ X 386      88.665  -6.297  17.876  1.00  0.00
ATOM   2266  AGR AGR X 387     -26.125  72.242 -26.185  1.00  0.00
ATOM   2267  AGS AGS X 388      59.418  11.065  36.290  1.00  0.00
ATOM   2268  AGT AGT X 389     -17.058 -29.619  58.554  1.00  0.00
ATOM   2269  AGU AGU X 390      57.894  67.163 -45.932  1.00  0.00
ATOM   2270  AGV AGV X 391       8.838  29.877 -27.911  1.00  0.00
ATOM   2271  AGW AGW X 392     -53.553 -48.564   5.267  1.00  0.00
ATOM   2272  AGX AGX X 393       3.807  81.712  68.146  1.00  0.00
ATOM   2273  AGY AGY X 394      55.750 -90.297 -53.727  1.00  0.00
ATOM   2274  AGZ AGZ X 395      24.561   9.405 -20.840  1.00  0.00
ATOM   2275  AHA AHA X 396     -20.994  -2.408   2.167  1.00  0.00
ATOM   2276  AHB AHB X 397       3.536  12.488  87.576  1.00  0.00
ATOM   2277  AHC AHC X 398      25.253 -19.679 -49.705  1.00  0.00
ATOM   2278  AHD AHD X 399     -16.521 -49.379   3.456  1.00  0.00
ATOM   2279  AHE AHE X 400      37.505  81.613  64.443  1.00  0.00
ATOM   2280  AHF AHF X 401      10.717  25.410  -4.753  1.00  0.00
ATOM   2281  AHG AHG X 402      48.724  -0.455 -24.031  1.00  0.00
ATOM   2282  AHH AHH X 403      34.949 -65.977  80.093  1.00  0.00
ATOM   2283  AHI AHI X 404     -76.771  76.294  31.708  1.00  0.00
ATOM   2284  AHJ AHJ X 405      78.511  45.766  54.256  1.00  0.00
ATOM   2285  AHK AHK X 406      -1.121 -49.025  89.973  1.00  0.00
ATOM   2286  AHL AHL X 407      86.541  38.427  33.837  1.00  0.00
ATOM   2287  AHM AHM X 408      -7.872 -27.675 -79.928  1.00  0.00
ATOM   2288  AHN AHN X 409     -80.344  71.641  82.556  1.00  0.00
ATOM   2289  AHO AHO X 410     -52.475  48.677  75.227  1.00  0.00
ATOM   2290  AHP AHP X 411     -76.387  13.947 -13.482  1.00  0.00
ATOM   2291  AHQ AHQ X 412     -14.341 -84.677 -60.689  1.00  0.00
ATOM   2292  AHR AHR X 413     -83.674  60.543 -21.355  1.00  0.00
ATOM   2293  AHS AHS X 414     -42.005  29.122 -57.606  1.00  0.00
ATOM   2294  AHT AHT X 415     -51.962  80.737  -2.443  1.00  0.00
ATOM   2295  AHU AHU X 416      64.695  60.380  83.112  1.00  0.00
ATOM   2296  AHV AHV X 417     -58.580 -32.439 -38.822  1.00  0.00
ATOM   2297  AHW AHW X 418      32.741 -61.074 -41.327  1.00  0.00
ATOM   2298  AHX AHX X 419     -16.011 -76.869  12.507  1.00  0.00
ATOM   2299  AHY AHY X 420      19.491  84.730  76.822  1.00  0.00
ATOM   2300  AHZ AHZ X 421      75.357  12.062   6.945  1.00  0.00
ATOM   2301  AIA AIA X 422      88.164  -3.363 -39.072  1.00  0.00
ATOM   2302  AIB AIB X 423      75.554  57.342  51.101  1.00  0.00
ATOM   2303  AIC AIC X 424     -15.095 -80.021 -79.584  1.00  0.00
ATOM   2304  AID AID X 425     -75.641 -87.825   9.759  1.00  0.00
ATOM   2305  AIE AIE X 426      82.726 -46.720 -57.014  1.00  0.00
ATOM   2306  AIF AIF X 427      14.163 -78.800 -79.732  1.00  0.00
ATOM   2307  AIG AIG X 428      40.167 -28.149   2.054  1.00  0.00
ATOM   2308  AIH AIH X 429      22.312 -34.027  37.541  1.00  0.00
ATOM   2309  AII AII X 430       9.587 -46.376 -79.440  1.00  0.00
ATOM   2310  AIJ AIJ X 431      40.636  14.255  80.617  1.00  0.00
ATOM   2311  AIK AIK X 432      31.054 -39.422  -0.098  1.00  0.00
ATOM   2312  AIL AIL X 433      82.200 -65.288  58.138  1.00  0.00
ATOM   2313  AIM AIM X 434     -76.806  76.429 -14.159  1.00  0.00
ATOM   2314  AIN AIN X 435      49.931 -42.279  56.967  1.00  0.00
ATOM   2315  AIO AIO X 436     -11.636  34.282  86.164  1.00  0.00
ATOM   2316  AIP AIP X 437     -42.768 -26.889  23.592  1.00  0.00
ATOM   2317  AIQ AIQ X 438      31.925 -84.164 -56.891  1.00  0.00
ATOM   2318  AIR AIR X 439      20.651 -36.496 -66.113  1.00  0.00
ATOM   2319  AIS AIS X 440     -56.739 -73.836  47.804  1.00  0.00
ATOM   2320  AIT AIT X 441      81.976  25.959 -52.198  1.00  0.00
ATOM   2321  AIU AIU X 442      27.940  44.861   1.600  1.00  0.00
ATOM   2322  AIV AIV X 443     -60.000 -74.046 -37.858  1.00  0.00
ATOM   2323  AIW AIW X 444     -21.628  69.819  81.387  1.00  0.00
ATOM   2324  AIX AIX X 445     -74.532  28.572  20.543  1.00  0.00
ATOM   2325  AIY AIY X 446     -38.379  81.573  61.143  1.00  0.00
ATOM   2326  AIZ AIZ X 447      18.804   2.819  77.238  1.00  0.00
ATOM   2327  AJA AJA X 448     -31.333  81.939 -40.158  1.00  0.00
ATOM   2328  AJB AJB X 449      45.692  78.044  45.985  1.00  0.00
ATOM   2329  AJC AJC X 450      73.940  61.260  70.134  1.00  0.00
ATOM   2330  AJD AJD X 451      37.641  69.246 -64.522  1.00  0.00
ATOM   2331  AJE AJE X 452      55.449 -85.257 -81.956  1.00  0.00
ATOM   2332  AJF AJF X 453     -72.114  52.347 -84.763  1.00  0.00
ATOM   2333  AJG AJG X 454     -74.639  49.068  21.209  1.00  0.00
ATOM   2334  AJH AJH X 455      11.381  -2.558  30.100  1.00  0.00
ATOM   2335  AJI AJI X 456     -10.009  72.585 -61.722  1.00  0.00
ATOM   2336  AJJ AJJ X 457       1.715  39.193 -55.317  1.00  0.00
ATOM   2337  AJK AJK X 458      18.258 -59.592  51.311  1.00  0.00
ATOM   2338  AJL AJL X 459      24.669   5.983 -43.693  1.00  0.00
ATOM   2339  AJM AJM X 460      30.516   3.897  24.907  1.00  0.00
ATOM   2340  AJN AJN X 461     -83.539 -57.324 -85.195  1.00  0.00
ATOM   2341  AJO AJO X 462       7.613 -13.081  83.328  1.00  0.00
ATOM   2342  AJP AJP X 463      56.535  28.051  86.186  1.00  0.00
ATOM   2343  AJQ AJQ X 464      22.245 -11.593 -62.761  1.00  0.00
ATOM   2344  AJR AJR X 465     -67.497 -57.475 -11.318  1.00  0.00
ATOM   2345  AJS AJS X 466     -49.936  21.012  79.563  1.00  0.00
ATOM   2346  AJT AJT X 467      38.594 -40.428 -77.366  1.00  0.00
ATOM   2347  AJU AJU X 468      71.433  78.830  82.975  1.00  0.00
ATOM   2348  AJV AJV X 469     -35.343 -16.335  44.063  1.00  0.00
ATOM   2349  AJW AJW X 470     -38.084  16.707 -75.161  1.00  0.00
ATOM   2350  AJX AJX X 471     -74.263 -18.500 -22.887  1.00  0.00
ATOM   2351  AJY AJY X 472      82.246 -21.731 -68.857  1.00  0.00
ATOM   2352  AJZ AJZ X 473     -54.120  25.512 -39.761  1.00  0.00
ATOM   2353  AKA AKA X 474      -7.967 -56.340  74.891  1.00  0.00
ATOM   2354  AKB AKB X 475     -45.372 -30.465  79.449  1.00  0.00
ATOM   2355  AKC AKC X 476      68.453 -84.063  70.201  1.00  0.00
ATOM   2356  AKD AKD X 477     -67.489  61.162   6.292  1.00  0.00
ATOM   2357  AKE AKE X 478     -24.066 -30.332  -7.419  1.00  0.00
ATOM   2358  AKF AKF X 479      78.192  43.991 -71.496  1.00  0.00
ATOM   2359  AKG AKG X 480      36.161 -54.488   4.662  1.00  0.00
ATOM   2360  AKH AKH X 481      55.011  31.029 -67.059  1.00  0.00
ATOM   2361  AKI AKI X 482     -66.216 -75.362  -1.329  1.00  0.00
ATOM   2362  AKJ AKJ X 483      84.853  80.385  12.379  1.00  0.00
ATOM   2363  AKK AKK X 484     -77.938  23.162  81.110  1.00  0.00
ATOM   2364  AKL AKL X 485     -67.790  22.841 -40.635  1.00  0.00
ATOM   2365  AKM AKM X 486      39.263  29.580 -62.109  1.00  0.00
ATOM   2366  AKN AKN X 487     -50.019  80.644  41.723  1.00  0.00
ATOM   2367  AKO AKO X 488     -13.604  26.683  -3.920  1.00  0.00
ATOM   2368  AKP AKP X 489      83.856 -38.757  47.135  1.00  0.00
ATOM   2369  AKQ AKQ X 490      27.126 -24.139  64.130  1.00  0.00
ATOM   2370  AKR AKR X 491     -80.600  -8.542  47.262  1.00  0.00
ATOM   2371  AKS AKS X 492     -80.403  73.220  63.026  1.00  0.00
ATOM   2372  AKT AKT X 493     -64.306 -82.188  26.648  1.00  0.00
ATOM   2373  AKU AKU X 494     -80.266 -20.211 -65.075  1.00  0.00
ATOM   2374  AKV AKV X 495      50.528 -86.800  26.286  1.00  0.00
ATOM   2375  AKW AKW X 496      36.499 -70.552  64.838  1.00  0.00
ATOM   2376  AKX AKX X 497      24.007  54.092 -44.465  1.00  0.00
ATOM   2377  AKY AKY X 498      -7.002   2.202 -28.145  1.00  0.00
ATOM   2378  AKZ AKZ X 499      41.448  52.202 -77.653  1.00  0.00
ATOM   2379  ALA ALA X 500     -17.248  71.357 -81.018  1.00  0.00
ATOM   2380  ALB ALB X 501     -49.588  82.416 -20.834  1.00  0.00
ATOM   2381  ALC ALC X 502     -50.956 -83.684  22.719  1.00  0.00
ATOM   2382  ALD ALD X 503      83.204  -8.112   0.021  1.00  0.00
ATOM   2383  ALE ALE X 504     -53.024 -62.826  36.595  1.00  0.00
ATOM   2384  ALF ALF X 505     -80.205 -76.807  72.175  1.00  0.00
ATOM   2385  ALG ALG X 506      12.313 -30.295 -16.867  1.00  0.00
ATOM   2386  ALH ALH X 507      79.200 -39.097  70.967  1.00  0.00
ATOM   2387  ALI ALI X 508       4.672  14.756 -51.621  1.00  0.00
ATOM   2388  ALJ ALJ X 509      87.416  45.017 -82.882  1.00  0.00
ATOM   2389  ALK ALK X 510      30.130 -46.915 -55.541  1.00  0.00
ATOM   2390  ALL ALL X 511      -8.521 -50.547 -80.442  1.00  0.00
ATOM   2391  ALM ALM X 512      84.628 -65.113 -70.622  1.00  0.00
ATOM   2392  ALN ALN X 513      56.857   9.976  17.762  1.00  0.00
ATOM   2393  ALO ALO X 514      82.716  76.319 -55.127  1.00  0.00
ATOM   2394  ALP ALP X 515     -39.530 -17.862 -32.630  1.00  0.00
ATOM   2395  ALQ ALQ X 516      65.178 -67.445  85.519  1.00  0.00
ATOM   2396  ALR ALR X 517     -52.550  -3.111   1.094  1.00  0.00
ATOM   2397  ALS ALS X 518     -12.427  36.530 -24.636  1.00  0.00
ATOM   2398  ALT ALT X 519     -77.265  51.700  35.558  1.00  0.00
ATOM   2399  ALU ALU X 520     -28.409  84.399 -84.705  1.00  0.00
ATOM   2400  ALV ALV X 521     -49.508  68.792 -17.209  1.00  0.00
ATOM   2401  ALW ALW X 522     -14.044  74.843   0.074  1.00  0.00
ATOM   2402  ALX ALX X 523      44.506 -74.795 -72.280  1.00  0.00
ATOM   2403  ALY ALY X 524      -5.106  32.287  58.691  1.00  0.00
ATOM   2404  ALZ ALZ X 525     -36.992  68.962  44.397  1.00  0.00
ATOM   2405  AMA AMA X 526     -42.362  -3.549  23.633  1.00  0.00
ATOM   2406  AMB AMB X 527     -10.244  30.468 -78.862  1.00  0.00
ATOM   2407  AMC AMC X 528      27.338  81.566 -27.955  1.00  0.00
ATOM   2408  AMD AMD X 529      42.958  67.557 -42.010  1.00  0.00
ATOM   2409  AME AME X 530      88.699  73.535  69.921  1.00  0.00
ATOM   2410  AMF AMF X 531     -80.121 -57.150  38.408  1.00  0.00
ATOM   2411  AMG AMG X 532      56.926  26.772  16.563  1.00  0.00
ATOM   2412  AMH AMH X 533      38.692 -10.891  -7.708  1.00  0.00
ATOM   2413  AMI AMI X 534     -48.637 -49.791 -37.150  1.00  0.00
ATOM   2414  AMJ AMJ X 535      64.697  -4.635   1.784  1.00  0.00
ATOM   2415  AMK AMK X 536     -52.684 -16.047  81.239  1.00  0.00
ATOM   2416  AML AML X 537      60.359  50.986 -37.856  1.00  0.00
ATOM   2417  AMM AMM X 538      -5.897  63.992  90.127  1.00  0.00
ATOM   2418  AMN AMN X 539     -42.621 -63.364 -77.932  1.00  0.00
ATOM   2419  AMO AMO X 540      -7.019  76.666  88.163  1.00  0.00
ATOM   2420  AMP AMP X 541     -40.456 -86.639  83.961  1.00  0.00
ATOM   2421  AMQ AMQ X 542      14.096  81.043   0.553  1.00  0.00
ATOM   2422  AMR AMR X 543      -6.659 -48.315  43.584  1.00  0.00
ATOM   2423  AMS AMS X 544      47.829 -38.360   6.768  1.00  0.00
ATOM   2424  AMT AMT X 545     -15.259  -5.655 -11.662  1.00  0.00
ATOM   2425  AMU AMU X 546      50.379 -86.523  60.989  1.00  0.00
ATOM   2426  AMV AMV X 547       8.645 -39.284  -4.617  1.00  0.00
ATOM   2427  AMW AMW X 548      75.086 -64.130  48.186  1.00  0.00
ATOM   2428  AMX AMX X 549     -75.474   0.724  78.393  1.00  0.00
ATOM   2429  AMY AMY X 550      83.238  11.896 -29.838  1.00  0.00
ATOM   2430  AMZ AMZ X 551     -60.818 -32.513 -62.259  1.00  0.00
ATOM   2431  ANA ANA X 552      87.606  79.113 -80.894  1.00  0.00
ATOM   2432  ANB ANB X 553      65.332 -10.324  69.501  1.00  0.00
ATOM   2433  ANC ANC X 554      88.288 -10.115 -19.968  1.00  0.00
ATOM   2434  AND AND X 555      -1.491 -31.709  83.725  1.00  0.00
ATOM   2435  ANE ANE X 556      42.551  19.483 -82.830  1.00  0.00
ATOM   2436  ANF ANF X 557      73.419 -82.075  52.901  1.00  0.00
ATOM   2437  ANG ANG X 558      28.851 -52.508  71.156  1.00  0.00
ATOM   2438  ANH ANH X 559       4.777  -0.667  72.319  1.00  0.00
ATOM   2439  ANI ANI X 560      22.235 -87.990 -42.113  1.00  0.00
ATOM   2440  ANJ ANJ X 561      31.864  69.812  88.090  1.00  0.00
ATOM   2441  ANK ANK X 562      86.542  15.339 -13.541  1.00  0.00
ATOM   2442  ANL ANL X 563     -69.954  75.895 -86.024  1.00  0.00
ATOM   2443  ANM ANM X 564      12.731 -21.351  10.657  1.00  0.00
ATOM   2444  ANN ANN X 565      27.907 -50.362  36.284  1.00  0.00
ATOM   2445  ANO ANO X 566       4.643 -13.052 -70.541  1.00  0.00
ATOM   2446  ANP ANP X 567      74.289 -77.666 -58.184  1.00  0.00
ATOM   2447  ANQ ANQ X 568      40.365 -21.376  64.115  1.00  0.00
ATOM   2448  ANR ANR X 569      89.675  60.013   5.314  1.00  0.00
ATOM   2449  ANS ANS X 570     -80.237  22.241 -72.781  1.00  0.00
ATOM   2450  ANT ANT X 571     -46.513 -49.980 -71.747  1.00  0.00
ATOM   2451  ANU ANU X 572     -56.718  -1.762  64.220  1.00  0.00
ATOM   2452  ANV ANV X 573     -64.839   5.699 -18.849  1.00  0.00
ATOM   2453  ANW ANW X 574     -62.390 -76.528  78.477  1.00  0.00
ATOM   2454  ANX ANX X 575      52.547 -51.171   1.577  1.00  0.00
ATOM   2455  ANY ANY X 576     -38.211 -81.570 -10.723  1.00  0.00
ATOM   2456  ANZ ANZ X 577     -72.042 -27.676 -36.371  1.00  0.00
ATOM   2457  AOA AOA X 578      85.238 -68.081 -48.175  1.00  0.00
ATOM   2458  AOB AOB X 579      56.032  -6.629  63.292  1.00  0.00
ATOM   2459  AOC AOC X 580     -30.235 -55.735 -80.432  1.00  0.00
ATOM   2460  AOD AOD X 581      86.218  22.152   0.470  1.00  0.00
ATOM   2461  AOE AOE X 582      20.097  -3.423 -30.985  1.00  0.00
ATOM   2462  AOF AOF X 583      24.288 -73.722 -43.143  1.00  0.00
ATOM   2463  AOG AOG X 584     -15.349   7.614  78.374  1.00  0.00
ATOM   2464  AOH AOH X 585     -29.194 -66.444  74.256  1.00  0.00
ATOM   2465  AOI AOI X 586      22.357  62.189 -12.388  1.00  0.00
ATOM   2466  AOJ AOJ X 587      83.023 -79.558  -7.654  1.00  0.00
ATOM   2467  AOK AOK X 588      87.581  28.630  81.951  1.00  0.00
ATOM   2468  AOL AOL X 589      48.810  81.791 -67.421  1.00  0.00
ATOM   2469  AOM AOM X 590      32.752  50.105  22.320  1.00  0.00
ATOM   2470  AON AON X 591     -36.781  42.807  23.173  1.00  0.00
ATOM   2471  AOO AOO X 592     -60.019  46.314  24.885  1.00  0.00
ATOM   2472  AOP AOP X 593       4.819  48.678  67.390  1.00  0.00
ATOM   2473  AOQ AOQ X 594     -29.103 -34.591  24.995  1.00  0.00
ATOM   2474  AOR AOR X 595      82.807 -12.748  10.539  1.00  0.00
ATOM   2475  AOS AOS X 596      79.445  -0.890 -53.387  1.00  0.00
ATOM   2476  AOT AOT X 597      34.128  29.814   7.212  1.00  0.00
ATOM   2477  AOU AOU X 598       5.388  85.027  -6.217  1.00  0.00
ATOM   2478  AOV AOV X 599     -34.538  20.852  69.516  1.00  0.00
ATOM   2479  AOW AOW X 600      75.949   3.726  50.218  1.00  0.00
ATOM   2480  AOX AOX X 601     -20.195  74.169  18.707  1.00  0.00
ATOM   2481  AOY AOY X 602     -70.396  76.448   3.236  1.00  0.00
ATOM   2482  AOZ AOZ X 603      71.883 -13.567 -43.462  1.00  0.00
ATOM   2483  APA APA X 604      24.982 -36.085  69.112  1.00  0.00
ATOM   2484  APB APB X 605     -82.692  42.755 -53.014  1.00  0.00
ATOM   2485  APC APC X 606     -49.364 -86.766  49.207  1.00  0.00
ATOM   2486  APD APD X 607     -55.485  64.071  70.867  1.00  0.00
ATOM   2487  APE APE X 608      79.703  23.080  22.866  1.00  0.00
ATOM   2488  APF APF X 609      57.276 -63.783 -78.598  1.00  0.00
ATOM   2489  APG APG X 610     -23.751 -82.199  70.852  1.00  0.00
ATOM   2490  APH APH X 611     -24.769  14.912 -43.010  1.00  0.00
ATOM   2491  API API X 612      16.864 -17.665  70.770  1.00  0.00
ATOM   2492  APJ APJ X 613     -37.877 -88.653 -77.288  1.00  0.00
ATOM   2493  APK APK X 614      80.577  33.161 -16.832  1.00  0.00
ATOM   2494  APL APL X 615     -24.978 -42.143 -29.998  1.00  0.00
ATOM   2495  APM APM X 616      35.197 -11.054  45.985  1.00  0.00
ATOM   2496  APN APN X 617      40.449  -6.826  79.520  1.00  0.00
ATOM   2497  APO APO X 618      71.572  31.087 -36.216  1.00  0.00
ATOM   2498  APP APP X 619     -26.558  71.861 -52.191  1.00  0.00
ATOM   2499  APQ APQ X 620     -41.339   4.498 -43.636  1.00  0.00
ATOM   2500  APR APR X 621     -57.195 -38.499  60.311  1.00  0.00
ATOM   2501  APS APS X 622      -5.045 -30.372 -17.183  1.00  0.00
ATOM   2502  APT APT X 623     -54.818 -87.063  72.035  1.00  0.00
ATOM   2503  APU APU X 624      66.263  49.663  60.094  1.00  0.00
ATOM   2504  APV APV X 625     -68.105 -29.682 -15.330  1.00  0.00
ATOM   2505  APW APW X 626     -35.872  68.772  -9.853  1.00  0.00
ATOM   2506  APX APX X 627     -34.247 -86.713  67.860  1.00  0.00
ATOM   2507  APY APY X 628     -44.348  67.862 -75.468  1.00  0.00
ATOM   2508  APZ APZ X 629      40.062  14.783  -6.380  1.00  0.00
ATOM   2509  AQA AQA X 630     -71.480   1.159  56.398  1.00  0.00
ATOM   2510  AQB AQB X 631     -23.398  52.594  86.416  1.00  0.00
ATOM   2511  AQC AQC X 632     -46.994  23.699   9.965  1.00  0.00
ATOM   2512  AQD AQD X 633     -78.332  -4.041   9.180  1.00  0.00
ATOM   2513  AQE AQE X 634      63.211  -1.427 -34.822  1.00  0.00
ATOM   2514  AQF AQF X 635     -10.673 -42.643  23.454  1.00  0.00
ATOM   2515  AQG AQG X 636     -35.761  80.251  83.307  1.00  0.00
ATOM   2516  AQH AQH X 637      41.711  84.793 -81.507  1.00  0.00
ATOM   2517  AQI AQI X 638      29.644 -35.803  54.778  1.00  0.00
ATOM   2518  AQJ AQJ X 639     -20.630  24.999  29.113  1.00  0.00
ATOM   2519  AQK AQK X 640      -8.726  30.079 -60.056  1.00  0.00
ATOM   2520  AQL AQL X 641      -1.860  40.166  -1.242  1.00  0.00
ATOM   2521  AQM AQM X 642      86.048  12.538  47.619  1.00  0.00
ATOM   2522  AQN AQN X 643      46.194 -49.932 -44.375  1.00  0.00
ATOM   2523  AQO AQO X 644      50.525  30.316   5.676  1.00  0.00
ATOM   2524  AQP AQP X 645      34.731 -64.670 -57.505  1.00  0.00
ATOM   2525  AQQ AQQ X 646      62.811  26.922 -26.427  1.00  0.00
ATOM   2526  AQR AQR X 647      47.770   8.222 -63.556  1.00  0.00
ATOM   2527  AQS AQS X 648     -33.680 -44.572 -70.102  1.00  0.00
ATOM   2528  AQT AQT X 649     -39.157 -51.994 -23.449  1.00  0.00
ATOM   2529  AQU AQU X 650     -47.793 -44.094  68.339  1.00  0.00
ATOM   2530  AQV AQV X 651      -1.398 -45.252 -18.207  1.00  0.00
ATOM   2531  AQW AQW X 652      59.271  80.647  60.595  1.00  0.00
ATOM   2532  AQX AQX X 653     -75.957 -31.506  43.144  1.00  0.00
ATOM   2533  AQY AQY X 654      79.924 -85.273  26.304  1.00  0.00
ATOM   2534  AQZ AQZ X 655      23.784 -21.291 -76.069  1.00  0.00
ATOM   2535  ARA ARA X 656     -13.498  81.425  56.985  1.00  0.00
ATOM   2536  ARB ARB X 657      -4.394 -84.740  74.117  1.00  0.00
ATOM   2537  ARC ARC X 658      70.936 -31.404 -49.604  1.00  0.00
ATOM   2538  ARD ARD X 659     -76.566  16.273   8.616  1.00  0.00
ATOM   2539  ARE ARE X 660      10.790  47.458 -18.245  1.00  0.00
ATOM   2540  ARF ARF X 661     -49.265  64.452  84.578  1.00  0.00
ATOM   2541  ARG ARG X 662     -85.557  78.645 -59.862  1.00  0.00
ATOM   2542  ARH ARH X 663     -79.507 -47.737 -37.209  1.00  0.00
ATOM   2543  ARI ARI X 664      85.697  73.445  41.868  1.00  0.00
ATOM   2544  ARJ ARJ X 665      37.176 -10.759 -86.191  1.00  0.00
ATOM   2545  ARK ARK X 666     -16.002  14.270 -58.218  1.00  0.00
ATOM   2546  ARL ARL X 667      49.490  14.082  29.755  1.00  0.00
ATOM   2547  ARM ARM X 668       1.623 -84.473  29.483  1.00  0.00
ATOM   2548  ARN ARN X 669     -21.393  42.526  76.248  1.00  0.00
ATOM   2549  ARO ARO X 670     -17.796 -53.816 -39.008  1.00  0.00
ATOM   2550  ARP ARP X 671      51.925 -63.089  14.863  1.00  0.00
ATOM   2551  ARQ ARQ X 672       0.707 -81.979   7.769  1.00  0.00
ATOM   2552  ARR ARR X 673     -50.881 -49.480  55.506  1.00  0.00
ATOM   2553  ARS ARS X 674     -68.315  28.677 -28.697  1.00  0.00
ATOM   2554  ART ART X 675      76.893  -0.797  18.663  1.00  0.00
ATOM   2555  ARU ARU X 676      83.263 -55.105  21.988  1.00  0.00
ATOM   2556  ARV ARV X 677      36.771   3.698  42.608  1.00  0.00
ATOM   2557  ARW ARW X 678      50.564  41.662   3.674  1.00  0.00
ATOM   2558  ARX ARX X 679     -44.625 -37.291 -51.072  1.00  0.00
ATOM   2559  ARY ARY X 680     -76.460  28.027 -59.824  1.00  0.00
ATOM   2560  ARZ ARZ X 681     -64.209  77.552  67.606  1.00  0.00
ATOM   2561  ASA ASA X 682     -67.417   2.243  28.555  1.00  0.00
ATOM   2562  ASB ASB X 683      86.697 -74.269  84.632  1.00  0.00
ATOM   2563  ASC ASC X 684      85.496 -88.672 -87.260  1.00  0.00
ATOM   2564  ASD ASD X 685     -31.082 -74.418  29.841  1.00  0.00
ATOM   2565  ASE ASE X 686      50.878 -46.172 -86.777  1.00  0.00
ATOM   2566  ASF ASF X 687      12.467  82.354  59.813  1.00  0.00
ATOM   2567  ASG ASG X 688      22.231 -55.893 -80.491  1.00  0.00
ATOM   2568  ASH ASH X 689     -25.082 -88.144  85.450  1.00  0.00
ATOM   2569  ASI ASI X 690      30.223  82.548  41.490  1.00  0.00
ATOM   2570  ASJ ASJ X 691      71.754  31.662  63.032  1.00  0.00
ATOM   2571  ASK ASK X 692      62.006 -63.593 -33.346  1.00  0.00
ATOM   2572  ASL ASL X 693       2.103  22.101  68.017  1.00  0.00
ATOM   2573  ASM ASM X 694      71.261 -50.746 -47.729  1.00  0.00
ATOM   2574  ASN ASN X 695     -55.993  -8.750 -24.879  1.00  0.00
ATOM   2575  ASO ASO X 696     -33.535 -30.564  39.886  1.00  0.00
ATOM   2576  ASP ASP X 697     -25.758 -90.421 -36.518  1.00  0.00
ATOM   2577  ASQ ASQ X 698      29.065 -19.189  -6.582  1.00  0.00
ATOM   2578  ASR ASR X 699      29.437  65.202 -30.628  1.00  0.00
ATOM   2579  ASS ASS X 700      23.399  44.964 -81.281  1.00  0.00
ATOM   2580  AST AST X 701      89.900 -62.072  34.212  1.00  0.00
ATOM   2581  ASU ASU X 702     -85.999  53.280 -67.368  1.00  0.00
ATOM   2582  ASV ASV X 703      28.544 -78.608 -70.585  1.00  0.00
ATOM   2583  ASW ASW X 704      41.447 -52.582 -18.091  1.00  0.00
ATOM   2584  ASX ASX X 705      20.326 -17.809 -28.816  1.00  0.00
ATOM   2585  ASY ASY X 706      16.409  84.254  36.021  1.00  0.00
ATOM   2586  ASZ ASZ X 707     -68.859 -84.630 -48.077  1.00  0.00
ATOM   2587  ATA ATA X 708     -42.601  36.770  87.059  1.00  0.00
ATOM   2588  ATB ATB X 709      55.213  25.389 -51.777  1.00  0.00
ATOM   2589  ATC ATC X 710      29.235   9.000  48.902  1.00  0.00
ATOM   2590  ATD ATD X 711      22.897  60.773  -1.131  1.00  0.00
ATOM   2591  ATE ATE X 712      87.147  -1.869  31.355  1.00  0.00
ATOM   2592  ATF ATF X 713     -10.925  -7.893  83.954  1.00  0.00
ATOM   2593  ATG ATG X 714      -9.461  31.198  13.084  1.00  0.00
ATOM   2594  ATH ATH X 715      14.341 -48.454  77.141  1.00  0.00
ATOM   2595  ATI ATI X 716     -51.520  78.028  84.605  1.00  0.00
ATOM   2596  ATJ ATJ X 717     -33.116  33.189  -5.706  1.00  0.00
ATOM   2597  ATK ATK X 718      88.632 -58.493   2.982  1.00  0.00
ATOM   2598  ATL ATL X 719     -75.781  -9.295 -76.282  1.00  0.00
ATOM   2599  ATM ATM X 720     -81.287  75.002 -73.144  1.00  0.00
ATOM   2600  ATN ATN X 721      11.690  57.530 -36.757  1.00  0.00
ATOM   2601  ATO ATO X 722     -37.323 -14.035  58.857  1.00  0.00
ATOM   2602  ATP ATP X 723      89.345 -54.358  79.098  1.00  0.00
ATOM   2603  ATQ ATQ X 724      43.276  -2.233 -43.470  1.00  0.00
ATOM   2604  ATR ATR X 725     -84.292 -76.302  16.448  1.00  0.00
ATOM   2605  ATS ATS X 726     -84.429 -40.074 -27.153  1.00  0.00
ATOM   2606  ATT ATT X 727     -43.542 -41.067  26.027  1.00  0.00
ATOM   2607  ATU ATU X 728      45.184 -34.433 -12.179  1.00  0.00
ATOM   2608  ATV ATV X 729     -78.068  37.843 -81.543  1.00  0.00
ATOM   2609  ATW ATW X 730     -18.680  19.755 -70.535  1.00  0.00
ATOM   2610  ATX ATX X 731     -70.851  58.883  87.703  1.00  0.00
ATOM   2611  ATY ATY X 732      78.740  26.754  47.809  1.00  0.00
ATOM   2612  ATZ ATZ X 733     -31.340 -30.372 -36.823  1.00  0.00
ATOM   2613  AUA AUA X 734     -62.829  77.683 -71.508  1.00  0.00
ATOM   2614  AUB AUB X 735      28.668  55.379  39.495  1.00  0.00
ATOM   2615  AUC AUC X 736     -23.150 -52.759 -67.869  1.00  0.00
ATOM   2616  AUD AUD X 737       0.617 -15.775  70.909  1.00  0.00
ATOM   2617  AUE AUE X 738      14.196 -68.724  81.906  1.00  0.00
ATOM   2618  AUF AUF X 739     -31.070  65.688 -35.975  1.00  0.00
ATOM   2619  AUG AUG X 740     -52.579 -71.128  -7.949  1.00  0.00
ATOM   2620  AUH AUH X 741     -51.479 -32.945  12.362  1.00  0.00
ATOM   2621  AUI AUI X 742     -16.550 -45.762  69.881  1.00  0.00
ATOM   2622  AUJ AUJ X 743      84.669  -5.200  74.632  1.00  0.00
ATOM   2623  AUK AUK X 744      20.187  -9.157  15.794  1.00  0.00
ATOM   2624  AUL AUL X 745     -65.734 -35.130  81.275  1.00  0.00
ATOM   2625  AUM AUM X 746     -38.891 -78.048  49.091  1.00  0.00
ATOM   2626  AUN AUN X 747      22.015  32.434  30.377  1.00  0.00
ATOM   2627  AUO AUO X 748      38.690 -48.088  88.127  1.00  0.00
ATOM   2628  AUP AUP X 749      24.061 -87.687  22.016  1.00  0.00
ATOM   2629  AUQ AUQ X 750      82.943  56.181 -80.467  1.00  0.00
ATOM   2630  AUR AUR X 751     -30.321  -5.214  54.885  1.00  0.00
ATOM   2631  AUS AUS X 752     -78.091  49.196  -4.221  1.00  0.00
ATOM   2632  AUT AUT X 753     -27.343  67.703  60.764  1.00  0.00
ATOM   2633  AUU AUU X 754      -0.835 -20.471 -56.402  1.00  0.00
ATOM   2634  AUV AUV X 755      57.725 -84.165  86.499  1.00  0.00
ATOM   2635  AUW AUW X 756      87.636 -42.118  28.646  1.00  0.00
ATOM   2636  AUX AUX X 757      29.057 -46.650  18.728  1.00  0.00
ATOM   2637  AUY AUY X 758      -6.941  -6.688 -73.212  1.00  0.00
ATOM   2638  AUZ AUZ X 759      67.423  73.466  27.890  1.00  0.00
ATOM   2639  AVA AVA X 760       6.932  42.789 -74.430  1.00  0.00
ATOM   2640  AVB AVB X 761     -26.484 -72.124 -42.423  1.00  0.00
ATOM   2641  AVC AVC X 762     -85.047  79.234 -85.524  1.00  0.00
ATOM   2642  AVD AVD X 763      64.748  20.527 -16.876  1.00  0.00
ATOM   2643  AVE AVE X 764      46.318  57.866 -28.810  1.00  0.00
ATOM   2644  AVF AVF X 765     -63.285  30.650 -54.174  1.00  0.00
ATOM   2645  AVG AVG X 766     -29.899   5.254  85.383  1.00  0.00
ATOM   2646  AVH AVH X 767     -78.582 -13.458  64.785  1.00  0.00
ATOM   2647  AVI AVI X 768      84.638 -45.913  87.148  1.00  0.00
ATOM   2648  AVJ AVJ X 769     -79.582 -24.236 -49.501  1.00  0.00
ATOM   2649  AVK AVK X 770     -14.472  72.880 -44.016  1.00  0.00
ATOM   2650  AVL AVL X 771      18.487  36.438 -65.466  1.00  0.00
ATOM   2651  AVM AVM X 772     -79.374 -23.687  28.868  1.00  0.00
ATOM   2652  AVN AVN X 773     -20.269  21.326 -16.487  1.00  0.00
ATOM   2653  AVO AVO X 774     -29.065  20.756 -58.545  1.00  0.00
ATOM   2654  AVP AVP X 775     -81.014 -43.659  55.142  1.00  0.00
ATOM   2655  AVQ AVQ X 776       2.861 -49.286  78.857  1.00  0.00
ATOM   2656  AVR AVR X 777      29.517 -85.495 -83.936  1.00  0.00
ATOM   2657  AVS AVS X 778     -81.965 -59.876  -4.809  1.00  0.00
ATOM   2658  AVT AVT X 779      75.846 -83.841  87.413  1.00  0.00
ATOM   2659  AVU AVU X 780     -19.483   5.983 -80.186  1.00  0.00
ATOM   2660  AVV AVV X 781      66.441 -88.408  39.486  1.00  0.00
ATOM   2661  AVW AVW X 782       9.349 -71.913  29.605  1.00  0.00
ATOM   2662  AVX AVX X 783      22.020  73.981  16.738  1.00  0.00
ATOM   2663  AVY AVY X 784      12.828  25.699  85.696  1.00  0.00
ATOM   2664  AVZ AVZ X 785      67.806  74.759 -53.232  1.00  0.00
ATOM   2665  AWA AWA X 786      78.140  73.464  62.938  1.00  0.00
ATOM   2666  AWB AWB X 787      51.099  46.596  14.938  1.00  0.00
ATOM   2667  AWC AWC X 788       6.112  43.602  50.655  1.00  0.00
ATOM   2668  AWD AWD X 789      48.760  26.810  69.268  1.00  0.00
ATOM   2669  AWE AWE X 790     -83.002 -58.722 -66.608  1.00  0.00
ATOM   2670  AWF AWF X 791       0.453   9.427 -19.167  1.00  0.00
ATOM   2671  AWG AWG X 792     -77.286 -53.721   5.170  1.00  0.00
ATOM   2672  AWH AWH X 793     -12.715  81.931  11.168  1.00  0.00
ATOM   2673  AWI AWI X 794      24.951   7.595  10.525  1.00  0.00
ATOM   2674  AWJ AWJ X 795      -4.390  61.151 -39.987  1.00  0.00
ATOM   2675  AWK AWK X 796     -57.853 -53.861 -68.174  1.00  0.00
ATOM   2676  AWL AWL X 797     -45.038 -58.515 -54.670  1.00  0.00
ATOM   2677  AWM AWM X 798     -60.735  54.948 -16.657  1.00  0.00
ATOM   2678  AWN AWN X 799      14.117  15.496 -32.606  1.00  0.00
ATOM   2679  AWO AWO X 800     -37.339  74.492 -65.433  1.00  0.00
ATOM   2680  AWP AWP X 801     -24.184  33.315 -35.579  1.00  0.00
ATOM   2681  AWQ AWQ X 802      26.611  71.307 -78.356  1.00  0.00
ATOM   2682  AWR AWR X 803     -84.889  59.318  17.232  1.00  0.00
ATOM   2683  AWS AWS X 804     -28.415  32.938  86.277  1.00  0.00
ATOM   2684  AWT AWT X 805      89.005  42.150  15.415  1.00  0.00
ATOM   2685  AWU AWU X 806       5.281  25.944  37.595  1.00  0.00
ATOM   2686  AWV AWV X 807     -62.603  57.792  40.321  1.00  0.00
ATOM   2687  AWW AWW X 808      12.017 -42.459 -22.170  1.00  0.00
ATOM   2688  AWX AWX X 809     -26.776  64.836  30.866  1.00  0.00
ATOM   2689  AWY AWY X 810     -52.051  40.644 -18.372  1.00  0.00
ATOM   2690  AWZ AWZ X 811      67.479  42.723 -56.090  1.00  0.00
ATOM   2691  AXA AXA X 812     -84.885 -44.484 -70.116  1.00  0.00
ATOM   2692  AXB AXB X 813     -59.562 -17.182 -83.883  1.00  0.00
ATOM   2693  AXC AXC X 814     -27.925  -0.508  14.845  1.00  0.00
ATOM   2694  AXD AXD X 815      -9.692 -60.318  87.898  1.00  0.00
ATOM   2695  AXE AXE X 816     -55.118 -65.605 -27.504  1.00  0.00
ATOM   2696  AXF AXF X 817     -12.017  19.058 -43.599  1.00  0.00
ATOM   2697  AXG AXG X 818      61.734 -46.348  76.032  1.00  0.00
ATOM   2698  AXH AXH X 819     -49.240 -51.029 -84.558  1.00  0.00
ATOM   2699  AXI AXI X 820      52.388 -81.203   0.881  1.00  0.00
ATOM   2700  AXJ AXJ X 821     -63.349 -87.775  40.893  1.00  0.00
ATOM   2701  AXK AXK X 822      64.792 -54.776  65.067  1.00  0.00
ATOM   2702  AXL AXL X 823       5.268 -27.101   0.090  1.00  0.00
ATOM   2703  AXM AXM X 824      15.342  76.018 -12.548  1.00  0.00
ATOM   2704  AXN AXN X 825      27.403 -25.813  46.870  1.00  0.00
ATOM   2705  AXO AXO X 826      88.311 -52.865 -78.839  1.00  0.00
ATOM   2706  AXP AXP X 827      35.750 -52.618 -67.462  1.00  0.00
ATOM   2707  AXQ AXQ X 828     -53.490  31.158 -72.952  1.00  0.00
ATOM   2708  AXR AXR X 829     -84.060  21.009 -26.838  1.00  0.00
ATOM   2709  AXS AXS X 830      23.388  -8.635 -80.901  1.00  0.00
ATOM   2710  AXT AXT X 831      30.725 -18.213  17.120  1.00  0.00
ATOM   2711  AXU AXU X 832      44.626  71.575 -82.148  1.00  0.00
ATOM   2712  AXV AXV X 833     -82.489 -27.002  57.761  1.00  0.00
ATOM   2713  AXW AXW X 834      82.366 -70.344  32.889  1.00  0.00
ATOM   2714  AXX AXX X 835     -76.918  34.621 -47.076  1.00  0.00
ATOM   2715  AXY AXY X 836     -38.114 -46.638  77.114  1.00  0.00
ATOM   2716  AXZ AXZ X 837      27.919  85.391 -79.704  1.00  0.00
ATOM   2717  AYA AYA X 838      26.184  47.402 -61.592  1.00  0.00
ATOM   2718  AYB AYB X 839     -44.928   7.833  39.015  1.00  0.00
ATOM   2719  AYC AYC X 840     -59.787 -89.647  -1.498  1.00  0.00
ATOM   2720  AYD AYD X 841      55.792 -66.282  -0.112  1.00  0.00
ATOM   2721  AYE AYE X 842     -81.435  41.398 -16.026  1.00  0.00
ATOM   2722  AYF AYF X 843      73.387 -16.292 -85.203  1.00  0.00
ATOM   2723  AYG AYG X 844     -80.247  -6.765  34.397  1.00  0.00
ATOM   2724  AYH AYH X 845     -76.313 -76.184  52.733  1.00  0.00
ATOM   2725  AYI AYI X 846      72.438 -90.841   2.193  1.00  0.00
ATOM   2726  AYJ AYJ X 847      84.266 -12.959 -31.702  1.00  0.00
ATOM   2727  AYK AYK X 848      64.065 -52.897  49.587  1.00  0.00
ATOM   2728  AYL AYL X 849      43.885 -84.637  80.887  1.00  0.00
ATOM   2729  AYM AYM X 850     -70.198  65.375  73.451  1.00  0.00
ATOM   2730  AYN AYN X 851      71.719 -73.568 -81.083  1.00  0.00
ATOM   2731  AYO AYO X 852     -26.772  36.666 -60.030  1.00  0.00
ATOM   2732  AYP AYP X 853     -30.456 -48.757 -44.586  1.00  0.00
ATOM   2733  AYQ AYQ X 854      69.766  -9.141 -63.374  1.00  0.00
ATOM   2734  AYR AYR X 855      17.846  15.247  74.986  1.00  0.00
ATOM   2735  AYS AYS X 856     -85.238 -86.597 -18.510  1.00  0.00
ATOM   2736  AYT AYT X 857      68.398  73.970  49.760  1.00  0.00
ATOM   2737  AYU AYU X 858     -80.487  37.212  86.280  1.00  0.00
ATOM   2738  AYV AYV X 859     -53.496   0.417  35.124  1.00  0.00
ATOM   2739  AYW AYW X 860     -85.347  15.542 -85.164  1.00  0.00
ATOM   2740  AYX AYX X 861      30.667 -50.764 -31.257  1.00  0.00
ATOM   2741  AYY AYY X 862     -38.513  28.215 -38.037  1.00  0.00
ATOM   2742  AYZ AYZ X 863      42.490 -90.415 -68.650  1.00  0.00
ATOM   2743  AZA AZA X 864      39.952   7.231 -82.608  1.00  0.00
ATOM   2744  AZB AZB X 865      25.667 -74.997  27.550  1.00  0.00
ATOM   2745  AZC AZC X 866      78.175  46.680 -30.104  1.00  0.00
ATOM   2746  AZD AZD X 867     -71.056  62.855 -75.689  1.00  0.00
ATOM   2747  AZE AZE X 868      22.136  83.968 -45.548  1.00  0.00
ATOM   2748  AZF AZF X 869     -83.183 -23.242 -87.098  1.00  0.00
ATOM   2749  AZG AZG X 870     -58.826 -10.037  89.558  1.00  0.00
ATOM   2750  AZH AZH X 871      22.957 -43.768 -84.478  1.00  0.00
ATOM   2751  AZI AZI X 872      40.279  83.903 -41.625  1.00  0.00
ATOM   2752  AZJ AZJ X 873     -85.232 -46.229 -14.299  1.00  0.00
ATOM   2753  AZK AZK X 874      50.535 -19.069  -1.697  1.00  0.00
ATOM   2754  AZL AZL X 875      18.254  -0.894  64.947  1.00  0.00
ATOM   2755  AZM AZM X 876      68.772  50.525  -9.786  1.00  0.00
ATOM   2756  AZN AZN X 877     -79.746 -17.568 -11.335  1.00  0.00
ATOM   2757  AZO AZO X 878     -79.551   0.551 -18.691  1.00  0.00
ATOM   2758  AZP AZP X 879      11.299  42.872  88.100  1.00  0.00
ATOM   2759  AZQ AZQ X 880      68.023 -90.291 -49.277  1.00  0.00
ATOM   2760  AZR AZR X 881      84.693  63.785  88.774  1.00  0.00
ATOM   2761  AZS AZS X 882     -44.587  -0.951  53.240  1.00  0.00
ATOM   2762  AZT AZT X 883      57.835  45.154 -23.275  1.00  0.00
ATOM   2763  AZU AZU X 884      50.125  67.449  62.029  1.00  0.00
ATOM   2764  AZV AZV X 885      56.114  23.684 -37.916  1.00  0.00
ATOM   2765  AZW AZW X 886     -80.535 -63.109 -36.609  1.00  0.00
ATOM   2766  AZX AZX X 887      15.773 -55.670   1.640  1.00  0.00
ATOM   2767  AZY AZY X 888       7.365  29.703 -79.426  1.00  0.00
ATOM   2768  AZZ AZZ X 889     -50.123  74.923  70.463  1.00  0.00
ATOM   2769  BAA BAA X 890      -9.710 -14.902 -65.362  1.00  0.00
ATOM   2770  BAB BAB X 891     -15.758 -89.570 -41.797  1.00  0.00
ATOM   2771  BAC BAC X 892     -48.512  84.932 -56.828  1.00  0.00
ATOM   2772  BAD BAD X 893      76.547  43.528  19.206  1.00  0.00
ATOM   2773  BAE BAE X 894      -8.938  24.193  67.779  1.00  0.00
ATOM   2774  BAF BAF X 895     -50.094 -63.201  51.374  1.00  0.00
ATOM   2775  BAG BAG X 896      32.234 -47.923  59.948  1.00  0.00
ATOM   2776  BAH BAH X 897     -63.685  83.619  53.993  1.00  0.00
ATOM   2777  BAI BAI X 898      18.380 -18.160  57.842  1.00  0.00
ATOM   2778  BAJ BAJ X 899      43.201   4.566  64.690  1.00  0.00
ATOM   2779  BAK BAK X 900      47.220  -5.882  49.667  1.00  0.00
ATOM   2780  BAL BAL X 901      11.368 -53.920 -31.603  1.00  0.00
ATOM   2781  BAM BAM X 902      50.759  12.956 -77.880  1.00  0.00
ATOM   2782  BAN BAN X 903      65.337  50.410   6.705  1.00  0.00
ATOM   2783  BAO BAO X 904      86.142   4.080  -8.475  1.00  0.00
ATOM   2784  BAP BAP X 905      32.388 -59.564  23.144  1.00  0.00
ATOM   2785  BAQ BAQ X 906      65.526 -84.090  -3.441  1.00  0.00
ATOM   2786  BAR BAR X 907      11.523  35.332  76.539  1.00  0.00
ATOM   2787  BAS BAS X 908      88.076 -89.160  12.084  1.00  0.00
ATOM   2788  BAT BAT X 909      34.423 -10.623  28.647  1.00  0.00
ATOM   2789  BAU BAU X 910     -26.390 -18.044 -34.616  1.00  0.00
ATOM   2790  BAV BAV X 911      61.167  -6.870 -83.668  1.00  0.00
ATOM   2791  BAW BAW X 912     -69.908 -37.881  53.535  1.00  0.00
ATOM   2792  BAX BAX X 913      59.648  79.176 -26.421  1.00  0.00
ATOM   2793  BAY BAY X 914      46.667  73.962 -25.789  1.00  0.00
ATOM   2794  BAZ BAZ X 915     -40.230  76.377 -32.005  1.00  0.00
ATOM   2795  BBA BBA X 916      34.563 -88.609  40.585  1.00  0.00
ATOM   2796  BBB BBB X 917      77.317  62.660  -3.181  1.00  0.00
ATOM   2797  BBC BBC X 918      21.047 -88.116  53.252  1.00  0.00
ATOM   2798  BBD BBD X 919      33.449  48.517  49.637  1.00  0.00
ATOM   2799  BBE BBE X 920     -19.144  76.288 -13.925  1.00  0.00
ATOM   2800  BBF BBF X 921       5.711  82.794 -58.276  1.00  0.00
ATOM   2801  BBG BBG X 922      17.194  29.952 -86.873  1.00  0.00
ATOM   2802  BBH BBH X 923      56.898 -62.562 -14.268  1.00  0.00
ATOM   2803  BBI BBI X 924     -13.426   5.109 -18.496  1.00  0.00
ATOM   2804  BBJ BBJ X 925     -54.983 -21.382 -48.519  1.00  0.00
ATOM   2805  BBK BBK X 926      85.907   5.848  22.028  1.00  0.00
ATOM   2806  BBL BBL X 927      42.933  38.167 -77.313  1.00  0.00
ATOM   2807  BBM BBM X 928       1.522  74.441  49.363  1.00  0.00
ATOM   2808  BBN BBN X 929     -35.739 -34.132  60.604  1.00  0.00
ATOM   2809  BBO BBO X 930     -60.932  17.611 -71.752  1.00  0.00
ATOM   2810  BBP BBP X 931      59.197  34.288 -10.896  1.00  0.00
ATOM   2811  BBQ BBQ X 932     -84.732 -62.919  23.434  1.00  0.00
ATOM   2812  BBR BBR X 933     -26.237 -50.931  84.353  1.00  0.00
ATOM   2813  BBS BBS X 934      26.486  17.932 -77.208  1.00  0.00
ATOM   2814  BBT BBT X 935     -12.513  85.374 -71.622  1.00  0.00
ATOM   2815  BBU BBU X 936      56.859  42.401  87.964  1.00  0.00
ATOM   2816  BBV BBV X 937      42.820  61.083  47.798  1.00  0.00
ATOM   2817  BBW BBW X 938     -10.056  51.893  80.680  1.00  0.00
ATOM   2818  BBX BBX X 939     -55.003 -26.193  87.477  1.00  0.00
ATOM   2819  BBY BBY X 940      88.104  85.036  51.508  1.00  0.00
ATOM   2820  BBZ BBZ X 941      12.310  43.168 -37.081  1.00  0.00
ATOM   2821  BCA BCA X 942      14.249  15.856  25.073  1.00  0.00
ATOM   2822  BCB BCB X 943     -47.706  42.515 -83.772  1.00  0.00
ATOM   2823  BCC BCC X 944       9.892  69.522   0.003  1.00  0.00
ATOM   2824  BCD BCD X 945     -36.704  49.002 -25.061  1.00  0.00
ATOM   2825  BCE BCE X 946     -22.785 -26.646  39.642  1.00  0.00
ATOM   2826  BCF BCF X 947      76.318  83.548  41.986  1.00  0.00
ATOM   2827  BCG BCG X 948      71.317 -68.637  28.233  1.00  0.00
ATOM   2828  BCH BCH X 949     -24.245 -11.019  19.545  1.00  0.00
ATOM   2829  BCI BCI X 950      84.922   9.719 -47.362  1.00  0.00
ATOM   2830  BCJ BCJ X 951       2.144  21.142 -16.527  1.00  0.00
ATOM   2831  BCK BCK X 952     -84.287 -14.405   1.628  1.00  0.00
ATOM   2832  BCL BCL X 953      -4.819 -19.141  58.787  1.00  0.00
ATOM   2833  BCM BCM X 954     -12.899  55.978 -53.923  1.00  0.00
ATOM   2834  BCN BCN X 955      31.927 -11.241   6.745  1.00  0.00
ATOM   2835  BCO BCO X 956     -12.716  64.845  49.576  1.00  0.00
ATOM   2836  BCP BCP X 957     -19.764 -63.137 -82.062  1.00  0.00
ATOM   2837  BCQ BCQ X 958     -84.218  85.657 -37.905  1.00  0.00
ATOM   2838  BCR BCR X 959      34.642  55.377  -7.223  1.00  0.00
ATOM   2839  BCS BCS X 960     -56.491 -87.821 -16.856  1.00  0.00
ATOM   2840  BCT BCT X 961      87.204 -22.564  79.293  1.00  0.00
ATOM   2841  BCU BCU X 962     -11.762 -14.341 -20.739  1.00  0.00
ATOM   2842  BCV BCV X 963     -33.804  36.588 -22.346  1.00  0.00
ATOM   2843  BCW BCW X 964     -15.286 -13.764 -55.360  1.00  0.00
ATOM   2844  BCX BCX X 965     -57.650  24.474  16.485  1.00  0.00
ATOM   2845  BCY BCY X 966     -31.218   7.085  28.858  1.00  0.00
ATOM   2846  BCZ BCZ X 967      27.698  67.520  47.058  1.00  0.00
ATOM   2847  BDA BDA X 968      71.076  43.148 -83.943  1.00  0.00
ATOM   2848  BDB BDB X 969      55.419  68.683  40.538  1.00  0.00
ATOM   2849  BDC BDC X 970     -66.984 -51.228  40.301  1.00  0.00
ATOM   2850  BDD BDD X 971      19.274 -34.875  81.377  1.00  0.00
ATOM   2851  BDE BDE X 972     -17.658  64.831 -33.685  1.00  0.00
ATOM   2852  BDF BDF X 973      87.711  81.031  81.111  1.00  0.00
ATOM   2853  BDG BDG X 974      34.520 -78.821 -17.040  1.00  0.00
ATOM   2854  BDH BDH X 975     -48.558  40.734 -58.813  1.00  0.00
ATOM   2855  BDI BDI X 976     -19.910 -61.914 -62.236  1.00  0.00
ATOM   2856  BDJ BDJ X 977     -22.288   2.195 -46.590  1.00  0.00
ATOM   2857  BDK BDK X 978     -20.873  19.715 -32.389  1.00  0.00
ATOM   2858  BDL BDL X 979     -70.836 -46.192 -10.296  1.00  0.00
ATOM   2859  BDM BDM X 980      54.918  85.598  25.789  1.00  0.00
ATOM   2860  BDN BDN X 981     -71.811 -12.112 -36.388  1.00  0.00
ATOM   2861  BDO BDO X 982     -84.447 -38.164  38.316  1.00  0.00
ATOM   2862  BDP BDP X 983      84.438 -89.150  60.171  1.00  0.00
ATOM   2863  BDQ BDQ X 984     -61.233  15.133  24.898  1.00  0.00
ATOM   2864  BDR BDR X 985      36.645 -58.279 -84.897  1.00  0.00
ATOM   2865  BDS BDS X 986      43.927  -1.951   3.861  1.00  0.00
ATOM   2866  BDT BDT X 987     -51.950 -48.527 -20.186  1.00  0.00
ATOM   2867  BDU BDU X 988     -57.962  67.597  36.430  1.00  0.00
ATOM   2868  BDV BDV X 989     -52.543 -34.550 -76.450  1.00  0.00
ATOM   2869  BDW BDW X 990      52.456  43.504 -84.056  1.00  0.00
ATOM   2870  BDX BDX X 991     -69.503  15.383 -82.949  1.00  0.00
ATOM   2871  BDY BDY X 992      29.411  69.767 -47.941  1.00  0.00
ATOM   2872  BDZ BDZ X 993      39.043  18.809 -70.668  1.00  0.00
ATOM   2873  BEA BEA X 994     -22.989  28.706 -80.388  1.00  0.00
ATOM   2874  BEB BEB X 995     -54.084  74.660 -83.824  1.00  0.00
ATOM   2875  BEC BEC X 996     -31.771 -88.871  12.410  1.00  0.00
ATOM   2876  BED BED X 997     -12.275  19.172  31.679  1.00  0.00
ATOM   2877  BEE BEE X 998      56.559 -44.575 -64.066  1.00  0.00
ATOM   2878  BEF BEF X 999      -3.242  70.024 -26.910  1.00  0.00
ATOM   2879  BEG BEG X1000      36.728  15.856  27.200  1.00  0.00
ATOM   2880  BEH BEH X1001     -55.218 -51.482  89.352  1.00  0.00
ATOM   2881  BEI BEI X1002      11.719 -16.093 -52.800  1.00  0.00
ATOM   2882  BEJ BEJ Y1003     -71.407 -15.358 -37.250  1.00  0.00
ATOM   2883  BEK BEK Y1004     -59.142  26.194 -22.994  1.00  0.00
ATOM   2884  BEL BEL Y1005     -57.371  80.121   3.052  1.00  0.00
ATOM   2885  BEM BEM Y1006      16.354 -72.709  56.385  1.00  0.00
ATOM   2886  BEN BEN Y1007      81.462   9.428 -56.378  1.00  0.00
ATOM   2887  BEO BEO Y1008       0.511  34.599 -67.319  1.00  0.00
ATOM   2888  BEP BEP Y1009     -22.821 -36.422 -32.711  1.00  0.00
ATOM   2889  BEQ BEQ Y1010     -14.083  33.920 -29.491  1.00  0.00
ATOM   2890  BER BER Y1011      43.377  33.232 -46.875  1.00  0.00
ATOM   2891  BES BES Y1012     -31.915  44.228  71.942  1.00  0.00
ATOM   2892  BET BET Y1013     -17.252 -31.498 -75.162  1.00  0.00
ATOM   2893  BEU BEU Y1014       2.998 -66.232 -49.085  1.00  0.00
ATOM   2894  BEV BEV Y1015      77.760 -15.845  39.068  1.00  0.00
ATOM   2895  BEW BEW Y1016      49.688 -54.343 -30.713  1.00  0.00
ATOM   2896  BEX BEX Y1017     -42.725  -6.797   3.517  1.00  0.00
ATOM   2897  BEY BEY Y1018      75.857  42.930  38.545  1.00  0.00
ATOM   2898  BEZ BEZ Y1019      19.627 -40.675 -49.588  1.00  0.00
ATOM   2899  BFA BFA Y1020      63.240  22.000  31.417  1.00  0.00
ATOM   2900  BFB BFB Y1021      54.490  13.816 -69.565  1.00  0.00
ATOM   2901  BFC BFC Y1022     -13.189   9.429 -72.481  1.00  0.00
ATOM   2902  BFD BFD Y1023     -65.406  32.420  16.935  1.00  0.00
ATOM   2903  BFE BFE Y1024      39.620  -7.061  38.970  1.00  0.00
ATOM   2904  BFF BFF Y1025     -42.920 -52.230   4.082  1.00  0.00
ATOM   2905  BFG BFG Y1026      -3.457  34.305  10.171  1.00  0.00
ATOM   2906  BFH BFH Y1027      76.941   9.859  14.255  1.00  0.00
ATOM   2907  BFI BFI Y1028      25.491  42.390 -73.969  1.00  0.00
ATOM   2908  BFJ BFJ Y1029      33.487  66.215  14.254  1.00  0.00
ATOM   2909  BFK BFK Y1030     -63.843 -73.473  27.703  1.00  0.00
ATOM   2910  BFL BFL Y1031      25.055  43.129  78.929  1.00  0.00
ATOM   2911  BFM BFM Y1032      74.093  20.967 -69.427  1.00  0.00
ATOM   2912  BFN BFN Y1033     -30.750  -8.128 -85.576  1.00  0.00
ATOM   2913  BFO BFO Y1034       4.705 -25.189 -55.235  1.00  0.00
ATOM   2914  BFP BFP Y1035      22.493  77.927  51.576  1.00  0.00
ATOM   2915  BFQ BFQ Y1036      43.305 -42.358  79.430  1.00  0.00
ATOM   2916  BFR BFR Y1037      74.064  66.226 -27.718  1.00  0.00
ATOM   2917  BFS BFS Y1038      55.828 -85.972  14.382  1.00  0.00
ATOM   2918  BFT BFT Y1039      -2.090 -13.404  73.125  1.00  0.00
ATOM   2919  BFU BFU Y1040      21.154  22.274 -17.270  1.00  0.00
ATOM   2920  BFV BFV Y1041      23.775 -26.093  13.557  1.00  0.00
ATOM   2921  BFW BFW Y1042      30.078  63.134 -38.567  1.00  0.00
ATOM   2922  BFX BFX Y1043      10.377 -76.504  10.774  1.00  0.00
ATOM   2923  BFY BFY Y1044       3.299   7.545 -24.600  1.00  0.00
ATOM   2924  BFZ BFZ Y1045     -71.593  45.532  43.896  1.00  0.00
ATOM   2925  BGA BGA Y1046      26.706 -18.685  84.139  1.00  0.00
ATOM   2926  BGB BGB Y1047      18.532  -9.548 -33.924  1.00  0.00
ATOM   2927  BGC BGC Y1048     -57.799 -22.630 -81.418  1.00  0.00
ATOM   2928  BGD BGD Y1049     -55.398  17.896  46.635  1.00  0.00
ATOM   2929  BGE BGE Y1050      82.153 -63.629   1.461  1.00  0.00
ATOM   2930  BGF BGF Y1051     -64.407  60.556 -56.646  1.00  0.00
ATOM   2931  BGG BGG Y1052     -35.901  42.274 -27.831  1.00  0.00
ATOM   2932  BGH BGH Y1053      87.175  84.074 -56.400  1.00  0.00
ATOM   2933  BGI BGI Y1054     -50.150 -58.462  59.188  1.00  0.00
ATOM   2934  BGJ BGJ Y1055     -76.763  76.759 -18.487  1.00  0.00
ATOM   2935  BGK BGK Y1056       5.118  75.082   0.871  1.00  0.00
ATOM   2936  BGL BGL Y1057     -27.402  66.933  24.867  1.00  0.00
ATOM   2937  BGM BGM Y1058      58.194   3.215 -30.305  1.00  0.00
ATOM   2938  BGN BGN Y1059     -75.531  -4.132  59.632  1.00  0.00
ATOM   2939  BGO BGO Y1060     -13.222  72.338 -64.757  1.00  0.00
ATOM   2940  BGP BGP Y1061      60.713  67.314  62.441  1.00  0.00
ATOM   2941  BGQ BGQ Y1062     -23.345 -73.647  38.114  1.00  0.00
ATOM   2942  BGR BGR Y1063      27.062 -34.917  65.623  1.00  0.00
ATOM   2943  BGS BGS Y1064      16.652  26.952  40.780  1.00  0.00
ATOM   2944  BGT BGT Y1065     -33.952  58.835 -18.241  1.00  0.00
ATOM   2945  BGU BGU Y1066      -8.437   0.676  53.898  1.00  0.00
ATOM   2946  BGV BGV Y1067     -47.296  44.487 -79.148  1.00  0.00
ATOM   2947  BGW BGW Y1068      41.357 -15.968 -64.921  1.00  0.00
ATOM   2948  BGX BGX Y1069      68.668  64.101  88.700  1.00  0.00
ATOM   2949  BGY BGY Y1070     -41.026  79.981   3.548  1.00  0.00
ATOM   2950  BGZ BGZ Y1071     -72.100 -53.588 -68.373  1.00  0.00
ATOM   2951  BHA BHA Y1072     -31.908  25.445 -63.399  1.00  0.00
ATOM   2952  BHB BHB Y1073      60.549 -51.897  -3.538  1.00  0.00
ATOM   2953  BHC BHC Y1074     -79.965  13.626  55.418  1.00  0.00
ATOM   2954  BHD BHD Y1075      60.373 -50.029  90.039  1.00  0.00
ATOM   2955  BHE BHE Y1076     -59.770  22.080 -57.679  1.00  0.00
ATOM   2956  BHF BHF Y1077      17.357  33.157 -84.385  1.00  0.00
ATOM   2957  BHG BHG Y1078      28.266 -65.038 -65.252  1.00  0.00
ATOM   2958  BHH BHH Y1079      53.075  -7.500  73.290  1.00  0.00
ATOM   2959  BHI BHI Y1080      64.533 -75.217 -75.039  1.00  0.00
ATOM   2960  BHJ BHJ Y1081      65.602  56.437 -45.887  1.00  0.00
ATOM   2961  BHK BHK Y1082      59.197  69.181 -71.002  1.00  0.00
ATOM   2962  BHL BHL Y1083     -42.454  14.693 -40.090  1.00  0.00
ATOM   2963  BHM BHM Y1084     -31.099  45.306 -59.841  1.00  0.00
ATOM   2964  BHN BHN Y1085      41.076  80.063  37.756  1.00  0.00
ATOM   2965  BHO BHO Y1086      82.770 -84.346 -31.165  1.00  0.00
ATOM   2966  BHP BHP Y1087     -68.075 -45.036  17.592  1.00  0.00
ATOM   2967  BHQ BHQ Y1088     -32.762 -81.486 -46.410  1.00  0.00
ATOM   2968  BHR BHR Y1089      47.708  46.797 -14.424  1.00  0.00
ATOM   2969  BHS BHS Y1090      52.560 -13.070  -4.127  1.00  0.00
ATOM   2970  BHT BHT Y1091     -39.494  17.628  31.876  1.00  0.00
ATOM   2971  BHU BHU Y1092      67.372  36.203 -31.411  1.00  0.00
ATOM   2972  BHV BHV Y1093     -75.047   0.147  17.180  1.00  0.00
ATOM   2973  BHW BHW Y1094       3.115 -19.006  45.586  1.00  0.00
ATOM   2974  BHX BHX Y1095      81.514  -9.533  -4.694  1.00  0.00
ATOM   2975  BHY BHY Y1096      49.625 -37.339  54.859  1.00  0.00
ATOM   2976  BHZ BHZ Y1097      32.860 -18.500 -38.585  1.00  0.00
ATOM   2977  BIA BIA Y1098      79.325  14.784  77.168  1.00  0.00
ATOM   2978  BIB BIB Y1099      -1.119  59.819  59.998  1.00  0.00
ATOM   2979  BIC BIC Y1100      53.812 -35.742 -55.217  1.00  0.00
ATOM   2980  BID BID Y1101      69.590 -24.767 -28.067  1.00  0.00
ATOM   2981  BIE BIE Y1102     -36.144  -7.143  50.251  1.00  0.00
ATOM   2982  BIF BIF Y1103     -60.464 -34.142  39.897  1.00  0.00
ATOM   2983  BIG BIG Y1104      59.411 -25.535 -83.069  1.00  0.00
ATOM   2984  BIH BIH Y1105      12.393   3.715 -79.374  1.00  0.00
ATOM   2985  BII BII Y1106      45.897 -70.605  74.151  1.00  0.00
ATOM   2986  BIJ BIJ Y1107     -83.819  14.623 -39.802  1.00  0.00
ATOM   2987  BIK BIK Y1108     -57.253   8.004 -75.257  1.00  0.00
ATOM   2988  BIL BIL Y1109      83.643 -57.377  79.118  1.00  0.00
ATOM   2989  BIM BIM Y1110     -42.370  -3.376 -48.995  1.00  0.00
ATOM   2990  BIN BIN Y1111     -62.515 -56.229 -30.528  1.00  0.00
ATOM   2991  BIO BIO Y1112     -71.253  40.552 -81.787  1.00  0.00
ATOM   2992  BIP BIP Y1113     -41.052  37.669 -46.207  1.00  0.00
ATOM   2993  BIQ BIQ Y1114      67.750 -14.049 -36.976  1.00  0.00
ATOM   2994  BIR BIR Y1115      59.825 -67.400  40.908  1.00  0.00
ATOM   2995  BIS BIS Y1116     -36.714 -24.114  78.615  1.00  0.00
ATOM   2996  BIT BIT Y1117     -30.421  83.502  21.230  1.00  0.00
ATOM   2997  BIU BIU Y1118     -21.248  19.467 -35.007  1.00  0.00
ATOM   2998  BIV BIV Y1119      23.603  -8.301  62.816  1.00  0.00
ATOM   2999  BIW BIW Y1120      77.170  16.003  -2.315  1.00  0.00
ATOM   3000  BIX BIX Y1121      78.184  43.191  -3.650  1.00  0.00
ATOM   3001  BIY BIY Y1122     -30.786 -78.689 -13.148  1.00  0.00
ATOM   3002  BIZ BIZ Y1123     -20.758 -31.761  81.443  1.00  0.00
ATOM   3003  BJA BJA Y1124     -71.362  26.557  79.047  1.00  0.00
ATOM   3004  BJB BJB Y1125     -59.712  41.908  -7.497  1.00  0.00
ATOM   3005  BJC BJC Y1126     -61.572 -85.649  82.702  1.00  0.00
ATOM   3006  BJD BJD Y1127      85.838 -72.763  60.050  1.00  0.00
ATOM   3007  BJE BJE Y1128     -13.410  76.617  17.191  1.00  0.00
ATOM   3008  BJF BJF Y1129      84.765 -79.674 -45.801  1.00  0.00
ATOM   3009  BJG BJG Y1130      28.678  -3.547 -14.141  1.00  0.00
ATOM   3010  BJH BJH Y1131     -19.319  43.282  22.888  1.00  0.00
ATOM   3011  BJI BJI Y1132      76.808  54.936  81.007  1.00  0.00
ATOM   3012  BJJ BJJ Y1133     -14.829 -32.452  29.514  1.00  0.00
ATOM   3013  BJK BJK Y1134      21.378  70.014  86.871  1.00  0.00
ATOM   3014  BJL BJL Y1135     -79.376  62.315  -9.397  1.00  0.00
ATOM   3015  BJM BJM Y1136     -54.747  66.505  14.759  1.00  0.00
ATOM   3016  BJN BJN Y1137      71.830 -34.215 -43.690  1.00  0.00
ATOM   3017  BJO BJO Y1138      37.867 -84.862  -2.983  1.00  0.00
ATOM   3018  BJP BJP Y1139      71.814  47.268  54.488  1.00  0.00
ATOM   3019  BJQ BJQ Y1140      79.159  68.311  11.470  1.00  0.00
ATOM   3020  BJR BJR Y1141     -23.856 -84.324  88.882  1.00  0.00
ATOM   3021  BJS BJS Y1142       1.083 -35.781  57.896  1.00  0.00
ATOM   3022  BJT BJT Y1143     -24.755  28.933   3.247  1.00  0.00
ATOM   3023  BJU BJU Y1144     -71.689 -47.760   0.239  1.00  0.00
ATOM   3024  BJV BJV Y1145      50.318  24.146  70.652  1.00  0.00
ATOM   3025  BJW BJW Y1146      76.067  84.819  37.529  1.00  0.00
ATOM   3026  BJX BJX Y1147       1.418  -5.188 -64.479  1.00  0.00
ATOM   3027  BJY BJY Y1148     -44.415  73.593  54.834  1.00  0.00
ATOM   3028  BJZ BJZ Y1149     -43.894  45.728  17.528  1.00  0.00
ATOM   3029  BKA BKA Y1150     -56.509 -35.159 -46.947  1.00  0.00
ATOM   3030  BKB BKB Y1151      61.506  83.674  48.677  1.00  0.00
ATOM   3031  BKC BKC Y1152      58.575  53.258  29.567  1.00  0.00
ATOM   3032  BKD BKD Y1153      51.785  72.364  -5.005  1.00  0.00
ATOM   3033  BKE BKE Y1154      37.124   9.721 -34.801  1.00  0.00
ATOM   3034  BKF BKF Y1155     -39.950  56.982 -80.458  1.00  0.00
ATOM   3035  BKG BKG Y1156      -5.656  56.366  11.109  1.00  0.00
ATOM   3036  BKH BKH Y1157       6.321  58.197 -40.816  1.00  0.00
ATOM   3037  BKI BKI Y1158     -75.535 -49.752  41.573  1.00  0.00
ATOM   3038  BKJ BKJ Y1159     -76.355   7.051 -58.803  1.00  0.00
ATOM   3039  BKK BKK Y1160      55.808  49.243  47.294  1.00  0.00
ATOM   3040  BKL BKL Y1161     -61.557 -72.649   5.623  1.00  0.00
ATOM   3041  BKM BKM Y1162      -4.964 -21.559  -1.566  1.00  0.00
ATOM   3042  BKN BKN Y1163     -24.023  -1.767 -49.536  1.00  0.00
ATOM   3043  BKO BKO Y1164      47.048  49.382 -62.659  1.00  0.00
ATOM   3044  BKP BKP Y1165      69.459  -0.294 -46.324  1.00  0.00
ATOM   3045  BKQ BKQ Y1166      48.082  77.649 -29.835  1.00  0.00
ATOM   3046  BKR BKR Y1167     -60.853 -25.151  85.329  1.00  0.00
ATOM   3047  BKS BKS Y1168      29.622 -56.166 -10.765  1.00  0.00
ATOM   3048  BKT BKT Y1169     -84.331 -41.760  17.880  1.00  0.00
ATOM   3049  BKU BKU Y1170      78.853 -55.380  26.698  1.00  0.00
ATOM   3050  BKV BKV Y1171     -84.259  47.150  60.726  1.00  0.00
ATOM   3051  BKW BKW Y1172     -61.952  62.302  63.530  1.00  0.00
ATOM   3052  BKX BKX Y1173      84.087  74.773  60.050  1.00  0.00
ATOM   3053  BKY BKY Y1174     -57.152  82.723 -16.506  1.00  0.00
ATOM   3054  BKZ BKZ Y1175     -80.655  42.791 -17.788  1.00  0.00
ATOM   3055  BLA BLA Y1176      58.586  72.898  33.169  1.00  0.00
ATOM   3056  BLB BLB Y1177      81.120  74.227  78.931  1.00  0.00
ATOM   3057  BLC BLC Y1178      81.516  27.254 -48.714  1.00  0.00
ATOM   3058  BLD BLD Y1179     -15.281   7.393 -20.143  1.00  0.00
ATOM   3059  BLE BLE Y1180      23.763 -45.232 -73.853  1.00  0.00
ATOM   3060  BLF BLF Y1181       1.500 -54.203 -12.335  1.00  0.00
ATOM   3061  BLG BLG Y1182     -24.934  23.925  19.910  1.00  0.00
ATOM   3062  BLH BLH Y1183     -74.504 -78.631  50.443  1.00  0.00
ATOM   3063  BLI BLI Y1184     -75.170 -85.921 -59.266  1.00  0.00
ATOM   3064  BLJ BLJ Y1185      25.165 -26.502 -71.039  1.00  0.00
ATOM   3065  BLK BLK Y1186     -83.014  48.485 -41.323  1.00  0.00
ATOM   3066  BLL BLL Y1187     -36.912 -80.903  12.414  1.00  0.00
ATOM   3067  BLM BLM Y1188      78.361 -32.645 -62.563  1.00  0.00
ATOM   3068  BLN BLN Y1189      34.038  -1.966 -85.096  1.00  0.00
ATOM   3069  BLO BLO Y1190     -70.650  47.295  81.817  1.00  0.00
ATOM   3070  BLP BLP Y1191     -55.786  -8.967  74.343  1.00  0.00
ATOM   3071  BLQ BLQ Y1192      61.323 -87.670 -35.571  1.00  0.00
ATOM   3072  BLR BLR Y1193      77.174 -15.491  84.747  1.00  0.00
ATOM   3073  BLS BLS Y1194      47.579 -23.633 -76.561  1.00  0.00
ATOM   3074  BLT BLT Y1195      24.966  59.414  34.188  1.00  0.00
ATOM   3075  BLU BLU Y1196      24.775 -52.790  84.572  1.00  0.00
ATOM   3076  BLV BLV Y1197      41.806   6.639  71.615  1.00  0.00
ATOM   3077  BLW BLW Y1198     -36.601 -71.343  86.418  1.00  0.00
ATOM   3078  BLX BLX Y1199     -41.229 -64.527 -74.766  1.00  0.00
ATOM   3079  BLY BLY Y1200     -14.040 -12.528  31.796  1.00  0.00
ATOM   3080  BLZ BLZ Y1201      -0.003 -55.551  49.458  1.00  0.00
ATOM   3081  BMA BMA Y1202      68.132  62.822 -59.774  1.00  0.00
ATOM   3082  BMB BMB Y1203     -16.697  -2.099  78.514  1.00  0.00
ATOM   3083  BMC BMC Y1204       5.374 -88.095 -19.513  1.00  0.00
ATOM   3084  BMD BMD Y1205     -46.476 -87.017  88.301  1.00  0.00
ATOM   3085  BME BME Y1206       8.998 -45.916  24.427  1.00  0.00
ATOM   3086  BMF BMF Y1207      40.166 -27.473  66.133  1.00  0.00
ATOM   3087  BMG BMG Y1208      29.554  40.191  -0.234  1.00  0.00
ATOM   3088  BMH BMH Y1209     -16.107 -82.091 -61.845  1.00  0.00
ATOM   3089  BMI BMI Y1210      27.995  43.018 -36.371  1.00  0.00
ATOM   3090  BMJ BMJ Y1211     -58.349  60.953 -12.577  1.00  0.00
ATOM   3091  BMK BMK Y1212     -69.830  39.118  -2.100  1.00  0.00
ATOM   3092  BML BML Y1213     -33.774  43.683  40.417  1.00  0.00
ATOM   3093  BMM BMM Y1214      85.758 -25.593  72.653  1.00  0.00
ATOM   3094  BMN BMN Y1215      29.499  81.985 -38.045  1.00  0.00
ATOM   3095  BMO BMO Y1216      83.985 -52.856  53.113  1.00  0.00
ATOM   3096  BMP BMP Y1217     -13.048  52.796 -75.983  1.00  0.00
ATOM   3097  BMQ BMQ Y1218      83.184 -38.428 -31.404  1.00  0.00
ATOM   3098  BMR BMR Y1219     -81.913  84.096 -56.294  1.00  0.00
ATOM   3099  BMS BMS Y1220      60.992   6.748  -6.313  1.00  0.00
ATOM   3100  BMT BMT Y1221      -2.315  59.615  34.517  1.00  0.00
ATOM   3101  BMU BMU Y1222      71.840   9.454 -80.097  1.00  0.00
ATOM   3102  BMV BMV Y1223     -43.197  84.284 -70.661  1.00  0.00
ATOM   3103  BMW BMW Y1224     -48.033  65.411 -71.404  1.00  0.00
ATOM   3104  BMX BMX Y1225      15.910  84.098  31.162  1.00  0.00
ATOM   3105  BMY BMY Y1226     -75.317 -46.033 -20.142  1.00  0.00
ATOM   3106  BMZ BMZ Y1227      53.516 -36.634  21.032  1.00  0.00
ATOM   3107  BNA BNA Y1228     -78.453  -9.140 -10.392  1.00  0.00
ATOM   3108  BNB BNB Y1229      82.165  35.205  61.610  1.00  0.00
ATOM   3109  BNC BNC Y1230     -57.546 -36.889  61.958  1.00  0.00
ATOM   3110  BND BND Y1231     -73.888  62.338 -80.457  1.00  0.00
ATOM   3111  BNE BNE Y1232     -77.961  24.772 -70.975  1.00  0.00
ATOM   3112  BNF BNF Y1233     -73.410 -51.523  77.227  1.00  0.00
ATOM   3113  BNG BNG Y1234      34.540  77.617 -64.368  1.00  0.00
ATOM   3114  BNH BNH Y1235     -24.380  67.542  87.168  1.00  0.00
ATOM   3115  BNI BNI Y1236      88.627  38.875  85.068  1.00  0.00
ATOM   3116  BNJ BNJ Y1237      61.147  25.780  -3.207  1.00  0.00
ATOM   3117  BNK BNK Y1238       3.741   0.643  79.579  1.00  0.00
ATOM   3118  BNL BNL Y1239     -62.814  74.577 -27.453  1.00  0.00
ATOM   3119  BNM BNM Y1240      -2.465  28.724  76.107  1.00  0.00
ATOM   3120  BNN BNN Y1241     -49.966 -81.601 -18.079  1.00  0.00
ATOM   3121  BNO BNO Y1242      12.377 -14.997  76.368  1.00  0.00
ATOM   3122  BNP BNP Y1243       2.108  25.165  -4.199  1.00  0.00
ATOM   3123  BNQ BNQ Y1244      85.048  51.322 -59.732  1.00  0.00
ATOM   3124  BNR BNR Y1245     -80.832  71.764 -46.557  1.00  0.00
ATOM   3125  BNS BNS Y1246     -67.099  78.688  71.730  1.00  0.00
ATOM   3126  BNT BNT Y1247       3.408  59.030 -16.390  1.00  0.00
ATOM   3127  BNU BNU Y1248     -84.334 -22.092  10.585  1.00  0.00
ATOM   3128  BNV BNV Y1249      65.340  53.641 -78.571  1.00  0.00
ATOM   3129  BNW BNW Y1250     -30.847  58.246 -42.716  1.00  0.00
ATOM   3130  BNX BNX Y1251     -69.692 -43.850 -38.110  1.00  0.00
ATOM   3131  BNY BNY Y1252      -8.355 -60.599  84.497  1.00  0.00
ATOM   3132  BNZ BNZ Y1253      84.219 -61.759 -45.982  1.00  0.00
ATOM   3133  BOA BOA Y1254     -71.542  51.272 -28.032  1.00  0.00
ATOM   3134  BOB BOB Y1255      -5.313 -63.717 -22.665  1.00  0.00
ATOM   3135  BOC BOC Y1256     -67.618  64.337  25.517  1.00  0.00
ATOM   3136  BOD BOD Y1257     -76.291 -83.644 -36.679  1.00  0.00
ATOM   3137  BOE BOE Y1258     -44.538  62.116  27.473  1.00  0.00
ATOM   3138  BOF BOF Y1259      73.792 -24.586  59.489  1.00  0.00
ATOM   3139  BOG BOG Y1260     -83.906 -18.068  60.846  1.00  0.00
ATOM   3140  BOH BOH Y1261      25.930  15.570 -62.034  1.00  0.00
ATOM   3141  BOI BOI Y1262      40.377   7.349  15.306  1.00  0.00
ATOM   3142  BOJ BOJ Y1263     -79.816  37.948 -58.317  1.00  0.00
ATOM   3143  BOK BOK Y1264      10.424  17.807 -49.079  1.00  0.00
ATOM   3144  BOL BOL Y1265      46.489  32.865   5.055  1.00  0.00
ATOM   3145  BOM BOM Y1266      20.947 -32.090  41.852  1.00  0.00
ATOM   3146  BON BON Y1267      86.091  60.677 -74.689  1.00  0.00
ATOM   3147  BOO BOO Y1268     -40.667  29.296  12.833  1.00  0.00
ATOM   3148  BOP BOP Y1269     -15.625  78.095  -7.208  1.00  0.00
ATOM   3149  BOQ BOQ Y1270       2.918 -35.893  84.825  1.00  0.00
ATOM   3150  BOR BOR Y1271      69.409 -78.112  -5.430  1.00  0.00
ATOM   3151  BOS BOS Y1272      77.664  60.901  49.905  1.00  0.00
ATOM   3152  BOT BOT Y1273     -19.189  23.134  48.024  1.00  0.00
ATOM   3153  BOU BOU Y1274      66.275  -9.164 -77.340  1.00  0.00
ATOM   3154  BOV BOV Y1275      -5.497 -87.183  71.216  1.00  0.00
ATOM   3155  BOW BOW Y1276     -45.339   8.474  62.432  1.00  0.00
ATOM   3156  BOX BOX Y1277      42.970  54.928  75.514  1.00  0.00
ATOM   3157  BOY BOY Y1278     -24.577 -49.905  62.754  1.00  0.00
ATOM   3158  BOZ BOZ Y1279      57.994  78.538  11.702  1.00  0.00
ATOM   3159  BPA BPA Y1280     -66.776  11.238  72.269  1.00  0.00
ATOM   3160  BPB BPB Y1281      32.570  83.221  -6.463  1.00  0.00
ATOM   3161  BPC BPC Y1282     -40.117  78.157 -34.206  1.00  0.00
ATOM   3162  BPD BPD Y1283      38.344 -33.975 -64.839  1.00  0.00
ATOM   3163  BPE BPE Y1284      83.805 -12.150  63.075  1.00  0.00
ATOM   3164  BPF BPF Y1285       3.498  47.564  87.309  1.00  0.00
ATOM   3165  BPG BPG Y1286      47.829  61.971  38.436  1.00  0.00
ATOM   3166  BPH BPH Y1287      79.223  10.045 -22.701  1.00  0.00
ATOM   3167  BPI BPI Y1288      74.707  72.317 -76.234  1.00  0.00
ATOM   3168  BPJ BPJ Y1289      45.422  -2.486  87.676  1.00  0.00
ATOM   3169  BPK BPK Y1290      64.228 -42.253 -80.195  1.00  0.00
ATOM   3170  BPL BPL Y1291      50.105 -19.635 -51.613  1.00  0.00
ATOM   3171  BPM BPM Y1292      18.803  73.964 -30.142  1.00  0.00
ATOM   3172  BPN BPN Y1293      83.784 -71.909  84.617  1.00  0.00
ATOM   3173  BPO BPO Y1294      69.309 -35.361  77.069  1.00  0.00
ATOM   3174  BPP BPP Y1295      14.887  51.333  16.795  1.00  0.00
ATOM   3175  BPQ BPQ Y1296     -84.180  28.668 -10.557  1.00  0.00
ATOM   3176  BPR BPR Y1297      28.249 -77.481 -43.523  1.00  0.00
ATOM   3177  BPS BPS Y1298     -18.238  28.083  32.262  1.00  0.00
ATOM   3178  BPT BPT Y1299     -36.701 -45.780  86.237  1.00  0.00
ATOM   3179  BPU BPU Y1300     -39.884 -20.740 -63.456  1.00  0.00
ATOM   3180  BPV BPV Y1301      77.335  -6.334 -59.960  1.00  0.00
ATOM   3181  BPW BPW Y1302      -3.234 -13.227  22.869  1.00  0.00
ATOM   3182  BPX BPX Y1303      77.268 -42.529   6.481  1.00  0.00
ATOM   3183  BPY BPY Y1304     -76.522  30.744 -39.882  1.00  0.00
ATOM   3184  BPZ BPZ Y1305     -77.965  78.515  42.471  1.00  0.00
ATOM   3185  BQA BQA Y1306      84.834  82.671 -36.794  1.00  0.00
ATOM   3186  BQB BQB Y1307      60.186  45.844  12.559  1.00  0.00
ATOM   3187  BQC BQC Y1308      58.969 -79.544 -56.974  1.00  0.00
ATOM   3188  BQD BQD Y1309      40.312  27.962  -7.679  1.00  0.00
ATOM   3189  BQE BQE Y1310     -46.139 -64.842 -43.705  1.00  0.00
ATOM   3190  BQF BQF Y1311     -19.767  79.943  33.863  1.00  0.00
ATOM   3191  BQG BQG Y1312     -11.910 -88.179 -83.974  1.00  0.00
ATOM   3192  BQH BQH Y1313       3.194 -80.057 -74.358  1.00  0.00
ATOM   3193  BQI BQI Y1314     -21.986 -22.562  61.683  1.00  0.00
ATOM   3194  BQJ BQJ Y1315     -33.175 -84.653  59.424  1.00  0.00
ATOM   3195  BQK BQK Y1316     -72.237  12.141  11.039  1.00  0.00
ATOM   3196  BQL BQL Y1317     -76.850  82.250   1.231  1.00  0.00
ATOM   3197  BQM BQM Y1318      43.694 -82.952 -37.982  1.00  0.00
ATOM   3198  BQN BQN Y1319     -61.959 -68.391  -6.794  1.00  0.00
ATOM   3199  BQO BQO Y1320      73.391 -78.983  59.162  1.00  0.00
ATOM   3200  BQP BQP Y1321      24.862 -50.605  18.868  1.00  0.00
ATOM   3201  BQQ BQQ Y1322      36.162  82.271  60.910  1.00  0.00
ATOM   3202  BQR BQR Y1323      41.413  54.108  54.179  1.00  0.00
ATOM   3203  BQS BQS Y1324     -78.457 -39.951  62.645  1.00  0.00
ATOM   3204  BQT BQT Y1325     -56.708 -46.918  78.878  1.00  0.00
ATOM   3205  BQU BQU Y1326      60.362  12.041  63.163  1.00  0.00
ATOM   3206  BQV BQV Y1327     -17.928 -67.907  -3.768  1.00  0.00
ATOM   3207  BQW BQW Y1328     -61.884 -66.010  76.414  1.00  0.00
ATOM   3208  BQX BQX Y1329      48.665 -37.305  36.139  1.00  0.00
ATOM   3209  BQY BQY Y1330      61.974  -1.834 -62.402  1.00  0.00
ATOM   3210  BQZ BQZ Y1331     -18.082 -74.750 -29.918  1.00  0.00
ATOM   3211  BRA BRA Y1332     -67.556 -77.629 -10.846  1.00  0.00
ATOM   3212  BRB BRB Y1333       2.693   3.920 -44.478  1.00  0.00
ATOM   3213  BRC BRC Y1334      69.901 -70.810 -22.881  1.00  0.00
ATOM   3214  BRD BRD Y1335     -79.296 -14.805 -75.229  1.00  0.00
ATOM   3215  BRE BRE Y1336     -32.826 -39.469  48.756  1.00  0.00
ATOM   3216  BRF BRF Y1337      84.275   7.351  57.694  1.00  0.00
ATOM   3217  BRG BRG Y1338      -4.775 -18.391 -66.568  1.00  0.00
ATOM   3218  BRH BRH Y1339     -15.032   4.168  31.529  1.00  0.00
ATOM   3219  BRI BRI Y1340     -11.161 -83.244  -9.754  1.00  0.00
ATOM   3220  BRJ BRJ Y1341     -29.950  -5.245 -64.531  1.00  0.00
ATOM   3221  BRK BRK Y1342      87.562  60.926  89.397  1.00  0.00
ATOM   3222  BRL BRL Y1343      53.064  85.661 -78.282  1.00  0.00
ATOM   3223  BRM BRM Y1344     -44.065 -51.948  37.290  1.00  0.00
ATOM   3224  BRN BRN Y1345      -0.845  43.445  27.672  1.00  0.00
ATOM   3225  BRO BRO Y1346      66.921 -61.283  13.775  1.00  0.00
ATOM   3226  BRP BRP Y1347     -61.805 -33.290  10.689  1.00  0.00
ATOM   3227  BRQ BRQ Y1348     -51.357 -75.232  83.117  1.00  0.00
ATOM   3228  BRR BRR Y1349      72.132  28.390  55.037  1.00  0.00
ATOM   3229  BRS BRS Y1350     -84.010   7.840  26.193  1.00  0.00
ATOM   3230  BRT BRT Y1351      43.227 -83.281 -63.918  1.00  0.00
ATOM   3231  BRU BRU Y1352     -44.349 -36.364  69.155  1.00  0.00
ATOM   3232  BRV BRV Y1353      14.693 -18.803 -80.847  1.00  0.00
ATOM   3233  BRW BRW Y1354      66.079 -63.599 -54.514  1.00  0.00
ATOM   3234  BRX BRX Y1355      20.122  64.205 -64.686  1.00  0.00
ATOM   3235  BRY BRY Y1356     -81.066 -34.466 -49.533  1.00  0.00
ATOM   3236  BRZ BRZ Y1357     -65.553 -70.731 -52.038  1.00  0.00
ATOM   3237  BSA BSA Y1358      -7.113 -51.713 -68.053  1.00  0.00
ATOM   3238  BSB BSB Y1359      54.827 -60.564 -65.479  1.00  0.00
ATOM   3239  BSC BSC Y1360      26.740  -7.625 -79.865  1.00  0.00
ATOM   3240  BSD BSD Y1361      32.964  -3.378  87.561  1.00  0.00
ATOM   3241  BSE BSE Y1362     -85.603 -50.013 -50.223  1.00  0.00
ATOM   3242  BSF BSF Y1363     -49.072 -79.142  51.266  1.00  0.00
ATOM   3243  BSG BSG Y1364      42.747 -50.585  16.435  1.00  0.00
ATOM   3244  BSH BSH Y1365      25.502 -79.521 -25.615  1.00  0.00
ATOM   3245  BSI BSI Y1366     -82.404 -71.894  28.607  1.00  0.00
ATOM   3246  BSJ BSJ Y1367      12.692 -53.766  73.597  1.00  0.00
ATOM   3247  BSK BSK Y1368      17.079  10.960  22.013  1.00  0.00
ATOM   3248  BSL BSL Y1369     -27.420 -88.024 -19.706  1.00  0.00
ATOM   3249  BSM BSM Y1370     -28.644  80.186  74.112  1.00  0.00
ATOM   3250  BSN BSN Y1371      85.906  37.972  16.883  1.00  0.00
ATOM   3251  BSO BSO Y1372     -82.494 -28.693 -83.773  1.00  0.00
ATOM   3252  BSP BSP Y1373     -63.766   7.463  41.544  1.00  0.00
ATOM   3253  BSQ BSQ Y1374       2.390 -35.882  -7.835  1.00  0.00
ATOM   3254  BSR BSR Y1375      59.412 -46.460 -67.005  1.00  0.00
ATOM   3255  BSS BSS Y1376     -50.315 -15.340 -70.691  1.00  0.00
ATOM   3256  BST BST Y1377     -67.197 -22.694  18.999  1.00  0.00
ATOM   3257  BSU BSU Y1378     -62.440 -11.802  50.137  1.00  0.00
ATOM   3258  BSV BSV Y1379     -82.451   5.305 -79.099  1.00  0.00
ATOM   3259  BSW BSW Y1380      58.808  33.289 -71.201  1.00  0.00
ATOM   3260  BSX BSX Y1381      42.772  45.414  34.925  1.00  0.00
ATOM   3261  BSY BSY Y1382      55.235  40.704  82.528  1.00  0.00
ATOM   3262  BSZ BSZ Y1383      30.371  55.732 -57.297  1.00  0.00
ATOM   3263  BTA BTA Y1384      48.759  61.270 -42.904  1.00  0.00
ATOM   3264  BTB BTB Y1385      68.671 -48.418  22.588  1.00  0.00
ATOM   3265  BTC BTC Y1386       8.126  79.769  72.091  1.00  0.00
ATOM   3266  BTD BTD Y1387     -14.798   1.965 -42.535  1.00  0.00
ATOM   3267  BTE BTE Y1388     -79.472 -69.234  71.116  1.00  0.00
ATOM   3268  BTF BTF Y1389     -57.276  30.076 -65.786  1.00  0.00
ATOM   3269  BTG BTG Y1390      39.735  68.994  57.198  1.00  0.00
ATOM   3270  BTH BTH Y1391      20.163 -79.111 -78.208  1.00  0.00
ATOM   3271  BTI BTI Y1392     -57.142 -86.488 -42.702  1.00  0.00
ATOM   3272  BTJ BTJ Y1393     -46.277 -85.741  34.584  1.00  0.00
ATOM   3273  BTK BTK Y1394       1.622  -7.989 -15.490  1.00  0.00
ATOM   3274  BTL BTL Y1395      14.880 -34.407 -24.658  1.00  0.00
ATOM   3275  BTM BTM Y1396     -70.313  48.894  63.092  1.00  0.00
ATOM   3276  BTN BTN Y1397     -58.574  -0.434  30.809  1.00  0.00
ATOM   3277  BTO BTO Y1398      45.225  47.044  13.364  1.00  0.00
ATOM   3278  BTP BTP Y1399      64.075  38.790  64.663  1.00  0.00
ATOM   3279  BTQ BTQ Y1400     -63.955 -78.770 -76.438  1.00  0.00
ATOM   3280  BTR BTR Y1401     -77.822  13.999  38.388  1.00  0.00
ATOM   3281  BTS BTS Y1402      78.051 -21.910 -42.495  1.00  0.00
ATOM   3282  BTT BTT Y1403     -56.479  23.148  34.397  1.00  0.00
ATOM   3283  BTU BTU Y1404     -83.249 -62.242  -9.073  1.00  0.00
ATOM   3284  BTV BTV Y1405     -52.330 -34.086 -67.180  1.00  0.00
ATOM   3285  BTW BTW Y1406      89.862 -74.581 -12.135  1.00  0.00
ATOM   3286  BTX BTX Y1407     -73.089 -61.221  44.862  1.00  0.00
ATOM   3287  BTY BTY Y1408      59.988 -89.198 -49.838  1.00  0.00
ATOM   3288  BTZ BTZ Y1409      58.948  -5.963  28.562  1.00  0.00
ATOM   3289  BUA BUA Y1410     -64.317 -89.134 -86.013  1.00  0.00
ATOM   3290  BUB BUB Y1411     -67.422  25.284  -0.114  1.00  0.00
ATOM   3291  BUC BUC Y1412      80.631 -77.765  74.394  1.00  0.00
ATOM   3292  BUD BUD Y1413      20.543 -82.267  79.700  1.00  0.00
ATOM   3293  BUE BUE Y1414      43.240 -45.319 -81.328  1.00  0.00
ATOM   3294  BUF BUF Y1415      33.847  27.168  72.766  1.00  0.00
ATOM   3295  BUG BUG Y1416       4.863  40.363 -45.324  1.00  0.00
ATOM   3296  BUH BUH Y1417      70.974  72.176  -2.464  1.00  0.00
ATOM   3297  BUI BUI Y1418      86.327 -49.357 -81.277  1.00  0.00
ATOM   3298  BUJ BUJ Y1419      -2.818 -87.242 -30.433  1.00  0.00
ATOM   3299  BUK BUK Y1420      23.333  54.083 -27.021  1.00  0.00
ATOM   3300  BUL BUL Y1421      38.893 -70.469  22.667  1.00  0.00
ATOM   3301  BUM BUM Y1422      44.742  74.116  82.277  1.00  0.00
ATOM   3302  BUN BUN Y1423     -22.568  85.562 -79.482  1.00  0.00
ATOM   3303  BUO BUO Y1424      57.093  -9.049  56.516  1.00  0.00
ATOM   3304  BUP BUP Y1425      82.866 -11.174 -27.146  1.00  0.00
ATOM   3305  BUQ BUQ Y1426     -80.660  74.454  86.649  1.00  0.00
ATOM   3306  BUR BUR Y1427     -51.521  38.248 -58.278  1.00  0.00
ATOM   3307  BUS BUS Y1428      63.869 -48.213  63.447  1.00  0.00
ATOM   3308  BUT BUT Y1429     -33.405  -0.262  85.677  1.00  0.00
ATOM   3309  BUU BUU Y1430     -43.679  59.970  11.194  1.00  0.00
ATOM   3310  BUV BUV Y1431      11.664  80.418 -60.562  1.00  0.00
ATOM   3311  BUW BUW Y1432      62.058 -88.710 -83.646  1.00  0.00
ATOM   3312  BUX BUX Y1433      16.967 -58.587 -33.507  1.00  0.00
ATOM   3313  BUY BUY Y1434      63.079  36.647 -56.160  1.00  0.00
ATOM   3314  BUZ BUZ Y1435      64.853 -10.462  17.327  1.00  0.00
ATOM   3315  BVA BVA Y1436     -13.130  75.173  43.764  1.00  0.00
ATOM   3316  BVB BVB Y1437     -41.485 -30.762  28.954  1.00  0.00
ATOM   3317  BVC BVC Y1438     -79.100 -19.886  37.611  1.00  0.00
ATOM   3318  BVD BVD Y1439     -81.619  -2.561  39.526  1.00  0.00
ATOM   3319  BVE BVE Y1440      18.288  13.028  82.581  1.00  0.00
ATOM   3320  BVF BVF Y1441      31.486 -24.431 -23.746  1.00  0.00
ATOM   3321  BVG BVG Y1442     -46.408  71.002 -54.491  1.00  0.00
ATOM   3322  BVH BVH Y1443     -30.299   7.934 -44.196  1.00  0.00
ATOM   3323  BVI BVI Y1444       7.527  65.861 -79.287  1.00  0.00
ATOM   3324  BVJ BVJ Y1445      81.472  35.259 -71.689  1.00  0.00
ATOM   3325  BVK BVK Y1446      85.563 -66.543 -71.226  1.00  0.00
ATOM   3326  BVL BVL Y1447      40.107  56.609 -70.525  1.00  0.00
ATOM   3327  BVM BVM Y1448     -81.820  79.657 -36.726  1.00  0.00
ATOM   3328  BVN BVN Y1449      69.186 -78.651 -47.651  1.00  0.00
ATOM   3329  BVO BVO Y1450     -29.313  14.758  69.720  1.00  0.00
ATOM   3330  BVP BVP Y1451     -12.468 -46.647  73.549  1.00  0.00
ATOM   3331  BVQ BVQ Y1452      -8.807  76.107 -34.243  1.00  0.00
ATOM   3332  BVR BVR Y1453      -0.787 -12.614 -41.686  1.00  0.00
ATOM   3333  BVS BVS Y1454      44.422  32.254 -65.303  1.00  0.00
ATOM   3334  BVT BVT Y1455     -19.365 -59.488 -56.600  1.00  0.00
ATOM   3335  BVU BVU Y1456     -18.103  82.837 -48.254  1.00  0.00
ATOM   3336  BVV BVV Y1457     -84.088  54.594  76.383  1.00  0.00
ATOM   3337  BVW BVW Y1458      21.814  41.471 -52.750  1.00  0.00
ATOM   3338  BVX BVX Y1459      27.306 -48.224  59.463  1.00  0.00
ATOM   3339  BVY BVY Y1460      -3.242 -55.439 -84.226  1.00  0.00
ATOM   3340  BVZ BVZ Y1461     -14.678 -47.922   5.051  1.00  0.00
ATOM   3341  BWA BWA Y1462     -80.180  84.158  73.734  1.00  0.00
ATOM   3342  BWB BWB Y1463      47.296 -54.748 -75.710  1.00  0.00
ATOM   3343  BWC BWC Y1464      85.377  53.987  39.456  1.00  0.00
ATOM   3344  BWD BWD Y1465     -80.251 -85.292   7.284  1.00  0.00
ATOM   3345  BWE BWE Y1466     -68.594   9.634  -2.472  1.00  0.00
ATOM   3346  BWF BWF Y1467     -69.058 -60.355 -86.782  1.00  0.00
ATOM   3347  BWG BWG Y1468       3.082 -29.352 -77.786  1.00  0.00
ATOM   3348  BWH BWH Y1469      69.952  63.441  23.057  1.00  0.00
ATOM   3349  BWI BWI Y1470     -74.567 -55.246  11.490  1.00  0.00
ATOM   3350  BWJ BWJ Y1471      59.862 -33.474   4.696  1.00  0.00
ATOM   3351  BWK BWK Y1472      49.263 -32.621 -12.055  1.00  0.00
ATOM   3352  BWL BWL Y1473      46.977 -25.570  85.369  1.00  0.00
ATOM   3353  BWM BWM Y1474      33.169  15.368  -0.195  1.00  0.00
ATOM   3354  BWN BWN Y1475      31.640  14.997 -82.638  1.00  0.00
ATOM   3355  BWO BWO Y1476     -78.278 -52.544 -37.510  1.00  0.00
ATOM   3356  BWP BWP Y1477      51.416  45.995 -84.596  1.00  0.00
ATOM   3357  BWQ BWQ Y1478      33.090 -15.333 -53.502  1.00  0.00
ATOM   3358  BWR BWR Y1479     -27.350  42.793 -43.234  1.00  0.00
ATOM   3359  BWS BWS Y1480     -50.073 -58.421  81.838  1.00  0.00
ATOM   3360  BWT BWT Y1481      88.644 -69.016  24.295  1.00  0.00
ATOM   3361  BWU BWU Y1482     -10.966  -7.399  -3.429  1.00  0.00
ATOM   3362  BWV BWV Y1483      20.617  83.141  17.208  1.00  0.00
ATOM   3363  BWW BWW Y1484      37.622 -83.750  31.168  1.00  0.00
ATOM   3364  BWX BWX Y1485     -20.239  25.753 -18.406  1.00  0.00
ATOM   3365  BWY BWY Y1486      -0.483 -88.209  39.243  1.00  0.00
ATOM   3366  BWZ BWZ Y1487      69.817 -38.199  48.921  1.00  0.00
ATOM   3367  BXA BXA Y1488     -14.073  42.818  -3.892  1.00  0.00
ATOM   3368  BXB BXB Y1489     -49.990  44.830  50.917  1.00  0.00
ATOM   3369  BXC BXC Y1490      19.036 -50.480 -19.562  1.00  0.00
ATOM   3370  BXD BXD Y1491       6.052  70.734  28.680  1.00  0.00
ATOM   3371  BXE BXE Y1492     -67.604  24.037 -83.671  1.00  0.00
ATOM   3372  BXF BXF Y1493      63.831 -76.787  85.725  1.00  0.00
ATOM   3373  BXG BXG Y1494     -52.987 -23.148 -53.458  1.00  0.00
ATOM   3374  BXH BXH Y1495      11.372  -4.132  -5.033  1.00  0.00
ATOM   3375  BXI BXI Y1496      42.417  30.150 -80.039  1.00  0.00
ATOM   3376  BXJ BXJ Y1497      43.374 -49.136 -61.095  1.00  0.00
ATOM   3377  BXK BXK Y1498      20.921  60.534  -9.356  1.00  0.00
ATOM   3378  BXL BXL Y1499     -17.079  83.367 -24.524  1.00  0.00
ATOM   3379  BXM BXM Y1500     -35.810 -23.605 -76.593  1.00  0.00
ATOM   3380  BXN BXN Y1501      -0.810  23.104  66.398  1.00  0.00
ATOM   3381  BXO BXO Y1502     -22.843 -71.227  73.212  1.00  0.00
ATOM   3382  BXP BXP Y1503      19.529 -39.145 -86.848  1.00  0.00
ATOM   3383  BXQ BXQ Y1504      20.360 -49.881  44.957  1.00  0.00
ATOM   3384  BXR BXR Y1505     -39.799  31.462 -87.060  1.00  0.00
ATOM   3385  BXS BXS Y1506     -26.131  63.400 -86.953  1.00  0.00
ATOM   3386  BXT BXT Y1507      77.556  30.821 -15.890  1.00  0.00
ATOM   3387  BXU BXU Y1508     -57.810  83.765 -62.315  1.00  0.00
ATOM   3388  BXV BXV Y1509      88.502 -82.876  38.943  1.00  0.00
ATOM   3389  BXW BXW Y1510     -63.092 -13.979  27.222  1.00  0.00
ATOM   3390  BXX BXX Y1511      73.384 -22.239 -78.247  1.00  0.00
ATOM   3391  BXY BXY Y1512     -34.934  25.448 -34.649  1.00  0.00
ATOM   3392  BXZ BXZ Y1513     -72.576 -34.077 -69.924  1.00  0.00
ATOM   3393  BYA BYA Y1514      86.911  53.620  23.827  1.00  0.00
ATOM   3394  BYB BYB Y1515     -10.108  57.503 -14.414  1.00  0.00
ATOM   3395  BYC BYC Y1516      89.422  -1.870  86.829  1.00  0.00
ATOM   3396  BYD BYD Y1517      -1.381  27.890 -21.437  1.00  0.00
ATOM   3397  BYE BYE Y1518      34.603  56.635  -3.618  1.00  0.00
ATOM   3398  BYF BYF Y1519      41.443  57.963  87.354  1.00  0.00
ATOM   3399  BYG BYG Y1520      72.784  84.134 -62.330  1.00  0.00
ATOM   3400  BYH BYH Y1521      82.118 -63.738 -23.972  1.00  0.00
ATOM   3401  BYI BYI Y1522      50.681 -88.619  81.353  1.00  0.00
ATOM   3402  BYJ BYJ Y1523      87.549 -47.699  34.574  1.00  0.00
ATOM   3403  BYK BYK Y1524     -47.733  60.282 -35.643  1.00  0.00
ATOM   3404  BYL BYL Y1525      15.952  32.197 -34.773  1.00  0.00
ATOM   3405  BYM BYM Y1526      68.490 -59.865  85.255  1.00  0.00
ATOM   3406  BYN BYN Y1527     -19.950  58.160  46.070  1.00  0.00
ATOM   3407  BYO BYO Y1528      45.703  -0.904 -71.830  1.00  0.00
ATOM   3408  BYP BYP Y1529       1.987   7.848  35.964  1.00  0.00
ATOM   3409  BYQ BYQ Y1530       6.763 -32.630  32.039  1.00  0.00
ATOM   3410  BYR BYR Y1531     -52.473 -85.319  71.377  1.00  0.00
ATOM   3411  BYS BYS Y1532      46.775 -88.571 -18.922  1.00  0.00
ATOM   3412  BYT BYT Y1533     -77.129  37.673  68.307  1.00  0.00
ATOM   3413  BYU BYU Y1534      74.867 -60.717  -8.954  1.00  0.00
ATOM   3414  BYV BYV Y1535     -47.617  24.996 -81.681  1.00  0.00
ATOM   3415  BYW BYW Y1536     -75.808   3.440  86.308  1.00  0.00
ATOM   3416  BYX BYX Y1537     -60.574 -47.877 -16.361  1.00  0.00
ATOM   3417  BYY BYY Y1538     -52.314  82.258  22.201  1.00  0.00
ATOM   3418  BYZ BYZ Y1539      84.937  64.192 -50.358  1.00  0.00
ATOM   3419  BZA BZA Y1540     -47.743  74.477 -81.545  1.00  0.00
ATOM   3420  BZB BZB Y1541      68.644  -4.475  67.861  1.00  0.00
ATOM   3421  BZC BZC Y1542     -46.708 -18.294  64.121  1.00  0.00
ATOM   3422  BZD BZD Y1543     -59.227  23.560  85.029  1.00  0.00
ATOM   3423  BZE BZE Y1544     -53.443 -58.921 -54.949  1.00  0.00
ATOM   3424  BZF BZF Y1545     -15.116  69.114 -21.892  1.00  0.00
ATOM   3425  BZG BZG Y1546      39.350 -73.131 -80.222  1.00  0.00
ATOM   3426  BZH BZH Y1547     -72.563 -54.185  24.669  1.00  0.00
ATOM   3427  BZI BZI Y1548     -60.508 -50.411 -45.785  1.00  0.00
ATOM   3428  BZJ BZJ Y1549     -85.103 -90.073 -31.357  1.00  0.00
ATOM   3429  BZK BZK Y1550      86.232  17.782  50.087  1.00  0.00
ATOM   3430  BZL BZL Y1551      53.060 -62.323  14.580  1.00  0.00
ATOM   3431  BZM BZM Y1552     -49.205 -37.292 -15.251  1.00  0.00
ATOM   3432  BZN BZN Y1553     -81.929 -29.013 -17.530  1.00  0.00
ATOM   3433  BZO BZO Y1554       2.098  79.760 -44.002  1.00  0.00
ATOM   3434  BZP BZP Y1555      56.839  20.698 -51.483  1.00  0.00
ATOM   3435  BZQ BZQ Y1556     -78.050 -65.355 -34.964  1.00  0.00
ATOM   3436  BZR BZR Y1557      43.833 -37.039  -1.259  1.00  0.00
ATOM   3437  BZS BZS Y1558      83.638  23.545 -75.760  1.00  0.00
ATOM   3438  BZT BZT Y1559      69.303 -59.722 -66.705  1.00  0.00
ATOM   3439  BZU BZU Y1560     -49.497  62.744  86.374  1.00  0.00
ATOM   3440  BZV BZV Y1561      83.611 -40.618  -9.411  1.00  0.00
ATOM   3441  BZW BZW Y1562      77.119  46.882 -47.296  1.00  0.00
ATOM   3442  BZX BZX Y1563     -82.385  18.071  82.118  1.00  0.00
ATOM   3443  BZY BZY Y1564      74.261  82.339 -11.322  1.00  0.00
ATOM   3444  BZZ BZZ Y1565     -17.189 -10.960 -57.189  1.00  0.00
ATOM   3445  CAA CAA Y1566       4.381  39.052  71.533  1.00  0.00
ATOM   3446  CAB CAB Y1567     -34.766 -71.943  64.751  1.00  0.00
ATOM   3447  CAC CAC Y1568      25.247  59.579  66.004  1.00  0.00
ATOM   3448  CAD CAD Y1569     -62.930 -83.881  41.317  1.00  0.00
ATOM   3449  CAE CAE Y1570     -33.452  53.505   1.363  1.00  0.00
ATOM   3450  CAF CAF Y1571      82.589   2.229  29.953  1.00  0.00
ATOM   3451  CAG CAG Y1572      31.295  63.048 -81.173  1.00  0.00
ATOM   3452  CAH CAH Y1573       4.079 -74.482  76.448  1.00  0.00
ATOM   3453  CAI CAI Y1574       4.408 -89.893  61.366  1.00  0.00
ATOM   3454  CAJ CAJ Y1575      52.856 -67.484  -0.240  1.00  0.00
ATOM   3455  CAK CAK Y1576      10.277  37.104   2.250  1.00  0.00
ATOM   3456  CAL CAL Y1577      39.322 -87.967 -87.093  1.00  0.00
ATOM   3457  CAM CAM Y1578      43.156  22.044  87.804  1.00  0.00
ATOM   3458  CAN CAN Y1579     -67.374 -66.689  58.122  1.00  0.00
ATOM   3459  CAO CAO Y1580     -68.060  84.076 -76.636  1.00  0.00
ATOM   3460  CAP CAP Y1581     -84.032 -56.203  86.908  1.00  0.00
ATOM   3461  CAQ CAQ Y1582      63.531 -17.655  69.770  1.00  0.00
ATOM   3462  CAR CAR Y1583      25.892  -7.427 -58.645  1.00  0.00
ATOM   3463  CAS CAS Y1584     -83.774 -87.057 -12.019  1.00  0.00
ATOM   3464  CAT CAT Y1585      87.048  25.094  10.802  1.00  0.00
ATOM   3465  CAU CAU Y1586      81.265 -79.341 -83.287  1.00  0.00
ATOM   3466  CAV CAV Y1587     -84.348  14.230 -17.702  1.00  0.00
ATOM   3467  CAW CAW Y1588      21.271  58.312  81.756  1.00  0.00
ATOM   3468  CAX CAX Y1589     -82.402 -80.428 -76.423  1.00  0.00
ATOM   3469  CAY CAY Y1590      27.366 -53.339 -51.342  1.00  0.00
ATOM   3470  CAZ CAZ Y1591     -72.999 -89.487  82.640  1.00  0.00
ATOM   3471  CBA CBA Y1592     -79.984 -11.197  79.225  1.00  0.00
ATOM   3472  CBB CBB Y1593     -42.843 -68.074 -25.282  1.00  0.00
ATOM   3473  CBC CBC Y1594     -51.161  78.397  80.801  1.00  0.00
ATOM   3474  CBD CBD Y1595      58.956  79.073 -61.482  1.00  0.00
ATOM   3475  CBE CBE Y1596      62.505  18.318 -19.627  1.00  0.00
ATOM   3476  CBF CBF Y1597      87.080  66.648  33.429  1.00  0.00
ATOM   3477  CBG CBG Y1598      -3.868 -41.967 -81.101  1.00  0.00
ATOM   3478  CBH CBH Y1599     -38.451 -49.802 -54.833  1.00  0.00
ATOM   3479  CBI CBI Y1600     -20.889  25.964 -81.265  1.00  0.00
ATOM   3480  CBJ CBJ Y1601      15.005 -44.143  64.300  1.00  0.00
ATOM   3481  CBK CBK Y1602     -48.096  13.687  89.352  1.00  0.00
ATOM   3482  CBL CBL Y1603      16.349 -41.227  88.219  1.00  0.00
ATOM   3483  CBM CBM Y1604      77.583 -83.948  14.016  1.00  0.00
ATOM   3484  CBN CBN Y1605     -49.823  71.139 -23.208  1.00  0.00
ATOM   3485  CBO CBO Y1606      74.848 -27.479  -7.477  1.00  0.00
ATOM   3486  CBP CBP Y1607      58.372 -27.524  41.839  1.00  0.00
ATOM   3487  CBQ CBQ Y1608     -65.287 -30.446 -16.173  1.00  0.00
ATOM   3488  CBR CBR Y1609     -39.318  35.966   0.412  1.00  0.00
ATOM   3489  CBS CBS Y1610     -47.346   4.429 -29.673  1.00  0.00
ATOM   3490  CBT CBT Y1611     -64.012 -83.629 -30.748  1.00  0.00
ATOM   3491  CBU CBU Y1612      68.717 -15.922 -19.166  1.00  0.00
ATOM   3492  CBV CBV Y1613      32.361 -40.057 -53.117  1.00  0.00
ATOM   3493  CBW CBW Y1614      72.743  74.260  43.324  1.00  0.00
ATOM   3494  CBX CBX Y1615      29.347   5.632 -71.315  1.00  0.00
ATOM   3495  CBY CBY Y1616     -28.869  20.205  -9.122  1.00  0.00
ATOM   3496  CBZ CBZ Y1617     -21.430   1.663 -60.943  1.00  0.00
ATOM   3497  CCA CCA Y1618       2.394  43.249  -9.682  1.00  0.00
ATOM   3498  CCB CCB Y1619      86.004 -54.499 -34.837  1.00  0.00
ATOM   3499  CCC CCC Y1620      15.006 -16.647  32.550  1.00  0.00
ATOM   3500  CCD CCD Y1621     -43.359  18.480  49.655  1.00  0.00
ATOM   3501  CCE CCE Y1622     -74.105 -10.645  32.294  1.00  0.00
ATOM   3502  CCF CCF Y1623      82.382 -36.034  57.117  1.00  0.00
ATOM   3503  CCG CCG Y1624       6.531 -13.706  62.081  1.00  0.00
ATOM   3504  CCH CCH Y1625     -14.873  62.232 -40.813  1.00  0.00
ATOM   3505  CCI CCI Y1626     -24.851  40.323 -25.167  1.00  0.00
ATOM   3506  CCJ CCJ Y1627     -75.606  71.185 -31.363  1.00  0.00
ATOM   3507  CCK CCK Y1628      89.436  -4.423  25.116  1.00  0.00
ATOM   3508  CCL CCL Y1629      62.254 -30.795  29.543  1.00  0.00
ATOM   3509  CCM CCM Y1630     -85.960  73.487  77.151  1.00  0.00
ATOM   3510  CCN CCN Y1631     -11.377  26.550  -8.947  1.00  0.00
ATOM   3511  CCO CCO Y1632     -76.295 -72.205 -65.795  1.00  0.00
ATOM   3512  CCP CCP Y1633       6.960 -48.646 -73.877  1.00  0.00
ATOM   3513  CCQ CCQ Y1634     -82.044 -35.401  82.369  1.00  0.00
ATOM   3514  CCR CCR Y1635      48.926 -22.227  57.759  1.00  0.00
ATOM   3515  CCS CCS Y1636      10.736 -21.867  87.422  1.00  0.00
ATOM   3516  CCT CCT Y1637      37.589  28.583 -19.586  1.00  0.00
ATOM   3517  CCU CCU Y1638     -77.918  63.641  78.994  1.00  0.00
ATOM   3518  CCV CCV Y1639     -31.148  13.472 -20.739  1.00  0.00
ATOM   3519  CCW CCW Y1640      54.061  -5.148 -42.790  1.00  0.00
ATOM   3520  CCX CCX Y1641      26.887 -36.368 -36.118  1.00  0.00
ATOM   3521  CCY CCY Y1642      78.494  47.243 -84.244  1.00  0.00
ATOM   3522  CCZ CCZ Y1643     -82.169 -64.944 -54.136  1.00  0.00
ATOM   3523  CDA CDA Y1644      15.560  -4.802  21.142  1.00  0.00
ATOM   3524  CDB CDB Y1645      -6.998  45.846 -37.428  1.00  0.00
ATOM   3525  CDC CDC Y1646      22.477  75.443  70.038  1.00  0.00
ATOM   3526  CDD CDD Y1647     -79.146 -88.473  21.674  1.00  0.00
ATOM   3527  CDE CDE Y1648     -30.482  44.659 -73.484  1.00  0.00
ATOM   3528  CDF CDF Y1649      89.663  80.232  16.765  1.00  0.00
ATOM   3529  CDG CDG Y1650     -56.249  71.531  71.665  1.00  0.00
ATOM   3530  CDH CDH Y1651     -17.416 -54.811  25.133  1.00  0.00
ATOM   3531  CDI CDI Y1652      12.284  40.704 -18.793  1.00  0.00
ATOM   3532  CDJ CDJ Y1653     -81.835  33.606  31.387  1.00  0.00
ATOM   3533  CDK CDK Y1654      85.882  78.981 -13.661  1.00  0.00
ATOM   3534  CDL CDL Y1655      20.672 -17.975 -51.956  1.00  0.00
ATOM   3535  CDM CDM Y1656     -73.850  -1.589   3.125  1.00  0.00
ATOM   3536  CDN CDN Y1657       5.340  84.345 -31.296  1.00  0.00
ATOM   3537  CDO CDO Y1658     -47.309  40.438  -9.756  1.00  0.00
ATOM   3538  CDP CDP Y1659      21.379  53.749  51.690  1.00  0.00
ATOM   3539  CDQ CDQ Y1660     -52.835  60.724 -84.110  1.00  0.00
ATOM   3540  CDR CDR Y1661     -60.766  48.840  26.976  1.00  0.00
ATOM   3541  CDS CDS Y1662      60.719 -11.973  86.581  1.00  0.00
ATOM   3542  CDT CDT Y1663      11.900 -85.573 -49.496  1.00  0.00
ATOM   3543  CDU CDU Y1664      87.451 -43.017  65.676  1.00  0.00
ATOM   3544  CDV CDV Y1665      66.980  77.750 -52.405  1.00  0.00
ATOM   3545  CDW CDW Y1666      -7.435  12.735 -55.246  1.00  0.00
ATOM   3546  CDX CDX Y1667      30.085 -36.002 -12.118  1.00  0.00
ATOM   3547  CDY CDY Y1668     -71.019 -86.757 -19.043  1.00  0.00
ATOM   3548  CDZ CDZ Y1669       2.406 -57.889  66.042  1.00  0.00
ATOM   3549  CEA CEA Y1670     -41.915 -36.171 -84.091  1.00  0.00
ATOM   3550  CEB CEB Y1671     -69.567  61.056   6.536  1.00  0.00
ATOM   3551  CEC CEC Y1672      47.163  58.203   0.622  1.00  0.00
ATOM   3552  CED CED Y1673     -18.728  18.281 -50.229  1.00  0.00
ATOM   3553  CEE CEE Y1674     -75.270  77.743  57.808  1.00  0.00
ATOM   3554  CEF CEF Y1675     -55.459  42.838 -38.223  1.00  0.00
ATOM   3555  CEG CEG Y1676      88.245  49.374 -19.048  1.00  0.00
ATOM   3556  CEH CEH Y1677      54.765   9.602  82.393  1.00  0.00
ATOM   3557  CEI CEI Y1678      81.340 -40.494  25.400  1.00  0.00
ATOM   3558  CEJ CEJ Y1679     -85.255  38.346 -33.322  1.00  0.00
ATOM   3559  CEK CEK Y1680     -45.584  81.776  32.551  1.00  0.00
ATOM   3560  CEL CEL Y1681      30.929 -58.560   7.141  1.00  0.00
ATOM   3561  CEM CEM Y1682      45.321 -57.540 -87.159  1.00  0.00
ATOM   3562  CEN CEN Y1683     -12.891  30.994 -47.719  1.00  0.00
ATOM   3563  CEO CEO Y1684      21.467 -59.025 -85.120  1.00  0.00
ATOM   3564  CEP CEP Y1685     -34.878  69.476 -60.501  1.00  0.00
ATOM   3565  CEQ CEQ Y1686     -49.654 -76.482 -34.131  1.00  0.00
ATOM   3566  CER CER Y1687     -50.815  -0.744 -59.820  1.00  0.00
ATOM   3567  CES CES Y1688     -46.987  83.473 -53.536  1.00  0.00
ATOM   3568  CET CET Y1689     -80.249 -86.820  67.817  1.00  0.00
ATOM   3569  CEU CEU Y1690      17.259 -25.554  57.978  1.00  0.00
ATOM   3570  CEV CEV Y1691     -14.252 -39.094  49.215  1.00  0.00
ATOM   3571  CEW CEW Y1692      53.077  47.608 -30.359  1.00  0.00
ATOM   3572  CEX CEX Y1693      37.376 -88.701  63.384  1.00  0.00
ATOM   3573  CEY CEY Y1694      45.412 -18.935  17.995  1.00  0.00
ATOM   3574  CEZ CEZ Y1695       9.830 -68.812 -16.852  1.00  0.00
ATOM   3575  CFA CFA Y1696      82.884 -11.014 -42.251  1.00  0.00
ATOM   3576  CFB CFB Y1697     -28.859  84.214  46.942  1.00  0.00
ATOM   3577  CFC CFC Y1698     -77.523 -76.813  83.564  1.00  0.00
ATOM   3578  CFD CFD Y1699     -68.683  84.340 -36.308  1.00  0.00
ATOM   3579  CFE CFE Y1700     -25.644  71.720 -78.984  1.00  0.00
ATOM   3580  CFF CFF Y1701     -59.432  68.078  40.257  1.00  0.00
ATOM   3581  CFG CFG Y1702      69.469  78.405 -87.426  1.00  0.00
ATOM   3582  CFH CFH Y1703     -46.070 -74.476  28.213  1.00  0.00
ATOM   3583  CFI CFI Y1704     -32.241  84.209 -61.493  1.00  0.00
ATOM   3584  CFJ CFJ Y1705     -12.417  16.539  82.050  1.00  0.00
ATOM   3585  CFK CFK Y1706     -15.696 -51.441  46.772  1.00  0.00
ATOM   3586  CFL CFL Y1707      29.511 -82.482 -62.696  1.00  0.00
ATOM   3587  CFM CFM Y1708     -84.309  57.953  17.389  1.00  0.00
ATOM   3588  CFN CFN Y1709       9.939  17.667  65.540  1.00  0.00
ATOM   3589  CFO CFO Y1710      52.444  -2.588 -83.763  1.00  0.00
ATOM   3590  CFP CFP Y1711     -20.250 -68.190 -17.229  1.00  0.00
ATOM   3591  CFQ CFQ Y1712      88.601  78.882  31.364  1.00  0.00
ATOM   3592  CFR CFR Y1713      20.313   0.717 -49.298  1.00  0.00
ATOM   3593  CFS CFS Y1714     -11.540  77.976  70.089  1.00  0.00
ATOM   3594  CFT CFT Y1715      62.737  38.806   3.135  1.00  0.00
ATOM   3595  CFU CFU Y1716     -60.411 -88.098  -7.467  1.00  0.00
ATOM   3596  CFV CFV Y1717     -73.192   2.041  47.110  1.00  0.00
ATOM   3597  CFW CFW Y1718      25.212 -68.267  76.512  1.00  0.00
ATOM   3598  CFX CFX Y1719     -28.639  12.530  52.539  1.00  0.00
ATOM   3599  CFY CFY Y1720      44.588  60.749 -58.916  1.00  0.00
ATOM   3600  CFZ CFZ Y1721      -3.317  28.490  26.301  1.00  0.00
ATOM   3601  CGA CGA Y1722     -81.624 -26.931  -2.411  1.00  0.00
ATOM   3602  CGB CGB Y1723      62.432  15.680 -40.699  1.00  0.00
ATOM   3603  CGC CGC Y1724     -81.535  81.920  16.059  1.00  0.00
ATOM   3604  CGD CGD Y1725      54.514 -19.953  78.889  1.00  0.00
ATOM   3605  CGE CGE Y1726      61.139  14.795   8.211  1.00  0.00
ATOM   3606  CGF CGF Y1727     -40.057 -83.899  -3.255  1.00  0.00
ATOM   3607  CGG CGG Y1728      23.149 -64.319 -15.394  1.00  0.00
ATOM   3608  CGH CGH Y1729      90.276  55.728  58.917  1.00  0.00
ATOM   3609  CGI CGI Y1730     -83.405  20.754   4.360  1.00  0.00
ATOM   3610  CGJ CGJ Y1731      -4.157 -26.667  83.180  1.00  0.00
ATOM   3611  CGK CGK Y1732     -49.359  22.921  -3.750  1.00  0.00
ATOM   3612  CGL CGL Y1733      -4.324  19.947 -45.222  1.00  0.00
ATOM   3613  CGM CGM Y1734      83.592 -29.574  16.057  1.00  0.00
ATOM   3614  CGN CGN Y1735      49.904  14.940   1.377  1.00  0.00
ATOM   3615  CGO CGO Y1736     -77.353 -43.295 -80.393  1.00  0.00
ATOM   3616  CGP CGP Y1737      27.207 -68.104  35.450  1.00  0.00
ATOM   3617  CGQ CGQ Y1738     -10.260  37.149  54.402  1.00  0.00
ATOM   3618  CGR CGR Y1739      42.742 -47.251  62.070  1.00  0.00
ATOM   3619  CGS CGS Y1740      24.698  21.013  15.414  1.00  0.00
ATOM   3620  CGT CGT Y1741      16.713 -34.360  75.713  1.00  0.00
ATOM   3621  CGU CGU Y1742     -84.420  47.798  24.242  1.00  0.00
ATOM   3622  CGV CGV Y1743     -49.978 -14.510  32.039  1.00  0.00
ATOM   3623  CGW CGW Y1744     -51.813  37.455 -87.125  1.00  0.00
ATOM   3624  CGX CGX Y1745      -7.048 -75.740  84.554  1.00  0.00
ATOM   3625  CGY CGY Y1746      84.583 -16.321 -73.019  1.00  0.00
ATOM   3626  CGZ CGZ Y1747     -70.527 -76.094  12.864  1.00  0.00
ATOM   3627  CHA CHA Y1748     -67.972 -30.475  70.995  1.00  0.00
ATOM   3628  CHB CHB Y1749      37.819  82.059 -47.491  1.00  0.00
ATOM   3629  CHC CHC Y1750      50.876  77.243 -47.882  1.00  0.00
ATOM   3630  CHD CHD Y1751      -5.806  84.431  51.148  1.00  0.00
ATOM   3631  CHE CHE Y1752      28.474 -71.736  -6.895  1.00  0.00
ATOM   3632  CHF CHF Y1753      71.276 -67.104  71.506  1.00  0.00
ATOM   3633  CHG CHG Y1754      -9.920 -60.152  16.863  1.00  0.00
ATOM   3634  CHH CHH Y1755     -21.751 -87.881   4.557  1.00  0.00
ATOM   3635  CHI CHI Y1756     -11.491  44.185 -86.553  1.00  0.00
ATOM   3636  CHJ CHJ Y1757      38.158  31.016  19.831  1.00  0.00
ATOM   3637  CHK CHK Y1758      35.940 -88.164  48.745  1.00  0.00
ATOM   3638  CHL CHL Y1759      -1.902 -14.598 -85.976  1.00  0.00
ATOM   3639  CHM CHM Y1760       3.464  69.645  83.651  1.00  0.00
ATOM   3640  CHN CHN Y1761      36.326 -69.935  52.645  1.00  0.00
ATOM   3641  CHO CHO Y1762      17.816  83.522 -18.616  1.00  0.00
ATOM   3642  CHP CHP Y1763      12.403 -20.288 -22.518  1.00  0.00
ATOM   3643  CHQ CHQ Y1764      36.258   2.689 -61.395  1.00  0.00
ATOM   3644  CHR CHR Y1765       5.837  82.741  34.251  1.00  0.00
ATOM   3645  CHS CHS Y1766      11.632 -84.174 -34.033  1.00  0.00
ATOM   3646  CHT CHT Y1767     -21.000 -88.189 -33.066  1.00  0.00
ATOM   3647  CHU CHU Y1768      50.518   9.984  48.333  1.00  0.00
ATOM   3648  CHV CHV Y1769     -78.948 -82.232  36.562  1.00  0.00
ATOM   3649  CHW CHW Y1770     -59.700  57.064  44.985  1.00  0.00
ATOM   3650  CHX CHX Y1771     -63.306  82.816  30.009  1.00  0.00
ATOM   3651  CHY CHY Y1772      13.970   9.938  -7.385  1.00  0.00
ATOM   3652  CHZ CHZ Y1773      65.334  61.829   7.675  1.00  0.00
ATOM   3653  CIA CIA Y1774      19.175 -17.963  -8.342  1.00  0.00
ATOM   3654  CIB CIB Y1775     -36.687 -82.642  71.717  1.00  0.00
ATOM   3655  CIC CIC Y1776      85.542 -88.131  61.560  1.00  0.00
ATOM   3656  CID CID Y1777      41.608  39.634  79.243  1.00  0.00
ATOM   3657  CIE CIE Y1778     -35.137  69.119  36.166  1.00  0.00
ATOM   3658  CIF CIF Y1779      77.642 -48.381 -51.105  1.00  0.00
ATOM   3659  CIG CIG Y1780     -50.473  52.177  -0.053  1.00  0.00
ATOM   3660  CIH CIH Y1781     -57.525  31.845  61.292  1.00  0.00
ATOM   3661  CII CII Y1782      18.691  16.485   3.929  1.00  0.00
ATOM   3662  CIJ CIJ Y1783     -55.658 -38.646 -81.156  1.00  0.00
ATOM   3663  CIK CIK Y1784     -82.501  -6.798   9.001  1.00  0.00
ATOM   3664  CIL CIL Y1785     -61.826  16.845  23.121  1.00  0.00
ATOM   3665  CIM CIM Y1786      88.003 -40.253  46.698  1.00  0.00
ATOM   3666  CIN CIN Y1787      23.619  24.268 -73.464  1.00  0.00
ATOM   3667  CIO CIO Y1788      31.145 -73.873  88.288  1.00  0.00
ATOM   3668  CIP CIP Y1789     -58.941  22.191 -45.083  1.00  0.00
ATOM   3669  CIQ CIQ Y1790     -24.734  70.137  46.980  1.00  0.00
ATOM   3670  CIR CIR Y1791      54.539 -83.064  -9.145  1.00  0.00
ATOM   3671  CIS CIS Y1792     -69.858 -21.934  -4.202  1.00  0.00
ATOM   3672  CIT CIT Y1793      47.311  62.676 -79.251  1.00  0.00
ATOM   3673  CIU CIU Y1794      89.374  42.637 -68.882  1.00  0.00
ATOM   3674  CIV CIV Y1795       7.875  69.576 -16.505  1.00  0.00
ATOM   3675  CIW CIW Y1796      36.857  22.613  54.673  1.00  0.00
ATOM   3676  CIX CIX Y1797     -60.345  68.670 -86.845  1.00  0.00
ATOM   3677  CIY CIY Y1798      76.739 -61.728 -80.871  1.00  0.00
ATOM   3678  CIZ CIZ Y1799     -85.278  46.235   4.130  1.00  0.00
ATOM   3679  CJA CJA Y1800     -80.153 -68.022 -23.188  1.00  0.00
ATOM   3680  CJB CJB Y1801     -23.860  56.021 -57.661  1.00  0.00
ATOM   3681  CJC CJC Y1802     -43.210 -14.600 -81.490  1.00  0.00
ATOM   3682  CJD CJD Y1803      46.002  40.816  65.287  1.00  0.00
ATOM   3683  CJE CJE Y1804     -30.052 -30.814 -62.304  1.00  0.00
ATOM   3684  CJF CJF Y1805     -77.629 -38.656   6.103  1.00  0.00
ATOM   3685  CJG CJG Y1806     -83.381 -31.790  45.357  1.00  0.00
ATOM   3686  CJH CJH Y1807      33.326 -90.366  85.724  1.00  0.00
ATOM   3687  CJI CJI Y1808       6.453 -50.971   1.124  1.00  0.00
ATOM   3688  CJJ CJJ Z1809      25.589 -56.261  74.300  1.00  0.00
ATOM   3689  CJK CJK Z1810     -70.949 -44.640  -0.056  1.00  0.00
ATOM   3690  CJL CJL Z1811     -73.989 -69.589  29.800  1.00  0.00
ATOM   3691  CJM CJM Z1812     -36.805  25.625 -11.535  1.00  0.00
ATOM   3692  CJN CJN Z1813      41.499 -55.215  -2.414  1.00  0.00
ATOM   3693  CJO CJO Z1814     -26.298 -18.829 -33.648  1.00  0.00
ATOM   3694  CJP CJP Z1815       1.122 -45.786 -72.947  1.00  0.00
ATOM   3695  CJQ CJQ Z1816     -11.759 -39.317  64.609  1.00  0.00
ATOM   3696  CJR CJR Z1817     -38.879  -1.366  32.714  1.00  0.00
ATOM   3697  CJS CJS Z1818      81.532  74.843   4.787  1.00  0.00
ATOM   3698  CJT CJT Z1819     -13.767 -59.043  18.306  1.00  0.00
ATOM   3699  CJU CJU Z1820     -61.150   3.636  64.161  1.00  0.00
ATOM   3700  CJV CJV Z1821     -76.203  17.900 -40.963  1.00  0.00
ATOM   3701  CJW CJW Z1822      71.645  13.526 -63.018  1.00  0.00
ATOM   3702  CJX CJX Z1823      87.246  54.374  51.296  1.00  0.00
ATOM   3703  CJY CJY Z1824      -1.152 -28.177  24.813  1.00  0.00
ATOM   3704  CJZ CJZ Z1825      58.298 -21.713 -12.981  1.00  0.00
ATOM   3705  CKA CKA Z1826      17.269 -10.621  40.353  1.00  0.00
ATOM   3706  CKB CKB Z1827     -73.812  67.962  47.441  1.00  0.00
ATOM   3707  CKC CKC Z1828      49.030  74.968  25.755  1.00  0.00
ATOM   3708  CKD CKD Z1829      21.208 -83.493  28.426  1.00  0.00
ATOM   3709  CKE CKE Z1830       1.530  14.184  23.563  1.00  0.00
ATOM   3710  CKF CKF Z1831      79.172   6.956  60.691  1.00  0.00
ATOM   3711  CKG CKG Z1832      42.665 -65.558 -55.705  1.00  0.00
ATOM   3712  CKH CKH Z1833     -65.413  38.345 -55.512  1.00  0.00
ATOM   3713  CKI CKI Z1834      77.512  19.890 -18.861  1.00  0.00
ATOM   3714  CKJ CKJ Z1835     -50.611  34.319  49.494  1.00  0.00
ATOM   3715  CKK CKK Z1836      71.322  67.504  76.525  1.00  0.00
ATOM   3716  CKL CKL Z1837     -59.864   3.462 -28.951  1.00  0.00
ATOM   3717  CKM CKM Z1838     -44.726 -81.322 -82.420  1.00  0.00
ATOM   3718  CKN CKN Z1839     -21.678  33.388 -71.173  1.00  0.00
ATOM   3719  CKO CKO Z1840      60.585 -33.096  61.884  1.00  0.00
ATOM   3720  CKP CKP Z1841     -58.835  75.776 -84.138  1.00  0.00
ATOM   3721  CKQ CKQ Z1842      30.084 -35.954  24.842  1.00  0.00
ATOM   3722  CKR CKR Z1843      -2.131  40.628  40.695  1.00  0.00
ATOM   3723  CKS CKS Z1844      47.560  48.613 -30.541  1.00  0.00
ATOM   3724  CKT CKT Z1845      27.524  62.580  65.782  1.00  0.00
ATOM   3725  CKU CKU Z1846     -73.620  -0.435 -57.942  1.00  0.00
ATOM   3726  CKV CKV Z1847      14.146 -33.986 -58.954  1.00  0.00
ATOM   3727  CKW CKW Z1848       4.364  60.024  70.755  1.00  0.00
ATOM   3728  CKX CKX Z1849     -24.203  66.970  -5.260  1.00  0.00
ATOM   3729  CKY CKY Z1850     -32.431 -54.968 -56.825  1.00  0.00
ATOM   3730  CKZ CKZ Z1851       0.823  54.558  16.499  1.00  0.00
ATOM   3731  CLA CLA Z1852     -19.584  15.703 -40.766  1.00  0.00
ATOM   3732  CLB CLB Z1853      10.187  39.480 -17.094  1.00  0.00
ATOM   3733  CLC CLC Z1854     -46.984  70.950 -33.824  1.00  0.00
ATOM   3734  CLD CLD Z1855     -70.824 -74.363 -24.891  1.00  0.00
ATOM   3735  CLE CLE Z1856     -30.575   6.030 -51.440  1.00  0.00
ATOM   3736  CLF CLF Z1857     -17.768  66.615  59.332  1.00  0.00
ATOM   3737  CLG CLG Z1858      39.292  43.872   2.213  1.00  0.00
ATOM   3738  CLH CLH Z1859      76.966 -86.444 -77.210  1.00  0.00
ATOM   3739  CLI CLI Z1860      49.158 -22.179  69.223  1.00  0.00
ATOM   3740  CLJ CLJ Z1861      18.811  21.909  27.288  1.00  0.00
ATOM   3741  CLK CLK Z1862     -75.906 -83.035   2.426  1.00  0.00
ATOM   3742  CLL CLL Z1863      18.079  10.796  54.206  1.00  0.00
ATOM   3743  CLM CLM Z1864      80.062 -14.084  15.261  1.00  0.00
ATOM   3744  CLN CLN Z1865     -47.246 -21.392 -71.114  1.00  0.00
ATOM   3745  CLO CLO Z1866     -60.161 -17.708 -11.447  1.00  0.00
ATOM   3746  CLP CLP Z1867      71.064 -32.478 -78.476  1.00  0.00
ATOM   3747  CLQ CLQ Z1868      83.549 -15.631  88.768  1.00  0.00
ATOM   3748  CLR CLR Z1869     -61.675  11.886  32.311  1.00  0.00
ATOM   3749  CLS CLS Z1870      42.611  -0.991  14.712  1.00  0.00
ATOM   3750  CLT CLT Z1871     -33.850  71.329  26.638  1.00  0.00
ATOM   3751  CLU CLU Z1872      75.362  31.197  52.581  1.00  0.00
ATOM   3752  CLV CLV Z1873      17.077  40.069 -54.867  1.00  0.00
ATOM   3753  CLW CLW Z1874      34.459  29.630  63.737  1.00  0.00
ATOM   3754  CLX CLX Z1875      77.641 -47.044  65.106  1.00  0.00
ATOM   3755  CLY CLY Z1876     -81.649  56.536 -76.417  1.00  0.00
ATOM   3756  CLZ CLZ Z1877       2.892  -0.517 -77.209  1.00  0.00
ATOM   3757  CMA CMA Z1878     -46.291  -2.268  -1.625  1.00  0.00
ATOM   3758  CMB CMB Z1879     -56.945 -85.736 -53.641  1.00  0.00
ATOM   3759  CMC CMC Z1880     -29.091  41.041 -38.230  1.00  0.00
ATOM   3760  CMD CMD Z1881     -62.898 -33.816  61.291  1.00  0.00
ATOM   3761  CME CME Z1882     -63.990  59.679  74.431  1.00  0.00
ATOM   3762  CMF CMF Z1883      49.280 -40.733  43.684  1.00  0.00
ATOM   3763  CMG CMG Z1884      34.174 -35.490 -35.456  1.00  0.00
ATOM   3764  CMH CMH Z1885     -61.807 -15.847 -81.241  1.00  0.00
ATOM   3765  CMI CMI Z1886      41.327  24.258   8.810  1.00  0.00
ATOM   3766  CMJ CMJ Z1887      57.165  -2.811  29.667  1.00  0.00
ATOM   3767  CMK CMK Z1888     -41.573 -15.975  49.354  1.00  0.00
ATOM   3768  CML CML Z1889      58.623  53.688  34.394  1.00  0.00
ATOM   3769  CMM CMM Z1890      66.576  -2.371  81.166  1.00  0.00
ATOM   3770  CMN CMN Z1891     -25.815  29.106  11.487  1.00  0.00
ATOM   3771  CMO CMO Z1892      59.461  16.850 -23.172  1.00  0.00
ATOM   3772  CMP CMP Z1893      26.254 -35.757  62.975  1.00  0.00
ATOM   3773  CMQ CMQ Z1894      13.791 -84.717 -25.083  1.00  0.00
ATOM   3774  CMR CMR Z1895      42.811  82.702  54.791  1.00  0.00
ATOM   3775  CMS CMS Z1896      20.738 -56.154 -56.709  1.00  0.00
ATOM   3776  CMT CMT Z1897      72.842  38.924   3.478  1.00  0.00
ATOM   3777  CMU CMU Z1898     -15.890 -90.552  63.790  1.00  0.00
ATOM   3778  CMV CMV Z1899      82.313 -66.701 -46.266  1.00  0.00
ATOM   3779  CMW CMW Z1900     -76.218  68.827   6.638  1.00  0.00
ATOM   3780  CMX CMX Z1901      41.599  -8.762  73.004  1.00  0.00
ATOM   3781  CMY CMY Z1902      74.760  71.112 -27.391  1.00  0.00
ATOM   3782  CMZ CMZ Z1903     -39.817 -78.537  18.278  1.00  0.00
ATOM   3783  CNA CNA Z1904      43.052 -74.944  39.032  1.00  0.00
ATOM   3784  CNB CNB Z1905      30.706 -62.697 -78.106  1.00  0.00
ATOM   3785  CNC CNC Z1906     -71.136  79.573 -74.110  1.00  0.00
ATOM   3786  CND CND Z1907      66.344 -22.906  16.042  1.00  0.00
ATOM   3787  CNE CNE Z1908      85.725  -7.075  40.101  1.00  0.00
ATOM   3788  CNF CNF Z1909     -73.017 -56.632 -58.892  1.00  0.00
ATOM   3789  CNG CNG Z1910     -79.857  80.482 -58.950  1.00  0.00
ATOM   3790  CNH CNH Z1911     -79.146 -11.973  10.202  1.00  0.00
ATOM   3791  CNI CNI Z1912      14.510  75.754 -46.968  1.00  0.00
ATOM   3792  CNJ CNJ Z1913      79.205 -73.029  70.086  1.00  0.00
ATOM   3793  CNK CNK Z1914     -71.501 -16.858 -18.371  1.00  0.00
ATOM   3794  CNL CNL Z1915      74.919  37.009 -51.360  1.00  0.00
ATOM   3795  CNM CNM Z1916      65.332 -64.054 -30.064  1.00  0.00
ATOM   3796  CNN CNN Z1917     -55.505  25.320   8.491  1.00  0.00
ATOM   3797  CNO CNO Z1918      63.474 -18.483 -41.985  1.00  0.00
ATOM   3798  CNP CNP Z1919     -45.745  54.546 -70.325  1.00  0.00
ATOM   3799  CNQ CNQ Z1920     -18.319   4.770 -54.633  1.00  0.00
ATOM   3800  CNR CNR Z1921      64.562  76.155 -12.319  1.00  0.00
ATOM   3801  CNS CNS Z1922     -12.966  52.739 -28.349  1.00  0.00
ATOM   3802  CNT CNT Z1923     -78.009  11.844  12.427  1.00  0.00
ATOM   3803  CNU CNU Z1924     -71.743 -58.410  65.409  1.00  0.00
ATOM   3804  CNV CNV Z1925      75.988 -45.891  20.096  1.00  0.00
ATOM   3805  CNW CNW Z1926      67.678  75.655 -72.832  1.00  0.00
ATOM   3806  CNX CNX Z1927       5.364 -54.310 -38.222  1.00  0.00
ATOM   3807  CNY CNY Z1928      39.007   7.824 -48.418  1.00  0.00
ATOM   3808  CNZ CNZ Z1929      51.361   1.080  -2.352  1.00  0.00
ATOM   3809  COA COA Z1930      59.765  55.393 -84.654  1.00  0.00
ATOM   3810  COB COB Z1931     -44.804 -22.447   2.217  1.00  0.00
ATOM   3811  COC COC Z1932     -85.028   4.179  89.783  1.00  0.00
ATOM   3812  COD COD Z1933      56.140 -24.836  86.616  1.00  0.00
ATOM   3813  COE COE Z1934     -11.440 -33.714 -72.650  1.00  0.00
ATOM   3814  COF COF Z1935      23.216  70.220 -25.125  1.00  0.00
ATOM   3815  COG COG Z1936      86.559 -69.629 -22.745  1.00  0.00
ATOM   3816  COH COH Z1937      54.046  23.674  60.376  1.00  0.00
ATOM   3817  COI COI Z1938     -83.702 -18.188 -40.250  1.00  0.00
ATOM   3818  COJ COJ Z1939     -35.489 -32.770  25.126  1.00  0.00
ATOM   3819  COK COK Z1940     -12.206  -7.247  21.095  1.00  0.00
ATOM   3820  COL COL Z1941      73.042 -55.266 -60.926  1.00  0.00
ATOM   3821  COM COM Z1942     -58.644 -86.033  32.079  1.00  0.00
ATOM   3822  CON CON Z1943     -67.649 -81.909  85.984  1.00  0.00
ATOM   3823  COO COO Z1944      61.883  38.056  32.823  1.00  0.00
ATOM   3824  COP COP Z1945      70.751 -70.132 -57.236  1.00  0.00
ATOM   3825  COQ COQ Z1946      35.148 -25.480 -15.227  1.00  0.00
ATOM   3826  COR COR Z1947      41.557 -63.699  47.840  1.00  0.00
ATOM   3827  COS COS Z1948     -78.771 -29.676 -83.396  1.00  0.00
ATOM   3828  COT COT Z1949      21.816  40.775  34.236  1.00  0.00
ATOM   3829  COU COU Z1950      46.743 -30.807  21.453  1.00  0.00
ATOM   3830  COV COV Z1951      41.673 -20.710 -72.619  1.00  0.00
ATOM   3831  COW COW Z1952     -32.409 -38.533  89.295  1.00  0.00
ATOM   3832  COX COX Z1953      73.107   3.509  11.084  1.00  0.00
ATOM   3833  COY COY Z1954      14.866 -61.042 -72.424  1.00  0.00
ATOM   3834  COZ COZ Z1955      43.112  33.044 -54.027  1.00  0.00
ATOM   3835  CPA CPA Z1956      40.396  19.503  77.755  1.00  0.00
ATOM   3836  CPB CPB Z1957     -26.632 -64.897 -24.307  1.00  0.00
ATOM   3837  CPC CPC Z1958      28.255  -9.130 -36.425  1.00  0.00
ATOM   3838  CPD CPD Z1959     -36.999  25.402  47.606  1.00  0.00
ATOM   3839  CPE CPE Z1960      25.906   9.909 -29.177  1.00  0.00
ATOM   3840  CPF CPF Z1961      -5.783 -80.462  78.116  1.00  0.00
ATOM   3841  CPG CPG Z1962      52.784  51.247 -60.113  1.00  0.00
ATOM   3842  CPH CPH Z1963     -59.534 -50.913  44.675  1.00  0.00
ATOM   3843  CPI CPI Z1964      31.173 -19.166   8.583  1.00  0.00
ATOM   3844  CPJ CPJ Z1965      30.388 -76.099  67.086  1.00  0.00
ATOM   3845  CPK CPK Z1966     -15.087  15.797   1.318  1.00  0.00
ATOM   3846  CPL CPL Z1967      77.910  12.815  33.886  1.00  0.00
ATOM   3847  CPM CPM Z1968     -75.286  41.744 -27.820  1.00  0.00
ATOM   3848  CPN CPN Z1969       5.113  26.184 -38.108  1.00  0.00
ATOM   3849  CPO CPO Z1970     -70.499  37.039  58.512  1.00  0.00
ATOM   3850  CPP CPP Z1971      68.922  51.132 -72.796  1.00  0.00
ATOM   3851  CPQ CPQ Z1972      16.406  61.768 -70.017  1.00  0.00
ATOM   3852  CPR CPR Z1973      51.854 -41.517  78.008  1.00  0.00
ATOM   3853  CPS CPS Z1974      -8.677   1.859  42.124  1.00  0.00
ATOM   3854  CPT CPT Z1975      68.397 -79.293  10.430  1.00  0.00
ATOM   3855  CPU CPU Z1976      -3.279  33.772  64.172  1.00  0.00
ATOM   3856  CPV CPV Z1977      20.732 -51.569  47.424  1.00  0.00
ATOM   3857  CPW CPW Z1978      81.588 -19.585 -64.432  1.00  0.00
ATOM   3858  CPX CPX Z1979     -82.597  41.015 -60.084  1.00  0.00
ATOM   3859  CPY CPY Z1980     -36.157  44.269  26.313  1.00  0.00
ATOM   3860  CPZ CPZ Z1981       4.164  69.707  -4.759  1.00  0.00
ATOM   3861  CQA CQA Z1982      82.421  61.372 -82.536  1.00  0.00
ATOM   3862  CQB CQB Z1983      61.742 -50.989  50.508  1.00  0.00
ATOM   3863  CQC CQC Z1984     -13.839 -47.876 -15.640  1.00  0.00
ATOM   3864  CQD CQD Z1985     -28.704  43.579  44.816  1.00  0.00
ATOM   3865  CQE CQE Z1986      37.223  14.828 -77.360  1.00  0.00
ATOM   3866  CQF CQF Z1987      52.966  82.985 -29.163  1.00  0.00
ATOM   3867  CQG CQG Z1988     -32.560 -12.170  79.192  1.00  0.00
ATOM   3868  CQH CQH Z1989     -52.465 -33.515  38.307  1.00  0.00
ATOM   3869  CQI CQI Z1990     -76.119  28.298  82.205  1.00  0.00
ATOM   3870  CQJ CQJ Z1991      -4.655  13.547 -15.065  1.00  0.00
ATOM   3871  CQK CQK Z1992     -12.227 -82.558 -50.381  1.00  0.00
ATOM   3872  CQL CQL Z1993      -6.721  72.522  32.519  1.00  0.00
ATOM   3873  CQM CQM Z1994     -78.026  31.316  31.443  1.00  0.00
ATOM   3874  CQN CQN Z1995      77.881  -3.935  -7.425  1.00  0.00
ATOM   3875  CQO CQO Z1996      47.711  23.822  33.731  1.00  0.00
ATOM   3876  CQP CQP Z1997     -21.672 -18.818 -70.636  1.00  0.00
ATOM   3877  CQQ CQQ Z1998     -78.107 -69.699 -85.047  1.00  0.00
ATOM   3878  CQR CQR Z1999     -74.298  11.226 -83.819  1.00  0.00
ATOM   3879  CQS CQS Z2000     -32.862 -82.802   4.314  1.00  0.00
ATOM   3880  CQT CQT Z2001      -9.572 -82.755 -11.138  1.00  0.00
ATOM   3881  CQU CQU Z2002      40.733   9.992 -19.622  1.00  0.00
ATOM   3882  CQV CQV Z2003      80.415 -11.030 -76.068  1.00  0.00
ATOM   3883  CQW CQW Z2004     -53.959 -60.727  80.860  1.00  0.00
ATOM   3884  CQX CQX Z2005      -9.663  29.270 -24.434  1.00  0.00
ATOM   3885  CQY CQY Z2006     -45.048 -52.797  39.872  1.00  0.00
ATOM   3886  CQZ CQZ Z2007     -52.581  14.550 -50.345  1.00  0.00
ATOM   3887  CRA CRA Z2008      52.272 -89.255  22.293  1.00  0.00
ATOM   3888  CRB CRB Z2009     -43.726  30.831 -47.027  1.00  0.00
ATOM   3889  CRC CRC Z2010      38.725  67.704   0.554  1.00  0.00
ATOM   3890  CRD CRD Z2011     -39.611 -82.923 -41.206  1.00  0.00
ATOM   3891  CRE CRE Z2012     -23.092  78.052 -73.012  1.00  0.00
ATOM   3892  CRF CRF Z2013     -65.958 -23.216 -34.541  1.00  0.00
ATOM   3893  CRG CRG Z2014      63.330 -35.081  82.707  1.00  0.00
ATOM   3894  CRH CRH Z2015      24.005 -53.752  24.937  1.00  0.00
ATOM   3895  CRI CRI Z2016      36.034  51.211 -82.446  1.00  0.00
ATOM   3896  CRJ CRJ Z2017      57.833 -63.077  21.745  1.00  0.00
ATOM   3897  CRK CRK Z2018      47.683  -8.561 -19.843  1.00  0.00
ATOM   3898  CRL CRL Z2019      33.468  51.574  24.415  1.00  0.00
ATOM   3899  CRM CRM Z2020      10.436 -15.882 -32.318  1.00  0.00
ATOM   3900  CRN CRN Z2021      37.469  60.841 -87.004  1.00  0.00
ATOM   3901  CRO CRO Z2022       3.814 -39.903  -1.959  1.00  0.00
ATOM   3902  CRP CRP Z2023      18.912 -33.473   0.422  1.00  0.00
ATOM   3903  CRQ CRQ Z2024     -36.651 -76.556  38.828  1.00  0.00
ATOM   3904  CRR CRR Z2025     -69.411 -44.982  83.347  1.00  0.00
ATOM   3905  CRS CRS Z2026      32.161  32.498  82.272  1.00  0.00
ATOM   3906  CRT CRT Z2027     -53.482  49.900  -5.491  1.00  0.00
ATOM   3907  CRU CRU Z2028      66.941 -13.869  39.100  1.00  0.00
ATOM   3908  CRV CRV Z2029     -40.908  54.492  64.815  1.00  0.00
ATOM   3909  CRW CRW Z2030     -59.589 -57.155 -85.125  1.00  0.00
ATOM   3910  CRX CRX Z2031       7.841  18.969 -80.170  1.00  0.00
ATOM   3911  CRY CRY Z2032     -65.263 -49.546 -38.313  1.00  0.00
ATOM   3912  CRZ CRZ Z2033     -84.606  43.002  89.323  1.00  0.00
ATOM   3913  CSA CSA Z2034     -80.559  58.918  84.484  1.00  0.00
ATOM   3914  CSB CSB Z2035     -48.724 -41.243 -75.281  1.00  0.00
ATOM   3915  CSC CSC Z2036      27.570  79.108  33.561  1.00  0.00
ATOM   3916  CSD CSD Z2037     -47.574 -32.035  13.657  1.00  0.00
ATOM   3917  CSE CSE Z2038      70.753  63.648  19.653  1.00  0.00
ATOM   3918  CSF CSF Z2039     -82.448 -42.483 -70.707  1.00  0.00
ATOM   3919  CSG CSG Z2040      16.544 -83.753 -68.990  1.00  0.00
ATOM   3920  CSH CSH Z2041      34.427  76.348  -9.163  1.00  0.00
ATOM   3921  CSI CSI Z2042     -62.226   8.418  10.089  1.00  0.00
ATOM   3922  CSJ CSJ Z2043     -52.699 -35.008 -50.364  1.00  0.00
ATOM   3923  CSK CSK Z2044       8.838 -83.082  -4.270  1.00  0.00
ATOM   3924  CSL CSL Z2045     -62.279  82.046  84.661  1.00  0.00
ATOM   3925  CSM CSM Z2046      55.039  33.992 -73.975  1.00  0.00
ATOM   3926  CSN CSN Z2047     -42.868   3.322 -78.276  1.00  0.00
ATOM   3927  CSO CSO Z2048       1.839  73.321 -26.192  1.00  0.00
ATOM   3928  CSP CSP Z2049      34.166   4.226  25.748  1.00  0.00
ATOM   3929  CSQ CSQ Z2050     -39.734 -72.096  58.360  1.00  0.00
ATOM   3930  CSR CSR Z2051       3.881 -16.524  78.055  1.00  0.00
ATOM   3931  CSS CSS Z2052      16.128 -80.472 -52.054  1.00  0.00
ATOM   3932  CST CST Z2053     -14.043  79.867 -18.936  1.00  0.00
ATOM   3933  CSU CSU Z2054     -83.010 -72.556 -68.342  1.00  0.00
ATOM   3934  CSV CSV Z2055     -43.267  29.585  76.542  1.00  0.00
ATOM   3935  CSW CSW Z2056      79.401 -83.081  38.625  1.00  0.00
ATOM   3936  CSX CSX Z2057      -3.969  52.385  85.434  1.00  0.00
ATOM   3937  CSY CSY Z2058      79.095 -32.682  84.948  1.00  0.00
ATOM   3938  CSZ CSZ Z2059       0.243  48.393 -50.524  1.00  0.00
ATOM   3939  CTA CTA Z2060      12.966  31.452   3.502  1.00  0.00
ATOM   3940  CTB CTB Z2061     -19.402   6.907  77.956  1.00  0.00
ATOM   3941  CTC CTC Z2062     -70.214 -33.045 -64.337  1.00  0.00
ATOM   3942  CTD CTD Z2063      -4.113 -63.243 -56.708  1.00  0.00
ATOM   3943  CTE CTE Z2064       4.985 -53.699  37.578  1.00  0.00
ATOM   3944  CTF CTF Z2065     -43.595 -41.800 -20.867  1.00  0.00
ATOM   3945  CTG CTG Z2066      15.050  47.449 -39.944  1.00  0.00
ATOM   3946  CTH CTH Z2067      76.502 -39.122 -45.440  1.00  0.00
ATOM   3947  CTI CTI Z2068      13.193 -21.641  47.134  1.00  0.00
ATOM   3948  CTJ CTJ Z2069     -19.994   5.407 -74.791  1.00  0.00
ATOM   3949  CTK CTK Z2070     -77.456  29.560 -67.544  1.00  0.00
ATOM   3950  CTL CTL Z2071     -51.359 -88.110   6.236  1.00  0.00
ATOM   3951  CTM CTM Z2072     -56.036 -69.379  10.292  1.00  0.00
ATOM   3952  CTN CTN Z2073      80.843  41.145 -27.262  1.00  0.00
ATOM   3953  CTO CTO Z2074      71.679 -87.247 -36.700  1.00  0.00
ATOM   3954  CTP CTP Z2075     -56.192  37.689  37.627  1.00  0.00
ATOM   3955  CTQ CTQ Z2076      32.974  79.463 -36.585  1.00  0.00
ATOM   3956  CTR CTR Z2077      76.163 -84.978 -18.596  1.00  0.00
ATOM   3957  CTS CTS Z2078     -16.293  20.786  53.802  1.00  0.00
ATOM   3958  CTT CTT Z2079      76.398 -69.001  43.115  1.00  0.00
ATOM   3959  CTU CTU Z2080      34.665  44.148  49.594  1.00  0.00
ATOM   3960  CTV CTV Z2081      57.180 -66.962  87.443  1.00  0.00
ATOM   3961  CTW CTW Z2082     -22.813 -65.660  -9.201  1.00  0.00
ATOM   3962  CTX CTX Z2083      12.016  77.732  29.163  1.00  0.00
ATOM   3963  CTY CTY Z2084     -65.913  79.760  23.948  1.00  0.00
ATOM   3964  CTZ CTZ Z2085      52.710 -84.355  68.467  1.00  0.00
ATOM   3965  CUA CUA Z2086     -11.443 -57.721 -80.487  1.00  0.00
ATOM   3966  CUB CUB Z2087      -2.214  62.917  45.759  1.00  0.00
ATOM   3967  CUC CUC Z2088      36.139  17.256   1.015  1.00  0.00
ATOM   3968  CUD CUD Z2089     -70.015 -28.557  81.592  1.00  0.00
ATOM   3969  CUE CUE Z2090      13.373 -38.081  21.962  1.00  0.00
ATOM   3970  CUF CUF Z2091     -49.944  37.039 -82.355  1.00  0.00
ATOM   3971  CUG CUG Z2092     -82.281  49.881 -19.923  1.00  0.00
ATOM   3972  CUH CUH Z2093      83.626 -37.511 -16.897  1.00  0.00
ATOM   3973  CUI CUI Z2094      46.323  57.624  17.462  1.00  0.00
ATOM   3974  CUJ CUJ Z2095      32.917   1.375  -7.320  1.00  0.00
ATOM   3975  CUK CUK Z2096     -58.851 -17.939   0.871  1.00  0.00
ATOM   3976  CUL CUL Z2097     -70.613 -82.616  46.994  1.00  0.00
ATOM   3977  CUM CUM Z2098     -54.656 -78.474  69.699  1.00  0.00
ATOM   3978  CUN CUN Z2099      80.031  36.658  32.831  1.00  0.00
ATOM   3979  CUO CUO Z2100     -48.787 -48.158  84.366  1.00  0.00
ATOM   3980  CUP CUP Z2101      77.298  19.790   5.871  1.00  0.00
ATOM   3981  CUQ CUQ Z2102     -16.307 -89.210 -22.418  1.00  0.00
ATOM   3982  CUR CUR Z2103      -1.281 -88.952 -73.344  1.00  0.00
ATOM   3983  CUS CUS Z2104      13.763 -89.686  50.909  1.00  0.00
ATOM   3984  CUT CUT Z2105      27.606 -83.407 -15.012  1.00  0.00
ATOM   3985  CUU CUU Z2106      19.911 -13.030  68.969  1.00  0.00
ATOM   3986  CUV CUV Z2107      83.705   6.310 -44.755  1.00  0.00
ATOM   3987  CUW CUW Z2108      20.460  28.277 -79.917  1.00  0.00
ATOM   3988  CUX CUX Z2109       6.030  79.796  86.972  1.00  0.00
ATOM   3989  CUY CUY Z2110       3.178  -7.727  59.485  1.00  0.00
ATOM   3990  CUZ CUZ Z2111     -59.556  52.852 -62.671  1.00  0.00
ATOM   3991  CVA CVA Z2112      -4.023  83.989 -70.718  1.00  0.00
ATOM   3992  CVB CVB Z2113     -47.981 -82.624  -9.015  1.00  0.00
ATOM   3993  CVC CVC Z2114     -72.386 -35.959  30.695  1.00  0.00
ATOM   3994  CVD CVD Z2115     -76.527 -89.154  29.874  1.00  0.00
ATOM   3995  CVE CVE Z2116      10.780 -70.855  42.679  1.00  0.00
ATOM   3996  CVF CVF Z2117      -4.070  64.538 -51.551  1.00  0.00
ATOM   3997  CVG CVG Z2118      87.361  21.666 -78.067  1.00  0.00
ATOM   3998  CVH CVH Z2119     -79.834 -31.774 -32.144  1.00  0.00
ATOM   3999  CVI CVI Z2120       9.224 -17.523  21.743  1.00  0.00
ATOM   4000  CVJ CVJ Z2121      13.100  13.187  73.775  1.00  0.00
ATOM   4001  CVK CVK Z2122      38.319  14.993  51.222  1.00  0.00
ATOM   4002  CVL CVL Z2123      -6.964 -74.121 -32.835  1.00  0.00
ATOM   4003  CVM CVM Z2124      53.105 -86.688 -14.037  1.00  0.00
ATOM   4004  CVN CVN Z2125      55.102  33.929   1.170  1.00  0.00
ATOM   4005  CVO CVO Z2126      67.070  32.880  78.357  1.00  0.00
ATOM   4006  CVP CVP Z2127      66.807  57.293 -50.049  1.00  0.00
ATOM   4007  CVQ CVQ Z2128      88.705 -28.202  61.598  1.00  0.00
ATOM   4008  CVR CVR Z2129     -56.596  21.079 -80.835  1.00  0.00
ATOM   4009  CVS CVS Z2130       2.665  16.774  43.523  1.00  0.00
ATOM   4010  CVT CVT Z2131      63.767 -71.097 -77.217  1.00  0.00
ATOM   4011  CVU CVU Z2132     -82.800  29.607 -85.403  1.00  0.00
ATOM   4012  CVV CVV Z2133      15.979  62.285  38.328  1.00  0.00
ATOM   4013  CVW CVW Z2134      83.911  56.663 -61.159  1.00  0.00
ATOM   4014  CVX CVX Z2135      -1.445 -70.898 -68.800  1.00  0.00
ATOM   4015  CVY CVY Z2136       7.400  76.863  59.496  1.00  0.00
ATOM   4016  CVZ CVZ Z2137     -43.007  71.589  85.671  1.00  0.00
ATOM   4017  CWA CWA Z2138       8.072  20.439 -21.349  1.00  0.00
ATOM   4018  CWB CWB Z2139      29.110  61.486  -8.129  1.00  0.00
ATOM   4019  CWC CWC Z2140      26.483 -10.940 -72.095  1.00  0.00
ATOM   4020  CWD CWD Z2141     -28.278 -74.195  74.525  1.00  0.00
ATOM   4021  CWE CWE Z2142      23.151 -85.659  88.192  1.00  0.00
ATOM   4022  CWF CWF Z2143     -46.347  47.429  82.855  1.00  0.00
ATOM   4023  CWG CWG Z2144     -83.600 -69.817  -5.280  1.00  0.00
ATOM   4024  CWH CWH Z2145       0.662 -78.159  61.482  1.00  0.00
ATOM   4025  CWI CWI Z2146      83.580  74.091 -86.777  1.00  0.00
ATOM   4026  CWJ CWJ Z2147      47.206 -39.340 -74.799  1.00  0.00
ATOM   4027  CWK CWK Z2148      38.659 -14.701  42.776  1.00  0.00
ATOM   4028  CWL CWL Z2149      86.203 -68.958  -8.289  1.00  0.00
ATOM   4029  CWM CWM Z2150     -16.788  17.056  37.243  1.00  0.00
ATOM   4030  CWN CWN Z2151       1.353 -39.043 -25.471  1.00  0.00
ATOM   4031  CWO CWO Z2152      50.718 -52.480  60.550  1.00  0.00
ATOM   4032  CWP CWP Z2153     -68.090  41.042  15.804  1.00  0.00
ATOM   4033  CWQ CWQ Z2154       5.984  79.356 -81.642  1.00  0.00
ATOM   4034  CWR CWR Z2155     -72.838  74.344 -23.337  1.00  0.00
ATOM   4035  CWS CWS Z2156      18.168 -44.297  88.295  1.00  0.00
ATOM   4036  CWT CWT Z2157     -25.358   8.560  51.241  1.00  0.00
ATOM   4037  CWU CWU Z2158      37.873 -73.867 -27.597  1.00  0.00
ATOM   4038  CWV CWV Z2159      -2.985  66.268 -72.667  1.00  0.00
ATOM   4039  CWW CWW Z2160      82.831 -68.879 -62.881  1.00  0.00
ATOM   4040  CWX CWX Z2161     -58.444  20.157  84.073  1.00  0.00
ATOM   4041  CWY CWY Z2162      62.961  83.679  85.073  1.00  0.00
ATOM   4042  CWZ CWZ Z2163     -45.535 -25.372  78.837  1.00  0.00
ATOM   4043  CXA CXA Z2164      70.119  81.336  41.312  1.00  0.00
ATOM   4044  CXB CXB Z2165      19.380  21.232 -61.611  1.00  0.00
ATOM   4045  CXC CXC Z2166     -72.893 -39.787 -52.949  1.00  0.00
ATOM   4046  CXD CXD Z2167      -2.907  46.806  -6.066  1.00  0.00
ATOM   4047  CXE CXE Z2168      -0.385   9.731 -37.935  1.00  0.00
ATOM   4048  CXF CXF Z2169      18.009 -21.019 -80.787  1.00  0.00
ATOM   4049  CXG CXG Z2170      33.124 -83.958  78.302  1.00  0.00
ATOM   4050  CXH CXH Z2171     -66.791  30.390  -7.652  1.00  0.00
ATOM   4051  CXI CXI Z2172     -55.598 -89.218 -34.223  1.00  0.00
ATOM   4052  CXJ CXJ Z2173      67.884 -22.950  86.168  1.00  0.00
ATOM   4053  CXK CXK Z2174      39.536  48.334  83.008  1.00  0.00
ATOM   4054  CXL CXL Z2175      58.784   6.246 -82.860  1.00  0.00
ATOM   4055  CXM CXM Z2176     -59.183 -19.979 -54.391  1.00  0.00
ATOM   4056  CXN CXN Z2177      86.961 -33.285   1.381  1.00  0.00
ATOM   4057  CXO CXO Z2178     -74.325  -8.049  30.199  1.00  0.00
ATOM   4058  CXP CXP Z2179      80.115  36.707 -65.618  1.00  0.00
ATOM   4059  CXQ CXQ Z2180     -81.218 -18.123  82.291  1.00  0.00
ATOM   4060  CXR CXR Z2181      33.302  56.889 -61.492  1.00  0.00
ATOM   4061  CXS CXS Z2182      14.581  80.765   5.732  1.00  0.00
ATOM   4062  CXT CXT Z2183      29.411  -1.286  40.758  1.00  0.00
ATOM   4063  CXU CXU Z2184      34.952 -28.052 -87.116  1.00  0.00
ATOM   4064  CXV CXV Z2185     -23.293  55.719  88.775  1.00  0.00
ATOM   4065  CXW CXW Z2186      89.723   1.805  86.864  1.00  0.00
ATOM   4066  CXX CXX Z2187     -70.587  37.794 -40.978  1.00  0.00
ATOM   4067  CXY CXY Z2188      34.632 -76.617  21.109  1.00  0.00
ATOM   4068  CXZ CXZ Z2189      11.693  -2.606  27.578  1.00  0.00
ATOM   4069  CYA CYA Z2190      63.716 -47.536 -28.608  1.00  0.00
ATOM   4070  CYB CYB Z2191     -53.746 -31.320 -35.157  1.00  0.00
ATOM   4071  CYC CYC Z2192      86.676 -55.890  -2.408  1.00  0.00
ATOM   4072  CYD CYD Z2193      49.528  74.109  67.034  1.00  0.00
ATOM   4073  CYE CYE Z2194      61.302 -85.099  35.034  1.00  0.00
ATOM   4074  CYF CYF Z2195     -47.002  32.731  62.629  1.00  0.00
ATOM   4075  CYG CYG Z2196      65.793 -54.215  81.192  1.00  0.00
ATOM   4076  CYH CYH Z2197      35.321  -1.563 -22.748  1.00  0.00
ATOM   4077  CYI CYI Z2198      18.040 -62.346  13.826  1.00  0.00
ATOM   4078  CYJ CYJ Z2199     -19.879  84.178 -56.635  1.00  0.00
ATOM   4079  CYK CYK Z2200     -35.529 -55.228  -1.738  1.00  0.00
ATOM   4080  CYL CYL Z2201     -48.704  49.268  49.442  1.00  0.00
ATOM   4081  CYM CYM Z2202      69.297  21.967  15.523  1.00  0.00
ATOM   4082  CYN CYN Z2203      68.666 -12.113  24.214  1.00  0.00
ATOM   4083  CYO CYO Z2204     -72.260   0.129  -7.254  1.00  0.00
ATOM   4084  CYP CYP Z2205      61.258 -54.727 -74.341  1.00  0.00
ATOM   4085  CYQ CYQ Z2206      38.308 -14.999  24.684  1.00  0.00
ATOM   4086  CYR CYR Z2207     -74.132 -89.176 -44.246  1.00  0.00
ATOM   4087  CYS CYS Z2208      52.415  82.343   5.231  1.00  0.00
ATOM   4088  CYT CYT Z2209      51.655 -47.819  23.499  1.00  0.00
ATOM   4089  CYU CYU Z2210      82.718  67.205  32.159  1.00  0.00
ATOM   4090  CYV CYV Z2211     -82.840 -86.184  59.904  1.00  0.00
ATOM   4091  CYW CYW Z2212     -62.595  77.482 -53.268  1.00  0.00
ATOM   4092  CYX CYX Z2213      63.199 -79.326 -62.941  1.00  0.00
ATOM   4093  CYY CYY Z2214     -23.992   5.282 -17.337  1.00  0.00
ATOM   4094  CYZ CYZ Z2215      28.379  -1.509  13.799  1.00  0.00
ATOM   4095  CZA CZA Z2216     -60.172  42.083  72.388  1.00  0.00
ATOM   4096  CZB CZB Z2217      26.740 -66.614  30.903  1.00  0.00
ATOM   4097  CZC CZC Z2218      57.780 -75.241  49.810  1.00  0.00
ATOM   4098  CZD CZD Z2219      89.549 -74.933 -43.630  1.00  0.00
ATOM   4099  CZE CZE Z2220      82.955  63.327 -42.948  1.00  0.00
ATOM   4100  CZF CZF Z2221     -56.736  68.163   8.024  1.00  0.00
ATOM   4101  CZG CZG Z2222     -75.622 -82.365 -57.775  1.00  0.00
ATOM   4102  CZH CZH Z2223     -45.915  83.987   0.533  1.00  0.00
ATOM   4103  CZI CZI Z2224     -70.827  54.231  23.794  1.00  0.00
ATOM   4104  CZJ CZJ Z2225      49.715 -66.007  68.796  1.00  0.00
ATOM   4105  CZK CZK Z2226     -84.122 -32.537  86.348  1.00  0.00
ATOM   4106  CZL CZL Z2227     -11.525  -5.368  63.683  1.00  0.00
ATOM   4107  CZM CZM Z2228     -23.389  43.803  67.199  1.00  0.00
ATOM   4108  CZN CZN Z2229      31.635 -76.846  48.868  1.00  0.00
ATOM   4109  CZO CZO Z2230     -29.348  62.019 -56.703  1.00  0.00
ATOM   4110  CZP CZP Z2231      14.441  48.355  82.173  1.00  0.00
ATOM   4111  CZQ CZQ Z2232      87.627  63.637  -5.087  1.00  0.00
ATOM   4112  CZR CZR Z2233     -81.243  26.377 -14.972  1.00  0.00
ATOM   4113  CZS CZS Z2234      89.678  23.439 -38.118  1.00  0.00
ATOM   4114  CZT CZT Z2235      49.776 -52.663 -82.979  1.00  0.00
ATOM   4115  CZU CZU Z2236      23.952 -72.545  80.132  1.00  0.00
ATOM   4116  CZV CZV Z2237      35.785  77.888 -64.436  1.00  0.00
ATOM   4117  CZW CZW Z2238      85.886 -54.844  86.649  1.00  0.00
ATOM   4118  CZX CZX Z2239      22.554 -86.292 -40.801  1.00  0.00
ATOM   4119  CZY CZY Z2240     -49.450 -48.685  26.895  1.00  0.00
ATOM   4120  CZZ CZZ Z2241     -22.766  43.518  -0.169  1.00  0.00
ATOM   4121  DAA DAA Z2242     -59.798  14.999 -10.996  1.00  0.00
ATOM   4122  DAB DAB Z2243      -7.886  69.126  75.594  1.00  0.00
ATOM   4123  DAC DAC Z2244      10.997   8.631 -68.122  1.00  0.00
ATOM   4124  DAD DAD Z2245       6.162 -31.190 -39.467  1.00  0.00
ATOM   4125  DAE DAE Z2246      40.234  26.897 -14.376  1.00  0.00
ATOM   4126  DAF DAF Z2247     -53.063  56.764 -84.764  1.00  0.00
ATOM   4127  DAG DAG Z2248     -35.620 -34.876   2.908  1.00  0.00
ATOM   4128  DAH DAH Z2249     -23.084  52.316  12.742  1.00  0.00
ATOM   4129  DAI DAI Z2250      47.659 -40.536 -55.072  1.00  0.00
ATOM   4130  DAJ DAJ Z2251      11.583   1.548  84.734  1.00  0.00
ATOM   4131  DAK DAK Z2252      48.773  33.306  51.528  1.00  0.00
ATOM   4132  DAL DAL Z2253      81.252 -49.292 -32.764  1.00  0.00
ATOM   4133  DAM DAM Z2254      33.899 -28.003  76.266  1.00  0.00
ATOM   4134  DAN DAN Z2255      89.662  82.739  41.884  1.00  0.00
ATOM   4135  DAO DAO Z2256       8.202 -59.215  87.992  1.00  0.00
ATOM   4136  DAP DAP Z2257       6.557 -28.921  86.905  1.00  0.00
ATOM   4137  DAQ DAQ Z2258       4.328 -55.957 -11.828  1.00  0.00
ATOM   4138  DAR DAR Z2259      58.912  56.463  -0.205  1.00  0.00
ATOM   4139  DAS DAS Z2260     -51.938  70.105  57.995  1.00  0.00
ATOM   4140  DAT DAT Z2261      28.013  33.153  16.228  1.00  0.00
ATOM   4141  DAU DAU Z2262      33.824 -49.373 -71.645  1.00  0.00
ATOM   4142  DAV DAV Z2263      79.896  65.839  48.573  1.00  0.00
ATOM   4143  DAW DAW Z2264     -37.666  70.059 -83.356  1.00  0.00
ATOM   4144  DAX DAX Z2265      48.622  71.493 -54.534  1.00  0.00
ATOM   4145  DAY DAY Z2266     -11.153 -27.621 -14.589  1.00  0.00
ATOM   4146  DAZ DAZ Z2267      29.958 -32.219  43.701  1.00  0.00
ATOM   4147  DBA DBA Z2268     -54.515  69.586 -62.027  1.00  0.00
ATOM   4148  DBB DBB Z2269      33.257  56.957  41.540  1.00  0.00
ATOM   4149  DBC DBC Z2270     -64.047  19.791 -63.405  1.00  0.00
ATOM   4150  DBD DBD Z2271     -78.102  53.928 -55.575  1.00  0.00
ATOM   4151  DBE DBE Z2272     -41.357 -48.353  13.100  1.00  0.00
ATOM   4152  DBF DBF Z2273      87.907  48.008  29.454  1.00  0.00
ATOM   4153  DBG DBG Z2274     -78.839 -42.001  38.963  1.00  0.00
ATOM   4154  DBH DBH Z2275     -46.980 -26.951 -86.527  1.00  0.00
ATOM   4155  DBI DBI Z2276      57.924  12.992  74.893  1.00  0.00
ATOM   4156  DBJ DBJ Z2277      77.624 -59.775 -23.337  1.00  0.00
ATOM   4157  DBK DBK Z2278     -76.555 -17.843 -84.497  1.00  0.00
ATOM   4158  DBL DBL Z2279     -30.841 -84.073 -11.267  1.00  0.00
ATOM   4159  DBM DBM Z2280     -60.486  56.575  14.414  1.00  0.00
ATOM   4160  DBN DBN Z2281       9.058 -81.083  18.554  1.00  0.00
ATOM   4161  DBO DBO Z2282      66.693 -19.526   3.631  1.00  0.00
ATOM   4162  DBP DBP Z2283      -5.338  83.494  55.895  1.00  0.00
ATOM   4163  DBQ DBQ Z2284     -44.551  -5.677 -55.928  1.00  0.00
ATOM   4164  DBR DBR Z2285     -67.260  30.192 -75.976  1.00  0.00
ATOM   4165  DBS DBS Z2286      66.625   1.097 -29.023  1.00  0.00
ATOM   4166  DBT DBT Z2287     -21.098 -24.342   5.036  1.00  0.00
ATOM   4167  DBU DBU Z2288     -23.739  29.431  84.618  1.00  0.00
ATOM   4168  DBV DBV Z2289     -24.539 -32.492  -7.364  1.00  0.00
ATOM   4169  DBW DBW Z2290     -80.224   3.908 -21.802  1.00  0.00
ATOM   4170  DBX DBX Z2291     -80.963 -69.493  85.487  1.00  0.00
ATOM   4171  DBY DBY Z2292      88.875  80.533 -23.474  1.00  0.00
ATOM   4172  DBZ DBZ Z2293      -2.236 -68.760 -17.723  1.00  0.00
ATOM   4173  DCA DCA Z2294      -1.703  16.273  78.133  1.00  0.00
ATOM   4174  DCB DCB Z2295     -41.941   7.794 -41.259  1.00  0.00
ATOM   4175  DCC DCC Z2296       5.617  75.527  75.330  1.00  0.00
ATOM   4176  DCD DCD Z2297      57.171 -50.680 -43.985  1.00  0.00
ATOM   4177  DCE DCE Z2298     -75.443 -20.118 -70.658  1.00  0.00
ATOM   4178  DCF DCF Z2299      60.234  53.104  56.232  1.00  0.00
ATOM   4179  DCG DCG Z2300      85.967 -29.890 -49.896  1.00  0.00
ATOM   4180  DCH DCH Z2301     -44.054 -83.808  70.791  1.00  0.00
ATOM   4181  DCI DCI Z2302     -79.447 -17.604  54.699  1.00  0.00
ATOM   4182  DCJ DCJ Z2303     -66.846 -42.015 -77.375  1.00  0.00
ATOM   4183  DCK DCK Z2304      40.789  14.953  65.579  1.00  0.00
ATOM   4184  DCL DCL Z2305     -74.045 -24.637  33.240  1.00  0.00
ATOM   4185  DCM DCM Z2306     -36.403 -61.149 -84.474  1.00  0.00
ATOM   4186  DCN DCN Z2307      56.253  75.741  45.249  1.00  0.00
ATOM   4187  DCO DCO Z2308      84.919 -25.768 -35.060  1.00  0.00
ATOM   4188  DCP DCP Z2309      80.329 -88.120 -58.789  1.00  0.00
ATOM   4189  DCQ DCQ Z2310      11.222  13.350 -44.534  1.00  0.00
ATOM   4190  DCR DCR Z2311       6.989 -15.405 -65.604  1.00  0.00
ATOM   4191  DCS DCS Z2312      66.736  25.219 -45.203  1.00  0.00
ATOM   4192  DCT DCT Z2313      56.818  36.285  18.510  1.00  0.00
ATOM   4193  DCU DCU Z2314      80.568 -21.034  73.057  1.00  0.00
ATOM   4194  DCV DCV Z2315      26.747  81.252  82.447  1.00  0.00
ATOM   4195  DCW DCW Z2316      87.932   2.329 -77.026  1.00  0.00
ATOM   4196  DCX DCX Z2317      -7.463  11.273  61.432  1.00  0.00
ATOM   4197  DCY DCY Z2318      11.466  79.614 -14.058  1.00  0.00
ATOM   4198  DCZ DCZ Z2319      85.568 -87.284 -40.605  1.00  0.00
ATOM   4199  DDA DDA Z2320       8.371  39.583 -85.325  1.00  0.00
ATOM   4200  DDB DDB Z2321      78.602  -9.711 -56.590  1.00  0.00
ATOM   4201  DDC DDC Z2322       6.312  17.560   5.283  1.00  0.00
ATOM   4202  DDD DDD Z2323      35.919  79.193 -81.715  1.00  0.00
ATOM   4203  DDE DDE Z2324     -71.631  50.767 -39.635  1.00  0.00
ATOM   4204  DDF DDF Z2325     -63.815 -63.433 -75.737  1.00  0.00
ATOM   4205  DDG DDG Z2326     -81.188   8.311  42.372  1.00  0.00
ATOM   4206  DDH DDH Z2327      -2.214  -9.827 -48.847  1.00  0.00
ATOM   4207  DDI DDI Z2328      54.754   4.562  60.349  1.00  0.00
ATOM   4208  DDJ DDJ Z2329     -15.493 -75.782  54.222  1.00  0.00
ATOM   4209  DDK DDK Z2330     -80.132 -48.997  25.647  1.00  0.00
ATOM   4210  DDL DDL Z2331      15.735  -5.254 -54.072  1.00  0.00
ATOM   4211  DDM DDM Z2332     -45.204  40.413  12.056  1.00  0.00
ATOM   4212  DDN DDN Z2333     -83.463 -87.307  74.766  1.00  0.00
ATOM   4213  DDO DDO Z2334      42.578 -21.044   1.169  1.00  0.00
ATOM   4214  DDP DDP Z2335     -43.992  26.261   8.032  1.00  0.00
ATOM   4215  DDQ DDQ Z2336     -10.506 -65.680 -38.784  1.00  0.00
ATOM   4216  DDR DDR Z2337      83.651  -6.948 -41.976  1.00  0.00
ATOM   4217  DDS DDS Z2338      81.263  76.725  59.098  1.00  0.00
ATOM   4218  DDT DDT Z2339     -36.807   1.672  13.329  1.00  0.00
ATOM   4219  DDU DDU Z2340      -6.342 -80.325  46.416  1.00  0.00
ATOM   4220  DDV DDV Z2341     -49.507 -72.960  85.346  1.00  0.00
ATOM   4221  DDW DDW Z2342      -8.801 -89.718   0.733  1.00  0.00
ATOM   4222  DDX DDX Z2343     -15.730 -65.696  83.580  1.00  0.00
ATOM   4223  DDY DDY Z2344     -45.913  27.471  32.011  1.00  0.00
ATOM   4224  DDZ DDZ Z2345      58.617 -86.776 -29.411  1.00  0.00
ATOM   4225  DEA DEA Z2346      47.381  64.806 -70.953  1.00  0.00
ATOM   4226  DEB DEB Z2347      17.700   5.284  18.271  1.00  0.00
ATOM   4227  DEC DEC Z2348     -69.911  56.000 -79.027  1.00  0.00
ATOM   4228  DED DED Z2349     -42.814 -89.498  28.835  1.00  0.00
ATOM   4229  DEE DEE Z2350     -13.706  76.810 -44.276  1.00  0.00
ATOM   4230  DEF DEF Z2351      16.354  54.647 -11.507  1.00  0.00
ATOM   4231  DEG DEG Z2352      36.462  25.137 -33.478  1.00  0.00
ATOM   4232  DEH DEH Z2353     -72.084 -21.750 -55.174  1.00  0.00
ATOM   4233  DEI DEI Z2354      87.868 -87.190 -15.369  1.00  0.00
ATOM   4234  DEJ DEJ Z2355       0.713  79.133   9.611  1.00  0.00
ATOM   4235  DEK DEK Z2356      60.481 -36.014  39.066  1.00  0.00
ATOM   4236  DEL DEL Z2357     -37.347  36.797  58.787  1.00  0.00
ATOM   4237  DEM DEM Z2358     -81.656 -29.887  60.180  1.00  0.00
ATOM   4238  DEN DEN Z2359      46.386  63.702  52.814  1.00  0.00
ATOM   4239  DEO DEO Z2360      83.419 -32.774 -64.341  1.00  0.00
ATOM   4240  DEP DEP Z2361       6.785 -33.475  39.196  1.00  0.00
ATOM   4241  DEQ DEQ Z2362      56.448   2.248 -62.941  1.00  0.00
ATOM   4242  DER DER Z2363     -84.732  61.876 -46.470  1.00  0.00
ATOM   4243  DES DES Z2364      60.229 -12.832 -69.274  1.00  0.00
ATOM   4244  DET DET Z2365     -13.188  -5.152 -78.377  1.00  0.00
ATOM   4245  DEU DEU Z2366     -75.411  69.917 -43.896  1.00  0.00
ATOM   4246  DEV DEV Z2367     -64.417   9.026 -71.899  1.00  0.00
ATOM   4247  DEW DEW Z2368      -5.910   7.679 -68.002  1.00  0.00
ATOM   4248  DEX DEX Z2369      22.180 -42.793 -76.395  1.00  0.00
ATOM   4249  DEY DEY Z2370     -30.826  77.055  60.424  1.00  0.00
ATOM   4250  DEZ DEZ Z2371     -14.005  19.396  19.348  1.00  0.00
ATOM   4251  DFA DFA Z2372     -85.042 -46.889  49.637  1.00  0.00
ATOM   4252  DFB DFB Z2373      57.471  21.209  45.779  1.00  0.00
ATOM   4253  DFC DFC Z2374     -76.331  67.052  70.663  1.00  0.00
ATOM   4254  DFD DFD Z2375      17.096 -17.936   9.675  1.00  0.00
ATOM   4255  DFE DFE Z2376      -5.763  78.060 -87.384  1.00  0.00
ATOM   4256  DFF DFF Z2377       3.244 -74.772 -43.104  1.00  0.00
ATOM   4257  DFG DFG Z2378     -15.336  73.671  88.701  1.00  0.00
ATOM   4258  DFH DFH Z2379      65.709  77.808 -38.450  1.00  0.00
ATOM   4259  DFI DFI Z2380     -42.744  83.320  71.205  1.00  0.00
ATOM   4260  DFJ DFJ Z2381      86.140 -51.786  72.358  1.00  0.00
ATOM   4261  DFK DFK Z2382      45.143 -72.481 -81.632  1.00  0.00
ATOM   4262  DFL DFL Z2383      11.766 -69.917  70.553  1.00  0.00
ATOM   4263  DFM DFM Z2384       4.246 -25.670   7.267  1.00  0.00
ATOM   4264  DFN DFN Z2385      87.582 -27.290  33.095  1.00  0.00
ATOM   4265  DFO DFO Z2386     -39.203 -60.176  81.481  1.00  0.00
ATOM   4266  DFP DFP Z2387      49.890  67.982 -82.739  1.00  0.00
ATOM   4267  DFQ DFQ Z2388      52.874 -19.192  10.320  1.00  0.00
ATOM   4268  DFR DFR Z2389      20.383 -73.883  10.720  1.00  0.00
ATOM   4269  DFS DFS Z2390      81.887  83.057 -49.957  1.00  0.00
ATOM   4270  DFT DFT Z2391     -52.773  58.527  21.761  1.00  0.00
ATOM   4271  DFU DFU Z2392      51.841 -13.639  62.598  1.00  0.00
ATOM   4272  DFV DFV Z2393      53.412   0.740  45.086  1.00  0.00
ATOM   4273  DFW DFW Z2394     -37.338  13.693  77.560  1.00  0.00
ATOM   4274  DFX DFX Z2395      52.232  73.382  85.910  1.00  0.00
ATOM   4275  DFY DFY Z2396     -45.001  44.467 -56.682  1.00  0.00
ATOM   4276  DFZ DFZ Z2397      22.591  28.326 -15.495  1.00  0.00
ATOM   4277  DGA DGA Z2398      83.682  45.008 -78.406  1.00  0.00
ATOM   4278  DGB DGB Z2399      -4.420 -26.980 -48.524  1.00  0.00
ATOM   4279  DGC DGC Z2400     -62.006 -36.150  80.311  1.00  0.00
ATOM   4280  DGD DGD Z2401     -16.813 -86.272 -74.364  1.00  0.00
ATOM   4281  DGE DGE Z2402     -35.319 -54.031  52.680  1.00  0.00
ATOM   4282  DGF DGF Z2403     -63.603 -86.550 -78.896  1.00  0.00
ATOM   4283  DGG DGG Z2404     -51.893  59.676  73.039  1.00  0.00
ATOM   4284  DGH DGH Z2405     -74.207  27.612 -29.576  1.00  0.00
ATOM   4285  DGI DGI Z2406     -30.771 -88.198  87.779  1.00  0.00
ATOM   4286  DGJ DGJ Z2407     -30.133  23.082  24.742  1.00  0.00
ATOM   4287  DGK DGK Z2408     -64.089  56.646 -21.338  1.00  0.00
ATOM   4288  DGL DGL Z2409      31.534  35.773 -83.195  1.00  0.00
ATOM   4289  DGM DGM Z2410      -6.892  50.863  57.465  1.00  0.00
ATOM   4290  DGN DGN Z2411      18.445  -5.381 -84.366  1.00  0.00
ATOM   4291  DGO DGO Z2412      34.979  -5.570  55.909  1.00  0.00
ATOM   4292  DGP DGP Z2413      27.113 -15.048 -49.117  1.00  0.00
ATOM   4293  DGQ DGQ Z2414      82.014 -36.971  52.861  1.00  0.00
ATOM   4294  DGR DGR Z2415      -4.832  32.148  -4.795  1.00  0.00
ATOM   4295  DGS DGS Z2416     -28.621  81.970 -19.015  1.00  0.00
ATOM   4296  DGT DGT Z2417     -72.467  50.967  67.652  1.00  0.00
ATOM   4297  DGU DGU Z2418      -7.846 -39.168 -84.610  1.00  0.00
ATOM   4298  DGV DGV Z2419      46.003 -86.576 -40.685  1.00  0.00
ATOM   4299  DGW DGW Z2420      62.778  84.882  16.607  1.00  0.00
ATOM   4300  DGX DGX Z2421     -57.983 -65.472 -49.731  1.00  0.00
ATOM   4301  DGY DGY Z2422     -48.052  83.652  53.024  1.00  0.00
ATOM   4302  DGZ DGZ Z2423      31.333  81.746 -52.128  1.00  0.00
ATOM   4303  DHA DHA Z2424     -32.196 -14.993  57.660  1.00  0.00
ATOM   4304  DHB DHB Z2425      42.882   1.637  51.428  1.00  0.00
ATOM   4305  DHC DHC Z2426     -42.467 -68.114 -28.077  1.00  0.00
ATOM   4306  DHD DHD Z2427     -71.822  85.029  75.798  1.00  0.00
ATOM   4307  DHE DHE Z2428     -46.297 -86.751  54.985  1.00  0.00
ATOM   4308  DHF DHF Z2429     -43.667  19.110 -86.872  1.00  0.00
ATOM   4309  DHG DHG Z2430      18.316  55.221 -30.474  1.00  0.00
ATOM   4310  DHH DHH Z2431     -19.637  -7.676  54.879  1.00  0.00
ATOM   4311  DHI DHI Z2432     -83.791  69.112 -15.249  1.00  0.00
ATOM   4312  DHJ DHJ Z2433     -72.156  46.355  83.383  1.00  0.00
ATOM   4313  DHK DHK Z2434     -58.297 -52.470 -68.248  1.00  0.00
ATOM   4314  DHL DHL Z2435     -65.520  47.487 -83.249  1.00  0.00
ATOM   4315  DHM DHM Z2436      89.279  56.283  66.001  1.00  0.00
ATOM   4316  DHN DHN Z2437      -6.529   6.842 -84.734  1.00  0.00
ATOM   4317  DHO DHO Z2438     -39.282 -86.830 -68.000  1.00  0.00
ATOM   4318  DHP DHP Z2439      85.657  59.247 -20.288  1.00  0.00
ATOM   4319  DHQ DHQ Z2440      -4.800 -49.297 -56.076  1.00  0.00
ATOM   4320  DHR DHR Z2441      63.884  76.186   5.604  1.00  0.00
ATOM   4321  DHS DHS Z2442     -60.770 -18.117  88.063  1.00  0.00
ATOM   4322  DHT DHT Z2443      21.185  80.619 -73.873  1.00  0.00
ATOM   4323  DHU DHU Z2444      85.117 -57.908  52.713  1.00  0.00
ATOM   4324  DHV DHV Z2445     -75.985 -57.663 -43.081  1.00  0.00
ATOM   4325  DHW DHW Z2446      53.423  17.399  13.942  1.00  0.00
ATOM   4326  DHX DHX Z2447     -81.010  42.384   9.371  1.00  0.00
ATOM   4327  DHY DHY Z2448      23.912  -4.604  87.809  1.00  0.00
ATOM   4328  DHZ DHZ Z2449     -47.171 -66.021  71.972  1.00  0.00
ATOM   4329  DIA DIA Z2450      -8.104  82.549 -35.664  1.00  0.00
ATOM   4330  DIB DIB Z2451     -35.001  83.236 -58.449  1.00  0.00
ATOM   4331  DIC DIC Z2452     -34.486  53.175   7.702  1.00  0.00
ATOM   4332  DID DID Z2453      73.620 -84.044 -49.102  1.00  0.00
ATOM   4333  DIE DIE Z2454     -56.412 -70.062  48.381  1.00  0.00
ATOM   4334  DIF DIF Z2455      20.404  78.128  48.659  1.00  0.00
ATOM   4335  DIG DIG Z2456     -69.963  17.142   1.955  1.00  0.00
ATOM   4336  DIH DIH Z2457     -58.323  27.905 -25.173  1.00  0.00
ATOM   4337  DII DII Z2458      80.418  82.305  87.849  1.00  0.00
ATOM   4338  DIJ DIJ Z2459       0.648  33.679  87.351  1.00  0.00
ATOM   4339  DIK DIK Z2460      89.968 -72.750   7.653  1.00  0.00
ATOM   4340  DIL DIL Z2461      -6.302  -2.776  85.106  1.00  0.00
ATOM   4341  DIM DIM Z2462     -27.017 -14.118  45.578  1.00  0.00
ATOM   4342  DIN DIN Z2463      13.619 -31.259 -23.940  1.00  0.00
ATOM   4343  DIO DIO Z2464      50.810 -77.020  25.729  1.00  0.00
ATOM   4344  DIP DIP Z2465     -57.203 -58.698  32.996  1.00  0.00
ATOM   4345  DIQ DIQ Z2466      30.636  16.328  18.555  1.00  0.00
ATOM   4346  DIR DIR Z2467     -69.354 -51.283  34.967  1.00  0.00
ATOM   4347  DIS DIS Z2468     -79.074  -3.197 -76.187  1.00  0.00
ATOM   4348  DIT DIT Z2469     -24.925  66.969  77.786  1.00  0.00
ATOM   4349  DIU DIU Z2470      16.920  21.573  84.070  1.00  0.00
ATOM   4350  DIV DIV Z2471      64.784 -72.170 -13.136  1.00  0.00
ATOM   4351  DIW DIW Z2472      45.313 -86.477 -82.464  1.00  0.00
ATOM   4352  DIX DIX Z2473      81.657 -20.527  51.805  1.00  0.00
ATOM   4353  DIY DIY Z2474     -51.972 -50.840 -28.122  1.00  0.00
ATOM   4354  DIZ DIZ Z2475      -2.617  33.668  13.289  1.00  0.00
ATOM   4355  DJA DJA Z2476      42.429 -53.520  35.223  1.00  0.00
ATOM   4356  DJB DJB Z2477      -2.449 -14.191  44.855  1.00  0.00
ATOM   4357  DJC DJC Z2478      26.511  28.371 -44.809  1.00  0.00
ATOM   4358  DJD DJD Z2479      65.017  40.523 -63.074  1.00  0.00
ATOM   4359  DJE DJE Z2480      29.423 -63.459 -31.145  1.00  0.00
ATOM   4360  DJF DJF Z2481     -29.237 -85.546 -56.897  1.00  0.00
ATOM   4361  DJG DJG Z2482     -31.478 -88.547  62.519  1.00  0.00
ATOM   4362  DJH DJH Z2483      27.157  57.161 -85.968  1.00  0.00
ATOM   4363  DJI DJI Z2484      38.088 -88.168 -59.430  1.00  0.00
ATOM   4364  DJJ DJJ Z2485      40.001 -17.600 -47.934  1.00  0.00
ATOM   4365  DJK DJK Z2486       7.713  27.921 -68.951  1.00  0.00
ATOM   4366  DJL DJL Z2487       0.344 -87.411  12.285  1.00  0.00
ATOM   4367  DJM DJM Z2488     -19.456  43.750  21.827  1.00  0.00
ATOM   4368  DJN DJN Z2489      28.894  41.541 -67.712  1.00  0.00
ATOM   4369  DJO DJO Z2490     -50.949  76.138  76.995  1.00  0.00
ATOM   4370  DJP DJP Z2491      58.913  48.644  17.558  1.00  0.00
ATOM   4371  DJQ DJQ Z2492      55.792 -59.134  39.323  1.00  0.00
ATOM   4372  DJR DJR Z2493      46.227 -87.167   2.378  1.00  0.00
ATOM   4373  DJS DJS Z2494      66.768 -66.767  30.981  1.00  0.00
ATOM   4374  DJT DJT Z2495      29.148 -31.839 -76.500  1.00  0.00
ATOM   4375  DJU DJU Z2496      29.156   1.118  76.338  1.00  0.00
ATOM   4376  DJV DJV Z2497     -33.834  50.613 -21.734  1.00  0.00
ATOM   4377  DJW DJW Z2498     -48.090 -52.931   2.963  1.00  0.00
ATOM   4378  DJX DJX Z2499      23.807  41.710  60.600  1.00  0.00
ATOM   4379  DJY DJY Z2500      27.154 -73.889 -34.938  1.00  0.00
ATOM   4380  DJZ DJZ Z2501      20.607  26.552  70.266  1.00  0.00
ATOM   4381  DKA DKA Z2502       4.835  47.487 -66.127  1.00  0.00
ATOM   4382  DKB DKB Z2503     -59.175  27.329  23.477  1.00  0.00
ATOM   4383  DKC DKC Z2504      86.286 -44.570 -72.594  1.00  0.00
ATOM   4384  DKD DKD Z2505     -70.115  24.960 -87.165  1.00  0.00
ATOM   4385  DKE DKE Z2506      24.713 -89.661   3.610  1.00  0.00
ATOM   4386  DKF DKF Z2507      67.048 -20.032  73.604  1.00  0.00
ATOM   4387  DKG DKG Z2508     -36.238 -45.992  44.915  1.00  0.00
ATOM   4388  DKH DKH Z2509      17.051  28.228  56.618  1.00  0.00
ATOM   4389  DKI DKI Z2510     -11.609 -34.360  -0.640  1.00  0.00
ATOM   4390  DKJ DKJ Z2511      38.940 -88.238 -28.162  1.00  0.00
ATOM   4391  DKK DKK Z2512      15.530 -18.880 -46.010  1.00  0.00
ATOM   4392  DKL DKL Z2513       1.525 -87.431 -18.079  1.00  0.00
ATOM   4393  DKM DKM Z2514      -5.650  15.897  11.977  1.00  0.00
ATOM   4394  DKN DKN Z2515     -16.736  82.018  40.717  1.00  0.00
ATOM   4395  DKO DKO Z2516     -83.647  78.990  65.526  1.00  0.00
ATOM   4396  DKP DKP Z2517      57.835  19.017   0.020  1.00  0.00
ATOM   4397  DKQ DKQ Z2518     -71.035  61.688 -63.359  1.00  0.00
ATOM   4398  DKR DKR Z2519     -19.668   1.358  62.422  1.00  0.00
ATOM   4399  DKS DKS Z2520     -15.787  22.085  71.484  1.00  0.00
ATOM   4400  DKT DKT Z2521      88.574 -84.732  23.658  1.00  0.00
ATOM   4401  DKU DKU Z2522     -62.691  34.938  86.771  1.00  0.00
ATOM   4402  DKV DKV Z2523      19.854 -79.259 -85.996  1.00  0.00
ATOM   4403  DKW DKW Z2524      26.866 -90.481 -81.692  1.00  0.00
ATOM   4404  DKX DKX Z2525       8.530  63.539  87.669  1.00  0.00
ATOM   4405  DKY DKY Z2526     -64.263 -88.842  68.276  1.00  0.00
ATOM   4406  DKZ DKZ Z2527      28.943  58.309 -45.798  1.00  0.00
ATOM   4407  DLA DLA Z2528      88.847 -85.753  48.975  1.00  0.00
ATOM   4408  DLB DLB Z2529      68.398 -31.401  46.620  1.00  0.00
ATOM   4409  DLC DLC Z2530      10.386  60.732 -39.416  1.00  0.00
ATOM   4410  DLD DLD Z2531      86.414  79.784  28.020  1.00  0.00
ATOM   4411  DLE DLE Z2532     -56.887 -39.623  89.187  1.00  0.00
ATOM   4412  DLF DLF Z2533      25.732  14.056  70.700  1.00  0.00
ATOM   4413  DLG DLG Z2534     -18.002  57.851 -86.414  1.00  0.00
ATOM   4414  DLH DLH Z2535     -82.220 -87.813  18.743  1.00  0.00
ATOM   4415  DLI DLI Z2536      21.258 -23.094  32.029  1.00  0.00
ATOM   4416  DLJ DLJ Z2537     -17.962 -87.997   8.038  1.00  0.00
ATOM   4417  DLK DLK Z2538     -84.781  16.712  80.636  1.00  0.00
ATOM   4418  DLL DLL Z2539      10.356 -86.424  79.491  1.00  0.00
ATOM   4419  DLM DLM Z2540      -5.429 -73.761 -84.168  1.00  0.00
ATOM   4420  DLN DLN Z2541     -66.547 -61.019  86.052  1.00  0.00
ATOM   4421  DLO DLO Z2542     -42.744 -62.829  20.911  1.00  0.00
ATOM   4422  DLP DLP Z2543     -44.562  55.507 -54.428  1.00  0.00
ATOM   4423  DLQ DLQ Z2544     -25.026 -30.258  36.514  1.00  0.00
ATOM   4424  DLR DLR Z2545      43.152 -49.855  49.996  1.00  0.00
ATOM   4425  DLS DLS Z2546      74.904 -46.266  46.301  1.00  0.00
ATOM   4426  DLT DLT Z2547     -43.552  44.149 -29.033  1.00  0.00
ATOM   4427  DLU DLU Z2548      43.241  41.321 -83.998  1.00  0.00
ATOM   4428  DLV DLV Z2549      86.407  31.266  19.517  1.00  0.00
ATOM   4429  DLW DLW Z2550      86.706  11.715   0.096  1.00  0.00
ATOM   4430  DLX DLX Z2551      68.932  54.717 -14.739  1.00  0.00
ATOM   4431  DLY DLY Z2552      87.789 -12.512  78.208  1.00  0.00
ATOM   4432  DLZ DLZ Z2553      47.851  71.204 -15.385  1.00  0.00
ATOM   4433  DMA DMA Z2554     -45.154  82.224 -75.283  1.00  0.00
ATOM   4434  DMB DMB Z2555     -58.415  49.804 -46.565  1.00  0.00
ATOM   4435  DMC DMC Z2556       4.040 -11.944  33.502  1.00  0.00
ATOM   4436  DMD DMD Z2557      59.957 -88.233  56.146  1.00  0.00
ATOM   4437  DME DME Z2558     -38.285 -47.448 -86.894  1.00  0.00
ATOM   4438  DMF DMF Z2559     -28.461  13.385  12.560  1.00  0.00
ATOM   4439  DMG DMG Z2560      27.796  84.830  56.232  1.00  0.00
ATOM   4440  DMH DMH Z2561      87.823 -82.204  -2.366  1.00  0.00
ATOM   4441  DMI DMI Z2562     -11.863 -86.062  29.917  1.00  0.00
ATOM   4442  DMJ DMJ Z2563     -83.852  84.865 -34.612  1.00  0.00
ATOM   4443  DMK DMK Z2564      -5.038  12.396 -53.999  1.00  0.00
ATOM   4444  DML DML Z2565     -62.480  75.835  70.766  1.00  0.00
ATOM   4445  DMM DMM Z2566      72.187  12.898 -36.557  1.00  0.00
ATOM   4446  DMN DMN Z2567     -83.421  47.167  -3.219  1.00  0.00
ATOM   4447  DMO DMO Z2568     -64.264  30.318  74.316  1.00  0.00
ATOM   4448  DMP DMP Z2569      47.049  81.999 -17.504  1.00  0.00
ATOM   4449  DMQ DMQ Z2570     -82.371 -57.945 -76.705  1.00  0.00
ATOM   4450  DMR DMR Z2571      50.497  56.196  79.240  1.00  0.00
ATOM   4451  DMS DMS Z2572     -68.306  82.742  -5.046  1.00  0.00
ATOM   4452  DMT DMT Z2573     -62.070  22.895 -39.798  1.00  0.00
ATOM   4453  DMU DMU Z2574     -53.998 -14.947  13.361  1.00  0.00
ATOM   4454  DMV DMV Z2575     -17.271  -9.740  86.863  1.00  0.00
ATOM   4455  DMW DMW Z2576      52.915 -10.913  19.832  1.00  0.00
ATOM   4456  DMX DMX Z2577     -81.531  21.388  57.344  1.00  0.00
ATOM   4457  DMY DMY Z2578     -35.867  17.357 -52.670  1.00  0.00
ATOM   4458  DMZ DMZ Z2579      33.225  68.306  14.255  1.00  0.00
ATOM   4459  DNA DNA Z2580     -58.650 -10.832  40.547  1.00  0.00
ATOM   4460  DNB DNB Z2581      78.367  54.651  63.787  1.00  0.00
ATOM   4461  DNC DNC Z2582      23.669  34.626 -31.854  1.00  0.00
ATOM   4462  DND DND Z2583      57.258   9.656  38.239  1.00  0.00
ATOM   4463  DNE DNE Z2584      56.085  69.832  55.631  1.00  0.00
ATOM   4464  DNF DNF Z2585     -13.470  57.295  33.035  1.00  0.00
ATOM   4465  DNG DNG Z2586      68.464  77.815 -51.673  1.00  0.00
ATOM   4466  DNH DNH Z2587      88.359 -44.126 -44.168  1.00  0.00
ATOM   4467  DNI DNI Z2588     -60.173  52.329  83.718  1.00  0.00
ATOM   4468  DNJ DNJ Z2589      73.340 -61.392  -6.944  1.00  0.00
ATOM   4469  DNK DNK Z2590     -54.008 -60.702 -11.717  1.00  0.00
ATOM   4470  DNL DNL Z2591     -84.060 -14.741 -15.374  1.00  0.00
ATOM   4471  DNM DNM Z2592      37.942  10.563  37.931  1.00  0.00
ATOM   4472  DNN DNN Z2593      87.821   7.884  18.229  1.00  0.00
ATOM   4473  DNO DNO Z2594      43.119 -79.397  82.321  1.00  0.00
ATOM   4474  DNP DNP Z2595      56.494 -85.411  80.550  1.00  0.00
ATOM   4475  DNQ DNQ Z2596      86.099  35.851 -10.889  1.00  0.00
ATOM   4476  DNR DNR Z2597       8.265  24.681 -55.813  1.00  0.00
ATOM   4477  DNS DNS Z2598      76.879   3.717 -86.164  1.00  0.00
ATOM   4478  DNT DNT Z2599     -56.259  67.656  86.517  1.00  0.00
ATOM   4479  DNU DNU Z2600      69.999 -35.407 -29.256  1.00  0.00
ATOM   4480  DNV DNV Z2601      19.618 -72.234 -19.294  1.00  0.00
ATOM   4481  DNW DNW Z2602      47.358 -80.291  57.315  1.00  0.00
ATOM   4482  DNX DNX Z2603      70.436  56.113  44.342  1.00  0.00
ATOM   4483  DNY DNY Z2604     -83.047  25.763   6.843  1.00  0.00
ATOM   4484  DNZ DNZ Z2605      38.511  29.114  20.863  1.00  0.00
ATOM   4485  DOA DOA Z2606     -18.880  79.445 -31.449  1.00  0.00
ATOM   4486  DOB DOB Z2607      82.600   1.825 -29.666  1.00  0.00
END
