# Supplementary material for: The Effect of Macromolecular Crowding on the Electrostatic Component of Barnase–Barstar Binding: A Computational, Implicit Solvent-Based Study
Source: PLoS One. 2014 Jun 10;9(6):e98618. doi: 10.1371/journal.pone.0098618 (PMC4051634; doi:10.1371/journal.pone.0098618)
Supplement: File S1 — Contains sample pdb files used in our analyses; each contains the barnase/barstar complex with a specific random placement of crowders of varying radii at 30% crowding density. Also included are files specifying, for each pdb file, the radii of each atom and model crowder. (TAR) [file pone.0098618.s005.tar › vary30percent_pdb/with_crowders-27.pdb]

ATOM      1  CAY VAL A   3      18.329  -9.767 -18.786  1.00  0.00
ATOM      2  CY  VAL A   3      17.463  -9.299 -17.665  1.00  0.55
ATOM      3  OY  VAL A   3      17.203 -10.038 -16.718  1.00 -0.55
ATOM      4  N   VAL A   3      16.993  -8.037 -17.760  1.00 -0.40
ATOM      5  H   VAL A   3      17.222  -7.453 -18.535  1.00  0.40
ATOM      6  CA  VAL A   3      16.107  -7.419 -16.733  1.00  0.00
ATOM      7  CB  VAL A   3      16.269  -5.903 -16.535  1.00  0.00
ATOM      8  CG1 VAL A   3      15.283  -5.404 -15.502  1.00  0.00
ATOM      9  CG2 VAL A   3      17.666  -5.466 -16.113  1.00  0.00
ATOM     10  C   VAL A   3      14.669  -7.755 -17.123  1.00  0.55
ATOM     11  O   VAL A   3      14.125  -7.204 -18.095  1.00 -0.55
ATOM     12  N   ILE A   4      14.072  -8.639 -16.383  1.00 -0.40
ATOM     13  H   ILE A   4      14.512  -9.101 -15.616  1.00  0.40
ATOM     14  CA  ILE A   4      12.656  -8.995 -16.677  1.00  0.00
ATOM     15  CB  ILE A   4      12.546 -10.506 -16.596  1.00  0.00
ATOM     16  CG2 ILE A   4      11.132 -11.017 -16.786  1.00  0.00
ATOM     17  CG1 ILE A   4      13.586 -11.052 -17.616  1.00  0.00
ATOM     18  CD1 ILE A   4      13.725 -12.568 -17.376  1.00  0.00
ATOM     19  C   ILE A   4      11.850  -8.257 -15.632  1.00  0.55
ATOM     20  O   ILE A   4      11.950  -8.686 -14.487  1.00 -0.55
ATOM     21  N   ASN A   5      11.188  -7.189 -15.991  1.00 -0.40
ATOM     22  H   ASN A   5      11.172  -6.861 -16.933  1.00  0.40
ATOM     23  CA  ASN A   5      10.424  -6.409 -15.014  1.00  0.00
ATOM     24  CB  ASN A   5      11.345  -5.293 -14.478  1.00  0.00
ATOM     25  CG  ASN A   5      11.507  -4.197 -15.497  1.00  0.55
ATOM     26  OD1 ASN A   5      11.426  -4.466 -16.699  1.00 -0.55
ATOM     27  ND2 ASN A   5      11.717  -2.929 -15.181  1.00 -0.78
ATOM     28 HD21 ASN A   5      11.776  -2.656 -14.221  1.00  0.39
ATOM     29 HD22 ASN A   5      11.817  -2.244 -15.903  1.00  0.39
ATOM     30  C   ASN A   5       9.146  -5.812 -15.561  1.00  0.55
ATOM     31  O   ASN A   5       8.660  -4.755 -15.093  1.00 -0.55
ATOM     32  N   THR A   6       8.573  -6.475 -16.564  1.00 -0.40
ATOM     33  H   THR A   6       8.954  -7.320 -16.930  1.00  0.40
ATOM     34  CA  THR A   6       7.336  -5.993 -17.193  1.00  0.00
ATOM     35  CB  THR A   6       7.495  -6.026 -18.718  1.00  0.00
ATOM     36  OG1 THR A   6       7.625  -7.403 -19.111  1.00 -0.49
ATOM     37  HG1 THR A   6       7.563  -7.412 -20.069  1.00  0.49
ATOM     38  CG2 THR A   6       8.740  -5.225 -19.136  1.00  0.00
ATOM     39  C   THR A   6       6.232  -6.939 -16.733  1.00  0.55
ATOM     40  O   THR A   6       6.611  -8.029 -16.299  1.00 -0.55
ATOM     41  N   PHE A   7       4.972  -6.560 -16.843  1.00 -0.40
ATOM     42  H   PHE A   7       4.688  -5.677 -17.207  1.00  0.40
ATOM     43  CA  PHE A   7       3.912  -7.502 -16.400  1.00  0.00
ATOM     44  CB  PHE A   7       2.545  -6.816 -16.648  1.00  0.12
ATOM     45  CG  PHE A   7       2.234  -5.716 -15.659  1.00 -0.12
ATOM     46  CD1 PHE A   7       2.080  -6.016 -14.292  1.00 -0.12
ATOM     47  HD1 PHE A   7       2.188  -7.032 -13.942  1.00  0.12
ATOM     48  CE1 PHE A   7       1.787  -4.996 -13.396  1.00 -0.12
ATOM     49  HE1 PHE A   7       1.638  -5.215 -12.349  1.00  0.12
ATOM     50  CZ  PHE A   7       1.687  -3.671 -13.868  1.00 -0.12
ATOM     51  HZ  PHE A   7       1.486  -2.873 -13.169  1.00  0.12
ATOM     52  CD2 PHE A   7       2.089  -4.405 -16.107  1.00 -0.12
ATOM     53  HD2 PHE A   7       2.168  -4.189 -17.162  1.00  0.12
ATOM     54  CE2 PHE A   7       1.843  -3.376 -15.212  1.00 -0.12
ATOM     55  HE2 PHE A   7       1.773  -2.355 -15.558  1.00  0.12
ATOM     56  C   PHE A   7       3.988  -8.873 -17.043  1.00  0.55
ATOM     57  O   PHE A   7       3.930  -9.931 -16.338  1.00 -0.55
ATOM     58  N   ASP A   8       4.076  -8.953 -18.383  1.00 -0.40
ATOM     59  H   ASP A   8       4.106  -8.140 -18.960  1.00  0.40
ATOM     60  CA  ASP A   8       4.135 -10.249 -19.088  1.00  0.00
ATOM     61  CB  ASP A   8       4.031 -10.089 -20.627  1.00  0.00
ATOM     62  CG  ASP A   8       2.588  -9.770 -20.943  1.00  0.10
ATOM     63  OD1 ASP A   8       1.754 -10.653 -20.640  1.00 -0.55
ATOM     64  OD2 ASP A   8       2.462  -8.627 -21.418  1.00 -0.55
ATOM     65  C   ASP A   8       5.421 -11.049 -18.947  1.00  0.55
ATOM     66  O   ASP A   8       5.378 -12.269 -18.851  1.00 -0.55
ATOM     67  N   GLY A   9       6.548 -10.322 -19.006  1.00 -0.40
ATOM     68  H   GLY A   9       6.591  -9.338 -19.155  1.00  0.40
ATOM     69  CA  GLY A   9       7.803 -11.083 -18.828  1.00  0.00
ATOM     70  C   GLY A   9       7.792 -11.756 -17.443  1.00  0.55
ATOM     71  O   GLY A   9       8.086 -12.963 -17.360  1.00 -0.55
ATOM     72  N   VAL A  10       7.485 -11.016 -16.366  1.00 -0.40
ATOM     73  H   VAL A  10       7.259 -10.048 -16.433  1.00  0.40
ATOM     74  CA  VAL A  10       7.464 -11.599 -15.010  1.00  0.00
ATOM     75  CB  VAL A  10       7.388 -10.553 -13.892  1.00  0.00
ATOM     76  CG1 VAL A  10       7.386 -11.181 -12.494  1.00  0.00
ATOM     77  CG2 VAL A  10       8.560  -9.576 -13.991  1.00  0.00
ATOM     78  C   VAL A  10       6.322 -12.605 -14.848  1.00  0.55
ATOM     79  O   VAL A  10       6.519 -13.655 -14.242  1.00 -0.55
ATOM     80  N   ALA A  11       5.167 -12.365 -15.417  1.00 -0.40
ATOM     81  H   ALA A  11       5.009 -11.540 -15.953  1.00  0.40
ATOM     82  CA  ALA A  11       4.038 -13.274 -15.314  1.00  0.00
ATOM     83  CB  ALA A  11       2.713 -12.733 -15.889  1.00  0.00
ATOM     84  C   ALA A  11       4.389 -14.583 -16.026  1.00  0.55
ATOM     85  O   ALA A  11       4.042 -15.634 -15.517  1.00 -0.55
ATOM     86  N   ASP A  12       5.050 -14.457 -17.191  1.00 -0.40
ATOM     87  H   ASP A  12       5.317 -13.590 -17.603  1.00  0.40
ATOM     88  CA  ASP A  12       5.392 -15.710 -17.887  1.00  0.00
ATOM     89  CB  ASP A  12       5.950 -15.433 -19.272  1.00  0.00
ATOM     90  CG  ASP A  12       4.809 -15.091 -20.202  1.00  0.10
ATOM     91  OD1 ASP A  12       3.608 -15.246 -19.848  1.00 -0.55
ATOM     92  OD2 ASP A  12       5.220 -14.674 -21.315  1.00 -0.55
ATOM     93  C   ASP A  12       6.440 -16.470 -17.120  1.00  0.55
ATOM     94  O   ASP A  12       6.401 -17.688 -17.034  1.00 -0.55
ATOM     95  N   TYR A  13       7.400 -15.716 -16.618  1.00 -0.40
ATOM     96  H   TYR A  13       7.421 -14.726 -16.734  1.00  0.40
ATOM     97  CA  TYR A  13       8.517 -16.321 -15.838  1.00  0.00
ATOM     98  CB  TYR A  13       9.528 -15.218 -15.495  1.00  0.12
ATOM     99  CG  TYR A  13      10.857 -15.763 -15.081  1.00 -0.12
ATOM    100  CD1 TYR A  13      11.025 -16.287 -13.802  1.00 -0.12
ATOM    101  HD1 TYR A  13      10.183 -16.269 -13.127  1.00  0.12
ATOM    102  CE1 TYR A  13      12.217 -16.831 -13.348  1.00 -0.12
ATOM    103  HE1 TYR A  13      12.310 -17.255 -12.360  1.00  0.12
ATOM    104  CZ  TYR A  13      13.280 -16.800 -14.232  1.00  0.06
ATOM    105  OH  TYR A  13      14.503 -17.285 -13.795  1.00 -0.49
ATOM    106  HH  TYR A  13      14.497 -17.283 -12.835  1.00  0.43
ATOM    107  CD2 TYR A  13      11.943 -15.767 -15.969  1.00 -0.12
ATOM    108  HD2 TYR A  13      11.846 -15.372 -16.969  1.00  0.12
ATOM    109  CE2 TYR A  13      13.153 -16.297 -15.519  1.00 -0.12
ATOM    110  HE2 TYR A  13      14.005 -16.316 -16.183  1.00  0.12
ATOM    111  C   TYR A  13       8.019 -17.119 -14.644  1.00  0.55
ATOM    112  O   TYR A  13       8.424 -18.276 -14.395  1.00 -0.55
ATOM    113  N   LEU A  14       7.100 -16.494 -13.897  1.00 -0.40
ATOM    114  H   LEU A  14       6.793 -15.571 -14.114  1.00  0.40
ATOM    115  CA  LEU A  14       6.466 -17.116 -12.696  1.00  0.00
ATOM    116  CB  LEU A  14       5.439 -16.167 -12.076  1.00  0.00
ATOM    117  CG  LEU A  14       6.026 -14.992 -11.281  1.00  0.00
ATOM    118  CD1 LEU A  14       4.925 -13.953 -11.038  1.00  0.00
ATOM    119  CD2 LEU A  14       6.608 -15.537  -9.993  1.00  0.00
ATOM    120  C   LEU A  14       5.759 -18.417 -13.020  1.00  0.55
ATOM    121  O   LEU A  14       5.887 -19.465 -12.365  1.00 -0.55
ATOM    122  N   GLN A  15       4.997 -18.320 -14.103  1.00 -0.40
ATOM    123  H   GLN A  15       4.886 -17.492 -14.647  1.00  0.40
ATOM    124  CA  GLN A  15       4.271 -19.539 -14.511  1.00  0.00
ATOM    125  CB  GLN A  15       3.242 -19.235 -15.560  1.00  0.00
ATOM    126  CG  GLN A  15       1.993 -18.450 -15.209  1.00  0.00
ATOM    127  CD  GLN A  15       1.053 -18.699 -16.416  1.00  0.55
ATOM    128  OE1 GLN A  15       1.315 -18.171 -17.517  1.00 -0.55
ATOM    129  NE2 GLN A  15       0.048 -19.519 -16.139  1.00 -0.78
ATOM    130 HE21 GLN A  15      -0.620 -19.749 -16.847  1.00  0.39
ATOM    131 HE22 GLN A  15      -0.043 -19.908 -15.222  1.00  0.39
ATOM    132  C   GLN A  15       5.193 -20.634 -15.081  1.00  0.55
ATOM    133  O   GLN A  15       4.839 -21.802 -14.957  1.00 -0.55
ATOM    134  N   THR A  16       6.284 -20.233 -15.716  1.00 -0.40
ATOM    135  H   THR A  16       6.514 -19.270 -15.831  1.00  0.40
ATOM    136  CA  THR A  16       7.211 -21.195 -16.283  1.00  0.00
ATOM    137  CB  THR A  16       8.108 -20.626 -17.410  1.00  0.00
ATOM    138  OG1 THR A  16       7.259 -19.900 -18.296  1.00 -0.49
ATOM    139  HG1 THR A  16       6.981 -19.117 -17.815  1.00  0.49
ATOM    140  CG2 THR A  16       8.810 -21.765 -18.173  1.00  0.00
ATOM    141  C   THR A  16       8.162 -21.733 -15.234  1.00  0.55
ATOM    142  O   THR A  16       8.299 -22.967 -15.218  1.00 -0.55
ATOM    143  N   TYR A  17       8.773 -20.886 -14.447  1.00 -0.40
ATOM    144  H   TYR A  17       8.625 -19.901 -14.488  1.00  0.40
ATOM    145  CA  TYR A  17       9.721 -21.377 -13.449  1.00  0.00
ATOM    146  CB  TYR A  17      11.033 -20.515 -13.591  1.00  0.12
ATOM    147  CG  TYR A  17      11.478 -20.514 -15.040  1.00 -0.12
ATOM    148  CD1 TYR A  17      12.130 -21.636 -15.596  1.00 -0.12
ATOM    149  HD1 TYR A  17      12.305 -22.500 -14.973  1.00  0.12
ATOM    150  CE1 TYR A  17      12.555 -21.666 -16.925  1.00 -0.12
ATOM    151  HE1 TYR A  17      13.056 -22.528 -17.340  1.00  0.12
ATOM    152  CZ  TYR A  17      12.302 -20.532 -17.687  1.00  0.06
ATOM    153  OH  TYR A  17      12.619 -20.477 -19.033  1.00 -0.49
ATOM    154  HH  TYR A  17      12.363 -19.613 -19.363  1.00  0.43
ATOM    155  CD2 TYR A  17      11.256 -19.401 -15.851  1.00 -0.12
ATOM    156  HD2 TYR A  17      10.767 -18.530 -15.440  1.00  0.12
ATOM    157  CE2 TYR A  17      11.655 -19.401 -17.171  1.00 -0.12
ATOM    158  HE2 TYR A  17      11.471 -18.541 -17.798  1.00  0.12
ATOM    159  C   TYR A  17       9.234 -21.420 -12.010  1.00  0.55
ATOM    160  O   TYR A  17      10.026 -21.911 -11.202  1.00 -0.55
ATOM    161  N   HSD A  18       8.058 -20.995 -11.640  1.00 -0.40
ATOM    162  H   HSD A  18       7.420 -20.623 -12.308  1.00  0.40
ATOM    163  CA  HSD A  18       7.567 -21.013 -10.282  1.00  0.00
ATOM    164  CB  HSD A  18       7.255 -22.412  -9.742  1.00  0.12
ATOM    165  ND1 HSD A  18       5.350 -22.085 -11.391  1.00 -0.40
ATOM    166  HD1 HSD A  18       5.522 -21.119 -11.582  1.00  0.40
ATOM    167  CG  HSD A  18       6.073 -22.863 -10.532  1.00 -0.12
ATOM    168  CE1 HSD A  18       4.387 -22.849 -11.917  1.00  0.15
ATOM    169  HE1 HSD A  18       3.667 -22.489 -12.652  1.00  0.12
ATOM    170  NE2 HSD A  18       4.445 -24.074 -11.420  1.00 -0.56
ATOM    171  CD2 HSD A  18       5.512 -24.100 -10.552  1.00  0.15
ATOM    172  HD2 HSD A  18       5.776 -25.007 -10.022  1.00  0.12
ATOM    173  C   HSD A  18       8.486 -20.307  -9.289  1.00  0.55
ATOM    174  O   HSD A  18       8.646 -20.775  -8.185  1.00 -0.55
ATOM    175  N   LYS A  19       8.996 -19.177  -9.676  1.00 -0.40
ATOM    176  H   LYS A  19       8.837 -18.844 -10.601  1.00  0.40
ATOM    177  CA  LYS A  19       9.813 -18.307  -8.860  1.00  0.00
ATOM    178  CB  LYS A  19      11.113 -19.018  -8.541  1.00  0.00
ATOM    179  CG  LYS A  19      11.991 -19.124  -9.779  1.00  0.00
ATOM    180  CD  LYS A  19      13.185 -20.018  -9.647  1.00  0.00
ATOM    181  CE  LYS A  19      14.249 -19.494 -10.618  1.00  0.33
ATOM    182  NZ  LYS A  19      15.420 -20.420 -10.717  1.00 -0.32
ATOM    183  HZ1 LYS A  19      15.100 -21.350 -11.056  1.00  0.33
ATOM    184  HZ2 LYS A  19      15.859 -20.525  -9.780  1.00  0.33
ATOM    185  HZ3 LYS A  19      16.116 -20.029 -11.384  1.00  0.33
ATOM    186  C   LYS A  19       9.993 -17.020  -9.667  1.00  0.55
ATOM    187  O   LYS A  19       9.771 -16.952 -10.895  1.00 -0.55
ATOM    188  N   LEU A  20      10.378 -15.979  -8.953  1.00 -0.40
ATOM    189  H   LEU A  20      10.494 -16.018  -7.964  1.00  0.40
ATOM    190  CA  LEU A  20      10.655 -14.702  -9.595  1.00  0.00
ATOM    191  CB  LEU A  20      10.775 -13.519  -8.588  1.00  0.00
ATOM    192  CG  LEU A  20       9.470 -12.962  -7.959  1.00  0.00
ATOM    193  CD1 LEU A  20       9.842 -11.945  -6.902  1.00  0.00
ATOM    194  CD2 LEU A  20       8.540 -12.320  -8.967  1.00  0.00
ATOM    195  C   LEU A  20      12.022 -14.693 -10.299  1.00  0.55
ATOM    196  O   LEU A  20      12.918 -15.398  -9.815  1.00 -0.55
ATOM    197  N   PRO A  21      12.156 -13.855 -11.321  1.00 -0.20
ATOM    198  CD  PRO A  21      11.077 -13.073 -11.927  1.00  0.10
ATOM    199  CA  PRO A  21      13.437 -13.676 -12.023  1.00  0.10
ATOM    200  CB  PRO A  21      13.188 -12.626 -13.078  1.00  0.00
ATOM    201  CG  PRO A  21      11.739 -12.352 -13.069  1.00  0.00
ATOM    202  C   PRO A  21      14.474 -13.211 -11.006  1.00  0.55
ATOM    203  O   PRO A  21      14.181 -12.619  -9.964  1.00 -0.55
ATOM    204  N   ASP A  22      15.740 -13.397 -11.342  1.00 -0.40
ATOM    205  H   ASP A  22      15.985 -13.802 -12.219  1.00  0.40
ATOM    206  CA  ASP A  22      16.859 -13.044 -10.498  1.00  0.00
ATOM    207  CB  ASP A  22      18.200 -13.555 -11.095  1.00  0.00
ATOM    208  CG  ASP A  22      18.099 -15.082 -11.055  1.00  0.10
ATOM    209  OD1 ASP A  22      17.236 -15.690 -10.347  1.00 -0.55
ATOM    210  OD2 ASP A  22      18.916 -15.723 -11.777  1.00 -0.55
ATOM    211  C   ASP A  22      17.038 -11.587 -10.209  1.00  0.55
ATOM    212  O   ASP A  22      17.916 -11.326  -9.369  1.00 -0.55
ATOM    213  N   ASN A  23      16.341 -10.659 -10.820  1.00 -0.40
ATOM    214  H   ASN A  23      15.639 -10.870 -11.497  1.00  0.40
ATOM    215  CA  ASN A  23      16.571  -9.236 -10.524  1.00  0.00
ATOM    216  CB  ASN A  23      16.326  -8.442 -11.803  1.00  0.00
ATOM    217  CG  ASN A  23      14.973  -8.757 -12.424  1.00  0.55
ATOM    218  OD1 ASN A  23      14.761  -9.889 -12.907  1.00 -0.55
ATOM    219  ND2 ASN A  23      14.083  -7.761 -12.405  1.00 -0.78
ATOM    220 HD21 ASN A  23      14.327  -6.880 -12.000  1.00  0.39
ATOM    221 HD22 ASN A  23      13.173  -7.897 -12.796  1.00  0.39
ATOM    222  C   ASN A  23      15.722  -8.732  -9.359  1.00  0.55
ATOM    223  O   ASN A  23      15.748  -7.539  -9.060  1.00 -0.55
ATOM    224  N   TYR A  24      14.997  -9.618  -8.725  1.00 -0.40
ATOM    225  H   TYR A  24      14.985 -10.578  -8.994  1.00  0.40
ATOM    226  CA  TYR A  24      14.162  -9.268  -7.591  1.00  0.00
ATOM    227  CB  TYR A  24      12.841 -10.106  -7.635  1.00  0.12
ATOM    228  CG  TYR A  24      11.971  -9.391  -8.629  1.00 -0.12
ATOM    229  CD1 TYR A  24      11.299  -8.220  -8.263  1.00 -0.12
ATOM    230  HD1 TYR A  24      11.365  -7.877  -7.242  1.00  0.12
ATOM    231  CE1 TYR A  24      10.553  -7.490  -9.169  1.00 -0.12
ATOM    232  HE1 TYR A  24      10.056  -6.578  -8.872  1.00  0.12
ATOM    233  CZ  TYR A  24      10.462  -7.963 -10.476  1.00  0.06
ATOM    234  OH  TYR A  24       9.680  -7.287 -11.405  1.00 -0.49
ATOM    235  HH  TYR A  24       9.165  -6.627 -10.936  1.00  0.43
ATOM    236  CD2 TYR A  24      11.913  -9.820  -9.940  1.00 -0.12
ATOM    237  HD2 TYR A  24      12.470 -10.692 -10.252  1.00  0.12
ATOM    238  CE2 TYR A  24      11.130  -9.119 -10.862  1.00 -0.12
ATOM    239  HE2 TYR A  24      11.043  -9.477 -11.878  1.00  0.12
ATOM    240  C   TYR A  24      14.764  -9.534  -6.232  1.00  0.55
ATOM    241  O   TYR A  24      15.365 -10.597  -6.153  1.00 -0.55
ATOM    242  N   ILE A  25      14.561  -8.696  -5.232  1.00 -0.40
ATOM    243  H   ILE A  25      14.067  -7.840  -5.361  1.00  0.40
ATOM    244  CA  ILE A  25      15.038  -8.950  -3.877  1.00  0.00
ATOM    245  CB  ILE A  25      16.326  -8.192  -3.481  1.00  0.00
ATOM    246  CG2 ILE A  25      17.566  -8.889  -4.056  1.00  0.00
ATOM    247  CG1 ILE A  25      16.322  -6.709  -3.870  1.00  0.00
ATOM    248  CD1 ILE A  25      17.601  -6.045  -3.346  1.00  0.00
ATOM    249  C   ILE A  25      13.950  -8.515  -2.886  1.00  0.55
ATOM    250  O   ILE A  25      13.309  -7.552  -3.241  1.00 -0.55
ATOM    251  N   THR A  26      13.773  -9.140  -1.750  1.00 -0.40
ATOM    252  H   THR A  26      14.311  -9.942  -1.503  1.00  0.40
ATOM    253  CA  THR A  26      12.783  -8.716  -0.770  1.00  0.00
ATOM    254  CB  THR A  26      12.528  -9.786   0.303  1.00  0.00
ATOM    255  OG1 THR A  26      13.694  -9.881   1.116  1.00 -0.49
ATOM    256  HG1 THR A  26      13.504 -10.554   1.773  1.00  0.49
ATOM    257  CG2 THR A  26      12.324 -11.127  -0.344  1.00  0.00
ATOM    258  C   THR A  26      13.224  -7.400  -0.140  1.00  0.55
ATOM    259  O   THR A  26      14.357  -6.901  -0.315  1.00 -0.55
ATOM    260  N   LYS A  27      12.287  -6.769   0.542  1.00 -0.40
ATOM    261  H   LYS A  27      11.367  -7.146   0.596  1.00  0.40
ATOM    262  CA  LYS A  27      12.460  -5.526   1.257  1.00  0.00
ATOM    263  CB  LYS A  27      11.181  -4.959   1.855  1.00  0.00
ATOM    264  CG  LYS A  27      10.102  -4.405   0.945  1.00  0.00
ATOM    265  CD  LYS A  27       8.750  -4.452   1.677  1.00  0.00
ATOM    266  CE  LYS A  27       7.559  -4.131   0.800  1.00  0.33
ATOM    267  NZ  LYS A  27       6.252  -4.452   1.438  1.00 -0.32
ATOM    268  HZ1 LYS A  27       6.150  -3.905   2.316  1.00  0.33
ATOM    269  HZ2 LYS A  27       6.214  -5.468   1.657  1.00  0.33
ATOM    270  HZ3 LYS A  27       5.479  -4.210   0.786  1.00  0.33
ATOM    271  C   LYS A  27      13.546  -5.724   2.363  1.00  0.55
ATOM    272  O   LYS A  27      14.371  -4.798   2.524  1.00 -0.55
ATOM    273  N   SER A  28      13.524  -6.835   3.061  1.00 -0.40
ATOM    274  H   SER A  28      12.843  -7.551   2.929  1.00  0.40
ATOM    275  CA  SER A  28      14.554  -7.060   4.102  1.00  0.00
ATOM    276  CB  SER A  28      14.180  -8.226   4.985  1.00  0.00
ATOM    277  OG  SER A  28      14.628  -9.515   4.622  1.00 -0.49
ATOM    278  HG  SER A  28      14.293 -10.111   5.296  1.00  0.49
ATOM    279  C   SER A  28      15.937  -7.179   3.452  1.00  0.55
ATOM    280  O   SER A  28      16.867  -6.489   3.907  1.00 -0.55
ATOM    281  N   GLU A  29      16.051  -7.999   2.392  1.00 -0.40
ATOM    282  H   GLU A  29      15.287  -8.547   2.061  1.00  0.40
ATOM    283  CA  GLU A  29      17.290  -8.135   1.672  1.00  0.00
ATOM    284  CB  GLU A  29      17.101  -8.912   0.350  1.00  0.00
ATOM    285  CG  GLU A  29      17.067 -10.380   0.712  1.00  0.00
ATOM    286  CD  GLU A  29      16.359 -11.242  -0.303  1.00  0.10
ATOM    287  OE1 GLU A  29      16.171 -10.866  -1.480  1.00 -0.55
ATOM    288  OE2 GLU A  29      15.927 -12.350   0.128  1.00 -0.55
ATOM    289  C   GLU A  29      17.900  -6.827   1.208  1.00  0.55
ATOM    290  O   GLU A  29      19.127  -6.597   1.301  1.00 -0.55
ATOM    291  N   ALA A  30      17.009  -6.004   0.662  1.00 -0.40
ATOM    292  H   ALA A  30      16.044  -6.240   0.586  1.00  0.40
ATOM    293  CA  ALA A  30      17.400  -4.684   0.135  1.00  0.00
ATOM    294  CB  ALA A  30      16.185  -4.078  -0.557  1.00  0.00
ATOM    295  C   ALA A  30      18.008  -3.761   1.193  1.00  0.55
ATOM    296  O   ALA A  30      19.015  -3.059   1.036  1.00 -0.55
ATOM    297  N   GLN A  31      17.328  -3.779   2.338  1.00 -0.40
ATOM    298  H   GLN A  31      16.515  -4.344   2.445  1.00  0.40
ATOM    299  CA  GLN A  31      17.698  -2.998   3.511  1.00  0.00
ATOM    300  CB  GLN A  31      16.700  -3.141   4.643  1.00  0.00
ATOM    301  CG  GLN A  31      15.300  -2.718   4.234  1.00  0.00
ATOM    302  CD  GLN A  31      14.294  -2.788   5.368  1.00  0.55
ATOM    303  OE1 GLN A  31      13.963  -1.687   5.817  1.00 -0.55
ATOM    304  NE2 GLN A  31      13.796  -3.926   5.881  1.00 -0.78
ATOM    305 HE21 GLN A  31      13.134  -3.889   6.630  1.00  0.39
ATOM    306 HE22 GLN A  31      14.086  -4.810   5.513  1.00  0.39
ATOM    307  C   GLN A  31      19.099  -3.444   3.943  1.00  0.55
ATOM    308  O   GLN A  31      19.888  -2.569   4.269  1.00 -0.55
ATOM    309  N   ALA A  32      19.253  -4.754   3.872  1.00 -0.40
ATOM    310  H   ALA A  32      18.510  -5.349   3.577  1.00  0.40
ATOM    311  CA  ALA A  32      20.500  -5.431   4.211  1.00  0.00
ATOM    312  CB  ALA A  32      20.493  -6.930   4.090  1.00  0.00
ATOM    313  C   ALA A  32      21.607  -4.845   3.322  1.00  0.55
ATOM    314  O   ALA A  32      22.731  -4.739   3.833  1.00 -0.55
ATOM    315  N   LEU A  33      21.311  -4.450   2.092  1.00 -0.40
ATOM    316  H   LEU A  33      20.398  -4.519   1.698  1.00  0.40
ATOM    317  CA  LEU A  33      22.357  -3.884   1.258  1.00  0.00
ATOM    318  CB  LEU A  33      22.135  -4.136  -0.238  1.00  0.00
ATOM    319  CG  LEU A  33      21.779  -5.612  -0.475  1.00  0.00
ATOM    320  CD1 LEU A  33      21.481  -5.834  -1.940  1.00  0.00
ATOM    321  CD2 LEU A  33      22.911  -6.488   0.024  1.00  0.00
ATOM    322  C   LEU A  33      22.450  -2.396   1.468  1.00  0.55
ATOM    323  O   LEU A  33      23.265  -1.801   0.764  1.00 -0.55
ATOM    324  N   GLY A  34      21.641  -1.829   2.330  1.00 -0.40
ATOM    325  H   GLY A  34      20.958  -2.311   2.872  1.00  0.40
ATOM    326  CA  GLY A  34      21.774  -0.373   2.490  1.00  0.00
ATOM    327  C   GLY A  34      20.646   0.455   1.912  1.00  0.55
ATOM    328  O   GLY A  34      20.850   1.663   1.794  1.00 -0.55
ATOM    329  N   TRP A  35      19.542  -0.227   1.591  1.00 -0.40
ATOM    330  H   TRP A  35      19.459  -1.214   1.705  1.00  0.40
ATOM    331  CA  TRP A  35      18.395   0.472   1.052  1.00  0.00
ATOM    332  CB  TRP A  35      17.413  -0.521   0.459  1.00  0.12
ATOM    333  CG  TRP A  35      16.126   0.047  -0.111  1.00 -0.12
ATOM    334  CD1 TRP A  35      15.966   1.059  -1.031  1.00 -0.12
ATOM    335  HD1 TRP A  35      16.756   1.653  -1.465  1.00  0.12
ATOM    336  NE1 TRP A  35      14.618   1.180  -1.300  1.00 -0.40
ATOM    337  HE1 TRP A  35      14.236   1.815  -1.935  1.00  0.40
ATOM    338  CE2 TRP A  35      13.885   0.291  -0.560  1.00  0.00
ATOM    339  CD2 TRP A  35      14.793  -0.438   0.202  1.00  0.00
ATOM    340  CE3 TRP A  35      14.327  -1.408   1.089  1.00 -0.12
ATOM    341  HE3 TRP A  35      14.989  -1.960   1.741  1.00  0.12
ATOM    342  CZ3 TRP A  35      12.972  -1.648   1.111  1.00 -0.12
ATOM    343  HZ3 TRP A  35      12.582  -2.429   1.748  1.00  0.12
ATOM    344  CZ2 TRP A  35      12.492   0.088  -0.535  1.00 -0.12
ATOM    345  HZ2 TRP A  35      11.788   0.648  -1.131  1.00  0.12
ATOM    346  CH2 TRP A  35      12.092  -0.902   0.328  1.00 -0.12
ATOM    347  HH2 TRP A  35      11.036  -1.115   0.404  1.00  0.12
ATOM    348  C   TRP A  35      17.652   1.229   2.157  1.00  0.55
ATOM    349  O   TRP A  35      17.319   0.631   3.180  1.00 -0.55
ATOM    350  N   VAL A  36      17.398   2.503   1.833  1.00 -0.40
ATOM    351  H   VAL A  36      17.709   2.885   0.966  1.00  0.40
ATOM    352  CA  VAL A  36      16.660   3.433   2.691  1.00  0.00
ATOM    353  CB  VAL A  36      17.450   4.649   3.192  1.00  0.00
ATOM    354  CG1 VAL A  36      16.648   5.384   4.245  1.00  0.00
ATOM    355  CG2 VAL A  36      18.811   4.283   3.760  1.00  0.00
ATOM    356  C   VAL A  36      15.551   3.940   1.762  1.00  0.55
ATOM    357  O   VAL A  36      15.938   4.746   0.898  1.00 -0.55
ATOM    358  N   ALA A  37      14.332   3.417   1.956  1.00 -0.40
ATOM    359  H   ALA A  37      14.129   2.772   2.689  1.00  0.40
ATOM    360  CA  ALA A  37      13.223   3.787   1.069  1.00  0.00
ATOM    361  CB  ALA A  37      11.904   3.144   1.465  1.00  0.00
ATOM    362  C   ALA A  37      13.120   5.297   0.914  1.00  0.55
ATOM    363  O   ALA A  37      12.985   5.735  -0.250  1.00 -0.55
ATOM    364  N   SER A  38      13.155   6.050   1.998  1.00 -0.40
ATOM    365  H   SER A  38      13.251   5.705   2.928  1.00  0.40
ATOM    366  CA  SER A  38      13.042   7.494   1.789  1.00  0.00
ATOM    367  CB  SER A  38      12.904   8.310   3.079  1.00  0.00
ATOM    368  OG  SER A  38      13.873   7.799   3.987  1.00 -0.49
ATOM    369  HG  SER A  38      13.492   7.000   4.359  1.00  0.49
ATOM    370  C   SER A  38      14.220   8.080   1.002  1.00  0.55
ATOM    371  O   SER A  38      14.056   9.224   0.533  1.00 -0.55
ATOM    372  N   LYS A  39      15.343   7.430   0.811  1.00 -0.40
ATOM    373  H   LYS A  39      15.518   6.513   1.164  1.00  0.40
ATOM    374  CA  LYS A  39      16.410   8.079   0.036  1.00  0.00
ATOM    375  CB  LYS A  39      17.766   7.511   0.382  1.00  0.00
ATOM    376  CG  LYS A  39      17.926   6.529   1.525  1.00  0.00
ATOM    377  CD  LYS A  39      19.285   6.772   2.215  1.00  0.00
ATOM    378  CE  LYS A  39      19.281   8.268   2.589  1.00  0.33
ATOM    379  NZ  LYS A  39      18.012   8.835   1.990  1.00 -0.32
ATOM    380  HZ1 LYS A  39      17.341   8.063   1.802  1.00  0.33
ATOM    381  HZ2 LYS A  39      18.236   9.324   1.100  1.00  0.33
ATOM    382  HZ3 LYS A  39      17.585   9.510   2.658  1.00  0.33
ATOM    383  C   LYS A  39      16.149   7.836  -1.458  1.00  0.55
ATOM    384  O   LYS A  39      16.607   8.608  -2.310  1.00 -0.55
ATOM    385  N   GLY A  40      15.420   6.748  -1.705  1.00 -0.40
ATOM    386  H   GLY A  40      15.044   6.158  -0.995  1.00  0.40
ATOM    387  CA  GLY A  40      15.152   6.388  -3.115  1.00  0.00
ATOM    388  C   GLY A  40      16.499   5.869  -3.682  1.00  0.55
ATOM    389  O   GLY A  40      16.691   6.012  -4.881  1.00 -0.55
ATOM    390  N   ASN A  41      17.345   5.248  -2.879  1.00 -0.40
ATOM    391  H   ASN A  41      17.125   5.077  -1.923  1.00  0.40
ATOM    392  CA  ASN A  41      18.656   4.768  -3.321  1.00  0.00
ATOM    393  CB  ASN A  41      19.660   5.137  -2.190  1.00  0.00
ATOM    394  CG  ASN A  41      19.415   4.159  -1.063  1.00  0.55
ATOM    395  OD1 ASN A  41      18.331   3.582  -0.908  1.00 -0.55
ATOM    396  ND2 ASN A  41      20.429   3.913  -0.227  1.00 -0.78
ATOM    397 HD21 ASN A  41      20.307   3.273   0.532  1.00  0.39
ATOM    398 HD22 ASN A  41      21.308   4.370  -0.359  1.00  0.39
ATOM    399  C   ASN A  41      18.791   3.299  -3.673  1.00  0.55
ATOM    400  O   ASN A  41      19.893   2.721  -3.645  1.00 -0.55
ATOM    401  N   LEU A  42      17.706   2.602  -4.035  1.00 -0.40
ATOM    402  H   LEU A  42      16.800   3.014  -4.097  1.00  0.40
ATOM    403  CA  LEU A  42      17.801   1.167  -4.366  1.00  0.00
ATOM    404  CB  LEU A  42      16.422   0.571  -4.646  1.00  0.00
ATOM    405  CG  LEU A  42      16.306  -0.921  -4.883  1.00  0.00
ATOM    406  CD1 LEU A  42      16.789  -1.705  -3.667  1.00  0.00
ATOM    407  CD2 LEU A  42      14.872  -1.264  -5.270  1.00  0.00
ATOM    408  C   LEU A  42      18.772   0.859  -5.524  1.00  0.55
ATOM    409  O   LEU A  42      19.554  -0.096  -5.416  1.00 -0.55
ATOM    410  N   ALA A  43      18.691   1.648  -6.583  1.00 -0.40
ATOM    411  H   ALA A  43      18.078   2.431  -6.657  1.00  0.40
ATOM    412  CA  ALA A  43      19.569   1.338  -7.721  1.00  0.00
ATOM    413  CB  ALA A  43      18.966   2.065  -8.911  1.00  0.00
ATOM    414  C   ALA A  43      21.023   1.663  -7.424  1.00  0.55
ATOM    415  O   ALA A  43      21.910   1.165  -8.140  1.00 -0.55
ATOM    416  N   ASP A  44      21.277   2.449  -6.389  1.00 -0.40
ATOM    417  H   ASP A  44      20.549   2.839  -5.831  1.00  0.40
ATOM    418  CA  ASP A  44      22.631   2.795  -6.000  1.00  0.00
ATOM    419  CB  ASP A  44      22.782   3.960  -5.026  1.00  0.00
ATOM    420  CG  ASP A  44      21.953   5.126  -5.520  1.00  0.10
ATOM    421  OD1 ASP A  44      22.010   5.282  -6.761  1.00 -0.55
ATOM    422  OD2 ASP A  44      21.287   5.844  -4.743  1.00 -0.55
ATOM    423  C   ASP A  44      23.228   1.635  -5.195  1.00  0.55
ATOM    424  O   ASP A  44      24.440   1.429  -5.311  1.00 -0.55
ATOM    425  N   VAL A  45      22.369   0.991  -4.428  1.00 -0.40
ATOM    426  H   VAL A  45      21.396   1.201  -4.378  1.00  0.40
ATOM    427  CA  VAL A  45      22.884  -0.101  -3.600  1.00  0.00
ATOM    428  CB  VAL A  45      22.219   0.010  -2.191  1.00  0.00
ATOM    429  CG1 VAL A  45      22.421   1.426  -1.646  1.00  0.00
ATOM    430  CG2 VAL A  45      20.743  -0.327  -2.180  1.00  0.00
ATOM    431  C   VAL A  45      22.741  -1.504  -4.160  1.00  0.55
ATOM    432  O   VAL A  45      23.317  -2.484  -3.636  1.00 -0.55
ATOM    433  N   ALA A  46      21.930  -1.649  -5.197  1.00 -0.40
ATOM    434  H   ALA A  46      21.481  -0.861  -5.608  1.00  0.40
ATOM    435  CA  ALA A  46      21.617  -2.936  -5.830  1.00  0.00
ATOM    436  CB  ALA A  46      20.573  -3.708  -5.029  1.00  0.00
ATOM    437  C   ALA A  46      21.151  -2.620  -7.241  1.00  0.55
ATOM    438  O   ALA A  46      19.974  -2.679  -7.582  1.00 -0.55
ATOM    439  N   PRO A  47      22.177  -2.290  -8.036  1.00 -0.20
ATOM    440  CD  PRO A  47      23.616  -2.206  -7.719  1.00  0.10
ATOM    441  CA  PRO A  47      21.898  -1.931  -9.444  1.00  0.10
ATOM    442  CB  PRO A  47      23.244  -1.460  -9.974  1.00  0.00
ATOM    443  CG  PRO A  47      24.088  -1.185  -8.761  1.00  0.00
ATOM    444  C   PRO A  47      21.214  -3.138 -10.098  1.00  0.55
ATOM    445  O   PRO A  47      21.542  -4.317  -9.806  1.00 -0.55
ATOM    446  N   GLY A  48      20.258  -2.779 -10.942  1.00 -0.40
ATOM    447  H   GLY A  48      20.020  -1.826 -11.115  1.00  0.40
ATOM    448  CA  GLY A  48      19.500  -3.787 -11.667  1.00  0.00
ATOM    449  C   GLY A  48      18.460  -4.570 -10.889  1.00  0.55
ATOM    450  O   GLY A  48      17.785  -5.350 -11.547  1.00 -0.55
ATOM    451  N   LYS A  49      18.335  -4.351  -9.587  1.00 -0.40
ATOM    452  H   LYS A  49      18.914  -3.687  -9.122  1.00  0.40
ATOM    453  CA  LYS A  49      17.375  -5.032  -8.729  1.00  0.00
ATOM    454  CB  LYS A  49      17.926  -5.170  -7.312  1.00  0.00
ATOM    455  CG  LYS A  49      19.054  -6.088  -7.059  1.00  0.00
ATOM    456  CD  LYS A  49      18.842  -7.363  -7.836  1.00  0.00
ATOM    457  CE  LYS A  49      20.240  -7.929  -8.118  1.00  0.33
ATOM    458  NZ  LYS A  49      20.148  -9.389  -8.459  1.00 -0.32
ATOM    459  HZ1 LYS A  49      19.554  -9.511  -9.304  1.00  0.33
ATOM    460  HZ2 LYS A  49      19.725  -9.906  -7.661  1.00  0.33
ATOM    461  HZ3 LYS A  49      21.100  -9.762  -8.648  1.00  0.33
ATOM    462  C   LYS A  49      16.086  -4.197  -8.577  1.00  0.55
ATOM    463  O   LYS A  49      16.107  -2.958  -8.682  1.00 -0.55
ATOM    464  N   SER A  50      15.029  -4.926  -8.243  1.00 -0.40
ATOM    465  H   SER A  50      15.101  -5.913  -8.135  1.00  0.40
ATOM    466  CA  SER A  50      13.711  -4.380  -8.011  1.00  0.00
ATOM    467  CB  SER A  50      12.781  -4.725  -9.188  1.00  0.00
ATOM    468  OG  SER A  50      12.867  -4.002 -10.390  1.00 -0.49
ATOM    469  HG  SER A  50      12.033  -4.143 -10.844  1.00  0.49
ATOM    470  C   SER A  50      13.192  -5.095  -6.760  1.00  0.55
ATOM    471  O   SER A  50      13.549  -6.266  -6.525  1.00 -0.55
ATOM    472  N   ILE A  51      12.381  -4.448  -5.965  1.00 -0.40
ATOM    473  H   ILE A  51      12.132  -3.499  -6.138  1.00  0.40
ATOM    474  CA  ILE A  51      11.777  -5.049  -4.775  1.00  0.00
ATOM    475  CB  ILE A  51      11.084  -3.944  -3.913  1.00  0.00
ATOM    476  CG2 ILE A  51      10.270  -4.546  -2.766  1.00  0.00
ATOM    477  CG1 ILE A  51      12.133  -2.913  -3.492  1.00  0.00
ATOM    478  CD1 ILE A  51      13.226  -3.409  -2.600  1.00  0.00
ATOM    479  C   ILE A  51      10.739  -6.054  -5.232  1.00  0.55
ATOM    480  O   ILE A  51       9.897  -5.770  -6.131  1.00 -0.55
ATOM    481  N   GLY A  52      10.688  -7.239  -4.682  1.00 -0.40
ATOM    482  H   GLY A  52      11.340  -7.517  -3.981  1.00  0.40
ATOM    483  CA  GLY A  52       9.696  -8.229  -5.038  1.00  0.00
ATOM    484  C   GLY A  52       9.954  -9.502  -4.256  1.00  0.55
ATOM    485  O   GLY A  52      11.108  -9.792  -3.885  1.00 -0.55
ATOM    486  N   GLY A  53       8.846 -10.212  -4.027  1.00 -0.40
ATOM    487  H   GLY A  53       7.963  -9.891  -4.357  1.00  0.40
ATOM    488  CA  GLY A  53       8.797 -11.458  -3.317  1.00  0.00
ATOM    489  C   GLY A  53       8.214 -11.485  -1.916  1.00  0.55
ATOM    490  O   GLY A  53       7.977 -12.598  -1.430  1.00 -0.55
ATOM    491  N   ASP A  54       7.920 -10.323  -1.341  1.00 -0.40
ATOM    492  H   ASP A  54       8.103  -9.451  -1.788  1.00  0.40
ATOM    493  CA  ASP A  54       7.303 -10.247   0.001  1.00  0.00
ATOM    494  CB  ASP A  54       7.322  -8.786   0.474  1.00  0.00
ATOM    495  CG  ASP A  54       8.784  -8.444   0.755  1.00  0.10
ATOM    496  OD1 ASP A  54       9.238  -9.072   1.746  1.00 -0.55
ATOM    497  OD2 ASP A  54       9.364  -7.643  -0.019  1.00 -0.55
ATOM    498  C   ASP A  54       5.869 -10.753   0.005  1.00  0.55
ATOM    499  O   ASP A  54       5.163 -10.704  -1.011  1.00 -0.55
ATOM    500  N   ILE A  55       5.396 -11.225   1.127  1.00 -0.40
ATOM    501  H   ILE A  55       5.969 -11.292   1.940  1.00  0.40
ATOM    502  CA  ILE A  55       4.013 -11.689   1.300  1.00  0.00
ATOM    503  CB  ILE A  55       3.725 -12.284   2.698  1.00  0.00
ATOM    504  CG2 ILE A  55       2.232 -12.551   2.971  1.00  0.00
ATOM    505  CG1 ILE A  55       4.558 -13.587   2.828  1.00  0.00
ATOM    506  CD1 ILE A  55       3.737 -14.705   2.189  1.00  0.00
ATOM    507  C   ILE A  55       3.134 -10.440   1.118  1.00  0.55
ATOM    508  O   ILE A  55       3.504  -9.331   1.510  1.00 -0.55
ATOM    509  N   PHE A  56       2.000 -10.681   0.522  1.00 -0.40
ATOM    510  H   PHE A  56       1.791 -11.609   0.231  1.00  0.40
ATOM    511  CA  PHE A  56       0.953  -9.735   0.210  1.00  0.00
ATOM    512  CB  PHE A  56       0.565  -9.717  -1.293  1.00  0.12
ATOM    513  CG  PHE A  56      -0.506  -8.676  -1.530  1.00 -0.12
ATOM    514  CD1 PHE A  56      -0.206  -7.327  -1.368  1.00 -0.12
ATOM    515  HD1 PHE A  56       0.798  -7.040  -1.093  1.00  0.12
ATOM    516  CE1 PHE A  56      -1.158  -6.350  -1.549  1.00 -0.12
ATOM    517  HE1 PHE A  56      -0.909  -5.309  -1.405  1.00  0.12
ATOM    518  CZ  PHE A  56      -2.424  -6.716  -1.915  1.00 -0.12
ATOM    519  HZ  PHE A  56      -3.172  -5.952  -2.069  1.00  0.12
ATOM    520  CD2 PHE A  56      -1.807  -9.048  -1.893  1.00 -0.12
ATOM    521  HD2 PHE A  56      -2.067 -10.089  -2.017  1.00  0.12
ATOM    522  CE2 PHE A  56      -2.764  -8.044  -2.091  1.00 -0.12
ATOM    523  HE2 PHE A  56      -3.770  -8.308  -2.383  1.00  0.12
ATOM    524  C   PHE A  56      -0.213 -10.175   1.079  1.00  0.55
ATOM    525  O   PHE A  56      -0.703 -11.289   0.808  1.00 -0.55
ATOM    526  N   SER A  57      -0.570  -9.300   2.033  1.00 -0.40
ATOM    527  H   SER A  57      -0.160  -8.405   2.184  1.00  0.40
ATOM    528  CA  SER A  57      -1.681  -9.759   2.914  1.00  0.00
ATOM    529  CB  SER A  57      -1.460  -9.230   4.340  1.00  0.00
ATOM    530  OG  SER A  57      -0.176  -9.733   4.729  1.00 -0.49
ATOM    531  HG  SER A  57      -0.024  -9.410   5.620  1.00  0.49
ATOM    532  C   SER A  57      -3.088  -9.504   2.431  1.00  0.55
ATOM    533  O   SER A  57      -3.984  -9.914   3.203  1.00 -0.55
ATOM    534  N   ASN A  58      -3.285  -8.888   1.254  1.00 -0.40
ATOM    535  H   ASN A  58      -2.529  -8.536   0.708  1.00  0.40
ATOM    536  CA  ASN A  58      -4.616  -8.693   0.703  1.00  0.00
ATOM    537  CB  ASN A  58      -5.010 -10.107   0.212  1.00  0.00
ATOM    538  CG  ASN A  58      -6.288 -10.275  -0.572  1.00  0.55
ATOM    539  OD1 ASN A  58      -6.557  -9.283  -1.273  1.00 -0.55
ATOM    540  ND2 ASN A  58      -7.075 -11.330  -0.604  1.00 -0.78
ATOM    541 HD21 ASN A  58      -7.901 -11.320  -1.166  1.00  0.39
ATOM    542 HD22 ASN A  58      -6.846 -12.140  -0.065  1.00  0.39
ATOM    543  C   ASN A  58      -5.583  -8.193   1.776  1.00  0.55
ATOM    544  O   ASN A  58      -6.665  -8.769   2.054  1.00 -0.55
ATOM    545  N   ARG A  59      -5.176  -7.077   2.340  1.00 -0.40
ATOM    546  H   ARG A  59      -4.348  -6.625   2.019  1.00  0.40
ATOM    547  CA  ARG A  59      -5.845  -6.392   3.447  1.00  0.00
ATOM    548  CB  ARG A  59      -4.946  -5.301   4.041  1.00  0.00
ATOM    549  CG  ARG A  59      -3.604  -5.874   4.524  1.00  0.00
ATOM    550  CD  ARG A  59      -2.601  -4.742   4.785  1.00  0.35
ATOM    551  NE  ARG A  59      -1.233  -5.331   4.940  1.00 -0.35
ATOM    552  HE  ARG A  59      -0.623  -5.392   4.150  1.00  0.45
ATOM    553  CZ  ARG A  59      -0.828  -5.775   6.128  1.00  0.35
ATOM    554  NH1 ARG A  59      -1.603  -5.671   7.203  1.00 -0.70
ATOM    555 HH11 ARG A  59      -2.509  -5.253   7.129  1.00  0.40
ATOM    556 HH12 ARG A  59      -1.281  -6.011   8.087  1.00  0.40
ATOM    557  NH2 ARG A  59       0.344  -6.329   6.307  1.00 -0.70
ATOM    558 HH21 ARG A  59       0.972  -6.431   5.536  1.00  0.40
ATOM    559 HH22 ARG A  59       0.611  -6.650   7.216  1.00  0.40
ATOM    560  C   ARG A  59      -7.222  -5.897   3.110  1.00  0.55
ATOM    561  O   ARG A  59      -8.036  -5.881   4.032  1.00 -0.55
ATOM    562  N   GLU A  60      -7.547  -5.491   1.914  1.00 -0.40
ATOM    563  H   GLU A  60      -6.864  -5.461   1.190  1.00  0.40
ATOM    564  CA  GLU A  60      -8.873  -5.052   1.506  1.00  0.00
ATOM    565  CB  GLU A  60      -8.790  -4.022   0.385  1.00  0.00
ATOM    566  CG  GLU A  60      -8.003  -2.794   0.795  1.00  0.00
ATOM    567  CD  GLU A  60      -8.842  -1.911   1.675  1.00  0.10
ATOM    568  OE1 GLU A  60     -10.028  -2.229   1.907  1.00 -0.55
ATOM    569  OE2 GLU A  60      -8.438  -0.880   2.210  1.00 -0.55
ATOM    570  C   GLU A  60      -9.672  -6.237   1.029  1.00  0.55
ATOM    571  O   GLU A  60     -10.820  -6.034   0.703  1.00 -0.55
ATOM    572  N   GLY A  61      -9.182  -7.448   0.933  1.00 -0.40
ATOM    573  H   GLY A  61      -8.238  -7.601   1.205  1.00  0.40
ATOM    574  CA  GLY A  61      -9.823  -8.650   0.476  1.00  0.00
ATOM    575  C   GLY A  61     -10.221  -8.623  -1.000  1.00  0.55
ATOM    576  O   GLY A  61     -11.150  -9.354  -1.387  1.00 -0.55
ATOM    577  N   LYS A  62      -9.558  -7.847  -1.837  1.00 -0.40
ATOM    578  H   LYS A  62      -8.801  -7.280  -1.524  1.00  0.40
ATOM    579  CA  LYS A  62      -9.862  -7.746  -3.271  1.00  0.00
ATOM    580  CB  LYS A  62      -9.299  -6.428  -3.823  1.00  0.00
ATOM    581  CG  LYS A  62      -9.955  -5.251  -3.095  1.00  0.00
ATOM    582  CD  LYS A  62      -9.833  -4.014  -3.951  1.00  0.00
ATOM    583  CE  LYS A  62     -10.111  -2.726  -3.163  1.00  0.33
ATOM    584  NZ  LYS A  62      -8.855  -1.875  -3.145  1.00 -0.32
ATOM    585  HZ1 LYS A  62      -8.583  -1.636  -4.120  1.00  0.33
ATOM    586  HZ2 LYS A  62      -8.084  -2.403  -2.690  1.00  0.33
ATOM    587  HZ3 LYS A  62      -9.036  -1.000  -2.612  1.00  0.33
ATOM    588  C   LYS A  62      -9.403  -8.959  -4.069  1.00  0.55
ATOM    589  O   LYS A  62     -10.074  -9.230  -5.090  1.00 -0.55
ATOM    590  N   LEU A  63      -8.368  -9.681  -3.706  1.00 -0.40
ATOM    591  H   LEU A  63      -7.811  -9.440  -2.915  1.00  0.40
ATOM    592  CA  LEU A  63      -7.960 -10.884  -4.430  1.00  0.00
ATOM    593  CB  LEU A  63      -6.432 -11.095  -4.423  1.00  0.00
ATOM    594  CG  LEU A  63      -5.644  -9.882  -4.989  1.00  0.00
ATOM    595  CD1 LEU A  63      -4.143  -9.996  -4.817  1.00  0.00
ATOM    596  CD2 LEU A  63      -6.001  -9.806  -6.465  1.00  0.00
ATOM    597  C   LEU A  63      -8.704 -12.067  -3.791  1.00  0.55
ATOM    598  O   LEU A  63      -8.974 -12.112  -2.583  1.00 -0.55
ATOM    599  N   PRO A  64      -8.946 -13.064  -4.635  1.00 -0.20
ATOM    600  CD  PRO A  64      -8.616 -13.098  -6.071  1.00  0.10
ATOM    601  CA  PRO A  64      -9.680 -14.243  -4.193  1.00  0.10
ATOM    602  CB  PRO A  64     -10.035 -14.971  -5.498  1.00  0.00
ATOM    603  CG  PRO A  64      -8.896 -14.535  -6.437  1.00  0.00
ATOM    604  C   PRO A  64      -8.932 -15.036  -3.169  1.00  0.55
ATOM    605  O   PRO A  64      -7.748 -15.314  -3.329  1.00 -0.55
ATOM    606  N   GLY A  65      -9.622 -15.448  -2.114  1.00 -0.40
ATOM    607  H   GLY A  65     -10.591 -15.258  -1.979  1.00  0.40
ATOM    608  CA  GLY A  65      -8.929 -16.230  -1.079  1.00  0.00
ATOM    609  C   GLY A  65      -9.336 -17.673  -1.158  1.00  0.55
ATOM    610  O   GLY A  65     -10.357 -17.964  -1.787  1.00 -0.55
ATOM    611  N   LYS A  66      -8.598 -18.534  -0.512  1.00 -0.40
ATOM    612  H   LYS A  66      -7.799 -18.218  -0.010  1.00  0.40
ATOM    613  CA  LYS A  66      -8.804 -19.969  -0.429  1.00  0.00
ATOM    614  CB  LYS A  66      -8.493 -20.623  -1.763  1.00  0.00
ATOM    615  CG  LYS A  66      -8.773 -22.095  -1.893  1.00  0.00
ATOM    616  CD  LYS A  66      -8.151 -22.739  -3.120  1.00  0.00
ATOM    617  CE  LYS A  66      -8.794 -24.090  -3.404  1.00  0.33
ATOM    618  NZ  LYS A  66     -10.320 -24.058  -3.435  1.00 -0.32
ATOM    619  HZ1 LYS A  66     -10.639 -23.405  -4.178  1.00  0.33
ATOM    620  HZ2 LYS A  66     -10.678 -23.737  -2.513  1.00  0.33
ATOM    621  HZ3 LYS A  66     -10.682 -25.013  -3.633  1.00  0.33
ATOM    622  C   LYS A  66      -7.904 -20.498   0.687  1.00  0.55
ATOM    623  O   LYS A  66      -6.818 -19.964   0.929  1.00 -0.55
ATOM    624  N   SER A  67      -8.376 -21.555   1.351  1.00 -0.40
ATOM    625  H   SER A  67      -9.266 -21.959   1.159  1.00  0.40
ATOM    626  CA  SER A  67      -7.582 -22.179   2.419  1.00  0.00
ATOM    627  CB  SER A  67      -8.465 -23.182   3.180  1.00  0.00
ATOM    628  OG  SER A  67      -7.609 -23.855   4.133  1.00 -0.49
ATOM    629  HG  SER A  67      -8.171 -24.477   4.600  1.00  0.49
ATOM    630  C   SER A  67      -6.353 -22.792   1.744  1.00  0.55
ATOM    631  O   SER A  67      -6.455 -23.458   0.714  1.00 -0.55
ATOM    632  N   GLY A  68      -5.187 -22.444   2.261  1.00 -0.40
ATOM    633  H   GLY A  68      -5.171 -21.843   3.053  1.00  0.40
ATOM    634  CA  GLY A  68      -3.857 -22.835   1.817  1.00  0.00
ATOM    635  C   GLY A  68      -3.157 -21.869   0.859  1.00  0.55
ATOM    636  O   GLY A  68      -1.969 -21.990   0.526  1.00 -0.55
ATOM    637  N   ARG A  69      -3.898 -20.897   0.347  1.00 -0.40
ATOM    638  H   ARG A  69      -4.852 -20.788   0.614  1.00  0.40
ATOM    639  CA  ARG A  69      -3.420 -19.922  -0.618  1.00  0.00
ATOM    640  CB  ARG A  69      -4.593 -19.453  -1.539  1.00  0.00
ATOM    641  CG  ARG A  69      -3.949 -18.459  -2.558  1.00  0.00
ATOM    642  CD  ARG A  69      -5.020 -17.790  -3.423  1.00  0.35
ATOM    643  NE  ARG A  69      -5.569 -18.845  -4.263  1.00 -0.35
ATOM    644  HE  ARG A  69      -4.930 -19.576  -4.487  1.00  0.45
ATOM    645  CZ  ARG A  69      -6.773 -18.987  -4.771  1.00  0.35
ATOM    646  NH1 ARG A  69      -7.723 -18.092  -4.526  1.00 -0.70
ATOM    647 HH11 ARG A  69      -7.525 -17.299  -3.949  1.00  0.40
ATOM    648 HH12 ARG A  69      -8.635 -18.210  -4.918  1.00  0.40
ATOM    649  NH2 ARG A  69      -7.106 -20.029  -5.527  1.00 -0.70
ATOM    650 HH21 ARG A  69      -6.430 -20.739  -5.726  1.00  0.40
ATOM    651 HH22 ARG A  69      -8.032 -20.103  -5.897  1.00  0.40
ATOM    652  C   ARG A  69      -2.755 -18.741   0.004  1.00  0.55
ATOM    653  O   ARG A  69      -3.392 -18.094   0.829  1.00 -0.55
ATOM    654  N   THR A  70      -1.512 -18.467  -0.352  1.00 -0.40
ATOM    655  H   THR A  70      -0.984 -19.053  -0.962  1.00  0.40
ATOM    656  CA  THR A  70      -0.845 -17.260   0.147  1.00  0.00
ATOM    657  CB  THR A  70       0.375 -17.431   1.060  1.00  0.00
ATOM    658  OG1 THR A  70       1.278 -18.350   0.481  1.00 -0.49
ATOM    659  HG1 THR A  70       2.081 -18.298   1.005  1.00  0.49
ATOM    660  CG2 THR A  70      -0.077 -17.997   2.412  1.00  0.00
ATOM    661  C   THR A  70      -0.515 -16.414  -1.109  1.00  0.55
ATOM    662  O   THR A  70      -0.403 -16.961  -2.240  1.00 -0.55
ATOM    663  N   TRP A  71      -0.442 -15.093  -0.917  1.00 -0.40
ATOM    664  H   TRP A  71      -0.595 -14.693  -0.017  1.00  0.40
ATOM    665  CA  TRP A  71      -0.142 -14.139  -1.974  1.00  0.00
ATOM    666  CB  TRP A  71      -1.236 -13.052  -2.114  1.00  0.12
ATOM    667  CG  TRP A  71      -2.573 -13.520  -2.599  1.00 -0.12
ATOM    668  CD1 TRP A  71      -3.654 -13.963  -1.879  1.00 -0.12
ATOM    669  HD1 TRP A  71      -3.679 -14.015  -0.801  1.00  0.12
ATOM    670  NE1 TRP A  71      -4.709 -14.335  -2.695  1.00 -0.40
ATOM    671  HE1 TRP A  71      -5.582 -14.660  -2.405  1.00  0.40
ATOM    672  CE2 TRP A  71      -4.290 -14.158  -3.995  1.00  0.00
ATOM    673  CD2 TRP A  71      -2.951 -13.683  -3.979  1.00  0.00
ATOM    674  CE3 TRP A  71      -2.286 -13.434  -5.189  1.00 -0.12
ATOM    675  HE3 TRP A  71      -1.264 -13.085  -5.203  1.00  0.12
ATOM    676  CZ3 TRP A  71      -2.943 -13.635  -6.387  1.00 -0.12
ATOM    677  HZ3 TRP A  71      -2.463 -13.385  -7.322  1.00  0.12
ATOM    678  CZ2 TRP A  71      -4.942 -14.452  -5.192  1.00 -0.12
ATOM    679  HZ2 TRP A  71      -5.935 -14.875  -5.217  1.00  0.12
ATOM    680  CH2 TRP A  71      -4.270 -14.181  -6.377  1.00 -0.12
ATOM    681  HH2 TRP A  71      -4.760 -14.386  -7.317  1.00  0.12
ATOM    682  C   TRP A  71       1.190 -13.494  -1.627  1.00  0.55
ATOM    683  O   TRP A  71       1.667 -13.324  -0.489  1.00 -0.55
ATOM    684  N   ARG A  72       1.831 -13.074  -2.687  1.00 -0.40
ATOM    685  H   ARG A  72       1.451 -13.261  -3.587  1.00  0.40
ATOM    686  CA  ARG A  72       3.100 -12.324  -2.739  1.00  0.00
ATOM    687  CB  ARG A  72       4.302 -13.264  -2.989  1.00  0.00
ATOM    688  CG  ARG A  72       4.494 -14.152  -1.772  1.00  0.00
ATOM    689  CD  ARG A  72       5.720 -15.003  -2.058  1.00  0.35
ATOM    690  NE  ARG A  72       5.747 -16.081  -1.063  1.00 -0.35
ATOM    691  HE  ARG A  72       5.221 -16.921  -1.193  1.00  0.45
ATOM    692  CZ  ARG A  72       6.503 -15.894   0.024  1.00  0.35
ATOM    693  NH1 ARG A  72       7.212 -14.795   0.222  1.00 -0.70
ATOM    694 HH11 ARG A  72       7.196 -14.061  -0.458  1.00  0.40
ATOM    695 HH12 ARG A  72       7.764 -14.698   1.050  1.00  0.40
ATOM    696  NH2 ARG A  72       6.483 -16.901   0.903  1.00 -0.70
ATOM    697 HH21 ARG A  72       5.930 -17.714   0.720  1.00  0.40
ATOM    698 HH22 ARG A  72       7.021 -16.842   1.744  1.00  0.40
ATOM    699  C   ARG A  72       3.036 -11.243  -3.820  1.00  0.55
ATOM    700  O   ARG A  72       2.191 -11.355  -4.728  1.00 -0.55
ATOM    701  N   GLU A  73       3.936 -10.264  -3.747  1.00 -0.40
ATOM    702  H   GLU A  73       4.656 -10.222  -3.058  1.00  0.40
ATOM    703  CA  GLU A  73       3.873  -9.186  -4.728  1.00  0.00
ATOM    704  CB  GLU A  73       3.262  -7.930  -4.072  1.00  0.00
ATOM    705  CG  GLU A  73       3.925  -7.446  -2.787  1.00  0.00
ATOM    706  CD  GLU A  73       3.393  -6.054  -2.446  1.00  0.10
ATOM    707  OE1 GLU A  73       3.359  -5.139  -3.333  1.00 -0.55
ATOM    708  OE2 GLU A  73       2.988  -5.860  -1.259  1.00 -0.55
ATOM    709  C   GLU A  73       5.237  -8.767  -5.225  1.00  0.55
ATOM    710  O   GLU A  73       6.147  -9.124  -4.472  1.00 -0.55
ATOM    711  N   ALA A  74       5.340  -8.078  -6.346  1.00 -0.40
ATOM    712  H   ALA A  74       4.554  -7.833  -6.908  1.00  0.40
ATOM    713  CA  ALA A  74       6.661  -7.638  -6.813  1.00  0.00
ATOM    714  CB  ALA A  74       7.345  -8.552  -7.808  1.00  0.00
ATOM    715  C   ALA A  74       6.452  -6.318  -7.536  1.00  0.55
ATOM    716  O   ALA A  74       5.351  -6.256  -8.102  1.00 -0.55
ATOM    717  N   ASP A  75       7.435  -5.465  -7.492  1.00 -0.40
ATOM    718  H   ASP A  75       8.271  -5.635  -6.976  1.00  0.40
ATOM    719  CA  ASP A  75       7.355  -4.202  -8.207  1.00  0.00
ATOM    720  CB  ASP A  75       8.469  -3.255  -7.795  1.00  0.00
ATOM    721  CG  ASP A  75       8.228  -2.602  -6.463  1.00  0.10
ATOM    722  OD1 ASP A  75       7.365  -3.160  -5.733  1.00 -0.55
ATOM    723  OD2 ASP A  75       8.891  -1.609  -6.198  1.00 -0.55
ATOM    724  C   ASP A  75       7.536  -4.453  -9.705  1.00  0.55
ATOM    725  O   ASP A  75       8.358  -5.336 -10.033  1.00 -0.55
ATOM    726  N   ILE A  76       6.809  -3.715 -10.509  1.00 -0.40
ATOM    727  H   ILE A  76       6.172  -3.036 -10.152  1.00  0.40
ATOM    728  CA  ILE A  76       6.860  -3.816 -11.972  1.00  0.00
ATOM    729  CB  ILE A  76       5.529  -4.362 -12.506  1.00  0.00
ATOM    730  CG2 ILE A  76       5.432  -4.066 -14.023  1.00  0.00
ATOM    731  CG1 ILE A  76       5.271  -5.825 -12.139  1.00  0.00
ATOM    732  CD1 ILE A  76       6.091  -6.968 -12.724  1.00  0.00
ATOM    733  C   ILE A  76       7.239  -2.425 -12.523  1.00  0.55
ATOM    734  O   ILE A  76       6.950  -1.332 -11.965  1.00 -0.55
ATOM    735  N   ASN A  77       7.960  -2.449 -13.657  1.00 -0.40
ATOM    736  H   ASN A  77       8.202  -3.326 -14.059  1.00  0.40
ATOM    737  CA  ASN A  77       8.457  -1.322 -14.407  1.00  0.00
ATOM    738  CB  ASN A  77       7.333  -0.411 -14.971  1.00  0.00
ATOM    739  CG  ASN A  77       6.344  -1.111 -15.869  1.00  0.55
ATOM    740  OD1 ASN A  77       6.741  -1.975 -16.656  1.00 -0.55
ATOM    741  ND2 ASN A  77       5.006  -0.926 -15.789  1.00 -0.78
ATOM    742 HD21 ASN A  77       4.628  -0.299 -15.108  1.00  0.39
ATOM    743 HD22 ASN A  77       4.396  -1.417 -16.411  1.00  0.39
ATOM    744  C   ASN A  77       9.403  -0.463 -13.600  1.00  0.55
ATOM    745  O   ASN A  77       9.554   0.735 -13.921  1.00 -0.55
ATOM    746  N   TYR A  78      10.054  -1.014 -12.586  1.00 -0.40
ATOM    747  H   TYR A  78       9.953  -1.964 -12.302  1.00  0.40
ATOM    748  CA  TYR A  78      10.987  -0.153 -11.835  1.00  0.00
ATOM    749  CB  TYR A  78      11.114  -0.635 -10.369  1.00  0.12
ATOM    750  CG  TYR A  78      12.127   0.157  -9.553  1.00 -0.12
ATOM    751  CD1 TYR A  78      11.822   1.381  -8.970  1.00 -0.12
ATOM    752  HD1 TYR A  78      10.822   1.770  -9.090  1.00  0.12
ATOM    753  CE1 TYR A  78      12.738   2.130  -8.242  1.00 -0.12
ATOM    754  HE1 TYR A  78      12.455   3.087  -7.829  1.00  0.12
ATOM    755  CZ  TYR A  78      14.026   1.634  -8.049  1.00  0.06
ATOM    756  OH  TYR A  78      14.967   2.306  -7.295  1.00 -0.49
ATOM    757  HH  TYR A  78      14.564   3.114  -6.969  1.00  0.43
ATOM    758  CD2 TYR A  78      13.432  -0.306  -9.349  1.00 -0.12
ATOM    759  HD2 TYR A  78      13.728  -1.265  -9.749  1.00  0.12
ATOM    760  CE2 TYR A  78      14.337   0.446  -8.645  1.00 -0.12
ATOM    761  HE2 TYR A  78      15.349   0.079  -8.557  1.00  0.12
ATOM    762  C   TYR A  78      12.413  -0.178 -12.438  1.00  0.55
ATOM    763  O   TYR A  78      12.862  -1.299 -12.778  1.00 -0.55
ATOM    764  N   THR A  79      13.055   0.967 -12.505  1.00 -0.40
ATOM    765  H   THR A  79      12.647   1.843 -12.260  1.00  0.40
ATOM    766  CA  THR A  79      14.483   0.970 -12.976  1.00  0.00
ATOM    767  CB  THR A  79      14.803   1.592 -14.328  1.00  0.00
ATOM    768  OG1 THR A  79      14.385   2.971 -14.262  1.00 -0.49
ATOM    769  HG1 THR A  79      14.733   3.391 -15.052  1.00  0.49
ATOM    770  CG2 THR A  79      14.002   0.959 -15.436  1.00  0.00
ATOM    771  C   THR A  79      15.351   1.637 -11.894  1.00  0.55
ATOM    772  O   THR A  79      16.349   1.032 -11.473  1.00 -0.55
ATOM    773  N   SER A  80      14.989   2.808 -11.405  1.00 -0.40
ATOM    774  H   SER A  80      14.188   3.302 -11.733  1.00  0.40
ATOM    775  CA  SER A  80      15.764   3.450 -10.337  1.00  0.00
ATOM    776  CB  SER A  80      17.074   3.985 -10.954  1.00  0.00
ATOM    777  OG  SER A  80      16.689   5.130 -11.727  1.00 -0.49
ATOM    778  HG  SER A  80      17.498   5.471 -12.116  1.00  0.49
ATOM    779  C   SER A  80      14.995   4.586  -9.689  1.00  0.55
ATOM    780  O   SER A  80      13.962   4.988 -10.246  1.00 -0.55
ATOM    781  N   GLY A  81      15.469   5.095  -8.565  1.00 -0.40
ATOM    782  H   GLY A  81      16.296   4.761  -8.118  1.00  0.40
ATOM    783  CA  GLY A  81      14.744   6.232  -7.911  1.00  0.00
ATOM    784  C   GLY A  81      13.677   5.692  -6.949  1.00  0.55
ATOM    785  O   GLY A  81      13.793   4.526  -6.518  1.00 -0.55
ATOM    786  N   PHE A  82      12.681   6.519  -6.644  1.00 -0.40
ATOM    787  H   PHE A  82      12.620   7.452  -6.989  1.00  0.40
ATOM    788  CA  PHE A  82      11.607   6.060  -5.759  1.00  0.00
ATOM    789  CB  PHE A  82      10.687   7.209  -5.302  1.00  0.12
ATOM    790  CG  PHE A  82      11.526   8.242  -4.598  1.00 -0.12
ATOM    791  CD1 PHE A  82      11.807   8.097  -3.257  1.00 -0.12
ATOM    792  HD1 PHE A  82      11.405   7.252  -2.718  1.00  0.12
ATOM    793  CE1 PHE A  82      12.593   9.014  -2.594  1.00 -0.12
ATOM    794  HE1 PHE A  82      12.797   8.896  -1.541  1.00  0.12
ATOM    795  CZ  PHE A  82      13.119  10.090  -3.292  1.00 -0.12
ATOM    796  HZ  PHE A  82      13.742  10.812  -2.785  1.00  0.12
ATOM    797  CD2 PHE A  82      12.054   9.308  -5.287  1.00 -0.12
ATOM    798  HD2 PHE A  82      11.848   9.417  -6.341  1.00  0.12
ATOM    799  CE2 PHE A  82      12.843  10.237  -4.648  1.00 -0.12
ATOM    800  HE2 PHE A  82      13.245  11.076  -5.197  1.00  0.12
ATOM    801  C   PHE A  82      10.689   5.067  -6.458  1.00  0.55
ATOM    802  O   PHE A  82      10.541   5.028  -7.685  1.00 -0.55
ATOM    803  N   ARG A  83      10.019   4.261  -5.655  1.00 -0.40
ATOM    804  H   ARG A  83      10.149   4.295  -4.667  1.00  0.40
ATOM    805  CA  ARG A  83       9.043   3.261  -6.122  1.00  0.00
ATOM    806  CB  ARG A  83       8.697   2.313  -4.945  1.00  0.00
ATOM    807  CG  ARG A  83       9.990   1.615  -4.482  1.00  0.00
ATOM    808  CD  ARG A  83       9.798   0.556  -3.425  1.00  0.35
ATOM    809  NE  ARG A  83       8.754  -0.437  -3.613  1.00 -0.35
ATOM    810  HE  ARG A  83       8.876  -1.054  -4.388  1.00  0.45
ATOM    811  CZ  ARG A  83       7.655  -0.631  -2.887  1.00  0.35
ATOM    812  NH1 ARG A  83       7.369   0.129  -1.831  1.00 -0.70
ATOM    813 HH11 ARG A  83       7.986   0.870  -1.566  1.00  0.40
ATOM    814 HH12 ARG A  83       6.536  -0.040  -1.304  1.00  0.40
ATOM    815  NH2 ARG A  83       6.774  -1.594  -3.154  1.00 -0.70
ATOM    816 HH21 ARG A  83       6.925  -2.208  -3.929  1.00  0.40
ATOM    817 HH22 ARG A  83       5.962  -1.702  -2.580  1.00  0.40
ATOM    818  C   ARG A  83       7.834   3.943  -6.767  1.00  0.55
ATOM    819  O   ARG A  83       7.395   5.065  -6.449  1.00 -0.55
ATOM    820  N   ASN A  84       7.340   3.188  -7.727  1.00 -0.40
ATOM    821  H   ASN A  84       7.763   2.313  -7.946  1.00  0.40
ATOM    822  CA  ASN A  84       6.178   3.516  -8.546  1.00  0.00
ATOM    823  CB  ASN A  84       6.461   3.215 -10.027  1.00  0.00
ATOM    824  CG  ASN A  84       6.530   1.715 -10.328  1.00  0.55
ATOM    825  OD1 ASN A  84       6.118   0.808  -9.561  1.00 -0.55
ATOM    826  ND2 ASN A  84       7.092   1.413 -11.499  1.00 -0.78
ATOM    827 HD21 ASN A  84       7.180   0.457 -11.780  1.00  0.39
ATOM    828 HD22 ASN A  84       7.426   2.142 -12.097  1.00  0.39
ATOM    829  C   ASN A  84       4.912   2.804  -8.005  1.00  0.55
ATOM    830  O   ASN A  84       4.898   2.211  -6.893  1.00 -0.55
ATOM    831  N   SER A  85       3.849   2.897  -8.803  1.00 -0.40
ATOM    832  H   SER A  85       3.863   3.364  -9.684  1.00  0.40
ATOM    833  CA  SER A  85       2.600   2.296  -8.389  1.00  0.00
ATOM    834  CB  SER A  85       1.400   3.258  -8.610  1.00  0.00
ATOM    835  OG  SER A  85       1.363   3.519 -10.013  1.00 -0.49
ATOM    836  HG  SER A  85       0.933   2.759 -10.412  1.00  0.49
ATOM    837  C   SER A  85       2.221   0.984  -9.053  1.00  0.55
ATOM    838  O   SER A  85       1.044   0.610  -8.845  1.00 -0.55
ATOM    839  N   ASP A  86       3.146   0.340  -9.755  1.00 -0.40
ATOM    840  H   ASP A  86       4.082   0.672  -9.841  1.00  0.40
ATOM    841  CA  ASP A  86       2.827  -0.907 -10.449  1.00  0.00
ATOM    842  CB  ASP A  86       3.455  -1.040 -11.864  1.00  0.00
ATOM    843  CG  ASP A  86       3.076   0.125 -12.755  1.00  0.10
ATOM    844  OD1 ASP A  86       2.013   0.732 -12.592  1.00 -0.55
ATOM    845  OD2 ASP A  86       3.874   0.510 -13.633  1.00 -0.55
ATOM    846  C   ASP A  86       3.309  -2.123  -9.685  1.00  0.55
ATOM    847  O   ASP A  86       4.450  -2.136  -9.298  1.00 -0.55
ATOM    848  N   ARG A  87       2.418  -3.073  -9.560  1.00 -0.40
ATOM    849  H   ARG A  87       1.495  -2.973  -9.923  1.00  0.40
ATOM    850  CA  ARG A  87       2.695  -4.322  -8.898  1.00  0.00
ATOM    851  CB  ARG A  87       2.186  -4.266  -7.449  1.00  0.00
ATOM    852  CG  ARG A  87       2.501  -3.028  -6.643  1.00  0.00
ATOM    853  CD  ARG A  87       3.927  -3.018  -6.062  1.00  0.35
ATOM    854  NE  ARG A  87       4.185  -1.826  -5.266  1.00 -0.35
ATOM    855  HE  ARG A  87       3.949  -1.886  -4.299  1.00  0.45
ATOM    856  CZ  ARG A  87       4.695  -0.674  -5.669  1.00  0.35
ATOM    857  NH1 ARG A  87       5.029  -0.598  -6.963  1.00 -0.70
ATOM    858 HH11 ARG A  87       4.888  -1.385  -7.563  1.00  0.40
ATOM    859 HH12 ARG A  87       5.420   0.247  -7.330  1.00  0.40
ATOM    860  NH2 ARG A  87       4.911   0.384  -4.927  1.00 -0.70
ATOM    861 HH21 ARG A  87       4.684   0.367  -3.954  1.00  0.40
ATOM    862 HH22 ARG A  87       5.303   1.209  -5.335  1.00  0.40
ATOM    863  C   ARG A  87       2.048  -5.511  -9.595  1.00  0.55
ATOM    864  O   ARG A  87       0.994  -5.440 -10.212  1.00 -0.55
ATOM    865  N   ILE A  88       2.744  -6.631  -9.463  1.00 -0.40
ATOM    866  H   ILE A  88       3.645  -6.618  -9.039  1.00  0.40
ATOM    867  CA  ILE A  88       2.297  -7.968  -9.903  1.00  0.00
ATOM    868  CB  ILE A  88       3.279  -8.666 -10.869  1.00  0.00
ATOM    869  CG2 ILE A  88       4.568  -9.025 -10.151  1.00  0.00
ATOM    870  CG1 ILE A  88       2.604  -9.907 -11.470  1.00  0.00
ATOM    871  CD1 ILE A  88       3.230 -10.387 -12.771  1.00  0.00
ATOM    872  C   ILE A  88       2.014  -8.740  -8.581  1.00  0.55
ATOM    873  O   ILE A  88       2.796  -8.689  -7.605  1.00 -0.55
ATOM    874  N   LEU A  89       0.906  -9.435  -8.514  1.00 -0.40
ATOM    875  H   LEU A  89       0.301  -9.474  -9.304  1.00  0.40
ATOM    876  CA  LEU A  89       0.422 -10.198  -7.370  1.00  0.00
ATOM    877  CB  LEU A  89      -0.936  -9.722  -6.850  1.00  0.00
ATOM    878  CG  LEU A  89      -1.060  -8.282  -6.388  1.00  0.00
ATOM    879  CD1 LEU A  89       0.068  -7.958  -5.417  1.00  0.00
ATOM    880  CD2 LEU A  89      -0.990  -7.185  -7.456  1.00  0.00
ATOM    881  C   LEU A  89       0.316 -11.659  -7.794  1.00  0.55
ATOM    882  O   LEU A  89      -0.360 -11.902  -8.797  1.00 -0.55
ATOM    883  N   TYR A  90       0.908 -12.566  -7.023  1.00 -0.40
ATOM    884  H   TYR A  90       1.371 -12.347  -6.168  1.00  0.40
ATOM    885  CA  TYR A  90       0.884 -13.963  -7.441  1.00  0.00
ATOM    886  CB  TYR A  90       2.172 -14.422  -8.208  1.00  0.12
ATOM    887  CG  TYR A  90       3.446 -14.287  -7.438  1.00 -0.12
ATOM    888  CD1 TYR A  90       4.100 -13.045  -7.404  1.00 -0.12
ATOM    889  HD1 TYR A  90       3.669 -12.221  -7.953  1.00  0.12
ATOM    890  CE1 TYR A  90       5.273 -12.827  -6.699  1.00 -0.12
ATOM    891  HE1 TYR A  90       5.736 -11.854  -6.635  1.00  0.12
ATOM    892  CZ  TYR A  90       5.813 -13.953  -6.078  1.00  0.06
ATOM    893  OH  TYR A  90       6.969 -13.746  -5.370  1.00 -0.49
ATOM    894  HH  TYR A  90       7.197 -12.816  -5.440  1.00  0.43
ATOM    895  CD2 TYR A  90       4.026 -15.368  -6.790  1.00 -0.12
ATOM    896  HD2 TYR A  90       3.552 -16.338  -6.801  1.00  0.12
ATOM    897  CE2 TYR A  90       5.253 -15.170  -6.113  1.00 -0.12
ATOM    898  HE2 TYR A  90       5.739 -16.001  -5.624  1.00  0.12
ATOM    899  C   TYR A  90       0.581 -14.892  -6.289  1.00  0.55
ATOM    900  O   TYR A  90       1.215 -14.626  -5.262  1.00 -0.55
ATOM    901  N   SER A  91      -0.266 -15.872  -6.538  1.00 -0.40
ATOM    902  H   SER A  91      -0.685 -16.009  -7.432  1.00  0.40
ATOM    903  CA  SER A  91      -0.626 -16.802  -5.505  1.00  0.00
ATOM    904  CB  SER A  91      -2.109 -17.180  -5.662  1.00  0.00
ATOM    905  OG  SER A  91      -2.301 -18.070  -6.727  1.00 -0.49
ATOM    906  HG  SER A  91      -2.954 -18.706  -6.426  1.00  0.49
ATOM    907  C   SER A  91       0.272 -18.036  -5.528  1.00  0.55
ATOM    908  O   SER A  91       0.994 -18.317  -6.485  1.00 -0.55
ATOM    909  N   SER A  92       0.154 -18.722  -4.378  1.00 -0.40
ATOM    910  H   SER A  92      -0.432 -18.414  -3.633  1.00  0.40
ATOM    911  CA  SER A  92       0.884 -19.964  -4.154  1.00  0.00
ATOM    912  CB  SER A  92       0.831 -20.353  -2.679  1.00  0.00
ATOM    913  OG  SER A  92      -0.513 -20.530  -2.278  1.00 -0.49
ATOM    914  HG  SER A  92      -0.479 -20.922  -1.403  1.00  0.49
ATOM    915  C   SER A  92       0.390 -21.039  -5.129  1.00  0.55
ATOM    916  O   SER A  92       1.127 -21.989  -5.426  1.00 -0.55
ATOM    917  N   ASP A  93      -0.778 -20.906  -5.732  1.00 -0.40
ATOM    918  H   ASP A  93      -1.379 -20.138  -5.530  1.00  0.40
ATOM    919  CA  ASP A  93      -1.287 -21.848  -6.726  1.00  0.00
ATOM    920  CB  ASP A  93      -2.691 -22.343  -6.453  1.00  0.00
ATOM    921  CG  ASP A  93      -3.671 -21.242  -6.076  1.00  0.10
ATOM    922  OD1 ASP A  93      -3.367 -20.079  -5.749  1.00 -0.55
ATOM    923  OD2 ASP A  93      -4.855 -21.640  -6.131  1.00 -0.55
ATOM    924  C   ASP A  93      -1.232 -21.182  -8.105  1.00  0.55
ATOM    925  O   ASP A  93      -1.992 -21.530  -8.982  1.00 -0.55
ATOM    926  N   TRP A  94      -0.371 -20.179  -8.258  1.00 -0.40
ATOM    927  H   TRP A  94       0.151 -19.850  -7.476  1.00  0.40
ATOM    928  CA  TRP A  94      -0.086 -19.468  -9.499  1.00  0.00
ATOM    929  CB  TRP A  94       0.615 -20.545 -10.450  1.00  0.12
ATOM    930  CG  TRP A  94       1.720 -21.194  -9.659  1.00 -0.12
ATOM    931  CD1 TRP A  94       1.734 -22.469  -9.143  1.00 -0.12
ATOM    932  HD1 TRP A  94       0.961 -23.208  -9.296  1.00  0.12
ATOM    933  NE1 TRP A  94       2.881 -22.665  -8.398  1.00 -0.40
ATOM    934  HE1 TRP A  94       3.133 -23.493  -7.948  1.00  0.40
ATOM    935  CE2 TRP A  94       3.608 -21.503  -8.399  1.00  0.00
ATOM    936  CD2 TRP A  94       2.905 -20.559  -9.166  1.00  0.00
ATOM    937  CE3 TRP A  94       3.447 -19.269  -9.311  1.00 -0.12
ATOM    938  HE3 TRP A  94       2.939 -18.513  -9.892  1.00  0.12
ATOM    939  CZ3 TRP A  94       4.640 -18.954  -8.708  1.00 -0.12
ATOM    940  HZ3 TRP A  94       5.055 -17.962  -8.810  1.00  0.12
ATOM    941  CZ2 TRP A  94       4.831 -21.206  -7.801  1.00 -0.12
ATOM    942  HZ2 TRP A  94       5.388 -21.936  -7.234  1.00  0.12
ATOM    943  CH2 TRP A  94       5.320 -19.930  -7.957  1.00 -0.12
ATOM    944  HH2 TRP A  94       6.256 -19.669  -7.487  1.00  0.12
ATOM    945  C   TRP A  94      -1.135 -18.672 -10.216  1.00  0.55
ATOM    946  O   TRP A  94      -1.172 -18.617 -11.466  1.00 -0.55
ATOM    947  N   LEU A  95      -2.045 -17.991  -9.476  1.00 -0.40
ATOM    948  H   LEU A  95      -2.087 -18.102  -8.487  1.00  0.40
ATOM    949  CA  LEU A  95      -3.019 -17.059 -10.033  1.00  0.00
ATOM    950  CB  LEU A  95      -4.249 -16.736  -9.215  1.00  0.00
ATOM    951  CG  LEU A  95      -4.981 -17.956  -8.647  1.00  0.00
ATOM    952  CD1 LEU A  95      -6.141 -17.489  -7.795  1.00  0.00
ATOM    953  CD2 LEU A  95      -5.394 -18.804  -9.822  1.00  0.00
ATOM    954  C   LEU A  95      -2.183 -15.767 -10.115  1.00  0.55
ATOM    955  O   LEU A  95      -1.391 -15.526  -9.183  1.00 -0.55
ATOM    956  N   ILE A  96      -2.350 -14.969 -11.173  1.00 -0.40
ATOM    957  H   ILE A  96      -3.004 -15.148 -11.904  1.00  0.40
ATOM    958  CA  ILE A  96      -1.528 -13.756 -11.274  1.00  0.00
ATOM    959  CB  ILE A  96      -0.381 -13.880 -12.300  1.00  0.00
ATOM    960  CG2 ILE A  96       0.434 -12.570 -12.326  1.00  0.00
ATOM    961  CG1 ILE A  96       0.552 -15.049 -11.966  1.00  0.00
ATOM    962  CD1 ILE A  96       1.359 -15.644 -13.094  1.00  0.00
ATOM    963  C   ILE A  96      -2.428 -12.567 -11.569  1.00  0.55
ATOM    964  O   ILE A  96      -3.256 -12.702 -12.456  1.00 -0.55
ATOM    965  N   TYR A  97      -2.273 -11.523 -10.806  1.00 -0.40
ATOM    966  H   TYR A  97      -1.616 -11.511 -10.057  1.00  0.40
ATOM    967  CA  TYR A  97      -3.044 -10.308 -10.991  1.00  0.00
ATOM    968  CB  TYR A  97      -3.919 -10.043  -9.792  1.00  0.12
ATOM    969  CG  TYR A  97      -5.226 -10.809  -9.750  1.00 -0.12
ATOM    970  CD1 TYR A  97      -5.196 -12.184  -9.444  1.00 -0.12
ATOM    971  HD1 TYR A  97      -4.236 -12.645  -9.267  1.00  0.12
ATOM    972  CE1 TYR A  97      -6.317 -12.973  -9.357  1.00 -0.12
ATOM    973  HE1 TYR A  97      -6.276 -14.023  -9.115  1.00  0.12
ATOM    974  CZ  TYR A  97      -7.511 -12.304  -9.608  1.00  0.06
ATOM    975  OH  TYR A  97      -8.676 -13.049  -9.514  1.00 -0.49
ATOM    976  HH  TYR A  97      -9.416 -12.470  -9.709  1.00  0.43
ATOM    977  CD2 TYR A  97      -6.428 -10.195  -9.968  1.00 -0.12
ATOM    978  HD2 TYR A  97      -6.474  -9.138 -10.182  1.00  0.12
ATOM    979  CE2 TYR A  97      -7.590 -10.956  -9.909  1.00 -0.12
ATOM    980  HE2 TYR A  97      -8.549 -10.497 -10.098  1.00  0.12
ATOM    981  C   TYR A  97      -2.040  -9.171 -11.080  1.00  0.55
ATOM    982  O   TYR A  97      -0.864  -9.320 -10.775  1.00 -0.55
ATOM    983  N   LYS A  98      -2.511  -8.023 -11.528  1.00 -0.40
ATOM    984  H   LYS A  98      -3.458  -7.922 -11.824  1.00  0.40
ATOM    985  CA  LYS A  98      -1.682  -6.823 -11.623  1.00  0.00
ATOM    986  CB  LYS A  98      -1.267  -6.397 -13.030  1.00  0.00
ATOM    987  CG  LYS A  98      -2.423  -6.238 -14.033  1.00  0.00
ATOM    988  CD  LYS A  98      -1.763  -5.578 -15.243  1.00  0.00
ATOM    989  CE  LYS A  98      -2.779  -5.455 -16.388  1.00  0.33
ATOM    990  NZ  LYS A  98      -1.989  -4.690 -17.428  1.00 -0.32
ATOM    991  HZ1 LYS A  98      -1.142  -5.234 -17.690  1.00  0.33
ATOM    992  HZ2 LYS A  98      -1.702  -3.770 -17.038  1.00  0.33
ATOM    993  HZ3 LYS A  98      -2.579  -4.540 -18.271  1.00  0.33
ATOM    994  C   LYS A  98      -2.508  -5.646 -11.076  1.00  0.55
ATOM    995  O   LYS A  98      -3.746  -5.754 -11.079  1.00 -0.55
ATOM    996  N   THR A  99      -1.767  -4.637 -10.656  1.00 -0.40
ATOM    997  H   THR A  99      -0.772  -4.688 -10.623  1.00  0.40
ATOM    998  CA  THR A  99      -2.365  -3.374 -10.209  1.00  0.00
ATOM    999  CB  THR A  99      -2.539  -3.181  -8.693  1.00  0.00
ATOM   1000  OG1 THR A  99      -3.186  -1.925  -8.521  1.00 -0.49
ATOM   1001  HG1 THR A  99      -4.083  -2.043  -8.841  1.00  0.49
ATOM   1002  CG2 THR A  99      -1.269  -3.233  -7.864  1.00  0.00
ATOM   1003  C   THR A  99      -1.510  -2.252 -10.854  1.00  0.55
ATOM   1004  O   THR A  99      -0.297  -2.457 -10.902  1.00 -0.55
ATOM   1005  N   THR A 100      -2.091  -1.180 -11.357  1.00 -0.40
ATOM   1006  H   THR A 100      -3.081  -1.066 -11.390  1.00  0.40
ATOM   1007  CA  THR A 100      -1.275  -0.078 -11.905  1.00  0.00
ATOM   1008  CB  THR A 100      -1.430   0.155 -13.401  1.00  0.00
ATOM   1009  OG1 THR A 100      -2.812   0.306 -13.700  1.00 -0.49
ATOM   1010  HG1 THR A 100      -3.074   1.149 -13.324  1.00  0.49
ATOM   1011  CG2 THR A 100      -0.849  -1.057 -14.127  1.00  0.00
ATOM   1012  C   THR A 100      -1.677   1.166 -11.130  1.00  0.55
ATOM   1013  O   THR A 100      -1.249   2.298 -11.334  1.00 -0.55
ATOM   1014  N   ASP A 101      -2.578   0.927 -10.160  1.00 -0.40
ATOM   1015  H   ASP A 101      -2.957   0.032  -9.941  1.00  0.40
ATOM   1016  CA  ASP A 101      -3.013   2.086  -9.389  1.00  0.00
ATOM   1017  CB  ASP A 101      -4.462   2.336  -9.813  1.00  0.00
ATOM   1018  CG  ASP A 101      -5.432   1.228  -9.484  1.00  0.10
ATOM   1019  OD1 ASP A 101      -5.078   0.282  -8.737  1.00 -0.55
ATOM   1020  OD2 ASP A 101      -6.560   1.342 -10.035  1.00 -0.55
ATOM   1021  C   ASP A 101      -2.837   1.999  -7.888  1.00  0.55
ATOM   1022  O   ASP A 101      -3.689   2.473  -7.088  1.00 -0.55
ATOM   1023  N   HSE A 102      -1.733   1.427  -7.449  1.00 -0.40
ATOM   1024  H   HSE A 102      -1.066   1.018  -8.067  1.00  0.40
ATOM   1025  CA  HSE A 102      -1.411   1.355  -6.008  1.00  0.00
ATOM   1026  CB  HSE A 102      -1.004   2.754  -5.489  1.00  0.12
ATOM   1027  ND1 HSE A 102      -0.079   3.321  -3.194  1.00 -0.56
ATOM   1028  CG  HSE A 102      -0.007   2.658  -4.394  1.00  0.15
ATOM   1029  CE1 HSE A 102       0.996   3.010  -2.457  1.00  0.15
ATOM   1030  HE1 HSE A 102       1.265   3.434  -1.490  1.00  0.12
ATOM   1031  NE2 HSE A 102       1.719   2.077  -3.095  1.00 -0.40
ATOM   1032  HE2 HSE A 102       2.540   1.617  -2.759  1.00  0.40
ATOM   1033  CD2 HSE A 102       1.122   1.859  -4.317  1.00 -0.12
ATOM   1034  HD2 HSE A 102       1.517   1.167  -5.051  1.00  0.12
ATOM   1035  C   HSE A 102      -2.487   0.687  -5.182  1.00  0.55
ATOM   1036  O   HSE A 102      -2.957   1.161  -4.174  1.00 -0.55
ATOM   1037  N   TYR A 103      -2.809  -0.480  -5.671  1.00 -0.40
ATOM   1038  H   TYR A 103      -2.386  -0.756  -6.526  1.00  0.40
ATOM   1039  CA  TYR A 103      -3.710  -1.487  -5.170  1.00  0.00
ATOM   1040  CB  TYR A 103      -3.181  -1.946  -3.773  1.00  0.12
ATOM   1041  CG  TYR A 103      -1.698  -2.158  -3.566  1.00 -0.12
ATOM   1042  CD1 TYR A 103      -0.815  -1.152  -3.187  1.00 -0.12
ATOM   1043  HD1 TYR A 103      -1.192  -0.155  -3.018  1.00  0.12
ATOM   1044  CE1 TYR A 103       0.563  -1.407  -3.020  1.00 -0.12
ATOM   1045  HE1 TYR A 103       1.249  -0.612  -2.768  1.00  0.12
ATOM   1046  CZ  TYR A 103       1.011  -2.711  -3.188  1.00  0.06
ATOM   1047  OH  TYR A 103       2.357  -2.992  -3.007  1.00 -0.49
ATOM   1048  HH  TYR A 103       2.487  -3.931  -3.161  1.00  0.43
ATOM   1049  CD2 TYR A 103      -1.190  -3.460  -3.722  1.00 -0.12
ATOM   1050  HD2 TYR A 103      -1.860  -4.262  -3.996  1.00  0.12
ATOM   1051  CE2 TYR A 103       0.164  -3.734  -3.529  1.00 -0.12
ATOM   1052  HE2 TYR A 103       0.541  -4.739  -3.648  1.00  0.12
ATOM   1053  C   TYR A 103      -5.166  -1.089  -5.069  1.00  0.55
ATOM   1054  O   TYR A 103      -5.859  -1.746  -4.266  1.00 -0.55
ATOM   1055  N   GLN A 104      -5.632  -0.111  -5.829  1.00 -0.40
ATOM   1056  H   GLN A 104      -5.066   0.419  -6.455  1.00  0.40
ATOM   1057  CA  GLN A 104      -7.080   0.227  -5.753  1.00  0.00
ATOM   1058  CB  GLN A 104      -7.348   1.631  -6.269  1.00  0.00
ATOM   1059  CG  GLN A 104      -6.927   2.641  -5.216  1.00  0.00
ATOM   1060  CD  GLN A 104      -7.058   4.059  -5.769  1.00  0.55
ATOM   1061  OE1 GLN A 104      -8.170   4.586  -5.679  1.00 -0.55
ATOM   1062  NE2 GLN A 104      -6.008   4.655  -6.288  1.00 -0.78
ATOM   1063 HE21 GLN A 104      -5.128   4.181  -6.319  1.00  0.39
ATOM   1064 HE22 GLN A 104      -6.089   5.583  -6.651  1.00  0.39
ATOM   1065  C   GLN A 104      -7.845  -0.793  -6.558  1.00  0.55
ATOM   1066  O   GLN A 104      -8.872  -1.301  -6.125  1.00 -0.55
ATOM   1067  N   THR A 105      -7.273  -1.130  -7.714  1.00 -0.40
ATOM   1068  H   THR A 105      -6.421  -0.729  -8.043  1.00  0.40
ATOM   1069  CA  THR A 105      -7.907  -2.131  -8.550  1.00  0.00
ATOM   1070  CB  THR A 105      -8.713  -1.535  -9.742  1.00  0.00
ATOM   1071  OG1 THR A 105      -7.857  -0.796 -10.621  1.00 -0.49
ATOM   1072  HG1 THR A 105      -7.475  -0.094 -10.089  1.00  0.49
ATOM   1073  CG2 THR A 105      -9.790  -0.563  -9.261  1.00  0.00
ATOM   1074  C   THR A 105      -6.882  -3.151  -9.067  1.00  0.55
ATOM   1075  O   THR A 105      -5.715  -2.810  -9.239  1.00 -0.55
ATOM   1076  N   PHE A 106      -7.417  -4.346  -9.310  1.00 -0.40
ATOM   1077  H   PHE A 106      -8.386  -4.536  -9.172  1.00  0.40
ATOM   1078  CA  PHE A 106      -6.610  -5.441  -9.792  1.00  0.00
ATOM   1079  CB  PHE A 106      -6.643  -6.591  -8.717  1.00  0.12
ATOM   1080  CG  PHE A 106      -6.053  -6.076  -7.438  1.00 -0.12
ATOM   1081  CD1 PHE A 106      -4.666  -6.044  -7.288  1.00 -0.12
ATOM   1082  HD1 PHE A 106      -4.036  -6.392  -8.093  1.00  0.12
ATOM   1083  CE1 PHE A 106      -4.083  -5.569  -6.117  1.00 -0.12
ATOM   1084  HE1 PHE A 106      -3.009  -5.587  -6.007  1.00  0.12
ATOM   1085  CZ  PHE A 106      -4.873  -5.075  -5.093  1.00 -0.12
ATOM   1086  HZ  PHE A 106      -4.426  -4.714  -4.179  1.00  0.12
ATOM   1087  CD2 PHE A 106      -6.822  -5.539  -6.412  1.00 -0.12
ATOM   1088  HD2 PHE A 106      -7.896  -5.503  -6.519  1.00  0.12
ATOM   1089  CE2 PHE A 106      -6.244  -5.053  -5.265  1.00 -0.12
ATOM   1090  HE2 PHE A 106      -6.871  -4.648  -4.485  1.00  0.12
ATOM   1091  C   PHE A 106      -7.134  -6.040 -11.062  1.00  0.55
ATOM   1092  O   PHE A 106      -8.385  -6.061 -11.138  1.00 -0.55
ATOM   1093  N   THR A 107      -6.265  -6.594 -11.897  1.00 -0.40
ATOM   1094  H   THR A 107      -5.278  -6.577 -11.762  1.00  0.40
ATOM   1095  CA  THR A 107      -6.784  -7.276 -13.100  1.00  0.00
ATOM   1096  CB  THR A 107      -6.359  -6.514 -14.394  1.00  0.00
ATOM   1097  OG1 THR A 107      -6.932  -5.207 -14.335  1.00 -0.49
ATOM   1098  HG1 THR A 107      -6.576  -4.798 -13.543  1.00  0.49
ATOM   1099  CG2 THR A 107      -6.738  -7.243 -15.665  1.00  0.00
ATOM   1100  C   THR A 107      -6.238  -8.704 -13.152  1.00  0.55
ATOM   1101  O   THR A 107      -4.999  -8.820 -12.996  1.00 -0.55
ATOM   1102  N   LYS A 108      -6.966  -9.752 -13.395  1.00 -0.40
ATOM   1103  H   LYS A 108      -7.953  -9.679 -13.518  1.00  0.40
ATOM   1104  CA  LYS A 108      -6.426 -11.092 -13.506  1.00  0.00
ATOM   1105  CB  LYS A 108      -7.484 -12.168 -13.326  1.00  0.00
ATOM   1106  CG  LYS A 108      -7.063 -13.599 -13.637  1.00  0.00
ATOM   1107  CD  LYS A 108      -8.260 -14.480 -13.254  1.00  0.00
ATOM   1108  CE  LYS A 108      -8.052 -15.924 -13.565  1.00  0.33
ATOM   1109  NZ  LYS A 108      -6.830 -16.338 -12.806  1.00 -0.32
ATOM   1110  HZ1 LYS A 108      -6.987 -16.192 -11.789  1.00  0.33
ATOM   1111  HZ2 LYS A 108      -6.018 -15.767 -13.117  1.00  0.33
ATOM   1112  HZ3 LYS A 108      -6.634 -17.344 -12.986  1.00  0.33
ATOM   1113  C   LYS A 108      -5.738 -11.176 -14.879  1.00  0.55
ATOM   1114  O   LYS A 108      -6.340 -10.805 -15.914  1.00 -0.55
ATOM   1115  N   ILE A 109      -4.491 -11.648 -14.792  1.00 -0.40
ATOM   1116  H   ILE A 109      -4.065 -11.936 -13.938  1.00  0.40
ATOM   1117  CA  ILE A 109      -3.692 -11.752 -16.036  1.00  0.00
ATOM   1118  CB  ILE A 109      -2.569 -10.700 -16.179  1.00  0.00
ATOM   1119  CG2 ILE A 109      -3.217  -9.306 -16.363  1.00  0.00
ATOM   1120  CG1 ILE A 109      -1.537 -10.718 -15.039  1.00  0.00
ATOM   1121  CD1 ILE A 109      -0.333  -9.817 -15.258  1.00  0.00
ATOM   1122  C   ILE A 109      -3.218 -13.164 -16.336  1.00  0.55
ATOM   1123  O   ILE A 109      -2.784 -13.384 -17.466  1.00 -0.55
ATOM   1124  N   ARG A 110      -3.316 -14.101 -15.439  1.00 -0.40
ATOM   1125  H   ARG A 110      -3.640 -13.891 -14.521  1.00  0.40
ATOM   1126  CA  ARG A 110      -2.973 -15.527 -15.662  1.00  0.00
ATOM   1127  CB  ARG A 110      -1.579 -16.054 -15.438  1.00  0.00
ATOM   1128  CG  ARG A 110      -0.500 -15.290 -16.203  1.00  0.00
ATOM   1129  CD  ARG A 110      -0.667 -15.630 -17.709  1.00  0.35
ATOM   1130  NE  ARG A 110       0.476 -14.972 -18.415  1.00 -0.35
ATOM   1131  HE  ARG A 110       1.215 -15.591 -18.660  1.00  0.45
ATOM   1132  CZ  ARG A 110       0.680 -13.724 -18.768  1.00  0.35
ATOM   1133  NH1 ARG A 110      -0.226 -12.764 -18.506  1.00 -0.70
ATOM   1134 HH11 ARG A 110      -1.077 -12.994 -18.033  1.00  0.40
ATOM   1135 HH12 ARG A 110      -0.049 -11.820 -18.785  1.00  0.40
ATOM   1136  NH2 ARG A 110       1.829 -13.302 -19.392  1.00 -0.70
ATOM   1137 HH21 ARG A 110       2.557 -13.957 -19.596  1.00  0.40
ATOM   1138 HH22 ARG A 110       1.938 -12.340 -19.642  1.00  0.40
ATOM   1139  C   ARG A 110      -3.979 -16.223 -14.705  1.00  0.10
ATOM   1140  O   ARG A 110      -4.428 -15.785 -13.298  1.00 -0.55
ATOM   1141  OXT ARG A 110      -4.544 -17.244 -15.111  1.00 -0.55
ATOM   1142  N   LYS D   1      10.837  12.720  11.813  1.00 -0.32
ATOM   1143  HT1 LYS D   1      10.799  13.407  12.592  1.00  0.33
ATOM   1144  HT2 LYS D   1      11.532  13.034  11.107  1.00  0.33
ATOM   1145  HT3 LYS D   1      11.116  11.790  12.184  1.00  0.33
ATOM   1146  CA  LYS D   1       9.479  12.615  11.168  1.00  0.33
ATOM   1147  CB  LYS D   1       9.550  11.600  10.046  1.00  0.00
ATOM   1148  CG  LYS D   1       8.410  11.229   9.168  1.00  0.00
ATOM   1149  CD  LYS D   1       7.464  12.307   8.723  1.00  0.00
ATOM   1150  CE  LYS D   1       7.915  13.001   7.442  1.00  0.33
ATOM   1151  NZ  LYS D   1       6.956  14.060   6.992  1.00 -0.32
ATOM   1152  HZ1 LYS D   1       6.866  14.784   7.733  1.00  0.33
ATOM   1153  HZ2 LYS D   1       6.026  13.631   6.812  1.00  0.33
ATOM   1154  HZ3 LYS D   1       7.309  14.500   6.119  1.00  0.33
ATOM   1155  C   LYS D   1       8.330  12.375  12.151  1.00  0.55
ATOM   1156  O   LYS D   1       8.082  11.329  12.791  1.00 -0.55
ATOM   1157  N   LYS D   2       7.512  13.385  12.320  1.00 -0.40
ATOM   1158  H   LYS D   2       7.662  14.232  11.818  1.00  0.40
ATOM   1159  CA  LYS D   2       6.350  13.422  13.196  1.00  0.00
ATOM   1160  CB  LYS D   2       6.583  14.659  14.071  1.00  0.00
ATOM   1161  CG  LYS D   2       5.341  15.027  14.844  1.00  0.00
ATOM   1162  CD  LYS D   2       5.217  14.081  16.018  1.00  0.00
ATOM   1163  CE  LYS D   2       4.223  14.621  17.023  1.00  0.33
ATOM   1164  NZ  LYS D   2       4.836  15.648  17.904  1.00 -0.32
ATOM   1165  HZ1 LYS D   2       5.181  16.440  17.325  1.00  0.33
ATOM   1166  HZ2 LYS D   2       5.632  15.227  18.424  1.00  0.33
ATOM   1167  HZ3 LYS D   2       4.126  15.995  18.579  1.00  0.33
ATOM   1168  C   LYS D   2       5.072  13.653  12.418  1.00  0.55
ATOM   1169  O   LYS D   2       5.136  14.615  11.627  1.00 -0.55
ATOM   1170  N   ALA D   3       4.036  12.908  12.578  1.00 -0.40
ATOM   1171  H   ALA D   3       4.117  12.166  13.230  1.00  0.40
ATOM   1172  CA  ALA D   3       2.736  12.926  11.989  1.00  0.00
ATOM   1173  CB  ALA D   3       2.495  11.628  11.241  1.00  0.00
ATOM   1174  C   ALA D   3       1.691  13.094  13.111  1.00  0.55
ATOM   1175  O   ALA D   3       1.698  12.458  14.184  1.00 -0.55
ATOM   1176  N   VAL D   4       0.770  14.023  12.964  1.00 -0.40
ATOM   1177  H   VAL D   4       0.734  14.589  12.145  1.00  0.40
ATOM   1178  CA  VAL D   4      -0.264  14.307  13.961  1.00  0.00
ATOM   1179  CB  VAL D   4      -0.179  15.755  14.505  1.00  0.00
ATOM   1180  CG1 VAL D   4      -1.321  16.050  15.500  1.00  0.00
ATOM   1181  CG2 VAL D   4       1.139  16.046  15.203  1.00  0.00
ATOM   1182  C   VAL D   4      -1.637  14.087  13.326  1.00  0.55
ATOM   1183  O   VAL D   4      -1.881  14.568  12.212  1.00 -0.55
ATOM   1184  N   ILE D   5      -2.484  13.340  14.017  1.00 -0.40
ATOM   1185  H   ILE D   5      -2.237  12.892  14.873  1.00  0.40
ATOM   1186  CA  ILE D   5      -3.860  13.139  13.534  1.00  0.00
ATOM   1187  CB  ILE D   5      -4.279  11.661  13.403  1.00  0.00
ATOM   1188  CG2 ILE D   5      -5.753  11.531  13.027  1.00  0.00
ATOM   1189  CG1 ILE D   5      -3.329  10.955  12.397  1.00  0.00
ATOM   1190  CD1 ILE D   5      -3.510   9.444  12.356  1.00  0.00
ATOM   1191  C   ILE D   5      -4.824  13.844  14.512  1.00  0.55
ATOM   1192  O   ILE D   5      -4.788  13.413  15.684  1.00 -0.55
ATOM   1193  N   ASN D   6      -5.591  14.855  14.172  1.00 -0.40
ATOM   1194  H   ASN D   6      -5.567  15.264  13.263  1.00  0.40
ATOM   1195  CA  ASN D   6      -6.558  15.453  15.150  1.00  0.00
ATOM   1196  CB  ASN D   6      -6.694  16.948  14.996  1.00  0.00
ATOM   1197  CG  ASN D   6      -5.359  17.590  15.377  1.00  0.55
ATOM   1198  OD1 ASN D   6      -4.932  17.661  16.539  1.00 -0.55
ATOM   1199  ND2 ASN D   6      -4.610  18.120  14.422  1.00 -0.78
ATOM   1200 HD21 ASN D   6      -3.734  18.544  14.650  1.00  0.39
ATOM   1201 HD22 ASN D   6      -4.920  18.095  13.471  1.00  0.39
ATOM   1202  C   ASN D   6      -7.840  14.650  14.939  1.00  0.55
ATOM   1203  O   ASN D   6      -8.655  14.949  14.052  1.00 -0.55
ATOM   1204  N   GLY D   7      -8.008  13.565  15.683  1.00 -0.40
ATOM   1205  H   GLY D   7      -7.361  13.324  16.402  1.00  0.40
ATOM   1206  CA  GLY D   7      -9.099  12.675  15.524  1.00  0.00
ATOM   1207  C   GLY D   7     -10.448  13.371  15.424  1.00  0.55
ATOM   1208  O   GLY D   7     -11.304  12.800  14.751  1.00 -0.55
ATOM   1209  N   GLU D   8     -10.629  14.510  16.096  1.00 -0.40
ATOM   1210  H   GLU D   8      -9.927  14.956  16.645  1.00  0.40
ATOM   1211  CA  GLU D   8     -11.950  15.135  16.015  1.00  0.00
ATOM   1212  CB  GLU D   8     -12.154  16.061  17.221  1.00  0.00
ATOM   1213  CG  GLU D   8     -11.491  17.399  16.944  1.00  0.00
ATOM   1214  CD  GLU D   8      -9.990  17.441  17.055  1.00  0.10
ATOM   1215  OE1 GLU D   8      -9.327  16.430  17.336  1.00 -0.55
ATOM   1216  OE2 GLU D   8      -9.482  18.567  16.827  1.00 -0.55
ATOM   1217  C   GLU D   8     -12.160  15.786  14.653  1.00  0.55
ATOM   1218  O   GLU D   8     -13.340  15.975  14.300  1.00 -0.55
ATOM   1219  N   GLN D   9     -11.168  16.081  13.856  1.00 -0.40
ATOM   1220  H   GLN D   9     -10.216  15.936  14.118  1.00  0.40
ATOM   1221  CA  GLN D   9     -11.393  16.649  12.517  1.00  0.00
ATOM   1222  CB  GLN D   9     -10.188  17.547  12.194  1.00  0.00
ATOM   1223  CG  GLN D   9     -10.158  18.792  13.073  1.00  0.00
ATOM   1224  CD  GLN D   9      -8.817  19.470  13.106  1.00  0.55
ATOM   1225  OE1 GLN D   9      -8.038  19.565  12.140  1.00 -0.55
ATOM   1226  NE2 GLN D   9      -8.474  20.041  14.268  1.00 -0.78
ATOM   1227 HE21 GLN D   9      -9.097  20.000  15.048  1.00  0.39
ATOM   1228 HE22 GLN D   9      -7.594  20.508  14.354  1.00  0.39
ATOM   1229  C   GLN D   9     -11.628  15.597  11.449  1.00  0.55
ATOM   1230  O   GLN D   9     -11.897  15.909  10.281  1.00 -0.55
ATOM   1231  N   ILE D  10     -11.585  14.301  11.710  1.00 -0.40
ATOM   1232  H   ILE D  10     -11.418  13.989  12.640  1.00  0.40
ATOM   1233  CA  ILE D  10     -11.762  13.223  10.752  1.00  0.00
ATOM   1234  CB  ILE D  10     -10.929  11.970  11.118  1.00  0.00
ATOM   1235  CG2 ILE D  10     -11.143  10.867  10.071  1.00  0.00
ATOM   1236  CG1 ILE D  10      -9.445  12.202  11.385  1.00  0.00
ATOM   1237  CD1 ILE D  10      -8.725  13.026  10.376  1.00  0.00
ATOM   1238  C   ILE D  10     -13.256  12.868  10.671  1.00  0.55
ATOM   1239  O   ILE D  10     -13.879  12.271  11.557  1.00 -0.55
ATOM   1240  N   ARG D  11     -13.843  13.231   9.533  1.00 -0.40
ATOM   1241  H   ARG D  11     -13.336  13.672   8.796  1.00  0.40
ATOM   1242  CA  ARG D  11     -15.272  13.007   9.283  1.00  0.00
ATOM   1243  CB  ARG D  11     -15.988  14.282   8.861  1.00  0.00
ATOM   1244  CG  ARG D  11     -15.557  15.597   9.460  1.00  0.00
ATOM   1245  CD  ARG D  11     -16.060  16.033  10.821  1.00  0.35
ATOM   1246  NE  ARG D  11     -17.517  16.059  10.865  1.00 -0.35
ATOM   1247  HE  ARG D  11     -17.955  15.635  10.079  1.00  0.45
ATOM   1248  CZ  ARG D  11     -18.374  16.550  11.767  1.00  0.35
ATOM   1249  NH1 ARG D  11     -17.832  17.119  12.840  1.00 -0.70
ATOM   1250 HH11 ARG D  11     -16.837  17.160  12.936  1.00  0.40
ATOM   1251 HH12 ARG D  11     -18.419  17.505  13.552  1.00  0.40
ATOM   1252  NH2 ARG D  11     -19.697  16.398  11.598  1.00 -0.70
ATOM   1253 HH21 ARG D  11     -20.047  15.916  10.795  1.00  0.40
ATOM   1254 HH22 ARG D  11     -20.333  16.767  12.276  1.00  0.40
ATOM   1255  C   ARG D  11     -15.545  11.831   8.355  1.00  0.55
ATOM   1256  O   ARG D  11     -16.760  11.500   8.277  1.00 -0.55
ATOM   1257  N   SER D  12     -14.518  11.171   7.794  1.00 -0.40
ATOM   1258  H   SER D  12     -13.577  11.470   7.927  1.00  0.40
ATOM   1259  CA  SER D  12     -14.682   9.987   6.962  1.00  0.00
ATOM   1260  CB  SER D  12     -15.166  10.289   5.540  1.00  0.00
ATOM   1261  OG  SER D  12     -14.238  11.149   4.909  1.00 -0.49
ATOM   1262  HG  SER D  12     -14.325  11.999   5.347  1.00  0.49
ATOM   1263  C   SER D  12     -13.353   9.253   6.799  1.00  0.55
ATOM   1264  O   SER D  12     -12.334   9.885   7.137  1.00 -0.55
ATOM   1265  N   ILE D  13     -13.435   8.080   6.215  1.00 -0.40
ATOM   1266  H   ILE D  13     -14.299   7.677   5.925  1.00  0.40
ATOM   1267  CA  ILE D  13     -12.213   7.295   5.961  1.00  0.00
ATOM   1268  CB  ILE D  13     -12.530   5.855   5.565  1.00  0.00
ATOM   1269  CG2 ILE D  13     -13.201   5.817   4.198  1.00  0.00
ATOM   1270  CG1 ILE D  13     -11.269   4.992   5.580  1.00  0.00
ATOM   1271  CD1 ILE D  13     -10.409   5.043   6.837  1.00  0.00
ATOM   1272  C   ILE D  13     -11.318   8.032   4.977  1.00  0.55
ATOM   1273  O   ILE D  13     -10.089   8.069   5.122  1.00 -0.55
ATOM   1274  N   SER D  14     -11.855   8.701   3.993  1.00 -0.40
ATOM   1275  H   SER D  14     -12.841   8.689   3.854  1.00  0.40
ATOM   1276  CA  SER D  14     -11.115   9.512   3.017  1.00  0.00
ATOM   1277  CB  SER D  14     -12.075  10.103   1.974  1.00  0.00
ATOM   1278  OG  SER D  14     -12.908   9.125   1.375  1.00 -0.49
ATOM   1279  HG  SER D  14     -13.460   9.597   0.747  1.00  0.49
ATOM   1280  C   SER D  14     -10.339  10.614   3.718  1.00  0.55
ATOM   1281  O   SER D  14      -9.217  10.944   3.352  1.00 -0.55
ATOM   1282  N   ASP D  15     -10.958  11.217   4.734  1.00 -0.40
ATOM   1283  H   ASP D  15     -11.884  10.971   5.010  1.00  0.40
ATOM   1284  CA  ASP D  15     -10.320  12.272   5.508  1.00  0.00
ATOM   1285  CB  ASP D  15     -11.100  12.753   6.737  1.00  0.00
ATOM   1286  CG  ASP D  15     -12.145  13.769   6.401  1.00  0.10
ATOM   1287  OD1 ASP D  15     -12.184  14.173   5.221  1.00 -0.55
ATOM   1288  OD2 ASP D  15     -12.941  14.177   7.254  1.00 -0.55
ATOM   1289  C   ASP D  15      -9.032  11.708   6.129  1.00  0.55
ATOM   1290  O   ASP D  15      -7.992  12.349   6.118  1.00 -0.55
ATOM   1291  N   LEU D  16      -9.231  10.526   6.699  1.00 -0.40
ATOM   1292  H   LEU D  16     -10.118  10.072   6.723  1.00  0.40
ATOM   1293  CA  LEU D  16      -8.104   9.835   7.332  1.00  0.00
ATOM   1294  CB  LEU D  16      -8.588   8.543   8.013  1.00  0.00
ATOM   1295  CG  LEU D  16      -7.610   7.814   8.959  1.00  0.00
ATOM   1296  CD1 LEU D  16      -6.826   8.788   9.833  1.00  0.00
ATOM   1297  CD2 LEU D  16      -8.334   6.699   9.743  1.00  0.00
ATOM   1298  C   LEU D  16      -7.001   9.633   6.293  1.00  0.55
ATOM   1299  O   LEU D  16      -5.911  10.068   6.640  1.00 -0.55
ATOM   1300  N   HSE D  17      -7.271   9.016   5.151  1.00 -0.40
ATOM   1301  H   HSE D  17      -8.176   8.662   4.931  1.00  0.40
ATOM   1302  CA  HSE D  17      -6.228   8.825   4.142  1.00  0.00
ATOM   1303  CB  HSE D  17      -6.773   7.987   2.971  1.00  0.12
ATOM   1304  ND1 HSE D  17      -5.799   5.763   3.648  1.00 -0.56
ATOM   1305  CG  HSE D  17      -6.915   6.551   3.394  1.00  0.15
ATOM   1306  CE1 HSE D  17      -6.216   4.544   4.024  1.00  0.15
ATOM   1307  HE1 HSE D  17      -5.591   3.698   4.305  1.00  0.12
ATOM   1308  NE2 HSE D  17      -7.546   4.520   4.002  1.00 -0.40
ATOM   1309  HE2 HSE D  17      -8.133   3.742   4.228  1.00  0.40
ATOM   1310  CD2 HSE D  17      -7.996   5.770   3.609  1.00 -0.12
ATOM   1311  HD2 HSE D  17      -9.046   6.016   3.510  1.00  0.12
ATOM   1312  C   HSE D  17      -5.568  10.106   3.624  1.00  0.55
ATOM   1313  O   HSE D  17      -4.363  10.167   3.255  1.00 -0.55
ATOM   1314  N   GLN D  18      -6.406  11.142   3.561  1.00 -0.40
ATOM   1315  H   GLN D  18      -7.365  11.084   3.827  1.00  0.40
ATOM   1316  CA  GLN D  18      -5.917  12.454   3.079  1.00  0.00
ATOM   1317  CB  GLN D  18      -6.982  13.480   2.748  1.00  0.00
ATOM   1318  CG  GLN D  18      -7.927  13.254   1.589  1.00  0.00
ATOM   1319  CD  GLN D  18      -7.165  12.708   0.398  1.00  0.55
ATOM   1320  OE1 GLN D  18      -6.291  13.388  -0.164  1.00 -0.55
ATOM   1321  NE2 GLN D  18      -7.463  11.461   0.031  1.00 -0.78
ATOM   1322 HE21 GLN D  18      -6.994  11.045  -0.748  1.00  0.39
ATOM   1323 HE22 GLN D  18      -8.154  10.943   0.535  1.00  0.39
ATOM   1324  C   GLN D  18      -4.921  13.010   4.118  1.00  0.55
ATOM   1325  O   GLN D  18      -3.843  13.531   3.743  1.00 -0.55
ATOM   1326  N   THR D  19      -5.270  12.914   5.402  1.00 -0.40
ATOM   1327  H   THR D  19      -6.145  12.540   5.700  1.00  0.40
ATOM   1328  CA  THR D  19      -4.347  13.370   6.452  1.00  0.00
ATOM   1329  CB  THR D  19      -5.040  13.198   7.826  1.00  0.00
ATOM   1330  OG1 THR D  19      -6.162  14.064   7.645  1.00 -0.49
ATOM   1331  HG1 THR D  19      -6.802  13.565   7.133  1.00  0.49
ATOM   1332  CG2 THR D  19      -4.222  13.673   8.990  1.00  0.00
ATOM   1333  C   THR D  19      -3.004  12.641   6.491  1.00  0.55
ATOM   1334  O   THR D  19      -1.975  13.266   6.707  1.00 -0.55
ATOM   1335  N   LEU D  20      -3.112  11.331   6.313  1.00 -0.40
ATOM   1336  H   LEU D  20      -4.001  10.900   6.184  1.00  0.40
ATOM   1337  CA  LEU D  20      -1.970  10.416   6.289  1.00  0.00
ATOM   1338  CB  LEU D  20      -2.341   8.934   6.164  1.00  0.00
ATOM   1339  CG  LEU D  20      -3.009   8.220   7.311  1.00  0.00
ATOM   1340  CD1 LEU D  20      -3.243   6.729   7.128  1.00  0.00
ATOM   1341  CD2 LEU D  20      -2.235   8.405   8.583  1.00  0.00
ATOM   1342  C   LEU D  20      -1.068  10.816   5.110  1.00  0.55
ATOM   1343  O   LEU D  20       0.142  10.861   5.301  1.00 -0.55
ATOM   1344  N   LYS D  21      -1.739  11.059   3.977  1.00 -0.40
ATOM   1345  H   LYS D  21      -2.731  10.994   3.903  1.00  0.40
ATOM   1346  CA  LYS D  21      -0.998  11.442   2.770  1.00  0.00
ATOM   1347  CB  LYS D  21      -2.022  11.607   1.633  1.00  0.00
ATOM   1348  CG  LYS D  21      -1.215  11.770   0.314  1.00  0.00
ATOM   1349  CD  LYS D  21      -2.152  12.065  -0.827  1.00  0.00
ATOM   1350  CE  LYS D  21      -1.385  12.442  -2.122  1.00  0.33
ATOM   1351  NZ  LYS D  21      -2.280  11.990  -3.242  1.00 -0.32
ATOM   1352  HZ1 LYS D  21      -3.193  12.483  -3.177  1.00  0.33
ATOM   1353  HZ2 LYS D  21      -2.434  10.964  -3.170  1.00  0.33
ATOM   1354  HZ3 LYS D  21      -1.831  12.209  -4.154  1.00  0.33
ATOM   1355  C   LYS D  21      -0.121  12.651   3.003  1.00  0.55
ATOM   1356  O   LYS D  21       1.053  12.680   2.615  1.00 -0.55
ATOM   1357  N   LYS D  22      -0.633  13.684   3.622  1.00 -0.40
ATOM   1358  H   LYS D  22      -1.588  13.682   3.906  1.00  0.40
ATOM   1359  CA  LYS D  22       0.095  14.903   3.954  1.00  0.00
ATOM   1360  CB  LYS D  22      -0.969  15.931   4.371  1.00  0.00
ATOM   1361  CG  LYS D  22      -0.269  17.074   5.058  1.00  0.00
ATOM   1362  CD  LYS D  22       0.682  17.752   4.021  1.00  0.00
ATOM   1363  CE  LYS D  22       1.736  18.520   4.810  1.00  0.33
ATOM   1364  NZ  LYS D  22       2.606  19.302   3.911  1.00 -0.32
ATOM   1365  HZ1 LYS D  22       2.031  19.982   3.375  1.00  0.33
ATOM   1366  HZ2 LYS D  22       3.089  18.659   3.250  1.00  0.33
ATOM   1367  HZ3 LYS D  22       3.315  19.815   4.474  1.00  0.33
ATOM   1368  C   LYS D  22       1.089  14.693   5.087  1.00  0.55
ATOM   1369  O   LYS D  22       2.316  14.902   4.956  1.00 -0.55
ATOM   1370  N   GLU D  23       0.575  14.210   6.231  1.00 -0.40
ATOM   1371  H   GLU D  23      -0.396  14.006   6.324  1.00  0.40
ATOM   1372  CA  GLU D  23       1.402  13.945   7.429  1.00  0.00
ATOM   1373  CB  GLU D  23       0.482  13.445   8.572  1.00  0.00
ATOM   1374  CG  GLU D  23      -0.445  14.498   9.175  1.00  0.00
ATOM   1375  CD  GLU D  23       0.257  15.735   9.708  1.00  0.10
ATOM   1376  OE1 GLU D  23       1.109  15.746  10.618  1.00 -0.55
ATOM   1377  OE2 GLU D  23       0.015  16.877   9.247  1.00 -0.55
ATOM   1378  C   GLU D  23       2.578  12.990   7.203  1.00  0.55
ATOM   1379  O   GLU D  23       3.647  13.220   7.798  1.00 -0.55
ATOM   1380  N   LEU D  24       2.455  11.985   6.349  1.00 -0.40
ATOM   1381  H   LEU D  24       1.609  11.815   5.851  1.00  0.40
ATOM   1382  CA  LEU D  24       3.556  11.059   6.082  1.00  0.00
ATOM   1383  CB  LEU D  24       3.032   9.626   6.048  1.00  0.00
ATOM   1384  CG  LEU D  24       2.305   9.080   7.293  1.00  0.00
ATOM   1385  CD1 LEU D  24       1.749   7.653   7.103  1.00  0.00
ATOM   1386  CD2 LEU D  24       3.197   9.076   8.537  1.00  0.00
ATOM   1387  C   LEU D  24       4.285  11.384   4.788  1.00  0.55
ATOM   1388  O   LEU D  24       5.180  10.597   4.470  1.00 -0.55
ATOM   1389  N   ALA D  25       3.894  12.440   4.088  1.00 -0.40
ATOM   1390  H   ALA D  25       3.161  13.043   4.395  1.00  0.40
ATOM   1391  CA  ALA D  25       4.534  12.787   2.797  1.00  0.00
ATOM   1392  CB  ALA D  25       5.925  13.295   3.143  1.00  0.00
ATOM   1393  C   ALA D  25       4.500  11.585   1.870  1.00  0.55
ATOM   1394  O   ALA D  25       5.453  11.073   1.292  1.00 -0.55
ATOM   1395  N   LEU D  26       3.314  10.981   1.741  1.00 -0.40
ATOM   1396  H   LEU D  26       2.510  11.309   2.231  1.00  0.40
ATOM   1397  CA  LEU D  26       3.092   9.817   0.892  1.00  0.00
ATOM   1398  CB  LEU D  26       1.747   9.175   1.246  1.00  0.00
ATOM   1399  CG  LEU D  26       1.648   8.611   2.663  1.00  0.00
ATOM   1400  CD1 LEU D  26       0.402   7.757   2.931  1.00  0.00
ATOM   1401  CD2 LEU D  26       2.850   7.722   2.990  1.00  0.00
ATOM   1402  C   LEU D  26       3.156  10.205  -0.591  1.00  0.55
ATOM   1403  O   LEU D  26       2.960  11.376  -0.928  1.00 -0.55
ATOM   1404  N   PRO D  27       3.428   9.230  -1.459  1.00 -0.20
ATOM   1405  CD  PRO D  27       3.648   7.825  -1.075  1.00  0.10
ATOM   1406  CA  PRO D  27       3.483   9.456  -2.903  1.00  0.10
ATOM   1407  CB  PRO D  27       3.743   8.043  -3.473  1.00  0.00
ATOM   1408  CG  PRO D  27       3.349   7.085  -2.374  1.00  0.00
ATOM   1409  C   PRO D  27       2.191  10.036  -3.461  1.00  0.55
ATOM   1410  O   PRO D  27       1.088   9.718  -2.938  1.00 -0.55
ATOM   1411  N   GLU D  28       2.304  10.810  -4.541  1.00 -0.40
ATOM   1412  H   GLU D  28       3.172  11.032  -4.977  1.00  0.40
ATOM   1413  CA  GLU D  28       1.074  11.373  -5.127  1.00  0.00
ATOM   1414  CB  GLU D  28       1.350  12.306  -6.280  1.00  0.00
ATOM   1415  CG  GLU D  28       0.990  13.782  -6.213  1.00  0.00
ATOM   1416  CD  GLU D  28       0.328  14.403  -4.996  1.00  0.10
ATOM   1417  OE1 GLU D  28       1.056  14.702  -4.000  1.00 -0.55
ATOM   1418  OE2 GLU D  28      -0.926  14.612  -4.974  1.00 -0.55
ATOM   1419  C   GLU D  28       0.118  10.296  -5.616  1.00  0.55
ATOM   1420  O   GLU D  28      -1.104  10.558  -5.638  1.00 -0.55
ATOM   1421  N   TYR D  29       0.629   9.101  -5.967  1.00 -0.40
ATOM   1422  H   TYR D  29       1.607   8.914  -5.918  1.00  0.40
ATOM   1423  CA  TYR D  29      -0.215   7.989  -6.445  1.00  0.00
ATOM   1424  CB  TYR D  29       0.585   7.023  -7.353  1.00  0.12
ATOM   1425  CG  TYR D  29       1.847   6.428  -6.773  1.00 -0.12
ATOM   1426  CD1 TYR D  29       1.754   5.407  -5.806  1.00 -0.12
ATOM   1427  HD1 TYR D  29       0.774   5.072  -5.504  1.00  0.12
ATOM   1428  CE1 TYR D  29       2.865   4.812  -5.225  1.00 -0.12
ATOM   1429  HE1 TYR D  29       2.756   4.024  -4.495  1.00  0.12
ATOM   1430  CZ  TYR D  29       4.119   5.259  -5.609  1.00  0.06
ATOM   1431  OH  TYR D  29       5.205   4.686  -5.003  1.00 -0.49
ATOM   1432  HH  TYR D  29       5.992   4.973  -5.471  1.00  0.43
ATOM   1433  CD2 TYR D  29       3.145   6.852  -7.127  1.00 -0.12
ATOM   1434  HD2 TYR D  29       3.258   7.634  -7.863  1.00  0.12
ATOM   1435  CE2 TYR D  29       4.291   6.291  -6.554  1.00 -0.12
ATOM   1436  HE2 TYR D  29       5.277   6.637  -6.827  1.00  0.12
ATOM   1437  C   TYR D  29      -0.840   7.206  -5.295  1.00  0.55
ATOM   1438  O   TYR D  29      -1.552   6.249  -5.622  1.00 -0.55
ATOM   1439  N   TYR D  30      -0.556   7.619  -4.077  1.00 -0.40
ATOM   1440  H   TYR D  30       0.015   8.420  -3.913  1.00  0.40
ATOM   1441  CA  TYR D  30      -1.057   6.932  -2.879  1.00  0.00
ATOM   1442  CB  TYR D  30      -0.895   7.796  -1.635  1.00  0.12
ATOM   1443  CG  TYR D  30      -1.474   7.164  -0.387  1.00 -0.12
ATOM   1444  CD1 TYR D  30      -1.006   5.928   0.042  1.00 -0.12
ATOM   1445  HD1 TYR D  30      -0.208   5.435  -0.493  1.00  0.12
ATOM   1446  CE1 TYR D  30      -1.564   5.331   1.152  1.00 -0.12
ATOM   1447  HE1 TYR D  30      -1.198   4.364   1.463  1.00  0.12
ATOM   1448  CZ  TYR D  30      -2.579   5.927   1.882  1.00  0.06
ATOM   1449  OH  TYR D  30      -3.019   5.254   2.986  1.00 -0.49
ATOM   1450  HH  TYR D  30      -3.814   5.690   3.302  1.00  0.43
ATOM   1451  CD2 TYR D  30      -2.498   7.771   0.358  1.00 -0.12
ATOM   1452  HD2 TYR D  30      -2.864   8.738   0.048  1.00  0.12
ATOM   1453  CE2 TYR D  30      -3.064   7.167   1.488  1.00 -0.12
ATOM   1454  HE2 TYR D  30      -3.856   7.653   2.038  1.00  0.12
ATOM   1455  C   TYR D  30      -2.467   6.405  -3.054  1.00  0.55
ATOM   1456  O   TYR D  30      -3.510   7.046  -3.256  1.00 -0.55
ATOM   1457  N   GLY D  31      -2.543   5.073  -2.925  1.00 -0.40
ATOM   1458  H   GLY D  31      -1.745   4.512  -2.717  1.00  0.40
ATOM   1459  CA  GLY D  31      -3.818   4.356  -3.085  1.00  0.00
ATOM   1460  C   GLY D  31      -4.931   4.531  -2.105  1.00  0.55
ATOM   1461  O   GLY D  31      -6.026   4.033  -2.409  1.00 -0.55
ATOM   1462  N   GLU D  32      -4.777   5.128  -0.940  1.00 -0.40
ATOM   1463  H   GLU D  32      -3.887   5.481  -0.663  1.00  0.40
ATOM   1464  CA  GLU D  32      -5.852   5.333   0.044  1.00  0.00
ATOM   1465  CB  GLU D  32      -6.847   6.440  -0.414  1.00  0.00
ATOM   1466  CG  GLU D  32      -6.028   7.711  -0.695  1.00  0.00
ATOM   1467  CD  GLU D  32      -6.721   8.917  -1.265  1.00  0.10
ATOM   1468  OE1 GLU D  32      -7.959   8.936  -1.336  1.00 -0.55
ATOM   1469  OE2 GLU D  32      -6.182   9.963  -1.665  1.00 -0.55
ATOM   1470  C   GLU D  32      -6.635   4.097   0.373  1.00  0.55
ATOM   1471  O   GLU D  32      -7.859   4.115   0.373  1.00 -0.55
ATOM   1472  N   ASN D  33      -5.881   3.021   0.627  1.00 -0.40
ATOM   1473  H   ASN D  33      -4.887   3.047   0.564  1.00  0.40
ATOM   1474  CA  ASN D  33      -6.463   1.736   1.011  1.00  0.00
ATOM   1475  CB  ASN D  33      -6.904   0.940  -0.193  1.00  0.00
ATOM   1476  CG  ASN D  33      -5.723   0.589  -1.081  1.00  0.55
ATOM   1477  OD1 ASN D  33      -4.915  -0.237  -0.662  1.00 -0.55
ATOM   1478  ND2 ASN D  33      -5.540   1.220  -2.251  1.00 -0.78
ATOM   1479 HD21 ASN D  33      -4.760   0.983  -2.831  1.00  0.39
ATOM   1480 HD22 ASN D  33      -6.184   1.927  -2.544  1.00  0.39
ATOM   1481  C   ASN D  33      -5.448   1.119   1.989  1.00  0.55
ATOM   1482  O   ASN D  33      -4.329   1.686   2.113  1.00 -0.55
ATOM   1483  N   LEU D  34      -5.798   0.046   2.674  1.00 -0.40
ATOM   1484  H   LEU D  34      -6.687  -0.396   2.577  1.00  0.40
ATOM   1485  CA  LEU D  34      -4.848  -0.552   3.639  1.00  0.00
ATOM   1486  CB  LEU D  34      -5.653  -1.573   4.455  1.00  0.00
ATOM   1487  CG  LEU D  34      -6.878  -1.111   5.280  1.00  0.00
ATOM   1488  CD1 LEU D  34      -7.530  -2.306   5.981  1.00  0.00
ATOM   1489  CD2 LEU D  34      -6.390  -0.057   6.274  1.00  0.00
ATOM   1490  C   LEU D  34      -3.576  -1.186   3.044  1.00  0.55
ATOM   1491  O   LEU D  34      -2.509  -1.127   3.689  1.00 -0.55
ATOM   1492  N   ASP D  35      -3.721  -1.747   1.830  1.00 -0.40
ATOM   1493  H   ASP D  35      -4.606  -1.773   1.373  1.00  0.40
ATOM   1494  CA  ASP D  35      -2.591  -2.368   1.074  1.00  0.00
ATOM   1495  CB  ASP D  35      -2.988  -3.218  -0.140  1.00  0.00
ATOM   1496  CG  ASP D  35      -3.871  -4.390   0.287  1.00  0.10
ATOM   1497  OD1 ASP D  35      -3.376  -5.195   1.116  1.00 -0.55
ATOM   1498  OD2 ASP D  35      -5.033  -4.572  -0.142  1.00 -0.55
ATOM   1499  C   ASP D  35      -1.637  -1.267   0.634  1.00  0.55
ATOM   1500  O   ASP D  35      -0.406  -1.479   0.755  1.00 -0.55
ATOM   1501  N   ALA D  36      -2.150  -0.139   0.194  1.00 -0.40
ATOM   1502  H   ALA D  36      -3.136  -0.023   0.118  1.00  0.40
ATOM   1503  CA  ALA D  36      -1.370   1.013  -0.213  1.00  0.00
ATOM   1504  CB  ALA D  36      -2.154   2.147  -0.822  1.00  0.00
ATOM   1505  C   ALA D  36      -0.690   1.552   1.056  1.00  0.55
ATOM   1506  O   ALA D  36       0.487   1.935   0.924  1.00 -0.55
ATOM   1507  N   LEU D  37      -1.398   1.542   2.181  1.00 -0.40
ATOM   1508  H   LEU D  37      -2.333   1.203   2.247  1.00  0.40
ATOM   1509  CA  LEU D  37      -0.762   2.065   3.413  1.00  0.00
ATOM   1510  CB  LEU D  37      -1.778   2.238   4.552  1.00  0.00
ATOM   1511  CG  LEU D  37      -1.137   2.789   5.844  1.00  0.00
ATOM   1512  CD1 LEU D  37      -0.428   4.154   5.720  1.00  0.00
ATOM   1513  CD2 LEU D  37      -2.230   2.845   6.916  1.00  0.00
ATOM   1514  C   LEU D  37       0.423   1.212   3.869  1.00  0.55
ATOM   1515  O   LEU D  37       1.480   1.693   4.256  1.00 -0.55
ATOM   1516  N   TRP D  38       0.209  -0.116   3.840  1.00 -0.40
ATOM   1517  H   TRP D  38      -0.673  -0.506   3.586  1.00  0.40
ATOM   1518  CA  TRP D  38       1.263  -1.072   4.181  1.00  0.00
ATOM   1519  CB  TRP D  38       0.720  -2.493   4.073  1.00  0.12
ATOM   1520  CG  TRP D  38       1.805  -3.513   4.292  1.00 -0.12
ATOM   1521  CD1 TRP D  38       2.450  -4.198   3.298  1.00 -0.12
ATOM   1522  HD1 TRP D  38       2.257  -4.097   2.240  1.00  0.12
ATOM   1523  NE1 TRP D  38       3.384  -5.033   3.864  1.00 -0.40
ATOM   1524  HE1 TRP D  38       3.958  -5.643   3.363  1.00  0.40
ATOM   1525  CE2 TRP D  38       3.400  -4.897   5.210  1.00  0.00
ATOM   1526  CD2 TRP D  38       2.411  -3.932   5.514  1.00  0.00
ATOM   1527  CE3 TRP D  38       2.241  -3.567   6.849  1.00 -0.12
ATOM   1528  HE3 TRP D  38       1.539  -2.807   7.159  1.00  0.12
ATOM   1529  CZ3 TRP D  38       3.027  -4.234   7.790  1.00 -0.12
ATOM   1530  HZ3 TRP D  38       2.886  -3.987   8.831  1.00  0.12
ATOM   1531  CZ2 TRP D  38       4.214  -5.532   6.152  1.00 -0.12
ATOM   1532  HZ2 TRP D  38       4.980  -6.240   5.873  1.00  0.12
ATOM   1533  CH2 TRP D  38       4.002  -5.219   7.464  1.00 -0.12
ATOM   1534  HH2 TRP D  38       4.566  -5.711   8.242  1.00  0.12
ATOM   1535  C   TRP D  38       2.519  -0.879   3.305  1.00  0.55
ATOM   1536  O   TRP D  38       3.670  -0.929   3.790  1.00 -0.55
ATOM   1537  N   ASP D  39       2.293  -0.718   1.985  1.00 -0.40
ATOM   1538  H   ASP D  39       1.367  -0.723   1.618  1.00  0.40
ATOM   1539  CA  ASP D  39       3.344  -0.529   1.000  1.00  0.00
ATOM   1540  CB  ASP D  39       2.801  -0.475  -0.445  1.00  0.00
ATOM   1541  CG  ASP D  39       3.950  -0.444  -1.449  1.00  0.10
ATOM   1542  OD1 ASP D  39       4.875  -1.308  -1.558  1.00 -0.55
ATOM   1543  OD2 ASP D  39       3.903   0.568  -2.188  1.00 -0.55
ATOM   1544  C   ASP D  39       4.147   0.720   1.341  1.00  0.55
ATOM   1545  O   ASP D  39       5.375   0.701   1.287  1.00 -0.55
ATOM   1546  N   ALA D  40       3.425   1.781   1.670  1.00 -0.40
ATOM   1547  H   ALA D  40       2.429   1.780   1.701  1.00  0.40
ATOM   1548  CA  ALA D  40       4.098   3.008   2.005  1.00  0.00
ATOM   1549  CB  ALA D  40       3.108   4.192   2.046  1.00  0.00
ATOM   1550  C   ALA D  40       4.847   2.945   3.326  1.00  0.55
ATOM   1551  O   ALA D  40       5.942   3.565   3.414  1.00 -0.55
ATOM   1552  N   LEU D  41       4.279   2.302   4.337  1.00 -0.40
ATOM   1553  H   LEU D  41       3.398   1.839   4.287  1.00  0.40
ATOM   1554  CA  LEU D  41       5.018   2.279   5.625  1.00  0.00
ATOM   1555  CB  LEU D  41       4.104   1.734   6.716  1.00  0.00
ATOM   1556  CG  LEU D  41       2.933   2.617   7.138  1.00  0.00
ATOM   1557  CD1 LEU D  41       2.060   1.972   8.183  1.00  0.00
ATOM   1558  CD2 LEU D  41       3.429   3.981   7.603  1.00  0.00
ATOM   1559  C   LEU D  41       6.320   1.472   5.499  1.00  0.55
ATOM   1560  O   LEU D  41       7.373   1.764   6.055  1.00 -0.55
ATOM   1561  N   THR D  42       6.293   0.426   4.701  1.00 -0.40
ATOM   1562  H   THR D  42       5.460   0.203   4.203  1.00  0.40
ATOM   1563  CA  THR D  42       7.387  -0.483   4.450  1.00  0.00
ATOM   1564  CB  THR D  42       6.874  -1.938   4.297  1.00  0.00
ATOM   1565  OG1 THR D  42       5.911  -2.164   3.266  1.00 -0.49
ATOM   1566  HG1 THR D  42       5.104  -1.733   3.558  1.00  0.49
ATOM   1567  CG2 THR D  42       6.164  -2.300   5.617  1.00  0.00
ATOM   1568  C   THR D  42       8.225  -0.153   3.239  1.00  0.55
ATOM   1569  O   THR D  42       9.248  -0.869   3.171  1.00 -0.55
ATOM   1570  N   GLY D  43       7.890   0.727   2.339  1.00 -0.40
ATOM   1571  H   GLY D  43       7.055   1.270   2.390  1.00  0.40
ATOM   1572  CA  GLY D  43       8.758   0.948   1.196  1.00  0.00
ATOM   1573  C   GLY D  43       8.665   2.366   0.674  1.00  0.55
ATOM   1574  O   GLY D  43       8.721   2.567  -0.555  1.00 -0.55
ATOM   1575  N   TRP D  44       8.490   3.341   1.571  1.00 -0.40
ATOM   1576  H   TRP D  44       8.410   3.177   2.551  1.00  0.40
ATOM   1577  CA  TRP D  44       8.409   4.732   1.110  1.00  0.00
ATOM   1578  CB  TRP D  44       7.004   5.048   0.545  1.00  0.12
ATOM   1579  CG  TRP D  44       6.933   6.467   0.075  1.00 -0.12
ATOM   1580  CD1 TRP D  44       6.740   7.637   0.790  1.00 -0.12
ATOM   1581  HD1 TRP D  44       6.566   7.678   1.855  1.00  0.12
ATOM   1582  NE1 TRP D  44       6.797   8.735  -0.026  1.00 -0.40
ATOM   1583  HE1 TRP D  44       6.692   9.666   0.248  1.00  0.40
ATOM   1584  CE2 TRP D  44       7.035   8.275  -1.323  1.00  0.00
ATOM   1585  CD2 TRP D  44       7.122   6.855  -1.288  1.00  0.00
ATOM   1586  CE3 TRP D  44       7.348   6.145  -2.457  1.00 -0.12
ATOM   1587  HE3 TRP D  44       7.395   5.066  -2.470  1.00  0.12
ATOM   1588  CZ3 TRP D  44       7.515   6.851  -3.622  1.00 -0.12
ATOM   1589  HZ3 TRP D  44       7.702   6.315  -4.541  1.00  0.12
ATOM   1590  CZ2 TRP D  44       7.195   9.000  -2.513  1.00 -0.12
ATOM   1591  HZ2 TRP D  44       7.126  10.077  -2.558  1.00  0.12
ATOM   1592  CH2 TRP D  44       7.449   8.258  -3.651  1.00 -0.12
ATOM   1593  HH2 TRP D  44       7.602   8.771  -4.588  1.00  0.12
ATOM   1594  C   TRP D  44       8.786   5.747   2.198  1.00  0.55
ATOM   1595  O   TRP D  44       9.672   6.603   2.086  1.00 -0.55
ATOM   1596  N   VAL D  45       8.005   5.604   3.279  1.00 -0.40
ATOM   1597  H   VAL D  45       7.311   4.890   3.312  1.00  0.40
ATOM   1598  CA  VAL D  45       8.075   6.430   4.464  1.00  0.00
ATOM   1599  CB  VAL D  45       6.953   5.970   5.438  1.00  0.00
ATOM   1600  CG1 VAL D  45       7.110   6.443   6.852  1.00  0.00
ATOM   1601  CG2 VAL D  45       5.606   6.537   4.950  1.00  0.00
ATOM   1602  C   VAL D  45       9.460   6.454   5.114  1.00  0.55
ATOM   1603  O   VAL D  45      10.276   5.517   5.166  1.00 -0.55
ATOM   1604  N   GLU D  46       9.732   7.643   5.654  1.00 -0.40
ATOM   1605  H   GLU D  46       9.093   8.405   5.581  1.00  0.40
ATOM   1606  CA  GLU D  46      10.952   7.922   6.378  1.00  0.00
ATOM   1607  CB  GLU D  46      11.231   9.411   6.216  1.00  0.00
ATOM   1608  CG  GLU D  46      11.733   9.969   7.551  1.00  0.00
ATOM   1609  CD  GLU D  46      12.329  11.292   7.061  1.00  0.10
ATOM   1610  OE1 GLU D  46      11.753  11.888   6.109  1.00 -0.55
ATOM   1611  OE2 GLU D  46      13.376  11.685   7.570  1.00 -0.55
ATOM   1612  C   GLU D  46      10.875   7.591   7.862  1.00  0.55
ATOM   1613  O   GLU D  46       9.865   7.851   8.528  1.00 -0.55
ATOM   1614  N   TYR D  47      11.920   6.996   8.374  1.00 -0.40
ATOM   1615  H   TYR D  47      12.708   6.741   7.820  1.00  0.40
ATOM   1616  CA  TYR D  47      11.998   6.663   9.802  1.00  0.00
ATOM   1617  CB  TYR D  47      12.083   5.131  10.011  1.00  0.12
ATOM   1618  CG  TYR D  47      10.832   4.440   9.490  1.00 -0.12
ATOM   1619  CD1 TYR D  47       9.648   4.560  10.219  1.00 -0.12
ATOM   1620  HD1 TYR D  47       9.660   5.101  11.154  1.00  0.12
ATOM   1621  CE1 TYR D  47       8.467   4.009   9.782  1.00 -0.12
ATOM   1622  HE1 TYR D  47       7.557   4.135  10.350  1.00  0.12
ATOM   1623  CZ  TYR D  47       8.467   3.293   8.607  1.00  0.06
ATOM   1624  OH  TYR D  47       7.260   2.729   8.196  1.00 -0.49
ATOM   1625  HH  TYR D  47       7.444   2.139   7.461  1.00  0.43
ATOM   1626  CD2 TYR D  47      10.810   3.746   8.302  1.00 -0.12
ATOM   1627  HD2 TYR D  47      11.700   3.672   7.694  1.00  0.12
ATOM   1628  CE2 TYR D  47       9.624   3.142   7.895  1.00 -0.12
ATOM   1629  HE2 TYR D  47       9.617   2.541   6.998  1.00  0.12
ATOM   1630  C   TYR D  47      13.186   7.368  10.451  1.00  0.55
ATOM   1631  O   TYR D  47      14.047   7.815   9.694  1.00 -0.55
ATOM   1632  N   PRO D  48      13.294   7.505  11.762  1.00 -0.20
ATOM   1633  CD  PRO D  48      14.470   8.151  12.386  1.00  0.10
ATOM   1634  CA  PRO D  48      12.284   7.055  12.730  1.00  0.10
ATOM   1635  CB  PRO D  48      12.919   7.270  14.080  1.00  0.00
ATOM   1636  CG  PRO D  48      14.271   7.889  13.861  1.00  0.00
ATOM   1637  C   PRO D  48      11.047   7.941  12.524  1.00  0.55
ATOM   1638  O   PRO D  48      11.081   9.081  12.063  1.00 -0.55
ATOM   1639  N   LEU D  49       9.912   7.361  12.877  1.00 -0.40
ATOM   1640  H   LEU D  49       9.887   6.430  13.232  1.00  0.40
ATOM   1641  CA  LEU D  49       8.621   8.033  12.774  1.00  0.00
ATOM   1642  CB  LEU D  49       7.784   7.318  11.695  1.00  0.00
ATOM   1643  CG  LEU D  49       6.285   7.624  11.556  1.00  0.00
ATOM   1644  CD1 LEU D  49       6.170   8.993  10.909  1.00  0.00
ATOM   1645  CD2 LEU D  49       5.534   6.587  10.745  1.00  0.00
ATOM   1646  C   LEU D  49       7.856   8.067  14.095  1.00  0.55
ATOM   1647  O   LEU D  49       7.833   7.093  14.840  1.00 -0.55
ATOM   1648  N   VAL D  50       7.237   9.202  14.328  1.00 -0.40
ATOM   1649  H   VAL D  50       7.338   9.990  13.726  1.00  0.40
ATOM   1650  CA  VAL D  50       6.360   9.389  15.485  1.00  0.00
ATOM   1651  CB  VAL D  50       6.864  10.392  16.505  1.00  0.00
ATOM   1652  CG1 VAL D  50       5.976  10.585  17.728  1.00  0.00
ATOM   1653  CG2 VAL D  50       8.289   9.908  16.835  1.00  0.00
ATOM   1654  C   VAL D  50       4.957   9.722  14.982  1.00  0.55
ATOM   1655  O   VAL D  50       4.694  10.693  14.290  1.00 -0.55
ATOM   1656  N   LEU D  51       4.022   8.814  15.295  1.00 -0.40
ATOM   1657  H   LEU D  51       4.266   7.972  15.768  1.00  0.40
ATOM   1658  CA  LEU D  51       2.617   8.954  14.992  1.00  0.00
ATOM   1659  CB  LEU D  51       1.964   7.666  14.508  1.00  0.00
ATOM   1660  CG  LEU D  51       0.431   7.899  14.255  1.00  0.00
ATOM   1661  CD1 LEU D  51       0.344   8.946  13.166  1.00  0.00
ATOM   1662  CD2 LEU D  51      -0.313   6.653  13.870  1.00  0.00
ATOM   1663  C   LEU D  51       1.850   9.395  16.268  1.00  0.55
ATOM   1664  O   LEU D  51       1.715   8.557  17.200  1.00 -0.55
ATOM   1665  N   GLU D  52       1.399  10.648  16.303  1.00 -0.40
ATOM   1666  H   GLU D  52       1.576  11.296  15.567  1.00  0.40
ATOM   1667  CA  GLU D  52       0.603  11.155  17.441  1.00  0.00
ATOM   1668  CB  GLU D  52       1.049  12.512  17.974  1.00  0.00
ATOM   1669  CG  GLU D  52       0.120  12.881  19.125  1.00  0.00
ATOM   1670  CD  GLU D  52       0.505  14.125  19.876  1.00  0.10
ATOM   1671  OE1 GLU D  52       1.453  14.804  19.421  1.00 -0.55
ATOM   1672  OE2 GLU D  52      -0.122  14.438  20.921  1.00 -0.55
ATOM   1673  C   GLU D  52      -0.851  11.240  16.971  1.00  0.55
ATOM   1674  O   GLU D  52      -1.195  12.071  16.136  1.00 -0.55
ATOM   1675  N   TRP D  53      -1.679  10.348  17.439  1.00 -0.40
ATOM   1676  H   TRP D  53      -1.353   9.670  18.090  1.00  0.40
ATOM   1677  CA  TRP D  53      -3.079  10.211  17.117  1.00  0.00
ATOM   1678  CB  TRP D  53      -3.360   8.765  16.698  1.00  0.12
ATOM   1679  CG  TRP D  53      -4.647   8.560  15.930  1.00 -0.12
ATOM   1680  CD1 TRP D  53      -5.830   9.254  16.037  1.00 -0.12
ATOM   1681  HD1 TRP D  53      -5.990  10.091  16.700  1.00  0.12
ATOM   1682  NE1 TRP D  53      -6.779   8.743  15.192  1.00 -0.40
ATOM   1683  HE1 TRP D  53      -7.701   9.054  15.116  1.00  0.40
ATOM   1684  CE2 TRP D  53      -6.220   7.726  14.472  1.00  0.00
ATOM   1685  CD2 TRP D  53      -4.896   7.559  14.926  1.00  0.00
ATOM   1686  CE3 TRP D  53      -4.097   6.557  14.345  1.00 -0.12
ATOM   1687  HE3 TRP D  53      -3.072   6.398  14.648  1.00  0.12
ATOM   1688  CZ3 TRP D  53      -4.656   5.760  13.355  1.00 -0.12
ATOM   1689  HZ3 TRP D  53      -4.053   5.001  12.880  1.00  0.12
ATOM   1690  CZ2 TRP D  53      -6.798   6.909  13.491  1.00 -0.12
ATOM   1691  HZ2 TRP D  53      -7.817   7.029  13.153  1.00  0.12
ATOM   1692  CH2 TRP D  53      -5.987   5.924  12.965  1.00 -0.12
ATOM   1693  HH2 TRP D  53      -6.397   5.254  12.225  1.00  0.12
ATOM   1694  C   TRP D  53      -3.992  10.680  18.260  1.00  0.55
ATOM   1695  O   TRP D  53      -4.260   9.961  19.231  1.00 -0.55
ATOM   1696  N   ARG D  54      -4.509  11.889  18.138  1.00 -0.40
ATOM   1697  H   ARG D  54      -4.297  12.469  17.356  1.00  0.40
ATOM   1698  CA  ARG D  54      -5.423  12.471  19.124  1.00  0.00
ATOM   1699  CB  ARG D  54      -5.277  13.968  19.169  1.00  0.00
ATOM   1700  CG  ARG D  54      -3.840  14.366  19.208  1.00  0.00
ATOM   1701  CD  ARG D  54      -3.763  15.882  19.059  1.00  0.35
ATOM   1702  NE  ARG D  54      -2.370  16.200  19.424  1.00 -0.35
ATOM   1703  HE  ARG D  54      -1.843  15.590  20.014  1.00  0.45
ATOM   1704  CZ  ARG D  54      -1.827  17.333  18.943  1.00  0.35
ATOM   1705  NH1 ARG D  54      -2.595  18.101  18.159  1.00 -0.70
ATOM   1706 HH11 ARG D  54      -3.533  17.824  17.951  1.00  0.40
ATOM   1707 HH12 ARG D  54      -2.229  18.952  17.780  1.00  0.40
ATOM   1708  NH2 ARG D  54      -0.573  17.686  19.232  1.00 -0.70
ATOM   1709 HH21 ARG D  54      -0.013  17.103  19.820  1.00  0.40
ATOM   1710 HH22 ARG D  54      -0.194  18.534  18.861  1.00  0.40
ATOM   1711  C   ARG D  54      -6.883  12.189  18.811  1.00  0.55
ATOM   1712  O   ARG D  54      -7.318  12.067  17.663  1.00 -0.55
ATOM   1713  N   GLN D  55      -7.648  12.139  19.909  1.00 -0.40
ATOM   1714  H   GLN D  55      -7.251  12.312  20.806  1.00  0.40
ATOM   1715  CA  GLN D  55      -9.090  11.838  19.932  1.00  0.00
ATOM   1716  CB  GLN D  55      -9.990  12.899  19.315  1.00  0.00
ATOM   1717  CG  GLN D  55      -9.701  14.322  19.634  1.00  0.00
ATOM   1718  CD  GLN D  55      -9.928  14.596  21.112  1.00  0.55
ATOM   1719  OE1 GLN D  55     -10.852  14.070  21.754  1.00 -0.55
ATOM   1720  NE2 GLN D  55      -8.987  15.444  21.557  1.00 -0.78
ATOM   1721 HE21 GLN D  55      -8.987  15.733  22.514  1.00  0.39
ATOM   1722 HE22 GLN D  55      -8.286  15.786  20.931  1.00  0.39
ATOM   1723  C   GLN D  55      -9.358  10.579  19.102  1.00  0.55
ATOM   1724  O   GLN D  55     -10.206  10.650  18.206  1.00 -0.55
ATOM   1725  N   PHE D  56      -8.638   9.514  19.326  1.00 -0.40
ATOM   1726  H   PHE D  56      -7.951   9.489  20.048  1.00  0.40
ATOM   1727  CA  PHE D  56      -8.780   8.290  18.548  1.00  0.00
ATOM   1728  CB  PHE D  56      -7.884   7.117  19.070  1.00  0.12
ATOM   1729  CG  PHE D  56      -8.059   5.866  18.234  1.00 -0.12
ATOM   1730  CD1 PHE D  56      -7.308   5.644  17.095  1.00 -0.12
ATOM   1731  HD1 PHE D  56      -6.549   6.362  16.823  1.00  0.12
ATOM   1732  CE1 PHE D  56      -7.495   4.539  16.295  1.00 -0.12
ATOM   1733  HE1 PHE D  56      -6.903   4.414  15.401  1.00  0.12
ATOM   1734  CZ  PHE D  56      -8.437   3.593  16.637  1.00 -0.12
ATOM   1735  HZ  PHE D  56      -8.574   2.713  16.027  1.00  0.12
ATOM   1736  CD2 PHE D  56      -9.016   4.915  18.567  1.00 -0.12
ATOM   1737  HD2 PHE D  56      -9.616   5.057  19.453  1.00  0.12
ATOM   1738  CE2 PHE D  56      -9.215   3.789  17.786  1.00 -0.12
ATOM   1739  HE2 PHE D  56      -9.967   3.064  18.062  1.00  0.12
ATOM   1740  C   PHE D  56     -10.235   7.888  18.459  1.00  0.55
ATOM   1741  O   PHE D  56     -10.788   7.583  17.403  1.00 -0.55
ATOM   1742  N   GLU D  57     -10.875   7.847  19.613  1.00 -0.40
ATOM   1743  H   GLU D  57     -10.450   8.088  20.482  1.00  0.40
ATOM   1744  CA  GLU D  57     -12.286   7.428  19.647  1.00  0.00
ATOM   1745  CB  GLU D  57     -12.731   7.447  21.119  1.00  0.00
ATOM   1746  CG  GLU D  57     -11.827   6.468  21.903  1.00  0.00
ATOM   1747  CD  GLU D  57     -12.309   5.086  21.422  1.00  0.10
ATOM   1748  OE1 GLU D  57     -13.539   4.903  21.167  1.00 -0.55
ATOM   1749  OE2 GLU D  57     -11.350   4.280  21.344  1.00 -0.55
ATOM   1750  C   GLU D  57     -13.226   8.238  18.785  1.00  0.55
ATOM   1751  O   GLU D  57     -14.159   7.640  18.238  1.00 -0.55
ATOM   1752  N   GLN D  58     -13.059   9.541  18.646  1.00 -0.40
ATOM   1753  H   GLN D  58     -12.314  10.041  19.082  1.00  0.40
ATOM   1754  CA  GLN D  58     -13.991  10.327  17.818  1.00  0.00
ATOM   1755  CB  GLN D  58     -13.777  11.833  17.959  1.00  0.00
ATOM   1756  CG  GLN D  58     -14.045  12.422  19.347  1.00  0.00
ATOM   1757  CD  GLN D  58     -14.151  13.951  19.313  1.00  0.55
ATOM   1758  OE1 GLN D  58     -13.373  14.649  19.970  1.00 -0.55
ATOM   1759  NE2 GLN D  58     -15.159  14.475  18.554  1.00 -0.78
ATOM   1760 HE21 GLN D  58     -15.276  15.466  18.494  1.00  0.39
ATOM   1761 HE22 GLN D  58     -15.779  13.867  18.058  1.00  0.39
ATOM   1762  C   GLN D  58     -13.871   9.932  16.352  1.00  0.55
ATOM   1763  O   GLN D  58     -14.823   9.873  15.599  1.00 -0.55
ATOM   1764  N   SER D  59     -12.600   9.707  15.980  1.00 -0.40
ATOM   1765  H   SER D  59     -11.840   9.789  16.619  1.00  0.40
ATOM   1766  CA  SER D  59     -12.252   9.329  14.618  1.00  0.00
ATOM   1767  CB  SER D  59     -10.742   9.419  14.380  1.00  0.00
ATOM   1768  OG  SER D  59      -9.985   8.432  15.041  1.00 -0.49
ATOM   1769  HG  SER D  59     -10.278   8.443  15.956  1.00  0.49
ATOM   1770  C   SER D  59     -12.830   7.960  14.320  1.00  0.55
ATOM   1771  O   SER D  59     -13.230   7.743  13.205  1.00 -0.55
ATOM   1772  N   LYS D  60     -12.866   7.106  15.304  1.00 -0.40
ATOM   1773  H   LYS D  60     -12.537   7.370  16.206  1.00  0.40
ATOM   1774  CA  LYS D  60     -13.365   5.724  15.227  1.00  0.00
ATOM   1775  CB  LYS D  60     -13.110   4.995  16.529  1.00  0.00
ATOM   1776  CG  LYS D  60     -13.121   3.478  16.440  1.00  0.00
ATOM   1777  CD  LYS D  60     -12.430   2.997  17.729  1.00  0.00
ATOM   1778  CE  LYS D  60     -13.148   1.784  18.292  1.00  0.33
ATOM   1779  NZ  LYS D  60     -12.399   1.290  19.472  1.00 -0.32
ATOM   1780  HZ1 LYS D  60     -12.355   2.038  20.193  1.00  0.33
ATOM   1781  HZ2 LYS D  60     -11.435   1.026  19.185  1.00  0.33
ATOM   1782  HZ3 LYS D  60     -12.883   0.457  19.865  1.00  0.33
ATOM   1783  C   LYS D  60     -14.840   5.709  14.855  1.00  0.55
ATOM   1784  O   LYS D  60     -15.294   4.964  13.999  1.00 -0.55
ATOM   1785  N   GLN D  61     -15.563   6.587  15.514  1.00 -0.40
ATOM   1786  H   GLN D  61     -15.147   7.174  16.202  1.00  0.40
ATOM   1787  CA  GLN D  61     -16.974   6.791  15.323  1.00  0.00
ATOM   1788  CB  GLN D  61     -17.413   8.029  16.136  1.00  0.00
ATOM   1789  CG  GLN D  61     -18.944   8.176  16.256  1.00  0.00
ATOM   1790  CD  GLN D  61     -19.297   9.331  17.201  1.00  0.55
ATOM   1791  OE1 GLN D  61     -19.913   9.119  18.251  1.00 -0.55
ATOM   1792  NE2 GLN D  61     -18.898  10.577  16.812  1.00 -0.78
ATOM   1793 HE21 GLN D  61     -19.100  11.369  17.388  1.00  0.39
ATOM   1794 HE22 GLN D  61     -18.403  10.698  15.951  1.00  0.39
ATOM   1795  C   GLN D  61     -17.233   7.100  13.848  1.00  0.55
ATOM   1796  O   GLN D  61     -17.981   6.445  13.120  1.00 -0.55
ATOM   1797  N   LEU D  62     -16.547   8.148  13.427  1.00 -0.40
ATOM   1798  H   LEU D  62     -15.919   8.610  14.046  1.00  0.40
ATOM   1799  CA  LEU D  62     -16.601   8.738  12.101  1.00  0.00
ATOM   1800  CB  LEU D  62     -15.842  10.101  12.247  1.00  0.00
ATOM   1801  CG  LEU D  62     -16.854  11.115  12.832  1.00  0.00
ATOM   1802  CD1 LEU D  62     -17.240  12.196  11.827  1.00  0.00
ATOM   1803  CD2 LEU D  62     -18.114  10.377  13.286  1.00  0.00
ATOM   1804  C   LEU D  62     -16.118   7.892  10.956  1.00  0.55
ATOM   1805  O   LEU D  62     -16.510   8.045   9.779  1.00 -0.55
ATOM   1806  N   THR D  63     -15.268   6.909  11.229  1.00 -0.40
ATOM   1807  H   THR D  63     -14.924   6.703  12.141  1.00  0.40
ATOM   1808  CA  THR D  63     -14.809   6.078  10.112  1.00  0.00
ATOM   1809  CB  THR D  63     -13.275   6.049  10.159  1.00  0.00
ATOM   1810  OG1 THR D  63     -12.968   5.535  11.475  1.00 -0.49
ATOM   1811  HG1 THR D  63     -13.062   6.277  12.078  1.00  0.49
ATOM   1812  CG2 THR D  63     -12.700   7.428   9.897  1.00  0.00
ATOM   1813  C   THR D  63     -15.493   4.720  10.164  1.00  0.55
ATOM   1814  O   THR D  63     -14.992   4.004   9.273  1.00 -0.55
ATOM   1815  NT  THR D  63     -16.459   4.412  11.052  1.00 -0.40
ATOM   1816  HNT THR D  63     -16.796   5.070  11.721  1.00  0.40
ATOM   1817  CAT THR D  63     -17.059   3.109  11.084  1.00  0.00
ATOM   1818  CAY GLY G  66     -12.960  -1.116  11.692  1.00  0.00
ATOM   1819  CY  GLY G  66     -12.513  -0.187  10.615  1.00  0.55
ATOM   1820  OY  GLY G  66     -12.282  -0.603   9.482  1.00 -0.55
ATOM   1821  N   GLY G  66     -12.378   1.109  10.964  1.00 -0.40
ATOM   1822  H   GLY G  66     -12.595   1.425  11.884  1.00  0.40
ATOM   1823  CA  GLY G  66     -11.909   2.150  10.033  1.00  0.00
ATOM   1824  C   GLY G  66     -10.541   2.627  10.581  1.00  0.55
ATOM   1825  O   GLY G  66      -9.479   2.186  10.140  1.00 -0.55
ATOM   1826  N   ALA G  67     -10.644   3.517  11.543  1.00 -0.40
ATOM   1827  H   ALA G  67     -11.543   3.858  11.799  1.00  0.40
ATOM   1828  CA  ALA G  67      -9.576   4.090  12.313  1.00  0.00
ATOM   1829  CB  ALA G  67     -10.169   4.921  13.447  1.00  0.00
ATOM   1830  C   ALA G  67      -8.761   2.939  12.931  1.00  0.55
ATOM   1831  O   ALA G  67      -7.522   2.967  13.050  1.00 -0.55
ATOM   1832  N   GLU G  68      -9.525   1.909  13.351  1.00 -0.40
ATOM   1833  H   GLU G  68     -10.518   1.886  13.256  1.00  0.40
ATOM   1834  CA  GLU G  68      -8.876   0.746  13.986  1.00  0.00
ATOM   1835  CB  GLU G  68      -9.983  -0.057  14.687  1.00  0.00
ATOM   1836  CG  GLU G  68      -9.472  -1.035  15.701  1.00  0.00
ATOM   1837  CD  GLU G  68      -8.727  -0.387  16.879  1.00  0.10
ATOM   1838  OE1 GLU G  68      -9.359   0.488  17.513  1.00 -0.55
ATOM   1839  OE2 GLU G  68      -7.592  -0.906  17.014  1.00 -0.55
ATOM   1840  C   GLU G  68      -8.033  -0.111  13.048  1.00  0.55
ATOM   1841  O   GLU G  68      -6.927  -0.547  13.412  1.00 -0.55
ATOM   1842  N   SER G  69      -8.527  -0.352  11.857  1.00 -0.40
ATOM   1843  H   SER G  69      -9.436  -0.021  11.628  1.00  0.40
ATOM   1844  CA  SER G  69      -7.888  -1.074  10.777  1.00  0.00
ATOM   1845  CB  SER G  69      -8.774  -0.979   9.511  1.00  0.00
ATOM   1846  OG  SER G  69      -9.593  -2.109   9.552  1.00 -0.49
ATOM   1847  HG  SER G  69     -10.252  -1.983   8.865  1.00  0.49
ATOM   1848  C   SER G  69      -6.558  -0.395  10.368  1.00  0.55
ATOM   1849  O   SER G  69      -5.604  -1.113  10.134  1.00 -0.55
ATOM   1850  N   VAL G  70      -6.605   0.929  10.302  1.00 -0.40
ATOM   1851  H   VAL G  70      -7.448   1.425  10.493  1.00  0.40
ATOM   1852  CA  VAL G  70      -5.467   1.763   9.956  1.00  0.00
ATOM   1853  CB  VAL G  70      -5.878   3.215   9.666  1.00  0.00
ATOM   1854  CG1 VAL G  70      -4.593   4.063   9.684  1.00  0.00
ATOM   1855  CG2 VAL G  70      -6.650   3.348   8.374  1.00  0.00
ATOM   1856  C   VAL G  70      -4.416   1.703  11.050  1.00  0.55
ATOM   1857  O   VAL G  70      -3.219   1.521  10.780  1.00 -0.55
ATOM   1858  N   LEU G  71      -4.823   1.827  12.294  1.00 -0.40
ATOM   1859  H   LEU G  71      -5.783   1.989  12.505  1.00  0.40
ATOM   1860  CA  LEU G  71      -3.941   1.743  13.460  1.00  0.00
ATOM   1861  CB  LEU G  71      -4.709   1.896  14.781  1.00  0.00
ATOM   1862  CG  LEU G  71      -3.916   1.706  16.088  1.00  0.00
ATOM   1863  CD1 LEU G  71      -2.763   2.700  16.152  1.00  0.00
ATOM   1864  CD2 LEU G  71      -4.773   1.843  17.339  1.00  0.00
ATOM   1865  C   LEU G  71      -3.216   0.371  13.430  1.00  0.55
ATOM   1866  O   LEU G  71      -2.013   0.270  13.737  1.00 -0.55
ATOM   1867  N   GLN G  72      -3.966  -0.653  13.113  1.00 -0.40
ATOM   1868  H   GLN G  72      -4.931  -0.518  12.912  1.00  0.40
ATOM   1869  CA  GLN G  72      -3.532  -2.041  13.016  1.00  0.00
ATOM   1870  CB  GLN G  72      -4.764  -2.898  12.742  1.00  0.00
ATOM   1871  CG  GLN G  72      -4.505  -4.377  12.508  1.00  0.00
ATOM   1872  CD  GLN G  72      -5.823  -5.164  12.367  1.00  0.55
ATOM   1873  OE1 GLN G  72      -6.871  -4.943  13.028  1.00 -0.55
ATOM   1874  NE2 GLN G  72      -5.884  -6.188  11.485  1.00 -0.78
ATOM   1875 HE21 GLN G  72      -6.731  -6.709  11.381  1.00  0.39
ATOM   1876 HE22 GLN G  72      -5.081  -6.424  10.937  1.00  0.39
ATOM   1877  C   GLN G  72      -2.402  -2.187  11.996  1.00  0.55
ATOM   1878  O   GLN G  72      -1.461  -2.936  12.285  1.00 -0.55
ATOM   1879  N   VAL G  73      -2.455  -1.510  10.866  1.00 -0.40
ATOM   1880  H   VAL G  73      -3.245  -0.950  10.630  1.00  0.40
ATOM   1881  CA  VAL G  73      -1.376  -1.526   9.881  1.00  0.00
ATOM   1882  CB  VAL G  73      -1.773  -0.826   8.592  1.00  0.00
ATOM   1883  CG1 VAL G  73      -0.577  -0.684   7.662  1.00  0.00
ATOM   1884  CG2 VAL G  73      -2.900  -1.681   7.986  1.00  0.00
ATOM   1885  C   VAL G  73      -0.110  -0.909  10.458  1.00  0.55
ATOM   1886  O   VAL G  73       1.014  -1.391  10.272  1.00 -0.55
ATOM   1887  N   PHE G  74      -0.235   0.192  11.184  1.00 -0.40
ATOM   1888  H   PHE G  74      -1.115   0.639  11.325  1.00  0.40
ATOM   1889  CA  PHE G  74       0.915   0.819  11.822  1.00  0.00
ATOM   1890  CB  PHE G  74       0.508   2.100  12.543  1.00  0.12
ATOM   1891  CG  PHE G  74       0.485   3.308  11.662  1.00 -0.12
ATOM   1892  CD1 PHE G  74       1.627   4.021  11.375  1.00 -0.12
ATOM   1893  HD1 PHE G  74       2.570   3.712  11.802  1.00  0.12
ATOM   1894  CE1 PHE G  74       1.584   5.136  10.543  1.00 -0.12
ATOM   1895  HE1 PHE G  74       2.486   5.690  10.331  1.00  0.12
ATOM   1896  CZ  PHE G  74       0.363   5.535   9.984  1.00 -0.12
ATOM   1897  HZ  PHE G  74       0.324   6.400   9.339  1.00  0.12
ATOM   1898  CD2 PHE G  74      -0.730   3.707  11.100  1.00 -0.12
ATOM   1899  HD2 PHE G  74      -1.628   3.149  11.321  1.00  0.12
ATOM   1900  CE2 PHE G  74      -0.797   4.819  10.257  1.00 -0.12
ATOM   1901  HE2 PHE G  74      -1.740   5.119   9.823  1.00  0.12
ATOM   1902  C   PHE G  74       1.531  -0.165  12.819  1.00  0.55
ATOM   1903  O   PHE G  74       2.754  -0.281  12.934  1.00 -0.55
ATOM   1904  N   ARG G  75       0.737  -0.869  13.575  1.00 -0.40
ATOM   1905  H   ARG G  75      -0.255  -0.805  13.506  1.00  0.40
ATOM   1906  CA  ARG G  75       1.263  -1.817  14.592  1.00  0.00
ATOM   1907  CB  ARG G  75       0.127  -2.208  15.541  1.00  0.00
ATOM   1908  CG  ARG G  75      -0.181  -0.900  16.312  1.00  0.00
ATOM   1909  CD  ARG G  75      -0.113  -1.130  17.786  1.00  0.35
ATOM   1910  NE  ARG G  75      -1.036  -2.075  18.265  1.00 -0.35
ATOM   1911  HE  ARG G  75      -1.940  -1.843  17.953  1.00  0.45
ATOM   1912  CZ  ARG G  75      -1.085  -3.168  18.993  1.00  0.35
ATOM   1913  NH1 ARG G  75      -0.052  -3.761  19.550  1.00 -0.70
ATOM   1914 HH11 ARG G  75       0.866  -3.381  19.433  1.00  0.40
ATOM   1915 HH12 ARG G  75      -0.183  -4.592  20.089  1.00  0.40
ATOM   1916  NH2 ARG G  75      -2.308  -3.705  19.156  1.00 -0.70
ATOM   1917 HH21 ARG G  75      -3.105  -3.272  18.734  1.00  0.40
ATOM   1918 HH22 ARG G  75      -2.421  -4.537  19.698  1.00  0.40
ATOM   1919  C   ARG G  75       1.977  -3.000  13.985  1.00  0.55
ATOM   1920  O   ARG G  75       3.032  -3.351  14.563  1.00 -0.55
ATOM   1921  N   GLU G  76       1.495  -3.530  12.860  1.00 -0.40
ATOM   1922  H   GLU G  76       0.657  -3.196  12.436  1.00  0.40
ATOM   1923  CA  GLU G  76       2.161  -4.633  12.176  1.00  0.00
ATOM   1924  CB  GLU G  76       1.411  -5.141  10.964  1.00  0.00
ATOM   1925  CG  GLU G  76      -0.014  -5.502  11.262  1.00  0.00
ATOM   1926  CD  GLU G  76      -0.574  -6.428  10.170  1.00  0.10
ATOM   1927  OE1 GLU G  76       0.212  -6.826   9.244  1.00 -0.55
ATOM   1928  OE2 GLU G  76      -1.781  -6.717  10.403  1.00 -0.55
ATOM   1929  C   GLU G  76       3.495  -4.204  11.555  1.00  0.55
ATOM   1930  O   GLU G  76       4.452  -4.972  11.483  1.00 -0.55
ATOM   1931  N   ALA G  77       3.440  -2.964  11.113  1.00 -0.40
ATOM   1932  H   ALA G  77       2.638  -2.376  11.172  1.00  0.40
ATOM   1933  CA  ALA G  77       4.669  -2.427  10.486  1.00  0.00
ATOM   1934  CB  ALA G  77       4.400  -1.145   9.729  1.00  0.00
ATOM   1935  C   ALA G  77       5.746  -2.313  11.570  1.00  0.55
ATOM   1936  O   ALA G  77       6.948  -2.589  11.381  1.00 -0.55
ATOM   1937  N   LYS G  78       5.325  -1.900  12.747  1.00 -0.40
ATOM   1938  H   LYS G  78       4.372  -1.665  12.921  1.00  0.40
ATOM   1939  CA  LYS G  78       6.230  -1.765  13.862  1.00  0.00
ATOM   1940  CB  LYS G  78       5.574  -1.070  15.047  1.00  0.00
ATOM   1941  CG  LYS G  78       6.523  -0.801  16.189  1.00  0.00
ATOM   1942  CD  LYS G  78       5.895  -0.261  17.443  1.00  0.00
ATOM   1943  CE  LYS G  78       6.865   0.463  18.370  1.00  0.33
ATOM   1944  NZ  LYS G  78       8.325   0.396  18.074  1.00 -0.32
ATOM   1945  HZ1 LYS G  78       8.508   0.801  17.134  1.00  0.33
ATOM   1946  HZ2 LYS G  78       8.637  -0.596  18.091  1.00  0.33
ATOM   1947  HZ3 LYS G  78       8.850   0.935  18.792  1.00  0.33
ATOM   1948  C   LYS G  78       6.640  -3.190  14.279  1.00  0.55
ATOM   1949  O   LYS G  78       7.845  -3.410  14.482  1.00 -0.55
ATOM   1950  N   ALA G  79       5.695  -4.098  14.415  1.00 -0.40
ATOM   1951  H   ALA G  79       4.738  -3.902  14.214  1.00  0.40
ATOM   1952  CA  ALA G  79       5.992  -5.457  14.875  1.00  0.00
ATOM   1953  CB  ALA G  79       4.819  -6.381  14.762  1.00  0.00
ATOM   1954  C   ALA G  79       7.169  -5.998  14.080  1.00  0.55
ATOM   1955  O   ALA G  79       8.109  -6.576  14.609  1.00 -0.55
ATOM   1956  N   GLU G  80       7.032  -5.746  12.794  1.00 -0.40
ATOM   1957  H   GLU G  80       6.244  -5.251  12.436  1.00  0.40
ATOM   1958  CA  GLU G  80       8.014  -6.168  11.811  1.00  0.00
ATOM   1959  CB  GLU G  80       7.380  -6.019  10.421  1.00  0.00
ATOM   1960  CG  GLU G  80       6.445  -7.204  10.122  1.00  0.00
ATOM   1961  CD  GLU G  80       6.491  -7.524   8.632  1.00  0.10
ATOM   1962  OE1 GLU G  80       7.419  -7.057   7.921  1.00 -0.55
ATOM   1963  OE2 GLU G  80       5.564  -8.231   8.176  1.00 -0.55
ATOM   1964  C   GLU G  80       9.295  -5.394  11.884  1.00  0.55
ATOM   1965  O   GLU G  80      10.083  -5.640  10.966  1.00 -0.55
ATOM   1966  N   GLY G  81       9.579  -4.506  12.807  1.00 -0.40
ATOM   1967  H   GLY G  81       8.929  -4.298  13.533  1.00  0.40
ATOM   1968  CA  GLY G  81      10.801  -3.770  12.868  1.00  0.00
ATOM   1969  C   GLY G  81      10.933  -2.318  12.522  1.00  0.55
ATOM   1970  O   GLY G  81      12.002  -1.736  12.861  1.00 -0.55
ATOM   1971  N   ALA G  82       9.966  -1.695  11.857  1.00 -0.40
ATOM   1972  H   ALA G  82       9.147  -2.181  11.564  1.00  0.40
ATOM   1973  CA  ALA G  82      10.009  -0.266  11.498  1.00  0.00
ATOM   1974  CB  ALA G  82       8.849   0.132  10.625  1.00  0.00
ATOM   1975  C   ALA G  82       9.959   0.484  12.824  1.00  0.55
ATOM   1976  O   ALA G  82       9.249   0.068  13.753  1.00 -0.55
ATOM   1977  N   ASP G  83      10.738   1.516  12.867  1.00 -0.40
ATOM   1978  H   ASP G  83      11.292   1.754  12.075  1.00  0.40
ATOM   1979  CA  ASP G  83      10.905   2.421  14.005  1.00  0.00
ATOM   1980  CB  ASP G  83      12.284   3.089  13.972  1.00  0.00
ATOM   1981  CG  ASP G  83      12.602   3.800  15.278  1.00  0.10
ATOM   1982  OD1 ASP G  83      11.694   3.935  16.136  1.00 -0.55
ATOM   1983  OD2 ASP G  83      13.758   4.251  15.473  1.00 -0.55
ATOM   1984  C   ASP G  83       9.802   3.502  14.064  1.00  0.55
ATOM   1985  O   ASP G  83       9.939   4.665  13.652  1.00 -0.55
ATOM   1986  N   ILE G  84       8.688   3.016  14.606  1.00 -0.40
ATOM   1987  H   ILE G  84       8.629   2.072  14.921  1.00  0.40
ATOM   1988  CA  ILE G  84       7.490   3.812  14.780  1.00  0.00
ATOM   1989  CB  ILE G  84       6.274   3.175  14.036  1.00  0.00
ATOM   1990  CG2 ILE G  84       4.984   3.976  14.218  1.00  0.00
ATOM   1991  CG1 ILE G  84       6.656   3.114  12.558  1.00  0.00
ATOM   1992  CD1 ILE G  84       5.693   2.333  11.708  1.00  0.00
ATOM   1993  C   ILE G  84       7.063   3.937  16.236  1.00  0.55
ATOM   1994  O   ILE G  84       6.835   2.864  16.847  1.00 -0.55
ATOM   1995  N   THR G  85       6.993   5.171  16.703  1.00 -0.40
ATOM   1996  H   THR G  85       7.276   5.971  16.180  1.00  0.40
ATOM   1997  CA  THR G  85       6.475   5.399  18.054  1.00  0.00
ATOM   1998  CB  THR G  85       7.217   6.462  18.836  1.00  0.00
ATOM   1999  OG1 THR G  85       8.511   5.902  18.938  1.00 -0.49
ATOM   2000  HG1 THR G  85       8.941   6.075  18.097  1.00  0.49
ATOM   2001  CG2 THR G  85       6.576   6.611  20.210  1.00  0.00
ATOM   2002  C   THR G  85       4.997   5.803  17.919  1.00  0.55
ATOM   2003  O   THR G  85       4.675   6.727  17.167  1.00 -0.55
ATOM   2004  N   ILE G  86       4.078   5.148  18.570  1.00 -0.40
ATOM   2005  H   ILE G  86       4.309   4.387  19.170  1.00  0.40
ATOM   2006  CA  ILE G  86       2.637   5.469  18.479  1.00  0.00
ATOM   2007  CB  ILE G  86       1.859   4.226  18.078  1.00  0.00
ATOM   2008  CG2 ILE G  86       0.377   4.422  17.914  1.00  0.00
ATOM   2009  CG1 ILE G  86       2.429   3.665  16.757  1.00  0.00
ATOM   2010  CD1 ILE G  86       1.787   2.267  16.571  1.00  0.00
ATOM   2011  C   ILE G  86       2.132   6.026  19.794  1.00  0.55
ATOM   2012  O   ILE G  86       2.241   5.386  20.845  1.00 -0.55
ATOM   2013  N   ILE G  87       1.599   7.224  19.769  1.00 -0.40
ATOM   2014  H   ILE G  87       1.546   7.740  18.919  1.00  0.40
ATOM   2015  CA  ILE G  87       1.044   7.911  20.939  1.00  0.00
ATOM   2016  CB  ILE G  87       1.652   9.299  21.168  1.00  0.00
ATOM   2017  CG2 ILE G  87       1.021   9.964  22.386  1.00  0.00
ATOM   2018  CG1 ILE G  87       3.175   9.136  21.237  1.00  0.00
ATOM   2019  CD1 ILE G  87       3.880  10.454  20.993  1.00  0.00
ATOM   2020  C   ILE G  87      -0.451   8.061  20.692  1.00  0.55
ATOM   2021  O   ILE G  87      -0.907   8.575  19.679  1.00 -0.55
ATOM   2022  N   LEU G  88      -1.191   7.480  21.604  1.00 -0.40
ATOM   2023  H   LEU G  88      -0.783   7.018  22.387  1.00  0.40
ATOM   2024  CA  LEU G  88      -2.651   7.457  21.552  1.00  0.00
ATOM   2025  CB  LEU G  88      -3.173   6.041  21.669  1.00  0.00
ATOM   2026  CG  LEU G  88      -2.883   5.096  20.508  1.00  0.00
ATOM   2027  CD1 LEU G  88      -3.165   3.672  20.943  1.00  0.00
ATOM   2028  CD2 LEU G  88      -3.762   5.443  19.307  1.00  0.00
ATOM   2029  C   LEU G  88      -3.136   8.384  22.664  1.00  0.55
ATOM   2030  O   LEU G  88      -3.051   8.033  23.837  1.00 -0.55
ATOM   2031  N   SER G  89      -3.544   9.564  22.223  1.00 -0.40
ATOM   2032  H   SER G  89      -3.506   9.841  21.266  1.00  0.40
ATOM   2033  CA  SER G  89      -4.097  10.545  23.216  1.00  0.00
ATOM   2034  CB  SER G  89      -3.200  11.750  23.349  1.00  0.00
ATOM   2035  OG  SER G  89      -2.458  12.041  22.184  1.00 -0.49
ATOM   2036  HG  SER G  89      -1.933  12.818  22.391  1.00  0.49
ATOM   2037  C   SER G  89      -5.548  10.818  22.817  1.00  0.10
ATOM   2038  O   SER G  89      -6.176   9.872  22.206  1.00 -0.55
ATOM   2039  OXT SER G  89      -6.064  11.936  23.072  1.00 -0.55
ATOM   2040  OH2 OH2 R 111       8.502   0.276  -8.217  1.00 -0.83
ATOM   2041  H1  OH2 R 111       8.689  -0.355  -7.522  1.00  0.42
ATOM   2042  H2  OH2 R 111       7.573   0.153  -8.410  1.00  0.42
ATOM   2043  OH2 OH2 R 113      10.492  -3.800 -11.608  1.00 -0.83
ATOM   2044  H1  OH2 R 113       9.830  -3.548 -12.252  1.00  0.42
ATOM   2045  H2  OH2 R 113      10.016  -4.329 -10.968  1.00  0.42
ATOM   2046  OH2 OH2 R 116      14.846  -5.228 -11.862  1.00 -0.83
ATOM   2047  H1  OH2 R 116      15.761  -5.150 -11.593  1.00  0.42
ATOM   2048  H2  OH2 R 116      14.359  -4.727 -11.207  1.00  0.42
ATOM   2049  OH2 OH2 R 117      -4.838  -1.322 -11.603  1.00 -0.83
ATOM   2050  H1  OH2 R 117      -5.439  -0.718 -12.039  1.00  0.42
ATOM   2051  H2  OH2 R 117      -5.344  -1.680 -10.873  1.00  0.42
ATOM   2052  OH2 OH2 R 119      -6.721  -6.520  -1.235  1.00 -0.83
ATOM   2053  H1  OH2 R 119      -6.037  -6.006  -0.806  1.00  0.42
ATOM   2054  H2  OH2 R 119      -6.447  -7.430  -1.117  1.00  0.42
ATOM   2055  OH2 OH2 R 121       4.286  -3.705  -0.445  1.00 -0.83
ATOM   2056  H1  OH2 R 121       4.373  -2.950  -1.027  1.00  0.42
ATOM   2057  H2  OH2 R 121       3.788  -4.344  -0.954  1.00  0.42
ATOM   2058  OH2 OH2 R 122       7.999  -7.454  -2.394  1.00 -0.83
ATOM   2059  H1  OH2 R 122       8.515  -7.360  -1.594  1.00  0.42
ATOM   2060  H2  OH2 R 122       8.052  -6.596  -2.815  1.00  0.42
ATOM   2061  OH2 OH2 R 125       3.756  -6.702   1.167  1.00 -0.83
ATOM   2062  H1  OH2 R 125       3.469  -6.457   0.287  1.00  0.42
ATOM   2063  H2  OH2 R 125       3.634  -7.650   1.205  1.00  0.42
ATOM   2064  OH2 OH2 R 130      15.071 -16.819 -11.114  1.00 -0.83
ATOM   2065  H1  OH2 R 130      15.917 -16.390 -10.990  1.00  0.42
ATOM   2066  H2  OH2 R 130      14.725 -16.930 -10.228  1.00  0.42
ATOM   2067  OH2 OH2 R 150      17.614   4.363  -7.037  1.00 -0.83
ATOM   2068  H1  OH2 R 150      17.306   4.913  -6.317  1.00  0.42
ATOM   2069  H2  OH2 R 150      18.477   4.715  -7.256  1.00  0.42
ATOM   2070  OH2 OH2 R 151      11.838   3.422 -12.105  1.00 -0.83
ATOM   2071  H1  OH2 R 151      12.195   3.913 -11.364  1.00  0.42
ATOM   2072  H2  OH2 R 151      10.916   3.290 -11.882  1.00  0.42
ATOM   2073  OH2 OH2 L  90      10.339   6.177  16.690  1.00 -0.83
ATOM   2074  H1  OH2 L  90      10.739   5.310  16.620  1.00  0.42
ATOM   2075  H2  OH2 L  90      10.745   6.686  15.988  1.00  0.42
ATOM   2076  OH2 OH2 L  92       9.532   2.896   4.459  1.00 -0.83
ATOM   2077  H1  OH2 L  92       8.821   2.594   5.025  1.00  0.42
ATOM   2078  H2  OH2 L  92       9.720   3.784   4.764  1.00  0.42
ATOM   2079  OH2 OH2 R  94      12.915   5.185   4.604  1.00 -0.83
ATOM   2080  H1  OH2 R  94      11.986   5.302   4.802  1.00  0.42
ATOM   2081  H2  OH2 R  94      13.066   4.246   4.711  1.00  0.42
ATOM   2082  OH2 OH2 L  97      -3.661   9.823  -2.989  1.00 -0.83
ATOM   2083  H1  OH2 L  97      -4.505   9.902  -2.544  1.00  0.42
ATOM   2084  H2  OH2 L  97      -3.542   8.882  -3.114  1.00  0.42
ATOM   2085  OH2 OH2 R 105      -6.339  -3.423  -2.182  1.00 -0.83
ATOM   2086  H1  OH2 R 105      -5.737  -2.879  -2.691  1.00  0.42
ATOM   2087  H2  OH2 R 105      -5.797  -3.790  -1.483  1.00  0.42
ATOM   2088  OH2 OH2 L 110     -14.375  12.579  14.012  1.00 -0.83
ATOM   2089  H1  OH2 L 110     -13.437  12.641  14.194  1.00  0.42
ATOM   2090  H2  OH2 L 110     -14.428  12.451  13.065  1.00  0.42
ATOM   2091 DUM1 DUM W 214      95.840  91.508  95.237  1.00  0.00
ATOM   2092 DUM2 DUM W 214     -91.333 -96.013 -92.818  1.00  0.00
ATOM   2093  AAA AAA X 214      28.871  69.932  -1.285  1.00  0.00
ATOM   2094  AAB AAB X 215      28.116  72.147 -76.651  1.00  0.00
ATOM   2095  AAC AAC X 216      -6.665 -60.322 -60.121  1.00  0.00
ATOM   2096  AAD AAD X 217      13.491 -85.591  11.980  1.00  0.00
ATOM   2097  AAE AAE X 218      78.752 -78.622 -49.139  1.00  0.00
ATOM   2098  AAF AAF X 219     -41.786 -46.865   3.123  1.00  0.00
ATOM   2099  AAG AAG X 220     -48.563 -58.841 -17.035  1.00  0.00
ATOM   2100  AAH AAH X 221     -74.418  66.521 -44.892  1.00  0.00
ATOM   2101  AAI AAI X 222     -45.220  52.936  24.810  1.00  0.00
ATOM   2102  AAJ AAJ X 223      21.513  55.336  58.436  1.00  0.00
ATOM   2103  AAK AAK X 224     -40.504 -52.668  42.632  1.00  0.00
ATOM   2104  AAL AAL X 225      21.021 -73.941 -14.032  1.00  0.00
ATOM   2105  AAM AAM X 226      -5.243 -14.898  49.206  1.00  0.00
ATOM   2106  AAN AAN X 227     -42.749  30.924 -27.520  1.00  0.00
ATOM   2107  AAO AAO X 228     -81.287 -66.230  31.878  1.00  0.00
ATOM   2108  AAP AAP X 229     -52.181 -28.048  58.002  1.00  0.00
ATOM   2109  AAQ AAQ X 230     -64.987  73.763 -21.141  1.00  0.00
ATOM   2110  AAR AAR X 231      87.206  81.107  22.969  1.00  0.00
ATOM   2111  AAS AAS X 232     -38.679  77.843 -36.469  1.00  0.00
ATOM   2112  AAT AAT X 233      68.495  30.894  28.938  1.00  0.00
ATOM   2113  AAU AAU X 234      71.690 -10.149  35.000  1.00  0.00
ATOM   2114  AAV AAV X 235      18.266 -41.834 -35.452  1.00  0.00
ATOM   2115  AAW AAW X 236     -73.243 -58.778 -41.549  1.00  0.00
ATOM   2116  AAX AAX X 237     -65.903   6.285  37.750  1.00  0.00
ATOM   2117  AAY AAY X 238     -77.936  40.223   2.565  1.00  0.00
ATOM   2118  AAZ AAZ X 239       3.024  61.528 -62.846  1.00  0.00
ATOM   2119  ABA ABA X 240     -45.484 -51.975 -68.355  1.00  0.00
ATOM   2120  ABB ABB X 241      73.971 -54.285  52.839  1.00  0.00
ATOM   2121  ABC ABC X 242      62.077 -69.701 -55.992  1.00  0.00
ATOM   2122  ABD ABD X 243       9.473 -58.027  49.916  1.00  0.00
ATOM   2123  ABE ABE X 244      42.340 -41.504  22.455  1.00  0.00
ATOM   2124  ABF ABF X 245     -33.112  -0.961 -71.563  1.00  0.00
ATOM   2125  ABG ABG X 246      23.100   4.506 -43.296  1.00  0.00
ATOM   2126  ABH ABH X 247      66.590   4.816 -37.906  1.00  0.00
ATOM   2127  ABI ABI X 248      44.859 -32.032 -25.460  1.00  0.00
ATOM   2128  ABJ ABJ X 249      32.611 -47.862  81.378  1.00  0.00
ATOM   2129  ABK ABK X 250      79.689 -47.511   7.207  1.00  0.00
ATOM   2130  ABL ABL X 251     -31.138   4.035  26.679  1.00  0.00
ATOM   2131  ABM ABM X 252       9.824   2.723  78.578  1.00  0.00
ATOM   2132  ABN ABN X 253     -31.856 -14.533 -11.175  1.00  0.00
ATOM   2133  ABO ABO X 254      74.383   0.576   0.082  1.00  0.00
ATOM   2134  ABP ABP X 255     -63.523  45.194  70.222  1.00  0.00
ATOM   2135  ABQ ABQ X 256      36.477  -8.778 -20.938  1.00  0.00
ATOM   2136  ABR ABR X 257     -36.942 -59.454 -40.499  1.00  0.00
ATOM   2137  ABS ABS X 258     -20.623  75.423  24.406  1.00  0.00
ATOM   2138  ABT ABT X 259      71.110 -12.704  74.295  1.00  0.00
ATOM   2139  ABU ABU X 260      75.290  43.227  74.963  1.00  0.00
ATOM   2140  ABV ABV X 261     -68.743 -50.744  65.680  1.00  0.00
ATOM   2141  ABW ABW X 262      19.672 -22.677 -74.491  1.00  0.00
ATOM   2142  ABX ABX X 263     -18.285 -66.393   3.767  1.00  0.00
ATOM   2143  ABY ABY X 264     -11.894  23.759  32.620  1.00  0.00
ATOM   2144  ABZ ABZ X 265      58.620  21.642 -71.366  1.00  0.00
ATOM   2145  ACA ACA X 266     -71.211  23.565 -78.043  1.00  0.00
ATOM   2146  ACB ACB X 267     -55.524  54.517 -73.400  1.00  0.00
ATOM   2147  ACC ACC X 268      44.244  76.055 -24.104  1.00  0.00
ATOM   2148  ACD ACD X 269      70.517  73.949  51.585  1.00  0.00
ATOM   2149  ACE ACE X 270       5.586 -17.576  25.679  1.00  0.00
ATOM   2150  ACF ACF X 271     -18.851  63.892  10.660  1.00  0.00
ATOM   2151  ACG ACG X 272       0.472  39.882  13.317  1.00  0.00
ATOM   2152  ACH ACH X 273       9.999 -36.015  -8.974  1.00  0.00
ATOM   2153  ACI ACI X 274     -34.286  75.532  44.899  1.00  0.00
ATOM   2154  ACJ ACJ X 275      61.578  61.186 -70.558  1.00  0.00
ATOM   2155  ACK ACK X 276      -1.415 -18.127 -61.628  1.00  0.00
ATOM   2156  ACL ACL X 277       6.214  39.956 -51.726  1.00  0.00
ATOM   2157  ACM ACM X 278      21.715 -73.170  85.614  1.00  0.00
ATOM   2158  ACN ACN X 279       5.992 -57.570 -28.243  1.00  0.00
ATOM   2159  ACO ACO X 280     -72.538 -76.747   9.903  1.00  0.00
ATOM   2160  ACP ACP X 281      28.380  30.654  52.268  1.00  0.00
ATOM   2161  ACQ ACQ X 282      73.266 -18.636 -21.242  1.00  0.00
ATOM   2162  ACR ACR X 283     -82.583 -81.060 -40.880  1.00  0.00
ATOM   2163  ACS ACS X 284      47.096  68.397  54.082  1.00  0.00
ATOM   2164  ACT ACT X 285     -83.386 -42.013   0.543  1.00  0.00
ATOM   2165  ACU ACU X 286     -74.181  -8.169  86.855  1.00  0.00
ATOM   2166  ACV ACV X 287      71.213  80.249 -18.140  1.00  0.00
ATOM   2167  ACW ACW X 288     -69.680   3.452 -64.337  1.00  0.00
ATOM   2168  ACX ACX X 289      48.077  11.418 -31.674  1.00  0.00
ATOM   2169  ACY ACY X 290      83.346 -87.032  66.581  1.00  0.00
ATOM   2170  ACZ ACZ X 291      43.897 -63.343 -10.694  1.00  0.00
ATOM   2171  ADA ADA X 292     -51.386 -71.512   6.521  1.00  0.00
ATOM   2172  ADB ADB X 293      17.613  52.941 -13.158  1.00  0.00
ATOM   2173  ADC ADC X 294      85.197  82.678  67.864  1.00  0.00
ATOM   2174  ADD ADD X 295     -50.204  76.469  78.454  1.00  0.00
ATOM   2175  ADE ADE X 296      32.336  69.142 -15.443  1.00  0.00
ATOM   2176  ADF ADF X 297     -59.330  65.516   5.740  1.00  0.00
ATOM   2177  ADG ADG X 298      45.396  61.343   8.420  1.00  0.00
ATOM   2178  ADH ADH X 299      44.732  50.421 -41.984  1.00  0.00
ATOM   2179  ADI ADI X 300     -30.528  70.522 -63.611  1.00  0.00
ATOM   2180  ADJ ADJ X 301       5.459  67.301  40.427  1.00  0.00
ATOM   2181  ADK ADK X 302     -27.499  66.527  78.423  1.00  0.00
ATOM   2182  ADL ADL X 303      18.742  73.765 -48.645  1.00  0.00
ATOM   2183  ADM ADM X 304      10.598  68.371 -11.794  1.00  0.00
ATOM   2184  ADN ADN X 305     -20.651  12.611 -13.279  1.00  0.00
ATOM   2185  ADO ADO X 306     -53.817 -37.144  24.265  1.00  0.00
ATOM   2186  ADP ADP X 307      83.606 -17.910  28.975  1.00  0.00
ATOM   2187  ADQ ADQ X 308      81.726  54.578 -60.783  1.00  0.00
ATOM   2188  ADR ADR X 309      10.077  11.183  56.802  1.00  0.00
ATOM   2189  ADS ADS X 310     -71.384  69.759  43.074  1.00  0.00
ATOM   2190  ADT ADT X 311      45.151  85.124  13.658  1.00  0.00
ATOM   2191  ADU ADU X 312      34.503  30.612 -20.396  1.00  0.00
ATOM   2192  ADV ADV X 313      70.637  17.916 -11.963  1.00  0.00
ATOM   2193  ADW ADW X 314      80.441 -32.435 -40.052  1.00  0.00
ATOM   2194  ADX ADX X 315     -31.513  50.833  84.105  1.00  0.00
ATOM   2195  ADY ADY X 316      18.392 -85.192 -50.716  1.00  0.00
ATOM   2196  ADZ ADZ X 317      60.841  67.800  83.003  1.00  0.00
ATOM   2197  AEA AEA X 318      69.057  10.643  51.114  1.00  0.00
ATOM   2198  AEB AEB X 319      -8.119  64.226 -24.596  1.00  0.00
ATOM   2199  AEC AEC X 320      31.844  26.745  20.039  1.00  0.00
ATOM   2200  AED AED X 321     -39.700  74.708   3.883  1.00  0.00
ATOM   2201  AEE AEE X 322     -59.258 -79.994 -14.119  1.00  0.00
ATOM   2202  AEF AEF X 323      36.076 -80.270  40.558  1.00  0.00
ATOM   2203  AEG AEG X 324      85.756  79.795 -61.668  1.00  0.00
ATOM   2204  AEH AEH X 325     -69.466 -24.965  -2.846  1.00  0.00
ATOM   2205  AEI AEI X 326     -79.346  55.888  18.602  1.00  0.00
ATOM   2206  AEJ AEJ X 327      79.030 -29.976 -66.463  1.00  0.00
ATOM   2207  AEK AEK X 328       6.003 -66.823 -13.481  1.00  0.00
ATOM   2208  AEL AEL X 329      73.508 -22.289  48.498  1.00  0.00
ATOM   2209  AEM AEM X 330      66.497 -49.858 -26.372  1.00  0.00
ATOM   2210  AEN AEN X 331     -28.715  37.746  -0.659  1.00  0.00
ATOM   2211  AEO AEO X 332     -12.831 -50.353  69.320  1.00  0.00
ATOM   2212  AEP AEP X 333      48.820  -9.625 -50.658  1.00  0.00
ATOM   2213  AEQ AEQ X 334      14.039 -87.416 -25.963  1.00  0.00
ATOM   2214  AER AER X 335     -50.370 -71.244  77.991  1.00  0.00
ATOM   2215  AES AES X 336      81.867  59.749   4.383  1.00  0.00
ATOM   2216  AET AET X 337     -16.693  12.490 -27.013  1.00  0.00
ATOM   2217  AEU AEU X 338      30.489  72.421  23.267  1.00  0.00
ATOM   2218  AEV AEV X 339     -23.162  11.261  42.584  1.00  0.00
ATOM   2219  AEW AEW X 340     -74.187  76.706  27.457  1.00  0.00
ATOM   2220  AEX AEX X 341     -24.039  28.783  61.891  1.00  0.00
ATOM   2221  AEY AEY X 342     -19.680  40.718 -53.158  1.00  0.00
ATOM   2222  AEZ AEZ X 343      29.592 -16.331  54.555  1.00  0.00
ATOM   2223  AFA AFA X 344      -1.595 -72.448  72.550  1.00  0.00
ATOM   2224  AFB AFB X 345      -3.073   8.339 -72.105  1.00  0.00
ATOM   2225  AFC AFC X 346      74.675 -69.636   1.788  1.00  0.00
ATOM   2226  AFD AFD X 347     -24.933  55.225 -40.092  1.00  0.00
ATOM   2227  AFE AFE X 348      26.441 -29.978  -8.921  1.00  0.00
ATOM   2228  AFF AFF X 349      39.721 -31.000 -53.175  1.00  0.00
ATOM   2229  AFG AFG X 350     -73.425 -55.625 -67.779  1.00  0.00
ATOM   2230  AFH AFH X 351     -76.561 -17.730 -67.210  1.00  0.00
ATOM   2231  AFI AFI X 352      45.259 -77.123 -80.296  1.00  0.00
ATOM   2232  AFJ AFJ X 353      44.869  24.258  65.646  1.00  0.00
ATOM   2233  AFK AFK X 354     -68.951  82.966 -75.047  1.00  0.00
ATOM   2234  AFL AFL X 355      76.612 -86.552 -27.076  1.00  0.00
ATOM   2235  AFM AFM X 356      37.893 -88.080  -7.827  1.00  0.00
ATOM   2236  AFN AFN X 357     -11.151  55.430 -52.106  1.00  0.00
ATOM   2237  AFO AFO X 358     -75.611  31.550 -44.574  1.00  0.00
ATOM   2238  AFP AFP X 359      -2.129  50.088  76.481  1.00  0.00
ATOM   2239  AFQ AFQ X 360      53.773 -78.378  58.300  1.00  0.00
ATOM   2240  AFR AFR X 361     -14.758 -81.394  46.125  1.00  0.00
ATOM   2241  AFS AFS X 362     -21.624 -31.171 -46.255  1.00  0.00
ATOM   2242  AFT AFT X 363     -64.830 -81.651 -68.511  1.00  0.00
ATOM   2243  AFU AFU X 364      43.905  21.990 -46.123  1.00  0.00
ATOM   2244  AFV AFV X 365     -55.578   8.189  73.385  1.00  0.00
ATOM   2245  AFW AFW X 366     -84.991  72.906  12.244  1.00  0.00
ATOM   2246  AFX AFX X 367      77.395  39.938 -20.751  1.00  0.00
ATOM   2247  AFY AFY X 368      50.499 -11.704  42.027  1.00  0.00
ATOM   2248  AFZ AFZ X 369       5.759 -70.164  22.113  1.00  0.00
ATOM   2249  AGA AGA X 370      19.030  20.947 -27.127  1.00  0.00
ATOM   2250  AGB AGB X 371       5.165 -17.137  77.270  1.00  0.00
ATOM   2251  AGC AGC X 372      26.594 -39.134  55.052  1.00  0.00
ATOM   2252  AGD AGD X 373     -12.990  -7.364 -38.998  1.00  0.00
ATOM   2253  AGE AGE X 374      -9.589  81.399  57.505  1.00  0.00
ATOM   2254  AGF AGF X 375      50.811 -27.893  81.112  1.00  0.00
ATOM   2255  AGG AGG X 376      80.190 -84.045 -62.274  1.00  0.00
ATOM   2256  AGH AGH X 377     -50.628 -40.929 -36.084  1.00  0.00
ATOM   2257  AGI AGI X 378     -67.341 -77.386  24.689  1.00  0.00
ATOM   2258  AGJ AGJ X 379     -39.170 -10.176  40.533  1.00  0.00
ATOM   2259  AGK AGK X 380     -33.171  49.769  53.300  1.00  0.00
ATOM   2260  AGL AGL X 381      50.378  21.348   2.127  1.00  0.00
ATOM   2261  AGM AGM X 382     -18.166 -39.855 -24.901  1.00  0.00
ATOM   2262  AGN AGN X 383     -16.457 -41.248  39.678  1.00  0.00
ATOM   2263  AGO AGO X 384     -68.292 -77.927  42.574  1.00  0.00
ATOM   2264  AGP AGP X 385     -27.890  76.996  58.288  1.00  0.00
ATOM   2265  AGQ AGQ X 386     -21.234  84.544  83.360  1.00  0.00
ATOM   2266  AGR AGR X 387     -36.357  17.790 -54.228  1.00  0.00
ATOM   2267  AGS AGS X 388      30.277  71.345  79.595  1.00  0.00
ATOM   2268  AGT AGT X 389     -66.030 -48.703  27.994  1.00  0.00
ATOM   2269  AGU AGU X 390      53.666 -11.556 -84.319  1.00  0.00
ATOM   2270  AGV AGV X 391      84.213  31.500 -83.394  1.00  0.00
ATOM   2271  AGW AGW X 392      29.034 -86.697  20.401  1.00  0.00
ATOM   2272  AGX AGX X 393     -10.650  52.883 -40.200  1.00  0.00
ATOM   2273  AGY AGY X 394     -61.100 -58.602  45.030  1.00  0.00
ATOM   2274  AGZ AGZ X 395      -6.768  48.291 -78.565  1.00  0.00
ATOM   2275  AHA AHA X 396     -78.699   3.202 -44.716  1.00  0.00
ATOM   2276  AHB AHB X 397      13.543  22.278  32.233  1.00  0.00
ATOM   2277  AHC AHC X 398      -6.942  38.486 -17.833  1.00  0.00
ATOM   2278  AHD AHD X 399     -70.561 -39.389 -61.541  1.00  0.00
ATOM   2279  AHE AHE X 400     -60.373  49.581  -2.771  1.00  0.00
ATOM   2280  AHF AHF X 401      84.347  -5.336 -75.171  1.00  0.00
ATOM   2281  AHG AHG X 402      89.739 -19.627  42.905  1.00  0.00
ATOM   2282  AHH AHH X 403     -28.141  25.554 -71.250  1.00  0.00
ATOM   2283  AHI AHI X 404      29.530 -62.346  51.850  1.00  0.00
ATOM   2284  AHJ AHJ X 405      31.023  33.691  80.208  1.00  0.00
ATOM   2285  AHK AHK X 406     -79.401  70.226  -5.547  1.00  0.00
ATOM   2286  AHL AHL X 407     -10.665  72.376 -83.698  1.00  0.00
ATOM   2287  AHM AHM X 408     -36.287 -58.914  76.599  1.00  0.00
ATOM   2288  AHN AHN X 409      44.768  43.535  50.303  1.00  0.00
ATOM   2289  AHO AHO X 410      20.792 -81.266 -78.811  1.00  0.00
ATOM   2290  AHP AHP X 411      24.820 -52.487 -66.657  1.00  0.00
ATOM   2291  AHQ AHQ X 412      87.017 -54.485 -56.483  1.00  0.00
ATOM   2292  AHR AHR X 413     -78.239 -30.688 -39.506  1.00  0.00
ATOM   2293  AHS AHS X 414      49.578 -26.377 -82.117  1.00  0.00
ATOM   2294  AHT AHT X 415     -31.741 -44.113  88.217  1.00  0.00
ATOM   2295  AHU AHU X 416      19.829 -57.931  36.676  1.00  0.00
ATOM   2296  AHV AHV X 417     -34.254  59.726 -17.805  1.00  0.00
ATOM   2297  AHW AHW X 418      12.555  41.516   2.578  1.00  0.00
ATOM   2298  AHX AHX X 419      61.874 -72.947 -15.781  1.00  0.00
ATOM   2299  AHY AHY X 420     -25.279  48.202 -10.480  1.00  0.00
ATOM   2300  AHZ AHZ X 421     -59.892  12.423 -35.358  1.00  0.00
ATOM   2301  AIA AIA X 422     -33.874 -34.213  23.066  1.00  0.00
ATOM   2302  AIB AIB X 423      33.581 -66.425  64.996  1.00  0.00
ATOM   2303  AIC AIC X 424      83.294  35.103  53.681  1.00  0.00
ATOM   2304  AID AID X 425      14.144 -47.973  -1.201  1.00  0.00
ATOM   2305  AIE AIE X 426      -6.836 -73.821 -32.223  1.00  0.00
ATOM   2306  AIF AIF X 427     -57.662 -21.105 -53.671  1.00  0.00
ATOM   2307  AIG AIG X 428      54.858 -59.911  80.811  1.00  0.00
ATOM   2308  AIH AIH X 429      41.155   6.643  -8.950  1.00  0.00
ATOM   2309  AII AII X 430     -62.491  81.998  39.838  1.00  0.00
ATOM   2310  AIJ AIJ X 431      80.898  59.640 -29.839  1.00  0.00
ATOM   2311  AIK AIK X 432     -73.859  -0.297 -30.870  1.00  0.00
ATOM   2312  AIL AIL X 433      61.812  -1.434 -15.946  1.00  0.00
ATOM   2313  AIM AIM X 434     -51.294 -68.968  60.745  1.00  0.00
ATOM   2314  AIN AIN X 435     -77.359 -77.074 -67.006  1.00  0.00
ATOM   2315  AIO AIO X 436     -45.961  25.264 -61.930  1.00  0.00
ATOM   2316  AIP AIP X 437      52.312   3.667  77.814  1.00  0.00
ATOM   2317  AIQ AIQ X 438     -18.269  41.535  86.799  1.00  0.00
ATOM   2318  AIR AIR X 439      24.673  34.050 -66.733  1.00  0.00
ATOM   2319  AIS AIS X 440     -39.056  -2.067 -31.383  1.00  0.00
ATOM   2320  AIT AIT X 441     -36.318  44.437 -49.173  1.00  0.00
ATOM   2321  AIU AIU X 442     -34.446 -45.011 -17.734  1.00  0.00
ATOM   2322  AIV AIV X 443      82.041 -25.889  11.264  1.00  0.00
ATOM   2323  AIW AIW X 444      28.548  -6.090  32.963  1.00  0.00
ATOM   2324  AIX AIX X 445      10.860 -39.334  54.461  1.00  0.00
ATOM   2325  AIY AIY X 446     -16.991  84.283 -14.724  1.00  0.00
ATOM   2326  AIZ AIZ X 447     -85.361  68.214  44.014  1.00  0.00
ATOM   2327  AJA AJA X 448      63.763 -79.165  78.172  1.00  0.00
ATOM   2328  AJB AJB X 449     -13.674  81.738 -45.204  1.00  0.00
ATOM   2329  AJC AJC X 450      19.358  58.548  17.023  1.00  0.00
ATOM   2330  AJD AJD X 451     -48.417 -62.945  25.430  1.00  0.00
ATOM   2331  AJE AJE X 452      -5.955  47.928  -5.427  1.00  0.00
ATOM   2332  AJF AJF X 453     -21.382 -78.515 -29.526  1.00  0.00
ATOM   2333  AJG AJG X 454      16.339  55.319 -62.163  1.00  0.00
ATOM   2334  AJH AJH X 455     -70.979  -2.224   5.706  1.00  0.00
ATOM   2335  AJI AJI X 456     -21.595 -27.888  73.852  1.00  0.00
ATOM   2336  AJJ AJJ X 457      76.901 -53.283 -73.610  1.00  0.00
ATOM   2337  AJK AJK X 458       7.193 -23.806 -32.802  1.00  0.00
ATOM   2338  AJL AJL X 459     -32.458 -67.904  32.449  1.00  0.00
ATOM   2339  AJM AJM X 460      81.782 -63.503  21.094  1.00  0.00
ATOM   2340  AJN AJN X 461      78.504 -89.077  17.508  1.00  0.00
ATOM   2341  AJO AJO X 462     -30.403  20.631   9.611  1.00  0.00
ATOM   2342  AJP AJP X 463      44.083   0.689  70.505  1.00  0.00
ATOM   2343  AJQ AJQ X 464      80.031  32.041 -44.526  1.00  0.00
ATOM   2344  AJR AJR X 465     -50.644  67.579 -19.353  1.00  0.00
ATOM   2345  AJS AJS X 466      64.195  45.285  -7.578  1.00  0.00
ATOM   2346  AJT AJT X 467     -54.763  34.982   7.413  1.00  0.00
ATOM   2347  AJU AJU X 468     -23.207  75.203 -81.776  1.00  0.00
ATOM   2348  AJV AJV X 469      25.552 -72.486 -50.901  1.00  0.00
ATOM   2349  AJW AJW X 470     -73.088 -72.544  78.595  1.00  0.00
ATOM   2350  AJX AJX X 471       1.208  24.696  52.907  1.00  0.00
ATOM   2351  AJY AJY X 472      -4.923  -9.514  87.061  1.00  0.00
ATOM   2352  AJZ AJZ X 473     -75.491  10.074  -7.800  1.00  0.00
ATOM   2353  AKA AKA X 474     -23.449  85.142 -27.135  1.00  0.00
ATOM   2354  AKB AKB X 475     -31.404  -4.118  87.378  1.00  0.00
ATOM   2355  AKC AKC X 476       4.746  32.499  87.018  1.00  0.00
ATOM   2356  AKD AKD X 477     -78.062  72.609  71.753  1.00  0.00
ATOM   2357  AKE AKE X 478       1.820  72.715  10.968  1.00  0.00
ATOM   2358  AKF AKF X 479       9.075 -32.365 -60.275  1.00  0.00
ATOM   2359  AKG AKG X 480     -60.646 -14.304  79.292  1.00  0.00
ATOM   2360  AKH AKH X 481      43.597  -1.600   4.721  1.00  0.00
ATOM   2361  AKI AKI X 482      -3.627  79.308 -61.556  1.00  0.00
ATOM   2362  AKJ AKJ X 483      45.831 -79.683 -35.305  1.00  0.00
ATOM   2363  AKK AKK X 484      78.446 -42.061  -5.799  1.00  0.00
ATOM   2364  AKL AKL X 485      62.180  74.106 -50.961  1.00  0.00
ATOM   2365  AKM AKM X 486     -26.231  37.488 -78.516  1.00  0.00
ATOM   2366  AKN AKN X 487      40.438  40.981 -87.001  1.00  0.00
ATOM   2367  AKO AKO X 488      26.971 -60.159 -85.981  1.00  0.00
ATOM   2368  AKP AKP X 489      88.284  24.973  -0.370  1.00  0.00
ATOM   2369  AKQ AKQ X 490      26.645  -0.602  65.137  1.00  0.00
ATOM   2370  AKR AKR X 491     -74.313  49.268 -20.988  1.00  0.00
ATOM   2371  AKS AKS X 492      36.334  -4.413 -83.589  1.00  0.00
ATOM   2372  AKT AKT X 493      59.049 -35.509 -42.670  1.00  0.00
ATOM   2373  AKU AKU X 494     -43.477 -41.035 -48.555  1.00  0.00
ATOM   2374  AKV AKV X 495      32.386 -20.021 -54.607  1.00  0.00
ATOM   2375  AKW AKW X 496      17.665 -17.851   5.887  1.00  0.00
ATOM   2376  AKX AKX X 497     -37.292  -4.638  61.497  1.00  0.00
ATOM   2377  AKY AKY X 498      63.378  14.133  65.626  1.00  0.00
ATOM   2378  AKZ AKZ X 499      59.228 -77.382  10.957  1.00  0.00
ATOM   2379  ALA ALA X 500      45.495  54.677  47.856  1.00  0.00
ATOM   2380  ALB ALB X 501      66.509  16.795  81.027  1.00  0.00
ATOM   2381  ALC ALC X 502     -48.275  -6.204 -52.855  1.00  0.00
ATOM   2382  ALD ALD X 503     -73.053  75.360  85.078  1.00  0.00
ATOM   2383  ALE ALE X 504      30.583  43.541  37.070  1.00  0.00
ATOM   2384  ALF ALF X 505      87.379  62.665  80.179  1.00  0.00
ATOM   2385  ALG ALG X 506      39.399 -37.516  57.183  1.00  0.00
ATOM   2386  ALH ALH X 507     -69.452 -61.342  -5.197  1.00  0.00
ATOM   2387  ALI ALI X 508      50.994 -43.033 -65.084  1.00  0.00
ATOM   2388  ALJ ALJ X 509     -47.605 -28.508  82.644  1.00  0.00
ATOM   2389  ALK ALK X 510      55.689  76.038  -5.823  1.00  0.00
ATOM   2390  ALL ALL X 511      82.087 -59.864 -19.113  1.00  0.00
ATOM   2391  ALM ALM X 512     -14.119  62.466 -63.477  1.00  0.00
ATOM   2392  ALN ALN X 513      66.328   9.465 -18.035  1.00  0.00
ATOM   2393  ALO ALO X 514      80.665  -9.995 -55.638  1.00  0.00
ATOM   2394  ALP ALP X 515     -23.761   9.808  82.844  1.00  0.00
ATOM   2395  ALQ ALQ X 516      12.398  68.277 -34.947  1.00  0.00
ATOM   2396  ALR ALR X 517      23.038 -87.397   1.262  1.00  0.00
ATOM   2397  ALS ALS X 518      57.275  43.663 -21.231  1.00  0.00
ATOM   2398  ALT ALT X 519      32.655 -49.931  66.485  1.00  0.00
ATOM   2399  ALU ALU X 520       8.088  24.730 -10.071  1.00  0.00
ATOM   2400  ALV ALV X 521      65.654 -88.646  49.383  1.00  0.00
ATOM   2401  ALW ALW X 522       8.991 -64.497   2.952  1.00  0.00
ATOM   2402  ALX ALX X 523     -43.384  16.346  21.005  1.00  0.00
ATOM   2403  ALY ALY X 524     -15.262 -39.655  -9.987  1.00  0.00
ATOM   2404  ALZ ALZ X 525      86.607  62.289  31.385  1.00  0.00
ATOM   2405  AMA AMA X 526      16.626 -23.758 -51.237  1.00  0.00
ATOM   2406  AMB AMB X 527      72.302 -29.961  38.866  1.00  0.00
ATOM   2407  AMC AMC X 528      88.739  19.655 -52.101  1.00  0.00
ATOM   2408  AMD AMD X 529      60.715 -21.225 -39.961  1.00  0.00
ATOM   2409  AME AME X 530      77.084   3.276 -65.163  1.00  0.00
ATOM   2410  AMF AMF X 531     -53.055 -53.494 -35.055  1.00  0.00
ATOM   2411  AMG AMG X 532     -14.157  50.851  48.839  1.00  0.00
ATOM   2412  AMH AMH X 533     -45.758 -84.617  86.050  1.00  0.00
ATOM   2413  AMI AMI X 534      60.695  25.330 -28.193  1.00  0.00
ATOM   2414  AMJ AMJ X 535      16.986  47.984  84.388  1.00  0.00
ATOM   2415  AMK AMK X 536     -48.932 -26.554 -64.294  1.00  0.00
ATOM   2416  AML AML X 537      39.064 -55.761 -37.875  1.00  0.00
ATOM   2417  AMM AMM X 538     -78.722   6.313  69.442  1.00  0.00
ATOM   2418  AMN AMN X 539      42.426  82.762  85.310  1.00  0.00
ATOM   2419  AMO AMO X 540      15.862  82.699  80.019  1.00  0.00
ATOM   2420  AMP AMP X 541      40.900 -74.839  82.007  1.00  0.00
ATOM   2421  AMQ AMQ X 542       5.151 -48.048  27.108  1.00  0.00
ATOM   2422  AMR AMR X 543     -57.823 -88.618 -61.157  1.00  0.00
ATOM   2423  AMS AMS X 544     -39.275 -81.997  36.353  1.00  0.00
ATOM   2424  AMT AMT X 545     -12.913  82.979 -80.354  1.00  0.00
ATOM   2425  AMU AMU X 546      26.930 -18.450  86.869  1.00  0.00
ATOM   2426  AMV AMV X 547      85.100 -31.163 -10.673  1.00  0.00
ATOM   2427  AMW AMW X 548      82.784  53.747  60.072  1.00  0.00
ATOM   2428  AMX AMX X 549      31.405 -87.999 -78.643  1.00  0.00
ATOM   2429  AMY AMY X 550     -49.639 -28.535 -46.048  1.00  0.00
ATOM   2430  AMZ AMZ X 551     -37.911 -82.708 -55.672  1.00  0.00
ATOM   2431  ANA ANA X 552     -77.887 -58.794  48.443  1.00  0.00
ATOM   2432  ANB ANB X 553      85.914  11.051  48.761  1.00  0.00
ATOM   2433  ANC ANC X 554      53.890  79.574  30.248  1.00  0.00
ATOM   2434  AND AND X 555      17.108 -64.341  18.815  1.00  0.00
ATOM   2435  ANE ANE X 556      68.330 -31.740 -36.078  1.00  0.00
ATOM   2436  ANF ANF X 557      67.114  78.210 -79.563  1.00  0.00
ATOM   2437  ANG ANG X 558     -82.993 -24.046  32.272  1.00  0.00
ATOM   2438  ANH ANH X 559     -83.843 -49.861 -71.347  1.00  0.00
ATOM   2439  ANI ANI X 560      28.807  59.992  35.477  1.00  0.00
ATOM   2440  ANJ ANJ X 561       4.252 -40.730  15.161  1.00  0.00
ATOM   2441  ANK ANK X 562      22.062  41.649 -24.790  1.00  0.00
ATOM   2442  ANL ANL X 563      -0.680  71.465  84.455  1.00  0.00
ATOM   2443  ANM ANM X 564      90.603 -74.331 -68.721  1.00  0.00
ATOM   2444  ANN ANN X 565      24.774  11.068 -18.061  1.00  0.00
ATOM   2445  ANO ANO X 566      68.326 -50.952  86.846  1.00  0.00
ATOM   2446  ANP ANP X 567      19.325 -80.955  63.816  1.00  0.00
ATOM   2447  ANQ ANQ X 568     -54.339 -20.358  25.753  1.00  0.00
ATOM   2448  ANR ANR X 569     -18.483 -89.921 -16.665  1.00  0.00
ATOM   2449  ANS ANS X 570      64.711  81.519  75.005  1.00  0.00
ATOM   2450  ANT ANT X 571     -43.874 -79.733 -41.759  1.00  0.00
ATOM   2451  ANU ANU X 572     -31.392 -33.324 -78.343  1.00  0.00
ATOM   2452  ANV ANV X 573      29.027 -26.884  69.349  1.00  0.00
ATOM   2453  ANW ANW X 574     -71.741  75.944  10.924  1.00  0.00
ATOM   2454  ANX ANX X 575     -61.343  21.993  -7.716  1.00  0.00
ATOM   2455  ANY ANY X 576      87.764  19.261  81.230  1.00  0.00
ATOM   2456  ANZ ANZ X 577      -1.536  67.491 -45.607  1.00  0.00
ATOM   2457  AOA AOA X 578     -18.237  22.263 -82.754  1.00  0.00
ATOM   2458  AOB AOB X 579     -14.217 -26.385  14.712  1.00  0.00
ATOM   2459  AOC AOC X 580      68.518 -69.257 -33.422  1.00  0.00
ATOM   2460  AOD AOD X 581      -2.128  19.347 -70.071  1.00  0.00
ATOM   2461  AOE AOE X 582     -41.325  32.211 -78.332  1.00  0.00
ATOM   2462  AOF AOF X 583     -76.085  44.103  15.017  1.00  0.00
ATOM   2463  AOG AOG X 584     -80.567 -74.492 -24.877  1.00  0.00
ATOM   2464  AOH AOH X 585      56.399  -5.111   3.934  1.00  0.00
ATOM   2465  AOI AOI X 586     -56.060  70.016  51.507  1.00  0.00
ATOM   2466  AOJ AOJ X 587      47.975  41.540   8.279  1.00  0.00
ATOM   2467  AOK AOK X 588      73.612 -80.352  41.307  1.00  0.00
ATOM   2468  AOL AOL X 589     -77.817 -83.854  -9.969  1.00  0.00
ATOM   2469  AOM AOM X 590      31.560   5.675 -75.025  1.00  0.00
ATOM   2470  AON AON X 591      16.050 -66.963 -38.861  1.00  0.00
ATOM   2471  AOO AOO X 592      14.970  32.034  65.875  1.00  0.00
ATOM   2472  AOP AOP X 593     -63.399 -70.005 -83.306  1.00  0.00
ATOM   2473  AOQ AOQ X 594     -16.099 -76.403  70.499  1.00  0.00
ATOM   2474  AOR AOR X 595      -8.445 -38.125   4.388  1.00  0.00
ATOM   2475  AOS AOS X 596     -38.841 -80.359 -84.549  1.00  0.00
ATOM   2476  AOT AOT X 597     -64.568 -88.645  -0.419  1.00  0.00
ATOM   2477  AOU AOU X 598      42.512 -77.692  23.040  1.00  0.00
ATOM   2478  AOV AOV X 599      36.063 -78.280  68.674  1.00  0.00
ATOM   2479  AOW AOW X 600      68.500 -78.472 -87.285  1.00  0.00
ATOM   2480  AOX AOX X 601      19.565  82.247  46.638  1.00  0.00
ATOM   2481  AOY AOY X 602      -7.712 -42.071  22.802  1.00  0.00
ATOM   2482  AOZ AOZ X 603     -64.512  22.572 -61.168  1.00  0.00
ATOM   2483  APA APA X 604     -53.516  -5.076  11.365  1.00  0.00
ATOM   2484  APB APB X 605      45.001  11.761  72.796  1.00  0.00
ATOM   2485  APC APC X 606       8.258  28.906 -75.635  1.00  0.00
ATOM   2486  APD APD X 607     -17.825  78.808  10.388  1.00  0.00
ATOM   2487  APE APE X 608     -82.780 -40.985  15.173  1.00  0.00
ATOM   2488  APF APF X 609     -42.583  81.515 -82.609  1.00  0.00
ATOM   2489  APG APG X 610      37.888 -42.226 -81.186  1.00  0.00
ATOM   2490  APH APH X 611     -77.785 -19.493  47.074  1.00  0.00
ATOM   2491  API API X 612      32.891  67.699 -53.911  1.00  0.00
ATOM   2492  APJ APJ X 613      68.884 -47.989 -50.144  1.00  0.00
ATOM   2493  APK APK X 614      72.456  67.326  75.627  1.00  0.00
ATOM   2494  APL APL X 615      29.087  12.030  53.536  1.00  0.00
ATOM   2495  APM APM X 616     -80.100 -63.321  17.423  1.00  0.00
ATOM   2496  APN APN X 617      71.697  44.564 -81.806  1.00  0.00
ATOM   2497  APO APO X 618      21.462  37.217  -1.699  1.00  0.00
ATOM   2498  APP APP X 619     -41.942 -13.393  22.693  1.00  0.00
ATOM   2499  APQ APQ X 620      -4.656 -81.276  85.134  1.00  0.00
ATOM   2500  APR APR X 621      52.468 -43.017  75.571  1.00  0.00
ATOM   2501  APS APS X 622       1.228 -80.287 -22.670  1.00  0.00
ATOM   2502  APT APT X 623      -6.551 -54.831 -18.159  1.00  0.00
ATOM   2503  APU APU X 624      31.678  46.147  21.003  1.00  0.00
ATOM   2504  APV APV X 625      -3.333 -33.126  29.081  1.00  0.00
ATOM   2505  APW APW X 626     -56.639 -82.764  64.605  1.00  0.00
ATOM   2506  APX APX X 627      37.340  74.887  52.273  1.00  0.00
ATOM   2507  APY APY X 628     -83.726 -37.459 -63.878  1.00  0.00
ATOM   2508  APZ APZ X 629      39.594   8.633  58.403  1.00  0.00
ATOM   2509  AQA AQA X 630     -46.726  59.176 -40.410  1.00  0.00
ATOM   2510  AQB AQB X 631       1.132  16.996 -22.395  1.00  0.00
ATOM   2511  AQC AQC X 632     -38.605 -86.778  67.011  1.00  0.00
ATOM   2512  AQD AQD X 633     -83.349  77.309  60.905  1.00  0.00
ATOM   2513  AQE AQE X 634     -35.332 -70.153  51.536  1.00  0.00
ATOM   2514  AQF AQF X 635       1.018  14.935  67.634  1.00  0.00
ATOM   2515  AQG AQG X 636       5.323  -4.625 -78.274  1.00  0.00
ATOM   2516  AQH AQH X 637      50.639 -30.445  60.707  1.00  0.00
ATOM   2517  AQI AQI X 638     -27.399  30.787  22.740  1.00  0.00
ATOM   2518  AQJ AQJ X 639     -39.349  49.562 -60.509  1.00  0.00
ATOM   2519  AQK AQK X 640      30.451   3.424  12.828  1.00  0.00
ATOM   2520  AQL AQL X 641     -77.633  27.604  -6.960  1.00  0.00
ATOM   2521  AQM AQM X 642     -77.297 -40.742 -21.580  1.00  0.00
ATOM   2522  AQN AQN X 643     -19.147  66.677  62.529  1.00  0.00
ATOM   2523  AQO AQO X 644     -31.057   6.627 -44.603  1.00  0.00
ATOM   2524  AQP AQP X 645       9.583 -13.140  65.247  1.00  0.00
ATOM   2525  AQQ AQQ X 646     -52.343  79.332  61.962  1.00  0.00
ATOM   2526  AQR AQR X 647     -15.201  31.049 -28.500  1.00  0.00
ATOM   2527  AQS AQS X 648      85.133 -43.910  79.433  1.00  0.00
ATOM   2528  AQT AQT X 649      36.617  54.849  -4.728  1.00  0.00
ATOM   2529  AQU AQU X 650      56.091  45.720  53.460  1.00  0.00
ATOM   2530  AQV AQV X 651      -5.714 -27.043 -34.949  1.00  0.00
ATOM   2531  AQW AQW X 652      65.534 -58.769  -6.731  1.00  0.00
ATOM   2532  AQX AQX X 653      14.243 -58.234 -85.098  1.00  0.00
ATOM   2533  AQY AQY X 654     -45.856 -21.142  14.236  1.00  0.00
ATOM   2534  AQZ AQZ X 655     -74.679  22.872 -23.991  1.00  0.00
ATOM   2535  ARA ARA X 656      23.652  40.594 -81.973  1.00  0.00
ATOM   2536  ARB ARB X 657     -20.640  -4.869  72.634  1.00  0.00
ATOM   2537  ARC ARC X 658     -72.813 -23.606  87.345  1.00  0.00
ATOM   2538  ARD ARD X 659     -82.099  60.858 -67.803  1.00  0.00
ATOM   2539  ARE ARE X 660      51.272  79.386 -73.942  1.00  0.00
ATOM   2540  ARF ARF X 661      -9.579 -84.318 -24.317  1.00  0.00
ATOM   2541  ARG ARG X 662     -52.947 -29.490  38.080  1.00  0.00
ATOM   2542  ARH ARH X 663     -61.157 -68.015  72.457  1.00  0.00
ATOM   2543  ARI ARI X 664      85.531 -31.685  44.788  1.00  0.00
ATOM   2544  ARJ ARJ X 665     -50.275 -60.045  73.871  1.00  0.00
ATOM   2545  ARK ARK X 666     -56.172  12.154 -53.100  1.00  0.00
ATOM   2546  ARL ARL X 667     -49.872  75.379 -47.612  1.00  0.00
ATOM   2547  ARM ARM X 668     -30.030  33.092  87.880  1.00  0.00
ATOM   2548  ARN ARN X 669      81.300  14.612 -80.731  1.00  0.00
ATOM   2549  ARO ARO X 670      12.987 -42.634 -83.805  1.00  0.00
ATOM   2550  ARP ARP X 671     -13.139  10.484 -58.778  1.00  0.00
ATOM   2551  ARQ ARQ X 672     -50.688 -71.015 -66.425  1.00  0.00
ATOM   2552  ARR ARR X 673      41.164  53.465  63.016  1.00  0.00
ATOM   2553  ARS ARS X 674       8.914  85.838 -83.198  1.00  0.00
ATOM   2554  ART ART X 675     -28.459 -76.285  84.769  1.00  0.00
ATOM   2555  ARU ARU X 676     -82.603 -77.420  69.552  1.00  0.00
ATOM   2556  ARV ARV X 677     -43.547 -86.674 -21.780  1.00  0.00
ATOM   2557  ARW ARW X 678      86.268  29.509 -66.799  1.00  0.00
ATOM   2558  ARX ARX X 679     -21.361 -21.406 -65.313  1.00  0.00
ATOM   2559  ARY ARY X 680      27.767  82.289 -37.689  1.00  0.00
ATOM   2560  ARZ ARZ X 681     -37.644  66.907 -47.633  1.00  0.00
ATOM   2561  ASA ASA X 682      11.579  79.787  27.096  1.00  0.00
ATOM   2562  ASB ASB X 683     -45.980  16.863   0.229  1.00  0.00
ATOM   2563  ASC ASC X 684     -21.027  45.273  12.659  1.00  0.00
ATOM   2564  ASD ASD X 685      71.029  -6.450  17.006  1.00  0.00
ATOM   2565  ASE ASE X 686      55.465  18.011 -12.987  1.00  0.00
ATOM   2566  ASF ASF X 687     -85.606  45.887 -84.488  1.00  0.00
ATOM   2567  ASG ASG X 688     -55.229 -33.066 -80.475  1.00  0.00
ATOM   2568  ASH ASH X 689      13.730 -67.772  72.051  1.00  0.00
ATOM   2569  ASI ASI X 690      39.517  69.316  66.195  1.00  0.00
ATOM   2570  ASJ ASJ X 691     -46.675   8.273 -27.919  1.00  0.00
ATOM   2571  ASK ASK X 692      64.950 -15.265   7.824  1.00  0.00
ATOM   2572  ASL ASL X 693      17.028  75.936  62.344  1.00  0.00
ATOM   2573  ASM ASM X 694     -11.921  56.625  28.194  1.00  0.00
ATOM   2574  ASN ASN X 695     -74.399  41.818 -66.788  1.00  0.00
ATOM   2575  ASO ASO X 696     -63.805 -32.005  77.100  1.00  0.00
ATOM   2576  ASP ASP X 697      40.472 -13.621  71.381  1.00  0.00
ATOM   2577  ASQ ASQ X 698     -21.224  -8.841  14.150  1.00  0.00
ATOM   2578  ASR ASR X 699       0.673  84.513  84.056  1.00  0.00
ATOM   2579  ASS ASS X 700     -18.165  85.394 -68.532  1.00  0.00
ATOM   2580  AST AST X 701      33.165  82.048 -12.156  1.00  0.00
ATOM   2581  ASU ASU X 702      27.250 -87.284 -16.253  1.00  0.00
ATOM   2582  ASV ASV X 703     -73.904 -52.591  83.477  1.00  0.00
ATOM   2583  ASW ASW X 704       2.851 -30.121  72.368  1.00  0.00
ATOM   2584  ASX ASX X 705     -33.050   8.313  72.969  1.00  0.00
ATOM   2585  ASY ASY X 706     -79.125 -18.870  73.253  1.00  0.00
ATOM   2586  ASZ ASZ X 707     -69.412  29.048   7.838  1.00  0.00
ATOM   2587  ATA ATA X 708     -54.107  82.072  18.699  1.00  0.00
ATOM   2588  ATB ATB X 709      72.611 -67.621  72.325  1.00  0.00
ATOM   2589  ATC ATC X 710     -85.178 -57.069  88.094  1.00  0.00
ATOM   2590  ATD ATD X 711       1.934   9.110  31.514  1.00  0.00
ATOM   2591  ATE ATE X 712     -12.556 -59.858  40.657  1.00  0.00
ATOM   2592  ATF ATF X 713      87.877 -87.795   0.831  1.00  0.00
ATOM   2593  ATG ATG X 714      30.166  24.222 -78.624  1.00  0.00
ATOM   2594  ATH ATH X 715      40.296 -74.336 -59.620  1.00  0.00
ATOM   2595  ATI ATI X 716      61.831  -7.964  25.783  1.00  0.00
ATOM   2596  ATJ ATJ X 717     -59.196 -10.180 -38.318  1.00  0.00
ATOM   2597  ATK ATK X 718     -62.820 -53.240  10.054  1.00  0.00
ATOM   2598  ATL ATL X 719      21.583 -73.896  11.289  1.00  0.00
ATOM   2599  ATM ATM X 720      57.317 -81.548  37.873  1.00  0.00
ATOM   2600  ATN ATN X 721       2.987 -86.195 -36.119  1.00  0.00
ATOM   2601  ATO ATO X 722     -69.017 -22.497 -27.144  1.00  0.00
ATOM   2602  ATP ATP X 723     -67.030  39.476 -19.773  1.00  0.00
ATOM   2603  ATQ ATQ X 724     -51.004 -53.262  87.561  1.00  0.00
ATOM   2604  ATR ATR X 725      87.363 -88.584  87.989  1.00  0.00
ATOM   2605  ATS ATS X 726      88.676  -6.003  38.187  1.00  0.00
ATOM   2606  ATT ATT X 727     -37.978  82.551 -54.771  1.00  0.00
ATOM   2607  ATU ATU X 728      30.654  53.193 -21.991  1.00  0.00
ATOM   2608  ATV ATV X 729      89.583  56.570  -9.049  1.00  0.00
ATOM   2609  ATW ATW X 730     -31.079 -66.634  65.731  1.00  0.00
ATOM   2610  ATX ATX X 731      28.822  47.239   0.256  1.00  0.00
ATOM   2611  ATY ATY X 732      51.502  45.112  75.399  1.00  0.00
ATOM   2612  ATZ ATZ X 733     -53.379  19.117 -85.838  1.00  0.00
ATOM   2613  AUA AUA X 734       4.643 -82.946  34.037  1.00  0.00
ATOM   2614  AUB AUB X 735     -33.935 -40.335  71.489  1.00  0.00
ATOM   2615  AUC AUC X 736     -74.996 -13.914 -85.346  1.00  0.00
ATOM   2616  AUD AUD X 737      86.133  23.533 -25.131  1.00  0.00
ATOM   2617  AUE AUE X 738     -31.532 -33.171   4.029  1.00  0.00
ATOM   2618  AUF AUF X 739      83.237 -34.659  26.548  1.00  0.00
ATOM   2619  AUG AUG X 740      33.000 -48.956 -55.637  1.00  0.00
ATOM   2620  AUH AUH X 741      73.266 -17.891 -44.487  1.00  0.00
ATOM   2621  AUI AUI X 742      35.379 -83.610 -52.775  1.00  0.00
ATOM   2622  AUJ AUJ X 743     -59.739 -46.703  -5.662  1.00  0.00
ATOM   2623  AUK AUK X 744     -75.467 -85.115  67.681  1.00  0.00
ATOM   2624  AUL AUL X 745      90.500 -26.957 -87.309  1.00  0.00
ATOM   2625  AUM AUM X 746      64.767  85.886 -36.014  1.00  0.00
ATOM   2626  AUN AUN X 747      76.555   3.222 -21.378  1.00  0.00
ATOM   2627  AUO AUO X 748      52.872 -80.340  87.423  1.00  0.00
ATOM   2628  AUP AUP X 749     -29.925 -86.767 -70.224  1.00  0.00
ATOM   2629  AUQ AUQ X 750      86.654 -48.737  -3.377  1.00  0.00
ATOM   2630  AUR AUR X 751      89.459 -33.020 -54.889  1.00  0.00
ATOM   2631  AUS AUS X 752      45.670 -12.630  -1.105  1.00  0.00
ATOM   2632  AUT AUT X 753     -36.625  31.053 -49.603  1.00  0.00
ATOM   2633  AUU AUU X 754     -77.181  15.866 -41.242  1.00  0.00
ATOM   2634  AUV AUV X 755     -85.161 -61.509 -16.893  1.00  0.00
ATOM   2635  AUW AUW X 756     -42.217 -26.017 -36.678  1.00  0.00
ATOM   2636  AUX AUX X 757     -64.201 -38.199  10.755  1.00  0.00
ATOM   2637  AUY AUY X 758      41.319  42.825 -63.119  1.00  0.00
ATOM   2638  AUZ AUZ X 759     -32.896 -84.035  -9.203  1.00  0.00
ATOM   2639  AVA AVA X 760      49.366 -50.387 -43.484  1.00  0.00
ATOM   2640  AVB AVB X 761      43.533 -61.644 -28.389  1.00  0.00
ATOM   2641  AVC AVC X 762      54.776  21.873  59.524  1.00  0.00
ATOM   2642  AVD AVD X 763       9.955 -46.196  78.777  1.00  0.00
ATOM   2643  AVE AVE X 764     -37.325  25.447  34.623  1.00  0.00
ATOM   2644  AVF AVF X 765     -50.501   4.624 -14.993  1.00  0.00
ATOM   2645  AVG AVG X 766     -26.072  60.697 -79.123  1.00  0.00
ATOM   2646  AVH AVH X 767     -82.108 -67.683 -80.674  1.00  0.00
ATOM   2647  AVI AVI X 768      86.696  12.804   1.162  1.00  0.00
ATOM   2648  AVJ AVJ X 769     -13.423  11.311 -42.568  1.00  0.00
ATOM   2649  AVK AVK X 770      55.391 -26.951  -4.070  1.00  0.00
ATOM   2650  AVL AVL X 771      54.645  42.032  88.230  1.00  0.00
ATOM   2651  AVM AVM X 772      88.551 -12.466  17.841  1.00  0.00
ATOM   2652  AVN AVN X 773     -74.293 -29.895  42.033  1.00  0.00
ATOM   2653  AVO AVO X 774      82.547 -67.208  86.230  1.00  0.00
ATOM   2654  AVP AVP X 775     -62.544  39.599 -46.131  1.00  0.00
ATOM   2655  AVQ AVQ X 776      21.068  20.080  68.242  1.00  0.00
ATOM   2656  AVR AVR X 777     -67.787 -45.653 -82.811  1.00  0.00
ATOM   2657  AVS AVS X 778       6.041  41.612  47.247  1.00  0.00
ATOM   2658  AVT AVT X 779       3.187  58.914  -7.534  1.00  0.00
ATOM   2659  AVU AVU X 780     -34.693 -35.500  49.700  1.00  0.00
ATOM   2660  AVV AVV X 781      47.519  18.386  85.712  1.00  0.00
ATOM   2661  AVW AVW X 782      24.749 -72.106 -66.165  1.00  0.00
ATOM   2662  AVX AVX X 783     -64.597 -89.810 -26.188  1.00  0.00
ATOM   2663  AVY AVY X 784     -10.088 -24.501 -20.151  1.00  0.00
ATOM   2664  AVZ AVZ X 785     -80.540  46.119 -34.740  1.00  0.00
ATOM   2665  AWA AWA X 786     -42.939 -79.031 -70.980  1.00  0.00
ATOM   2666  AWB AWB X 787     -82.443  -6.270  59.263  1.00  0.00
ATOM   2667  AWC AWC X 788     -53.502 -85.644  23.149  1.00  0.00
ATOM   2668  AWD AWD X 789     -56.609  79.022 -64.560  1.00  0.00
ATOM   2669  AWE AWE X 790      88.492 -43.187 -40.016  1.00  0.00
ATOM   2670  AWF AWF X 791     -80.337 -34.550  66.314  1.00  0.00
ATOM   2671  AWG AWG X 792      65.634 -22.236 -55.942  1.00  0.00
ATOM   2672  AWH AWH X 793     -42.059  13.232  84.033  1.00  0.00
ATOM   2673  AWI AWI X 794      58.702   2.192  51.258  1.00  0.00
ATOM   2674  AWJ AWJ X 795       8.816 -49.499 -18.039  1.00  0.00
ATOM   2675  AWK AWK X 796     -57.794  84.980 -36.602  1.00  0.00
ATOM   2676  AWL AWL X 797     -23.517  -2.219  48.812  1.00  0.00
ATOM   2677  AWM AWM X 798     -76.057 -86.460  30.742  1.00  0.00
ATOM   2678  AWN AWN X 799     -55.938  -8.469 -61.884  1.00  0.00
ATOM   2679  AWO AWO X 800     -22.175 -14.686  88.419  1.00  0.00
ATOM   2680  AWP AWP X 801     -27.029  83.692  -6.963  1.00  0.00
ATOM   2681  AWQ AWQ X 802      88.402   7.751 -70.799  1.00  0.00
ATOM   2682  AWR AWR X 803      51.615  -5.222 -32.713  1.00  0.00
ATOM   2683  AWS AWS X 804      85.384   1.374  21.727  1.00  0.00
ATOM   2684  AWT AWT X 805      89.161   7.533 -19.072  1.00  0.00
ATOM   2685  AWU AWU X 806      41.443   8.075  46.786  1.00  0.00
ATOM   2686  AWV AWV X 807     -62.055   4.600 -86.626  1.00  0.00
ATOM   2687  AWW AWW X 808      71.154  -5.907 -82.025  1.00  0.00
ATOM   2688  AWX AWX X 809      18.626 -76.934  23.070  1.00  0.00
ATOM   2689  AWY AWY X 810      38.924 -59.912 -58.012  1.00  0.00
ATOM   2690  AWZ AWZ X 811      60.577 -70.993  44.043  1.00  0.00
ATOM   2691  AXA AXA X 812     -85.204 -43.411  31.420  1.00  0.00
ATOM   2692  AXB AXB X 813      27.199 -67.365   4.479  1.00  0.00
ATOM   2693  AXC AXC X 814      65.513 -33.149  86.952  1.00  0.00
ATOM   2694  AXD AXD X 815      54.116  -4.457  89.599  1.00  0.00
ATOM   2695  AXE AXE X 816      34.852  37.912  -0.308  1.00  0.00
ATOM   2696  AXF AXF X 817      75.898  78.952 -34.353  1.00  0.00
ATOM   2697  AXG AXG X 818     -48.014 -84.419  47.315  1.00  0.00
ATOM   2698  AXH AXH X 819     -74.678  50.665 -78.586  1.00  0.00
ATOM   2699  AXI AXI X 820      20.405 -19.553 -29.948  1.00  0.00
ATOM   2700  AXJ AXJ X 821      29.230  83.254   8.165  1.00  0.00
ATOM   2701  AXK AXK X 822     -50.729 -71.770  36.116  1.00  0.00
ATOM   2702  AXL AXL X 823     -76.896  84.977  -6.668  1.00  0.00
ATOM   2703  AXM AXM X 824      87.007 -63.242   2.841  1.00  0.00
ATOM   2704  AXN AXN X 825     -22.614 -61.342 -25.664  1.00  0.00
ATOM   2705  AXO AXO X 826     -73.166 -20.528  14.588  1.00  0.00
ATOM   2706  AXP AXP X 827      52.480 -63.672  41.052  1.00  0.00
ATOM   2707  AXQ AXQ X 828      -9.013 -14.256 -81.995  1.00  0.00
ATOM   2708  AXR AXR X 829       2.192 -24.168   8.139  1.00  0.00
ATOM   2709  AXS AXS X 830     -41.210  -0.019  11.611  1.00  0.00
ATOM   2710  AXT AXT X 831     -72.935   0.454 -84.637  1.00  0.00
ATOM   2711  AXU AXU X 832     -84.828  56.245  48.289  1.00  0.00
ATOM   2712  AXV AXV X 833      51.199 -81.161  -8.320  1.00  0.00
ATOM   2713  AXW AXW X 834     -84.447 -40.186  49.148  1.00  0.00
ATOM   2714  AXX AXX X 835      -5.668 -22.889  78.277  1.00  0.00
ATOM   2715  AXY AXY X 836      90.014  80.784  -0.080  1.00  0.00
ATOM   2716  AXZ AXZ X 837      68.429 -70.283  86.464  1.00  0.00
ATOM   2717  AYA AYA X 838      32.377  10.243  86.137  1.00  0.00
ATOM   2718  AYB AYB X 839      12.123 -89.232  53.903  1.00  0.00
ATOM   2719  AYC AYC X 840      18.307  -6.179 -72.214  1.00  0.00
ATOM   2720  AYD AYD X 841      -6.915  13.948  84.203  1.00  0.00
ATOM   2721  AYE AYE X 842      74.998 -28.228  -2.107  1.00  0.00
ATOM   2722  AYF AYF X 843      13.540  23.897 -62.454  1.00  0.00
ATOM   2723  AYG AYG X 844     -60.525  85.500 -10.492  1.00  0.00
ATOM   2724  AYH AYH X 845      86.748   6.200  85.097  1.00  0.00
ATOM   2725  AYI AYI X 846      58.622  -8.488 -66.629  1.00  0.00
ATOM   2726  AYJ AYJ X 847     -83.489   9.014   4.526  1.00  0.00
ATOM   2727  AYK AYK X 848      15.391  60.850 -25.500  1.00  0.00
ATOM   2728  AYL AYL X 849      -7.530   4.568  69.180  1.00  0.00
ATOM   2729  AYM AYM X 850      64.250  29.660  -8.188  1.00  0.00
ATOM   2730  AYN AYN X 851      66.893 -60.609 -85.303  1.00  0.00
ATOM   2731  AYO AYO X 852     -28.267  19.676 -40.066  1.00  0.00
ATOM   2732  AYP AYP X 853      79.946 -78.632 -79.062  1.00  0.00
ATOM   2733  AYQ AYQ X 854      73.131  74.222   8.949  1.00  0.00
ATOM   2734  AYR AYR X 855      14.604  -7.506  51.284  1.00  0.00
ATOM   2735  AYS AYS X 856     -24.839 -88.770 -58.335  1.00  0.00
ATOM   2736  AYT AYT X 857       8.935  38.995  28.832  1.00  0.00
ATOM   2737  AYU AYU X 858     -56.134 -80.813  82.850  1.00  0.00
ATOM   2738  AYV AYV X 859     -33.977 -18.299  75.816  1.00  0.00
ATOM   2739  AYW AYW X 860       1.052  85.007 -75.661  1.00  0.00
ATOM   2740  AYX AYX X 861      44.882 -18.506 -71.009  1.00  0.00
ATOM   2741  AYY AYY X 862      57.665 -86.657 -64.340  1.00  0.00
ATOM   2742  AYZ AYZ X 863     -17.724 -82.575 -80.904  1.00  0.00
ATOM   2743  AZA AZA X 864      76.151 -84.756 -11.089  1.00  0.00
ATOM   2744  AZB AZB X 865      33.802 -16.336   1.693  1.00  0.00
ATOM   2745  AZC AZC X 866     -58.990 -31.736 -21.511  1.00  0.00
ATOM   2746  AZD AZD X 867      -9.991  32.150 -62.116  1.00  0.00
ATOM   2747  AZE AZE X 868      46.920  40.066  -8.622  1.00  0.00
ATOM   2748  AZF AZF X 869     -24.226 -78.277 -42.072  1.00  0.00
ATOM   2749  AZG AZG X 870      67.375 -86.459 -72.779  1.00  0.00
ATOM   2750  AZH AZH X 871      72.854 -86.891 -43.526  1.00  0.00
ATOM   2751  AZI AZI X 872     -68.141  13.769  85.885  1.00  0.00
ATOM   2752  AZJ AZJ X 873     -62.724 -84.427 -82.349  1.00  0.00
ATOM   2753  AZK AZK X 874      29.500  26.164 -57.196  1.00  0.00
ATOM   2754  AZL AZL X 875     -79.345  57.324  32.686  1.00  0.00
ATOM   2755  AZM AZM X 876      -9.239 -28.642 -86.950  1.00  0.00
ATOM   2756  AZN AZN X 877      51.642  -3.116  27.502  1.00  0.00
ATOM   2757  AZO AZO X 878     -81.765 -24.986 -18.586  1.00  0.00
ATOM   2758  AZP AZP X 879     -82.370 -88.748  52.471  1.00  0.00
ATOM   2759  AZQ AZQ X 880     -59.271  73.219  -7.381  1.00  0.00
ATOM   2760  AZR AZR X 881      -4.663  83.303  28.050  1.00  0.00
ATOM   2761  AZS AZS X 882     -18.949 -31.413  54.416  1.00  0.00
ATOM   2762  AZT AZT X 883     -40.189  76.706 -12.973  1.00  0.00
ATOM   2763  AZU AZU X 884      57.671  59.640 -14.730  1.00  0.00
ATOM   2764  AZV AZV X 885      13.655 -31.336  31.584  1.00  0.00
ATOM   2765  AZW AZW X 886     -53.706 -12.947 -77.173  1.00  0.00
ATOM   2766  AZX AZX X 887     -14.417 -73.233 -86.185  1.00  0.00
ATOM   2767  AZY AZY X 888      11.498  58.584 -74.264  1.00  0.00
ATOM   2768  AZZ AZZ X 889      25.765  16.915  -1.201  1.00  0.00
ATOM   2769  BAA BAA X 890      18.471   9.547 -83.602  1.00  0.00
ATOM   2770  BAB BAB X 891      85.064  -4.530 -41.700  1.00  0.00
ATOM   2771  BAC BAC X 892      -2.531 -36.782 -42.726  1.00  0.00
ATOM   2772  BAD BAD X 893     -66.990  86.018 -47.568  1.00  0.00
ATOM   2773  BAE BAE X 894      21.149  44.428  23.833  1.00  0.00
ATOM   2774  BAF BAF X 895      43.951  62.745  86.438  1.00  0.00
ATOM   2775  BAG BAG X 896     -77.526 -14.898 -39.659  1.00  0.00
ATOM   2776  BAH BAH X 897      11.937 -11.326 -57.393  1.00  0.00
ATOM   2777  BAI BAI X 898      -5.428 -38.292  82.623  1.00  0.00
ATOM   2778  BAJ BAJ X 899      -0.374  77.384 -83.457  1.00  0.00
ATOM   2779  BAK BAK X 900     -27.070 -20.776  55.944  1.00  0.00
ATOM   2780  BAL BAL X 901      16.021  83.800 -28.471  1.00  0.00
ATOM   2781  BAM BAM X 902     -31.921 -63.417 -79.456  1.00  0.00
ATOM   2782  BAN BAN X 903      41.947  -3.580 -69.736  1.00  0.00
ATOM   2783  BAO BAO X 904     -33.269 -27.844 -57.811  1.00  0.00
ATOM   2784  BAP BAP X 905     -67.130 -11.547  61.916  1.00  0.00
ATOM   2785  BAQ BAQ X 906      16.149  62.970  86.184  1.00  0.00
ATOM   2786  BAR BAR X 907     -10.368 -62.483  28.710  1.00  0.00
ATOM   2787  BAS BAS X 908      84.919  10.831 -28.479  1.00  0.00
ATOM   2788  BAT BAT X 909     -75.304  -3.889 -11.850  1.00  0.00
ATOM   2789  BAU BAU X 910       0.035 -40.004 -18.082  1.00  0.00
ATOM   2790  BAV BAV X 911      -4.553  76.944  71.635  1.00  0.00
ATOM   2791  BAW BAW X 912      76.952  62.103  88.436  1.00  0.00
ATOM   2792  BAX BAX X 913       6.537  24.050 -35.819  1.00  0.00
ATOM   2793  BAY BAY X 914     -17.140  20.128 -63.939  1.00  0.00
ATOM   2794  BAZ BAZ X 915     -70.481  39.232  25.882  1.00  0.00
ATOM   2795  BBA BBA X 916      44.183 -57.343 -83.008  1.00  0.00
ATOM   2796  BBB BBB X 917      52.580  85.418  70.572  1.00  0.00
ATOM   2797  BBC BBC X 918     -85.419  24.979  27.880  1.00  0.00
ATOM   2798  BBD BBD X 919      45.545  84.484  45.399  1.00  0.00
ATOM   2799  BBE BBE X 920     -38.223 -90.313  26.723  1.00  0.00
ATOM   2800  BBF BBF X 921      40.040 -89.861  72.893  1.00  0.00
ATOM   2801  BBG BBG X 922     -57.743 -74.808 -38.556  1.00  0.00
ATOM   2802  BBH BBH X 923      85.551  -9.753  -7.946  1.00  0.00
ATOM   2803  BBI BBI X 924     -17.526 -82.106  25.465  1.00  0.00
ATOM   2804  BBJ BBJ X 925      30.733  81.939 -52.507  1.00  0.00
ATOM   2805  BBK BBK X 926     -10.414 -52.849  51.966  1.00  0.00
ATOM   2806  BBL BBL X 927      43.628  60.014 -67.227  1.00  0.00
ATOM   2807  BBM BBM X 928      66.673  45.531 -51.780  1.00  0.00
ATOM   2808  BBN BBN X 929     -82.828  36.931 -78.761  1.00  0.00
ATOM   2809  BBO BBO X 930      27.775 -35.007 -62.390  1.00  0.00
ATOM   2810  BBP BBP X 931       1.295 -66.687  34.532  1.00  0.00
ATOM   2811  BBQ BBQ X 932      -4.430 -65.244  48.891  1.00  0.00
ATOM   2812  BBR BBR X 933     -37.450 -52.891  61.676  1.00  0.00
ATOM   2813  BBS BBS X 934      39.452  82.642  63.291  1.00  0.00
ATOM   2814  BBT BBT X 935      86.821  75.194 -22.847  1.00  0.00
ATOM   2815  BBU BBU X 936       5.205  65.052  69.357  1.00  0.00
ATOM   2816  BBV BBV X 937     -33.797  57.776   0.377  1.00  0.00
ATOM   2817  BBW BBW X 938     -22.650  64.413 -48.521  1.00  0.00
ATOM   2818  BBX BBX X 939     -82.822  18.674  13.381  1.00  0.00
ATOM   2819  BBY BBY X 940     -81.677 -30.862  83.934  1.00  0.00
ATOM   2820  BBZ BBZ X 941      83.904  -8.049  55.499  1.00  0.00
ATOM   2821  BCA BCA X 942     -45.159  28.475  50.749  1.00  0.00
ATOM   2822  BCB BCB X 943      45.889  57.493  28.758  1.00  0.00
ATOM   2823  BCC BCC X 944      78.441  66.187 -49.198  1.00  0.00
ATOM   2824  BCD BCD X 945      -9.948 -57.852  86.741  1.00  0.00
ATOM   2825  BCE BCE X 946      74.761  19.982 -27.458  1.00  0.00
ATOM   2826  BCF BCF X 947     -17.220 -48.102 -32.453  1.00  0.00
ATOM   2827  BCG BCG X 948      16.852  82.765  -2.992  1.00  0.00
ATOM   2828  BCH BCH X 949      62.643 -26.475 -69.918  1.00  0.00
ATOM   2829  BCI BCI X 950      -1.090  37.781  60.197  1.00  0.00
ATOM   2830  BCJ BCJ X 951       4.882  47.249 -18.178  1.00  0.00
ATOM   2831  BCK BCK X 952      13.170  59.647   4.364  1.00  0.00
ATOM   2832  BCL BCL X 953      75.815 -33.328  63.696  1.00  0.00
ATOM   2833  BCM BCM X 954       2.690 -79.245  58.926  1.00  0.00
ATOM   2834  BCN BCN X 955      77.110 -60.540 -41.511  1.00  0.00
ATOM   2835  BCO BCO X 956      71.167  18.643   0.214  1.00  0.00
ATOM   2836  BCP BCP X 957     -58.471 -28.219 -32.562  1.00  0.00
ATOM   2837  BCQ BCQ X 958      58.581 -81.840  25.644  1.00  0.00
ATOM   2838  BCR BCR X 959      87.383  83.919 -44.546  1.00  0.00
ATOM   2839  BCS BCS X 960      81.856  25.030  71.228  1.00  0.00
ATOM   2840  BCT BCT X 961     -25.774  63.466  37.991  1.00  0.00
ATOM   2841  BCU BCU X 962      60.700  31.150  68.041  1.00  0.00
ATOM   2842  BCV BCV X 963      90.212 -63.357 -71.939  1.00  0.00
ATOM   2843  BCW BCW X 964      33.859 -15.086 -72.059  1.00  0.00
ATOM   2844  BCX BCX X 965     -22.368   6.740  58.088  1.00  0.00
ATOM   2845  BCY BCY X 966     -72.758 -39.490  86.705  1.00  0.00
ATOM   2846  BCZ BCZ X 967      57.530  32.017  56.693  1.00  0.00
ATOM   2847  BDA BDA X 968     -71.806 -44.673  42.294  1.00  0.00
ATOM   2848  BDB BDB X 969      13.618 -72.616  43.851  1.00  0.00
ATOM   2849  BDC BDC X 970      67.523  -0.399 -53.490  1.00  0.00
ATOM   2850  BDD BDD X 971     -16.769 -85.198 -47.358  1.00  0.00
ATOM   2851  BDE BDE X 972       5.006  79.550 -33.513  1.00  0.00
ATOM   2852  BDF BDF X 973      14.169 -69.088 -26.405  1.00  0.00
ATOM   2853  BDG BDG X 974      62.142  59.226   3.212  1.00  0.00
ATOM   2854  BDH BDH X 975      74.673 -71.233 -19.734  1.00  0.00
ATOM   2855  BDI BDI X 976      46.851 -58.967  56.005  1.00  0.00
ATOM   2856  BDJ BDJ X 977     -79.954  69.374 -22.901  1.00  0.00
ATOM   2857  BDK BDK X 978     -19.344  50.584 -32.815  1.00  0.00
ATOM   2858  BDL BDL X 979     -82.535  36.930  36.188  1.00  0.00
ATOM   2859  BDM BDM X 980      -3.894  -5.024 -62.853  1.00  0.00
ATOM   2860  BDN BDN X 981      79.743 -80.907  25.704  1.00  0.00
ATOM   2861  BDO BDO X 982      25.561  46.420 -61.380  1.00  0.00
ATOM   2862  BDP BDP X 983     -35.509  41.179 -69.301  1.00  0.00
ATOM   2863  BDQ BDQ X 984     -14.940 -16.521   5.355  1.00  0.00
ATOM   2864  BDR BDR X 985      51.516   2.957  14.889  1.00  0.00
ATOM   2865  BDS BDS X 986      58.954 -35.551  53.396  1.00  0.00
ATOM   2866  BDT BDT X 987     -43.942  46.663  -4.611  1.00  0.00
ATOM   2867  BDU BDU X 988      56.333 -52.168 -86.402  1.00  0.00
ATOM   2868  BDV BDV X 989     -35.056  10.405 -11.286  1.00  0.00
ATOM   2869  BDW BDW X 990      -6.933   9.670  39.415  1.00  0.00
ATOM   2870  BDX BDX X 991     -35.054 -14.940 -44.849  1.00  0.00
ATOM   2871  BDY BDY X 992      46.120 -89.472  86.476  1.00  0.00
ATOM   2872  BDZ BDZ X 993      78.480  64.272 -10.841  1.00  0.00
ATOM   2873  BEA BEA X 994       4.430   4.812 -58.774  1.00  0.00
ATOM   2874  BEB BEB X 995     -69.106 -82.461 -48.738  1.00  0.00
ATOM   2875  BEC BEC X 996     -19.708  27.331  -5.128  1.00  0.00
ATOM   2876  BED BED X 997     -82.998  16.344  82.826  1.00  0.00
ATOM   2877  BEE BEE X 998      42.330 -11.037  15.039  1.00  0.00
ATOM   2878  BEF BEF X 999      35.544 -22.391 -41.575  1.00  0.00
ATOM   2879  BEG BEG X1000      20.715  26.148 -13.823  1.00  0.00
ATOM   2880  BEH BEH X1001      23.338  30.873 -40.041  1.00  0.00
ATOM   2881  BEI BEI X1002      -4.548  27.783   0.620  1.00  0.00
ATOM   2882  BEJ BEJ X1003      48.941  84.541 -63.222  1.00  0.00
ATOM   2883  BEK BEK X1004      88.423 -37.007 -80.693  1.00  0.00
ATOM   2884  BEL BEL X1005     -84.504 -13.327 -31.248  1.00  0.00
ATOM   2885  BEM BEM X1006       0.990 -34.110 -81.934  1.00  0.00
ATOM   2886  BEN BEN X1007     -30.167 -51.608 -86.323  1.00  0.00
ATOM   2887  BEO BEO X1008     -57.861  55.308 -30.872  1.00  0.00
ATOM   2888  BEP BEP X1009      -5.525 -89.202  -8.105  1.00  0.00
ATOM   2889  BEQ BEQ X1010      86.294 -73.899 -33.290  1.00  0.00
ATOM   2890  BER BER X1011      -7.354  56.300   8.466  1.00  0.00
ATOM   2891  BES BES X1012      40.073 -64.893 -47.124  1.00  0.00
ATOM   2892  BET BET X1013     -38.608 -74.023 -32.420  1.00  0.00
ATOM   2893  BEU BEU X1014      40.520  76.308 -40.462  1.00  0.00
ATOM   2894  BEV BEV X1015     -66.025 -63.161  83.815  1.00  0.00
ATOM   2895  BEW BEW X1016       9.446  75.129 -56.806  1.00  0.00
ATOM   2896  BEX BEX X1017      28.914 -60.477 -32.037  1.00  0.00
ATOM   2897  BEY BEY X1018      70.216  44.346 -69.312  1.00  0.00
ATOM   2898  BEZ BEZ X1019     -85.054 -32.850 -79.627  1.00  0.00
ATOM   2899  BFA BFA X1020      15.255 -22.379  49.731  1.00  0.00
ATOM   2900  BFB BFB X1021       5.668 -10.431 -41.554  1.00  0.00
ATOM   2901  BFC BFC X1022      76.698   1.947  44.766  1.00  0.00
ATOM   2902  BFD BFD X1023     -20.220 -21.032  31.431  1.00  0.00
ATOM   2903  BFE BFE X1024     -66.374  81.747  71.294  1.00  0.00
ATOM   2904  BFF BFF X1025     -52.179 -54.540  64.522  1.00  0.00
ATOM   2905  BFG BFG X1026     -67.508  69.636 -75.489  1.00  0.00
ATOM   2906  BFH BFH Y1027     -65.709 -52.765 -26.137  1.00  0.00
ATOM   2907  BFI BFI Y1028     -20.124  -5.090 -54.350  1.00  0.00
ATOM   2908  BFJ BFJ Y1029      43.289  -1.526  58.649  1.00  0.00
ATOM   2909  BFK BFK Y1030      -6.552  49.829 -35.161  1.00  0.00
ATOM   2910  BFL BFL Y1031     -64.635   6.982 -46.872  1.00  0.00
ATOM   2911  BFM BFM Y1032      80.463  -0.432 -74.700  1.00  0.00
ATOM   2912  BFN BFN Y1033     -59.181  41.767  49.444  1.00  0.00
ATOM   2913  BFO BFO Y1034     -82.869  51.068 -77.749  1.00  0.00
ATOM   2914  BFP BFP Y1035       8.942 -64.833 -41.597  1.00  0.00
ATOM   2915  BFQ BFQ Y1036      60.824  15.787 -26.317  1.00  0.00
ATOM   2916  BFR BFR Y1037      48.197 -45.518  16.643  1.00  0.00
ATOM   2917  BFS BFS Y1038      25.500  57.541  14.542  1.00  0.00
ATOM   2918  BFT BFT Y1039      50.153  51.585  -9.989  1.00  0.00
ATOM   2919  BFU BFU Y1040      35.360 -52.393  83.844  1.00  0.00
ATOM   2920  BFV BFV Y1041      -5.858  65.168 -63.936  1.00  0.00
ATOM   2921  BFW BFW Y1042     -44.283 -80.767  12.522  1.00  0.00
ATOM   2922  BFX BFX Y1043      21.710 -25.056 -45.951  1.00  0.00
ATOM   2923  BFY BFY Y1044      20.449 -58.500  24.304  1.00  0.00
ATOM   2924  BFZ BFZ Y1045     -38.212 -45.226  53.202  1.00  0.00
ATOM   2925  BGA BGA Y1046      53.109 -81.447 -53.165  1.00  0.00
ATOM   2926  BGB BGB Y1047      70.142 -35.417 -28.726  1.00  0.00
ATOM   2927  BGC BGC Y1048      41.014  74.189 -64.494  1.00  0.00
ATOM   2928  BGD BGD Y1049      72.156  32.381   7.150  1.00  0.00
ATOM   2929  BGE BGE Y1050      69.920 -70.720 -23.024  1.00  0.00
ATOM   2930  BGF BGF Y1051      10.367   0.488  75.013  1.00  0.00
ATOM   2931  BGG BGG Y1052      80.734 -69.048  30.289  1.00  0.00
ATOM   2932  BGH BGH Y1053     -53.701 -11.623  25.269  1.00  0.00
ATOM   2933  BGI BGI Y1054      75.108  47.035  35.621  1.00  0.00
ATOM   2934  BGJ BGJ Y1055     -73.809  39.514 -30.118  1.00  0.00
ATOM   2935  BGK BGK Y1056     -29.420  54.313  -1.148  1.00  0.00
ATOM   2936  BGL BGL Y1057     -42.159  61.503  62.364  1.00  0.00
ATOM   2937  BGM BGM Y1058     -23.749  79.463  34.384  1.00  0.00
ATOM   2938  BGN BGN Y1059     -69.651 -68.920 -49.771  1.00  0.00
ATOM   2939  BGO BGO Y1060       4.233 -77.022  37.206  1.00  0.00
ATOM   2940  BGP BGP Y1061     -33.690  10.618 -25.526  1.00  0.00
ATOM   2941  BGQ BGQ Y1062     -34.353 -25.216 -19.224  1.00  0.00
ATOM   2942  BGR BGR Y1063     -25.649   6.878  75.348  1.00  0.00
ATOM   2943  BGS BGS Y1064     -41.645  71.465 -30.259  1.00  0.00
ATOM   2944  BGT BGT Y1065      39.193  66.942 -42.892  1.00  0.00
ATOM   2945  BGU BGU Y1066     -36.778  42.642 -43.268  1.00  0.00
ATOM   2946  BGV BGV Y1067      65.023  44.508 -41.376  1.00  0.00
ATOM   2947  BGW BGW Y1068     -66.274  55.419 -47.638  1.00  0.00
ATOM   2948  BGX BGX Y1069     -78.369  -9.813  79.673  1.00  0.00
ATOM   2949  BGY BGY Y1070       5.411 -19.815  83.016  1.00  0.00
ATOM   2950  BGZ BGZ Y1071     -65.771   7.114  62.447  1.00  0.00
ATOM   2951  BHA BHA Y1072     -35.665 -38.971 -62.939  1.00  0.00
ATOM   2952  BHB BHB Y1073      52.866 -14.917 -17.445  1.00  0.00
ATOM   2953  BHC BHC Y1074     -67.622 -19.254 -57.066  1.00  0.00
ATOM   2954  BHD BHD Y1075     -18.754  20.255 -20.839  1.00  0.00
ATOM   2955  BHE BHE Y1076      79.833 -84.051  73.200  1.00  0.00
ATOM   2956  BHF BHF Y1077      69.933  54.501 -53.007  1.00  0.00
ATOM   2957  BHG BHG Y1078      59.133  72.705  63.857  1.00  0.00
ATOM   2958  BHH BHH Y1079      76.698 -50.895  76.903  1.00  0.00
ATOM   2959  BHI BHI Y1080      59.323  24.972  78.889  1.00  0.00
ATOM   2960  BHJ BHJ Y1081      57.034  78.345   4.154  1.00  0.00
ATOM   2961  BHK BHK Y1082     -70.336 -16.817   2.505  1.00  0.00
ATOM   2962  BHL BHL Y1083     -62.197 -31.723  47.669  1.00  0.00
ATOM   2963  BHM BHM Y1084     -35.077  58.524 -69.556  1.00  0.00
ATOM   2964  BHN BHN Y1085     -55.551  79.081 -53.722  1.00  0.00
ATOM   2965  BHO BHO Y1086     -13.979 -84.257  32.442  1.00  0.00
ATOM   2966  BHP BHP Y1087      20.191 -19.160   4.100  1.00  0.00
ATOM   2967  BHQ BHQ Y1088      39.274  -2.579 -34.883  1.00  0.00
ATOM   2968  BHR BHR Y1089     -57.866  19.755  35.404  1.00  0.00
ATOM   2969  BHS BHS Y1090     -30.055 -82.896 -76.892  1.00  0.00
ATOM   2970  BHT BHT Y1091      74.032 -40.448  46.241  1.00  0.00
ATOM   2971  BHU BHU Y1092     -11.986  76.352   5.765  1.00  0.00
ATOM   2972  BHV BHV Y1093       0.474 -43.427  51.876  1.00  0.00
ATOM   2973  BHW BHW Y1094      42.474 -82.468  64.368  1.00  0.00
ATOM   2974  BHX BHX Y1095     -14.624 -36.946 -79.024  1.00  0.00
ATOM   2975  BHY BHY Y1096      70.415 -19.375  82.585  1.00  0.00
ATOM   2976  BHZ BHZ Y1097      77.809 -65.897  62.415  1.00  0.00
ATOM   2977  BIA BIA Y1098      89.133 -37.232  28.531  1.00  0.00
ATOM   2978  BIB BIB Y1099      74.572  17.445 -61.087  1.00  0.00
ATOM   2979  BIC BIC Y1100     -51.493  66.879  45.824  1.00  0.00
ATOM   2980  BID BID Y1101       3.596  26.825  44.794  1.00  0.00
ATOM   2981  BIE BIE Y1102     -28.323 -19.951  31.453  1.00  0.00
ATOM   2982  BIF BIF Y1103      24.719 -34.467 -79.075  1.00  0.00
ATOM   2983  BIG BIG Y1104     -18.332  -8.657  69.044  1.00  0.00
ATOM   2984  BIH BIH Y1105      51.255  58.014  32.587  1.00  0.00
ATOM   2985  BII BII Y1106     -33.161  68.883  48.438  1.00  0.00
ATOM   2986  BIJ BIJ Y1107      62.672   5.195  40.167  1.00  0.00
ATOM   2987  BIK BIK Y1108     -38.279 -45.635  73.859  1.00  0.00
ATOM   2988  BIL BIL Y1109      15.149 -32.350  32.308  1.00  0.00
ATOM   2989  BIM BIM Y1110     -57.715  -2.252  -0.719  1.00  0.00
ATOM   2990  BIN BIN Y1111     -48.931 -86.097  80.587  1.00  0.00
ATOM   2991  BIO BIO Y1112      30.757  39.442 -14.609  1.00  0.00
ATOM   2992  BIP BIP Y1113       7.647  59.224  68.516  1.00  0.00
ATOM   2993  BIQ BIQ Y1114     -56.670 -77.037 -11.516  1.00  0.00
ATOM   2994  BIR BIR Y1115      46.724 -29.650  18.449  1.00  0.00
ATOM   2995  BIS BIS Y1116      51.194  70.724 -35.799  1.00  0.00
ATOM   2996  BIT BIT Y1117      54.409 -58.735 -79.908  1.00  0.00
ATOM   2997  BIU BIU Y1118      44.473  34.859  41.336  1.00  0.00
ATOM   2998  BIV BIV Y1119     -61.914 -50.068 -77.459  1.00  0.00
ATOM   2999  BIW BIW Y1120     -63.628  69.000 -32.537  1.00  0.00
ATOM   3000  BIX BIX Y1121     -53.837 -48.048  20.893  1.00  0.00
ATOM   3001  BIY BIY Y1122      86.939  45.290 -22.265  1.00  0.00
ATOM   3002  BIZ BIZ Y1123     -24.832 -57.413  45.747  1.00  0.00
ATOM   3003  BJA BJA Y1124      17.337 -73.352 -85.109  1.00  0.00
ATOM   3004  BJB BJB Y1125      62.025 -47.157 -61.312  1.00  0.00
ATOM   3005  BJC BJC Y1126     -76.442 -51.493  66.464  1.00  0.00
ATOM   3006  BJD BJD Y1127      55.634  -5.870  76.782  1.00  0.00
ATOM   3007  BJE BJE Y1128      83.357 -66.912   4.741  1.00  0.00
ATOM   3008  BJF BJF Y1129     -25.106 -57.520 -37.927  1.00  0.00
ATOM   3009  BJG BJG Y1130     -38.193 -51.350 -26.880  1.00  0.00
ATOM   3010  BJH BJH Y1131     -59.722 -76.970  56.589  1.00  0.00
ATOM   3011  BJI BJI Y1132      12.249 -36.601   5.928  1.00  0.00
ATOM   3012  BJJ BJJ Y1133      49.107 -70.613  43.945  1.00  0.00
ATOM   3013  BJK BJK Y1134      -7.342 -52.776 -65.257  1.00  0.00
ATOM   3014  BJL BJL Y1135     -79.658  -7.678  15.489  1.00  0.00
ATOM   3015  BJM BJM Y1136      23.386   2.414  10.706  1.00  0.00
ATOM   3016  BJN BJN Y1137     -52.143  52.446 -12.975  1.00  0.00
ATOM   3017  BJO BJO Y1138     -78.225 -76.886 -35.598  1.00  0.00
ATOM   3018  BJP BJP Y1139     -14.708 -88.200 -67.858  1.00  0.00
ATOM   3019  BJQ BJQ Y1140     -31.378  50.470 -14.874  1.00  0.00
ATOM   3020  BJR BJR Y1141      -6.036  55.874  28.894  1.00  0.00
ATOM   3021  BJS BJS Y1142     -15.159 -26.225  67.939  1.00  0.00
ATOM   3022  BJT BJT Y1143      47.117 -77.571  22.305  1.00  0.00
ATOM   3023  BJU BJU Y1144      52.762  29.666  54.357  1.00  0.00
ATOM   3024  BJV BJV Y1145     -47.873  -5.582  81.157  1.00  0.00
ATOM   3025  BJW BJW Y1146     -50.030 -72.782 -62.516  1.00  0.00
ATOM   3026  BJX BJX Y1147      -6.482  -5.885 -13.621  1.00  0.00
ATOM   3027  BJY BJY Y1148      80.762  75.709 -19.956  1.00  0.00
ATOM   3028  BJZ BJZ Y1149     -77.520  33.697  27.426  1.00  0.00
ATOM   3029  BKA BKA Y1150     -69.788  30.958 -12.994  1.00  0.00
ATOM   3030  BKB BKB Y1151     -51.091  27.038 -60.678  1.00  0.00
ATOM   3031  BKC BKC Y1152     -78.394  34.381  68.581  1.00  0.00
ATOM   3032  BKD BKD Y1153      58.071 -69.747  78.492  1.00  0.00
ATOM   3033  BKE BKE Y1154      -3.867 -31.643  31.074  1.00  0.00
ATOM   3034  BKF BKF Y1155       7.386 -66.336   5.024  1.00  0.00
ATOM   3035  BKG BKG Y1156      -7.987 -73.840  51.008  1.00  0.00
ATOM   3036  BKH BKH Y1157     -77.900 -23.176 -78.531  1.00  0.00
ATOM   3037  BKI BKI Y1158      86.408 -50.716  11.239  1.00  0.00
ATOM   3038  BKJ BKJ Y1159      17.175  39.417 -44.987  1.00  0.00
ATOM   3039  BKK BKK Y1160     -76.262  42.295   1.092  1.00  0.00
ATOM   3040  BKL BKL Y1161     -53.342 -24.392  86.869  1.00  0.00
ATOM   3041  BKM BKM Y1162      35.081 -47.340 -59.507  1.00  0.00
ATOM   3042  BKN BKN Y1163     -80.688 -71.306  11.332  1.00  0.00
ATOM   3043  BKO BKO Y1164      24.635  51.394  42.257  1.00  0.00
ATOM   3044  BKP BKP Y1165      76.603 -63.027 -63.157  1.00  0.00
ATOM   3045  BKQ BKQ Y1166      49.628   4.668 -78.493  1.00  0.00
ATOM   3046  BKR BKR Y1167     -12.259  51.574 -83.595  1.00  0.00
ATOM   3047  BKS BKS Y1168      54.530  -0.016   7.012  1.00  0.00
ATOM   3048  BKT BKT Y1169      12.314 -84.912 -70.817  1.00  0.00
ATOM   3049  BKU BKU Y1170      24.501  83.788 -81.212  1.00  0.00
ATOM   3050  BKV BKV Y1171     -53.295  -9.452 -24.288  1.00  0.00
ATOM   3051  BKW BKW Y1172     -12.694 -40.072  -5.268  1.00  0.00
ATOM   3052  BKX BKX Y1173     -53.691 -60.870  85.665  1.00  0.00
ATOM   3053  BKY BKY Y1174     -19.544 -79.158  67.054  1.00  0.00
ATOM   3054  BKZ BKZ Y1175      18.472  69.106 -51.450  1.00  0.00
ATOM   3055  BLA BLA Y1176       1.653 -83.151  72.158  1.00  0.00
ATOM   3056  BLB BLB Y1177      39.742 -59.740  -7.162  1.00  0.00
ATOM   3057  BLC BLC Y1178     -11.574  44.368  -8.536  1.00  0.00
ATOM   3058  BLD BLD Y1179     -67.264  44.909 -65.596  1.00  0.00
ATOM   3059  BLE BLE Y1180       8.521  23.348  84.040  1.00  0.00
ATOM   3060  BLF BLF Y1181     -69.919  69.313 -77.395  1.00  0.00
ATOM   3061  BLG BLG Y1182      63.649  67.691 -26.397  1.00  0.00
ATOM   3062  BLH BLH Y1183     -41.917  37.536 -82.842  1.00  0.00
ATOM   3063  BLI BLI Y1184     -69.781 -84.160  77.303  1.00  0.00
ATOM   3064  BLJ BLJ Y1185       7.238  69.903  38.698  1.00  0.00
ATOM   3065  BLK BLK Y1186      14.942  49.642 -66.281  1.00  0.00
ATOM   3066  BLL BLL Y1187      38.238  24.279   0.470  1.00  0.00
ATOM   3067  BLM BLM Y1188     -28.584 -46.300  24.740  1.00  0.00
ATOM   3068  BLN BLN Y1189      30.388  71.219  67.959  1.00  0.00
ATOM   3069  BLO BLO Y1190      82.514 -26.335  15.002  1.00  0.00
ATOM   3070  BLP BLP Y1191     -34.761  78.204 -13.119  1.00  0.00
ATOM   3071  BLQ BLQ Y1192     -74.332  70.123   3.126  1.00  0.00
ATOM   3072  BLR BLR Y1193      17.548  74.928 -33.820  1.00  0.00
ATOM   3073  BLS BLS Y1194      58.886 -79.661  -6.147  1.00  0.00
ATOM   3074  BLT BLT Y1195      30.437  50.174  60.772  1.00  0.00
ATOM   3075  BLU BLU Y1196     -10.548  70.569 -18.303  1.00  0.00
ATOM   3076  BLV BLV Y1197      73.312 -83.819 -87.040  1.00  0.00
ATOM   3077  BLW BLW Y1198       0.972 -33.540 -21.338  1.00  0.00
ATOM   3078  BLX BLX Y1199      37.311 -26.435 -15.871  1.00  0.00
ATOM   3079  BLY BLY Y1200      10.173   3.607 -22.494  1.00  0.00
ATOM   3080  BLZ BLZ Y1201     -61.249 -30.106   3.355  1.00  0.00
ATOM   3081  BMA BMA Y1202     -60.128  79.283  20.078  1.00  0.00
ATOM   3082  BMB BMB Y1203      45.213  76.718  22.628  1.00  0.00
ATOM   3083  BMC BMC Y1204     -75.340 -76.848 -16.042  1.00  0.00
ATOM   3084  BMD BMD Y1205     -84.486 -23.843  66.862  1.00  0.00
ATOM   3085  BME BME Y1206     -78.105 -88.751  24.106  1.00  0.00
ATOM   3086  BMF BMF Y1207      39.604  78.540 -15.623  1.00  0.00
ATOM   3087  BMG BMG Y1208      44.393 -39.379 -78.031  1.00  0.00
ATOM   3088  BMH BMH Y1209      82.248  67.485  84.303  1.00  0.00
ATOM   3089  BMI BMI Y1210      21.369  18.315  78.949  1.00  0.00
ATOM   3090  BMJ BMJ Y1211      25.479  31.249 -65.036  1.00  0.00
ATOM   3091  BMK BMK Y1212     -70.610  15.998 -70.169  1.00  0.00
ATOM   3092  BML BML Y1213       3.477  79.272  21.354  1.00  0.00
ATOM   3093  BMM BMM Y1214      45.635  -7.729 -49.654  1.00  0.00
ATOM   3094  BMN BMN Y1215     -17.225 -38.130  17.690  1.00  0.00
ATOM   3095  BMO BMO Y1216     -27.736 -83.716 -31.206  1.00  0.00
ATOM   3096  BMP BMP Y1217     -22.272  32.240 -80.628  1.00  0.00
ATOM   3097  BMQ BMQ Y1218     -71.214  24.407  82.254  1.00  0.00
ATOM   3098  BMR BMR Y1219       3.770  -9.493  44.761  1.00  0.00
ATOM   3099  BMS BMS Y1220       5.776  55.172  46.906  1.00  0.00
ATOM   3100  BMT BMT Y1221      81.351  72.425 -43.476  1.00  0.00
ATOM   3101  BMU BMU Y1222      59.901 -13.758  47.529  1.00  0.00
ATOM   3102  BMV BMV Y1223      33.529   2.130  -6.108  1.00  0.00
ATOM   3103  BMW BMW Y1224      17.658  38.068 -77.121  1.00  0.00
ATOM   3104  BMX BMX Y1225      50.009  86.043  36.974  1.00  0.00
ATOM   3105  BMY BMY Y1226     -62.331 -44.325  -1.759  1.00  0.00
ATOM   3106  BMZ BMZ Y1227       5.625  12.223 -61.601  1.00  0.00
ATOM   3107  BNA BNA Y1228     -72.462  -0.173 -21.747  1.00  0.00
ATOM   3108  BNB BNB Y1229      51.781 -88.697 -71.747  1.00  0.00
ATOM   3109  BNC BNC Y1230      -6.068 -84.201  -1.651  1.00  0.00
ATOM   3110  BND BND Y1231     -53.167  38.172 -83.084  1.00  0.00
ATOM   3111  BNE BNE Y1232      28.175  19.080 -76.726  1.00  0.00
ATOM   3112  BNF BNF Y1233      18.041  54.507 -17.376  1.00  0.00
ATOM   3113  BNG BNG Y1234      42.523 -21.187 -70.470  1.00  0.00
ATOM   3114  BNH BNH Y1235      23.001 -59.476  58.633  1.00  0.00
ATOM   3115  BNI BNI Y1236      10.017 -15.096 -13.930  1.00  0.00
ATOM   3116  BNJ BNJ Y1237     -76.904  11.106 -84.008  1.00  0.00
ATOM   3117  BNK BNK Y1238      -9.259 -62.558  76.743  1.00  0.00
ATOM   3118  BNL BNL Y1239      32.013  22.446  59.063  1.00  0.00
ATOM   3119  BNM BNM Y1240      -4.508  77.241  85.744  1.00  0.00
ATOM   3120  BNN BNN Y1241     -75.439  -8.621 -37.933  1.00  0.00
ATOM   3121  BNO BNO Y1242     -30.344  45.122  52.059  1.00  0.00
ATOM   3122  BNP BNP Y1243      55.605 -63.850   5.396  1.00  0.00
ATOM   3123  BNQ BNQ Y1244      72.874 -23.367 -55.114  1.00  0.00
ATOM   3124  BNR BNR Y1245     -44.863 -62.044 -15.975  1.00  0.00
ATOM   3125  BNS BNS Y1246      11.780  -4.633 -73.740  1.00  0.00
ATOM   3126  BNT BNT Y1247     -27.150 -72.093  -6.591  1.00  0.00
ATOM   3127  BNU BNU Y1248      56.611 -84.468  36.617  1.00  0.00
ATOM   3128  BNV BNV Y1249     -45.870   9.271  46.707  1.00  0.00
ATOM   3129  BNW BNW Y1250     -32.135  26.902  24.765  1.00  0.00
ATOM   3130  BNX BNX Y1251      83.755  16.487 -10.420  1.00  0.00
ATOM   3131  BNY BNY Y1252      14.732  72.098  69.567  1.00  0.00
ATOM   3132  BNZ BNZ Y1253     -62.573 -60.683  59.133  1.00  0.00
ATOM   3133  BOA BOA Y1254     -32.072  71.410  15.764  1.00  0.00
ATOM   3134  BOB BOB Y1255     -42.188  30.972  -2.678  1.00  0.00
ATOM   3135  BOC BOC Y1256      75.785  70.110  14.980  1.00  0.00
ATOM   3136  BOD BOD Y1257      17.493 -82.459  18.604  1.00  0.00
ATOM   3137  BOE BOE Y1258     -62.795 -34.644 -61.095  1.00  0.00
ATOM   3138  BOF BOF Y1259      88.362  31.881  79.030  1.00  0.00
ATOM   3139  BOG BOG Y1260     -36.804  55.111  17.426  1.00  0.00
ATOM   3140  BOH BOH Y1261      58.408  36.039 -84.607  1.00  0.00
ATOM   3141  BOI BOI Y1262      12.075  82.786   7.173  1.00  0.00
ATOM   3142  BOJ BOJ Y1263     -69.754  61.668  77.319  1.00  0.00
ATOM   3143  BOK BOK Y1264      40.877 -18.895  53.752  1.00  0.00
ATOM   3144  BOL BOL Y1265      16.103 -88.345 -17.837  1.00  0.00
ATOM   3145  BOM BOM Y1266      46.231 -31.512  41.879  1.00  0.00
ATOM   3146  BON BON Y1267      34.681 -42.161 -32.090  1.00  0.00
ATOM   3147  BOO BOO Y1268     -59.335  81.807  38.904  1.00  0.00
ATOM   3148  BOP BOP Y1269     -50.057 -16.606 -38.951  1.00  0.00
ATOM   3149  BOQ BOQ Y1270      72.893  60.959  -4.534  1.00  0.00
ATOM   3150  BOR BOR Y1271      -4.509 -27.801 -32.167  1.00  0.00
ATOM   3151  BOS BOS Y1272      20.361  81.988  28.800  1.00  0.00
ATOM   3152  BOT BOT Y1273      79.910 -49.630  89.729  1.00  0.00
ATOM   3153  BOU BOU Y1274     -79.901 -27.491 -15.704  1.00  0.00
ATOM   3154  BOV BOV Y1275      44.555   9.211  30.081  1.00  0.00
ATOM   3155  BOW BOW Y1276     -32.518 -13.569  -1.132  1.00  0.00
ATOM   3156  BOX BOX Y1277     -31.802  82.676 -42.989  1.00  0.00
ATOM   3157  BOY BOY Y1278      -6.806  40.322 -74.770  1.00  0.00
ATOM   3158  BOZ BOZ Y1279      -4.548  25.271 -52.078  1.00  0.00
ATOM   3159  BPA BPA Y1280      57.023  53.821 -46.111  1.00  0.00
ATOM   3160  BPB BPB Y1281     -58.356  19.074 -25.855  1.00  0.00
ATOM   3161  BPC BPC Y1282     -34.729 -64.626  31.276  1.00  0.00
ATOM   3162  BPD BPD Y1283      82.265 -86.002  48.478  1.00  0.00
ATOM   3163  BPE BPE Y1284     -23.804  43.490 -59.728  1.00  0.00
ATOM   3164  BPF BPF Y1285      -7.338 -15.174  11.776  1.00  0.00
ATOM   3165  BPG BPG Y1286      76.427 -11.617  64.131  1.00  0.00
ATOM   3166  BPH BPH Y1287     -75.011 -37.835  33.266  1.00  0.00
ATOM   3167  BPI BPI Y1288     -20.602  82.490 -78.527  1.00  0.00
ATOM   3168  BPJ BPJ Y1289     -51.622  67.349 -73.414  1.00  0.00
ATOM   3169  BPK BPK Y1290     -77.691  49.971  15.125  1.00  0.00
ATOM   3170  BPL BPL Y1291     -22.636  26.623 -39.065  1.00  0.00
ATOM   3171  BPM BPM Y1292     -73.689  62.018 -17.330  1.00  0.00
ATOM   3172  BPN BPN Y1293      34.435  63.119  37.938  1.00  0.00
ATOM   3173  BPO BPO Y1294      30.737  31.635  78.056  1.00  0.00
ATOM   3174  BPP BPP Y1295     -54.244 -78.736  37.512  1.00  0.00
ATOM   3175  BPQ BPQ Y1296      78.727 -66.354 -79.912  1.00  0.00
ATOM   3176  BPR BPR Y1297     -66.185 -70.334  21.790  1.00  0.00
ATOM   3177  BPS BPS Y1298     -57.267 -23.213 -12.233  1.00  0.00
ATOM   3178  BPT BPT Y1299     -32.990  28.364 -17.028  1.00  0.00
ATOM   3179  BPU BPU Y1300      27.718   8.895  42.029  1.00  0.00
ATOM   3180  BPV BPV Y1301      56.073  40.281 -61.151  1.00  0.00
ATOM   3181  BPW BPW Y1302      73.953  73.788  36.360  1.00  0.00
ATOM   3182  BPX BPX Y1303      78.667 -14.258  -6.783  1.00  0.00
ATOM   3183  BPY BPY Y1304     -15.760  16.347 -32.981  1.00  0.00
ATOM   3184  BPZ BPZ Y1305     -25.634  82.699 -28.801  1.00  0.00
ATOM   3185  BQA BQA Y1306     -26.657 -81.334  17.213  1.00  0.00
ATOM   3186  BQB BQB Y1307      84.961  78.935 -83.936  1.00  0.00
ATOM   3187  BQC BQC Y1308     -65.453 -40.051  21.248  1.00  0.00
ATOM   3188  BQD BQD Y1309     -38.033  35.422  79.383  1.00  0.00
ATOM   3189  BQE BQE Y1310      57.213  49.404  15.714  1.00  0.00
ATOM   3190  BQF BQF Y1311     -82.352 -71.808 -83.623  1.00  0.00
ATOM   3191  BQG BQG Y1312      27.614 -44.890  39.167  1.00  0.00
ATOM   3192  BQH BQH Y1313      86.195  23.411  33.224  1.00  0.00
ATOM   3193  BQI BQI Y1314      23.707  75.103  -5.158  1.00  0.00
ATOM   3194  BQJ BQJ Y1315      78.621  -1.624  82.795  1.00  0.00
ATOM   3195  BQK BQK Y1316      66.598  65.805  85.670  1.00  0.00
ATOM   3196  BQL BQL Y1317      84.932   4.193 -36.738  1.00  0.00
ATOM   3197  BQM BQM Y1318     -24.228 -62.560 -56.433  1.00  0.00
ATOM   3198  BQN BQN Y1319     -57.901  54.266   9.495  1.00  0.00
ATOM   3199  BQO BQO Y1320     -34.729  70.566  76.317  1.00  0.00
ATOM   3200  BQP BQP Y1321     -85.305  25.901  76.874  1.00  0.00
ATOM   3201  BQQ BQQ Y1322      87.195 -63.227  85.529  1.00  0.00
ATOM   3202  BQR BQR Y1323      80.099 -12.841  27.794  1.00  0.00
ATOM   3203  BQS BQS Y1324      22.952   7.820 -43.675  1.00  0.00
ATOM   3204  BQT BQT Y1325      57.953 -71.779 -32.765  1.00  0.00
ATOM   3205  BQU BQU Y1326      14.004 -60.602  86.382  1.00  0.00
ATOM   3206  BQV BQV Y1327      65.766  70.483 -52.625  1.00  0.00
ATOM   3207  BQW BQW Y1328      -8.357  48.080  69.715  1.00  0.00
ATOM   3208  BQX BQX Y1329      48.749 -10.821  36.047  1.00  0.00
ATOM   3209  BQY BQY Y1330      20.194 -60.164 -69.516  1.00  0.00
ATOM   3210  BQZ BQZ Y1331      78.041  13.694  66.682  1.00  0.00
ATOM   3211  BRA BRA Y1332       4.103 -34.628 -82.311  1.00  0.00
ATOM   3212  BRB BRB Y1333      77.840 -55.376  -8.268  1.00  0.00
ATOM   3213  BRC BRC Y1334       1.114 -51.093  63.420  1.00  0.00
ATOM   3214  BRD BRD Y1335      37.826  23.610  18.957  1.00  0.00
ATOM   3215  BRE BRE Y1336     -28.384  19.388 -67.398  1.00  0.00
ATOM   3216  BRF BRF Y1337      -1.681  80.596 -39.800  1.00  0.00
ATOM   3217  BRG BRG Y1338     -70.784  80.372 -53.171  1.00  0.00
ATOM   3218  BRH BRH Y1339     -81.494  10.183 -11.162  1.00  0.00
ATOM   3219  BRI BRI Y1340      84.746   6.320  40.835  1.00  0.00
ATOM   3220  BRJ BRJ Y1341      86.806 -49.164  62.501  1.00  0.00
ATOM   3221  BRK BRK Y1342      19.196 -40.658 -14.417  1.00  0.00
ATOM   3222  BRL BRL Y1343     -42.699  20.021  64.013  1.00  0.00
ATOM   3223  BRM BRM Y1344      -4.744  71.898  74.685  1.00  0.00
ATOM   3224  BRN BRN Y1345     -37.925  17.677 -43.862  1.00  0.00
ATOM   3225  BRO BRO Y1346      20.822 -82.554   1.526  1.00  0.00
ATOM   3226  BRP BRP Y1347     -75.496 -36.865 -44.284  1.00  0.00
ATOM   3227  BRQ BRQ Y1348      56.888  82.283 -83.093  1.00  0.00
ATOM   3228  BRR BRR Y1349     -60.363 -46.539  68.695  1.00  0.00
ATOM   3229  BRS BRS Y1350      49.596 -37.569  73.492  1.00  0.00
ATOM   3230  BRT BRT Y1351      27.488 -75.448 -11.552  1.00  0.00
ATOM   3231  BRU BRU Y1352     -85.657 -52.135  78.192  1.00  0.00
ATOM   3232  BRV BRV Y1353      85.616 -68.784 -43.533  1.00  0.00
ATOM   3233  BRW BRW Y1354     -55.974  79.105  74.720  1.00  0.00
ATOM   3234  BRX BRX Y1355      41.657 -85.766   3.566  1.00  0.00
ATOM   3235  BRY BRY Y1356     -45.403  11.237 -74.430  1.00  0.00
ATOM   3236  BRZ BRZ Y1357     -28.671 -56.033  15.440  1.00  0.00
ATOM   3237  BSA BSA Y1358     -47.170  54.105 -77.378  1.00  0.00
ATOM   3238  BSB BSB Y1359     -34.046  -3.472  50.369  1.00  0.00
ATOM   3239  BSC BSC Y1360     -43.246   1.593  -8.119  1.00  0.00
ATOM   3240  BSD BSD Y1361     -55.970 -24.163  58.123  1.00  0.00
ATOM   3241  BSE BSE Y1362      86.641  58.927  39.764  1.00  0.00
ATOM   3242  BSF BSF Y1363     -20.869  24.400  79.908  1.00  0.00
ATOM   3243  BSG BSG Y1364      42.462 -30.314   3.075  1.00  0.00
ATOM   3244  BSH BSH Y1365      60.459 -16.587  -2.886  1.00  0.00
ATOM   3245  BSI BSI Y1366     -67.577  67.867  27.899  1.00  0.00
ATOM   3246  BSJ BSJ Y1367     -11.548  53.401  47.139  1.00  0.00
ATOM   3247  BSK BSK Y1368     -53.345 -15.210  67.727  1.00  0.00
ATOM   3248  BSL BSL Y1369      69.191 -44.235  67.525  1.00  0.00
ATOM   3249  BSM BSM Y1370       5.095  53.124 -77.618  1.00  0.00
ATOM   3250  BSN BSN Y1371     -69.252  76.378  52.534  1.00  0.00
ATOM   3251  BSO BSO Y1372      28.642  67.930  49.910  1.00  0.00
ATOM   3252  BSP BSP Y1373     -31.038 -62.667 -83.158  1.00  0.00
ATOM   3253  BSQ BSQ Y1374      25.431  21.435  29.577  1.00  0.00
ATOM   3254  BSR BSR Y1375     -12.988 -40.606 -43.279  1.00  0.00
ATOM   3255  BSS BSS Y1376      88.411   8.345  52.305  1.00  0.00
ATOM   3256  BST BST Y1377     -62.113  18.353  -0.825  1.00  0.00
ATOM   3257  BSU BSU Y1378     -77.461 -70.918  63.769  1.00  0.00
ATOM   3258  BSV BSV Y1379      78.001 -89.755  10.318  1.00  0.00
ATOM   3259  BSW BSW Y1380     -37.642 -78.810  72.829  1.00  0.00
ATOM   3260  BSX BSX Y1381      77.910  47.644 -80.068  1.00  0.00
ATOM   3261  BSY BSY Y1382     -17.055  62.825  84.372  1.00  0.00
ATOM   3262  BSZ BSZ Y1383     -23.369 -42.510  61.184  1.00  0.00
ATOM   3263  BTA BTA Y1384       9.326  24.310  -7.133  1.00  0.00
ATOM   3264  BTB BTB Y1385      58.609 -17.551 -70.877  1.00  0.00
ATOM   3265  BTC BTC Y1386     -79.171  70.597  38.005  1.00  0.00
ATOM   3266  BTD BTD Y1387      48.415  13.510 -51.910  1.00  0.00
ATOM   3267  BTE BTE Y1388     -12.136 -82.136 -83.375  1.00  0.00
ATOM   3268  BTF BTF Y1389     -12.105 -21.978  23.820  1.00  0.00
ATOM   3269  BTG BTG Y1390     -41.219  10.515  12.213  1.00  0.00
ATOM   3270  BTH BTH Y1391     -52.209  77.567 -37.423  1.00  0.00
ATOM   3271  BTI BTI Y1392      44.582 -69.216 -36.863  1.00  0.00
ATOM   3272  BTJ BTJ Y1393       4.625 -26.428  67.729  1.00  0.00
ATOM   3273  BTK BTK Y1394     -82.760  57.010  59.377  1.00  0.00
ATOM   3274  BTL BTL Y1395     -20.266 -49.224 -24.002  1.00  0.00
ATOM   3275  BTM BTM Y1396      82.552 -11.042  48.208  1.00  0.00
ATOM   3276  BTN BTN Y1397      10.927  24.567 -80.308  1.00  0.00
ATOM   3277  BTO BTO Y1398       3.375  13.865 -37.511  1.00  0.00
ATOM   3278  BTP BTP Y1399      76.419 -48.333  25.473  1.00  0.00
ATOM   3279  BTQ BTQ Y1400     -46.884 -33.381  19.566  1.00  0.00
ATOM   3280  BTR BTR Y1401      40.890 -59.440  43.263  1.00  0.00
ATOM   3281  BTS BTS Y1402      15.267 -36.374 -66.704  1.00  0.00
ATOM   3282  BTT BTT Y1403     -46.122 -69.398 -34.423  1.00  0.00
ATOM   3283  BTU BTU Y1404      23.821  -7.425  32.611  1.00  0.00
ATOM   3284  BTV BTV Y1405      79.673  43.492 -48.869  1.00  0.00
ATOM   3285  BTW BTW Y1406      61.073 -32.303 -79.393  1.00  0.00
ATOM   3286  BTX BTX Y1407     -51.070  30.540 -44.358  1.00  0.00
ATOM   3287  BTY BTY Y1408     -78.680 -85.762 -68.354  1.00  0.00
ATOM   3288  BTZ BTZ Y1409      68.580  29.340  44.932  1.00  0.00
ATOM   3289  BUA BUA Y1410      26.303 -37.999  71.177  1.00  0.00
ATOM   3290  BUB BUB Y1411     -21.852   6.010  38.020  1.00  0.00
ATOM   3291  BUC BUC Y1412      18.377  62.173 -74.088  1.00  0.00
ATOM   3292  BUD BUD Y1413      87.923  17.521 -51.232  1.00  0.00
ATOM   3293  BUE BUE Y1414     -26.777 -20.836 -83.069  1.00  0.00
ATOM   3294  BUF BUF Y1415      27.025 -19.966  70.030  1.00  0.00
ATOM   3295  BUG BUG Y1416     -61.775 -40.098 -48.471  1.00  0.00
ATOM   3296  BUH BUH Y1417     -82.451  35.455  51.372  1.00  0.00
ATOM   3297  BUI BUI Y1418     -44.184  75.574   1.749  1.00  0.00
ATOM   3298  BUJ BUJ Y1419     -52.426 -60.739  41.729  1.00  0.00
ATOM   3299  BUK BUK Y1420      21.655 -16.787  57.585  1.00  0.00
ATOM   3300  BUL BUL Y1421     -35.279 -22.486  69.798  1.00  0.00
ATOM   3301  BUM BUM Y1422       3.789 -48.285  84.802  1.00  0.00
ATOM   3302  BUN BUN Y1423     -81.981  73.586 -12.583  1.00  0.00
ATOM   3303  BUO BUO Y1424      42.333 -61.140 -63.594  1.00  0.00
ATOM   3304  BUP BUP Y1425      69.394 -61.881  19.755  1.00  0.00
ATOM   3305  BUQ BUQ Y1426     -77.752 -52.779   5.996  1.00  0.00
ATOM   3306  BUR BUR Y1427      46.351  60.121  86.441  1.00  0.00
ATOM   3307  BUS BUS Y1428     -38.459  74.469 -76.399  1.00  0.00
ATOM   3308  BUT BUT Y1429      88.760  72.432  35.166  1.00  0.00
ATOM   3309  BUU BUU Y1430     -72.515   4.584  33.567  1.00  0.00
ATOM   3310  BUV BUV Y1431      -8.300 -37.396  77.744  1.00  0.00
ATOM   3311  BUW BUW Y1432      40.437 -87.884  47.596  1.00  0.00
ATOM   3312  BUX BUX Y1433     -74.972  84.147 -35.241  1.00  0.00
ATOM   3313  BUY BUY Y1434      16.270 -82.634  51.149  1.00  0.00
ATOM   3314  BUZ BUZ Y1435     -63.212  30.031 -85.356  1.00  0.00
ATOM   3315  BVA BVA Y1436      74.292   9.182  15.872  1.00  0.00
ATOM   3316  BVB BVB Y1437      84.948 -16.163 -55.590  1.00  0.00
ATOM   3317  BVC BVC Y1438     -47.282 -54.997  -5.311  1.00  0.00
ATOM   3318  BVD BVD Y1439     -43.636 -43.668  38.968  1.00  0.00
ATOM   3319  BVE BVE Y1440      34.295 -70.428 -26.833  1.00  0.00
ATOM   3320  BVF BVF Y1441      28.686 -51.380 -80.832  1.00  0.00
ATOM   3321  BVG BVG Y1442      38.462 -88.147  76.016  1.00  0.00
ATOM   3322  BVH BVH Y1443     -81.181 -27.244  44.677  1.00  0.00
ATOM   3323  BVI BVI Y1444      72.342 -78.705  18.210  1.00  0.00
ATOM   3324  BVJ BVJ Y1445     -18.128  62.404  56.870  1.00  0.00
ATOM   3325  BVK BVK Y1446      82.772   1.678   1.345  1.00  0.00
ATOM   3326  BVL BVL Y1447      83.004  59.082 -33.558  1.00  0.00
ATOM   3327  BVM BVM Y1448      36.241 -72.424 -84.363  1.00  0.00
ATOM   3328  BVN BVN Y1449      -9.355  24.527 -39.610  1.00  0.00
ATOM   3329  BVO BVO Y1450     -76.745 -53.172  44.861  1.00  0.00
ATOM   3330  BVP BVP Y1451     -79.694 -22.608  28.595  1.00  0.00
ATOM   3331  BVQ BVQ Y1452     -81.485  37.773 -73.929  1.00  0.00
ATOM   3332  BVR BVR Y1453     -40.060 -25.945   6.072  1.00  0.00
ATOM   3333  BVS BVS Y1454     -14.970  40.303  27.761  1.00  0.00
ATOM   3334  BVT BVT Y1455      43.180  39.527 -28.006  1.00  0.00
ATOM   3335  BVU BVU Y1456       5.845  72.300  61.307  1.00  0.00
ATOM   3336  BVV BVV Y1457      64.551  14.818  33.473  1.00  0.00
ATOM   3337  BVW BVW Y1458      -8.759  28.008   6.340  1.00  0.00
ATOM   3338  BVX BVX Y1459      13.348  14.282  -0.023  1.00  0.00
ATOM   3339  BVY BVY Y1460       5.526  57.450  13.038  1.00  0.00
ATOM   3340  BVZ BVZ Y1461      67.954  64.765 -66.260  1.00  0.00
ATOM   3341  BWA BWA Y1462      37.123  46.949 -83.717  1.00  0.00
ATOM   3342  BWB BWB Y1463      25.882  39.763  30.968  1.00  0.00
ATOM   3343  BWC BWC Y1464     -37.367 -59.329 -46.925  1.00  0.00
ATOM   3344  BWD BWD Y1465      20.767  50.016  83.547  1.00  0.00
ATOM   3345  BWE BWE Y1466       2.435  35.617 -19.304  1.00  0.00
ATOM   3346  BWF BWF Y1467     -82.171  52.654 -42.658  1.00  0.00
ATOM   3347  BWG BWG Y1468     -30.761  11.980  -5.259  1.00  0.00
ATOM   3348  BWH BWH Y1469      62.344  75.743 -12.889  1.00  0.00
ATOM   3349  BWI BWI Y1470      70.360 -81.592 -53.071  1.00  0.00
ATOM   3350  BWJ BWJ Y1471     -44.073 -12.179 -75.820  1.00  0.00
ATOM   3351  BWK BWK Y1472     -86.021 -60.819 -18.925  1.00  0.00
ATOM   3352  BWL BWL Y1473      62.855 -72.706 -72.847  1.00  0.00
ATOM   3353  BWM BWM Y1474      22.548  26.173   9.447  1.00  0.00
ATOM   3354  BWN BWN Y1475     -51.414  41.480  13.018  1.00  0.00
ATOM   3355  BWO BWO Y1476      18.857 -32.314  57.879  1.00  0.00
ATOM   3356  BWP BWP Y1477      33.945 -85.597 -67.190  1.00  0.00
ATOM   3357  BWQ BWQ Y1478      25.431 -30.295  -5.194  1.00  0.00
ATOM   3358  BWR BWR Y1479      23.379 -30.098 -23.553  1.00  0.00
ATOM   3359  BWS BWS Y1480     -28.189  22.681 -85.141  1.00  0.00
ATOM   3360  BWT BWT Y1481     -56.131 -86.963 -33.511  1.00  0.00
ATOM   3361  BWU BWU Y1482      65.723  83.523  28.812  1.00  0.00
ATOM   3362  BWV BWV Y1483      85.334  78.336 -67.770  1.00  0.00
ATOM   3363  BWW BWW Y1484      51.168 -62.305  56.434  1.00  0.00
ATOM   3364  BWX BWX Y1485      29.212  -9.686 -32.404  1.00  0.00
ATOM   3365  BWY BWY Y1486     -16.924 -17.357  44.849  1.00  0.00
ATOM   3366  BWZ BWZ Y1487      69.896 -47.544  12.536  1.00  0.00
ATOM   3367  BXA BXA Y1488      20.929  78.385  83.895  1.00  0.00
ATOM   3368  BXB BXB Y1489     -69.125  -7.486 -79.309  1.00  0.00
ATOM   3369  BXC BXC Y1490     -82.692 -70.318  24.364  1.00  0.00
ATOM   3370  BXD BXD Y1491     -76.733  84.400  41.318  1.00  0.00
ATOM   3371  BXE BXE Y1492      13.095   9.490 -13.212  1.00  0.00
ATOM   3372  BXF BXF Y1493      76.831  48.015  54.560  1.00  0.00
ATOM   3373  BXG BXG Y1494      85.436 -68.477 -14.737  1.00  0.00
ATOM   3374  BXH BXH Y1495       3.866  83.165  47.728  1.00  0.00
ATOM   3375  BXI BXI Y1496      41.409 -19.293  71.567  1.00  0.00
ATOM   3376  BXJ BXJ Y1497     -21.548  78.679  59.030  1.00  0.00
ATOM   3377  BXK BXK Y1498     -77.122 -26.945  80.006  1.00  0.00
ATOM   3378  BXL BXL Y1499       1.787  -0.560 -33.569  1.00  0.00
ATOM   3379  BXM BXM Y1500     -19.022  65.996  70.370  1.00  0.00
ATOM   3380  BXN BXN Y1501       9.617 -61.679  39.327  1.00  0.00
ATOM   3381  BXO BXO Y1502       7.456  48.752  30.064  1.00  0.00
ATOM   3382  BXP BXP Y1503     -15.402 -87.569 -41.729  1.00  0.00
ATOM   3383  BXQ BXQ Y1504     -20.671  21.306  61.434  1.00  0.00
ATOM   3384  BXR BXR Y1505     -12.021 -57.812  26.228  1.00  0.00
ATOM   3385  BXS BXS Y1506     -17.485  75.165 -49.811  1.00  0.00
ATOM   3386  BXT BXT Y1507     -63.909 -80.110   4.523  1.00  0.00
ATOM   3387  BXU BXU Y1508     -30.905 -82.092  46.769  1.00  0.00
ATOM   3388  BXV BXV Y1509     -27.234  46.198 -78.632  1.00  0.00
ATOM   3389  BXW BXW Y1510      84.167  46.963  74.119  1.00  0.00
ATOM   3390  BXX BXX Y1511     -81.250 -87.449  40.751  1.00  0.00
ATOM   3391  BXY BXY Y1512     -10.947  68.876  38.104  1.00  0.00
ATOM   3392  BXZ BXZ Y1513      51.605  44.791  55.917  1.00  0.00
ATOM   3393  BYA BYA Y1514     -84.369 -86.620  73.354  1.00  0.00
ATOM   3394  BYB BYB Y1515      11.476 -41.554  63.655  1.00  0.00
ATOM   3395  BYC BYC Y1516     -44.431  56.733  81.921  1.00  0.00
ATOM   3396  BYD BYD Y1517     -22.837 -79.845  89.546  1.00  0.00
ATOM   3397  BYE BYE Y1518     -71.640  17.851  10.826  1.00  0.00
ATOM   3398  BYF BYF Y1519     -63.224 -25.269 -27.539  1.00  0.00
ATOM   3399  BYG BYG Y1520       0.552 -16.577 -38.060  1.00  0.00
ATOM   3400  BYH BYH Y1521      13.939  24.830  69.265  1.00  0.00
ATOM   3401  BYI BYI Y1522     -15.675 -75.019   8.374  1.00  0.00
ATOM   3402  BYJ BYJ Y1523      84.671 -46.131  -1.676  1.00  0.00
ATOM   3403  BYK BYK Y1524      -7.915  77.294  53.410  1.00  0.00
ATOM   3404  BYL BYL Y1525      78.245  65.248 -84.478  1.00  0.00
ATOM   3405  BYM BYM Y1526      66.510 -86.130  60.144  1.00  0.00
ATOM   3406  BYN BYN Y1527      -2.006 -52.762 -85.867  1.00  0.00
ATOM   3407  BYO BYO Y1528      64.095 -14.098 -50.938  1.00  0.00
ATOM   3408  BYP BYP Y1529      53.830 -48.616  63.428  1.00  0.00
ATOM   3409  BYQ BYQ Y1530     -59.511  45.958  82.787  1.00  0.00
ATOM   3410  BYR BYR Y1531     -31.402  26.685  60.585  1.00  0.00
ATOM   3411  BYS BYS Y1532     -11.613  14.911 -80.038  1.00  0.00
ATOM   3412  BYT BYT Y1533     -63.268  27.056 -72.901  1.00  0.00
ATOM   3413  BYU BYU Y1534     -31.517  -4.356 -23.048  1.00  0.00
ATOM   3414  BYV BYV Y1535     -85.217 -61.610 -52.362  1.00  0.00
ATOM   3415  BYW BYW Y1536      70.472  19.713 -85.464  1.00  0.00
ATOM   3416  BYX BYX Y1537      86.043 -83.426 -61.311  1.00  0.00
ATOM   3417  BYY BYY Y1538     -12.945   1.893  86.993  1.00  0.00
ATOM   3418  BYZ BYZ Y1539     -21.362  -1.533  -1.275  1.00  0.00
ATOM   3419  BZA BZA Y1540      56.634  29.209  29.637  1.00  0.00
ATOM   3420  BZB BZB Y1541     -34.660 -64.848  81.940  1.00  0.00
ATOM   3421  BZC BZC Y1542      66.878  43.586  63.887  1.00  0.00
ATOM   3422  BZD BZD Y1543      62.220  43.147  87.072  1.00  0.00
ATOM   3423  BZE BZE Y1544     -19.850  63.085  14.271  1.00  0.00
ATOM   3424  BZF BZF Y1545      78.288 -48.612 -73.638  1.00  0.00
ATOM   3425  BZG BZG Y1546      20.209  12.541 -27.335  1.00  0.00
ATOM   3426  BZH BZH Y1547      53.450 -54.820  28.425  1.00  0.00
ATOM   3427  BZI BZI Y1548     -40.570 -31.928  28.556  1.00  0.00
ATOM   3428  BZJ BZJ Y1549      86.300  74.110  71.625  1.00  0.00
ATOM   3429  BZK BZK Y1550     -82.494 -72.549  -3.197  1.00  0.00
ATOM   3430  BZL BZL Y1551      11.243 -49.050 -72.246  1.00  0.00
ATOM   3431  BZM BZM Y1552      14.952  83.182 -50.114  1.00  0.00
ATOM   3432  BZN BZN Y1553     -52.460 -43.674  -7.985  1.00  0.00
ATOM   3433  BZO BZO Y1554      49.892  17.727   9.082  1.00  0.00
ATOM   3434  BZP BZP Y1555     -64.706  77.576 -11.101  1.00  0.00
ATOM   3435  BZQ BZQ Y1556      65.210  -4.500  24.420  1.00  0.00
ATOM   3436  BZR BZR Y1557     -75.772 -38.272 -84.432  1.00  0.00
ATOM   3437  BZS BZS Y1558      -0.056 -73.710  89.879  1.00  0.00
ATOM   3438  BZT BZT Y1559     -62.957 -21.041 -73.998  1.00  0.00
ATOM   3439  BZU BZU Y1560      88.091  38.484 -38.723  1.00  0.00
ATOM   3440  BZV BZV Y1561      78.377  59.030  74.702  1.00  0.00
ATOM   3441  BZW BZW Y1562     -35.964  43.013   3.857  1.00  0.00
ATOM   3442  BZX BZX Y1563     -38.991  78.188  35.267  1.00  0.00
ATOM   3443  BZY BZY Y1564     -29.250 -76.938  31.895  1.00  0.00
ATOM   3444  BZZ BZZ Y1565      39.189 -33.761 -55.482  1.00  0.00
ATOM   3445  CAA CAA Y1566     -13.662 -70.636 -60.575  1.00  0.00
ATOM   3446  CAB CAB Y1567      31.950  10.612  82.117  1.00  0.00
ATOM   3447  CAC CAC Y1568     -28.356 -85.622 -50.788  1.00  0.00
ATOM   3448  CAD CAD Y1569      60.505 -77.799  47.920  1.00  0.00
ATOM   3449  CAE CAE Y1570     -42.516  68.307 -46.676  1.00  0.00
ATOM   3450  CAF CAF Y1571      38.235  52.369 -33.606  1.00  0.00
ATOM   3451  CAG CAG Y1572      36.314  47.103 -53.456  1.00  0.00
ATOM   3452  CAH CAH Y1573     -76.445 -61.771  85.457  1.00  0.00
ATOM   3453  CAI CAI Y1574      29.992 -84.649  28.429  1.00  0.00
ATOM   3454  CAJ CAJ Y1575      24.154  10.677 -63.812  1.00  0.00
ATOM   3455  CAK CAK Y1576      71.622  -7.436  36.774  1.00  0.00
ATOM   3456  CAL CAL Y1577       0.687  27.560 -64.762  1.00  0.00
ATOM   3457  CAM CAM Y1578     -66.989 -70.609 -78.749  1.00  0.00
ATOM   3458  CAN CAN Y1579     -78.120  31.118 -53.363  1.00  0.00
ATOM   3459  CAO CAO Y1580      72.370 -32.138   0.501  1.00  0.00
ATOM   3460  CAP CAP Y1581      46.087  34.405  20.785  1.00  0.00
ATOM   3461  CAQ CAQ Y1582     -30.897 -53.447   1.716  1.00  0.00
ATOM   3462  CAR CAR Y1583      66.487 -36.196  25.521  1.00  0.00
ATOM   3463  CAS CAS Y1584     -10.473 -57.516 -79.737  1.00  0.00
ATOM   3464  CAT CAT Y1585     -54.842  42.483 -31.951  1.00  0.00
ATOM   3465  CAU CAU Y1586      87.923 -33.800  73.803  1.00  0.00
ATOM   3466  CAV CAV Y1587     -81.933   9.732 -51.540  1.00  0.00
ATOM   3467  CAW CAW Y1588      29.509 -83.941  85.904  1.00  0.00
ATOM   3468  CAX CAX Y1589      69.621 -65.936 -42.202  1.00  0.00
ATOM   3469  CAY CAY Y1590     -59.015 -46.603  46.591  1.00  0.00
ATOM   3470  CAZ CAZ Y1591     -68.384   2.667 -65.356  1.00  0.00
ATOM   3471  CBA CBA Y1592      87.863 -75.223  15.838  1.00  0.00
ATOM   3472  CBB CBB Y1593      58.097  56.258 -84.232  1.00  0.00
ATOM   3473  CBC CBC Y1594      73.192   9.272  51.785  1.00  0.00
ATOM   3474  CBD CBD Y1595     -81.556 -58.452 -74.414  1.00  0.00
ATOM   3475  CBE CBE Y1596      34.369 -43.003  59.830  1.00  0.00
ATOM   3476  CBF CBF Y1597     -10.358 -20.569 -19.740  1.00  0.00
ATOM   3477  CBG CBG Y1598      76.718  42.698 -67.907  1.00  0.00
ATOM   3478  CBH CBH Y1599     -72.178 -87.614  53.792  1.00  0.00
ATOM   3479  CBI CBI Y1600      70.693 -84.952 -38.685  1.00  0.00
ATOM   3480  CBJ CBJ Y1601     -11.985  21.555  -6.881  1.00  0.00
ATOM   3481  CBK CBK Y1602      86.279 -16.757  72.579  1.00  0.00
ATOM   3482  CBL CBL Y1603      84.013  72.350  52.121  1.00  0.00
ATOM   3483  CBM CBM Y1604       0.701 -85.766 -78.581  1.00  0.00
ATOM   3484  CBN CBN Y1605     -10.645 -63.180 -15.580  1.00  0.00
ATOM   3485  CBO CBO Y1606       5.917 -51.415 -12.236  1.00  0.00
ATOM   3486  CBP CBP Y1607      27.764  79.286  38.763  1.00  0.00
ATOM   3487  CBQ CBQ Y1608      -1.033 -66.180 -72.510  1.00  0.00
ATOM   3488  CBR CBR Y1609      31.523 -65.986  35.790  1.00  0.00
ATOM   3489  CBS CBS Y1610     -64.400  50.941  26.576  1.00  0.00
ATOM   3490  CBT CBT Y1611     -30.764  65.431   4.868  1.00  0.00
ATOM   3491  CBU CBU Y1612      57.263 -32.473  57.967  1.00  0.00
ATOM   3492  CBV CBV Y1613      41.151 -23.590  82.488  1.00  0.00
ATOM   3493  CBW CBW Y1614       0.708  29.966  74.550  1.00  0.00
ATOM   3494  CBX CBX Y1615      -9.942  83.569  72.246  1.00  0.00
ATOM   3495  CBY CBY Y1616      10.147  35.514   5.581  1.00  0.00
ATOM   3496  CBZ CBZ Y1617       5.090  19.410 -22.986  1.00  0.00
ATOM   3497  CCA CCA Y1618      15.507  78.269  46.828  1.00  0.00
ATOM   3498  CCB CCB Y1619     -78.401 -67.933  43.017  1.00  0.00
ATOM   3499  CCC CCC Y1620     -17.816 -38.707  43.449  1.00  0.00
ATOM   3500  CCD CCD Y1621      86.020 -39.112 -62.693  1.00  0.00
ATOM   3501  CCE CCE Y1622     -43.248 -69.899 -85.564  1.00  0.00
ATOM   3502  CCF CCF Y1623      81.188 -87.011 -76.051  1.00  0.00
ATOM   3503  CCG CCG Y1624     -24.623  73.423 -63.542  1.00  0.00
ATOM   3504  CCH CCH Y1625      38.865 -79.903  37.802  1.00  0.00
ATOM   3505  CCI CCI Y1626     -49.683  56.167  30.627  1.00  0.00
ATOM   3506  CCJ CCJ Y1627     -30.760  55.487  69.868  1.00  0.00
ATOM   3507  CCK CCK Y1628     -79.684  61.833 -68.988  1.00  0.00
ATOM   3508  CCL CCL Y1629      31.264  27.607 -29.637  1.00  0.00
ATOM   3509  CCM CCM Y1630      61.363 -46.947  -1.426  1.00  0.00
ATOM   3510  CCN CCN Y1631     -76.037  75.175 -63.673  1.00  0.00
ATOM   3511  CCO CCO Y1632       0.105 -19.347 -68.999  1.00  0.00
ATOM   3512  CCP CCP Y1633     -26.755  55.517  30.406  1.00  0.00
ATOM   3513  CCQ CCQ Y1634      12.076  75.477 -76.372  1.00  0.00
ATOM   3514  CCR CCR Y1635      27.014  -6.766 -54.325  1.00  0.00
ATOM   3515  CCS CCS Y1636      61.547 -14.286 -85.491  1.00  0.00
ATOM   3516  CCT CCT Y1637     -37.166  26.430 -56.726  1.00  0.00
ATOM   3517  CCU CCU Y1638     -52.885 -49.455  80.928  1.00  0.00
ATOM   3518  CCV CCV Y1639      75.395  83.957  77.860  1.00  0.00
ATOM   3519  CCW CCW Y1640     -58.769 -53.676  32.296  1.00  0.00
ATOM   3520  CCX CCX Y1641     -46.881  82.349  58.809  1.00  0.00
ATOM   3521  CCY CCY Y1642     -48.061 -69.145  71.175  1.00  0.00
ATOM   3522  CCZ CCZ Y1643      50.427  44.047 -39.609  1.00  0.00
ATOM   3523  CDA CDA Y1644     -48.541 -47.177 -44.620  1.00  0.00
ATOM   3524  CDB CDB Y1645     -37.085  22.430  40.736  1.00  0.00
ATOM   3525  CDC CDC Y1646     -81.827 -89.523  86.770  1.00  0.00
ATOM   3526  CDD CDD Y1647      -6.572  13.681  68.774  1.00  0.00
ATOM   3527  CDE CDE Y1648      41.907  45.866  86.583  1.00  0.00
ATOM   3528  CDF CDF Y1649     -80.850 -55.778  24.497  1.00  0.00
ATOM   3529  CDG CDG Y1650      35.135 -46.949  12.262  1.00  0.00
ATOM   3530  CDH CDH Y1651      29.182  -8.067  10.221  1.00  0.00
ATOM   3531  CDI CDI Y1652     -25.778  21.313  41.610  1.00  0.00
ATOM   3532  CDJ CDJ Y1653     -38.231 -85.018 -18.588  1.00  0.00
ATOM   3533  CDK CDK Y1654     -85.246  84.356   6.468  1.00  0.00
ATOM   3534  CDL CDL Y1655      46.500 -46.374  52.373  1.00  0.00
ATOM   3535  CDM CDM Y1656     -76.537  68.569 -45.532  1.00  0.00
ATOM   3536  CDN CDN Y1657       3.455 -66.055  66.161  1.00  0.00
ATOM   3537  CDO CDO Y1658       3.921  85.047 -14.542  1.00  0.00
ATOM   3538  CDP CDP Y1659     -16.742 -73.015 -73.831  1.00  0.00
ATOM   3539  CDQ CDQ Y1660     -33.834 -62.828  59.726  1.00  0.00
ATOM   3540  CDR CDR Y1661       6.827 -28.478  -4.034  1.00  0.00
ATOM   3541  CDS CDS Y1662      41.471  80.744  -2.003  1.00  0.00
ATOM   3542  CDT CDT Y1663     -44.472 -77.148  58.114  1.00  0.00
ATOM   3543  CDU CDU Y1664      62.047  23.941 -53.734  1.00  0.00
ATOM   3544  CDV CDV Y1665     -48.115 -40.139 -34.938  1.00  0.00
ATOM   3545  CDW CDW Y1666      66.595   2.784 -52.552  1.00  0.00
ATOM   3546  CDX CDX Y1667       4.235  57.898  23.807  1.00  0.00
ATOM   3547  CDY CDY Y1668      52.760 -63.544 -57.449  1.00  0.00
ATOM   3548  CDZ CDZ Y1669     -43.756 -59.691   8.762  1.00  0.00
ATOM   3549  CEA CEA Y1670     -85.485  34.913 -63.254  1.00  0.00
ATOM   3550  CEB CEB Y1671     -77.730  40.565  80.792  1.00  0.00
ATOM   3551  CEC CEC Y1672       6.864  77.614  -5.498  1.00  0.00
ATOM   3552  CED CED Y1673     -80.869  23.051 -41.433  1.00  0.00
ATOM   3553  CEE CEE Y1674       4.923  49.581  -1.720  1.00  0.00
ATOM   3554  CEF CEF Y1675     -61.972 -87.584 -47.883  1.00  0.00
ATOM   3555  CEG CEG Y1676      90.111 -59.912 -25.689  1.00  0.00
ATOM   3556  CEH CEH Y1677      37.058 -16.715  -5.027  1.00  0.00
ATOM   3557  CEI CEI Y1678      13.427  84.143  63.273  1.00  0.00
ATOM   3558  CEJ CEJ Y1679     -77.633  28.654 -84.303  1.00  0.00
ATOM   3559  CEK CEK Y1680      29.405  69.357 -29.811  1.00  0.00
ATOM   3560  CEL CEL Y1681      -2.404  81.364 -74.457  1.00  0.00
ATOM   3561  CEM CEM Y1682      81.069  54.484  86.808  1.00  0.00
ATOM   3562  CEN CEN Y1683      25.982   5.753  22.696  1.00  0.00
ATOM   3563  CEO CEO Y1684      75.207 -27.267 -71.392  1.00  0.00
ATOM   3564  CEP CEP Y1685     -21.898 -42.850  79.390  1.00  0.00
ATOM   3565  CEQ CEQ Y1686      87.601 -77.216  -2.526  1.00  0.00
ATOM   3566  CER CER Y1687     -34.512  83.989  60.455  1.00  0.00
ATOM   3567  CES CES Y1688      81.226 -29.862  84.145  1.00  0.00
ATOM   3568  CET CET Y1689      45.456  38.383  69.186  1.00  0.00
ATOM   3569  CEU CEU Y1690     -27.329 -12.998  84.511  1.00  0.00
ATOM   3570  CEV CEV Y1691     -41.376  43.801 -70.373  1.00  0.00
ATOM   3571  CEW CEW Y1692     -20.285  64.710 -34.417  1.00  0.00
ATOM   3572  CEX CEX Y1693     -54.075  67.729 -45.876  1.00  0.00
ATOM   3573  CEY CEY Y1694      -5.809  84.631 -55.578  1.00  0.00
ATOM   3574  CEZ CEZ Y1695      53.485  54.463 -73.343  1.00  0.00
ATOM   3575  CFA CFA Y1696     -84.253 -13.781  39.819  1.00  0.00
ATOM   3576  CFB CFB Y1697      10.589  66.640  86.735  1.00  0.00
ATOM   3577  CFC CFC Y1698     -56.490  49.807 -81.948  1.00  0.00
ATOM   3578  CFD CFD Y1699     -74.220   9.030  86.478  1.00  0.00
ATOM   3579  CFE CFE Y1700     -30.269   1.826 -78.979  1.00  0.00
ATOM   3580  CFF CFF Y1701     -61.202 -34.933  79.188  1.00  0.00
ATOM   3581  CFG CFG Y1702     -27.841  32.873 -68.150  1.00  0.00
ATOM   3582  CFH CFH Y1703     -79.550 -42.628  84.342  1.00  0.00
ATOM   3583  CFI CFI Y1704      33.857  -8.804  80.042  1.00  0.00
ATOM   3584  CFJ CFJ Y1705     -10.311  35.921  86.065  1.00  0.00
ATOM   3585  CFK CFK Y1706      60.312  80.628  40.836  1.00  0.00
ATOM   3586  CFL CFL Y1707     -12.288  48.497  88.555  1.00  0.00
ATOM   3587  CFM CFM Y1708      15.173  35.946  78.380  1.00  0.00
ATOM   3588  CFN CFN Y1709      53.595  84.509 -41.933  1.00  0.00
ATOM   3589  CFO CFO Y1710      46.464 -47.923 -20.371  1.00  0.00
ATOM   3590  CFP CFP Y1711     -54.225  38.559  -1.992  1.00  0.00
ATOM   3591  CFQ CFQ Y1712     -11.606 -19.156  84.429  1.00  0.00
ATOM   3592  CFR CFR Y1713      40.279  31.358 -52.667  1.00  0.00
ATOM   3593  CFS CFS Y1714      38.884   9.455 -60.866  1.00  0.00
ATOM   3594  CFT CFT Y1715     -69.434 -34.773  69.156  1.00  0.00
ATOM   3595  CFU CFU Y1716       7.590  60.000  -3.096  1.00  0.00
ATOM   3596  CFV CFV Y1717     -81.895  13.192 -66.662  1.00  0.00
ATOM   3597  CFW CFW Y1718     -83.369  54.611   3.456  1.00  0.00
ATOM   3598  CFX CFX Y1719     -44.441 -57.820  24.509  1.00  0.00
ATOM   3599  CFY CFY Y1720      83.981 -90.042 -50.072  1.00  0.00
ATOM   3600  CFZ CFZ Y1721      41.622 -11.840  21.858  1.00  0.00
ATOM   3601  CGA CGA Y1722      74.331  85.393   7.135  1.00  0.00
ATOM   3602  CGB CGB Y1723     -39.002 -33.916  87.567  1.00  0.00
ATOM   3603  CGC CGC Y1724     -60.603 -52.262 -58.414  1.00  0.00
ATOM   3604  CGD CGD Y1725       0.280 -44.689 -59.199  1.00  0.00
ATOM   3605  CGE CGE Y1726      36.829 -72.906  51.688  1.00  0.00
ATOM   3606  CGF CGF Y1727      81.437  83.144 -53.190  1.00  0.00
ATOM   3607  CGG CGG Y1728     -49.185 -90.269 -73.198  1.00  0.00
ATOM   3608  CGH CGH Y1729     -49.998 -28.711 -82.359  1.00  0.00
ATOM   3609  CGI CGI Y1730       8.659  69.245   7.436  1.00  0.00
ATOM   3610  CGJ CGJ Y1731      25.138  83.080  16.270  1.00  0.00
ATOM   3611  CGK CGK Y1732      73.496 -33.751  73.519  1.00  0.00
ATOM   3612  CGL CGL Y1733      44.451  26.995 -78.308  1.00  0.00
ATOM   3613  CGM CGM Y1734     -28.925  82.753   7.184  1.00  0.00
ATOM   3614  CGN CGN Y1735      46.783 -38.517 -47.939  1.00  0.00
ATOM   3615  CGO CGO Y1736     -50.949  18.173  23.178  1.00  0.00
ATOM   3616  CGP CGP Y1737      89.839  16.734 -74.147  1.00  0.00
ATOM   3617  CGQ CGQ Y1738       7.046  44.661  14.939  1.00  0.00
ATOM   3618  CGR CGR Y1739     -24.474 -55.609  75.074  1.00  0.00
ATOM   3619  CGS CGS Y1740      17.914 -75.185  77.368  1.00  0.00
ATOM   3620  CGT CGT Y1741     -83.913  -8.555 -63.921  1.00  0.00
ATOM   3621  CGU CGU Y1742     -72.240  61.810  52.440  1.00  0.00
ATOM   3622  CGV CGV Y1743      87.693  20.488 -86.407  1.00  0.00
ATOM   3623  CGW CGW Y1744      35.174 -85.844 -37.789  1.00  0.00
ATOM   3624  CGX CGX Y1745      36.091  42.316 -67.404  1.00  0.00
ATOM   3625  CGY CGY Y1746     -76.695 -83.773  10.449  1.00  0.00
ATOM   3626  CGZ CGZ Y1747      18.133  -6.473 -36.794  1.00  0.00
ATOM   3627  CHA CHA Y1748      88.685   3.514  63.708  1.00  0.00
ATOM   3628  CHB CHB Y1749      46.402 -86.799 -21.007  1.00  0.00
ATOM   3629  CHC CHC Y1750     -15.547   5.657 -19.402  1.00  0.00
ATOM   3630  CHD CHD Y1751     -16.115  81.840  42.297  1.00  0.00
ATOM   3631  CHE CHE Y1752      83.199  -1.999  20.576  1.00  0.00
ATOM   3632  CHF CHF Y1753      38.271  21.925 -64.249  1.00  0.00
ATOM   3633  CHG CHG Y1754      47.080 -22.948 -41.324  1.00  0.00
ATOM   3634  CHH CHH Y1755      19.361 -26.940  74.559  1.00  0.00
ATOM   3635  CHI CHI Y1756      10.026  75.262 -62.564  1.00  0.00
ATOM   3636  CHJ CHJ Y1757     -84.181  32.946 -13.494  1.00  0.00
ATOM   3637  CHK CHK Y1758     -31.573 -29.081  55.313  1.00  0.00
ATOM   3638  CHL CHL Y1759      13.774  12.003 -84.735  1.00  0.00
ATOM   3639  CHM CHM Y1760     -81.907  56.660  42.957  1.00  0.00
ATOM   3640  CHN CHN Y1761     -33.928 -61.169 -17.546  1.00  0.00
ATOM   3641  CHO CHO Y1762     -64.236  29.783 -46.296  1.00  0.00
ATOM   3642  CHP CHP Y1763     -74.041 -35.076   5.285  1.00  0.00
ATOM   3643  CHQ CHQ Y1764     -49.857 -18.301 -87.130  1.00  0.00
ATOM   3644  CHR CHR Y1765      89.425  60.624 -46.500  1.00  0.00
ATOM   3645  CHS CHS Y1766      46.164 -83.029 -85.430  1.00  0.00
ATOM   3646  CHT CHT Y1767     -47.629  54.912 -57.428  1.00  0.00
ATOM   3647  CHU CHU Y1768     -22.227 -53.355 -51.246  1.00  0.00
ATOM   3648  CHV CHV Y1769      37.849  43.032  10.878  1.00  0.00
ATOM   3649  CHW CHW Y1770      83.536  31.565 -62.099  1.00  0.00
ATOM   3650  CHX CHX Y1771     -66.228 -23.871 -86.120  1.00  0.00
ATOM   3651  CHY CHY Y1772      11.138 -86.074  84.995  1.00  0.00
ATOM   3652  CHZ CHZ Y1773      70.881  51.925 -19.940  1.00  0.00
ATOM   3653  CIA CIA Y1774       8.669  65.774 -29.991  1.00  0.00
ATOM   3654  CIB CIB Y1775      85.086 -77.515 -29.576  1.00  0.00
ATOM   3655  CIC CIC Y1776     -20.114  26.175 -58.352  1.00  0.00
ATOM   3656  CID CID Y1777     -82.008  81.099  80.292  1.00  0.00
ATOM   3657  CIE CIE Y1778     -49.694  68.503 -18.056  1.00  0.00
ATOM   3658  CIF CIF Y1779     -15.285  84.333  86.077  1.00  0.00
ATOM   3659  CIG CIG Y1780     -33.262  -5.683  14.605  1.00  0.00
ATOM   3660  CIH CIH Y1781     -46.231 -41.393   7.721  1.00  0.00
ATOM   3661  CII CII Y1782     -81.961  79.605  49.483  1.00  0.00
ATOM   3662  CIJ CIJ Y1783     -82.516 -38.372  61.615  1.00  0.00
ATOM   3663  CIK CIK Y1784     -53.064  83.514 -84.134  1.00  0.00
ATOM   3664  CIL CIL Y1785     -40.826  83.423 -64.478  1.00  0.00
ATOM   3665  CIM CIM Y1786      23.280  20.266 -17.713  1.00  0.00
ATOM   3666  CIN CIN Y1787     -34.239 -89.965  76.685  1.00  0.00
ATOM   3667  CIO CIO Y1788      87.921  54.984  11.835  1.00  0.00
ATOM   3668  CIP CIP Y1789     -64.756  -4.979  85.985  1.00  0.00
ATOM   3669  CIQ CIQ Y1790      37.108  -8.048 -60.538  1.00  0.00
ATOM   3670  CIR CIR Y1791      88.652  46.559  26.988  1.00  0.00
ATOM   3671  CIS CIS Y1792     -28.622 -67.566 -70.941  1.00  0.00
ATOM   3672  CIT CIT Y1793     -75.435  82.110  28.114  1.00  0.00
ATOM   3673  CIU CIU Y1794     -70.219  85.229 -73.352  1.00  0.00
ATOM   3674  CIV CIV Y1795     -47.972  -3.273 -53.298  1.00  0.00
ATOM   3675  CIW CIW Y1796     -71.728 -30.589  56.574  1.00  0.00
ATOM   3676  CIX CIX Y1797     -24.860  68.478  39.665  1.00  0.00
ATOM   3677  CIY CIY Y1798     -39.936 -29.561  41.451  1.00  0.00
ATOM   3678  CIZ CIZ Y1799      81.884  69.704  -0.652  1.00  0.00
ATOM   3679  CJA CJA Y1800      84.634  53.038  -5.482  1.00  0.00
ATOM   3680  CJB CJB Y1801      86.810   8.335 -20.057  1.00  0.00
ATOM   3681  CJC CJC Y1802      87.980 -23.380 -77.883  1.00  0.00
ATOM   3682  CJD CJD Y1803      61.323  45.023  29.918  1.00  0.00
ATOM   3683  CJE CJE Y1804     -40.786  12.274  79.613  1.00  0.00
ATOM   3684  CJF CJF Y1805      22.131 -66.745  41.642  1.00  0.00
ATOM   3685  CJG CJG Y1806     -56.775 -58.899   9.144  1.00  0.00
ATOM   3686  CJH CJH Y1807     -25.457 -18.011  16.997  1.00  0.00
ATOM   3687  CJI CJI Y1808     -52.899 -34.962  31.367  1.00  0.00
ATOM   3688  CJJ CJJ Y1809       6.343  41.827 -67.097  1.00  0.00
ATOM   3689  CJK CJK Y1810     -40.899  43.750  23.294  1.00  0.00
ATOM   3690  CJL CJL Y1811     -56.022   1.181 -33.090  1.00  0.00
ATOM   3691  CJM CJM Y1812       4.809 -40.449  74.278  1.00  0.00
ATOM   3692  CJN CJN Y1813      37.584  84.268  75.193  1.00  0.00
ATOM   3693  CJO CJO Y1814      48.050  60.205  11.695  1.00  0.00
ATOM   3694  CJP CJP Y1815      61.717 -21.077  28.203  1.00  0.00
ATOM   3695  CJQ CJQ Y1816      54.437 -67.205 -18.812  1.00  0.00
ATOM   3696  CJR CJR Y1817      86.975  54.353  62.263  1.00  0.00
ATOM   3697  CJS CJS Y1818      82.114  25.961  68.572  1.00  0.00
ATOM   3698  CJT CJT Y1819       6.507   1.037 -54.837  1.00  0.00
ATOM   3699  CJU CJU Y1820     -79.815  59.077 -26.705  1.00  0.00
ATOM   3700  CJV CJV Y1821     -24.952  41.250 -26.442  1.00  0.00
ATOM   3701  CJW CJW Y1822      31.884  34.996  22.567  1.00  0.00
ATOM   3702  CJX CJX Y1823      89.337  61.783 -15.728  1.00  0.00
ATOM   3703  CJY CJY Y1824     -80.772  53.684 -10.942  1.00  0.00
ATOM   3704  CJZ CJZ Y1825      86.446 -11.224   9.139  1.00  0.00
ATOM   3705  CKA CKA Y1826      32.487 -34.705  80.652  1.00  0.00
ATOM   3706  CKB CKB Y1827      66.105  77.479 -37.157  1.00  0.00
ATOM   3707  CKC CKC Y1828     -19.500 -72.168 -22.648  1.00  0.00
ATOM   3708  CKD CKD Y1829     -15.962  -7.854 -26.777  1.00  0.00
ATOM   3709  CKE CKE Y1830      34.712 -53.401  23.316  1.00  0.00
ATOM   3710  CKF CKF Y1831     -13.401 -59.561  -1.340  1.00  0.00
ATOM   3711  CKG CKG Y1832      -9.319 -77.825 -20.547  1.00  0.00
ATOM   3712  CKH CKH Y1833      25.026  -9.319  44.953  1.00  0.00
ATOM   3713  CKI CKI Y1834     -56.098 -70.560   5.304  1.00  0.00
ATOM   3714  CKJ CKJ Y1835     -13.939 -45.384  68.587  1.00  0.00
ATOM   3715  CKK CKK Y1836      55.149  10.870  51.512  1.00  0.00
ATOM   3716  CKL CKL Y1837     -79.380 -87.237  -3.071  1.00  0.00
ATOM   3717  CKM CKM Y1838     -13.738 -18.877  -6.814  1.00  0.00
ATOM   3718  CKN CKN Y1839     -65.038  60.147  39.020  1.00  0.00
ATOM   3719  CKO CKO Y1840      70.555  36.241 -75.872  1.00  0.00
ATOM   3720  CKP CKP Y1841      72.923 -11.228  15.964  1.00  0.00
ATOM   3721  CKQ CKQ Y1842     -46.075  72.615 -85.810  1.00  0.00
ATOM   3722  CKR CKR Y1843       4.272  47.964  87.934  1.00  0.00
ATOM   3723  CKS CKS Y1844     -36.574 -14.588  58.721  1.00  0.00
ATOM   3724  CKT CKT Y1845     -49.760 -83.733  65.711  1.00  0.00
ATOM   3725  CKU CKU Y1846     -40.159 -75.439  89.796  1.00  0.00
ATOM   3726  CKV CKV Y1847     -29.089  44.128  16.029  1.00  0.00
ATOM   3727  CKW CKW Y1848      30.079  -8.888 -19.247  1.00  0.00
ATOM   3728  CKX CKX Y1849      59.472   6.171  85.161  1.00  0.00
ATOM   3729  CKY CKY Y1850      11.143  60.257 -53.240  1.00  0.00
ATOM   3730  CKZ CKZ Y1851      -9.271  63.779 -86.360  1.00  0.00
ATOM   3731  CLA CLA Y1852      87.421  63.952  27.385  1.00  0.00
ATOM   3732  CLB CLB Y1853     -61.893 -67.259  80.208  1.00  0.00
ATOM   3733  CLC CLC Y1854     -13.664  -4.113  27.341  1.00  0.00
ATOM   3734  CLD CLD Y1855     -18.111 -22.471   5.479  1.00  0.00
ATOM   3735  CLE CLE Y1856      29.563 -71.937  19.653  1.00  0.00
ATOM   3736  CLF CLF Y1857     -18.823  62.639  -1.744  1.00  0.00
ATOM   3737  CLG CLG Y1858      23.425 -61.975  76.447  1.00  0.00
ATOM   3738  CLH CLH Y1859      -3.607 -29.261  52.247  1.00  0.00
ATOM   3739  CLI CLI Y1860      18.360  66.742  31.832  1.00  0.00
ATOM   3740  CLJ CLJ Y1861     -83.060  15.972  45.010  1.00  0.00
ATOM   3741  CLK CLK Y1862      30.341 -64.830 -61.949  1.00  0.00
ATOM   3742  CLL CLL Y1863     -77.398  -2.521  -3.972  1.00  0.00
ATOM   3743  CLM CLM Y1864     -53.862  20.910  85.132  1.00  0.00
ATOM   3744  CLN CLN Y1865     -82.646 -25.037   5.299  1.00  0.00
ATOM   3745  CLO CLO Y1866      23.874 -54.187   5.666  1.00  0.00
ATOM   3746  CLP CLP Y1867     -85.717  66.920 -34.369  1.00  0.00
ATOM   3747  CLQ CLQ Y1868      66.636 -12.030 -65.599  1.00  0.00
ATOM   3748  CLR CLR Y1869     -56.407  56.080 -33.984  1.00  0.00
ATOM   3749  CLS CLS Y1870     -84.943 -38.125  14.788  1.00  0.00
ATOM   3750  CLT CLT Y1871     -12.338 -11.966 -86.653  1.00  0.00
ATOM   3751  CLU CLU Y1872      88.349 -84.309 -84.061  1.00  0.00
ATOM   3752  CLV CLV Y1873      79.703  -6.034 -24.467  1.00  0.00
ATOM   3753  CLW CLW Y1874      13.445  17.558 -70.099  1.00  0.00
ATOM   3754  CLX CLX Y1875      40.405 -57.805 -42.449  1.00  0.00
ATOM   3755  CLY CLY Y1876      82.618 -54.961 -51.969  1.00  0.00
ATOM   3756  CLZ CLZ Y1877     -59.629  38.891 -17.473  1.00  0.00
ATOM   3757  CMA CMA Y1878     -61.199 -84.976 -73.091  1.00  0.00
ATOM   3758  CMB CMB Y1879     -34.318 -29.781 -41.273  1.00  0.00
ATOM   3759  CMC CMC Y1880      59.635  66.372   7.588  1.00  0.00
ATOM   3760  CMD CMD Y1881      60.974 -89.813  18.560  1.00  0.00
ATOM   3761  CME CME Y1882     -57.949 -61.544  -4.453  1.00  0.00
ATOM   3762  CMF CMF Y1883      18.891   7.987  34.915  1.00  0.00
ATOM   3763  CMG CMG Y1884     -56.833 -77.140  89.697  1.00  0.00
ATOM   3764  CMH CMH Y1885      27.502  63.058 -85.218  1.00  0.00
ATOM   3765  CMI CMI Y1886      62.800 -24.340 -62.333  1.00  0.00
ATOM   3766  CMJ CMJ Y1887      40.711  36.041   0.175  1.00  0.00
ATOM   3767  CMK CMK Y1888     -18.910   1.397 -82.473  1.00  0.00
ATOM   3768  CML CML Y1889     -18.168  31.975  14.864  1.00  0.00
ATOM   3769  CMM CMM Y1890      66.058  60.664  27.945  1.00  0.00
ATOM   3770  CMN CMN Y1891      24.365 -72.544 -76.528  1.00  0.00
ATOM   3771  CMO CMO Y1892     -84.711   8.453 -27.832  1.00  0.00
ATOM   3772  CMP CMP Y1893      35.963 -69.611  85.302  1.00  0.00
ATOM   3773  CMQ CMQ Y1894     -46.620  84.794  17.528  1.00  0.00
ATOM   3774  CMR CMR Y1895      72.831 -83.548 -17.171  1.00  0.00
ATOM   3775  CMS CMS Y1896      -1.140 -50.201  39.903  1.00  0.00
ATOM   3776  CMT CMT Y1897      48.232 -38.398  28.792  1.00  0.00
ATOM   3777  CMU CMU Y1898      30.086 -22.188  33.091  1.00  0.00
ATOM   3778  CMV CMV Y1899     -48.375 -89.714 -50.301  1.00  0.00
ATOM   3779  CMW CMW Y1900     -67.052 -47.880  38.362  1.00  0.00
ATOM   3780  CMX CMX Y1901       3.201 -25.568  14.822  1.00  0.00
ATOM   3781  CMY CMY Y1902     -39.001 -41.104 -10.405  1.00  0.00
ATOM   3782  CMZ CMZ Y1903      78.980  25.527  87.570  1.00  0.00
ATOM   3783  CNA CNA Y1904      61.882  19.906 -69.039  1.00  0.00
ATOM   3784  CNB CNB Y1905     -20.386  64.419 -80.847  1.00  0.00
ATOM   3785  CNC CNC Y1906     -77.369 -77.617  88.633  1.00  0.00
ATOM   3786  CND CND Y1907      60.983 -31.305  14.985  1.00  0.00
ATOM   3787  CNE CNE Y1908     -39.688  58.389  37.295  1.00  0.00
ATOM   3788  CNF CNF Y1909      15.005  42.886  -3.403  1.00  0.00
ATOM   3789  CNG CNG Y1910     -42.311 -88.618  56.802  1.00  0.00
ATOM   3790  CNH CNH Y1911      32.696   6.683 -21.958  1.00  0.00
ATOM   3791  CNI CNI Y1912      51.413  78.431 -22.954  1.00  0.00
ATOM   3792  CNJ CNJ Y1913     -45.084  60.636   0.026  1.00  0.00
ATOM   3793  CNK CNK Y1914     -18.400  70.455  50.503  1.00  0.00
ATOM   3794  CNL CNL Y1915       1.280  14.975 -72.011  1.00  0.00
ATOM   3795  CNM CNM Y1916      -6.962  51.533  13.079  1.00  0.00
ATOM   3796  CNN CNN Y1917      83.650  61.139 -60.895  1.00  0.00
ATOM   3797  CNO CNO Y1918       3.924  34.007 -85.414  1.00  0.00
ATOM   3798  CNP CNP Y1919     -85.867 -21.825  56.167  1.00  0.00
ATOM   3799  CNQ CNQ Y1920     -50.793 -31.617 -27.817  1.00  0.00
ATOM   3800  CNR CNR Y1921      90.473  47.433   3.407  1.00  0.00
ATOM   3801  CNS CNS Y1922      10.702  75.153 -15.929  1.00  0.00
ATOM   3802  CNT CNT Y1923      70.578  83.958 -61.902  1.00  0.00
ATOM   3803  CNU CNU Y1924     -84.399  -2.799  46.350  1.00  0.00
ATOM   3804  CNV CNV Y1925      34.737  66.942 -17.793  1.00  0.00
ATOM   3805  CNW CNW Y1926     -64.523  77.068  87.281  1.00  0.00
ATOM   3806  CNX CNX Y1927      76.185  36.677  81.864  1.00  0.00
ATOM   3807  CNY CNY Y1928      74.329  59.468  42.452  1.00  0.00
ATOM   3808  CNZ CNZ Y1929      64.257 -22.220  66.847  1.00  0.00
ATOM   3809  COA COA Y1930      38.252  80.260 -31.607  1.00  0.00
ATOM   3810  COB COB Y1931      46.089 -30.037  89.787  1.00  0.00
ATOM   3811  COC COC Y1932      66.947  50.856  77.557  1.00  0.00
ATOM   3812  COD COD Y1933      55.394 -62.562 -40.804  1.00  0.00
ATOM   3813  COE COE Y1934     -67.031  80.811 -26.259  1.00  0.00
ATOM   3814  COF COF Y1935     -50.049 -12.560 -58.088  1.00  0.00
ATOM   3815  COG COG Y1936     -78.798 -27.402 -36.954  1.00  0.00
ATOM   3816  COH COH Y1937     -83.098 -82.663 -47.945  1.00  0.00
ATOM   3817  COI COI Y1938      40.076  74.634  44.442  1.00  0.00
ATOM   3818  COJ COJ Y1939      89.274 -87.503  10.146  1.00  0.00
ATOM   3819  COK COK Y1940     -81.458  14.591  31.635  1.00  0.00
ATOM   3820  COL COL Y1941     -72.318 -16.031  61.132  1.00  0.00
ATOM   3821  COM COM Y1942     -73.283 -56.282 -61.306  1.00  0.00
ATOM   3822  CON CON Y1943      43.493  49.074  21.892  1.00  0.00
ATOM   3823  COO COO Y1944      88.623  36.688 -71.334  1.00  0.00
ATOM   3824  COP COP Y1945       4.565  37.640  -4.629  1.00  0.00
ATOM   3825  COQ COQ Y1946      89.678  22.394 -34.832  1.00  0.00
ATOM   3826  COR COR Y1947     -79.085 -42.138 -57.538  1.00  0.00
ATOM   3827  COS COS Y1948      71.223   7.402 -87.303  1.00  0.00
ATOM   3828  COT COT Y1949     -27.893 -31.491   4.455  1.00  0.00
ATOM   3829  COU COU Y1950     -12.893 -31.333  88.091  1.00  0.00
ATOM   3830  COV COV Y1951      74.669  80.612 -76.357  1.00  0.00
ATOM   3831  COW COW Y1952     -59.400  61.940  20.936  1.00  0.00
ATOM   3832  COX COX Y1953      61.447  48.575  51.511  1.00  0.00
ATOM   3833  COY COY Y1954     -84.139 -65.799 -41.463  1.00  0.00
ATOM   3834  COZ COZ Y1955     -36.975  68.526 -58.369  1.00  0.00
ATOM   3835  CPA CPA Y1956     -81.215  51.796  30.385  1.00  0.00
ATOM   3836  CPB CPB Y1957      66.055 -41.689  79.401  1.00  0.00
ATOM   3837  CPC CPC Y1958      17.011 -41.941  79.840  1.00  0.00
ATOM   3838  CPD CPD Y1959     -15.536 -88.264 -12.864  1.00  0.00
ATOM   3839  CPE CPE Y1960      22.986   2.769  54.814  1.00  0.00
ATOM   3840  CPF CPF Y1961      43.965  77.956 -87.262  1.00  0.00
ATOM   3841  CPG CPG Y1962     -64.335  34.178   9.806  1.00  0.00
ATOM   3842  CPH CPH Y1963     -20.702   7.548  56.871  1.00  0.00
ATOM   3843  CPI CPI Y1964     -66.038 -25.964  86.706  1.00  0.00
ATOM   3844  CPJ CPJ Y1965      -6.515 -65.877 -85.642  1.00  0.00
ATOM   3845  CPK CPK Y1966     -73.220  84.574  68.739  1.00  0.00
ATOM   3846  CPL CPL Y1967      32.981 -31.411  51.931  1.00  0.00
ATOM   3847  CPM CPM Y1968     -84.521  43.151 -53.067  1.00  0.00
ATOM   3848  CPN CPN Y1969      75.018  83.553  42.256  1.00  0.00
ATOM   3849  CPO CPO Y1970      33.671 -40.145 -10.523  1.00  0.00
ATOM   3850  CPP CPP Y1971      87.449 -36.226 -75.250  1.00  0.00
ATOM   3851  CPQ CPQ Y1972      87.809  27.057  56.845  1.00  0.00
ATOM   3852  CPR CPR Y1973      86.454 -57.031  72.480  1.00  0.00
ATOM   3853  CPS CPS Y1974      38.823 -56.291 -27.517  1.00  0.00
ATOM   3854  CPT CPT Y1975      13.321  11.479  24.607  1.00  0.00
ATOM   3855  CPU CPU Y1976     -85.443   7.575  80.667  1.00  0.00
ATOM   3856  CPV CPV Y1977      13.971 -61.552 -80.427  1.00  0.00
ATOM   3857  CPW CPW Z1978      18.604   2.075  31.833  1.00  0.00
ATOM   3858  CPX CPX Z1979     -67.662   9.170 -62.480  1.00  0.00
ATOM   3859  CPY CPY Z1980      67.094  48.859  18.448  1.00  0.00
ATOM   3860  CPZ CPZ Z1981       9.129 -55.715  14.841  1.00  0.00
ATOM   3861  CQA CQA Z1982     -41.280 -67.967  72.221  1.00  0.00
ATOM   3862  CQB CQB Z1983     -29.691 -28.971 -40.151  1.00  0.00
ATOM   3863  CQC CQC Z1984      36.755  28.963  71.861  1.00  0.00
ATOM   3864  CQD CQD Z1985       0.374 -79.712 -50.686  1.00  0.00
ATOM   3865  CQE CQE Z1986     -54.782 -36.836   7.273  1.00  0.00
ATOM   3866  CQF CQF Z1987     -76.087 -59.829   2.849  1.00  0.00
ATOM   3867  CQG CQG Z1988     -31.757 -16.822  26.697  1.00  0.00
ATOM   3868  CQH CQH Z1989      55.053 -35.222 -18.689  1.00  0.00
ATOM   3869  CQI CQI Z1990     -54.475  32.949   0.745  1.00  0.00
ATOM   3870  CQJ CQJ Z1991     -62.620   4.379  45.651  1.00  0.00
ATOM   3871  CQK CQK Z1992      -0.888   4.764 -74.907  1.00  0.00
ATOM   3872  CQL CQL Z1993     -19.298   0.735 -37.907  1.00  0.00
ATOM   3873  CQM CQM Z1994     -63.610 -76.280 -21.899  1.00  0.00
ATOM   3874  CQN CQN Z1995      66.467  35.575 -51.540  1.00  0.00
ATOM   3875  CQO CQO Z1996      -6.270 -22.575  43.913  1.00  0.00
ATOM   3876  CQP CQP Z1997      38.678  -4.214  68.086  1.00  0.00
ATOM   3877  CQQ CQQ Z1998     -57.050 -37.592 -28.529  1.00  0.00
ATOM   3878  CQR CQR Z1999     -63.314 -31.954  44.762  1.00  0.00
ATOM   3879  CQS CQS Z2000      69.046   9.605  19.480  1.00  0.00
ATOM   3880  CQT CQT Z2001      67.353  -2.141  73.522  1.00  0.00
ATOM   3881  CQU CQU Z2002      25.811 -67.484 -72.197  1.00  0.00
ATOM   3882  CQV CQV Z2003     -27.844 -62.066 -64.165  1.00  0.00
ATOM   3883  CQW CQW Z2004      26.098 -50.844  56.587  1.00  0.00
ATOM   3884  CQX CQX Z2005      30.039  32.069  -6.623  1.00  0.00
ATOM   3885  CQY CQY Z2006      26.002  71.900 -47.587  1.00  0.00
ATOM   3886  CQZ CQZ Z2007      36.702  58.442  31.230  1.00  0.00
ATOM   3887  CRA CRA Z2008      54.239  77.585 -42.752  1.00  0.00
ATOM   3888  CRB CRB Z2009     -73.672 -48.113 -23.409  1.00  0.00
ATOM   3889  CRC CRC Z2010      40.632  -0.702 -60.563  1.00  0.00
ATOM   3890  CRD CRD Z2011     -24.060 -17.196 -75.270  1.00  0.00
ATOM   3891  CRE CRE Z2012     -64.515 -87.356  70.057  1.00  0.00
ATOM   3892  CRF CRF Z2013      73.806 -77.620 -23.766  1.00  0.00
ATOM   3893  CRG CRG Z2014     -39.661  60.927  37.683  1.00  0.00
ATOM   3894  CRH CRH Z2015       1.466  52.364  24.751  1.00  0.00
ATOM   3895  CRI CRI Z2016      80.739 -12.531 -11.325  1.00  0.00
ATOM   3896  CRJ CRJ Z2017     -56.761   2.789  79.323  1.00  0.00
ATOM   3897  CRK CRK Z2018     -36.139 -45.642  44.920  1.00  0.00
ATOM   3898  CRL CRL Z2019      -6.235 -81.547  87.031  1.00  0.00
ATOM   3899  CRM CRM Z2020     -33.326  10.521  24.294  1.00  0.00
ATOM   3900  CRN CRN Z2021     -65.205 -63.415 -66.214  1.00  0.00
ATOM   3901  CRO CRO Z2022     -27.173  82.234  87.581  1.00  0.00
ATOM   3902  CRP CRP Z2023     -33.048 -18.471  73.838  1.00  0.00
ATOM   3903  CRQ CRQ Z2024      50.182 -68.219  74.138  1.00  0.00
ATOM   3904  CRR CRR Z2025     -39.687  73.593   4.293  1.00  0.00
ATOM   3905  CRS CRS Z2026      38.536  21.714 -76.710  1.00  0.00
ATOM   3906  CRT CRT Z2027      54.437  19.852  40.357  1.00  0.00
ATOM   3907  CRU CRU Z2028     -55.968  31.997  67.033  1.00  0.00
ATOM   3908  CRV CRV Z2029     -16.559  29.904 -11.103  1.00  0.00
ATOM   3909  CRW CRW Z2030      86.586 -70.690 -49.528  1.00  0.00
ATOM   3910  CRX CRX Z2031      67.644 -42.440  44.036  1.00  0.00
ATOM   3911  CRY CRY Z2032      51.835 -31.867  20.753  1.00  0.00
ATOM   3912  CRZ CRZ Z2033      30.049 -26.407 -71.249  1.00  0.00
ATOM   3913  CSA CSA Z2034      56.886 -48.925  67.923  1.00  0.00
ATOM   3914  CSB CSB Z2035       3.601  30.598 -70.594  1.00  0.00
ATOM   3915  CSC CSC Z2036      77.428 -49.174 -62.349  1.00  0.00
ATOM   3916  CSD CSD Z2037     -16.085  61.464  71.903  1.00  0.00
ATOM   3917  CSE CSE Z2038     -66.061  41.335 -76.278  1.00  0.00
ATOM   3918  CSF CSF Z2039      62.188  21.349  87.576  1.00  0.00
ATOM   3919  CSG CSG Z2040       6.616  83.970  28.575  1.00  0.00
ATOM   3920  CSH CSH Z2041     -69.150 -85.974  -0.920  1.00  0.00
ATOM   3921  CSI CSI Z2042      87.650 -89.640  44.215  1.00  0.00
ATOM   3922  CSJ CSJ Z2043      28.119  66.588   3.432  1.00  0.00
ATOM   3923  CSK CSK Z2044      83.316 -23.539 -69.017  1.00  0.00
ATOM   3924  CSL CSL Z2045     -76.102 -75.438  16.142  1.00  0.00
ATOM   3925  CSM CSM Z2046     -80.168 -74.321 -82.095  1.00  0.00
ATOM   3926  CSN CSN Z2047      71.408  -4.166  34.029  1.00  0.00
ATOM   3927  CSO CSO Z2048     -36.795  59.501  56.268  1.00  0.00
ATOM   3928  CSP CSP Z2049      55.143  -7.687   4.934  1.00  0.00
ATOM   3929  CSQ CSQ Z2050      22.135  57.991  79.827  1.00  0.00
ATOM   3930  CSR CSR Z2051      84.169 -77.544   2.110  1.00  0.00
ATOM   3931  CSS CSS Z2052     -50.334  -7.716  -8.114  1.00  0.00
ATOM   3932  CST CST Z2053      56.793 -62.584  35.275  1.00  0.00
ATOM   3933  CSU CSU Z2054     -38.386 -83.108  20.980  1.00  0.00
ATOM   3934  CSV CSV Z2055      62.897  42.099  63.211  1.00  0.00
ATOM   3935  CSW CSW Z2056     -64.411 -29.500  84.262  1.00  0.00
ATOM   3936  CSX CSX Z2057     -44.220  26.033 -72.723  1.00  0.00
ATOM   3937  CSY CSY Z2058     -33.292  10.070 -58.686  1.00  0.00
ATOM   3938  CSZ CSZ Z2059      27.784 -33.202 -37.964  1.00  0.00
ATOM   3939  CTA CTA Z2060      36.690 -12.644  18.181  1.00  0.00
ATOM   3940  CTB CTB Z2061     -16.969  30.668  62.863  1.00  0.00
ATOM   3941  CTC CTC Z2062     -20.738  44.738 -62.393  1.00  0.00
ATOM   3942  CTD CTD Z2063      29.446  53.499 -31.693  1.00  0.00
ATOM   3943  CTE CTE Z2064      49.792   5.772 -20.587  1.00  0.00
ATOM   3944  CTF CTF Z2065      52.764  59.521  81.841  1.00  0.00
ATOM   3945  CTG CTG Z2066     -11.862  83.959 -67.936  1.00  0.00
ATOM   3946  CTH CTH Z2067      66.076  58.793 -20.463  1.00  0.00
ATOM   3947  CTI CTI Z2068     -19.682  32.693 -41.204  1.00  0.00
ATOM   3948  CTJ CTJ Z2069     -58.254 -25.934 -77.887  1.00  0.00
ATOM   3949  CTK CTK Z2070     -53.913 -56.227 -31.032  1.00  0.00
ATOM   3950  CTL CTL Z2071     -37.518 -14.039   3.594  1.00  0.00
ATOM   3951  CTM CTM Z2072      20.584  19.173 -44.195  1.00  0.00
ATOM   3952  CTN CTN Z2073      51.017  50.575  -8.960  1.00  0.00
ATOM   3953  CTO CTO Z2074     -46.423  43.800 -44.634  1.00  0.00
ATOM   3954  CTP CTP Z2075     -80.739 -59.805 -71.925  1.00  0.00
ATOM   3955  CTQ CTQ Z2076     -54.785 -84.813   5.614  1.00  0.00
ATOM   3956  CTR CTR Z2077      22.652 -90.615  52.622  1.00  0.00
ATOM   3957  CTS CTS Z2078     -44.027 -84.217 -12.662  1.00  0.00
ATOM   3958  CTT CTT Z2079     -27.017  71.239 -34.739  1.00  0.00
ATOM   3959  CTU CTU Z2080      71.360  69.583  64.803  1.00  0.00
ATOM   3960  CTV CTV Z2081     -64.576 -57.266  44.636  1.00  0.00
ATOM   3961  CTW CTW Z2082      76.888 -33.444  70.947  1.00  0.00
ATOM   3962  CTX CTX Z2083      32.164   6.589  84.839  1.00  0.00
ATOM   3963  CTY CTY Z2084      -3.897  53.686 -13.921  1.00  0.00
ATOM   3964  CTZ CTZ Z2085      46.412  72.496  16.269  1.00  0.00
ATOM   3965  CUA CUA Z2086      -3.246 -61.746  80.685  1.00  0.00
ATOM   3966  CUB CUB Z2087      38.462 -70.007 -25.939  1.00  0.00
ATOM   3967  CUC CUC Z2088     -65.539  65.666  42.876  1.00  0.00
ATOM   3968  CUD CUD Z2089     -72.717  72.628  -3.520  1.00  0.00
ATOM   3969  CUE CUE Z2090      81.253  67.895  -5.366  1.00  0.00
ATOM   3970  CUF CUF Z2091     -37.647  82.624  52.531  1.00  0.00
ATOM   3971  CUG CUG Z2092     -20.318 -53.448  68.135  1.00  0.00
ATOM   3972  CUH CUH Z2093     -80.477 -43.429  38.168  1.00  0.00
ATOM   3973  CUI CUI Z2094     -47.251  59.212 -12.192  1.00  0.00
ATOM   3974  CUJ CUJ Z2095     -20.273 -43.114 -86.892  1.00  0.00
ATOM   3975  CUK CUK Z2096     -12.064 -14.009 -47.984  1.00  0.00
ATOM   3976  CUL CUL Z2097      81.059  79.498  27.173  1.00  0.00
ATOM   3977  CUM CUM Z2098      22.434 -84.455 -50.338  1.00  0.00
ATOM   3978  CUN CUN Z2099     -41.519 -11.348 -59.808  1.00  0.00
ATOM   3979  CUO CUO Z2100     -69.911 -51.507  63.447  1.00  0.00
ATOM   3980  CUP CUP Z2101      36.037  12.069  14.509  1.00  0.00
ATOM   3981  CUQ CUQ Z2102     -22.646 -69.389 -39.949  1.00  0.00
ATOM   3982  CUR CUR Z2103     -65.208  11.469  24.810  1.00  0.00
ATOM   3983  CUS CUS Z2104     -78.850 -54.995 -54.512  1.00  0.00
ATOM   3984  CUT CUT Z2105      73.742 -72.452 -70.231  1.00  0.00
ATOM   3985  CUU CUU Z2106      -3.528  12.368  -8.423  1.00  0.00
ATOM   3986  CUV CUV Z2107      15.545 -66.468 -36.950  1.00  0.00
ATOM   3987  CUW CUW Z2108      36.895  85.496  10.203  1.00  0.00
ATOM   3988  CUX CUX Z2109     -68.335  62.772 -46.755  1.00  0.00
ATOM   3989  CUY CUY Z2110      69.649 -17.503 -79.700  1.00  0.00
ATOM   3990  CUZ CUZ Z2111      -4.718 -59.087  52.341  1.00  0.00
ATOM   3991  CVA CVA Z2112      85.588 -49.165   6.555  1.00  0.00
ATOM   3992  CVB CVB Z2113      45.431 -51.958 -71.247  1.00  0.00
ATOM   3993  CVC CVC Z2114     -67.270  80.636  59.286  1.00  0.00
ATOM   3994  CVD CVD Z2115     -73.532 -19.866 -35.004  1.00  0.00
ATOM   3995  CVE CVE Z2116     -38.211 -18.377 -12.017  1.00  0.00
ATOM   3996  CVF CVF Z2117      35.388  -4.148   3.091  1.00  0.00
ATOM   3997  CVG CVG Z2118      41.215  50.535 -83.935  1.00  0.00
ATOM   3998  CVH CVH Z2119      53.823  66.447 -61.142  1.00  0.00
ATOM   3999  CVI CVI Z2120     -68.185  77.118 -23.014  1.00  0.00
ATOM   4000  CVJ CVJ Z2121     -41.884   1.972  58.170  1.00  0.00
ATOM   4001  CVK CVK Z2122      59.339 -43.519 -76.059  1.00  0.00
ATOM   4002  CVL CVL Z2123       7.150 -45.487 -19.970  1.00  0.00
ATOM   4003  CVM CVM Z2124     -77.007 -82.012  84.458  1.00  0.00
ATOM   4004  CVN CVN Z2125     -82.831 -84.997  -7.835  1.00  0.00
ATOM   4005  CVO CVO Z2126      55.005  73.013  55.144  1.00  0.00
ATOM   4006  CVP CVP Z2127      21.351   8.429 -22.171  1.00  0.00
ATOM   4007  CVQ CVQ Z2128     -49.135  58.131  80.056  1.00  0.00
ATOM   4008  CVR CVR Z2129      42.763  82.589 -77.508  1.00  0.00
ATOM   4009  CVS CVS Z2130     -52.927 -55.727  -8.752  1.00  0.00
ATOM   4010  CVT CVT Z2131     -72.626 -20.780  -2.616  1.00  0.00
ATOM   4011  CVU CVU Z2132     -41.821  39.715 -73.662  1.00  0.00
ATOM   4012  CVV CVV Z2133     -38.913  35.265 -61.684  1.00  0.00
ATOM   4013  CVW CVW Z2134      31.590  -7.782  45.826  1.00  0.00
ATOM   4014  CVX CVX Z2135     -70.269 -83.093 -55.489  1.00  0.00
ATOM   4015  CVY CVY Z2136       1.037   4.577  47.448  1.00  0.00
ATOM   4016  CVZ CVZ Z2137      68.444  31.819  77.277  1.00  0.00
ATOM   4017  CWA CWA Z2138      81.668 -77.499  68.326  1.00  0.00
ATOM   4018  CWB CWB Z2139     -79.916 -70.356 -42.298  1.00  0.00
ATOM   4019  CWC CWC Z2140     -81.476   6.148 -15.671  1.00  0.00
ATOM   4020  CWD CWD Z2141      76.727  78.608  83.252  1.00  0.00
ATOM   4021  CWE CWE Z2142     -63.961 -82.248  31.578  1.00  0.00
ATOM   4022  CWF CWF Z2143     -24.998  -5.876 -13.891  1.00  0.00
ATOM   4023  CWG CWG Z2144      78.097 -58.551 -85.644  1.00  0.00
ATOM   4024  CWH CWH Z2145       4.746 -44.736 -54.022  1.00  0.00
ATOM   4025  CWI CWI Z2146      26.791  22.793  28.691  1.00  0.00
ATOM   4026  CWJ CWJ Z2147     -23.685 -50.634  -8.865  1.00  0.00
ATOM   4027  CWK CWK Z2148      -3.156  12.130  13.736  1.00  0.00
ATOM   4028  CWL CWL Z2149      49.745 -78.478 -44.583  1.00  0.00
ATOM   4029  CWM CWM Z2150     -67.558  75.938 -65.695  1.00  0.00
ATOM   4030  CWN CWN Z2151     -76.640 -38.071 -78.724  1.00  0.00
ATOM   4031  CWO CWO Z2152     -40.787 -84.088 -48.576  1.00  0.00
ATOM   4032  CWP CWP Z2153     -26.476  43.243 -23.201  1.00  0.00
ATOM   4033  CWQ CWQ Z2154     -74.541  57.162 -24.942  1.00  0.00
ATOM   4034  CWR CWR Z2155      82.387 -28.686 -53.034  1.00  0.00
ATOM   4035  CWS CWS Z2156     -48.556  -3.419 -21.045  1.00  0.00
ATOM   4036  CWT CWT Z2157       1.771  69.199 -73.836  1.00  0.00
ATOM   4037  CWU CWU Z2158      74.054  67.018 -71.296  1.00  0.00
ATOM   4038  CWV CWV Z2159      12.312  26.690 -23.152  1.00  0.00
ATOM   4039  CWW CWW Z2160      66.383   2.777 -54.703  1.00  0.00
ATOM   4040  CWX CWX Z2161     -16.002 -12.615  10.985  1.00  0.00
ATOM   4041  CWY CWY Z2162      46.325  43.918  35.699  1.00  0.00
ATOM   4042  CWZ CWZ Z2163     -41.170  71.971 -67.976  1.00  0.00
ATOM   4043  CXA CXA Z2164     -69.147  46.668  84.633  1.00  0.00
ATOM   4044  CXB CXB Z2165      81.844  -2.153  16.320  1.00  0.00
ATOM   4045  CXC CXC Z2166      25.153 -69.557 -46.385  1.00  0.00
ATOM   4046  CXD CXD Z2167      26.384  38.289  31.070  1.00  0.00
ATOM   4047  CXE CXE Z2168      49.968 -86.011 -82.389  1.00  0.00
ATOM   4048  CXF CXF Z2169     -40.253  14.419  68.768  1.00  0.00
ATOM   4049  CXG CXG Z2170      21.610 -29.600  86.004  1.00  0.00
ATOM   4050  CXH CXH Z2171      46.573 -78.330  -0.820  1.00  0.00
ATOM   4051  CXI CXI Z2172     -51.600  78.134 -20.454  1.00  0.00
ATOM   4052  CXJ CXJ Z2173      58.443  33.575 -14.807  1.00  0.00
ATOM   4053  CXK CXK Z2174      56.312  -4.893 -67.492  1.00  0.00
ATOM   4054  CXL CXL Z2175     -79.437 -60.860  34.226  1.00  0.00
ATOM   4055  CXM CXM Z2176     -26.458  34.183 -84.607  1.00  0.00
ATOM   4056  CXN CXN Z2177      16.862  55.986 -12.247  1.00  0.00
ATOM   4057  CXO CXO Z2178     -13.394  27.493 -51.657  1.00  0.00
ATOM   4058  CXP CXP Z2179      72.508  16.438  37.723  1.00  0.00
ATOM   4059  CXQ CXQ Z2180       2.878  31.473   1.045  1.00  0.00
ATOM   4060  CXR CXR Z2181      65.979   9.694  47.184  1.00  0.00
ATOM   4061  CXS CXS Z2182     -33.406 -65.989 -22.995  1.00  0.00
ATOM   4062  CXT CXT Z2183      -0.714  17.251 -24.768  1.00  0.00
ATOM   4063  CXU CXU Z2184      72.181  19.303 -73.832  1.00  0.00
ATOM   4064  CXV CXV Z2185      21.560  83.067 -66.513  1.00  0.00
ATOM   4065  CXW CXW Z2186     -82.930 -21.355  32.406  1.00  0.00
ATOM   4066  CXX CXX Z2187      16.320 -69.278 -15.909  1.00  0.00
ATOM   4067  CXY CXY Z2188      28.781 -25.852  50.702  1.00  0.00
ATOM   4068  CXZ CXZ Z2189     -22.390 -89.128  -7.182  1.00  0.00
ATOM   4069  CYA CYA Z2190      71.116 -81.097  15.567  1.00  0.00
ATOM   4070  CYB CYB Z2191      14.085  51.917 -75.317  1.00  0.00
ATOM   4071  CYC CYC Z2192      26.050  18.239  50.091  1.00  0.00
ATOM   4072  CYD CYD Z2193      54.802 -76.110  56.505  1.00  0.00
ATOM   4073  CYE CYE Z2194      23.707 -17.329  30.068  1.00  0.00
ATOM   4074  CYF CYF Z2195      27.368  77.633 -24.485  1.00  0.00
ATOM   4075  CYG CYG Z2196     -81.765 -86.580 -70.880  1.00  0.00
ATOM   4076  CYH CYH Z2197      85.095  77.684 -52.779  1.00  0.00
ATOM   4077  CYI CYI Z2198      44.325 -52.629  17.045  1.00  0.00
ATOM   4078  CYJ CYJ Z2199      85.028 -33.420 -34.697  1.00  0.00
ATOM   4079  CYK CYK Z2200     -78.193 -18.032 -78.641  1.00  0.00
ATOM   4080  CYL CYL Z2201      60.328  28.178  61.149  1.00  0.00
ATOM   4081  CYM CYM Z2202     -74.715  32.630 -24.541  1.00  0.00
ATOM   4082  CYN CYN Z2203     -12.035  79.101  52.283  1.00  0.00
ATOM   4083  CYO CYO Z2204      63.594  80.251  34.641  1.00  0.00
ATOM   4084  CYP CYP Z2205      25.392 -88.615   8.889  1.00  0.00
ATOM   4085  CYQ CYQ Z2206     -79.419 -32.654  -8.984  1.00  0.00
ATOM   4086  CYR CYR Z2207     -64.182  -8.855  15.603  1.00  0.00
ATOM   4087  CYS CYS Z2208      69.747 -85.373  59.984  1.00  0.00
ATOM   4088  CYT CYT Z2209      84.711 -89.293  84.044  1.00  0.00
ATOM   4089  CYU CYU Z2210      77.514  24.011  -1.845  1.00  0.00
ATOM   4090  CYV CYV Z2211      73.626 -62.352  62.810  1.00  0.00
ATOM   4091  CYW CYW Z2212      49.427 -68.521 -61.455  1.00  0.00
ATOM   4092  CYX CYX Z2213      -6.430 -27.642   9.878  1.00  0.00
ATOM   4093  CYY CYY Z2214     -55.941 -49.807 -48.533  1.00  0.00
ATOM   4094  CYZ CYZ Z2215      35.856 -38.726  15.889  1.00  0.00
ATOM   4095  CZA CZA Z2216       3.850  71.694 -26.476  1.00  0.00
ATOM   4096  CZB CZB Z2217      73.203  50.751  84.152  1.00  0.00
ATOM   4097  CZC CZC Z2218      45.861 -26.848 -55.664  1.00  0.00
ATOM   4098  CZD CZD Z2219      47.350 -23.131  75.581  1.00  0.00
ATOM   4099  CZE CZE Z2220      42.812 -21.682   6.036  1.00  0.00
ATOM   4100  CZF CZF Z2221      85.848  15.775  61.092  1.00  0.00
ATOM   4101  CZG CZG Z2222     -16.589 -83.103  45.943  1.00  0.00
ATOM   4102  CZH CZH Z2223      10.909  82.329 -21.808  1.00  0.00
ATOM   4103  CZI CZI Z2224     -54.356 -21.891 -20.395  1.00  0.00
ATOM   4104  CZJ CZJ Z2225      -3.754  54.024  63.667  1.00  0.00
ATOM   4105  CZK CZK Z2226      70.344 -33.357  14.551  1.00  0.00
ATOM   4106  CZL CZL Z2227     -62.405  30.084 -40.718  1.00  0.00
ATOM   4107  CZM CZM Z2228     -82.409 -41.013  56.053  1.00  0.00
ATOM   4108  CZN CZN Z2229     -49.216 -65.498 -79.815  1.00  0.00
ATOM   4109  CZO CZO Z2230     -10.327 -16.649 -25.923  1.00  0.00
ATOM   4110  CZP CZP Z2231     -67.473 -20.048  61.649  1.00  0.00
ATOM   4111  CZQ CZQ Z2232     -44.225 -89.045 -37.088  1.00  0.00
ATOM   4112  CZR CZR Z2233      12.975  82.880 -55.346  1.00  0.00
ATOM   4113  CZS CZS Z2234     -24.692  42.017  37.571  1.00  0.00
ATOM   4114  CZT CZT Z2235       8.178 -82.273  55.887  1.00  0.00
ATOM   4115  CZU CZU Z2236      45.409 -19.211  42.406  1.00  0.00
ATOM   4116  CZV CZV Z2237      86.164  44.063 -76.856  1.00  0.00
ATOM   4117  CZW CZW Z2238     -81.138 -26.992  15.983  1.00  0.00
ATOM   4118  CZX CZX Z2239      83.853 -20.644  56.796  1.00  0.00
ATOM   4119  CZY CZY Z2240      86.141 -41.210 -82.824  1.00  0.00
ATOM   4120  CZZ CZZ Z2241      27.739   4.902  20.417  1.00  0.00
ATOM   4121  DAA DAA Z2242     -40.840  -7.881 -37.818  1.00  0.00
ATOM   4122  DAB DAB Z2243      34.200  74.931  48.139  1.00  0.00
ATOM   4123  DAC DAC Z2244      41.425  57.779  65.349  1.00  0.00
ATOM   4124  DAD DAD Z2245     -79.790  45.230  26.067  1.00  0.00
ATOM   4125  DAE DAE Z2246     -43.221  34.224  39.946  1.00  0.00
ATOM   4126  DAF DAF Z2247      58.385  23.326 -84.517  1.00  0.00
ATOM   4127  DAG DAG Z2248      27.523 -76.926  48.881  1.00  0.00
ATOM   4128  DAH DAH Z2249     -53.516 -81.830 -64.993  1.00  0.00
ATOM   4129  DAI DAI Z2250     -62.814 -69.602  76.797  1.00  0.00
ATOM   4130  DAJ DAJ Z2251     -25.395  25.533 -24.951  1.00  0.00
ATOM   4131  DAK DAK Z2252     -81.971  42.387  55.889  1.00  0.00
ATOM   4132  DAL DAL Z2253      44.722   3.161 -48.194  1.00  0.00
ATOM   4133  DAM DAM Z2254      29.777 -11.633 -44.258  1.00  0.00
ATOM   4134  DAN DAN Z2255     -54.954  72.766 -37.745  1.00  0.00
ATOM   4135  DAO DAO Z2256      86.584 -78.994 -82.885  1.00  0.00
ATOM   4136  DAP DAP Z2257     -40.317 -46.638  81.709  1.00  0.00
ATOM   4137  DAQ DAQ Z2258      85.680 -24.597  41.220  1.00  0.00
ATOM   4138  DAR DAR Z2259     -76.258  26.698  79.732  1.00  0.00
ATOM   4139  DAS DAS Z2260      82.431 -67.779  42.259  1.00  0.00
ATOM   4140  DAT DAT Z2261     -48.679 -68.216  30.421  1.00  0.00
ATOM   4141  DAU DAU Z2262      43.778 -45.820 -53.415  1.00  0.00
ATOM   4142  DAV DAV Z2263      -1.411 -81.416 -78.995  1.00  0.00
ATOM   4143  DAW DAW Z2264       1.968 -88.337  19.047  1.00  0.00
ATOM   4144  DAX DAX Z2265     -21.881   2.915 -76.280  1.00  0.00
ATOM   4145  DAY DAY Z2266       5.822 -12.380 -49.801  1.00  0.00
ATOM   4146  DAZ DAZ Z2267     -74.450  61.623 -84.879  1.00  0.00
ATOM   4147  DBA DBA Z2268      64.023 -10.722  18.088  1.00  0.00
ATOM   4148  DBB DBB Z2269      61.349 -29.947  81.123  1.00  0.00
ATOM   4149  DBC DBC Z2270      24.068  63.245  55.620  1.00  0.00
ATOM   4150  DBD DBD Z2271     -14.152 -78.736   5.627  1.00  0.00
ATOM   4151  DBE DBE Z2272     -82.939  78.027  12.588  1.00  0.00
ATOM   4152  DBF DBF Z2273      46.606  69.672  -9.821  1.00  0.00
ATOM   4153  DBG DBG Z2274     -76.954  63.649  79.707  1.00  0.00
ATOM   4154  DBH DBH Z2275      89.743  28.675  56.202  1.00  0.00
ATOM   4155  DBI DBI Z2276      42.467  54.388 -57.304  1.00  0.00
ATOM   4156  DBJ DBJ Z2277      36.512 -88.242 -49.883  1.00  0.00
ATOM   4157  DBK DBK Z2278      86.742  76.792  44.062  1.00  0.00
ATOM   4158  DBL DBL Z2279      27.571 -49.551 -44.689  1.00  0.00
ATOM   4159  DBM DBM Z2280     -28.420  43.087   0.257  1.00  0.00
ATOM   4160  DBN DBN Z2281      87.849 -53.856  66.590  1.00  0.00
ATOM   4161  DBO DBO Z2282     -62.540 -82.432  55.198  1.00  0.00
ATOM   4162  DBP DBP Z2283      16.897  -9.572  78.621  1.00  0.00
ATOM   4163  DBQ DBQ Z2284     -46.604 -60.813 -42.798  1.00  0.00
ATOM   4164  DBR DBR Z2285      82.870  15.136 -21.284  1.00  0.00
ATOM   4165  DBS DBS Z2286      80.914  24.917  23.597  1.00  0.00
ATOM   4166  DBT DBT Z2287      50.597  11.952   8.150  1.00  0.00
ATOM   4167  DBU DBU Z2288      86.506  57.885  70.848  1.00  0.00
ATOM   4168  DBV DBV Z2289      72.054 -22.231   9.020  1.00  0.00
ATOM   4169  DBW DBW Z2290      48.974  53.655  49.475  1.00  0.00
ATOM   4170  DBX DBX Z2291      -4.775   7.971  74.906  1.00  0.00
ATOM   4171  DBY DBY Z2292      78.567   3.269 -40.737  1.00  0.00
ATOM   4172  DBZ DBZ Z2293      11.008  39.877  74.414  1.00  0.00
ATOM   4173  DCA DCA Z2294      40.947  -5.265 -81.725  1.00  0.00
ATOM   4174  DCB DCB Z2295      48.870  79.239 -62.308  1.00  0.00
ATOM   4175  DCC DCC Z2296     -78.630 -75.630  47.731  1.00  0.00
ATOM   4176  DCD DCD Z2297      61.375 -71.401  87.992  1.00  0.00
ATOM   4177  DCE DCE Z2298     -72.725   5.469 -34.550  1.00  0.00
ATOM   4178  DCF DCF Z2299       1.763  79.139  71.387  1.00  0.00
ATOM   4179  DCG DCG Z2300     -33.306  54.059  22.967  1.00  0.00
ATOM   4180  DCH DCH Z2301     -45.581  18.098  53.133  1.00  0.00
ATOM   4181  DCI DCI Z2302      27.281 -26.373 -15.985  1.00  0.00
ATOM   4182  DCJ DCJ Z2303      76.238  38.517  46.836  1.00  0.00
ATOM   4183  DCK DCK Z2304      23.849   4.859  62.958  1.00  0.00
ATOM   4184  DCL DCL Z2305      52.064  33.902  46.558  1.00  0.00
ATOM   4185  DCM DCM Z2306      -6.739  70.179  81.570  1.00  0.00
ATOM   4186  DCN DCN Z2307      -3.010  25.547 -44.673  1.00  0.00
ATOM   4187  DCO DCO Z2308      54.968  -0.089 -82.757  1.00  0.00
ATOM   4188  DCP DCP Z2309      74.597 -11.830 -40.803  1.00  0.00
ATOM   4189  DCQ DCQ Z2310     -29.343  25.283 -46.491  1.00  0.00
ATOM   4190  DCR DCR Z2311      24.764  45.061  62.453  1.00  0.00
ATOM   4191  DCS DCS Z2312     -55.408 -32.497 -47.788  1.00  0.00
ATOM   4192  DCT DCT Z2313     -30.710 -87.312  76.858  1.00  0.00
ATOM   4193  DCU DCU Z2314      56.502 -84.613  22.133  1.00  0.00
ATOM   4194  DCV DCV Z2315      54.452  30.089  -3.213  1.00  0.00
ATOM   4195  DCW DCW Z2316      62.409 -65.993  15.968  1.00  0.00
ATOM   4196  DCX DCX Z2317     -25.034 -12.038 -28.333  1.00  0.00
ATOM   4197  DCY DCY Z2318      42.093   9.791  40.800  1.00  0.00
ATOM   4198  DCZ DCZ Z2319     -26.347  36.795  18.509  1.00  0.00
ATOM   4199  DDA DDA Z2320       6.611 -68.876  85.360  1.00  0.00
ATOM   4200  DDB DDB Z2321     -82.175  14.307  37.991  1.00  0.00
ATOM   4201  DDC DDC Z2322     -55.246 -38.596  66.093  1.00  0.00
ATOM   4202  DDD DDD Z2323     -78.488  57.856 -62.145  1.00  0.00
ATOM   4203  DDE DDE Z2324      19.477  65.948  43.155  1.00  0.00
ATOM   4204  DDF DDF Z2325     -83.011 -58.801 -20.442  1.00  0.00
ATOM   4205  DDG DDG Z2326      67.055   4.224 -86.059  1.00  0.00
ATOM   4206  DDH DDH Z2327      18.900  47.554  51.892  1.00  0.00
ATOM   4207  DDI DDI Z2328     -34.570 -68.514   7.816  1.00  0.00
ATOM   4208  DDJ DDJ Z2329     -27.723 -83.986 -52.421  1.00  0.00
ATOM   4209  DDK DDK Z2330     -38.856  55.304 -78.100  1.00  0.00
ATOM   4210  DDL DDL Z2331     -68.589 -43.850  -5.646  1.00  0.00
ATOM   4211  DDM DDM Z2332      41.950 -67.421  45.689  1.00  0.00
ATOM   4212  DDN DDN Z2333     -13.728 -77.723  73.756  1.00  0.00
ATOM   4213  DDO DDO Z2334      39.916 -60.429 -37.859  1.00  0.00
ATOM   4214  DDP DDP Z2335     -85.174 -18.845  63.386  1.00  0.00
ATOM   4215  DDQ DDQ Z2336      14.408  77.807 -39.951  1.00  0.00
ATOM   4216  DDR DDR Z2337     -85.323  78.435  25.202  1.00  0.00
ATOM   4217  DDS DDS Z2338       4.284 -13.390 -64.908  1.00  0.00
ATOM   4218  DDT DDT Z2339       9.326 -14.015 -79.689  1.00  0.00
ATOM   4219  DDU DDU Z2340     -48.640  -3.291 -79.211  1.00  0.00
ATOM   4220  DDV DDV Z2341     -67.610  70.219  75.946  1.00  0.00
ATOM   4221  DDW DDW Z2342      12.618  18.994  83.300  1.00  0.00
ATOM   4222  DDX DDX Z2343      83.917 -35.260  -2.972  1.00  0.00
ATOM   4223  DDY DDY Z2344     -78.187 -47.380 -38.919  1.00  0.00
ATOM   4224  DDZ DDZ Z2345     -15.050  -1.457 -59.495  1.00  0.00
ATOM   4225  DEA DEA Z2346     -16.560 -82.040 -22.881  1.00  0.00
ATOM   4226  DEB DEB Z2347      24.043 -69.997  89.435  1.00  0.00
ATOM   4227  DEC DEC Z2348     -23.905  43.326 -41.824  1.00  0.00
ATOM   4228  DED DED Z2349      13.201 -22.485  61.019  1.00  0.00
ATOM   4229  DEE DEE Z2350      72.990 -39.912 -41.904  1.00  0.00
ATOM   4230  DEF DEF Z2351      31.560 -87.274  34.910  1.00  0.00
ATOM   4231  DEG DEG Z2352      81.022  36.714 -23.416  1.00  0.00
ATOM   4232  DEH DEH Z2353      29.035 -52.559 -20.346  1.00  0.00
ATOM   4233  DEI DEI Z2354      58.777 -22.281 -56.529  1.00  0.00
ATOM   4234  DEJ DEJ Z2355      -4.286   6.474 -23.649  1.00  0.00
ATOM   4235  DEK DEK Z2356     -81.753   3.737 -84.176  1.00  0.00
ATOM   4236  DEL DEL Z2357     -10.186  -8.871 -67.521  1.00  0.00
ATOM   4237  DEM DEM Z2358       3.346  36.273 -38.804  1.00  0.00
ATOM   4238  DEN DEN Z2359       2.169 -36.508  83.428  1.00  0.00
ATOM   4239  DEO DEO Z2360     -21.528   4.937  64.369  1.00  0.00
ATOM   4240  DEP DEP Z2361     -57.092 -50.523  20.086  1.00  0.00
ATOM   4241  DEQ DEQ Z2362      36.094  47.005  43.382  1.00  0.00
ATOM   4242  DER DER Z2363      88.626  52.726 -65.111  1.00  0.00
ATOM   4243  DES DES Z2364      37.153 -70.475  29.520  1.00  0.00
ATOM   4244  DET DET Z2365     -61.017 -78.791 -81.731  1.00  0.00
ATOM   4245  DEU DEU Z2366      16.280  78.658  39.626  1.00  0.00
ATOM   4246  DEV DEV Z2367     -41.083 -42.709 -81.079  1.00  0.00
ATOM   4247  DEW DEW Z2368      85.327  44.027  49.259  1.00  0.00
ATOM   4248  DEX DEX Z2369     -11.853 -51.658 -85.966  1.00  0.00
ATOM   4249  DEY DEY Z2370     -64.669  17.375 -21.182  1.00  0.00
ATOM   4250  DEZ DEZ Z2371       1.978 -61.074 -69.937  1.00  0.00
ATOM   4251  DFA DFA Z2372      27.690 -30.751  37.345  1.00  0.00
ATOM   4252  DFB DFB Z2373      80.866  -0.238 -25.354  1.00  0.00
ATOM   4253  DFC DFC Z2374     -26.059 -30.641   7.471  1.00  0.00
ATOM   4254  DFD DFD Z2375     -45.343 -33.018  -9.249  1.00  0.00
ATOM   4255  DFE DFE Z2376      64.248  60.025  68.958  1.00  0.00
ATOM   4256  DFF DFF Z2377     -21.857  61.486 -82.571  1.00  0.00
ATOM   4257  DFG DFG Z2378      73.026  70.845 -36.983  1.00  0.00
ATOM   4258  DFH DFH Z2379      -4.545 -29.113 -68.451  1.00  0.00
ATOM   4259  DFI DFI Z2380     -29.462  13.620  -6.097  1.00  0.00
ATOM   4260  DFJ DFJ Z2381     -29.999  85.500 -57.089  1.00  0.00
ATOM   4261  DFK DFK Z2382     -80.643 -39.089 -65.478  1.00  0.00
ATOM   4262  DFL DFL Z2383      -3.818   4.103 -48.092  1.00  0.00
ATOM   4263  DFM DFM Z2384      25.259   1.383 -70.056  1.00  0.00
ATOM   4264  DFN DFN Z2385      17.485  55.328 -59.131  1.00  0.00
ATOM   4265  DFO DFO Z2386     -73.353  27.352  50.651  1.00  0.00
ATOM   4266  DFP DFP Z2387      68.260 -42.307  88.127  1.00  0.00
ATOM   4267  DFQ DFQ Z2388      89.676  12.512  44.690  1.00  0.00
ATOM   4268  DFR DFR Z2389      -2.790 -86.585 -12.005  1.00  0.00
ATOM   4269  DFS DFS Z2390      23.866  82.329  29.053  1.00  0.00
ATOM   4270  DFT DFT Z2391     -47.881  58.979  19.063  1.00  0.00
ATOM   4271  DFU DFU Z2392      19.647 -56.764 -26.667  1.00  0.00
ATOM   4272  DFV DFV Z2393     -68.688 -73.677 -11.244  1.00  0.00
ATOM   4273  DFW DFW Z2394     -49.136  65.346 -52.083  1.00  0.00
ATOM   4274  DFX DFX Z2395      13.391  84.332   1.509  1.00  0.00
ATOM   4275  DFY DFY Z2396     -18.602  42.843  84.323  1.00  0.00
ATOM   4276  DFZ DFZ Z2397      28.735 -76.594  74.343  1.00  0.00
ATOM   4277  DGA DGA Z2398      75.701  49.796  58.840  1.00  0.00
ATOM   4278  DGB DGB Z2399     -40.515 -10.075  45.785  1.00  0.00
ATOM   4279  DGC DGC Z2400      51.854 -87.399 -27.365  1.00  0.00
ATOM   4280  DGD DGD Z2401      49.690  66.768 -73.688  1.00  0.00
ATOM   4281  DGE DGE Z2402      86.435  20.290 -79.964  1.00  0.00
ATOM   4282  DGF DGF Z2403      39.188  71.810  66.896  1.00  0.00
ATOM   4283  DGG DGG Z2404      84.802  23.213  43.020  1.00  0.00
ATOM   4284  DGH DGH Z2405      59.658 -57.131 -40.265  1.00  0.00
ATOM   4285  DGI DGI Z2406     -16.162 -67.827  33.589  1.00  0.00
ATOM   4286  DGJ DGJ Z2407     -27.002  52.336  72.857  1.00  0.00
ATOM   4287  DGK DGK Z2408       1.136  -5.302  25.838  1.00  0.00
ATOM   4288  DGL DGL Z2409     -31.976 -82.279  59.479  1.00  0.00
ATOM   4289  DGM DGM Z2410     -35.170 -44.355  16.995  1.00  0.00
ATOM   4290  DGN DGN Z2411     -51.477  75.485 -63.055  1.00  0.00
ATOM   4291  DGO DGO Z2412      -0.953  45.593 -56.105  1.00  0.00
ATOM   4292  DGP DGP Z2413      33.151 -26.409  16.932  1.00  0.00
ATOM   4293  DGQ DGQ Z2414     -40.142  81.444  81.162  1.00  0.00
ATOM   4294  DGR DGR Z2415      79.446 -40.607  81.960  1.00  0.00
ATOM   4295  DGS DGS Z2416     -52.975  -1.864 -38.341  1.00  0.00
ATOM   4296  DGT DGT Z2417      79.570  26.617  62.406  1.00  0.00
ATOM   4297  DGU DGU Z2418     -50.178  10.849 -16.163  1.00  0.00
ATOM   4298  DGV DGV Z2419      86.212   5.444  53.232  1.00  0.00
ATOM   4299  DGW DGW Z2420      28.231  61.905 -72.906  1.00  0.00
ATOM   4300  DGX DGX Z2421      81.407  41.590  -6.904  1.00  0.00
ATOM   4301  DGY DGY Z2422      81.890  38.399  76.519  1.00  0.00
ATOM   4302  DGZ DGZ Z2423       2.887 -29.186 -36.573  1.00  0.00
ATOM   4303  DHA DHA Z2424     -80.450   6.906   8.687  1.00  0.00
ATOM   4304  DHB DHB Z2425     -53.527 -26.045  30.875  1.00  0.00
ATOM   4305  DHC DHC Z2426     -51.138  47.804  27.559  1.00  0.00
ATOM   4306  DHD DHD Z2427     -77.386 -44.894  20.296  1.00  0.00
ATOM   4307  DHE DHE Z2428     -38.344  69.719  72.827  1.00  0.00
ATOM   4308  DHF DHF Z2429     -31.264 -27.956  -7.719  1.00  0.00
ATOM   4309  DHG DHG Z2430      87.957 -17.106  19.679  1.00  0.00
ATOM   4310  DHH DHH Z2431      47.133 -21.684  59.774  1.00  0.00
ATOM   4311  DHI DHI Z2432     -77.849 -48.825  -8.136  1.00  0.00
ATOM   4312  DHJ DHJ Z2433     -18.664  66.218  -0.405  1.00  0.00
ATOM   4313  DHK DHK Z2434      67.946 -76.166   6.451  1.00  0.00
ATOM   4314  DHL DHL Z2435     -39.279  13.099  46.306  1.00  0.00
ATOM   4315  DHM DHM Z2436      49.466 -86.615  35.046  1.00  0.00
ATOM   4316  DHN DHN Z2437     -81.605 -12.592  43.099  1.00  0.00
ATOM   4317  DHO DHO Z2438     -31.474  17.703  83.971  1.00  0.00
ATOM   4318  DHP DHP Z2439      60.243  41.690  82.497  1.00  0.00
ATOM   4319  DHQ DHQ Z2440      10.122 -83.427  73.993  1.00  0.00
ATOM   4320  DHR DHR Z2441     -50.337  66.677 -26.152  1.00  0.00
ATOM   4321  DHS DHS Z2442      87.812 -57.790 -10.600  1.00  0.00
ATOM   4322  DHT DHT Z2443      44.130  84.762  80.432  1.00  0.00
ATOM   4323  DHU DHU Z2444     -58.284  62.081 -65.958  1.00  0.00
ATOM   4324  DHV DHV Z2445     -81.503  67.913 -54.927  1.00  0.00
ATOM   4325  DHW DHW Z2446      47.860 -86.712  50.193  1.00  0.00
ATOM   4326  DHX DHX Z2447     -15.650 -45.839  82.504  1.00  0.00
ATOM   4327  DHY DHY Z2448     -79.360   9.529  70.060  1.00  0.00
ATOM   4328  DHZ DHZ Z2449     -27.937  52.462  46.471  1.00  0.00
ATOM   4329  DIA DIA Z2450      42.121 -36.446  37.531  1.00  0.00
ATOM   4330  DIB DIB Z2451     -17.997  -4.651  27.420  1.00  0.00
ATOM   4331  DIC DIC Z2452      82.998  27.987  86.351  1.00  0.00
ATOM   4332  DID DID Z2453      37.874 -33.082  69.575  1.00  0.00
ATOM   4333  DIE DIE Z2454     -53.618  84.236  60.704  1.00  0.00
ATOM   4334  DIF DIF Z2455      44.199 -85.285  70.195  1.00  0.00
ATOM   4335  DIG DIG Z2456      63.970 -78.883 -52.601  1.00  0.00
ATOM   4336  DIH DIH Z2457      37.470  83.908  21.955  1.00  0.00
ATOM   4337  DII DII Z2458      11.138 -88.213  34.849  1.00  0.00
ATOM   4338  DIJ DIJ Z2459      66.232 -27.611  54.167  1.00  0.00
ATOM   4339  DIK DIK Z2460     -65.928   8.700 -14.017  1.00  0.00
ATOM   4340  DIL DIL Z2461      19.536  33.456  65.050  1.00  0.00
ATOM   4341  DIM DIM Z2462      71.020 -24.965  87.662  1.00  0.00
ATOM   4342  DIN DIN Z2463     -24.102   9.034  46.411  1.00  0.00
ATOM   4343  DIO DIO Z2464      24.913 -90.207 -64.975  1.00  0.00
ATOM   4344  DIP DIP Z2465      49.157 -31.873 -85.579  1.00  0.00
ATOM   4345  DIQ DIQ Z2466      15.387  27.051 -84.714  1.00  0.00
ATOM   4346  DIR DIR Z2467      -8.898 -50.274 -37.929  1.00  0.00
ATOM   4347  DIS DIS Z2468     -74.101  82.042 -81.071  1.00  0.00
ATOM   4348  DIT DIT Z2469     -67.168  42.364 -38.616  1.00  0.00
ATOM   4349  DIU DIU Z2470      38.825  -8.951  86.817  1.00  0.00
ATOM   4350  DIV DIV Z2471       6.166  29.582 -12.174  1.00  0.00
ATOM   4351  DIW DIW Z2472      48.472 -33.587  89.441  1.00  0.00
ATOM   4352  DIX DIX Z2473     -35.605 -88.571  42.421  1.00  0.00
ATOM   4353  DIY DIY Z2474     -40.781  17.401 -32.543  1.00  0.00
ATOM   4354  DIZ DIZ Z2475     -53.383  73.947 -82.355  1.00  0.00
ATOM   4355  DJA DJA Z2476     -63.678  16.017 -84.956  1.00  0.00
ATOM   4356  DJB DJB Z2477     -40.346  80.645  29.560  1.00  0.00
ATOM   4357  DJC DJC Z2478      20.218 -36.411  -8.635  1.00  0.00
ATOM   4358  DJD DJD Z2479       6.518  36.984  52.553  1.00  0.00
ATOM   4359  DJE DJE Z2480     -21.309  26.804  39.011  1.00  0.00
ATOM   4360  DJF DJF Z2481      21.252  78.213 -81.863  1.00  0.00
ATOM   4361  DJG DJG Z2482     -82.853  -8.004  28.956  1.00  0.00
ATOM   4362  DJH DJH Z2483      15.327  73.884 -12.905  1.00  0.00
ATOM   4363  DJI DJI Z2484      44.803  55.104   2.359  1.00  0.00
ATOM   4364  DJJ DJJ Z2485     -83.467  -9.135   0.059  1.00  0.00
ATOM   4365  DJK DJK Z2486     -83.142  40.740   0.092  1.00  0.00
ATOM   4366  DJL DJL Z2487      -4.362 -51.835  72.809  1.00  0.00
ATOM   4367  DJM DJM Z2488     -56.033 -45.630 -67.150  1.00  0.00
ATOM   4368  DJN DJN Z2489      47.821  19.146  28.089  1.00  0.00
ATOM   4369  DJO DJO Z2490       8.059 -24.855  18.901  1.00  0.00
ATOM   4370  DJP DJP Z2491     -83.634  -6.176  60.735  1.00  0.00
ATOM   4371  DJQ DJQ Z2492     -23.191  70.836 -69.153  1.00  0.00
ATOM   4372  DJR DJR Z2493     -60.877  33.078  35.723  1.00  0.00
ATOM   4373  DJS DJS Z2494      -4.964 -24.795 -16.504  1.00  0.00
ATOM   4374  DJT DJT Z2495      10.731 -56.218  78.248  1.00  0.00
ATOM   4375  DJU DJU Z2496      63.056   3.387 -70.704  1.00  0.00
ATOM   4376  DJV DJV Z2497      35.736 -46.885 -86.276  1.00  0.00
ATOM   4377  DJW DJW Z2498     -58.467 -76.991  18.629  1.00  0.00
ATOM   4378  DJX DJX Z2499     -16.115   9.967 -12.558  1.00  0.00
ATOM   4379  DJY DJY Z2500      81.502   2.252 -80.581  1.00  0.00
ATOM   4380  DJZ DJZ Z2501     -71.221  -7.957 -19.686  1.00  0.00
ATOM   4381  DKA DKA Z2502      48.844  43.767 -18.642  1.00  0.00
ATOM   4382  DKB DKB Z2503      14.806 -22.655   3.812  1.00  0.00
ATOM   4383  DKC DKC Z2504     -67.987 -63.323  25.111  1.00  0.00
ATOM   4384  DKD DKD Z2505     -39.920 -28.059 -71.310  1.00  0.00
ATOM   4385  DKE DKE Z2506     -21.319  83.066  -2.612  1.00  0.00
ATOM   4386  DKF DKF Z2507     -36.438  43.651  54.683  1.00  0.00
ATOM   4387  DKG DKG Z2508      13.445  73.388  60.734  1.00  0.00
ATOM   4388  DKH DKH Z2509     -52.159 -84.442  80.478  1.00  0.00
ATOM   4389  DKI DKI Z2510     -64.037  59.093 -10.399  1.00  0.00
ATOM   4390  DKJ DKJ Z2511     -70.814  60.605  10.637  1.00  0.00
ATOM   4391  DKK DKK Z2512     -24.261 -57.601 -38.594  1.00  0.00
ATOM   4392  DKL DKL Z2513     -25.015  83.460  29.197  1.00  0.00
ATOM   4393  DKM DKM Z2514      58.077 -57.485 -73.771  1.00  0.00
ATOM   4394  DKN DKN Z2515      21.490  -9.349  17.834  1.00  0.00
ATOM   4395  DKO DKO Z2516     -17.922 -86.141  17.648  1.00  0.00
ATOM   4396  DKP DKP Z2517      74.600 -58.037   8.748  1.00  0.00
ATOM   4397  DKQ DKQ Z2518      35.394  -3.470  28.388  1.00  0.00
ATOM   4398  DKR DKR Z2519      15.086  38.019 -58.966  1.00  0.00
ATOM   4399  DKS DKS Z2520     -81.481 -66.992  76.427  1.00  0.00
ATOM   4400  DKT DKT Z2521      55.966  56.148 -85.981  1.00  0.00
ATOM   4401  DKU DKU Z2522     -41.996 -39.124 -62.095  1.00  0.00
ATOM   4402  DKV DKV Z2523      31.509 -21.030  76.685  1.00  0.00
ATOM   4403  DKW DKW Z2524      82.421 -80.472  29.957  1.00  0.00
ATOM   4404  DKX DKX Z2525       4.990 -79.406  -5.103  1.00  0.00
ATOM   4405  DKY DKY Z2526      68.405 -33.394 -79.116  1.00  0.00
ATOM   4406  DKZ DKZ Z2527      70.078 -57.242  79.541  1.00  0.00
ATOM   4407  DLA DLA Z2528     -40.095  11.185 -82.287  1.00  0.00
ATOM   4408  DLB DLB Z2529      67.461 -23.779 -70.346  1.00  0.00
ATOM   4409  DLC DLC Z2530      26.794  83.148  80.809  1.00  0.00
ATOM   4410  DLD DLD Z2531      40.089 -47.941  83.394  1.00  0.00
ATOM   4411  DLE DLE Z2532      47.948  11.893  80.723  1.00  0.00
ATOM   4412  DLF DLF Z2533     -78.425 -85.711 -39.370  1.00  0.00
ATOM   4413  DLG DLG Z2534      38.520  79.415  36.544  1.00  0.00
ATOM   4414  DLH DLH Z2535     -25.555  68.467  83.098  1.00  0.00
ATOM   4415  DLI DLI Z2536      69.406 -53.487  27.122  1.00  0.00
ATOM   4416  DLJ DLJ Z2537      78.519   5.843 -64.676  1.00  0.00
ATOM   4417  DLK DLK Z2538     -13.959 -38.897 -27.046  1.00  0.00
ATOM   4418  DLL DLL Z2539     -50.161  71.074  61.036  1.00  0.00
ATOM   4419  DLM DLM Z2540     -78.633  27.779  36.172  1.00  0.00
ATOM   4420  DLN DLN Z2541      10.143  21.891  36.213  1.00  0.00
ATOM   4421  DLO DLO Z2542      32.380  77.995 -38.262  1.00  0.00
ATOM   4422  DLP DLP Z2543       8.908  69.575  -0.141  1.00  0.00
ATOM   4423  DLQ DLQ Z2544     -84.682 -43.855  79.528  1.00  0.00
ATOM   4424  DLR DLR Z2545      -0.313 -60.150 -13.255  1.00  0.00
ATOM   4425  DLS DLS Z2546     -67.435 -32.482  25.755  1.00  0.00
ATOM   4426  DLT DLT Z2547      80.832 -65.087  83.033  1.00  0.00
ATOM   4427  DLU DLU Z2548      72.636 -85.627  41.441  1.00  0.00
ATOM   4428  DLV DLV Z2549      72.075 -77.549 -86.498  1.00  0.00
ATOM   4429  DLW DLW Z2550     -18.348 -27.450 -14.683  1.00  0.00
ATOM   4430  DLX DLX Z2551     -71.248  49.784  68.731  1.00  0.00
ATOM   4431  DLY DLY Z2552      76.351  30.492 -80.595  1.00  0.00
ATOM   4432  DLZ DLZ Z2553     -79.957  77.789  86.704  1.00  0.00
ATOM   4433  DMA DMA Z2554     -37.996  49.288 -17.820  1.00  0.00
ATOM   4434  DMB DMB Z2555     -43.323 -15.045 -25.615  1.00  0.00
ATOM   4435  DMC DMC Z2556      -7.035  49.641 -32.869  1.00  0.00
ATOM   4436  DMD DMD Z2557      18.803  -9.639  51.333  1.00  0.00
ATOM   4437  DME DME Z2558       2.382  20.033  50.576  1.00  0.00
ATOM   4438  DMF DMF Z2559       2.842  -8.264  71.095  1.00  0.00
ATOM   4439  DMG DMG Z2560      22.290 -80.744 -32.253  1.00  0.00
ATOM   4440  DMH DMH Z2561      23.058  34.713 -86.071  1.00  0.00
ATOM   4441  DMI DMI Z2562      35.011  41.043 -67.205  1.00  0.00
ATOM   4442  DMJ DMJ Z2563      88.271  84.618  65.535  1.00  0.00
ATOM   4443  DMK DMK Z2564      90.313 -54.565 -39.093  1.00  0.00
ATOM   4444  DML DML Z2565      -0.523  66.300 -45.078  1.00  0.00
ATOM   4445  DMM DMM Z2566     -50.154 -68.209  15.573  1.00  0.00
ATOM   4446  DMN DMN Z2567     -82.548  22.558  23.723  1.00  0.00
ATOM   4447  DMO DMO Z2568      47.621  12.165 -59.705  1.00  0.00
ATOM   4448  DMP DMP Z2569       7.569  14.247  61.340  1.00  0.00
ATOM   4449  DMQ DMQ Z2570     -79.667   7.181  86.481  1.00  0.00
ATOM   4450  DMR DMR Z2571       1.070 -89.107   4.402  1.00  0.00
ATOM   4451  DMS DMS Z2572     -22.308 -74.530  23.050  1.00  0.00
ATOM   4452  DMT DMT Z2573      64.140  46.318 -82.924  1.00  0.00
ATOM   4453  DMU DMU Z2574      26.739   8.667   3.539  1.00  0.00
ATOM   4454  DMV DMV Z2575     -81.106  18.824 -83.038  1.00  0.00
ATOM   4455  DMW DMW Z2576     -46.284  43.176 -84.427  1.00  0.00
ATOM   4456  DMX DMX Z2577     -81.023  29.309 -52.330  1.00  0.00
ATOM   4457  DMY DMY Z2578       3.360 -40.947 -81.114  1.00  0.00
ATOM   4458  DMZ DMZ Z2579      38.029 -34.141 -49.555  1.00  0.00
ATOM   4459  DNA DNA Z2580      -7.023  80.321  -7.817  1.00  0.00
ATOM   4460  DNB DNB Z2581      46.076 -87.858 -63.663  1.00  0.00
ATOM   4461  DNC DNC Z2582      -3.237 -69.942 -39.900  1.00  0.00
ATOM   4462  DND DND Z2583      37.557  30.857 -30.072  1.00  0.00
ATOM   4463  DNE DNE Z2584      59.768  50.710  44.192  1.00  0.00
ATOM   4464  DNF DNF Z2585      62.466 -59.384  50.808  1.00  0.00
ATOM   4465  DNG DNG Z2586     -82.298 -73.002 -24.173  1.00  0.00
ATOM   4466  DNH DNH Z2587      14.653  83.445  87.602  1.00  0.00
ATOM   4467  DNI DNI Z2588      68.792  18.389  60.425  1.00  0.00
ATOM   4468  DNJ DNJ Z2589      83.539   6.271  31.913  1.00  0.00
ATOM   4469  DNK DNK Z2590      60.769 -29.088 -46.723  1.00  0.00
ATOM   4470  DNL DNL Z2591      57.166 -46.861 -51.735  1.00  0.00
ATOM   4471  DNM DNM Z2592     -25.085  50.566  -9.140  1.00  0.00
ATOM   4472  DNN DNN Z2593     -50.787 -67.257 -67.448  1.00  0.00
ATOM   4473  DNO DNO Z2594     -59.961  13.099 -42.989  1.00  0.00
ATOM   4474  DNP DNP Z2595      21.507  -2.206 -30.399  1.00  0.00
ATOM   4475  DNQ DNQ Z2596     -81.656  81.850 -44.761  1.00  0.00
ATOM   4476  DNR DNR Z2597     -62.547  -5.683 -44.881  1.00  0.00
ATOM   4477  DNS DNS Z2598     -33.065 -87.567 -73.304  1.00  0.00
ATOM   4478  DNT DNT Z2599      33.947  82.844 -63.473  1.00  0.00
ATOM   4479  DNU DNU Z2600      -8.925  25.646 -34.308  1.00  0.00
ATOM   4480  DNV DNV Z2601      71.683  -2.708  -0.851  1.00  0.00
ATOM   4481  DNW DNW Z2602      86.952  80.871 -86.518  1.00  0.00
ATOM   4482  DNX DNX Z2603      17.804 -88.720 -11.163  1.00  0.00
ATOM   4483  DNY DNY Z2604     -81.510  30.624 -41.055  1.00  0.00
ATOM   4484  DNZ DNZ Z2605      88.987  63.492 -34.268  1.00  0.00
ATOM   4485  DOA DOA Z2606      63.922 -52.074   6.485  1.00  0.00
ATOM   4486  DOB DOB Z2607      82.470 -62.437  26.398  1.00  0.00
ATOM   4487  DOC DOC Z2608      88.729 -11.882  78.587  1.00  0.00
ATOM   4488  DOD DOD Z2609     -71.192 -89.069 -16.523  1.00  0.00
ATOM   4489  DOE DOE Z2610      -7.315  83.863 -84.475  1.00  0.00
ATOM   4490  DOF DOF Z2611      -5.583  46.667 -81.485  1.00  0.00
ATOM   4491  DOG DOG Z2612     -50.320  20.060 -48.749  1.00  0.00
ATOM   4492  DOH DOH Z2613      89.536  64.545 -87.342  1.00  0.00
ATOM   4493  DOI DOI Z2614     -50.716  81.698  88.426  1.00  0.00
ATOM   4494  DOJ DOJ Z2615      13.535  27.959  10.555  1.00  0.00
ATOM   4495  DOK DOK Z2616      33.715 -34.129  88.364  1.00  0.00
ATOM   4496  DOL DOL Z2617     -83.288  19.572  59.011  1.00  0.00
ATOM   4497  DOM DOM Z2618     -23.908   3.615  87.563  1.00  0.00
ATOM   4498  DON DON Z2619      81.753 -54.367 -24.341  1.00  0.00
ATOM   4499  DOO DOO Z2620     -81.339  52.312   3.846  1.00  0.00
ATOM   4500  DOP DOP Z2621     -17.737  22.768   3.064  1.00  0.00
ATOM   4501  DOQ DOQ Z2622     -67.668 -62.686 -42.457  1.00  0.00
ATOM   4502  DOR DOR Z2623      16.920  -4.005 -79.718  1.00  0.00
ATOM   4503  DOS DOS Z2624      58.984   3.241  30.934  1.00  0.00
ATOM   4504  DOT DOT Z2625     -31.831 -86.354 -35.322  1.00  0.00
ATOM   4505  DOU DOU Z2626     -18.494  66.789 -11.932  1.00  0.00
END
