# Supplementary material for: The Effect of Macromolecular Crowding on the Electrostatic Component of Barnase–Barstar Binding: A Computational, Implicit Solvent-Based Study
Source: PLoS One. 2014 Jun 10;9(6):e98618. doi: 10.1371/journal.pone.0098618 (PMC4051634; doi:10.1371/journal.pone.0098618)
Supplement: File S1 — Contains sample pdb files used in our analyses; each contains the barnase/barstar complex with a specific random placement of crowders of varying radii at 30% crowding density. Also included are files specifying, for each pdb file, the radii of each atom and model crowder. (TAR) [file pone.0098618.s005.tar › vary30percent_pdb/with_crowders-28.pdb]

ATOM      1  CAY VAL A   3      18.329  -9.767 -18.786  1.00  0.00
ATOM      2  CY  VAL A   3      17.463  -9.299 -17.665  1.00  0.55
ATOM      3  OY  VAL A   3      17.203 -10.038 -16.718  1.00 -0.55
ATOM      4  N   VAL A   3      16.993  -8.037 -17.760  1.00 -0.40
ATOM      5  H   VAL A   3      17.222  -7.453 -18.535  1.00  0.40
ATOM      6  CA  VAL A   3      16.107  -7.419 -16.733  1.00  0.00
ATOM      7  CB  VAL A   3      16.269  -5.903 -16.535  1.00  0.00
ATOM      8  CG1 VAL A   3      15.283  -5.404 -15.502  1.00  0.00
ATOM      9  CG2 VAL A   3      17.666  -5.466 -16.113  1.00  0.00
ATOM     10  C   VAL A   3      14.669  -7.755 -17.123  1.00  0.55
ATOM     11  O   VAL A   3      14.125  -7.204 -18.095  1.00 -0.55
ATOM     12  N   ILE A   4      14.072  -8.639 -16.383  1.00 -0.40
ATOM     13  H   ILE A   4      14.512  -9.101 -15.616  1.00  0.40
ATOM     14  CA  ILE A   4      12.656  -8.995 -16.677  1.00  0.00
ATOM     15  CB  ILE A   4      12.546 -10.506 -16.596  1.00  0.00
ATOM     16  CG2 ILE A   4      11.132 -11.017 -16.786  1.00  0.00
ATOM     17  CG1 ILE A   4      13.586 -11.052 -17.616  1.00  0.00
ATOM     18  CD1 ILE A   4      13.725 -12.568 -17.376  1.00  0.00
ATOM     19  C   ILE A   4      11.850  -8.257 -15.632  1.00  0.55
ATOM     20  O   ILE A   4      11.950  -8.686 -14.487  1.00 -0.55
ATOM     21  N   ASN A   5      11.188  -7.189 -15.991  1.00 -0.40
ATOM     22  H   ASN A   5      11.172  -6.861 -16.933  1.00  0.40
ATOM     23  CA  ASN A   5      10.424  -6.409 -15.014  1.00  0.00
ATOM     24  CB  ASN A   5      11.345  -5.293 -14.478  1.00  0.00
ATOM     25  CG  ASN A   5      11.507  -4.197 -15.497  1.00  0.55
ATOM     26  OD1 ASN A   5      11.426  -4.466 -16.699  1.00 -0.55
ATOM     27  ND2 ASN A   5      11.717  -2.929 -15.181  1.00 -0.78
ATOM     28 HD21 ASN A   5      11.776  -2.656 -14.221  1.00  0.39
ATOM     29 HD22 ASN A   5      11.817  -2.244 -15.903  1.00  0.39
ATOM     30  C   ASN A   5       9.146  -5.812 -15.561  1.00  0.55
ATOM     31  O   ASN A   5       8.660  -4.755 -15.093  1.00 -0.55
ATOM     32  N   THR A   6       8.573  -6.475 -16.564  1.00 -0.40
ATOM     33  H   THR A   6       8.954  -7.320 -16.930  1.00  0.40
ATOM     34  CA  THR A   6       7.336  -5.993 -17.193  1.00  0.00
ATOM     35  CB  THR A   6       7.495  -6.026 -18.718  1.00  0.00
ATOM     36  OG1 THR A   6       7.625  -7.403 -19.111  1.00 -0.49
ATOM     37  HG1 THR A   6       7.563  -7.412 -20.069  1.00  0.49
ATOM     38  CG2 THR A   6       8.740  -5.225 -19.136  1.00  0.00
ATOM     39  C   THR A   6       6.232  -6.939 -16.733  1.00  0.55
ATOM     40  O   THR A   6       6.611  -8.029 -16.299  1.00 -0.55
ATOM     41  N   PHE A   7       4.972  -6.560 -16.843  1.00 -0.40
ATOM     42  H   PHE A   7       4.688  -5.677 -17.207  1.00  0.40
ATOM     43  CA  PHE A   7       3.912  -7.502 -16.400  1.00  0.00
ATOM     44  CB  PHE A   7       2.545  -6.816 -16.648  1.00  0.12
ATOM     45  CG  PHE A   7       2.234  -5.716 -15.659  1.00 -0.12
ATOM     46  CD1 PHE A   7       2.080  -6.016 -14.292  1.00 -0.12
ATOM     47  HD1 PHE A   7       2.188  -7.032 -13.942  1.00  0.12
ATOM     48  CE1 PHE A   7       1.787  -4.996 -13.396  1.00 -0.12
ATOM     49  HE1 PHE A   7       1.638  -5.215 -12.349  1.00  0.12
ATOM     50  CZ  PHE A   7       1.687  -3.671 -13.868  1.00 -0.12
ATOM     51  HZ  PHE A   7       1.486  -2.873 -13.169  1.00  0.12
ATOM     52  CD2 PHE A   7       2.089  -4.405 -16.107  1.00 -0.12
ATOM     53  HD2 PHE A   7       2.168  -4.189 -17.162  1.00  0.12
ATOM     54  CE2 PHE A   7       1.843  -3.376 -15.212  1.00 -0.12
ATOM     55  HE2 PHE A   7       1.773  -2.355 -15.558  1.00  0.12
ATOM     56  C   PHE A   7       3.988  -8.873 -17.043  1.00  0.55
ATOM     57  O   PHE A   7       3.930  -9.931 -16.338  1.00 -0.55
ATOM     58  N   ASP A   8       4.076  -8.953 -18.383  1.00 -0.40
ATOM     59  H   ASP A   8       4.106  -8.140 -18.960  1.00  0.40
ATOM     60  CA  ASP A   8       4.135 -10.249 -19.088  1.00  0.00
ATOM     61  CB  ASP A   8       4.031 -10.089 -20.627  1.00  0.00
ATOM     62  CG  ASP A   8       2.588  -9.770 -20.943  1.00  0.10
ATOM     63  OD1 ASP A   8       1.754 -10.653 -20.640  1.00 -0.55
ATOM     64  OD2 ASP A   8       2.462  -8.627 -21.418  1.00 -0.55
ATOM     65  C   ASP A   8       5.421 -11.049 -18.947  1.00  0.55
ATOM     66  O   ASP A   8       5.378 -12.269 -18.851  1.00 -0.55
ATOM     67  N   GLY A   9       6.548 -10.322 -19.006  1.00 -0.40
ATOM     68  H   GLY A   9       6.591  -9.338 -19.155  1.00  0.40
ATOM     69  CA  GLY A   9       7.803 -11.083 -18.828  1.00  0.00
ATOM     70  C   GLY A   9       7.792 -11.756 -17.443  1.00  0.55
ATOM     71  O   GLY A   9       8.086 -12.963 -17.360  1.00 -0.55
ATOM     72  N   VAL A  10       7.485 -11.016 -16.366  1.00 -0.40
ATOM     73  H   VAL A  10       7.259 -10.048 -16.433  1.00  0.40
ATOM     74  CA  VAL A  10       7.464 -11.599 -15.010  1.00  0.00
ATOM     75  CB  VAL A  10       7.388 -10.553 -13.892  1.00  0.00
ATOM     76  CG1 VAL A  10       7.386 -11.181 -12.494  1.00  0.00
ATOM     77  CG2 VAL A  10       8.560  -9.576 -13.991  1.00  0.00
ATOM     78  C   VAL A  10       6.322 -12.605 -14.848  1.00  0.55
ATOM     79  O   VAL A  10       6.519 -13.655 -14.242  1.00 -0.55
ATOM     80  N   ALA A  11       5.167 -12.365 -15.417  1.00 -0.40
ATOM     81  H   ALA A  11       5.009 -11.540 -15.953  1.00  0.40
ATOM     82  CA  ALA A  11       4.038 -13.274 -15.314  1.00  0.00
ATOM     83  CB  ALA A  11       2.713 -12.733 -15.889  1.00  0.00
ATOM     84  C   ALA A  11       4.389 -14.583 -16.026  1.00  0.55
ATOM     85  O   ALA A  11       4.042 -15.634 -15.517  1.00 -0.55
ATOM     86  N   ASP A  12       5.050 -14.457 -17.191  1.00 -0.40
ATOM     87  H   ASP A  12       5.317 -13.590 -17.603  1.00  0.40
ATOM     88  CA  ASP A  12       5.392 -15.710 -17.887  1.00  0.00
ATOM     89  CB  ASP A  12       5.950 -15.433 -19.272  1.00  0.00
ATOM     90  CG  ASP A  12       4.809 -15.091 -20.202  1.00  0.10
ATOM     91  OD1 ASP A  12       3.608 -15.246 -19.848  1.00 -0.55
ATOM     92  OD2 ASP A  12       5.220 -14.674 -21.315  1.00 -0.55
ATOM     93  C   ASP A  12       6.440 -16.470 -17.120  1.00  0.55
ATOM     94  O   ASP A  12       6.401 -17.688 -17.034  1.00 -0.55
ATOM     95  N   TYR A  13       7.400 -15.716 -16.618  1.00 -0.40
ATOM     96  H   TYR A  13       7.421 -14.726 -16.734  1.00  0.40
ATOM     97  CA  TYR A  13       8.517 -16.321 -15.838  1.00  0.00
ATOM     98  CB  TYR A  13       9.528 -15.218 -15.495  1.00  0.12
ATOM     99  CG  TYR A  13      10.857 -15.763 -15.081  1.00 -0.12
ATOM    100  CD1 TYR A  13      11.025 -16.287 -13.802  1.00 -0.12
ATOM    101  HD1 TYR A  13      10.183 -16.269 -13.127  1.00  0.12
ATOM    102  CE1 TYR A  13      12.217 -16.831 -13.348  1.00 -0.12
ATOM    103  HE1 TYR A  13      12.310 -17.255 -12.360  1.00  0.12
ATOM    104  CZ  TYR A  13      13.280 -16.800 -14.232  1.00  0.06
ATOM    105  OH  TYR A  13      14.503 -17.285 -13.795  1.00 -0.49
ATOM    106  HH  TYR A  13      14.497 -17.283 -12.835  1.00  0.43
ATOM    107  CD2 TYR A  13      11.943 -15.767 -15.969  1.00 -0.12
ATOM    108  HD2 TYR A  13      11.846 -15.372 -16.969  1.00  0.12
ATOM    109  CE2 TYR A  13      13.153 -16.297 -15.519  1.00 -0.12
ATOM    110  HE2 TYR A  13      14.005 -16.316 -16.183  1.00  0.12
ATOM    111  C   TYR A  13       8.019 -17.119 -14.644  1.00  0.55
ATOM    112  O   TYR A  13       8.424 -18.276 -14.395  1.00 -0.55
ATOM    113  N   LEU A  14       7.100 -16.494 -13.897  1.00 -0.40
ATOM    114  H   LEU A  14       6.793 -15.571 -14.114  1.00  0.40
ATOM    115  CA  LEU A  14       6.466 -17.116 -12.696  1.00  0.00
ATOM    116  CB  LEU A  14       5.439 -16.167 -12.076  1.00  0.00
ATOM    117  CG  LEU A  14       6.026 -14.992 -11.281  1.00  0.00
ATOM    118  CD1 LEU A  14       4.925 -13.953 -11.038  1.00  0.00
ATOM    119  CD2 LEU A  14       6.608 -15.537  -9.993  1.00  0.00
ATOM    120  C   LEU A  14       5.759 -18.417 -13.020  1.00  0.55
ATOM    121  O   LEU A  14       5.887 -19.465 -12.365  1.00 -0.55
ATOM    122  N   GLN A  15       4.997 -18.320 -14.103  1.00 -0.40
ATOM    123  H   GLN A  15       4.886 -17.492 -14.647  1.00  0.40
ATOM    124  CA  GLN A  15       4.271 -19.539 -14.511  1.00  0.00
ATOM    125  CB  GLN A  15       3.242 -19.235 -15.560  1.00  0.00
ATOM    126  CG  GLN A  15       1.993 -18.450 -15.209  1.00  0.00
ATOM    127  CD  GLN A  15       1.053 -18.699 -16.416  1.00  0.55
ATOM    128  OE1 GLN A  15       1.315 -18.171 -17.517  1.00 -0.55
ATOM    129  NE2 GLN A  15       0.048 -19.519 -16.139  1.00 -0.78
ATOM    130 HE21 GLN A  15      -0.620 -19.749 -16.847  1.00  0.39
ATOM    131 HE22 GLN A  15      -0.043 -19.908 -15.222  1.00  0.39
ATOM    132  C   GLN A  15       5.193 -20.634 -15.081  1.00  0.55
ATOM    133  O   GLN A  15       4.839 -21.802 -14.957  1.00 -0.55
ATOM    134  N   THR A  16       6.284 -20.233 -15.716  1.00 -0.40
ATOM    135  H   THR A  16       6.514 -19.270 -15.831  1.00  0.40
ATOM    136  CA  THR A  16       7.211 -21.195 -16.283  1.00  0.00
ATOM    137  CB  THR A  16       8.108 -20.626 -17.410  1.00  0.00
ATOM    138  OG1 THR A  16       7.259 -19.900 -18.296  1.00 -0.49
ATOM    139  HG1 THR A  16       6.981 -19.117 -17.815  1.00  0.49
ATOM    140  CG2 THR A  16       8.810 -21.765 -18.173  1.00  0.00
ATOM    141  C   THR A  16       8.162 -21.733 -15.234  1.00  0.55
ATOM    142  O   THR A  16       8.299 -22.967 -15.218  1.00 -0.55
ATOM    143  N   TYR A  17       8.773 -20.886 -14.447  1.00 -0.40
ATOM    144  H   TYR A  17       8.625 -19.901 -14.488  1.00  0.40
ATOM    145  CA  TYR A  17       9.721 -21.377 -13.449  1.00  0.00
ATOM    146  CB  TYR A  17      11.033 -20.515 -13.591  1.00  0.12
ATOM    147  CG  TYR A  17      11.478 -20.514 -15.040  1.00 -0.12
ATOM    148  CD1 TYR A  17      12.130 -21.636 -15.596  1.00 -0.12
ATOM    149  HD1 TYR A  17      12.305 -22.500 -14.973  1.00  0.12
ATOM    150  CE1 TYR A  17      12.555 -21.666 -16.925  1.00 -0.12
ATOM    151  HE1 TYR A  17      13.056 -22.528 -17.340  1.00  0.12
ATOM    152  CZ  TYR A  17      12.302 -20.532 -17.687  1.00  0.06
ATOM    153  OH  TYR A  17      12.619 -20.477 -19.033  1.00 -0.49
ATOM    154  HH  TYR A  17      12.363 -19.613 -19.363  1.00  0.43
ATOM    155  CD2 TYR A  17      11.256 -19.401 -15.851  1.00 -0.12
ATOM    156  HD2 TYR A  17      10.767 -18.530 -15.440  1.00  0.12
ATOM    157  CE2 TYR A  17      11.655 -19.401 -17.171  1.00 -0.12
ATOM    158  HE2 TYR A  17      11.471 -18.541 -17.798  1.00  0.12
ATOM    159  C   TYR A  17       9.234 -21.420 -12.010  1.00  0.55
ATOM    160  O   TYR A  17      10.026 -21.911 -11.202  1.00 -0.55
ATOM    161  N   HSD A  18       8.058 -20.995 -11.640  1.00 -0.40
ATOM    162  H   HSD A  18       7.420 -20.623 -12.308  1.00  0.40
ATOM    163  CA  HSD A  18       7.567 -21.013 -10.282  1.00  0.00
ATOM    164  CB  HSD A  18       7.255 -22.412  -9.742  1.00  0.12
ATOM    165  ND1 HSD A  18       5.350 -22.085 -11.391  1.00 -0.40
ATOM    166  HD1 HSD A  18       5.522 -21.119 -11.582  1.00  0.40
ATOM    167  CG  HSD A  18       6.073 -22.863 -10.532  1.00 -0.12
ATOM    168  CE1 HSD A  18       4.387 -22.849 -11.917  1.00  0.15
ATOM    169  HE1 HSD A  18       3.667 -22.489 -12.652  1.00  0.12
ATOM    170  NE2 HSD A  18       4.445 -24.074 -11.420  1.00 -0.56
ATOM    171  CD2 HSD A  18       5.512 -24.100 -10.552  1.00  0.15
ATOM    172  HD2 HSD A  18       5.776 -25.007 -10.022  1.00  0.12
ATOM    173  C   HSD A  18       8.486 -20.307  -9.289  1.00  0.55
ATOM    174  O   HSD A  18       8.646 -20.775  -8.185  1.00 -0.55
ATOM    175  N   LYS A  19       8.996 -19.177  -9.676  1.00 -0.40
ATOM    176  H   LYS A  19       8.837 -18.844 -10.601  1.00  0.40
ATOM    177  CA  LYS A  19       9.813 -18.307  -8.860  1.00  0.00
ATOM    178  CB  LYS A  19      11.113 -19.018  -8.541  1.00  0.00
ATOM    179  CG  LYS A  19      11.991 -19.124  -9.779  1.00  0.00
ATOM    180  CD  LYS A  19      13.185 -20.018  -9.647  1.00  0.00
ATOM    181  CE  LYS A  19      14.249 -19.494 -10.618  1.00  0.33
ATOM    182  NZ  LYS A  19      15.420 -20.420 -10.717  1.00 -0.32
ATOM    183  HZ1 LYS A  19      15.100 -21.350 -11.056  1.00  0.33
ATOM    184  HZ2 LYS A  19      15.859 -20.525  -9.780  1.00  0.33
ATOM    185  HZ3 LYS A  19      16.116 -20.029 -11.384  1.00  0.33
ATOM    186  C   LYS A  19       9.993 -17.020  -9.667  1.00  0.55
ATOM    187  O   LYS A  19       9.771 -16.952 -10.895  1.00 -0.55
ATOM    188  N   LEU A  20      10.378 -15.979  -8.953  1.00 -0.40
ATOM    189  H   LEU A  20      10.494 -16.018  -7.964  1.00  0.40
ATOM    190  CA  LEU A  20      10.655 -14.702  -9.595  1.00  0.00
ATOM    191  CB  LEU A  20      10.775 -13.519  -8.588  1.00  0.00
ATOM    192  CG  LEU A  20       9.470 -12.962  -7.959  1.00  0.00
ATOM    193  CD1 LEU A  20       9.842 -11.945  -6.902  1.00  0.00
ATOM    194  CD2 LEU A  20       8.540 -12.320  -8.967  1.00  0.00
ATOM    195  C   LEU A  20      12.022 -14.693 -10.299  1.00  0.55
ATOM    196  O   LEU A  20      12.918 -15.398  -9.815  1.00 -0.55
ATOM    197  N   PRO A  21      12.156 -13.855 -11.321  1.00 -0.20
ATOM    198  CD  PRO A  21      11.077 -13.073 -11.927  1.00  0.10
ATOM    199  CA  PRO A  21      13.437 -13.676 -12.023  1.00  0.10
ATOM    200  CB  PRO A  21      13.188 -12.626 -13.078  1.00  0.00
ATOM    201  CG  PRO A  21      11.739 -12.352 -13.069  1.00  0.00
ATOM    202  C   PRO A  21      14.474 -13.211 -11.006  1.00  0.55
ATOM    203  O   PRO A  21      14.181 -12.619  -9.964  1.00 -0.55
ATOM    204  N   ASP A  22      15.740 -13.397 -11.342  1.00 -0.40
ATOM    205  H   ASP A  22      15.985 -13.802 -12.219  1.00  0.40
ATOM    206  CA  ASP A  22      16.859 -13.044 -10.498  1.00  0.00
ATOM    207  CB  ASP A  22      18.200 -13.555 -11.095  1.00  0.00
ATOM    208  CG  ASP A  22      18.099 -15.082 -11.055  1.00  0.10
ATOM    209  OD1 ASP A  22      17.236 -15.690 -10.347  1.00 -0.55
ATOM    210  OD2 ASP A  22      18.916 -15.723 -11.777  1.00 -0.55
ATOM    211  C   ASP A  22      17.038 -11.587 -10.209  1.00  0.55
ATOM    212  O   ASP A  22      17.916 -11.326  -9.369  1.00 -0.55
ATOM    213  N   ASN A  23      16.341 -10.659 -10.820  1.00 -0.40
ATOM    214  H   ASN A  23      15.639 -10.870 -11.497  1.00  0.40
ATOM    215  CA  ASN A  23      16.571  -9.236 -10.524  1.00  0.00
ATOM    216  CB  ASN A  23      16.326  -8.442 -11.803  1.00  0.00
ATOM    217  CG  ASN A  23      14.973  -8.757 -12.424  1.00  0.55
ATOM    218  OD1 ASN A  23      14.761  -9.889 -12.907  1.00 -0.55
ATOM    219  ND2 ASN A  23      14.083  -7.761 -12.405  1.00 -0.78
ATOM    220 HD21 ASN A  23      14.327  -6.880 -12.000  1.00  0.39
ATOM    221 HD22 ASN A  23      13.173  -7.897 -12.796  1.00  0.39
ATOM    222  C   ASN A  23      15.722  -8.732  -9.359  1.00  0.55
ATOM    223  O   ASN A  23      15.748  -7.539  -9.060  1.00 -0.55
ATOM    224  N   TYR A  24      14.997  -9.618  -8.725  1.00 -0.40
ATOM    225  H   TYR A  24      14.985 -10.578  -8.994  1.00  0.40
ATOM    226  CA  TYR A  24      14.162  -9.268  -7.591  1.00  0.00
ATOM    227  CB  TYR A  24      12.841 -10.106  -7.635  1.00  0.12
ATOM    228  CG  TYR A  24      11.971  -9.391  -8.629  1.00 -0.12
ATOM    229  CD1 TYR A  24      11.299  -8.220  -8.263  1.00 -0.12
ATOM    230  HD1 TYR A  24      11.365  -7.877  -7.242  1.00  0.12
ATOM    231  CE1 TYR A  24      10.553  -7.490  -9.169  1.00 -0.12
ATOM    232  HE1 TYR A  24      10.056  -6.578  -8.872  1.00  0.12
ATOM    233  CZ  TYR A  24      10.462  -7.963 -10.476  1.00  0.06
ATOM    234  OH  TYR A  24       9.680  -7.287 -11.405  1.00 -0.49
ATOM    235  HH  TYR A  24       9.165  -6.627 -10.936  1.00  0.43
ATOM    236  CD2 TYR A  24      11.913  -9.820  -9.940  1.00 -0.12
ATOM    237  HD2 TYR A  24      12.470 -10.692 -10.252  1.00  0.12
ATOM    238  CE2 TYR A  24      11.130  -9.119 -10.862  1.00 -0.12
ATOM    239  HE2 TYR A  24      11.043  -9.477 -11.878  1.00  0.12
ATOM    240  C   TYR A  24      14.764  -9.534  -6.232  1.00  0.55
ATOM    241  O   TYR A  24      15.365 -10.597  -6.153  1.00 -0.55
ATOM    242  N   ILE A  25      14.561  -8.696  -5.232  1.00 -0.40
ATOM    243  H   ILE A  25      14.067  -7.840  -5.361  1.00  0.40
ATOM    244  CA  ILE A  25      15.038  -8.950  -3.877  1.00  0.00
ATOM    245  CB  ILE A  25      16.326  -8.192  -3.481  1.00  0.00
ATOM    246  CG2 ILE A  25      17.566  -8.889  -4.056  1.00  0.00
ATOM    247  CG1 ILE A  25      16.322  -6.709  -3.870  1.00  0.00
ATOM    248  CD1 ILE A  25      17.601  -6.045  -3.346  1.00  0.00
ATOM    249  C   ILE A  25      13.950  -8.515  -2.886  1.00  0.55
ATOM    250  O   ILE A  25      13.309  -7.552  -3.241  1.00 -0.55
ATOM    251  N   THR A  26      13.773  -9.140  -1.750  1.00 -0.40
ATOM    252  H   THR A  26      14.311  -9.942  -1.503  1.00  0.40
ATOM    253  CA  THR A  26      12.783  -8.716  -0.770  1.00  0.00
ATOM    254  CB  THR A  26      12.528  -9.786   0.303  1.00  0.00
ATOM    255  OG1 THR A  26      13.694  -9.881   1.116  1.00 -0.49
ATOM    256  HG1 THR A  26      13.504 -10.554   1.773  1.00  0.49
ATOM    257  CG2 THR A  26      12.324 -11.127  -0.344  1.00  0.00
ATOM    258  C   THR A  26      13.224  -7.400  -0.140  1.00  0.55
ATOM    259  O   THR A  26      14.357  -6.901  -0.315  1.00 -0.55
ATOM    260  N   LYS A  27      12.287  -6.769   0.542  1.00 -0.40
ATOM    261  H   LYS A  27      11.367  -7.146   0.596  1.00  0.40
ATOM    262  CA  LYS A  27      12.460  -5.526   1.257  1.00  0.00
ATOM    263  CB  LYS A  27      11.181  -4.959   1.855  1.00  0.00
ATOM    264  CG  LYS A  27      10.102  -4.405   0.945  1.00  0.00
ATOM    265  CD  LYS A  27       8.750  -4.452   1.677  1.00  0.00
ATOM    266  CE  LYS A  27       7.559  -4.131   0.800  1.00  0.33
ATOM    267  NZ  LYS A  27       6.252  -4.452   1.438  1.00 -0.32
ATOM    268  HZ1 LYS A  27       6.150  -3.905   2.316  1.00  0.33
ATOM    269  HZ2 LYS A  27       6.214  -5.468   1.657  1.00  0.33
ATOM    270  HZ3 LYS A  27       5.479  -4.210   0.786  1.00  0.33
ATOM    271  C   LYS A  27      13.546  -5.724   2.363  1.00  0.55
ATOM    272  O   LYS A  27      14.371  -4.798   2.524  1.00 -0.55
ATOM    273  N   SER A  28      13.524  -6.835   3.061  1.00 -0.40
ATOM    274  H   SER A  28      12.843  -7.551   2.929  1.00  0.40
ATOM    275  CA  SER A  28      14.554  -7.060   4.102  1.00  0.00
ATOM    276  CB  SER A  28      14.180  -8.226   4.985  1.00  0.00
ATOM    277  OG  SER A  28      14.628  -9.515   4.622  1.00 -0.49
ATOM    278  HG  SER A  28      14.293 -10.111   5.296  1.00  0.49
ATOM    279  C   SER A  28      15.937  -7.179   3.452  1.00  0.55
ATOM    280  O   SER A  28      16.867  -6.489   3.907  1.00 -0.55
ATOM    281  N   GLU A  29      16.051  -7.999   2.392  1.00 -0.40
ATOM    282  H   GLU A  29      15.287  -8.547   2.061  1.00  0.40
ATOM    283  CA  GLU A  29      17.290  -8.135   1.672  1.00  0.00
ATOM    284  CB  GLU A  29      17.101  -8.912   0.350  1.00  0.00
ATOM    285  CG  GLU A  29      17.067 -10.380   0.712  1.00  0.00
ATOM    286  CD  GLU A  29      16.359 -11.242  -0.303  1.00  0.10
ATOM    287  OE1 GLU A  29      16.171 -10.866  -1.480  1.00 -0.55
ATOM    288  OE2 GLU A  29      15.927 -12.350   0.128  1.00 -0.55
ATOM    289  C   GLU A  29      17.900  -6.827   1.208  1.00  0.55
ATOM    290  O   GLU A  29      19.127  -6.597   1.301  1.00 -0.55
ATOM    291  N   ALA A  30      17.009  -6.004   0.662  1.00 -0.40
ATOM    292  H   ALA A  30      16.044  -6.240   0.586  1.00  0.40
ATOM    293  CA  ALA A  30      17.400  -4.684   0.135  1.00  0.00
ATOM    294  CB  ALA A  30      16.185  -4.078  -0.557  1.00  0.00
ATOM    295  C   ALA A  30      18.008  -3.761   1.193  1.00  0.55
ATOM    296  O   ALA A  30      19.015  -3.059   1.036  1.00 -0.55
ATOM    297  N   GLN A  31      17.328  -3.779   2.338  1.00 -0.40
ATOM    298  H   GLN A  31      16.515  -4.344   2.445  1.00  0.40
ATOM    299  CA  GLN A  31      17.698  -2.998   3.511  1.00  0.00
ATOM    300  CB  GLN A  31      16.700  -3.141   4.643  1.00  0.00
ATOM    301  CG  GLN A  31      15.300  -2.718   4.234  1.00  0.00
ATOM    302  CD  GLN A  31      14.294  -2.788   5.368  1.00  0.55
ATOM    303  OE1 GLN A  31      13.963  -1.687   5.817  1.00 -0.55
ATOM    304  NE2 GLN A  31      13.796  -3.926   5.881  1.00 -0.78
ATOM    305 HE21 GLN A  31      13.134  -3.889   6.630  1.00  0.39
ATOM    306 HE22 GLN A  31      14.086  -4.810   5.513  1.00  0.39
ATOM    307  C   GLN A  31      19.099  -3.444   3.943  1.00  0.55
ATOM    308  O   GLN A  31      19.888  -2.569   4.269  1.00 -0.55
ATOM    309  N   ALA A  32      19.253  -4.754   3.872  1.00 -0.40
ATOM    310  H   ALA A  32      18.510  -5.349   3.577  1.00  0.40
ATOM    311  CA  ALA A  32      20.500  -5.431   4.211  1.00  0.00
ATOM    312  CB  ALA A  32      20.493  -6.930   4.090  1.00  0.00
ATOM    313  C   ALA A  32      21.607  -4.845   3.322  1.00  0.55
ATOM    314  O   ALA A  32      22.731  -4.739   3.833  1.00 -0.55
ATOM    315  N   LEU A  33      21.311  -4.450   2.092  1.00 -0.40
ATOM    316  H   LEU A  33      20.398  -4.519   1.698  1.00  0.40
ATOM    317  CA  LEU A  33      22.357  -3.884   1.258  1.00  0.00
ATOM    318  CB  LEU A  33      22.135  -4.136  -0.238  1.00  0.00
ATOM    319  CG  LEU A  33      21.779  -5.612  -0.475  1.00  0.00
ATOM    320  CD1 LEU A  33      21.481  -5.834  -1.940  1.00  0.00
ATOM    321  CD2 LEU A  33      22.911  -6.488   0.024  1.00  0.00
ATOM    322  C   LEU A  33      22.450  -2.396   1.468  1.00  0.55
ATOM    323  O   LEU A  33      23.265  -1.801   0.764  1.00 -0.55
ATOM    324  N   GLY A  34      21.641  -1.829   2.330  1.00 -0.40
ATOM    325  H   GLY A  34      20.958  -2.311   2.872  1.00  0.40
ATOM    326  CA  GLY A  34      21.774  -0.373   2.490  1.00  0.00
ATOM    327  C   GLY A  34      20.646   0.455   1.912  1.00  0.55
ATOM    328  O   GLY A  34      20.850   1.663   1.794  1.00 -0.55
ATOM    329  N   TRP A  35      19.542  -0.227   1.591  1.00 -0.40
ATOM    330  H   TRP A  35      19.459  -1.214   1.705  1.00  0.40
ATOM    331  CA  TRP A  35      18.395   0.472   1.052  1.00  0.00
ATOM    332  CB  TRP A  35      17.413  -0.521   0.459  1.00  0.12
ATOM    333  CG  TRP A  35      16.126   0.047  -0.111  1.00 -0.12
ATOM    334  CD1 TRP A  35      15.966   1.059  -1.031  1.00 -0.12
ATOM    335  HD1 TRP A  35      16.756   1.653  -1.465  1.00  0.12
ATOM    336  NE1 TRP A  35      14.618   1.180  -1.300  1.00 -0.40
ATOM    337  HE1 TRP A  35      14.236   1.815  -1.935  1.00  0.40
ATOM    338  CE2 TRP A  35      13.885   0.291  -0.560  1.00  0.00
ATOM    339  CD2 TRP A  35      14.793  -0.438   0.202  1.00  0.00
ATOM    340  CE3 TRP A  35      14.327  -1.408   1.089  1.00 -0.12
ATOM    341  HE3 TRP A  35      14.989  -1.960   1.741  1.00  0.12
ATOM    342  CZ3 TRP A  35      12.972  -1.648   1.111  1.00 -0.12
ATOM    343  HZ3 TRP A  35      12.582  -2.429   1.748  1.00  0.12
ATOM    344  CZ2 TRP A  35      12.492   0.088  -0.535  1.00 -0.12
ATOM    345  HZ2 TRP A  35      11.788   0.648  -1.131  1.00  0.12
ATOM    346  CH2 TRP A  35      12.092  -0.902   0.328  1.00 -0.12
ATOM    347  HH2 TRP A  35      11.036  -1.115   0.404  1.00  0.12
ATOM    348  C   TRP A  35      17.652   1.229   2.157  1.00  0.55
ATOM    349  O   TRP A  35      17.319   0.631   3.180  1.00 -0.55
ATOM    350  N   VAL A  36      17.398   2.503   1.833  1.00 -0.40
ATOM    351  H   VAL A  36      17.709   2.885   0.966  1.00  0.40
ATOM    352  CA  VAL A  36      16.660   3.433   2.691  1.00  0.00
ATOM    353  CB  VAL A  36      17.450   4.649   3.192  1.00  0.00
ATOM    354  CG1 VAL A  36      16.648   5.384   4.245  1.00  0.00
ATOM    355  CG2 VAL A  36      18.811   4.283   3.760  1.00  0.00
ATOM    356  C   VAL A  36      15.551   3.940   1.762  1.00  0.55
ATOM    357  O   VAL A  36      15.938   4.746   0.898  1.00 -0.55
ATOM    358  N   ALA A  37      14.332   3.417   1.956  1.00 -0.40
ATOM    359  H   ALA A  37      14.129   2.772   2.689  1.00  0.40
ATOM    360  CA  ALA A  37      13.223   3.787   1.069  1.00  0.00
ATOM    361  CB  ALA A  37      11.904   3.144   1.465  1.00  0.00
ATOM    362  C   ALA A  37      13.120   5.297   0.914  1.00  0.55
ATOM    363  O   ALA A  37      12.985   5.735  -0.250  1.00 -0.55
ATOM    364  N   SER A  38      13.155   6.050   1.998  1.00 -0.40
ATOM    365  H   SER A  38      13.251   5.705   2.928  1.00  0.40
ATOM    366  CA  SER A  38      13.042   7.494   1.789  1.00  0.00
ATOM    367  CB  SER A  38      12.904   8.310   3.079  1.00  0.00
ATOM    368  OG  SER A  38      13.873   7.799   3.987  1.00 -0.49
ATOM    369  HG  SER A  38      13.492   7.000   4.359  1.00  0.49
ATOM    370  C   SER A  38      14.220   8.080   1.002  1.00  0.55
ATOM    371  O   SER A  38      14.056   9.224   0.533  1.00 -0.55
ATOM    372  N   LYS A  39      15.343   7.430   0.811  1.00 -0.40
ATOM    373  H   LYS A  39      15.518   6.513   1.164  1.00  0.40
ATOM    374  CA  LYS A  39      16.410   8.079   0.036  1.00  0.00
ATOM    375  CB  LYS A  39      17.766   7.511   0.382  1.00  0.00
ATOM    376  CG  LYS A  39      17.926   6.529   1.525  1.00  0.00
ATOM    377  CD  LYS A  39      19.285   6.772   2.215  1.00  0.00
ATOM    378  CE  LYS A  39      19.281   8.268   2.589  1.00  0.33
ATOM    379  NZ  LYS A  39      18.012   8.835   1.990  1.00 -0.32
ATOM    380  HZ1 LYS A  39      17.341   8.063   1.802  1.00  0.33
ATOM    381  HZ2 LYS A  39      18.236   9.324   1.100  1.00  0.33
ATOM    382  HZ3 LYS A  39      17.585   9.510   2.658  1.00  0.33
ATOM    383  C   LYS A  39      16.149   7.836  -1.458  1.00  0.55
ATOM    384  O   LYS A  39      16.607   8.608  -2.310  1.00 -0.55
ATOM    385  N   GLY A  40      15.420   6.748  -1.705  1.00 -0.40
ATOM    386  H   GLY A  40      15.044   6.158  -0.995  1.00  0.40
ATOM    387  CA  GLY A  40      15.152   6.388  -3.115  1.00  0.00
ATOM    388  C   GLY A  40      16.499   5.869  -3.682  1.00  0.55
ATOM    389  O   GLY A  40      16.691   6.012  -4.881  1.00 -0.55
ATOM    390  N   ASN A  41      17.345   5.248  -2.879  1.00 -0.40
ATOM    391  H   ASN A  41      17.125   5.077  -1.923  1.00  0.40
ATOM    392  CA  ASN A  41      18.656   4.768  -3.321  1.00  0.00
ATOM    393  CB  ASN A  41      19.660   5.137  -2.190  1.00  0.00
ATOM    394  CG  ASN A  41      19.415   4.159  -1.063  1.00  0.55
ATOM    395  OD1 ASN A  41      18.331   3.582  -0.908  1.00 -0.55
ATOM    396  ND2 ASN A  41      20.429   3.913  -0.227  1.00 -0.78
ATOM    397 HD21 ASN A  41      20.307   3.273   0.532  1.00  0.39
ATOM    398 HD22 ASN A  41      21.308   4.370  -0.359  1.00  0.39
ATOM    399  C   ASN A  41      18.791   3.299  -3.673  1.00  0.55
ATOM    400  O   ASN A  41      19.893   2.721  -3.645  1.00 -0.55
ATOM    401  N   LEU A  42      17.706   2.602  -4.035  1.00 -0.40
ATOM    402  H   LEU A  42      16.800   3.014  -4.097  1.00  0.40
ATOM    403  CA  LEU A  42      17.801   1.167  -4.366  1.00  0.00
ATOM    404  CB  LEU A  42      16.422   0.571  -4.646  1.00  0.00
ATOM    405  CG  LEU A  42      16.306  -0.921  -4.883  1.00  0.00
ATOM    406  CD1 LEU A  42      16.789  -1.705  -3.667  1.00  0.00
ATOM    407  CD2 LEU A  42      14.872  -1.264  -5.270  1.00  0.00
ATOM    408  C   LEU A  42      18.772   0.859  -5.524  1.00  0.55
ATOM    409  O   LEU A  42      19.554  -0.096  -5.416  1.00 -0.55
ATOM    410  N   ALA A  43      18.691   1.648  -6.583  1.00 -0.40
ATOM    411  H   ALA A  43      18.078   2.431  -6.657  1.00  0.40
ATOM    412  CA  ALA A  43      19.569   1.338  -7.721  1.00  0.00
ATOM    413  CB  ALA A  43      18.966   2.065  -8.911  1.00  0.00
ATOM    414  C   ALA A  43      21.023   1.663  -7.424  1.00  0.55
ATOM    415  O   ALA A  43      21.910   1.165  -8.140  1.00 -0.55
ATOM    416  N   ASP A  44      21.277   2.449  -6.389  1.00 -0.40
ATOM    417  H   ASP A  44      20.549   2.839  -5.831  1.00  0.40
ATOM    418  CA  ASP A  44      22.631   2.795  -6.000  1.00  0.00
ATOM    419  CB  ASP A  44      22.782   3.960  -5.026  1.00  0.00
ATOM    420  CG  ASP A  44      21.953   5.126  -5.520  1.00  0.10
ATOM    421  OD1 ASP A  44      22.010   5.282  -6.761  1.00 -0.55
ATOM    422  OD2 ASP A  44      21.287   5.844  -4.743  1.00 -0.55
ATOM    423  C   ASP A  44      23.228   1.635  -5.195  1.00  0.55
ATOM    424  O   ASP A  44      24.440   1.429  -5.311  1.00 -0.55
ATOM    425  N   VAL A  45      22.369   0.991  -4.428  1.00 -0.40
ATOM    426  H   VAL A  45      21.396   1.201  -4.378  1.00  0.40
ATOM    427  CA  VAL A  45      22.884  -0.101  -3.600  1.00  0.00
ATOM    428  CB  VAL A  45      22.219   0.010  -2.191  1.00  0.00
ATOM    429  CG1 VAL A  45      22.421   1.426  -1.646  1.00  0.00
ATOM    430  CG2 VAL A  45      20.743  -0.327  -2.180  1.00  0.00
ATOM    431  C   VAL A  45      22.741  -1.504  -4.160  1.00  0.55
ATOM    432  O   VAL A  45      23.317  -2.484  -3.636  1.00 -0.55
ATOM    433  N   ALA A  46      21.930  -1.649  -5.197  1.00 -0.40
ATOM    434  H   ALA A  46      21.481  -0.861  -5.608  1.00  0.40
ATOM    435  CA  ALA A  46      21.617  -2.936  -5.830  1.00  0.00
ATOM    436  CB  ALA A  46      20.573  -3.708  -5.029  1.00  0.00
ATOM    437  C   ALA A  46      21.151  -2.620  -7.241  1.00  0.55
ATOM    438  O   ALA A  46      19.974  -2.679  -7.582  1.00 -0.55
ATOM    439  N   PRO A  47      22.177  -2.290  -8.036  1.00 -0.20
ATOM    440  CD  PRO A  47      23.616  -2.206  -7.719  1.00  0.10
ATOM    441  CA  PRO A  47      21.898  -1.931  -9.444  1.00  0.10
ATOM    442  CB  PRO A  47      23.244  -1.460  -9.974  1.00  0.00
ATOM    443  CG  PRO A  47      24.088  -1.185  -8.761  1.00  0.00
ATOM    444  C   PRO A  47      21.214  -3.138 -10.098  1.00  0.55
ATOM    445  O   PRO A  47      21.542  -4.317  -9.806  1.00 -0.55
ATOM    446  N   GLY A  48      20.258  -2.779 -10.942  1.00 -0.40
ATOM    447  H   GLY A  48      20.020  -1.826 -11.115  1.00  0.40
ATOM    448  CA  GLY A  48      19.500  -3.787 -11.667  1.00  0.00
ATOM    449  C   GLY A  48      18.460  -4.570 -10.889  1.00  0.55
ATOM    450  O   GLY A  48      17.785  -5.350 -11.547  1.00 -0.55
ATOM    451  N   LYS A  49      18.335  -4.351  -9.587  1.00 -0.40
ATOM    452  H   LYS A  49      18.914  -3.687  -9.122  1.00  0.40
ATOM    453  CA  LYS A  49      17.375  -5.032  -8.729  1.00  0.00
ATOM    454  CB  LYS A  49      17.926  -5.170  -7.312  1.00  0.00
ATOM    455  CG  LYS A  49      19.054  -6.088  -7.059  1.00  0.00
ATOM    456  CD  LYS A  49      18.842  -7.363  -7.836  1.00  0.00
ATOM    457  CE  LYS A  49      20.240  -7.929  -8.118  1.00  0.33
ATOM    458  NZ  LYS A  49      20.148  -9.389  -8.459  1.00 -0.32
ATOM    459  HZ1 LYS A  49      19.554  -9.511  -9.304  1.00  0.33
ATOM    460  HZ2 LYS A  49      19.725  -9.906  -7.661  1.00  0.33
ATOM    461  HZ3 LYS A  49      21.100  -9.762  -8.648  1.00  0.33
ATOM    462  C   LYS A  49      16.086  -4.197  -8.577  1.00  0.55
ATOM    463  O   LYS A  49      16.107  -2.958  -8.682  1.00 -0.55
ATOM    464  N   SER A  50      15.029  -4.926  -8.243  1.00 -0.40
ATOM    465  H   SER A  50      15.101  -5.913  -8.135  1.00  0.40
ATOM    466  CA  SER A  50      13.711  -4.380  -8.011  1.00  0.00
ATOM    467  CB  SER A  50      12.781  -4.725  -9.188  1.00  0.00
ATOM    468  OG  SER A  50      12.867  -4.002 -10.390  1.00 -0.49
ATOM    469  HG  SER A  50      12.033  -4.143 -10.844  1.00  0.49
ATOM    470  C   SER A  50      13.192  -5.095  -6.760  1.00  0.55
ATOM    471  O   SER A  50      13.549  -6.266  -6.525  1.00 -0.55
ATOM    472  N   ILE A  51      12.381  -4.448  -5.965  1.00 -0.40
ATOM    473  H   ILE A  51      12.132  -3.499  -6.138  1.00  0.40
ATOM    474  CA  ILE A  51      11.777  -5.049  -4.775  1.00  0.00
ATOM    475  CB  ILE A  51      11.084  -3.944  -3.913  1.00  0.00
ATOM    476  CG2 ILE A  51      10.270  -4.546  -2.766  1.00  0.00
ATOM    477  CG1 ILE A  51      12.133  -2.913  -3.492  1.00  0.00
ATOM    478  CD1 ILE A  51      13.226  -3.409  -2.600  1.00  0.00
ATOM    479  C   ILE A  51      10.739  -6.054  -5.232  1.00  0.55
ATOM    480  O   ILE A  51       9.897  -5.770  -6.131  1.00 -0.55
ATOM    481  N   GLY A  52      10.688  -7.239  -4.682  1.00 -0.40
ATOM    482  H   GLY A  52      11.340  -7.517  -3.981  1.00  0.40
ATOM    483  CA  GLY A  52       9.696  -8.229  -5.038  1.00  0.00
ATOM    484  C   GLY A  52       9.954  -9.502  -4.256  1.00  0.55
ATOM    485  O   GLY A  52      11.108  -9.792  -3.885  1.00 -0.55
ATOM    486  N   GLY A  53       8.846 -10.212  -4.027  1.00 -0.40
ATOM    487  H   GLY A  53       7.963  -9.891  -4.357  1.00  0.40
ATOM    488  CA  GLY A  53       8.797 -11.458  -3.317  1.00  0.00
ATOM    489  C   GLY A  53       8.214 -11.485  -1.916  1.00  0.55
ATOM    490  O   GLY A  53       7.977 -12.598  -1.430  1.00 -0.55
ATOM    491  N   ASP A  54       7.920 -10.323  -1.341  1.00 -0.40
ATOM    492  H   ASP A  54       8.103  -9.451  -1.788  1.00  0.40
ATOM    493  CA  ASP A  54       7.303 -10.247   0.001  1.00  0.00
ATOM    494  CB  ASP A  54       7.322  -8.786   0.474  1.00  0.00
ATOM    495  CG  ASP A  54       8.784  -8.444   0.755  1.00  0.10
ATOM    496  OD1 ASP A  54       9.238  -9.072   1.746  1.00 -0.55
ATOM    497  OD2 ASP A  54       9.364  -7.643  -0.019  1.00 -0.55
ATOM    498  C   ASP A  54       5.869 -10.753   0.005  1.00  0.55
ATOM    499  O   ASP A  54       5.163 -10.704  -1.011  1.00 -0.55
ATOM    500  N   ILE A  55       5.396 -11.225   1.127  1.00 -0.40
ATOM    501  H   ILE A  55       5.969 -11.292   1.940  1.00  0.40
ATOM    502  CA  ILE A  55       4.013 -11.689   1.300  1.00  0.00
ATOM    503  CB  ILE A  55       3.725 -12.284   2.698  1.00  0.00
ATOM    504  CG2 ILE A  55       2.232 -12.551   2.971  1.00  0.00
ATOM    505  CG1 ILE A  55       4.558 -13.587   2.828  1.00  0.00
ATOM    506  CD1 ILE A  55       3.737 -14.705   2.189  1.00  0.00
ATOM    507  C   ILE A  55       3.134 -10.440   1.118  1.00  0.55
ATOM    508  O   ILE A  55       3.504  -9.331   1.510  1.00 -0.55
ATOM    509  N   PHE A  56       2.000 -10.681   0.522  1.00 -0.40
ATOM    510  H   PHE A  56       1.791 -11.609   0.231  1.00  0.40
ATOM    511  CA  PHE A  56       0.953  -9.735   0.210  1.00  0.00
ATOM    512  CB  PHE A  56       0.565  -9.717  -1.293  1.00  0.12
ATOM    513  CG  PHE A  56      -0.506  -8.676  -1.530  1.00 -0.12
ATOM    514  CD1 PHE A  56      -0.206  -7.327  -1.368  1.00 -0.12
ATOM    515  HD1 PHE A  56       0.798  -7.040  -1.093  1.00  0.12
ATOM    516  CE1 PHE A  56      -1.158  -6.350  -1.549  1.00 -0.12
ATOM    517  HE1 PHE A  56      -0.909  -5.309  -1.405  1.00  0.12
ATOM    518  CZ  PHE A  56      -2.424  -6.716  -1.915  1.00 -0.12
ATOM    519  HZ  PHE A  56      -3.172  -5.952  -2.069  1.00  0.12
ATOM    520  CD2 PHE A  56      -1.807  -9.048  -1.893  1.00 -0.12
ATOM    521  HD2 PHE A  56      -2.067 -10.089  -2.017  1.00  0.12
ATOM    522  CE2 PHE A  56      -2.764  -8.044  -2.091  1.00 -0.12
ATOM    523  HE2 PHE A  56      -3.770  -8.308  -2.383  1.00  0.12
ATOM    524  C   PHE A  56      -0.213 -10.175   1.079  1.00  0.55
ATOM    525  O   PHE A  56      -0.703 -11.289   0.808  1.00 -0.55
ATOM    526  N   SER A  57      -0.570  -9.300   2.033  1.00 -0.40
ATOM    527  H   SER A  57      -0.160  -8.405   2.184  1.00  0.40
ATOM    528  CA  SER A  57      -1.681  -9.759   2.914  1.00  0.00
ATOM    529  CB  SER A  57      -1.460  -9.230   4.340  1.00  0.00
ATOM    530  OG  SER A  57      -0.176  -9.733   4.729  1.00 -0.49
ATOM    531  HG  SER A  57      -0.024  -9.410   5.620  1.00  0.49
ATOM    532  C   SER A  57      -3.088  -9.504   2.431  1.00  0.55
ATOM    533  O   SER A  57      -3.984  -9.914   3.203  1.00 -0.55
ATOM    534  N   ASN A  58      -3.285  -8.888   1.254  1.00 -0.40
ATOM    535  H   ASN A  58      -2.529  -8.536   0.708  1.00  0.40
ATOM    536  CA  ASN A  58      -4.616  -8.693   0.703  1.00  0.00
ATOM    537  CB  ASN A  58      -5.010 -10.107   0.212  1.00  0.00
ATOM    538  CG  ASN A  58      -6.288 -10.275  -0.572  1.00  0.55
ATOM    539  OD1 ASN A  58      -6.557  -9.283  -1.273  1.00 -0.55
ATOM    540  ND2 ASN A  58      -7.075 -11.330  -0.604  1.00 -0.78
ATOM    541 HD21 ASN A  58      -7.901 -11.320  -1.166  1.00  0.39
ATOM    542 HD22 ASN A  58      -6.846 -12.140  -0.065  1.00  0.39
ATOM    543  C   ASN A  58      -5.583  -8.193   1.776  1.00  0.55
ATOM    544  O   ASN A  58      -6.665  -8.769   2.054  1.00 -0.55
ATOM    545  N   ARG A  59      -5.176  -7.077   2.340  1.00 -0.40
ATOM    546  H   ARG A  59      -4.348  -6.625   2.019  1.00  0.40
ATOM    547  CA  ARG A  59      -5.845  -6.392   3.447  1.00  0.00
ATOM    548  CB  ARG A  59      -4.946  -5.301   4.041  1.00  0.00
ATOM    549  CG  ARG A  59      -3.604  -5.874   4.524  1.00  0.00
ATOM    550  CD  ARG A  59      -2.601  -4.742   4.785  1.00  0.35
ATOM    551  NE  ARG A  59      -1.233  -5.331   4.940  1.00 -0.35
ATOM    552  HE  ARG A  59      -0.623  -5.392   4.150  1.00  0.45
ATOM    553  CZ  ARG A  59      -0.828  -5.775   6.128  1.00  0.35
ATOM    554  NH1 ARG A  59      -1.603  -5.671   7.203  1.00 -0.70
ATOM    555 HH11 ARG A  59      -2.509  -5.253   7.129  1.00  0.40
ATOM    556 HH12 ARG A  59      -1.281  -6.011   8.087  1.00  0.40
ATOM    557  NH2 ARG A  59       0.344  -6.329   6.307  1.00 -0.70
ATOM    558 HH21 ARG A  59       0.972  -6.431   5.536  1.00  0.40
ATOM    559 HH22 ARG A  59       0.611  -6.650   7.216  1.00  0.40
ATOM    560  C   ARG A  59      -7.222  -5.897   3.110  1.00  0.55
ATOM    561  O   ARG A  59      -8.036  -5.881   4.032  1.00 -0.55
ATOM    562  N   GLU A  60      -7.547  -5.491   1.914  1.00 -0.40
ATOM    563  H   GLU A  60      -6.864  -5.461   1.190  1.00  0.40
ATOM    564  CA  GLU A  60      -8.873  -5.052   1.506  1.00  0.00
ATOM    565  CB  GLU A  60      -8.790  -4.022   0.385  1.00  0.00
ATOM    566  CG  GLU A  60      -8.003  -2.794   0.795  1.00  0.00
ATOM    567  CD  GLU A  60      -8.842  -1.911   1.675  1.00  0.10
ATOM    568  OE1 GLU A  60     -10.028  -2.229   1.907  1.00 -0.55
ATOM    569  OE2 GLU A  60      -8.438  -0.880   2.210  1.00 -0.55
ATOM    570  C   GLU A  60      -9.672  -6.237   1.029  1.00  0.55
ATOM    571  O   GLU A  60     -10.820  -6.034   0.703  1.00 -0.55
ATOM    572  N   GLY A  61      -9.182  -7.448   0.933  1.00 -0.40
ATOM    573  H   GLY A  61      -8.238  -7.601   1.205  1.00  0.40
ATOM    574  CA  GLY A  61      -9.823  -8.650   0.476  1.00  0.00
ATOM    575  C   GLY A  61     -10.221  -8.623  -1.000  1.00  0.55
ATOM    576  O   GLY A  61     -11.150  -9.354  -1.387  1.00 -0.55
ATOM    577  N   LYS A  62      -9.558  -7.847  -1.837  1.00 -0.40
ATOM    578  H   LYS A  62      -8.801  -7.280  -1.524  1.00  0.40
ATOM    579  CA  LYS A  62      -9.862  -7.746  -3.271  1.00  0.00
ATOM    580  CB  LYS A  62      -9.299  -6.428  -3.823  1.00  0.00
ATOM    581  CG  LYS A  62      -9.955  -5.251  -3.095  1.00  0.00
ATOM    582  CD  LYS A  62      -9.833  -4.014  -3.951  1.00  0.00
ATOM    583  CE  LYS A  62     -10.111  -2.726  -3.163  1.00  0.33
ATOM    584  NZ  LYS A  62      -8.855  -1.875  -3.145  1.00 -0.32
ATOM    585  HZ1 LYS A  62      -8.583  -1.636  -4.120  1.00  0.33
ATOM    586  HZ2 LYS A  62      -8.084  -2.403  -2.690  1.00  0.33
ATOM    587  HZ3 LYS A  62      -9.036  -1.000  -2.612  1.00  0.33
ATOM    588  C   LYS A  62      -9.403  -8.959  -4.069  1.00  0.55
ATOM    589  O   LYS A  62     -10.074  -9.230  -5.090  1.00 -0.55
ATOM    590  N   LEU A  63      -8.368  -9.681  -3.706  1.00 -0.40
ATOM    591  H   LEU A  63      -7.811  -9.440  -2.915  1.00  0.40
ATOM    592  CA  LEU A  63      -7.960 -10.884  -4.430  1.00  0.00
ATOM    593  CB  LEU A  63      -6.432 -11.095  -4.423  1.00  0.00
ATOM    594  CG  LEU A  63      -5.644  -9.882  -4.989  1.00  0.00
ATOM    595  CD1 LEU A  63      -4.143  -9.996  -4.817  1.00  0.00
ATOM    596  CD2 LEU A  63      -6.001  -9.806  -6.465  1.00  0.00
ATOM    597  C   LEU A  63      -8.704 -12.067  -3.791  1.00  0.55
ATOM    598  O   LEU A  63      -8.974 -12.112  -2.583  1.00 -0.55
ATOM    599  N   PRO A  64      -8.946 -13.064  -4.635  1.00 -0.20
ATOM    600  CD  PRO A  64      -8.616 -13.098  -6.071  1.00  0.10
ATOM    601  CA  PRO A  64      -9.680 -14.243  -4.193  1.00  0.10
ATOM    602  CB  PRO A  64     -10.035 -14.971  -5.498  1.00  0.00
ATOM    603  CG  PRO A  64      -8.896 -14.535  -6.437  1.00  0.00
ATOM    604  C   PRO A  64      -8.932 -15.036  -3.169  1.00  0.55
ATOM    605  O   PRO A  64      -7.748 -15.314  -3.329  1.00 -0.55
ATOM    606  N   GLY A  65      -9.622 -15.448  -2.114  1.00 -0.40
ATOM    607  H   GLY A  65     -10.591 -15.258  -1.979  1.00  0.40
ATOM    608  CA  GLY A  65      -8.929 -16.230  -1.079  1.00  0.00
ATOM    609  C   GLY A  65      -9.336 -17.673  -1.158  1.00  0.55
ATOM    610  O   GLY A  65     -10.357 -17.964  -1.787  1.00 -0.55
ATOM    611  N   LYS A  66      -8.598 -18.534  -0.512  1.00 -0.40
ATOM    612  H   LYS A  66      -7.799 -18.218  -0.010  1.00  0.40
ATOM    613  CA  LYS A  66      -8.804 -19.969  -0.429  1.00  0.00
ATOM    614  CB  LYS A  66      -8.493 -20.623  -1.763  1.00  0.00
ATOM    615  CG  LYS A  66      -8.773 -22.095  -1.893  1.00  0.00
ATOM    616  CD  LYS A  66      -8.151 -22.739  -3.120  1.00  0.00
ATOM    617  CE  LYS A  66      -8.794 -24.090  -3.404  1.00  0.33
ATOM    618  NZ  LYS A  66     -10.320 -24.058  -3.435  1.00 -0.32
ATOM    619  HZ1 LYS A  66     -10.639 -23.405  -4.178  1.00  0.33
ATOM    620  HZ2 LYS A  66     -10.678 -23.737  -2.513  1.00  0.33
ATOM    621  HZ3 LYS A  66     -10.682 -25.013  -3.633  1.00  0.33
ATOM    622  C   LYS A  66      -7.904 -20.498   0.687  1.00  0.55
ATOM    623  O   LYS A  66      -6.818 -19.964   0.929  1.00 -0.55
ATOM    624  N   SER A  67      -8.376 -21.555   1.351  1.00 -0.40
ATOM    625  H   SER A  67      -9.266 -21.959   1.159  1.00  0.40
ATOM    626  CA  SER A  67      -7.582 -22.179   2.419  1.00  0.00
ATOM    627  CB  SER A  67      -8.465 -23.182   3.180  1.00  0.00
ATOM    628  OG  SER A  67      -7.609 -23.855   4.133  1.00 -0.49
ATOM    629  HG  SER A  67      -8.171 -24.477   4.600  1.00  0.49
ATOM    630  C   SER A  67      -6.353 -22.792   1.744  1.00  0.55
ATOM    631  O   SER A  67      -6.455 -23.458   0.714  1.00 -0.55
ATOM    632  N   GLY A  68      -5.187 -22.444   2.261  1.00 -0.40
ATOM    633  H   GLY A  68      -5.171 -21.843   3.053  1.00  0.40
ATOM    634  CA  GLY A  68      -3.857 -22.835   1.817  1.00  0.00
ATOM    635  C   GLY A  68      -3.157 -21.869   0.859  1.00  0.55
ATOM    636  O   GLY A  68      -1.969 -21.990   0.526  1.00 -0.55
ATOM    637  N   ARG A  69      -3.898 -20.897   0.347  1.00 -0.40
ATOM    638  H   ARG A  69      -4.852 -20.788   0.614  1.00  0.40
ATOM    639  CA  ARG A  69      -3.420 -19.922  -0.618  1.00  0.00
ATOM    640  CB  ARG A  69      -4.593 -19.453  -1.539  1.00  0.00
ATOM    641  CG  ARG A  69      -3.949 -18.459  -2.558  1.00  0.00
ATOM    642  CD  ARG A  69      -5.020 -17.790  -3.423  1.00  0.35
ATOM    643  NE  ARG A  69      -5.569 -18.845  -4.263  1.00 -0.35
ATOM    644  HE  ARG A  69      -4.930 -19.576  -4.487  1.00  0.45
ATOM    645  CZ  ARG A  69      -6.773 -18.987  -4.771  1.00  0.35
ATOM    646  NH1 ARG A  69      -7.723 -18.092  -4.526  1.00 -0.70
ATOM    647 HH11 ARG A  69      -7.525 -17.299  -3.949  1.00  0.40
ATOM    648 HH12 ARG A  69      -8.635 -18.210  -4.918  1.00  0.40
ATOM    649  NH2 ARG A  69      -7.106 -20.029  -5.527  1.00 -0.70
ATOM    650 HH21 ARG A  69      -6.430 -20.739  -5.726  1.00  0.40
ATOM    651 HH22 ARG A  69      -8.032 -20.103  -5.897  1.00  0.40
ATOM    652  C   ARG A  69      -2.755 -18.741   0.004  1.00  0.55
ATOM    653  O   ARG A  69      -3.392 -18.094   0.829  1.00 -0.55
ATOM    654  N   THR A  70      -1.512 -18.467  -0.352  1.00 -0.40
ATOM    655  H   THR A  70      -0.984 -19.053  -0.962  1.00  0.40
ATOM    656  CA  THR A  70      -0.845 -17.260   0.147  1.00  0.00
ATOM    657  CB  THR A  70       0.375 -17.431   1.060  1.00  0.00
ATOM    658  OG1 THR A  70       1.278 -18.350   0.481  1.00 -0.49
ATOM    659  HG1 THR A  70       2.081 -18.298   1.005  1.00  0.49
ATOM    660  CG2 THR A  70      -0.077 -17.997   2.412  1.00  0.00
ATOM    661  C   THR A  70      -0.515 -16.414  -1.109  1.00  0.55
ATOM    662  O   THR A  70      -0.403 -16.961  -2.240  1.00 -0.55
ATOM    663  N   TRP A  71      -0.442 -15.093  -0.917  1.00 -0.40
ATOM    664  H   TRP A  71      -0.595 -14.693  -0.017  1.00  0.40
ATOM    665  CA  TRP A  71      -0.142 -14.139  -1.974  1.00  0.00
ATOM    666  CB  TRP A  71      -1.236 -13.052  -2.114  1.00  0.12
ATOM    667  CG  TRP A  71      -2.573 -13.520  -2.599  1.00 -0.12
ATOM    668  CD1 TRP A  71      -3.654 -13.963  -1.879  1.00 -0.12
ATOM    669  HD1 TRP A  71      -3.679 -14.015  -0.801  1.00  0.12
ATOM    670  NE1 TRP A  71      -4.709 -14.335  -2.695  1.00 -0.40
ATOM    671  HE1 TRP A  71      -5.582 -14.660  -2.405  1.00  0.40
ATOM    672  CE2 TRP A  71      -4.290 -14.158  -3.995  1.00  0.00
ATOM    673  CD2 TRP A  71      -2.951 -13.683  -3.979  1.00  0.00
ATOM    674  CE3 TRP A  71      -2.286 -13.434  -5.189  1.00 -0.12
ATOM    675  HE3 TRP A  71      -1.264 -13.085  -5.203  1.00  0.12
ATOM    676  CZ3 TRP A  71      -2.943 -13.635  -6.387  1.00 -0.12
ATOM    677  HZ3 TRP A  71      -2.463 -13.385  -7.322  1.00  0.12
ATOM    678  CZ2 TRP A  71      -4.942 -14.452  -5.192  1.00 -0.12
ATOM    679  HZ2 TRP A  71      -5.935 -14.875  -5.217  1.00  0.12
ATOM    680  CH2 TRP A  71      -4.270 -14.181  -6.377  1.00 -0.12
ATOM    681  HH2 TRP A  71      -4.760 -14.386  -7.317  1.00  0.12
ATOM    682  C   TRP A  71       1.190 -13.494  -1.627  1.00  0.55
ATOM    683  O   TRP A  71       1.667 -13.324  -0.489  1.00 -0.55
ATOM    684  N   ARG A  72       1.831 -13.074  -2.687  1.00 -0.40
ATOM    685  H   ARG A  72       1.451 -13.261  -3.587  1.00  0.40
ATOM    686  CA  ARG A  72       3.100 -12.324  -2.739  1.00  0.00
ATOM    687  CB  ARG A  72       4.302 -13.264  -2.989  1.00  0.00
ATOM    688  CG  ARG A  72       4.494 -14.152  -1.772  1.00  0.00
ATOM    689  CD  ARG A  72       5.720 -15.003  -2.058  1.00  0.35
ATOM    690  NE  ARG A  72       5.747 -16.081  -1.063  1.00 -0.35
ATOM    691  HE  ARG A  72       5.221 -16.921  -1.193  1.00  0.45
ATOM    692  CZ  ARG A  72       6.503 -15.894   0.024  1.00  0.35
ATOM    693  NH1 ARG A  72       7.212 -14.795   0.222  1.00 -0.70
ATOM    694 HH11 ARG A  72       7.196 -14.061  -0.458  1.00  0.40
ATOM    695 HH12 ARG A  72       7.764 -14.698   1.050  1.00  0.40
ATOM    696  NH2 ARG A  72       6.483 -16.901   0.903  1.00 -0.70
ATOM    697 HH21 ARG A  72       5.930 -17.714   0.720  1.00  0.40
ATOM    698 HH22 ARG A  72       7.021 -16.842   1.744  1.00  0.40
ATOM    699  C   ARG A  72       3.036 -11.243  -3.820  1.00  0.55
ATOM    700  O   ARG A  72       2.191 -11.355  -4.728  1.00 -0.55
ATOM    701  N   GLU A  73       3.936 -10.264  -3.747  1.00 -0.40
ATOM    702  H   GLU A  73       4.656 -10.222  -3.058  1.00  0.40
ATOM    703  CA  GLU A  73       3.873  -9.186  -4.728  1.00  0.00
ATOM    704  CB  GLU A  73       3.262  -7.930  -4.072  1.00  0.00
ATOM    705  CG  GLU A  73       3.925  -7.446  -2.787  1.00  0.00
ATOM    706  CD  GLU A  73       3.393  -6.054  -2.446  1.00  0.10
ATOM    707  OE1 GLU A  73       3.359  -5.139  -3.333  1.00 -0.55
ATOM    708  OE2 GLU A  73       2.988  -5.860  -1.259  1.00 -0.55
ATOM    709  C   GLU A  73       5.237  -8.767  -5.225  1.00  0.55
ATOM    710  O   GLU A  73       6.147  -9.124  -4.472  1.00 -0.55
ATOM    711  N   ALA A  74       5.340  -8.078  -6.346  1.00 -0.40
ATOM    712  H   ALA A  74       4.554  -7.833  -6.908  1.00  0.40
ATOM    713  CA  ALA A  74       6.661  -7.638  -6.813  1.00  0.00
ATOM    714  CB  ALA A  74       7.345  -8.552  -7.808  1.00  0.00
ATOM    715  C   ALA A  74       6.452  -6.318  -7.536  1.00  0.55
ATOM    716  O   ALA A  74       5.351  -6.256  -8.102  1.00 -0.55
ATOM    717  N   ASP A  75       7.435  -5.465  -7.492  1.00 -0.40
ATOM    718  H   ASP A  75       8.271  -5.635  -6.976  1.00  0.40
ATOM    719  CA  ASP A  75       7.355  -4.202  -8.207  1.00  0.00
ATOM    720  CB  ASP A  75       8.469  -3.255  -7.795  1.00  0.00
ATOM    721  CG  ASP A  75       8.228  -2.602  -6.463  1.00  0.10
ATOM    722  OD1 ASP A  75       7.365  -3.160  -5.733  1.00 -0.55
ATOM    723  OD2 ASP A  75       8.891  -1.609  -6.198  1.00 -0.55
ATOM    724  C   ASP A  75       7.536  -4.453  -9.705  1.00  0.55
ATOM    725  O   ASP A  75       8.358  -5.336 -10.033  1.00 -0.55
ATOM    726  N   ILE A  76       6.809  -3.715 -10.509  1.00 -0.40
ATOM    727  H   ILE A  76       6.172  -3.036 -10.152  1.00  0.40
ATOM    728  CA  ILE A  76       6.860  -3.816 -11.972  1.00  0.00
ATOM    729  CB  ILE A  76       5.529  -4.362 -12.506  1.00  0.00
ATOM    730  CG2 ILE A  76       5.432  -4.066 -14.023  1.00  0.00
ATOM    731  CG1 ILE A  76       5.271  -5.825 -12.139  1.00  0.00
ATOM    732  CD1 ILE A  76       6.091  -6.968 -12.724  1.00  0.00
ATOM    733  C   ILE A  76       7.239  -2.425 -12.523  1.00  0.55
ATOM    734  O   ILE A  76       6.950  -1.332 -11.965  1.00 -0.55
ATOM    735  N   ASN A  77       7.960  -2.449 -13.657  1.00 -0.40
ATOM    736  H   ASN A  77       8.202  -3.326 -14.059  1.00  0.40
ATOM    737  CA  ASN A  77       8.457  -1.322 -14.407  1.00  0.00
ATOM    738  CB  ASN A  77       7.333  -0.411 -14.971  1.00  0.00
ATOM    739  CG  ASN A  77       6.344  -1.111 -15.869  1.00  0.55
ATOM    740  OD1 ASN A  77       6.741  -1.975 -16.656  1.00 -0.55
ATOM    741  ND2 ASN A  77       5.006  -0.926 -15.789  1.00 -0.78
ATOM    742 HD21 ASN A  77       4.628  -0.299 -15.108  1.00  0.39
ATOM    743 HD22 ASN A  77       4.396  -1.417 -16.411  1.00  0.39
ATOM    744  C   ASN A  77       9.403  -0.463 -13.600  1.00  0.55
ATOM    745  O   ASN A  77       9.554   0.735 -13.921  1.00 -0.55
ATOM    746  N   TYR A  78      10.054  -1.014 -12.586  1.00 -0.40
ATOM    747  H   TYR A  78       9.953  -1.964 -12.302  1.00  0.40
ATOM    748  CA  TYR A  78      10.987  -0.153 -11.835  1.00  0.00
ATOM    749  CB  TYR A  78      11.114  -0.635 -10.369  1.00  0.12
ATOM    750  CG  TYR A  78      12.127   0.157  -9.553  1.00 -0.12
ATOM    751  CD1 TYR A  78      11.822   1.381  -8.970  1.00 -0.12
ATOM    752  HD1 TYR A  78      10.822   1.770  -9.090  1.00  0.12
ATOM    753  CE1 TYR A  78      12.738   2.130  -8.242  1.00 -0.12
ATOM    754  HE1 TYR A  78      12.455   3.087  -7.829  1.00  0.12
ATOM    755  CZ  TYR A  78      14.026   1.634  -8.049  1.00  0.06
ATOM    756  OH  TYR A  78      14.967   2.306  -7.295  1.00 -0.49
ATOM    757  HH  TYR A  78      14.564   3.114  -6.969  1.00  0.43
ATOM    758  CD2 TYR A  78      13.432  -0.306  -9.349  1.00 -0.12
ATOM    759  HD2 TYR A  78      13.728  -1.265  -9.749  1.00  0.12
ATOM    760  CE2 TYR A  78      14.337   0.446  -8.645  1.00 -0.12
ATOM    761  HE2 TYR A  78      15.349   0.079  -8.557  1.00  0.12
ATOM    762  C   TYR A  78      12.413  -0.178 -12.438  1.00  0.55
ATOM    763  O   TYR A  78      12.862  -1.299 -12.778  1.00 -0.55
ATOM    764  N   THR A  79      13.055   0.967 -12.505  1.00 -0.40
ATOM    765  H   THR A  79      12.647   1.843 -12.260  1.00  0.40
ATOM    766  CA  THR A  79      14.483   0.970 -12.976  1.00  0.00
ATOM    767  CB  THR A  79      14.803   1.592 -14.328  1.00  0.00
ATOM    768  OG1 THR A  79      14.385   2.971 -14.262  1.00 -0.49
ATOM    769  HG1 THR A  79      14.733   3.391 -15.052  1.00  0.49
ATOM    770  CG2 THR A  79      14.002   0.959 -15.436  1.00  0.00
ATOM    771  C   THR A  79      15.351   1.637 -11.894  1.00  0.55
ATOM    772  O   THR A  79      16.349   1.032 -11.473  1.00 -0.55
ATOM    773  N   SER A  80      14.989   2.808 -11.405  1.00 -0.40
ATOM    774  H   SER A  80      14.188   3.302 -11.733  1.00  0.40
ATOM    775  CA  SER A  80      15.764   3.450 -10.337  1.00  0.00
ATOM    776  CB  SER A  80      17.074   3.985 -10.954  1.00  0.00
ATOM    777  OG  SER A  80      16.689   5.130 -11.727  1.00 -0.49
ATOM    778  HG  SER A  80      17.498   5.471 -12.116  1.00  0.49
ATOM    779  C   SER A  80      14.995   4.586  -9.689  1.00  0.55
ATOM    780  O   SER A  80      13.962   4.988 -10.246  1.00 -0.55
ATOM    781  N   GLY A  81      15.469   5.095  -8.565  1.00 -0.40
ATOM    782  H   GLY A  81      16.296   4.761  -8.118  1.00  0.40
ATOM    783  CA  GLY A  81      14.744   6.232  -7.911  1.00  0.00
ATOM    784  C   GLY A  81      13.677   5.692  -6.949  1.00  0.55
ATOM    785  O   GLY A  81      13.793   4.526  -6.518  1.00 -0.55
ATOM    786  N   PHE A  82      12.681   6.519  -6.644  1.00 -0.40
ATOM    787  H   PHE A  82      12.620   7.452  -6.989  1.00  0.40
ATOM    788  CA  PHE A  82      11.607   6.060  -5.759  1.00  0.00
ATOM    789  CB  PHE A  82      10.687   7.209  -5.302  1.00  0.12
ATOM    790  CG  PHE A  82      11.526   8.242  -4.598  1.00 -0.12
ATOM    791  CD1 PHE A  82      11.807   8.097  -3.257  1.00 -0.12
ATOM    792  HD1 PHE A  82      11.405   7.252  -2.718  1.00  0.12
ATOM    793  CE1 PHE A  82      12.593   9.014  -2.594  1.00 -0.12
ATOM    794  HE1 PHE A  82      12.797   8.896  -1.541  1.00  0.12
ATOM    795  CZ  PHE A  82      13.119  10.090  -3.292  1.00 -0.12
ATOM    796  HZ  PHE A  82      13.742  10.812  -2.785  1.00  0.12
ATOM    797  CD2 PHE A  82      12.054   9.308  -5.287  1.00 -0.12
ATOM    798  HD2 PHE A  82      11.848   9.417  -6.341  1.00  0.12
ATOM    799  CE2 PHE A  82      12.843  10.237  -4.648  1.00 -0.12
ATOM    800  HE2 PHE A  82      13.245  11.076  -5.197  1.00  0.12
ATOM    801  C   PHE A  82      10.689   5.067  -6.458  1.00  0.55
ATOM    802  O   PHE A  82      10.541   5.028  -7.685  1.00 -0.55
ATOM    803  N   ARG A  83      10.019   4.261  -5.655  1.00 -0.40
ATOM    804  H   ARG A  83      10.149   4.295  -4.667  1.00  0.40
ATOM    805  CA  ARG A  83       9.043   3.261  -6.122  1.00  0.00
ATOM    806  CB  ARG A  83       8.697   2.313  -4.945  1.00  0.00
ATOM    807  CG  ARG A  83       9.990   1.615  -4.482  1.00  0.00
ATOM    808  CD  ARG A  83       9.798   0.556  -3.425  1.00  0.35
ATOM    809  NE  ARG A  83       8.754  -0.437  -3.613  1.00 -0.35
ATOM    810  HE  ARG A  83       8.876  -1.054  -4.388  1.00  0.45
ATOM    811  CZ  ARG A  83       7.655  -0.631  -2.887  1.00  0.35
ATOM    812  NH1 ARG A  83       7.369   0.129  -1.831  1.00 -0.70
ATOM    813 HH11 ARG A  83       7.986   0.870  -1.566  1.00  0.40
ATOM    814 HH12 ARG A  83       6.536  -0.040  -1.304  1.00  0.40
ATOM    815  NH2 ARG A  83       6.774  -1.594  -3.154  1.00 -0.70
ATOM    816 HH21 ARG A  83       6.925  -2.208  -3.929  1.00  0.40
ATOM    817 HH22 ARG A  83       5.962  -1.702  -2.580  1.00  0.40
ATOM    818  C   ARG A  83       7.834   3.943  -6.767  1.00  0.55
ATOM    819  O   ARG A  83       7.395   5.065  -6.449  1.00 -0.55
ATOM    820  N   ASN A  84       7.340   3.188  -7.727  1.00 -0.40
ATOM    821  H   ASN A  84       7.763   2.313  -7.946  1.00  0.40
ATOM    822  CA  ASN A  84       6.178   3.516  -8.546  1.00  0.00
ATOM    823  CB  ASN A  84       6.461   3.215 -10.027  1.00  0.00
ATOM    824  CG  ASN A  84       6.530   1.715 -10.328  1.00  0.55
ATOM    825  OD1 ASN A  84       6.118   0.808  -9.561  1.00 -0.55
ATOM    826  ND2 ASN A  84       7.092   1.413 -11.499  1.00 -0.78
ATOM    827 HD21 ASN A  84       7.180   0.457 -11.780  1.00  0.39
ATOM    828 HD22 ASN A  84       7.426   2.142 -12.097  1.00  0.39
ATOM    829  C   ASN A  84       4.912   2.804  -8.005  1.00  0.55
ATOM    830  O   ASN A  84       4.898   2.211  -6.893  1.00 -0.55
ATOM    831  N   SER A  85       3.849   2.897  -8.803  1.00 -0.40
ATOM    832  H   SER A  85       3.863   3.364  -9.684  1.00  0.40
ATOM    833  CA  SER A  85       2.600   2.296  -8.389  1.00  0.00
ATOM    834  CB  SER A  85       1.400   3.258  -8.610  1.00  0.00
ATOM    835  OG  SER A  85       1.363   3.519 -10.013  1.00 -0.49
ATOM    836  HG  SER A  85       0.933   2.759 -10.412  1.00  0.49
ATOM    837  C   SER A  85       2.221   0.984  -9.053  1.00  0.55
ATOM    838  O   SER A  85       1.044   0.610  -8.845  1.00 -0.55
ATOM    839  N   ASP A  86       3.146   0.340  -9.755  1.00 -0.40
ATOM    840  H   ASP A  86       4.082   0.672  -9.841  1.00  0.40
ATOM    841  CA  ASP A  86       2.827  -0.907 -10.449  1.00  0.00
ATOM    842  CB  ASP A  86       3.455  -1.040 -11.864  1.00  0.00
ATOM    843  CG  ASP A  86       3.076   0.125 -12.755  1.00  0.10
ATOM    844  OD1 ASP A  86       2.013   0.732 -12.592  1.00 -0.55
ATOM    845  OD2 ASP A  86       3.874   0.510 -13.633  1.00 -0.55
ATOM    846  C   ASP A  86       3.309  -2.123  -9.685  1.00  0.55
ATOM    847  O   ASP A  86       4.450  -2.136  -9.298  1.00 -0.55
ATOM    848  N   ARG A  87       2.418  -3.073  -9.560  1.00 -0.40
ATOM    849  H   ARG A  87       1.495  -2.973  -9.923  1.00  0.40
ATOM    850  CA  ARG A  87       2.695  -4.322  -8.898  1.00  0.00
ATOM    851  CB  ARG A  87       2.186  -4.266  -7.449  1.00  0.00
ATOM    852  CG  ARG A  87       2.501  -3.028  -6.643  1.00  0.00
ATOM    853  CD  ARG A  87       3.927  -3.018  -6.062  1.00  0.35
ATOM    854  NE  ARG A  87       4.185  -1.826  -5.266  1.00 -0.35
ATOM    855  HE  ARG A  87       3.949  -1.886  -4.299  1.00  0.45
ATOM    856  CZ  ARG A  87       4.695  -0.674  -5.669  1.00  0.35
ATOM    857  NH1 ARG A  87       5.029  -0.598  -6.963  1.00 -0.70
ATOM    858 HH11 ARG A  87       4.888  -1.385  -7.563  1.00  0.40
ATOM    859 HH12 ARG A  87       5.420   0.247  -7.330  1.00  0.40
ATOM    860  NH2 ARG A  87       4.911   0.384  -4.927  1.00 -0.70
ATOM    861 HH21 ARG A  87       4.684   0.367  -3.954  1.00  0.40
ATOM    862 HH22 ARG A  87       5.303   1.209  -5.335  1.00  0.40
ATOM    863  C   ARG A  87       2.048  -5.511  -9.595  1.00  0.55
ATOM    864  O   ARG A  87       0.994  -5.440 -10.212  1.00 -0.55
ATOM    865  N   ILE A  88       2.744  -6.631  -9.463  1.00 -0.40
ATOM    866  H   ILE A  88       3.645  -6.618  -9.039  1.00  0.40
ATOM    867  CA  ILE A  88       2.297  -7.968  -9.903  1.00  0.00
ATOM    868  CB  ILE A  88       3.279  -8.666 -10.869  1.00  0.00
ATOM    869  CG2 ILE A  88       4.568  -9.025 -10.151  1.00  0.00
ATOM    870  CG1 ILE A  88       2.604  -9.907 -11.470  1.00  0.00
ATOM    871  CD1 ILE A  88       3.230 -10.387 -12.771  1.00  0.00
ATOM    872  C   ILE A  88       2.014  -8.740  -8.581  1.00  0.55
ATOM    873  O   ILE A  88       2.796  -8.689  -7.605  1.00 -0.55
ATOM    874  N   LEU A  89       0.906  -9.435  -8.514  1.00 -0.40
ATOM    875  H   LEU A  89       0.301  -9.474  -9.304  1.00  0.40
ATOM    876  CA  LEU A  89       0.422 -10.198  -7.370  1.00  0.00
ATOM    877  CB  LEU A  89      -0.936  -9.722  -6.850  1.00  0.00
ATOM    878  CG  LEU A  89      -1.060  -8.282  -6.388  1.00  0.00
ATOM    879  CD1 LEU A  89       0.068  -7.958  -5.417  1.00  0.00
ATOM    880  CD2 LEU A  89      -0.990  -7.185  -7.456  1.00  0.00
ATOM    881  C   LEU A  89       0.316 -11.659  -7.794  1.00  0.55
ATOM    882  O   LEU A  89      -0.360 -11.902  -8.797  1.00 -0.55
ATOM    883  N   TYR A  90       0.908 -12.566  -7.023  1.00 -0.40
ATOM    884  H   TYR A  90       1.371 -12.347  -6.168  1.00  0.40
ATOM    885  CA  TYR A  90       0.884 -13.963  -7.441  1.00  0.00
ATOM    886  CB  TYR A  90       2.172 -14.422  -8.208  1.00  0.12
ATOM    887  CG  TYR A  90       3.446 -14.287  -7.438  1.00 -0.12
ATOM    888  CD1 TYR A  90       4.100 -13.045  -7.404  1.00 -0.12
ATOM    889  HD1 TYR A  90       3.669 -12.221  -7.953  1.00  0.12
ATOM    890  CE1 TYR A  90       5.273 -12.827  -6.699  1.00 -0.12
ATOM    891  HE1 TYR A  90       5.736 -11.854  -6.635  1.00  0.12
ATOM    892  CZ  TYR A  90       5.813 -13.953  -6.078  1.00  0.06
ATOM    893  OH  TYR A  90       6.969 -13.746  -5.370  1.00 -0.49
ATOM    894  HH  TYR A  90       7.197 -12.816  -5.440  1.00  0.43
ATOM    895  CD2 TYR A  90       4.026 -15.368  -6.790  1.00 -0.12
ATOM    896  HD2 TYR A  90       3.552 -16.338  -6.801  1.00  0.12
ATOM    897  CE2 TYR A  90       5.253 -15.170  -6.113  1.00 -0.12
ATOM    898  HE2 TYR A  90       5.739 -16.001  -5.624  1.00  0.12
ATOM    899  C   TYR A  90       0.581 -14.892  -6.289  1.00  0.55
ATOM    900  O   TYR A  90       1.215 -14.626  -5.262  1.00 -0.55
ATOM    901  N   SER A  91      -0.266 -15.872  -6.538  1.00 -0.40
ATOM    902  H   SER A  91      -0.685 -16.009  -7.432  1.00  0.40
ATOM    903  CA  SER A  91      -0.626 -16.802  -5.505  1.00  0.00
ATOM    904  CB  SER A  91      -2.109 -17.180  -5.662  1.00  0.00
ATOM    905  OG  SER A  91      -2.301 -18.070  -6.727  1.00 -0.49
ATOM    906  HG  SER A  91      -2.954 -18.706  -6.426  1.00  0.49
ATOM    907  C   SER A  91       0.272 -18.036  -5.528  1.00  0.55
ATOM    908  O   SER A  91       0.994 -18.317  -6.485  1.00 -0.55
ATOM    909  N   SER A  92       0.154 -18.722  -4.378  1.00 -0.40
ATOM    910  H   SER A  92      -0.432 -18.414  -3.633  1.00  0.40
ATOM    911  CA  SER A  92       0.884 -19.964  -4.154  1.00  0.00
ATOM    912  CB  SER A  92       0.831 -20.353  -2.679  1.00  0.00
ATOM    913  OG  SER A  92      -0.513 -20.530  -2.278  1.00 -0.49
ATOM    914  HG  SER A  92      -0.479 -20.922  -1.403  1.00  0.49
ATOM    915  C   SER A  92       0.390 -21.039  -5.129  1.00  0.55
ATOM    916  O   SER A  92       1.127 -21.989  -5.426  1.00 -0.55
ATOM    917  N   ASP A  93      -0.778 -20.906  -5.732  1.00 -0.40
ATOM    918  H   ASP A  93      -1.379 -20.138  -5.530  1.00  0.40
ATOM    919  CA  ASP A  93      -1.287 -21.848  -6.726  1.00  0.00
ATOM    920  CB  ASP A  93      -2.691 -22.343  -6.453  1.00  0.00
ATOM    921  CG  ASP A  93      -3.671 -21.242  -6.076  1.00  0.10
ATOM    922  OD1 ASP A  93      -3.367 -20.079  -5.749  1.00 -0.55
ATOM    923  OD2 ASP A  93      -4.855 -21.640  -6.131  1.00 -0.55
ATOM    924  C   ASP A  93      -1.232 -21.182  -8.105  1.00  0.55
ATOM    925  O   ASP A  93      -1.992 -21.530  -8.982  1.00 -0.55
ATOM    926  N   TRP A  94      -0.371 -20.179  -8.258  1.00 -0.40
ATOM    927  H   TRP A  94       0.151 -19.850  -7.476  1.00  0.40
ATOM    928  CA  TRP A  94      -0.086 -19.468  -9.499  1.00  0.00
ATOM    929  CB  TRP A  94       0.615 -20.545 -10.450  1.00  0.12
ATOM    930  CG  TRP A  94       1.720 -21.194  -9.659  1.00 -0.12
ATOM    931  CD1 TRP A  94       1.734 -22.469  -9.143  1.00 -0.12
ATOM    932  HD1 TRP A  94       0.961 -23.208  -9.296  1.00  0.12
ATOM    933  NE1 TRP A  94       2.881 -22.665  -8.398  1.00 -0.40
ATOM    934  HE1 TRP A  94       3.133 -23.493  -7.948  1.00  0.40
ATOM    935  CE2 TRP A  94       3.608 -21.503  -8.399  1.00  0.00
ATOM    936  CD2 TRP A  94       2.905 -20.559  -9.166  1.00  0.00
ATOM    937  CE3 TRP A  94       3.447 -19.269  -9.311  1.00 -0.12
ATOM    938  HE3 TRP A  94       2.939 -18.513  -9.892  1.00  0.12
ATOM    939  CZ3 TRP A  94       4.640 -18.954  -8.708  1.00 -0.12
ATOM    940  HZ3 TRP A  94       5.055 -17.962  -8.810  1.00  0.12
ATOM    941  CZ2 TRP A  94       4.831 -21.206  -7.801  1.00 -0.12
ATOM    942  HZ2 TRP A  94       5.388 -21.936  -7.234  1.00  0.12
ATOM    943  CH2 TRP A  94       5.320 -19.930  -7.957  1.00 -0.12
ATOM    944  HH2 TRP A  94       6.256 -19.669  -7.487  1.00  0.12
ATOM    945  C   TRP A  94      -1.135 -18.672 -10.216  1.00  0.55
ATOM    946  O   TRP A  94      -1.172 -18.617 -11.466  1.00 -0.55
ATOM    947  N   LEU A  95      -2.045 -17.991  -9.476  1.00 -0.40
ATOM    948  H   LEU A  95      -2.087 -18.102  -8.487  1.00  0.40
ATOM    949  CA  LEU A  95      -3.019 -17.059 -10.033  1.00  0.00
ATOM    950  CB  LEU A  95      -4.249 -16.736  -9.215  1.00  0.00
ATOM    951  CG  LEU A  95      -4.981 -17.956  -8.647  1.00  0.00
ATOM    952  CD1 LEU A  95      -6.141 -17.489  -7.795  1.00  0.00
ATOM    953  CD2 LEU A  95      -5.394 -18.804  -9.822  1.00  0.00
ATOM    954  C   LEU A  95      -2.183 -15.767 -10.115  1.00  0.55
ATOM    955  O   LEU A  95      -1.391 -15.526  -9.183  1.00 -0.55
ATOM    956  N   ILE A  96      -2.350 -14.969 -11.173  1.00 -0.40
ATOM    957  H   ILE A  96      -3.004 -15.148 -11.904  1.00  0.40
ATOM    958  CA  ILE A  96      -1.528 -13.756 -11.274  1.00  0.00
ATOM    959  CB  ILE A  96      -0.381 -13.880 -12.300  1.00  0.00
ATOM    960  CG2 ILE A  96       0.434 -12.570 -12.326  1.00  0.00
ATOM    961  CG1 ILE A  96       0.552 -15.049 -11.966  1.00  0.00
ATOM    962  CD1 ILE A  96       1.359 -15.644 -13.094  1.00  0.00
ATOM    963  C   ILE A  96      -2.428 -12.567 -11.569  1.00  0.55
ATOM    964  O   ILE A  96      -3.256 -12.702 -12.456  1.00 -0.55
ATOM    965  N   TYR A  97      -2.273 -11.523 -10.806  1.00 -0.40
ATOM    966  H   TYR A  97      -1.616 -11.511 -10.057  1.00  0.40
ATOM    967  CA  TYR A  97      -3.044 -10.308 -10.991  1.00  0.00
ATOM    968  CB  TYR A  97      -3.919 -10.043  -9.792  1.00  0.12
ATOM    969  CG  TYR A  97      -5.226 -10.809  -9.750  1.00 -0.12
ATOM    970  CD1 TYR A  97      -5.196 -12.184  -9.444  1.00 -0.12
ATOM    971  HD1 TYR A  97      -4.236 -12.645  -9.267  1.00  0.12
ATOM    972  CE1 TYR A  97      -6.317 -12.973  -9.357  1.00 -0.12
ATOM    973  HE1 TYR A  97      -6.276 -14.023  -9.115  1.00  0.12
ATOM    974  CZ  TYR A  97      -7.511 -12.304  -9.608  1.00  0.06
ATOM    975  OH  TYR A  97      -8.676 -13.049  -9.514  1.00 -0.49
ATOM    976  HH  TYR A  97      -9.416 -12.470  -9.709  1.00  0.43
ATOM    977  CD2 TYR A  97      -6.428 -10.195  -9.968  1.00 -0.12
ATOM    978  HD2 TYR A  97      -6.474  -9.138 -10.182  1.00  0.12
ATOM    979  CE2 TYR A  97      -7.590 -10.956  -9.909  1.00 -0.12
ATOM    980  HE2 TYR A  97      -8.549 -10.497 -10.098  1.00  0.12
ATOM    981  C   TYR A  97      -2.040  -9.171 -11.080  1.00  0.55
ATOM    982  O   TYR A  97      -0.864  -9.320 -10.775  1.00 -0.55
ATOM    983  N   LYS A  98      -2.511  -8.023 -11.528  1.00 -0.40
ATOM    984  H   LYS A  98      -3.458  -7.922 -11.824  1.00  0.40
ATOM    985  CA  LYS A  98      -1.682  -6.823 -11.623  1.00  0.00
ATOM    986  CB  LYS A  98      -1.267  -6.397 -13.030  1.00  0.00
ATOM    987  CG  LYS A  98      -2.423  -6.238 -14.033  1.00  0.00
ATOM    988  CD  LYS A  98      -1.763  -5.578 -15.243  1.00  0.00
ATOM    989  CE  LYS A  98      -2.779  -5.455 -16.388  1.00  0.33
ATOM    990  NZ  LYS A  98      -1.989  -4.690 -17.428  1.00 -0.32
ATOM    991  HZ1 LYS A  98      -1.142  -5.234 -17.690  1.00  0.33
ATOM    992  HZ2 LYS A  98      -1.702  -3.770 -17.038  1.00  0.33
ATOM    993  HZ3 LYS A  98      -2.579  -4.540 -18.271  1.00  0.33
ATOM    994  C   LYS A  98      -2.508  -5.646 -11.076  1.00  0.55
ATOM    995  O   LYS A  98      -3.746  -5.754 -11.079  1.00 -0.55
ATOM    996  N   THR A  99      -1.767  -4.637 -10.656  1.00 -0.40
ATOM    997  H   THR A  99      -0.772  -4.688 -10.623  1.00  0.40
ATOM    998  CA  THR A  99      -2.365  -3.374 -10.209  1.00  0.00
ATOM    999  CB  THR A  99      -2.539  -3.181  -8.693  1.00  0.00
ATOM   1000  OG1 THR A  99      -3.186  -1.925  -8.521  1.00 -0.49
ATOM   1001  HG1 THR A  99      -4.083  -2.043  -8.841  1.00  0.49
ATOM   1002  CG2 THR A  99      -1.269  -3.233  -7.864  1.00  0.00
ATOM   1003  C   THR A  99      -1.510  -2.252 -10.854  1.00  0.55
ATOM   1004  O   THR A  99      -0.297  -2.457 -10.902  1.00 -0.55
ATOM   1005  N   THR A 100      -2.091  -1.180 -11.357  1.00 -0.40
ATOM   1006  H   THR A 100      -3.081  -1.066 -11.390  1.00  0.40
ATOM   1007  CA  THR A 100      -1.275  -0.078 -11.905  1.00  0.00
ATOM   1008  CB  THR A 100      -1.430   0.155 -13.401  1.00  0.00
ATOM   1009  OG1 THR A 100      -2.812   0.306 -13.700  1.00 -0.49
ATOM   1010  HG1 THR A 100      -3.074   1.149 -13.324  1.00  0.49
ATOM   1011  CG2 THR A 100      -0.849  -1.057 -14.127  1.00  0.00
ATOM   1012  C   THR A 100      -1.677   1.166 -11.130  1.00  0.55
ATOM   1013  O   THR A 100      -1.249   2.298 -11.334  1.00 -0.55
ATOM   1014  N   ASP A 101      -2.578   0.927 -10.160  1.00 -0.40
ATOM   1015  H   ASP A 101      -2.957   0.032  -9.941  1.00  0.40
ATOM   1016  CA  ASP A 101      -3.013   2.086  -9.389  1.00  0.00
ATOM   1017  CB  ASP A 101      -4.462   2.336  -9.813  1.00  0.00
ATOM   1018  CG  ASP A 101      -5.432   1.228  -9.484  1.00  0.10
ATOM   1019  OD1 ASP A 101      -5.078   0.282  -8.737  1.00 -0.55
ATOM   1020  OD2 ASP A 101      -6.560   1.342 -10.035  1.00 -0.55
ATOM   1021  C   ASP A 101      -2.837   1.999  -7.888  1.00  0.55
ATOM   1022  O   ASP A 101      -3.689   2.473  -7.088  1.00 -0.55
ATOM   1023  N   HSE A 102      -1.733   1.427  -7.449  1.00 -0.40
ATOM   1024  H   HSE A 102      -1.066   1.018  -8.067  1.00  0.40
ATOM   1025  CA  HSE A 102      -1.411   1.355  -6.008  1.00  0.00
ATOM   1026  CB  HSE A 102      -1.004   2.754  -5.489  1.00  0.12
ATOM   1027  ND1 HSE A 102      -0.079   3.321  -3.194  1.00 -0.56
ATOM   1028  CG  HSE A 102      -0.007   2.658  -4.394  1.00  0.15
ATOM   1029  CE1 HSE A 102       0.996   3.010  -2.457  1.00  0.15
ATOM   1030  HE1 HSE A 102       1.265   3.434  -1.490  1.00  0.12
ATOM   1031  NE2 HSE A 102       1.719   2.077  -3.095  1.00 -0.40
ATOM   1032  HE2 HSE A 102       2.540   1.617  -2.759  1.00  0.40
ATOM   1033  CD2 HSE A 102       1.122   1.859  -4.317  1.00 -0.12
ATOM   1034  HD2 HSE A 102       1.517   1.167  -5.051  1.00  0.12
ATOM   1035  C   HSE A 102      -2.487   0.687  -5.182  1.00  0.55
ATOM   1036  O   HSE A 102      -2.957   1.161  -4.174  1.00 -0.55
ATOM   1037  N   TYR A 103      -2.809  -0.480  -5.671  1.00 -0.40
ATOM   1038  H   TYR A 103      -2.386  -0.756  -6.526  1.00  0.40
ATOM   1039  CA  TYR A 103      -3.710  -1.487  -5.170  1.00  0.00
ATOM   1040  CB  TYR A 103      -3.181  -1.946  -3.773  1.00  0.12
ATOM   1041  CG  TYR A 103      -1.698  -2.158  -3.566  1.00 -0.12
ATOM   1042  CD1 TYR A 103      -0.815  -1.152  -3.187  1.00 -0.12
ATOM   1043  HD1 TYR A 103      -1.192  -0.155  -3.018  1.00  0.12
ATOM   1044  CE1 TYR A 103       0.563  -1.407  -3.020  1.00 -0.12
ATOM   1045  HE1 TYR A 103       1.249  -0.612  -2.768  1.00  0.12
ATOM   1046  CZ  TYR A 103       1.011  -2.711  -3.188  1.00  0.06
ATOM   1047  OH  TYR A 103       2.357  -2.992  -3.007  1.00 -0.49
ATOM   1048  HH  TYR A 103       2.487  -3.931  -3.161  1.00  0.43
ATOM   1049  CD2 TYR A 103      -1.190  -3.460  -3.722  1.00 -0.12
ATOM   1050  HD2 TYR A 103      -1.860  -4.262  -3.996  1.00  0.12
ATOM   1051  CE2 TYR A 103       0.164  -3.734  -3.529  1.00 -0.12
ATOM   1052  HE2 TYR A 103       0.541  -4.739  -3.648  1.00  0.12
ATOM   1053  C   TYR A 103      -5.166  -1.089  -5.069  1.00  0.55
ATOM   1054  O   TYR A 103      -5.859  -1.746  -4.266  1.00 -0.55
ATOM   1055  N   GLN A 104      -5.632  -0.111  -5.829  1.00 -0.40
ATOM   1056  H   GLN A 104      -5.066   0.419  -6.455  1.00  0.40
ATOM   1057  CA  GLN A 104      -7.080   0.227  -5.753  1.00  0.00
ATOM   1058  CB  GLN A 104      -7.348   1.631  -6.269  1.00  0.00
ATOM   1059  CG  GLN A 104      -6.927   2.641  -5.216  1.00  0.00
ATOM   1060  CD  GLN A 104      -7.058   4.059  -5.769  1.00  0.55
ATOM   1061  OE1 GLN A 104      -8.170   4.586  -5.679  1.00 -0.55
ATOM   1062  NE2 GLN A 104      -6.008   4.655  -6.288  1.00 -0.78
ATOM   1063 HE21 GLN A 104      -5.128   4.181  -6.319  1.00  0.39
ATOM   1064 HE22 GLN A 104      -6.089   5.583  -6.651  1.00  0.39
ATOM   1065  C   GLN A 104      -7.845  -0.793  -6.558  1.00  0.55
ATOM   1066  O   GLN A 104      -8.872  -1.301  -6.125  1.00 -0.55
ATOM   1067  N   THR A 105      -7.273  -1.130  -7.714  1.00 -0.40
ATOM   1068  H   THR A 105      -6.421  -0.729  -8.043  1.00  0.40
ATOM   1069  CA  THR A 105      -7.907  -2.131  -8.550  1.00  0.00
ATOM   1070  CB  THR A 105      -8.713  -1.535  -9.742  1.00  0.00
ATOM   1071  OG1 THR A 105      -7.857  -0.796 -10.621  1.00 -0.49
ATOM   1072  HG1 THR A 105      -7.475  -0.094 -10.089  1.00  0.49
ATOM   1073  CG2 THR A 105      -9.790  -0.563  -9.261  1.00  0.00
ATOM   1074  C   THR A 105      -6.882  -3.151  -9.067  1.00  0.55
ATOM   1075  O   THR A 105      -5.715  -2.810  -9.239  1.00 -0.55
ATOM   1076  N   PHE A 106      -7.417  -4.346  -9.310  1.00 -0.40
ATOM   1077  H   PHE A 106      -8.386  -4.536  -9.172  1.00  0.40
ATOM   1078  CA  PHE A 106      -6.610  -5.441  -9.792  1.00  0.00
ATOM   1079  CB  PHE A 106      -6.643  -6.591  -8.717  1.00  0.12
ATOM   1080  CG  PHE A 106      -6.053  -6.076  -7.438  1.00 -0.12
ATOM   1081  CD1 PHE A 106      -4.666  -6.044  -7.288  1.00 -0.12
ATOM   1082  HD1 PHE A 106      -4.036  -6.392  -8.093  1.00  0.12
ATOM   1083  CE1 PHE A 106      -4.083  -5.569  -6.117  1.00 -0.12
ATOM   1084  HE1 PHE A 106      -3.009  -5.587  -6.007  1.00  0.12
ATOM   1085  CZ  PHE A 106      -4.873  -5.075  -5.093  1.00 -0.12
ATOM   1086  HZ  PHE A 106      -4.426  -4.714  -4.179  1.00  0.12
ATOM   1087  CD2 PHE A 106      -6.822  -5.539  -6.412  1.00 -0.12
ATOM   1088  HD2 PHE A 106      -7.896  -5.503  -6.519  1.00  0.12
ATOM   1089  CE2 PHE A 106      -6.244  -5.053  -5.265  1.00 -0.12
ATOM   1090  HE2 PHE A 106      -6.871  -4.648  -4.485  1.00  0.12
ATOM   1091  C   PHE A 106      -7.134  -6.040 -11.062  1.00  0.55
ATOM   1092  O   PHE A 106      -8.385  -6.061 -11.138  1.00 -0.55
ATOM   1093  N   THR A 107      -6.265  -6.594 -11.897  1.00 -0.40
ATOM   1094  H   THR A 107      -5.278  -6.577 -11.762  1.00  0.40
ATOM   1095  CA  THR A 107      -6.784  -7.276 -13.100  1.00  0.00
ATOM   1096  CB  THR A 107      -6.359  -6.514 -14.394  1.00  0.00
ATOM   1097  OG1 THR A 107      -6.932  -5.207 -14.335  1.00 -0.49
ATOM   1098  HG1 THR A 107      -6.576  -4.798 -13.543  1.00  0.49
ATOM   1099  CG2 THR A 107      -6.738  -7.243 -15.665  1.00  0.00
ATOM   1100  C   THR A 107      -6.238  -8.704 -13.152  1.00  0.55
ATOM   1101  O   THR A 107      -4.999  -8.820 -12.996  1.00 -0.55
ATOM   1102  N   LYS A 108      -6.966  -9.752 -13.395  1.00 -0.40
ATOM   1103  H   LYS A 108      -7.953  -9.679 -13.518  1.00  0.40
ATOM   1104  CA  LYS A 108      -6.426 -11.092 -13.506  1.00  0.00
ATOM   1105  CB  LYS A 108      -7.484 -12.168 -13.326  1.00  0.00
ATOM   1106  CG  LYS A 108      -7.063 -13.599 -13.637  1.00  0.00
ATOM   1107  CD  LYS A 108      -8.260 -14.480 -13.254  1.00  0.00
ATOM   1108  CE  LYS A 108      -8.052 -15.924 -13.565  1.00  0.33
ATOM   1109  NZ  LYS A 108      -6.830 -16.338 -12.806  1.00 -0.32
ATOM   1110  HZ1 LYS A 108      -6.987 -16.192 -11.789  1.00  0.33
ATOM   1111  HZ2 LYS A 108      -6.018 -15.767 -13.117  1.00  0.33
ATOM   1112  HZ3 LYS A 108      -6.634 -17.344 -12.986  1.00  0.33
ATOM   1113  C   LYS A 108      -5.738 -11.176 -14.879  1.00  0.55
ATOM   1114  O   LYS A 108      -6.340 -10.805 -15.914  1.00 -0.55
ATOM   1115  N   ILE A 109      -4.491 -11.648 -14.792  1.00 -0.40
ATOM   1116  H   ILE A 109      -4.065 -11.936 -13.938  1.00  0.40
ATOM   1117  CA  ILE A 109      -3.692 -11.752 -16.036  1.00  0.00
ATOM   1118  CB  ILE A 109      -2.569 -10.700 -16.179  1.00  0.00
ATOM   1119  CG2 ILE A 109      -3.217  -9.306 -16.363  1.00  0.00
ATOM   1120  CG1 ILE A 109      -1.537 -10.718 -15.039  1.00  0.00
ATOM   1121  CD1 ILE A 109      -0.333  -9.817 -15.258  1.00  0.00
ATOM   1122  C   ILE A 109      -3.218 -13.164 -16.336  1.00  0.55
ATOM   1123  O   ILE A 109      -2.784 -13.384 -17.466  1.00 -0.55
ATOM   1124  N   ARG A 110      -3.316 -14.101 -15.439  1.00 -0.40
ATOM   1125  H   ARG A 110      -3.640 -13.891 -14.521  1.00  0.40
ATOM   1126  CA  ARG A 110      -2.973 -15.527 -15.662  1.00  0.00
ATOM   1127  CB  ARG A 110      -1.579 -16.054 -15.438  1.00  0.00
ATOM   1128  CG  ARG A 110      -0.500 -15.290 -16.203  1.00  0.00
ATOM   1129  CD  ARG A 110      -0.667 -15.630 -17.709  1.00  0.35
ATOM   1130  NE  ARG A 110       0.476 -14.972 -18.415  1.00 -0.35
ATOM   1131  HE  ARG A 110       1.215 -15.591 -18.660  1.00  0.45
ATOM   1132  CZ  ARG A 110       0.680 -13.724 -18.768  1.00  0.35
ATOM   1133  NH1 ARG A 110      -0.226 -12.764 -18.506  1.00 -0.70
ATOM   1134 HH11 ARG A 110      -1.077 -12.994 -18.033  1.00  0.40
ATOM   1135 HH12 ARG A 110      -0.049 -11.820 -18.785  1.00  0.40
ATOM   1136  NH2 ARG A 110       1.829 -13.302 -19.392  1.00 -0.70
ATOM   1137 HH21 ARG A 110       2.557 -13.957 -19.596  1.00  0.40
ATOM   1138 HH22 ARG A 110       1.938 -12.340 -19.642  1.00  0.40
ATOM   1139  C   ARG A 110      -3.979 -16.223 -14.705  1.00  0.10
ATOM   1140  O   ARG A 110      -4.428 -15.785 -13.298  1.00 -0.55
ATOM   1141  OXT ARG A 110      -4.544 -17.244 -15.111  1.00 -0.55
ATOM   1142  N   LYS D   1      10.837  12.720  11.813  1.00 -0.32
ATOM   1143  HT1 LYS D   1      10.799  13.407  12.592  1.00  0.33
ATOM   1144  HT2 LYS D   1      11.532  13.034  11.107  1.00  0.33
ATOM   1145  HT3 LYS D   1      11.116  11.790  12.184  1.00  0.33
ATOM   1146  CA  LYS D   1       9.479  12.615  11.168  1.00  0.33
ATOM   1147  CB  LYS D   1       9.550  11.600  10.046  1.00  0.00
ATOM   1148  CG  LYS D   1       8.410  11.229   9.168  1.00  0.00
ATOM   1149  CD  LYS D   1       7.464  12.307   8.723  1.00  0.00
ATOM   1150  CE  LYS D   1       7.915  13.001   7.442  1.00  0.33
ATOM   1151  NZ  LYS D   1       6.956  14.060   6.992  1.00 -0.32
ATOM   1152  HZ1 LYS D   1       6.866  14.784   7.733  1.00  0.33
ATOM   1153  HZ2 LYS D   1       6.026  13.631   6.812  1.00  0.33
ATOM   1154  HZ3 LYS D   1       7.309  14.500   6.119  1.00  0.33
ATOM   1155  C   LYS D   1       8.330  12.375  12.151  1.00  0.55
ATOM   1156  O   LYS D   1       8.082  11.329  12.791  1.00 -0.55
ATOM   1157  N   LYS D   2       7.512  13.385  12.320  1.00 -0.40
ATOM   1158  H   LYS D   2       7.662  14.232  11.818  1.00  0.40
ATOM   1159  CA  LYS D   2       6.350  13.422  13.196  1.00  0.00
ATOM   1160  CB  LYS D   2       6.583  14.659  14.071  1.00  0.00
ATOM   1161  CG  LYS D   2       5.341  15.027  14.844  1.00  0.00
ATOM   1162  CD  LYS D   2       5.217  14.081  16.018  1.00  0.00
ATOM   1163  CE  LYS D   2       4.223  14.621  17.023  1.00  0.33
ATOM   1164  NZ  LYS D   2       4.836  15.648  17.904  1.00 -0.32
ATOM   1165  HZ1 LYS D   2       5.181  16.440  17.325  1.00  0.33
ATOM   1166  HZ2 LYS D   2       5.632  15.227  18.424  1.00  0.33
ATOM   1167  HZ3 LYS D   2       4.126  15.995  18.579  1.00  0.33
ATOM   1168  C   LYS D   2       5.072  13.653  12.418  1.00  0.55
ATOM   1169  O   LYS D   2       5.136  14.615  11.627  1.00 -0.55
ATOM   1170  N   ALA D   3       4.036  12.908  12.578  1.00 -0.40
ATOM   1171  H   ALA D   3       4.117  12.166  13.230  1.00  0.40
ATOM   1172  CA  ALA D   3       2.736  12.926  11.989  1.00  0.00
ATOM   1173  CB  ALA D   3       2.495  11.628  11.241  1.00  0.00
ATOM   1174  C   ALA D   3       1.691  13.094  13.111  1.00  0.55
ATOM   1175  O   ALA D   3       1.698  12.458  14.184  1.00 -0.55
ATOM   1176  N   VAL D   4       0.770  14.023  12.964  1.00 -0.40
ATOM   1177  H   VAL D   4       0.734  14.589  12.145  1.00  0.40
ATOM   1178  CA  VAL D   4      -0.264  14.307  13.961  1.00  0.00
ATOM   1179  CB  VAL D   4      -0.179  15.755  14.505  1.00  0.00
ATOM   1180  CG1 VAL D   4      -1.321  16.050  15.500  1.00  0.00
ATOM   1181  CG2 VAL D   4       1.139  16.046  15.203  1.00  0.00
ATOM   1182  C   VAL D   4      -1.637  14.087  13.326  1.00  0.55
ATOM   1183  O   VAL D   4      -1.881  14.568  12.212  1.00 -0.55
ATOM   1184  N   ILE D   5      -2.484  13.340  14.017  1.00 -0.40
ATOM   1185  H   ILE D   5      -2.237  12.892  14.873  1.00  0.40
ATOM   1186  CA  ILE D   5      -3.860  13.139  13.534  1.00  0.00
ATOM   1187  CB  ILE D   5      -4.279  11.661  13.403  1.00  0.00
ATOM   1188  CG2 ILE D   5      -5.753  11.531  13.027  1.00  0.00
ATOM   1189  CG1 ILE D   5      -3.329  10.955  12.397  1.00  0.00
ATOM   1190  CD1 ILE D   5      -3.510   9.444  12.356  1.00  0.00
ATOM   1191  C   ILE D   5      -4.824  13.844  14.512  1.00  0.55
ATOM   1192  O   ILE D   5      -4.788  13.413  15.684  1.00 -0.55
ATOM   1193  N   ASN D   6      -5.591  14.855  14.172  1.00 -0.40
ATOM   1194  H   ASN D   6      -5.567  15.264  13.263  1.00  0.40
ATOM   1195  CA  ASN D   6      -6.558  15.453  15.150  1.00  0.00
ATOM   1196  CB  ASN D   6      -6.694  16.948  14.996  1.00  0.00
ATOM   1197  CG  ASN D   6      -5.359  17.590  15.377  1.00  0.55
ATOM   1198  OD1 ASN D   6      -4.932  17.661  16.539  1.00 -0.55
ATOM   1199  ND2 ASN D   6      -4.610  18.120  14.422  1.00 -0.78
ATOM   1200 HD21 ASN D   6      -3.734  18.544  14.650  1.00  0.39
ATOM   1201 HD22 ASN D   6      -4.920  18.095  13.471  1.00  0.39
ATOM   1202  C   ASN D   6      -7.840  14.650  14.939  1.00  0.55
ATOM   1203  O   ASN D   6      -8.655  14.949  14.052  1.00 -0.55
ATOM   1204  N   GLY D   7      -8.008  13.565  15.683  1.00 -0.40
ATOM   1205  H   GLY D   7      -7.361  13.324  16.402  1.00  0.40
ATOM   1206  CA  GLY D   7      -9.099  12.675  15.524  1.00  0.00
ATOM   1207  C   GLY D   7     -10.448  13.371  15.424  1.00  0.55
ATOM   1208  O   GLY D   7     -11.304  12.800  14.751  1.00 -0.55
ATOM   1209  N   GLU D   8     -10.629  14.510  16.096  1.00 -0.40
ATOM   1210  H   GLU D   8      -9.927  14.956  16.645  1.00  0.40
ATOM   1211  CA  GLU D   8     -11.950  15.135  16.015  1.00  0.00
ATOM   1212  CB  GLU D   8     -12.154  16.061  17.221  1.00  0.00
ATOM   1213  CG  GLU D   8     -11.491  17.399  16.944  1.00  0.00
ATOM   1214  CD  GLU D   8      -9.990  17.441  17.055  1.00  0.10
ATOM   1215  OE1 GLU D   8      -9.327  16.430  17.336  1.00 -0.55
ATOM   1216  OE2 GLU D   8      -9.482  18.567  16.827  1.00 -0.55
ATOM   1217  C   GLU D   8     -12.160  15.786  14.653  1.00  0.55
ATOM   1218  O   GLU D   8     -13.340  15.975  14.300  1.00 -0.55
ATOM   1219  N   GLN D   9     -11.168  16.081  13.856  1.00 -0.40
ATOM   1220  H   GLN D   9     -10.216  15.936  14.118  1.00  0.40
ATOM   1221  CA  GLN D   9     -11.393  16.649  12.517  1.00  0.00
ATOM   1222  CB  GLN D   9     -10.188  17.547  12.194  1.00  0.00
ATOM   1223  CG  GLN D   9     -10.158  18.792  13.073  1.00  0.00
ATOM   1224  CD  GLN D   9      -8.817  19.470  13.106  1.00  0.55
ATOM   1225  OE1 GLN D   9      -8.038  19.565  12.140  1.00 -0.55
ATOM   1226  NE2 GLN D   9      -8.474  20.041  14.268  1.00 -0.78
ATOM   1227 HE21 GLN D   9      -9.097  20.000  15.048  1.00  0.39
ATOM   1228 HE22 GLN D   9      -7.594  20.508  14.354  1.00  0.39
ATOM   1229  C   GLN D   9     -11.628  15.597  11.449  1.00  0.55
ATOM   1230  O   GLN D   9     -11.897  15.909  10.281  1.00 -0.55
ATOM   1231  N   ILE D  10     -11.585  14.301  11.710  1.00 -0.40
ATOM   1232  H   ILE D  10     -11.418  13.989  12.640  1.00  0.40
ATOM   1233  CA  ILE D  10     -11.762  13.223  10.752  1.00  0.00
ATOM   1234  CB  ILE D  10     -10.929  11.970  11.118  1.00  0.00
ATOM   1235  CG2 ILE D  10     -11.143  10.867  10.071  1.00  0.00
ATOM   1236  CG1 ILE D  10      -9.445  12.202  11.385  1.00  0.00
ATOM   1237  CD1 ILE D  10      -8.725  13.026  10.376  1.00  0.00
ATOM   1238  C   ILE D  10     -13.256  12.868  10.671  1.00  0.55
ATOM   1239  O   ILE D  10     -13.879  12.271  11.557  1.00 -0.55
ATOM   1240  N   ARG D  11     -13.843  13.231   9.533  1.00 -0.40
ATOM   1241  H   ARG D  11     -13.336  13.672   8.796  1.00  0.40
ATOM   1242  CA  ARG D  11     -15.272  13.007   9.283  1.00  0.00
ATOM   1243  CB  ARG D  11     -15.988  14.282   8.861  1.00  0.00
ATOM   1244  CG  ARG D  11     -15.557  15.597   9.460  1.00  0.00
ATOM   1245  CD  ARG D  11     -16.060  16.033  10.821  1.00  0.35
ATOM   1246  NE  ARG D  11     -17.517  16.059  10.865  1.00 -0.35
ATOM   1247  HE  ARG D  11     -17.955  15.635  10.079  1.00  0.45
ATOM   1248  CZ  ARG D  11     -18.374  16.550  11.767  1.00  0.35
ATOM   1249  NH1 ARG D  11     -17.832  17.119  12.840  1.00 -0.70
ATOM   1250 HH11 ARG D  11     -16.837  17.160  12.936  1.00  0.40
ATOM   1251 HH12 ARG D  11     -18.419  17.505  13.552  1.00  0.40
ATOM   1252  NH2 ARG D  11     -19.697  16.398  11.598  1.00 -0.70
ATOM   1253 HH21 ARG D  11     -20.047  15.916  10.795  1.00  0.40
ATOM   1254 HH22 ARG D  11     -20.333  16.767  12.276  1.00  0.40
ATOM   1255  C   ARG D  11     -15.545  11.831   8.355  1.00  0.55
ATOM   1256  O   ARG D  11     -16.760  11.500   8.277  1.00 -0.55
ATOM   1257  N   SER D  12     -14.518  11.171   7.794  1.00 -0.40
ATOM   1258  H   SER D  12     -13.577  11.470   7.927  1.00  0.40
ATOM   1259  CA  SER D  12     -14.682   9.987   6.962  1.00  0.00
ATOM   1260  CB  SER D  12     -15.166  10.289   5.540  1.00  0.00
ATOM   1261  OG  SER D  12     -14.238  11.149   4.909  1.00 -0.49
ATOM   1262  HG  SER D  12     -14.325  11.999   5.347  1.00  0.49
ATOM   1263  C   SER D  12     -13.353   9.253   6.799  1.00  0.55
ATOM   1264  O   SER D  12     -12.334   9.885   7.137  1.00 -0.55
ATOM   1265  N   ILE D  13     -13.435   8.080   6.215  1.00 -0.40
ATOM   1266  H   ILE D  13     -14.299   7.677   5.925  1.00  0.40
ATOM   1267  CA  ILE D  13     -12.213   7.295   5.961  1.00  0.00
ATOM   1268  CB  ILE D  13     -12.530   5.855   5.565  1.00  0.00
ATOM   1269  CG2 ILE D  13     -13.201   5.817   4.198  1.00  0.00
ATOM   1270  CG1 ILE D  13     -11.269   4.992   5.580  1.00  0.00
ATOM   1271  CD1 ILE D  13     -10.409   5.043   6.837  1.00  0.00
ATOM   1272  C   ILE D  13     -11.318   8.032   4.977  1.00  0.55
ATOM   1273  O   ILE D  13     -10.089   8.069   5.122  1.00 -0.55
ATOM   1274  N   SER D  14     -11.855   8.701   3.993  1.00 -0.40
ATOM   1275  H   SER D  14     -12.841   8.689   3.854  1.00  0.40
ATOM   1276  CA  SER D  14     -11.115   9.512   3.017  1.00  0.00
ATOM   1277  CB  SER D  14     -12.075  10.103   1.974  1.00  0.00
ATOM   1278  OG  SER D  14     -12.908   9.125   1.375  1.00 -0.49
ATOM   1279  HG  SER D  14     -13.460   9.597   0.747  1.00  0.49
ATOM   1280  C   SER D  14     -10.339  10.614   3.718  1.00  0.55
ATOM   1281  O   SER D  14      -9.217  10.944   3.352  1.00 -0.55
ATOM   1282  N   ASP D  15     -10.958  11.217   4.734  1.00 -0.40
ATOM   1283  H   ASP D  15     -11.884  10.971   5.010  1.00  0.40
ATOM   1284  CA  ASP D  15     -10.320  12.272   5.508  1.00  0.00
ATOM   1285  CB  ASP D  15     -11.100  12.753   6.737  1.00  0.00
ATOM   1286  CG  ASP D  15     -12.145  13.769   6.401  1.00  0.10
ATOM   1287  OD1 ASP D  15     -12.184  14.173   5.221  1.00 -0.55
ATOM   1288  OD2 ASP D  15     -12.941  14.177   7.254  1.00 -0.55
ATOM   1289  C   ASP D  15      -9.032  11.708   6.129  1.00  0.55
ATOM   1290  O   ASP D  15      -7.992  12.349   6.118  1.00 -0.55
ATOM   1291  N   LEU D  16      -9.231  10.526   6.699  1.00 -0.40
ATOM   1292  H   LEU D  16     -10.118  10.072   6.723  1.00  0.40
ATOM   1293  CA  LEU D  16      -8.104   9.835   7.332  1.00  0.00
ATOM   1294  CB  LEU D  16      -8.588   8.543   8.013  1.00  0.00
ATOM   1295  CG  LEU D  16      -7.610   7.814   8.959  1.00  0.00
ATOM   1296  CD1 LEU D  16      -6.826   8.788   9.833  1.00  0.00
ATOM   1297  CD2 LEU D  16      -8.334   6.699   9.743  1.00  0.00
ATOM   1298  C   LEU D  16      -7.001   9.633   6.293  1.00  0.55
ATOM   1299  O   LEU D  16      -5.911  10.068   6.640  1.00 -0.55
ATOM   1300  N   HSE D  17      -7.271   9.016   5.151  1.00 -0.40
ATOM   1301  H   HSE D  17      -8.176   8.662   4.931  1.00  0.40
ATOM   1302  CA  HSE D  17      -6.228   8.825   4.142  1.00  0.00
ATOM   1303  CB  HSE D  17      -6.773   7.987   2.971  1.00  0.12
ATOM   1304  ND1 HSE D  17      -5.799   5.763   3.648  1.00 -0.56
ATOM   1305  CG  HSE D  17      -6.915   6.551   3.394  1.00  0.15
ATOM   1306  CE1 HSE D  17      -6.216   4.544   4.024  1.00  0.15
ATOM   1307  HE1 HSE D  17      -5.591   3.698   4.305  1.00  0.12
ATOM   1308  NE2 HSE D  17      -7.546   4.520   4.002  1.00 -0.40
ATOM   1309  HE2 HSE D  17      -8.133   3.742   4.228  1.00  0.40
ATOM   1310  CD2 HSE D  17      -7.996   5.770   3.609  1.00 -0.12
ATOM   1311  HD2 HSE D  17      -9.046   6.016   3.510  1.00  0.12
ATOM   1312  C   HSE D  17      -5.568  10.106   3.624  1.00  0.55
ATOM   1313  O   HSE D  17      -4.363  10.167   3.255  1.00 -0.55
ATOM   1314  N   GLN D  18      -6.406  11.142   3.561  1.00 -0.40
ATOM   1315  H   GLN D  18      -7.365  11.084   3.827  1.00  0.40
ATOM   1316  CA  GLN D  18      -5.917  12.454   3.079  1.00  0.00
ATOM   1317  CB  GLN D  18      -6.982  13.480   2.748  1.00  0.00
ATOM   1318  CG  GLN D  18      -7.927  13.254   1.589  1.00  0.00
ATOM   1319  CD  GLN D  18      -7.165  12.708   0.398  1.00  0.55
ATOM   1320  OE1 GLN D  18      -6.291  13.388  -0.164  1.00 -0.55
ATOM   1321  NE2 GLN D  18      -7.463  11.461   0.031  1.00 -0.78
ATOM   1322 HE21 GLN D  18      -6.994  11.045  -0.748  1.00  0.39
ATOM   1323 HE22 GLN D  18      -8.154  10.943   0.535  1.00  0.39
ATOM   1324  C   GLN D  18      -4.921  13.010   4.118  1.00  0.55
ATOM   1325  O   GLN D  18      -3.843  13.531   3.743  1.00 -0.55
ATOM   1326  N   THR D  19      -5.270  12.914   5.402  1.00 -0.40
ATOM   1327  H   THR D  19      -6.145  12.540   5.700  1.00  0.40
ATOM   1328  CA  THR D  19      -4.347  13.370   6.452  1.00  0.00
ATOM   1329  CB  THR D  19      -5.040  13.198   7.826  1.00  0.00
ATOM   1330  OG1 THR D  19      -6.162  14.064   7.645  1.00 -0.49
ATOM   1331  HG1 THR D  19      -6.802  13.565   7.133  1.00  0.49
ATOM   1332  CG2 THR D  19      -4.222  13.673   8.990  1.00  0.00
ATOM   1333  C   THR D  19      -3.004  12.641   6.491  1.00  0.55
ATOM   1334  O   THR D  19      -1.975  13.266   6.707  1.00 -0.55
ATOM   1335  N   LEU D  20      -3.112  11.331   6.313  1.00 -0.40
ATOM   1336  H   LEU D  20      -4.001  10.900   6.184  1.00  0.40
ATOM   1337  CA  LEU D  20      -1.970  10.416   6.289  1.00  0.00
ATOM   1338  CB  LEU D  20      -2.341   8.934   6.164  1.00  0.00
ATOM   1339  CG  LEU D  20      -3.009   8.220   7.311  1.00  0.00
ATOM   1340  CD1 LEU D  20      -3.243   6.729   7.128  1.00  0.00
ATOM   1341  CD2 LEU D  20      -2.235   8.405   8.583  1.00  0.00
ATOM   1342  C   LEU D  20      -1.068  10.816   5.110  1.00  0.55
ATOM   1343  O   LEU D  20       0.142  10.861   5.301  1.00 -0.55
ATOM   1344  N   LYS D  21      -1.739  11.059   3.977  1.00 -0.40
ATOM   1345  H   LYS D  21      -2.731  10.994   3.903  1.00  0.40
ATOM   1346  CA  LYS D  21      -0.998  11.442   2.770  1.00  0.00
ATOM   1347  CB  LYS D  21      -2.022  11.607   1.633  1.00  0.00
ATOM   1348  CG  LYS D  21      -1.215  11.770   0.314  1.00  0.00
ATOM   1349  CD  LYS D  21      -2.152  12.065  -0.827  1.00  0.00
ATOM   1350  CE  LYS D  21      -1.385  12.442  -2.122  1.00  0.33
ATOM   1351  NZ  LYS D  21      -2.280  11.990  -3.242  1.00 -0.32
ATOM   1352  HZ1 LYS D  21      -3.193  12.483  -3.177  1.00  0.33
ATOM   1353  HZ2 LYS D  21      -2.434  10.964  -3.170  1.00  0.33
ATOM   1354  HZ3 LYS D  21      -1.831  12.209  -4.154  1.00  0.33
ATOM   1355  C   LYS D  21      -0.121  12.651   3.003  1.00  0.55
ATOM   1356  O   LYS D  21       1.053  12.680   2.615  1.00 -0.55
ATOM   1357  N   LYS D  22      -0.633  13.684   3.622  1.00 -0.40
ATOM   1358  H   LYS D  22      -1.588  13.682   3.906  1.00  0.40
ATOM   1359  CA  LYS D  22       0.095  14.903   3.954  1.00  0.00
ATOM   1360  CB  LYS D  22      -0.969  15.931   4.371  1.00  0.00
ATOM   1361  CG  LYS D  22      -0.269  17.074   5.058  1.00  0.00
ATOM   1362  CD  LYS D  22       0.682  17.752   4.021  1.00  0.00
ATOM   1363  CE  LYS D  22       1.736  18.520   4.810  1.00  0.33
ATOM   1364  NZ  LYS D  22       2.606  19.302   3.911  1.00 -0.32
ATOM   1365  HZ1 LYS D  22       2.031  19.982   3.375  1.00  0.33
ATOM   1366  HZ2 LYS D  22       3.089  18.659   3.250  1.00  0.33
ATOM   1367  HZ3 LYS D  22       3.315  19.815   4.474  1.00  0.33
ATOM   1368  C   LYS D  22       1.089  14.693   5.087  1.00  0.55
ATOM   1369  O   LYS D  22       2.316  14.902   4.956  1.00 -0.55
ATOM   1370  N   GLU D  23       0.575  14.210   6.231  1.00 -0.40
ATOM   1371  H   GLU D  23      -0.396  14.006   6.324  1.00  0.40
ATOM   1372  CA  GLU D  23       1.402  13.945   7.429  1.00  0.00
ATOM   1373  CB  GLU D  23       0.482  13.445   8.572  1.00  0.00
ATOM   1374  CG  GLU D  23      -0.445  14.498   9.175  1.00  0.00
ATOM   1375  CD  GLU D  23       0.257  15.735   9.708  1.00  0.10
ATOM   1376  OE1 GLU D  23       1.109  15.746  10.618  1.00 -0.55
ATOM   1377  OE2 GLU D  23       0.015  16.877   9.247  1.00 -0.55
ATOM   1378  C   GLU D  23       2.578  12.990   7.203  1.00  0.55
ATOM   1379  O   GLU D  23       3.647  13.220   7.798  1.00 -0.55
ATOM   1380  N   LEU D  24       2.455  11.985   6.349  1.00 -0.40
ATOM   1381  H   LEU D  24       1.609  11.815   5.851  1.00  0.40
ATOM   1382  CA  LEU D  24       3.556  11.059   6.082  1.00  0.00
ATOM   1383  CB  LEU D  24       3.032   9.626   6.048  1.00  0.00
ATOM   1384  CG  LEU D  24       2.305   9.080   7.293  1.00  0.00
ATOM   1385  CD1 LEU D  24       1.749   7.653   7.103  1.00  0.00
ATOM   1386  CD2 LEU D  24       3.197   9.076   8.537  1.00  0.00
ATOM   1387  C   LEU D  24       4.285  11.384   4.788  1.00  0.55
ATOM   1388  O   LEU D  24       5.180  10.597   4.470  1.00 -0.55
ATOM   1389  N   ALA D  25       3.894  12.440   4.088  1.00 -0.40
ATOM   1390  H   ALA D  25       3.161  13.043   4.395  1.00  0.40
ATOM   1391  CA  ALA D  25       4.534  12.787   2.797  1.00  0.00
ATOM   1392  CB  ALA D  25       5.925  13.295   3.143  1.00  0.00
ATOM   1393  C   ALA D  25       4.500  11.585   1.870  1.00  0.55
ATOM   1394  O   ALA D  25       5.453  11.073   1.292  1.00 -0.55
ATOM   1395  N   LEU D  26       3.314  10.981   1.741  1.00 -0.40
ATOM   1396  H   LEU D  26       2.510  11.309   2.231  1.00  0.40
ATOM   1397  CA  LEU D  26       3.092   9.817   0.892  1.00  0.00
ATOM   1398  CB  LEU D  26       1.747   9.175   1.246  1.00  0.00
ATOM   1399  CG  LEU D  26       1.648   8.611   2.663  1.00  0.00
ATOM   1400  CD1 LEU D  26       0.402   7.757   2.931  1.00  0.00
ATOM   1401  CD2 LEU D  26       2.850   7.722   2.990  1.00  0.00
ATOM   1402  C   LEU D  26       3.156  10.205  -0.591  1.00  0.55
ATOM   1403  O   LEU D  26       2.960  11.376  -0.928  1.00 -0.55
ATOM   1404  N   PRO D  27       3.428   9.230  -1.459  1.00 -0.20
ATOM   1405  CD  PRO D  27       3.648   7.825  -1.075  1.00  0.10
ATOM   1406  CA  PRO D  27       3.483   9.456  -2.903  1.00  0.10
ATOM   1407  CB  PRO D  27       3.743   8.043  -3.473  1.00  0.00
ATOM   1408  CG  PRO D  27       3.349   7.085  -2.374  1.00  0.00
ATOM   1409  C   PRO D  27       2.191  10.036  -3.461  1.00  0.55
ATOM   1410  O   PRO D  27       1.088   9.718  -2.938  1.00 -0.55
ATOM   1411  N   GLU D  28       2.304  10.810  -4.541  1.00 -0.40
ATOM   1412  H   GLU D  28       3.172  11.032  -4.977  1.00  0.40
ATOM   1413  CA  GLU D  28       1.074  11.373  -5.127  1.00  0.00
ATOM   1414  CB  GLU D  28       1.350  12.306  -6.280  1.00  0.00
ATOM   1415  CG  GLU D  28       0.990  13.782  -6.213  1.00  0.00
ATOM   1416  CD  GLU D  28       0.328  14.403  -4.996  1.00  0.10
ATOM   1417  OE1 GLU D  28       1.056  14.702  -4.000  1.00 -0.55
ATOM   1418  OE2 GLU D  28      -0.926  14.612  -4.974  1.00 -0.55
ATOM   1419  C   GLU D  28       0.118  10.296  -5.616  1.00  0.55
ATOM   1420  O   GLU D  28      -1.104  10.558  -5.638  1.00 -0.55
ATOM   1421  N   TYR D  29       0.629   9.101  -5.967  1.00 -0.40
ATOM   1422  H   TYR D  29       1.607   8.914  -5.918  1.00  0.40
ATOM   1423  CA  TYR D  29      -0.215   7.989  -6.445  1.00  0.00
ATOM   1424  CB  TYR D  29       0.585   7.023  -7.353  1.00  0.12
ATOM   1425  CG  TYR D  29       1.847   6.428  -6.773  1.00 -0.12
ATOM   1426  CD1 TYR D  29       1.754   5.407  -5.806  1.00 -0.12
ATOM   1427  HD1 TYR D  29       0.774   5.072  -5.504  1.00  0.12
ATOM   1428  CE1 TYR D  29       2.865   4.812  -5.225  1.00 -0.12
ATOM   1429  HE1 TYR D  29       2.756   4.024  -4.495  1.00  0.12
ATOM   1430  CZ  TYR D  29       4.119   5.259  -5.609  1.00  0.06
ATOM   1431  OH  TYR D  29       5.205   4.686  -5.003  1.00 -0.49
ATOM   1432  HH  TYR D  29       5.992   4.973  -5.471  1.00  0.43
ATOM   1433  CD2 TYR D  29       3.145   6.852  -7.127  1.00 -0.12
ATOM   1434  HD2 TYR D  29       3.258   7.634  -7.863  1.00  0.12
ATOM   1435  CE2 TYR D  29       4.291   6.291  -6.554  1.00 -0.12
ATOM   1436  HE2 TYR D  29       5.277   6.637  -6.827  1.00  0.12
ATOM   1437  C   TYR D  29      -0.840   7.206  -5.295  1.00  0.55
ATOM   1438  O   TYR D  29      -1.552   6.249  -5.622  1.00 -0.55
ATOM   1439  N   TYR D  30      -0.556   7.619  -4.077  1.00 -0.40
ATOM   1440  H   TYR D  30       0.015   8.420  -3.913  1.00  0.40
ATOM   1441  CA  TYR D  30      -1.057   6.932  -2.879  1.00  0.00
ATOM   1442  CB  TYR D  30      -0.895   7.796  -1.635  1.00  0.12
ATOM   1443  CG  TYR D  30      -1.474   7.164  -0.387  1.00 -0.12
ATOM   1444  CD1 TYR D  30      -1.006   5.928   0.042  1.00 -0.12
ATOM   1445  HD1 TYR D  30      -0.208   5.435  -0.493  1.00  0.12
ATOM   1446  CE1 TYR D  30      -1.564   5.331   1.152  1.00 -0.12
ATOM   1447  HE1 TYR D  30      -1.198   4.364   1.463  1.00  0.12
ATOM   1448  CZ  TYR D  30      -2.579   5.927   1.882  1.00  0.06
ATOM   1449  OH  TYR D  30      -3.019   5.254   2.986  1.00 -0.49
ATOM   1450  HH  TYR D  30      -3.814   5.690   3.302  1.00  0.43
ATOM   1451  CD2 TYR D  30      -2.498   7.771   0.358  1.00 -0.12
ATOM   1452  HD2 TYR D  30      -2.864   8.738   0.048  1.00  0.12
ATOM   1453  CE2 TYR D  30      -3.064   7.167   1.488  1.00 -0.12
ATOM   1454  HE2 TYR D  30      -3.856   7.653   2.038  1.00  0.12
ATOM   1455  C   TYR D  30      -2.467   6.405  -3.054  1.00  0.55
ATOM   1456  O   TYR D  30      -3.510   7.046  -3.256  1.00 -0.55
ATOM   1457  N   GLY D  31      -2.543   5.073  -2.925  1.00 -0.40
ATOM   1458  H   GLY D  31      -1.745   4.512  -2.717  1.00  0.40
ATOM   1459  CA  GLY D  31      -3.818   4.356  -3.085  1.00  0.00
ATOM   1460  C   GLY D  31      -4.931   4.531  -2.105  1.00  0.55
ATOM   1461  O   GLY D  31      -6.026   4.033  -2.409  1.00 -0.55
ATOM   1462  N   GLU D  32      -4.777   5.128  -0.940  1.00 -0.40
ATOM   1463  H   GLU D  32      -3.887   5.481  -0.663  1.00  0.40
ATOM   1464  CA  GLU D  32      -5.852   5.333   0.044  1.00  0.00
ATOM   1465  CB  GLU D  32      -6.847   6.440  -0.414  1.00  0.00
ATOM   1466  CG  GLU D  32      -6.028   7.711  -0.695  1.00  0.00
ATOM   1467  CD  GLU D  32      -6.721   8.917  -1.265  1.00  0.10
ATOM   1468  OE1 GLU D  32      -7.959   8.936  -1.336  1.00 -0.55
ATOM   1469  OE2 GLU D  32      -6.182   9.963  -1.665  1.00 -0.55
ATOM   1470  C   GLU D  32      -6.635   4.097   0.373  1.00  0.55
ATOM   1471  O   GLU D  32      -7.859   4.115   0.373  1.00 -0.55
ATOM   1472  N   ASN D  33      -5.881   3.021   0.627  1.00 -0.40
ATOM   1473  H   ASN D  33      -4.887   3.047   0.564  1.00  0.40
ATOM   1474  CA  ASN D  33      -6.463   1.736   1.011  1.00  0.00
ATOM   1475  CB  ASN D  33      -6.904   0.940  -0.193  1.00  0.00
ATOM   1476  CG  ASN D  33      -5.723   0.589  -1.081  1.00  0.55
ATOM   1477  OD1 ASN D  33      -4.915  -0.237  -0.662  1.00 -0.55
ATOM   1478  ND2 ASN D  33      -5.540   1.220  -2.251  1.00 -0.78
ATOM   1479 HD21 ASN D  33      -4.760   0.983  -2.831  1.00  0.39
ATOM   1480 HD22 ASN D  33      -6.184   1.927  -2.544  1.00  0.39
ATOM   1481  C   ASN D  33      -5.448   1.119   1.989  1.00  0.55
ATOM   1482  O   ASN D  33      -4.329   1.686   2.113  1.00 -0.55
ATOM   1483  N   LEU D  34      -5.798   0.046   2.674  1.00 -0.40
ATOM   1484  H   LEU D  34      -6.687  -0.396   2.577  1.00  0.40
ATOM   1485  CA  LEU D  34      -4.848  -0.552   3.639  1.00  0.00
ATOM   1486  CB  LEU D  34      -5.653  -1.573   4.455  1.00  0.00
ATOM   1487  CG  LEU D  34      -6.878  -1.111   5.280  1.00  0.00
ATOM   1488  CD1 LEU D  34      -7.530  -2.306   5.981  1.00  0.00
ATOM   1489  CD2 LEU D  34      -6.390  -0.057   6.274  1.00  0.00
ATOM   1490  C   LEU D  34      -3.576  -1.186   3.044  1.00  0.55
ATOM   1491  O   LEU D  34      -2.509  -1.127   3.689  1.00 -0.55
ATOM   1492  N   ASP D  35      -3.721  -1.747   1.830  1.00 -0.40
ATOM   1493  H   ASP D  35      -4.606  -1.773   1.373  1.00  0.40
ATOM   1494  CA  ASP D  35      -2.591  -2.368   1.074  1.00  0.00
ATOM   1495  CB  ASP D  35      -2.988  -3.218  -0.140  1.00  0.00
ATOM   1496  CG  ASP D  35      -3.871  -4.390   0.287  1.00  0.10
ATOM   1497  OD1 ASP D  35      -3.376  -5.195   1.116  1.00 -0.55
ATOM   1498  OD2 ASP D  35      -5.033  -4.572  -0.142  1.00 -0.55
ATOM   1499  C   ASP D  35      -1.637  -1.267   0.634  1.00  0.55
ATOM   1500  O   ASP D  35      -0.406  -1.479   0.755  1.00 -0.55
ATOM   1501  N   ALA D  36      -2.150  -0.139   0.194  1.00 -0.40
ATOM   1502  H   ALA D  36      -3.136  -0.023   0.118  1.00  0.40
ATOM   1503  CA  ALA D  36      -1.370   1.013  -0.213  1.00  0.00
ATOM   1504  CB  ALA D  36      -2.154   2.147  -0.822  1.00  0.00
ATOM   1505  C   ALA D  36      -0.690   1.552   1.056  1.00  0.55
ATOM   1506  O   ALA D  36       0.487   1.935   0.924  1.00 -0.55
ATOM   1507  N   LEU D  37      -1.398   1.542   2.181  1.00 -0.40
ATOM   1508  H   LEU D  37      -2.333   1.203   2.247  1.00  0.40
ATOM   1509  CA  LEU D  37      -0.762   2.065   3.413  1.00  0.00
ATOM   1510  CB  LEU D  37      -1.778   2.238   4.552  1.00  0.00
ATOM   1511  CG  LEU D  37      -1.137   2.789   5.844  1.00  0.00
ATOM   1512  CD1 LEU D  37      -0.428   4.154   5.720  1.00  0.00
ATOM   1513  CD2 LEU D  37      -2.230   2.845   6.916  1.00  0.00
ATOM   1514  C   LEU D  37       0.423   1.212   3.869  1.00  0.55
ATOM   1515  O   LEU D  37       1.480   1.693   4.256  1.00 -0.55
ATOM   1516  N   TRP D  38       0.209  -0.116   3.840  1.00 -0.40
ATOM   1517  H   TRP D  38      -0.673  -0.506   3.586  1.00  0.40
ATOM   1518  CA  TRP D  38       1.263  -1.072   4.181  1.00  0.00
ATOM   1519  CB  TRP D  38       0.720  -2.493   4.073  1.00  0.12
ATOM   1520  CG  TRP D  38       1.805  -3.513   4.292  1.00 -0.12
ATOM   1521  CD1 TRP D  38       2.450  -4.198   3.298  1.00 -0.12
ATOM   1522  HD1 TRP D  38       2.257  -4.097   2.240  1.00  0.12
ATOM   1523  NE1 TRP D  38       3.384  -5.033   3.864  1.00 -0.40
ATOM   1524  HE1 TRP D  38       3.958  -5.643   3.363  1.00  0.40
ATOM   1525  CE2 TRP D  38       3.400  -4.897   5.210  1.00  0.00
ATOM   1526  CD2 TRP D  38       2.411  -3.932   5.514  1.00  0.00
ATOM   1527  CE3 TRP D  38       2.241  -3.567   6.849  1.00 -0.12
ATOM   1528  HE3 TRP D  38       1.539  -2.807   7.159  1.00  0.12
ATOM   1529  CZ3 TRP D  38       3.027  -4.234   7.790  1.00 -0.12
ATOM   1530  HZ3 TRP D  38       2.886  -3.987   8.831  1.00  0.12
ATOM   1531  CZ2 TRP D  38       4.214  -5.532   6.152  1.00 -0.12
ATOM   1532  HZ2 TRP D  38       4.980  -6.240   5.873  1.00  0.12
ATOM   1533  CH2 TRP D  38       4.002  -5.219   7.464  1.00 -0.12
ATOM   1534  HH2 TRP D  38       4.566  -5.711   8.242  1.00  0.12
ATOM   1535  C   TRP D  38       2.519  -0.879   3.305  1.00  0.55
ATOM   1536  O   TRP D  38       3.670  -0.929   3.790  1.00 -0.55
ATOM   1537  N   ASP D  39       2.293  -0.718   1.985  1.00 -0.40
ATOM   1538  H   ASP D  39       1.367  -0.723   1.618  1.00  0.40
ATOM   1539  CA  ASP D  39       3.344  -0.529   1.000  1.00  0.00
ATOM   1540  CB  ASP D  39       2.801  -0.475  -0.445  1.00  0.00
ATOM   1541  CG  ASP D  39       3.950  -0.444  -1.449  1.00  0.10
ATOM   1542  OD1 ASP D  39       4.875  -1.308  -1.558  1.00 -0.55
ATOM   1543  OD2 ASP D  39       3.903   0.568  -2.188  1.00 -0.55
ATOM   1544  C   ASP D  39       4.147   0.720   1.341  1.00  0.55
ATOM   1545  O   ASP D  39       5.375   0.701   1.287  1.00 -0.55
ATOM   1546  N   ALA D  40       3.425   1.781   1.670  1.00 -0.40
ATOM   1547  H   ALA D  40       2.429   1.780   1.701  1.00  0.40
ATOM   1548  CA  ALA D  40       4.098   3.008   2.005  1.00  0.00
ATOM   1549  CB  ALA D  40       3.108   4.192   2.046  1.00  0.00
ATOM   1550  C   ALA D  40       4.847   2.945   3.326  1.00  0.55
ATOM   1551  O   ALA D  40       5.942   3.565   3.414  1.00 -0.55
ATOM   1552  N   LEU D  41       4.279   2.302   4.337  1.00 -0.40
ATOM   1553  H   LEU D  41       3.398   1.839   4.287  1.00  0.40
ATOM   1554  CA  LEU D  41       5.018   2.279   5.625  1.00  0.00
ATOM   1555  CB  LEU D  41       4.104   1.734   6.716  1.00  0.00
ATOM   1556  CG  LEU D  41       2.933   2.617   7.138  1.00  0.00
ATOM   1557  CD1 LEU D  41       2.060   1.972   8.183  1.00  0.00
ATOM   1558  CD2 LEU D  41       3.429   3.981   7.603  1.00  0.00
ATOM   1559  C   LEU D  41       6.320   1.472   5.499  1.00  0.55
ATOM   1560  O   LEU D  41       7.373   1.764   6.055  1.00 -0.55
ATOM   1561  N   THR D  42       6.293   0.426   4.701  1.00 -0.40
ATOM   1562  H   THR D  42       5.460   0.203   4.203  1.00  0.40
ATOM   1563  CA  THR D  42       7.387  -0.483   4.450  1.00  0.00
ATOM   1564  CB  THR D  42       6.874  -1.938   4.297  1.00  0.00
ATOM   1565  OG1 THR D  42       5.911  -2.164   3.266  1.00 -0.49
ATOM   1566  HG1 THR D  42       5.104  -1.733   3.558  1.00  0.49
ATOM   1567  CG2 THR D  42       6.164  -2.300   5.617  1.00  0.00
ATOM   1568  C   THR D  42       8.225  -0.153   3.239  1.00  0.55
ATOM   1569  O   THR D  42       9.248  -0.869   3.171  1.00 -0.55
ATOM   1570  N   GLY D  43       7.890   0.727   2.339  1.00 -0.40
ATOM   1571  H   GLY D  43       7.055   1.270   2.390  1.00  0.40
ATOM   1572  CA  GLY D  43       8.758   0.948   1.196  1.00  0.00
ATOM   1573  C   GLY D  43       8.665   2.366   0.674  1.00  0.55
ATOM   1574  O   GLY D  43       8.721   2.567  -0.555  1.00 -0.55
ATOM   1575  N   TRP D  44       8.490   3.341   1.571  1.00 -0.40
ATOM   1576  H   TRP D  44       8.410   3.177   2.551  1.00  0.40
ATOM   1577  CA  TRP D  44       8.409   4.732   1.110  1.00  0.00
ATOM   1578  CB  TRP D  44       7.004   5.048   0.545  1.00  0.12
ATOM   1579  CG  TRP D  44       6.933   6.467   0.075  1.00 -0.12
ATOM   1580  CD1 TRP D  44       6.740   7.637   0.790  1.00 -0.12
ATOM   1581  HD1 TRP D  44       6.566   7.678   1.855  1.00  0.12
ATOM   1582  NE1 TRP D  44       6.797   8.735  -0.026  1.00 -0.40
ATOM   1583  HE1 TRP D  44       6.692   9.666   0.248  1.00  0.40
ATOM   1584  CE2 TRP D  44       7.035   8.275  -1.323  1.00  0.00
ATOM   1585  CD2 TRP D  44       7.122   6.855  -1.288  1.00  0.00
ATOM   1586  CE3 TRP D  44       7.348   6.145  -2.457  1.00 -0.12
ATOM   1587  HE3 TRP D  44       7.395   5.066  -2.470  1.00  0.12
ATOM   1588  CZ3 TRP D  44       7.515   6.851  -3.622  1.00 -0.12
ATOM   1589  HZ3 TRP D  44       7.702   6.315  -4.541  1.00  0.12
ATOM   1590  CZ2 TRP D  44       7.195   9.000  -2.513  1.00 -0.12
ATOM   1591  HZ2 TRP D  44       7.126  10.077  -2.558  1.00  0.12
ATOM   1592  CH2 TRP D  44       7.449   8.258  -3.651  1.00 -0.12
ATOM   1593  HH2 TRP D  44       7.602   8.771  -4.588  1.00  0.12
ATOM   1594  C   TRP D  44       8.786   5.747   2.198  1.00  0.55
ATOM   1595  O   TRP D  44       9.672   6.603   2.086  1.00 -0.55
ATOM   1596  N   VAL D  45       8.005   5.604   3.279  1.00 -0.40
ATOM   1597  H   VAL D  45       7.311   4.890   3.312  1.00  0.40
ATOM   1598  CA  VAL D  45       8.075   6.430   4.464  1.00  0.00
ATOM   1599  CB  VAL D  45       6.953   5.970   5.438  1.00  0.00
ATOM   1600  CG1 VAL D  45       7.110   6.443   6.852  1.00  0.00
ATOM   1601  CG2 VAL D  45       5.606   6.537   4.950  1.00  0.00
ATOM   1602  C   VAL D  45       9.460   6.454   5.114  1.00  0.55
ATOM   1603  O   VAL D  45      10.276   5.517   5.166  1.00 -0.55
ATOM   1604  N   GLU D  46       9.732   7.643   5.654  1.00 -0.40
ATOM   1605  H   GLU D  46       9.093   8.405   5.581  1.00  0.40
ATOM   1606  CA  GLU D  46      10.952   7.922   6.378  1.00  0.00
ATOM   1607  CB  GLU D  46      11.231   9.411   6.216  1.00  0.00
ATOM   1608  CG  GLU D  46      11.733   9.969   7.551  1.00  0.00
ATOM   1609  CD  GLU D  46      12.329  11.292   7.061  1.00  0.10
ATOM   1610  OE1 GLU D  46      11.753  11.888   6.109  1.00 -0.55
ATOM   1611  OE2 GLU D  46      13.376  11.685   7.570  1.00 -0.55
ATOM   1612  C   GLU D  46      10.875   7.591   7.862  1.00  0.55
ATOM   1613  O   GLU D  46       9.865   7.851   8.528  1.00 -0.55
ATOM   1614  N   TYR D  47      11.920   6.996   8.374  1.00 -0.40
ATOM   1615  H   TYR D  47      12.708   6.741   7.820  1.00  0.40
ATOM   1616  CA  TYR D  47      11.998   6.663   9.802  1.00  0.00
ATOM   1617  CB  TYR D  47      12.083   5.131  10.011  1.00  0.12
ATOM   1618  CG  TYR D  47      10.832   4.440   9.490  1.00 -0.12
ATOM   1619  CD1 TYR D  47       9.648   4.560  10.219  1.00 -0.12
ATOM   1620  HD1 TYR D  47       9.660   5.101  11.154  1.00  0.12
ATOM   1621  CE1 TYR D  47       8.467   4.009   9.782  1.00 -0.12
ATOM   1622  HE1 TYR D  47       7.557   4.135  10.350  1.00  0.12
ATOM   1623  CZ  TYR D  47       8.467   3.293   8.607  1.00  0.06
ATOM   1624  OH  TYR D  47       7.260   2.729   8.196  1.00 -0.49
ATOM   1625  HH  TYR D  47       7.444   2.139   7.461  1.00  0.43
ATOM   1626  CD2 TYR D  47      10.810   3.746   8.302  1.00 -0.12
ATOM   1627  HD2 TYR D  47      11.700   3.672   7.694  1.00  0.12
ATOM   1628  CE2 TYR D  47       9.624   3.142   7.895  1.00 -0.12
ATOM   1629  HE2 TYR D  47       9.617   2.541   6.998  1.00  0.12
ATOM   1630  C   TYR D  47      13.186   7.368  10.451  1.00  0.55
ATOM   1631  O   TYR D  47      14.047   7.815   9.694  1.00 -0.55
ATOM   1632  N   PRO D  48      13.294   7.505  11.762  1.00 -0.20
ATOM   1633  CD  PRO D  48      14.470   8.151  12.386  1.00  0.10
ATOM   1634  CA  PRO D  48      12.284   7.055  12.730  1.00  0.10
ATOM   1635  CB  PRO D  48      12.919   7.270  14.080  1.00  0.00
ATOM   1636  CG  PRO D  48      14.271   7.889  13.861  1.00  0.00
ATOM   1637  C   PRO D  48      11.047   7.941  12.524  1.00  0.55
ATOM   1638  O   PRO D  48      11.081   9.081  12.063  1.00 -0.55
ATOM   1639  N   LEU D  49       9.912   7.361  12.877  1.00 -0.40
ATOM   1640  H   LEU D  49       9.887   6.430  13.232  1.00  0.40
ATOM   1641  CA  LEU D  49       8.621   8.033  12.774  1.00  0.00
ATOM   1642  CB  LEU D  49       7.784   7.318  11.695  1.00  0.00
ATOM   1643  CG  LEU D  49       6.285   7.624  11.556  1.00  0.00
ATOM   1644  CD1 LEU D  49       6.170   8.993  10.909  1.00  0.00
ATOM   1645  CD2 LEU D  49       5.534   6.587  10.745  1.00  0.00
ATOM   1646  C   LEU D  49       7.856   8.067  14.095  1.00  0.55
ATOM   1647  O   LEU D  49       7.833   7.093  14.840  1.00 -0.55
ATOM   1648  N   VAL D  50       7.237   9.202  14.328  1.00 -0.40
ATOM   1649  H   VAL D  50       7.338   9.990  13.726  1.00  0.40
ATOM   1650  CA  VAL D  50       6.360   9.389  15.485  1.00  0.00
ATOM   1651  CB  VAL D  50       6.864  10.392  16.505  1.00  0.00
ATOM   1652  CG1 VAL D  50       5.976  10.585  17.728  1.00  0.00
ATOM   1653  CG2 VAL D  50       8.289   9.908  16.835  1.00  0.00
ATOM   1654  C   VAL D  50       4.957   9.722  14.982  1.00  0.55
ATOM   1655  O   VAL D  50       4.694  10.693  14.290  1.00 -0.55
ATOM   1656  N   LEU D  51       4.022   8.814  15.295  1.00 -0.40
ATOM   1657  H   LEU D  51       4.266   7.972  15.768  1.00  0.40
ATOM   1658  CA  LEU D  51       2.617   8.954  14.992  1.00  0.00
ATOM   1659  CB  LEU D  51       1.964   7.666  14.508  1.00  0.00
ATOM   1660  CG  LEU D  51       0.431   7.899  14.255  1.00  0.00
ATOM   1661  CD1 LEU D  51       0.344   8.946  13.166  1.00  0.00
ATOM   1662  CD2 LEU D  51      -0.313   6.653  13.870  1.00  0.00
ATOM   1663  C   LEU D  51       1.850   9.395  16.268  1.00  0.55
ATOM   1664  O   LEU D  51       1.715   8.557  17.200  1.00 -0.55
ATOM   1665  N   GLU D  52       1.399  10.648  16.303  1.00 -0.40
ATOM   1666  H   GLU D  52       1.576  11.296  15.567  1.00  0.40
ATOM   1667  CA  GLU D  52       0.603  11.155  17.441  1.00  0.00
ATOM   1668  CB  GLU D  52       1.049  12.512  17.974  1.00  0.00
ATOM   1669  CG  GLU D  52       0.120  12.881  19.125  1.00  0.00
ATOM   1670  CD  GLU D  52       0.505  14.125  19.876  1.00  0.10
ATOM   1671  OE1 GLU D  52       1.453  14.804  19.421  1.00 -0.55
ATOM   1672  OE2 GLU D  52      -0.122  14.438  20.921  1.00 -0.55
ATOM   1673  C   GLU D  52      -0.851  11.240  16.971  1.00  0.55
ATOM   1674  O   GLU D  52      -1.195  12.071  16.136  1.00 -0.55
ATOM   1675  N   TRP D  53      -1.679  10.348  17.439  1.00 -0.40
ATOM   1676  H   TRP D  53      -1.353   9.670  18.090  1.00  0.40
ATOM   1677  CA  TRP D  53      -3.079  10.211  17.117  1.00  0.00
ATOM   1678  CB  TRP D  53      -3.360   8.765  16.698  1.00  0.12
ATOM   1679  CG  TRP D  53      -4.647   8.560  15.930  1.00 -0.12
ATOM   1680  CD1 TRP D  53      -5.830   9.254  16.037  1.00 -0.12
ATOM   1681  HD1 TRP D  53      -5.990  10.091  16.700  1.00  0.12
ATOM   1682  NE1 TRP D  53      -6.779   8.743  15.192  1.00 -0.40
ATOM   1683  HE1 TRP D  53      -7.701   9.054  15.116  1.00  0.40
ATOM   1684  CE2 TRP D  53      -6.220   7.726  14.472  1.00  0.00
ATOM   1685  CD2 TRP D  53      -4.896   7.559  14.926  1.00  0.00
ATOM   1686  CE3 TRP D  53      -4.097   6.557  14.345  1.00 -0.12
ATOM   1687  HE3 TRP D  53      -3.072   6.398  14.648  1.00  0.12
ATOM   1688  CZ3 TRP D  53      -4.656   5.760  13.355  1.00 -0.12
ATOM   1689  HZ3 TRP D  53      -4.053   5.001  12.880  1.00  0.12
ATOM   1690  CZ2 TRP D  53      -6.798   6.909  13.491  1.00 -0.12
ATOM   1691  HZ2 TRP D  53      -7.817   7.029  13.153  1.00  0.12
ATOM   1692  CH2 TRP D  53      -5.987   5.924  12.965  1.00 -0.12
ATOM   1693  HH2 TRP D  53      -6.397   5.254  12.225  1.00  0.12
ATOM   1694  C   TRP D  53      -3.992  10.680  18.260  1.00  0.55
ATOM   1695  O   TRP D  53      -4.260   9.961  19.231  1.00 -0.55
ATOM   1696  N   ARG D  54      -4.509  11.889  18.138  1.00 -0.40
ATOM   1697  H   ARG D  54      -4.297  12.469  17.356  1.00  0.40
ATOM   1698  CA  ARG D  54      -5.423  12.471  19.124  1.00  0.00
ATOM   1699  CB  ARG D  54      -5.277  13.968  19.169  1.00  0.00
ATOM   1700  CG  ARG D  54      -3.840  14.366  19.208  1.00  0.00
ATOM   1701  CD  ARG D  54      -3.763  15.882  19.059  1.00  0.35
ATOM   1702  NE  ARG D  54      -2.370  16.200  19.424  1.00 -0.35
ATOM   1703  HE  ARG D  54      -1.843  15.590  20.014  1.00  0.45
ATOM   1704  CZ  ARG D  54      -1.827  17.333  18.943  1.00  0.35
ATOM   1705  NH1 ARG D  54      -2.595  18.101  18.159  1.00 -0.70
ATOM   1706 HH11 ARG D  54      -3.533  17.824  17.951  1.00  0.40
ATOM   1707 HH12 ARG D  54      -2.229  18.952  17.780  1.00  0.40
ATOM   1708  NH2 ARG D  54      -0.573  17.686  19.232  1.00 -0.70
ATOM   1709 HH21 ARG D  54      -0.013  17.103  19.820  1.00  0.40
ATOM   1710 HH22 ARG D  54      -0.194  18.534  18.861  1.00  0.40
ATOM   1711  C   ARG D  54      -6.883  12.189  18.811  1.00  0.55
ATOM   1712  O   ARG D  54      -7.318  12.067  17.663  1.00 -0.55
ATOM   1713  N   GLN D  55      -7.648  12.139  19.909  1.00 -0.40
ATOM   1714  H   GLN D  55      -7.251  12.312  20.806  1.00  0.40
ATOM   1715  CA  GLN D  55      -9.090  11.838  19.932  1.00  0.00
ATOM   1716  CB  GLN D  55      -9.990  12.899  19.315  1.00  0.00
ATOM   1717  CG  GLN D  55      -9.701  14.322  19.634  1.00  0.00
ATOM   1718  CD  GLN D  55      -9.928  14.596  21.112  1.00  0.55
ATOM   1719  OE1 GLN D  55     -10.852  14.070  21.754  1.00 -0.55
ATOM   1720  NE2 GLN D  55      -8.987  15.444  21.557  1.00 -0.78
ATOM   1721 HE21 GLN D  55      -8.987  15.733  22.514  1.00  0.39
ATOM   1722 HE22 GLN D  55      -8.286  15.786  20.931  1.00  0.39
ATOM   1723  C   GLN D  55      -9.358  10.579  19.102  1.00  0.55
ATOM   1724  O   GLN D  55     -10.206  10.650  18.206  1.00 -0.55
ATOM   1725  N   PHE D  56      -8.638   9.514  19.326  1.00 -0.40
ATOM   1726  H   PHE D  56      -7.951   9.489  20.048  1.00  0.40
ATOM   1727  CA  PHE D  56      -8.780   8.290  18.548  1.00  0.00
ATOM   1728  CB  PHE D  56      -7.884   7.117  19.070  1.00  0.12
ATOM   1729  CG  PHE D  56      -8.059   5.866  18.234  1.00 -0.12
ATOM   1730  CD1 PHE D  56      -7.308   5.644  17.095  1.00 -0.12
ATOM   1731  HD1 PHE D  56      -6.549   6.362  16.823  1.00  0.12
ATOM   1732  CE1 PHE D  56      -7.495   4.539  16.295  1.00 -0.12
ATOM   1733  HE1 PHE D  56      -6.903   4.414  15.401  1.00  0.12
ATOM   1734  CZ  PHE D  56      -8.437   3.593  16.637  1.00 -0.12
ATOM   1735  HZ  PHE D  56      -8.574   2.713  16.027  1.00  0.12
ATOM   1736  CD2 PHE D  56      -9.016   4.915  18.567  1.00 -0.12
ATOM   1737  HD2 PHE D  56      -9.616   5.057  19.453  1.00  0.12
ATOM   1738  CE2 PHE D  56      -9.215   3.789  17.786  1.00 -0.12
ATOM   1739  HE2 PHE D  56      -9.967   3.064  18.062  1.00  0.12
ATOM   1740  C   PHE D  56     -10.235   7.888  18.459  1.00  0.55
ATOM   1741  O   PHE D  56     -10.788   7.583  17.403  1.00 -0.55
ATOM   1742  N   GLU D  57     -10.875   7.847  19.613  1.00 -0.40
ATOM   1743  H   GLU D  57     -10.450   8.088  20.482  1.00  0.40
ATOM   1744  CA  GLU D  57     -12.286   7.428  19.647  1.00  0.00
ATOM   1745  CB  GLU D  57     -12.731   7.447  21.119  1.00  0.00
ATOM   1746  CG  GLU D  57     -11.827   6.468  21.903  1.00  0.00
ATOM   1747  CD  GLU D  57     -12.309   5.086  21.422  1.00  0.10
ATOM   1748  OE1 GLU D  57     -13.539   4.903  21.167  1.00 -0.55
ATOM   1749  OE2 GLU D  57     -11.350   4.280  21.344  1.00 -0.55
ATOM   1750  C   GLU D  57     -13.226   8.238  18.785  1.00  0.55
ATOM   1751  O   GLU D  57     -14.159   7.640  18.238  1.00 -0.55
ATOM   1752  N   GLN D  58     -13.059   9.541  18.646  1.00 -0.40
ATOM   1753  H   GLN D  58     -12.314  10.041  19.082  1.00  0.40
ATOM   1754  CA  GLN D  58     -13.991  10.327  17.818  1.00  0.00
ATOM   1755  CB  GLN D  58     -13.777  11.833  17.959  1.00  0.00
ATOM   1756  CG  GLN D  58     -14.045  12.422  19.347  1.00  0.00
ATOM   1757  CD  GLN D  58     -14.151  13.951  19.313  1.00  0.55
ATOM   1758  OE1 GLN D  58     -13.373  14.649  19.970  1.00 -0.55
ATOM   1759  NE2 GLN D  58     -15.159  14.475  18.554  1.00 -0.78
ATOM   1760 HE21 GLN D  58     -15.276  15.466  18.494  1.00  0.39
ATOM   1761 HE22 GLN D  58     -15.779  13.867  18.058  1.00  0.39
ATOM   1762  C   GLN D  58     -13.871   9.932  16.352  1.00  0.55
ATOM   1763  O   GLN D  58     -14.823   9.873  15.599  1.00 -0.55
ATOM   1764  N   SER D  59     -12.600   9.707  15.980  1.00 -0.40
ATOM   1765  H   SER D  59     -11.840   9.789  16.619  1.00  0.40
ATOM   1766  CA  SER D  59     -12.252   9.329  14.618  1.00  0.00
ATOM   1767  CB  SER D  59     -10.742   9.419  14.380  1.00  0.00
ATOM   1768  OG  SER D  59      -9.985   8.432  15.041  1.00 -0.49
ATOM   1769  HG  SER D  59     -10.278   8.443  15.956  1.00  0.49
ATOM   1770  C   SER D  59     -12.830   7.960  14.320  1.00  0.55
ATOM   1771  O   SER D  59     -13.230   7.743  13.205  1.00 -0.55
ATOM   1772  N   LYS D  60     -12.866   7.106  15.304  1.00 -0.40
ATOM   1773  H   LYS D  60     -12.537   7.370  16.206  1.00  0.40
ATOM   1774  CA  LYS D  60     -13.365   5.724  15.227  1.00  0.00
ATOM   1775  CB  LYS D  60     -13.110   4.995  16.529  1.00  0.00
ATOM   1776  CG  LYS D  60     -13.121   3.478  16.440  1.00  0.00
ATOM   1777  CD  LYS D  60     -12.430   2.997  17.729  1.00  0.00
ATOM   1778  CE  LYS D  60     -13.148   1.784  18.292  1.00  0.33
ATOM   1779  NZ  LYS D  60     -12.399   1.290  19.472  1.00 -0.32
ATOM   1780  HZ1 LYS D  60     -12.355   2.038  20.193  1.00  0.33
ATOM   1781  HZ2 LYS D  60     -11.435   1.026  19.185  1.00  0.33
ATOM   1782  HZ3 LYS D  60     -12.883   0.457  19.865  1.00  0.33
ATOM   1783  C   LYS D  60     -14.840   5.709  14.855  1.00  0.55
ATOM   1784  O   LYS D  60     -15.294   4.964  13.999  1.00 -0.55
ATOM   1785  N   GLN D  61     -15.563   6.587  15.514  1.00 -0.40
ATOM   1786  H   GLN D  61     -15.147   7.174  16.202  1.00  0.40
ATOM   1787  CA  GLN D  61     -16.974   6.791  15.323  1.00  0.00
ATOM   1788  CB  GLN D  61     -17.413   8.029  16.136  1.00  0.00
ATOM   1789  CG  GLN D  61     -18.944   8.176  16.256  1.00  0.00
ATOM   1790  CD  GLN D  61     -19.297   9.331  17.201  1.00  0.55
ATOM   1791  OE1 GLN D  61     -19.913   9.119  18.251  1.00 -0.55
ATOM   1792  NE2 GLN D  61     -18.898  10.577  16.812  1.00 -0.78
ATOM   1793 HE21 GLN D  61     -19.100  11.369  17.388  1.00  0.39
ATOM   1794 HE22 GLN D  61     -18.403  10.698  15.951  1.00  0.39
ATOM   1795  C   GLN D  61     -17.233   7.100  13.848  1.00  0.55
ATOM   1796  O   GLN D  61     -17.981   6.445  13.120  1.00 -0.55
ATOM   1797  N   LEU D  62     -16.547   8.148  13.427  1.00 -0.40
ATOM   1798  H   LEU D  62     -15.919   8.610  14.046  1.00  0.40
ATOM   1799  CA  LEU D  62     -16.601   8.738  12.101  1.00  0.00
ATOM   1800  CB  LEU D  62     -15.842  10.101  12.247  1.00  0.00
ATOM   1801  CG  LEU D  62     -16.854  11.115  12.832  1.00  0.00
ATOM   1802  CD1 LEU D  62     -17.240  12.196  11.827  1.00  0.00
ATOM   1803  CD2 LEU D  62     -18.114  10.377  13.286  1.00  0.00
ATOM   1804  C   LEU D  62     -16.118   7.892  10.956  1.00  0.55
ATOM   1805  O   LEU D  62     -16.510   8.045   9.779  1.00 -0.55
ATOM   1806  N   THR D  63     -15.268   6.909  11.229  1.00 -0.40
ATOM   1807  H   THR D  63     -14.924   6.703  12.141  1.00  0.40
ATOM   1808  CA  THR D  63     -14.809   6.078  10.112  1.00  0.00
ATOM   1809  CB  THR D  63     -13.275   6.049  10.159  1.00  0.00
ATOM   1810  OG1 THR D  63     -12.968   5.535  11.475  1.00 -0.49
ATOM   1811  HG1 THR D  63     -13.062   6.277  12.078  1.00  0.49
ATOM   1812  CG2 THR D  63     -12.700   7.428   9.897  1.00  0.00
ATOM   1813  C   THR D  63     -15.493   4.720  10.164  1.00  0.55
ATOM   1814  O   THR D  63     -14.992   4.004   9.273  1.00 -0.55
ATOM   1815  NT  THR D  63     -16.459   4.412  11.052  1.00 -0.40
ATOM   1816  HNT THR D  63     -16.796   5.070  11.721  1.00  0.40
ATOM   1817  CAT THR D  63     -17.059   3.109  11.084  1.00  0.00
ATOM   1818  CAY GLY G  66     -12.960  -1.116  11.692  1.00  0.00
ATOM   1819  CY  GLY G  66     -12.513  -0.187  10.615  1.00  0.55
ATOM   1820  OY  GLY G  66     -12.282  -0.603   9.482  1.00 -0.55
ATOM   1821  N   GLY G  66     -12.378   1.109  10.964  1.00 -0.40
ATOM   1822  H   GLY G  66     -12.595   1.425  11.884  1.00  0.40
ATOM   1823  CA  GLY G  66     -11.909   2.150  10.033  1.00  0.00
ATOM   1824  C   GLY G  66     -10.541   2.627  10.581  1.00  0.55
ATOM   1825  O   GLY G  66      -9.479   2.186  10.140  1.00 -0.55
ATOM   1826  N   ALA G  67     -10.644   3.517  11.543  1.00 -0.40
ATOM   1827  H   ALA G  67     -11.543   3.858  11.799  1.00  0.40
ATOM   1828  CA  ALA G  67      -9.576   4.090  12.313  1.00  0.00
ATOM   1829  CB  ALA G  67     -10.169   4.921  13.447  1.00  0.00
ATOM   1830  C   ALA G  67      -8.761   2.939  12.931  1.00  0.55
ATOM   1831  O   ALA G  67      -7.522   2.967  13.050  1.00 -0.55
ATOM   1832  N   GLU G  68      -9.525   1.909  13.351  1.00 -0.40
ATOM   1833  H   GLU G  68     -10.518   1.886  13.256  1.00  0.40
ATOM   1834  CA  GLU G  68      -8.876   0.746  13.986  1.00  0.00
ATOM   1835  CB  GLU G  68      -9.983  -0.057  14.687  1.00  0.00
ATOM   1836  CG  GLU G  68      -9.472  -1.035  15.701  1.00  0.00
ATOM   1837  CD  GLU G  68      -8.727  -0.387  16.879  1.00  0.10
ATOM   1838  OE1 GLU G  68      -9.359   0.488  17.513  1.00 -0.55
ATOM   1839  OE2 GLU G  68      -7.592  -0.906  17.014  1.00 -0.55
ATOM   1840  C   GLU G  68      -8.033  -0.111  13.048  1.00  0.55
ATOM   1841  O   GLU G  68      -6.927  -0.547  13.412  1.00 -0.55
ATOM   1842  N   SER G  69      -8.527  -0.352  11.857  1.00 -0.40
ATOM   1843  H   SER G  69      -9.436  -0.021  11.628  1.00  0.40
ATOM   1844  CA  SER G  69      -7.888  -1.074  10.777  1.00  0.00
ATOM   1845  CB  SER G  69      -8.774  -0.979   9.511  1.00  0.00
ATOM   1846  OG  SER G  69      -9.593  -2.109   9.552  1.00 -0.49
ATOM   1847  HG  SER G  69     -10.252  -1.983   8.865  1.00  0.49
ATOM   1848  C   SER G  69      -6.558  -0.395  10.368  1.00  0.55
ATOM   1849  O   SER G  69      -5.604  -1.113  10.134  1.00 -0.55
ATOM   1850  N   VAL G  70      -6.605   0.929  10.302  1.00 -0.40
ATOM   1851  H   VAL G  70      -7.448   1.425  10.493  1.00  0.40
ATOM   1852  CA  VAL G  70      -5.467   1.763   9.956  1.00  0.00
ATOM   1853  CB  VAL G  70      -5.878   3.215   9.666  1.00  0.00
ATOM   1854  CG1 VAL G  70      -4.593   4.063   9.684  1.00  0.00
ATOM   1855  CG2 VAL G  70      -6.650   3.348   8.374  1.00  0.00
ATOM   1856  C   VAL G  70      -4.416   1.703  11.050  1.00  0.55
ATOM   1857  O   VAL G  70      -3.219   1.521  10.780  1.00 -0.55
ATOM   1858  N   LEU G  71      -4.823   1.827  12.294  1.00 -0.40
ATOM   1859  H   LEU G  71      -5.783   1.989  12.505  1.00  0.40
ATOM   1860  CA  LEU G  71      -3.941   1.743  13.460  1.00  0.00
ATOM   1861  CB  LEU G  71      -4.709   1.896  14.781  1.00  0.00
ATOM   1862  CG  LEU G  71      -3.916   1.706  16.088  1.00  0.00
ATOM   1863  CD1 LEU G  71      -2.763   2.700  16.152  1.00  0.00
ATOM   1864  CD2 LEU G  71      -4.773   1.843  17.339  1.00  0.00
ATOM   1865  C   LEU G  71      -3.216   0.371  13.430  1.00  0.55
ATOM   1866  O   LEU G  71      -2.013   0.270  13.737  1.00 -0.55
ATOM   1867  N   GLN G  72      -3.966  -0.653  13.113  1.00 -0.40
ATOM   1868  H   GLN G  72      -4.931  -0.518  12.912  1.00  0.40
ATOM   1869  CA  GLN G  72      -3.532  -2.041  13.016  1.00  0.00
ATOM   1870  CB  GLN G  72      -4.764  -2.898  12.742  1.00  0.00
ATOM   1871  CG  GLN G  72      -4.505  -4.377  12.508  1.00  0.00
ATOM   1872  CD  GLN G  72      -5.823  -5.164  12.367  1.00  0.55
ATOM   1873  OE1 GLN G  72      -6.871  -4.943  13.028  1.00 -0.55
ATOM   1874  NE2 GLN G  72      -5.884  -6.188  11.485  1.00 -0.78
ATOM   1875 HE21 GLN G  72      -6.731  -6.709  11.381  1.00  0.39
ATOM   1876 HE22 GLN G  72      -5.081  -6.424  10.937  1.00  0.39
ATOM   1877  C   GLN G  72      -2.402  -2.187  11.996  1.00  0.55
ATOM   1878  O   GLN G  72      -1.461  -2.936  12.285  1.00 -0.55
ATOM   1879  N   VAL G  73      -2.455  -1.510  10.866  1.00 -0.40
ATOM   1880  H   VAL G  73      -3.245  -0.950  10.630  1.00  0.40
ATOM   1881  CA  VAL G  73      -1.376  -1.526   9.881  1.00  0.00
ATOM   1882  CB  VAL G  73      -1.773  -0.826   8.592  1.00  0.00
ATOM   1883  CG1 VAL G  73      -0.577  -0.684   7.662  1.00  0.00
ATOM   1884  CG2 VAL G  73      -2.900  -1.681   7.986  1.00  0.00
ATOM   1885  C   VAL G  73      -0.110  -0.909  10.458  1.00  0.55
ATOM   1886  O   VAL G  73       1.014  -1.391  10.272  1.00 -0.55
ATOM   1887  N   PHE G  74      -0.235   0.192  11.184  1.00 -0.40
ATOM   1888  H   PHE G  74      -1.115   0.639  11.325  1.00  0.40
ATOM   1889  CA  PHE G  74       0.915   0.819  11.822  1.00  0.00
ATOM   1890  CB  PHE G  74       0.508   2.100  12.543  1.00  0.12
ATOM   1891  CG  PHE G  74       0.485   3.308  11.662  1.00 -0.12
ATOM   1892  CD1 PHE G  74       1.627   4.021  11.375  1.00 -0.12
ATOM   1893  HD1 PHE G  74       2.570   3.712  11.802  1.00  0.12
ATOM   1894  CE1 PHE G  74       1.584   5.136  10.543  1.00 -0.12
ATOM   1895  HE1 PHE G  74       2.486   5.690  10.331  1.00  0.12
ATOM   1896  CZ  PHE G  74       0.363   5.535   9.984  1.00 -0.12
ATOM   1897  HZ  PHE G  74       0.324   6.400   9.339  1.00  0.12
ATOM   1898  CD2 PHE G  74      -0.730   3.707  11.100  1.00 -0.12
ATOM   1899  HD2 PHE G  74      -1.628   3.149  11.321  1.00  0.12
ATOM   1900  CE2 PHE G  74      -0.797   4.819  10.257  1.00 -0.12
ATOM   1901  HE2 PHE G  74      -1.740   5.119   9.823  1.00  0.12
ATOM   1902  C   PHE G  74       1.531  -0.165  12.819  1.00  0.55
ATOM   1903  O   PHE G  74       2.754  -0.281  12.934  1.00 -0.55
ATOM   1904  N   ARG G  75       0.737  -0.869  13.575  1.00 -0.40
ATOM   1905  H   ARG G  75      -0.255  -0.805  13.506  1.00  0.40
ATOM   1906  CA  ARG G  75       1.263  -1.817  14.592  1.00  0.00
ATOM   1907  CB  ARG G  75       0.127  -2.208  15.541  1.00  0.00
ATOM   1908  CG  ARG G  75      -0.181  -0.900  16.312  1.00  0.00
ATOM   1909  CD  ARG G  75      -0.113  -1.130  17.786  1.00  0.35
ATOM   1910  NE  ARG G  75      -1.036  -2.075  18.265  1.00 -0.35
ATOM   1911  HE  ARG G  75      -1.940  -1.843  17.953  1.00  0.45
ATOM   1912  CZ  ARG G  75      -1.085  -3.168  18.993  1.00  0.35
ATOM   1913  NH1 ARG G  75      -0.052  -3.761  19.550  1.00 -0.70
ATOM   1914 HH11 ARG G  75       0.866  -3.381  19.433  1.00  0.40
ATOM   1915 HH12 ARG G  75      -0.183  -4.592  20.089  1.00  0.40
ATOM   1916  NH2 ARG G  75      -2.308  -3.705  19.156  1.00 -0.70
ATOM   1917 HH21 ARG G  75      -3.105  -3.272  18.734  1.00  0.40
ATOM   1918 HH22 ARG G  75      -2.421  -4.537  19.698  1.00  0.40
ATOM   1919  C   ARG G  75       1.977  -3.000  13.985  1.00  0.55
ATOM   1920  O   ARG G  75       3.032  -3.351  14.563  1.00 -0.55
ATOM   1921  N   GLU G  76       1.495  -3.530  12.860  1.00 -0.40
ATOM   1922  H   GLU G  76       0.657  -3.196  12.436  1.00  0.40
ATOM   1923  CA  GLU G  76       2.161  -4.633  12.176  1.00  0.00
ATOM   1924  CB  GLU G  76       1.411  -5.141  10.964  1.00  0.00
ATOM   1925  CG  GLU G  76      -0.014  -5.502  11.262  1.00  0.00
ATOM   1926  CD  GLU G  76      -0.574  -6.428  10.170  1.00  0.10
ATOM   1927  OE1 GLU G  76       0.212  -6.826   9.244  1.00 -0.55
ATOM   1928  OE2 GLU G  76      -1.781  -6.717  10.403  1.00 -0.55
ATOM   1929  C   GLU G  76       3.495  -4.204  11.555  1.00  0.55
ATOM   1930  O   GLU G  76       4.452  -4.972  11.483  1.00 -0.55
ATOM   1931  N   ALA G  77       3.440  -2.964  11.113  1.00 -0.40
ATOM   1932  H   ALA G  77       2.638  -2.376  11.172  1.00  0.40
ATOM   1933  CA  ALA G  77       4.669  -2.427  10.486  1.00  0.00
ATOM   1934  CB  ALA G  77       4.400  -1.145   9.729  1.00  0.00
ATOM   1935  C   ALA G  77       5.746  -2.313  11.570  1.00  0.55
ATOM   1936  O   ALA G  77       6.948  -2.589  11.381  1.00 -0.55
ATOM   1937  N   LYS G  78       5.325  -1.900  12.747  1.00 -0.40
ATOM   1938  H   LYS G  78       4.372  -1.665  12.921  1.00  0.40
ATOM   1939  CA  LYS G  78       6.230  -1.765  13.862  1.00  0.00
ATOM   1940  CB  LYS G  78       5.574  -1.070  15.047  1.00  0.00
ATOM   1941  CG  LYS G  78       6.523  -0.801  16.189  1.00  0.00
ATOM   1942  CD  LYS G  78       5.895  -0.261  17.443  1.00  0.00
ATOM   1943  CE  LYS G  78       6.865   0.463  18.370  1.00  0.33
ATOM   1944  NZ  LYS G  78       8.325   0.396  18.074  1.00 -0.32
ATOM   1945  HZ1 LYS G  78       8.508   0.801  17.134  1.00  0.33
ATOM   1946  HZ2 LYS G  78       8.637  -0.596  18.091  1.00  0.33
ATOM   1947  HZ3 LYS G  78       8.850   0.935  18.792  1.00  0.33
ATOM   1948  C   LYS G  78       6.640  -3.190  14.279  1.00  0.55
ATOM   1949  O   LYS G  78       7.845  -3.410  14.482  1.00 -0.55
ATOM   1950  N   ALA G  79       5.695  -4.098  14.415  1.00 -0.40
ATOM   1951  H   ALA G  79       4.738  -3.902  14.214  1.00  0.40
ATOM   1952  CA  ALA G  79       5.992  -5.457  14.875  1.00  0.00
ATOM   1953  CB  ALA G  79       4.819  -6.381  14.762  1.00  0.00
ATOM   1954  C   ALA G  79       7.169  -5.998  14.080  1.00  0.55
ATOM   1955  O   ALA G  79       8.109  -6.576  14.609  1.00 -0.55
ATOM   1956  N   GLU G  80       7.032  -5.746  12.794  1.00 -0.40
ATOM   1957  H   GLU G  80       6.244  -5.251  12.436  1.00  0.40
ATOM   1958  CA  GLU G  80       8.014  -6.168  11.811  1.00  0.00
ATOM   1959  CB  GLU G  80       7.380  -6.019  10.421  1.00  0.00
ATOM   1960  CG  GLU G  80       6.445  -7.204  10.122  1.00  0.00
ATOM   1961  CD  GLU G  80       6.491  -7.524   8.632  1.00  0.10
ATOM   1962  OE1 GLU G  80       7.419  -7.057   7.921  1.00 -0.55
ATOM   1963  OE2 GLU G  80       5.564  -8.231   8.176  1.00 -0.55
ATOM   1964  C   GLU G  80       9.295  -5.394  11.884  1.00  0.55
ATOM   1965  O   GLU G  80      10.083  -5.640  10.966  1.00 -0.55
ATOM   1966  N   GLY G  81       9.579  -4.506  12.807  1.00 -0.40
ATOM   1967  H   GLY G  81       8.929  -4.298  13.533  1.00  0.40
ATOM   1968  CA  GLY G  81      10.801  -3.770  12.868  1.00  0.00
ATOM   1969  C   GLY G  81      10.933  -2.318  12.522  1.00  0.55
ATOM   1970  O   GLY G  81      12.002  -1.736  12.861  1.00 -0.55
ATOM   1971  N   ALA G  82       9.966  -1.695  11.857  1.00 -0.40
ATOM   1972  H   ALA G  82       9.147  -2.181  11.564  1.00  0.40
ATOM   1973  CA  ALA G  82      10.009  -0.266  11.498  1.00  0.00
ATOM   1974  CB  ALA G  82       8.849   0.132  10.625  1.00  0.00
ATOM   1975  C   ALA G  82       9.959   0.484  12.824  1.00  0.55
ATOM   1976  O   ALA G  82       9.249   0.068  13.753  1.00 -0.55
ATOM   1977  N   ASP G  83      10.738   1.516  12.867  1.00 -0.40
ATOM   1978  H   ASP G  83      11.292   1.754  12.075  1.00  0.40
ATOM   1979  CA  ASP G  83      10.905   2.421  14.005  1.00  0.00
ATOM   1980  CB  ASP G  83      12.284   3.089  13.972  1.00  0.00
ATOM   1981  CG  ASP G  83      12.602   3.800  15.278  1.00  0.10
ATOM   1982  OD1 ASP G  83      11.694   3.935  16.136  1.00 -0.55
ATOM   1983  OD2 ASP G  83      13.758   4.251  15.473  1.00 -0.55
ATOM   1984  C   ASP G  83       9.802   3.502  14.064  1.00  0.55
ATOM   1985  O   ASP G  83       9.939   4.665  13.652  1.00 -0.55
ATOM   1986  N   ILE G  84       8.688   3.016  14.606  1.00 -0.40
ATOM   1987  H   ILE G  84       8.629   2.072  14.921  1.00  0.40
ATOM   1988  CA  ILE G  84       7.490   3.812  14.780  1.00  0.00
ATOM   1989  CB  ILE G  84       6.274   3.175  14.036  1.00  0.00
ATOM   1990  CG2 ILE G  84       4.984   3.976  14.218  1.00  0.00
ATOM   1991  CG1 ILE G  84       6.656   3.114  12.558  1.00  0.00
ATOM   1992  CD1 ILE G  84       5.693   2.333  11.708  1.00  0.00
ATOM   1993  C   ILE G  84       7.063   3.937  16.236  1.00  0.55
ATOM   1994  O   ILE G  84       6.835   2.864  16.847  1.00 -0.55
ATOM   1995  N   THR G  85       6.993   5.171  16.703  1.00 -0.40
ATOM   1996  H   THR G  85       7.276   5.971  16.180  1.00  0.40
ATOM   1997  CA  THR G  85       6.475   5.399  18.054  1.00  0.00
ATOM   1998  CB  THR G  85       7.217   6.462  18.836  1.00  0.00
ATOM   1999  OG1 THR G  85       8.511   5.902  18.938  1.00 -0.49
ATOM   2000  HG1 THR G  85       8.941   6.075  18.097  1.00  0.49
ATOM   2001  CG2 THR G  85       6.576   6.611  20.210  1.00  0.00
ATOM   2002  C   THR G  85       4.997   5.803  17.919  1.00  0.55
ATOM   2003  O   THR G  85       4.675   6.727  17.167  1.00 -0.55
ATOM   2004  N   ILE G  86       4.078   5.148  18.570  1.00 -0.40
ATOM   2005  H   ILE G  86       4.309   4.387  19.170  1.00  0.40
ATOM   2006  CA  ILE G  86       2.637   5.469  18.479  1.00  0.00
ATOM   2007  CB  ILE G  86       1.859   4.226  18.078  1.00  0.00
ATOM   2008  CG2 ILE G  86       0.377   4.422  17.914  1.00  0.00
ATOM   2009  CG1 ILE G  86       2.429   3.665  16.757  1.00  0.00
ATOM   2010  CD1 ILE G  86       1.787   2.267  16.571  1.00  0.00
ATOM   2011  C   ILE G  86       2.132   6.026  19.794  1.00  0.55
ATOM   2012  O   ILE G  86       2.241   5.386  20.845  1.00 -0.55
ATOM   2013  N   ILE G  87       1.599   7.224  19.769  1.00 -0.40
ATOM   2014  H   ILE G  87       1.546   7.740  18.919  1.00  0.40
ATOM   2015  CA  ILE G  87       1.044   7.911  20.939  1.00  0.00
ATOM   2016  CB  ILE G  87       1.652   9.299  21.168  1.00  0.00
ATOM   2017  CG2 ILE G  87       1.021   9.964  22.386  1.00  0.00
ATOM   2018  CG1 ILE G  87       3.175   9.136  21.237  1.00  0.00
ATOM   2019  CD1 ILE G  87       3.880  10.454  20.993  1.00  0.00
ATOM   2020  C   ILE G  87      -0.451   8.061  20.692  1.00  0.55
ATOM   2021  O   ILE G  87      -0.907   8.575  19.679  1.00 -0.55
ATOM   2022  N   LEU G  88      -1.191   7.480  21.604  1.00 -0.40
ATOM   2023  H   LEU G  88      -0.783   7.018  22.387  1.00  0.40
ATOM   2024  CA  LEU G  88      -2.651   7.457  21.552  1.00  0.00
ATOM   2025  CB  LEU G  88      -3.173   6.041  21.669  1.00  0.00
ATOM   2026  CG  LEU G  88      -2.883   5.096  20.508  1.00  0.00
ATOM   2027  CD1 LEU G  88      -3.165   3.672  20.943  1.00  0.00
ATOM   2028  CD2 LEU G  88      -3.762   5.443  19.307  1.00  0.00
ATOM   2029  C   LEU G  88      -3.136   8.384  22.664  1.00  0.55
ATOM   2030  O   LEU G  88      -3.051   8.033  23.837  1.00 -0.55
ATOM   2031  N   SER G  89      -3.544   9.564  22.223  1.00 -0.40
ATOM   2032  H   SER G  89      -3.506   9.841  21.266  1.00  0.40
ATOM   2033  CA  SER G  89      -4.097  10.545  23.216  1.00  0.00
ATOM   2034  CB  SER G  89      -3.200  11.750  23.349  1.00  0.00
ATOM   2035  OG  SER G  89      -2.458  12.041  22.184  1.00 -0.49
ATOM   2036  HG  SER G  89      -1.933  12.818  22.391  1.00  0.49
ATOM   2037  C   SER G  89      -5.548  10.818  22.817  1.00  0.10
ATOM   2038  O   SER G  89      -6.176   9.872  22.206  1.00 -0.55
ATOM   2039  OXT SER G  89      -6.064  11.936  23.072  1.00 -0.55
ATOM   2040  OH2 OH2 R 111       8.502   0.276  -8.217  1.00 -0.83
ATOM   2041  H1  OH2 R 111       8.689  -0.355  -7.522  1.00  0.42
ATOM   2042  H2  OH2 R 111       7.573   0.153  -8.410  1.00  0.42
ATOM   2043  OH2 OH2 R 113      10.492  -3.800 -11.608  1.00 -0.83
ATOM   2044  H1  OH2 R 113       9.830  -3.548 -12.252  1.00  0.42
ATOM   2045  H2  OH2 R 113      10.016  -4.329 -10.968  1.00  0.42
ATOM   2046  OH2 OH2 R 116      14.846  -5.228 -11.862  1.00 -0.83
ATOM   2047  H1  OH2 R 116      15.761  -5.150 -11.593  1.00  0.42
ATOM   2048  H2  OH2 R 116      14.359  -4.727 -11.207  1.00  0.42
ATOM   2049  OH2 OH2 R 117      -4.838  -1.322 -11.603  1.00 -0.83
ATOM   2050  H1  OH2 R 117      -5.439  -0.718 -12.039  1.00  0.42
ATOM   2051  H2  OH2 R 117      -5.344  -1.680 -10.873  1.00  0.42
ATOM   2052  OH2 OH2 R 119      -6.721  -6.520  -1.235  1.00 -0.83
ATOM   2053  H1  OH2 R 119      -6.037  -6.006  -0.806  1.00  0.42
ATOM   2054  H2  OH2 R 119      -6.447  -7.430  -1.117  1.00  0.42
ATOM   2055  OH2 OH2 R 121       4.286  -3.705  -0.445  1.00 -0.83
ATOM   2056  H1  OH2 R 121       4.373  -2.950  -1.027  1.00  0.42
ATOM   2057  H2  OH2 R 121       3.788  -4.344  -0.954  1.00  0.42
ATOM   2058  OH2 OH2 R 122       7.999  -7.454  -2.394  1.00 -0.83
ATOM   2059  H1  OH2 R 122       8.515  -7.360  -1.594  1.00  0.42
ATOM   2060  H2  OH2 R 122       8.052  -6.596  -2.815  1.00  0.42
ATOM   2061  OH2 OH2 R 125       3.756  -6.702   1.167  1.00 -0.83
ATOM   2062  H1  OH2 R 125       3.469  -6.457   0.287  1.00  0.42
ATOM   2063  H2  OH2 R 125       3.634  -7.650   1.205  1.00  0.42
ATOM   2064  OH2 OH2 R 130      15.071 -16.819 -11.114  1.00 -0.83
ATOM   2065  H1  OH2 R 130      15.917 -16.390 -10.990  1.00  0.42
ATOM   2066  H2  OH2 R 130      14.725 -16.930 -10.228  1.00  0.42
ATOM   2067  OH2 OH2 R 150      17.614   4.363  -7.037  1.00 -0.83
ATOM   2068  H1  OH2 R 150      17.306   4.913  -6.317  1.00  0.42
ATOM   2069  H2  OH2 R 150      18.477   4.715  -7.256  1.00  0.42
ATOM   2070  OH2 OH2 R 151      11.838   3.422 -12.105  1.00 -0.83
ATOM   2071  H1  OH2 R 151      12.195   3.913 -11.364  1.00  0.42
ATOM   2072  H2  OH2 R 151      10.916   3.290 -11.882  1.00  0.42
ATOM   2073  OH2 OH2 L  90      10.339   6.177  16.690  1.00 -0.83
ATOM   2074  H1  OH2 L  90      10.739   5.310  16.620  1.00  0.42
ATOM   2075  H2  OH2 L  90      10.745   6.686  15.988  1.00  0.42
ATOM   2076  OH2 OH2 L  92       9.532   2.896   4.459  1.00 -0.83
ATOM   2077  H1  OH2 L  92       8.821   2.594   5.025  1.00  0.42
ATOM   2078  H2  OH2 L  92       9.720   3.784   4.764  1.00  0.42
ATOM   2079  OH2 OH2 R  94      12.915   5.185   4.604  1.00 -0.83
ATOM   2080  H1  OH2 R  94      11.986   5.302   4.802  1.00  0.42
ATOM   2081  H2  OH2 R  94      13.066   4.246   4.711  1.00  0.42
ATOM   2082  OH2 OH2 L  97      -3.661   9.823  -2.989  1.00 -0.83
ATOM   2083  H1  OH2 L  97      -4.505   9.902  -2.544  1.00  0.42
ATOM   2084  H2  OH2 L  97      -3.542   8.882  -3.114  1.00  0.42
ATOM   2085  OH2 OH2 R 105      -6.339  -3.423  -2.182  1.00 -0.83
ATOM   2086  H1  OH2 R 105      -5.737  -2.879  -2.691  1.00  0.42
ATOM   2087  H2  OH2 R 105      -5.797  -3.790  -1.483  1.00  0.42
ATOM   2088  OH2 OH2 L 110     -14.375  12.579  14.012  1.00 -0.83
ATOM   2089  H1  OH2 L 110     -13.437  12.641  14.194  1.00  0.42
ATOM   2090  H2  OH2 L 110     -14.428  12.451  13.065  1.00  0.42
ATOM   2091 DUM1 DUM W 214      95.840  91.508  95.237  1.00  0.00
ATOM   2092 DUM2 DUM W 214     -91.333 -96.013 -92.818  1.00  0.00
ATOM   2093  AAA AAA X 214      58.201  23.034  32.115  1.00  0.00
ATOM   2094  AAB AAB X 215      45.932 -34.288  22.771  1.00  0.00
ATOM   2095  AAC AAC X 216      15.326  33.940  67.540  1.00  0.00
ATOM   2096  AAD AAD X 217     -18.558  -2.207 -70.755  1.00  0.00
ATOM   2097  AAE AAE X 218     -20.475  27.584 -40.996  1.00  0.00
ATOM   2098  AAF AAF X 219     -44.042  15.833  22.457  1.00  0.00
ATOM   2099  AAG AAG X 220     -67.051 -67.415   0.794  1.00  0.00
ATOM   2100  AAH AAH X 221     -36.965  58.845 -80.964  1.00  0.00
ATOM   2101  AAI AAI X 222       5.077 -33.289 -63.536  1.00  0.00
ATOM   2102  AAJ AAJ X 223     -54.612 -41.328  88.103  1.00  0.00
ATOM   2103  AAK AAK X 224      57.573  -7.234 -29.269  1.00  0.00
ATOM   2104  AAL AAL X 225     -40.644  34.689  80.889  1.00  0.00
ATOM   2105  AAM AAM X 226      44.554 -54.079 -53.017  1.00  0.00
ATOM   2106  AAN AAN X 227       2.908  72.022  -6.505  1.00  0.00
ATOM   2107  AAO AAO X 228     -57.041  -8.100   5.359  1.00  0.00
ATOM   2108  AAP AAP X 229     -13.403 -57.876  -1.831  1.00  0.00
ATOM   2109  AAQ AAQ X 230     -26.179  80.746  25.987  1.00  0.00
ATOM   2110  AAR AAR X 231     -49.130  62.420  61.193  1.00  0.00
ATOM   2111  AAS AAS X 232     -51.932 -31.925 -55.042  1.00  0.00
ATOM   2112  AAT AAT X 233      17.601 -14.784  46.333  1.00  0.00
ATOM   2113  AAU AAU X 234      69.675  60.745  24.488  1.00  0.00
ATOM   2114  AAV AAV X 235      51.610 -42.957  63.403  1.00  0.00
ATOM   2115  AAW AAW X 236     -23.812 -27.782 -64.318  1.00  0.00
ATOM   2116  AAX AAX X 237      78.345 -61.050 -52.741  1.00  0.00
ATOM   2117  AAY AAY X 238     -71.495 -27.026 -27.388  1.00  0.00
ATOM   2118  AAZ AAZ X 239     -78.732 -52.276  43.746  1.00  0.00
ATOM   2119  ABA ABA X 240      59.129  46.800 -17.832  1.00  0.00
ATOM   2120  ABB ABB X 241      33.543 -72.231  41.335  1.00  0.00
ATOM   2121  ABC ABC X 242      33.613   7.030  24.249  1.00  0.00
ATOM   2122  ABD ABD X 243      76.705  75.314 -14.070  1.00  0.00
ATOM   2123  ABE ABE X 244      57.883  -3.450 -62.854  1.00  0.00
ATOM   2124  ABF ABF X 245      41.255  45.270 -53.492  1.00  0.00
ATOM   2125  ABG ABG X 246     -18.147  72.797 -71.374  1.00  0.00
ATOM   2126  ABH ABH X 247     -61.650  49.564  29.522  1.00  0.00
ATOM   2127  ABI ABI X 248     -38.106 -57.538 -19.283  1.00  0.00
ATOM   2128  ABJ ABJ X 249     -33.408  -6.984  -0.926  1.00  0.00
ATOM   2129  ABK ABK X 250      36.857  74.407 -81.023  1.00  0.00
ATOM   2130  ABL ABL X 251     -67.497  44.790 -14.099  1.00  0.00
ATOM   2131  ABM ABM X 252     -16.724  30.919  61.676  1.00  0.00
ATOM   2132  ABN ABN X 253      64.577 -53.726  74.483  1.00  0.00
ATOM   2133  ABO ABO X 254     -84.873  -7.405 -11.573  1.00  0.00
ATOM   2134  ABP ABP X 255      16.857 -56.045  76.108  1.00  0.00
ATOM   2135  ABQ ABQ X 256      20.548  68.116  23.898  1.00  0.00
ATOM   2136  ABR ABR X 257      13.314 -79.204 -34.668  1.00  0.00
ATOM   2137  ABS ABS X 258     -73.164 -74.136 -17.572  1.00  0.00
ATOM   2138  ABT ABT X 259     -36.935  45.069   1.102  1.00  0.00
ATOM   2139  ABU ABU X 260      67.540 -15.585  60.424  1.00  0.00
ATOM   2140  ABV ABV X 261      41.635  85.652  17.631  1.00  0.00
ATOM   2141  ABW ABW X 262       8.565 -78.794  88.589  1.00  0.00
ATOM   2142  ABX ABX X 263       0.693  43.582 -69.336  1.00  0.00
ATOM   2143  ABY ABY X 264      72.312 -62.222  87.222  1.00  0.00
ATOM   2144  ABZ ABZ X 265     -49.659  31.387 -58.553  1.00  0.00
ATOM   2145  ACA ACA X 266     -62.163 -35.458  24.328  1.00  0.00
ATOM   2146  ACB ACB X 267      84.466 -61.421 -83.771  1.00  0.00
ATOM   2147  ACC ACC X 268     -44.834  55.227 -61.221  1.00  0.00
ATOM   2148  ACD ACD X 269     -30.988   2.594  80.205  1.00  0.00
ATOM   2149  ACE ACE X 270      64.377  22.060  58.002  1.00  0.00
ATOM   2150  ACF ACF X 271      -5.360  80.036  46.825  1.00  0.00
ATOM   2151  ACG ACG X 272      25.825  56.073  -1.021  1.00  0.00
ATOM   2152  ACH ACH X 273     -23.330 -31.881  34.694  1.00  0.00
ATOM   2153  ACI ACI X 274      51.429  15.645   9.132  1.00  0.00
ATOM   2154  ACJ ACJ X 275      -8.457  84.309  76.494  1.00  0.00
ATOM   2155  ACK ACK X 276      10.240 -62.672  24.554  1.00  0.00
ATOM   2156  ACL ACL X 277      89.176  64.900  59.910  1.00  0.00
ATOM   2157  ACM ACM X 278     -48.344  -4.166  56.970  1.00  0.00
ATOM   2158  ACN ACN X 279      27.075   7.859 -67.223  1.00  0.00
ATOM   2159  ACO ACO X 280     -81.475  39.611  13.813  1.00  0.00
ATOM   2160  ACP ACP X 281      72.717 -81.715  70.819  1.00  0.00
ATOM   2161  ACQ ACQ X 282     -14.950  59.279 -49.859  1.00  0.00
ATOM   2162  ACR ACR X 283      77.544  40.132 -86.883  1.00  0.00
ATOM   2163  ACS ACS X 284      48.813  -6.573  77.844  1.00  0.00
ATOM   2164  ACT ACT X 285       1.372 -83.195  55.229  1.00  0.00
ATOM   2165  ACU ACU X 286      69.675  23.202 -36.287  1.00  0.00
ATOM   2166  ACV ACV X 287      66.641 -29.100  79.692  1.00  0.00
ATOM   2167  ACW ACW X 288     -42.102 -59.472  41.358  1.00  0.00
ATOM   2168  ACX ACX X 289     -73.577  42.971 -45.701  1.00  0.00
ATOM   2169  ACY ACY X 290      23.224 -72.717  76.132  1.00  0.00
ATOM   2170  ACZ ACZ X 291      69.226 -29.389 -69.248  1.00  0.00
ATOM   2171  ADA ADA X 292     -32.272 -13.925 -41.998  1.00  0.00
ATOM   2172  ADB ADB X 293     -16.889  45.780  42.588  1.00  0.00
ATOM   2173  ADC ADC X 294     -73.828 -66.797 -45.669  1.00  0.00
ATOM   2174  ADD ADD X 295      29.815 -37.697 -16.812  1.00  0.00
ATOM   2175  ADE ADE X 296      39.184  32.949  48.319  1.00  0.00
ATOM   2176  ADF ADF X 297      45.757  61.914  83.382  1.00  0.00
ATOM   2177  ADG ADG X 298     -22.274 -60.653 -63.724  1.00  0.00
ATOM   2178  ADH ADH X 299     -78.208  50.074  54.383  1.00  0.00
ATOM   2179  ADI ADI X 300     -60.635 -38.106  65.064  1.00  0.00
ATOM   2180  ADJ ADJ X 301       8.478  67.624 -54.105  1.00  0.00
ATOM   2181  ADK ADK X 302     -39.884 -19.392  15.051  1.00  0.00
ATOM   2182  ADL ADL X 303     -79.885 -40.178 -72.058  1.00  0.00
ATOM   2183  ADM ADM X 304     -61.976  13.407 -16.197  1.00  0.00
ATOM   2184  ADN ADN X 305      -0.826 -32.287 -31.011  1.00  0.00
ATOM   2185  ADO ADO X 306      68.489  -6.194  27.720  1.00  0.00
ATOM   2186  ADP ADP X 307      55.838 -82.506 -84.476  1.00  0.00
ATOM   2187  ADQ ADQ X 308     -12.778 -70.052  68.986  1.00  0.00
ATOM   2188  ADR ADR X 309      48.659  42.051  59.817  1.00  0.00
ATOM   2189  ADS ADS X 310      51.153  55.435  50.699  1.00  0.00
ATOM   2190  ADT ADT X 311     -26.535 -67.047 -33.032  1.00  0.00
ATOM   2191  ADU ADU X 312      31.183  31.845  -1.529  1.00  0.00
ATOM   2192  ADV ADV X 313     -76.023 -23.119  43.621  1.00  0.00
ATOM   2193  ADW ADW X 314     -21.585  59.153  18.142  1.00  0.00
ATOM   2194  ADX ADX X 315     -46.366  75.430   0.717  1.00  0.00
ATOM   2195  ADY ADY X 316      18.409 -12.942 -57.010  1.00  0.00
ATOM   2196  ADZ ADZ X 317      -8.121 -68.489  39.435  1.00  0.00
ATOM   2197  AEA AEA X 318     -41.343  77.096 -34.724  1.00  0.00
ATOM   2198  AEB AEB X 319     -78.729  28.895  49.566  1.00  0.00
ATOM   2199  AEC AEC X 320     -15.862 -65.549  26.688  1.00  0.00
ATOM   2200  AED AED X 321      15.806   1.743 -51.679  1.00  0.00
ATOM   2201  AEE AEE X 322     -76.160  73.224  47.739  1.00  0.00
ATOM   2202  AEF AEF X 323      69.233  -3.888  -5.694  1.00  0.00
ATOM   2203  AEG AEG X 324     -54.327 -72.755 -46.035  1.00  0.00
ATOM   2204  AEH AEH X 325       3.641  66.846  67.055  1.00  0.00
ATOM   2205  AEI AEI X 326      45.000  73.300  42.858  1.00  0.00
ATOM   2206  AEJ AEJ X 327       4.059  52.208  20.889  1.00  0.00
ATOM   2207  AEK AEK X 328      73.526  80.077 -49.619  1.00  0.00
ATOM   2208  AEL AEL X 329      62.142  83.089  71.277  1.00  0.00
ATOM   2209  AEM AEM X 330     -11.071 -16.535  79.753  1.00  0.00
ATOM   2210  AEN AEN X 331      69.201   5.330 -49.413  1.00  0.00
ATOM   2211  AEO AEO X 332      86.125  31.961  68.635  1.00  0.00
ATOM   2212  AEP AEP X 333      17.779 -57.341 -74.150  1.00  0.00
ATOM   2213  AEQ AEQ X 334     -73.328  54.765 -75.588  1.00  0.00
ATOM   2214  AER AER X 335     -32.029 -53.747  18.193  1.00  0.00
ATOM   2215  AES AES X 336      83.043 -41.508 -44.454  1.00  0.00
ATOM   2216  AET AET X 337     -78.843   7.676  76.340  1.00  0.00
ATOM   2217  AEU AEU X 338     -60.537   1.530 -60.945  1.00  0.00
ATOM   2218  AEV AEV X 339      80.314 -84.320 -70.326  1.00  0.00
ATOM   2219  AEW AEW X 340      36.543 -77.108 -67.965  1.00  0.00
ATOM   2220  AEX AEX X 341      59.261 -49.820 -16.796  1.00  0.00
ATOM   2221  AEY AEY X 342     -69.522 -22.925  -2.443  1.00  0.00
ATOM   2222  AEZ AEZ X 343     -44.057  42.436 -78.532  1.00  0.00
ATOM   2223  AFA AFA X 344      61.982 -78.608  41.935  1.00  0.00
ATOM   2224  AFB AFB X 345      75.555  71.409  68.328  1.00  0.00
ATOM   2225  AFC AFC X 346     -18.777  -5.261  30.551  1.00  0.00
ATOM   2226  AFD AFD X 347      76.805 -49.276  -0.698  1.00  0.00
ATOM   2227  AFE AFE X 348      68.480  53.850 -70.855  1.00  0.00
ATOM   2228  AFF AFF X 349     -35.217 -25.787  64.655  1.00  0.00
ATOM   2229  AFG AFG X 350      31.050  14.441 -32.786  1.00  0.00
ATOM   2230  AFH AFH X 351      45.917  23.021 -56.255  1.00  0.00
ATOM   2231  AFI AFI X 352      87.164 -14.238  -3.004  1.00  0.00
ATOM   2232  AFJ AFJ X 353      81.751 -47.057  26.855  1.00  0.00
ATOM   2233  AFK AFK X 354     -63.816 -10.157  83.483  1.00  0.00
ATOM   2234  AFL AFL X 355     -61.006 -65.738  21.902  1.00  0.00
ATOM   2235  AFM AFM X 356      -1.164 -36.839  70.085  1.00  0.00
ATOM   2236  AFN AFN X 357     -38.334 -79.248  74.132  1.00  0.00
ATOM   2237  AFO AFO X 358     -72.852  69.592   1.762  1.00  0.00
ATOM   2238  AFP AFP X 359     -32.301 -38.111 -31.000  1.00  0.00
ATOM   2239  AFQ AFQ X 360     -79.693   9.979 -73.046  1.00  0.00
ATOM   2240  AFR AFR X 361     -56.530 -13.166  29.350  1.00  0.00
ATOM   2241  AFS AFS X 362     -39.814  58.931  14.005  1.00  0.00
ATOM   2242  AFT AFT X 363     -19.153  59.561  57.656  1.00  0.00
ATOM   2243  AFU AFU X 364     -17.996   7.580  -8.159  1.00  0.00
ATOM   2244  AFV AFV X 365     -13.986  38.936   9.168  1.00  0.00
ATOM   2245  AFW AFW X 366      75.376   3.020  17.352  1.00  0.00
ATOM   2246  AFX AFX X 367      -9.145  24.440  84.634  1.00  0.00
ATOM   2247  AFY AFY X 368      79.059 -29.263  15.641  1.00  0.00
ATOM   2248  AFZ AFZ X 369     -68.020  31.489 -70.423  1.00  0.00
ATOM   2249  AGA AGA X 370     -76.922 -43.490 -51.733  1.00  0.00
ATOM   2250  AGB AGB X 371      62.901  12.141  -2.596  1.00  0.00
ATOM   2251  AGC AGC X 372     -14.584  79.583   9.867  1.00  0.00
ATOM   2252  AGD AGD X 373     -70.919 -59.451  83.122  1.00  0.00
ATOM   2253  AGE AGE X 374      36.780  77.367  -5.905  1.00  0.00
ATOM   2254  AGF AGF X 375      -0.229  28.763  34.605  1.00  0.00
ATOM   2255  AGG AGG X 376      42.240 -46.119 -78.538  1.00  0.00
ATOM   2256  AGH AGH X 377      83.901 -53.874  72.725  1.00  0.00
ATOM   2257  AGI AGI X 378       7.201  81.957 -73.061  1.00  0.00
ATOM   2258  AGJ AGJ X 379      49.369 -16.192  53.418  1.00  0.00
ATOM   2259  AGK AGK X 380     -19.523 -17.646  16.263  1.00  0.00
ATOM   2260  AGL AGL X 381     -72.241 -77.701  69.918  1.00  0.00
ATOM   2261  AGM AGM X 382      73.082  16.606 -67.260  1.00  0.00
ATOM   2262  AGN AGN X 383     -58.066 -38.778 -28.234  1.00  0.00
ATOM   2263  AGO AGO X 384      43.964  34.569  15.117  1.00  0.00
ATOM   2264  AGP AGP X 385     -46.275 -75.550 -23.135  1.00  0.00
ATOM   2265  AGQ AGQ X 386      80.103  72.833  50.262  1.00  0.00
ATOM   2266  AGR AGR X 387      66.383  62.886 -49.259  1.00  0.00
ATOM   2267  AGS AGS X 388      73.115 -72.967  13.684  1.00  0.00
ATOM   2268  AGT AGT X 389      80.892  -1.082  -4.905  1.00  0.00
ATOM   2269  AGU AGU X 390      36.701  16.312 -66.072  1.00  0.00
ATOM   2270  AGV AGV X 391      80.536 -34.174  67.598  1.00  0.00
ATOM   2271  AGW AGW X 392     -52.228 -30.221   4.646  1.00  0.00
ATOM   2272  AGX AGX X 393      65.788 -66.836 -74.153  1.00  0.00
ATOM   2273  AGY AGY X 394      70.473  -4.553  43.837  1.00  0.00
ATOM   2274  AGZ AGZ X 395     -17.683 -82.657  -8.673  1.00  0.00
ATOM   2275  AHA AHA X 396      28.531  74.758 -54.715  1.00  0.00
ATOM   2276  AHB AHB X 397     -16.218 -79.012  16.926  1.00  0.00
ATOM   2277  AHC AHC X 398     -54.553  -4.408 -20.361  1.00  0.00
ATOM   2278  AHD AHD X 399      33.717  65.171 -32.378  1.00  0.00
ATOM   2279  AHE AHE X 400     -48.838 -78.994  -5.535  1.00  0.00
ATOM   2280  AHF AHF X 401     -64.053  23.183   3.881  1.00  0.00
ATOM   2281  AHG AHG X 402      82.225  23.475 -45.199  1.00  0.00
ATOM   2282  AHH AHH X 403      37.224 -82.996 -23.011  1.00  0.00
ATOM   2283  AHI AHI X 404     -59.939 -82.457 -64.591  1.00  0.00
ATOM   2284  AHJ AHJ X 405      74.977  54.463  70.616  1.00  0.00
ATOM   2285  AHK AHK X 406      37.731 -60.906 -24.009  1.00  0.00
ATOM   2286  AHL AHL X 407      47.082  82.862 -68.820  1.00  0.00
ATOM   2287  AHM AHM X 408     -37.016  75.848  84.888  1.00  0.00
ATOM   2288  AHN AHN X 409     -60.732  54.202   4.221  1.00  0.00
ATOM   2289  AHO AHO X 410      82.829 -28.050  -4.070  1.00  0.00
ATOM   2290  AHP AHP X 411      39.511  53.865  26.608  1.00  0.00
ATOM   2291  AHQ AHQ X 412     -49.183 -29.909 -85.481  1.00  0.00
ATOM   2292  AHR AHR X 413     -44.991 -24.876 -13.126  1.00  0.00
ATOM   2293  AHS AHS X 414     -60.230  70.111 -64.611  1.00  0.00
ATOM   2294  AHT AHT X 415     -22.362  44.088 -73.716  1.00  0.00
ATOM   2295  AHU AHU X 416      43.545 -65.387  -9.770  1.00  0.00
ATOM   2296  AHV AHV X 417      83.447 -13.957 -46.474  1.00  0.00
ATOM   2297  AHW AHW X 418      68.782 -60.630 -34.473  1.00  0.00
ATOM   2298  AHX AHX X 419      74.527  23.403  31.060  1.00  0.00
ATOM   2299  AHY AHY X 420     -46.160  21.584 -36.534  1.00  0.00
ATOM   2300  AHZ AHZ X 421     -66.077 -65.305 -69.007  1.00  0.00
ATOM   2301  AIA AIA X 422     -43.633  20.428 -85.557  1.00  0.00
ATOM   2302  AIB AIB X 423     -58.838  22.701 -33.859  1.00  0.00
ATOM   2303  AIC AIC X 424      -5.672  62.198 -37.168  1.00  0.00
ATOM   2304  AID AID X 425     -53.507  23.172  55.004  1.00  0.00
ATOM   2305  AIE AIE X 426     -60.243  37.312  70.590  1.00  0.00
ATOM   2306  AIF AIF X 427      15.950 -24.866  82.083  1.00  0.00
ATOM   2307  AIG AIG X 428      88.829   7.887  51.509  1.00  0.00
ATOM   2308  AIH AIH X 429     -65.549  84.421   6.842  1.00  0.00
ATOM   2309  AII AII X 430     -45.151 -39.402 -31.744  1.00  0.00
ATOM   2310  AIJ AIJ X 431      13.539 -80.736 -75.494  1.00  0.00
ATOM   2311  AIK AIK X 432      63.408  41.389 -44.834  1.00  0.00
ATOM   2312  AIL AIL X 433      46.190 -68.347  72.815  1.00  0.00
ATOM   2313  AIM AIM X 434      -1.162  -1.256  54.834  1.00  0.00
ATOM   2314  AIN AIN X 435     -19.033  80.751 -37.707  1.00  0.00
ATOM   2315  AIO AIO X 436      31.370  46.809 -32.581  1.00  0.00
ATOM   2316  AIP AIP X 437     -20.139 -62.005  50.816  1.00  0.00
ATOM   2317  AIQ AIQ X 438      23.826 -77.007  11.011  1.00  0.00
ATOM   2318  AIR AIR X 439     -59.852  69.586 -28.392  1.00  0.00
ATOM   2319  AIS AIS X 440       7.903 -56.565  50.726  1.00  0.00
ATOM   2320  AIT AIT X 441      31.754  54.516  80.170  1.00  0.00
ATOM   2321  AIU AIU X 442     -81.482  61.676  27.967  1.00  0.00
ATOM   2322  AIV AIV X 443     -18.247 -35.126  78.035  1.00  0.00
ATOM   2323  AIW AIW X 444     -76.703  72.991 -24.478  1.00  0.00
ATOM   2324  AIX AIX X 445      86.482 -29.930  81.241  1.00  0.00
ATOM   2325  AIY AIY X 446      89.664  -9.415  58.516  1.00  0.00
ATOM   2326  AIZ AIZ X 447      80.484 -72.197 -18.097  1.00  0.00
ATOM   2327  AJA AJA X 448      21.765  83.770   6.252  1.00  0.00
ATOM   2328  AJB AJB X 449      15.592 -41.515  34.762  1.00  0.00
ATOM   2329  AJC AJC X 450     -25.030  39.993  75.349  1.00  0.00
ATOM   2330  AJD AJD X 451      54.530  21.014  84.914  1.00  0.00
ATOM   2331  AJE AJE X 452      10.244 -41.103   0.756  1.00  0.00
ATOM   2332  AJF AJF X 453      10.116  84.592 -86.280  1.00  0.00
ATOM   2333  AJG AJG X 454      27.313  81.811 -19.942  1.00  0.00
ATOM   2334  AJH AJH X 455     -12.061  55.923  81.592  1.00  0.00
ATOM   2335  AJI AJI X 456     -46.334 -61.417   7.471  1.00  0.00
ATOM   2336  AJJ AJJ X 457     -59.873 -81.810  45.402  1.00  0.00
ATOM   2337  AJK AJK X 458     -80.439  -2.397   8.669  1.00  0.00
ATOM   2338  AJL AJL X 459      58.752 -77.006  12.397  1.00  0.00
ATOM   2339  AJM AJM X 460      87.682  32.501 -55.925  1.00  0.00
ATOM   2340  AJN AJN X 461       1.507 -59.743  69.638  1.00  0.00
ATOM   2341  AJO AJO X 462      16.474  36.896 -49.260  1.00  0.00
ATOM   2342  AJP AJP X 463     -39.561 -57.052 -58.881  1.00  0.00
ATOM   2343  AJQ AJQ X 464     -83.079   0.682  50.857  1.00  0.00
ATOM   2344  AJR AJR X 465      87.442  17.217  62.461  1.00  0.00
ATOM   2345  AJS AJS X 466      65.595 -75.820  -3.982  1.00  0.00
ATOM   2346  AJT AJT X 467      85.447 -68.921  44.031  1.00  0.00
ATOM   2347  AJU AJU X 468     -75.640   8.439  32.661  1.00  0.00
ATOM   2348  AJV AJV X 469     -74.082  85.949 -12.399  1.00  0.00
ATOM   2349  AJW AJW X 470      -0.963  28.685  -3.686  1.00  0.00
ATOM   2350  AJX AJX X 471      20.247  -5.229 -78.480  1.00  0.00
ATOM   2351  AJY AJY X 472      55.890  82.436 -37.932  1.00  0.00
ATOM   2352  AJZ AJZ X 473     -68.674  51.695 -55.242  1.00  0.00
ATOM   2353  AKA AKA X 474      -7.251  69.772  21.242  1.00  0.00
ATOM   2354  AKB AKB X 475      72.894 -69.013  54.766  1.00  0.00
ATOM   2355  AKC AKC X 476     -61.398  -8.119 -82.702  1.00  0.00
ATOM   2356  AKD AKD X 477       5.737  49.658 -24.838  1.00  0.00
ATOM   2357  AKE AKE X 478      83.609 -83.971 -39.981  1.00  0.00
ATOM   2358  AKF AKF X 479      83.823  36.435  11.779  1.00  0.00
ATOM   2359  AKG AKG X 480       9.614 -68.693   4.777  1.00  0.00
ATOM   2360  AKH AKH X 481     -16.736   3.171 -38.571  1.00  0.00
ATOM   2361  AKI AKI X 482      82.412  73.064 -64.219  1.00  0.00
ATOM   2362  AKJ AKJ X 483      16.569  54.057  86.813  1.00  0.00
ATOM   2363  AKK AKK X 484     -29.189  83.357  44.699  1.00  0.00
ATOM   2364  AKL AKL X 485     -24.530  58.713 -20.271  1.00  0.00
ATOM   2365  AKM AKM X 486      60.427  50.651  69.345  1.00  0.00
ATOM   2366  AKN AKN X 487      30.249  64.337  41.313  1.00  0.00
ATOM   2367  AKO AKO X 488     -52.538   7.583 -35.719  1.00  0.00
ATOM   2368  AKP AKP X 489     -18.403  -1.516  58.129  1.00  0.00
ATOM   2369  AKQ AKQ X 490     -36.896  56.966  31.225  1.00  0.00
ATOM   2370  AKR AKR X 491     -39.216  12.416  58.029  1.00  0.00
ATOM   2371  AKS AKS X 492       4.608 -10.272  84.797  1.00  0.00
ATOM   2372  AKT AKT X 493      41.794  52.501  72.194  1.00  0.00
ATOM   2373  AKU AKU X 494     -16.378 -84.065 -72.132  1.00  0.00
ATOM   2374  AKV AKV X 495      74.124 -25.425  38.579  1.00  0.00
ATOM   2375  AKW AKW X 496      60.367 -65.261   6.502  1.00  0.00
ATOM   2376  AKX AKX X 497     -37.516  81.690 -80.465  1.00  0.00
ATOM   2377  AKY AKY X 498     -77.400 -11.279 -80.852  1.00  0.00
ATOM   2378  AKZ AKZ X 499      58.428 -81.493 -21.919  1.00  0.00
ATOM   2379  ALA ALA X 500     -16.526 -88.577 -43.574  1.00  0.00
ATOM   2380  ALB ALB X 501     -78.519 -59.296  27.164  1.00  0.00
ATOM   2381  ALC ALC X 502     -45.217  14.414 -22.240  1.00  0.00
ATOM   2382  ALD ALD X 503      40.176   2.951  50.321  1.00  0.00
ATOM   2383  ALE ALE X 504      85.055  14.185  83.642  1.00  0.00
ATOM   2384  ALF ALF X 505      32.895  85.526  65.297  1.00  0.00
ATOM   2385  ALG ALG X 506      47.196  61.377  63.108  1.00  0.00
ATOM   2386  ALH ALH X 507      55.954 -73.766  87.302  1.00  0.00
ATOM   2387  ALI ALI X 508      37.810  31.190 -32.882  1.00  0.00
ATOM   2388  ALJ ALJ X 509      58.818  28.819 -58.158  1.00  0.00
ATOM   2389  ALK ALK X 510     -52.058 -53.500 -31.164  1.00  0.00
ATOM   2390  ALL ALL X 511      -0.181 -55.880 -53.483  1.00  0.00
ATOM   2391  ALM ALM X 512      39.402  -7.719   3.160  1.00  0.00
ATOM   2392  ALN ALN X 513      21.848  38.320  15.394  1.00  0.00
ATOM   2393  ALO ALO X 514      35.868  83.401  53.504  1.00  0.00
ATOM   2394  ALP ALP X 515      83.440  -3.577 -84.869  1.00  0.00
ATOM   2395  ALQ ALQ X 516     -84.995  -6.621 -54.227  1.00  0.00
ATOM   2396  ALR ALR X 517      61.136  67.146 -39.518  1.00  0.00
ATOM   2397  ALS ALS X 518      34.689 -15.359 -79.048  1.00  0.00
ATOM   2398  ALT ALT X 519     -56.491 -49.513 -79.005  1.00  0.00
ATOM   2399  ALU ALU X 520     -20.927  -4.711 -21.765  1.00  0.00
ATOM   2400  ALV ALV X 521     -19.868 -36.398 -79.673  1.00  0.00
ATOM   2401  ALW ALW X 522      41.237  68.967  12.385  1.00  0.00
ATOM   2402  ALX ALX X 523     -78.850  73.744 -79.612  1.00  0.00
ATOM   2403  ALY ALY X 524      71.787  51.373  84.820  1.00  0.00
ATOM   2404  ALZ ALZ X 525     -63.186 -59.868  56.221  1.00  0.00
ATOM   2405  AMA AMA X 526     -45.567 -24.999  47.200  1.00  0.00
ATOM   2406  AMB AMB X 527     -23.520 -35.236 -48.622  1.00  0.00
ATOM   2407  AMC AMC X 528      52.774  36.498  75.050  1.00  0.00
ATOM   2408  AMD AMD X 529     -62.294  86.123  37.133  1.00  0.00
ATOM   2409  AME AME X 530     -54.675 -63.803 -35.558  1.00  0.00
ATOM   2410  AMF AMF X 531      82.002 -86.764  15.431  1.00  0.00
ATOM   2411  AMG AMG X 532     -47.403 -49.718 -12.265  1.00  0.00
ATOM   2412  AMH AMH X 533     -80.739  11.193  17.089  1.00  0.00
ATOM   2413  AMI AMI X 534      12.517  30.567 -73.482  1.00  0.00
ATOM   2414  AMJ AMJ X 535     -67.667 -45.910   1.776  1.00  0.00
ATOM   2415  AMK AMK X 536      63.579  33.358  20.084  1.00  0.00
ATOM   2416  AML AML X 537     -52.626 -64.825 -16.731  1.00  0.00
ATOM   2417  AMM AMM X 538      25.597  81.158 -36.809  1.00  0.00
ATOM   2418  AMN AMN X 539      23.762  26.277  41.837  1.00  0.00
ATOM   2419  AMO AMO X 540     -78.584  81.063  67.136  1.00  0.00
ATOM   2420  AMP AMP X 541      38.418  52.745  53.993  1.00  0.00
ATOM   2421  AMQ AMQ X 542     -81.300   5.230 -58.617  1.00  0.00
ATOM   2422  AMR AMR X 543      86.599  56.530  -2.653  1.00  0.00
ATOM   2423  AMS AMS X 544      87.184  49.759 -49.270  1.00  0.00
ATOM   2424  AMT AMT X 545     -36.925 -41.530  76.919  1.00  0.00
ATOM   2425  AMU AMU X 546     -84.068 -73.775 -70.098  1.00  0.00
ATOM   2426  AMV AMV X 547      32.059  20.201 -18.684  1.00  0.00
ATOM   2427  AMW AMW X 548     -76.626 -17.510 -54.935  1.00  0.00
ATOM   2428  AMX AMX X 549      28.547 -45.224  71.296  1.00  0.00
ATOM   2429  AMY AMY X 550      44.941 -51.360  79.231  1.00  0.00
ATOM   2430  AMZ AMZ X 551      84.958 -13.587   8.980  1.00  0.00
ATOM   2431  ANA ANA X 552      -1.415 -14.271  14.050  1.00  0.00
ATOM   2432  ANB ANB X 553      25.870   6.871  78.792  1.00  0.00
ATOM   2433  ANC ANC X 554     -82.726  -7.218 -40.173  1.00  0.00
ATOM   2434  AND AND X 555       7.674  75.900 -31.616  1.00  0.00
ATOM   2435  ANE ANE X 556      79.008   6.390  45.837  1.00  0.00
ATOM   2436  ANF ANF X 557     -50.392 -63.979  70.496  1.00  0.00
ATOM   2437  ANG ANG X 558       1.979  18.076 -64.237  1.00  0.00
ATOM   2438  ANH ANH X 559     -75.700  62.855  86.851  1.00  0.00
ATOM   2439  ANI ANI X 560     -82.249 -47.459 -14.546  1.00  0.00
ATOM   2440  ANJ ANJ X 561     -78.774  52.626 -61.706  1.00  0.00
ATOM   2441  ANK ANK X 562       3.307 -28.777   9.797  1.00  0.00
ATOM   2442  ANL ANL X 563     -20.727 -32.768  13.173  1.00  0.00
ATOM   2443  ANM ANM X 564     -17.707  69.170  40.048  1.00  0.00
ATOM   2444  ANN ANN X 565     -84.487 -72.299  15.433  1.00  0.00
ATOM   2445  ANO ANO X 566      30.538 -87.943  70.215  1.00  0.00
ATOM   2446  ANP ANP X 567      85.756 -67.127  62.146  1.00  0.00
ATOM   2447  ANQ ANQ X 568      46.807  81.444  85.307  1.00  0.00
ATOM   2448  ANR ANR X 569      56.533 -51.407 -74.534  1.00  0.00
ATOM   2449  ANS ANS X 570     -42.961  72.193 -16.176  1.00  0.00
ATOM   2450  ANT ANT X 571     -36.303 -74.954   8.209  1.00  0.00
ATOM   2451  ANU ANU X 572     -30.277 -23.824 -22.188  1.00  0.00
ATOM   2452  ANV ANV X 573      80.963 -15.226  61.708  1.00  0.00
ATOM   2453  ANW ANW X 574     -12.453 -50.475  41.302  1.00  0.00
ATOM   2454  ANX ANX X 575      -3.061 -53.254 -80.741  1.00  0.00
ATOM   2455  ANY ANY X 576     -40.952 -77.121 -74.592  1.00  0.00
ATOM   2456  ANZ ANZ X 577     -76.577  57.174 -40.055  1.00  0.00
ATOM   2457  AOA AOA X 578      87.257 -46.219 -64.562  1.00  0.00
ATOM   2458  AOB AOB X 579      74.683  17.667 -23.318  1.00  0.00
ATOM   2459  AOC AOC X 580     -72.280 -89.794  32.735  1.00  0.00
ATOM   2460  AOD AOD X 581      68.316 -30.527  52.787  1.00  0.00
ATOM   2461  AOE AOE X 582      47.121 -88.646   4.781  1.00  0.00
ATOM   2462  AOF AOF X 583     -83.355 -51.052  73.060  1.00  0.00
ATOM   2463  AOG AOG X 584     -72.031  78.771 -45.601  1.00  0.00
ATOM   2464  AOH AOH X 585     -43.314  23.970  71.500  1.00  0.00
ATOM   2465  AOI AOI X 586      26.608  38.894 -74.765  1.00  0.00
ATOM   2466  AOJ AOJ X 587     -50.698 -48.721   9.323  1.00  0.00
ATOM   2467  AOK AOK X 588     -56.821  84.600 -63.206  1.00  0.00
ATOM   2468  AOL AOL X 589      32.933 -41.971  52.671  1.00  0.00
ATOM   2469  AOM AOM X 590     -66.594  -2.259 -35.074  1.00  0.00
ATOM   2470  AON AON X 591      -3.216  82.424  29.431  1.00  0.00
ATOM   2471  AOO AOO X 592      70.459 -51.886  45.524  1.00  0.00
ATOM   2472  AOP AOP X 593     -51.949  48.248 -35.847  1.00  0.00
ATOM   2473  AOQ AOQ X 594      -5.269  64.919  33.106  1.00  0.00
ATOM   2474  AOR AOR X 595      71.471 -75.896 -39.552  1.00  0.00
ATOM   2475  AOS AOS X 596      -5.194  35.607 -85.565  1.00  0.00
ATOM   2476  AOT AOT X 597     -71.124  78.697  82.620  1.00  0.00
ATOM   2477  AOU AOU X 598      82.713  68.357 -41.725  1.00  0.00
ATOM   2478  AOV AOV X 599      88.054 -33.258  57.634  1.00  0.00
ATOM   2479  AOW AOW X 600     -58.422 -86.242  18.298  1.00  0.00
ATOM   2480  AOX AOX X 601     -77.372 -28.750   8.841  1.00  0.00
ATOM   2481  AOY AOY X 602      71.037 -55.368 -64.846  1.00  0.00
ATOM   2482  AOZ AOZ X 603      29.014 -61.803   4.527  1.00  0.00
ATOM   2483  APA APA X 604     -17.506 -73.715 -17.634  1.00  0.00
ATOM   2484  APB APB X 605      56.015 -80.968 -45.488  1.00  0.00
ATOM   2485  APC APC X 606      48.746 -48.882  49.835  1.00  0.00
ATOM   2486  APD APD X 607      45.262  30.661 -83.664  1.00  0.00
ATOM   2487  APE APE X 608     -80.254  13.942  -9.195  1.00  0.00
ATOM   2488  APF APF X 609      24.644  -8.082  84.026  1.00  0.00
ATOM   2489  APG APG X 610      11.526  24.280 -29.785  1.00  0.00
ATOM   2490  APH APH X 611       1.805 -37.827  51.856  1.00  0.00
ATOM   2491  API API X 612     -54.059  81.712  16.976  1.00  0.00
ATOM   2492  APJ APJ X 613      52.086  12.915  41.245  1.00  0.00
ATOM   2493  APK APK X 614      -9.317  47.532 -11.066  1.00  0.00
ATOM   2494  APL APL X 615      74.380  40.944  49.648  1.00  0.00
ATOM   2495  APM APM X 616      -0.081  -5.210 -36.842  1.00  0.00
ATOM   2496  APN APN X 617      24.509  63.643  71.463  1.00  0.00
ATOM   2497  APO APO X 618      19.346 -79.135 -57.196  1.00  0.00
ATOM   2498  APP APP X 619     -39.393 -41.010   0.706  1.00  0.00
ATOM   2499  APQ APQ X 620      25.595   0.157 -34.448  1.00  0.00
ATOM   2500  APR APR X 621     -59.540 -89.622  78.738  1.00  0.00
ATOM   2501  APS APS X 622     -79.354  27.640  72.885  1.00  0.00
ATOM   2502  APT APT X 623     -21.881  -0.223   5.955  1.00  0.00
ATOM   2503  APU APU X 624      72.472  52.659 -43.948  1.00  0.00
ATOM   2504  APV APV X 625       6.665 -62.618 -15.195  1.00  0.00
ATOM   2505  APW APW X 626      33.017  56.738 -72.827  1.00  0.00
ATOM   2506  APX APX X 627      -6.648 -34.922   4.918  1.00  0.00
ATOM   2507  APY APY X 628      36.493 -80.599 -81.570  1.00  0.00
ATOM   2508  APZ APZ X 629     -78.449  26.319  35.767  1.00  0.00
ATOM   2509  AQA AQA X 630     -59.963  41.028 -81.871  1.00  0.00
ATOM   2510  AQB AQB X 631     -73.351 -84.398   9.407  1.00  0.00
ATOM   2511  AQC AQC X 632      88.381 -70.827  -5.743  1.00  0.00
ATOM   2512  AQD AQD X 633      65.284 -66.036  29.721  1.00  0.00
ATOM   2513  AQE AQE X 634     -18.286  25.251  18.262  1.00  0.00
ATOM   2514  AQF AQF X 635      33.264  17.262 -50.142  1.00  0.00
ATOM   2515  AQG AQG X 636     -38.215 -88.685  46.323  1.00  0.00
ATOM   2516  AQH AQH X 637      32.625 -25.668 -47.832  1.00  0.00
ATOM   2517  AQI AQI X 638     -72.348 -63.385 -87.205  1.00  0.00
ATOM   2518  AQJ AQJ X 639      74.798  66.632 -87.724  1.00  0.00
ATOM   2519  AQK AQK X 640     -66.224  23.355  88.572  1.00  0.00
ATOM   2520  AQL AQL X 641      14.701 -44.528 -40.559  1.00  0.00
ATOM   2521  AQM AQM X 642     -55.633 -53.862 -45.822  1.00  0.00
ATOM   2522  AQN AQN X 643     -13.547 -83.745  85.907  1.00  0.00
ATOM   2523  AQO AQO X 644     -84.253 -53.449  13.364  1.00  0.00
ATOM   2524  AQP AQP X 645      51.104  51.014  88.564  1.00  0.00
ATOM   2525  AQQ AQQ X 646     -85.771 -77.483   3.187  1.00  0.00
ATOM   2526  AQR AQR X 647     -74.624 -67.319  49.234  1.00  0.00
ATOM   2527  AQS AQS X 648      37.941  82.662 -20.985  1.00  0.00
ATOM   2528  AQT AQT X 649      31.426 -36.951 -69.523  1.00  0.00
ATOM   2529  AQU AQU X 650      88.270 -88.713 -15.174  1.00  0.00
ATOM   2530  AQV AQV X 651      61.644 -61.521  55.810  1.00  0.00
ATOM   2531  AQW AQW X 652     -64.296  77.742  26.300  1.00  0.00
ATOM   2532  AQX AQX X 653     -40.407 -64.385  76.501  1.00  0.00
ATOM   2533  AQY AQY X 654     -12.830 -84.416  37.836  1.00  0.00
ATOM   2534  AQZ AQZ X 655      40.000  41.201  78.421  1.00  0.00
ATOM   2535  ARA ARA X 656      69.271 -30.429 -45.846  1.00  0.00
ATOM   2536  ARB ARB X 657      10.439  73.580  85.832  1.00  0.00
ATOM   2537  ARC ARC X 658     -43.929  83.127 -64.666  1.00  0.00
ATOM   2538  ARD ARD X 659      66.815  17.910   7.673  1.00  0.00
ATOM   2539  ARE ARE X 660      81.027   2.447 -44.941  1.00  0.00
ATOM   2540  ARF ARF X 661     -68.578  39.054  12.546  1.00  0.00
ATOM   2541  ARG ARG X 662      57.925  -9.529  39.042  1.00  0.00
ATOM   2542  ARH ARH X 663     -65.876  -3.271  66.040  1.00  0.00
ATOM   2543  ARI ARI X 664      -4.994 -43.372  24.165  1.00  0.00
ATOM   2544  ARJ ARJ X 665      53.160  85.959   4.293  1.00  0.00
ATOM   2545  ARK ARK X 666      81.528  35.384  38.172  1.00  0.00
ATOM   2546  ARL ARL X 667      87.672  44.283  77.498  1.00  0.00
ATOM   2547  ARM ARM X 668     -79.912 -17.800  74.779  1.00  0.00
ATOM   2548  ARN ARN X 669     -30.395  53.994  84.639  1.00  0.00
ATOM   2549  ARO ARO X 670      50.370 -74.912  57.482  1.00  0.00
ATOM   2550  ARP ARP X 671       4.789  26.168  12.004  1.00  0.00
ATOM   2551  ARQ ARQ X 672      54.088  11.610 -46.752  1.00  0.00
ATOM   2552  ARR ARR X 673      87.588  76.794  82.619  1.00  0.00
ATOM   2553  ARS ARS X 674      89.944  15.548 -11.641  1.00  0.00
ATOM   2554  ART ART X 675     -36.640 -68.002 -15.615  1.00  0.00
ATOM   2555  ARU ARU X 676      84.859 -44.448 -18.769  1.00  0.00
ATOM   2556  ARV ARV X 677     -26.752 -22.759  -0.002  1.00  0.00
ATOM   2557  ARW ARW X 678      84.670 -37.848 -85.638  1.00  0.00
ATOM   2558  ARX ARX X 679     -19.061 -15.360  56.207  1.00  0.00
ATOM   2559  ARY ARY X 680     -40.957 -80.908 -40.916  1.00  0.00
ATOM   2560  ARZ ARZ X 681     -34.547   5.385 -20.734  1.00  0.00
ATOM   2561  ASA ASA X 682      85.861 -83.455  54.991  1.00  0.00
ATOM   2562  ASB ASB X 683     -84.406  27.186  86.692  1.00  0.00
ATOM   2563  ASC ASC X 684     -36.158  19.407 -74.940  1.00  0.00
ATOM   2564  ASD ASD X 685     -25.022  69.183  83.421  1.00  0.00
ATOM   2565  ASE ASE X 686      24.338 -39.214 -84.488  1.00  0.00
ATOM   2566  ASF ASF X 687     -77.839 -16.452  24.927  1.00  0.00
ATOM   2567  ASG ASG X 688     -72.580  47.499   7.256  1.00  0.00
ATOM   2568  ASH ASH X 689      -2.123 -86.157 -85.727  1.00  0.00
ATOM   2569  ASI ASI X 690     -83.618  59.190 -23.293  1.00  0.00
ATOM   2570  ASJ ASJ X 691      19.028 -41.101  59.145  1.00  0.00
ATOM   2571  ASK ASK X 692      87.050  15.054  24.742  1.00  0.00
ATOM   2572  ASL ASL X 693      54.636 -86.359 -66.963  1.00  0.00
ATOM   2573  ASM ASM X 694     -26.684  26.138 -13.043  1.00  0.00
ATOM   2574  ASN ASN X 695      38.979 -33.661  66.544  1.00  0.00
ATOM   2575  ASO ASO X 696     -33.622  25.764  42.623  1.00  0.00
ATOM   2576  ASP ASP X 697      -8.287 -61.293  81.477  1.00  0.00
ATOM   2577  ASQ ASQ X 698     -14.174 -47.198 -41.818  1.00  0.00
ATOM   2578  ASR ASR X 699     -15.986 -86.193 -22.446  1.00  0.00
ATOM   2579  ASS ASS X 700      11.268  61.586  44.836  1.00  0.00
ATOM   2580  AST AST X 701      43.884  -9.373 -87.183  1.00  0.00
ATOM   2581  ASU ASU X 702     -31.558 -87.987  61.311  1.00  0.00
ATOM   2582  ASV ASV X 703      30.908 -86.726 -45.521  1.00  0.00
ATOM   2583  ASW ASW X 704      62.551  61.900  50.919  1.00  0.00
ATOM   2584  ASX ASX X 705     -37.866 -58.824  -3.531  1.00  0.00
ATOM   2585  ASY ASY X 706      38.014  19.300  59.754  1.00  0.00
ATOM   2586  ASZ ASZ X 707     -29.578 -54.944  87.960  1.00  0.00
ATOM   2587  ATA ATA X 708       3.081 -86.898   2.795  1.00  0.00
ATOM   2588  ATB ATB X 709      -0.366  82.633 -40.001  1.00  0.00
ATOM   2589  ATC ATC X 710     -18.505  12.207  37.741  1.00  0.00
ATOM   2590  ATD ATD X 711      17.832 -39.515  86.469  1.00  0.00
ATOM   2591  ATE ATE X 712     -78.302  66.346 -53.750  1.00  0.00
ATOM   2592  ATF ATF X 713     -24.733  17.211  -1.357  1.00  0.00
ATOM   2593  ATG ATG X 714      28.674  68.197  57.060  1.00  0.00
ATOM   2594  ATH ATH X 715      37.542  30.267  27.945  1.00  0.00
ATOM   2595  ATI ATI X 716      53.364  67.322  -9.004  1.00  0.00
ATOM   2596  ATJ ATJ X 717      19.411  55.125 -65.192  1.00  0.00
ATOM   2597  ATK ATK X 718      36.016 -22.251 -64.738  1.00  0.00
ATOM   2598  ATL ATL X 719      48.563  24.542 -35.754  1.00  0.00
ATOM   2599  ATM ATM X 720     -46.731  22.103  -4.003  1.00  0.00
ATOM   2600  ATN ATN X 721     -55.281   2.941  86.441  1.00  0.00
ATOM   2601  ATO ATO X 722     -67.781  51.293  82.312  1.00  0.00
ATOM   2602  ATP ATP X 723     -21.579  -4.637  44.483  1.00  0.00
ATOM   2603  ATQ ATQ X 724      24.695   1.578 -86.883  1.00  0.00
ATOM   2604  ATR ATR X 725     -67.704 -15.494  61.497  1.00  0.00
ATOM   2605  ATS ATS X 726      72.777 -14.029  13.015  1.00  0.00
ATOM   2606  ATT ATT X 727      59.624  15.591 -82.728  1.00  0.00
ATOM   2607  ATU ATU X 728      -5.614  -8.362  42.787  1.00  0.00
ATOM   2608  ATV ATV X 729     -23.046  83.642  74.898  1.00  0.00
ATOM   2609  ATW ATW X 730     -36.394 -74.109  24.248  1.00  0.00
ATOM   2610  ATX ATX X 731      21.685 -32.993   4.215  1.00  0.00
ATOM   2611  ATY ATY X 732     -69.194 -84.574 -38.912  1.00  0.00
ATOM   2612  ATZ ATZ X 733     -30.585  45.405  60.899  1.00  0.00
ATOM   2613  AUA AUA X 734       1.194 -86.956 -15.641  1.00  0.00
ATOM   2614  AUB AUB X 735      11.728   5.367  32.637  1.00  0.00
ATOM   2615  AUC AUC X 736      85.763 -62.896  14.844  1.00  0.00
ATOM   2616  AUD AUD X 737       5.746  51.809 -44.884  1.00  0.00
ATOM   2617  AUE AUE X 738      89.406  37.844  -9.433  1.00  0.00
ATOM   2618  AUF AUF X 739     -40.825  12.092 -39.863  1.00  0.00
ATOM   2619  AUG AUG X 740      53.664  17.558 -15.708  1.00  0.00
ATOM   2620  AUH AUH X 741     -41.592  75.901  30.134  1.00  0.00
ATOM   2621  AUI AUI X 742     -60.240 -48.168 -16.728  1.00  0.00
ATOM   2622  AUJ AUJ X 743     -37.051 -84.380 -18.806  1.00  0.00
ATOM   2623  AUK AUK X 744     -81.213  46.960  86.697  1.00  0.00
ATOM   2624  AUL AUL X 745      87.112 -18.928  27.005  1.00  0.00
ATOM   2625  AUM AUM X 746      -6.258 -83.186 -54.303  1.00  0.00
ATOM   2626  AUN AUN X 747     -72.634  40.262  77.033  1.00  0.00
ATOM   2627  AUO AUO X 748      60.108  -0.278  -1.783  1.00  0.00
ATOM   2628  AUP AUP X 749      35.219 -34.584  88.262  1.00  0.00
ATOM   2629  AUQ AUQ X 750     -23.594 -19.900  88.191  1.00  0.00
ATOM   2630  AUR AUR X 751     -15.967  15.393  69.258  1.00  0.00
ATOM   2631  AUS AUS X 752       0.416  63.573 -83.366  1.00  0.00
ATOM   2632  AUT AUT X 753     -78.321  28.790 -13.882  1.00  0.00
ATOM   2633  AUU AUU X 754     -47.906 -16.379  81.835  1.00  0.00
ATOM   2634  AUV AUV X 755      23.776  10.080  46.903  1.00  0.00
ATOM   2635  AUW AUW X 756      18.697  72.426  50.511  1.00  0.00
ATOM   2636  AUX AUX X 757      70.365  79.479 -69.755  1.00  0.00
ATOM   2637  AUY AUY X 758      63.809  31.532   0.436  1.00  0.00
ATOM   2638  AUZ AUZ X 759     -31.117 -83.614 -53.482  1.00  0.00
ATOM   2639  AVA AVA X 760     -80.962  79.677  27.778  1.00  0.00
ATOM   2640  AVB AVB X 761     -23.666 -67.855  82.708  1.00  0.00
ATOM   2641  AVC AVC X 762     -14.232 -48.155  57.822  1.00  0.00
ATOM   2642  AVD AVD X 763       8.580  -9.053 -75.907  1.00  0.00
ATOM   2643  AVE AVE X 764      23.463  35.446 -27.615  1.00  0.00
ATOM   2644  AVF AVF X 765      16.845 -53.334 -52.788  1.00  0.00
ATOM   2645  AVG AVG X 766      24.122 -39.995 -56.635  1.00  0.00
ATOM   2646  AVH AVH X 767      -1.862 -58.313 -33.955  1.00  0.00
ATOM   2647  AVI AVI X 768      85.227 -83.248   2.445  1.00  0.00
ATOM   2648  AVJ AVJ X 769     -35.378 -83.119  -5.625  1.00  0.00
ATOM   2649  AVK AVK X 770     -57.286   7.001 -82.733  1.00  0.00
ATOM   2650  AVL AVL X 771      48.343 -32.506 -35.510  1.00  0.00
ATOM   2651  AVM AVM X 772      63.093 -75.889 -63.733  1.00  0.00
ATOM   2652  AVN AVN X 773      -8.149   4.142  31.804  1.00  0.00
ATOM   2653  AVO AVO X 774       9.003  -1.161  68.165  1.00  0.00
ATOM   2654  AVP AVP X 775     -41.843  48.045  84.764  1.00  0.00
ATOM   2655  AVQ AVQ X 776      82.951  33.860 -28.476  1.00  0.00
ATOM   2656  AVR AVR X 777      46.281 -86.585  82.205  1.00  0.00
ATOM   2657  AVS AVS X 778      -4.633 -85.447  28.910  1.00  0.00
ATOM   2658  AVT AVT X 779      30.940 -55.971  56.573  1.00  0.00
ATOM   2659  AVU AVU X 780      41.601 -66.873  15.316  1.00  0.00
ATOM   2660  AVV AVV X 781     -79.379 -20.386  58.379  1.00  0.00
ATOM   2661  AVW AVW X 782      79.533  -7.206 -66.614  1.00  0.00
ATOM   2662  AVX AVX X 783     -79.360 -40.627  28.475  1.00  0.00
ATOM   2663  AVY AVY X 784     -82.991  23.031 -29.514  1.00  0.00
ATOM   2664  AVZ AVZ X 785      -6.234  54.679  32.910  1.00  0.00
ATOM   2665  AWA AWA X 786      59.651 -22.230  -4.890  1.00  0.00
ATOM   2666  AWB AWB X 787     -47.544 -75.187  64.283  1.00  0.00
ATOM   2667  AWC AWC X 788     -30.379  36.110  51.253  1.00  0.00
ATOM   2668  AWD AWD X 789      87.038  78.529  41.105  1.00  0.00
ATOM   2669  AWE AWE X 790     -55.000  61.359  -9.242  1.00  0.00
ATOM   2670  AWF AWF X 791      87.122 -35.925 -58.745  1.00  0.00
ATOM   2671  AWG AWG X 792      23.471 -65.502 -14.720  1.00  0.00
ATOM   2672  AWH AWH X 793     -59.795  48.742 -48.388  1.00  0.00
ATOM   2673  AWI AWI X 794      20.927  77.585  77.504  1.00  0.00
ATOM   2674  AWJ AWJ X 795     -49.511 -87.655   1.489  1.00  0.00
ATOM   2675  AWK AWK X 796       5.386  11.775 -76.914  1.00  0.00
ATOM   2676  AWL AWL X 797     -85.229 -16.214 -26.678  1.00  0.00
ATOM   2677  AWM AWM X 798      73.598  -2.135  83.001  1.00  0.00
ATOM   2678  AWN AWN X 799     -29.782  70.858  -3.923  1.00  0.00
ATOM   2679  AWO AWO X 800      58.797  -2.893  12.966  1.00  0.00
ATOM   2680  AWP AWP X 801      75.893   9.650 -11.871  1.00  0.00
ATOM   2681  AWQ AWQ X 802      -2.665 -73.666 -79.637  1.00  0.00
ATOM   2682  AWR AWR X 803      55.393  72.889 -82.880  1.00  0.00
ATOM   2683  AWS AWS X 804      37.689 -34.246 -86.582  1.00  0.00
ATOM   2684  AWT AWT X 805      49.940 -73.555 -68.927  1.00  0.00
ATOM   2685  AWU AWU X 806      38.339 -82.243  18.278  1.00  0.00
ATOM   2686  AWV AWV X 807     -26.154 -85.338  48.263  1.00  0.00
ATOM   2687  AWW AWW X 808      13.349 -84.694  31.437  1.00  0.00
ATOM   2688  AWX AWX X 809     -29.705  36.075  15.891  1.00  0.00
ATOM   2689  AWY AWY X 810      30.151 -53.952  85.544  1.00  0.00
ATOM   2690  AWZ AWZ X 811     -22.324  18.360  57.265  1.00  0.00
ATOM   2691  AXA AXA X 812     -13.331 -13.101 -36.495  1.00  0.00
ATOM   2692  AXB AXB X 813     -83.648 -85.126  23.696  1.00  0.00
ATOM   2693  AXC AXC X 814      60.016   6.227  31.741  1.00  0.00
ATOM   2694  AXD AXD X 815      25.516  14.153 -78.794  1.00  0.00
ATOM   2695  AXE AXE X 816      53.477 -85.519  23.749  1.00  0.00
ATOM   2696  AXF AXF X 817     -82.481  46.133  70.773  1.00  0.00
ATOM   2697  AXG AXG X 818     -39.508  37.687  63.424  1.00  0.00
ATOM   2698  AXH AXH X 819     -23.990  83.765 -20.030  1.00  0.00
ATOM   2699  AXI AXI X 820      18.189 -88.139 -15.546  1.00  0.00
ATOM   2700  AXJ AXJ X 821      20.091  76.599 -70.146  1.00  0.00
ATOM   2701  AXK AXK X 822     -26.014 -34.792  -9.501  1.00  0.00
ATOM   2702  AXL AXL X 823      10.537 -11.929  21.158  1.00  0.00
ATOM   2703  AXM AXM X 824     -39.847 -47.984 -45.380  1.00  0.00
ATOM   2704  AXN AXN X 825     -60.261  15.706 -45.882  1.00  0.00
ATOM   2705  AXO AXO X 826     -74.553 -57.123  62.267  1.00  0.00
ATOM   2706  AXP AXP X 827     -65.431 -46.152  38.662  1.00  0.00
ATOM   2707  AXQ AXQ X 828      85.183   2.646 -25.711  1.00  0.00
ATOM   2708  AXR AXR X 829      61.511  64.837  86.363  1.00  0.00
ATOM   2709  AXS AXS X 830      61.036  84.429  86.950  1.00  0.00
ATOM   2710  AXT AXT X 831       8.318  34.981 -15.087  1.00  0.00
ATOM   2711  AXU AXU X 832     -54.452  79.361 -76.258  1.00  0.00
ATOM   2712  AXV AXV X 833     -71.617 -75.996 -85.222  1.00  0.00
ATOM   2713  AXW AXW X 834      84.832  18.128   9.819  1.00  0.00
ATOM   2714  AXX AXX X 835     -54.655 -87.270 -39.252  1.00  0.00
ATOM   2715  AXY AXY X 836       6.623 -80.120  74.451  1.00  0.00
ATOM   2716  AXZ AXZ X 837     -28.064  30.183   2.498  1.00  0.00
ATOM   2717  AYA AYA X 838      73.621 -33.113 -28.069  1.00  0.00
ATOM   2718  AYB AYB X 839      29.270   4.291  64.045  1.00  0.00
ATOM   2719  AYC AYC X 840      29.513  17.277  83.224  1.00  0.00
ATOM   2720  AYD AYD X 841      -3.953  13.928  53.117  1.00  0.00
ATOM   2721  AYE AYE X 842      13.918 -15.659 -42.649  1.00  0.00
ATOM   2722  AYF AYF X 843       1.726   9.883  75.526  1.00  0.00
ATOM   2723  AYG AYG X 844      36.735  -2.292 -59.463  1.00  0.00
ATOM   2724  AYH AYH X 845      -9.766   0.764  75.146  1.00  0.00
ATOM   2725  AYI AYI X 846      49.113  38.765  28.638  1.00  0.00
ATOM   2726  AYJ AYJ X 847       3.059  73.300  36.125  1.00  0.00
ATOM   2727  AYK AYK X 848      89.778 -47.353  -8.330  1.00  0.00
ATOM   2728  AYL AYL X 849     -84.062 -34.197  56.243  1.00  0.00
ATOM   2729  AYM AYM X 850     -18.620  28.873 -80.873  1.00  0.00
ATOM   2730  AYN AYN X 851     -43.047   0.807 -48.467  1.00  0.00
ATOM   2731  AYO AYO X 852       4.060 -34.594 -84.954  1.00  0.00
ATOM   2732  AYP AYP X 853      17.738  22.562 -61.291  1.00  0.00
ATOM   2733  AYQ AYQ X 854     -70.923 -13.295 -38.618  1.00  0.00
ATOM   2734  AYR AYR X 855      89.304 -63.344 -26.500  1.00  0.00
ATOM   2735  AYS AYS X 856      15.140  46.496  33.172  1.00  0.00
ATOM   2736  AYT AYT X 857     -71.847  68.708  72.769  1.00  0.00
ATOM   2737  AYU AYU X 858      45.797 -25.611 -73.641  1.00  0.00
ATOM   2738  AYV AYV X 859     -19.031  71.587  69.319  1.00  0.00
ATOM   2739  AYW AYW X 860     -67.492   9.991  44.136  1.00  0.00
ATOM   2740  AYX AYX X 861      13.782 -66.425  58.642  1.00  0.00
ATOM   2741  AYY AYY X 862      43.846 -87.106  52.822  1.00  0.00
ATOM   2742  AYZ AYZ X 863      43.537   5.122 -77.296  1.00  0.00
ATOM   2743  AZA AZA X 864      24.588  83.578  -6.223  1.00  0.00
ATOM   2744  AZB AZB X 865     -42.687 -41.743 -74.274  1.00  0.00
ATOM   2745  AZC AZC X 866      42.517  61.140 -84.876  1.00  0.00
ATOM   2746  AZD AZD X 867     -70.920  24.109 -51.155  1.00  0.00
ATOM   2747  AZE AZE X 868     -66.008  -3.080  46.744  1.00  0.00
ATOM   2748  AZF AZF X 869      12.994  84.590 -49.591  1.00  0.00
ATOM   2749  AZG AZG X 870     -13.200  23.150 -17.198  1.00  0.00
ATOM   2750  AZH AZH X 871      70.115 -47.684  87.144  1.00  0.00
ATOM   2751  AZI AZI X 872     -78.510   2.134 -24.391  1.00  0.00
ATOM   2752  AZJ AZJ X 873     -49.446  69.486 -84.876  1.00  0.00
ATOM   2753  AZK AZK X 874     -52.660  20.343  83.289  1.00  0.00
ATOM   2754  AZL AZL X 875     -83.769  41.395  39.429  1.00  0.00
ATOM   2755  AZM AZM X 876     -79.592 -59.446 -76.070  1.00  0.00
ATOM   2756  AZN AZN X 877     -30.232  26.045 -83.853  1.00  0.00
ATOM   2757  AZO AZO X 878     -17.981  39.242 -15.337  1.00  0.00
ATOM   2758  AZP AZP X 879      88.995  10.391 -65.198  1.00  0.00
ATOM   2759  AZQ AZQ X 880      81.561  55.434 -26.641  1.00  0.00
ATOM   2760  AZR AZR X 881     -70.362  21.666 -84.989  1.00  0.00
ATOM   2761  AZS AZS X 882     -40.667 -86.602 -30.454  1.00  0.00
ATOM   2762  AZT AZT X 883      83.458 -15.547 -15.925  1.00  0.00
ATOM   2763  AZU AZU X 884      84.776   0.007  71.181  1.00  0.00
ATOM   2764  AZV AZV X 885     -30.898 -44.095 -63.490  1.00  0.00
ATOM   2765  AZW AZW X 886      82.729  24.167 -84.220  1.00  0.00
ATOM   2766  AZX AZX X 887      30.406 -89.562  -2.077  1.00  0.00
ATOM   2767  AZY AZY X 888       0.876   8.068 -43.387  1.00  0.00
ATOM   2768  AZZ AZZ X 889      89.962 -21.314  41.044  1.00  0.00
ATOM   2769  BAA BAA X 890      62.505 -65.408 -86.250  1.00  0.00
ATOM   2770  BAB BAB X 891     -70.506   4.030  -2.098  1.00  0.00
ATOM   2771  BAC BAC X 892     -57.923 -50.065 -57.685  1.00  0.00
ATOM   2772  BAD BAD X 893     -49.951 -16.570 -38.011  1.00  0.00
ATOM   2773  BAE BAE X 894     -30.981  45.570  38.049  1.00  0.00
ATOM   2774  BAF BAF X 895     -15.036 -30.238  55.953  1.00  0.00
ATOM   2775  BAG BAG X 896      28.633 -11.755 -18.084  1.00  0.00
ATOM   2776  BAH BAH X 897     -67.395 -28.928 -69.700  1.00  0.00
ATOM   2777  BAI BAI X 898      19.701  50.260 -48.368  1.00  0.00
ATOM   2778  BAJ BAJ X 899     -84.858  76.962  78.663  1.00  0.00
ATOM   2779  BAK BAK X 900      16.054  21.510 -44.918  1.00  0.00
ATOM   2780  BAL BAL X 901      78.242  28.785  88.177  1.00  0.00
ATOM   2781  BAM BAM X 902     -29.608  58.298 -56.922  1.00  0.00
ATOM   2782  BAN BAN X 903      41.270  77.544 -43.050  1.00  0.00
ATOM   2783  BAO BAO X 904      84.831  44.279  61.704  1.00  0.00
ATOM   2784  BAP BAP X 905      90.309  67.894  88.447  1.00  0.00
ATOM   2785  BAQ BAQ X 906      -4.140  84.469  17.400  1.00  0.00
ATOM   2786  BAR BAR X 907     -28.798  -5.938  21.349  1.00  0.00
ATOM   2787  BAS BAS X 908      13.868 -50.376 -28.226  1.00  0.00
ATOM   2788  BAT BAT X 909     -82.898  84.089   0.145  1.00  0.00
ATOM   2789  BAU BAU X 910     -25.600  34.640  26.455  1.00  0.00
ATOM   2790  BAV BAV X 911      48.268  47.164   4.319  1.00  0.00
ATOM   2791  BAW BAW X 912      83.054 -40.832  85.945  1.00  0.00
ATOM   2792  BAX BAX X 913     -80.890 -15.788   5.684  1.00  0.00
ATOM   2793  BAY BAY X 914     -45.312  34.629 -20.448  1.00  0.00
ATOM   2794  BAZ BAZ X 915      42.713 -79.404  -8.234  1.00  0.00
ATOM   2795  BBA BBA X 916      36.710 -80.620   3.719  1.00  0.00
ATOM   2796  BBB BBB X 917     -41.049  -1.558 -86.282  1.00  0.00
ATOM   2797  BBC BBC X 918      70.264 -33.477   1.807  1.00  0.00
ATOM   2798  BBD BBD X 919      56.630  57.558   2.417  1.00  0.00
ATOM   2799  BBE BBE X 920      30.290 -53.768  38.630  1.00  0.00
ATOM   2800  BBF BBF X 921     -40.177 -87.752  33.349  1.00  0.00
ATOM   2801  BBG BBG X 922     -15.498 -63.362 -80.537  1.00  0.00
ATOM   2802  BBH BBH X 923     -29.936 -41.397 -18.613  1.00  0.00
ATOM   2803  BBI BBI X 924     -58.740 -85.638 -25.523  1.00  0.00
ATOM   2804  BBJ BBJ X 925      -9.966   4.187 -24.374  1.00  0.00
ATOM   2805  BBK BBK X 926      40.930 -64.486  88.060  1.00  0.00
ATOM   2806  BBL BBL X 927      70.156  -3.243  59.617  1.00  0.00
ATOM   2807  BBM BBM X 928      13.948  84.417  45.482  1.00  0.00
ATOM   2808  BBN BBN X 929      77.318  11.546  73.132  1.00  0.00
ATOM   2809  BBO BBO X 930     -82.216 -86.961  54.601  1.00  0.00
ATOM   2810  BBP BBP X 931      19.856  19.071  -6.800  1.00  0.00
ATOM   2811  BBQ BBQ X 932     -51.988 -57.420  58.925  1.00  0.00
ATOM   2812  BBR BBR X 933     -11.107  27.820 -68.790  1.00  0.00
ATOM   2813  BBS BBS X 934     -47.537  71.457 -55.368  1.00  0.00
ATOM   2814  BBT BBT X 935     -23.740 -48.164  77.062  1.00  0.00
ATOM   2815  BBU BBU X 936      80.425  21.138  41.250  1.00  0.00
ATOM   2816  BBV BBV X 937     -59.850  55.140 -76.154  1.00  0.00
ATOM   2817  BBW BBW X 938     -55.651 -44.425 -38.474  1.00  0.00
ATOM   2818  BBX BBX X 939     -43.419 -22.348 -30.351  1.00  0.00
ATOM   2819  BBY BBY X 940      43.595 -89.681 -85.678  1.00  0.00
ATOM   2820  BBZ BBZ X 941     -83.873  30.997 -84.920  1.00  0.00
ATOM   2821  BCA BCA X 942     -81.874 -87.003 -33.478  1.00  0.00
ATOM   2822  BCB BCB X 943     -11.599 -85.166  73.369  1.00  0.00
ATOM   2823  BCC BCC X 944      58.961  74.882  59.192  1.00  0.00
ATOM   2824  BCD BCD X 945     -50.451 -38.007  38.408  1.00  0.00
ATOM   2825  BCE BCE X 946      87.601  47.761 -18.266  1.00  0.00
ATOM   2826  BCF BCF X 947     -49.315 -16.822 -72.219  1.00  0.00
ATOM   2827  BCG BCG X 948      26.448 -81.255  88.668  1.00  0.00
ATOM   2828  BCH BCH X 949      73.271  -1.134 -75.663  1.00  0.00
ATOM   2829  BCI BCI X 950      29.633 -32.528  73.446  1.00  0.00
ATOM   2830  BCJ BCJ X 951      -5.655 -17.059  55.279  1.00  0.00
ATOM   2831  BCK BCK X 952      43.915  10.918  -4.388  1.00  0.00
ATOM   2832  BCL BCL X 953      35.096  17.205 -86.362  1.00  0.00
ATOM   2833  BCM BCM X 954      19.034 -82.755  -2.182  1.00  0.00
ATOM   2834  BCN BCN X 955      64.249  85.727   8.841  1.00  0.00
ATOM   2835  BCO BCO X 956      43.369  14.187 -33.420  1.00  0.00
ATOM   2836  BCP BCP X 957     -53.089  65.344 -44.051  1.00  0.00
ATOM   2837  BCQ BCQ X 958      83.232 -65.473 -38.105  1.00  0.00
ATOM   2838  BCR BCR X 959     -50.527 -72.458  81.202  1.00  0.00
ATOM   2839  BCS BCS X 960     -31.291   5.288 -43.991  1.00  0.00
ATOM   2840  BCT BCT X 961      18.671 -54.198  -5.527  1.00  0.00
ATOM   2841  BCU BCU X 962     -83.071  76.581 -64.379  1.00  0.00
ATOM   2842  BCV BCV X 963     -32.650  51.886 -40.026  1.00  0.00
ATOM   2843  BCW BCW X 964      49.492  81.667  28.205  1.00  0.00
ATOM   2844  BCX BCX X 965     -82.801 -23.241 -79.087  1.00  0.00
ATOM   2845  BCY BCY X 966      -0.622  49.185   5.775  1.00  0.00
ATOM   2846  BCZ BCZ X 967      83.254 -17.328 -27.488  1.00  0.00
ATOM   2847  BDA BDA X 968     -50.873  55.146 -85.553  1.00  0.00
ATOM   2848  BDB BDB X 969      80.659  36.537 -65.005  1.00  0.00
ATOM   2849  BDC BDC X 970      82.438 -48.538 -31.212  1.00  0.00
ATOM   2850  BDD BDD X 971     -64.582  25.767  32.914  1.00  0.00
ATOM   2851  BDE BDE X 972      85.930 -14.687  73.853  1.00  0.00
ATOM   2852  BDF BDF X 973      57.602  73.602 -64.463  1.00  0.00
ATOM   2853  BDG BDG X 974     -31.600 -28.470  88.194  1.00  0.00
ATOM   2854  BDH BDH X 975     -19.551 -88.585  62.755  1.00  0.00
ATOM   2855  BDI BDI X 976      12.666  23.059 -82.123  1.00  0.00
ATOM   2856  BDJ BDJ X 977      27.470  29.178 -43.856  1.00  0.00
ATOM   2857  BDK BDK X 978     -64.527  83.408 -31.741  1.00  0.00
ATOM   2858  BDL BDL X 979     -56.225  68.553  20.774  1.00  0.00
ATOM   2859  BDM BDM X 980      18.855 -57.620  54.697  1.00  0.00
ATOM   2860  BDN BDN X 981      64.913 -44.051 -85.687  1.00  0.00
ATOM   2861  BDO BDO X 982      76.781 -85.064  43.814  1.00  0.00
ATOM   2862  BDP BDP X 983      84.399  26.347  20.720  1.00  0.00
ATOM   2863  BDQ BDQ X 984      87.941 -18.047 -75.822  1.00  0.00
ATOM   2864  BDR BDR X 985      80.641 -64.032 -69.203  1.00  0.00
ATOM   2865  BDS BDS X 986      21.155 -17.395 -72.509  1.00  0.00
ATOM   2866  BDT BDT X 987      24.118  50.390 -86.183  1.00  0.00
ATOM   2867  BDU BDU X 988     -80.203 -29.219  -4.185  1.00  0.00
ATOM   2868  BDV BDV X 989      39.200 -25.172  81.101  1.00  0.00
ATOM   2869  BDW BDW X 990      83.875 -64.272  87.596  1.00  0.00
ATOM   2870  BDX BDX X 991     -12.031 -45.722  88.287  1.00  0.00
ATOM   2871  BDY BDY X 992     -74.087   4.172 -43.497  1.00  0.00
ATOM   2872  BDZ BDZ X 993      61.883 -19.036 -86.993  1.00  0.00
ATOM   2873  BEA BEA Y 994     -24.300 -25.210  71.650  1.00  0.00
ATOM   2874  BEB BEB Y 995     -74.381 -10.440 -56.550  1.00  0.00
ATOM   2875  BEC BEC Y 996     -16.678  26.085 -57.731  1.00  0.00
ATOM   2876  BED BED Y 997      51.771  61.525 -35.416  1.00  0.00
ATOM   2877  BEE BEE Y 998      40.467  -4.766 -52.498  1.00  0.00
ATOM   2878  BEF BEF Y 999      83.823 -52.071 -14.467  1.00  0.00
ATOM   2879  BEG BEG Y1000      46.399 -50.618  43.013  1.00  0.00
ATOM   2880  BEH BEH Y1001      66.914 -51.150  14.388  1.00  0.00
ATOM   2881  BEI BEI Y1002      30.018 -65.547  17.294  1.00  0.00
ATOM   2882  BEJ BEJ Y1003      17.641 -84.917  37.407  1.00  0.00
ATOM   2883  BEK BEK Y1004      -5.039 -10.230 -29.674  1.00  0.00
ATOM   2884  BEL BEL Y1005      68.115  40.688  63.749  1.00  0.00
ATOM   2885  BEM BEM Y1006      55.085  29.712 -17.053  1.00  0.00
ATOM   2886  BEN BEN Y1007      36.199  49.805  -2.135  1.00  0.00
ATOM   2887  BEO BEO Y1008     -52.167  56.339  -3.358  1.00  0.00
ATOM   2888  BEP BEP Y1009      42.943 -77.264 -43.323  1.00  0.00
ATOM   2889  BEQ BEQ Y1010      -7.548 -69.344 -46.923  1.00  0.00
ATOM   2890  BER BER Y1011     -82.402  67.324  10.998  1.00  0.00
ATOM   2891  BES BES Y1012     -45.236 -68.733 -37.996  1.00  0.00
ATOM   2892  BET BET Y1013     -49.104 -38.857  64.572  1.00  0.00
ATOM   2893  BEU BEU Y1014     -56.597  33.607  -8.240  1.00  0.00
ATOM   2894  BEV BEV Y1015     -11.182 -28.443  30.223  1.00  0.00
ATOM   2895  BEW BEW Y1016      78.105 -50.302 -63.543  1.00  0.00
ATOM   2896  BEX BEX Y1017      72.756 -19.469 -77.882  1.00  0.00
ATOM   2897  BEY BEY Y1018      38.372 -21.724  52.994  1.00  0.00
ATOM   2898  BEZ BEZ Y1019     -27.826  20.668  32.384  1.00  0.00
ATOM   2899  BFA BFA Y1020      -0.826 -80.877  66.622  1.00  0.00
ATOM   2900  BFB BFB Y1021      62.078  66.475 -83.202  1.00  0.00
ATOM   2901  BFC BFC Y1022      12.625 -81.634 -69.332  1.00  0.00
ATOM   2902  BFD BFD Y1023     -67.275 -10.036  24.195  1.00  0.00
ATOM   2903  BFE BFE Y1024      26.355  29.630  79.024  1.00  0.00
ATOM   2904  BFF BFF Y1025     -19.908 -53.067  31.956  1.00  0.00
ATOM   2905  BFG BFG Y1026     -22.185 -87.048   2.581  1.00  0.00
ATOM   2906  BFH BFH Y1027     -74.691  64.441  69.764  1.00  0.00
ATOM   2907  BFI BFI Y1028     -21.106 -17.473 -74.901  1.00  0.00
ATOM   2908  BFJ BFJ Y1029       7.343  -2.652 -71.298  1.00  0.00
ATOM   2909  BFK BFK Y1030      60.093  84.701 -60.719  1.00  0.00
ATOM   2910  BFL BFL Y1031      -7.163  40.119  41.088  1.00  0.00
ATOM   2911  BFM BFM Y1032     -44.870  32.130 -25.247  1.00  0.00
ATOM   2912  BFN BFN Y1033      69.284 -86.228 -48.545  1.00  0.00
ATOM   2913  BFO BFO Y1034     -39.988 -28.271 -17.619  1.00  0.00
ATOM   2914  BFP BFP Y1035     -12.942   7.183 -18.825  1.00  0.00
ATOM   2915  BFQ BFQ Y1036      79.854  73.598 -69.997  1.00  0.00
ATOM   2916  BFR BFR Y1037      50.138  60.608  28.149  1.00  0.00
ATOM   2917  BFS BFS Y1038     -73.420  46.662  44.932  1.00  0.00
ATOM   2918  BFT BFT Y1039      74.012  -3.277 -75.028  1.00  0.00
ATOM   2919  BFU BFU Y1040       7.605  67.996  61.340  1.00  0.00
ATOM   2920  BFV BFV Y1041      88.648  81.552 -49.161  1.00  0.00
ATOM   2921  BFW BFW Y1042     -14.908  58.330 -38.006  1.00  0.00
ATOM   2922  BFX BFX Y1043      37.292 -50.888 -58.151  1.00  0.00
ATOM   2923  BFY BFY Y1044     -32.735  41.168 -17.747  1.00  0.00
ATOM   2924  BFZ BFZ Y1045      42.367 -68.176  66.686  1.00  0.00
ATOM   2925  BGA BGA Y1046     -38.571  66.029  16.422  1.00  0.00
ATOM   2926  BGB BGB Y1047     -25.823  78.962  66.797  1.00  0.00
ATOM   2927  BGC BGC Y1048     -46.320 -51.888  -4.369  1.00  0.00
ATOM   2928  BGD BGD Y1049     -35.620  60.081 -31.991  1.00  0.00
ATOM   2929  BGE BGE Y1050     -73.559  74.062 -39.092  1.00  0.00
ATOM   2930  BGF BGF Y1051     -11.534  63.227  43.291  1.00  0.00
ATOM   2931  BGG BGG Y1052     -45.153  72.435 -44.638  1.00  0.00
ATOM   2932  BGH BGH Y1053      45.402  57.910  55.964  1.00  0.00
ATOM   2933  BGI BGI Y1054      46.933 -73.010 -82.508  1.00  0.00
ATOM   2934  BGJ BGJ Y1055      39.092 -46.354 -16.829  1.00  0.00
ATOM   2935  BGK BGK Y1056     -25.348 -73.579  75.245  1.00  0.00
ATOM   2936  BGL BGL Y1057      62.375 -65.272  -8.054  1.00  0.00
ATOM   2937  BGM BGM Y1058     -10.246  67.689 -78.704  1.00  0.00
ATOM   2938  BGN BGN Y1059     -21.047 -66.360  43.136  1.00  0.00
ATOM   2939  BGO BGO Y1060     -66.754  -2.146  -5.111  1.00  0.00
ATOM   2940  BGP BGP Y1061     -76.708   7.516 -79.214  1.00  0.00
ATOM   2941  BGQ BGQ Y1062     -40.621  45.806  61.242  1.00  0.00
ATOM   2942  BGR BGR Y1063      62.199 -15.850  85.145  1.00  0.00
ATOM   2943  BGS BGS Y1064      81.674   7.222 -20.186  1.00  0.00
ATOM   2944  BGT BGT Y1065      17.095  12.510  37.002  1.00  0.00
ATOM   2945  BGU BGU Y1066      79.662  66.618  28.851  1.00  0.00
ATOM   2946  BGV BGV Y1067      68.937  23.701  20.516  1.00  0.00
ATOM   2947  BGW BGW Y1068       3.162  41.002  22.016  1.00  0.00
ATOM   2948  BGX BGX Y1069     -74.712  57.329  33.888  1.00  0.00
ATOM   2949  BGY BGY Y1070     -56.974 -48.647 -33.074  1.00  0.00
ATOM   2950  BGZ BGZ Y1071      79.646  10.881  59.158  1.00  0.00
ATOM   2951  BHA BHA Y1072     -54.560  67.588 -16.231  1.00  0.00
ATOM   2952  BHB BHB Y1073     -69.286 -38.789   0.645  1.00  0.00
ATOM   2953  BHC BHC Y1074      10.348  72.144 -25.074  1.00  0.00
ATOM   2954  BHD BHD Y1075     -16.618  81.697  26.749  1.00  0.00
ATOM   2955  BHE BHE Y1076     -60.931 -53.277  77.847  1.00  0.00
ATOM   2956  BHF BHF Y1077      41.686   3.145 -10.932  1.00  0.00
ATOM   2957  BHG BHG Y1078      80.250  -8.944 -46.313  1.00  0.00
ATOM   2958  BHH BHH Y1079      71.554 -35.232  36.120  1.00  0.00
ATOM   2959  BHI BHI Y1080       2.515   6.364  73.657  1.00  0.00
ATOM   2960  BHJ BHJ Y1081      18.000 -22.637  16.473  1.00  0.00
ATOM   2961  BHK BHK Y1082      -3.841  45.853 -36.960  1.00  0.00
ATOM   2962  BHL BHL Y1083      34.501  70.513  81.929  1.00  0.00
ATOM   2963  BHM BHM Y1084     -64.476 -61.913 -72.908  1.00  0.00
ATOM   2964  BHN BHN Y1085      14.068 -13.822 -37.312  1.00  0.00
ATOM   2965  BHO BHO Y1086     -75.027 -43.934 -34.327  1.00  0.00
ATOM   2966  BHP BHP Y1087      26.414  64.692  47.126  1.00  0.00
ATOM   2967  BHQ BHQ Y1088      34.771 -81.040  30.554  1.00  0.00
ATOM   2968  BHR BHR Y1089       3.643 -33.599 -23.790  1.00  0.00
ATOM   2969  BHS BHS Y1090     -46.541  66.953  57.738  1.00  0.00
ATOM   2970  BHT BHT Y1091      73.696  70.078   7.002  1.00  0.00
ATOM   2971  BHU BHU Y1092     -52.093  16.527 -72.901  1.00  0.00
ATOM   2972  BHV BHV Y1093     -66.106  13.544  51.352  1.00  0.00
ATOM   2973  BHW BHW Y1094     -41.498 -78.025  13.880  1.00  0.00
ATOM   2974  BHX BHX Y1095      17.402  65.537  -5.721  1.00  0.00
ATOM   2975  BHY BHY Y1096     -48.623 -36.219  38.565  1.00  0.00
ATOM   2976  BHZ BHZ Y1097     -66.595 -79.556  13.156  1.00  0.00
ATOM   2977  BIA BIA Y1098      79.646  47.104 -24.197  1.00  0.00
ATOM   2978  BIB BIB Y1099     -72.573 -44.446 -48.271  1.00  0.00
ATOM   2979  BIC BIC Y1100     -27.136 -27.876  48.058  1.00  0.00
ATOM   2980  BID BID Y1101      71.367 -39.323 -78.013  1.00  0.00
ATOM   2981  BIE BIE Y1102      66.516  24.854 -77.364  1.00  0.00
ATOM   2982  BIF BIF Y1103     -52.753  -3.354 -27.338  1.00  0.00
ATOM   2983  BIG BIG Y1104      33.853 -87.657 -38.368  1.00  0.00
ATOM   2984  BIH BIH Y1105     -39.572  28.025  58.664  1.00  0.00
ATOM   2985  BII BII Y1106       6.323  36.838 -18.918  1.00  0.00
ATOM   2986  BIJ BIJ Y1107      16.711 -76.358  12.097  1.00  0.00
ATOM   2987  BIK BIK Y1108      43.763  75.583  57.941  1.00  0.00
ATOM   2988  BIL BIL Y1109      58.666  14.200   6.466  1.00  0.00
ATOM   2989  BIM BIM Y1110     -44.093  61.331 -61.474  1.00  0.00
ATOM   2990  BIN BIN Y1111     -59.845 -56.773  21.418  1.00  0.00
ATOM   2991  BIO BIO Y1112     -70.214 -78.428 -31.976  1.00  0.00
ATOM   2992  BIP BIP Y1113      -8.787 -36.236   6.276  1.00  0.00
ATOM   2993  BIQ BIQ Y1114     -51.460  83.208  82.663  1.00  0.00
ATOM   2994  BIR BIR Y1115     -42.275 -33.245  21.150  1.00  0.00
ATOM   2995  BIS BIS Y1116     -67.867 -28.557 -59.843  1.00  0.00
ATOM   2996  BIT BIT Y1117     -74.094  37.332 -66.384  1.00  0.00
ATOM   2997  BIU BIU Y1118      66.464  13.549  45.152  1.00  0.00
ATOM   2998  BIV BIV Y1119      72.724 -15.187   8.437  1.00  0.00
ATOM   2999  BIW BIW Y1120      24.312  63.922 -52.894  1.00  0.00
ATOM   3000  BIX BIX Y1121     -78.889 -26.469  42.812  1.00  0.00
ATOM   3001  BIY BIY Y1122     -26.567  67.381 -59.394  1.00  0.00
ATOM   3002  BIZ BIZ Y1123     -37.212 -35.103 -60.180  1.00  0.00
ATOM   3003  BJA BJA Y1124      38.856   3.191  74.934  1.00  0.00
ATOM   3004  BJB BJB Y1125      73.768  73.412 -13.606  1.00  0.00
ATOM   3005  BJC BJC Y1126      78.176  16.247 -10.003  1.00  0.00
ATOM   3006  BJD BJD Y1127     -18.987  47.243  33.486  1.00  0.00
ATOM   3007  BJE BJE Y1128     -83.844   5.224  79.155  1.00  0.00
ATOM   3008  BJF BJF Y1129      -9.281 -27.734 -41.176  1.00  0.00
ATOM   3009  BJG BJG Y1130      24.873 -71.946 -34.950  1.00  0.00
ATOM   3010  BJH BJH Y1131     -27.195  26.797  48.649  1.00  0.00
ATOM   3011  BJI BJI Y1132     -80.145 -70.159  21.881  1.00  0.00
ATOM   3012  BJJ BJJ Y1133      58.644  48.803   7.940  1.00  0.00
ATOM   3013  BJK BJK Y1134       4.475 -17.538  57.183  1.00  0.00
ATOM   3014  BJL BJL Y1135      12.557 -28.539  76.190  1.00  0.00
ATOM   3015  BJM BJM Y1136      22.107  34.382  54.350  1.00  0.00
ATOM   3016  BJN BJN Y1137      -2.466 -11.941 -11.514  1.00  0.00
ATOM   3017  BJO BJO Y1138      61.107 -85.044  20.206  1.00  0.00
ATOM   3018  BJP BJP Y1139      76.955 -15.287  60.489  1.00  0.00
ATOM   3019  BJQ BJQ Y1140      35.192 -77.099  -2.115  1.00  0.00
ATOM   3020  BJR BJR Y1141     -77.624 -84.290  77.717  1.00  0.00
ATOM   3021  BJS BJS Y1142      15.750  75.519  32.740  1.00  0.00
ATOM   3022  BJT BJT Y1143      15.277 -23.404  -4.731  1.00  0.00
ATOM   3023  BJU BJU Y1144      74.411  12.885   5.994  1.00  0.00
ATOM   3024  BJV BJV Y1145     -17.656 -61.462 -86.272  1.00  0.00
ATOM   3025  BJW BJW Y1146      39.886 -14.254  18.975  1.00  0.00
ATOM   3026  BJX BJX Y1147     -50.974  -0.243  46.049  1.00  0.00
ATOM   3027  BJY BJY Y1148      87.358  42.734 -45.957  1.00  0.00
ATOM   3028  BJZ BJZ Y1149      70.094   4.946 -32.972  1.00  0.00
ATOM   3029  BKA BKA Y1150      42.613 -78.081 -64.497  1.00  0.00
ATOM   3030  BKB BKB Y1151      10.092  81.794 -65.695  1.00  0.00
ATOM   3031  BKC BKC Y1152      34.232 -79.744  11.071  1.00  0.00
ATOM   3032  BKD BKD Y1153     -49.312 -27.849 -78.098  1.00  0.00
ATOM   3033  BKE BKE Y1154     -85.032 -63.181  71.112  1.00  0.00
ATOM   3034  BKF BKF Y1155     -76.899  56.149 -38.905  1.00  0.00
ATOM   3035  BKG BKG Y1156      84.337 -75.477  27.125  1.00  0.00
ATOM   3036  BKH BKH Y1157      51.791  10.496  24.257  1.00  0.00
ATOM   3037  BKI BKI Y1158       1.267 -74.261  41.870  1.00  0.00
ATOM   3038  BKJ BKJ Y1159      57.986  82.952   5.418  1.00  0.00
ATOM   3039  BKK BKK Y1160      76.163 -79.878  55.553  1.00  0.00
ATOM   3040  BKL BKL Y1161      34.977  31.055 -55.376  1.00  0.00
ATOM   3041  BKM BKM Y1162     -49.578 -82.336  79.897  1.00  0.00
ATOM   3042  BKN BKN Y1163     -31.972  34.843  86.734  1.00  0.00
ATOM   3043  BKO BKO Y1164     -23.585 -55.258 -66.293  1.00  0.00
ATOM   3044  BKP BKP Y1165      -5.553  56.241 -59.882  1.00  0.00
ATOM   3045  BKQ BKQ Y1166     -57.315  14.326  76.628  1.00  0.00
ATOM   3046  BKR BKR Y1167     -76.408 -58.382 -78.110  1.00  0.00
ATOM   3047  BKS BKS Y1168     -49.956 -11.017  82.786  1.00  0.00
ATOM   3048  BKT BKT Y1169     -75.535 -56.959  42.857  1.00  0.00
ATOM   3049  BKU BKU Y1170     -51.081 -72.503  59.370  1.00  0.00
ATOM   3050  BKV BKV Y1171      49.510  42.848  31.536  1.00  0.00
ATOM   3051  BKW BKW Y1172      -6.349 -83.672 -79.066  1.00  0.00
ATOM   3052  BKX BKX Y1173     -69.191  40.501 -36.873  1.00  0.00
ATOM   3053  BKY BKY Y1174       4.938 -65.487 -14.428  1.00  0.00
ATOM   3054  BKZ BKZ Y1175     -31.242  41.068  47.239  1.00  0.00
ATOM   3055  BLA BLA Y1176     -33.153  -2.149  31.911  1.00  0.00
ATOM   3056  BLB BLB Y1177     -49.636 -63.765  36.836  1.00  0.00
ATOM   3057  BLC BLC Y1178     -55.698  42.566  32.767  1.00  0.00
ATOM   3058  BLD BLD Y1179      58.020  36.362 -52.258  1.00  0.00
ATOM   3059  BLE BLE Y1180      23.819 -62.221   4.542  1.00  0.00
ATOM   3060  BLF BLF Y1181      66.290  49.735 -78.987  1.00  0.00
ATOM   3061  BLG BLG Y1182     -21.258  46.961 -27.397  1.00  0.00
ATOM   3062  BLH BLH Y1183     -23.181 -49.689  66.084  1.00  0.00
ATOM   3063  BLI BLI Y1184      85.427 -42.532  64.413  1.00  0.00
ATOM   3064  BLJ BLJ Y1185     -84.752  80.666  80.415  1.00  0.00
ATOM   3065  BLK BLK Y1186     -69.776  77.114  51.946  1.00  0.00
ATOM   3066  BLL BLL Y1187     -33.807 -30.678   3.489  1.00  0.00
ATOM   3067  BLM BLM Y1188      86.399  39.726   3.104  1.00  0.00
ATOM   3068  BLN BLN Y1189      14.372  31.723 -71.601  1.00  0.00
ATOM   3069  BLO BLO Y1190      80.625 -35.901 -52.986  1.00  0.00
ATOM   3070  BLP BLP Y1191       9.681 -43.978  11.522  1.00  0.00
ATOM   3071  BLQ BLQ Y1192     -45.388   7.270 -44.883  1.00  0.00
ATOM   3072  BLR BLR Y1193     -13.427  21.462 -21.351  1.00  0.00
ATOM   3073  BLS BLS Y1194     -56.520  20.470 -46.043  1.00  0.00
ATOM   3074  BLT BLT Y1195     -71.227  82.909  28.661  1.00  0.00
ATOM   3075  BLU BLU Y1196      88.678  54.663  -5.903  1.00  0.00
ATOM   3076  BLV BLV Y1197     -15.276  26.201  72.708  1.00  0.00
ATOM   3077  BLW BLW Y1198     -55.777  63.425  38.497  1.00  0.00
ATOM   3078  BLX BLX Y1199     -47.023  45.622 -40.001  1.00  0.00
ATOM   3079  BLY BLY Y1200     -70.860  25.942   3.828  1.00  0.00
ATOM   3080  BLZ BLZ Y1201     -43.060  -7.703 -46.031  1.00  0.00
ATOM   3081  BMA BMA Y1202      65.309  65.134  48.935  1.00  0.00
ATOM   3082  BMB BMB Y1203     -62.228 -58.396  56.597  1.00  0.00
ATOM   3083  BMC BMC Y1204      82.943 -75.922   5.122  1.00  0.00
ATOM   3084  BMD BMD Y1205     -64.539  74.836 -69.437  1.00  0.00
ATOM   3085  BME BME Y1206     -46.479  16.400  -4.789  1.00  0.00
ATOM   3086  BMF BMF Y1207      33.937  36.135  22.504  1.00  0.00
ATOM   3087  BMG BMG Y1208      89.450 -68.546  75.200  1.00  0.00
ATOM   3088  BMH BMH Y1209      86.716  -9.526  84.417  1.00  0.00
ATOM   3089  BMI BMI Y1210      75.875 -70.493 -44.046  1.00  0.00
ATOM   3090  BMJ BMJ Y1211      14.015  69.399  87.057  1.00  0.00
ATOM   3091  BMK BMK Y1212      25.731  62.696 -80.350  1.00  0.00
ATOM   3092  BML BML Y1213     -61.224  48.366 -22.223  1.00  0.00
ATOM   3093  BMM BMM Y1214     -75.086 -71.980 -73.738  1.00  0.00
ATOM   3094  BMN BMN Y1215      86.459  71.937  74.365  1.00  0.00
ATOM   3095  BMO BMO Y1216     -74.698 -54.578  63.053  1.00  0.00
ATOM   3096  BMP BMP Y1217     -63.284 -82.161  -2.768  1.00  0.00
ATOM   3097  BMQ BMQ Y1218       7.960 -31.066 -62.825  1.00  0.00
ATOM   3098  BMR BMR Y1219      -4.063  37.847  61.735  1.00  0.00
ATOM   3099  BMS BMS Y1220      64.198 -25.140 -17.876  1.00  0.00
ATOM   3100  BMT BMT Y1221      84.978 -53.321  53.439  1.00  0.00
ATOM   3101  BMU BMU Y1222      18.044  30.978 -59.456  1.00  0.00
ATOM   3102  BMV BMV Y1223     -38.386  30.674  -0.745  1.00  0.00
ATOM   3103  BMW BMW Y1224     -39.832 -26.588 -44.441  1.00  0.00
ATOM   3104  BMX BMX Y1225     -77.044  64.891  -8.371  1.00  0.00
ATOM   3105  BMY BMY Y1226      28.362  72.487  16.461  1.00  0.00
ATOM   3106  BMZ BMZ Y1227      33.998  21.105  29.451  1.00  0.00
ATOM   3107  BNA BNA Y1228      84.383 -19.244 -28.402  1.00  0.00
ATOM   3108  BNB BNB Y1229     -72.997 -86.036 -58.618  1.00  0.00
ATOM   3109  BNC BNC Y1230     -72.824 -25.477 -21.913  1.00  0.00
ATOM   3110  BND BND Y1231     -48.879  32.427  85.021  1.00  0.00
ATOM   3111  BNE BNE Y1232      -1.072 -61.148 -79.319  1.00  0.00
ATOM   3112  BNF BNF Y1233      53.338 -71.410  28.090  1.00  0.00
ATOM   3113  BNG BNG Y1234      54.977 -66.125 -37.181  1.00  0.00
ATOM   3114  BNH BNH Y1235      73.375 -35.414  56.104  1.00  0.00
ATOM   3115  BNI BNI Y1236     -82.385  18.868  48.377  1.00  0.00
ATOM   3116  BNJ BNJ Y1237     -33.318  69.970 -84.155  1.00  0.00
ATOM   3117  BNK BNK Y1238      76.722  78.741  61.082  1.00  0.00
ATOM   3118  BNL BNL Y1239      45.063 -17.219 -78.609  1.00  0.00
ATOM   3119  BNM BNM Y1240      62.098   5.827  70.948  1.00  0.00
ATOM   3120  BNN BNN Y1241       5.244 -56.078  50.278  1.00  0.00
ATOM   3121  BNO BNO Y1242     -67.710 -69.104 -42.664  1.00  0.00
ATOM   3122  BNP BNP Y1243     -15.568 -42.669 -65.665  1.00  0.00
ATOM   3123  BNQ BNQ Y1244      48.954 -82.270   0.072  1.00  0.00
ATOM   3124  BNR BNR Y1245     -68.199 -29.318  78.939  1.00  0.00
ATOM   3125  BNS BNS Y1246      39.027   0.364 -79.497  1.00  0.00
ATOM   3126  BNT BNT Y1247      53.589 -39.555  84.454  1.00  0.00
ATOM   3127  BNU BNU Y1248      76.166 -75.834 -68.492  1.00  0.00
ATOM   3128  BNV BNV Y1249      73.320   0.223 -10.692  1.00  0.00
ATOM   3129  BNW BNW Y1250      24.392  81.071   2.546  1.00  0.00
ATOM   3130  BNX BNX Y1251     -76.451 -56.931  -2.524  1.00  0.00
ATOM   3131  BNY BNY Y1252      21.856  26.293 -34.618  1.00  0.00
ATOM   3132  BNZ BNZ Y1253      19.215  50.003  80.377  1.00  0.00
ATOM   3133  BOA BOA Y1254      -8.896  79.124  49.450  1.00  0.00
ATOM   3134  BOB BOB Y1255      77.189 -24.145 -60.326  1.00  0.00
ATOM   3135  BOC BOC Y1256     -84.342 -11.810  52.225  1.00  0.00
ATOM   3136  BOD BOD Y1257      -3.804  72.004 -58.631  1.00  0.00
ATOM   3137  BOE BOE Y1258     -62.602  81.095   3.098  1.00  0.00
ATOM   3138  BOF BOF Y1259     -70.618 -83.479 -83.376  1.00  0.00
ATOM   3139  BOG BOG Y1260     -72.657 -44.352  68.617  1.00  0.00
ATOM   3140  BOH BOH Y1261      35.940 -59.074 -85.842  1.00  0.00
ATOM   3141  BOI BOI Y1262     -41.512 -65.426 -72.150  1.00  0.00
ATOM   3142  BOJ BOJ Y1263     -15.400 -77.514  18.580  1.00  0.00
ATOM   3143  BOK BOK Y1264     -68.352 -70.980  79.389  1.00  0.00
ATOM   3144  BOL BOL Y1265      53.012 -83.929 -54.663  1.00  0.00
ATOM   3145  BOM BOM Y1266      87.990 -19.232 -72.263  1.00  0.00
ATOM   3146  BON BON Y1267      63.602 -13.048 -35.720  1.00  0.00
ATOM   3147  BOO BOO Y1268     -23.707  -7.845  32.311  1.00  0.00
ATOM   3148  BOP BOP Y1269      45.092  61.795 -77.499  1.00  0.00
ATOM   3149  BOQ BOQ Y1270     -73.365 -85.040  65.130  1.00  0.00
ATOM   3150  BOR BOR Y1271     -33.509 -43.984  85.601  1.00  0.00
ATOM   3151  BOS BOS Y1272     -27.064  57.311  60.545  1.00  0.00
ATOM   3152  BOT BOT Y1273      75.607 -34.439 -32.208  1.00  0.00
ATOM   3153  BOU BOU Y1274     -31.052 -83.241 -19.270  1.00  0.00
ATOM   3154  BOV BOV Y1275     -31.135  22.420  79.800  1.00  0.00
ATOM   3155  BOW BOW Y1276     -82.705 -83.343 -78.023  1.00  0.00
ATOM   3156  BOX BOX Y1277      51.154 -83.382  42.539  1.00  0.00
ATOM   3157  BOY BOY Y1278      30.578  -8.766  30.286  1.00  0.00
ATOM   3158  BOZ BOZ Y1279      22.914 -88.925  64.757  1.00  0.00
ATOM   3159  BPA BPA Y1280     -64.823 -89.444 -25.188  1.00  0.00
ATOM   3160  BPB BPB Y1281       3.146 -87.755 -10.533  1.00  0.00
ATOM   3161  BPC BPC Y1282     -45.856 -51.782  44.776  1.00  0.00
ATOM   3162  BPD BPD Y1283     -76.807  19.531 -24.996  1.00  0.00
ATOM   3163  BPE BPE Y1284      68.649 -19.814  45.395  1.00  0.00
ATOM   3164  BPF BPF Y1285     -62.087  43.205 -84.044  1.00  0.00
ATOM   3165  BPG BPG Y1286      76.278  14.150 -59.488  1.00  0.00
ATOM   3166  BPH BPH Y1287      13.937  59.741  35.391  1.00  0.00
ATOM   3167  BPI BPI Y1288      84.647  70.557 -32.306  1.00  0.00
ATOM   3168  BPJ BPJ Y1289      78.747  33.523  88.783  1.00  0.00
ATOM   3169  BPK BPK Y1290     -76.270  68.537 -52.547  1.00  0.00
ATOM   3170  BPL BPL Y1291     -72.176 -30.608 -85.235  1.00  0.00
ATOM   3171  BPM BPM Y1292     -65.275  55.028 -66.123  1.00  0.00
ATOM   3172  BPN BPN Y1293      17.041 -67.103  76.249  1.00  0.00
ATOM   3173  BPO BPO Y1294     -61.873  28.464 -37.785  1.00  0.00
ATOM   3174  BPP BPP Y1295     -23.554  40.668  72.174  1.00  0.00
ATOM   3175  BPQ BPQ Y1296      21.556 -53.148  81.765  1.00  0.00
ATOM   3176  BPR BPR Y1297     -21.403  29.834  29.121  1.00  0.00
ATOM   3177  BPS BPS Y1298     -16.131  27.911  -1.805  1.00  0.00
ATOM   3178  BPT BPT Y1299     -50.962 -24.777 -63.310  1.00  0.00
ATOM   3179  BPU BPU Y1300     -67.225 -39.963 -70.811  1.00  0.00
ATOM   3180  BPV BPV Y1301     -21.800 -82.552  56.282  1.00  0.00
ATOM   3181  BPW BPW Y1302       6.715  72.701  13.887  1.00  0.00
ATOM   3182  BPX BPX Y1303     -32.918 -70.367 -56.153  1.00  0.00
ATOM   3183  BPY BPY Y1304      60.551 -45.238  64.828  1.00  0.00
ATOM   3184  BPZ BPZ Y1305     -75.794  19.938  27.834  1.00  0.00
ATOM   3185  BQA BQA Y1306      22.266 -61.655  40.747  1.00  0.00
ATOM   3186  BQB BQB Y1307     -15.038  73.912 -44.427  1.00  0.00
ATOM   3187  BQC BQC Y1308     -18.407 -28.348  -5.733  1.00  0.00
ATOM   3188  BQD BQD Y1309      48.134 -31.961  20.008  1.00  0.00
ATOM   3189  BQE BQE Y1310      17.130  -5.039  42.897  1.00  0.00
ATOM   3190  BQF BQF Y1311     -77.746 -70.786  49.062  1.00  0.00
ATOM   3191  BQG BQG Y1312      65.973 -65.189  80.840  1.00  0.00
ATOM   3192  BQH BQH Y1313      42.822 -79.911 -20.464  1.00  0.00
ATOM   3193  BQI BQI Y1314       9.854 -40.716  42.707  1.00  0.00
ATOM   3194  BQJ BQJ Y1315     -82.745  57.603 -81.864  1.00  0.00
ATOM   3195  BQK BQK Y1316      21.665   2.243  20.976  1.00  0.00
ATOM   3196  BQL BQL Y1317      25.993  30.112   5.507  1.00  0.00
ATOM   3197  BQM BQM Y1318     -48.909  13.553  24.225  1.00  0.00
ATOM   3198  BQN BQN Y1319     -77.330 -17.728  65.776  1.00  0.00
ATOM   3199  BQO BQO Y1320     -32.285  60.545  -8.754  1.00  0.00
ATOM   3200  BQP BQP Y1321      -8.761  12.389  44.275  1.00  0.00
ATOM   3201  BQQ BQQ Y1322      42.287 -62.630  11.047  1.00  0.00
ATOM   3202  BQR BQR Y1323      75.112  83.560  35.571  1.00  0.00
ATOM   3203  BQS BQS Y1324     -26.845  22.662 -28.595  1.00  0.00
ATOM   3204  BQT BQT Y1325     -25.676  -6.908 -46.804  1.00  0.00
ATOM   3205  BQU BQU Y1326     -68.058 -59.990 -23.029  1.00  0.00
ATOM   3206  BQV BQV Y1327     -25.486  84.208 -49.633  1.00  0.00
ATOM   3207  BQW BQW Y1328     -62.408  71.811 -48.794  1.00  0.00
ATOM   3208  BQX BQX Y1329     -60.080 -20.710  -2.797  1.00  0.00
ATOM   3209  BQY BQY Y1330     -38.590 -52.928  21.815  1.00  0.00
ATOM   3210  BQZ BQZ Y1331      -2.046  -7.338 -50.804  1.00  0.00
ATOM   3211  BRA BRA Y1332      88.949  49.680  27.224  1.00  0.00
ATOM   3212  BRB BRB Y1333      48.991  74.327  -7.193  1.00  0.00
ATOM   3213  BRC BRC Y1334      52.440  35.404  18.704  1.00  0.00
ATOM   3214  BRD BRD Y1335      28.745  36.774 -16.330  1.00  0.00
ATOM   3215  BRE BRE Y1336      58.169 -87.957 -34.461  1.00  0.00
ATOM   3216  BRF BRF Y1337      40.282  24.983 -28.781  1.00  0.00
ATOM   3217  BRG BRG Y1338     -64.411 -56.007 -55.797  1.00  0.00
ATOM   3218  BRH BRH Y1339     -26.470 -64.546 -21.898  1.00  0.00
ATOM   3219  BRI BRI Y1340      -7.608   9.133 -32.907  1.00  0.00
ATOM   3220  BRJ BRJ Y1341      -9.978  59.734   0.689  1.00  0.00
ATOM   3221  BRK BRK Y1342      36.957  83.611 -44.133  1.00  0.00
ATOM   3222  BRL BRL Y1343      41.352 -87.093  86.216  1.00  0.00
ATOM   3223  BRM BRM Y1344      82.733   7.533  37.310  1.00  0.00
ATOM   3224  BRN BRN Y1345     -27.597 -84.009 -80.125  1.00  0.00
ATOM   3225  BRO BRO Y1346      79.361 -72.269 -81.891  1.00  0.00
ATOM   3226  BRP BRP Y1347     -78.146  40.217  54.485  1.00  0.00
ATOM   3227  BRQ BRQ Y1348     -42.492  15.342  42.406  1.00  0.00
ATOM   3228  BRR BRR Y1349      -8.243 -49.544  82.491  1.00  0.00
ATOM   3229  BRS BRS Y1350     -17.699 -55.824   2.848  1.00  0.00
ATOM   3230  BRT BRT Y1351     -74.513  54.962  55.735  1.00  0.00
ATOM   3231  BRU BRU Y1352     -49.942 -36.676 -61.909  1.00  0.00
ATOM   3232  BRV BRV Y1353      44.740  27.443  43.244  1.00  0.00
ATOM   3233  BRW BRW Y1354      11.368  -4.818  28.980  1.00  0.00
ATOM   3234  BRX BRX Y1355     -48.898  59.961 -80.583  1.00  0.00
ATOM   3235  BRY BRY Y1356     -79.519 -81.742  33.276  1.00  0.00
ATOM   3236  BRZ BRZ Y1357      83.664  32.467  37.848  1.00  0.00
ATOM   3237  BSA BSA Y1358     -48.527  11.970  61.687  1.00  0.00
ATOM   3238  BSB BSB Y1359     -73.493  81.844 -77.935  1.00  0.00
ATOM   3239  BSC BSC Y1360     -15.323 -45.987 -33.528  1.00  0.00
ATOM   3240  BSD BSD Y1361     -45.199  -8.369  63.339  1.00  0.00
ATOM   3241  BSE BSE Y1362     -48.697  47.788 -60.472  1.00  0.00
ATOM   3242  BSF BSF Y1363     -16.044 -74.540 -69.557  1.00  0.00
ATOM   3243  BSG BSG Y1364      72.257 -84.405  16.867  1.00  0.00
ATOM   3244  BSH BSH Y1365     -69.320  29.732  42.953  1.00  0.00
ATOM   3245  BSI BSI Y1366     -81.527 -77.423  64.317  1.00  0.00
ATOM   3246  BSJ BSJ Y1367     -45.105 -48.290 -61.211  1.00  0.00
ATOM   3247  BSK BSK Y1368      54.161  58.749 -65.245  1.00  0.00
ATOM   3248  BSL BSL Y1369      -7.973  70.142  71.415  1.00  0.00
ATOM   3249  BSM BSM Y1370     -29.657 -38.251 -34.433  1.00  0.00
ATOM   3250  BSN BSN Y1371      -7.837 -17.319  88.346  1.00  0.00
ATOM   3251  BSO BSO Y1372       0.192 -21.904   8.328  1.00  0.00
ATOM   3252  BSP BSP Y1373      -4.304 -64.189  21.539  1.00  0.00
ATOM   3253  BSQ BSQ Y1374     -33.272  -8.773 -22.073  1.00  0.00
ATOM   3254  BSR BSR Y1375      83.999  70.217 -85.953  1.00  0.00
ATOM   3255  BSS BSS Y1376     -82.272  -4.639 -30.190  1.00  0.00
ATOM   3256  BST BST Y1377      50.337  23.178 -46.652  1.00  0.00
ATOM   3257  BSU BSU Y1378      51.376 -26.382 -44.912  1.00  0.00
ATOM   3258  BSV BSV Y1379      78.765  53.048 -52.228  1.00  0.00
ATOM   3259  BSW BSW Y1380     -56.768 -90.293 -49.214  1.00  0.00
ATOM   3260  BSX BSX Y1381      85.858  49.414 -69.341  1.00  0.00
ATOM   3261  BSY BSY Y1382      54.067  32.429 -64.757  1.00  0.00
ATOM   3262  BSZ BSZ Y1383      62.427 -10.368  28.514  1.00  0.00
ATOM   3263  BTA BTA Y1384     -80.009 -48.246  30.416  1.00  0.00
ATOM   3264  BTB BTB Y1385      17.264  14.210 -73.888  1.00  0.00
ATOM   3265  BTC BTC Y1386     -25.219  17.437 -15.590  1.00  0.00
ATOM   3266  BTD BTD Y1387     -24.022  46.191   1.101  1.00  0.00
ATOM   3267  BTE BTE Y1388      -1.568  53.395  81.255  1.00  0.00
ATOM   3268  BTF BTF Y1389     -44.045  -6.357  12.962  1.00  0.00
ATOM   3269  BTG BTG Y1390      67.775 -88.399  -4.486  1.00  0.00
ATOM   3270  BTH BTH Y1391     -49.640  41.041   9.392  1.00  0.00
ATOM   3271  BTI BTI Y1392     -30.152  -4.617  46.911  1.00  0.00
ATOM   3272  BTJ BTJ Y1393      33.241  41.640 -79.552  1.00  0.00
ATOM   3273  BTK BTK Y1394     -21.785  54.703  80.766  1.00  0.00
ATOM   3274  BTL BTL Y1395      53.341  55.667  -7.721  1.00  0.00
ATOM   3275  BTM BTM Y1396     -67.388  39.460   6.906  1.00  0.00
ATOM   3276  BTN BTN Y1397      55.216  83.154 -80.310  1.00  0.00
ATOM   3277  BTO BTO Y1398      16.539  17.696  15.750  1.00  0.00
ATOM   3278  BTP BTP Y1399     -67.130  44.377  64.495  1.00  0.00
ATOM   3279  BTQ BTQ Y1400     -38.278  80.266 -74.086  1.00  0.00
ATOM   3280  BTR BTR Y1401      62.338  35.650 -34.969  1.00  0.00
ATOM   3281  BTS BTS Y1402     -15.121 -68.467  67.377  1.00  0.00
ATOM   3282  BTT BTT Y1403     -49.276  27.826  49.734  1.00  0.00
ATOM   3283  BTU BTU Y1404     -68.790 -80.808 -17.034  1.00  0.00
ATOM   3284  BTV BTV Y1405      85.155 -64.663  37.471  1.00  0.00
ATOM   3285  BTW BTW Y1406     -81.508 -30.909  21.354  1.00  0.00
ATOM   3286  BTX BTX Y1407     -36.383 -81.974  41.400  1.00  0.00
ATOM   3287  BTY BTY Y1408      -6.005 -45.182  -5.063  1.00  0.00
ATOM   3288  BTZ BTZ Y1409     -54.859  84.853  24.127  1.00  0.00
ATOM   3289  BUA BUA Y1410      47.360  81.556  75.248  1.00  0.00
ATOM   3290  BUB BUB Y1411      45.390  16.315 -81.439  1.00  0.00
ATOM   3291  BUC BUC Y1412     -35.267 -64.225  82.660  1.00  0.00
ATOM   3292  BUD BUD Y1413     -10.997  84.887 -58.709  1.00  0.00
ATOM   3293  BUE BUE Y1414      10.880  49.056 -57.815  1.00  0.00
ATOM   3294  BUF BUF Y1415      41.467  77.533 -71.937  1.00  0.00
ATOM   3295  BUG BUG Y1416     -57.947  58.164  85.807  1.00  0.00
ATOM   3296  BUH BUH Y1417     -14.857 -41.575  52.239  1.00  0.00
ATOM   3297  BUI BUI Y1418      -9.356 -65.530  78.752  1.00  0.00
ATOM   3298  BUJ BUJ Y1419      44.192  42.389  87.180  1.00  0.00
ATOM   3299  BUK BUK Y1420     -85.565   8.197   9.119  1.00  0.00
ATOM   3300  BUL BUL Y1421      11.852 -35.114 -84.314  1.00  0.00
ATOM   3301  BUM BUM Y1422     -69.169  29.774  67.804  1.00  0.00
ATOM   3302  BUN BUN Y1423      19.474 -52.549 -85.613  1.00  0.00
ATOM   3303  BUO BUO Y1424     -17.974  -8.238  -6.921  1.00  0.00
ATOM   3304  BUP BUP Y1425      29.825 -52.815  35.003  1.00  0.00
ATOM   3305  BUQ BUQ Y1426      25.226  49.189 -30.441  1.00  0.00
ATOM   3306  BUR BUR Y1427      24.989 -28.900 -73.922  1.00  0.00
ATOM   3307  BUS BUS Y1428      67.839 -50.682 -44.151  1.00  0.00
ATOM   3308  BUT BUT Y1429      52.263 -18.156  -0.310  1.00  0.00
ATOM   3309  BUU BUU Y1430       9.693 -45.409 -38.315  1.00  0.00
ATOM   3310  BUV BUV Y1431     -45.047  18.483 -29.024  1.00  0.00
ATOM   3311  BUW BUW Y1432      24.099 -90.543 -79.835  1.00  0.00
ATOM   3312  BUX BUX Y1433     -48.023   4.898  77.384  1.00  0.00
ATOM   3313  BUY BUY Y1434     -47.114 -29.235   6.768  1.00  0.00
ATOM   3314  BUZ BUZ Y1435       2.134  75.338  40.456  1.00  0.00
ATOM   3315  BVA BVA Y1436      87.284  58.352  88.554  1.00  0.00
ATOM   3316  BVB BVB Y1437     -31.818 -17.599  22.182  1.00  0.00
ATOM   3317  BVC BVC Y1438      50.567  65.930  43.694  1.00  0.00
ATOM   3318  BVD BVD Y1439     -58.913 -25.806 -44.159  1.00  0.00
ATOM   3319  BVE BVE Y1440      72.208   4.297  16.707  1.00  0.00
ATOM   3320  BVF BVF Y1441      87.485 -49.695  35.810  1.00  0.00
ATOM   3321  BVG BVG Y1442      41.219  63.690   8.500  1.00  0.00
ATOM   3322  BVH BVH Y1443      32.563 -48.425 -85.728  1.00  0.00
ATOM   3323  BVI BVI Y1444     -39.841 -52.114  57.025  1.00  0.00
ATOM   3324  BVJ BVJ Y1445     -68.321 -15.323  80.494  1.00  0.00
ATOM   3325  BVK BVK Y1446      84.757   3.100  66.147  1.00  0.00
ATOM   3326  BVL BVL Y1447     -38.385  13.753  72.090  1.00  0.00
ATOM   3327  BVM BVM Y1448       8.011  28.681  -3.151  1.00  0.00
ATOM   3328  BVN BVN Y1449       3.956  59.181 -39.478  1.00  0.00
ATOM   3329  BVO BVO Y1450     -39.075  84.627  38.117  1.00  0.00
ATOM   3330  BVP BVP Y1451     -21.657 -43.090  -9.483  1.00  0.00
ATOM   3331  BVQ BVQ Y1452      34.160 -19.109  -5.729  1.00  0.00
ATOM   3332  BVR BVR Y1453     -58.404 -57.999 -83.633  1.00  0.00
ATOM   3333  BVS BVS Y1454      40.482  44.721  47.643  1.00  0.00
ATOM   3334  BVT BVT Y1455      19.428   7.059  -2.084  1.00  0.00
ATOM   3335  BVU BVU Y1456      31.076 -68.041  47.256  1.00  0.00
ATOM   3336  BVV BVV Y1457      20.694 -48.448  48.467  1.00  0.00
ATOM   3337  BVW BVW Y1458      -5.014 -33.742 -85.493  1.00  0.00
ATOM   3338  BVX BVX Y1459      42.591  38.886 -24.168  1.00  0.00
ATOM   3339  BVY BVY Y1460     -78.659  45.677 -25.134  1.00  0.00
ATOM   3340  BVZ BVZ Y1461      31.041  69.643  61.152  1.00  0.00
ATOM   3341  BWA BWA Y1462      55.945 -36.088 -84.182  1.00  0.00
ATOM   3342  BWB BWB Y1463     -34.092 -45.189 -72.317  1.00  0.00
ATOM   3343  BWC BWC Y1464      60.588  81.716  70.314  1.00  0.00
ATOM   3344  BWD BWD Y1465     -32.684 -83.719 -64.467  1.00  0.00
ATOM   3345  BWE BWE Y1466      22.845 -34.214  27.090  1.00  0.00
ATOM   3346  BWF BWF Y1467      55.719 -79.868 -74.173  1.00  0.00
ATOM   3347  BWG BWG Y1468     -14.825  62.719 -21.908  1.00  0.00
ATOM   3348  BWH BWH Y1469      -9.593  39.587  -2.585  1.00  0.00
ATOM   3349  BWI BWI Y1470       5.238 -48.150 -70.196  1.00  0.00
ATOM   3350  BWJ BWJ Y1471     -81.048   1.703  -8.604  1.00  0.00
ATOM   3351  BWK BWK Y1472      35.968 -40.602  13.905  1.00  0.00
ATOM   3352  BWL BWL Y1473      30.520 -46.230  65.026  1.00  0.00
ATOM   3353  BWM BWM Y1474     -24.727 -63.274  12.949  1.00  0.00
ATOM   3354  BWN BWN Y1475      63.975 -70.946 -82.415  1.00  0.00
ATOM   3355  BWO BWO Y1476     -50.829 -85.181 -63.852  1.00  0.00
ATOM   3356  BWP BWP Y1477     -68.524 -79.514  41.014  1.00  0.00
ATOM   3357  BWQ BWQ Y1478     -80.384  27.600 -44.750  1.00  0.00
ATOM   3358  BWR BWR Y1479     -35.741  24.863  23.597  1.00  0.00
ATOM   3359  BWS BWS Y1480      30.719 -90.293 -62.190  1.00  0.00
ATOM   3360  BWT BWT Y1481      67.537 -60.965 -61.984  1.00  0.00
ATOM   3361  BWU BWU Y1482      75.523 -88.705  79.865  1.00  0.00
ATOM   3362  BWV BWV Y1483     -74.580  32.956  83.973  1.00  0.00
ATOM   3363  BWW BWW Y1484     -68.704  66.929 -24.952  1.00  0.00
ATOM   3364  BWX BWX Y1485      13.612 -87.685 -26.283  1.00  0.00
ATOM   3365  BWY BWY Y1486     -28.984  19.117  14.288  1.00  0.00
ATOM   3366  BWZ BWZ Y1487      46.062 -35.053 -74.421  1.00  0.00
ATOM   3367  BXA BXA Y1488      11.185 -55.529  66.901  1.00  0.00
ATOM   3368  BXB BXB Y1489      77.448  50.558  10.487  1.00  0.00
ATOM   3369  BXC BXC Y1490     -62.461  50.154 -45.200  1.00  0.00
ATOM   3370  BXD BXD Y1491     -54.173  -7.209 -54.558  1.00  0.00
ATOM   3371  BXE BXE Y1492      38.540 -23.137  81.334  1.00  0.00
ATOM   3372  BXF BXF Y1493      85.887  -1.493  21.587  1.00  0.00
ATOM   3373  BXG BXG Y1494     -75.101 -13.516  45.932  1.00  0.00
ATOM   3374  BXH BXH Y1495      77.136 -65.290  67.498  1.00  0.00
ATOM   3375  BXI BXI Y1496      56.215 -87.192  79.962  1.00  0.00
ATOM   3376  BXJ BXJ Y1497      -7.034 -50.719  36.991  1.00  0.00
ATOM   3377  BXK BXK Y1498      29.745 -73.235 -77.789  1.00  0.00
ATOM   3378  BXL BXL Y1499       2.344  22.511 -29.127  1.00  0.00
ATOM   3379  BXM BXM Y1500     -21.161  85.282  46.611  1.00  0.00
ATOM   3380  BXN BXN Y1501      71.008  80.556 -26.972  1.00  0.00
ATOM   3381  BXO BXO Y1502     -38.651 -84.823  60.451  1.00  0.00
ATOM   3382  BXP BXP Y1503     -82.516 -22.361 -71.039  1.00  0.00
ATOM   3383  BXQ BXQ Y1504     -64.303  72.444  19.954  1.00  0.00
ATOM   3384  BXR BXR Y1505     -12.052 -59.406  57.340  1.00  0.00
ATOM   3385  BXS BXS Y1506      32.140  19.066 -73.991  1.00  0.00
ATOM   3386  BXT BXT Y1507      20.381  10.391 -43.095  1.00  0.00
ATOM   3387  BXU BXU Y1508      -0.778 -89.229  26.018  1.00  0.00
ATOM   3388  BXV BXV Y1509     -27.610  34.658  19.472  1.00  0.00
ATOM   3389  BXW BXW Y1510     -81.275 -64.943 -24.250  1.00  0.00
ATOM   3390  BXX BXX Y1511     -49.053 -89.645  -5.603  1.00  0.00
ATOM   3391  BXY BXY Y1512      48.471 -87.378 -82.361  1.00  0.00
ATOM   3392  BXZ BXZ Y1513       9.555  14.697 -11.296  1.00  0.00
ATOM   3393  BYA BYA Y1514      19.941 -84.116 -11.152  1.00  0.00
ATOM   3394  BYB BYB Y1515      16.343 -30.821 -50.231  1.00  0.00
ATOM   3395  BYC BYC Y1516      85.472  26.340 -71.978  1.00  0.00
ATOM   3396  BYD BYD Y1517      73.103  37.158 -49.988  1.00  0.00
ATOM   3397  BYE BYE Y1518      44.977  22.441  69.271  1.00  0.00
ATOM   3398  BYF BYF Y1519      30.698  15.976  67.342  1.00  0.00
ATOM   3399  BYG BYG Y1520     -57.136 -19.169  57.783  1.00  0.00
ATOM   3400  BYH BYH Y1521      40.035  83.021  25.048  1.00  0.00
ATOM   3401  BYI BYI Y1522      77.969 -36.516  -0.469  1.00  0.00
ATOM   3402  BYJ BYJ Y1523     -22.774   8.081   1.704  1.00  0.00
ATOM   3403  BYK BYK Y1524      85.138  -3.213 -26.736  1.00  0.00
ATOM   3404  BYL BYL Y1525       7.203 -83.964  85.657  1.00  0.00
ATOM   3405  BYM BYM Y1526       5.741  -0.732 -23.908  1.00  0.00
ATOM   3406  BYN BYN Y1527      80.567 -29.481  87.994  1.00  0.00
ATOM   3407  BYO BYO Y1528      14.544 -74.410  51.523  1.00  0.00
ATOM   3408  BYP BYP Y1529     -13.114 -83.713 -11.355  1.00  0.00
ATOM   3409  BYQ BYQ Y1530     -81.378 -86.038  -5.916  1.00  0.00
ATOM   3410  BYR BYR Y1531     -43.570  -8.485 -72.105  1.00  0.00
ATOM   3411  BYS BYS Y1532     -29.357  78.874 -34.236  1.00  0.00
ATOM   3412  BYT BYT Y1533     -71.573 -38.267  18.210  1.00  0.00
ATOM   3413  BYU BYU Y1534       5.310  71.007 -49.287  1.00  0.00
ATOM   3414  BYV BYV Y1535     -50.576 -78.216 -15.780  1.00  0.00
ATOM   3415  BYW BYW Y1536      86.653 -49.216 -82.529  1.00  0.00
ATOM   3416  BYX BYX Y1537      24.521  51.165  25.369  1.00  0.00
ATOM   3417  BYY BYY Y1538      79.597  15.229  89.261  1.00  0.00
ATOM   3418  BYZ BYZ Y1539     -80.046  45.226  17.656  1.00  0.00
ATOM   3419  BZA BZA Y1540     -66.985 -15.433 -81.787  1.00  0.00
ATOM   3420  BZB BZB Y1541     -79.227 -50.604 -63.073  1.00  0.00
ATOM   3421  BZC BZC Y1542      49.900  38.251   4.711  1.00  0.00
ATOM   3422  BZD BZD Y1543      72.780  22.292 -28.139  1.00  0.00
ATOM   3423  BZE BZE Y1544      34.727  -6.651  86.883  1.00  0.00
ATOM   3424  BZF BZF Y1545     -55.296 -22.704  45.715  1.00  0.00
ATOM   3425  BZG BZG Y1546     -30.546 -88.550 -41.361  1.00  0.00
ATOM   3426  BZH BZH Y1547     -20.987 -50.402 -86.795  1.00  0.00
ATOM   3427  BZI BZI Y1548     -14.047  20.666  89.024  1.00  0.00
ATOM   3428  BZJ BZJ Y1549       5.719  30.732  38.140  1.00  0.00
ATOM   3429  BZK BZK Y1550      89.387 -37.045 -72.241  1.00  0.00
ATOM   3430  BZL BZL Y1551     -80.690  50.672 -50.415  1.00  0.00
ATOM   3431  BZM BZM Y1552      84.903  64.426  52.986  1.00  0.00
ATOM   3432  BZN BZN Y1553      85.496  80.076 -20.767  1.00  0.00
ATOM   3433  BZO BZO Y1554     -57.445  60.885  72.600  1.00  0.00
ATOM   3434  BZP BZP Y1555      -1.932 -61.531  69.672  1.00  0.00
ATOM   3435  BZQ BZQ Y1556     -76.367  83.562 -24.009  1.00  0.00
ATOM   3436  BZR BZR Y1557      60.735 -57.108  54.002  1.00  0.00
ATOM   3437  BZS BZS Y1558     -55.432 -83.140  36.752  1.00  0.00
ATOM   3438  BZT BZT Y1559     -28.436  18.957  63.458  1.00  0.00
ATOM   3439  BZU BZU Y1560     -35.487  23.387 -19.731  1.00  0.00
ATOM   3440  BZV BZV Y1561     -58.226 -80.936 -72.870  1.00  0.00
ATOM   3441  BZW BZW Y1562     -15.452  78.863 -32.787  1.00  0.00
ATOM   3442  BZX BZX Y1563      82.168  21.959   7.683  1.00  0.00
ATOM   3443  BZY BZY Y1564      86.322 -25.657  25.294  1.00  0.00
ATOM   3444  BZZ BZZ Y1565       7.566  80.142  77.204  1.00  0.00
ATOM   3445  CAA CAA Y1566     -79.020 -52.680  81.740  1.00  0.00
ATOM   3446  CAB CAB Y1567      64.487 -64.009  38.578  1.00  0.00
ATOM   3447  CAC CAC Y1568     -76.447  19.654  70.417  1.00  0.00
ATOM   3448  CAD CAD Y1569     -69.719 -47.605 -86.353  1.00  0.00
ATOM   3449  CAE CAE Y1570      49.946 -73.934  13.551  1.00  0.00
ATOM   3450  CAF CAF Y1571      48.716  66.259  80.706  1.00  0.00
ATOM   3451  CAG CAG Y1572      90.085 -81.481 -59.932  1.00  0.00
ATOM   3452  CAH CAH Y1573     -41.547  -0.176 -60.807  1.00  0.00
ATOM   3453  CAI CAI Y1574     -36.673 -32.491 -78.899  1.00  0.00
ATOM   3454  CAJ CAJ Y1575      -2.155 -83.036   2.757  1.00  0.00
ATOM   3455  CAK CAK Y1576     -82.977  82.094  17.922  1.00  0.00
ATOM   3456  CAL CAL Y1577      65.225 -88.740 -77.504  1.00  0.00
ATOM   3457  CAM CAM Y1578      40.933  80.699  -1.043  1.00  0.00
ATOM   3458  CAN CAN Y1579      15.587  11.650 -29.268  1.00  0.00
ATOM   3459  CAO CAO Y1580     -82.798  83.646  -6.738  1.00  0.00
ATOM   3460  CAP CAP Y1581      -9.185  83.656  14.874  1.00  0.00
ATOM   3461  CAQ CAQ Y1582      -0.001 -26.744 -73.879  1.00  0.00
ATOM   3462  CAR CAR Y1583      67.612  65.893 -58.780  1.00  0.00
ATOM   3463  CAS CAS Y1584      71.400 -75.265 -25.574  1.00  0.00
ATOM   3464  CAT CAT Y1585      55.556  70.217   6.470  1.00  0.00
ATOM   3465  CAU CAU Y1586      -4.976 -33.298 -57.984  1.00  0.00
ATOM   3466  CAV CAV Y1587      84.641  79.704  -3.572  1.00  0.00
ATOM   3467  CAW CAW Y1588      88.597  14.365 -83.389  1.00  0.00
ATOM   3468  CAX CAX Y1589      23.898   7.057  57.674  1.00  0.00
ATOM   3469  CAY CAY Y1590     -78.681  46.469  -2.434  1.00  0.00
ATOM   3470  CAZ CAZ Y1591     -26.289  84.239 -22.215  1.00  0.00
ATOM   3471  CBA CBA Y1592      49.020 -16.569  27.992  1.00  0.00
ATOM   3472  CBB CBB Y1593       9.429  83.509  49.738  1.00  0.00
ATOM   3473  CBC CBC Y1594     -83.073   3.360 -48.411  1.00  0.00
ATOM   3474  CBD CBD Y1595      -4.523 -56.787  10.393  1.00  0.00
ATOM   3475  CBE CBE Y1596      -6.912  -3.490  39.106  1.00  0.00
ATOM   3476  CBF CBF Y1597       8.048  49.521 -30.055  1.00  0.00
ATOM   3477  CBG CBG Y1598     -16.986  -1.608  54.129  1.00  0.00
ATOM   3478  CBH CBH Y1599     -86.096  12.715  67.615  1.00  0.00
ATOM   3479  CBI CBI Y1600     -39.820 -20.513  50.779  1.00  0.00
ATOM   3480  CBJ CBJ Y1601     -28.584 -55.594 -39.018  1.00  0.00
ATOM   3481  CBK CBK Y1602      70.489  26.897  -0.648  1.00  0.00
ATOM   3482  CBL CBL Y1603     -79.981 -35.310  61.405  1.00  0.00
ATOM   3483  CBM CBM Y1604     -43.251 -16.914  -0.682  1.00  0.00
ATOM   3484  CBN CBN Y1605     -79.930  30.027 -14.201  1.00  0.00
ATOM   3485  CBO CBO Y1606      62.142 -33.506  79.767  1.00  0.00
ATOM   3486  CBP CBP Y1607      84.972  30.851 -43.760  1.00  0.00
ATOM   3487  CBQ CBQ Y1608      38.326  44.870  68.034  1.00  0.00
ATOM   3488  CBR CBR Y1609      23.145  62.198  69.440  1.00  0.00
ATOM   3489  CBS CBS Y1610      53.288  83.513  42.199  1.00  0.00
ATOM   3490  CBT CBT Y1611       5.040 -39.045  57.225  1.00  0.00
ATOM   3491  CBU CBU Y1612      -1.209 -18.563 -57.580  1.00  0.00
ATOM   3492  CBV CBV Y1613      62.222  80.540  -6.674  1.00  0.00
ATOM   3493  CBW CBW Y1614     -39.590  61.104  45.219  1.00  0.00
ATOM   3494  CBX CBX Y1615     -73.074 -41.396  51.410  1.00  0.00
ATOM   3495  CBY CBY Y1616      80.775  37.170 -68.990  1.00  0.00
ATOM   3496  CBZ CBZ Y1617     -64.287  -2.607  67.704  1.00  0.00
ATOM   3497  CCA CCA Y1618     -42.515 -88.438 -46.639  1.00  0.00
ATOM   3498  CCB CCB Y1619     -58.894 -21.442 -72.420  1.00  0.00
ATOM   3499  CCC CCC Y1620     -80.284 -38.658  -4.404  1.00  0.00
ATOM   3500  CCD CCD Y1621      53.716 -52.854  87.884  1.00  0.00
ATOM   3501  CCE CCE Y1622      76.916  71.657  87.492  1.00  0.00
ATOM   3502  CCF CCF Y1623     -15.660  41.355  20.346  1.00  0.00
ATOM   3503  CCG CCG Y1624     -42.277 -51.797 -44.649  1.00  0.00
ATOM   3504  CCH CCH Y1625     -35.953   0.556  -3.850  1.00  0.00
ATOM   3505  CCI CCI Y1626     -57.326  37.923  57.395  1.00  0.00
ATOM   3506  CCJ CCJ Y1627      84.727 -89.495 -39.261  1.00  0.00
ATOM   3507  CCK CCK Y1628      30.284 -18.964 -34.534  1.00  0.00
ATOM   3508  CCL CCL Y1629     -49.612 -31.597  86.255  1.00  0.00
ATOM   3509  CCM CCM Y1630      -4.057 -27.024 -13.197  1.00  0.00
ATOM   3510  CCN CCN Y1631      54.142  75.827  63.666  1.00  0.00
ATOM   3511  CCO CCO Y1632     -66.445  67.952 -82.304  1.00  0.00
ATOM   3512  CCP CCP Y1633      21.730  84.090  65.065  1.00  0.00
ATOM   3513  CCQ CCQ Y1634     -52.699 -58.742 -49.822  1.00  0.00
ATOM   3514  CCR CCR Y1635     -72.543   7.107 -37.921  1.00  0.00
ATOM   3515  CCS CCS Y1636     -46.061  38.329 -84.574  1.00  0.00
ATOM   3516  CCT CCT Y1637      47.551  24.837  84.192  1.00  0.00
ATOM   3517  CCU CCU Y1638      35.779  21.788  51.160  1.00  0.00
ATOM   3518  CCV CCV Y1639      -9.281 -51.693 -73.942  1.00  0.00
ATOM   3519  CCW CCW Y1640      41.941 -52.983  20.455  1.00  0.00
ATOM   3520  CCX CCX Y1641     -17.710  72.327  86.231  1.00  0.00
ATOM   3521  CCY CCY Y1642      12.901 -64.913 -63.143  1.00  0.00
ATOM   3522  CCZ CCZ Y1643      34.624 -37.014  88.640  1.00  0.00
ATOM   3523  CDA CDA Y1644     -84.282 -16.897  -1.446  1.00  0.00
ATOM   3524  CDB CDB Y1645      52.323   4.930 -32.468  1.00  0.00
ATOM   3525  CDC CDC Y1646     -55.600  -9.953 -78.350  1.00  0.00
ATOM   3526  CDD CDD Y1647      23.033  84.365 -51.178  1.00  0.00
ATOM   3527  CDE CDE Y1648     -19.736 -33.888 -25.596  1.00  0.00
ATOM   3528  CDF CDF Y1649      10.825  49.325  63.783  1.00  0.00
ATOM   3529  CDG CDG Y1650      37.982  40.231 -40.774  1.00  0.00
ATOM   3530  CDH CDH Y1651      -3.603  51.086  56.012  1.00  0.00
ATOM   3531  CDI CDI Y1652      37.511  72.363  37.417  1.00  0.00
ATOM   3532  CDJ CDJ Y1653      20.746 -61.046  23.230  1.00  0.00
ATOM   3533  CDK CDK Y1654      21.157  74.163  77.553  1.00  0.00
ATOM   3534  CDL CDL Y1655     -68.454   3.871  81.113  1.00  0.00
ATOM   3535  CDM CDM Y1656      -1.118  85.140 -16.676  1.00  0.00
ATOM   3536  CDN CDN Y1657     -51.304  33.547 -48.169  1.00  0.00
ATOM   3537  CDO CDO Y1658      40.769  10.694  55.688  1.00  0.00
ATOM   3538  CDP CDP Y1659      85.068 -28.845  53.471  1.00  0.00
ATOM   3539  CDQ CDQ Y1660     -82.481  19.507 -10.975  1.00  0.00
ATOM   3540  CDR CDR Y1661     -54.165  55.084  52.254  1.00  0.00
ATOM   3541  CDS CDS Y1662     -85.640  26.837  87.278  1.00  0.00
ATOM   3542  CDT CDT Y1663     -60.558 -68.248 -11.854  1.00  0.00
ATOM   3543  CDU CDU Y1664      11.250 -52.837 -56.360  1.00  0.00
ATOM   3544  CDV CDV Y1665     -53.126 -46.918 -73.605  1.00  0.00
ATOM   3545  CDW CDW Y1666     -32.378 -67.121  54.201  1.00  0.00
ATOM   3546  CDX CDX Y1667     -26.919  57.932 -50.533  1.00  0.00
ATOM   3547  CDY CDY Y1668     -70.936 -39.221  34.243  1.00  0.00
ATOM   3548  CDZ CDZ Y1669      78.400 -28.460  75.676  1.00  0.00
ATOM   3549  CEA CEA Y1670      67.300  57.639  38.793  1.00  0.00
ATOM   3550  CEB CEB Y1671      19.727  53.552 -11.669  1.00  0.00
ATOM   3551  CEC CEC Y1672     -24.096 -19.886 -30.329  1.00  0.00
ATOM   3552  CED CED Y1673      16.170  53.915   8.327  1.00  0.00
ATOM   3553  CEE CEE Y1674     -43.923  78.937  -6.704  1.00  0.00
ATOM   3554  CEF CEF Y1675     -23.013 -70.116 -79.034  1.00  0.00
ATOM   3555  CEG CEG Y1676      37.683  50.248  14.838  1.00  0.00
ATOM   3556  CEH CEH Y1677      53.298  77.947  20.329  1.00  0.00
ATOM   3557  CEI CEI Y1678      58.130  -2.163  48.892  1.00  0.00
ATOM   3558  CEJ CEJ Y1679     -75.962  81.575  70.786  1.00  0.00
ATOM   3559  CEK CEK Y1680     -30.560 -72.153  -4.265  1.00  0.00
ATOM   3560  CEL CEL Y1681     -29.010 -13.002   4.345  1.00  0.00
ATOM   3561  CEM CEM Y1682     -83.537  35.528  78.668  1.00  0.00
ATOM   3562  CEN CEN Y1683     -71.574 -46.468 -14.654  1.00  0.00
ATOM   3563  CEO CEO Y1684     -43.042  52.451  84.000  1.00  0.00
ATOM   3564  CEP CEP Y1685      66.602  71.202  70.598  1.00  0.00
ATOM   3565  CEQ CEQ Y1686     -79.889 -35.504 -58.644  1.00  0.00
ATOM   3566  CER CER Y1687      62.030  80.483  86.905  1.00  0.00
ATOM   3567  CES CES Y1688      41.306  46.240 -52.697  1.00  0.00
ATOM   3568  CET CET Y1689      33.325  13.158  16.597  1.00  0.00
ATOM   3569  CEU CEU Y1690     -13.390 -85.387 -69.328  1.00  0.00
ATOM   3570  CEV CEV Y1691      85.164   5.542  86.513  1.00  0.00
ATOM   3571  CEW CEW Y1692     -21.061  76.392 -16.487  1.00  0.00
ATOM   3572  CEX CEX Y1693      67.529  43.902  -7.940  1.00  0.00
ATOM   3573  CEY CEY Y1694      31.411 -41.490  32.689  1.00  0.00
ATOM   3574  CEZ CEZ Y1695      -5.095  84.162  70.082  1.00  0.00
ATOM   3575  CFA CFA Y1696      51.878 -56.470 -84.435  1.00  0.00
ATOM   3576  CFB CFB Y1697       5.977  50.173 -76.525  1.00  0.00
ATOM   3577  CFC CFC Y1698       7.660  -4.677  -9.762  1.00  0.00
ATOM   3578  CFD CFD Y1699       3.067  25.007 -87.199  1.00  0.00
ATOM   3579  CFE CFE Y1700     -32.271  44.775 -31.915  1.00  0.00
ATOM   3580  CFF CFF Y1701      22.166  15.661 -58.250  1.00  0.00
ATOM   3581  CFG CFG Y1702     -26.220 -52.729 -53.862  1.00  0.00
ATOM   3582  CFH CFH Y1703     -83.288   4.034  54.554  1.00  0.00
ATOM   3583  CFI CFI Y1704     -36.698 -52.772  72.510  1.00  0.00
ATOM   3584  CFJ CFJ Y1705      -6.810 -88.454  43.177  1.00  0.00
ATOM   3585  CFK CFK Y1706      44.769   3.155  34.149  1.00  0.00
ATOM   3586  CFL CFL Y1707      31.260  80.905 -62.003  1.00  0.00
ATOM   3587  CFM CFM Y1708      55.570  15.703  53.588  1.00  0.00
ATOM   3588  CFN CFN Y1709       9.913 -15.606  37.510  1.00  0.00
ATOM   3589  CFO CFO Y1710      25.440 -15.727 -20.475  1.00  0.00
ATOM   3590  CFP CFP Y1711      79.110 -26.558  -8.403  1.00  0.00
ATOM   3591  CFQ CFQ Y1712     -30.471 -47.527  45.775  1.00  0.00
ATOM   3592  CFR CFR Y1713      83.113 -56.267  83.756  1.00  0.00
ATOM   3593  CFS CFS Y1714     -38.119  73.141 -22.785  1.00  0.00
ATOM   3594  CFT CFT Y1715      29.442 -37.914  77.295  1.00  0.00
ATOM   3595  CFU CFU Y1716      15.769 -86.065 -49.328  1.00  0.00
ATOM   3596  CFV CFV Y1717     -82.486  56.111 -60.670  1.00  0.00
ATOM   3597  CFW CFW Y1718     -55.463 -64.608  87.465  1.00  0.00
ATOM   3598  CFX CFX Y1719      54.270 -69.309 -58.774  1.00  0.00
ATOM   3599  CFY CFY Y1720      42.575 -88.340  -8.156  1.00  0.00
ATOM   3600  CFZ CFZ Y1721     -56.682 -42.297  89.970  1.00  0.00
ATOM   3601  CGA CGA Y1722      28.142  81.784  42.376  1.00  0.00
ATOM   3602  CGB CGB Y1723      84.407 -44.285 -43.356  1.00  0.00
ATOM   3603  CGC CGC Y1724     -21.212 -88.508  30.645  1.00  0.00
ATOM   3604  CGD CGD Y1725     -34.075  -8.966 -36.559  1.00  0.00
ATOM   3605  CGE CGE Y1726       7.487 -36.151  -6.973  1.00  0.00
ATOM   3606  CGF CGF Y1727      42.933  29.127 -75.168  1.00  0.00
ATOM   3607  CGG CGG Y1728      26.784   0.486 -87.030  1.00  0.00
ATOM   3608  CGH CGH Y1729      -9.866  41.116 -85.016  1.00  0.00
ATOM   3609  CGI CGI Y1730     -84.780  74.196 -64.744  1.00  0.00
ATOM   3610  CGJ CGJ Y1731      64.536  65.771  81.181  1.00  0.00
ATOM   3611  CGK CGK Y1732     -78.789 -63.877 -51.397  1.00  0.00
ATOM   3612  CGL CGL Y1733     -69.706  71.308  88.074  1.00  0.00
ATOM   3613  CGM CGM Y1734      58.748 -18.720  69.292  1.00  0.00
ATOM   3614  CGN CGN Y1735      88.806  28.294  82.096  1.00  0.00
ATOM   3615  CGO CGO Y1736     -29.737  50.448 -80.583  1.00  0.00
ATOM   3616  CGP CGP Y1737     -19.396 -11.627  12.072  1.00  0.00
ATOM   3617  CGQ CGQ Y1738      -8.278  24.633  56.198  1.00  0.00
ATOM   3618  CGR CGR Y1739      64.087  78.788 -16.746  1.00  0.00
ATOM   3619  CGS CGS Y1740      87.686  29.514 -14.443  1.00  0.00
ATOM   3620  CGT CGT Y1741      90.350  79.470 -65.626  1.00  0.00
ATOM   3621  CGU CGU Y1742      67.977 -53.759 -23.030  1.00  0.00
ATOM   3622  CGV CGV Y1743      83.810  73.203  42.041  1.00  0.00
ATOM   3623  CGW CGW Y1744      87.543  81.148  18.831  1.00  0.00
ATOM   3624  CGX CGX Y1745      -6.267  72.578 -13.376  1.00  0.00
ATOM   3625  CGY CGY Y1746      11.870  65.691 -70.151  1.00  0.00
ATOM   3626  CGZ CGZ Y1747      64.784  56.398 -10.857  1.00  0.00
ATOM   3627  CHA CHA Y1748     -10.712  83.443   4.537  1.00  0.00
ATOM   3628  CHB CHB Y1749      11.343 -21.035 -82.835  1.00  0.00
ATOM   3629  CHC CHC Y1750     -19.018 -20.169 -51.543  1.00  0.00
ATOM   3630  CHD CHD Y1751     -31.816 -42.926   9.506  1.00  0.00
ATOM   3631  CHE CHE Y1752      29.583  71.478 -11.262  1.00  0.00
ATOM   3632  CHF CHF Y1753     -19.685 -64.219  87.650  1.00  0.00
ATOM   3633  CHG CHG Y1754     -85.734 -61.123  56.797  1.00  0.00
ATOM   3634  CHH CHH Y1755     -59.867   9.953 -50.872  1.00  0.00
ATOM   3635  CHI CHI Y1756      -5.411 -77.349  87.089  1.00  0.00
ATOM   3636  CHJ CHJ Y1757      29.893  82.125  56.402  1.00  0.00
ATOM   3637  CHK CHK Y1758      63.852  -6.986 -66.274  1.00  0.00
ATOM   3638  CHL CHL Y1759       0.455  84.008 -56.585  1.00  0.00
ATOM   3639  CHM CHM Y1760      25.817  64.639  88.960  1.00  0.00
ATOM   3640  CHN CHN Y1761      42.723  73.705 -59.042  1.00  0.00
ATOM   3641  CHO CHO Y1762      -2.228  73.498  86.463  1.00  0.00
ATOM   3642  CHP CHP Y1763     -14.592 -53.032 -21.904  1.00  0.00
ATOM   3643  CHQ CHQ Y1764     -37.328  66.527  86.708  1.00  0.00
ATOM   3644  CHR CHR Y1765      86.631 -28.363 -18.042  1.00  0.00
ATOM   3645  CHS CHS Y1766      27.759   5.038 -30.758  1.00  0.00
ATOM   3646  CHT CHT Y1767      19.358 -66.256  60.260  1.00  0.00
ATOM   3647  CHU CHU Y1768      16.376 -63.878 -44.177  1.00  0.00
ATOM   3648  CHV CHV Y1769      37.451 -85.436 -51.449  1.00  0.00
ATOM   3649  CHW CHW Y1770      21.174  -7.513  -2.149  1.00  0.00
ATOM   3650  CHX CHX Y1771      61.397  12.531 -63.652  1.00  0.00
ATOM   3651  CHY CHY Y1772      78.769  46.654  34.133  1.00  0.00
ATOM   3652  CHZ CHZ Y1773     -64.007  60.420 -49.591  1.00  0.00
ATOM   3653  CIA CIA Y1774     -84.943  79.259 -34.913  1.00  0.00
ATOM   3654  CIB CIB Y1775     -11.961 -67.162   4.189  1.00  0.00
ATOM   3655  CIC CIC Y1776      83.536 -16.566  35.336  1.00  0.00
ATOM   3656  CID CID Y1777      19.479 -31.258 -35.058  1.00  0.00
ATOM   3657  CIE CIE Y1778      89.808  -5.378 -74.477  1.00  0.00
ATOM   3658  CIF CIF Y1779     -66.707  55.796   9.685  1.00  0.00
ATOM   3659  CIG CIG Y1780     -85.516  34.162  32.462  1.00  0.00
ATOM   3660  CIH CIH Y1781     -17.512  36.781 -19.979  1.00  0.00
ATOM   3661  CII CII Y1782     -25.437   6.667  77.340  1.00  0.00
ATOM   3662  CIJ CIJ Y1783     -79.627 -34.004 -45.843  1.00  0.00
ATOM   3663  CIK CIK Y1784      -1.975 -43.810 -54.717  1.00  0.00
ATOM   3664  CIL CIL Y1785     -50.920  76.498  34.324  1.00  0.00
ATOM   3665  CIM CIM Y1786     -52.940 -86.439 -83.249  1.00  0.00
ATOM   3666  CIN CIN Y1787      42.765 -43.621  76.012  1.00  0.00
ATOM   3667  CIO CIO Y1788     -78.173  12.215 -51.899  1.00  0.00
ATOM   3668  CIP CIP Y1789     -83.021 -18.893  83.517  1.00  0.00
ATOM   3669  CIQ CIQ Y1790     -21.939  82.080  -0.299  1.00  0.00
ATOM   3670  CIR CIR Y1791     -31.238  55.762  50.079  1.00  0.00
ATOM   3671  CIS CIS Y1792     -82.253  46.668  77.785  1.00  0.00
ATOM   3672  CIT CIT Y1793     -43.188 -21.400  30.069  1.00  0.00
ATOM   3673  CIU CIU Y1794     -38.339  84.025  85.738  1.00  0.00
ATOM   3674  CIV CIV Y1795      23.441 -10.706 -75.765  1.00  0.00
ATOM   3675  CIW CIW Y1796      87.987 -25.157 -42.177  1.00  0.00
ATOM   3676  CIX CIX Y1797     -84.257 -32.983  85.783  1.00  0.00
ATOM   3677  CIY CIY Y1798      17.446 -51.720  33.473  1.00  0.00
ATOM   3678  CIZ CIZ Y1799      46.522   9.887  44.802  1.00  0.00
ATOM   3679  CJA CJA Y1800      81.525 -79.112  77.466  1.00  0.00
ATOM   3680  CJB CJB Y1801      89.542   5.738  55.655  1.00  0.00
ATOM   3681  CJC CJC Y1802     -17.508  53.437  14.900  1.00  0.00
ATOM   3682  CJD CJD Y1803     -79.448 -68.451 -35.553  1.00  0.00
ATOM   3683  CJE CJE Y1804      90.335 -68.723 -24.669  1.00  0.00
ATOM   3684  CJF CJF Y1805      84.946  84.898  84.793  1.00  0.00
ATOM   3685  CJG CJG Y1806     -81.612 -81.637 -38.394  1.00  0.00
ATOM   3686  CJH CJH Y1807      75.028  12.411 -86.867  1.00  0.00
ATOM   3687  CJI CJI Y1808     -27.036  29.950   5.570  1.00  0.00
ATOM   3688  CJJ CJJ Y1809     -73.145  56.115  84.713  1.00  0.00
ATOM   3689  CJK CJK Y1810      69.822 -57.161 -75.981  1.00  0.00
ATOM   3690  CJL CJL Y1811     -79.122 -34.125   6.835  1.00  0.00
ATOM   3691  CJM CJM Y1812     -82.862  22.893   9.121  1.00  0.00
ATOM   3692  CJN CJN Y1813      87.222   9.861 -70.249  1.00  0.00
ATOM   3693  CJO CJO Y1814       6.336  80.101 -83.000  1.00  0.00
ATOM   3694  CJP CJP Y1815     -39.140   3.621  21.164  1.00  0.00
ATOM   3695  CJQ CJQ Y1816       9.657  23.092  51.251  1.00  0.00
ATOM   3696  CJR CJR Y1817     -55.340  69.268 -59.949  1.00  0.00
ATOM   3697  CJS CJS Y1818      76.710  -7.542  45.674  1.00  0.00
ATOM   3698  CJT CJT Y1819     -43.701   8.052   9.311  1.00  0.00
ATOM   3699  CJU CJU Y1820     -82.253  -4.684  43.763  1.00  0.00
ATOM   3700  CJV CJV Y1821      89.682 -38.115  46.116  1.00  0.00
ATOM   3701  CJW CJW Y1822      78.341 -41.491  87.510  1.00  0.00
ATOM   3702  CJX CJX Y1823      70.333 -90.369  40.934  1.00  0.00
ATOM   3703  CJY CJY Y1824     -36.913   2.729 -87.510  1.00  0.00
ATOM   3704  CJZ CJZ Y1825     -56.277 -66.647 -22.884  1.00  0.00
ATOM   3705  CKA CKA Y1826      57.662 -32.761 -69.332  1.00  0.00
ATOM   3706  CKB CKB Y1827     -25.345 -85.855  78.858  1.00  0.00
ATOM   3707  CKC CKC Y1828      81.420   1.527 -85.515  1.00  0.00
ATOM   3708  CKD CKD Y1829     -68.446  83.799 -12.209  1.00  0.00
ATOM   3709  CKE CKE Y1830      50.001 -11.076  74.356  1.00  0.00
ATOM   3710  CKF CKF Y1831      47.289  40.501 -59.445  1.00  0.00
ATOM   3711  CKG CKG Y1832     -51.204  78.395 -82.465  1.00  0.00
ATOM   3712  CKH CKH Y1833      62.852 -88.897  54.407  1.00  0.00
ATOM   3713  CKI CKI Y1834      22.413  30.983  24.530  1.00  0.00
ATOM   3714  CKJ CKJ Y1835      70.652  83.130  47.056  1.00  0.00
ATOM   3715  CKK CKK Y1836     -66.222 -68.562   1.039  1.00  0.00
ATOM   3716  CKL CKL Y1837      70.668 -23.430  27.203  1.00  0.00
ATOM   3717  CKM CKM Y1838      15.673 -75.982 -82.964  1.00  0.00
ATOM   3718  CKN CKN Y1839      69.499  39.787   5.400  1.00  0.00
ATOM   3719  CKO CKO Y1840     -20.642 -47.625  14.238  1.00  0.00
ATOM   3720  CKP CKP Y1841     -84.694  46.667  37.930  1.00  0.00
ATOM   3721  CKQ CKQ Y1842      17.662 -69.442  89.124  1.00  0.00
ATOM   3722  CKR CKR Y1843      63.996 -85.858 -17.373  1.00  0.00
ATOM   3723  CKS CKS Y1844     -52.340 -38.520 -82.406  1.00  0.00
ATOM   3724  CKT CKT Y1845     -52.021  58.961 -50.524  1.00  0.00
ATOM   3725  CKU CKU Y1846     -64.998  54.491  48.223  1.00  0.00
ATOM   3726  CKV CKV Y1847     -62.556 -73.956 -60.011  1.00  0.00
ATOM   3727  CKW CKW Y1848      69.505  24.139 -44.812  1.00  0.00
ATOM   3728  CKX CKX Y1849      12.926  41.407 -44.333  1.00  0.00
ATOM   3729  CKY CKY Y1850     -28.952 -66.202  66.000  1.00  0.00
ATOM   3730  CKZ CKZ Y1851     -62.523  16.976  -3.058  1.00  0.00
ATOM   3731  CLA CLA Y1852      22.440 -11.656  86.822  1.00  0.00
ATOM   3732  CLB CLB Y1853     -36.628 -59.507 -54.145  1.00  0.00
ATOM   3733  CLC CLC Y1854      89.713 -67.737 -86.162  1.00  0.00
ATOM   3734  CLD CLD Y1855      23.134 -84.900  25.649  1.00  0.00
ATOM   3735  CLE CLE Y1856     -81.983  50.744  66.400  1.00  0.00
ATOM   3736  CLF CLF Y1857     -74.257 -90.470 -31.361  1.00  0.00
ATOM   3737  CLG CLG Y1858     -19.800 -90.255  42.137  1.00  0.00
ATOM   3738  CLH CLH Y1859     -79.928 -74.427   1.587  1.00  0.00
ATOM   3739  CLI CLI Y1860      69.396 -38.109 -62.651  1.00  0.00
ATOM   3740  CLJ CLJ Y1861     -69.775 -62.610  34.228  1.00  0.00
ATOM   3741  CLK CLK Y1862      53.832  85.176 -42.994  1.00  0.00
ATOM   3742  CLL CLL Y1863     -82.449 -17.867 -36.206  1.00  0.00
ATOM   3743  CLM CLM Y1864      30.453  30.157 -72.825  1.00  0.00
ATOM   3744  CLN CLN Y1865       6.846  36.795  87.217  1.00  0.00
ATOM   3745  CLO CLO Y1866     -83.850  77.189  39.008  1.00  0.00
ATOM   3746  CLP CLP Y1867      84.117 -31.965 -83.112  1.00  0.00
ATOM   3747  CLQ CLQ Y1868       8.470  33.169  72.657  1.00  0.00
ATOM   3748  CLR CLR Y1869      85.608  60.867 -71.765  1.00  0.00
ATOM   3749  CLS CLS Y1870      26.137  23.698 -14.009  1.00  0.00
ATOM   3750  CLT CLT Y1871     -45.716  82.506 -58.571  1.00  0.00
ATOM   3751  CLU CLU Y1872      -2.403 -36.045  88.111  1.00  0.00
ATOM   3752  CLV CLV Y1873     -38.389  -8.521  38.136  1.00  0.00
ATOM   3753  CLW CLW Y1874     -83.875 -65.864 -84.751  1.00  0.00
ATOM   3754  CLX CLX Y1875     -71.436 -89.090  22.956  1.00  0.00
ATOM   3755  CLY CLY Y1876     -84.010 -35.634 -75.819  1.00  0.00
ATOM   3756  CLZ CLZ Y1877     -64.687 -87.432 -40.039  1.00  0.00
ATOM   3757  CMA CMA Y1878     -66.197  37.247 -47.252  1.00  0.00
ATOM   3758  CMB CMB Y1879      73.363  79.340 -44.472  1.00  0.00
ATOM   3759  CMC CMC Y1880     -78.892  -5.088  74.319  1.00  0.00
ATOM   3760  CMD CMD Y1881      57.994 -74.806 -18.949  1.00  0.00
ATOM   3761  CME CME Y1882     -66.112  21.038 -58.200  1.00  0.00
ATOM   3762  CMF CMF Y1883     -81.771  40.783 -82.342  1.00  0.00
ATOM   3763  CMG CMG Y1884      50.402 -14.357 -28.785  1.00  0.00
ATOM   3764  CMH CMH Y1885      23.803 -61.812 -80.411  1.00  0.00
ATOM   3765  CMI CMI Y1886       1.455  58.264 -14.214  1.00  0.00
ATOM   3766  CMJ CMJ Y1887      48.629  20.769 -66.739  1.00  0.00
ATOM   3767  CMK CMK Y1888     -54.825   3.010  65.006  1.00  0.00
ATOM   3768  CML CML Y1889      55.640  74.177 -66.521  1.00  0.00
ATOM   3769  CMM CMM Y1890      20.602  45.668 -71.999  1.00  0.00
ATOM   3770  CMN CMN Y1891      85.762  -7.675  -7.193  1.00  0.00
ATOM   3771  CMO CMO Y1892     -33.999  74.062  51.650  1.00  0.00
ATOM   3772  CMP CMP Y1893     -31.289 -12.189 -54.112  1.00  0.00
ATOM   3773  CMQ CMQ Y1894      19.894  25.480 -79.148  1.00  0.00
ATOM   3774  CMR CMR Y1895      62.189 -42.170  50.346  1.00  0.00
ATOM   3775  CMS CMS Y1896      62.034  41.318  30.300  1.00  0.00
ATOM   3776  CMT CMT Y1897     -69.269 -28.166  56.853  1.00  0.00
ATOM   3777  CMU CMU Y1898      63.741   2.101 -83.852  1.00  0.00
ATOM   3778  CMV CMV Y1899      87.023 -85.344 -75.211  1.00  0.00
ATOM   3779  CMW CMW Y1900     -27.832   9.178 -24.434  1.00  0.00
ATOM   3780  CMX CMX Y1901     -78.211 -79.523  88.977  1.00  0.00
ATOM   3781  CMY CMY Z1902     -37.729  19.464  74.546  1.00  0.00
ATOM   3782  CMZ CMZ Z1903       6.199  -5.121  73.812  1.00  0.00
ATOM   3783  CNA CNA Z1904     -60.685  32.692 -43.452  1.00  0.00
ATOM   3784  CNB CNB Z1905      48.297  10.246 -64.632  1.00  0.00
ATOM   3785  CNC CNC Z1906      -0.325  -8.721 -79.492  1.00  0.00
ATOM   3786  CND CND Z1907     -37.330  57.892   2.966  1.00  0.00
ATOM   3787  CNE CNE Z1908     -57.402  54.897  83.748  1.00  0.00
ATOM   3788  CNF CNF Z1909      54.733  11.782  80.399  1.00  0.00
ATOM   3789  CNG CNG Z1910     -36.064 -68.575 -18.633  1.00  0.00
ATOM   3790  CNH CNH Z1911      29.672  50.823 -75.332  1.00  0.00
ATOM   3791  CNI CNI Z1912     -35.111   6.985 -45.611  1.00  0.00
ATOM   3792  CNJ CNJ Z1913      61.517  56.396  38.807  1.00  0.00
ATOM   3793  CNK CNK Z1914      65.127 -24.341 -33.131  1.00  0.00
ATOM   3794  CNL CNL Z1915     -66.796 -14.883  49.834  1.00  0.00
ATOM   3795  CNM CNM Z1916      -2.827 -40.759 -65.159  1.00  0.00
ATOM   3796  CNN CNN Z1917     -19.020 -82.744  62.810  1.00  0.00
ATOM   3797  CNO CNO Z1918      33.952 -83.333  -0.701  1.00  0.00
ATOM   3798  CNP CNP Z1919      21.844  79.139  41.435  1.00  0.00
ATOM   3799  CNQ CNQ Z1920      14.079 -66.373 -15.988  1.00  0.00
ATOM   3800  CNR CNR Z1921      75.279 -30.742 -71.710  1.00  0.00
ATOM   3801  CNS CNS Z1922      11.129   7.020 -31.945  1.00  0.00
ATOM   3802  CNT CNT Z1923     -71.858 -73.655 -32.275  1.00  0.00
ATOM   3803  CNU CNU Z1924      67.945 -22.407  40.905  1.00  0.00
ATOM   3804  CNV CNV Z1925     -54.548 -65.806 -62.491  1.00  0.00
ATOM   3805  CNW CNW Z1926      62.882 -67.796   7.630  1.00  0.00
ATOM   3806  CNX CNX Z1927     -12.274  26.738  72.567  1.00  0.00
ATOM   3807  CNY CNY Z1928     -39.310 -29.288  12.227  1.00  0.00
ATOM   3808  CNZ CNZ Z1929      75.995   4.005  46.867  1.00  0.00
ATOM   3809  COA COA Z1930     -77.533  13.353   8.284  1.00  0.00
ATOM   3810  COB COB Z1931     -53.122 -40.408  37.049  1.00  0.00
ATOM   3811  COC COC Z1932      29.077   2.710 -37.973  1.00  0.00
ATOM   3812  COD COD Z1933      71.949  26.834 -52.906  1.00  0.00
ATOM   3813  COE COE Z1934     -27.104  20.876  28.804  1.00  0.00
ATOM   3814  COF COF Z1935      26.576  29.720  20.709  1.00  0.00
ATOM   3815  COG COG Z1936     -57.765  72.066  55.817  1.00  0.00
ATOM   3816  COH COH Z1937       9.037  51.232 -47.363  1.00  0.00
ATOM   3817  COI COI Z1938     -14.897  23.027  42.972  1.00  0.00
ATOM   3818  COJ COJ Z1939     -38.680 -21.171  -2.364  1.00  0.00
ATOM   3819  COK COK Z1940     -44.064 -15.548  25.906  1.00  0.00
ATOM   3820  COL COL Z1941      -1.337  34.931 -25.805  1.00  0.00
ATOM   3821  COM COM Z1942      15.775  60.292 -82.255  1.00  0.00
ATOM   3822  CON CON Z1943      14.512 -31.544  13.660  1.00  0.00
ATOM   3823  COO COO Z1944       2.237 -48.964  54.291  1.00  0.00
ATOM   3824  COP COP Z1945      -8.205 -14.328  45.784  1.00  0.00
ATOM   3825  COQ COQ Z1946      49.708  52.827 -49.774  1.00  0.00
ATOM   3826  COR COR Z1947     -11.350 -80.578 -42.458  1.00  0.00
ATOM   3827  COS COS Z1948     -14.971 -83.653 -78.009  1.00  0.00
ATOM   3828  COT COT Z1949      26.249 -30.458 -21.285  1.00  0.00
ATOM   3829  COU COU Z1950     -30.614  50.134 -48.065  1.00  0.00
ATOM   3830  COV COV Z1951     -42.624   5.324  70.020  1.00  0.00
ATOM   3831  COW COW Z1952     -43.175  18.245 -12.874  1.00  0.00
ATOM   3832  COX COX Z1953      49.501  72.139  -9.424  1.00  0.00
ATOM   3833  COY COY Z1954     -39.036  64.066  27.379  1.00  0.00
ATOM   3834  COZ COZ Z1955      70.200  46.095  75.197  1.00  0.00
ATOM   3835  CPA CPA Z1956     -73.657 -52.581  62.293  1.00  0.00
ATOM   3836  CPB CPB Z1957      87.974  77.366  62.471  1.00  0.00
ATOM   3837  CPC CPC Z1958     -75.120   0.633  81.731  1.00  0.00
ATOM   3838  CPD CPD Z1959     -17.715  80.518  57.876  1.00  0.00
ATOM   3839  CPE CPE Z1960     -25.782  -1.273 -74.173  1.00  0.00
ATOM   3840  CPF CPF Z1961      -2.296  51.114 -55.645  1.00  0.00
ATOM   3841  CPG CPG Z1962     -70.237  70.540 -64.413  1.00  0.00
ATOM   3842  CPH CPH Z1963     -34.938 -15.485  57.891  1.00  0.00
ATOM   3843  CPI CPI Z1964     -59.831  73.961 -33.903  1.00  0.00
ATOM   3844  CPJ CPJ Z1965      18.042  18.752 -73.286  1.00  0.00
ATOM   3845  CPK CPK Z1966      45.188  46.845   2.674  1.00  0.00
ATOM   3846  CPL CPL Z1967     -62.998   8.653 -78.830  1.00  0.00
ATOM   3847  CPM CPM Z1968     -29.524   5.494 -25.625  1.00  0.00
ATOM   3848  CPN CPN Z1969      81.933 -26.170  77.488  1.00  0.00
ATOM   3849  CPO CPO Z1970      -8.302 -39.606  32.374  1.00  0.00
ATOM   3850  CPP CPP Z1971      -4.126 -78.128  84.119  1.00  0.00
ATOM   3851  CPQ CPQ Z1972      45.977 -71.267  30.287  1.00  0.00
ATOM   3852  CPR CPR Z1973      30.983  75.997  69.742  1.00  0.00
ATOM   3853  CPS CPS Z1974      21.505 -64.663 -46.542  1.00  0.00
ATOM   3854  CPT CPT Z1975       6.375  28.027  48.894  1.00  0.00
ATOM   3855  CPU CPU Z1976      15.197 -42.836  49.751  1.00  0.00
ATOM   3856  CPV CPV Z1977      64.452  69.038 -29.101  1.00  0.00
ATOM   3857  CPW CPW Z1978     -49.075  77.058 -81.762  1.00  0.00
ATOM   3858  CPX CPX Z1979      21.049  48.712  69.004  1.00  0.00
ATOM   3859  CPY CPY Z1980      55.533  83.035  15.092  1.00  0.00
ATOM   3860  CPZ CPZ Z1981     -32.741  50.463  78.813  1.00  0.00
ATOM   3861  CQA CQA Z1982     -63.531 -18.974 -49.803  1.00  0.00
ATOM   3862  CQB CQB Z1983     -75.701  64.376 -37.648  1.00  0.00
ATOM   3863  CQC CQC Z1984      80.434 -54.547  40.755  1.00  0.00
ATOM   3864  CQD CQD Z1985     -52.936 -72.865  58.462  1.00  0.00
ATOM   3865  CQE CQE Z1986      52.611 -40.636  63.723  1.00  0.00
ATOM   3866  CQF CQF Z1987     -75.877 -40.557 -78.576  1.00  0.00
ATOM   3867  CQG CQG Z1988      35.996 -18.967 -71.538  1.00  0.00
ATOM   3868  CQH CQH Z1989      86.093  39.172  14.716  1.00  0.00
ATOM   3869  CQI CQI Z1990     -53.399 -63.248  11.951  1.00  0.00
ATOM   3870  CQJ CQJ Z1991     -71.419 -54.136  43.054  1.00  0.00
ATOM   3871  CQK CQK Z1992      70.001 -84.174 -26.276  1.00  0.00
ATOM   3872  CQL CQL Z1993      37.741 -47.228  78.311  1.00  0.00
ATOM   3873  CQM CQM Z1994      40.374  -0.271  52.379  1.00  0.00
ATOM   3874  CQN CQN Z1995      -5.671  66.749 -38.749  1.00  0.00
ATOM   3875  CQO CQO Z1996     -45.482  62.449  65.582  1.00  0.00
ATOM   3876  CQP CQP Z1997     -21.767  64.363 -77.150  1.00  0.00
ATOM   3877  CQQ CQQ Z1998     -50.500 -39.204  11.307  1.00  0.00
ATOM   3878  CQR CQR Z1999      74.794 -50.238 -61.613  1.00  0.00
ATOM   3879  CQS CQS Z2000      61.706 -75.410 -69.152  1.00  0.00
ATOM   3880  CQT CQT Z2001     -28.968 -42.703  67.790  1.00  0.00
ATOM   3881  CQU CQU Z2002      74.342  -6.665 -67.016  1.00  0.00
ATOM   3882  CQV CQV Z2003      46.193 -45.746 -73.733  1.00  0.00
ATOM   3883  CQW CQW Z2004     -21.940 -75.227  42.519  1.00  0.00
ATOM   3884  CQX CQX Z2005     -68.310  55.849  62.422  1.00  0.00
ATOM   3885  CQY CQY Z2006     -45.098  35.846 -16.569  1.00  0.00
ATOM   3886  CQZ CQZ Z2007      84.925 -51.101  14.758  1.00  0.00
ATOM   3887  CRA CRA Z2008      32.040 -76.820 -32.232  1.00  0.00
ATOM   3888  CRB CRB Z2009       0.722  56.607   3.709  1.00  0.00
ATOM   3889  CRC CRC Z2010      38.170  83.302 -52.931  1.00  0.00
ATOM   3890  CRD CRD Z2011     -67.109 -14.853  17.726  1.00  0.00
ATOM   3891  CRE CRE Z2012      38.342 -67.498 -62.063  1.00  0.00
ATOM   3892  CRF CRF Z2013     -78.079  14.718 -47.579  1.00  0.00
ATOM   3893  CRG CRG Z2014      -9.309 -83.749  -2.336  1.00  0.00
ATOM   3894  CRH CRH Z2015      28.762 -48.266  42.839  1.00  0.00
ATOM   3895  CRI CRI Z2016      84.633  68.236 -54.726  1.00  0.00
ATOM   3896  CRJ CRJ Z2017      25.559 -24.549  84.461  1.00  0.00
ATOM   3897  CRK CRK Z2018     -37.776  69.306  86.686  1.00  0.00
ATOM   3898  CRL CRL Z2019      37.613 -46.725  18.529  1.00  0.00
ATOM   3899  CRM CRM Z2020     -76.745 -80.253   2.068  1.00  0.00
ATOM   3900  CRN CRN Z2021     -17.528   6.651  31.242  1.00  0.00
ATOM   3901  CRO CRO Z2022      56.142  -7.961   0.076  1.00  0.00
ATOM   3902  CRP CRP Z2023     -16.958  79.032  19.794  1.00  0.00
ATOM   3903  CRQ CRQ Z2024      -7.319 -19.716 -31.636  1.00  0.00
ATOM   3904  CRR CRR Z2025      72.695 -54.732  76.901  1.00  0.00
ATOM   3905  CRS CRS Z2026     -51.535  21.914  36.646  1.00  0.00
ATOM   3906  CRT CRT Z2027      31.269 -61.011  67.230  1.00  0.00
ATOM   3907  CRU CRU Z2028     -32.343  65.514  41.694  1.00  0.00
ATOM   3908  CRV CRV Z2029      67.723  38.323  -9.896  1.00  0.00
ATOM   3909  CRW CRW Z2030      44.548 -55.423 -16.163  1.00  0.00
ATOM   3910  CRX CRX Z2031     -27.280 -21.570 -52.917  1.00  0.00
ATOM   3911  CRY CRY Z2032      14.633 -21.351  45.853  1.00  0.00
ATOM   3912  CRZ CRZ Z2033      85.704 -65.480 -55.652  1.00  0.00
ATOM   3913  CSA CSA Z2034     -81.504 -24.098  22.581  1.00  0.00
ATOM   3914  CSB CSB Z2035       7.621  70.493 -56.371  1.00  0.00
ATOM   3915  CSC CSC Z2036      22.706 -77.015 -75.549  1.00  0.00
ATOM   3916  CSD CSD Z2037     -17.677  44.674   0.633  1.00  0.00
ATOM   3917  CSE CSE Z2038     -53.314  43.813  50.350  1.00  0.00
ATOM   3918  CSF CSF Z2039     -78.347 -67.976 -54.723  1.00  0.00
ATOM   3919  CSG CSG Z2040     -22.260  -8.762  38.057  1.00  0.00
ATOM   3920  CSH CSH Z2041       5.500  84.439  30.420  1.00  0.00
ATOM   3921  CSI CSI Z2042      33.403 -16.005  -2.409  1.00  0.00
ATOM   3922  CSJ CSJ Z2043     -63.381 -31.854  -6.476  1.00  0.00
ATOM   3923  CSK CSK Z2044     -64.517  59.176  32.886  1.00  0.00
ATOM   3924  CSL CSL Z2045     -58.425  39.299  17.353  1.00  0.00
ATOM   3925  CSM CSM Z2046     -47.872  82.750  83.894  1.00  0.00
ATOM   3926  CSN CSN Z2047     -24.650  65.317 -31.803  1.00  0.00
ATOM   3927  CSO CSO Z2048      38.786   2.757   3.428  1.00  0.00
ATOM   3928  CSP CSP Z2049     -31.545   5.917   2.994  1.00  0.00
ATOM   3929  CSQ CSQ Z2050      -0.442  76.863 -80.588  1.00  0.00
ATOM   3930  CSR CSR Z2051      -9.755 -41.834  -2.082  1.00  0.00
ATOM   3931  CSS CSS Z2052      67.761 -32.633   2.199  1.00  0.00
ATOM   3932  CST CST Z2053     -75.005 -15.095 -81.280  1.00  0.00
ATOM   3933  CSU CSU Z2054     -31.036 -55.514  43.908  1.00  0.00
ATOM   3934  CSV CSV Z2055      50.429  78.153  72.792  1.00  0.00
ATOM   3935  CSW CSW Z2056      61.295  17.255  28.649  1.00  0.00
ATOM   3936  CSX CSX Z2057     -35.495  28.723 -58.973  1.00  0.00
ATOM   3937  CSY CSY Z2058     -77.672 -51.240   2.438  1.00  0.00
ATOM   3938  CSZ CSZ Z2059       4.039 -68.089 -59.685  1.00  0.00
ATOM   3939  CTA CTA Z2060       1.352  56.213  34.859  1.00  0.00
ATOM   3940  CTB CTB Z2061      22.222   8.246  78.582  1.00  0.00
ATOM   3941  CTC CTC Z2062      24.550 -35.884 -38.969  1.00  0.00
ATOM   3942  CTD CTD Z2063      76.353  24.748  43.411  1.00  0.00
ATOM   3943  CTE CTE Z2064      85.510 -50.977 -72.453  1.00  0.00
ATOM   3944  CTF CTF Z2065     -77.277 -31.151  72.002  1.00  0.00
ATOM   3945  CTG CTG Z2066     -20.192  17.965  12.439  1.00  0.00
ATOM   3946  CTH CTH Z2067       4.431 -37.866  68.924  1.00  0.00
ATOM   3947  CTI CTI Z2068      21.504 -86.438 -14.141  1.00  0.00
ATOM   3948  CTJ CTJ Z2069     -61.791  67.610 -14.525  1.00  0.00
ATOM   3949  CTK CTK Z2070     -77.226  70.960  32.558  1.00  0.00
ATOM   3950  CTL CTL Z2071     -15.935  32.134 -58.493  1.00  0.00
ATOM   3951  CTM CTM Z2072     -77.911 -70.778  59.207  1.00  0.00
ATOM   3952  CTN CTN Z2073      -8.100 -18.374  81.987  1.00  0.00
ATOM   3953  CTO CTO Z2074       8.135 -87.704 -33.524  1.00  0.00
ATOM   3954  CTP CTP Z2075     -15.643  54.478  54.672  1.00  0.00
ATOM   3955  CTQ CTQ Z2076     -30.953 -43.804  -6.134  1.00  0.00
ATOM   3956  CTR CTR Z2077     -50.668  80.695  34.081  1.00  0.00
ATOM   3957  CTS CTS Z2078      85.510  31.854  74.987  1.00  0.00
ATOM   3958  CTT CTT Z2079     -34.089 -88.245 -76.121  1.00  0.00
ATOM   3959  CTU CTU Z2080      -6.380 -44.319  75.675  1.00  0.00
ATOM   3960  CTV CTV Z2081     -50.597 -43.906  81.885  1.00  0.00
ATOM   3961  CTW CTW Z2082      81.336   8.249  29.979  1.00  0.00
ATOM   3962  CTX CTX Z2083      -3.652   4.586 -21.692  1.00  0.00
ATOM   3963  CTY CTY Z2084      44.741 -88.171  55.036  1.00  0.00
ATOM   3964  CTZ CTZ Z2085      31.100 -46.051 -61.758  1.00  0.00
ATOM   3965  CUA CUA Z2086     -77.045  75.232  84.551  1.00  0.00
ATOM   3966  CUB CUB Z2087      89.787  35.014  60.560  1.00  0.00
ATOM   3967  CUC CUC Z2088      62.512   0.410  15.284  1.00  0.00
ATOM   3968  CUD CUD Z2089     -74.822 -76.920  75.150  1.00  0.00
ATOM   3969  CUE CUE Z2090     -48.705  68.512 -25.473  1.00  0.00
ATOM   3970  CUF CUF Z2091      14.554  62.164 -16.221  1.00  0.00
ATOM   3971  CUG CUG Z2092      85.432 -23.583  -2.273  1.00  0.00
ATOM   3972  CUH CUH Z2093     -59.830 -53.517 -34.948  1.00  0.00
ATOM   3973  CUI CUI Z2094     -78.721  33.565  63.587  1.00  0.00
ATOM   3974  CUJ CUJ Z2095     -53.772 -83.414 -43.134  1.00  0.00
ATOM   3975  CUK CUK Z2096      -8.154  30.503  14.938  1.00  0.00
ATOM   3976  CUL CUL Z2097      17.921 -42.917  -2.731  1.00  0.00
ATOM   3977  CUM CUM Z2098      83.545  39.926 -77.939  1.00  0.00
ATOM   3978  CUN CUN Z2099      20.006 -82.381  14.195  1.00  0.00
ATOM   3979  CUO CUO Z2100     -26.474  49.537  48.610  1.00  0.00
ATOM   3980  CUP CUP Z2101      -7.015  19.437 -50.126  1.00  0.00
ATOM   3981  CUQ CUQ Z2102     -15.352  40.861  34.454  1.00  0.00
ATOM   3982  CUR CUR Z2103     -11.510 -64.369  69.959  1.00  0.00
ATOM   3983  CUS CUS Z2104      27.050  -7.043 -74.747  1.00  0.00
ATOM   3984  CUT CUT Z2105      22.381  77.967 -23.285  1.00  0.00
ATOM   3985  CUU CUU Z2106      52.593 -52.195  83.422  1.00  0.00
ATOM   3986  CUV CUV Z2107      59.049 -15.488 -61.748  1.00  0.00
ATOM   3987  CUW CUW Z2108      50.997  79.950 -80.445  1.00  0.00
ATOM   3988  CUX CUX Z2109      29.466  25.901 -36.504  1.00  0.00
ATOM   3989  CUY CUY Z2110      69.951 -80.086  29.289  1.00  0.00
ATOM   3990  CUZ CUZ Z2111     -43.236 -45.194 -77.633  1.00  0.00
ATOM   3991  CVA CVA Z2112      81.876  50.205 -44.651  1.00  0.00
ATOM   3992  CVB CVB Z2113      66.910  -6.391  65.278  1.00  0.00
ATOM   3993  CVC CVC Z2114     -52.615 -45.908  -8.533  1.00  0.00
ATOM   3994  CVD CVD Z2115      58.448 -47.376 -13.836  1.00  0.00
ATOM   3995  CVE CVE Z2116      61.234 -53.474 -38.811  1.00  0.00
ATOM   3996  CVF CVF Z2117      68.034  81.790 -27.476  1.00  0.00
ATOM   3997  CVG CVG Z2118      77.078 -64.870 -30.410  1.00  0.00
ATOM   3998  CVH CVH Z2119      39.558 -15.476  24.588  1.00  0.00
ATOM   3999  CVI CVI Z2120     -20.108  67.320  71.337  1.00  0.00
ATOM   4000  CVJ CVJ Z2121     -82.148 -34.303 -23.736  1.00  0.00
ATOM   4001  CVK CVK Z2122     -46.270 -44.557  53.449  1.00  0.00
ATOM   4002  CVL CVL Z2123      -0.789  -4.516  35.618  1.00  0.00
ATOM   4003  CVM CVM Z2124     -16.357  76.860 -11.345  1.00  0.00
ATOM   4004  CVN CVN Z2125      87.701 -22.270  23.643  1.00  0.00
ATOM   4005  CVO CVO Z2126      44.390 -20.276  89.210  1.00  0.00
ATOM   4006  CVP CVP Z2127     -75.663  43.484 -20.065  1.00  0.00
ATOM   4007  CVQ CVQ Z2128     -28.666 -20.974 -25.907  1.00  0.00
ATOM   4008  CVR CVR Z2129     -57.664  -4.598  -6.478  1.00  0.00
ATOM   4009  CVS CVS Z2130      37.371 -37.650  72.238  1.00  0.00
ATOM   4010  CVT CVT Z2131      84.260  -0.214  84.420  1.00  0.00
ATOM   4011  CVU CVU Z2132     -15.072 -59.006  11.573  1.00  0.00
ATOM   4012  CVV CVV Z2133     -12.584  15.862  -4.289  1.00  0.00
ATOM   4013  CVW CVW Z2134     -83.466  14.682 -78.673  1.00  0.00
ATOM   4014  CVX CVX Z2135     -78.402  43.194 -82.577  1.00  0.00
ATOM   4015  CVY CVY Z2136      82.349   7.516  -5.213  1.00  0.00
ATOM   4016  CVZ CVZ Z2137      25.803 -14.527  68.032  1.00  0.00
ATOM   4017  CWA CWA Z2138     -24.389 -27.766  46.537  1.00  0.00
ATOM   4018  CWB CWB Z2139     -36.228  40.446  26.675  1.00  0.00
ATOM   4019  CWC CWC Z2140      12.423  11.760  55.298  1.00  0.00
ATOM   4020  CWD CWD Z2141       2.472   9.206  33.270  1.00  0.00
ATOM   4021  CWE CWE Z2142      62.623 -43.309 -75.841  1.00  0.00
ATOM   4022  CWF CWF Z2143     -53.686 -14.573  85.855  1.00  0.00
ATOM   4023  CWG CWG Z2144      83.900  59.172 -73.457  1.00  0.00
ATOM   4024  CWH CWH Z2145     -71.095  81.129 -20.095  1.00  0.00
ATOM   4025  CWI CWI Z2146      19.082  62.941  45.618  1.00  0.00
ATOM   4026  CWJ CWJ Z2147      58.764 -76.320  61.484  1.00  0.00
ATOM   4027  CWK CWK Z2148     -29.556 -48.680 -41.495  1.00  0.00
ATOM   4028  CWL CWL Z2149     -47.974  30.173 -74.772  1.00  0.00
ATOM   4029  CWM CWM Z2150      38.793 -13.805 -18.309  1.00  0.00
ATOM   4030  CWN CWN Z2151     -39.999  45.656 -67.352  1.00  0.00
ATOM   4031  CWO CWO Z2152      18.223  57.421 -37.363  1.00  0.00
ATOM   4032  CWP CWP Z2153      46.410 -38.356  86.006  1.00  0.00
ATOM   4033  CWQ CWQ Z2154     -49.967  53.856 -63.618  1.00  0.00
ATOM   4034  CWR CWR Z2155     -46.464  36.954  85.001  1.00  0.00
ATOM   4035  CWS CWS Z2156      42.222 -73.755 -11.353  1.00  0.00
ATOM   4036  CWT CWT Z2157     -39.481 -34.756 -69.571  1.00  0.00
ATOM   4037  CWU CWU Z2158      48.674 -13.031 -54.736  1.00  0.00
ATOM   4038  CWV CWV Z2159     -34.707  83.127  71.928  1.00  0.00
ATOM   4039  CWW CWW Z2160      42.547  68.680   6.129  1.00  0.00
ATOM   4040  CWX CWX Z2161     -82.973  56.821  79.206  1.00  0.00
ATOM   4041  CWY CWY Z2162       2.980 -77.141  59.971  1.00  0.00
ATOM   4042  CWZ CWZ Z2163     -84.926 -30.089  -7.372  1.00  0.00
ATOM   4043  CXA CXA Z2164     -57.170 -80.340  -2.047  1.00  0.00
ATOM   4044  CXB CXB Z2165      17.266  42.633 -55.858  1.00  0.00
ATOM   4045  CXC CXC Z2166     -69.847 -47.595 -20.975  1.00  0.00
ATOM   4046  CXD CXD Z2167      67.734  70.793 -80.730  1.00  0.00
ATOM   4047  CXE CXE Z2168     -52.581   0.759  15.174  1.00  0.00
ATOM   4048  CXF CXF Z2169     -77.144  48.073  27.587  1.00  0.00
ATOM   4049  CXG CXG Z2170      44.494 -83.519  84.872  1.00  0.00
ATOM   4050  CXH CXH Z2171     -25.903 -64.713 -67.530  1.00  0.00
ATOM   4051  CXI CXI Z2172      -0.677 -65.808  89.628  1.00  0.00
ATOM   4052  CXJ CXJ Z2173     -41.889 -13.621 -84.761  1.00  0.00
ATOM   4053  CXK CXK Z2174      27.501  79.415  20.923  1.00  0.00
ATOM   4054  CXL CXL Z2175      66.567 -48.891   7.932  1.00  0.00
ATOM   4055  CXM CXM Z2176      76.189  12.259 -75.504  1.00  0.00
ATOM   4056  CXN CXN Z2177       3.013  -0.013  49.402  1.00  0.00
ATOM   4057  CXO CXO Z2178     -38.844   0.114  30.033  1.00  0.00
ATOM   4058  CXP CXP Z2179     -68.070 -20.062 -13.657  1.00  0.00
ATOM   4059  CXQ CXQ Z2180      -9.591  12.409  18.281  1.00  0.00
ATOM   4060  CXR CXR Z2181     -81.419 -15.433  80.821  1.00  0.00
ATOM   4061  CXS CXS Z2182     -80.435   7.648 -30.700  1.00  0.00
ATOM   4062  CXT CXT Z2183     -18.232  -0.787  69.393  1.00  0.00
ATOM   4063  CXU CXU Z2184     -42.234 -75.367  35.994  1.00  0.00
ATOM   4064  CXV CXV Z2185      68.679  77.525   1.035  1.00  0.00
ATOM   4065  CXW CXW Z2186     -73.783  81.328  24.966  1.00  0.00
ATOM   4066  CXX CXX Z2187     -84.386  23.413  40.996  1.00  0.00
ATOM   4067  CXY CXY Z2188     -63.139  63.119   1.701  1.00  0.00
ATOM   4068  CXZ CXZ Z2189     -35.211  -2.374  81.872  1.00  0.00
ATOM   4069  CYA CYA Z2190      20.842 -33.699  30.222  1.00  0.00
ATOM   4070  CYB CYB Z2191      45.462 -49.284 -34.654  1.00  0.00
ATOM   4071  CYC CYC Z2192      46.760  32.363  76.013  1.00  0.00
ATOM   4072  CYD CYD Z2193     -82.554 -10.169  -6.467  1.00  0.00
ATOM   4073  CYE CYE Z2194       3.373 -87.213 -18.733  1.00  0.00
ATOM   4074  CYF CYF Z2195      61.933  66.083  74.027  1.00  0.00
ATOM   4075  CYG CYG Z2196     -12.375 -66.418 -55.835  1.00  0.00
ATOM   4076  CYH CYH Z2197     -20.071  54.410  87.056  1.00  0.00
ATOM   4077  CYI CYI Z2198     -70.309  61.547  87.371  1.00  0.00
ATOM   4078  CYJ CYJ Z2199      89.282 -18.272  61.294  1.00  0.00
ATOM   4079  CYK CYK Z2200      75.480   3.236 -48.101  1.00  0.00
ATOM   4080  CYL CYL Z2201      77.048  13.535  66.423  1.00  0.00
ATOM   4081  CYM CYM Z2202      12.409 -11.093 -49.587  1.00  0.00
ATOM   4082  CYN CYN Z2203      71.245  38.831 -37.210  1.00  0.00
ATOM   4083  CYO CYO Z2204     -23.733 -30.669 -30.265  1.00  0.00
ATOM   4084  CYP CYP Z2205      26.633  14.300 -13.309  1.00  0.00
ATOM   4085  CYQ CYQ Z2206      39.109 -31.252  53.142  1.00  0.00
ATOM   4086  CYR CYR Z2207      55.541  56.518   7.303  1.00  0.00
ATOM   4087  CYS CYS Z2208      38.194  38.029 -15.620  1.00  0.00
ATOM   4088  CYT CYT Z2209      31.481 -73.545  81.270  1.00  0.00
ATOM   4089  CYU CYU Z2210      27.391  24.260  86.000  1.00  0.00
ATOM   4090  CYV CYV Z2211      28.870  77.179 -71.042  1.00  0.00
ATOM   4091  CYW CYW Z2212      45.446  56.949 -83.505  1.00  0.00
ATOM   4092  CYX CYX Z2213       4.641 -60.607  39.773  1.00  0.00
ATOM   4093  CYY CYY Z2214      26.084 -24.732 -58.863  1.00  0.00
ATOM   4094  CYZ CYZ Z2215     -77.712 -70.519 -70.493  1.00  0.00
ATOM   4095  CZA CZA Z2216      -8.943 -62.492  29.719  1.00  0.00
ATOM   4096  CZB CZB Z2217     -15.248  56.558 -58.114  1.00  0.00
ATOM   4097  CZC CZC Z2218      43.009  19.903 -19.974  1.00  0.00
ATOM   4098  CZD CZD Z2219     -37.022 -29.152  27.833  1.00  0.00
ATOM   4099  CZE CZE Z2220      71.957 -73.613  77.930  1.00  0.00
ATOM   4100  CZF CZF Z2221     -74.517  32.605  -5.979  1.00  0.00
ATOM   4101  CZG CZG Z2222       9.574 -51.052  64.616  1.00  0.00
ATOM   4102  CZH CZH Z2223      21.627 -87.703 -44.884  1.00  0.00
ATOM   4103  CZI CZI Z2224       6.772 -35.060 -35.584  1.00  0.00
ATOM   4104  CZJ CZJ Z2225     -41.623  79.529  21.641  1.00  0.00
ATOM   4105  CZK CZK Z2226      58.322 -90.701 -17.041  1.00  0.00
ATOM   4106  CZL CZL Z2227      54.660 -54.725  59.472  1.00  0.00
ATOM   4107  CZM CZM Z2228      -1.024  78.021   5.298  1.00  0.00
ATOM   4108  CZN CZN Z2229      29.895 -56.893  -2.467  1.00  0.00
ATOM   4109  CZO CZO Z2230     -74.948 -76.291  37.243  1.00  0.00
ATOM   4110  CZP CZP Z2231     -28.042 -70.555  23.367  1.00  0.00
ATOM   4111  CZQ CZQ Z2232     -41.938  74.491 -62.512  1.00  0.00
ATOM   4112  CZR CZR Z2233      45.509 -44.595  36.795  1.00  0.00
ATOM   4113  CZS CZS Z2234      20.407 -55.880 -75.254  1.00  0.00
ATOM   4114  CZT CZT Z2235       6.427  78.599 -20.779  1.00  0.00
ATOM   4115  CZU CZU Z2236      21.776  68.895   4.312  1.00  0.00
ATOM   4116  CZV CZV Z2237      85.697  42.105 -58.676  1.00  0.00
ATOM   4117  CZW CZW Z2238      45.452 -36.657  -1.503  1.00  0.00
ATOM   4118  CZX CZX Z2239       2.703 -59.179 -30.977  1.00  0.00
ATOM   4119  CZY CZY Z2240     -34.713  31.183 -34.131  1.00  0.00
ATOM   4120  CZZ CZZ Z2241     -65.755 -35.362  14.962  1.00  0.00
ATOM   4121  DAA DAA Z2242     -11.512 -16.998  20.761  1.00  0.00
ATOM   4122  DAB DAB Z2243      75.657 -40.594  60.510  1.00  0.00
ATOM   4123  DAC DAC Z2244      52.981  14.381 -48.140  1.00  0.00
ATOM   4124  DAD DAD Z2245      81.014 -79.204  39.053  1.00  0.00
ATOM   4125  DAE DAE Z2246     -81.169  36.390  11.690  1.00  0.00
ATOM   4126  DAF DAF Z2247      87.179 -18.576 -60.541  1.00  0.00
ATOM   4127  DAG DAG Z2248     -11.368 -14.129  71.871  1.00  0.00
ATOM   4128  DAH DAH Z2249     -70.845 -82.542 -62.820  1.00  0.00
ATOM   4129  DAI DAI Z2250      88.257  26.309 -22.832  1.00  0.00
ATOM   4130  DAJ DAJ Z2251     -20.246  50.963  29.575  1.00  0.00
ATOM   4131  DAK DAK Z2252       8.811  80.359  73.091  1.00  0.00
ATOM   4132  DAL DAL Z2253      85.167 -51.862  68.424  1.00  0.00
ATOM   4133  DAM DAM Z2254     -31.931  15.344  53.675  1.00  0.00
ATOM   4134  DAN DAN Z2255     -80.612 -47.537 -35.949  1.00  0.00
ATOM   4135  DAO DAO Z2256     -13.165 -31.622  65.858  1.00  0.00
ATOM   4136  DAP DAP Z2257     -79.389  41.690  43.139  1.00  0.00
ATOM   4137  DAQ DAQ Z2258      75.723 -75.858  89.514  1.00  0.00
ATOM   4138  DAR DAR Z2259      30.683  83.135 -12.392  1.00  0.00
ATOM   4139  DAS DAS Z2260     -72.036  69.385  44.721  1.00  0.00
ATOM   4140  DAT DAT Z2261      82.208  25.238  17.046  1.00  0.00
ATOM   4141  DAU DAU Z2262      73.004 -69.210 -11.911  1.00  0.00
ATOM   4142  DAV DAV Z2263     -56.540   4.053  79.582  1.00  0.00
ATOM   4143  DAW DAW Z2264      22.934  -2.198  34.043  1.00  0.00
ATOM   4144  DAX DAX Z2265     -22.246  33.737 -83.907  1.00  0.00
ATOM   4145  DAY DAY Z2266       5.791  71.118  57.057  1.00  0.00
ATOM   4146  DAZ DAZ Z2267     -47.910 -47.092 -42.821  1.00  0.00
ATOM   4147  DBA DBA Z2268      81.402  68.334  82.715  1.00  0.00
ATOM   4148  DBB DBB Z2269     -70.977  -5.884   7.149  1.00  0.00
ATOM   4149  DBC DBC Z2270     -39.716  19.155  87.118  1.00  0.00
ATOM   4150  DBD DBD Z2271     -14.595  78.376 -50.371  1.00  0.00
ATOM   4151  DBE DBE Z2272      50.260 -68.841 -38.139  1.00  0.00
ATOM   4152  DBF DBF Z2273      34.789  -7.453  86.874  1.00  0.00
ATOM   4153  DBG DBG Z2274      57.600  24.544  48.166  1.00  0.00
ATOM   4154  DBH DBH Z2275     -66.375  67.421  75.582  1.00  0.00
ATOM   4155  DBI DBI Z2276     -77.311 -84.423 -78.182  1.00  0.00
ATOM   4156  DBJ DBJ Z2277     -66.610  13.961  61.610  1.00  0.00
ATOM   4157  DBK DBK Z2278      64.297 -85.438  -0.982  1.00  0.00
ATOM   4158  DBL DBL Z2279     -61.718  33.184  78.444  1.00  0.00
ATOM   4159  DBM DBM Z2280     -68.862 -90.310  19.270  1.00  0.00
ATOM   4160  DBN DBN Z2281      60.276  32.349  62.936  1.00  0.00
ATOM   4161  DBO DBO Z2282     -21.439 -75.765   9.761  1.00  0.00
ATOM   4162  DBP DBP Z2283     -16.807  -7.273  11.796  1.00  0.00
ATOM   4163  DBQ DBQ Z2284     -15.394   4.787  49.435  1.00  0.00
ATOM   4164  DBR DBR Z2285     -51.599  13.572  11.902  1.00  0.00
ATOM   4165  DBS DBS Z2286      13.490  28.391 -48.579  1.00  0.00
ATOM   4166  DBT DBT Z2287       6.842 -22.514  73.035  1.00  0.00
ATOM   4167  DBU DBU Z2288     -63.991  48.915 -64.440  1.00  0.00
ATOM   4168  DBV DBV Z2289      67.895  30.425 -84.107  1.00  0.00
ATOM   4169  DBW DBW Z2290      23.129  -2.897  88.895  1.00  0.00
ATOM   4170  DBX DBX Z2291      46.884 -61.553   0.893  1.00  0.00
ATOM   4171  DBY DBY Z2292       2.064  15.791  -3.426  1.00  0.00
ATOM   4172  DBZ DBZ Z2293      71.448 -67.006  62.092  1.00  0.00
ATOM   4173  DCA DCA Z2294      29.542 -80.616  63.085  1.00  0.00
ATOM   4174  DCB DCB Z2295     -54.724  43.888  -2.697  1.00  0.00
ATOM   4175  DCC DCC Z2296      44.940  53.366  84.916  1.00  0.00
ATOM   4176  DCD DCD Z2297     -35.254 -57.078 -79.712  1.00  0.00
ATOM   4177  DCE DCE Z2298      63.515 -89.064  14.003  1.00  0.00
ATOM   4178  DCF DCF Z2299     -80.963  -9.087 -23.744  1.00  0.00
ATOM   4179  DCG DCG Z2300     -36.204  24.164  15.101  1.00  0.00
ATOM   4180  DCH DCH Z2301      88.611  24.456 -45.383  1.00  0.00
ATOM   4181  DCI DCI Z2302     -81.235  82.752 -37.654  1.00  0.00
ATOM   4182  DCJ DCJ Z2303      69.203 -78.495 -42.612  1.00  0.00
ATOM   4183  DCK DCK Z2304      71.187  22.308 -36.117  1.00  0.00
ATOM   4184  DCL DCL Z2305     -61.710  43.854  34.462  1.00  0.00
ATOM   4185  DCM DCM Z2306      71.608  -5.183 -85.361  1.00  0.00
ATOM   4186  DCN DCN Z2307      18.786  -6.151  15.270  1.00  0.00
ATOM   4187  DCO DCO Z2308     -61.607  25.424  89.451  1.00  0.00
ATOM   4188  DCP DCP Z2309     -20.951 -27.804  85.682  1.00  0.00
ATOM   4189  DCQ DCQ Z2310      66.688  13.844  10.839  1.00  0.00
ATOM   4190  DCR DCR Z2311      88.972 -47.649  -5.193  1.00  0.00
ATOM   4191  DCS DCS Z2312     -62.671 -16.037  76.595  1.00  0.00
ATOM   4192  DCT DCT Z2313      -5.143 -84.234  17.813  1.00  0.00
ATOM   4193  DCU DCU Z2314      77.418  54.989   9.900  1.00  0.00
ATOM   4194  DCV DCV Z2315      10.138 -60.801 -52.103  1.00  0.00
ATOM   4195  DCW DCW Z2316       1.319  82.356 -46.366  1.00  0.00
ATOM   4196  DCX DCX Z2317      -1.971 -67.849   8.991  1.00  0.00
ATOM   4197  DCY DCY Z2318     -20.954 -78.887  86.109  1.00  0.00
ATOM   4198  DCZ DCZ Z2319     -29.667  81.883 -29.939  1.00  0.00
ATOM   4199  DDA DDA Z2320     -16.113  80.785  40.153  1.00  0.00
ATOM   4200  DDB DDB Z2321      36.409 -87.637 -76.615  1.00  0.00
ATOM   4201  DDC DDC Z2322     -23.556 -67.602  58.147  1.00  0.00
ATOM   4202  DDD DDD Z2323      -6.239  -2.125 -54.086  1.00  0.00
ATOM   4203  DDE DDE Z2324      -2.646 -33.431  58.087  1.00  0.00
ATOM   4204  DDF DDF Z2325     -39.568 -83.265 -51.582  1.00  0.00
ATOM   4205  DDG DDG Z2326      79.625  81.993  22.819  1.00  0.00
ATOM   4206  DDH DDH Z2327     -15.363  68.784   0.312  1.00  0.00
ATOM   4207  DDI DDI Z2328     -46.855   3.821 -23.912  1.00  0.00
ATOM   4208  DDJ DDJ Z2329     -83.877 -20.169 -13.515  1.00  0.00
ATOM   4209  DDK DDK Z2330     -41.896 -32.916 -17.957  1.00  0.00
ATOM   4210  DDL DDL Z2331      39.650  80.867  52.230  1.00  0.00
ATOM   4211  DDM DDM Z2332     -29.721  30.619  50.245  1.00  0.00
ATOM   4212  DDN DDN Z2333     -16.568  57.669  16.899  1.00  0.00
ATOM   4213  DDO DDO Z2334     -14.713  16.600 -85.876  1.00  0.00
ATOM   4214  DDP DDP Z2335     -24.928 -64.875 -42.304  1.00  0.00
ATOM   4215  DDQ DDQ Z2336       6.564 -70.961 -79.622  1.00  0.00
ATOM   4216  DDR DDR Z2337      38.756 -25.691 -83.751  1.00  0.00
ATOM   4217  DDS DDS Z2338      10.926 -27.017 -26.723  1.00  0.00
ATOM   4218  DDT DDT Z2339      38.167 -66.248 -47.978  1.00  0.00
ATOM   4219  DDU DDU Z2340      -4.657  53.381 -77.253  1.00  0.00
ATOM   4220  DDV DDV Z2341     -77.195  79.090  67.332  1.00  0.00
ATOM   4221  DDW DDW Z2342     -67.078 -88.848  42.610  1.00  0.00
ATOM   4222  DDX DDX Z2343     -31.643 -23.873  81.776  1.00  0.00
ATOM   4223  DDY DDY Z2344     -13.244  59.282 -15.882  1.00  0.00
ATOM   4224  DDZ DDZ Z2345      39.244 -41.409 -25.150  1.00  0.00
ATOM   4225  DEA DEA Z2346      78.885   6.575 -31.953  1.00  0.00
ATOM   4226  DEB DEB Z2347     -84.251 -88.424 -62.565  1.00  0.00
ATOM   4227  DEC DEC Z2348     -42.498  84.113  47.715  1.00  0.00
ATOM   4228  DED DED Z2349     -75.493  70.792 -85.580  1.00  0.00
ATOM   4229  DEE DEE Z2350       2.082  48.780  87.458  1.00  0.00
ATOM   4230  DEF DEF Z2351     -66.958  15.032 -16.112  1.00  0.00
ATOM   4231  DEG DEG Z2352     -67.029  84.262  74.449  1.00  0.00
ATOM   4232  DEH DEH Z2353      55.670 -24.030 -84.094  1.00  0.00
ATOM   4233  DEI DEI Z2354     -15.756  23.768 -76.055  1.00  0.00
ATOM   4234  DEJ DEJ Z2355     -40.492 -74.290  87.094  1.00  0.00
ATOM   4235  DEK DEK Z2356      72.389  73.087 -61.509  1.00  0.00
ATOM   4236  DEL DEL Z2357      25.997 -84.049  38.379  1.00  0.00
ATOM   4237  DEM DEM Z2358      68.079  83.297  55.692  1.00  0.00
ATOM   4238  DEN DEN Z2359      39.864 -20.560 -48.298  1.00  0.00
ATOM   4239  DEO DEO Z2360      87.489   0.401 -80.679  1.00  0.00
ATOM   4240  DEP DEP Z2361      29.942  61.090  24.005  1.00  0.00
ATOM   4241  DEQ DEQ Z2362      -4.112  69.053  47.540  1.00  0.00
ATOM   4242  DER DER Z2363      48.307 -19.080  74.689  1.00  0.00
ATOM   4243  DES DES Z2364      72.857  80.498  77.288  1.00  0.00
ATOM   4244  DET DET Z2365     -12.608  66.435  32.990  1.00  0.00
ATOM   4245  DEU DEU Z2366     -61.469  23.919   1.609  1.00  0.00
ATOM   4246  DEV DEV Z2367     -31.418  32.524   0.328  1.00  0.00
ATOM   4247  DEW DEW Z2368      88.017 -16.117 -84.989  1.00  0.00
ATOM   4248  DEX DEX Z2369       2.230   6.607 -43.936  1.00  0.00
ATOM   4249  DEY DEY Z2370      55.458  32.076 -79.597  1.00  0.00
ATOM   4250  DEZ DEZ Z2371      76.393 -16.572  11.649  1.00  0.00
ATOM   4251  DFA DFA Z2372      84.433  76.253 -34.673  1.00  0.00
ATOM   4252  DFB DFB Z2373      -0.782 -36.255  14.404  1.00  0.00
ATOM   4253  DFC DFC Z2374     -77.049 -49.977  84.738  1.00  0.00
ATOM   4254  DFD DFD Z2375     -46.776  53.190 -81.985  1.00  0.00
ATOM   4255  DFE DFE Z2376      38.026  58.565 -10.818  1.00  0.00
ATOM   4256  DFF DFF Z2377      89.777  -9.742  24.847  1.00  0.00
ATOM   4257  DFG DFG Z2378     -53.820  30.263  -4.088  1.00  0.00
ATOM   4258  DFH DFH Z2379       6.905 -86.015  37.326  1.00  0.00
ATOM   4259  DFI DFI Z2380     -21.364 -51.038  21.408  1.00  0.00
ATOM   4260  DFJ DFJ Z2381     -21.482 -58.499  32.603  1.00  0.00
ATOM   4261  DFK DFK Z2382      -5.200 -69.116  -9.418  1.00  0.00
ATOM   4262  DFL DFL Z2383      22.578 -15.795 -85.099  1.00  0.00
ATOM   4263  DFM DFM Z2384     -81.908  63.964  25.639  1.00  0.00
ATOM   4264  DFN DFN Z2385      49.961  14.470   8.253  1.00  0.00
ATOM   4265  DFO DFO Z2386     -86.121 -85.056  32.876  1.00  0.00
ATOM   4266  DFP DFP Z2387     -27.000 -52.643  84.731  1.00  0.00
ATOM   4267  DFQ DFQ Z2388      84.797  43.863  52.850  1.00  0.00
ATOM   4268  DFR DFR Z2389      79.894 -33.753   5.738  1.00  0.00
ATOM   4269  DFS DFS Z2390      50.486  82.704 -19.250  1.00  0.00
ATOM   4270  DFT DFT Z2391     -26.395  72.223 -53.931  1.00  0.00
ATOM   4271  DFU DFU Z2392       6.903  76.440  41.754  1.00  0.00
ATOM   4272  DFV DFV Z2393       2.198 -86.725 -64.734  1.00  0.00
ATOM   4273  DFW DFW Z2394      88.634  10.050 -42.022  1.00  0.00
ATOM   4274  DFX DFX Z2395     -26.923  -9.954 -14.393  1.00  0.00
ATOM   4275  DFY DFY Z2396      84.617 -76.697 -85.213  1.00  0.00
ATOM   4276  DFZ DFZ Z2397     -72.617 -49.077  20.396  1.00  0.00
ATOM   4277  DGA DGA Z2398      64.635 -87.486  74.294  1.00  0.00
ATOM   4278  DGB DGB Z2399     -60.233  52.670 -78.766  1.00  0.00
ATOM   4279  DGC DGC Z2400     -30.659  10.880  83.702  1.00  0.00
ATOM   4280  DGD DGD Z2401      43.607 -60.293 -83.238  1.00  0.00
ATOM   4281  DGE DGE Z2402      63.325  31.794  89.003  1.00  0.00
ATOM   4282  DGF DGF Z2403     -78.967  -3.369 -82.422  1.00  0.00
ATOM   4283  DGG DGG Z2404     -82.251  27.375  86.573  1.00  0.00
ATOM   4284  DGH DGH Z2405     -68.906  75.975  12.129  1.00  0.00
ATOM   4285  DGI DGI Z2406     -28.306  83.117 -44.584  1.00  0.00
ATOM   4286  DGJ DGJ Z2407      86.516 -86.758 -33.715  1.00  0.00
ATOM   4287  DGK DGK Z2408     -26.087  44.305 -11.362  1.00  0.00
ATOM   4288  DGL DGL Z2409     -77.208 -53.430 -58.260  1.00  0.00
ATOM   4289  DGM DGM Z2410     -74.409  27.300 -70.648  1.00  0.00
ATOM   4290  DGN DGN Z2411      61.431 -28.180 -63.486  1.00  0.00
ATOM   4291  DGO DGO Z2412      88.350  55.212   0.791  1.00  0.00
ATOM   4292  DGP DGP Z2413     -51.163 -83.384 -81.584  1.00  0.00
ATOM   4293  DGQ DGQ Z2414     -68.274 -26.676  86.440  1.00  0.00
ATOM   4294  DGR DGR Z2415     -21.308 -23.302 -78.447  1.00  0.00
ATOM   4295  DGS DGS Z2416     -50.018  62.221  40.534  1.00  0.00
ATOM   4296  DGT DGT Z2417      53.391  19.035  60.724  1.00  0.00
ATOM   4297  DGU DGU Z2418      12.642 -61.731  21.055  1.00  0.00
ATOM   4298  DGV DGV Z2419      24.626 -43.600  87.228  1.00  0.00
ATOM   4299  DGW DGW Z2420      36.101 -83.788 -61.637  1.00  0.00
ATOM   4300  DGX DGX Z2421     -33.494 -47.691  14.378  1.00  0.00
ATOM   4301  DGY DGY Z2422      89.177 -82.060  15.066  1.00  0.00
ATOM   4302  DGZ DGZ Z2423      20.743  74.972 -82.814  1.00  0.00
ATOM   4303  DHA DHA Z2424     -25.593  18.248 -14.441  1.00  0.00
ATOM   4304  DHB DHB Z2425     -64.571 -73.120 -83.617  1.00  0.00
ATOM   4305  DHC DHC Z2426      84.645  83.655  51.139  1.00  0.00
ATOM   4306  DHD DHD Z2427      88.910  81.414 -60.533  1.00  0.00
ATOM   4307  DHE DHE Z2428     -42.915 -46.239  22.786  1.00  0.00
ATOM   4308  DHF DHF Z2429     -43.824  13.789 -33.748  1.00  0.00
ATOM   4309  DHG DHG Z2430     -45.564  26.316  63.897  1.00  0.00
ATOM   4310  DHH DHH Z2431      56.968   8.227 -84.493  1.00  0.00
ATOM   4311  DHI DHI Z2432     -13.582  45.294 -84.599  1.00  0.00
ATOM   4312  DHJ DHJ Z2433      89.779  62.040 -11.171  1.00  0.00
ATOM   4313  DHK DHK Z2434     -42.735   3.162  43.738  1.00  0.00
ATOM   4314  DHL DHL Z2435      62.349 -58.499  -7.348  1.00  0.00
ATOM   4315  DHM DHM Z2436     -44.579  77.104  -1.378  1.00  0.00
ATOM   4316  DHN DHN Z2437     -49.615 -25.991  80.854  1.00  0.00
ATOM   4317  DHO DHO Z2438     -78.065  75.873  -6.840  1.00  0.00
ATOM   4318  DHP DHP Z2439      30.395  66.386  83.574  1.00  0.00
ATOM   4319  DHQ DHQ Z2440      21.009 -24.992  -4.206  1.00  0.00
ATOM   4320  DHR DHR Z2441       4.921  66.076  80.516  1.00  0.00
ATOM   4321  DHS DHS Z2442      72.136 -73.235  18.136  1.00  0.00
ATOM   4322  DHT DHT Z2443     -16.240 -16.944  61.102  1.00  0.00
ATOM   4323  DHU DHU Z2444      86.668  39.501  31.274  1.00  0.00
ATOM   4324  DHV DHV Z2445     -68.443 -72.516 -12.223  1.00  0.00
ATOM   4325  DHW DHW Z2446      28.578 -62.854  13.614  1.00  0.00
ATOM   4326  DHX DHX Z2447     -17.205 -34.668 -39.950  1.00  0.00
ATOM   4327  DHY DHY Z2448      29.926  17.609  66.227  1.00  0.00
ATOM   4328  DHZ DHZ Z2449      -0.469  84.851  54.677  1.00  0.00
ATOM   4329  DIA DIA Z2450      79.813 -37.628 -87.527  1.00  0.00
ATOM   4330  DIB DIB Z2451      74.191 -64.028 -48.855  1.00  0.00
ATOM   4331  DIC DIC Z2452     -25.406 -29.890 -17.013  1.00  0.00
ATOM   4332  DID DID Z2453       5.197  47.472 -71.402  1.00  0.00
ATOM   4333  DIE DIE Z2454     -74.578   4.959  32.087  1.00  0.00
ATOM   4334  DIF DIF Z2455      83.852 -89.817  56.487  1.00  0.00
ATOM   4335  DIG DIG Z2456      52.918  82.383 -48.185  1.00  0.00
ATOM   4336  DIH DIH Z2457       7.454 -85.925 -50.325  1.00  0.00
ATOM   4337  DII DII Z2458     -58.164  30.978  59.951  1.00  0.00
ATOM   4338  DIJ DIJ Z2459     -65.532  77.788 -86.525  1.00  0.00
ATOM   4339  DIK DIK Z2460     -85.451  83.034  43.414  1.00  0.00
ATOM   4340  DIL DIL Z2461      46.893 -86.905 -24.590  1.00  0.00
ATOM   4341  DIM DIM Z2462     -46.573  53.046 -20.643  1.00  0.00
ATOM   4342  DIN DIN Z2463      57.696  85.086 -65.657  1.00  0.00
ATOM   4343  DIO DIO Z2464     -25.354  81.560  89.005  1.00  0.00
ATOM   4344  DIP DIP Z2465     -24.400 -43.056  48.289  1.00  0.00
ATOM   4345  DIQ DIQ Z2466      16.083  84.086 -67.751  1.00  0.00
ATOM   4346  DIR DIR Z2467      12.075  72.410  24.469  1.00  0.00
ATOM   4347  DIS DIS Z2468     -52.222  58.870 -53.389  1.00  0.00
ATOM   4348  DIT DIT Z2469      12.719 -80.354  79.034  1.00  0.00
ATOM   4349  DIU DIU Z2470     -75.781  51.564   6.928  1.00  0.00
ATOM   4350  DIV DIV Z2471      68.642 -58.853  22.266  1.00  0.00
ATOM   4351  DIW DIW Z2472      73.895  66.784 -17.483  1.00  0.00
ATOM   4352  DIX DIX Z2473     -22.111  17.352 -37.195  1.00  0.00
ATOM   4353  DIY DIY Z2474      60.850   6.783 -26.846  1.00  0.00
ATOM   4354  DIZ DIZ Z2475     -65.351   6.554  16.825  1.00  0.00
ATOM   4355  DJA DJA Z2476     -60.490  84.050  45.697  1.00  0.00
ATOM   4356  DJB DJB Z2477      17.543 -67.058  50.136  1.00  0.00
ATOM   4357  DJC DJC Z2478     -81.874  20.445 -17.438  1.00  0.00
ATOM   4358  DJD DJD Z2479      86.757 -68.566  -1.162  1.00  0.00
ATOM   4359  DJE DJE Z2480     -54.022 -65.424 -36.590  1.00  0.00
ATOM   4360  DJF DJF Z2481      88.714  13.877  15.677  1.00  0.00
ATOM   4361  DJG DJG Z2482     -54.120 -20.301 -21.229  1.00  0.00
ATOM   4362  DJH DJH Z2483      20.162 -45.776 -21.060  1.00  0.00
ATOM   4363  DJI DJI Z2484      -4.236 -42.114 -26.790  1.00  0.00
ATOM   4364  DJJ DJJ Z2485      71.595 -82.909  49.917  1.00  0.00
ATOM   4365  DJK DJK Z2486      39.303  27.792 -64.453  1.00  0.00
ATOM   4366  DJL DJL Z2487      18.593 -23.911  61.016  1.00  0.00
ATOM   4367  DJM DJM Z2488      85.875  38.040 -32.576  1.00  0.00
ATOM   4368  DJN DJN Z2489       9.023 -60.791  74.592  1.00  0.00
ATOM   4369  DJO DJO Z2490      42.895 -84.554   7.735  1.00  0.00
ATOM   4370  DJP DJP Z2491       0.006  43.039  53.955  1.00  0.00
ATOM   4371  DJQ DJQ Z2492     -85.804 -17.203 -85.436  1.00  0.00
ATOM   4372  DJR DJR Z2493      63.272 -27.618  66.129  1.00  0.00
ATOM   4373  DJS DJS Z2494     -52.831  40.930  71.101  1.00  0.00
ATOM   4374  DJT DJT Z2495      25.797 -34.845  67.622  1.00  0.00
ATOM   4375  DJU DJU Z2496     -11.279 -60.449 -40.274  1.00  0.00
ATOM   4376  DJV DJV Z2497      12.746 -78.511  -2.785  1.00  0.00
ATOM   4377  DJW DJW Z2498      39.024 -50.581 -44.809  1.00  0.00
ATOM   4378  DJX DJX Z2499     -57.263 -37.921  60.765  1.00  0.00
ATOM   4379  DJY DJY Z2500       3.383  37.419  33.763  1.00  0.00
ATOM   4380  DJZ DJZ Z2501      23.204  64.942 -63.100  1.00  0.00
ATOM   4381  DKA DKA Z2502      64.785  10.969 -38.883  1.00  0.00
ATOM   4382  DKB DKB Z2503      87.774  77.031  33.496  1.00  0.00
ATOM   4383  DKC DKC Z2504     -74.997 -34.756   2.390  1.00  0.00
ATOM   4384  DKD DKD Z2505      36.787  74.351 -25.899  1.00  0.00
ATOM   4385  DKE DKE Z2506      81.647  -3.604   9.591  1.00  0.00
ATOM   4386  DKF DKF Z2507     -77.253  42.983 -66.392  1.00  0.00
ATOM   4387  DKG DKG Z2508      -8.162 -55.097  89.107  1.00  0.00
ATOM   4388  DKH DKH Z2509      -5.472  78.730  34.133  1.00  0.00
ATOM   4389  DKI DKI Z2510      88.080  61.223 -86.520  1.00  0.00
ATOM   4390  DKJ DKJ Z2511     -65.264  81.576  -0.116  1.00  0.00
ATOM   4391  DKK DKK Z2512       2.148 -29.131 -18.160  1.00  0.00
ATOM   4392  DKL DKL Z2513      -6.239  23.677  32.778  1.00  0.00
ATOM   4393  DKM DKM Z2514     -43.606 -63.538  75.657  1.00  0.00
ATOM   4394  DKN DKN Z2515      86.683 -88.605 -52.462  1.00  0.00
ATOM   4395  DKO DKO Z2516     -36.525  81.471 -15.726  1.00  0.00
ATOM   4396  DKP DKP Z2517      -2.174  -2.364  19.306  1.00  0.00
ATOM   4397  DKQ DKQ Z2518     -24.934  22.905 -67.784  1.00  0.00
ATOM   4398  DKR DKR Z2519      35.129   1.270 -84.967  1.00  0.00
ATOM   4399  DKS DKS Z2520      42.904  83.346  37.400  1.00  0.00
ATOM   4400  DKT DKT Z2521     -59.903 -85.321  85.972  1.00  0.00
ATOM   4401  DKU DKU Z2522      -5.069  36.917 -77.192  1.00  0.00
ATOM   4402  DKV DKV Z2523     -11.011   0.759 -35.789  1.00  0.00
ATOM   4403  DKW DKW Z2524      16.145  45.576 -81.758  1.00  0.00
ATOM   4404  DKX DKX Z2525      90.680  76.980 -83.585  1.00  0.00
ATOM   4405  DKY DKY Z2526      33.483 -58.444 -31.394  1.00  0.00
ATOM   4406  DKZ DKZ Z2527      26.008  20.727  52.471  1.00  0.00
ATOM   4407  DLA DLA Z2528      51.741   6.710 -12.655  1.00  0.00
ATOM   4408  DLB DLB Z2529      32.224  -3.395 -62.717  1.00  0.00
ATOM   4409  DLC DLC Z2530      75.493  54.027 -83.138  1.00  0.00
ATOM   4410  DLD DLD Z2531      50.006  13.903  31.449  1.00  0.00
ATOM   4411  DLE DLE Z2532      47.289  85.868   1.635  1.00  0.00
ATOM   4412  DLF DLF Z2533     -43.890 -88.415   9.099  1.00  0.00
ATOM   4413  DLG DLG Z2534     -56.340  85.172 -48.733  1.00  0.00
ATOM   4414  DLH DLH Z2535      -5.047  55.998  72.501  1.00  0.00
ATOM   4415  DLI DLI Z2536     -42.733  64.557 -42.519  1.00  0.00
ATOM   4416  DLJ DLJ Z2537     -55.193  62.803 -83.557  1.00  0.00
ATOM   4417  DLK DLK Z2538      20.763   0.683 -20.683  1.00  0.00
ATOM   4418  DLL DLL Z2539      67.017 -62.645  89.225  1.00  0.00
ATOM   4419  DLM DLM Z2540     -85.589  -0.999  13.994  1.00  0.00
ATOM   4420  DLN DLN Z2541     -33.769 -36.038  44.771  1.00  0.00
ATOM   4421  DLO DLO Z2542      54.154  61.788  89.025  1.00  0.00
ATOM   4422  DLP DLP Z2543     -73.570  83.498  49.989  1.00  0.00
ATOM   4423  DLQ DLQ Z2544     -79.109 -36.787  54.473  1.00  0.00
ATOM   4424  DLR DLR Z2545     -12.217  33.540  -1.209  1.00  0.00
ATOM   4425  DLS DLS Z2546     -47.819  -8.027 -22.995  1.00  0.00
ATOM   4426  DLT DLT Z2547      63.104  57.542 -80.986  1.00  0.00
ATOM   4427  DLU DLU Z2548      87.442  -1.108 -57.882  1.00  0.00
ATOM   4428  DLV DLV Z2549     -44.026 -26.904 -83.205  1.00  0.00
ATOM   4429  DLW DLW Z2550      52.649 -89.770  70.258  1.00  0.00
ATOM   4430  DLX DLX Z2551     -78.466 -62.040  77.217  1.00  0.00
ATOM   4431  DLY DLY Z2552      62.317  37.666  15.650  1.00  0.00
ATOM   4432  DLZ DLZ Z2553     -31.986 -26.341 -63.401  1.00  0.00
ATOM   4433  DMA DMA Z2554      13.532 -71.259 -35.365  1.00  0.00
ATOM   4434  DMB DMB Z2555      13.037  52.457 -62.228  1.00  0.00
ATOM   4435  DMC DMC Z2556      44.158 -26.079 -63.397  1.00  0.00
ATOM   4436  DMD DMD Z2557      65.261 -17.079  88.581  1.00  0.00
ATOM   4437  DME DME Z2558      14.635  74.454 -45.346  1.00  0.00
ATOM   4438  DMF DMF Z2559     -28.457 -65.607  75.312  1.00  0.00
ATOM   4439  DMG DMG Z2560     -77.920  67.506  75.617  1.00  0.00
ATOM   4440  DMH DMH Z2561       7.993 -14.496  23.807  1.00  0.00
ATOM   4441  DMI DMI Z2562     -36.604  80.019  57.709  1.00  0.00
ATOM   4442  DMJ DMJ Z2563      90.077  -0.139  50.538  1.00  0.00
ATOM   4443  DMK DMK Z2564      49.117  41.681 -81.215  1.00  0.00
ATOM   4444  DML DML Z2565     -55.221   7.820 -31.390  1.00  0.00
ATOM   4445  DMM DMM Z2566     -35.777  50.132  65.229  1.00  0.00
ATOM   4446  DMN DMN Z2567     -32.187 -85.989  37.081  1.00  0.00
ATOM   4447  DMO DMO Z2568      -7.478  82.425  78.885  1.00  0.00
ATOM   4448  DMP DMP Z2569      28.746  49.208 -23.656  1.00  0.00
ATOM   4449  DMQ DMQ Z2570      16.841  85.289  52.631  1.00  0.00
ATOM   4450  DMR DMR Z2571     -83.619  19.674  53.317  1.00  0.00
ATOM   4451  DMS DMS Z2572      69.418 -56.566  65.781  1.00  0.00
ATOM   4452  DMT DMT Z2573     -85.689 -89.983  84.410  1.00  0.00
ATOM   4453  DMU DMU Z2574     -32.524 -88.363   1.208  1.00  0.00
ATOM   4454  DMV DMV Z2575     -80.971  55.308  55.726  1.00  0.00
ATOM   4455  DMW DMW Z2576      77.432  80.323 -72.157  1.00  0.00
ATOM   4456  DMX DMX Z2577     -35.866 -35.006 -33.144  1.00  0.00
ATOM   4457  DMY DMY Z2578      87.743 -47.788 -22.176  1.00  0.00
ATOM   4458  DMZ DMZ Z2579     -13.024 -45.906  52.714  1.00  0.00
ATOM   4459  DNA DNA Z2580     -85.359 -88.394  55.460  1.00  0.00
ATOM   4460  DNB DNB Z2581      32.660 -50.013 -80.572  1.00  0.00
ATOM   4461  DNC DNC Z2582     -44.931 -80.047  21.988  1.00  0.00
ATOM   4462  DND DND Z2583     -32.628  63.382  57.390  1.00  0.00
ATOM   4463  DNE DNE Z2584     -84.865   4.678 -61.477  1.00  0.00
ATOM   4464  DNF DNF Z2585      47.838  32.285  56.915  1.00  0.00
ATOM   4465  DNG DNG Z2586     -83.331 -81.968 -47.262  1.00  0.00
ATOM   4466  DNH DNH Z2587      57.908 -69.952 -22.889  1.00  0.00
ATOM   4467  DNI DNI Z2588      58.170   2.019  29.685  1.00  0.00
ATOM   4468  DNJ DNJ Z2589     -57.684 -82.147 -14.319  1.00  0.00
ATOM   4469  DNK DNK Z2590      80.711 -78.858  60.228  1.00  0.00
ATOM   4470  DNL DNL Z2591      59.335 -50.366  45.083  1.00  0.00
ATOM   4471  DNM DNM Z2592      16.332 -78.974 -24.741  1.00  0.00
ATOM   4472  DNN DNN Z2593     -43.913   9.643 -83.179  1.00  0.00
END
