# Supplementary material for: The Effect of Macromolecular Crowding on the Electrostatic Component of Barnase–Barstar Binding: A Computational, Implicit Solvent-Based Study
Source: PLoS One. 2014 Jun 10;9(6):e98618. doi: 10.1371/journal.pone.0098618 (PMC4051634; doi:10.1371/journal.pone.0098618)
Supplement: File S1 — Contains sample pdb files used in our analyses; each contains the barnase/barstar complex with a specific random placement of crowders of varying radii at 30% crowding density. Also included are files specifying, for each pdb file, the radii of each atom and model crowder. (TAR) [file pone.0098618.s005.tar › vary30percent_pdb/with_crowders-29.pdb]

ATOM      1  CAY VAL A   3      18.329  -9.767 -18.786  1.00  0.00
ATOM      2  CY  VAL A   3      17.463  -9.299 -17.665  1.00  0.55
ATOM      3  OY  VAL A   3      17.203 -10.038 -16.718  1.00 -0.55
ATOM      4  N   VAL A   3      16.993  -8.037 -17.760  1.00 -0.40
ATOM      5  H   VAL A   3      17.222  -7.453 -18.535  1.00  0.40
ATOM      6  CA  VAL A   3      16.107  -7.419 -16.733  1.00  0.00
ATOM      7  CB  VAL A   3      16.269  -5.903 -16.535  1.00  0.00
ATOM      8  CG1 VAL A   3      15.283  -5.404 -15.502  1.00  0.00
ATOM      9  CG2 VAL A   3      17.666  -5.466 -16.113  1.00  0.00
ATOM     10  C   VAL A   3      14.669  -7.755 -17.123  1.00  0.55
ATOM     11  O   VAL A   3      14.125  -7.204 -18.095  1.00 -0.55
ATOM     12  N   ILE A   4      14.072  -8.639 -16.383  1.00 -0.40
ATOM     13  H   ILE A   4      14.512  -9.101 -15.616  1.00  0.40
ATOM     14  CA  ILE A   4      12.656  -8.995 -16.677  1.00  0.00
ATOM     15  CB  ILE A   4      12.546 -10.506 -16.596  1.00  0.00
ATOM     16  CG2 ILE A   4      11.132 -11.017 -16.786  1.00  0.00
ATOM     17  CG1 ILE A   4      13.586 -11.052 -17.616  1.00  0.00
ATOM     18  CD1 ILE A   4      13.725 -12.568 -17.376  1.00  0.00
ATOM     19  C   ILE A   4      11.850  -8.257 -15.632  1.00  0.55
ATOM     20  O   ILE A   4      11.950  -8.686 -14.487  1.00 -0.55
ATOM     21  N   ASN A   5      11.188  -7.189 -15.991  1.00 -0.40
ATOM     22  H   ASN A   5      11.172  -6.861 -16.933  1.00  0.40
ATOM     23  CA  ASN A   5      10.424  -6.409 -15.014  1.00  0.00
ATOM     24  CB  ASN A   5      11.345  -5.293 -14.478  1.00  0.00
ATOM     25  CG  ASN A   5      11.507  -4.197 -15.497  1.00  0.55
ATOM     26  OD1 ASN A   5      11.426  -4.466 -16.699  1.00 -0.55
ATOM     27  ND2 ASN A   5      11.717  -2.929 -15.181  1.00 -0.78
ATOM     28 HD21 ASN A   5      11.776  -2.656 -14.221  1.00  0.39
ATOM     29 HD22 ASN A   5      11.817  -2.244 -15.903  1.00  0.39
ATOM     30  C   ASN A   5       9.146  -5.812 -15.561  1.00  0.55
ATOM     31  O   ASN A   5       8.660  -4.755 -15.093  1.00 -0.55
ATOM     32  N   THR A   6       8.573  -6.475 -16.564  1.00 -0.40
ATOM     33  H   THR A   6       8.954  -7.320 -16.930  1.00  0.40
ATOM     34  CA  THR A   6       7.336  -5.993 -17.193  1.00  0.00
ATOM     35  CB  THR A   6       7.495  -6.026 -18.718  1.00  0.00
ATOM     36  OG1 THR A   6       7.625  -7.403 -19.111  1.00 -0.49
ATOM     37  HG1 THR A   6       7.563  -7.412 -20.069  1.00  0.49
ATOM     38  CG2 THR A   6       8.740  -5.225 -19.136  1.00  0.00
ATOM     39  C   THR A   6       6.232  -6.939 -16.733  1.00  0.55
ATOM     40  O   THR A   6       6.611  -8.029 -16.299  1.00 -0.55
ATOM     41  N   PHE A   7       4.972  -6.560 -16.843  1.00 -0.40
ATOM     42  H   PHE A   7       4.688  -5.677 -17.207  1.00  0.40
ATOM     43  CA  PHE A   7       3.912  -7.502 -16.400  1.00  0.00
ATOM     44  CB  PHE A   7       2.545  -6.816 -16.648  1.00  0.12
ATOM     45  CG  PHE A   7       2.234  -5.716 -15.659  1.00 -0.12
ATOM     46  CD1 PHE A   7       2.080  -6.016 -14.292  1.00 -0.12
ATOM     47  HD1 PHE A   7       2.188  -7.032 -13.942  1.00  0.12
ATOM     48  CE1 PHE A   7       1.787  -4.996 -13.396  1.00 -0.12
ATOM     49  HE1 PHE A   7       1.638  -5.215 -12.349  1.00  0.12
ATOM     50  CZ  PHE A   7       1.687  -3.671 -13.868  1.00 -0.12
ATOM     51  HZ  PHE A   7       1.486  -2.873 -13.169  1.00  0.12
ATOM     52  CD2 PHE A   7       2.089  -4.405 -16.107  1.00 -0.12
ATOM     53  HD2 PHE A   7       2.168  -4.189 -17.162  1.00  0.12
ATOM     54  CE2 PHE A   7       1.843  -3.376 -15.212  1.00 -0.12
ATOM     55  HE2 PHE A   7       1.773  -2.355 -15.558  1.00  0.12
ATOM     56  C   PHE A   7       3.988  -8.873 -17.043  1.00  0.55
ATOM     57  O   PHE A   7       3.930  -9.931 -16.338  1.00 -0.55
ATOM     58  N   ASP A   8       4.076  -8.953 -18.383  1.00 -0.40
ATOM     59  H   ASP A   8       4.106  -8.140 -18.960  1.00  0.40
ATOM     60  CA  ASP A   8       4.135 -10.249 -19.088  1.00  0.00
ATOM     61  CB  ASP A   8       4.031 -10.089 -20.627  1.00  0.00
ATOM     62  CG  ASP A   8       2.588  -9.770 -20.943  1.00  0.10
ATOM     63  OD1 ASP A   8       1.754 -10.653 -20.640  1.00 -0.55
ATOM     64  OD2 ASP A   8       2.462  -8.627 -21.418  1.00 -0.55
ATOM     65  C   ASP A   8       5.421 -11.049 -18.947  1.00  0.55
ATOM     66  O   ASP A   8       5.378 -12.269 -18.851  1.00 -0.55
ATOM     67  N   GLY A   9       6.548 -10.322 -19.006  1.00 -0.40
ATOM     68  H   GLY A   9       6.591  -9.338 -19.155  1.00  0.40
ATOM     69  CA  GLY A   9       7.803 -11.083 -18.828  1.00  0.00
ATOM     70  C   GLY A   9       7.792 -11.756 -17.443  1.00  0.55
ATOM     71  O   GLY A   9       8.086 -12.963 -17.360  1.00 -0.55
ATOM     72  N   VAL A  10       7.485 -11.016 -16.366  1.00 -0.40
ATOM     73  H   VAL A  10       7.259 -10.048 -16.433  1.00  0.40
ATOM     74  CA  VAL A  10       7.464 -11.599 -15.010  1.00  0.00
ATOM     75  CB  VAL A  10       7.388 -10.553 -13.892  1.00  0.00
ATOM     76  CG1 VAL A  10       7.386 -11.181 -12.494  1.00  0.00
ATOM     77  CG2 VAL A  10       8.560  -9.576 -13.991  1.00  0.00
ATOM     78  C   VAL A  10       6.322 -12.605 -14.848  1.00  0.55
ATOM     79  O   VAL A  10       6.519 -13.655 -14.242  1.00 -0.55
ATOM     80  N   ALA A  11       5.167 -12.365 -15.417  1.00 -0.40
ATOM     81  H   ALA A  11       5.009 -11.540 -15.953  1.00  0.40
ATOM     82  CA  ALA A  11       4.038 -13.274 -15.314  1.00  0.00
ATOM     83  CB  ALA A  11       2.713 -12.733 -15.889  1.00  0.00
ATOM     84  C   ALA A  11       4.389 -14.583 -16.026  1.00  0.55
ATOM     85  O   ALA A  11       4.042 -15.634 -15.517  1.00 -0.55
ATOM     86  N   ASP A  12       5.050 -14.457 -17.191  1.00 -0.40
ATOM     87  H   ASP A  12       5.317 -13.590 -17.603  1.00  0.40
ATOM     88  CA  ASP A  12       5.392 -15.710 -17.887  1.00  0.00
ATOM     89  CB  ASP A  12       5.950 -15.433 -19.272  1.00  0.00
ATOM     90  CG  ASP A  12       4.809 -15.091 -20.202  1.00  0.10
ATOM     91  OD1 ASP A  12       3.608 -15.246 -19.848  1.00 -0.55
ATOM     92  OD2 ASP A  12       5.220 -14.674 -21.315  1.00 -0.55
ATOM     93  C   ASP A  12       6.440 -16.470 -17.120  1.00  0.55
ATOM     94  O   ASP A  12       6.401 -17.688 -17.034  1.00 -0.55
ATOM     95  N   TYR A  13       7.400 -15.716 -16.618  1.00 -0.40
ATOM     96  H   TYR A  13       7.421 -14.726 -16.734  1.00  0.40
ATOM     97  CA  TYR A  13       8.517 -16.321 -15.838  1.00  0.00
ATOM     98  CB  TYR A  13       9.528 -15.218 -15.495  1.00  0.12
ATOM     99  CG  TYR A  13      10.857 -15.763 -15.081  1.00 -0.12
ATOM    100  CD1 TYR A  13      11.025 -16.287 -13.802  1.00 -0.12
ATOM    101  HD1 TYR A  13      10.183 -16.269 -13.127  1.00  0.12
ATOM    102  CE1 TYR A  13      12.217 -16.831 -13.348  1.00 -0.12
ATOM    103  HE1 TYR A  13      12.310 -17.255 -12.360  1.00  0.12
ATOM    104  CZ  TYR A  13      13.280 -16.800 -14.232  1.00  0.06
ATOM    105  OH  TYR A  13      14.503 -17.285 -13.795  1.00 -0.49
ATOM    106  HH  TYR A  13      14.497 -17.283 -12.835  1.00  0.43
ATOM    107  CD2 TYR A  13      11.943 -15.767 -15.969  1.00 -0.12
ATOM    108  HD2 TYR A  13      11.846 -15.372 -16.969  1.00  0.12
ATOM    109  CE2 TYR A  13      13.153 -16.297 -15.519  1.00 -0.12
ATOM    110  HE2 TYR A  13      14.005 -16.316 -16.183  1.00  0.12
ATOM    111  C   TYR A  13       8.019 -17.119 -14.644  1.00  0.55
ATOM    112  O   TYR A  13       8.424 -18.276 -14.395  1.00 -0.55
ATOM    113  N   LEU A  14       7.100 -16.494 -13.897  1.00 -0.40
ATOM    114  H   LEU A  14       6.793 -15.571 -14.114  1.00  0.40
ATOM    115  CA  LEU A  14       6.466 -17.116 -12.696  1.00  0.00
ATOM    116  CB  LEU A  14       5.439 -16.167 -12.076  1.00  0.00
ATOM    117  CG  LEU A  14       6.026 -14.992 -11.281  1.00  0.00
ATOM    118  CD1 LEU A  14       4.925 -13.953 -11.038  1.00  0.00
ATOM    119  CD2 LEU A  14       6.608 -15.537  -9.993  1.00  0.00
ATOM    120  C   LEU A  14       5.759 -18.417 -13.020  1.00  0.55
ATOM    121  O   LEU A  14       5.887 -19.465 -12.365  1.00 -0.55
ATOM    122  N   GLN A  15       4.997 -18.320 -14.103  1.00 -0.40
ATOM    123  H   GLN A  15       4.886 -17.492 -14.647  1.00  0.40
ATOM    124  CA  GLN A  15       4.271 -19.539 -14.511  1.00  0.00
ATOM    125  CB  GLN A  15       3.242 -19.235 -15.560  1.00  0.00
ATOM    126  CG  GLN A  15       1.993 -18.450 -15.209  1.00  0.00
ATOM    127  CD  GLN A  15       1.053 -18.699 -16.416  1.00  0.55
ATOM    128  OE1 GLN A  15       1.315 -18.171 -17.517  1.00 -0.55
ATOM    129  NE2 GLN A  15       0.048 -19.519 -16.139  1.00 -0.78
ATOM    130 HE21 GLN A  15      -0.620 -19.749 -16.847  1.00  0.39
ATOM    131 HE22 GLN A  15      -0.043 -19.908 -15.222  1.00  0.39
ATOM    132  C   GLN A  15       5.193 -20.634 -15.081  1.00  0.55
ATOM    133  O   GLN A  15       4.839 -21.802 -14.957  1.00 -0.55
ATOM    134  N   THR A  16       6.284 -20.233 -15.716  1.00 -0.40
ATOM    135  H   THR A  16       6.514 -19.270 -15.831  1.00  0.40
ATOM    136  CA  THR A  16       7.211 -21.195 -16.283  1.00  0.00
ATOM    137  CB  THR A  16       8.108 -20.626 -17.410  1.00  0.00
ATOM    138  OG1 THR A  16       7.259 -19.900 -18.296  1.00 -0.49
ATOM    139  HG1 THR A  16       6.981 -19.117 -17.815  1.00  0.49
ATOM    140  CG2 THR A  16       8.810 -21.765 -18.173  1.00  0.00
ATOM    141  C   THR A  16       8.162 -21.733 -15.234  1.00  0.55
ATOM    142  O   THR A  16       8.299 -22.967 -15.218  1.00 -0.55
ATOM    143  N   TYR A  17       8.773 -20.886 -14.447  1.00 -0.40
ATOM    144  H   TYR A  17       8.625 -19.901 -14.488  1.00  0.40
ATOM    145  CA  TYR A  17       9.721 -21.377 -13.449  1.00  0.00
ATOM    146  CB  TYR A  17      11.033 -20.515 -13.591  1.00  0.12
ATOM    147  CG  TYR A  17      11.478 -20.514 -15.040  1.00 -0.12
ATOM    148  CD1 TYR A  17      12.130 -21.636 -15.596  1.00 -0.12
ATOM    149  HD1 TYR A  17      12.305 -22.500 -14.973  1.00  0.12
ATOM    150  CE1 TYR A  17      12.555 -21.666 -16.925  1.00 -0.12
ATOM    151  HE1 TYR A  17      13.056 -22.528 -17.340  1.00  0.12
ATOM    152  CZ  TYR A  17      12.302 -20.532 -17.687  1.00  0.06
ATOM    153  OH  TYR A  17      12.619 -20.477 -19.033  1.00 -0.49
ATOM    154  HH  TYR A  17      12.363 -19.613 -19.363  1.00  0.43
ATOM    155  CD2 TYR A  17      11.256 -19.401 -15.851  1.00 -0.12
ATOM    156  HD2 TYR A  17      10.767 -18.530 -15.440  1.00  0.12
ATOM    157  CE2 TYR A  17      11.655 -19.401 -17.171  1.00 -0.12
ATOM    158  HE2 TYR A  17      11.471 -18.541 -17.798  1.00  0.12
ATOM    159  C   TYR A  17       9.234 -21.420 -12.010  1.00  0.55
ATOM    160  O   TYR A  17      10.026 -21.911 -11.202  1.00 -0.55
ATOM    161  N   HSD A  18       8.058 -20.995 -11.640  1.00 -0.40
ATOM    162  H   HSD A  18       7.420 -20.623 -12.308  1.00  0.40
ATOM    163  CA  HSD A  18       7.567 -21.013 -10.282  1.00  0.00
ATOM    164  CB  HSD A  18       7.255 -22.412  -9.742  1.00  0.12
ATOM    165  ND1 HSD A  18       5.350 -22.085 -11.391  1.00 -0.40
ATOM    166  HD1 HSD A  18       5.522 -21.119 -11.582  1.00  0.40
ATOM    167  CG  HSD A  18       6.073 -22.863 -10.532  1.00 -0.12
ATOM    168  CE1 HSD A  18       4.387 -22.849 -11.917  1.00  0.15
ATOM    169  HE1 HSD A  18       3.667 -22.489 -12.652  1.00  0.12
ATOM    170  NE2 HSD A  18       4.445 -24.074 -11.420  1.00 -0.56
ATOM    171  CD2 HSD A  18       5.512 -24.100 -10.552  1.00  0.15
ATOM    172  HD2 HSD A  18       5.776 -25.007 -10.022  1.00  0.12
ATOM    173  C   HSD A  18       8.486 -20.307  -9.289  1.00  0.55
ATOM    174  O   HSD A  18       8.646 -20.775  -8.185  1.00 -0.55
ATOM    175  N   LYS A  19       8.996 -19.177  -9.676  1.00 -0.40
ATOM    176  H   LYS A  19       8.837 -18.844 -10.601  1.00  0.40
ATOM    177  CA  LYS A  19       9.813 -18.307  -8.860  1.00  0.00
ATOM    178  CB  LYS A  19      11.113 -19.018  -8.541  1.00  0.00
ATOM    179  CG  LYS A  19      11.991 -19.124  -9.779  1.00  0.00
ATOM    180  CD  LYS A  19      13.185 -20.018  -9.647  1.00  0.00
ATOM    181  CE  LYS A  19      14.249 -19.494 -10.618  1.00  0.33
ATOM    182  NZ  LYS A  19      15.420 -20.420 -10.717  1.00 -0.32
ATOM    183  HZ1 LYS A  19      15.100 -21.350 -11.056  1.00  0.33
ATOM    184  HZ2 LYS A  19      15.859 -20.525  -9.780  1.00  0.33
ATOM    185  HZ3 LYS A  19      16.116 -20.029 -11.384  1.00  0.33
ATOM    186  C   LYS A  19       9.993 -17.020  -9.667  1.00  0.55
ATOM    187  O   LYS A  19       9.771 -16.952 -10.895  1.00 -0.55
ATOM    188  N   LEU A  20      10.378 -15.979  -8.953  1.00 -0.40
ATOM    189  H   LEU A  20      10.494 -16.018  -7.964  1.00  0.40
ATOM    190  CA  LEU A  20      10.655 -14.702  -9.595  1.00  0.00
ATOM    191  CB  LEU A  20      10.775 -13.519  -8.588  1.00  0.00
ATOM    192  CG  LEU A  20       9.470 -12.962  -7.959  1.00  0.00
ATOM    193  CD1 LEU A  20       9.842 -11.945  -6.902  1.00  0.00
ATOM    194  CD2 LEU A  20       8.540 -12.320  -8.967  1.00  0.00
ATOM    195  C   LEU A  20      12.022 -14.693 -10.299  1.00  0.55
ATOM    196  O   LEU A  20      12.918 -15.398  -9.815  1.00 -0.55
ATOM    197  N   PRO A  21      12.156 -13.855 -11.321  1.00 -0.20
ATOM    198  CD  PRO A  21      11.077 -13.073 -11.927  1.00  0.10
ATOM    199  CA  PRO A  21      13.437 -13.676 -12.023  1.00  0.10
ATOM    200  CB  PRO A  21      13.188 -12.626 -13.078  1.00  0.00
ATOM    201  CG  PRO A  21      11.739 -12.352 -13.069  1.00  0.00
ATOM    202  C   PRO A  21      14.474 -13.211 -11.006  1.00  0.55
ATOM    203  O   PRO A  21      14.181 -12.619  -9.964  1.00 -0.55
ATOM    204  N   ASP A  22      15.740 -13.397 -11.342  1.00 -0.40
ATOM    205  H   ASP A  22      15.985 -13.802 -12.219  1.00  0.40
ATOM    206  CA  ASP A  22      16.859 -13.044 -10.498  1.00  0.00
ATOM    207  CB  ASP A  22      18.200 -13.555 -11.095  1.00  0.00
ATOM    208  CG  ASP A  22      18.099 -15.082 -11.055  1.00  0.10
ATOM    209  OD1 ASP A  22      17.236 -15.690 -10.347  1.00 -0.55
ATOM    210  OD2 ASP A  22      18.916 -15.723 -11.777  1.00 -0.55
ATOM    211  C   ASP A  22      17.038 -11.587 -10.209  1.00  0.55
ATOM    212  O   ASP A  22      17.916 -11.326  -9.369  1.00 -0.55
ATOM    213  N   ASN A  23      16.341 -10.659 -10.820  1.00 -0.40
ATOM    214  H   ASN A  23      15.639 -10.870 -11.497  1.00  0.40
ATOM    215  CA  ASN A  23      16.571  -9.236 -10.524  1.00  0.00
ATOM    216  CB  ASN A  23      16.326  -8.442 -11.803  1.00  0.00
ATOM    217  CG  ASN A  23      14.973  -8.757 -12.424  1.00  0.55
ATOM    218  OD1 ASN A  23      14.761  -9.889 -12.907  1.00 -0.55
ATOM    219  ND2 ASN A  23      14.083  -7.761 -12.405  1.00 -0.78
ATOM    220 HD21 ASN A  23      14.327  -6.880 -12.000  1.00  0.39
ATOM    221 HD22 ASN A  23      13.173  -7.897 -12.796  1.00  0.39
ATOM    222  C   ASN A  23      15.722  -8.732  -9.359  1.00  0.55
ATOM    223  O   ASN A  23      15.748  -7.539  -9.060  1.00 -0.55
ATOM    224  N   TYR A  24      14.997  -9.618  -8.725  1.00 -0.40
ATOM    225  H   TYR A  24      14.985 -10.578  -8.994  1.00  0.40
ATOM    226  CA  TYR A  24      14.162  -9.268  -7.591  1.00  0.00
ATOM    227  CB  TYR A  24      12.841 -10.106  -7.635  1.00  0.12
ATOM    228  CG  TYR A  24      11.971  -9.391  -8.629  1.00 -0.12
ATOM    229  CD1 TYR A  24      11.299  -8.220  -8.263  1.00 -0.12
ATOM    230  HD1 TYR A  24      11.365  -7.877  -7.242  1.00  0.12
ATOM    231  CE1 TYR A  24      10.553  -7.490  -9.169  1.00 -0.12
ATOM    232  HE1 TYR A  24      10.056  -6.578  -8.872  1.00  0.12
ATOM    233  CZ  TYR A  24      10.462  -7.963 -10.476  1.00  0.06
ATOM    234  OH  TYR A  24       9.680  -7.287 -11.405  1.00 -0.49
ATOM    235  HH  TYR A  24       9.165  -6.627 -10.936  1.00  0.43
ATOM    236  CD2 TYR A  24      11.913  -9.820  -9.940  1.00 -0.12
ATOM    237  HD2 TYR A  24      12.470 -10.692 -10.252  1.00  0.12
ATOM    238  CE2 TYR A  24      11.130  -9.119 -10.862  1.00 -0.12
ATOM    239  HE2 TYR A  24      11.043  -9.477 -11.878  1.00  0.12
ATOM    240  C   TYR A  24      14.764  -9.534  -6.232  1.00  0.55
ATOM    241  O   TYR A  24      15.365 -10.597  -6.153  1.00 -0.55
ATOM    242  N   ILE A  25      14.561  -8.696  -5.232  1.00 -0.40
ATOM    243  H   ILE A  25      14.067  -7.840  -5.361  1.00  0.40
ATOM    244  CA  ILE A  25      15.038  -8.950  -3.877  1.00  0.00
ATOM    245  CB  ILE A  25      16.326  -8.192  -3.481  1.00  0.00
ATOM    246  CG2 ILE A  25      17.566  -8.889  -4.056  1.00  0.00
ATOM    247  CG1 ILE A  25      16.322  -6.709  -3.870  1.00  0.00
ATOM    248  CD1 ILE A  25      17.601  -6.045  -3.346  1.00  0.00
ATOM    249  C   ILE A  25      13.950  -8.515  -2.886  1.00  0.55
ATOM    250  O   ILE A  25      13.309  -7.552  -3.241  1.00 -0.55
ATOM    251  N   THR A  26      13.773  -9.140  -1.750  1.00 -0.40
ATOM    252  H   THR A  26      14.311  -9.942  -1.503  1.00  0.40
ATOM    253  CA  THR A  26      12.783  -8.716  -0.770  1.00  0.00
ATOM    254  CB  THR A  26      12.528  -9.786   0.303  1.00  0.00
ATOM    255  OG1 THR A  26      13.694  -9.881   1.116  1.00 -0.49
ATOM    256  HG1 THR A  26      13.504 -10.554   1.773  1.00  0.49
ATOM    257  CG2 THR A  26      12.324 -11.127  -0.344  1.00  0.00
ATOM    258  C   THR A  26      13.224  -7.400  -0.140  1.00  0.55
ATOM    259  O   THR A  26      14.357  -6.901  -0.315  1.00 -0.55
ATOM    260  N   LYS A  27      12.287  -6.769   0.542  1.00 -0.40
ATOM    261  H   LYS A  27      11.367  -7.146   0.596  1.00  0.40
ATOM    262  CA  LYS A  27      12.460  -5.526   1.257  1.00  0.00
ATOM    263  CB  LYS A  27      11.181  -4.959   1.855  1.00  0.00
ATOM    264  CG  LYS A  27      10.102  -4.405   0.945  1.00  0.00
ATOM    265  CD  LYS A  27       8.750  -4.452   1.677  1.00  0.00
ATOM    266  CE  LYS A  27       7.559  -4.131   0.800  1.00  0.33
ATOM    267  NZ  LYS A  27       6.252  -4.452   1.438  1.00 -0.32
ATOM    268  HZ1 LYS A  27       6.150  -3.905   2.316  1.00  0.33
ATOM    269  HZ2 LYS A  27       6.214  -5.468   1.657  1.00  0.33
ATOM    270  HZ3 LYS A  27       5.479  -4.210   0.786  1.00  0.33
ATOM    271  C   LYS A  27      13.546  -5.724   2.363  1.00  0.55
ATOM    272  O   LYS A  27      14.371  -4.798   2.524  1.00 -0.55
ATOM    273  N   SER A  28      13.524  -6.835   3.061  1.00 -0.40
ATOM    274  H   SER A  28      12.843  -7.551   2.929  1.00  0.40
ATOM    275  CA  SER A  28      14.554  -7.060   4.102  1.00  0.00
ATOM    276  CB  SER A  28      14.180  -8.226   4.985  1.00  0.00
ATOM    277  OG  SER A  28      14.628  -9.515   4.622  1.00 -0.49
ATOM    278  HG  SER A  28      14.293 -10.111   5.296  1.00  0.49
ATOM    279  C   SER A  28      15.937  -7.179   3.452  1.00  0.55
ATOM    280  O   SER A  28      16.867  -6.489   3.907  1.00 -0.55
ATOM    281  N   GLU A  29      16.051  -7.999   2.392  1.00 -0.40
ATOM    282  H   GLU A  29      15.287  -8.547   2.061  1.00  0.40
ATOM    283  CA  GLU A  29      17.290  -8.135   1.672  1.00  0.00
ATOM    284  CB  GLU A  29      17.101  -8.912   0.350  1.00  0.00
ATOM    285  CG  GLU A  29      17.067 -10.380   0.712  1.00  0.00
ATOM    286  CD  GLU A  29      16.359 -11.242  -0.303  1.00  0.10
ATOM    287  OE1 GLU A  29      16.171 -10.866  -1.480  1.00 -0.55
ATOM    288  OE2 GLU A  29      15.927 -12.350   0.128  1.00 -0.55
ATOM    289  C   GLU A  29      17.900  -6.827   1.208  1.00  0.55
ATOM    290  O   GLU A  29      19.127  -6.597   1.301  1.00 -0.55
ATOM    291  N   ALA A  30      17.009  -6.004   0.662  1.00 -0.40
ATOM    292  H   ALA A  30      16.044  -6.240   0.586  1.00  0.40
ATOM    293  CA  ALA A  30      17.400  -4.684   0.135  1.00  0.00
ATOM    294  CB  ALA A  30      16.185  -4.078  -0.557  1.00  0.00
ATOM    295  C   ALA A  30      18.008  -3.761   1.193  1.00  0.55
ATOM    296  O   ALA A  30      19.015  -3.059   1.036  1.00 -0.55
ATOM    297  N   GLN A  31      17.328  -3.779   2.338  1.00 -0.40
ATOM    298  H   GLN A  31      16.515  -4.344   2.445  1.00  0.40
ATOM    299  CA  GLN A  31      17.698  -2.998   3.511  1.00  0.00
ATOM    300  CB  GLN A  31      16.700  -3.141   4.643  1.00  0.00
ATOM    301  CG  GLN A  31      15.300  -2.718   4.234  1.00  0.00
ATOM    302  CD  GLN A  31      14.294  -2.788   5.368  1.00  0.55
ATOM    303  OE1 GLN A  31      13.963  -1.687   5.817  1.00 -0.55
ATOM    304  NE2 GLN A  31      13.796  -3.926   5.881  1.00 -0.78
ATOM    305 HE21 GLN A  31      13.134  -3.889   6.630  1.00  0.39
ATOM    306 HE22 GLN A  31      14.086  -4.810   5.513  1.00  0.39
ATOM    307  C   GLN A  31      19.099  -3.444   3.943  1.00  0.55
ATOM    308  O   GLN A  31      19.888  -2.569   4.269  1.00 -0.55
ATOM    309  N   ALA A  32      19.253  -4.754   3.872  1.00 -0.40
ATOM    310  H   ALA A  32      18.510  -5.349   3.577  1.00  0.40
ATOM    311  CA  ALA A  32      20.500  -5.431   4.211  1.00  0.00
ATOM    312  CB  ALA A  32      20.493  -6.930   4.090  1.00  0.00
ATOM    313  C   ALA A  32      21.607  -4.845   3.322  1.00  0.55
ATOM    314  O   ALA A  32      22.731  -4.739   3.833  1.00 -0.55
ATOM    315  N   LEU A  33      21.311  -4.450   2.092  1.00 -0.40
ATOM    316  H   LEU A  33      20.398  -4.519   1.698  1.00  0.40
ATOM    317  CA  LEU A  33      22.357  -3.884   1.258  1.00  0.00
ATOM    318  CB  LEU A  33      22.135  -4.136  -0.238  1.00  0.00
ATOM    319  CG  LEU A  33      21.779  -5.612  -0.475  1.00  0.00
ATOM    320  CD1 LEU A  33      21.481  -5.834  -1.940  1.00  0.00
ATOM    321  CD2 LEU A  33      22.911  -6.488   0.024  1.00  0.00
ATOM    322  C   LEU A  33      22.450  -2.396   1.468  1.00  0.55
ATOM    323  O   LEU A  33      23.265  -1.801   0.764  1.00 -0.55
ATOM    324  N   GLY A  34      21.641  -1.829   2.330  1.00 -0.40
ATOM    325  H   GLY A  34      20.958  -2.311   2.872  1.00  0.40
ATOM    326  CA  GLY A  34      21.774  -0.373   2.490  1.00  0.00
ATOM    327  C   GLY A  34      20.646   0.455   1.912  1.00  0.55
ATOM    328  O   GLY A  34      20.850   1.663   1.794  1.00 -0.55
ATOM    329  N   TRP A  35      19.542  -0.227   1.591  1.00 -0.40
ATOM    330  H   TRP A  35      19.459  -1.214   1.705  1.00  0.40
ATOM    331  CA  TRP A  35      18.395   0.472   1.052  1.00  0.00
ATOM    332  CB  TRP A  35      17.413  -0.521   0.459  1.00  0.12
ATOM    333  CG  TRP A  35      16.126   0.047  -0.111  1.00 -0.12
ATOM    334  CD1 TRP A  35      15.966   1.059  -1.031  1.00 -0.12
ATOM    335  HD1 TRP A  35      16.756   1.653  -1.465  1.00  0.12
ATOM    336  NE1 TRP A  35      14.618   1.180  -1.300  1.00 -0.40
ATOM    337  HE1 TRP A  35      14.236   1.815  -1.935  1.00  0.40
ATOM    338  CE2 TRP A  35      13.885   0.291  -0.560  1.00  0.00
ATOM    339  CD2 TRP A  35      14.793  -0.438   0.202  1.00  0.00
ATOM    340  CE3 TRP A  35      14.327  -1.408   1.089  1.00 -0.12
ATOM    341  HE3 TRP A  35      14.989  -1.960   1.741  1.00  0.12
ATOM    342  CZ3 TRP A  35      12.972  -1.648   1.111  1.00 -0.12
ATOM    343  HZ3 TRP A  35      12.582  -2.429   1.748  1.00  0.12
ATOM    344  CZ2 TRP A  35      12.492   0.088  -0.535  1.00 -0.12
ATOM    345  HZ2 TRP A  35      11.788   0.648  -1.131  1.00  0.12
ATOM    346  CH2 TRP A  35      12.092  -0.902   0.328  1.00 -0.12
ATOM    347  HH2 TRP A  35      11.036  -1.115   0.404  1.00  0.12
ATOM    348  C   TRP A  35      17.652   1.229   2.157  1.00  0.55
ATOM    349  O   TRP A  35      17.319   0.631   3.180  1.00 -0.55
ATOM    350  N   VAL A  36      17.398   2.503   1.833  1.00 -0.40
ATOM    351  H   VAL A  36      17.709   2.885   0.966  1.00  0.40
ATOM    352  CA  VAL A  36      16.660   3.433   2.691  1.00  0.00
ATOM    353  CB  VAL A  36      17.450   4.649   3.192  1.00  0.00
ATOM    354  CG1 VAL A  36      16.648   5.384   4.245  1.00  0.00
ATOM    355  CG2 VAL A  36      18.811   4.283   3.760  1.00  0.00
ATOM    356  C   VAL A  36      15.551   3.940   1.762  1.00  0.55
ATOM    357  O   VAL A  36      15.938   4.746   0.898  1.00 -0.55
ATOM    358  N   ALA A  37      14.332   3.417   1.956  1.00 -0.40
ATOM    359  H   ALA A  37      14.129   2.772   2.689  1.00  0.40
ATOM    360  CA  ALA A  37      13.223   3.787   1.069  1.00  0.00
ATOM    361  CB  ALA A  37      11.904   3.144   1.465  1.00  0.00
ATOM    362  C   ALA A  37      13.120   5.297   0.914  1.00  0.55
ATOM    363  O   ALA A  37      12.985   5.735  -0.250  1.00 -0.55
ATOM    364  N   SER A  38      13.155   6.050   1.998  1.00 -0.40
ATOM    365  H   SER A  38      13.251   5.705   2.928  1.00  0.40
ATOM    366  CA  SER A  38      13.042   7.494   1.789  1.00  0.00
ATOM    367  CB  SER A  38      12.904   8.310   3.079  1.00  0.00
ATOM    368  OG  SER A  38      13.873   7.799   3.987  1.00 -0.49
ATOM    369  HG  SER A  38      13.492   7.000   4.359  1.00  0.49
ATOM    370  C   SER A  38      14.220   8.080   1.002  1.00  0.55
ATOM    371  O   SER A  38      14.056   9.224   0.533  1.00 -0.55
ATOM    372  N   LYS A  39      15.343   7.430   0.811  1.00 -0.40
ATOM    373  H   LYS A  39      15.518   6.513   1.164  1.00  0.40
ATOM    374  CA  LYS A  39      16.410   8.079   0.036  1.00  0.00
ATOM    375  CB  LYS A  39      17.766   7.511   0.382  1.00  0.00
ATOM    376  CG  LYS A  39      17.926   6.529   1.525  1.00  0.00
ATOM    377  CD  LYS A  39      19.285   6.772   2.215  1.00  0.00
ATOM    378  CE  LYS A  39      19.281   8.268   2.589  1.00  0.33
ATOM    379  NZ  LYS A  39      18.012   8.835   1.990  1.00 -0.32
ATOM    380  HZ1 LYS A  39      17.341   8.063   1.802  1.00  0.33
ATOM    381  HZ2 LYS A  39      18.236   9.324   1.100  1.00  0.33
ATOM    382  HZ3 LYS A  39      17.585   9.510   2.658  1.00  0.33
ATOM    383  C   LYS A  39      16.149   7.836  -1.458  1.00  0.55
ATOM    384  O   LYS A  39      16.607   8.608  -2.310  1.00 -0.55
ATOM    385  N   GLY A  40      15.420   6.748  -1.705  1.00 -0.40
ATOM    386  H   GLY A  40      15.044   6.158  -0.995  1.00  0.40
ATOM    387  CA  GLY A  40      15.152   6.388  -3.115  1.00  0.00
ATOM    388  C   GLY A  40      16.499   5.869  -3.682  1.00  0.55
ATOM    389  O   GLY A  40      16.691   6.012  -4.881  1.00 -0.55
ATOM    390  N   ASN A  41      17.345   5.248  -2.879  1.00 -0.40
ATOM    391  H   ASN A  41      17.125   5.077  -1.923  1.00  0.40
ATOM    392  CA  ASN A  41      18.656   4.768  -3.321  1.00  0.00
ATOM    393  CB  ASN A  41      19.660   5.137  -2.190  1.00  0.00
ATOM    394  CG  ASN A  41      19.415   4.159  -1.063  1.00  0.55
ATOM    395  OD1 ASN A  41      18.331   3.582  -0.908  1.00 -0.55
ATOM    396  ND2 ASN A  41      20.429   3.913  -0.227  1.00 -0.78
ATOM    397 HD21 ASN A  41      20.307   3.273   0.532  1.00  0.39
ATOM    398 HD22 ASN A  41      21.308   4.370  -0.359  1.00  0.39
ATOM    399  C   ASN A  41      18.791   3.299  -3.673  1.00  0.55
ATOM    400  O   ASN A  41      19.893   2.721  -3.645  1.00 -0.55
ATOM    401  N   LEU A  42      17.706   2.602  -4.035  1.00 -0.40
ATOM    402  H   LEU A  42      16.800   3.014  -4.097  1.00  0.40
ATOM    403  CA  LEU A  42      17.801   1.167  -4.366  1.00  0.00
ATOM    404  CB  LEU A  42      16.422   0.571  -4.646  1.00  0.00
ATOM    405  CG  LEU A  42      16.306  -0.921  -4.883  1.00  0.00
ATOM    406  CD1 LEU A  42      16.789  -1.705  -3.667  1.00  0.00
ATOM    407  CD2 LEU A  42      14.872  -1.264  -5.270  1.00  0.00
ATOM    408  C   LEU A  42      18.772   0.859  -5.524  1.00  0.55
ATOM    409  O   LEU A  42      19.554  -0.096  -5.416  1.00 -0.55
ATOM    410  N   ALA A  43      18.691   1.648  -6.583  1.00 -0.40
ATOM    411  H   ALA A  43      18.078   2.431  -6.657  1.00  0.40
ATOM    412  CA  ALA A  43      19.569   1.338  -7.721  1.00  0.00
ATOM    413  CB  ALA A  43      18.966   2.065  -8.911  1.00  0.00
ATOM    414  C   ALA A  43      21.023   1.663  -7.424  1.00  0.55
ATOM    415  O   ALA A  43      21.910   1.165  -8.140  1.00 -0.55
ATOM    416  N   ASP A  44      21.277   2.449  -6.389  1.00 -0.40
ATOM    417  H   ASP A  44      20.549   2.839  -5.831  1.00  0.40
ATOM    418  CA  ASP A  44      22.631   2.795  -6.000  1.00  0.00
ATOM    419  CB  ASP A  44      22.782   3.960  -5.026  1.00  0.00
ATOM    420  CG  ASP A  44      21.953   5.126  -5.520  1.00  0.10
ATOM    421  OD1 ASP A  44      22.010   5.282  -6.761  1.00 -0.55
ATOM    422  OD2 ASP A  44      21.287   5.844  -4.743  1.00 -0.55
ATOM    423  C   ASP A  44      23.228   1.635  -5.195  1.00  0.55
ATOM    424  O   ASP A  44      24.440   1.429  -5.311  1.00 -0.55
ATOM    425  N   VAL A  45      22.369   0.991  -4.428  1.00 -0.40
ATOM    426  H   VAL A  45      21.396   1.201  -4.378  1.00  0.40
ATOM    427  CA  VAL A  45      22.884  -0.101  -3.600  1.00  0.00
ATOM    428  CB  VAL A  45      22.219   0.010  -2.191  1.00  0.00
ATOM    429  CG1 VAL A  45      22.421   1.426  -1.646  1.00  0.00
ATOM    430  CG2 VAL A  45      20.743  -0.327  -2.180  1.00  0.00
ATOM    431  C   VAL A  45      22.741  -1.504  -4.160  1.00  0.55
ATOM    432  O   VAL A  45      23.317  -2.484  -3.636  1.00 -0.55
ATOM    433  N   ALA A  46      21.930  -1.649  -5.197  1.00 -0.40
ATOM    434  H   ALA A  46      21.481  -0.861  -5.608  1.00  0.40
ATOM    435  CA  ALA A  46      21.617  -2.936  -5.830  1.00  0.00
ATOM    436  CB  ALA A  46      20.573  -3.708  -5.029  1.00  0.00
ATOM    437  C   ALA A  46      21.151  -2.620  -7.241  1.00  0.55
ATOM    438  O   ALA A  46      19.974  -2.679  -7.582  1.00 -0.55
ATOM    439  N   PRO A  47      22.177  -2.290  -8.036  1.00 -0.20
ATOM    440  CD  PRO A  47      23.616  -2.206  -7.719  1.00  0.10
ATOM    441  CA  PRO A  47      21.898  -1.931  -9.444  1.00  0.10
ATOM    442  CB  PRO A  47      23.244  -1.460  -9.974  1.00  0.00
ATOM    443  CG  PRO A  47      24.088  -1.185  -8.761  1.00  0.00
ATOM    444  C   PRO A  47      21.214  -3.138 -10.098  1.00  0.55
ATOM    445  O   PRO A  47      21.542  -4.317  -9.806  1.00 -0.55
ATOM    446  N   GLY A  48      20.258  -2.779 -10.942  1.00 -0.40
ATOM    447  H   GLY A  48      20.020  -1.826 -11.115  1.00  0.40
ATOM    448  CA  GLY A  48      19.500  -3.787 -11.667  1.00  0.00
ATOM    449  C   GLY A  48      18.460  -4.570 -10.889  1.00  0.55
ATOM    450  O   GLY A  48      17.785  -5.350 -11.547  1.00 -0.55
ATOM    451  N   LYS A  49      18.335  -4.351  -9.587  1.00 -0.40
ATOM    452  H   LYS A  49      18.914  -3.687  -9.122  1.00  0.40
ATOM    453  CA  LYS A  49      17.375  -5.032  -8.729  1.00  0.00
ATOM    454  CB  LYS A  49      17.926  -5.170  -7.312  1.00  0.00
ATOM    455  CG  LYS A  49      19.054  -6.088  -7.059  1.00  0.00
ATOM    456  CD  LYS A  49      18.842  -7.363  -7.836  1.00  0.00
ATOM    457  CE  LYS A  49      20.240  -7.929  -8.118  1.00  0.33
ATOM    458  NZ  LYS A  49      20.148  -9.389  -8.459  1.00 -0.32
ATOM    459  HZ1 LYS A  49      19.554  -9.511  -9.304  1.00  0.33
ATOM    460  HZ2 LYS A  49      19.725  -9.906  -7.661  1.00  0.33
ATOM    461  HZ3 LYS A  49      21.100  -9.762  -8.648  1.00  0.33
ATOM    462  C   LYS A  49      16.086  -4.197  -8.577  1.00  0.55
ATOM    463  O   LYS A  49      16.107  -2.958  -8.682  1.00 -0.55
ATOM    464  N   SER A  50      15.029  -4.926  -8.243  1.00 -0.40
ATOM    465  H   SER A  50      15.101  -5.913  -8.135  1.00  0.40
ATOM    466  CA  SER A  50      13.711  -4.380  -8.011  1.00  0.00
ATOM    467  CB  SER A  50      12.781  -4.725  -9.188  1.00  0.00
ATOM    468  OG  SER A  50      12.867  -4.002 -10.390  1.00 -0.49
ATOM    469  HG  SER A  50      12.033  -4.143 -10.844  1.00  0.49
ATOM    470  C   SER A  50      13.192  -5.095  -6.760  1.00  0.55
ATOM    471  O   SER A  50      13.549  -6.266  -6.525  1.00 -0.55
ATOM    472  N   ILE A  51      12.381  -4.448  -5.965  1.00 -0.40
ATOM    473  H   ILE A  51      12.132  -3.499  -6.138  1.00  0.40
ATOM    474  CA  ILE A  51      11.777  -5.049  -4.775  1.00  0.00
ATOM    475  CB  ILE A  51      11.084  -3.944  -3.913  1.00  0.00
ATOM    476  CG2 ILE A  51      10.270  -4.546  -2.766  1.00  0.00
ATOM    477  CG1 ILE A  51      12.133  -2.913  -3.492  1.00  0.00
ATOM    478  CD1 ILE A  51      13.226  -3.409  -2.600  1.00  0.00
ATOM    479  C   ILE A  51      10.739  -6.054  -5.232  1.00  0.55
ATOM    480  O   ILE A  51       9.897  -5.770  -6.131  1.00 -0.55
ATOM    481  N   GLY A  52      10.688  -7.239  -4.682  1.00 -0.40
ATOM    482  H   GLY A  52      11.340  -7.517  -3.981  1.00  0.40
ATOM    483  CA  GLY A  52       9.696  -8.229  -5.038  1.00  0.00
ATOM    484  C   GLY A  52       9.954  -9.502  -4.256  1.00  0.55
ATOM    485  O   GLY A  52      11.108  -9.792  -3.885  1.00 -0.55
ATOM    486  N   GLY A  53       8.846 -10.212  -4.027  1.00 -0.40
ATOM    487  H   GLY A  53       7.963  -9.891  -4.357  1.00  0.40
ATOM    488  CA  GLY A  53       8.797 -11.458  -3.317  1.00  0.00
ATOM    489  C   GLY A  53       8.214 -11.485  -1.916  1.00  0.55
ATOM    490  O   GLY A  53       7.977 -12.598  -1.430  1.00 -0.55
ATOM    491  N   ASP A  54       7.920 -10.323  -1.341  1.00 -0.40
ATOM    492  H   ASP A  54       8.103  -9.451  -1.788  1.00  0.40
ATOM    493  CA  ASP A  54       7.303 -10.247   0.001  1.00  0.00
ATOM    494  CB  ASP A  54       7.322  -8.786   0.474  1.00  0.00
ATOM    495  CG  ASP A  54       8.784  -8.444   0.755  1.00  0.10
ATOM    496  OD1 ASP A  54       9.238  -9.072   1.746  1.00 -0.55
ATOM    497  OD2 ASP A  54       9.364  -7.643  -0.019  1.00 -0.55
ATOM    498  C   ASP A  54       5.869 -10.753   0.005  1.00  0.55
ATOM    499  O   ASP A  54       5.163 -10.704  -1.011  1.00 -0.55
ATOM    500  N   ILE A  55       5.396 -11.225   1.127  1.00 -0.40
ATOM    501  H   ILE A  55       5.969 -11.292   1.940  1.00  0.40
ATOM    502  CA  ILE A  55       4.013 -11.689   1.300  1.00  0.00
ATOM    503  CB  ILE A  55       3.725 -12.284   2.698  1.00  0.00
ATOM    504  CG2 ILE A  55       2.232 -12.551   2.971  1.00  0.00
ATOM    505  CG1 ILE A  55       4.558 -13.587   2.828  1.00  0.00
ATOM    506  CD1 ILE A  55       3.737 -14.705   2.189  1.00  0.00
ATOM    507  C   ILE A  55       3.134 -10.440   1.118  1.00  0.55
ATOM    508  O   ILE A  55       3.504  -9.331   1.510  1.00 -0.55
ATOM    509  N   PHE A  56       2.000 -10.681   0.522  1.00 -0.40
ATOM    510  H   PHE A  56       1.791 -11.609   0.231  1.00  0.40
ATOM    511  CA  PHE A  56       0.953  -9.735   0.210  1.00  0.00
ATOM    512  CB  PHE A  56       0.565  -9.717  -1.293  1.00  0.12
ATOM    513  CG  PHE A  56      -0.506  -8.676  -1.530  1.00 -0.12
ATOM    514  CD1 PHE A  56      -0.206  -7.327  -1.368  1.00 -0.12
ATOM    515  HD1 PHE A  56       0.798  -7.040  -1.093  1.00  0.12
ATOM    516  CE1 PHE A  56      -1.158  -6.350  -1.549  1.00 -0.12
ATOM    517  HE1 PHE A  56      -0.909  -5.309  -1.405  1.00  0.12
ATOM    518  CZ  PHE A  56      -2.424  -6.716  -1.915  1.00 -0.12
ATOM    519  HZ  PHE A  56      -3.172  -5.952  -2.069  1.00  0.12
ATOM    520  CD2 PHE A  56      -1.807  -9.048  -1.893  1.00 -0.12
ATOM    521  HD2 PHE A  56      -2.067 -10.089  -2.017  1.00  0.12
ATOM    522  CE2 PHE A  56      -2.764  -8.044  -2.091  1.00 -0.12
ATOM    523  HE2 PHE A  56      -3.770  -8.308  -2.383  1.00  0.12
ATOM    524  C   PHE A  56      -0.213 -10.175   1.079  1.00  0.55
ATOM    525  O   PHE A  56      -0.703 -11.289   0.808  1.00 -0.55
ATOM    526  N   SER A  57      -0.570  -9.300   2.033  1.00 -0.40
ATOM    527  H   SER A  57      -0.160  -8.405   2.184  1.00  0.40
ATOM    528  CA  SER A  57      -1.681  -9.759   2.914  1.00  0.00
ATOM    529  CB  SER A  57      -1.460  -9.230   4.340  1.00  0.00
ATOM    530  OG  SER A  57      -0.176  -9.733   4.729  1.00 -0.49
ATOM    531  HG  SER A  57      -0.024  -9.410   5.620  1.00  0.49
ATOM    532  C   SER A  57      -3.088  -9.504   2.431  1.00  0.55
ATOM    533  O   SER A  57      -3.984  -9.914   3.203  1.00 -0.55
ATOM    534  N   ASN A  58      -3.285  -8.888   1.254  1.00 -0.40
ATOM    535  H   ASN A  58      -2.529  -8.536   0.708  1.00  0.40
ATOM    536  CA  ASN A  58      -4.616  -8.693   0.703  1.00  0.00
ATOM    537  CB  ASN A  58      -5.010 -10.107   0.212  1.00  0.00
ATOM    538  CG  ASN A  58      -6.288 -10.275  -0.572  1.00  0.55
ATOM    539  OD1 ASN A  58      -6.557  -9.283  -1.273  1.00 -0.55
ATOM    540  ND2 ASN A  58      -7.075 -11.330  -0.604  1.00 -0.78
ATOM    541 HD21 ASN A  58      -7.901 -11.320  -1.166  1.00  0.39
ATOM    542 HD22 ASN A  58      -6.846 -12.140  -0.065  1.00  0.39
ATOM    543  C   ASN A  58      -5.583  -8.193   1.776  1.00  0.55
ATOM    544  O   ASN A  58      -6.665  -8.769   2.054  1.00 -0.55
ATOM    545  N   ARG A  59      -5.176  -7.077   2.340  1.00 -0.40
ATOM    546  H   ARG A  59      -4.348  -6.625   2.019  1.00  0.40
ATOM    547  CA  ARG A  59      -5.845  -6.392   3.447  1.00  0.00
ATOM    548  CB  ARG A  59      -4.946  -5.301   4.041  1.00  0.00
ATOM    549  CG  ARG A  59      -3.604  -5.874   4.524  1.00  0.00
ATOM    550  CD  ARG A  59      -2.601  -4.742   4.785  1.00  0.35
ATOM    551  NE  ARG A  59      -1.233  -5.331   4.940  1.00 -0.35
ATOM    552  HE  ARG A  59      -0.623  -5.392   4.150  1.00  0.45
ATOM    553  CZ  ARG A  59      -0.828  -5.775   6.128  1.00  0.35
ATOM    554  NH1 ARG A  59      -1.603  -5.671   7.203  1.00 -0.70
ATOM    555 HH11 ARG A  59      -2.509  -5.253   7.129  1.00  0.40
ATOM    556 HH12 ARG A  59      -1.281  -6.011   8.087  1.00  0.40
ATOM    557  NH2 ARG A  59       0.344  -6.329   6.307  1.00 -0.70
ATOM    558 HH21 ARG A  59       0.972  -6.431   5.536  1.00  0.40
ATOM    559 HH22 ARG A  59       0.611  -6.650   7.216  1.00  0.40
ATOM    560  C   ARG A  59      -7.222  -5.897   3.110  1.00  0.55
ATOM    561  O   ARG A  59      -8.036  -5.881   4.032  1.00 -0.55
ATOM    562  N   GLU A  60      -7.547  -5.491   1.914  1.00 -0.40
ATOM    563  H   GLU A  60      -6.864  -5.461   1.190  1.00  0.40
ATOM    564  CA  GLU A  60      -8.873  -5.052   1.506  1.00  0.00
ATOM    565  CB  GLU A  60      -8.790  -4.022   0.385  1.00  0.00
ATOM    566  CG  GLU A  60      -8.003  -2.794   0.795  1.00  0.00
ATOM    567  CD  GLU A  60      -8.842  -1.911   1.675  1.00  0.10
ATOM    568  OE1 GLU A  60     -10.028  -2.229   1.907  1.00 -0.55
ATOM    569  OE2 GLU A  60      -8.438  -0.880   2.210  1.00 -0.55
ATOM    570  C   GLU A  60      -9.672  -6.237   1.029  1.00  0.55
ATOM    571  O   GLU A  60     -10.820  -6.034   0.703  1.00 -0.55
ATOM    572  N   GLY A  61      -9.182  -7.448   0.933  1.00 -0.40
ATOM    573  H   GLY A  61      -8.238  -7.601   1.205  1.00  0.40
ATOM    574  CA  GLY A  61      -9.823  -8.650   0.476  1.00  0.00
ATOM    575  C   GLY A  61     -10.221  -8.623  -1.000  1.00  0.55
ATOM    576  O   GLY A  61     -11.150  -9.354  -1.387  1.00 -0.55
ATOM    577  N   LYS A  62      -9.558  -7.847  -1.837  1.00 -0.40
ATOM    578  H   LYS A  62      -8.801  -7.280  -1.524  1.00  0.40
ATOM    579  CA  LYS A  62      -9.862  -7.746  -3.271  1.00  0.00
ATOM    580  CB  LYS A  62      -9.299  -6.428  -3.823  1.00  0.00
ATOM    581  CG  LYS A  62      -9.955  -5.251  -3.095  1.00  0.00
ATOM    582  CD  LYS A  62      -9.833  -4.014  -3.951  1.00  0.00
ATOM    583  CE  LYS A  62     -10.111  -2.726  -3.163  1.00  0.33
ATOM    584  NZ  LYS A  62      -8.855  -1.875  -3.145  1.00 -0.32
ATOM    585  HZ1 LYS A  62      -8.583  -1.636  -4.120  1.00  0.33
ATOM    586  HZ2 LYS A  62      -8.084  -2.403  -2.690  1.00  0.33
ATOM    587  HZ3 LYS A  62      -9.036  -1.000  -2.612  1.00  0.33
ATOM    588  C   LYS A  62      -9.403  -8.959  -4.069  1.00  0.55
ATOM    589  O   LYS A  62     -10.074  -9.230  -5.090  1.00 -0.55
ATOM    590  N   LEU A  63      -8.368  -9.681  -3.706  1.00 -0.40
ATOM    591  H   LEU A  63      -7.811  -9.440  -2.915  1.00  0.40
ATOM    592  CA  LEU A  63      -7.960 -10.884  -4.430  1.00  0.00
ATOM    593  CB  LEU A  63      -6.432 -11.095  -4.423  1.00  0.00
ATOM    594  CG  LEU A  63      -5.644  -9.882  -4.989  1.00  0.00
ATOM    595  CD1 LEU A  63      -4.143  -9.996  -4.817  1.00  0.00
ATOM    596  CD2 LEU A  63      -6.001  -9.806  -6.465  1.00  0.00
ATOM    597  C   LEU A  63      -8.704 -12.067  -3.791  1.00  0.55
ATOM    598  O   LEU A  63      -8.974 -12.112  -2.583  1.00 -0.55
ATOM    599  N   PRO A  64      -8.946 -13.064  -4.635  1.00 -0.20
ATOM    600  CD  PRO A  64      -8.616 -13.098  -6.071  1.00  0.10
ATOM    601  CA  PRO A  64      -9.680 -14.243  -4.193  1.00  0.10
ATOM    602  CB  PRO A  64     -10.035 -14.971  -5.498  1.00  0.00
ATOM    603  CG  PRO A  64      -8.896 -14.535  -6.437  1.00  0.00
ATOM    604  C   PRO A  64      -8.932 -15.036  -3.169  1.00  0.55
ATOM    605  O   PRO A  64      -7.748 -15.314  -3.329  1.00 -0.55
ATOM    606  N   GLY A  65      -9.622 -15.448  -2.114  1.00 -0.40
ATOM    607  H   GLY A  65     -10.591 -15.258  -1.979  1.00  0.40
ATOM    608  CA  GLY A  65      -8.929 -16.230  -1.079  1.00  0.00
ATOM    609  C   GLY A  65      -9.336 -17.673  -1.158  1.00  0.55
ATOM    610  O   GLY A  65     -10.357 -17.964  -1.787  1.00 -0.55
ATOM    611  N   LYS A  66      -8.598 -18.534  -0.512  1.00 -0.40
ATOM    612  H   LYS A  66      -7.799 -18.218  -0.010  1.00  0.40
ATOM    613  CA  LYS A  66      -8.804 -19.969  -0.429  1.00  0.00
ATOM    614  CB  LYS A  66      -8.493 -20.623  -1.763  1.00  0.00
ATOM    615  CG  LYS A  66      -8.773 -22.095  -1.893  1.00  0.00
ATOM    616  CD  LYS A  66      -8.151 -22.739  -3.120  1.00  0.00
ATOM    617  CE  LYS A  66      -8.794 -24.090  -3.404  1.00  0.33
ATOM    618  NZ  LYS A  66     -10.320 -24.058  -3.435  1.00 -0.32
ATOM    619  HZ1 LYS A  66     -10.639 -23.405  -4.178  1.00  0.33
ATOM    620  HZ2 LYS A  66     -10.678 -23.737  -2.513  1.00  0.33
ATOM    621  HZ3 LYS A  66     -10.682 -25.013  -3.633  1.00  0.33
ATOM    622  C   LYS A  66      -7.904 -20.498   0.687  1.00  0.55
ATOM    623  O   LYS A  66      -6.818 -19.964   0.929  1.00 -0.55
ATOM    624  N   SER A  67      -8.376 -21.555   1.351  1.00 -0.40
ATOM    625  H   SER A  67      -9.266 -21.959   1.159  1.00  0.40
ATOM    626  CA  SER A  67      -7.582 -22.179   2.419  1.00  0.00
ATOM    627  CB  SER A  67      -8.465 -23.182   3.180  1.00  0.00
ATOM    628  OG  SER A  67      -7.609 -23.855   4.133  1.00 -0.49
ATOM    629  HG  SER A  67      -8.171 -24.477   4.600  1.00  0.49
ATOM    630  C   SER A  67      -6.353 -22.792   1.744  1.00  0.55
ATOM    631  O   SER A  67      -6.455 -23.458   0.714  1.00 -0.55
ATOM    632  N   GLY A  68      -5.187 -22.444   2.261  1.00 -0.40
ATOM    633  H   GLY A  68      -5.171 -21.843   3.053  1.00  0.40
ATOM    634  CA  GLY A  68      -3.857 -22.835   1.817  1.00  0.00
ATOM    635  C   GLY A  68      -3.157 -21.869   0.859  1.00  0.55
ATOM    636  O   GLY A  68      -1.969 -21.990   0.526  1.00 -0.55
ATOM    637  N   ARG A  69      -3.898 -20.897   0.347  1.00 -0.40
ATOM    638  H   ARG A  69      -4.852 -20.788   0.614  1.00  0.40
ATOM    639  CA  ARG A  69      -3.420 -19.922  -0.618  1.00  0.00
ATOM    640  CB  ARG A  69      -4.593 -19.453  -1.539  1.00  0.00
ATOM    641  CG  ARG A  69      -3.949 -18.459  -2.558  1.00  0.00
ATOM    642  CD  ARG A  69      -5.020 -17.790  -3.423  1.00  0.35
ATOM    643  NE  ARG A  69      -5.569 -18.845  -4.263  1.00 -0.35
ATOM    644  HE  ARG A  69      -4.930 -19.576  -4.487  1.00  0.45
ATOM    645  CZ  ARG A  69      -6.773 -18.987  -4.771  1.00  0.35
ATOM    646  NH1 ARG A  69      -7.723 -18.092  -4.526  1.00 -0.70
ATOM    647 HH11 ARG A  69      -7.525 -17.299  -3.949  1.00  0.40
ATOM    648 HH12 ARG A  69      -8.635 -18.210  -4.918  1.00  0.40
ATOM    649  NH2 ARG A  69      -7.106 -20.029  -5.527  1.00 -0.70
ATOM    650 HH21 ARG A  69      -6.430 -20.739  -5.726  1.00  0.40
ATOM    651 HH22 ARG A  69      -8.032 -20.103  -5.897  1.00  0.40
ATOM    652  C   ARG A  69      -2.755 -18.741   0.004  1.00  0.55
ATOM    653  O   ARG A  69      -3.392 -18.094   0.829  1.00 -0.55
ATOM    654  N   THR A  70      -1.512 -18.467  -0.352  1.00 -0.40
ATOM    655  H   THR A  70      -0.984 -19.053  -0.962  1.00  0.40
ATOM    656  CA  THR A  70      -0.845 -17.260   0.147  1.00  0.00
ATOM    657  CB  THR A  70       0.375 -17.431   1.060  1.00  0.00
ATOM    658  OG1 THR A  70       1.278 -18.350   0.481  1.00 -0.49
ATOM    659  HG1 THR A  70       2.081 -18.298   1.005  1.00  0.49
ATOM    660  CG2 THR A  70      -0.077 -17.997   2.412  1.00  0.00
ATOM    661  C   THR A  70      -0.515 -16.414  -1.109  1.00  0.55
ATOM    662  O   THR A  70      -0.403 -16.961  -2.240  1.00 -0.55
ATOM    663  N   TRP A  71      -0.442 -15.093  -0.917  1.00 -0.40
ATOM    664  H   TRP A  71      -0.595 -14.693  -0.017  1.00  0.40
ATOM    665  CA  TRP A  71      -0.142 -14.139  -1.974  1.00  0.00
ATOM    666  CB  TRP A  71      -1.236 -13.052  -2.114  1.00  0.12
ATOM    667  CG  TRP A  71      -2.573 -13.520  -2.599  1.00 -0.12
ATOM    668  CD1 TRP A  71      -3.654 -13.963  -1.879  1.00 -0.12
ATOM    669  HD1 TRP A  71      -3.679 -14.015  -0.801  1.00  0.12
ATOM    670  NE1 TRP A  71      -4.709 -14.335  -2.695  1.00 -0.40
ATOM    671  HE1 TRP A  71      -5.582 -14.660  -2.405  1.00  0.40
ATOM    672  CE2 TRP A  71      -4.290 -14.158  -3.995  1.00  0.00
ATOM    673  CD2 TRP A  71      -2.951 -13.683  -3.979  1.00  0.00
ATOM    674  CE3 TRP A  71      -2.286 -13.434  -5.189  1.00 -0.12
ATOM    675  HE3 TRP A  71      -1.264 -13.085  -5.203  1.00  0.12
ATOM    676  CZ3 TRP A  71      -2.943 -13.635  -6.387  1.00 -0.12
ATOM    677  HZ3 TRP A  71      -2.463 -13.385  -7.322  1.00  0.12
ATOM    678  CZ2 TRP A  71      -4.942 -14.452  -5.192  1.00 -0.12
ATOM    679  HZ2 TRP A  71      -5.935 -14.875  -5.217  1.00  0.12
ATOM    680  CH2 TRP A  71      -4.270 -14.181  -6.377  1.00 -0.12
ATOM    681  HH2 TRP A  71      -4.760 -14.386  -7.317  1.00  0.12
ATOM    682  C   TRP A  71       1.190 -13.494  -1.627  1.00  0.55
ATOM    683  O   TRP A  71       1.667 -13.324  -0.489  1.00 -0.55
ATOM    684  N   ARG A  72       1.831 -13.074  -2.687  1.00 -0.40
ATOM    685  H   ARG A  72       1.451 -13.261  -3.587  1.00  0.40
ATOM    686  CA  ARG A  72       3.100 -12.324  -2.739  1.00  0.00
ATOM    687  CB  ARG A  72       4.302 -13.264  -2.989  1.00  0.00
ATOM    688  CG  ARG A  72       4.494 -14.152  -1.772  1.00  0.00
ATOM    689  CD  ARG A  72       5.720 -15.003  -2.058  1.00  0.35
ATOM    690  NE  ARG A  72       5.747 -16.081  -1.063  1.00 -0.35
ATOM    691  HE  ARG A  72       5.221 -16.921  -1.193  1.00  0.45
ATOM    692  CZ  ARG A  72       6.503 -15.894   0.024  1.00  0.35
ATOM    693  NH1 ARG A  72       7.212 -14.795   0.222  1.00 -0.70
ATOM    694 HH11 ARG A  72       7.196 -14.061  -0.458  1.00  0.40
ATOM    695 HH12 ARG A  72       7.764 -14.698   1.050  1.00  0.40
ATOM    696  NH2 ARG A  72       6.483 -16.901   0.903  1.00 -0.70
ATOM    697 HH21 ARG A  72       5.930 -17.714   0.720  1.00  0.40
ATOM    698 HH22 ARG A  72       7.021 -16.842   1.744  1.00  0.40
ATOM    699  C   ARG A  72       3.036 -11.243  -3.820  1.00  0.55
ATOM    700  O   ARG A  72       2.191 -11.355  -4.728  1.00 -0.55
ATOM    701  N   GLU A  73       3.936 -10.264  -3.747  1.00 -0.40
ATOM    702  H   GLU A  73       4.656 -10.222  -3.058  1.00  0.40
ATOM    703  CA  GLU A  73       3.873  -9.186  -4.728  1.00  0.00
ATOM    704  CB  GLU A  73       3.262  -7.930  -4.072  1.00  0.00
ATOM    705  CG  GLU A  73       3.925  -7.446  -2.787  1.00  0.00
ATOM    706  CD  GLU A  73       3.393  -6.054  -2.446  1.00  0.10
ATOM    707  OE1 GLU A  73       3.359  -5.139  -3.333  1.00 -0.55
ATOM    708  OE2 GLU A  73       2.988  -5.860  -1.259  1.00 -0.55
ATOM    709  C   GLU A  73       5.237  -8.767  -5.225  1.00  0.55
ATOM    710  O   GLU A  73       6.147  -9.124  -4.472  1.00 -0.55
ATOM    711  N   ALA A  74       5.340  -8.078  -6.346  1.00 -0.40
ATOM    712  H   ALA A  74       4.554  -7.833  -6.908  1.00  0.40
ATOM    713  CA  ALA A  74       6.661  -7.638  -6.813  1.00  0.00
ATOM    714  CB  ALA A  74       7.345  -8.552  -7.808  1.00  0.00
ATOM    715  C   ALA A  74       6.452  -6.318  -7.536  1.00  0.55
ATOM    716  O   ALA A  74       5.351  -6.256  -8.102  1.00 -0.55
ATOM    717  N   ASP A  75       7.435  -5.465  -7.492  1.00 -0.40
ATOM    718  H   ASP A  75       8.271  -5.635  -6.976  1.00  0.40
ATOM    719  CA  ASP A  75       7.355  -4.202  -8.207  1.00  0.00
ATOM    720  CB  ASP A  75       8.469  -3.255  -7.795  1.00  0.00
ATOM    721  CG  ASP A  75       8.228  -2.602  -6.463  1.00  0.10
ATOM    722  OD1 ASP A  75       7.365  -3.160  -5.733  1.00 -0.55
ATOM    723  OD2 ASP A  75       8.891  -1.609  -6.198  1.00 -0.55
ATOM    724  C   ASP A  75       7.536  -4.453  -9.705  1.00  0.55
ATOM    725  O   ASP A  75       8.358  -5.336 -10.033  1.00 -0.55
ATOM    726  N   ILE A  76       6.809  -3.715 -10.509  1.00 -0.40
ATOM    727  H   ILE A  76       6.172  -3.036 -10.152  1.00  0.40
ATOM    728  CA  ILE A  76       6.860  -3.816 -11.972  1.00  0.00
ATOM    729  CB  ILE A  76       5.529  -4.362 -12.506  1.00  0.00
ATOM    730  CG2 ILE A  76       5.432  -4.066 -14.023  1.00  0.00
ATOM    731  CG1 ILE A  76       5.271  -5.825 -12.139  1.00  0.00
ATOM    732  CD1 ILE A  76       6.091  -6.968 -12.724  1.00  0.00
ATOM    733  C   ILE A  76       7.239  -2.425 -12.523  1.00  0.55
ATOM    734  O   ILE A  76       6.950  -1.332 -11.965  1.00 -0.55
ATOM    735  N   ASN A  77       7.960  -2.449 -13.657  1.00 -0.40
ATOM    736  H   ASN A  77       8.202  -3.326 -14.059  1.00  0.40
ATOM    737  CA  ASN A  77       8.457  -1.322 -14.407  1.00  0.00
ATOM    738  CB  ASN A  77       7.333  -0.411 -14.971  1.00  0.00
ATOM    739  CG  ASN A  77       6.344  -1.111 -15.869  1.00  0.55
ATOM    740  OD1 ASN A  77       6.741  -1.975 -16.656  1.00 -0.55
ATOM    741  ND2 ASN A  77       5.006  -0.926 -15.789  1.00 -0.78
ATOM    742 HD21 ASN A  77       4.628  -0.299 -15.108  1.00  0.39
ATOM    743 HD22 ASN A  77       4.396  -1.417 -16.411  1.00  0.39
ATOM    744  C   ASN A  77       9.403  -0.463 -13.600  1.00  0.55
ATOM    745  O   ASN A  77       9.554   0.735 -13.921  1.00 -0.55
ATOM    746  N   TYR A  78      10.054  -1.014 -12.586  1.00 -0.40
ATOM    747  H   TYR A  78       9.953  -1.964 -12.302  1.00  0.40
ATOM    748  CA  TYR A  78      10.987  -0.153 -11.835  1.00  0.00
ATOM    749  CB  TYR A  78      11.114  -0.635 -10.369  1.00  0.12
ATOM    750  CG  TYR A  78      12.127   0.157  -9.553  1.00 -0.12
ATOM    751  CD1 TYR A  78      11.822   1.381  -8.970  1.00 -0.12
ATOM    752  HD1 TYR A  78      10.822   1.770  -9.090  1.00  0.12
ATOM    753  CE1 TYR A  78      12.738   2.130  -8.242  1.00 -0.12
ATOM    754  HE1 TYR A  78      12.455   3.087  -7.829  1.00  0.12
ATOM    755  CZ  TYR A  78      14.026   1.634  -8.049  1.00  0.06
ATOM    756  OH  TYR A  78      14.967   2.306  -7.295  1.00 -0.49
ATOM    757  HH  TYR A  78      14.564   3.114  -6.969  1.00  0.43
ATOM    758  CD2 TYR A  78      13.432  -0.306  -9.349  1.00 -0.12
ATOM    759  HD2 TYR A  78      13.728  -1.265  -9.749  1.00  0.12
ATOM    760  CE2 TYR A  78      14.337   0.446  -8.645  1.00 -0.12
ATOM    761  HE2 TYR A  78      15.349   0.079  -8.557  1.00  0.12
ATOM    762  C   TYR A  78      12.413  -0.178 -12.438  1.00  0.55
ATOM    763  O   TYR A  78      12.862  -1.299 -12.778  1.00 -0.55
ATOM    764  N   THR A  79      13.055   0.967 -12.505  1.00 -0.40
ATOM    765  H   THR A  79      12.647   1.843 -12.260  1.00  0.40
ATOM    766  CA  THR A  79      14.483   0.970 -12.976  1.00  0.00
ATOM    767  CB  THR A  79      14.803   1.592 -14.328  1.00  0.00
ATOM    768  OG1 THR A  79      14.385   2.971 -14.262  1.00 -0.49
ATOM    769  HG1 THR A  79      14.733   3.391 -15.052  1.00  0.49
ATOM    770  CG2 THR A  79      14.002   0.959 -15.436  1.00  0.00
ATOM    771  C   THR A  79      15.351   1.637 -11.894  1.00  0.55
ATOM    772  O   THR A  79      16.349   1.032 -11.473  1.00 -0.55
ATOM    773  N   SER A  80      14.989   2.808 -11.405  1.00 -0.40
ATOM    774  H   SER A  80      14.188   3.302 -11.733  1.00  0.40
ATOM    775  CA  SER A  80      15.764   3.450 -10.337  1.00  0.00
ATOM    776  CB  SER A  80      17.074   3.985 -10.954  1.00  0.00
ATOM    777  OG  SER A  80      16.689   5.130 -11.727  1.00 -0.49
ATOM    778  HG  SER A  80      17.498   5.471 -12.116  1.00  0.49
ATOM    779  C   SER A  80      14.995   4.586  -9.689  1.00  0.55
ATOM    780  O   SER A  80      13.962   4.988 -10.246  1.00 -0.55
ATOM    781  N   GLY A  81      15.469   5.095  -8.565  1.00 -0.40
ATOM    782  H   GLY A  81      16.296   4.761  -8.118  1.00  0.40
ATOM    783  CA  GLY A  81      14.744   6.232  -7.911  1.00  0.00
ATOM    784  C   GLY A  81      13.677   5.692  -6.949  1.00  0.55
ATOM    785  O   GLY A  81      13.793   4.526  -6.518  1.00 -0.55
ATOM    786  N   PHE A  82      12.681   6.519  -6.644  1.00 -0.40
ATOM    787  H   PHE A  82      12.620   7.452  -6.989  1.00  0.40
ATOM    788  CA  PHE A  82      11.607   6.060  -5.759  1.00  0.00
ATOM    789  CB  PHE A  82      10.687   7.209  -5.302  1.00  0.12
ATOM    790  CG  PHE A  82      11.526   8.242  -4.598  1.00 -0.12
ATOM    791  CD1 PHE A  82      11.807   8.097  -3.257  1.00 -0.12
ATOM    792  HD1 PHE A  82      11.405   7.252  -2.718  1.00  0.12
ATOM    793  CE1 PHE A  82      12.593   9.014  -2.594  1.00 -0.12
ATOM    794  HE1 PHE A  82      12.797   8.896  -1.541  1.00  0.12
ATOM    795  CZ  PHE A  82      13.119  10.090  -3.292  1.00 -0.12
ATOM    796  HZ  PHE A  82      13.742  10.812  -2.785  1.00  0.12
ATOM    797  CD2 PHE A  82      12.054   9.308  -5.287  1.00 -0.12
ATOM    798  HD2 PHE A  82      11.848   9.417  -6.341  1.00  0.12
ATOM    799  CE2 PHE A  82      12.843  10.237  -4.648  1.00 -0.12
ATOM    800  HE2 PHE A  82      13.245  11.076  -5.197  1.00  0.12
ATOM    801  C   PHE A  82      10.689   5.067  -6.458  1.00  0.55
ATOM    802  O   PHE A  82      10.541   5.028  -7.685  1.00 -0.55
ATOM    803  N   ARG A  83      10.019   4.261  -5.655  1.00 -0.40
ATOM    804  H   ARG A  83      10.149   4.295  -4.667  1.00  0.40
ATOM    805  CA  ARG A  83       9.043   3.261  -6.122  1.00  0.00
ATOM    806  CB  ARG A  83       8.697   2.313  -4.945  1.00  0.00
ATOM    807  CG  ARG A  83       9.990   1.615  -4.482  1.00  0.00
ATOM    808  CD  ARG A  83       9.798   0.556  -3.425  1.00  0.35
ATOM    809  NE  ARG A  83       8.754  -0.437  -3.613  1.00 -0.35
ATOM    810  HE  ARG A  83       8.876  -1.054  -4.388  1.00  0.45
ATOM    811  CZ  ARG A  83       7.655  -0.631  -2.887  1.00  0.35
ATOM    812  NH1 ARG A  83       7.369   0.129  -1.831  1.00 -0.70
ATOM    813 HH11 ARG A  83       7.986   0.870  -1.566  1.00  0.40
ATOM    814 HH12 ARG A  83       6.536  -0.040  -1.304  1.00  0.40
ATOM    815  NH2 ARG A  83       6.774  -1.594  -3.154  1.00 -0.70
ATOM    816 HH21 ARG A  83       6.925  -2.208  -3.929  1.00  0.40
ATOM    817 HH22 ARG A  83       5.962  -1.702  -2.580  1.00  0.40
ATOM    818  C   ARG A  83       7.834   3.943  -6.767  1.00  0.55
ATOM    819  O   ARG A  83       7.395   5.065  -6.449  1.00 -0.55
ATOM    820  N   ASN A  84       7.340   3.188  -7.727  1.00 -0.40
ATOM    821  H   ASN A  84       7.763   2.313  -7.946  1.00  0.40
ATOM    822  CA  ASN A  84       6.178   3.516  -8.546  1.00  0.00
ATOM    823  CB  ASN A  84       6.461   3.215 -10.027  1.00  0.00
ATOM    824  CG  ASN A  84       6.530   1.715 -10.328  1.00  0.55
ATOM    825  OD1 ASN A  84       6.118   0.808  -9.561  1.00 -0.55
ATOM    826  ND2 ASN A  84       7.092   1.413 -11.499  1.00 -0.78
ATOM    827 HD21 ASN A  84       7.180   0.457 -11.780  1.00  0.39
ATOM    828 HD22 ASN A  84       7.426   2.142 -12.097  1.00  0.39
ATOM    829  C   ASN A  84       4.912   2.804  -8.005  1.00  0.55
ATOM    830  O   ASN A  84       4.898   2.211  -6.893  1.00 -0.55
ATOM    831  N   SER A  85       3.849   2.897  -8.803  1.00 -0.40
ATOM    832  H   SER A  85       3.863   3.364  -9.684  1.00  0.40
ATOM    833  CA  SER A  85       2.600   2.296  -8.389  1.00  0.00
ATOM    834  CB  SER A  85       1.400   3.258  -8.610  1.00  0.00
ATOM    835  OG  SER A  85       1.363   3.519 -10.013  1.00 -0.49
ATOM    836  HG  SER A  85       0.933   2.759 -10.412  1.00  0.49
ATOM    837  C   SER A  85       2.221   0.984  -9.053  1.00  0.55
ATOM    838  O   SER A  85       1.044   0.610  -8.845  1.00 -0.55
ATOM    839  N   ASP A  86       3.146   0.340  -9.755  1.00 -0.40
ATOM    840  H   ASP A  86       4.082   0.672  -9.841  1.00  0.40
ATOM    841  CA  ASP A  86       2.827  -0.907 -10.449  1.00  0.00
ATOM    842  CB  ASP A  86       3.455  -1.040 -11.864  1.00  0.00
ATOM    843  CG  ASP A  86       3.076   0.125 -12.755  1.00  0.10
ATOM    844  OD1 ASP A  86       2.013   0.732 -12.592  1.00 -0.55
ATOM    845  OD2 ASP A  86       3.874   0.510 -13.633  1.00 -0.55
ATOM    846  C   ASP A  86       3.309  -2.123  -9.685  1.00  0.55
ATOM    847  O   ASP A  86       4.450  -2.136  -9.298  1.00 -0.55
ATOM    848  N   ARG A  87       2.418  -3.073  -9.560  1.00 -0.40
ATOM    849  H   ARG A  87       1.495  -2.973  -9.923  1.00  0.40
ATOM    850  CA  ARG A  87       2.695  -4.322  -8.898  1.00  0.00
ATOM    851  CB  ARG A  87       2.186  -4.266  -7.449  1.00  0.00
ATOM    852  CG  ARG A  87       2.501  -3.028  -6.643  1.00  0.00
ATOM    853  CD  ARG A  87       3.927  -3.018  -6.062  1.00  0.35
ATOM    854  NE  ARG A  87       4.185  -1.826  -5.266  1.00 -0.35
ATOM    855  HE  ARG A  87       3.949  -1.886  -4.299  1.00  0.45
ATOM    856  CZ  ARG A  87       4.695  -0.674  -5.669  1.00  0.35
ATOM    857  NH1 ARG A  87       5.029  -0.598  -6.963  1.00 -0.70
ATOM    858 HH11 ARG A  87       4.888  -1.385  -7.563  1.00  0.40
ATOM    859 HH12 ARG A  87       5.420   0.247  -7.330  1.00  0.40
ATOM    860  NH2 ARG A  87       4.911   0.384  -4.927  1.00 -0.70
ATOM    861 HH21 ARG A  87       4.684   0.367  -3.954  1.00  0.40
ATOM    862 HH22 ARG A  87       5.303   1.209  -5.335  1.00  0.40
ATOM    863  C   ARG A  87       2.048  -5.511  -9.595  1.00  0.55
ATOM    864  O   ARG A  87       0.994  -5.440 -10.212  1.00 -0.55
ATOM    865  N   ILE A  88       2.744  -6.631  -9.463  1.00 -0.40
ATOM    866  H   ILE A  88       3.645  -6.618  -9.039  1.00  0.40
ATOM    867  CA  ILE A  88       2.297  -7.968  -9.903  1.00  0.00
ATOM    868  CB  ILE A  88       3.279  -8.666 -10.869  1.00  0.00
ATOM    869  CG2 ILE A  88       4.568  -9.025 -10.151  1.00  0.00
ATOM    870  CG1 ILE A  88       2.604  -9.907 -11.470  1.00  0.00
ATOM    871  CD1 ILE A  88       3.230 -10.387 -12.771  1.00  0.00
ATOM    872  C   ILE A  88       2.014  -8.740  -8.581  1.00  0.55
ATOM    873  O   ILE A  88       2.796  -8.689  -7.605  1.00 -0.55
ATOM    874  N   LEU A  89       0.906  -9.435  -8.514  1.00 -0.40
ATOM    875  H   LEU A  89       0.301  -9.474  -9.304  1.00  0.40
ATOM    876  CA  LEU A  89       0.422 -10.198  -7.370  1.00  0.00
ATOM    877  CB  LEU A  89      -0.936  -9.722  -6.850  1.00  0.00
ATOM    878  CG  LEU A  89      -1.060  -8.282  -6.388  1.00  0.00
ATOM    879  CD1 LEU A  89       0.068  -7.958  -5.417  1.00  0.00
ATOM    880  CD2 LEU A  89      -0.990  -7.185  -7.456  1.00  0.00
ATOM    881  C   LEU A  89       0.316 -11.659  -7.794  1.00  0.55
ATOM    882  O   LEU A  89      -0.360 -11.902  -8.797  1.00 -0.55
ATOM    883  N   TYR A  90       0.908 -12.566  -7.023  1.00 -0.40
ATOM    884  H   TYR A  90       1.371 -12.347  -6.168  1.00  0.40
ATOM    885  CA  TYR A  90       0.884 -13.963  -7.441  1.00  0.00
ATOM    886  CB  TYR A  90       2.172 -14.422  -8.208  1.00  0.12
ATOM    887  CG  TYR A  90       3.446 -14.287  -7.438  1.00 -0.12
ATOM    888  CD1 TYR A  90       4.100 -13.045  -7.404  1.00 -0.12
ATOM    889  HD1 TYR A  90       3.669 -12.221  -7.953  1.00  0.12
ATOM    890  CE1 TYR A  90       5.273 -12.827  -6.699  1.00 -0.12
ATOM    891  HE1 TYR A  90       5.736 -11.854  -6.635  1.00  0.12
ATOM    892  CZ  TYR A  90       5.813 -13.953  -6.078  1.00  0.06
ATOM    893  OH  TYR A  90       6.969 -13.746  -5.370  1.00 -0.49
ATOM    894  HH  TYR A  90       7.197 -12.816  -5.440  1.00  0.43
ATOM    895  CD2 TYR A  90       4.026 -15.368  -6.790  1.00 -0.12
ATOM    896  HD2 TYR A  90       3.552 -16.338  -6.801  1.00  0.12
ATOM    897  CE2 TYR A  90       5.253 -15.170  -6.113  1.00 -0.12
ATOM    898  HE2 TYR A  90       5.739 -16.001  -5.624  1.00  0.12
ATOM    899  C   TYR A  90       0.581 -14.892  -6.289  1.00  0.55
ATOM    900  O   TYR A  90       1.215 -14.626  -5.262  1.00 -0.55
ATOM    901  N   SER A  91      -0.266 -15.872  -6.538  1.00 -0.40
ATOM    902  H   SER A  91      -0.685 -16.009  -7.432  1.00  0.40
ATOM    903  CA  SER A  91      -0.626 -16.802  -5.505  1.00  0.00
ATOM    904  CB  SER A  91      -2.109 -17.180  -5.662  1.00  0.00
ATOM    905  OG  SER A  91      -2.301 -18.070  -6.727  1.00 -0.49
ATOM    906  HG  SER A  91      -2.954 -18.706  -6.426  1.00  0.49
ATOM    907  C   SER A  91       0.272 -18.036  -5.528  1.00  0.55
ATOM    908  O   SER A  91       0.994 -18.317  -6.485  1.00 -0.55
ATOM    909  N   SER A  92       0.154 -18.722  -4.378  1.00 -0.40
ATOM    910  H   SER A  92      -0.432 -18.414  -3.633  1.00  0.40
ATOM    911  CA  SER A  92       0.884 -19.964  -4.154  1.00  0.00
ATOM    912  CB  SER A  92       0.831 -20.353  -2.679  1.00  0.00
ATOM    913  OG  SER A  92      -0.513 -20.530  -2.278  1.00 -0.49
ATOM    914  HG  SER A  92      -0.479 -20.922  -1.403  1.00  0.49
ATOM    915  C   SER A  92       0.390 -21.039  -5.129  1.00  0.55
ATOM    916  O   SER A  92       1.127 -21.989  -5.426  1.00 -0.55
ATOM    917  N   ASP A  93      -0.778 -20.906  -5.732  1.00 -0.40
ATOM    918  H   ASP A  93      -1.379 -20.138  -5.530  1.00  0.40
ATOM    919  CA  ASP A  93      -1.287 -21.848  -6.726  1.00  0.00
ATOM    920  CB  ASP A  93      -2.691 -22.343  -6.453  1.00  0.00
ATOM    921  CG  ASP A  93      -3.671 -21.242  -6.076  1.00  0.10
ATOM    922  OD1 ASP A  93      -3.367 -20.079  -5.749  1.00 -0.55
ATOM    923  OD2 ASP A  93      -4.855 -21.640  -6.131  1.00 -0.55
ATOM    924  C   ASP A  93      -1.232 -21.182  -8.105  1.00  0.55
ATOM    925  O   ASP A  93      -1.992 -21.530  -8.982  1.00 -0.55
ATOM    926  N   TRP A  94      -0.371 -20.179  -8.258  1.00 -0.40
ATOM    927  H   TRP A  94       0.151 -19.850  -7.476  1.00  0.40
ATOM    928  CA  TRP A  94      -0.086 -19.468  -9.499  1.00  0.00
ATOM    929  CB  TRP A  94       0.615 -20.545 -10.450  1.00  0.12
ATOM    930  CG  TRP A  94       1.720 -21.194  -9.659  1.00 -0.12
ATOM    931  CD1 TRP A  94       1.734 -22.469  -9.143  1.00 -0.12
ATOM    932  HD1 TRP A  94       0.961 -23.208  -9.296  1.00  0.12
ATOM    933  NE1 TRP A  94       2.881 -22.665  -8.398  1.00 -0.40
ATOM    934  HE1 TRP A  94       3.133 -23.493  -7.948  1.00  0.40
ATOM    935  CE2 TRP A  94       3.608 -21.503  -8.399  1.00  0.00
ATOM    936  CD2 TRP A  94       2.905 -20.559  -9.166  1.00  0.00
ATOM    937  CE3 TRP A  94       3.447 -19.269  -9.311  1.00 -0.12
ATOM    938  HE3 TRP A  94       2.939 -18.513  -9.892  1.00  0.12
ATOM    939  CZ3 TRP A  94       4.640 -18.954  -8.708  1.00 -0.12
ATOM    940  HZ3 TRP A  94       5.055 -17.962  -8.810  1.00  0.12
ATOM    941  CZ2 TRP A  94       4.831 -21.206  -7.801  1.00 -0.12
ATOM    942  HZ2 TRP A  94       5.388 -21.936  -7.234  1.00  0.12
ATOM    943  CH2 TRP A  94       5.320 -19.930  -7.957  1.00 -0.12
ATOM    944  HH2 TRP A  94       6.256 -19.669  -7.487  1.00  0.12
ATOM    945  C   TRP A  94      -1.135 -18.672 -10.216  1.00  0.55
ATOM    946  O   TRP A  94      -1.172 -18.617 -11.466  1.00 -0.55
ATOM    947  N   LEU A  95      -2.045 -17.991  -9.476  1.00 -0.40
ATOM    948  H   LEU A  95      -2.087 -18.102  -8.487  1.00  0.40
ATOM    949  CA  LEU A  95      -3.019 -17.059 -10.033  1.00  0.00
ATOM    950  CB  LEU A  95      -4.249 -16.736  -9.215  1.00  0.00
ATOM    951  CG  LEU A  95      -4.981 -17.956  -8.647  1.00  0.00
ATOM    952  CD1 LEU A  95      -6.141 -17.489  -7.795  1.00  0.00
ATOM    953  CD2 LEU A  95      -5.394 -18.804  -9.822  1.00  0.00
ATOM    954  C   LEU A  95      -2.183 -15.767 -10.115  1.00  0.55
ATOM    955  O   LEU A  95      -1.391 -15.526  -9.183  1.00 -0.55
ATOM    956  N   ILE A  96      -2.350 -14.969 -11.173  1.00 -0.40
ATOM    957  H   ILE A  96      -3.004 -15.148 -11.904  1.00  0.40
ATOM    958  CA  ILE A  96      -1.528 -13.756 -11.274  1.00  0.00
ATOM    959  CB  ILE A  96      -0.381 -13.880 -12.300  1.00  0.00
ATOM    960  CG2 ILE A  96       0.434 -12.570 -12.326  1.00  0.00
ATOM    961  CG1 ILE A  96       0.552 -15.049 -11.966  1.00  0.00
ATOM    962  CD1 ILE A  96       1.359 -15.644 -13.094  1.00  0.00
ATOM    963  C   ILE A  96      -2.428 -12.567 -11.569  1.00  0.55
ATOM    964  O   ILE A  96      -3.256 -12.702 -12.456  1.00 -0.55
ATOM    965  N   TYR A  97      -2.273 -11.523 -10.806  1.00 -0.40
ATOM    966  H   TYR A  97      -1.616 -11.511 -10.057  1.00  0.40
ATOM    967  CA  TYR A  97      -3.044 -10.308 -10.991  1.00  0.00
ATOM    968  CB  TYR A  97      -3.919 -10.043  -9.792  1.00  0.12
ATOM    969  CG  TYR A  97      -5.226 -10.809  -9.750  1.00 -0.12
ATOM    970  CD1 TYR A  97      -5.196 -12.184  -9.444  1.00 -0.12
ATOM    971  HD1 TYR A  97      -4.236 -12.645  -9.267  1.00  0.12
ATOM    972  CE1 TYR A  97      -6.317 -12.973  -9.357  1.00 -0.12
ATOM    973  HE1 TYR A  97      -6.276 -14.023  -9.115  1.00  0.12
ATOM    974  CZ  TYR A  97      -7.511 -12.304  -9.608  1.00  0.06
ATOM    975  OH  TYR A  97      -8.676 -13.049  -9.514  1.00 -0.49
ATOM    976  HH  TYR A  97      -9.416 -12.470  -9.709  1.00  0.43
ATOM    977  CD2 TYR A  97      -6.428 -10.195  -9.968  1.00 -0.12
ATOM    978  HD2 TYR A  97      -6.474  -9.138 -10.182  1.00  0.12
ATOM    979  CE2 TYR A  97      -7.590 -10.956  -9.909  1.00 -0.12
ATOM    980  HE2 TYR A  97      -8.549 -10.497 -10.098  1.00  0.12
ATOM    981  C   TYR A  97      -2.040  -9.171 -11.080  1.00  0.55
ATOM    982  O   TYR A  97      -0.864  -9.320 -10.775  1.00 -0.55
ATOM    983  N   LYS A  98      -2.511  -8.023 -11.528  1.00 -0.40
ATOM    984  H   LYS A  98      -3.458  -7.922 -11.824  1.00  0.40
ATOM    985  CA  LYS A  98      -1.682  -6.823 -11.623  1.00  0.00
ATOM    986  CB  LYS A  98      -1.267  -6.397 -13.030  1.00  0.00
ATOM    987  CG  LYS A  98      -2.423  -6.238 -14.033  1.00  0.00
ATOM    988  CD  LYS A  98      -1.763  -5.578 -15.243  1.00  0.00
ATOM    989  CE  LYS A  98      -2.779  -5.455 -16.388  1.00  0.33
ATOM    990  NZ  LYS A  98      -1.989  -4.690 -17.428  1.00 -0.32
ATOM    991  HZ1 LYS A  98      -1.142  -5.234 -17.690  1.00  0.33
ATOM    992  HZ2 LYS A  98      -1.702  -3.770 -17.038  1.00  0.33
ATOM    993  HZ3 LYS A  98      -2.579  -4.540 -18.271  1.00  0.33
ATOM    994  C   LYS A  98      -2.508  -5.646 -11.076  1.00  0.55
ATOM    995  O   LYS A  98      -3.746  -5.754 -11.079  1.00 -0.55
ATOM    996  N   THR A  99      -1.767  -4.637 -10.656  1.00 -0.40
ATOM    997  H   THR A  99      -0.772  -4.688 -10.623  1.00  0.40
ATOM    998  CA  THR A  99      -2.365  -3.374 -10.209  1.00  0.00
ATOM    999  CB  THR A  99      -2.539  -3.181  -8.693  1.00  0.00
ATOM   1000  OG1 THR A  99      -3.186  -1.925  -8.521  1.00 -0.49
ATOM   1001  HG1 THR A  99      -4.083  -2.043  -8.841  1.00  0.49
ATOM   1002  CG2 THR A  99      -1.269  -3.233  -7.864  1.00  0.00
ATOM   1003  C   THR A  99      -1.510  -2.252 -10.854  1.00  0.55
ATOM   1004  O   THR A  99      -0.297  -2.457 -10.902  1.00 -0.55
ATOM   1005  N   THR A 100      -2.091  -1.180 -11.357  1.00 -0.40
ATOM   1006  H   THR A 100      -3.081  -1.066 -11.390  1.00  0.40
ATOM   1007  CA  THR A 100      -1.275  -0.078 -11.905  1.00  0.00
ATOM   1008  CB  THR A 100      -1.430   0.155 -13.401  1.00  0.00
ATOM   1009  OG1 THR A 100      -2.812   0.306 -13.700  1.00 -0.49
ATOM   1010  HG1 THR A 100      -3.074   1.149 -13.324  1.00  0.49
ATOM   1011  CG2 THR A 100      -0.849  -1.057 -14.127  1.00  0.00
ATOM   1012  C   THR A 100      -1.677   1.166 -11.130  1.00  0.55
ATOM   1013  O   THR A 100      -1.249   2.298 -11.334  1.00 -0.55
ATOM   1014  N   ASP A 101      -2.578   0.927 -10.160  1.00 -0.40
ATOM   1015  H   ASP A 101      -2.957   0.032  -9.941  1.00  0.40
ATOM   1016  CA  ASP A 101      -3.013   2.086  -9.389  1.00  0.00
ATOM   1017  CB  ASP A 101      -4.462   2.336  -9.813  1.00  0.00
ATOM   1018  CG  ASP A 101      -5.432   1.228  -9.484  1.00  0.10
ATOM   1019  OD1 ASP A 101      -5.078   0.282  -8.737  1.00 -0.55
ATOM   1020  OD2 ASP A 101      -6.560   1.342 -10.035  1.00 -0.55
ATOM   1021  C   ASP A 101      -2.837   1.999  -7.888  1.00  0.55
ATOM   1022  O   ASP A 101      -3.689   2.473  -7.088  1.00 -0.55
ATOM   1023  N   HSE A 102      -1.733   1.427  -7.449  1.00 -0.40
ATOM   1024  H   HSE A 102      -1.066   1.018  -8.067  1.00  0.40
ATOM   1025  CA  HSE A 102      -1.411   1.355  -6.008  1.00  0.00
ATOM   1026  CB  HSE A 102      -1.004   2.754  -5.489  1.00  0.12
ATOM   1027  ND1 HSE A 102      -0.079   3.321  -3.194  1.00 -0.56
ATOM   1028  CG  HSE A 102      -0.007   2.658  -4.394  1.00  0.15
ATOM   1029  CE1 HSE A 102       0.996   3.010  -2.457  1.00  0.15
ATOM   1030  HE1 HSE A 102       1.265   3.434  -1.490  1.00  0.12
ATOM   1031  NE2 HSE A 102       1.719   2.077  -3.095  1.00 -0.40
ATOM   1032  HE2 HSE A 102       2.540   1.617  -2.759  1.00  0.40
ATOM   1033  CD2 HSE A 102       1.122   1.859  -4.317  1.00 -0.12
ATOM   1034  HD2 HSE A 102       1.517   1.167  -5.051  1.00  0.12
ATOM   1035  C   HSE A 102      -2.487   0.687  -5.182  1.00  0.55
ATOM   1036  O   HSE A 102      -2.957   1.161  -4.174  1.00 -0.55
ATOM   1037  N   TYR A 103      -2.809  -0.480  -5.671  1.00 -0.40
ATOM   1038  H   TYR A 103      -2.386  -0.756  -6.526  1.00  0.40
ATOM   1039  CA  TYR A 103      -3.710  -1.487  -5.170  1.00  0.00
ATOM   1040  CB  TYR A 103      -3.181  -1.946  -3.773  1.00  0.12
ATOM   1041  CG  TYR A 103      -1.698  -2.158  -3.566  1.00 -0.12
ATOM   1042  CD1 TYR A 103      -0.815  -1.152  -3.187  1.00 -0.12
ATOM   1043  HD1 TYR A 103      -1.192  -0.155  -3.018  1.00  0.12
ATOM   1044  CE1 TYR A 103       0.563  -1.407  -3.020  1.00 -0.12
ATOM   1045  HE1 TYR A 103       1.249  -0.612  -2.768  1.00  0.12
ATOM   1046  CZ  TYR A 103       1.011  -2.711  -3.188  1.00  0.06
ATOM   1047  OH  TYR A 103       2.357  -2.992  -3.007  1.00 -0.49
ATOM   1048  HH  TYR A 103       2.487  -3.931  -3.161  1.00  0.43
ATOM   1049  CD2 TYR A 103      -1.190  -3.460  -3.722  1.00 -0.12
ATOM   1050  HD2 TYR A 103      -1.860  -4.262  -3.996  1.00  0.12
ATOM   1051  CE2 TYR A 103       0.164  -3.734  -3.529  1.00 -0.12
ATOM   1052  HE2 TYR A 103       0.541  -4.739  -3.648  1.00  0.12
ATOM   1053  C   TYR A 103      -5.166  -1.089  -5.069  1.00  0.55
ATOM   1054  O   TYR A 103      -5.859  -1.746  -4.266  1.00 -0.55
ATOM   1055  N   GLN A 104      -5.632  -0.111  -5.829  1.00 -0.40
ATOM   1056  H   GLN A 104      -5.066   0.419  -6.455  1.00  0.40
ATOM   1057  CA  GLN A 104      -7.080   0.227  -5.753  1.00  0.00
ATOM   1058  CB  GLN A 104      -7.348   1.631  -6.269  1.00  0.00
ATOM   1059  CG  GLN A 104      -6.927   2.641  -5.216  1.00  0.00
ATOM   1060  CD  GLN A 104      -7.058   4.059  -5.769  1.00  0.55
ATOM   1061  OE1 GLN A 104      -8.170   4.586  -5.679  1.00 -0.55
ATOM   1062  NE2 GLN A 104      -6.008   4.655  -6.288  1.00 -0.78
ATOM   1063 HE21 GLN A 104      -5.128   4.181  -6.319  1.00  0.39
ATOM   1064 HE22 GLN A 104      -6.089   5.583  -6.651  1.00  0.39
ATOM   1065  C   GLN A 104      -7.845  -0.793  -6.558  1.00  0.55
ATOM   1066  O   GLN A 104      -8.872  -1.301  -6.125  1.00 -0.55
ATOM   1067  N   THR A 105      -7.273  -1.130  -7.714  1.00 -0.40
ATOM   1068  H   THR A 105      -6.421  -0.729  -8.043  1.00  0.40
ATOM   1069  CA  THR A 105      -7.907  -2.131  -8.550  1.00  0.00
ATOM   1070  CB  THR A 105      -8.713  -1.535  -9.742  1.00  0.00
ATOM   1071  OG1 THR A 105      -7.857  -0.796 -10.621  1.00 -0.49
ATOM   1072  HG1 THR A 105      -7.475  -0.094 -10.089  1.00  0.49
ATOM   1073  CG2 THR A 105      -9.790  -0.563  -9.261  1.00  0.00
ATOM   1074  C   THR A 105      -6.882  -3.151  -9.067  1.00  0.55
ATOM   1075  O   THR A 105      -5.715  -2.810  -9.239  1.00 -0.55
ATOM   1076  N   PHE A 106      -7.417  -4.346  -9.310  1.00 -0.40
ATOM   1077  H   PHE A 106      -8.386  -4.536  -9.172  1.00  0.40
ATOM   1078  CA  PHE A 106      -6.610  -5.441  -9.792  1.00  0.00
ATOM   1079  CB  PHE A 106      -6.643  -6.591  -8.717  1.00  0.12
ATOM   1080  CG  PHE A 106      -6.053  -6.076  -7.438  1.00 -0.12
ATOM   1081  CD1 PHE A 106      -4.666  -6.044  -7.288  1.00 -0.12
ATOM   1082  HD1 PHE A 106      -4.036  -6.392  -8.093  1.00  0.12
ATOM   1083  CE1 PHE A 106      -4.083  -5.569  -6.117  1.00 -0.12
ATOM   1084  HE1 PHE A 106      -3.009  -5.587  -6.007  1.00  0.12
ATOM   1085  CZ  PHE A 106      -4.873  -5.075  -5.093  1.00 -0.12
ATOM   1086  HZ  PHE A 106      -4.426  -4.714  -4.179  1.00  0.12
ATOM   1087  CD2 PHE A 106      -6.822  -5.539  -6.412  1.00 -0.12
ATOM   1088  HD2 PHE A 106      -7.896  -5.503  -6.519  1.00  0.12
ATOM   1089  CE2 PHE A 106      -6.244  -5.053  -5.265  1.00 -0.12
ATOM   1090  HE2 PHE A 106      -6.871  -4.648  -4.485  1.00  0.12
ATOM   1091  C   PHE A 106      -7.134  -6.040 -11.062  1.00  0.55
ATOM   1092  O   PHE A 106      -8.385  -6.061 -11.138  1.00 -0.55
ATOM   1093  N   THR A 107      -6.265  -6.594 -11.897  1.00 -0.40
ATOM   1094  H   THR A 107      -5.278  -6.577 -11.762  1.00  0.40
ATOM   1095  CA  THR A 107      -6.784  -7.276 -13.100  1.00  0.00
ATOM   1096  CB  THR A 107      -6.359  -6.514 -14.394  1.00  0.00
ATOM   1097  OG1 THR A 107      -6.932  -5.207 -14.335  1.00 -0.49
ATOM   1098  HG1 THR A 107      -6.576  -4.798 -13.543  1.00  0.49
ATOM   1099  CG2 THR A 107      -6.738  -7.243 -15.665  1.00  0.00
ATOM   1100  C   THR A 107      -6.238  -8.704 -13.152  1.00  0.55
ATOM   1101  O   THR A 107      -4.999  -8.820 -12.996  1.00 -0.55
ATOM   1102  N   LYS A 108      -6.966  -9.752 -13.395  1.00 -0.40
ATOM   1103  H   LYS A 108      -7.953  -9.679 -13.518  1.00  0.40
ATOM   1104  CA  LYS A 108      -6.426 -11.092 -13.506  1.00  0.00
ATOM   1105  CB  LYS A 108      -7.484 -12.168 -13.326  1.00  0.00
ATOM   1106  CG  LYS A 108      -7.063 -13.599 -13.637  1.00  0.00
ATOM   1107  CD  LYS A 108      -8.260 -14.480 -13.254  1.00  0.00
ATOM   1108  CE  LYS A 108      -8.052 -15.924 -13.565  1.00  0.33
ATOM   1109  NZ  LYS A 108      -6.830 -16.338 -12.806  1.00 -0.32
ATOM   1110  HZ1 LYS A 108      -6.987 -16.192 -11.789  1.00  0.33
ATOM   1111  HZ2 LYS A 108      -6.018 -15.767 -13.117  1.00  0.33
ATOM   1112  HZ3 LYS A 108      -6.634 -17.344 -12.986  1.00  0.33
ATOM   1113  C   LYS A 108      -5.738 -11.176 -14.879  1.00  0.55
ATOM   1114  O   LYS A 108      -6.340 -10.805 -15.914  1.00 -0.55
ATOM   1115  N   ILE A 109      -4.491 -11.648 -14.792  1.00 -0.40
ATOM   1116  H   ILE A 109      -4.065 -11.936 -13.938  1.00  0.40
ATOM   1117  CA  ILE A 109      -3.692 -11.752 -16.036  1.00  0.00
ATOM   1118  CB  ILE A 109      -2.569 -10.700 -16.179  1.00  0.00
ATOM   1119  CG2 ILE A 109      -3.217  -9.306 -16.363  1.00  0.00
ATOM   1120  CG1 ILE A 109      -1.537 -10.718 -15.039  1.00  0.00
ATOM   1121  CD1 ILE A 109      -0.333  -9.817 -15.258  1.00  0.00
ATOM   1122  C   ILE A 109      -3.218 -13.164 -16.336  1.00  0.55
ATOM   1123  O   ILE A 109      -2.784 -13.384 -17.466  1.00 -0.55
ATOM   1124  N   ARG A 110      -3.316 -14.101 -15.439  1.00 -0.40
ATOM   1125  H   ARG A 110      -3.640 -13.891 -14.521  1.00  0.40
ATOM   1126  CA  ARG A 110      -2.973 -15.527 -15.662  1.00  0.00
ATOM   1127  CB  ARG A 110      -1.579 -16.054 -15.438  1.00  0.00
ATOM   1128  CG  ARG A 110      -0.500 -15.290 -16.203  1.00  0.00
ATOM   1129  CD  ARG A 110      -0.667 -15.630 -17.709  1.00  0.35
ATOM   1130  NE  ARG A 110       0.476 -14.972 -18.415  1.00 -0.35
ATOM   1131  HE  ARG A 110       1.215 -15.591 -18.660  1.00  0.45
ATOM   1132  CZ  ARG A 110       0.680 -13.724 -18.768  1.00  0.35
ATOM   1133  NH1 ARG A 110      -0.226 -12.764 -18.506  1.00 -0.70
ATOM   1134 HH11 ARG A 110      -1.077 -12.994 -18.033  1.00  0.40
ATOM   1135 HH12 ARG A 110      -0.049 -11.820 -18.785  1.00  0.40
ATOM   1136  NH2 ARG A 110       1.829 -13.302 -19.392  1.00 -0.70
ATOM   1137 HH21 ARG A 110       2.557 -13.957 -19.596  1.00  0.40
ATOM   1138 HH22 ARG A 110       1.938 -12.340 -19.642  1.00  0.40
ATOM   1139  C   ARG A 110      -3.979 -16.223 -14.705  1.00  0.10
ATOM   1140  O   ARG A 110      -4.428 -15.785 -13.298  1.00 -0.55
ATOM   1141  OXT ARG A 110      -4.544 -17.244 -15.111  1.00 -0.55
ATOM   1142  N   LYS D   1      10.837  12.720  11.813  1.00 -0.32
ATOM   1143  HT1 LYS D   1      10.799  13.407  12.592  1.00  0.33
ATOM   1144  HT2 LYS D   1      11.532  13.034  11.107  1.00  0.33
ATOM   1145  HT3 LYS D   1      11.116  11.790  12.184  1.00  0.33
ATOM   1146  CA  LYS D   1       9.479  12.615  11.168  1.00  0.33
ATOM   1147  CB  LYS D   1       9.550  11.600  10.046  1.00  0.00
ATOM   1148  CG  LYS D   1       8.410  11.229   9.168  1.00  0.00
ATOM   1149  CD  LYS D   1       7.464  12.307   8.723  1.00  0.00
ATOM   1150  CE  LYS D   1       7.915  13.001   7.442  1.00  0.33
ATOM   1151  NZ  LYS D   1       6.956  14.060   6.992  1.00 -0.32
ATOM   1152  HZ1 LYS D   1       6.866  14.784   7.733  1.00  0.33
ATOM   1153  HZ2 LYS D   1       6.026  13.631   6.812  1.00  0.33
ATOM   1154  HZ3 LYS D   1       7.309  14.500   6.119  1.00  0.33
ATOM   1155  C   LYS D   1       8.330  12.375  12.151  1.00  0.55
ATOM   1156  O   LYS D   1       8.082  11.329  12.791  1.00 -0.55
ATOM   1157  N   LYS D   2       7.512  13.385  12.320  1.00 -0.40
ATOM   1158  H   LYS D   2       7.662  14.232  11.818  1.00  0.40
ATOM   1159  CA  LYS D   2       6.350  13.422  13.196  1.00  0.00
ATOM   1160  CB  LYS D   2       6.583  14.659  14.071  1.00  0.00
ATOM   1161  CG  LYS D   2       5.341  15.027  14.844  1.00  0.00
ATOM   1162  CD  LYS D   2       5.217  14.081  16.018  1.00  0.00
ATOM   1163  CE  LYS D   2       4.223  14.621  17.023  1.00  0.33
ATOM   1164  NZ  LYS D   2       4.836  15.648  17.904  1.00 -0.32
ATOM   1165  HZ1 LYS D   2       5.181  16.440  17.325  1.00  0.33
ATOM   1166  HZ2 LYS D   2       5.632  15.227  18.424  1.00  0.33
ATOM   1167  HZ3 LYS D   2       4.126  15.995  18.579  1.00  0.33
ATOM   1168  C   LYS D   2       5.072  13.653  12.418  1.00  0.55
ATOM   1169  O   LYS D   2       5.136  14.615  11.627  1.00 -0.55
ATOM   1170  N   ALA D   3       4.036  12.908  12.578  1.00 -0.40
ATOM   1171  H   ALA D   3       4.117  12.166  13.230  1.00  0.40
ATOM   1172  CA  ALA D   3       2.736  12.926  11.989  1.00  0.00
ATOM   1173  CB  ALA D   3       2.495  11.628  11.241  1.00  0.00
ATOM   1174  C   ALA D   3       1.691  13.094  13.111  1.00  0.55
ATOM   1175  O   ALA D   3       1.698  12.458  14.184  1.00 -0.55
ATOM   1176  N   VAL D   4       0.770  14.023  12.964  1.00 -0.40
ATOM   1177  H   VAL D   4       0.734  14.589  12.145  1.00  0.40
ATOM   1178  CA  VAL D   4      -0.264  14.307  13.961  1.00  0.00
ATOM   1179  CB  VAL D   4      -0.179  15.755  14.505  1.00  0.00
ATOM   1180  CG1 VAL D   4      -1.321  16.050  15.500  1.00  0.00
ATOM   1181  CG2 VAL D   4       1.139  16.046  15.203  1.00  0.00
ATOM   1182  C   VAL D   4      -1.637  14.087  13.326  1.00  0.55
ATOM   1183  O   VAL D   4      -1.881  14.568  12.212  1.00 -0.55
ATOM   1184  N   ILE D   5      -2.484  13.340  14.017  1.00 -0.40
ATOM   1185  H   ILE D   5      -2.237  12.892  14.873  1.00  0.40
ATOM   1186  CA  ILE D   5      -3.860  13.139  13.534  1.00  0.00
ATOM   1187  CB  ILE D   5      -4.279  11.661  13.403  1.00  0.00
ATOM   1188  CG2 ILE D   5      -5.753  11.531  13.027  1.00  0.00
ATOM   1189  CG1 ILE D   5      -3.329  10.955  12.397  1.00  0.00
ATOM   1190  CD1 ILE D   5      -3.510   9.444  12.356  1.00  0.00
ATOM   1191  C   ILE D   5      -4.824  13.844  14.512  1.00  0.55
ATOM   1192  O   ILE D   5      -4.788  13.413  15.684  1.00 -0.55
ATOM   1193  N   ASN D   6      -5.591  14.855  14.172  1.00 -0.40
ATOM   1194  H   ASN D   6      -5.567  15.264  13.263  1.00  0.40
ATOM   1195  CA  ASN D   6      -6.558  15.453  15.150  1.00  0.00
ATOM   1196  CB  ASN D   6      -6.694  16.948  14.996  1.00  0.00
ATOM   1197  CG  ASN D   6      -5.359  17.590  15.377  1.00  0.55
ATOM   1198  OD1 ASN D   6      -4.932  17.661  16.539  1.00 -0.55
ATOM   1199  ND2 ASN D   6      -4.610  18.120  14.422  1.00 -0.78
ATOM   1200 HD21 ASN D   6      -3.734  18.544  14.650  1.00  0.39
ATOM   1201 HD22 ASN D   6      -4.920  18.095  13.471  1.00  0.39
ATOM   1202  C   ASN D   6      -7.840  14.650  14.939  1.00  0.55
ATOM   1203  O   ASN D   6      -8.655  14.949  14.052  1.00 -0.55
ATOM   1204  N   GLY D   7      -8.008  13.565  15.683  1.00 -0.40
ATOM   1205  H   GLY D   7      -7.361  13.324  16.402  1.00  0.40
ATOM   1206  CA  GLY D   7      -9.099  12.675  15.524  1.00  0.00
ATOM   1207  C   GLY D   7     -10.448  13.371  15.424  1.00  0.55
ATOM   1208  O   GLY D   7     -11.304  12.800  14.751  1.00 -0.55
ATOM   1209  N   GLU D   8     -10.629  14.510  16.096  1.00 -0.40
ATOM   1210  H   GLU D   8      -9.927  14.956  16.645  1.00  0.40
ATOM   1211  CA  GLU D   8     -11.950  15.135  16.015  1.00  0.00
ATOM   1212  CB  GLU D   8     -12.154  16.061  17.221  1.00  0.00
ATOM   1213  CG  GLU D   8     -11.491  17.399  16.944  1.00  0.00
ATOM   1214  CD  GLU D   8      -9.990  17.441  17.055  1.00  0.10
ATOM   1215  OE1 GLU D   8      -9.327  16.430  17.336  1.00 -0.55
ATOM   1216  OE2 GLU D   8      -9.482  18.567  16.827  1.00 -0.55
ATOM   1217  C   GLU D   8     -12.160  15.786  14.653  1.00  0.55
ATOM   1218  O   GLU D   8     -13.340  15.975  14.300  1.00 -0.55
ATOM   1219  N   GLN D   9     -11.168  16.081  13.856  1.00 -0.40
ATOM   1220  H   GLN D   9     -10.216  15.936  14.118  1.00  0.40
ATOM   1221  CA  GLN D   9     -11.393  16.649  12.517  1.00  0.00
ATOM   1222  CB  GLN D   9     -10.188  17.547  12.194  1.00  0.00
ATOM   1223  CG  GLN D   9     -10.158  18.792  13.073  1.00  0.00
ATOM   1224  CD  GLN D   9      -8.817  19.470  13.106  1.00  0.55
ATOM   1225  OE1 GLN D   9      -8.038  19.565  12.140  1.00 -0.55
ATOM   1226  NE2 GLN D   9      -8.474  20.041  14.268  1.00 -0.78
ATOM   1227 HE21 GLN D   9      -9.097  20.000  15.048  1.00  0.39
ATOM   1228 HE22 GLN D   9      -7.594  20.508  14.354  1.00  0.39
ATOM   1229  C   GLN D   9     -11.628  15.597  11.449  1.00  0.55
ATOM   1230  O   GLN D   9     -11.897  15.909  10.281  1.00 -0.55
ATOM   1231  N   ILE D  10     -11.585  14.301  11.710  1.00 -0.40
ATOM   1232  H   ILE D  10     -11.418  13.989  12.640  1.00  0.40
ATOM   1233  CA  ILE D  10     -11.762  13.223  10.752  1.00  0.00
ATOM   1234  CB  ILE D  10     -10.929  11.970  11.118  1.00  0.00
ATOM   1235  CG2 ILE D  10     -11.143  10.867  10.071  1.00  0.00
ATOM   1236  CG1 ILE D  10      -9.445  12.202  11.385  1.00  0.00
ATOM   1237  CD1 ILE D  10      -8.725  13.026  10.376  1.00  0.00
ATOM   1238  C   ILE D  10     -13.256  12.868  10.671  1.00  0.55
ATOM   1239  O   ILE D  10     -13.879  12.271  11.557  1.00 -0.55
ATOM   1240  N   ARG D  11     -13.843  13.231   9.533  1.00 -0.40
ATOM   1241  H   ARG D  11     -13.336  13.672   8.796  1.00  0.40
ATOM   1242  CA  ARG D  11     -15.272  13.007   9.283  1.00  0.00
ATOM   1243  CB  ARG D  11     -15.988  14.282   8.861  1.00  0.00
ATOM   1244  CG  ARG D  11     -15.557  15.597   9.460  1.00  0.00
ATOM   1245  CD  ARG D  11     -16.060  16.033  10.821  1.00  0.35
ATOM   1246  NE  ARG D  11     -17.517  16.059  10.865  1.00 -0.35
ATOM   1247  HE  ARG D  11     -17.955  15.635  10.079  1.00  0.45
ATOM   1248  CZ  ARG D  11     -18.374  16.550  11.767  1.00  0.35
ATOM   1249  NH1 ARG D  11     -17.832  17.119  12.840  1.00 -0.70
ATOM   1250 HH11 ARG D  11     -16.837  17.160  12.936  1.00  0.40
ATOM   1251 HH12 ARG D  11     -18.419  17.505  13.552  1.00  0.40
ATOM   1252  NH2 ARG D  11     -19.697  16.398  11.598  1.00 -0.70
ATOM   1253 HH21 ARG D  11     -20.047  15.916  10.795  1.00  0.40
ATOM   1254 HH22 ARG D  11     -20.333  16.767  12.276  1.00  0.40
ATOM   1255  C   ARG D  11     -15.545  11.831   8.355  1.00  0.55
ATOM   1256  O   ARG D  11     -16.760  11.500   8.277  1.00 -0.55
ATOM   1257  N   SER D  12     -14.518  11.171   7.794  1.00 -0.40
ATOM   1258  H   SER D  12     -13.577  11.470   7.927  1.00  0.40
ATOM   1259  CA  SER D  12     -14.682   9.987   6.962  1.00  0.00
ATOM   1260  CB  SER D  12     -15.166  10.289   5.540  1.00  0.00
ATOM   1261  OG  SER D  12     -14.238  11.149   4.909  1.00 -0.49
ATOM   1262  HG  SER D  12     -14.325  11.999   5.347  1.00  0.49
ATOM   1263  C   SER D  12     -13.353   9.253   6.799  1.00  0.55
ATOM   1264  O   SER D  12     -12.334   9.885   7.137  1.00 -0.55
ATOM   1265  N   ILE D  13     -13.435   8.080   6.215  1.00 -0.40
ATOM   1266  H   ILE D  13     -14.299   7.677   5.925  1.00  0.40
ATOM   1267  CA  ILE D  13     -12.213   7.295   5.961  1.00  0.00
ATOM   1268  CB  ILE D  13     -12.530   5.855   5.565  1.00  0.00
ATOM   1269  CG2 ILE D  13     -13.201   5.817   4.198  1.00  0.00
ATOM   1270  CG1 ILE D  13     -11.269   4.992   5.580  1.00  0.00
ATOM   1271  CD1 ILE D  13     -10.409   5.043   6.837  1.00  0.00
ATOM   1272  C   ILE D  13     -11.318   8.032   4.977  1.00  0.55
ATOM   1273  O   ILE D  13     -10.089   8.069   5.122  1.00 -0.55
ATOM   1274  N   SER D  14     -11.855   8.701   3.993  1.00 -0.40
ATOM   1275  H   SER D  14     -12.841   8.689   3.854  1.00  0.40
ATOM   1276  CA  SER D  14     -11.115   9.512   3.017  1.00  0.00
ATOM   1277  CB  SER D  14     -12.075  10.103   1.974  1.00  0.00
ATOM   1278  OG  SER D  14     -12.908   9.125   1.375  1.00 -0.49
ATOM   1279  HG  SER D  14     -13.460   9.597   0.747  1.00  0.49
ATOM   1280  C   SER D  14     -10.339  10.614   3.718  1.00  0.55
ATOM   1281  O   SER D  14      -9.217  10.944   3.352  1.00 -0.55
ATOM   1282  N   ASP D  15     -10.958  11.217   4.734  1.00 -0.40
ATOM   1283  H   ASP D  15     -11.884  10.971   5.010  1.00  0.40
ATOM   1284  CA  ASP D  15     -10.320  12.272   5.508  1.00  0.00
ATOM   1285  CB  ASP D  15     -11.100  12.753   6.737  1.00  0.00
ATOM   1286  CG  ASP D  15     -12.145  13.769   6.401  1.00  0.10
ATOM   1287  OD1 ASP D  15     -12.184  14.173   5.221  1.00 -0.55
ATOM   1288  OD2 ASP D  15     -12.941  14.177   7.254  1.00 -0.55
ATOM   1289  C   ASP D  15      -9.032  11.708   6.129  1.00  0.55
ATOM   1290  O   ASP D  15      -7.992  12.349   6.118  1.00 -0.55
ATOM   1291  N   LEU D  16      -9.231  10.526   6.699  1.00 -0.40
ATOM   1292  H   LEU D  16     -10.118  10.072   6.723  1.00  0.40
ATOM   1293  CA  LEU D  16      -8.104   9.835   7.332  1.00  0.00
ATOM   1294  CB  LEU D  16      -8.588   8.543   8.013  1.00  0.00
ATOM   1295  CG  LEU D  16      -7.610   7.814   8.959  1.00  0.00
ATOM   1296  CD1 LEU D  16      -6.826   8.788   9.833  1.00  0.00
ATOM   1297  CD2 LEU D  16      -8.334   6.699   9.743  1.00  0.00
ATOM   1298  C   LEU D  16      -7.001   9.633   6.293  1.00  0.55
ATOM   1299  O   LEU D  16      -5.911  10.068   6.640  1.00 -0.55
ATOM   1300  N   HSE D  17      -7.271   9.016   5.151  1.00 -0.40
ATOM   1301  H   HSE D  17      -8.176   8.662   4.931  1.00  0.40
ATOM   1302  CA  HSE D  17      -6.228   8.825   4.142  1.00  0.00
ATOM   1303  CB  HSE D  17      -6.773   7.987   2.971  1.00  0.12
ATOM   1304  ND1 HSE D  17      -5.799   5.763   3.648  1.00 -0.56
ATOM   1305  CG  HSE D  17      -6.915   6.551   3.394  1.00  0.15
ATOM   1306  CE1 HSE D  17      -6.216   4.544   4.024  1.00  0.15
ATOM   1307  HE1 HSE D  17      -5.591   3.698   4.305  1.00  0.12
ATOM   1308  NE2 HSE D  17      -7.546   4.520   4.002  1.00 -0.40
ATOM   1309  HE2 HSE D  17      -8.133   3.742   4.228  1.00  0.40
ATOM   1310  CD2 HSE D  17      -7.996   5.770   3.609  1.00 -0.12
ATOM   1311  HD2 HSE D  17      -9.046   6.016   3.510  1.00  0.12
ATOM   1312  C   HSE D  17      -5.568  10.106   3.624  1.00  0.55
ATOM   1313  O   HSE D  17      -4.363  10.167   3.255  1.00 -0.55
ATOM   1314  N   GLN D  18      -6.406  11.142   3.561  1.00 -0.40
ATOM   1315  H   GLN D  18      -7.365  11.084   3.827  1.00  0.40
ATOM   1316  CA  GLN D  18      -5.917  12.454   3.079  1.00  0.00
ATOM   1317  CB  GLN D  18      -6.982  13.480   2.748  1.00  0.00
ATOM   1318  CG  GLN D  18      -7.927  13.254   1.589  1.00  0.00
ATOM   1319  CD  GLN D  18      -7.165  12.708   0.398  1.00  0.55
ATOM   1320  OE1 GLN D  18      -6.291  13.388  -0.164  1.00 -0.55
ATOM   1321  NE2 GLN D  18      -7.463  11.461   0.031  1.00 -0.78
ATOM   1322 HE21 GLN D  18      -6.994  11.045  -0.748  1.00  0.39
ATOM   1323 HE22 GLN D  18      -8.154  10.943   0.535  1.00  0.39
ATOM   1324  C   GLN D  18      -4.921  13.010   4.118  1.00  0.55
ATOM   1325  O   GLN D  18      -3.843  13.531   3.743  1.00 -0.55
ATOM   1326  N   THR D  19      -5.270  12.914   5.402  1.00 -0.40
ATOM   1327  H   THR D  19      -6.145  12.540   5.700  1.00  0.40
ATOM   1328  CA  THR D  19      -4.347  13.370   6.452  1.00  0.00
ATOM   1329  CB  THR D  19      -5.040  13.198   7.826  1.00  0.00
ATOM   1330  OG1 THR D  19      -6.162  14.064   7.645  1.00 -0.49
ATOM   1331  HG1 THR D  19      -6.802  13.565   7.133  1.00  0.49
ATOM   1332  CG2 THR D  19      -4.222  13.673   8.990  1.00  0.00
ATOM   1333  C   THR D  19      -3.004  12.641   6.491  1.00  0.55
ATOM   1334  O   THR D  19      -1.975  13.266   6.707  1.00 -0.55
ATOM   1335  N   LEU D  20      -3.112  11.331   6.313  1.00 -0.40
ATOM   1336  H   LEU D  20      -4.001  10.900   6.184  1.00  0.40
ATOM   1337  CA  LEU D  20      -1.970  10.416   6.289  1.00  0.00
ATOM   1338  CB  LEU D  20      -2.341   8.934   6.164  1.00  0.00
ATOM   1339  CG  LEU D  20      -3.009   8.220   7.311  1.00  0.00
ATOM   1340  CD1 LEU D  20      -3.243   6.729   7.128  1.00  0.00
ATOM   1341  CD2 LEU D  20      -2.235   8.405   8.583  1.00  0.00
ATOM   1342  C   LEU D  20      -1.068  10.816   5.110  1.00  0.55
ATOM   1343  O   LEU D  20       0.142  10.861   5.301  1.00 -0.55
ATOM   1344  N   LYS D  21      -1.739  11.059   3.977  1.00 -0.40
ATOM   1345  H   LYS D  21      -2.731  10.994   3.903  1.00  0.40
ATOM   1346  CA  LYS D  21      -0.998  11.442   2.770  1.00  0.00
ATOM   1347  CB  LYS D  21      -2.022  11.607   1.633  1.00  0.00
ATOM   1348  CG  LYS D  21      -1.215  11.770   0.314  1.00  0.00
ATOM   1349  CD  LYS D  21      -2.152  12.065  -0.827  1.00  0.00
ATOM   1350  CE  LYS D  21      -1.385  12.442  -2.122  1.00  0.33
ATOM   1351  NZ  LYS D  21      -2.280  11.990  -3.242  1.00 -0.32
ATOM   1352  HZ1 LYS D  21      -3.193  12.483  -3.177  1.00  0.33
ATOM   1353  HZ2 LYS D  21      -2.434  10.964  -3.170  1.00  0.33
ATOM   1354  HZ3 LYS D  21      -1.831  12.209  -4.154  1.00  0.33
ATOM   1355  C   LYS D  21      -0.121  12.651   3.003  1.00  0.55
ATOM   1356  O   LYS D  21       1.053  12.680   2.615  1.00 -0.55
ATOM   1357  N   LYS D  22      -0.633  13.684   3.622  1.00 -0.40
ATOM   1358  H   LYS D  22      -1.588  13.682   3.906  1.00  0.40
ATOM   1359  CA  LYS D  22       0.095  14.903   3.954  1.00  0.00
ATOM   1360  CB  LYS D  22      -0.969  15.931   4.371  1.00  0.00
ATOM   1361  CG  LYS D  22      -0.269  17.074   5.058  1.00  0.00
ATOM   1362  CD  LYS D  22       0.682  17.752   4.021  1.00  0.00
ATOM   1363  CE  LYS D  22       1.736  18.520   4.810  1.00  0.33
ATOM   1364  NZ  LYS D  22       2.606  19.302   3.911  1.00 -0.32
ATOM   1365  HZ1 LYS D  22       2.031  19.982   3.375  1.00  0.33
ATOM   1366  HZ2 LYS D  22       3.089  18.659   3.250  1.00  0.33
ATOM   1367  HZ3 LYS D  22       3.315  19.815   4.474  1.00  0.33
ATOM   1368  C   LYS D  22       1.089  14.693   5.087  1.00  0.55
ATOM   1369  O   LYS D  22       2.316  14.902   4.956  1.00 -0.55
ATOM   1370  N   GLU D  23       0.575  14.210   6.231  1.00 -0.40
ATOM   1371  H   GLU D  23      -0.396  14.006   6.324  1.00  0.40
ATOM   1372  CA  GLU D  23       1.402  13.945   7.429  1.00  0.00
ATOM   1373  CB  GLU D  23       0.482  13.445   8.572  1.00  0.00
ATOM   1374  CG  GLU D  23      -0.445  14.498   9.175  1.00  0.00
ATOM   1375  CD  GLU D  23       0.257  15.735   9.708  1.00  0.10
ATOM   1376  OE1 GLU D  23       1.109  15.746  10.618  1.00 -0.55
ATOM   1377  OE2 GLU D  23       0.015  16.877   9.247  1.00 -0.55
ATOM   1378  C   GLU D  23       2.578  12.990   7.203  1.00  0.55
ATOM   1379  O   GLU D  23       3.647  13.220   7.798  1.00 -0.55
ATOM   1380  N   LEU D  24       2.455  11.985   6.349  1.00 -0.40
ATOM   1381  H   LEU D  24       1.609  11.815   5.851  1.00  0.40
ATOM   1382  CA  LEU D  24       3.556  11.059   6.082  1.00  0.00
ATOM   1383  CB  LEU D  24       3.032   9.626   6.048  1.00  0.00
ATOM   1384  CG  LEU D  24       2.305   9.080   7.293  1.00  0.00
ATOM   1385  CD1 LEU D  24       1.749   7.653   7.103  1.00  0.00
ATOM   1386  CD2 LEU D  24       3.197   9.076   8.537  1.00  0.00
ATOM   1387  C   LEU D  24       4.285  11.384   4.788  1.00  0.55
ATOM   1388  O   LEU D  24       5.180  10.597   4.470  1.00 -0.55
ATOM   1389  N   ALA D  25       3.894  12.440   4.088  1.00 -0.40
ATOM   1390  H   ALA D  25       3.161  13.043   4.395  1.00  0.40
ATOM   1391  CA  ALA D  25       4.534  12.787   2.797  1.00  0.00
ATOM   1392  CB  ALA D  25       5.925  13.295   3.143  1.00  0.00
ATOM   1393  C   ALA D  25       4.500  11.585   1.870  1.00  0.55
ATOM   1394  O   ALA D  25       5.453  11.073   1.292  1.00 -0.55
ATOM   1395  N   LEU D  26       3.314  10.981   1.741  1.00 -0.40
ATOM   1396  H   LEU D  26       2.510  11.309   2.231  1.00  0.40
ATOM   1397  CA  LEU D  26       3.092   9.817   0.892  1.00  0.00
ATOM   1398  CB  LEU D  26       1.747   9.175   1.246  1.00  0.00
ATOM   1399  CG  LEU D  26       1.648   8.611   2.663  1.00  0.00
ATOM   1400  CD1 LEU D  26       0.402   7.757   2.931  1.00  0.00
ATOM   1401  CD2 LEU D  26       2.850   7.722   2.990  1.00  0.00
ATOM   1402  C   LEU D  26       3.156  10.205  -0.591  1.00  0.55
ATOM   1403  O   LEU D  26       2.960  11.376  -0.928  1.00 -0.55
ATOM   1404  N   PRO D  27       3.428   9.230  -1.459  1.00 -0.20
ATOM   1405  CD  PRO D  27       3.648   7.825  -1.075  1.00  0.10
ATOM   1406  CA  PRO D  27       3.483   9.456  -2.903  1.00  0.10
ATOM   1407  CB  PRO D  27       3.743   8.043  -3.473  1.00  0.00
ATOM   1408  CG  PRO D  27       3.349   7.085  -2.374  1.00  0.00
ATOM   1409  C   PRO D  27       2.191  10.036  -3.461  1.00  0.55
ATOM   1410  O   PRO D  27       1.088   9.718  -2.938  1.00 -0.55
ATOM   1411  N   GLU D  28       2.304  10.810  -4.541  1.00 -0.40
ATOM   1412  H   GLU D  28       3.172  11.032  -4.977  1.00  0.40
ATOM   1413  CA  GLU D  28       1.074  11.373  -5.127  1.00  0.00
ATOM   1414  CB  GLU D  28       1.350  12.306  -6.280  1.00  0.00
ATOM   1415  CG  GLU D  28       0.990  13.782  -6.213  1.00  0.00
ATOM   1416  CD  GLU D  28       0.328  14.403  -4.996  1.00  0.10
ATOM   1417  OE1 GLU D  28       1.056  14.702  -4.000  1.00 -0.55
ATOM   1418  OE2 GLU D  28      -0.926  14.612  -4.974  1.00 -0.55
ATOM   1419  C   GLU D  28       0.118  10.296  -5.616  1.00  0.55
ATOM   1420  O   GLU D  28      -1.104  10.558  -5.638  1.00 -0.55
ATOM   1421  N   TYR D  29       0.629   9.101  -5.967  1.00 -0.40
ATOM   1422  H   TYR D  29       1.607   8.914  -5.918  1.00  0.40
ATOM   1423  CA  TYR D  29      -0.215   7.989  -6.445  1.00  0.00
ATOM   1424  CB  TYR D  29       0.585   7.023  -7.353  1.00  0.12
ATOM   1425  CG  TYR D  29       1.847   6.428  -6.773  1.00 -0.12
ATOM   1426  CD1 TYR D  29       1.754   5.407  -5.806  1.00 -0.12
ATOM   1427  HD1 TYR D  29       0.774   5.072  -5.504  1.00  0.12
ATOM   1428  CE1 TYR D  29       2.865   4.812  -5.225  1.00 -0.12
ATOM   1429  HE1 TYR D  29       2.756   4.024  -4.495  1.00  0.12
ATOM   1430  CZ  TYR D  29       4.119   5.259  -5.609  1.00  0.06
ATOM   1431  OH  TYR D  29       5.205   4.686  -5.003  1.00 -0.49
ATOM   1432  HH  TYR D  29       5.992   4.973  -5.471  1.00  0.43
ATOM   1433  CD2 TYR D  29       3.145   6.852  -7.127  1.00 -0.12
ATOM   1434  HD2 TYR D  29       3.258   7.634  -7.863  1.00  0.12
ATOM   1435  CE2 TYR D  29       4.291   6.291  -6.554  1.00 -0.12
ATOM   1436  HE2 TYR D  29       5.277   6.637  -6.827  1.00  0.12
ATOM   1437  C   TYR D  29      -0.840   7.206  -5.295  1.00  0.55
ATOM   1438  O   TYR D  29      -1.552   6.249  -5.622  1.00 -0.55
ATOM   1439  N   TYR D  30      -0.556   7.619  -4.077  1.00 -0.40
ATOM   1440  H   TYR D  30       0.015   8.420  -3.913  1.00  0.40
ATOM   1441  CA  TYR D  30      -1.057   6.932  -2.879  1.00  0.00
ATOM   1442  CB  TYR D  30      -0.895   7.796  -1.635  1.00  0.12
ATOM   1443  CG  TYR D  30      -1.474   7.164  -0.387  1.00 -0.12
ATOM   1444  CD1 TYR D  30      -1.006   5.928   0.042  1.00 -0.12
ATOM   1445  HD1 TYR D  30      -0.208   5.435  -0.493  1.00  0.12
ATOM   1446  CE1 TYR D  30      -1.564   5.331   1.152  1.00 -0.12
ATOM   1447  HE1 TYR D  30      -1.198   4.364   1.463  1.00  0.12
ATOM   1448  CZ  TYR D  30      -2.579   5.927   1.882  1.00  0.06
ATOM   1449  OH  TYR D  30      -3.019   5.254   2.986  1.00 -0.49
ATOM   1450  HH  TYR D  30      -3.814   5.690   3.302  1.00  0.43
ATOM   1451  CD2 TYR D  30      -2.498   7.771   0.358  1.00 -0.12
ATOM   1452  HD2 TYR D  30      -2.864   8.738   0.048  1.00  0.12
ATOM   1453  CE2 TYR D  30      -3.064   7.167   1.488  1.00 -0.12
ATOM   1454  HE2 TYR D  30      -3.856   7.653   2.038  1.00  0.12
ATOM   1455  C   TYR D  30      -2.467   6.405  -3.054  1.00  0.55
ATOM   1456  O   TYR D  30      -3.510   7.046  -3.256  1.00 -0.55
ATOM   1457  N   GLY D  31      -2.543   5.073  -2.925  1.00 -0.40
ATOM   1458  H   GLY D  31      -1.745   4.512  -2.717  1.00  0.40
ATOM   1459  CA  GLY D  31      -3.818   4.356  -3.085  1.00  0.00
ATOM   1460  C   GLY D  31      -4.931   4.531  -2.105  1.00  0.55
ATOM   1461  O   GLY D  31      -6.026   4.033  -2.409  1.00 -0.55
ATOM   1462  N   GLU D  32      -4.777   5.128  -0.940  1.00 -0.40
ATOM   1463  H   GLU D  32      -3.887   5.481  -0.663  1.00  0.40
ATOM   1464  CA  GLU D  32      -5.852   5.333   0.044  1.00  0.00
ATOM   1465  CB  GLU D  32      -6.847   6.440  -0.414  1.00  0.00
ATOM   1466  CG  GLU D  32      -6.028   7.711  -0.695  1.00  0.00
ATOM   1467  CD  GLU D  32      -6.721   8.917  -1.265  1.00  0.10
ATOM   1468  OE1 GLU D  32      -7.959   8.936  -1.336  1.00 -0.55
ATOM   1469  OE2 GLU D  32      -6.182   9.963  -1.665  1.00 -0.55
ATOM   1470  C   GLU D  32      -6.635   4.097   0.373  1.00  0.55
ATOM   1471  O   GLU D  32      -7.859   4.115   0.373  1.00 -0.55
ATOM   1472  N   ASN D  33      -5.881   3.021   0.627  1.00 -0.40
ATOM   1473  H   ASN D  33      -4.887   3.047   0.564  1.00  0.40
ATOM   1474  CA  ASN D  33      -6.463   1.736   1.011  1.00  0.00
ATOM   1475  CB  ASN D  33      -6.904   0.940  -0.193  1.00  0.00
ATOM   1476  CG  ASN D  33      -5.723   0.589  -1.081  1.00  0.55
ATOM   1477  OD1 ASN D  33      -4.915  -0.237  -0.662  1.00 -0.55
ATOM   1478  ND2 ASN D  33      -5.540   1.220  -2.251  1.00 -0.78
ATOM   1479 HD21 ASN D  33      -4.760   0.983  -2.831  1.00  0.39
ATOM   1480 HD22 ASN D  33      -6.184   1.927  -2.544  1.00  0.39
ATOM   1481  C   ASN D  33      -5.448   1.119   1.989  1.00  0.55
ATOM   1482  O   ASN D  33      -4.329   1.686   2.113  1.00 -0.55
ATOM   1483  N   LEU D  34      -5.798   0.046   2.674  1.00 -0.40
ATOM   1484  H   LEU D  34      -6.687  -0.396   2.577  1.00  0.40
ATOM   1485  CA  LEU D  34      -4.848  -0.552   3.639  1.00  0.00
ATOM   1486  CB  LEU D  34      -5.653  -1.573   4.455  1.00  0.00
ATOM   1487  CG  LEU D  34      -6.878  -1.111   5.280  1.00  0.00
ATOM   1488  CD1 LEU D  34      -7.530  -2.306   5.981  1.00  0.00
ATOM   1489  CD2 LEU D  34      -6.390  -0.057   6.274  1.00  0.00
ATOM   1490  C   LEU D  34      -3.576  -1.186   3.044  1.00  0.55
ATOM   1491  O   LEU D  34      -2.509  -1.127   3.689  1.00 -0.55
ATOM   1492  N   ASP D  35      -3.721  -1.747   1.830  1.00 -0.40
ATOM   1493  H   ASP D  35      -4.606  -1.773   1.373  1.00  0.40
ATOM   1494  CA  ASP D  35      -2.591  -2.368   1.074  1.00  0.00
ATOM   1495  CB  ASP D  35      -2.988  -3.218  -0.140  1.00  0.00
ATOM   1496  CG  ASP D  35      -3.871  -4.390   0.287  1.00  0.10
ATOM   1497  OD1 ASP D  35      -3.376  -5.195   1.116  1.00 -0.55
ATOM   1498  OD2 ASP D  35      -5.033  -4.572  -0.142  1.00 -0.55
ATOM   1499  C   ASP D  35      -1.637  -1.267   0.634  1.00  0.55
ATOM   1500  O   ASP D  35      -0.406  -1.479   0.755  1.00 -0.55
ATOM   1501  N   ALA D  36      -2.150  -0.139   0.194  1.00 -0.40
ATOM   1502  H   ALA D  36      -3.136  -0.023   0.118  1.00  0.40
ATOM   1503  CA  ALA D  36      -1.370   1.013  -0.213  1.00  0.00
ATOM   1504  CB  ALA D  36      -2.154   2.147  -0.822  1.00  0.00
ATOM   1505  C   ALA D  36      -0.690   1.552   1.056  1.00  0.55
ATOM   1506  O   ALA D  36       0.487   1.935   0.924  1.00 -0.55
ATOM   1507  N   LEU D  37      -1.398   1.542   2.181  1.00 -0.40
ATOM   1508  H   LEU D  37      -2.333   1.203   2.247  1.00  0.40
ATOM   1509  CA  LEU D  37      -0.762   2.065   3.413  1.00  0.00
ATOM   1510  CB  LEU D  37      -1.778   2.238   4.552  1.00  0.00
ATOM   1511  CG  LEU D  37      -1.137   2.789   5.844  1.00  0.00
ATOM   1512  CD1 LEU D  37      -0.428   4.154   5.720  1.00  0.00
ATOM   1513  CD2 LEU D  37      -2.230   2.845   6.916  1.00  0.00
ATOM   1514  C   LEU D  37       0.423   1.212   3.869  1.00  0.55
ATOM   1515  O   LEU D  37       1.480   1.693   4.256  1.00 -0.55
ATOM   1516  N   TRP D  38       0.209  -0.116   3.840  1.00 -0.40
ATOM   1517  H   TRP D  38      -0.673  -0.506   3.586  1.00  0.40
ATOM   1518  CA  TRP D  38       1.263  -1.072   4.181  1.00  0.00
ATOM   1519  CB  TRP D  38       0.720  -2.493   4.073  1.00  0.12
ATOM   1520  CG  TRP D  38       1.805  -3.513   4.292  1.00 -0.12
ATOM   1521  CD1 TRP D  38       2.450  -4.198   3.298  1.00 -0.12
ATOM   1522  HD1 TRP D  38       2.257  -4.097   2.240  1.00  0.12
ATOM   1523  NE1 TRP D  38       3.384  -5.033   3.864  1.00 -0.40
ATOM   1524  HE1 TRP D  38       3.958  -5.643   3.363  1.00  0.40
ATOM   1525  CE2 TRP D  38       3.400  -4.897   5.210  1.00  0.00
ATOM   1526  CD2 TRP D  38       2.411  -3.932   5.514  1.00  0.00
ATOM   1527  CE3 TRP D  38       2.241  -3.567   6.849  1.00 -0.12
ATOM   1528  HE3 TRP D  38       1.539  -2.807   7.159  1.00  0.12
ATOM   1529  CZ3 TRP D  38       3.027  -4.234   7.790  1.00 -0.12
ATOM   1530  HZ3 TRP D  38       2.886  -3.987   8.831  1.00  0.12
ATOM   1531  CZ2 TRP D  38       4.214  -5.532   6.152  1.00 -0.12
ATOM   1532  HZ2 TRP D  38       4.980  -6.240   5.873  1.00  0.12
ATOM   1533  CH2 TRP D  38       4.002  -5.219   7.464  1.00 -0.12
ATOM   1534  HH2 TRP D  38       4.566  -5.711   8.242  1.00  0.12
ATOM   1535  C   TRP D  38       2.519  -0.879   3.305  1.00  0.55
ATOM   1536  O   TRP D  38       3.670  -0.929   3.790  1.00 -0.55
ATOM   1537  N   ASP D  39       2.293  -0.718   1.985  1.00 -0.40
ATOM   1538  H   ASP D  39       1.367  -0.723   1.618  1.00  0.40
ATOM   1539  CA  ASP D  39       3.344  -0.529   1.000  1.00  0.00
ATOM   1540  CB  ASP D  39       2.801  -0.475  -0.445  1.00  0.00
ATOM   1541  CG  ASP D  39       3.950  -0.444  -1.449  1.00  0.10
ATOM   1542  OD1 ASP D  39       4.875  -1.308  -1.558  1.00 -0.55
ATOM   1543  OD2 ASP D  39       3.903   0.568  -2.188  1.00 -0.55
ATOM   1544  C   ASP D  39       4.147   0.720   1.341  1.00  0.55
ATOM   1545  O   ASP D  39       5.375   0.701   1.287  1.00 -0.55
ATOM   1546  N   ALA D  40       3.425   1.781   1.670  1.00 -0.40
ATOM   1547  H   ALA D  40       2.429   1.780   1.701  1.00  0.40
ATOM   1548  CA  ALA D  40       4.098   3.008   2.005  1.00  0.00
ATOM   1549  CB  ALA D  40       3.108   4.192   2.046  1.00  0.00
ATOM   1550  C   ALA D  40       4.847   2.945   3.326  1.00  0.55
ATOM   1551  O   ALA D  40       5.942   3.565   3.414  1.00 -0.55
ATOM   1552  N   LEU D  41       4.279   2.302   4.337  1.00 -0.40
ATOM   1553  H   LEU D  41       3.398   1.839   4.287  1.00  0.40
ATOM   1554  CA  LEU D  41       5.018   2.279   5.625  1.00  0.00
ATOM   1555  CB  LEU D  41       4.104   1.734   6.716  1.00  0.00
ATOM   1556  CG  LEU D  41       2.933   2.617   7.138  1.00  0.00
ATOM   1557  CD1 LEU D  41       2.060   1.972   8.183  1.00  0.00
ATOM   1558  CD2 LEU D  41       3.429   3.981   7.603  1.00  0.00
ATOM   1559  C   LEU D  41       6.320   1.472   5.499  1.00  0.55
ATOM   1560  O   LEU D  41       7.373   1.764   6.055  1.00 -0.55
ATOM   1561  N   THR D  42       6.293   0.426   4.701  1.00 -0.40
ATOM   1562  H   THR D  42       5.460   0.203   4.203  1.00  0.40
ATOM   1563  CA  THR D  42       7.387  -0.483   4.450  1.00  0.00
ATOM   1564  CB  THR D  42       6.874  -1.938   4.297  1.00  0.00
ATOM   1565  OG1 THR D  42       5.911  -2.164   3.266  1.00 -0.49
ATOM   1566  HG1 THR D  42       5.104  -1.733   3.558  1.00  0.49
ATOM   1567  CG2 THR D  42       6.164  -2.300   5.617  1.00  0.00
ATOM   1568  C   THR D  42       8.225  -0.153   3.239  1.00  0.55
ATOM   1569  O   THR D  42       9.248  -0.869   3.171  1.00 -0.55
ATOM   1570  N   GLY D  43       7.890   0.727   2.339  1.00 -0.40
ATOM   1571  H   GLY D  43       7.055   1.270   2.390  1.00  0.40
ATOM   1572  CA  GLY D  43       8.758   0.948   1.196  1.00  0.00
ATOM   1573  C   GLY D  43       8.665   2.366   0.674  1.00  0.55
ATOM   1574  O   GLY D  43       8.721   2.567  -0.555  1.00 -0.55
ATOM   1575  N   TRP D  44       8.490   3.341   1.571  1.00 -0.40
ATOM   1576  H   TRP D  44       8.410   3.177   2.551  1.00  0.40
ATOM   1577  CA  TRP D  44       8.409   4.732   1.110  1.00  0.00
ATOM   1578  CB  TRP D  44       7.004   5.048   0.545  1.00  0.12
ATOM   1579  CG  TRP D  44       6.933   6.467   0.075  1.00 -0.12
ATOM   1580  CD1 TRP D  44       6.740   7.637   0.790  1.00 -0.12
ATOM   1581  HD1 TRP D  44       6.566   7.678   1.855  1.00  0.12
ATOM   1582  NE1 TRP D  44       6.797   8.735  -0.026  1.00 -0.40
ATOM   1583  HE1 TRP D  44       6.692   9.666   0.248  1.00  0.40
ATOM   1584  CE2 TRP D  44       7.035   8.275  -1.323  1.00  0.00
ATOM   1585  CD2 TRP D  44       7.122   6.855  -1.288  1.00  0.00
ATOM   1586  CE3 TRP D  44       7.348   6.145  -2.457  1.00 -0.12
ATOM   1587  HE3 TRP D  44       7.395   5.066  -2.470  1.00  0.12
ATOM   1588  CZ3 TRP D  44       7.515   6.851  -3.622  1.00 -0.12
ATOM   1589  HZ3 TRP D  44       7.702   6.315  -4.541  1.00  0.12
ATOM   1590  CZ2 TRP D  44       7.195   9.000  -2.513  1.00 -0.12
ATOM   1591  HZ2 TRP D  44       7.126  10.077  -2.558  1.00  0.12
ATOM   1592  CH2 TRP D  44       7.449   8.258  -3.651  1.00 -0.12
ATOM   1593  HH2 TRP D  44       7.602   8.771  -4.588  1.00  0.12
ATOM   1594  C   TRP D  44       8.786   5.747   2.198  1.00  0.55
ATOM   1595  O   TRP D  44       9.672   6.603   2.086  1.00 -0.55
ATOM   1596  N   VAL D  45       8.005   5.604   3.279  1.00 -0.40
ATOM   1597  H   VAL D  45       7.311   4.890   3.312  1.00  0.40
ATOM   1598  CA  VAL D  45       8.075   6.430   4.464  1.00  0.00
ATOM   1599  CB  VAL D  45       6.953   5.970   5.438  1.00  0.00
ATOM   1600  CG1 VAL D  45       7.110   6.443   6.852  1.00  0.00
ATOM   1601  CG2 VAL D  45       5.606   6.537   4.950  1.00  0.00
ATOM   1602  C   VAL D  45       9.460   6.454   5.114  1.00  0.55
ATOM   1603  O   VAL D  45      10.276   5.517   5.166  1.00 -0.55
ATOM   1604  N   GLU D  46       9.732   7.643   5.654  1.00 -0.40
ATOM   1605  H   GLU D  46       9.093   8.405   5.581  1.00  0.40
ATOM   1606  CA  GLU D  46      10.952   7.922   6.378  1.00  0.00
ATOM   1607  CB  GLU D  46      11.231   9.411   6.216  1.00  0.00
ATOM   1608  CG  GLU D  46      11.733   9.969   7.551  1.00  0.00
ATOM   1609  CD  GLU D  46      12.329  11.292   7.061  1.00  0.10
ATOM   1610  OE1 GLU D  46      11.753  11.888   6.109  1.00 -0.55
ATOM   1611  OE2 GLU D  46      13.376  11.685   7.570  1.00 -0.55
ATOM   1612  C   GLU D  46      10.875   7.591   7.862  1.00  0.55
ATOM   1613  O   GLU D  46       9.865   7.851   8.528  1.00 -0.55
ATOM   1614  N   TYR D  47      11.920   6.996   8.374  1.00 -0.40
ATOM   1615  H   TYR D  47      12.708   6.741   7.820  1.00  0.40
ATOM   1616  CA  TYR D  47      11.998   6.663   9.802  1.00  0.00
ATOM   1617  CB  TYR D  47      12.083   5.131  10.011  1.00  0.12
ATOM   1618  CG  TYR D  47      10.832   4.440   9.490  1.00 -0.12
ATOM   1619  CD1 TYR D  47       9.648   4.560  10.219  1.00 -0.12
ATOM   1620  HD1 TYR D  47       9.660   5.101  11.154  1.00  0.12
ATOM   1621  CE1 TYR D  47       8.467   4.009   9.782  1.00 -0.12
ATOM   1622  HE1 TYR D  47       7.557   4.135  10.350  1.00  0.12
ATOM   1623  CZ  TYR D  47       8.467   3.293   8.607  1.00  0.06
ATOM   1624  OH  TYR D  47       7.260   2.729   8.196  1.00 -0.49
ATOM   1625  HH  TYR D  47       7.444   2.139   7.461  1.00  0.43
ATOM   1626  CD2 TYR D  47      10.810   3.746   8.302  1.00 -0.12
ATOM   1627  HD2 TYR D  47      11.700   3.672   7.694  1.00  0.12
ATOM   1628  CE2 TYR D  47       9.624   3.142   7.895  1.00 -0.12
ATOM   1629  HE2 TYR D  47       9.617   2.541   6.998  1.00  0.12
ATOM   1630  C   TYR D  47      13.186   7.368  10.451  1.00  0.55
ATOM   1631  O   TYR D  47      14.047   7.815   9.694  1.00 -0.55
ATOM   1632  N   PRO D  48      13.294   7.505  11.762  1.00 -0.20
ATOM   1633  CD  PRO D  48      14.470   8.151  12.386  1.00  0.10
ATOM   1634  CA  PRO D  48      12.284   7.055  12.730  1.00  0.10
ATOM   1635  CB  PRO D  48      12.919   7.270  14.080  1.00  0.00
ATOM   1636  CG  PRO D  48      14.271   7.889  13.861  1.00  0.00
ATOM   1637  C   PRO D  48      11.047   7.941  12.524  1.00  0.55
ATOM   1638  O   PRO D  48      11.081   9.081  12.063  1.00 -0.55
ATOM   1639  N   LEU D  49       9.912   7.361  12.877  1.00 -0.40
ATOM   1640  H   LEU D  49       9.887   6.430  13.232  1.00  0.40
ATOM   1641  CA  LEU D  49       8.621   8.033  12.774  1.00  0.00
ATOM   1642  CB  LEU D  49       7.784   7.318  11.695  1.00  0.00
ATOM   1643  CG  LEU D  49       6.285   7.624  11.556  1.00  0.00
ATOM   1644  CD1 LEU D  49       6.170   8.993  10.909  1.00  0.00
ATOM   1645  CD2 LEU D  49       5.534   6.587  10.745  1.00  0.00
ATOM   1646  C   LEU D  49       7.856   8.067  14.095  1.00  0.55
ATOM   1647  O   LEU D  49       7.833   7.093  14.840  1.00 -0.55
ATOM   1648  N   VAL D  50       7.237   9.202  14.328  1.00 -0.40
ATOM   1649  H   VAL D  50       7.338   9.990  13.726  1.00  0.40
ATOM   1650  CA  VAL D  50       6.360   9.389  15.485  1.00  0.00
ATOM   1651  CB  VAL D  50       6.864  10.392  16.505  1.00  0.00
ATOM   1652  CG1 VAL D  50       5.976  10.585  17.728  1.00  0.00
ATOM   1653  CG2 VAL D  50       8.289   9.908  16.835  1.00  0.00
ATOM   1654  C   VAL D  50       4.957   9.722  14.982  1.00  0.55
ATOM   1655  O   VAL D  50       4.694  10.693  14.290  1.00 -0.55
ATOM   1656  N   LEU D  51       4.022   8.814  15.295  1.00 -0.40
ATOM   1657  H   LEU D  51       4.266   7.972  15.768  1.00  0.40
ATOM   1658  CA  LEU D  51       2.617   8.954  14.992  1.00  0.00
ATOM   1659  CB  LEU D  51       1.964   7.666  14.508  1.00  0.00
ATOM   1660  CG  LEU D  51       0.431   7.899  14.255  1.00  0.00
ATOM   1661  CD1 LEU D  51       0.344   8.946  13.166  1.00  0.00
ATOM   1662  CD2 LEU D  51      -0.313   6.653  13.870  1.00  0.00
ATOM   1663  C   LEU D  51       1.850   9.395  16.268  1.00  0.55
ATOM   1664  O   LEU D  51       1.715   8.557  17.200  1.00 -0.55
ATOM   1665  N   GLU D  52       1.399  10.648  16.303  1.00 -0.40
ATOM   1666  H   GLU D  52       1.576  11.296  15.567  1.00  0.40
ATOM   1667  CA  GLU D  52       0.603  11.155  17.441  1.00  0.00
ATOM   1668  CB  GLU D  52       1.049  12.512  17.974  1.00  0.00
ATOM   1669  CG  GLU D  52       0.120  12.881  19.125  1.00  0.00
ATOM   1670  CD  GLU D  52       0.505  14.125  19.876  1.00  0.10
ATOM   1671  OE1 GLU D  52       1.453  14.804  19.421  1.00 -0.55
ATOM   1672  OE2 GLU D  52      -0.122  14.438  20.921  1.00 -0.55
ATOM   1673  C   GLU D  52      -0.851  11.240  16.971  1.00  0.55
ATOM   1674  O   GLU D  52      -1.195  12.071  16.136  1.00 -0.55
ATOM   1675  N   TRP D  53      -1.679  10.348  17.439  1.00 -0.40
ATOM   1676  H   TRP D  53      -1.353   9.670  18.090  1.00  0.40
ATOM   1677  CA  TRP D  53      -3.079  10.211  17.117  1.00  0.00
ATOM   1678  CB  TRP D  53      -3.360   8.765  16.698  1.00  0.12
ATOM   1679  CG  TRP D  53      -4.647   8.560  15.930  1.00 -0.12
ATOM   1680  CD1 TRP D  53      -5.830   9.254  16.037  1.00 -0.12
ATOM   1681  HD1 TRP D  53      -5.990  10.091  16.700  1.00  0.12
ATOM   1682  NE1 TRP D  53      -6.779   8.743  15.192  1.00 -0.40
ATOM   1683  HE1 TRP D  53      -7.701   9.054  15.116  1.00  0.40
ATOM   1684  CE2 TRP D  53      -6.220   7.726  14.472  1.00  0.00
ATOM   1685  CD2 TRP D  53      -4.896   7.559  14.926  1.00  0.00
ATOM   1686  CE3 TRP D  53      -4.097   6.557  14.345  1.00 -0.12
ATOM   1687  HE3 TRP D  53      -3.072   6.398  14.648  1.00  0.12
ATOM   1688  CZ3 TRP D  53      -4.656   5.760  13.355  1.00 -0.12
ATOM   1689  HZ3 TRP D  53      -4.053   5.001  12.880  1.00  0.12
ATOM   1690  CZ2 TRP D  53      -6.798   6.909  13.491  1.00 -0.12
ATOM   1691  HZ2 TRP D  53      -7.817   7.029  13.153  1.00  0.12
ATOM   1692  CH2 TRP D  53      -5.987   5.924  12.965  1.00 -0.12
ATOM   1693  HH2 TRP D  53      -6.397   5.254  12.225  1.00  0.12
ATOM   1694  C   TRP D  53      -3.992  10.680  18.260  1.00  0.55
ATOM   1695  O   TRP D  53      -4.260   9.961  19.231  1.00 -0.55
ATOM   1696  N   ARG D  54      -4.509  11.889  18.138  1.00 -0.40
ATOM   1697  H   ARG D  54      -4.297  12.469  17.356  1.00  0.40
ATOM   1698  CA  ARG D  54      -5.423  12.471  19.124  1.00  0.00
ATOM   1699  CB  ARG D  54      -5.277  13.968  19.169  1.00  0.00
ATOM   1700  CG  ARG D  54      -3.840  14.366  19.208  1.00  0.00
ATOM   1701  CD  ARG D  54      -3.763  15.882  19.059  1.00  0.35
ATOM   1702  NE  ARG D  54      -2.370  16.200  19.424  1.00 -0.35
ATOM   1703  HE  ARG D  54      -1.843  15.590  20.014  1.00  0.45
ATOM   1704  CZ  ARG D  54      -1.827  17.333  18.943  1.00  0.35
ATOM   1705  NH1 ARG D  54      -2.595  18.101  18.159  1.00 -0.70
ATOM   1706 HH11 ARG D  54      -3.533  17.824  17.951  1.00  0.40
ATOM   1707 HH12 ARG D  54      -2.229  18.952  17.780  1.00  0.40
ATOM   1708  NH2 ARG D  54      -0.573  17.686  19.232  1.00 -0.70
ATOM   1709 HH21 ARG D  54      -0.013  17.103  19.820  1.00  0.40
ATOM   1710 HH22 ARG D  54      -0.194  18.534  18.861  1.00  0.40
ATOM   1711  C   ARG D  54      -6.883  12.189  18.811  1.00  0.55
ATOM   1712  O   ARG D  54      -7.318  12.067  17.663  1.00 -0.55
ATOM   1713  N   GLN D  55      -7.648  12.139  19.909  1.00 -0.40
ATOM   1714  H   GLN D  55      -7.251  12.312  20.806  1.00  0.40
ATOM   1715  CA  GLN D  55      -9.090  11.838  19.932  1.00  0.00
ATOM   1716  CB  GLN D  55      -9.990  12.899  19.315  1.00  0.00
ATOM   1717  CG  GLN D  55      -9.701  14.322  19.634  1.00  0.00
ATOM   1718  CD  GLN D  55      -9.928  14.596  21.112  1.00  0.55
ATOM   1719  OE1 GLN D  55     -10.852  14.070  21.754  1.00 -0.55
ATOM   1720  NE2 GLN D  55      -8.987  15.444  21.557  1.00 -0.78
ATOM   1721 HE21 GLN D  55      -8.987  15.733  22.514  1.00  0.39
ATOM   1722 HE22 GLN D  55      -8.286  15.786  20.931  1.00  0.39
ATOM   1723  C   GLN D  55      -9.358  10.579  19.102  1.00  0.55
ATOM   1724  O   GLN D  55     -10.206  10.650  18.206  1.00 -0.55
ATOM   1725  N   PHE D  56      -8.638   9.514  19.326  1.00 -0.40
ATOM   1726  H   PHE D  56      -7.951   9.489  20.048  1.00  0.40
ATOM   1727  CA  PHE D  56      -8.780   8.290  18.548  1.00  0.00
ATOM   1728  CB  PHE D  56      -7.884   7.117  19.070  1.00  0.12
ATOM   1729  CG  PHE D  56      -8.059   5.866  18.234  1.00 -0.12
ATOM   1730  CD1 PHE D  56      -7.308   5.644  17.095  1.00 -0.12
ATOM   1731  HD1 PHE D  56      -6.549   6.362  16.823  1.00  0.12
ATOM   1732  CE1 PHE D  56      -7.495   4.539  16.295  1.00 -0.12
ATOM   1733  HE1 PHE D  56      -6.903   4.414  15.401  1.00  0.12
ATOM   1734  CZ  PHE D  56      -8.437   3.593  16.637  1.00 -0.12
ATOM   1735  HZ  PHE D  56      -8.574   2.713  16.027  1.00  0.12
ATOM   1736  CD2 PHE D  56      -9.016   4.915  18.567  1.00 -0.12
ATOM   1737  HD2 PHE D  56      -9.616   5.057  19.453  1.00  0.12
ATOM   1738  CE2 PHE D  56      -9.215   3.789  17.786  1.00 -0.12
ATOM   1739  HE2 PHE D  56      -9.967   3.064  18.062  1.00  0.12
ATOM   1740  C   PHE D  56     -10.235   7.888  18.459  1.00  0.55
ATOM   1741  O   PHE D  56     -10.788   7.583  17.403  1.00 -0.55
ATOM   1742  N   GLU D  57     -10.875   7.847  19.613  1.00 -0.40
ATOM   1743  H   GLU D  57     -10.450   8.088  20.482  1.00  0.40
ATOM   1744  CA  GLU D  57     -12.286   7.428  19.647  1.00  0.00
ATOM   1745  CB  GLU D  57     -12.731   7.447  21.119  1.00  0.00
ATOM   1746  CG  GLU D  57     -11.827   6.468  21.903  1.00  0.00
ATOM   1747  CD  GLU D  57     -12.309   5.086  21.422  1.00  0.10
ATOM   1748  OE1 GLU D  57     -13.539   4.903  21.167  1.00 -0.55
ATOM   1749  OE2 GLU D  57     -11.350   4.280  21.344  1.00 -0.55
ATOM   1750  C   GLU D  57     -13.226   8.238  18.785  1.00  0.55
ATOM   1751  O   GLU D  57     -14.159   7.640  18.238  1.00 -0.55
ATOM   1752  N   GLN D  58     -13.059   9.541  18.646  1.00 -0.40
ATOM   1753  H   GLN D  58     -12.314  10.041  19.082  1.00  0.40
ATOM   1754  CA  GLN D  58     -13.991  10.327  17.818  1.00  0.00
ATOM   1755  CB  GLN D  58     -13.777  11.833  17.959  1.00  0.00
ATOM   1756  CG  GLN D  58     -14.045  12.422  19.347  1.00  0.00
ATOM   1757  CD  GLN D  58     -14.151  13.951  19.313  1.00  0.55
ATOM   1758  OE1 GLN D  58     -13.373  14.649  19.970  1.00 -0.55
ATOM   1759  NE2 GLN D  58     -15.159  14.475  18.554  1.00 -0.78
ATOM   1760 HE21 GLN D  58     -15.276  15.466  18.494  1.00  0.39
ATOM   1761 HE22 GLN D  58     -15.779  13.867  18.058  1.00  0.39
ATOM   1762  C   GLN D  58     -13.871   9.932  16.352  1.00  0.55
ATOM   1763  O   GLN D  58     -14.823   9.873  15.599  1.00 -0.55
ATOM   1764  N   SER D  59     -12.600   9.707  15.980  1.00 -0.40
ATOM   1765  H   SER D  59     -11.840   9.789  16.619  1.00  0.40
ATOM   1766  CA  SER D  59     -12.252   9.329  14.618  1.00  0.00
ATOM   1767  CB  SER D  59     -10.742   9.419  14.380  1.00  0.00
ATOM   1768  OG  SER D  59      -9.985   8.432  15.041  1.00 -0.49
ATOM   1769  HG  SER D  59     -10.278   8.443  15.956  1.00  0.49
ATOM   1770  C   SER D  59     -12.830   7.960  14.320  1.00  0.55
ATOM   1771  O   SER D  59     -13.230   7.743  13.205  1.00 -0.55
ATOM   1772  N   LYS D  60     -12.866   7.106  15.304  1.00 -0.40
ATOM   1773  H   LYS D  60     -12.537   7.370  16.206  1.00  0.40
ATOM   1774  CA  LYS D  60     -13.365   5.724  15.227  1.00  0.00
ATOM   1775  CB  LYS D  60     -13.110   4.995  16.529  1.00  0.00
ATOM   1776  CG  LYS D  60     -13.121   3.478  16.440  1.00  0.00
ATOM   1777  CD  LYS D  60     -12.430   2.997  17.729  1.00  0.00
ATOM   1778  CE  LYS D  60     -13.148   1.784  18.292  1.00  0.33
ATOM   1779  NZ  LYS D  60     -12.399   1.290  19.472  1.00 -0.32
ATOM   1780  HZ1 LYS D  60     -12.355   2.038  20.193  1.00  0.33
ATOM   1781  HZ2 LYS D  60     -11.435   1.026  19.185  1.00  0.33
ATOM   1782  HZ3 LYS D  60     -12.883   0.457  19.865  1.00  0.33
ATOM   1783  C   LYS D  60     -14.840   5.709  14.855  1.00  0.55
ATOM   1784  O   LYS D  60     -15.294   4.964  13.999  1.00 -0.55
ATOM   1785  N   GLN D  61     -15.563   6.587  15.514  1.00 -0.40
ATOM   1786  H   GLN D  61     -15.147   7.174  16.202  1.00  0.40
ATOM   1787  CA  GLN D  61     -16.974   6.791  15.323  1.00  0.00
ATOM   1788  CB  GLN D  61     -17.413   8.029  16.136  1.00  0.00
ATOM   1789  CG  GLN D  61     -18.944   8.176  16.256  1.00  0.00
ATOM   1790  CD  GLN D  61     -19.297   9.331  17.201  1.00  0.55
ATOM   1791  OE1 GLN D  61     -19.913   9.119  18.251  1.00 -0.55
ATOM   1792  NE2 GLN D  61     -18.898  10.577  16.812  1.00 -0.78
ATOM   1793 HE21 GLN D  61     -19.100  11.369  17.388  1.00  0.39
ATOM   1794 HE22 GLN D  61     -18.403  10.698  15.951  1.00  0.39
ATOM   1795  C   GLN D  61     -17.233   7.100  13.848  1.00  0.55
ATOM   1796  O   GLN D  61     -17.981   6.445  13.120  1.00 -0.55
ATOM   1797  N   LEU D  62     -16.547   8.148  13.427  1.00 -0.40
ATOM   1798  H   LEU D  62     -15.919   8.610  14.046  1.00  0.40
ATOM   1799  CA  LEU D  62     -16.601   8.738  12.101  1.00  0.00
ATOM   1800  CB  LEU D  62     -15.842  10.101  12.247  1.00  0.00
ATOM   1801  CG  LEU D  62     -16.854  11.115  12.832  1.00  0.00
ATOM   1802  CD1 LEU D  62     -17.240  12.196  11.827  1.00  0.00
ATOM   1803  CD2 LEU D  62     -18.114  10.377  13.286  1.00  0.00
ATOM   1804  C   LEU D  62     -16.118   7.892  10.956  1.00  0.55
ATOM   1805  O   LEU D  62     -16.510   8.045   9.779  1.00 -0.55
ATOM   1806  N   THR D  63     -15.268   6.909  11.229  1.00 -0.40
ATOM   1807  H   THR D  63     -14.924   6.703  12.141  1.00  0.40
ATOM   1808  CA  THR D  63     -14.809   6.078  10.112  1.00  0.00
ATOM   1809  CB  THR D  63     -13.275   6.049  10.159  1.00  0.00
ATOM   1810  OG1 THR D  63     -12.968   5.535  11.475  1.00 -0.49
ATOM   1811  HG1 THR D  63     -13.062   6.277  12.078  1.00  0.49
ATOM   1812  CG2 THR D  63     -12.700   7.428   9.897  1.00  0.00
ATOM   1813  C   THR D  63     -15.493   4.720  10.164  1.00  0.55
ATOM   1814  O   THR D  63     -14.992   4.004   9.273  1.00 -0.55
ATOM   1815  NT  THR D  63     -16.459   4.412  11.052  1.00 -0.40
ATOM   1816  HNT THR D  63     -16.796   5.070  11.721  1.00  0.40
ATOM   1817  CAT THR D  63     -17.059   3.109  11.084  1.00  0.00
ATOM   1818  CAY GLY G  66     -12.960  -1.116  11.692  1.00  0.00
ATOM   1819  CY  GLY G  66     -12.513  -0.187  10.615  1.00  0.55
ATOM   1820  OY  GLY G  66     -12.282  -0.603   9.482  1.00 -0.55
ATOM   1821  N   GLY G  66     -12.378   1.109  10.964  1.00 -0.40
ATOM   1822  H   GLY G  66     -12.595   1.425  11.884  1.00  0.40
ATOM   1823  CA  GLY G  66     -11.909   2.150  10.033  1.00  0.00
ATOM   1824  C   GLY G  66     -10.541   2.627  10.581  1.00  0.55
ATOM   1825  O   GLY G  66      -9.479   2.186  10.140  1.00 -0.55
ATOM   1826  N   ALA G  67     -10.644   3.517  11.543  1.00 -0.40
ATOM   1827  H   ALA G  67     -11.543   3.858  11.799  1.00  0.40
ATOM   1828  CA  ALA G  67      -9.576   4.090  12.313  1.00  0.00
ATOM   1829  CB  ALA G  67     -10.169   4.921  13.447  1.00  0.00
ATOM   1830  C   ALA G  67      -8.761   2.939  12.931  1.00  0.55
ATOM   1831  O   ALA G  67      -7.522   2.967  13.050  1.00 -0.55
ATOM   1832  N   GLU G  68      -9.525   1.909  13.351  1.00 -0.40
ATOM   1833  H   GLU G  68     -10.518   1.886  13.256  1.00  0.40
ATOM   1834  CA  GLU G  68      -8.876   0.746  13.986  1.00  0.00
ATOM   1835  CB  GLU G  68      -9.983  -0.057  14.687  1.00  0.00
ATOM   1836  CG  GLU G  68      -9.472  -1.035  15.701  1.00  0.00
ATOM   1837  CD  GLU G  68      -8.727  -0.387  16.879  1.00  0.10
ATOM   1838  OE1 GLU G  68      -9.359   0.488  17.513  1.00 -0.55
ATOM   1839  OE2 GLU G  68      -7.592  -0.906  17.014  1.00 -0.55
ATOM   1840  C   GLU G  68      -8.033  -0.111  13.048  1.00  0.55
ATOM   1841  O   GLU G  68      -6.927  -0.547  13.412  1.00 -0.55
ATOM   1842  N   SER G  69      -8.527  -0.352  11.857  1.00 -0.40
ATOM   1843  H   SER G  69      -9.436  -0.021  11.628  1.00  0.40
ATOM   1844  CA  SER G  69      -7.888  -1.074  10.777  1.00  0.00
ATOM   1845  CB  SER G  69      -8.774  -0.979   9.511  1.00  0.00
ATOM   1846  OG  SER G  69      -9.593  -2.109   9.552  1.00 -0.49
ATOM   1847  HG  SER G  69     -10.252  -1.983   8.865  1.00  0.49
ATOM   1848  C   SER G  69      -6.558  -0.395  10.368  1.00  0.55
ATOM   1849  O   SER G  69      -5.604  -1.113  10.134  1.00 -0.55
ATOM   1850  N   VAL G  70      -6.605   0.929  10.302  1.00 -0.40
ATOM   1851  H   VAL G  70      -7.448   1.425  10.493  1.00  0.40
ATOM   1852  CA  VAL G  70      -5.467   1.763   9.956  1.00  0.00
ATOM   1853  CB  VAL G  70      -5.878   3.215   9.666  1.00  0.00
ATOM   1854  CG1 VAL G  70      -4.593   4.063   9.684  1.00  0.00
ATOM   1855  CG2 VAL G  70      -6.650   3.348   8.374  1.00  0.00
ATOM   1856  C   VAL G  70      -4.416   1.703  11.050  1.00  0.55
ATOM   1857  O   VAL G  70      -3.219   1.521  10.780  1.00 -0.55
ATOM   1858  N   LEU G  71      -4.823   1.827  12.294  1.00 -0.40
ATOM   1859  H   LEU G  71      -5.783   1.989  12.505  1.00  0.40
ATOM   1860  CA  LEU G  71      -3.941   1.743  13.460  1.00  0.00
ATOM   1861  CB  LEU G  71      -4.709   1.896  14.781  1.00  0.00
ATOM   1862  CG  LEU G  71      -3.916   1.706  16.088  1.00  0.00
ATOM   1863  CD1 LEU G  71      -2.763   2.700  16.152  1.00  0.00
ATOM   1864  CD2 LEU G  71      -4.773   1.843  17.339  1.00  0.00
ATOM   1865  C   LEU G  71      -3.216   0.371  13.430  1.00  0.55
ATOM   1866  O   LEU G  71      -2.013   0.270  13.737  1.00 -0.55
ATOM   1867  N   GLN G  72      -3.966  -0.653  13.113  1.00 -0.40
ATOM   1868  H   GLN G  72      -4.931  -0.518  12.912  1.00  0.40
ATOM   1869  CA  GLN G  72      -3.532  -2.041  13.016  1.00  0.00
ATOM   1870  CB  GLN G  72      -4.764  -2.898  12.742  1.00  0.00
ATOM   1871  CG  GLN G  72      -4.505  -4.377  12.508  1.00  0.00
ATOM   1872  CD  GLN G  72      -5.823  -5.164  12.367  1.00  0.55
ATOM   1873  OE1 GLN G  72      -6.871  -4.943  13.028  1.00 -0.55
ATOM   1874  NE2 GLN G  72      -5.884  -6.188  11.485  1.00 -0.78
ATOM   1875 HE21 GLN G  72      -6.731  -6.709  11.381  1.00  0.39
ATOM   1876 HE22 GLN G  72      -5.081  -6.424  10.937  1.00  0.39
ATOM   1877  C   GLN G  72      -2.402  -2.187  11.996  1.00  0.55
ATOM   1878  O   GLN G  72      -1.461  -2.936  12.285  1.00 -0.55
ATOM   1879  N   VAL G  73      -2.455  -1.510  10.866  1.00 -0.40
ATOM   1880  H   VAL G  73      -3.245  -0.950  10.630  1.00  0.40
ATOM   1881  CA  VAL G  73      -1.376  -1.526   9.881  1.00  0.00
ATOM   1882  CB  VAL G  73      -1.773  -0.826   8.592  1.00  0.00
ATOM   1883  CG1 VAL G  73      -0.577  -0.684   7.662  1.00  0.00
ATOM   1884  CG2 VAL G  73      -2.900  -1.681   7.986  1.00  0.00
ATOM   1885  C   VAL G  73      -0.110  -0.909  10.458  1.00  0.55
ATOM   1886  O   VAL G  73       1.014  -1.391  10.272  1.00 -0.55
ATOM   1887  N   PHE G  74      -0.235   0.192  11.184  1.00 -0.40
ATOM   1888  H   PHE G  74      -1.115   0.639  11.325  1.00  0.40
ATOM   1889  CA  PHE G  74       0.915   0.819  11.822  1.00  0.00
ATOM   1890  CB  PHE G  74       0.508   2.100  12.543  1.00  0.12
ATOM   1891  CG  PHE G  74       0.485   3.308  11.662  1.00 -0.12
ATOM   1892  CD1 PHE G  74       1.627   4.021  11.375  1.00 -0.12
ATOM   1893  HD1 PHE G  74       2.570   3.712  11.802  1.00  0.12
ATOM   1894  CE1 PHE G  74       1.584   5.136  10.543  1.00 -0.12
ATOM   1895  HE1 PHE G  74       2.486   5.690  10.331  1.00  0.12
ATOM   1896  CZ  PHE G  74       0.363   5.535   9.984  1.00 -0.12
ATOM   1897  HZ  PHE G  74       0.324   6.400   9.339  1.00  0.12
ATOM   1898  CD2 PHE G  74      -0.730   3.707  11.100  1.00 -0.12
ATOM   1899  HD2 PHE G  74      -1.628   3.149  11.321  1.00  0.12
ATOM   1900  CE2 PHE G  74      -0.797   4.819  10.257  1.00 -0.12
ATOM   1901  HE2 PHE G  74      -1.740   5.119   9.823  1.00  0.12
ATOM   1902  C   PHE G  74       1.531  -0.165  12.819  1.00  0.55
ATOM   1903  O   PHE G  74       2.754  -0.281  12.934  1.00 -0.55
ATOM   1904  N   ARG G  75       0.737  -0.869  13.575  1.00 -0.40
ATOM   1905  H   ARG G  75      -0.255  -0.805  13.506  1.00  0.40
ATOM   1906  CA  ARG G  75       1.263  -1.817  14.592  1.00  0.00
ATOM   1907  CB  ARG G  75       0.127  -2.208  15.541  1.00  0.00
ATOM   1908  CG  ARG G  75      -0.181  -0.900  16.312  1.00  0.00
ATOM   1909  CD  ARG G  75      -0.113  -1.130  17.786  1.00  0.35
ATOM   1910  NE  ARG G  75      -1.036  -2.075  18.265  1.00 -0.35
ATOM   1911  HE  ARG G  75      -1.940  -1.843  17.953  1.00  0.45
ATOM   1912  CZ  ARG G  75      -1.085  -3.168  18.993  1.00  0.35
ATOM   1913  NH1 ARG G  75      -0.052  -3.761  19.550  1.00 -0.70
ATOM   1914 HH11 ARG G  75       0.866  -3.381  19.433  1.00  0.40
ATOM   1915 HH12 ARG G  75      -0.183  -4.592  20.089  1.00  0.40
ATOM   1916  NH2 ARG G  75      -2.308  -3.705  19.156  1.00 -0.70
ATOM   1917 HH21 ARG G  75      -3.105  -3.272  18.734  1.00  0.40
ATOM   1918 HH22 ARG G  75      -2.421  -4.537  19.698  1.00  0.40
ATOM   1919  C   ARG G  75       1.977  -3.000  13.985  1.00  0.55
ATOM   1920  O   ARG G  75       3.032  -3.351  14.563  1.00 -0.55
ATOM   1921  N   GLU G  76       1.495  -3.530  12.860  1.00 -0.40
ATOM   1922  H   GLU G  76       0.657  -3.196  12.436  1.00  0.40
ATOM   1923  CA  GLU G  76       2.161  -4.633  12.176  1.00  0.00
ATOM   1924  CB  GLU G  76       1.411  -5.141  10.964  1.00  0.00
ATOM   1925  CG  GLU G  76      -0.014  -5.502  11.262  1.00  0.00
ATOM   1926  CD  GLU G  76      -0.574  -6.428  10.170  1.00  0.10
ATOM   1927  OE1 GLU G  76       0.212  -6.826   9.244  1.00 -0.55
ATOM   1928  OE2 GLU G  76      -1.781  -6.717  10.403  1.00 -0.55
ATOM   1929  C   GLU G  76       3.495  -4.204  11.555  1.00  0.55
ATOM   1930  O   GLU G  76       4.452  -4.972  11.483  1.00 -0.55
ATOM   1931  N   ALA G  77       3.440  -2.964  11.113  1.00 -0.40
ATOM   1932  H   ALA G  77       2.638  -2.376  11.172  1.00  0.40
ATOM   1933  CA  ALA G  77       4.669  -2.427  10.486  1.00  0.00
ATOM   1934  CB  ALA G  77       4.400  -1.145   9.729  1.00  0.00
ATOM   1935  C   ALA G  77       5.746  -2.313  11.570  1.00  0.55
ATOM   1936  O   ALA G  77       6.948  -2.589  11.381  1.00 -0.55
ATOM   1937  N   LYS G  78       5.325  -1.900  12.747  1.00 -0.40
ATOM   1938  H   LYS G  78       4.372  -1.665  12.921  1.00  0.40
ATOM   1939  CA  LYS G  78       6.230  -1.765  13.862  1.00  0.00
ATOM   1940  CB  LYS G  78       5.574  -1.070  15.047  1.00  0.00
ATOM   1941  CG  LYS G  78       6.523  -0.801  16.189  1.00  0.00
ATOM   1942  CD  LYS G  78       5.895  -0.261  17.443  1.00  0.00
ATOM   1943  CE  LYS G  78       6.865   0.463  18.370  1.00  0.33
ATOM   1944  NZ  LYS G  78       8.325   0.396  18.074  1.00 -0.32
ATOM   1945  HZ1 LYS G  78       8.508   0.801  17.134  1.00  0.33
ATOM   1946  HZ2 LYS G  78       8.637  -0.596  18.091  1.00  0.33
ATOM   1947  HZ3 LYS G  78       8.850   0.935  18.792  1.00  0.33
ATOM   1948  C   LYS G  78       6.640  -3.190  14.279  1.00  0.55
ATOM   1949  O   LYS G  78       7.845  -3.410  14.482  1.00 -0.55
ATOM   1950  N   ALA G  79       5.695  -4.098  14.415  1.00 -0.40
ATOM   1951  H   ALA G  79       4.738  -3.902  14.214  1.00  0.40
ATOM   1952  CA  ALA G  79       5.992  -5.457  14.875  1.00  0.00
ATOM   1953  CB  ALA G  79       4.819  -6.381  14.762  1.00  0.00
ATOM   1954  C   ALA G  79       7.169  -5.998  14.080  1.00  0.55
ATOM   1955  O   ALA G  79       8.109  -6.576  14.609  1.00 -0.55
ATOM   1956  N   GLU G  80       7.032  -5.746  12.794  1.00 -0.40
ATOM   1957  H   GLU G  80       6.244  -5.251  12.436  1.00  0.40
ATOM   1958  CA  GLU G  80       8.014  -6.168  11.811  1.00  0.00
ATOM   1959  CB  GLU G  80       7.380  -6.019  10.421  1.00  0.00
ATOM   1960  CG  GLU G  80       6.445  -7.204  10.122  1.00  0.00
ATOM   1961  CD  GLU G  80       6.491  -7.524   8.632  1.00  0.10
ATOM   1962  OE1 GLU G  80       7.419  -7.057   7.921  1.00 -0.55
ATOM   1963  OE2 GLU G  80       5.564  -8.231   8.176  1.00 -0.55
ATOM   1964  C   GLU G  80       9.295  -5.394  11.884  1.00  0.55
ATOM   1965  O   GLU G  80      10.083  -5.640  10.966  1.00 -0.55
ATOM   1966  N   GLY G  81       9.579  -4.506  12.807  1.00 -0.40
ATOM   1967  H   GLY G  81       8.929  -4.298  13.533  1.00  0.40
ATOM   1968  CA  GLY G  81      10.801  -3.770  12.868  1.00  0.00
ATOM   1969  C   GLY G  81      10.933  -2.318  12.522  1.00  0.55
ATOM   1970  O   GLY G  81      12.002  -1.736  12.861  1.00 -0.55
ATOM   1971  N   ALA G  82       9.966  -1.695  11.857  1.00 -0.40
ATOM   1972  H   ALA G  82       9.147  -2.181  11.564  1.00  0.40
ATOM   1973  CA  ALA G  82      10.009  -0.266  11.498  1.00  0.00
ATOM   1974  CB  ALA G  82       8.849   0.132  10.625  1.00  0.00
ATOM   1975  C   ALA G  82       9.959   0.484  12.824  1.00  0.55
ATOM   1976  O   ALA G  82       9.249   0.068  13.753  1.00 -0.55
ATOM   1977  N   ASP G  83      10.738   1.516  12.867  1.00 -0.40
ATOM   1978  H   ASP G  83      11.292   1.754  12.075  1.00  0.40
ATOM   1979  CA  ASP G  83      10.905   2.421  14.005  1.00  0.00
ATOM   1980  CB  ASP G  83      12.284   3.089  13.972  1.00  0.00
ATOM   1981  CG  ASP G  83      12.602   3.800  15.278  1.00  0.10
ATOM   1982  OD1 ASP G  83      11.694   3.935  16.136  1.00 -0.55
ATOM   1983  OD2 ASP G  83      13.758   4.251  15.473  1.00 -0.55
ATOM   1984  C   ASP G  83       9.802   3.502  14.064  1.00  0.55
ATOM   1985  O   ASP G  83       9.939   4.665  13.652  1.00 -0.55
ATOM   1986  N   ILE G  84       8.688   3.016  14.606  1.00 -0.40
ATOM   1987  H   ILE G  84       8.629   2.072  14.921  1.00  0.40
ATOM   1988  CA  ILE G  84       7.490   3.812  14.780  1.00  0.00
ATOM   1989  CB  ILE G  84       6.274   3.175  14.036  1.00  0.00
ATOM   1990  CG2 ILE G  84       4.984   3.976  14.218  1.00  0.00
ATOM   1991  CG1 ILE G  84       6.656   3.114  12.558  1.00  0.00
ATOM   1992  CD1 ILE G  84       5.693   2.333  11.708  1.00  0.00
ATOM   1993  C   ILE G  84       7.063   3.937  16.236  1.00  0.55
ATOM   1994  O   ILE G  84       6.835   2.864  16.847  1.00 -0.55
ATOM   1995  N   THR G  85       6.993   5.171  16.703  1.00 -0.40
ATOM   1996  H   THR G  85       7.276   5.971  16.180  1.00  0.40
ATOM   1997  CA  THR G  85       6.475   5.399  18.054  1.00  0.00
ATOM   1998  CB  THR G  85       7.217   6.462  18.836  1.00  0.00
ATOM   1999  OG1 THR G  85       8.511   5.902  18.938  1.00 -0.49
ATOM   2000  HG1 THR G  85       8.941   6.075  18.097  1.00  0.49
ATOM   2001  CG2 THR G  85       6.576   6.611  20.210  1.00  0.00
ATOM   2002  C   THR G  85       4.997   5.803  17.919  1.00  0.55
ATOM   2003  O   THR G  85       4.675   6.727  17.167  1.00 -0.55
ATOM   2004  N   ILE G  86       4.078   5.148  18.570  1.00 -0.40
ATOM   2005  H   ILE G  86       4.309   4.387  19.170  1.00  0.40
ATOM   2006  CA  ILE G  86       2.637   5.469  18.479  1.00  0.00
ATOM   2007  CB  ILE G  86       1.859   4.226  18.078  1.00  0.00
ATOM   2008  CG2 ILE G  86       0.377   4.422  17.914  1.00  0.00
ATOM   2009  CG1 ILE G  86       2.429   3.665  16.757  1.00  0.00
ATOM   2010  CD1 ILE G  86       1.787   2.267  16.571  1.00  0.00
ATOM   2011  C   ILE G  86       2.132   6.026  19.794  1.00  0.55
ATOM   2012  O   ILE G  86       2.241   5.386  20.845  1.00 -0.55
ATOM   2013  N   ILE G  87       1.599   7.224  19.769  1.00 -0.40
ATOM   2014  H   ILE G  87       1.546   7.740  18.919  1.00  0.40
ATOM   2015  CA  ILE G  87       1.044   7.911  20.939  1.00  0.00
ATOM   2016  CB  ILE G  87       1.652   9.299  21.168  1.00  0.00
ATOM   2017  CG2 ILE G  87       1.021   9.964  22.386  1.00  0.00
ATOM   2018  CG1 ILE G  87       3.175   9.136  21.237  1.00  0.00
ATOM   2019  CD1 ILE G  87       3.880  10.454  20.993  1.00  0.00
ATOM   2020  C   ILE G  87      -0.451   8.061  20.692  1.00  0.55
ATOM   2021  O   ILE G  87      -0.907   8.575  19.679  1.00 -0.55
ATOM   2022  N   LEU G  88      -1.191   7.480  21.604  1.00 -0.40
ATOM   2023  H   LEU G  88      -0.783   7.018  22.387  1.00  0.40
ATOM   2024  CA  LEU G  88      -2.651   7.457  21.552  1.00  0.00
ATOM   2025  CB  LEU G  88      -3.173   6.041  21.669  1.00  0.00
ATOM   2026  CG  LEU G  88      -2.883   5.096  20.508  1.00  0.00
ATOM   2027  CD1 LEU G  88      -3.165   3.672  20.943  1.00  0.00
ATOM   2028  CD2 LEU G  88      -3.762   5.443  19.307  1.00  0.00
ATOM   2029  C   LEU G  88      -3.136   8.384  22.664  1.00  0.55
ATOM   2030  O   LEU G  88      -3.051   8.033  23.837  1.00 -0.55
ATOM   2031  N   SER G  89      -3.544   9.564  22.223  1.00 -0.40
ATOM   2032  H   SER G  89      -3.506   9.841  21.266  1.00  0.40
ATOM   2033  CA  SER G  89      -4.097  10.545  23.216  1.00  0.00
ATOM   2034  CB  SER G  89      -3.200  11.750  23.349  1.00  0.00
ATOM   2035  OG  SER G  89      -2.458  12.041  22.184  1.00 -0.49
ATOM   2036  HG  SER G  89      -1.933  12.818  22.391  1.00  0.49
ATOM   2037  C   SER G  89      -5.548  10.818  22.817  1.00  0.10
ATOM   2038  O   SER G  89      -6.176   9.872  22.206  1.00 -0.55
ATOM   2039  OXT SER G  89      -6.064  11.936  23.072  1.00 -0.55
ATOM   2040  OH2 OH2 R 111       8.502   0.276  -8.217  1.00 -0.83
ATOM   2041  H1  OH2 R 111       8.689  -0.355  -7.522  1.00  0.42
ATOM   2042  H2  OH2 R 111       7.573   0.153  -8.410  1.00  0.42
ATOM   2043  OH2 OH2 R 113      10.492  -3.800 -11.608  1.00 -0.83
ATOM   2044  H1  OH2 R 113       9.830  -3.548 -12.252  1.00  0.42
ATOM   2045  H2  OH2 R 113      10.016  -4.329 -10.968  1.00  0.42
ATOM   2046  OH2 OH2 R 116      14.846  -5.228 -11.862  1.00 -0.83
ATOM   2047  H1  OH2 R 116      15.761  -5.150 -11.593  1.00  0.42
ATOM   2048  H2  OH2 R 116      14.359  -4.727 -11.207  1.00  0.42
ATOM   2049  OH2 OH2 R 117      -4.838  -1.322 -11.603  1.00 -0.83
ATOM   2050  H1  OH2 R 117      -5.439  -0.718 -12.039  1.00  0.42
ATOM   2051  H2  OH2 R 117      -5.344  -1.680 -10.873  1.00  0.42
ATOM   2052  OH2 OH2 R 119      -6.721  -6.520  -1.235  1.00 -0.83
ATOM   2053  H1  OH2 R 119      -6.037  -6.006  -0.806  1.00  0.42
ATOM   2054  H2  OH2 R 119      -6.447  -7.430  -1.117  1.00  0.42
ATOM   2055  OH2 OH2 R 121       4.286  -3.705  -0.445  1.00 -0.83
ATOM   2056  H1  OH2 R 121       4.373  -2.950  -1.027  1.00  0.42
ATOM   2057  H2  OH2 R 121       3.788  -4.344  -0.954  1.00  0.42
ATOM   2058  OH2 OH2 R 122       7.999  -7.454  -2.394  1.00 -0.83
ATOM   2059  H1  OH2 R 122       8.515  -7.360  -1.594  1.00  0.42
ATOM   2060  H2  OH2 R 122       8.052  -6.596  -2.815  1.00  0.42
ATOM   2061  OH2 OH2 R 125       3.756  -6.702   1.167  1.00 -0.83
ATOM   2062  H1  OH2 R 125       3.469  -6.457   0.287  1.00  0.42
ATOM   2063  H2  OH2 R 125       3.634  -7.650   1.205  1.00  0.42
ATOM   2064  OH2 OH2 R 130      15.071 -16.819 -11.114  1.00 -0.83
ATOM   2065  H1  OH2 R 130      15.917 -16.390 -10.990  1.00  0.42
ATOM   2066  H2  OH2 R 130      14.725 -16.930 -10.228  1.00  0.42
ATOM   2067  OH2 OH2 R 150      17.614   4.363  -7.037  1.00 -0.83
ATOM   2068  H1  OH2 R 150      17.306   4.913  -6.317  1.00  0.42
ATOM   2069  H2  OH2 R 150      18.477   4.715  -7.256  1.00  0.42
ATOM   2070  OH2 OH2 R 151      11.838   3.422 -12.105  1.00 -0.83
ATOM   2071  H1  OH2 R 151      12.195   3.913 -11.364  1.00  0.42
ATOM   2072  H2  OH2 R 151      10.916   3.290 -11.882  1.00  0.42
ATOM   2073  OH2 OH2 L  90      10.339   6.177  16.690  1.00 -0.83
ATOM   2074  H1  OH2 L  90      10.739   5.310  16.620  1.00  0.42
ATOM   2075  H2  OH2 L  90      10.745   6.686  15.988  1.00  0.42
ATOM   2076  OH2 OH2 L  92       9.532   2.896   4.459  1.00 -0.83
ATOM   2077  H1  OH2 L  92       8.821   2.594   5.025  1.00  0.42
ATOM   2078  H2  OH2 L  92       9.720   3.784   4.764  1.00  0.42
ATOM   2079  OH2 OH2 R  94      12.915   5.185   4.604  1.00 -0.83
ATOM   2080  H1  OH2 R  94      11.986   5.302   4.802  1.00  0.42
ATOM   2081  H2  OH2 R  94      13.066   4.246   4.711  1.00  0.42
ATOM   2082  OH2 OH2 L  97      -3.661   9.823  -2.989  1.00 -0.83
ATOM   2083  H1  OH2 L  97      -4.505   9.902  -2.544  1.00  0.42
ATOM   2084  H2  OH2 L  97      -3.542   8.882  -3.114  1.00  0.42
ATOM   2085  OH2 OH2 R 105      -6.339  -3.423  -2.182  1.00 -0.83
ATOM   2086  H1  OH2 R 105      -5.737  -2.879  -2.691  1.00  0.42
ATOM   2087  H2  OH2 R 105      -5.797  -3.790  -1.483  1.00  0.42
ATOM   2088  OH2 OH2 L 110     -14.375  12.579  14.012  1.00 -0.83
ATOM   2089  H1  OH2 L 110     -13.437  12.641  14.194  1.00  0.42
ATOM   2090  H2  OH2 L 110     -14.428  12.451  13.065  1.00  0.42
ATOM   2091 DUM1 DUM W 214      95.840  91.508  95.237  1.00  0.00
ATOM   2092 DUM2 DUM W 214     -91.333 -96.013 -92.818  1.00  0.00
ATOM   2093  AAA AAA X 214     -64.474  35.271   4.897  1.00  0.00
ATOM   2094  AAB AAB X 215     -44.158 -30.924   2.294  1.00  0.00
ATOM   2095  AAC AAC X 216     -67.055 -43.486  14.009  1.00  0.00
ATOM   2096  AAD AAD X 217      44.929 -12.690 -48.972  1.00  0.00
ATOM   2097  AAE AAE X 218      30.413  83.536 -56.768  1.00  0.00
ATOM   2098  AAF AAF X 219      24.984 -17.559  13.944  1.00  0.00
ATOM   2099  AAG AAG X 220       8.850 -70.848   1.276  1.00  0.00
ATOM   2100  AAH AAH X 221      73.780  15.679  60.366  1.00  0.00
ATOM   2101  AAI AAI X 222       5.514   1.172  36.503  1.00  0.00
ATOM   2102  AAJ AAJ X 223     -17.200  35.288 -40.707  1.00  0.00
ATOM   2103  AAK AAK X 224      25.656 -28.134 -75.083  1.00  0.00
ATOM   2104  AAL AAL X 225       9.034 -53.953  54.099  1.00  0.00
ATOM   2105  AAM AAM X 226     -16.378 -81.601 -52.258  1.00  0.00
ATOM   2106  AAN AAN X 227       0.356 -67.329 -24.275  1.00  0.00
ATOM   2107  AAO AAO X 228      45.486 -42.774 -52.904  1.00  0.00
ATOM   2108  AAP AAP X 229     -40.016 -69.640 -40.247  1.00  0.00
ATOM   2109  AAQ AAQ X 230      69.486  32.330 -74.780  1.00  0.00
ATOM   2110  AAR AAR X 231     -61.903 -22.123  -3.887  1.00  0.00
ATOM   2111  AAS AAS X 232      -0.354  66.232  11.361  1.00  0.00
ATOM   2112  AAT AAT X 233     -74.370  82.212 -24.136  1.00  0.00
ATOM   2113  AAU AAU X 234      55.387 -56.473 -12.535  1.00  0.00
ATOM   2114  AAV AAV X 235      -3.072 -80.204  23.280  1.00  0.00
ATOM   2115  AAW AAW X 236      35.867  36.754  67.192  1.00  0.00
ATOM   2116  AAX AAX X 237     -27.636  -8.839 -82.960  1.00  0.00
ATOM   2117  AAY AAY X 238     -53.743 -21.433 -46.735  1.00  0.00
ATOM   2118  AAZ AAZ X 239      63.401 -15.900  26.088  1.00  0.00
ATOM   2119  ABA ABA X 240      28.801 -14.785  29.193  1.00  0.00
ATOM   2120  ABB ABB X 241     -22.377   2.318  27.663  1.00  0.00
ATOM   2121  ABC ABC X 242     -23.415  20.113  70.892  1.00  0.00
ATOM   2122  ABD ABD X 243     -40.587 -45.706  69.032  1.00  0.00
ATOM   2123  ABE ABE X 244      32.152  48.650 -61.691  1.00  0.00
ATOM   2124  ABF ABF X 245     -67.622  67.437 -45.036  1.00  0.00
ATOM   2125  ABG ABG X 246      51.350  62.847 -33.717  1.00  0.00
ATOM   2126  ABH ABH X 247      36.095 -76.485  49.852  1.00  0.00
ATOM   2127  ABI ABI X 248     -59.109 -83.247  78.154  1.00  0.00
ATOM   2128  ABJ ABJ X 249      16.262  37.418  45.635  1.00  0.00
ATOM   2129  ABK ABK X 250     -31.516  18.771  -4.514  1.00  0.00
ATOM   2130  ABL ABL X 251      57.674 -39.776  82.385  1.00  0.00
ATOM   2131  ABM ABM X 252      46.407 -62.989  38.928  1.00  0.00
ATOM   2132  ABN ABN X 253      27.920 -77.652  -4.578  1.00  0.00
ATOM   2133  ABO ABO X 254     -32.963 -19.511  14.678  1.00  0.00
ATOM   2134  ABP ABP X 255      25.539  50.486  45.934  1.00  0.00
ATOM   2135  ABQ ABQ X 256     -72.436 -25.700  53.050  1.00  0.00
ATOM   2136  ABR ABR X 257      35.591  61.608   4.924  1.00  0.00
ATOM   2137  ABS ABS X 258      -8.822 -39.420 -76.925  1.00  0.00
ATOM   2138  ABT ABT X 259      65.159  73.470  32.963  1.00  0.00
ATOM   2139  ABU ABU X 260     -15.543 -86.191 -22.012  1.00  0.00
ATOM   2140  ABV ABV X 261     -70.928  15.587  11.857  1.00  0.00
ATOM   2141  ABW ABW X 262      59.851 -63.816  82.414  1.00  0.00
ATOM   2142  ABX ABX X 263     -59.353  65.238 -15.131  1.00  0.00
ATOM   2143  ABY ABY X 264     -68.346  29.011 -66.835  1.00  0.00
ATOM   2144  ABZ ABZ X 265      87.028  48.941 -20.807  1.00  0.00
ATOM   2145  ACA ACA X 266       8.877  60.912  74.953  1.00  0.00
ATOM   2146  ACB ACB X 267      70.232  17.972   6.499  1.00  0.00
ATOM   2147  ACC ACC X 268      81.389 -39.664 -66.371  1.00  0.00
ATOM   2148  ACD ACD X 269       3.091  55.135 -23.061  1.00  0.00
ATOM   2149  ACE ACE X 270     -66.402  17.045 -44.864  1.00  0.00
ATOM   2150  ACF ACF X 271      79.604 -24.948   0.403  1.00  0.00
ATOM   2151  ACG ACG X 272      46.060  -6.927  59.128  1.00  0.00
ATOM   2152  ACH ACH X 273     -71.197  15.640 -21.901  1.00  0.00
ATOM   2153  ACI ACI X 274     -61.260  -5.030 -14.781  1.00  0.00
ATOM   2154  ACJ ACJ X 275     -63.849  50.722  55.223  1.00  0.00
ATOM   2155  ACK ACK X 276     -35.415  51.580  49.125  1.00  0.00
ATOM   2156  ACL ACL X 277      39.933  80.003  77.332  1.00  0.00
ATOM   2157  ACM ACM X 278      32.139  48.000 -27.851  1.00  0.00
ATOM   2158  ACN ACN X 279      40.902  22.189  31.999  1.00  0.00
ATOM   2159  ACO ACO X 280      23.058   4.755 -42.178  1.00  0.00
ATOM   2160  ACP ACP X 281       7.691  30.425  22.788  1.00  0.00
ATOM   2161  ACQ ACQ X 282     -13.249 -34.952 -39.404  1.00  0.00
ATOM   2162  ACR ACR X 283     -34.438 -45.769  26.958  1.00  0.00
ATOM   2163  ACS ACS X 284     -43.305 -75.278 -18.302  1.00  0.00
ATOM   2164  ACT ACT X 285     -79.095 -18.779 -21.027  1.00  0.00
ATOM   2165  ACU ACU X 286      80.628 -88.458  -9.799  1.00  0.00
ATOM   2166  ACV ACV X 287     -38.885  -3.378  31.587  1.00  0.00
ATOM   2167  ACW ACW X 288     -75.140  73.784 -63.892  1.00  0.00
ATOM   2168  ACX ACX X 289      17.722 -60.562 -75.125  1.00  0.00
ATOM   2169  ACY ACY X 290      15.889 -39.579 -21.844  1.00  0.00
ATOM   2170  ACZ ACZ X 291      65.840  46.129  58.942  1.00  0.00
ATOM   2171  ADA ADA X 292      -5.627  16.098 -73.919  1.00  0.00
ATOM   2172  ADB ADB X 293     -71.722  65.419  51.757  1.00  0.00
ATOM   2173  ADC ADC X 294     -55.507  76.213  36.040  1.00  0.00
ATOM   2174  ADD ADD X 295      83.019  64.168 -58.734  1.00  0.00
ATOM   2175  ADE ADE X 296      26.980  81.583  51.313  1.00  0.00
ATOM   2176  ADF ADF X 297     -74.222  34.545  65.892  1.00  0.00
ATOM   2177  ADG ADG X 298     -10.959   7.179 -30.835  1.00  0.00
ATOM   2178  ADH ADH X 299      51.755  70.817  63.851  1.00  0.00
ATOM   2179  ADI ADI X 300     -15.471 -14.050  55.490  1.00  0.00
ATOM   2180  ADJ ADJ X 301      18.808  44.515  14.649  1.00  0.00
ATOM   2181  ADK ADK X 302     -83.888 -10.377 -63.806  1.00  0.00
ATOM   2182  ADL ADL X 303     -74.014 -71.734 -73.784  1.00  0.00
ATOM   2183  ADM ADM X 304      69.638  67.103   9.084  1.00  0.00
ATOM   2184  ADN ADN X 305      88.809 -17.032  74.307  1.00  0.00
ATOM   2185  ADO ADO X 306     -36.532  56.217 -61.154  1.00  0.00
ATOM   2186  ADP ADP X 307      67.358 -18.775 -51.463  1.00  0.00
ATOM   2187  ADQ ADQ X 308      10.365 -82.425  77.376  1.00  0.00
ATOM   2188  ADR ADR X 309      -3.059 -54.267 -57.629  1.00  0.00
ATOM   2189  ADS ADS X 310     -25.186  63.851  73.243  1.00  0.00
ATOM   2190  ADT ADT X 311     -76.835  -4.074 -34.468  1.00  0.00
ATOM   2191  ADU ADU X 312      77.127  19.111 -52.551  1.00  0.00
ATOM   2192  ADV ADV X 313     -85.067 -45.152  -5.608  1.00  0.00
ATOM   2193  ADW ADW X 314     -34.631 -58.664 -67.030  1.00  0.00
ATOM   2194  ADX ADX X 315      69.212   0.925 -27.061  1.00  0.00
ATOM   2195  ADY ADY X 316     -55.761   7.062 -85.723  1.00  0.00
ATOM   2196  ADZ ADZ X 317     -42.251  -4.822  72.258  1.00  0.00
ATOM   2197  AEA AEA X 318      70.344 -40.415 -32.878  1.00  0.00
ATOM   2198  AEB AEB X 319      17.749 -67.527  22.461  1.00  0.00
ATOM   2199  AEC AEC X 320     -14.814 -15.470  20.488  1.00  0.00
ATOM   2200  AED AED X 321     -70.417   3.384 -72.542  1.00  0.00
ATOM   2201  AEE AEE X 322      37.148  32.125 -81.290  1.00  0.00
ATOM   2202  AEF AEF X 323      -7.894 -40.743  13.402  1.00  0.00
ATOM   2203  AEG AEG X 324      69.988  -5.613  38.197  1.00  0.00
ATOM   2204  AEH AEH X 325       5.530  -9.001  53.998  1.00  0.00
ATOM   2205  AEI AEI X 326     -79.807 -88.983 -12.198  1.00  0.00
ATOM   2206  AEJ AEJ X 327      53.344 -69.071  27.604  1.00  0.00
ATOM   2207  AEK AEK X 328       1.126 -83.226 -21.493  1.00  0.00
ATOM   2208  AEL AEL X 329     -65.810  39.102 -47.525  1.00  0.00
ATOM   2209  AEM AEM X 330      20.903  84.002 -46.528  1.00  0.00
ATOM   2210  AEN AEN X 331     -72.678  37.811  45.394  1.00  0.00
ATOM   2211  AEO AEO X 332     -70.661 -75.603  13.331  1.00  0.00
ATOM   2212  AEP AEP X 333      24.921 -76.326 -55.468  1.00  0.00
ATOM   2213  AEQ AEQ X 334      37.571  66.269  84.910  1.00  0.00
ATOM   2214  AER AER X 335      17.694 -55.462 -52.867  1.00  0.00
ATOM   2215  AES AES X 336     -18.738 -14.702 -17.369  1.00  0.00
ATOM   2216  AET AET X 337      23.686 -74.184 -28.408  1.00  0.00
ATOM   2217  AEU AEU X 338      28.028  11.915 -74.752  1.00  0.00
ATOM   2218  AEV AEV X 339     -52.872  71.342 -84.761  1.00  0.00
ATOM   2219  AEW AEW X 340     -20.235  40.325  10.817  1.00  0.00
ATOM   2220  AEX AEX X 341     -58.284  26.081  24.749  1.00  0.00
ATOM   2221  AEY AEY X 342     -58.032 -36.213 -74.911  1.00  0.00
ATOM   2222  AEZ AEZ X 343     -78.729 -57.352  60.491  1.00  0.00
ATOM   2223  AFA AFA X 344     -23.715  73.809  15.953  1.00  0.00
ATOM   2224  AFB AFB X 345     -62.160  -9.903  76.622  1.00  0.00
ATOM   2225  AFC AFC X 346     -34.071  -8.245  86.169  1.00  0.00
ATOM   2226  AFD AFD X 347      50.809 -74.710 -66.493  1.00  0.00
ATOM   2227  AFE AFE X 348      12.448  35.069 -15.181  1.00  0.00
ATOM   2228  AFF AFF X 349     -13.595  70.916  87.539  1.00  0.00
ATOM   2229  AFG AFG X 350     -78.470 -60.017  75.334  1.00  0.00
ATOM   2230  AFH AFH X 351      11.765  68.398 -53.836  1.00  0.00
ATOM   2231  AFI AFI X 352      16.439  48.938 -44.774  1.00  0.00
ATOM   2232  AFJ AFJ X 353     -27.479 -75.868 -72.418  1.00  0.00
ATOM   2233  AFK AFK X 354      46.746 -80.802  19.323  1.00  0.00
ATOM   2234  AFL AFL X 355     -30.809  10.685 -65.443  1.00  0.00
ATOM   2235  AFM AFM X 356     -74.266  43.845  32.581  1.00  0.00
ATOM   2236  AFN AFN X 357      49.768  13.121 -77.398  1.00  0.00
ATOM   2237  AFO AFO X 358     -65.636 -84.750 -25.645  1.00  0.00
ATOM   2238  AFP AFP X 359      83.510  81.015  15.320  1.00  0.00
ATOM   2239  AFQ AFQ X 360     -61.854   6.781  24.270  1.00  0.00
ATOM   2240  AFR AFR X 361      40.317 -37.363  67.264  1.00  0.00
ATOM   2241  AFS AFS X 362     -63.214  50.311 -36.091  1.00  0.00
ATOM   2242  AFT AFT X 363     -33.753  78.163 -26.777  1.00  0.00
ATOM   2243  AFU AFU X 364     -26.503 -86.192 -34.327  1.00  0.00
ATOM   2244  AFV AFV X 365      51.886  73.585  79.880  1.00  0.00
ATOM   2245  AFW AFW X 366     -70.242  79.198  22.223  1.00  0.00
ATOM   2246  AFX AFX X 367      19.667 -50.754  -1.740  1.00  0.00
ATOM   2247  AFY AFY X 368      17.090  59.107 -80.440  1.00  0.00
ATOM   2248  AFZ AFZ X 369      39.075  54.751  52.577  1.00  0.00
ATOM   2249  AGA AGA X 370     -49.772   5.554 -72.815  1.00  0.00
ATOM   2250  AGB AGB X 371      73.557 -45.849  35.146  1.00  0.00
ATOM   2251  AGC AGC X 372     -24.921 -52.857   6.858  1.00  0.00
ATOM   2252  AGD AGD X 373      69.663  56.440 -59.849  1.00  0.00
ATOM   2253  AGE AGE X 374      80.108  63.898 -37.456  1.00  0.00
ATOM   2254  AGF AGF X 375      69.256  48.412 -76.500  1.00  0.00
ATOM   2255  AGG AGG X 376      54.345  37.415  35.487  1.00  0.00
ATOM   2256  AGH AGH X 377      74.717  40.059  44.701  1.00  0.00
ATOM   2257  AGI AGI X 378     -21.451  31.894  35.305  1.00  0.00
ATOM   2258  AGJ AGJ X 379      15.211 -28.368 -46.976  1.00  0.00
ATOM   2259  AGK AGK X 380      -4.058  81.563 -55.529  1.00  0.00
ATOM   2260  AGL AGL X 381      -6.381 -18.674 -26.575  1.00  0.00
ATOM   2261  AGM AGM X 382     -68.868 -80.343 -47.012  1.00  0.00
ATOM   2262  AGN AGN X 383      31.859   1.590  13.907  1.00  0.00
ATOM   2263  AGO AGO X 384      59.303  45.632 -47.432  1.00  0.00
ATOM   2264  AGP AGP X 385     -20.497  14.962  37.745  1.00  0.00
ATOM   2265  AGQ AGQ X 386      40.550  72.805  43.817  1.00  0.00
ATOM   2266  AGR AGR X 387      16.850  80.021 -14.520  1.00  0.00
ATOM   2267  AGS AGS X 388     -39.366  67.843 -79.960  1.00  0.00
ATOM   2268  AGT AGT X 389       0.327 -49.589 -37.583  1.00  0.00
ATOM   2269  AGU AGU X 390      85.201   1.816 -28.967  1.00  0.00
ATOM   2270  AGV AGV X 391      70.612  74.192 -66.408  1.00  0.00
ATOM   2271  AGW AGW X 392      39.190  10.991  -3.770  1.00  0.00
ATOM   2272  AGX AGX X 393      84.128  77.199 -38.444  1.00  0.00
ATOM   2273  AGY AGY X 394     -69.477  63.020   9.134  1.00  0.00
ATOM   2274  AGZ AGZ X 395     -51.719  45.476 -60.522  1.00  0.00
ATOM   2275  AHA AHA X 396     -20.724 -52.601  37.929  1.00  0.00
ATOM   2276  AHB AHB X 397      45.969  63.142 -84.753  1.00  0.00
ATOM   2277  AHC AHC X 398     -42.556   2.733 -20.290  1.00  0.00
ATOM   2278  AHD AHD X 399      19.284  43.069  32.313  1.00  0.00
ATOM   2279  AHE AHE X 400      23.724  -3.610  82.100  1.00  0.00
ATOM   2280  AHF AHF X 401     -34.075 -81.624  14.707  1.00  0.00
ATOM   2281  AHG AHG X 402     -13.056 -78.910  81.343  1.00  0.00
ATOM   2282  AHH AHH X 403     -45.812  65.467   6.923  1.00  0.00
ATOM   2283  AHI AHI X 404     -31.571  36.229 -77.411  1.00  0.00
ATOM   2284  AHJ AHJ X 405     -40.706 -21.359 -17.338  1.00  0.00
ATOM   2285  AHK AHK X 406      48.497  33.069  -8.992  1.00  0.00
ATOM   2286  AHL AHL X 407      14.030 -35.875   2.125  1.00  0.00
ATOM   2287  AHM AHM X 408     -73.814 -84.189  60.080  1.00  0.00
ATOM   2288  AHN AHN X 409      48.585 -21.827  -9.849  1.00  0.00
ATOM   2289  AHO AHO X 410      47.080  11.493 -37.080  1.00  0.00
ATOM   2290  AHP AHP X 411      70.720 -83.780  29.783  1.00  0.00
ATOM   2291  AHQ AHQ X 412     -55.207 -63.126  32.558  1.00  0.00
ATOM   2292  AHR AHR X 413      49.044  52.675 -76.810  1.00  0.00
ATOM   2293  AHS AHS X 414     -44.758  42.908   5.094  1.00  0.00
ATOM   2294  AHT AHT X 415      37.227 -60.238 -40.281  1.00  0.00
ATOM   2295  AHU AHU X 416     -81.298 -31.480 -51.176  1.00  0.00
ATOM   2296  AHV AHV X 417      50.761  46.599  76.437  1.00  0.00
ATOM   2297  AHW AHW X 418     -13.458  63.822  -8.438  1.00  0.00
ATOM   2298  AHX AHX X 419     -74.953 -53.121  42.554  1.00  0.00
ATOM   2299  AHY AHY X 420      79.407 -72.336 -40.505  1.00  0.00
ATOM   2300  AHZ AHZ X 421      53.516 -88.093   0.710  1.00  0.00
ATOM   2301  AIA AIA X 422     -78.835 -74.275 -30.084  1.00  0.00
ATOM   2302  AIB AIB X 423     -81.276  -2.990  70.659  1.00  0.00
ATOM   2303  AIC AIC X 424      16.982 -87.157 -48.335  1.00  0.00
ATOM   2304  AID AID X 425      15.745 -69.517  84.565  1.00  0.00
ATOM   2305  AIE AIE X 426     -57.185  23.357  54.903  1.00  0.00
ATOM   2306  AIF AIF X 427       3.001  47.976  40.154  1.00  0.00
ATOM   2307  AIG AIG X 428     -29.114 -24.658 -79.131  1.00  0.00
ATOM   2308  AIH AIH X 429     -22.593 -46.432 -17.851  1.00  0.00
ATOM   2309  AII AII X 430      68.869 -16.646  83.064  1.00  0.00
ATOM   2310  AIJ AIJ X 431     -30.793   9.665  16.735  1.00  0.00
ATOM   2311  AIK AIK X 432     -25.579  84.213  -1.435  1.00  0.00
ATOM   2312  AIL AIL X 433     -32.685  -6.069  18.710  1.00  0.00
ATOM   2313  AIM AIM X 434      60.720  75.602 -81.265  1.00  0.00
ATOM   2314  AIN AIN X 435     -38.425 -84.170  67.454  1.00  0.00
ATOM   2315  AIO AIO X 436      25.255  78.817  79.744  1.00  0.00
ATOM   2316  AIP AIP X 437      79.677 -46.058 -42.985  1.00  0.00
ATOM   2317  AIQ AIQ X 438      16.767  75.355  43.637  1.00  0.00
ATOM   2318  AIR AIR X 439     -64.345  10.528  79.740  1.00  0.00
ATOM   2319  AIS AIS X 440     -54.516 -90.429 -82.316  1.00  0.00
ATOM   2320  AIT AIT X 441      67.639 -35.068 -87.151  1.00  0.00
ATOM   2321  AIU AIU X 442      45.097 -80.570  35.475  1.00  0.00
ATOM   2322  AIV AIV X 443      42.213  68.685 -20.842  1.00  0.00
ATOM   2323  AIW AIW X 444      36.865 -62.892  78.061  1.00  0.00
ATOM   2324  AIX AIX X 445      18.030  34.578 -80.599  1.00  0.00
ATOM   2325  AIY AIY X 446     -12.183   0.826 -69.050  1.00  0.00
ATOM   2326  AIZ AIZ X 447      66.506  -3.033 -82.278  1.00  0.00
ATOM   2327  AJA AJA X 448     -83.230  63.872 -51.099  1.00  0.00
ATOM   2328  AJB AJB X 449      -4.562   5.105 -52.985  1.00  0.00
ATOM   2329  AJC AJC X 450      -9.095  81.137 -79.187  1.00  0.00
ATOM   2330  AJD AJD X 451     -76.912  33.068 -34.735  1.00  0.00
ATOM   2331  AJE AJE X 452     -82.323   5.874 -10.038  1.00  0.00
ATOM   2332  AJF AJF X 453      19.255  21.319  71.545  1.00  0.00
ATOM   2333  AJG AJG X 454     -32.435 -77.815  53.817  1.00  0.00
ATOM   2334  AJH AJH X 455      72.896 -22.231  65.709  1.00  0.00
ATOM   2335  AJI AJI X 456      23.795 -59.371  10.068  1.00  0.00
ATOM   2336  AJJ AJJ X 457      -3.592 -80.067 -82.820  1.00  0.00
ATOM   2337  AJK AJK X 458      55.680 -29.527  50.514  1.00  0.00
ATOM   2338  AJL AJL X 459     -58.200  16.166 -27.349  1.00  0.00
ATOM   2339  AJM AJM X 460      20.684 -19.515  60.497  1.00  0.00
ATOM   2340  AJN AJN X 461     -59.513   6.883  -8.846  1.00  0.00
ATOM   2341  AJO AJO X 462      -4.550  29.439  36.249  1.00  0.00
ATOM   2342  AJP AJP X 463      70.212 -79.894  72.113  1.00  0.00
ATOM   2343  AJQ AJQ X 464      21.658  27.252  15.437  1.00  0.00
ATOM   2344  AJR AJR X 465     -33.080 -67.005  36.440  1.00  0.00
ATOM   2345  AJS AJS X 466      40.677  19.329 -74.029  1.00  0.00
ATOM   2346  AJT AJT X 467       4.020  54.793 -67.475  1.00  0.00
ATOM   2347  AJU AJU X 468      68.038  56.791 -17.521  1.00  0.00
ATOM   2348  AJV AJV X 469      34.768 -27.601 -14.487  1.00  0.00
ATOM   2349  AJW AJW X 470      57.686   8.777  32.560  1.00  0.00
ATOM   2350  AJX AJX X 471     -43.832  27.465  38.430  1.00  0.00
ATOM   2351  AJY AJY X 472      17.611  31.312  87.381  1.00  0.00
ATOM   2352  AJZ AJZ X 473      53.751 -30.169 -38.564  1.00  0.00
ATOM   2353  AKA AKA X 474      38.542 -45.399  20.904  1.00  0.00
ATOM   2354  AKB AKB X 475      37.427  15.612  77.311  1.00  0.00
ATOM   2355  AKC AKC X 476     -26.425 -28.589  -6.300  1.00  0.00
ATOM   2356  AKD AKD X 477       0.138  66.910  47.627  1.00  0.00
ATOM   2357  AKE AKE X 478     -62.298 -75.493  48.396  1.00  0.00
ATOM   2358  AKF AKF X 479     -53.239  50.541 -75.707  1.00  0.00
ATOM   2359  AKG AKG X 480      28.740 -20.577  85.947  1.00  0.00
ATOM   2360  AKH AKH X 481     -68.882 -54.300  -6.961  1.00  0.00
ATOM   2361  AKI AKI X 482      84.423 -85.769 -26.301  1.00  0.00
ATOM   2362  AKJ AKJ X 483     -20.104  29.571 -81.831  1.00  0.00
ATOM   2363  AKK AKK X 484      76.553  82.240  51.464  1.00  0.00
ATOM   2364  AKL AKL X 485     -21.199 -36.615 -58.162  1.00  0.00
ATOM   2365  AKM AKM X 486      42.220  29.292 -47.512  1.00  0.00
ATOM   2366  AKN AKN X 487      83.748 -87.499  55.158  1.00  0.00
ATOM   2367  AKO AKO X 488     -25.572 -56.054 -49.829  1.00  0.00
ATOM   2368  AKP AKP X 489     -70.166  24.696  34.875  1.00  0.00
ATOM   2369  AKQ AKQ X 490     -81.868  -2.534  16.225  1.00  0.00
ATOM   2370  AKR AKR X 491      87.168 -84.731  86.430  1.00  0.00
ATOM   2371  AKS AKS X 492      13.571  77.426 -37.171  1.00  0.00
ATOM   2372  AKT AKT X 493     -53.061 -58.076   5.555  1.00  0.00
ATOM   2373  AKU AKU X 494      87.600  75.969  55.798  1.00  0.00
ATOM   2374  AKV AKV X 495      67.116 -43.904 -50.857  1.00  0.00
ATOM   2375  AKW AKW X 496     -62.122 -52.438  48.785  1.00  0.00
ATOM   2376  AKX AKX X 497     -26.123 -11.784 -63.668  1.00  0.00
ATOM   2377  AKY AKY X 498     -38.757  83.190  62.478  1.00  0.00
ATOM   2378  AKZ AKZ X 499      -4.625 -32.605 -60.154  1.00  0.00
ATOM   2379  ALA ALA X 500      43.761 -64.821  66.224  1.00  0.00
ATOM   2380  ALB ALB X 501      80.399 -59.461  78.786  1.00  0.00
ATOM   2381  ALC ALC X 502     -77.651   7.742  46.803  1.00  0.00
ATOM   2382  ALD ALD X 503      71.739 -15.801 -23.302  1.00  0.00
ATOM   2383  ALE ALE X 504      -8.866 -26.486  83.078  1.00  0.00
ATOM   2384  ALF ALF X 505     -46.799  44.504 -48.510  1.00  0.00
ATOM   2385  ALG ALG X 506      61.486  37.985  84.914  1.00  0.00
ATOM   2386  ALH ALH X 507     -56.884  41.564  60.714  1.00  0.00
ATOM   2387  ALI ALI X 508      75.463 -84.031 -83.249  1.00  0.00
ATOM   2388  ALJ ALJ X 509     -32.285  55.598 -11.400  1.00  0.00
ATOM   2389  ALK ALK X 510      36.125  36.183  11.348  1.00  0.00
ATOM   2390  ALL ALL X 511     -17.437 -72.722 -15.682  1.00  0.00
ATOM   2391  ALM ALM X 512     -16.724 -89.791  63.204  1.00  0.00
ATOM   2392  ALN ALN X 513     -73.955  77.992  75.651  1.00  0.00
ATOM   2393  ALO ALO X 514     -62.005   2.993 -44.631  1.00  0.00
ATOM   2394  ALP ALP X 515     -47.753  28.092   7.207  1.00  0.00
ATOM   2395  ALQ ALQ X 516     -11.483  71.258 -23.676  1.00  0.00
ATOM   2396  ALR ALR X 517      -9.114 -78.815  50.258  1.00  0.00
ATOM   2397  ALS ALS X 518      31.444 -73.643 -83.927  1.00  0.00
ATOM   2398  ALT ALT X 519     -26.382  76.575  50.655  1.00  0.00
ATOM   2399  ALU ALU X 520     -52.241  57.367  83.075  1.00  0.00
ATOM   2400  ALV ALV X 521     -43.538 -19.263  85.615  1.00  0.00
ATOM   2401  ALW ALW X 522      39.797  83.946   5.926  1.00  0.00
ATOM   2402  ALX ALX X 523     -83.843 -79.936  73.738  1.00  0.00
ATOM   2403  ALY ALY X 524      10.702  35.026   5.174  1.00  0.00
ATOM   2404  ALZ ALZ X 525      51.705  -0.984 -11.226  1.00  0.00
ATOM   2405  AMA AMA X 526     -85.076 -21.766  30.686  1.00  0.00
ATOM   2406  AMB AMB X 527     -82.976  61.800  31.754  1.00  0.00
ATOM   2407  AMC AMC X 528     -53.395  76.840  64.123  1.00  0.00
ATOM   2408  AMD AMD X 529     -68.848 -46.569 -37.305  1.00  0.00
ATOM   2409  AME AME X 530      41.280  19.148 -29.957  1.00  0.00
ATOM   2410  AMF AMF X 531     -42.726   2.415  48.800  1.00  0.00
ATOM   2411  AMG AMG X 532     -27.761 -89.584  40.354  1.00  0.00
ATOM   2412  AMH AMH X 533     -53.843  28.019 -28.716  1.00  0.00
ATOM   2413  AMI AMI X 534      67.786 -27.305 -71.850  1.00  0.00
ATOM   2414  AMJ AMJ X 535      -2.474  39.006  -1.119  1.00  0.00
ATOM   2415  AMK AMK X 536     -38.371  83.002  77.315  1.00  0.00
ATOM   2416  AML AML X 537     -15.723 -14.949 -57.416  1.00  0.00
ATOM   2417  AMM AMM X 538     -14.055  37.770  48.416  1.00  0.00
ATOM   2418  AMN AMN X 539      68.511  83.932 -12.956  1.00  0.00
ATOM   2419  AMO AMO X 540     -29.632  57.256   9.430  1.00  0.00
ATOM   2420  AMP AMP X 541      81.034 -18.526  46.066  1.00  0.00
ATOM   2421  AMQ AMQ X 542      59.849  55.406 -86.188  1.00  0.00
ATOM   2422  AMR AMR X 543      36.328 -25.967 -53.719  1.00  0.00
ATOM   2423  AMS AMS X 544      81.603   9.805  42.780  1.00  0.00
ATOM   2424  AMT AMT X 545      53.821 -71.576  54.153  1.00  0.00
ATOM   2425  AMU AMU X 546      74.306  37.300 -19.539  1.00  0.00
ATOM   2426  AMV AMV X 547     -18.076  53.744  30.822  1.00  0.00
ATOM   2427  AMW AMW X 548       4.833  18.780  29.928  1.00  0.00
ATOM   2428  AMX AMX X 549      73.536  71.218 -15.815  1.00  0.00
ATOM   2429  AMY AMY X 550      52.765  62.763 -62.349  1.00  0.00
ATOM   2430  AMZ AMZ X 551     -44.174  27.766 -60.376  1.00  0.00
ATOM   2431  ANA ANA X 552      69.625 -64.363 -80.836  1.00  0.00
ATOM   2432  ANB ANB X 553     -76.892  39.996 -77.319  1.00  0.00
ATOM   2433  ANC ANC X 554     -76.470  18.299  63.449  1.00  0.00
ATOM   2434  AND AND X 555      15.586   0.632 -70.910  1.00  0.00
ATOM   2435  ANE ANE X 556     -33.514  26.626 -86.252  1.00  0.00
ATOM   2436  ANF ANF X 557      81.914  50.121  13.471  1.00  0.00
ATOM   2437  ANG ANG X 558     -47.363  32.983  -6.133  1.00  0.00
ATOM   2438  ANH ANH X 559      -3.458  81.817  79.984  1.00  0.00
ATOM   2439  ANI ANI X 560     -58.894  81.904  85.711  1.00  0.00
ATOM   2440  ANJ ANJ X 561     -60.545 -21.754 -68.938  1.00  0.00
ATOM   2441  ANK ANK X 562     -28.357   0.080 -39.599  1.00  0.00
ATOM   2442  ANL ANL X 563      85.009  80.568 -78.878  1.00  0.00
ATOM   2443  ANM ANM X 564      -2.834 -71.770 -38.027  1.00  0.00
ATOM   2444  ANN ANN X 565     -78.365  59.339  72.423  1.00  0.00
ATOM   2445  ANO ANO X 566      45.792 -26.840  17.353  1.00  0.00
ATOM   2446  ANP ANP X 567      71.925  52.315  31.644  1.00  0.00
ATOM   2447  ANQ ANQ X 568      81.597  37.699 -34.576  1.00  0.00
ATOM   2448  ANR ANR X 569      -3.577 -36.044  -7.713  1.00  0.00
ATOM   2449  ANS ANS X 570      35.814   0.299 -77.693  1.00  0.00
ATOM   2450  ANT ANT X 571     -22.257 -80.918   5.938  1.00  0.00
ATOM   2451  ANU ANU X 572      58.482  17.210  81.920  1.00  0.00
ATOM   2452  ANV ANV X 573     -13.694 -57.254 -36.736  1.00  0.00
ATOM   2453  ANW ANW X 574      89.222 -73.401 -60.363  1.00  0.00
ATOM   2454  ANX ANX X 575      34.825  33.407  45.253  1.00  0.00
ATOM   2455  ANY ANY X 576     -21.179 -20.435 -37.890  1.00  0.00
ATOM   2456  ANZ ANZ X 577     -57.159  44.934  32.567  1.00  0.00
ATOM   2457  AOA AOA X 578      51.981   4.148  20.627  1.00  0.00
ATOM   2458  AOB AOB X 579      -9.509  48.160  25.354  1.00  0.00
ATOM   2459  AOC AOC X 580      71.648  46.316 -36.656  1.00  0.00
ATOM   2460  AOD AOD X 581     -73.897 -51.150 -54.770  1.00  0.00
ATOM   2461  AOE AOE X 582      79.558 -83.712   7.130  1.00  0.00
ATOM   2462  AOF AOF X 583     -51.824 -81.648 -48.656  1.00  0.00
ATOM   2463  AOG AOG X 584     -39.581 -65.023  11.980  1.00  0.00
ATOM   2464  AOH AOH X 585      54.815  57.824  31.698  1.00  0.00
ATOM   2465  AOI AOI X 586     -11.347  78.312 -65.364  1.00  0.00
ATOM   2466  AOJ AOJ X 587      18.750 -77.573 -78.624  1.00  0.00
ATOM   2467  AOK AOK X 588      46.496  72.089 -44.994  1.00  0.00
ATOM   2468  AOL AOL X 589     -64.277  -8.206 -73.734  1.00  0.00
ATOM   2469  AOM AOM X 590      36.670   4.102  83.650  1.00  0.00
ATOM   2470  AON AON X 591      69.580  22.984  39.973  1.00  0.00
ATOM   2471  AOO AOO X 592      14.144 -87.385 -20.389  1.00  0.00
ATOM   2472  AOP AOP X 593     -45.203  71.359 -44.062  1.00  0.00
ATOM   2473  AOQ AOQ X 594     -70.035  34.751  85.178  1.00  0.00
ATOM   2474  AOR AOR X 595      82.024  55.485  73.697  1.00  0.00
ATOM   2475  AOS AOS X 596     -29.423  81.488 -70.507  1.00  0.00
ATOM   2476  AOT AOT X 597      71.353  67.903 -51.516  1.00  0.00
ATOM   2477  AOU AOU X 598      26.602  76.125 -77.085  1.00  0.00
ATOM   2478  AOV AOV X 599       0.919  61.369 -45.086  1.00  0.00
ATOM   2479  AOW AOW X 600      63.229 -50.719 -87.398  1.00  0.00
ATOM   2480  AOX AOX X 601      73.633 -42.406   6.499  1.00  0.00
ATOM   2481  AOY AOY X 602     -79.553 -21.819 -36.414  1.00  0.00
ATOM   2482  AOZ AOZ X 603      19.307  80.659  26.566  1.00  0.00
ATOM   2483  APA APA X 604      40.553 -87.702 -40.032  1.00  0.00
ATOM   2484  APB APB X 605      30.137 -88.638  80.826  1.00  0.00
ATOM   2485  APC APC X 606     -80.978  36.053  18.780  1.00  0.00
ATOM   2486  APD APD X 607     -17.977  52.752  -0.995  1.00  0.00
ATOM   2487  APE APE X 608      10.197  32.187  34.940  1.00  0.00
ATOM   2488  APF APF X 609      85.362  35.735  28.508  1.00  0.00
ATOM   2489  APG APG X 610      76.525  39.751  76.277  1.00  0.00
ATOM   2490  APH APH X 611      25.068  67.499  50.471  1.00  0.00
ATOM   2491  API API X 612     -80.547 -22.535 -84.305  1.00  0.00
ATOM   2492  APJ APJ X 613       4.156  43.519  29.572  1.00  0.00
ATOM   2493  APK APK X 614     -13.829  79.946 -41.679  1.00  0.00
ATOM   2494  APL APL X 615      -4.461  81.382 -26.354  1.00  0.00
ATOM   2495  APM APM X 616      85.391   0.359 -71.778  1.00  0.00
ATOM   2496  APN APN X 617      49.009 -52.744  49.303  1.00  0.00
ATOM   2497  APO APO X 618      40.430  81.952  24.521  1.00  0.00
ATOM   2498  APP APP X 619      28.009 -44.330 -41.432  1.00  0.00
ATOM   2499  APQ APQ X 620      61.369  64.287  49.418  1.00  0.00
ATOM   2500  APR APR X 621     -81.603  21.743  79.406  1.00  0.00
ATOM   2501  APS APS X 622     -77.738  82.956  40.082  1.00  0.00
ATOM   2502  APT APT X 623       4.616   9.476 -19.489  1.00  0.00
ATOM   2503  APU APU X 624      38.748 -87.312  -7.129  1.00  0.00
ATOM   2504  APV APV X 625      36.481 -65.589  15.016  1.00  0.00
ATOM   2505  APW APW X 626     -43.188 -76.645 -80.874  1.00  0.00
ATOM   2506  APX APX X 627     -38.636  81.660   6.397  1.00  0.00
ATOM   2507  APY APY X 628      84.258 -23.292  88.112  1.00  0.00
ATOM   2508  APZ APZ X 629      81.534 -85.826 -58.376  1.00  0.00
ATOM   2509  AQA AQA X 630      10.269 -42.517 -60.444  1.00  0.00
ATOM   2510  AQB AQB X 631     -77.101 -22.034 -68.556  1.00  0.00
ATOM   2511  AQC AQC X 632     -66.823  58.261 -65.497  1.00  0.00
ATOM   2512  AQD AQD X 633       5.689  -2.409  78.827  1.00  0.00
ATOM   2513  AQE AQE X 634      61.780  66.412  82.683  1.00  0.00
ATOM   2514  AQF AQF X 635      -4.579 -12.597 -43.575  1.00  0.00
ATOM   2515  AQG AQG X 636       4.315 -78.035 -59.669  1.00  0.00
ATOM   2516  AQH AQH X 637     -79.013  43.729  85.320  1.00  0.00
ATOM   2517  AQI AQI X 638      87.532 -29.654 -34.293  1.00  0.00
ATOM   2518  AQJ AQJ X 639     -18.331  26.257  17.636  1.00  0.00
ATOM   2519  AQK AQK X 640     -31.605  31.964  15.781  1.00  0.00
ATOM   2520  AQL AQL X 641     -84.552  46.177  13.308  1.00  0.00
ATOM   2521  AQM AQM X 642      87.904 -57.248 -25.722  1.00  0.00
ATOM   2522  AQN AQN X 643      60.811  22.260 -82.202  1.00  0.00
ATOM   2523  AQO AQO X 644       6.940 -16.519 -64.041  1.00  0.00
ATOM   2524  AQP AQP X 645     -69.990 -44.150 -15.714  1.00  0.00
ATOM   2525  AQQ AQQ X 646      44.345 -20.352 -87.349  1.00  0.00
ATOM   2526  AQR AQR X 647      15.957 -26.402  31.790  1.00  0.00
ATOM   2527  AQS AQS X 648      86.249 -62.969  51.972  1.00  0.00
ATOM   2528  AQT AQT X 649     -63.934  60.627 -79.924  1.00  0.00
ATOM   2529  AQU AQU X 650       7.933  78.928  34.784  1.00  0.00
ATOM   2530  AQV AQV X 651     -83.665 -10.236   3.903  1.00  0.00
ATOM   2531  AQW AQW X 652      82.220  -2.007  22.160  1.00  0.00
ATOM   2532  AQX AQX X 653     -22.299 -89.787 -77.496  1.00  0.00
ATOM   2533  AQY AQY X 654      66.537 -84.128 -26.635  1.00  0.00
ATOM   2534  AQZ AQZ X 655      43.335 -47.992 -77.226  1.00  0.00
ATOM   2535  ARA ARA X 656      84.592  49.552 -45.233  1.00  0.00
ATOM   2536  ARB ARB X 657      68.053 -42.024  70.359  1.00  0.00
ATOM   2537  ARC ARC X 658      16.918 -20.568  79.887  1.00  0.00
ATOM   2538  ARD ARD X 659     -20.844 -58.823 -80.627  1.00  0.00
ATOM   2539  ARE ARE X 660     -63.171  37.293 -22.252  1.00  0.00
ATOM   2540  ARF ARF X 661      15.624  83.661   7.098  1.00  0.00
ATOM   2541  ARG ARG X 662     -39.084   9.235 -50.594  1.00  0.00
ATOM   2542  ARH ARH X 663     -59.375  -8.400  40.267  1.00  0.00
ATOM   2543  ARI ARI X 664     -19.624 -15.808  82.814  1.00  0.00
ATOM   2544  ARJ ARJ X 665     -70.132  49.635  18.429  1.00  0.00
ATOM   2545  ARK ARK X 666      28.095  26.734 -21.266  1.00  0.00
ATOM   2546  ARL ARL X 667      82.381  61.127 -85.989  1.00  0.00
ATOM   2547  ARM ARM X 668     -85.518  51.207   0.509  1.00  0.00
ATOM   2548  ARN ARN X 669     -47.012 -63.250 -59.162  1.00  0.00
ATOM   2549  ARO ARO X 670      39.681 -17.084 -28.551  1.00  0.00
ATOM   2550  ARP ARP X 671      64.112  48.908  -7.906  1.00  0.00
ATOM   2551  ARQ ARQ X 672      58.357 -29.299  72.033  1.00  0.00
ATOM   2552  ARR ARR X 673     -62.983 -25.875  81.973  1.00  0.00
ATOM   2553  ARS ARS X 674     -81.952 -72.421  64.567  1.00  0.00
ATOM   2554  ART ART X 675      56.995 -11.889   5.283  1.00  0.00
ATOM   2555  ARU ARU X 676     -17.558 -73.397  59.939  1.00  0.00
ATOM   2556  ARV ARV X 677     -85.160 -71.251  82.716  1.00  0.00
ATOM   2557  ARW ARW X 678      62.340 -51.372 -44.789  1.00  0.00
ATOM   2558  ARX ARX X 679      87.400  -8.922 -84.562  1.00  0.00
ATOM   2559  ARY ARY X 680     -62.270   4.155 -22.187  1.00  0.00
ATOM   2560  ARZ ARZ X 681      88.183 -50.054  61.980  1.00  0.00
ATOM   2561  ASA ASA X 682       2.273 -20.147  14.044  1.00  0.00
ATOM   2562  ASB ASB X 683      -9.316 -68.409   8.951  1.00  0.00
ATOM   2563  ASC ASC X 684     -50.502  24.497 -77.857  1.00  0.00
ATOM   2564  ASD ASD X 685      54.158  21.572  54.072  1.00  0.00
ATOM   2565  ASE ASE X 686     -14.395  63.906 -55.354  1.00  0.00
ATOM   2566  ASF ASF X 687      25.957 -79.422  64.901  1.00  0.00
ATOM   2567  ASG ASG X 688     -73.039  84.637  61.336  1.00  0.00
ATOM   2568  ASH ASH X 689      10.865  16.185 -67.681  1.00  0.00
ATOM   2569  ASI ASI X 690      84.397 -73.153  48.698  1.00  0.00
ATOM   2570  ASJ ASJ X 691     -46.530  19.236 -12.164  1.00  0.00
ATOM   2571  ASK ASK X 692      14.758  33.455 -36.878  1.00  0.00
ATOM   2572  ASL ASL X 693     -58.585 -56.424 -21.152  1.00  0.00
ATOM   2573  ASM ASM X 694      20.110 -13.609 -24.620  1.00  0.00
ATOM   2574  ASN ASN X 695     -69.184 -78.129 -12.677  1.00  0.00
ATOM   2575  ASO ASO X 696      42.475  69.678 -72.555  1.00  0.00
ATOM   2576  ASP ASP X 697       8.051  70.151 -69.995  1.00  0.00
ATOM   2577  ASQ ASQ X 698      45.983 -14.680 -63.482  1.00  0.00
ATOM   2578  ASR ASR X 699      67.205  -5.400  -2.749  1.00  0.00
ATOM   2579  ASS ASS X 700      34.034 -33.085  36.005  1.00  0.00
ATOM   2580  AST AST X 701      20.525 -43.569  20.851  1.00  0.00
ATOM   2581  ASU ASU X 702      22.224  18.881   2.443  1.00  0.00
ATOM   2582  ASV ASV X 703     -68.577  53.016  39.418  1.00  0.00
ATOM   2583  ASW ASW X 704      87.500   1.268  76.031  1.00  0.00
ATOM   2584  ASX ASX X 705      86.110  34.795  -4.132  1.00  0.00
ATOM   2585  ASY ASY X 706      47.893  83.559 -55.001  1.00  0.00
ATOM   2586  ASZ ASZ X 707      26.613  53.230  59.185  1.00  0.00
ATOM   2587  ATA ATA X 708     -28.317  82.151 -52.228  1.00  0.00
ATOM   2588  ATB ATB X 709     -37.974  64.774  23.600  1.00  0.00
ATOM   2589  ATC ATC X 710      -5.716  82.391  22.732  1.00  0.00
ATOM   2590  ATD ATD X 711     -59.322  72.456  12.055  1.00  0.00
ATOM   2591  ATE ATE X 712     -76.960 -14.132  31.913  1.00  0.00
ATOM   2592  ATF ATF X 713     -78.451 -22.735  18.854  1.00  0.00
ATOM   2593  ATG ATG X 714      87.433  14.659 -86.895  1.00  0.00
ATOM   2594  ATH ATH X 715      51.570  -7.805  29.718  1.00  0.00
ATOM   2595  ATI ATI X 716     -84.793  36.951 -15.380  1.00  0.00
ATOM   2596  ATJ ATJ X 717     -10.306  47.764  85.891  1.00  0.00
ATOM   2597  ATK ATK X 718      59.143  33.203  69.050  1.00  0.00
ATOM   2598  ATL ATL X 719     -69.827  13.392 -79.639  1.00  0.00
ATOM   2599  ATM ATM X 720     -36.043  53.078  74.527  1.00  0.00
ATOM   2600  ATN ATN X 721     -34.398 -53.613 -30.718  1.00  0.00
ATOM   2601  ATO ATO X 722      56.883  47.516  18.682  1.00  0.00
ATOM   2602  ATP ATP X 723     -17.853  64.930 -80.036  1.00  0.00
ATOM   2603  ATQ ATQ X 724     -71.228 -12.087 -61.346  1.00  0.00
ATOM   2604  ATR ATR X 725      89.132 -47.628   9.250  1.00  0.00
ATOM   2605  ATS ATS X 726      32.664   3.364  35.149  1.00  0.00
ATOM   2606  ATT ATT X 727      78.551  65.702  58.329  1.00  0.00
ATOM   2607  ATU ATU X 728      72.668  81.728  70.905  1.00  0.00
ATOM   2608  ATV ATV X 729     -83.920  30.385 -57.640  1.00  0.00
ATOM   2609  ATW ATW X 730      48.700  -2.476 -33.162  1.00  0.00
ATOM   2610  ATX ATX X 731      71.418 -74.302  52.741  1.00  0.00
ATOM   2611  ATY ATY X 732      85.293  -3.544 -43.487  1.00  0.00
ATOM   2612  ATZ ATZ X 733      86.780  45.296 -79.502  1.00  0.00
ATOM   2613  AUA AUA X 734     -51.665 -82.962 -66.313  1.00  0.00
ATOM   2614  AUB AUB X 735      -7.268 -87.193 -73.201  1.00  0.00
ATOM   2615  AUC AUC X 736      -2.869  32.716 -83.906  1.00  0.00
ATOM   2616  AUD AUD X 737      23.787  77.590  67.013  1.00  0.00
ATOM   2617  AUE AUE X 738      -8.746 -53.497  80.417  1.00  0.00
ATOM   2618  AUF AUF X 739     -39.311 -35.296 -70.677  1.00  0.00
ATOM   2619  AUG AUG X 740      49.142  16.835 -18.488  1.00  0.00
ATOM   2620  AUH AUH X 741     -58.610  76.650 -62.915  1.00  0.00
ATOM   2621  AUI AUI X 742      54.084 -68.291  15.969  1.00  0.00
ATOM   2622  AUJ AUJ X 743      10.445  80.299  57.604  1.00  0.00
ATOM   2623  AUK AUK X 744      81.758 -75.319  36.295  1.00  0.00
ATOM   2624  AUL AUL X 745      51.664  45.186  65.084  1.00  0.00
ATOM   2625  AUM AUM X 746      33.160 -83.515  28.380  1.00  0.00
ATOM   2626  AUN AUN X 747      62.777  84.719 -64.629  1.00  0.00
ATOM   2627  AUO AUO X 748      31.806  31.616  -5.378  1.00  0.00
ATOM   2628  AUP AUP X 749     -36.275 -43.634 -53.742  1.00  0.00
ATOM   2629  AUQ AUQ X 750      24.238  -1.595  66.233  1.00  0.00
ATOM   2630  AUR AUR X 751      14.896  15.947 -83.864  1.00  0.00
ATOM   2631  AUS AUS X 752     -38.352 -24.931  33.628  1.00  0.00
ATOM   2632  AUT AUT X 753     -14.857 -64.636  21.038  1.00  0.00
ATOM   2633  AUU AUU X 754      37.036  -7.967  84.654  1.00  0.00
ATOM   2634  AUV AUV X 755      20.448 -24.705  -1.755  1.00  0.00
ATOM   2635  AUW AUW X 756      86.692  26.823 -29.996  1.00  0.00
ATOM   2636  AUX AUX X 757     -39.948 -79.399  84.378  1.00  0.00
ATOM   2637  AUY AUY X 758       4.877 -22.919  69.482  1.00  0.00
ATOM   2638  AUZ AUZ X 759      17.231   7.612  56.301  1.00  0.00
ATOM   2639  AVA AVA X 760      75.566 -51.607  74.168  1.00  0.00
ATOM   2640  AVB AVB X 761     -53.326 -13.260  54.982  1.00  0.00
ATOM   2641  AVC AVC X 762     -11.366 -48.577  -7.834  1.00  0.00
ATOM   2642  AVD AVD X 763     -43.038  15.408  21.995  1.00  0.00
ATOM   2643  AVE AVE X 764     -40.061 -42.943 -11.641  1.00  0.00
ATOM   2644  AVF AVF X 765      -0.662  59.552 -83.774  1.00  0.00
ATOM   2645  AVG AVG X 766     -46.240  52.008  14.042  1.00  0.00
ATOM   2646  AVH AVH X 767      86.484 -51.111  -7.393  1.00  0.00
ATOM   2647  AVI AVI X 768     -17.202  47.536  70.166  1.00  0.00
ATOM   2648  AVJ AVJ X 769       7.818 -41.610  24.019  1.00  0.00
ATOM   2649  AVK AVK X 770     -38.693 -55.605  -4.248  1.00  0.00
ATOM   2650  AVL AVL X 771      42.776  12.935 -60.727  1.00  0.00
ATOM   2651  AVM AVM X 772      79.035  -6.548  68.589  1.00  0.00
ATOM   2652  AVN AVN X 773     -40.194 -13.071 -79.931  1.00  0.00
ATOM   2653  AVO AVO X 774      43.177  64.335  30.094  1.00  0.00
ATOM   2654  AVP AVP X 775     -42.867  -7.626   8.997  1.00  0.00
ATOM   2655  AVQ AVQ X 776     -18.287 -79.667  40.638  1.00  0.00
ATOM   2656  AVR AVR X 777       7.144 -25.586  86.986  1.00  0.00
ATOM   2657  AVS AVS X 778       2.834  81.866 -70.048  1.00  0.00
ATOM   2658  AVT AVT X 779     -24.272 -10.631   0.238  1.00  0.00
ATOM   2659  AVU AVU X 780     -22.925  84.165  74.621  1.00  0.00
ATOM   2660  AVV AVV X 781     -81.726 -87.443 -28.133  1.00  0.00
ATOM   2661  AVW AVW X 782     -53.604   8.290  57.192  1.00  0.00
ATOM   2662  AVX AVX X 783     -65.130  49.602 -85.771  1.00  0.00
ATOM   2663  AVY AVY X 784      89.272  19.376  24.639  1.00  0.00
ATOM   2664  AVZ AVZ X 785     -39.520 -59.450 -21.630  1.00  0.00
ATOM   2665  AWA AWA X 786      78.340 -89.237 -71.691  1.00  0.00
ATOM   2666  AWB AWB X 787      73.042  15.717 -20.864  1.00  0.00
ATOM   2667  AWC AWC X 788     -82.089  21.670 -15.360  1.00  0.00
ATOM   2668  AWD AWD X 789     -83.996 -44.230  32.933  1.00  0.00
ATOM   2669  AWE AWE X 790     -56.748  53.830 -50.204  1.00  0.00
ATOM   2670  AWF AWF X 791     -66.695 -22.367  26.352  1.00  0.00
ATOM   2671  AWG AWG X 792     -61.950  85.644  56.483  1.00  0.00
ATOM   2672  AWH AWH X 793      48.512 -22.315  81.612  1.00  0.00
ATOM   2673  AWI AWI X 794      77.120 -71.612 -70.987  1.00  0.00
ATOM   2674  AWJ AWJ X 795     -67.474 -84.146  39.701  1.00  0.00
ATOM   2675  AWK AWK X 796       9.262 -86.577 -36.400  1.00  0.00
ATOM   2676  AWL AWL X 797     -51.535 -15.554 -71.712  1.00  0.00
ATOM   2677  AWM AWM X 798      -7.916 -18.628 -70.275  1.00  0.00
ATOM   2678  AWN AWN X 799     -71.775 -32.689 -75.793  1.00  0.00
ATOM   2679  AWO AWO X 800     -84.938   9.212 -70.731  1.00  0.00
ATOM   2680  AWP AWP X 801     -25.521 -80.302  88.873  1.00  0.00
ATOM   2681  AWQ AWQ X 802      33.137  46.617  82.178  1.00  0.00
ATOM   2682  AWR AWR X 803      -0.276 -76.340  74.297  1.00  0.00
ATOM   2683  AWS AWS X 804     -41.732  42.825 -78.428  1.00  0.00
ATOM   2684  AWT AWT X 805      31.811 -37.915  88.259  1.00  0.00
ATOM   2685  AWU AWU X 806      29.676 -85.336  13.740  1.00  0.00
ATOM   2686  AWV AWV X 807      81.411 -35.003  67.967  1.00  0.00
ATOM   2687  AWW AWW X 808     -52.728 -47.319 -77.999  1.00  0.00
ATOM   2688  AWX AWX X 809     -47.004 -21.905  23.057  1.00  0.00
ATOM   2689  AWY AWY X 810      90.438  17.006  74.325  1.00  0.00
ATOM   2690  AWZ AWZ X 811     -73.404  20.454  -5.486  1.00  0.00
ATOM   2691  AXA AXA X 812     -43.528 -88.863 -53.704  1.00  0.00
ATOM   2692  AXB AXB X 813      19.549 -86.648 -69.134  1.00  0.00
ATOM   2693  AXC AXC X 814     -51.217 -24.157  44.368  1.00  0.00
ATOM   2694  AXD AXD X 815     -56.405  33.722  86.373  1.00  0.00
ATOM   2695  AXE AXE X 816     -41.740   4.611   2.223  1.00  0.00
ATOM   2696  AXF AXF X 817      81.142 -53.816 -81.060  1.00  0.00
ATOM   2697  AXG AXG X 818     -57.753  25.562 -16.873  1.00  0.00
ATOM   2698  AXH AXH X 819       0.047  27.903 -66.329  1.00  0.00
ATOM   2699  AXI AXI X 820      -6.822 -71.109 -66.720  1.00  0.00
ATOM   2700  AXJ AXJ X 821     -59.082 -21.645 -83.680  1.00  0.00
ATOM   2701  AXK AXK X 822       6.701 -14.700 -35.056  1.00  0.00
ATOM   2702  AXL AXL X 823      59.199 -85.223  52.140  1.00  0.00
ATOM   2703  AXM AXM X 824     -16.077  24.875   4.825  1.00  0.00
ATOM   2704  AXN AXN X 825     -41.103  79.680 -58.830  1.00  0.00
ATOM   2705  AXO AXO X 826     -81.979 -47.074 -84.532  1.00  0.00
ATOM   2706  AXP AXP X 827     -16.766  48.553 -76.840  1.00  0.00
ATOM   2707  AXQ AXQ X 828     -47.888 -84.292  33.357  1.00  0.00
ATOM   2708  AXR AXR X 829     -28.638 -32.374  14.388  1.00  0.00
ATOM   2709  AXS AXS X 830      -5.439 -33.467  32.118  1.00  0.00
ATOM   2710  AXT AXT X 831      12.778  57.705  -4.893  1.00  0.00
ATOM   2711  AXU AXU X 832      57.215  68.904 -19.466  1.00  0.00
ATOM   2712  AXV AXV X 833     -78.395 -66.848  48.168  1.00  0.00
ATOM   2713  AXW AXW X 834     -53.062 -57.904 -83.566  1.00  0.00
ATOM   2714  AXX AXX X 835      61.663 -37.282 -59.952  1.00  0.00
ATOM   2715  AXY AXY X 836     -81.598  -8.816  84.616  1.00  0.00
ATOM   2716  AXZ AXZ X 837       3.752  17.288  85.667  1.00  0.00
ATOM   2717  AYA AYA X 838     -64.854 -25.319 -23.571  1.00  0.00
ATOM   2718  AYB AYB X 839      56.498  53.492  44.130  1.00  0.00
ATOM   2719  AYC AYC X 840      -1.823 -87.453  -4.550  1.00  0.00
ATOM   2720  AYD AYD X 841      51.723 -85.467  66.507  1.00  0.00
ATOM   2721  AYE AYE X 842      -6.493  -5.916 -59.765  1.00  0.00
ATOM   2722  AYF AYF X 843     -22.868 -82.821 -86.523  1.00  0.00
ATOM   2723  AYG AYG X 844     -70.278  41.980 -11.741  1.00  0.00
ATOM   2724  AYH AYH X 845      30.788 -34.794  -0.586  1.00  0.00
ATOM   2725  AYI AYI X 846      85.041  83.924  -2.947  1.00  0.00
ATOM   2726  AYJ AYJ X 847     -83.980  70.511  87.045  1.00  0.00
ATOM   2727  AYK AYK X 848      34.541  64.422  70.500  1.00  0.00
ATOM   2728  AYL AYL X 849       6.262 -54.832 -14.891  1.00  0.00
ATOM   2729  AYM AYM X 850     -51.916 -38.233 -14.507  1.00  0.00
ATOM   2730  AYN AYN X 851     -76.901  76.199   2.246  1.00  0.00
ATOM   2731  AYO AYO X 852      82.860  36.623  88.217  1.00  0.00
ATOM   2732  AYP AYP X 853      80.196 -21.168 -75.139  1.00  0.00
ATOM   2733  AYQ AYQ X 854     -83.943  53.715 -22.771  1.00  0.00
ATOM   2734  AYR AYR X 855     -37.110 -83.867  -3.629  1.00  0.00
ATOM   2735  AYS AYS X 856     -28.904   8.817 -84.853  1.00  0.00
ATOM   2736  AYT AYT X 857      39.370  31.884  84.954  1.00  0.00
ATOM   2737  AYU AYU X 858     -83.406  78.708 -39.488  1.00  0.00
ATOM   2738  AYV AYV X 859      81.808 -11.169   7.662  1.00  0.00
ATOM   2739  AYW AYW X 860      44.361 -89.401  45.224  1.00  0.00
ATOM   2740  AYX AYX X 861     -81.537 -41.511 -23.701  1.00  0.00
ATOM   2741  AYY AYY X 862     -86.036  52.103  43.962  1.00  0.00
ATOM   2742  AYZ AYZ X 863     -51.377  -0.799 -56.562  1.00  0.00
ATOM   2743  AZA AZA X 864      53.301  38.060 -23.810  1.00  0.00
ATOM   2744  AZB AZB X 865      69.598  27.425 -30.743  1.00  0.00
ATOM   2745  AZC AZC X 866      29.660  53.906  26.598  1.00  0.00
ATOM   2746  AZD AZD X 867      34.625  44.956 -86.310  1.00  0.00
ATOM   2747  AZE AZE X 868      38.134  82.325  -9.179  1.00  0.00
ATOM   2748  AZF AZF X 869      78.215   3.341  87.256  1.00  0.00
ATOM   2749  AZG AZG X 870      20.041  37.640  61.595  1.00  0.00
ATOM   2750  AZH AZH X 871     -69.222  81.439  -3.994  1.00  0.00
ATOM   2751  AZI AZI X 872      72.517  -9.888  16.832  1.00  0.00
ATOM   2752  AZJ AZJ X 873      90.128 -19.942 -83.332  1.00  0.00
ATOM   2753  AZK AZK X 874      86.439  58.587  -0.826  1.00  0.00
ATOM   2754  AZL AZL X 875      55.488  74.450  -6.339  1.00  0.00
ATOM   2755  AZM AZM X 876     -67.216  75.063 -86.372  1.00  0.00
ATOM   2756  AZN AZN X 877     -31.345 -44.454 -80.486  1.00  0.00
ATOM   2757  AZO AZO X 878      88.013  67.892 -26.004  1.00  0.00
ATOM   2758  AZP AZP X 879     -81.116  16.392 -42.682  1.00  0.00
ATOM   2759  AZQ AZQ X 880       1.082 -19.688 -79.289  1.00  0.00
ATOM   2760  AZR AZR X 881     -60.984   5.610   5.955  1.00  0.00
ATOM   2761  AZS AZS X 882       4.904   3.810  61.791  1.00  0.00
ATOM   2762  AZT AZT X 883      19.537 -84.938  41.840  1.00  0.00
ATOM   2763  AZU AZU X 884      53.398 -17.184 -26.663  1.00  0.00
ATOM   2764  AZV AZV X 885     -22.081  70.561   0.680  1.00  0.00
ATOM   2765  AZW AZW X 886       5.478  37.249  82.756  1.00  0.00
ATOM   2766  AZX AZX X 887      23.833  20.073  40.187  1.00  0.00
ATOM   2767  AZY AZY X 888      31.484 -52.506 -68.829  1.00  0.00
ATOM   2768  AZZ AZZ X 889     -61.982  54.058   5.053  1.00  0.00
ATOM   2769  BAA BAA X 890      -1.654  82.356  64.100  1.00  0.00
ATOM   2770  BAB BAB X 891     -15.496  72.115  64.664  1.00  0.00
ATOM   2771  BAC BAC X 892     -18.026  82.150  33.471  1.00  0.00
ATOM   2772  BAD BAD X 893      -3.853  47.015  61.135  1.00  0.00
ATOM   2773  BAE BAE X 894      -7.075 -76.064 -26.236  1.00  0.00
ATOM   2774  BAF BAF X 895     -55.961  -4.707 -82.308  1.00  0.00
ATOM   2775  BAG BAG X 896     -53.149 -74.978  63.755  1.00  0.00
ATOM   2776  BAH BAH X 897     -27.688  58.746 -79.349  1.00  0.00
ATOM   2777  BAI BAI X 898     -49.439 -33.585 -83.086  1.00  0.00
ATOM   2778  BAJ BAJ X 899      -0.369   0.574 -84.268  1.00  0.00
ATOM   2779  BAK BAK X 900     -54.382  64.033 -57.026  1.00  0.00
ATOM   2780  BAL BAL X 901     -74.205  50.647  63.879  1.00  0.00
ATOM   2781  BAM BAM X 902     -36.012  80.898  27.450  1.00  0.00
ATOM   2782  BAN BAN X 903      -0.885 -63.861  82.986  1.00  0.00
ATOM   2783  BAO BAO X 904     -69.150   7.854 -58.927  1.00  0.00
ATOM   2784  BAP BAP X 905     -19.280   0.370 -56.495  1.00  0.00
ATOM   2785  BAQ BAQ X 906     -83.059 -75.249  35.410  1.00  0.00
ATOM   2786  BAR BAR X 907      50.397   2.526 -66.920  1.00  0.00
ATOM   2787  BAS BAS X 908     -43.336  -1.718 -81.953  1.00  0.00
ATOM   2788  BAT BAT X 909     -50.623  66.010 -68.527  1.00  0.00
ATOM   2789  BAU BAU X 910      30.905  72.361 -30.836  1.00  0.00
ATOM   2790  BAV BAV X 911     -81.402  73.571 -84.123  1.00  0.00
ATOM   2791  BAW BAW X 912     -71.176  57.544  85.732  1.00  0.00
ATOM   2792  BAX BAX X 913     -80.822  -1.799 -80.125  1.00  0.00
ATOM   2793  BAY BAY X 914      59.544  43.275   3.642  1.00  0.00
ATOM   2794  BAZ BAZ X 915      54.247 -36.903  10.733  1.00  0.00
ATOM   2795  BBA BBA X 916     -81.212  69.238  -7.132  1.00  0.00
ATOM   2796  BBB BBB X 917     -53.053  13.637 -58.772  1.00  0.00
ATOM   2797  BBC BBC X 918     -75.592 -40.437  76.743  1.00  0.00
ATOM   2798  BBD BBD X 919      60.224 -66.980 -41.869  1.00  0.00
ATOM   2799  BBE BBE X 920      -4.749  29.014 -14.006  1.00  0.00
ATOM   2800  BBF BBF X 921     -77.392 -61.364 -35.213  1.00  0.00
ATOM   2801  BBG BBG X 922      89.002  -5.583  60.751  1.00  0.00
ATOM   2802  BBH BBH X 923     -84.912 -53.031  25.364  1.00  0.00
ATOM   2803  BBI BBI X 924      88.872 -35.339  79.717  1.00  0.00
ATOM   2804  BBJ BBJ X 925     -17.872 -60.167 -63.379  1.00  0.00
ATOM   2805  BBK BBK X 926     -53.685  58.070  66.505  1.00  0.00
ATOM   2806  BBL BBL X 927     -83.726   8.716  82.336  1.00  0.00
ATOM   2807  BBM BBM X 928     -18.994  -4.139  85.243  1.00  0.00
ATOM   2808  BBN BBN X 929     -49.884 -85.729  47.910  1.00  0.00
ATOM   2809  BBO BBO X 930     -39.241 -62.882 -86.516  1.00  0.00
ATOM   2810  BBP BBP X 931      85.256  27.786 -85.722  1.00  0.00
ATOM   2811  BBQ BBQ X 932     -33.491 -43.966 -40.216  1.00  0.00
ATOM   2812  BBR BBR X 933      32.449   1.371 -18.054  1.00  0.00
ATOM   2813  BBS BBS X 934      39.252 -50.812  87.265  1.00  0.00
ATOM   2814  BBT BBT X 935      13.061  29.558 -50.690  1.00  0.00
ATOM   2815  BBU BBU X 936     -80.437   1.658 -50.307  1.00  0.00
ATOM   2816  BBV BBV X 937      67.736  62.855 -37.959  1.00  0.00
ATOM   2817  BBW BBW X 938     -26.217  58.872  89.378  1.00  0.00
ATOM   2818  BBX BBX X 939      78.499 -35.087  84.518  1.00  0.00
ATOM   2819  BBY BBY X 940     -85.110  47.498 -44.118  1.00  0.00
ATOM   2820  BBZ BBZ X 941      86.839  -3.782  42.049  1.00  0.00
ATOM   2821  BCA BCA X 942      88.368  70.535  31.254  1.00  0.00
ATOM   2822  BCB BCB X 943      58.993  16.718 -30.712  1.00  0.00
ATOM   2823  BCC BCC X 944      24.168  28.747 -56.084  1.00  0.00
ATOM   2824  BCD BCD X 945     -70.000  84.733 -44.892  1.00  0.00
ATOM   2825  BCE BCE X 946      -5.562 -38.960 -24.258  1.00  0.00
ATOM   2826  BCF BCF X 947      -6.105 -61.346  28.718  1.00  0.00
ATOM   2827  BCG BCG X 948     -10.205 -21.445 -83.015  1.00  0.00
ATOM   2828  BCH BCH X 949     -48.503  24.079 -45.381  1.00  0.00
ATOM   2829  BCI BCI X 950      56.876  83.125 -41.673  1.00  0.00
ATOM   2830  BCJ BCJ X 951      66.626 -23.735  53.182  1.00  0.00
ATOM   2831  BCK BCK X 952      26.264  64.975  38.412  1.00  0.00
ATOM   2832  BCL BCL X 953       3.841 -17.195  31.765  1.00  0.00
ATOM   2833  BCM BCM X 954      11.871 -88.689  29.460  1.00  0.00
ATOM   2834  BCN BCN X 955      47.962  35.053  58.031  1.00  0.00
ATOM   2835  BCO BCO X 956      39.742  17.385  57.159  1.00  0.00
ATOM   2836  BCP BCP X 957      86.723  31.149  52.255  1.00  0.00
ATOM   2837  BCQ BCQ X 958      28.375 -30.059 -31.304  1.00  0.00
ATOM   2838  BCR BCR X 959     -81.536  22.217   5.882  1.00  0.00
ATOM   2839  BCS BCS X 960      -2.427   6.226  50.903  1.00  0.00
ATOM   2840  BCT BCT X 961     -28.503 -35.549  39.086  1.00  0.00
ATOM   2841  BCU BCU X 962     -33.767 -88.567 -63.112  1.00  0.00
ATOM   2842  BCV BCV X 963      66.008 -20.708 -83.328  1.00  0.00
ATOM   2843  BCW BCW X 964      35.918 -85.480  69.700  1.00  0.00
ATOM   2844  BCX BCX X 965     -47.192 -40.485  36.848  1.00  0.00
ATOM   2845  BCY BCY X 966      70.093  81.980 -43.718  1.00  0.00
ATOM   2846  BCZ BCZ X 967     -12.508 -67.260  37.451  1.00  0.00
ATOM   2847  BDA BDA X 968      86.975  42.234 -65.487  1.00  0.00
ATOM   2848  BDB BDB X 969     -85.690 -90.820  11.144  1.00  0.00
ATOM   2849  BDC BDC X 970      87.777 -66.890  24.164  1.00  0.00
ATOM   2850  BDD BDD X 971     -31.280 -81.909  74.800  1.00  0.00
ATOM   2851  BDE BDE X 972     -80.449 -20.909  74.583  1.00  0.00
ATOM   2852  BDF BDF X 973     -67.598  53.205 -52.264  1.00  0.00
ATOM   2853  BDG BDG X 974      75.846  60.640  86.587  1.00  0.00
ATOM   2854  BDH BDH X 975     -43.007  58.351 -34.964  1.00  0.00
ATOM   2855  BDI BDI X 976     -40.415 -11.427  42.478  1.00  0.00
ATOM   2856  BDJ BDJ X 977     -58.134 -48.474 -56.466  1.00  0.00
ATOM   2857  BDK BDK X 978      34.706 -12.351  -9.928  1.00  0.00
ATOM   2858  BDL BDL X 979     -39.908  21.450 -22.453  1.00  0.00
ATOM   2859  BDM BDM X 980      20.421  15.841 -15.443  1.00  0.00
ATOM   2860  BDN BDN X 981      80.106  80.472 -54.966  1.00  0.00
ATOM   2861  BDO BDO X 982      -5.497 -57.720  -0.648  1.00  0.00
ATOM   2862  BDP BDP X 983     -82.754  36.206  -1.070  1.00  0.00
ATOM   2863  BDQ BDQ X 984     -54.577 -84.452 -36.083  1.00  0.00
ATOM   2864  BDR BDR X 985      86.188  70.599  71.850  1.00  0.00
ATOM   2865  BDS BDS X 986      15.443 -11.775  45.510  1.00  0.00
ATOM   2866  BDT BDT X 987     -31.281 -17.445 -39.729  1.00  0.00
ATOM   2867  BDU BDU X 988     -47.678 -49.539 -63.315  1.00  0.00
ATOM   2868  BDV BDV X 989      82.039 -65.372   3.118  1.00  0.00
ATOM   2869  BDW BDW X 990      62.482  61.318  -5.254  1.00  0.00
ATOM   2870  BDX BDX X 991      -5.236 -87.426  59.557  1.00  0.00
ATOM   2871  BDY BDY X 992      69.301 -26.544 -16.158  1.00  0.00
ATOM   2872  BDZ BDZ X 993      50.575  39.458 -71.408  1.00  0.00
ATOM   2873  BEA BEA X 994     -84.426 -83.769  44.093  1.00  0.00
ATOM   2874  BEB BEB X 995      73.944 -65.369  62.890  1.00  0.00
ATOM   2875  BEC BEC X 996      25.986 -38.224  12.488  1.00  0.00
ATOM   2876  BED BED X 997      20.655  10.750  26.595  1.00  0.00
ATOM   2877  BEE BEE X 998      74.195  17.738  84.696  1.00  0.00
ATOM   2878  BEF BEF X 999      84.532  25.324 -14.503  1.00  0.00
ATOM   2879  BEG BEG X1000      54.281 -27.006   2.771  1.00  0.00
ATOM   2880  BEH BEH X1001      63.399  40.612 -59.708  1.00  0.00
ATOM   2881  BEI BEI X1002     -81.845  75.468 -16.334  1.00  0.00
ATOM   2882  BEJ BEJ X1003      60.707  58.300 -27.651  1.00  0.00
ATOM   2883  BEK BEK X1004     -81.884  22.590 -73.406  1.00  0.00
ATOM   2884  BEL BEL X1005      86.921  47.754  59.407  1.00  0.00
ATOM   2885  BEM BEM X1006      -0.577 -60.478 -81.538  1.00  0.00
ATOM   2886  BEN BEN X1007      -5.330  83.330  34.555  1.00  0.00
ATOM   2887  BEO BEO X1008     -56.541  55.690  13.842  1.00  0.00
ATOM   2888  BEP BEP X1009       9.564  60.798 -37.380  1.00  0.00
ATOM   2889  BEQ BEQ X1010     -55.511 -37.362 -27.796  1.00  0.00
ATOM   2890  BER BER X1011     -59.054  19.195  -5.094  1.00  0.00
ATOM   2891  BES BES X1012      84.064 -24.455 -19.025  1.00  0.00
ATOM   2892  BET BET X1013      54.154 -59.236  59.650  1.00  0.00
ATOM   2893  BEU BEU X1014      72.796 -89.334 -41.957  1.00  0.00
ATOM   2894  BEV BEV X1015     -61.009 -68.415 -34.328  1.00  0.00
ATOM   2895  BEW BEW X1016      20.421  26.108  52.673  1.00  0.00
ATOM   2896  BEX BEX X1017      59.918  82.716  77.472  1.00  0.00
ATOM   2897  BEY BEY X1018     -50.789 -78.729  22.935  1.00  0.00
ATOM   2898  BEZ BEZ X1019      12.911 -29.997  17.128  1.00  0.00
ATOM   2899  BFA BFA X1020     -83.064 -57.213 -23.737  1.00  0.00
ATOM   2900  BFB BFB X1021      52.085 -32.589 -75.550  1.00  0.00
ATOM   2901  BFC BFC X1022     -63.539 -40.501  36.108  1.00  0.00
ATOM   2902  BFD BFD X1023      67.727  -6.504  70.913  1.00  0.00
ATOM   2903  BFE BFE X1024      89.232 -59.028 -59.420  1.00  0.00
ATOM   2904  BFF BFF X1025      24.717  70.914 -46.940  1.00  0.00
ATOM   2905  BFG BFG X1026     -78.027 -33.355  29.695  1.00  0.00
ATOM   2906  BFH BFH X1027      31.667  47.310  70.736  1.00  0.00
ATOM   2907  BFI BFI X1028      72.405  16.035 -83.296  1.00  0.00
ATOM   2908  BFJ BFJ X1029     -19.652   9.447 -13.566  1.00  0.00
ATOM   2909  BFK BFK X1030      64.002 -23.280  12.556  1.00  0.00
ATOM   2910  BFL BFL X1031      16.154  59.230  29.997  1.00  0.00
ATOM   2911  BFM BFM X1032      66.028  -7.311 -67.950  1.00  0.00
ATOM   2912  BFN BFN X1033     -56.294  85.593 -81.881  1.00  0.00
ATOM   2913  BFO BFO X1034      84.996  70.739  -8.457  1.00  0.00
ATOM   2914  BFP BFP X1035      88.611  85.384 -27.985  1.00  0.00
ATOM   2915  BFQ BFQ X1036      79.799 -39.995 -16.615  1.00  0.00
ATOM   2916  BFR BFR Y1037      55.239 -47.756 -28.906  1.00  0.00
ATOM   2917  BFS BFS Y1038     -38.230  42.991 -35.374  1.00  0.00
ATOM   2918  BFT BFT Y1039      73.236 -80.667  -2.695  1.00  0.00
ATOM   2919  BFU BFU Y1040     -21.272 -73.971  32.743  1.00  0.00
ATOM   2920  BFV BFV Y1041      42.045 -15.691 -11.085  1.00  0.00
ATOM   2921  BFW BFW Y1042      70.532  73.835 -33.073  1.00  0.00
ATOM   2922  BFX BFX Y1043      27.892  31.734 -23.843  1.00  0.00
ATOM   2923  BFY BFY Y1044     -62.996  -4.651  85.120  1.00  0.00
ATOM   2924  BFZ BFZ Y1045      61.166  55.018  49.557  1.00  0.00
ATOM   2925  BGA BGA Y1046     -61.058 -63.748  54.434  1.00  0.00
ATOM   2926  BGB BGB Y1047     -67.158  31.000  13.707  1.00  0.00
ATOM   2927  BGC BGC Y1048     -34.113  83.193  50.074  1.00  0.00
ATOM   2928  BGD BGD Y1049      80.622  29.765  39.543  1.00  0.00
ATOM   2929  BGE BGE Y1050       3.070  46.779  68.610  1.00  0.00
ATOM   2930  BGF BGF Y1051      60.949  37.884  68.114  1.00  0.00
ATOM   2931  BGG BGG Y1052      78.536 -40.865  43.919  1.00  0.00
ATOM   2932  BGH BGH Y1053     -46.154 -37.600 -53.478  1.00  0.00
ATOM   2933  BGI BGI Y1054      41.881 -47.491 -42.675  1.00  0.00
ATOM   2934  BGJ BGJ Y1055     -37.318  65.931  -6.472  1.00  0.00
ATOM   2935  BGK BGK Y1056      -8.395 -24.438  51.569  1.00  0.00
ATOM   2936  BGL BGL Y1057      82.174  48.637 -63.625  1.00  0.00
ATOM   2937  BGM BGM Y1058      47.988  14.141  48.703  1.00  0.00
ATOM   2938  BGN BGN Y1059      32.512 -26.219 -39.428  1.00  0.00
ATOM   2939  BGO BGO Y1060      83.349 -65.147 -21.867  1.00  0.00
ATOM   2940  BGP BGP Y1061      66.487 -24.133  82.621  1.00  0.00
ATOM   2941  BGQ BGQ Y1062     -41.597  65.905 -83.655  1.00  0.00
ATOM   2942  BGR BGR Y1063      85.989  10.923 -24.052  1.00  0.00
ATOM   2943  BGS BGS Y1064     -23.918  20.060  37.399  1.00  0.00
ATOM   2944  BGT BGT Y1065      72.380 -32.771  -0.872  1.00  0.00
ATOM   2945  BGU BGU Y1066      50.510   3.833 -56.064  1.00  0.00
ATOM   2946  BGV BGV Y1067     -22.325 -14.132 -77.819  1.00  0.00
ATOM   2947  BGW BGW Y1068      70.724  74.333  42.823  1.00  0.00
ATOM   2948  BGX BGX Y1069      -8.034 -72.170 -79.869  1.00  0.00
ATOM   2949  BGY BGY Y1070      35.270  64.317 -60.154  1.00  0.00
ATOM   2950  BGZ BGZ Y1071      40.243  24.335  39.902  1.00  0.00
ATOM   2951  BHA BHA Y1072       4.969  81.160  14.626  1.00  0.00
ATOM   2952  BHB BHB Y1073      30.922  31.004 -67.184  1.00  0.00
ATOM   2953  BHC BHC Y1074      87.750  81.062  58.876  1.00  0.00
ATOM   2954  BHD BHD Y1075     -75.077  15.732 -31.411  1.00  0.00
ATOM   2955  BHE BHE Y1076     -17.809 -54.194 -69.554  1.00  0.00
ATOM   2956  BHF BHF Y1077      23.058 -62.400  71.194  1.00  0.00
ATOM   2957  BHG BHG Y1078     -31.825  34.675  55.229  1.00  0.00
ATOM   2958  BHH BHH Y1079     -17.290  77.733  15.590  1.00  0.00
ATOM   2959  BHI BHI Y1080      74.238  35.710 -80.418  1.00  0.00
ATOM   2960  BHJ BHJ Y1081      29.062  85.381   6.257  1.00  0.00
ATOM   2961  BHK BHK Y1082      38.281  72.643  45.004  1.00  0.00
ATOM   2962  BHL BHL Y1083      39.329 -33.370  60.986  1.00  0.00
ATOM   2963  BHM BHM Y1084      73.852  57.429  37.608  1.00  0.00
ATOM   2964  BHN BHN Y1085     -26.472  56.739  83.690  1.00  0.00
ATOM   2965  BHO BHO Y1086      79.424 -55.264 -82.143  1.00  0.00
ATOM   2966  BHP BHP Y1087     -57.850 -49.967  16.795  1.00  0.00
ATOM   2967  BHQ BHQ Y1088     -54.971 -59.356 -13.893  1.00  0.00
ATOM   2968  BHR BHR Y1089       9.759 -58.445 -43.122  1.00  0.00
ATOM   2969  BHS BHS Y1090       0.661  42.838 -26.279  1.00  0.00
ATOM   2970  BHT BHT Y1091     -12.117  82.281 -85.033  1.00  0.00
ATOM   2971  BHU BHU Y1092      -8.767  -4.779  77.686  1.00  0.00
ATOM   2972  BHV BHV Y1093     -42.728 -39.084  10.947  1.00  0.00
ATOM   2973  BHW BHW Y1094      65.037 -78.927  37.483  1.00  0.00
ATOM   2974  BHX BHX Y1095      39.408  64.362 -15.982  1.00  0.00
ATOM   2975  BHY BHY Y1096     -26.554  60.444  10.193  1.00  0.00
ATOM   2976  BHZ BHZ Y1097       9.570 -37.053  83.879  1.00  0.00
ATOM   2977  BIA BIA Y1098      14.032  85.173 -62.426  1.00  0.00
ATOM   2978  BIB BIB Y1099     -16.776  41.027   1.115  1.00  0.00
ATOM   2979  BIC BIC Y1100      44.950  42.963  31.622  1.00  0.00
ATOM   2980  BID BID Y1101       4.338   0.250 -56.228  1.00  0.00
ATOM   2981  BIE BIE Y1102      20.668  19.503  62.813  1.00  0.00
ATOM   2982  BIF BIF Y1103      65.984 -61.257  65.506  1.00  0.00
ATOM   2983  BIG BIG Y1104     -37.822  12.945  44.499  1.00  0.00
ATOM   2984  BIH BIH Y1105       2.801 -75.626 -14.796  1.00  0.00
ATOM   2985  BII BII Y1106      74.839  41.013   0.540  1.00  0.00
ATOM   2986  BIJ BIJ Y1107      68.866 -20.564 -40.724  1.00  0.00
ATOM   2987  BIK BIK Y1108       5.998 -17.170 -33.057  1.00  0.00
ATOM   2988  BIL BIL Y1109     -74.852 -19.147  69.134  1.00  0.00
ATOM   2989  BIM BIM Y1110      28.437 -24.984  23.326  1.00  0.00
ATOM   2990  BIN BIN Y1111     -43.091 -18.344  38.058  1.00  0.00
ATOM   2991  BIO BIO Y1112      15.740 -19.507  58.463  1.00  0.00
ATOM   2992  BIP BIP Y1113      85.697  -9.315 -52.879  1.00  0.00
ATOM   2993  BIQ BIQ Y1114     -54.803 -73.717 -51.716  1.00  0.00
ATOM   2994  BIR BIR Y1115      76.810 -70.906 -63.988  1.00  0.00
ATOM   2995  BIS BIS Y1116     -26.495  62.609  60.244  1.00  0.00
ATOM   2996  BIT BIT Y1117      70.432  53.774  22.196  1.00  0.00
ATOM   2997  BIU BIU Y1118      58.661  15.309  81.390  1.00  0.00
ATOM   2998  BIV BIV Y1119     -49.547  48.850 -69.972  1.00  0.00
ATOM   2999  BIW BIW Y1120      42.728 -67.818 -58.516  1.00  0.00
ATOM   3000  BIX BIX Y1121     -27.348 -59.266  78.986  1.00  0.00
ATOM   3001  BIY BIY Y1122      81.685   2.188   2.435  1.00  0.00
ATOM   3002  BIZ BIZ Y1123      -0.211 -24.985  -9.477  1.00  0.00
ATOM   3003  BJA BJA Y1124     -19.625  -6.432 -61.703  1.00  0.00
ATOM   3004  BJB BJB Y1125     -58.754 -71.442  17.194  1.00  0.00
ATOM   3005  BJC BJC Y1126     -62.883  43.374 -21.285  1.00  0.00
ATOM   3006  BJD BJD Y1127       1.466  77.356 -68.572  1.00  0.00
ATOM   3007  BJE BJE Y1128     -22.448  75.018 -65.746  1.00  0.00
ATOM   3008  BJF BJF Y1129     -23.015   9.942 -75.938  1.00  0.00
ATOM   3009  BJG BJG Y1130     -22.730 -37.598 -14.061  1.00  0.00
ATOM   3010  BJH BJH Y1131     -82.571 -32.614  -3.250  1.00  0.00
ATOM   3011  BJI BJI Y1132     -30.340 -42.050  56.873  1.00  0.00
ATOM   3012  BJJ BJJ Y1133      22.086  82.420  73.525  1.00  0.00
ATOM   3013  BJK BJK Y1134     -62.565  79.082  30.886  1.00  0.00
ATOM   3014  BJL BJL Y1135       2.120 -65.107   7.499  1.00  0.00
ATOM   3015  BJM BJM Y1136       7.422 -23.879 -79.273  1.00  0.00
ATOM   3016  BJN BJN Y1137       4.098  70.685 -27.186  1.00  0.00
ATOM   3017  BJO BJO Y1138      34.392 -64.971   2.589  1.00  0.00
ATOM   3018  BJP BJP Y1139       5.380  51.116  11.029  1.00  0.00
ATOM   3019  BJQ BJQ Y1140     -12.426  31.476 -63.498  1.00  0.00
ATOM   3020  BJR BJR Y1141     -46.643 -43.270 -81.026  1.00  0.00
ATOM   3021  BJS BJS Y1142      73.384 -16.494  57.544  1.00  0.00
ATOM   3022  BJT BJT Y1143     -67.452  50.268 -34.554  1.00  0.00
ATOM   3023  BJU BJU Y1144     -34.567 -81.458  61.083  1.00  0.00
ATOM   3024  BJV BJV Y1145      26.941  63.076  68.629  1.00  0.00
ATOM   3025  BJW BJW Y1146      11.602  19.199  23.234  1.00  0.00
ATOM   3026  BJX BJX Y1147     -13.386 -28.122  16.293  1.00  0.00
ATOM   3027  BJY BJY Y1148      54.584 -68.258  49.478  1.00  0.00
ATOM   3028  BJZ BJZ Y1149       7.791   1.703  46.022  1.00  0.00
ATOM   3029  BKA BKA Y1150     -43.312 -17.450  82.074  1.00  0.00
ATOM   3030  BKB BKB Y1151      -6.064 -63.284  62.255  1.00  0.00
ATOM   3031  BKC BKC Y1152     -35.895 -55.335 -48.918  1.00  0.00
ATOM   3032  BKD BKD Y1153       0.015 -49.214  85.846  1.00  0.00
ATOM   3033  BKE BKE Y1154     -73.407  -0.629  -0.179  1.00  0.00
ATOM   3034  BKF BKF Y1155      11.531 -85.769  -1.870  1.00  0.00
ATOM   3035  BKG BKG Y1156     -82.154   4.968  55.250  1.00  0.00
ATOM   3036  BKH BKH Y1157      27.072 -15.100 -77.764  1.00  0.00
ATOM   3037  BKI BKI Y1158      55.790 -40.312  83.625  1.00  0.00
ATOM   3038  BKJ BKJ Y1159     -28.312 -84.799 -25.182  1.00  0.00
ATOM   3039  BKK BKK Y1160      69.614  23.501 -26.128  1.00  0.00
ATOM   3040  BKL BKL Y1161     -61.558  68.116  46.498  1.00  0.00
ATOM   3041  BKM BKM Y1162     -73.121  46.534  58.288  1.00  0.00
ATOM   3042  BKN BKN Y1163      76.537  20.294  67.911  1.00  0.00
ATOM   3043  BKO BKO Y1164       7.286  38.186  26.385  1.00  0.00
ATOM   3044  BKP BKP Y1165      63.882 -11.607 -71.514  1.00  0.00
ATOM   3045  BKQ BKQ Y1166      58.097   4.833 -26.600  1.00  0.00
ATOM   3046  BKR BKR Y1167     -35.864 -79.202 -48.463  1.00  0.00
ATOM   3047  BKS BKS Y1168     -59.467  12.092 -70.390  1.00  0.00
ATOM   3048  BKT BKT Y1169     -61.841 -12.862 -44.059  1.00  0.00
ATOM   3049  BKU BKU Y1170      78.897   8.322 -75.035  1.00  0.00
ATOM   3050  BKV BKV Y1171      38.353   6.261  55.173  1.00  0.00
ATOM   3051  BKW BKW Y1172      61.557  11.922  12.821  1.00  0.00
ATOM   3052  BKX BKX Y1173      45.833  75.184 -45.316  1.00  0.00
ATOM   3053  BKY BKY Y1174     -65.385 -36.532  32.104  1.00  0.00
ATOM   3054  BKZ BKZ Y1175     -44.157   6.093  -4.867  1.00  0.00
ATOM   3055  BLA BLA Y1176     -78.353  67.137  13.890  1.00  0.00
ATOM   3056  BLB BLB Y1177     -63.445  53.941  24.918  1.00  0.00
ATOM   3057  BLC BLC Y1178     -11.572  80.238  -4.475  1.00  0.00
ATOM   3058  BLD BLD Y1179      71.178   9.032  31.983  1.00  0.00
ATOM   3059  BLE BLE Y1180      84.476  85.008  34.941  1.00  0.00
ATOM   3060  BLF BLF Y1181     -26.729  21.142 -54.217  1.00  0.00
ATOM   3061  BLG BLG Y1182      30.372 -70.772  23.702  1.00  0.00
ATOM   3062  BLH BLH Y1183      11.000   6.706 -34.375  1.00  0.00
ATOM   3063  BLI BLI Y1184     -72.357  15.355  84.901  1.00  0.00
ATOM   3064  BLJ BLJ Y1185      77.538  61.069  84.928  1.00  0.00
ATOM   3065  BLK BLK Y1186      41.971  12.485 -30.622  1.00  0.00
ATOM   3066  BLL BLL Y1187     -58.000   7.832  41.797  1.00  0.00
ATOM   3067  BLM BLM Y1188      47.503 -35.944  29.539  1.00  0.00
ATOM   3068  BLN BLN Y1189      85.832 -42.747  60.658  1.00  0.00
ATOM   3069  BLO BLO Y1190      56.522 -49.086  31.827  1.00  0.00
ATOM   3070  BLP BLP Y1191     -51.098  73.629  76.868  1.00  0.00
ATOM   3071  BLQ BLQ Y1192      17.370 -44.524  47.714  1.00  0.00
ATOM   3072  BLR BLR Y1193      66.467  74.159 -59.598  1.00  0.00
ATOM   3073  BLS BLS Y1194      18.799 -70.370  50.750  1.00  0.00
ATOM   3074  BLT BLT Y1195     -56.579  69.839   1.610  1.00  0.00
ATOM   3075  BLU BLU Y1196      45.009  50.709 -75.717  1.00  0.00
ATOM   3076  BLV BLV Y1197      56.762  -3.925  80.888  1.00  0.00
ATOM   3077  BLW BLW Y1198      78.719 -82.970  48.280  1.00  0.00
ATOM   3078  BLX BLX Y1199     -21.225  24.127 -12.150  1.00  0.00
ATOM   3079  BLY BLY Y1200      -5.964  21.903  48.977  1.00  0.00
ATOM   3080  BLZ BLZ Y1201     -43.289  60.260  23.686  1.00  0.00
ATOM   3081  BMA BMA Y1202      74.601   6.321 -41.813  1.00  0.00
ATOM   3082  BMB BMB Y1203     -38.840  13.527 -68.947  1.00  0.00
ATOM   3083  BMC BMC Y1204      51.384  53.098 -32.543  1.00  0.00
ATOM   3084  BMD BMD Y1205      83.618 -38.309 -35.597  1.00  0.00
ATOM   3085  BME BME Y1206      72.896  58.292  60.271  1.00  0.00
ATOM   3086  BMF BMF Y1207     -20.526  -9.532 -17.276  1.00  0.00
ATOM   3087  BMG BMG Y1208     -76.864 -84.758 -71.307  1.00  0.00
ATOM   3088  BMH BMH Y1209     -70.499  66.855 -56.248  1.00  0.00
ATOM   3089  BMI BMI Y1210       9.303 -75.658 -64.992  1.00  0.00
ATOM   3090  BMJ BMJ Y1211      19.763  -8.168  71.080  1.00  0.00
ATOM   3091  BMK BMK Y1212      73.485 -87.840  19.614  1.00  0.00
ATOM   3092  BML BML Y1213      53.452  24.675 -83.514  1.00  0.00
ATOM   3093  BMM BMM Y1214     -32.388  59.609  33.310  1.00  0.00
ATOM   3094  BMN BMN Y1215      71.106 -28.898 -62.926  1.00  0.00
ATOM   3095  BMO BMO Y1216     -53.517  76.153 -51.129  1.00  0.00
ATOM   3096  BMP BMP Y1217     -42.446  59.363  53.465  1.00  0.00
ATOM   3097  BMQ BMQ Y1218      87.911  79.437 -41.738  1.00  0.00
ATOM   3098  BMR BMR Y1219     -67.984 -47.842 -79.227  1.00  0.00
ATOM   3099  BMS BMS Y1220     -68.868  -4.844 -62.802  1.00  0.00
ATOM   3100  BMT BMT Y1221      77.361 -59.847  36.597  1.00  0.00
ATOM   3101  BMU BMU Y1222     -54.771  20.823 -47.128  1.00  0.00
ATOM   3102  BMV BMV Y1223      -4.806   2.358 -37.900  1.00  0.00
ATOM   3103  BMW BMW Y1224      46.552 -77.955  51.391  1.00  0.00
ATOM   3104  BMX BMX Y1225      46.832 -41.059  10.277  1.00  0.00
ATOM   3105  BMY BMY Y1226      31.723 -89.138  10.797  1.00  0.00
ATOM   3106  BMZ BMZ Y1227     -18.857  37.660  34.903  1.00  0.00
ATOM   3107  BNA BNA Y1228     -13.338 -40.200  79.410  1.00  0.00
ATOM   3108  BNB BNB Y1229      -5.485 -46.319  73.380  1.00  0.00
ATOM   3109  BNC BNC Y1230      86.356 -73.543  18.632  1.00  0.00
ATOM   3110  BND BND Y1231     -41.758  -8.354 -56.251  1.00  0.00
ATOM   3111  BNE BNE Y1232      88.114 -79.016  67.693  1.00  0.00
ATOM   3112  BNF BNF Y1233     -72.437  -7.160 -74.695  1.00  0.00
ATOM   3113  BNG BNG Y1234      20.027 -88.008  42.552  1.00  0.00
ATOM   3114  BNH BNH Y1235      45.900 -31.258  -1.867  1.00  0.00
ATOM   3115  BNI BNI Y1236      49.447 -82.297  -4.646  1.00  0.00
ATOM   3116  BNJ BNJ Y1237      32.026  13.861  13.149  1.00  0.00
ATOM   3117  BNK BNK Y1238      26.151  30.169  35.192  1.00  0.00
ATOM   3118  BNL BNL Y1239     -23.563 -12.356  38.573  1.00  0.00
ATOM   3119  BNM BNM Y1240      82.533  66.832 -50.468  1.00  0.00
ATOM   3120  BNN BNN Y1241      42.608  -4.243  15.912  1.00  0.00
ATOM   3121  BNO BNO Y1242      -4.232  15.159 -51.719  1.00  0.00
ATOM   3122  BNP BNP Y1243      18.000 -76.306 -32.027  1.00  0.00
ATOM   3123  BNQ BNQ Y1244     -30.695 -87.798  -0.421  1.00  0.00
ATOM   3124  BNR BNR Y1245     -61.024 -84.607 -35.794  1.00  0.00
ATOM   3125  BNS BNS Y1246      31.481  56.552  16.269  1.00  0.00
ATOM   3126  BNT BNT Y1247     -37.934   9.247  66.465  1.00  0.00
ATOM   3127  BNU BNU Y1248     -18.884 -82.144 -58.235  1.00  0.00
ATOM   3128  BNV BNV Y1249      20.877  54.723 -40.113  1.00  0.00
ATOM   3129  BNW BNW Y1250      27.531 -15.946  80.726  1.00  0.00
ATOM   3130  BNX BNX Y1251      42.561  32.886  10.000  1.00  0.00
ATOM   3131  BNY BNY Y1252     -55.618  -0.973 -44.092  1.00  0.00
ATOM   3132  BNZ BNZ Y1253     -60.117  66.793  65.483  1.00  0.00
ATOM   3133  BOA BOA Y1254      -3.438 -37.284 -37.631  1.00  0.00
ATOM   3134  BOB BOB Y1255     -29.072 -42.252  32.613  1.00  0.00
ATOM   3135  BOC BOC Y1256      36.797  35.827  87.137  1.00  0.00
ATOM   3136  BOD BOD Y1257      47.259  53.616   5.983  1.00  0.00
ATOM   3137  BOE BOE Y1258      47.978 -26.794 -81.216  1.00  0.00
ATOM   3138  BOF BOF Y1259      36.882   4.812  43.684  1.00  0.00
ATOM   3139  BOG BOG Y1260       8.831  15.923  64.570  1.00  0.00
ATOM   3140  BOH BOH Y1261      57.712  75.673  86.252  1.00  0.00
ATOM   3141  BOI BOI Y1262      77.796  -6.873 -17.346  1.00  0.00
ATOM   3142  BOJ BOJ Y1263     -40.324   5.890  78.484  1.00  0.00
ATOM   3143  BOK BOK Y1264      86.207   9.041  58.838  1.00  0.00
ATOM   3144  BOL BOL Y1265     -66.718  73.145  76.696  1.00  0.00
ATOM   3145  BOM BOM Y1266     -60.915  -7.858  63.009  1.00  0.00
ATOM   3146  BON BON Y1267     -79.215  80.832  46.543  1.00  0.00
ATOM   3147  BOO BOO Y1268      -8.290 -86.327 -49.532  1.00  0.00
ATOM   3148  BOP BOP Y1269     -47.169 -48.467  27.645  1.00  0.00
ATOM   3149  BOQ BOQ Y1270     -21.797 -32.421 -80.331  1.00  0.00
ATOM   3150  BOR BOR Y1271       4.571 -21.121 -59.548  1.00  0.00
ATOM   3151  BOS BOS Y1272      57.944  77.469  58.366  1.00  0.00
ATOM   3152  BOT BOT Y1273      65.202  58.112 -44.505  1.00  0.00
ATOM   3153  BOU BOU Y1274     -18.376  11.846  48.571  1.00  0.00
ATOM   3154  BOV BOV Y1275     -44.488 -89.570  71.459  1.00  0.00
ATOM   3155  BOW BOW Y1276     -49.975 -11.809 -20.600  1.00  0.00
ATOM   3156  BOX BOX Y1277     -59.682 -26.527 -22.928  1.00  0.00
ATOM   3157  BOY BOY Y1278      69.455  77.053  74.762  1.00  0.00
ATOM   3158  BOZ BOZ Y1279     -77.300 -53.507 -64.502  1.00  0.00
ATOM   3159  BPA BPA Y1280     -76.901  10.097  30.006  1.00  0.00
ATOM   3160  BPB BPB Y1281     -53.491  72.510 -20.554  1.00  0.00
ATOM   3161  BPC BPC Y1282      40.790  47.526  59.513  1.00  0.00
ATOM   3162  BPD BPD Y1283      66.225 -68.082  83.031  1.00  0.00
ATOM   3163  BPE BPE Y1284     -74.145 -13.330  33.720  1.00  0.00
ATOM   3164  BPF BPF Y1285      89.370  51.002   4.115  1.00  0.00
ATOM   3165  BPG BPG Y1286     -31.812  -4.202  49.994  1.00  0.00
ATOM   3166  BPH BPH Y1287     -74.699 -45.547   8.561  1.00  0.00
ATOM   3167  BPI BPI Y1288      -5.794 -35.662 -71.349  1.00  0.00
ATOM   3168  BPJ BPJ Y1289       2.210  24.443 -45.409  1.00  0.00
ATOM   3169  BPK BPK Y1290      37.628 -80.720 -24.154  1.00  0.00
ATOM   3170  BPL BPL Y1291      54.205  39.153  52.040  1.00  0.00
ATOM   3171  BPM BPM Y1292     -75.345  28.266  38.181  1.00  0.00
ATOM   3172  BPN BPN Y1293     -35.681  71.671  75.489  1.00  0.00
ATOM   3173  BPO BPO Y1294       1.394  45.450 -48.217  1.00  0.00
ATOM   3174  BPP BPP Y1295      69.879  10.490  -6.926  1.00  0.00
ATOM   3175  BPQ BPQ Y1296      58.678 -86.488  56.210  1.00  0.00
ATOM   3176  BPR BPR Y1297       2.788  35.973 -84.368  1.00  0.00
ATOM   3177  BPS BPS Y1298     -75.323  63.257 -12.278  1.00  0.00
ATOM   3178  BPT BPT Y1299      37.627  76.310  25.455  1.00  0.00
ATOM   3179  BPU BPU Y1300     -19.384  77.832  36.150  1.00  0.00
ATOM   3180  BPV BPV Y1301      13.261  66.527  32.133  1.00  0.00
ATOM   3181  BPW BPW Y1302     -29.928  78.115 -39.376  1.00  0.00
ATOM   3182  BPX BPX Y1303      34.514  83.727  62.307  1.00  0.00
ATOM   3183  BPY BPY Y1304     -16.918  18.245 -37.201  1.00  0.00
ATOM   3184  BPZ BPZ Y1305      51.614 -52.876  -6.459  1.00  0.00
ATOM   3185  BQA BQA Y1306      86.049  57.383 -32.832  1.00  0.00
ATOM   3186  BQB BQB Y1307      -3.459  63.329   4.306  1.00  0.00
ATOM   3187  BQC BQC Y1308     -18.234 -69.702 -13.613  1.00  0.00
ATOM   3188  BQD BQD Y1309      43.223  67.348  13.990  1.00  0.00
ATOM   3189  BQE BQE Y1310      30.984 -84.500  76.346  1.00  0.00
ATOM   3190  BQF BQF Y1311      53.798  58.924 -79.057  1.00  0.00
ATOM   3191  BQG BQG Y1312      32.582 -46.875  81.439  1.00  0.00
ATOM   3192  BQH BQH Y1313     -74.080  58.183 -81.888  1.00  0.00
ATOM   3193  BQI BQI Y1314     -16.103  84.687  84.537  1.00  0.00
ATOM   3194  BQJ BQJ Y1315     -78.913  55.435 -27.742  1.00  0.00
ATOM   3195  BQK BQK Y1316     -80.196 -33.238 -65.248  1.00  0.00
ATOM   3196  BQL BQL Y1317     -12.281 -70.748 -32.715  1.00  0.00
ATOM   3197  BQM BQM Y1318      73.092 -52.944 -57.873  1.00  0.00
ATOM   3198  BQN BQN Y1319      48.199  79.646  -1.572  1.00  0.00
ATOM   3199  BQO BQO Y1320       3.339 -86.213  19.118  1.00  0.00
ATOM   3200  BQP BQP Y1321      69.343  82.670  31.928  1.00  0.00
ATOM   3201  BQQ BQQ Y1322     -76.667  82.161 -66.336  1.00  0.00
ATOM   3202  BQR BQR Y1323      47.428  14.909 -11.448  1.00  0.00
ATOM   3203  BQS BQS Y1324      19.026   0.296 -67.118  1.00  0.00
ATOM   3204  BQT BQT Y1325       4.155 -48.085  35.036  1.00  0.00
ATOM   3205  BQU BQU Y1326      -7.649 -29.332  88.465  1.00  0.00
ATOM   3206  BQV BQV Y1327      26.629 -82.845  -2.361  1.00  0.00
ATOM   3207  BQW BQW Y1328     -38.686  43.070  36.970  1.00  0.00
ATOM   3208  BQX BQX Y1329     -57.045  48.999  47.160  1.00  0.00
ATOM   3209  BQY BQY Y1330     -50.323 -21.214 -84.650  1.00  0.00
ATOM   3210  BQZ BQZ Y1331      34.814  -1.785 -21.247  1.00  0.00
ATOM   3211  BRA BRA Y1332     -15.892 -67.295 -54.185  1.00  0.00
ATOM   3212  BRB BRB Y1333      63.681   1.222  44.418  1.00  0.00
ATOM   3213  BRC BRC Y1334      11.959 -49.478  14.875  1.00  0.00
ATOM   3214  BRD BRD Y1335      63.306 -74.176  24.212  1.00  0.00
ATOM   3215  BRE BRE Y1336     -13.916  38.256 -85.054  1.00  0.00
ATOM   3216  BRF BRF Y1337      46.342 -87.075  71.229  1.00  0.00
ATOM   3217  BRG BRG Y1338     -63.897  55.152  78.318  1.00  0.00
ATOM   3218  BRH BRH Y1339     -80.306  25.174  63.826  1.00  0.00
ATOM   3219  BRI BRI Y1340      17.372  -7.097 -14.288  1.00  0.00
ATOM   3220  BRJ BRJ Y1341     -59.243   0.641 -20.883  1.00  0.00
ATOM   3221  BRK BRK Y1342     -55.479 -82.742 -71.857  1.00  0.00
ATOM   3222  BRL BRL Y1343      63.869  34.068 -65.297  1.00  0.00
ATOM   3223  BRM BRM Y1344     -81.044 -67.249 -35.846  1.00  0.00
ATOM   3224  BRN BRN Y1345      48.329 -26.212 -66.191  1.00  0.00
ATOM   3225  BRO BRO Y1346     -77.778   1.434 -52.223  1.00  0.00
ATOM   3226  BRP BRP Y1347     -83.508 -72.057 -54.747  1.00  0.00
ATOM   3227  BRQ BRQ Y1348     -11.008  68.992  50.042  1.00  0.00
ATOM   3228  BRR BRR Y1349       2.682   3.350 -84.458  1.00  0.00
ATOM   3229  BRS BRS Y1350      10.633  67.118  -1.592  1.00  0.00
ATOM   3230  BRT BRT Y1351     -77.862  37.778 -53.724  1.00  0.00
ATOM   3231  BRU BRU Y1352     -43.998 -60.234 -66.168  1.00  0.00
ATOM   3232  BRV BRV Y1353      67.024  37.353  84.408  1.00  0.00
ATOM   3233  BRW BRW Y1354      73.039  73.334  13.883  1.00  0.00
ATOM   3234  BRX BRX Y1355      34.930 -41.927  -0.014  1.00  0.00
ATOM   3235  BRY BRY Y1356      41.240  72.985  82.743  1.00  0.00
ATOM   3236  BRZ BRZ Y1357     -27.700 -23.199 -61.788  1.00  0.00
ATOM   3237  BSA BSA Y1358     -60.532 -28.976   7.232  1.00  0.00
ATOM   3238  BSB BSB Y1359     -42.227 -10.880 -32.524  1.00  0.00
ATOM   3239  BSC BSC Y1360      89.410  68.385  77.058  1.00  0.00
ATOM   3240  BSD BSD Y1361      84.366 -65.738  83.616  1.00  0.00
ATOM   3241  BSE BSE Y1362      37.402  70.198   1.880  1.00  0.00
ATOM   3242  BSF BSF Y1363     -63.767  72.029 -29.731  1.00  0.00
ATOM   3243  BSG BSG Y1364     -44.333  44.688  -4.086  1.00  0.00
ATOM   3244  BSH BSH Y1365     -30.075  46.274  20.123  1.00  0.00
ATOM   3245  BSI BSI Y1366      83.352  68.306  -3.229  1.00  0.00
ATOM   3246  BSJ BSJ Y1367     -50.892 -40.221  83.294  1.00  0.00
ATOM   3247  BSK BSK Y1368      16.709  36.512 -48.022  1.00  0.00
ATOM   3248  BSL BSL Y1369      60.116 -42.736 -53.845  1.00  0.00
ATOM   3249  BSM BSM Y1370      87.376  31.119  60.943  1.00  0.00
ATOM   3250  BSN BSN Y1371     -54.544  14.252  86.055  1.00  0.00
ATOM   3251  BSO BSO Y1372     -27.498  18.184  81.505  1.00  0.00
ATOM   3252  BSP BSP Y1373     -32.789  24.907 -83.885  1.00  0.00
ATOM   3253  BSQ BSQ Y1374     -56.731  17.661  59.695  1.00  0.00
ATOM   3254  BSR BSR Y1375     -65.308  10.839  -4.187  1.00  0.00
ATOM   3255  BSS BSS Y1376     -19.197  58.121 -14.818  1.00  0.00
ATOM   3256  BST BST Y1377     -23.402 -54.098 -33.102  1.00  0.00
ATOM   3257  BSU BSU Y1378     -66.369 -61.593 -44.807  1.00  0.00
ATOM   3258  BSV BSV Y1379     -47.246 -31.961  56.664  1.00  0.00
ATOM   3259  BSW BSW Y1380      27.100   1.062  62.493  1.00  0.00
ATOM   3260  BSX BSX Y1381     -39.590 -51.287   7.683  1.00  0.00
ATOM   3261  BSY BSY Y1382     -70.088  85.269 -83.448  1.00  0.00
ATOM   3262  BSZ BSZ Y1383      66.464 -11.742  34.485  1.00  0.00
ATOM   3263  BTA BTA Y1384     -20.599  -1.525  26.165  1.00  0.00
ATOM   3264  BTB BTB Y1385      18.374  33.239  46.127  1.00  0.00
ATOM   3265  BTC BTC Y1386     -14.634 -41.228  53.965  1.00  0.00
ATOM   3266  BTD BTD Y1387      56.255 -10.517 -22.167  1.00  0.00
ATOM   3267  BTE BTE Y1388     -14.905  10.549  88.118  1.00  0.00
ATOM   3268  BTF BTF Y1389     -49.775  44.475  75.631  1.00  0.00
ATOM   3269  BTG BTG Y1390     -84.479  56.634  22.315  1.00  0.00
ATOM   3270  BTH BTH Y1391      61.739 -83.934 -36.670  1.00  0.00
ATOM   3271  BTI BTI Y1392      35.805 -47.381 -76.891  1.00  0.00
ATOM   3272  BTJ BTJ Y1393     -65.043 -25.668  52.244  1.00  0.00
ATOM   3273  BTK BTK Y1394     -65.187  -5.500  14.517  1.00  0.00
ATOM   3274  BTL BTL Y1395     -75.641  71.372 -22.310  1.00  0.00
ATOM   3275  BTM BTM Y1396      28.173  61.428  -0.660  1.00  0.00
ATOM   3276  BTN BTN Y1397      22.635  13.062  51.697  1.00  0.00
ATOM   3277  BTO BTO Y1398     -69.293   5.886  70.575  1.00  0.00
ATOM   3278  BTP BTP Y1399       4.417  46.220  -8.077  1.00  0.00
ATOM   3279  BTQ BTQ Y1400      38.434  78.059 -84.701  1.00  0.00
ATOM   3280  BTR BTR Y1401      15.622 -34.089 -59.742  1.00  0.00
ATOM   3281  BTS BTS Y1402     -24.406 -27.937  59.729  1.00  0.00
ATOM   3282  BTT BTT Y1403      48.723  64.821  51.434  1.00  0.00
ATOM   3283  BTU BTU Y1404     -83.703 -83.235 -15.298  1.00  0.00
ATOM   3284  BTV BTV Y1405     -77.671 -82.542 -33.469  1.00  0.00
ATOM   3285  BTW BTW Y1406     -25.049 -88.078  79.546  1.00  0.00
ATOM   3286  BTX BTX Y1407     -39.724  37.464  21.556  1.00  0.00
ATOM   3287  BTY BTY Y1408     -43.841 -24.682 -31.519  1.00  0.00
ATOM   3288  BTZ BTZ Y1409      12.066  52.050 -82.056  1.00  0.00
ATOM   3289  BUA BUA Y1410      68.223  56.981 -76.116  1.00  0.00
ATOM   3290  BUB BUB Y1411       8.154 -90.455  29.998  1.00  0.00
ATOM   3291  BUC BUC Y1412      23.255 -43.943 -16.024  1.00  0.00
ATOM   3292  BUD BUD Y1413     -10.688  31.024 -31.458  1.00  0.00
ATOM   3293  BUE BUE Y1414       5.484 -85.379  62.749  1.00  0.00
ATOM   3294  BUF BUF Y1415       0.290 -51.504 -80.064  1.00  0.00
ATOM   3295  BUG BUG Y1416      82.643  70.497  48.257  1.00  0.00
ATOM   3296  BUH BUH Y1417     -70.047  34.664  76.119  1.00  0.00
ATOM   3297  BUI BUI Y1418      26.116  84.404 -71.316  1.00  0.00
ATOM   3298  BUJ BUJ Y1419      41.759   3.693  71.005  1.00  0.00
ATOM   3299  BUK BUK Y1420     -32.675  28.682 -69.263  1.00  0.00
ATOM   3300  BUL BUL Y1421      57.385  52.819 -14.297  1.00  0.00
ATOM   3301  BUM BUM Y1422      14.023  76.208  55.099  1.00  0.00
ATOM   3302  BUN BUN Y1423     -42.067  60.814  72.691  1.00  0.00
ATOM   3303  BUO BUO Y1424      30.168 -54.755  33.787  1.00  0.00
ATOM   3304  BUP BUP Y1425      -8.393  18.327 -76.423  1.00  0.00
ATOM   3305  BUQ BUQ Y1426      23.192 -19.963   3.586  1.00  0.00
ATOM   3306  BUR BUR Y1427      82.554 -23.467  34.910  1.00  0.00
ATOM   3307  BUS BUS Y1428     -45.643 -10.907  10.622  1.00  0.00
ATOM   3308  BUT BUT Y1429       6.825 -45.244 -15.125  1.00  0.00
ATOM   3309  BUU BUU Y1430     -48.766 -37.417  29.569  1.00  0.00
ATOM   3310  BUV BUV Y1431      53.321  51.118 -48.018  1.00  0.00
ATOM   3311  BUW BUW Y1432      49.079 -71.325 -83.947  1.00  0.00
ATOM   3312  BUX BUX Y1433      80.043  -9.342  26.422  1.00  0.00
ATOM   3313  BUY BUY Y1434      83.049  13.185  15.786  1.00  0.00
ATOM   3314  BUZ BUZ Y1435     -22.602 -17.564 -43.303  1.00  0.00
ATOM   3315  BVA BVA Y1436     -73.348 -19.310 -34.997  1.00  0.00
ATOM   3316  BVB BVB Y1437      39.776 -10.396  67.559  1.00  0.00
ATOM   3317  BVC BVC Y1438      27.839  83.753  34.097  1.00  0.00
ATOM   3318  BVD BVD Y1439     -75.129  42.831 -78.832  1.00  0.00
ATOM   3319  BVE BVE Y1440     -31.605 -81.077 -73.792  1.00  0.00
ATOM   3320  BVF BVF Y1441     -46.041 -18.351  -3.931  1.00  0.00
ATOM   3321  BVG BVG Y1442     -75.530 -77.811  -1.631  1.00  0.00
ATOM   3322  BVH BVH Y1443     -79.642  44.731  32.866  1.00  0.00
ATOM   3323  BVI BVI Y1444      25.013 -80.294  11.486  1.00  0.00
ATOM   3324  BVJ BVJ Y1445      -8.768  37.813  12.929  1.00  0.00
ATOM   3325  BVK BVK Y1446     -80.225  73.444  29.042  1.00  0.00
ATOM   3326  BVL BVL Y1447     -82.580 -38.111  50.871  1.00  0.00
ATOM   3327  BVM BVM Y1448       5.510 -40.708  72.834  1.00  0.00
ATOM   3328  BVN BVN Y1449     -42.282  24.036  26.845  1.00  0.00
ATOM   3329  BVO BVO Y1450     -82.829  63.458  81.323  1.00  0.00
ATOM   3330  BVP BVP Y1451     -32.557  79.084  20.226  1.00  0.00
ATOM   3331  BVQ BVQ Y1452     -79.612  67.282 -41.235  1.00  0.00
ATOM   3332  BVR BVR Y1453      44.118  -7.291 -33.858  1.00  0.00
ATOM   3333  BVS BVS Y1454      41.560 -67.145 -10.622  1.00  0.00
ATOM   3334  BVT BVT Y1455       1.305 -56.028 -16.579  1.00  0.00
ATOM   3335  BVU BVU Y1456     -82.235  19.673 -68.469  1.00  0.00
ATOM   3336  BVV BVV Y1457     -22.955 -73.067   2.029  1.00  0.00
ATOM   3337  BVW BVW Y1458      50.450 -56.995  66.096  1.00  0.00
ATOM   3338  BVX BVX Y1459      21.303 -43.572 -85.022  1.00  0.00
ATOM   3339  BVY BVY Y1460      80.352 -30.938 -81.647  1.00  0.00
ATOM   3340  BVZ BVZ Y1461     -47.427  25.889 -58.731  1.00  0.00
ATOM   3341  BWA BWA Y1462      63.889 -57.315  19.814  1.00  0.00
ATOM   3342  BWB BWB Y1463     -13.652  -6.892 -81.729  1.00  0.00
ATOM   3343  BWC BWC Y1464     -82.232 -82.795  11.250  1.00  0.00
ATOM   3344  BWD BWD Y1465     -33.868  11.428 -42.480  1.00  0.00
ATOM   3345  BWE BWE Y1466     -50.665 -85.413  31.210  1.00  0.00
ATOM   3346  BWF BWF Y1467      57.548  57.621  66.967  1.00  0.00
ATOM   3347  BWG BWG Y1468      50.306 -64.613  13.750  1.00  0.00
ATOM   3348  BWH BWH Y1469     -59.134 -48.136 -39.884  1.00  0.00
ATOM   3349  BWI BWI Y1470      49.185 -70.470  33.785  1.00  0.00
ATOM   3350  BWJ BWJ Y1471     -84.477 -11.709  85.610  1.00  0.00
ATOM   3351  BWK BWK Y1472     -81.009 -44.158  80.963  1.00  0.00
ATOM   3352  BWL BWL Y1473      82.300 -25.732  81.335  1.00  0.00
ATOM   3353  BWM BWM Y1474      -1.067  28.153  -5.191  1.00  0.00
ATOM   3354  BWN BWN Y1475      78.990  72.457 -74.164  1.00  0.00
ATOM   3355  BWO BWO Y1476      84.977 -89.040   7.848  1.00  0.00
ATOM   3356  BWP BWP Y1477     -46.767   3.289 -51.850  1.00  0.00
ATOM   3357  BWQ BWQ Y1478      59.211   2.035  61.455  1.00  0.00
ATOM   3358  BWR BWR Y1479     -83.309 -12.384 -47.702  1.00  0.00
ATOM   3359  BWS BWS Y1480      84.663 -79.956 -78.933  1.00  0.00
ATOM   3360  BWT BWT Y1481     -81.282 -24.249 -76.254  1.00  0.00
ATOM   3361  BWU BWU Y1482      24.504  -7.695   6.648  1.00  0.00
ATOM   3362  BWV BWV Y1483      68.518  64.967 -16.193  1.00  0.00
ATOM   3363  BWW BWW Y1484     -17.877  69.597 -81.365  1.00  0.00
ATOM   3364  BWX BWX Y1485      83.169 -90.150 -26.817  1.00  0.00
ATOM   3365  BWY BWY Y1486       6.025 -21.478  13.607  1.00  0.00
ATOM   3366  BWZ BWZ Y1487      10.698 -34.482 -19.747  1.00  0.00
ATOM   3367  BXA BXA Y1488     -21.548  33.533  78.880  1.00  0.00
ATOM   3368  BXB BXB Y1489      20.533   7.412  82.333  1.00  0.00
ATOM   3369  BXC BXC Y1490     -34.204  41.805 -84.436  1.00  0.00
ATOM   3370  BXD BXD Y1491     -16.938  78.105  71.584  1.00  0.00
ATOM   3371  BXE BXE Y1492     -47.198  20.459 -20.413  1.00  0.00
ATOM   3372  BXF BXF Y1493     -68.247 -78.578  28.421  1.00  0.00
ATOM   3373  BXG BXG Y1494      82.492  43.816  34.463  1.00  0.00
ATOM   3374  BXH BXH Y1495     -77.868  28.691 -81.426  1.00  0.00
ATOM   3375  BXI BXI Y1496     -33.068   9.023 -26.839  1.00  0.00
ATOM   3376  BXJ BXJ Y1497      53.168 -68.605 -14.733  1.00  0.00
ATOM   3377  BXK BXK Y1498      16.633  33.470   8.149  1.00  0.00
ATOM   3378  BXL BXL Y1499      -5.779   2.563 -24.932  1.00  0.00
ATOM   3379  BXM BXM Y1500      85.003 -48.963 -48.818  1.00  0.00
ATOM   3380  BXN BXN Y1501      18.870 -41.786  66.677  1.00  0.00
ATOM   3381  BXO BXO Y1502      66.743 -87.893  79.657  1.00  0.00
ATOM   3382  BXP BXP Y1503     -75.767 -78.846  81.402  1.00  0.00
ATOM   3383  BXQ BXQ Y1504     -67.675 -69.139 -69.551  1.00  0.00
ATOM   3384  BXR BXR Y1505      83.873 -89.719  79.956  1.00  0.00
ATOM   3385  BXS BXS Y1506      43.520   2.409  -0.196  1.00  0.00
ATOM   3386  BXT BXT Y1507      37.815 -43.180 -54.122  1.00  0.00
ATOM   3387  BXU BXU Y1508       6.412  66.870 -57.839  1.00  0.00
ATOM   3388  BXV BXV Y1509      50.794  35.595 -48.741  1.00  0.00
ATOM   3389  BXW BXW Y1510      88.793  11.226  -4.315  1.00  0.00
ATOM   3390  BXX BXX Y1511     -21.778  54.445 -56.940  1.00  0.00
ATOM   3391  BXY BXY Y1512      68.084 -60.020 -74.196  1.00  0.00
ATOM   3392  BXZ BXZ Y1513      16.095 -87.996  82.650  1.00  0.00
ATOM   3393  BYA BYA Y1514     -50.618  20.284  72.417  1.00  0.00
ATOM   3394  BYB BYB Y1515      21.582 -79.398 -81.417  1.00  0.00
ATOM   3395  BYC BYC Y1516     -54.071 -88.381  79.836  1.00  0.00
ATOM   3396  BYD BYD Y1517     -58.381  71.290 -77.901  1.00  0.00
ATOM   3397  BYE BYE Y1518     -72.822  76.421  -2.399  1.00  0.00
ATOM   3398  BYF BYF Y1519       7.851 -70.925  84.328  1.00  0.00
ATOM   3399  BYG BYG Y1520     -70.008  25.665 -50.668  1.00  0.00
ATOM   3400  BYH BYH Y1521      39.499 -77.558  66.075  1.00  0.00
ATOM   3401  BYI BYI Y1522     -68.552 -27.953 -69.411  1.00  0.00
ATOM   3402  BYJ BYJ Y1523      25.225  21.656 -43.983  1.00  0.00
ATOM   3403  BYK BYK Y1524      -6.996  15.499  68.679  1.00  0.00
ATOM   3404  BYL BYL Y1525     -62.836  81.006  50.469  1.00  0.00
ATOM   3405  BYM BYM Y1526     -29.410  -5.245 -46.090  1.00  0.00
ATOM   3406  BYN BYN Y1527      30.832 -84.579  24.602  1.00  0.00
ATOM   3407  BYO BYO Y1528     -33.539  84.196 -31.371  1.00  0.00
ATOM   3408  BYP BYP Y1529      69.551  29.330  51.626  1.00  0.00
ATOM   3409  BYQ BYQ Y1530     -27.989   5.244   8.436  1.00  0.00
ATOM   3410  BYR BYR Y1531      63.604 -85.847 -71.617  1.00  0.00
ATOM   3411  BYS BYS Y1532      43.669 -65.493  86.159  1.00  0.00
ATOM   3412  BYT BYT Y1533      48.589  -3.185  51.601  1.00  0.00
ATOM   3413  BYU BYU Y1534     -64.489 -83.991   8.727  1.00  0.00
ATOM   3414  BYV BYV Y1535      80.578  10.194  42.114  1.00  0.00
ATOM   3415  BYW BYW Y1536      74.729  84.656   5.498  1.00  0.00
ATOM   3416  BYX BYX Y1537     -11.215 -43.221 -58.056  1.00  0.00
ATOM   3417  BYY BYY Y1538     -82.963  77.658  77.003  1.00  0.00
ATOM   3418  BYZ BYZ Y1539      22.916  81.161 -10.083  1.00  0.00
ATOM   3419  BZA BZA Y1540     -63.523 -74.228  84.888  1.00  0.00
ATOM   3420  BZB BZB Y1541      65.160  44.483  44.137  1.00  0.00
ATOM   3421  BZC BZC Y1542     -56.123 -11.679 -59.290  1.00  0.00
ATOM   3422  BZD BZD Y1543      89.904  67.145  29.459  1.00  0.00
ATOM   3423  BZE BZE Y1544     -47.245  81.863 -68.406  1.00  0.00
ATOM   3424  BZF BZF Y1545      65.305 -65.091 -43.683  1.00  0.00
ATOM   3425  BZG BZG Y1546      85.966  64.949  17.203  1.00  0.00
ATOM   3426  BZH BZH Y1547     -46.415  24.731 -74.634  1.00  0.00
ATOM   3427  BZI BZI Y1548      -9.722 -85.081  66.929  1.00  0.00
ATOM   3428  BZJ BZJ Y1549     -68.478 -36.395 -56.357  1.00  0.00
ATOM   3429  BZK BZK Y1550     -49.182  62.900 -16.751  1.00  0.00
ATOM   3430  BZL BZL Y1551      76.835  82.986 -13.823  1.00  0.00
ATOM   3431  BZM BZM Y1552      67.856  44.696 -35.290  1.00  0.00
ATOM   3432  BZN BZN Y1553     -82.419 -56.886  24.587  1.00  0.00
ATOM   3433  BZO BZO Y1554      88.535  44.532  17.252  1.00  0.00
ATOM   3434  BZP BZP Y1555      50.685  19.760  34.645  1.00  0.00
ATOM   3435  BZQ BZQ Y1556      11.217 -24.249  -2.886  1.00  0.00
ATOM   3436  BZR BZR Y1557      59.434  44.561 -79.770  1.00  0.00
ATOM   3437  BZS BZS Y1558      40.633 -80.502  85.355  1.00  0.00
ATOM   3438  BZT BZT Y1559     -71.221 -11.482 -14.585  1.00  0.00
ATOM   3439  BZU BZU Y1560      16.033 -53.110  87.624  1.00  0.00
ATOM   3440  BZV BZV Y1561      21.364  18.292  76.929  1.00  0.00
ATOM   3441  BZW BZW Y1562      18.683 -81.154  22.369  1.00  0.00
ATOM   3442  BZX BZX Y1563      39.859 -10.518  33.770  1.00  0.00
ATOM   3443  BZY BZY Y1564      71.327  33.562  28.473  1.00  0.00
ATOM   3444  BZZ BZZ Y1565     -54.336  -2.040 -84.206  1.00  0.00
ATOM   3445  CAA CAA Y1566     -85.349 -35.338  70.644  1.00  0.00
ATOM   3446  CAB CAB Y1567      45.910  20.232  66.868  1.00  0.00
ATOM   3447  CAC CAC Y1568      67.089 -38.323  67.952  1.00  0.00
ATOM   3448  CAD CAD Y1569       3.504   9.601 -18.223  1.00  0.00
ATOM   3449  CAE CAE Y1570      37.615 -90.035  60.841  1.00  0.00
ATOM   3450  CAF CAF Y1571     -57.215  25.259  81.896  1.00  0.00
ATOM   3451  CAG CAG Y1572      49.441  85.868 -76.044  1.00  0.00
ATOM   3452  CAH CAH Y1573      81.964 -63.294  70.768  1.00  0.00
ATOM   3453  CAI CAI Y1574     -77.620 -42.864 -24.154  1.00  0.00
ATOM   3454  CAJ CAJ Y1575       1.331 -47.164  -0.049  1.00  0.00
ATOM   3455  CAK CAK Y1576       5.857  82.770  -2.123  1.00  0.00
ATOM   3456  CAL CAL Y1577      22.664   8.263  33.485  1.00  0.00
ATOM   3457  CAM CAM Y1578      35.259  83.443 -12.689  1.00  0.00
ATOM   3458  CAN CAN Y1579      25.373  35.814  18.610  1.00  0.00
ATOM   3459  CAO CAO Y1580     -22.443 -33.945 -36.490  1.00  0.00
ATOM   3460  CAP CAP Y1581     -10.527   7.223 -84.619  1.00  0.00
ATOM   3461  CAQ CAQ Y1582      -2.129 -90.101 -78.369  1.00  0.00
ATOM   3462  CAR CAR Y1583      86.966 -54.558  78.881  1.00  0.00
ATOM   3463  CAS CAS Y1584     -59.375  -4.752  -5.892  1.00  0.00
ATOM   3464  CAT CAT Y1585      28.533 -51.226 -29.464  1.00  0.00
ATOM   3465  CAU CAU Y1586      57.385 -43.213 -80.471  1.00  0.00
ATOM   3466  CAV CAV Y1587      48.209 -17.693   7.840  1.00  0.00
ATOM   3467  CAW CAW Y1588      79.565 -59.709  -1.697  1.00  0.00
ATOM   3468  CAX CAX Y1589     -85.777  84.499 -60.315  1.00  0.00
ATOM   3469  CAY CAY Y1590       7.360  31.382 -37.542  1.00  0.00
ATOM   3470  CAZ CAZ Y1591     -34.464  33.385   4.414  1.00  0.00
ATOM   3471  CBA CBA Y1592     -31.654  40.197  88.889  1.00  0.00
ATOM   3472  CBB CBB Y1593     -75.416  -5.678 -33.998  1.00  0.00
ATOM   3473  CBC CBC Y1594     -14.358   0.602  52.818  1.00  0.00
ATOM   3474  CBD CBD Y1595      59.326 -85.117   8.217  1.00  0.00
ATOM   3475  CBE CBE Y1596     -80.812   8.846 -78.405  1.00  0.00
ATOM   3476  CBF CBF Y1597      -8.218 -70.643  -2.882  1.00  0.00
ATOM   3477  CBG CBG Y1598      48.482  63.385  36.242  1.00  0.00
ATOM   3478  CBH CBH Y1599      58.670  78.831  10.495  1.00  0.00
ATOM   3479  CBI CBI Y1600      74.430  50.985 -18.374  1.00  0.00
ATOM   3480  CBJ CBJ Y1601      60.480 -46.689  42.994  1.00  0.00
ATOM   3481  CBK CBK Y1602      39.027  84.930 -60.054  1.00  0.00
ATOM   3482  CBL CBL Y1603      42.980 -68.869 -28.575  1.00  0.00
ATOM   3483  CBM CBM Y1604     -45.647  -7.927  64.208  1.00  0.00
ATOM   3484  CBN CBN Y1605      82.622 -62.801  53.634  1.00  0.00
ATOM   3485  CBO CBO Y1606     -81.933  47.674 -40.310  1.00  0.00
ATOM   3486  CBP CBP Y1607      62.463  52.305 -64.333  1.00  0.00
ATOM   3487  CBQ CBQ Y1608      28.179   5.265 -39.829  1.00  0.00
ATOM   3488  CBR CBR Y1609      55.072  45.912   2.334  1.00  0.00
ATOM   3489  CBS CBS Y1610     -40.638  80.976 -84.791  1.00  0.00
ATOM   3490  CBT CBT Y1611      27.174 -77.584  87.894  1.00  0.00
ATOM   3491  CBU CBU Y1612       6.892  30.600 -57.167  1.00  0.00
ATOM   3492  CBV CBV Y1613      39.156  -3.741  84.946  1.00  0.00
ATOM   3493  CBW CBW Y1614     -43.343  69.931  15.982  1.00  0.00
ATOM   3494  CBX CBX Y1615      15.669 -49.815 -62.623  1.00  0.00
ATOM   3495  CBY CBY Y1616      81.041   4.555  77.998  1.00  0.00
ATOM   3496  CBZ CBZ Y1617      89.807 -84.781 -42.036  1.00  0.00
ATOM   3497  CCA CCA Y1618     -23.341 -31.748  73.872  1.00  0.00
ATOM   3498  CCB CCB Y1619     -45.828  77.579  -5.615  1.00  0.00
ATOM   3499  CCC CCC Y1620     -11.580  -6.966  -0.648  1.00  0.00
ATOM   3500  CCD CCD Y1621      69.521 -86.345  67.999  1.00  0.00
ATOM   3501  CCE CCE Y1622      57.897  69.720  42.516  1.00  0.00
ATOM   3502  CCF CCF Y1623      30.734 -33.406 -65.042  1.00  0.00
ATOM   3503  CCG CCG Y1624     -79.656  -0.477  77.929  1.00  0.00
ATOM   3504  CCH CCH Y1625     -69.894  80.984  13.529  1.00  0.00
ATOM   3505  CCI CCI Y1626     -34.203 -33.473  83.949  1.00  0.00
ATOM   3506  CCJ CCJ Y1627      59.571  70.555  25.119  1.00  0.00
ATOM   3507  CCK CCK Y1628      22.913  68.908  86.152  1.00  0.00
ATOM   3508  CCL CCL Y1629     -54.194  28.686  40.219  1.00  0.00
ATOM   3509  CCM CCM Y1630     -32.855  -3.339 -67.762  1.00  0.00
ATOM   3510  CCN CCN Y1631     -44.171  13.295  15.171  1.00  0.00
ATOM   3511  CCO CCO Y1632     -83.941 -12.690 -25.839  1.00  0.00
ATOM   3512  CCP CCP Y1633      14.436  47.600 -57.318  1.00  0.00
ATOM   3513  CCQ CCQ Y1634     -68.590 -39.727 -30.026  1.00  0.00
ATOM   3514  CCR CCR Y1635      15.801  19.854 -10.377  1.00  0.00
ATOM   3515  CCS CCS Y1636       9.298 -15.693  24.218  1.00  0.00
ATOM   3516  CCT CCT Y1637     -17.365  46.186 -75.260  1.00  0.00
ATOM   3517  CCU CCU Y1638     -30.167 -47.946  19.137  1.00  0.00
ATOM   3518  CCV CCV Y1639     -67.279 -51.061  83.508  1.00  0.00
ATOM   3519  CCW CCW Y1640     -32.146  80.930  -7.134  1.00  0.00
ATOM   3520  CCX CCX Y1641      40.097  51.269  78.541  1.00  0.00
ATOM   3521  CCY CCY Y1642     -20.562  -0.378  39.928  1.00  0.00
ATOM   3522  CCZ CCZ Y1643     -30.649 -49.939 -78.087  1.00  0.00
ATOM   3523  CDA CDA Y1644      45.888 -10.104 -79.145  1.00  0.00
ATOM   3524  CDB CDB Y1645      42.768  44.387 -30.760  1.00  0.00
ATOM   3525  CDC CDC Y1646      85.176 -33.633  26.218  1.00  0.00
ATOM   3526  CDD CDD Y1647     -41.228  76.232  57.111  1.00  0.00
ATOM   3527  CDE CDE Y1648     -44.450 -85.675  89.111  1.00  0.00
ATOM   3528  CDF CDF Y1649      73.213 -53.379  49.953  1.00  0.00
ATOM   3529  CDG CDG Y1650      16.322  -4.501  86.878  1.00  0.00
ATOM   3530  CDH CDH Y1651      89.066 -20.723 -62.647  1.00  0.00
ATOM   3531  CDI CDI Y1652     -43.384 -81.531   0.982  1.00  0.00
ATOM   3532  CDJ CDJ Y1653      70.765  19.197 -56.116  1.00  0.00
ATOM   3533  CDK CDK Y1654     -25.578  17.731  20.545  1.00  0.00
ATOM   3534  CDL CDL Y1655     -10.729  -7.946 -47.402  1.00  0.00
ATOM   3535  CDM CDM Y1656      40.134  43.089 -46.529  1.00  0.00
ATOM   3536  CDN CDN Y1657      53.285 -86.437 -84.497  1.00  0.00
ATOM   3537  CDO CDO Y1658     -11.006 -54.717  10.260  1.00  0.00
ATOM   3538  CDP CDP Y1659      16.874 -58.941  -6.351  1.00  0.00
ATOM   3539  CDQ CDQ Y1660      39.931  79.405 -29.603  1.00  0.00
ATOM   3540  CDR CDR Y1661      27.323  -5.177  27.446  1.00  0.00
ATOM   3541  CDS CDS Y1662      39.972  15.415 -85.059  1.00  0.00
ATOM   3542  CDT CDT Y1663     -46.548  53.490   7.542  1.00  0.00
ATOM   3543  CDU CDU Y1664     -75.567 -89.485  45.032  1.00  0.00
ATOM   3544  CDV CDV Y1665     -27.650  80.454 -21.473  1.00  0.00
ATOM   3545  CDW CDW Y1666      88.946  72.663 -24.069  1.00  0.00
ATOM   3546  CDX CDX Y1667     -75.965 -47.067 -50.106  1.00  0.00
ATOM   3547  CDY CDY Y1668     -60.786  29.584 -83.610  1.00  0.00
ATOM   3548  CDZ CDZ Y1669      32.776  52.154 -29.436  1.00  0.00
ATOM   3549  CEA CEA Y1670      46.279  81.882  48.138  1.00  0.00
ATOM   3550  CEB CEB Y1671      31.009   9.929 -12.704  1.00  0.00
ATOM   3551  CEC CEC Y1672      -9.652  54.409 -46.435  1.00  0.00
ATOM   3552  CED CED Y1673     -29.420   1.175  72.615  1.00  0.00
ATOM   3553  CEE CEE Y1674     -19.434  68.138 -39.744  1.00  0.00
ATOM   3554  CEF CEF Y1675       5.187  83.134 -86.886  1.00  0.00
ATOM   3555  CEG CEG Y1676      43.253  43.558  -1.220  1.00  0.00
ATOM   3556  CEH CEH Y1677     -60.246 -23.596 -87.421  1.00  0.00
ATOM   3557  CEI CEI Y1678      -8.364  -9.848  49.047  1.00  0.00
ATOM   3558  CEJ CEJ Y1679     -80.812  -9.226 -84.139  1.00  0.00
ATOM   3559  CEK CEK Y1680      -9.555   8.932 -11.534  1.00  0.00
ATOM   3560  CEL CEL Y1681      33.653 -14.022  46.743  1.00  0.00
ATOM   3561  CEM CEM Y1682      72.477 -47.797  27.438  1.00  0.00
ATOM   3562  CEN CEN Y1683      15.330  52.201 -21.504  1.00  0.00
ATOM   3563  CEO CEO Y1684     -27.121  80.891  82.643  1.00  0.00
ATOM   3564  CEP CEP Y1685      54.185 -80.016  83.400  1.00  0.00
ATOM   3565  CEQ CEQ Y1686      27.435 -88.787 -21.560  1.00  0.00
ATOM   3566  CER CER Y1687     -21.147 -12.552  63.732  1.00  0.00
ATOM   3567  CES CES Y1688     -16.584  11.221 -60.648  1.00  0.00
ATOM   3568  CET CET Y1689      37.252 -49.722   8.890  1.00  0.00
ATOM   3569  CEU CEU Y1690      20.679 -72.222 -10.089  1.00  0.00
ATOM   3570  CEV CEV Y1691     -82.828 -32.550  25.076  1.00  0.00
ATOM   3571  CEW CEW Y1692     -72.573  37.233 -30.248  1.00  0.00
ATOM   3572  CEX CEX Y1693      30.155  -2.496 -59.449  1.00  0.00
ATOM   3573  CEY CEY Y1694     -83.058  56.690 -68.916  1.00  0.00
ATOM   3574  CEZ CEZ Y1695      53.937  -8.848  25.186  1.00  0.00
ATOM   3575  CFA CFA Y1696      62.847 -68.160  -5.923  1.00  0.00
ATOM   3576  CFB CFB Y1697       0.417  -9.656  -5.878  1.00  0.00
ATOM   3577  CFC CFC Y1698     -77.861 -32.089 -33.080  1.00  0.00
ATOM   3578  CFD CFD Y1699     -45.482  83.074  28.478  1.00  0.00
ATOM   3579  CFE CFE Y1700      -2.856  78.152  57.227  1.00  0.00
ATOM   3580  CFF CFF Y1701      43.949  36.109  72.829  1.00  0.00
ATOM   3581  CFG CFG Y1702     -83.093  31.231  85.601  1.00  0.00
ATOM   3582  CFH CFH Y1703     -33.069 -78.617  87.660  1.00  0.00
ATOM   3583  CFI CFI Y1704      79.940  42.259 -30.179  1.00  0.00
ATOM   3584  CFJ CFJ Y1705     -44.643 -32.302 -14.408  1.00  0.00
ATOM   3585  CFK CFK Y1706      21.878 -70.855   0.832  1.00  0.00
ATOM   3586  CFL CFL Y1707     -32.383  -5.228   2.076  1.00  0.00
ATOM   3587  CFM CFM Y1708      88.406 -17.766  17.236  1.00  0.00
ATOM   3588  CFN CFN Y1709      26.216  38.753 -43.017  1.00  0.00
ATOM   3589  CFO CFO Y1710     -23.975  -8.865  87.344  1.00  0.00
ATOM   3590  CFP CFP Y1711      -8.126 -24.368 -53.408  1.00  0.00
ATOM   3591  CFQ CFQ Y1712       2.123   8.556  30.400  1.00  0.00
ATOM   3592  CFR CFR Y1713      25.857  45.407   1.335  1.00  0.00
ATOM   3593  CFS CFS Y1714      63.844  58.793   0.937  1.00  0.00
ATOM   3594  CFT CFT Y1715      28.450 -69.463 -27.668  1.00  0.00
ATOM   3595  CFU CFU Y1716     -83.388 -54.951 -84.935  1.00  0.00
ATOM   3596  CFV CFV Y1717      67.481  -8.581  15.418  1.00  0.00
ATOM   3597  CFW CFW Y1718      37.831  18.997  80.107  1.00  0.00
ATOM   3598  CFX CFX Y1719      62.973  26.763 -46.960  1.00  0.00
ATOM   3599  CFY CFY Y1720      53.599   7.021 -80.449  1.00  0.00
ATOM   3600  CFZ CFZ Y1721     -69.777 -73.264 -83.103  1.00  0.00
ATOM   3601  CGA CGA Y1722     -17.667   2.282  -3.386  1.00  0.00
ATOM   3602  CGB CGB Y1723     -38.671  29.860  85.028  1.00  0.00
ATOM   3603  CGC CGC Y1724     -38.028  72.167 -59.296  1.00  0.00
ATOM   3604  CGD CGD Y1725      24.614  71.868   7.601  1.00  0.00
ATOM   3605  CGE CGE Y1726     -39.840  84.968 -57.085  1.00  0.00
ATOM   3606  CGF CGF Y1727     -13.683  42.844 -50.267  1.00  0.00
ATOM   3607  CGG CGG Y1728      -4.444  70.804 -52.801  1.00  0.00
ATOM   3608  CGH CGH Y1729      68.610  12.874  46.672  1.00  0.00
ATOM   3609  CGI CGI Y1730      29.595  76.964 -44.141  1.00  0.00
ATOM   3610  CGJ CGJ Y1731     -63.120 -45.901 -51.098  1.00  0.00
ATOM   3611  CGK CGK Y1732      -2.392  79.450  80.975  1.00  0.00
ATOM   3612  CGL CGL Y1733     -78.092 -41.577 -12.857  1.00  0.00
ATOM   3613  CGM CGM Y1734      -6.763 -85.682 -25.097  1.00  0.00
ATOM   3614  CGN CGN Y1735      87.145 -34.138 -64.145  1.00  0.00
ATOM   3615  CGO CGO Y1736     -66.411  10.695 -53.185  1.00  0.00
ATOM   3616  CGP CGP Y1737      46.231 -15.535  42.804  1.00  0.00
ATOM   3617  CGQ CGQ Y1738      54.848  22.840 -39.027  1.00  0.00
ATOM   3618  CGR CGR Y1739      -6.333  17.565 -23.044  1.00  0.00
ATOM   3619  CGS CGS Y1740     -30.657 -59.749   7.338  1.00  0.00
ATOM   3620  CGT CGT Y1741      11.893  70.039  89.731  1.00  0.00
ATOM   3621  CGU CGU Y1742     -36.079 -77.614  74.950  1.00  0.00
ATOM   3622  CGV CGV Y1743     -62.253 -87.283  -3.277  1.00  0.00
ATOM   3623  CGW CGW Y1744      -8.222  64.117  24.702  1.00  0.00
ATOM   3624  CGX CGX Y1745      34.588 -70.173  44.242  1.00  0.00
ATOM   3625  CGY CGY Y1746      73.534 -86.461 -45.819  1.00  0.00
ATOM   3626  CGZ CGZ Y1747     -10.592  63.469 -71.699  1.00  0.00
ATOM   3627  CHA CHA Y1748      31.056 -23.584 -14.493  1.00  0.00
ATOM   3628  CHB CHB Y1749     -11.055 -20.261 -71.074  1.00  0.00
ATOM   3629  CHC CHC Y1750      54.254 -24.192  33.078  1.00  0.00
ATOM   3630  CHD CHD Y1751      14.103 -62.181 -84.888  1.00  0.00
ATOM   3631  CHE CHE Y1752     -33.411 -18.738 -75.990  1.00  0.00
ATOM   3632  CHF CHF Y1753     -11.964  60.251  43.001  1.00  0.00
ATOM   3633  CHG CHG Y1754      61.529  -0.473 -12.690  1.00  0.00
ATOM   3634  CHH CHH Y1755     -17.908  29.055  10.152  1.00  0.00
ATOM   3635  CHI CHI Y1756     -42.045 -41.381  67.948  1.00  0.00
ATOM   3636  CHJ CHJ Y1757     -54.697  61.193  87.197  1.00  0.00
ATOM   3637  CHK CHK Y1758      14.550  80.354  81.680  1.00  0.00
ATOM   3638  CHL CHL Y1759      53.316  29.711  72.162  1.00  0.00
ATOM   3639  CHM CHM Y1760      86.441  47.975  55.770  1.00  0.00
ATOM   3640  CHN CHN Y1761     -17.679  -3.834 -32.668  1.00  0.00
ATOM   3641  CHO CHO Y1762      13.291 -89.759 -83.159  1.00  0.00
ATOM   3642  CHP CHP Y1763       6.404  15.883  84.497  1.00  0.00
ATOM   3643  CHQ CHQ Y1764     -72.814  29.035 -67.989  1.00  0.00
ATOM   3644  CHR CHR Y1765      72.752  46.132  67.738  1.00  0.00
ATOM   3645  CHS CHS Y1766      76.370  22.204  85.541  1.00  0.00
ATOM   3646  CHT CHT Y1767     -28.289  58.537 -67.447  1.00  0.00
ATOM   3647  CHU CHU Y1768      86.193  34.490  78.993  1.00  0.00
ATOM   3648  CHV CHV Y1769     -67.578  23.327  50.609  1.00  0.00
ATOM   3649  CHW CHW Y1770      83.607  13.452  30.728  1.00  0.00
ATOM   3650  CHX CHX Y1771     -45.581  82.950   8.135  1.00  0.00
ATOM   3651  CHY CHY Y1772       3.793  40.228 -72.345  1.00  0.00
ATOM   3652  CHZ CHZ Y1773     -49.374 -21.704  16.915  1.00  0.00
ATOM   3653  CIA CIA Y1774      32.601 -87.063  42.047  1.00  0.00
ATOM   3654  CIB CIB Y1775      -2.339 -13.734  30.139  1.00  0.00
ATOM   3655  CIC CIC Y1776     -47.000  69.175  31.186  1.00  0.00
ATOM   3656  CID CID Y1777      33.377 -66.246  57.167  1.00  0.00
ATOM   3657  CIE CIE Y1778     -24.259  21.958  68.951  1.00  0.00
ATOM   3658  CIF CIF Y1779      76.269  -8.790  88.527  1.00  0.00
ATOM   3659  CIG CIG Y1780      53.013  73.655 -27.878  1.00  0.00
ATOM   3660  CIH CIH Y1781       7.410 -21.593  78.167  1.00  0.00
ATOM   3661  CII CII Y1782     -83.954 -23.893  12.071  1.00  0.00
ATOM   3662  CIJ CIJ Y1783      82.983  22.740 -54.437  1.00  0.00
ATOM   3663  CIK CIK Y1784      10.400 -63.538  19.757  1.00  0.00
ATOM   3664  CIL CIL Y1785     -83.348  79.488 -81.918  1.00  0.00
ATOM   3665  CIM CIM Y1786      87.040 -86.847  26.306  1.00  0.00
ATOM   3666  CIN CIN Y1787      -6.508  -2.318  25.480  1.00  0.00
ATOM   3667  CIO CIO Y1788     -84.280  51.301 -13.777  1.00  0.00
ATOM   3668  CIP CIP Y1789      35.900 -20.037   5.378  1.00  0.00
ATOM   3669  CIQ CIQ Y1790      21.914 -15.091 -61.127  1.00  0.00
ATOM   3670  CIR CIR Y1791      -6.485 -14.000 -59.580  1.00  0.00
ATOM   3671  CIS CIS Y1792     -29.656 -10.579  11.298  1.00  0.00
ATOM   3672  CIT CIT Y1793      18.855  58.601  -7.704  1.00  0.00
ATOM   3673  CIU CIU Y1794      32.599 -67.788 -85.364  1.00  0.00
ATOM   3674  CIV CIV Y1795     -81.295  57.002  42.228  1.00  0.00
ATOM   3675  CIW CIW Y1796      54.539  55.207  79.295  1.00  0.00
ATOM   3676  CIX CIX Y1797      32.161   2.510 -76.075  1.00  0.00
ATOM   3677  CIY CIY Y1798      77.762 -11.592 -86.613  1.00  0.00
ATOM   3678  CIZ CIZ Y1799     -21.047 -80.993 -41.484  1.00  0.00
ATOM   3679  CJA CJA Y1800      27.432  45.933  86.699  1.00  0.00
ATOM   3680  CJB CJB Y1801      18.387  45.529  37.702  1.00  0.00
ATOM   3681  CJC CJC Y1802      20.785  12.423 -83.031  1.00  0.00
ATOM   3682  CJD CJD Y1803     -17.182 -46.741 -44.566  1.00  0.00
ATOM   3683  CJE CJE Y1804     -72.963  47.841  82.184  1.00  0.00
ATOM   3684  CJF CJF Y1805      88.271  25.652  22.558  1.00  0.00
ATOM   3685  CJG CJG Y1806     -27.780 -34.304 -48.692  1.00  0.00
ATOM   3686  CJH CJH Y1807     -52.313   4.350  78.973  1.00  0.00
ATOM   3687  CJI CJI Y1808      10.944 -27.510  36.305  1.00  0.00
ATOM   3688  CJJ CJJ Y1809     -83.135 -59.031  -2.793  1.00  0.00
ATOM   3689  CJK CJK Y1810      81.867 -76.517  87.094  1.00  0.00
ATOM   3690  CJL CJL Y1811     -80.614 -25.288 -50.551  1.00  0.00
ATOM   3691  CJM CJM Y1812      70.542 -11.219 -59.105  1.00  0.00
ATOM   3692  CJN CJN Y1813      50.002 -24.740 -20.596  1.00  0.00
ATOM   3693  CJO CJO Y1814     -15.457  85.650 -38.070  1.00  0.00
ATOM   3694  CJP CJP Y1815     -64.026  24.693 -12.562  1.00  0.00
ATOM   3695  CJQ CJQ Y1816     -79.811  34.161 -12.243  1.00  0.00
ATOM   3696  CJR CJR Y1817     -56.421   3.878   6.231  1.00  0.00
ATOM   3697  CJS CJS Y1818       8.418  21.112  50.075  1.00  0.00
ATOM   3698  CJT CJT Y1819     -56.811 -86.938  20.764  1.00  0.00
ATOM   3699  CJU CJU Y1820      75.101   4.177 -57.414  1.00  0.00
ATOM   3700  CJV CJV Y1821     -14.204  30.885 -46.664  1.00  0.00
ATOM   3701  CJW CJW Y1822      59.704  59.880 -55.921  1.00  0.00
ATOM   3702  CJX CJX Y1823     -12.939 -59.190  -9.139  1.00  0.00
ATOM   3703  CJY CJY Y1824      70.459 -77.430 -81.049  1.00  0.00
ATOM   3704  CJZ CJZ Y1825      -6.045 -34.893  40.410  1.00  0.00
ATOM   3705  CKA CKA Y1826      53.565   4.414  32.274  1.00  0.00
ATOM   3706  CKB CKB Y1827      45.256  43.184 -17.655  1.00  0.00
ATOM   3707  CKC CKC Y1828     -47.652  84.380 -37.785  1.00  0.00
ATOM   3708  CKD CKD Y1829     -84.480 -60.983  80.237  1.00  0.00
ATOM   3709  CKE CKE Y1830      89.526  76.210 -57.058  1.00  0.00
ATOM   3710  CKF CKF Y1831       1.516 -47.293  60.084  1.00  0.00
ATOM   3711  CKG CKG Y1832      52.416 -25.530  80.262  1.00  0.00
ATOM   3712  CKH CKH Y1833      84.064  53.302 -82.619  1.00  0.00
ATOM   3713  CKI CKI Y1834     -78.868 -22.309  -9.195  1.00  0.00
ATOM   3714  CKJ CKJ Y1835     -14.138  85.539  52.469  1.00  0.00
ATOM   3715  CKK CKK Y1836     -16.236 -88.773   1.111  1.00  0.00
ATOM   3716  CKL CKL Y1837     -33.631 -18.292  62.961  1.00  0.00
ATOM   3717  CKM CKM Y1838      86.536 -67.349   3.563  1.00  0.00
ATOM   3718  CKN CKN Y1839     -11.541 -43.100  32.740  1.00  0.00
ATOM   3719  CKO CKO Y1840     -35.730 -29.854  23.442  1.00  0.00
ATOM   3720  CKP CKP Y1841      40.341 -89.652 -36.926  1.00  0.00
ATOM   3721  CKQ CKQ Y1842      45.639  68.175 -81.799  1.00  0.00
ATOM   3722  CKR CKR Y1843      82.050  82.247  20.514  1.00  0.00
ATOM   3723  CKS CKS Y1844     -12.306 -19.471 -38.062  1.00  0.00
ATOM   3724  CKT CKT Y1845      71.515 -20.184  23.647  1.00  0.00
ATOM   3725  CKU CKU Y1846      58.591 -73.198  69.213  1.00  0.00
ATOM   3726  CKV CKV Y1847       8.478 -15.197   2.391  1.00  0.00
ATOM   3727  CKW CKW Y1848       5.774  16.488 -86.466  1.00  0.00
ATOM   3728  CKX CKX Y1849      90.187  76.664  13.221  1.00  0.00
ATOM   3729  CKY CKY Y1850     -81.586 -73.406 -75.805  1.00  0.00
ATOM   3730  CKZ CKZ Y1851      57.545  29.979   0.087  1.00  0.00
ATOM   3731  CLA CLA Y1852     -84.035   7.101   0.921  1.00  0.00
ATOM   3732  CLB CLB Y1853      43.413  28.070  55.763  1.00  0.00
ATOM   3733  CLC CLC Y1854      44.852 -53.074  24.523  1.00  0.00
ATOM   3734  CLD CLD Y1855       5.028  19.405 -69.010  1.00  0.00
ATOM   3735  CLE CLE Y1856      39.094 -23.593  83.816  1.00  0.00
ATOM   3736  CLF CLF Y1857     -67.562 -38.121  87.654  1.00  0.00
ATOM   3737  CLG CLG Y1858       8.951 -80.700 -43.371  1.00  0.00
ATOM   3738  CLH CLH Y1859     -55.170 -27.166  28.492  1.00  0.00
ATOM   3739  CLI CLI Y1860      22.310  24.396  25.351  1.00  0.00
ATOM   3740  CLJ CLJ Y1861     -11.084 -84.859  79.187  1.00  0.00
ATOM   3741  CLK CLK Y1862     -81.256 -81.020  26.402  1.00  0.00
ATOM   3742  CLL CLL Y1863      30.595 -88.654 -41.664  1.00  0.00
ATOM   3743  CLM CLM Y1864     -62.066 -88.892 -17.684  1.00  0.00
ATOM   3744  CLN CLN Y1865      36.995 -53.302 -20.605  1.00  0.00
ATOM   3745  CLO CLO Y1866      16.399  -8.496  29.788  1.00  0.00
ATOM   3746  CLP CLP Y1867     -31.698  70.777 -78.442  1.00  0.00
ATOM   3747  CLQ CLQ Y1868     -26.340  55.803 -84.712  1.00  0.00
ATOM   3748  CLR CLR Y1869     -81.094  79.703 -47.577  1.00  0.00
ATOM   3749  CLS CLS Y1870      89.890  40.926 -44.803  1.00  0.00
ATOM   3750  CLT CLT Y1871      18.656 -35.632  -0.401  1.00  0.00
ATOM   3751  CLU CLU Y1872      64.696  84.078 -79.467  1.00  0.00
ATOM   3752  CLV CLV Y1873     -27.586 -53.187  59.155  1.00  0.00
ATOM   3753  CLW CLW Y1874      76.704 -58.879 -41.789  1.00  0.00
ATOM   3754  CLX CLX Y1875     -28.956   7.161  56.877  1.00  0.00
ATOM   3755  CLY CLY Y1876      25.583  21.839  -4.386  1.00  0.00
ATOM   3756  CLZ CLZ Y1877      -0.863  50.140 -65.470  1.00  0.00
ATOM   3757  CMA CMA Y1878      11.908 -63.117  38.152  1.00  0.00
ATOM   3758  CMB CMB Y1879     -84.238 -85.613 -47.875  1.00  0.00
ATOM   3759  CMC CMC Y1880     -40.301  81.521  89.046  1.00  0.00
ATOM   3760  CMD CMD Y1881      57.787 -53.888  80.072  1.00  0.00
ATOM   3761  CME CME Y1882      34.164 -88.236 -80.557  1.00  0.00
ATOM   3762  CMF CMF Y1883      28.637  62.716 -28.936  1.00  0.00
ATOM   3763  CMG CMG Y1884      32.586  13.948 -49.934  1.00  0.00
ATOM   3764  CMH CMH Y1885     -22.664 -25.107  41.854  1.00  0.00
ATOM   3765  CMI CMI Y1886     -40.513   2.410  14.279  1.00  0.00
ATOM   3766  CMJ CMJ Y1887     -42.922  77.942  42.319  1.00  0.00
ATOM   3767  CMK CMK Y1888     -43.937   0.688  88.588  1.00  0.00
ATOM   3768  CML CML Y1889      72.587  41.271 -48.400  1.00  0.00
ATOM   3769  CMM CMM Y1890      42.008  11.208  29.447  1.00  0.00
ATOM   3770  CMN CMN Y1891      48.198 -87.885 -26.781  1.00  0.00
ATOM   3771  CMO CMO Y1892     -15.392 -55.218 -50.274  1.00  0.00
ATOM   3772  CMP CMP Y1893      30.148   3.366  89.221  1.00  0.00
ATOM   3773  CMQ CMQ Y1894     -10.613 -56.537 -27.030  1.00  0.00
ATOM   3774  CMR CMR Y1895      -5.086   0.353  59.733  1.00  0.00
ATOM   3775  CMS CMS Y1896      87.723  30.792 -16.770  1.00  0.00
ATOM   3776  CMT CMT Y1897       4.826 -77.364  33.827  1.00  0.00
ATOM   3777  CMU CMU Y1898      87.630  83.437 -72.029  1.00  0.00
ATOM   3778  CMV CMV Y1899     -69.265 -84.697 -55.526  1.00  0.00
ATOM   3779  CMW CMW Y1900      78.594 -42.242  80.268  1.00  0.00
ATOM   3780  CMX CMX Y1901     -39.561  78.975 -47.467  1.00  0.00
ATOM   3781  CMY CMY Y1902     -71.978  83.869 -16.852  1.00  0.00
ATOM   3782  CMZ CMZ Y1903     -50.879  60.750  43.913  1.00  0.00
ATOM   3783  CNA CNA Y1904     -38.455   4.043  27.325  1.00  0.00
ATOM   3784  CNB CNB Y1905      17.967  -4.063 -46.761  1.00  0.00
ATOM   3785  CNC CNC Y1906      89.279 -44.545  29.180  1.00  0.00
ATOM   3786  CND CND Y1907     -84.233 -15.745  51.538  1.00  0.00
ATOM   3787  CNE CNE Y1908     -40.511  -1.132 -79.427  1.00  0.00
ATOM   3788  CNF CNF Y1909     -13.303 -85.297  55.474  1.00  0.00
ATOM   3789  CNG CNG Y1910     -69.230  86.330  67.517  1.00  0.00
ATOM   3790  CNH CNH Y1911      52.602  60.225  -0.923  1.00  0.00
ATOM   3791  CNI CNI Y1912      84.842  -9.660  78.820  1.00  0.00
ATOM   3792  CNJ CNJ Y1913      19.545   0.402 -79.659  1.00  0.00
ATOM   3793  CNK CNK Y1914     -34.315  52.834  -2.816  1.00  0.00
ATOM   3794  CNL CNL Y1915       7.094  83.053  67.112  1.00  0.00
ATOM   3795  CNM CNM Y1916      80.060 -58.440  16.632  1.00  0.00
ATOM   3796  CNN CNN Y1917     -84.532 -54.037 -41.658  1.00  0.00
ATOM   3797  CNO CNO Y1918     -12.252 -82.075 -67.481  1.00  0.00
ATOM   3798  CNP CNP Y1919      29.193 -45.543 -61.813  1.00  0.00
ATOM   3799  CNQ CNQ Y1920     -64.036 -12.074 -82.975  1.00  0.00
ATOM   3800  CNR CNR Y1921      39.158  61.489  25.382  1.00  0.00
ATOM   3801  CNS CNS Y1922      85.209  61.389  66.225  1.00  0.00
ATOM   3802  CNT CNT Y1923     -21.830 -16.480   0.080  1.00  0.00
ATOM   3803  CNU CNU Y1924      16.181  70.764 -52.836  1.00  0.00
ATOM   3804  CNV CNV Y1925      -0.219 -89.166   3.932  1.00  0.00
ATOM   3805  CNW CNW Y1926     -24.612  68.294  23.015  1.00  0.00
ATOM   3806  CNX CNX Y1927      28.167  51.539  44.385  1.00  0.00
ATOM   3807  CNY CNY Y1928     -85.949 -90.095  58.763  1.00  0.00
ATOM   3808  CNZ CNZ Y1929     -67.399  38.157  39.485  1.00  0.00
ATOM   3809  COA COA Y1930     -49.512  11.358 -39.268  1.00  0.00
ATOM   3810  COB COB Y1931      10.606  64.533 -72.970  1.00  0.00
ATOM   3811  COC COC Y1932      89.973 -27.994 -18.770  1.00  0.00
ATOM   3812  COD COD Y1933      53.141  -5.309  -4.063  1.00  0.00
ATOM   3813  COE COE Y1934      75.529 -81.230 -34.177  1.00  0.00
ATOM   3814  COF COF Y1935     -48.676  19.116   2.582  1.00  0.00
ATOM   3815  COG COG Y1936      61.981  83.821 -46.037  1.00  0.00
ATOM   3816  COH COH Y1937      -4.780  17.478  87.764  1.00  0.00
ATOM   3817  COI COI Y1938      79.778  54.863 -45.188  1.00  0.00
ATOM   3818  COJ COJ Y1939      68.547  -8.028  -4.694  1.00  0.00
ATOM   3819  COK COK Y1940     -62.272  65.734 -13.766  1.00  0.00
ATOM   3820  COL COL Y1941     -57.990  84.653 -23.290  1.00  0.00
ATOM   3821  COM COM Y1942     -34.397  -2.579 -23.987  1.00  0.00
ATOM   3822  CON CON Y1943     -37.421 -55.799  17.267  1.00  0.00
ATOM   3823  COO COO Y1944      89.461 -68.622 -80.900  1.00  0.00
ATOM   3824  COP COP Z1945     -67.658 -67.195  68.551  1.00  0.00
ATOM   3825  COQ COQ Z1946     -64.527 -18.756  31.878  1.00  0.00
ATOM   3826  COR COR Z1947     -43.345  11.848  36.037  1.00  0.00
ATOM   3827  COS COS Z1948      81.461  12.664  13.867  1.00  0.00
ATOM   3828  COT COT Z1949      -7.475  36.977 -11.583  1.00  0.00
ATOM   3829  COU COU Z1950     -27.876  11.062 -58.019  1.00  0.00
ATOM   3830  COV COV Z1951     -51.465 -60.653 -53.570  1.00  0.00
ATOM   3831  COW COW Z1952      76.368   6.487  45.861  1.00  0.00
ATOM   3832  COX COX Z1953       9.208  68.971 -54.883  1.00  0.00
ATOM   3833  COY COY Z1954      61.457  67.732  57.671  1.00  0.00
ATOM   3834  COZ COZ Z1955      73.695 -37.567 -27.965  1.00  0.00
ATOM   3835  CPA CPA Z1956     -52.794  14.243  76.943  1.00  0.00
ATOM   3836  CPB CPB Z1957      22.184  44.342   2.524  1.00  0.00
ATOM   3837  CPC CPC Z1958      -4.042 -68.985 -69.732  1.00  0.00
ATOM   3838  CPD CPD Z1959      25.286  72.382  -2.543  1.00  0.00
ATOM   3839  CPE CPE Z1960      49.679   4.788  67.231  1.00  0.00
ATOM   3840  CPF CPF Z1961     -22.238  16.077  62.220  1.00  0.00
ATOM   3841  CPG CPG Z1962     -54.131  32.500 -35.153  1.00  0.00
ATOM   3842  CPH CPH Z1963     -11.109  -0.608  13.703  1.00  0.00
ATOM   3843  CPI CPI Z1964      21.576 -31.019  53.037  1.00  0.00
ATOM   3844  CPJ CPJ Z1965     -67.128 -57.946  21.203  1.00  0.00
ATOM   3845  CPK CPK Z1966      -8.377  61.957  73.007  1.00  0.00
ATOM   3846  CPL CPL Z1967      24.401  19.268 -45.410  1.00  0.00
ATOM   3847  CPM CPM Z1968     -49.744 -18.367 -44.223  1.00  0.00
ATOM   3848  CPN CPN Z1969      -1.551  26.486 -65.943  1.00  0.00
ATOM   3849  CPO CPO Z1970     -43.525  77.865  27.572  1.00  0.00
ATOM   3850  CPP CPP Z1971      39.753  53.996 -26.864  1.00  0.00
ATOM   3851  CPQ CPQ Z1972      63.635 -41.871 -59.058  1.00  0.00
ATOM   3852  CPR CPR Z1973     -60.463  -3.249 -15.432  1.00  0.00
ATOM   3853  CPS CPS Z1974     -54.289  65.020  58.692  1.00  0.00
ATOM   3854  CPT CPT Z1975       6.806 -38.670 -14.593  1.00  0.00
ATOM   3855  CPU CPU Z1976      54.758  48.883  23.766  1.00  0.00
ATOM   3856  CPV CPV Z1977      77.415 -32.582  25.227  1.00  0.00
ATOM   3857  CPW CPW Z1978      37.010 -68.239  -7.715  1.00  0.00
ATOM   3858  CPX CPX Z1979     -14.442 -70.769  28.907  1.00  0.00
ATOM   3859  CPY CPY Z1980      76.817 -71.696  49.163  1.00  0.00
ATOM   3860  CPZ CPZ Z1981     -22.116 -60.237 -24.079  1.00  0.00
ATOM   3861  CQA CQA Z1982     -49.094 -36.668  -5.715  1.00  0.00
ATOM   3862  CQB CQB Z1983      25.668 -77.199  37.975  1.00  0.00
ATOM   3863  CQC CQC Z1984     -61.974  32.875  76.151  1.00  0.00
ATOM   3864  CQD CQD Z1985     -15.935  -1.172  37.619  1.00  0.00
ATOM   3865  CQE CQE Z1986      81.162  72.972 -68.921  1.00  0.00
ATOM   3866  CQF CQF Z1987       0.347 -24.726 -38.886  1.00  0.00
ATOM   3867  CQG CQG Z1988     -11.909  38.649  24.492  1.00  0.00
ATOM   3868  CQH CQH Z1989     -69.914 -80.948 -82.710  1.00  0.00
ATOM   3869  CQI CQI Z1990     -38.201  34.288  -4.261  1.00  0.00
ATOM   3870  CQJ CQJ Z1991      73.568 -20.583  81.320  1.00  0.00
ATOM   3871  CQK CQK Z1992      83.242  54.165 -20.636  1.00  0.00
ATOM   3872  CQL CQL Z1993      62.472  33.097  53.507  1.00  0.00
ATOM   3873  CQM CQM Z1994      49.444  -9.694 -50.134  1.00  0.00
ATOM   3874  CQN CQN Z1995      73.507  -2.617  72.013  1.00  0.00
ATOM   3875  CQO CQO Z1996      32.059  80.458 -86.356  1.00  0.00
ATOM   3876  CQP CQP Z1997      74.448  19.526  -2.950  1.00  0.00
ATOM   3877  CQQ CQQ Z1998      62.536 -56.510  30.073  1.00  0.00
ATOM   3878  CQR CQR Z1999     -32.279  35.791 -42.296  1.00  0.00
ATOM   3879  CQS CQS Z2000      45.060 -72.846 -39.452  1.00  0.00
ATOM   3880  CQT CQT Z2001     -76.010 -87.589 -18.040  1.00  0.00
ATOM   3881  CQU CQU Z2002     -31.981 -43.998 -40.352  1.00  0.00
ATOM   3882  CQV CQV Z2003     -59.647 -78.213 -42.714  1.00  0.00
ATOM   3883  CQW CQW Z2004      43.871  21.066  36.636  1.00  0.00
ATOM   3884  CQX CQX Z2005     -10.620  57.453 -20.027  1.00  0.00
ATOM   3885  CQY CQY Z2006     -45.382 -67.539  46.137  1.00  0.00
ATOM   3886  CQZ CQZ Z2007     -56.568  57.911 -53.363  1.00  0.00
ATOM   3887  CRA CRA Z2008     -62.262  37.738 -69.177  1.00  0.00
ATOM   3888  CRB CRB Z2009     -55.364 -29.318  83.998  1.00  0.00
ATOM   3889  CRC CRC Z2010      -1.789 -75.785 -29.979  1.00  0.00
ATOM   3890  CRD CRD Z2011     -66.441 -12.485 -58.329  1.00  0.00
ATOM   3891  CRE CRE Z2012     -56.075  14.180 -55.843  1.00  0.00
ATOM   3892  CRF CRF Z2013      15.098 -21.178  23.488  1.00  0.00
ATOM   3893  CRG CRG Z2014     -55.474 -80.163 -74.185  1.00  0.00
ATOM   3894  CRH CRH Z2015      47.049  10.694  56.728  1.00  0.00
ATOM   3895  CRI CRI Z2016      46.911 -37.814  78.131  1.00  0.00
ATOM   3896  CRJ CRJ Z2017      20.254  39.154 -23.973  1.00  0.00
ATOM   3897  CRK CRK Z2018     -51.874 -76.077  -1.107  1.00  0.00
ATOM   3898  CRL CRL Z2019     -31.958   0.287 -44.775  1.00  0.00
ATOM   3899  CRM CRM Z2020      41.018 -68.033 -61.871  1.00  0.00
ATOM   3900  CRN CRN Z2021     -36.398 -20.662   8.653  1.00  0.00
ATOM   3901  CRO CRO Z2022     -70.064  12.719  12.071  1.00  0.00
ATOM   3902  CRP CRP Z2023     -10.858 -34.293 -80.347  1.00  0.00
ATOM   3903  CRQ CRQ Z2024     -44.287  72.511 -30.756  1.00  0.00
ATOM   3904  CRR CRR Z2025     -36.900 -47.916  63.411  1.00  0.00
ATOM   3905  CRS CRS Z2026      55.138  -7.672  79.122  1.00  0.00
ATOM   3906  CRT CRT Z2027      56.709  72.396   0.325  1.00  0.00
ATOM   3907  CRU CRU Z2028      70.058 -15.854 -43.567  1.00  0.00
ATOM   3908  CRV CRV Z2029      53.840  -2.712  46.237  1.00  0.00
ATOM   3909  CRW CRW Z2030      61.888  14.421 -17.207  1.00  0.00
ATOM   3910  CRX CRX Z2031       1.759 -38.324  86.013  1.00  0.00
ATOM   3911  CRY CRY Z2032     -78.437 -48.479 -17.593  1.00  0.00
ATOM   3912  CRZ CRZ Z2033      50.945   4.624 -66.576  1.00  0.00
ATOM   3913  CSA CSA Z2034       4.706   4.009  58.053  1.00  0.00
ATOM   3914  CSB CSB Z2035     -22.228 -45.855  83.070  1.00  0.00
ATOM   3915  CSC CSC Z2036     -65.301 -21.595   6.857  1.00  0.00
ATOM   3916  CSD CSD Z2037      31.686  -0.491 -54.864  1.00  0.00
ATOM   3917  CSE CSE Z2038     -59.455  76.144 -12.057  1.00  0.00
ATOM   3918  CSF CSF Z2039      11.507 -44.543 -54.201  1.00  0.00
ATOM   3919  CSG CSG Z2040      51.225  62.851 -54.034  1.00  0.00
ATOM   3920  CSH CSH Z2041     -81.386 -44.053 -56.618  1.00  0.00
ATOM   3921  CSI CSI Z2042     -78.963 -28.652  20.262  1.00  0.00
ATOM   3922  CSJ CSJ Z2043     -31.852  63.596  86.799  1.00  0.00
ATOM   3923  CSK CSK Z2044     -75.924 -26.732 -80.361  1.00  0.00
ATOM   3924  CSL CSL Z2045     -28.287 -50.836 -69.091  1.00  0.00
ATOM   3925  CSM CSM Z2046       3.703  30.219  82.457  1.00  0.00
ATOM   3926  CSN CSN Z2047     -51.100 -32.649 -61.955  1.00  0.00
ATOM   3927  CSO CSO Z2048      34.834 -17.005  25.637  1.00  0.00
ATOM   3928  CSP CSP Z2049      60.624 -64.186 -29.731  1.00  0.00
ATOM   3929  CSQ CSQ Z2050      83.110  22.074  82.988  1.00  0.00
ATOM   3930  CSR CSR Z2051      70.096  57.283 -35.697  1.00  0.00
ATOM   3931  CSS CSS Z2052      69.417 -90.492 -64.975  1.00  0.00
ATOM   3932  CST CST Z2053       1.760  77.624 -10.761  1.00  0.00
ATOM   3933  CSU CSU Z2054     -31.089   0.120  81.797  1.00  0.00
ATOM   3934  CSV CSV Z2055     -57.176 -35.391  51.852  1.00  0.00
ATOM   3935  CSW CSW Z2056      58.674  34.327  83.959  1.00  0.00
ATOM   3936  CSX CSX Z2057     -64.597  37.003   4.728  1.00  0.00
ATOM   3937  CSY CSY Z2058       0.196  47.529 -38.280  1.00  0.00
ATOM   3938  CSZ CSZ Z2059       7.566  79.939  33.517  1.00  0.00
ATOM   3939  CTA CTA Z2060      26.301 -33.257  85.983  1.00  0.00
ATOM   3940  CTB CTB Z2061      74.931 -59.544 -10.279  1.00  0.00
ATOM   3941  CTC CTC Z2062      20.847  18.159  78.499  1.00  0.00
ATOM   3942  CTD CTD Z2063      56.155 -38.341 -84.104  1.00  0.00
ATOM   3943  CTE CTE Z2064     -56.307  59.539 -15.434  1.00  0.00
ATOM   3944  CTF CTF Z2065     -74.274   7.657 -75.680  1.00  0.00
ATOM   3945  CTG CTG Z2066      57.518  19.715  81.928  1.00  0.00
ATOM   3946  CTH CTH Z2067     -27.674  -0.339 -20.328  1.00  0.00
ATOM   3947  CTI CTI Z2068     -84.739   3.373 -45.663  1.00  0.00
ATOM   3948  CTJ CTJ Z2069      76.320  16.439  30.019  1.00  0.00
ATOM   3949  CTK CTK Z2070      83.821 -74.840  70.519  1.00  0.00
ATOM   3950  CTL CTL Z2071     -43.270  42.406  39.617  1.00  0.00
ATOM   3951  CTM CTM Z2072     -75.651  48.504 -35.854  1.00  0.00
ATOM   3952  CTN CTN Z2073      37.827   8.275  -9.214  1.00  0.00
ATOM   3953  CTO CTO Z2074     -80.831  23.002   3.609  1.00  0.00
ATOM   3954  CTP CTP Z2075     -14.380   1.632 -30.740  1.00  0.00
ATOM   3955  CTQ CTQ Z2076      72.536 -19.649 -11.572  1.00  0.00
ATOM   3956  CTR CTR Z2077     -59.914 -57.879 -15.083  1.00  0.00
ATOM   3957  CTS CTS Z2078     -71.272  41.668 -53.374  1.00  0.00
ATOM   3958  CTT CTT Z2079      49.385  22.130 -40.322  1.00  0.00
ATOM   3959  CTU CTU Z2080     -21.879 -26.174  -9.799  1.00  0.00
ATOM   3960  CTV CTV Z2081      39.294  73.142  32.609  1.00  0.00
ATOM   3961  CTW CTW Z2082      82.374  16.051 -62.663  1.00  0.00
ATOM   3962  CTX CTX Z2083     -55.439 -23.554  62.606  1.00  0.00
ATOM   3963  CTY CTY Z2084     -77.411   6.301  67.410  1.00  0.00
ATOM   3964  CTZ CTZ Z2085     -59.151 -39.233 -82.225  1.00  0.00
ATOM   3965  CUA CUA Z2086      11.088 -75.819  64.860  1.00  0.00
ATOM   3966  CUB CUB Z2087     -66.029  39.759 -27.219  1.00  0.00
ATOM   3967  CUC CUC Z2088     -36.024  58.039 -30.776  1.00  0.00
ATOM   3968  CUD CUD Z2089      58.115 -70.364  68.037  1.00  0.00
ATOM   3969  CUE CUE Z2090     -71.629  72.848   8.953  1.00  0.00
ATOM   3970  CUF CUF Z2091     -77.203  35.527  45.754  1.00  0.00
ATOM   3971  CUG CUG Z2092     -76.310 -24.041  45.396  1.00  0.00
ATOM   3972  CUH CUH Z2093      51.999 -27.558 -74.074  1.00  0.00
ATOM   3973  CUI CUI Z2094      83.733  34.346 -71.075  1.00  0.00
ATOM   3974  CUJ CUJ Z2095      52.600 -51.974 -80.118  1.00  0.00
ATOM   3975  CUK CUK Z2096     -23.790 -36.321 -24.106  1.00  0.00
ATOM   3976  CUL CUL Z2097      82.211 -67.828 -67.981  1.00  0.00
ATOM   3977  CUM CUM Z2098     -15.105  60.221  -2.149  1.00  0.00
ATOM   3978  CUN CUN Z2099      76.570  79.603 -40.140  1.00  0.00
ATOM   3979  CUO CUO Z2100      82.215 -31.301 -50.514  1.00  0.00
ATOM   3980  CUP CUP Z2101     -79.228  35.103  86.378  1.00  0.00
ATOM   3981  CUQ CUQ Z2102      85.794  60.915  75.781  1.00  0.00
ATOM   3982  CUR CUR Z2103      52.445 -32.350  32.448  1.00  0.00
ATOM   3983  CUS CUS Z2104      55.486 -82.129 -51.713  1.00  0.00
ATOM   3984  CUT CUT Z2105     -25.761  79.998 -73.724  1.00  0.00
ATOM   3985  CUU CUU Z2106     -80.008  -8.046   5.936  1.00  0.00
ATOM   3986  CUV CUV Z2107      37.837  18.777 -73.517  1.00  0.00
ATOM   3987  CUW CUW Z2108     -29.361 -20.168  34.980  1.00  0.00
ATOM   3988  CUX CUX Z2109      39.106  27.361 -31.025  1.00  0.00
ATOM   3989  CUY CUY Z2110      -2.601 -36.464  67.134  1.00  0.00
ATOM   3990  CUZ CUZ Z2111      65.848  14.492 -73.376  1.00  0.00
ATOM   3991  CVA CVA Z2112      12.811  11.077  37.242  1.00  0.00
ATOM   3992  CVB CVB Z2113      69.022 -34.023  56.936  1.00  0.00
ATOM   3993  CVC CVC Z2114     -35.401 -29.273 -75.304  1.00  0.00
ATOM   3994  CVD CVD Z2115     -33.326  47.297 -74.569  1.00  0.00
ATOM   3995  CVE CVE Z2116     -77.395 -50.311 -80.909  1.00  0.00
ATOM   3996  CVF CVF Z2117       7.646 -51.212 -38.279  1.00  0.00
ATOM   3997  CVG CVG Z2118     -58.706 -16.439  83.398  1.00  0.00
ATOM   3998  CVH CVH Z2119     -37.597  27.787 -68.611  1.00  0.00
ATOM   3999  CVI CVI Z2120      26.433 -54.995 -44.286  1.00  0.00
ATOM   4000  CVJ CVJ Z2121      28.202   0.248  66.924  1.00  0.00
ATOM   4001  CVK CVK Z2122      29.112  82.712  78.130  1.00  0.00
ATOM   4002  CVL CVL Z2123      46.139 -24.735 -34.466  1.00  0.00
ATOM   4003  CVM CVM Z2124     -26.641 -18.213  57.239  1.00  0.00
ATOM   4004  CVN CVN Z2125      47.886  35.410  74.200  1.00  0.00
ATOM   4005  CVO CVO Z2126      68.041  -8.017  28.195  1.00  0.00
ATOM   4006  CVP CVP Z2127      47.993  34.408 -66.429  1.00  0.00
ATOM   4007  CVQ CVQ Z2128       9.739  61.275  17.368  1.00  0.00
ATOM   4008  CVR CVR Z2129      17.199  80.159  56.137  1.00  0.00
ATOM   4009  CVS CVS Z2130     -22.303 -15.742   5.412  1.00  0.00
ATOM   4010  CVT CVT Z2131       5.361 -72.277   2.670  1.00  0.00
ATOM   4011  CVU CVU Z2132      52.723  51.596  -5.380  1.00  0.00
ATOM   4012  CVV CVV Z2133      -0.284 -51.877  63.543  1.00  0.00
ATOM   4013  CVW CVW Z2134     -19.164 -87.567 -50.766  1.00  0.00
ATOM   4014  CVX CVX Z2135      -0.566 -74.415 -12.865  1.00  0.00
ATOM   4015  CVY CVY Z2136      32.249  38.243  45.767  1.00  0.00
ATOM   4016  CVZ CVZ Z2137      21.500 -80.706 -59.370  1.00  0.00
ATOM   4017  CWA CWA Z2138      17.513  23.961  11.498  1.00  0.00
ATOM   4018  CWB CWB Z2139      78.311  69.305  78.294  1.00  0.00
ATOM   4019  CWC CWC Z2140     -69.275 -45.178  76.921  1.00  0.00
ATOM   4020  CWD CWD Z2141      84.644  49.582  24.325  1.00  0.00
ATOM   4021  CWE CWE Z2142     -53.697 -71.625 -24.839  1.00  0.00
ATOM   4022  CWF CWF Z2143     -20.194  15.942 -83.513  1.00  0.00
ATOM   4023  CWG CWG Z2144      88.413  50.296 -48.284  1.00  0.00
ATOM   4024  CWH CWH Z2145      84.936   1.315 -15.271  1.00  0.00
ATOM   4025  CWI CWI Z2146      78.985 -53.226  67.839  1.00  0.00
ATOM   4026  CWJ CWJ Z2147     -82.191 -13.225  52.642  1.00  0.00
ATOM   4027  CWK CWK Z2148      22.733  19.456 -27.384  1.00  0.00
ATOM   4028  CWL CWL Z2149     -36.376  30.807  60.882  1.00  0.00
ATOM   4029  CWM CWM Z2150      81.564 -84.650  12.246  1.00  0.00
ATOM   4030  CWN CWN Z2151     -77.175  68.681 -20.978  1.00  0.00
ATOM   4031  CWO CWO Z2152     -61.415  82.279 -65.444  1.00  0.00
ATOM   4032  CWP CWP Z2153     -20.397  74.077 -16.429  1.00  0.00
ATOM   4033  CWQ CWQ Z2154     -22.297  67.888 -83.372  1.00  0.00
ATOM   4034  CWR CWR Z2155      57.226  35.905 -27.225  1.00  0.00
ATOM   4035  CWS CWS Z2156      74.372  35.720  75.005  1.00  0.00
ATOM   4036  CWT CWT Z2157     -62.624  24.544  53.941  1.00  0.00
ATOM   4037  CWU CWU Z2158     -59.648 -57.981 -31.725  1.00  0.00
ATOM   4038  CWV CWV Z2159     -30.014  67.307  16.017  1.00  0.00
ATOM   4039  CWW CWW Z2160     -59.810 -81.680  37.010  1.00  0.00
ATOM   4040  CWX CWX Z2161     -41.439 -47.362 -22.217  1.00  0.00
ATOM   4041  CWY CWY Z2162       8.005 -55.307 -18.230  1.00  0.00
ATOM   4042  CWZ CWZ Z2163     -44.050 -19.523  44.867  1.00  0.00
ATOM   4043  CXA CXA Z2164      82.518  39.059 -31.306  1.00  0.00
ATOM   4044  CXB CXB Z2165     -55.569  78.057  14.470  1.00  0.00
ATOM   4045  CXC CXC Z2166      71.365  -1.152 -27.941  1.00  0.00
ATOM   4046  CXD CXD Z2167      -9.726 -44.808   4.794  1.00  0.00
ATOM   4047  CXE CXE Z2168      -2.398  45.101 -23.360  1.00  0.00
ATOM   4048  CXF CXF Z2169      -5.359 -13.914  18.025  1.00  0.00
ATOM   4049  CXG CXG Z2170     -12.271 -83.162  71.429  1.00  0.00
ATOM   4050  CXH CXH Z2171      62.669 -72.523 -81.634  1.00  0.00
ATOM   4051  CXI CXI Z2172      29.655  24.661  64.887  1.00  0.00
ATOM   4052  CXJ CXJ Z2173      -1.043 -14.713  32.741  1.00  0.00
ATOM   4053  CXK CXK Z2174      79.474 -10.179 -74.405  1.00  0.00
ATOM   4054  CXL CXL Z2175     -37.613 -79.615  68.618  1.00  0.00
ATOM   4055  CXM CXM Z2176     -44.724 -16.901 -80.106  1.00  0.00
ATOM   4056  CXN CXN Z2177       1.163 -63.682  81.982  1.00  0.00
ATOM   4057  CXO CXO Z2178      16.484  52.336  32.719  1.00  0.00
ATOM   4058  CXP CXP Z2179     -84.390 -66.177 -58.410  1.00  0.00
ATOM   4059  CXQ CXQ Z2180      39.772 -75.727  67.836  1.00  0.00
ATOM   4060  CXR CXR Z2181      62.136   9.513  33.179  1.00  0.00
ATOM   4061  CXS CXS Z2182     -39.190  22.506 -35.111  1.00  0.00
ATOM   4062  CXT CXT Z2183     -53.289 -10.488  16.541  1.00  0.00
ATOM   4063  CXU CXU Z2184     -58.962  -5.044  74.726  1.00  0.00
ATOM   4064  CXV CXV Z2185     -55.899  68.983 -82.919  1.00  0.00
ATOM   4065  CXW CXW Z2186      71.166 -53.956  83.545  1.00  0.00
ATOM   4066  CXX CXX Z2187      14.304 -39.479   6.437  1.00  0.00
ATOM   4067  CXY CXY Z2188     -58.569  29.910  26.366  1.00  0.00
ATOM   4068  CXZ CXZ Z2189      13.165  48.392  53.163  1.00  0.00
ATOM   4069  CYA CYA Z2190      70.337 -85.505 -49.024  1.00  0.00
ATOM   4070  CYB CYB Z2191      63.733 -55.257  12.063  1.00  0.00
ATOM   4071  CYC CYC Z2192      78.013  43.237   2.629  1.00  0.00
ATOM   4072  CYD CYD Z2193      57.704 -15.474  63.047  1.00  0.00
ATOM   4073  CYE CYE Z2194     -52.874 -89.475 -23.354  1.00  0.00
ATOM   4074  CYF CYF Z2195      -8.086 -32.024  43.404  1.00  0.00
ATOM   4075  CYG CYG Z2196      22.910 -31.243 -61.539  1.00  0.00
ATOM   4076  CYH CYH Z2197      37.375 -21.651  -4.408  1.00  0.00
ATOM   4077  CYI CYI Z2198     -33.461 -42.558  11.457  1.00  0.00
ATOM   4078  CYJ CYJ Z2199      75.947  11.604 -50.838  1.00  0.00
ATOM   4079  CYK CYK Z2200     -12.601  81.786  56.507  1.00  0.00
ATOM   4080  CYL CYL Z2201      -3.361  17.592 -29.744  1.00  0.00
ATOM   4081  CYM CYM Z2202      -8.439  63.369  46.821  1.00  0.00
ATOM   4082  CYN CYN Z2203     -63.007   8.497  41.716  1.00  0.00
ATOM   4083  CYO CYO Z2204     -51.292  75.343  89.008  1.00  0.00
ATOM   4084  CYP CYP Z2205     -79.483  76.902  22.947  1.00  0.00
ATOM   4085  CYQ CYQ Z2206      18.406  54.096  78.941  1.00  0.00
ATOM   4086  CYR CYR Z2207      84.914  -1.134  28.619  1.00  0.00
ATOM   4087  CYS CYS Z2208     -75.210 -85.525  17.664  1.00  0.00
ATOM   4088  CYT CYT Z2209      50.801   8.799 -84.797  1.00  0.00
ATOM   4089  CYU CYU Z2210      60.787 -83.921  -4.644  1.00  0.00
ATOM   4090  CYV CYV Z2211      70.010 -83.002  66.444  1.00  0.00
ATOM   4091  CYW CYW Z2212      -9.095 -12.701  77.816  1.00  0.00
ATOM   4092  CYX CYX Z2213      37.113 -50.744 -63.270  1.00  0.00
ATOM   4093  CYY CYY Z2214      84.922 -16.943  11.855  1.00  0.00
ATOM   4094  CYZ CYZ Z2215      79.844  15.972 -35.201  1.00  0.00
ATOM   4095  CZA CZA Z2216       8.443 -28.220 -75.605  1.00  0.00
ATOM   4096  CZB CZB Z2217     -20.550  64.648 -62.575  1.00  0.00
ATOM   4097  CZC CZC Z2218     -39.017 -30.846 -26.899  1.00  0.00
ATOM   4098  CZD CZD Z2219     -28.656 -15.564  17.481  1.00  0.00
ATOM   4099  CZE CZE Z2220     -40.180   0.729 -64.486  1.00  0.00
ATOM   4100  CZF CZF Z2221     -30.851   2.922   7.906  1.00  0.00
ATOM   4101  CZG CZG Z2222      34.861  29.113  10.323  1.00  0.00
ATOM   4102  CZH CZH Z2223     -79.951  -7.027  87.398  1.00  0.00
ATOM   4103  CZI CZI Z2224      10.024  27.384  -5.106  1.00  0.00
ATOM   4104  CZJ CZJ Z2225      84.078 -48.112  54.572  1.00  0.00
ATOM   4105  CZK CZK Z2226     -85.037 -57.162 -45.369  1.00  0.00
ATOM   4106  CZL CZL Z2227     -82.551  20.231  27.067  1.00  0.00
ATOM   4107  CZM CZM Z2228     -82.411  68.079  -0.552  1.00  0.00
ATOM   4108  CZN CZN Z2229       8.401 -77.527 -41.269  1.00  0.00
ATOM   4109  CZO CZO Z2230      33.253  47.233 -69.105  1.00  0.00
ATOM   4110  CZP CZP Z2231     -81.387 -80.644  56.007  1.00  0.00
ATOM   4111  CZQ CZQ Z2232      86.831 -35.962 -78.224  1.00  0.00
ATOM   4112  CZR CZR Z2233     -38.659 -36.155  31.449  1.00  0.00
ATOM   4113  CZS CZS Z2234     -56.725 -10.360  44.710  1.00  0.00
ATOM   4114  CZT CZT Z2235      55.844  18.140 -54.538  1.00  0.00
ATOM   4115  CZU CZU Z2236     -84.119  34.624  59.508  1.00  0.00
ATOM   4116  CZV CZV Z2237      34.677 -11.833  84.385  1.00  0.00
ATOM   4117  CZW CZW Z2238     -76.797 -51.725  48.004  1.00  0.00
ATOM   4118  CZX CZX Z2239     -19.503   9.778  -4.797  1.00  0.00
ATOM   4119  CZY CZY Z2240      26.060 -36.541 -10.227  1.00  0.00
ATOM   4120  CZZ CZZ Z2241     -68.632 -18.483  56.967  1.00  0.00
ATOM   4121  DAA DAA Z2242      34.874 -48.627  20.204  1.00  0.00
ATOM   4122  DAB DAB Z2243     -71.787 -76.988  39.343  1.00  0.00
ATOM   4123  DAC DAC Z2244      43.684 -40.958 -34.529  1.00  0.00
ATOM   4124  DAD DAD Z2245      52.083 -80.228 -84.916  1.00  0.00
ATOM   4125  DAE DAE Z2246      35.502 -56.500  36.547  1.00  0.00
ATOM   4126  DAF DAF Z2247     -77.905  17.351 -55.950  1.00  0.00
ATOM   4127  DAG DAG Z2248      88.184   0.847  81.430  1.00  0.00
ATOM   4128  DAH DAH Z2249     -21.002  -6.250 -82.639  1.00  0.00
ATOM   4129  DAI DAI Z2250      16.965  42.898 -76.979  1.00  0.00
ATOM   4130  DAJ DAJ Z2251      83.413  22.920  62.931  1.00  0.00
ATOM   4131  DAK DAK Z2252     -80.854 -30.448 -35.707  1.00  0.00
ATOM   4132  DAL DAL Z2253      26.293 -28.047 -29.862  1.00  0.00
ATOM   4133  DAM DAM Z2254     -28.759 -22.256 -36.498  1.00  0.00
ATOM   4134  DAN DAN Z2255      77.943 -65.628  19.959  1.00  0.00
ATOM   4135  DAO DAO Z2256      43.745 -41.327  -0.273  1.00  0.00
ATOM   4136  DAP DAP Z2257       8.238  53.418  -7.129  1.00  0.00
ATOM   4137  DAQ DAQ Z2258     -69.586 -81.921   0.253  1.00  0.00
ATOM   4138  DAR DAR Z2259     -27.300 -19.500 -25.701  1.00  0.00
ATOM   4139  DAS DAS Z2260      10.192  -9.767 -80.515  1.00  0.00
ATOM   4140  DAT DAT Z2261      55.916  78.506 -82.055  1.00  0.00
ATOM   4141  DAU DAU Z2262      79.977  -6.709 -44.682  1.00  0.00
ATOM   4142  DAV DAV Z2263      57.006 -79.368 -25.522  1.00  0.00
ATOM   4143  DAW DAW Z2264     -60.453 -37.509 -40.860  1.00  0.00
ATOM   4144  DAX DAX Z2265     -42.312  49.732  19.504  1.00  0.00
ATOM   4145  DAY DAY Z2266      50.351  29.636   0.055  1.00  0.00
ATOM   4146  DAZ DAZ Z2267     -52.215 -52.506 -83.571  1.00  0.00
ATOM   4147  DBA DBA Z2268      48.688  67.394  85.701  1.00  0.00
ATOM   4148  DBB DBB Z2269       6.633  83.519  69.608  1.00  0.00
ATOM   4149  DBC DBC Z2270     -26.175  81.163 -31.383  1.00  0.00
ATOM   4150  DBD DBD Z2271     -36.232  43.480 -26.966  1.00  0.00
ATOM   4151  DBE DBE Z2272     -80.829  45.225 -79.707  1.00  0.00
ATOM   4152  DBF DBF Z2273     -17.834  29.934  48.698  1.00  0.00
ATOM   4153  DBG DBG Z2274     -19.523 -68.997  -7.600  1.00  0.00
ATOM   4154  DBH DBH Z2275     -32.160  75.558 -57.315  1.00  0.00
ATOM   4155  DBI DBI Z2276      40.197   0.081  28.315  1.00  0.00
ATOM   4156  DBJ DBJ Z2277      41.622  10.931  84.415  1.00  0.00
ATOM   4157  DBK DBK Z2278      87.059  54.280  53.677  1.00  0.00
ATOM   4158  DBL DBL Z2279     -35.030 -81.430   2.167  1.00  0.00
ATOM   4159  DBM DBM Z2280      23.560  59.978 -77.909  1.00  0.00
ATOM   4160  DBN DBN Z2281      24.901  45.254  23.266  1.00  0.00
ATOM   4161  DBO DBO Z2282     -79.128 -71.529 -26.211  1.00  0.00
ATOM   4162  DBP DBP Z2283     -78.227  81.175  80.455  1.00  0.00
ATOM   4163  DBQ DBQ Z2284     -36.701  19.965  80.741  1.00  0.00
ATOM   4164  DBR DBR Z2285       0.834  83.670  15.362  1.00  0.00
ATOM   4165  DBS DBS Z2286       2.779 -12.997  84.815  1.00  0.00
ATOM   4166  DBT DBT Z2287      20.094 -73.665 -86.378  1.00  0.00
ATOM   4167  DBU DBU Z2288     -28.762 -39.934  88.868  1.00  0.00
ATOM   4168  DBV DBV Z2289      87.136  80.693  71.945  1.00  0.00
ATOM   4169  DBW DBW Z2290     -30.191  77.549  -0.291  1.00  0.00
ATOM   4170  DBX DBX Z2291       3.620  60.756   5.225  1.00  0.00
ATOM   4171  DBY DBY Z2292     -79.785  26.447 -71.285  1.00  0.00
ATOM   4172  DBZ DBZ Z2293      11.128 -18.200 -62.742  1.00  0.00
ATOM   4173  DCA DCA Z2294      21.600 -35.173 -79.171  1.00  0.00
ATOM   4174  DCB DCB Z2295       0.310  78.721 -28.595  1.00  0.00
ATOM   4175  DCC DCC Z2296      86.611  58.832 -39.639  1.00  0.00
ATOM   4176  DCD DCD Z2297      26.976   2.880  21.497  1.00  0.00
ATOM   4177  DCE DCE Z2298     -47.641  10.829  60.645  1.00  0.00
ATOM   4178  DCF DCF Z2299     -83.302 -82.164  76.239  1.00  0.00
ATOM   4179  DCG DCG Z2300     -82.288  44.298  73.778  1.00  0.00
ATOM   4180  DCH DCH Z2301      -7.546 -38.924  28.454  1.00  0.00
ATOM   4181  DCI DCI Z2302      77.699 -65.723 -36.619  1.00  0.00
ATOM   4182  DCJ DCJ Z2303      66.212  40.632 -86.501  1.00  0.00
ATOM   4183  DCK DCK Z2304      63.720   1.847   9.710  1.00  0.00
ATOM   4184  DCL DCL Z2305     -62.105 -62.551  54.769  1.00  0.00
ATOM   4185  DCM DCM Z2306      12.054 -61.509  44.315  1.00  0.00
ATOM   4186  DCN DCN Z2307     -23.721  24.393 -51.141  1.00  0.00
ATOM   4187  DCO DCO Z2308      70.788 -41.168 -82.489  1.00  0.00
ATOM   4188  DCP DCP Z2309     -80.907 -11.045 -74.525  1.00  0.00
ATOM   4189  DCQ DCQ Z2310      74.468  77.439  17.257  1.00  0.00
ATOM   4190  DCR DCR Z2311     -11.579 -56.772 -45.845  1.00  0.00
ATOM   4191  DCS DCS Z2312     -36.129 -60.148  86.463  1.00  0.00
ATOM   4192  DCT DCT Z2313      60.838  12.601  45.818  1.00  0.00
ATOM   4193  DCU DCU Z2314       2.217  48.471  86.457  1.00  0.00
ATOM   4194  DCV DCV Z2315     -61.592 -52.458  85.100  1.00  0.00
ATOM   4195  DCW DCW Z2316      53.998 -42.752 -18.275  1.00  0.00
ATOM   4196  DCX DCX Z2317     -37.595 -64.886 -82.245  1.00  0.00
ATOM   4197  DCY DCY Z2318      85.155  81.110 -86.616  1.00  0.00
ATOM   4198  DCZ DCZ Z2319     -85.498  70.617  50.294  1.00  0.00
ATOM   4199  DDA DDA Z2320     -34.775 -59.695 -39.673  1.00  0.00
ATOM   4200  DDB DDB Z2321      21.782 -11.525 -50.114  1.00  0.00
ATOM   4201  DDC DDC Z2322      64.746 -77.587  19.503  1.00  0.00
ATOM   4202  DDD DDD Z2323      66.990 -87.567 -24.646  1.00  0.00
ATOM   4203  DDE DDE Z2324      -9.213  33.314  69.528  1.00  0.00
ATOM   4204  DDF DDF Z2325      57.460 -50.503  58.974  1.00  0.00
ATOM   4205  DDG DDG Z2326      39.001  56.820  42.506  1.00  0.00
ATOM   4206  DDH DDH Z2327      79.924  32.924  30.096  1.00  0.00
ATOM   4207  DDI DDI Z2328     -68.048 -28.877  35.493  1.00  0.00
ATOM   4208  DDJ DDJ Z2329     -32.985  52.836 -46.666  1.00  0.00
ATOM   4209  DDK DDK Z2330     -13.277  -4.183  66.848  1.00  0.00
ATOM   4210  DDL DDL Z2331      14.237  -8.485  38.364  1.00  0.00
ATOM   4211  DDM DDM Z2332      48.875 -57.581  71.226  1.00  0.00
ATOM   4212  DDN DDN Z2333      69.751  29.775 -19.554  1.00  0.00
ATOM   4213  DDO DDO Z2334      88.721  48.097  75.807  1.00  0.00
ATOM   4214  DDP DDP Z2335      61.783  28.349 -83.402  1.00  0.00
ATOM   4215  DDQ DDQ Z2336     -83.012  43.601 -48.976  1.00  0.00
ATOM   4216  DDR DDR Z2337     -72.943 -32.431  66.380  1.00  0.00
ATOM   4217  DDS DDS Z2338      37.248  77.747 -25.279  1.00  0.00
ATOM   4218  DDT DDT Z2339     -37.158 -74.078 -58.867  1.00  0.00
ATOM   4219  DDU DDU Z2340      40.274  27.999 -47.866  1.00  0.00
ATOM   4220  DDV DDV Z2341      61.756  27.800   9.330  1.00  0.00
ATOM   4221  DDW DDW Z2342      17.937  78.240  68.193  1.00  0.00
ATOM   4222  DDX DDX Z2343      85.202  54.207 -66.981  1.00  0.00
ATOM   4223  DDY DDY Z2344     -34.737  38.362  76.946  1.00  0.00
ATOM   4224  DDZ DDZ Z2345      74.393 -59.804  52.914  1.00  0.00
ATOM   4225  DEA DEA Z2346     -16.383  37.113  87.315  1.00  0.00
ATOM   4226  DEB DEB Z2347      28.431  -6.394 -21.110  1.00  0.00
ATOM   4227  DEC DEC Z2348     -39.436 -87.728 -17.850  1.00  0.00
ATOM   4228  DED DED Z2349     -81.034 -21.133  -6.524  1.00  0.00
ATOM   4229  DEE DEE Z2350     -75.094 -54.002  84.287  1.00  0.00
ATOM   4230  DEF DEF Z2351      23.114  66.171  25.012  1.00  0.00
ATOM   4231  DEG DEG Z2352     -67.995 -69.105  87.261  1.00  0.00
ATOM   4232  DEH DEH Z2353     -13.365 -12.631  51.734  1.00  0.00
ATOM   4233  DEI DEI Z2354      -7.014  21.663   0.245  1.00  0.00
ATOM   4234  DEJ DEJ Z2355      55.411 -69.368  16.170  1.00  0.00
ATOM   4235  DEK DEK Z2356     -82.693  60.128  29.536  1.00  0.00
ATOM   4236  DEL DEL Z2357      59.147  27.454 -69.523  1.00  0.00
ATOM   4237  DEM DEM Z2358     -84.878   8.503  -0.291  1.00  0.00
ATOM   4238  DEN DEN Z2359      24.612  13.644  54.074  1.00  0.00
ATOM   4239  DEO DEO Z2360      -5.184  82.041  -0.445  1.00  0.00
ATOM   4240  DEP DEP Z2361     -50.704  -2.309  86.921  1.00  0.00
ATOM   4241  DEQ DEQ Z2362     -33.595  13.439 -70.529  1.00  0.00
ATOM   4242  DER DER Z2363      69.950  70.151 -83.090  1.00  0.00
ATOM   4243  DES DES Z2364      58.670 -73.306  49.304  1.00  0.00
ATOM   4244  DET DET Z2365      46.868 -30.343 -21.322  1.00  0.00
ATOM   4245  DEU DEU Z2366      33.687  74.382  45.083  1.00  0.00
ATOM   4246  DEV DEV Z2367     -18.097 -23.602  87.385  1.00  0.00
ATOM   4247  DEW DEW Z2368      43.121  44.462   3.665  1.00  0.00
ATOM   4248  DEX DEX Z2369     -65.493  -8.109 -78.254  1.00  0.00
ATOM   4249  DEY DEY Z2370      20.777 -60.884  17.342  1.00  0.00
ATOM   4250  DEZ DEZ Z2371     -13.984  86.250  27.036  1.00  0.00
ATOM   4251  DFA DFA Z2372     -45.126 -53.720  -1.633  1.00  0.00
ATOM   4252  DFB DFB Z2373      12.615  35.559  52.021  1.00  0.00
ATOM   4253  DFC DFC Z2374     -85.633  54.529  54.179  1.00  0.00
ATOM   4254  DFD DFD Z2375      71.682 -87.638  48.725  1.00  0.00
ATOM   4255  DFE DFE Z2376      86.082  31.096  44.405  1.00  0.00
ATOM   4256  DFF DFF Z2377      59.004 -18.155  15.047  1.00  0.00
ATOM   4257  DFG DFG Z2378      44.034 -50.549  85.321  1.00  0.00
ATOM   4258  DFH DFH Z2379      57.676  75.185 -28.854  1.00  0.00
ATOM   4259  DFI DFI Z2380     -42.801 -17.529  76.369  1.00  0.00
ATOM   4260  DFJ DFJ Z2381      70.812  42.465 -53.690  1.00  0.00
ATOM   4261  DFK DFK Z2382     -19.790  24.524  81.529  1.00  0.00
ATOM   4262  DFL DFL Z2383     -77.663  45.235  15.867  1.00  0.00
ATOM   4263  DFM DFM Z2384      20.665 -20.745 -78.484  1.00  0.00
ATOM   4264  DFN DFN Z2385     -17.266  81.202 -58.627  1.00  0.00
ATOM   4265  DFO DFO Z2386     -15.365 -28.256  27.974  1.00  0.00
ATOM   4266  DFP DFP Z2387     -34.260  40.227  49.410  1.00  0.00
ATOM   4267  DFQ DFQ Z2388      89.010 -72.204 -57.056  1.00  0.00
ATOM   4268  DFR DFR Z2389      -9.353  -1.377 -51.127  1.00  0.00
ATOM   4269  DFS DFS Z2390      66.719 -72.511  80.812  1.00  0.00
ATOM   4270  DFT DFT Z2391     -62.276 -50.481  69.367  1.00  0.00
ATOM   4271  DFU DFU Z2392     -58.604  24.048 -20.202  1.00  0.00
ATOM   4272  DFV DFV Z2393      45.558  58.552 -85.404  1.00  0.00
ATOM   4273  DFW DFW Z2394     -34.466  68.571 -17.396  1.00  0.00
ATOM   4274  DFX DFX Z2395     -83.257  63.761 -58.673  1.00  0.00
ATOM   4275  DFY DFY Z2396     -79.372 -72.738 -43.331  1.00  0.00
ATOM   4276  DFZ DFZ Z2397      52.626   7.422  24.533  1.00  0.00
ATOM   4277  DGA DGA Z2398      61.385 -35.163 -35.128  1.00  0.00
ATOM   4278  DGB DGB Z2399     -53.141 -48.635 -66.368  1.00  0.00
ATOM   4279  DGC DGC Z2400      -5.178  -6.279 -68.088  1.00  0.00
ATOM   4280  DGD DGD Z2401      80.589  75.798  -5.749  1.00  0.00
ATOM   4281  DGE DGE Z2402      27.806  34.349 -44.653  1.00  0.00
ATOM   4282  DGF DGF Z2403     -68.668  58.049   5.982  1.00  0.00
ATOM   4283  DGG DGG Z2404     -18.753  61.009 -41.357  1.00  0.00
ATOM   4284  DGH DGH Z2405      49.254  78.344  20.204  1.00  0.00
ATOM   4285  DGI DGI Z2406     -30.922 -54.490 -10.246  1.00  0.00
ATOM   4286  DGJ DGJ Z2407      59.366  61.021 -77.972  1.00  0.00
ATOM   4287  DGK DGK Z2408      38.996  51.078  77.825  1.00  0.00
ATOM   4288  DGL DGL Z2409     -68.472 -49.333 -62.577  1.00  0.00
ATOM   4289  DGM DGM Z2410      11.918  63.158  86.533  1.00  0.00
ATOM   4290  DGN DGN Z2411      27.117  35.731 -68.573  1.00  0.00
ATOM   4291  DGO DGO Z2412     -81.706 -18.150  68.071  1.00  0.00
ATOM   4292  DGP DGP Z2413      79.767  71.174  30.319  1.00  0.00
ATOM   4293  DGQ DGQ Z2414      36.609  42.154 -49.813  1.00  0.00
ATOM   4294  DGR DGR Z2415      39.714 -24.214 -57.546  1.00  0.00
ATOM   4295  DGS DGS Z2416     -53.526   4.576  20.540  1.00  0.00
ATOM   4296  DGT DGT Z2417     -49.543  43.217 -71.563  1.00  0.00
ATOM   4297  DGU DGU Z2418      81.544 -41.975   4.108  1.00  0.00
ATOM   4298  DGV DGV Z2419      88.299  61.372   7.501  1.00  0.00
ATOM   4299  DGW DGW Z2420     -73.875  -2.745  32.354  1.00  0.00
ATOM   4300  DGX DGX Z2421      52.946 -82.239 -70.847  1.00  0.00
ATOM   4301  DGY DGY Z2422      51.718 -83.577  83.641  1.00  0.00
ATOM   4302  DGZ DGZ Z2423      24.755  29.263  22.599  1.00  0.00
ATOM   4303  DHA DHA Z2424     -17.472 -87.086 -32.948  1.00  0.00
ATOM   4304  DHB DHB Z2425      78.314 -84.275 -71.286  1.00  0.00
ATOM   4305  DHC DHC Z2426      13.072  17.139  67.763  1.00  0.00
ATOM   4306  DHD DHD Z2427     -23.531 -77.185  85.388  1.00  0.00
ATOM   4307  DHE DHE Z2428     -10.844 -46.770  51.220  1.00  0.00
ATOM   4308  DHF DHF Z2429      89.440  21.266 -44.499  1.00  0.00
ATOM   4309  DHG DHG Z2430      31.047  49.475  64.373  1.00  0.00
ATOM   4310  DHH DHH Z2431     -21.733  82.568  82.193  1.00  0.00
ATOM   4311  DHI DHI Z2432      40.988  76.791 -12.868  1.00  0.00
ATOM   4312  DHJ DHJ Z2433     -33.804  55.137  35.199  1.00  0.00
ATOM   4313  DHK DHK Z2434     -21.564  20.729 -36.117  1.00  0.00
ATOM   4314  DHL DHL Z2435      -6.159 -30.004  79.706  1.00  0.00
ATOM   4315  DHM DHM Z2436      70.571  53.472 -84.532  1.00  0.00
ATOM   4316  DHN DHN Z2437      32.921 -49.378 -79.324  1.00  0.00
ATOM   4317  DHO DHO Z2438      66.364 -70.283   0.844  1.00  0.00
ATOM   4318  DHP DHP Z2439      30.415 -32.492 -45.161  1.00  0.00
ATOM   4319  DHQ DHQ Z2440      79.504 -52.394  38.316  1.00  0.00
ATOM   4320  DHR DHR Z2441      66.096   8.636 -85.889  1.00  0.00
ATOM   4321  DHS DHS Z2442     -56.952   8.757 -77.549  1.00  0.00
ATOM   4322  DHT DHT Z2443     -75.321  79.154 -74.071  1.00  0.00
ATOM   4323  DHU DHU Z2444     -52.014  21.199 -85.306  1.00  0.00
ATOM   4324  DHV DHV Z2445      55.221 -38.073   9.564  1.00  0.00
ATOM   4325  DHW DHW Z2446      27.174  84.499 -16.110  1.00  0.00
ATOM   4326  DHX DHX Z2447       8.763  -6.020  26.620  1.00  0.00
ATOM   4327  DHY DHY Z2448       4.652 -39.680 -74.446  1.00  0.00
ATOM   4328  DHZ DHZ Z2449     -40.251  80.390  84.832  1.00  0.00
ATOM   4329  DIA DIA Z2450     -31.569  27.927  39.133  1.00  0.00
ATOM   4330  DIB DIB Z2451       7.502  49.126 -84.642  1.00  0.00
ATOM   4331  DIC DIC Z2452      68.166  10.141  62.490  1.00  0.00
ATOM   4332  DID DID Z2453     -75.872  30.222 -38.770  1.00  0.00
ATOM   4333  DIE DIE Z2454      -7.201 -52.584 -15.265  1.00  0.00
ATOM   4334  DIF DIF Z2455      13.147 -51.628  26.057  1.00  0.00
ATOM   4335  DIG DIG Z2456     -30.435 -75.714 -74.433  1.00  0.00
ATOM   4336  DIH DIH Z2457     -66.260 -33.807  -9.321  1.00  0.00
ATOM   4337  DII DII Z2458     -52.640 -30.480  15.631  1.00  0.00
ATOM   4338  DIJ DIJ Z2459      11.866  27.837 -39.080  1.00  0.00
ATOM   4339  DIK DIK Z2460      14.572  65.409 -18.671  1.00  0.00
ATOM   4340  DIL DIL Z2461     -84.552  81.278  -7.243  1.00  0.00
ATOM   4341  DIM DIM Z2462      43.149 -86.006 -60.883  1.00  0.00
ATOM   4342  DIN DIN Z2463     -73.504 -68.636  53.118  1.00  0.00
ATOM   4343  DIO DIO Z2464      34.808 -10.794 -68.927  1.00  0.00
ATOM   4344  DIP DIP Z2465      55.461 -86.436  27.925  1.00  0.00
ATOM   4345  DIQ DIQ Z2466     -25.347 -22.237 -53.273  1.00  0.00
ATOM   4346  DIR DIR Z2467     -29.855 -84.531 -44.162  1.00  0.00
ATOM   4347  DIS DIS Z2468     -81.072 -56.135  72.100  1.00  0.00
ATOM   4348  DIT DIT Z2469      23.226  83.272  38.407  1.00  0.00
ATOM   4349  DIU DIU Z2470     -79.189 -86.332 -67.288  1.00  0.00
ATOM   4350  DIV DIV Z2471      87.673 -74.194  84.145  1.00  0.00
ATOM   4351  DIW DIW Z2472       8.860 -31.158  21.146  1.00  0.00
ATOM   4352  DIX DIX Z2473      85.664 -21.136 -34.922  1.00  0.00
ATOM   4353  DIY DIY Z2474      24.490 -64.352 -64.511  1.00  0.00
ATOM   4354  DIZ DIZ Z2475      15.063 -18.979  88.336  1.00  0.00
ATOM   4355  DJA DJA Z2476     -79.673  30.992  14.808  1.00  0.00
ATOM   4356  DJB DJB Z2477     -71.062  50.622  84.462  1.00  0.00
ATOM   4357  DJC DJC Z2478      67.292  21.138 -27.804  1.00  0.00
ATOM   4358  DJD DJD Z2479     -28.792  80.178  37.290  1.00  0.00
ATOM   4359  DJE DJE Z2480       7.962  13.178  88.653  1.00  0.00
ATOM   4360  DJF DJF Z2481      73.682 -19.265  39.921  1.00  0.00
ATOM   4361  DJG DJG Z2482      87.224  -2.836   7.697  1.00  0.00
ATOM   4362  DJH DJH Z2483      -5.723   3.560  75.730  1.00  0.00
ATOM   4363  DJI DJI Z2484      19.250  24.064  49.821  1.00  0.00
ATOM   4364  DJJ DJJ Z2485       8.446   2.857 -47.876  1.00  0.00
ATOM   4365  DJK DJK Z2486     -50.505 -87.984  52.952  1.00  0.00
ATOM   4366  DJL DJL Z2487     -66.018 -87.183  65.143  1.00  0.00
ATOM   4367  DJM DJM Z2488     -40.909  78.224 -79.095  1.00  0.00
ATOM   4368  DJN DJN Z2489     -43.911  82.673 -18.664  1.00  0.00
ATOM   4369  DJO DJO Z2490      33.058  53.530  18.659  1.00  0.00
ATOM   4370  DJP DJP Z2491     -85.632  77.382 -80.448  1.00  0.00
ATOM   4371  DJQ DJQ Z2492      63.114  65.431 -19.767  1.00  0.00
ATOM   4372  DJR DJR Z2493      54.984  53.869  83.207  1.00  0.00
ATOM   4373  DJS DJS Z2494      -3.045  60.130 -83.275  1.00  0.00
ATOM   4374  DJT DJT Z2495      -6.295  81.567 -83.863  1.00  0.00
ATOM   4375  DJU DJU Z2496      53.637   6.343 -32.369  1.00  0.00
ATOM   4376  DJV DJV Z2497     -72.067 -72.654 -68.346  1.00  0.00
ATOM   4377  DJW DJW Z2498     -37.748 -72.035 -16.339  1.00  0.00
ATOM   4378  DJX DJX Z2499       0.062 -89.993   8.989  1.00  0.00
ATOM   4379  DJY DJY Z2500     -45.388 -70.957  84.553  1.00  0.00
ATOM   4380  DJZ DJZ Z2501      25.385   9.441 -82.513  1.00  0.00
ATOM   4381  DKA DKA Z2502      88.033  77.406  86.681  1.00  0.00
ATOM   4382  DKB DKB Z2503     -10.099 -47.724 -57.976  1.00  0.00
ATOM   4383  DKC DKC Z2504      14.903 -86.130 -24.989  1.00  0.00
ATOM   4384  DKD DKD Z2505     -79.772  23.425 -14.589  1.00  0.00
ATOM   4385  DKE DKE Z2506      47.247  15.780  27.880  1.00  0.00
ATOM   4386  DKF DKF Z2507      89.683  37.187  56.205  1.00  0.00
ATOM   4387  DKG DKG Z2508      25.092  32.339  83.972  1.00  0.00
ATOM   4388  DKH DKH Z2509     -86.114  24.241  43.822  1.00  0.00
ATOM   4389  DKI DKI Z2510       9.973  17.524 -15.176  1.00  0.00
ATOM   4390  DKJ DKJ Z2511      -7.367 -23.753 -65.182  1.00  0.00
ATOM   4391  DKK DKK Z2512     -16.147  76.020  26.162  1.00  0.00
ATOM   4392  DKL DKL Z2513     -28.255  52.657  70.057  1.00  0.00
ATOM   4393  DKM DKM Z2514     -39.823  82.350 -40.636  1.00  0.00
ATOM   4394  DKN DKN Z2515     -32.360 -63.688   3.920  1.00  0.00
ATOM   4395  DKO DKO Z2516     -47.546  27.142  51.437  1.00  0.00
ATOM   4396  DKP DKP Z2517      81.982 -20.232  56.405  1.00  0.00
ATOM   4397  DKQ DKQ Z2518      69.987 -26.904 -76.181  1.00  0.00
ATOM   4398  DKR DKR Z2519     -13.948 -12.699  27.201  1.00  0.00
ATOM   4399  DKS DKS Z2520      82.732 -64.796 -84.205  1.00  0.00
ATOM   4400  DKT DKT Z2521     -58.173  73.010 -31.477  1.00  0.00
ATOM   4401  DKU DKU Z2522      79.492  44.068  53.876  1.00  0.00
ATOM   4402  DKV DKV Z2523      26.995  62.601  54.695  1.00  0.00
ATOM   4403  DKW DKW Z2524      64.856   5.439  82.753  1.00  0.00
ATOM   4404  DKX DKX Z2525      -3.190  84.586  87.276  1.00  0.00
ATOM   4405  DKY DKY Z2526      79.198 -38.937  78.955  1.00  0.00
ATOM   4406  DKZ DKZ Z2527     -78.859  82.171 -57.214  1.00  0.00
ATOM   4407  DLA DLA Z2528       9.514  71.352  64.659  1.00  0.00
ATOM   4408  DLB DLB Z2529      17.103  75.945 -81.204  1.00  0.00
ATOM   4409  DLC DLC Z2530     -72.431 -36.839   4.549  1.00  0.00
ATOM   4410  DLD DLD Z2531      22.094 -83.773  13.167  1.00  0.00
ATOM   4411  DLE DLE Z2532      -4.817  69.421  16.846  1.00  0.00
ATOM   4412  DLF DLF Z2533      81.186 -74.843  -5.293  1.00  0.00
ATOM   4413  DLG DLG Z2534      -7.425 -48.027  74.472  1.00  0.00
ATOM   4414  DLH DLH Z2535      26.910 -51.321  74.890  1.00  0.00
ATOM   4415  DLI DLI Z2536      24.213   9.348  89.136  1.00  0.00
ATOM   4416  DLJ DLJ Z2537     -11.516  72.430   3.978  1.00  0.00
ATOM   4417  DLK DLK Z2538     -22.930 -37.985 -58.417  1.00  0.00
ATOM   4418  DLL DLL Z2539     -70.838  57.397  25.991  1.00  0.00
ATOM   4419  DLM DLM Z2540     -43.177  61.958 -75.974  1.00  0.00
ATOM   4420  DLN DLN Z2541     -52.958  24.754  85.282  1.00  0.00
ATOM   4421  DLO DLO Z2542     -46.418  -7.053  30.118  1.00  0.00
ATOM   4422  DLP DLP Z2543      76.281 -89.426  88.212  1.00  0.00
ATOM   4423  DLQ DLQ Z2544      34.496   8.049  42.382  1.00  0.00
ATOM   4424  DLR DLR Z2545     -54.369 -43.210 -18.610  1.00  0.00
ATOM   4425  DLS DLS Z2546     -21.632 -85.088 -13.634  1.00  0.00
ATOM   4426  DLT DLT Z2547      36.674 -75.112 -81.639  1.00  0.00
ATOM   4427  DLU DLU Z2548     -58.458 -38.471  89.294  1.00  0.00
ATOM   4428  DLV DLV Z2549     -69.031  64.694 -75.858  1.00  0.00
ATOM   4429  DLW DLW Z2550      53.056  36.152 -82.038  1.00  0.00
ATOM   4430  DLX DLX Z2551     -43.102 -68.043 -34.191  1.00  0.00
ATOM   4431  DLY DLY Z2552      14.901 -59.626  86.972  1.00  0.00
ATOM   4432  DLZ DLZ Z2553     -20.893   2.249 -66.122  1.00  0.00
ATOM   4433  DMA DMA Z2554      86.423  21.862 -19.951  1.00  0.00
ATOM   4434  DMB DMB Z2555      23.568 -45.587  87.110  1.00  0.00
ATOM   4435  DMC DMC Z2556      30.724  66.700  79.680  1.00  0.00
ATOM   4436  DMD DMD Z2557      54.190  82.834 -61.989  1.00  0.00
ATOM   4437  DME DME Z2558      86.300 -53.991  12.107  1.00  0.00
ATOM   4438  DMF DMF Z2559     -59.904 -63.803 -68.348  1.00  0.00
ATOM   4439  DMG DMG Z2560      60.919  79.046  28.793  1.00  0.00
ATOM   4440  DMH DMH Z2561      42.922 -90.091 -27.102  1.00  0.00
ATOM   4441  DMI DMI Z2562      32.105  68.429 -71.007  1.00  0.00
ATOM   4442  DMJ DMJ Z2563     -46.175  72.955   7.833  1.00  0.00
ATOM   4443  DMK DMK Z2564     -45.324  18.785  15.485  1.00  0.00
ATOM   4444  DML DML Z2565     -81.636  41.064 -13.074  1.00  0.00
ATOM   4445  DMM DMM Z2566      51.567  82.751 -18.428  1.00  0.00
ATOM   4446  DMN DMN Z2567     -23.198 -83.248 -62.734  1.00  0.00
ATOM   4447  DMO DMO Z2568       6.697  61.210  45.106  1.00  0.00
ATOM   4448  DMP DMP Z2569     -48.802 -30.245  42.462  1.00  0.00
ATOM   4449  DMQ DMQ Z2570     -75.114  20.528  81.233  1.00  0.00
ATOM   4450  DMR DMR Z2571      -5.006 -31.208   9.689  1.00  0.00
ATOM   4451  DMS DMS Z2572      72.992  85.796 -13.469  1.00  0.00
ATOM   4452  DMT DMT Z2573      15.912  57.646  62.761  1.00  0.00
ATOM   4453  DMU DMU Z2574     -74.310  41.265  31.603  1.00  0.00
ATOM   4454  DMV DMV Z2575      68.766 -77.748 -59.785  1.00  0.00
ATOM   4455  DMW DMW Z2576     -31.621 -89.988 -55.381  1.00  0.00
ATOM   4456  DMX DMX Z2577     -71.231 -57.603 -42.387  1.00  0.00
ATOM   4457  DMY DMY Z2578      87.581 -82.142 -39.976  1.00  0.00
ATOM   4458  DMZ DMZ Z2579      71.310 -81.182  32.191  1.00  0.00
ATOM   4459  DNA DNA Z2580     -28.325 -43.795 -85.316  1.00  0.00
ATOM   4460  DNB DNB Z2581      18.787  46.869 -39.909  1.00  0.00
ATOM   4461  DNC DNC Z2582     -75.022  19.195  43.721  1.00  0.00
ATOM   4462  DND DND Z2583     -28.427  41.439 -59.447  1.00  0.00
ATOM   4463  DNE DNE Z2584       5.308  -5.729  74.290  1.00  0.00
ATOM   4464  DNF DNF Z2585      53.000 -12.938 -83.185  1.00  0.00
ATOM   4465  DNG DNG Z2586      -3.953 -84.155 -47.356  1.00  0.00
ATOM   4466  DNH DNH Z2587      25.393 -79.072 -33.937  1.00  0.00
ATOM   4467  DNI DNI Z2588     -21.012  39.472  61.329  1.00  0.00
ATOM   4468  DNJ DNJ Z2589      50.057  23.829 -86.605  1.00  0.00
ATOM   4469  DNK DNK Z2590      89.347 -49.657 -36.159  1.00  0.00
ATOM   4470  DNL DNL Z2591     -19.247 -87.581  -1.922  1.00  0.00
ATOM   4471  DNM DNM Z2592      34.099 -65.972  54.489  1.00  0.00
ATOM   4472  DNN DNN Z2593      83.734  45.560  88.713  1.00  0.00
ATOM   4473  DNO DNO Z2594     -47.130 -56.499  39.647  1.00  0.00
ATOM   4474  DNP DNP Z2595      -4.310 -58.381 -28.845  1.00  0.00
ATOM   4475  DNQ DNQ Z2596       0.074  24.139  54.069  1.00  0.00
ATOM   4476  DNR DNR Z2597     -55.690 -84.199  74.078  1.00  0.00
ATOM   4477  DNS DNS Z2598      37.444  82.469  55.354  1.00  0.00
ATOM   4478  DNT DNT Z2599      30.592 -11.817 -84.913  1.00  0.00
ATOM   4479  DNU DNU Z2600      76.393  -4.874  16.051  1.00  0.00
ATOM   4480  DNV DNV Z2601     -32.344 -12.972 -72.280  1.00  0.00
ATOM   4481  DNW DNW Z2602     -24.382  61.664  41.555  1.00  0.00
ATOM   4482  DNX DNX Z2603     -22.156 -16.623  74.075  1.00  0.00
ATOM   4483  DNY DNY Z2604       0.025  64.269  -6.184  1.00  0.00
ATOM   4484  DNZ DNZ Z2605     -49.915 -81.793  22.407  1.00  0.00
ATOM   4485  DOA DOA Z2606     -34.705 -86.313  50.418  1.00  0.00
ATOM   4486  DOB DOB Z2607      87.370  34.461 -12.539  1.00  0.00
ATOM   4487  DOC DOC Z2608      89.349  55.135 -84.026  1.00  0.00
ATOM   4488  DOD DOD Z2609       9.019   2.272 -61.493  1.00  0.00
ATOM   4489  DOE DOE Z2610      47.702 -58.492 -47.342  1.00  0.00
ATOM   4490  DOF DOF Z2611     -80.961 -25.932  81.660  1.00  0.00
ATOM   4491  DOG DOG Z2612      85.139 -87.183  55.186  1.00  0.00
ATOM   4492  DOH DOH Z2613     -48.723  43.963  86.099  1.00  0.00
ATOM   4493  DOI DOI Z2614     -83.989  17.220 -45.535  1.00  0.00
ATOM   4494  DOJ DOJ Z2615      20.549 -55.968 -76.772  1.00  0.00
ATOM   4495  DOK DOK Z2616     -51.498  85.566  -6.671  1.00  0.00
ATOM   4496  DOL DOL Z2617      45.364  85.057 -76.142  1.00  0.00
ATOM   4497  DOM DOM Z2618      42.616 -56.059  57.060  1.00  0.00
ATOM   4498  DON DON Z2619     -42.787 -78.107 -47.414  1.00  0.00
ATOM   4499  DOO DOO Z2620      46.913 -75.970  28.717  1.00  0.00
ATOM   4500  DOP DOP Z2621      21.981   7.480 -66.021  1.00  0.00
ATOM   4501  DOQ DOQ Z2622     -26.948  79.113  51.576  1.00  0.00
ATOM   4502  DOR DOR Z2623      60.565 -48.884  -1.963  1.00  0.00
ATOM   4503  DOS DOS Z2624     -67.306  49.258  -6.659  1.00  0.00
ATOM   4504  DOT DOT Z2625      85.234  55.452  -6.735  1.00  0.00
ATOM   4505  DOU DOU Z2626     -21.126 -82.580 -85.249  1.00  0.00
ATOM   4506  DOV DOV Z2627      23.860  59.523  87.795  1.00  0.00
ATOM   4507  DOW DOW Z2628      30.795  11.551   8.477  1.00  0.00
ATOM   4508  DOX DOX Z2629      35.838  30.841  -5.659  1.00  0.00
ATOM   4509  DOY DOY Z2630     -81.484 -39.404  57.461  1.00  0.00
ATOM   4510  DOZ DOZ Z2631      84.367  84.773  23.952  1.00  0.00
ATOM   4511  DPA DPA Z2632      43.070  30.872  27.703  1.00  0.00
ATOM   4512  DPB DPB Z2633      62.592  27.597  25.210  1.00  0.00
ATOM   4513  DPC DPC Z2634      13.492  -1.744 -33.197  1.00  0.00
ATOM   4514  DPD DPD Z2635     -23.582  58.823 -11.847  1.00  0.00
ATOM   4515  DPE DPE Z2636     -33.769 -30.736  80.589  1.00  0.00
ATOM   4516  DPF DPF Z2637       8.760  54.364 -29.884  1.00  0.00
ATOM   4517  DPG DPG Z2638     -62.980   7.562  83.274  1.00  0.00
ATOM   4518  DPH DPH Z2639      65.966  40.281 -12.766  1.00  0.00
ATOM   4519  DPI DPI Z2640       5.812  13.524  18.869  1.00  0.00
ATOM   4520  DPJ DPJ Z2641      33.936  13.345  24.721  1.00  0.00
ATOM   4521  DPK DPK Z2642      49.561  35.143 -52.961  1.00  0.00
ATOM   4522  DPL DPL Z2643      41.042 -46.546 -49.690  1.00  0.00
ATOM   4523  DPM DPM Z2644     -47.635  -7.865 -67.718  1.00  0.00
ATOM   4524  DPN DPN Z2645      39.329  60.197   9.765  1.00  0.00
ATOM   4525  DPO DPO Z2646      38.989 -63.992  85.683  1.00  0.00
ATOM   4526  DPP DPP Z2647      32.894 -14.068  10.240  1.00  0.00
ATOM   4527  DPQ DPQ Z2648      42.858  84.209  88.468  1.00  0.00
ATOM   4528  DPR DPR Z2649     -44.578  32.895  21.351  1.00  0.00
ATOM   4529  DPS DPS Z2650     -76.505 -85.437 -49.871  1.00  0.00
ATOM   4530  DPT DPT Z2651     -37.879  -9.260 -28.935  1.00  0.00
ATOM   4531  DPU DPU Z2652     -41.233  -4.362  57.519  1.00  0.00
ATOM   4532  DPV DPV Z2653      43.256  20.561  71.450  1.00  0.00
ATOM   4533  DPW DPW Z2654     -23.064 -33.300  40.308  1.00  0.00
ATOM   4534  DPX DPX Z2655      88.407  12.911 -76.956  1.00  0.00
ATOM   4535  DPY DPY Z2656     -66.814  66.390  87.766  1.00  0.00
ATOM   4536  DPZ DPZ Z2657     -76.688  -3.166 -87.411  1.00  0.00
ATOM   4537  DQA DQA Z2658     -14.691  -4.043  87.159  1.00  0.00
ATOM   4538  DQB DQB Z2659     -80.991  58.146  43.287  1.00  0.00
ATOM   4539  DQC DQC Z2660     -73.424  48.569  41.664  1.00  0.00
ATOM   4540  DQD DQD Z2661     -68.460  52.833 -78.067  1.00  0.00
ATOM   4541  DQE DQE Z2662      68.496  -3.401 -58.414  1.00  0.00
ATOM   4542  DQF DQF Z2663      47.726 -68.202 -85.850  1.00  0.00
ATOM   4543  DQG DQG Z2664     -69.918 -84.549  83.938  1.00  0.00
ATOM   4544  DQH DQH Z2665     -70.155 -87.679  44.456  1.00  0.00
ATOM   4545  DQI DQI Z2666     -56.617  71.092  -0.202  1.00  0.00
ATOM   4546  DQJ DQJ Z2667      24.927  82.366 -30.893  1.00  0.00
ATOM   4547  DQK DQK Z2668     -75.623   0.622  49.671  1.00  0.00
ATOM   4548  DQL DQL Z2669      14.019 -88.195  -8.755  1.00  0.00
ATOM   4549  DQM DQM Z2670      32.408  -7.749 -37.059  1.00  0.00
ATOM   4550  DQN DQN Z2671      75.479  62.502   1.908  1.00  0.00
ATOM   4551  DQO DQO Z2672      88.708 -16.167  46.633  1.00  0.00
ATOM   4552  DQP DQP Z2673     -83.148  82.960 -30.841  1.00  0.00
ATOM   4553  DQQ DQQ Z2674      51.648 -27.148  79.828  1.00  0.00
ATOM   4554  DQR DQR Z2675      80.124 -88.790 -18.118  1.00  0.00
ATOM   4555  DQS DQS Z2676     -52.089  18.144 -29.164  1.00  0.00
ATOM   4556  DQT DQT Z2677     -59.878  77.451  29.064  1.00  0.00
ATOM   4557  DQU DQU Z2678      78.393 -54.471 -70.116  1.00  0.00
ATOM   4558  DQV DQV Z2679     -30.218 -60.910 -52.150  1.00  0.00
ATOM   4559  DQW DQW Z2680     -36.260  22.798  22.062  1.00  0.00
ATOM   4560  DQX DQX Z2681       7.264 -14.595  17.459  1.00  0.00
ATOM   4561  DQY DQY Z2682     -12.011  80.269 -24.603  1.00  0.00
ATOM   4562  DQZ DQZ Z2683     -84.468 -15.269 -33.748  1.00  0.00
ATOM   4563  DRA DRA Z2684      21.152  17.335  -2.101  1.00  0.00
ATOM   4564  DRB DRB Z2685       7.621 -51.500  75.113  1.00  0.00
ATOM   4565  DRC DRC Z2686      21.103 -38.466 -38.406  1.00  0.00
ATOM   4566  DRD DRD Z2687     -79.071  86.136 -41.026  1.00  0.00
ATOM   4567  DRE DRE Z2688      89.243  82.133  46.464  1.00  0.00
ATOM   4568  DRF DRF Z2689     -18.919  16.590 -18.770  1.00  0.00
ATOM   4569  DRG DRG Z2690      48.895 -12.371 -18.847  1.00  0.00
ATOM   4570  DRH DRH Z2691      86.690  79.900  59.084  1.00  0.00
ATOM   4571  DRI DRI Z2692      14.353   8.339  12.885  1.00  0.00
ATOM   4572  DRJ DRJ Z2693     -58.327  46.532 -79.221  1.00  0.00
ATOM   4573  DRK DRK Z2694      10.216 -65.380 -36.680  1.00  0.00
ATOM   4574  DRL DRL Z2695      18.136 -86.314  86.375  1.00  0.00
ATOM   4575  DRM DRM Z2696       5.019  72.474  -0.949  1.00  0.00
ATOM   4576  DRN DRN Z2697     -67.510 -38.558 -55.592  1.00  0.00
ATOM   4577  DRO DRO Z2698     -83.208 -33.577  -8.124  1.00  0.00
ATOM   4578  DRP DRP Z2699     -18.767  51.072 -67.056  1.00  0.00
ATOM   4579  DRQ DRQ Z2700      81.647  -7.935  55.205  1.00  0.00
ATOM   4580  DRR DRR Z2701      -2.902  13.299  42.471  1.00  0.00
ATOM   4581  DRS DRS Z2702      60.066 -88.565  13.503  1.00  0.00
ATOM   4582  DRT DRT Z2703     -77.642 -73.583  -5.203  1.00  0.00
ATOM   4583  DRU DRU Z2704     -10.774  75.269  40.469  1.00  0.00
ATOM   4584  DRV DRV Z2705      86.950   5.814 -44.198  1.00  0.00
ATOM   4585  DRW DRW Z2706     -60.873   1.589  31.459  1.00  0.00
ATOM   4586  DRX DRX Z2707      61.980  80.503  81.785  1.00  0.00
ATOM   4587  DRY DRY Z2708     -16.971 -65.196  66.600  1.00  0.00
ATOM   4588  DRZ DRZ Z2709     -36.192   3.721 -83.471  1.00  0.00
ATOM   4589  DSA DSA Z2710      66.468  29.383 -39.446  1.00  0.00
ATOM   4590  DSB DSB Z2711      -8.241  71.242 -16.730  1.00  0.00
ATOM   4591  DSC DSC Z2712     -44.823  31.892 -56.968  1.00  0.00
ATOM   4592  DSD DSD Z2713     -14.541  43.050 -43.553  1.00  0.00
ATOM   4593  DSE DSE Z2714     -82.459 -14.209  22.911  1.00  0.00
ATOM   4594  DSF DSF Z2715      77.022 -12.726 -56.339  1.00  0.00
END
