# Supplementary material for: The Effect of Macromolecular Crowding on the Electrostatic Component of Barnase–Barstar Binding: A Computational, Implicit Solvent-Based Study
Source: PLoS One. 2014 Jun 10;9(6):e98618. doi: 10.1371/journal.pone.0098618 (PMC4051634; doi:10.1371/journal.pone.0098618)
Supplement: File S1 — Contains sample pdb files used in our analyses; each contains the barnase/barstar complex with a specific random placement of crowders of varying radii at 30% crowding density. Also included are files specifying, for each pdb file, the radii of each atom and model crowder. (TAR) [file pone.0098618.s005.tar › vary30percent_pdb/with_crowders-2.pdb]

ATOM      1  CAY VAL A   3      18.329  -9.767 -18.786  1.00  0.00
ATOM      2  CY  VAL A   3      17.463  -9.299 -17.665  1.00  0.55
ATOM      3  OY  VAL A   3      17.203 -10.038 -16.718  1.00 -0.55
ATOM      4  N   VAL A   3      16.993  -8.037 -17.760  1.00 -0.40
ATOM      5  H   VAL A   3      17.222  -7.453 -18.535  1.00  0.40
ATOM      6  CA  VAL A   3      16.107  -7.419 -16.733  1.00  0.00
ATOM      7  CB  VAL A   3      16.269  -5.903 -16.535  1.00  0.00
ATOM      8  CG1 VAL A   3      15.283  -5.404 -15.502  1.00  0.00
ATOM      9  CG2 VAL A   3      17.666  -5.466 -16.113  1.00  0.00
ATOM     10  C   VAL A   3      14.669  -7.755 -17.123  1.00  0.55
ATOM     11  O   VAL A   3      14.125  -7.204 -18.095  1.00 -0.55
ATOM     12  N   ILE A   4      14.072  -8.639 -16.383  1.00 -0.40
ATOM     13  H   ILE A   4      14.512  -9.101 -15.616  1.00  0.40
ATOM     14  CA  ILE A   4      12.656  -8.995 -16.677  1.00  0.00
ATOM     15  CB  ILE A   4      12.546 -10.506 -16.596  1.00  0.00
ATOM     16  CG2 ILE A   4      11.132 -11.017 -16.786  1.00  0.00
ATOM     17  CG1 ILE A   4      13.586 -11.052 -17.616  1.00  0.00
ATOM     18  CD1 ILE A   4      13.725 -12.568 -17.376  1.00  0.00
ATOM     19  C   ILE A   4      11.850  -8.257 -15.632  1.00  0.55
ATOM     20  O   ILE A   4      11.950  -8.686 -14.487  1.00 -0.55
ATOM     21  N   ASN A   5      11.188  -7.189 -15.991  1.00 -0.40
ATOM     22  H   ASN A   5      11.172  -6.861 -16.933  1.00  0.40
ATOM     23  CA  ASN A   5      10.424  -6.409 -15.014  1.00  0.00
ATOM     24  CB  ASN A   5      11.345  -5.293 -14.478  1.00  0.00
ATOM     25  CG  ASN A   5      11.507  -4.197 -15.497  1.00  0.55
ATOM     26  OD1 ASN A   5      11.426  -4.466 -16.699  1.00 -0.55
ATOM     27  ND2 ASN A   5      11.717  -2.929 -15.181  1.00 -0.78
ATOM     28 HD21 ASN A   5      11.776  -2.656 -14.221  1.00  0.39
ATOM     29 HD22 ASN A   5      11.817  -2.244 -15.903  1.00  0.39
ATOM     30  C   ASN A   5       9.146  -5.812 -15.561  1.00  0.55
ATOM     31  O   ASN A   5       8.660  -4.755 -15.093  1.00 -0.55
ATOM     32  N   THR A   6       8.573  -6.475 -16.564  1.00 -0.40
ATOM     33  H   THR A   6       8.954  -7.320 -16.930  1.00  0.40
ATOM     34  CA  THR A   6       7.336  -5.993 -17.193  1.00  0.00
ATOM     35  CB  THR A   6       7.495  -6.026 -18.718  1.00  0.00
ATOM     36  OG1 THR A   6       7.625  -7.403 -19.111  1.00 -0.49
ATOM     37  HG1 THR A   6       7.563  -7.412 -20.069  1.00  0.49
ATOM     38  CG2 THR A   6       8.740  -5.225 -19.136  1.00  0.00
ATOM     39  C   THR A   6       6.232  -6.939 -16.733  1.00  0.55
ATOM     40  O   THR A   6       6.611  -8.029 -16.299  1.00 -0.55
ATOM     41  N   PHE A   7       4.972  -6.560 -16.843  1.00 -0.40
ATOM     42  H   PHE A   7       4.688  -5.677 -17.207  1.00  0.40
ATOM     43  CA  PHE A   7       3.912  -7.502 -16.400  1.00  0.00
ATOM     44  CB  PHE A   7       2.545  -6.816 -16.648  1.00  0.12
ATOM     45  CG  PHE A   7       2.234  -5.716 -15.659  1.00 -0.12
ATOM     46  CD1 PHE A   7       2.080  -6.016 -14.292  1.00 -0.12
ATOM     47  HD1 PHE A   7       2.188  -7.032 -13.942  1.00  0.12
ATOM     48  CE1 PHE A   7       1.787  -4.996 -13.396  1.00 -0.12
ATOM     49  HE1 PHE A   7       1.638  -5.215 -12.349  1.00  0.12
ATOM     50  CZ  PHE A   7       1.687  -3.671 -13.868  1.00 -0.12
ATOM     51  HZ  PHE A   7       1.486  -2.873 -13.169  1.00  0.12
ATOM     52  CD2 PHE A   7       2.089  -4.405 -16.107  1.00 -0.12
ATOM     53  HD2 PHE A   7       2.168  -4.189 -17.162  1.00  0.12
ATOM     54  CE2 PHE A   7       1.843  -3.376 -15.212  1.00 -0.12
ATOM     55  HE2 PHE A   7       1.773  -2.355 -15.558  1.00  0.12
ATOM     56  C   PHE A   7       3.988  -8.873 -17.043  1.00  0.55
ATOM     57  O   PHE A   7       3.930  -9.931 -16.338  1.00 -0.55
ATOM     58  N   ASP A   8       4.076  -8.953 -18.383  1.00 -0.40
ATOM     59  H   ASP A   8       4.106  -8.140 -18.960  1.00  0.40
ATOM     60  CA  ASP A   8       4.135 -10.249 -19.088  1.00  0.00
ATOM     61  CB  ASP A   8       4.031 -10.089 -20.627  1.00  0.00
ATOM     62  CG  ASP A   8       2.588  -9.770 -20.943  1.00  0.10
ATOM     63  OD1 ASP A   8       1.754 -10.653 -20.640  1.00 -0.55
ATOM     64  OD2 ASP A   8       2.462  -8.627 -21.418  1.00 -0.55
ATOM     65  C   ASP A   8       5.421 -11.049 -18.947  1.00  0.55
ATOM     66  O   ASP A   8       5.378 -12.269 -18.851  1.00 -0.55
ATOM     67  N   GLY A   9       6.548 -10.322 -19.006  1.00 -0.40
ATOM     68  H   GLY A   9       6.591  -9.338 -19.155  1.00  0.40
ATOM     69  CA  GLY A   9       7.803 -11.083 -18.828  1.00  0.00
ATOM     70  C   GLY A   9       7.792 -11.756 -17.443  1.00  0.55
ATOM     71  O   GLY A   9       8.086 -12.963 -17.360  1.00 -0.55
ATOM     72  N   VAL A  10       7.485 -11.016 -16.366  1.00 -0.40
ATOM     73  H   VAL A  10       7.259 -10.048 -16.433  1.00  0.40
ATOM     74  CA  VAL A  10       7.464 -11.599 -15.010  1.00  0.00
ATOM     75  CB  VAL A  10       7.388 -10.553 -13.892  1.00  0.00
ATOM     76  CG1 VAL A  10       7.386 -11.181 -12.494  1.00  0.00
ATOM     77  CG2 VAL A  10       8.560  -9.576 -13.991  1.00  0.00
ATOM     78  C   VAL A  10       6.322 -12.605 -14.848  1.00  0.55
ATOM     79  O   VAL A  10       6.519 -13.655 -14.242  1.00 -0.55
ATOM     80  N   ALA A  11       5.167 -12.365 -15.417  1.00 -0.40
ATOM     81  H   ALA A  11       5.009 -11.540 -15.953  1.00  0.40
ATOM     82  CA  ALA A  11       4.038 -13.274 -15.314  1.00  0.00
ATOM     83  CB  ALA A  11       2.713 -12.733 -15.889  1.00  0.00
ATOM     84  C   ALA A  11       4.389 -14.583 -16.026  1.00  0.55
ATOM     85  O   ALA A  11       4.042 -15.634 -15.517  1.00 -0.55
ATOM     86  N   ASP A  12       5.050 -14.457 -17.191  1.00 -0.40
ATOM     87  H   ASP A  12       5.317 -13.590 -17.603  1.00  0.40
ATOM     88  CA  ASP A  12       5.392 -15.710 -17.887  1.00  0.00
ATOM     89  CB  ASP A  12       5.950 -15.433 -19.272  1.00  0.00
ATOM     90  CG  ASP A  12       4.809 -15.091 -20.202  1.00  0.10
ATOM     91  OD1 ASP A  12       3.608 -15.246 -19.848  1.00 -0.55
ATOM     92  OD2 ASP A  12       5.220 -14.674 -21.315  1.00 -0.55
ATOM     93  C   ASP A  12       6.440 -16.470 -17.120  1.00  0.55
ATOM     94  O   ASP A  12       6.401 -17.688 -17.034  1.00 -0.55
ATOM     95  N   TYR A  13       7.400 -15.716 -16.618  1.00 -0.40
ATOM     96  H   TYR A  13       7.421 -14.726 -16.734  1.00  0.40
ATOM     97  CA  TYR A  13       8.517 -16.321 -15.838  1.00  0.00
ATOM     98  CB  TYR A  13       9.528 -15.218 -15.495  1.00  0.12
ATOM     99  CG  TYR A  13      10.857 -15.763 -15.081  1.00 -0.12
ATOM    100  CD1 TYR A  13      11.025 -16.287 -13.802  1.00 -0.12
ATOM    101  HD1 TYR A  13      10.183 -16.269 -13.127  1.00  0.12
ATOM    102  CE1 TYR A  13      12.217 -16.831 -13.348  1.00 -0.12
ATOM    103  HE1 TYR A  13      12.310 -17.255 -12.360  1.00  0.12
ATOM    104  CZ  TYR A  13      13.280 -16.800 -14.232  1.00  0.06
ATOM    105  OH  TYR A  13      14.503 -17.285 -13.795  1.00 -0.49
ATOM    106  HH  TYR A  13      14.497 -17.283 -12.835  1.00  0.43
ATOM    107  CD2 TYR A  13      11.943 -15.767 -15.969  1.00 -0.12
ATOM    108  HD2 TYR A  13      11.846 -15.372 -16.969  1.00  0.12
ATOM    109  CE2 TYR A  13      13.153 -16.297 -15.519  1.00 -0.12
ATOM    110  HE2 TYR A  13      14.005 -16.316 -16.183  1.00  0.12
ATOM    111  C   TYR A  13       8.019 -17.119 -14.644  1.00  0.55
ATOM    112  O   TYR A  13       8.424 -18.276 -14.395  1.00 -0.55
ATOM    113  N   LEU A  14       7.100 -16.494 -13.897  1.00 -0.40
ATOM    114  H   LEU A  14       6.793 -15.571 -14.114  1.00  0.40
ATOM    115  CA  LEU A  14       6.466 -17.116 -12.696  1.00  0.00
ATOM    116  CB  LEU A  14       5.439 -16.167 -12.076  1.00  0.00
ATOM    117  CG  LEU A  14       6.026 -14.992 -11.281  1.00  0.00
ATOM    118  CD1 LEU A  14       4.925 -13.953 -11.038  1.00  0.00
ATOM    119  CD2 LEU A  14       6.608 -15.537  -9.993  1.00  0.00
ATOM    120  C   LEU A  14       5.759 -18.417 -13.020  1.00  0.55
ATOM    121  O   LEU A  14       5.887 -19.465 -12.365  1.00 -0.55
ATOM    122  N   GLN A  15       4.997 -18.320 -14.103  1.00 -0.40
ATOM    123  H   GLN A  15       4.886 -17.492 -14.647  1.00  0.40
ATOM    124  CA  GLN A  15       4.271 -19.539 -14.511  1.00  0.00
ATOM    125  CB  GLN A  15       3.242 -19.235 -15.560  1.00  0.00
ATOM    126  CG  GLN A  15       1.993 -18.450 -15.209  1.00  0.00
ATOM    127  CD  GLN A  15       1.053 -18.699 -16.416  1.00  0.55
ATOM    128  OE1 GLN A  15       1.315 -18.171 -17.517  1.00 -0.55
ATOM    129  NE2 GLN A  15       0.048 -19.519 -16.139  1.00 -0.78
ATOM    130 HE21 GLN A  15      -0.620 -19.749 -16.847  1.00  0.39
ATOM    131 HE22 GLN A  15      -0.043 -19.908 -15.222  1.00  0.39
ATOM    132  C   GLN A  15       5.193 -20.634 -15.081  1.00  0.55
ATOM    133  O   GLN A  15       4.839 -21.802 -14.957  1.00 -0.55
ATOM    134  N   THR A  16       6.284 -20.233 -15.716  1.00 -0.40
ATOM    135  H   THR A  16       6.514 -19.270 -15.831  1.00  0.40
ATOM    136  CA  THR A  16       7.211 -21.195 -16.283  1.00  0.00
ATOM    137  CB  THR A  16       8.108 -20.626 -17.410  1.00  0.00
ATOM    138  OG1 THR A  16       7.259 -19.900 -18.296  1.00 -0.49
ATOM    139  HG1 THR A  16       6.981 -19.117 -17.815  1.00  0.49
ATOM    140  CG2 THR A  16       8.810 -21.765 -18.173  1.00  0.00
ATOM    141  C   THR A  16       8.162 -21.733 -15.234  1.00  0.55
ATOM    142  O   THR A  16       8.299 -22.967 -15.218  1.00 -0.55
ATOM    143  N   TYR A  17       8.773 -20.886 -14.447  1.00 -0.40
ATOM    144  H   TYR A  17       8.625 -19.901 -14.488  1.00  0.40
ATOM    145  CA  TYR A  17       9.721 -21.377 -13.449  1.00  0.00
ATOM    146  CB  TYR A  17      11.033 -20.515 -13.591  1.00  0.12
ATOM    147  CG  TYR A  17      11.478 -20.514 -15.040  1.00 -0.12
ATOM    148  CD1 TYR A  17      12.130 -21.636 -15.596  1.00 -0.12
ATOM    149  HD1 TYR A  17      12.305 -22.500 -14.973  1.00  0.12
ATOM    150  CE1 TYR A  17      12.555 -21.666 -16.925  1.00 -0.12
ATOM    151  HE1 TYR A  17      13.056 -22.528 -17.340  1.00  0.12
ATOM    152  CZ  TYR A  17      12.302 -20.532 -17.687  1.00  0.06
ATOM    153  OH  TYR A  17      12.619 -20.477 -19.033  1.00 -0.49
ATOM    154  HH  TYR A  17      12.363 -19.613 -19.363  1.00  0.43
ATOM    155  CD2 TYR A  17      11.256 -19.401 -15.851  1.00 -0.12
ATOM    156  HD2 TYR A  17      10.767 -18.530 -15.440  1.00  0.12
ATOM    157  CE2 TYR A  17      11.655 -19.401 -17.171  1.00 -0.12
ATOM    158  HE2 TYR A  17      11.471 -18.541 -17.798  1.00  0.12
ATOM    159  C   TYR A  17       9.234 -21.420 -12.010  1.00  0.55
ATOM    160  O   TYR A  17      10.026 -21.911 -11.202  1.00 -0.55
ATOM    161  N   HSD A  18       8.058 -20.995 -11.640  1.00 -0.40
ATOM    162  H   HSD A  18       7.420 -20.623 -12.308  1.00  0.40
ATOM    163  CA  HSD A  18       7.567 -21.013 -10.282  1.00  0.00
ATOM    164  CB  HSD A  18       7.255 -22.412  -9.742  1.00  0.12
ATOM    165  ND1 HSD A  18       5.350 -22.085 -11.391  1.00 -0.40
ATOM    166  HD1 HSD A  18       5.522 -21.119 -11.582  1.00  0.40
ATOM    167  CG  HSD A  18       6.073 -22.863 -10.532  1.00 -0.12
ATOM    168  CE1 HSD A  18       4.387 -22.849 -11.917  1.00  0.15
ATOM    169  HE1 HSD A  18       3.667 -22.489 -12.652  1.00  0.12
ATOM    170  NE2 HSD A  18       4.445 -24.074 -11.420  1.00 -0.56
ATOM    171  CD2 HSD A  18       5.512 -24.100 -10.552  1.00  0.15
ATOM    172  HD2 HSD A  18       5.776 -25.007 -10.022  1.00  0.12
ATOM    173  C   HSD A  18       8.486 -20.307  -9.289  1.00  0.55
ATOM    174  O   HSD A  18       8.646 -20.775  -8.185  1.00 -0.55
ATOM    175  N   LYS A  19       8.996 -19.177  -9.676  1.00 -0.40
ATOM    176  H   LYS A  19       8.837 -18.844 -10.601  1.00  0.40
ATOM    177  CA  LYS A  19       9.813 -18.307  -8.860  1.00  0.00
ATOM    178  CB  LYS A  19      11.113 -19.018  -8.541  1.00  0.00
ATOM    179  CG  LYS A  19      11.991 -19.124  -9.779  1.00  0.00
ATOM    180  CD  LYS A  19      13.185 -20.018  -9.647  1.00  0.00
ATOM    181  CE  LYS A  19      14.249 -19.494 -10.618  1.00  0.33
ATOM    182  NZ  LYS A  19      15.420 -20.420 -10.717  1.00 -0.32
ATOM    183  HZ1 LYS A  19      15.100 -21.350 -11.056  1.00  0.33
ATOM    184  HZ2 LYS A  19      15.859 -20.525  -9.780  1.00  0.33
ATOM    185  HZ3 LYS A  19      16.116 -20.029 -11.384  1.00  0.33
ATOM    186  C   LYS A  19       9.993 -17.020  -9.667  1.00  0.55
ATOM    187  O   LYS A  19       9.771 -16.952 -10.895  1.00 -0.55
ATOM    188  N   LEU A  20      10.378 -15.979  -8.953  1.00 -0.40
ATOM    189  H   LEU A  20      10.494 -16.018  -7.964  1.00  0.40
ATOM    190  CA  LEU A  20      10.655 -14.702  -9.595  1.00  0.00
ATOM    191  CB  LEU A  20      10.775 -13.519  -8.588  1.00  0.00
ATOM    192  CG  LEU A  20       9.470 -12.962  -7.959  1.00  0.00
ATOM    193  CD1 LEU A  20       9.842 -11.945  -6.902  1.00  0.00
ATOM    194  CD2 LEU A  20       8.540 -12.320  -8.967  1.00  0.00
ATOM    195  C   LEU A  20      12.022 -14.693 -10.299  1.00  0.55
ATOM    196  O   LEU A  20      12.918 -15.398  -9.815  1.00 -0.55
ATOM    197  N   PRO A  21      12.156 -13.855 -11.321  1.00 -0.20
ATOM    198  CD  PRO A  21      11.077 -13.073 -11.927  1.00  0.10
ATOM    199  CA  PRO A  21      13.437 -13.676 -12.023  1.00  0.10
ATOM    200  CB  PRO A  21      13.188 -12.626 -13.078  1.00  0.00
ATOM    201  CG  PRO A  21      11.739 -12.352 -13.069  1.00  0.00
ATOM    202  C   PRO A  21      14.474 -13.211 -11.006  1.00  0.55
ATOM    203  O   PRO A  21      14.181 -12.619  -9.964  1.00 -0.55
ATOM    204  N   ASP A  22      15.740 -13.397 -11.342  1.00 -0.40
ATOM    205  H   ASP A  22      15.985 -13.802 -12.219  1.00  0.40
ATOM    206  CA  ASP A  22      16.859 -13.044 -10.498  1.00  0.00
ATOM    207  CB  ASP A  22      18.200 -13.555 -11.095  1.00  0.00
ATOM    208  CG  ASP A  22      18.099 -15.082 -11.055  1.00  0.10
ATOM    209  OD1 ASP A  22      17.236 -15.690 -10.347  1.00 -0.55
ATOM    210  OD2 ASP A  22      18.916 -15.723 -11.777  1.00 -0.55
ATOM    211  C   ASP A  22      17.038 -11.587 -10.209  1.00  0.55
ATOM    212  O   ASP A  22      17.916 -11.326  -9.369  1.00 -0.55
ATOM    213  N   ASN A  23      16.341 -10.659 -10.820  1.00 -0.40
ATOM    214  H   ASN A  23      15.639 -10.870 -11.497  1.00  0.40
ATOM    215  CA  ASN A  23      16.571  -9.236 -10.524  1.00  0.00
ATOM    216  CB  ASN A  23      16.326  -8.442 -11.803  1.00  0.00
ATOM    217  CG  ASN A  23      14.973  -8.757 -12.424  1.00  0.55
ATOM    218  OD1 ASN A  23      14.761  -9.889 -12.907  1.00 -0.55
ATOM    219  ND2 ASN A  23      14.083  -7.761 -12.405  1.00 -0.78
ATOM    220 HD21 ASN A  23      14.327  -6.880 -12.000  1.00  0.39
ATOM    221 HD22 ASN A  23      13.173  -7.897 -12.796  1.00  0.39
ATOM    222  C   ASN A  23      15.722  -8.732  -9.359  1.00  0.55
ATOM    223  O   ASN A  23      15.748  -7.539  -9.060  1.00 -0.55
ATOM    224  N   TYR A  24      14.997  -9.618  -8.725  1.00 -0.40
ATOM    225  H   TYR A  24      14.985 -10.578  -8.994  1.00  0.40
ATOM    226  CA  TYR A  24      14.162  -9.268  -7.591  1.00  0.00
ATOM    227  CB  TYR A  24      12.841 -10.106  -7.635  1.00  0.12
ATOM    228  CG  TYR A  24      11.971  -9.391  -8.629  1.00 -0.12
ATOM    229  CD1 TYR A  24      11.299  -8.220  -8.263  1.00 -0.12
ATOM    230  HD1 TYR A  24      11.365  -7.877  -7.242  1.00  0.12
ATOM    231  CE1 TYR A  24      10.553  -7.490  -9.169  1.00 -0.12
ATOM    232  HE1 TYR A  24      10.056  -6.578  -8.872  1.00  0.12
ATOM    233  CZ  TYR A  24      10.462  -7.963 -10.476  1.00  0.06
ATOM    234  OH  TYR A  24       9.680  -7.287 -11.405  1.00 -0.49
ATOM    235  HH  TYR A  24       9.165  -6.627 -10.936  1.00  0.43
ATOM    236  CD2 TYR A  24      11.913  -9.820  -9.940  1.00 -0.12
ATOM    237  HD2 TYR A  24      12.470 -10.692 -10.252  1.00  0.12
ATOM    238  CE2 TYR A  24      11.130  -9.119 -10.862  1.00 -0.12
ATOM    239  HE2 TYR A  24      11.043  -9.477 -11.878  1.00  0.12
ATOM    240  C   TYR A  24      14.764  -9.534  -6.232  1.00  0.55
ATOM    241  O   TYR A  24      15.365 -10.597  -6.153  1.00 -0.55
ATOM    242  N   ILE A  25      14.561  -8.696  -5.232  1.00 -0.40
ATOM    243  H   ILE A  25      14.067  -7.840  -5.361  1.00  0.40
ATOM    244  CA  ILE A  25      15.038  -8.950  -3.877  1.00  0.00
ATOM    245  CB  ILE A  25      16.326  -8.192  -3.481  1.00  0.00
ATOM    246  CG2 ILE A  25      17.566  -8.889  -4.056  1.00  0.00
ATOM    247  CG1 ILE A  25      16.322  -6.709  -3.870  1.00  0.00
ATOM    248  CD1 ILE A  25      17.601  -6.045  -3.346  1.00  0.00
ATOM    249  C   ILE A  25      13.950  -8.515  -2.886  1.00  0.55
ATOM    250  O   ILE A  25      13.309  -7.552  -3.241  1.00 -0.55
ATOM    251  N   THR A  26      13.773  -9.140  -1.750  1.00 -0.40
ATOM    252  H   THR A  26      14.311  -9.942  -1.503  1.00  0.40
ATOM    253  CA  THR A  26      12.783  -8.716  -0.770  1.00  0.00
ATOM    254  CB  THR A  26      12.528  -9.786   0.303  1.00  0.00
ATOM    255  OG1 THR A  26      13.694  -9.881   1.116  1.00 -0.49
ATOM    256  HG1 THR A  26      13.504 -10.554   1.773  1.00  0.49
ATOM    257  CG2 THR A  26      12.324 -11.127  -0.344  1.00  0.00
ATOM    258  C   THR A  26      13.224  -7.400  -0.140  1.00  0.55
ATOM    259  O   THR A  26      14.357  -6.901  -0.315  1.00 -0.55
ATOM    260  N   LYS A  27      12.287  -6.769   0.542  1.00 -0.40
ATOM    261  H   LYS A  27      11.367  -7.146   0.596  1.00  0.40
ATOM    262  CA  LYS A  27      12.460  -5.526   1.257  1.00  0.00
ATOM    263  CB  LYS A  27      11.181  -4.959   1.855  1.00  0.00
ATOM    264  CG  LYS A  27      10.102  -4.405   0.945  1.00  0.00
ATOM    265  CD  LYS A  27       8.750  -4.452   1.677  1.00  0.00
ATOM    266  CE  LYS A  27       7.559  -4.131   0.800  1.00  0.33
ATOM    267  NZ  LYS A  27       6.252  -4.452   1.438  1.00 -0.32
ATOM    268  HZ1 LYS A  27       6.150  -3.905   2.316  1.00  0.33
ATOM    269  HZ2 LYS A  27       6.214  -5.468   1.657  1.00  0.33
ATOM    270  HZ3 LYS A  27       5.479  -4.210   0.786  1.00  0.33
ATOM    271  C   LYS A  27      13.546  -5.724   2.363  1.00  0.55
ATOM    272  O   LYS A  27      14.371  -4.798   2.524  1.00 -0.55
ATOM    273  N   SER A  28      13.524  -6.835   3.061  1.00 -0.40
ATOM    274  H   SER A  28      12.843  -7.551   2.929  1.00  0.40
ATOM    275  CA  SER A  28      14.554  -7.060   4.102  1.00  0.00
ATOM    276  CB  SER A  28      14.180  -8.226   4.985  1.00  0.00
ATOM    277  OG  SER A  28      14.628  -9.515   4.622  1.00 -0.49
ATOM    278  HG  SER A  28      14.293 -10.111   5.296  1.00  0.49
ATOM    279  C   SER A  28      15.937  -7.179   3.452  1.00  0.55
ATOM    280  O   SER A  28      16.867  -6.489   3.907  1.00 -0.55
ATOM    281  N   GLU A  29      16.051  -7.999   2.392  1.00 -0.40
ATOM    282  H   GLU A  29      15.287  -8.547   2.061  1.00  0.40
ATOM    283  CA  GLU A  29      17.290  -8.135   1.672  1.00  0.00
ATOM    284  CB  GLU A  29      17.101  -8.912   0.350  1.00  0.00
ATOM    285  CG  GLU A  29      17.067 -10.380   0.712  1.00  0.00
ATOM    286  CD  GLU A  29      16.359 -11.242  -0.303  1.00  0.10
ATOM    287  OE1 GLU A  29      16.171 -10.866  -1.480  1.00 -0.55
ATOM    288  OE2 GLU A  29      15.927 -12.350   0.128  1.00 -0.55
ATOM    289  C   GLU A  29      17.900  -6.827   1.208  1.00  0.55
ATOM    290  O   GLU A  29      19.127  -6.597   1.301  1.00 -0.55
ATOM    291  N   ALA A  30      17.009  -6.004   0.662  1.00 -0.40
ATOM    292  H   ALA A  30      16.044  -6.240   0.586  1.00  0.40
ATOM    293  CA  ALA A  30      17.400  -4.684   0.135  1.00  0.00
ATOM    294  CB  ALA A  30      16.185  -4.078  -0.557  1.00  0.00
ATOM    295  C   ALA A  30      18.008  -3.761   1.193  1.00  0.55
ATOM    296  O   ALA A  30      19.015  -3.059   1.036  1.00 -0.55
ATOM    297  N   GLN A  31      17.328  -3.779   2.338  1.00 -0.40
ATOM    298  H   GLN A  31      16.515  -4.344   2.445  1.00  0.40
ATOM    299  CA  GLN A  31      17.698  -2.998   3.511  1.00  0.00
ATOM    300  CB  GLN A  31      16.700  -3.141   4.643  1.00  0.00
ATOM    301  CG  GLN A  31      15.300  -2.718   4.234  1.00  0.00
ATOM    302  CD  GLN A  31      14.294  -2.788   5.368  1.00  0.55
ATOM    303  OE1 GLN A  31      13.963  -1.687   5.817  1.00 -0.55
ATOM    304  NE2 GLN A  31      13.796  -3.926   5.881  1.00 -0.78
ATOM    305 HE21 GLN A  31      13.134  -3.889   6.630  1.00  0.39
ATOM    306 HE22 GLN A  31      14.086  -4.810   5.513  1.00  0.39
ATOM    307  C   GLN A  31      19.099  -3.444   3.943  1.00  0.55
ATOM    308  O   GLN A  31      19.888  -2.569   4.269  1.00 -0.55
ATOM    309  N   ALA A  32      19.253  -4.754   3.872  1.00 -0.40
ATOM    310  H   ALA A  32      18.510  -5.349   3.577  1.00  0.40
ATOM    311  CA  ALA A  32      20.500  -5.431   4.211  1.00  0.00
ATOM    312  CB  ALA A  32      20.493  -6.930   4.090  1.00  0.00
ATOM    313  C   ALA A  32      21.607  -4.845   3.322  1.00  0.55
ATOM    314  O   ALA A  32      22.731  -4.739   3.833  1.00 -0.55
ATOM    315  N   LEU A  33      21.311  -4.450   2.092  1.00 -0.40
ATOM    316  H   LEU A  33      20.398  -4.519   1.698  1.00  0.40
ATOM    317  CA  LEU A  33      22.357  -3.884   1.258  1.00  0.00
ATOM    318  CB  LEU A  33      22.135  -4.136  -0.238  1.00  0.00
ATOM    319  CG  LEU A  33      21.779  -5.612  -0.475  1.00  0.00
ATOM    320  CD1 LEU A  33      21.481  -5.834  -1.940  1.00  0.00
ATOM    321  CD2 LEU A  33      22.911  -6.488   0.024  1.00  0.00
ATOM    322  C   LEU A  33      22.450  -2.396   1.468  1.00  0.55
ATOM    323  O   LEU A  33      23.265  -1.801   0.764  1.00 -0.55
ATOM    324  N   GLY A  34      21.641  -1.829   2.330  1.00 -0.40
ATOM    325  H   GLY A  34      20.958  -2.311   2.872  1.00  0.40
ATOM    326  CA  GLY A  34      21.774  -0.373   2.490  1.00  0.00
ATOM    327  C   GLY A  34      20.646   0.455   1.912  1.00  0.55
ATOM    328  O   GLY A  34      20.850   1.663   1.794  1.00 -0.55
ATOM    329  N   TRP A  35      19.542  -0.227   1.591  1.00 -0.40
ATOM    330  H   TRP A  35      19.459  -1.214   1.705  1.00  0.40
ATOM    331  CA  TRP A  35      18.395   0.472   1.052  1.00  0.00
ATOM    332  CB  TRP A  35      17.413  -0.521   0.459  1.00  0.12
ATOM    333  CG  TRP A  35      16.126   0.047  -0.111  1.00 -0.12
ATOM    334  CD1 TRP A  35      15.966   1.059  -1.031  1.00 -0.12
ATOM    335  HD1 TRP A  35      16.756   1.653  -1.465  1.00  0.12
ATOM    336  NE1 TRP A  35      14.618   1.180  -1.300  1.00 -0.40
ATOM    337  HE1 TRP A  35      14.236   1.815  -1.935  1.00  0.40
ATOM    338  CE2 TRP A  35      13.885   0.291  -0.560  1.00  0.00
ATOM    339  CD2 TRP A  35      14.793  -0.438   0.202  1.00  0.00
ATOM    340  CE3 TRP A  35      14.327  -1.408   1.089  1.00 -0.12
ATOM    341  HE3 TRP A  35      14.989  -1.960   1.741  1.00  0.12
ATOM    342  CZ3 TRP A  35      12.972  -1.648   1.111  1.00 -0.12
ATOM    343  HZ3 TRP A  35      12.582  -2.429   1.748  1.00  0.12
ATOM    344  CZ2 TRP A  35      12.492   0.088  -0.535  1.00 -0.12
ATOM    345  HZ2 TRP A  35      11.788   0.648  -1.131  1.00  0.12
ATOM    346  CH2 TRP A  35      12.092  -0.902   0.328  1.00 -0.12
ATOM    347  HH2 TRP A  35      11.036  -1.115   0.404  1.00  0.12
ATOM    348  C   TRP A  35      17.652   1.229   2.157  1.00  0.55
ATOM    349  O   TRP A  35      17.319   0.631   3.180  1.00 -0.55
ATOM    350  N   VAL A  36      17.398   2.503   1.833  1.00 -0.40
ATOM    351  H   VAL A  36      17.709   2.885   0.966  1.00  0.40
ATOM    352  CA  VAL A  36      16.660   3.433   2.691  1.00  0.00
ATOM    353  CB  VAL A  36      17.450   4.649   3.192  1.00  0.00
ATOM    354  CG1 VAL A  36      16.648   5.384   4.245  1.00  0.00
ATOM    355  CG2 VAL A  36      18.811   4.283   3.760  1.00  0.00
ATOM    356  C   VAL A  36      15.551   3.940   1.762  1.00  0.55
ATOM    357  O   VAL A  36      15.938   4.746   0.898  1.00 -0.55
ATOM    358  N   ALA A  37      14.332   3.417   1.956  1.00 -0.40
ATOM    359  H   ALA A  37      14.129   2.772   2.689  1.00  0.40
ATOM    360  CA  ALA A  37      13.223   3.787   1.069  1.00  0.00
ATOM    361  CB  ALA A  37      11.904   3.144   1.465  1.00  0.00
ATOM    362  C   ALA A  37      13.120   5.297   0.914  1.00  0.55
ATOM    363  O   ALA A  37      12.985   5.735  -0.250  1.00 -0.55
ATOM    364  N   SER A  38      13.155   6.050   1.998  1.00 -0.40
ATOM    365  H   SER A  38      13.251   5.705   2.928  1.00  0.40
ATOM    366  CA  SER A  38      13.042   7.494   1.789  1.00  0.00
ATOM    367  CB  SER A  38      12.904   8.310   3.079  1.00  0.00
ATOM    368  OG  SER A  38      13.873   7.799   3.987  1.00 -0.49
ATOM    369  HG  SER A  38      13.492   7.000   4.359  1.00  0.49
ATOM    370  C   SER A  38      14.220   8.080   1.002  1.00  0.55
ATOM    371  O   SER A  38      14.056   9.224   0.533  1.00 -0.55
ATOM    372  N   LYS A  39      15.343   7.430   0.811  1.00 -0.40
ATOM    373  H   LYS A  39      15.518   6.513   1.164  1.00  0.40
ATOM    374  CA  LYS A  39      16.410   8.079   0.036  1.00  0.00
ATOM    375  CB  LYS A  39      17.766   7.511   0.382  1.00  0.00
ATOM    376  CG  LYS A  39      17.926   6.529   1.525  1.00  0.00
ATOM    377  CD  LYS A  39      19.285   6.772   2.215  1.00  0.00
ATOM    378  CE  LYS A  39      19.281   8.268   2.589  1.00  0.33
ATOM    379  NZ  LYS A  39      18.012   8.835   1.990  1.00 -0.32
ATOM    380  HZ1 LYS A  39      17.341   8.063   1.802  1.00  0.33
ATOM    381  HZ2 LYS A  39      18.236   9.324   1.100  1.00  0.33
ATOM    382  HZ3 LYS A  39      17.585   9.510   2.658  1.00  0.33
ATOM    383  C   LYS A  39      16.149   7.836  -1.458  1.00  0.55
ATOM    384  O   LYS A  39      16.607   8.608  -2.310  1.00 -0.55
ATOM    385  N   GLY A  40      15.420   6.748  -1.705  1.00 -0.40
ATOM    386  H   GLY A  40      15.044   6.158  -0.995  1.00  0.40
ATOM    387  CA  GLY A  40      15.152   6.388  -3.115  1.00  0.00
ATOM    388  C   GLY A  40      16.499   5.869  -3.682  1.00  0.55
ATOM    389  O   GLY A  40      16.691   6.012  -4.881  1.00 -0.55
ATOM    390  N   ASN A  41      17.345   5.248  -2.879  1.00 -0.40
ATOM    391  H   ASN A  41      17.125   5.077  -1.923  1.00  0.40
ATOM    392  CA  ASN A  41      18.656   4.768  -3.321  1.00  0.00
ATOM    393  CB  ASN A  41      19.660   5.137  -2.190  1.00  0.00
ATOM    394  CG  ASN A  41      19.415   4.159  -1.063  1.00  0.55
ATOM    395  OD1 ASN A  41      18.331   3.582  -0.908  1.00 -0.55
ATOM    396  ND2 ASN A  41      20.429   3.913  -0.227  1.00 -0.78
ATOM    397 HD21 ASN A  41      20.307   3.273   0.532  1.00  0.39
ATOM    398 HD22 ASN A  41      21.308   4.370  -0.359  1.00  0.39
ATOM    399  C   ASN A  41      18.791   3.299  -3.673  1.00  0.55
ATOM    400  O   ASN A  41      19.893   2.721  -3.645  1.00 -0.55
ATOM    401  N   LEU A  42      17.706   2.602  -4.035  1.00 -0.40
ATOM    402  H   LEU A  42      16.800   3.014  -4.097  1.00  0.40
ATOM    403  CA  LEU A  42      17.801   1.167  -4.366  1.00  0.00
ATOM    404  CB  LEU A  42      16.422   0.571  -4.646  1.00  0.00
ATOM    405  CG  LEU A  42      16.306  -0.921  -4.883  1.00  0.00
ATOM    406  CD1 LEU A  42      16.789  -1.705  -3.667  1.00  0.00
ATOM    407  CD2 LEU A  42      14.872  -1.264  -5.270  1.00  0.00
ATOM    408  C   LEU A  42      18.772   0.859  -5.524  1.00  0.55
ATOM    409  O   LEU A  42      19.554  -0.096  -5.416  1.00 -0.55
ATOM    410  N   ALA A  43      18.691   1.648  -6.583  1.00 -0.40
ATOM    411  H   ALA A  43      18.078   2.431  -6.657  1.00  0.40
ATOM    412  CA  ALA A  43      19.569   1.338  -7.721  1.00  0.00
ATOM    413  CB  ALA A  43      18.966   2.065  -8.911  1.00  0.00
ATOM    414  C   ALA A  43      21.023   1.663  -7.424  1.00  0.55
ATOM    415  O   ALA A  43      21.910   1.165  -8.140  1.00 -0.55
ATOM    416  N   ASP A  44      21.277   2.449  -6.389  1.00 -0.40
ATOM    417  H   ASP A  44      20.549   2.839  -5.831  1.00  0.40
ATOM    418  CA  ASP A  44      22.631   2.795  -6.000  1.00  0.00
ATOM    419  CB  ASP A  44      22.782   3.960  -5.026  1.00  0.00
ATOM    420  CG  ASP A  44      21.953   5.126  -5.520  1.00  0.10
ATOM    421  OD1 ASP A  44      22.010   5.282  -6.761  1.00 -0.55
ATOM    422  OD2 ASP A  44      21.287   5.844  -4.743  1.00 -0.55
ATOM    423  C   ASP A  44      23.228   1.635  -5.195  1.00  0.55
ATOM    424  O   ASP A  44      24.440   1.429  -5.311  1.00 -0.55
ATOM    425  N   VAL A  45      22.369   0.991  -4.428  1.00 -0.40
ATOM    426  H   VAL A  45      21.396   1.201  -4.378  1.00  0.40
ATOM    427  CA  VAL A  45      22.884  -0.101  -3.600  1.00  0.00
ATOM    428  CB  VAL A  45      22.219   0.010  -2.191  1.00  0.00
ATOM    429  CG1 VAL A  45      22.421   1.426  -1.646  1.00  0.00
ATOM    430  CG2 VAL A  45      20.743  -0.327  -2.180  1.00  0.00
ATOM    431  C   VAL A  45      22.741  -1.504  -4.160  1.00  0.55
ATOM    432  O   VAL A  45      23.317  -2.484  -3.636  1.00 -0.55
ATOM    433  N   ALA A  46      21.930  -1.649  -5.197  1.00 -0.40
ATOM    434  H   ALA A  46      21.481  -0.861  -5.608  1.00  0.40
ATOM    435  CA  ALA A  46      21.617  -2.936  -5.830  1.00  0.00
ATOM    436  CB  ALA A  46      20.573  -3.708  -5.029  1.00  0.00
ATOM    437  C   ALA A  46      21.151  -2.620  -7.241  1.00  0.55
ATOM    438  O   ALA A  46      19.974  -2.679  -7.582  1.00 -0.55
ATOM    439  N   PRO A  47      22.177  -2.290  -8.036  1.00 -0.20
ATOM    440  CD  PRO A  47      23.616  -2.206  -7.719  1.00  0.10
ATOM    441  CA  PRO A  47      21.898  -1.931  -9.444  1.00  0.10
ATOM    442  CB  PRO A  47      23.244  -1.460  -9.974  1.00  0.00
ATOM    443  CG  PRO A  47      24.088  -1.185  -8.761  1.00  0.00
ATOM    444  C   PRO A  47      21.214  -3.138 -10.098  1.00  0.55
ATOM    445  O   PRO A  47      21.542  -4.317  -9.806  1.00 -0.55
ATOM    446  N   GLY A  48      20.258  -2.779 -10.942  1.00 -0.40
ATOM    447  H   GLY A  48      20.020  -1.826 -11.115  1.00  0.40
ATOM    448  CA  GLY A  48      19.500  -3.787 -11.667  1.00  0.00
ATOM    449  C   GLY A  48      18.460  -4.570 -10.889  1.00  0.55
ATOM    450  O   GLY A  48      17.785  -5.350 -11.547  1.00 -0.55
ATOM    451  N   LYS A  49      18.335  -4.351  -9.587  1.00 -0.40
ATOM    452  H   LYS A  49      18.914  -3.687  -9.122  1.00  0.40
ATOM    453  CA  LYS A  49      17.375  -5.032  -8.729  1.00  0.00
ATOM    454  CB  LYS A  49      17.926  -5.170  -7.312  1.00  0.00
ATOM    455  CG  LYS A  49      19.054  -6.088  -7.059  1.00  0.00
ATOM    456  CD  LYS A  49      18.842  -7.363  -7.836  1.00  0.00
ATOM    457  CE  LYS A  49      20.240  -7.929  -8.118  1.00  0.33
ATOM    458  NZ  LYS A  49      20.148  -9.389  -8.459  1.00 -0.32
ATOM    459  HZ1 LYS A  49      19.554  -9.511  -9.304  1.00  0.33
ATOM    460  HZ2 LYS A  49      19.725  -9.906  -7.661  1.00  0.33
ATOM    461  HZ3 LYS A  49      21.100  -9.762  -8.648  1.00  0.33
ATOM    462  C   LYS A  49      16.086  -4.197  -8.577  1.00  0.55
ATOM    463  O   LYS A  49      16.107  -2.958  -8.682  1.00 -0.55
ATOM    464  N   SER A  50      15.029  -4.926  -8.243  1.00 -0.40
ATOM    465  H   SER A  50      15.101  -5.913  -8.135  1.00  0.40
ATOM    466  CA  SER A  50      13.711  -4.380  -8.011  1.00  0.00
ATOM    467  CB  SER A  50      12.781  -4.725  -9.188  1.00  0.00
ATOM    468  OG  SER A  50      12.867  -4.002 -10.390  1.00 -0.49
ATOM    469  HG  SER A  50      12.033  -4.143 -10.844  1.00  0.49
ATOM    470  C   SER A  50      13.192  -5.095  -6.760  1.00  0.55
ATOM    471  O   SER A  50      13.549  -6.266  -6.525  1.00 -0.55
ATOM    472  N   ILE A  51      12.381  -4.448  -5.965  1.00 -0.40
ATOM    473  H   ILE A  51      12.132  -3.499  -6.138  1.00  0.40
ATOM    474  CA  ILE A  51      11.777  -5.049  -4.775  1.00  0.00
ATOM    475  CB  ILE A  51      11.084  -3.944  -3.913  1.00  0.00
ATOM    476  CG2 ILE A  51      10.270  -4.546  -2.766  1.00  0.00
ATOM    477  CG1 ILE A  51      12.133  -2.913  -3.492  1.00  0.00
ATOM    478  CD1 ILE A  51      13.226  -3.409  -2.600  1.00  0.00
ATOM    479  C   ILE A  51      10.739  -6.054  -5.232  1.00  0.55
ATOM    480  O   ILE A  51       9.897  -5.770  -6.131  1.00 -0.55
ATOM    481  N   GLY A  52      10.688  -7.239  -4.682  1.00 -0.40
ATOM    482  H   GLY A  52      11.340  -7.517  -3.981  1.00  0.40
ATOM    483  CA  GLY A  52       9.696  -8.229  -5.038  1.00  0.00
ATOM    484  C   GLY A  52       9.954  -9.502  -4.256  1.00  0.55
ATOM    485  O   GLY A  52      11.108  -9.792  -3.885  1.00 -0.55
ATOM    486  N   GLY A  53       8.846 -10.212  -4.027  1.00 -0.40
ATOM    487  H   GLY A  53       7.963  -9.891  -4.357  1.00  0.40
ATOM    488  CA  GLY A  53       8.797 -11.458  -3.317  1.00  0.00
ATOM    489  C   GLY A  53       8.214 -11.485  -1.916  1.00  0.55
ATOM    490  O   GLY A  53       7.977 -12.598  -1.430  1.00 -0.55
ATOM    491  N   ASP A  54       7.920 -10.323  -1.341  1.00 -0.40
ATOM    492  H   ASP A  54       8.103  -9.451  -1.788  1.00  0.40
ATOM    493  CA  ASP A  54       7.303 -10.247   0.001  1.00  0.00
ATOM    494  CB  ASP A  54       7.322  -8.786   0.474  1.00  0.00
ATOM    495  CG  ASP A  54       8.784  -8.444   0.755  1.00  0.10
ATOM    496  OD1 ASP A  54       9.238  -9.072   1.746  1.00 -0.55
ATOM    497  OD2 ASP A  54       9.364  -7.643  -0.019  1.00 -0.55
ATOM    498  C   ASP A  54       5.869 -10.753   0.005  1.00  0.55
ATOM    499  O   ASP A  54       5.163 -10.704  -1.011  1.00 -0.55
ATOM    500  N   ILE A  55       5.396 -11.225   1.127  1.00 -0.40
ATOM    501  H   ILE A  55       5.969 -11.292   1.940  1.00  0.40
ATOM    502  CA  ILE A  55       4.013 -11.689   1.300  1.00  0.00
ATOM    503  CB  ILE A  55       3.725 -12.284   2.698  1.00  0.00
ATOM    504  CG2 ILE A  55       2.232 -12.551   2.971  1.00  0.00
ATOM    505  CG1 ILE A  55       4.558 -13.587   2.828  1.00  0.00
ATOM    506  CD1 ILE A  55       3.737 -14.705   2.189  1.00  0.00
ATOM    507  C   ILE A  55       3.134 -10.440   1.118  1.00  0.55
ATOM    508  O   ILE A  55       3.504  -9.331   1.510  1.00 -0.55
ATOM    509  N   PHE A  56       2.000 -10.681   0.522  1.00 -0.40
ATOM    510  H   PHE A  56       1.791 -11.609   0.231  1.00  0.40
ATOM    511  CA  PHE A  56       0.953  -9.735   0.210  1.00  0.00
ATOM    512  CB  PHE A  56       0.565  -9.717  -1.293  1.00  0.12
ATOM    513  CG  PHE A  56      -0.506  -8.676  -1.530  1.00 -0.12
ATOM    514  CD1 PHE A  56      -0.206  -7.327  -1.368  1.00 -0.12
ATOM    515  HD1 PHE A  56       0.798  -7.040  -1.093  1.00  0.12
ATOM    516  CE1 PHE A  56      -1.158  -6.350  -1.549  1.00 -0.12
ATOM    517  HE1 PHE A  56      -0.909  -5.309  -1.405  1.00  0.12
ATOM    518  CZ  PHE A  56      -2.424  -6.716  -1.915  1.00 -0.12
ATOM    519  HZ  PHE A  56      -3.172  -5.952  -2.069  1.00  0.12
ATOM    520  CD2 PHE A  56      -1.807  -9.048  -1.893  1.00 -0.12
ATOM    521  HD2 PHE A  56      -2.067 -10.089  -2.017  1.00  0.12
ATOM    522  CE2 PHE A  56      -2.764  -8.044  -2.091  1.00 -0.12
ATOM    523  HE2 PHE A  56      -3.770  -8.308  -2.383  1.00  0.12
ATOM    524  C   PHE A  56      -0.213 -10.175   1.079  1.00  0.55
ATOM    525  O   PHE A  56      -0.703 -11.289   0.808  1.00 -0.55
ATOM    526  N   SER A  57      -0.570  -9.300   2.033  1.00 -0.40
ATOM    527  H   SER A  57      -0.160  -8.405   2.184  1.00  0.40
ATOM    528  CA  SER A  57      -1.681  -9.759   2.914  1.00  0.00
ATOM    529  CB  SER A  57      -1.460  -9.230   4.340  1.00  0.00
ATOM    530  OG  SER A  57      -0.176  -9.733   4.729  1.00 -0.49
ATOM    531  HG  SER A  57      -0.024  -9.410   5.620  1.00  0.49
ATOM    532  C   SER A  57      -3.088  -9.504   2.431  1.00  0.55
ATOM    533  O   SER A  57      -3.984  -9.914   3.203  1.00 -0.55
ATOM    534  N   ASN A  58      -3.285  -8.888   1.254  1.00 -0.40
ATOM    535  H   ASN A  58      -2.529  -8.536   0.708  1.00  0.40
ATOM    536  CA  ASN A  58      -4.616  -8.693   0.703  1.00  0.00
ATOM    537  CB  ASN A  58      -5.010 -10.107   0.212  1.00  0.00
ATOM    538  CG  ASN A  58      -6.288 -10.275  -0.572  1.00  0.55
ATOM    539  OD1 ASN A  58      -6.557  -9.283  -1.273  1.00 -0.55
ATOM    540  ND2 ASN A  58      -7.075 -11.330  -0.604  1.00 -0.78
ATOM    541 HD21 ASN A  58      -7.901 -11.320  -1.166  1.00  0.39
ATOM    542 HD22 ASN A  58      -6.846 -12.140  -0.065  1.00  0.39
ATOM    543  C   ASN A  58      -5.583  -8.193   1.776  1.00  0.55
ATOM    544  O   ASN A  58      -6.665  -8.769   2.054  1.00 -0.55
ATOM    545  N   ARG A  59      -5.176  -7.077   2.340  1.00 -0.40
ATOM    546  H   ARG A  59      -4.348  -6.625   2.019  1.00  0.40
ATOM    547  CA  ARG A  59      -5.845  -6.392   3.447  1.00  0.00
ATOM    548  CB  ARG A  59      -4.946  -5.301   4.041  1.00  0.00
ATOM    549  CG  ARG A  59      -3.604  -5.874   4.524  1.00  0.00
ATOM    550  CD  ARG A  59      -2.601  -4.742   4.785  1.00  0.35
ATOM    551  NE  ARG A  59      -1.233  -5.331   4.940  1.00 -0.35
ATOM    552  HE  ARG A  59      -0.623  -5.392   4.150  1.00  0.45
ATOM    553  CZ  ARG A  59      -0.828  -5.775   6.128  1.00  0.35
ATOM    554  NH1 ARG A  59      -1.603  -5.671   7.203  1.00 -0.70
ATOM    555 HH11 ARG A  59      -2.509  -5.253   7.129  1.00  0.40
ATOM    556 HH12 ARG A  59      -1.281  -6.011   8.087  1.00  0.40
ATOM    557  NH2 ARG A  59       0.344  -6.329   6.307  1.00 -0.70
ATOM    558 HH21 ARG A  59       0.972  -6.431   5.536  1.00  0.40
ATOM    559 HH22 ARG A  59       0.611  -6.650   7.216  1.00  0.40
ATOM    560  C   ARG A  59      -7.222  -5.897   3.110  1.00  0.55
ATOM    561  O   ARG A  59      -8.036  -5.881   4.032  1.00 -0.55
ATOM    562  N   GLU A  60      -7.547  -5.491   1.914  1.00 -0.40
ATOM    563  H   GLU A  60      -6.864  -5.461   1.190  1.00  0.40
ATOM    564  CA  GLU A  60      -8.873  -5.052   1.506  1.00  0.00
ATOM    565  CB  GLU A  60      -8.790  -4.022   0.385  1.00  0.00
ATOM    566  CG  GLU A  60      -8.003  -2.794   0.795  1.00  0.00
ATOM    567  CD  GLU A  60      -8.842  -1.911   1.675  1.00  0.10
ATOM    568  OE1 GLU A  60     -10.028  -2.229   1.907  1.00 -0.55
ATOM    569  OE2 GLU A  60      -8.438  -0.880   2.210  1.00 -0.55
ATOM    570  C   GLU A  60      -9.672  -6.237   1.029  1.00  0.55
ATOM    571  O   GLU A  60     -10.820  -6.034   0.703  1.00 -0.55
ATOM    572  N   GLY A  61      -9.182  -7.448   0.933  1.00 -0.40
ATOM    573  H   GLY A  61      -8.238  -7.601   1.205  1.00  0.40
ATOM    574  CA  GLY A  61      -9.823  -8.650   0.476  1.00  0.00
ATOM    575  C   GLY A  61     -10.221  -8.623  -1.000  1.00  0.55
ATOM    576  O   GLY A  61     -11.150  -9.354  -1.387  1.00 -0.55
ATOM    577  N   LYS A  62      -9.558  -7.847  -1.837  1.00 -0.40
ATOM    578  H   LYS A  62      -8.801  -7.280  -1.524  1.00  0.40
ATOM    579  CA  LYS A  62      -9.862  -7.746  -3.271  1.00  0.00
ATOM    580  CB  LYS A  62      -9.299  -6.428  -3.823  1.00  0.00
ATOM    581  CG  LYS A  62      -9.955  -5.251  -3.095  1.00  0.00
ATOM    582  CD  LYS A  62      -9.833  -4.014  -3.951  1.00  0.00
ATOM    583  CE  LYS A  62     -10.111  -2.726  -3.163  1.00  0.33
ATOM    584  NZ  LYS A  62      -8.855  -1.875  -3.145  1.00 -0.32
ATOM    585  HZ1 LYS A  62      -8.583  -1.636  -4.120  1.00  0.33
ATOM    586  HZ2 LYS A  62      -8.084  -2.403  -2.690  1.00  0.33
ATOM    587  HZ3 LYS A  62      -9.036  -1.000  -2.612  1.00  0.33
ATOM    588  C   LYS A  62      -9.403  -8.959  -4.069  1.00  0.55
ATOM    589  O   LYS A  62     -10.074  -9.230  -5.090  1.00 -0.55
ATOM    590  N   LEU A  63      -8.368  -9.681  -3.706  1.00 -0.40
ATOM    591  H   LEU A  63      -7.811  -9.440  -2.915  1.00  0.40
ATOM    592  CA  LEU A  63      -7.960 -10.884  -4.430  1.00  0.00
ATOM    593  CB  LEU A  63      -6.432 -11.095  -4.423  1.00  0.00
ATOM    594  CG  LEU A  63      -5.644  -9.882  -4.989  1.00  0.00
ATOM    595  CD1 LEU A  63      -4.143  -9.996  -4.817  1.00  0.00
ATOM    596  CD2 LEU A  63      -6.001  -9.806  -6.465  1.00  0.00
ATOM    597  C   LEU A  63      -8.704 -12.067  -3.791  1.00  0.55
ATOM    598  O   LEU A  63      -8.974 -12.112  -2.583  1.00 -0.55
ATOM    599  N   PRO A  64      -8.946 -13.064  -4.635  1.00 -0.20
ATOM    600  CD  PRO A  64      -8.616 -13.098  -6.071  1.00  0.10
ATOM    601  CA  PRO A  64      -9.680 -14.243  -4.193  1.00  0.10
ATOM    602  CB  PRO A  64     -10.035 -14.971  -5.498  1.00  0.00
ATOM    603  CG  PRO A  64      -8.896 -14.535  -6.437  1.00  0.00
ATOM    604  C   PRO A  64      -8.932 -15.036  -3.169  1.00  0.55
ATOM    605  O   PRO A  64      -7.748 -15.314  -3.329  1.00 -0.55
ATOM    606  N   GLY A  65      -9.622 -15.448  -2.114  1.00 -0.40
ATOM    607  H   GLY A  65     -10.591 -15.258  -1.979  1.00  0.40
ATOM    608  CA  GLY A  65      -8.929 -16.230  -1.079  1.00  0.00
ATOM    609  C   GLY A  65      -9.336 -17.673  -1.158  1.00  0.55
ATOM    610  O   GLY A  65     -10.357 -17.964  -1.787  1.00 -0.55
ATOM    611  N   LYS A  66      -8.598 -18.534  -0.512  1.00 -0.40
ATOM    612  H   LYS A  66      -7.799 -18.218  -0.010  1.00  0.40
ATOM    613  CA  LYS A  66      -8.804 -19.969  -0.429  1.00  0.00
ATOM    614  CB  LYS A  66      -8.493 -20.623  -1.763  1.00  0.00
ATOM    615  CG  LYS A  66      -8.773 -22.095  -1.893  1.00  0.00
ATOM    616  CD  LYS A  66      -8.151 -22.739  -3.120  1.00  0.00
ATOM    617  CE  LYS A  66      -8.794 -24.090  -3.404  1.00  0.33
ATOM    618  NZ  LYS A  66     -10.320 -24.058  -3.435  1.00 -0.32
ATOM    619  HZ1 LYS A  66     -10.639 -23.405  -4.178  1.00  0.33
ATOM    620  HZ2 LYS A  66     -10.678 -23.737  -2.513  1.00  0.33
ATOM    621  HZ3 LYS A  66     -10.682 -25.013  -3.633  1.00  0.33
ATOM    622  C   LYS A  66      -7.904 -20.498   0.687  1.00  0.55
ATOM    623  O   LYS A  66      -6.818 -19.964   0.929  1.00 -0.55
ATOM    624  N   SER A  67      -8.376 -21.555   1.351  1.00 -0.40
ATOM    625  H   SER A  67      -9.266 -21.959   1.159  1.00  0.40
ATOM    626  CA  SER A  67      -7.582 -22.179   2.419  1.00  0.00
ATOM    627  CB  SER A  67      -8.465 -23.182   3.180  1.00  0.00
ATOM    628  OG  SER A  67      -7.609 -23.855   4.133  1.00 -0.49
ATOM    629  HG  SER A  67      -8.171 -24.477   4.600  1.00  0.49
ATOM    630  C   SER A  67      -6.353 -22.792   1.744  1.00  0.55
ATOM    631  O   SER A  67      -6.455 -23.458   0.714  1.00 -0.55
ATOM    632  N   GLY A  68      -5.187 -22.444   2.261  1.00 -0.40
ATOM    633  H   GLY A  68      -5.171 -21.843   3.053  1.00  0.40
ATOM    634  CA  GLY A  68      -3.857 -22.835   1.817  1.00  0.00
ATOM    635  C   GLY A  68      -3.157 -21.869   0.859  1.00  0.55
ATOM    636  O   GLY A  68      -1.969 -21.990   0.526  1.00 -0.55
ATOM    637  N   ARG A  69      -3.898 -20.897   0.347  1.00 -0.40
ATOM    638  H   ARG A  69      -4.852 -20.788   0.614  1.00  0.40
ATOM    639  CA  ARG A  69      -3.420 -19.922  -0.618  1.00  0.00
ATOM    640  CB  ARG A  69      -4.593 -19.453  -1.539  1.00  0.00
ATOM    641  CG  ARG A  69      -3.949 -18.459  -2.558  1.00  0.00
ATOM    642  CD  ARG A  69      -5.020 -17.790  -3.423  1.00  0.35
ATOM    643  NE  ARG A  69      -5.569 -18.845  -4.263  1.00 -0.35
ATOM    644  HE  ARG A  69      -4.930 -19.576  -4.487  1.00  0.45
ATOM    645  CZ  ARG A  69      -6.773 -18.987  -4.771  1.00  0.35
ATOM    646  NH1 ARG A  69      -7.723 -18.092  -4.526  1.00 -0.70
ATOM    647 HH11 ARG A  69      -7.525 -17.299  -3.949  1.00  0.40
ATOM    648 HH12 ARG A  69      -8.635 -18.210  -4.918  1.00  0.40
ATOM    649  NH2 ARG A  69      -7.106 -20.029  -5.527  1.00 -0.70
ATOM    650 HH21 ARG A  69      -6.430 -20.739  -5.726  1.00  0.40
ATOM    651 HH22 ARG A  69      -8.032 -20.103  -5.897  1.00  0.40
ATOM    652  C   ARG A  69      -2.755 -18.741   0.004  1.00  0.55
ATOM    653  O   ARG A  69      -3.392 -18.094   0.829  1.00 -0.55
ATOM    654  N   THR A  70      -1.512 -18.467  -0.352  1.00 -0.40
ATOM    655  H   THR A  70      -0.984 -19.053  -0.962  1.00  0.40
ATOM    656  CA  THR A  70      -0.845 -17.260   0.147  1.00  0.00
ATOM    657  CB  THR A  70       0.375 -17.431   1.060  1.00  0.00
ATOM    658  OG1 THR A  70       1.278 -18.350   0.481  1.00 -0.49
ATOM    659  HG1 THR A  70       2.081 -18.298   1.005  1.00  0.49
ATOM    660  CG2 THR A  70      -0.077 -17.997   2.412  1.00  0.00
ATOM    661  C   THR A  70      -0.515 -16.414  -1.109  1.00  0.55
ATOM    662  O   THR A  70      -0.403 -16.961  -2.240  1.00 -0.55
ATOM    663  N   TRP A  71      -0.442 -15.093  -0.917  1.00 -0.40
ATOM    664  H   TRP A  71      -0.595 -14.693  -0.017  1.00  0.40
ATOM    665  CA  TRP A  71      -0.142 -14.139  -1.974  1.00  0.00
ATOM    666  CB  TRP A  71      -1.236 -13.052  -2.114  1.00  0.12
ATOM    667  CG  TRP A  71      -2.573 -13.520  -2.599  1.00 -0.12
ATOM    668  CD1 TRP A  71      -3.654 -13.963  -1.879  1.00 -0.12
ATOM    669  HD1 TRP A  71      -3.679 -14.015  -0.801  1.00  0.12
ATOM    670  NE1 TRP A  71      -4.709 -14.335  -2.695  1.00 -0.40
ATOM    671  HE1 TRP A  71      -5.582 -14.660  -2.405  1.00  0.40
ATOM    672  CE2 TRP A  71      -4.290 -14.158  -3.995  1.00  0.00
ATOM    673  CD2 TRP A  71      -2.951 -13.683  -3.979  1.00  0.00
ATOM    674  CE3 TRP A  71      -2.286 -13.434  -5.189  1.00 -0.12
ATOM    675  HE3 TRP A  71      -1.264 -13.085  -5.203  1.00  0.12
ATOM    676  CZ3 TRP A  71      -2.943 -13.635  -6.387  1.00 -0.12
ATOM    677  HZ3 TRP A  71      -2.463 -13.385  -7.322  1.00  0.12
ATOM    678  CZ2 TRP A  71      -4.942 -14.452  -5.192  1.00 -0.12
ATOM    679  HZ2 TRP A  71      -5.935 -14.875  -5.217  1.00  0.12
ATOM    680  CH2 TRP A  71      -4.270 -14.181  -6.377  1.00 -0.12
ATOM    681  HH2 TRP A  71      -4.760 -14.386  -7.317  1.00  0.12
ATOM    682  C   TRP A  71       1.190 -13.494  -1.627  1.00  0.55
ATOM    683  O   TRP A  71       1.667 -13.324  -0.489  1.00 -0.55
ATOM    684  N   ARG A  72       1.831 -13.074  -2.687  1.00 -0.40
ATOM    685  H   ARG A  72       1.451 -13.261  -3.587  1.00  0.40
ATOM    686  CA  ARG A  72       3.100 -12.324  -2.739  1.00  0.00
ATOM    687  CB  ARG A  72       4.302 -13.264  -2.989  1.00  0.00
ATOM    688  CG  ARG A  72       4.494 -14.152  -1.772  1.00  0.00
ATOM    689  CD  ARG A  72       5.720 -15.003  -2.058  1.00  0.35
ATOM    690  NE  ARG A  72       5.747 -16.081  -1.063  1.00 -0.35
ATOM    691  HE  ARG A  72       5.221 -16.921  -1.193  1.00  0.45
ATOM    692  CZ  ARG A  72       6.503 -15.894   0.024  1.00  0.35
ATOM    693  NH1 ARG A  72       7.212 -14.795   0.222  1.00 -0.70
ATOM    694 HH11 ARG A  72       7.196 -14.061  -0.458  1.00  0.40
ATOM    695 HH12 ARG A  72       7.764 -14.698   1.050  1.00  0.40
ATOM    696  NH2 ARG A  72       6.483 -16.901   0.903  1.00 -0.70
ATOM    697 HH21 ARG A  72       5.930 -17.714   0.720  1.00  0.40
ATOM    698 HH22 ARG A  72       7.021 -16.842   1.744  1.00  0.40
ATOM    699  C   ARG A  72       3.036 -11.243  -3.820  1.00  0.55
ATOM    700  O   ARG A  72       2.191 -11.355  -4.728  1.00 -0.55
ATOM    701  N   GLU A  73       3.936 -10.264  -3.747  1.00 -0.40
ATOM    702  H   GLU A  73       4.656 -10.222  -3.058  1.00  0.40
ATOM    703  CA  GLU A  73       3.873  -9.186  -4.728  1.00  0.00
ATOM    704  CB  GLU A  73       3.262  -7.930  -4.072  1.00  0.00
ATOM    705  CG  GLU A  73       3.925  -7.446  -2.787  1.00  0.00
ATOM    706  CD  GLU A  73       3.393  -6.054  -2.446  1.00  0.10
ATOM    707  OE1 GLU A  73       3.359  -5.139  -3.333  1.00 -0.55
ATOM    708  OE2 GLU A  73       2.988  -5.860  -1.259  1.00 -0.55
ATOM    709  C   GLU A  73       5.237  -8.767  -5.225  1.00  0.55
ATOM    710  O   GLU A  73       6.147  -9.124  -4.472  1.00 -0.55
ATOM    711  N   ALA A  74       5.340  -8.078  -6.346  1.00 -0.40
ATOM    712  H   ALA A  74       4.554  -7.833  -6.908  1.00  0.40
ATOM    713  CA  ALA A  74       6.661  -7.638  -6.813  1.00  0.00
ATOM    714  CB  ALA A  74       7.345  -8.552  -7.808  1.00  0.00
ATOM    715  C   ALA A  74       6.452  -6.318  -7.536  1.00  0.55
ATOM    716  O   ALA A  74       5.351  -6.256  -8.102  1.00 -0.55
ATOM    717  N   ASP A  75       7.435  -5.465  -7.492  1.00 -0.40
ATOM    718  H   ASP A  75       8.271  -5.635  -6.976  1.00  0.40
ATOM    719  CA  ASP A  75       7.355  -4.202  -8.207  1.00  0.00
ATOM    720  CB  ASP A  75       8.469  -3.255  -7.795  1.00  0.00
ATOM    721  CG  ASP A  75       8.228  -2.602  -6.463  1.00  0.10
ATOM    722  OD1 ASP A  75       7.365  -3.160  -5.733  1.00 -0.55
ATOM    723  OD2 ASP A  75       8.891  -1.609  -6.198  1.00 -0.55
ATOM    724  C   ASP A  75       7.536  -4.453  -9.705  1.00  0.55
ATOM    725  O   ASP A  75       8.358  -5.336 -10.033  1.00 -0.55
ATOM    726  N   ILE A  76       6.809  -3.715 -10.509  1.00 -0.40
ATOM    727  H   ILE A  76       6.172  -3.036 -10.152  1.00  0.40
ATOM    728  CA  ILE A  76       6.860  -3.816 -11.972  1.00  0.00
ATOM    729  CB  ILE A  76       5.529  -4.362 -12.506  1.00  0.00
ATOM    730  CG2 ILE A  76       5.432  -4.066 -14.023  1.00  0.00
ATOM    731  CG1 ILE A  76       5.271  -5.825 -12.139  1.00  0.00
ATOM    732  CD1 ILE A  76       6.091  -6.968 -12.724  1.00  0.00
ATOM    733  C   ILE A  76       7.239  -2.425 -12.523  1.00  0.55
ATOM    734  O   ILE A  76       6.950  -1.332 -11.965  1.00 -0.55
ATOM    735  N   ASN A  77       7.960  -2.449 -13.657  1.00 -0.40
ATOM    736  H   ASN A  77       8.202  -3.326 -14.059  1.00  0.40
ATOM    737  CA  ASN A  77       8.457  -1.322 -14.407  1.00  0.00
ATOM    738  CB  ASN A  77       7.333  -0.411 -14.971  1.00  0.00
ATOM    739  CG  ASN A  77       6.344  -1.111 -15.869  1.00  0.55
ATOM    740  OD1 ASN A  77       6.741  -1.975 -16.656  1.00 -0.55
ATOM    741  ND2 ASN A  77       5.006  -0.926 -15.789  1.00 -0.78
ATOM    742 HD21 ASN A  77       4.628  -0.299 -15.108  1.00  0.39
ATOM    743 HD22 ASN A  77       4.396  -1.417 -16.411  1.00  0.39
ATOM    744  C   ASN A  77       9.403  -0.463 -13.600  1.00  0.55
ATOM    745  O   ASN A  77       9.554   0.735 -13.921  1.00 -0.55
ATOM    746  N   TYR A  78      10.054  -1.014 -12.586  1.00 -0.40
ATOM    747  H   TYR A  78       9.953  -1.964 -12.302  1.00  0.40
ATOM    748  CA  TYR A  78      10.987  -0.153 -11.835  1.00  0.00
ATOM    749  CB  TYR A  78      11.114  -0.635 -10.369  1.00  0.12
ATOM    750  CG  TYR A  78      12.127   0.157  -9.553  1.00 -0.12
ATOM    751  CD1 TYR A  78      11.822   1.381  -8.970  1.00 -0.12
ATOM    752  HD1 TYR A  78      10.822   1.770  -9.090  1.00  0.12
ATOM    753  CE1 TYR A  78      12.738   2.130  -8.242  1.00 -0.12
ATOM    754  HE1 TYR A  78      12.455   3.087  -7.829  1.00  0.12
ATOM    755  CZ  TYR A  78      14.026   1.634  -8.049  1.00  0.06
ATOM    756  OH  TYR A  78      14.967   2.306  -7.295  1.00 -0.49
ATOM    757  HH  TYR A  78      14.564   3.114  -6.969  1.00  0.43
ATOM    758  CD2 TYR A  78      13.432  -0.306  -9.349  1.00 -0.12
ATOM    759  HD2 TYR A  78      13.728  -1.265  -9.749  1.00  0.12
ATOM    760  CE2 TYR A  78      14.337   0.446  -8.645  1.00 -0.12
ATOM    761  HE2 TYR A  78      15.349   0.079  -8.557  1.00  0.12
ATOM    762  C   TYR A  78      12.413  -0.178 -12.438  1.00  0.55
ATOM    763  O   TYR A  78      12.862  -1.299 -12.778  1.00 -0.55
ATOM    764  N   THR A  79      13.055   0.967 -12.505  1.00 -0.40
ATOM    765  H   THR A  79      12.647   1.843 -12.260  1.00  0.40
ATOM    766  CA  THR A  79      14.483   0.970 -12.976  1.00  0.00
ATOM    767  CB  THR A  79      14.803   1.592 -14.328  1.00  0.00
ATOM    768  OG1 THR A  79      14.385   2.971 -14.262  1.00 -0.49
ATOM    769  HG1 THR A  79      14.733   3.391 -15.052  1.00  0.49
ATOM    770  CG2 THR A  79      14.002   0.959 -15.436  1.00  0.00
ATOM    771  C   THR A  79      15.351   1.637 -11.894  1.00  0.55
ATOM    772  O   THR A  79      16.349   1.032 -11.473  1.00 -0.55
ATOM    773  N   SER A  80      14.989   2.808 -11.405  1.00 -0.40
ATOM    774  H   SER A  80      14.188   3.302 -11.733  1.00  0.40
ATOM    775  CA  SER A  80      15.764   3.450 -10.337  1.00  0.00
ATOM    776  CB  SER A  80      17.074   3.985 -10.954  1.00  0.00
ATOM    777  OG  SER A  80      16.689   5.130 -11.727  1.00 -0.49
ATOM    778  HG  SER A  80      17.498   5.471 -12.116  1.00  0.49
ATOM    779  C   SER A  80      14.995   4.586  -9.689  1.00  0.55
ATOM    780  O   SER A  80      13.962   4.988 -10.246  1.00 -0.55
ATOM    781  N   GLY A  81      15.469   5.095  -8.565  1.00 -0.40
ATOM    782  H   GLY A  81      16.296   4.761  -8.118  1.00  0.40
ATOM    783  CA  GLY A  81      14.744   6.232  -7.911  1.00  0.00
ATOM    784  C   GLY A  81      13.677   5.692  -6.949  1.00  0.55
ATOM    785  O   GLY A  81      13.793   4.526  -6.518  1.00 -0.55
ATOM    786  N   PHE A  82      12.681   6.519  -6.644  1.00 -0.40
ATOM    787  H   PHE A  82      12.620   7.452  -6.989  1.00  0.40
ATOM    788  CA  PHE A  82      11.607   6.060  -5.759  1.00  0.00
ATOM    789  CB  PHE A  82      10.687   7.209  -5.302  1.00  0.12
ATOM    790  CG  PHE A  82      11.526   8.242  -4.598  1.00 -0.12
ATOM    791  CD1 PHE A  82      11.807   8.097  -3.257  1.00 -0.12
ATOM    792  HD1 PHE A  82      11.405   7.252  -2.718  1.00  0.12
ATOM    793  CE1 PHE A  82      12.593   9.014  -2.594  1.00 -0.12
ATOM    794  HE1 PHE A  82      12.797   8.896  -1.541  1.00  0.12
ATOM    795  CZ  PHE A  82      13.119  10.090  -3.292  1.00 -0.12
ATOM    796  HZ  PHE A  82      13.742  10.812  -2.785  1.00  0.12
ATOM    797  CD2 PHE A  82      12.054   9.308  -5.287  1.00 -0.12
ATOM    798  HD2 PHE A  82      11.848   9.417  -6.341  1.00  0.12
ATOM    799  CE2 PHE A  82      12.843  10.237  -4.648  1.00 -0.12
ATOM    800  HE2 PHE A  82      13.245  11.076  -5.197  1.00  0.12
ATOM    801  C   PHE A  82      10.689   5.067  -6.458  1.00  0.55
ATOM    802  O   PHE A  82      10.541   5.028  -7.685  1.00 -0.55
ATOM    803  N   ARG A  83      10.019   4.261  -5.655  1.00 -0.40
ATOM    804  H   ARG A  83      10.149   4.295  -4.667  1.00  0.40
ATOM    805  CA  ARG A  83       9.043   3.261  -6.122  1.00  0.00
ATOM    806  CB  ARG A  83       8.697   2.313  -4.945  1.00  0.00
ATOM    807  CG  ARG A  83       9.990   1.615  -4.482  1.00  0.00
ATOM    808  CD  ARG A  83       9.798   0.556  -3.425  1.00  0.35
ATOM    809  NE  ARG A  83       8.754  -0.437  -3.613  1.00 -0.35
ATOM    810  HE  ARG A  83       8.876  -1.054  -4.388  1.00  0.45
ATOM    811  CZ  ARG A  83       7.655  -0.631  -2.887  1.00  0.35
ATOM    812  NH1 ARG A  83       7.369   0.129  -1.831  1.00 -0.70
ATOM    813 HH11 ARG A  83       7.986   0.870  -1.566  1.00  0.40
ATOM    814 HH12 ARG A  83       6.536  -0.040  -1.304  1.00  0.40
ATOM    815  NH2 ARG A  83       6.774  -1.594  -3.154  1.00 -0.70
ATOM    816 HH21 ARG A  83       6.925  -2.208  -3.929  1.00  0.40
ATOM    817 HH22 ARG A  83       5.962  -1.702  -2.580  1.00  0.40
ATOM    818  C   ARG A  83       7.834   3.943  -6.767  1.00  0.55
ATOM    819  O   ARG A  83       7.395   5.065  -6.449  1.00 -0.55
ATOM    820  N   ASN A  84       7.340   3.188  -7.727  1.00 -0.40
ATOM    821  H   ASN A  84       7.763   2.313  -7.946  1.00  0.40
ATOM    822  CA  ASN A  84       6.178   3.516  -8.546  1.00  0.00
ATOM    823  CB  ASN A  84       6.461   3.215 -10.027  1.00  0.00
ATOM    824  CG  ASN A  84       6.530   1.715 -10.328  1.00  0.55
ATOM    825  OD1 ASN A  84       6.118   0.808  -9.561  1.00 -0.55
ATOM    826  ND2 ASN A  84       7.092   1.413 -11.499  1.00 -0.78
ATOM    827 HD21 ASN A  84       7.180   0.457 -11.780  1.00  0.39
ATOM    828 HD22 ASN A  84       7.426   2.142 -12.097  1.00  0.39
ATOM    829  C   ASN A  84       4.912   2.804  -8.005  1.00  0.55
ATOM    830  O   ASN A  84       4.898   2.211  -6.893  1.00 -0.55
ATOM    831  N   SER A  85       3.849   2.897  -8.803  1.00 -0.40
ATOM    832  H   SER A  85       3.863   3.364  -9.684  1.00  0.40
ATOM    833  CA  SER A  85       2.600   2.296  -8.389  1.00  0.00
ATOM    834  CB  SER A  85       1.400   3.258  -8.610  1.00  0.00
ATOM    835  OG  SER A  85       1.363   3.519 -10.013  1.00 -0.49
ATOM    836  HG  SER A  85       0.933   2.759 -10.412  1.00  0.49
ATOM    837  C   SER A  85       2.221   0.984  -9.053  1.00  0.55
ATOM    838  O   SER A  85       1.044   0.610  -8.845  1.00 -0.55
ATOM    839  N   ASP A  86       3.146   0.340  -9.755  1.00 -0.40
ATOM    840  H   ASP A  86       4.082   0.672  -9.841  1.00  0.40
ATOM    841  CA  ASP A  86       2.827  -0.907 -10.449  1.00  0.00
ATOM    842  CB  ASP A  86       3.455  -1.040 -11.864  1.00  0.00
ATOM    843  CG  ASP A  86       3.076   0.125 -12.755  1.00  0.10
ATOM    844  OD1 ASP A  86       2.013   0.732 -12.592  1.00 -0.55
ATOM    845  OD2 ASP A  86       3.874   0.510 -13.633  1.00 -0.55
ATOM    846  C   ASP A  86       3.309  -2.123  -9.685  1.00  0.55
ATOM    847  O   ASP A  86       4.450  -2.136  -9.298  1.00 -0.55
ATOM    848  N   ARG A  87       2.418  -3.073  -9.560  1.00 -0.40
ATOM    849  H   ARG A  87       1.495  -2.973  -9.923  1.00  0.40
ATOM    850  CA  ARG A  87       2.695  -4.322  -8.898  1.00  0.00
ATOM    851  CB  ARG A  87       2.186  -4.266  -7.449  1.00  0.00
ATOM    852  CG  ARG A  87       2.501  -3.028  -6.643  1.00  0.00
ATOM    853  CD  ARG A  87       3.927  -3.018  -6.062  1.00  0.35
ATOM    854  NE  ARG A  87       4.185  -1.826  -5.266  1.00 -0.35
ATOM    855  HE  ARG A  87       3.949  -1.886  -4.299  1.00  0.45
ATOM    856  CZ  ARG A  87       4.695  -0.674  -5.669  1.00  0.35
ATOM    857  NH1 ARG A  87       5.029  -0.598  -6.963  1.00 -0.70
ATOM    858 HH11 ARG A  87       4.888  -1.385  -7.563  1.00  0.40
ATOM    859 HH12 ARG A  87       5.420   0.247  -7.330  1.00  0.40
ATOM    860  NH2 ARG A  87       4.911   0.384  -4.927  1.00 -0.70
ATOM    861 HH21 ARG A  87       4.684   0.367  -3.954  1.00  0.40
ATOM    862 HH22 ARG A  87       5.303   1.209  -5.335  1.00  0.40
ATOM    863  C   ARG A  87       2.048  -5.511  -9.595  1.00  0.55
ATOM    864  O   ARG A  87       0.994  -5.440 -10.212  1.00 -0.55
ATOM    865  N   ILE A  88       2.744  -6.631  -9.463  1.00 -0.40
ATOM    866  H   ILE A  88       3.645  -6.618  -9.039  1.00  0.40
ATOM    867  CA  ILE A  88       2.297  -7.968  -9.903  1.00  0.00
ATOM    868  CB  ILE A  88       3.279  -8.666 -10.869  1.00  0.00
ATOM    869  CG2 ILE A  88       4.568  -9.025 -10.151  1.00  0.00
ATOM    870  CG1 ILE A  88       2.604  -9.907 -11.470  1.00  0.00
ATOM    871  CD1 ILE A  88       3.230 -10.387 -12.771  1.00  0.00
ATOM    872  C   ILE A  88       2.014  -8.740  -8.581  1.00  0.55
ATOM    873  O   ILE A  88       2.796  -8.689  -7.605  1.00 -0.55
ATOM    874  N   LEU A  89       0.906  -9.435  -8.514  1.00 -0.40
ATOM    875  H   LEU A  89       0.301  -9.474  -9.304  1.00  0.40
ATOM    876  CA  LEU A  89       0.422 -10.198  -7.370  1.00  0.00
ATOM    877  CB  LEU A  89      -0.936  -9.722  -6.850  1.00  0.00
ATOM    878  CG  LEU A  89      -1.060  -8.282  -6.388  1.00  0.00
ATOM    879  CD1 LEU A  89       0.068  -7.958  -5.417  1.00  0.00
ATOM    880  CD2 LEU A  89      -0.990  -7.185  -7.456  1.00  0.00
ATOM    881  C   LEU A  89       0.316 -11.659  -7.794  1.00  0.55
ATOM    882  O   LEU A  89      -0.360 -11.902  -8.797  1.00 -0.55
ATOM    883  N   TYR A  90       0.908 -12.566  -7.023  1.00 -0.40
ATOM    884  H   TYR A  90       1.371 -12.347  -6.168  1.00  0.40
ATOM    885  CA  TYR A  90       0.884 -13.963  -7.441  1.00  0.00
ATOM    886  CB  TYR A  90       2.172 -14.422  -8.208  1.00  0.12
ATOM    887  CG  TYR A  90       3.446 -14.287  -7.438  1.00 -0.12
ATOM    888  CD1 TYR A  90       4.100 -13.045  -7.404  1.00 -0.12
ATOM    889  HD1 TYR A  90       3.669 -12.221  -7.953  1.00  0.12
ATOM    890  CE1 TYR A  90       5.273 -12.827  -6.699  1.00 -0.12
ATOM    891  HE1 TYR A  90       5.736 -11.854  -6.635  1.00  0.12
ATOM    892  CZ  TYR A  90       5.813 -13.953  -6.078  1.00  0.06
ATOM    893  OH  TYR A  90       6.969 -13.746  -5.370  1.00 -0.49
ATOM    894  HH  TYR A  90       7.197 -12.816  -5.440  1.00  0.43
ATOM    895  CD2 TYR A  90       4.026 -15.368  -6.790  1.00 -0.12
ATOM    896  HD2 TYR A  90       3.552 -16.338  -6.801  1.00  0.12
ATOM    897  CE2 TYR A  90       5.253 -15.170  -6.113  1.00 -0.12
ATOM    898  HE2 TYR A  90       5.739 -16.001  -5.624  1.00  0.12
ATOM    899  C   TYR A  90       0.581 -14.892  -6.289  1.00  0.55
ATOM    900  O   TYR A  90       1.215 -14.626  -5.262  1.00 -0.55
ATOM    901  N   SER A  91      -0.266 -15.872  -6.538  1.00 -0.40
ATOM    902  H   SER A  91      -0.685 -16.009  -7.432  1.00  0.40
ATOM    903  CA  SER A  91      -0.626 -16.802  -5.505  1.00  0.00
ATOM    904  CB  SER A  91      -2.109 -17.180  -5.662  1.00  0.00
ATOM    905  OG  SER A  91      -2.301 -18.070  -6.727  1.00 -0.49
ATOM    906  HG  SER A  91      -2.954 -18.706  -6.426  1.00  0.49
ATOM    907  C   SER A  91       0.272 -18.036  -5.528  1.00  0.55
ATOM    908  O   SER A  91       0.994 -18.317  -6.485  1.00 -0.55
ATOM    909  N   SER A  92       0.154 -18.722  -4.378  1.00 -0.40
ATOM    910  H   SER A  92      -0.432 -18.414  -3.633  1.00  0.40
ATOM    911  CA  SER A  92       0.884 -19.964  -4.154  1.00  0.00
ATOM    912  CB  SER A  92       0.831 -20.353  -2.679  1.00  0.00
ATOM    913  OG  SER A  92      -0.513 -20.530  -2.278  1.00 -0.49
ATOM    914  HG  SER A  92      -0.479 -20.922  -1.403  1.00  0.49
ATOM    915  C   SER A  92       0.390 -21.039  -5.129  1.00  0.55
ATOM    916  O   SER A  92       1.127 -21.989  -5.426  1.00 -0.55
ATOM    917  N   ASP A  93      -0.778 -20.906  -5.732  1.00 -0.40
ATOM    918  H   ASP A  93      -1.379 -20.138  -5.530  1.00  0.40
ATOM    919  CA  ASP A  93      -1.287 -21.848  -6.726  1.00  0.00
ATOM    920  CB  ASP A  93      -2.691 -22.343  -6.453  1.00  0.00
ATOM    921  CG  ASP A  93      -3.671 -21.242  -6.076  1.00  0.10
ATOM    922  OD1 ASP A  93      -3.367 -20.079  -5.749  1.00 -0.55
ATOM    923  OD2 ASP A  93      -4.855 -21.640  -6.131  1.00 -0.55
ATOM    924  C   ASP A  93      -1.232 -21.182  -8.105  1.00  0.55
ATOM    925  O   ASP A  93      -1.992 -21.530  -8.982  1.00 -0.55
ATOM    926  N   TRP A  94      -0.371 -20.179  -8.258  1.00 -0.40
ATOM    927  H   TRP A  94       0.151 -19.850  -7.476  1.00  0.40
ATOM    928  CA  TRP A  94      -0.086 -19.468  -9.499  1.00  0.00
ATOM    929  CB  TRP A  94       0.615 -20.545 -10.450  1.00  0.12
ATOM    930  CG  TRP A  94       1.720 -21.194  -9.659  1.00 -0.12
ATOM    931  CD1 TRP A  94       1.734 -22.469  -9.143  1.00 -0.12
ATOM    932  HD1 TRP A  94       0.961 -23.208  -9.296  1.00  0.12
ATOM    933  NE1 TRP A  94       2.881 -22.665  -8.398  1.00 -0.40
ATOM    934  HE1 TRP A  94       3.133 -23.493  -7.948  1.00  0.40
ATOM    935  CE2 TRP A  94       3.608 -21.503  -8.399  1.00  0.00
ATOM    936  CD2 TRP A  94       2.905 -20.559  -9.166  1.00  0.00
ATOM    937  CE3 TRP A  94       3.447 -19.269  -9.311  1.00 -0.12
ATOM    938  HE3 TRP A  94       2.939 -18.513  -9.892  1.00  0.12
ATOM    939  CZ3 TRP A  94       4.640 -18.954  -8.708  1.00 -0.12
ATOM    940  HZ3 TRP A  94       5.055 -17.962  -8.810  1.00  0.12
ATOM    941  CZ2 TRP A  94       4.831 -21.206  -7.801  1.00 -0.12
ATOM    942  HZ2 TRP A  94       5.388 -21.936  -7.234  1.00  0.12
ATOM    943  CH2 TRP A  94       5.320 -19.930  -7.957  1.00 -0.12
ATOM    944  HH2 TRP A  94       6.256 -19.669  -7.487  1.00  0.12
ATOM    945  C   TRP A  94      -1.135 -18.672 -10.216  1.00  0.55
ATOM    946  O   TRP A  94      -1.172 -18.617 -11.466  1.00 -0.55
ATOM    947  N   LEU A  95      -2.045 -17.991  -9.476  1.00 -0.40
ATOM    948  H   LEU A  95      -2.087 -18.102  -8.487  1.00  0.40
ATOM    949  CA  LEU A  95      -3.019 -17.059 -10.033  1.00  0.00
ATOM    950  CB  LEU A  95      -4.249 -16.736  -9.215  1.00  0.00
ATOM    951  CG  LEU A  95      -4.981 -17.956  -8.647  1.00  0.00
ATOM    952  CD1 LEU A  95      -6.141 -17.489  -7.795  1.00  0.00
ATOM    953  CD2 LEU A  95      -5.394 -18.804  -9.822  1.00  0.00
ATOM    954  C   LEU A  95      -2.183 -15.767 -10.115  1.00  0.55
ATOM    955  O   LEU A  95      -1.391 -15.526  -9.183  1.00 -0.55
ATOM    956  N   ILE A  96      -2.350 -14.969 -11.173  1.00 -0.40
ATOM    957  H   ILE A  96      -3.004 -15.148 -11.904  1.00  0.40
ATOM    958  CA  ILE A  96      -1.528 -13.756 -11.274  1.00  0.00
ATOM    959  CB  ILE A  96      -0.381 -13.880 -12.300  1.00  0.00
ATOM    960  CG2 ILE A  96       0.434 -12.570 -12.326  1.00  0.00
ATOM    961  CG1 ILE A  96       0.552 -15.049 -11.966  1.00  0.00
ATOM    962  CD1 ILE A  96       1.359 -15.644 -13.094  1.00  0.00
ATOM    963  C   ILE A  96      -2.428 -12.567 -11.569  1.00  0.55
ATOM    964  O   ILE A  96      -3.256 -12.702 -12.456  1.00 -0.55
ATOM    965  N   TYR A  97      -2.273 -11.523 -10.806  1.00 -0.40
ATOM    966  H   TYR A  97      -1.616 -11.511 -10.057  1.00  0.40
ATOM    967  CA  TYR A  97      -3.044 -10.308 -10.991  1.00  0.00
ATOM    968  CB  TYR A  97      -3.919 -10.043  -9.792  1.00  0.12
ATOM    969  CG  TYR A  97      -5.226 -10.809  -9.750  1.00 -0.12
ATOM    970  CD1 TYR A  97      -5.196 -12.184  -9.444  1.00 -0.12
ATOM    971  HD1 TYR A  97      -4.236 -12.645  -9.267  1.00  0.12
ATOM    972  CE1 TYR A  97      -6.317 -12.973  -9.357  1.00 -0.12
ATOM    973  HE1 TYR A  97      -6.276 -14.023  -9.115  1.00  0.12
ATOM    974  CZ  TYR A  97      -7.511 -12.304  -9.608  1.00  0.06
ATOM    975  OH  TYR A  97      -8.676 -13.049  -9.514  1.00 -0.49
ATOM    976  HH  TYR A  97      -9.416 -12.470  -9.709  1.00  0.43
ATOM    977  CD2 TYR A  97      -6.428 -10.195  -9.968  1.00 -0.12
ATOM    978  HD2 TYR A  97      -6.474  -9.138 -10.182  1.00  0.12
ATOM    979  CE2 TYR A  97      -7.590 -10.956  -9.909  1.00 -0.12
ATOM    980  HE2 TYR A  97      -8.549 -10.497 -10.098  1.00  0.12
ATOM    981  C   TYR A  97      -2.040  -9.171 -11.080  1.00  0.55
ATOM    982  O   TYR A  97      -0.864  -9.320 -10.775  1.00 -0.55
ATOM    983  N   LYS A  98      -2.511  -8.023 -11.528  1.00 -0.40
ATOM    984  H   LYS A  98      -3.458  -7.922 -11.824  1.00  0.40
ATOM    985  CA  LYS A  98      -1.682  -6.823 -11.623  1.00  0.00
ATOM    986  CB  LYS A  98      -1.267  -6.397 -13.030  1.00  0.00
ATOM    987  CG  LYS A  98      -2.423  -6.238 -14.033  1.00  0.00
ATOM    988  CD  LYS A  98      -1.763  -5.578 -15.243  1.00  0.00
ATOM    989  CE  LYS A  98      -2.779  -5.455 -16.388  1.00  0.33
ATOM    990  NZ  LYS A  98      -1.989  -4.690 -17.428  1.00 -0.32
ATOM    991  HZ1 LYS A  98      -1.142  -5.234 -17.690  1.00  0.33
ATOM    992  HZ2 LYS A  98      -1.702  -3.770 -17.038  1.00  0.33
ATOM    993  HZ3 LYS A  98      -2.579  -4.540 -18.271  1.00  0.33
ATOM    994  C   LYS A  98      -2.508  -5.646 -11.076  1.00  0.55
ATOM    995  O   LYS A  98      -3.746  -5.754 -11.079  1.00 -0.55
ATOM    996  N   THR A  99      -1.767  -4.637 -10.656  1.00 -0.40
ATOM    997  H   THR A  99      -0.772  -4.688 -10.623  1.00  0.40
ATOM    998  CA  THR A  99      -2.365  -3.374 -10.209  1.00  0.00
ATOM    999  CB  THR A  99      -2.539  -3.181  -8.693  1.00  0.00
ATOM   1000  OG1 THR A  99      -3.186  -1.925  -8.521  1.00 -0.49
ATOM   1001  HG1 THR A  99      -4.083  -2.043  -8.841  1.00  0.49
ATOM   1002  CG2 THR A  99      -1.269  -3.233  -7.864  1.00  0.00
ATOM   1003  C   THR A  99      -1.510  -2.252 -10.854  1.00  0.55
ATOM   1004  O   THR A  99      -0.297  -2.457 -10.902  1.00 -0.55
ATOM   1005  N   THR A 100      -2.091  -1.180 -11.357  1.00 -0.40
ATOM   1006  H   THR A 100      -3.081  -1.066 -11.390  1.00  0.40
ATOM   1007  CA  THR A 100      -1.275  -0.078 -11.905  1.00  0.00
ATOM   1008  CB  THR A 100      -1.430   0.155 -13.401  1.00  0.00
ATOM   1009  OG1 THR A 100      -2.812   0.306 -13.700  1.00 -0.49
ATOM   1010  HG1 THR A 100      -3.074   1.149 -13.324  1.00  0.49
ATOM   1011  CG2 THR A 100      -0.849  -1.057 -14.127  1.00  0.00
ATOM   1012  C   THR A 100      -1.677   1.166 -11.130  1.00  0.55
ATOM   1013  O   THR A 100      -1.249   2.298 -11.334  1.00 -0.55
ATOM   1014  N   ASP A 101      -2.578   0.927 -10.160  1.00 -0.40
ATOM   1015  H   ASP A 101      -2.957   0.032  -9.941  1.00  0.40
ATOM   1016  CA  ASP A 101      -3.013   2.086  -9.389  1.00  0.00
ATOM   1017  CB  ASP A 101      -4.462   2.336  -9.813  1.00  0.00
ATOM   1018  CG  ASP A 101      -5.432   1.228  -9.484  1.00  0.10
ATOM   1019  OD1 ASP A 101      -5.078   0.282  -8.737  1.00 -0.55
ATOM   1020  OD2 ASP A 101      -6.560   1.342 -10.035  1.00 -0.55
ATOM   1021  C   ASP A 101      -2.837   1.999  -7.888  1.00  0.55
ATOM   1022  O   ASP A 101      -3.689   2.473  -7.088  1.00 -0.55
ATOM   1023  N   HSE A 102      -1.733   1.427  -7.449  1.00 -0.40
ATOM   1024  H   HSE A 102      -1.066   1.018  -8.067  1.00  0.40
ATOM   1025  CA  HSE A 102      -1.411   1.355  -6.008  1.00  0.00
ATOM   1026  CB  HSE A 102      -1.004   2.754  -5.489  1.00  0.12
ATOM   1027  ND1 HSE A 102      -0.079   3.321  -3.194  1.00 -0.56
ATOM   1028  CG  HSE A 102      -0.007   2.658  -4.394  1.00  0.15
ATOM   1029  CE1 HSE A 102       0.996   3.010  -2.457  1.00  0.15
ATOM   1030  HE1 HSE A 102       1.265   3.434  -1.490  1.00  0.12
ATOM   1031  NE2 HSE A 102       1.719   2.077  -3.095  1.00 -0.40
ATOM   1032  HE2 HSE A 102       2.540   1.617  -2.759  1.00  0.40
ATOM   1033  CD2 HSE A 102       1.122   1.859  -4.317  1.00 -0.12
ATOM   1034  HD2 HSE A 102       1.517   1.167  -5.051  1.00  0.12
ATOM   1035  C   HSE A 102      -2.487   0.687  -5.182  1.00  0.55
ATOM   1036  O   HSE A 102      -2.957   1.161  -4.174  1.00 -0.55
ATOM   1037  N   TYR A 103      -2.809  -0.480  -5.671  1.00 -0.40
ATOM   1038  H   TYR A 103      -2.386  -0.756  -6.526  1.00  0.40
ATOM   1039  CA  TYR A 103      -3.710  -1.487  -5.170  1.00  0.00
ATOM   1040  CB  TYR A 103      -3.181  -1.946  -3.773  1.00  0.12
ATOM   1041  CG  TYR A 103      -1.698  -2.158  -3.566  1.00 -0.12
ATOM   1042  CD1 TYR A 103      -0.815  -1.152  -3.187  1.00 -0.12
ATOM   1043  HD1 TYR A 103      -1.192  -0.155  -3.018  1.00  0.12
ATOM   1044  CE1 TYR A 103       0.563  -1.407  -3.020  1.00 -0.12
ATOM   1045  HE1 TYR A 103       1.249  -0.612  -2.768  1.00  0.12
ATOM   1046  CZ  TYR A 103       1.011  -2.711  -3.188  1.00  0.06
ATOM   1047  OH  TYR A 103       2.357  -2.992  -3.007  1.00 -0.49
ATOM   1048  HH  TYR A 103       2.487  -3.931  -3.161  1.00  0.43
ATOM   1049  CD2 TYR A 103      -1.190  -3.460  -3.722  1.00 -0.12
ATOM   1050  HD2 TYR A 103      -1.860  -4.262  -3.996  1.00  0.12
ATOM   1051  CE2 TYR A 103       0.164  -3.734  -3.529  1.00 -0.12
ATOM   1052  HE2 TYR A 103       0.541  -4.739  -3.648  1.00  0.12
ATOM   1053  C   TYR A 103      -5.166  -1.089  -5.069  1.00  0.55
ATOM   1054  O   TYR A 103      -5.859  -1.746  -4.266  1.00 -0.55
ATOM   1055  N   GLN A 104      -5.632  -0.111  -5.829  1.00 -0.40
ATOM   1056  H   GLN A 104      -5.066   0.419  -6.455  1.00  0.40
ATOM   1057  CA  GLN A 104      -7.080   0.227  -5.753  1.00  0.00
ATOM   1058  CB  GLN A 104      -7.348   1.631  -6.269  1.00  0.00
ATOM   1059  CG  GLN A 104      -6.927   2.641  -5.216  1.00  0.00
ATOM   1060  CD  GLN A 104      -7.058   4.059  -5.769  1.00  0.55
ATOM   1061  OE1 GLN A 104      -8.170   4.586  -5.679  1.00 -0.55
ATOM   1062  NE2 GLN A 104      -6.008   4.655  -6.288  1.00 -0.78
ATOM   1063 HE21 GLN A 104      -5.128   4.181  -6.319  1.00  0.39
ATOM   1064 HE22 GLN A 104      -6.089   5.583  -6.651  1.00  0.39
ATOM   1065  C   GLN A 104      -7.845  -0.793  -6.558  1.00  0.55
ATOM   1066  O   GLN A 104      -8.872  -1.301  -6.125  1.00 -0.55
ATOM   1067  N   THR A 105      -7.273  -1.130  -7.714  1.00 -0.40
ATOM   1068  H   THR A 105      -6.421  -0.729  -8.043  1.00  0.40
ATOM   1069  CA  THR A 105      -7.907  -2.131  -8.550  1.00  0.00
ATOM   1070  CB  THR A 105      -8.713  -1.535  -9.742  1.00  0.00
ATOM   1071  OG1 THR A 105      -7.857  -0.796 -10.621  1.00 -0.49
ATOM   1072  HG1 THR A 105      -7.475  -0.094 -10.089  1.00  0.49
ATOM   1073  CG2 THR A 105      -9.790  -0.563  -9.261  1.00  0.00
ATOM   1074  C   THR A 105      -6.882  -3.151  -9.067  1.00  0.55
ATOM   1075  O   THR A 105      -5.715  -2.810  -9.239  1.00 -0.55
ATOM   1076  N   PHE A 106      -7.417  -4.346  -9.310  1.00 -0.40
ATOM   1077  H   PHE A 106      -8.386  -4.536  -9.172  1.00  0.40
ATOM   1078  CA  PHE A 106      -6.610  -5.441  -9.792  1.00  0.00
ATOM   1079  CB  PHE A 106      -6.643  -6.591  -8.717  1.00  0.12
ATOM   1080  CG  PHE A 106      -6.053  -6.076  -7.438  1.00 -0.12
ATOM   1081  CD1 PHE A 106      -4.666  -6.044  -7.288  1.00 -0.12
ATOM   1082  HD1 PHE A 106      -4.036  -6.392  -8.093  1.00  0.12
ATOM   1083  CE1 PHE A 106      -4.083  -5.569  -6.117  1.00 -0.12
ATOM   1084  HE1 PHE A 106      -3.009  -5.587  -6.007  1.00  0.12
ATOM   1085  CZ  PHE A 106      -4.873  -5.075  -5.093  1.00 -0.12
ATOM   1086  HZ  PHE A 106      -4.426  -4.714  -4.179  1.00  0.12
ATOM   1087  CD2 PHE A 106      -6.822  -5.539  -6.412  1.00 -0.12
ATOM   1088  HD2 PHE A 106      -7.896  -5.503  -6.519  1.00  0.12
ATOM   1089  CE2 PHE A 106      -6.244  -5.053  -5.265  1.00 -0.12
ATOM   1090  HE2 PHE A 106      -6.871  -4.648  -4.485  1.00  0.12
ATOM   1091  C   PHE A 106      -7.134  -6.040 -11.062  1.00  0.55
ATOM   1092  O   PHE A 106      -8.385  -6.061 -11.138  1.00 -0.55
ATOM   1093  N   THR A 107      -6.265  -6.594 -11.897  1.00 -0.40
ATOM   1094  H   THR A 107      -5.278  -6.577 -11.762  1.00  0.40
ATOM   1095  CA  THR A 107      -6.784  -7.276 -13.100  1.00  0.00
ATOM   1096  CB  THR A 107      -6.359  -6.514 -14.394  1.00  0.00
ATOM   1097  OG1 THR A 107      -6.932  -5.207 -14.335  1.00 -0.49
ATOM   1098  HG1 THR A 107      -6.576  -4.798 -13.543  1.00  0.49
ATOM   1099  CG2 THR A 107      -6.738  -7.243 -15.665  1.00  0.00
ATOM   1100  C   THR A 107      -6.238  -8.704 -13.152  1.00  0.55
ATOM   1101  O   THR A 107      -4.999  -8.820 -12.996  1.00 -0.55
ATOM   1102  N   LYS A 108      -6.966  -9.752 -13.395  1.00 -0.40
ATOM   1103  H   LYS A 108      -7.953  -9.679 -13.518  1.00  0.40
ATOM   1104  CA  LYS A 108      -6.426 -11.092 -13.506  1.00  0.00
ATOM   1105  CB  LYS A 108      -7.484 -12.168 -13.326  1.00  0.00
ATOM   1106  CG  LYS A 108      -7.063 -13.599 -13.637  1.00  0.00
ATOM   1107  CD  LYS A 108      -8.260 -14.480 -13.254  1.00  0.00
ATOM   1108  CE  LYS A 108      -8.052 -15.924 -13.565  1.00  0.33
ATOM   1109  NZ  LYS A 108      -6.830 -16.338 -12.806  1.00 -0.32
ATOM   1110  HZ1 LYS A 108      -6.987 -16.192 -11.789  1.00  0.33
ATOM   1111  HZ2 LYS A 108      -6.018 -15.767 -13.117  1.00  0.33
ATOM   1112  HZ3 LYS A 108      -6.634 -17.344 -12.986  1.00  0.33
ATOM   1113  C   LYS A 108      -5.738 -11.176 -14.879  1.00  0.55
ATOM   1114  O   LYS A 108      -6.340 -10.805 -15.914  1.00 -0.55
ATOM   1115  N   ILE A 109      -4.491 -11.648 -14.792  1.00 -0.40
ATOM   1116  H   ILE A 109      -4.065 -11.936 -13.938  1.00  0.40
ATOM   1117  CA  ILE A 109      -3.692 -11.752 -16.036  1.00  0.00
ATOM   1118  CB  ILE A 109      -2.569 -10.700 -16.179  1.00  0.00
ATOM   1119  CG2 ILE A 109      -3.217  -9.306 -16.363  1.00  0.00
ATOM   1120  CG1 ILE A 109      -1.537 -10.718 -15.039  1.00  0.00
ATOM   1121  CD1 ILE A 109      -0.333  -9.817 -15.258  1.00  0.00
ATOM   1122  C   ILE A 109      -3.218 -13.164 -16.336  1.00  0.55
ATOM   1123  O   ILE A 109      -2.784 -13.384 -17.466  1.00 -0.55
ATOM   1124  N   ARG A 110      -3.316 -14.101 -15.439  1.00 -0.40
ATOM   1125  H   ARG A 110      -3.640 -13.891 -14.521  1.00  0.40
ATOM   1126  CA  ARG A 110      -2.973 -15.527 -15.662  1.00  0.00
ATOM   1127  CB  ARG A 110      -1.579 -16.054 -15.438  1.00  0.00
ATOM   1128  CG  ARG A 110      -0.500 -15.290 -16.203  1.00  0.00
ATOM   1129  CD  ARG A 110      -0.667 -15.630 -17.709  1.00  0.35
ATOM   1130  NE  ARG A 110       0.476 -14.972 -18.415  1.00 -0.35
ATOM   1131  HE  ARG A 110       1.215 -15.591 -18.660  1.00  0.45
ATOM   1132  CZ  ARG A 110       0.680 -13.724 -18.768  1.00  0.35
ATOM   1133  NH1 ARG A 110      -0.226 -12.764 -18.506  1.00 -0.70
ATOM   1134 HH11 ARG A 110      -1.077 -12.994 -18.033  1.00  0.40
ATOM   1135 HH12 ARG A 110      -0.049 -11.820 -18.785  1.00  0.40
ATOM   1136  NH2 ARG A 110       1.829 -13.302 -19.392  1.00 -0.70
ATOM   1137 HH21 ARG A 110       2.557 -13.957 -19.596  1.00  0.40
ATOM   1138 HH22 ARG A 110       1.938 -12.340 -19.642  1.00  0.40
ATOM   1139  C   ARG A 110      -3.979 -16.223 -14.705  1.00  0.10
ATOM   1140  O   ARG A 110      -4.428 -15.785 -13.298  1.00 -0.55
ATOM   1141  OXT ARG A 110      -4.544 -17.244 -15.111  1.00 -0.55
ATOM   1142  N   LYS D   1      10.837  12.720  11.813  1.00 -0.32
ATOM   1143  HT1 LYS D   1      10.799  13.407  12.592  1.00  0.33
ATOM   1144  HT2 LYS D   1      11.532  13.034  11.107  1.00  0.33
ATOM   1145  HT3 LYS D   1      11.116  11.790  12.184  1.00  0.33
ATOM   1146  CA  LYS D   1       9.479  12.615  11.168  1.00  0.33
ATOM   1147  CB  LYS D   1       9.550  11.600  10.046  1.00  0.00
ATOM   1148  CG  LYS D   1       8.410  11.229   9.168  1.00  0.00
ATOM   1149  CD  LYS D   1       7.464  12.307   8.723  1.00  0.00
ATOM   1150  CE  LYS D   1       7.915  13.001   7.442  1.00  0.33
ATOM   1151  NZ  LYS D   1       6.956  14.060   6.992  1.00 -0.32
ATOM   1152  HZ1 LYS D   1       6.866  14.784   7.733  1.00  0.33
ATOM   1153  HZ2 LYS D   1       6.026  13.631   6.812  1.00  0.33
ATOM   1154  HZ3 LYS D   1       7.309  14.500   6.119  1.00  0.33
ATOM   1155  C   LYS D   1       8.330  12.375  12.151  1.00  0.55
ATOM   1156  O   LYS D   1       8.082  11.329  12.791  1.00 -0.55
ATOM   1157  N   LYS D   2       7.512  13.385  12.320  1.00 -0.40
ATOM   1158  H   LYS D   2       7.662  14.232  11.818  1.00  0.40
ATOM   1159  CA  LYS D   2       6.350  13.422  13.196  1.00  0.00
ATOM   1160  CB  LYS D   2       6.583  14.659  14.071  1.00  0.00
ATOM   1161  CG  LYS D   2       5.341  15.027  14.844  1.00  0.00
ATOM   1162  CD  LYS D   2       5.217  14.081  16.018  1.00  0.00
ATOM   1163  CE  LYS D   2       4.223  14.621  17.023  1.00  0.33
ATOM   1164  NZ  LYS D   2       4.836  15.648  17.904  1.00 -0.32
ATOM   1165  HZ1 LYS D   2       5.181  16.440  17.325  1.00  0.33
ATOM   1166  HZ2 LYS D   2       5.632  15.227  18.424  1.00  0.33
ATOM   1167  HZ3 LYS D   2       4.126  15.995  18.579  1.00  0.33
ATOM   1168  C   LYS D   2       5.072  13.653  12.418  1.00  0.55
ATOM   1169  O   LYS D   2       5.136  14.615  11.627  1.00 -0.55
ATOM   1170  N   ALA D   3       4.036  12.908  12.578  1.00 -0.40
ATOM   1171  H   ALA D   3       4.117  12.166  13.230  1.00  0.40
ATOM   1172  CA  ALA D   3       2.736  12.926  11.989  1.00  0.00
ATOM   1173  CB  ALA D   3       2.495  11.628  11.241  1.00  0.00
ATOM   1174  C   ALA D   3       1.691  13.094  13.111  1.00  0.55
ATOM   1175  O   ALA D   3       1.698  12.458  14.184  1.00 -0.55
ATOM   1176  N   VAL D   4       0.770  14.023  12.964  1.00 -0.40
ATOM   1177  H   VAL D   4       0.734  14.589  12.145  1.00  0.40
ATOM   1178  CA  VAL D   4      -0.264  14.307  13.961  1.00  0.00
ATOM   1179  CB  VAL D   4      -0.179  15.755  14.505  1.00  0.00
ATOM   1180  CG1 VAL D   4      -1.321  16.050  15.500  1.00  0.00
ATOM   1181  CG2 VAL D   4       1.139  16.046  15.203  1.00  0.00
ATOM   1182  C   VAL D   4      -1.637  14.087  13.326  1.00  0.55
ATOM   1183  O   VAL D   4      -1.881  14.568  12.212  1.00 -0.55
ATOM   1184  N   ILE D   5      -2.484  13.340  14.017  1.00 -0.40
ATOM   1185  H   ILE D   5      -2.237  12.892  14.873  1.00  0.40
ATOM   1186  CA  ILE D   5      -3.860  13.139  13.534  1.00  0.00
ATOM   1187  CB  ILE D   5      -4.279  11.661  13.403  1.00  0.00
ATOM   1188  CG2 ILE D   5      -5.753  11.531  13.027  1.00  0.00
ATOM   1189  CG1 ILE D   5      -3.329  10.955  12.397  1.00  0.00
ATOM   1190  CD1 ILE D   5      -3.510   9.444  12.356  1.00  0.00
ATOM   1191  C   ILE D   5      -4.824  13.844  14.512  1.00  0.55
ATOM   1192  O   ILE D   5      -4.788  13.413  15.684  1.00 -0.55
ATOM   1193  N   ASN D   6      -5.591  14.855  14.172  1.00 -0.40
ATOM   1194  H   ASN D   6      -5.567  15.264  13.263  1.00  0.40
ATOM   1195  CA  ASN D   6      -6.558  15.453  15.150  1.00  0.00
ATOM   1196  CB  ASN D   6      -6.694  16.948  14.996  1.00  0.00
ATOM   1197  CG  ASN D   6      -5.359  17.590  15.377  1.00  0.55
ATOM   1198  OD1 ASN D   6      -4.932  17.661  16.539  1.00 -0.55
ATOM   1199  ND2 ASN D   6      -4.610  18.120  14.422  1.00 -0.78
ATOM   1200 HD21 ASN D   6      -3.734  18.544  14.650  1.00  0.39
ATOM   1201 HD22 ASN D   6      -4.920  18.095  13.471  1.00  0.39
ATOM   1202  C   ASN D   6      -7.840  14.650  14.939  1.00  0.55
ATOM   1203  O   ASN D   6      -8.655  14.949  14.052  1.00 -0.55
ATOM   1204  N   GLY D   7      -8.008  13.565  15.683  1.00 -0.40
ATOM   1205  H   GLY D   7      -7.361  13.324  16.402  1.00  0.40
ATOM   1206  CA  GLY D   7      -9.099  12.675  15.524  1.00  0.00
ATOM   1207  C   GLY D   7     -10.448  13.371  15.424  1.00  0.55
ATOM   1208  O   GLY D   7     -11.304  12.800  14.751  1.00 -0.55
ATOM   1209  N   GLU D   8     -10.629  14.510  16.096  1.00 -0.40
ATOM   1210  H   GLU D   8      -9.927  14.956  16.645  1.00  0.40
ATOM   1211  CA  GLU D   8     -11.950  15.135  16.015  1.00  0.00
ATOM   1212  CB  GLU D   8     -12.154  16.061  17.221  1.00  0.00
ATOM   1213  CG  GLU D   8     -11.491  17.399  16.944  1.00  0.00
ATOM   1214  CD  GLU D   8      -9.990  17.441  17.055  1.00  0.10
ATOM   1215  OE1 GLU D   8      -9.327  16.430  17.336  1.00 -0.55
ATOM   1216  OE2 GLU D   8      -9.482  18.567  16.827  1.00 -0.55
ATOM   1217  C   GLU D   8     -12.160  15.786  14.653  1.00  0.55
ATOM   1218  O   GLU D   8     -13.340  15.975  14.300  1.00 -0.55
ATOM   1219  N   GLN D   9     -11.168  16.081  13.856  1.00 -0.40
ATOM   1220  H   GLN D   9     -10.216  15.936  14.118  1.00  0.40
ATOM   1221  CA  GLN D   9     -11.393  16.649  12.517  1.00  0.00
ATOM   1222  CB  GLN D   9     -10.188  17.547  12.194  1.00  0.00
ATOM   1223  CG  GLN D   9     -10.158  18.792  13.073  1.00  0.00
ATOM   1224  CD  GLN D   9      -8.817  19.470  13.106  1.00  0.55
ATOM   1225  OE1 GLN D   9      -8.038  19.565  12.140  1.00 -0.55
ATOM   1226  NE2 GLN D   9      -8.474  20.041  14.268  1.00 -0.78
ATOM   1227 HE21 GLN D   9      -9.097  20.000  15.048  1.00  0.39
ATOM   1228 HE22 GLN D   9      -7.594  20.508  14.354  1.00  0.39
ATOM   1229  C   GLN D   9     -11.628  15.597  11.449  1.00  0.55
ATOM   1230  O   GLN D   9     -11.897  15.909  10.281  1.00 -0.55
ATOM   1231  N   ILE D  10     -11.585  14.301  11.710  1.00 -0.40
ATOM   1232  H   ILE D  10     -11.418  13.989  12.640  1.00  0.40
ATOM   1233  CA  ILE D  10     -11.762  13.223  10.752  1.00  0.00
ATOM   1234  CB  ILE D  10     -10.929  11.970  11.118  1.00  0.00
ATOM   1235  CG2 ILE D  10     -11.143  10.867  10.071  1.00  0.00
ATOM   1236  CG1 ILE D  10      -9.445  12.202  11.385  1.00  0.00
ATOM   1237  CD1 ILE D  10      -8.725  13.026  10.376  1.00  0.00
ATOM   1238  C   ILE D  10     -13.256  12.868  10.671  1.00  0.55
ATOM   1239  O   ILE D  10     -13.879  12.271  11.557  1.00 -0.55
ATOM   1240  N   ARG D  11     -13.843  13.231   9.533  1.00 -0.40
ATOM   1241  H   ARG D  11     -13.336  13.672   8.796  1.00  0.40
ATOM   1242  CA  ARG D  11     -15.272  13.007   9.283  1.00  0.00
ATOM   1243  CB  ARG D  11     -15.988  14.282   8.861  1.00  0.00
ATOM   1244  CG  ARG D  11     -15.557  15.597   9.460  1.00  0.00
ATOM   1245  CD  ARG D  11     -16.060  16.033  10.821  1.00  0.35
ATOM   1246  NE  ARG D  11     -17.517  16.059  10.865  1.00 -0.35
ATOM   1247  HE  ARG D  11     -17.955  15.635  10.079  1.00  0.45
ATOM   1248  CZ  ARG D  11     -18.374  16.550  11.767  1.00  0.35
ATOM   1249  NH1 ARG D  11     -17.832  17.119  12.840  1.00 -0.70
ATOM   1250 HH11 ARG D  11     -16.837  17.160  12.936  1.00  0.40
ATOM   1251 HH12 ARG D  11     -18.419  17.505  13.552  1.00  0.40
ATOM   1252  NH2 ARG D  11     -19.697  16.398  11.598  1.00 -0.70
ATOM   1253 HH21 ARG D  11     -20.047  15.916  10.795  1.00  0.40
ATOM   1254 HH22 ARG D  11     -20.333  16.767  12.276  1.00  0.40
ATOM   1255  C   ARG D  11     -15.545  11.831   8.355  1.00  0.55
ATOM   1256  O   ARG D  11     -16.760  11.500   8.277  1.00 -0.55
ATOM   1257  N   SER D  12     -14.518  11.171   7.794  1.00 -0.40
ATOM   1258  H   SER D  12     -13.577  11.470   7.927  1.00  0.40
ATOM   1259  CA  SER D  12     -14.682   9.987   6.962  1.00  0.00
ATOM   1260  CB  SER D  12     -15.166  10.289   5.540  1.00  0.00
ATOM   1261  OG  SER D  12     -14.238  11.149   4.909  1.00 -0.49
ATOM   1262  HG  SER D  12     -14.325  11.999   5.347  1.00  0.49
ATOM   1263  C   SER D  12     -13.353   9.253   6.799  1.00  0.55
ATOM   1264  O   SER D  12     -12.334   9.885   7.137  1.00 -0.55
ATOM   1265  N   ILE D  13     -13.435   8.080   6.215  1.00 -0.40
ATOM   1266  H   ILE D  13     -14.299   7.677   5.925  1.00  0.40
ATOM   1267  CA  ILE D  13     -12.213   7.295   5.961  1.00  0.00
ATOM   1268  CB  ILE D  13     -12.530   5.855   5.565  1.00  0.00
ATOM   1269  CG2 ILE D  13     -13.201   5.817   4.198  1.00  0.00
ATOM   1270  CG1 ILE D  13     -11.269   4.992   5.580  1.00  0.00
ATOM   1271  CD1 ILE D  13     -10.409   5.043   6.837  1.00  0.00
ATOM   1272  C   ILE D  13     -11.318   8.032   4.977  1.00  0.55
ATOM   1273  O   ILE D  13     -10.089   8.069   5.122  1.00 -0.55
ATOM   1274  N   SER D  14     -11.855   8.701   3.993  1.00 -0.40
ATOM   1275  H   SER D  14     -12.841   8.689   3.854  1.00  0.40
ATOM   1276  CA  SER D  14     -11.115   9.512   3.017  1.00  0.00
ATOM   1277  CB  SER D  14     -12.075  10.103   1.974  1.00  0.00
ATOM   1278  OG  SER D  14     -12.908   9.125   1.375  1.00 -0.49
ATOM   1279  HG  SER D  14     -13.460   9.597   0.747  1.00  0.49
ATOM   1280  C   SER D  14     -10.339  10.614   3.718  1.00  0.55
ATOM   1281  O   SER D  14      -9.217  10.944   3.352  1.00 -0.55
ATOM   1282  N   ASP D  15     -10.958  11.217   4.734  1.00 -0.40
ATOM   1283  H   ASP D  15     -11.884  10.971   5.010  1.00  0.40
ATOM   1284  CA  ASP D  15     -10.320  12.272   5.508  1.00  0.00
ATOM   1285  CB  ASP D  15     -11.100  12.753   6.737  1.00  0.00
ATOM   1286  CG  ASP D  15     -12.145  13.769   6.401  1.00  0.10
ATOM   1287  OD1 ASP D  15     -12.184  14.173   5.221  1.00 -0.55
ATOM   1288  OD2 ASP D  15     -12.941  14.177   7.254  1.00 -0.55
ATOM   1289  C   ASP D  15      -9.032  11.708   6.129  1.00  0.55
ATOM   1290  O   ASP D  15      -7.992  12.349   6.118  1.00 -0.55
ATOM   1291  N   LEU D  16      -9.231  10.526   6.699  1.00 -0.40
ATOM   1292  H   LEU D  16     -10.118  10.072   6.723  1.00  0.40
ATOM   1293  CA  LEU D  16      -8.104   9.835   7.332  1.00  0.00
ATOM   1294  CB  LEU D  16      -8.588   8.543   8.013  1.00  0.00
ATOM   1295  CG  LEU D  16      -7.610   7.814   8.959  1.00  0.00
ATOM   1296  CD1 LEU D  16      -6.826   8.788   9.833  1.00  0.00
ATOM   1297  CD2 LEU D  16      -8.334   6.699   9.743  1.00  0.00
ATOM   1298  C   LEU D  16      -7.001   9.633   6.293  1.00  0.55
ATOM   1299  O   LEU D  16      -5.911  10.068   6.640  1.00 -0.55
ATOM   1300  N   HSE D  17      -7.271   9.016   5.151  1.00 -0.40
ATOM   1301  H   HSE D  17      -8.176   8.662   4.931  1.00  0.40
ATOM   1302  CA  HSE D  17      -6.228   8.825   4.142  1.00  0.00
ATOM   1303  CB  HSE D  17      -6.773   7.987   2.971  1.00  0.12
ATOM   1304  ND1 HSE D  17      -5.799   5.763   3.648  1.00 -0.56
ATOM   1305  CG  HSE D  17      -6.915   6.551   3.394  1.00  0.15
ATOM   1306  CE1 HSE D  17      -6.216   4.544   4.024  1.00  0.15
ATOM   1307  HE1 HSE D  17      -5.591   3.698   4.305  1.00  0.12
ATOM   1308  NE2 HSE D  17      -7.546   4.520   4.002  1.00 -0.40
ATOM   1309  HE2 HSE D  17      -8.133   3.742   4.228  1.00  0.40
ATOM   1310  CD2 HSE D  17      -7.996   5.770   3.609  1.00 -0.12
ATOM   1311  HD2 HSE D  17      -9.046   6.016   3.510  1.00  0.12
ATOM   1312  C   HSE D  17      -5.568  10.106   3.624  1.00  0.55
ATOM   1313  O   HSE D  17      -4.363  10.167   3.255  1.00 -0.55
ATOM   1314  N   GLN D  18      -6.406  11.142   3.561  1.00 -0.40
ATOM   1315  H   GLN D  18      -7.365  11.084   3.827  1.00  0.40
ATOM   1316  CA  GLN D  18      -5.917  12.454   3.079  1.00  0.00
ATOM   1317  CB  GLN D  18      -6.982  13.480   2.748  1.00  0.00
ATOM   1318  CG  GLN D  18      -7.927  13.254   1.589  1.00  0.00
ATOM   1319  CD  GLN D  18      -7.165  12.708   0.398  1.00  0.55
ATOM   1320  OE1 GLN D  18      -6.291  13.388  -0.164  1.00 -0.55
ATOM   1321  NE2 GLN D  18      -7.463  11.461   0.031  1.00 -0.78
ATOM   1322 HE21 GLN D  18      -6.994  11.045  -0.748  1.00  0.39
ATOM   1323 HE22 GLN D  18      -8.154  10.943   0.535  1.00  0.39
ATOM   1324  C   GLN D  18      -4.921  13.010   4.118  1.00  0.55
ATOM   1325  O   GLN D  18      -3.843  13.531   3.743  1.00 -0.55
ATOM   1326  N   THR D  19      -5.270  12.914   5.402  1.00 -0.40
ATOM   1327  H   THR D  19      -6.145  12.540   5.700  1.00  0.40
ATOM   1328  CA  THR D  19      -4.347  13.370   6.452  1.00  0.00
ATOM   1329  CB  THR D  19      -5.040  13.198   7.826  1.00  0.00
ATOM   1330  OG1 THR D  19      -6.162  14.064   7.645  1.00 -0.49
ATOM   1331  HG1 THR D  19      -6.802  13.565   7.133  1.00  0.49
ATOM   1332  CG2 THR D  19      -4.222  13.673   8.990  1.00  0.00
ATOM   1333  C   THR D  19      -3.004  12.641   6.491  1.00  0.55
ATOM   1334  O   THR D  19      -1.975  13.266   6.707  1.00 -0.55
ATOM   1335  N   LEU D  20      -3.112  11.331   6.313  1.00 -0.40
ATOM   1336  H   LEU D  20      -4.001  10.900   6.184  1.00  0.40
ATOM   1337  CA  LEU D  20      -1.970  10.416   6.289  1.00  0.00
ATOM   1338  CB  LEU D  20      -2.341   8.934   6.164  1.00  0.00
ATOM   1339  CG  LEU D  20      -3.009   8.220   7.311  1.00  0.00
ATOM   1340  CD1 LEU D  20      -3.243   6.729   7.128  1.00  0.00
ATOM   1341  CD2 LEU D  20      -2.235   8.405   8.583  1.00  0.00
ATOM   1342  C   LEU D  20      -1.068  10.816   5.110  1.00  0.55
ATOM   1343  O   LEU D  20       0.142  10.861   5.301  1.00 -0.55
ATOM   1344  N   LYS D  21      -1.739  11.059   3.977  1.00 -0.40
ATOM   1345  H   LYS D  21      -2.731  10.994   3.903  1.00  0.40
ATOM   1346  CA  LYS D  21      -0.998  11.442   2.770  1.00  0.00
ATOM   1347  CB  LYS D  21      -2.022  11.607   1.633  1.00  0.00
ATOM   1348  CG  LYS D  21      -1.215  11.770   0.314  1.00  0.00
ATOM   1349  CD  LYS D  21      -2.152  12.065  -0.827  1.00  0.00
ATOM   1350  CE  LYS D  21      -1.385  12.442  -2.122  1.00  0.33
ATOM   1351  NZ  LYS D  21      -2.280  11.990  -3.242  1.00 -0.32
ATOM   1352  HZ1 LYS D  21      -3.193  12.483  -3.177  1.00  0.33
ATOM   1353  HZ2 LYS D  21      -2.434  10.964  -3.170  1.00  0.33
ATOM   1354  HZ3 LYS D  21      -1.831  12.209  -4.154  1.00  0.33
ATOM   1355  C   LYS D  21      -0.121  12.651   3.003  1.00  0.55
ATOM   1356  O   LYS D  21       1.053  12.680   2.615  1.00 -0.55
ATOM   1357  N   LYS D  22      -0.633  13.684   3.622  1.00 -0.40
ATOM   1358  H   LYS D  22      -1.588  13.682   3.906  1.00  0.40
ATOM   1359  CA  LYS D  22       0.095  14.903   3.954  1.00  0.00
ATOM   1360  CB  LYS D  22      -0.969  15.931   4.371  1.00  0.00
ATOM   1361  CG  LYS D  22      -0.269  17.074   5.058  1.00  0.00
ATOM   1362  CD  LYS D  22       0.682  17.752   4.021  1.00  0.00
ATOM   1363  CE  LYS D  22       1.736  18.520   4.810  1.00  0.33
ATOM   1364  NZ  LYS D  22       2.606  19.302   3.911  1.00 -0.32
ATOM   1365  HZ1 LYS D  22       2.031  19.982   3.375  1.00  0.33
ATOM   1366  HZ2 LYS D  22       3.089  18.659   3.250  1.00  0.33
ATOM   1367  HZ3 LYS D  22       3.315  19.815   4.474  1.00  0.33
ATOM   1368  C   LYS D  22       1.089  14.693   5.087  1.00  0.55
ATOM   1369  O   LYS D  22       2.316  14.902   4.956  1.00 -0.55
ATOM   1370  N   GLU D  23       0.575  14.210   6.231  1.00 -0.40
ATOM   1371  H   GLU D  23      -0.396  14.006   6.324  1.00  0.40
ATOM   1372  CA  GLU D  23       1.402  13.945   7.429  1.00  0.00
ATOM   1373  CB  GLU D  23       0.482  13.445   8.572  1.00  0.00
ATOM   1374  CG  GLU D  23      -0.445  14.498   9.175  1.00  0.00
ATOM   1375  CD  GLU D  23       0.257  15.735   9.708  1.00  0.10
ATOM   1376  OE1 GLU D  23       1.109  15.746  10.618  1.00 -0.55
ATOM   1377  OE2 GLU D  23       0.015  16.877   9.247  1.00 -0.55
ATOM   1378  C   GLU D  23       2.578  12.990   7.203  1.00  0.55
ATOM   1379  O   GLU D  23       3.647  13.220   7.798  1.00 -0.55
ATOM   1380  N   LEU D  24       2.455  11.985   6.349  1.00 -0.40
ATOM   1381  H   LEU D  24       1.609  11.815   5.851  1.00  0.40
ATOM   1382  CA  LEU D  24       3.556  11.059   6.082  1.00  0.00
ATOM   1383  CB  LEU D  24       3.032   9.626   6.048  1.00  0.00
ATOM   1384  CG  LEU D  24       2.305   9.080   7.293  1.00  0.00
ATOM   1385  CD1 LEU D  24       1.749   7.653   7.103  1.00  0.00
ATOM   1386  CD2 LEU D  24       3.197   9.076   8.537  1.00  0.00
ATOM   1387  C   LEU D  24       4.285  11.384   4.788  1.00  0.55
ATOM   1388  O   LEU D  24       5.180  10.597   4.470  1.00 -0.55
ATOM   1389  N   ALA D  25       3.894  12.440   4.088  1.00 -0.40
ATOM   1390  H   ALA D  25       3.161  13.043   4.395  1.00  0.40
ATOM   1391  CA  ALA D  25       4.534  12.787   2.797  1.00  0.00
ATOM   1392  CB  ALA D  25       5.925  13.295   3.143  1.00  0.00
ATOM   1393  C   ALA D  25       4.500  11.585   1.870  1.00  0.55
ATOM   1394  O   ALA D  25       5.453  11.073   1.292  1.00 -0.55
ATOM   1395  N   LEU D  26       3.314  10.981   1.741  1.00 -0.40
ATOM   1396  H   LEU D  26       2.510  11.309   2.231  1.00  0.40
ATOM   1397  CA  LEU D  26       3.092   9.817   0.892  1.00  0.00
ATOM   1398  CB  LEU D  26       1.747   9.175   1.246  1.00  0.00
ATOM   1399  CG  LEU D  26       1.648   8.611   2.663  1.00  0.00
ATOM   1400  CD1 LEU D  26       0.402   7.757   2.931  1.00  0.00
ATOM   1401  CD2 LEU D  26       2.850   7.722   2.990  1.00  0.00
ATOM   1402  C   LEU D  26       3.156  10.205  -0.591  1.00  0.55
ATOM   1403  O   LEU D  26       2.960  11.376  -0.928  1.00 -0.55
ATOM   1404  N   PRO D  27       3.428   9.230  -1.459  1.00 -0.20
ATOM   1405  CD  PRO D  27       3.648   7.825  -1.075  1.00  0.10
ATOM   1406  CA  PRO D  27       3.483   9.456  -2.903  1.00  0.10
ATOM   1407  CB  PRO D  27       3.743   8.043  -3.473  1.00  0.00
ATOM   1408  CG  PRO D  27       3.349   7.085  -2.374  1.00  0.00
ATOM   1409  C   PRO D  27       2.191  10.036  -3.461  1.00  0.55
ATOM   1410  O   PRO D  27       1.088   9.718  -2.938  1.00 -0.55
ATOM   1411  N   GLU D  28       2.304  10.810  -4.541  1.00 -0.40
ATOM   1412  H   GLU D  28       3.172  11.032  -4.977  1.00  0.40
ATOM   1413  CA  GLU D  28       1.074  11.373  -5.127  1.00  0.00
ATOM   1414  CB  GLU D  28       1.350  12.306  -6.280  1.00  0.00
ATOM   1415  CG  GLU D  28       0.990  13.782  -6.213  1.00  0.00
ATOM   1416  CD  GLU D  28       0.328  14.403  -4.996  1.00  0.10
ATOM   1417  OE1 GLU D  28       1.056  14.702  -4.000  1.00 -0.55
ATOM   1418  OE2 GLU D  28      -0.926  14.612  -4.974  1.00 -0.55
ATOM   1419  C   GLU D  28       0.118  10.296  -5.616  1.00  0.55
ATOM   1420  O   GLU D  28      -1.104  10.558  -5.638  1.00 -0.55
ATOM   1421  N   TYR D  29       0.629   9.101  -5.967  1.00 -0.40
ATOM   1422  H   TYR D  29       1.607   8.914  -5.918  1.00  0.40
ATOM   1423  CA  TYR D  29      -0.215   7.989  -6.445  1.00  0.00
ATOM   1424  CB  TYR D  29       0.585   7.023  -7.353  1.00  0.12
ATOM   1425  CG  TYR D  29       1.847   6.428  -6.773  1.00 -0.12
ATOM   1426  CD1 TYR D  29       1.754   5.407  -5.806  1.00 -0.12
ATOM   1427  HD1 TYR D  29       0.774   5.072  -5.504  1.00  0.12
ATOM   1428  CE1 TYR D  29       2.865   4.812  -5.225  1.00 -0.12
ATOM   1429  HE1 TYR D  29       2.756   4.024  -4.495  1.00  0.12
ATOM   1430  CZ  TYR D  29       4.119   5.259  -5.609  1.00  0.06
ATOM   1431  OH  TYR D  29       5.205   4.686  -5.003  1.00 -0.49
ATOM   1432  HH  TYR D  29       5.992   4.973  -5.471  1.00  0.43
ATOM   1433  CD2 TYR D  29       3.145   6.852  -7.127  1.00 -0.12
ATOM   1434  HD2 TYR D  29       3.258   7.634  -7.863  1.00  0.12
ATOM   1435  CE2 TYR D  29       4.291   6.291  -6.554  1.00 -0.12
ATOM   1436  HE2 TYR D  29       5.277   6.637  -6.827  1.00  0.12
ATOM   1437  C   TYR D  29      -0.840   7.206  -5.295  1.00  0.55
ATOM   1438  O   TYR D  29      -1.552   6.249  -5.622  1.00 -0.55
ATOM   1439  N   TYR D  30      -0.556   7.619  -4.077  1.00 -0.40
ATOM   1440  H   TYR D  30       0.015   8.420  -3.913  1.00  0.40
ATOM   1441  CA  TYR D  30      -1.057   6.932  -2.879  1.00  0.00
ATOM   1442  CB  TYR D  30      -0.895   7.796  -1.635  1.00  0.12
ATOM   1443  CG  TYR D  30      -1.474   7.164  -0.387  1.00 -0.12
ATOM   1444  CD1 TYR D  30      -1.006   5.928   0.042  1.00 -0.12
ATOM   1445  HD1 TYR D  30      -0.208   5.435  -0.493  1.00  0.12
ATOM   1446  CE1 TYR D  30      -1.564   5.331   1.152  1.00 -0.12
ATOM   1447  HE1 TYR D  30      -1.198   4.364   1.463  1.00  0.12
ATOM   1448  CZ  TYR D  30      -2.579   5.927   1.882  1.00  0.06
ATOM   1449  OH  TYR D  30      -3.019   5.254   2.986  1.00 -0.49
ATOM   1450  HH  TYR D  30      -3.814   5.690   3.302  1.00  0.43
ATOM   1451  CD2 TYR D  30      -2.498   7.771   0.358  1.00 -0.12
ATOM   1452  HD2 TYR D  30      -2.864   8.738   0.048  1.00  0.12
ATOM   1453  CE2 TYR D  30      -3.064   7.167   1.488  1.00 -0.12
ATOM   1454  HE2 TYR D  30      -3.856   7.653   2.038  1.00  0.12
ATOM   1455  C   TYR D  30      -2.467   6.405  -3.054  1.00  0.55
ATOM   1456  O   TYR D  30      -3.510   7.046  -3.256  1.00 -0.55
ATOM   1457  N   GLY D  31      -2.543   5.073  -2.925  1.00 -0.40
ATOM   1458  H   GLY D  31      -1.745   4.512  -2.717  1.00  0.40
ATOM   1459  CA  GLY D  31      -3.818   4.356  -3.085  1.00  0.00
ATOM   1460  C   GLY D  31      -4.931   4.531  -2.105  1.00  0.55
ATOM   1461  O   GLY D  31      -6.026   4.033  -2.409  1.00 -0.55
ATOM   1462  N   GLU D  32      -4.777   5.128  -0.940  1.00 -0.40
ATOM   1463  H   GLU D  32      -3.887   5.481  -0.663  1.00  0.40
ATOM   1464  CA  GLU D  32      -5.852   5.333   0.044  1.00  0.00
ATOM   1465  CB  GLU D  32      -6.847   6.440  -0.414  1.00  0.00
ATOM   1466  CG  GLU D  32      -6.028   7.711  -0.695  1.00  0.00
ATOM   1467  CD  GLU D  32      -6.721   8.917  -1.265  1.00  0.10
ATOM   1468  OE1 GLU D  32      -7.959   8.936  -1.336  1.00 -0.55
ATOM   1469  OE2 GLU D  32      -6.182   9.963  -1.665  1.00 -0.55
ATOM   1470  C   GLU D  32      -6.635   4.097   0.373  1.00  0.55
ATOM   1471  O   GLU D  32      -7.859   4.115   0.373  1.00 -0.55
ATOM   1472  N   ASN D  33      -5.881   3.021   0.627  1.00 -0.40
ATOM   1473  H   ASN D  33      -4.887   3.047   0.564  1.00  0.40
ATOM   1474  CA  ASN D  33      -6.463   1.736   1.011  1.00  0.00
ATOM   1475  CB  ASN D  33      -6.904   0.940  -0.193  1.00  0.00
ATOM   1476  CG  ASN D  33      -5.723   0.589  -1.081  1.00  0.55
ATOM   1477  OD1 ASN D  33      -4.915  -0.237  -0.662  1.00 -0.55
ATOM   1478  ND2 ASN D  33      -5.540   1.220  -2.251  1.00 -0.78
ATOM   1479 HD21 ASN D  33      -4.760   0.983  -2.831  1.00  0.39
ATOM   1480 HD22 ASN D  33      -6.184   1.927  -2.544  1.00  0.39
ATOM   1481  C   ASN D  33      -5.448   1.119   1.989  1.00  0.55
ATOM   1482  O   ASN D  33      -4.329   1.686   2.113  1.00 -0.55
ATOM   1483  N   LEU D  34      -5.798   0.046   2.674  1.00 -0.40
ATOM   1484  H   LEU D  34      -6.687  -0.396   2.577  1.00  0.40
ATOM   1485  CA  LEU D  34      -4.848  -0.552   3.639  1.00  0.00
ATOM   1486  CB  LEU D  34      -5.653  -1.573   4.455  1.00  0.00
ATOM   1487  CG  LEU D  34      -6.878  -1.111   5.280  1.00  0.00
ATOM   1488  CD1 LEU D  34      -7.530  -2.306   5.981  1.00  0.00
ATOM   1489  CD2 LEU D  34      -6.390  -0.057   6.274  1.00  0.00
ATOM   1490  C   LEU D  34      -3.576  -1.186   3.044  1.00  0.55
ATOM   1491  O   LEU D  34      -2.509  -1.127   3.689  1.00 -0.55
ATOM   1492  N   ASP D  35      -3.721  -1.747   1.830  1.00 -0.40
ATOM   1493  H   ASP D  35      -4.606  -1.773   1.373  1.00  0.40
ATOM   1494  CA  ASP D  35      -2.591  -2.368   1.074  1.00  0.00
ATOM   1495  CB  ASP D  35      -2.988  -3.218  -0.140  1.00  0.00
ATOM   1496  CG  ASP D  35      -3.871  -4.390   0.287  1.00  0.10
ATOM   1497  OD1 ASP D  35      -3.376  -5.195   1.116  1.00 -0.55
ATOM   1498  OD2 ASP D  35      -5.033  -4.572  -0.142  1.00 -0.55
ATOM   1499  C   ASP D  35      -1.637  -1.267   0.634  1.00  0.55
ATOM   1500  O   ASP D  35      -0.406  -1.479   0.755  1.00 -0.55
ATOM   1501  N   ALA D  36      -2.150  -0.139   0.194  1.00 -0.40
ATOM   1502  H   ALA D  36      -3.136  -0.023   0.118  1.00  0.40
ATOM   1503  CA  ALA D  36      -1.370   1.013  -0.213  1.00  0.00
ATOM   1504  CB  ALA D  36      -2.154   2.147  -0.822  1.00  0.00
ATOM   1505  C   ALA D  36      -0.690   1.552   1.056  1.00  0.55
ATOM   1506  O   ALA D  36       0.487   1.935   0.924  1.00 -0.55
ATOM   1507  N   LEU D  37      -1.398   1.542   2.181  1.00 -0.40
ATOM   1508  H   LEU D  37      -2.333   1.203   2.247  1.00  0.40
ATOM   1509  CA  LEU D  37      -0.762   2.065   3.413  1.00  0.00
ATOM   1510  CB  LEU D  37      -1.778   2.238   4.552  1.00  0.00
ATOM   1511  CG  LEU D  37      -1.137   2.789   5.844  1.00  0.00
ATOM   1512  CD1 LEU D  37      -0.428   4.154   5.720  1.00  0.00
ATOM   1513  CD2 LEU D  37      -2.230   2.845   6.916  1.00  0.00
ATOM   1514  C   LEU D  37       0.423   1.212   3.869  1.00  0.55
ATOM   1515  O   LEU D  37       1.480   1.693   4.256  1.00 -0.55
ATOM   1516  N   TRP D  38       0.209  -0.116   3.840  1.00 -0.40
ATOM   1517  H   TRP D  38      -0.673  -0.506   3.586  1.00  0.40
ATOM   1518  CA  TRP D  38       1.263  -1.072   4.181  1.00  0.00
ATOM   1519  CB  TRP D  38       0.720  -2.493   4.073  1.00  0.12
ATOM   1520  CG  TRP D  38       1.805  -3.513   4.292  1.00 -0.12
ATOM   1521  CD1 TRP D  38       2.450  -4.198   3.298  1.00 -0.12
ATOM   1522  HD1 TRP D  38       2.257  -4.097   2.240  1.00  0.12
ATOM   1523  NE1 TRP D  38       3.384  -5.033   3.864  1.00 -0.40
ATOM   1524  HE1 TRP D  38       3.958  -5.643   3.363  1.00  0.40
ATOM   1525  CE2 TRP D  38       3.400  -4.897   5.210  1.00  0.00
ATOM   1526  CD2 TRP D  38       2.411  -3.932   5.514  1.00  0.00
ATOM   1527  CE3 TRP D  38       2.241  -3.567   6.849  1.00 -0.12
ATOM   1528  HE3 TRP D  38       1.539  -2.807   7.159  1.00  0.12
ATOM   1529  CZ3 TRP D  38       3.027  -4.234   7.790  1.00 -0.12
ATOM   1530  HZ3 TRP D  38       2.886  -3.987   8.831  1.00  0.12
ATOM   1531  CZ2 TRP D  38       4.214  -5.532   6.152  1.00 -0.12
ATOM   1532  HZ2 TRP D  38       4.980  -6.240   5.873  1.00  0.12
ATOM   1533  CH2 TRP D  38       4.002  -5.219   7.464  1.00 -0.12
ATOM   1534  HH2 TRP D  38       4.566  -5.711   8.242  1.00  0.12
ATOM   1535  C   TRP D  38       2.519  -0.879   3.305  1.00  0.55
ATOM   1536  O   TRP D  38       3.670  -0.929   3.790  1.00 -0.55
ATOM   1537  N   ASP D  39       2.293  -0.718   1.985  1.00 -0.40
ATOM   1538  H   ASP D  39       1.367  -0.723   1.618  1.00  0.40
ATOM   1539  CA  ASP D  39       3.344  -0.529   1.000  1.00  0.00
ATOM   1540  CB  ASP D  39       2.801  -0.475  -0.445  1.00  0.00
ATOM   1541  CG  ASP D  39       3.950  -0.444  -1.449  1.00  0.10
ATOM   1542  OD1 ASP D  39       4.875  -1.308  -1.558  1.00 -0.55
ATOM   1543  OD2 ASP D  39       3.903   0.568  -2.188  1.00 -0.55
ATOM   1544  C   ASP D  39       4.147   0.720   1.341  1.00  0.55
ATOM   1545  O   ASP D  39       5.375   0.701   1.287  1.00 -0.55
ATOM   1546  N   ALA D  40       3.425   1.781   1.670  1.00 -0.40
ATOM   1547  H   ALA D  40       2.429   1.780   1.701  1.00  0.40
ATOM   1548  CA  ALA D  40       4.098   3.008   2.005  1.00  0.00
ATOM   1549  CB  ALA D  40       3.108   4.192   2.046  1.00  0.00
ATOM   1550  C   ALA D  40       4.847   2.945   3.326  1.00  0.55
ATOM   1551  O   ALA D  40       5.942   3.565   3.414  1.00 -0.55
ATOM   1552  N   LEU D  41       4.279   2.302   4.337  1.00 -0.40
ATOM   1553  H   LEU D  41       3.398   1.839   4.287  1.00  0.40
ATOM   1554  CA  LEU D  41       5.018   2.279   5.625  1.00  0.00
ATOM   1555  CB  LEU D  41       4.104   1.734   6.716  1.00  0.00
ATOM   1556  CG  LEU D  41       2.933   2.617   7.138  1.00  0.00
ATOM   1557  CD1 LEU D  41       2.060   1.972   8.183  1.00  0.00
ATOM   1558  CD2 LEU D  41       3.429   3.981   7.603  1.00  0.00
ATOM   1559  C   LEU D  41       6.320   1.472   5.499  1.00  0.55
ATOM   1560  O   LEU D  41       7.373   1.764   6.055  1.00 -0.55
ATOM   1561  N   THR D  42       6.293   0.426   4.701  1.00 -0.40
ATOM   1562  H   THR D  42       5.460   0.203   4.203  1.00  0.40
ATOM   1563  CA  THR D  42       7.387  -0.483   4.450  1.00  0.00
ATOM   1564  CB  THR D  42       6.874  -1.938   4.297  1.00  0.00
ATOM   1565  OG1 THR D  42       5.911  -2.164   3.266  1.00 -0.49
ATOM   1566  HG1 THR D  42       5.104  -1.733   3.558  1.00  0.49
ATOM   1567  CG2 THR D  42       6.164  -2.300   5.617  1.00  0.00
ATOM   1568  C   THR D  42       8.225  -0.153   3.239  1.00  0.55
ATOM   1569  O   THR D  42       9.248  -0.869   3.171  1.00 -0.55
ATOM   1570  N   GLY D  43       7.890   0.727   2.339  1.00 -0.40
ATOM   1571  H   GLY D  43       7.055   1.270   2.390  1.00  0.40
ATOM   1572  CA  GLY D  43       8.758   0.948   1.196  1.00  0.00
ATOM   1573  C   GLY D  43       8.665   2.366   0.674  1.00  0.55
ATOM   1574  O   GLY D  43       8.721   2.567  -0.555  1.00 -0.55
ATOM   1575  N   TRP D  44       8.490   3.341   1.571  1.00 -0.40
ATOM   1576  H   TRP D  44       8.410   3.177   2.551  1.00  0.40
ATOM   1577  CA  TRP D  44       8.409   4.732   1.110  1.00  0.00
ATOM   1578  CB  TRP D  44       7.004   5.048   0.545  1.00  0.12
ATOM   1579  CG  TRP D  44       6.933   6.467   0.075  1.00 -0.12
ATOM   1580  CD1 TRP D  44       6.740   7.637   0.790  1.00 -0.12
ATOM   1581  HD1 TRP D  44       6.566   7.678   1.855  1.00  0.12
ATOM   1582  NE1 TRP D  44       6.797   8.735  -0.026  1.00 -0.40
ATOM   1583  HE1 TRP D  44       6.692   9.666   0.248  1.00  0.40
ATOM   1584  CE2 TRP D  44       7.035   8.275  -1.323  1.00  0.00
ATOM   1585  CD2 TRP D  44       7.122   6.855  -1.288  1.00  0.00
ATOM   1586  CE3 TRP D  44       7.348   6.145  -2.457  1.00 -0.12
ATOM   1587  HE3 TRP D  44       7.395   5.066  -2.470  1.00  0.12
ATOM   1588  CZ3 TRP D  44       7.515   6.851  -3.622  1.00 -0.12
ATOM   1589  HZ3 TRP D  44       7.702   6.315  -4.541  1.00  0.12
ATOM   1590  CZ2 TRP D  44       7.195   9.000  -2.513  1.00 -0.12
ATOM   1591  HZ2 TRP D  44       7.126  10.077  -2.558  1.00  0.12
ATOM   1592  CH2 TRP D  44       7.449   8.258  -3.651  1.00 -0.12
ATOM   1593  HH2 TRP D  44       7.602   8.771  -4.588  1.00  0.12
ATOM   1594  C   TRP D  44       8.786   5.747   2.198  1.00  0.55
ATOM   1595  O   TRP D  44       9.672   6.603   2.086  1.00 -0.55
ATOM   1596  N   VAL D  45       8.005   5.604   3.279  1.00 -0.40
ATOM   1597  H   VAL D  45       7.311   4.890   3.312  1.00  0.40
ATOM   1598  CA  VAL D  45       8.075   6.430   4.464  1.00  0.00
ATOM   1599  CB  VAL D  45       6.953   5.970   5.438  1.00  0.00
ATOM   1600  CG1 VAL D  45       7.110   6.443   6.852  1.00  0.00
ATOM   1601  CG2 VAL D  45       5.606   6.537   4.950  1.00  0.00
ATOM   1602  C   VAL D  45       9.460   6.454   5.114  1.00  0.55
ATOM   1603  O   VAL D  45      10.276   5.517   5.166  1.00 -0.55
ATOM   1604  N   GLU D  46       9.732   7.643   5.654  1.00 -0.40
ATOM   1605  H   GLU D  46       9.093   8.405   5.581  1.00  0.40
ATOM   1606  CA  GLU D  46      10.952   7.922   6.378  1.00  0.00
ATOM   1607  CB  GLU D  46      11.231   9.411   6.216  1.00  0.00
ATOM   1608  CG  GLU D  46      11.733   9.969   7.551  1.00  0.00
ATOM   1609  CD  GLU D  46      12.329  11.292   7.061  1.00  0.10
ATOM   1610  OE1 GLU D  46      11.753  11.888   6.109  1.00 -0.55
ATOM   1611  OE2 GLU D  46      13.376  11.685   7.570  1.00 -0.55
ATOM   1612  C   GLU D  46      10.875   7.591   7.862  1.00  0.55
ATOM   1613  O   GLU D  46       9.865   7.851   8.528  1.00 -0.55
ATOM   1614  N   TYR D  47      11.920   6.996   8.374  1.00 -0.40
ATOM   1615  H   TYR D  47      12.708   6.741   7.820  1.00  0.40
ATOM   1616  CA  TYR D  47      11.998   6.663   9.802  1.00  0.00
ATOM   1617  CB  TYR D  47      12.083   5.131  10.011  1.00  0.12
ATOM   1618  CG  TYR D  47      10.832   4.440   9.490  1.00 -0.12
ATOM   1619  CD1 TYR D  47       9.648   4.560  10.219  1.00 -0.12
ATOM   1620  HD1 TYR D  47       9.660   5.101  11.154  1.00  0.12
ATOM   1621  CE1 TYR D  47       8.467   4.009   9.782  1.00 -0.12
ATOM   1622  HE1 TYR D  47       7.557   4.135  10.350  1.00  0.12
ATOM   1623  CZ  TYR D  47       8.467   3.293   8.607  1.00  0.06
ATOM   1624  OH  TYR D  47       7.260   2.729   8.196  1.00 -0.49
ATOM   1625  HH  TYR D  47       7.444   2.139   7.461  1.00  0.43
ATOM   1626  CD2 TYR D  47      10.810   3.746   8.302  1.00 -0.12
ATOM   1627  HD2 TYR D  47      11.700   3.672   7.694  1.00  0.12
ATOM   1628  CE2 TYR D  47       9.624   3.142   7.895  1.00 -0.12
ATOM   1629  HE2 TYR D  47       9.617   2.541   6.998  1.00  0.12
ATOM   1630  C   TYR D  47      13.186   7.368  10.451  1.00  0.55
ATOM   1631  O   TYR D  47      14.047   7.815   9.694  1.00 -0.55
ATOM   1632  N   PRO D  48      13.294   7.505  11.762  1.00 -0.20
ATOM   1633  CD  PRO D  48      14.470   8.151  12.386  1.00  0.10
ATOM   1634  CA  PRO D  48      12.284   7.055  12.730  1.00  0.10
ATOM   1635  CB  PRO D  48      12.919   7.270  14.080  1.00  0.00
ATOM   1636  CG  PRO D  48      14.271   7.889  13.861  1.00  0.00
ATOM   1637  C   PRO D  48      11.047   7.941  12.524  1.00  0.55
ATOM   1638  O   PRO D  48      11.081   9.081  12.063  1.00 -0.55
ATOM   1639  N   LEU D  49       9.912   7.361  12.877  1.00 -0.40
ATOM   1640  H   LEU D  49       9.887   6.430  13.232  1.00  0.40
ATOM   1641  CA  LEU D  49       8.621   8.033  12.774  1.00  0.00
ATOM   1642  CB  LEU D  49       7.784   7.318  11.695  1.00  0.00
ATOM   1643  CG  LEU D  49       6.285   7.624  11.556  1.00  0.00
ATOM   1644  CD1 LEU D  49       6.170   8.993  10.909  1.00  0.00
ATOM   1645  CD2 LEU D  49       5.534   6.587  10.745  1.00  0.00
ATOM   1646  C   LEU D  49       7.856   8.067  14.095  1.00  0.55
ATOM   1647  O   LEU D  49       7.833   7.093  14.840  1.00 -0.55
ATOM   1648  N   VAL D  50       7.237   9.202  14.328  1.00 -0.40
ATOM   1649  H   VAL D  50       7.338   9.990  13.726  1.00  0.40
ATOM   1650  CA  VAL D  50       6.360   9.389  15.485  1.00  0.00
ATOM   1651  CB  VAL D  50       6.864  10.392  16.505  1.00  0.00
ATOM   1652  CG1 VAL D  50       5.976  10.585  17.728  1.00  0.00
ATOM   1653  CG2 VAL D  50       8.289   9.908  16.835  1.00  0.00
ATOM   1654  C   VAL D  50       4.957   9.722  14.982  1.00  0.55
ATOM   1655  O   VAL D  50       4.694  10.693  14.290  1.00 -0.55
ATOM   1656  N   LEU D  51       4.022   8.814  15.295  1.00 -0.40
ATOM   1657  H   LEU D  51       4.266   7.972  15.768  1.00  0.40
ATOM   1658  CA  LEU D  51       2.617   8.954  14.992  1.00  0.00
ATOM   1659  CB  LEU D  51       1.964   7.666  14.508  1.00  0.00
ATOM   1660  CG  LEU D  51       0.431   7.899  14.255  1.00  0.00
ATOM   1661  CD1 LEU D  51       0.344   8.946  13.166  1.00  0.00
ATOM   1662  CD2 LEU D  51      -0.313   6.653  13.870  1.00  0.00
ATOM   1663  C   LEU D  51       1.850   9.395  16.268  1.00  0.55
ATOM   1664  O   LEU D  51       1.715   8.557  17.200  1.00 -0.55
ATOM   1665  N   GLU D  52       1.399  10.648  16.303  1.00 -0.40
ATOM   1666  H   GLU D  52       1.576  11.296  15.567  1.00  0.40
ATOM   1667  CA  GLU D  52       0.603  11.155  17.441  1.00  0.00
ATOM   1668  CB  GLU D  52       1.049  12.512  17.974  1.00  0.00
ATOM   1669  CG  GLU D  52       0.120  12.881  19.125  1.00  0.00
ATOM   1670  CD  GLU D  52       0.505  14.125  19.876  1.00  0.10
ATOM   1671  OE1 GLU D  52       1.453  14.804  19.421  1.00 -0.55
ATOM   1672  OE2 GLU D  52      -0.122  14.438  20.921  1.00 -0.55
ATOM   1673  C   GLU D  52      -0.851  11.240  16.971  1.00  0.55
ATOM   1674  O   GLU D  52      -1.195  12.071  16.136  1.00 -0.55
ATOM   1675  N   TRP D  53      -1.679  10.348  17.439  1.00 -0.40
ATOM   1676  H   TRP D  53      -1.353   9.670  18.090  1.00  0.40
ATOM   1677  CA  TRP D  53      -3.079  10.211  17.117  1.00  0.00
ATOM   1678  CB  TRP D  53      -3.360   8.765  16.698  1.00  0.12
ATOM   1679  CG  TRP D  53      -4.647   8.560  15.930  1.00 -0.12
ATOM   1680  CD1 TRP D  53      -5.830   9.254  16.037  1.00 -0.12
ATOM   1681  HD1 TRP D  53      -5.990  10.091  16.700  1.00  0.12
ATOM   1682  NE1 TRP D  53      -6.779   8.743  15.192  1.00 -0.40
ATOM   1683  HE1 TRP D  53      -7.701   9.054  15.116  1.00  0.40
ATOM   1684  CE2 TRP D  53      -6.220   7.726  14.472  1.00  0.00
ATOM   1685  CD2 TRP D  53      -4.896   7.559  14.926  1.00  0.00
ATOM   1686  CE3 TRP D  53      -4.097   6.557  14.345  1.00 -0.12
ATOM   1687  HE3 TRP D  53      -3.072   6.398  14.648  1.00  0.12
ATOM   1688  CZ3 TRP D  53      -4.656   5.760  13.355  1.00 -0.12
ATOM   1689  HZ3 TRP D  53      -4.053   5.001  12.880  1.00  0.12
ATOM   1690  CZ2 TRP D  53      -6.798   6.909  13.491  1.00 -0.12
ATOM   1691  HZ2 TRP D  53      -7.817   7.029  13.153  1.00  0.12
ATOM   1692  CH2 TRP D  53      -5.987   5.924  12.965  1.00 -0.12
ATOM   1693  HH2 TRP D  53      -6.397   5.254  12.225  1.00  0.12
ATOM   1694  C   TRP D  53      -3.992  10.680  18.260  1.00  0.55
ATOM   1695  O   TRP D  53      -4.260   9.961  19.231  1.00 -0.55
ATOM   1696  N   ARG D  54      -4.509  11.889  18.138  1.00 -0.40
ATOM   1697  H   ARG D  54      -4.297  12.469  17.356  1.00  0.40
ATOM   1698  CA  ARG D  54      -5.423  12.471  19.124  1.00  0.00
ATOM   1699  CB  ARG D  54      -5.277  13.968  19.169  1.00  0.00
ATOM   1700  CG  ARG D  54      -3.840  14.366  19.208  1.00  0.00
ATOM   1701  CD  ARG D  54      -3.763  15.882  19.059  1.00  0.35
ATOM   1702  NE  ARG D  54      -2.370  16.200  19.424  1.00 -0.35
ATOM   1703  HE  ARG D  54      -1.843  15.590  20.014  1.00  0.45
ATOM   1704  CZ  ARG D  54      -1.827  17.333  18.943  1.00  0.35
ATOM   1705  NH1 ARG D  54      -2.595  18.101  18.159  1.00 -0.70
ATOM   1706 HH11 ARG D  54      -3.533  17.824  17.951  1.00  0.40
ATOM   1707 HH12 ARG D  54      -2.229  18.952  17.780  1.00  0.40
ATOM   1708  NH2 ARG D  54      -0.573  17.686  19.232  1.00 -0.70
ATOM   1709 HH21 ARG D  54      -0.013  17.103  19.820  1.00  0.40
ATOM   1710 HH22 ARG D  54      -0.194  18.534  18.861  1.00  0.40
ATOM   1711  C   ARG D  54      -6.883  12.189  18.811  1.00  0.55
ATOM   1712  O   ARG D  54      -7.318  12.067  17.663  1.00 -0.55
ATOM   1713  N   GLN D  55      -7.648  12.139  19.909  1.00 -0.40
ATOM   1714  H   GLN D  55      -7.251  12.312  20.806  1.00  0.40
ATOM   1715  CA  GLN D  55      -9.090  11.838  19.932  1.00  0.00
ATOM   1716  CB  GLN D  55      -9.990  12.899  19.315  1.00  0.00
ATOM   1717  CG  GLN D  55      -9.701  14.322  19.634  1.00  0.00
ATOM   1718  CD  GLN D  55      -9.928  14.596  21.112  1.00  0.55
ATOM   1719  OE1 GLN D  55     -10.852  14.070  21.754  1.00 -0.55
ATOM   1720  NE2 GLN D  55      -8.987  15.444  21.557  1.00 -0.78
ATOM   1721 HE21 GLN D  55      -8.987  15.733  22.514  1.00  0.39
ATOM   1722 HE22 GLN D  55      -8.286  15.786  20.931  1.00  0.39
ATOM   1723  C   GLN D  55      -9.358  10.579  19.102  1.00  0.55
ATOM   1724  O   GLN D  55     -10.206  10.650  18.206  1.00 -0.55
ATOM   1725  N   PHE D  56      -8.638   9.514  19.326  1.00 -0.40
ATOM   1726  H   PHE D  56      -7.951   9.489  20.048  1.00  0.40
ATOM   1727  CA  PHE D  56      -8.780   8.290  18.548  1.00  0.00
ATOM   1728  CB  PHE D  56      -7.884   7.117  19.070  1.00  0.12
ATOM   1729  CG  PHE D  56      -8.059   5.866  18.234  1.00 -0.12
ATOM   1730  CD1 PHE D  56      -7.308   5.644  17.095  1.00 -0.12
ATOM   1731  HD1 PHE D  56      -6.549   6.362  16.823  1.00  0.12
ATOM   1732  CE1 PHE D  56      -7.495   4.539  16.295  1.00 -0.12
ATOM   1733  HE1 PHE D  56      -6.903   4.414  15.401  1.00  0.12
ATOM   1734  CZ  PHE D  56      -8.437   3.593  16.637  1.00 -0.12
ATOM   1735  HZ  PHE D  56      -8.574   2.713  16.027  1.00  0.12
ATOM   1736  CD2 PHE D  56      -9.016   4.915  18.567  1.00 -0.12
ATOM   1737  HD2 PHE D  56      -9.616   5.057  19.453  1.00  0.12
ATOM   1738  CE2 PHE D  56      -9.215   3.789  17.786  1.00 -0.12
ATOM   1739  HE2 PHE D  56      -9.967   3.064  18.062  1.00  0.12
ATOM   1740  C   PHE D  56     -10.235   7.888  18.459  1.00  0.55
ATOM   1741  O   PHE D  56     -10.788   7.583  17.403  1.00 -0.55
ATOM   1742  N   GLU D  57     -10.875   7.847  19.613  1.00 -0.40
ATOM   1743  H   GLU D  57     -10.450   8.088  20.482  1.00  0.40
ATOM   1744  CA  GLU D  57     -12.286   7.428  19.647  1.00  0.00
ATOM   1745  CB  GLU D  57     -12.731   7.447  21.119  1.00  0.00
ATOM   1746  CG  GLU D  57     -11.827   6.468  21.903  1.00  0.00
ATOM   1747  CD  GLU D  57     -12.309   5.086  21.422  1.00  0.10
ATOM   1748  OE1 GLU D  57     -13.539   4.903  21.167  1.00 -0.55
ATOM   1749  OE2 GLU D  57     -11.350   4.280  21.344  1.00 -0.55
ATOM   1750  C   GLU D  57     -13.226   8.238  18.785  1.00  0.55
ATOM   1751  O   GLU D  57     -14.159   7.640  18.238  1.00 -0.55
ATOM   1752  N   GLN D  58     -13.059   9.541  18.646  1.00 -0.40
ATOM   1753  H   GLN D  58     -12.314  10.041  19.082  1.00  0.40
ATOM   1754  CA  GLN D  58     -13.991  10.327  17.818  1.00  0.00
ATOM   1755  CB  GLN D  58     -13.777  11.833  17.959  1.00  0.00
ATOM   1756  CG  GLN D  58     -14.045  12.422  19.347  1.00  0.00
ATOM   1757  CD  GLN D  58     -14.151  13.951  19.313  1.00  0.55
ATOM   1758  OE1 GLN D  58     -13.373  14.649  19.970  1.00 -0.55
ATOM   1759  NE2 GLN D  58     -15.159  14.475  18.554  1.00 -0.78
ATOM   1760 HE21 GLN D  58     -15.276  15.466  18.494  1.00  0.39
ATOM   1761 HE22 GLN D  58     -15.779  13.867  18.058  1.00  0.39
ATOM   1762  C   GLN D  58     -13.871   9.932  16.352  1.00  0.55
ATOM   1763  O   GLN D  58     -14.823   9.873  15.599  1.00 -0.55
ATOM   1764  N   SER D  59     -12.600   9.707  15.980  1.00 -0.40
ATOM   1765  H   SER D  59     -11.840   9.789  16.619  1.00  0.40
ATOM   1766  CA  SER D  59     -12.252   9.329  14.618  1.00  0.00
ATOM   1767  CB  SER D  59     -10.742   9.419  14.380  1.00  0.00
ATOM   1768  OG  SER D  59      -9.985   8.432  15.041  1.00 -0.49
ATOM   1769  HG  SER D  59     -10.278   8.443  15.956  1.00  0.49
ATOM   1770  C   SER D  59     -12.830   7.960  14.320  1.00  0.55
ATOM   1771  O   SER D  59     -13.230   7.743  13.205  1.00 -0.55
ATOM   1772  N   LYS D  60     -12.866   7.106  15.304  1.00 -0.40
ATOM   1773  H   LYS D  60     -12.537   7.370  16.206  1.00  0.40
ATOM   1774  CA  LYS D  60     -13.365   5.724  15.227  1.00  0.00
ATOM   1775  CB  LYS D  60     -13.110   4.995  16.529  1.00  0.00
ATOM   1776  CG  LYS D  60     -13.121   3.478  16.440  1.00  0.00
ATOM   1777  CD  LYS D  60     -12.430   2.997  17.729  1.00  0.00
ATOM   1778  CE  LYS D  60     -13.148   1.784  18.292  1.00  0.33
ATOM   1779  NZ  LYS D  60     -12.399   1.290  19.472  1.00 -0.32
ATOM   1780  HZ1 LYS D  60     -12.355   2.038  20.193  1.00  0.33
ATOM   1781  HZ2 LYS D  60     -11.435   1.026  19.185  1.00  0.33
ATOM   1782  HZ3 LYS D  60     -12.883   0.457  19.865  1.00  0.33
ATOM   1783  C   LYS D  60     -14.840   5.709  14.855  1.00  0.55
ATOM   1784  O   LYS D  60     -15.294   4.964  13.999  1.00 -0.55
ATOM   1785  N   GLN D  61     -15.563   6.587  15.514  1.00 -0.40
ATOM   1786  H   GLN D  61     -15.147   7.174  16.202  1.00  0.40
ATOM   1787  CA  GLN D  61     -16.974   6.791  15.323  1.00  0.00
ATOM   1788  CB  GLN D  61     -17.413   8.029  16.136  1.00  0.00
ATOM   1789  CG  GLN D  61     -18.944   8.176  16.256  1.00  0.00
ATOM   1790  CD  GLN D  61     -19.297   9.331  17.201  1.00  0.55
ATOM   1791  OE1 GLN D  61     -19.913   9.119  18.251  1.00 -0.55
ATOM   1792  NE2 GLN D  61     -18.898  10.577  16.812  1.00 -0.78
ATOM   1793 HE21 GLN D  61     -19.100  11.369  17.388  1.00  0.39
ATOM   1794 HE22 GLN D  61     -18.403  10.698  15.951  1.00  0.39
ATOM   1795  C   GLN D  61     -17.233   7.100  13.848  1.00  0.55
ATOM   1796  O   GLN D  61     -17.981   6.445  13.120  1.00 -0.55
ATOM   1797  N   LEU D  62     -16.547   8.148  13.427  1.00 -0.40
ATOM   1798  H   LEU D  62     -15.919   8.610  14.046  1.00  0.40
ATOM   1799  CA  LEU D  62     -16.601   8.738  12.101  1.00  0.00
ATOM   1800  CB  LEU D  62     -15.842  10.101  12.247  1.00  0.00
ATOM   1801  CG  LEU D  62     -16.854  11.115  12.832  1.00  0.00
ATOM   1802  CD1 LEU D  62     -17.240  12.196  11.827  1.00  0.00
ATOM   1803  CD2 LEU D  62     -18.114  10.377  13.286  1.00  0.00
ATOM   1804  C   LEU D  62     -16.118   7.892  10.956  1.00  0.55
ATOM   1805  O   LEU D  62     -16.510   8.045   9.779  1.00 -0.55
ATOM   1806  N   THR D  63     -15.268   6.909  11.229  1.00 -0.40
ATOM   1807  H   THR D  63     -14.924   6.703  12.141  1.00  0.40
ATOM   1808  CA  THR D  63     -14.809   6.078  10.112  1.00  0.00
ATOM   1809  CB  THR D  63     -13.275   6.049  10.159  1.00  0.00
ATOM   1810  OG1 THR D  63     -12.968   5.535  11.475  1.00 -0.49
ATOM   1811  HG1 THR D  63     -13.062   6.277  12.078  1.00  0.49
ATOM   1812  CG2 THR D  63     -12.700   7.428   9.897  1.00  0.00
ATOM   1813  C   THR D  63     -15.493   4.720  10.164  1.00  0.55
ATOM   1814  O   THR D  63     -14.992   4.004   9.273  1.00 -0.55
ATOM   1815  NT  THR D  63     -16.459   4.412  11.052  1.00 -0.40
ATOM   1816  HNT THR D  63     -16.796   5.070  11.721  1.00  0.40
ATOM   1817  CAT THR D  63     -17.059   3.109  11.084  1.00  0.00
ATOM   1818  CAY GLY G  66     -12.960  -1.116  11.692  1.00  0.00
ATOM   1819  CY  GLY G  66     -12.513  -0.187  10.615  1.00  0.55
ATOM   1820  OY  GLY G  66     -12.282  -0.603   9.482  1.00 -0.55
ATOM   1821  N   GLY G  66     -12.378   1.109  10.964  1.00 -0.40
ATOM   1822  H   GLY G  66     -12.595   1.425  11.884  1.00  0.40
ATOM   1823  CA  GLY G  66     -11.909   2.150  10.033  1.00  0.00
ATOM   1824  C   GLY G  66     -10.541   2.627  10.581  1.00  0.55
ATOM   1825  O   GLY G  66      -9.479   2.186  10.140  1.00 -0.55
ATOM   1826  N   ALA G  67     -10.644   3.517  11.543  1.00 -0.40
ATOM   1827  H   ALA G  67     -11.543   3.858  11.799  1.00  0.40
ATOM   1828  CA  ALA G  67      -9.576   4.090  12.313  1.00  0.00
ATOM   1829  CB  ALA G  67     -10.169   4.921  13.447  1.00  0.00
ATOM   1830  C   ALA G  67      -8.761   2.939  12.931  1.00  0.55
ATOM   1831  O   ALA G  67      -7.522   2.967  13.050  1.00 -0.55
ATOM   1832  N   GLU G  68      -9.525   1.909  13.351  1.00 -0.40
ATOM   1833  H   GLU G  68     -10.518   1.886  13.256  1.00  0.40
ATOM   1834  CA  GLU G  68      -8.876   0.746  13.986  1.00  0.00
ATOM   1835  CB  GLU G  68      -9.983  -0.057  14.687  1.00  0.00
ATOM   1836  CG  GLU G  68      -9.472  -1.035  15.701  1.00  0.00
ATOM   1837  CD  GLU G  68      -8.727  -0.387  16.879  1.00  0.10
ATOM   1838  OE1 GLU G  68      -9.359   0.488  17.513  1.00 -0.55
ATOM   1839  OE2 GLU G  68      -7.592  -0.906  17.014  1.00 -0.55
ATOM   1840  C   GLU G  68      -8.033  -0.111  13.048  1.00  0.55
ATOM   1841  O   GLU G  68      -6.927  -0.547  13.412  1.00 -0.55
ATOM   1842  N   SER G  69      -8.527  -0.352  11.857  1.00 -0.40
ATOM   1843  H   SER G  69      -9.436  -0.021  11.628  1.00  0.40
ATOM   1844  CA  SER G  69      -7.888  -1.074  10.777  1.00  0.00
ATOM   1845  CB  SER G  69      -8.774  -0.979   9.511  1.00  0.00
ATOM   1846  OG  SER G  69      -9.593  -2.109   9.552  1.00 -0.49
ATOM   1847  HG  SER G  69     -10.252  -1.983   8.865  1.00  0.49
ATOM   1848  C   SER G  69      -6.558  -0.395  10.368  1.00  0.55
ATOM   1849  O   SER G  69      -5.604  -1.113  10.134  1.00 -0.55
ATOM   1850  N   VAL G  70      -6.605   0.929  10.302  1.00 -0.40
ATOM   1851  H   VAL G  70      -7.448   1.425  10.493  1.00  0.40
ATOM   1852  CA  VAL G  70      -5.467   1.763   9.956  1.00  0.00
ATOM   1853  CB  VAL G  70      -5.878   3.215   9.666  1.00  0.00
ATOM   1854  CG1 VAL G  70      -4.593   4.063   9.684  1.00  0.00
ATOM   1855  CG2 VAL G  70      -6.650   3.348   8.374  1.00  0.00
ATOM   1856  C   VAL G  70      -4.416   1.703  11.050  1.00  0.55
ATOM   1857  O   VAL G  70      -3.219   1.521  10.780  1.00 -0.55
ATOM   1858  N   LEU G  71      -4.823   1.827  12.294  1.00 -0.40
ATOM   1859  H   LEU G  71      -5.783   1.989  12.505  1.00  0.40
ATOM   1860  CA  LEU G  71      -3.941   1.743  13.460  1.00  0.00
ATOM   1861  CB  LEU G  71      -4.709   1.896  14.781  1.00  0.00
ATOM   1862  CG  LEU G  71      -3.916   1.706  16.088  1.00  0.00
ATOM   1863  CD1 LEU G  71      -2.763   2.700  16.152  1.00  0.00
ATOM   1864  CD2 LEU G  71      -4.773   1.843  17.339  1.00  0.00
ATOM   1865  C   LEU G  71      -3.216   0.371  13.430  1.00  0.55
ATOM   1866  O   LEU G  71      -2.013   0.270  13.737  1.00 -0.55
ATOM   1867  N   GLN G  72      -3.966  -0.653  13.113  1.00 -0.40
ATOM   1868  H   GLN G  72      -4.931  -0.518  12.912  1.00  0.40
ATOM   1869  CA  GLN G  72      -3.532  -2.041  13.016  1.00  0.00
ATOM   1870  CB  GLN G  72      -4.764  -2.898  12.742  1.00  0.00
ATOM   1871  CG  GLN G  72      -4.505  -4.377  12.508  1.00  0.00
ATOM   1872  CD  GLN G  72      -5.823  -5.164  12.367  1.00  0.55
ATOM   1873  OE1 GLN G  72      -6.871  -4.943  13.028  1.00 -0.55
ATOM   1874  NE2 GLN G  72      -5.884  -6.188  11.485  1.00 -0.78
ATOM   1875 HE21 GLN G  72      -6.731  -6.709  11.381  1.00  0.39
ATOM   1876 HE22 GLN G  72      -5.081  -6.424  10.937  1.00  0.39
ATOM   1877  C   GLN G  72      -2.402  -2.187  11.996  1.00  0.55
ATOM   1878  O   GLN G  72      -1.461  -2.936  12.285  1.00 -0.55
ATOM   1879  N   VAL G  73      -2.455  -1.510  10.866  1.00 -0.40
ATOM   1880  H   VAL G  73      -3.245  -0.950  10.630  1.00  0.40
ATOM   1881  CA  VAL G  73      -1.376  -1.526   9.881  1.00  0.00
ATOM   1882  CB  VAL G  73      -1.773  -0.826   8.592  1.00  0.00
ATOM   1883  CG1 VAL G  73      -0.577  -0.684   7.662  1.00  0.00
ATOM   1884  CG2 VAL G  73      -2.900  -1.681   7.986  1.00  0.00
ATOM   1885  C   VAL G  73      -0.110  -0.909  10.458  1.00  0.55
ATOM   1886  O   VAL G  73       1.014  -1.391  10.272  1.00 -0.55
ATOM   1887  N   PHE G  74      -0.235   0.192  11.184  1.00 -0.40
ATOM   1888  H   PHE G  74      -1.115   0.639  11.325  1.00  0.40
ATOM   1889  CA  PHE G  74       0.915   0.819  11.822  1.00  0.00
ATOM   1890  CB  PHE G  74       0.508   2.100  12.543  1.00  0.12
ATOM   1891  CG  PHE G  74       0.485   3.308  11.662  1.00 -0.12
ATOM   1892  CD1 PHE G  74       1.627   4.021  11.375  1.00 -0.12
ATOM   1893  HD1 PHE G  74       2.570   3.712  11.802  1.00  0.12
ATOM   1894  CE1 PHE G  74       1.584   5.136  10.543  1.00 -0.12
ATOM   1895  HE1 PHE G  74       2.486   5.690  10.331  1.00  0.12
ATOM   1896  CZ  PHE G  74       0.363   5.535   9.984  1.00 -0.12
ATOM   1897  HZ  PHE G  74       0.324   6.400   9.339  1.00  0.12
ATOM   1898  CD2 PHE G  74      -0.730   3.707  11.100  1.00 -0.12
ATOM   1899  HD2 PHE G  74      -1.628   3.149  11.321  1.00  0.12
ATOM   1900  CE2 PHE G  74      -0.797   4.819  10.257  1.00 -0.12
ATOM   1901  HE2 PHE G  74      -1.740   5.119   9.823  1.00  0.12
ATOM   1902  C   PHE G  74       1.531  -0.165  12.819  1.00  0.55
ATOM   1903  O   PHE G  74       2.754  -0.281  12.934  1.00 -0.55
ATOM   1904  N   ARG G  75       0.737  -0.869  13.575  1.00 -0.40
ATOM   1905  H   ARG G  75      -0.255  -0.805  13.506  1.00  0.40
ATOM   1906  CA  ARG G  75       1.263  -1.817  14.592  1.00  0.00
ATOM   1907  CB  ARG G  75       0.127  -2.208  15.541  1.00  0.00
ATOM   1908  CG  ARG G  75      -0.181  -0.900  16.312  1.00  0.00
ATOM   1909  CD  ARG G  75      -0.113  -1.130  17.786  1.00  0.35
ATOM   1910  NE  ARG G  75      -1.036  -2.075  18.265  1.00 -0.35
ATOM   1911  HE  ARG G  75      -1.940  -1.843  17.953  1.00  0.45
ATOM   1912  CZ  ARG G  75      -1.085  -3.168  18.993  1.00  0.35
ATOM   1913  NH1 ARG G  75      -0.052  -3.761  19.550  1.00 -0.70
ATOM   1914 HH11 ARG G  75       0.866  -3.381  19.433  1.00  0.40
ATOM   1915 HH12 ARG G  75      -0.183  -4.592  20.089  1.00  0.40
ATOM   1916  NH2 ARG G  75      -2.308  -3.705  19.156  1.00 -0.70
ATOM   1917 HH21 ARG G  75      -3.105  -3.272  18.734  1.00  0.40
ATOM   1918 HH22 ARG G  75      -2.421  -4.537  19.698  1.00  0.40
ATOM   1919  C   ARG G  75       1.977  -3.000  13.985  1.00  0.55
ATOM   1920  O   ARG G  75       3.032  -3.351  14.563  1.00 -0.55
ATOM   1921  N   GLU G  76       1.495  -3.530  12.860  1.00 -0.40
ATOM   1922  H   GLU G  76       0.657  -3.196  12.436  1.00  0.40
ATOM   1923  CA  GLU G  76       2.161  -4.633  12.176  1.00  0.00
ATOM   1924  CB  GLU G  76       1.411  -5.141  10.964  1.00  0.00
ATOM   1925  CG  GLU G  76      -0.014  -5.502  11.262  1.00  0.00
ATOM   1926  CD  GLU G  76      -0.574  -6.428  10.170  1.00  0.10
ATOM   1927  OE1 GLU G  76       0.212  -6.826   9.244  1.00 -0.55
ATOM   1928  OE2 GLU G  76      -1.781  -6.717  10.403  1.00 -0.55
ATOM   1929  C   GLU G  76       3.495  -4.204  11.555  1.00  0.55
ATOM   1930  O   GLU G  76       4.452  -4.972  11.483  1.00 -0.55
ATOM   1931  N   ALA G  77       3.440  -2.964  11.113  1.00 -0.40
ATOM   1932  H   ALA G  77       2.638  -2.376  11.172  1.00  0.40
ATOM   1933  CA  ALA G  77       4.669  -2.427  10.486  1.00  0.00
ATOM   1934  CB  ALA G  77       4.400  -1.145   9.729  1.00  0.00
ATOM   1935  C   ALA G  77       5.746  -2.313  11.570  1.00  0.55
ATOM   1936  O   ALA G  77       6.948  -2.589  11.381  1.00 -0.55
ATOM   1937  N   LYS G  78       5.325  -1.900  12.747  1.00 -0.40
ATOM   1938  H   LYS G  78       4.372  -1.665  12.921  1.00  0.40
ATOM   1939  CA  LYS G  78       6.230  -1.765  13.862  1.00  0.00
ATOM   1940  CB  LYS G  78       5.574  -1.070  15.047  1.00  0.00
ATOM   1941  CG  LYS G  78       6.523  -0.801  16.189  1.00  0.00
ATOM   1942  CD  LYS G  78       5.895  -0.261  17.443  1.00  0.00
ATOM   1943  CE  LYS G  78       6.865   0.463  18.370  1.00  0.33
ATOM   1944  NZ  LYS G  78       8.325   0.396  18.074  1.00 -0.32
ATOM   1945  HZ1 LYS G  78       8.508   0.801  17.134  1.00  0.33
ATOM   1946  HZ2 LYS G  78       8.637  -0.596  18.091  1.00  0.33
ATOM   1947  HZ3 LYS G  78       8.850   0.935  18.792  1.00  0.33
ATOM   1948  C   LYS G  78       6.640  -3.190  14.279  1.00  0.55
ATOM   1949  O   LYS G  78       7.845  -3.410  14.482  1.00 -0.55
ATOM   1950  N   ALA G  79       5.695  -4.098  14.415  1.00 -0.40
ATOM   1951  H   ALA G  79       4.738  -3.902  14.214  1.00  0.40
ATOM   1952  CA  ALA G  79       5.992  -5.457  14.875  1.00  0.00
ATOM   1953  CB  ALA G  79       4.819  -6.381  14.762  1.00  0.00
ATOM   1954  C   ALA G  79       7.169  -5.998  14.080  1.00  0.55
ATOM   1955  O   ALA G  79       8.109  -6.576  14.609  1.00 -0.55
ATOM   1956  N   GLU G  80       7.032  -5.746  12.794  1.00 -0.40
ATOM   1957  H   GLU G  80       6.244  -5.251  12.436  1.00  0.40
ATOM   1958  CA  GLU G  80       8.014  -6.168  11.811  1.00  0.00
ATOM   1959  CB  GLU G  80       7.380  -6.019  10.421  1.00  0.00
ATOM   1960  CG  GLU G  80       6.445  -7.204  10.122  1.00  0.00
ATOM   1961  CD  GLU G  80       6.491  -7.524   8.632  1.00  0.10
ATOM   1962  OE1 GLU G  80       7.419  -7.057   7.921  1.00 -0.55
ATOM   1963  OE2 GLU G  80       5.564  -8.231   8.176  1.00 -0.55
ATOM   1964  C   GLU G  80       9.295  -5.394  11.884  1.00  0.55
ATOM   1965  O   GLU G  80      10.083  -5.640  10.966  1.00 -0.55
ATOM   1966  N   GLY G  81       9.579  -4.506  12.807  1.00 -0.40
ATOM   1967  H   GLY G  81       8.929  -4.298  13.533  1.00  0.40
ATOM   1968  CA  GLY G  81      10.801  -3.770  12.868  1.00  0.00
ATOM   1969  C   GLY G  81      10.933  -2.318  12.522  1.00  0.55
ATOM   1970  O   GLY G  81      12.002  -1.736  12.861  1.00 -0.55
ATOM   1971  N   ALA G  82       9.966  -1.695  11.857  1.00 -0.40
ATOM   1972  H   ALA G  82       9.147  -2.181  11.564  1.00  0.40
ATOM   1973  CA  ALA G  82      10.009  -0.266  11.498  1.00  0.00
ATOM   1974  CB  ALA G  82       8.849   0.132  10.625  1.00  0.00
ATOM   1975  C   ALA G  82       9.959   0.484  12.824  1.00  0.55
ATOM   1976  O   ALA G  82       9.249   0.068  13.753  1.00 -0.55
ATOM   1977  N   ASP G  83      10.738   1.516  12.867  1.00 -0.40
ATOM   1978  H   ASP G  83      11.292   1.754  12.075  1.00  0.40
ATOM   1979  CA  ASP G  83      10.905   2.421  14.005  1.00  0.00
ATOM   1980  CB  ASP G  83      12.284   3.089  13.972  1.00  0.00
ATOM   1981  CG  ASP G  83      12.602   3.800  15.278  1.00  0.10
ATOM   1982  OD1 ASP G  83      11.694   3.935  16.136  1.00 -0.55
ATOM   1983  OD2 ASP G  83      13.758   4.251  15.473  1.00 -0.55
ATOM   1984  C   ASP G  83       9.802   3.502  14.064  1.00  0.55
ATOM   1985  O   ASP G  83       9.939   4.665  13.652  1.00 -0.55
ATOM   1986  N   ILE G  84       8.688   3.016  14.606  1.00 -0.40
ATOM   1987  H   ILE G  84       8.629   2.072  14.921  1.00  0.40
ATOM   1988  CA  ILE G  84       7.490   3.812  14.780  1.00  0.00
ATOM   1989  CB  ILE G  84       6.274   3.175  14.036  1.00  0.00
ATOM   1990  CG2 ILE G  84       4.984   3.976  14.218  1.00  0.00
ATOM   1991  CG1 ILE G  84       6.656   3.114  12.558  1.00  0.00
ATOM   1992  CD1 ILE G  84       5.693   2.333  11.708  1.00  0.00
ATOM   1993  C   ILE G  84       7.063   3.937  16.236  1.00  0.55
ATOM   1994  O   ILE G  84       6.835   2.864  16.847  1.00 -0.55
ATOM   1995  N   THR G  85       6.993   5.171  16.703  1.00 -0.40
ATOM   1996  H   THR G  85       7.276   5.971  16.180  1.00  0.40
ATOM   1997  CA  THR G  85       6.475   5.399  18.054  1.00  0.00
ATOM   1998  CB  THR G  85       7.217   6.462  18.836  1.00  0.00
ATOM   1999  OG1 THR G  85       8.511   5.902  18.938  1.00 -0.49
ATOM   2000  HG1 THR G  85       8.941   6.075  18.097  1.00  0.49
ATOM   2001  CG2 THR G  85       6.576   6.611  20.210  1.00  0.00
ATOM   2002  C   THR G  85       4.997   5.803  17.919  1.00  0.55
ATOM   2003  O   THR G  85       4.675   6.727  17.167  1.00 -0.55
ATOM   2004  N   ILE G  86       4.078   5.148  18.570  1.00 -0.40
ATOM   2005  H   ILE G  86       4.309   4.387  19.170  1.00  0.40
ATOM   2006  CA  ILE G  86       2.637   5.469  18.479  1.00  0.00
ATOM   2007  CB  ILE G  86       1.859   4.226  18.078  1.00  0.00
ATOM   2008  CG2 ILE G  86       0.377   4.422  17.914  1.00  0.00
ATOM   2009  CG1 ILE G  86       2.429   3.665  16.757  1.00  0.00
ATOM   2010  CD1 ILE G  86       1.787   2.267  16.571  1.00  0.00
ATOM   2011  C   ILE G  86       2.132   6.026  19.794  1.00  0.55
ATOM   2012  O   ILE G  86       2.241   5.386  20.845  1.00 -0.55
ATOM   2013  N   ILE G  87       1.599   7.224  19.769  1.00 -0.40
ATOM   2014  H   ILE G  87       1.546   7.740  18.919  1.00  0.40
ATOM   2015  CA  ILE G  87       1.044   7.911  20.939  1.00  0.00
ATOM   2016  CB  ILE G  87       1.652   9.299  21.168  1.00  0.00
ATOM   2017  CG2 ILE G  87       1.021   9.964  22.386  1.00  0.00
ATOM   2018  CG1 ILE G  87       3.175   9.136  21.237  1.00  0.00
ATOM   2019  CD1 ILE G  87       3.880  10.454  20.993  1.00  0.00
ATOM   2020  C   ILE G  87      -0.451   8.061  20.692  1.00  0.55
ATOM   2021  O   ILE G  87      -0.907   8.575  19.679  1.00 -0.55
ATOM   2022  N   LEU G  88      -1.191   7.480  21.604  1.00 -0.40
ATOM   2023  H   LEU G  88      -0.783   7.018  22.387  1.00  0.40
ATOM   2024  CA  LEU G  88      -2.651   7.457  21.552  1.00  0.00
ATOM   2025  CB  LEU G  88      -3.173   6.041  21.669  1.00  0.00
ATOM   2026  CG  LEU G  88      -2.883   5.096  20.508  1.00  0.00
ATOM   2027  CD1 LEU G  88      -3.165   3.672  20.943  1.00  0.00
ATOM   2028  CD2 LEU G  88      -3.762   5.443  19.307  1.00  0.00
ATOM   2029  C   LEU G  88      -3.136   8.384  22.664  1.00  0.55
ATOM   2030  O   LEU G  88      -3.051   8.033  23.837  1.00 -0.55
ATOM   2031  N   SER G  89      -3.544   9.564  22.223  1.00 -0.40
ATOM   2032  H   SER G  89      -3.506   9.841  21.266  1.00  0.40
ATOM   2033  CA  SER G  89      -4.097  10.545  23.216  1.00  0.00
ATOM   2034  CB  SER G  89      -3.200  11.750  23.349  1.00  0.00
ATOM   2035  OG  SER G  89      -2.458  12.041  22.184  1.00 -0.49
ATOM   2036  HG  SER G  89      -1.933  12.818  22.391  1.00  0.49
ATOM   2037  C   SER G  89      -5.548  10.818  22.817  1.00  0.10
ATOM   2038  O   SER G  89      -6.176   9.872  22.206  1.00 -0.55
ATOM   2039  OXT SER G  89      -6.064  11.936  23.072  1.00 -0.55
ATOM   2040  OH2 OH2 R 111       8.502   0.276  -8.217  1.00 -0.83
ATOM   2041  H1  OH2 R 111       8.689  -0.355  -7.522  1.00  0.42
ATOM   2042  H2  OH2 R 111       7.573   0.153  -8.410  1.00  0.42
ATOM   2043  OH2 OH2 R 113      10.492  -3.800 -11.608  1.00 -0.83
ATOM   2044  H1  OH2 R 113       9.830  -3.548 -12.252  1.00  0.42
ATOM   2045  H2  OH2 R 113      10.016  -4.329 -10.968  1.00  0.42
ATOM   2046  OH2 OH2 R 116      14.846  -5.228 -11.862  1.00 -0.83
ATOM   2047  H1  OH2 R 116      15.761  -5.150 -11.593  1.00  0.42
ATOM   2048  H2  OH2 R 116      14.359  -4.727 -11.207  1.00  0.42
ATOM   2049  OH2 OH2 R 117      -4.838  -1.322 -11.603  1.00 -0.83
ATOM   2050  H1  OH2 R 117      -5.439  -0.718 -12.039  1.00  0.42
ATOM   2051  H2  OH2 R 117      -5.344  -1.680 -10.873  1.00  0.42
ATOM   2052  OH2 OH2 R 119      -6.721  -6.520  -1.235  1.00 -0.83
ATOM   2053  H1  OH2 R 119      -6.037  -6.006  -0.806  1.00  0.42
ATOM   2054  H2  OH2 R 119      -6.447  -7.430  -1.117  1.00  0.42
ATOM   2055  OH2 OH2 R 121       4.286  -3.705  -0.445  1.00 -0.83
ATOM   2056  H1  OH2 R 121       4.373  -2.950  -1.027  1.00  0.42
ATOM   2057  H2  OH2 R 121       3.788  -4.344  -0.954  1.00  0.42
ATOM   2058  OH2 OH2 R 122       7.999  -7.454  -2.394  1.00 -0.83
ATOM   2059  H1  OH2 R 122       8.515  -7.360  -1.594  1.00  0.42
ATOM   2060  H2  OH2 R 122       8.052  -6.596  -2.815  1.00  0.42
ATOM   2061  OH2 OH2 R 125       3.756  -6.702   1.167  1.00 -0.83
ATOM   2062  H1  OH2 R 125       3.469  -6.457   0.287  1.00  0.42
ATOM   2063  H2  OH2 R 125       3.634  -7.650   1.205  1.00  0.42
ATOM   2064  OH2 OH2 R 130      15.071 -16.819 -11.114  1.00 -0.83
ATOM   2065  H1  OH2 R 130      15.917 -16.390 -10.990  1.00  0.42
ATOM   2066  H2  OH2 R 130      14.725 -16.930 -10.228  1.00  0.42
ATOM   2067  OH2 OH2 R 150      17.614   4.363  -7.037  1.00 -0.83
ATOM   2068  H1  OH2 R 150      17.306   4.913  -6.317  1.00  0.42
ATOM   2069  H2  OH2 R 150      18.477   4.715  -7.256  1.00  0.42
ATOM   2070  OH2 OH2 R 151      11.838   3.422 -12.105  1.00 -0.83
ATOM   2071  H1  OH2 R 151      12.195   3.913 -11.364  1.00  0.42
ATOM   2072  H2  OH2 R 151      10.916   3.290 -11.882  1.00  0.42
ATOM   2073  OH2 OH2 L  90      10.339   6.177  16.690  1.00 -0.83
ATOM   2074  H1  OH2 L  90      10.739   5.310  16.620  1.00  0.42
ATOM   2075  H2  OH2 L  90      10.745   6.686  15.988  1.00  0.42
ATOM   2076  OH2 OH2 L  92       9.532   2.896   4.459  1.00 -0.83
ATOM   2077  H1  OH2 L  92       8.821   2.594   5.025  1.00  0.42
ATOM   2078  H2  OH2 L  92       9.720   3.784   4.764  1.00  0.42
ATOM   2079  OH2 OH2 R  94      12.915   5.185   4.604  1.00 -0.83
ATOM   2080  H1  OH2 R  94      11.986   5.302   4.802  1.00  0.42
ATOM   2081  H2  OH2 R  94      13.066   4.246   4.711  1.00  0.42
ATOM   2082  OH2 OH2 L  97      -3.661   9.823  -2.989  1.00 -0.83
ATOM   2083  H1  OH2 L  97      -4.505   9.902  -2.544  1.00  0.42
ATOM   2084  H2  OH2 L  97      -3.542   8.882  -3.114  1.00  0.42
ATOM   2085  OH2 OH2 R 105      -6.339  -3.423  -2.182  1.00 -0.83
ATOM   2086  H1  OH2 R 105      -5.737  -2.879  -2.691  1.00  0.42
ATOM   2087  H2  OH2 R 105      -5.797  -3.790  -1.483  1.00  0.42
ATOM   2088  OH2 OH2 L 110     -14.375  12.579  14.012  1.00 -0.83
ATOM   2089  H1  OH2 L 110     -13.437  12.641  14.194  1.00  0.42
ATOM   2090  H2  OH2 L 110     -14.428  12.451  13.065  1.00  0.42
ATOM   2091 DUM1 DUM W 214      95.840  91.508  95.237  1.00  0.00
ATOM   2092 DUM2 DUM W 214     -91.333 -96.013 -92.818  1.00  0.00
ATOM   2093  AAA AAA X 214      28.014 -65.777  49.811  1.00  0.00
ATOM   2094  AAB AAB X 215     -52.659  21.371 -62.068  1.00  0.00
ATOM   2095  AAC AAC X 216      29.772 -10.178 -31.792  1.00  0.00
ATOM   2096  AAD AAD X 217     -61.903 -43.380   0.555  1.00  0.00
ATOM   2097  AAE AAE X 218       1.771 -56.896  -7.893  1.00  0.00
ATOM   2098  AAF AAF X 219       8.949  54.323  26.212  1.00  0.00
ATOM   2099  AAG AAG X 220     -36.132 -12.214  76.442  1.00  0.00
ATOM   2100  AAH AAH X 221     -68.755 -82.376  22.001  1.00  0.00
ATOM   2101  AAI AAI X 222     -77.809  14.196  -2.165  1.00  0.00
ATOM   2102  AAJ AAJ X 223      51.185  38.497  29.455  1.00  0.00
ATOM   2103  AAK AAK X 224      20.910  55.481 -61.971  1.00  0.00
ATOM   2104  AAL AAL X 225     -64.780  -4.816  10.501  1.00  0.00
ATOM   2105  AAM AAM X 226      60.422   6.480  62.020  1.00  0.00
ATOM   2106  AAN AAN X 227     -27.613   6.280  44.108  1.00  0.00
ATOM   2107  AAO AAO X 228     -72.764  25.128 -12.512  1.00  0.00
ATOM   2108  AAP AAP X 229     -22.428 -70.212 -20.425  1.00  0.00
ATOM   2109  AAQ AAQ X 230     -24.663  51.775   0.151  1.00  0.00
ATOM   2110  AAR AAR X 231     -44.371  42.746   0.685  1.00  0.00
ATOM   2111  AAS AAS X 232      39.439 -87.598 -38.288  1.00  0.00
ATOM   2112  AAT AAT X 233     -11.055  60.459 -66.191  1.00  0.00
ATOM   2113  AAU AAU X 234     -72.223 -59.239  31.527  1.00  0.00
ATOM   2114  AAV AAV X 235      67.505 -16.042   5.470  1.00  0.00
ATOM   2115  AAW AAW X 236      21.319 -46.038  28.314  1.00  0.00
ATOM   2116  AAX AAX X 237      44.455  64.856  69.544  1.00  0.00
ATOM   2117  AAY AAY X 238     -19.017  12.294 -30.522  1.00  0.00
ATOM   2118  AAZ AAZ X 239      63.552  30.222 -22.992  1.00  0.00
ATOM   2119  ABA ABA X 240     -41.498  31.564  77.551  1.00  0.00
ATOM   2120  ABB ABB X 241      25.587  15.398 -48.888  1.00  0.00
ATOM   2121  ABC ABC X 242     -34.048 -29.780  43.703  1.00  0.00
ATOM   2122  ABD ABD X 243      81.571 -17.349  25.346  1.00  0.00
ATOM   2123  ABE ABE X 244     -73.793 -56.274 -77.272  1.00  0.00
ATOM   2124  ABF ABF X 245      81.487  77.469 -13.811  1.00  0.00
ATOM   2125  ABG ABG X 246     -23.983 -68.460  48.436  1.00  0.00
ATOM   2126  ABH ABH X 247     -14.878  38.606  87.462  1.00  0.00
ATOM   2127  ABI ABI X 248     -74.357  73.866 -51.281  1.00  0.00
ATOM   2128  ABJ ABJ X 249     -48.710  58.382  60.126  1.00  0.00
ATOM   2129  ABK ABK X 250      40.038   6.707 -31.470  1.00  0.00
ATOM   2130  ABL ABL X 251     -70.908  57.908 -78.457  1.00  0.00
ATOM   2131  ABM ABM X 252     -51.416 -19.482  31.433  1.00  0.00
ATOM   2132  ABN ABN X 253     -40.191 -77.966  63.215  1.00  0.00
ATOM   2133  ABO ABO X 254      34.196 -49.399 -37.798  1.00  0.00
ATOM   2134  ABP ABP X 255      64.145 -85.828 -41.060  1.00  0.00
ATOM   2135  ABQ ABQ X 256     -72.871 -13.151  30.744  1.00  0.00
ATOM   2136  ABR ABR X 257       2.220 -26.584 -67.390  1.00  0.00
ATOM   2137  ABS ABS X 258      85.733  54.546  44.965  1.00  0.00
ATOM   2138  ABT ABT X 259     -25.663 -45.995  72.784  1.00  0.00
ATOM   2139  ABU ABU X 260     -53.469 -50.536  66.518  1.00  0.00
ATOM   2140  ABV ABV X 261      48.534 -45.223 -54.781  1.00  0.00
ATOM   2141  ABW ABW X 262      46.992 -21.445  17.483  1.00  0.00
ATOM   2142  ABX ABX X 263     -61.739  58.018 -13.585  1.00  0.00
ATOM   2143  ABY ABY X 264      68.503  68.821 -17.349  1.00  0.00
ATOM   2144  ABZ ABZ X 265     -38.783 -80.048  83.585  1.00  0.00
ATOM   2145  ACA ACA X 266       8.367  67.299  62.651  1.00  0.00
ATOM   2146  ACB ACB X 267       0.010  28.602 -49.352  1.00  0.00
ATOM   2147  ACC ACC X 268     -61.685 -43.628 -47.559  1.00  0.00
ATOM   2148  ACD ACD X 269      77.644   8.412 -78.701  1.00  0.00
ATOM   2149  ACE ACE X 270     -39.038  30.619 -18.960  1.00  0.00
ATOM   2150  ACF ACF X 271      79.994  54.785 -47.280  1.00  0.00
ATOM   2151  ACG ACG X 272      56.848  -3.968 -60.396  1.00  0.00
ATOM   2152  ACH ACH X 273     -35.589 -85.125 -51.852  1.00  0.00
ATOM   2153  ACI ACI X 274      28.470 -52.447  77.137  1.00  0.00
ATOM   2154  ACJ ACJ X 275      69.315  -9.416 -36.362  1.00  0.00
ATOM   2155  ACK ACK X 276     -18.495  62.160  72.243  1.00  0.00
ATOM   2156  ACL ACL X 277     -56.198 -20.051 -73.358  1.00  0.00
ATOM   2157  ACM ACM X 278     -54.627  11.228  64.621  1.00  0.00
ATOM   2158  ACN ACN X 279      67.855 -81.557  25.505  1.00  0.00
ATOM   2159  ACO ACO X 280      31.024  59.629  -4.779  1.00  0.00
ATOM   2160  ACP ACP X 281      61.928  49.703 -74.882  1.00  0.00
ATOM   2161  ACQ ACQ X 282      -4.121 -38.843  15.250  1.00  0.00
ATOM   2162  ACR ACR X 283      84.855  28.349  41.519  1.00  0.00
ATOM   2163  ACS ACS X 284     -30.212 -51.467  -0.088  1.00  0.00
ATOM   2164  ACT ACT X 285      16.419   7.336 -77.463  1.00  0.00
ATOM   2165  ACU ACU X 286      29.182 -23.857  -0.214  1.00  0.00
ATOM   2166  ACV ACV X 287     -75.338  71.188  48.879  1.00  0.00
ATOM   2167  ACW ACW X 288     -74.227  34.398  56.370  1.00  0.00
ATOM   2168  ACX ACX X 289     -17.776  64.626 -38.308  1.00  0.00
ATOM   2169  ACY ACY X 290      36.503 -74.072 -71.312  1.00  0.00
ATOM   2170  ACZ ACZ X 291     -51.947  10.617 -26.108  1.00  0.00
ATOM   2171  ADA ADA X 292     -10.155  31.046  -1.548  1.00  0.00
ATOM   2172  ADB ADB X 293      72.125  78.744  37.236  1.00  0.00
ATOM   2173  ADC ADC X 294      48.866 -75.783 -42.304  1.00  0.00
ATOM   2174  ADD ADD X 295      37.573 -18.602  49.730  1.00  0.00
ATOM   2175  ADE ADE X 296      33.882  21.313 -10.226  1.00  0.00
ATOM   2176  ADF ADF X 297       4.335 -51.607  53.510  1.00  0.00
ATOM   2177  ADG ADG X 298      62.530 -61.694  69.073  1.00  0.00
ATOM   2178  ADH ADH X 299     -56.756  50.288 -44.722  1.00  0.00
ATOM   2179  ADI ADI X 300      57.182 -76.678  -7.763  1.00  0.00
ATOM   2180  ADJ ADJ X 301      54.579  29.782 -64.256  1.00  0.00
ATOM   2181  ADK ADK X 302     -76.859 -62.297 -52.853  1.00  0.00
ATOM   2182  ADL ADL X 303     -29.805 -86.238  61.532  1.00  0.00
ATOM   2183  ADM ADM X 304       7.404  -1.132 -48.317  1.00  0.00
ATOM   2184  ADN ADN X 305     -38.770 -27.357  20.412  1.00  0.00
ATOM   2185  ADO ADO X 306      14.841  35.691  61.763  1.00  0.00
ATOM   2186  ADP ADP X 307      56.598 -57.983  35.366  1.00  0.00
ATOM   2187  ADQ ADQ X 308      31.154  18.007  13.481  1.00  0.00
ATOM   2188  ADR ADR X 309      45.652 -36.930 -79.765  1.00  0.00
ATOM   2189  ADS ADS X 310     -81.416  31.061  27.469  1.00  0.00
ATOM   2190  ADT ADT X 311      61.986 -30.015  71.698  1.00  0.00
ATOM   2191  ADU ADU X 312      76.430 -62.347 -18.152  1.00  0.00
ATOM   2192  ADV ADV X 313     -49.683  29.431  -6.440  1.00  0.00
ATOM   2193  ADW ADW X 314     -65.022  64.327  77.346  1.00  0.00
ATOM   2194  ADX ADX X 315     -25.497  28.365  15.301  1.00  0.00
ATOM   2195  ADY ADY X 316     -51.013  23.705  11.707  1.00  0.00
ATOM   2196  ADZ ADZ X 317     -36.077 -66.437 -36.617  1.00  0.00
ATOM   2197  AEA AEA X 318       2.396  21.972  39.837  1.00  0.00
ATOM   2198  AEB AEB X 319      -8.478 -49.134 -45.622  1.00  0.00
ATOM   2199  AEC AEC X 320      39.176  85.393  34.300  1.00  0.00
ATOM   2200  AED AED X 321      56.804   3.222 -37.412  1.00  0.00
ATOM   2201  AEE AEE X 322     -72.284 -25.265  71.312  1.00  0.00
ATOM   2202  AEF AEF X 323      56.902  68.961  31.404  1.00  0.00
ATOM   2203  AEG AEG X 324      82.126  36.420  57.906  1.00  0.00
ATOM   2204  AEH AEH X 325     -11.810 -63.464 -36.545  1.00  0.00
ATOM   2205  AEI AEI X 326     -32.795  83.096  18.132  1.00  0.00
ATOM   2206  AEJ AEJ X 327     -65.675  11.321 -54.473  1.00  0.00
ATOM   2207  AEK AEK X 328      25.544 -59.868 -72.504  1.00  0.00
ATOM   2208  AEL AEL X 329      -0.414  60.578 -81.150  1.00  0.00
ATOM   2209  AEM AEM X 330     -76.974 -10.080 -21.752  1.00  0.00
ATOM   2210  AEN AEN X 331      85.694 -19.472  10.629  1.00  0.00
ATOM   2211  AEO AEO X 332     -33.845 -60.457 -67.044  1.00  0.00
ATOM   2212  AEP AEP X 333     -36.710 -23.569 -22.826  1.00  0.00
ATOM   2213  AEQ AEQ X 334      54.166  69.359  17.792  1.00  0.00
ATOM   2214  AER AER X 335     -82.006 -82.265 -32.314  1.00  0.00
ATOM   2215  AES AES X 336     -21.433 -32.168  -8.178  1.00  0.00
ATOM   2216  AET AET X 337      -0.039 -79.394 -30.779  1.00  0.00
ATOM   2217  AEU AEU X 338     -53.751 -62.439  39.468  1.00  0.00
ATOM   2218  AEV AEV X 339     -21.170  23.740 -56.182  1.00  0.00
ATOM   2219  AEW AEW X 340      40.551 -43.379  10.542  1.00  0.00
ATOM   2220  AEX AEX X 341      65.468  46.380  -5.145  1.00  0.00
ATOM   2221  AEY AEY X 342      79.579 -25.389 -68.931  1.00  0.00
ATOM   2222  AEZ AEZ X 343     -53.170  74.585  89.154  1.00  0.00
ATOM   2223  AFA AFA X 344       1.628 -78.421  50.399  1.00  0.00
ATOM   2224  AFB AFB X 345     -42.323  45.599 -61.140  1.00  0.00
ATOM   2225  AFC AFC X 346     -28.120 -39.322 -28.595  1.00  0.00
ATOM   2226  AFD AFD X 347      10.450  -9.334  43.332  1.00  0.00
ATOM   2227  AFE AFE X 348      13.402  78.998 -53.604  1.00  0.00
ATOM   2228  AFF AFF X 349      64.184 -56.519   1.499  1.00  0.00
ATOM   2229  AFG AFG X 350      77.400  10.154 -58.865  1.00  0.00
ATOM   2230  AFH AFH X 351     -69.695 -77.492  65.150  1.00  0.00
ATOM   2231  AFI AFI X 352      15.804 -14.144  77.286  1.00  0.00
ATOM   2232  AFJ AFJ X 353      76.020  71.860 -69.177  1.00  0.00
ATOM   2233  AFK AFK X 354       6.657  26.342 -12.128  1.00  0.00
ATOM   2234  AFL AFL X 355      82.156 -14.415  -3.659  1.00  0.00
ATOM   2235  AFM AFM X 356      69.461   5.270  26.994  1.00  0.00
ATOM   2236  AFN AFN X 357      54.107 -62.768 -80.119  1.00  0.00
ATOM   2237  AFO AFO X 358      11.268  42.817 -26.112  1.00  0.00
ATOM   2238  AFP AFP X 359      19.630 -70.001   1.829  1.00  0.00
ATOM   2239  AFQ AFQ X 360      13.824 -72.178  82.603  1.00  0.00
ATOM   2240  AFR AFR X 361      -9.404  43.783  23.865  1.00  0.00
ATOM   2241  AFS AFS X 362      70.039  75.314   7.499  1.00  0.00
ATOM   2242  AFT AFT X 363      75.453 -80.744   2.690  1.00  0.00
ATOM   2243  AFU AFU X 364      32.993 -31.945  62.855  1.00  0.00
ATOM   2244  AFV AFV X 365      36.970  81.235 -25.623  1.00  0.00
ATOM   2245  AFW AFW X 366     -75.718   8.461  52.305  1.00  0.00
ATOM   2246  AFX AFX X 367      33.765   7.456  17.905  1.00  0.00
ATOM   2247  AFY AFY X 368      -3.216 -70.341  25.373  1.00  0.00
ATOM   2248  AFZ AFZ X 369      72.824 -41.240 -41.718  1.00  0.00
ATOM   2249  AGA AGA X 370     -41.164  -9.434  -2.940  1.00  0.00
ATOM   2250  AGB AGB X 371      10.662  78.839  71.260  1.00  0.00
ATOM   2251  AGC AGC X 372      53.750 -37.691  17.636  1.00  0.00
ATOM   2252  AGD AGD X 373     -77.062  81.669 -14.013  1.00  0.00
ATOM   2253  AGE AGE X 374     -78.976  28.489   5.290  1.00  0.00
ATOM   2254  AGF AGF X 375     -41.208  -7.077 -47.960  1.00  0.00
ATOM   2255  AGG AGG X 376      86.734 -79.301 -39.194  1.00  0.00
ATOM   2256  AGH AGH X 377     -57.655  79.727  -6.719  1.00  0.00
ATOM   2257  AGI AGI X 378      85.076  49.721  21.217  1.00  0.00
ATOM   2258  AGJ AGJ X 379     -63.652  34.747 -82.563  1.00  0.00
ATOM   2259  AGK AGK X 380     -32.973 -52.800  26.847  1.00  0.00
ATOM   2260  AGL AGL X 381      77.862  77.919  80.169  1.00  0.00
ATOM   2261  AGM AGM X 382     -81.977   5.336 -63.650  1.00  0.00
ATOM   2262  AGN AGN X 383     -51.181 -13.707 -25.204  1.00  0.00
ATOM   2263  AGO AGO X 384      51.223  -4.102  17.351  1.00  0.00
ATOM   2264  AGP AGP X 385     -65.844 -72.402 -76.670  1.00  0.00
ATOM   2265  AGQ AGQ X 386      83.527  44.182  81.286  1.00  0.00
ATOM   2266  AGR AGR X 387      53.567  69.205 -45.193  1.00  0.00
ATOM   2267  AGS AGS X 388      31.865 -71.287  -7.279  1.00  0.00
ATOM   2268  AGT AGT X 389     -50.245 -74.736  16.554  1.00  0.00
ATOM   2269  AGU AGU X 390      74.822 -47.438  13.477  1.00  0.00
ATOM   2270  AGV AGV X 391     -11.877  72.109  39.182  1.00  0.00
ATOM   2271  AGW AGW X 392     -33.426 -67.956  -0.389  1.00  0.00
ATOM   2272  AGX AGX X 393     -50.954 -86.441 -34.940  1.00  0.00
ATOM   2273  AGY AGY X 394     -74.742  74.382  17.469  1.00  0.00
ATOM   2274  AGZ AGZ X 395     -33.331 -85.440 -22.598  1.00  0.00
ATOM   2275  AHA AHA X 396     -59.300 -28.917 -39.124  1.00  0.00
ATOM   2276  AHB AHB X 397      17.758 -79.601 -60.914  1.00  0.00
ATOM   2277  AHC AHC X 398       4.459 -71.065 -81.030  1.00  0.00
ATOM   2278  AHD AHD X 399      85.814 -83.410  17.175  1.00  0.00
ATOM   2279  AHE AHE X 400       8.448  72.636   9.627  1.00  0.00
ATOM   2280  AHF AHF X 401      65.422  29.695  84.211  1.00  0.00
ATOM   2281  AHG AHG X 402      55.377 -43.530 -24.024  1.00  0.00
ATOM   2282  AHH AHH X 403      71.788 -29.175  87.952  1.00  0.00
ATOM   2283  AHI AHI X 404      -8.841 -25.074  73.257  1.00  0.00
ATOM   2284  AHJ AHJ X 405      24.602 -30.197  31.864  1.00  0.00
ATOM   2285  AHK AHK X 406      50.854  83.986  15.390  1.00  0.00
ATOM   2286  AHL AHL X 407     -66.432  -3.823 -46.830  1.00  0.00
ATOM   2287  AHM AHM X 408     -14.165  11.597 -76.004  1.00  0.00
ATOM   2288  AHN AHN X 409     -23.017 -73.990  85.552  1.00  0.00
ATOM   2289  AHO AHO X 410      84.567  71.030 -31.757  1.00  0.00
ATOM   2290  AHP AHP X 411      17.645  73.866  40.303  1.00  0.00
ATOM   2291  AHQ AHQ X 412       4.075   9.519  73.853  1.00  0.00
ATOM   2292  AHR AHR X 413      -7.963 -80.930  83.574  1.00  0.00
ATOM   2293  AHS AHS X 414      40.463 -27.956  37.692  1.00  0.00
ATOM   2294  AHT AHT X 415     -67.793 -72.930 -26.568  1.00  0.00
ATOM   2295  AHU AHU X 416      27.776  77.073 -52.091  1.00  0.00
ATOM   2296  AHV AHV X 417      80.061  29.243  10.085  1.00  0.00
ATOM   2297  AHW AHW X 418      10.543  27.756  13.096  1.00  0.00
ATOM   2298  AHX AHX X 419      -6.339 -64.826  76.094  1.00  0.00
ATOM   2299  AHY AHY X 420      51.575 -28.407 -53.010  1.00  0.00
ATOM   2300  AHZ AHZ X 421      -4.785 -55.835  44.580  1.00  0.00
ATOM   2301  AIA AIA X 422      73.243 -25.350  -9.074  1.00  0.00
ATOM   2302  AIB AIB X 423     -19.263 -79.240 -79.687  1.00  0.00
ATOM   2303  AIC AIC X 424      73.516  -5.149  -5.060  1.00  0.00
ATOM   2304  AID AID X 425      53.748 -53.123 -14.099  1.00  0.00
ATOM   2305  AIE AIE X 426     -71.005 -37.417 -76.465  1.00  0.00
ATOM   2306  AIF AIF X 427      37.482  35.805  58.209  1.00  0.00
ATOM   2307  AIG AIG X 428     -22.994 -30.376  80.760  1.00  0.00
ATOM   2308  AIH AIH X 429      35.046 -87.018   6.625  1.00  0.00
ATOM   2309  AII AII X 430      29.327  40.876  76.980  1.00  0.00
ATOM   2310  AIJ AIJ X 431       7.598 -42.710  74.072  1.00  0.00
ATOM   2311  AIK AIK X 432      24.849   2.734  62.515  1.00  0.00
ATOM   2312  AIL AIL X 433     -74.046  15.773 -76.269  1.00  0.00
ATOM   2313  AIM AIM X 434     -19.558  45.914 -57.695  1.00  0.00
ATOM   2314  AIN AIN X 435     -28.278  82.432 -16.638  1.00  0.00
ATOM   2315  AIO AIO X 436      58.017 -22.337   1.632  1.00  0.00
ATOM   2316  AIP AIP X 437      87.412  42.332 -29.377  1.00  0.00
ATOM   2317  AIQ AIQ X 438     -38.140  64.782  19.815  1.00  0.00
ATOM   2318  AIR AIR X 439       0.779  30.181  78.899  1.00  0.00
ATOM   2319  AIS AIS X 440      61.185  -8.291  30.036  1.00  0.00
ATOM   2320  AIT AIT X 441     -59.606  21.503  60.714  1.00  0.00
ATOM   2321  AIU AIU X 442     -49.901 -85.682  32.419  1.00  0.00
ATOM   2322  AIV AIV X 443     -34.726   4.964 -78.863  1.00  0.00
ATOM   2323  AIW AIW X 444      69.186 -73.099 -66.302  1.00  0.00
ATOM   2324  AIX AIX X 445      50.082 -83.845 -62.155  1.00  0.00
ATOM   2325  AIY AIY X 446     -36.890  40.646  25.499  1.00  0.00
ATOM   2326  AIZ AIZ X 447     -26.473 -29.349 -84.410  1.00  0.00
ATOM   2327  AJA AJA X 448      53.204 -85.934  39.330  1.00  0.00
ATOM   2328  AJB AJB X 449     -67.953  49.640  21.310  1.00  0.00
ATOM   2329  AJC AJC X 450      61.175  52.717 -59.316  1.00  0.00
ATOM   2330  AJD AJD X 451     -15.799  56.166  -9.640  1.00  0.00
ATOM   2331  AJE AJE X 452      27.164 -37.643 -33.764  1.00  0.00
ATOM   2332  AJF AJF X 453      85.318  55.120 -72.799  1.00  0.00
ATOM   2333  AJG AJG X 454     -69.659 -85.724 -55.879  1.00  0.00
ATOM   2334  AJH AJH X 455     -79.468   5.268 -40.064  1.00  0.00
ATOM   2335  AJI AJI X 456      -3.828  82.679 -59.310  1.00  0.00
ATOM   2336  AJJ AJJ X 457      87.582  -3.725  57.252  1.00  0.00
ATOM   2337  AJK AJK X 458      85.025 -23.309  41.720  1.00  0.00
ATOM   2338  AJL AJL X 459     -64.726 -60.035  53.007  1.00  0.00
ATOM   2339  AJM AJM X 460      81.044   9.449  -1.654  1.00  0.00
ATOM   2340  AJN AJN X 461      87.611 -56.806 -70.888  1.00  0.00
ATOM   2341  AJO AJO X 462     -52.691 -47.102 -66.225  1.00  0.00
ATOM   2342  AJP AJP X 463     -35.444  25.291 -81.329  1.00  0.00
ATOM   2343  AJQ AJQ X 464      89.627 -70.642   3.158  1.00  0.00
ATOM   2344  AJR AJR X 465     -52.068  64.688   9.175  1.00  0.00
ATOM   2345  AJS AJS X 466      46.127 -24.697 -16.729  1.00  0.00
ATOM   2346  AJT AJT X 467      88.396 -41.760   4.269  1.00  0.00
ATOM   2347  AJU AJU X 468      27.910 -13.066  16.591  1.00  0.00
ATOM   2348  AJV AJV X 469     -40.581  63.078 -67.727  1.00  0.00
ATOM   2349  AJW AJW X 470      36.480  16.991 -79.623  1.00  0.00
ATOM   2350  AJX AJX X 471      -0.034  57.313 -15.787  1.00  0.00
ATOM   2351  AJY AJY X 472      -5.969 -78.289 -49.221  1.00  0.00
ATOM   2352  AJZ AJZ X 473     -54.993  25.322 -38.142  1.00  0.00
ATOM   2353  AKA AKA X 474      44.819 -11.579  83.813  1.00  0.00
ATOM   2354  AKB AKB X 475      -7.362  72.945  -1.726  1.00  0.00
ATOM   2355  AKC AKC X 476     -53.340  51.470   9.879  1.00  0.00
ATOM   2356  AKD AKD X 477      18.063  79.528 -26.951  1.00  0.00
ATOM   2357  AKE AKE X 478     -75.695 -60.154  83.982  1.00  0.00
ATOM   2358  AKF AKF X 479      -8.740 -10.299  23.224  1.00  0.00
ATOM   2359  AKG AKG X 480      33.283  82.342 -86.553  1.00  0.00
ATOM   2360  AKH AKH X 481      78.583 -64.589  37.922  1.00  0.00
ATOM   2361  AKI AKI X 482      -9.119 -15.262  56.194  1.00  0.00
ATOM   2362  AKJ AKJ X 483      53.154   1.147  36.394  1.00  0.00
ATOM   2363  AKK AKK X 484     -70.027  39.457  35.321  1.00  0.00
ATOM   2364  AKL AKL X 485     -65.599  30.264 -46.800  1.00  0.00
ATOM   2365  AKM AKM X 486      79.349  -7.129 -19.350  1.00  0.00
ATOM   2366  AKN AKN X 487     -44.862 -38.448  79.946  1.00  0.00
ATOM   2367  AKO AKO X 488      59.555 -84.832  81.692  1.00  0.00
ATOM   2368  AKP AKP X 489     -35.734 -60.425  69.550  1.00  0.00
ATOM   2369  AKQ AKQ X 490     -33.900 -31.657 -60.817  1.00  0.00
ATOM   2370  AKR AKR X 491     -44.782 -48.202 -34.679  1.00  0.00
ATOM   2371  AKS AKS X 492      64.799 -25.863 -30.955  1.00  0.00
ATOM   2372  AKT AKT X 493     -51.557  54.152 -72.908  1.00  0.00
ATOM   2373  AKU AKU X 494     -61.635  80.596  57.643  1.00  0.00
ATOM   2374  AKV AKV X 495     -83.311 -17.504 -62.914  1.00  0.00
ATOM   2375  AKW AKW X 496     -73.430 -72.149 -12.996  1.00  0.00
ATOM   2376  AKX AKX X 497     -47.034  -0.993  11.411  1.00  0.00
ATOM   2377  AKY AKY X 498      51.763 -73.237 -27.078  1.00  0.00
ATOM   2378  AKZ AKZ X 499      84.796 -73.197  77.123  1.00  0.00
ATOM   2379  ALA ALA X 500     -56.879  57.649  26.800  1.00  0.00
ATOM   2380  ALB ALB X 501     -51.982 -37.845  44.495  1.00  0.00
ATOM   2381  ALC ALC X 502     -63.662 -81.671 -19.737  1.00  0.00
ATOM   2382  ALD ALD X 503      30.050   1.066  36.038  1.00  0.00
ATOM   2383  ALE ALE X 504     -69.792 -43.333 -63.624  1.00  0.00
ATOM   2384  ALF ALF X 505      42.569 -74.256  81.895  1.00  0.00
ATOM   2385  ALG ALG X 506     -39.861  28.921 -43.140  1.00  0.00
ATOM   2386  ALH ALH X 507     -12.057 -37.628  59.706  1.00  0.00
ATOM   2387  ALI ALI X 508      30.653 -57.376  -5.924  1.00  0.00
ATOM   2388  ALJ ALJ X 509     -73.155 -31.729 -54.389  1.00  0.00
ATOM   2389  ALK ALK X 510      36.152  51.408 -36.676  1.00  0.00
ATOM   2390  ALL ALL X 511     -52.358  35.038  57.598  1.00  0.00
ATOM   2391  ALM ALM X 512      29.983 -24.349 -82.408  1.00  0.00
ATOM   2392  ALN ALN X 513      73.448  31.399 -85.510  1.00  0.00
ATOM   2393  ALO ALO X 514      85.221 -30.438  16.880  1.00  0.00
ATOM   2394  ALP ALP X 515      72.165 -48.740  36.682  1.00  0.00
ATOM   2395  ALQ ALQ X 516     -65.175  77.907 -29.947  1.00  0.00
ATOM   2396  ALR ALR X 517      26.022 -83.548 -19.589  1.00  0.00
ATOM   2397  ALS ALS X 518      74.364  57.205  12.227  1.00  0.00
ATOM   2398  ALT ALT X 519      81.601  -3.510   1.761  1.00  0.00
ATOM   2399  ALU ALU X 520     -24.170  17.088  79.854  1.00  0.00
ATOM   2400  ALV ALV X 521      81.610 -59.846  -0.862  1.00  0.00
ATOM   2401  ALW ALW X 522     -51.568 -63.589 -71.813  1.00  0.00
ATOM   2402  ALX ALX X 523      -6.300 -31.703  45.347  1.00  0.00
ATOM   2403  ALY ALY X 524      38.170 -49.907 -23.915  1.00  0.00
ATOM   2404  ALZ ALZ X 525     -11.878 -80.646 -11.973  1.00  0.00
ATOM   2405  AMA AMA X 526      79.223 -12.392  60.548  1.00  0.00
ATOM   2406  AMB AMB X 527     -84.997  57.217 -48.715  1.00  0.00
ATOM   2407  AMC AMC X 528      14.201 -87.210 -48.015  1.00  0.00
ATOM   2408  AMD AMD X 529     -84.253 -21.179 -82.924  1.00  0.00
ATOM   2409  AME AME X 530     -73.419 -77.638  43.461  1.00  0.00
ATOM   2410  AMF AMF X 531     -25.453 -20.324  26.108  1.00  0.00
ATOM   2411  AMG AMG X 532      -0.953  12.457 -55.983  1.00  0.00
ATOM   2412  AMH AMH X 533      80.897  70.054 -57.276  1.00  0.00
ATOM   2413  AMI AMI X 534      60.176  60.443   5.864  1.00  0.00
ATOM   2414  AMJ AMJ X 535      66.230  18.770 -65.464  1.00  0.00
ATOM   2415  AMK AMK X 536      86.478 -44.696 -53.365  1.00  0.00
ATOM   2416  AML AML X 537       2.227  53.064  50.522  1.00  0.00
ATOM   2417  AMM AMM X 538     -65.064  47.566  59.574  1.00  0.00
ATOM   2418  AMN AMN X 539      47.007  64.448 -84.688  1.00  0.00
ATOM   2419  AMO AMO X 540     -19.547   9.286  -3.192  1.00  0.00
ATOM   2420  AMP AMP X 541      83.024 -36.845  52.923  1.00  0.00
ATOM   2421  AMQ AMQ X 542     -55.104 -76.643  83.934  1.00  0.00
ATOM   2422  AMR AMR X 543     -38.444  36.698  47.652  1.00  0.00
ATOM   2423  AMS AMS X 544      -4.179 -30.988 -13.783  1.00  0.00
ATOM   2424  AMT AMT X 545      50.707   6.518 -19.572  1.00  0.00
ATOM   2425  AMU AMU X 546      30.541  71.770  25.098  1.00  0.00
ATOM   2426  AMV AMV X 547     -26.569 -59.396 -39.203  1.00  0.00
ATOM   2427  AMW AMW X 548     -19.129 -25.601   9.536  1.00  0.00
ATOM   2428  AMX AMX X 549     -31.409   3.699  10.888  1.00  0.00
ATOM   2429  AMY AMY X 550      88.459 -80.463  42.009  1.00  0.00
ATOM   2430  AMZ AMZ X 551      60.200  76.821  51.872  1.00  0.00
ATOM   2431  ANA ANA X 552      59.719   7.962   2.644  1.00  0.00
ATOM   2432  ANB ANB X 553     -59.459  38.372  23.864  1.00  0.00
ATOM   2433  ANC ANC X 554     -77.923  49.237 -37.978  1.00  0.00
ATOM   2434  AND AND X 555      85.140  15.409 -31.884  1.00  0.00
ATOM   2435  ANE ANE X 556      76.410  53.809 -26.766  1.00  0.00
ATOM   2436  ANF ANF X 557      37.748 -88.636  62.135  1.00  0.00
ATOM   2437  ANG ANG X 558     -77.542  80.958 -84.456  1.00  0.00
ATOM   2438  ANH ANH X 559      41.765  26.780  74.689  1.00  0.00
ATOM   2439  ANI ANI X 560     -44.486   3.183  85.502  1.00  0.00
ATOM   2440  ANJ ANJ X 561     -81.122  11.568  76.037  1.00  0.00
ATOM   2441  ANK ANK X 562      11.645 -55.569 -33.963  1.00  0.00
ATOM   2442  ANL ANL X 563     -68.524  21.552 -31.989  1.00  0.00
ATOM   2443  ANM ANM X 564      18.601  11.841  87.150  1.00  0.00
ATOM   2444  ANN ANN X 565      44.702  41.121 -83.764  1.00  0.00
ATOM   2445  ANO ANO X 566     -83.052 -87.432  12.740  1.00  0.00
ATOM   2446  ANP ANP X 567      85.512 -42.634 -19.089  1.00  0.00
ATOM   2447  ANQ ANQ X 568      21.644  49.336  36.725  1.00  0.00
ATOM   2448  ANR ANR X 569     -77.206  29.901 -42.066  1.00  0.00
ATOM   2449  ANS ANS X 570     -64.171  54.377  41.038  1.00  0.00
ATOM   2450  ANT ANT X 571     -17.004 -67.028 -49.178  1.00  0.00
ATOM   2451  ANU ANU X 572      53.286  37.503 -43.191  1.00  0.00
ATOM   2452  ANV ANV X 573      -1.736 -37.160 -34.171  1.00  0.00
ATOM   2453  ANW ANW X 574     -41.547  72.011 -57.755  1.00  0.00
ATOM   2454  ANX ANX X 575      41.208 -61.823  21.505  1.00  0.00
ATOM   2455  ANY ANY X 576     -28.995 -14.286 -12.414  1.00  0.00
ATOM   2456  ANZ ANZ X 577      72.250  82.672 -59.890  1.00  0.00
ATOM   2457  AOA AOA X 578      87.284 -76.236  55.801  1.00  0.00
ATOM   2458  AOB AOB X 579      60.226 -66.295 -53.004  1.00  0.00
ATOM   2459  AOC AOC X 580      77.940   6.187 -16.203  1.00  0.00
ATOM   2460  AOD AOD X 581      16.080 -43.155 -48.024  1.00  0.00
ATOM   2461  AOE AOE X 582      65.049 -27.005 -72.611  1.00  0.00
ATOM   2462  AOF AOF X 583     -79.980  79.182  82.377  1.00  0.00
ATOM   2463  AOG AOG X 584     -73.348 -49.266 -27.843  1.00  0.00
ATOM   2464  AOH AOH X 585     -44.296 -55.135 -54.364  1.00  0.00
ATOM   2465  AOI AOI X 586      50.455  -6.908 -84.025  1.00  0.00
ATOM   2466  AOJ AOJ X 587     -54.634  83.533   9.636  1.00  0.00
ATOM   2467  AOK AOK X 588      66.883 -13.963  79.660  1.00  0.00
ATOM   2468  AOL AOL X 589      48.623  48.995 -55.053  1.00  0.00
ATOM   2469  AOM AOM X 590     -44.872  78.019 -29.669  1.00  0.00
ATOM   2470  AON AON X 591     -81.754  52.893  80.112  1.00  0.00
ATOM   2471  AOO AOO X 592     -21.051  40.627  45.432  1.00  0.00
ATOM   2472  AOP AOP X 593      54.687 -47.196   6.553  1.00  0.00
ATOM   2473  AOQ AOQ X 594     -81.309   5.622  86.156  1.00  0.00
ATOM   2474  AOR AOR X 595     -74.533  -9.272  86.024  1.00  0.00
ATOM   2475  AOS AOS X 596      -0.033  -6.959 -36.271  1.00  0.00
ATOM   2476  AOT AOT X 597      73.369 -18.474 -83.245  1.00  0.00
ATOM   2477  AOU AOU X 598      87.969 -89.292 -85.666  1.00  0.00
ATOM   2478  AOV AOV X 599     -50.426 -68.968 -31.913  1.00  0.00
ATOM   2479  AOW AOW X 600     -53.884  -5.104  77.781  1.00  0.00
ATOM   2480  AOX AOX X 601      25.114 -44.411   8.965  1.00  0.00
ATOM   2481  AOY AOY X 602       5.395  82.535 -15.470  1.00  0.00
ATOM   2482  AOZ AOZ X 603      30.413 -84.483  86.156  1.00  0.00
ATOM   2483  APA APA X 604     -84.167  -1.234  20.114  1.00  0.00
ATOM   2484  APB APB X 605     -85.108 -83.786  86.079  1.00  0.00
ATOM   2485  APC APC X 606     -38.288  77.214  28.788  1.00  0.00
ATOM   2486  APD APD X 607      87.793 -53.777 -85.895  1.00  0.00
ATOM   2487  APE APE X 608      33.993 -16.223  27.765  1.00  0.00
ATOM   2488  APF APF X 609     -17.215 -16.193 -28.559  1.00  0.00
ATOM   2489  APG APG X 610      34.775 -36.009 -51.902  1.00  0.00
ATOM   2490  APH APH X 611     -12.384 -42.927  88.679  1.00  0.00
ATOM   2491  API API X 612     -13.556 -72.063   2.307  1.00  0.00
ATOM   2492  APJ APJ X 613      61.812  70.531 -74.424  1.00  0.00
ATOM   2493  APK APK X 614     -85.279 -52.194  67.398  1.00  0.00
ATOM   2494  APL APL X 615     -36.106  19.633 -68.011  1.00  0.00
ATOM   2495  APM APM X 616     -38.562 -51.945 -14.606  1.00  0.00
ATOM   2496  APN APN X 617     -42.517  61.783  -0.229  1.00  0.00
ATOM   2497  APO APO X 618     -46.718  19.032  88.418  1.00  0.00
ATOM   2498  APP APP X 619      40.660 -19.391 -61.361  1.00  0.00
ATOM   2499  APQ APQ X 620      19.111  15.674  45.006  1.00  0.00
ATOM   2500  APR APR X 621     -80.515  -3.038  72.195  1.00  0.00
ATOM   2501  APS APS X 622      82.247  36.694 -67.351  1.00  0.00
ATOM   2502  APT APT X 623     -16.989  37.381 -39.256  1.00  0.00
ATOM   2503  APU APU X 624      17.726  21.361 -76.022  1.00  0.00
ATOM   2504  APV APV X 625     -53.821   9.864 -80.469  1.00  0.00
ATOM   2505  APW APW X 626     -41.081  55.749  41.360  1.00  0.00
ATOM   2506  APX APX X 627     -79.350  58.101  67.696  1.00  0.00
ATOM   2507  APY APY X 628     -60.514  -8.981  53.879  1.00  0.00
ATOM   2508  APZ APZ X 629     -67.672   0.914 -28.758  1.00  0.00
ATOM   2509  AQA AQA X 630     -69.344 -21.428 -13.632  1.00  0.00
ATOM   2510  AQB AQB X 631      -7.266  -7.285  79.378  1.00  0.00
ATOM   2511  AQC AQC X 632      66.452  22.089 -47.330  1.00  0.00
ATOM   2512  AQD AQD X 633      86.681  84.981 -36.032  1.00  0.00
ATOM   2513  AQE AQE X 634     -68.335 -33.809  50.615  1.00  0.00
ATOM   2514  AQF AQF X 635      52.174  53.651 -22.106  1.00  0.00
ATOM   2515  AQG AQG X 636      37.606 -11.972  39.460  1.00  0.00
ATOM   2516  AQH AQH X 637     -51.231 -82.532  51.874  1.00  0.00
ATOM   2517  AQI AQI X 638      17.470 -58.536  24.927  1.00  0.00
ATOM   2518  AQJ AQJ X 639      82.714  13.940  83.546  1.00  0.00
ATOM   2519  AQK AQK X 640     -35.423  41.035 -75.235  1.00  0.00
ATOM   2520  AQL AQL X 641     -53.917  68.846 -77.897  1.00  0.00
ATOM   2521  AQM AQM X 642     -33.612  39.537  12.881  1.00  0.00
ATOM   2522  AQN AQN X 643     -76.713  10.233  26.524  1.00  0.00
ATOM   2523  AQO AQO X 644     -24.015 -81.650  27.806  1.00  0.00
ATOM   2524  AQP AQP X 645      87.555  -2.150 -45.111  1.00  0.00
ATOM   2525  AQQ AQQ X 646     -29.112   9.766 -57.499  1.00  0.00
ATOM   2526  AQR AQR X 647     -40.335 -17.870  62.023  1.00  0.00
ATOM   2527  AQS AQS X 648     -63.181  27.131  32.764  1.00  0.00
ATOM   2528  AQT AQT X 649     -22.442   0.694  74.703  1.00  0.00
ATOM   2529  AQU AQU X 650       9.480  35.815 -86.169  1.00  0.00
ATOM   2530  AQV AQV X 651     -82.489  20.380 -55.815  1.00  0.00
ATOM   2531  AQW AQW X 652      49.358 -25.889 -39.646  1.00  0.00
ATOM   2532  AQX AQX X 653      14.754   4.693 -28.232  1.00  0.00
ATOM   2533  AQY AQY X 654     -71.283  33.038 -61.206  1.00  0.00
ATOM   2534  AQZ AQZ X 655      73.534 -64.142 -86.896  1.00  0.00
ATOM   2535  ARA ARA X 656     -49.338  80.113  39.443  1.00  0.00
ATOM   2536  ARB ARB X 657     -52.586  55.471  82.520  1.00  0.00
ATOM   2537  ARC ARC X 658      23.262  21.087  26.099  1.00  0.00
ATOM   2538  ARD ARD X 659      51.807  25.878 -84.470  1.00  0.00
ATOM   2539  ARE ARE X 660      -5.366  49.496  86.077  1.00  0.00
ATOM   2540  ARF ARF X 661     -72.515  42.988 -14.822  1.00  0.00
ATOM   2541  ARG ARG X 662     -21.241  74.838 -77.924  1.00  0.00
ATOM   2542  ARH ARH X 663     -67.301  82.933 -59.982  1.00  0.00
ATOM   2543  ARI ARI X 664      88.956  65.196  51.571  1.00  0.00
ATOM   2544  ARJ ARJ X 665     -32.217 -36.091   2.216  1.00  0.00
ATOM   2545  ARK ARK X 666       8.124  39.460  24.834  1.00  0.00
ATOM   2546  ARL ARL X 667      71.737  15.124  21.091  1.00  0.00
ATOM   2547  ARM ARM X 668      82.861 -49.499  81.172  1.00  0.00
ATOM   2548  ARN ARN X 669      49.412 -34.783  -3.316  1.00  0.00
ATOM   2549  ARO ARO X 670      52.571 -64.146   1.100  1.00  0.00
ATOM   2550  ARP ARP X 671     -29.306 -21.881 -45.125  1.00  0.00
ATOM   2551  ARQ ARQ X 672     -56.803  70.836 -55.763  1.00  0.00
ATOM   2552  ARR ARR X 673     -78.993 -20.928   1.105  1.00  0.00
ATOM   2553  ARS ARS X 674     -80.211  54.792 -19.721  1.00  0.00
ATOM   2554  ART ART X 675     -58.876 -83.172  -1.488  1.00  0.00
ATOM   2555  ARU ARU X 676     -47.864  22.674  26.614  1.00  0.00
ATOM   2556  ARV ARV X 677     -46.669 -70.117 -13.323  1.00  0.00
ATOM   2557  ARW ARW X 678       8.082 -18.442  21.342  1.00  0.00
ATOM   2558  ARX ARX X 679       6.072  30.893 -32.019  1.00  0.00
ATOM   2559  ARY ARY X 680      84.215 -83.759 -57.991  1.00  0.00
ATOM   2560  ARZ ARZ X 681      71.685 -10.127  36.400  1.00  0.00
ATOM   2561  ASA ASA X 682      44.477 -84.324  73.692  1.00  0.00
ATOM   2562  ASB ASB X 683     -38.032 -86.249  38.967  1.00  0.00
ATOM   2563  ASC ASC X 684      28.643  64.575 -38.719  1.00  0.00
ATOM   2564  ASD ASD X 685     -19.749   1.348 -56.705  1.00  0.00
ATOM   2565  ASE ASE X 686     -13.344  25.816  64.648  1.00  0.00
ATOM   2566  ASF ASF X 687       9.131 -79.766 -11.072  1.00  0.00
ATOM   2567  ASG ASG X 688      87.167  -7.830  76.027  1.00  0.00
ATOM   2568  ASH ASH X 689     -31.845  13.285  -1.072  1.00  0.00
ATOM   2569  ASI ASI X 690      15.650 -88.129  66.349  1.00  0.00
ATOM   2570  ASJ ASJ X 691      53.301 -15.184  -4.188  1.00  0.00
ATOM   2571  ASK ASK X 692     -80.276  -7.804 -74.621  1.00  0.00
ATOM   2572  ASL ASL X 693     -74.612  59.843 -56.355  1.00  0.00
ATOM   2573  ASM ASM X 694     -22.701  38.133 -23.059  1.00  0.00
ATOM   2574  ASN ASN X 695     -80.547 -39.972  83.428  1.00  0.00
ATOM   2575  ASO ASO X 696      10.622  82.028 -70.466  1.00  0.00
ATOM   2576  ASP ASP X 697      48.335 -87.632 -14.677  1.00  0.00
ATOM   2577  ASQ ASQ X 698      72.946  63.469  56.666  1.00  0.00
ATOM   2578  ASR ASR X 699     -20.960 -49.636 -78.176  1.00  0.00
ATOM   2579  ASS ASS X 700     -81.368  47.794 -58.633  1.00  0.00
ATOM   2580  AST AST X 701     -41.320  10.987 -15.887  1.00  0.00
ATOM   2581  ASU ASU X 702     -75.844 -73.840   4.559  1.00  0.00
ATOM   2582  ASV ASV X 703      75.870 -56.715 -60.093  1.00  0.00
ATOM   2583  ASW ASW X 704     -27.054  65.479  -2.295  1.00  0.00
ATOM   2584  ASX ASX X 705     -73.675   6.791 -16.053  1.00  0.00
ATOM   2585  ASY ASY X 706     -45.860  80.624  57.797  1.00  0.00
ATOM   2586  ASZ ASZ X 707      86.922  -7.023 -78.772  1.00  0.00
ATOM   2587  ATA ATA X 708     -64.948 -40.063  84.119  1.00  0.00
ATOM   2588  ATB ATB X 709      18.696 -36.912  45.599  1.00  0.00
ATOM   2589  ATC ATC X 710     -57.355   8.483  -9.732  1.00  0.00
ATOM   2590  ATD ATD X 711     -76.841 -44.912  52.016  1.00  0.00
ATOM   2591  ATE ATE X 712      49.615 -80.673  19.389  1.00  0.00
ATOM   2592  ATF ATF X 713     -16.804  38.176  60.712  1.00  0.00
ATOM   2593  ATG ATG X 714      77.086 -86.735 -30.399  1.00  0.00
ATOM   2594  ATH ATH X 715     -57.449 -16.844 -50.515  1.00  0.00
ATOM   2595  ATI ATI X 716      17.781  50.034  83.665  1.00  0.00
ATOM   2596  ATJ ATJ X 717     -62.798  20.145  74.036  1.00  0.00
ATOM   2597  ATK ATK X 718      -4.458 -85.107  -1.085  1.00  0.00
ATOM   2598  ATL ATL X 719      84.168  49.638 -14.906  1.00  0.00
ATOM   2599  ATM ATM X 720     -36.186 -71.230 -81.846  1.00  0.00
ATOM   2600  ATN ATN X 721      57.453 -62.959  14.533  1.00  0.00
ATOM   2601  ATO ATO X 722      58.040  83.193  -5.128  1.00  0.00
ATOM   2602  ATP ATP X 723      18.346   8.862  26.383  1.00  0.00
ATOM   2603  ATQ ATQ X 724     -18.973 -28.465  36.198  1.00  0.00
ATOM   2604  ATR ATR X 725       4.180 -55.003 -72.563  1.00  0.00
ATOM   2605  ATS ATS X 726     -66.832  33.124  10.938  1.00  0.00
ATOM   2606  ATT ATT X 727      16.435  35.019 -50.063  1.00  0.00
ATOM   2607  ATU ATU X 728      88.577 -64.146 -59.989  1.00  0.00
ATOM   2608  ATV ATV X 729     -81.943 -28.171  40.040  1.00  0.00
ATOM   2609  ATW ATW X 730      16.782  76.574  86.947  1.00  0.00
ATOM   2610  ATX ATX X 731       2.637 -81.007 -64.164  1.00  0.00
ATOM   2611  ATY ATY X 732      87.185  78.328   3.753  1.00  0.00
ATOM   2612  ATZ ATZ X 733      36.131   7.402  77.440  1.00  0.00
ATOM   2613  AUA AUA X 734       1.794  61.539  87.168  1.00  0.00
ATOM   2614  AUB AUB X 735     -62.069 -67.019 -36.982  1.00  0.00
ATOM   2615  AUC AUC X 736      11.516 -58.794 -54.361  1.00  0.00
ATOM   2616  AUD AUD X 737      62.783  47.207  82.655  1.00  0.00
ATOM   2617  AUE AUE X 738      -3.555  38.048 -37.338  1.00  0.00
ATOM   2618  AUF AUF X 739      62.969 -66.428 -40.398  1.00  0.00
ATOM   2619  AUG AUG X 740     -46.790  83.763 -51.332  1.00  0.00
ATOM   2620  AUH AUH X 741      87.084  22.842 -60.832  1.00  0.00
ATOM   2621  AUI AUI X 742      21.307 -29.211 -44.665  1.00  0.00
ATOM   2622  AUJ AUJ X 743      67.842 -24.594  32.014  1.00  0.00
ATOM   2623  AUK AUK X 744     -33.298 -16.357 -62.230  1.00  0.00
ATOM   2624  AUL AUL X 745     -76.928  25.085  77.879  1.00  0.00
ATOM   2625  AUM AUM X 746      31.747 -75.785 -50.676  1.00  0.00
ATOM   2626  AUN AUN X 747     -82.696 -27.441  26.945  1.00  0.00
ATOM   2627  AUO AUO X 748     -80.835  49.373  28.048  1.00  0.00
ATOM   2628  AUP AUP X 749     -29.141  31.848   1.430  1.00  0.00
ATOM   2629  AUQ AUQ X 750      74.171 -88.520 -79.098  1.00  0.00
ATOM   2630  AUR AUR X 751      68.373  -4.366 -15.174  1.00  0.00
ATOM   2631  AUS AUS X 752      63.520 -54.117  23.780  1.00  0.00
ATOM   2632  AUT AUT X 753      -5.524  39.245 -70.135  1.00  0.00
ATOM   2633  AUU AUU X 754     -58.309  34.838  39.826  1.00  0.00
ATOM   2634  AUV AUV X 755     -72.655 -10.502 -85.928  1.00  0.00
ATOM   2635  AUW AUW X 756     -39.521 -82.405   7.225  1.00  0.00
ATOM   2636  AUX AUX X 757     -60.075  15.018  31.424  1.00  0.00
ATOM   2637  AUY AUY X 758      90.083 -85.284  85.457  1.00  0.00
ATOM   2638  AUZ AUZ X 759       6.584  39.375 -10.665  1.00  0.00
ATOM   2639  AVA AVA X 760      63.682 -39.962 -83.920  1.00  0.00
ATOM   2640  AVB AVB X 761     -46.179  14.233 -44.811  1.00  0.00
ATOM   2641  AVC AVC X 762      53.498 -11.204 -15.411  1.00  0.00
ATOM   2642  AVD AVD X 763      43.491 -44.124  25.306  1.00  0.00
ATOM   2643  AVE AVE X 764      86.417 -30.379 -28.606  1.00  0.00
ATOM   2644  AVF AVF X 765      80.901  10.768  28.376  1.00  0.00
ATOM   2645  AVG AVG X 766      26.042 -50.796 -54.649  1.00  0.00
ATOM   2646  AVH AVH X 767      35.943  21.502  86.790  1.00  0.00
ATOM   2647  AVI AVI X 768     -30.650 -50.371 -48.871  1.00  0.00
ATOM   2648  AVJ AVJ X 769      88.716  59.480  -6.032  1.00  0.00
ATOM   2649  AVK AVK X 770      34.359  17.655  49.998  1.00  0.00
ATOM   2650  AVL AVL X 771     -68.838 -34.451  28.223  1.00  0.00
ATOM   2651  AVM AVM X 772     -13.236 -55.819 -27.414  1.00  0.00
ATOM   2652  AVN AVN X 773      -0.565  38.695  41.744  1.00  0.00
ATOM   2653  AVO AVO X 774     -82.597  65.899 -64.892  1.00  0.00
ATOM   2654  AVP AVP X 775     -35.151  83.474 -68.805  1.00  0.00
ATOM   2655  AVQ AVQ X 776     -52.301 -77.926 -60.965  1.00  0.00
ATOM   2656  AVR AVR X 777     -37.679 -84.620 -83.650  1.00  0.00
ATOM   2657  AVS AVS X 778     -27.401  53.051  32.846  1.00  0.00
ATOM   2658  AVT AVT X 779      13.411  85.254  -4.422  1.00  0.00
ATOM   2659  AVU AVU X 780     -77.854  42.868  13.544  1.00  0.00
ATOM   2660  AVV AVV X 781     -38.387 -38.704 -75.372  1.00  0.00
ATOM   2661  AVW AVW X 782     -40.020  51.681 -19.726  1.00  0.00
ATOM   2662  AVX AVX X 783      84.468 -33.875  67.076  1.00  0.00
ATOM   2663  AVY AVY X 784      49.549  82.209 -12.747  1.00  0.00
ATOM   2664  AVZ AVZ X 785     -40.053  63.045 -82.631  1.00  0.00
ATOM   2665  AWA AWA X 786      79.147 -72.593 -27.526  1.00  0.00
ATOM   2666  AWB AWB X 787      55.157   6.882  23.477  1.00  0.00
ATOM   2667  AWC AWC X 788     -14.407 -17.213  87.993  1.00  0.00
ATOM   2668  AWD AWD X 789      86.943 -29.878  -2.791  1.00  0.00
ATOM   2669  AWE AWE X 790      -2.767  17.568 -12.788  1.00  0.00
ATOM   2670  AWF AWF X 791      62.785 -52.675 -28.534  1.00  0.00
ATOM   2671  AWG AWG X 792      63.445  54.240 -34.847  1.00  0.00
ATOM   2672  AWH AWH X 793      24.014 -37.330 -14.837  1.00  0.00
ATOM   2673  AWI AWI X 794      40.279  -4.203  -2.477  1.00  0.00
ATOM   2674  AWJ AWJ X 795     -25.171  81.274   1.597  1.00  0.00
ATOM   2675  AWK AWK X 796     -51.147  41.093 -73.261  1.00  0.00
ATOM   2676  AWL AWL X 797      20.813  39.206  29.615  1.00  0.00
ATOM   2677  AWM AWM X 798       0.428  -5.175  61.426  1.00  0.00
ATOM   2678  AWN AWN X 799      86.057 -63.076  20.157  1.00  0.00
ATOM   2679  AWO AWO X 800     -61.685 -80.847 -42.637  1.00  0.00
ATOM   2680  AWP AWP X 801      49.086  26.758 -44.931  1.00  0.00
ATOM   2681  AWQ AWQ X 802     -12.904 -83.413 -62.043  1.00  0.00
ATOM   2682  AWR AWR X 803      25.949 -80.658 -71.303  1.00  0.00
ATOM   2683  AWS AWS X 804       3.091 -44.136  34.034  1.00  0.00
ATOM   2684  AWT AWT X 805      79.705  42.979   0.424  1.00  0.00
ATOM   2685  AWU AWU X 806      61.256 -82.806  51.633  1.00  0.00
ATOM   2686  AWV AWV X 807      48.520  35.049 -53.594  1.00  0.00
ATOM   2687  AWW AWW X 808     -48.487 -64.650  75.568  1.00  0.00
ATOM   2688  AWX AWX X 809     -10.013 -80.576  63.092  1.00  0.00
ATOM   2689  AWY AWY X 810      28.717  -3.554 -74.615  1.00  0.00
ATOM   2690  AWZ AWZ X 811       6.053 -26.966  58.583  1.00  0.00
ATOM   2691  AXA AXA X 812     -83.653 -87.912  37.769  1.00  0.00
ATOM   2692  AXB AXB X 813     -49.543 -36.012 -51.529  1.00  0.00
ATOM   2693  AXC AXC X 814      27.222 -28.515  86.413  1.00  0.00
ATOM   2694  AXD AXD X 815      61.985 -86.702 -85.212  1.00  0.00
ATOM   2695  AXE AXE X 816     -80.792  56.572   0.516  1.00  0.00
ATOM   2696  AXF AXF X 817     -55.374  79.905  66.305  1.00  0.00
ATOM   2697  AXG AXG X 818      87.008 -88.190 -20.589  1.00  0.00
ATOM   2698  AXH AXH X 819     -24.328 -82.999 -39.783  1.00  0.00
ATOM   2699  AXI AXI X 820     -57.322  84.241  29.503  1.00  0.00
ATOM   2700  AXJ AXJ X 821     -65.071  85.591  72.570  1.00  0.00
ATOM   2701  AXK AXK X 822      64.897 -25.490  55.818  1.00  0.00
ATOM   2702  AXL AXL X 823      27.568 -53.583 -18.253  1.00  0.00
ATOM   2703  AXM AXM X 824     -84.233  41.635   1.425  1.00  0.00
ATOM   2704  AXN AXN X 825     -79.171 -59.159  62.903  1.00  0.00
ATOM   2705  AXO AXO X 826     -38.439 -84.354 -69.595  1.00  0.00
ATOM   2706  AXP AXP X 827      83.299  81.654 -78.635  1.00  0.00
ATOM   2707  AXQ AXQ X 828      83.278 -33.413  34.338  1.00  0.00
ATOM   2708  AXR AXR X 829      35.479 -43.041  35.292  1.00  0.00
ATOM   2709  AXS AXS X 830      26.253  83.835  81.816  1.00  0.00
ATOM   2710  AXT AXT X 831     -85.328  26.553  52.305  1.00  0.00
ATOM   2711  AXU AXU X 832      85.124   0.842  15.058  1.00  0.00
ATOM   2712  AXV AXV X 833     -50.869 -38.725 -24.215  1.00  0.00
ATOM   2713  AXW AXW X 834      67.451   8.443  87.628  1.00  0.00
ATOM   2714  AXX AXX X 835      65.784  83.226  87.636  1.00  0.00
ATOM   2715  AXY AXY X 836      53.025 -39.324  50.116  1.00  0.00
ATOM   2716  AXZ AXZ X 837     -61.324  81.932 -43.263  1.00  0.00
ATOM   2717  AYA AYA X 838     -58.069  19.325 -20.819  1.00  0.00
ATOM   2718  AYB AYB X 839      22.888 -14.393  59.101  1.00  0.00
ATOM   2719  AYC AYC X 840      17.027  66.813  22.486  1.00  0.00
ATOM   2720  AYD AYD X 841      82.954 -76.443 -77.133  1.00  0.00
ATOM   2721  AYE AYE X 842     -30.090  53.333 -67.298  1.00  0.00
ATOM   2722  AYF AYF X 843     -18.639  60.923  16.832  1.00  0.00
ATOM   2723  AYG AYG X 844     -55.399 -56.340 -21.974  1.00  0.00
ATOM   2724  AYH AYH X 845     -34.972 -48.548  50.977  1.00  0.00
ATOM   2725  AYI AYI X 846      76.807  33.991 -47.419  1.00  0.00
ATOM   2726  AYJ AYJ X 847      23.871 -47.567 -86.111  1.00  0.00
ATOM   2727  AYK AYK X 848     -72.824  37.164  89.447  1.00  0.00
ATOM   2728  AYL AYL X 849      19.089 -85.171 -81.371  1.00  0.00
ATOM   2729  AYM AYM X 850     -11.243 -87.437  44.609  1.00  0.00
ATOM   2730  AYN AYN X 851     -60.219  33.746  86.590  1.00  0.00
ATOM   2731  AYO AYO X 852     -25.521  79.679 -55.142  1.00  0.00
ATOM   2732  AYP AYP X 853      76.661   3.329 -38.051  1.00  0.00
ATOM   2733  AYQ AYQ X 854      68.890 -87.612 -17.380  1.00  0.00
ATOM   2734  AYR AYR X 855     -83.322  68.586 -26.165  1.00  0.00
ATOM   2735  AYS AYS X 856     -37.393  34.364  37.475  1.00  0.00
ATOM   2736  AYT AYT X 857     -25.012 -45.253  52.969  1.00  0.00
ATOM   2737  AYU AYU X 858      66.047  41.650  56.766  1.00  0.00
ATOM   2738  AYV AYV X 859      22.894 -74.281 -36.157  1.00  0.00
ATOM   2739  AYW AYW X 860      -9.646  50.085   7.721  1.00  0.00
ATOM   2740  AYX AYX X 861      87.035  55.871 -31.404  1.00  0.00
ATOM   2741  AYY AYY X 862      84.581  21.068  -6.348  1.00  0.00
ATOM   2742  AYZ AYZ X 863     -85.486 -27.334  51.715  1.00  0.00
ATOM   2743  AZA AZA X 864      88.189 -62.064  61.227  1.00  0.00
ATOM   2744  AZB AZB X 865      81.396  76.536  66.470  1.00  0.00
ATOM   2745  AZC AZC X 866      53.909 -19.142  60.178  1.00  0.00
ATOM   2746  AZD AZD X 867     -57.204  43.904 -86.388  1.00  0.00
ATOM   2747  AZE AZE X 868     -33.101  39.905  89.421  1.00  0.00
ATOM   2748  AZF AZF X 869       8.824  35.110 -67.980  1.00  0.00
ATOM   2749  AZG AZG X 870      57.554 -39.557  33.628  1.00  0.00
ATOM   2750  AZH AZH X 871      31.235  83.299 -39.558  1.00  0.00
ATOM   2751  AZI AZI X 872      21.597 -87.295  16.858  1.00  0.00
ATOM   2752  AZJ AZJ X 873       7.991  66.690 -35.199  1.00  0.00
ATOM   2753  AZK AZK X 874     -40.082 -51.688  87.948  1.00  0.00
ATOM   2754  AZL AZL X 875      43.760  78.983 -74.866  1.00  0.00
ATOM   2755  AZM AZM X 876      50.683  16.042  85.835  1.00  0.00
ATOM   2756  AZN AZN X 877      86.804  85.393  55.319  1.00  0.00
ATOM   2757  AZO AZO X 878      34.230  83.228  49.528  1.00  0.00
ATOM   2758  AZP AZP X 879     -22.598 -87.073 -12.660  1.00  0.00
ATOM   2759  AZQ AZQ X 880      52.141  39.575  83.394  1.00  0.00
ATOM   2760  AZR AZR X 881      87.929  20.565  61.233  1.00  0.00
ATOM   2761  AZS AZS X 882      89.486 -64.930 -43.819  1.00  0.00
ATOM   2762  AZT AZT X 883     -78.107  34.005 -23.169  1.00  0.00
ATOM   2763  AZU AZU X 884      69.432   9.051 -44.934  1.00  0.00
ATOM   2764  AZV AZV X 885     -13.357 -58.719  60.235  1.00  0.00
ATOM   2765  AZW AZW X 886      25.154  49.143  20.327  1.00  0.00
ATOM   2766  AZX AZX X 887      33.461  -8.931  71.423  1.00  0.00
ATOM   2767  AZY AZY X 888     -45.743 -36.047  67.240  1.00  0.00
ATOM   2768  AZZ AZZ X 889      22.910  52.954 -39.058  1.00  0.00
ATOM   2769  BAA BAA X 890     -72.508 -85.638  88.179  1.00  0.00
ATOM   2770  BAB BAB X 891     -81.263  -9.919  51.739  1.00  0.00
ATOM   2771  BAC BAC X 892      75.741  62.556  28.370  1.00  0.00
ATOM   2772  BAD BAD X 893      -5.886 -62.740 -63.844  1.00  0.00
ATOM   2773  BAE BAE X 894     -47.255  37.003 -83.236  1.00  0.00
ATOM   2774  BAF BAF X 895      62.759  -5.153  16.518  1.00  0.00
ATOM   2775  BAG BAG X 896      45.511 -64.216 -46.974  1.00  0.00
ATOM   2776  BAH BAH X 897      62.176 -62.343 -11.236  1.00  0.00
ATOM   2777  BAI BAI X 898     -48.573 -21.384  73.120  1.00  0.00
ATOM   2778  BAJ BAJ X 899      79.953  35.139  26.452  1.00  0.00
ATOM   2779  BAK BAK X 900     -82.038 -72.050 -79.205  1.00  0.00
ATOM   2780  BAL BAL X 901      11.997 -74.417 -24.262  1.00  0.00
ATOM   2781  BAM BAM X 902     -64.541  54.110  10.321  1.00  0.00
ATOM   2782  BAN BAN X 903     -40.369 -72.221  37.819  1.00  0.00
ATOM   2783  BAO BAO X 904      24.244  -3.413  25.709  1.00  0.00
ATOM   2784  BAP BAP X 905      77.279 -63.750 -75.578  1.00  0.00
ATOM   2785  BAQ BAQ X 906     -25.098 -26.390  55.245  1.00  0.00
ATOM   2786  BAR BAR X 907      87.295  64.060  81.052  1.00  0.00
ATOM   2787  BAS BAS X 908      59.019  22.921 -74.339  1.00  0.00
ATOM   2788  BAT BAT X 909     -54.808  71.718  33.338  1.00  0.00
ATOM   2789  BAU BAU X 910      27.740  31.173 -30.588  1.00  0.00
ATOM   2790  BAV BAV X 911      75.740 -69.684 -41.152  1.00  0.00
ATOM   2791  BAW BAW X 912     -34.096 -11.257 -77.654  1.00  0.00
ATOM   2792  BAX BAX X 913       7.817  81.001  57.807  1.00  0.00
ATOM   2793  BAY BAY X 914     -41.892  72.934  80.662  1.00  0.00
ATOM   2794  BAZ BAZ X 915      11.850 -24.071  -0.610  1.00  0.00
ATOM   2795  BBA BBA X 916      -0.331 -20.131  88.638  1.00  0.00
ATOM   2796  BBB BBB X 917      71.149  53.477  70.898  1.00  0.00
ATOM   2797  BBC BBC X 918     -81.870 -20.020 -42.806  1.00  0.00
ATOM   2798  BBD BBD X 919      46.947 -29.329  80.248  1.00  0.00
ATOM   2799  BBE BBE X 920      15.527 -23.456 -26.262  1.00  0.00
ATOM   2800  BBF BBF X 921      40.447  31.558  88.998  1.00  0.00
ATOM   2801  BBG BBG X 922      77.034  26.828  68.130  1.00  0.00
ATOM   2802  BBH BBH X 923     -84.877  26.604 -25.786  1.00  0.00
ATOM   2803  BBI BBI X 924      70.207 -44.069  -8.548  1.00  0.00
ATOM   2804  BBJ BBJ X 925      42.081  66.782  26.079  1.00  0.00
ATOM   2805  BBK BBK X 926     -58.085   0.204  33.657  1.00  0.00
ATOM   2806  BBL BBL X 927     -52.904  81.563 -67.214  1.00  0.00
ATOM   2807  BBM BBM X 928      21.844  34.820 -79.366  1.00  0.00
ATOM   2808  BBN BBN X 929     -18.819 -15.855 -85.230  1.00  0.00
ATOM   2809  BBO BBO X 930      31.535  66.643  38.816  1.00  0.00
ATOM   2810  BBP BBP X 931      30.009  81.887 -67.939  1.00  0.00
ATOM   2811  BBQ BBQ X 932      30.569 -45.396 -63.464  1.00  0.00
ATOM   2812  BBR BBR X 933     -56.800   0.573 -57.238  1.00  0.00
ATOM   2813  BBS BBS X 934     -27.500 -70.089  68.994  1.00  0.00
ATOM   2814  BBT BBT X 935     -63.579  34.314  67.963  1.00  0.00
ATOM   2815  BBU BBU X 936      76.819  24.552 -73.120  1.00  0.00
ATOM   2816  BBV BBV X 937      13.447 -11.389 -42.678  1.00  0.00
ATOM   2817  BBW BBW X 938      79.054 -57.327 -34.454  1.00  0.00
ATOM   2818  BBX BBX X 939      13.631 -87.726 -25.032  1.00  0.00
ATOM   2819  BBY BBY X 940     -30.906  81.907  74.147  1.00  0.00
ATOM   2820  BBZ BBZ X 941       7.884  14.912 -28.018  1.00  0.00
ATOM   2821  BCA BCA X 942     -30.261  83.451  59.054  1.00  0.00
ATOM   2822  BCB BCB X 943     -28.681 -36.220 -50.109  1.00  0.00
ATOM   2823  BCC BCC X 944      27.173 -35.168  18.949  1.00  0.00
ATOM   2824  BCD BCD X 945      61.024   8.283 -82.742  1.00  0.00
ATOM   2825  BCE BCE X 946     -44.812 -53.540  44.323  1.00  0.00
ATOM   2826  BCF BCF X 947      67.747  59.548  89.115  1.00  0.00
ATOM   2827  BCG BCG X 948     -68.807   3.870  84.167  1.00  0.00
ATOM   2828  BCH BCH X 949     -12.087  43.828 -85.351  1.00  0.00
ATOM   2829  BCI BCI X 950      41.930 -82.708 -82.338  1.00  0.00
ATOM   2830  BCJ BCJ X 951      87.552 -75.882  28.920  1.00  0.00
ATOM   2831  BCK BCK X 952     -54.110 -81.570 -83.517  1.00  0.00
ATOM   2832  BCL BCL X 953      41.619  36.814 -38.441  1.00  0.00
ATOM   2833  BCM BCM X 954      80.744 -38.154 -80.345  1.00  0.00
ATOM   2834  BCN BCN X 955     -75.079  45.205  70.482  1.00  0.00
ATOM   2835  BCO BCO X 956     -34.782   3.542 -64.376  1.00  0.00
ATOM   2836  BCP BCP X 957     -59.664 -88.922 -26.806  1.00  0.00
ATOM   2837  BCQ BCQ X 958     -78.872  37.620 -76.598  1.00  0.00
ATOM   2838  BCR BCR X 959     -77.532 -81.960 -64.365  1.00  0.00
ATOM   2839  BCS BCS X 960      77.999  64.013  -6.219  1.00  0.00
ATOM   2840  BCT BCT X 961      55.093 -38.299 -41.393  1.00  0.00
ATOM   2841  BCU BCU X 962      87.415  33.278 -82.735  1.00  0.00
ATOM   2842  BCV BCV X 963      22.430  83.539  67.145  1.00  0.00
ATOM   2843  BCW BCW X 964      41.494  69.626 -61.167  1.00  0.00
ATOM   2844  BCX BCX X 965     -10.356 -19.255  43.469  1.00  0.00
ATOM   2845  BCY BCY X 966      52.470  66.586 -69.010  1.00  0.00
ATOM   2846  BCZ BCZ X 967      38.993  29.672 -69.562  1.00  0.00
ATOM   2847  BDA BDA X 968     -50.846 -55.534  84.516  1.00  0.00
ATOM   2848  BDB BDB X 969      17.194 -34.301  14.970  1.00  0.00
ATOM   2849  BDC BDC X 970      74.189 -75.270 -15.941  1.00  0.00
ATOM   2850  BDD BDD X 971      66.874  82.804 -25.442  1.00  0.00
ATOM   2851  BDE BDE X 972      32.183  67.361 -84.929  1.00  0.00
ATOM   2852  BDF BDF X 973     -33.345 -64.828  84.371  1.00  0.00
ATOM   2853  BDG BDG X 974      26.706   5.743 -21.397  1.00  0.00
ATOM   2854  BDH BDH X 975      38.072 -30.227 -62.618  1.00  0.00
ATOM   2855  BDI BDI X 976      78.657 -83.831  88.808  1.00  0.00
ATOM   2856  BDJ BDJ X 977      45.046 -57.757  87.356  1.00  0.00
ATOM   2857  BDK BDK X 978      70.065 -29.778   4.032  1.00  0.00
ATOM   2858  BDL BDL X 979      -7.551  25.456  27.203  1.00  0.00
ATOM   2859  BDM BDM X 980     -84.426 -38.248  18.358  1.00  0.00
ATOM   2860  BDN BDN X 981      29.320   9.117   5.453  1.00  0.00
ATOM   2861  BDO BDO X 982     -76.521 -31.640 -27.545  1.00  0.00
ATOM   2862  BDP BDP X 983      85.062   7.451  42.624  1.00  0.00
ATOM   2863  BDQ BDQ X 984      15.511 -64.242  74.276  1.00  0.00
ATOM   2864  BDR BDR X 985      44.089 -83.615  -4.851  1.00  0.00
ATOM   2865  BDS BDS X 986      41.152  81.418 -56.346  1.00  0.00
ATOM   2866  BDT BDT X 987      83.986 -50.405  62.595  1.00  0.00
ATOM   2867  BDU BDU X 988     -20.718  32.785  73.473  1.00  0.00
ATOM   2868  BDV BDV X 989       4.417 -87.334  83.143  1.00  0.00
ATOM   2869  BDW BDW X 990      38.785   7.228  44.986  1.00  0.00
ATOM   2870  BDX BDX X 991       7.381  45.098   6.305  1.00  0.00
ATOM   2871  BDY BDY X 992      67.394  36.512 -70.886  1.00  0.00
ATOM   2872  BDZ BDZ X 993      57.348  68.435  -6.214  1.00  0.00
ATOM   2873  BEA BEA X 994      89.619  33.432 -15.483  1.00  0.00
ATOM   2874  BEB BEB X 995     -81.710  16.462 -34.066  1.00  0.00
ATOM   2875  BEC BEC X 996     -56.565  38.631  -1.971  1.00  0.00
ATOM   2876  BED BED X 997     -59.850 -13.306 -10.443  1.00  0.00
ATOM   2877  BEE BEE X 998      56.548 -24.595 -85.530  1.00  0.00
ATOM   2878  BEF BEF X 999      -4.581  85.191  73.376  1.00  0.00
ATOM   2879  BEG BEG X1000      16.416  72.683 -78.467  1.00  0.00
ATOM   2880  BEH BEH X1001      88.934 -26.448 -42.470  1.00  0.00
ATOM   2881  BEI BEI X1002     -20.261 -12.327  -3.002  1.00  0.00
ATOM   2882  BEJ BEJ X1003      58.362  21.190 -56.192  1.00  0.00
ATOM   2883  BEK BEK X1004      29.295 -12.248 -53.347  1.00  0.00
ATOM   2884  BEL BEL X1005       6.330 -41.400  46.363  1.00  0.00
ATOM   2885  BEM BEM X1006       3.674  77.774 -34.953  1.00  0.00
ATOM   2886  BEN BEN X1007     -59.211  10.804  44.719  1.00  0.00
ATOM   2887  BEO BEO X1008     -41.895  82.295  -0.571  1.00  0.00
ATOM   2888  BEP BEP X1009      26.250 -65.410  12.925  1.00  0.00
ATOM   2889  BEQ BEQ X1010      35.220 -68.897 -20.390  1.00  0.00
ATOM   2890  BER BER X1011      -0.279  16.375  58.578  1.00  0.00
ATOM   2891  BES BES X1012      12.631 -87.387  28.380  1.00  0.00
ATOM   2892  BET BET Y1013       9.494 -80.132 -74.437  1.00  0.00
ATOM   2893  BEU BEU Y1014     -56.644 -62.000 -19.942  1.00  0.00
ATOM   2894  BEV BEV Y1015      11.238 -33.004 -43.159  1.00  0.00
ATOM   2895  BEW BEW Y1016      30.816 -36.811  76.355  1.00  0.00
ATOM   2896  BEX BEX Y1017      40.746 -87.743  31.174  1.00  0.00
ATOM   2897  BEY BEY Y1018     -82.277  18.679  16.668  1.00  0.00
ATOM   2898  BEZ BEZ Y1019      65.593  13.316 -29.480  1.00  0.00
ATOM   2899  BFA BFA Y1020     -54.236  78.152 -14.776  1.00  0.00
ATOM   2900  BFB BFB Y1021     -27.814 -48.674  32.540  1.00  0.00
ATOM   2901  BFC BFC Y1022     -10.995   1.023 -74.666  1.00  0.00
ATOM   2902  BFD BFD Y1023     -19.299   8.034 -41.073  1.00  0.00
ATOM   2903  BFE BFE Y1024     -31.212  76.470  81.043  1.00  0.00
ATOM   2904  BFF BFF Y1025     -12.757 -25.211  76.898  1.00  0.00
ATOM   2905  BFG BFG Y1026      49.793  37.895 -41.008  1.00  0.00
ATOM   2906  BFH BFH Y1027     -69.812  46.377  56.520  1.00  0.00
ATOM   2907  BFI BFI Y1028     -67.716  14.810 -71.891  1.00  0.00
ATOM   2908  BFJ BFJ Y1029     -40.149  -9.944 -22.928  1.00  0.00
ATOM   2909  BFK BFK Y1030     -58.523  42.052 -73.467  1.00  0.00
ATOM   2910  BFL BFL Y1031     -29.067 -81.279 -12.482  1.00  0.00
ATOM   2911  BFM BFM Y1032     -18.135  51.227 -67.036  1.00  0.00
ATOM   2912  BFN BFN Y1033      30.704   8.767 -57.874  1.00  0.00
ATOM   2913  BFO BFO Y1034      53.405 -71.031 -47.482  1.00  0.00
ATOM   2914  BFP BFP Y1035     -43.154 -71.642  68.285  1.00  0.00
ATOM   2915  BFQ BFQ Y1036      32.956  62.325  14.606  1.00  0.00
ATOM   2916  BFR BFR Y1037     -22.297 -34.304 -78.685  1.00  0.00
ATOM   2917  BFS BFS Y1038      60.839 -80.340   8.118  1.00  0.00
ATOM   2918  BFT BFT Y1039      55.456 -65.458  24.402  1.00  0.00
ATOM   2919  BFU BFU Y1040     -57.078 -75.175  45.064  1.00  0.00
ATOM   2920  BFV BFV Y1041      47.988  44.557  75.204  1.00  0.00
ATOM   2921  BFW BFW Y1042      32.675  -4.603  12.260  1.00  0.00
ATOM   2922  BFX BFX Y1043     -35.164  29.749 -45.848  1.00  0.00
ATOM   2923  BFY BFY Y1044      49.384  69.033 -34.229  1.00  0.00
ATOM   2924  BFZ BFZ Y1045     -31.764  32.803  75.454  1.00  0.00
ATOM   2925  BGA BGA Y1046      70.649  36.215  70.915  1.00  0.00
ATOM   2926  BGB BGB Y1047     -69.006 -13.259 -32.985  1.00  0.00
ATOM   2927  BGC BGC Y1048      20.652  -3.645  37.436  1.00  0.00
ATOM   2928  BGD BGD Y1049      23.950  75.905 -78.339  1.00  0.00
ATOM   2929  BGE BGE Y1050      70.961  34.983  -2.457  1.00  0.00
ATOM   2930  BGF BGF Y1051      87.933  80.177  73.716  1.00  0.00
ATOM   2931  BGG BGG Y1052      89.507 -14.580 -27.906  1.00  0.00
ATOM   2932  BGH BGH Y1053      89.247  48.415  58.400  1.00  0.00
ATOM   2933  BGI BGI Y1054     -58.525 -75.116 -64.514  1.00  0.00
ATOM   2934  BGJ BGJ Y1055      37.989  56.442 -54.217  1.00  0.00
ATOM   2935  BGK BGK Y1056      42.493   8.889  72.530  1.00  0.00
ATOM   2936  BGL BGL Y1057       2.569  15.274  64.140  1.00  0.00
ATOM   2937  BGM BGM Y1058     -53.106  64.199  82.284  1.00  0.00
ATOM   2938  BGN BGN Y1059     -37.325  11.822  25.654  1.00  0.00
ATOM   2939  BGO BGO Y1060      26.973 -63.502 -28.297  1.00  0.00
ATOM   2940  BGP BGP Y1061       3.741  39.600  -1.617  1.00  0.00
ATOM   2941  BGQ BGQ Y1062      65.216  64.790 -51.511  1.00  0.00
ATOM   2942  BGR BGR Y1063     -55.811   7.735  69.503  1.00  0.00
ATOM   2943  BGS BGS Y1064      82.585 -14.778  10.298  1.00  0.00
ATOM   2944  BGT BGT Y1065      23.246 -64.123  19.861  1.00  0.00
ATOM   2945  BGU BGU Y1066     -66.706 -67.155 -85.477  1.00  0.00
ATOM   2946  BGV BGV Y1067     -56.576  13.298 -32.876  1.00  0.00
ATOM   2947  BGW BGW Y1068      66.745  53.294 -14.275  1.00  0.00
ATOM   2948  BGX BGX Y1069      46.194  59.623 -78.767  1.00  0.00
ATOM   2949  BGY BGY Y1070     -30.802  39.779  13.303  1.00  0.00
ATOM   2950  BGZ BGZ Y1071       2.471  58.519 -43.083  1.00  0.00
ATOM   2951  BHA BHA Y1072     -38.996 -21.680 -46.806  1.00  0.00
ATOM   2952  BHB BHB Y1073     -21.682  74.456  -9.124  1.00  0.00
ATOM   2953  BHC BHC Y1074      -3.326  13.111 -33.553  1.00  0.00
ATOM   2954  BHD BHD Y1075     -22.529  77.026  55.021  1.00  0.00
ATOM   2955  BHE BHE Y1076      71.424 -24.359  68.071  1.00  0.00
ATOM   2956  BHF BHF Y1077       8.482  43.229 -80.164  1.00  0.00
ATOM   2957  BHG BHG Y1078      31.343  78.465  -4.402  1.00  0.00
ATOM   2958  BHH BHH Y1079      53.615 -13.140 -36.307  1.00  0.00
ATOM   2959  BHI BHI Y1080     -10.069  31.324 -24.248  1.00  0.00
ATOM   2960  BHJ BHJ Y1081      32.850  55.715  41.983  1.00  0.00
ATOM   2961  BHK BHK Y1082     -63.106 -40.058  55.536  1.00  0.00
ATOM   2962  BHL BHL Y1083      16.693  38.624  66.958  1.00  0.00
ATOM   2963  BHM BHM Y1084       0.791  -7.882 -20.363  1.00  0.00
ATOM   2964  BHN BHN Y1085      61.429  24.914  81.621  1.00  0.00
ATOM   2965  BHO BHO Y1086     -14.189 -78.223  75.986  1.00  0.00
ATOM   2966  BHP BHP Y1087      61.660  -9.208 -65.432  1.00  0.00
ATOM   2967  BHQ BHQ Y1088     -12.756  26.033  77.514  1.00  0.00
ATOM   2968  BHR BHR Y1089      73.179   5.909  19.095  1.00  0.00
ATOM   2969  BHS BHS Y1090      81.148  76.946  37.859  1.00  0.00
ATOM   2970  BHT BHT Y1091      19.650  62.094 -63.988  1.00  0.00
ATOM   2971  BHU BHU Y1092      49.095 -48.940  80.317  1.00  0.00
ATOM   2972  BHV BHV Y1093     -76.660 -22.191  35.302  1.00  0.00
ATOM   2973  BHW BHW Y1094      34.855 -16.478 -13.365  1.00  0.00
ATOM   2974  BHX BHX Y1095       8.442  52.235  -3.256  1.00  0.00
ATOM   2975  BHY BHY Y1096      46.904 -28.146  39.486  1.00  0.00
ATOM   2976  BHZ BHZ Y1097     -77.030 -30.671 -65.666  1.00  0.00
ATOM   2977  BIA BIA Y1098     -44.558 -61.980 -48.138  1.00  0.00
ATOM   2978  BIB BIB Y1099     -32.162 -60.209   0.754  1.00  0.00
ATOM   2979  BIC BIC Y1100      27.013  45.546 -10.552  1.00  0.00
ATOM   2980  BID BID Y1101      51.378   1.263 -37.473  1.00  0.00
ATOM   2981  BIE BIE Y1102      -8.900  42.533  61.784  1.00  0.00
ATOM   2982  BIF BIF Y1103      58.677  63.755  26.933  1.00  0.00
ATOM   2983  BIG BIG Y1104      83.929  71.593 -43.085  1.00  0.00
ATOM   2984  BIH BIH Y1105     -71.003 -77.333  19.077  1.00  0.00
ATOM   2985  BII BII Y1106      45.056 -70.547  50.931  1.00  0.00
ATOM   2986  BIJ BIJ Y1107      33.652  32.374 -69.724  1.00  0.00
ATOM   2987  BIK BIK Y1108      84.152  44.576 -72.695  1.00  0.00
ATOM   2988  BIL BIL Y1109       7.341  50.088  33.153  1.00  0.00
ATOM   2989  BIM BIM Y1110     -19.342 -82.452  35.428  1.00  0.00
ATOM   2990  BIN BIN Y1111      47.764 -44.475 -64.545  1.00  0.00
ATOM   2991  BIO BIO Y1112     -38.909  75.304 -40.339  1.00  0.00
ATOM   2992  BIP BIP Y1113     -36.898  -2.048 -37.689  1.00  0.00
ATOM   2993  BIQ BIQ Y1114     -71.450  72.520 -74.525  1.00  0.00
ATOM   2994  BIR BIR Y1115     -77.484  52.603 -81.872  1.00  0.00
ATOM   2995  BIS BIS Y1116      22.546 -19.081  66.701  1.00  0.00
ATOM   2996  BIT BIT Y1117     -74.468  23.991  35.295  1.00  0.00
ATOM   2997  BIU BIU Y1118      62.304 -24.197 -80.750  1.00  0.00
ATOM   2998  BIV BIV Y1119       3.586 -61.648  17.951  1.00  0.00
ATOM   2999  BIW BIW Y1120      34.021 -83.119   3.373  1.00  0.00
ATOM   3000  BIX BIX Y1121     -23.740 -17.623  12.160  1.00  0.00
ATOM   3001  BIY BIY Y1122      20.117  26.881 -15.993  1.00  0.00
ATOM   3002  BIZ BIZ Y1123      54.002 -36.516  -8.324  1.00  0.00
ATOM   3003  BJA BJA Y1124      62.706  14.595 -67.824  1.00  0.00
ATOM   3004  BJB BJB Y1125     -20.431   4.466 -18.584  1.00  0.00
ATOM   3005  BJC BJC Y1126     -52.059  59.080  25.450  1.00  0.00
ATOM   3006  BJD BJD Y1127     -70.152  71.857  -4.160  1.00  0.00
ATOM   3007  BJE BJE Y1128       5.108 -41.592  81.499  1.00  0.00
ATOM   3008  BJF BJF Y1129     -12.581 -16.006  36.897  1.00  0.00
ATOM   3009  BJG BJG Y1130     -75.869 -29.318 -45.456  1.00  0.00
ATOM   3010  BJH BJH Y1131      78.134   1.587 -59.193  1.00  0.00
ATOM   3011  BJI BJI Y1132      38.949  45.917 -73.174  1.00  0.00
ATOM   3012  BJJ BJJ Y1133      83.789  31.068 -58.903  1.00  0.00
ATOM   3013  BJK BJK Y1134     -84.477 -62.300 -77.309  1.00  0.00
ATOM   3014  BJL BJL Y1135     -25.502 -49.583 -40.878  1.00  0.00
ATOM   3015  BJM BJM Y1136     -73.883 -75.587  42.283  1.00  0.00
ATOM   3016  BJN BJN Y1137      16.061 -74.256 -46.467  1.00  0.00
ATOM   3017  BJO BJO Y1138      21.735 -49.381  29.067  1.00  0.00
ATOM   3018  BJP BJP Y1139      -2.774 -61.649 -43.328  1.00  0.00
ATOM   3019  BJQ BJQ Y1140      82.612  21.827 -13.596  1.00  0.00
ATOM   3020  BJR BJR Y1141      70.638 -48.055  34.698  1.00  0.00
ATOM   3021  BJS BJS Y1142     -60.334 -60.377  77.434  1.00  0.00
ATOM   3022  BJT BJT Y1143       6.534 -61.908  76.998  1.00  0.00
ATOM   3023  BJU BJU Y1144     -14.976  56.867  87.488  1.00  0.00
ATOM   3024  BJV BJV Y1145     -38.165  77.736  41.280  1.00  0.00
ATOM   3025  BJW BJW Y1146      76.528  78.057 -22.023  1.00  0.00
ATOM   3026  BJX BJX Y1147      75.481 -30.279 -60.369  1.00  0.00
ATOM   3027  BJY BJY Y1148      83.057 -70.830 -72.291  1.00  0.00
ATOM   3028  BJZ BJZ Y1149     -60.301 -19.696   1.268  1.00  0.00
ATOM   3029  BKA BKA Y1150       6.408 -18.182  63.907  1.00  0.00
ATOM   3030  BKB BKB Y1151      82.129   4.378  52.409  1.00  0.00
ATOM   3031  BKC BKC Y1152      54.447  48.889 -72.271  1.00  0.00
ATOM   3032  BKD BKD Y1153      82.544  -1.068 -35.987  1.00  0.00
ATOM   3033  BKE BKE Y1154      -0.752 -77.551 -27.923  1.00  0.00
ATOM   3034  BKF BKF Y1155      74.490 -70.737  31.627  1.00  0.00
ATOM   3035  BKG BKG Y1156      79.853 -49.602 -48.035  1.00  0.00
ATOM   3036  BKH BKH Y1157      69.805 -60.458  63.112  1.00  0.00
ATOM   3037  BKI BKI Y1158     -54.155   7.497  23.827  1.00  0.00
ATOM   3038  BKJ BKJ Y1159     -22.780  58.423  66.687  1.00  0.00
ATOM   3039  BKK BKK Y1160      87.703  23.861 -76.237  1.00  0.00
ATOM   3040  BKL BKL Y1161      34.913 -25.609 -27.691  1.00  0.00
ATOM   3041  BKM BKM Y1162      71.280  22.667  38.061  1.00  0.00
ATOM   3042  BKN BKN Y1163     -44.298  31.261  38.295  1.00  0.00
ATOM   3043  BKO BKO Y1164      35.549 -85.193 -81.951  1.00  0.00
ATOM   3044  BKP BKP Y1165      64.385  35.533  25.637  1.00  0.00
ATOM   3045  BKQ BKQ Y1166      73.840  59.541 -85.556  1.00  0.00
ATOM   3046  BKR BKR Y1167     -48.308 -21.199  82.952  1.00  0.00
ATOM   3047  BKS BKS Y1168      65.118  74.115  59.823  1.00  0.00
ATOM   3048  BKT BKT Y1169      -1.374 -67.172   4.656  1.00  0.00
ATOM   3049  BKU BKU Y1170     -81.495  50.749  35.210  1.00  0.00
ATOM   3050  BKV BKV Y1171      50.955 -76.040 -22.401  1.00  0.00
ATOM   3051  BKW BKW Y1172      53.976   5.768  39.432  1.00  0.00
ATOM   3052  BKX BKX Y1173      78.206 -40.094  50.715  1.00  0.00
ATOM   3053  BKY BKY Y1174     -16.778 -50.676 -63.040  1.00  0.00
ATOM   3054  BKZ BKZ Y1175     -72.756  -0.228 -54.933  1.00  0.00
ATOM   3055  BLA BLA Y1176     -24.732  48.456 -14.833  1.00  0.00
ATOM   3056  BLB BLB Y1177       1.275  79.590  56.806  1.00  0.00
ATOM   3057  BLC BLC Y1178      22.430  39.609 -30.698  1.00  0.00
ATOM   3058  BLD BLD Y1179      15.660  16.491  -6.400  1.00  0.00
ATOM   3059  BLE BLE Y1180     -70.174  64.415 -47.923  1.00  0.00
ATOM   3060  BLF BLF Y1181      15.568  52.570  68.465  1.00  0.00
ATOM   3061  BLG BLG Y1182      -2.948 -23.432  -4.178  1.00  0.00
ATOM   3062  BLH BLH Y1183     -34.451  11.840 -68.258  1.00  0.00
ATOM   3063  BLI BLI Y1184      16.265 -32.625 -80.175  1.00  0.00
ATOM   3064  BLJ BLJ Y1185      49.641 -87.693  57.878  1.00  0.00
ATOM   3065  BLK BLK Y1186      13.978 -40.253  43.281  1.00  0.00
ATOM   3066  BLL BLL Y1187      70.779 -64.229 -76.302  1.00  0.00
ATOM   3067  BLM BLM Y1188     -78.150 -59.928  39.476  1.00  0.00
ATOM   3068  BLN BLN Y1189     -49.592  49.600 -48.354  1.00  0.00
ATOM   3069  BLO BLO Y1190     -82.435 -56.048  59.726  1.00  0.00
ATOM   3070  BLP BLP Y1191      79.377 -42.037 -79.611  1.00  0.00
ATOM   3071  BLQ BLQ Y1192      55.940 -13.511  83.874  1.00  0.00
ATOM   3072  BLR BLR Y1193     -27.545  23.500  63.071  1.00  0.00
ATOM   3073  BLS BLS Y1194      84.158 -64.650  -8.754  1.00  0.00
ATOM   3074  BLT BLT Y1195     -24.769  73.586  26.636  1.00  0.00
ATOM   3075  BLU BLU Y1196      36.977 -55.249  46.486  1.00  0.00
ATOM   3076  BLV BLV Y1197       8.217 -79.162  58.416  1.00  0.00
ATOM   3077  BLW BLW Y1198     -83.825  49.490  13.655  1.00  0.00
ATOM   3078  BLX BLX Y1199      83.489 -23.420  25.784  1.00  0.00
ATOM   3079  BLY BLY Y1200      47.859 -44.178 -38.810  1.00  0.00
ATOM   3080  BLZ BLZ Y1201       2.179 -47.598  49.842  1.00  0.00
ATOM   3081  BMA BMA Y1202     -82.669   0.131 -36.756  1.00  0.00
ATOM   3082  BMB BMB Y1203     -31.977  51.219  48.813  1.00  0.00
ATOM   3083  BMC BMC Y1204     -31.111 -85.451 -79.489  1.00  0.00
ATOM   3084  BMD BMD Y1205      22.420 -55.235  41.184  1.00  0.00
ATOM   3085  BME BME Y1206      -4.894  13.279  41.221  1.00  0.00
ATOM   3086  BMF BMF Y1207      79.635   0.036 -78.384  1.00  0.00
ATOM   3087  BMG BMG Y1208     -33.170  51.658  82.251  1.00  0.00
ATOM   3088  BMH BMH Y1209       5.544 -85.773  33.085  1.00  0.00
ATOM   3089  BMI BMI Y1210     -45.735  40.265 -11.485  1.00  0.00
ATOM   3090  BMJ BMJ Y1211       7.581 -25.760  27.473  1.00  0.00
ATOM   3091  BMK BMK Y1212     -80.695  12.171 -43.755  1.00  0.00
ATOM   3092  BML BML Y1213      16.049  26.578  80.479  1.00  0.00
ATOM   3093  BMM BMM Y1214      42.130  17.688  19.254  1.00  0.00
ATOM   3094  BMN BMN Y1215     -54.880 -13.202  35.140  1.00  0.00
ATOM   3095  BMO BMO Y1216     -15.692  -6.010  52.353  1.00  0.00
ATOM   3096  BMP BMP Y1217     -35.650 -35.280 -23.100  1.00  0.00
ATOM   3097  BMQ BMQ Y1218      83.272 -79.583  16.346  1.00  0.00
ATOM   3098  BMR BMR Y1219     -80.070  76.760 -10.793  1.00  0.00
ATOM   3099  BMS BMS Y1220      30.695  81.683  88.588  1.00  0.00
ATOM   3100  BMT BMT Y1221       7.833  77.669 -17.562  1.00  0.00
ATOM   3101  BMU BMU Y1222     -34.416  79.271 -78.839  1.00  0.00
ATOM   3102  BMV BMV Y1223     -47.948 -44.951 -74.608  1.00  0.00
ATOM   3103  BMW BMW Y1224      -7.610  42.085  16.985  1.00  0.00
ATOM   3104  BMX BMX Y1225     -58.590 -56.100  12.047  1.00  0.00
ATOM   3105  BMY BMY Y1226      44.288  71.467  61.214  1.00  0.00
ATOM   3106  BMZ BMZ Y1227      80.224 -22.476  48.173  1.00  0.00
ATOM   3107  BNA BNA Y1228      18.822   3.200 -15.354  1.00  0.00
ATOM   3108  BNB BNB Y1229     -50.916  13.294  -3.134  1.00  0.00
ATOM   3109  BNC BNC Y1230      -3.016  68.960  20.271  1.00  0.00
ATOM   3110  BND BND Y1231     -82.982  65.378  74.785  1.00  0.00
ATOM   3111  BNE BNE Y1232       4.238  25.547 -65.215  1.00  0.00
ATOM   3112  BNF BNF Y1233      56.047 -23.958 -64.768  1.00  0.00
ATOM   3113  BNG BNG Y1234      -7.332 -51.739  64.877  1.00  0.00
ATOM   3114  BNH BNH Y1235     -18.825 -23.178 -29.486  1.00  0.00
ATOM   3115  BNI BNI Y1236     -52.363  -3.582 -63.060  1.00  0.00
ATOM   3116  BNJ BNJ Y1237     -77.025 -66.219  70.510  1.00  0.00
ATOM   3117  BNK BNK Y1238      -5.670   7.726  77.506  1.00  0.00
ATOM   3118  BNL BNL Y1239      85.055  68.952  87.653  1.00  0.00
ATOM   3119  BNM BNM Y1240      87.745 -57.646 -59.235  1.00  0.00
ATOM   3120  BNN BNN Y1241     -20.308   8.865  28.598  1.00  0.00
ATOM   3121  BNO BNO Y1242     -16.374 -66.381 -68.893  1.00  0.00
ATOM   3122  BNP BNP Y1243      67.369  15.985  60.570  1.00  0.00
ATOM   3123  BNQ BNQ Y1244      24.307  29.552  -5.890  1.00  0.00
ATOM   3124  BNR BNR Y1245     -37.048 -41.206  69.425  1.00  0.00
ATOM   3125  BNS BNS Y1246      61.278  20.026 -13.011  1.00  0.00
ATOM   3126  BNT BNT Y1247      31.412 -62.363  68.564  1.00  0.00
ATOM   3127  BNU BNU Y1248     -22.260 -69.439   2.401  1.00  0.00
ATOM   3128  BNV BNV Y1249      -5.428  78.650  81.404  1.00  0.00
ATOM   3129  BNW BNW Y1250      61.471 -69.802 -15.528  1.00  0.00
ATOM   3130  BNX BNX Y1251      34.933  81.540  38.238  1.00  0.00
ATOM   3131  BNY BNY Y1252     -51.912 -86.145  78.883  1.00  0.00
ATOM   3132  BNZ BNZ Y1253     -69.721 -25.082  87.522  1.00  0.00
ATOM   3133  BOA BOA Y1254      47.082  11.115 -19.154  1.00  0.00
ATOM   3134  BOB BOB Y1255     -61.398  39.536   4.724  1.00  0.00
ATOM   3135  BOC BOC Y1256      22.349  21.607  63.101  1.00  0.00
ATOM   3136  BOD BOD Y1257     -63.269  39.169 -50.111  1.00  0.00
ATOM   3137  BOE BOE Y1258      71.330  -2.016  88.437  1.00  0.00
ATOM   3138  BOF BOF Y1259      68.115 -78.827  74.334  1.00  0.00
ATOM   3139  BOG BOG Y1260     -71.874  43.040  82.982  1.00  0.00
ATOM   3140  BOH BOH Y1261     -37.906  50.960 -85.848  1.00  0.00
ATOM   3141  BOI BOI Y1262      39.102 -19.142 -83.185  1.00  0.00
ATOM   3142  BOJ BOJ Y1263     -27.306  30.893 -20.745  1.00  0.00
ATOM   3143  BOK BOK Y1264     -19.880  11.652  64.380  1.00  0.00
ATOM   3144  BOL BOL Y1265     -49.292 -52.425  79.110  1.00  0.00
ATOM   3145  BOM BOM Y1266      60.145 -33.410 -44.259  1.00  0.00
ATOM   3146  BON BON Y1267     -41.231  -6.240 -73.444  1.00  0.00
ATOM   3147  BOO BOO Y1268      39.971  26.015 -19.488  1.00  0.00
ATOM   3148  BOP BOP Y1269     -52.469  83.331  77.201  1.00  0.00
ATOM   3149  BOQ BOQ Y1270     -16.864  41.546 -36.294  1.00  0.00
ATOM   3150  BOR BOR Y1271      50.573 -47.347  24.779  1.00  0.00
ATOM   3151  BOS BOS Y1272      16.544 -60.610 -59.592  1.00  0.00
ATOM   3152  BOT BOT Y1273      76.183 -63.297 -25.950  1.00  0.00
ATOM   3153  BOU BOU Y1274      69.042  43.653 -73.934  1.00  0.00
ATOM   3154  BOV BOV Y1275     -78.024  26.175 -83.012  1.00  0.00
ATOM   3155  BOW BOW Y1276       6.210  -1.958 -37.679  1.00  0.00
ATOM   3156  BOX BOX Y1277      44.918 -66.315  79.530  1.00  0.00
ATOM   3157  BOY BOY Y1278     -39.826  -3.496  12.205  1.00  0.00
ATOM   3158  BOZ BOZ Y1279      71.785  77.826  -1.682  1.00  0.00
ATOM   3159  BPA BPA Y1280     -71.814  55.507 -18.131  1.00  0.00
ATOM   3160  BPB BPB Y1281     -27.875 -49.904 -83.449  1.00  0.00
ATOM   3161  BPC BPC Y1282     -71.858  61.827  22.562  1.00  0.00
ATOM   3162  BPD BPD Y1283      17.019 -49.486  -3.187  1.00  0.00
ATOM   3163  BPE BPE Y1284     -34.372 -20.614 -76.336  1.00  0.00
ATOM   3164  BPF BPF Y1285      22.883 -66.293  49.048  1.00  0.00
ATOM   3165  BPG BPG Y1286     -47.490  57.403   9.132  1.00  0.00
ATOM   3166  BPH BPH Y1287     -69.731 -29.699 -84.438  1.00  0.00
ATOM   3167  BPI BPI Y1288     -37.459 -83.964   3.447  1.00  0.00
ATOM   3168  BPJ BPJ Y1289      10.088  84.856 -47.624  1.00  0.00
ATOM   3169  BPK BPK Y1290     -41.911 -85.962  32.204  1.00  0.00
ATOM   3170  BPL BPL Y1291     -30.711 -71.054 -54.978  1.00  0.00
ATOM   3171  BPM BPM Y1292      84.210   2.492  79.502  1.00  0.00
ATOM   3172  BPN BPN Y1293     -83.295 -48.862 -22.566  1.00  0.00
ATOM   3173  BPO BPO Y1294      77.641 -21.696 -38.191  1.00  0.00
ATOM   3174  BPP BPP Y1295     -82.472 -61.349  85.420  1.00  0.00
ATOM   3175  BPQ BPQ Y1296     -28.984  16.165  52.837  1.00  0.00
ATOM   3176  BPR BPR Y1297      26.523  31.255  36.043  1.00  0.00
ATOM   3177  BPS BPS Y1298      68.196  20.142 -77.864  1.00  0.00
ATOM   3178  BPT BPT Y1299      11.083 -43.289  68.676  1.00  0.00
ATOM   3179  BPU BPU Y1300       8.119  -7.637  88.374  1.00  0.00
ATOM   3180  BPV BPV Y1301      35.009  18.437  -8.543  1.00  0.00
ATOM   3181  BPW BPW Y1302     -64.655 -74.699  63.565  1.00  0.00
ATOM   3182  BPX BPX Y1303      26.793  39.011 -84.164  1.00  0.00
ATOM   3183  BPY BPY Y1304      41.172  39.026 -20.665  1.00  0.00
ATOM   3184  BPZ BPZ Y1305      13.016  69.666  45.386  1.00  0.00
ATOM   3185  BQA BQA Y1306       8.149  -6.888 -83.576  1.00  0.00
ATOM   3186  BQB BQB Y1307     -22.589  34.717 -75.791  1.00  0.00
ATOM   3187  BQC BQC Y1308     -85.631 -86.470 -77.852  1.00  0.00
ATOM   3188  BQD BQD Y1309      79.011  46.458  32.317  1.00  0.00
ATOM   3189  BQE BQE Y1310      60.856  68.921 -26.924  1.00  0.00
ATOM   3190  BQF BQF Y1311      -2.691  -5.904 -54.015  1.00  0.00
ATOM   3191  BQG BQG Y1312      88.654 -31.891   9.556  1.00  0.00
ATOM   3192  BQH BQH Y1313      39.573  80.033 -46.731  1.00  0.00
ATOM   3193  BQI BQI Y1314     -59.500  -4.206  17.179  1.00  0.00
ATOM   3194  BQJ BQJ Y1315      82.520 -82.179  36.653  1.00  0.00
ATOM   3195  BQK BQK Y1316      82.272 -66.867 -48.781  1.00  0.00
ATOM   3196  BQL BQL Y1317      -1.354  67.554 -78.493  1.00  0.00
ATOM   3197  BQM BQM Y1318      59.582 -40.075  67.621  1.00  0.00
ATOM   3198  BQN BQN Y1319     -65.342 -76.446  78.328  1.00  0.00
ATOM   3199  BQO BQO Y1320     -38.337 -80.633 -41.317  1.00  0.00
ATOM   3200  BQP BQP Y1321      53.361  -4.513   0.405  1.00  0.00
ATOM   3201  BQQ BQQ Y1322     -54.314  81.587  11.135  1.00  0.00
ATOM   3202  BQR BQR Y1323     -63.845  25.930  11.329  1.00  0.00
ATOM   3203  BQS BQS Y1324      12.968 -48.411 -77.687  1.00  0.00
ATOM   3204  BQT BQT Y1325     -57.501 -23.659 -73.058  1.00  0.00
ATOM   3205  BQU BQU Y1326      33.639 -15.324 -24.925  1.00  0.00
ATOM   3206  BQV BQV Y1327      73.034 -87.672 -59.983  1.00  0.00
ATOM   3207  BQW BQW Y1328     -19.903  50.456  35.555  1.00  0.00
ATOM   3208  BQX BQX Y1329      86.959  17.347 -65.163  1.00  0.00
ATOM   3209  BQY BQY Y1330     -22.207  10.907  82.736  1.00  0.00
ATOM   3210  BQZ BQZ Y1331      86.708  41.351 -35.568  1.00  0.00
ATOM   3211  BRA BRA Y1332     -81.685 -81.148 -24.679  1.00  0.00
ATOM   3212  BRB BRB Y1333      55.109  73.067 -81.582  1.00  0.00
ATOM   3213  BRC BRC Y1334      -2.102  -1.665  58.368  1.00  0.00
ATOM   3214  BRD BRD Y1335      52.375  14.128 -80.052  1.00  0.00
ATOM   3215  BRE BRE Y1336      56.839  30.753   1.753  1.00  0.00
ATOM   3216  BRF BRF Y1337      18.735 -13.014 -75.265  1.00  0.00
ATOM   3217  BRG BRG Y1338     -76.799 -41.072   6.770  1.00  0.00
ATOM   3218  BRH BRH Y1339      -9.898 -41.257 -10.859  1.00  0.00
ATOM   3219  BRI BRI Y1340      68.682   8.528 -85.927  1.00  0.00
ATOM   3220  BRJ BRJ Y1341     -13.168 -68.622 -45.904  1.00  0.00
ATOM   3221  BRK BRK Y1342      56.151  28.005  45.226  1.00  0.00
ATOM   3222  BRL BRL Y1343     -82.923  81.424  40.655  1.00  0.00
ATOM   3223  BRM BRM Y1344      22.907 -50.097  61.031  1.00  0.00
ATOM   3224  BRN BRN Y1345     -28.108 -10.611  45.539  1.00  0.00
ATOM   3225  BRO BRO Y1346     -60.536  79.295  -2.337  1.00  0.00
ATOM   3226  BRP BRP Y1347      69.953 -50.910  88.699  1.00  0.00
ATOM   3227  BRQ BRQ Y1348      -8.604  62.206  42.256  1.00  0.00
ATOM   3228  BRR BRR Y1349      79.716 -43.573  13.814  1.00  0.00
ATOM   3229  BRS BRS Y1350     -58.906 -33.257  16.982  1.00  0.00
ATOM   3230  BRT BRT Y1351     -70.507 -85.527 -45.613  1.00  0.00
ATOM   3231  BRU BRU Y1352      26.459 -12.587  84.027  1.00  0.00
ATOM   3232  BRV BRV Y1353       5.862  77.153  33.900  1.00  0.00
ATOM   3233  BRW BRW Y1354     -76.129  12.514 -11.886  1.00  0.00
ATOM   3234  BRX BRX Y1355      11.975 -23.501   8.231  1.00  0.00
ATOM   3235  BRY BRY Y1356     -62.721 -49.546  23.469  1.00  0.00
ATOM   3236  BRZ BRZ Y1357      55.678  78.998 -14.513  1.00  0.00
ATOM   3237  BSA BSA Y1358      15.717  17.584  48.383  1.00  0.00
ATOM   3238  BSB BSB Y1359     -73.216 -50.867  -0.677  1.00  0.00
ATOM   3239  BSC BSC Y1360      21.152 -82.363  85.577  1.00  0.00
ATOM   3240  BSD BSD Y1361      54.653  35.327 -75.250  1.00  0.00
ATOM   3241  BSE BSE Y1362     -15.114  84.808 -51.917  1.00  0.00
ATOM   3242  BSF BSF Y1363     -82.372 -69.908  54.543  1.00  0.00
ATOM   3243  BSG BSG Y1364     -43.756  66.211 -11.131  1.00  0.00
ATOM   3244  BSH BSH Y1365     -23.268  55.943   6.215  1.00  0.00
ATOM   3245  BSI BSI Y1366     -40.245  49.200  30.739  1.00  0.00
ATOM   3246  BSJ BSJ Y1367      72.193  40.928  52.289  1.00  0.00
ATOM   3247  BSK BSK Y1368     -25.936 -32.623  -5.990  1.00  0.00
ATOM   3248  BSL BSL Y1369       2.217 -53.624 -11.526  1.00  0.00
ATOM   3249  BSM BSM Y1370     -53.731 -36.611 -55.395  1.00  0.00
ATOM   3250  BSN BSN Y1371      39.833  77.745 -67.153  1.00  0.00
ATOM   3251  BSO BSO Y1372     -60.433  81.764 -51.676  1.00  0.00
ATOM   3252  BSP BSP Y1373      31.148 -78.458  41.829  1.00  0.00
ATOM   3253  BSQ BSQ Y1374     -24.381 -56.483  82.073  1.00  0.00
ATOM   3254  BSR BSR Y1375      71.571  30.051   9.248  1.00  0.00
ATOM   3255  BSS BSS Y1376      31.114 -60.326 -74.911  1.00  0.00
ATOM   3256  BST BST Y1377      24.376  45.196  83.190  1.00  0.00
ATOM   3257  BSU BSU Y1378      64.621  53.503  86.793  1.00  0.00
ATOM   3258  BSV BSV Y1379     -34.553 -17.928  -7.989  1.00  0.00
ATOM   3259  BSW BSW Y1380     -82.296 -14.781 -52.798  1.00  0.00
ATOM   3260  BSX BSX Y1381     -42.709  56.819 -68.620  1.00  0.00
ATOM   3261  BSY BSY Y1382      26.867  66.169 -22.762  1.00  0.00
ATOM   3262  BSZ BSZ Y1383      55.247 -54.223  63.320  1.00  0.00
ATOM   3263  BTA BTA Y1384     -79.594  73.701   7.853  1.00  0.00
ATOM   3264  BTB BTB Y1385     -80.274 -10.013  -4.110  1.00  0.00
ATOM   3265  BTC BTC Y1386     -81.584  66.556  48.003  1.00  0.00
ATOM   3266  BTD BTD Y1387      10.407 -53.561  58.735  1.00  0.00
ATOM   3267  BTE BTE Y1388      86.504 -78.285  52.469  1.00  0.00
ATOM   3268  BTF BTF Y1389      39.241  55.548 -33.673  1.00  0.00
ATOM   3269  BTG BTG Y1390     -75.693   3.724 -79.328  1.00  0.00
ATOM   3270  BTH BTH Y1391     -64.211 -29.738 -13.074  1.00  0.00
ATOM   3271  BTI BTI Y1392     -60.766  -5.711 -20.122  1.00  0.00
ATOM   3272  BTJ BTJ Y1393      -2.335  40.760 -61.591  1.00  0.00
ATOM   3273  BTK BTK Y1394     -76.539  35.753   1.766  1.00  0.00
ATOM   3274  BTL BTL Y1395     -23.744  33.830  48.176  1.00  0.00
ATOM   3275  BTM BTM Y1396     -84.769 -24.703 -36.434  1.00  0.00
ATOM   3276  BTN BTN Y1397      -0.153 -87.846   4.555  1.00  0.00
ATOM   3277  BTO BTO Y1398      37.971 -15.676  61.249  1.00  0.00
ATOM   3278  BTP BTP Y1399     -76.982 -15.303  75.947  1.00  0.00
ATOM   3279  BTQ BTQ Y1400      35.641 -59.681  -8.212  1.00  0.00
ATOM   3280  BTR BTR Y1401      32.408  13.866  45.220  1.00  0.00
ATOM   3281  BTS BTS Y1402     -64.126   7.729  38.208  1.00  0.00
ATOM   3282  BTT BTT Y1403      82.776 -82.819  66.532  1.00  0.00
ATOM   3283  BTU BTU Y1404     -80.051 -54.625 -51.565  1.00  0.00
ATOM   3284  BTV BTV Y1405      24.629 -31.659 -13.327  1.00  0.00
ATOM   3285  BTW BTW Y1406     -19.962 -20.789 -13.112  1.00  0.00
ATOM   3286  BTX BTX Y1407     -81.457   7.563  50.045  1.00  0.00
ATOM   3287  BTY BTY Y1408     -34.223  44.831 -61.656  1.00  0.00
ATOM   3288  BTZ BTZ Y1409      19.093 -41.107  14.265  1.00  0.00
ATOM   3289  BUA BUA Y1410      69.185 -73.373  44.381  1.00  0.00
ATOM   3290  BUB BUB Y1411      72.978 -51.603  74.843  1.00  0.00
ATOM   3291  BUC BUC Y1412      46.172 -22.674 -48.755  1.00  0.00
ATOM   3292  BUD BUD Y1413      -6.257  11.887 -49.227  1.00  0.00
ATOM   3293  BUE BUE Y1414      66.303  -0.932  76.950  1.00  0.00
ATOM   3294  BUF BUF Y1415      39.326  73.772  19.702  1.00  0.00
ATOM   3295  BUG BUG Y1416      90.217 -90.708 -55.522  1.00  0.00
ATOM   3296  BUH BUH Y1417      53.746 -54.035  46.677  1.00  0.00
ATOM   3297  BUI BUI Y1418     -52.805 -63.962  88.273  1.00  0.00
ATOM   3298  BUJ BUJ Y1419     -14.220 -18.235 -63.290  1.00  0.00
ATOM   3299  BUK BUK Y1420      31.475  21.960 -78.389  1.00  0.00
ATOM   3300  BUL BUL Y1421     -12.147 -35.058   7.615  1.00  0.00
ATOM   3301  BUM BUM Y1422      21.252  34.288 -47.583  1.00  0.00
ATOM   3302  BUN BUN Y1423      50.069  10.485   1.029  1.00  0.00
ATOM   3303  BUO BUO Y1424      68.141 -88.294  33.929  1.00  0.00
ATOM   3304  BUP BUP Y1425      88.789   8.881 -86.341  1.00  0.00
ATOM   3305  BUQ BUQ Y1426      25.476  78.313  56.929  1.00  0.00
ATOM   3306  BUR BUR Y1427      50.016  77.399  45.020  1.00  0.00
ATOM   3307  BUS BUS Y1428      48.043  27.625  54.546  1.00  0.00
ATOM   3308  BUT BUT Y1429     -45.983  34.461  64.719  1.00  0.00
ATOM   3309  BUU BUU Y1430      58.845 -71.529 -76.936  1.00  0.00
ATOM   3310  BUV BUV Y1431      53.058 -66.157  38.538  1.00  0.00
ATOM   3311  BUW BUW Y1432      -4.162 -30.524  51.569  1.00  0.00
ATOM   3312  BUX BUX Y1433     -75.038  78.459  55.768  1.00  0.00
ATOM   3313  BUY BUY Y1434     -30.437 -84.370  17.516  1.00  0.00
ATOM   3314  BUZ BUZ Y1435     -84.524 -22.094  57.126  1.00  0.00
ATOM   3315  BVA BVA Y1436     -18.512  29.699  -3.034  1.00  0.00
ATOM   3316  BVB BVB Y1437     -21.792  25.122  24.881  1.00  0.00
ATOM   3317  BVC BVC Y1438      75.138  74.520 -80.213  1.00  0.00
ATOM   3318  BVD BVD Y1439      22.282  31.153  15.299  1.00  0.00
ATOM   3319  BVE BVE Y1440     -61.539  61.384 -85.475  1.00  0.00
ATOM   3320  BVF BVF Y1441      21.470 -11.014 -23.964  1.00  0.00
ATOM   3321  BVG BVG Y1442     -46.221  34.011  85.850  1.00  0.00
ATOM   3322  BVH BVH Y1443       0.394  78.565 -60.265  1.00  0.00
ATOM   3323  BVI BVI Y1444     -22.176  -0.021  43.419  1.00  0.00
ATOM   3324  BVJ BVJ Y1445     -22.734 -70.698 -30.085  1.00  0.00
ATOM   3325  BVK BVK Y1446     -27.877  49.513 -45.695  1.00  0.00
ATOM   3326  BVL BVL Y1447     -53.428  59.394 -17.252  1.00  0.00
ATOM   3327  BVM BVM Y1448      84.442 -84.767 -33.504  1.00  0.00
ATOM   3328  BVN BVN Y1449      27.175 -62.837   2.613  1.00  0.00
ATOM   3329  BVO BVO Y1450      -6.823 -85.090 -61.068  1.00  0.00
ATOM   3330  BVP BVP Y1451     -60.558  81.536  32.726  1.00  0.00
ATOM   3331  BVQ BVQ Y1452      74.869 -11.124 -16.695  1.00  0.00
ATOM   3332  BVR BVR Y1453     -26.160  61.957 -79.413  1.00  0.00
ATOM   3333  BVS BVS Y1454     -11.581  64.210   8.335  1.00  0.00
ATOM   3334  BVT BVT Y1455     -50.694   8.241 -82.423  1.00  0.00
ATOM   3335  BVU BVU Y1456      61.737   1.243 -51.223  1.00  0.00
ATOM   3336  BVV BVV Y1457      18.939  80.943   3.554  1.00  0.00
ATOM   3337  BVW BVW Y1458     -77.398  38.037 -34.643  1.00  0.00
ATOM   3338  BVX BVX Y1459      31.444  66.612   2.948  1.00  0.00
ATOM   3339  BVY BVY Y1460     -14.993 -89.055 -75.301  1.00  0.00
ATOM   3340  BVZ BVZ Y1461       8.383  59.732  85.842  1.00  0.00
ATOM   3341  BWA BWA Y1462      43.635 -16.744  73.575  1.00  0.00
ATOM   3342  BWB BWB Y1463     -81.035  61.944   4.987  1.00  0.00
ATOM   3343  BWC BWC Y1464      89.796 -54.363   6.687  1.00  0.00
ATOM   3344  BWD BWD Y1465      65.888 -12.636   9.673  1.00  0.00
ATOM   3345  BWE BWE Y1466     -77.896 -48.081  17.014  1.00  0.00
ATOM   3346  BWF BWF Y1467     -77.501  32.214 -20.089  1.00  0.00
ATOM   3347  BWG BWG Y1468     -30.421  -0.281  56.725  1.00  0.00
ATOM   3348  BWH BWH Y1469     -26.368  28.911 -34.890  1.00  0.00
ATOM   3349  BWI BWI Y1470      -2.046 -69.709  42.253  1.00  0.00
ATOM   3350  BWJ BWJ Y1471     -62.752  61.358   3.462  1.00  0.00
ATOM   3351  BWK BWK Y1472     -81.089   4.391 -21.374  1.00  0.00
ATOM   3352  BWL BWL Y1473     -58.141 -39.807  85.197  1.00  0.00
ATOM   3353  BWM BWM Y1474     -44.920  67.127  16.329  1.00  0.00
ATOM   3354  BWN BWN Y1475     -49.836 -27.326 -82.369  1.00  0.00
ATOM   3355  BWO BWO Y1476      46.381  69.898  79.693  1.00  0.00
ATOM   3356  BWP BWP Y1477      63.266  39.929 -56.288  1.00  0.00
ATOM   3357  BWQ BWQ Y1478      14.387 -81.030   3.521  1.00  0.00
ATOM   3358  BWR BWR Y1479      18.451 -88.884  -6.781  1.00  0.00
ATOM   3359  BWS BWS Y1480      54.168 -82.608  43.927  1.00  0.00
ATOM   3360  BWT BWT Y1481     -79.954 -26.838 -19.538  1.00  0.00
ATOM   3361  BWU BWU Y1482      51.906 -88.028  83.602  1.00  0.00
ATOM   3362  BWV BWV Y1483     -49.502  57.335  39.411  1.00  0.00
ATOM   3363  BWW BWW Y1484      76.449  59.015  50.937  1.00  0.00
ATOM   3364  BWX BWX Y1485      -3.730  35.674  39.268  1.00  0.00
ATOM   3365  BWY BWY Y1486      27.884   2.441 -83.844  1.00  0.00
ATOM   3366  BWZ BWZ Y1487      12.106 -87.528 -51.484  1.00  0.00
ATOM   3367  BXA BXA Y1488     -13.007 -81.631 -46.349  1.00  0.00
ATOM   3368  BXB BXB Y1489      11.190   0.059  63.427  1.00  0.00
ATOM   3369  BXC BXC Y1490      16.637  82.620  80.681  1.00  0.00
ATOM   3370  BXD BXD Y1491      11.956  55.710  11.307  1.00  0.00
ATOM   3371  BXE BXE Y1492      82.712 -64.837  84.712  1.00  0.00
ATOM   3372  BXF BXF Y1493      10.987   5.528  82.007  1.00  0.00
ATOM   3373  BXG BXG Y1494     -20.649  41.232  86.197  1.00  0.00
ATOM   3374  BXH BXH Y1495     -31.546 -11.258  85.017  1.00  0.00
ATOM   3375  BXI BXI Y1496      44.780  77.580   2.705  1.00  0.00
ATOM   3376  BXJ BXJ Y1497     -17.808  27.822 -51.496  1.00  0.00
ATOM   3377  BXK BXK Y1498     -43.411 -43.480  88.574  1.00  0.00
ATOM   3378  BXL BXL Y1499      14.893  13.853 -78.033  1.00  0.00
ATOM   3379  BXM BXM Y1500     -64.294  -2.536  -9.060  1.00  0.00
ATOM   3380  BXN BXN Y1501     -12.535 -84.632  52.095  1.00  0.00
ATOM   3381  BXO BXO Y1502      87.220 -37.299 -13.863  1.00  0.00
ATOM   3382  BXP BXP Y1503     -67.678 -49.969 -86.125  1.00  0.00
ATOM   3383  BXQ BXQ Y1504      82.621  18.606 -34.556  1.00  0.00
ATOM   3384  BXR BXR Y1505      68.059  30.024 -42.337  1.00  0.00
ATOM   3385  BXS BXS Y1506      38.497 -86.117 -62.023  1.00  0.00
ATOM   3386  BXT BXT Y1507     -83.186 -87.648  43.404  1.00  0.00
ATOM   3387  BXU BXU Y1508     -80.962  46.878 -71.050  1.00  0.00
ATOM   3388  BXV BXV Y1509     -67.189  21.931  -7.591  1.00  0.00
ATOM   3389  BXW BXW Y1510      82.312  43.226  -0.293  1.00  0.00
ATOM   3390  BXX BXX Y1511      53.307 -75.979  77.144  1.00  0.00
ATOM   3391  BXY BXY Y1512     -83.706  78.626  26.486  1.00  0.00
ATOM   3392  BXZ BXZ Y1513       2.990  81.410 -85.519  1.00  0.00
ATOM   3393  BYA BYA Y1514      66.719  -9.587 -27.556  1.00  0.00
ATOM   3394  BYB BYB Y1515     -84.733   3.928 -70.707  1.00  0.00
ATOM   3395  BYC BYC Y1516      85.337 -56.463  57.515  1.00  0.00
ATOM   3396  BYD BYD Y1517      86.441  44.166  78.037  1.00  0.00
ATOM   3397  BYE BYE Y1518      -0.635  43.121  84.049  1.00  0.00
ATOM   3398  BYF BYF Y1519      78.746  56.693  18.629  1.00  0.00
ATOM   3399  BYG BYG Y1520       8.336  24.861 -23.038  1.00  0.00
ATOM   3400  BYH BYH Y1521      70.949 -89.938  80.111  1.00  0.00
ATOM   3401  BYI BYI Y1522      30.638 -84.067 -53.866  1.00  0.00
ATOM   3402  BYJ BYJ Y1523     -76.575  40.363  26.459  1.00  0.00
ATOM   3403  BYK BYK Y1524     -78.673  30.858  84.999  1.00  0.00
ATOM   3404  BYL BYL Y1525     -82.544  -1.921  34.514  1.00  0.00
ATOM   3405  BYM BYM Y1526      36.537  32.563  48.053  1.00  0.00
ATOM   3406  BYN BYN Y1527      84.694  70.254  19.008  1.00  0.00
ATOM   3407  BYO BYO Y1528      -5.484  29.768 -49.176  1.00  0.00
ATOM   3408  BYP BYP Y1529      -2.173 -24.126 -76.670  1.00  0.00
ATOM   3409  BYQ BYQ Y1530     -73.523 -60.601   4.340  1.00  0.00
ATOM   3410  BYR BYR Y1531     -78.832 -31.401  -6.079  1.00  0.00
ATOM   3411  BYS BYS Y1532      78.794 -76.840  -0.510  1.00  0.00
ATOM   3412  BYT BYT Y1533     -65.830  66.145  38.631  1.00  0.00
ATOM   3413  BYU BYU Y1534     -34.807 -84.879  54.204  1.00  0.00
ATOM   3414  BYV BYV Y1535      -7.036  62.735  60.329  1.00  0.00
ATOM   3415  BYW BYW Y1536      31.711  31.638  69.316  1.00  0.00
ATOM   3416  BYX BYX Y1537     -53.061  34.305  23.136  1.00  0.00
ATOM   3417  BYY BYY Y1538      83.541  16.782 -49.066  1.00  0.00
ATOM   3418  BYZ BYZ Y1539      55.984  16.747 -51.404  1.00  0.00
ATOM   3419  BZA BZA Y1540     -48.947  10.199  41.512  1.00  0.00
ATOM   3420  BZB BZB Y1541     -78.388  -0.364  14.412  1.00  0.00
ATOM   3421  BZC BZC Y1542     -82.881  80.597  85.068  1.00  0.00
ATOM   3422  BZD BZD Y1543      42.448 -80.740 -12.015  1.00  0.00
ATOM   3423  BZE BZE Y1544     -68.188  48.935  -0.446  1.00  0.00
ATOM   3424  BZF BZF Y1545      59.499 -56.969 -30.172  1.00  0.00
ATOM   3425  BZG BZG Y1546      17.871  14.845 -30.172  1.00  0.00
ATOM   3426  BZH BZH Y1547     -28.038 -58.653  60.995  1.00  0.00
ATOM   3427  BZI BZI Y1548      38.842  82.119 -25.792  1.00  0.00
ATOM   3428  BZJ BZJ Y1549      53.591  83.855 -72.254  1.00  0.00
ATOM   3429  BZK BZK Y1550      84.788  70.707  62.188  1.00  0.00
ATOM   3430  BZL BZL Y1551     -70.274 -45.721 -40.502  1.00  0.00
ATOM   3431  BZM BZM Y1552      53.027  82.287  18.268  1.00  0.00
ATOM   3432  BZN BZN Y1553      67.771  62.541   8.641  1.00  0.00
ATOM   3433  BZO BZO Y1554      17.027 -42.015  86.354  1.00  0.00
ATOM   3434  BZP BZP Y1555     -13.773  80.531 -71.619  1.00  0.00
ATOM   3435  BZQ BZQ Y1556     -54.907  21.372  32.183  1.00  0.00
ATOM   3436  BZR BZR Y1557     -53.549  66.576 -67.557  1.00  0.00
ATOM   3437  BZS BZS Y1558     -53.102  80.803  59.727  1.00  0.00
ATOM   3438  BZT BZT Y1559      43.244  41.226  13.987  1.00  0.00
ATOM   3439  BZU BZU Y1560      74.784 -56.712 -66.785  1.00  0.00
ATOM   3440  BZV BZV Y1561      -7.442 -50.541 -20.766  1.00  0.00
ATOM   3441  BZW BZW Y1562       2.980 -46.563   4.054  1.00  0.00
ATOM   3442  BZX BZX Y1563     -84.973  29.834 -10.411  1.00  0.00
ATOM   3443  BZY BZY Y1564      83.321 -36.760  88.311  1.00  0.00
ATOM   3444  BZZ BZZ Y1565     -48.311 -84.127  64.897  1.00  0.00
ATOM   3445  CAA CAA Y1566     -66.795 -89.734 -20.824  1.00  0.00
ATOM   3446  CAB CAB Y1567      32.952 -22.134 -67.851  1.00  0.00
ATOM   3447  CAC CAC Y1568       6.655  64.800  71.176  1.00  0.00
ATOM   3448  CAD CAD Y1569     -61.420   6.010   7.240  1.00  0.00
ATOM   3449  CAE CAE Y1570      72.983  20.804  69.489  1.00  0.00
ATOM   3450  CAF CAF Y1571     -52.376 -23.406 -16.864  1.00  0.00
ATOM   3451  CAG CAG Y1572      27.751 -87.732  66.509  1.00  0.00
ATOM   3452  CAH CAH Y1573     -40.308  83.467  68.249  1.00  0.00
ATOM   3453  CAI CAI Y1574      64.149 -48.517 -44.081  1.00  0.00
ATOM   3454  CAJ CAJ Y1575      -9.204 -60.965  -9.870  1.00  0.00
ATOM   3455  CAK CAK Y1576     -45.424  54.521  70.595  1.00  0.00
ATOM   3456  CAL CAL Y1577     -53.808  -2.165 -12.303  1.00  0.00
ATOM   3457  CAM CAM Y1578     -48.190  49.021 -31.744  1.00  0.00
ATOM   3458  CAN CAN Y1579     -77.487  31.110 -67.650  1.00  0.00
ATOM   3459  CAO CAO Y1580      -5.313 -55.782  84.578  1.00  0.00
ATOM   3460  CAP CAP Y1581      64.815  50.587  11.060  1.00  0.00
ATOM   3461  CAQ CAQ Y1582      13.628  80.494 -36.860  1.00  0.00
ATOM   3462  CAR CAR Y1583     -78.946  75.899 -30.174  1.00  0.00
ATOM   3463  CAS CAS Y1584      45.055 -11.238 -75.022  1.00  0.00
ATOM   3464  CAT CAT Y1585      13.735  17.372  24.772  1.00  0.00
ATOM   3465  CAU CAU Y1586       9.942   0.374 -71.270  1.00  0.00
ATOM   3466  CAV CAV Y1587     -82.256 -76.621  81.355  1.00  0.00
ATOM   3467  CAW CAW Y1588     -11.903  20.915  60.445  1.00  0.00
ATOM   3468  CAX CAX Y1589     -39.120   2.050  43.632  1.00  0.00
ATOM   3469  CAY CAY Y1590      84.813 -82.903  87.992  1.00  0.00
ATOM   3470  CAZ CAZ Y1591      44.446 -73.404  65.702  1.00  0.00
ATOM   3471  CBA CBA Y1592     -13.830 -71.832 -11.122  1.00  0.00
ATOM   3472  CBB CBB Y1593     -83.127  14.230  66.153  1.00  0.00
ATOM   3473  CBC CBC Y1594      55.394  27.705  24.808  1.00  0.00
ATOM   3474  CBD CBD Y1595     -40.138 -39.673  -4.223  1.00  0.00
ATOM   3475  CBE CBE Y1596     -84.828 -41.575  71.302  1.00  0.00
ATOM   3476  CBF CBF Y1597      28.185  54.761 -82.361  1.00  0.00
ATOM   3477  CBG CBG Y1598       0.879  81.692   9.077  1.00  0.00
ATOM   3478  CBH CBH Y1599     -40.348 -61.466  79.147  1.00  0.00
ATOM   3479  CBI CBI Y1600     -80.245  -9.322 -72.912  1.00  0.00
ATOM   3480  CBJ CBJ Y1601      -4.195 -89.866  -6.836  1.00  0.00
ATOM   3481  CBK CBK Y1602     -76.557 -10.010  55.655  1.00  0.00
ATOM   3482  CBL CBL Y1603      84.582 -21.681 -69.199  1.00  0.00
ATOM   3483  CBM CBM Y1604     -11.018 -45.964 -84.985  1.00  0.00
ATOM   3484  CBN CBN Y1605     -28.733 -67.252 -70.946  1.00  0.00
ATOM   3485  CBO CBO Y1606      80.144  84.081  -7.842  1.00  0.00
ATOM   3486  CBP CBP Y1607       9.000  65.850  -1.895  1.00  0.00
ATOM   3487  CBQ CBQ Y1608     -76.558 -51.356 -67.519  1.00  0.00
ATOM   3488  CBR CBR Y1609      33.506  34.802 -50.442  1.00  0.00
ATOM   3489  CBS CBS Y1610      89.513   5.567 -20.904  1.00  0.00
ATOM   3490  CBT CBT Y1611     -58.010  36.023  34.783  1.00  0.00
ATOM   3491  CBU CBU Y1612     -32.106   9.974 -40.591  1.00  0.00
ATOM   3492  CBV CBV Y1613     -84.566  36.878 -47.685  1.00  0.00
ATOM   3493  CBW CBW Y1614     -82.791  11.722   1.393  1.00  0.00
ATOM   3494  CBX CBX Y1615     -15.378  15.446 -61.314  1.00  0.00
ATOM   3495  CBY CBY Y1616     -58.367 -19.475 -85.862  1.00  0.00
ATOM   3496  CBZ CBZ Y1617      69.355  24.865 -55.386  1.00  0.00
ATOM   3497  CCA CCA Y1618     -16.704  -1.412  79.708  1.00  0.00
ATOM   3498  CCB CCB Y1619      37.200  62.943  65.733  1.00  0.00
ATOM   3499  CCC CCC Y1620     -13.542  18.569 -85.099  1.00  0.00
ATOM   3500  CCD CCD Y1621     -27.642 -89.188 -34.023  1.00  0.00
ATOM   3501  CCE CCE Y1622      21.882  65.209  64.926  1.00  0.00
ATOM   3502  CCF CCF Y1623     -64.047 -16.045 -47.019  1.00  0.00
ATOM   3503  CCG CCG Y1624      -5.751  24.689 -11.999  1.00  0.00
ATOM   3504  CCH CCH Y1625      61.204 -84.425 -27.624  1.00  0.00
ATOM   3505  CCI CCI Y1626      24.302  80.800 -44.272  1.00  0.00
ATOM   3506  CCJ CCJ Y1627      79.577  66.105  -0.292  1.00  0.00
ATOM   3507  CCK CCK Y1628      26.829 -44.910  43.388  1.00  0.00
ATOM   3508  CCL CCL Y1629      68.932  19.653  -2.797  1.00  0.00
ATOM   3509  CCM CCM Y1630      70.640 -83.446 -80.328  1.00  0.00
ATOM   3510  CCN CCN Y1631      79.689 -11.953  -3.161  1.00  0.00
ATOM   3511  CCO CCO Y1632      24.968 -13.988  -7.327  1.00  0.00
ATOM   3512  CCP CCP Y1633      27.932  84.592 -19.881  1.00  0.00
ATOM   3513  CCQ CCQ Y1634     -57.300 -83.265 -38.321  1.00  0.00
ATOM   3514  CCR CCR Y1635      35.636  25.825   5.054  1.00  0.00
ATOM   3515  CCS CCS Y1636      57.954 -13.563  58.082  1.00  0.00
ATOM   3516  CCT CCT Y1637     -71.087  70.662  84.020  1.00  0.00
ATOM   3517  CCU CCU Y1638      30.755  80.870  13.626  1.00  0.00
ATOM   3518  CCV CCV Y1639      63.071 -39.430  82.001  1.00  0.00
ATOM   3519  CCW CCW Y1640     -63.163 -10.226 -75.830  1.00  0.00
ATOM   3520  CCX CCX Y1641      69.986  82.615  16.353  1.00  0.00
ATOM   3521  CCY CCY Y1642     -68.575  77.217  10.027  1.00  0.00
ATOM   3522  CCZ CCZ Y1643      68.184  -0.304  -6.609  1.00  0.00
ATOM   3523  CDA CDA Y1644      87.647  57.873 -61.897  1.00  0.00
ATOM   3524  CDB CDB Y1645     -73.481 -24.188  15.888  1.00  0.00
ATOM   3525  CDC CDC Y1646     -20.170  80.663 -29.968  1.00  0.00
ATOM   3526  CDD CDD Y1647      59.694 -80.047  26.806  1.00  0.00
ATOM   3527  CDE CDE Y1648      60.912 -74.983  62.824  1.00  0.00
ATOM   3528  CDF CDF Y1649      52.687  82.304  33.566  1.00  0.00
ATOM   3529  CDG CDG Y1650     -44.525 -62.944 -83.862  1.00  0.00
ATOM   3530  CDH CDH Y1651      86.154  62.594 -19.669  1.00  0.00
ATOM   3531  CDI CDI Y1652      64.077 -26.804  84.595  1.00  0.00
ATOM   3532  CDJ CDJ Y1653      14.715 -68.910  -8.511  1.00  0.00
ATOM   3533  CDK CDK Y1654      15.391 -85.704 -20.940  1.00  0.00
ATOM   3534  CDL CDL Y1655      64.051  -9.654 -83.789  1.00  0.00
ATOM   3535  CDM CDM Y1656      14.382  80.925 -68.025  1.00  0.00
ATOM   3536  CDN CDN Y1657      69.280  17.314 -44.492  1.00  0.00
ATOM   3537  CDO CDO Y1658     -68.680  82.553  73.962  1.00  0.00
ATOM   3538  CDP CDP Y1659     -12.829 -78.770  18.926  1.00  0.00
ATOM   3539  CDQ CDQ Y1660      37.859 -54.953  30.579  1.00  0.00
ATOM   3540  CDR CDR Y1661     -38.392  23.293  -5.475  1.00  0.00
ATOM   3541  CDS CDS Y1662      18.307 -69.942  67.736  1.00  0.00
ATOM   3542  CDT CDT Y1663      65.838  76.202  87.577  1.00  0.00
ATOM   3543  CDU CDU Y1664     -19.352  38.964 -60.438  1.00  0.00
ATOM   3544  CDV CDV Y1665      63.886  28.098 -66.842  1.00  0.00
ATOM   3545  CDW CDW Y1666     -59.023 -83.662  -0.316  1.00  0.00
ATOM   3546  CDX CDX Y1667     -57.033  47.732  81.672  1.00  0.00
ATOM   3547  CDY CDY Y1668      60.834  -6.654 -15.766  1.00  0.00
ATOM   3548  CDZ CDZ Y1669       4.075   7.021 -60.156  1.00  0.00
ATOM   3549  CEA CEA Y1670       8.905 -51.718  88.852  1.00  0.00
ATOM   3550  CEB CEB Y1671      31.830  38.582  56.609  1.00  0.00
ATOM   3551  CEC CEC Y1672     -40.740  67.839   0.063  1.00  0.00
ATOM   3552  CED CED Y1673     -30.338  11.144  35.379  1.00  0.00
ATOM   3553  CEE CEE Y1674     -77.554 -40.310  25.466  1.00  0.00
ATOM   3554  CEF CEF Y1675      31.282 -44.912 -24.171  1.00  0.00
ATOM   3555  CEG CEG Y1676     -83.168 -40.264 -47.505  1.00  0.00
ATOM   3556  CEH CEH Y1677      76.818 -19.790  86.156  1.00  0.00
ATOM   3557  CEI CEI Y1678      78.963  -5.453  70.074  1.00  0.00
ATOM   3558  CEJ CEJ Y1679      -2.710  21.645 -80.122  1.00  0.00
ATOM   3559  CEK CEK Y1680      40.818   8.593 -84.607  1.00  0.00
ATOM   3560  CEL CEL Y1681     -16.791 -54.361  -1.672  1.00  0.00
ATOM   3561  CEM CEM Y1682      29.272 -66.820 -56.344  1.00  0.00
ATOM   3562  CEN CEN Y1683     -59.676  46.126  23.362  1.00  0.00
ATOM   3563  CEO CEO Y1684      42.512  -7.837 -39.490  1.00  0.00
ATOM   3564  CEP CEP Y1685     -58.087  62.824 -31.783  1.00  0.00
ATOM   3565  CEQ CEQ Y1686       1.048 -54.921 -64.322  1.00  0.00
ATOM   3566  CER CER Y1687      59.959  52.981  49.977  1.00  0.00
ATOM   3567  CES CES Y1688       4.146  33.136  53.552  1.00  0.00
ATOM   3568  CET CET Y1689      -4.856 -21.380  16.271  1.00  0.00
ATOM   3569  CEU CEU Y1690       8.364  40.367 -14.916  1.00  0.00
ATOM   3570  CEV CEV Y1691      23.652  -8.042  55.954  1.00  0.00
ATOM   3571  CEW CEW Y1692     -43.022  63.625  47.692  1.00  0.00
ATOM   3572  CEX CEX Y1693     -83.978 -42.417 -35.842  1.00  0.00
ATOM   3573  CEY CEY Y1694      21.656  74.508  28.608  1.00  0.00
ATOM   3574  CEZ CEZ Y1695     -17.273  -8.683 -52.816  1.00  0.00
ATOM   3575  CFA CFA Y1696     -38.527 -19.187  52.654  1.00  0.00
ATOM   3576  CFB CFB Y1697      56.656  -6.197 -27.201  1.00  0.00
ATOM   3577  CFC CFC Y1698      29.156  64.197  82.963  1.00  0.00
ATOM   3578  CFD CFD Y1699      86.323 -14.506  78.982  1.00  0.00
ATOM   3579  CFE CFE Y1700      88.052 -41.251 -33.490  1.00  0.00
ATOM   3580  CFF CFF Y1701      30.081 -53.877 -54.322  1.00  0.00
ATOM   3581  CFG CFG Y1702      11.564 -63.161  41.128  1.00  0.00
ATOM   3582  CFH CFH Y1703      44.076  65.468 -23.111  1.00  0.00
ATOM   3583  CFI CFI Y1704       3.078  -8.752 -67.106  1.00  0.00
ATOM   3584  CFJ CFJ Y1705     -16.432 -18.982 -44.608  1.00  0.00
ATOM   3585  CFK CFK Y1706      22.554  -6.111 -37.877  1.00  0.00
ATOM   3586  CFL CFL Y1707     -80.766 -84.451  70.573  1.00  0.00
ATOM   3587  CFM CFM Y1708      -0.806   3.631  87.304  1.00  0.00
ATOM   3588  CFN CFN Y1709      84.218 -38.584  70.624  1.00  0.00
ATOM   3589  CFO CFO Y1710      83.839 -23.665   1.205  1.00  0.00
ATOM   3590  CFP CFP Y1711      83.303  24.027  27.650  1.00  0.00
ATOM   3591  CFQ CFQ Y1712      -2.958 -74.656  25.535  1.00  0.00
ATOM   3592  CFR CFR Y1713      21.310  64.351  -8.114  1.00  0.00
ATOM   3593  CFS CFS Y1714     -38.895  29.413  23.251  1.00  0.00
ATOM   3594  CFT CFT Y1715      43.332  24.302 -74.533  1.00  0.00
ATOM   3595  CFU CFU Y1716      78.769  27.181  81.376  1.00  0.00
ATOM   3596  CFV CFV Y1717     -18.724  -1.612   4.292  1.00  0.00
ATOM   3597  CFW CFW Y1718       5.578  59.999  57.721  1.00  0.00
ATOM   3598  CFX CFX Y1719      52.247  41.875  -5.600  1.00  0.00
ATOM   3599  CFY CFY Y1720      81.770 -22.679 -22.198  1.00  0.00
ATOM   3600  CFZ CFZ Y1721     -37.408  43.018 -34.526  1.00  0.00
ATOM   3601  CGA CGA Y1722     -49.443 -19.343  59.571  1.00  0.00
ATOM   3602  CGB CGB Y1723     -40.490 -86.625 -56.934  1.00  0.00
ATOM   3603  CGC CGC Y1724     -37.982  53.402  60.295  1.00  0.00
ATOM   3604  CGD CGD Y1725     -58.906 -28.470  33.056  1.00  0.00
ATOM   3605  CGE CGE Y1726      10.428  66.066  15.074  1.00  0.00
ATOM   3606  CGF CGF Y1727      21.059 -26.661  40.862  1.00  0.00
ATOM   3607  CGG CGG Y1728     -15.617  23.158 -36.719  1.00  0.00
ATOM   3608  CGH CGH Y1729     -35.993  60.060   5.872  1.00  0.00
ATOM   3609  CGI CGI Y1730      47.038  50.370 -20.452  1.00  0.00
ATOM   3610  CGJ CGJ Y1731      86.718  31.324  57.894  1.00  0.00
ATOM   3611  CGK CGK Y1732      22.050  72.067  14.512  1.00  0.00
ATOM   3612  CGL CGL Y1733     -84.911 -77.918  -2.917  1.00  0.00
ATOM   3613  CGM CGM Y1734      73.787  85.590  84.422  1.00  0.00
ATOM   3614  CGN CGN Y1735     -64.422  32.178 -11.932  1.00  0.00
ATOM   3615  CGO CGO Y1736     -20.818  62.504 -59.657  1.00  0.00
ATOM   3616  CGP CGP Y1737      18.731  76.785 -53.639  1.00  0.00
ATOM   3617  CGQ CGQ Y1738     -47.122 -11.609  21.725  1.00  0.00
ATOM   3618  CGR CGR Y1739      70.286   3.785  66.459  1.00  0.00
ATOM   3619  CGS CGS Y1740      39.909 -59.698  11.521  1.00  0.00
ATOM   3620  CGT CGT Y1741      30.407  83.319 -57.909  1.00  0.00
ATOM   3621  CGU CGU Y1742      71.216 -18.387 -54.065  1.00  0.00
ATOM   3622  CGV CGV Y1743      44.815 -69.293 -86.578  1.00  0.00
ATOM   3623  CGW CGW Y1744      10.513  32.900 -39.719  1.00  0.00
ATOM   3624  CGX CGX Y1745      32.645 -86.603 -38.453  1.00  0.00
ATOM   3625  CGY CGY Y1746     -41.243 -75.256  85.958  1.00  0.00
ATOM   3626  CGZ CGZ Y1747      61.390 -62.465  76.740  1.00  0.00
ATOM   3627  CHA CHA Y1748      26.501  43.185 -63.254  1.00  0.00
ATOM   3628  CHB CHB Y1749     -72.963  26.393  19.411  1.00  0.00
ATOM   3629  CHC CHC Y1750     -65.767  81.506 -25.378  1.00  0.00
ATOM   3630  CHD CHD Y1751      12.155 -11.680  75.756  1.00  0.00
ATOM   3631  CHE CHE Y1752      29.805   5.981  52.752  1.00  0.00
ATOM   3632  CHF CHF Y1753      11.018  14.238 -41.898  1.00  0.00
ATOM   3633  CHG CHG Y1754     -38.407  81.970  12.193  1.00  0.00
ATOM   3634  CHH CHH Y1755      -5.518  41.448 -14.395  1.00  0.00
ATOM   3635  CHI CHI Y1756      39.035  -4.811  48.778  1.00  0.00
ATOM   3636  CHJ CHJ Y1757      79.210  40.054  16.626  1.00  0.00
ATOM   3637  CHK CHK Y1758      84.773 -89.885  -5.011  1.00  0.00
ATOM   3638  CHL CHL Y1759      54.620  42.580  29.021  1.00  0.00
ATOM   3639  CHM CHM Y1760     -36.701  43.029  70.487  1.00  0.00
ATOM   3640  CHN CHN Y1761      77.527 -65.910  12.647  1.00  0.00
ATOM   3641  CHO CHO Y1762      15.252   4.341 -85.757  1.00  0.00
ATOM   3642  CHP CHP Y1763      43.511  55.936  -5.991  1.00  0.00
ATOM   3643  CHQ CHQ Y1764      52.769  38.372  52.122  1.00  0.00
ATOM   3644  CHR CHR Y1765      15.836 -78.256  45.274  1.00  0.00
ATOM   3645  CHS CHS Y1766     -74.023  84.252 -56.194  1.00  0.00
ATOM   3646  CHT CHT Y1767     -17.665 -83.879   5.123  1.00  0.00
ATOM   3647  CHU CHU Y1768     -84.843 -30.002  21.980  1.00  0.00
ATOM   3648  CHV CHV Y1769      51.031   0.156  21.245  1.00  0.00
ATOM   3649  CHW CHW Y1770      88.930  22.966  14.945  1.00  0.00
ATOM   3650  CHX CHX Y1771      88.131 -53.255 -26.411  1.00  0.00
ATOM   3651  CHY CHY Y1772      80.835 -89.105 -17.693  1.00  0.00
ATOM   3652  CHZ CHZ Y1773     -26.423 -85.182 -46.990  1.00  0.00
ATOM   3653  CIA CIA Y1774     -36.331  63.287  72.085  1.00  0.00
ATOM   3654  CIB CIB Y1775      54.889 -87.639 -69.242  1.00  0.00
ATOM   3655  CIC CIC Y1776     -81.891 -83.612 -55.068  1.00  0.00
ATOM   3656  CID CID Y1777     -19.863 -39.752  89.679  1.00  0.00
ATOM   3657  CIE CIE Y1778      10.268  54.169 -19.915  1.00  0.00
ATOM   3658  CIF CIF Y1779       8.936 -62.836 -87.488  1.00  0.00
ATOM   3659  CIG CIG Y1780       2.824  22.065  85.609  1.00  0.00
ATOM   3660  CIH CIH Y1781     -53.095  27.074 -60.467  1.00  0.00
ATOM   3661  CII CII Y1782     -69.428  56.115  87.498  1.00  0.00
ATOM   3662  CIJ CIJ Y1783      21.000  43.869  26.548  1.00  0.00
ATOM   3663  CIK CIK Y1784      19.000 -85.035 -34.518  1.00  0.00
ATOM   3664  CIL CIL Y1785     -82.632 -49.120  81.591  1.00  0.00
ATOM   3665  CIM CIM Y1786      87.226 -33.830  55.255  1.00  0.00
ATOM   3666  CIN CIN Y1787      31.296   5.013  -4.334  1.00  0.00
ATOM   3667  CIO CIO Y1788      34.213 -79.363  77.875  1.00  0.00
ATOM   3668  CIP CIP Y1789      84.412 -70.308  43.292  1.00  0.00
ATOM   3669  CIQ CIQ Y1790      70.006 -85.025  49.572  1.00  0.00
ATOM   3670  CIR CIR Y1791     -32.929  -4.653  30.031  1.00  0.00
ATOM   3671  CIS CIS Y1792      62.416   4.310  56.255  1.00  0.00
ATOM   3672  CIT CIT Y1793      31.983 -47.811  17.606  1.00  0.00
ATOM   3673  CIU CIU Y1794      48.681  -3.641 -13.368  1.00  0.00
ATOM   3674  CIV CIV Y1795      40.655  -2.693 -28.891  1.00  0.00
ATOM   3675  CIW CIW Y1796     -44.547 -67.678  56.450  1.00  0.00
ATOM   3676  CIX CIX Y1797     -65.353 -56.303 -74.869  1.00  0.00
ATOM   3677  CIY CIY Y1798     -59.753  81.927 -65.458  1.00  0.00
ATOM   3678  CIZ CIZ Y1799     -79.091  49.986 -48.984  1.00  0.00
ATOM   3679  CJA CJA Y1800      57.051  26.649 -22.860  1.00  0.00
ATOM   3680  CJB CJB Y1801      49.507  84.451 -53.799  1.00  0.00
ATOM   3681  CJC CJC Z1802      -1.809 -33.825   2.261  1.00  0.00
ATOM   3682  CJD CJD Z1803     -44.422 -58.660  17.023  1.00  0.00
ATOM   3683  CJE CJE Z1804      69.586 -15.369   4.473  1.00  0.00
ATOM   3684  CJF CJF Z1805      67.191  26.236 -50.597  1.00  0.00
ATOM   3685  CJG CJG Z1806      35.790  56.018  19.612  1.00  0.00
ATOM   3686  CJH CJH Z1807     -49.800  -2.494  40.657  1.00  0.00
ATOM   3687  CJI CJI Z1808     -15.282  42.148  -7.462  1.00  0.00
ATOM   3688  CJJ CJJ Z1809     -51.327   3.941 -59.463  1.00  0.00
ATOM   3689  CJK CJK Z1810      32.702 -66.878 -13.726  1.00  0.00
ATOM   3690  CJL CJL Z1811     -27.837  10.505  28.604  1.00  0.00
ATOM   3691  CJM CJM Z1812      34.440   8.373 -56.534  1.00  0.00
ATOM   3692  CJN CJN Z1813     -36.693  67.624  30.315  1.00  0.00
ATOM   3693  CJO CJO Z1814     -49.788 -65.819 -54.704  1.00  0.00
ATOM   3694  CJP CJP Z1815      60.052 -56.263  28.400  1.00  0.00
ATOM   3695  CJQ CJQ Z1816      72.027  16.468  -6.340  1.00  0.00
ATOM   3696  CJR CJR Z1817      72.387  70.168   4.499  1.00  0.00
ATOM   3697  CJS CJS Z1818      34.901  -7.550  12.376  1.00  0.00
ATOM   3698  CJT CJT Z1819      16.540  63.271 -28.809  1.00  0.00
ATOM   3699  CJU CJU Z1820      11.961  43.510 -16.955  1.00  0.00
ATOM   3700  CJV CJV Z1821      81.038 -49.700  73.147  1.00  0.00
ATOM   3701  CJW CJW Z1822     -20.250  76.966  67.850  1.00  0.00
ATOM   3702  CJX CJX Z1823     -65.621 -31.908 -16.412  1.00  0.00
ATOM   3703  CJY CJY Z1824     -58.327  39.914 -72.192  1.00  0.00
ATOM   3704  CJZ CJZ Z1825       7.264  49.148  48.978  1.00  0.00
ATOM   3705  CKA CKA Z1826      76.398  -4.250  66.156  1.00  0.00
ATOM   3706  CKB CKB Z1827      76.178 -68.251 -71.168  1.00  0.00
ATOM   3707  CKC CKC Z1828     -41.568 -62.467  71.735  1.00  0.00
ATOM   3708  CKD CKD Z1829     -70.429 -77.536 -13.591  1.00  0.00
ATOM   3709  CKE CKE Z1830     -78.279  37.887 -51.339  1.00  0.00
ATOM   3710  CKF CKF Z1831     -25.619 -71.910  50.252  1.00  0.00
ATOM   3711  CKG CKG Z1832      19.990 -38.008  49.418  1.00  0.00
ATOM   3712  CKH CKH Z1833      -6.784  31.712 -44.400  1.00  0.00
ATOM   3713  CKI CKI Z1834      -7.550  65.762 -62.818  1.00  0.00
ATOM   3714  CKJ CKJ Z1835     -20.117  19.422  46.154  1.00  0.00
ATOM   3715  CKK CKK Z1836     -81.690   0.396 -30.747  1.00  0.00
ATOM   3716  CKL CKL Z1837      49.762 -70.359 -45.046  1.00  0.00
ATOM   3717  CKM CKM Z1838     -44.167  31.192  13.655  1.00  0.00
ATOM   3718  CKN CKN Z1839       7.330 -67.976 -34.502  1.00  0.00
ATOM   3719  CKO CKO Z1840      46.797 -33.516 -81.552  1.00  0.00
ATOM   3720  CKP CKP Z1841     -82.556   8.516 -18.931  1.00  0.00
ATOM   3721  CKQ CKQ Z1842     -72.522  16.141  74.092  1.00  0.00
ATOM   3722  CKR CKR Z1843      66.340  -2.066 -70.301  1.00  0.00
ATOM   3723  CKS CKS Z1844      83.592  67.018 -20.791  1.00  0.00
ATOM   3724  CKT CKT Z1845     -11.500  27.211  83.361  1.00  0.00
ATOM   3725  CKU CKU Z1846     -14.921 -55.429 -38.970  1.00  0.00
ATOM   3726  CKV CKV Z1847     -20.317 -15.804  27.342  1.00  0.00
ATOM   3727  CKW CKW Z1848     -43.288  26.163 -37.488  1.00  0.00
ATOM   3728  CKX CKX Z1849     -33.129 -32.498 -48.239  1.00  0.00
ATOM   3729  CKY CKY Z1850      55.092  49.472 -38.607  1.00  0.00
ATOM   3730  CKZ CKZ Z1851     -66.719  52.373  16.780  1.00  0.00
ATOM   3731  CLA CLA Z1852      87.615 -64.151  47.636  1.00  0.00
ATOM   3732  CLB CLB Z1853     -78.565  35.395 -74.083  1.00  0.00
ATOM   3733  CLC CLC Z1854      14.709  28.408  20.572  1.00  0.00
ATOM   3734  CLD CLD Z1855       9.469  66.159  -1.140  1.00  0.00
ATOM   3735  CLE CLE Z1856      29.367 -27.820  11.064  1.00  0.00
ATOM   3736  CLF CLF Z1857      36.428 -68.601  29.547  1.00  0.00
ATOM   3737  CLG CLG Z1858       0.840 -16.043  42.439  1.00  0.00
ATOM   3738  CLH CLH Z1859     -38.839   4.295   1.548  1.00  0.00
ATOM   3739  CLI CLI Z1860      87.004  74.252  77.577  1.00  0.00
ATOM   3740  CLJ CLJ Z1861      28.661  15.762  72.802  1.00  0.00
ATOM   3741  CLK CLK Z1862      57.703 -86.829  21.415  1.00  0.00
ATOM   3742  CLL CLL Z1863     -30.972 -19.994  67.424  1.00  0.00
ATOM   3743  CLM CLM Z1864      77.145 -83.587 -39.926  1.00  0.00
ATOM   3744  CLN CLN Z1865      -0.903  80.412 -45.015  1.00  0.00
ATOM   3745  CLO CLO Z1866     -70.829  62.392  70.137  1.00  0.00
ATOM   3746  CLP CLP Z1867      47.550 -13.816  29.822  1.00  0.00
ATOM   3747  CLQ CLQ Z1868     -12.654  -5.646 -79.087  1.00  0.00
ATOM   3748  CLR CLR Z1869      64.525  39.884 -13.169  1.00  0.00
ATOM   3749  CLS CLS Z1870     -41.610  73.076 -50.090  1.00  0.00
ATOM   3750  CLT CLT Z1871     -72.782 -13.617  59.022  1.00  0.00
ATOM   3751  CLU CLU Z1872       1.344 -67.084  87.600  1.00  0.00
ATOM   3752  CLV CLV Z1873      74.330  21.498  41.203  1.00  0.00
ATOM   3753  CLW CLW Z1874      85.591 -15.942 -55.888  1.00  0.00
ATOM   3754  CLX CLX Z1875      13.053 -41.074 -61.534  1.00  0.00
ATOM   3755  CLY CLY Z1876      37.339  72.049 -62.664  1.00  0.00
ATOM   3756  CLZ CLZ Z1877      -6.214 -88.725   4.944  1.00  0.00
ATOM   3757  CMA CMA Z1878      61.046  23.517  72.344  1.00  0.00
ATOM   3758  CMB CMB Z1879      10.175 -50.648  70.519  1.00  0.00
ATOM   3759  CMC CMC Z1880     -81.873 -75.468  75.239  1.00  0.00
ATOM   3760  CMD CMD Z1881     -69.324  16.116  22.566  1.00  0.00
ATOM   3761  CME CME Z1882      39.720  70.714 -17.715  1.00  0.00
ATOM   3762  CMF CMF Z1883      51.466 -28.988  52.166  1.00  0.00
ATOM   3763  CMG CMG Z1884      -5.460 -75.445 -11.171  1.00  0.00
ATOM   3764  CMH CMH Z1885      72.592 -38.089  55.655  1.00  0.00
ATOM   3765  CMI CMI Z1886      14.064 -74.008  35.977  1.00  0.00
ATOM   3766  CMJ CMJ Z1887     -18.458   1.508 -27.265  1.00  0.00
ATOM   3767  CMK CMK Z1888      53.767 -64.032  81.356  1.00  0.00
ATOM   3768  CML CML Z1889      22.094 -36.006  -7.873  1.00  0.00
ATOM   3769  CMM CMM Z1890      43.937 -73.704  64.763  1.00  0.00
ATOM   3770  CMN CMN Z1891      46.568  45.205  65.368  1.00  0.00
ATOM   3771  CMO CMO Z1892      26.203  83.674 -12.038  1.00  0.00
ATOM   3772  CMP CMP Z1893      79.698  64.801 -66.378  1.00  0.00
ATOM   3773  CMQ CMQ Z1894      22.253  85.657   2.407  1.00  0.00
ATOM   3774  CMR CMR Z1895     -78.905  24.777   8.170  1.00  0.00
ATOM   3775  CMS CMS Z1896      33.386  42.015 -18.707  1.00  0.00
ATOM   3776  CMT CMT Z1897      77.108  63.992 -44.695  1.00  0.00
ATOM   3777  CMU CMU Z1898      85.064 -11.189 -36.939  1.00  0.00
ATOM   3778  CMV CMV Z1899     -82.746   1.243  39.164  1.00  0.00
ATOM   3779  CMW CMW Z1900     -49.637 -24.105 -47.721  1.00  0.00
ATOM   3780  CMX CMX Z1901      16.109 -79.647 -79.943  1.00  0.00
ATOM   3781  CMY CMY Z1902     -37.539 -46.421 -30.548  1.00  0.00
ATOM   3782  CMZ CMZ Z1903     -66.921 -43.367  67.655  1.00  0.00
ATOM   3783  CNA CNA Z1904       0.277   1.343  64.873  1.00  0.00
ATOM   3784  CNB CNB Z1905      45.109 -15.859  64.875  1.00  0.00
ATOM   3785  CNC CNC Z1906     -84.369 -86.995 -84.266  1.00  0.00
ATOM   3786  CND CND Z1907      12.516  19.009 -13.169  1.00  0.00
ATOM   3787  CNE CNE Z1908      56.297 -52.735 -16.632  1.00  0.00
ATOM   3788  CNF CNF Z1909     -70.449 -22.621 -74.760  1.00  0.00
ATOM   3789  CNG CNG Z1910      71.263  39.291  37.069  1.00  0.00
ATOM   3790  CNH CNH Z1911     -34.554  56.845 -36.848  1.00  0.00
ATOM   3791  CNI CNI Z1912      23.368  70.893  64.118  1.00  0.00
ATOM   3792  CNJ CNJ Z1913     -65.105  29.647 -25.524  1.00  0.00
ATOM   3793  CNK CNK Z1914     -28.267  38.734  30.568  1.00  0.00
ATOM   3794  CNL CNL Z1915     -57.356 -38.755  29.979  1.00  0.00
ATOM   3795  CNM CNM Z1916     -64.285  69.498   3.664  1.00  0.00
ATOM   3796  CNN CNN Z1917      37.191 -62.868 -68.740  1.00  0.00
ATOM   3797  CNO CNO Z1918     -16.937  -4.813 -50.993  1.00  0.00
ATOM   3798  CNP CNP Z1919     -39.988  83.954 -30.218  1.00  0.00
ATOM   3799  CNQ CNQ Z1920      38.965   8.076  32.293  1.00  0.00
ATOM   3800  CNR CNR Z1921      60.926 -49.304 -81.495  1.00  0.00
ATOM   3801  CNS CNS Z1922      61.929  -1.178  43.577  1.00  0.00
ATOM   3802  CNT CNT Z1923     -32.478 -25.221 -71.936  1.00  0.00
ATOM   3803  CNU CNU Z1924     -39.013 -47.801  82.674  1.00  0.00
ATOM   3804  CNV CNV Z1925       9.566 -72.463   8.477  1.00  0.00
ATOM   3805  CNW CNW Z1926     -22.067 -71.505   7.615  1.00  0.00
ATOM   3806  CNX CNX Z1927     -65.307  46.825 -21.316  1.00  0.00
ATOM   3807  CNY CNY Z1928      31.960 -66.570  54.842  1.00  0.00
ATOM   3808  CNZ CNZ Z1929     -32.723 -72.728 -80.484  1.00  0.00
ATOM   3809  COA COA Z1930      48.129  20.509 -13.974  1.00  0.00
ATOM   3810  COB COB Z1931     -76.263  78.594  32.313  1.00  0.00
ATOM   3811  COC COC Z1932     -13.326 -56.006  -5.233  1.00  0.00
ATOM   3812  COD COD Z1933       3.399 -23.301  62.798  1.00  0.00
ATOM   3813  COE COE Z1934     -57.443 -42.756 -77.019  1.00  0.00
ATOM   3814  COF COF Z1935      17.990  60.915 -72.111  1.00  0.00
ATOM   3815  COG COG Z1936      54.689  36.271  42.398  1.00  0.00
ATOM   3816  COH COH Z1937      72.770  76.338  40.834  1.00  0.00
ATOM   3817  COI COI Z1938     -80.907 -72.102  36.050  1.00  0.00
ATOM   3818  COJ COJ Z1939     -45.800  43.837  64.995  1.00  0.00
ATOM   3819  COK COK Z1940      39.509 -33.940  82.759  1.00  0.00
ATOM   3820  COL COL Z1941      69.961  47.289 -63.826  1.00  0.00
ATOM   3821  COM COM Z1942       0.646   8.567  23.346  1.00  0.00
ATOM   3822  CON CON Z1943     -81.048  57.193  -0.357  1.00  0.00
ATOM   3823  COO COO Z1944     -80.745  29.360  60.069  1.00  0.00
ATOM   3824  COP COP Z1945      86.119  33.903  42.218  1.00  0.00
ATOM   3825  COQ COQ Z1946      66.833 -41.574 -48.004  1.00  0.00
ATOM   3826  COR COR Z1947      69.078 -79.284  -0.294  1.00  0.00
ATOM   3827  COS COS Z1948     -70.763  72.113  -8.642  1.00  0.00
ATOM   3828  COT COT Z1949      25.039  61.052  42.573  1.00  0.00
ATOM   3829  COU COU Z1950      85.214 -42.748  -6.596  1.00  0.00
ATOM   3830  COV COV Z1951     -70.831 -61.475  61.751  1.00  0.00
ATOM   3831  COW COW Z1952     -71.548  60.522 -74.527  1.00  0.00
ATOM   3832  COX COX Z1953      74.765  52.515 -79.831  1.00  0.00
ATOM   3833  COY COY Z1954     -74.413 -23.256  26.193  1.00  0.00
ATOM   3834  COZ COZ Z1955     -73.990 -23.078   7.461  1.00  0.00
ATOM   3835  CPA CPA Z1956     -37.873 -88.050   5.781  1.00  0.00
ATOM   3836  CPB CPB Z1957      67.136   0.164 -36.026  1.00  0.00
ATOM   3837  CPC CPC Z1958       2.658 -65.290  63.351  1.00  0.00
ATOM   3838  CPD CPD Z1959      51.347  28.255  55.790  1.00  0.00
ATOM   3839  CPE CPE Z1960     -71.515 -65.621 -26.404  1.00  0.00
ATOM   3840  CPF CPF Z1961       9.471  62.928 -52.491  1.00  0.00
ATOM   3841  CPG CPG Z1962     -79.255  -3.634   7.595  1.00  0.00
ATOM   3842  CPH CPH Z1963      -0.528  10.981 -71.451  1.00  0.00
ATOM   3843  CPI CPI Z1964     -43.656  57.467 -14.696  1.00  0.00
ATOM   3844  CPJ CPJ Z1965     -30.903 -20.766  36.638  1.00  0.00
ATOM   3845  CPK CPK Z1966      77.773 -20.619  78.340  1.00  0.00
ATOM   3846  CPL CPL Z1967     -36.710  66.523  -0.587  1.00  0.00
ATOM   3847  CPM CPM Z1968      -1.634  30.108 -81.852  1.00  0.00
ATOM   3848  CPN CPN Z1969     -23.723 -60.317  26.022  1.00  0.00
ATOM   3849  CPO CPO Z1970      73.156 -18.220  36.960  1.00  0.00
ATOM   3850  CPP CPP Z1971       6.621  70.993  23.468  1.00  0.00
ATOM   3851  CPQ CPQ Z1972      87.086 -52.038 -52.144  1.00  0.00
ATOM   3852  CPR CPR Z1973      35.518 -41.882  26.007  1.00  0.00
ATOM   3853  CPS CPS Z1974      43.318 -46.035 -26.529  1.00  0.00
ATOM   3854  CPT CPT Z1975      28.710  10.287   2.695  1.00  0.00
ATOM   3855  CPU CPU Z1976      84.076  31.901  18.637  1.00  0.00
ATOM   3856  CPV CPV Z1977      -3.769 -60.328  12.758  1.00  0.00
ATOM   3857  CPW CPW Z1978      61.229  58.506 -11.007  1.00  0.00
ATOM   3858  CPX CPX Z1979       1.940 -40.332 -13.140  1.00  0.00
ATOM   3859  CPY CPY Z1980      27.160  38.990  -4.260  1.00  0.00
ATOM   3860  CPZ CPZ Z1981     -79.805   8.709 -78.974  1.00  0.00
ATOM   3861  CQA CQA Z1982      70.338 -78.366  53.316  1.00  0.00
ATOM   3862  CQB CQB Z1983     -45.133 -36.127   9.088  1.00  0.00
ATOM   3863  CQC CQC Z1984      -8.388 -35.104  52.134  1.00  0.00
ATOM   3864  CQD CQD Z1985      86.948  24.126  75.497  1.00  0.00
ATOM   3865  CQE CQE Z1986      86.191  63.848  24.592  1.00  0.00
ATOM   3866  CQF CQF Z1987     -50.716  23.028  47.459  1.00  0.00
ATOM   3867  CQG CQG Z1988     -76.709 -81.872  22.678  1.00  0.00
ATOM   3868  CQH CQH Z1989     -46.665  16.642  30.337  1.00  0.00
ATOM   3869  CQI CQI Z1990     -18.302 -52.030  41.440  1.00  0.00
ATOM   3870  CQJ CQJ Z1991      23.437 -54.111  19.470  1.00  0.00
ATOM   3871  CQK CQK Z1992     -28.315 -13.306 -40.767  1.00  0.00
ATOM   3872  CQL CQL Z1993     -40.993  33.309 -82.624  1.00  0.00
ATOM   3873  CQM CQM Z1994     -18.215   3.709  77.795  1.00  0.00
ATOM   3874  CQN CQN Z1995     -40.292  12.309  81.500  1.00  0.00
ATOM   3875  CQO CQO Z1996      75.638  49.350  84.758  1.00  0.00
ATOM   3876  CQP CQP Z1997     -37.242  58.767  54.872  1.00  0.00
ATOM   3877  CQQ CQQ Z1998     -81.688 -62.608 -60.662  1.00  0.00
ATOM   3878  CQR CQR Z1999     -23.022  68.974 -73.606  1.00  0.00
ATOM   3879  CQS CQS Z2000      63.646  32.309 -83.075  1.00  0.00
ATOM   3880  CQT CQT Z2001     -75.839 -46.545  31.260  1.00  0.00
ATOM   3881  CQU CQU Z2002     -71.320  74.935 -48.560  1.00  0.00
ATOM   3882  CQV CQV Z2003      19.756 -77.026  67.556  1.00  0.00
ATOM   3883  CQW CQW Z2004      80.632  43.582  -2.941  1.00  0.00
ATOM   3884  CQX CQX Z2005      36.793 -18.033  45.962  1.00  0.00
ATOM   3885  CQY CQY Z2006      35.515  37.111  50.401  1.00  0.00
ATOM   3886  CQZ CQZ Z2007      43.669 -10.548  -7.838  1.00  0.00
ATOM   3887  CRA CRA Z2008      80.312  17.158 -71.551  1.00  0.00
ATOM   3888  CRB CRB Z2009     -76.952  -8.823 -13.770  1.00  0.00
ATOM   3889  CRC CRC Z2010      39.822  24.407  16.199  1.00  0.00
ATOM   3890  CRD CRD Z2011     -48.110 -34.899  45.083  1.00  0.00
ATOM   3891  CRE CRE Z2012      63.222  81.448 -19.744  1.00  0.00
ATOM   3892  CRF CRF Z2013      50.004 -88.587 -77.236  1.00  0.00
ATOM   3893  CRG CRG Z2014      25.072  -5.430  39.191  1.00  0.00
ATOM   3894  CRH CRH Z2015      -4.256 -56.120  33.414  1.00  0.00
ATOM   3895  CRI CRI Z2016     -15.960  67.915  -5.781  1.00  0.00
ATOM   3896  CRJ CRJ Z2017     -85.316  71.112 -75.739  1.00  0.00
ATOM   3897  CRK CRK Z2018      59.975  16.234  17.107  1.00  0.00
ATOM   3898  CRL CRL Z2019     -51.850 -14.065  -4.127  1.00  0.00
ATOM   3899  CRM CRM Z2020      57.859 -38.307  75.932  1.00  0.00
ATOM   3900  CRN CRN Z2021       4.617 -24.272  11.376  1.00  0.00
ATOM   3901  CRO CRO Z2022     -62.019  70.875 -65.460  1.00  0.00
ATOM   3902  CRP CRP Z2023      59.051 -81.914 -26.429  1.00  0.00
ATOM   3903  CRQ CRQ Z2024      -9.703  32.262  24.559  1.00  0.00
ATOM   3904  CRR CRR Z2025      -9.223 -40.986  83.885  1.00  0.00
ATOM   3905  CRS CRS Z2026      32.581  48.531 -75.752  1.00  0.00
ATOM   3906  CRT CRT Z2027     -24.613  39.617  63.705  1.00  0.00
ATOM   3907  CRU CRU Z2028      24.735  50.502  79.324  1.00  0.00
ATOM   3908  CRV CRV Z2029      53.641 -26.500 -51.506  1.00  0.00
ATOM   3909  CRW CRW Z2030      48.353  76.964   7.501  1.00  0.00
ATOM   3910  CRX CRX Z2031      71.805  49.958  14.551  1.00  0.00
ATOM   3911  CRY CRY Z2032     -48.454 -20.053 -80.387  1.00  0.00
ATOM   3912  CRZ CRZ Z2033      47.078 -10.681 -35.896  1.00  0.00
ATOM   3913  CSA CSA Z2034      72.944 -54.629  -8.634  1.00  0.00
ATOM   3914  CSB CSB Z2035      39.052 -77.758 -80.317  1.00  0.00
ATOM   3915  CSC CSC Z2036      -1.957 -17.484 -40.719  1.00  0.00
ATOM   3916  CSD CSD Z2037     -18.282 -73.734 -71.646  1.00  0.00
ATOM   3917  CSE CSE Z2038     -39.780  12.411  56.253  1.00  0.00
ATOM   3918  CSF CSF Z2039      88.061  70.977 -53.149  1.00  0.00
ATOM   3919  CSG CSG Z2040      63.496  62.757  75.452  1.00  0.00
ATOM   3920  CSH CSH Z2041      37.306 -33.781 -38.977  1.00  0.00
ATOM   3921  CSI CSI Z2042      19.994 -53.791  83.784  1.00  0.00
ATOM   3922  CSJ CSJ Z2043     -12.322  58.486  82.466  1.00  0.00
ATOM   3923  CSK CSK Z2044      85.122  26.970  61.376  1.00  0.00
ATOM   3924  CSL CSL Z2045       6.276 -13.732  14.881  1.00  0.00
ATOM   3925  CSM CSM Z2046      -7.868  68.587  12.102  1.00  0.00
ATOM   3926  CSN CSN Z2047     -35.284  28.064  65.902  1.00  0.00
ATOM   3927  CSO CSO Z2048     -72.006  15.936 -39.423  1.00  0.00
ATOM   3928  CSP CSP Z2049      73.497 -67.056 -19.876  1.00  0.00
ATOM   3929  CSQ CSQ Z2050      50.629 -54.911  57.488  1.00  0.00
ATOM   3930  CSR CSR Z2051      89.220  31.356 -61.681  1.00  0.00
ATOM   3931  CSS CSS Z2052     -50.832   0.413  73.694  1.00  0.00
ATOM   3932  CST CST Z2053      51.705 -14.643  81.978  1.00  0.00
ATOM   3933  CSU CSU Z2054     -12.312  78.168  44.169  1.00  0.00
ATOM   3934  CSV CSV Z2055      82.444  76.048  15.692  1.00  0.00
ATOM   3935  CSW CSW Z2056      77.420 -43.336 -27.964  1.00  0.00
ATOM   3936  CSX CSX Z2057     -67.763   8.666 -27.882  1.00  0.00
ATOM   3937  CSY CSY Z2058      -8.636 -78.089 -61.969  1.00  0.00
ATOM   3938  CSZ CSZ Z2059     -75.431   9.488  -1.208  1.00  0.00
ATOM   3939  CTA CTA Z2060      -2.099  -6.820  29.321  1.00  0.00
ATOM   3940  CTB CTB Z2061     -10.698 -42.593 -82.208  1.00  0.00
ATOM   3941  CTC CTC Z2062     -85.576  71.426 -12.231  1.00  0.00
ATOM   3942  CTD CTD Z2063      83.264  15.441 -46.465  1.00  0.00
ATOM   3943  CTE CTE Z2064     -34.550 -86.495  19.122  1.00  0.00
ATOM   3944  CTF CTF Z2065     -22.927 -46.103 -67.578  1.00  0.00
ATOM   3945  CTG CTG Z2066     -76.304 -34.868 -50.096  1.00  0.00
ATOM   3946  CTH CTH Z2067     -49.388  17.604 -21.329  1.00  0.00
ATOM   3947  CTI CTI Z2068     -25.564  41.870  77.355  1.00  0.00
ATOM   3948  CTJ CTJ Z2069       9.369 -49.091   7.145  1.00  0.00
ATOM   3949  CTK CTK Z2070      74.687 -67.160 -51.485  1.00  0.00
ATOM   3950  CTL CTL Z2071      86.883  48.474 -22.340  1.00  0.00
ATOM   3951  CTM CTM Z2072     -61.462 -82.120  66.643  1.00  0.00
ATOM   3952  CTN CTN Z2073       2.449  58.889 -20.582  1.00  0.00
ATOM   3953  CTO CTO Z2074     -82.379 -48.744 -10.319  1.00  0.00
ATOM   3954  CTP CTP Z2075      85.991 -34.654  69.821  1.00  0.00
ATOM   3955  CTQ CTQ Z2076      77.183 -51.431 -82.109  1.00  0.00
ATOM   3956  CTR CTR Z2077      62.225  21.464 -72.241  1.00  0.00
ATOM   3957  CTS CTS Z2078     -82.535 -10.860 -52.233  1.00  0.00
ATOM   3958  CTT CTT Z2079     -62.184  38.742  41.650  1.00  0.00
ATOM   3959  CTU CTU Z2080     -32.273 -89.452 -49.017  1.00  0.00
ATOM   3960  CTV CTV Z2081       7.235  36.222  76.918  1.00  0.00
ATOM   3961  CTW CTW Z2082      86.524 -37.758  23.773  1.00  0.00
ATOM   3962  CTX CTX Z2083     -48.275 -61.342 -14.023  1.00  0.00
ATOM   3963  CTY CTY Z2084     -52.395 -74.805  52.652  1.00  0.00
ATOM   3964  CTZ CTZ Z2085      52.288 -33.075  11.484  1.00  0.00
ATOM   3965  CUA CUA Z2086     -52.449 -80.359 -86.758  1.00  0.00
ATOM   3966  CUB CUB Z2087      31.451  -2.567  54.682  1.00  0.00
ATOM   3967  CUC CUC Z2088     -24.268  81.981 -32.389  1.00  0.00
ATOM   3968  CUD CUD Z2089     -59.475  25.798  60.544  1.00  0.00
ATOM   3969  CUE CUE Z2090      12.619 -11.488 -82.762  1.00  0.00
ATOM   3970  CUF CUF Z2091      18.938 -12.470  67.916  1.00  0.00
ATOM   3971  CUG CUG Z2092      61.116  43.842  85.654  1.00  0.00
ATOM   3972  CUH CUH Z2093      24.883  29.341 -74.047  1.00  0.00
ATOM   3973  CUI CUI Z2094      64.177 -89.750 -57.789  1.00  0.00
ATOM   3974  CUJ CUJ Z2095     -25.589 -38.775  32.616  1.00  0.00
ATOM   3975  CUK CUK Z2096     -41.941 -77.526  79.351  1.00  0.00
ATOM   3976  CUL CUL Z2097     -65.983  48.785 -57.886  1.00  0.00
ATOM   3977  CUM CUM Z2098      63.830   5.748  85.432  1.00  0.00
ATOM   3978  CUN CUN Z2099      76.371 -27.013 -74.653  1.00  0.00
ATOM   3979  CUO CUO Z2100      88.527 -38.519  40.543  1.00  0.00
ATOM   3980  CUP CUP Z2101      35.977 -29.939  65.335  1.00  0.00
ATOM   3981  CUQ CUQ Z2102      10.059 -13.207  86.179  1.00  0.00
ATOM   3982  CUR CUR Z2103     -10.223  82.400 -13.390  1.00  0.00
ATOM   3983  CUS CUS Z2104      90.399 -87.739   0.996  1.00  0.00
ATOM   3984  CUT CUT Z2105     -66.836 -78.785  36.976  1.00  0.00
ATOM   3985  CUU CUU Z2106     -11.709  49.746 -76.882  1.00  0.00
ATOM   3986  CUV CUV Z2107     -45.838  26.975  72.195  1.00  0.00
ATOM   3987  CUW CUW Z2108      88.494 -76.841  65.132  1.00  0.00
ATOM   3988  CUX CUX Z2109     -22.742 -88.290 -83.166  1.00  0.00
ATOM   3989  CUY CUY Z2110      30.363  -9.864  -5.999  1.00  0.00
ATOM   3990  CUZ CUZ Z2111     -29.979 -58.257  74.771  1.00  0.00
ATOM   3991  CVA CVA Z2112     -45.801  71.073 -82.234  1.00  0.00
ATOM   3992  CVB CVB Z2113      45.984  84.197  50.715  1.00  0.00
ATOM   3993  CVC CVC Z2114      25.039 -19.319 -19.403  1.00  0.00
ATOM   3994  CVD CVD Z2115     -81.793 -62.774  10.543  1.00  0.00
ATOM   3995  CVE CVE Z2116     -53.367  69.010 -34.844  1.00  0.00
ATOM   3996  CVF CVF Z2117      36.621 -40.151   8.244  1.00  0.00
ATOM   3997  CVG CVG Z2118      89.846 -55.651  61.700  1.00  0.00
ATOM   3998  CVH CVH Z2119     -80.137 -13.467  85.126  1.00  0.00
ATOM   3999  CVI CVI Z2120      14.197  77.302  42.780  1.00  0.00
ATOM   4000  CVJ CVJ Z2121     -53.678 -47.644  77.230  1.00  0.00
ATOM   4001  CVK CVK Z2122     -26.818  81.633 -54.957  1.00  0.00
ATOM   4002  CVL CVL Z2123     -78.578  53.897  41.624  1.00  0.00
ATOM   4003  CVM CVM Z2124       9.860 -11.532 -69.752  1.00  0.00
ATOM   4004  CVN CVN Z2125      15.107 -85.627 -66.363  1.00  0.00
ATOM   4005  CVO CVO Z2126      51.547  -0.274 -84.339  1.00  0.00
ATOM   4006  CVP CVP Z2127      51.057 -22.922  -8.874  1.00  0.00
ATOM   4007  CVQ CVQ Z2128      58.005 -27.694  89.386  1.00  0.00
ATOM   4008  CVR CVR Z2129      88.487  61.032  12.398  1.00  0.00
ATOM   4009  CVS CVS Z2130       9.548  27.114 -64.806  1.00  0.00
ATOM   4010  CVT CVT Z2131      42.872  75.680  84.155  1.00  0.00
ATOM   4011  CVU CVU Z2132     -58.444  40.060 -46.092  1.00  0.00
ATOM   4012  CVV CVV Z2133     -81.649  22.484 -64.040  1.00  0.00
ATOM   4013  CVW CVW Z2134     -33.507 -54.040 -77.522  1.00  0.00
ATOM   4014  CVX CVX Z2135     -72.012 -45.348 -69.394  1.00  0.00
ATOM   4015  CVY CVY Z2136       8.634 -33.697  24.556  1.00  0.00
ATOM   4016  CVZ CVZ Z2137      38.868  28.085 -75.491  1.00  0.00
ATOM   4017  CWA CWA Z2138     -46.712 -60.557  55.297  1.00  0.00
ATOM   4018  CWB CWB Z2139     -28.719  11.234  89.319  1.00  0.00
ATOM   4019  CWC CWC Z2140      19.566  17.468  32.400  1.00  0.00
ATOM   4020  CWD CWD Z2141      18.943 -33.016  74.356  1.00  0.00
ATOM   4021  CWE CWE Z2142     -39.549  32.721  -9.333  1.00  0.00
ATOM   4022  CWF CWF Z2143      37.907 -58.195  17.822  1.00  0.00
ATOM   4023  CWG CWG Z2144      83.412 -36.596 -83.875  1.00  0.00
ATOM   4024  CWH CWH Z2145      60.668  15.973 -30.687  1.00  0.00
ATOM   4025  CWI CWI Z2146      41.932  61.183  46.616  1.00  0.00
ATOM   4026  CWJ CWJ Z2147      87.876 -88.504  50.703  1.00  0.00
ATOM   4027  CWK CWK Z2148      68.795 -17.563 -25.886  1.00  0.00
ATOM   4028  CWL CWL Z2149      87.733 -73.295  25.302  1.00  0.00
ATOM   4029  CWM CWM Z2150     -27.207 -85.733 -32.021  1.00  0.00
ATOM   4030  CWN CWN Z2151      25.232 -83.343 -32.693  1.00  0.00
ATOM   4031  CWO CWO Z2152     -12.671 -78.070 -83.963  1.00  0.00
ATOM   4032  CWP CWP Z2153     -24.279 -29.453 -15.488  1.00  0.00
ATOM   4033  CWQ CWQ Z2154     -85.463 -17.432  11.141  1.00  0.00
ATOM   4034  CWR CWR Z2155     -55.523 -76.530  16.436  1.00  0.00
ATOM   4035  CWS CWS Z2156     -39.480  -8.560  24.851  1.00  0.00
ATOM   4036  CWT CWT Z2157      69.248 -87.496 -85.192  1.00  0.00
ATOM   4037  CWU CWU Z2158      -8.819  10.356   6.211  1.00  0.00
ATOM   4038  CWV CWV Z2159      71.703 -21.951 -63.160  1.00  0.00
ATOM   4039  CWW CWW Z2160     -55.740  38.543  77.702  1.00  0.00
ATOM   4040  CWX CWX Z2161      62.181 -67.915 -63.644  1.00  0.00
ATOM   4041  CWY CWY Z2162      41.804 -82.660  34.818  1.00  0.00
ATOM   4042  CWZ CWZ Z2163      36.226 -16.559  86.454  1.00  0.00
ATOM   4043  CXA CXA Z2164      86.449  47.216  26.451  1.00  0.00
ATOM   4044  CXB CXB Z2165      77.571   8.445  23.303  1.00  0.00
ATOM   4045  CXC CXC Z2166      80.739 -34.368 -61.692  1.00  0.00
ATOM   4046  CXD CXD Z2167      50.632 -90.192  51.088  1.00  0.00
ATOM   4047  CXE CXE Z2168      -3.267  17.064  37.797  1.00  0.00
ATOM   4048  CXF CXF Z2169      79.038  42.945 -33.831  1.00  0.00
ATOM   4049  CXG CXG Z2170       9.712  77.085 -14.782  1.00  0.00
ATOM   4050  CXH CXH Z2171      48.731 -56.869 -71.465  1.00  0.00
ATOM   4051  CXI CXI Z2172      19.512  83.096 -45.121  1.00  0.00
ATOM   4052  CXJ CXJ Z2173      12.539  82.167  13.935  1.00  0.00
ATOM   4053  CXK CXK Z2174      24.213  31.910 -13.144  1.00  0.00
ATOM   4054  CXL CXL Z2175      -1.283 -81.618  69.101  1.00  0.00
ATOM   4055  CXM CXM Z2176      87.446  83.645 -19.312  1.00  0.00
ATOM   4056  CXN CXN Z2177     -23.897  57.790 -61.194  1.00  0.00
ATOM   4057  CXO CXO Z2178     -43.751  41.999  86.212  1.00  0.00
ATOM   4058  CXP CXP Z2179      31.206 -76.824  84.151  1.00  0.00
ATOM   4059  CXQ CXQ Z2180     -63.495  26.093 -85.843  1.00  0.00
ATOM   4060  CXR CXR Z2181      89.135 -25.055 -24.139  1.00  0.00
ATOM   4061  CXS CXS Z2182       7.809  67.795  72.602  1.00  0.00
ATOM   4062  CXT CXT Z2183       4.196  25.048  53.543  1.00  0.00
ATOM   4063  CXU CXU Z2184      84.184 -58.577  34.714  1.00  0.00
ATOM   4064  CXV CXV Z2185      33.394 -76.012  15.438  1.00  0.00
ATOM   4065  CXW CXW Z2186     -74.391 -85.446  53.489  1.00  0.00
ATOM   4066  CXX CXX Z2187      21.257  41.119 -33.552  1.00  0.00
ATOM   4067  CXY CXY Z2188      52.587  81.307  24.162  1.00  0.00
ATOM   4068  CXZ CXZ Z2189      87.826  61.708  56.255  1.00  0.00
ATOM   4069  CYA CYA Z2190     -48.779  73.818 -18.080  1.00  0.00
ATOM   4070  CYB CYB Z2191      85.932   6.172  42.871  1.00  0.00
ATOM   4071  CYC CYC Z2192      48.746 -44.710  -1.242  1.00  0.00
ATOM   4072  CYD CYD Z2193      19.377  39.479  65.702  1.00  0.00
ATOM   4073  CYE CYE Z2194     -77.362 -62.094  82.992  1.00  0.00
ATOM   4074  CYF CYF Z2195     -84.064  41.923 -82.146  1.00  0.00
ATOM   4075  CYG CYG Z2196     -77.351  55.319 -62.166  1.00  0.00
ATOM   4076  CYH CYH Z2197     -15.317 -25.838 -42.674  1.00  0.00
ATOM   4077  CYI CYI Z2198      58.062 -69.825 -17.519  1.00  0.00
ATOM   4078  CYJ CYJ Z2199      40.636  21.476 -31.527  1.00  0.00
ATOM   4079  CYK CYK Z2200     -53.410 -57.948  42.177  1.00  0.00
ATOM   4080  CYL CYL Z2201      61.290  70.497 -34.955  1.00  0.00
ATOM   4081  CYM CYM Z2202     -36.934  71.925 -67.256  1.00  0.00
ATOM   4082  CYN CYN Z2203     -28.288 -83.835  -1.357  1.00  0.00
ATOM   4083  CYO CYO Z2204      66.248  83.039  66.656  1.00  0.00
ATOM   4084  CYP CYP Z2205      55.992 -49.744 -36.877  1.00  0.00
ATOM   4085  CYQ CYQ Z2206      40.714  82.232 -34.660  1.00  0.00
ATOM   4086  CYR CYR Z2207      -5.861 -24.472  76.017  1.00  0.00
ATOM   4087  CYS CYS Z2208       0.174  84.436  56.009  1.00  0.00
ATOM   4088  CYT CYT Z2209      38.240  71.917 -86.367  1.00  0.00
ATOM   4089  CYU CYU Z2210      -3.902 -55.498  84.351  1.00  0.00
ATOM   4090  CYV CYV Z2211      85.602   0.667 -59.058  1.00  0.00
ATOM   4091  CYW CYW Z2212      -6.103  82.823 -84.311  1.00  0.00
ATOM   4092  CYX CYX Z2213     -84.758 -44.591 -60.282  1.00  0.00
ATOM   4093  CYY CYY Z2214     -82.503 -82.492 -41.819  1.00  0.00
ATOM   4094  CYZ CYZ Z2215     -17.858 -80.943  76.842  1.00  0.00
ATOM   4095  CZA CZA Z2216     -83.076 -56.179  46.263  1.00  0.00
ATOM   4096  CZB CZB Z2217      22.757  60.537 -48.315  1.00  0.00
ATOM   4097  CZC CZC Z2218       9.665  42.464 -70.621  1.00  0.00
ATOM   4098  CZD CZD Z2219      77.179  33.792 -54.989  1.00  0.00
ATOM   4099  CZE CZE Z2220     -21.849  24.198 -81.134  1.00  0.00
ATOM   4100  CZF CZF Z2221     -65.469  19.250 -15.267  1.00  0.00
ATOM   4101  CZG CZG Z2222     -39.260  48.634   7.438  1.00  0.00
ATOM   4102  CZH CZH Z2223      30.315  14.901  40.337  1.00  0.00
ATOM   4103  CZI CZI Z2224     -58.903  68.696  45.591  1.00  0.00
ATOM   4104  CZJ CZJ Z2225      66.170  30.137  10.802  1.00  0.00
ATOM   4105  CZK CZK Z2226      80.594  66.652  -5.748  1.00  0.00
ATOM   4106  CZL CZL Z2227      41.856 -22.342 -20.300  1.00  0.00
ATOM   4107  CZM CZM Z2228      -2.511  55.339 -35.007  1.00  0.00
ATOM   4108  CZN CZN Z2229     -45.250  83.919  73.954  1.00  0.00
ATOM   4109  CZO CZO Z2230     -71.857 -58.352 -12.368  1.00  0.00
ATOM   4110  CZP CZP Z2231      53.508 -57.377 -58.081  1.00  0.00
ATOM   4111  CZQ CZQ Z2232     -18.827   7.624 -60.210  1.00  0.00
ATOM   4112  CZR CZR Z2233     -74.995 -10.534 -24.963  1.00  0.00
ATOM   4113  CZS CZS Z2234      29.859 -77.417 -49.427  1.00  0.00
ATOM   4114  CZT CZT Z2235      -7.078 -66.017 -81.115  1.00  0.00
ATOM   4115  CZU CZU Z2236     -62.773  83.737  44.814  1.00  0.00
ATOM   4116  CZV CZV Z2237      84.404  -2.013 -13.858  1.00  0.00
ATOM   4117  CZW CZW Z2238      37.955  21.187   1.729  1.00  0.00
ATOM   4118  CZX CZX Z2239      83.596  78.015  61.272  1.00  0.00
ATOM   4119  CZY CZY Z2240      28.257  -5.679 -29.464  1.00  0.00
ATOM   4120  CZZ CZZ Z2241      14.702 -88.062  79.010  1.00  0.00
ATOM   4121  DAA DAA Z2242      -5.553 -85.197 -36.272  1.00  0.00
ATOM   4122  DAB DAB Z2243     -26.146 -78.353 -60.602  1.00  0.00
ATOM   4123  DAC DAC Z2244      35.311 -14.671 -75.974  1.00  0.00
ATOM   4124  DAD DAD Z2245      89.748 -62.487  -3.468  1.00  0.00
ATOM   4125  DAE DAE Z2246      44.487   5.139 -28.993  1.00  0.00
ATOM   4126  DAF DAF Z2247      56.416  80.991  53.602  1.00  0.00
ATOM   4127  DAG DAG Z2248     -68.349 -71.682   1.029  1.00  0.00
ATOM   4128  DAH DAH Z2249     -42.743 -88.193 -36.724  1.00  0.00
ATOM   4129  DAI DAI Z2250      70.574 -16.233 -46.322  1.00  0.00
ATOM   4130  DAJ DAJ Z2251      13.960 -23.620 -31.049  1.00  0.00
ATOM   4131  DAK DAK Z2252     -47.337 -37.080 -36.586  1.00  0.00
ATOM   4132  DAL DAL Z2253      51.779  29.187 -37.951  1.00  0.00
ATOM   4133  DAM DAM Z2254     -57.012 -86.554 -75.111  1.00  0.00
ATOM   4134  DAN DAN Z2255      30.804 -57.330 -38.284  1.00  0.00
ATOM   4135  DAO DAO Z2256      30.749 -57.475  75.575  1.00  0.00
ATOM   4136  DAP DAP Z2257      64.824  33.557 -66.147  1.00  0.00
ATOM   4137  DAQ DAQ Z2258      79.032  22.124  30.390  1.00  0.00
ATOM   4138  DAR DAR Z2259     -15.097  57.800  41.409  1.00  0.00
ATOM   4139  DAS DAS Z2260      71.714  79.927 -49.287  1.00  0.00
ATOM   4140  DAT DAT Z2261      -9.716  -5.598  52.816  1.00  0.00
ATOM   4141  DAU DAU Z2262       0.586  -0.732  80.576  1.00  0.00
ATOM   4142  DAV DAV Z2263      -7.081  21.962 -18.115  1.00  0.00
ATOM   4143  DAW DAW Z2264       7.101 -71.065 -13.008  1.00  0.00
ATOM   4144  DAX DAX Z2265      18.010  42.942 -54.699  1.00  0.00
ATOM   4145  DAY DAY Z2266      -2.460  69.251 -22.487  1.00  0.00
ATOM   4146  DAZ DAZ Z2267     -14.523 -69.347 -57.514  1.00  0.00
ATOM   4147  DBA DBA Z2268     -64.370  29.887  -1.288  1.00  0.00
ATOM   4148  DBB DBB Z2269     -62.981 -87.240 -22.505  1.00  0.00
ATOM   4149  DBC DBC Z2270     -40.627 -76.538 -21.561  1.00  0.00
ATOM   4150  DBD DBD Z2271     -16.314 -28.016 -78.841  1.00  0.00
ATOM   4151  DBE DBE Z2272     -79.752 -86.452 -28.040  1.00  0.00
ATOM   4152  DBF DBF Z2273     -11.542 -61.926  76.543  1.00  0.00
ATOM   4153  DBG DBG Z2274     -82.596  39.847  86.494  1.00  0.00
ATOM   4154  DBH DBH Z2275     -74.499 -46.817   6.047  1.00  0.00
ATOM   4155  DBI DBI Z2276      82.306  30.900 -32.277  1.00  0.00
ATOM   4156  DBJ DBJ Z2277      46.423 -30.359  32.922  1.00  0.00
ATOM   4157  DBK DBK Z2278      76.294 -80.969 -61.076  1.00  0.00
ATOM   4158  DBL DBL Z2279      62.679  54.945  35.846  1.00  0.00
ATOM   4159  DBM DBM Z2280      21.131  83.654 -25.972  1.00  0.00
ATOM   4160  DBN DBN Z2281     -83.221 -58.461 -44.685  1.00  0.00
ATOM   4161  DBO DBO Z2282     -61.302 -24.536 -55.595  1.00  0.00
ATOM   4162  DBP DBP Z2283      70.319 -80.850  84.500  1.00  0.00
ATOM   4163  DBQ DBQ Z2284       1.412 -84.527 -71.889  1.00  0.00
ATOM   4164  DBR DBR Z2285      29.303 -23.449  71.968  1.00  0.00
ATOM   4165  DBS DBS Z2286     -27.170  36.498 -71.123  1.00  0.00
ATOM   4166  DBT DBT Z2287      52.192 -72.015 -68.782  1.00  0.00
ATOM   4167  DBU DBU Z2288     -60.207  81.322 -18.767  1.00  0.00
ATOM   4168  DBV DBV Z2289     -44.598 -19.487 -32.531  1.00  0.00
ATOM   4169  DBW DBW Z2290      65.538  64.798  58.232  1.00  0.00
ATOM   4170  DBX DBX Z2291      55.060  78.386  74.837  1.00  0.00
ATOM   4171  DBY DBY Z2292     -16.610 -84.796  28.272  1.00  0.00
ATOM   4172  DBZ DBZ Z2293      49.137 -88.330   7.581  1.00  0.00
ATOM   4173  DCA DCA Z2294      62.527   5.734  70.609  1.00  0.00
ATOM   4174  DCB DCB Z2295      65.517  56.535 -58.747  1.00  0.00
ATOM   4175  DCC DCC Z2296      31.716  12.814 -19.606  1.00  0.00
ATOM   4176  DCD DCD Z2297     -50.332 -82.658  -5.727  1.00  0.00
ATOM   4177  DCE DCE Z2298     -55.382 -89.229  38.715  1.00  0.00
ATOM   4178  DCF DCF Z2299     -31.977  62.814  85.465  1.00  0.00
ATOM   4179  DCG DCG Z2300      74.819  13.398  82.779  1.00  0.00
ATOM   4180  DCH DCH Z2301     -26.469  -7.434 -59.777  1.00  0.00
ATOM   4181  DCI DCI Z2302      70.219 -56.187  52.240  1.00  0.00
ATOM   4182  DCJ DCJ Z2303      52.416  39.819   6.053  1.00  0.00
ATOM   4183  DCK DCK Z2304     -85.563 -67.627  62.568  1.00  0.00
ATOM   4184  DCL DCL Z2305      58.497 -30.656  30.267  1.00  0.00
ATOM   4185  DCM DCM Z2306     -57.090 -38.862  61.371  1.00  0.00
ATOM   4186  DCN DCN Z2307       8.902  44.634  23.617  1.00  0.00
ATOM   4187  DCO DCO Z2308       4.117  14.317 -24.476  1.00  0.00
ATOM   4188  DCP DCP Z2309      14.952  16.659  43.264  1.00  0.00
ATOM   4189  DCQ DCQ Z2310     -13.821  50.362  23.463  1.00  0.00
ATOM   4190  DCR DCR Z2311      24.656   5.845 -86.355  1.00  0.00
ATOM   4191  DCS DCS Z2312     -23.924  84.895   7.154  1.00  0.00
ATOM   4192  DCT DCT Z2313     -29.644 -68.143  -8.333  1.00  0.00
ATOM   4193  DCU DCU Z2314      75.186 -29.005 -14.492  1.00  0.00
ATOM   4194  DCV DCV Z2315     -27.382  44.400  45.505  1.00  0.00
ATOM   4195  DCW DCW Z2316       4.750  14.881   7.091  1.00  0.00
ATOM   4196  DCX DCX Z2317     -42.979 -14.856 -20.644  1.00  0.00
ATOM   4197  DCY DCY Z2318      40.432 -73.413 -62.856  1.00  0.00
ATOM   4198  DCZ DCZ Z2319     -83.486  81.048   4.125  1.00  0.00
ATOM   4199  DDA DDA Z2320     -81.511  62.500 -33.363  1.00  0.00
ATOM   4200  DDB DDB Z2321     -15.289 -37.683  10.579  1.00  0.00
ATOM   4201  DDC DDC Z2322     -57.074 -65.716  75.161  1.00  0.00
ATOM   4202  DDD DDD Z2323      28.189 -70.561 -70.079  1.00  0.00
ATOM   4203  DDE DDE Z2324     -73.162 -78.593 -85.134  1.00  0.00
ATOM   4204  DDF DDF Z2325      64.582  28.722  55.918  1.00  0.00
ATOM   4205  DDG DDG Z2326      48.200 -46.729  85.861  1.00  0.00
ATOM   4206  DDH DDH Z2327      52.232 -20.067 -66.807  1.00  0.00
ATOM   4207  DDI DDI Z2328      82.990  83.335   2.933  1.00  0.00
ATOM   4208  DDJ DDJ Z2329     -67.034  32.576  22.497  1.00  0.00
ATOM   4209  DDK DDK Z2330     -55.542  10.541  58.096  1.00  0.00
ATOM   4210  DDL DDL Z2331       3.160  56.597  86.624  1.00  0.00
ATOM   4211  DDM DDM Z2332      53.217 -90.517 -45.350  1.00  0.00
ATOM   4212  DDN DDN Z2333     -18.098 -67.779 -23.584  1.00  0.00
ATOM   4213  DDO DDO Z2334     -56.551  81.457  13.938  1.00  0.00
ATOM   4214  DDP DDP Z2335     -71.647 -87.805  -6.193  1.00  0.00
ATOM   4215  DDQ DDQ Z2336     -83.260  22.066  40.459  1.00  0.00
ATOM   4216  DDR DDR Z2337     -65.726  -3.332 -82.145  1.00  0.00
ATOM   4217  DDS DDS Z2338     -31.161  25.193  21.675  1.00  0.00
ATOM   4218  DDT DDT Z2339     -57.029  60.408  -5.836  1.00  0.00
ATOM   4219  DDU DDU Z2340      34.242 -55.014 -79.168  1.00  0.00
ATOM   4220  DDV DDV Z2341     -49.967 -16.783  16.285  1.00  0.00
ATOM   4221  DDW DDW Z2342     -78.977  33.488 -21.203  1.00  0.00
ATOM   4222  DDX DDX Z2343      10.678  76.589  81.339  1.00  0.00
ATOM   4223  DDY DDY Z2344      87.574  29.391 -18.420  1.00  0.00
ATOM   4224  DDZ DDZ Z2345     -14.652  55.596 -35.932  1.00  0.00
ATOM   4225  DEA DEA Z2346     -38.587  43.113 -25.104  1.00  0.00
ATOM   4226  DEB DEB Z2347       6.001  81.609 -75.074  1.00  0.00
ATOM   4227  DEC DEC Z2348      15.219   5.587  22.668  1.00  0.00
ATOM   4228  DED DED Z2349      73.444 -46.631   7.251  1.00  0.00
ATOM   4229  DEE DEE Z2350      84.871 -58.372  22.358  1.00  0.00
ATOM   4230  DEF DEF Z2351      86.487  44.748  57.927  1.00  0.00
ATOM   4231  DEG DEG Z2352     -83.943 -71.981 -49.243  1.00  0.00
ATOM   4232  DEH DEH Z2353      58.770  27.548  26.927  1.00  0.00
ATOM   4233  DEI DEI Z2354     -10.465 -45.864  24.797  1.00  0.00
ATOM   4234  DEJ DEJ Z2355     -63.100  -9.465  26.714  1.00  0.00
ATOM   4235  DEK DEK Z2356     -57.710  82.966  83.563  1.00  0.00
ATOM   4236  DEL DEL Z2357      82.054  32.184   4.721  1.00  0.00
ATOM   4237  DEM DEM Z2358     -31.112  60.483 -81.005  1.00  0.00
ATOM   4238  DEN DEN Z2359      29.716  83.374  35.425  1.00  0.00
ATOM   4239  DEO DEO Z2360      71.951  84.649 -79.558  1.00  0.00
ATOM   4240  DEP DEP Z2361      49.259 -86.494  82.131  1.00  0.00
ATOM   4241  DEQ DEQ Z2362      72.955 -37.814  84.127  1.00  0.00
ATOM   4242  DER DER Z2363      69.773  81.477  -2.582  1.00  0.00
ATOM   4243  DES DES Z2364       4.449 -88.431  17.877  1.00  0.00
ATOM   4244  DET DET Z2365     -39.659 -51.123  68.851  1.00  0.00
ATOM   4245  DEU DEU Z2366     -27.758  76.925 -82.263  1.00  0.00
ATOM   4246  DEV DEV Z2367      41.615  57.557  84.837  1.00  0.00
ATOM   4247  DEW DEW Z2368      77.246  34.703  70.588  1.00  0.00
ATOM   4248  DEX DEX Z2369     -16.124  72.472 -47.349  1.00  0.00
ATOM   4249  DEY DEY Z2370       4.670   2.161 -60.790  1.00  0.00
ATOM   4250  DEZ DEZ Z2371      52.582   4.328  78.148  1.00  0.00
ATOM   4251  DFA DFA Z2372      56.359  -0.104  29.448  1.00  0.00
ATOM   4252  DFB DFB Z2373      -5.100  80.577  85.958  1.00  0.00
ATOM   4253  DFC DFC Z2374      74.074  29.643  86.839  1.00  0.00
ATOM   4254  DFD DFD Z2375      45.017   8.484  19.617  1.00  0.00
ATOM   4255  DFE DFE Z2376      53.929  60.219 -78.739  1.00  0.00
ATOM   4256  DFF DFF Z2377      -5.450  66.987  53.053  1.00  0.00
ATOM   4257  DFG DFG Z2378       9.946  71.625 -65.682  1.00  0.00
ATOM   4258  DFH DFH Z2379      57.364  -2.758 -23.175  1.00  0.00
ATOM   4259  DFI DFI Z2380     -35.176 -50.514  54.692  1.00  0.00
ATOM   4260  DFJ DFJ Z2381     -34.693  35.630 -56.176  1.00  0.00
ATOM   4261  DFK DFK Z2382     -52.811  82.705  57.461  1.00  0.00
ATOM   4262  DFL DFL Z2383      29.520  17.138 -81.760  1.00  0.00
ATOM   4263  DFM DFM Z2384     -41.852 -27.046  31.025  1.00  0.00
ATOM   4264  DFN DFN Z2385       4.845   1.358 -40.541  1.00  0.00
ATOM   4265  DFO DFO Z2386      -7.671  51.433  12.979  1.00  0.00
ATOM   4266  DFP DFP Z2387      31.422  18.525  29.278  1.00  0.00
ATOM   4267  DFQ DFQ Z2388     -76.074 -79.842 -60.124  1.00  0.00
ATOM   4268  DFR DFR Z2389      68.283  71.336  -9.970  1.00  0.00
ATOM   4269  DFS DFS Z2390      64.877  72.043 -81.997  1.00  0.00
ATOM   4270  DFT DFT Z2391     -82.446  82.815 -62.238  1.00  0.00
ATOM   4271  DFU DFU Z2392     -12.126  83.491  20.540  1.00  0.00
ATOM   4272  DFV DFV Z2393      57.881 -65.514 -78.719  1.00  0.00
ATOM   4273  DFW DFW Z2394     -82.821 -32.832  18.470  1.00  0.00
ATOM   4274  DFX DFX Z2395     -16.017 -88.304  64.740  1.00  0.00
ATOM   4275  DFY DFY Z2396     -30.268  71.069 -15.436  1.00  0.00
ATOM   4276  DFZ DFZ Z2397      50.428  15.058 -80.276  1.00  0.00
ATOM   4277  DGA DGA Z2398      52.781 -28.080 -22.050  1.00  0.00
ATOM   4278  DGB DGB Z2399      22.040   2.268 -18.683  1.00  0.00
ATOM   4279  DGC DGC Z2400     -81.576 -37.605  69.277  1.00  0.00
ATOM   4280  DGD DGD Z2401      78.900  19.391 -31.383  1.00  0.00
ATOM   4281  DGE DGE Z2402     -42.527  43.841 -71.605  1.00  0.00
ATOM   4282  DGF DGF Z2403      45.270   0.229  -1.005  1.00  0.00
ATOM   4283  DGG DGG Z2404     -42.316  56.403 -68.958  1.00  0.00
ATOM   4284  DGH DGH Z2405     -50.580  53.020 -55.514  1.00  0.00
ATOM   4285  DGI DGI Z2406      22.276  27.958  40.842  1.00  0.00
ATOM   4286  DGJ DGJ Z2407     -67.198  52.281 -42.838  1.00  0.00
ATOM   4287  DGK DGK Z2408     -39.862 -21.601   6.670  1.00  0.00
ATOM   4288  DGL DGL Z2409      30.770 -88.087  19.521  1.00  0.00
ATOM   4289  DGM DGM Z2410      80.097  73.617 -80.242  1.00  0.00
ATOM   4290  DGN DGN Z2411      24.153 -26.425  21.626  1.00  0.00
ATOM   4291  DGO DGO Z2412      82.776  35.458 -83.077  1.00  0.00
ATOM   4292  DGP DGP Z2413     -65.667   7.547  43.127  1.00  0.00
ATOM   4293  DGQ DGQ Z2414     -83.120 -21.195 -32.794  1.00  0.00
ATOM   4294  DGR DGR Z2415      -3.723  -6.222 -55.851  1.00  0.00
ATOM   4295  DGS DGS Z2416      45.260 -44.593 -52.461  1.00  0.00
ATOM   4296  DGT DGT Z2417      21.908  48.071   0.419  1.00  0.00
ATOM   4297  DGU DGU Z2418       0.326 -46.089  63.139  1.00  0.00
ATOM   4298  DGV DGV Z2419     -83.958   1.676 -41.545  1.00  0.00
ATOM   4299  DGW DGW Z2420     -58.242 -11.016  75.705  1.00  0.00
ATOM   4300  DGX DGX Z2421      41.802  10.990  45.180  1.00  0.00
ATOM   4301  DGY DGY Z2422      87.229   9.210  78.186  1.00  0.00
ATOM   4302  DGZ DGZ Z2423      -7.827  60.554  65.550  1.00  0.00
ATOM   4303  DHA DHA Z2424     -84.281 -68.543 -78.990  1.00  0.00
ATOM   4304  DHB DHB Z2425       0.513  61.915 -80.400  1.00  0.00
ATOM   4305  DHC DHC Z2426      64.212  62.940  12.845  1.00  0.00
ATOM   4306  DHD DHD Z2427      52.983  68.396  44.410  1.00  0.00
ATOM   4307  DHE DHE Z2428     -75.146 -48.296 -56.599  1.00  0.00
ATOM   4308  DHF DHF Z2429     -65.015 -83.052  88.723  1.00  0.00
ATOM   4309  DHG DHG Z2430     -33.487 -38.826 -78.745  1.00  0.00
ATOM   4310  DHH DHH Z2431     -69.532 -59.491 -85.598  1.00  0.00
ATOM   4311  DHI DHI Z2432      60.138  25.397  38.228  1.00  0.00
ATOM   4312  DHJ DHJ Z2433      71.285   5.438 -20.656  1.00  0.00
ATOM   4313  DHK DHK Z2434     -73.685  -9.637 -69.510  1.00  0.00
ATOM   4314  DHL DHL Z2435     -45.717 -82.567  32.382  1.00  0.00
ATOM   4315  DHM DHM Z2436     -71.555  80.678 -81.351  1.00  0.00
ATOM   4316  DHN DHN Z2437      44.989  64.522  64.583  1.00  0.00
ATOM   4317  DHO DHO Z2438      33.016  86.321  88.418  1.00  0.00
ATOM   4318  DHP DHP Z2439     -27.334  14.963 -48.656  1.00  0.00
ATOM   4319  DHQ DHQ Z2440     -32.164 -86.976  68.966  1.00  0.00
ATOM   4320  DHR DHR Z2441     -24.231 -50.279  56.977  1.00  0.00
ATOM   4321  DHS DHS Z2442      83.016 -13.853 -21.892  1.00  0.00
ATOM   4322  DHT DHT Z2443      69.437 -65.596 -84.370  1.00  0.00
ATOM   4323  DHU DHU Z2444      28.974  32.008   9.327  1.00  0.00
ATOM   4324  DHV DHV Z2445       8.659  33.519  32.935  1.00  0.00
ATOM   4325  DHW DHW Z2446     -51.151  43.637  -5.334  1.00  0.00
ATOM   4326  DHX DHX Z2447      31.796  37.467 -47.461  1.00  0.00
ATOM   4327  DHY DHY Z2448      57.323  77.035 -72.320  1.00  0.00
ATOM   4328  DHZ DHZ Z2449     -57.038 -22.603  35.588  1.00  0.00
ATOM   4329  DIA DIA Z2450     -81.251 -43.077  83.402  1.00  0.00
ATOM   4330  DIB DIB Z2451      37.179  36.915 -61.702  1.00  0.00
ATOM   4331  DIC DIC Z2452     -52.164 -32.141  81.677  1.00  0.00
ATOM   4332  DID DID Z2453     -82.821 -72.156 -14.431  1.00  0.00
ATOM   4333  DIE DIE Z2454      78.881 -86.825 -75.162  1.00  0.00
ATOM   4334  DIF DIF Z2455      43.670  36.096  85.225  1.00  0.00
ATOM   4335  DIG DIG Z2456     -15.484 -85.344  13.633  1.00  0.00
ATOM   4336  DIH DIH Z2457      63.334  13.032 -85.254  1.00  0.00
ATOM   4337  DII DII Z2458     -18.051  -0.174  14.533  1.00  0.00
ATOM   4338  DIJ DIJ Z2459       6.884   5.294  42.268  1.00  0.00
ATOM   4339  DIK DIK Z2460      40.467  11.241  -3.632  1.00  0.00
ATOM   4340  DIL DIL Z2461     -82.313  34.544  24.586  1.00  0.00
ATOM   4341  DIM DIM Z2462     -29.196 -68.642 -24.262  1.00  0.00
ATOM   4342  DIN DIN Z2463      11.755 -84.576 -36.258  1.00  0.00
ATOM   4343  DIO DIO Z2464     -80.541  11.403  51.038  1.00  0.00
ATOM   4344  DIP DIP Z2465      63.526 -19.398  65.477  1.00  0.00
ATOM   4345  DIQ DIQ Z2466     -75.786 -40.931  53.259  1.00  0.00
ATOM   4346  DIR DIR Z2467      43.597 -32.163 -62.953  1.00  0.00
ATOM   4347  DIS DIS Z2468     -66.708 -34.293  41.056  1.00  0.00
ATOM   4348  DIT DIT Z2469       3.890  11.190 -86.166  1.00  0.00
ATOM   4349  DIU DIU Z2470     -63.317  -1.522  -1.942  1.00  0.00
ATOM   4350  DIV DIV Z2471     -62.811 -22.107  16.828  1.00  0.00
ATOM   4351  DIW DIW Z2472      83.379  51.773 -52.863  1.00  0.00
ATOM   4352  DIX DIX Z2473     -32.982 -47.121  -6.199  1.00  0.00
ATOM   4353  DIY DIY Z2474      12.774  40.630  -4.544  1.00  0.00
ATOM   4354  DIZ DIZ Z2475     -23.110 -81.636 -20.131  1.00  0.00
ATOM   4355  DJA DJA Z2476      43.039  32.243  30.540  1.00  0.00
ATOM   4356  DJB DJB Z2477      87.389   6.847 -76.432  1.00  0.00
ATOM   4357  DJC DJC Z2478     -55.965 -66.209 -80.087  1.00  0.00
ATOM   4358  DJD DJD Z2479      87.830 -67.727 -83.165  1.00  0.00
ATOM   4359  DJE DJE Z2480      90.749  52.939 -84.364  1.00  0.00
ATOM   4360  DJF DJF Z2481      51.631  66.906  -4.119  1.00  0.00
ATOM   4361  DJG DJG Z2482      -1.307 -26.706  85.507  1.00  0.00
ATOM   4362  DJH DJH Z2483      46.009  49.305  49.014  1.00  0.00
ATOM   4363  DJI DJI Z2484      51.152  27.139 -66.954  1.00  0.00
ATOM   4364  DJJ DJJ Z2485     -10.005  35.647  64.999  1.00  0.00
ATOM   4365  DJK DJK Z2486      66.399 -13.494  52.694  1.00  0.00
ATOM   4366  DJL DJL Z2487     -11.639 -56.445 -70.866  1.00  0.00
ATOM   4367  DJM DJM Z2488     -30.971 -75.898  20.169  1.00  0.00
ATOM   4368  DJN DJN Z2489       3.302 -79.281 -58.580  1.00  0.00
ATOM   4369  DJO DJO Z2490      25.723  18.871 -10.432  1.00  0.00
ATOM   4370  DJP DJP Z2491      87.653  -9.650  29.877  1.00  0.00
ATOM   4371  DJQ DJQ Z2492     -78.351 -60.884 -34.788  1.00  0.00
ATOM   4372  DJR DJR Z2493      48.112 -42.321 -12.415  1.00  0.00
ATOM   4373  DJS DJS Z2494      88.632 -41.959 -41.717  1.00  0.00
ATOM   4374  DJT DJT Z2495      61.960 -36.504 -66.254  1.00  0.00
ATOM   4375  DJU DJU Z2496      -0.265  19.666  -6.507  1.00  0.00
ATOM   4376  DJV DJV Z2497      17.517 -72.168 -50.567  1.00  0.00
ATOM   4377  DJW DJW Z2498     -42.369 -32.008 -65.163  1.00  0.00
ATOM   4378  DJX DJX Z2499      48.176   0.325 -13.914  1.00  0.00
ATOM   4379  DJY DJY Z2500     -14.730 -16.458   6.326  1.00  0.00
ATOM   4380  DJZ DJZ Z2501      85.359   2.868 -30.294  1.00  0.00
ATOM   4381  DKA DKA Z2502      80.533 -68.138  70.722  1.00  0.00
ATOM   4382  DKB DKB Z2503     -66.647  17.970   6.302  1.00  0.00
ATOM   4383  DKC DKC Z2504     -85.654 -32.844 -30.209  1.00  0.00
ATOM   4384  DKD DKD Z2505     -49.853 -50.099  52.626  1.00  0.00
ATOM   4385  DKE DKE Z2506     -54.815  54.427 -40.777  1.00  0.00
ATOM   4386  DKF DKF Z2507      57.179 -60.872   3.832  1.00  0.00
ATOM   4387  DKG DKG Z2508      72.543 -37.472  19.595  1.00  0.00
ATOM   4388  DKH DKH Z2509      36.781  34.440 -29.779  1.00  0.00
ATOM   4389  DKI DKI Z2510      36.748 -45.122  79.774  1.00  0.00
ATOM   4390  DKJ DKJ Z2511      55.464   8.570   6.362  1.00  0.00
ATOM   4391  DKK DKK Z2512      82.407  78.423 -38.550  1.00  0.00
ATOM   4392  DKL DKL Z2513      20.434  83.339 -84.707  1.00  0.00
ATOM   4393  DKM DKM Z2514      80.082 -18.207 -82.965  1.00  0.00
ATOM   4394  DKN DKN Z2515      42.731  42.444  -2.264  1.00  0.00
ATOM   4395  DKO DKO Z2516     -81.957 -70.835  -1.113  1.00  0.00
ATOM   4396  DKP DKP Z2517      29.246 -45.264  88.450  1.00  0.00
ATOM   4397  DKQ DKQ Z2518      63.226 -35.790 -15.760  1.00  0.00
ATOM   4398  DKR DKR Z2519      70.714  49.131  53.119  1.00  0.00
ATOM   4399  DKS DKS Z2520     -19.308 -53.292  76.067  1.00  0.00
ATOM   4400  DKT DKT Z2521      87.490 -22.504  63.098  1.00  0.00
ATOM   4401  DKU DKU Z2522       5.201  51.183 -59.234  1.00  0.00
ATOM   4402  DKV DKV Z2523      -1.757  59.950   5.170  1.00  0.00
ATOM   4403  DKW DKW Z2524      55.692 -14.617 -83.615  1.00  0.00
ATOM   4404  DKX DKX Z2525       7.071 -37.888  80.838  1.00  0.00
ATOM   4405  DKY DKY Z2526     -64.088 -19.413  79.418  1.00  0.00
ATOM   4406  DKZ DKZ Z2527     -29.743 -24.594  15.650  1.00  0.00
ATOM   4407  DLA DLA Z2528      49.494  85.928  85.160  1.00  0.00
ATOM   4408  DLB DLB Z2529      50.057 -76.243  45.693  1.00  0.00
ATOM   4409  DLC DLC Z2530     -30.998 -43.529   6.898  1.00  0.00
ATOM   4410  DLD DLD Z2531     -23.791 -57.974 -58.010  1.00  0.00
ATOM   4411  DLE DLE Z2532       0.853  68.290 -38.880  1.00  0.00
ATOM   4412  DLF DLF Z2533     -49.827  20.555  87.014  1.00  0.00
ATOM   4413  DLG DLG Z2534      37.992 -84.512 -40.070  1.00  0.00
ATOM   4414  DLH DLH Z2535      -7.785  65.610  27.587  1.00  0.00
ATOM   4415  DLI DLI Z2536      90.548  51.563 -34.104  1.00  0.00
ATOM   4416  DLJ DLJ Z2537     -71.765 -12.668 -39.002  1.00  0.00
ATOM   4417  DLK DLK Z2538     -22.145  85.714  84.390  1.00  0.00
ATOM   4418  DLL DLL Z2539     -16.201  -2.987  36.636  1.00  0.00
ATOM   4419  DLM DLM Z2540      67.310  16.355  31.129  1.00  0.00
ATOM   4420  DLN DLN Z2541     -26.788 -13.903  -1.393  1.00  0.00
ATOM   4421  DLO DLO Z2542     -65.634 -76.146 -31.712  1.00  0.00
ATOM   4422  DLP DLP Z2543      10.041  -8.766  54.695  1.00  0.00
ATOM   4423  DLQ DLQ Z2544      -7.068 -24.975  22.618  1.00  0.00
ATOM   4424  DLR DLR Z2545      64.795 -60.046 -41.862  1.00  0.00
ATOM   4425  DLS DLS Z2546     -25.113  14.135  65.759  1.00  0.00
ATOM   4426  DLT DLT Z2547      32.149  31.173  21.905  1.00  0.00
ATOM   4427  DLU DLU Z2548      49.341  39.765 -75.640  1.00  0.00
ATOM   4428  DLV DLV Z2549      19.981  76.841  27.526  1.00  0.00
ATOM   4429  DLW DLW Z2550      -2.717 -38.273 -33.155  1.00  0.00
ATOM   4430  DLX DLX Z2551     -83.458  47.963 -26.826  1.00  0.00
ATOM   4431  DLY DLY Z2552     -21.684 -47.530  87.726  1.00  0.00
ATOM   4432  DLZ DLZ Z2553     -81.366   3.830 -53.910  1.00  0.00
ATOM   4433  DMA DMA Z2554       6.707  -1.423 -26.629  1.00  0.00
ATOM   4434  DMB DMB Z2555     -25.411  23.169   3.406  1.00  0.00
ATOM   4435  DMC DMC Z2556     -37.469  83.953   8.710  1.00  0.00
ATOM   4436  DMD DMD Z2557     -69.286 -57.521  39.944  1.00  0.00
ATOM   4437  DME DME Z2558     -68.093  83.881 -63.432  1.00  0.00
ATOM   4438  DMF DMF Z2559      24.941  17.399  12.682  1.00  0.00
ATOM   4439  DMG DMG Z2560     -47.244  16.489  66.751  1.00  0.00
ATOM   4440  DMH DMH Z2561      -7.228 -73.128  23.876  1.00  0.00
ATOM   4441  DMI DMI Z2562      31.009 -81.946  51.419  1.00  0.00
ATOM   4442  DMJ DMJ Z2563     -42.456  -3.559 -27.478  1.00  0.00
ATOM   4443  DMK DMK Z2564      22.989 -47.804 -26.752  1.00  0.00
ATOM   4444  DML DML Z2565       4.535  53.815  -2.157  1.00  0.00
ATOM   4445  DMM DMM Z2566      51.176  24.445  10.567  1.00  0.00
ATOM   4446  DMN DMN Z2567       9.302  17.576 -76.683  1.00  0.00
ATOM   4447  DMO DMO Z2568      13.967  -8.342 -34.470  1.00  0.00
ATOM   4448  DMP DMP Z2569      61.999  24.999 -40.266  1.00  0.00
ATOM   4449  DMQ DMQ Z2570      46.757  81.824  39.556  1.00  0.00
ATOM   4450  DMR DMR Z2571     -20.357 -77.016 -29.764  1.00  0.00
ATOM   4451  DMS DMS Z2572       0.019  14.430  71.529  1.00  0.00
ATOM   4452  DMT DMT Z2573     -17.447  58.786  17.110  1.00  0.00
ATOM   4453  DMU DMU Z2574     -52.868 -25.087 -65.632  1.00  0.00
ATOM   4454  DMV DMV Z2575      54.036  14.259  35.760  1.00  0.00
ATOM   4455  DMW DMW Z2576      85.819 -28.784  87.921  1.00  0.00
ATOM   4456  DMX DMX Z2577      77.896   2.823  87.711  1.00  0.00
ATOM   4457  DMY DMY Z2578     -40.698  57.511  69.492  1.00  0.00
ATOM   4458  DMZ DMZ Z2579     -69.422 -61.018  17.651  1.00  0.00
ATOM   4459  DNA DNA Z2580     -56.243  -8.870 -19.281  1.00  0.00
ATOM   4460  DNB DNB Z2581      84.323  -8.418  47.445  1.00  0.00
ATOM   4461  DNC DNC Z2582     -15.649 -83.862 -47.018  1.00  0.00
ATOM   4462  DND DND Z2583     -58.375  82.188  -2.784  1.00  0.00
ATOM   4463  DNE DNE Z2584      89.362  33.023 -41.980  1.00  0.00
ATOM   4464  DNF DNF Z2585     -73.088  41.040 -86.749  1.00  0.00
ATOM   4465  DNG DNG Z2586      66.170 -59.619  70.623  1.00  0.00
ATOM   4466  DNH DNH Z2587     -46.543 -81.033  11.811  1.00  0.00
ATOM   4467  DNI DNI Z2588      45.595  46.972 -57.501  1.00  0.00
ATOM   4468  DNJ DNJ Z2589      13.274  36.800  88.573  1.00  0.00
ATOM   4469  DNK DNK Z2590     -29.319  10.869 -75.946  1.00  0.00
ATOM   4470  DNL DNL Z2591     -58.750 -88.234  25.301  1.00  0.00
ATOM   4471  DNM DNM Z2592     -67.671 -73.651 -75.919  1.00  0.00
ATOM   4472  DNN DNN Z2593      68.599  85.321  83.409  1.00  0.00
ATOM   4473  DNO DNO Z2594      31.381  52.622  -7.485  1.00  0.00
ATOM   4474  DNP DNP Z2595     -63.809  29.555  11.251  1.00  0.00
ATOM   4475  DNQ DNQ Z2596      79.748 -60.694   5.039  1.00  0.00
ATOM   4476  DNR DNR Z2597     -27.883 -74.223 -38.432  1.00  0.00
ATOM   4477  DNS DNS Z2598     -37.981  50.526 -81.182  1.00  0.00
ATOM   4478  DNT DNT Z2599     -76.480 -85.589  81.478  1.00  0.00
ATOM   4479  DNU DNU Z2600     -84.438 -52.858 -73.586  1.00  0.00
END
