# Supplementary material for: The Effect of Macromolecular Crowding on the Electrostatic Component of Barnase–Barstar Binding: A Computational, Implicit Solvent-Based Study
Source: PLoS One. 2014 Jun 10;9(6):e98618. doi: 10.1371/journal.pone.0098618 (PMC4051634; doi:10.1371/journal.pone.0098618)
Supplement: File S1 — Contains sample pdb files used in our analyses; each contains the barnase/barstar complex with a specific random placement of crowders of varying radii at 30% crowding density. Also included are files specifying, for each pdb file, the radii of each atom and model crowder. (TAR) [file pone.0098618.s005.tar › vary30percent_pdb/with_crowders-30.pdb]

ATOM      1  CAY VAL A   3      18.329  -9.767 -18.786  1.00  0.00
ATOM      2  CY  VAL A   3      17.463  -9.299 -17.665  1.00  0.55
ATOM      3  OY  VAL A   3      17.203 -10.038 -16.718  1.00 -0.55
ATOM      4  N   VAL A   3      16.993  -8.037 -17.760  1.00 -0.40
ATOM      5  H   VAL A   3      17.222  -7.453 -18.535  1.00  0.40
ATOM      6  CA  VAL A   3      16.107  -7.419 -16.733  1.00  0.00
ATOM      7  CB  VAL A   3      16.269  -5.903 -16.535  1.00  0.00
ATOM      8  CG1 VAL A   3      15.283  -5.404 -15.502  1.00  0.00
ATOM      9  CG2 VAL A   3      17.666  -5.466 -16.113  1.00  0.00
ATOM     10  C   VAL A   3      14.669  -7.755 -17.123  1.00  0.55
ATOM     11  O   VAL A   3      14.125  -7.204 -18.095  1.00 -0.55
ATOM     12  N   ILE A   4      14.072  -8.639 -16.383  1.00 -0.40
ATOM     13  H   ILE A   4      14.512  -9.101 -15.616  1.00  0.40
ATOM     14  CA  ILE A   4      12.656  -8.995 -16.677  1.00  0.00
ATOM     15  CB  ILE A   4      12.546 -10.506 -16.596  1.00  0.00
ATOM     16  CG2 ILE A   4      11.132 -11.017 -16.786  1.00  0.00
ATOM     17  CG1 ILE A   4      13.586 -11.052 -17.616  1.00  0.00
ATOM     18  CD1 ILE A   4      13.725 -12.568 -17.376  1.00  0.00
ATOM     19  C   ILE A   4      11.850  -8.257 -15.632  1.00  0.55
ATOM     20  O   ILE A   4      11.950  -8.686 -14.487  1.00 -0.55
ATOM     21  N   ASN A   5      11.188  -7.189 -15.991  1.00 -0.40
ATOM     22  H   ASN A   5      11.172  -6.861 -16.933  1.00  0.40
ATOM     23  CA  ASN A   5      10.424  -6.409 -15.014  1.00  0.00
ATOM     24  CB  ASN A   5      11.345  -5.293 -14.478  1.00  0.00
ATOM     25  CG  ASN A   5      11.507  -4.197 -15.497  1.00  0.55
ATOM     26  OD1 ASN A   5      11.426  -4.466 -16.699  1.00 -0.55
ATOM     27  ND2 ASN A   5      11.717  -2.929 -15.181  1.00 -0.78
ATOM     28 HD21 ASN A   5      11.776  -2.656 -14.221  1.00  0.39
ATOM     29 HD22 ASN A   5      11.817  -2.244 -15.903  1.00  0.39
ATOM     30  C   ASN A   5       9.146  -5.812 -15.561  1.00  0.55
ATOM     31  O   ASN A   5       8.660  -4.755 -15.093  1.00 -0.55
ATOM     32  N   THR A   6       8.573  -6.475 -16.564  1.00 -0.40
ATOM     33  H   THR A   6       8.954  -7.320 -16.930  1.00  0.40
ATOM     34  CA  THR A   6       7.336  -5.993 -17.193  1.00  0.00
ATOM     35  CB  THR A   6       7.495  -6.026 -18.718  1.00  0.00
ATOM     36  OG1 THR A   6       7.625  -7.403 -19.111  1.00 -0.49
ATOM     37  HG1 THR A   6       7.563  -7.412 -20.069  1.00  0.49
ATOM     38  CG2 THR A   6       8.740  -5.225 -19.136  1.00  0.00
ATOM     39  C   THR A   6       6.232  -6.939 -16.733  1.00  0.55
ATOM     40  O   THR A   6       6.611  -8.029 -16.299  1.00 -0.55
ATOM     41  N   PHE A   7       4.972  -6.560 -16.843  1.00 -0.40
ATOM     42  H   PHE A   7       4.688  -5.677 -17.207  1.00  0.40
ATOM     43  CA  PHE A   7       3.912  -7.502 -16.400  1.00  0.00
ATOM     44  CB  PHE A   7       2.545  -6.816 -16.648  1.00  0.12
ATOM     45  CG  PHE A   7       2.234  -5.716 -15.659  1.00 -0.12
ATOM     46  CD1 PHE A   7       2.080  -6.016 -14.292  1.00 -0.12
ATOM     47  HD1 PHE A   7       2.188  -7.032 -13.942  1.00  0.12
ATOM     48  CE1 PHE A   7       1.787  -4.996 -13.396  1.00 -0.12
ATOM     49  HE1 PHE A   7       1.638  -5.215 -12.349  1.00  0.12
ATOM     50  CZ  PHE A   7       1.687  -3.671 -13.868  1.00 -0.12
ATOM     51  HZ  PHE A   7       1.486  -2.873 -13.169  1.00  0.12
ATOM     52  CD2 PHE A   7       2.089  -4.405 -16.107  1.00 -0.12
ATOM     53  HD2 PHE A   7       2.168  -4.189 -17.162  1.00  0.12
ATOM     54  CE2 PHE A   7       1.843  -3.376 -15.212  1.00 -0.12
ATOM     55  HE2 PHE A   7       1.773  -2.355 -15.558  1.00  0.12
ATOM     56  C   PHE A   7       3.988  -8.873 -17.043  1.00  0.55
ATOM     57  O   PHE A   7       3.930  -9.931 -16.338  1.00 -0.55
ATOM     58  N   ASP A   8       4.076  -8.953 -18.383  1.00 -0.40
ATOM     59  H   ASP A   8       4.106  -8.140 -18.960  1.00  0.40
ATOM     60  CA  ASP A   8       4.135 -10.249 -19.088  1.00  0.00
ATOM     61  CB  ASP A   8       4.031 -10.089 -20.627  1.00  0.00
ATOM     62  CG  ASP A   8       2.588  -9.770 -20.943  1.00  0.10
ATOM     63  OD1 ASP A   8       1.754 -10.653 -20.640  1.00 -0.55
ATOM     64  OD2 ASP A   8       2.462  -8.627 -21.418  1.00 -0.55
ATOM     65  C   ASP A   8       5.421 -11.049 -18.947  1.00  0.55
ATOM     66  O   ASP A   8       5.378 -12.269 -18.851  1.00 -0.55
ATOM     67  N   GLY A   9       6.548 -10.322 -19.006  1.00 -0.40
ATOM     68  H   GLY A   9       6.591  -9.338 -19.155  1.00  0.40
ATOM     69  CA  GLY A   9       7.803 -11.083 -18.828  1.00  0.00
ATOM     70  C   GLY A   9       7.792 -11.756 -17.443  1.00  0.55
ATOM     71  O   GLY A   9       8.086 -12.963 -17.360  1.00 -0.55
ATOM     72  N   VAL A  10       7.485 -11.016 -16.366  1.00 -0.40
ATOM     73  H   VAL A  10       7.259 -10.048 -16.433  1.00  0.40
ATOM     74  CA  VAL A  10       7.464 -11.599 -15.010  1.00  0.00
ATOM     75  CB  VAL A  10       7.388 -10.553 -13.892  1.00  0.00
ATOM     76  CG1 VAL A  10       7.386 -11.181 -12.494  1.00  0.00
ATOM     77  CG2 VAL A  10       8.560  -9.576 -13.991  1.00  0.00
ATOM     78  C   VAL A  10       6.322 -12.605 -14.848  1.00  0.55
ATOM     79  O   VAL A  10       6.519 -13.655 -14.242  1.00 -0.55
ATOM     80  N   ALA A  11       5.167 -12.365 -15.417  1.00 -0.40
ATOM     81  H   ALA A  11       5.009 -11.540 -15.953  1.00  0.40
ATOM     82  CA  ALA A  11       4.038 -13.274 -15.314  1.00  0.00
ATOM     83  CB  ALA A  11       2.713 -12.733 -15.889  1.00  0.00
ATOM     84  C   ALA A  11       4.389 -14.583 -16.026  1.00  0.55
ATOM     85  O   ALA A  11       4.042 -15.634 -15.517  1.00 -0.55
ATOM     86  N   ASP A  12       5.050 -14.457 -17.191  1.00 -0.40
ATOM     87  H   ASP A  12       5.317 -13.590 -17.603  1.00  0.40
ATOM     88  CA  ASP A  12       5.392 -15.710 -17.887  1.00  0.00
ATOM     89  CB  ASP A  12       5.950 -15.433 -19.272  1.00  0.00
ATOM     90  CG  ASP A  12       4.809 -15.091 -20.202  1.00  0.10
ATOM     91  OD1 ASP A  12       3.608 -15.246 -19.848  1.00 -0.55
ATOM     92  OD2 ASP A  12       5.220 -14.674 -21.315  1.00 -0.55
ATOM     93  C   ASP A  12       6.440 -16.470 -17.120  1.00  0.55
ATOM     94  O   ASP A  12       6.401 -17.688 -17.034  1.00 -0.55
ATOM     95  N   TYR A  13       7.400 -15.716 -16.618  1.00 -0.40
ATOM     96  H   TYR A  13       7.421 -14.726 -16.734  1.00  0.40
ATOM     97  CA  TYR A  13       8.517 -16.321 -15.838  1.00  0.00
ATOM     98  CB  TYR A  13       9.528 -15.218 -15.495  1.00  0.12
ATOM     99  CG  TYR A  13      10.857 -15.763 -15.081  1.00 -0.12
ATOM    100  CD1 TYR A  13      11.025 -16.287 -13.802  1.00 -0.12
ATOM    101  HD1 TYR A  13      10.183 -16.269 -13.127  1.00  0.12
ATOM    102  CE1 TYR A  13      12.217 -16.831 -13.348  1.00 -0.12
ATOM    103  HE1 TYR A  13      12.310 -17.255 -12.360  1.00  0.12
ATOM    104  CZ  TYR A  13      13.280 -16.800 -14.232  1.00  0.06
ATOM    105  OH  TYR A  13      14.503 -17.285 -13.795  1.00 -0.49
ATOM    106  HH  TYR A  13      14.497 -17.283 -12.835  1.00  0.43
ATOM    107  CD2 TYR A  13      11.943 -15.767 -15.969  1.00 -0.12
ATOM    108  HD2 TYR A  13      11.846 -15.372 -16.969  1.00  0.12
ATOM    109  CE2 TYR A  13      13.153 -16.297 -15.519  1.00 -0.12
ATOM    110  HE2 TYR A  13      14.005 -16.316 -16.183  1.00  0.12
ATOM    111  C   TYR A  13       8.019 -17.119 -14.644  1.00  0.55
ATOM    112  O   TYR A  13       8.424 -18.276 -14.395  1.00 -0.55
ATOM    113  N   LEU A  14       7.100 -16.494 -13.897  1.00 -0.40
ATOM    114  H   LEU A  14       6.793 -15.571 -14.114  1.00  0.40
ATOM    115  CA  LEU A  14       6.466 -17.116 -12.696  1.00  0.00
ATOM    116  CB  LEU A  14       5.439 -16.167 -12.076  1.00  0.00
ATOM    117  CG  LEU A  14       6.026 -14.992 -11.281  1.00  0.00
ATOM    118  CD1 LEU A  14       4.925 -13.953 -11.038  1.00  0.00
ATOM    119  CD2 LEU A  14       6.608 -15.537  -9.993  1.00  0.00
ATOM    120  C   LEU A  14       5.759 -18.417 -13.020  1.00  0.55
ATOM    121  O   LEU A  14       5.887 -19.465 -12.365  1.00 -0.55
ATOM    122  N   GLN A  15       4.997 -18.320 -14.103  1.00 -0.40
ATOM    123  H   GLN A  15       4.886 -17.492 -14.647  1.00  0.40
ATOM    124  CA  GLN A  15       4.271 -19.539 -14.511  1.00  0.00
ATOM    125  CB  GLN A  15       3.242 -19.235 -15.560  1.00  0.00
ATOM    126  CG  GLN A  15       1.993 -18.450 -15.209  1.00  0.00
ATOM    127  CD  GLN A  15       1.053 -18.699 -16.416  1.00  0.55
ATOM    128  OE1 GLN A  15       1.315 -18.171 -17.517  1.00 -0.55
ATOM    129  NE2 GLN A  15       0.048 -19.519 -16.139  1.00 -0.78
ATOM    130 HE21 GLN A  15      -0.620 -19.749 -16.847  1.00  0.39
ATOM    131 HE22 GLN A  15      -0.043 -19.908 -15.222  1.00  0.39
ATOM    132  C   GLN A  15       5.193 -20.634 -15.081  1.00  0.55
ATOM    133  O   GLN A  15       4.839 -21.802 -14.957  1.00 -0.55
ATOM    134  N   THR A  16       6.284 -20.233 -15.716  1.00 -0.40
ATOM    135  H   THR A  16       6.514 -19.270 -15.831  1.00  0.40
ATOM    136  CA  THR A  16       7.211 -21.195 -16.283  1.00  0.00
ATOM    137  CB  THR A  16       8.108 -20.626 -17.410  1.00  0.00
ATOM    138  OG1 THR A  16       7.259 -19.900 -18.296  1.00 -0.49
ATOM    139  HG1 THR A  16       6.981 -19.117 -17.815  1.00  0.49
ATOM    140  CG2 THR A  16       8.810 -21.765 -18.173  1.00  0.00
ATOM    141  C   THR A  16       8.162 -21.733 -15.234  1.00  0.55
ATOM    142  O   THR A  16       8.299 -22.967 -15.218  1.00 -0.55
ATOM    143  N   TYR A  17       8.773 -20.886 -14.447  1.00 -0.40
ATOM    144  H   TYR A  17       8.625 -19.901 -14.488  1.00  0.40
ATOM    145  CA  TYR A  17       9.721 -21.377 -13.449  1.00  0.00
ATOM    146  CB  TYR A  17      11.033 -20.515 -13.591  1.00  0.12
ATOM    147  CG  TYR A  17      11.478 -20.514 -15.040  1.00 -0.12
ATOM    148  CD1 TYR A  17      12.130 -21.636 -15.596  1.00 -0.12
ATOM    149  HD1 TYR A  17      12.305 -22.500 -14.973  1.00  0.12
ATOM    150  CE1 TYR A  17      12.555 -21.666 -16.925  1.00 -0.12
ATOM    151  HE1 TYR A  17      13.056 -22.528 -17.340  1.00  0.12
ATOM    152  CZ  TYR A  17      12.302 -20.532 -17.687  1.00  0.06
ATOM    153  OH  TYR A  17      12.619 -20.477 -19.033  1.00 -0.49
ATOM    154  HH  TYR A  17      12.363 -19.613 -19.363  1.00  0.43
ATOM    155  CD2 TYR A  17      11.256 -19.401 -15.851  1.00 -0.12
ATOM    156  HD2 TYR A  17      10.767 -18.530 -15.440  1.00  0.12
ATOM    157  CE2 TYR A  17      11.655 -19.401 -17.171  1.00 -0.12
ATOM    158  HE2 TYR A  17      11.471 -18.541 -17.798  1.00  0.12
ATOM    159  C   TYR A  17       9.234 -21.420 -12.010  1.00  0.55
ATOM    160  O   TYR A  17      10.026 -21.911 -11.202  1.00 -0.55
ATOM    161  N   HSD A  18       8.058 -20.995 -11.640  1.00 -0.40
ATOM    162  H   HSD A  18       7.420 -20.623 -12.308  1.00  0.40
ATOM    163  CA  HSD A  18       7.567 -21.013 -10.282  1.00  0.00
ATOM    164  CB  HSD A  18       7.255 -22.412  -9.742  1.00  0.12
ATOM    165  ND1 HSD A  18       5.350 -22.085 -11.391  1.00 -0.40
ATOM    166  HD1 HSD A  18       5.522 -21.119 -11.582  1.00  0.40
ATOM    167  CG  HSD A  18       6.073 -22.863 -10.532  1.00 -0.12
ATOM    168  CE1 HSD A  18       4.387 -22.849 -11.917  1.00  0.15
ATOM    169  HE1 HSD A  18       3.667 -22.489 -12.652  1.00  0.12
ATOM    170  NE2 HSD A  18       4.445 -24.074 -11.420  1.00 -0.56
ATOM    171  CD2 HSD A  18       5.512 -24.100 -10.552  1.00  0.15
ATOM    172  HD2 HSD A  18       5.776 -25.007 -10.022  1.00  0.12
ATOM    173  C   HSD A  18       8.486 -20.307  -9.289  1.00  0.55
ATOM    174  O   HSD A  18       8.646 -20.775  -8.185  1.00 -0.55
ATOM    175  N   LYS A  19       8.996 -19.177  -9.676  1.00 -0.40
ATOM    176  H   LYS A  19       8.837 -18.844 -10.601  1.00  0.40
ATOM    177  CA  LYS A  19       9.813 -18.307  -8.860  1.00  0.00
ATOM    178  CB  LYS A  19      11.113 -19.018  -8.541  1.00  0.00
ATOM    179  CG  LYS A  19      11.991 -19.124  -9.779  1.00  0.00
ATOM    180  CD  LYS A  19      13.185 -20.018  -9.647  1.00  0.00
ATOM    181  CE  LYS A  19      14.249 -19.494 -10.618  1.00  0.33
ATOM    182  NZ  LYS A  19      15.420 -20.420 -10.717  1.00 -0.32
ATOM    183  HZ1 LYS A  19      15.100 -21.350 -11.056  1.00  0.33
ATOM    184  HZ2 LYS A  19      15.859 -20.525  -9.780  1.00  0.33
ATOM    185  HZ3 LYS A  19      16.116 -20.029 -11.384  1.00  0.33
ATOM    186  C   LYS A  19       9.993 -17.020  -9.667  1.00  0.55
ATOM    187  O   LYS A  19       9.771 -16.952 -10.895  1.00 -0.55
ATOM    188  N   LEU A  20      10.378 -15.979  -8.953  1.00 -0.40
ATOM    189  H   LEU A  20      10.494 -16.018  -7.964  1.00  0.40
ATOM    190  CA  LEU A  20      10.655 -14.702  -9.595  1.00  0.00
ATOM    191  CB  LEU A  20      10.775 -13.519  -8.588  1.00  0.00
ATOM    192  CG  LEU A  20       9.470 -12.962  -7.959  1.00  0.00
ATOM    193  CD1 LEU A  20       9.842 -11.945  -6.902  1.00  0.00
ATOM    194  CD2 LEU A  20       8.540 -12.320  -8.967  1.00  0.00
ATOM    195  C   LEU A  20      12.022 -14.693 -10.299  1.00  0.55
ATOM    196  O   LEU A  20      12.918 -15.398  -9.815  1.00 -0.55
ATOM    197  N   PRO A  21      12.156 -13.855 -11.321  1.00 -0.20
ATOM    198  CD  PRO A  21      11.077 -13.073 -11.927  1.00  0.10
ATOM    199  CA  PRO A  21      13.437 -13.676 -12.023  1.00  0.10
ATOM    200  CB  PRO A  21      13.188 -12.626 -13.078  1.00  0.00
ATOM    201  CG  PRO A  21      11.739 -12.352 -13.069  1.00  0.00
ATOM    202  C   PRO A  21      14.474 -13.211 -11.006  1.00  0.55
ATOM    203  O   PRO A  21      14.181 -12.619  -9.964  1.00 -0.55
ATOM    204  N   ASP A  22      15.740 -13.397 -11.342  1.00 -0.40
ATOM    205  H   ASP A  22      15.985 -13.802 -12.219  1.00  0.40
ATOM    206  CA  ASP A  22      16.859 -13.044 -10.498  1.00  0.00
ATOM    207  CB  ASP A  22      18.200 -13.555 -11.095  1.00  0.00
ATOM    208  CG  ASP A  22      18.099 -15.082 -11.055  1.00  0.10
ATOM    209  OD1 ASP A  22      17.236 -15.690 -10.347  1.00 -0.55
ATOM    210  OD2 ASP A  22      18.916 -15.723 -11.777  1.00 -0.55
ATOM    211  C   ASP A  22      17.038 -11.587 -10.209  1.00  0.55
ATOM    212  O   ASP A  22      17.916 -11.326  -9.369  1.00 -0.55
ATOM    213  N   ASN A  23      16.341 -10.659 -10.820  1.00 -0.40
ATOM    214  H   ASN A  23      15.639 -10.870 -11.497  1.00  0.40
ATOM    215  CA  ASN A  23      16.571  -9.236 -10.524  1.00  0.00
ATOM    216  CB  ASN A  23      16.326  -8.442 -11.803  1.00  0.00
ATOM    217  CG  ASN A  23      14.973  -8.757 -12.424  1.00  0.55
ATOM    218  OD1 ASN A  23      14.761  -9.889 -12.907  1.00 -0.55
ATOM    219  ND2 ASN A  23      14.083  -7.761 -12.405  1.00 -0.78
ATOM    220 HD21 ASN A  23      14.327  -6.880 -12.000  1.00  0.39
ATOM    221 HD22 ASN A  23      13.173  -7.897 -12.796  1.00  0.39
ATOM    222  C   ASN A  23      15.722  -8.732  -9.359  1.00  0.55
ATOM    223  O   ASN A  23      15.748  -7.539  -9.060  1.00 -0.55
ATOM    224  N   TYR A  24      14.997  -9.618  -8.725  1.00 -0.40
ATOM    225  H   TYR A  24      14.985 -10.578  -8.994  1.00  0.40
ATOM    226  CA  TYR A  24      14.162  -9.268  -7.591  1.00  0.00
ATOM    227  CB  TYR A  24      12.841 -10.106  -7.635  1.00  0.12
ATOM    228  CG  TYR A  24      11.971  -9.391  -8.629  1.00 -0.12
ATOM    229  CD1 TYR A  24      11.299  -8.220  -8.263  1.00 -0.12
ATOM    230  HD1 TYR A  24      11.365  -7.877  -7.242  1.00  0.12
ATOM    231  CE1 TYR A  24      10.553  -7.490  -9.169  1.00 -0.12
ATOM    232  HE1 TYR A  24      10.056  -6.578  -8.872  1.00  0.12
ATOM    233  CZ  TYR A  24      10.462  -7.963 -10.476  1.00  0.06
ATOM    234  OH  TYR A  24       9.680  -7.287 -11.405  1.00 -0.49
ATOM    235  HH  TYR A  24       9.165  -6.627 -10.936  1.00  0.43
ATOM    236  CD2 TYR A  24      11.913  -9.820  -9.940  1.00 -0.12
ATOM    237  HD2 TYR A  24      12.470 -10.692 -10.252  1.00  0.12
ATOM    238  CE2 TYR A  24      11.130  -9.119 -10.862  1.00 -0.12
ATOM    239  HE2 TYR A  24      11.043  -9.477 -11.878  1.00  0.12
ATOM    240  C   TYR A  24      14.764  -9.534  -6.232  1.00  0.55
ATOM    241  O   TYR A  24      15.365 -10.597  -6.153  1.00 -0.55
ATOM    242  N   ILE A  25      14.561  -8.696  -5.232  1.00 -0.40
ATOM    243  H   ILE A  25      14.067  -7.840  -5.361  1.00  0.40
ATOM    244  CA  ILE A  25      15.038  -8.950  -3.877  1.00  0.00
ATOM    245  CB  ILE A  25      16.326  -8.192  -3.481  1.00  0.00
ATOM    246  CG2 ILE A  25      17.566  -8.889  -4.056  1.00  0.00
ATOM    247  CG1 ILE A  25      16.322  -6.709  -3.870  1.00  0.00
ATOM    248  CD1 ILE A  25      17.601  -6.045  -3.346  1.00  0.00
ATOM    249  C   ILE A  25      13.950  -8.515  -2.886  1.00  0.55
ATOM    250  O   ILE A  25      13.309  -7.552  -3.241  1.00 -0.55
ATOM    251  N   THR A  26      13.773  -9.140  -1.750  1.00 -0.40
ATOM    252  H   THR A  26      14.311  -9.942  -1.503  1.00  0.40
ATOM    253  CA  THR A  26      12.783  -8.716  -0.770  1.00  0.00
ATOM    254  CB  THR A  26      12.528  -9.786   0.303  1.00  0.00
ATOM    255  OG1 THR A  26      13.694  -9.881   1.116  1.00 -0.49
ATOM    256  HG1 THR A  26      13.504 -10.554   1.773  1.00  0.49
ATOM    257  CG2 THR A  26      12.324 -11.127  -0.344  1.00  0.00
ATOM    258  C   THR A  26      13.224  -7.400  -0.140  1.00  0.55
ATOM    259  O   THR A  26      14.357  -6.901  -0.315  1.00 -0.55
ATOM    260  N   LYS A  27      12.287  -6.769   0.542  1.00 -0.40
ATOM    261  H   LYS A  27      11.367  -7.146   0.596  1.00  0.40
ATOM    262  CA  LYS A  27      12.460  -5.526   1.257  1.00  0.00
ATOM    263  CB  LYS A  27      11.181  -4.959   1.855  1.00  0.00
ATOM    264  CG  LYS A  27      10.102  -4.405   0.945  1.00  0.00
ATOM    265  CD  LYS A  27       8.750  -4.452   1.677  1.00  0.00
ATOM    266  CE  LYS A  27       7.559  -4.131   0.800  1.00  0.33
ATOM    267  NZ  LYS A  27       6.252  -4.452   1.438  1.00 -0.32
ATOM    268  HZ1 LYS A  27       6.150  -3.905   2.316  1.00  0.33
ATOM    269  HZ2 LYS A  27       6.214  -5.468   1.657  1.00  0.33
ATOM    270  HZ3 LYS A  27       5.479  -4.210   0.786  1.00  0.33
ATOM    271  C   LYS A  27      13.546  -5.724   2.363  1.00  0.55
ATOM    272  O   LYS A  27      14.371  -4.798   2.524  1.00 -0.55
ATOM    273  N   SER A  28      13.524  -6.835   3.061  1.00 -0.40
ATOM    274  H   SER A  28      12.843  -7.551   2.929  1.00  0.40
ATOM    275  CA  SER A  28      14.554  -7.060   4.102  1.00  0.00
ATOM    276  CB  SER A  28      14.180  -8.226   4.985  1.00  0.00
ATOM    277  OG  SER A  28      14.628  -9.515   4.622  1.00 -0.49
ATOM    278  HG  SER A  28      14.293 -10.111   5.296  1.00  0.49
ATOM    279  C   SER A  28      15.937  -7.179   3.452  1.00  0.55
ATOM    280  O   SER A  28      16.867  -6.489   3.907  1.00 -0.55
ATOM    281  N   GLU A  29      16.051  -7.999   2.392  1.00 -0.40
ATOM    282  H   GLU A  29      15.287  -8.547   2.061  1.00  0.40
ATOM    283  CA  GLU A  29      17.290  -8.135   1.672  1.00  0.00
ATOM    284  CB  GLU A  29      17.101  -8.912   0.350  1.00  0.00
ATOM    285  CG  GLU A  29      17.067 -10.380   0.712  1.00  0.00
ATOM    286  CD  GLU A  29      16.359 -11.242  -0.303  1.00  0.10
ATOM    287  OE1 GLU A  29      16.171 -10.866  -1.480  1.00 -0.55
ATOM    288  OE2 GLU A  29      15.927 -12.350   0.128  1.00 -0.55
ATOM    289  C   GLU A  29      17.900  -6.827   1.208  1.00  0.55
ATOM    290  O   GLU A  29      19.127  -6.597   1.301  1.00 -0.55
ATOM    291  N   ALA A  30      17.009  -6.004   0.662  1.00 -0.40
ATOM    292  H   ALA A  30      16.044  -6.240   0.586  1.00  0.40
ATOM    293  CA  ALA A  30      17.400  -4.684   0.135  1.00  0.00
ATOM    294  CB  ALA A  30      16.185  -4.078  -0.557  1.00  0.00
ATOM    295  C   ALA A  30      18.008  -3.761   1.193  1.00  0.55
ATOM    296  O   ALA A  30      19.015  -3.059   1.036  1.00 -0.55
ATOM    297  N   GLN A  31      17.328  -3.779   2.338  1.00 -0.40
ATOM    298  H   GLN A  31      16.515  -4.344   2.445  1.00  0.40
ATOM    299  CA  GLN A  31      17.698  -2.998   3.511  1.00  0.00
ATOM    300  CB  GLN A  31      16.700  -3.141   4.643  1.00  0.00
ATOM    301  CG  GLN A  31      15.300  -2.718   4.234  1.00  0.00
ATOM    302  CD  GLN A  31      14.294  -2.788   5.368  1.00  0.55
ATOM    303  OE1 GLN A  31      13.963  -1.687   5.817  1.00 -0.55
ATOM    304  NE2 GLN A  31      13.796  -3.926   5.881  1.00 -0.78
ATOM    305 HE21 GLN A  31      13.134  -3.889   6.630  1.00  0.39
ATOM    306 HE22 GLN A  31      14.086  -4.810   5.513  1.00  0.39
ATOM    307  C   GLN A  31      19.099  -3.444   3.943  1.00  0.55
ATOM    308  O   GLN A  31      19.888  -2.569   4.269  1.00 -0.55
ATOM    309  N   ALA A  32      19.253  -4.754   3.872  1.00 -0.40
ATOM    310  H   ALA A  32      18.510  -5.349   3.577  1.00  0.40
ATOM    311  CA  ALA A  32      20.500  -5.431   4.211  1.00  0.00
ATOM    312  CB  ALA A  32      20.493  -6.930   4.090  1.00  0.00
ATOM    313  C   ALA A  32      21.607  -4.845   3.322  1.00  0.55
ATOM    314  O   ALA A  32      22.731  -4.739   3.833  1.00 -0.55
ATOM    315  N   LEU A  33      21.311  -4.450   2.092  1.00 -0.40
ATOM    316  H   LEU A  33      20.398  -4.519   1.698  1.00  0.40
ATOM    317  CA  LEU A  33      22.357  -3.884   1.258  1.00  0.00
ATOM    318  CB  LEU A  33      22.135  -4.136  -0.238  1.00  0.00
ATOM    319  CG  LEU A  33      21.779  -5.612  -0.475  1.00  0.00
ATOM    320  CD1 LEU A  33      21.481  -5.834  -1.940  1.00  0.00
ATOM    321  CD2 LEU A  33      22.911  -6.488   0.024  1.00  0.00
ATOM    322  C   LEU A  33      22.450  -2.396   1.468  1.00  0.55
ATOM    323  O   LEU A  33      23.265  -1.801   0.764  1.00 -0.55
ATOM    324  N   GLY A  34      21.641  -1.829   2.330  1.00 -0.40
ATOM    325  H   GLY A  34      20.958  -2.311   2.872  1.00  0.40
ATOM    326  CA  GLY A  34      21.774  -0.373   2.490  1.00  0.00
ATOM    327  C   GLY A  34      20.646   0.455   1.912  1.00  0.55
ATOM    328  O   GLY A  34      20.850   1.663   1.794  1.00 -0.55
ATOM    329  N   TRP A  35      19.542  -0.227   1.591  1.00 -0.40
ATOM    330  H   TRP A  35      19.459  -1.214   1.705  1.00  0.40
ATOM    331  CA  TRP A  35      18.395   0.472   1.052  1.00  0.00
ATOM    332  CB  TRP A  35      17.413  -0.521   0.459  1.00  0.12
ATOM    333  CG  TRP A  35      16.126   0.047  -0.111  1.00 -0.12
ATOM    334  CD1 TRP A  35      15.966   1.059  -1.031  1.00 -0.12
ATOM    335  HD1 TRP A  35      16.756   1.653  -1.465  1.00  0.12
ATOM    336  NE1 TRP A  35      14.618   1.180  -1.300  1.00 -0.40
ATOM    337  HE1 TRP A  35      14.236   1.815  -1.935  1.00  0.40
ATOM    338  CE2 TRP A  35      13.885   0.291  -0.560  1.00  0.00
ATOM    339  CD2 TRP A  35      14.793  -0.438   0.202  1.00  0.00
ATOM    340  CE3 TRP A  35      14.327  -1.408   1.089  1.00 -0.12
ATOM    341  HE3 TRP A  35      14.989  -1.960   1.741  1.00  0.12
ATOM    342  CZ3 TRP A  35      12.972  -1.648   1.111  1.00 -0.12
ATOM    343  HZ3 TRP A  35      12.582  -2.429   1.748  1.00  0.12
ATOM    344  CZ2 TRP A  35      12.492   0.088  -0.535  1.00 -0.12
ATOM    345  HZ2 TRP A  35      11.788   0.648  -1.131  1.00  0.12
ATOM    346  CH2 TRP A  35      12.092  -0.902   0.328  1.00 -0.12
ATOM    347  HH2 TRP A  35      11.036  -1.115   0.404  1.00  0.12
ATOM    348  C   TRP A  35      17.652   1.229   2.157  1.00  0.55
ATOM    349  O   TRP A  35      17.319   0.631   3.180  1.00 -0.55
ATOM    350  N   VAL A  36      17.398   2.503   1.833  1.00 -0.40
ATOM    351  H   VAL A  36      17.709   2.885   0.966  1.00  0.40
ATOM    352  CA  VAL A  36      16.660   3.433   2.691  1.00  0.00
ATOM    353  CB  VAL A  36      17.450   4.649   3.192  1.00  0.00
ATOM    354  CG1 VAL A  36      16.648   5.384   4.245  1.00  0.00
ATOM    355  CG2 VAL A  36      18.811   4.283   3.760  1.00  0.00
ATOM    356  C   VAL A  36      15.551   3.940   1.762  1.00  0.55
ATOM    357  O   VAL A  36      15.938   4.746   0.898  1.00 -0.55
ATOM    358  N   ALA A  37      14.332   3.417   1.956  1.00 -0.40
ATOM    359  H   ALA A  37      14.129   2.772   2.689  1.00  0.40
ATOM    360  CA  ALA A  37      13.223   3.787   1.069  1.00  0.00
ATOM    361  CB  ALA A  37      11.904   3.144   1.465  1.00  0.00
ATOM    362  C   ALA A  37      13.120   5.297   0.914  1.00  0.55
ATOM    363  O   ALA A  37      12.985   5.735  -0.250  1.00 -0.55
ATOM    364  N   SER A  38      13.155   6.050   1.998  1.00 -0.40
ATOM    365  H   SER A  38      13.251   5.705   2.928  1.00  0.40
ATOM    366  CA  SER A  38      13.042   7.494   1.789  1.00  0.00
ATOM    367  CB  SER A  38      12.904   8.310   3.079  1.00  0.00
ATOM    368  OG  SER A  38      13.873   7.799   3.987  1.00 -0.49
ATOM    369  HG  SER A  38      13.492   7.000   4.359  1.00  0.49
ATOM    370  C   SER A  38      14.220   8.080   1.002  1.00  0.55
ATOM    371  O   SER A  38      14.056   9.224   0.533  1.00 -0.55
ATOM    372  N   LYS A  39      15.343   7.430   0.811  1.00 -0.40
ATOM    373  H   LYS A  39      15.518   6.513   1.164  1.00  0.40
ATOM    374  CA  LYS A  39      16.410   8.079   0.036  1.00  0.00
ATOM    375  CB  LYS A  39      17.766   7.511   0.382  1.00  0.00
ATOM    376  CG  LYS A  39      17.926   6.529   1.525  1.00  0.00
ATOM    377  CD  LYS A  39      19.285   6.772   2.215  1.00  0.00
ATOM    378  CE  LYS A  39      19.281   8.268   2.589  1.00  0.33
ATOM    379  NZ  LYS A  39      18.012   8.835   1.990  1.00 -0.32
ATOM    380  HZ1 LYS A  39      17.341   8.063   1.802  1.00  0.33
ATOM    381  HZ2 LYS A  39      18.236   9.324   1.100  1.00  0.33
ATOM    382  HZ3 LYS A  39      17.585   9.510   2.658  1.00  0.33
ATOM    383  C   LYS A  39      16.149   7.836  -1.458  1.00  0.55
ATOM    384  O   LYS A  39      16.607   8.608  -2.310  1.00 -0.55
ATOM    385  N   GLY A  40      15.420   6.748  -1.705  1.00 -0.40
ATOM    386  H   GLY A  40      15.044   6.158  -0.995  1.00  0.40
ATOM    387  CA  GLY A  40      15.152   6.388  -3.115  1.00  0.00
ATOM    388  C   GLY A  40      16.499   5.869  -3.682  1.00  0.55
ATOM    389  O   GLY A  40      16.691   6.012  -4.881  1.00 -0.55
ATOM    390  N   ASN A  41      17.345   5.248  -2.879  1.00 -0.40
ATOM    391  H   ASN A  41      17.125   5.077  -1.923  1.00  0.40
ATOM    392  CA  ASN A  41      18.656   4.768  -3.321  1.00  0.00
ATOM    393  CB  ASN A  41      19.660   5.137  -2.190  1.00  0.00
ATOM    394  CG  ASN A  41      19.415   4.159  -1.063  1.00  0.55
ATOM    395  OD1 ASN A  41      18.331   3.582  -0.908  1.00 -0.55
ATOM    396  ND2 ASN A  41      20.429   3.913  -0.227  1.00 -0.78
ATOM    397 HD21 ASN A  41      20.307   3.273   0.532  1.00  0.39
ATOM    398 HD22 ASN A  41      21.308   4.370  -0.359  1.00  0.39
ATOM    399  C   ASN A  41      18.791   3.299  -3.673  1.00  0.55
ATOM    400  O   ASN A  41      19.893   2.721  -3.645  1.00 -0.55
ATOM    401  N   LEU A  42      17.706   2.602  -4.035  1.00 -0.40
ATOM    402  H   LEU A  42      16.800   3.014  -4.097  1.00  0.40
ATOM    403  CA  LEU A  42      17.801   1.167  -4.366  1.00  0.00
ATOM    404  CB  LEU A  42      16.422   0.571  -4.646  1.00  0.00
ATOM    405  CG  LEU A  42      16.306  -0.921  -4.883  1.00  0.00
ATOM    406  CD1 LEU A  42      16.789  -1.705  -3.667  1.00  0.00
ATOM    407  CD2 LEU A  42      14.872  -1.264  -5.270  1.00  0.00
ATOM    408  C   LEU A  42      18.772   0.859  -5.524  1.00  0.55
ATOM    409  O   LEU A  42      19.554  -0.096  -5.416  1.00 -0.55
ATOM    410  N   ALA A  43      18.691   1.648  -6.583  1.00 -0.40
ATOM    411  H   ALA A  43      18.078   2.431  -6.657  1.00  0.40
ATOM    412  CA  ALA A  43      19.569   1.338  -7.721  1.00  0.00
ATOM    413  CB  ALA A  43      18.966   2.065  -8.911  1.00  0.00
ATOM    414  C   ALA A  43      21.023   1.663  -7.424  1.00  0.55
ATOM    415  O   ALA A  43      21.910   1.165  -8.140  1.00 -0.55
ATOM    416  N   ASP A  44      21.277   2.449  -6.389  1.00 -0.40
ATOM    417  H   ASP A  44      20.549   2.839  -5.831  1.00  0.40
ATOM    418  CA  ASP A  44      22.631   2.795  -6.000  1.00  0.00
ATOM    419  CB  ASP A  44      22.782   3.960  -5.026  1.00  0.00
ATOM    420  CG  ASP A  44      21.953   5.126  -5.520  1.00  0.10
ATOM    421  OD1 ASP A  44      22.010   5.282  -6.761  1.00 -0.55
ATOM    422  OD2 ASP A  44      21.287   5.844  -4.743  1.00 -0.55
ATOM    423  C   ASP A  44      23.228   1.635  -5.195  1.00  0.55
ATOM    424  O   ASP A  44      24.440   1.429  -5.311  1.00 -0.55
ATOM    425  N   VAL A  45      22.369   0.991  -4.428  1.00 -0.40
ATOM    426  H   VAL A  45      21.396   1.201  -4.378  1.00  0.40
ATOM    427  CA  VAL A  45      22.884  -0.101  -3.600  1.00  0.00
ATOM    428  CB  VAL A  45      22.219   0.010  -2.191  1.00  0.00
ATOM    429  CG1 VAL A  45      22.421   1.426  -1.646  1.00  0.00
ATOM    430  CG2 VAL A  45      20.743  -0.327  -2.180  1.00  0.00
ATOM    431  C   VAL A  45      22.741  -1.504  -4.160  1.00  0.55
ATOM    432  O   VAL A  45      23.317  -2.484  -3.636  1.00 -0.55
ATOM    433  N   ALA A  46      21.930  -1.649  -5.197  1.00 -0.40
ATOM    434  H   ALA A  46      21.481  -0.861  -5.608  1.00  0.40
ATOM    435  CA  ALA A  46      21.617  -2.936  -5.830  1.00  0.00
ATOM    436  CB  ALA A  46      20.573  -3.708  -5.029  1.00  0.00
ATOM    437  C   ALA A  46      21.151  -2.620  -7.241  1.00  0.55
ATOM    438  O   ALA A  46      19.974  -2.679  -7.582  1.00 -0.55
ATOM    439  N   PRO A  47      22.177  -2.290  -8.036  1.00 -0.20
ATOM    440  CD  PRO A  47      23.616  -2.206  -7.719  1.00  0.10
ATOM    441  CA  PRO A  47      21.898  -1.931  -9.444  1.00  0.10
ATOM    442  CB  PRO A  47      23.244  -1.460  -9.974  1.00  0.00
ATOM    443  CG  PRO A  47      24.088  -1.185  -8.761  1.00  0.00
ATOM    444  C   PRO A  47      21.214  -3.138 -10.098  1.00  0.55
ATOM    445  O   PRO A  47      21.542  -4.317  -9.806  1.00 -0.55
ATOM    446  N   GLY A  48      20.258  -2.779 -10.942  1.00 -0.40
ATOM    447  H   GLY A  48      20.020  -1.826 -11.115  1.00  0.40
ATOM    448  CA  GLY A  48      19.500  -3.787 -11.667  1.00  0.00
ATOM    449  C   GLY A  48      18.460  -4.570 -10.889  1.00  0.55
ATOM    450  O   GLY A  48      17.785  -5.350 -11.547  1.00 -0.55
ATOM    451  N   LYS A  49      18.335  -4.351  -9.587  1.00 -0.40
ATOM    452  H   LYS A  49      18.914  -3.687  -9.122  1.00  0.40
ATOM    453  CA  LYS A  49      17.375  -5.032  -8.729  1.00  0.00
ATOM    454  CB  LYS A  49      17.926  -5.170  -7.312  1.00  0.00
ATOM    455  CG  LYS A  49      19.054  -6.088  -7.059  1.00  0.00
ATOM    456  CD  LYS A  49      18.842  -7.363  -7.836  1.00  0.00
ATOM    457  CE  LYS A  49      20.240  -7.929  -8.118  1.00  0.33
ATOM    458  NZ  LYS A  49      20.148  -9.389  -8.459  1.00 -0.32
ATOM    459  HZ1 LYS A  49      19.554  -9.511  -9.304  1.00  0.33
ATOM    460  HZ2 LYS A  49      19.725  -9.906  -7.661  1.00  0.33
ATOM    461  HZ3 LYS A  49      21.100  -9.762  -8.648  1.00  0.33
ATOM    462  C   LYS A  49      16.086  -4.197  -8.577  1.00  0.55
ATOM    463  O   LYS A  49      16.107  -2.958  -8.682  1.00 -0.55
ATOM    464  N   SER A  50      15.029  -4.926  -8.243  1.00 -0.40
ATOM    465  H   SER A  50      15.101  -5.913  -8.135  1.00  0.40
ATOM    466  CA  SER A  50      13.711  -4.380  -8.011  1.00  0.00
ATOM    467  CB  SER A  50      12.781  -4.725  -9.188  1.00  0.00
ATOM    468  OG  SER A  50      12.867  -4.002 -10.390  1.00 -0.49
ATOM    469  HG  SER A  50      12.033  -4.143 -10.844  1.00  0.49
ATOM    470  C   SER A  50      13.192  -5.095  -6.760  1.00  0.55
ATOM    471  O   SER A  50      13.549  -6.266  -6.525  1.00 -0.55
ATOM    472  N   ILE A  51      12.381  -4.448  -5.965  1.00 -0.40
ATOM    473  H   ILE A  51      12.132  -3.499  -6.138  1.00  0.40
ATOM    474  CA  ILE A  51      11.777  -5.049  -4.775  1.00  0.00
ATOM    475  CB  ILE A  51      11.084  -3.944  -3.913  1.00  0.00
ATOM    476  CG2 ILE A  51      10.270  -4.546  -2.766  1.00  0.00
ATOM    477  CG1 ILE A  51      12.133  -2.913  -3.492  1.00  0.00
ATOM    478  CD1 ILE A  51      13.226  -3.409  -2.600  1.00  0.00
ATOM    479  C   ILE A  51      10.739  -6.054  -5.232  1.00  0.55
ATOM    480  O   ILE A  51       9.897  -5.770  -6.131  1.00 -0.55
ATOM    481  N   GLY A  52      10.688  -7.239  -4.682  1.00 -0.40
ATOM    482  H   GLY A  52      11.340  -7.517  -3.981  1.00  0.40
ATOM    483  CA  GLY A  52       9.696  -8.229  -5.038  1.00  0.00
ATOM    484  C   GLY A  52       9.954  -9.502  -4.256  1.00  0.55
ATOM    485  O   GLY A  52      11.108  -9.792  -3.885  1.00 -0.55
ATOM    486  N   GLY A  53       8.846 -10.212  -4.027  1.00 -0.40
ATOM    487  H   GLY A  53       7.963  -9.891  -4.357  1.00  0.40
ATOM    488  CA  GLY A  53       8.797 -11.458  -3.317  1.00  0.00
ATOM    489  C   GLY A  53       8.214 -11.485  -1.916  1.00  0.55
ATOM    490  O   GLY A  53       7.977 -12.598  -1.430  1.00 -0.55
ATOM    491  N   ASP A  54       7.920 -10.323  -1.341  1.00 -0.40
ATOM    492  H   ASP A  54       8.103  -9.451  -1.788  1.00  0.40
ATOM    493  CA  ASP A  54       7.303 -10.247   0.001  1.00  0.00
ATOM    494  CB  ASP A  54       7.322  -8.786   0.474  1.00  0.00
ATOM    495  CG  ASP A  54       8.784  -8.444   0.755  1.00  0.10
ATOM    496  OD1 ASP A  54       9.238  -9.072   1.746  1.00 -0.55
ATOM    497  OD2 ASP A  54       9.364  -7.643  -0.019  1.00 -0.55
ATOM    498  C   ASP A  54       5.869 -10.753   0.005  1.00  0.55
ATOM    499  O   ASP A  54       5.163 -10.704  -1.011  1.00 -0.55
ATOM    500  N   ILE A  55       5.396 -11.225   1.127  1.00 -0.40
ATOM    501  H   ILE A  55       5.969 -11.292   1.940  1.00  0.40
ATOM    502  CA  ILE A  55       4.013 -11.689   1.300  1.00  0.00
ATOM    503  CB  ILE A  55       3.725 -12.284   2.698  1.00  0.00
ATOM    504  CG2 ILE A  55       2.232 -12.551   2.971  1.00  0.00
ATOM    505  CG1 ILE A  55       4.558 -13.587   2.828  1.00  0.00
ATOM    506  CD1 ILE A  55       3.737 -14.705   2.189  1.00  0.00
ATOM    507  C   ILE A  55       3.134 -10.440   1.118  1.00  0.55
ATOM    508  O   ILE A  55       3.504  -9.331   1.510  1.00 -0.55
ATOM    509  N   PHE A  56       2.000 -10.681   0.522  1.00 -0.40
ATOM    510  H   PHE A  56       1.791 -11.609   0.231  1.00  0.40
ATOM    511  CA  PHE A  56       0.953  -9.735   0.210  1.00  0.00
ATOM    512  CB  PHE A  56       0.565  -9.717  -1.293  1.00  0.12
ATOM    513  CG  PHE A  56      -0.506  -8.676  -1.530  1.00 -0.12
ATOM    514  CD1 PHE A  56      -0.206  -7.327  -1.368  1.00 -0.12
ATOM    515  HD1 PHE A  56       0.798  -7.040  -1.093  1.00  0.12
ATOM    516  CE1 PHE A  56      -1.158  -6.350  -1.549  1.00 -0.12
ATOM    517  HE1 PHE A  56      -0.909  -5.309  -1.405  1.00  0.12
ATOM    518  CZ  PHE A  56      -2.424  -6.716  -1.915  1.00 -0.12
ATOM    519  HZ  PHE A  56      -3.172  -5.952  -2.069  1.00  0.12
ATOM    520  CD2 PHE A  56      -1.807  -9.048  -1.893  1.00 -0.12
ATOM    521  HD2 PHE A  56      -2.067 -10.089  -2.017  1.00  0.12
ATOM    522  CE2 PHE A  56      -2.764  -8.044  -2.091  1.00 -0.12
ATOM    523  HE2 PHE A  56      -3.770  -8.308  -2.383  1.00  0.12
ATOM    524  C   PHE A  56      -0.213 -10.175   1.079  1.00  0.55
ATOM    525  O   PHE A  56      -0.703 -11.289   0.808  1.00 -0.55
ATOM    526  N   SER A  57      -0.570  -9.300   2.033  1.00 -0.40
ATOM    527  H   SER A  57      -0.160  -8.405   2.184  1.00  0.40
ATOM    528  CA  SER A  57      -1.681  -9.759   2.914  1.00  0.00
ATOM    529  CB  SER A  57      -1.460  -9.230   4.340  1.00  0.00
ATOM    530  OG  SER A  57      -0.176  -9.733   4.729  1.00 -0.49
ATOM    531  HG  SER A  57      -0.024  -9.410   5.620  1.00  0.49
ATOM    532  C   SER A  57      -3.088  -9.504   2.431  1.00  0.55
ATOM    533  O   SER A  57      -3.984  -9.914   3.203  1.00 -0.55
ATOM    534  N   ASN A  58      -3.285  -8.888   1.254  1.00 -0.40
ATOM    535  H   ASN A  58      -2.529  -8.536   0.708  1.00  0.40
ATOM    536  CA  ASN A  58      -4.616  -8.693   0.703  1.00  0.00
ATOM    537  CB  ASN A  58      -5.010 -10.107   0.212  1.00  0.00
ATOM    538  CG  ASN A  58      -6.288 -10.275  -0.572  1.00  0.55
ATOM    539  OD1 ASN A  58      -6.557  -9.283  -1.273  1.00 -0.55
ATOM    540  ND2 ASN A  58      -7.075 -11.330  -0.604  1.00 -0.78
ATOM    541 HD21 ASN A  58      -7.901 -11.320  -1.166  1.00  0.39
ATOM    542 HD22 ASN A  58      -6.846 -12.140  -0.065  1.00  0.39
ATOM    543  C   ASN A  58      -5.583  -8.193   1.776  1.00  0.55
ATOM    544  O   ASN A  58      -6.665  -8.769   2.054  1.00 -0.55
ATOM    545  N   ARG A  59      -5.176  -7.077   2.340  1.00 -0.40
ATOM    546  H   ARG A  59      -4.348  -6.625   2.019  1.00  0.40
ATOM    547  CA  ARG A  59      -5.845  -6.392   3.447  1.00  0.00
ATOM    548  CB  ARG A  59      -4.946  -5.301   4.041  1.00  0.00
ATOM    549  CG  ARG A  59      -3.604  -5.874   4.524  1.00  0.00
ATOM    550  CD  ARG A  59      -2.601  -4.742   4.785  1.00  0.35
ATOM    551  NE  ARG A  59      -1.233  -5.331   4.940  1.00 -0.35
ATOM    552  HE  ARG A  59      -0.623  -5.392   4.150  1.00  0.45
ATOM    553  CZ  ARG A  59      -0.828  -5.775   6.128  1.00  0.35
ATOM    554  NH1 ARG A  59      -1.603  -5.671   7.203  1.00 -0.70
ATOM    555 HH11 ARG A  59      -2.509  -5.253   7.129  1.00  0.40
ATOM    556 HH12 ARG A  59      -1.281  -6.011   8.087  1.00  0.40
ATOM    557  NH2 ARG A  59       0.344  -6.329   6.307  1.00 -0.70
ATOM    558 HH21 ARG A  59       0.972  -6.431   5.536  1.00  0.40
ATOM    559 HH22 ARG A  59       0.611  -6.650   7.216  1.00  0.40
ATOM    560  C   ARG A  59      -7.222  -5.897   3.110  1.00  0.55
ATOM    561  O   ARG A  59      -8.036  -5.881   4.032  1.00 -0.55
ATOM    562  N   GLU A  60      -7.547  -5.491   1.914  1.00 -0.40
ATOM    563  H   GLU A  60      -6.864  -5.461   1.190  1.00  0.40
ATOM    564  CA  GLU A  60      -8.873  -5.052   1.506  1.00  0.00
ATOM    565  CB  GLU A  60      -8.790  -4.022   0.385  1.00  0.00
ATOM    566  CG  GLU A  60      -8.003  -2.794   0.795  1.00  0.00
ATOM    567  CD  GLU A  60      -8.842  -1.911   1.675  1.00  0.10
ATOM    568  OE1 GLU A  60     -10.028  -2.229   1.907  1.00 -0.55
ATOM    569  OE2 GLU A  60      -8.438  -0.880   2.210  1.00 -0.55
ATOM    570  C   GLU A  60      -9.672  -6.237   1.029  1.00  0.55
ATOM    571  O   GLU A  60     -10.820  -6.034   0.703  1.00 -0.55
ATOM    572  N   GLY A  61      -9.182  -7.448   0.933  1.00 -0.40
ATOM    573  H   GLY A  61      -8.238  -7.601   1.205  1.00  0.40
ATOM    574  CA  GLY A  61      -9.823  -8.650   0.476  1.00  0.00
ATOM    575  C   GLY A  61     -10.221  -8.623  -1.000  1.00  0.55
ATOM    576  O   GLY A  61     -11.150  -9.354  -1.387  1.00 -0.55
ATOM    577  N   LYS A  62      -9.558  -7.847  -1.837  1.00 -0.40
ATOM    578  H   LYS A  62      -8.801  -7.280  -1.524  1.00  0.40
ATOM    579  CA  LYS A  62      -9.862  -7.746  -3.271  1.00  0.00
ATOM    580  CB  LYS A  62      -9.299  -6.428  -3.823  1.00  0.00
ATOM    581  CG  LYS A  62      -9.955  -5.251  -3.095  1.00  0.00
ATOM    582  CD  LYS A  62      -9.833  -4.014  -3.951  1.00  0.00
ATOM    583  CE  LYS A  62     -10.111  -2.726  -3.163  1.00  0.33
ATOM    584  NZ  LYS A  62      -8.855  -1.875  -3.145  1.00 -0.32
ATOM    585  HZ1 LYS A  62      -8.583  -1.636  -4.120  1.00  0.33
ATOM    586  HZ2 LYS A  62      -8.084  -2.403  -2.690  1.00  0.33
ATOM    587  HZ3 LYS A  62      -9.036  -1.000  -2.612  1.00  0.33
ATOM    588  C   LYS A  62      -9.403  -8.959  -4.069  1.00  0.55
ATOM    589  O   LYS A  62     -10.074  -9.230  -5.090  1.00 -0.55
ATOM    590  N   LEU A  63      -8.368  -9.681  -3.706  1.00 -0.40
ATOM    591  H   LEU A  63      -7.811  -9.440  -2.915  1.00  0.40
ATOM    592  CA  LEU A  63      -7.960 -10.884  -4.430  1.00  0.00
ATOM    593  CB  LEU A  63      -6.432 -11.095  -4.423  1.00  0.00
ATOM    594  CG  LEU A  63      -5.644  -9.882  -4.989  1.00  0.00
ATOM    595  CD1 LEU A  63      -4.143  -9.996  -4.817  1.00  0.00
ATOM    596  CD2 LEU A  63      -6.001  -9.806  -6.465  1.00  0.00
ATOM    597  C   LEU A  63      -8.704 -12.067  -3.791  1.00  0.55
ATOM    598  O   LEU A  63      -8.974 -12.112  -2.583  1.00 -0.55
ATOM    599  N   PRO A  64      -8.946 -13.064  -4.635  1.00 -0.20
ATOM    600  CD  PRO A  64      -8.616 -13.098  -6.071  1.00  0.10
ATOM    601  CA  PRO A  64      -9.680 -14.243  -4.193  1.00  0.10
ATOM    602  CB  PRO A  64     -10.035 -14.971  -5.498  1.00  0.00
ATOM    603  CG  PRO A  64      -8.896 -14.535  -6.437  1.00  0.00
ATOM    604  C   PRO A  64      -8.932 -15.036  -3.169  1.00  0.55
ATOM    605  O   PRO A  64      -7.748 -15.314  -3.329  1.00 -0.55
ATOM    606  N   GLY A  65      -9.622 -15.448  -2.114  1.00 -0.40
ATOM    607  H   GLY A  65     -10.591 -15.258  -1.979  1.00  0.40
ATOM    608  CA  GLY A  65      -8.929 -16.230  -1.079  1.00  0.00
ATOM    609  C   GLY A  65      -9.336 -17.673  -1.158  1.00  0.55
ATOM    610  O   GLY A  65     -10.357 -17.964  -1.787  1.00 -0.55
ATOM    611  N   LYS A  66      -8.598 -18.534  -0.512  1.00 -0.40
ATOM    612  H   LYS A  66      -7.799 -18.218  -0.010  1.00  0.40
ATOM    613  CA  LYS A  66      -8.804 -19.969  -0.429  1.00  0.00
ATOM    614  CB  LYS A  66      -8.493 -20.623  -1.763  1.00  0.00
ATOM    615  CG  LYS A  66      -8.773 -22.095  -1.893  1.00  0.00
ATOM    616  CD  LYS A  66      -8.151 -22.739  -3.120  1.00  0.00
ATOM    617  CE  LYS A  66      -8.794 -24.090  -3.404  1.00  0.33
ATOM    618  NZ  LYS A  66     -10.320 -24.058  -3.435  1.00 -0.32
ATOM    619  HZ1 LYS A  66     -10.639 -23.405  -4.178  1.00  0.33
ATOM    620  HZ2 LYS A  66     -10.678 -23.737  -2.513  1.00  0.33
ATOM    621  HZ3 LYS A  66     -10.682 -25.013  -3.633  1.00  0.33
ATOM    622  C   LYS A  66      -7.904 -20.498   0.687  1.00  0.55
ATOM    623  O   LYS A  66      -6.818 -19.964   0.929  1.00 -0.55
ATOM    624  N   SER A  67      -8.376 -21.555   1.351  1.00 -0.40
ATOM    625  H   SER A  67      -9.266 -21.959   1.159  1.00  0.40
ATOM    626  CA  SER A  67      -7.582 -22.179   2.419  1.00  0.00
ATOM    627  CB  SER A  67      -8.465 -23.182   3.180  1.00  0.00
ATOM    628  OG  SER A  67      -7.609 -23.855   4.133  1.00 -0.49
ATOM    629  HG  SER A  67      -8.171 -24.477   4.600  1.00  0.49
ATOM    630  C   SER A  67      -6.353 -22.792   1.744  1.00  0.55
ATOM    631  O   SER A  67      -6.455 -23.458   0.714  1.00 -0.55
ATOM    632  N   GLY A  68      -5.187 -22.444   2.261  1.00 -0.40
ATOM    633  H   GLY A  68      -5.171 -21.843   3.053  1.00  0.40
ATOM    634  CA  GLY A  68      -3.857 -22.835   1.817  1.00  0.00
ATOM    635  C   GLY A  68      -3.157 -21.869   0.859  1.00  0.55
ATOM    636  O   GLY A  68      -1.969 -21.990   0.526  1.00 -0.55
ATOM    637  N   ARG A  69      -3.898 -20.897   0.347  1.00 -0.40
ATOM    638  H   ARG A  69      -4.852 -20.788   0.614  1.00  0.40
ATOM    639  CA  ARG A  69      -3.420 -19.922  -0.618  1.00  0.00
ATOM    640  CB  ARG A  69      -4.593 -19.453  -1.539  1.00  0.00
ATOM    641  CG  ARG A  69      -3.949 -18.459  -2.558  1.00  0.00
ATOM    642  CD  ARG A  69      -5.020 -17.790  -3.423  1.00  0.35
ATOM    643  NE  ARG A  69      -5.569 -18.845  -4.263  1.00 -0.35
ATOM    644  HE  ARG A  69      -4.930 -19.576  -4.487  1.00  0.45
ATOM    645  CZ  ARG A  69      -6.773 -18.987  -4.771  1.00  0.35
ATOM    646  NH1 ARG A  69      -7.723 -18.092  -4.526  1.00 -0.70
ATOM    647 HH11 ARG A  69      -7.525 -17.299  -3.949  1.00  0.40
ATOM    648 HH12 ARG A  69      -8.635 -18.210  -4.918  1.00  0.40
ATOM    649  NH2 ARG A  69      -7.106 -20.029  -5.527  1.00 -0.70
ATOM    650 HH21 ARG A  69      -6.430 -20.739  -5.726  1.00  0.40
ATOM    651 HH22 ARG A  69      -8.032 -20.103  -5.897  1.00  0.40
ATOM    652  C   ARG A  69      -2.755 -18.741   0.004  1.00  0.55
ATOM    653  O   ARG A  69      -3.392 -18.094   0.829  1.00 -0.55
ATOM    654  N   THR A  70      -1.512 -18.467  -0.352  1.00 -0.40
ATOM    655  H   THR A  70      -0.984 -19.053  -0.962  1.00  0.40
ATOM    656  CA  THR A  70      -0.845 -17.260   0.147  1.00  0.00
ATOM    657  CB  THR A  70       0.375 -17.431   1.060  1.00  0.00
ATOM    658  OG1 THR A  70       1.278 -18.350   0.481  1.00 -0.49
ATOM    659  HG1 THR A  70       2.081 -18.298   1.005  1.00  0.49
ATOM    660  CG2 THR A  70      -0.077 -17.997   2.412  1.00  0.00
ATOM    661  C   THR A  70      -0.515 -16.414  -1.109  1.00  0.55
ATOM    662  O   THR A  70      -0.403 -16.961  -2.240  1.00 -0.55
ATOM    663  N   TRP A  71      -0.442 -15.093  -0.917  1.00 -0.40
ATOM    664  H   TRP A  71      -0.595 -14.693  -0.017  1.00  0.40
ATOM    665  CA  TRP A  71      -0.142 -14.139  -1.974  1.00  0.00
ATOM    666  CB  TRP A  71      -1.236 -13.052  -2.114  1.00  0.12
ATOM    667  CG  TRP A  71      -2.573 -13.520  -2.599  1.00 -0.12
ATOM    668  CD1 TRP A  71      -3.654 -13.963  -1.879  1.00 -0.12
ATOM    669  HD1 TRP A  71      -3.679 -14.015  -0.801  1.00  0.12
ATOM    670  NE1 TRP A  71      -4.709 -14.335  -2.695  1.00 -0.40
ATOM    671  HE1 TRP A  71      -5.582 -14.660  -2.405  1.00  0.40
ATOM    672  CE2 TRP A  71      -4.290 -14.158  -3.995  1.00  0.00
ATOM    673  CD2 TRP A  71      -2.951 -13.683  -3.979  1.00  0.00
ATOM    674  CE3 TRP A  71      -2.286 -13.434  -5.189  1.00 -0.12
ATOM    675  HE3 TRP A  71      -1.264 -13.085  -5.203  1.00  0.12
ATOM    676  CZ3 TRP A  71      -2.943 -13.635  -6.387  1.00 -0.12
ATOM    677  HZ3 TRP A  71      -2.463 -13.385  -7.322  1.00  0.12
ATOM    678  CZ2 TRP A  71      -4.942 -14.452  -5.192  1.00 -0.12
ATOM    679  HZ2 TRP A  71      -5.935 -14.875  -5.217  1.00  0.12
ATOM    680  CH2 TRP A  71      -4.270 -14.181  -6.377  1.00 -0.12
ATOM    681  HH2 TRP A  71      -4.760 -14.386  -7.317  1.00  0.12
ATOM    682  C   TRP A  71       1.190 -13.494  -1.627  1.00  0.55
ATOM    683  O   TRP A  71       1.667 -13.324  -0.489  1.00 -0.55
ATOM    684  N   ARG A  72       1.831 -13.074  -2.687  1.00 -0.40
ATOM    685  H   ARG A  72       1.451 -13.261  -3.587  1.00  0.40
ATOM    686  CA  ARG A  72       3.100 -12.324  -2.739  1.00  0.00
ATOM    687  CB  ARG A  72       4.302 -13.264  -2.989  1.00  0.00
ATOM    688  CG  ARG A  72       4.494 -14.152  -1.772  1.00  0.00
ATOM    689  CD  ARG A  72       5.720 -15.003  -2.058  1.00  0.35
ATOM    690  NE  ARG A  72       5.747 -16.081  -1.063  1.00 -0.35
ATOM    691  HE  ARG A  72       5.221 -16.921  -1.193  1.00  0.45
ATOM    692  CZ  ARG A  72       6.503 -15.894   0.024  1.00  0.35
ATOM    693  NH1 ARG A  72       7.212 -14.795   0.222  1.00 -0.70
ATOM    694 HH11 ARG A  72       7.196 -14.061  -0.458  1.00  0.40
ATOM    695 HH12 ARG A  72       7.764 -14.698   1.050  1.00  0.40
ATOM    696  NH2 ARG A  72       6.483 -16.901   0.903  1.00 -0.70
ATOM    697 HH21 ARG A  72       5.930 -17.714   0.720  1.00  0.40
ATOM    698 HH22 ARG A  72       7.021 -16.842   1.744  1.00  0.40
ATOM    699  C   ARG A  72       3.036 -11.243  -3.820  1.00  0.55
ATOM    700  O   ARG A  72       2.191 -11.355  -4.728  1.00 -0.55
ATOM    701  N   GLU A  73       3.936 -10.264  -3.747  1.00 -0.40
ATOM    702  H   GLU A  73       4.656 -10.222  -3.058  1.00  0.40
ATOM    703  CA  GLU A  73       3.873  -9.186  -4.728  1.00  0.00
ATOM    704  CB  GLU A  73       3.262  -7.930  -4.072  1.00  0.00
ATOM    705  CG  GLU A  73       3.925  -7.446  -2.787  1.00  0.00
ATOM    706  CD  GLU A  73       3.393  -6.054  -2.446  1.00  0.10
ATOM    707  OE1 GLU A  73       3.359  -5.139  -3.333  1.00 -0.55
ATOM    708  OE2 GLU A  73       2.988  -5.860  -1.259  1.00 -0.55
ATOM    709  C   GLU A  73       5.237  -8.767  -5.225  1.00  0.55
ATOM    710  O   GLU A  73       6.147  -9.124  -4.472  1.00 -0.55
ATOM    711  N   ALA A  74       5.340  -8.078  -6.346  1.00 -0.40
ATOM    712  H   ALA A  74       4.554  -7.833  -6.908  1.00  0.40
ATOM    713  CA  ALA A  74       6.661  -7.638  -6.813  1.00  0.00
ATOM    714  CB  ALA A  74       7.345  -8.552  -7.808  1.00  0.00
ATOM    715  C   ALA A  74       6.452  -6.318  -7.536  1.00  0.55
ATOM    716  O   ALA A  74       5.351  -6.256  -8.102  1.00 -0.55
ATOM    717  N   ASP A  75       7.435  -5.465  -7.492  1.00 -0.40
ATOM    718  H   ASP A  75       8.271  -5.635  -6.976  1.00  0.40
ATOM    719  CA  ASP A  75       7.355  -4.202  -8.207  1.00  0.00
ATOM    720  CB  ASP A  75       8.469  -3.255  -7.795  1.00  0.00
ATOM    721  CG  ASP A  75       8.228  -2.602  -6.463  1.00  0.10
ATOM    722  OD1 ASP A  75       7.365  -3.160  -5.733  1.00 -0.55
ATOM    723  OD2 ASP A  75       8.891  -1.609  -6.198  1.00 -0.55
ATOM    724  C   ASP A  75       7.536  -4.453  -9.705  1.00  0.55
ATOM    725  O   ASP A  75       8.358  -5.336 -10.033  1.00 -0.55
ATOM    726  N   ILE A  76       6.809  -3.715 -10.509  1.00 -0.40
ATOM    727  H   ILE A  76       6.172  -3.036 -10.152  1.00  0.40
ATOM    728  CA  ILE A  76       6.860  -3.816 -11.972  1.00  0.00
ATOM    729  CB  ILE A  76       5.529  -4.362 -12.506  1.00  0.00
ATOM    730  CG2 ILE A  76       5.432  -4.066 -14.023  1.00  0.00
ATOM    731  CG1 ILE A  76       5.271  -5.825 -12.139  1.00  0.00
ATOM    732  CD1 ILE A  76       6.091  -6.968 -12.724  1.00  0.00
ATOM    733  C   ILE A  76       7.239  -2.425 -12.523  1.00  0.55
ATOM    734  O   ILE A  76       6.950  -1.332 -11.965  1.00 -0.55
ATOM    735  N   ASN A  77       7.960  -2.449 -13.657  1.00 -0.40
ATOM    736  H   ASN A  77       8.202  -3.326 -14.059  1.00  0.40
ATOM    737  CA  ASN A  77       8.457  -1.322 -14.407  1.00  0.00
ATOM    738  CB  ASN A  77       7.333  -0.411 -14.971  1.00  0.00
ATOM    739  CG  ASN A  77       6.344  -1.111 -15.869  1.00  0.55
ATOM    740  OD1 ASN A  77       6.741  -1.975 -16.656  1.00 -0.55
ATOM    741  ND2 ASN A  77       5.006  -0.926 -15.789  1.00 -0.78
ATOM    742 HD21 ASN A  77       4.628  -0.299 -15.108  1.00  0.39
ATOM    743 HD22 ASN A  77       4.396  -1.417 -16.411  1.00  0.39
ATOM    744  C   ASN A  77       9.403  -0.463 -13.600  1.00  0.55
ATOM    745  O   ASN A  77       9.554   0.735 -13.921  1.00 -0.55
ATOM    746  N   TYR A  78      10.054  -1.014 -12.586  1.00 -0.40
ATOM    747  H   TYR A  78       9.953  -1.964 -12.302  1.00  0.40
ATOM    748  CA  TYR A  78      10.987  -0.153 -11.835  1.00  0.00
ATOM    749  CB  TYR A  78      11.114  -0.635 -10.369  1.00  0.12
ATOM    750  CG  TYR A  78      12.127   0.157  -9.553  1.00 -0.12
ATOM    751  CD1 TYR A  78      11.822   1.381  -8.970  1.00 -0.12
ATOM    752  HD1 TYR A  78      10.822   1.770  -9.090  1.00  0.12
ATOM    753  CE1 TYR A  78      12.738   2.130  -8.242  1.00 -0.12
ATOM    754  HE1 TYR A  78      12.455   3.087  -7.829  1.00  0.12
ATOM    755  CZ  TYR A  78      14.026   1.634  -8.049  1.00  0.06
ATOM    756  OH  TYR A  78      14.967   2.306  -7.295  1.00 -0.49
ATOM    757  HH  TYR A  78      14.564   3.114  -6.969  1.00  0.43
ATOM    758  CD2 TYR A  78      13.432  -0.306  -9.349  1.00 -0.12
ATOM    759  HD2 TYR A  78      13.728  -1.265  -9.749  1.00  0.12
ATOM    760  CE2 TYR A  78      14.337   0.446  -8.645  1.00 -0.12
ATOM    761  HE2 TYR A  78      15.349   0.079  -8.557  1.00  0.12
ATOM    762  C   TYR A  78      12.413  -0.178 -12.438  1.00  0.55
ATOM    763  O   TYR A  78      12.862  -1.299 -12.778  1.00 -0.55
ATOM    764  N   THR A  79      13.055   0.967 -12.505  1.00 -0.40
ATOM    765  H   THR A  79      12.647   1.843 -12.260  1.00  0.40
ATOM    766  CA  THR A  79      14.483   0.970 -12.976  1.00  0.00
ATOM    767  CB  THR A  79      14.803   1.592 -14.328  1.00  0.00
ATOM    768  OG1 THR A  79      14.385   2.971 -14.262  1.00 -0.49
ATOM    769  HG1 THR A  79      14.733   3.391 -15.052  1.00  0.49
ATOM    770  CG2 THR A  79      14.002   0.959 -15.436  1.00  0.00
ATOM    771  C   THR A  79      15.351   1.637 -11.894  1.00  0.55
ATOM    772  O   THR A  79      16.349   1.032 -11.473  1.00 -0.55
ATOM    773  N   SER A  80      14.989   2.808 -11.405  1.00 -0.40
ATOM    774  H   SER A  80      14.188   3.302 -11.733  1.00  0.40
ATOM    775  CA  SER A  80      15.764   3.450 -10.337  1.00  0.00
ATOM    776  CB  SER A  80      17.074   3.985 -10.954  1.00  0.00
ATOM    777  OG  SER A  80      16.689   5.130 -11.727  1.00 -0.49
ATOM    778  HG  SER A  80      17.498   5.471 -12.116  1.00  0.49
ATOM    779  C   SER A  80      14.995   4.586  -9.689  1.00  0.55
ATOM    780  O   SER A  80      13.962   4.988 -10.246  1.00 -0.55
ATOM    781  N   GLY A  81      15.469   5.095  -8.565  1.00 -0.40
ATOM    782  H   GLY A  81      16.296   4.761  -8.118  1.00  0.40
ATOM    783  CA  GLY A  81      14.744   6.232  -7.911  1.00  0.00
ATOM    784  C   GLY A  81      13.677   5.692  -6.949  1.00  0.55
ATOM    785  O   GLY A  81      13.793   4.526  -6.518  1.00 -0.55
ATOM    786  N   PHE A  82      12.681   6.519  -6.644  1.00 -0.40
ATOM    787  H   PHE A  82      12.620   7.452  -6.989  1.00  0.40
ATOM    788  CA  PHE A  82      11.607   6.060  -5.759  1.00  0.00
ATOM    789  CB  PHE A  82      10.687   7.209  -5.302  1.00  0.12
ATOM    790  CG  PHE A  82      11.526   8.242  -4.598  1.00 -0.12
ATOM    791  CD1 PHE A  82      11.807   8.097  -3.257  1.00 -0.12
ATOM    792  HD1 PHE A  82      11.405   7.252  -2.718  1.00  0.12
ATOM    793  CE1 PHE A  82      12.593   9.014  -2.594  1.00 -0.12
ATOM    794  HE1 PHE A  82      12.797   8.896  -1.541  1.00  0.12
ATOM    795  CZ  PHE A  82      13.119  10.090  -3.292  1.00 -0.12
ATOM    796  HZ  PHE A  82      13.742  10.812  -2.785  1.00  0.12
ATOM    797  CD2 PHE A  82      12.054   9.308  -5.287  1.00 -0.12
ATOM    798  HD2 PHE A  82      11.848   9.417  -6.341  1.00  0.12
ATOM    799  CE2 PHE A  82      12.843  10.237  -4.648  1.00 -0.12
ATOM    800  HE2 PHE A  82      13.245  11.076  -5.197  1.00  0.12
ATOM    801  C   PHE A  82      10.689   5.067  -6.458  1.00  0.55
ATOM    802  O   PHE A  82      10.541   5.028  -7.685  1.00 -0.55
ATOM    803  N   ARG A  83      10.019   4.261  -5.655  1.00 -0.40
ATOM    804  H   ARG A  83      10.149   4.295  -4.667  1.00  0.40
ATOM    805  CA  ARG A  83       9.043   3.261  -6.122  1.00  0.00
ATOM    806  CB  ARG A  83       8.697   2.313  -4.945  1.00  0.00
ATOM    807  CG  ARG A  83       9.990   1.615  -4.482  1.00  0.00
ATOM    808  CD  ARG A  83       9.798   0.556  -3.425  1.00  0.35
ATOM    809  NE  ARG A  83       8.754  -0.437  -3.613  1.00 -0.35
ATOM    810  HE  ARG A  83       8.876  -1.054  -4.388  1.00  0.45
ATOM    811  CZ  ARG A  83       7.655  -0.631  -2.887  1.00  0.35
ATOM    812  NH1 ARG A  83       7.369   0.129  -1.831  1.00 -0.70
ATOM    813 HH11 ARG A  83       7.986   0.870  -1.566  1.00  0.40
ATOM    814 HH12 ARG A  83       6.536  -0.040  -1.304  1.00  0.40
ATOM    815  NH2 ARG A  83       6.774  -1.594  -3.154  1.00 -0.70
ATOM    816 HH21 ARG A  83       6.925  -2.208  -3.929  1.00  0.40
ATOM    817 HH22 ARG A  83       5.962  -1.702  -2.580  1.00  0.40
ATOM    818  C   ARG A  83       7.834   3.943  -6.767  1.00  0.55
ATOM    819  O   ARG A  83       7.395   5.065  -6.449  1.00 -0.55
ATOM    820  N   ASN A  84       7.340   3.188  -7.727  1.00 -0.40
ATOM    821  H   ASN A  84       7.763   2.313  -7.946  1.00  0.40
ATOM    822  CA  ASN A  84       6.178   3.516  -8.546  1.00  0.00
ATOM    823  CB  ASN A  84       6.461   3.215 -10.027  1.00  0.00
ATOM    824  CG  ASN A  84       6.530   1.715 -10.328  1.00  0.55
ATOM    825  OD1 ASN A  84       6.118   0.808  -9.561  1.00 -0.55
ATOM    826  ND2 ASN A  84       7.092   1.413 -11.499  1.00 -0.78
ATOM    827 HD21 ASN A  84       7.180   0.457 -11.780  1.00  0.39
ATOM    828 HD22 ASN A  84       7.426   2.142 -12.097  1.00  0.39
ATOM    829  C   ASN A  84       4.912   2.804  -8.005  1.00  0.55
ATOM    830  O   ASN A  84       4.898   2.211  -6.893  1.00 -0.55
ATOM    831  N   SER A  85       3.849   2.897  -8.803  1.00 -0.40
ATOM    832  H   SER A  85       3.863   3.364  -9.684  1.00  0.40
ATOM    833  CA  SER A  85       2.600   2.296  -8.389  1.00  0.00
ATOM    834  CB  SER A  85       1.400   3.258  -8.610  1.00  0.00
ATOM    835  OG  SER A  85       1.363   3.519 -10.013  1.00 -0.49
ATOM    836  HG  SER A  85       0.933   2.759 -10.412  1.00  0.49
ATOM    837  C   SER A  85       2.221   0.984  -9.053  1.00  0.55
ATOM    838  O   SER A  85       1.044   0.610  -8.845  1.00 -0.55
ATOM    839  N   ASP A  86       3.146   0.340  -9.755  1.00 -0.40
ATOM    840  H   ASP A  86       4.082   0.672  -9.841  1.00  0.40
ATOM    841  CA  ASP A  86       2.827  -0.907 -10.449  1.00  0.00
ATOM    842  CB  ASP A  86       3.455  -1.040 -11.864  1.00  0.00
ATOM    843  CG  ASP A  86       3.076   0.125 -12.755  1.00  0.10
ATOM    844  OD1 ASP A  86       2.013   0.732 -12.592  1.00 -0.55
ATOM    845  OD2 ASP A  86       3.874   0.510 -13.633  1.00 -0.55
ATOM    846  C   ASP A  86       3.309  -2.123  -9.685  1.00  0.55
ATOM    847  O   ASP A  86       4.450  -2.136  -9.298  1.00 -0.55
ATOM    848  N   ARG A  87       2.418  -3.073  -9.560  1.00 -0.40
ATOM    849  H   ARG A  87       1.495  -2.973  -9.923  1.00  0.40
ATOM    850  CA  ARG A  87       2.695  -4.322  -8.898  1.00  0.00
ATOM    851  CB  ARG A  87       2.186  -4.266  -7.449  1.00  0.00
ATOM    852  CG  ARG A  87       2.501  -3.028  -6.643  1.00  0.00
ATOM    853  CD  ARG A  87       3.927  -3.018  -6.062  1.00  0.35
ATOM    854  NE  ARG A  87       4.185  -1.826  -5.266  1.00 -0.35
ATOM    855  HE  ARG A  87       3.949  -1.886  -4.299  1.00  0.45
ATOM    856  CZ  ARG A  87       4.695  -0.674  -5.669  1.00  0.35
ATOM    857  NH1 ARG A  87       5.029  -0.598  -6.963  1.00 -0.70
ATOM    858 HH11 ARG A  87       4.888  -1.385  -7.563  1.00  0.40
ATOM    859 HH12 ARG A  87       5.420   0.247  -7.330  1.00  0.40
ATOM    860  NH2 ARG A  87       4.911   0.384  -4.927  1.00 -0.70
ATOM    861 HH21 ARG A  87       4.684   0.367  -3.954  1.00  0.40
ATOM    862 HH22 ARG A  87       5.303   1.209  -5.335  1.00  0.40
ATOM    863  C   ARG A  87       2.048  -5.511  -9.595  1.00  0.55
ATOM    864  O   ARG A  87       0.994  -5.440 -10.212  1.00 -0.55
ATOM    865  N   ILE A  88       2.744  -6.631  -9.463  1.00 -0.40
ATOM    866  H   ILE A  88       3.645  -6.618  -9.039  1.00  0.40
ATOM    867  CA  ILE A  88       2.297  -7.968  -9.903  1.00  0.00
ATOM    868  CB  ILE A  88       3.279  -8.666 -10.869  1.00  0.00
ATOM    869  CG2 ILE A  88       4.568  -9.025 -10.151  1.00  0.00
ATOM    870  CG1 ILE A  88       2.604  -9.907 -11.470  1.00  0.00
ATOM    871  CD1 ILE A  88       3.230 -10.387 -12.771  1.00  0.00
ATOM    872  C   ILE A  88       2.014  -8.740  -8.581  1.00  0.55
ATOM    873  O   ILE A  88       2.796  -8.689  -7.605  1.00 -0.55
ATOM    874  N   LEU A  89       0.906  -9.435  -8.514  1.00 -0.40
ATOM    875  H   LEU A  89       0.301  -9.474  -9.304  1.00  0.40
ATOM    876  CA  LEU A  89       0.422 -10.198  -7.370  1.00  0.00
ATOM    877  CB  LEU A  89      -0.936  -9.722  -6.850  1.00  0.00
ATOM    878  CG  LEU A  89      -1.060  -8.282  -6.388  1.00  0.00
ATOM    879  CD1 LEU A  89       0.068  -7.958  -5.417  1.00  0.00
ATOM    880  CD2 LEU A  89      -0.990  -7.185  -7.456  1.00  0.00
ATOM    881  C   LEU A  89       0.316 -11.659  -7.794  1.00  0.55
ATOM    882  O   LEU A  89      -0.360 -11.902  -8.797  1.00 -0.55
ATOM    883  N   TYR A  90       0.908 -12.566  -7.023  1.00 -0.40
ATOM    884  H   TYR A  90       1.371 -12.347  -6.168  1.00  0.40
ATOM    885  CA  TYR A  90       0.884 -13.963  -7.441  1.00  0.00
ATOM    886  CB  TYR A  90       2.172 -14.422  -8.208  1.00  0.12
ATOM    887  CG  TYR A  90       3.446 -14.287  -7.438  1.00 -0.12
ATOM    888  CD1 TYR A  90       4.100 -13.045  -7.404  1.00 -0.12
ATOM    889  HD1 TYR A  90       3.669 -12.221  -7.953  1.00  0.12
ATOM    890  CE1 TYR A  90       5.273 -12.827  -6.699  1.00 -0.12
ATOM    891  HE1 TYR A  90       5.736 -11.854  -6.635  1.00  0.12
ATOM    892  CZ  TYR A  90       5.813 -13.953  -6.078  1.00  0.06
ATOM    893  OH  TYR A  90       6.969 -13.746  -5.370  1.00 -0.49
ATOM    894  HH  TYR A  90       7.197 -12.816  -5.440  1.00  0.43
ATOM    895  CD2 TYR A  90       4.026 -15.368  -6.790  1.00 -0.12
ATOM    896  HD2 TYR A  90       3.552 -16.338  -6.801  1.00  0.12
ATOM    897  CE2 TYR A  90       5.253 -15.170  -6.113  1.00 -0.12
ATOM    898  HE2 TYR A  90       5.739 -16.001  -5.624  1.00  0.12
ATOM    899  C   TYR A  90       0.581 -14.892  -6.289  1.00  0.55
ATOM    900  O   TYR A  90       1.215 -14.626  -5.262  1.00 -0.55
ATOM    901  N   SER A  91      -0.266 -15.872  -6.538  1.00 -0.40
ATOM    902  H   SER A  91      -0.685 -16.009  -7.432  1.00  0.40
ATOM    903  CA  SER A  91      -0.626 -16.802  -5.505  1.00  0.00
ATOM    904  CB  SER A  91      -2.109 -17.180  -5.662  1.00  0.00
ATOM    905  OG  SER A  91      -2.301 -18.070  -6.727  1.00 -0.49
ATOM    906  HG  SER A  91      -2.954 -18.706  -6.426  1.00  0.49
ATOM    907  C   SER A  91       0.272 -18.036  -5.528  1.00  0.55
ATOM    908  O   SER A  91       0.994 -18.317  -6.485  1.00 -0.55
ATOM    909  N   SER A  92       0.154 -18.722  -4.378  1.00 -0.40
ATOM    910  H   SER A  92      -0.432 -18.414  -3.633  1.00  0.40
ATOM    911  CA  SER A  92       0.884 -19.964  -4.154  1.00  0.00
ATOM    912  CB  SER A  92       0.831 -20.353  -2.679  1.00  0.00
ATOM    913  OG  SER A  92      -0.513 -20.530  -2.278  1.00 -0.49
ATOM    914  HG  SER A  92      -0.479 -20.922  -1.403  1.00  0.49
ATOM    915  C   SER A  92       0.390 -21.039  -5.129  1.00  0.55
ATOM    916  O   SER A  92       1.127 -21.989  -5.426  1.00 -0.55
ATOM    917  N   ASP A  93      -0.778 -20.906  -5.732  1.00 -0.40
ATOM    918  H   ASP A  93      -1.379 -20.138  -5.530  1.00  0.40
ATOM    919  CA  ASP A  93      -1.287 -21.848  -6.726  1.00  0.00
ATOM    920  CB  ASP A  93      -2.691 -22.343  -6.453  1.00  0.00
ATOM    921  CG  ASP A  93      -3.671 -21.242  -6.076  1.00  0.10
ATOM    922  OD1 ASP A  93      -3.367 -20.079  -5.749  1.00 -0.55
ATOM    923  OD2 ASP A  93      -4.855 -21.640  -6.131  1.00 -0.55
ATOM    924  C   ASP A  93      -1.232 -21.182  -8.105  1.00  0.55
ATOM    925  O   ASP A  93      -1.992 -21.530  -8.982  1.00 -0.55
ATOM    926  N   TRP A  94      -0.371 -20.179  -8.258  1.00 -0.40
ATOM    927  H   TRP A  94       0.151 -19.850  -7.476  1.00  0.40
ATOM    928  CA  TRP A  94      -0.086 -19.468  -9.499  1.00  0.00
ATOM    929  CB  TRP A  94       0.615 -20.545 -10.450  1.00  0.12
ATOM    930  CG  TRP A  94       1.720 -21.194  -9.659  1.00 -0.12
ATOM    931  CD1 TRP A  94       1.734 -22.469  -9.143  1.00 -0.12
ATOM    932  HD1 TRP A  94       0.961 -23.208  -9.296  1.00  0.12
ATOM    933  NE1 TRP A  94       2.881 -22.665  -8.398  1.00 -0.40
ATOM    934  HE1 TRP A  94       3.133 -23.493  -7.948  1.00  0.40
ATOM    935  CE2 TRP A  94       3.608 -21.503  -8.399  1.00  0.00
ATOM    936  CD2 TRP A  94       2.905 -20.559  -9.166  1.00  0.00
ATOM    937  CE3 TRP A  94       3.447 -19.269  -9.311  1.00 -0.12
ATOM    938  HE3 TRP A  94       2.939 -18.513  -9.892  1.00  0.12
ATOM    939  CZ3 TRP A  94       4.640 -18.954  -8.708  1.00 -0.12
ATOM    940  HZ3 TRP A  94       5.055 -17.962  -8.810  1.00  0.12
ATOM    941  CZ2 TRP A  94       4.831 -21.206  -7.801  1.00 -0.12
ATOM    942  HZ2 TRP A  94       5.388 -21.936  -7.234  1.00  0.12
ATOM    943  CH2 TRP A  94       5.320 -19.930  -7.957  1.00 -0.12
ATOM    944  HH2 TRP A  94       6.256 -19.669  -7.487  1.00  0.12
ATOM    945  C   TRP A  94      -1.135 -18.672 -10.216  1.00  0.55
ATOM    946  O   TRP A  94      -1.172 -18.617 -11.466  1.00 -0.55
ATOM    947  N   LEU A  95      -2.045 -17.991  -9.476  1.00 -0.40
ATOM    948  H   LEU A  95      -2.087 -18.102  -8.487  1.00  0.40
ATOM    949  CA  LEU A  95      -3.019 -17.059 -10.033  1.00  0.00
ATOM    950  CB  LEU A  95      -4.249 -16.736  -9.215  1.00  0.00
ATOM    951  CG  LEU A  95      -4.981 -17.956  -8.647  1.00  0.00
ATOM    952  CD1 LEU A  95      -6.141 -17.489  -7.795  1.00  0.00
ATOM    953  CD2 LEU A  95      -5.394 -18.804  -9.822  1.00  0.00
ATOM    954  C   LEU A  95      -2.183 -15.767 -10.115  1.00  0.55
ATOM    955  O   LEU A  95      -1.391 -15.526  -9.183  1.00 -0.55
ATOM    956  N   ILE A  96      -2.350 -14.969 -11.173  1.00 -0.40
ATOM    957  H   ILE A  96      -3.004 -15.148 -11.904  1.00  0.40
ATOM    958  CA  ILE A  96      -1.528 -13.756 -11.274  1.00  0.00
ATOM    959  CB  ILE A  96      -0.381 -13.880 -12.300  1.00  0.00
ATOM    960  CG2 ILE A  96       0.434 -12.570 -12.326  1.00  0.00
ATOM    961  CG1 ILE A  96       0.552 -15.049 -11.966  1.00  0.00
ATOM    962  CD1 ILE A  96       1.359 -15.644 -13.094  1.00  0.00
ATOM    963  C   ILE A  96      -2.428 -12.567 -11.569  1.00  0.55
ATOM    964  O   ILE A  96      -3.256 -12.702 -12.456  1.00 -0.55
ATOM    965  N   TYR A  97      -2.273 -11.523 -10.806  1.00 -0.40
ATOM    966  H   TYR A  97      -1.616 -11.511 -10.057  1.00  0.40
ATOM    967  CA  TYR A  97      -3.044 -10.308 -10.991  1.00  0.00
ATOM    968  CB  TYR A  97      -3.919 -10.043  -9.792  1.00  0.12
ATOM    969  CG  TYR A  97      -5.226 -10.809  -9.750  1.00 -0.12
ATOM    970  CD1 TYR A  97      -5.196 -12.184  -9.444  1.00 -0.12
ATOM    971  HD1 TYR A  97      -4.236 -12.645  -9.267  1.00  0.12
ATOM    972  CE1 TYR A  97      -6.317 -12.973  -9.357  1.00 -0.12
ATOM    973  HE1 TYR A  97      -6.276 -14.023  -9.115  1.00  0.12
ATOM    974  CZ  TYR A  97      -7.511 -12.304  -9.608  1.00  0.06
ATOM    975  OH  TYR A  97      -8.676 -13.049  -9.514  1.00 -0.49
ATOM    976  HH  TYR A  97      -9.416 -12.470  -9.709  1.00  0.43
ATOM    977  CD2 TYR A  97      -6.428 -10.195  -9.968  1.00 -0.12
ATOM    978  HD2 TYR A  97      -6.474  -9.138 -10.182  1.00  0.12
ATOM    979  CE2 TYR A  97      -7.590 -10.956  -9.909  1.00 -0.12
ATOM    980  HE2 TYR A  97      -8.549 -10.497 -10.098  1.00  0.12
ATOM    981  C   TYR A  97      -2.040  -9.171 -11.080  1.00  0.55
ATOM    982  O   TYR A  97      -0.864  -9.320 -10.775  1.00 -0.55
ATOM    983  N   LYS A  98      -2.511  -8.023 -11.528  1.00 -0.40
ATOM    984  H   LYS A  98      -3.458  -7.922 -11.824  1.00  0.40
ATOM    985  CA  LYS A  98      -1.682  -6.823 -11.623  1.00  0.00
ATOM    986  CB  LYS A  98      -1.267  -6.397 -13.030  1.00  0.00
ATOM    987  CG  LYS A  98      -2.423  -6.238 -14.033  1.00  0.00
ATOM    988  CD  LYS A  98      -1.763  -5.578 -15.243  1.00  0.00
ATOM    989  CE  LYS A  98      -2.779  -5.455 -16.388  1.00  0.33
ATOM    990  NZ  LYS A  98      -1.989  -4.690 -17.428  1.00 -0.32
ATOM    991  HZ1 LYS A  98      -1.142  -5.234 -17.690  1.00  0.33
ATOM    992  HZ2 LYS A  98      -1.702  -3.770 -17.038  1.00  0.33
ATOM    993  HZ3 LYS A  98      -2.579  -4.540 -18.271  1.00  0.33
ATOM    994  C   LYS A  98      -2.508  -5.646 -11.076  1.00  0.55
ATOM    995  O   LYS A  98      -3.746  -5.754 -11.079  1.00 -0.55
ATOM    996  N   THR A  99      -1.767  -4.637 -10.656  1.00 -0.40
ATOM    997  H   THR A  99      -0.772  -4.688 -10.623  1.00  0.40
ATOM    998  CA  THR A  99      -2.365  -3.374 -10.209  1.00  0.00
ATOM    999  CB  THR A  99      -2.539  -3.181  -8.693  1.00  0.00
ATOM   1000  OG1 THR A  99      -3.186  -1.925  -8.521  1.00 -0.49
ATOM   1001  HG1 THR A  99      -4.083  -2.043  -8.841  1.00  0.49
ATOM   1002  CG2 THR A  99      -1.269  -3.233  -7.864  1.00  0.00
ATOM   1003  C   THR A  99      -1.510  -2.252 -10.854  1.00  0.55
ATOM   1004  O   THR A  99      -0.297  -2.457 -10.902  1.00 -0.55
ATOM   1005  N   THR A 100      -2.091  -1.180 -11.357  1.00 -0.40
ATOM   1006  H   THR A 100      -3.081  -1.066 -11.390  1.00  0.40
ATOM   1007  CA  THR A 100      -1.275  -0.078 -11.905  1.00  0.00
ATOM   1008  CB  THR A 100      -1.430   0.155 -13.401  1.00  0.00
ATOM   1009  OG1 THR A 100      -2.812   0.306 -13.700  1.00 -0.49
ATOM   1010  HG1 THR A 100      -3.074   1.149 -13.324  1.00  0.49
ATOM   1011  CG2 THR A 100      -0.849  -1.057 -14.127  1.00  0.00
ATOM   1012  C   THR A 100      -1.677   1.166 -11.130  1.00  0.55
ATOM   1013  O   THR A 100      -1.249   2.298 -11.334  1.00 -0.55
ATOM   1014  N   ASP A 101      -2.578   0.927 -10.160  1.00 -0.40
ATOM   1015  H   ASP A 101      -2.957   0.032  -9.941  1.00  0.40
ATOM   1016  CA  ASP A 101      -3.013   2.086  -9.389  1.00  0.00
ATOM   1017  CB  ASP A 101      -4.462   2.336  -9.813  1.00  0.00
ATOM   1018  CG  ASP A 101      -5.432   1.228  -9.484  1.00  0.10
ATOM   1019  OD1 ASP A 101      -5.078   0.282  -8.737  1.00 -0.55
ATOM   1020  OD2 ASP A 101      -6.560   1.342 -10.035  1.00 -0.55
ATOM   1021  C   ASP A 101      -2.837   1.999  -7.888  1.00  0.55
ATOM   1022  O   ASP A 101      -3.689   2.473  -7.088  1.00 -0.55
ATOM   1023  N   HSE A 102      -1.733   1.427  -7.449  1.00 -0.40
ATOM   1024  H   HSE A 102      -1.066   1.018  -8.067  1.00  0.40
ATOM   1025  CA  HSE A 102      -1.411   1.355  -6.008  1.00  0.00
ATOM   1026  CB  HSE A 102      -1.004   2.754  -5.489  1.00  0.12
ATOM   1027  ND1 HSE A 102      -0.079   3.321  -3.194  1.00 -0.56
ATOM   1028  CG  HSE A 102      -0.007   2.658  -4.394  1.00  0.15
ATOM   1029  CE1 HSE A 102       0.996   3.010  -2.457  1.00  0.15
ATOM   1030  HE1 HSE A 102       1.265   3.434  -1.490  1.00  0.12
ATOM   1031  NE2 HSE A 102       1.719   2.077  -3.095  1.00 -0.40
ATOM   1032  HE2 HSE A 102       2.540   1.617  -2.759  1.00  0.40
ATOM   1033  CD2 HSE A 102       1.122   1.859  -4.317  1.00 -0.12
ATOM   1034  HD2 HSE A 102       1.517   1.167  -5.051  1.00  0.12
ATOM   1035  C   HSE A 102      -2.487   0.687  -5.182  1.00  0.55
ATOM   1036  O   HSE A 102      -2.957   1.161  -4.174  1.00 -0.55
ATOM   1037  N   TYR A 103      -2.809  -0.480  -5.671  1.00 -0.40
ATOM   1038  H   TYR A 103      -2.386  -0.756  -6.526  1.00  0.40
ATOM   1039  CA  TYR A 103      -3.710  -1.487  -5.170  1.00  0.00
ATOM   1040  CB  TYR A 103      -3.181  -1.946  -3.773  1.00  0.12
ATOM   1041  CG  TYR A 103      -1.698  -2.158  -3.566  1.00 -0.12
ATOM   1042  CD1 TYR A 103      -0.815  -1.152  -3.187  1.00 -0.12
ATOM   1043  HD1 TYR A 103      -1.192  -0.155  -3.018  1.00  0.12
ATOM   1044  CE1 TYR A 103       0.563  -1.407  -3.020  1.00 -0.12
ATOM   1045  HE1 TYR A 103       1.249  -0.612  -2.768  1.00  0.12
ATOM   1046  CZ  TYR A 103       1.011  -2.711  -3.188  1.00  0.06
ATOM   1047  OH  TYR A 103       2.357  -2.992  -3.007  1.00 -0.49
ATOM   1048  HH  TYR A 103       2.487  -3.931  -3.161  1.00  0.43
ATOM   1049  CD2 TYR A 103      -1.190  -3.460  -3.722  1.00 -0.12
ATOM   1050  HD2 TYR A 103      -1.860  -4.262  -3.996  1.00  0.12
ATOM   1051  CE2 TYR A 103       0.164  -3.734  -3.529  1.00 -0.12
ATOM   1052  HE2 TYR A 103       0.541  -4.739  -3.648  1.00  0.12
ATOM   1053  C   TYR A 103      -5.166  -1.089  -5.069  1.00  0.55
ATOM   1054  O   TYR A 103      -5.859  -1.746  -4.266  1.00 -0.55
ATOM   1055  N   GLN A 104      -5.632  -0.111  -5.829  1.00 -0.40
ATOM   1056  H   GLN A 104      -5.066   0.419  -6.455  1.00  0.40
ATOM   1057  CA  GLN A 104      -7.080   0.227  -5.753  1.00  0.00
ATOM   1058  CB  GLN A 104      -7.348   1.631  -6.269  1.00  0.00
ATOM   1059  CG  GLN A 104      -6.927   2.641  -5.216  1.00  0.00
ATOM   1060  CD  GLN A 104      -7.058   4.059  -5.769  1.00  0.55
ATOM   1061  OE1 GLN A 104      -8.170   4.586  -5.679  1.00 -0.55
ATOM   1062  NE2 GLN A 104      -6.008   4.655  -6.288  1.00 -0.78
ATOM   1063 HE21 GLN A 104      -5.128   4.181  -6.319  1.00  0.39
ATOM   1064 HE22 GLN A 104      -6.089   5.583  -6.651  1.00  0.39
ATOM   1065  C   GLN A 104      -7.845  -0.793  -6.558  1.00  0.55
ATOM   1066  O   GLN A 104      -8.872  -1.301  -6.125  1.00 -0.55
ATOM   1067  N   THR A 105      -7.273  -1.130  -7.714  1.00 -0.40
ATOM   1068  H   THR A 105      -6.421  -0.729  -8.043  1.00  0.40
ATOM   1069  CA  THR A 105      -7.907  -2.131  -8.550  1.00  0.00
ATOM   1070  CB  THR A 105      -8.713  -1.535  -9.742  1.00  0.00
ATOM   1071  OG1 THR A 105      -7.857  -0.796 -10.621  1.00 -0.49
ATOM   1072  HG1 THR A 105      -7.475  -0.094 -10.089  1.00  0.49
ATOM   1073  CG2 THR A 105      -9.790  -0.563  -9.261  1.00  0.00
ATOM   1074  C   THR A 105      -6.882  -3.151  -9.067  1.00  0.55
ATOM   1075  O   THR A 105      -5.715  -2.810  -9.239  1.00 -0.55
ATOM   1076  N   PHE A 106      -7.417  -4.346  -9.310  1.00 -0.40
ATOM   1077  H   PHE A 106      -8.386  -4.536  -9.172  1.00  0.40
ATOM   1078  CA  PHE A 106      -6.610  -5.441  -9.792  1.00  0.00
ATOM   1079  CB  PHE A 106      -6.643  -6.591  -8.717  1.00  0.12
ATOM   1080  CG  PHE A 106      -6.053  -6.076  -7.438  1.00 -0.12
ATOM   1081  CD1 PHE A 106      -4.666  -6.044  -7.288  1.00 -0.12
ATOM   1082  HD1 PHE A 106      -4.036  -6.392  -8.093  1.00  0.12
ATOM   1083  CE1 PHE A 106      -4.083  -5.569  -6.117  1.00 -0.12
ATOM   1084  HE1 PHE A 106      -3.009  -5.587  -6.007  1.00  0.12
ATOM   1085  CZ  PHE A 106      -4.873  -5.075  -5.093  1.00 -0.12
ATOM   1086  HZ  PHE A 106      -4.426  -4.714  -4.179  1.00  0.12
ATOM   1087  CD2 PHE A 106      -6.822  -5.539  -6.412  1.00 -0.12
ATOM   1088  HD2 PHE A 106      -7.896  -5.503  -6.519  1.00  0.12
ATOM   1089  CE2 PHE A 106      -6.244  -5.053  -5.265  1.00 -0.12
ATOM   1090  HE2 PHE A 106      -6.871  -4.648  -4.485  1.00  0.12
ATOM   1091  C   PHE A 106      -7.134  -6.040 -11.062  1.00  0.55
ATOM   1092  O   PHE A 106      -8.385  -6.061 -11.138  1.00 -0.55
ATOM   1093  N   THR A 107      -6.265  -6.594 -11.897  1.00 -0.40
ATOM   1094  H   THR A 107      -5.278  -6.577 -11.762  1.00  0.40
ATOM   1095  CA  THR A 107      -6.784  -7.276 -13.100  1.00  0.00
ATOM   1096  CB  THR A 107      -6.359  -6.514 -14.394  1.00  0.00
ATOM   1097  OG1 THR A 107      -6.932  -5.207 -14.335  1.00 -0.49
ATOM   1098  HG1 THR A 107      -6.576  -4.798 -13.543  1.00  0.49
ATOM   1099  CG2 THR A 107      -6.738  -7.243 -15.665  1.00  0.00
ATOM   1100  C   THR A 107      -6.238  -8.704 -13.152  1.00  0.55
ATOM   1101  O   THR A 107      -4.999  -8.820 -12.996  1.00 -0.55
ATOM   1102  N   LYS A 108      -6.966  -9.752 -13.395  1.00 -0.40
ATOM   1103  H   LYS A 108      -7.953  -9.679 -13.518  1.00  0.40
ATOM   1104  CA  LYS A 108      -6.426 -11.092 -13.506  1.00  0.00
ATOM   1105  CB  LYS A 108      -7.484 -12.168 -13.326  1.00  0.00
ATOM   1106  CG  LYS A 108      -7.063 -13.599 -13.637  1.00  0.00
ATOM   1107  CD  LYS A 108      -8.260 -14.480 -13.254  1.00  0.00
ATOM   1108  CE  LYS A 108      -8.052 -15.924 -13.565  1.00  0.33
ATOM   1109  NZ  LYS A 108      -6.830 -16.338 -12.806  1.00 -0.32
ATOM   1110  HZ1 LYS A 108      -6.987 -16.192 -11.789  1.00  0.33
ATOM   1111  HZ2 LYS A 108      -6.018 -15.767 -13.117  1.00  0.33
ATOM   1112  HZ3 LYS A 108      -6.634 -17.344 -12.986  1.00  0.33
ATOM   1113  C   LYS A 108      -5.738 -11.176 -14.879  1.00  0.55
ATOM   1114  O   LYS A 108      -6.340 -10.805 -15.914  1.00 -0.55
ATOM   1115  N   ILE A 109      -4.491 -11.648 -14.792  1.00 -0.40
ATOM   1116  H   ILE A 109      -4.065 -11.936 -13.938  1.00  0.40
ATOM   1117  CA  ILE A 109      -3.692 -11.752 -16.036  1.00  0.00
ATOM   1118  CB  ILE A 109      -2.569 -10.700 -16.179  1.00  0.00
ATOM   1119  CG2 ILE A 109      -3.217  -9.306 -16.363  1.00  0.00
ATOM   1120  CG1 ILE A 109      -1.537 -10.718 -15.039  1.00  0.00
ATOM   1121  CD1 ILE A 109      -0.333  -9.817 -15.258  1.00  0.00
ATOM   1122  C   ILE A 109      -3.218 -13.164 -16.336  1.00  0.55
ATOM   1123  O   ILE A 109      -2.784 -13.384 -17.466  1.00 -0.55
ATOM   1124  N   ARG A 110      -3.316 -14.101 -15.439  1.00 -0.40
ATOM   1125  H   ARG A 110      -3.640 -13.891 -14.521  1.00  0.40
ATOM   1126  CA  ARG A 110      -2.973 -15.527 -15.662  1.00  0.00
ATOM   1127  CB  ARG A 110      -1.579 -16.054 -15.438  1.00  0.00
ATOM   1128  CG  ARG A 110      -0.500 -15.290 -16.203  1.00  0.00
ATOM   1129  CD  ARG A 110      -0.667 -15.630 -17.709  1.00  0.35
ATOM   1130  NE  ARG A 110       0.476 -14.972 -18.415  1.00 -0.35
ATOM   1131  HE  ARG A 110       1.215 -15.591 -18.660  1.00  0.45
ATOM   1132  CZ  ARG A 110       0.680 -13.724 -18.768  1.00  0.35
ATOM   1133  NH1 ARG A 110      -0.226 -12.764 -18.506  1.00 -0.70
ATOM   1134 HH11 ARG A 110      -1.077 -12.994 -18.033  1.00  0.40
ATOM   1135 HH12 ARG A 110      -0.049 -11.820 -18.785  1.00  0.40
ATOM   1136  NH2 ARG A 110       1.829 -13.302 -19.392  1.00 -0.70
ATOM   1137 HH21 ARG A 110       2.557 -13.957 -19.596  1.00  0.40
ATOM   1138 HH22 ARG A 110       1.938 -12.340 -19.642  1.00  0.40
ATOM   1139  C   ARG A 110      -3.979 -16.223 -14.705  1.00  0.10
ATOM   1140  O   ARG A 110      -4.428 -15.785 -13.298  1.00 -0.55
ATOM   1141  OXT ARG A 110      -4.544 -17.244 -15.111  1.00 -0.55
ATOM   1142  N   LYS D   1      10.837  12.720  11.813  1.00 -0.32
ATOM   1143  HT1 LYS D   1      10.799  13.407  12.592  1.00  0.33
ATOM   1144  HT2 LYS D   1      11.532  13.034  11.107  1.00  0.33
ATOM   1145  HT3 LYS D   1      11.116  11.790  12.184  1.00  0.33
ATOM   1146  CA  LYS D   1       9.479  12.615  11.168  1.00  0.33
ATOM   1147  CB  LYS D   1       9.550  11.600  10.046  1.00  0.00
ATOM   1148  CG  LYS D   1       8.410  11.229   9.168  1.00  0.00
ATOM   1149  CD  LYS D   1       7.464  12.307   8.723  1.00  0.00
ATOM   1150  CE  LYS D   1       7.915  13.001   7.442  1.00  0.33
ATOM   1151  NZ  LYS D   1       6.956  14.060   6.992  1.00 -0.32
ATOM   1152  HZ1 LYS D   1       6.866  14.784   7.733  1.00  0.33
ATOM   1153  HZ2 LYS D   1       6.026  13.631   6.812  1.00  0.33
ATOM   1154  HZ3 LYS D   1       7.309  14.500   6.119  1.00  0.33
ATOM   1155  C   LYS D   1       8.330  12.375  12.151  1.00  0.55
ATOM   1156  O   LYS D   1       8.082  11.329  12.791  1.00 -0.55
ATOM   1157  N   LYS D   2       7.512  13.385  12.320  1.00 -0.40
ATOM   1158  H   LYS D   2       7.662  14.232  11.818  1.00  0.40
ATOM   1159  CA  LYS D   2       6.350  13.422  13.196  1.00  0.00
ATOM   1160  CB  LYS D   2       6.583  14.659  14.071  1.00  0.00
ATOM   1161  CG  LYS D   2       5.341  15.027  14.844  1.00  0.00
ATOM   1162  CD  LYS D   2       5.217  14.081  16.018  1.00  0.00
ATOM   1163  CE  LYS D   2       4.223  14.621  17.023  1.00  0.33
ATOM   1164  NZ  LYS D   2       4.836  15.648  17.904  1.00 -0.32
ATOM   1165  HZ1 LYS D   2       5.181  16.440  17.325  1.00  0.33
ATOM   1166  HZ2 LYS D   2       5.632  15.227  18.424  1.00  0.33
ATOM   1167  HZ3 LYS D   2       4.126  15.995  18.579  1.00  0.33
ATOM   1168  C   LYS D   2       5.072  13.653  12.418  1.00  0.55
ATOM   1169  O   LYS D   2       5.136  14.615  11.627  1.00 -0.55
ATOM   1170  N   ALA D   3       4.036  12.908  12.578  1.00 -0.40
ATOM   1171  H   ALA D   3       4.117  12.166  13.230  1.00  0.40
ATOM   1172  CA  ALA D   3       2.736  12.926  11.989  1.00  0.00
ATOM   1173  CB  ALA D   3       2.495  11.628  11.241  1.00  0.00
ATOM   1174  C   ALA D   3       1.691  13.094  13.111  1.00  0.55
ATOM   1175  O   ALA D   3       1.698  12.458  14.184  1.00 -0.55
ATOM   1176  N   VAL D   4       0.770  14.023  12.964  1.00 -0.40
ATOM   1177  H   VAL D   4       0.734  14.589  12.145  1.00  0.40
ATOM   1178  CA  VAL D   4      -0.264  14.307  13.961  1.00  0.00
ATOM   1179  CB  VAL D   4      -0.179  15.755  14.505  1.00  0.00
ATOM   1180  CG1 VAL D   4      -1.321  16.050  15.500  1.00  0.00
ATOM   1181  CG2 VAL D   4       1.139  16.046  15.203  1.00  0.00
ATOM   1182  C   VAL D   4      -1.637  14.087  13.326  1.00  0.55
ATOM   1183  O   VAL D   4      -1.881  14.568  12.212  1.00 -0.55
ATOM   1184  N   ILE D   5      -2.484  13.340  14.017  1.00 -0.40
ATOM   1185  H   ILE D   5      -2.237  12.892  14.873  1.00  0.40
ATOM   1186  CA  ILE D   5      -3.860  13.139  13.534  1.00  0.00
ATOM   1187  CB  ILE D   5      -4.279  11.661  13.403  1.00  0.00
ATOM   1188  CG2 ILE D   5      -5.753  11.531  13.027  1.00  0.00
ATOM   1189  CG1 ILE D   5      -3.329  10.955  12.397  1.00  0.00
ATOM   1190  CD1 ILE D   5      -3.510   9.444  12.356  1.00  0.00
ATOM   1191  C   ILE D   5      -4.824  13.844  14.512  1.00  0.55
ATOM   1192  O   ILE D   5      -4.788  13.413  15.684  1.00 -0.55
ATOM   1193  N   ASN D   6      -5.591  14.855  14.172  1.00 -0.40
ATOM   1194  H   ASN D   6      -5.567  15.264  13.263  1.00  0.40
ATOM   1195  CA  ASN D   6      -6.558  15.453  15.150  1.00  0.00
ATOM   1196  CB  ASN D   6      -6.694  16.948  14.996  1.00  0.00
ATOM   1197  CG  ASN D   6      -5.359  17.590  15.377  1.00  0.55
ATOM   1198  OD1 ASN D   6      -4.932  17.661  16.539  1.00 -0.55
ATOM   1199  ND2 ASN D   6      -4.610  18.120  14.422  1.00 -0.78
ATOM   1200 HD21 ASN D   6      -3.734  18.544  14.650  1.00  0.39
ATOM   1201 HD22 ASN D   6      -4.920  18.095  13.471  1.00  0.39
ATOM   1202  C   ASN D   6      -7.840  14.650  14.939  1.00  0.55
ATOM   1203  O   ASN D   6      -8.655  14.949  14.052  1.00 -0.55
ATOM   1204  N   GLY D   7      -8.008  13.565  15.683  1.00 -0.40
ATOM   1205  H   GLY D   7      -7.361  13.324  16.402  1.00  0.40
ATOM   1206  CA  GLY D   7      -9.099  12.675  15.524  1.00  0.00
ATOM   1207  C   GLY D   7     -10.448  13.371  15.424  1.00  0.55
ATOM   1208  O   GLY D   7     -11.304  12.800  14.751  1.00 -0.55
ATOM   1209  N   GLU D   8     -10.629  14.510  16.096  1.00 -0.40
ATOM   1210  H   GLU D   8      -9.927  14.956  16.645  1.00  0.40
ATOM   1211  CA  GLU D   8     -11.950  15.135  16.015  1.00  0.00
ATOM   1212  CB  GLU D   8     -12.154  16.061  17.221  1.00  0.00
ATOM   1213  CG  GLU D   8     -11.491  17.399  16.944  1.00  0.00
ATOM   1214  CD  GLU D   8      -9.990  17.441  17.055  1.00  0.10
ATOM   1215  OE1 GLU D   8      -9.327  16.430  17.336  1.00 -0.55
ATOM   1216  OE2 GLU D   8      -9.482  18.567  16.827  1.00 -0.55
ATOM   1217  C   GLU D   8     -12.160  15.786  14.653  1.00  0.55
ATOM   1218  O   GLU D   8     -13.340  15.975  14.300  1.00 -0.55
ATOM   1219  N   GLN D   9     -11.168  16.081  13.856  1.00 -0.40
ATOM   1220  H   GLN D   9     -10.216  15.936  14.118  1.00  0.40
ATOM   1221  CA  GLN D   9     -11.393  16.649  12.517  1.00  0.00
ATOM   1222  CB  GLN D   9     -10.188  17.547  12.194  1.00  0.00
ATOM   1223  CG  GLN D   9     -10.158  18.792  13.073  1.00  0.00
ATOM   1224  CD  GLN D   9      -8.817  19.470  13.106  1.00  0.55
ATOM   1225  OE1 GLN D   9      -8.038  19.565  12.140  1.00 -0.55
ATOM   1226  NE2 GLN D   9      -8.474  20.041  14.268  1.00 -0.78
ATOM   1227 HE21 GLN D   9      -9.097  20.000  15.048  1.00  0.39
ATOM   1228 HE22 GLN D   9      -7.594  20.508  14.354  1.00  0.39
ATOM   1229  C   GLN D   9     -11.628  15.597  11.449  1.00  0.55
ATOM   1230  O   GLN D   9     -11.897  15.909  10.281  1.00 -0.55
ATOM   1231  N   ILE D  10     -11.585  14.301  11.710  1.00 -0.40
ATOM   1232  H   ILE D  10     -11.418  13.989  12.640  1.00  0.40
ATOM   1233  CA  ILE D  10     -11.762  13.223  10.752  1.00  0.00
ATOM   1234  CB  ILE D  10     -10.929  11.970  11.118  1.00  0.00
ATOM   1235  CG2 ILE D  10     -11.143  10.867  10.071  1.00  0.00
ATOM   1236  CG1 ILE D  10      -9.445  12.202  11.385  1.00  0.00
ATOM   1237  CD1 ILE D  10      -8.725  13.026  10.376  1.00  0.00
ATOM   1238  C   ILE D  10     -13.256  12.868  10.671  1.00  0.55
ATOM   1239  O   ILE D  10     -13.879  12.271  11.557  1.00 -0.55
ATOM   1240  N   ARG D  11     -13.843  13.231   9.533  1.00 -0.40
ATOM   1241  H   ARG D  11     -13.336  13.672   8.796  1.00  0.40
ATOM   1242  CA  ARG D  11     -15.272  13.007   9.283  1.00  0.00
ATOM   1243  CB  ARG D  11     -15.988  14.282   8.861  1.00  0.00
ATOM   1244  CG  ARG D  11     -15.557  15.597   9.460  1.00  0.00
ATOM   1245  CD  ARG D  11     -16.060  16.033  10.821  1.00  0.35
ATOM   1246  NE  ARG D  11     -17.517  16.059  10.865  1.00 -0.35
ATOM   1247  HE  ARG D  11     -17.955  15.635  10.079  1.00  0.45
ATOM   1248  CZ  ARG D  11     -18.374  16.550  11.767  1.00  0.35
ATOM   1249  NH1 ARG D  11     -17.832  17.119  12.840  1.00 -0.70
ATOM   1250 HH11 ARG D  11     -16.837  17.160  12.936  1.00  0.40
ATOM   1251 HH12 ARG D  11     -18.419  17.505  13.552  1.00  0.40
ATOM   1252  NH2 ARG D  11     -19.697  16.398  11.598  1.00 -0.70
ATOM   1253 HH21 ARG D  11     -20.047  15.916  10.795  1.00  0.40
ATOM   1254 HH22 ARG D  11     -20.333  16.767  12.276  1.00  0.40
ATOM   1255  C   ARG D  11     -15.545  11.831   8.355  1.00  0.55
ATOM   1256  O   ARG D  11     -16.760  11.500   8.277  1.00 -0.55
ATOM   1257  N   SER D  12     -14.518  11.171   7.794  1.00 -0.40
ATOM   1258  H   SER D  12     -13.577  11.470   7.927  1.00  0.40
ATOM   1259  CA  SER D  12     -14.682   9.987   6.962  1.00  0.00
ATOM   1260  CB  SER D  12     -15.166  10.289   5.540  1.00  0.00
ATOM   1261  OG  SER D  12     -14.238  11.149   4.909  1.00 -0.49
ATOM   1262  HG  SER D  12     -14.325  11.999   5.347  1.00  0.49
ATOM   1263  C   SER D  12     -13.353   9.253   6.799  1.00  0.55
ATOM   1264  O   SER D  12     -12.334   9.885   7.137  1.00 -0.55
ATOM   1265  N   ILE D  13     -13.435   8.080   6.215  1.00 -0.40
ATOM   1266  H   ILE D  13     -14.299   7.677   5.925  1.00  0.40
ATOM   1267  CA  ILE D  13     -12.213   7.295   5.961  1.00  0.00
ATOM   1268  CB  ILE D  13     -12.530   5.855   5.565  1.00  0.00
ATOM   1269  CG2 ILE D  13     -13.201   5.817   4.198  1.00  0.00
ATOM   1270  CG1 ILE D  13     -11.269   4.992   5.580  1.00  0.00
ATOM   1271  CD1 ILE D  13     -10.409   5.043   6.837  1.00  0.00
ATOM   1272  C   ILE D  13     -11.318   8.032   4.977  1.00  0.55
ATOM   1273  O   ILE D  13     -10.089   8.069   5.122  1.00 -0.55
ATOM   1274  N   SER D  14     -11.855   8.701   3.993  1.00 -0.40
ATOM   1275  H   SER D  14     -12.841   8.689   3.854  1.00  0.40
ATOM   1276  CA  SER D  14     -11.115   9.512   3.017  1.00  0.00
ATOM   1277  CB  SER D  14     -12.075  10.103   1.974  1.00  0.00
ATOM   1278  OG  SER D  14     -12.908   9.125   1.375  1.00 -0.49
ATOM   1279  HG  SER D  14     -13.460   9.597   0.747  1.00  0.49
ATOM   1280  C   SER D  14     -10.339  10.614   3.718  1.00  0.55
ATOM   1281  O   SER D  14      -9.217  10.944   3.352  1.00 -0.55
ATOM   1282  N   ASP D  15     -10.958  11.217   4.734  1.00 -0.40
ATOM   1283  H   ASP D  15     -11.884  10.971   5.010  1.00  0.40
ATOM   1284  CA  ASP D  15     -10.320  12.272   5.508  1.00  0.00
ATOM   1285  CB  ASP D  15     -11.100  12.753   6.737  1.00  0.00
ATOM   1286  CG  ASP D  15     -12.145  13.769   6.401  1.00  0.10
ATOM   1287  OD1 ASP D  15     -12.184  14.173   5.221  1.00 -0.55
ATOM   1288  OD2 ASP D  15     -12.941  14.177   7.254  1.00 -0.55
ATOM   1289  C   ASP D  15      -9.032  11.708   6.129  1.00  0.55
ATOM   1290  O   ASP D  15      -7.992  12.349   6.118  1.00 -0.55
ATOM   1291  N   LEU D  16      -9.231  10.526   6.699  1.00 -0.40
ATOM   1292  H   LEU D  16     -10.118  10.072   6.723  1.00  0.40
ATOM   1293  CA  LEU D  16      -8.104   9.835   7.332  1.00  0.00
ATOM   1294  CB  LEU D  16      -8.588   8.543   8.013  1.00  0.00
ATOM   1295  CG  LEU D  16      -7.610   7.814   8.959  1.00  0.00
ATOM   1296  CD1 LEU D  16      -6.826   8.788   9.833  1.00  0.00
ATOM   1297  CD2 LEU D  16      -8.334   6.699   9.743  1.00  0.00
ATOM   1298  C   LEU D  16      -7.001   9.633   6.293  1.00  0.55
ATOM   1299  O   LEU D  16      -5.911  10.068   6.640  1.00 -0.55
ATOM   1300  N   HSE D  17      -7.271   9.016   5.151  1.00 -0.40
ATOM   1301  H   HSE D  17      -8.176   8.662   4.931  1.00  0.40
ATOM   1302  CA  HSE D  17      -6.228   8.825   4.142  1.00  0.00
ATOM   1303  CB  HSE D  17      -6.773   7.987   2.971  1.00  0.12
ATOM   1304  ND1 HSE D  17      -5.799   5.763   3.648  1.00 -0.56
ATOM   1305  CG  HSE D  17      -6.915   6.551   3.394  1.00  0.15
ATOM   1306  CE1 HSE D  17      -6.216   4.544   4.024  1.00  0.15
ATOM   1307  HE1 HSE D  17      -5.591   3.698   4.305  1.00  0.12
ATOM   1308  NE2 HSE D  17      -7.546   4.520   4.002  1.00 -0.40
ATOM   1309  HE2 HSE D  17      -8.133   3.742   4.228  1.00  0.40
ATOM   1310  CD2 HSE D  17      -7.996   5.770   3.609  1.00 -0.12
ATOM   1311  HD2 HSE D  17      -9.046   6.016   3.510  1.00  0.12
ATOM   1312  C   HSE D  17      -5.568  10.106   3.624  1.00  0.55
ATOM   1313  O   HSE D  17      -4.363  10.167   3.255  1.00 -0.55
ATOM   1314  N   GLN D  18      -6.406  11.142   3.561  1.00 -0.40
ATOM   1315  H   GLN D  18      -7.365  11.084   3.827  1.00  0.40
ATOM   1316  CA  GLN D  18      -5.917  12.454   3.079  1.00  0.00
ATOM   1317  CB  GLN D  18      -6.982  13.480   2.748  1.00  0.00
ATOM   1318  CG  GLN D  18      -7.927  13.254   1.589  1.00  0.00
ATOM   1319  CD  GLN D  18      -7.165  12.708   0.398  1.00  0.55
ATOM   1320  OE1 GLN D  18      -6.291  13.388  -0.164  1.00 -0.55
ATOM   1321  NE2 GLN D  18      -7.463  11.461   0.031  1.00 -0.78
ATOM   1322 HE21 GLN D  18      -6.994  11.045  -0.748  1.00  0.39
ATOM   1323 HE22 GLN D  18      -8.154  10.943   0.535  1.00  0.39
ATOM   1324  C   GLN D  18      -4.921  13.010   4.118  1.00  0.55
ATOM   1325  O   GLN D  18      -3.843  13.531   3.743  1.00 -0.55
ATOM   1326  N   THR D  19      -5.270  12.914   5.402  1.00 -0.40
ATOM   1327  H   THR D  19      -6.145  12.540   5.700  1.00  0.40
ATOM   1328  CA  THR D  19      -4.347  13.370   6.452  1.00  0.00
ATOM   1329  CB  THR D  19      -5.040  13.198   7.826  1.00  0.00
ATOM   1330  OG1 THR D  19      -6.162  14.064   7.645  1.00 -0.49
ATOM   1331  HG1 THR D  19      -6.802  13.565   7.133  1.00  0.49
ATOM   1332  CG2 THR D  19      -4.222  13.673   8.990  1.00  0.00
ATOM   1333  C   THR D  19      -3.004  12.641   6.491  1.00  0.55
ATOM   1334  O   THR D  19      -1.975  13.266   6.707  1.00 -0.55
ATOM   1335  N   LEU D  20      -3.112  11.331   6.313  1.00 -0.40
ATOM   1336  H   LEU D  20      -4.001  10.900   6.184  1.00  0.40
ATOM   1337  CA  LEU D  20      -1.970  10.416   6.289  1.00  0.00
ATOM   1338  CB  LEU D  20      -2.341   8.934   6.164  1.00  0.00
ATOM   1339  CG  LEU D  20      -3.009   8.220   7.311  1.00  0.00
ATOM   1340  CD1 LEU D  20      -3.243   6.729   7.128  1.00  0.00
ATOM   1341  CD2 LEU D  20      -2.235   8.405   8.583  1.00  0.00
ATOM   1342  C   LEU D  20      -1.068  10.816   5.110  1.00  0.55
ATOM   1343  O   LEU D  20       0.142  10.861   5.301  1.00 -0.55
ATOM   1344  N   LYS D  21      -1.739  11.059   3.977  1.00 -0.40
ATOM   1345  H   LYS D  21      -2.731  10.994   3.903  1.00  0.40
ATOM   1346  CA  LYS D  21      -0.998  11.442   2.770  1.00  0.00
ATOM   1347  CB  LYS D  21      -2.022  11.607   1.633  1.00  0.00
ATOM   1348  CG  LYS D  21      -1.215  11.770   0.314  1.00  0.00
ATOM   1349  CD  LYS D  21      -2.152  12.065  -0.827  1.00  0.00
ATOM   1350  CE  LYS D  21      -1.385  12.442  -2.122  1.00  0.33
ATOM   1351  NZ  LYS D  21      -2.280  11.990  -3.242  1.00 -0.32
ATOM   1352  HZ1 LYS D  21      -3.193  12.483  -3.177  1.00  0.33
ATOM   1353  HZ2 LYS D  21      -2.434  10.964  -3.170  1.00  0.33
ATOM   1354  HZ3 LYS D  21      -1.831  12.209  -4.154  1.00  0.33
ATOM   1355  C   LYS D  21      -0.121  12.651   3.003  1.00  0.55
ATOM   1356  O   LYS D  21       1.053  12.680   2.615  1.00 -0.55
ATOM   1357  N   LYS D  22      -0.633  13.684   3.622  1.00 -0.40
ATOM   1358  H   LYS D  22      -1.588  13.682   3.906  1.00  0.40
ATOM   1359  CA  LYS D  22       0.095  14.903   3.954  1.00  0.00
ATOM   1360  CB  LYS D  22      -0.969  15.931   4.371  1.00  0.00
ATOM   1361  CG  LYS D  22      -0.269  17.074   5.058  1.00  0.00
ATOM   1362  CD  LYS D  22       0.682  17.752   4.021  1.00  0.00
ATOM   1363  CE  LYS D  22       1.736  18.520   4.810  1.00  0.33
ATOM   1364  NZ  LYS D  22       2.606  19.302   3.911  1.00 -0.32
ATOM   1365  HZ1 LYS D  22       2.031  19.982   3.375  1.00  0.33
ATOM   1366  HZ2 LYS D  22       3.089  18.659   3.250  1.00  0.33
ATOM   1367  HZ3 LYS D  22       3.315  19.815   4.474  1.00  0.33
ATOM   1368  C   LYS D  22       1.089  14.693   5.087  1.00  0.55
ATOM   1369  O   LYS D  22       2.316  14.902   4.956  1.00 -0.55
ATOM   1370  N   GLU D  23       0.575  14.210   6.231  1.00 -0.40
ATOM   1371  H   GLU D  23      -0.396  14.006   6.324  1.00  0.40
ATOM   1372  CA  GLU D  23       1.402  13.945   7.429  1.00  0.00
ATOM   1373  CB  GLU D  23       0.482  13.445   8.572  1.00  0.00
ATOM   1374  CG  GLU D  23      -0.445  14.498   9.175  1.00  0.00
ATOM   1375  CD  GLU D  23       0.257  15.735   9.708  1.00  0.10
ATOM   1376  OE1 GLU D  23       1.109  15.746  10.618  1.00 -0.55
ATOM   1377  OE2 GLU D  23       0.015  16.877   9.247  1.00 -0.55
ATOM   1378  C   GLU D  23       2.578  12.990   7.203  1.00  0.55
ATOM   1379  O   GLU D  23       3.647  13.220   7.798  1.00 -0.55
ATOM   1380  N   LEU D  24       2.455  11.985   6.349  1.00 -0.40
ATOM   1381  H   LEU D  24       1.609  11.815   5.851  1.00  0.40
ATOM   1382  CA  LEU D  24       3.556  11.059   6.082  1.00  0.00
ATOM   1383  CB  LEU D  24       3.032   9.626   6.048  1.00  0.00
ATOM   1384  CG  LEU D  24       2.305   9.080   7.293  1.00  0.00
ATOM   1385  CD1 LEU D  24       1.749   7.653   7.103  1.00  0.00
ATOM   1386  CD2 LEU D  24       3.197   9.076   8.537  1.00  0.00
ATOM   1387  C   LEU D  24       4.285  11.384   4.788  1.00  0.55
ATOM   1388  O   LEU D  24       5.180  10.597   4.470  1.00 -0.55
ATOM   1389  N   ALA D  25       3.894  12.440   4.088  1.00 -0.40
ATOM   1390  H   ALA D  25       3.161  13.043   4.395  1.00  0.40
ATOM   1391  CA  ALA D  25       4.534  12.787   2.797  1.00  0.00
ATOM   1392  CB  ALA D  25       5.925  13.295   3.143  1.00  0.00
ATOM   1393  C   ALA D  25       4.500  11.585   1.870  1.00  0.55
ATOM   1394  O   ALA D  25       5.453  11.073   1.292  1.00 -0.55
ATOM   1395  N   LEU D  26       3.314  10.981   1.741  1.00 -0.40
ATOM   1396  H   LEU D  26       2.510  11.309   2.231  1.00  0.40
ATOM   1397  CA  LEU D  26       3.092   9.817   0.892  1.00  0.00
ATOM   1398  CB  LEU D  26       1.747   9.175   1.246  1.00  0.00
ATOM   1399  CG  LEU D  26       1.648   8.611   2.663  1.00  0.00
ATOM   1400  CD1 LEU D  26       0.402   7.757   2.931  1.00  0.00
ATOM   1401  CD2 LEU D  26       2.850   7.722   2.990  1.00  0.00
ATOM   1402  C   LEU D  26       3.156  10.205  -0.591  1.00  0.55
ATOM   1403  O   LEU D  26       2.960  11.376  -0.928  1.00 -0.55
ATOM   1404  N   PRO D  27       3.428   9.230  -1.459  1.00 -0.20
ATOM   1405  CD  PRO D  27       3.648   7.825  -1.075  1.00  0.10
ATOM   1406  CA  PRO D  27       3.483   9.456  -2.903  1.00  0.10
ATOM   1407  CB  PRO D  27       3.743   8.043  -3.473  1.00  0.00
ATOM   1408  CG  PRO D  27       3.349   7.085  -2.374  1.00  0.00
ATOM   1409  C   PRO D  27       2.191  10.036  -3.461  1.00  0.55
ATOM   1410  O   PRO D  27       1.088   9.718  -2.938  1.00 -0.55
ATOM   1411  N   GLU D  28       2.304  10.810  -4.541  1.00 -0.40
ATOM   1412  H   GLU D  28       3.172  11.032  -4.977  1.00  0.40
ATOM   1413  CA  GLU D  28       1.074  11.373  -5.127  1.00  0.00
ATOM   1414  CB  GLU D  28       1.350  12.306  -6.280  1.00  0.00
ATOM   1415  CG  GLU D  28       0.990  13.782  -6.213  1.00  0.00
ATOM   1416  CD  GLU D  28       0.328  14.403  -4.996  1.00  0.10
ATOM   1417  OE1 GLU D  28       1.056  14.702  -4.000  1.00 -0.55
ATOM   1418  OE2 GLU D  28      -0.926  14.612  -4.974  1.00 -0.55
ATOM   1419  C   GLU D  28       0.118  10.296  -5.616  1.00  0.55
ATOM   1420  O   GLU D  28      -1.104  10.558  -5.638  1.00 -0.55
ATOM   1421  N   TYR D  29       0.629   9.101  -5.967  1.00 -0.40
ATOM   1422  H   TYR D  29       1.607   8.914  -5.918  1.00  0.40
ATOM   1423  CA  TYR D  29      -0.215   7.989  -6.445  1.00  0.00
ATOM   1424  CB  TYR D  29       0.585   7.023  -7.353  1.00  0.12
ATOM   1425  CG  TYR D  29       1.847   6.428  -6.773  1.00 -0.12
ATOM   1426  CD1 TYR D  29       1.754   5.407  -5.806  1.00 -0.12
ATOM   1427  HD1 TYR D  29       0.774   5.072  -5.504  1.00  0.12
ATOM   1428  CE1 TYR D  29       2.865   4.812  -5.225  1.00 -0.12
ATOM   1429  HE1 TYR D  29       2.756   4.024  -4.495  1.00  0.12
ATOM   1430  CZ  TYR D  29       4.119   5.259  -5.609  1.00  0.06
ATOM   1431  OH  TYR D  29       5.205   4.686  -5.003  1.00 -0.49
ATOM   1432  HH  TYR D  29       5.992   4.973  -5.471  1.00  0.43
ATOM   1433  CD2 TYR D  29       3.145   6.852  -7.127  1.00 -0.12
ATOM   1434  HD2 TYR D  29       3.258   7.634  -7.863  1.00  0.12
ATOM   1435  CE2 TYR D  29       4.291   6.291  -6.554  1.00 -0.12
ATOM   1436  HE2 TYR D  29       5.277   6.637  -6.827  1.00  0.12
ATOM   1437  C   TYR D  29      -0.840   7.206  -5.295  1.00  0.55
ATOM   1438  O   TYR D  29      -1.552   6.249  -5.622  1.00 -0.55
ATOM   1439  N   TYR D  30      -0.556   7.619  -4.077  1.00 -0.40
ATOM   1440  H   TYR D  30       0.015   8.420  -3.913  1.00  0.40
ATOM   1441  CA  TYR D  30      -1.057   6.932  -2.879  1.00  0.00
ATOM   1442  CB  TYR D  30      -0.895   7.796  -1.635  1.00  0.12
ATOM   1443  CG  TYR D  30      -1.474   7.164  -0.387  1.00 -0.12
ATOM   1444  CD1 TYR D  30      -1.006   5.928   0.042  1.00 -0.12
ATOM   1445  HD1 TYR D  30      -0.208   5.435  -0.493  1.00  0.12
ATOM   1446  CE1 TYR D  30      -1.564   5.331   1.152  1.00 -0.12
ATOM   1447  HE1 TYR D  30      -1.198   4.364   1.463  1.00  0.12
ATOM   1448  CZ  TYR D  30      -2.579   5.927   1.882  1.00  0.06
ATOM   1449  OH  TYR D  30      -3.019   5.254   2.986  1.00 -0.49
ATOM   1450  HH  TYR D  30      -3.814   5.690   3.302  1.00  0.43
ATOM   1451  CD2 TYR D  30      -2.498   7.771   0.358  1.00 -0.12
ATOM   1452  HD2 TYR D  30      -2.864   8.738   0.048  1.00  0.12
ATOM   1453  CE2 TYR D  30      -3.064   7.167   1.488  1.00 -0.12
ATOM   1454  HE2 TYR D  30      -3.856   7.653   2.038  1.00  0.12
ATOM   1455  C   TYR D  30      -2.467   6.405  -3.054  1.00  0.55
ATOM   1456  O   TYR D  30      -3.510   7.046  -3.256  1.00 -0.55
ATOM   1457  N   GLY D  31      -2.543   5.073  -2.925  1.00 -0.40
ATOM   1458  H   GLY D  31      -1.745   4.512  -2.717  1.00  0.40
ATOM   1459  CA  GLY D  31      -3.818   4.356  -3.085  1.00  0.00
ATOM   1460  C   GLY D  31      -4.931   4.531  -2.105  1.00  0.55
ATOM   1461  O   GLY D  31      -6.026   4.033  -2.409  1.00 -0.55
ATOM   1462  N   GLU D  32      -4.777   5.128  -0.940  1.00 -0.40
ATOM   1463  H   GLU D  32      -3.887   5.481  -0.663  1.00  0.40
ATOM   1464  CA  GLU D  32      -5.852   5.333   0.044  1.00  0.00
ATOM   1465  CB  GLU D  32      -6.847   6.440  -0.414  1.00  0.00
ATOM   1466  CG  GLU D  32      -6.028   7.711  -0.695  1.00  0.00
ATOM   1467  CD  GLU D  32      -6.721   8.917  -1.265  1.00  0.10
ATOM   1468  OE1 GLU D  32      -7.959   8.936  -1.336  1.00 -0.55
ATOM   1469  OE2 GLU D  32      -6.182   9.963  -1.665  1.00 -0.55
ATOM   1470  C   GLU D  32      -6.635   4.097   0.373  1.00  0.55
ATOM   1471  O   GLU D  32      -7.859   4.115   0.373  1.00 -0.55
ATOM   1472  N   ASN D  33      -5.881   3.021   0.627  1.00 -0.40
ATOM   1473  H   ASN D  33      -4.887   3.047   0.564  1.00  0.40
ATOM   1474  CA  ASN D  33      -6.463   1.736   1.011  1.00  0.00
ATOM   1475  CB  ASN D  33      -6.904   0.940  -0.193  1.00  0.00
ATOM   1476  CG  ASN D  33      -5.723   0.589  -1.081  1.00  0.55
ATOM   1477  OD1 ASN D  33      -4.915  -0.237  -0.662  1.00 -0.55
ATOM   1478  ND2 ASN D  33      -5.540   1.220  -2.251  1.00 -0.78
ATOM   1479 HD21 ASN D  33      -4.760   0.983  -2.831  1.00  0.39
ATOM   1480 HD22 ASN D  33      -6.184   1.927  -2.544  1.00  0.39
ATOM   1481  C   ASN D  33      -5.448   1.119   1.989  1.00  0.55
ATOM   1482  O   ASN D  33      -4.329   1.686   2.113  1.00 -0.55
ATOM   1483  N   LEU D  34      -5.798   0.046   2.674  1.00 -0.40
ATOM   1484  H   LEU D  34      -6.687  -0.396   2.577  1.00  0.40
ATOM   1485  CA  LEU D  34      -4.848  -0.552   3.639  1.00  0.00
ATOM   1486  CB  LEU D  34      -5.653  -1.573   4.455  1.00  0.00
ATOM   1487  CG  LEU D  34      -6.878  -1.111   5.280  1.00  0.00
ATOM   1488  CD1 LEU D  34      -7.530  -2.306   5.981  1.00  0.00
ATOM   1489  CD2 LEU D  34      -6.390  -0.057   6.274  1.00  0.00
ATOM   1490  C   LEU D  34      -3.576  -1.186   3.044  1.00  0.55
ATOM   1491  O   LEU D  34      -2.509  -1.127   3.689  1.00 -0.55
ATOM   1492  N   ASP D  35      -3.721  -1.747   1.830  1.00 -0.40
ATOM   1493  H   ASP D  35      -4.606  -1.773   1.373  1.00  0.40
ATOM   1494  CA  ASP D  35      -2.591  -2.368   1.074  1.00  0.00
ATOM   1495  CB  ASP D  35      -2.988  -3.218  -0.140  1.00  0.00
ATOM   1496  CG  ASP D  35      -3.871  -4.390   0.287  1.00  0.10
ATOM   1497  OD1 ASP D  35      -3.376  -5.195   1.116  1.00 -0.55
ATOM   1498  OD2 ASP D  35      -5.033  -4.572  -0.142  1.00 -0.55
ATOM   1499  C   ASP D  35      -1.637  -1.267   0.634  1.00  0.55
ATOM   1500  O   ASP D  35      -0.406  -1.479   0.755  1.00 -0.55
ATOM   1501  N   ALA D  36      -2.150  -0.139   0.194  1.00 -0.40
ATOM   1502  H   ALA D  36      -3.136  -0.023   0.118  1.00  0.40
ATOM   1503  CA  ALA D  36      -1.370   1.013  -0.213  1.00  0.00
ATOM   1504  CB  ALA D  36      -2.154   2.147  -0.822  1.00  0.00
ATOM   1505  C   ALA D  36      -0.690   1.552   1.056  1.00  0.55
ATOM   1506  O   ALA D  36       0.487   1.935   0.924  1.00 -0.55
ATOM   1507  N   LEU D  37      -1.398   1.542   2.181  1.00 -0.40
ATOM   1508  H   LEU D  37      -2.333   1.203   2.247  1.00  0.40
ATOM   1509  CA  LEU D  37      -0.762   2.065   3.413  1.00  0.00
ATOM   1510  CB  LEU D  37      -1.778   2.238   4.552  1.00  0.00
ATOM   1511  CG  LEU D  37      -1.137   2.789   5.844  1.00  0.00
ATOM   1512  CD1 LEU D  37      -0.428   4.154   5.720  1.00  0.00
ATOM   1513  CD2 LEU D  37      -2.230   2.845   6.916  1.00  0.00
ATOM   1514  C   LEU D  37       0.423   1.212   3.869  1.00  0.55
ATOM   1515  O   LEU D  37       1.480   1.693   4.256  1.00 -0.55
ATOM   1516  N   TRP D  38       0.209  -0.116   3.840  1.00 -0.40
ATOM   1517  H   TRP D  38      -0.673  -0.506   3.586  1.00  0.40
ATOM   1518  CA  TRP D  38       1.263  -1.072   4.181  1.00  0.00
ATOM   1519  CB  TRP D  38       0.720  -2.493   4.073  1.00  0.12
ATOM   1520  CG  TRP D  38       1.805  -3.513   4.292  1.00 -0.12
ATOM   1521  CD1 TRP D  38       2.450  -4.198   3.298  1.00 -0.12
ATOM   1522  HD1 TRP D  38       2.257  -4.097   2.240  1.00  0.12
ATOM   1523  NE1 TRP D  38       3.384  -5.033   3.864  1.00 -0.40
ATOM   1524  HE1 TRP D  38       3.958  -5.643   3.363  1.00  0.40
ATOM   1525  CE2 TRP D  38       3.400  -4.897   5.210  1.00  0.00
ATOM   1526  CD2 TRP D  38       2.411  -3.932   5.514  1.00  0.00
ATOM   1527  CE3 TRP D  38       2.241  -3.567   6.849  1.00 -0.12
ATOM   1528  HE3 TRP D  38       1.539  -2.807   7.159  1.00  0.12
ATOM   1529  CZ3 TRP D  38       3.027  -4.234   7.790  1.00 -0.12
ATOM   1530  HZ3 TRP D  38       2.886  -3.987   8.831  1.00  0.12
ATOM   1531  CZ2 TRP D  38       4.214  -5.532   6.152  1.00 -0.12
ATOM   1532  HZ2 TRP D  38       4.980  -6.240   5.873  1.00  0.12
ATOM   1533  CH2 TRP D  38       4.002  -5.219   7.464  1.00 -0.12
ATOM   1534  HH2 TRP D  38       4.566  -5.711   8.242  1.00  0.12
ATOM   1535  C   TRP D  38       2.519  -0.879   3.305  1.00  0.55
ATOM   1536  O   TRP D  38       3.670  -0.929   3.790  1.00 -0.55
ATOM   1537  N   ASP D  39       2.293  -0.718   1.985  1.00 -0.40
ATOM   1538  H   ASP D  39       1.367  -0.723   1.618  1.00  0.40
ATOM   1539  CA  ASP D  39       3.344  -0.529   1.000  1.00  0.00
ATOM   1540  CB  ASP D  39       2.801  -0.475  -0.445  1.00  0.00
ATOM   1541  CG  ASP D  39       3.950  -0.444  -1.449  1.00  0.10
ATOM   1542  OD1 ASP D  39       4.875  -1.308  -1.558  1.00 -0.55
ATOM   1543  OD2 ASP D  39       3.903   0.568  -2.188  1.00 -0.55
ATOM   1544  C   ASP D  39       4.147   0.720   1.341  1.00  0.55
ATOM   1545  O   ASP D  39       5.375   0.701   1.287  1.00 -0.55
ATOM   1546  N   ALA D  40       3.425   1.781   1.670  1.00 -0.40
ATOM   1547  H   ALA D  40       2.429   1.780   1.701  1.00  0.40
ATOM   1548  CA  ALA D  40       4.098   3.008   2.005  1.00  0.00
ATOM   1549  CB  ALA D  40       3.108   4.192   2.046  1.00  0.00
ATOM   1550  C   ALA D  40       4.847   2.945   3.326  1.00  0.55
ATOM   1551  O   ALA D  40       5.942   3.565   3.414  1.00 -0.55
ATOM   1552  N   LEU D  41       4.279   2.302   4.337  1.00 -0.40
ATOM   1553  H   LEU D  41       3.398   1.839   4.287  1.00  0.40
ATOM   1554  CA  LEU D  41       5.018   2.279   5.625  1.00  0.00
ATOM   1555  CB  LEU D  41       4.104   1.734   6.716  1.00  0.00
ATOM   1556  CG  LEU D  41       2.933   2.617   7.138  1.00  0.00
ATOM   1557  CD1 LEU D  41       2.060   1.972   8.183  1.00  0.00
ATOM   1558  CD2 LEU D  41       3.429   3.981   7.603  1.00  0.00
ATOM   1559  C   LEU D  41       6.320   1.472   5.499  1.00  0.55
ATOM   1560  O   LEU D  41       7.373   1.764   6.055  1.00 -0.55
ATOM   1561  N   THR D  42       6.293   0.426   4.701  1.00 -0.40
ATOM   1562  H   THR D  42       5.460   0.203   4.203  1.00  0.40
ATOM   1563  CA  THR D  42       7.387  -0.483   4.450  1.00  0.00
ATOM   1564  CB  THR D  42       6.874  -1.938   4.297  1.00  0.00
ATOM   1565  OG1 THR D  42       5.911  -2.164   3.266  1.00 -0.49
ATOM   1566  HG1 THR D  42       5.104  -1.733   3.558  1.00  0.49
ATOM   1567  CG2 THR D  42       6.164  -2.300   5.617  1.00  0.00
ATOM   1568  C   THR D  42       8.225  -0.153   3.239  1.00  0.55
ATOM   1569  O   THR D  42       9.248  -0.869   3.171  1.00 -0.55
ATOM   1570  N   GLY D  43       7.890   0.727   2.339  1.00 -0.40
ATOM   1571  H   GLY D  43       7.055   1.270   2.390  1.00  0.40
ATOM   1572  CA  GLY D  43       8.758   0.948   1.196  1.00  0.00
ATOM   1573  C   GLY D  43       8.665   2.366   0.674  1.00  0.55
ATOM   1574  O   GLY D  43       8.721   2.567  -0.555  1.00 -0.55
ATOM   1575  N   TRP D  44       8.490   3.341   1.571  1.00 -0.40
ATOM   1576  H   TRP D  44       8.410   3.177   2.551  1.00  0.40
ATOM   1577  CA  TRP D  44       8.409   4.732   1.110  1.00  0.00
ATOM   1578  CB  TRP D  44       7.004   5.048   0.545  1.00  0.12
ATOM   1579  CG  TRP D  44       6.933   6.467   0.075  1.00 -0.12
ATOM   1580  CD1 TRP D  44       6.740   7.637   0.790  1.00 -0.12
ATOM   1581  HD1 TRP D  44       6.566   7.678   1.855  1.00  0.12
ATOM   1582  NE1 TRP D  44       6.797   8.735  -0.026  1.00 -0.40
ATOM   1583  HE1 TRP D  44       6.692   9.666   0.248  1.00  0.40
ATOM   1584  CE2 TRP D  44       7.035   8.275  -1.323  1.00  0.00
ATOM   1585  CD2 TRP D  44       7.122   6.855  -1.288  1.00  0.00
ATOM   1586  CE3 TRP D  44       7.348   6.145  -2.457  1.00 -0.12
ATOM   1587  HE3 TRP D  44       7.395   5.066  -2.470  1.00  0.12
ATOM   1588  CZ3 TRP D  44       7.515   6.851  -3.622  1.00 -0.12
ATOM   1589  HZ3 TRP D  44       7.702   6.315  -4.541  1.00  0.12
ATOM   1590  CZ2 TRP D  44       7.195   9.000  -2.513  1.00 -0.12
ATOM   1591  HZ2 TRP D  44       7.126  10.077  -2.558  1.00  0.12
ATOM   1592  CH2 TRP D  44       7.449   8.258  -3.651  1.00 -0.12
ATOM   1593  HH2 TRP D  44       7.602   8.771  -4.588  1.00  0.12
ATOM   1594  C   TRP D  44       8.786   5.747   2.198  1.00  0.55
ATOM   1595  O   TRP D  44       9.672   6.603   2.086  1.00 -0.55
ATOM   1596  N   VAL D  45       8.005   5.604   3.279  1.00 -0.40
ATOM   1597  H   VAL D  45       7.311   4.890   3.312  1.00  0.40
ATOM   1598  CA  VAL D  45       8.075   6.430   4.464  1.00  0.00
ATOM   1599  CB  VAL D  45       6.953   5.970   5.438  1.00  0.00
ATOM   1600  CG1 VAL D  45       7.110   6.443   6.852  1.00  0.00
ATOM   1601  CG2 VAL D  45       5.606   6.537   4.950  1.00  0.00
ATOM   1602  C   VAL D  45       9.460   6.454   5.114  1.00  0.55
ATOM   1603  O   VAL D  45      10.276   5.517   5.166  1.00 -0.55
ATOM   1604  N   GLU D  46       9.732   7.643   5.654  1.00 -0.40
ATOM   1605  H   GLU D  46       9.093   8.405   5.581  1.00  0.40
ATOM   1606  CA  GLU D  46      10.952   7.922   6.378  1.00  0.00
ATOM   1607  CB  GLU D  46      11.231   9.411   6.216  1.00  0.00
ATOM   1608  CG  GLU D  46      11.733   9.969   7.551  1.00  0.00
ATOM   1609  CD  GLU D  46      12.329  11.292   7.061  1.00  0.10
ATOM   1610  OE1 GLU D  46      11.753  11.888   6.109  1.00 -0.55
ATOM   1611  OE2 GLU D  46      13.376  11.685   7.570  1.00 -0.55
ATOM   1612  C   GLU D  46      10.875   7.591   7.862  1.00  0.55
ATOM   1613  O   GLU D  46       9.865   7.851   8.528  1.00 -0.55
ATOM   1614  N   TYR D  47      11.920   6.996   8.374  1.00 -0.40
ATOM   1615  H   TYR D  47      12.708   6.741   7.820  1.00  0.40
ATOM   1616  CA  TYR D  47      11.998   6.663   9.802  1.00  0.00
ATOM   1617  CB  TYR D  47      12.083   5.131  10.011  1.00  0.12
ATOM   1618  CG  TYR D  47      10.832   4.440   9.490  1.00 -0.12
ATOM   1619  CD1 TYR D  47       9.648   4.560  10.219  1.00 -0.12
ATOM   1620  HD1 TYR D  47       9.660   5.101  11.154  1.00  0.12
ATOM   1621  CE1 TYR D  47       8.467   4.009   9.782  1.00 -0.12
ATOM   1622  HE1 TYR D  47       7.557   4.135  10.350  1.00  0.12
ATOM   1623  CZ  TYR D  47       8.467   3.293   8.607  1.00  0.06
ATOM   1624  OH  TYR D  47       7.260   2.729   8.196  1.00 -0.49
ATOM   1625  HH  TYR D  47       7.444   2.139   7.461  1.00  0.43
ATOM   1626  CD2 TYR D  47      10.810   3.746   8.302  1.00 -0.12
ATOM   1627  HD2 TYR D  47      11.700   3.672   7.694  1.00  0.12
ATOM   1628  CE2 TYR D  47       9.624   3.142   7.895  1.00 -0.12
ATOM   1629  HE2 TYR D  47       9.617   2.541   6.998  1.00  0.12
ATOM   1630  C   TYR D  47      13.186   7.368  10.451  1.00  0.55
ATOM   1631  O   TYR D  47      14.047   7.815   9.694  1.00 -0.55
ATOM   1632  N   PRO D  48      13.294   7.505  11.762  1.00 -0.20
ATOM   1633  CD  PRO D  48      14.470   8.151  12.386  1.00  0.10
ATOM   1634  CA  PRO D  48      12.284   7.055  12.730  1.00  0.10
ATOM   1635  CB  PRO D  48      12.919   7.270  14.080  1.00  0.00
ATOM   1636  CG  PRO D  48      14.271   7.889  13.861  1.00  0.00
ATOM   1637  C   PRO D  48      11.047   7.941  12.524  1.00  0.55
ATOM   1638  O   PRO D  48      11.081   9.081  12.063  1.00 -0.55
ATOM   1639  N   LEU D  49       9.912   7.361  12.877  1.00 -0.40
ATOM   1640  H   LEU D  49       9.887   6.430  13.232  1.00  0.40
ATOM   1641  CA  LEU D  49       8.621   8.033  12.774  1.00  0.00
ATOM   1642  CB  LEU D  49       7.784   7.318  11.695  1.00  0.00
ATOM   1643  CG  LEU D  49       6.285   7.624  11.556  1.00  0.00
ATOM   1644  CD1 LEU D  49       6.170   8.993  10.909  1.00  0.00
ATOM   1645  CD2 LEU D  49       5.534   6.587  10.745  1.00  0.00
ATOM   1646  C   LEU D  49       7.856   8.067  14.095  1.00  0.55
ATOM   1647  O   LEU D  49       7.833   7.093  14.840  1.00 -0.55
ATOM   1648  N   VAL D  50       7.237   9.202  14.328  1.00 -0.40
ATOM   1649  H   VAL D  50       7.338   9.990  13.726  1.00  0.40
ATOM   1650  CA  VAL D  50       6.360   9.389  15.485  1.00  0.00
ATOM   1651  CB  VAL D  50       6.864  10.392  16.505  1.00  0.00
ATOM   1652  CG1 VAL D  50       5.976  10.585  17.728  1.00  0.00
ATOM   1653  CG2 VAL D  50       8.289   9.908  16.835  1.00  0.00
ATOM   1654  C   VAL D  50       4.957   9.722  14.982  1.00  0.55
ATOM   1655  O   VAL D  50       4.694  10.693  14.290  1.00 -0.55
ATOM   1656  N   LEU D  51       4.022   8.814  15.295  1.00 -0.40
ATOM   1657  H   LEU D  51       4.266   7.972  15.768  1.00  0.40
ATOM   1658  CA  LEU D  51       2.617   8.954  14.992  1.00  0.00
ATOM   1659  CB  LEU D  51       1.964   7.666  14.508  1.00  0.00
ATOM   1660  CG  LEU D  51       0.431   7.899  14.255  1.00  0.00
ATOM   1661  CD1 LEU D  51       0.344   8.946  13.166  1.00  0.00
ATOM   1662  CD2 LEU D  51      -0.313   6.653  13.870  1.00  0.00
ATOM   1663  C   LEU D  51       1.850   9.395  16.268  1.00  0.55
ATOM   1664  O   LEU D  51       1.715   8.557  17.200  1.00 -0.55
ATOM   1665  N   GLU D  52       1.399  10.648  16.303  1.00 -0.40
ATOM   1666  H   GLU D  52       1.576  11.296  15.567  1.00  0.40
ATOM   1667  CA  GLU D  52       0.603  11.155  17.441  1.00  0.00
ATOM   1668  CB  GLU D  52       1.049  12.512  17.974  1.00  0.00
ATOM   1669  CG  GLU D  52       0.120  12.881  19.125  1.00  0.00
ATOM   1670  CD  GLU D  52       0.505  14.125  19.876  1.00  0.10
ATOM   1671  OE1 GLU D  52       1.453  14.804  19.421  1.00 -0.55
ATOM   1672  OE2 GLU D  52      -0.122  14.438  20.921  1.00 -0.55
ATOM   1673  C   GLU D  52      -0.851  11.240  16.971  1.00  0.55
ATOM   1674  O   GLU D  52      -1.195  12.071  16.136  1.00 -0.55
ATOM   1675  N   TRP D  53      -1.679  10.348  17.439  1.00 -0.40
ATOM   1676  H   TRP D  53      -1.353   9.670  18.090  1.00  0.40
ATOM   1677  CA  TRP D  53      -3.079  10.211  17.117  1.00  0.00
ATOM   1678  CB  TRP D  53      -3.360   8.765  16.698  1.00  0.12
ATOM   1679  CG  TRP D  53      -4.647   8.560  15.930  1.00 -0.12
ATOM   1680  CD1 TRP D  53      -5.830   9.254  16.037  1.00 -0.12
ATOM   1681  HD1 TRP D  53      -5.990  10.091  16.700  1.00  0.12
ATOM   1682  NE1 TRP D  53      -6.779   8.743  15.192  1.00 -0.40
ATOM   1683  HE1 TRP D  53      -7.701   9.054  15.116  1.00  0.40
ATOM   1684  CE2 TRP D  53      -6.220   7.726  14.472  1.00  0.00
ATOM   1685  CD2 TRP D  53      -4.896   7.559  14.926  1.00  0.00
ATOM   1686  CE3 TRP D  53      -4.097   6.557  14.345  1.00 -0.12
ATOM   1687  HE3 TRP D  53      -3.072   6.398  14.648  1.00  0.12
ATOM   1688  CZ3 TRP D  53      -4.656   5.760  13.355  1.00 -0.12
ATOM   1689  HZ3 TRP D  53      -4.053   5.001  12.880  1.00  0.12
ATOM   1690  CZ2 TRP D  53      -6.798   6.909  13.491  1.00 -0.12
ATOM   1691  HZ2 TRP D  53      -7.817   7.029  13.153  1.00  0.12
ATOM   1692  CH2 TRP D  53      -5.987   5.924  12.965  1.00 -0.12
ATOM   1693  HH2 TRP D  53      -6.397   5.254  12.225  1.00  0.12
ATOM   1694  C   TRP D  53      -3.992  10.680  18.260  1.00  0.55
ATOM   1695  O   TRP D  53      -4.260   9.961  19.231  1.00 -0.55
ATOM   1696  N   ARG D  54      -4.509  11.889  18.138  1.00 -0.40
ATOM   1697  H   ARG D  54      -4.297  12.469  17.356  1.00  0.40
ATOM   1698  CA  ARG D  54      -5.423  12.471  19.124  1.00  0.00
ATOM   1699  CB  ARG D  54      -5.277  13.968  19.169  1.00  0.00
ATOM   1700  CG  ARG D  54      -3.840  14.366  19.208  1.00  0.00
ATOM   1701  CD  ARG D  54      -3.763  15.882  19.059  1.00  0.35
ATOM   1702  NE  ARG D  54      -2.370  16.200  19.424  1.00 -0.35
ATOM   1703  HE  ARG D  54      -1.843  15.590  20.014  1.00  0.45
ATOM   1704  CZ  ARG D  54      -1.827  17.333  18.943  1.00  0.35
ATOM   1705  NH1 ARG D  54      -2.595  18.101  18.159  1.00 -0.70
ATOM   1706 HH11 ARG D  54      -3.533  17.824  17.951  1.00  0.40
ATOM   1707 HH12 ARG D  54      -2.229  18.952  17.780  1.00  0.40
ATOM   1708  NH2 ARG D  54      -0.573  17.686  19.232  1.00 -0.70
ATOM   1709 HH21 ARG D  54      -0.013  17.103  19.820  1.00  0.40
ATOM   1710 HH22 ARG D  54      -0.194  18.534  18.861  1.00  0.40
ATOM   1711  C   ARG D  54      -6.883  12.189  18.811  1.00  0.55
ATOM   1712  O   ARG D  54      -7.318  12.067  17.663  1.00 -0.55
ATOM   1713  N   GLN D  55      -7.648  12.139  19.909  1.00 -0.40
ATOM   1714  H   GLN D  55      -7.251  12.312  20.806  1.00  0.40
ATOM   1715  CA  GLN D  55      -9.090  11.838  19.932  1.00  0.00
ATOM   1716  CB  GLN D  55      -9.990  12.899  19.315  1.00  0.00
ATOM   1717  CG  GLN D  55      -9.701  14.322  19.634  1.00  0.00
ATOM   1718  CD  GLN D  55      -9.928  14.596  21.112  1.00  0.55
ATOM   1719  OE1 GLN D  55     -10.852  14.070  21.754  1.00 -0.55
ATOM   1720  NE2 GLN D  55      -8.987  15.444  21.557  1.00 -0.78
ATOM   1721 HE21 GLN D  55      -8.987  15.733  22.514  1.00  0.39
ATOM   1722 HE22 GLN D  55      -8.286  15.786  20.931  1.00  0.39
ATOM   1723  C   GLN D  55      -9.358  10.579  19.102  1.00  0.55
ATOM   1724  O   GLN D  55     -10.206  10.650  18.206  1.00 -0.55
ATOM   1725  N   PHE D  56      -8.638   9.514  19.326  1.00 -0.40
ATOM   1726  H   PHE D  56      -7.951   9.489  20.048  1.00  0.40
ATOM   1727  CA  PHE D  56      -8.780   8.290  18.548  1.00  0.00
ATOM   1728  CB  PHE D  56      -7.884   7.117  19.070  1.00  0.12
ATOM   1729  CG  PHE D  56      -8.059   5.866  18.234  1.00 -0.12
ATOM   1730  CD1 PHE D  56      -7.308   5.644  17.095  1.00 -0.12
ATOM   1731  HD1 PHE D  56      -6.549   6.362  16.823  1.00  0.12
ATOM   1732  CE1 PHE D  56      -7.495   4.539  16.295  1.00 -0.12
ATOM   1733  HE1 PHE D  56      -6.903   4.414  15.401  1.00  0.12
ATOM   1734  CZ  PHE D  56      -8.437   3.593  16.637  1.00 -0.12
ATOM   1735  HZ  PHE D  56      -8.574   2.713  16.027  1.00  0.12
ATOM   1736  CD2 PHE D  56      -9.016   4.915  18.567  1.00 -0.12
ATOM   1737  HD2 PHE D  56      -9.616   5.057  19.453  1.00  0.12
ATOM   1738  CE2 PHE D  56      -9.215   3.789  17.786  1.00 -0.12
ATOM   1739  HE2 PHE D  56      -9.967   3.064  18.062  1.00  0.12
ATOM   1740  C   PHE D  56     -10.235   7.888  18.459  1.00  0.55
ATOM   1741  O   PHE D  56     -10.788   7.583  17.403  1.00 -0.55
ATOM   1742  N   GLU D  57     -10.875   7.847  19.613  1.00 -0.40
ATOM   1743  H   GLU D  57     -10.450   8.088  20.482  1.00  0.40
ATOM   1744  CA  GLU D  57     -12.286   7.428  19.647  1.00  0.00
ATOM   1745  CB  GLU D  57     -12.731   7.447  21.119  1.00  0.00
ATOM   1746  CG  GLU D  57     -11.827   6.468  21.903  1.00  0.00
ATOM   1747  CD  GLU D  57     -12.309   5.086  21.422  1.00  0.10
ATOM   1748  OE1 GLU D  57     -13.539   4.903  21.167  1.00 -0.55
ATOM   1749  OE2 GLU D  57     -11.350   4.280  21.344  1.00 -0.55
ATOM   1750  C   GLU D  57     -13.226   8.238  18.785  1.00  0.55
ATOM   1751  O   GLU D  57     -14.159   7.640  18.238  1.00 -0.55
ATOM   1752  N   GLN D  58     -13.059   9.541  18.646  1.00 -0.40
ATOM   1753  H   GLN D  58     -12.314  10.041  19.082  1.00  0.40
ATOM   1754  CA  GLN D  58     -13.991  10.327  17.818  1.00  0.00
ATOM   1755  CB  GLN D  58     -13.777  11.833  17.959  1.00  0.00
ATOM   1756  CG  GLN D  58     -14.045  12.422  19.347  1.00  0.00
ATOM   1757  CD  GLN D  58     -14.151  13.951  19.313  1.00  0.55
ATOM   1758  OE1 GLN D  58     -13.373  14.649  19.970  1.00 -0.55
ATOM   1759  NE2 GLN D  58     -15.159  14.475  18.554  1.00 -0.78
ATOM   1760 HE21 GLN D  58     -15.276  15.466  18.494  1.00  0.39
ATOM   1761 HE22 GLN D  58     -15.779  13.867  18.058  1.00  0.39
ATOM   1762  C   GLN D  58     -13.871   9.932  16.352  1.00  0.55
ATOM   1763  O   GLN D  58     -14.823   9.873  15.599  1.00 -0.55
ATOM   1764  N   SER D  59     -12.600   9.707  15.980  1.00 -0.40
ATOM   1765  H   SER D  59     -11.840   9.789  16.619  1.00  0.40
ATOM   1766  CA  SER D  59     -12.252   9.329  14.618  1.00  0.00
ATOM   1767  CB  SER D  59     -10.742   9.419  14.380  1.00  0.00
ATOM   1768  OG  SER D  59      -9.985   8.432  15.041  1.00 -0.49
ATOM   1769  HG  SER D  59     -10.278   8.443  15.956  1.00  0.49
ATOM   1770  C   SER D  59     -12.830   7.960  14.320  1.00  0.55
ATOM   1771  O   SER D  59     -13.230   7.743  13.205  1.00 -0.55
ATOM   1772  N   LYS D  60     -12.866   7.106  15.304  1.00 -0.40
ATOM   1773  H   LYS D  60     -12.537   7.370  16.206  1.00  0.40
ATOM   1774  CA  LYS D  60     -13.365   5.724  15.227  1.00  0.00
ATOM   1775  CB  LYS D  60     -13.110   4.995  16.529  1.00  0.00
ATOM   1776  CG  LYS D  60     -13.121   3.478  16.440  1.00  0.00
ATOM   1777  CD  LYS D  60     -12.430   2.997  17.729  1.00  0.00
ATOM   1778  CE  LYS D  60     -13.148   1.784  18.292  1.00  0.33
ATOM   1779  NZ  LYS D  60     -12.399   1.290  19.472  1.00 -0.32
ATOM   1780  HZ1 LYS D  60     -12.355   2.038  20.193  1.00  0.33
ATOM   1781  HZ2 LYS D  60     -11.435   1.026  19.185  1.00  0.33
ATOM   1782  HZ3 LYS D  60     -12.883   0.457  19.865  1.00  0.33
ATOM   1783  C   LYS D  60     -14.840   5.709  14.855  1.00  0.55
ATOM   1784  O   LYS D  60     -15.294   4.964  13.999  1.00 -0.55
ATOM   1785  N   GLN D  61     -15.563   6.587  15.514  1.00 -0.40
ATOM   1786  H   GLN D  61     -15.147   7.174  16.202  1.00  0.40
ATOM   1787  CA  GLN D  61     -16.974   6.791  15.323  1.00  0.00
ATOM   1788  CB  GLN D  61     -17.413   8.029  16.136  1.00  0.00
ATOM   1789  CG  GLN D  61     -18.944   8.176  16.256  1.00  0.00
ATOM   1790  CD  GLN D  61     -19.297   9.331  17.201  1.00  0.55
ATOM   1791  OE1 GLN D  61     -19.913   9.119  18.251  1.00 -0.55
ATOM   1792  NE2 GLN D  61     -18.898  10.577  16.812  1.00 -0.78
ATOM   1793 HE21 GLN D  61     -19.100  11.369  17.388  1.00  0.39
ATOM   1794 HE22 GLN D  61     -18.403  10.698  15.951  1.00  0.39
ATOM   1795  C   GLN D  61     -17.233   7.100  13.848  1.00  0.55
ATOM   1796  O   GLN D  61     -17.981   6.445  13.120  1.00 -0.55
ATOM   1797  N   LEU D  62     -16.547   8.148  13.427  1.00 -0.40
ATOM   1798  H   LEU D  62     -15.919   8.610  14.046  1.00  0.40
ATOM   1799  CA  LEU D  62     -16.601   8.738  12.101  1.00  0.00
ATOM   1800  CB  LEU D  62     -15.842  10.101  12.247  1.00  0.00
ATOM   1801  CG  LEU D  62     -16.854  11.115  12.832  1.00  0.00
ATOM   1802  CD1 LEU D  62     -17.240  12.196  11.827  1.00  0.00
ATOM   1803  CD2 LEU D  62     -18.114  10.377  13.286  1.00  0.00
ATOM   1804  C   LEU D  62     -16.118   7.892  10.956  1.00  0.55
ATOM   1805  O   LEU D  62     -16.510   8.045   9.779  1.00 -0.55
ATOM   1806  N   THR D  63     -15.268   6.909  11.229  1.00 -0.40
ATOM   1807  H   THR D  63     -14.924   6.703  12.141  1.00  0.40
ATOM   1808  CA  THR D  63     -14.809   6.078  10.112  1.00  0.00
ATOM   1809  CB  THR D  63     -13.275   6.049  10.159  1.00  0.00
ATOM   1810  OG1 THR D  63     -12.968   5.535  11.475  1.00 -0.49
ATOM   1811  HG1 THR D  63     -13.062   6.277  12.078  1.00  0.49
ATOM   1812  CG2 THR D  63     -12.700   7.428   9.897  1.00  0.00
ATOM   1813  C   THR D  63     -15.493   4.720  10.164  1.00  0.55
ATOM   1814  O   THR D  63     -14.992   4.004   9.273  1.00 -0.55
ATOM   1815  NT  THR D  63     -16.459   4.412  11.052  1.00 -0.40
ATOM   1816  HNT THR D  63     -16.796   5.070  11.721  1.00  0.40
ATOM   1817  CAT THR D  63     -17.059   3.109  11.084  1.00  0.00
ATOM   1818  CAY GLY G  66     -12.960  -1.116  11.692  1.00  0.00
ATOM   1819  CY  GLY G  66     -12.513  -0.187  10.615  1.00  0.55
ATOM   1820  OY  GLY G  66     -12.282  -0.603   9.482  1.00 -0.55
ATOM   1821  N   GLY G  66     -12.378   1.109  10.964  1.00 -0.40
ATOM   1822  H   GLY G  66     -12.595   1.425  11.884  1.00  0.40
ATOM   1823  CA  GLY G  66     -11.909   2.150  10.033  1.00  0.00
ATOM   1824  C   GLY G  66     -10.541   2.627  10.581  1.00  0.55
ATOM   1825  O   GLY G  66      -9.479   2.186  10.140  1.00 -0.55
ATOM   1826  N   ALA G  67     -10.644   3.517  11.543  1.00 -0.40
ATOM   1827  H   ALA G  67     -11.543   3.858  11.799  1.00  0.40
ATOM   1828  CA  ALA G  67      -9.576   4.090  12.313  1.00  0.00
ATOM   1829  CB  ALA G  67     -10.169   4.921  13.447  1.00  0.00
ATOM   1830  C   ALA G  67      -8.761   2.939  12.931  1.00  0.55
ATOM   1831  O   ALA G  67      -7.522   2.967  13.050  1.00 -0.55
ATOM   1832  N   GLU G  68      -9.525   1.909  13.351  1.00 -0.40
ATOM   1833  H   GLU G  68     -10.518   1.886  13.256  1.00  0.40
ATOM   1834  CA  GLU G  68      -8.876   0.746  13.986  1.00  0.00
ATOM   1835  CB  GLU G  68      -9.983  -0.057  14.687  1.00  0.00
ATOM   1836  CG  GLU G  68      -9.472  -1.035  15.701  1.00  0.00
ATOM   1837  CD  GLU G  68      -8.727  -0.387  16.879  1.00  0.10
ATOM   1838  OE1 GLU G  68      -9.359   0.488  17.513  1.00 -0.55
ATOM   1839  OE2 GLU G  68      -7.592  -0.906  17.014  1.00 -0.55
ATOM   1840  C   GLU G  68      -8.033  -0.111  13.048  1.00  0.55
ATOM   1841  O   GLU G  68      -6.927  -0.547  13.412  1.00 -0.55
ATOM   1842  N   SER G  69      -8.527  -0.352  11.857  1.00 -0.40
ATOM   1843  H   SER G  69      -9.436  -0.021  11.628  1.00  0.40
ATOM   1844  CA  SER G  69      -7.888  -1.074  10.777  1.00  0.00
ATOM   1845  CB  SER G  69      -8.774  -0.979   9.511  1.00  0.00
ATOM   1846  OG  SER G  69      -9.593  -2.109   9.552  1.00 -0.49
ATOM   1847  HG  SER G  69     -10.252  -1.983   8.865  1.00  0.49
ATOM   1848  C   SER G  69      -6.558  -0.395  10.368  1.00  0.55
ATOM   1849  O   SER G  69      -5.604  -1.113  10.134  1.00 -0.55
ATOM   1850  N   VAL G  70      -6.605   0.929  10.302  1.00 -0.40
ATOM   1851  H   VAL G  70      -7.448   1.425  10.493  1.00  0.40
ATOM   1852  CA  VAL G  70      -5.467   1.763   9.956  1.00  0.00
ATOM   1853  CB  VAL G  70      -5.878   3.215   9.666  1.00  0.00
ATOM   1854  CG1 VAL G  70      -4.593   4.063   9.684  1.00  0.00
ATOM   1855  CG2 VAL G  70      -6.650   3.348   8.374  1.00  0.00
ATOM   1856  C   VAL G  70      -4.416   1.703  11.050  1.00  0.55
ATOM   1857  O   VAL G  70      -3.219   1.521  10.780  1.00 -0.55
ATOM   1858  N   LEU G  71      -4.823   1.827  12.294  1.00 -0.40
ATOM   1859  H   LEU G  71      -5.783   1.989  12.505  1.00  0.40
ATOM   1860  CA  LEU G  71      -3.941   1.743  13.460  1.00  0.00
ATOM   1861  CB  LEU G  71      -4.709   1.896  14.781  1.00  0.00
ATOM   1862  CG  LEU G  71      -3.916   1.706  16.088  1.00  0.00
ATOM   1863  CD1 LEU G  71      -2.763   2.700  16.152  1.00  0.00
ATOM   1864  CD2 LEU G  71      -4.773   1.843  17.339  1.00  0.00
ATOM   1865  C   LEU G  71      -3.216   0.371  13.430  1.00  0.55
ATOM   1866  O   LEU G  71      -2.013   0.270  13.737  1.00 -0.55
ATOM   1867  N   GLN G  72      -3.966  -0.653  13.113  1.00 -0.40
ATOM   1868  H   GLN G  72      -4.931  -0.518  12.912  1.00  0.40
ATOM   1869  CA  GLN G  72      -3.532  -2.041  13.016  1.00  0.00
ATOM   1870  CB  GLN G  72      -4.764  -2.898  12.742  1.00  0.00
ATOM   1871  CG  GLN G  72      -4.505  -4.377  12.508  1.00  0.00
ATOM   1872  CD  GLN G  72      -5.823  -5.164  12.367  1.00  0.55
ATOM   1873  OE1 GLN G  72      -6.871  -4.943  13.028  1.00 -0.55
ATOM   1874  NE2 GLN G  72      -5.884  -6.188  11.485  1.00 -0.78
ATOM   1875 HE21 GLN G  72      -6.731  -6.709  11.381  1.00  0.39
ATOM   1876 HE22 GLN G  72      -5.081  -6.424  10.937  1.00  0.39
ATOM   1877  C   GLN G  72      -2.402  -2.187  11.996  1.00  0.55
ATOM   1878  O   GLN G  72      -1.461  -2.936  12.285  1.00 -0.55
ATOM   1879  N   VAL G  73      -2.455  -1.510  10.866  1.00 -0.40
ATOM   1880  H   VAL G  73      -3.245  -0.950  10.630  1.00  0.40
ATOM   1881  CA  VAL G  73      -1.376  -1.526   9.881  1.00  0.00
ATOM   1882  CB  VAL G  73      -1.773  -0.826   8.592  1.00  0.00
ATOM   1883  CG1 VAL G  73      -0.577  -0.684   7.662  1.00  0.00
ATOM   1884  CG2 VAL G  73      -2.900  -1.681   7.986  1.00  0.00
ATOM   1885  C   VAL G  73      -0.110  -0.909  10.458  1.00  0.55
ATOM   1886  O   VAL G  73       1.014  -1.391  10.272  1.00 -0.55
ATOM   1887  N   PHE G  74      -0.235   0.192  11.184  1.00 -0.40
ATOM   1888  H   PHE G  74      -1.115   0.639  11.325  1.00  0.40
ATOM   1889  CA  PHE G  74       0.915   0.819  11.822  1.00  0.00
ATOM   1890  CB  PHE G  74       0.508   2.100  12.543  1.00  0.12
ATOM   1891  CG  PHE G  74       0.485   3.308  11.662  1.00 -0.12
ATOM   1892  CD1 PHE G  74       1.627   4.021  11.375  1.00 -0.12
ATOM   1893  HD1 PHE G  74       2.570   3.712  11.802  1.00  0.12
ATOM   1894  CE1 PHE G  74       1.584   5.136  10.543  1.00 -0.12
ATOM   1895  HE1 PHE G  74       2.486   5.690  10.331  1.00  0.12
ATOM   1896  CZ  PHE G  74       0.363   5.535   9.984  1.00 -0.12
ATOM   1897  HZ  PHE G  74       0.324   6.400   9.339  1.00  0.12
ATOM   1898  CD2 PHE G  74      -0.730   3.707  11.100  1.00 -0.12
ATOM   1899  HD2 PHE G  74      -1.628   3.149  11.321  1.00  0.12
ATOM   1900  CE2 PHE G  74      -0.797   4.819  10.257  1.00 -0.12
ATOM   1901  HE2 PHE G  74      -1.740   5.119   9.823  1.00  0.12
ATOM   1902  C   PHE G  74       1.531  -0.165  12.819  1.00  0.55
ATOM   1903  O   PHE G  74       2.754  -0.281  12.934  1.00 -0.55
ATOM   1904  N   ARG G  75       0.737  -0.869  13.575  1.00 -0.40
ATOM   1905  H   ARG G  75      -0.255  -0.805  13.506  1.00  0.40
ATOM   1906  CA  ARG G  75       1.263  -1.817  14.592  1.00  0.00
ATOM   1907  CB  ARG G  75       0.127  -2.208  15.541  1.00  0.00
ATOM   1908  CG  ARG G  75      -0.181  -0.900  16.312  1.00  0.00
ATOM   1909  CD  ARG G  75      -0.113  -1.130  17.786  1.00  0.35
ATOM   1910  NE  ARG G  75      -1.036  -2.075  18.265  1.00 -0.35
ATOM   1911  HE  ARG G  75      -1.940  -1.843  17.953  1.00  0.45
ATOM   1912  CZ  ARG G  75      -1.085  -3.168  18.993  1.00  0.35
ATOM   1913  NH1 ARG G  75      -0.052  -3.761  19.550  1.00 -0.70
ATOM   1914 HH11 ARG G  75       0.866  -3.381  19.433  1.00  0.40
ATOM   1915 HH12 ARG G  75      -0.183  -4.592  20.089  1.00  0.40
ATOM   1916  NH2 ARG G  75      -2.308  -3.705  19.156  1.00 -0.70
ATOM   1917 HH21 ARG G  75      -3.105  -3.272  18.734  1.00  0.40
ATOM   1918 HH22 ARG G  75      -2.421  -4.537  19.698  1.00  0.40
ATOM   1919  C   ARG G  75       1.977  -3.000  13.985  1.00  0.55
ATOM   1920  O   ARG G  75       3.032  -3.351  14.563  1.00 -0.55
ATOM   1921  N   GLU G  76       1.495  -3.530  12.860  1.00 -0.40
ATOM   1922  H   GLU G  76       0.657  -3.196  12.436  1.00  0.40
ATOM   1923  CA  GLU G  76       2.161  -4.633  12.176  1.00  0.00
ATOM   1924  CB  GLU G  76       1.411  -5.141  10.964  1.00  0.00
ATOM   1925  CG  GLU G  76      -0.014  -5.502  11.262  1.00  0.00
ATOM   1926  CD  GLU G  76      -0.574  -6.428  10.170  1.00  0.10
ATOM   1927  OE1 GLU G  76       0.212  -6.826   9.244  1.00 -0.55
ATOM   1928  OE2 GLU G  76      -1.781  -6.717  10.403  1.00 -0.55
ATOM   1929  C   GLU G  76       3.495  -4.204  11.555  1.00  0.55
ATOM   1930  O   GLU G  76       4.452  -4.972  11.483  1.00 -0.55
ATOM   1931  N   ALA G  77       3.440  -2.964  11.113  1.00 -0.40
ATOM   1932  H   ALA G  77       2.638  -2.376  11.172  1.00  0.40
ATOM   1933  CA  ALA G  77       4.669  -2.427  10.486  1.00  0.00
ATOM   1934  CB  ALA G  77       4.400  -1.145   9.729  1.00  0.00
ATOM   1935  C   ALA G  77       5.746  -2.313  11.570  1.00  0.55
ATOM   1936  O   ALA G  77       6.948  -2.589  11.381  1.00 -0.55
ATOM   1937  N   LYS G  78       5.325  -1.900  12.747  1.00 -0.40
ATOM   1938  H   LYS G  78       4.372  -1.665  12.921  1.00  0.40
ATOM   1939  CA  LYS G  78       6.230  -1.765  13.862  1.00  0.00
ATOM   1940  CB  LYS G  78       5.574  -1.070  15.047  1.00  0.00
ATOM   1941  CG  LYS G  78       6.523  -0.801  16.189  1.00  0.00
ATOM   1942  CD  LYS G  78       5.895  -0.261  17.443  1.00  0.00
ATOM   1943  CE  LYS G  78       6.865   0.463  18.370  1.00  0.33
ATOM   1944  NZ  LYS G  78       8.325   0.396  18.074  1.00 -0.32
ATOM   1945  HZ1 LYS G  78       8.508   0.801  17.134  1.00  0.33
ATOM   1946  HZ2 LYS G  78       8.637  -0.596  18.091  1.00  0.33
ATOM   1947  HZ3 LYS G  78       8.850   0.935  18.792  1.00  0.33
ATOM   1948  C   LYS G  78       6.640  -3.190  14.279  1.00  0.55
ATOM   1949  O   LYS G  78       7.845  -3.410  14.482  1.00 -0.55
ATOM   1950  N   ALA G  79       5.695  -4.098  14.415  1.00 -0.40
ATOM   1951  H   ALA G  79       4.738  -3.902  14.214  1.00  0.40
ATOM   1952  CA  ALA G  79       5.992  -5.457  14.875  1.00  0.00
ATOM   1953  CB  ALA G  79       4.819  -6.381  14.762  1.00  0.00
ATOM   1954  C   ALA G  79       7.169  -5.998  14.080  1.00  0.55
ATOM   1955  O   ALA G  79       8.109  -6.576  14.609  1.00 -0.55
ATOM   1956  N   GLU G  80       7.032  -5.746  12.794  1.00 -0.40
ATOM   1957  H   GLU G  80       6.244  -5.251  12.436  1.00  0.40
ATOM   1958  CA  GLU G  80       8.014  -6.168  11.811  1.00  0.00
ATOM   1959  CB  GLU G  80       7.380  -6.019  10.421  1.00  0.00
ATOM   1960  CG  GLU G  80       6.445  -7.204  10.122  1.00  0.00
ATOM   1961  CD  GLU G  80       6.491  -7.524   8.632  1.00  0.10
ATOM   1962  OE1 GLU G  80       7.419  -7.057   7.921  1.00 -0.55
ATOM   1963  OE2 GLU G  80       5.564  -8.231   8.176  1.00 -0.55
ATOM   1964  C   GLU G  80       9.295  -5.394  11.884  1.00  0.55
ATOM   1965  O   GLU G  80      10.083  -5.640  10.966  1.00 -0.55
ATOM   1966  N   GLY G  81       9.579  -4.506  12.807  1.00 -0.40
ATOM   1967  H   GLY G  81       8.929  -4.298  13.533  1.00  0.40
ATOM   1968  CA  GLY G  81      10.801  -3.770  12.868  1.00  0.00
ATOM   1969  C   GLY G  81      10.933  -2.318  12.522  1.00  0.55
ATOM   1970  O   GLY G  81      12.002  -1.736  12.861  1.00 -0.55
ATOM   1971  N   ALA G  82       9.966  -1.695  11.857  1.00 -0.40
ATOM   1972  H   ALA G  82       9.147  -2.181  11.564  1.00  0.40
ATOM   1973  CA  ALA G  82      10.009  -0.266  11.498  1.00  0.00
ATOM   1974  CB  ALA G  82       8.849   0.132  10.625  1.00  0.00
ATOM   1975  C   ALA G  82       9.959   0.484  12.824  1.00  0.55
ATOM   1976  O   ALA G  82       9.249   0.068  13.753  1.00 -0.55
ATOM   1977  N   ASP G  83      10.738   1.516  12.867  1.00 -0.40
ATOM   1978  H   ASP G  83      11.292   1.754  12.075  1.00  0.40
ATOM   1979  CA  ASP G  83      10.905   2.421  14.005  1.00  0.00
ATOM   1980  CB  ASP G  83      12.284   3.089  13.972  1.00  0.00
ATOM   1981  CG  ASP G  83      12.602   3.800  15.278  1.00  0.10
ATOM   1982  OD1 ASP G  83      11.694   3.935  16.136  1.00 -0.55
ATOM   1983  OD2 ASP G  83      13.758   4.251  15.473  1.00 -0.55
ATOM   1984  C   ASP G  83       9.802   3.502  14.064  1.00  0.55
ATOM   1985  O   ASP G  83       9.939   4.665  13.652  1.00 -0.55
ATOM   1986  N   ILE G  84       8.688   3.016  14.606  1.00 -0.40
ATOM   1987  H   ILE G  84       8.629   2.072  14.921  1.00  0.40
ATOM   1988  CA  ILE G  84       7.490   3.812  14.780  1.00  0.00
ATOM   1989  CB  ILE G  84       6.274   3.175  14.036  1.00  0.00
ATOM   1990  CG2 ILE G  84       4.984   3.976  14.218  1.00  0.00
ATOM   1991  CG1 ILE G  84       6.656   3.114  12.558  1.00  0.00
ATOM   1992  CD1 ILE G  84       5.693   2.333  11.708  1.00  0.00
ATOM   1993  C   ILE G  84       7.063   3.937  16.236  1.00  0.55
ATOM   1994  O   ILE G  84       6.835   2.864  16.847  1.00 -0.55
ATOM   1995  N   THR G  85       6.993   5.171  16.703  1.00 -0.40
ATOM   1996  H   THR G  85       7.276   5.971  16.180  1.00  0.40
ATOM   1997  CA  THR G  85       6.475   5.399  18.054  1.00  0.00
ATOM   1998  CB  THR G  85       7.217   6.462  18.836  1.00  0.00
ATOM   1999  OG1 THR G  85       8.511   5.902  18.938  1.00 -0.49
ATOM   2000  HG1 THR G  85       8.941   6.075  18.097  1.00  0.49
ATOM   2001  CG2 THR G  85       6.576   6.611  20.210  1.00  0.00
ATOM   2002  C   THR G  85       4.997   5.803  17.919  1.00  0.55
ATOM   2003  O   THR G  85       4.675   6.727  17.167  1.00 -0.55
ATOM   2004  N   ILE G  86       4.078   5.148  18.570  1.00 -0.40
ATOM   2005  H   ILE G  86       4.309   4.387  19.170  1.00  0.40
ATOM   2006  CA  ILE G  86       2.637   5.469  18.479  1.00  0.00
ATOM   2007  CB  ILE G  86       1.859   4.226  18.078  1.00  0.00
ATOM   2008  CG2 ILE G  86       0.377   4.422  17.914  1.00  0.00
ATOM   2009  CG1 ILE G  86       2.429   3.665  16.757  1.00  0.00
ATOM   2010  CD1 ILE G  86       1.787   2.267  16.571  1.00  0.00
ATOM   2011  C   ILE G  86       2.132   6.026  19.794  1.00  0.55
ATOM   2012  O   ILE G  86       2.241   5.386  20.845  1.00 -0.55
ATOM   2013  N   ILE G  87       1.599   7.224  19.769  1.00 -0.40
ATOM   2014  H   ILE G  87       1.546   7.740  18.919  1.00  0.40
ATOM   2015  CA  ILE G  87       1.044   7.911  20.939  1.00  0.00
ATOM   2016  CB  ILE G  87       1.652   9.299  21.168  1.00  0.00
ATOM   2017  CG2 ILE G  87       1.021   9.964  22.386  1.00  0.00
ATOM   2018  CG1 ILE G  87       3.175   9.136  21.237  1.00  0.00
ATOM   2019  CD1 ILE G  87       3.880  10.454  20.993  1.00  0.00
ATOM   2020  C   ILE G  87      -0.451   8.061  20.692  1.00  0.55
ATOM   2021  O   ILE G  87      -0.907   8.575  19.679  1.00 -0.55
ATOM   2022  N   LEU G  88      -1.191   7.480  21.604  1.00 -0.40
ATOM   2023  H   LEU G  88      -0.783   7.018  22.387  1.00  0.40
ATOM   2024  CA  LEU G  88      -2.651   7.457  21.552  1.00  0.00
ATOM   2025  CB  LEU G  88      -3.173   6.041  21.669  1.00  0.00
ATOM   2026  CG  LEU G  88      -2.883   5.096  20.508  1.00  0.00
ATOM   2027  CD1 LEU G  88      -3.165   3.672  20.943  1.00  0.00
ATOM   2028  CD2 LEU G  88      -3.762   5.443  19.307  1.00  0.00
ATOM   2029  C   LEU G  88      -3.136   8.384  22.664  1.00  0.55
ATOM   2030  O   LEU G  88      -3.051   8.033  23.837  1.00 -0.55
ATOM   2031  N   SER G  89      -3.544   9.564  22.223  1.00 -0.40
ATOM   2032  H   SER G  89      -3.506   9.841  21.266  1.00  0.40
ATOM   2033  CA  SER G  89      -4.097  10.545  23.216  1.00  0.00
ATOM   2034  CB  SER G  89      -3.200  11.750  23.349  1.00  0.00
ATOM   2035  OG  SER G  89      -2.458  12.041  22.184  1.00 -0.49
ATOM   2036  HG  SER G  89      -1.933  12.818  22.391  1.00  0.49
ATOM   2037  C   SER G  89      -5.548  10.818  22.817  1.00  0.10
ATOM   2038  O   SER G  89      -6.176   9.872  22.206  1.00 -0.55
ATOM   2039  OXT SER G  89      -6.064  11.936  23.072  1.00 -0.55
ATOM   2040  OH2 OH2 R 111       8.502   0.276  -8.217  1.00 -0.83
ATOM   2041  H1  OH2 R 111       8.689  -0.355  -7.522  1.00  0.42
ATOM   2042  H2  OH2 R 111       7.573   0.153  -8.410  1.00  0.42
ATOM   2043  OH2 OH2 R 113      10.492  -3.800 -11.608  1.00 -0.83
ATOM   2044  H1  OH2 R 113       9.830  -3.548 -12.252  1.00  0.42
ATOM   2045  H2  OH2 R 113      10.016  -4.329 -10.968  1.00  0.42
ATOM   2046  OH2 OH2 R 116      14.846  -5.228 -11.862  1.00 -0.83
ATOM   2047  H1  OH2 R 116      15.761  -5.150 -11.593  1.00  0.42
ATOM   2048  H2  OH2 R 116      14.359  -4.727 -11.207  1.00  0.42
ATOM   2049  OH2 OH2 R 117      -4.838  -1.322 -11.603  1.00 -0.83
ATOM   2050  H1  OH2 R 117      -5.439  -0.718 -12.039  1.00  0.42
ATOM   2051  H2  OH2 R 117      -5.344  -1.680 -10.873  1.00  0.42
ATOM   2052  OH2 OH2 R 119      -6.721  -6.520  -1.235  1.00 -0.83
ATOM   2053  H1  OH2 R 119      -6.037  -6.006  -0.806  1.00  0.42
ATOM   2054  H2  OH2 R 119      -6.447  -7.430  -1.117  1.00  0.42
ATOM   2055  OH2 OH2 R 121       4.286  -3.705  -0.445  1.00 -0.83
ATOM   2056  H1  OH2 R 121       4.373  -2.950  -1.027  1.00  0.42
ATOM   2057  H2  OH2 R 121       3.788  -4.344  -0.954  1.00  0.42
ATOM   2058  OH2 OH2 R 122       7.999  -7.454  -2.394  1.00 -0.83
ATOM   2059  H1  OH2 R 122       8.515  -7.360  -1.594  1.00  0.42
ATOM   2060  H2  OH2 R 122       8.052  -6.596  -2.815  1.00  0.42
ATOM   2061  OH2 OH2 R 125       3.756  -6.702   1.167  1.00 -0.83
ATOM   2062  H1  OH2 R 125       3.469  -6.457   0.287  1.00  0.42
ATOM   2063  H2  OH2 R 125       3.634  -7.650   1.205  1.00  0.42
ATOM   2064  OH2 OH2 R 130      15.071 -16.819 -11.114  1.00 -0.83
ATOM   2065  H1  OH2 R 130      15.917 -16.390 -10.990  1.00  0.42
ATOM   2066  H2  OH2 R 130      14.725 -16.930 -10.228  1.00  0.42
ATOM   2067  OH2 OH2 R 150      17.614   4.363  -7.037  1.00 -0.83
ATOM   2068  H1  OH2 R 150      17.306   4.913  -6.317  1.00  0.42
ATOM   2069  H2  OH2 R 150      18.477   4.715  -7.256  1.00  0.42
ATOM   2070  OH2 OH2 R 151      11.838   3.422 -12.105  1.00 -0.83
ATOM   2071  H1  OH2 R 151      12.195   3.913 -11.364  1.00  0.42
ATOM   2072  H2  OH2 R 151      10.916   3.290 -11.882  1.00  0.42
ATOM   2073  OH2 OH2 L  90      10.339   6.177  16.690  1.00 -0.83
ATOM   2074  H1  OH2 L  90      10.739   5.310  16.620  1.00  0.42
ATOM   2075  H2  OH2 L  90      10.745   6.686  15.988  1.00  0.42
ATOM   2076  OH2 OH2 L  92       9.532   2.896   4.459  1.00 -0.83
ATOM   2077  H1  OH2 L  92       8.821   2.594   5.025  1.00  0.42
ATOM   2078  H2  OH2 L  92       9.720   3.784   4.764  1.00  0.42
ATOM   2079  OH2 OH2 R  94      12.915   5.185   4.604  1.00 -0.83
ATOM   2080  H1  OH2 R  94      11.986   5.302   4.802  1.00  0.42
ATOM   2081  H2  OH2 R  94      13.066   4.246   4.711  1.00  0.42
ATOM   2082  OH2 OH2 L  97      -3.661   9.823  -2.989  1.00 -0.83
ATOM   2083  H1  OH2 L  97      -4.505   9.902  -2.544  1.00  0.42
ATOM   2084  H2  OH2 L  97      -3.542   8.882  -3.114  1.00  0.42
ATOM   2085  OH2 OH2 R 105      -6.339  -3.423  -2.182  1.00 -0.83
ATOM   2086  H1  OH2 R 105      -5.737  -2.879  -2.691  1.00  0.42
ATOM   2087  H2  OH2 R 105      -5.797  -3.790  -1.483  1.00  0.42
ATOM   2088  OH2 OH2 L 110     -14.375  12.579  14.012  1.00 -0.83
ATOM   2089  H1  OH2 L 110     -13.437  12.641  14.194  1.00  0.42
ATOM   2090  H2  OH2 L 110     -14.428  12.451  13.065  1.00  0.42
ATOM   2091 DUM1 DUM W 214      95.840  91.508  95.237  1.00  0.00
ATOM   2092 DUM2 DUM W 214     -91.333 -96.013 -92.818  1.00  0.00
ATOM   2093  AAA AAA X 214      -8.057  29.733  57.913  1.00  0.00
ATOM   2094  AAB AAB X 215       2.263 -31.224  48.759  1.00  0.00
ATOM   2095  AAC AAC X 216      63.876 -83.825  68.130  1.00  0.00
ATOM   2096  AAD AAD X 217      46.473  49.876 -13.878  1.00  0.00
ATOM   2097  AAE AAE X 218      27.246  37.275  31.369  1.00  0.00
ATOM   2098  AAF AAF X 219     -10.010  -6.112  54.642  1.00  0.00
ATOM   2099  AAG AAG X 220      60.631  63.147  23.615  1.00  0.00
ATOM   2100  AAH AAH X 221      59.919 -55.153  71.364  1.00  0.00
ATOM   2101  AAI AAI X 222      54.484   4.206 -19.968  1.00  0.00
ATOM   2102  AAJ AAJ X 223     -44.707 -69.126  -4.470  1.00  0.00
ATOM   2103  AAK AAK X 224      76.881 -55.782 -27.112  1.00  0.00
ATOM   2104  AAL AAL X 225     -41.876  24.193  11.840  1.00  0.00
ATOM   2105  AAM AAM X 226      46.104 -30.417 -40.900  1.00  0.00
ATOM   2106  AAN AAN X 227      82.837 -80.801  79.792  1.00  0.00
ATOM   2107  AAO AAO X 228     -74.841 -24.490  32.347  1.00  0.00
ATOM   2108  AAP AAP X 229     -78.756 -71.173 -54.199  1.00  0.00
ATOM   2109  AAQ AAQ X 230     -56.312  67.165  36.999  1.00  0.00
ATOM   2110  AAR AAR X 231      44.005  34.190 -59.993  1.00  0.00
ATOM   2111  AAS AAS X 232      53.040  23.724  19.489  1.00  0.00
ATOM   2112  AAT AAT X 233      34.122 -71.017  11.697  1.00  0.00
ATOM   2113  AAU AAU X 234      74.359  49.832  -1.300  1.00  0.00
ATOM   2114  AAV AAV X 235      57.313  -4.109 -67.572  1.00  0.00
ATOM   2115  AAW AAW X 236      26.651  26.783 -14.952  1.00  0.00
ATOM   2116  AAX AAX X 237     -62.121  48.124 -68.040  1.00  0.00
ATOM   2117  AAY AAY X 238     -64.643  72.981 -46.607  1.00  0.00
ATOM   2118  AAZ AAZ X 239      39.462 -28.426 -16.614  1.00  0.00
ATOM   2119  ABA ABA X 240     -27.016  63.765 -67.166  1.00  0.00
ATOM   2120  ABB ABB X 241      86.578 -41.542 -12.576  1.00  0.00
ATOM   2121  ABC ABC X 242      42.106  40.672  57.432  1.00  0.00
ATOM   2122  ABD ABD X 243      44.737  -7.180  20.936  1.00  0.00
ATOM   2123  ABE ABE X 244       7.855 -44.127 -65.154  1.00  0.00
ATOM   2124  ABF ABF X 245     -42.212 -72.457  41.027  1.00  0.00
ATOM   2125  ABG ABG X 246     -79.939  -7.074 -43.308  1.00  0.00
ATOM   2126  ABH ABH X 247      23.259 -59.076 -46.051  1.00  0.00
ATOM   2127  ABI ABI X 248      54.616 -84.677 -20.079  1.00  0.00
ATOM   2128  ABJ ABJ X 249     -41.009 -26.969 -44.794  1.00  0.00
ATOM   2129  ABK ABK X 250      10.300 -30.112  77.633  1.00  0.00
ATOM   2130  ABL ABL X 251      20.253 -83.116 -20.396  1.00  0.00
ATOM   2131  ABM ABM X 252     -31.391 -28.543  29.374  1.00  0.00
ATOM   2132  ABN ABN X 253     -51.832  11.670 -24.188  1.00  0.00
ATOM   2133  ABO ABO X 254      45.747  76.983 -11.238  1.00  0.00
ATOM   2134  ABP ABP X 255     -29.476  13.353 -70.831  1.00  0.00
ATOM   2135  ABQ ABQ X 256     -74.250 -68.165  49.171  1.00  0.00
ATOM   2136  ABR ABR X 257     -25.630 -24.465 -75.856  1.00  0.00
ATOM   2137  ABS ABS X 258      15.940  -5.532 -81.057  1.00  0.00
ATOM   2138  ABT ABT X 259     -14.875  51.586 -37.768  1.00  0.00
ATOM   2139  ABU ABU X 260     -67.118 -33.244  59.723  1.00  0.00
ATOM   2140  ABV ABV X 261     -81.724 -50.418 -37.253  1.00  0.00
ATOM   2141  ABW ABW X 262     -36.194 -60.357 -68.438  1.00  0.00
ATOM   2142  ABX ABX X 263      -5.219  69.012  -3.352  1.00  0.00
ATOM   2143  ABY ABY X 264      22.989 -17.872  75.473  1.00  0.00
ATOM   2144  ABZ ABZ X 265     -68.065  50.210  -3.217  1.00  0.00
ATOM   2145  ACA ACA X 266     -68.940 -33.962 -18.756  1.00  0.00
ATOM   2146  ACB ACB X 267      54.015 -67.640 -33.508  1.00  0.00
ATOM   2147  ACC ACC X 268     -27.695  57.041  88.494  1.00  0.00
ATOM   2148  ACD ACD X 269     -60.451 -19.829 -71.220  1.00  0.00
ATOM   2149  ACE ACE X 270     -50.066 -13.277  70.662  1.00  0.00
ATOM   2150  ACF ACF X 271     -36.961 -84.720  74.887  1.00  0.00
ATOM   2151  ACG ACG X 272      34.031  74.435  44.412  1.00  0.00
ATOM   2152  ACH ACH X 273      12.333  -1.725  72.458  1.00  0.00
ATOM   2153  ACI ACI X 274     -14.334 -32.108 -19.667  1.00  0.00
ATOM   2154  ACJ ACJ X 275     -80.301  65.312 -75.565  1.00  0.00
ATOM   2155  ACK ACK X 276      58.824 -12.606  62.281  1.00  0.00
ATOM   2156  ACL ACL X 277      60.246  82.783  46.296  1.00  0.00
ATOM   2157  ACM ACM X 278      80.100  69.434 -43.574  1.00  0.00
ATOM   2158  ACN ACN X 279     -48.702  16.922  65.753  1.00  0.00
ATOM   2159  ACO ACO X 280     -20.110 -63.235  65.099  1.00  0.00
ATOM   2160  ACP ACP X 281      14.516 -61.105  47.342  1.00  0.00
ATOM   2161  ACQ ACQ X 282     -64.514   5.841  49.873  1.00  0.00
ATOM   2162  ACR ACR X 283     -71.661 -48.183  85.134  1.00  0.00
ATOM   2163  ACS ACS X 284     -35.902  66.739  21.264  1.00  0.00
ATOM   2164  ACT ACT X 285     -50.555  67.364  84.641  1.00  0.00
ATOM   2165  ACU ACU X 286     -26.008 -60.350 -85.834  1.00  0.00
ATOM   2166  ACV ACV X 287     -67.385 -19.740 -36.545  1.00  0.00
ATOM   2167  ACW ACW X 288      58.708 -61.621 -56.893  1.00  0.00
ATOM   2168  ACX ACX X 289      77.313  -7.259  83.245  1.00  0.00
ATOM   2169  ACY ACY X 290     -57.947  60.922  74.661  1.00  0.00
ATOM   2170  ACZ ACZ X 291     -23.631 -17.392 -38.576  1.00  0.00
ATOM   2171  ADA ADA X 292      44.473 -87.667  82.335  1.00  0.00
ATOM   2172  ADB ADB X 293      30.605  10.972 -57.826  1.00  0.00
ATOM   2173  ADC ADC X 294      60.323  19.779 -64.105  1.00  0.00
ATOM   2174  ADD ADD X 295      -9.544  35.125 -46.313  1.00  0.00
ATOM   2175  ADE ADE X 296     -58.026 -45.831 -65.674  1.00  0.00
ATOM   2176  ADF ADF X 297      77.742  57.659  85.946  1.00  0.00
ATOM   2177  ADG ADG X 298       0.922  73.103  25.729  1.00  0.00
ATOM   2178  ADH ADH X 299      45.344  64.877  12.485  1.00  0.00
ATOM   2179  ADI ADI X 300     -43.726  73.805  70.657  1.00  0.00
ATOM   2180  ADJ ADJ X 301      75.924   9.981 -54.719  1.00  0.00
ATOM   2181  ADK ADK X 302      -0.926  58.387 -63.861  1.00  0.00
ATOM   2182  ADL ADL X 303      26.327 -77.072  85.083  1.00  0.00
ATOM   2183  ADM ADM X 304     -28.080 -44.806   0.352  1.00  0.00
ATOM   2184  ADN ADN X 305      80.668 -53.959 -73.293  1.00  0.00
ATOM   2185  ADO ADO X 306      28.832  38.302 -46.331  1.00  0.00
ATOM   2186  ADP ADP X 307     -29.192 -17.975  -2.506  1.00  0.00
ATOM   2187  ADQ ADQ X 308      83.364  19.356  78.796  1.00  0.00
ATOM   2188  ADR ADR X 309      82.283  10.708 -10.784  1.00  0.00
ATOM   2189  ADS ADS X 310       1.509 -30.290 -49.613  1.00  0.00
ATOM   2190  ADT ADT X 311      73.661  11.872  37.784  1.00  0.00
ATOM   2191  ADU ADU X 312     -29.943  67.523  54.789  1.00  0.00
ATOM   2192  ADV ADV X 313     -67.668  44.002  54.208  1.00  0.00
ATOM   2193  ADW ADW X 314      75.567 -26.668 -51.059  1.00  0.00
ATOM   2194  ADX ADX X 315     -71.864  60.084 -28.925  1.00  0.00
ATOM   2195  ADY ADY X 316     -42.805 -44.898  80.592  1.00  0.00
ATOM   2196  ADZ ADZ X 317     -13.660 -55.509  46.220  1.00  0.00
ATOM   2197  AEA AEA X 318     -61.110 -87.165 -77.109  1.00  0.00
ATOM   2198  AEB AEB X 319      88.265  40.008 -69.915  1.00  0.00
ATOM   2199  AEC AEC X 320      -5.968 -58.187  11.348  1.00  0.00
ATOM   2200  AED AED X 321      17.590  39.033 -74.516  1.00  0.00
ATOM   2201  AEE AEE X 322     -13.778  42.295  27.318  1.00  0.00
ATOM   2202  AEF AEF X 323      86.447   3.124  15.496  1.00  0.00
ATOM   2203  AEG AEG X 324      68.985 -31.775   1.586  1.00  0.00
ATOM   2204  AEH AEH X 325     -55.436  41.340 -30.606  1.00  0.00
ATOM   2205  AEI AEI X 326      -3.656 -57.693 -62.705  1.00  0.00
ATOM   2206  AEJ AEJ X 327     -35.980   0.858  49.724  1.00  0.00
ATOM   2207  AEK AEK X 328      14.456 -54.770 -82.800  1.00  0.00
ATOM   2208  AEL AEL X 329     -21.003 -56.986 -42.956  1.00  0.00
ATOM   2209  AEM AEM X 330     -53.500  -9.300   9.694  1.00  0.00
ATOM   2210  AEN AEN X 331      21.455 -16.482 -22.263  1.00  0.00
ATOM   2211  AEO AEO X 332      85.174  39.001  35.980  1.00  0.00
ATOM   2212  AEP AEP X 333      43.437 -28.680  28.122  1.00  0.00
ATOM   2213  AEQ AEQ X 334     -65.859   2.818 -79.556  1.00  0.00
ATOM   2214  AER AER X 335      73.923 -61.946 -46.384  1.00  0.00
ATOM   2215  AES AES X 336     -35.413  36.297  75.216  1.00  0.00
ATOM   2216  AET AET X 337      -9.682 -85.888  51.687  1.00  0.00
ATOM   2217  AEU AEU X 338      33.693 -21.447  53.748  1.00  0.00
ATOM   2218  AEV AEV X 339     -30.980  31.488 -47.767  1.00  0.00
ATOM   2219  AEW AEW X 340       6.918 -21.996  21.763  1.00  0.00
ATOM   2220  AEX AEX X 341      22.829  61.132  60.032  1.00  0.00
ATOM   2221  AEY AEY X 342      52.183 -43.785  48.128  1.00  0.00
ATOM   2222  AEZ AEZ X 343      59.444 -42.623 -82.126  1.00  0.00
ATOM   2223  AFA AFA X 344      38.742 -37.556  76.434  1.00  0.00
ATOM   2224  AFB AFB X 345      28.619 -36.640  19.680  1.00  0.00
ATOM   2225  AFC AFC X 346     -48.624 -11.294 -17.278  1.00  0.00
ATOM   2226  AFD AFD X 347      -0.834 -70.234 -15.869  1.00  0.00
ATOM   2227  AFE AFE X 348     -41.008 -71.219  87.343  1.00  0.00
ATOM   2228  AFF AFF X 349     -76.190 -43.604  23.708  1.00  0.00
ATOM   2229  AFG AFG X 350      74.930 -83.549  52.970  1.00  0.00
ATOM   2230  AFH AFH X 351     -47.313  44.182  60.590  1.00  0.00
ATOM   2231  AFI AFI X 352      33.105 -11.902  67.382  1.00  0.00
ATOM   2232  AFJ AFJ X 353      58.220 -31.389 -70.397  1.00  0.00
ATOM   2233  AFK AFK X 354       7.689 -28.054 -31.636  1.00  0.00
ATOM   2234  AFL AFL X 355      16.953  79.818  71.507  1.00  0.00
ATOM   2235  AFM AFM X 356      22.022 -53.652  77.456  1.00  0.00
ATOM   2236  AFN AFN X 357      31.812 -76.879  58.639  1.00  0.00
ATOM   2237  AFO AFO X 358      -5.904  18.414 -48.901  1.00  0.00
ATOM   2238  AFP AFP X 359     -54.704  73.386  22.031  1.00  0.00
ATOM   2239  AFQ AFQ X 360      45.164  28.277 -39.709  1.00  0.00
ATOM   2240  AFR AFR X 361     -69.458  31.338  28.266  1.00  0.00
ATOM   2241  AFS AFS X 362     -76.433  26.190 -84.631  1.00  0.00
ATOM   2242  AFT AFT X 363     -79.447  82.113  43.363  1.00  0.00
ATOM   2243  AFU AFU X 364     -21.596  -7.020 -13.335  1.00  0.00
ATOM   2244  AFV AFV X 365      74.916  69.081 -69.969  1.00  0.00
ATOM   2245  AFW AFW X 366      51.178  77.906  62.285  1.00  0.00
ATOM   2246  AFX AFX X 367      76.705 -54.913  36.470  1.00  0.00
ATOM   2247  AFY AFY X 368      -4.239  74.841 -80.321  1.00  0.00
ATOM   2248  AFZ AFZ X 369     -53.920 -22.702   5.192  1.00  0.00
ATOM   2249  AGA AGA X 370      10.755   5.546  48.966  1.00  0.00
ATOM   2250  AGB AGB X 371      28.247  62.969 -59.083  1.00  0.00
ATOM   2251  AGC AGC X 372      59.410  18.163 -80.664  1.00  0.00
ATOM   2252  AGD AGD X 373     -76.955  29.849  78.777  1.00  0.00
ATOM   2253  AGE AGE X 374     -69.488  79.268   6.352  1.00  0.00
ATOM   2254  AGF AGF X 375      21.631  60.808 -75.458  1.00  0.00
ATOM   2255  AGG AGG X 376       8.006  40.285   6.718  1.00  0.00
ATOM   2256  AGH AGH X 377     -65.916 -77.602  87.780  1.00  0.00
ATOM   2257  AGI AGI X 378      56.290  58.135 -55.904  1.00  0.00
ATOM   2258  AGJ AGJ X 379     -30.782  77.356 -36.728  1.00  0.00
ATOM   2259  AGK AGK X 380      67.103  50.590 -33.457  1.00  0.00
ATOM   2260  AGL AGL X 381      63.999  10.727  88.355  1.00  0.00
ATOM   2261  AGM AGM X 382     -78.779  30.204 -59.061  1.00  0.00
ATOM   2262  AGN AGN X 383      -4.584 -26.722 -80.705  1.00  0.00
ATOM   2263  AGO AGO X 384     -31.524  46.624 -21.444  1.00  0.00
ATOM   2264  AGP AGP X 385      88.063  62.769 -22.881  1.00  0.00
ATOM   2265  AGQ AGQ X 386      75.037  64.683  61.098  1.00  0.00
ATOM   2266  AGR AGR X 387      31.576  49.501 -36.439  1.00  0.00
ATOM   2267  AGS AGS X 388      87.356  23.225 -38.908  1.00  0.00
ATOM   2268  AGT AGT X 389     -16.801 -72.367 -82.395  1.00  0.00
ATOM   2269  AGU AGU X 390      54.038  42.312  82.566  1.00  0.00
ATOM   2270  AGV AGV X 391      24.464  77.567  -9.492  1.00  0.00
ATOM   2271  AGW AGW X 392     -60.904 -62.296  84.440  1.00  0.00
ATOM   2272  AGX AGX X 393      55.677   7.072  58.539  1.00  0.00
ATOM   2273  AGY AGY X 394     -68.292 -88.019  75.752  1.00  0.00
ATOM   2274  AGZ AGZ X 395      86.411  77.510 -62.779  1.00  0.00
ATOM   2275  AHA AHA X 396      76.659  71.785  44.248  1.00  0.00
ATOM   2276  AHB AHB X 397      54.743 -27.049   3.707  1.00  0.00
ATOM   2277  AHC AHC X 398      81.744 -11.683   6.725  1.00  0.00
ATOM   2278  AHD AHD X 399     -15.207   0.503  30.955  1.00  0.00
ATOM   2279  AHE AHE X 400      78.146 -19.908  51.243  1.00  0.00
ATOM   2280  AHF AHF X 401       2.216  57.782 -45.884  1.00  0.00
ATOM   2281  AHG AHG X 402     -70.167  28.110 -24.803  1.00  0.00
ATOM   2282  AHH AHH X 403      51.715  19.360  38.742  1.00  0.00
ATOM   2283  AHI AHI X 404      23.435  53.014  83.701  1.00  0.00
ATOM   2284  AHJ AHJ X 405     -40.622 -35.024 -25.901  1.00  0.00
ATOM   2285  AHK AHK X 406     -25.010 -17.557  71.614  1.00  0.00
ATOM   2286  AHL AHL X 407       9.258 -75.433 -63.704  1.00  0.00
ATOM   2287  AHM AHM X 408     -35.123  25.950  37.935  1.00  0.00
ATOM   2288  AHN AHN X 409      19.032  -6.906  40.609  1.00  0.00
ATOM   2289  AHO AHO X 410      10.135  52.635 -26.606  1.00  0.00
ATOM   2290  AHP AHP X 411      44.121 -53.564 -11.681  1.00  0.00
ATOM   2291  AHQ AHQ X 412      71.678 -61.869  -5.934  1.00  0.00
ATOM   2292  AHR AHR X 413      -6.739  76.466 -39.856  1.00  0.00
ATOM   2293  AHS AHS X 414      -4.181  25.404  87.530  1.00  0.00
ATOM   2294  AHT AHT X 415     -46.691  75.574 -54.076  1.00  0.00
ATOM   2295  AHU AHU X 416      37.705  84.357  21.296  1.00  0.00
ATOM   2296  AHV AHV X 417     -82.928  35.576  43.709  1.00  0.00
ATOM   2297  AHW AHW X 418     -37.640   8.403  85.009  1.00  0.00
ATOM   2298  AHX AHX X 419      24.167  25.724  83.010  1.00  0.00
ATOM   2299  AHY AHY X 420      26.318 -89.709 -84.517  1.00  0.00
ATOM   2300  AHZ AHZ X 421     -39.572 -72.645 -84.557  1.00  0.00
ATOM   2301  AIA AIA X 422      37.548  83.702 -37.373  1.00  0.00
ATOM   2302  AIB AIB X 423      -3.644 -82.103  77.130  1.00  0.00
ATOM   2303  AIC AIC X 424      49.009   7.463  86.604  1.00  0.00
ATOM   2304  AID AID X 425      78.168 -13.862  26.841  1.00  0.00
ATOM   2305  AIE AIE X 426     -42.518  52.157  83.574  1.00  0.00
ATOM   2306  AIF AIF X 427     -38.571  30.307 -80.421  1.00  0.00
ATOM   2307  AIG AIG X 428      49.729 -83.187 -57.611  1.00  0.00
ATOM   2308  AIH AIH X 429      64.369 -74.456  80.597  1.00  0.00
ATOM   2309  AII AII X 430      -3.183 -17.453 -32.319  1.00  0.00
ATOM   2310  AIJ AIJ X 431       2.282 -84.258  19.899  1.00  0.00
ATOM   2311  AIK AIK X 432      -4.965  35.492 -66.894  1.00  0.00
ATOM   2312  AIL AIL X 433       8.010   3.205 -22.658  1.00  0.00
ATOM   2313  AIM AIM X 434      83.316  24.389 -22.271  1.00  0.00
ATOM   2314  AIN AIN X 435      62.671  44.712  37.285  1.00  0.00
ATOM   2315  AIO AIO X 436      26.828  14.373  43.887  1.00  0.00
ATOM   2316  AIP AIP X 437     -76.168 -75.688  19.098  1.00  0.00
ATOM   2317  AIQ AIQ X 438      21.349  74.137 -31.397  1.00  0.00
ATOM   2318  AIR AIR X 439     -61.832 -50.773  47.370  1.00  0.00
ATOM   2319  AIS AIS X 440      16.039 -86.634 -71.759  1.00  0.00
ATOM   2320  AIT AIT X 441     -67.583   3.883  -1.575  1.00  0.00
ATOM   2321  AIU AIU X 442      72.704 -39.158  69.585  1.00  0.00
ATOM   2322  AIV AIV X 443     -76.026 -62.250  -3.226  1.00  0.00
ATOM   2323  AIW AIW X 444      -6.947  63.370  68.680  1.00  0.00
ATOM   2324  AIX AIX X 445      85.875   6.310 -30.659  1.00  0.00
ATOM   2325  AIY AIY X 446      75.507  43.548  68.172  1.00  0.00
ATOM   2326  AIZ AIZ X 447     -41.106  59.989 -31.561  1.00  0.00
ATOM   2327  AJA AJA X 448     -63.137  -7.528  23.031  1.00  0.00
ATOM   2328  AJB AJB X 449     -75.344 -41.864 -79.220  1.00  0.00
ATOM   2329  AJC AJC X 450      86.281 -22.671 -11.861  1.00  0.00
ATOM   2330  AJD AJD X 451      74.009 -34.006  14.589  1.00  0.00
ATOM   2331  AJE AJE X 452      -1.593  24.886 -30.072  1.00  0.00
ATOM   2332  AJF AJF X 453     -59.384 -73.521 -68.788  1.00  0.00
ATOM   2333  AJG AJG X 454      50.550  34.778 -24.512  1.00  0.00
ATOM   2334  AJH AJH X 455     -45.691   8.002 -48.102  1.00  0.00
ATOM   2335  AJI AJI X 456      53.945  49.174  10.582  1.00  0.00
ATOM   2336  AJJ AJJ X 457     -81.777 -35.496 -50.393  1.00  0.00
ATOM   2337  AJK AJK X 458     -51.853 -88.618 -39.129  1.00  0.00
ATOM   2338  AJL AJL X 459      43.772   3.088  46.142  1.00  0.00
ATOM   2339  AJM AJM X 460       8.263 -25.970 -69.847  1.00  0.00
ATOM   2340  AJN AJN X 461     -41.080 -64.278  76.419  1.00  0.00
ATOM   2341  AJO AJO X 462      -4.121 -81.659  32.494  1.00  0.00
ATOM   2342  AJP AJP X 463      82.640  53.388  28.611  1.00  0.00
ATOM   2343  AJQ AJQ X 464      23.947 -37.943  -5.803  1.00  0.00
ATOM   2344  AJR AJR X 465      57.350  78.829 -57.202  1.00  0.00
ATOM   2345  AJS AJS X 466       5.619  -1.255 -57.778  1.00  0.00
ATOM   2346  AJT AJT X 467     -68.828 -13.964  -8.424  1.00  0.00
ATOM   2347  AJU AJU X 468      14.645  68.416  17.122  1.00  0.00
ATOM   2348  AJV AJV X 469     -81.122 -26.322   8.562  1.00  0.00
ATOM   2349  AJW AJW X 470      69.897 -66.117 -83.249  1.00  0.00
ATOM   2350  AJX AJX X 471     -70.977  13.144  73.626  1.00  0.00
ATOM   2351  AJY AJY X 472     -35.474 -88.386 -38.886  1.00  0.00
ATOM   2352  AJZ AJZ X 473      20.659 -31.112  60.395  1.00  0.00
ATOM   2353  AKA AKA X 474     -63.158 -64.157 -42.619  1.00  0.00
ATOM   2354  AKB AKB X 475     -62.813  81.154  75.348  1.00  0.00
ATOM   2355  AKC AKC X 476      58.343 -80.022  40.915  1.00  0.00
ATOM   2356  AKD AKD X 477      68.205   9.162  73.301  1.00  0.00
ATOM   2357  AKE AKE X 478      18.532 -32.972 -68.712  1.00  0.00
ATOM   2358  AKF AKF X 479     -55.786 -33.842  65.443  1.00  0.00
ATOM   2359  AKG AKG X 480     -40.402  67.785 -16.616  1.00  0.00
ATOM   2360  AKH AKH X 481     -68.108  64.990  44.955  1.00  0.00
ATOM   2361  AKI AKI X 482      -4.157  -8.911 -70.121  1.00  0.00
ATOM   2362  AKJ AKJ X 483      17.921 -30.613 -44.568  1.00  0.00
ATOM   2363  AKK AKK X 484      41.296 -65.109 -77.578  1.00  0.00
ATOM   2364  AKL AKL X 485      38.091  55.966  -7.484  1.00  0.00
ATOM   2365  AKM AKM X 486     -30.187  -0.356  79.992  1.00  0.00
ATOM   2366  AKN AKN X 487      19.465 -15.224 -39.714  1.00  0.00
ATOM   2367  AKO AKO X 488      11.915 -77.390 -80.379  1.00  0.00
ATOM   2368  AKP AKP X 489      84.954  48.370 -48.779  1.00  0.00
ATOM   2369  AKQ AKQ X 490     -28.278  82.003   4.249  1.00  0.00
ATOM   2370  AKR AKR X 491     -59.200 -73.338  70.333  1.00  0.00
ATOM   2371  AKS AKS X 492      84.412  -0.417 -84.108  1.00  0.00
ATOM   2372  AKT AKT X 493     -82.530 -21.164 -61.785  1.00  0.00
ATOM   2373  AKU AKU X 494     -82.875  58.823  87.380  1.00  0.00
ATOM   2374  AKV AKV X 495     -43.700  75.270   0.830  1.00  0.00
ATOM   2375  AKW AKW X 496      -5.493 -61.171 -82.652  1.00  0.00
ATOM   2376  AKX AKX X 497     -54.454 -79.739  19.083  1.00  0.00
ATOM   2377  AKY AKY X 498     -54.411  74.073 -29.061  1.00  0.00
ATOM   2378  AKZ AKZ X 499     -51.456 -88.793  77.786  1.00  0.00
ATOM   2379  ALA ALA X 500     -81.179 -21.188 -85.727  1.00  0.00
ATOM   2380  ALB ALB X 501      16.020  59.482 -43.466  1.00  0.00
ATOM   2381  ALC ALC X 502       9.083 -52.132 -25.473  1.00  0.00
ATOM   2382  ALD ALD X 503      81.686  36.851 -26.137  1.00  0.00
ATOM   2383  ALE ALE X 504     -65.497  16.279 -50.423  1.00  0.00
ATOM   2384  ALF ALF X 505      25.277  55.754  24.035  1.00  0.00
ATOM   2385  ALG ALG X 506      12.435  51.654  63.735  1.00  0.00
ATOM   2386  ALH ALH X 507      26.491 -15.929  -0.100  1.00  0.00
ATOM   2387  ALI ALI X 508     -30.415   1.273   8.785  1.00  0.00
ATOM   2388  ALJ ALJ X 509      -1.784  21.045 -82.038  1.00  0.00
ATOM   2389  ALK ALK X 510      15.772  71.808 -57.033  1.00  0.00
ATOM   2390  ALL ALL X 511      46.698  39.738  32.075  1.00  0.00
ATOM   2391  ALM ALM X 512       3.604  55.267  85.295  1.00  0.00
ATOM   2392  ALN ALN X 513     -32.783  72.478  86.868  1.00  0.00
ATOM   2393  ALO ALO X 514      62.883 -30.869  41.628  1.00  0.00
ATOM   2394  ALP ALP X 515      85.247  -5.887 -10.659  1.00  0.00
ATOM   2395  ALQ ALQ X 516      10.379  37.421  85.212  1.00  0.00
ATOM   2396  ALR ALR X 517     -15.664  38.494 -15.940  1.00  0.00
ATOM   2397  ALS ALS X 518       0.645 -86.642  -2.708  1.00  0.00
ATOM   2398  ALT ALT X 519      24.012  10.760  67.905  1.00  0.00
ATOM   2399  ALU ALU X 520     -24.584   3.956 -41.108  1.00  0.00
ATOM   2400  ALV ALV X 521       0.213 -53.055  83.415  1.00  0.00
ATOM   2401  ALW ALW X 522      39.448 -59.968  71.239  1.00  0.00
ATOM   2402  ALX ALX X 523      39.648  28.744   2.977  1.00  0.00
ATOM   2403  ALY ALY X 524     -79.862  10.167 -25.774  1.00  0.00
ATOM   2404  ALZ ALZ X 525     -36.282   2.047  29.420  1.00  0.00
ATOM   2405  AMA AMA X 526     -76.539 -85.804  -1.695  1.00  0.00
ATOM   2406  AMB AMB X 527      71.928 -75.218  10.827  1.00  0.00
ATOM   2407  AMC AMC X 528     -18.181 -38.033  60.097  1.00  0.00
ATOM   2408  AMD AMD X 529      69.900  48.452  50.531  1.00  0.00
ATOM   2409  AME AME X 530     -75.860 -30.671  72.920  1.00  0.00
ATOM   2410  AMF AMF X 531      33.167  80.366 -70.762  1.00  0.00
ATOM   2411  AMG AMG X 532      68.677 -23.680 -13.459  1.00  0.00
ATOM   2412  AMH AMH X 533     -14.468  -9.027  86.987  1.00  0.00
ATOM   2413  AMI AMI X 534     -76.100  69.096  66.464  1.00  0.00
ATOM   2414  AMJ AMJ X 535     -74.992  -2.200 -62.905  1.00  0.00
ATOM   2415  AMK AMK X 536      75.825  82.193 -21.600  1.00  0.00
ATOM   2416  AML AML X 537     -52.273 -32.435  80.404  1.00  0.00
ATOM   2417  AMM AMM X 538     -51.153  33.066  42.891  1.00  0.00
ATOM   2418  AMN AMN X 539       0.182  62.588  38.191  1.00  0.00
ATOM   2419  AMO AMO X 540      22.874  69.779   7.445  1.00  0.00
ATOM   2420  AMP AMP X 541      22.737 -35.705 -32.734  1.00  0.00
ATOM   2421  AMQ AMQ X 542      45.405 -43.169  31.419  1.00  0.00
ATOM   2422  AMR AMR X 543      63.084  31.582 -74.261  1.00  0.00
ATOM   2423  AMS AMS X 544      58.649  61.625  83.732  1.00  0.00
ATOM   2424  AMT AMT X 545      27.078 -44.717 -22.036  1.00  0.00
ATOM   2425  AMU AMU X 546     -62.441 -45.723  72.004  1.00  0.00
ATOM   2426  AMV AMV X 547     -35.143  44.303  48.416  1.00  0.00
ATOM   2427  AMW AMW X 548     -53.555  34.274  76.943  1.00  0.00
ATOM   2428  AMX AMX X 549     -80.162  71.247  21.028  1.00  0.00
ATOM   2429  AMY AMY X 550     -48.773 -46.054 -36.277  1.00  0.00
ATOM   2430  AMZ AMZ X 551      39.102  54.077   4.456  1.00  0.00
ATOM   2431  ANA ANA X 552     -32.646  55.867 -49.138  1.00  0.00
ATOM   2432  ANB ANB X 553     -81.681  73.381 -62.732  1.00  0.00
ATOM   2433  ANC ANC X 554      86.234 -76.648  -4.238  1.00  0.00
ATOM   2434  AND AND X 555      58.846  65.784 -24.063  1.00  0.00
ATOM   2435  ANE ANE X 556      23.647 -38.052  44.789  1.00  0.00
ATOM   2436  ANF ANF X 557      87.302  16.131  60.997  1.00  0.00
ATOM   2437  ANG ANG X 558     -79.265  11.689  13.516  1.00  0.00
ATOM   2438  ANH ANH X 559      30.322  74.044 -48.861  1.00  0.00
ATOM   2439  ANI ANI X 560     -56.524  73.490  55.543  1.00  0.00
ATOM   2440  ANJ ANJ X 561     -43.381  43.626  30.190  1.00  0.00
ATOM   2441  ANK ANK X 562      83.986 -81.317  27.661  1.00  0.00
ATOM   2442  ANL ANL X 563      61.125 -54.046  14.236  1.00  0.00
ATOM   2443  ANM ANM X 564     -55.811  56.303  18.252  1.00  0.00
ATOM   2444  ANN ANN X 565      51.461 -23.662  80.711  1.00  0.00
ATOM   2445  ANO ANO X 566     -80.766  53.211  66.274  1.00  0.00
ATOM   2446  ANP ANP X 567      82.697 -83.536 -42.940  1.00  0.00
ATOM   2447  ANQ ANQ X 568      72.535 -87.407  12.071  1.00  0.00
ATOM   2448  ANR ANR X 569     -59.327  -1.127 -63.299  1.00  0.00
ATOM   2449  ANS ANS X 570     -51.051  75.925 -77.108  1.00  0.00
ATOM   2450  ANT ANT X 571     -73.053 -72.500 -18.792  1.00  0.00
ATOM   2451  ANU ANU X 572     -71.225  -6.228  75.112  1.00  0.00
ATOM   2452  ANV ANV X 573     -81.178 -49.506   8.422  1.00  0.00
ATOM   2453  ANW ANW X 574     -76.575 -50.655  69.604  1.00  0.00
ATOM   2454  ANX ANX X 575     -56.469 -40.235  15.581  1.00  0.00
ATOM   2455  ANY ANY X 576      43.829  45.450 -83.612  1.00  0.00
ATOM   2456  ANZ ANZ X 577      89.383 -28.235 -69.592  1.00  0.00
ATOM   2457  AOA AOA X 578     -19.907  30.827  -5.732  1.00  0.00
ATOM   2458  AOB AOB X 579      81.602 -81.057 -72.278  1.00  0.00
ATOM   2459  AOC AOC X 580      -1.073 -44.721 -81.604  1.00  0.00
ATOM   2460  AOD AOD X 581      45.353  -1.211  67.299  1.00  0.00
ATOM   2461  AOE AOE X 582      -2.177  -8.442  81.451  1.00  0.00
ATOM   2462  AOF AOF X 583     -12.139  34.310  12.046  1.00  0.00
ATOM   2463  AOG AOG X 584      86.445 -67.703 -38.085  1.00  0.00
ATOM   2464  AOH AOH X 585      -3.818  79.630 -64.787  1.00  0.00
ATOM   2465  AOI AOI X 586      58.421 -51.462  -8.678  1.00  0.00
ATOM   2466  AOJ AOJ X 587     -67.561 -18.367  55.231  1.00  0.00
ATOM   2467  AOK AOK X 588      -3.582 -74.978  59.961  1.00  0.00
ATOM   2468  AOL AOL X 589     -36.027 -36.063  86.644  1.00  0.00
ATOM   2469  AOM AOM X 590     -27.314 -17.335  89.944  1.00  0.00
ATOM   2470  AON AON X 591      33.158  26.670  17.365  1.00  0.00
ATOM   2471  AOO AOO X 592     -82.173   9.127 -74.702  1.00  0.00
ATOM   2472  AOP AOP X 593     -42.840  80.377  44.608  1.00  0.00
ATOM   2473  AOQ AOQ X 594      29.792 -26.543 -77.000  1.00  0.00
ATOM   2474  AOR AOR X 595      65.100 -69.966  61.589  1.00  0.00
ATOM   2475  AOS AOS X 596     -73.021 -58.807 -69.158  1.00  0.00
ATOM   2476  AOT AOT X 597     -20.633 -89.731  65.978  1.00  0.00
ATOM   2477  AOU AOU X 598     -25.368  10.116  -7.623  1.00  0.00
ATOM   2478  AOV AOV X 599     -33.318 -38.463  67.491  1.00  0.00
ATOM   2479  AOW AOW X 600     -68.485  21.952   6.138  1.00  0.00
ATOM   2480  AOX AOX X 601      -8.810  60.030 -85.328  1.00  0.00
ATOM   2481  AOY AOY X 602      67.087  35.266  19.383  1.00  0.00
ATOM   2482  AOZ AOZ X 603     -64.326 -80.304 -32.583  1.00  0.00
ATOM   2483  APA APA X 604     -81.727  79.588 -38.866  1.00  0.00
ATOM   2484  APB APB X 605      -9.945 -83.431 -67.262  1.00  0.00
ATOM   2485  APC APC X 606     -50.312 -64.397 -72.370  1.00  0.00
ATOM   2486  APD APD X 607     -64.893 -90.074 -23.072  1.00  0.00
ATOM   2487  APE APE X 608     -57.076  79.634   5.012  1.00  0.00
ATOM   2488  APF APF X 609      60.524 -11.887  84.594  1.00  0.00
ATOM   2489  APG APG X 610      85.882  16.436 -82.439  1.00  0.00
ATOM   2490  APH APH X 611      59.882  83.783  87.028  1.00  0.00
ATOM   2491  API API X 612      69.452   3.531   8.792  1.00  0.00
ATOM   2492  APJ APJ X 613      31.346 -56.463  47.186  1.00  0.00
ATOM   2493  APK APK X 614       1.385  74.756  55.329  1.00  0.00
ATOM   2494  APL APL X 615     -18.325 -14.456 -52.088  1.00  0.00
ATOM   2495  APM APM X 616      -6.654  26.839  28.856  1.00  0.00
ATOM   2496  APN APN X 617      -8.805  37.705 -24.253  1.00  0.00
ATOM   2497  APO APO X 618     -33.549 -11.412  58.910  1.00  0.00
ATOM   2498  APP APP X 619      85.452  37.669  80.744  1.00  0.00
ATOM   2499  APQ APQ X 620      76.668  36.833 -86.402  1.00  0.00
ATOM   2500  APR APR X 621     -30.759   6.142  63.887  1.00  0.00
ATOM   2501  APS APS X 622      62.216 -83.822 -42.011  1.00  0.00
ATOM   2502  APT APT X 623     -81.608  39.864  24.943  1.00  0.00
ATOM   2503  APU APU X 624      56.777  62.343  57.674  1.00  0.00
ATOM   2504  APV APV X 625      12.726  -7.006  88.017  1.00  0.00
ATOM   2505  APW APW X 626     -14.710 -85.940  19.129  1.00  0.00
ATOM   2506  APX APX X 627      40.701 -83.105 -75.517  1.00  0.00
ATOM   2507  APY APY X 628     -44.036 -72.959 -55.882  1.00  0.00
ATOM   2508  APZ APZ X 629      33.252  -7.495  82.625  1.00  0.00
ATOM   2509  AQA AQA X 630      30.807  58.006 -21.501  1.00  0.00
ATOM   2510  AQB AQB X 631     -64.590  53.525  85.795  1.00  0.00
ATOM   2511  AQC AQC X 632      63.644  78.262 -13.961  1.00  0.00
ATOM   2512  AQD AQD X 633     -81.591  73.659  85.531  1.00  0.00
ATOM   2513  AQE AQE X 634       5.772 -45.080  69.155  1.00  0.00
ATOM   2514  AQF AQF X 635      23.383 -85.941  46.815  1.00  0.00
ATOM   2515  AQG AQG X 636      28.372  60.651 -44.491  1.00  0.00
ATOM   2516  AQH AQH X 637       0.562  85.764  38.067  1.00  0.00
ATOM   2517  AQI AQI X 638      47.894 -17.907  41.207  1.00  0.00
ATOM   2518  AQJ AQJ X 639     -71.987 -59.479  32.774  1.00  0.00
ATOM   2519  AQK AQK X 640      19.463  26.732  24.727  1.00  0.00
ATOM   2520  AQL AQL X 641      88.117 -25.017 -33.354  1.00  0.00
ATOM   2521  AQM AQM X 642     -30.624  57.407  72.823  1.00  0.00
ATOM   2522  AQN AQN X 643      39.987 -40.606 -65.090  1.00  0.00
ATOM   2523  AQO AQO X 644     -82.470  74.298   0.471  1.00  0.00
ATOM   2524  AQP AQP X 645      -0.494 -44.378 -11.203  1.00  0.00
ATOM   2525  AQQ AQQ X 646     -12.789  12.727 -17.011  1.00  0.00
ATOM   2526  AQR AQR X 647     -74.365  71.652 -87.008  1.00  0.00
ATOM   2527  AQS AQS X 648     -23.122  82.885  38.959  1.00  0.00
ATOM   2528  AQT AQT X 649     -34.544 -56.249  85.136  1.00  0.00
ATOM   2529  AQU AQU X 650     -62.846 -56.055 -28.010  1.00  0.00
ATOM   2530  AQV AQV X 651      73.251  33.099 -61.424  1.00  0.00
ATOM   2531  AQW AQW X 652      89.637 -43.197  60.632  1.00  0.00
ATOM   2532  AQX AQX X 653      68.377 -42.616 -64.081  1.00  0.00
ATOM   2533  AQY AQY X 654      73.828  27.093  57.861  1.00  0.00
ATOM   2534  AQZ AQZ X 655     -36.675 -79.151 -67.233  1.00  0.00
ATOM   2535  ARA ARA X 656      63.147 -80.114 -76.472  1.00  0.00
ATOM   2536  ARB ARB X 657      29.299  78.885  84.647  1.00  0.00
ATOM   2537  ARC ARC X 658      -0.236   1.411  33.907  1.00  0.00
ATOM   2538  ARD ARD X 659      77.279  39.435 -41.000  1.00  0.00
ATOM   2539  ARE ARE X 660      13.476  28.965 -52.649  1.00  0.00
ATOM   2540  ARF ARF X 661      76.974  69.893   5.908  1.00  0.00
ATOM   2541  ARG ARG X 662     -31.339  18.931  86.474  1.00  0.00
ATOM   2542  ARH ARH X 663     -23.851  30.102  87.803  1.00  0.00
ATOM   2543  ARI ARI X 664      -8.370  -4.874 -51.859  1.00  0.00
ATOM   2544  ARJ ARJ X 665      -0.004  35.071 -82.527  1.00  0.00
ATOM   2545  ARK ARK X 666     -77.728 -79.652 -68.884  1.00  0.00
ATOM   2546  ARL ARL X 667     -57.584  -7.002 -44.908  1.00  0.00
ATOM   2547  ARM ARM X 668     -84.139 -42.743  77.647  1.00  0.00
ATOM   2548  ARN ARN X 669      60.824 -75.560  24.649  1.00  0.00
ATOM   2549  ARO ARO X 670      74.561  21.318  13.443  1.00  0.00
ATOM   2550  ARP ARP X 671     -79.189 -69.486  71.664  1.00  0.00
ATOM   2551  ARQ ARQ X 672     -13.177 -86.046  -3.463  1.00  0.00
ATOM   2552  ARR ARR X 673      88.948  32.638  -3.172  1.00  0.00
ATOM   2553  ARS ARS X 674     -80.056  59.293  40.147  1.00  0.00
ATOM   2554  ART ART X 675     -13.577 -83.526 -24.659  1.00  0.00
ATOM   2555  ARU ARU X 676     -85.353  22.114  65.896  1.00  0.00
ATOM   2556  ARV ARV X 677     -23.130  -6.009  45.122  1.00  0.00
ATOM   2557  ARW ARW X 678     -45.039  42.440 -17.890  1.00  0.00
ATOM   2558  ARX ARX X 679      74.992  49.717 -68.245  1.00  0.00
ATOM   2559  ARY ARY X 680      48.247 -82.323  71.895  1.00  0.00
ATOM   2560  ARZ ARZ X 681      10.208 -69.862  63.647  1.00  0.00
ATOM   2561  ASA ASA X 682      62.651 -42.648 -52.557  1.00  0.00
ATOM   2562  ASB ASB X 683      20.731  56.086  45.647  1.00  0.00
ATOM   2563  ASC ASC X 684      75.592  85.586 -71.662  1.00  0.00
ATOM   2564  ASD ASD X 685     -58.842  26.537  -6.851  1.00  0.00
ATOM   2565  ASE ASE X 686      82.541  83.746  82.489  1.00  0.00
ATOM   2566  ASF ASF X 687     -77.729 -17.137  86.961  1.00  0.00
ATOM   2567  ASG ASG X 688      20.773  18.378  16.781  1.00  0.00
ATOM   2568  ASH ASH X 689     -34.017  35.428 -70.217  1.00  0.00
ATOM   2569  ASI ASI X 690     -70.860 -39.362 -37.086  1.00  0.00
ATOM   2570  ASJ ASJ X 691     -25.800  15.152 -24.621  1.00  0.00
ATOM   2571  ASK ASK X 692     -66.624  -5.507 -29.522  1.00  0.00
ATOM   2572  ASL ASL X 693      -7.147  26.442 -11.796  1.00  0.00
ATOM   2573  ASM ASM X 694      20.729  69.377  27.313  1.00  0.00
ATOM   2574  ASN ASN X 695      -7.977 -22.017  86.127  1.00  0.00
ATOM   2575  ASO ASO X 696      64.476  84.560 -76.246  1.00  0.00
ATOM   2576  ASP ASP X 697      33.438  45.888  17.606  1.00  0.00
ATOM   2577  ASQ ASQ X 698     -81.600  -3.603 -12.678  1.00  0.00
ATOM   2578  ASR ASR X 699      63.267  27.254 -44.706  1.00  0.00
ATOM   2579  ASS ASS X 700     -52.865  73.278 -15.539  1.00  0.00
ATOM   2580  AST AST X 701      31.163 -47.744 -75.303  1.00  0.00
ATOM   2581  ASU ASU X 702     -25.562 -88.736 -80.025  1.00  0.00
ATOM   2582  ASV ASV X 703      44.947  19.297 -86.007  1.00  0.00
ATOM   2583  ASW ASW X 704      44.461  53.742 -27.205  1.00  0.00
ATOM   2584  ASX ASX X 705      19.210  12.693 -32.963  1.00  0.00
ATOM   2585  ASY ASY X 706      34.910 -15.059 -75.488  1.00  0.00
ATOM   2586  ASZ ASZ X 707     -64.443  45.753  35.872  1.00  0.00
ATOM   2587  ATA ATA X 708     -53.022  20.921 -68.889  1.00  0.00
ATOM   2588  ATB ATB X 709      87.915 -49.282  86.948  1.00  0.00
ATOM   2589  ATC ATC X 710      44.797  -9.980  50.116  1.00  0.00
ATOM   2590  ATD ATD X 711     -13.208 -28.107 -62.276  1.00  0.00
ATOM   2591  ATE ATE X 712     -11.948 -12.335  11.867  1.00  0.00
ATOM   2592  ATF ATF X 713     -83.742  -4.571  59.214  1.00  0.00
ATOM   2593  ATG ATG X 714       1.344 -46.309 -37.275  1.00  0.00
ATOM   2594  ATH ATH X 715     -85.770  47.343  37.975  1.00  0.00
ATOM   2595  ATI ATI X 716      41.167   5.514 -84.438  1.00  0.00
ATOM   2596  ATJ ATJ X 717     -33.590  84.681 -15.044  1.00  0.00
ATOM   2597  ATK ATK X 718      69.659  59.953 -80.696  1.00  0.00
ATOM   2598  ATL ATL X 719     -36.478 -34.993 -64.444  1.00  0.00
ATOM   2599  ATM ATM X 720     -22.763  49.030  37.257  1.00  0.00
ATOM   2600  ATN ATN X 721       0.838 -70.125  87.355  1.00  0.00
ATOM   2601  ATO ATO X 722      68.398 -77.532 -26.888  1.00  0.00
ATOM   2602  ATP ATP X 723      81.532 -20.134 -82.319  1.00  0.00
ATOM   2603  ATQ ATQ X 724     -78.073 -47.955 -61.107  1.00  0.00
ATOM   2604  ATR ATR X 725       0.457 -31.709  -1.188  1.00  0.00
ATOM   2605  ATS ATS X 726      17.144 -87.228  31.836  1.00  0.00
ATOM   2606  ATT ATT X 727     -65.063  29.831  47.587  1.00  0.00
ATOM   2607  ATU ATU X 728     -14.499  81.603  67.829  1.00  0.00
ATOM   2608  ATV ATV X 729      -0.610 -58.577  61.491  1.00  0.00
ATOM   2609  ATW ATW X 730     -82.884 -17.017  75.765  1.00  0.00
ATOM   2610  ATX ATX X 731      34.534  -3.760 -41.929  1.00  0.00
ATOM   2611  ATY ATY X 732     -73.675 -84.283 -42.763  1.00  0.00
ATOM   2612  ATZ ATZ X 733       1.750  -4.345 -34.671  1.00  0.00
ATOM   2613  AUA AUA X 734      88.583  29.276 -63.328  1.00  0.00
ATOM   2614  AUB AUB X 735     -16.793 -62.026  86.720  1.00  0.00
ATOM   2615  AUC AUC X 736       8.327  68.750 -40.388  1.00  0.00
ATOM   2616  AUD AUD X 737     -28.627  84.291 -66.344  1.00  0.00
ATOM   2617  AUE AUE X 738      82.263 -65.502  68.098  1.00  0.00
ATOM   2618  AUF AUF X 739      72.651 -72.947 -63.599  1.00  0.00
ATOM   2619  AUG AUG X 740     -14.935  83.348  82.487  1.00  0.00
ATOM   2620  AUH AUH X 741     -80.293  -3.036  24.714  1.00  0.00
ATOM   2621  AUI AUI X 742     -48.437   1.823 -86.488  1.00  0.00
ATOM   2622  AUJ AUJ X 743     -84.167 -65.001 -83.045  1.00  0.00
ATOM   2623  AUK AUK X 744      86.230  77.388 -11.800  1.00  0.00
ATOM   2624  AUL AUL X 745     -52.444 -32.453  48.111  1.00  0.00
ATOM   2625  AUM AUM X 746     -66.995   5.794  20.779  1.00  0.00
ATOM   2626  AUN AUN X 747      85.661  67.596  75.716  1.00  0.00
ATOM   2627  AUO AUO X 748      49.969  73.428 -67.474  1.00  0.00
ATOM   2628  AUP AUP X 749     -57.601 -86.495 -51.600  1.00  0.00
ATOM   2629  AUQ AUQ X 750     -81.819 -46.515  51.493  1.00  0.00
ATOM   2630  AUR AUR X 751     -10.475   5.362 -64.025  1.00  0.00
ATOM   2631  AUS AUS X 752     -15.471   3.337  43.831  1.00  0.00
ATOM   2632  AUT AUT X 753     -77.229  44.382 -44.678  1.00  0.00
ATOM   2633  AUU AUU X 754     -33.119 -24.326  58.000  1.00  0.00
ATOM   2634  AUV AUV X 755      86.449  78.837  39.088  1.00  0.00
ATOM   2635  AUW AUW X 756      61.825  81.763 -27.732  1.00  0.00
ATOM   2636  AUX AUX X 757     -80.152  81.462 -83.797  1.00  0.00
ATOM   2637  AUY AUY X 758     -29.661 -70.669 -77.477  1.00  0.00
ATOM   2638  AUZ AUZ X 759      42.990 -12.351 -86.702  1.00  0.00
ATOM   2639  AVA AVA X 760      88.012  -3.078  55.884  1.00  0.00
ATOM   2640  AVB AVB X 761      17.684 -87.059 -44.839  1.00  0.00
ATOM   2641  AVC AVC X 762      36.268  79.448  67.641  1.00  0.00
ATOM   2642  AVD AVD X 763      24.196  21.945  61.555  1.00  0.00
ATOM   2643  AVE AVE X 764     -54.858 -90.187  60.754  1.00  0.00
ATOM   2644  AVF AVF X 765     -15.455   6.931  78.171  1.00  0.00
ATOM   2645  AVG AVG X 766      39.439  46.392  80.995  1.00  0.00
ATOM   2646  AVH AVH X 767      41.364  64.971  29.489  1.00  0.00
ATOM   2647  AVI AVI X 768      54.477  64.296  42.774  1.00  0.00
ATOM   2648  AVJ AVJ X 769      15.704 -68.101  78.384  1.00  0.00
ATOM   2649  AVK AVK X 770     -78.821  -7.338  37.703  1.00  0.00
ATOM   2650  AVL AVL X 771      54.493 -28.816  18.153  1.00  0.00
ATOM   2651  AVM AVM X 772       5.320  74.302  80.945  1.00  0.00
ATOM   2652  AVN AVN X 773     -30.467  69.215  -0.278  1.00  0.00
ATOM   2653  AVO AVO X 774      37.203  55.853 -66.181  1.00  0.00
ATOM   2654  AVP AVP X 775     -82.444 -44.085  -7.090  1.00  0.00
ATOM   2655  AVQ AVQ X 776     -50.856  85.373  31.730  1.00  0.00
ATOM   2656  AVR AVR X 777     -62.497  84.705  22.331  1.00  0.00
ATOM   2657  AVS AVS X 778      83.550 -30.519  34.957  1.00  0.00
ATOM   2658  AVT AVT X 779      32.543  38.022  87.154  1.00  0.00
ATOM   2659  AVU AVU X 780       4.724  84.739 -54.152  1.00  0.00
ATOM   2660  AVV AVV X 781      26.820  17.780   4.872  1.00  0.00
ATOM   2661  AVW AVW X 782     -19.031  44.313 -65.212  1.00  0.00
ATOM   2662  AVX AVX X 783     -51.477  54.050  45.190  1.00  0.00
ATOM   2663  AVY AVY X 784      27.933 -77.287 -75.431  1.00  0.00
ATOM   2664  AVZ AVZ X 785      26.802   3.591  29.270  1.00  0.00
ATOM   2665  AWA AWA X 786       6.405 -19.036  64.719  1.00  0.00
ATOM   2666  AWB AWB X 787     -84.352 -74.022  88.619  1.00  0.00
ATOM   2667  AWC AWC X 788      56.698  67.687   1.906  1.00  0.00
ATOM   2668  AWD AWD X 789     -40.339 -13.484 -82.872  1.00  0.00
ATOM   2669  AWE AWE X 790     -49.641   1.427  84.294  1.00  0.00
ATOM   2670  AWF AWF X 791      30.331  22.369 -84.093  1.00  0.00
ATOM   2671  AWG AWG X 792     -76.720 -63.742 -29.284  1.00  0.00
ATOM   2672  AWH AWH X 793      89.078 -40.187  24.545  1.00  0.00
ATOM   2673  AWI AWI X 794      79.375 -53.538 -52.355  1.00  0.00
ATOM   2674  AWJ AWJ X 795     -49.741 -23.668  -9.546  1.00  0.00
ATOM   2675  AWK AWK X 796     -73.247  18.338  -8.807  1.00  0.00
ATOM   2676  AWL AWL X 797      48.704  -5.703  79.967  1.00  0.00
ATOM   2677  AWM AWM X 798      23.672   1.887  18.365  1.00  0.00
ATOM   2678  AWN AWN X 799     -45.925 -85.221 -26.763  1.00  0.00
ATOM   2679  AWO AWO X 800       4.554 -69.125  31.763  1.00  0.00
ATOM   2680  AWP AWP X 801      71.852  82.772 -59.768  1.00  0.00
ATOM   2681  AWQ AWQ X 802      47.086  49.532 -74.173  1.00  0.00
ATOM   2682  AWR AWR X 803     -20.531 -71.717  25.011  1.00  0.00
ATOM   2683  AWS AWS X 804     -84.343  48.641 -26.581  1.00  0.00
ATOM   2684  AWT AWT X 805      28.994  70.160  17.942  1.00  0.00
ATOM   2685  AWU AWU X 806     -12.133  17.648 -58.730  1.00  0.00
ATOM   2686  AWV AWV X 807     -44.917 -30.588 -85.622  1.00  0.00
ATOM   2687  AWW AWW X 808      76.150  56.856  38.233  1.00  0.00
ATOM   2688  AWX AWX X 809     -25.402  83.241 -83.212  1.00  0.00
ATOM   2689  AWY AWY X 810     -68.062 -68.255 -82.136  1.00  0.00
ATOM   2690  AWZ AWZ X 811      86.633 -69.801 -64.133  1.00  0.00
ATOM   2691  AXA AXA X 812     -79.801 -50.808  40.157  1.00  0.00
ATOM   2692  AXB AXB X 813     -27.566 -82.015  18.179  1.00  0.00
ATOM   2693  AXC AXC X 814      64.405  82.908  71.959  1.00  0.00
ATOM   2694  AXD AXD X 815      87.660   1.473 -54.564  1.00  0.00
ATOM   2695  AXE AXE X 816      87.210  55.299 -75.087  1.00  0.00
ATOM   2696  AXF AXF X 817     -19.938 -40.901  77.138  1.00  0.00
ATOM   2697  AXG AXG X 818     -79.018  85.728  -1.936  1.00  0.00
ATOM   2698  AXH AXH X 819     -68.940   3.655  84.025  1.00  0.00
ATOM   2699  AXI AXI X 820     -30.245 -60.562  18.824  1.00  0.00
ATOM   2700  AXJ AXJ X 821      50.895 -70.253  55.748  1.00  0.00
ATOM   2701  AXK AXK X 822      48.077 -39.726  -3.655  1.00  0.00
ATOM   2702  AXL AXL X 823      89.754  30.606  21.693  1.00  0.00
ATOM   2703  AXM AXM X 824      37.322 -11.712 -58.974  1.00  0.00
ATOM   2704  AXN AXN X 825      53.873  38.464 -83.218  1.00  0.00
ATOM   2705  AXO AXO X 826     -41.763 -30.623  69.579  1.00  0.00
ATOM   2706  AXP AXP X 827      -5.301 -32.289  67.399  1.00  0.00
ATOM   2707  AXQ AXQ X 828      55.964 -61.314 -85.009  1.00  0.00
ATOM   2708  AXR AXR X 829     -41.274  31.967 -26.240  1.00  0.00
ATOM   2709  AXS AXS X 830       9.431 -87.989 -56.923  1.00  0.00
ATOM   2710  AXT AXT X 831      -9.390  75.744  45.468  1.00  0.00
ATOM   2711  AXU AXU X 832      86.591  73.060  14.544  1.00  0.00
ATOM   2712  AXV AXV X 833      63.514 -19.990  13.468  1.00  0.00
ATOM   2713  AXW AXW X 834     -47.054 -58.364  87.414  1.00  0.00
ATOM   2714  AXX AXX X 835     -67.071  81.579 -10.169  1.00  0.00
ATOM   2715  AXY AXY X 836      18.833  84.747  42.004  1.00  0.00
ATOM   2716  AXZ AXZ X 837     -16.251 -73.834  88.817  1.00  0.00
ATOM   2717  AYA AYA X 838     -42.382 -10.139   0.539  1.00  0.00
ATOM   2718  AYB AYB X 839      11.318  10.411  32.749  1.00  0.00
ATOM   2719  AYC AYC X 840      38.019   8.607  72.885  1.00  0.00
ATOM   2720  AYD AYD X 841     -85.005 -17.670  44.647  1.00  0.00
ATOM   2721  AYE AYE X 842      86.577 -20.260  77.778  1.00  0.00
ATOM   2722  AYF AYF X 843      27.557 -65.415 -18.111  1.00  0.00
ATOM   2723  AYG AYG X 844      88.710 -31.883 -21.004  1.00  0.00
ATOM   2724  AYH AYH X 845     -39.639  -5.309 -62.954  1.00  0.00
ATOM   2725  AYI AYI X 846     -25.864  46.487 -77.239  1.00  0.00
ATOM   2726  AYJ AYJ X 847     -70.395 -16.419  14.460  1.00  0.00
ATOM   2727  AYK AYK X 848     -31.779 -89.343  59.781  1.00  0.00
ATOM   2728  AYL AYL X 849      26.423  45.437 -22.187  1.00  0.00
ATOM   2729  AYM AYM X 850       7.990  21.112 -60.450  1.00  0.00
ATOM   2730  AYN AYN X 851     -16.552 -24.631  57.603  1.00  0.00
ATOM   2731  AYO AYO X 852      24.723 -16.518  15.115  1.00  0.00
ATOM   2732  AYP AYP X 853     -26.364 -82.738 -55.591  1.00  0.00
ATOM   2733  AYQ AYQ X 854       6.703  14.303 -23.665  1.00  0.00
ATOM   2734  AYR AYR X 855     -84.004 -57.871 -72.339  1.00  0.00
ATOM   2735  AYS AYS X 856     -19.616  56.888 -19.351  1.00  0.00
ATOM   2736  AYT AYT X 857      74.260  -8.832 -39.120  1.00  0.00
ATOM   2737  AYU AYU X 858      66.294  32.660 -22.279  1.00  0.00
ATOM   2738  AYV AYV X 859      54.603  18.793  70.126  1.00  0.00
ATOM   2739  AYW AYW X 860      85.296 -30.503   5.251  1.00  0.00
ATOM   2740  AYX AYX X 861      42.129 -18.169  88.682  1.00  0.00
ATOM   2741  AYY AYY X 862     -65.083 -34.559  -1.980  1.00  0.00
ATOM   2742  AYZ AYZ X 863      45.634  54.033  89.703  1.00  0.00
ATOM   2743  AZA AZA X 864     -51.888 -60.351  66.801  1.00  0.00
ATOM   2744  AZB AZB X 865      72.402 -31.988  50.953  1.00  0.00
ATOM   2745  AZC AZC X 866      30.730   6.825  86.047  1.00  0.00
ATOM   2746  AZD AZD X 867     -29.534 -46.524 -80.673  1.00  0.00
ATOM   2747  AZE AZE X 868       9.923 -55.666  31.320  1.00  0.00
ATOM   2748  AZF AZF X 869     -53.492 -77.263  88.928  1.00  0.00
ATOM   2749  AZG AZG X 870      18.789  82.351   9.812  1.00  0.00
ATOM   2750  AZH AZH X 871      77.083 -25.616  87.615  1.00  0.00
ATOM   2751  AZI AZI X 872      38.698  24.058  80.081  1.00  0.00
ATOM   2752  AZJ AZJ X 873     -12.360 -38.780  -1.706  1.00  0.00
ATOM   2753  AZK AZK X 874      41.055 -52.005 -23.174  1.00  0.00
ATOM   2754  AZL AZL X 875      51.587  42.337  -1.331  1.00  0.00
ATOM   2755  AZM AZM X 876     -27.016  46.800  10.354  1.00  0.00
ATOM   2756  AZN AZN X 877      33.402 -89.226  87.846  1.00  0.00
ATOM   2757  AZO AZO X 878     -46.650 -74.528 -35.182  1.00  0.00
ATOM   2758  AZP AZP X 879      48.459 -21.357 -78.495  1.00  0.00
ATOM   2759  AZQ AZQ X 880      11.614  79.967  31.152  1.00  0.00
ATOM   2760  AZR AZR X 881      -3.471 -27.672 -35.715  1.00  0.00
ATOM   2761  AZS AZS X 882     -69.393 -85.311  55.038  1.00  0.00
ATOM   2762  AZT AZT X 883      -4.009 -84.324 -41.220  1.00  0.00
ATOM   2763  AZU AZU X 884     -36.311  78.946 -74.008  1.00  0.00
ATOM   2764  AZV AZV X 885      36.117  62.480 -82.599  1.00  0.00
ATOM   2765  AZW AZW X 886     -81.243  83.291  73.553  1.00  0.00
ATOM   2766  AZX AZX X 887     -41.294 -89.131 -85.287  1.00  0.00
ATOM   2767  AZY AZY X 888      16.131  39.359  42.081  1.00  0.00
ATOM   2768  AZZ AZZ X 889      14.527  46.383 -57.371  1.00  0.00
ATOM   2769  BAA BAA X 890      70.085 -39.643 -18.402  1.00  0.00
ATOM   2770  BAB BAB X 891     -29.329  47.831  -5.795  1.00  0.00
ATOM   2771  BAC BAC X 892      17.872 -28.864 -18.095  1.00  0.00
ATOM   2772  BAD BAD X 893      49.326 -71.141  80.065  1.00  0.00
ATOM   2773  BAE BAE X 894      88.296 -44.777 -41.053  1.00  0.00
ATOM   2774  BAF BAF X 895      66.560 -80.974   3.055  1.00  0.00
ATOM   2775  BAG BAG X 896      -2.265  16.409 -67.719  1.00  0.00
ATOM   2776  BAH BAH X 897      -8.000  -0.658 -22.359  1.00  0.00
ATOM   2777  BAI BAI X 898      83.384 -63.225   4.292  1.00  0.00
ATOM   2778  BAJ BAJ X 899     -80.708  20.235  27.758  1.00  0.00
ATOM   2779  BAK BAK X 900      71.768  -9.271  39.253  1.00  0.00
ATOM   2780  BAL BAL X 901      27.833  52.201  36.723  1.00  0.00
ATOM   2781  BAM BAM X 902      79.134  -9.178  64.615  1.00  0.00
ATOM   2782  BAN BAN X 903      21.161 -13.925 -64.218  1.00  0.00
ATOM   2783  BAO BAO X 904     -10.677  45.783 -80.362  1.00  0.00
ATOM   2784  BAP BAP X 905      65.709  31.502  81.881  1.00  0.00
ATOM   2785  BAQ BAQ X 906     -23.382 -53.704 -17.536  1.00  0.00
ATOM   2786  BAR BAR X 907     -32.007 -78.413  87.359  1.00  0.00
ATOM   2787  BAS BAS X 908      35.412 -87.999 -62.386  1.00  0.00
ATOM   2788  BAT BAT X 909     -49.028   5.075  -7.004  1.00  0.00
ATOM   2789  BAU BAU X 910     -18.990 -70.950  -5.109  1.00  0.00
ATOM   2790  BAV BAV X 911      70.951  80.212  18.182  1.00  0.00
ATOM   2791  BAW BAW X 912     -39.266  -6.012 -35.816  1.00  0.00
ATOM   2792  BAX BAX X 913      60.777 -42.451  27.597  1.00  0.00
ATOM   2793  BAY BAY X 914      14.670  19.747 -81.524  1.00  0.00
ATOM   2794  BAZ BAZ X 915     -85.050 -85.463 -17.254  1.00  0.00
ATOM   2795  BBA BBA X 916       9.068 -43.025  35.936  1.00  0.00
ATOM   2796  BBB BBB X 917     -14.518  -0.758 -84.755  1.00  0.00
ATOM   2797  BBC BBC X 918      81.487  85.179 -45.126  1.00  0.00
ATOM   2798  BBD BBD X 919      85.773  16.371  19.523  1.00  0.00
ATOM   2799  BBE BBE X 920      70.236 -61.125  86.076  1.00  0.00
ATOM   2800  BBF BBF X 921      33.937  52.201 -56.710  1.00  0.00
ATOM   2801  BBG BBG X 922     -22.860  25.853  31.174  1.00  0.00
ATOM   2802  BBH BBH X 923     -20.815  82.392  23.646  1.00  0.00
ATOM   2803  BBI BBI X 924     -65.897  66.131  25.804  1.00  0.00
ATOM   2804  BBJ BBJ X 925     -47.544  20.061 -83.143  1.00  0.00
ATOM   2805  BBK BBK X 926      19.981 -49.588  32.756  1.00  0.00
ATOM   2806  BBL BBL X 927     -79.417  67.209  50.992  1.00  0.00
ATOM   2807  BBM BBM X 928      72.381  29.421   3.792  1.00  0.00
ATOM   2808  BBN BBN X 929      -8.795 -47.309  73.678  1.00  0.00
ATOM   2809  BBO BBO X 930      63.735  82.890 -42.732  1.00  0.00
ATOM   2810  BBP BBP X 931      89.484 -60.797  53.336  1.00  0.00
ATOM   2811  BBQ BBQ X 932     -54.908 -30.414 -28.107  1.00  0.00
ATOM   2812  BBR BBR X 933      40.784 -76.906  41.427  1.00  0.00
ATOM   2813  BBS BBS X 934     -63.744  26.193 -80.067  1.00  0.00
ATOM   2814  BBT BBT X 935     -16.783  34.833 -78.861  1.00  0.00
ATOM   2815  BBU BBU X 936     -48.591 -45.590 -19.917  1.00  0.00
ATOM   2816  BBV BBV X 937      16.302 -28.681  37.858  1.00  0.00
ATOM   2817  BBW BBW X 938      30.189 -83.700 -36.455  1.00  0.00
ATOM   2818  BBX BBX X 939      38.703  25.131  33.925  1.00  0.00
ATOM   2819  BBY BBY X 940      53.813  83.792  36.182  1.00  0.00
ATOM   2820  BBZ BBZ X 941      17.935  11.724  86.828  1.00  0.00
ATOM   2821  BCA BCA X 942       8.188  63.040  25.922  1.00  0.00
ATOM   2822  BCB BCB X 943       5.468 -56.552 -71.244  1.00  0.00
ATOM   2823  BCC BCC X 944      55.178 -51.807 -71.393  1.00  0.00
ATOM   2824  BCD BCD X 945     -32.499 -51.572  61.590  1.00  0.00
ATOM   2825  BCE BCE X 946      49.150  68.668 -84.418  1.00  0.00
ATOM   2826  BCF BCF X 947     -69.220  67.117  89.514  1.00  0.00
ATOM   2827  BCG BCG X 948      67.959 -70.909 -37.961  1.00  0.00
ATOM   2828  BCH BCH X 949      24.370  84.891  57.430  1.00  0.00
ATOM   2829  BCI BCI X 950      63.696  -3.476  47.650  1.00  0.00
ATOM   2830  BCJ BCJ X 951      86.958  65.784  36.431  1.00  0.00
ATOM   2831  BCK BCK X 952     -75.450  36.155  66.125  1.00  0.00
ATOM   2832  BCL BCL X 953      16.413 -28.930 -85.556  1.00  0.00
ATOM   2833  BCM BCM X 954     -41.373  55.220  -6.816  1.00  0.00
ATOM   2834  BCN BCN X 955      88.138   1.831  71.064  1.00  0.00
ATOM   2835  BCO BCO X 956     -12.775  44.051  86.736  1.00  0.00
ATOM   2836  BCP BCP X 957      70.484  25.446  71.716  1.00  0.00
ATOM   2837  BCQ BCQ X 958     -42.006  13.953  45.384  1.00  0.00
ATOM   2838  BCR BCR X 959      37.467 -20.823  -5.788  1.00  0.00
ATOM   2839  BCS BCS X 960     -84.519   0.621 -86.819  1.00  0.00
ATOM   2840  BCT BCT X 961     -40.989  49.776 -85.362  1.00  0.00
ATOM   2841  BCU BCU X 962     -80.110 -20.032 -23.106  1.00  0.00
ATOM   2842  BCV BCV X 963     -45.844 -44.579  61.999  1.00  0.00
ATOM   2843  BCW BCW X 964      68.482 -40.859 -36.642  1.00  0.00
ATOM   2844  BCX BCX X 965     -69.508  46.132  20.187  1.00  0.00
ATOM   2845  BCY BCY X 966     -51.090   3.898  24.792  1.00  0.00
ATOM   2846  BCZ BCZ X 967     -71.991  25.733 -67.162  1.00  0.00
ATOM   2847  BDA BDA X 968      17.667 -50.618  -5.134  1.00  0.00
ATOM   2848  BDB BDB X 969     -71.404 -85.944  38.465  1.00  0.00
ATOM   2849  BDC BDC X 970     -40.658 -30.329  -1.838  1.00  0.00
ATOM   2850  BDD BDD X 971     -84.063  19.550 -39.926  1.00  0.00
ATOM   2851  BDE BDE X 972     -81.071  27.890  17.191  1.00  0.00
ATOM   2852  BDF BDF X 973      65.249 -88.614  24.977  1.00  0.00
ATOM   2853  BDG BDG X 974      39.526 -66.314 -18.713  1.00  0.00
ATOM   2854  BDH BDH X 975      89.502  74.113   1.660  1.00  0.00
ATOM   2855  BDI BDI X 976      62.944 -17.238  33.062  1.00  0.00
ATOM   2856  BDJ BDJ X 977     -78.974 -78.360 -31.147  1.00  0.00
ATOM   2857  BDK BDK X 978      46.096  67.918 -40.114  1.00  0.00
ATOM   2858  BDL BDL X 979     -83.483  17.213  85.348  1.00  0.00
ATOM   2859  BDM BDM X 980      47.810 -25.736  49.955  1.00  0.00
ATOM   2860  BDN BDN X 981       8.730  49.323  32.119  1.00  0.00
ATOM   2861  BDO BDO X 982      10.083  78.242 -77.991  1.00  0.00
ATOM   2862  BDP BDP X 983     -40.339 -23.833  83.880  1.00  0.00
ATOM   2863  BDQ BDQ X 984       0.563 -14.029  43.015  1.00  0.00
ATOM   2864  BDR BDR X 985      17.906  54.590  -7.806  1.00  0.00
ATOM   2865  BDS BDS X 986       7.967 -79.673 -34.765  1.00  0.00
ATOM   2866  BDT BDT Y 987      34.716 -65.150  -4.787  1.00  0.00
ATOM   2867  BDU BDU Y 988      23.038 -19.302  22.645  1.00  0.00
ATOM   2868  BDV BDV Y 989     -48.131 -55.070  48.152  1.00  0.00
ATOM   2869  BDW BDW Y 990     -34.101   1.649 -19.843  1.00  0.00
ATOM   2870  BDX BDX Y 991      78.335   2.141   7.566  1.00  0.00
ATOM   2871  BDY BDY Y 992     -40.390 -22.029  70.487  1.00  0.00
ATOM   2872  BDZ BDZ Y 993     -63.529   1.684  16.253  1.00  0.00
ATOM   2873  BEA BEA Y 994     -61.638  80.432 -47.208  1.00  0.00
ATOM   2874  BEB BEB Y 995      14.809 -41.563  55.556  1.00  0.00
ATOM   2875  BEC BEC Y 996      64.195   5.004  31.259  1.00  0.00
ATOM   2876  BED BED Y 997      39.822 -34.007 -17.266  1.00  0.00
ATOM   2877  BEE BEE Y 998     -67.824 -35.618 -12.628  1.00  0.00
ATOM   2878  BEF BEF Y 999     -21.669 -80.681 -75.017  1.00  0.00
ATOM   2879  BEG BEG Y1000      68.995 -47.434  76.010  1.00  0.00
ATOM   2880  BEH BEH Y1001     -60.558  -2.252 -54.656  1.00  0.00
ATOM   2881  BEI BEI Y1002     -34.993  59.577 -59.908  1.00  0.00
ATOM   2882  BEJ BEJ Y1003      75.487 -38.919  10.913  1.00  0.00
ATOM   2883  BEK BEK Y1004      57.594  49.659  77.122  1.00  0.00
ATOM   2884  BEL BEL Y1005      67.658 -24.215  53.294  1.00  0.00
ATOM   2885  BEM BEM Y1006      73.957  61.379 -52.520  1.00  0.00
ATOM   2886  BEN BEN Y1007      24.978  64.485  13.639  1.00  0.00
ATOM   2887  BEO BEO Y1008     -14.161 -59.418 -34.669  1.00  0.00
ATOM   2888  BEP BEP Y1009      61.794  43.341 -15.716  1.00  0.00
ATOM   2889  BEQ BEQ Y1010      14.179  53.033  20.321  1.00  0.00
ATOM   2890  BER BER Y1011      32.862  28.710 -39.787  1.00  0.00
ATOM   2891  BES BES Y1012       3.270 -76.391 -75.405  1.00  0.00
ATOM   2892  BET BET Y1013     -43.252  46.931  50.525  1.00  0.00
ATOM   2893  BEU BEU Y1014     -82.270 -80.532  88.087  1.00  0.00
ATOM   2894  BEV BEV Y1015      -8.898   6.634 -65.622  1.00  0.00
ATOM   2895  BEW BEW Y1016     -68.001  43.193  80.408  1.00  0.00
ATOM   2896  BEX BEX Y1017      29.978  22.974 -81.442  1.00  0.00
ATOM   2897  BEY BEY Y1018     -31.426 -76.041 -65.190  1.00  0.00
ATOM   2898  BEZ BEZ Y1019      79.896 -75.792  17.363  1.00  0.00
ATOM   2899  BFA BFA Y1020     -18.650  39.327 -15.619  1.00  0.00
ATOM   2900  BFB BFB Y1021     -79.599  36.158  18.438  1.00  0.00
ATOM   2901  BFC BFC Y1022      57.914   0.280  14.668  1.00  0.00
ATOM   2902  BFD BFD Y1023      44.493 -71.525  57.244  1.00  0.00
ATOM   2903  BFE BFE Y1024     -23.392 -69.598  18.492  1.00  0.00
ATOM   2904  BFF BFF Y1025      86.246 -62.556 -55.198  1.00  0.00
ATOM   2905  BFG BFG Y1026      10.309 -30.495  89.427  1.00  0.00
ATOM   2906  BFH BFH Y1027      12.488 -36.399 -65.531  1.00  0.00
ATOM   2907  BFI BFI Y1028      35.719  42.849  33.472  1.00  0.00
ATOM   2908  BFJ BFJ Y1029     -36.599 -77.710 -22.634  1.00  0.00
ATOM   2909  BFK BFK Y1030     -14.265  75.805  42.053  1.00  0.00
ATOM   2910  BFL BFL Y1031      31.220  75.030 -11.288  1.00  0.00
ATOM   2911  BFM BFM Y1032      77.288  -2.942  37.461  1.00  0.00
ATOM   2912  BFN BFN Y1033     -43.340 -18.360  31.663  1.00  0.00
ATOM   2913  BFO BFO Y1034      55.205  -6.053  -7.119  1.00  0.00
ATOM   2914  BFP BFP Y1035      54.639  22.772  68.708  1.00  0.00
ATOM   2915  BFQ BFQ Y1036     -14.568  71.276 -81.508  1.00  0.00
ATOM   2916  BFR BFR Y1037      -0.620  15.716  82.472  1.00  0.00
ATOM   2917  BFS BFS Y1038     -54.633 -76.993  27.665  1.00  0.00
ATOM   2918  BFT BFT Y1039      44.797  24.963 -55.292  1.00  0.00
ATOM   2919  BFU BFU Y1040      21.338  15.041  43.685  1.00  0.00
ATOM   2920  BFV BFV Y1041     -57.475  -4.061  55.081  1.00  0.00
ATOM   2921  BFW BFW Y1042     -70.806  63.053 -15.543  1.00  0.00
ATOM   2922  BFX BFX Y1043     -43.576  46.128  76.769  1.00  0.00
ATOM   2923  BFY BFY Y1044      29.197 -76.803  38.593  1.00  0.00
ATOM   2924  BFZ BFZ Y1045     -42.528 -50.988 -12.366  1.00  0.00
ATOM   2925  BGA BGA Y1046      86.952 -22.196 -14.625  1.00  0.00
ATOM   2926  BGB BGB Y1047      69.135  69.977  72.700  1.00  0.00
ATOM   2927  BGC BGC Y1048      73.621  57.524  22.263  1.00  0.00
ATOM   2928  BGD BGD Y1049      25.920  28.213  -0.885  1.00  0.00
ATOM   2929  BGE BGE Y1050      33.787 -83.772 -51.061  1.00  0.00
ATOM   2930  BGF BGF Y1051     -35.727  69.442  26.555  1.00  0.00
ATOM   2931  BGG BGG Y1052      28.458 -70.887 -75.123  1.00  0.00
ATOM   2932  BGH BGH Y1053      65.847 -85.731  -1.419  1.00  0.00
ATOM   2933  BGI BGI Y1054      68.433 -65.674 -18.708  1.00  0.00
ATOM   2934  BGJ BGJ Y1055     -44.844  59.596 -20.068  1.00  0.00
ATOM   2935  BGK BGK Y1056      78.224  17.022  75.692  1.00  0.00
ATOM   2936  BGL BGL Y1057      83.123  76.054 -78.819  1.00  0.00
ATOM   2937  BGM BGM Y1058     -79.548 -89.229  50.162  1.00  0.00
ATOM   2938  BGN BGN Y1059      63.759 -56.889 -70.642  1.00  0.00
ATOM   2939  BGO BGO Y1060      84.239 -10.727 -43.396  1.00  0.00
ATOM   2940  BGP BGP Y1061     -24.032 -14.414 -40.933  1.00  0.00
ATOM   2941  BGQ BGQ Y1062      57.658 -12.229 -79.909  1.00  0.00
ATOM   2942  BGR BGR Y1063       3.358  52.115  63.067  1.00  0.00
ATOM   2943  BGS BGS Y1064     -56.040  52.773   8.804  1.00  0.00
ATOM   2944  BGT BGT Y1065      -0.896 -10.142  52.231  1.00  0.00
ATOM   2945  BGU BGU Y1066     -47.456 -83.143  81.196  1.00  0.00
ATOM   2946  BGV BGV Y1067     -66.339 -56.332  21.518  1.00  0.00
ATOM   2947  BGW BGW Y1068      -2.593  59.277  84.032  1.00  0.00
ATOM   2948  BGX BGX Y1069     -71.977  64.534  37.312  1.00  0.00
ATOM   2949  BGY BGY Y1070      26.322   0.181 -34.173  1.00  0.00
ATOM   2950  BGZ BGZ Y1071      -1.283  27.198  57.546  1.00  0.00
ATOM   2951  BHA BHA Y1072      34.078  11.583  16.443  1.00  0.00
ATOM   2952  BHB BHB Y1073     -41.514   3.060  64.455  1.00  0.00
ATOM   2953  BHC BHC Y1074      73.146  31.115  42.825  1.00  0.00
ATOM   2954  BHD BHD Y1075      17.659 -68.806   2.648  1.00  0.00
ATOM   2955  BHE BHE Y1076     -21.864 -56.891 -79.551  1.00  0.00
ATOM   2956  BHF BHF Y1077       4.996 -17.650  84.966  1.00  0.00
ATOM   2957  BHG BHG Y1078      54.331  43.827 -55.195  1.00  0.00
ATOM   2958  BHH BHH Y1079      17.206 -36.537 -29.277  1.00  0.00
ATOM   2959  BHI BHI Y1080      36.580  46.317 -72.087  1.00  0.00
ATOM   2960  BHJ BHJ Y1081      24.969  16.758 -53.522  1.00  0.00
ATOM   2961  BHK BHK Y1082     -22.229  19.288 -36.939  1.00  0.00
ATOM   2962  BHL BHL Y1083     -74.823 -61.207 -49.336  1.00  0.00
ATOM   2963  BHM BHM Y1084      62.148  80.354 -58.992  1.00  0.00
ATOM   2964  BHN BHN Y1085     -63.244   0.590 -14.394  1.00  0.00
ATOM   2965  BHO BHO Y1086     -61.047  70.240   9.161  1.00  0.00
ATOM   2966  BHP BHP Y1087      38.011  60.054  56.506  1.00  0.00
ATOM   2967  BHQ BHQ Y1088      69.625 -66.073  45.135  1.00  0.00
ATOM   2968  BHR BHR Y1089      63.296 -84.120 -68.548  1.00  0.00
ATOM   2969  BHS BHS Y1090      32.730  42.276 -23.515  1.00  0.00
ATOM   2970  BHT BHT Y1091      74.117 -28.805 -63.418  1.00  0.00
ATOM   2971  BHU BHU Y1092     -23.016  62.213  82.135  1.00  0.00
ATOM   2972  BHV BHV Y1093     -77.293 -83.908  20.438  1.00  0.00
ATOM   2973  BHW BHW Y1094      60.921  37.396  84.586  1.00  0.00
ATOM   2974  BHX BHX Y1095     -57.486 -75.859   3.322  1.00  0.00
ATOM   2975  BHY BHY Y1096      37.844  55.223 -49.141  1.00  0.00
ATOM   2976  BHZ BHZ Y1097     -31.056 -43.196  52.317  1.00  0.00
ATOM   2977  BIA BIA Y1098     -21.752  30.076  15.376  1.00  0.00
ATOM   2978  BIB BIB Y1099     -19.369 -51.217  72.701  1.00  0.00
ATOM   2979  BIC BIC Y1100     -27.747 -77.768  46.910  1.00  0.00
ATOM   2980  BID BID Y1101     -78.538  79.555 -80.329  1.00  0.00
ATOM   2981  BIE BIE Y1102      -4.061 -50.681  18.784  1.00  0.00
ATOM   2982  BIF BIF Y1103      77.543  35.492 -46.627  1.00  0.00
ATOM   2983  BIG BIG Y1104      76.575 -52.533  42.214  1.00  0.00
ATOM   2984  BIH BIH Y1105      43.739 -63.598 -46.133  1.00  0.00
ATOM   2985  BII BII Y1106      77.235  25.670 -81.997  1.00  0.00
ATOM   2986  BIJ BIJ Y1107      56.543 -67.783  81.752  1.00  0.00
ATOM   2987  BIK BIK Y1108     -16.561  80.508  14.078  1.00  0.00
ATOM   2988  BIL BIL Y1109      79.280 -39.851 -37.117  1.00  0.00
ATOM   2989  BIM BIM Y1110      66.080   0.663  84.211  1.00  0.00
ATOM   2990  BIN BIN Y1111     -54.224  23.132  45.377  1.00  0.00
ATOM   2991  BIO BIO Y1112       8.097  68.112 -37.921  1.00  0.00
ATOM   2992  BIP BIP Y1113     -54.342  24.273 -82.951  1.00  0.00
ATOM   2993  BIQ BIQ Y1114      10.740  59.767  -7.252  1.00  0.00
ATOM   2994  BIR BIR Y1115     -11.812  79.375 -63.680  1.00  0.00
ATOM   2995  BIS BIS Y1116     -27.465  -5.274  38.701  1.00  0.00
ATOM   2996  BIT BIT Y1117      10.360  20.182 -39.077  1.00  0.00
ATOM   2997  BIU BIU Y1118     -76.433 -84.154 -79.677  1.00  0.00
ATOM   2998  BIV BIV Y1119      57.556 -29.088   1.710  1.00  0.00
ATOM   2999  BIW BIW Y1120      41.397 -17.766 -48.322  1.00  0.00
ATOM   3000  BIX BIX Y1121      -8.523 -20.259 -13.054  1.00  0.00
ATOM   3001  BIY BIY Y1122     -72.929 -40.372  82.205  1.00  0.00
ATOM   3002  BIZ BIZ Y1123     -43.127 -81.648  -5.985  1.00  0.00
ATOM   3003  BJA BJA Y1124      65.380 -76.957  65.527  1.00  0.00
ATOM   3004  BJB BJB Y1125     -19.807 -85.122 -15.171  1.00  0.00
ATOM   3005  BJC BJC Y1126     -73.408  51.347 -45.717  1.00  0.00
ATOM   3006  BJD BJD Y1127     -44.100 -37.445  11.597  1.00  0.00
ATOM   3007  BJE BJE Y1128     -60.007  21.103 -28.792  1.00  0.00
ATOM   3008  BJF BJF Y1129      50.657  29.593  11.485  1.00  0.00
ATOM   3009  BJG BJG Y1130      81.374 -50.686  -4.161  1.00  0.00
ATOM   3010  BJH BJH Y1131     -16.483 -72.995  -4.051  1.00  0.00
ATOM   3011  BJI BJI Y1132      54.805  69.472   1.594  1.00  0.00
ATOM   3012  BJJ BJJ Y1133     -67.276  31.537  58.914  1.00  0.00
ATOM   3013  BJK BJK Y1134     -83.770   6.316 -80.395  1.00  0.00
ATOM   3014  BJL BJL Y1135       7.909 -77.055  76.106  1.00  0.00
ATOM   3015  BJM BJM Y1136      17.890  32.743  83.427  1.00  0.00
ATOM   3016  BJN BJN Y1137     -51.796   8.865  43.504  1.00  0.00
ATOM   3017  BJO BJO Y1138      76.051  13.488  61.014  1.00  0.00
ATOM   3018  BJP BJP Y1139     -68.376 -32.745  39.802  1.00  0.00
ATOM   3019  BJQ BJQ Y1140      85.627 -71.758  68.954  1.00  0.00
ATOM   3020  BJR BJR Y1141      -6.571 -24.894  39.242  1.00  0.00
ATOM   3021  BJS BJS Y1142      59.855  14.747 -37.362  1.00  0.00
ATOM   3022  BJT BJT Y1143     -66.932 -21.136  62.874  1.00  0.00
ATOM   3023  BJU BJU Y1144     -21.161 -84.281  81.620  1.00  0.00
ATOM   3024  BJV BJV Y1145     -22.804 -14.483  83.586  1.00  0.00
ATOM   3025  BJW BJW Y1146     -64.780 -55.251  57.757  1.00  0.00
ATOM   3026  BJX BJX Y1147      38.934 -18.675 -65.606  1.00  0.00
ATOM   3027  BJY BJY Y1148      -9.731   9.671  40.466  1.00  0.00
ATOM   3028  BJZ BJZ Y1149      25.156 -58.250 -78.193  1.00  0.00
ATOM   3029  BKA BKA Y1150      18.678  32.517 -81.578  1.00  0.00
ATOM   3030  BKB BKB Y1151     -38.242 -85.758 -46.718  1.00  0.00
ATOM   3031  BKC BKC Y1152     -51.215 -67.226  72.954  1.00  0.00
ATOM   3032  BKD BKD Y1153      82.985  11.186 -28.288  1.00  0.00
ATOM   3033  BKE BKE Y1154      -5.826  43.427  30.242  1.00  0.00
ATOM   3034  BKF BKF Y1155     -52.510 -41.984 -52.262  1.00  0.00
ATOM   3035  BKG BKG Y1156     -16.978  29.863  84.514  1.00  0.00
ATOM   3036  BKH BKH Y1157      60.485  71.485 -42.153  1.00  0.00
ATOM   3037  BKI BKI Y1158      35.003 -34.112  39.137  1.00  0.00
ATOM   3038  BKJ BKJ Y1159      39.823  15.597  -3.465  1.00  0.00
ATOM   3039  BKK BKK Y1160     -38.601 -58.043 -68.084  1.00  0.00
ATOM   3040  BKL BKL Y1161      55.498  58.580 -62.852  1.00  0.00
ATOM   3041  BKM BKM Y1162     -74.927  -8.735  -0.947  1.00  0.00
ATOM   3042  BKN BKN Y1163     -29.181  16.791  45.049  1.00  0.00
ATOM   3043  BKO BKO Y1164      58.047 -71.594  27.120  1.00  0.00
ATOM   3044  BKP BKP Y1165      77.742 -78.077 -56.652  1.00  0.00
ATOM   3045  BKQ BKQ Y1166      20.737 -87.854  20.614  1.00  0.00
ATOM   3046  BKR BKR Y1167      88.780 -85.292  -6.772  1.00  0.00
ATOM   3047  BKS BKS Y1168      37.050 -55.921  46.822  1.00  0.00
ATOM   3048  BKT BKT Y1169      40.256  37.699  66.769  1.00  0.00
ATOM   3049  BKU BKU Y1170     -76.779  18.318  73.005  1.00  0.00
ATOM   3050  BKV BKV Y1171      78.267  73.203 -26.828  1.00  0.00
ATOM   3051  BKW BKW Y1172      59.035  82.741 -84.307  1.00  0.00
ATOM   3052  BKX BKX Y1173      81.956  37.137  11.969  1.00  0.00
ATOM   3053  BKY BKY Y1174       5.399   9.961  32.455  1.00  0.00
ATOM   3054  BKZ BKZ Y1175      38.816 -14.849  77.794  1.00  0.00
ATOM   3055  BLA BLA Y1176      25.564  83.140 -51.778  1.00  0.00
ATOM   3056  BLB BLB Y1177     -17.989  44.829  47.002  1.00  0.00
ATOM   3057  BLC BLC Y1178      38.052  52.708  11.233  1.00  0.00
ATOM   3058  BLD BLD Y1179      51.559 -71.970   5.602  1.00  0.00
ATOM   3059  BLE BLE Y1180      33.581 -17.761  60.964  1.00  0.00
ATOM   3060  BLF BLF Y1181      47.770  20.884  41.381  1.00  0.00
ATOM   3061  BLG BLG Y1182     -61.045  15.333  60.548  1.00  0.00
ATOM   3062  BLH BLH Y1183     -53.813 -72.824 -32.281  1.00  0.00
ATOM   3063  BLI BLI Y1184     -66.975  29.067 -60.699  1.00  0.00
ATOM   3064  BLJ BLJ Y1185     -55.561  21.819  16.481  1.00  0.00
ATOM   3065  BLK BLK Y1186     -85.504  10.986 -67.601  1.00  0.00
ATOM   3066  BLL BLL Y1187      32.459 -31.574  88.256  1.00  0.00
ATOM   3067  BLM BLM Y1188      28.891  16.221  74.713  1.00  0.00
ATOM   3068  BLN BLN Y1189     -64.658 -54.500 -67.303  1.00  0.00
ATOM   3069  BLO BLO Y1190     -56.372 -20.488 -13.015  1.00  0.00
ATOM   3070  BLP BLP Y1191      19.501 -78.638 -28.223  1.00  0.00
ATOM   3071  BLQ BLQ Y1192     -83.859  56.104  67.408  1.00  0.00
ATOM   3072  BLR BLR Y1193      37.144  69.490 -75.571  1.00  0.00
ATOM   3073  BLS BLS Y1194     -48.446  44.513 -34.720  1.00  0.00
ATOM   3074  BLT BLT Y1195     -47.137 -69.159 -66.223  1.00  0.00
ATOM   3075  BLU BLU Y1196      42.472   1.487 -43.715  1.00  0.00
ATOM   3076  BLV BLV Y1197     -83.415 -46.815 -72.935  1.00  0.00
ATOM   3077  BLW BLW Y1198     -34.072  27.842 -70.220  1.00  0.00
ATOM   3078  BLX BLX Y1199      73.512 -21.637 -17.524  1.00  0.00
ATOM   3079  BLY BLY Y1200      20.500 -67.162 -49.754  1.00  0.00
ATOM   3080  BLZ BLZ Y1201      35.163  65.968 -33.224  1.00  0.00
ATOM   3081  BMA BMA Y1202      28.824  66.733  78.968  1.00  0.00
ATOM   3082  BMB BMB Y1203       7.264  74.345  79.140  1.00  0.00
ATOM   3083  BMC BMC Y1204      85.242  57.067  86.278  1.00  0.00
ATOM   3084  BMD BMD Y1205      -2.287 -67.824  10.898  1.00  0.00
ATOM   3085  BME BME Y1206      62.760 -23.601 -38.876  1.00  0.00
ATOM   3086  BMF BMF Y1207     -59.146  63.938  80.404  1.00  0.00
ATOM   3087  BMG BMG Y1208       4.412  23.342 -78.183  1.00  0.00
ATOM   3088  BMH BMH Y1209     -21.544  54.633  64.045  1.00  0.00
ATOM   3089  BMI BMI Y1210      27.925 -85.108 -74.440  1.00  0.00
ATOM   3090  BMJ BMJ Y1211     -61.419  -7.944  38.118  1.00  0.00
ATOM   3091  BMK BMK Y1212     -15.848  79.500 -24.027  1.00  0.00
ATOM   3092  BML BML Y1213     -58.051  59.258  64.035  1.00  0.00
ATOM   3093  BMM BMM Y1214     -72.015 -16.511 -16.709  1.00  0.00
ATOM   3094  BMN BMN Y1215      -2.452 -67.894  -3.983  1.00  0.00
ATOM   3095  BMO BMO Y1216     -75.671 -84.474   4.242  1.00  0.00
ATOM   3096  BMP BMP Y1217       7.384 -69.908  37.078  1.00  0.00
ATOM   3097  BMQ BMQ Y1218     -49.202 -48.110 -39.682  1.00  0.00
ATOM   3098  BMR BMR Y1219      61.725 -86.037  47.243  1.00  0.00
ATOM   3099  BMS BMS Y1220     -18.544 -36.006  25.532  1.00  0.00
ATOM   3100  BMT BMT Y1221      15.300  30.209  29.558  1.00  0.00
ATOM   3101  BMU BMU Y1222     -49.425  80.915  48.734  1.00  0.00
ATOM   3102  BMV BMV Y1223      18.954 -56.277 -12.179  1.00  0.00
ATOM   3103  BMW BMW Y1224      16.462  84.618  47.101  1.00  0.00
ATOM   3104  BMX BMX Y1225      15.737  69.074  35.013  1.00  0.00
ATOM   3105  BMY BMY Y1226      19.133   3.734 -65.144  1.00  0.00
ATOM   3106  BMZ BMZ Y1227     -26.526  -0.751  71.843  1.00  0.00
ATOM   3107  BNA BNA Y1228       2.351 -48.007  76.676  1.00  0.00
ATOM   3108  BNB BNB Y1229     -18.956 -52.286   3.292  1.00  0.00
ATOM   3109  BNC BNC Y1230     -78.423 -85.554 -48.880  1.00  0.00
ATOM   3110  BND BND Y1231      27.909 -10.421  -6.007  1.00  0.00
ATOM   3111  BNE BNE Y1232     -20.596  47.682  24.301  1.00  0.00
ATOM   3112  BNF BNF Y1233      80.811  34.203  83.899  1.00  0.00
ATOM   3113  BNG BNG Y1234     -53.311 -37.695  54.704  1.00  0.00
ATOM   3114  BNH BNH Y1235       0.607   6.146 -41.967  1.00  0.00
ATOM   3115  BNI BNI Y1236     -81.836  19.073 -77.360  1.00  0.00
ATOM   3116  BNJ BNJ Y1237       1.725  64.446  21.704  1.00  0.00
ATOM   3117  BNK BNK Y1238     -61.713 -53.507 -30.251  1.00  0.00
ATOM   3118  BNL BNL Y1239      60.050  52.874 -83.550  1.00  0.00
ATOM   3119  BNM BNM Y1240      31.087 -58.589 -26.379  1.00  0.00
ATOM   3120  BNN BNN Y1241      70.953  12.245 -62.222  1.00  0.00
ATOM   3121  BNO BNO Y1242     -85.688 -39.401 -41.600  1.00  0.00
ATOM   3122  BNP BNP Y1243     -70.248 -65.313 -15.667  1.00  0.00
ATOM   3123  BNQ BNQ Y1244     -81.479  27.119 -56.027  1.00  0.00
ATOM   3124  BNR BNR Y1245     -51.608  62.448 -31.134  1.00  0.00
ATOM   3125  BNS BNS Y1246     -15.661 -46.755  38.016  1.00  0.00
ATOM   3126  BNT BNT Y1247      23.155 -43.793  34.767  1.00  0.00
ATOM   3127  BNU BNU Y1248      64.814  81.826  45.892  1.00  0.00
ATOM   3128  BNV BNV Y1249     -56.757  85.540 -61.634  1.00  0.00
ATOM   3129  BNW BNW Y1250      46.294  29.232 -30.276  1.00  0.00
ATOM   3130  BNX BNX Y1251      75.884 -84.177  77.522  1.00  0.00
ATOM   3131  BNY BNY Y1252     -32.476 -53.812 -56.414  1.00  0.00
ATOM   3132  BNZ BNZ Y1253      -2.369  43.119 -56.527  1.00  0.00
ATOM   3133  BOA BOA Y1254     -11.417 -32.820 -86.911  1.00  0.00
ATOM   3134  BOB BOB Y1255       9.768 -86.629  57.604  1.00  0.00
ATOM   3135  BOC BOC Y1256      18.242  42.833 -49.983  1.00  0.00
ATOM   3136  BOD BOD Y1257       1.254 -82.849 -12.096  1.00  0.00
ATOM   3137  BOE BOE Y1258      -3.767  41.026 -75.913  1.00  0.00
ATOM   3138  BOF BOF Y1259     -74.757 -50.033 -34.635  1.00  0.00
ATOM   3139  BOG BOG Y1260      88.756  65.855  -3.054  1.00  0.00
ATOM   3140  BOH BOH Y1261       4.813  81.481  -0.144  1.00  0.00
ATOM   3141  BOI BOI Y1262      21.630 -11.461  71.019  1.00  0.00
ATOM   3142  BOJ BOJ Y1263      -9.484 -86.236  60.136  1.00  0.00
ATOM   3143  BOK BOK Y1264      27.749  83.870   5.206  1.00  0.00
ATOM   3144  BOL BOL Y1265      50.770 -50.617  10.085  1.00  0.00
ATOM   3145  BOM BOM Y1266     -11.306  50.646   8.468  1.00  0.00
ATOM   3146  BON BON Y1267      35.906  76.513 -55.782  1.00  0.00
ATOM   3147  BOO BOO Y1268     -81.131 -36.371 -29.306  1.00  0.00
ATOM   3148  BOP BOP Y1269       1.307  59.720  32.619  1.00  0.00
ATOM   3149  BOQ BOQ Y1270     -10.721 -11.931  73.964  1.00  0.00
ATOM   3150  BOR BOR Y1271     -70.752  84.485  79.890  1.00  0.00
ATOM   3151  BOS BOS Y1272     -74.482  47.965 -73.636  1.00  0.00
ATOM   3152  BOT BOT Y1273      19.153 -86.033  42.209  1.00  0.00
ATOM   3153  BOU BOU Y1274      76.639  62.128 -75.578  1.00  0.00
ATOM   3154  BOV BOV Y1275     -42.573  84.831 -19.645  1.00  0.00
ATOM   3155  BOW BOW Y1276     -66.322  27.961  -3.145  1.00  0.00
ATOM   3156  BOX BOX Y1277      47.201 -29.614 -63.884  1.00  0.00
ATOM   3157  BOY BOY Y1278     -78.817  14.645 -31.424  1.00  0.00
ATOM   3158  BOZ BOZ Y1279      53.322  45.832  41.780  1.00  0.00
ATOM   3159  BPA BPA Y1280     -28.018 -17.660 -73.724  1.00  0.00
ATOM   3160  BPB BPB Y1281      -1.228  71.988  -7.789  1.00  0.00
ATOM   3161  BPC BPC Y1282      66.784 -10.761 -28.555  1.00  0.00
ATOM   3162  BPD BPD Y1283      72.306  -1.469  71.345  1.00  0.00
ATOM   3163  BPE BPE Y1284      56.472  76.985 -27.153  1.00  0.00
ATOM   3164  BPF BPF Y1285      17.073  60.908  66.658  1.00  0.00
ATOM   3165  BPG BPG Y1286     -78.475 -28.036 -62.361  1.00  0.00
ATOM   3166  BPH BPH Y1287     -41.090  76.316   6.031  1.00  0.00
ATOM   3167  BPI BPI Y1288       2.442  -6.431 -27.587  1.00  0.00
ATOM   3168  BPJ BPJ Y1289     -80.424 -48.028  19.320  1.00  0.00
ATOM   3169  BPK BPK Y1290      15.864  81.819  23.591  1.00  0.00
ATOM   3170  BPL BPL Y1291      17.997  43.048  50.662  1.00  0.00
ATOM   3171  BPM BPM Y1292     -24.950 -19.122  20.531  1.00  0.00
ATOM   3172  BPN BPN Y1293      86.951  43.622  -4.383  1.00  0.00
ATOM   3173  BPO BPO Y1294     -22.283 -30.349  44.334  1.00  0.00
ATOM   3174  BPP BPP Y1295      33.716   1.975  46.403  1.00  0.00
ATOM   3175  BPQ BPQ Y1296     -30.771 -54.685  43.737  1.00  0.00
ATOM   3176  BPR BPR Y1297      38.865 -20.754 -79.035  1.00  0.00
ATOM   3177  BPS BPS Y1298     -72.413  -0.040  83.973  1.00  0.00
ATOM   3178  BPT BPT Y1299      31.493  -3.088 -83.033  1.00  0.00
ATOM   3179  BPU BPU Y1300     -32.432  35.165  32.292  1.00  0.00
ATOM   3180  BPV BPV Y1301      74.440  81.704   3.757  1.00  0.00
ATOM   3181  BPW BPW Y1302     -38.334  81.375  61.062  1.00  0.00
ATOM   3182  BPX BPX Y1303       8.473  33.361  -6.646  1.00  0.00
ATOM   3183  BPY BPY Y1304      29.645 -76.703 -13.551  1.00  0.00
ATOM   3184  BPZ BPZ Y1305      14.193  42.569 -75.904  1.00  0.00
ATOM   3185  BQA BQA Y1306     -55.603  48.008 -17.040  1.00  0.00
ATOM   3186  BQB BQB Y1307      32.158 -49.883  82.052  1.00  0.00
ATOM   3187  BQC BQC Y1308     -62.077 -45.116 -81.842  1.00  0.00
ATOM   3188  BQD BQD Y1309     -69.327 -39.212 -45.623  1.00  0.00
ATOM   3189  BQE BQE Y1310     -40.901 -41.997  57.843  1.00  0.00
ATOM   3190  BQF BQF Y1311      82.428  78.357  57.867  1.00  0.00
ATOM   3191  BQG BQG Y1312     -43.314  22.990   3.775  1.00  0.00
ATOM   3192  BQH BQH Y1313      55.943 -85.020  86.816  1.00  0.00
ATOM   3193  BQI BQI Y1314      70.769 -15.402  10.812  1.00  0.00
ATOM   3194  BQJ BQJ Y1315      59.052 -22.320 -16.532  1.00  0.00
ATOM   3195  BQK BQK Y1316      26.637  85.247 -76.990  1.00  0.00
ATOM   3196  BQL BQL Y1317     -13.077  27.748 -47.311  1.00  0.00
ATOM   3197  BQM BQM Y1318     -72.470 -40.852 -61.565  1.00  0.00
ATOM   3198  BQN BQN Y1319      -8.645   7.364 -22.550  1.00  0.00
ATOM   3199  BQO BQO Y1320      17.137   3.169  -5.996  1.00  0.00
ATOM   3200  BQP BQP Y1321      18.029 -65.792  62.754  1.00  0.00
ATOM   3201  BQQ BQQ Y1322      21.852  24.987 -17.757  1.00  0.00
ATOM   3202  BQR BQR Y1323      85.721  80.500 -13.173  1.00  0.00
ATOM   3203  BQS BQS Y1324     -76.541 -81.642  65.017  1.00  0.00
ATOM   3204  BQT BQT Y1325      35.827  -2.130   2.807  1.00  0.00
ATOM   3205  BQU BQU Y1326      26.735  51.792 -61.955  1.00  0.00
ATOM   3206  BQV BQV Y1327     -32.857  16.998 -79.041  1.00  0.00
ATOM   3207  BQW BQW Y1328      57.271 -89.020  28.802  1.00  0.00
ATOM   3208  BQX BQX Y1329     -36.795 -39.883 -61.655  1.00  0.00
ATOM   3209  BQY BQY Y1330     -38.957  24.612  76.868  1.00  0.00
ATOM   3210  BQZ BQZ Y1331     -49.375 -21.121  87.474  1.00  0.00
ATOM   3211  BRA BRA Y1332     -60.043 -20.042 -80.593  1.00  0.00
ATOM   3212  BRB BRB Y1333     -58.652 -25.698 -26.315  1.00  0.00
ATOM   3213  BRC BRC Y1334     -18.851  80.868  72.349  1.00  0.00
ATOM   3214  BRD BRD Y1335       4.171 -84.270  13.021  1.00  0.00
ATOM   3215  BRE BRE Y1336      14.851   7.958  64.049  1.00  0.00
ATOM   3216  BRF BRF Y1337      87.988  66.531 -39.460  1.00  0.00
ATOM   3217  BRG BRG Y1338      55.695  78.551  24.744  1.00  0.00
ATOM   3218  BRH BRH Y1339     -41.121  81.755 -79.265  1.00  0.00
ATOM   3219  BRI BRI Y1340      58.278 -27.248  18.361  1.00  0.00
ATOM   3220  BRJ BRJ Y1341     -55.624 -86.669 -56.732  1.00  0.00
ATOM   3221  BRK BRK Y1342      -1.662 -28.327 -36.931  1.00  0.00
ATOM   3222  BRL BRL Y1343     -84.928  83.771   5.201  1.00  0.00
ATOM   3223  BRM BRM Y1344       6.109  12.817 -21.738  1.00  0.00
ATOM   3224  BRN BRN Y1345      35.265 -56.597  21.640  1.00  0.00
ATOM   3225  BRO BRO Y1346     -73.569 -20.553  81.091  1.00  0.00
ATOM   3226  BRP BRP Y1347     -60.074  69.358 -73.280  1.00  0.00
ATOM   3227  BRQ BRQ Y1348      35.642   6.871 -69.683  1.00  0.00
ATOM   3228  BRR BRR Y1349      57.262  47.054  18.587  1.00  0.00
ATOM   3229  BRS BRS Y1350       2.257 -83.192 -37.493  1.00  0.00
ATOM   3230  BRT BRT Y1351     -82.860  70.741  15.487  1.00  0.00
ATOM   3231  BRU BRU Y1352      20.276 -18.023 -42.367  1.00  0.00
ATOM   3232  BRV BRV Y1353       9.954 -46.925   5.958  1.00  0.00
ATOM   3233  BRW BRW Y1354     -63.596 -25.281  10.134  1.00  0.00
ATOM   3234  BRX BRX Y1355     -59.758 -43.484   3.388  1.00  0.00
ATOM   3235  BRY BRY Y1356     -70.555 -66.116 -35.602  1.00  0.00
ATOM   3236  BRZ BRZ Y1357       7.813  -9.087 -87.608  1.00  0.00
ATOM   3237  BSA BSA Y1358      27.455 -35.325  75.900  1.00  0.00
ATOM   3238  BSB BSB Y1359     -39.047  18.382 -58.419  1.00  0.00
ATOM   3239  BSC BSC Y1360      17.901  13.119  23.038  1.00  0.00
ATOM   3240  BSD BSD Y1361      17.300  75.232 -83.692  1.00  0.00
ATOM   3241  BSE BSE Y1362     -35.513  51.661  11.034  1.00  0.00
ATOM   3242  BSF BSF Y1363     -19.834 -89.632 -48.095  1.00  0.00
ATOM   3243  BSG BSG Y1364     -26.338 -39.349  13.917  1.00  0.00
ATOM   3244  BSH BSH Y1365     -27.690  30.373 -52.166  1.00  0.00
ATOM   3245  BSI BSI Y1366      11.131 -75.560  87.774  1.00  0.00
ATOM   3246  BSJ BSJ Y1367      89.753   2.649 -55.393  1.00  0.00
ATOM   3247  BSK BSK Y1368     -58.049  23.005  84.410  1.00  0.00
ATOM   3248  BSL BSL Y1369      75.869  19.509  24.665  1.00  0.00
ATOM   3249  BSM BSM Y1370      87.987  47.852 -19.820  1.00  0.00
ATOM   3250  BSN BSN Y1371     -54.270 -37.321 -68.357  1.00  0.00
ATOM   3251  BSO BSO Y1372      44.836 -41.350  88.934  1.00  0.00
ATOM   3252  BSP BSP Y1373     -51.242 -38.727  83.046  1.00  0.00
ATOM   3253  BSQ BSQ Y1374     -28.195 -21.649  -3.485  1.00  0.00
ATOM   3254  BSR BSR Y1375      79.032 -31.714 -83.277  1.00  0.00
ATOM   3255  BSS BSS Y1376     -50.156  35.485 -77.495  1.00  0.00
ATOM   3256  BST BST Y1377      31.738  45.638  -4.191  1.00  0.00
ATOM   3257  BSU BSU Y1378       5.154 -25.280   2.576  1.00  0.00
ATOM   3258  BSV BSV Y1379     -53.353  42.697 -67.543  1.00  0.00
ATOM   3259  BSW BSW Y1380     -80.771 -65.618  80.657  1.00  0.00
ATOM   3260  BSX BSX Y1381      -2.347 -27.043  23.507  1.00  0.00
ATOM   3261  BSY BSY Y1382      54.347 -20.756  77.899  1.00  0.00
ATOM   3262  BSZ BSZ Y1383      28.067  77.969  72.537  1.00  0.00
ATOM   3263  BTA BTA Y1384      35.775 -18.568  44.805  1.00  0.00
ATOM   3264  BTB BTB Y1385      47.224   3.462  65.942  1.00  0.00
ATOM   3265  BTC BTC Y1386      82.220  27.830  -3.613  1.00  0.00
ATOM   3266  BTD BTD Y1387      66.645 -21.460  -6.112  1.00  0.00
ATOM   3267  BTE BTE Y1388       3.201  82.397  86.964  1.00  0.00
ATOM   3268  BTF BTF Y1389      84.917 -53.502  85.422  1.00  0.00
ATOM   3269  BTG BTG Y1390     -69.338 -69.643 -60.986  1.00  0.00
ATOM   3270  BTH BTH Y1391       4.380  36.063 -36.287  1.00  0.00
ATOM   3271  BTI BTI Y1392     -46.328  46.251  29.065  1.00  0.00
ATOM   3272  BTJ BTJ Y1393      78.100 -10.042  20.617  1.00  0.00
ATOM   3273  BTK BTK Y1394      89.300 -12.817 -22.443  1.00  0.00
ATOM   3274  BTL BTL Y1395     -41.873  21.210  25.386  1.00  0.00
ATOM   3275  BTM BTM Y1396     -45.696 -81.908 -82.261  1.00  0.00
ATOM   3276  BTN BTN Y1397      49.173 -39.876  78.256  1.00  0.00
ATOM   3277  BTO BTO Y1398      58.747 -40.000 -42.643  1.00  0.00
ATOM   3278  BTP BTP Y1399     -44.163 -17.449 -82.382  1.00  0.00
ATOM   3279  BTQ BTQ Y1400      43.271 -79.170 -25.498  1.00  0.00
ATOM   3280  BTR BTR Y1401     -79.598  71.018  75.682  1.00  0.00
ATOM   3281  BTS BTS Y1402      57.102  30.581 -71.099  1.00  0.00
ATOM   3282  BTT BTT Y1403      18.469 -16.772  53.239  1.00  0.00
ATOM   3283  BTU BTU Y1404     -15.570  47.429 -39.277  1.00  0.00
ATOM   3284  BTV BTV Y1405     -19.744 -11.079 -84.072  1.00  0.00
ATOM   3285  BTW BTW Y1406      70.376 -86.208 -30.294  1.00  0.00
ATOM   3286  BTX BTX Y1407      19.952 -51.510 -32.137  1.00  0.00
ATOM   3287  BTY BTY Y1408     -28.655  71.560  -5.637  1.00  0.00
ATOM   3288  BTZ BTZ Y1409      47.117  55.487  85.144  1.00  0.00
ATOM   3289  BUA BUA Y1410      87.759 -87.732 -45.340  1.00  0.00
ATOM   3290  BUB BUB Y1411     -68.773  76.167  64.567  1.00  0.00
ATOM   3291  BUC BUC Y1412      19.651  59.399 -80.267  1.00  0.00
ATOM   3292  BUD BUD Y1413      -1.060 -49.912 -10.473  1.00  0.00
ATOM   3293  BUE BUE Y1414     -24.117  34.616  66.784  1.00  0.00
ATOM   3294  BUF BUF Y1415      -1.106  18.123  31.081  1.00  0.00
ATOM   3295  BUG BUG Y1416     -72.360 -85.115 -32.908  1.00  0.00
ATOM   3296  BUH BUH Y1417     -29.829   1.031   8.165  1.00  0.00
ATOM   3297  BUI BUI Y1418      70.727 -36.856  -6.300  1.00  0.00
ATOM   3298  BUJ BUJ Y1419     -81.234 -73.139  34.392  1.00  0.00
ATOM   3299  BUK BUK Y1420     -79.116 -11.466  48.617  1.00  0.00
ATOM   3300  BUL BUL Y1421       9.689 -39.873  29.697  1.00  0.00
ATOM   3301  BUM BUM Y1422      82.750   3.691 -82.308  1.00  0.00
ATOM   3302  BUN BUN Y1423     -12.814 -85.615   7.176  1.00  0.00
ATOM   3303  BUO BUO Y1424      -2.216 -13.600  17.002  1.00  0.00
ATOM   3304  BUP BUP Y1425      89.278 -24.057 -66.194  1.00  0.00
ATOM   3305  BUQ BUQ Y1426      44.385 -37.308  21.637  1.00  0.00
ATOM   3306  BUR BUR Y1427      43.705  -0.917  19.385  1.00  0.00
ATOM   3307  BUS BUS Y1428      61.591 -79.669 -85.332  1.00  0.00
ATOM   3308  BUT BUT Y1429     -68.637  41.353 -25.698  1.00  0.00
ATOM   3309  BUU BUU Y1430     -59.650  48.366  20.845  1.00  0.00
ATOM   3310  BUV BUV Y1431     -61.227 -73.347 -75.979  1.00  0.00
ATOM   3311  BUW BUW Y1432      58.601  71.414  53.692  1.00  0.00
ATOM   3312  BUX BUX Y1433     -14.821 -18.892   6.660  1.00  0.00
ATOM   3313  BUY BUY Y1434      32.703 -42.428  69.937  1.00  0.00
ATOM   3314  BUZ BUZ Y1435      84.689  10.275 -13.913  1.00  0.00
ATOM   3315  BVA BVA Y1436      88.064 -64.144  31.895  1.00  0.00
ATOM   3316  BVB BVB Y1437     -14.295  28.891  29.995  1.00  0.00
ATOM   3317  BVC BVC Y1438     -36.758  61.783 -85.194  1.00  0.00
ATOM   3318  BVD BVD Y1439       9.751  50.600   4.617  1.00  0.00
ATOM   3319  BVE BVE Y1440     -63.136 -76.704  79.521  1.00  0.00
ATOM   3320  BVF BVF Y1441     -22.724 -36.998 -13.613  1.00  0.00
ATOM   3321  BVG BVG Y1442      26.011  56.627   1.254  1.00  0.00
ATOM   3322  BVH BVH Y1443     -42.544  60.382  85.575  1.00  0.00
ATOM   3323  BVI BVI Y1444      80.140 -84.679  55.074  1.00  0.00
ATOM   3324  BVJ BVJ Y1445      33.343 -81.173  80.305  1.00  0.00
ATOM   3325  BVK BVK Y1446      88.883  80.065  76.960  1.00  0.00
ATOM   3326  BVL BVL Y1447       5.211  76.549  60.175  1.00  0.00
ATOM   3327  BVM BVM Y1448     -40.373  83.487 -32.428  1.00  0.00
ATOM   3328  BVN BVN Y1449      43.845  86.048 -46.608  1.00  0.00
ATOM   3329  BVO BVO Y1450     -55.445 -82.122 -13.146  1.00  0.00
ATOM   3330  BVP BVP Y1451     -34.238 -39.923  29.495  1.00  0.00
ATOM   3331  BVQ BVQ Y1452     -74.390   7.772  42.515  1.00  0.00
ATOM   3332  BVR BVR Y1453     -25.180 -17.446 -22.028  1.00  0.00
ATOM   3333  BVS BVS Y1454      25.134 -46.471  21.267  1.00  0.00
ATOM   3334  BVT BVT Y1455     -80.419 -52.997  -1.260  1.00  0.00
ATOM   3335  BVU BVU Y1456      13.458 -37.671 -14.450  1.00  0.00
ATOM   3336  BVV BVV Y1457     -69.630  82.097 -28.022  1.00  0.00
ATOM   3337  BVW BVW Y1458      43.403 -43.503 -87.026  1.00  0.00
ATOM   3338  BVX BVX Y1459     -67.019  63.877 -62.769  1.00  0.00
ATOM   3339  BVY BVY Y1460      37.374  77.754  85.246  1.00  0.00
ATOM   3340  BVZ BVZ Y1461       7.502  63.492 -69.922  1.00  0.00
ATOM   3341  BWA BWA Y1462      65.762 -51.801  51.900  1.00  0.00
ATOM   3342  BWB BWB Y1463      70.367  64.276  46.946  1.00  0.00
ATOM   3343  BWC BWC Y1464     -45.908  63.662  15.072  1.00  0.00
ATOM   3344  BWD BWD Y1465      62.836 -52.571  33.236  1.00  0.00
ATOM   3345  BWE BWE Y1466     -30.947  -1.356 -53.473  1.00  0.00
ATOM   3346  BWF BWF Y1467     -30.114 -82.110   1.097  1.00  0.00
ATOM   3347  BWG BWG Y1468     -34.373 -51.848  24.441  1.00  0.00
ATOM   3348  BWH BWH Y1469      17.295   3.315  85.196  1.00  0.00
ATOM   3349  BWI BWI Y1470     -75.241 -71.207   2.777  1.00  0.00
ATOM   3350  BWJ BWJ Y1471     -20.431  57.521   0.263  1.00  0.00
ATOM   3351  BWK BWK Y1472      53.982  66.862 -17.922  1.00  0.00
ATOM   3352  BWL BWL Y1473     -73.329 -12.469 -31.115  1.00  0.00
ATOM   3353  BWM BWM Y1474      -1.673  82.676  22.507  1.00  0.00
ATOM   3354  BWN BWN Y1475      -7.901 -55.042  47.452  1.00  0.00
ATOM   3355  BWO BWO Y1476     -51.205   3.238  80.206  1.00  0.00
ATOM   3356  BWP BWP Y1477      76.106  83.997 -85.852  1.00  0.00
ATOM   3357  BWQ BWQ Y1478      75.666  -5.260 -69.583  1.00  0.00
ATOM   3358  BWR BWR Y1479     -46.129 -18.170  49.260  1.00  0.00
ATOM   3359  BWS BWS Y1480     -82.574  18.280  58.653  1.00  0.00
ATOM   3360  BWT BWT Y1481     -74.850  -4.175  57.469  1.00  0.00
ATOM   3361  BWU BWU Y1482     -10.820 -24.431 -50.885  1.00  0.00
ATOM   3362  BWV BWV Y1483      85.004  82.756  17.746  1.00  0.00
ATOM   3363  BWW BWW Y1484      18.176  50.209  74.487  1.00  0.00
ATOM   3364  BWX BWX Y1485      38.382  -1.638  86.715  1.00  0.00
ATOM   3365  BWY BWY Y1486     -48.386  78.446  83.592  1.00  0.00
ATOM   3366  BWZ BWZ Y1487      66.324 -30.357 -27.767  1.00  0.00
ATOM   3367  BXA BXA Y1488     -37.259  62.730  72.436  1.00  0.00
ATOM   3368  BXB BXB Y1489      43.481  20.965  84.384  1.00  0.00
ATOM   3369  BXC BXC Y1490     -30.554 -71.763 -76.536  1.00  0.00
ATOM   3370  BXD BXD Y1491      11.901 -78.273 -51.030  1.00  0.00
ATOM   3371  BXE BXE Y1492      25.703 -77.330  66.908  1.00  0.00
ATOM   3372  BXF BXF Y1493     -40.145  66.131  63.006  1.00  0.00
ATOM   3373  BXG BXG Y1494     -78.563  28.710  37.906  1.00  0.00
ATOM   3374  BXH BXH Y1495     -16.742  19.941  57.488  1.00  0.00
ATOM   3375  BXI BXI Y1496      86.043 -49.661  60.337  1.00  0.00
ATOM   3376  BXJ BXJ Y1497     -60.121 -10.699  75.051  1.00  0.00
ATOM   3377  BXK BXK Y1498      31.655  45.569  83.939  1.00  0.00
ATOM   3378  BXL BXL Y1499     -42.368  17.811 -37.413  1.00  0.00
ATOM   3379  BXM BXM Y1500      87.796 -16.211  26.361  1.00  0.00
ATOM   3380  BXN BXN Y1501     -84.698  83.460 -45.175  1.00  0.00
ATOM   3381  BXO BXO Y1502     -57.821  72.773 -31.806  1.00  0.00
ATOM   3382  BXP BXP Y1503     -24.696  11.300  83.176  1.00  0.00
ATOM   3383  BXQ BXQ Y1504      33.568  22.331 -27.278  1.00  0.00
ATOM   3384  BXR BXR Y1505     -24.360  33.054 -81.064  1.00  0.00
ATOM   3385  BXS BXS Y1506     -48.080  38.062  -9.017  1.00  0.00
ATOM   3386  BXT BXT Y1507     -37.890 -49.492 -33.978  1.00  0.00
ATOM   3387  BXU BXU Y1508      13.459  71.165   3.077  1.00  0.00
ATOM   3388  BXV BXV Y1509      86.656 -77.378 -29.424  1.00  0.00
ATOM   3389  BXW BXW Y1510      88.568  -8.326  66.062  1.00  0.00
ATOM   3390  BXX BXX Y1511      74.226  34.464 -64.313  1.00  0.00
ATOM   3391  BXY BXY Y1512      79.070  75.493  27.833  1.00  0.00
ATOM   3392  BXZ BXZ Y1513      41.149 -86.060  31.600  1.00  0.00
ATOM   3393  BYA BYA Y1514      48.806  12.610 -79.171  1.00  0.00
ATOM   3394  BYB BYB Y1515       0.455  30.545  42.715  1.00  0.00
ATOM   3395  BYC BYC Y1516      82.818  43.860 -84.218  1.00  0.00
ATOM   3396  BYD BYD Y1517      10.321 -61.457  20.440  1.00  0.00
ATOM   3397  BYE BYE Y1518      32.609  65.412  35.327  1.00  0.00
ATOM   3398  BYF BYF Y1519      65.229  59.915 -35.854  1.00  0.00
ATOM   3399  BYG BYG Y1520     -81.397 -13.258  58.809  1.00  0.00
ATOM   3400  BYH BYH Y1521     -38.433 -68.668  87.329  1.00  0.00
ATOM   3401  BYI BYI Y1522      -4.238 -86.022  44.880  1.00  0.00
ATOM   3402  BYJ BYJ Y1523      35.882 -53.363 -78.064  1.00  0.00
ATOM   3403  BYK BYK Y1524      68.493 -58.133  15.049  1.00  0.00
ATOM   3404  BYL BYL Y1525      89.511  15.636  86.588  1.00  0.00
ATOM   3405  BYM BYM Y1526     -48.805  82.290  18.590  1.00  0.00
ATOM   3406  BYN BYN Y1527     -44.265  30.541 -53.592  1.00  0.00
ATOM   3407  BYO BYO Y1528     -59.934  40.765  41.809  1.00  0.00
ATOM   3408  BYP BYP Y1529      73.406  50.840  83.597  1.00  0.00
ATOM   3409  BYQ BYQ Y1530      32.279  54.575 -83.560  1.00  0.00
ATOM   3410  BYR BYR Y1531      -6.134 -35.428   6.546  1.00  0.00
ATOM   3411  BYS BYS Y1532      36.001  38.525 -87.565  1.00  0.00
ATOM   3412  BYT BYT Y1533      43.326 -80.528 -66.852  1.00  0.00
ATOM   3413  BYU BYU Y1534     -61.048  37.027 -86.078  1.00  0.00
ATOM   3414  BYV BYV Y1535     -39.166 -49.484  85.733  1.00  0.00
ATOM   3415  BYW BYW Y1536     -21.926 -66.087 -65.849  1.00  0.00
ATOM   3416  BYX BYX Y1537     -45.055 -59.710  82.143  1.00  0.00
ATOM   3417  BYY BYY Y1538      89.108 -10.203  -2.066  1.00  0.00
ATOM   3418  BYZ BYZ Y1539      84.939 -38.030  71.693  1.00  0.00
ATOM   3419  BZA BZA Y1540      58.794  41.395  59.293  1.00  0.00
ATOM   3420  BZB BZB Y1541      49.785 -59.673  35.205  1.00  0.00
ATOM   3421  BZC BZC Y1542      17.735 -64.694  76.536  1.00  0.00
ATOM   3422  BZD BZD Y1543      60.900 -12.218 -49.083  1.00  0.00
ATOM   3423  BZE BZE Y1544      80.675 -25.912  16.459  1.00  0.00
ATOM   3424  BZF BZF Y1545     -48.172 -20.478  15.726  1.00  0.00
ATOM   3425  BZG BZG Y1546      35.131 -41.677   3.755  1.00  0.00
ATOM   3426  BZH BZH Y1547     -37.470 -36.244 -79.495  1.00  0.00
ATOM   3427  BZI BZI Y1548     -20.801 -31.060 -68.897  1.00  0.00
ATOM   3428  BZJ BZJ Y1549     -36.928  -1.404  87.507  1.00  0.00
ATOM   3429  BZK BZK Y1550      48.700 -33.510 -76.668  1.00  0.00
ATOM   3430  BZL BZL Y1551     -15.486  -3.293  79.938  1.00  0.00
ATOM   3431  BZM BZM Y1552     -84.137 -37.644  10.806  1.00  0.00
ATOM   3432  BZN BZN Y1553      45.563  -5.736  76.084  1.00  0.00
ATOM   3433  BZO BZO Y1554     -85.244  47.389  28.998  1.00  0.00
ATOM   3434  BZP BZP Y1555     -28.063  70.351  59.768  1.00  0.00
ATOM   3435  BZQ BZQ Y1556      31.113 -80.903   7.572  1.00  0.00
ATOM   3436  BZR BZR Y1557      35.643 -87.356  -4.532  1.00  0.00
ATOM   3437  BZS BZS Y1558      80.633  -4.952  85.487  1.00  0.00
ATOM   3438  BZT BZT Y1559     -35.612 -25.826 -23.102  1.00  0.00
ATOM   3439  BZU BZU Y1560      82.092 -72.130  82.793  1.00  0.00
ATOM   3440  BZV BZV Y1561      24.354 -57.567  31.598  1.00  0.00
ATOM   3441  BZW BZW Y1562      58.986  17.874 -11.318  1.00  0.00
ATOM   3442  BZX BZX Y1563      57.810 -40.365  25.296  1.00  0.00
ATOM   3443  BZY BZY Y1564     -76.828  56.907   7.762  1.00  0.00
ATOM   3444  BZZ BZZ Y1565      -7.909 -28.085  83.185  1.00  0.00
ATOM   3445  CAA CAA Y1566     -30.967  61.195  45.613  1.00  0.00
ATOM   3446  CAB CAB Y1567     -13.451 -78.484 -60.255  1.00  0.00
ATOM   3447  CAC CAC Y1568     -51.641 -54.781 -75.608  1.00  0.00
ATOM   3448  CAD CAD Y1569      24.772  37.442 -66.089  1.00  0.00
ATOM   3449  CAE CAE Y1570       2.591 -68.195  58.632  1.00  0.00
ATOM   3450  CAF CAF Y1571       1.183  81.516 -82.752  1.00  0.00
ATOM   3451  CAG CAG Y1572       0.179  73.278  10.686  1.00  0.00
ATOM   3452  CAH CAH Y1573      60.783   2.295  50.905  1.00  0.00
ATOM   3453  CAI CAI Y1574     -39.614  32.680 -39.409  1.00  0.00
ATOM   3454  CAJ CAJ Y1575      39.377  11.186  57.556  1.00  0.00
ATOM   3455  CAK CAK Y1576     -12.820  66.762  23.690  1.00  0.00
ATOM   3456  CAL CAL Y1577     -84.219 -11.374  71.849  1.00  0.00
ATOM   3457  CAM CAM Y1578     -40.121 -53.290  63.775  1.00  0.00
ATOM   3458  CAN CAN Y1579      13.851  13.797 -72.412  1.00  0.00
ATOM   3459  CAO CAO Y1580      34.335 -69.409  27.543  1.00  0.00
ATOM   3460  CAP CAP Y1581      79.851 -49.377  27.986  1.00  0.00
ATOM   3461  CAQ CAQ Y1582      90.023  20.414  30.903  1.00  0.00
ATOM   3462  CAR CAR Y1583      10.543 -54.226 -24.163  1.00  0.00
ATOM   3463  CAS CAS Y1584       8.382 -81.161  25.007  1.00  0.00
ATOM   3464  CAT CAT Y1585      79.684  80.295 -48.297  1.00  0.00
ATOM   3465  CAU CAU Y1586      31.949 -27.240  69.601  1.00  0.00
ATOM   3466  CAV CAV Y1587       3.256  -7.230  70.903  1.00  0.00
ATOM   3467  CAW CAW Y1588      35.787 -32.589  52.622  1.00  0.00
ATOM   3468  CAX CAX Y1589     -76.412   3.567   0.547  1.00  0.00
ATOM   3469  CAY CAY Y1590      77.082  43.822  64.096  1.00  0.00
ATOM   3470  CAZ CAZ Y1591      40.159  68.769  27.052  1.00  0.00
ATOM   3471  CBA CBA Y1592     -18.902 -48.775 -64.635  1.00  0.00
ATOM   3472  CBB CBB Y1593      73.960  14.826 -87.560  1.00  0.00
ATOM   3473  CBC CBC Y1594     -12.663  44.400  71.053  1.00  0.00
ATOM   3474  CBD CBD Y1595     -60.051  55.463 -70.200  1.00  0.00
ATOM   3475  CBE CBE Y1596      40.123 -52.651  62.424  1.00  0.00
ATOM   3476  CBF CBF Y1597     -57.277  37.380 -54.282  1.00  0.00
ATOM   3477  CBG CBG Y1598      55.814  19.562  85.355  1.00  0.00
ATOM   3478  CBH CBH Y1599     -47.809  22.163 -13.769  1.00  0.00
ATOM   3479  CBI CBI Y1600      72.617 -85.466 -12.295  1.00  0.00
ATOM   3480  CBJ CBJ Y1601      12.651  61.063  49.144  1.00  0.00
ATOM   3481  CBK CBK Y1602     -78.916  47.622  52.120  1.00  0.00
ATOM   3482  CBL CBL Y1603      72.046  18.543   2.406  1.00  0.00
ATOM   3483  CBM CBM Y1604     -54.559  22.644 -65.009  1.00  0.00
ATOM   3484  CBN CBN Y1605     -81.078  40.380 -25.079  1.00  0.00
ATOM   3485  CBO CBO Y1606      40.345  -1.761 -59.500  1.00  0.00
ATOM   3486  CBP CBP Y1607      59.130   9.468  60.680  1.00  0.00
ATOM   3487  CBQ CBQ Y1608      44.689 -43.661  52.232  1.00  0.00
ATOM   3488  CBR CBR Y1609      17.358  14.405 -84.963  1.00  0.00
ATOM   3489  CBS CBS Y1610      24.369  23.061  61.246  1.00  0.00
ATOM   3490  CBT CBT Y1611      86.022   4.066  64.914  1.00  0.00
ATOM   3491  CBU CBU Y1612     -41.825 -67.477 -48.043  1.00  0.00
ATOM   3492  CBV CBV Y1613     -40.212 -14.689   7.750  1.00  0.00
ATOM   3493  CBW CBW Y1614      87.208  19.905 -38.291  1.00  0.00
ATOM   3494  CBX CBX Y1615      57.688  -6.282  34.206  1.00  0.00
ATOM   3495  CBY CBY Y1616       3.223   7.380  53.112  1.00  0.00
ATOM   3496  CBZ CBZ Y1617     -55.266 -52.366 -53.503  1.00  0.00
ATOM   3497  CCA CCA Y1618     -55.338 -70.915 -57.556  1.00  0.00
ATOM   3498  CCB CCB Y1619     -84.803  22.499 -44.354  1.00  0.00
ATOM   3499  CCC CCC Y1620      -5.091 -44.283  88.350  1.00  0.00
ATOM   3500  CCD CCD Y1621      22.318 -75.439  52.502  1.00  0.00
ATOM   3501  CCE CCE Y1622      30.140 -61.456 -62.549  1.00  0.00
ATOM   3502  CCF CCF Y1623     -65.054  85.419 -14.475  1.00  0.00
ATOM   3503  CCG CCG Y1624     -57.206 -79.452  53.401  1.00  0.00
ATOM   3504  CCH CCH Y1625     -25.599 -88.573 -34.494  1.00  0.00
ATOM   3505  CCI CCI Y1626      37.520  39.422  19.932  1.00  0.00
ATOM   3506  CCJ CCJ Y1627     -28.604   7.291 -83.120  1.00  0.00
ATOM   3507  CCK CCK Y1628      42.116  74.618 -42.220  1.00  0.00
ATOM   3508  CCL CCL Y1629      13.187  79.360 -11.532  1.00  0.00
ATOM   3509  CCM CCM Y1630      84.228  51.277 -36.199  1.00  0.00
ATOM   3510  CCN CCN Y1631      45.275  -7.802  41.497  1.00  0.00
ATOM   3511  CCO CCO Y1632     -42.683  20.587  57.936  1.00  0.00
ATOM   3512  CCP CCP Y1633      76.118 -23.532  84.744  1.00  0.00
ATOM   3513  CCQ CCQ Y1634      81.995 -85.061   7.200  1.00  0.00
ATOM   3514  CCR CCR Y1635      70.232 -78.946  34.145  1.00  0.00
ATOM   3515  CCS CCS Y1636      -2.510 -71.448  76.527  1.00  0.00
ATOM   3516  CCT CCT Y1637     -81.819  55.308  84.552  1.00  0.00
ATOM   3517  CCU CCU Y1638      -4.207 -34.140  66.191  1.00  0.00
ATOM   3518  CCV CCV Y1639      46.442  45.092 -83.405  1.00  0.00
ATOM   3519  CCW CCW Y1640      45.639  59.606  34.691  1.00  0.00
ATOM   3520  CCX CCX Y1641     -39.718  -5.447  21.397  1.00  0.00
ATOM   3521  CCY CCY Y1642      57.456  55.320  33.058  1.00  0.00
ATOM   3522  CCZ CCZ Y1643     -21.728 -34.443 -49.824  1.00  0.00
ATOM   3523  CDA CDA Y1644      42.396  40.512   2.815  1.00  0.00
ATOM   3524  CDB CDB Y1645     -38.929  35.023  13.900  1.00  0.00
ATOM   3525  CDC CDC Y1646      21.684  43.461  -8.762  1.00  0.00
ATOM   3526  CDD CDD Y1647      17.471 -88.216   1.158  1.00  0.00
ATOM   3527  CDE CDE Y1648      56.621 -83.552 -52.064  1.00  0.00
ATOM   3528  CDF CDF Y1649     -30.810 -18.106  50.959  1.00  0.00
ATOM   3529  CDG CDG Y1650      69.108  36.825 -85.972  1.00  0.00
ATOM   3530  CDH CDH Y1651      37.466   2.268 -14.923  1.00  0.00
ATOM   3531  CDI CDI Y1652     -83.536 -55.942  52.660  1.00  0.00
ATOM   3532  CDJ CDJ Y1653     -13.098   2.262  -5.321  1.00  0.00
ATOM   3533  CDK CDK Y1654      75.164 -67.938 -39.309  1.00  0.00
ATOM   3534  CDL CDL Y1655     -33.914 -10.542 -87.362  1.00  0.00
ATOM   3535  CDM CDM Y1656      -7.095  18.530  -8.561  1.00  0.00
ATOM   3536  CDN CDN Y1657      76.863 -77.785  -3.906  1.00  0.00
ATOM   3537  CDO CDO Y1658      19.393  77.908  64.938  1.00  0.00
ATOM   3538  CDP CDP Y1659       5.621 -11.680 -54.131  1.00  0.00
ATOM   3539  CDQ CDQ Y1660      -2.665  43.556  81.386  1.00  0.00
ATOM   3540  CDR CDR Y1661      -4.995 -88.729 -57.529  1.00  0.00
ATOM   3541  CDS CDS Y1662     -53.566 -59.325 -44.177  1.00  0.00
ATOM   3542  CDT CDT Y1663     -45.336  60.557  39.189  1.00  0.00
ATOM   3543  CDU CDU Y1664     -43.487   8.914 -84.709  1.00  0.00
ATOM   3544  CDV CDV Y1665      15.601  34.921  64.841  1.00  0.00
ATOM   3545  CDW CDW Y1666     -46.609  83.821  -4.973  1.00  0.00
ATOM   3546  CDX CDX Y1667       2.008  -2.368 -11.593  1.00  0.00
ATOM   3547  CDY CDY Y1668     -55.034 -69.599 -14.000  1.00  0.00
ATOM   3548  CDZ CDZ Y1669     -81.292 -36.926 -81.453  1.00  0.00
ATOM   3549  CEA CEA Y1670      -2.349  33.811   8.240  1.00  0.00
ATOM   3550  CEB CEB Y1671      37.458 -40.802 -46.676  1.00  0.00
ATOM   3551  CEC CEC Y1672     -25.922  62.057 -30.996  1.00  0.00
ATOM   3552  CED CED Y1673     -19.357  71.285   0.812  1.00  0.00
ATOM   3553  CEE CEE Y1674      78.731 -17.253 -81.700  1.00  0.00
ATOM   3554  CEF CEF Y1675     -35.929 -68.649  70.854  1.00  0.00
ATOM   3555  CEG CEG Y1676      41.527 -43.035 -57.987  1.00  0.00
ATOM   3556  CEH CEH Y1677     -85.029  85.328 -58.093  1.00  0.00
ATOM   3557  CEI CEI Y1678      23.624 -39.965  87.207  1.00  0.00
ATOM   3558  CEJ CEJ Y1679     -46.911 -35.195 -33.298  1.00  0.00
ATOM   3559  CEK CEK Y1680      85.487  30.993 -18.947  1.00  0.00
ATOM   3560  CEL CEL Y1681      65.564 -14.371  24.034  1.00  0.00
ATOM   3561  CEM CEM Y1682     -24.715 -43.129 -84.445  1.00  0.00
ATOM   3562  CEN CEN Y1683     -70.994 -53.109  37.270  1.00  0.00
ATOM   3563  CEO CEO Y1684       0.959  27.465  22.968  1.00  0.00
ATOM   3564  CEP CEP Y1685      88.169 -78.817 -74.883  1.00  0.00
ATOM   3565  CEQ CEQ Y1686      87.329 -86.429  19.825  1.00  0.00
ATOM   3566  CER CER Y1687     -76.920 -35.704  63.907  1.00  0.00
ATOM   3567  CES CES Y1688     -83.465 -16.747 -17.510  1.00  0.00
ATOM   3568  CET CET Y1689      83.829  12.674  42.089  1.00  0.00
ATOM   3569  CEU CEU Y1690      87.140 -74.372   6.965  1.00  0.00
ATOM   3570  CEV CEV Y1691      88.988 -24.759 -26.969  1.00  0.00
ATOM   3571  CEW CEW Y1692      43.682  61.745 -14.516  1.00  0.00
ATOM   3572  CEX CEX Y1693     -80.904 -64.165 -76.410  1.00  0.00
ATOM   3573  CEY CEY Y1694      46.028   4.502  51.280  1.00  0.00
ATOM   3574  CEZ CEZ Y1695      69.219  -0.659 -46.216  1.00  0.00
ATOM   3575  CFA CFA Y1696     -79.645  31.139 -31.663  1.00  0.00
ATOM   3576  CFB CFB Y1697      11.467  25.134 -60.704  1.00  0.00
ATOM   3577  CFC CFC Y1698      87.612  74.024  41.526  1.00  0.00
ATOM   3578  CFD CFD Y1699     -38.571 -81.242  18.037  1.00  0.00
ATOM   3579  CFE CFE Y1700     -43.563   4.593  32.636  1.00  0.00
ATOM   3580  CFF CFF Y1701     -42.309 -89.319  62.160  1.00  0.00
ATOM   3581  CFG CFG Y1702     -18.440 -35.842  88.370  1.00  0.00
ATOM   3582  CFH CFH Y1703     -34.886 -59.521 -79.617  1.00  0.00
ATOM   3583  CFI CFI Y1704      69.248  36.146  13.792  1.00  0.00
ATOM   3584  CFJ CFJ Y1705     -82.664 -51.076 -22.886  1.00  0.00
ATOM   3585  CFK CFK Y1706     -81.307 -87.264 -15.379  1.00  0.00
ATOM   3586  CFL CFL Y1707      31.623  42.631 -42.750  1.00  0.00
ATOM   3587  CFM CFM Y1708     -38.860  54.897 -34.417  1.00  0.00
ATOM   3588  CFN CFN Y1709     -65.075 -87.295  73.051  1.00  0.00
ATOM   3589  CFO CFO Y1710      34.410  26.476  57.298  1.00  0.00
ATOM   3590  CFP CFP Y1711      39.889 -15.473   3.998  1.00  0.00
ATOM   3591  CFQ CFQ Y1712      -1.062  -6.244  32.601  1.00  0.00
ATOM   3592  CFR CFR Y1713      73.047   6.869  48.351  1.00  0.00
ATOM   3593  CFS CFS Y1714      65.799  82.654 -39.310  1.00  0.00
ATOM   3594  CFT CFT Y1715      32.530  78.413  36.582  1.00  0.00
ATOM   3595  CFU CFU Y1716     -82.740 -64.822  63.403  1.00  0.00
ATOM   3596  CFV CFV Y1717     -54.086  68.717  -8.227  1.00  0.00
ATOM   3597  CFW CFW Y1718     -36.616  82.927  39.483  1.00  0.00
ATOM   3598  CFX CFX Y1719      89.303 -61.765  11.888  1.00  0.00
ATOM   3599  CFY CFY Y1720      48.992  70.488  75.644  1.00  0.00
ATOM   3600  CFZ CFZ Y1721      80.505 -64.322  56.631  1.00  0.00
ATOM   3601  CGA CGA Y1722      -0.109  84.053 -13.600  1.00  0.00
ATOM   3602  CGB CGB Y1723      77.846 -87.754 -75.018  1.00  0.00
ATOM   3603  CGC CGC Y1724       2.851 -62.673 -54.190  1.00  0.00
ATOM   3604  CGD CGD Y1725     -21.761 -13.529  59.657  1.00  0.00
ATOM   3605  CGE CGE Y1726     -77.440  61.060 -81.650  1.00  0.00
ATOM   3606  CGF CGF Y1727     -44.857 -44.150  41.242  1.00  0.00
ATOM   3607  CGG CGG Y1728      44.805 -15.480 -28.176  1.00  0.00
ATOM   3608  CGH CGH Y1729       9.633  16.331  -6.558  1.00  0.00
ATOM   3609  CGI CGI Y1730     -83.979  79.253  51.924  1.00  0.00
ATOM   3610  CGJ CGJ Y1731     -44.079  61.587  -4.075  1.00  0.00
ATOM   3611  CGK CGK Y1732      89.086  -9.627  53.139  1.00  0.00
ATOM   3612  CGL CGL Y1733      74.106  60.421  -0.089  1.00  0.00
ATOM   3613  CGM CGM Y1734      48.444  73.260 -55.795  1.00  0.00
ATOM   3614  CGN CGN Y1735       1.037  58.571   7.501  1.00  0.00
ATOM   3615  CGO CGO Y1736     -81.704 -23.833  24.940  1.00  0.00
ATOM   3616  CGP CGP Y1737      46.671  23.539 -13.555  1.00  0.00
ATOM   3617  CGQ CGQ Y1738      89.463  22.545 -56.061  1.00  0.00
ATOM   3618  CGR CGR Y1739      48.597 -52.381  77.639  1.00  0.00
ATOM   3619  CGS CGS Y1740     -20.514  32.387 -65.378  1.00  0.00
ATOM   3620  CGT CGT Y1741      29.830  48.882  23.043  1.00  0.00
ATOM   3621  CGU CGU Y1742     -57.575 -59.377  87.563  1.00  0.00
ATOM   3622  CGV CGV Y1743     -84.070  32.543  83.920  1.00  0.00
ATOM   3623  CGW CGW Y1744     -50.554 -47.343  69.653  1.00  0.00
ATOM   3624  CGX CGX Y1745     -81.036  31.250  69.970  1.00  0.00
ATOM   3625  CGY CGY Y1746      59.008  68.297 -70.889  1.00  0.00
ATOM   3626  CGZ CGZ Y1747      25.107 -40.128 -40.946  1.00  0.00
ATOM   3627  CHA CHA Y1748      35.279 -46.183  38.303  1.00  0.00
ATOM   3628  CHB CHB Y1749     -24.595  51.104 -86.286  1.00  0.00
ATOM   3629  CHC CHC Y1750      73.096 -39.420  31.276  1.00  0.00
ATOM   3630  CHD CHD Y1751      32.039  81.199  17.031  1.00  0.00
ATOM   3631  CHE CHE Y1752     -44.579 -60.330  18.951  1.00  0.00
ATOM   3632  CHF CHF Y1753     -52.014 -57.410   8.514  1.00  0.00
ATOM   3633  CHG CHG Y1754       8.498  81.535 -67.299  1.00  0.00
ATOM   3634  CHH CHH Y1755      22.469 -63.246 -36.252  1.00  0.00
ATOM   3635  CHI CHI Y1756      87.964  63.817 -66.649  1.00  0.00
ATOM   3636  CHJ CHJ Y1757      43.303  34.808  85.662  1.00  0.00
ATOM   3637  CHK CHK Y1758      19.773  32.798 -36.555  1.00  0.00
ATOM   3638  CHL CHL Y1759      62.067 -64.380  55.695  1.00  0.00
ATOM   3639  CHM CHM Y1760      -7.095  20.257 -31.088  1.00  0.00
ATOM   3640  CHN CHN Y1761      82.309  45.088 -68.585  1.00  0.00
ATOM   3641  CHO CHO Y1762     -48.820  32.121  36.211  1.00  0.00
ATOM   3642  CHP CHP Y1763     -81.123  78.961  84.936  1.00  0.00
ATOM   3643  CHQ CHQ Y1764     -36.673  -1.753 -78.712  1.00  0.00
ATOM   3644  CHR CHR Y1765     -56.261   1.077 -84.320  1.00  0.00
ATOM   3645  CHS CHS Y1766      41.895  81.284  68.525  1.00  0.00
ATOM   3646  CHT CHT Y1767     -61.627  24.889  73.249  1.00  0.00
ATOM   3647  CHU CHU Y1768     -79.779  17.412  18.373  1.00  0.00
ATOM   3648  CHV CHV Y1769      89.194 -37.452  87.900  1.00  0.00
ATOM   3649  CHW CHW Y1770      21.969 -51.979 -44.686  1.00  0.00
ATOM   3650  CHX CHX Y1771      88.670  -3.517  20.588  1.00  0.00
ATOM   3651  CHY CHY Y1772     -55.453  33.727  16.736  1.00  0.00
ATOM   3652  CHZ CHZ Y1773     -11.657 -78.163  74.937  1.00  0.00
ATOM   3653  CIA CIA Y1774      85.367 -42.116 -58.666  1.00  0.00
ATOM   3654  CIB CIB Y1775      16.813  71.186  87.245  1.00  0.00
ATOM   3655  CIC CIC Y1776      72.455  18.413 -23.325  1.00  0.00
ATOM   3656  CID CID Y1777      12.755 -44.784  85.251  1.00  0.00
ATOM   3657  CIE CIE Y1778      -3.760  32.026  71.278  1.00  0.00
ATOM   3658  CIF CIF Y1779      25.572 -22.633  84.355  1.00  0.00
ATOM   3659  CIG CIG Y1780     -30.732 -25.310 -84.090  1.00  0.00
ATOM   3660  CIH CIH Y1781     -19.802   8.699  27.264  1.00  0.00
ATOM   3661  CII CII Y1782      20.589  14.989   8.437  1.00  0.00
ATOM   3662  CIJ CIJ Y1783      88.391  60.124  33.842  1.00  0.00
ATOM   3663  CIK CIK Y1784     -27.537  56.087  34.430  1.00  0.00
ATOM   3664  CIL CIL Y1785      54.389 -47.138  68.064  1.00  0.00
ATOM   3665  CIM CIM Y1786      22.890 -11.468 -68.988  1.00  0.00
ATOM   3666  CIN CIN Y1787      80.477  47.800   6.638  1.00  0.00
ATOM   3667  CIO CIO Y1788      32.429 -15.718 -27.531  1.00  0.00
ATOM   3668  CIP CIP Y1789      63.634 -76.158 -39.739  1.00  0.00
ATOM   3669  CIQ CIQ Y1790      50.987  34.762  28.241  1.00  0.00
ATOM   3670  CIR CIR Y1791     -71.702  55.653  73.901  1.00  0.00
ATOM   3671  CIS CIS Y1792      83.839 -43.784 -17.134  1.00  0.00
ATOM   3672  CIT CIT Y1793      50.172  60.923  21.010  1.00  0.00
ATOM   3673  CIU CIU Y1794      69.148 -79.249  88.563  1.00  0.00
ATOM   3674  CIV CIV Y1795      -3.158 -80.244  20.345  1.00  0.00
ATOM   3675  CIW CIW Y1796      85.743 -63.999 -85.258  1.00  0.00
ATOM   3676  CIX CIX Y1797     -80.847   2.072 -14.843  1.00  0.00
ATOM   3677  CIY CIY Y1798      51.902 -51.151  -6.773  1.00  0.00
ATOM   3678  CIZ CIZ Y1799      13.136  42.148 -26.033  1.00  0.00
ATOM   3679  CJA CJA Y1800     -11.909 -90.143  17.796  1.00  0.00
ATOM   3680  CJB CJB Z1801      25.574  79.430  32.848  1.00  0.00
ATOM   3681  CJC CJC Z1802     -47.286  37.923   1.312  1.00  0.00
ATOM   3682  CJD CJD Z1803      62.099   6.569 -23.688  1.00  0.00
ATOM   3683  CJE CJE Z1804     -42.735  17.280  61.619  1.00  0.00
ATOM   3684  CJF CJF Z1805      -1.359  31.860   1.725  1.00  0.00
ATOM   3685  CJG CJG Z1806     -43.422 -23.208  11.913  1.00  0.00
ATOM   3686  CJH CJH Z1807     -31.344 -83.688  79.346  1.00  0.00
ATOM   3687  CJI CJI Z1808       0.422  42.015 -56.033  1.00  0.00
ATOM   3688  CJJ CJJ Z1809      62.377  64.091  86.482  1.00  0.00
ATOM   3689  CJK CJK Z1810     -52.067 -68.841  31.774  1.00  0.00
ATOM   3690  CJL CJL Z1811     -13.789 -11.145 -42.943  1.00  0.00
ATOM   3691  CJM CJM Z1812     -68.548  49.742  36.107  1.00  0.00
ATOM   3692  CJN CJN Z1813      18.454   9.483  47.351  1.00  0.00
ATOM   3693  CJO CJO Z1814     -52.522  53.866 -23.298  1.00  0.00
ATOM   3694  CJP CJP Z1815      -1.523 -31.126  56.671  1.00  0.00
ATOM   3695  CJQ CJQ Z1816      -1.151 -64.461  20.765  1.00  0.00
ATOM   3696  CJR CJR Z1817      44.575 -49.406  41.640  1.00  0.00
ATOM   3697  CJS CJS Z1818      16.559 -71.912 -60.844  1.00  0.00
ATOM   3698  CJT CJT Z1819     -24.165 -41.119  58.468  1.00  0.00
ATOM   3699  CJU CJU Z1820       1.574 -18.410 -83.893  1.00  0.00
ATOM   3700  CJV CJV Z1821      -1.245 -40.056 -27.967  1.00  0.00
ATOM   3701  CJW CJW Z1822     -26.459 -79.351 -47.859  1.00  0.00
ATOM   3702  CJX CJX Z1823     -74.691 -30.049 -73.476  1.00  0.00
ATOM   3703  CJY CJY Z1824     -24.605  47.752  67.849  1.00  0.00
ATOM   3704  CJZ CJZ Z1825     -64.946   4.881 -46.680  1.00  0.00
ATOM   3705  CKA CKA Z1826      21.771  71.157   1.580  1.00  0.00
ATOM   3706  CKB CKB Z1827     -33.176 -52.754 -59.348  1.00  0.00
ATOM   3707  CKC CKC Z1828     -82.365 -34.815  -2.095  1.00  0.00
ATOM   3708  CKD CKD Z1829     -15.376  65.420   5.256  1.00  0.00
ATOM   3709  CKE CKE Z1830      44.198  -6.657  24.563  1.00  0.00
ATOM   3710  CKF CKF Z1831      36.942  17.791  52.396  1.00  0.00
ATOM   3711  CKG CKG Z1832       0.169 -53.012  38.997  1.00  0.00
ATOM   3712  CKH CKH Z1833      25.050 -74.251 -20.156  1.00  0.00
ATOM   3713  CKI CKI Z1834      69.796 -81.230  61.803  1.00  0.00
ATOM   3714  CKJ CKJ Z1835      69.355  39.667  34.625  1.00  0.00
ATOM   3715  CKK CKK Z1836      43.140  -9.994 -57.502  1.00  0.00
ATOM   3716  CKL CKL Z1837      53.695   1.683 -76.898  1.00  0.00
ATOM   3717  CKM CKM Z1838      51.389  -1.292  57.451  1.00  0.00
ATOM   3718  CKN CKN Z1839      -9.369 -31.920  77.930  1.00  0.00
ATOM   3719  CKO CKO Z1840     -70.842   9.659 -17.256  1.00  0.00
ATOM   3720  CKP CKP Z1841      76.303  25.244 -77.913  1.00  0.00
ATOM   3721  CKQ CKQ Z1842      40.190  28.536 -42.322  1.00  0.00
ATOM   3722  CKR CKR Z1843      28.246  54.677 -22.320  1.00  0.00
ATOM   3723  CKS CKS Z1844     -49.117 -61.752  80.499  1.00  0.00
ATOM   3724  CKT CKT Z1845     -30.247  49.586 -68.251  1.00  0.00
ATOM   3725  CKU CKU Z1846     -74.505 -88.004  51.525  1.00  0.00
ATOM   3726  CKV CKV Z1847      28.116 -78.850  32.743  1.00  0.00
ATOM   3727  CKW CKW Z1848     -29.418  38.761 -14.673  1.00  0.00
ATOM   3728  CKX CKX Z1849      82.439 -78.612 -28.893  1.00  0.00
ATOM   3729  CKY CKY Z1850       4.625  45.208  54.373  1.00  0.00
ATOM   3730  CKZ CKZ Z1851      40.460  74.015  15.555  1.00  0.00
ATOM   3731  CLA CLA Z1852      27.042  56.962 -63.267  1.00  0.00
ATOM   3732  CLB CLB Z1853     -71.830  44.966  66.529  1.00  0.00
ATOM   3733  CLC CLC Z1854       3.490  78.282  83.542  1.00  0.00
ATOM   3734  CLD CLD Z1855      68.202 -62.706   3.429  1.00  0.00
ATOM   3735  CLE CLE Z1856      57.377 -81.353 -48.112  1.00  0.00
ATOM   3736  CLF CLF Z1857       2.401 -68.738  82.327  1.00  0.00
ATOM   3737  CLG CLG Z1858      79.524  51.381 -36.579  1.00  0.00
ATOM   3738  CLH CLH Z1859     -53.215 -13.207 -56.989  1.00  0.00
ATOM   3739  CLI CLI Z1860     -17.964  81.141 -70.290  1.00  0.00
ATOM   3740  CLJ CLJ Z1861     -50.624 -14.864 -36.373  1.00  0.00
ATOM   3741  CLK CLK Z1862      34.540  64.268  80.189  1.00  0.00
ATOM   3742  CLL CLL Z1863     -27.360  54.056  39.784  1.00  0.00
ATOM   3743  CLM CLM Z1864     -56.560 -26.211  57.318  1.00  0.00
ATOM   3744  CLN CLN Z1865     -24.960 -60.892 -24.315  1.00  0.00
ATOM   3745  CLO CLO Z1866     -16.473  56.946 -42.702  1.00  0.00
ATOM   3746  CLP CLP Z1867      77.782 -29.766  68.242  1.00  0.00
ATOM   3747  CLQ CLQ Z1868      39.767  78.626  64.694  1.00  0.00
ATOM   3748  CLR CLR Z1869      52.369   1.500 -33.103  1.00  0.00
ATOM   3749  CLS CLS Z1870      70.364  21.822  -7.767  1.00  0.00
ATOM   3750  CLT CLT Z1871     -34.802 -81.674 -19.704  1.00  0.00
ATOM   3751  CLU CLU Z1872     -73.093  29.657 -63.932  1.00  0.00
ATOM   3752  CLV CLV Z1873      -3.945  -0.137  66.855  1.00  0.00
ATOM   3753  CLW CLW Z1874      54.640 -76.510 -78.871  1.00  0.00
ATOM   3754  CLX CLX Z1875     -70.008 -68.790 -61.039  1.00  0.00
ATOM   3755  CLY CLY Z1876      78.905 -12.044  18.114  1.00  0.00
ATOM   3756  CLZ CLZ Z1877     -31.704  76.225  -5.470  1.00  0.00
ATOM   3757  CMA CMA Z1878      27.962  42.787  19.698  1.00  0.00
ATOM   3758  CMB CMB Z1879     -29.960   1.763 -81.718  1.00  0.00
ATOM   3759  CMC CMC Z1880      55.498 -56.720 -55.866  1.00  0.00
ATOM   3760  CMD CMD Z1881      39.985  12.676 -84.401  1.00  0.00
ATOM   3761  CME CME Z1882      71.630  12.239 -40.174  1.00  0.00
ATOM   3762  CMF CMF Z1883     -23.460 -24.967  61.665  1.00  0.00
ATOM   3763  CMG CMG Z1884      60.663  53.023  67.129  1.00  0.00
ATOM   3764  CMH CMH Z1885      66.240  59.150 -80.204  1.00  0.00
ATOM   3765  CMI CMI Z1886     -61.374 -52.139 -78.536  1.00  0.00
ATOM   3766  CMJ CMJ Z1887       4.151  23.583  46.320  1.00  0.00
ATOM   3767  CMK CMK Z1888     -62.445 -42.909 -12.722  1.00  0.00
ATOM   3768  CML CML Z1889      56.760  56.077 -42.216  1.00  0.00
ATOM   3769  CMM CMM Z1890     -53.793   5.624 -72.247  1.00  0.00
ATOM   3770  CMN CMN Z1891      35.126  68.499  -4.810  1.00  0.00
ATOM   3771  CMO CMO Z1892      43.337 -74.629 -26.608  1.00  0.00
ATOM   3772  CMP CMP Z1893      88.059 -70.518  16.496  1.00  0.00
ATOM   3773  CMQ CMQ Z1894      82.090 -59.283 -21.997  1.00  0.00
ATOM   3774  CMR CMR Z1895     -31.655 -60.647  40.937  1.00  0.00
ATOM   3775  CMS CMS Z1896     -65.428 -64.891 -22.107  1.00  0.00
ATOM   3776  CMT CMT Z1897     -72.504 -32.943  70.285  1.00  0.00
ATOM   3777  CMU CMU Z1898     -71.245  32.905  46.148  1.00  0.00
ATOM   3778  CMV CMV Z1899     -12.156 -56.043  -9.675  1.00  0.00
ATOM   3779  CMW CMW Z1900      33.622 -39.695 -19.240  1.00  0.00
ATOM   3780  CMX CMX Z1901     -81.345  80.765  68.714  1.00  0.00
ATOM   3781  CMY CMY Z1902      62.315 -78.538  24.151  1.00  0.00
ATOM   3782  CMZ CMZ Z1903     -79.647 -66.780  26.648  1.00  0.00
ATOM   3783  CNA CNA Z1904     -73.242 -40.416  40.644  1.00  0.00
ATOM   3784  CNB CNB Z1905      40.792  41.249  53.994  1.00  0.00
ATOM   3785  CNC CNC Z1906      49.770 -33.784  60.316  1.00  0.00
ATOM   3786  CND CND Z1907      77.597  67.209  -5.518  1.00  0.00
ATOM   3787  CNE CNE Z1908       4.196 -11.514  25.925  1.00  0.00
ATOM   3788  CNF CNF Z1909       0.087 -83.357  30.444  1.00  0.00
ATOM   3789  CNG CNG Z1910      15.866  20.059  77.398  1.00  0.00
ATOM   3790  CNH CNH Z1911      68.388   9.256 -85.552  1.00  0.00
ATOM   3791  CNI CNI Z1912     -77.098 -83.472  -5.315  1.00  0.00
ATOM   3792  CNJ CNJ Z1913     -36.707 -79.447  21.878  1.00  0.00
ATOM   3793  CNK CNK Z1914      53.397   2.993  -7.626  1.00  0.00
ATOM   3794  CNL CNL Z1915      32.680  15.762 -64.208  1.00  0.00
ATOM   3795  CNM CNM Z1916      65.182  23.958  68.424  1.00  0.00
ATOM   3796  CNN CNN Z1917     -77.102  52.055   4.933  1.00  0.00
ATOM   3797  CNO CNO Z1918      62.813 -24.893 -29.790  1.00  0.00
ATOM   3798  CNP CNP Z1919      70.567 -39.014  34.834  1.00  0.00
ATOM   3799  CNQ CNQ Z1920     -23.706 -18.044 -68.304  1.00  0.00
ATOM   3800  CNR CNR Z1921      15.795 -59.856  64.665  1.00  0.00
ATOM   3801  CNS CNS Z1922     -81.447 -19.316  17.057  1.00  0.00
ATOM   3802  CNT CNT Z1923      11.199   5.310 -36.679  1.00  0.00
ATOM   3803  CNU CNU Z1924      78.266 -50.200 -83.574  1.00  0.00
ATOM   3804  CNV CNV Z1925      29.472  41.102  85.863  1.00  0.00
ATOM   3805  CNW CNW Z1926      82.840 -33.830 -10.821  1.00  0.00
ATOM   3806  CNX CNX Z1927      51.322 -62.318  80.099  1.00  0.00
ATOM   3807  CNY CNY Z1928       9.602  42.177 -79.410  1.00  0.00
ATOM   3808  CNZ CNZ Z1929      81.494   7.937  -0.808  1.00  0.00
ATOM   3809  COA COA Z1930     -45.172 -18.690  75.331  1.00  0.00
ATOM   3810  COB COB Z1931     -54.094 -84.305 -58.022  1.00  0.00
ATOM   3811  COC COC Z1932     -29.836 -11.975  39.787  1.00  0.00
ATOM   3812  COD COD Z1933     -51.825  60.164  87.506  1.00  0.00
ATOM   3813  COE COE Z1934     -70.564 -49.289 -60.376  1.00  0.00
ATOM   3814  COF COF Z1935     -48.037  74.190  10.794  1.00  0.00
ATOM   3815  COG COG Z1936      -1.799  68.891  59.301  1.00  0.00
ATOM   3816  COH COH Z1937      -4.192 -50.916   8.295  1.00  0.00
ATOM   3817  COI COI Z1938      58.240  77.016  -3.827  1.00  0.00
ATOM   3818  COJ COJ Z1939     -42.193  41.355 -36.503  1.00  0.00
ATOM   3819  COK COK Z1940     -77.191  78.058  53.258  1.00  0.00
ATOM   3820  COL COL Z1941      -6.532  79.252 -30.152  1.00  0.00
ATOM   3821  COM COM Z1942      83.421 -37.257  46.645  1.00  0.00
ATOM   3822  CON CON Z1943     -77.132  66.862  23.545  1.00  0.00
ATOM   3823  COO COO Z1944      62.003 -61.804 -28.423  1.00  0.00
ATOM   3824  COP COP Z1945      24.496 -28.637 -69.004  1.00  0.00
ATOM   3825  COQ COQ Z1946      57.066  78.739  87.132  1.00  0.00
ATOM   3826  COR COR Z1947      41.370 -48.953 -39.064  1.00  0.00
ATOM   3827  COS COS Z1948      -7.964  33.597  83.379  1.00  0.00
ATOM   3828  COT COT Z1949     -71.584  67.905 -64.770  1.00  0.00
ATOM   3829  COU COU Z1950     -34.591  76.610 -40.937  1.00  0.00
ATOM   3830  COV COV Z1951      69.293 -58.058  57.913  1.00  0.00
ATOM   3831  COW COW Z1952     -82.310 -26.245  86.992  1.00  0.00
ATOM   3832  COX COX Z1953      36.430 -35.983  18.826  1.00  0.00
ATOM   3833  COY COY Z1954      81.712 -24.700 -70.736  1.00  0.00
ATOM   3834  COZ COZ Z1955      29.880 -60.270  -1.963  1.00  0.00
ATOM   3835  CPA CPA Z1956     -58.352  16.174 -75.841  1.00  0.00
ATOM   3836  CPB CPB Z1957      78.949  71.361  53.038  1.00  0.00
ATOM   3837  CPC CPC Z1958      65.493  80.669 -33.547  1.00  0.00
ATOM   3838  CPD CPD Z1959     -50.311 -32.979 -77.888  1.00  0.00
ATOM   3839  CPE CPE Z1960     -38.747 -78.669 -78.110  1.00  0.00
ATOM   3840  CPF CPF Z1961      83.963  54.411 -60.007  1.00  0.00
ATOM   3841  CPG CPG Z1962     -11.199 -84.528 -27.983  1.00  0.00
ATOM   3842  CPH CPH Z1963     -30.549  31.466 -43.244  1.00  0.00
ATOM   3843  CPI CPI Z1964      69.874 -39.491  47.791  1.00  0.00
ATOM   3844  CPJ CPJ Z1965     -33.165  71.497  74.446  1.00  0.00
ATOM   3845  CPK CPK Z1966       3.815  18.747  58.279  1.00  0.00
ATOM   3846  CPL CPL Z1967      20.887  40.665  55.943  1.00  0.00
ATOM   3847  CPM CPM Z1968      88.660 -71.545 -62.206  1.00  0.00
ATOM   3848  CPN CPN Z1969      -5.668 -78.705   8.312  1.00  0.00
ATOM   3849  CPO CPO Z1970     -15.887 -53.980  82.270  1.00  0.00
ATOM   3850  CPP CPP Z1971     -79.683  64.748  44.892  1.00  0.00
ATOM   3851  CPQ CPQ Z1972      32.223 -28.144 -30.184  1.00  0.00
ATOM   3852  CPR CPR Z1973      57.684 -34.235 -72.143  1.00  0.00
ATOM   3853  CPS CPS Z1974     -24.738 -29.523 -22.179  1.00  0.00
ATOM   3854  CPT CPT Z1975      19.670  77.213 -21.119  1.00  0.00
ATOM   3855  CPU CPU Z1976      67.812 -12.398  64.731  1.00  0.00
ATOM   3856  CPV CPV Z1977      73.485  80.815 -62.314  1.00  0.00
ATOM   3857  CPW CPW Z1978     -10.836 -42.984 -72.568  1.00  0.00
ATOM   3858  CPX CPX Z1979      15.721 -26.046  84.828  1.00  0.00
ATOM   3859  CPY CPY Z1980     -60.877  73.938  64.711  1.00  0.00
ATOM   3860  CPZ CPZ Z1981      79.605  23.434 -24.912  1.00  0.00
ATOM   3861  CQA CQA Z1982     -20.502  44.227   7.780  1.00  0.00
ATOM   3862  CQB CQB Z1983      28.024  10.855 -19.904  1.00  0.00
ATOM   3863  CQC CQC Z1984     -76.235 -70.473  48.277  1.00  0.00
ATOM   3864  CQD CQD Z1985     -81.162  -3.258  69.457  1.00  0.00
ATOM   3865  CQE CQE Z1986      81.737  11.293  83.890  1.00  0.00
ATOM   3866  CQF CQF Z1987      18.756 -74.042  85.629  1.00  0.00
ATOM   3867  CQG CQG Z1988     -73.256  58.100 -25.681  1.00  0.00
ATOM   3868  CQH CQH Z1989       5.783  64.863 -54.386  1.00  0.00
ATOM   3869  CQI CQI Z1990     -61.470 -58.880  37.569  1.00  0.00
ATOM   3870  CQJ CQJ Z1991     -14.599  38.497 -37.312  1.00  0.00
ATOM   3871  CQK CQK Z1992     -62.905 -84.112 -22.898  1.00  0.00
ATOM   3872  CQL CQL Z1993     -31.516 -15.035  63.672  1.00  0.00
ATOM   3873  CQM CQM Z1994      -5.570 -24.602  35.703  1.00  0.00
ATOM   3874  CQN CQN Z1995     -74.545 -24.656 -51.234  1.00  0.00
ATOM   3875  CQO CQO Z1996     -12.158  26.525  31.942  1.00  0.00
ATOM   3876  CQP CQP Z1997      50.291  47.781   1.382  1.00  0.00
ATOM   3877  CQQ CQQ Z1998     -41.148 -71.228 -38.343  1.00  0.00
ATOM   3878  CQR CQR Z1999     -25.823 -55.298  10.446  1.00  0.00
ATOM   3879  CQS CQS Z2000      81.273  19.160 -59.163  1.00  0.00
ATOM   3880  CQT CQT Z2001      48.597  28.735 -57.715  1.00  0.00
ATOM   3881  CQU CQU Z2002     -16.886   1.854  43.593  1.00  0.00
ATOM   3882  CQV CQV Z2003     -34.533  81.348 -76.463  1.00  0.00
ATOM   3883  CQW CQW Z2004       4.130 -40.530  77.496  1.00  0.00
ATOM   3884  CQX CQX Z2005     -68.740  36.463 -37.827  1.00  0.00
ATOM   3885  CQY CQY Z2006      78.870   4.953 -63.229  1.00  0.00
ATOM   3886  CQZ CQZ Z2007     -62.241 -28.928  35.335  1.00  0.00
ATOM   3887  CRA CRA Z2008      65.148   6.887  32.896  1.00  0.00
ATOM   3888  CRB CRB Z2009      25.587  20.221  38.177  1.00  0.00
ATOM   3889  CRC CRC Z2010     -35.707 -41.644  77.509  1.00  0.00
ATOM   3890  CRD CRD Z2011      61.857 -13.195  53.812  1.00  0.00
ATOM   3891  CRE CRE Z2012      17.150  53.078   9.998  1.00  0.00
ATOM   3892  CRF CRF Z2013     -74.881 -65.005  76.786  1.00  0.00
ATOM   3893  CRG CRG Z2014     -82.029  79.439 -43.383  1.00  0.00
ATOM   3894  CRH CRH Z2015      24.814 -27.975   1.359  1.00  0.00
ATOM   3895  CRI CRI Z2016       9.800  15.768  22.273  1.00  0.00
ATOM   3896  CRJ CRJ Z2017      80.549  44.791  64.911  1.00  0.00
ATOM   3897  CRK CRK Z2018      86.047 -33.730 -35.599  1.00  0.00
ATOM   3898  CRL CRL Z2019     -83.235 -29.923  35.133  1.00  0.00
ATOM   3899  CRM CRM Z2020     -20.241  10.744 -60.805  1.00  0.00
ATOM   3900  CRN CRN Z2021     -75.060   7.544  43.315  1.00  0.00
ATOM   3901  CRO CRO Z2022       0.435   3.636  35.421  1.00  0.00
ATOM   3902  CRP CRP Z2023      63.961 -13.212 -11.183  1.00  0.00
ATOM   3903  CRQ CRQ Z2024      12.510 -30.630  27.428  1.00  0.00
ATOM   3904  CRR CRR Z2025       0.397  47.211 -27.698  1.00  0.00
ATOM   3905  CRS CRS Z2026     -36.947 -63.014 -13.662  1.00  0.00
ATOM   3906  CRT CRT Z2027      10.359 -16.488 -62.525  1.00  0.00
ATOM   3907  CRU CRU Z2028     -65.063 -89.569  23.268  1.00  0.00
ATOM   3908  CRV CRV Z2029       8.523  20.323 -63.787  1.00  0.00
ATOM   3909  CRW CRW Z2030      89.385  45.697 -15.868  1.00  0.00
ATOM   3910  CRX CRX Z2031      70.969 -30.103  -9.252  1.00  0.00
ATOM   3911  CRY CRY Z2032     -24.812  17.579  -2.834  1.00  0.00
ATOM   3912  CRZ CRZ Z2033      -0.532  60.200  27.297  1.00  0.00
ATOM   3913  CSA CSA Z2034     -30.213 -86.869 -60.286  1.00  0.00
ATOM   3914  CSB CSB Z2035      83.613 -18.907  88.653  1.00  0.00
ATOM   3915  CSC CSC Z2036     -67.703 -51.721  49.638  1.00  0.00
ATOM   3916  CSD CSD Z2037      52.857 -25.473  81.843  1.00  0.00
ATOM   3917  CSE CSE Z2038     -56.700 -73.601 -11.475  1.00  0.00
ATOM   3918  CSF CSF Z2039      25.516 -38.465 -52.104  1.00  0.00
ATOM   3919  CSG CSG Z2040      84.911  61.938 -50.562  1.00  0.00
ATOM   3920  CSH CSH Z2041      -6.344  19.936 -29.739  1.00  0.00
ATOM   3921  CSI CSI Z2042     -82.253 -49.273  -5.764  1.00  0.00
ATOM   3922  CSJ CSJ Z2043      62.599   3.445  80.470  1.00  0.00
ATOM   3923  CSK CSK Z2044      54.928  77.028  48.767  1.00  0.00
ATOM   3924  CSL CSL Z2045     -61.582 -62.467   3.429  1.00  0.00
ATOM   3925  CSM CSM Z2046     -42.111 -78.830  57.773  1.00  0.00
ATOM   3926  CSN CSN Z2047      10.622 -62.227 -29.081  1.00  0.00
ATOM   3927  CSO CSO Z2048     -25.556 -52.201  -5.939  1.00  0.00
ATOM   3928  CSP CSP Z2049      80.567  56.462  85.005  1.00  0.00
ATOM   3929  CSQ CSQ Z2050      34.668 -16.839  -1.922  1.00  0.00
ATOM   3930  CSR CSR Z2051     -12.254  78.503  46.104  1.00  0.00
ATOM   3931  CSS CSS Z2052     -72.179  35.602  88.229  1.00  0.00
ATOM   3932  CST CST Z2053      83.527  32.934 -37.137  1.00  0.00
ATOM   3933  CSU CSU Z2054     -10.437 -12.629  10.580  1.00  0.00
ATOM   3934  CSV CSV Z2055      69.651 -27.448 -53.505  1.00  0.00
ATOM   3935  CSW CSW Z2056      83.331 -86.085  37.666  1.00  0.00
ATOM   3936  CSX CSX Z2057      84.462  83.948 -15.708  1.00  0.00
ATOM   3937  CSY CSY Z2058      87.098  -5.278 -61.687  1.00  0.00
ATOM   3938  CSZ CSZ Z2059      38.450   1.290  85.763  1.00  0.00
ATOM   3939  CTA CTA Z2060      80.180 -82.926  76.531  1.00  0.00
ATOM   3940  CTB CTB Z2061     -62.305 -82.320 -80.541  1.00  0.00
ATOM   3941  CTC CTC Z2062      70.634 -45.679 -37.703  1.00  0.00
ATOM   3942  CTD CTD Z2063     -34.683  57.634  72.001  1.00  0.00
ATOM   3943  CTE CTE Z2064      13.892 -38.988 -33.905  1.00  0.00
ATOM   3944  CTF CTF Z2065     -57.080 -76.475  49.669  1.00  0.00
ATOM   3945  CTG CTG Z2066       6.456 -36.400 -81.034  1.00  0.00
ATOM   3946  CTH CTH Z2067     -69.305 -77.647 -43.169  1.00  0.00
ATOM   3947  CTI CTI Z2068     -82.591 -83.306  35.941  1.00  0.00
ATOM   3948  CTJ CTJ Z2069     -54.619  69.900 -44.496  1.00  0.00
ATOM   3949  CTK CTK Z2070     -47.103 -90.942  85.328  1.00  0.00
ATOM   3950  CTL CTL Z2071      63.798  78.483  67.291  1.00  0.00
ATOM   3951  CTM CTM Z2072     -44.620  81.174 -14.373  1.00  0.00
ATOM   3952  CTN CTN Z2073      50.265 -29.010  -0.668  1.00  0.00
ATOM   3953  CTO CTO Z2074     -80.828  84.795  30.261  1.00  0.00
ATOM   3954  CTP CTP Z2075      -9.475  80.535 -10.806  1.00  0.00
ATOM   3955  CTQ CTQ Z2076      84.689 -15.382 -86.110  1.00  0.00
ATOM   3956  CTR CTR Z2077      49.414 -51.648 -74.929  1.00  0.00
ATOM   3957  CTS CTS Z2078      49.495  15.245   8.042  1.00  0.00
ATOM   3958  CTT CTT Z2079      58.686  70.978 -42.426  1.00  0.00
ATOM   3959  CTU CTU Z2080      16.971  80.376 -70.338  1.00  0.00
ATOM   3960  CTV CTV Z2081      69.639 -82.447  81.732  1.00  0.00
ATOM   3961  CTW CTW Z2082      38.697  76.961 -85.793  1.00  0.00
ATOM   3962  CTX CTX Z2083      85.964  37.718  82.004  1.00  0.00
ATOM   3963  CTY CTY Z2084      77.778  40.053 -68.559  1.00  0.00
ATOM   3964  CTZ CTZ Z2085       0.639  70.992 -84.628  1.00  0.00
ATOM   3965  CUA CUA Z2086     -19.738 -87.009  -6.518  1.00  0.00
ATOM   3966  CUB CUB Z2087      80.442  27.746  67.459  1.00  0.00
ATOM   3967  CUC CUC Z2088      -2.744  14.667  39.816  1.00  0.00
ATOM   3968  CUD CUD Z2089     -62.580 -33.629 -28.678  1.00  0.00
ATOM   3969  CUE CUE Z2090     -60.567  81.908  36.781  1.00  0.00
ATOM   3970  CUF CUF Z2091     -15.881 -18.181  85.241  1.00  0.00
ATOM   3971  CUG CUG Z2092      21.150  68.411  57.980  1.00  0.00
ATOM   3972  CUH CUH Z2093      78.144 -55.348  31.335  1.00  0.00
ATOM   3973  CUI CUI Z2094       4.388  26.458 -18.435  1.00  0.00
ATOM   3974  CUJ CUJ Z2095     -48.094   0.266 -23.460  1.00  0.00
ATOM   3975  CUK CUK Z2096     -12.806  75.357  32.353  1.00  0.00
ATOM   3976  CUL CUL Z2097      69.036  -2.872  43.761  1.00  0.00
ATOM   3977  CUM CUM Z2098      27.902  52.405  62.019  1.00  0.00
ATOM   3978  CUN CUN Z2099      29.994 -59.529  78.098  1.00  0.00
ATOM   3979  CUO CUO Z2100      -3.117 -84.949  53.695  1.00  0.00
ATOM   3980  CUP CUP Z2101     -75.303 -46.230  15.198  1.00  0.00
ATOM   3981  CUQ CUQ Z2102     -40.800  33.914  30.045  1.00  0.00
ATOM   3982  CUR CUR Z2103      87.487 -71.204 -12.879  1.00  0.00
ATOM   3983  CUS CUS Z2104     -79.072 -16.644  53.126  1.00  0.00
ATOM   3984  CUT CUT Z2105      85.965  -4.491  -7.994  1.00  0.00
ATOM   3985  CUU CUU Z2106     -47.111  74.151 -67.403  1.00  0.00
ATOM   3986  CUV CUV Z2107      60.077 -46.955   8.011  1.00  0.00
ATOM   3987  CUW CUW Z2108      61.930 -13.588 -50.098  1.00  0.00
ATOM   3988  CUX CUX Z2109     -23.398 -83.664 -36.861  1.00  0.00
ATOM   3989  CUY CUY Z2110     -45.154 -49.247  55.563  1.00  0.00
ATOM   3990  CUZ CUZ Z2111      68.950  85.240  41.496  1.00  0.00
ATOM   3991  CVA CVA Z2112     -55.702  76.316  83.596  1.00  0.00
ATOM   3992  CVB CVB Z2113      74.627  12.735  20.927  1.00  0.00
ATOM   3993  CVC CVC Z2114      41.168  38.391 -81.249  1.00  0.00
ATOM   3994  CVD CVD Z2115      19.719 -87.479 -11.555  1.00  0.00
ATOM   3995  CVE CVE Z2116      43.416 -61.177  24.100  1.00  0.00
ATOM   3996  CVF CVF Z2117     -81.491  36.654 -30.192  1.00  0.00
ATOM   3997  CVG CVG Z2118      -6.889   1.463 -84.376  1.00  0.00
ATOM   3998  CVH CVH Z2119     -32.552 -38.711 -82.806  1.00  0.00
ATOM   3999  CVI CVI Z2120      64.064  42.344 -14.992  1.00  0.00
ATOM   4000  CVJ CVJ Z2121      -3.667  21.560 -78.028  1.00  0.00
ATOM   4001  CVK CVK Z2122     -60.747 -81.808  67.742  1.00  0.00
ATOM   4002  CVL CVL Z2123      48.759  11.026 -45.294  1.00  0.00
ATOM   4003  CVM CVM Z2124      83.520 -75.957 -47.158  1.00  0.00
ATOM   4004  CVN CVN Z2125      70.869  79.048  24.855  1.00  0.00
ATOM   4005  CVO CVO Z2126      47.527 -12.997   0.642  1.00  0.00
ATOM   4006  CVP CVP Z2127     -19.969 -88.049 -84.635  1.00  0.00
ATOM   4007  CVQ CVQ Z2128     -76.657  66.117  73.643  1.00  0.00
ATOM   4008  CVR CVR Z2129     -53.991 -87.166 -42.613  1.00  0.00
ATOM   4009  CVS CVS Z2130      70.395 -45.785 -13.164  1.00  0.00
ATOM   4010  CVT CVT Z2131     -15.933 -18.743  46.019  1.00  0.00
ATOM   4011  CVU CVU Z2132     -34.986  46.201  79.779  1.00  0.00
ATOM   4012  CVV CVV Z2133     -84.640  38.225  15.812  1.00  0.00
ATOM   4013  CVW CVW Z2134     -74.188 -64.316 -83.548  1.00  0.00
ATOM   4014  CVX CVX Z2135      74.961  37.278   7.997  1.00  0.00
ATOM   4015  CVY CVY Z2136     -43.295  14.968 -35.350  1.00  0.00
ATOM   4016  CVZ CVZ Z2137      54.859  27.458  11.464  1.00  0.00
ATOM   4017  CWA CWA Z2138     -36.135  12.418  21.755  1.00  0.00
ATOM   4018  CWB CWB Z2139      65.103  41.186 -55.529  1.00  0.00
ATOM   4019  CWC CWC Z2140      83.731 -59.614 -54.584  1.00  0.00
ATOM   4020  CWD CWD Z2141     -63.972  74.402 -13.734  1.00  0.00
ATOM   4021  CWE CWE Z2142      49.073  37.382 -27.990  1.00  0.00
ATOM   4022  CWF CWF Z2143     -16.145 -72.709  15.280  1.00  0.00
ATOM   4023  CWG CWG Z2144      37.488 -68.519  58.664  1.00  0.00
ATOM   4024  CWH CWH Z2145       0.611 -35.226 -64.142  1.00  0.00
ATOM   4025  CWI CWI Z2146      38.908  78.045 -35.863  1.00  0.00
ATOM   4026  CWJ CWJ Z2147     -72.166   2.409  13.428  1.00  0.00
ATOM   4027  CWK CWK Z2148      86.764 -52.764 -37.989  1.00  0.00
ATOM   4028  CWL CWL Z2149     -72.647 -18.792 -20.861  1.00  0.00
ATOM   4029  CWM CWM Z2150       8.883  74.679 -12.498  1.00  0.00
ATOM   4030  CWN CWN Z2151      80.907 -29.051 -47.977  1.00  0.00
ATOM   4031  CWO CWO Z2152      -7.422  18.135  80.586  1.00  0.00
ATOM   4032  CWP CWP Z2153      -2.997  47.861  86.613  1.00  0.00
ATOM   4033  CWQ CWQ Z2154      22.349  76.127 -33.228  1.00  0.00
ATOM   4034  CWR CWR Z2155      18.152 -51.219  23.677  1.00  0.00
ATOM   4035  CWS CWS Z2156      44.653  26.218  26.770  1.00  0.00
ATOM   4036  CWT CWT Z2157      50.422  23.785 -72.968  1.00  0.00
ATOM   4037  CWU CWU Z2158     -56.686 -15.593 -18.475  1.00  0.00
ATOM   4038  CWV CWV Z2159     -55.316  59.252  49.937  1.00  0.00
ATOM   4039  CWW CWW Z2160      52.938  81.097  73.392  1.00  0.00
ATOM   4040  CWX CWX Z2161      13.717   3.930 -79.137  1.00  0.00
ATOM   4041  CWY CWY Z2162      27.359  34.556  -5.415  1.00  0.00
ATOM   4042  CWZ CWZ Z2163     -66.831 -85.103  85.803  1.00  0.00
ATOM   4043  CXA CXA Z2164      55.959 -57.591 -10.306  1.00  0.00
ATOM   4044  CXB CXB Z2165      -4.107 -69.877 -19.864  1.00  0.00
ATOM   4045  CXC CXC Z2166      29.220  32.242  66.579  1.00  0.00
ATOM   4046  CXD CXD Z2167     -20.461  25.068  87.168  1.00  0.00
ATOM   4047  CXE CXE Z2168      56.688 -17.843 -78.955  1.00  0.00
ATOM   4048  CXF CXF Z2169     -44.137  73.822  51.623  1.00  0.00
ATOM   4049  CXG CXG Z2170      34.238 -31.145  70.762  1.00  0.00
ATOM   4050  CXH CXH Z2171      -5.380 -72.518  -1.837  1.00  0.00
ATOM   4051  CXI CXI Z2172     -75.873 -70.819   8.777  1.00  0.00
ATOM   4052  CXJ CXJ Z2173     -67.628 -16.605 -40.191  1.00  0.00
ATOM   4053  CXK CXK Z2174     -61.132  -8.223  36.477  1.00  0.00
ATOM   4054  CXL CXL Z2175      42.624  80.454 -64.913  1.00  0.00
ATOM   4055  CXM CXM Z2176     -81.356  49.827 -41.842  1.00  0.00
ATOM   4056  CXN CXN Z2177      55.466 -45.874  21.492  1.00  0.00
ATOM   4057  CXO CXO Z2178      24.875  18.438  -0.832  1.00  0.00
ATOM   4058  CXP CXP Z2179     -19.297 -40.208 -32.961  1.00  0.00
ATOM   4059  CXQ CXQ Z2180      47.176  39.658  75.250  1.00  0.00
ATOM   4060  CXR CXR Z2181     -63.148 -60.761  23.749  1.00  0.00
ATOM   4061  CXS CXS Z2182      -3.811   1.451 -64.665  1.00  0.00
ATOM   4062  CXT CXT Z2183       5.422 -58.988   0.688  1.00  0.00
ATOM   4063  CXU CXU Z2184      87.654  53.353 -84.185  1.00  0.00
ATOM   4064  CXV CXV Z2185      79.654 -68.935  83.911  1.00  0.00
ATOM   4065  CXW CXW Z2186      77.191  -8.233 -46.949  1.00  0.00
ATOM   4066  CXX CXX Z2187      53.191  60.888  33.969  1.00  0.00
ATOM   4067  CXY CXY Z2188      87.150 -61.581   9.482  1.00  0.00
ATOM   4068  CXZ CXZ Z2189      29.378 -22.716  48.899  1.00  0.00
ATOM   4069  CYA CYA Z2190      23.382 -83.657  56.615  1.00  0.00
ATOM   4070  CYB CYB Z2191     -12.769  54.860  75.788  1.00  0.00
ATOM   4071  CYC CYC Z2192      84.629  69.150 -36.677  1.00  0.00
ATOM   4072  CYD CYD Z2193      -4.714  32.018  67.038  1.00  0.00
ATOM   4073  CYE CYE Z2194      36.914 -43.759 -69.482  1.00  0.00
ATOM   4074  CYF CYF Z2195      16.140 -40.343  54.131  1.00  0.00
ATOM   4075  CYG CYG Z2196      27.425 -32.687 -84.944  1.00  0.00
ATOM   4076  CYH CYH Z2197     -21.456  68.355  67.550  1.00  0.00
ATOM   4077  CYI CYI Z2198      24.937  22.429 -39.303  1.00  0.00
ATOM   4078  CYJ CYJ Z2199      44.643  44.157  20.662  1.00  0.00
ATOM   4079  CYK CYK Z2200      74.633  22.799  46.457  1.00  0.00
ATOM   4080  CYL CYL Z2201     -78.928  45.645 -14.547  1.00  0.00
ATOM   4081  CYM CYM Z2202      19.831  -6.611 -50.735  1.00  0.00
ATOM   4082  CYN CYN Z2203      68.356 -12.704  80.341  1.00  0.00
ATOM   4083  CYO CYO Z2204     -28.912  81.064  65.211  1.00  0.00
ATOM   4084  CYP CYP Z2205      83.722 -22.260 -22.724  1.00  0.00
ATOM   4085  CYQ CYQ Z2206     -70.088 -77.631  37.357  1.00  0.00
ATOM   4086  CYR CYR Z2207      84.331 -71.309  54.536  1.00  0.00
ATOM   4087  CYS CYS Z2208     -46.842  85.693 -58.577  1.00  0.00
ATOM   4088  CYT CYT Z2209     -75.522  -1.720  84.933  1.00  0.00
ATOM   4089  CYU CYU Z2210     -83.937 -83.368 -23.588  1.00  0.00
ATOM   4090  CYV CYV Z2211      24.299 -42.517  38.655  1.00  0.00
ATOM   4091  CYW CYW Z2212      11.949 -23.745 -51.028  1.00  0.00
ATOM   4092  CYX CYX Z2213      77.421 -86.965 -78.625  1.00  0.00
ATOM   4093  CYY CYY Z2214     -58.624  46.012 -77.929  1.00  0.00
ATOM   4094  CYZ CYZ Z2215     -70.337  36.705 -20.415  1.00  0.00
ATOM   4095  CZA CZA Z2216      74.411 -78.416 -62.209  1.00  0.00
ATOM   4096  CZB CZB Z2217      70.998 -48.300 -70.482  1.00  0.00
ATOM   4097  CZC CZC Z2218      87.696  -3.023  52.890  1.00  0.00
ATOM   4098  CZD CZD Z2219     -76.878  -0.432 -64.908  1.00  0.00
ATOM   4099  CZE CZE Z2220      10.166 -16.945  54.180  1.00  0.00
ATOM   4100  CZF CZF Z2221     -43.717  84.509  31.944  1.00  0.00
ATOM   4101  CZG CZG Z2222     -29.212 -69.425 -81.313  1.00  0.00
ATOM   4102  CZH CZH Z2223     -40.965  18.960 -63.251  1.00  0.00
ATOM   4103  CZI CZI Z2224     -78.385 -53.187 -33.766  1.00  0.00
ATOM   4104  CZJ CZJ Z2225      45.541 -89.580  72.171  1.00  0.00
ATOM   4105  CZK CZK Z2226     -51.448  42.966  23.311  1.00  0.00
ATOM   4106  CZL CZL Z2227     -82.030 -77.589  78.186  1.00  0.00
ATOM   4107  CZM CZM Z2228     -23.981  49.398  -4.193  1.00  0.00
ATOM   4108  CZN CZN Z2229     -30.538  83.049 -16.972  1.00  0.00
ATOM   4109  CZO CZO Z2230     -66.441  51.089 -37.279  1.00  0.00
ATOM   4110  CZP CZP Z2231      50.292  26.993  68.298  1.00  0.00
ATOM   4111  CZQ CZQ Z2232      71.257 -43.791   9.069  1.00  0.00
ATOM   4112  CZR CZR Z2233      87.232 -23.137  40.230  1.00  0.00
ATOM   4113  CZS CZS Z2234     -81.437 -42.567  52.774  1.00  0.00
ATOM   4114  CZT CZT Z2235     -56.833  71.404 -84.035  1.00  0.00
ATOM   4115  CZU CZU Z2236      57.126 -75.700  50.828  1.00  0.00
ATOM   4116  CZV CZV Z2237     -33.369  10.823 -28.003  1.00  0.00
ATOM   4117  CZW CZW Z2238      77.046 -68.242 -81.468  1.00  0.00
ATOM   4118  CZX CZX Z2239      51.447  54.757  49.228  1.00  0.00
ATOM   4119  CZY CZY Z2240      71.990  29.636 -59.498  1.00  0.00
ATOM   4120  CZZ CZZ Z2241      -7.170 -76.149 -34.477  1.00  0.00
ATOM   4121  DAA DAA Z2242      53.045  15.616 -60.661  1.00  0.00
ATOM   4122  DAB DAB Z2243      -6.067 -57.701  75.581  1.00  0.00
ATOM   4123  DAC DAC Z2244      88.285  46.053   6.659  1.00  0.00
ATOM   4124  DAD DAD Z2245      52.402  24.456 -10.046  1.00  0.00
ATOM   4125  DAE DAE Z2246     -48.252 -62.139 -22.482  1.00  0.00
ATOM   4126  DAF DAF Z2247      68.147  -6.554 -28.627  1.00  0.00
ATOM   4127  DAG DAG Z2248      81.925  78.221  85.047  1.00  0.00
ATOM   4128  DAH DAH Z2249     -82.720  82.059   9.105  1.00  0.00
ATOM   4129  DAI DAI Z2250      62.726  56.408 -57.802  1.00  0.00
ATOM   4130  DAJ DAJ Z2251     -10.455  17.020  55.181  1.00  0.00
ATOM   4131  DAK DAK Z2252     -54.043  -7.918  72.474  1.00  0.00
ATOM   4132  DAL DAL Z2253     -13.774  66.076  83.835  1.00  0.00
ATOM   4133  DAM DAM Z2254       9.037  48.708  -8.365  1.00  0.00
ATOM   4134  DAN DAN Z2255      71.880  -2.274 -78.995  1.00  0.00
ATOM   4135  DAO DAO Z2256     -35.151  14.776 -85.255  1.00  0.00
ATOM   4136  DAP DAP Z2257     -75.309  24.343  24.104  1.00  0.00
ATOM   4137  DAQ DAQ Z2258     -50.883 -84.812   0.523  1.00  0.00
ATOM   4138  DAR DAR Z2259     -24.589  35.613  79.927  1.00  0.00
ATOM   4139  DAS DAS Z2260     -54.042  47.878 -55.059  1.00  0.00
ATOM   4140  DAT DAT Z2261     -85.798   4.089 -55.981  1.00  0.00
ATOM   4141  DAU DAU Z2262      24.400 -21.771 -38.526  1.00  0.00
ATOM   4142  DAV DAV Z2263     -56.725  40.112  84.399  1.00  0.00
ATOM   4143  DAW DAW Z2264     -48.342  10.920   1.539  1.00  0.00
ATOM   4144  DAX DAX Z2265      64.305  56.901  17.126  1.00  0.00
ATOM   4145  DAY DAY Z2266      20.157  -5.351  51.325  1.00  0.00
ATOM   4146  DAZ DAZ Z2267     -11.460 -81.038 -46.183  1.00  0.00
ATOM   4147  DBA DBA Z2268     -47.127  40.257 -85.226  1.00  0.00
ATOM   4148  DBB DBB Z2269      64.633  59.482 -25.715  1.00  0.00
ATOM   4149  DBC DBC Z2270     -17.872  40.593  55.335  1.00  0.00
ATOM   4150  DBD DBD Z2271     -18.453 -33.600  30.691  1.00  0.00
ATOM   4151  DBE DBE Z2272      79.835  84.013 -78.633  1.00  0.00
ATOM   4152  DBF DBF Z2273      -0.397 -69.452  70.562  1.00  0.00
ATOM   4153  DBG DBG Z2274     -61.421  19.688  16.853  1.00  0.00
ATOM   4154  DBH DBH Z2275      81.489  78.633 -46.673  1.00  0.00
ATOM   4155  DBI DBI Z2276      11.351  31.451 -39.581  1.00  0.00
ATOM   4156  DBJ DBJ Z2277     -53.497   3.922  20.588  1.00  0.00
ATOM   4157  DBK DBK Z2278     -13.316  84.764 -49.475  1.00  0.00
ATOM   4158  DBL DBL Z2279      64.590 -30.836  42.068  1.00  0.00
ATOM   4159  DBM DBM Z2280      26.892  27.101 -24.747  1.00  0.00
ATOM   4160  DBN DBN Z2281      30.095  15.221  14.861  1.00  0.00
ATOM   4161  DBO DBO Z2282      18.502 -14.490 -83.548  1.00  0.00
ATOM   4162  DBP DBP Z2283      84.401   2.553 -83.773  1.00  0.00
ATOM   4163  DBQ DBQ Z2284      55.695 -36.060  72.103  1.00  0.00
ATOM   4164  DBR DBR Z2285      37.189 -77.642   1.944  1.00  0.00
ATOM   4165  DBS DBS Z2286     -30.456  -2.462  34.594  1.00  0.00
ATOM   4166  DBT DBT Z2287     -40.658 -13.465 -20.229  1.00  0.00
ATOM   4167  DBU DBU Z2288     -57.811  80.982 -28.102  1.00  0.00
ATOM   4168  DBV DBV Z2289     -81.626 -45.517  86.657  1.00  0.00
ATOM   4169  DBW DBW Z2290      -9.409 -80.187  83.917  1.00  0.00
ATOM   4170  DBX DBX Z2291     -59.483 -77.196  14.327  1.00  0.00
ATOM   4171  DBY DBY Z2292      14.140 -43.787   2.007  1.00  0.00
ATOM   4172  DBZ DBZ Z2293     -72.627  18.819 -84.219  1.00  0.00
ATOM   4173  DCA DCA Z2294       9.781  80.811  11.344  1.00  0.00
ATOM   4174  DCB DCB Z2295     -56.940  26.947  32.712  1.00  0.00
ATOM   4175  DCC DCC Z2296     -75.457 -66.006  88.436  1.00  0.00
ATOM   4176  DCD DCD Z2297       4.375 -83.281 -16.647  1.00  0.00
ATOM   4177  DCE DCE Z2298      86.909   7.279 -24.616  1.00  0.00
ATOM   4178  DCF DCF Z2299      65.680 -32.928  11.008  1.00  0.00
ATOM   4179  DCG DCG Z2300      14.899  48.644  37.587  1.00  0.00
ATOM   4180  DCH DCH Z2301      48.710  64.898 -62.067  1.00  0.00
ATOM   4181  DCI DCI Z2302      36.248 -55.227  57.756  1.00  0.00
ATOM   4182  DCJ DCJ Z2303      46.494 -42.363  77.820  1.00  0.00
ATOM   4183  DCK DCK Z2304      31.515  82.855 -12.931  1.00  0.00
ATOM   4184  DCL DCL Z2305      10.784 -11.961  37.098  1.00  0.00
ATOM   4185  DCM DCM Z2306      16.044  34.218  33.506  1.00  0.00
ATOM   4186  DCN DCN Z2307      79.716 -66.497 -34.857  1.00  0.00
ATOM   4187  DCO DCO Z2308      40.710 -63.336 -13.297  1.00  0.00
ATOM   4188  DCP DCP Z2309     -80.551  -4.796 -31.439  1.00  0.00
ATOM   4189  DCQ DCQ Z2310      19.091  -8.189  72.571  1.00  0.00
ATOM   4190  DCR DCR Z2311     -83.777  12.532 -41.046  1.00  0.00
ATOM   4191  DCS DCS Z2312      49.546 -35.167 -39.095  1.00  0.00
ATOM   4192  DCT DCT Z2313       8.433 -83.005  77.814  1.00  0.00
ATOM   4193  DCU DCU Z2314     -65.326  -0.711 -82.483  1.00  0.00
ATOM   4194  DCV DCV Z2315     -16.510   4.842  22.980  1.00  0.00
ATOM   4195  DCW DCW Z2316     -50.975   5.171  34.465  1.00  0.00
ATOM   4196  DCX DCX Z2317     -41.953 -23.602 -68.450  1.00  0.00
ATOM   4197  DCY DCY Z2318      45.793  74.383  34.560  1.00  0.00
ATOM   4198  DCZ DCZ Z2319     -18.216 -90.552  81.447  1.00  0.00
ATOM   4199  DDA DDA Z2320     -79.857 -36.816 -21.734  1.00  0.00
ATOM   4200  DDB DDB Z2321      32.928 -16.931 -45.149  1.00  0.00
ATOM   4201  DDC DDC Z2322      -3.047 -39.801 -10.304  1.00  0.00
ATOM   4202  DDD DDD Z2323      86.986  25.861  52.489  1.00  0.00
ATOM   4203  DDE DDE Z2324     -23.203  60.545 -16.455  1.00  0.00
ATOM   4204  DDF DDF Z2325     -70.493  37.260  20.096  1.00  0.00
ATOM   4205  DDG DDG Z2326       4.107  -8.549  48.753  1.00  0.00
ATOM   4206  DDH DDH Z2327      -3.525  11.123 -13.929  1.00  0.00
ATOM   4207  DDI DDI Z2328      21.657  26.420  12.227  1.00  0.00
ATOM   4208  DDJ DDJ Z2329      72.249   9.944  56.125  1.00  0.00
ATOM   4209  DDK DDK Z2330       2.741   1.125  86.141  1.00  0.00
ATOM   4210  DDL DDL Z2331     -56.325 -27.263  81.431  1.00  0.00
ATOM   4211  DDM DDM Z2332      66.875  36.143 -37.294  1.00  0.00
ATOM   4212  DDN DDN Z2333      -8.518 -34.643  -0.672  1.00  0.00
ATOM   4213  DDO DDO Z2334      86.044 -85.487  -8.764  1.00  0.00
ATOM   4214  DDP DDP Z2335     -60.197 -60.748 -37.318  1.00  0.00
ATOM   4215  DDQ DDQ Z2336      80.205  56.983  12.497  1.00  0.00
ATOM   4216  DDR DDR Z2337      -5.152 -51.721 -36.540  1.00  0.00
ATOM   4217  DDS DDS Z2338      17.343  64.571  25.216  1.00  0.00
ATOM   4218  DDT DDT Z2339     -81.654 -15.271 -12.832  1.00  0.00
ATOM   4219  DDU DDU Z2340     -29.488  21.609 -14.021  1.00  0.00
ATOM   4220  DDV DDV Z2341     -39.825 -45.366 -25.615  1.00  0.00
ATOM   4221  DDW DDW Z2342      55.023 -87.829   8.516  1.00  0.00
ATOM   4222  DDX DDX Z2343      -3.569  66.186 -70.676  1.00  0.00
ATOM   4223  DDY DDY Z2344     -14.762 -63.448  38.393  1.00  0.00
ATOM   4224  DDZ DDZ Z2345      90.331  67.601 -75.060  1.00  0.00
ATOM   4225  DEA DEA Z2346      52.958  49.161 -63.442  1.00  0.00
ATOM   4226  DEB DEB Z2347     -41.084   0.661 -33.601  1.00  0.00
ATOM   4227  DEC DEC Z2348     -15.343   9.448   1.252  1.00  0.00
ATOM   4228  DED DED Z2349     -36.377  83.219  55.094  1.00  0.00
ATOM   4229  DEE DEE Z2350      -0.779 -89.486 -76.284  1.00  0.00
ATOM   4230  DEF DEF Z2351      65.756  37.577  -2.767  1.00  0.00
ATOM   4231  DEG DEG Z2352      15.452  80.213 -49.489  1.00  0.00
ATOM   4232  DEH DEH Z2353     -50.574  25.385 -23.239  1.00  0.00
ATOM   4233  DEI DEI Z2354      48.443 -81.077 -14.026  1.00  0.00
ATOM   4234  DEJ DEJ Z2355      54.136  -7.394 -22.319  1.00  0.00
ATOM   4235  DEK DEK Z2356     -67.226 -10.443  -4.389  1.00  0.00
ATOM   4236  DEL DEL Z2357      78.256  61.135 -18.507  1.00  0.00
ATOM   4237  DEM DEM Z2358     -13.482 -80.056 -67.746  1.00  0.00
ATOM   4238  DEN DEN Z2359      86.316  84.839  30.199  1.00  0.00
ATOM   4239  DEO DEO Z2360     -84.191  16.479 -86.586  1.00  0.00
ATOM   4240  DEP DEP Z2361     -29.379  73.646  88.676  1.00  0.00
ATOM   4241  DEQ DEQ Z2362     -21.421  17.319 -41.482  1.00  0.00
ATOM   4242  DER DER Z2363      -9.894  25.206 -13.518  1.00  0.00
ATOM   4243  DES DES Z2364     -81.866  23.415  60.319  1.00  0.00
ATOM   4244  DET DET Z2365      21.984  84.749  14.028  1.00  0.00
ATOM   4245  DEU DEU Z2366     -85.004  62.343 -28.186  1.00  0.00
ATOM   4246  DEV DEV Z2367      83.873 -47.584   1.320  1.00  0.00
ATOM   4247  DEW DEW Z2368     -64.782  59.641  23.615  1.00  0.00
ATOM   4248  DEX DEX Z2369     -54.983 -65.216 -84.958  1.00  0.00
ATOM   4249  DEY DEY Z2370     -17.671 -86.147  38.676  1.00  0.00
ATOM   4250  DEZ DEZ Z2371     -56.320 -43.579  39.389  1.00  0.00
ATOM   4251  DFA DFA Z2372     -70.107  17.960  82.373  1.00  0.00
ATOM   4252  DFB DFB Z2373     -64.378 -26.190 -63.239  1.00  0.00
ATOM   4253  DFC DFC Z2374      37.334  18.423  81.016  1.00  0.00
ATOM   4254  DFD DFD Z2375      87.852  35.689 -61.060  1.00  0.00
ATOM   4255  DFE DFE Z2376     -19.653 -28.024 -76.963  1.00  0.00
ATOM   4256  DFF DFF Z2377      -6.372 -75.161 -84.433  1.00  0.00
ATOM   4257  DFG DFG Z2378     -78.769 -59.641  57.344  1.00  0.00
ATOM   4258  DFH DFH Z2379      57.762 -58.430  25.800  1.00  0.00
ATOM   4259  DFI DFI Z2380      42.599 -44.009  -0.817  1.00  0.00
ATOM   4260  DFJ DFJ Z2381      78.913  80.255   5.856  1.00  0.00
ATOM   4261  DFK DFK Z2382      38.854  46.934  38.635  1.00  0.00
ATOM   4262  DFL DFL Z2383      32.623  84.744  79.233  1.00  0.00
ATOM   4263  DFM DFM Z2384      55.649  21.972  81.273  1.00  0.00
ATOM   4264  DFN DFN Z2385     -79.751   1.061 -82.525  1.00  0.00
ATOM   4265  DFO DFO Z2386      42.650 -26.614 -63.509  1.00  0.00
ATOM   4266  DFP DFP Z2387      33.290  55.669  33.396  1.00  0.00
ATOM   4267  DFQ DFQ Z2388     -16.232 -12.706 -12.169  1.00  0.00
ATOM   4268  DFR DFR Z2389      10.684 -69.015  50.102  1.00  0.00
ATOM   4269  DFS DFS Z2390     -25.174  -6.690 -19.545  1.00  0.00
ATOM   4270  DFT DFT Z2391      37.497 -29.755  86.783  1.00  0.00
ATOM   4271  DFU DFU Z2392      85.100 -13.446 -30.919  1.00  0.00
ATOM   4272  DFV DFV Z2393      57.752  75.483 -73.281  1.00  0.00
ATOM   4273  DFW DFW Z2394      75.868 -86.095   1.317  1.00  0.00
ATOM   4274  DFX DFX Z2395      55.087 -13.694  68.781  1.00  0.00
ATOM   4275  DFY DFY Z2396      54.614  49.602 -20.673  1.00  0.00
ATOM   4276  DFZ DFZ Z2397     -65.106 -34.672 -44.635  1.00  0.00
ATOM   4277  DGA DGA Z2398      83.405 -33.618  28.161  1.00  0.00
ATOM   4278  DGB DGB Z2399     -24.831 -86.601  64.919  1.00  0.00
ATOM   4279  DGC DGC Z2400      20.495 -84.514   1.606  1.00  0.00
ATOM   4280  DGD DGD Z2401      56.262  70.366 -19.804  1.00  0.00
ATOM   4281  DGE DGE Z2402     -43.745  47.901  67.172  1.00  0.00
ATOM   4282  DGF DGF Z2403     -83.088 -39.601 -34.626  1.00  0.00
ATOM   4283  DGG DGG Z2404      43.614 -14.145  78.440  1.00  0.00
ATOM   4284  DGH DGH Z2405     -64.257  -9.303 -71.738  1.00  0.00
ATOM   4285  DGI DGI Z2406     -48.543  59.341  31.712  1.00  0.00
ATOM   4286  DGJ DGJ Z2407     -42.251 -42.656  36.169  1.00  0.00
ATOM   4287  DGK DGK Z2408     -24.124 -68.486  88.032  1.00  0.00
ATOM   4288  DGL DGL Z2409      88.806 -33.083  88.351  1.00  0.00
ATOM   4289  DGM DGM Z2410     -24.422 -57.265  58.194  1.00  0.00
ATOM   4290  DGN DGN Z2411      87.659  58.176  35.270  1.00  0.00
ATOM   4291  DGO DGO Z2412     -79.534  28.531   2.093  1.00  0.00
ATOM   4292  DGP DGP Z2413     -71.573  60.257 -13.096  1.00  0.00
ATOM   4293  DGQ DGQ Z2414     -27.017  83.408   6.588  1.00  0.00
ATOM   4294  DGR DGR Z2415      51.267 -89.829  40.287  1.00  0.00
ATOM   4295  DGS DGS Z2416     -71.794 -20.402  -1.577  1.00  0.00
ATOM   4296  DGT DGT Z2417      46.182 -68.076 -42.075  1.00  0.00
ATOM   4297  DGU DGU Z2418      31.833 -24.522 -14.112  1.00  0.00
ATOM   4298  DGV DGV Z2419      12.349 -32.860 -19.261  1.00  0.00
ATOM   4299  DGW DGW Z2420       5.154   0.530  17.320  1.00  0.00
ATOM   4300  DGX DGX Z2421     -24.403 -89.390  52.200  1.00  0.00
ATOM   4301  DGY DGY Z2422      33.589 -77.149  76.230  1.00  0.00
ATOM   4302  DGZ DGZ Z2423      28.878  -4.678 -80.728  1.00  0.00
ATOM   4303  DHA DHA Z2424      70.448 -80.545 -12.758  1.00  0.00
ATOM   4304  DHB DHB Z2425      85.165  27.422   0.301  1.00  0.00
ATOM   4305  DHC DHC Z2426      40.090 -82.279  56.467  1.00  0.00
ATOM   4306  DHD DHD Z2427      63.751 -55.900  39.438  1.00  0.00
ATOM   4307  DHE DHE Z2428      63.239  79.433 -83.722  1.00  0.00
ATOM   4308  DHF DHF Z2429     -82.631  71.899  -7.510  1.00  0.00
ATOM   4309  DHG DHG Z2430      -1.118 -49.678  58.809  1.00  0.00
ATOM   4310  DHH DHH Z2431     -27.656 -42.914  30.573  1.00  0.00
ATOM   4311  DHI DHI Z2432      83.692 -43.789 -24.276  1.00  0.00
ATOM   4312  DHJ DHJ Z2433      -2.856  35.591 -79.065  1.00  0.00
ATOM   4313  DHK DHK Z2434      88.317   0.995  64.826  1.00  0.00
ATOM   4314  DHL DHL Z2435     -82.991 -70.700  65.152  1.00  0.00
ATOM   4315  DHM DHM Z2436     -60.880  -0.483  84.861  1.00  0.00
ATOM   4316  DHN DHN Z2437      47.135 -17.767  58.448  1.00  0.00
ATOM   4317  DHO DHO Z2438     -82.785 -57.970 -52.190  1.00  0.00
ATOM   4318  DHP DHP Z2439      -2.164  72.952  40.280  1.00  0.00
ATOM   4319  DHQ DHQ Z2440     -75.423 -86.173 -58.042  1.00  0.00
ATOM   4320  DHR DHR Z2441      87.983 -53.565  88.347  1.00  0.00
ATOM   4321  DHS DHS Z2442      84.634  -9.719  70.239  1.00  0.00
ATOM   4322  DHT DHT Z2443      -9.756  19.002 -56.793  1.00  0.00
ATOM   4323  DHU DHU Z2444      27.544 -46.055  75.292  1.00  0.00
ATOM   4324  DHV DHV Z2445     -65.140  83.917 -48.055  1.00  0.00
ATOM   4325  DHW DHW Z2446      36.389 -62.135 -83.272  1.00  0.00
ATOM   4326  DHX DHX Z2447     -19.887 -49.046 -84.597  1.00  0.00
ATOM   4327  DHY DHY Z2448      66.715   4.532  65.780  1.00  0.00
ATOM   4328  DHZ DHZ Z2449       7.869  41.698  75.646  1.00  0.00
ATOM   4329  DIA DIA Z2450     -42.464 -54.030 -86.461  1.00  0.00
ATOM   4330  DIB DIB Z2451      13.266  -5.838  60.985  1.00  0.00
ATOM   4331  DIC DIC Z2452      71.039  31.669  78.832  1.00  0.00
ATOM   4332  DID DID Z2453      40.052  -7.279 -38.148  1.00  0.00
ATOM   4333  DIE DIE Z2454     -27.415 -58.725  72.992  1.00  0.00
ATOM   4334  DIF DIF Z2455     -30.733  70.641 -23.404  1.00  0.00
ATOM   4335  DIG DIG Z2456     -20.538  22.231  10.850  1.00  0.00
ATOM   4336  DIH DIH Z2457      33.605  -2.824 -63.440  1.00  0.00
ATOM   4337  DII DII Z2458     -24.694 -74.793  56.759  1.00  0.00
ATOM   4338  DIJ DIJ Z2459     -54.373  27.433 -42.015  1.00  0.00
ATOM   4339  DIK DIK Z2460      56.721 -74.085  -5.015  1.00  0.00
ATOM   4340  DIL DIL Z2461     -21.006  28.302 -61.039  1.00  0.00
ATOM   4341  DIM DIM Z2462     -55.714 -24.905 -50.208  1.00  0.00
ATOM   4342  DIN DIN Z2463      57.579  27.381 -30.347  1.00  0.00
ATOM   4343  DIO DIO Z2464      15.467 -42.930  82.980  1.00  0.00
ATOM   4344  DIP DIP Z2465      70.325  86.087 -12.647  1.00  0.00
ATOM   4345  DIQ DIQ Z2466      26.140 -48.544 -80.304  1.00  0.00
ATOM   4346  DIR DIR Z2467     -64.630 -38.280 -84.303  1.00  0.00
ATOM   4347  DIS DIS Z2468     -82.165  11.780  79.473  1.00  0.00
ATOM   4348  DIT DIT Z2469     -27.618 -31.464  88.074  1.00  0.00
ATOM   4349  DIU DIU Z2470      89.432  65.881 -10.633  1.00  0.00
ATOM   4350  DIV DIV Z2471      19.718 -42.758 -15.604  1.00  0.00
ATOM   4351  DIW DIW Z2472      13.637  25.072 -78.322  1.00  0.00
ATOM   4352  DIX DIX Z2473     -36.277 -31.474 -74.231  1.00  0.00
ATOM   4353  DIY DIY Z2474     -83.265  43.075  86.872  1.00  0.00
ATOM   4354  DIZ DIZ Z2475      10.403 -62.326 -11.569  1.00  0.00
ATOM   4355  DJA DJA Z2476      79.821 -57.104  73.334  1.00  0.00
ATOM   4356  DJB DJB Z2477      50.104  14.960 -31.153  1.00  0.00
ATOM   4357  DJC DJC Z2478     -11.480 -59.116  54.635  1.00  0.00
ATOM   4358  DJD DJD Z2479       7.846  69.615  -2.639  1.00  0.00
ATOM   4359  DJE DJE Z2480     -71.400 -51.147  80.794  1.00  0.00
ATOM   4360  DJF DJF Z2481      80.490  16.211  35.982  1.00  0.00
ATOM   4361  DJG DJG Z2482     -84.363 -75.404 -84.976  1.00  0.00
ATOM   4362  DJH DJH Z2483      56.017 -37.673 -16.186  1.00  0.00
ATOM   4363  DJI DJI Z2484     -58.252 -78.705  81.613  1.00  0.00
ATOM   4364  DJJ DJJ Z2485      16.946 -29.779  64.521  1.00  0.00
ATOM   4365  DJK DJK Z2486      51.910  51.094  82.590  1.00  0.00
ATOM   4366  DJL DJL Z2487      29.117 -46.695 -32.183  1.00  0.00
ATOM   4367  DJM DJM Z2488     -34.246 -27.433  41.165  1.00  0.00
ATOM   4368  DJN DJN Z2489      85.711  15.176 -11.969  1.00  0.00
ATOM   4369  DJO DJO Z2490      13.595  36.767  12.875  1.00  0.00
ATOM   4370  DJP DJP Z2491      83.769 -83.060  61.793  1.00  0.00
ATOM   4371  DJQ DJQ Z2492     -36.756 -19.973 -81.285  1.00  0.00
ATOM   4372  DJR DJR Z2493       3.620  70.322 -42.900  1.00  0.00
ATOM   4373  DJS DJS Z2494     -48.217 -68.791  43.391  1.00  0.00
ATOM   4374  DJT DJT Z2495      23.140  40.080 -44.826  1.00  0.00
ATOM   4375  DJU DJU Z2496      89.174  65.090   4.496  1.00  0.00
ATOM   4376  DJV DJV Z2497      44.545 -31.290  38.049  1.00  0.00
ATOM   4377  DJW DJW Z2498     -84.465 -57.406  73.906  1.00  0.00
ATOM   4378  DJX DJX Z2499       2.632 -31.600 -46.834  1.00  0.00
ATOM   4379  DJY DJY Z2500      66.397  63.628  29.592  1.00  0.00
ATOM   4380  DJZ DJZ Z2501     -68.011  49.016 -49.587  1.00  0.00
ATOM   4381  DKA DKA Z2502      41.249 -16.701 -79.736  1.00  0.00
ATOM   4382  DKB DKB Z2503     -82.864  50.989 -27.132  1.00  0.00
ATOM   4383  DKC DKC Z2504      59.805 -16.250   8.007  1.00  0.00
ATOM   4384  DKD DKD Z2505     -39.890 -55.338  25.860  1.00  0.00
ATOM   4385  DKE DKE Z2506     -59.255  59.266  -2.984  1.00  0.00
ATOM   4386  DKF DKF Z2507      71.873 -30.245 -85.429  1.00  0.00
ATOM   4387  DKG DKG Z2508     -34.542  80.730  41.106  1.00  0.00
ATOM   4388  DKH DKH Z2509      19.092  -8.519  17.580  1.00  0.00
ATOM   4389  DKI DKI Z2510     -76.521  57.970  85.608  1.00  0.00
ATOM   4390  DKJ DKJ Z2511      19.845  67.026 -82.882  1.00  0.00
ATOM   4391  DKK DKK Z2512      68.299 -50.529  83.605  1.00  0.00
ATOM   4392  DKL DKL Z2513      11.742  56.733  68.555  1.00  0.00
ATOM   4393  DKM DKM Z2514      87.127  31.301  40.664  1.00  0.00
ATOM   4394  DKN DKN Z2515     -21.593   4.550  83.499  1.00  0.00
ATOM   4395  DKO DKO Z2516     -35.097  66.674 -11.816  1.00  0.00
ATOM   4396  DKP DKP Z2517      33.405  -2.463  -3.164  1.00  0.00
ATOM   4397  DKQ DKQ Z2518      26.827 -36.046  84.209  1.00  0.00
ATOM   4398  DKR DKR Z2519     -37.000 -21.891  53.761  1.00  0.00
ATOM   4399  DKS DKS Z2520     -24.226 -32.269  69.488  1.00  0.00
ATOM   4400  DKT DKT Z2521      21.367  -3.415  88.697  1.00  0.00
ATOM   4401  DKU DKU Z2522       7.124  17.987 -49.858  1.00  0.00
ATOM   4402  DKV DKV Z2523      86.299  35.291  17.889  1.00  0.00
ATOM   4403  DKW DKW Z2524      43.330  62.977 -81.999  1.00  0.00
ATOM   4404  DKX DKX Z2525     -41.560 -90.181  36.851  1.00  0.00
ATOM   4405  DKY DKY Z2526      10.664 -44.263 -68.556  1.00  0.00
ATOM   4406  DKZ DKZ Z2527      79.208 -34.898 -60.212  1.00  0.00
ATOM   4407  DLA DLA Z2528      18.073  85.233  61.425  1.00  0.00
ATOM   4408  DLB DLB Z2529     -42.584  82.661  71.550  1.00  0.00
ATOM   4409  DLC DLC Z2530     -25.512  10.113 -13.476  1.00  0.00
ATOM   4410  DLD DLD Z2531     -58.447  84.010  50.742  1.00  0.00
ATOM   4411  DLE DLE Z2532       9.482 -80.313  52.194  1.00  0.00
ATOM   4412  DLF DLF Z2533      49.628 -90.462 -64.224  1.00  0.00
ATOM   4413  DLG DLG Z2534      31.121 -13.236 -25.995  1.00  0.00
ATOM   4414  DLH DLH Z2535      -6.856   8.324 -73.042  1.00  0.00
ATOM   4415  DLI DLI Z2536     -37.711 -11.526 -53.518  1.00  0.00
ATOM   4416  DLJ DLJ Z2537      28.588  24.493 -82.792  1.00  0.00
ATOM   4417  DLK DLK Z2538      60.165  18.228  44.452  1.00  0.00
ATOM   4418  DLL DLL Z2539     -11.345 -16.745 -82.344  1.00  0.00
ATOM   4419  DLM DLM Z2540     -82.740 -15.300 -65.491  1.00  0.00
ATOM   4420  DLN DLN Z2541       4.985  10.809   1.865  1.00  0.00
ATOM   4421  DLO DLO Z2542     -67.169  -1.883  69.356  1.00  0.00
ATOM   4422  DLP DLP Z2543      13.396  54.260  81.987  1.00  0.00
ATOM   4423  DLQ DLQ Z2544     -44.604 -77.697 -49.216  1.00  0.00
ATOM   4424  DLR DLR Z2545     -58.024 -52.071  61.511  1.00  0.00
ATOM   4425  DLS DLS Z2546     -16.123  81.628  70.384  1.00  0.00
ATOM   4426  DLT DLT Z2547      27.484 -20.898  78.091  1.00  0.00
ATOM   4427  DLU DLU Z2548     -17.233  -1.837 -78.134  1.00  0.00
ATOM   4428  DLV DLV Z2549      84.120  10.358  49.747  1.00  0.00
ATOM   4429  DLW DLW Z2550     -39.794  65.481  89.441  1.00  0.00
ATOM   4430  DLX DLX Z2551      23.186 -83.891 -33.129  1.00  0.00
ATOM   4431  DLY DLY Z2552     -26.440  21.239 -27.526  1.00  0.00
ATOM   4432  DLZ DLZ Z2553      43.435 -34.952 -85.278  1.00  0.00
ATOM   4433  DMA DMA Z2554      88.235  52.489  52.735  1.00  0.00
ATOM   4434  DMB DMB Z2555       5.435  55.430 -84.043  1.00  0.00
ATOM   4435  DMC DMC Z2556      42.234  34.779  -8.992  1.00  0.00
ATOM   4436  DMD DMD Z2557     -20.625  -7.894  59.492  1.00  0.00
ATOM   4437  DME DME Z2558     -76.521 -48.286  67.621  1.00  0.00
ATOM   4438  DMF DMF Z2559      82.401 -38.547  12.819  1.00  0.00
ATOM   4439  DMG DMG Z2560     -76.518  80.401  89.275  1.00  0.00
ATOM   4440  DMH DMH Z2561       9.972  75.813  37.880  1.00  0.00
ATOM   4441  DMI DMI Z2562      79.486 -89.477 -47.550  1.00  0.00
ATOM   4442  DMJ DMJ Z2563      22.692  -2.028  33.297  1.00  0.00
ATOM   4443  DMK DMK Z2564      30.766  59.142  47.937  1.00  0.00
ATOM   4444  DML DML Z2565      66.971  50.845  85.705  1.00  0.00
ATOM   4445  DMM DMM Z2566      16.206 -59.615   7.751  1.00  0.00
ATOM   4446  DMN DMN Z2567      28.714 -64.395 -27.620  1.00  0.00
ATOM   4447  DMO DMO Z2568      86.016 -60.544 -70.512  1.00  0.00
ATOM   4448  DMP DMP Z2569     -52.908 -18.531 -84.064  1.00  0.00
ATOM   4449  DMQ DMQ Z2570     -85.042  21.083  37.938  1.00  0.00
ATOM   4450  DMR DMR Z2571      48.171 -75.884  62.809  1.00  0.00
ATOM   4451  DMS DMS Z2572      -2.125  40.332  21.043  1.00  0.00
ATOM   4452  DMT DMT Z2573     -15.331 -62.129 -81.573  1.00  0.00
ATOM   4453  DMU DMU Z2574      -7.202  30.910  55.364  1.00  0.00
ATOM   4454  DMV DMV Z2575     -67.347  71.328 -30.700  1.00  0.00
ATOM   4455  DMW DMW Z2576     -16.822 -76.424 -18.245  1.00  0.00
ATOM   4456  DMX DMX Z2577     -67.866  -9.510  52.740  1.00  0.00
ATOM   4457  DMY DMY Z2578       6.833 -82.677  64.743  1.00  0.00
ATOM   4458  DMZ DMZ Z2579      27.097 -86.859  82.915  1.00  0.00
ATOM   4459  DNA DNA Z2580     -76.559 -16.657  71.446  1.00  0.00
ATOM   4460  DNB DNB Z2581     -27.832  33.006  21.003  1.00  0.00
ATOM   4461  DNC DNC Z2582     -79.678  13.724  12.009  1.00  0.00
ATOM   4462  DND DND Z2583     -83.621 -87.577 -78.705  1.00  0.00
ATOM   4463  DNE DNE Z2584      25.898   0.352  60.125  1.00  0.00
ATOM   4464  DNF DNF Z2585     -80.907 -54.894  36.519  1.00  0.00
ATOM   4465  DNG DNG Z2586      21.663  62.360  36.042  1.00  0.00
ATOM   4466  DNH DNH Z2587      39.849  24.907   9.362  1.00  0.00
ATOM   4467  DNI DNI Z2588     -39.963 -67.744  -1.255  1.00  0.00
ATOM   4468  DNJ DNJ Z2589     -78.957  45.971 -82.396  1.00  0.00
ATOM   4469  DNK DNK Z2590      46.320 -52.113  10.952  1.00  0.00
ATOM   4470  DNL DNL Z2591      37.803  74.313  46.089  1.00  0.00
ATOM   4471  DNM DNM Z2592     -44.427  -6.964  84.257  1.00  0.00
ATOM   4472  DNN DNN Z2593      74.580  33.295  57.195  1.00  0.00
ATOM   4473  DNO DNO Z2594     -14.656 -44.182  87.087  1.00  0.00
ATOM   4474  DNP DNP Z2595      45.859  54.722 -54.740  1.00  0.00
ATOM   4475  DNQ DNQ Z2596     -38.381 -26.924 -47.376  1.00  0.00
ATOM   4476  DNR DNR Z2597      30.721   4.158  71.181  1.00  0.00
ATOM   4477  DNS DNS Z2598      12.681  58.581  -2.833  1.00  0.00
ATOM   4478  DNT DNT Z2599     -21.068  -0.043  -1.955  1.00  0.00
ATOM   4479  DNU DNU Z2600     -28.611 -51.413  84.956  1.00  0.00
ATOM   4480  DNV DNV Z2601     -45.950 -38.932 -38.361  1.00  0.00
ATOM   4481  DNW DNW Z2602       9.158 -71.683   7.333  1.00  0.00
ATOM   4482  DNX DNX Z2603     -27.802  54.560  87.910  1.00  0.00
ATOM   4483  DNY DNY Z2604     -50.914  60.448  70.680  1.00  0.00
ATOM   4484  DNZ DNZ Z2605      74.747  48.870  -8.356  1.00  0.00
ATOM   4485  DOA DOA Z2606      63.288 -15.215  42.074  1.00  0.00
ATOM   4486  DOB DOB Z2607      78.723 -71.474  69.324  1.00  0.00
ATOM   4487  DOC DOC Z2608     -84.090  78.035  42.338  1.00  0.00
ATOM   4488  DOD DOD Z2609       5.439 -25.846 -26.247  1.00  0.00
ATOM   4489  DOE DOE Z2610      75.785  60.758  72.318  1.00  0.00
ATOM   4490  DOF DOF Z2611     -81.445 -12.109 -52.235  1.00  0.00
ATOM   4491  DOG DOG Z2612      86.839  66.393  21.666  1.00  0.00
ATOM   4492  DOH DOH Z2613      -9.043 -35.190 -81.826  1.00  0.00
ATOM   4493  DOI DOI Z2614     -77.539  61.348 -37.209  1.00  0.00
ATOM   4494  DOJ DOJ Z2615     -51.678 -64.502  57.863  1.00  0.00
ATOM   4495  DOK DOK Z2616     -54.832 -69.048 -62.435  1.00  0.00
ATOM   4496  DOL DOL Z2617      59.642 -79.484 -24.587  1.00  0.00
ATOM   4497  DOM DOM Z2618      13.829  85.627  74.252  1.00  0.00
ATOM   4498  DON DON Z2619     -83.814 -62.387  -6.868  1.00  0.00
ATOM   4499  DOO DOO Z2620     -68.193 -70.820  65.714  1.00  0.00
ATOM   4500  DOP DOP Z2621      61.108  40.289 -79.253  1.00  0.00
ATOM   4501  DOQ DOQ Z2622      39.196 -50.326  67.246  1.00  0.00
ATOM   4502  DOR DOR Z2623      -8.675 -38.495 -49.076  1.00  0.00
ATOM   4503  DOS DOS Z2624      -4.657 -26.914  19.592  1.00  0.00
ATOM   4504  DOT DOT Z2625     -78.780  -7.500  36.615  1.00  0.00
ATOM   4505  DOU DOU Z2626       0.560  86.243 -63.301  1.00  0.00
ATOM   4506  DOV DOV Z2627     -14.489  64.288 -84.821  1.00  0.00
ATOM   4507  DOW DOW Z2628      87.804   7.380  33.866  1.00  0.00
ATOM   4508  DOX DOX Z2629      -9.528  61.447 -59.264  1.00  0.00
ATOM   4509  DOY DOY Z2630     -76.530 -80.383  25.453  1.00  0.00
ATOM   4510  DOZ DOZ Z2631      19.134 -58.886  43.953  1.00  0.00
ATOM   4511  DPA DPA Z2632       1.021 -83.560  88.145  1.00  0.00
ATOM   4512  DPB DPB Z2633     -21.592  84.703  25.037  1.00  0.00
ATOM   4513  DPC DPC Z2634      18.424 -21.174 -28.741  1.00  0.00
ATOM   4514  DPD DPD Z2635      83.365  22.597  13.685  1.00  0.00
ATOM   4515  DPE DPE Z2636     -68.825  83.929  76.908  1.00  0.00
ATOM   4516  DPF DPF Z2637     -61.589  48.069  19.677  1.00  0.00
ATOM   4517  DPG DPG Z2638     -47.055 -59.409  14.369  1.00  0.00
ATOM   4518  DPH DPH Z2639     -14.927  30.207 -84.272  1.00  0.00
ATOM   4519  DPI DPI Z2640      55.786  37.625 -47.856  1.00  0.00
ATOM   4520  DPJ DPJ Z2641      86.280 -45.827 -62.341  1.00  0.00
ATOM   4521  DPK DPK Z2642     -82.532  27.990  80.821  1.00  0.00
ATOM   4522  DPL DPL Z2643     -13.689  81.484 -87.031  1.00  0.00
ATOM   4523  DPM DPM Z2644      -3.485 -50.382 -59.242  1.00  0.00
ATOM   4524  DPN DPN Z2645      61.483  38.605  87.212  1.00  0.00
ATOM   4525  DPO DPO Z2646      55.260  75.102 -54.508  1.00  0.00
ATOM   4526  DPP DPP Z2647      -9.089  62.218 -17.479  1.00  0.00
ATOM   4527  DPQ DPQ Z2648     -21.174 -69.604  -3.209  1.00  0.00
ATOM   4528  DPR DPR Z2649     -35.092   6.287  -1.564  1.00  0.00
ATOM   4529  DPS DPS Z2650     -73.028 -17.607  31.528  1.00  0.00
ATOM   4530  DPT DPT Z2651      13.006  20.655  -4.152  1.00  0.00
ATOM   4531  DPU DPU Z2652     -73.429  84.421 -84.010  1.00  0.00
ATOM   4532  DPV DPV Z2653      -4.404 -57.066  89.631  1.00  0.00
END
